# Supplementary material for: Contact prediction is hardest for the most informative contacts, but improves with the incorporation of contact potentials
Source: PLoS One. 2018 Jun 28;13(6):e0199585. doi: 10.1371/journal.pone.0199585 (PMC6023208; doi:10.1371/journal.pone.0199585)
Supplement: S1 Data — Each file in the ‘alignments’ directory herein corresponds to a protein family’s alignment and contains the accession number and sequence range of each sequence in the alignment. (TAR.GZ) [file pone.0199585.s001.tar.gz › alignments/PhoU]

A0ALH8_LISW6/121-206
A0ALH8_LISW6/18-106
A0B6T7_METTP/136-226
A0B6T7_METTP/241-325
A0B6T8_METTP/129-214
A0B6T8_METTP/26-114
A0JSV0_ARTS2/121-204
A0JSV0_ARTS2/16-104
A0K6C9_BURCH/126-211
A0K6C9_BURCH/21-109
A0KM14_AERHH/127-212
A0KM14_AERHH/25-113
A0KYT9_SHESA/128-213
A0KYT9_SHESA/25-113
A0L7V8_MAGSM/124-209
A0L7V8_MAGSM/21-109
A0LAE5_MAGSM/412-496
A0LDJ6_MAGSM/127-212
A0LDJ6_MAGSM/24-112
A0LG46_SYNFM/119-204
A0LG46_SYNFM/16-104
A0LMB4_SYNFM/119-204
A0LMB4_SYNFM/16-104
A0LR06_ACIC1/121-204
A0LR06_ACIC1/16-104
A0NJJ5_OENOE/131-216
A0NJJ5_OENOE/23-111
A0NR70_9RHOB/124-209
A0NR70_9RHOB/20-108
A0NT92_9RHOB/344-432
A0NT92_9RHOB/450-532
A0P428_9RHOB/115-199
A0PLD1_MYCUA/121-204
A0PLD1_MYCUA/16-104
A0PRL7_MYCUA/121-204
A0PRL7_MYCUA/16-104
A0PXY5_CLONN/341-428
A0PXY5_CLONN/446-531
A0Q935_MYCA1/1-81
A0QAV3_MYCA1/121-204
A0QAV3_MYCA1/16-104
A0QSU6_MYCS2/121-204
A0QSU6_MYCS2/16-104
A0R4B7_MYCS2/121-204
A0R4B7_MYCS2/16-104
A0RA51_BACAH/351-438
A0RA51_BACAH/456-541
A0RIP2_BACAH/120-205
A0RIP2_BACAH/17-105
A0RXC3_CENSY/117-197
A0RXC3_CENSY/16-102
A0RXQ8_CENSY/138-229
A0RYD3_CENSY/147-239
A0RYD3_CENSY/253-332
A0XWR4_9GAMM/127-212
A0XWR4_9GAMM/24-112
A0YCC5_9GAMM/130-215
A0YCC5_9GAMM/26-114
A0ZFE1_NODSP/131-215
A0ZFE1_NODSP/28-116
A1A0C8_BIFAA/129-212
A1A0C8_BIFAA/24-112
A1AHQ6_ECOK1/128-213
A1AHQ6_ECOK1/25-113
A1APX2_PELPD/349-436
A1ATT4_PELPD/125-210
A1ATT4_PELPD/22-110
A1B084_PARDP/337-417
A1B084_PARDP/441-527
A1BA46_PARDP/126-211
A1BA46_PARDP/22-110
A1BFB2_CHLPD/118-203
A1BFB2_CHLPD/17-105
A1BFB3_CHLPD/159-242
A1BFB3_CHLPD/52-141
A1EQ03_VIBCH/125-210
A1EQ03_VIBCH/22-110
A1F8P4_VIBCH/125-210
A1F8P4_VIBCH/22-110
A1HRU2_9FIRM/121-206
A1HRU2_9FIRM/18-106
A1JQI0_YERE8/339-425
A1JTB2_YERE8/128-213
A1JTB2_YERE8/25-113
A1K9D8_AZOSB/131-212
A1K9D8_AZOSB/23-111
A1KGV4_MYCBP/121-204
A1KGV4_MYCBP/16-104
A1KNV3_MYCBP/121-204
A1KNV3_MYCBP/16-104
A1QYJ4_BORT9/126-211
A1QYJ4_BORT9/17-106
A1R375_ARTAT/121-204
A1R375_ARTAT/16-104
A1RLE0_SHESW/128-213
A1RLE0_SHESW/25-113
A1RSV4_PYRIL/143-234
A1RUP2_PYRIL/10-99
A1RUP2_PYRIL/111-191
A1RVJ7_PYRIL/128-208
A1RZ34_THEPD/143-235
A1RZ38_THEPD/147-240
A1RZ38_THEPD/253-333
A1S0L5_THEPD/137-223
A1S5G2_SHEAM/128-213
A1S5G2_SHEAM/25-113
A1SP06_NOCSJ/142-225
A1SP06_NOCSJ/37-125
A1SXC2_PSYIN/130-215
A1SXC2_PSYIN/26-114
A1TA05_MYCVP/121-204
A1TA05_MYCVP/16-104
A1TFA9_MYCVP/121-204
A1TFA9_MYCVP/16-104
A1TQG4_ACIAC/126-211
A1TQG4_ACIAC/21-109
A1TST0_ACIAC/362-446
A1TST0_ACIAC/465-551
A1U6S5_MARAV/132-217
A1U6S5_MARAV/28-116
A1ULT4_MYCSK/121-204
A1ULT4_MYCSK/16-104
A1UU23_BARBK/125-210
A1UU23_BARBK/21-109
A1V327_BURMS/126-211
A1V327_BURMS/21-109
A1VDV5_DESVV/122-207
A1VDV5_DESVV/19-107
A1VEQ9_DESVV/119-204
A1VEQ9_DESVV/16-104
A1VPD2_POLNA/126-211
A1VPD2_POLNA/21-109
A1VSA1_POLNA/340-424
A1VSA1_POLNA/445-531
A1W8F4_ACISJ/126-211
A1W8F4_ACISJ/21-109
A1WB96_ACISJ/341-425
A1WB96_ACISJ/444-530
A1WHF0_VEREI/126-211
A1WHF0_VEREI/21-109
A1WT64_HALHL/127-210
A1WT64_HALHL/22-110
A1WT75_HALHL/135-220
A1WT75_HALHL/31-119
A2BIZ3_HYPBU/172-264
A2BLI4_HYPBU/116-197
A2PA67_VIBCH/125-210
A2PA67_VIBCH/22-110
A2PVH6_VIBCH/125-210
A2PVH6_VIBCH/22-110
A2RD19_STRPG/348-432
A2RD19_STRPG/453-538
A2REA1_STRPG/121-206
A2REA1_STRPG/17-105
A2RMD5_LACLM/121-206
A2RMD5_LACLM/17-105
A2S3P9_BURM9/126-211
A2S3P9_BURM9/21-109
A2SF99_METPP/131-213
A2SF99_METPP/21-109
A2SRF0_METLZ/14-98
A2SRF0_METLZ/214-298
A2SSH8_METLZ/116-201
A2SSH8_METLZ/18-104
A2SSI2_METLZ/140-231
A2SSI2_METLZ/247-326
A2VGC1_MYCTU/121-204
A2VGC1_MYCTU/16-104
A2VP95_MYCTU/121-204
A2VP95_MYCTU/16-104
A2VR98_9BURK/126-211
A2VR98_9BURK/21-109
A2WB37_9BURK/126-211
A2WB37_9BURK/21-109
A3CMG3_STRSV/121-206
A3CMG3_STRSV/17-105
A3CRL4_METMJ/338-425
A3CVF4_METMJ/140-231
A3CVF4_METMJ/247-326
A3CVT1_METMJ/15-99
A3CXV2_METMJ/119-204
A3CXV2_METMJ/16-104
A3D2U2_SHEB5/128-213
A3D2U2_SHEB5/25-113
A3DFU8_CLOTH/118-203
A3DFU8_CLOTH/16-104
A3DJ80_CLOTH/353-440
A3DJ80_CLOTH/458-543
A3DLY8_STAMF/215-295
A3DLZ0_STAMF/142-234
A3DLZ0_STAMF/247-329
A3DN11_STAMF/143-235
A3DN16_STAMF/122-203
A3DN16_STAMF/16-108
A3EI51_VIBCH/125-210
A3EI51_VIBCH/22-110
A3ER26_9BACT/119-204
A3ER26_9BACT/16-104
A3GPL8_VIBCH/125-210
A3GPL8_VIBCH/22-110
A3H1W7_VIBCH/125-210
A3H1W7_VIBCH/22-110
A3I5D4_9BACI/341-428
A3I5D4_9BACI/446-531
A3IBD5_9BACI/121-206
A3IBD5_9BACI/18-106
A3IBE4_9BACI/353-440
A3IBE4_9BACI/458-543
A3IMM3_9CHRO/129-213
A3IMM3_9CHRO/26-114
A3J8H7_9ALTE/132-217
A3J8H7_9ALTE/28-116
A3JY90_9RHOB/333-417
A3JY90_9RHOB/439-525
A3K639_9RHOB/127-212
A3K639_9RHOB/23-111
A3KAI2_9RHOB/346-434
A3KAI2_9RHOB/452-535
A3L1F5_PSEAE/339-426
A3L1Q5_PSEAE/130-215
A3L1Q5_PSEAE/26-114
A3L367_PSEAE/337-420
A3LG85_PSEAE/339-426
A3LIB0_PSEAE/130-215
A3LIB0_PSEAE/26-114
A3LJT9_PSEAE/337-420
A3M1D7_ACIBT/125-210
A3M1D7_ACIBT/21-109
A3MIR1_BURM7/126-211
A3MIR1_BURM7/21-109
A3MUQ2_PYRCJ/142-234
A3MUX3_PYRCJ/128-208
A3MXC7_PYRCJ/114-194
A3MXC7_PYRCJ/6-102
A3MXD2_PYRCJ/122-198
A3N861_BURP6/126-211
A3N861_BURP6/21-109
A3NTX1_BURP0/126-211
A3NTX1_BURP0/21-109
A3PJ52_RHOS1/126-211
A3PJ52_RHOS1/22-110
A3PRY5_RHOS1/340-424
A3PRY5_RHOS1/446-532
A3Q685_MYCSJ/121-204
A3Q685_MYCSJ/16-104
A3QDM0_SHELP/128-213
A3QDM0_SHELP/25-113
A3RUT5_RALSO/126-211
A3RUT5_RALSO/21-109
A3SAU0_9RHOB/125-210
A3SAU0_9RHOB/21-108
A3SPB6_9RHOB/125-210
A3SPB6_9RHOB/21-109
A3SR85_9RHOB/449-535
A3SW68_9RHOB/125-210
A3SW68_9RHOB/21-108
A3TRL1_9MICO/121-204
A3TRL1_9MICO/16-104
A3TXQ1_9RHOB/126-211
A3TXQ1_9RHOB/22-110
A3UFH3_9RHOB/128-213
A3UFH3_9RHOB/25-113
A3UYN9_VIBSP/125-210
A3UYN9_VIBSP/22-110
A3V1F0_9RHOB/125-210
A3V1F0_9RHOB/21-109
A3V645_9RHOB/124-209
A3V645_9RHOB/20-108
A3VE30_9RHOB/125-210
A3VE30_9RHOB/21-109
A3VWS1_9RHOB/126-211
A3VWS1_9RHOB/22-110
A3WCP8_9SPHN/123-208
A3WCP8_9SPHN/20-108
A3WJF8_9GAMM/128-213
A3WJF8_9GAMM/25-113
A3WRG7_9BRAD/125-210
A3WRG7_9BRAD/21-109
A3XBP3_9RHOB/125-210
A3XBP3_9RHOB/21-109
A3XVT6_9VIBR/125-210
A3XVT6_9VIBR/22-110
A3YCV1_9GAMM/341-421
A3YDG1_9GAMM/128-213
A3YDG1_9GAMM/24-112
A3ZXF3_9PLAN/119-204
A3ZXF3_9PLAN/16-104
A3ZZ51_9PLAN/120-205
A3ZZ51_9PLAN/16-104
A4A3L4_9GAMM/129-214
A4A3L4_9GAMM/25-113
A4AIG9_9ACTN/121-204
A4AIG9_9ACTN/16-104
A4ANM1_MARSH/120-205
A4ANM1_MARSH/16-103
A4BF26_9GAMM/129-214
A4BF26_9GAMM/25-113
A4BSW6_9GAMM/129-214
A4BSW6_9GAMM/25-113
A4C7J8_9GAMM/127-212
A4C7J8_9GAMM/24-112
A4E7E4_9ACTN/16-104
A4EM62_9RHOB/124-209
A4EM62_9RHOB/20-108
A4ERN4_9RHOB/125-210
A4ERN4_9RHOB/21-109
A4FL22_SACEN/121-205
A4FL22_SACEN/16-104
A4FQC5_SACEN/121-204
A4FQC5_SACEN/16-104
A4FWX8_METM5/82-166
A4FX70_METM5/121-206
A4FX70_METM5/17-105
A4FYD0_METM5/344-431
A4FYD0_METM5/449-533
A4G2G4_HERAR/125-210
A4G2G4_HERAR/21-109
A4G453_HERAR/126-211
A4G453_HERAR/21-109
A4IQY4_GEOTN/119-204
A4IQY4_GEOTN/16-104
A4J2E6_DESRM/121-206
A4J2E6_DESRM/18-106
A4J4A5_DESRM/342-429
A4J4A5_DESRM/448-534
A4J4V6_DESRM/359-449
A4J4V6_DESRM/467-552
A4J846_DESRM/342-426
A4J846_DESRM/448-534
A4JDB4_BURVG/126-211
A4JDB4_BURVG/21-109
A4KFD3_MYCTU/121-204
A4KFD3_MYCTU/16-104
A4KLJ5_MYCTU/121-204
A4KLJ5_MYCTU/16-104
A4MGW6_BURPS/126-211
A4MGW6_BURPS/21-109
A4QGW9_CORGB/1-78
A4QGW9_CORGB/95-178
A4SEU7_PROVI/159-242
A4SEU7_PROVI/52-141
A4SEU8_PROVI/118-203
A4SEU8_PROVI/17-105
A4SL39_AERS4/127-212
A4SL39_AERS4/25-113
A4SZ98_POLSQ/126-211
A4SZ98_POLSQ/21-109
A4T7F2_MYCGI/121-204
A4T7F2_MYCGI/16-104
A4TA42_MYCGI/121-204
A4TA42_MYCGI/16-104
A4TSK1_YERPP/128-213
A4TSK1_YERPP/25-113
A4TWJ4_9PROT/127-212
A4TWJ4_9PROT/24-112
A4U2I3_9PROT/123-208
A4U2I3_9PROT/20-108
A4UHR3_9PROT/127-212
A4UHR3_9PROT/24-112
A4VRP5_PSEU5/1-86
A4VRP5_PSEU5/102-187
A4VRQ8_PSEU5/338-425
A4VVC7_STRSY/33-119
A4W1M8_STRS2/121-207
A4W1M8_STRS2/17-105
A4WGG4_ENT38/128-213
A4WGG4_ENT38/25-113
A4WI32_PYRAR/111-191
A4WI32_PYRAR/13-99
A4WM56_PYRAR/142-233
A4WML0_PYRAR/128-207
A4WTV0_RHOS5/126-211
A4WTV0_RHOS5/22-110
A4WXQ6_RHOS5/340-422
A4WXQ6_RHOS5/446-532
A4X1M0_SALTO/122-204
A4X1M0_SALTO/17-105
A4XL29_CALS8/120-205
A4XL29_CALS8/17-105
A4XNP1_PSEMY/130-215
A4XNP1_PSEMY/26-114
A4Y5C9_SHEPC/128-213
A4Y5C9_SHEPC/25-113
A4YI56_METS5/143-234
A4YI56_METS5/245-324
A4YNS9_BRASO/125-210
A4YNS9_BRASO/21-109
A4YUU9_BRASO/339-426
A4YUU9_BRASO/445-531
A5CTY9_CLAM3/121-204
A5CTY9_CLAM3/16-104
A5D1M0_PELTS/120-205
A5D1M0_PELTS/6-105
A5EDD7_BRASB/125-210
A5EDD7_BRASB/21-109
A5EIJ7_BRASB/339-427
A5EIJ7_BRASB/445-531
A5ET17_BRASB/343-432
A5EXS4_DICNV/125-210
A5EXS4_DICNV/20-109
A5F8U0_VIBC3/125-210
A5F8U0_VIBC3/22-110
A5FSL1_DEHSB/120-205
A5FSL1_DEHSB/17-105
A5G2Q8_ACICJ/126-211
A5G2Q8_ACICJ/23-111
A5G3F8_GEOUR/366-453
A5G4M2_GEOUR/124-209
A5G4M2_GEOUR/21-109
A5GUB9_SYNR3/129-213
A5GUB9_SYNR3/26-113
A5I4V2_CLOBH/119-204
A5I4V2_CLOBH/16-104
A5I7G9_CLOBH/345-432
A5I7G9_CLOBH/450-535
A5ILH4_THEP1/119-204
A5ILH4_THEP1/16-104
A5IMU6_THEP1/122-207
A5IMU6_THEP1/18-106
A5INX6_STAA9/452-537
A5ISR7_STAA9/121-202
A5ISR7_STAA9/19-107
A5KIX0_9FIRM/119-205
A5KIX0_9FIRM/16-104
A5KLQ1_9FIRM/1-83
A5KLQ2_9FIRM/351-438
A5KMQ5_9FIRM/348-435
A5KMQ5_9FIRM/453-538
A5L7P9_9GAMM/125-210
A5L7P9_9GAMM/22-110
A5LA48_STRPN/348-435
A5LA48_STRPN/453-538
A5LBH6_STRPN/119-204
A5LBH6_STRPN/16-104
A5LEQ9_STRPN/121-206
A5LEQ9_STRPN/17-105
A5LK53_STRPN/348-435
A5LK53_STRPN/453-538
A5LNH6_STRPN/121-206
A5LNH6_STRPN/17-105
A5LNQ6_STRPN/118-204
A5LNQ6_STRPN/17-102
A5LPE0_STRPN/119-204
A5LPE0_STRPN/16-104
A5LR94_STRPN/119-204
A5LR94_STRPN/16-104
A5LTJ1_STRPN/121-206
A5LTJ1_STRPN/17-105
A5LUK4_STRPN/416-501
A5LZ60_STRPN/348-435
A5LZ60_STRPN/453-538
A5M0Q7_STRPN/121-206
A5M0Q7_STRPN/17-105
A5M1J8_STRPN/17-102
A5M231_STRPN/119-204
A5M231_STRPN/16-104
A5M811_STRPN/121-206
A5M811_STRPN/17-105
A5M8C9_STRPN/119-204
A5M8C9_STRPN/16-104
A5MAF7_STRPN/1-87
A5MAF7_STRPN/105-190
A5MCQ0_STRPN/348-435
A5MCQ0_STRPN/453-538
A5MGC8_STRPN/119-204
A5MGC8_STRPN/16-104
A5MHE4_STRPN/121-206
A5MHE4_STRPN/17-105
A5MLV7_STRPN/118-204
A5MLV7_STRPN/16-102
A5MMN2_STRPN/121-206
A5MMN2_STRPN/17-105
A5MNE3_STRPN/119-204
A5MNE3_STRPN/16-104
A5MPX5_STRPN/348-435
A5MPX5_STRPN/453-538
A5MT13_STRPN/121-206
A5MT13_STRPN/17-105
A5MV34_STRPN/118-204
A5MV34_STRPN/16-102
A5MXE5_STRPN/119-204
A5MXE5_STRPN/16-104
A5MXX2_STRPN/348-435
A5MXX2_STRPN/453-538
A5N7W3_CLOK5/120-205
A5N7W3_CLOK5/17-105
A5P8E3_9SPHN/124-209
A5P8E3_9SPHN/20-108
A5TM58_BURMA/126-211
A5TM58_BURMA/21-109
A5TTA0_FUSNP/346-435
A5TTA0_FUSNP/454-536
A5U0L0_MYCTA/121-204
A5U0L0_MYCTA/16-104
A5U7X5_MYCTA/121-204
A5U7X5_MYCTA/16-104
A5UKP1_METS3/126-211
A5UKP1_METS3/22-110
A5UKP6_METS3/187-276
A5UKP6_METS3/86-172
A5UMQ1_METS3/7-91
A5UQ39_ROSS1/120-205
A5UQ39_ROSS1/16-104
A5URZ8_ROSS1/121-206
A5URZ8_ROSS1/18-106
A5V0U4_ROSS1/126-211
A5V0U4_ROSS1/22-110
A5VCA6_SPHWW/124-209
A5VCA6_SPHWW/21-109
A5VLT3_LACRD/120-205
A5VLT3_LACRD/16-104
A5VRL9_BRUO2/348-433
A5VT93_BRUO2/125-210
A5VT93_BRUO2/21-109
A5WB41_PSEP1/130-215
A5WB41_PSEP1/26-114
A5WHR5_PSYWF/126-211
A5WHR5_PSYWF/22-110
A5WKJ0_MYCTF/121-204
A5WKJ0_MYCTF/16-104
A5WSL6_MYCTF/121-204
A5WSL6_MYCTF/16-104
A5WYD0_RHIRD/339-421
A5XI57_BURMA/126-211
A5XI57_BURMA/21-109
A5XNI2_BURMA/126-211
A5XNI2_BURMA/21-109
A5Z3H1_9FIRM/345-432
A5Z3H1_9FIRM/450-535
A5Z5X3_9FIRM/119-204
A5Z5X3_9FIRM/16-105
A5Z5X5_9FIRM/353-440
A5Z5X5_9FIRM/458-543
A5ZBT2_9BACE/360-451
A5ZBT2_9BACE/469-556
A5ZI56_9BACE/122-207
A5ZI56_9BACE/16-104
A5ZNC6_9FIRM/116-200
A5ZNC6_9FIRM/16-102
A5ZVN9_9FIRM/358-445
A5ZVN9_9FIRM/463-548
A5ZXG9_9FIRM/359-446
A5ZXG9_9FIRM/464-549
A6A6V6_VIBCH/125-210
A6A6V6_VIBCH/22-110
A6ADE5_VIBCH/125-210
A6ADE5_VIBCH/22-110
A6ATC7_VIBHA/125-210
A6ATC7_VIBHA/22-110
A6B358_VIBPA/125-210
A6B358_VIBPA/22-110
A6BD84_9FIRM/357-445
A6BD84_9FIRM/463-548
A6BDF1_9FIRM/118-204
A6BDF1_9FIRM/16-104
A6BDG2_9FIRM/358-444
A6BDG2_9FIRM/463-546
A6BWE5_YERPE/128-213
A6BWE5_YERPE/25-113
A6CF86_9PLAN/119-204
A6CF86_9PLAN/16-104
A6CFS1_9PLAN/358-446
A6CFS1_9PLAN/465-550
A6CNV3_9BACI/120-205
A6CNV3_9BACI/17-105
A6CNW2_9BACI/351-438
A6CNW2_9BACI/456-541
A6D742_9VIBR/125-210
A6D742_9VIBR/22-110
A6DAS5_9PROT/94-175
A6DFF6_9BACT/119-204
A6DFF6_9BACT/16-104
A6DFG1_9BACT/451-540
A6DZX3_9RHOB/126-211
A6DZX3_9RHOB/22-110
A6F0V3_9ALTE/132-217
A6F0V3_9ALTE/28-116
A6FFM8_9GAMM/127-212
A6FFM8_9GAMM/25-113
A6FMJ9_9RHOB/449-527
A6FRR4_9RHOB/125-210
A6FRR4_9RHOB/21-109
A6GE05_9DELT/129-214
A6GE05_9DELT/24-112
A6GK60_9DELT/123-203
A6GK60_9DELT/17-105
A6GQA2_9BURK/124-209
A6GQA2_9BURK/20-108
A6GWK5_FLAPJ/140-225
A6GWK5_FLAPJ/37-125
A6L097_BACV8/360-451
A6L097_BACV8/469-555
A6L775_BACV8/122-207
A6L775_BACV8/16-104
A6LEN2_PARD8/122-207
A6LEN2_PARD8/15-103
A6LGP6_PARD8/360-451
A6LGP6_PARD8/469-556
A6LN86_THEM4/119-204
A6LN86_THEM4/16-104
A6LP09_THEM4/121-202
A6LP09_THEM4/17-105
A6LSI3_CLOB8/122-207
A6LSI3_CLOB8/17-105
A6LSI4_CLOB8/122-207
A6LSI4_CLOB8/17-105
A6NPZ1_9BACE/119-204
A6NPZ1_9BACE/16-104
A6NWS5_9BACE/352-439
A6NWS5_9BACE/457-541
A6P1M5_9BACE/363-450
A6P1M5_9BACE/468-553
A6Q2I6_NITSB/121-210
A6Q2I6_NITSB/16-104
A6QCJ9_SULNB/16-105
A6QD89_STAAE/452-537
A6QGT6_STAAE/121-202
A6QGT6_STAAE/19-107
A6T0D0_JANMA/126-211
A6T0D0_JANMA/21-109
A6TG28_KLEP7/128-213
A6TG28_KLEP7/25-113
A6TML5_ALKMQ/343-430
A6TML5_ALKMQ/448-533
A6TWX3_ALKMQ/119-204
A6TWX3_ALKMQ/16-104
A6TXP0_STAA2/452-537
A6U1K7_STAA2/121-202
A6U1K7_STAA2/19-107
A6U5Q3_SINMW/125-210
A6U5Q3_SINMW/21-109
A6U9C2_SINMW/340-425
A6U9C2_SINMW/446-532
A6UGJ4_SINMW/339-422
A6UGJ4_SINMW/445-531
A6UJ27_SINMW/347-434
A6UPB0_METVS/121-206
A6UPB0_METVS/17-105
A6UPJ9_METVS/180-263
A6UPJ9_METVS/82-166
A6USE7_METVS/344-431
A6USE7_METVS/449-533
A6UUI6_META3/119-204
A6UUI6_META3/17-105
A6UVP6_META3/180-262
A6UVP6_META3/83-166
A6VCS7_PSEA7/337-421
A6VEH5_PSEA7/130-215
A6VEH5_PSEA7/26-114
A6VEU6_PSEA7/339-426
A6VG44_METM7/121-206
A6VG44_METM7/17-105
A6VGD9_METM7/82-166
A6VHA4_METM7/17-106
A6VJX2_METM7/344-431
A6VJX2_METM7/449-533
A6W3M9_MARMS/128-213
A6W3M9_MARMS/24-112
A6W6E3_KINRD/121-204
A6W6E3_KINRD/16-104
A6WLJ5_SHEB8/128-213
A6WLJ5_SHEB8/25-113
A6WWY5_OCHA4/125-210
A6WWY5_OCHA4/21-109
A6WZJ7_OCHA4/350-435
A6XT66_VIBCH/125-210
A6XT66_VIBCH/22-110
A7A490_BIFAD/121-204
A7A490_BIFAD/16-104
A7AA41_9PORP/361-452
A7AA41_9PORP/470-557
A7AJR6_9PORP/122-207
A7AJR6_9PORP/15-103
A7B0L4_RUMGN/351-438
A7B0L4_RUMGN/456-541
A7B0M0_RUMGN/118-204
A7B0M0_RUMGN/16-104
A7B752_RUMGN/391-478
A7B752_RUMGN/493-581
A7BNM5_9GAMM/128-188
A7BNM5_9GAMM/25-113
A7BTD0_9GAMM/1-70
A7BTD0_9GAMM/86-171
A7FPD1_YERP3/128-213
A7FPD1_YERP3/25-113
A7FW91_CLOB1/119-204
A7FW91_CLOB1/16-104
A7FZ36_CLOB1/345-432
A7FZ36_CLOB1/450-535
A7GGA9_CLOBL/119-204
A7GGA9_CLOBL/16-104
A7GJ37_CLOBL/345-432
A7GJ37_CLOBL/450-535
A7GLI8_BACCN/348-435
A7GLI8_BACCN/453-538
A7GSW5_BACCN/121-206
A7GSW5_BACCN/18-106
A7H7E1_ANADF/124-209
A7H7E1_ANADF/21-109
A7HJE0_FERNB/1-104
A7HJE0_FERNB/119-204
A7HMZ3_FERNB/123-202
A7HMZ3_FERNB/19-107
A7HQ38_PARL1/125-210
A7HQ38_PARL1/20-108
A7I9M4_METB6/119-204
A7I9M4_METB6/16-104
A7IB03_METB6/140-231
A7IBR7_XANP2/124-209
A7IBR7_XANP2/20-108
A7IN51_XANP2/347-429
A7K1A6_VIBSE/125-210
A7K1A6_VIBSE/22-110
A7LS25_BACOV/122-207
A7LS25_BACOV/16-104
A7LUX3_BACOV/360-451
A7LUX3_BACOV/469-556
A7MMY6_ENTS8/128-213
A7MMY6_ENTS8/25-113
A7MT85_VIBHB/125-210
A7MT85_VIBHB/22-110
A7NFY5_ROSCS/120-205
A7NFY5_ROSCS/16-104
A7NGW7_ROSCS/116-201
A7NGW7_ROSCS/12-100
A7T845_NEMVE/86-172
A7UG99_9ESCH/2-66
A7UGA1_ECOLX/1-42
A7UGA3_ECOLX/1-44
A7UGA5_ECOLX/1-47
A7V8M3_BACUN/360-451
A7V8M3_BACUN/468-556
A7V9Q7_BACUN/122-207
A7V9Q7_BACUN/16-104
A7VDA3_9CLOT/364-448
A7VDA3_9CLOT/469-554
A7VHC0_9CLOT/360-447
A7VHC0_9CLOT/465-550
A7VHC2_9CLOT/119-204
A7VHC2_9CLOT/16-104
A7VSN0_9CLOT/344-431
A7VSN0_9CLOT/449-536
A7VZ22_9CLOT/120-205
A7VZ22_9CLOT/17-105
A7WX47_STAA1/452-537
A7X256_STAA1/121-202
A7X256_STAA1/19-107
A7ZTT1_ECO24/128-213
A7ZTT1_ECO24/25-113
A8A6I6_ECOHS/128-213
A8A6I6_ECOHS/25-113
A8AA37_IGNH4/119-200
A8AA37_IGNH4/15-104
A8AA77_IGNH4/213-294
A8ACM7_CITK8/128-213
A8ACM7_CITK8/25-113
A8AVQ4_STRGC/348-435
A8AVQ4_STRGC/453-538
A8AX39_STRGC/121-206
A8AX39_STRGC/17-105
A8DJW4_9BACT/121-206
A8DJW4_9BACT/17-106
A8DWS2_NEMVE/26-114
A8EEU3_BURPS/126-211
A8EEU3_BURPS/21-109
A8ER01_ARCB4/123-210
A8ER01_ARCB4/16-104
A8F5R4_THELT/118-203
A8F5R4_THELT/16-104
A8F7W8_THELT/123-210
A8F7W8_THELT/19-107
A8FTE2_SHESH/128-213
A8FTE2_SHESH/25-113
A8G7N6_SERP5/128-213
A8G7N6_SERP5/25-113
A8GKD7_SERP5/339-425
A8H675_SHEPA/128-213
A8H675_SHEPA/25-113
A8I5J9_AZOC5/351-433
A8ILH2_AZOC5/125-210
A8ILH2_AZOC5/21-109
A8KM47_BURPS/126-211
A8KM47_BURPS/21-109
A8LDI3_FRASN/121-204
A8LDI3_FRASN/16-104
A8LK80_DINSH/127-212
A8LK80_DINSH/23-111
A8LYP8_SALAI/122-204
A8LYP8_SALAI/17-105
A8MBU9_CALMQ/146-238
A8MCD0_CALMQ/144-239
A8MCD0_CALMQ/253-330
A8MDT1_CALMQ/134-216
A8MGX2_ALKOO/119-204
A8MGX2_ALKOO/16-104
A8MIL3_ALKOO/343-430
A8MIL3_ALKOO/448-533
A8ML16_ALKOO/119-204
A8ML16_ALKOO/16-104
A8RBB0_9FIRM/118-198
A8RBB0_9FIRM/15-103
A8RCT1_9FIRM/353-438
A8RCT1_9FIRM/456-541
A8RCT2_9FIRM/353-436
A8RKZ0_9CLOT/121-206
A8RKZ0_9CLOT/18-106
A8RSG3_9CLOT/347-434
A8RSG3_9CLOT/452-537
A8S212_9CLOT/328-415
A8S212_9CLOT/484-548
A8S9F3_9FIRM/124-208
A8S9F3_9FIRM/18-106
A8SAN7_9FIRM/356-443
A8SAN7_9FIRM/462-546
A8SF28_9FIRM/297-384
A8SF28_9FIRM/402-486
A8SN16_9FIRM/339-426
A8SN16_9FIRM/444-529
A8ST59_9FIRM/343-428
A8ST59_9FIRM/449-534
A8SVX3_9FIRM/357-443
A8SVX3_9FIRM/464-549
A8SVY7_9FIRM/119-204
A8SVY7_9FIRM/16-104
A8SVZ0_9FIRM/361-448
A8SVZ0_9FIRM/466-551
A8T768_9VIBR/125-210
A8T768_9VIBR/22-110
A8TK00_9PROT/339-426
A8TK00_9PROT/445-531
A8U0B0_9PROT/124-209
A8U0B0_9PROT/21-109
A8U6L4_9LACT/120-205
A8U6L4_9LACT/16-104
A8U6M0_9LACT/1-84
A8U6M0_9LACT/100-185
A8USU0_9AQUI/117-202
A8USU0_9AQUI/14-102
A8UYV9_9AQUI/117-177
A8UYV9_9AQUI/14-102
A8YCT2_MICAE/129-213
A8YCT2_MICAE/26-114
A8YTF0_LACH4/120-205
A8YTF0_LACH4/16-104
A8YZ30_STAAT/452-537
A8Z3W3_STAAT/121-202
A8Z3W3_STAAT/19-107
A8ZSJ6_DESOH/120-205
A8ZSJ6_DESOH/16-104
A9A194_NITMS/117-197
A9A194_NITMS/16-102
A9A2T6_NITMS/138-229
A9A622_NITMS/148-240
A9A622_NITMS/255-335
A9A7B7_METM6/344-431
A9A7B7_METM6/449-533
A9A9E5_METM6/23-112
A9AAB4_METM6/82-166
A9AAK7_METM6/121-206
A9AAK7_METM6/17-105
A9ACL0_BURM1/126-211
A9ACL0_BURM1/21-109
A9AVN3_HERA2/119-204
A9AVN3_HERA2/16-104
A9B5P2_HERA2/131-216
A9B5P2_HERA2/20-107
A9B5P3_HERA2/121-206
A9B5P3_HERA2/17-106
A9BHU2_PETMO/25-113
A9BIE3_PETMO/122-207
A9BIE3_PETMO/17-105
A9BMJ8_DELAS/126-211
A9BMJ8_DELAS/21-109
A9BNX0_DELAS/364-449
A9CKA4_AGRT5/129-214
A9CKA4_AGRT5/25-113
A9DF90_9RHIZ/125-210
A9DF90_9RHIZ/21-109
A9DFM3_9GAMM/128-213
A9DFM3_9GAMM/25-113
A9E4U3_9RHOB/125-210
A9E4U3_9RHOB/21-109
A9F9G5_9RHOB/125-210
A9F9G5_9RHOB/21-109
A9FP01_9RHOB/125-210
A9FP01_9RHOB/21-109
A9GF46_SORC5/131-216
A9GF46_SORC5/28-116
A9GTK7_9RHOB/127-212
A9GTK7_9RHOB/23-111
A9H9W4_GLUDA/126-211
A9H9W4_GLUDA/23-111
A9HS74_GLUDA/126-211
A9HS74_GLUDA/23-111
A9IJV6_BORPD/124-209
A9IJV6_BORPD/20-108
A9IN17_BART1/125-210
A9IN17_BART1/21-109
A9KAP6_BURMA/126-211
A9KAP6_BURMA/21-109
A9KNL1_CLOPH/356-443
A9KNL1_CLOPH/461-546
A9KP15_CLOPH/357-444
A9KP15_CLOPH/462-547
A9KP20_CLOPH/121-206
A9KP20_CLOPH/18-106
A9KRG9_CLOPH/120-205
A9KRG9_CLOPH/17-105
A9KVK2_SHEB9/128-213
A9KVK2_SHEB9/25-113
A9M6E9_BRUC2/348-434
A9M9X3_BRUC2/125-210
A9M9X3_BRUC2/21-109
A9MJS9_SALAR/128-213
A9MJS9_SALAR/25-113
A9MX93_SALPB/128-213
A9MX93_SALPB/25-113
A9NHR4_ACHLI/122-207
A9NHR4_ACHLI/19-107
A9R5T0_YERPG/128-213
A9R5T0_YERPG/25-113
A9U6U5_PHYPA/1-74
A9U6U5_PHYPA/89-174
A9VFR2_BACWK/348-435
A9VFR2_BACWK/453-538
A9VH51_BACWK/130-215
A9VH51_BACWK/27-115
A9W946_METEP/124-209
A9W946_METEP/20-108
A9WDH3_CHLAA/122-207
A9WDH3_CHLAA/17-106
A9WEN8_CHLAA/123-203
A9WEN8_CHLAA/18-106
A9WLX8_RENSM/121-204
A9WLX8_RENSM/16-104
A9ZEI9_YERPE/128-213
A9ZEI9_YERPE/25-113
A9ZZ95_YERPE/128-213
A9ZZ95_YERPE/25-113
B0A780_9CLOT/344-431
B0A780_9CLOT/449-534
B0A791_9CLOT/120-206
B0A791_9CLOT/17-105
B0A8M8_9CLOT/120-206
B0A8M8_9CLOT/17-105
B0ADW1_9CLOT/342-429
B0ADW1_9CLOT/447-532
B0AV28_BACAN/120-205
B0AV28_BACAN/17-105
B0CCN5_ACAM1/123-206
B0CCN5_ACAM1/20-108
B0CHR8_BRUSI/348-433
B0CJZ0_BRUSI/125-210
B0CJZ0_BRUSI/21-109
B0G290_9FIRM/358-445
B0G290_9FIRM/463-545
B0G4V3_9FIRM/118-204
B0G4V3_9FIRM/16-104
B0G630_9FIRM/475-560
B0GJZ8_YERPE/128-213
B0GJZ8_YERPE/25-113
B0GZJ0_YERPE/128-213
B0GZJ0_YERPE/25-113
B0H6Z2_YERPE/128-213
B0H6Z2_YERPE/25-113
B0HJV9_YERPE/128-213
B0HJV9_YERPE/25-113
B0HTJ1_YERPE/128-213
B0HTJ1_YERPE/25-113
B0JY50_MICAN/129-213
B0JY50_MICAN/26-114
B0K3F2_THEPX/120-205
B0K3F2_THEPX/17-105
B0K446_THEPX/120-205
B0K446_THEPX/17-105
B0K8M5_THEP3/120-205
B0K8M5_THEP3/17-105
B0KQC4_PSEPG/130-215
B0KQC4_PSEPG/26-114
B0L904_9DELT/30-115
B0L905_9DELT/30-115
B0M9V5_9FIRM/335-422
B0M9V5_9FIRM/440-525
B0MB96_9FIRM/350-437
B0MB96_9FIRM/455-539
B0MGD4_9FIRM/367-456
B0MGD4_9FIRM/474-559
B0MGJ6_9FIRM/119-204
B0MGJ6_9FIRM/16-104
B0MNC2_9FIRM/357-444
B0MNC2_9FIRM/466-547
B0MNE1_9FIRM/119-204
B0MNE1_9FIRM/16-104
B0N4R1_9FIRM/120-205
B0N4R1_9FIRM/17-105
B0N5Y8_9FIRM/350-438
B0N5Y8_9FIRM/456-543
B0N6Y7_9FIRM/347-434
B0N6Y7_9FIRM/452-538
B0N7X7_9FIRM/349-436
B0NAE2_EUBSP/346-433
B0NAE2_EUBSP/451-536
B0NCE6_EUBSP/347-434
B0NCE6_EUBSP/452-537
B0NFL4_EUBSP/351-438
B0NFL4_EUBSP/456-541
B0NK94_EUBSP/118-204
B0NK94_EUBSP/16-104
B0NMM6_BACSE/122-207
B0NMM6_BACSE/16-104
B0NRJ7_BACSE/360-451
B0NRJ7_BACSE/469-556
B0NWR1_9CLOT/345-432
B0NWR1_9CLOT/450-540
B0P2J6_9CLOT/119-204
B0P2J6_9CLOT/16-104
B0P346_9CLOT/350-437
B0P346_9CLOT/455-539
B0P378_9CLOT/359-448
B0P378_9CLOT/466-551
B0PBP4_9FIRM/354-441
B0PBP4_9FIRM/459-544
B0PH34_9FIRM/119-204
B0PH34_9FIRM/16-104
B0Q0R5_BACAN/120-205
B0Q0R5_BACAN/17-105
B0QJ90_BACAN/120-205
B0QJ90_BACAN/17-105
B0QNC7_BACAN/348-435
B0QNC7_BACAN/453-538
B0R3E1_HALS3/121-217
B0R3E1_HALS3/20-108
B0R3E6_HALS3/135-226
B0R3E6_HALS3/241-324
B0R443_HALS3/138-230
B0R725_HALS3/16-100
B0R725_HALS3/220-304
B0RAW5_CLAMS/118-201
B0RAW5_CLAMS/13-101
B0RV30_XANCB/126-211
B0RV30_XANCB/24-111
B0S0X0_FINM2/119-204
B0S0X0_FINM2/16-104
B0S1H2_FINM2/337-424
B0S1H2_FINM2/442-527
B0SBI3_LEPBA/13-117
B0SBI3_LEPBA/134-215
B0SJ32_LEPBP/13-117
B0SJ32_LEPBP/134-215
B0T119_CAUSK/124-209
B0T119_CAUSK/20-108
B0TGE7_HELMI/121-206
B0TGE7_HELMI/18-106
B0TML8_SHEHH/128-213
B0TML8_SHEHH/25-113
B0U351_XYLFM/126-211
B0U351_XYLFM/24-111
B0UFB0_METS4/124-209
B0UFB0_METS4/20-108
B0VDE6_ACIBY/131-216
B0VDE6_ACIBY/27-115
B0VH10_CLOAI/351-438
B0VH10_CLOAI/457-542
B0VMC9_ACIBS/131-216
B0VMC9_ACIBS/27-115
B1AII8_UREP2/19-110
B1BAW9_CLOBO/121-206
B1BAW9_CLOBO/18-106
B1BDE7_CLOBO/341-428
B1BDE7_CLOBO/446-531
B1BLQ3_CLOPE/120-205
B1BLQ3_CLOPE/17-105
B1BML6_CLOPE/343-430
B1BML6_CLOPE/448-533
B1BQM5_CLOPE/343-430
B1BQM5_CLOPE/448-533
B1BUW7_CLOPE/120-205
B1BUW7_CLOPE/17-105
B1BZ38_9FIRM/120-205
B1BZ38_9FIRM/17-105
B1C4V6_9FIRM/349-436
B1C7R5_9FIRM/360-447
B1C7R5_9FIRM/465-550
B1C7V4_9FIRM/446-533
B1C9A3_9FIRM/125-210
B1C9A3_9FIRM/18-106
B1EIM5_9ESCH/128-213
B1EIM5_9ESCH/25-113
B1F160_BACAN/120-205
B1F160_BACAN/17-105
B1FAP5_9BURK/126-211
B1FAP5_9BURK/21-109
B1FVS0_9BURK/339-426
B1G7T4_9BURK/126-211
B1G7T4_9BURK/21-109
B1GJE7_BACAN/120-205
B1GJE7_BACAN/17-105
B1H048_UNCTG/118-205
B1H048_UNCTG/15-103
B1HHV7_BURPS/126-211
B1HHV7_BURPS/21-109
B1HSC3_LYSSC/341-428
B1HSC3_LYSSC/446-531
B1HSR0_LYSSC/121-206
B1HSR0_LYSSC/18-106
B1HSS0_LYSSC/1-32
B1HSS1_LYSSC/348-435
B1HSS1_LYSSC/453-512
B1I411_DESAP/342-430
B1I411_DESAP/448-534
B1I4B3_DESAP/121-206
B1I4B3_DESAP/18-106
B1I9F6_STRPI/119-204
B1I9F6_STRPI/16-104
B1IA34_STRPI/348-435
B1IA34_STRPI/453-538
B1ICJ5_STRPI/121-206
B1ICJ5_STRPI/17-105
B1IGB7_CLOBK/345-432
B1IGB7_CLOBK/450-535
B1IIN4_CLOBK/119-204
B1IIN4_CLOBK/16-104
B1IX14_ECOLC/128-213
B1IX14_ECOLC/25-113
B1J447_PSEPW/130-215
B1J447_PSEPW/26-114
B1JRP1_YERPY/126-211
B1JRP1_YERPY/23-111
B1JZF7_BURCC/126-211
B1JZF7_BURCC/21-109
B1KMQ8_SHEWM/128-213
B1KMQ8_SHEWM/25-113
B1KSI8_CLOBM/345-432
B1KSI8_CLOBM/450-535
B1KX73_CLOBM/119-204
B1KX73_CLOBM/16-104
B1L3F3_KORCO/12-96
B1L3F3_KORCO/215-299
B1L4B2_KORCO/132-223
B1L539_KORCO/143-235
B1L5E0_KORCO/109-191
B1L5E0_KORCO/5-95
B1LAT9_THESQ/119-204
B1LAT9_THESQ/16-104
B1LC88_THESQ/122-207
B1LC88_THESQ/18-106
B1LL47_ECOSM/128-213
B1LL47_ECOSM/25-113
B1LXX8_METRJ/124-209
B1LXX8_METRJ/20-108
B1MBI5_MYCA9/70-153
B1MI25_MYCA9/121-204
B1MI25_MYCA9/16-104
B1MZX8_LEUCK/121-206
B1MZX8_LEUCK/17-105
B1Q9C1_CLOBO/345-432
B1Q9C1_CLOBO/450-535
B1QE21_CLOBO/119-204
B1QE21_CLOBO/16-104
B1QHP3_CLOBO/345-432
B1QHP3_CLOBO/450-535
B1QJP5_CLOBO/119-204
B1QJP5_CLOBO/16-104
B1QSA0_CLOBU/341-428
B1QSA0_CLOBU/446-531
B1QYR1_CLOBU/122-207
B1QYR1_CLOBU/17-105
B1QZU2_CLOBU/342-429
B1QZU2_CLOBU/447-532
B1R2D9_CLOBU/341-428
B1R2D9_CLOBU/446-531
B1RBU1_CLOPE/120-205
B1RBU1_CLOPE/17-105
B1RJJ9_CLOPE/120-205
B1RJJ9_CLOPE/17-105
B1RTB1_CLOPE/120-205
B1RTB1_CLOPE/17-105
B1RUW9_UREPA/19-110
B1RWA2_UREPA/19-110
B1RX30_UREUR/19-110
B1RZD8_STRPN/348-435
B1RZD8_STRPN/453-538
B1S0T6_STRPN/118-204
B1S0T6_STRPN/17-102
B1S244_STRPN/121-206
B1S244_STRPN/17-105
B1S355_STRPN/119-204
B1S355_STRPN/16-104
B1S5S0_9BIFI/121-204
B1S5S0_9BIFI/16-104
B1SC39_9STRE/19-104
B1SEF1_9STRE/119-204
B1SEF1_9STRE/17-105
B1SES4_9STRE/121-206
B1SES4_9STRE/17-105
B1T4M5_9BURK/126-211
B1T4M5_9BURK/21-109
B1UWW4_BACAN/120-205
B1UWW4_BACAN/17-105
B1V3Z5_CLOPE/120-205
B1V3Z5_CLOPE/17-105
B1V400_CLOPE/343-430
B1V400_CLOPE/448-533
B1VGU5_CORU7/121-205
B1VGU5_CORU7/7-104
B1VS82_STRGG/121-204
B1VS82_STRGG/16-104
B1WZW8_CYAA5/129-213
B1WZW8_CYAA5/26-114
B1X9V3_ECODH/128-213
B1X9V3_ECODH/25-113
B1XPA4_SYNP2/129-213
B1XPA4_SYNP2/26-114
B1XVD6_POLNS/126-211
B1XVD6_POLNS/21-109
B1XXF5_LEPCP/130-212
B1XXF5_LEPCP/20-108
B1XY24_LEPCP/129-213
B1XY24_LEPCP/21-109
B1Y3X9_LEPCP/339-425
B1Y3X9_LEPCP/444-530
B1Y8Y5_THENV/128-208
B1Y989_THENV/142-233
B1YCH4_THENV/10-99
B1YCH4_THENV/111-191
B1YLA4_EXIS2/348-435
B1YLA4_EXIS2/453-538
B1YLB2_EXIS2/122-207
B1YLB2_EXIS2/19-107
B1YMX0_BURA4/126-211
B1YMX0_BURA4/21-109
B1Z9W4_METPB/124-209
B1Z9W4_METPB/20-108
B1ZT42_OPITP/117-202
B1ZT42_OPITP/15-102
B2A0K6_NATTJ/120-205
B2A0K6_NATTJ/17-105
B2A3I6_NATTJ/342-429
B2A3I6_NATTJ/447-532
B2AGW1_CUPTR/339-425
B2CKC4_9DELT/1-45
B2CKC4_9DELT/60-131
B2D9D9_UREPA/19-110
B2DGD7_STRPN/348-435
B2DGD7_STRPN/453-538
B2DHF2_STRPN/121-206
B2DHF2_STRPN/17-105
B2DHY7_STRPN/118-204
B2DHY7_STRPN/17-102
B2DJB2_STRPN/119-204
B2DJB2_STRPN/16-104
B2DM12_STRPN/348-435
B2DM12_STRPN/453-538
B2DNQ6_STRPN/119-204
B2DNQ6_STRPN/16-104
B2DPQ3_STRPN/121-206
B2DPQ3_STRPN/17-105
B2DT73_STRPN/121-206
B2DT73_STRPN/17-105
B2DUF6_STRPN/119-204
B2DUF6_STRPN/16-104
B2DV43_STRPN/118-204
B2DV43_STRPN/16-102
B2DWZ2_STRPN/348-435
B2DWZ2_STRPN/453-538
B2DYD6_STRPN/121-206
B2DYD6_STRPN/17-105
B2E0K7_STRPN/119-204
B2E0K7_STRPN/16-104
B2E0U0_STRPN/118-204
B2E0U0_STRPN/15-102
B2E3J4_STRPN/17-102
B2E4T1_STRPN/121-206
B2E4T1_STRPN/17-105
B2E7T6_STRPN/119-204
B2E7T6_STRPN/16-104
B2E841_STRPN/348-435
B2E841_STRPN/453-538
B2EA03_BIFAN/126-204
B2EA03_BIFAN/16-104
B2FIE8_STRMK/125-210
B2FIE8_STRMK/23-110
B2G954_LACRJ/120-205
B2G954_LACRJ/16-104
B2GD29_LACF3/120-205
B2GD29_LACF3/16-104
B2GFT5_KOCRD/121-204
B2GFT5_KOCRD/16-104
B2GWD6_BURPS/126-211
B2GWD6_BURPS/21-109
B2HDX1_MYCMM/121-204
B2HDX1_MYCMM/16-104
B2HH08_MYCMM/121-204
B2HH08_MYCMM/16-104
B2I1W7_ACIBC/125-210
B2I1W7_ACIBC/21-109
B2I5R2_XYLF2/126-211
B2I5R2_XYLF2/24-111
B2IE84_BEII9/344-425
B2IEM9_BEII9/129-214
B2IEM9_BEII9/25-113
B2IM99_STRPS/348-435
B2IM99_STRPS/453-538
B2IN07_STRPS/119-204
B2IN07_STRPS/16-104
B2IQL2_STRPS/121-206
B2IQL2_STRPS/17-105
B2J8V3_NOSP7/129-213
B2J8V3_NOSP7/26-114
B2JC47_BURP8/341-428
B2JFP7_BURP8/126-211
B2JFP7_BURP8/21-109
B2JUR6_BURP8/126-211
B2JUR6_BURP8/21-109
B2K857_YERPB/128-213
B2K857_YERPB/25-113
B2KBL1_ELUMP/364-455
B2KBL1_ELUMP/472-565
B2N680_ECOLX/128-213
B2N680_ECOLX/25-113
B2NEG4_UREUR/19-110
B2NGH0_UREUR/19-110
B2NK94_ECO57/128-213
B2NK94_ECO57/25-113
B2P401_ECO57/128-213
B2P401_ECO57/25-113
B2PI10_ECO57/128-213
B2PI10_ECO57/25-113
B2PUL7_PROST/132-217
B2PUL7_PROST/29-117
B2Q6J4_PROST/339-425
B2S1M9_BORHD/126-211
B2S1M9_BORHD/17-106
B2S410_TREPS/395-486
B2S6U7_BRUA1/348-433
B2S9D6_BRUA1/125-210
B2S9D6_BRUA1/21-109
B2SIQ4_XANOP/126-211
B2SIQ4_XANOP/24-111
B2SWZ2_BURPP/345-432
B2SZR0_BURPP/126-211
B2SZR0_BURPP/21-109
B2THQ7_CLOBB/120-205
B2THQ7_CLOBB/17-105
B2TIL2_CLOBB/342-429
B2TIL2_CLOBB/447-532
B2TN27_CLOBB/342-429
B2TN27_CLOBB/447-532
B2TUQ7_SHIB3/128-213
B2TUQ7_SHIB3/25-113
B2UGP2_RALPJ/126-211
B2UGP2_RALPJ/21-109
B2URP1_AKKM8/126-209
B2URP7_AKKM8/22-110
B2UYE7_CLOBA/342-429
B2UYE7_CLOBA/447-532
B2V376_CLOBA/342-429
B2V376_CLOBA/447-532
B2V3Y9_CLOBA/120-205
B2V3Y9_CLOBA/17-105
B2V8V5_SULSY/117-202
B2V8V5_SULSY/14-102
B2VCB7_ERWT9/128-213
B2VCB7_ERWT9/25-113
B2VKB4_ERWT9/339-425
B3A2G6_ECO57/128-213
B3A2G6_ECO57/25-113
B3AGY3_ECO57/128-213
B3AGY3_ECO57/25-113
B3AXI8_ECO57/128-213
B3AXI8_ECO57/25-113
B3BG22_ECO57/128-213
B3BG22_ECO57/25-113
B3BUP9_ECO57/128-213
B3BUP9_ECO57/25-113
B3C7X2_9BACE/360-451
B3C7X2_9BACE/469-556
B3CB45_9BACE/122-207
B3CB45_9BACE/16-104
B3DQI7_BIFLD/121-202
B3DQI7_BIFLD/16-104
B3DZN2_METI4/11-99
B3DZN2_METI4/114-199
B3E3T4_GEOLS/123-208
B3E3T4_GEOLS/20-108
B3EC01_CHLL2/353-449
B3EDV7_CHLL2/159-242
B3EDV7_CHLL2/52-141
B3EDV8_CHLL2/118-203
B3EDV8_CHLL2/17-105
B3EFU0_CHLL2/122-207
B3EFU0_CHLL2/21-109
B3EQY8_CHLPB/118-203
B3EQY8_CHLPB/17-105
B3EQY9_CHLPB/166-249
B3EQY9_CHLPB/59-148
B3EYI2_9NOST/129-213
B3EYI2_9NOST/26-114
B3H9Z4_ECOLX/128-213
B3H9Z4_ECOLX/25-113
B3HM49_ECOLX/128-213
B3HM49_ECOLX/25-113
B3I5N5_ECOLX/128-213
B3I5N5_ECOLX/25-113
B3IKL7_ECOLX/128-213
B3IKL7_ECOLX/25-113
B3J2J9_BACAN/120-205
B3J2J9_BACAN/17-105
B3JBE5_BACAN/348-435
B3JBE5_BACAN/453-538
B3JLC4_9BACE/361-452
B3JLC4_9BACE/465-555
B3PBL1_CELJU/129-214
B3PBL1_CELJU/25-113
B3PNI1_MYCA5/23-114
B3PNL7_RHIE6/125-210
B3PNL7_RHIE6/21-109
B3PV27_RHIE6/339-422
B3PV27_RHIE6/445-531
B3QCE8_RHOPT/125-210
B3QCE8_RHOPT/21-109
B3QN31_CHLP8/118-204
B3QN31_CHLP8/17-105
B3QN33_CHLP8/158-241
B3QN33_CHLP8/51-140
B3R1R4_CUPTR/126-211
B3R1R4_CUPTR/21-109
B3T398_9ARCH/138-229
B3T5I2_9ARCH/138-229
B3T7T8_9ARCH/151-243
B3T7T8_9ARCH/258-338
B3T9G4_9ARCH/151-243
B3T9G4_9ARCH/258-338
B3TA74_9ARCH/151-243
B3TA74_9ARCH/258-338
B3TAW9_9ARCH/138-229
B3WCP0_LACCB/120-205
B3WCP0_LACCB/16-104
B3WMI5_ECOLX/128-213
B3WMI5_ECOLX/25-113
B3WVF5_SHIDY/128-213
B3WVF5_SHIDY/25-113
B3X8N0_ECOLX/128-213
B3X8N0_ECOLX/25-113
B3XPX7_LACRE/120-205
B3XPX7_LACRE/16-104
B3XT52_UREUR/19-110
B3XUS6_UREUR/19-110
B3YEY2_SALET/128-213
B3YEY2_SALET/25-113
B3YWB7_BACCE/130-215
B3YWB7_BACCE/27-115
B3Z0S9_BACCE/348-435
B3Z0S9_BACCE/453-538
B3Z3A7_BACCE/348-435
B3Z3A7_BACCE/453-538
B3ZEU5_BACCE/120-205
B3ZEU5_BACCE/17-105
B3ZT08_BACCE/120-205
B3ZT08_BACCE/17-105
B3ZU33_BACCE/348-435
B3ZU33_BACCE/453-538
B4A4S4_SALNE/128-213
B4A4S4_SALNE/25-113
B4BLQ0_9BACI/119-204
B4BLQ0_9BACI/16-104
B4CY89_9BACT/119-204
B4CY89_9BACT/16-104
B4E5G1_BURCJ/126-211
B4E5G1_BURCJ/21-109
B4EZJ9_PROMH/128-213
B4EZJ9_PROMH/25-113
B4JXU7_DROGR/21-104
B4REH8_PHEZH/124-209
B4REH8_PHEZH/20-108
B4S7F3_PROA2/118-203
B4S7F3_PROA2/17-105
B4S7F4_PROA2/163-246
B4SAW7_PELPB/159-242
B4SAW7_PELPB/52-141
B4SAW8_PELPB/118-203
B4SAW8_PELPB/17-105
B4SGT9_PELPB/358-450
B4SH22_PELPB/118-203
B4SH22_PELPB/17-105
B4SQ64_STRM5/125-210
B4SQ64_STRM5/23-110
B4SYB9_SALNS/128-213
B4SYB9_SALNS/25-113
B4TAW0_SALHS/128-213
B4TAW0_SALHS/25-113
B4TN18_SALSV/128-213
B4TN18_SALSV/25-113
B4U1I1_STREM/348-435
B4U1I1_STREM/453-538
B4U2Q7_STREM/121-206
B4U2Q7_STREM/17-105
B4U634_HYDS0/117-202
B4U634_HYDS0/14-102
B4UH79_ANASK/123-208
B4UH79_ANASK/20-108
B4VG34_9ACTO/121-204
B4VG34_9ACTO/16-104
B4VVX6_9CYAN/129-213
B4VVX6_9CYAN/26-114
B4WCJ4_9CAUL/124-209
B4WCJ4_9CAUL/20-108
B4WQK7_9SYNE/202-286
B4WQK7_9SYNE/99-187
B4X1H6_9GAMM/129-214
B4X1H6_9GAMM/25-113
B5BIM6_SALPK/128-213
B5BIM6_SALPK/25-113
B5BMV6_UREUR/19-110
B5C5X5_SALET/128-213
B5C5X5_SALET/25-113
B5CRM1_9FIRM/362-450
B5CRM1_9FIRM/454-553
B5CSC6_9FIRM/357-444
B5CSC6_9FIRM/462-547
B5CSY6_9FIRM/119-205
B5CSY6_9FIRM/16-104
B5D3T1_9BACE/361-452
B5D3T1_9BACE/466-555
B5E1U6_STRP4/348-435
B5E1U6_STRP4/453-538
B5E396_STRP4/119-204
B5E396_STRP4/16-104
B5E5Q3_STRP4/121-206
B5E5Q3_STRP4/17-105
B5E9J1_GEOBB/124-209
B5E9J1_GEOBB/21-109
B5EB01_GEOBB/124-209
B5EB01_GEOBB/21-109
B5EB16_GEOBB/124-209
B5EB16_GEOBB/21-109
B5ECN9_GEOBB/365-452
B5EQP5_ACIF5/128-213
B5EQP5_ACIF5/22-110
B5EYY4_SALA4/128-213
B5EYY4_SALA4/25-113
B5F9Z9_VIBFM/125-210
B5F9Z9_VIBFM/22-110
B5FN21_SALDC/128-213
B5FN21_SALDC/25-113
B5GID8_9ACTO/121-204
B5GID8_9ACTO/16-104
B5GP24_STRCL/121-204
B5GP24_STRCL/16-104
B5H5D4_STRPR/121-204
B5H5D4_STRPR/16-104
B5HLQ4_9ACTO/121-204
B5HLQ4_9ACTO/16-104
B5IDA7_ACIB4/8-92
B5IDA8_ACIB4/2-86
B5J684_9RHOB/124-209
B5J684_9RHOB/20-108
B5JDC5_9BACT/120-205
B5JDC5_9BACT/16-104
B5JQB9_9BACT/365-455
B5JQB9_9BACT/461-559
B5JWC5_9GAMM/129-214
B5JWC5_9GAMM/25-113
B5K540_9RHOB/124-209
B5K540_9RHOB/20-108
B5MGR6_SALET/128-213
B5MGR6_SALET/25-113
B5NDN5_SALET/128-213
B5NDN5_SALET/25-113
B5NX53_SALET/128-213
B5NX53_SALET/25-113
B5P1B4_SALET/128-213
B5P1B4_SALET/25-113
B5PND6_SALET/128-213
B5PND6_SALET/25-113
B5PQR1_SALHA/128-213
B5PQR1_SALHA/25-113
B5Q610_SALVI/128-213
B5Q610_SALVI/25-113
B5QKA1_LACRH/120-205
B5QKA1_LACRH/16-104
B5QUR2_SALEP/128-213
B5QUR2_SALEP/25-113
B5RFX5_SALG2/128-213
B5RFX5_SALG2/25-113
B5RKU3_BORDL/128-213
B5RKU3_BORDL/19-108
B5RQM3_BORRA/128-213
B5RQM3_BORRA/19-108
B5S2Q9_RALSO/126-211
B5S2Q9_RALSO/21-109
B5S8A4_RALSO/315-402
B5SFN9_RALSO/393-480
B5SJC9_RALSO/126-211
B5SJC9_RALSO/21-109
B5UJL0_BACCE/348-435
B5UJL0_BACCE/453-538
B5UT63_BACCE/120-205
B5UT63_BACCE/17-105
B5V9T8_BACCE/348-435
B5V9T8_BACCE/453-538
B5VC11_BACCE/130-215
B5VC11_BACCE/27-115
B5WS42_9BURK/126-211
B5WS42_9BURK/21-109
B5XHT4_STRPZ/348-432
B5XHT4_STRPZ/453-538
B5XLS0_STRPZ/121-206
B5XLS0_STRPZ/17-105
B5XZN3_KLEP3/128-213
B5XZN3_KLEP3/25-113
B5Y817_COPPD/114-197
B5Y817_COPPD/12-97
B5Y9L6_COPPD/117-202
B5Y9L6_COPPD/13-102
B5Y9N5_COPPD/347-434
B5Y9N5_COPPD/452-538
B5YB45_DICT6/345-432
B5YB45_DICT6/450-535
B5YCJ8_DICT6/120-205
B5YCJ8_DICT6/17-105
B5YDL1_DICT6/120-205
B5YDL1_DICT6/17-105
B5YH75_THEYD/118-203
B5YH75_THEYD/15-103
B5YXC3_ECO5E/128-213
B5YXC3_ECO5E/25-113
B5ZB06_UREU1/19-110
B5ZNW2_RHILW/125-210
B5ZNW2_RHILW/21-109
B5ZY71_RHILW/339-423
B5ZY71_RHILW/445-531
B6AKM6_9BACT/119-204
B6AKM6_9BACT/16-104
B6AWY8_9RHOB/125-210
B6AWY8_9RHOB/21-109
B6B4L2_9RHOB/343-425
B6BE80_9RHOB/125-210
B6BE80_9RHOB/21-109
B6BHY3_9PROT/121-210
B6BPR1_9RICK/125-210
B6BPR1_9RICK/22-110
B6BVH6_9PROT/125-210
B6BVH6_9PROT/20-108
B6C000_9GAMM/128-213
B6C000_9GAMM/24-112
B6EK81_ALISL/125-210
B6EK81_ALISL/22-110
B6FJM3_9CLOT/348-435
B6FJM3_9CLOT/448-538
B6FUN7_9CLOT/118-204
B6FUN7_9CLOT/16-104
B6FUQ7_9CLOT/351-438
B6FUQ7_9CLOT/456-541
B6FXX2_9CLOT/335-423
B6FXX2_9CLOT/441-526
B6G072_9CLOT/344-431
B6G072_9CLOT/449-534
B6GCX6_9ACTN/16-104
B6GCX7_9ACTN/18-106
B6I3V7_ECOSE/128-213
B6I3V7_ECOSE/25-113
B6IRL8_RHOCS/124-209
B6IRL8_RHOCS/21-109
B6IWF4_RHOCS/124-209
B6IWF4_RHOCS/21-109
B6JD63_OLICO/125-210
B6JD63_OLICO/21-109
B6R4W6_9RHOB/124-209
B6R4W6_9RHOB/20-108
B6VEL4_CITRO/128-213
B6VEL4_CITRO/25-113
B6VUJ5_9BACE/135-220
B6VUJ5_9BACE/29-117
B6VYJ3_9BACE/360-451
B6VYJ3_9BACE/467-555
B6VYJ4_9BACE/360-451
B6VYJ4_9BACE/462-555
B6W768_9FIRM/351-438
B6W768_9FIRM/456-542
B6W9T6_9FIRM/118-202
B6W9T6_9FIRM/12-104
B6WY64_9DELT/123-211
B6WY64_9DELT/19-107
B6XH76_9ENTR/132-217
B6XH76_9ENTR/29-117
B6XW09_9BIFI/121-204
B6XW09_9BIFI/16-104
B6YWM2_THEON/11-95
B6YWM3_THEON/17-101
B6YXS0_THEON/138-232
B6YYG7_9RHOB/346-429
B6YYG7_9RHOB/452-530
B6ZCF1_9ENTR/128-213
B6ZCF1_9ENTR/25-113
B6ZQA8_ECO57/128-213
B6ZQA8_ECO57/25-113
B7A7F3_THEAQ/305-387
B7ABW6_THEAQ/119-204
B7ABW6_THEAQ/17-104
B7AH45_9BACE/122-207
B7AH45_9BACE/16-104
B7AKR5_9BACE/360-451
B7AKR5_9BACE/469-556
B7ATW7_9BACE/362-449
B7ATW7_9BACE/467-552
B7AVP5_9BACE/119-204
B7AVP5_9BACE/16-104
B7B654_9PORP/361-452
B7B654_9PORP/470-557
B7BBX9_9PORP/122-207
B7BBX9_9PORP/15-103
B7C8Q1_9FIRM/358-445
B7C9D6_9FIRM/357-445
B7C9D6_9FIRM/464-549
B7C9Z9_9FIRM/120-205
B7C9Z9_9FIRM/18-106
B7CDQ8_9FIRM/357-445
B7CDQ8_9FIRM/456-537
B7CUL0_BURPS/126-211
B7CUL0_BURPS/21-109
B7DN31_9BACL/128-213
B7DN31_9BACL/25-113
B7GHA0_ANOFW/121-206
B7GHA0_ANOFW/18-106
B7GLA5_ANOFW/121-206
B7GLA5_ANOFW/18-106
B7GUR6_BIFLS/121-202
B7GUR6_BIFLS/16-104
B7H1M1_ACIB3/131-216
B7H1M1_ACIB3/27-115
B7HCP2_BACC4/120-205
B7HCP2_BACC4/17-105
B7HDK1_BACC4/348-435
B7HDK1_BACC4/453-538
B7HPG8_BACC7/130-215
B7HPG8_BACC7/27-115
B7HXD2_BACC7/348-435
B7HXD2_BACC7/453-538
B7I336_ACIB5/131-216
B7I336_ACIB5/27-115
B7IE74_THEAB/119-204
B7IE74_THEAB/16-104
B7IEW4_THEAB/121-201
B7IEW4_THEAB/17-105
B7II46_BACC2/348-435
B7II46_BACC2/453-538
B7IYB9_BACC2/120-205
B7IYB9_BACC2/17-105
B7J0Y0_BORBZ/126-211
B7J0Y0_BORBZ/17-106
B7J9N7_ACIF2/128-213
B7J9N7_ACIF2/22-110
B7JMZ2_BACC0/120-205
B7JMZ2_BACC0/17-105
B7JRI2_BACC0/348-435
B7JRI2_BACC0/453-538
B7K418_CYAP8/129-213
B7K418_CYAP8/26-114
B7KGR3_CYAP7/129-213
B7KGR3_CYAP7/26-114
B7KVL1_METC4/124-209
B7KVL1_METC4/20-108
B7L870_ECO55/128-213
B7L870_ECO55/25-113
B7LK68_ESCF3/128-213
B7LK68_ESCF3/25-113
B7M576_ECO8A/128-213
B7M576_ECO8A/25-113
B7MGE4_ECO45/128-213
B7MGE4_ECO45/25-113
B7N227_ECO81/128-213
B7N227_ECO81/25-113
B7NF36_ECOLU/128-213
B7NF36_ECOLU/25-113
B7NR22_ECO7I/128-213
B7NR22_ECO7I/25-113
B7QSD8_9RHOB/125-210
B7QSD8_9RHOB/21-109
B7R006_9EURY/11-95
B7R007_9EURY/17-101
B7R101_9EURY/138-232
B7R7V8_9THEO/120-205
B7R7V8_9THEO/17-105
B7RQN0_9RHOB/125-210
B7RQN0_9RHOB/21-108
B7RUQ7_9GAMM/130-215
B7RUQ7_9GAMM/26-114
B7TYI4_ECOLX/128-213
B7TYI4_ECOLX/25-113
B7UMI9_ECO27/128-213
B7UMI9_ECO27/25-113
B7V1N4_PSEA8/337-420
B7V5Q6_PSEA8/130-215
B7V5Q6_PSEA8/26-114
B7V710_PSEA8/339-426
B7VJQ7_VIBSL/125-210
B7VJQ7_VIBSL/22-110
B7WT43_COMTE/342-426
B7WT43_COMTE/447-533
B7X1Q0_COMTE/126-211
B7X1Q0_COMTE/21-109
B7XTD2_BORGA/126-211
B7XTD2_BORGA/17-106
B7XUN1_BORGA/126-211
B7XUN1_BORGA/17-106
B8CRN7_SHEPW/128-213
B8CRN7_SHEPW/25-113
B8CZG2_HALOH/119-206
B8CZG2_HALOH/16-104
B8D0G3_HALOH/119-204
B8D0G3_HALOH/16-104
B8D0H5_HALOH/353-441
B8D0H5_HALOH/459-544
B8D3C1_DESK1/12-101
B8D3C7_DESK1/140-226
B8D581_DESK1/149-241
B8D581_DESK1/253-335
B8DBL7_LISMH/121-206
B8DBL7_LISMH/18-106
B8DGD5_LISMH/349-436
B8DGD5_LISMH/454-539
B8DJL7_DESVM/123-207
B8DJL7_DESVM/19-107
B8DP04_DESVM/119-204
B8DP04_DESVM/16-104
B8DW78_BIFA0/126-204
B8DW78_BIFA0/16-104
B8DYL3_DICTD/345-432
B8DYL3_DICTD/450-535
B8E156_DICTD/120-205
B8E156_DICTD/17-105
B8E1Z5_DICTD/120-205
B8E1Z5_DICTD/17-105
B8E5L3_SHEB2/128-213
B8E5L3_SHEB2/25-113
B8ELV7_METSB/343-424
B8ER60_METSB/124-209
B8ER60_METSB/20-108
B8FA35_DESAA/119-204
B8FA35_DESAA/16-104
B8FZF8_DESHD/359-447
B8FZF8_DESHD/465-550
B8G180_DESHD/121-206
B8G180_DESHD/18-106
B8G920_CHLAD/123-203
B8G920_CHLAD/18-106
B8GC10_CHLAD/122-207
B8GC10_CHLAD/17-106
B8GKH0_METPE/140-231
B8GKH4_METPE/119-204
B8GKH4_METPE/16-104
B8GMQ9_THISH/129-214
B8GMQ9_THISH/25-113
B8HCR0_ARTCA/121-204
B8HCR0_ARTCA/16-104
B8HSX5_CYAP4/126-210
B8HSX5_CYAP4/23-111
B8I417_CLOCE/120-205
B8I417_CLOCE/17-105
B8IN45_METNO/124-209
B8IN45_METNO/20-108
B8IY84_DESDA/121-208
B8IY84_DESDA/18-106
B8J9S3_ANAD2/123-208
B8J9S3_ANAD2/20-108
B8K799_VIBPA/125-210
B8K799_VIBPA/22-110
B8KAQ9_VIBPA/351-443
B8KG35_9GAMM/129-214
B8KG35_9GAMM/25-113
B8KRT1_9GAMM/129-214
B8KRT1_9GAMM/25-113
B8L300_9GAMM/125-210
B8L300_9GAMM/23-110
B8ZKP2_STRPJ/121-206
B8ZKP2_STRPJ/17-105
B8ZLX3_STRPJ/348-435
B8ZLX3_STRPJ/453-538
B8ZN74_STRPJ/118-204
B8ZN74_STRPJ/16-102
B8ZPL1_STRPJ/119-204
B8ZPL1_STRPJ/16-104
B8ZST7_MYCLB/121-204
B8ZST7_MYCLB/16-104
B9AA35_BORBU/126-211
B9AA35_BORBU/17-106
B9AFR5_METSM/7-91
B9AGL3_METSM/187-276
B9AGL3_METSM/86-172
B9AGL8_METSM/126-211
B9AGL8_METSM/22-110
B9BB79_9BURK/126-211
B9BB79_9BURK/21-109
B9BNH0_9BURK/126-211
B9BNH0_9BURK/21-109
B9CI72_9BURK/126-211
B9CI72_9BURK/21-109
B9CRU5_STACP/121-202
B9CRU5_STACP/19-107
B9DP26_STACT/121-202
B9DP26_STACT/8-107
B9DRI9_STRU0/120-205
B9DRI9_STRU0/16-104
B9DUD9_STRU0/121-206
B9DUD9_STRU0/17-105
B9E1C4_CLOK1/123-208
B9E1C4_CLOK1/20-108
B9E6T3_MACCJ/146-227
B9E6T3_MACCJ/44-132
B9IR29_BACCQ/341-428
B9IR29_BACCQ/446-531
B9IY35_BACCQ/120-205
B9IY35_BACCQ/17-105
B9J7B0_AGRRK/339-425
B9J7B0_AGRRK/445-531
B9J8K0_AGRRK/125-210
B9J8K0_AGRRK/21-109
B9JPC1_AGRRK/339-421
B9JPC1_AGRRK/445-531
B9JQS8_AGRVS/124-209
B9JQS8_AGRVS/20-108
B9K825_THENN/119-203
B9K825_THENN/16-104
B9K956_THENN/122-207
B9K956_THENN/18-106
B9KR45_RHOSK/126-211
B9KR45_RHOSK/22-110
B9KTE9_RHOSK/340-424
B9KTE9_RHOSK/446-532
B9L1S7_THERP/123-208
B9L1S7_THERP/20-108
B9L7X2_NAUPA/91-177
B9LHB3_CHLSY/122-207
B9LHB3_CHLSY/17-106
B9LJJ7_CHLSY/123-203
B9LJJ7_CHLSY/18-106
B9LP45_HALLT/135-226
B9LPI8_HALLT/224-308
B9LPI8_HALLT/24-108
B9LSH5_HALLT/118-212
B9LSH5_HALLT/17-105
B9LT43_HALLT/117-220
B9LT43_HALLT/17-105
B9LUD8_HALLT/138-230
B9LX71_HALLT/121-213
B9LX71_HALLT/20-108
B9M223_GEOSF/366-453
B9M898_GEOSF/124-209
B9M898_GEOSF/21-109
B9MED2_ACIET/341-425
B9MI19_ACIET/126-211
B9MI19_ACIET/21-109
B9MJS2_ANATD/120-205
B9MJS2_ANATD/17-105
B9NRM2_9RHOB/125-210
B9NRM2_9RHOB/21-109
B9QTW1_9RHOB/99-182
B9R443_9RHOB/124-209
B9R443_9RHOB/20-108
B9WW76_STRSU/121-207
B9WW76_STRSU/17-105
B9X4G8_BORBU/126-211
B9X4G8_BORBU/17-106
B9X6L0_BORBU/126-211
B9X6L0_BORBU/17-106
B9X911_9SPIO/126-211
B9X911_9SPIO/17-106
B9XLG7_9BACT/118-203
B9XLG7_9BACT/16-103
B9Y3N4_9FIRM/348-436
B9Y3N4_9FIRM/454-540
B9Y6X2_9FIRM/345-431
B9YB37_9FIRM/118-201
B9YB37_9FIRM/14-102
B9YB39_9FIRM/170-256
B9YB39_9FIRM/64-152
B9Z126_9NEIS/125-210
B9Z126_9NEIS/20-108
B9Z436_9NEIS/341-427
B9Z436_9NEIS/447-532
B9ZXM3_UREUR/19-110
C0A5V8_9BACT/119-205
C0A5V8_9BACT/16-104
C0AA68_9BACT/341-422
C0AFD3_UREUR/19-110
C0AI04_BORBU/126-211
C0AI04_BORBU/17-106
C0ALP3_BORBU/126-211
C0ALP3_BORBU/17-106
C0ANV2_9SPIO/126-211
C0ANV2_9SPIO/17-106
C0AUE6_9ENTR/128-213
C0AUE6_9ENTR/25-113
C0B4Y6_9FIRM/118-159
C0B4Y6_9FIRM/16-104
C0B826_9FIRM/366-453
C0B826_9FIRM/471-556
C0B8P6_9FIRM/1-86
C0B8P6_9FIRM/104-189
C0BDP7_9FIRM/372-459
C0BDP7_9FIRM/477-562
C0BQA2_9BIFI/121-204
C0BQA2_9BIFI/16-104
C0BWM1_9CLOT/359-446
C0BWM1_9CLOT/464-549
C0C074_9CLOT/118-204
C0C074_9CLOT/16-104
C0C0A4_9CLOT/351-438
C0C0A4_9CLOT/456-541
C0C3P2_9CLOT/346-433
C0C3P2_9CLOT/451-536
C0CJA7_9FIRM/348-435
C0CJA7_9FIRM/453-538
C0CMK5_9FIRM/350-437
C0CMK5_9FIRM/453-539
C0CRY6_9FIRM/120-205
C0CRY6_9FIRM/18-106
C0CUT9_9CLOT/121-206
C0CUT9_9CLOT/18-106
C0D0C0_9CLOT/347-433
C0D0C0_9CLOT/451-535
C0EBM4_9CLOT/120-205
C0EBM4_9CLOT/17-105
C0EC53_9CLOT/346-432
C0EC53_9CLOT/443-535
C0ECC1_9CLOT/367-454
C0ECC1_9CLOT/472-557
C0EUJ6_9FIRM/119-204
C0EUJ6_9FIRM/6-104
C0EUJ7_9FIRM/364-450
C0EUJ7_9FIRM/468-553
C0F0M0_9FIRM/349-436
C0F0M0_9FIRM/454-539
C0FS46_9FIRM/358-445
C0FS46_9FIRM/463-548
C0G051_9FIRM/122-207
C0G051_9FIRM/16-104
C0G052_9FIRM/358-445
C0G052_9FIRM/464-548
C0G396_9RHIZ/125-210
C0G396_9RHIZ/21-109
C0GGE8_9FIRM/340-427
C0GGE8_9FIRM/445-530
C0M948_STRE4/344-431
C0M948_STRE4/449-534
C0M998_STRE4/121-206
C0M998_STRE4/17-105
C0MDR2_STRS7/348-435
C0MDR2_STRS7/453-538
C0MG71_STRS7/121-206
C0MG71_STRS7/17-105
C0N379_9GAMM/128-213
C0N379_9GAMM/24-112
C0Q2M1_SALPC/128-213
C0Q2M1_SALPC/25-113
C0QFA7_DESAH/123-209
C0QFA7_DESAH/20-108
C0QFH0_DESAH/120-204
C0QFH0_DESAH/16-104
C0QHS1_DESAH/362-449
C0QHS1_DESAH/467-552
C0QRP7_PERMH/117-202
C0QRP7_PERMH/14-102
C0QWK4_BRAHW/359-444
C0QY23_BRAHW/119-204
C0QY23_BRAHW/15-103
C0REC0_BRUMB/348-433
C0RG26_BRUMB/125-210
C0RG26_BRUMB/21-109
C0SYH3_BORBU/126-211
C0SYH3_BORBU/17-106
C0T094_BORBU/126-211
C0T094_BORBU/17-106
C0VHH4_9GAMM/131-216
C0VHH4_9GAMM/27-115
C0VXS0_9CORY/121-204
C0VXS0_9CORY/16-104
C0W5A3_9ACTO/121-204
C0W5A3_9ACTO/16-104
C0WB08_9FIRM/347-434
C0WB08_9FIRM/452-537
C0WDV1_9FIRM/127-214
C0WDV1_9FIRM/16-111
C0WH13_9CORY/121-204
C0WH13_9CORY/16-104
C0WM92_LACBU/120-205
C0WM92_LACBU/16-104
C0WUE6_LACBU/120-206
C0WUE6_LACBU/16-104
C0X0C5_LACFE/120-205
C0X0C5_LACFE/16-104
C0X5Z0_ENTFA/121-206
C0X5Z0_ENTFA/17-105
C0XIF7_LACHI/120-205
C0XIF7_LACHI/16-104
C0XMR0_LACHI/120-206
C0XMR0_LACHI/16-104
C0XPC2_9CORY/121-204
C0XPC2_9CORY/16-104
C0Y4V3_BURPS/126-211
C0Y4V3_BURPS/21-109
C0YYI3_LACRE/129-214
C0YYI3_LACRE/25-113
C0Z7X9_BREBN/120-205
C0Z7X9_BREBN/17-105
C0ZP05_RHOE4/121-204
C0ZP05_RHOE4/16-104
C1AB06_GEMAT/127-212
C1AB06_GEMAT/23-111
C1AH75_MYCBT/121-204
C1AH75_MYCBT/16-104
C1ALF6_MYCBT/121-204
C1ALF6_MYCBT/16-104
C1ASN6_RHOOB/121-204
C1ASN6_RHOOB/16-104
C1ATD1_RHOOB/121-204
C1ATD1_RHOOB/16-104
C1B687_RHOOB/58-141
C1BC95_RHOOB/121-204
C1BC95_RHOOB/16-104
C1BEB9_RHOOB/121-204
C1BEB9_RHOOB/16-104
C1C5M1_STRP7/348-434
C1C5M1_STRP7/453-538
C1C7Z4_STRP7/121-206
C1C7Z4_STRP7/17-105
C1CAR6_STRP7/119-204
C1CAR6_STRP7/16-104
C1CEY3_STRZJ/121-206
C1CEY3_STRZJ/17-105
C1CG59_STRZJ/118-204
C1CG59_STRZJ/16-102
C1CH17_STRZJ/119-204
C1CH17_STRZJ/16-104
C1CIY9_STRZP/348-435
C1CIY9_STRZP/453-538
C1CLA3_STRZP/121-206
C1CLA3_STRZP/17-105
C1CN35_STRZP/119-204
C1CN35_STRZP/16-104
C1CQ02_STRZT/348-435
C1CQ02_STRZT/453-538
C1CQW2_STRZT/121-206
C1CQW2_STRZT/17-105
C1CT66_STRZT/17-102
C1CTZ3_STRZT/119-204
C1CTZ3_STRZT/16-104
C1CVK6_DEIDV/118-202
C1CVK6_DEIDV/13-101
C1CY28_DEIDV/119-204
C1CY28_DEIDV/16-104
C1D561_LARHH/126-211
C1D561_LARHH/21-109
C1DH33_AZOVD/339-426
C1DK52_AZOVD/130-215
C1DK52_AZOVD/26-114
C1DVW7_SULAA/117-202
C1DVW7_SULAA/14-102
C1ERZ1_BACC3/120-205
C1ERZ1_BACC3/17-105
C1EYP4_BACC3/348-435
C1EYP4_BACC3/453-538
C1F3E3_ACIC5/119-204
C1F3E3_ACIC5/16-104
C1F682_ACIC5/131-216
C1F682_ACIC5/28-116
C1FMR4_CLOBJ/345-432
C1FMR4_CLOBJ/450-535
C1FSU4_CLOBJ/119-204
C1FSU4_CLOBJ/16-104
C1HT01_9ESCH/134-219
C1HT01_9ESCH/31-119
C1I7Q6_9CLOT/120-205
C1I7Q6_9CLOT/17-105
C1I8Z5_9CLOT/344-431
C1I8Z5_9CLOT/449-534
C1IAQ2_9CLOT/342-429
C1IAQ2_9CLOT/447-531
C1KYR1_LISMC/121-206
C1KYR1_LISMC/18-106
C1L197_LISMC/349-436
C1L197_LISMC/454-539
C1ME41_9ENTR/128-213
C1ME41_9ENTR/25-113
C1NG47_9ESCH/134-219
C1NG47_9ESCH/31-119
C2BFM5_9FIRM/354-438
C2BFM5_9FIRM/456-542
C2CDB1_VIBCH/125-210
C2CDB1_VIBCH/22-110
C2CJL6_9FIRM/351-438
C2CJL6_9FIRM/456-542
C2CKJ5_9FIRM/117-204
C2CKJ5_9FIRM/17-104
C2CR20_CORST/107-190
C2CR20_CORST/2-90
C2CTC7_CORST/121-204
C2CTC7_CORST/16-104
C2CY91_LACBR/120-205
C2CY91_LACBR/16-104
C2D5J3_LACBR/120-206
C2D5J3_LACBR/16-104
C2DC91_ENTFA/121-206
C2DC91_ENTFA/17-105
C2DJY4_ECOLX/128-213
C2DJY4_ECOLX/25-113
C2E5L2_LACJO/118-202
C2E5L2_LACJO/16-104
C2E7G9_LACJO/131-216
C2E7G9_LACJO/27-115
C2EHM4_9LACO/120-205
C2EHM4_9LACO/16-104
C2ER16_9LACO/120-205
C2ER16_9LACO/16-104
C2EUH7_9LACO/120-205
C2EUH7_9LACO/16-104
C2FH16_LACPA/120-205
C2FH16_LACPA/16-104
C2GEN4_9CORY/121-204
C2GEN4_9CORY/16-104
C2GQZ8_LACRE/129-214
C2GQZ8_LACRE/25-113
C2GVC6_BIFLI/121-202
C2GVC6_BIFLI/16-104
C2H4E9_ENTFA/121-206
C2H4E9_ENTFA/17-105
C2HCM8_ENTFC/121-206
C2HCM8_ENTFC/17-105
C2HMH7_LACAC/120-205
C2HMH7_LACAC/16-104
C2HV65_VIBCH/125-210
C2HV65_VIBCH/22-110
C2IBD5_VIBCH/125-210
C2IBD5_VIBCH/22-110
C2IID7_VIBCH/125-210
C2IID7_VIBCH/22-110
C2IPH1_VIBCH/125-210
C2IPH1_VIBCH/22-110
C2JAB8_VIBCH/125-210
C2JAB8_VIBCH/22-110
C2JKR6_ENTFA/121-206
C2JKR6_ENTFA/17-105
C2JVS5_LACRH/120-205
C2JVS5_LACRH/16-104
C2KF41_9LACO/118-202
C2KF41_9LACO/16-104
C2KH77_9LACO/120-205
C2KH77_9LACO/16-104
C2KL26_LEUMC/120-205
C2KL26_LEUMC/16-104
C2KV77_9FIRM/367-454
C2KV77_9FIRM/472-557
C2LEU6_PROMI/128-213
C2LEU6_PROMI/25-113
C2LSK5_STRSL/122-207
C2LSK5_STRSL/18-106
C2LV58_STRSL/348-434
C2LV58_STRSL/453-538
C2M0H3_STAHO/121-202
C2M0H3_STAHO/19-107
C2MAJ5_9PORP/2-73
C2MDT9_9PORP/122-212
C2MDT9_9PORP/18-105
C2MGK2_BACCE/348-435
C2MGK2_BACCE/453-538
C2MQQ5_BACCE/130-215
C2MQQ5_BACCE/27-115
C2MWL9_BACCE/341-428
C2MWL9_BACCE/446-531
C2N6D7_BACCE/120-205
C2N6D7_BACCE/17-105
C2NDU0_BACCE/348-435
C2NDU0_BACCE/453-538
C2NMW6_BACCE/120-205
C2NMW6_BACCE/17-105
C2NUL6_BACCE/348-435
C2NUL6_BACCE/453-538
C2P3M5_BACCE/120-205
C2P3M5_BACCE/17-105
C2PAR2_BACCE/341-428
C2PAR2_BACCE/446-531
C2PJY4_BACCE/130-215
C2PJY4_BACCE/27-115
C2PRN0_BACCE/348-435
C2PRN0_BACCE/453-538
C2Q0W7_BACCE/120-205
C2Q0W7_BACCE/17-105
C2Q7L0_BACCE/348-435
C2Q7L0_BACCE/453-538
C2QH59_BACCE/152-237
C2QH59_BACCE/49-137
C2QNR7_BACCE/348-435
C2QNR7_BACCE/453-538
C2QYC1_BACCE/120-205
C2QYC1_BACCE/17-105
C2R3W2_BACCE/341-428
C2R3W2_BACCE/446-531
C2RDA9_BACCE/120-205
C2RDA9_BACCE/17-105
C2RIU7_BACCE/341-428
C2RIU7_BACCE/446-531
C2RT79_BACCE/120-205
C2RT79_BACCE/17-105
C2RZF8_BACCE/348-435
C2RZF8_BACCE/453-538
C2S903_BACCE/130-215
C2S903_BACCE/27-115
C2SFT3_BACCE/348-435
C2SFT3_BACCE/453-538
C2SQ77_BACCE/120-205
C2SQ77_BACCE/17-105
C2SWN8_BACCE/341-428
C2SWN8_BACCE/446-531
C2T621_BACCE/120-205
C2T621_BACCE/17-105
C2TC71_BACCE/348-435
C2TC71_BACCE/453-538
C2TLQ1_BACCE/130-215
C2TLQ1_BACCE/27-115
C2TT37_BACCE/348-435
C2TT37_BACCE/453-538
C2U2M4_BACCE/130-215
C2U2M4_BACCE/27-115
C2U9N1_BACCE/348-435
C2U9N1_BACCE/453-538
C2UJ40_BACCE/120-205
C2UJ40_BACCE/17-105
C2UR77_BACCE/298-385
C2UR77_BACCE/403-488
C2V0L4_BACCE/130-215
C2V0L4_BACCE/27-115
C2V7M2_BACCE/348-435
C2V7M2_BACCE/453-538
C2VGY3_BACCE/130-215
C2VGY3_BACCE/27-115
C2VPD3_BACCE/341-428
C2VPD3_BACCE/446-531
C2VYY0_BACCE/120-205
C2VYY0_BACCE/17-105
C2W4D6_BACCE/348-435
C2W4D6_BACCE/453-538
C2WC47_BACCE/120-205
C2WC47_BACCE/17-105
C2WST8_BACCE/120-205
C2WST8_BACCE/17-105
C2WYN9_BACCE/348-435
C2WYN9_BACCE/453-538
C2X2L5_BACCE/130-215
C2X2L5_BACCE/27-115
C2X7J9_BACCE/341-428
C2X7J9_BACCE/446-531
C2XGS2_BACCE/120-205
C2XGS2_BACCE/17-105
C2XPR9_BACCE/348-435
C2XPR9_BACCE/453-538
C2XZA1_BACCE/130-215
C2XZA1_BACCE/27-115
C2Y6G9_BACCE/341-428
C2Y6G9_BACCE/446-531
C2YFI5_BACCE/120-205
C2YFI5_BACCE/17-105
C2YMF2_BACCE/341-428
C2YMF2_BACCE/446-531
C2YWK5_BACCE/130-215
C2YWK5_BACCE/27-115
C2Z3M1_BACCE/348-435
C2Z3M1_BACCE/453-538
C2ZCW3_BACCE/120-205
C2ZCW3_BACCE/17-105
C2ZK55_BACCE/348-435
C2ZK55_BACCE/453-538
C2ZUE5_BACCE/120-205
C2ZUE5_BACCE/17-105
C3A1R4_BACMY/348-435
C3A1R4_BACMY/453-538
C3AAW6_BACMY/121-206
C3AAW6_BACMY/18-106
C3AHV5_BACMY/341-428
C3AHV5_BACMY/446-531
C3AQN0_BACMY/135-220
C3AQN0_BACMY/32-120
C3AZR5_BACMY/341-428
C3AZR5_BACMY/446-531
C3B825_BACMY/135-220
C3B825_BACMY/32-120
C3BG99_9BACI/341-428
C3BG99_9BACI/446-531
C3BQ06_9BACI/135-220
C3BQ06_9BACI/32-120
C3BY22_BACTU/348-435
C3BY22_BACTU/453-538
C3C7Y9_BACTU/120-205
C3C7Y9_BACTU/17-105
C3CEK6_BACTU/348-435
C3CEK6_BACTU/453-538
C3CP42_BACTU/130-215
C3CP42_BACTU/27-115
C3CXS6_BACTU/348-435
C3CXS6_BACTU/453-538
C3D736_BACTU/130-215
C3D736_BACTU/27-115
C3DFN0_BACTS/348-435
C3DFN0_BACTS/453-538
C3DQ79_BACTS/130-215
C3DQ79_BACTS/27-115
C3DZE2_BACTU/341-428
C3DZE2_BACTU/446-531
C3E8K4_BACTU/120-205
C3E8K4_BACTU/17-105
C3EGJ6_BACTK/1-83
C3EQE8_BACTK/120-205
C3EQE8_BACTK/17-105
C3EXF2_BACTU/348-435
C3EXF2_BACTU/453-538
C3F719_BACTU/120-205
C3F719_BACTU/17-105
C3FG05_BACTB/348-435
C3FG05_BACTB/453-538
C3FQG7_BACTB/130-215
C3FQG7_BACTB/27-115
C3FYR5_BACTU/348-435
C3FYR5_BACTU/453-538
C3G878_BACTU/120-205
C3G878_BACTU/17-105
C3GEL6_BACTU/348-435
C3GEL6_BACTU/453-538
C3GP10_BACTU/130-215
C3GP10_BACTU/27-115
C3GWU0_BACTU/348-435
C3GWU0_BACTU/453-538
C3H6A7_BACTU/120-205
C3H6A7_BACTU/17-105
C3HE64_BACTU/348-435
C3HE64_BACTU/453-538
C3HNS1_BACTU/120-205
C3HNS1_BACTU/17-105
C3HW58_BACTU/348-435
C3HW58_BACTU/453-538
C3I666_BACTU/130-215
C3I666_BACTU/27-115
C3IF66_BACTU/348-435
C3IF66_BACTU/453-538
C3IPC4_BACTU/130-215
C3IPC4_BACTU/27-115
C3JBT6_9PORP/356-447
C3JBT6_9PORP/465-552
C3JEH2_RHOER/121-204
C3JEH2_RHOER/16-104
C3K4D1_PSEFS/130-215
C3K4D1_PSEFS/26-114
C3KVL4_CLOB6/345-432
C3KVL4_CLOB6/450-535
C3L0M3_CLOB6/119-204
C3L0M3_CLOB6/16-104
C3LF53_BACAC/348-435
C3LF53_BACAC/453-538
C3LKU7_BACAC/120-205
C3LKU7_BACAC/17-105
C3LSY0_VIBCM/125-210
C3LSY0_VIBCM/22-110
C3MCF6_RHISN/340-428
C3MCF6_RHISN/446-532
C3MFB3_RHISN/126-211
C3MFB3_RHISN/22-110
C3MQG4_SULIL/144-235
C3MQG4_SULIL/247-327
C3MR72_SULIL/143-234
C3MW42_SULIM/144-235
C3MW42_SULIM/247-327
C3MXG1_SULIM/143-234
C3MZA7_SULIA/143-234
C3N685_SULIA/144-235
C3N685_SULIA/247-327
C3N7C7_SULIY/143-234
C3NEP1_SULIY/144-235
C3NEP1_SULIY/247-327
C3NGA7_SULIN/143-234
C3NH03_SULIN/144-235
C3NH03_SULIN/247-327
C3NTG5_VIBCJ/125-210
C3NTG5_VIBCJ/22-110
C3P0Q7_BACAA/348-435
C3P0Q7_BACAA/453-538
C3P8H5_BACAA/120-205
C3P8H5_BACAA/17-105
C3PIT9_CORA7/121-204
C3PIT9_CORA7/16-104
C3PV56_9BACE/122-207
C3PV56_9BACE/16-104
C3Q403_9BACE/360-451
C3Q403_9BACE/467-555
C3Q404_9BACE/360-451
C3Q404_9BACE/463-555
C3QIU8_9BACE/360-451
C3QIU8_9BACE/469-556
C3QLW4_9BACE/122-207
C3QLW4_9BACE/16-104
C3QMK0_9BACE/360-451
C3QMK0_9BACE/469-556
C3R1Q7_9BACE/122-207
C3R1Q7_9BACE/16-104
C3R7A5_9BACE/122-207
C3R7A5_9BACE/16-104
C3RCD5_9BACE/360-451
C3RCD5_9BACE/463-555
C3RCD6_9BACE/360-451
C3RCD6_9BACE/467-555
C3RHB8_9FIRM/325-413
C3RHB8_9FIRM/431-518
C3RI31_9FIRM/349-436
C3RKY2_9FIRM/338-425
C3RKY2_9FIRM/443-529
C3RMH6_9FIRM/120-205
C3RMH6_9FIRM/17-105
C3SLE7_ECOLX/128-213
C3SLE7_ECOLX/25-113
C3WAB6_FUSMR/455-539
C3WF06_FUSMR/123-205
C3WF06_FUSMR/3-105
C3WKL5_9FUSO/2-85
C3WQ94_9FUSO/346-435
C3WQ94_9FUSO/453-536
C3WWQ5_9FUSO/346-435
C3WWQ5_9FUSO/453-536
C3X478_OXAFO/141-226
C3X478_OXAFO/36-124
C3X859_OXAFO/139-224
C3X859_OXAFO/34-122
C4AXI6_BURMA/126-211
C4AXI6_BURMA/21-109
C4F7Y9_9ACTN/122-210
C4F7Y9_9ACTN/16-104
C4F7Z4_9ACTN/16-104
C4FGK0_9BIFI/121-204
C4FGK0_9BIFI/16-104
C4FL80_9AQUI/117-202
C4FL80_9AQUI/14-102
C4FUV1_9FIRM/121-206
C4FUV1_9FIRM/16-104
C4FUY0_9FIRM/349-433
C4FUY0_9FIRM/451-532
C4G228_ABIDE/406-492
C4G228_ABIDE/511-596
C4G7F3_ABIDE/356-443
C4G7F3_ABIDE/461-546
C4GA09_9FIRM/360-447
C4GA09_9FIRM/465-550
C4GZF1_YERPE/128-213
C4GZF1_YERPE/25-113
C4HG83_YERPE/128-213
C4HG83_YERPE/25-113
C4I0G4_YERPE/128-213
C4I0G4_YERPE/25-113
C4ICN0_CLOBU/341-428
C4ICN0_CLOBU/446-531
C4IF18_CLOBU/342-429
C4IF18_CLOBU/447-532
C4IG41_CLOBU/341-428
C4IG41_CLOBU/446-531
C4IGV7_CLOBU/122-207
C4IGV7_CLOBU/17-105
C4II97_CLOBU/359-446
C4II97_CLOBU/464-549
C4ISF8_BRUAB/348-433
C4ITX2_BRUAB/125-210
C4ITX2_BRUAB/21-109
C4K8D7_HAMD5/129-214
C4K8D7_HAMD5/25-113
C4KHP8_SULIK/144-235
C4KHP8_SULIK/247-327
C4KII5_SULIK/143-234
C4KVJ2_BURPS/126-211
C4KVJ2_BURPS/21-109
C4L3J4_EXISA/122-207
C4L3J4_EXISA/19-107
C4L3K2_EXISA/348-435
C4L3K2_EXISA/453-538
C4L7P2_TOLAT/124-209
C4L7P2_TOLAT/22-110
C4LH78_CORK4/121-204
C4LH78_CORK4/16-104
C4PZT3_SCHMA/9-88
C4RAB8_9PROT/114-197
C4RCU8_9ACTO/169-252
C4RCU8_9ACTO/64-152
C4RXG2_YERBE/128-213
C4RXG2_YERBE/25-113
C4S261_YERBE/339-425
C4SEA9_YERMO/128-213
C4SEA9_YERMO/25-113
C4SF71_YERMO/339-425
C4SM87_YERFR/128-213
C4SM87_YERFR/25-113
C4SU07_YERFR/339-425
C4T1T8_YERIN/128-213
C4T1T8_YERIN/25-113
C4T6F4_YERIN/339-425
C4U080_YERKR/339-425
C4U3E5_YERKR/128-213
C4U3E5_YERKR/25-113
C4UB66_YERAL/128-213
C4UB66_YERAL/25-113
C4UCR0_YERAL/339-425
C4UGR6_YERRU/128-213
C4UGR6_YERRU/25-113
C4USA3_YERRO/128-213
C4USA3_YERRO/25-113
C4UW93_YERRO/339-425
C4VKU4_9LACO/120-205
C4VKU4_9LACO/16-104
C4VTJ3_9LACO/120-205
C4VTJ3_9LACO/16-104
C4WAU6_STAWA/121-202
C4WAU6_STAWA/19-107
C4WEJ0_9RHIZ/125-210
C4WEJ0_9RHIZ/21-109
C4WF57_9RHIZ/348-433
C4WF57_9RHIZ/454-540
C4X3J6_KLEPN/128-213
C4X3J6_KLEPN/25-113
C4XF41_MYCFE/23-113
C4XI50_DESMR/119-204
C4XI50_DESMR/16-104
C4XJP8_DESMR/119-204
C4XJP8_DESMR/16-104
C4XK89_DESMR/11-100
C4XK89_DESMR/120-198
C4XQD4_DESMR/115-195
C4XQD4_DESMR/9-97
C4XRH1_DESMR/120-205
C4XRH1_DESMR/18-106
C4Z0S7_EUBE2/384-471
C4Z0S7_EUBE2/489-574
C4Z333_EUBE2/361-448
C4Z333_EUBE2/466-551
C4Z3L7_EUBE2/120-205
C4Z3L7_EUBE2/17-105
C4ZCV1_EUBR3/352-439
C4ZCV1_EUBR3/457-542
C4ZI39_EUBR3/120-205
C4ZI39_EUBR3/16-104
C4ZP87_THASP/124-209
C4ZP87_THASP/20-108
C4ZZ02_ECOBW/128-213
C4ZZ02_ECOBW/25-113
C5A399_THEGJ/111-187
C5A399_THEGJ/9-100
C5A421_THEGJ/138-231
C5A4S6_THEGJ/11-95
C5A4S7_THEGJ/17-101
C5AE58_BURGB/126-211
C5AE58_BURGB/21-109
C5AUY5_METEA/124-209
C5AUY5_METEA/20-108
C5BF50_EDWI9/128-213
C5BF50_EDWI9/25-113
C5BJU0_TERTT/129-214
C5BJU0_TERTT/25-113
C5BYS2_BEUC1/121-207
C5BYS2_BEUC1/16-104
C5C8W9_MICLC/8-104
C5CFK5_KOSOT/121-208
C5CFK5_KOSOT/18-106
C5CIU1_KOSOT/120-205
C5CIU1_KOSOT/17-104
C5CRH9_VARPS/340-425
C5CRH9_VARPS/445-531
C5CYI3_VARPS/126-211
C5CYI3_VARPS/21-109
C5EB97_BIFLI/121-202
C5EB97_BIFLI/16-104
C5EMX4_9FIRM/328-415
C5EMX4_9FIRM/460-540
C5EN58_9FIRM/347-435
C5EN58_9FIRM/453-538
C5ERR2_9FIRM/121-206
C5ERR2_9FIRM/18-106
C5F4Q0_LACPA/120-205
C5F4Q0_LACPA/16-104
C5G554_9LACO/120-205
C5G554_9LACO/16-104
C5N0X8_STAA3/452-537
C5N5E3_STAA3/121-202
C5N5E3_STAA3/19-107
C5NGJ6_BURMA/126-211
C5NGJ6_BURMA/21-109
C5NXR7_9BACL/349-436
C5NXR7_9BACL/454-538
C5Q063_STAAU/121-202
C5Q063_STAAU/19-107
C5Q1E0_STAAU/452-537
C5Q921_STAEP/121-202
C5Q921_STAEP/19-107
C5QSB6_STAEP/121-202
C5QSB6_STAEP/19-107
C5QWZ6_STAEP/121-202
C5QWZ6_STAEP/19-107
C5R8F6_WEIPA/120-205
C5R8F6_WEIPA/16-104
C5T2U8_ACIDE/126-211
C5T2U8_ACIDE/21-109
C5TA42_ACIDE/340-424
C5TGN4_ZYMMO/1-41
C5UTI7_CLOBO/342-429
C5UTI7_CLOBO/447-532
C5UXX2_CLOBO/120-205
C5UXX2_CLOBO/17-105
C5UYR4_CLOBO/342-429
C5UYR4_CLOBO/447-532
C5VR92_CLOBO/344-431
C5VR92_CLOBO/449-534
C5VWV0_STRSE/121-207
C5VWV0_STRSE/17-105
C5WAW6_ECOBB/128-213
C5WAW6_ECOBB/25-113
C5WFD2_STRDG/119-204
C5WFD2_STRDG/16-104
C5WGP1_STRDG/121-206
C5WGP1_STRDG/17-105
C5WIM0_STRDG/354-441
C5WIM0_STRDG/459-544
C5ZDI7_BURPS/126-211
C5ZDI7_BURPS/21-109
C5ZZU3_THESM/113-191
C6A0S7_THESM/18-102
C6A0S8_THESM/11-95
C6A146_THESM/138-231
C6A6T2_BIFLB/126-204
C6A6T2_BIFLB/16-104
C6ABQ3_BARGA/125-210
C6ABQ3_BARGA/21-109
C6AHE0_BIFAS/126-204
C6AHE0_BIFAS/16-104
C6AT33_RHILS/339-421
C6AT33_RHILS/445-531
C6AZG7_RHILS/125-210
C6AZG7_RHILS/21-109
C6BJ74_RALP1/126-211
C6BJ74_RALP1/21-109
C6BSI4_DESAD/121-206
C6BSI4_DESAD/18-106
C6BYU3_DESAD/124-209
C6BYU3_DESAD/21-109
C6C1G4_DESAD/11-100
C6C1G4_DESAD/115-198
C6C6E6_DICDC/128-213
C6C6E6_DICDC/25-113
C6CA87_DICDC/339-425
C6CI15_DICZE/339-424
C6CQY8_DICZE/128-213
C6CQY8_DICZE/25-113
C6CWX8_PAESJ/122-207
C6CWX8_PAESJ/19-107
C6DFP6_PECCP/339-425
C6DJI2_PECCP/128-213
C6DJI2_PECCP/25-113
C6DL38_MYCTK/121-204
C6DL38_MYCTK/16-104
C6DVC6_MYCTK/121-204
C6DVC6_MYCTK/16-104
C6E003_GEOSM/124-209
C6E003_GEOSM/21-109
C6E9B2_GEOSM/365-452
C6EG79_ECOBD/128-213
C6EG79_ECOBD/25-113
C6GMI0_STRSX/121-207
C6GMI0_STRSX/17-105
C6GY61_STRS4/121-207
C6GY61_STRS4/17-105
C6HXQ8_9BACT/119-204
C6HXQ8_9BACT/16-104
C6I5Y7_9BACE/122-207
C6I5Y7_9BACE/16-104
C6IBA3_9BACE/360-451
C6IBA3_9BACE/469-556
C6IT75_9BACE/360-451
C6IT75_9BACE/469-556
C6IU86_9BACE/122-207
C6IU86_9BACE/16-104
C6J6L3_9BACL/121-206
C6J6L3_9BACL/18-106
C6JBW1_9FIRM/119-204
C6JBW1_9FIRM/16-105
C6JDH8_9FIRM/360-447
C6JDH8_9FIRM/465-550
C6JE42_9FIRM/358-444
C6JE42_9FIRM/463-545
C6JN33_FUSVA/123-207
C6JN33_FUSVA/16-105
C6JNV3_FUSVA/454-539
C6JP91_FUSVA/453-540
C6LAV0_9FIRM/358-445
C6LAV0_9FIRM/463-548
C6LES4_9FIRM/363-450
C6LES4_9FIRM/469-554
C6LI66_9FIRM/126-211
C6LI66_9FIRM/23-111
C6NVH8_9GAMM/128-213
C6NVH8_9GAMM/22-110
C6PUY3_9CLOT/1-83
C6PUY4_9CLOT/17-104
C6RCI6_9CORY/121-204
C6RCI6_9CORY/16-104
C6RSH7_ACIRA/131-216
C6RSH7_ACIRA/27-115
C6RVS0_VIBCH/125-210
C6RVS0_VIBCH/22-110
C6SQE3_STRMN/121-206
C6SQE3_STRMN/17-105
C6TY48_BURPS/126-211
C6TY48_BURPS/21-109
C6UI46_ECOBR/128-213
C6UI46_ECOBR/25-113
C6UYV4_ECO5T/128-213
C6UYV4_ECO5T/25-113
C6VLS6_LACPJ/120-205
C6VLS6_LACPJ/16-104
C6WPR0_ACTMD/121-204
C6WPR0_ACTMD/16-104
C6WSV6_METML/126-211
C6WSV6_METML/21-109
C6X8E4_METSD/126-211
C6X8E4_METSD/21-109
C6XFM3_LIBAP/124-209
C6XFM3_LIBAP/20-108
C6XM98_HIRBI/123-208
C6XM98_HIRBI/20-108
C6YDU2_VIBCH/125-210
C6YDU2_VIBCH/22-110
C6YYZ7_9BACE/360-451
C6YYZ7_9BACE/469-555
C6Z1L0_9BACE/122-207
C6Z1L0_9BACE/16-104
C7BGT0_PHOAA/134-219
C7BGT0_PHOAA/31-119
C7C1X7_STRDI/121-204
C7C1X7_STRDI/16-104
C7C1Y5_9ACTO/121-204
C7C1Y5_9ACTO/16-104
C7C2T7_9ACTO/121-204
C7C2T7_9ACTO/16-104
C7C964_METED/124-209
C7C964_METED/20-108
C7CS60_ENTFA/121-206
C7CS60_ENTFA/17-105
C7D314_ENTFA/121-206
C7D314_ENTFA/17-105
C7D5I1_9RHOB/127-212
C7D5I1_9RHOB/23-111
C7GAU3_9FIRM/358-445
C7GAU3_9FIRM/464-548
C7GAU4_9FIRM/155-240
C7GAU4_9FIRM/48-136
C7GFX0_9FIRM/374-460
C7GFX0_9FIRM/479-563
C7H138_9FIRM/356-444
C7H138_9FIRM/462-546
C7H1F8_9FIRM/1-83
C7H1F9_9FIRM/18-106
C7H778_9FIRM/356-443
C7H778_9FIRM/461-546
C7H7T1_9FIRM/352-439
C7H7T1_9FIRM/457-541
C7HB43_CLOTM/353-440
C7HB43_CLOTM/458-543
C7HSL7_9FIRM/117-202
C7HSL7_9FIRM/12-104
C7HV95_9FIRM/351-438
C7HV95_9FIRM/456-542
C7ISZ8_THEET/120-205
C7ISZ8_THEET/17-105
C7ITK7_THEET/120-205
C7ITK7_THEET/17-105
C7JG13_ACEP3/126-211
C7JG13_ACEP3/23-111
C7JRA5_ACEPA/126-211
C7JRA5_ACEPA/23-111
C7K0H2_ACEPA/126-211
C7K0H2_ACEPA/23-111
C7K388_ACEPA/126-211
C7K388_ACEPA/23-111
C7KCF7_ACEPA/126-211
C7KCF7_ACEPA/23-111
C7KLS3_ACEPA/126-211
C7KLS3_ACEPA/23-111
C7KW38_ACEPA/126-211
C7KW38_ACEPA/23-111
C7L5Y3_ACEPA/126-211
C7L5Y3_ACEPA/23-111
C7LD75_BRUMC/348-433
C7LF15_BRUMC/125-210
C7LF15_BRUMC/21-109
C7LMS6_MYCML/120-207
C7LMS6_MYCML/5-107
C7LSY6_DESBD/119-204
C7LSY6_DESBD/16-104
C7LTL1_DESBD/117-198
C7LTL1_DESBD/12-100
C7LTQ5_DESBD/362-445
C7LTQ5_DESBD/467-552
C7M060_ACIFD/11-99
C7M060_ACIFD/115-196
C7MAM6_BRAFD/121-205
C7MAM6_BRAFD/16-104
C7MJI4_MYCML/120-207
C7MJI4_MYCML/5-107
C7MRB9_SACVD/121-204
C7MRB9_SACVD/16-104
C7N9Q6_LEPBD/354-441
C7N9Q6_LEPBD/459-544
C7NK57_KYTSD/121-202
C7NK57_KYTSD/16-104
C7NPB0_HALUD/18-102
C7NPB0_HALUD/218-302
C7NQ27_HALUD/118-212
C7NQ27_HALUD/17-105
C7NQP0_HALUD/140-232
C7NUS9_HALUD/118-214
C7NUS9_HALUD/17-105
C7NUT4_HALUD/136-227
C7NUT4_HALUD/241-325
C7NXL4_HALMD/140-232
C7NXQ2_HALMD/138-226
C7P0I7_HALMD/16-100
C7P0I7_HALMD/216-300
C7P479_HALMD/118-214
C7P479_HALMD/17-105
C7P480_HALMD/118-210
C7P480_HALMD/17-105
C7P486_HALMD/136-227
C7P486_HALMD/241-324
C7P845_METFA/118-203
C7P845_METFA/16-104
C7P9A7_METFA/180-260
C7P9A7_METFA/92-166
C7QIZ0_CATAD/121-204
C7QIZ0_CATAD/16-104
C7QM68_CYAP0/129-213
C7QM68_CYAP0/26-114
C7R0Z9_JONDD/121-204
C7R0Z9_JONDD/16-104
C7R749_KANKD/134-219
C7R749_KANKD/26-114
C7RDY5_ANAPD/117-202
C7RDY5_ANAPD/9-101
C7REY9_ANAPD/351-438
C7REY9_ANAPD/456-542
C7RM42_ACCPU/125-210
C7RM42_ACCPU/20-108
C7RUK2_ACCPU/122-205
C7RUK2_ACCPU/19-107
C7TB13_LACRG/120-205
C7TB13_LACRG/16-104
C7THW6_LACRL/120-205
C7THW6_LACRL/16-104
C7U9S9_ENTFA/121-206
C7U9S9_ENTFA/17-105
C7UHJ6_ENTFA/121-206
C7UHJ6_ENTFA/17-105
C7UPM8_ENTFA/121-206
C7UPM8_ENTFA/17-105
C7UVU6_ENTFA/121-206
C7UVU6_ENTFA/17-105
C7V665_ENTFA/121-206
C7V665_ENTFA/17-105
C7VD75_ENTFA/121-206
C7VD75_ENTFA/17-105
C7VMV1_ENTFA/121-206
C7VMV1_ENTFA/17-105
C7VV90_ENTFA/121-206
C7VV90_ENTFA/17-105
C7W236_ENTFA/121-206
C7W236_ENTFA/17-105
C7WAU0_ENTFA/121-206
C7WAU0_ENTFA/17-105
C7WL81_ENTFA/121-206
C7WL81_ENTFA/17-105
C7WPN5_ENTFA/121-206
C7WPN5_ENTFA/17-105
C7X1E1_ENTFA/121-206
C7X1E1_ENTFA/17-105
C7X4K4_9PORP/360-451
C7X4K4_9PORP/469-556
C7XBE3_9PORP/122-207
C7XBE3_9PORP/15-103
C7XJT5_9LACO/118-202
C7XJT5_9LACO/16-104
C7XLE1_9LACO/120-205
C7XLE1_9LACO/16-104
C7XQ70_9FUSO/346-435
C7XQ70_9FUSO/453-536
C7XXU5_9LACO/120-205
C7XXU5_9LACO/16-104
C7XZG0_9LACO/120-205
C7XZG0_9LACO/16-104
C7Y3V0_9LACO/120-205
C7Y3V0_9LACO/16-104
C7Y4M9_9LACO/118-202
C7Y4M9_9LACO/16-104
C7YBH9_ENTFA/121-206
C7YBH9_ENTFA/17-105
C7ZTB3_STAAU/452-537
C7ZWZ4_STAAU/121-202
C7ZWZ4_STAAU/19-107
C8A0Z3_STAAU/452-537
C8A3T1_STAAU/121-202
C8A3T1_STAAU/19-107
C8A7C7_STAAU/452-537
C8ABR0_STAAU/121-202
C8ABR0_STAAU/19-107
C8AFV7_STAAU/452-537
C8AKS0_STAAU/121-202
C8AKS0_STAAU/19-107
C8AP76_STAAU/452-537
C8ARS6_STAAU/121-202
C8ARS6_STAAU/19-107
C8JUG7_LISMO/121-206
C8JUG7_LISMO/18-106
C8JWW7_LISMO/349-436
C8JWW7_LISMO/454-539
C8K0S9_LISMO/349-436
C8K0S9_LISMO/454-539
C8K5S1_LISMO/121-206
C8K5S1_LISMO/18-106
C8KA67_LISMO/349-436
C8KA67_LISMO/454-539
C8KED1_LISMO/121-206
C8KED1_LISMO/18-106
C8KLP6_STAAU/452-537
C8KM12_STAAU/121-202
C8KM12_STAAU/19-107
C8KUJ2_STAAU/452-537
C8KUS3_STAAU/121-202
C8KUS3_STAAU/19-107
C8L4N4_STAAU/121-202
C8L4N4_STAAU/19-107
C8L6X6_STAAU/452-537
C8LBF9_STAAU/121-202
C8LBF9_STAAU/19-107
C8LCR8_STAAU/452-537
C8LFP9_STAAU/452-537
C8LK28_STAAU/121-202
C8LK28_STAAU/19-107
C8LP22_STAAU/452-537
C8LVF7_STAAU/121-202
C8LVF7_STAAU/19-107
C8M0T6_STAAU/452-537
C8M332_STAAU/121-202
C8M332_STAAU/19-107
C8M5H7_STAAU/121-202
C8M5H7_STAAU/19-107
C8M8P6_STAAU/452-537
C8ME50_STAAU/121-202
C8ME50_STAAU/19-107
C8MFR2_STAAU/452-537
C8MIT6_STAAU/452-537
C8MKN2_STAAU/121-202
C8MKN2_STAAU/19-107
C8MT51_STAAU/452-537
C8MVS4_STAAU/121-202
C8MVS4_STAAU/19-107
C8N2C6_STAAU/452-537
C8N5I1_STAAU/121-202
C8N5I1_STAAU/19-107
C8NEK5_9LACT/342-429
C8NEK5_9LACT/447-532
C8NK89_COREF/121-204
C8NK89_COREF/16-104
C8P585_9LACO/120-205
C8P585_9LACO/16-104
C8PRU0_9SPIO/356-445
C8PZ24_9GAMM/127-212
C8PZ24_9GAMM/23-111
C8RS33_CORJE/121-204
C8RS33_CORJE/16-104
C8RY35_9RHOB/126-211
C8RY35_9RHOB/22-110
C8SK81_9RHIZ/124-209
C8SK81_9RHIZ/20-108
C8SL89_9RHIZ/125-210
C8SL89_9RHIZ/21-109
C8SSA1_9RHIZ/347-431
C8SZ46_KLEPR/128-213
C8SZ46_KLEPR/25-113
C8TL88_ECO26/128-213
C8TL88_ECO26/25-113
C8TYX3_ECO10/128-213
C8TYX3_ECO10/25-113
C8UJB1_ECO1A/128-213
C8UJB1_ECO1A/25-113
C8VWW6_DESAS/341-428
C8VWW6_DESAS/447-533
C8W3B2_DESAS/341-426
C8W3B2_DESAS/447-533
C8W498_DESAS/122-207
C8W498_DESAS/18-106
C8WFN2_ZYMMN/128-213
C8WFN2_ZYMMN/25-113
C8WXV6_ALIAD/121-206
C8WXV6_ALIAD/18-106
C8X0E2_DESRD/119-204
C8X0E2_DESRD/7-104
C8X209_DESRD/363-450
C8X209_DESRD/468-553
C8X4P4_DESRD/114-200
C8X4P4_DESRD/12-100
C8XA50_NAKMY/121-204
C8XA50_NAKMY/17-104
C8ZY89_ENTGA/121-206
C8ZY89_ENTGA/17-105
C9A7D3_ENTCA/121-206
C9A7D3_ENTCA/17-105
C9AGL0_ENTFC/121-206
C9AGL0_ENTFC/17-105
C9ALU6_ENTFC/121-206
C9ALU6_ENTFC/17-105
C9AVH3_ENTCA/121-206
C9AVH3_ENTCA/17-105
C9B407_ENTFC/121-206
C9B407_ENTFC/17-105
C9BDY1_ENTFC/121-206
C9BDY1_ENTFC/17-105
C9BP58_ENTFC/121-206
C9BP58_ENTFC/17-105
C9BUC0_ENTFC/121-206
C9BUC0_ENTFC/17-105
C9C3H8_ENTFC/121-206
C9C3H8_ENTFC/17-105
C9CE60_ENTFC/121-206
C9CE60_ENTFC/17-105
C9CJ64_ENTCA/121-206
C9CJ64_ENTCA/17-105
C9CXW7_9RHOB/125-210
C9CXW7_9RHOB/21-109
C9KL10_9FIRM/123-208
C9KL10_9FIRM/20-108
C9L113_9BACE/360-451
C9L113_9BACE/469-556
C9L3H2_9BACE/122-207
C9L3H2_9BACE/16-104
C9L459_RUMHA/118-203
C9L459_RUMHA/16-104
C9L4K7_RUMHA/357-444
C9L4K7_RUMHA/462-547
C9L9L3_RUMHA/350-437
C9L9L3_RUMHA/455-539
C9LB24_RUMHA/347-434
C9LB24_RUMHA/452-537
C9M2A3_LACHE/120-205
C9M2A3_LACHE/16-104
C9M546_9BACT/134-222
C9M546_9BACT/32-120
C9M5B0_9BACT/338-425
C9M5B0_9BACT/443-529
C9M640_9BACT/129-214
C9M640_9BACT/26-114
C9MPD2_9BACT/366-456
C9MPD2_9BACT/469-561
C9MVK2_9FUSO/354-441
C9MVK3_9FUSO/1-83
C9NQQ3_9VIBR/1-86
C9NQQ3_9VIBR/101-186
C9P419_VIBME/41-126
C9P6E4_VIBME/1-82
C9P6E4_VIBME/97-182
C9PLJ6_VIBFU/125-210
C9PLJ6_VIBFU/22-110
C9Q8G6_9VIBR/125-210
C9Q8G6_9VIBR/22-110
C9QL36_VIBOR/125-210
C9QL36_VIBOR/22-110
C9QXB2_ECOD1/128-213
C9QXB2_ECOD1/25-113
C9R8Y6_AMMDK/340-423
C9RD20_AMMDK/123-208
C9RD20_AMMDK/18-106
C9RGJ6_METVM/118-200
C9RGJ7_METVM/118-203
C9RGJ7_METVM/16-104
C9RGS4_METVM/177-260
C9RGS4_METVM/82-166
C9RJZ7_FIBSS/476-560
C9RRV9_FIBSS/120-205
C9RRV9_FIBSS/16-104
C9T381_9RHIZ/125-210
C9T381_9RHIZ/21-109
C9T838_9RHIZ/348-433
C9TDL9_9RHIZ/125-210
C9TDL9_9RHIZ/21-109
C9THB4_9RHIZ/348-433
C9TNH2_9RHIZ/125-210
C9TNH2_9RHIZ/21-109
C9TQV5_9RHIZ/348-433
C9TX67_9RHIZ/125-210
C9TX67_9RHIZ/21-109
C9TXJ9_9RHIZ/348-433
C9U4U7_BRUAB/348-433
C9U6P5_BRUAB/125-210
C9U6P5_BRUAB/21-109
C9UDV2_BRUAB/348-433
C9UFW8_BRUAB/125-210
C9UFW8_BRUAB/21-109
C9UND4_BRUAB/348-433
C9UQ59_BRUAB/125-210
C9UQ59_BRUAB/21-109
C9UV49_BRUAB/125-210
C9UV49_BRUAB/21-109
C9UZD4_BRUAB/348-433
C9VBR2_BRUNE/348-433
C9VCX3_BRUNE/125-210
C9VCX3_BRUNE/21-109
C9VJS5_9RHIZ/125-210
C9VJS5_9RHIZ/21-109
C9VLY8_9RHIZ/348-433
C9VT64_BRUAB/348-433
C9VV58_BRUAB/125-210
C9VV58_BRUAB/21-109
C9X9M6_SALTD/128-213
C9X9M6_SALTD/25-113
C9XR07_CLODC/342-429
C9XR07_CLODC/447-532
C9XRK7_CLODC/120-205
C9XRK7_CLODC/17-105
C9XRN6_CLODC/337-424
C9XRN6_CLODC/442-527
C9Y3W7_CROTZ/128-213
C9Y3W7_CROTZ/25-113
C9Y8U5_9BURK/44-130
C9Y8U6_9BURK/340-400
C9YA97_9BURK/126-211
C9YA97_9BURK/21-109
C9YM23_CLODR/342-429
C9YM23_CLODR/447-532
C9YRA0_CLODR/120-205
C9YRA0_CLODR/17-105
C9YRC9_CLODR/337-424
C9YRC9_CLODR/442-527
C9ZH25_STRSW/121-204
C9ZH25_STRSW/16-104
D0AH35_ENTFC/121-206
D0AH35_ENTFC/17-105
D0ANP5_ENTFC/121-206
D0ANP5_ENTFC/17-105
D0AYS7_BRUAB/125-210
D0AYS7_BRUAB/21-109
D0B0P2_BRUAB/348-433
D0B428_BRUME/125-210
D0B428_BRUME/21-109
D0B9U9_BRUME/348-433
D0BE14_BRUSU/125-210
D0BE14_BRUSU/21-109
D0BF56_BRUSU/348-434
D0BKG2_9LACT/346-433
D0BKG2_9LACT/451-536
D0BQD8_9FUSO/346-435
D0BQD8_9FUSO/453-536
D0C1M1_9GAMM/131-216
D0C1M1_9GAMM/27-115
D0CB41_ACIBA/131-216
D0CB41_ACIBA/27-115
D0CNP0_9RHOB/130-215
D0CNP0_9RHOB/26-114
D0CQP6_9RHOB/125-210
D0CQP6_9RHOB/21-109
D0CWI8_9RHOB/339-425
D0D243_9RHOB/127-212
D0D243_9RHOB/23-111
D0DFN5_9LACO/118-202
D0DFN5_9LACO/16-104
D0DL17_9LACO/1-60
D0DL17_9LACO/76-161
D0DM32_9LACO/120-205
D0DM32_9LACO/16-104
D0DTV3_LACFE/120-205
D0DTV3_LACFE/16-104
D0DXI0_9LACO/120-205
D0DXI0_9LACO/16-104
D0FWR9_ERWPY/339-425
D0FXR5_ERWPY/128-213
D0FXR5_ERWPY/25-113
D0GCB5_BRUME/125-210
D0GCB5_BRUME/21-109
D0GE31_BRUME/348-433
D0GKW0_9FUSO/352-439
D0GKW0_9FUSO/457-542
D0GSS0_VIBMI/125-210
D0GSS0_VIBMI/22-110
D0H6C8_VIBCH/125-210
D0H6C8_VIBCH/22-110
D0HET8_VIBMI/125-210
D0HET8_VIBMI/22-110
D0HS02_VIBCH/125-210
D0HS02_VIBCH/22-110
D0HXY1_VIBCH/125-210
D0HXY1_VIBCH/22-110
D0ICT8_VIBHO/128-213
D0ICT8_VIBHO/25-113
D0IGU7_9VIBR/125-210
D0IGU7_9VIBR/22-110
D0J0S4_COMT2/342-426
D0J0S4_COMT2/447-533
D0J242_COMT2/126-211
D0J242_COMT2/21-109
D0JKZ8_YERPD/128-213
D0JKZ8_YERPD/25-113
D0JV32_YERP1/128-213
D0JV32_YERP1/25-113
D0K4W0_STAAD/121-202
D0K4W0_STAAD/19-107
D0K789_STAAD/450-535
D0KAM3_PECWW/339-425
D0KF76_PECWW/128-213
D0KF76_PECWW/25-113
D0KS46_SULS9/143-234
D0KT30_SULS9/144-235
D0KT30_SULS9/247-327
D0KXB4_HALNC/129-214
D0KXB4_HALNC/25-113
D0L3U4_GORB4/121-204
D0L3U4_GORB4/16-104
D0LQ32_HALO1/126-211
D0LQ32_HALO1/23-111
D0MJQ0_RHOM4/121-206
D0MJQ0_RHOM4/18-106
D0P8U4_BRUSU/348-433
D0P8U5_BRUSU/1-81
D0P9Y7_BRUSU/125-210
D0P9Y7_BRUSU/21-109
D0PLI6_BRUSU/348-432
D0PMM2_BRUSU/125-210
D0PMM2_BRUSU/21-109
D0R357_LACJF/131-216
D0R357_LACJF/27-115
D0RIX9_9RHIZ/348-433
D0RKV6_9RHIZ/125-210
D0RKV6_9RHIZ/21-109
D0RQ86_9RICK/124-209
D0RQ86_9RICK/21-109
D0RTC6_9STRE/348-435
D0RTC6_9STRE/453-538
D0RTQ9_9STRE/121-206
D0RTQ9_9STRE/17-105
D0S608_ACICA/131-216
D0S608_ACICA/27-115
D0SDN0_ACIJO/130-215
D0SDN0_ACIJO/26-114
D0SPD2_ACIJU/131-216
D0SPD2_ACIJU/27-115
D0SY44_ACILW/131-216
D0SY44_ACILW/27-115
D0T645_ACIRA/131-216
D0T645_ACIRA/27-115
D0TEN3_9BACE/360-451
D0TEN3_9BACE/469-556
D0THZ5_9BACE/122-207
D0THZ5_9BACE/15-103
D0TW23_9BACE/122-207
D0TW23_9BACE/16-104
D0TX15_9BACE/360-451
D0TX15_9BACE/469-556
D0WU57_VIBAL/125-210
D0WU57_VIBAL/22-110
D0XDL2_VIBHA/125-210
D0XDL2_VIBHA/22-110
D0YZL6_LISDA/129-214
D0YZL6_LISDA/26-114
D0ZHI0_EDWTE/128-213
D0ZHI0_EDWTE/25-113
D0ZMS2_SALT1/128-213
D0ZMS2_SALT1/25-113
D1A4Q6_THECD/121-204
D1A4Q6_THECD/16-104
D1AH25_SEBTE/358-442
D1AH25_SEBTE/463-548
D1AL08_SEBTE/119-209
D1AL08_SEBTE/8-105
D1AW22_STRM9/349-436
D1AW22_STRM9/454-539
D1B467_SULD5/122-210
D1B7S8_THEAS/124-209
D1B7S8_THEAS/21-109
D1B8T9_THEAS/125-214
D1B8T9_THEAS/25-110
D1B8W2_THEAS/340-427
D1B8W2_THEAS/445-530
D1BD82_SANKS/121-204
D1BD82_SANKS/16-104
D1BZ80_XYLCX/121-204
D1BZ80_XYLCX/16-104
D1C740_SPHTD/125-210
D1C740_SPHTD/22-110
D1CJ32_THET1/120-205
D1CJ32_THET1/17-105
D1CUP9_9RHIZ/125-210
D1CUP9_9RHIZ/21-109
D1CWE0_9RHIZ/348-433
D1ENC8_9RHIZ/348-433
D1EPI7_9RHIZ/125-210
D1EPI7_9RHIZ/21-109
D1EWR7_BRUME/348-433
D1F0T4_BRUME/125-210
D1F0T4_BRUME/21-109
D1F5S2_BRUME/125-210
D1F5S2_BRUME/21-109
D1F9Z6_BRUME/313-398
D1FGZ3_9RHIZ/125-210
D1FGZ3_9RHIZ/21-109
D1FJ56_9RHIZ/348-433
D1GU82_STAA0/121-202
D1GU82_STAA0/19-107
D1GUL8_STAA0/452-537
D1J9M4_9ARCH/143-235
D1J9M4_9ARCH/250-331
D1JAX4_9ARCH/143-235
D1JAX4_9ARCH/250-331
D1JHP7_9ARCH/121-206
D1JHP7_9ARCH/18-106
D1JHP8_9ARCH/137-229
D1JHP8_9ARCH/248-323
D1JTS6_9BACE/122-207
D1JTS6_9BACE/16-104
D1JVJ2_9BACE/360-451
D1JVJ2_9BACE/469-556
D1K0Q3_9BACE/122-207
D1K0Q3_9BACE/16-104
D1K759_9BACE/360-451
D1K759_9BACE/467-555
D1K760_9BACE/360-451
D1K760_9BACE/462-555
D1N2W2_9BACT/612-699
D1N4D7_9BACT/123-205
D1N4D7_9BACT/16-104
D1NAK0_9BACT/614-704
D1NAK0_9BACT/722-807
D1NQQ1_CLOTM/353-440
D1NQQ1_CLOTM/458-543
D1NV52_9BIFI/121-204
D1NV52_9BIFI/16-104
D1P0U7_9ENTR/132-217
D1P0U7_9ENTR/29-117
D1PDW9_9BACT/474-561
D1PE17_9BACT/369-460
D1PE17_9BACT/475-564
D1PSD9_9FIRM/361-447
D1PSD9_9FIRM/452-550
D1PSE6_9FIRM/129-214
D1PSE6_9FIRM/24-112
D1PTU5_9BACT/367-458
D1PTU5_9BACT/472-562
D1QAV7_STAAU/452-537
D1QD14_STAAU/121-202
D1QD14_STAAU/19-107
D1QJG9_STAAU/452-537
D1QKX0_STAAU/121-202
D1QKX0_STAAU/19-107
D1QRC9_9BACT/366-457
D1QRC9_9BACT/470-561
D1QX66_STAAU/121-202
D1QX66_STAAU/19-107
D1R1B0_STAAU/452-537
D1RUY8_SEROD/339-425
D1RXH8_SEROD/128-213
D1RXH8_SEROD/25-113
D1TX02_YERPE/128-213
D1TX02_YERPE/25-113
D1VVN7_9FIRM/118-202
D1VVN7_9FIRM/16-104
D1VVY6_9FIRM/343-430
D1W0I0_9BACT/368-459
D1W0I0_9BACT/471-563
D1W506_9BACT/368-459
D1W506_9BACT/471-563
D1WB22_9LACO/120-205
D1WB22_9LACO/16-104
D1WB77_9LACO/120-205
D1WB77_9LACO/16-104
D1WNN5_STAEP/121-202
D1WNN5_STAEP/19-107
D1XBR0_9ACTO/121-204
D1XBR0_9ACTO/16-104
D1XZ53_9BACT/368-459
D1XZ53_9BACT/476-563
D1Y2N2_9BACT/338-425
D1Y2N2_9BACT/443-529
D1Y844_9BACT/136-223
D1Y844_9BACT/29-117
D1YAA3_PROAC/121-204
D1YAA3_PROAC/16-104
D1YGF3_9LACO/1-88
D1YGF3_9LACO/104-189
D1YWE5_METPS/118-203
D1YWE5_METPS/16-103
D1YZS9_METPS/120-205
D1YZS9_METPS/17-105
D1YZT4_METPS/137-228
D1YZT4_METPS/244-323
D2AB51_SHIF2/128-213
D2AB51_SHIF2/25-113
D2B9F7_STRRD/121-204
D2B9F7_STRRD/16-104
D2BG73_DEHSV/120-205
D2BG73_DEHSV/17-105
D2BL05_LACLK/121-206
D2BL05_LACLK/17-105
D2BXE3_DICD5/339-425
D2C0C6_DICD5/128-213
D2C0C6_DICD5/25-113
D2C4F6_THENR/122-207
D2C4F6_THENR/18-106
D2C874_THENR/119-204
D2C874_THENR/16-104
D2EJC9_PEDAC/120-205
D2EJC9_PEDAC/16-104
D2ENI1_9STRE/348-435
D2ENI1_9STRE/453-538
D2EQB5_9STRE/121-206
D2EQB5_9STRE/17-105
D2EXY1_9BACE/360-451
D2EXY1_9BACE/469-556
D2F0R0_9BACE/122-207
D2F0R0_9BACE/16-104
D2F3C7_STAAU/452-537
D2F6U4_STAAU/121-202
D2F6U4_STAAU/19-107
D2FCZ0_STAAU/121-202
D2FCZ0_STAAU/19-107
D2FHF1_STAAU/452-537
D2FIF7_STAAU/452-537
D2FLS1_STAAU/121-202
D2FLS1_STAAU/19-107
D2FRS0_STAAU/452-537
D2FV75_STAAU/121-202
D2FV75_STAAU/19-107
D2G1P7_STAAU/121-202
D2G1P7_STAAU/19-107
D2G519_STAAU/452-537
D2GAJ6_STAAU/121-202
D2GAJ6_STAAU/19-107
D2GDI3_STAAU/452-537
D2GG27_STAAU/121-202
D2GG27_STAAU/19-107
D2GID7_STAAU/452-537
D2GMS3_STAAU/452-537
D2GRD6_STAAU/121-202
D2GRD6_STAAU/19-107
D2L0P8_9DELT/120-205
D2L0P8_9DELT/18-106
D2L548_9DELT/114-195
D2L548_9DELT/9-97
D2L5W4_9DELT/11-100
D2L5W4_9DELT/120-198
D2L753_9DELT/125-210
D2L753_9DELT/22-110
D2LA57_9DELT/119-204
D2LA57_9DELT/16-104
D2MNA3_9FIRM/349-438
D2MNA3_9FIRM/456-542
D2N3F8_STAA5/452-537
D2N712_STAA5/121-202
D2N712_STAA5/19-107
D2NDF3_ECOS5/128-213
D2NDF3_ECOS5/25-113
D2NYG1_LISM1/121-206
D2NYG1_LISM1/18-106
D2P075_LISM1/349-436
D2P075_LISM1/454-539
D2P9T5_LISM2/121-206
D2P9T5_LISM2/18-106
D2PBJ7_LISM2/349-436
D2PBJ7_LISM2/454-539
D2PCG3_SULID/144-235
D2PCG3_SULID/247-327
D2PD91_SULID/143-234
D2Q1D0_KRIFD/121-204
D2Q1D0_KRIFD/16-104
D2Q8Q3_BIFDB/121-204
D2Q8Q3_BIFDB/16-104
D2R5T2_PIRSD/119-204
D2R5T2_PIRSD/16-104
D2RA09_GARV4/121-204
D2RA09_GARV4/16-104
D2RDG2_ARCPA/210-296
D2RDT8_ARCPA/130-213
D2RFU8_ARCPA/111-187
D2RFU8_ARCPA/14-100
D2RFU9_ARCPA/141-223
D2RFU9_ARCPA/233-321
D2RIJ1_ACIFV/340-427
D2RIJ1_ACIFV/445-530
D2RMD2_ACIFV/120-205
D2RMD2_ACIFV/16-104
D2RQ15_HALTV/139-231
D2RQC6_HALTV/135-226
D2RQC6_HALTV/240-323
D2RQC8_HALTV/119-213
D2RQC8_HALTV/17-105
D2RUX5_HALTV/224-308
D2RUX5_HALTV/24-108
D2RVF3_HALTV/135-226
D2RVF3_HALTV/240-323
D2RVG0_HALTV/118-211
D2RVG0_HALTV/17-105
D2S4K2_GEOOG/121-204
D2S4K2_GEOOG/16-104
D2T8N5_ERWP6/352-438
D2TAW8_ERWP6/128-213
D2TAW8_ERWP6/25-113
D2THB5_CITRI/128-213
D2THB5_CITRI/25-113
D2U443_9ENTR/1-65
D2UEE1_XANAP/126-211
D2UEE1_XANAP/24-111
D2UIN9_STAAU/452-537
D2UM07_STAAU/121-202
D2UM07_STAAU/19-107
D2US04_STAAU/121-202
D2US04_STAAU/19-107
D2UW01_STAAU/452-537
D2YHQ4_VIBMI/125-210
D2YHQ4_VIBMI/22-110
D2YV17_VIBMI/125-210
D2YV17_VIBMI/22-110
D2Z5L1_9BACT/124-209
D2Z5L1_9BACT/22-109
D2Z615_9BACT/338-425
D2Z615_9BACT/443-529
D2Z897_9BACT/137-226
D2Z897_9BACT/34-122
D2ZI86_9ENTR/128-213
D2ZI86_9ENTR/25-113
D2ZN15_METSM/126-211
D2ZN15_METSM/22-110
D2ZN20_METSM/187-276
D2ZN20_METSM/86-172
D2ZNV7_METSM/7-91
D3ABR8_9CLOT/347-434
D3ABR8_9CLOT/452-537
D3AGK0_9CLOT/361-448
D3AGK0_9CLOT/466-551
D3AN69_9CLOT/121-206
D3AN69_9CLOT/18-106
D3AUB5_9CLOT/191-276
D3AUB5_9CLOT/86-173
D3D330_9ACTO/121-204
D3D330_9ACTO/16-104
D3DGI1_HYDTT/117-202
D3DGI1_HYDTT/14-102
D3E1H4_METRM/8-92
D3E1M2_METRM/188-277
D3E1M2_METRM/87-173
D3ECK3_GEOS4/121-206
D3ECK3_GEOS4/18-106
D3ERE3_STAA4/452-537
D3EWC7_STAA4/121-202
D3EWC7_STAA4/19-107
D3F815_CONWI/126-210
D3F815_CONWI/23-109
D3F8W3_CONWI/128-212
D3F8W3_CONWI/24-111
D3FFP8_MYCGH/126-214
D3FFP8_MYCGH/19-112
D3FJD3_MYCGF/126-214
D3FJD3_MYCGF/19-112
D3FW58_BACPE/120-204
D3FW58_BACPE/17-105
D3FW79_BACPE/346-433
D3FW79_BACPE/451-536
D3FXU4_BACPE/120-206
D3FXU4_BACPE/19-107
D3FYH6_BACPE/346-432
D3FYH6_BACPE/451-536
D3G1U2_BACPE/346-433
D3G1U2_BACPE/451-536
D3H345_ECO44/128-213
D3H345_ECO44/25-113
D3H6X3_STRM6/348-435
D3H6X3_STRM6/453-538
D3H7Z2_STRM6/121-206
D3H7Z2_STRM6/17-105
D3HDM6_STRG3/121-206
D3HDM6_STRG3/17-105
D3HFY6_STRG3/119-204
D3HFY6_STRG3/17-105
D3HHD2_STRG3/348-435
D3HHD2_STRG3/453-538
D3I177_9BACT/361-452
D3I177_9BACT/470-556
D3I178_9BACT/366-457
D3I178_9BACT/470-561
D3I375_9BACT/366-457
D3IB91_9BACT/360-451
D3IB91_9BACT/464-555
D3IJB5_9BACT/362-453
D3IJB5_9BACT/464-557
D3KKX3_LISMO/121-206
D3KKX3_LISMO/18-106
D3KLU4_LISMO/349-436
D3KLU4_LISMO/454-539
D3L344_9BACT/339-426
D3L344_9BACT/444-529
D3L537_9BACT/145-234
D3L537_9BACT/42-130
D3L577_9BACT/123-208
D3L577_9BACT/20-108
D3L832_OENOE/124-209
D3L832_OENOE/16-104
D3LFZ3_ENTFC/121-206
D3LFZ3_ENTFC/17-105
D3LS06_MICLU/16-104
D3LUR8_9FIRM/118-203
D3LUR8_9FIRM/16-104
D3M1M4_9ACTO/121-204
D3M1M4_9ACTO/16-104
D3M213_9ACTO/125-209
D3MHH3_PROAC/121-204
D3MHH3_PROAC/16-104
D3MHU2_PROAC/121-204
D3MHU2_PROAC/16-104
D3MQA6_9FIRM/120-206
D3MQA6_9FIRM/18-106
D3MUJ8_9FIRM/343-430
D3MUJ8_9FIRM/448-533
D3NU91_AZOS1/124-209
D3NU91_AZOS1/21-109
D3NWM1_AZOS1/126-211
D3NWM1_AZOS1/23-111
D3P4X3_AZOS1/124-209
D3P4X3_AZOS1/21-109
D3PAH0_DEFDS/355-442
D3PAH0_DEFDS/457-544
D3PBC5_DEFDS/118-203
D3PBC5_DEFDS/15-103
D3PS70_MEIRD/119-204
D3PS70_MEIRD/16-104
D3Q242_STANL/120-202
D3Q242_STANL/16-104
D3QCW7_STALH/121-202
D3QCW7_STALH/19-107
D3QWB6_ECOCB/128-213
D3QWB6_ECOCB/25-113
D3R3Z9_BIFAB/126-204
D3R3Z9_BIFAB/16-104
D3RIH4_KLEVT/128-213
D3RIH4_KLEVT/25-113
D3RJN9_KLEVT/446-532
D3RN57_ALLVD/142-226
D3RN57_ALLVD/33-121
D3RPX8_ALLVD/123-209
D3RPX8_ALLVD/19-107
D3RSM3_ALLVD/361-444
D3RU19_ALLVD/120-207
D3RU19_ALLVD/16-104
D3RXB2_FERPA/133-224
D3RXB8_FERPA/104-184
D3RXB8_FERPA/8-96
D3S2L9_FERPA/210-297
D3S2L9_FERPA/9-93
D3S3G0_FERPA/138-228
D3S631_METSF/118-203
D3S631_METSF/16-104
D3S8G3_METSF/180-260
D3S8G3_METSF/82-166
D3S8W3_THISK/129-214
D3S8W3_THISK/25-112
D3SH81_DEHSG/120-205
D3SH81_DEHSG/17-105
D3SNC3_THEAH/117-202
D3SNC3_THEAH/14-102
D3SW85_NATMM/23-107
D3SXE8_NATMM/139-231
D3SXG9_NATMM/135-226
D3SXG9_NATMM/240-323
D3SXH5_NATMM/118-207
D3SXH5_NATMM/17-105
D3SXH6_NATMM/149-240
D3SY18_NATMM/118-210
D3SY18_NATMM/17-105
D3SY36_NATMM/118-211
D3SY36_NATMM/17-105
D3SY42_NATMM/135-226
D3T3B8_THEIA/120-205
D3T3B8_THEIA/17-105
D3T7H6_THEIA/120-205
D3T7H6_THEIA/17-105
D3UL96_LISSS/349-436
D3UL96_LISSS/454-539
D3URV9_LISSS/121-206
D3URV9_LISSS/18-106
D3UYG5_XENBS/128-213
D3UYG5_XENBS/25-113
D3VEZ4_XENNA/128-213
D3VEZ4_XENNA/25-113
D3W8H5_9ZZZZ/126-211
D3W8H5_9ZZZZ/22-110
D4BJ53_9ENTR/128-213
D4BJ53_9ENTR/25-113
D4BQY4_BIFBR/121-202
D4BQY4_BIFBR/16-104
D4C2E5_PRORE/132-217
D4C2E5_PRORE/29-117
D4C9H1_9CLOT/350-437
D4C9H1_9CLOT/455-539
D4CAG4_9CLOT/119-204
D4CAG4_9CLOT/16-105
D4CEK6_9CLOT/358-445
D4CEK6_9CLOT/463-548
D4CNH6_9FIRM/369-456
D4CNH6_9FIRM/474-559
D4CTR5_9FUSO/346-435
D4CTR5_9FUSO/453-536
D4DZJ5_SEROD/128-213
D4DZJ5_SEROD/25-113
D4E0J0_SEROD/339-425
D4ENP7_ENTFA/121-206
D4ENP7_ENTFA/17-105
D4EUW3_ENTFA/121-206
D4EUW3_ENTFA/17-105
D4FAX4_EDWTA/134-219
D4FAX4_EDWTA/31-119
D4FEE3_9LACO/118-202
D4FEE3_9LACO/16-104
D4FEN8_9LACO/120-205
D4FEN8_9LACO/16-104
D4FIV9_STAEP/121-202
D4FIV9_STAEP/19-107
D4FPX4_STROR/348-435
D4FPX4_STROR/453-538
D4FTR5_STROR/122-207
D4FTR5_STROR/18-106
D4GBI5_TREPC/355-446
D4GFT9_PANAM/128-213
D4GFT9_PANAM/25-113
D4GHA1_PANAM/346-432
D4GRE6_HALVD/152-241
D4GRE6_HALVD/256-339
D4GS07_HALVD/17-101
D4GS07_HALVD/217-301
D4GWM2_HALVD/136-227
D4GWM7_HALVD/118-214
D4GWM7_HALVD/17-105
D4GWT4_HALVD/139-231
D4H7K0_DENA2/357-442
D4H7K0_DENA2/461-545
D4H7K3_DENA2/120-205
D4H7K3_DENA2/17-105
D4HB42_PROAS/121-204
D4HB42_PROAS/16-104
D4I2T2_ERWAC/339-425
D4I4K4_ERWAC/128-213
D4I4K4_ERWAC/25-113
D4ID83_ERWAE/339-425
D4IGH3_ERWAE/128-213
D4IGH3_ERWAE/25-113
D4IWI4_BUTFI/345-432
D4IWI4_BUTFI/450-535
D4J5B9_9FIRM/365-452
D4J5B9_9FIRM/470-555
D4J5M0_9FIRM/119-204
D4J5M0_9FIRM/16-104
D4JCA7_9FIRM/119-204
D4JCA7_9FIRM/17-105
D4JFB2_9FIRM/358-443
D4JFB2_9FIRM/459-544
D4JHQ8_9FIRM/120-205
D4JHQ8_9FIRM/16-104
D4JKP6_9FIRM/352-439
D4JKP6_9FIRM/457-542
D4JQX0_9FIRM/357-444
D4JQX0_9FIRM/466-547
D4JR04_9FIRM/119-204
D4JR04_9FIRM/16-104
D4K2F0_9FIRM/124-208
D4K2F0_9FIRM/18-106
D4K3V4_9FIRM/356-443
D4K3V4_9FIRM/461-546
D4K4B6_9FIRM/352-439
D4K4B6_9FIRM/457-541
D4K6G8_9FIRM/352-439
D4K6G8_9FIRM/457-541
D4K921_9FIRM/124-208
D4K921_9FIRM/18-106
D4KBU1_9FIRM/356-443
D4KBU1_9FIRM/462-546
D4KK85_9FIRM/123-208
D4KK85_9FIRM/16-104
D4KK86_9FIRM/358-445
D4KK86_9FIRM/464-548
D4KQJ9_9FIRM/349-435
D4KQJ9_9FIRM/454-538
D4KU59_9FIRM/155-240
D4KU59_9FIRM/48-136
D4KU60_9FIRM/358-445
D4KU60_9FIRM/464-548
D4KWA3_9FIRM/374-460
D4KWA3_9FIRM/479-563
D4L210_9FIRM/357-445
D4L210_9FIRM/464-549
D4L4V0_9FIRM/118-203
D4L4V0_9FIRM/16-103
D4L4V2_9FIRM/353-440
D4L4V2_9FIRM/458-541
D4LAC4_9FIRM/354-441
D4LAC4_9FIRM/459-544
D4LB60_9FIRM/136-220
D4LB60_9FIRM/16-122
D4LHP3_9FIRM/364-451
D4LKR8_9FIRM/120-205
D4LKR8_9FIRM/16-105
D4LNV5_9FIRM/360-447
D4LNV5_9FIRM/465-550
D4LQ80_9FIRM/116-200
D4LQ80_9FIRM/16-102
D4LRW9_9FIRM/358-445
D4LRW9_9FIRM/463-548
D4LV32_9FIRM/345-432
D4LV32_9FIRM/450-535
D4LVA2_9FIRM/357-445
D4LVA2_9FIRM/464-549
D4M058_9FIRM/473-558
D4M2K3_9FIRM/357-444
D4M2K3_9FIRM/462-547
D4M6B2_9FIRM/119-205
D4M6B2_9FIRM/16-104
D4MBS1_9ENTE/121-206
D4MBS1_9ENTE/17-105
D4MIA7_9FIRM/119-204
D4MIA7_9FIRM/16-104
D4MIE1_9FIRM/357-444
D4MIE1_9FIRM/466-547
D4MW62_9FIRM/119-204
D4MW62_9FIRM/16-104
D4MWG9_9FIRM/359-448
D4MWG9_9FIRM/466-551
D4MYW5_9FIRM/345-432
D4MYW5_9FIRM/450-540
D4PI25_LISMO/349-436
D4PI25_LISMO/454-539
D4PMR6_LISMO/121-206
D4PMR6_LISMO/18-106
D4PS13_LISMO/349-436
D4PS13_LISMO/454-539
D4PXK7_LISMO/121-206
D4PXK7_LISMO/18-106
D4Q0Z8_LISMO/349-436
D4Q0Z8_LISMO/454-539
D4Q413_LISMO/121-206
D4Q413_LISMO/18-106
D4QMV5_ENTFC/121-206
D4QMV5_ENTFC/17-105
D4QU70_ENTFC/121-206
D4QU70_ENTFC/17-105
D4R0P6_ENTFC/121-206
D4R0P6_ENTFC/17-105
D4RBW8_ENTFC/121-206
D4RBW8_ENTFC/17-105
D4RF87_ENTFC/121-206
D4RF87_ENTFC/17-105
D4RS30_ENTFC/121-206
D4RS30_ENTFC/17-105
D4S2J9_9FIRM/358-445
D4S2J9_9FIRM/463-547
D4S2K0_9FIRM/120-205
D4S2K0_9FIRM/17-105
D4S342_9FIRM/346-433
D4S342_9FIRM/451-536
D4SMP7_ENTFC/121-206
D4SMP7_ENTFC/17-105
D4SWD3_9XANT/126-211
D4SWD3_9XANT/24-111
D4T5L2_9XANT/126-211
D4T5L2_9XANT/24-111
D4TEJ9_9NOST/129-213
D4TEJ9_9NOST/26-114
D4TNP7_9NOST/129-213
D4TNP7_9NOST/26-114
D4U3R5_STAAU/121-202
D4U3R5_STAAU/19-107
D4UAB5_STAAU/452-537
D4UC50_STAAU/452-537
D4UEV1_STAAU/121-202
D4UEV1_STAAU/19-107
D4UWV0_ENTFA/121-206
D4UWV0_ENTFA/17-105
D4V934_BACVU/131-216
D4V934_BACVU/25-113
D4VBS4_BACVU/360-451
D4VBS4_BACVU/469-555
D4VGW0_9BACE/102-193
D4VGW0_9BACE/211-298
D4VTG7_9BACE/122-207
D4VTG7_9BACE/16-104
D4VX61_ENTFC/121-206
D4VX61_ENTFC/17-105
D4W3L9_9FIRM/124-209
D4W3L9_9FIRM/17-105
D4W4N9_9FIRM/342-428
D4W4N9_9FIRM/446-531
D4WH28_BACOV/122-207
D4WH28_BACOV/16-104
D4WML1_BACOV/360-451
D4WML1_BACOV/469-556
D4X1C7_BACOV/360-451
D4X1C7_BACOV/469-556
D4X394_BACOV/122-207
D4X394_BACOV/16-104
D4XAC1_9BURK/124-209
D4XAC1_9BURK/20-108
D4XLS1_ACIHA/131-216
D4XLS1_ACIHA/27-115
D4XV37_9MOLU/18-110
D4YGR2_9LACT/142-227
D4YGR2_9LACT/39-126
D4YJS5_9MICO/135-219
D4YJS5_9MICO/30-118
D4YT55_9LACO/120-205
D4YT55_9LACO/16-104
D4Z542_SPHJU/124-209
D4Z542_SPHJU/20-108
D4ZAH9_SHEVD/128-213
D4ZAH9_SHEVD/25-113
D5AHV7_STRGZ/121-207
D5AHV7_STRGZ/17-105
D5ASY2_RHOCB/124-209
D5ASY2_RHOCB/20-108
D5B601_YERPZ/128-213
D5B601_YERPZ/25-113
D5BT48_PUNMI/125-210
D5BT48_PUNMI/21-109
D5BV31_NITHN/128-213
D5BV31_NITHN/24-112
D5CHU6_ENTCC/128-213
D5CHU6_ENTCC/25-113
D5CP36_SIDLE/127-212
D5CP36_SIDLE/22-110
D5D4N0_ECOKI/128-213
D5D4N0_ECOKI/25-113
D5DMJ4_BACMD/121-206
D5DMJ4_BACMD/18-106
D5DSC2_BACMQ/121-206
D5DSC2_BACMQ/18-106
D5E5S4_MYCCM/17-110
D5E872_METMS/139-230
D5E872_METMS/245-325
D5EAQ6_METMS/17-101
D5EAQ6_METMS/218-302
D5EAS5_METMS/155-247
D5EAS5_METMS/260-337
D5EB47_METMS/121-204
D5EB47_METMS/17-105
D5ECA5_AMICL/338-425
D5ECA5_AMICL/443-528
D5ECZ5_AMICL/118-207
D5ECZ5_AMICL/15-103
D5EGW6_AMICL/124-209
D5EGW6_AMICL/21-109
D5EMA8_CORAD/120-205
D5EMA8_CORAD/16-104
D5EWK9_PRER2/376-469
D5H1C8_LACCS/120-205
D5H1C8_LACCS/16-104
D5H5Y6_SALRM/119-204
D5H5Y6_SALRM/16-104
D5HBN9_SALRM/121-206
D5HBN9_SALRM/18-106
D5HIW8_9FIRM/119-204
D5HIW8_9FIRM/16-104
D5MEI2_9BACT/122-207
D5MEI2_9BACT/19-107
D5N2P4_BACSU/348-435
D5N2P4_BACSU/453-538
D5ND13_9BURK/126-211
D5ND13_9BURK/21-109
D5NJ91_9BURK/339-426
D5NXS8_CORAM/121-204
D5NXS8_CORAM/16-104
D5P7Z6_9MYCO/121-204
D5P7Z6_9MYCO/16-104
D5P9N9_9MYCO/121-204
D5P9N9_9MYCO/16-104
D5PCW6_9MYCO/121-204
D5PCW6_9MYCO/16-104
D5Q540_CLODI/342-429
D5Q540_CLODI/447-532
D5Q7J6_CLODI/344-431
D5Q7J6_CLODI/449-534
D5Q7M2_CLODI/120-205
D5Q7M2_CLODI/17-105
D5QI39_GLUHA/136-221
D5QI39_GLUHA/33-121
D5QI58_GLUHA/126-211
D5QI58_GLUHA/23-111
D5QQN9_METTR/124-209
D5QQN9_METTR/20-108
D5QQS9_METTR/343-427
D5RFX5_FUSNN/346-435
D5RFX5_FUSNN/454-536
D5RQJ7_9PROT/131-216
D5RQJ7_9PROT/28-116
D5RYZ2_CLODI/342-429
D5RYZ2_CLODI/447-532
D5S0T1_CLODI/120-205
D5S0T1_CLODI/17-105
D5S0V7_CLODI/344-431
D5S0V7_CLODI/449-534
D5S8Q7_STRPA/121-206
D5S8Q7_STRPA/17-105
D5S9M2_STRPA/350-437
D5S9M2_STRPA/455-540
D5SW34_PLAL2/119-204
D5SW34_PLAL2/16-104
D5T554_LEUKI/120-205
D5T554_LEUKI/16-104
D5TFZ4_BIFAV/126-204
D5TFZ4_BIFAV/16-104
D5TQT0_BACT1/323-410
D5TQT0_BACT1/428-513
D5TXP9_BACT1/120-205
D5TXP9_BACT1/17-105
D5U0R2_THEAM/222-305
D5U2M8_THEAM/144-236
D5U2M8_THEAM/248-330
D5U7L6_BRAM5/359-444
D5U7V8_BRAM5/119-204
D5U7V8_BRAM5/15-103
D5UJ44_CELFN/121-204
D5UJ44_CELFN/16-104
D5UX98_TSUPD/121-204
D5UX98_TSUPD/17-104
D5V4Z9_ARCNC/124-211
D5V4Z9_ARCNC/17-105
D5VP60_CAUST/124-209
D5VP60_CAUST/20-108
D5VQW0_METIM/179-265
D5VQW0_METIM/87-171
D5VU64_METIM/118-204
D5VU64_METIM/16-104
D5VY05_CLOB2/345-432
D5VY05_CLOB2/450-535
D5W2P7_CLOB2/119-204
D5W2P7_CLOB2/16-104
D5WA64_BURSC/126-211
D5WA64_BURSC/21-109
D5WMN3_BURSC/341-427
D5WMN3_BURSC/447-532
D5WTF4_BACT2/121-206
D5WTF4_BACT2/18-106
D5X1U2_THIK1/127-212
D5X1U2_THIK1/22-110
D5X967_THEPJ/122-207
D5X967_THEPJ/19-107
D5XRB3_MYCTU/121-204
D5XRB3_MYCTU/16-104
D5XYX3_MYCTU/121-204
D5XYX3_MYCTU/16-104
D5Y1F0_MYCTU/121-204
D5Y1F0_MYCTU/16-104
D5Y8N7_MYCTU/121-204
D5Y8N7_MYCTU/16-104
D5YBU6_MYCTU/121-204
D5YBU6_MYCTU/16-104
D5YJR9_MYCTU/121-204
D5YJR9_MYCTU/16-104
D5YPB6_MYCTU/121-204
D5YPB6_MYCTU/16-104
D5YWQ3_MYCTU/121-204
D5YWQ3_MYCTU/16-104
D5Z157_MYCTU/121-204
D5Z157_MYCTU/16-104
D5Z8E6_MYCTU/121-204
D5Z8E6_MYCTU/16-104
D5ZDM6_MYCTU/121-204
D5ZDM6_MYCTU/16-104
D5ZLI0_MYCTU/16-104
D5ZTH5_9ACTO/121-204
D5ZTH5_9ACTO/16-104
D6APF4_STRFL/121-204
D6APF4_STRFL/16-104
D6AYB5_9ACTO/121-204
D6AYB5_9ACTO/16-104
D6BIS1_9FUSO/346-435
D6BIS1_9FUSO/453-536
D6CU23_THIS3/127-212
D6CU23_THIS3/22-110
D6CXA1_9BACE/360-451
D6CXA1_9BACE/469-556
D6D435_9BACE/122-207
D6D435_9BACE/16-104
D6DC01_BIFLO/121-202
D6DC01_BIFLO/16-104
D6DIH6_CLOSC/119-204
D6DIH6_CLOSC/16-105
D6DK53_CLOSC/358-445
D6DK53_CLOSC/463-548
D6DL13_CLOSC/350-437
D6DL13_CLOSC/455-539
D6E277_9FIRM/352-439
D6E277_9FIRM/457-542
D6E3L0_9FIRM/120-205
D6E3L0_9FIRM/16-104
D6EJY7_STRLI/121-204
D6EJY7_STRLI/16-104
D6F292_MYCTU/121-204
D6F292_MYCTU/16-104
D6F9V1_MYCTU/121-204
D6F9V1_MYCTU/16-104
D6FLK8_MYCTU/121-204
D6FLK8_MYCTU/16-104
D6FNR5_MYCTU/121-204
D6FNR5_MYCTU/16-104
D6FRK3_MYCTU/121-204
D6FRK3_MYCTU/16-104
D6GKK3_9ENTR/128-213
D6GKK3_9ENTR/25-113
D6GRS7_FILAD/345-431
D6GRS7_FILAD/449-534
D6GYS5_STAAU/121-202
D6GYS5_STAAU/19-107
D6H2Q1_STAAU/452-537
D6HDA7_STAAU/452-537
D6HGN6_STAAU/121-202
D6HGN6_STAAU/19-107
D6HME1_9FIRM/355-442
D6HME1_9FIRM/460-546
D6HME2_9FIRM/118-200
D6HME2_9FIRM/15-103
D6HRF1_9FIRM/346-432
D6I2Y7_ECOLX/128-213
D6I2Y7_ECOLX/25-113
D6IFW3_ECOLX/134-219
D6IFW3_ECOLX/31-119
D6IWG7_ECOLX/128-213
D6IWG7_ECOLX/25-113
D6J049_STAAU/121-202
D6J049_STAAU/19-107
D6J3S7_STAAU/452-537
D6JH51_ECOLX/128-213
D6JH51_ECOLX/25-113
D6JV33_ACIG3/131-216
D6JV33_ACIG3/27-115
D6K4S7_9ACTO/121-204
D6K4S7_9ACTO/16-104
D6KTR4_SCAIO/115-204
D6KTR4_SCAIO/16-104
D6L4P2_PARDN/121-204
D6L4P2_PARDN/16-104
D6LA30_9FUSO/346-435
D6LA30_9FUSO/453-536
D6LH86_9FUSO/453-536
D6LM77_9RHIZ/125-210
D6LM77_9RHIZ/21-109
D6LPF4_9RHIZ/348-433
D6LU41_STAAU/452-537
D6LXN0_STAAU/121-202
D6LXN0_STAAU/19-107
D6M8W1_9CLOT/120-205
D6M8W1_9CLOT/17-105
D6PLJ9_9ZZZZ/28-119
D6RWP2_BORVA/126-211
D6RWP2_BORVA/17-106
D6S685_9LACO/120-205
D6S685_9LACO/16-104
D6SA60_PEPMA/119-204
D6SA60_PEPMA/16-104
D6SAR4_PEPMA/337-424
D6SAR4_PEPMA/442-527
D6SE87_STAAU/452-537
D6SH25_STAAU/121-202
D6SH25_STAAU/19-107
D6SMC9_9DELT/11-100
D6SMC9_9DELT/115-198
D6SMD7_9DELT/118-203
D6SMD7_9DELT/15-103
D6SMH8_9DELT/11-100
D6SMH8_9DELT/117-198
D6SVX3_GARVA/121-204
D6SVX3_GARVA/16-104
D6T0I2_GARVA/121-204
D6T0I2_GARVA/16-104
D6T4L5_STAAU/121-202
D6T4L5_STAAU/19-107
D6T586_STAAU/452-537
D6TBF2_9CHLR/348-432
D6TMY6_9CHLR/145-239
D6TMY6_9CHLR/17-106
D6TSP0_9CHLR/345-429
D6TVH4_9CHLR/145-239
D6TVH4_9CHLR/17-106
D6UAN3_STAAU/121-202
D6UAN3_STAAU/19-107
D6UEN1_STAAU/452-537
D6UWF9_9BACT/119-204
D6UWF9_9BACT/16-104
D6V6W0_9BRAD/125-210
D6V6W0_9BRAD/21-109
D6XT46_BACIE/122-204
D6XT46_BACIE/18-106
D6XW71_BACIE/348-435
D6XW71_BACIE/453-538
D6Y4V0_THEBD/121-204
D6Y4V0_THEBD/16-104
D6Z2Y9_DESAT/369-460
D6Z2Y9_DESAT/472-564
D6Z3Y9_DESAT/127-212
D6Z3Y9_DESAT/16-105
D6ZA64_SEGRD/120-203
D6ZA64_SEGRD/20-104
D6ZGD2_MOBCV/118-204
D6ZGD2_MOBCV/16-104
D6ZN43_STRP0/17-102
D6ZNC2_STRP0/119-204
D6ZNC2_STRP0/16-104
D6ZQY1_STRP0/348-435
D6ZQY1_STRP0/453-538
D6ZRZ1_STRP0/121-206
D6ZRZ1_STRP0/17-105
D6ZW46_BIFLJ/121-202
D6ZW46_BIFLJ/16-104
D7A0J2_STAND/124-209
D7A0J2_STAND/20-108
D7AHM8_GEOSK/124-209
D7AHM8_GEOSK/21-109
D7AJH5_GEOSK/349-436
D7APQ1_THEM3/120-205
D7APQ1_THEM3/17-105
D7ATH8_THEM3/120-205
D7ATH8_THEM3/17-105
D7AW49_NOCDD/121-204
D7AW49_NOCDD/16-104
D7BBV6_MEISD/119-204
D7BBV6_MEISD/17-104
D7BGL0_MEISD/334-415
D7BL21_ARCHD/121-204
D7BL21_ARCHD/16-104
D7C353_STRBB/121-204
D7C353_STRBB/16-104
D7CK42_SYNLT/120-205
D7CK42_SYNLT/17-105
D7CUM3_TRURR/124-209
D7CUM3_TRURR/21-109
D7DA30_STAHD/126-203
D7DA30_STAHD/16-120
D7DA35_STAHD/142-234
D7DA35_STAHD/247-324
D7DB44_STAHD/142-234
D7DB44_STAHD/247-329
D7DB46_STAHD/215-295
D7DK01_METS0/126-211
D7DK01_METS0/21-109
D7DS05_METV3/82-166
D7DTM6_METV3/348-435
D7DTM6_METV3/453-538
D7DZX4_NOSA0/129-213
D7DZX4_NOSA0/26-114
D7EAR2_METEZ/17-101
D7EAR2_METEZ/218-302
D7EB62_METEZ/119-204
D7EB62_METEZ/17-105
D7EB90_METEZ/137-228
D7EB90_METEZ/243-323
D7ENU7_MYCTU/121-204
D7ENU7_MYCTU/16-104
D7EUH1_MYCTU/121-204
D7EUH1_MYCTU/16-104
D7GFR1_PROFC/121-208
D7GFR1_PROFC/16-104
D7GPF1_9FIRM/361-448
D7GPF1_9FIRM/466-551
D7GQH1_9FIRM/361-447
D7GQH1_9FIRM/468-551
D7GTF7_9FIRM/118-203
D7GTF7_9FIRM/16-104
D7GZJ9_BRUAB/348-433
D7H0P1_BRUAB/125-210
D7H0P1_BRUAB/21-109
D7HES2_VIBCH/125-210
D7HES2_VIBCH/22-110
D7HLK6_VIBCH/125-210
D7HLK6_VIBCH/22-110
D7I6N9_PSESS/130-215
D7I6N9_PSESS/26-114
D7IFC5_9BACE/122-207
D7IFC5_9BACE/16-104
D7IJL3_9BACE/360-451
D7IJL3_9BACE/469-556
D7ILD4_9BACE/360-451
D7ILD4_9BACE/469-556
D7IR59_9BACE/122-207
D7IR59_9BACE/15-103
D7J5H9_9BACE/360-451
D7J5H9_9BACE/469-556
D7JAN9_9BACE/122-207
D7JAN9_9BACE/16-104
D7JUW0_ECOLX/128-213
D7JUW0_ECOLX/25-113
D7K4Z7_9BACE/360-451
D7K4Z7_9BACE/469-556
D7K7M0_9BACE/122-207
D7K7M0_9BACE/16-104
D7N8J9_9FIRM/343-430
D7NDR5_9BACT/366-457
D7NDR5_9BACT/470-561
D7UJG1_LISMO/121-206
D7UJG1_LISMO/18-106
D7ULP9_LISMO/349-436
D7ULP9_LISMO/454-539
D7UW71_LISGR/121-206
D7UW71_LISGR/18-106
D7V4H2_9LACO/120-205
D7V4H2_9LACO/16-104
D7V9Z3_LACPL/120-205
D7V9Z3_LACPL/16-104
D7WA73_9CORY/126-209
D7WA73_9CORY/16-104
D7WW20_9BACI/348-435
D7WW20_9BACI/453-538
D7WW29_9BACI/121-206
D7WW29_9BACI/18-106
D7WY88_9BACI/348-435
D7WY88_9BACI/453-538
D7X1C5_ECOLX/128-213
D7X1C5_ECOLX/25-113
D7XJD9_ECOLX/128-213
D7XJD9_ECOLX/25-113
D7XYE4_ECOLX/128-213
D7XYE4_ECOLX/25-113
D7YM16_ECOLX/128-213
D7YM16_ECOLX/25-113
D7Z0G7_ECOLX/128-213
D7Z0G7_ECOLX/25-113
D7ZCQ4_ECOLX/128-213
D7ZCQ4_ECOLX/25-113
D8A0D7_ECOLX/128-213
D8A0D7_ECOLX/25-113
D8AG84_ECOLX/128-213
D8AG84_ECOLX/25-113
D8AT55_ECOLX/128-213
D8AT55_ECOLX/25-113
D8B4B4_ECOLX/128-213
D8B4B4_ECOLX/25-113
D8BHR1_ECOLX/128-213
D8BHR1_ECOLX/25-113
D8C367_ECOLX/128-213
D8C367_ECOLX/25-113
D8CBC7_ECOLX/128-213
D8CBC7_ECOLX/25-113
D8D6M7_COMTE/329-413
D8D6M7_COMTE/434-520
D8D8P1_COMTE/126-211
D8D8P1_COMTE/21-109
D8DZS8_PREBR/258-349
D8DZS8_PREBR/360-453
D8ECA1_ECOLX/128-213
D8ECA1_ECOLX/25-113
D8EGN9_ECOLX/128-213
D8EGN9_ECOLX/25-113
D8EYI9_9DELT/113-197
D8EYI9_9DELT/13-99
D8F0S4_9DELT/364-451
D8F0S4_9DELT/470-554
D8F1M7_9DELT/119-204
D8F1M7_9DELT/16-104
D8FC45_9DELT/124-209
D8FC45_9DELT/21-109
D8FIJ0_9FIRM/343-430
D8FJB6_9FIRM/118-202
D8FJB6_9FIRM/16-104
D8FR63_LACDE/118-202
D8FR63_LACDE/16-104
D8GF76_LACCZ/120-205
D8GF76_LACCZ/16-104
D8GRV8_CLOLD/120-205
D8GRV8_CLOLD/17-105
D8GVM2_BACAI/120-205
D8GVM2_BACAI/17-105
D8H252_BACAI/341-428
D8H252_BACAI/446-531
D8HB69_STAAF/121-202
D8HB69_STAAF/19-107
D8HDH0_STAAF/450-535
D8HKR5_AMYMU/121-204
D8HKR5_AMYMU/16-104
D8IAU8_BRAP9/131-216
D8IAU8_BRAP9/27-115
D8IFD0_BRAP9/359-444
D8IIB7_LACFC/1-57
D8IK65_LACSC/120-205
D8IK65_LACSC/16-104
D8INV5_HERSS/126-211
D8INV5_HERSS/21-109
D8J2F5_HALJB/135-226
D8J2F5_HALJB/240-323
D8J2F7_HALJB/118-210
D8J2F7_HALJB/17-105
D8J5F6_HALJB/139-231
D8J8A9_HALJB/24-108
D8J8P5_HALJB/118-214
D8J8P5_HALJB/17-105
D8J8Q0_HALJB/135-226
D8J8Q0_HALJB/240-324
D8JI99_ACISD/131-216
D8JI99_ACISD/27-115
D8JQW9_HYPDA/124-209
D8JQW9_HYPDA/20-108
D8K1Y5_DEHLB/119-204
D8K1Y5_DEHLB/16-104
D8KBS4_NITWC/128-213
D8KBS4_NITWC/24-112
D8KD66_LACLN/121-206
D8KD66_LACLN/17-105
D8KPI4_CORPF/121-204
D8KPI4_CORPF/16-104
D8MEN7_LEUGT/120-205
D8MEN7_LEUGT/16-104
D8MLU2_ERWBE/339-425
D8MMJ3_ERWBE/128-213
D8MMJ3_ERWBE/25-113
D8NB52_RALSO/126-211
D8NB52_RALSO/21-109
D8NID4_RALSO/126-211
D8NID4_RALSO/21-109
D8NPY3_RALSO/339-426
D8NSY9_RALSO/126-211
D8NSY9_RALSO/21-109
D8NZ59_RALSO/339-426
D8PFT9_9BACT/119-204
D8PFT9_9BACT/16-104
D9N6F8_STRPN/121-206
D9N6F8_STRPN/17-105
D9N8P2_STRPN/119-204
D9N8P2_STRPN/16-104
D9N8Y4_STRPN/348-435
D9N8Y4_STRPN/453-538
D9NCX8_STRPN/121-206
D9NCX8_STRPN/17-105
D9NFJ9_STRPN/119-204
D9NFJ9_STRPN/16-104
D9NFK9_STRPN/348-435
D9NFK9_STRPN/453-538
D9NLH9_STRPN/121-206
D9NLH9_STRPN/17-105
D9NLX5_STRPN/119-204
D9NLX5_STRPN/16-104
D9NMX2_STRPN/348-435
D9NMX2_STRPN/453-538
D9NRZ5_STRPN/121-206
D9NRZ5_STRPN/17-105
D9NT03_STRPN/119-204
D9NT03_STRPN/16-104
D9NU39_STRPN/348-435
D9NU39_STRPN/453-538
D9NXF1_STRPN/121-206
D9NXF1_STRPN/17-105
D9NZ18_STRPN/348-435
D9NZ18_STRPN/453-538
D9NZ47_STRPN/119-204
D9NZ47_STRPN/16-104
D9PRZ3_PEPMA/337-424
D9PRZ3_PEPMA/442-527
D9PSJ6_PEPMA/119-204
D9PSJ6_PEPMA/16-104
D9PUK8_METTM/190-279
D9PUK8_METTM/89-175
D9PUL5_METTM/117-194
D9PUL5_METTM/18-105
D9PUL7_METTM/125-210
D9PUL7_METTM/21-109
D9PYQ9_METTM/9-93
D9Q0N3_ACIS3/154-247
D9Q4C4_CORP1/121-204
D9Q4C4_CORP1/16-104
D9QC86_CORP2/121-204
D9QC86_CORP2/16-104
D9QH47_BRESC/124-209
D9QH47_BRESC/20-108
D9QRD1_ACEAZ/353-440
D9QRD1_ACEAZ/458-543
D9QVZ1_ACEAZ/120-205
D9QVZ1_ACEAZ/17-105
D9QXG7_MYCMG/120-207
D9QXG7_MYCMG/5-107
D9R280_CLOSW/357-444
D9R280_CLOSW/462-547
D9R311_CLOSW/121-206
D9R311_CLOSW/18-106
D9R616_CLOSW/362-449
D9R616_CLOSW/467-552
D9RCM9_STAAJ/450-535
D9RGW9_STAAJ/121-202
D9RGW9_STAAJ/19-107
D9RIN3_STAAK/121-202
D9RIN3_STAAK/19-107
D9RQH9_STAAK/452-537
D9RT21_PREMB/366-457
D9RXY7_THEOJ/340-427
D9RXY7_THEOJ/445-530
D9S2V5_THEOJ/122-207
D9S2V5_THEOJ/19-107
D9SK90_GALCS/127-212
D9SK90_GALCS/22-110
D9SL86_CLOC7/119-204
D9SL86_CLOC7/16-104
D9SL88_CLOC7/119-204
D9SL88_CLOC7/16-104
D9SMN2_CLOC7/342-429
D9SMN2_CLOC7/447-532
D9SYJ8_MICAI/121-204
D9SYJ8_MICAI/16-104
D9TK39_CALOO/120-205
D9TK39_CALOO/17-105
D9TQL1_THETC/120-205
D9TQL1_THETC/17-105
D9UDK8_9ACTO/121-204
D9UDK8_9ACTO/16-104
D9UVY9_9ACTO/121-204
D9UVY9_9ACTO/16-104
D9V817_9ACTO/10-98
D9V817_9ACTO/115-198
D9VR27_9ACTO/121-204
D9VR27_9ACTO/16-104
D9WD60_9ACTO/122-205
D9WD60_9ACTO/17-105
D9WXL4_STRVR/121-204
D9WXL4_STRVR/16-104
D9XST9_9ACTO/121-204
D9XST9_9ACTO/16-104
D9YG57_9DELT/134-221
D9YG57_9DELT/31-119
E0DJP0_9RHIZ/125-210
E0DJP0_9RHIZ/21-109
E0DMA5_9RHIZ/348-433
E0DST0_9RHIZ/348-433
E0DTX3_9RHIZ/125-210
E0DTX3_9RHIZ/21-109
E0E3I6_9FIRM/343-430
E0E3I6_9FIRM/448-533
E0FVT2_9THEO/120-205
E0FVT2_9THEO/17-105
E0FXD8_9THEO/120-205
E0FXD8_9THEO/17-105
E0G408_ENTFA/121-206
E0G408_ENTFA/17-105
E0GDN5_ENTFA/121-206
E0GDN5_ENTFA/17-105
E0GL77_ENTFA/121-206
E0GL77_ENTFA/17-105
E0GSC9_ENTFA/121-206
E0GSC9_ENTFA/17-105
E0H7T4_ENTFA/121-206
E0H7T4_ENTFA/17-105
E0HER4_ENTFA/121-206
E0HER4_ENTFA/17-105
E0HLP5_9GAMM/128-213
E0HLP5_9GAMM/25-113
E0HYD4_9BACT/123-210
E0HYD4_9BACT/20-108
E0I1F1_9BACT/120-205
E0I1F1_9BACT/17-105
E0IF50_9BACL/121-206
E0IF50_9BACL/18-106
E0ILJ7_9GAMM/128-213
E0ILJ7_9GAMM/25-113
E0J306_ECOLW/128-213
E0J306_ECOLW/25-113
E0JE91_RHIME/347-434
E0JGS0_RHIME/154-239
E0JGS0_RHIME/50-138
E0JIM2_RHIME/339-422
E0JIM2_RHIME/445-531
E0JN80_RHIME/340-425
E0JN80_RHIME/446-532
E0JUM2_RHIME/339-422
E0JUM2_RHIME/445-531
E0JZI6_RHIME/347-434
E0K553_RHIME/125-210
E0K553_RHIME/21-109
E0K5Y1_RHIME/340-425
E0K5Y1_RHIME/446-532
E0KMH4_STRVO/121-204
E0KMH4_STRVO/16-104
E0LLH2_SPHCR/124-209
E0LLH2_SPHCR/20-108
E0M191_9ENTR/128-213
E0M191_9ENTR/25-113
E0M2E2_9ENTR/339-425
E0MNB3_9RHOB/451-530
E0MT42_9RHOB/125-210
E0MT42_9RHOB/21-109
E0MZU9_9CORY/121-204
E0MZU9_9CORY/16-104
E0N277_9ACTO/118-204
E0N277_9ACTO/16-104
E0NI53_PEDAC/120-205
E0NI53_PEDAC/16-104
E0NL11_9FIRM/344-431
E0NNY0_9FIRM/118-203
E0NNY0_9FIRM/15-103
E0NSX7_9BACT/368-459
E0NSX7_9BACT/477-563
E0P5W9_STAAU/452-537
E0P8H4_STAAU/121-202
E0P8H4_STAAU/19-107
E0PDT7_STREI/121-206
E0PDT7_STREI/17-105
E0PG12_STREI/119-204
E0PG12_STREI/17-105
E0PHU3_STRGY/373-460
E0PHU3_STRGY/478-563
E0PK61_STRGY/121-206
E0PK61_STRGY/17-105
E0PMC5_STRGY/119-204
E0PMC5_STRGY/17-105
E0PRY9_STRMT/122-207
E0PRY9_STRMT/18-106
E0PSY1_STRMT/348-435
E0PSY1_STRMT/453-538
E0PUR4_STRPY/348-432
E0PUR4_STRPY/453-538
E0PVS7_STRPY/121-206
E0PVS7_STRPY/17-105
E0PZA7_9STRE/348-435
E0PZA7_9STRE/453-538
E0Q0F3_9STRE/122-207
E0Q0F3_9STRE/18-106
E0Q8F7_9BIFI/121-204
E0Q8F7_9BIFI/16-104
E0QIQ1_9FIRM/361-448
E0QIQ1_9FIRM/466-551
E0R529_ECOLX/128-213
E0R529_ECOLX/25-113
E0RD28_PAEP6/121-206
E0RD28_PAEP6/18-106
E0RQK3_SPITD/119-204
E0RQK3_SPITD/16-104
E0RQQ2_SPITD/354-444
E0RQQ2_SPITD/463-547
E0RUG8_BUTPB/365-451
E0RUG8_BUTPB/470-552
E0SDP9_DICD3/128-213
E0SDP9_DICD3/25-113
E0SI41_DICD3/339-424
E0SNX5_IGNAA/149-232
E0SQ19_IGNAA/144-234
E0SR50_IGNAA/117-196
E0SRH4_IGNAA/144-237
E0SRN5_IGNAA/144-224
E0SUS9_STRZA/121-206
E0SUS9_STRZA/17-105
E0SWA9_STRZA/348-435
E0SWA9_STRZA/453-538
E0SX16_STRZA/17-102
E0SYL7_STRZA/119-204
E0SYL7_STRZA/16-104
E0T2T2_EDWTF/128-213
E0T2T2_EDWTF/25-113
E0THQ4_PARBH/127-212
E0THQ4_PARBH/20-108
E0TMB8_STRZ6/121-206
E0TMB8_STRZ6/17-105
E0TQR2_STRZ6/119-204
E0TQR2_STRZ6/16-104
E0TSN6_STRZ6/348-435
E0TSN6_STRZ6/453-538
E0TT88_STRZ6/118-204
E0TT88_STRZ6/16-102
E0U0A3_BACPZ/347-434
E0U0A3_BACPZ/452-537
E0UAS5_CYAP2/129-213
E0UAS5_CYAP2/26-114
E0WRR8_9ENTR/126-211
E0WRR8_9ENTR/25-113
E1D2D7_VIBPA/125-210
E1D2D7_VIBPA/22-110
E1DFH9_VIBPA/125-210
E1DFH9_VIBPA/22-110
E1DGR6_VIBPA/125-210
E1DGR6_VIBPA/22-110
E1DVH2_LACRE/129-214
E1DVH2_LACRE/25-113
E1E4P4_STAAU/452-537
E1E632_STAAU/121-202
E1E632_STAAU/19-107
E1EHG6_VIBPA/125-210
E1EHG6_VIBPA/22-110
E1EQH3_ENTFA/121-206
E1EQH3_ENTFA/17-105
E1FCL2_9THEO/120-205
E1FCL2_9THEO/17-105
E1FGE9_9THEO/120-205
E1FGE9_9THEO/17-105
E1GU62_9BACT/475-563
E1H0T3_STRPN/121-206
E1H0T3_STRPN/17-105
E1H3R2_STRPN/348-435
E1H3R2_STRPN/453-538
E1H4V3_STRPN/119-204
E1H4V3_STRPN/16-104
E1H736_MYCTU/121-204
E1H736_MYCTU/16-104
E1HE54_MYCTU/121-204
E1HE54_MYCTU/16-104
E1HJ36_ECOLX/128-213
E1HJ36_ECOLX/25-113
E1HVL9_ECOLX/128-213
E1HVL9_ECOLX/25-113
E1ICR3_9CHLR/122-207
E1ICR3_9CHLR/17-106
E1IRY8_ECOLX/128-213
E1IRY8_ECOLX/25-113
E1JBB5_ECOLX/128-213
E1JBB5_ECOLX/25-113
E1JM57_9LACO/120-205
E1JM57_9LACO/16-104
E1JUM9_DESFR/119-204
E1JUM9_DESFR/16-104
E1JVZ3_DESFR/120-205
E1JVZ3_DESFR/18-106
E1JWI9_DESFR/114-195
E1JWI9_DESFR/9-97
E1JYI8_DESFR/119-204
E1JYI8_DESFR/16-104
E1K040_DESFR/11-100
E1K040_DESFR/120-198
E1K3F9_9EURY/119-204
E1K3F9_9EURY/17-105
E1K4P7_9EURY/82-166
E1KCP9_9FIRM/120-205
E1KCP9_9FIRM/17-105
E1KR50_9BACT/367-458
E1KVV7_PEPMA/337-424
E1KVV7_PEPMA/442-527
E1KWD1_PEPMA/119-204
E1KWD1_PEPMA/16-104
E1LGR1_STRMT/121-206
E1LGR1_STRMT/17-105
E1LHI2_STRMT/118-204
E1LHI2_STRMT/16-102
E1LHQ1_STRMT/348-435
E1LHQ1_STRMT/453-538
E1LKE3_STRMT/121-206
E1LKE3_STRMT/17-105
E1LMD9_STRMT/348-435
E1LMD9_STRMT/453-538
E1LSW3_STRMT/121-206
E1LSW3_STRMT/17-105
E1LU10_STRMT/16-102
E1LU99_STRMT/348-435
E1LU99_STRMT/453-538
E1LZE8_STROR/121-206
E1LZE8_STROR/17-105
E1M0J3_STRMT/121-206
E1M0J3_STRMT/17-105
E1M1L4_STRMT/348-435
E1M1L4_STRMT/453-538
E1M602_9STRE/180-266
E1M602_9STRE/285-370
E1M7K4_9STRE/25-102
E1MAY7_9STRE/121-182
E1MAY7_9STRE/17-105
E1MT67_9GAMM/130-215
E1MT67_9GAMM/25-113
E1ND80_9BIFI/121-204
E1ND80_9BIFI/16-104
E1P825_ECOAB/128-213
E1P825_ECOAB/25-113
E1PR82_MYCFJ/22-112
E1QCY1_MYCPB/126-215
E1QCY1_MYCPB/20-112
E1QDX2_DESB2/11-99
E1QDX2_DESB2/116-197
E1QIL0_DESB2/120-205
E1QIL0_DESB2/17-105
E1QJC3_DESB2/361-448
E1QJC3_DESB2/466-551
E1QP40_VULDI/148-240
E1QT09_VULDI/135-217
E1QT60_VULDI/141-232
E1R660_SPISS/124-209
E1R660_SPISS/21-109
E1R7T1_SPISS/359-448
E1R7T1_SPISS/471-552
E1RDR0_METP4/154-245
E1RG06_METP4/140-231
E1RG06_METP4/247-326
E1RG10_METP4/119-204
E1RG10_METP4/16-104
E1RHB3_METP4/15-99
E1RPH4_XYLFG/126-211
E1RPH4_XYLFG/24-111
E1RV05_ECOUM/128-213
E1RV05_ECOUM/25-113
E1SAV7_PANVC/299-425
E1SJF2_PANVC/128-213
E1SJF2_PANVC/25-113
E1SS59_FERBD/128-213
E1SS59_FERBD/25-113
E1SYF6_THESX/120-205
E1SYF6_THESX/17-105
E1T050_THESX/120-205
E1T050_THESX/17-105
E1T519_BURSG/126-211
E1T519_BURSG/21-109
E1T5X2_BURSG/339-426
E1TL20_LACPS/120-205
E1TL20_LACPS/16-104
E1UB15_LISML/121-206
E1UB15_LISML/18-106
E1UEI8_LISML/349-436
E1UEI8_LISML/454-539
E1VCD3_HALED/131-216
E1VCD3_HALED/27-115
E1VM07_9GAMM/128-213
E1VM07_9GAMM/24-112
E1VSZ9_ARTAR/121-204
E1VSZ9_ARTAR/16-104
E1WDS9_SALTS/128-213
E1WDS9_SALTS/25-113
E1WQM9_BACF6/360-451
E1WQM9_BACF6/469-556
E1WR82_BACF6/122-207
E1WR82_BACF6/16-104
E1X319_BACMS/343-431
E1X4V8_BACMS/105-190
E1X4V8_BACMS/6-95
E1XDC6_STRZO/119-204
E1XDC6_STRZO/16-104
E1XF06_STRZO/348-435
E1XF06_STRZO/453-538
E1XH28_STRZO/121-206
E1XH28_STRZO/17-105
E1XIC2_STRZN/348-435
E1XIC2_STRZN/453-538
E1XKI5_STRZN/121-206
E1XKI5_STRZN/17-105
E1XMC0_STRZN/119-204
E1XMC0_STRZN/16-104
E1XNB7_STRZI/119-204
E1XNB7_STRZI/16-104
E1XPV0_STRZI/348-435
E1XPV0_STRZI/453-538
E1XRX2_STRZI/121-206
E1XRX2_STRZI/17-105
E1YHW2_9DELT/120-204
E1YHW2_9DELT/16-104
E1YNB3_9BACE/360-451
E1YNB3_9BACE/469-556
E1Z0N6_9BACE/122-207
E1Z0N6_9BACE/15-103
E2CAY6_9RHOB/124-209
E2CAY6_9RHOB/20-108
E2JMD5_BORAF/126-211
E2JMD5_BORAF/17-106
E2JPG2_BORBU/126-211
E2JPG2_BORBU/17-106
E2JSM4_ECO57/128-213
E2JSM4_ECO57/25-113
E2K700_ECO57/128-213
E2K700_ECO57/25-113
E2KP11_ECO57/128-213
E2KP11_ECO57/25-113
E2L2N8_BORBU/126-211
E2L2N8_BORBU/17-106
E2MCN3_PSESM/130-215
E2MCN3_PSESM/26-114
E2MLM4_PSESM/339-426
E2MZ34_9CORY/124-207
E2MZ34_9CORY/19-107
E2N7S3_9BACE/122-207
E2N7S3_9BACE/16-104
E2NE36_9BACE/360-451
E2NE36_9BACE/466-556
E2NW64_9FIRM/119-204
E2NW64_9FIRM/16-104
E2PQX5_9RHIZ/125-210
E2PQX5_9RHIZ/21-109
E2PS21_9RHIZ/348-433
E2QHR2_ECOLX/128-213
E2QHR2_ECOLX/25-113
E2S391_9CORY/121-204
E2S391_9CORY/16-104
E2S7L1_9ACTO/121-204
E2S7L1_9ACTO/16-104
E2SJ42_9FIRM/355-441
E2SJ42_9FIRM/460-546
E2SJ43_9FIRM/118-200
E2SJ43_9FIRM/15-102
E2SKA7_9FIRM/346-432
E2SKA7_9FIRM/437-534
E2T360_9RALS/126-211
E2T360_9RALS/21-109
E2TFT1_MYCTU/121-204
E2TFT1_MYCTU/16-104
E2TGB8_MYCTU/121-204
E2TGB8_MYCTU/16-104
E2TJB0_MYCTU/121-204
E2TJB0_MYCTU/16-104
E2TRG3_MYCTU/121-204
E2TRG3_MYCTU/16-104
E2TVY4_MYCTU/121-204
E2TVY4_MYCTU/16-104
E2U301_MYCTU/121-204
E2U301_MYCTU/16-104
E2UEB4_MYCTU/121-204
E2UEB4_MYCTU/16-104
E2UEV3_MYCTU/121-204
E2UEV3_MYCTU/16-104
E2UIX1_MYCTU/121-204
E2UIX1_MYCTU/16-104
E2UQX5_MYCTU/121-204
E2UQX5_MYCTU/16-104
E2UV21_MYCTU/121-204
E2UV21_MYCTU/16-104
E2V240_MYCTU/121-204
E2V240_MYCTU/16-104
E2V699_MYCTU/121-204
E2V699_MYCTU/16-104
E2VDC2_MYCTU/121-204
E2VDC2_MYCTU/16-104
E2VFK8_MYCTU/121-204
E2VFK8_MYCTU/16-104
E2VLZ8_MYCTU/121-204
E2VLZ8_MYCTU/16-104
E2VRV7_MYCTU/121-204
E2VRV7_MYCTU/16-104
E2VZ12_MYCTU/121-204
E2VZ12_MYCTU/16-104
E2W359_MYCTU/121-204
E2W359_MYCTU/16-104
E2WA64_MYCTU/121-204
E2WA64_MYCTU/16-104
E2WF38_MYCTU/121-204
E2WF38_MYCTU/16-104
E2WM90_MYCTU/121-204
E2WM90_MYCTU/16-104
E2WVZ6_ECOLX/128-213
E2WVZ6_ECOLX/25-113
E2X4W2_SHIDY/128-213
E2X4W2_SHIDY/25-113
E2Y031_PSEFL/130-215
E2Y031_PSEFL/26-114
E2Y337_ENTFA/121-206
E2Y337_ENTFA/17-105
E2YCX0_ENTFA/121-206
E2YCX0_ENTFA/17-105
E2YN78_ENTFA/121-206
E2YN78_ENTFA/17-105
E2YUF5_ENTFA/121-206
E2YUF5_ENTFA/17-105
E2Z8C7_ENTFA/121-206
E2Z8C7_ENTFA/17-105
E2ZIL8_9FIRM/379-466
E2ZIL8_9FIRM/484-568
E2ZK98_9FIRM/124-208
E2ZK98_9FIRM/18-106
E2ZMS3_9FIRM/392-479
E2ZMS3_9FIRM/497-582
E2ZSH4_PSEAE/130-215
E2ZSH4_PSEAE/26-114
E3A0B4_PSEAE/337-420
E3A503_PSEAE/339-426
E3BC83_9MICO/121-203
E3BC83_9MICO/16-104
E3BMV6_9VIBR/125-210
E3BMV6_9VIBR/22-110
E3CA63_9LACO/120-205
E3CA63_9LACO/16-104
E3CED2_STRPA/121-206
E3CED2_STRPA/17-105
E3CEJ0_STRPA/348-435
E3CEJ0_STRPA/453-538
E3CLS8_STRDO/121-206
E3CLS8_STRDO/17-105
E3CPB9_STRVE/122-207
E3CPB9_STRVE/18-106
E3CTD3_STRVE/348-434
E3CTD3_STRVE/453-538
E3CVH6_9BACT/338-425
E3CVH6_9BACT/443-528
E3CZM4_9BACT/124-209
E3CZM4_9BACT/21-109
E3D001_9BACT/132-221
E3D001_9BACT/28-116
E3D977_GARV3/135-220
E3D977_GARV3/32-120
E3DAY1_ERWSE/128-213
E3DAY1_ERWSE/25-113
E3DI12_ERWSE/339-425
E3DMN8_HALPG/119-206
E3DMN8_HALPG/16-104
E3DQB1_HALPG/122-207
E3DQB1_HALPG/19-107
E3DQC6_HALPG/354-441
E3DQC6_HALPG/459-547
E3EEQ2_PAEPS/121-206
E3EEQ2_PAEPS/18-106
E3ER61_BIFBS/121-204
E3ER61_BIFBS/16-104
E3EXH0_KETVY/125-210
E3EXH0_KETVY/21-109
E3F8J6_CORP9/121-204
E3F8J6_CORP9/16-104
E3FU79_STIAD/124-209
E3FU79_STIAD/21-109
E3G6C6_ENTCS/128-213
E3G6C6_ENTCS/25-113
E3GE94_EUBLK/119-204
E3GE94_EUBLK/16-104
E3GEX4_EUBLK/350-437
E3GFU9_EUBLK/364-451
E3GFU9_EUBLK/469-554
E3GXN8_METFV/128-215
E3GXN8_METFV/22-110
E3GYA2_METFV/191-280
E3GYA2_METFV/90-176
E3H9Z1_ILYPC/453-538
E3HCH7_ILYPC/122-207
E3HCH7_ILYPC/15-105
E3HGJ5_ACHXA/124-209
E3HGJ5_ACHXA/20-108
E3I006_RHOVT/124-209
E3I006_RHOVT/20-108
E3I4M0_RHOVT/124-209
E3I4M0_RHOVT/20-108
E3IK67_DESVR/119-204
E3IK67_DESVR/16-104
E3IRB1_DESVR/122-207
E3IRB1_DESVR/19-107
E3J5S8_FRASU/121-204
E3J5S8_FRASU/16-104
E3PNS3_ECOH1/128-213
E3PNS3_ECOH1/25-113
E3PWB1_CLOSD/344-430
E3PWB1_CLOSD/448-533
E3PWC6_CLOSD/121-206
E3PWC6_CLOSD/18-106
E3R4Q0_9LACO/120-205
E3R4Q0_9LACO/16-104
E3R5C8_9LACO/119-203
E3R5C8_9LACO/17-105
E3RBA3_9LACO/120-205
E3RBA3_9LACO/16-104
E3XRP5_ECOLX/128-213
E3XRP5_ECOLX/25-113
E3Y768_SHIFL/128-213
E3Y768_SHIFL/25-113
E3YE72_LISMO/341-428
E3YE72_LISMO/446-531
E3YJE0_LISMO/121-206
E3YJE0_LISMO/18-106
E3YND4_9LIST/349-436
E3YND4_9LIST/454-539
E3YT34_9LIST/121-206
E3YT34_9LIST/18-106
E3YX48_LISIN/349-436
E3YX48_LISIN/454-539
E3Z240_LISIN/1-35
E3Z5U0_LISIN/349-436
E3Z5U0_LISIN/454-539
E3ZAJ9_LISIN/121-206
E3ZAJ9_LISIN/18-106
E3ZEF9_LISIV/349-436
E3ZEF9_LISIV/454-539
E3ZJJ4_LISIV/121-206
E3ZJJ4_LISIV/18-106
E3ZNG0_LISSE/349-436
E3ZNG0_LISSE/454-539
E3ZTD8_LISSE/121-206
E3ZTD8_LISSE/18-106
E3ZXD1_LISSE/349-436
E3ZXD1_LISSE/454-539
E4A2C9_LISSE/121-206
E4A2C9_LISSE/18-106
E4A448_PROAC/121-204
E4A448_PROAC/16-104
E4AI01_PROAC/121-204
E4AI01_PROAC/16-104
E4AL61_PROAC/121-204
E4AL61_PROAC/16-104
E4AWU6_PROAC/121-204
E4AWU6_PROAC/16-104
E4AZW3_PROAC/121-204
E4AZW3_PROAC/16-104
E4B857_PROAC/159-242
E4B857_PROAC/54-142
E4BK13_PROAC/121-204
E4BK13_PROAC/16-104
E4BN57_PROAC/121-204
E4BN57_PROAC/16-104
E4BVK2_PROAC/121-204
E4BVK2_PROAC/16-104
E4C3I5_PROAC/121-204
E4C3I5_PROAC/16-104
E4C9Q1_PROAC/121-204
E4C9Q1_PROAC/16-104
E4CG42_PROAC/121-204
E4CG42_PROAC/16-104
E4CNJ6_PROAC/121-204
E4CNJ6_PROAC/16-104
E4CYJ8_PROAC/121-204
E4CYJ8_PROAC/16-104
E4D402_PROAC/121-204
E4D402_PROAC/16-104
E4DGK7_PROAC/121-204
E4DGK7_PROAC/16-104
E4DMN4_PROAC/121-204
E4DMN4_PROAC/16-104
E4DVP9_PROAC/121-204
E4DVP9_PROAC/16-104
E4DZ80_PROAC/121-204
E4DZ80_PROAC/16-104
E4E6K5_PROAC/121-204
E4E6K5_PROAC/16-104
E4EEF4_PROAC/121-204
E4EEF4_PROAC/16-104
E4EM18_PROAC/121-204
E4EM18_PROAC/16-104
E4ETH0_PROAC/121-204
E4ETH0_PROAC/16-104
E4F1K5_PROAC/121-204
E4F1K5_PROAC/16-104
E4F645_PROAC/121-204
E4F645_PROAC/16-104
E4FEG0_PROAC/121-204
E4FEG0_PROAC/16-104
E4FLT0_PROAC/121-204
E4FLT0_PROAC/16-104
E4FUD2_PROAC/121-204
E4FUD2_PROAC/16-104
E4G6X5_PROAC/121-204
E4G6X5_PROAC/16-104
E4GD43_PROAC/121-204
E4GD43_PROAC/16-104
E4GIA1_PROAC/121-204
E4GIA1_PROAC/16-104
E4GN26_PROAC/121-204
E4GN26_PROAC/16-104
E4H0L3_PROAC/159-242
E4H0L3_PROAC/54-142
E4H4T3_PROAC/121-204
E4H4T3_PROAC/16-104
E4HCM8_PROAC/121-204
E4HCM8_PROAC/16-104
E4HK33_PROAC/121-204
E4HK33_PROAC/16-104
E4HW56_PROAC/159-242
E4HW56_PROAC/54-142
E4HZU0_PROAC/121-204
E4HZU0_PROAC/16-104
E4IAI3_ENTFC/121-206
E4IAI3_ENTFC/17-105
E4IE78_ENTFC/121-206
E4IE78_ENTFC/17-105
E4IQC3_ENTFC/121-206
E4IQC3_ENTFC/17-105
E4J2J8_ENTFC/121-206
E4J2J8_ENTFC/17-105
E4J9R4_ENTFC/121-206
E4J9R4_ENTFC/17-105
E4JFN7_ENTFC/121-206
E4JFN7_ENTFC/17-105
E4K2W3_9FIRM/120-205
E4K2W3_9FIRM/17-105
E4KMW9_9LACT/121-206
E4KMW9_9LACT/16-104
E4KVC7_9PORP/122-212
E4KVC7_9PORP/18-105
E4KVN2_9PORP/406-497
E4KX63_9FIRM/353-440
E4L0J6_9FIRM/119-203
E4L0J6_9FIRM/16-104
E4L377_9STRE/120-205
E4L377_9STRE/16-104
E4L3E4_9STRE/121-206
E4L3E4_9STRE/17-105
E4LP92_9CLOT/118-200
E4LP92_9CLOT/15-102
E4LP93_9CLOT/355-441
E4LP93_9CLOT/460-546
E4LRX1_9CLOT/346-432
E4LRX1_9CLOT/445-534
E4LRX3_9CLOT/347-432
E4LRX3_9CLOT/449-534
E4M2D2_9FIRM/120-205
E4M2D2_9FIRM/17-105
E4MJU7_9FIRM/358-445
E4MJU7_9FIRM/463-548
E4MKH6_9FIRM/353-440
E4MKH6_9FIRM/459-543
E4NDH9_KITSK/121-204
E4NDH9_KITSK/16-104
E4NNX1_HALBP/136-227
E4NNX1_HALBP/242-325
E4NNX7_HALBP/118-213
E4NNX7_HALBP/17-105
E4NP85_HALBP/139-231
E4NTT1_HALBP/17-101
E4NTT1_HALBP/222-306
E4NYR5_BIFBP/121-204
E4NYR5_BIFBP/16-104
E4P2C4_ECO8N/128-213
E4P2C4_ECO8N/25-113
E4PRQ2_MARAH/137-222
E4PRQ2_MARAH/33-121
E4PUA4_MYCLG/120-207
E4PUA4_MYCLG/5-107
E4Q201_CALOW/120-205
E4Q201_CALOW/17-105
E4Q967_CALH1/120-205
E4Q967_CALH1/17-105
E4Q9K2_CALH1/120-205
E4Q9K2_CALH1/17-105
E4QGC1_BORBN/126-211
E4QGC1_BORBN/17-106
E4QPK1_METS6/126-211
E4QPK1_METS6/21-109
E4R3F7_BIFLM/121-202
E4R3F7_BIFLM/16-104
E4RDX8_PSEPB/130-215
E4RDX8_PSEPB/26-114
E4RJK5_HALSL/122-207
E4RJK5_HALSL/19-107
E4RJL2_HALSL/354-441
E4RJL2_HALSL/459-547
E4RKB6_HALSL/119-206
E4RKB6_HALSL/16-104
E4S0M7_BORBJ/126-211
E4S0M7_BORBJ/17-106
E4S8X2_CALKI/120-205
E4S8X2_CALKI/17-105
E4SBG6_CALK2/120-205
E4SBG6_CALK2/17-105
E4SL35_LACAR/120-205
E4SL35_LACAR/16-104
E4SP17_STRTN/122-207
E4SP17_STRTN/18-106
E4SSI7_STRTN/1-87
E4SZ94_LACDN/118-202
E4SZ94_LACDN/16-104
E4T5B2_PALPW/121-206
E4T5B2_PALPW/15-102
E4TF37_CALNY/118-203
E4TF37_CALNY/15-103
E4TW64_SULKY/121-210
E4TW64_SULKY/16-104
E4U8N0_OCEP5/330-411
E4U9X4_OCEP5/119-204
E4U9X4_OCEP5/16-104
E4UBX9_LIBSC/124-209
E4UBX9_LIBSC/20-108
E4VBU8_BIFBI/121-204
E4VBU8_BIFBI/16-104
E4VMI1_9HELI/107-190
E4VMI1_9HELI/9-101
E4VXU1_BACFR/122-207
E4VXU1_BACFR/16-104
E4W1M9_BACFR/360-451
E4W1M9_BACFR/469-556
E4WDH8_RHOE1/121-204
E4WDH8_RHOE1/16-104
E5AP52_BURRH/133-218
E5AP52_BURRH/28-116
E5B9M8_ERWAM/339-425
E5BAT7_ERWAM/128-213
E5BAT7_ERWAM/25-113
E5BGA8_9FUSO/349-440
E5BP21_9FUSO/123-206
E5BP21_9FUSO/16-111
E5BQA2_9FUSO/123-208
E5BQA2_9FUSO/16-105
E5BQX0_9FUSO/454-539
E5BUJ1_9FUSO/453-540
E5C0E0_9FUSO/349-440
E5CDM4_9BACE/122-207
E5CDM4_9BACE/16-104
E5CHA5_9BACE/360-451
E5CHA5_9BACE/469-556
E5CMQ6_STAHO/121-202
E5CMQ6_STAHO/19-107
E5CR94_9STAP/121-202
E5CR94_9STAP/19-107
E5QUS7_STAAH/452-537
E5QWB4_STAAH/121-202
E5QWB4_STAAH/19-107
E5R5N1_STAAG/452-537
E5RC93_STAAG/121-202
E5RC93_STAAG/19-107
E5TB81_STAAU/121-202
E5TB81_STAAU/19-107
E5TCZ2_STAAU/450-535
E5TPI8_STAAU/450-535
E5TPP9_STAAU/121-202
E5TPP9_STAAU/19-107
E5TRH4_STAAU/121-202
E5TRH4_STAAU/19-107
E5TXH4_STAAU/450-535
E5U0G3_ALCXX/124-209
E5U0G3_ALCXX/20-108
E5UN38_9BACE/360-451
E5UN38_9BACE/469-555
E5UX62_9BACE/122-207
E5UX62_9BACE/16-104
E5V290_9BACL/349-436
E5V290_9BACL/454-538
E5V7E9_9BACE/360-451
E5V7E9_9BACE/468-556
E5VCT5_9BACE/122-207
E5VCT5_9BACE/16-104
E5VHF3_9FIRM/350-437
E5VHF3_9FIRM/455-539
E5VKY4_9FIRM/359-448
E5VKY4_9FIRM/466-551
E5VL53_9FIRM/114-204
E5VL53_9FIRM/9-96
E5VMX1_9FIRM/119-204
E5VMX1_9FIRM/16-104
E5VVX0_9FIRM/119-204
E5VVX0_9FIRM/16-104
E5VWP9_9FIRM/342-429
E5VWP9_9FIRM/447-532
E5VY85_9FIRM/113-197
E5VY85_9FIRM/8-95
E5VYY7_9FIRM/359-448
E5VYY7_9FIRM/466-551
E5WBK0_9BACI/344-431
E5WBK0_9BACI/449-534
E5WIL4_9BACI/122-207
E5WIL4_9BACI/19-107
E5WIM3_9BACI/349-436
E5WIM3_9BACI/454-539
E5X0Y6_9BACE/360-451
E5X0Y6_9BACE/469-556
E5X1Q5_9BACE/122-207
E5X1Q5_9BACE/16-104
E5XHM4_9FIRM/119-205
E5XHM4_9FIRM/16-104
E5XHZ9_9FIRM/351-438
E5XHZ9_9FIRM/456-541
E5XI34_9FIRM/348-435
E5XI34_9FIRM/453-538
E5XVE3_9ACTO/120-203
E5XVE3_9ACTO/19-104
E5XX58_9BIFI/121-202
E5XX58_9BIFI/16-104
E5Y4L0_BILWA/122-207
E5Y4L0_BILWA/19-107
E5YAL5_BILWA/339-425
E5YAL5_BILWA/443-528
E5YMR7_9ENTR/128-213
E5YMR7_9ENTR/25-113
E5YR73_9BACL/343-431
E5YR73_9BACL/449-534
E5Z2J6_9BACL/121-206
E5Z2J6_9BACL/18-106
E5ZZ61_ECOLX/128-213
E5ZZ61_ECOLX/25-113
E6A9M5_ECOLX/128-213
E6A9M5_ECOLX/25-113
E6ATW0_ECOLX/128-213
E6ATW0_ECOLX/25-113
E6B102_ECOLX/128-213
E6B102_ECOLX/25-113
E6BMC3_ECOLX/128-213
E6BMC3_ECOLX/25-113
E6BW50_PROAC/121-204
E6BW50_PROAC/16-104
E6C2U1_PROAC/121-204
E6C2U1_PROAC/16-104
E6CDM8_PROAC/159-242
E6CDM8_PROAC/54-142
E6CIA4_PROAC/159-242
E6CIA4_PROAC/54-142
E6CPZ4_PROAC/121-204
E6CPZ4_PROAC/16-104
E6CZC8_PROAC/159-242
E6CZC8_PROAC/54-142
E6D866_PROAC/159-242
E6D866_PROAC/54-142
E6DET4_PROAC/121-204
E6DET4_PROAC/16-104
E6DPT5_PROAC/121-204
E6DPT5_PROAC/16-104
E6DTN5_PROAC/121-204
E6DTN5_PROAC/16-104
E6E4T3_PROAC/121-204
E6E4T3_PROAC/16-104
E6E6G9_PROAC/121-204
E6E6G9_PROAC/16-104
E6EFF1_PROAC/121-204
E6EFF1_PROAC/16-104
E6EPG1_ENTFA/121-206
E6EPG1_ENTFA/17-105
E6EYT9_ENTFA/121-206
E6EYT9_ENTFA/17-105
E6F9F8_ENTFA/121-206
E6F9F8_ENTFA/17-105
E6FG27_ENTFA/121-206
E6FG27_ENTFA/17-105
E6FJK8_ENTFA/121-206
E6FJK8_ENTFA/17-105
E6FZI1_ENTFA/121-206
E6FZI1_ENTFA/17-105
E6G768_ENTFA/121-206
E6G768_ENTFA/17-105
E6GCB1_ENTFA/121-206
E6GCB1_ENTFA/17-105
E6GHT1_ENTFA/121-206
E6GHT1_ENTFA/17-105
E6GX08_ENTFA/121-206
E6GX08_ENTFA/17-105
E6H0K5_ENTFA/121-206
E6H0K5_ENTFA/17-105
E6HEN8_ENTFA/121-206
E6HEN8_ENTFA/17-105
E6HI87_ENTFA/121-206
E6HI87_ENTFA/17-105
E6HXS8_ENTFA/121-206
E6HXS8_ENTFA/17-105
E6I4R4_ENTFA/121-206
E6I4R4_ENTFA/17-105
E6I9W8_ENTFA/121-206
E6I9W8_ENTFA/17-105
E6IM47_ENTFA/121-206
E6IM47_ENTFA/17-105
E6ITB9_ENTFA/121-206
E6ITB9_ENTFA/17-105
E6J0Y1_STRAP/348-435
E6J0Y1_STRAP/453-538
E6J2I0_STRAP/121-206
E6J2I0_STRAP/17-105
E6J942_9ACTO/121-204
E6J942_9ACTO/8-104
E6JBX8_9ACTO/121-204
E6JBX8_9ACTO/16-104
E6JLF4_STAEP/121-202
E6JLF4_STAEP/19-107
E6JV86_9SPIO/119-204
E6JV86_9SPIO/16-104
E6JXN7_9SPIO/354-444
E6JXN7_9SPIO/463-547
E6K0X1_PARDN/141-224
E6K0X1_PARDN/36-124
E6K5J1_9BACT/366-457
E6K5J1_9BACT/470-561
E6K5J2_9BACT/367-458
E6K5J2_9BACT/476-562
E6KIJ7_STRSA/348-435
E6KIJ7_STRSA/453-538
E6KN95_STRSA/122-207
E6KN95_STRSA/18-106
E6L150_9PROT/123-210
E6L150_9PROT/16-104
E6LF69_9ENTE/121-206
E6LF69_9ENTE/17-105
E6LJY9_9FIRM/360-447
E6LJY9_9FIRM/460-550
E6LYE0_9ACTO/118-204
E6LYE0_9ACTO/16-104
E6M410_9ACTO/118-204
E6M410_9ACTO/16-104
E6M7J7_STALU/121-202
E6M7J7_STALU/19-107
E6MDR0_9FIRM/118-203
E6MDR0_9FIRM/16-104
E6ME43_9FIRM/363-450
E6ME43_9FIRM/468-553
E6MQI5_9BACT/366-457
E6MQI5_9BACT/475-561
E6N322_9ARCH/141-232
E6N5D8_9ARCH/136-226
E6N7F3_9ARCH/244-323
E6N896_9ARCH/140-232
E6N8A1_9ARCH/117-198
E6N8A1_9ARCH/16-103
E6PCF3_9ZZZZ/1-88
E6PCF3_9ZZZZ/103-188
E6PQY0_9ZZZZ/126-211
E6PQY0_9ZZZZ/21-109
E6PWQ0_9ZZZZ/120-205
E6PWQ0_9ZZZZ/17-105
E6QA89_9ZZZZ/129-214
E6QA89_9ZZZZ/23-111
E6QAW5_9ZZZZ/128-213
E6QAW5_9ZZZZ/22-110
E6QSK0_9ZZZZ/126-211
E6QSK0_9ZZZZ/21-109
E6QVM5_9ZZZZ/106-191
E6QVM5_9ZZZZ/8-90
E6RJN1_PSEU9/127-212
E6RJN1_PSEU9/24-112
E6SAW5_INTC7/121-204
E6SAW5_INTC7/16-104
E6SH90_THEM7/120-205
E6SH90_THEM7/17-105
E6SPP7_BACT6/122-207
E6SPP7_BACT6/16-104
E6SQK1_BACT6/360-451
E6SQK1_BACT6/465-556
E6T2Z4_SHEB6/128-213
E6T2Z4_SHEB6/25-113
E6TF78_MYCSR/121-204
E6TF78_MYCSR/16-104
E6TN56_MYCSR/121-204
E6TN56_MYCSR/16-104
E6TWV8_BACCJ/348-435
E6TWV8_BACCJ/453-538
E6TYT5_BACCJ/122-207
E6TYT5_BACCJ/18-106
E6U7A0_ETHHY/121-206
E6U7A0_ETHHY/18-106
E6UAF9_RUMA7/353-440
E6UAF9_RUMA7/458-543
E6UFB2_RUMA7/363-450
E6UFB2_RUMA7/468-553
E6USC7_CLOTL/353-440
E6USC7_CLOTL/458-543
E6UZI0_VARPD/126-211
E6UZI0_VARPD/21-109
E6V0H3_VARPD/339-425
E6V0H3_VARPD/444-530
E6VH04_RHOPX/125-210
E6VH04_RHOPX/21-109
E6VTZ8_DESAO/116-198
E6VTZ8_DESAO/16-100
E6VZW5_DESAO/121-206
E6VZW5_DESAO/18-106
E6W6G1_DESIS/118-203
E6W6G1_DESIS/15-103
E6W6G2_DESIS/131-216
E6W6G2_DESIS/27-115
E6WEA3_PANSA/128-213
E6WEA3_PANSA/25-113
E6WI90_PANSA/339-425
E6WR37_PSEUU/120-205
E6WR37_PSEUU/18-105
E6XS09_SHEP2/128-213
E6XS09_SHEP2/25-113
E6YG81_BARC7/123-208
E6YG81_BARC7/19-107
E6YK56_9RHIZ/123-208
E6YK56_9RHIZ/19-107
E6YPE8_9RHIZ/123-208
E6YPE8_9RHIZ/19-107
E6YTN1_9RHIZ/123-208
E6YTN1_9RHIZ/19-107
E6YXV5_9RHIZ/125-210
E6YXV5_9RHIZ/21-109
E7AZZ5_YERE1/339-425
E7B9R2_YERE1/128-213
E7B9R2_YERE1/25-113
E7C4N1_9BACT/133-218
E7C4N1_9BACT/30-118
E7C6I6_9GAMM/29-86
E7C6I8_9GAMM/116-201
E7C6I8_9GAMM/12-99
E7FMA6_9LACO/119-204
E7FMA6_9LACO/15-103
E7FQC9_9LACO/120-205
E7FQC9_9LACO/16-104
E7FUB6_ERYRH/116-198
E7FUB6_ERYRH/14-102
E7FW69_ERYRH/368-455
E7FW69_ERYRH/474-560
E7FW70_ERYRH/362-449
E7FW70_ERYRH/468-554
E7FXX8_ERYRH/353-440
E7FXX8_ERYRH/459-545
E7G886_9FIRM/349-436
E7G886_9FIRM/454-539
E7G887_9FIRM/350-436
E7G887_9FIRM/454-539
E7GDB2_9FIRM/354-441
E7GDB2_9FIRM/459-544
E7GFU1_9FIRM/120-205
E7GFU1_9FIRM/17-105
E7GJ69_CLOSY/364-451
E7GJ69_CLOSY/469-554
E7GK81_CLOSY/357-444
E7GK81_CLOSY/462-547
E7GPC6_CLOSY/121-206
E7GPC6_CLOSY/18-106
E7GPC7_CLOSY/118-203
E7GPC7_CLOSY/4-104
E7GVP6_STRAP/121-206
E7GVP6_STRAP/17-105
E7GXY0_STRAP/348-435
E7GXY0_STRAP/453-538
E7H2Y1_9BURK/22-110
E7HEB2_ECOLX/128-213
E7HEB2_ECOLX/25-113
E7HVX2_ECOLX/128-213
E7HVX2_ECOLX/25-113
E7I7P0_ECOLX/128-213
E7I7P0_ECOLX/25-113
E7IT49_ECOLX/128-213
E7IT49_ECOLX/25-113
E7JAS3_ECOLX/128-213
E7JAS3_ECOLX/25-113
E7JJV8_ECOLX/128-213
E7JJV8_ECOLX/25-113
E7K101_SHISO/128-213
E7K101_SHISO/25-113
E7MEJ9_STAAU/121-202
E7MEJ9_STAAU/19-107
E7MJB3_STAAU/452-537
E7MMB1_9FIRM/350-438
E7MMB1_9FIRM/457-543
E7MV75_STAAU/121-202
E7MV75_STAAU/19-107
E7MXH0_STAAU/452-537
E7N8E3_9ACTO/121-204
E7N8E3_9ACTO/16-104
E7NWF7_TREPH/355-446
E7NWF7_TREPH/469-549
E7NYT7_PSESG/339-426
E7PCQ8_PSESG/130-215
E7PCQ8_PSESG/26-114
E7PG68_PSESG/130-215
E7PG68_PSESG/26-114
E7PGP1_PSESG/339-426
E7PUU8_STRDY/119-204
E7PUU8_STRDY/16-104
E7PWI3_STRDY/354-441
E7PWI3_STRDY/459-544
E7PYG6_STRDY/121-206
E7PYG6_STRDY/17-105
E7QPY8_9EURY/138-230
E7QXR8_9EURY/19-103
E7QXR8_9EURY/219-303
E7QZ19_9EURY/135-226
E7QZ19_9EURY/240-323
E7R063_9EURY/118-213
E7R063_9EURY/17-105
E7R068_9EURY/135-226
E7R068_9EURY/241-323
E7RIV3_9BACL/348-435
E7RIV3_9BACL/453-538
E7RIW1_9BACL/121-206
E7RIW1_9BACL/18-106
E7RMG6_9BACT/368-459
E7RMG6_9BACT/477-563
E7S1T8_STRAG/121-206
E7S1T8_STRAG/17-105
E7S4G0_STRAG/121-206
E7S4G0_STRAG/17-105
E7SCI7_9STRE/121-206
E7SCI7_9STRE/17-105
E7SD55_9STRE/361-448
E7SD55_9STRE/466-551
E7SQJ4_SHIDY/128-213
E7SQJ4_SHIDY/25-113
E7SZH3_SHIBO/128-213
E7SZH3_SHIBO/25-113
E7THM6_SHIFL/128-213
E7THM6_SHIFL/25-113
E7TSM3_ECO57/128-213
E7TSM3_ECO57/25-113
E7UAR4_ECOLX/128-213
E7UAR4_ECOLX/25-113
E7UGZ3_ECOLX/128-213
E7UGZ3_ECOLX/25-113
E7UVZ3_SALTY/128-213
E7UVZ3_SALTY/25-113
E7V5N1_SALMO/128-213
E7V5N1_SALMO/25-113
E7VND4_SALMO/128-213
E7VND4_SALMO/25-113
E7VW87_SALMO/128-213
E7VW87_SALMO/25-113
E7W575_SALMO/128-213
E7W575_SALMO/25-113
E7WHZ2_SALMO/128-213
E7WHZ2_SALMO/25-113
E7X3C0_SALMO/128-213
E7X3C0_SALMO/25-113
E7X611_SALMO/128-213
E7X611_SALMO/25-113
E7XNM4_SALMO/128-213
E7XNM4_SALMO/25-113
E7XYI9_SALMO/128-213
E7XYI9_SALMO/25-113
E7YE63_SALMO/128-213
E7YE63_SALMO/25-113
E7YH93_SALMO/128-213
E7YH93_SALMO/25-113
E7Z5Q6_SALMO/128-213
E7Z5Q6_SALMO/25-113
E7Z6Q6_SALMO/128-213
E7Z6Q6_SALMO/25-113
E7ZQL9_SALMO/128-213
E7ZQL9_SALMO/25-113
E8A5J8_SALMO/128-213
E8A5J8_SALMO/25-113
E8A5Z4_SALMO/128-213
E8A5Z4_SALMO/25-113
E8AMG0_SALMO/128-213
E8AMG0_SALMO/25-113
E8B5M5_SALMO/128-213
E8B5M5_SALMO/25-113
E8B730_SALMO/128-213
E8B730_SALMO/25-113
E8BQN6_SALMO/128-213
E8BQN6_SALMO/25-113
E8BZ62_SALMO/128-213
E8BZ62_SALMO/25-113
E8CEQ7_SALMO/128-213
E8CEQ7_SALMO/25-113
E8CKN9_SALMO/128-213
E8CKN9_SALMO/25-113
E8D721_SALMO/128-213
E8D721_SALMO/25-113
E8DJC2_SALMO/128-213
E8DJC2_SALMO/25-113
E8DMZ2_SALMO/128-213
E8DMZ2_SALMO/25-113
E8E3C8_SALMO/128-213
E8E3C8_SALMO/25-113
E8EAA1_SALMO/128-213
E8EAA1_SALMO/25-113
E8EY10_SALMO/128-213
E8EY10_SALMO/25-113
E8F2F4_SALMO/128-213
E8F2F4_SALMO/25-113
E8FHU8_SALMO/128-213
E8FHU8_SALMO/25-113
E8FPP4_SALMO/128-213
E8FPP4_SALMO/25-113
E8G4F0_SALMO/128-213
E8G4F0_SALMO/25-113
E8GD79_SALMO/128-213
E8GD79_SALMO/25-113
E8GVE1_SALMO/128-213
E8GVE1_SALMO/25-113
E8H8V3_ECO57/128-213
E8H8V3_ECO57/25-113
E8HMK3_ECOLX/128-213
E8HMK3_ECOLX/25-113
E8I1K3_ECOLX/128-213
E8I1K3_ECOLX/25-113
E8IFR5_ECOLX/128-213
E8IFR5_ECOLX/25-113
E8ITY5_ECOLX/128-213
E8ITY5_ECOLX/25-113
E8J877_ECO57/128-213
E8J877_ECO57/25-113
E8JNE0_STREI/134-219
E8JNE0_STREI/30-118
E8JRI7_STREI/348-435
E8JRI7_STREI/453-538
E8JU88_STRCR/122-207
E8JU88_STRCR/18-106
E8JV53_STRCR/348-434
E8JV53_STRCR/453-538
E8JY20_9STRE/348-433
E8JY20_9STRE/453-538
E8JZ72_9STRE/127-212
E8JZ72_9STRE/23-111
E8K3Y7_STRPA/121-206
E8K3Y7_STRPA/17-105
E8K8X6_STRPA/350-437
E8K8X6_STRPA/455-540
E8K9S1_9STRE/348-433
E8K9S1_9STRE/453-538
E8KB63_9STRE/121-206
E8KB63_9STRE/17-105
E8KQ38_STRSA/121-206
E8KQ38_STRSA/17-105
E8KV47_STRVE/122-207
E8KV47_STRVE/18-106
E8KWD2_STRVE/348-434
E8KWD2_STRVE/453-538
E8KYW7_9RHIZ/124-209
E8KYW7_9RHIZ/20-108
E8LBV0_9FIRM/128-213
E8LBV0_9FIRM/25-113
E8LGQ4_9FIRM/341-428
E8LGQ4_9FIRM/446-531
E8LI11_9GAMM/118-203
E8LI11_9GAMM/16-104
E8LPZ1_9VIBR/125-210
E8LPZ1_9VIBR/22-110
E8MCW3_9VIBR/125-210
E8MCW3_9VIBR/22-110
E8MEZ7_BIFL2/121-202
E8MEZ7_BIFL2/16-104
E8MVL9_BIFL1/121-202
E8MVL9_BIFL1/16-104
E8N159_ANATU/120-205
E8N159_ANATU/17-105
E8N8N6_MICTS/121-204
E8N8N6_MICTS/16-104
E8NLC8_SALET/128-213
E8NLC8_SALET/25-113
E8NXD8_YERPH/128-213
E8NXD8_YERPH/25-113
E8P9D1_ACIB1/125-210
E8P9D1_ACIB1/21-109
E8PML3_THESS/119-204
E8PML3_THESS/16-104
E8PRD3_THESS/307-389
E8Q7J5_STRED/354-441
E8Q7J5_STRED/459-544
E8Q8A4_STRED/119-204
E8Q8A4_STRED/16-104
E8QAK9_STRED/121-206
E8QAK9_STRED/17-105
E8R0J4_ISOPI/139-226
E8R0J4_ISOPI/36-124
E8R7N7_DESM0/140-228
E8R7P2_DESM0/121-198
E8R9Z2_DESM0/144-236
E8R9Z2_DESM0/248-330
E8RHA4_9DELT/124-208
E8RHA4_9DELT/18-106
E8RN75_9CAUL/124-209
E8RN75_9CAUL/20-108
E8S8W3_MICSL/121-204
E8S8W3_MICSL/16-104
E8SFE8_STAPH/452-537
E8SI13_STAPH/121-202
E8SI13_STAPH/19-107
E8T672_THEA1/119-204
E8T672_THEA1/16-104
E8T8C3_MESCW/124-209
E8T8C3_MESCW/20-108
E8TC82_MESCW/349-433
E8TK89_MESCW/347-431
E8TKT3_MESCW/125-210
E8TKT3_MESCW/21-109
E8TPZ6_ALIDB/340-426
E8TPZ6_ALIDB/445-531
E8TQY4_ALIDB/126-211
E8TQY4_ALIDB/21-109
E8U6N8_DEIML/119-204
E8U6N8_DEIML/16-104
E8UA65_DEIML/120-205
E8UA65_DEIML/16-105
E8UD74_TAYEM/124-209
E8UD74_TAYEM/20-108
E8UIW3_MYCFM/22-112
E8UNS5_STREJ/121-207
E8UNS5_STREJ/17-105
E8UR44_THEBF/120-205
E8UR44_THEBF/17-105
E8VQ86_VIBVU/125-210
E8VQ86_VIBVU/22-110
E8VW18_VIBVU/390-482
E8W6L6_STRFA/121-204
E8W6L6_STRFA/16-104
E8WKM9_GEOS8/364-451
E8WS16_GEOS8/124-209
E8WS16_GEOS8/21-109
E8WS24_GEOS8/124-209
E8WS24_GEOS8/21-109
E8WYS4_ACISM/119-204
E8WYS4_ACISM/16-104
E8X1W5_ACISM/120-205
E8X1W5_ACISM/17-105
E8XHU1_SALT4/128-213
E8XHU1_SALT4/25-113
E8XPA7_RAHSY/128-213
E8XPA7_RAHSY/25-113
E8XXH8_RAHSY/339-425
E8Y9K8_ECOKO/128-213
E8Y9K8_ECOKO/25-113
E8YKJ4_9BURK/126-211
E8YKJ4_9BURK/21-109
E8YLB4_9BURK/339-426
E8ZK46_MYCHL/19-108
E8ZNB1_CLOB0/345-432
E8ZNB1_CLOB0/450-535
E8ZTR7_CLOB0/119-204
E8ZTR7_CLOB0/16-104
E9A8H2_SALET/128-213
E9A8H2_SALET/25-113
E9CLC0_9ENTR/128-213
E9CLC0_9ENTR/25-113
E9DM83_9STRE/348-434
E9DM83_9STRE/453-538
E9DMF7_9STRE/122-207
E9DMF7_9STRE/18-106
E9FHN8_9STRE/121-206
E9FHN8_9STRE/17-105
E9FIY3_9STRE/348-435
E9FIY3_9STRE/453-538
E9FKN6_9STRE/121-206
E9FKN6_9STRE/17-105
E9FND6_9STRE/118-204
E9FND6_9STRE/15-102
E9FNM2_9STRE/348-435
E9FNM2_9STRE/453-538
E9KN55_9RHIZ/125-210
E9KN55_9RHIZ/21-109
E9RQI7_LACRE/129-214
E9RQI7_LACRE/25-113
E9RRJ4_9FIRM/351-438
E9RRJ4_9FIRM/456-541
E9RRK8_9FIRM/118-204
E9RRK8_9FIRM/16-104
E9RVQ5_9FIRM/348-435
E9RVQ5_9FIRM/453-537
E9S5I4_TREDE/351-439
E9S5I4_TREDE/464-545
E9SDE3_RUMAL/365-452
E9SDE3_RUMAL/473-555
E9SDW9_RUMAL/353-440
E9SDW9_RUMAL/459-543
E9SLJ5_CLOSY/357-444
E9SLJ5_CLOSY/462-547
E9SNJ3_CLOSY/364-451
E9SNJ3_CLOSY/469-554
E9SUZ5_CLOSY/118-202
E9SUZ5_CLOSY/4-104
E9SUZ6_CLOSY/121-206
E9SUZ6_CLOSY/18-106
E9T0R2_COREQ/121-204
E9T0R2_COREQ/16-104
E9TGF8_ECOLX/128-213
E9TGF8_ECOLX/25-113
E9TXN6_ECOLX/128-213
E9TXN6_ECOLX/25-113
E9UB92_ECOLX/128-213
E9UB92_ECOLX/25-113
E9UXM2_9ACTO/121-204
E9UXM2_9ACTO/16-104
E9VEQ6_ECOLX/128-213
E9VEQ6_ECOLX/25-113
E9VTR3_ECOLX/128-213
E9VTR3_ECOLX/25-113
E9W938_ECOLX/128-213
E9W938_ECOLX/25-113
E9WLH1_ECOLX/128-213
E9WLH1_ECOLX/25-113
E9X124_ECOLX/128-213
E9X124_ECOLX/25-113
E9XE67_ECOLX/128-213
E9XE67_ECOLX/25-113
E9XS64_ECOLX/128-213
E9XS64_ECOLX/25-113
E9Y637_ECOLX/128-213
E9Y637_ECOLX/25-113
E9YGP6_ECOLX/128-213
E9YGP6_ECOLX/25-113
E9YWE7_ECOLX/128-213
E9YWE7_ECOLX/25-113
E9ZDL4_ESCFE/128-213
E9ZDL4_ESCFE/25-113
E9ZGS3_MYCTU/121-204
E9ZGS3_MYCTU/16-104
E9ZP65_MYCTU/121-204
E9ZP65_MYCTU/16-104
F0BGH3_9XANT/126-211
F0BGH3_9XANT/24-111
F0BPG5_9XANT/126-211
F0BPG5_9XANT/24-111
F0C536_9XANT/126-211
F0C536_9XANT/24-111
F0D211_STAAU/121-202
F0D211_STAAU/19-107
F0D3M9_STAAU/452-537
F0D9N8_STAAU/121-202
F0D9N8_STAAU/19-107
F0DBX9_STAAU/452-537
F0DJQ7_9FIRM/338-428
F0DJQ7_9FIRM/448-534
F0DL32_9FIRM/121-206
F0DL32_9FIRM/18-106
F0DW77_9FIRM/120-205
F0DW77_9FIRM/17-105
F0E7K3_9PSED/130-215
F0E7K3_9PSED/26-114
F0EKX9_ENTCA/121-206
F0EKX9_ENTCA/17-105
F0F3T1_9BACT/366-456
F0F3T1_9BACT/470-561
F0FDW9_STRSA/121-206
F0FDW9_STRSA/17-105
F0FK57_STRSA/121-206
F0FK57_STRSA/17-105
F0FQX3_STRSA/121-206
F0FQX3_STRSA/17-105
F0G768_9BURK/126-211
F0G768_9BURK/21-109
F0GTX3_9FIRM/117-202
F0GW41_9FIRM/351-438
F0GW41_9FIRM/456-542
F0H0B8_9FIRM/118-202
F0H0B8_9FIRM/12-104
F0H2Z1_9FIRM/351-438
F0H2Z1_9FIRM/456-542
F0H8X5_9BACT/366-456
F0H8X5_9BACT/470-561
F0HFI0_9FIRM/342-428
F0HFI0_9FIRM/446-531
F0HGP6_9FIRM/124-209
F0HGP6_9FIRM/17-105
F0HSW6_LACDL/118-202
F0HSW6_LACDL/16-104
F0I0V5_STRSA/121-206
F0I0V5_STRSA/17-105
F0I875_STRSA/121-206
F0I875_STRSA/17-105
F0IN07_STRSA/121-206
F0IN07_STRSA/17-105
F0IUB5_STRSA/121-206
F0IUB5_STRSA/17-105
F0J6M3_ACIMA/126-211
F0J6M3_ACIMA/23-111
F0JD80_DESDE/121-206
F0JD80_DESDE/18-106
F0JJN2_DESDE/115-198
F0JJN2_DESDE/17-100
F0JMI7_ESCFE/128-213
F0JMI7_ESCFE/25-113
F0K238_LACD2/118-202
F0K238_LACD2/16-104
F0K5V6_CLOAE/121-206
F0K5V6_CLOAE/17-106
F0KKM7_ACICP/125-210
F0KKM7_ACICP/21-109
F0KWC7_YERE3/339-425
F0KXM2_YERE3/128-213
F0KXM2_YERE3/25-113
F0L5U8_9RHIZ/129-214
F0L5U8_9RHIZ/25-113
F0L8U1_9RHIZ/339-427
F0L8U1_9RHIZ/445-531
F0L9V4_9RHIZ/362-446
F0L9V4_9RHIZ/468-554
F0LI32_THEBM/18-102
F0LI33_THEBM/11-95
F0LM73_THEBM/138-231
F0LVY1_VIBFU/125-210
F0LVY1_VIBFU/22-110
F0M181_ARTPP/121-204
F0M181_ARTPP/16-104
F0NHX0_SULIR/143-234
F0NI91_SULIR/144-235
F0NI91_SULIR/247-327
F0NPS1_SULIH/144-235
F0NPS1_SULIH/247-327
F0NQ14_SULIH/143-234
F0NV84_LACHH/120-205
F0NV84_LACHH/16-104
F0P5C7_STAPE/121-202
F0P5C7_STAPE/19-107
F0P5U3_STAPE/452-537
F0PG89_ENTF6/121-206
F0PG89_ENTF6/17-105
F0PKH9_BACT0/348-435
F0PKH9_BACT0/453-538
F0PW71_BACT0/120-205
F0PW71_BACT0/17-105
F0Q1G0_ACIAP/126-211
F0Q1G0_ACIAP/21-109
F0Q9X2_ACIAP/341-425
F0Q9X2_ACIAP/444-530
F0QLS9_ACIBD/125-210
F0QLS9_ACIBD/21-109
F0QQ59_MYCSL/19-105
F0QSI7_VULM7/135-217
F0QT24_VULM7/141-232
F0QUG0_VULM7/148-240
F0R2A2_BACSH/361-452
F0R927_BACSH/122-207
F0R927_BACSH/16-104
F0RKV2_DEIPM/121-203
F0RKV2_DEIPM/14-102
F0RLL4_DEIPM/117-202
F0RLL4_DEIPM/16-104
F0RTT5_SPHGB/364-452
F0RTT5_SPHGB/472-558
F0RZF1_SPHGB/123-208
F0RZF1_SPHGB/20-108
F0S3W8_DESTD/119-204
F0S3W8_DESTD/16-104
F0SNU5_PLABD/119-204
F0SNU5_PLABD/16-104
F0STW4_SYNGF/119-204
F0STW4_SYNGF/16-104
F0SVM9_SYNGF/124-209
F0SVM9_SYNGF/17-105
F0T103_SYNGF/450-533
F0T9H9_METSL/188-277
F0T9H9_METSL/87-173
F0T9I5_METSL/17-105
F0T9I7_METSL/124-209
F0T9I7_METSL/20-108
F0TFY6_LACA3/118-202
F0TFY6_LACA3/16-104
F0TIP5_LACA3/120-205
F0TIP5_LACA3/16-104
F0V2U2_9MOLU/19-105
F0VT12_STRG2/119-204
F0VT12_STRG2/17-105
F0VVQ5_STRG2/348-435
F0VVQ5_STRG2/453-538
F0VXV7_STRG2/121-206
F0VXV7_STRG2/17-105
F0YV51_9CLOT/348-435
F0YV51_9CLOT/452-538
F0Z0N6_9CLOT/351-438
F0Z0N6_9CLOT/456-541
F0Z0P3_9CLOT/118-204
F0Z0P3_9CLOT/16-104
F0Z5J7_9CLOT/346-433
F0Z5J7_9CLOT/451-536
F1THV6_9CLOT/120-205
F1THV6_9CLOT/17-105
F1TLL6_PROAC/121-204
F1TLL6_PROAC/16-104
F1TUC9_PROAC/121-204
F1TUC9_PROAC/16-104
F1U2K7_PROAC/159-242
F1U2K7_PROAC/54-142
F1U9B0_PROAC/121-204
F1U9B0_PROAC/16-104
F1UIH1_PROAC/121-204
F1UIH1_PROAC/16-104
F1UPA1_PROAC/121-204
F1UPA1_PROAC/16-104
F1UVU1_PROAC/121-204
F1UVU1_PROAC/16-104
F1V3Y3_PROAC/121-204
F1V3Y3_PROAC/16-104
F1VAD4_PROAC/121-204
F1VAD4_PROAC/16-104
F1VK37_PROAC/121-204
F1VK37_PROAC/16-104
F1VXY0_9BURK/126-211
F1VXY0_9BURK/21-109
F1XXC5_ECO57/128-213
F1XXC5_ECO57/25-113
F1Y6T4_ECO57/128-213
F1Y6T4_ECO57/25-113
F1YNZ5_9ACTO/121-204
F1YNZ5_9ACTO/16-104
F1YQ45_9PROT/126-211
F1YQ45_9PROT/23-111
F1YXI7_9STRE/111-205
F1YXI7_9STRE/16-104
F1Z099_9STRE/121-206
F1Z099_9STRE/17-105
F1Z975_9SPHN/124-209
F1Z975_9SPHN/21-109
F1ZPH4_ECOLX/128-213
F1ZPH4_ECOLX/25-113
F1ZYH1_THEET/120-205
F1ZYH1_THEET/17-105
F2A790_RHIET/125-210
F2A790_RHIET/21-109
F2AIW8_RHIET/339-422
F2AIW8_RHIET/445-531
F2ASQ5_RHOBA/123-208
F2ASQ5_RHOBA/20-108
F2B272_RHOBA/364-452
F2B3S1_STRPN/348-434
F2B3S1_STRPN/453-538
F2B557_STRPN/17-102
F2B6I4_STRPN/121-206
F2B6I4_STRPN/17-105
F2B7X2_STRPN/119-204
F2B7X2_STRPN/16-104
F2BIZ5_STRSA/121-206
F2BIZ5_STRSA/17-105
F2BSR3_STRSA/121-206
F2BSR3_STRSA/17-105
F2C6I3_STRSA/121-206
F2C6I3_STRSA/17-105
F2CDR3_STRSA/121-206
F2CDR3_STRSA/17-105
F2CM56_STRSA/121-206
F2CM56_STRSA/17-105
F2ER96_PANAN/346-432
F2EYT8_PANAN/128-213
F2EYT8_PANAN/25-113
F2F4N0_9BACL/120-204
F2F4N0_9BACL/17-105
F2F7Y3_9BACL/120-205
F2F7Y3_9BACL/17-105
F2FEI4_SALDU/128-213
F2FEI4_SALDU/25-113
F2FSS4_SALGL/128-213
F2FSS4_SALGL/25-113
F2GAY8_ALTMD/128-213
F2GAY8_ALTMD/25-113
F2GKX4_MYCTU/121-204
F2GKX4_MYCTU/16-104
F2GNT6_MYCTU/121-204
F2GNT6_MYCTU/16-104
F2GQQ5_BRUME/344-429
F2GUL6_BRUME/125-210
F2GUL6_BRUME/21-109
F2H6U9_BACTU/120-205
F2H6U9_BACTU/17-105
F2H9V3_BACTU/348-435
F2H9V3_BACTU/453-538
F2HM16_LACLA/121-206
F2HM16_LACLA/17-105
F2HUG4_BRUME/125-210
F2HUG4_BRUME/21-109
F2HVQ3_BRUME/344-429
F2I3E2_9RICK/125-210
F2I3E2_9RICK/22-110
F2I5A6_9LACT/125-210
F2I5A6_9LACT/21-109
F2IQG5_VIBCH/125-210
F2IQG5_VIBCH/22-110
F2IY86_9PROT/124-209
F2IY86_9PROT/20-108
F2JKZ5_9FIRM/354-441
F2JKZ5_9FIRM/459-544
F2JKZ6_9FIRM/353-440
F2JKZ6_9FIRM/458-543
F2JSN6_9FIRM/124-209
F2JSN6_9FIRM/18-106
F2K107_9GAMM/128-213
F2K107_9GAMM/24-112
F2KB65_PSEBR/130-215
F2KB65_PSEBR/26-114
F2KMM1_ARCVE/215-301
F2KQ71_ARCVE/131-218
F2KSB1_ARCVE/114-200
F2KSB1_ARCVE/15-102
F2KSB6_ARCVE/135-224
F2KSB6_ARCVE/234-313
F2KVQ5_9BACT/366-456
F2KVQ5_9BACT/470-561
F2L199_9CREN/128-202
F2L2E1_9CREN/128-209
F2L3C9_9CREN/142-233
F2L893_BURGA/126-211
F2L893_BURGA/21-109
F2LVS2_9DELT/119-204
F2LVS2_9DELT/16-104
F2M202_LACAM/120-205
F2M202_LACAM/16-104
F2M9F8_LACCA/120-205
F2M9F8_LACCA/16-104
F2MI00_LACCA/120-205
F2MI00_LACCA/16-104
F2MMS9_ENTFA/121-206
F2MMS9_ENTFA/17-105
F2N6P6_PSEST/131-216
F2N6P6_PSEST/27-115
F2N6Q9_PSEST/338-425
F2NBS7_9ACTN/16-104
F2NDV3_9DELT/126-211
F2NDV3_9DELT/21-109
F2NDW0_9DELT/119-204
F2NDW0_9DELT/16-104
F2NNW8_9DEIN/121-206
F2NNW8_9DEIN/18-106
F2NTF5_9SPIO/469-550
F2NW41_9SPIO/118-207
F2NW41_9SPIO/16-104
F2PA79_PHOMO/129-214
F2PA79_PHOMO/26-114
F2QBM5_STROR/348-435
F2QBM5_STROR/453-538
F2QCM7_STROR/121-206
F2QCM7_STROR/17-105
F2RFU6_9ACTO/16-104
F2UXU0_ACTVI/121-204
F2UXU0_ACTVI/16-104
F2VCC5_MYCTU/121-204
F2VCC5_MYCTU/16-104
F2VCV3_MYCTU/121-204
F2VCV3_MYCTU/16-104
O27453_METTH/9-93
O27757_METTH/190-279
O27757_METTH/89-175
O28086_ARCFU/211-297
O28086_ARCFU/9-93
O28477_ARCFU/135-226
O28477_ARCFU/237-315
O28916_ARCFU/135-220
O28916_ARCFU/230-309
O29464_ARCFU/138-228
O57970_PYRHO/138-231
O57974_PYRHO/11-95
O57975_PYRHO/18-102
O66375_9GAMM/480-553
O66375_9GAMM/568-653
O68018_RHIRD/316-398
O68018_RHIRD/422-508
O83750_TREPA/395-486
PHOU1_MYCBO/121-204
PHOU1_MYCBO/16-104
PHOU1_MYCLE/121-204
PHOU1_MYCLE/16-104
PHOU1_MYCTU/121-204
PHOU1_MYCTU/16-104
PHOU1_THEMA/122-207
PHOU1_THEMA/18-106
PHOU2_MYCBO/121-204
PHOU2_MYCBO/16-104
PHOU2_MYCTU/121-204
PHOU2_MYCTU/16-104
PHOU2_THEMA/119-204
PHOU2_THEMA/16-104
PHOU_AQUAE/117-202
PHOU_AQUAE/14-102
PHOU_ARCFU/109-184
PHOU_ARCFU/15-101
PHOU_BORBU/126-211
PHOU_BORBU/17-106
PHOU_BURSP/127-212
PHOU_BURSP/21-109
PHOU_CAUCN/124-209
PHOU_CAUCN/20-108
PHOU_CAUCR/124-209
PHOU_CAUCR/20-108
PHOU_DEIRA/119-204
PHOU_DEIRA/16-104
PHOU_ECOLI/128-213
PHOU_ECOLI/25-113
PHOU_ENTCL/128-213
PHOU_ENTCL/25-113
PHOU_METJA/118-203
PHOU_METJA/16-104
PHOU_METTH/125-210
PHOU_METTH/21-109
PHOU_PSEAE/130-215
PHOU_PSEAE/26-114
PHOU_PSEPU/130-215
PHOU_PSEPU/26-114
PHOU_RHIME/125-210
PHOU_RHIME/21-109
PHOU_SHIFL/128-213
PHOU_SHIFL/25-113
PHOU_STRPN/119-204
PHOU_STRPN/16-104
PHOU_STRR6/119-204
PHOU_STRR6/16-104
PHOU_SYNY3/131-215
PHOU_SYNY3/28-116
PHOU_XYLFA/126-211
PHOU_XYLFA/24-111
PHOU_XYLFT/126-211
PHOU_XYLFT/24-111
PHOU_ZYMMO/128-213
PHOU_ZYMMO/25-113
Q02DN6_PSEAB/339-426
Q02DZ7_PSEAB/130-215
Q02DZ7_PSEAB/26-114
Q02FJ8_PSEAB/337-420
Q02XG0_LACLS/121-206
Q02XG0_LACLS/17-105
Q03AN2_LACC3/120-205
Q03AN2_LACC3/16-104
Q03GY8_PEDPA/120-205
Q03GY8_PEDPA/16-104
Q03KQ1_STRTD/122-207
Q03KQ1_STRTD/18-106
Q03SN9_LACBA/120-205
Q03SN9_LACBA/16-104
Q03YL4_LEUMM/120-205
Q03YL4_LEUMM/16-104
Q045C3_LACGA/120-205
Q045C3_LACGA/16-104
Q04AR9_LACDB/118-202
Q04AR9_LACDB/16-104
Q04GB6_OENOB/124-209
Q04GB6_OENOB/16-104
Q04I85_STRP2/119-204
Q04I85_STRP2/16-104
Q04IX2_STRP2/118-204
Q04IX2_STRP2/16-102
Q04JV4_STRP2/121-206
Q04JV4_STRP2/17-105
Q04LZ7_STRP2/348-435
Q04LZ7_STRP2/453-538
Q04VB0_LEPBJ/1-102
Q04VB0_LEPBJ/118-200
Q04Y65_LEPBL/1-102
Q04Y65_LEPBL/118-200
Q05HF3_UNCMA/116-201
Q05HF3_UNCMA/14-101
Q07GX8_RHOP5/125-210
Q07GX8_RHOP5/21-109
Q084V2_SHEFN/125-210
Q084V2_SHEFN/22-110
Q08WL8_STIAD/1-86
Q08WL8_STIAD/101-186
Q0A7V3_ALHEH/126-209
Q0A7V3_ALHEH/22-110
Q0A9K0_ALHEH/129-214
Q0A9K0_ALHEH/25-113
Q0AF19_NITEC/131-216
Q0AF19_NITEC/26-114
Q0ASG2_MARMM/127-212
Q0ASG2_MARMM/24-112
Q0BGI4_BURCM/126-211
Q0BGI4_BURCM/21-109
Q0BTP0_GRABC/128-213
Q0BTP0_GRABC/25-113
Q0BUY2_GRABC/384-467
Q0BUY2_GRABC/490-574
Q0C0L6_HYPNA/123-208
Q0C0L6_HYPNA/20-108
Q0F0C9_9PROT/122-207
Q0F0C9_9PROT/20-108
Q0FM97_9RHOB/127-212
Q0FM97_9RHOB/23-111
Q0G1X3_9RHIZ/124-209
Q0G1X3_9RHIZ/20-108
Q0HH39_SHESM/128-213
Q0HH39_SHESM/25-113
Q0HTE6_SHESR/128-213
Q0HTE6_SHESR/25-113
Q0K2Z7_CUPNH/339-425
Q0K8Z2_CUPNH/126-211
Q0K8Z2_CUPNH/21-109
Q0KEM4_CUPNH/339-425
Q0PIQ4_DESVU/122-207
Q0PIQ4_DESVU/19-107
Q0RS34_FRAAA/121-204
Q0RS34_FRAAA/16-104
Q0RUQ6_RHOSR/72-155
Q0RZA9_RHOSR/121-204
Q0RZA9_RHOSR/16-104
Q0S151_RHOSR/121-204
Q0S151_RHOSR/16-104
Q0S735_RHOSR/121-204
Q0S735_RHOSR/16-104
Q0SKH3_RHOSR/121-204
Q0SKH3_RHOSR/16-104
Q0SPC2_BORAP/126-211
Q0SPC2_BORAP/17-106
Q0SQI0_CLOPS/343-430
Q0SQI0_CLOPS/448-533
Q0SVB5_CLOPS/120-205
Q0SVB5_CLOPS/17-105
Q0SYR9_SHIF8/128-213
Q0SYR9_SHIF8/25-113
Q0TAY5_ECOL5/128-213
Q0TAY5_ECOL5/25-113
Q0TMT3_CLOP1/343-430
Q0TMT3_CLOP1/448-533
Q0TTG5_CLOP1/120-205
Q0TTG5_CLOP1/17-105
Q0VL19_ALCBS/129-214
Q0VL19_ALCBS/25-113
Q0W1F8_UNCMA/137-228
Q0W1F8_UNCMA/244-323
Q0W3W9_UNCMA/337-424
Q0W7U5_UNCMA/120-205
Q0W7U5_UNCMA/17-105
Q0W9S4_YERPE/128-213
Q0W9S4_YERPE/25-113
Q0YRH7_9CHLB/118-203
Q0YRH7_9CHLB/17-105
Q0YSU8_9CHLB/159-242
Q0YSU8_9CHLB/52-141
Q0YSU9_9CHLB/14-99
Q0YSV0_9CHLB/17-85
Q11DN6_MESSB/124-209
Q11DN6_MESSB/20-108
Q11M29_MESSB/349-433
Q11M29_MESSB/455-541
Q11MF9_MESSB/125-210
Q11MF9_MESSB/21-109
Q11NF9_CYTH3/120-207
Q11NF9_CYTH3/15-103
Q125P3_POLSJ/343-425
Q125P3_POLSJ/446-532
Q12BB1_POLSJ/126-211
Q12BB1_POLSJ/21-109
Q12L16_SHEDO/128-213
Q12L16_SHEDO/25-113
Q12XT0_METBU/227-311
Q12XT0_METBU/26-110
Q12XW7_METBU/119-204
Q12XW7_METBU/17-105
Q13CQ9_RHOPS/125-210
Q13CQ9_RHOPS/21-109
Q13W56_BURXL/126-211
Q13W56_BURXL/21-109
Q146E4_BURXL/349-436
Q14PE5_SPICI/124-211
Q14PE5_SPICI/23-111
Q15QL8_PSEA6/124-209
Q15QL8_PSEA6/20-108
Q165Z9_ROSDO/126-211
Q165Z9_ROSDO/22-110
Q180A4_CLOD6/120-205
Q180A4_CLOD6/17-105
Q180D0_CLOD6/344-431
Q180D0_CLOD6/449-534
Q186T5_CLOD6/342-429
Q186T5_CLOD6/447-532
Q18F56_HALWD/136-227
Q18F56_HALWD/242-325
Q18F57_HALWD/118-213
Q18F57_HALWD/17-105
Q18GP3_HALWD/139-231
Q18H40_HALWD/139-230
Q18JE4_HALWD/119-219
Q18JE4_HALWD/17-105
Q18KH1_HALWD/16-100
Q18KH1_HALWD/221-305
Q1AX68_RUBXD/13-97
Q1AX68_RUBXD/215-299
Q1AXT8_RUBXD/121-207
Q1AXT8_RUBXD/17-105
Q1B3B6_MYCSS/121-204
Q1B3B6_MYCSS/16-104
Q1BXC2_BURCA/126-211
Q1BXC2_BURCA/21-109
Q1C0A3_YERPA/128-213
Q1C0A3_YERPA/25-113
Q1CCI3_YERPN/128-213
Q1CCI3_YERPN/25-113
Q1D319_MYXXD/124-209
Q1D319_MYXXD/21-109
Q1GAD2_LACDA/118-202
Q1GAD2_LACDA/16-104
Q1GH75_SILST/125-210
Q1GH75_SILST/21-109
Q1GIC8_SILST/340-424
Q1GUY2_SPHAL/126-211
Q1GUY2_SPHAL/23-111
Q1GXJ4_METFK/126-211
Q1GXJ4_METFK/21-109
Q1I2Q6_PSEE4/130-215
Q1I2Q6_PSEE4/26-114
Q1IMC3_ACIBL/122-205
Q1IMC3_ACIBL/23-105
Q1IMC8_ACIBL/119-204
Q1IMC8_ACIBL/16-104
Q1J0M9_DEIGD/118-204
Q1J0M9_DEIGD/15-103
Q1J253_DEIGD/119-204
Q1J253_DEIGD/16-104
Q1J5D5_STRPF/354-438
Q1J5D5_STRPF/459-544
Q1J6D3_STRPF/121-206
Q1J6D3_STRPF/17-105
Q1JAE3_STRPB/354-438
Q1JAE3_STRPB/459-544
Q1JBJ6_STRPB/121-206
Q1JBJ6_STRPB/17-105
Q1JFI6_STRPD/140-224
Q1JFI6_STRPD/245-330
Q1JGL4_STRPD/121-206
Q1JGL4_STRPD/17-105
Q1JKJ3_STRPC/354-438
Q1JKJ3_STRPC/459-544
Q1JLH8_STRPC/121-206
Q1JLH8_STRPC/17-105
Q1K0S3_DESAC/368-454
Q1K0S3_DESAC/473-558
Q1K267_DESAC/120-205
Q1K267_DESAC/5-105
Q1LLB6_RALME/126-211
Q1LLB6_RALME/21-109
Q1LRM8_RALME/339-425
Q1MDJ7_RHIL3/339-421
Q1MDJ7_RHIL3/445-531
Q1MLW3_RHIL3/125-210
Q1MLW3_RHIL3/21-109
Q1N3Y5_9GAMM/131-216
Q1N3Y5_9GAMM/27-115
Q1NFQ7_9SPHN/124-209
Q1NFQ7_9SPHN/20-108
Q1NKG6_9DELT/369-459
Q1NKG6_9DELT/472-564
Q1NQ35_9DELT/126-211
Q1NQ35_9DELT/16-104
Q1PYU7_9BACT/1-86
Q1PYU7_9BACT/101-186
Q1Q2E1_9BACT/157-242
Q1Q2E1_9BACT/54-141
Q1Q8K3_PSYCK/127-212
Q1Q8K3_PSYCK/23-111
Q1QLM7_NITHX/342-429
Q1QQH0_NITHX/125-210
Q1QQH0_NITHX/21-109
Q1QSF0_CHRSD/131-216
Q1QSF0_CHRSD/27-115
Q1R4L1_ECOUT/134-219
Q1R4L1_ECOUT/31-119
Q1RPQ6_9ACTO/121-204
Q1RPQ6_9ACTO/16-104
Q1VA94_VIBAL/125-210
Q1VA94_VIBAL/22-110
Q1WUX0_LACS1/120-205
Q1WUX0_LACS1/16-104
Q1YJZ8_MOBAS/126-211
Q1YJZ8_MOBAS/22-110
Q1YUJ4_9GAMM/129-214
Q1YUJ4_9GAMM/25-113
Q1YX79_PHOPR/129-214
Q1YX79_PHOPR/26-114
Q1ZCB9_9GAMM/127-212
Q1ZCB9_9GAMM/25-113
Q1ZRB9_PHOAS/129-214
Q1ZRB9_PHOAS/26-114
Q20WP5_RHOPB/125-210
Q20WP5_RHOPB/21-109
Q21E73_SACD2/129-214
Q21E73_SACD2/25-113
Q21YJ0_RHOFD/340-424
Q21YJ0_RHOFD/443-529
Q221H3_RHOFD/126-211
Q221H3_RHOFD/21-109
Q24PY3_DESHY/121-206
Q24PY3_DESHY/18-106
Q251M5_DESHY/359-447
Q251M5_DESHY/465-556
Q28Q02_JANSC/126-211
Q28Q02_JANSC/22-110
Q2B5X4_9BACI/121-206
Q2B5X4_9BACI/18-106
Q2B5Y5_9BACI/349-436
Q2B5Y5_9BACI/454-539
Q2BQL9_9GAMM/131-216
Q2BQL9_9GAMM/27-115
Q2C7J2_9GAMM/129-214
Q2C7J2_9GAMM/26-114
Q2CE58_9RHOB/130-215
Q2CE58_9RHOB/26-114
Q2CEM4_9RHOB/451-534
Q2FH52_STAA3/121-202
Q2FH52_STAA3/19-107
Q2FKF4_STAA3/450-535
Q2FTF7_METHJ/119-204
Q2FTF7_METHJ/17-104
Q2FUH2_METHJ/133-224
Q2FUH2_METHJ/240-319
Q2FYQ1_STAA8/121-202
Q2FYQ1_STAA8/19-107
Q2G1P4_STAA8/450-535
Q2G606_NOVAD/124-209
Q2G606_NOVAD/21-109
Q2IGQ7_ANADE/123-208
Q2IGQ7_ANADE/20-108
Q2J219_RHOP2/125-210
Q2J219_RHOP2/21-109
Q2JFT7_FRASC/121-204
Q2JFT7_FRASC/16-104
Q2JH82_SYNJB/120-204
Q2JH82_SYNJB/17-105
Q2JXR8_SYNJA/120-204
Q2JXR8_SYNJA/17-105
Q2K5S5_RHIEC/339-421
Q2K5S5_RHIEC/445-531
Q2KCV4_RHIEC/125-210
Q2KCV4_RHIEC/21-109
Q2KYQ3_BORA1/124-209
Q2KYQ3_BORA1/20-108
Q2LGQ1_9ZZZZ/118-208
Q2LGQ1_9ZZZZ/17-105
Q2LTF9_SYNAS/125-210
Q2LTF9_SYNAS/22-110
Q2LUX4_SYNAS/355-442
Q2LUX4_SYNAS/460-545
Q2NAW8_ERYLH/124-209
Q2NAW8_ERYLH/21-109
Q2NHV4_METST/190-278
Q2NHV4_METST/89-175
Q2NHW3_METST/123-208
Q2NHW3_METST/19-107
Q2NR02_SODGM/370-456
Q2P2Y4_XANOM/126-211
Q2P2Y4_XANOM/24-111
Q2RHH1_MOOTA/123-208
Q2RHH1_MOOTA/19-107
Q2RHH2_MOOTA/339-427
Q2RHH2_MOOTA/445-531
Q2RM85_MOOTA/136-221
Q2RM85_MOOTA/31-119
Q2RNF7_RHORT/140-225
Q2RNF7_RHORT/37-125
Q2RT74_RHORT/342-425
Q2RWT9_RHORT/124-209
Q2RWT9_RHORT/21-109
Q2S080_SALRD/121-206
Q2S080_SALRD/18-106
Q2S5E3_SALRD/191-276
Q2S5E3_SALRD/88-176
Q2SNX3_HAHCH/130-215
Q2SNX3_HAHCH/26-114
Q2SS07_MYCCT/120-207
Q2SS07_MYCCT/5-107
Q2SUW8_BURTA/126-211
Q2SUW8_BURTA/21-109
Q2VYP8_MAGSA/127-212
Q2VYP8_MAGSA/24-112
Q2W7K0_MAGSA/123-208
Q2W7K0_MAGSA/20-108
Q2Y4E5_9ARCH/124-209
Q2Y4E5_9ARCH/21-109
Q2Y4E6_9ARCH/141-232
Q2Y4E6_9ARCH/245-318
Q2Y4E8_9ARCH/126-218
Q2Y4E8_9ARCH/231-312
Q2YBX8_NITMU/127-212
Q2YBX8_NITMU/22-110
Q2YM24_BRUA2/348-433
Q2YQT7_BRUA2/125-210
Q2YQT7_BRUA2/21-109
Q2YUS6_STAAB/452-537
Q2YXY3_STAAB/121-202
Q2YXY3_STAAB/19-107
Q30PB9_SULDN/121-210
Q30YR4_DESDG/121-206
Q30YR4_DESDG/18-106
Q31I87_THICR/133-218
Q31I87_THICR/25-113
Q31LX7_SYNE7/130-214
Q31LX7_SYNE7/27-115
Q31UX1_SHIBS/128-213
Q31UX1_SHIBS/25-113
Q329R1_SHIDS/128-213
Q329R1_SHIDS/25-113
Q38YC0_LACSS/120-205
Q38YC0_LACSS/16-104
Q39HM3_BURS3/126-211
Q39HM3_BURS3/21-109
Q39S51_GEOMG/124-209
Q39S51_GEOMG/21-109
Q39UL6_GEOMG/349-436
Q3A1F9_PELCD/363-450
Q3A1F9_PELCD/468-553
Q3A497_PELCD/368-455
Q3A6T9_PELCD/117-202
Q3A6T9_PELCD/14-102
Q3AAH0_CARHZ/121-206
Q3AAH0_CARHZ/18-106
Q3ARY8_CHLCH/118-203
Q3ARY8_CHLCH/17-105
Q3ARY9_CHLCH/159-242
Q3ARY9_CHLCH/52-141
Q3ATH0_CHLCH/112-197
Q3ATH0_CHLCH/4-99
Q3B3H8_PELLD/118-203
Q3B3H8_PELLD/17-105
Q3B3H9_PELLD/159-242
Q3B3H9_PELLD/52-141
Q3B3S3_PELLD/348-444
Q3BV69_XANC5/126-211
Q3BV69_XANC5/24-111
Q3CYA6_STRAG/121-191
Q3CYA6_STRAG/17-105
Q3D2L4_STRAG/121-206
Q3D2L4_STRAG/17-105
Q3D4F7_STRAG/121-206
Q3D4F7_STRAG/17-105
Q3D779_STRAG/121-206
Q3D779_STRAG/17-105
Q3D7F9_STRAG/121-206
Q3D7F9_STRAG/17-105
Q3DDE1_STRAG/121-206
Q3DDE1_STRAG/17-105
Q3DDJ5_STRAG/121-206
Q3DDJ5_STRAG/17-105
Q3DLZ2_STRAG/121-206
Q3DLZ2_STRAG/17-105
Q3DNZ3_STRAG/121-206
Q3DNZ3_STRAG/17-105
Q3DUK1_STRAG/121-206
Q3DUK1_STRAG/17-105
Q3DUZ7_STRAG/121-206
Q3DUZ7_STRAG/17-105
Q3EM66_BACTI/292-379
Q3EM66_BACTI/397-482
Q3EX49_BACTI/130-215
Q3EX49_BACTI/27-115
Q3ILC4_PSEHT/127-212
Q3ILC4_PSEHT/24-112
Q3IM37_NATPD/118-209
Q3IM37_NATPD/17-105
Q3IM38_NATPD/147-240
Q3IS06_NATPD/118-214
Q3IS06_NATPD/17-105
Q3IS11_NATPD/135-226
Q3IS11_NATPD/240-323
Q3ISV1_NATPD/142-234
Q3IUH9_NATPD/224-308
Q3IUH9_NATPD/24-108
Q3IX36_RHOS4/343-427
Q3IX36_RHOS4/449-535
Q3J377_RHOS4/126-211
Q3J377_RHOS4/22-110
Q3J8J3_NITOC/128-213
Q3J8J3_NITOC/24-112
Q3JTS7_BURP1/126-211
Q3JTS7_BURP1/21-109
Q3JYY6_STRA1/121-206
Q3JYY6_STRA1/17-105
Q3K1A0_STRA1/121-206
Q3K1A0_STRA1/17-105
Q3K4F6_PSEPF/130-215
Q3K4F6_PSEPF/26-114
Q3KKC8_PSEPF/339-426
Q3M7R2_ANAVT/129-213
Q3M7R2_ANAVT/26-114
Q3R0V0_XYLFA/126-211
Q3R0V0_XYLFA/24-111
Q3R980_XYLFA/126-211
Q3R980_XYLFA/24-111
Q3RD65_XYLFA/126-211
Q3RD65_XYLFA/24-111
Q3SMR3_THIDA/126-211
Q3SMR3_THIDA/21-109
Q3SVB4_NITWN/125-210
Q3SVB4_NITWN/21-109
Q3XX02_ENTFC/121-206
Q3XX02_ENTFC/17-105
Q3YVL6_SHISS/128-213
Q3YVL6_SHISS/25-113
Q3ZA57_DEHE1/120-205
Q3ZA57_DEHE1/17-105
Q3ZWN3_DEHSC/120-205
Q3ZWN3_DEHSC/17-105
Q467C8_METBF/112-203
Q467C8_METBF/218-298
Q467U7_METBF/104-196
Q467U7_METBF/209-286
Q468I1_METBF/17-101
Q468I1_METBF/218-302
Q46BL9_METBF/119-204
Q46BL9_METBF/17-105
Q46BN6_METBF/146-238
Q46ZA6_CUPPJ/126-211
Q46ZA6_CUPPJ/21-109
Q476D6_CUPPJ/339-425
Q47A36_DECAR/127-212
Q47A36_DECAR/22-110
Q47KT1_THEFY/132-215
Q47KT1_THEFY/27-115
Q47Y13_COLP3/128-213
Q47Y13_COLP3/25-113
Q48BP9_PSE14/130-215
Q48BP9_PSE14/26-114
Q48QC9_PSE14/339-426
Q48RW8_STRPM/354-438
Q48RW8_STRPM/459-544
Q48TC4_STRPM/121-206
Q48TC4_STRPM/17-105
Q48XB8_STRP1/354-438
Q48XB8_STRP1/459-544
Q48YK4_STRP1/121-206
Q48YK4_STRP1/17-105
Q49XI7_STAS1/121-202
Q49XI7_STAS1/19-107
Q49ZW1_STAS1/450-535
Q4C8T8_CROWT/129-213
Q4C8T8_CROWT/26-114
Q4EDS3_LISMO/298-385
Q4EDS3_LISMO/403-488
Q4EIK0_LISMO/121-206
Q4EIK0_LISMO/18-106
Q4ERY2_LISMO/121-206
Q4ERY2_LISMO/18-106
Q4EV96_LISMO/349-436
Q4EV96_LISMO/454-539
Q4FLF7_PELUB/125-210
Q4FLF7_PELUB/22-110
Q4FQD0_PSYA2/127-212
Q4FQD0_PSYA2/23-111
Q4J8G9_SULAC/144-235
Q4J8G9_SULAC/246-327
Q4JXC3_CORJK/121-204
Q4JXC3_CORJK/16-104
Q4K3L0_PSEF5/130-215
Q4K3L0_PSEF5/26-114
Q4KBC7_PSEF5/340-428
Q4L690_STAHJ/122-203
Q4L690_STAHJ/20-108
Q4MNV3_BACCE/120-205
Q4MNV3_BACCE/17-105
Q4MWS2_BACCE/341-428
Q4MWS2_BACCE/446-531
Q4R0J3_ERWAM/128-213
Q4R0J3_ERWAM/25-113
Q4UT62_XANC8/126-211
Q4UT62_XANC8/24-111
Q4ZLA8_PSEU2/130-215
Q4ZLA8_PSEU2/26-114
Q500M9_PSEU2/339-426
Q53W26_THET8/300-379
Q57AC1_BRUAB/125-210
Q57AC1_BRUAB/21-109
Q57C30_BRUAB/348-433
Q57HY9_SALCH/128-213
Q57HY9_SALCH/25-113
Q5E3B9_VIBF1/125-210
Q5E3B9_VIBF1/22-110
Q5FM16_LACAC/120-205
Q5FM16_LACAC/16-104
Q5FT16_GLUOX/125-210
Q5FT16_GLUOX/22-110
Q5H001_XANOR/148-233
Q5H001_XANOR/46-133
Q5HG35_STAAC/121-202
Q5HG35_STAAC/19-107
Q5HJR4_STAAC/450-535
Q5HPF6_STAEQ/121-202
Q5HPF6_STAEQ/19-107
Q5JEP7_PYRKO/10-100
Q5JEP7_PYRKO/111-188
Q5JH40_PYRKO/18-102
Q5JH41_PYRKO/11-95
Q5JHT2_PYRKO/138-232
Q5L7X4_BACFN/360-451
Q5L7X4_BACFN/469-556
Q5LBQ5_BACFN/122-207
Q5LBQ5_BACFN/16-104
Q5LS18_SILPO/125-210
Q5LS18_SILPO/21-109
Q5LZU1_STRT1/122-207
Q5LZU1_STRT1/18-106
Q5M4F1_STRT2/122-207
Q5M4F1_STRT2/18-106
Q5MZZ7_SYNP6/130-214
Q5MZZ7_SYNP6/27-115
Q5P7L8_AROAE/125-210
Q5P7L8_AROAE/21-109
Q5PKV0_SALPA/128-213
Q5PKV0_SALPA/25-113
Q5QVB1_IDILO/128-213
Q5QVB1_IDILO/25-113
Q5SM00_THET8/119-204
Q5SM00_THET8/17-104
Q5UZI8_HALMA/18-102
Q5UZI8_HALMA/218-302
Q5V0F9_HALMA/136-227
Q5V0G4_HALMA/118-213
Q5V0G4_HALMA/17-105
Q5V0G5_HALMA/139-228
Q5V1Z9_HALMA/127-223
Q5V1Z9_HALMA/26-114
Q5V221_HALMA/136-227
Q5V221_HALMA/241-324
Q5V3U8_HALMA/140-232
Q5V6R8_HALMA/169-260
Q5WET9_BACSK/120-204
Q5WET9_BACSK/17-105
Q5WHA6_BACSK/347-433
Q5WHA6_BACSK/452-537
Q5XAJ1_STRP6/348-432
Q5XAJ1_STRP6/453-538
Q5XBY8_STRP6/121-206
Q5XBY8_STRP6/17-105
Q5Z0T5_NOCFA/22-110
Q5Z292_NOCFA/121-204
Q5Z292_NOCFA/16-104
Q604T8_METCA/133-218
Q604T8_METCA/29-117
Q609Z7_METCA/131-216
Q609Z7_METCA/24-112
Q62L73_BURMA/126-211
Q62L73_BURMA/21-109
Q634R9_BACCZ/120-205
Q634R9_BACCZ/17-105
Q63FM5_BACCZ/348-435
Q63FM5_BACCZ/453-538
Q63V78_BURPS/126-211
Q63V78_BURPS/21-109
Q64N48_BACFR/360-451
Q64N48_BACFR/469-556
Q64SM6_BACFR/122-207
Q64SM6_BACFR/16-104
Q65P08_BACLD/348-435
Q65P08_BACLD/453-538
Q662X1_BORGA/126-211
Q662X1_BORGA/17-106
Q663R6_YERPS/128-213
Q663R6_YERPS/25-113
Q67LI3_SYMTH/119-204
Q67LI3_SYMTH/16-104
Q67RG3_SYMTH/124-209
Q67RG3_SYMTH/21-109
Q6AAV0_PROAC/147-230
Q6AAV0_PROAC/42-130
Q6ADH5_LEIXX/144-227
Q6ADH5_LEIXX/39-127
Q6AM12_DESPS/122-207
Q6AM12_DESPS/18-106
Q6CYN4_ERWCT/128-213
Q6CYN4_ERWCT/25-113
Q6D018_ERWCT/339-425
Q6F1N0_MESFL/119-206
Q6F1N0_MESFL/18-105
Q6FFB4_ACIAD/131-216
Q6FFB4_ACIAD/27-115
Q6G0L6_BARQU/125-210
Q6G0L6_BARQU/21-109
Q6G4T5_BARHE/125-210
Q6G4T5_BARHE/21-109
Q6G9H5_STAAS/121-202
Q6G9H5_STAAS/19-107
Q6GD18_STAAS/452-537
Q6GH22_STAAR/121-202
Q6GH22_STAAR/19-107
Q6GKJ8_STAAR/452-537
Q6HDP9_BACHK/120-205
Q6HDP9_BACHK/17-105
Q6HN30_BACHK/348-435
Q6HN30_BACHK/453-538
Q6L1K1_PICTO/138-217
Q6LU81_PHOPR/129-214
Q6LU81_PHOPR/26-114
Q6LXZ4_METMP/180-263
Q6LXZ4_METMP/82-166
Q6LY92_METMP/121-206
Q6LY92_METMP/17-105
Q6LZG3_METMP/344-431
Q6LZG3_METMP/449-533
Q6ML05_BDEBA/342-425
Q6MP49_BDEBA/123-208
Q6MP49_BDEBA/19-106
Q6MTC0_MYCMS/120-207
Q6MTC0_MYCMS/5-107
Q6N0I6_RHOPA/125-210
Q6N0I6_RHOPA/21-109
Q6NFI4_CORDI/121-204
Q6NFI4_CORDI/16-104
Q6WB50_ALCFA/125-210
Q6XYS9_SPIKU/117-204
Q6XYS9_SPIKU/16-104
Q71WT4_LISMF/121-206
Q71WT4_LISMF/18-106
Q721Y9_LISMF/349-436
Q721Y9_LISMF/454-539
Q72C09_DESVH/122-207
Q72C09_DESVH/19-107
Q72D45_DESVH/119-204
Q72D45_DESVH/16-104
Q72GJ7_THET2/119-204
Q72GJ7_THET2/17-104
Q72UG8_LEPIC/12-116
Q72UG8_LEPIC/132-214
Q730R8_BACC1/120-205
Q730R8_BACC1/17-105
Q73D36_BACC1/341-428
Q73D36_BACC1/446-531
Q73LA1_TREDE/351-439
Q73LA1_TREDE/464-545
Q743D0_MYCPA/121-204
Q743D0_MYCPA/16-104
Q745C3_MYCPA/121-204
Q745C3_MYCPA/16-104
Q74CD2_GEOSL/349-436
Q74E69_GEOSL/124-209
Q74E69_GEOSL/21-109
Q74KF7_LACJO/120-205
Q74KF7_LACJO/16-104
Q7A0X8_STAAW/121-202
Q7A0X8_STAAW/19-107
Q7A1Z9_STAAW/452-537
Q7A5Q4_STAAN/121-202
Q7A5Q4_STAAN/19-107
Q7A879_STAAN/452-537
Q7CEV8_STRP3/348-432
Q7CEV8_STRP3/453-538
Q7CN72_STRP8/121-206
Q7CN72_STRP8/17-105
Q7CPE7_SALTY/128-213
Q7CPE7_SALTY/25-113
Q7CXJ0_AGRT5/339-427
Q7CXJ0_AGRT5/445-531
Q7D2F6_AGRT5/339-421
Q7D2F6_AGRT5/445-531
Q7LXS0_SULSO/144-235
Q7LXS0_SULSO/247-327
Q7MG72_VIBVY/410-502
Q7MNI6_VIBVY/125-210
Q7MNI6_VIBVY/22-110
Q7N9U3_PHOLL/132-217
Q7N9U3_PHOLL/29-117
Q7NC39_MYCGA/126-214
Q7NC39_MYCGA/19-112
Q7NYL3_CHRVO/125-210
Q7NYL3_CHRVO/20-108
Q7P460_FUSNV/122-205
Q7P460_FUSNV/15-104
Q7UMC5_RHOBA/364-452
Q7UP22_RHOBA/123-208
Q7UP22_RHOBA/20-108
Q7VWC2_BORPE/133-218
Q7VWC2_BORPE/29-117
Q7W9Q4_BORPA/133-218
Q7W9Q4_BORPA/29-117
Q7WH04_BORBR/124-209
Q7WH04_BORBR/20-108
Q7WTY2_MYCSM/121-204
Q7WTY2_MYCSM/16-104
Q818I8_BACCR/120-205
Q818I8_BACCR/17-105
Q81HK3_BACCR/348-435
Q81HK3_BACCR/453-538
Q81LW7_BACAN/120-205
Q81LW7_BACAN/17-105
Q81US5_BACAN/348-435
Q81US5_BACAN/453-538
Q82GC3_STRAW/121-204
Q82GC3_STRAW/16-104
Q82TX5_NITEU/127-212
Q82TX5_NITEU/22-110
Q834B5_ENTFA/121-206
Q834B5_ENTFA/17-105
Q83UZ2_STRLI/16-104
Q83WB2_EDWTA/128-213
Q83WB2_EDWTA/25-113
Q879I2_STRP3/323-407
Q879I2_STRP3/428-513
Q87S47_VIBPA/125-210
Q87S47_VIBPA/22-110
Q87U32_PSESM/130-215
Q87U32_PSESM/26-114
Q88B99_PSESM/339-426
Q88C58_PSEPK/130-215
Q88C58_PSEPK/26-114
Q88YK6_LACPL/120-205
Q88YK6_LACPL/16-104
Q896W9_CLOTE/342-429
Q896W9_CLOTE/447-532
Q89LU9_BRAJA/342-424
Q89VF1_BRAJA/125-210
Q89VF1_BRAJA/21-109
Q8A4R9_BACTN/360-451
Q8A4R9_BACTN/469-556
Q8A854_BACTN/122-207
Q8A854_BACTN/16-104
Q8CJU3_STRCO/121-204
Q8CJU3_STRCO/16-104
Q8CPA2_STAES/121-202
Q8CPA2_STAES/19-107
Q8CZF8_YERPE/128-213
Q8CZF8_YERPE/25-113
Q8D4M4_VIBVU/390-482
Q8DEW6_VIBVU/125-210
Q8DEW6_VIBVU/22-110
Q8DNL7_STRR6/118-204
Q8DNL7_STRR6/16-102
Q8DPB6_STRR6/121-206
Q8DPB6_STRR6/17-105
Q8DQX9_STRR6/348-435
Q8DQX9_STRR6/453-538
Q8DU25_STRMU/121-206
Q8DU25_STRMU/17-105
Q8DX91_STRA5/121-206
Q8DX91_STRA5/17-105
Q8DZV9_STRA5/121-206
Q8DZV9_STRA5/17-105
Q8E314_STRA3/121-206
Q8E314_STRA3/17-105
Q8E5K7_STRA3/121-206
Q8E5K7_STRA3/17-105
Q8EG81_SHEON/128-213
Q8EG81_SHEON/25-113
Q8EPZ7_OCEIH/348-435
Q8EPZ7_OCEIH/453-538
Q8EQ00_OCEIH/120-205
Q8EQ00_OCEIH/18-106
Q8EUJ2_MYCPE/19-108
Q8F0J5_LEPIN/12-116
Q8F0J5_LEPIN/132-214
Q8FBT8_ECOL6/134-219
Q8FBT8_ECOL6/31-119
Q8FMP1_COREF/123-206
Q8FMP1_COREF/18-106
Q8FXV5_BRUSU/125-210
Q8FXV5_BRUSU/21-109
Q8FZK0_BRUSU/348-434
Q8G3U8_BIFLO/121-202
Q8G3U8_BIFLO/16-104
Q8GDV3_HELMO/120-205
Q8GDV3_HELMO/17-105
Q8KDZ1_CHLTE/158-241
Q8KDZ1_CHLTE/51-140
Q8KDZ4_CHLTE/118-203
Q8KDZ4_CHLTE/17-105
Q8KY86_EDWTA/128-213
Q8KY86_EDWTA/25-113
Q8L114_RHOSH/126-211
Q8L114_RHOSH/22-110
Q8NMK2_CORGL/121-204
Q8NMK2_CORGL/16-104
Q8NZW2_STRP8/348-432
Q8NZW2_STRP8/453-538
Q8P0V5_STRP3/121-206
Q8P0V5_STRP3/17-105
Q8PAG1_XANCP/126-211
Q8PAG1_XANCP/24-111
Q8PM60_XANAC/126-211
Q8PM60_XANAC/24-111
Q8PUD2_METMA/17-101
Q8PUD2_METMA/218-302
Q8PUH1_METMA/112-203
Q8PUH1_METMA/218-298
Q8PVF5_METMA/122-207
Q8PVF5_METMA/20-108
Q8PVH7_METMA/127-219
Q8PZB8_METMA/122-207
Q8PZB8_METMA/20-108
Q8PZB9_METMA/140-232
Q8R9I3_THETN/120-205
Q8R9I3_THETN/17-105
Q8RGL5_FUSNN/332-421
Q8RGL5_FUSNN/440-522
Q8TLD2_METAC/144-236
Q8TLE8_METAC/137-228
Q8TNE2_METAC/127-219
Q8TQV3_METAC/17-101
Q8TQV3_METAC/218-302
Q8TR05_METAC/132-223
Q8TR05_METAC/238-318
Q8TSA7_METAC/119-204
Q8TSA7_METAC/17-105
Q8TSD2_METAC/144-236
Q8TWZ7_METKA/17-101
Q8TX17_METKA/194-284
Q8TX17_METKA/93-179
Q8U240_PYRFU/1-82
Q8U240_PYRFU/93-170
Q8U4E1_PYRFU/18-102
Q8U4E2_PYRFU/11-95
Q8U4E7_PYRFU/138-233
Q8XB06_ECO57/128-213
Q8XB06_ECO57/25-113
Q8XFI0_SALTI/128-213
Q8XFI0_SALTI/25-113
Q8XHV8_CLOPE/343-430
Q8XHV8_CLOPE/448-533
Q8XMP7_CLOPE/120-205
Q8XMP7_CLOPE/17-105
Q8XZ71_RALSO/126-211
Q8XZ71_RALSO/21-109
Q8Y4F0_LISMO/121-206
Q8Y4F0_LISMO/18-106
Q8Y8R8_LISMO/349-436
Q8Y8R8_LISMO/454-539
Q8YE93_BRUME/125-210
Q8YE93_BRUME/21-109
Q8YIB6_BRUME/136-222
Q8YNR1_NOSS1/129-213
Q8YNR1_NOSS1/26-114
Q8ZVL8_PYRAE/142-233
Q8ZW18_PYRAE/128-208
Q8ZX98_PYRAE/10-99
Q8ZX98_PYRAE/111-191
Q927Z9_LISIN/121-206
Q927Z9_LISIN/18-106
Q92DJ0_LISIN/195-280
Q92DJ0_LISIN/90-177
Q92PS2_RHIME/340-425
Q92PS2_RHIME/446-532
Q92UW0_RHIME/347-434
Q92X09_RHIME/339-422
Q92X09_RHIME/445-531
Q936E4_STAAU/171-256
Q936E4_STAAU/67-153
Q970W8_SULTO/144-235
Q975R4_SULTO/114-201
Q97CB8_THEVO/140-221
Q97ID9_CLOAB/121-206
Q97ID9_CLOAB/17-106
Q97P14_STRPN/118-204
Q97P14_STRPN/17-102
Q97Q36_STRPN/121-206
Q97Q36_STRPN/17-105
Q97S92_STRPN/348-435
Q97S92_STRPN/453-538
Q980F5_SULSO/143-234
Q98BC0_RHILO/125-210
Q98BC0_RHILO/21-109
Q98FL6_RHILO/124-209
Q98FL6_RHILO/20-108
Q98IC2_RHILO/347-431
Q99U97_STAAM/121-202
Q99U97_STAAM/19-107
Q99XA9_STAAM/452-537
Q99YH9_STRP1/348-432
Q99YH9_STRP1/453-538
Q99ZG6_STRP1/121-206
Q99ZG6_STRP1/17-105
Q9CEW9_LACLA/121-206
Q9CEW9_LACLA/17-105
Q9HLW4_THEAC/140-221
Q9HNH3_HALSA/16-100
Q9HNH3_HALSA/220-304
Q9HRB9_HALSA/138-230
Q9HS09_HALSA/135-226
Q9HS09_HALSA/241-324
Q9HS14_HALSA/1-86
Q9HS14_HALSA/99-195
Q9HT97_PSEAE/339-426
Q9HUY8_PSEAE/337-420
Q9HUY8_PSEAE/444-528
Q9K8L6_BACHD/120-204
Q9K8L6_BACHD/17-105
Q9KD12_BACHD/348-434
Q9KD12_BACHD/453-538
Q9KU03_VIBCH/125-210
Q9KU03_VIBCH/22-110
Q9PQU2_UREPA/19-110
Q9UX12_SULSF/144-235
Q9UX12_SULSF/247-327
Q9UZU5_PYRAB/111-188
Q9UZU5_PYRAB/16-100
Q9V258_PYRAB/18-102
Q9V259_PYRAB/11-95
Q9V263_PYRAB/138-231
Q9WWA8_AGRRK/446-532
Q9WWB1_RHIRD/305-387
Q9WWB1_RHIRD/411-497
Q9YA54_AERPE/147-237
Q9YG50_AERPE/119-200
Q9YG50_AERPE/17-103
Y1641_METJA/181-266
Y1641_METJA/88-172
Y1732_METTH/119-196
Y1732_METTH/20-108
Y2053_DEIRA/175-261
Y2053_DEIRA/72-160
Y2861_DEIRA/126-208
Y2861_DEIRA/23-111
Y409_MYCGE/126-215
Y409_MYCGE/20-112
Y608_MYCPN/126-215
Y608_MYCPN/20-112
