# Supplementary material for: Contact prediction is hardest for the most informative contacts, but improves with the incorporation of contact potentials
Source: PLoS One. 2018 Jun 28;13(6):e0199585. doi: 10.1371/journal.pone.0199585 (PMC6023208; doi:10.1371/journal.pone.0199585)
Supplement: S1 Data — Each file in the ‘alignments’ directory herein corresponds to a protein family’s alignment and contains the accession number and sequence range of each sequence in the alignment. (TAR.GZ) [file pone.0199585.s001.tar.gz › alignments/Methylase_S]

A0AFW5_LISW6/17-195
A0AFW5_LISW6/221-391
A0AFW7_LISW6/15-193
A0AFW7_LISW6/219-381
A0JTL4_ARTS2/2-156
A0KWU0_SHESA/1-173
A0KWU0_SHESA/193-375
A0KZG7_SHESA/261-442
A0KZG7_SHESA/7-189
A0L1U2_SHESA/225-405
A0L1U2_SHESA/6-192
A0L2T8_SHESA/16-190
A0L2T8_SHESA/216-394
A0L325_SHESA/3-181
A0L3W6_MAGSM/230-409
A0L3W6_MAGSM/24-202
A0LZ61_GRAFK/228-404
A0LZ61_GRAFK/30-200
A0M4K2_GRAFK/2-190
A0M4K2_GRAFK/220-394
A0Q1H8_CLONN/1-179
A0Q1H8_CLONN/207-384
A0Q4M7_FRATN/210-390
A0Q4M7_FRATN/7-195
A0Q5T0_FRATN/1-184
A0Q5T4_FRATN/20-198
A0Q5T4_FRATN/224-395
A0Q725_FRATN/209-392
A0Q725_FRATN/8-193
A0RPM3_CAMFF/14-192
A0RPM3_CAMFF/204-383
A0RPM6_CAMFF/1-180
A0RQQ1_CAMFF/1116-1274
A0RQQ1_CAMFF/897-1069
A0SR10_LACLA/25-156
A0Y549_9GAMM/17-205
A0Y549_9GAMM/233-418
A0YFV0_9GAMM/1-190
A0YWS0_LYNSP/22-193
A0YWS0_LYNSP/228-405
A0ZFF5_NODSP/295-424
A0ZJ22_NODSP/74-253
A0ZMI3_NODSP/19-204
A0ZMI3_NODSP/239-414
A1AJL9_ECOK1/217-396
A1AJL9_ECOK1/7-188
A1AKW9_PELPD/396-577
A1AKW9_PELPD/88-271
A1BEW6_CHLPD/463-632
A1BEW6_CHLPD/642-815
A1BFJ4_CHLPD/1-166
A1BFJ4_CHLPD/206-371
A1BGA0_CHLPD/369-546
A1BGA0_CHLPD/88-267
A1BGI9_CHLPD/10-168
A1BGI9_CHLPD/243-424
A1BH51_CHLPD/240-389
A1BH51_CHLPD/31-208
A1EMM3_VIBCH/87-232
A1F182_VIBCH/87-232
A1HQI2_9FIRM/4-185
A1K1C0_AZOSB/242-416
A1K1C0_AZOSB/72-207
A1KMA2_MYCBP/4-163
A1RES4_SHESW/242-398
A1RES4_SHESW/6-186
A1RGZ3_SHESW/228-405
A1RGZ3_SHESW/25-196
A1SFN6_NOCSJ/18-190
A1SFN7_NOCSJ/11-141
A1SRA2_PSYIN/1-180
A1SRA2_PSYIN/201-374
A1SW07_PSYIN/121-304
A1SW07_PSYIN/412-596
A1T136_MYCVP/196-345
A1T136_MYCVP/2-182
A1TSH8_ACIAC/222-398
A1TSH8_ACIAC/71-187
A1TWL9_MARAV/210-373
A1TWL9_MARAV/7-186
A1TX70_MARAV/243-417
A1TXP6_MARAV/389-560
A1TXP8_MARAV/21-178
A1TXP8_MARAV/213-376
A1U398_MARAV/164-347
A1U398_MARAV/47-131
A1U634_MARAV/2-180
A1U8U2_MYCSK/2-180
A1U8U2_MYCSK/213-358
A1UJN5_MYCSK/205-384
A1UJN5_MYCSK/6-183
A1VAP4_DESVV/229-392
A1VBQ9_DESVV/22-189
A1VBQ9_DESVV/287-467
A1VX09_POLNA/2-157
A1VX09_POLNA/206-388
A1W1F0_CAMJJ/1-169
A1W1F0_CAMJJ/181-354
A1WBU4_ACISJ/258-380
A1WBU4_ACISJ/8-176
A1WGN5_VEREI/365-549
A1WGN5_VEREI/81-257
A1WI68_VEREI/191-369
A1WKL2_VEREI/13-188
A1WKL2_VEREI/227-407
A1WM86_VEREI/188-290
A1WM86_VEREI/344-501
A1WMK3_VEREI/2-190
A1WMK3_VEREI/220-395
A1WNR1_VEREI/105-277
A1WNR1_VEREI/2-65
A1WW67_HALHL/21-182
A1WW67_HALHL/216-389
A1ZEM8_9BACT/22-198
A1ZEM8_9BACT/226-386
A1ZQK0_9BACT/1-180
A1ZQK0_9BACT/221-391
A1ZTI8_9BACT/1-185
A1ZTI8_9BACT/227-408
A1ZTJ2_9BACT/1-175
A1ZUE4_9BACT/15-197
A1ZUE4_9BACT/225-405
A1ZWQ5_9BACT/304-476
A1ZWQ5_9BACT/48-221
A2A0M9_9BACT/112-289
A2RE87_STRPG/10-179
A2RGE0_STRPG/15-188
A2RGE0_STRPG/214-380
A2RJ13_LACLM/15-198
A2RJ13_LACLM/224-405
A2SBM9_METPP/10-163
A2SRQ7_METLZ/20-195
A2SRQ7_METLZ/230-391
A2TPX3_9FLAO/2-179
A2TPX3_9FLAO/204-380
A2TQ01_9FLAO/236-427
A2TQ01_9FLAO/26-204
A2VL97_MYCTU/4-163
A3CUH6_METMJ/200-373
A3CUH6_METMJ/7-180
A3D0S8_SHEB5/1-57
A3D0S8_SHEB5/73-245
A3D8X8_SHEB5/21-191
A3D8X8_SHEB5/217-393
A3DAP6_SHEB5/196-348
A3DAP6_SHEB5/6-168
A3DB94_SHEB5/172-338
A3DB94_SHEB5/5-146
A3DEJ7_CLOTH/241-454
A3DEJ7_CLOTH/44-226
A3DEK1_CLOTH/256-426
A3DMK3_STAMF/270-441
A3DMK3_STAMF/48-230
A3EKX4_VIBCH/266-422
A3EKX4_VIBCH/5-183
A3EUH4_9BACT/24-190
A3EUI3_9BACT/1-105
A3GLL7_VIBCH/87-232
A3GLL8_VIBCH/67-212
A3GW48_VIBCH/83-232
A3HT80_9BACT/16-171
A3HT80_9BACT/184-364
A3I419_9BACI/2-163
A3INZ8_9CHRO/1122-1297
A3INZ8_9CHRO/930-1109
A3IYV9_9CHRO/16-189
A3IYW0_9CHRO/42-191
A3J036_9CHRO/212-373
A3J036_9CHRO/3-180
A3J6X3_9FLAO/19-201
A3J6X3_9FLAO/233-422
A3J917_9ALTE/21-185
A3J917_9ALTE/220-392
A3JAP9_9ALTE/15-184
A3JAP9_9ALTE/199-362
A3JAU1_9ALTE/2-180
A3JAU1_9ALTE/250-415
A3JBJ0_9ALTE/1-56
A3JBJ0_9ALTE/149-286
A3JBK2_9ALTE/102-280
A3JBK2_9ALTE/390-562
A3JE98_9ALTE/10-190
A3JE98_9ALTE/225-406
A3JFC5_9ALTE/292-477
A3JFC5_9ALTE/9-192
A3JH04_9ALTE/238-417
A3JH04_9ALTE/6-163
A3JIM0_9ALTE/5-70
A3JRB1_9RHOB/179-338
A3JRB1_9RHOB/3-158
A3KS92_PSEAE/212-388
A3KS92_PSEAE/5-180
A3MZ10_ACTP2/11-169
A3MZ10_ACTP2/181-345
A3N000_ACTP2/1-166
A3N000_ACTP2/236-395
A3N1J5_ACTP2/14-188
A3NPW2_BURP0/105-289
A3NPW2_BURP0/3-64
A3PKU6_RHOS1/19-204
A3PKU6_RHOS1/239-412
A3PPQ8_RHOS1/173-258
A3PPQ8_RHOS1/369-551
A3PYN5_MYCSJ/21-206
A3SCN8_9RHOB/179-362
A3SCN8_9RHOB/3-139
A3UMH8_VIBSP/14-179
A3UMH8_VIBSP/209-386
A3UPJ6_VIBSP/15-192
A3UPJ6_VIBSP/210-381
A3US41_VIBSP/463-645
A3US47_VIBSP/206-389
A3US47_VIBSP/3-180
A3UV36_VIBSP/269-434
A3UV36_VIBSP/5-180
A3WJZ5_9GAMM/11-191
A3WJZ5_9GAMM/216-395
A3WKQ4_9GAMM/1-188
A3WLG9_9GAMM/2-188
A3X0P3_9BRAD/42-193
A3X0U7_9BRAD/12-182
A3X0U7_9BRAD/213-388
A3X861_9RHOB/15-183
A3X861_9RHOB/199-373
A3XIU5_LEEBM/387-566
A3XPV6_LEEBM/2-176
A3XPV6_LEEBM/271-454
A3XVM8_9VIBR/525-611
A3XVN0_9VIBR/12-194
A3XVN0_9VIBR/227-403
A3XZ20_9VIBR/2-158
A3YJP2_CAMJE/1-169
A3YJP2_CAMJE/181-354
A3YMX4_CAMJE/226-411
A3YMX4_CAMJE/508-687
A3YP10_CAMJE/1105-1267
A3YP10_CAMJE/891-1058
A3YSG6_CAMJE/16-202
A3YSG6_CAMJE/226-417
A3YTS4_9SYNE/137-320
A3YTS4_9SYNE/2-88
A3ZCQ6_CAMJE/217-381
A3ZCQ6_CAMJE/5-188
A3ZEA3_CAMJE/16-199
A3ZEA3_CAMJE/223-405
A3ZGB1_CAMJE/1-169
A3ZGB1_CAMJE/181-354
A3ZHV7_CAMJE/1180-1353
A3ZHV7_CAMJE/892-1078
A3ZU15_9PLAN/2-186
A3ZXK3_9PLAN/1-144
A4AEB7_9GAMM/206-374
A4AEB7_9GAMM/3-169
A4AER0_9ACTN/13-193
A4AER0_9ACTN/211-368
A4AK43_9ACTN/191-355
A4ALZ4_MARSH/502-686
A4BLE7_9GAMM/259-443
A4BLE7_9GAMM/7-187
A4BRK5_9GAMM/103-282
A4BRK5_9GAMM/382-558
A4CCN2_9GAMM/23-190
A4CI91_ROBBH/70-244
A4CI94_ROBBH/457-639
A4CWB5_SYNPV/2-183
A4CWB5_SYNPV/207-387
A4E8H2_9ACTN/16-185
A4E8H4_9ACTN/26-214
A4E8H7_9ACTN/3-95
A4EA53_9ACTN/94-266
A4EA57_9ACTN/318-492
A4EA57_9ACTN/51-215
A4F832_SACEN/201-376
A4F832_SACEN/48-170
A4FXJ1_METM5/1-181
A4FXJ3_METM5/17-201
A4FXJ3_METM5/220-399
A4FXL8_METM5/17-209
A4FXL8_METM5/242-430
A4FZ34_METM5/202-386
A4FZ34_METM5/6-183
A4ILD9_GEOTN/28-205
A4ILD9_GEOTN/287-469
A4JAI7_BURVG/20-171
A4KK35_MYCTU/4-163
A4KQU5_FRATU/1-59
A4KQU5_FRATU/74-225
A4KRB9_FRATU/589-762
A4MXE0_HAEIF/16-177
A4MXE0_HAEIF/198-377
A4MYS2_HAEIF/19-208
A4MYS2_HAEIF/249-417
A4MZR5_HAEIF/2-160
A4MZR5_HAEIF/242-392
A4N3X1_HAEIF/250-432
A4N3X1_HAEIF/9-168
A4N5V1_HAEIF/19-208
A4N5V1_HAEIF/249-417
A4N749_HAEIF/1-42
A4N750_HAEIF/16-178
A4NAN5_HAEIF/1-180
A4NBX4_HAEIF/19-190
A4NBX4_HAEIF/222-400
A4NDV2_HAEIF/1-179
A4NGZ0_HAEIF/152-330
A4NGZ0_HAEIF/3-120
A4NM42_HAEIF/14-124
A4NM43_HAEIF/1-74
A4NM43_HAEIF/86-259
A4NNG9_HAEIF/13-189
A4NNG9_HAEIF/271-453
A4NRE7_HAEIF/2-160
A4NRE7_HAEIF/242-392
A4NT63_HAEIF/19-208
A4NT63_HAEIF/249-417
A4NU14_HAEIF/16-177
A4NU14_HAEIF/198-377
A4NYM8_HAEIF/1-179
A4NZA7_HAEIF/89-240
A4P096_HAEIF/10-186
A4P096_HAEIF/227-395
A4SXY4_POLSQ/359-542
A4SXY4_POLSQ/75-252
A4T4W1_MYCGI/1-155
A4T8B4_MYCGI/2-179
A4U327_9PROT/24-205
A4U327_9PROT/240-403
A4VG57_PSEU5/212-396
A4VG57_PSEU5/30-177
A4VH87_PSEU5/254-417
A4VH87_PSEU5/5-187
A4VH93_PSEU5/7-177
A4VHA1_PSEU5/1-146
A4VJL0_PSEU5/354-512
A4VJL0_PSEU5/83-245
A4VU73_STRSY/223-401
A4VU73_STRSY/3-182
A4VWC7_STRSY/263-442
A4VWC7_STRSY/6-188
A4VWC8_STRSY/352-520
A4VWC8_STRSY/85-263
A4VXB3_STRSY/17-208
A4VXB3_STRSY/235-401
A4W0G7_STRS2/223-401
A4W0G7_STRS2/3-182
A4W2M8_STRS2/6-188
A4W2M9_STRS2/3-103
A4W2N1_STRS2/85-263
A4W3L3_STRS2/17-208
A4W3L3_STRS2/235-401
A4XMW3_CALS8/251-430
A4XMW3_CALS8/60-207
A4XPR8_PSEMY/1-167
A4Y1R3_SHEPC/216-375
A4Y1R3_SHEPC/3-191
A4Y1R5_SHEPC/7-171
A4Y9J3_SHEPC/17-186
A4Y9J3_SHEPC/234-412
A4YBA1_SHEPC/226-402
A4YBA1_SHEPC/6-181
A4YCK5_SHEPC/1-179
A4YCK5_SHEPC/219-384
A5EWE8_DICNV/215-394
A5EWE8_DICNV/75-198
A5F7C5_VIBC3/87-232
A5FBL2_FLAJ1/11-191
A5FBL2_FLAJ1/219-393
A5FGE7_FLAJ1/64-247
A5G3B9_GEOUR/2-172
A5G3B9_GEOUR/209-365
A5G7I5_GEOUR/276-444
A5G8R8_GEOUR/1-178
A5GB19_GEOUR/1-178
A5GCE1_GEOUR/197-345
A5GCE1_GEOUR/2-156
A5GE25_GEOUR/247-417
A5HZM2_CLOBH/191-370
A5HZM2_CLOBH/2-176
A5IH40_LEGPC/10-187
A5IH40_LEGPC/205-383
A5IPY7_STAA9/18-198
A5IPY7_STAA9/223-392
A5ITX3_STAA9/18-202
A5ITX3_STAA9/226-397
A5IZ05_MYCAA/16-196
A5IZ05_MYCAA/215-397
A5IZ09_MYCAA/13-193
A5IZ09_MYCAA/219-377
A5IZ13_MYCAA/16-172
A5KEN0_CAMJE/210-386
A5KEN0_CAMJE/5-183
A5KI41_CAMJE/16-194
A5KI41_CAMJE/226-373
A5KMP2_9FIRM/1083-1246
A5KMP2_9FIRM/910-1058
A5KNP0_9FIRM/188-367
A5KNP0_9FIRM/6-171
A5KNP6_9FIRM/1-154
A5KNP6_9FIRM/176-341
A5KS61_9BACT/1-109
A5KS61_9BACT/131-314
A5KSM2_9BACT/1-83
A5KSM3_9BACT/1-179
A5KSY3_9BACT/1-109
A5KSY3_9BACT/131-314
A5KT34_9BACT/2-162
A5KY57_9GAMM/209-387
A5KY57_9GAMM/3-183
A5KYV4_9GAMM/1-185
A5KYV4_9GAMM/226-410
A5L2E4_9GAMM/107-284
A5L2E4_9GAMM/391-570
A5L8G4_9GAMM/209-366
A5L8G4_9GAMM/3-183
A5LA58_STRPN/12-182
A5LA58_STRPN/244-423
A5LA61_STRPN/1-51
A5LA61_STRPN/127-305
A5LC43_STRPN/1-120
A5LC47_STRPN/1-167
A5LC47_STRPN/181-357
A5LD39_STRPN/1-69
A5LK62_STRPN/1-183
A5LK62_STRPN/249-427
A5LK64_STRPN/1-179
A5LK65_STRPN/351-519
A5LK65_STRPN/85-275
A5LKB2_STRPN/1-167
A5LKB2_STRPN/185-343
A5LKB6_STRPN/25-201
A5LUI9_STRPN/85-261
A5LUJ1_STRPN/1-180
A5LUJ4_STRPN/12-182
A5LUJ4_STRPN/248-426
A5LUZ7_STRPN/1-168
A5LUZ8_STRPN/1-110
A5LV02_STRPN/2-137
A5LW19_STRPN/1-69
A5LZ70_STRPN/12-182
A5LZ70_STRPN/248-426
A5LZ72_STRPN/1-180
A5LZD0_STRPN/1-167
A5LZD4_STRPN/1-166
A5LZD4_STRPN/182-364
A5M256_STRPN/85-268
A5M3Z8_STRPN/1-77
A5M709_STRPN/1-168
A5MAG8_STRPN/12-182
A5MAG8_STRPN/255-424
A5MAG9_STRPN/1-180
A5MAH2_STRPN/344-500
A5MAH2_STRPN/85-275
A5MCQ9_STRPN/12-182
A5MCQ9_STRPN/248-426
A5MCR1_STRPN/1-179
A5MCR2_STRPN/351-519
A5MCR2_STRPN/85-275
A5MEJ0_STRPN/1-69
A5MGY3_STRPN/1-167
A5MGY3_STRPN/182-364
A5MJU7_STRPN/9-163
A5MJV1_STRPN/1-168
A5MJV1_STRPN/182-364
A5MPW1_STRPN/338-516
A5MPW1_STRPN/85-269
A5MPW3_STRPN/31-200
A5MPW4_STRPN/58-238
A5MQL7_STRPN/1-77
A5MTQ4_STRPN/1-69
A5MXY2_STRPN/12-182
A5MXY2_STRPN/255-424
A5MXY3_STRPN/1-180
A5MXY4_STRPN/1-51
A5MY78_STRPN/1-168
A5MY82_STRPN/344-522
A5MY82_STRPN/85-275
A5N0G1_CLOK5/17-200
A5N0G1_CLOK5/226-378
A5N0G3_CLOK5/2-186
A5N1F2_CLOK5/267-454
A5TW21_FUSNP/200-377
A5TW21_FUSNP/6-183
A5TW22_FUSNP/184-367
A5TW22_FUSNP/3-172
A5TWU5_FUSNP/13-193
A5TWU5_FUSNP/209-386
A5TY20_FUSNP/519-705
A5U6B4_MYCTA/4-163
A5UAU0_HAEIE/185-364
A5UAU0_HAEIE/4-164
A5UB38_HAEIE/152-342
A5UB38_HAEIE/3-120
A5UBT9_HAEIE/265-449
A5UBT9_HAEIE/3-180
A5UF30_HAEIG/1-181
A5UF30_HAEIG/263-413
A5UFR1_HAEIG/226-406
A5UFR1_HAEIG/75-194
A5UG19_HAEIG/16-197
A5UG19_HAEIG/215-374
A5UJI4_METS3/1-60
A5UJI5_METS3/1-108
A5UJI5_METS3/130-198
A5UR98_ROSS1/193-369
A5UR98_ROSS1/8-166
A5UWR0_ROSS1/79-250
A5VJV9_LACRD/1-170
A5VJW0_LACRD/23-208
A5VJW2_LACRD/192-365
A5VJW2_LACRD/3-180
A5VLF5_LACRD/173-360
A5VLF5_LACRD/4-156
A5VLF7_LACRD/1-151
A5VLF7_LACRD/168-329
A5VVC3_BRUO2/17-192
A5VVC5_BRUO2/6-182
A5W9C1_PSEP1/362-547
A5W9C1_PSEP1/84-252
A5WF31_PSYWF/241-388
A5WF31_PSYWF/76-204
A5WR12_MYCTF/4-163
A5ZBC0_9BACE/12-170
A5ZBC0_9BACE/191-360
A5ZBC3_9BACE/12-183
A5ZBC3_9BACE/191-358
A5ZGH9_9BACE/156-366
A5ZGH9_9BACE/5-169
A5ZGI1_9BACE/12-173
A5ZHT6_9BACE/170-340
A5ZHT6_9BACE/2-118
A5ZHT8_9BACE/10-145
A5ZHT9_9BACE/302-472
A5ZHT9_9BACE/72-246
A5ZRF6_9FIRM/218-361
A5ZTG9_9FIRM/191-374
A5ZTG9_9FIRM/5-174
A5ZZJ5_VIBCH/102-279
A5ZZJ5_VIBCH/386-572
A6AJL9_VIBHA/1-61
A6AX45_VIBPA/1-61
A6B4C6_VIBPA/192-371
A6B4C6_VIBPA/9-168
A6C679_9PLAN/249-422
A6C679_9PLAN/26-200
A6CAE7_9PLAN/190-360
A6CAE7_9PLAN/2-169
A6CKF2_9BACI/19-208
A6CKF2_9BACI/263-427
A6D127_9VIBR/110-287
A6D127_9VIBR/394-581
A6DIK4_9BACT/17-205
A6DIK4_9BACT/231-394
A6DQ81_9BACT/1-180
A6DQ81_9BACT/200-387
A6DSC5_9BACT/218-385
A6DSC5_9BACT/25-198
A6DSC8_9BACT/2-189
A6DV49_9RHOB/127-254
A6DV49_9RHOB/5-99
A6E2C3_9RHOB/215-373
A6E2C3_9RHOB/3-171
A6E2R5_9RHOB/5-160
A6EJ96_9SPHI/1-178
A6EJ96_9SPHI/214-370
A6EMT7_9BACT/1-152
A6EMT7_9BACT/193-375
A6EUA9_9BACT/19-198
A6EUA9_9BACT/234-413
A6FSH0_9RHOB/1-96
A6G8I8_9DELT/232-361
A6G8I8_9DELT/5-169
A6GSS5_9BURK/19-204
A6GSS5_9BURK/242-400
A6H2J0_PSEPU/1102-1276
A6H2J0_PSEPU/900-1084
A6H2J1_THESC/1060-1233
A6H2J1_THESC/890-1042
A6L5S4_BACV8/228-410
A6L5S4_BACV8/26-189
A6L6H5_BACV8/146-226
A6L6H5_BACV8/3-131
A6L6H9_BACV8/3-86
A6L6I0_BACV8/2-95
A6L6I1_BACV8/24-201
A6L6I2_BACV8/16-174
A6L6I2_BACV8/187-347
A6L7U6_BACV8/267-447
A6L7U6_BACV8/32-214
A6L7U8_BACV8/299-449
A6L7U8_BACV8/69-248
A6LK21_THEM4/18-199
A6LK21_THEM4/218-377
A6LY63_CLOB8/23-213
A6LY63_CLOB8/262-428
A6NS03_9BACE/1-165
A6NS05_9BACE/228-407
A6NS05_9BACE/30-202
A6NXP9_9BACE/190-367
A6NXQ1_9BACE/9-174
A6P0G3_9BACE/1-82
A6P0G3_9BACE/110-289
A6Q5Q1_NITSB/1-167
A6Q5Q1_NITSB/182-355
A6QE89_STAAE/18-198
A6QE89_STAAE/223-392
A6QHY9_STAAE/18-202
A6QHY9_STAAE/227-388
A6TIP1_KLEP7/22-207
A6TLK6_ALKMQ/238-424
A6TLK6_ALKMQ/29-204
A6TNL7_ALKMQ/19-194
A6TNL7_ALKMQ/220-397
A6TVC1_ALKMQ/194-365
A6TVC1_ALKMQ/8-175
A6TYQ8_STAA2/18-198
A6TYQ8_STAA2/223-392
A6U2R4_STAA2/18-202
A6U2R4_STAA2/226-397
A6UNC2_METVS/17-178
A6UNC2_METVS/191-371
A6UNV1_METVS/17-177
A6UNV1_METVS/212-389
A6UXD7_PSEA7/24-210
A6UXD7_PSEA7/242-422
A6VE75_PSEA7/367-531
A6VE75_PSEA7/97-257
A6VF62_METM7/14-195
A6VF62_METM7/236-415
A6VPU4_ACTSZ/209-372
A6VPU4_ACTSZ/5-189
A6VPU7_ACTSZ/1-175
A6W078_MARMS/11-186
A6W078_MARMS/206-387
A6WMT2_SHEB8/126-303
A6WMT2_SHEB8/423-600
A6WNE5_SHEB8/22-206
A6WNE5_SHEB8/251-408
A6WUS6_SHEB8/22-177
A7A559_BIFAD/19-198
A7A559_BIFAD/224-394
A7A564_BIFAD/6-54
A7A5I3_BIFAD/1-86
A7A811_BIFAD/10-181
A7A811_BIFAD/219-368
A7A813_BIFAD/243-382
A7A813_BIFAD/9-180
A7ABG1_9PORP/19-174
A7ABG1_9PORP/200-373
A7AFC4_9PORP/11-166
A7AFC6_9PORP/1-187
A7AFC6_9PORP/212-381
A7B8U5_9ACTO/13-170
A7B8U5_9ACTO/192-362
A7BAP3_9ACTO/239-363
A7BQI5_9GAMM/270-446
A7BQI5_9GAMM/6-209
A7FML3_YERP3/16-190
A7FML3_YERP3/217-408
A7FRT6_CLOB1/191-370
A7FRT6_CLOB1/2-176
A7GZU0_CAMC5/1-64
A7GZU0_CAMC5/153-319
A7GZU2_CAMC5/357-528
A7GZU2_CAMC5/86-267
A7H5M1_CAMJD/1-175
A7H5M2_CAMJD/13-165
A7H5R4_CAMJD/221-436
A7H5R4_CAMJD/5-194
A7HKD8_FERNB/225-404
A7HKD8_FERNB/8-181
A7HVM5_PARL1/196-374
A7HVM5_PARL1/5-177
A7I739_METB6/23-188
A7I739_METB6/254-435
A7IEA1_XANP2/9-185
A7JD36_FRATT/1-59
A7JD36_FRATT/74-225
A7JFZ8_FRANO/201-388
A7JFZ8_FRANO/7-186
A7JH61_FRANO/1-184
A7JH64_FRANO/19-171
A7JH64_FRANO/197-363
A7JHY1_FRANO/16-210
A7JHY1_FRANO/258-431
A7JK69_FRANO/200-378
A7JK69_FRANO/7-185
A7JL49_FRANO/214-400
A7JL49_FRANO/9-173
A7JQD3_PASHA/245-421
A7JQD3_PASHA/3-172
A7JVZ9_PASHA/349-494
A7JVZ9_PASHA/70-251
A7JZU8_VIBSE/234-417
A7JZU8_VIBSE/34-202
A7K1C8_VIBSE/1-61
A7LY59_BACOV/53-229
A7M234_BACOV/12-173
A7M234_BACOV/192-369
A7M236_BACOV/156-366
A7M236_BACOV/5-169
A7M5D0_BACOV/186-338
A7M5D0_BACOV/4-171
A7M5D2_BACOV/16-193
A7M5D3_BACOV/221-398
A7M5D3_BACOV/23-204
A7MHY8_ENTS8/2-180
A7MSG7_VIBHB/17-179
A7MSG7_VIBHB/205-389
A7N2H7_VIBHB/1-61
A7N438_VIBHB/231-415
A7N438_VIBHB/9-190
A7NC02_FRATF/589-762
A7V1T1_BACUN/15-176
A7V1T1_BACUN/194-371
A7V1T3_BACUN/156-366
A7V1T3_BACUN/5-169
A7VET8_9CLOT/25-186
A7VFJ8_9CLOT/1-167
A7VFJ8_9CLOT/182-342
A7VFK0_9CLOT/2-186
A7VFK1_9CLOT/32-207
A7VFK4_9CLOT/31-206
A7VYZ3_9CLOT/230-404
A7VYZ3_9CLOT/31-201
A7WYE8_STAA1/18-198
A7WYE8_STAA1/223-392
A7X3Q2_STAA1/18-202
A7X3Q2_STAA1/226-397
A7YT83_FRATU/22-133
A7YT84_FRATU/1-59
A7YT84_FRATU/74-225
A7YTU9_FRATU/589-763
A7Z274_BACA2/215-388
A7Z274_BACA2/27-174
A7ZDW0_CAMC1/13-177
A7ZDW0_CAMC1/200-361
A7ZI12_ECO24/263-442
A7ZI12_ECO24/3-181
A7ZQ66_ECO24/1-157
A7ZQ66_ECO24/173-346
A8AVR3_STRGC/12-187
A8AVR3_STRGC/278-391
A8EVJ0_ARCB4/255-434
A8EVJ0_ARCB4/27-205
A8FM97_CAMJ8/295-470
A8FM97_CAMJ8/48-225
A8FMA4_CAMJ8/1008-1178
A8FMA4_CAMJ8/802-969
A8FNL2_CAMJ8/210-386
A8FNL2_CAMJ8/5-183
A8GJ88_SERP5/18-197
A8GJ88_SERP5/223-398
A8GU45_RICRS/1-81
A8GX70_RICB8/54-225
A8KSY2_BURPS/192-356
A8KSY2_BURPS/31-176
A8KXL5_FRASN/568-747
A8L1U1_FRASN/1-155
A8R8M3_9FIRM/355-517
A8R8M3_9FIRM/90-267
A8R8M4_9FIRM/5-121
A8R8M6_9FIRM/361-501
A8R8M6_9FIRM/90-269
A8RCC1_9FIRM/281-417
A8RCC1_9FIRM/6-185
A8RH74_9CLOT/1-169
A8RH74_9CLOT/194-354
A8RUN3_9CLOT/1-161
A8RUN3_9CLOT/188-357
A8RVL0_9CLOT/15-168
A8RVL0_9CLOT/188-367
A8RVL2_9CLOT/1-163
A8RVL3_9CLOT/177-355
A8RVL3_9CLOT/9-158
A8RVL4_9CLOT/22-211
A8RVL4_9CLOT/229-419
A8SF55_9FIRM/13-195
A8SF55_9FIRM/225-403
A8SGM3_9FIRM/1-173
A8SGM4_9FIRM/1-156
A8SGM7_9FIRM/12-187
A8SGM7_9FIRM/199-341
A8SL24_9FIRM/10-175
A8SL24_9FIRM/207-383
A8SL25_9FIRM/1-169
A8SR88_9FIRM/14-205
A8SR88_9FIRM/231-388
A8SZL1_9VIBR/1-53
A8T4I6_9VIBR/466-618
A8T4I9_9VIBR/191-371
A8T4I9_9VIBR/7-180
A8TAT2_9VIBR/4-187
A8U4C6_9PROT/1-90
A8U981_9LACT/16-195
A8U981_9LACT/221-400
A8UNU5_9FLAO/20-188
A8UNU5_9FLAO/223-393
A8V066_9AQUI/221-411
A8V066_9AQUI/3-187
A8V2J7_9AQUI/3-61
A8YB24_MICAE/3-72
A8YC61_MICAE/488-664
A8YCA1_MICAE/301-491
A8YCA1_MICAE/35-208
A8YCM4_MICAE/192-347
A8YCM4_MICAE/3-159
A8YEM4_MICAE/758-937
A8YEM4_MICAE/991-1180
A8YFX5_MICAE/209-394
A8YFX5_MICAE/4-190
A8YKG1_MICAE/3-101
A8YVB5_LACH4/18-170
A8YVB5_LACH4/184-345
A8YVB7_LACH4/1-66
A8YVB7_LACH4/92-251
A8Z0T0_STAAT/18-198
A8Z0T0_STAAT/223-392
A8Z4N2_STAAT/18-202
A8Z4N2_STAAT/227-388
A8ZRN9_DEIGD/212-390
A8ZRN9_DEIGD/3-184
A8ZS41_DESOH/221-375
A8ZS41_DESOH/30-203
A8ZS69_DESOH/19-193
A8ZS69_DESOH/226-385
A8ZTW4_DESOH/237-414
A8ZTW4_DESOH/6-165
A8ZUV1_DESOH/208-382
A8ZUV1_DESOH/5-176
A8ZVS3_DESOH/103-273
A8ZVS3_DESOH/380-561
A8ZXF0_DESOH/1-158
A8ZXF0_DESOH/176-357
A8ZY59_DESOH/191-362
A8ZY59_DESOH/6-174
A8ZY60_DESOH/484-642
A8ZYK4_DESOH/225-406
A8ZYK4_DESOH/6-189
A9A372_NITMS/23-212
A9A372_NITMS/245-438
A9A374_NITMS/20-213
A9A374_NITMS/239-421
A9A377_NITMS/539-712
A9A7U6_METM6/14-169
A9A7U6_METM6/210-377
A9B1P3_HERA2/1-42
A9B1P4_HERA2/76-250
A9B989_HERA2/15-196
A9B989_HERA2/224-400
A9BG34_PETMO/11-174
A9BG34_PETMO/211-400
A9BH03_PETMO/20-204
A9BH03_PETMO/238-408
A9CZ30_9GAMM/109-296
A9CZ30_9GAMM/403-584
A9DFL1_9RHIZ/210-399
A9DFL1_9RHIZ/30-182
A9DR74_9FLAO/19-189
A9E5C9_9FLAO/352-534
A9E5C9_9FLAO/86-242
A9FCB8_9RHOB/17-178
A9FCB8_9RHOB/239-353
A9FYK2_9RHOB/208-394
A9FYK2_9RHOB/7-168
A9G2T0_SORC5/228-392
A9I6S0_BORPD/381-565
A9I6S0_BORPD/88-272
A9LZD9_NEIM0/2-168
A9LZD9_NEIM0/209-367
A9M3Q9_NEIM0/18-179
A9M3Q9_NEIM0/206-386
A9MCC4_BRUC2/17-192
A9MCC6_BRUC2/6-182
A9MR24_SALAR/213-386
A9MR24_SALAR/3-187
A9N788_SALPB/228-408
A9N788_SALPB/7-189
A9NFS7_ACHLI/4-182
A9NHP0_ACHLI/12-197
A9NHP0_ACHLI/357-420
A9NHP3_ACHLI/360-548
A9UFS8_STAAU/16-194
A9UFS8_STAAU/219-387
A9WD63_CHLAA/2-180
A9WZC6_BRUSI/17-192
A9WZC8_BRUSI/6-182
A9YUI0_HAEIF/19-208
A9YUI0_HAEIF/249-417
B0A8Q4_9CLOT/9-159
B0A8Q7_9CLOT/1-175
B0A8Q7_9CLOT/193-365
B0ABC7_9CLOT/12-195
B0ABC7_9CLOT/220-382
B0AC30_9CLOT/219-369
B0AC30_9CLOT/4-180
B0BR05_ACTPJ/301-470
B0BR05_ACTPJ/53-213
B0BR07_ACTPJ/248-406
B0BR07_ACTPJ/5-160
B0BT38_ACTPJ/11-174
B0BT38_ACTPJ/190-372
B0BVN6_RICRO/1-81
B0C0Y7_ACAM1/109-266
B0C0Y7_ACAM1/379-559
B0C2G2_ACAM1/96-275
B0CE92_ACAM1/1-167
B0CE92_ACAM1/188-365
B0FFT4_STAAU/18-202
B0FFT4_STAAU/227-386
B0FFT5_STAAU/18-202
B0FFT5_STAAU/227-388
B0FFT6_STAAU/18-202
B0FFT6_STAAU/227-408
B0FFT7_STAAU/18-202
B0FFT7_STAAU/227-388
B0FFT8_STAAU/18-202
B0FFT8_STAAU/248-401
B0FFT9_STAAU/19-189
B0FFT9_STAAU/196-383
B0JHK8_MICAN/487-664
B0JHV8_MICAN/1-179
B0JHV8_MICAN/198-381
B0JP16_MICAN/3-92
B0JQU0_MICAN/42-226
B0JXI4_MICAN/8-168
B0K6N9_THEPX/20-189
B0K6N9_THEPX/224-408
B0MMJ8_9FIRM/2-175
B0MMJ8_9FIRM/203-359
B0MV44_9BACT/1-175
B0MV44_9BACT/190-343
B0N5Q8_9FIRM/16-169
B0N5Q8_9FIRM/185-366
B0NIH0_EUBSP/236-417
B0NIH0_EUBSP/5-170
B0NJ53_EUBSP/12-194
B0NJ53_EUBSP/232-394
B0NLA9_BACSE/1-186
B0NLA9_BACSE/227-382
B0NLB1_BACSE/2-187
B0NLB3_BACSE/41-168
B0P183_9CLOT/17-201
B0P183_9CLOT/242-407
B0P193_9CLOT/390-565
B0P1C8_9CLOT/53-208
B0P1C9_9CLOT/26-192
B0P3P5_9CLOT/1-182
B0P3P5_9CLOT/199-380
B0P3P8_9CLOT/1-163
B0P3P8_9CLOT/187-338
B0P5V4_9FIRM/67-226
B0P5V5_9FIRM/119-290
B0PCJ8_9FIRM/19-193
B0PEE2_9FIRM/1-165
B0PEE2_9FIRM/180-371
B0QRT9_HAEPR/13-173
B0QRU0_HAEPR/2-147
B0QS41_HAEPR/196-379
B0QS41_HAEPR/7-165
B0QUB1_HAEPR/1-181
B0QUB1_HAEPR/260-440
B0QWK3_HAEPR/2-153
B0QWK4_HAEPR/27-209
B0R2N1_HALS3/264-444
B0R2N1_HALS3/43-224
B0RQ64_XANCB/205-389
B0RQ64_XANCB/3-185
B0RQ67_XANCB/28-179
B0RYC3_XANCB/28-194
B0RZN7_FINM2/185-358
B0RZN7_FINM2/5-164
B0S352_FINM2/1-179
B0S354_FINM2/89-275
B0S3L1_FINM2/2-186
B0S3L1_FINM2/214-392
B0TE99_HELMI/20-175
B0TGH7_HELMI/318-492
B0TGH7_HELMI/68-250
B0TYP2_FRAP2/17-149
B0TYP2_FRAP2/200-322
B0TZ98_FRAP2/208-392
B0TZ98_FRAP2/8-193
B0U6E2_XYLFM/52-194
B0U6E6_XYLFM/13-177
B0U6E6_XYLFM/201-380
B0U6F6_XYLFM/226-400
B0URP8_HAES2/13-167
B0URP8_HAES2/262-446
B0US16_HAES2/1-154
B0US16_HAES2/181-338
B0US49_HAES2/919-1084
B0US50_HAES2/4-150
B0UV90_HAES2/1-178
B0UV93_HAES2/17-201
B0UV93_HAES2/228-399
B0UV96_HAES2/12-98
B0UV98_HAES2/1-171
B0UW39_HAES2/2-115
B0VF76_CLOAI/22-198
B0VF76_CLOAI/233-411
B0VGE9_CLOAI/482-654
B0VGE9_CLOAI/663-819
B0VN96_ACIBS/21-198
B0VN96_ACIBS/230-413
B0VPS8_ACIBS/209-386
B0VPS8_ACIBS/8-182
B1AI85_UREP2/3-155
B1AI86_UREP2/2-45
B1AI88_UREP2/13-173
B1AI88_UREP2/208-301
B1BM57_CLOPE/14-190
B1BM57_CLOPE/206-393
B1BMT4_CLOPE/208-373
B1BMT4_CLOPE/4-169
B1BMY5_CLOPE/187-347
B1BMY5_CLOPE/6-171
B1BVR8_CLOPE/14-192
B1BVR8_CLOPE/217-383
B1C2R6_9FIRM/186-357
B1C2R6_9FIRM/365-552
B1C2R6_9FIRM/4-180
B1C2R7_9FIRM/12-175
B1C2R7_9FIRM/201-386
B1EMX2_9ESCH/251-421
B1EMX2_9ESCH/4-180
B1GZ39_UNCTG/20-195
B1GZ39_UNCTG/230-415
B1GZJ6_UNCTG/212-395
B1GZJ6_UNCTG/4-206
B1HU01_LYSSC/2-161
B1IA42_STRPI/12-182
B1IA42_STRPI/248-426
B1IA44_STRPI/20-200
B1IA45_STRPI/351-520
B1IA45_STRPI/85-275
B1IB56_STRPI/1-167
B1IB60_STRPI/1-167
B1IB60_STRPI/184-334
B1IBJ4_STRPI/1-69
B1IS81_ECOLC/102-278
B1IS81_ECOLC/386-568
B1JLS3_YERPY/16-193
B1JLS3_YERPY/219-399
B1KQE3_SHEWM/124-297
B1KQE3_SHEWM/418-596
B1KV88_CLOBM/13-190
B1KV88_CLOBM/215-399
B1LRG3_ECOSM/20-187
B1LRG3_ECOSM/222-402
B1MYY0_LEUCK/14-197
B1MYY0_LEUCK/223-385
B1Q6E0_CLOBO/1-165
B1Q6E0_CLOBO/188-361
B1QBV1_CLOBO/13-196
B1QBV1_CLOBO/221-393
B1QLM3_CLOBO/191-370
B1QLM3_CLOBO/2-174
B1QZZ7_CLOBU/198-374
B1QZZ7_CLOBU/6-186
B1R9E7_CLOPE/185-338
B1R9E7_CLOPE/3-160
B1R9L3_CLOPE/14-184
B1R9L3_CLOPE/213-385
B1RUI3_UREPA/14-197
B1RUP4_UREPA/1-63
B1RUP4_UREPA/109-290
B1RUP6_UREPA/13-173
B1RUP6_UREPA/204-297
B1RVE1_UREPA/235-419
B1RVE1_UREPA/27-192
B1RVW9_UREPA/70-235
B1RVX0_UREPA/7-163
B1RVX1_UREPA/22-190
B1RWZ3_UREPA/33-211
B1RX10_UREPA/1-166
B1RX10_UREPA/181-349
B1RXA3_UREUR/1-67
B1RXG6_UREUR/1-163
B1RXG6_UREUR/178-361
B1RXG7_UREUR/183-347
B1RXG7_UREUR/4-167
B1RXG8_UREUR/229-397
B1RXG8_UREUR/3-174
B1RY91_UREUR/19-190
B1RY91_UREUR/221-406
B1RZ38_STRPN/340-520
B1RZ38_STRPN/85-275
B1RZE5_STRPN/12-182
B1RZE5_STRPN/248-426
B1S407_STRPN/1-168
B1S408_STRPN/1-167
B1S408_STRPN/184-344
B1S4K6_STRPN/1-180
B1SEU5_9STRE/12-162
B1SF93_9STRE/17-198
B1SF93_9STRE/224-405
B1SF96_9STRE/2-114
B1V1M3_CLOPE/143-299
B1V1M3_CLOPE/2-114
B1V5G7_CLOPE/194-371
B1V5G7_CLOPE/2-174
B1VA01_PHYAS/1-149
B1VCK7_ECOLX/14-198
B1VCK7_ECOLX/217-404
B1VEB7_CORU7/207-316
B1VEB7_CORU7/57-192
B1VEN9_CORU7/195-372
B1VEN9_CORU7/4-180
B1VGZ6_CORU7/30-168
B1VHI3_CORU7/218-400
B1XQR8_SYNP2/1-176
B1XQR8_SYNP2/197-378
B1XR89_SYNP2/969-1146
B1Y675_LEPCP/165-288
B1Y675_LEPCP/395-564
B1ZMN0_OPITP/240-418
B2A6M8_NATTJ/267-449
B2A6M8_NATTJ/28-210
B2A7S7_NATTJ/420-599
B2A7T1_NATTJ/233-402
B2A7T1_NATTJ/29-198
B2D845_UREPA/16-195
B2D845_UREPA/228-418
B2D8I2_UREPA/181-349
B2D8I2_UREPA/3-166
B2D8I3_UREPA/1-159
B2D9U6_UREUR/1-163
B2D9U7_UREUR/213-381
B2D9U7_UREUR/4-158
B2DA07_UREUR/1-67
B2DGE5_STRPN/12-182
B2DGE5_STRPN/248-426
B2DGE7_STRPN/351-520
B2DGE7_STRPN/85-275
B2DGX4_STRPN/1-168
B2DGX4_STRPN/182-364
B2DM23_STRPN/340-520
B2DM23_STRPN/85-268
B2DRJ3_STRPN/1-167
B2DRJ3_STRPN/184-336
B2DRN6_STRPN/1-180
B2DRP0_STRPN/69-238
B2DSA9_STRPN/344-522
B2DSA9_STRPN/85-275
B2DSB1_STRPN/1-178
B2DSB1_STRPN/261-430
B2DSW0_STRPN/1-167
B2DWV5_STRPN/31-200
B2DWZ9_STRPN/1-183
B2DWZ9_STRPN/245-424
B2E1B4_STRPN/1-77
B2E4A8_STRPN/1-168
B2E4A9_STRPN/1-167
B2E4B3_STRPN/25-201
B2E5V9_STRPN/1-77
B2E834_STRPN/12-182
B2E834_STRPN/248-426
B2E850_STRPN/20-200
B2G7A2_LACRJ/192-365
B2G7A2_LACRJ/3-180
B2G8S8_LACRJ/173-360
B2G8S8_LACRJ/4-156
B2G8T0_LACRJ/1-153
B2G8T0_LACRJ/170-331
B2GHN2_KOCRD/3-185
B2H429_BURPS/237-406
B2H429_BURPS/42-209
B2HKY9_MYCMM/1-150
B2IAD5_XYLF2/238-389
B2IAM5_XYLF2/214-386
B2IAM5_XYLF2/32-189
B2IJC7_BEII9/14-192
B2IJC7_BEII9/210-396
B2IMA7_STRPS/1-178
B2IMA7_STRPS/250-429
B2IMA8_STRPS/345-514
B2IMA8_STRPS/85-269
B2IP17_STRPS/1-168
B2IP18_STRPS/1-167
B2IP18_STRPS/190-363
B2IP22_STRPS/31-208
B2IZZ0_NOSP7/43-210
B2J095_NOSP7/274-456
B2J095_NOSP7/9-188
B2J4B1_NOSP7/48-225
B2J4H3_NOSP7/231-417
B2K7C3_YERPB/208-388
B2K7C3_YERPB/3-188
B2K7C5_YERPB/4-181
B2LSA0_9VIBR/17-205
B2LSA0_9VIBR/229-408
B2N0G8_ECOLX/102-282
B2N0G8_ECOLX/389-571
B2N2G1_ECOLX/202-370
B2N2G1_ECOLX/3-176
B2NF91_UREUR/4-158
B2NF92_UREUR/1-163
B2NF92_UREUR/178-346
B2NFF1_UREUR/1-67
B2NFZ7_UREUR/4-165
B2NG71_UREUR/1-156
B2NG71_UREUR/211-379
B2NH81_UREUR/1-67
B2NPH0_ECO57/102-278
B2NPH0_ECO57/385-567
B2P690_ECO57/102-278
B2P690_ECO57/385-567
B2PM74_ECO57/102-278
B2PM74_ECO57/385-567
B2PWW6_PROST/221-352
B2PWW6_PROST/3-156
B2PWW8_PROST/8-189
B2PZ61_PROST/1-157
B2PZ61_PROST/172-329
B2SAJ0_BRUA1/6-182
B2SAJ2_BRUA1/15-191
B2SI59_XANOP/6-70
B2SI71_XANOP/10-192
B2SI71_XANOP/266-445
B2TLI5_CLOBB/17-205
B2TLI5_CLOBB/231-411
B2TLI7_CLOBB/1-183
B2TYX5_SHIB3/175-347
B2TYX5_SHIB3/3-155
B2UDQ4_RALPJ/12-178
B2UDQ4_RALPJ/248-379
B2UGB6_RALPJ/238-416
B2UGB6_RALPJ/57-209
B2UNL1_AKKM8/16-197
B2USS1_HELPS/202-355
B2USY1_HELPS/13-194
B2USY1_HELPS/239-400
B2UT41_HELPS/13-194
B2UT41_HELPS/235-398
B2UVH1_HELPS/194-350
B2UVH1_HELPS/3-173
B2UVT0_HELPS/11-175
B2UVT0_HELPS/195-356
B2V5M1_SULSY/16-194
B2V5M1_SULSY/228-405
B2V7V7_SULSY/16-198
B2V7V7_SULSY/232-418
B2VGL8_ERWT9/5-179
B2VHF3_ERWT9/235-411
B3A5F6_ECO57/102-278
B3A5F6_ECO57/385-567
B3AHZ9_ECO57/102-278
B3AHZ9_ECO57/385-567
B3AZ85_ECO57/102-278
B3AZ85_ECO57/385-567
B3BBK2_ECO57/102-278
B3BBK2_ECO57/385-567
B3BSQ7_ECO57/102-278
B3BSQ7_ECO57/385-567
B3CDF7_9BACE/181-365
B3CDF7_9BACE/5-161
B3CDL3_9BACE/1-179
B3CDL5_9BACE/1-183
B3CKD9_ENTFC/12-180
B3CKD9_ENTFC/199-362
B3DRL7_BIFLD/53-212
B3DRM0_BIFLD/1-79
B3DRM3_BIFLD/16-195
B3DRM3_BIFLD/222-402
B3E1F7_HELPS/689-853
B3E2V8_GEOLS/277-464
B3E2V8_GEOLS/54-192
B3E3U9_GEOLS/225-398
B3E3U9_GEOLS/5-184
B3E495_GEOLS/37-192
B3E503_GEOLS/196-369
B3E503_GEOLS/8-174
B3E898_GEOLS/1-164
B3E898_GEOLS/243-423
B3EE94_CHLL2/453-629
B3EE94_CHLL2/641-812
B3EIH5_CHLL2/30-211
B3EKI4_CHLPB/450-606
B3EKI4_CHLPB/615-774
B3ELH4_CHLPB/245-406
B3ELH4_CHLPB/46-217
B3ENS6_CHLPB/230-411
B3EQE4_CHLPB/208-378
B3EQE4_CHLPB/3-187
B3EQE8_CHLPB/1-160
B3G223_PSEAE/198-361
B3G223_PSEAE/2-179
B3H0D5_ACTP7/11-196
B3H0D5_ACTP7/212-369
B3H2F3_ACTP7/1-157
B3H2F3_ACTP7/245-415
B3H2F5_ACTP7/339-508
B3H2F5_ACTP7/72-251
B3HN06_ECOLX/102-259
B3HN06_ECOLX/366-551
B3IET4_ECOLX/87-249
B3ILM9_ECOLX/1-153
B3ILM9_ECOLX/178-337
B3IN44_ECOLX/11-191
B3IN44_ECOLX/261-431
B3JLP9_9BACE/77-251
B3JLQ0_9BACE/282-448
B3JLQ0_9BACE/46-222
B3JQ19_9BACE/303-467
B3JQ19_9BACE/72-251
B3JQ21_9BACE/21-185
B3JQ22_9BACE/11-150
B3JQ24_9BACE/2-171
B3JQ24_9BACE/224-388
B3PH43_CELJU/1-188
B3PH43_CELJU/203-386
B3PJM9_CELJU/379-559
B3PJM9_CELJU/88-272
B3PQK6_RHIE6/223-406
B3PQK6_RHIE6/24-199
B3QK23_RHOPT/208-374
B3QK23_RHOPT/4-178
B3QN66_CHLP8/378-566
B3QN66_CHLP8/95-272
B3QZM0_PHYMT/534-710
B3QZM0_PHYMT/718-917
B3QZR2_PHYMT/549-701
B3R049_PHYMT/631-781
B3R3C2_CUPTR/287-423
B3T1V2_9ZZZZ/221-404
B3T1V2_9ZZZZ/6-193
B3W9G9_LACCB/12-179
B3W9H1_LACCB/17-203
B3W9H1_LACCB/229-415
B3WIK1_ECOLX/13-201
B3WIK1_ECOLX/220-398
B3X6Y1_SHIDY/102-272
B3X6Y1_SHIDY/379-562
B3XA32_ECOLX/215-388
B3XA32_ECOLX/4-189
B3XQB4_LACRE/18-190
B3XQB4_LACRE/217-379
B3XQB6_LACRE/18-176
B3XQB6_LACRE/202-374
B3XS62_UREUR/1-163
B3XS62_UREUR/178-361
B3XS63_UREUR/230-394
B3XS63_UREUR/4-175
B3XS64_UREUR/182-350
B3XS64_UREUR/4-167
B3XSH4_UREUR/1-67
B3XV04_UREUR/1-67
B3XV67_UREUR/180-348
B3XV67_UREUR/4-165
B3XV68_UREUR/1-161
B3XV68_UREUR/216-381
B3XV69_UREUR/1-163
B3Y1T2_ECO11/13-201
B3Y1T2_ECO11/220-398
B3YJG5_SALET/246-427
B3YJG5_SALET/7-182
B3Z2Y1_BACCE/10-192
B3Z2Y1_BACCE/226-402
B4A464_SALNE/1-101
B4A469_SALNE/263-427
B4A469_SALNE/3-192
B4AQS5_FRANO/1-184
B4AQS9_FRANO/20-198
B4AQS9_FRANO/224-395
B4AR37_FRANO/209-392
B4AR37_FRANO/8-193
B4AS90_FRANO/210-390
B4AS90_FRANO/7-195
B4E7C6_BURCJ/247-397
B4E7C6_BURCJ/9-197
B4RHD6_PHEZH/283-462
B4RHD6_PHEZH/64-217
B4RK54_NEIG2/1-123
B4RK54_NEIG2/161-321
B4RKB2_NEIG2/18-188
B4RM39_NEIG2/218-376
B4RM39_NEIG2/25-177
B4S4B7_PROA2/251-431
B4S4B7_PROA2/43-223
B4S9Q8_PROA2/237-399
B4S9Q8_PROA2/24-200
B4SA10_PELPB/1-168
B4SA10_PELPB/185-363
B4SEE7_PELPB/212-393
B4SEE7_PELPB/56-184
B4SGS8_PELPB/2-179
B4SGS8_PELPB/220-388
B4SN97_STRM5/179-349
B4SN97_STRM5/7-159
B4T4D0_SALNS/102-278
B4T4D0_SALNS/385-553
B4TEJ6_SALHS/1-167
B4TEJ6_SALHS/192-369
B4TGA4_SALHS/225-410
B4TGA4_SALHS/7-187
B4U2P3_STREM/10-166
B4UKQ9_ANASK/183-338
B4UKQ9_ANASK/36-155
B4V6P9_9ACTO/11-171
B4VJK3_9CYAN/491-658
B4VK59_9CYAN/21-198
B4VK59_9CYAN/230-411
B4VWN0_9CYAN/1-179
B4VWN0_9CYAN/218-390
B4VXC6_9CYAN/197-377
B4VXC6_9CYAN/5-157
B4VZI2_9CYAN/14-199
B4VZI2_9CYAN/227-403
B4W2K6_9CYAN/85-257
B4WK56_9SYNE/233-411
B4WK56_9SYNE/35-192
B4WV76_9SYNE/4-189
B4X314_9GAMM/261-441
B4X314_9GAMM/4-179
B5BKY5_SALPK/223-403
B5BKY5_SALPK/7-184
B5BM90_UREUR/1-67
B5BMI5_UREUR/1-163
B5BMI5_UREUR/178-346
B5BMI6_UREUR/180-345
B5BMI6_UREUR/4-164
B5BMI7_UREUR/1-161
B5BVD8_SALET/225-410
B5BVD8_SALET/7-187
B5CMQ5_9FIRM/3-185
B5CMQ8_9FIRM/12-194
B5CMQ8_9FIRM/220-395
B5D2Q5_9BACE/299-473
B5D2Q5_9BACE/32-209
B5D2Q6_9BACE/1-140
B5D2Q7_9BACE/1-157
B5D2Q8_9BACE/353-528
B5D2Q8_9BACE/88-263
B5E1V7_STRP4/1-188
B5E1V7_STRP4/261-430
B5E225_STRP4/85-268
B5E3Y9_STRP4/1-167
B5E3Y9_STRP4/184-364
B5E3Z3_STRP4/1-167
B5ECU4_GEOBB/2-183
B5ECU4_GEOBB/201-380
B5EKM3_ACIF5/198-378
B5EKM3_ACIF5/2-180
B5ELP2_ACIF5/236-405
B5ELP2_ACIF5/94-208
B5ENW8_ACIF5/2-158
B5ENW8_ACIF5/213-373
B5ENZ4_ACIF5/103-261
B5ENZ4_ACIF5/368-546
B5EPL9_ACIF5/17-197
B5EPL9_ACIF5/225-403
B5EVZ7_VIBFM/227-398
B5EVZ7_VIBFM/3-178
B5F4B5_SALA4/197-368
B5F4B5_SALA4/7-171
B5FA22_VIBFM/1-154
B5FA22_VIBFM/174-356
B5FT83_SALDC/1-101
B5GJX8_9ACTO/11-155
B5GUA5_STRCL/611-794
B5IG66_ACIB4/624-759
B5IN27_9CHRO/36-216
B5J7A7_9RHOB/18-207
B5J7A7_9RHOB/224-392
B5JT80_9GAMM/1-143
B5JT80_9GAMM/250-434
B5JV80_9GAMM/214-392
B5JV80_9GAMM/6-186
B5JWE4_9GAMM/10-173
B5MY87_SALET/225-410
B5MY87_SALET/7-187
B5NTG5_SALET/246-427
B5NTG5_SALET/7-182
B5P746_SALET/225-410
B5P746_SALET/7-187
B5PIH1_SALET/223-403
B5PIH1_SALET/7-184
B5PVS3_SALHA/102-278
B5PVS3_SALHA/383-564
B5Q350_SALVI/102-280
B5Q350_SALVI/387-573
B5QID1_CAMJE/11-194
B5QID1_CAMJE/223-387
B5QJ50_CAMJE/71-253
B5QS43_LACRH/21-202
B5QS43_LACRH/228-409
B5R2F5_SALEP/227-407
B5R2F5_SALEP/4-156
B5R2F9_SALEP/2-176
B5R9Q8_SALG2/227-407
B5R9Q8_SALG2/4-156
B5R9R2_SALG2/2-176
B5V5B3_BACCE/18-198
B5VW68_SPIMA/17-187
B5VW93_SPIMA/1-183
B5VW93_SPIMA/199-380
B5VX48_SPIMA/12-188
B5VX48_SPIMA/207-386
B5W2S0_SPIMA/8-103
B5W310_SPIMA/1-89
B5W475_SPIMA/255-437
B5W475_SPIMA/5-168
B5W7D4_SPIMA/7-183
B5W9Y2_SPIMA/15-176
B5XIH0_STRPZ/15-170
B5XIH0_STRPZ/196-369
B5XLT4_STRPZ/10-184
B5Y2R1_KLEP3/255-438
B5Y2R1_KLEP3/51-219
B5Y625_COPPD/335-494
B5Y625_COPPD/504-665
B5YGZ4_THEYD/21-191
B5YGZ4_THEYD/245-380
B5Z4N1_ECO5E/102-278
B5Z4N1_ECO5E/385-567
B5Z6I4_HELPG/149-304
B5Z6I4_HELPG/2-136
B5Z7F2_HELPG/13-194
B5Z7F2_HELPG/245-406
B5Z7L1_HELPG/13-194
B5Z7L1_HELPG/241-402
B5Z990_HELPG/11-175
B5Z990_HELPG/209-381
B5Z9E8_HELPG/7-168
B5ZAL1_UREU1/1-117
B5ZAL2_UREU1/4-167
B5ZAL3_UREU1/197-361
B5ZAL3_UREU1/4-181
B5ZAL4_UREU1/1-157
B5ZAT0_UREU1/1-67
B6AKW3_9BACT/114-290
B6AKW3_9BACT/338-507
B6ALE5_9BACT/35-172
B6B3M7_9RHOB/263-425
B6B3M7_9RHOB/84-198
B6BA65_9RHOB/368-549
B6BA65_9RHOB/85-266
B6BJ36_9PROT/1-154
B6BJ36_9PROT/171-348
B6BXM2_9GAMM/274-440
B6BXM2_9GAMM/3-192
B6C0Y8_9GAMM/214-381
B6C0Y8_9GAMM/22-198
B6C139_9GAMM/240-422
B6C139_9GAMM/7-143
B6C3Q0_9GAMM/127-321
B6C3Q0_9GAMM/16-98
B6C4S8_9GAMM/68-236
B6C5F9_9GAMM/163-343
B6C5F9_9GAMM/4-135
B6C5W0_9GAMM/371-552
B6C5W0_9GAMM/88-268
B6FKX1_9CLOT/1-184
B6FKX2_9CLOT/2-168
B6FKX4_9CLOT/1-181
B6FKX4_9CLOT/222-387
B6FLJ8_9CLOT/31-216
B6FLJ9_9CLOT/1-184
B6FLK1_9CLOT/5-180
B6G076_9CLOT/13-178
B6G076_9CLOT/196-371
B6G076_9CLOT/439-616
B6G8D8_9ACTN/13-104
B6G8P7_9ACTN/1-43
B6G8T9_9ACTN/135-196
B6G8T9_9ACTN/222-403
B6G8U0_9ACTN/1-69
B6G8U3_9ACTN/26-215
B6JL13_HELP2/224-377
B6JL13_HELP2/3-183
B6JM21_HELP2/13-177
B6JM21_HELP2/224-405
B6JM73_HELP2/13-171
B6JNW9_HELP2/11-182
B6JNW9_HELP2/218-388
B6JP28_HELP2/11-198
B6JP28_HELP2/219-382
B6R0S6_9RHOB/253-434
B6R0S6_9RHOB/5-187
B6R1G0_9RHOB/213-377
B6R1G0_9RHOB/3-192
B6VS90_9BACE/20-199
B6VS90_9BACE/236-404
B6VT99_9BACE/299-449
B6VT99_9BACE/69-248
B6VTA2_9BACE/257-428
B6VTA2_9BACE/29-207
B6VVY3_9BACE/220-380
B6VVY3_9BACE/23-206
B6VVY4_9BACE/1-155
B6VVY6_9BACE/1-131
B6VVY7_9BACE/18-160
B6VVY8_9BACE/3-134
B6VVY9_9BACE/7-189
B6WSZ4_9DELT/195-373
B6WSZ4_9DELT/4-180
B6XVA2_9BIFI/11-168
B6ZSV5_ECO57/102-278
B6ZSV5_ECO57/385-567
B7AN70_9BACE/47-195
B7ARP4_9BACE/190-348
B7ARP4_9BACE/32-174
B7ARP6_9BACE/17-179
B7ARP7_9BACE/31-210
B7BAV2_9PORP/242-417
B7BAV2_9PORP/27-203
B7BEQ5_9PORP/15-184
B7BEQ5_9PORP/203-380
B7BEQ7_9PORP/1-150
B7BEQ8_9PORP/1-162
B7C9L2_9FIRM/16-198
B7C9L2_9FIRM/211-373
B7C9L3_9FIRM/215-373
B7C9M0_9FIRM/203-356
B7C9M1_9FIRM/215-389
B7C9M1_9FIRM/34-206
B7C9M3_9FIRM/2-185
B7CAX1_9FIRM/1-155
B7CAX1_9FIRM/172-360
B7CAX3_9FIRM/1-151
B7CAX3_9FIRM/178-352
B7CCV0_9FIRM/67-190
B7D083_BURPS/68-251
B7GLJ1_ANOFW/1-181
B7GLJ1_ANOFW/211-390
B7J5Y2_ACIF2/101-259
B7J5Y2_ACIF2/366-544
B7J6E2_ACIF2/196-365
B7J6E2_ACIF2/57-168
B7J6P5_ACIF2/232-399
B7J6P5_ACIF2/24-204
B7J8L6_ACIF2/2-158
B7J8L6_ACIF2/213-373
B7JAF2_ACIF2/203-383
B7JAF2_ACIF2/3-185
B7JRE7_BACC0/273-454
B7JRE7_BACC0/35-205
B7JWC0_CYAP8/32-212
B7JWC2_CYAP8/3-179
B7JWD1_CYAP8/197-368
B7JWD1_CYAP8/3-164
B7K147_CYAP8/246-426
B7K147_CYAP8/54-215
B7K558_CYAP8/247-424
B7K558_CYAP8/27-215
B7KF57_CYAP7/15-203
B7KF57_CYAP7/222-402
B7KIM2_CYAP7/44-221
B7KLD8_CYAP7/35-221
B7LE00_ECO55/102-272
B7LE00_ECO55/379-561
B7LQL4_ESCF3/279-443
B7LQL4_ESCF3/7-184
B7LQZ1_ESCF3/47-216
B7MMN8_ECO45/11-191
B7MMN8_ECO45/261-431
B7MWK1_ECO81/193-372
B7N030_ECO81/183-314
B7N371_ECO81/102-283
B7N371_ECO81/390-558
B7NH03_ECOLU/318-405
B7NH03_ECOLU/7-191
B7NVB4_ECO7I/102-279
B7NVB4_ECO7I/391-571
B7R237_9EURY/16-196
B7R237_9EURY/226-410
B7R787_9THEO/1-174
B7R787_9THEO/199-369
B7RYA7_9GAMM/194-355
B7RYA7_9GAMM/3-172
B7UP21_ECO27/253-432
B7UP21_ECO27/27-217
B7UQU2_ECO27/14-207
B7UQU2_ECO27/226-385
B7VNG6_VIBSL/22-193
B7VNG6_VIBSL/286-458
B7XMD4_ENTBH/48-174
B8CZR4_HALOH/370-550
B8CZR4_HALOH/83-265
B8D1X6_HALOH/19-198
B8D1X6_HALOH/230-399
B8E4I3_SHEB2/211-384
B8E4I3_SHEB2/4-187
B8E5V1_SHEB2/14-200
B8E5V1_SHEB2/216-395
B8ECU4_SHEB2/17-182
B8ECU4_SHEB2/199-376
B8EFR5_SHEB2/1-134
B8EFR5_SHEB2/161-311
B8EFW7_SHEB2/206-384
B8EFW7_SHEB2/9-189
B8EFY5_SHEB2/2-177
B8EFY5_SHEB2/227-406
B8EI19_METSB/237-386
B8EIW8_METSB/234-392
B8EIW8_METSB/73-199
B8F3Y1_HAEPS/271-435
B8F4W7_HAEPS/13-173
B8F4W7_HAEPS/209-391
B8F7H3_HAEPS/193-356
B8F7H3_HAEPS/9-176
B8F7Y1_HAEPS/161-321
B8F7Y1_HAEPS/8-149
B8F7Y6_HAEPS/185-338
B8F7Y6_HAEPS/3-162
B8FSH6_DESHD/1-177
B8FSH6_DESHD/203-398
B8FSH8_DESHD/17-199
B8FSH8_DESHD/225-402
B8G892_CHLAD/2-180
B8GAW4_CHLAD/1-170
B8GAW4_CHLAD/212-390
B8GGK0_METPE/270-451
B8GGK0_METPE/64-195
B8GH35_METPE/30-184
B8GH36_METPE/8-175
B8GLU3_THISH/240-420
B8GLU3_THISH/78-206
B8GSF6_THISH/233-404
B8GSF6_THISH/31-216
B8H0M3_CAUCN/21-206
B8H0M3_CAUCN/238-421
B8HE53_ARTCA/212-341
B8HE53_ARTCA/35-182
B8HLU3_CYAP4/382-554
B8HLU3_CYAP4/86-264
B8HMT9_CYAP4/19-176
B8HMT9_CYAP4/195-371
B8HN03_CYAP4/1-188
B8HN03_CYAP4/227-398
B8HZR6_CYAP4/268-430
B8I7G2_CLOCE/1-171
B8I7G2_CLOCE/197-374
B8I7G4_CLOCE/14-192
B8I7G4_CLOCE/218-398
B8K6F8_VIBPA/16-200
B8K6F8_VIBPA/239-417
B8K9P9_VIBPA/107-287
B8K9P9_VIBPA/394-578
B8KQ48_9GAMM/105-277
B8KQ48_9GAMM/404-554
B8ZLX9_STRPJ/1-183
B8ZLX9_STRPJ/245-425
B8ZLY0_STRPJ/31-200
B8ZLY2_STRPJ/338-516
B8ZLY2_STRPJ/85-269
B8ZNT0_STRPJ/1-168
B8ZNT1_STRPJ/1-167
B8ZNT1_STRPJ/181-363
B8ZNT5_STRPJ/28-182
B8ZPI6_STRPJ/1-69
B9ACI2_METSM/5-196
B9ACI7_METSM/1-171
B9CP93_9ACTN/26-193
B9CP95_9ACTN/2-180
B9CSD1_STACP/16-189
B9CSD1_STACP/214-388
B9CT54_STACP/16-191
B9CT54_STACP/216-389
B9D347_WOLRE/22-201
B9D347_WOLRE/229-402
B9DUF2_STRU0/10-185
B9E4C7_CLOK1/234-386
B9E4C7_CLOK1/25-208
B9E4C9_CLOK1/2-186
B9E581_CLOK1/269-456
B9KF72_CAMLR/1-163
B9KF72_CAMLR/192-373
B9LF22_CHLSY/2-180
B9M293_GEOSF/218-384
B9M293_GEOSF/4-186
B9MNY7_ANATD/701-874
B9R120_9RHOB/1-59
B9R120_9RHOB/79-259
B9TSM0_VIBCH/43-228
B9WVG7_STRSU/3-129
B9WXT1_STRSU/2-156
B9WXT3_STRSU/17-208
B9WXT3_STRSU/235-414
B9XME0_9BACT/445-598
B9XME0_9BACT/614-788
B9XT14_9BACT/207-383
B9XT14_9BACT/4-186
B9XT16_9BACT/15-143
B9XT86_HELPY/1-180
B9XT86_HELPY/221-374
B9XV11_HELPY/11-175
B9XV11_HELPY/227-390
B9XW31_HELPY/7-178
B9XY70_HELPY/196-328
B9XY70_HELPY/4-183
B9XYL4_HELPY/1-165
B9XYL5_HELPY/1-89
B9XZH0_HELPY/2-65
B9XZH1_HELPY/198-297
B9XZH1_HELPY/7-176
B9XZP3_HELPY/1-142
B9Y238_HELPY/58-233
B9Y239_HELPY/7-166
B9Y2H4_HELPY/19-206
B9Y4K2_9FIRM/193-337
B9Y4K2_9FIRM/2-175
B9Y4K4_9FIRM/170-348
B9Y4K4_9FIRM/2-152
B9Y6T4_9FIRM/29-200
B9Z869_9NEIS/227-402
B9Z869_9NEIS/78-199
B9ZX79_UREUR/4-158
B9ZX80_UREUR/1-163
B9ZX80_UREUR/178-346
B9ZXE5_UREUR/1-67
C0A2W4_9BACT/265-444
C0AG88_UREUR/3-59
C0AGT9_UREUR/4-165
C0AGU0_UREUR/1-162
C0AGU0_UREUR/178-343
C0AGU1_UREUR/175-343
C0AGU1_UREUR/2-120
C0AH06_UREUR/2-45
C0BSN8_9BIFI/30-140
C0BSP2_9BIFI/19-188
C0BSP4_9BIFI/31-136
C0BVM3_9BIFI/19-190
C0BVM3_9BIFI/216-385
C0BVM9_9BIFI/217-388
C0BVM9_9BIFI/22-191
C0BVN3_9BIFI/4-147
C0BVN9_9BIFI/4-143
C0BVP4_9BIFI/4-146
C0BXJ3_9CLOT/173-329
C0BXJ3_9CLOT/5-163
C0CKP2_9FIRM/1-178
C0CKP2_9FIRM/206-395
C0DSC6_EIKCO/18-199
C0DSC6_EIKCO/231-402
C0E6A7_9CORY/1-174
C0EMB3_NEIFL/15-186
C0EMB3_NEIFL/212-376
C0ENF7_NEIFL/11-175
C0ENF8_NEIFL/1-132
C0EPF1_NEIFL/228-414
C0EPF1_NEIFL/26-196
C0ES74_9FIRM/23-203
C0ETF9_9FIRM/23-199
C0ETF9_9FIRM/234-388
C0FSX0_9FIRM/2-172
C0FZ92_9FIRM/2-95
C0FZ93_9FIRM/48-223
C0GAI2_9RHIZ/16-192
C0GAI4_9RHIZ/6-182
C0M8Z4_STRE4/13-178
C0M8Z4_STRE4/208-387
C0M8Z4_STRE4/430-607
C0M983_STRE4/10-169
C0MG85_STRS7/10-174
C0MH49_STRS7/222-391
C0MH49_STRS7/73-187
C0N6F0_9GAMM/247-420
C0N6F0_9GAMM/26-198
C0N6G4_9GAMM/187-377
C0N6G4_9GAMM/2-168
C0Q9L5_DESAH/1-174
C0Q9L5_DESAH/194-377
C0QCH4_DESAH/16-199
C0QCH4_DESAH/227-407
C0QIL3_DESAH/292-456
C0QQY4_PERMH/18-205
C0QQY4_PERMH/224-404
C0QY30_BRAHW/286-465
C0QY30_BRAHW/38-216
C0QY62_BRAHW/109-286
C0QY62_BRAHW/325-509
C0RLY6_BRUMB/16-192
C0RLY8_BRUMB/6-182
C0VG50_9GAMM/2-181
C0VG50_9GAMM/201-384
C0VJ61_9GAMM/1-186
C0VJ61_9GAMM/206-383
C0VPW7_9GAMM/260-437
C0VPW7_9GAMM/6-184
C0VSE2_9CORY/193-367
C0VSE2_9CORY/29-177
C0WNE6_LACBU/15-129
C0WNE7_LACBU/1-61
C0WNE7_LACBU/81-244
C0WNE9_LACBU/2-166
C0WNF2_LACBU/13-191
C0X1H2_ENTFA/1-147
C0X1H2_ENTFA/176-355
C0X1H5_ENTFA/2-179
C0X1H5_ENTFA/205-379
C0XJM7_LACHI/15-198
C0XJM7_LACHI/218-391
C0XJM9_LACHI/1-90
C0XJN3_LACHI/13-191
C0XNK6_9CORY/1-46
C0XNK6_9CORY/80-245
C0YAN8_BURPS/70-256
C0Z060_LACRE/1-162
C0Z062_LACRE/3-173
C0Z1N1_LACRE/1-153
C0Z1N1_LACRE/170-338
C0Z1N2_LACRE/174-317
C0Z1N2_LACRE/4-157
C0Z1N3_LACRE/12-188
C0Z1T6_LACRE/12-197
C0Z4G2_BREBN/14-192
C0Z4G2_BREBN/211-389
C1A3Q2_GEMAT/126-200
C1A3Q2_GEMAT/229-391
C1A4R2_GEMAT/2-191
C1A4R2_GEMAT/239-388
C1AFM3_MYCBT/4-163
C1C5N0_STRP7/345-514
C1C5N0_STRP7/85-269
C1C6L8_STRP7/1-168
C1C6L8_STRP7/182-364
C1C6M2_STRP7/1-167
C1C6M2_STRP7/184-336
C1C743_STRP7/1-69
C1CCP9_STRZJ/1-73
C1CCP9_STRZJ/145-325
C1CCQ1_STRZJ/344-522
C1CCQ1_STRZJ/85-275
C1CDN4_STRZJ/1-167
C1CDN4_STRZJ/185-334
C1CDN5_STRZJ/1-167
C1CDN9_STRZJ/25-201
C1CE26_STRZJ/1-69
C1CIZ7_STRZP/12-182
C1CIZ7_STRZP/248-426
C1CIZ9_STRZP/20-200
C1CJ00_STRZP/345-514
C1CJ00_STRZP/85-269
C1CJX4_STRZP/1-167
C1CJX4_STRZP/182-364
C1CJX8_STRZP/25-201
C1CQ10_STRZT/12-182
C1CQ10_STRZT/255-424
C1CQ11_STRZT/340-520
C1CQ11_STRZT/85-275
C1CS03_STRZT/1-167
C1CS03_STRZT/184-336
C1CS07_STRZT/1-166
C1CS07_STRZT/182-364
C1D7R6_LARHH/21-196
C1D7R6_LARHH/261-414
C1F6N1_ACIC5/20-182
C1FPX8_CLOBJ/20-207
C1FPX8_CLOBJ/239-432
C1FTU2_CLOBJ/1-179
C1FTU2_CLOBJ/196-379
C1HWB8_NEIGO/1-123
C1HWB8_NEIGO/161-321
C1HWG9_NEIGO/19-189
C1HXY9_NEIGO/193-351
C1HXY9_NEIGO/7-152
C1I4G6_9CLOT/1-176
C1I4G6_9CLOT/204-362
C1IB03_9CLOT/15-192
C1IB03_9CLOT/217-394
C1L036_LISMC/17-198
C1L036_LISMC/224-403
C1L038_LISMC/17-189
C1L038_LISMC/215-388
C1M5U3_9ENTR/213-370
C1M5U3_9ENTR/3-188
C1MAA9_9ENTR/1-179
C1NBH8_9ESCH/2-186
C1P7N4_BACCO/1-178
C1P7N6_BACCO/230-409
C1P7N6_BACCO/32-210
C1PC28_BACCO/20-196
C1PC28_BACCO/216-375
C1PCD5_BACCO/19-171
C1PCD5_BACCO/197-368
C1PCQ5_BACCO/267-445
C1PCQ5_BACCO/27-204
C1PH86_STAAU/1-189
C1PH86_STAAU/228-363
C2BER2_9FIRM/4-177
C2C4P1_VIBCH/3-189
C2C4P1_VIBCH/318-395
C2CF25_9FIRM/321-492
C2CF25_9FIRM/68-242
C2CH76_9FIRM/16-200
C2CH76_9FIRM/235-398
C2CPV2_CORST/3-90
C2CRG4_CORST/188-333
C2CRG4_CORST/2-175
C2CSZ9_CORST/181-358
C2CSZ9_CORST/6-164
C2CZI6_LACBR/15-198
C2CZI6_LACBR/218-394
C2CZI8_LACBR/1-185
C2CZJ1_LACBR/13-196
C2D5V3_LACBR/116-293
C2D5V3_LACBR/6-90
C2DGN2_ENTFA/1-174
C2DGU7_ENTFA/35-214
C2DGV0_ENTFA/32-211
C2DNF7_ECOLX/102-284
C2DNF7_ECOLX/391-573
C2E2M7_LACJO/1-172
C2E2M8_LACJO/3-129
C2E4S6_LACJO/1-178
C2E7U9_LACJO/4-171
C2EJ02_9LACO/1-167
C2EJA6_9LACO/1-169
C2EJA9_9LACO/15-183
C2EJA9_9LACO/195-369
C2EJB1_9LACO/1-152
C2EKP9_9LACO/1-177
C2EKP9_9LACO/204-359
C2EN49_9LACO/18-197
C2EN49_9LACO/221-400
C2ERT2_9LACO/1-152
C2ES19_9LACO/18-171
C2ES19_9LACO/199-371
C2ES23_9LACO/30-206
C2ET30_9LACO/1-171
C2EVG3_9LACO/1-155
C2FAK0_LACPA/17-197
C2FAK0_LACPA/223-408
C2G1F3_9SPHI/1-189
C2G1F3_9SPHI/207-399
C2GDW1_9CORY/244-418
C2GDW1_9CORY/34-205
C2GFC3_9CORY/1-107
C2GFC3_9CORY/133-296
C2GPX7_LACRE/1-186
C2GPX7_LACRE/200-378
C2GPY0_LACRE/1-176
C2GVR6_BIFLI/1-155
C2GVS0_BIFLI/17-172
C2GYK6_BIFLI/1-172
C2GZK8_ENTFA/29-191
C2GZL0_ENTFA/32-192
C2GZV1_ENTFA/1-164
C2GZW5_ENTFA/1-153
C2H7E0_ENTFC/21-198
C2H9J2_ENTFC/19-182
C2HXY6_VIBCH/1-174
C2I227_VIBCH/24-187
C2I227_VIBCH/251-411
C2I2B5_VIBCH/43-228
C2I4N2_VIBCH/13-185
C2I4N2_VIBCH/200-361
C2IN98_VIBCH/14-167
C2IN98_VIBCH/239-368
C2JSX8_LACRH/17-198
C2JSX8_LACRH/224-401
C2JZM6_LACRH/18-196
C2JZM6_LACRH/220-393
C2JZM8_LACRH/201-375
C2JZM8_LACRH/9-181
C2K1W0_LACRH/1-39
C2K1W0_LACRH/65-132
C2KFA2_9LACO/315-479
C2KFA2_9LACO/75-245
C2KIL1_LEUMC/21-198
C2KVI7_9FIRM/27-133
C2LI83_PROMI/2-182
C2LSL9_STRSL/17-176
C2LUH1_STRSL/15-187
C2LUH1_STRSL/218-394
C2LYV3_STAHO/27-177
C2LYV5_STAHO/17-203
C2LYV5_STAHO/228-383
C2M4S8_CAPGI/1-132
C2M4T0_CAPGI/62-233
C2M4T1_CAPGI/67-217
C2MGH1_BACCE/253-429
C2MGH1_BACCE/27-185
C2MRD7_BACCE/21-190
C2MRD7_BACCE/226-408
C2PPH3_BACCE/121-301
C2PPH3_BACCE/4-95
C2PS25_BACCE/17-197
C2PS25_BACCE/223-402
C2PS27_BACCE/2-179
C2QHW5_BACCE/21-191
C2QHW5_BACCE/234-407
C2QLA2_BACCE/58-243
C2RWF6_BACCE/620-797
C2RWF6_BACCE/816-1005
C2T6L3_BACCE/196-377
C2T6L3_BACCE/27-170
C2T6L5_BACCE/1-177
C2TCJ8_BACCE/1-178
C2TCK0_BACCE/196-380
C2TCK0_BACCE/34-170
C2V2V9_BACCE/257-390
C2V2W1_BACCE/1-187
C2VPS4_BACCE/187-374
C2VPS4_BACCE/28-161
C2WFV2_BACCE/10-170
C2WFV2_BACCE/197-384
C2WFV4_BACCE/1-188
C2WWG8_BACCE/11-186
C2WWG8_BACCE/215-375
C2Y5F4_BACCE/1-172
C2Y5F4_BACCE/198-385
C2Z223_BACCE/12-191
C2Z223_BACCE/217-393
C2ZIQ0_BACCE/12-191
C2ZIQ0_BACCE/217-393
C3BUB9_9BACI/12-195
C3BUB9_9BACI/221-394
C3BYD9_BACTU/13-158
C3BYD9_BACTU/184-341
C3DG13_BACTS/197-383
C3DG13_BACTS/5-165
C3GR21_BACTU/15-192
C3GR21_BACTU/224-399
C3JA78_9PORP/15-201
C3JA78_9PORP/218-403
C3JKM8_RHOER/199-373
C3JKM8_RHOER/5-179
C3JM61_RHOER/42-198
C3L1K4_CLOB6/191-370
C3L1K4_CLOB6/2-174
C3LN87_VIBCM/87-232
C3MFA1_RHISN/298-442
C3MFA1_RHISN/5-186
C3NN82_SULIN/15-189
C3NN82_SULIN/226-410
C3NPG7_VIBCJ/227-414
C3NPG7_VIBCJ/32-173
C3PKU8_CORA7/189-367
C3PKU8_CORA7/6-182
C3PM13_RICAE/25-195
C3PVT7_9BACE/171-355
C3PVT7_9BACE/2-118
C3PVT9_9BACE/11-189
C3PVU0_9BACE/302-474
C3PVU0_9BACE/72-251
C3Q383_9BACE/19-194
C3Q383_9BACE/229-408
C3QS32_9BACE/3-163
C3QTE1_9BACE/300-462
C3QTE1_9BACE/69-249
C3QTE2_9BACE/21-201
C3QTE4_9BACE/237-407
C3QTE4_9BACE/6-182
C3QTF5_9BACE/11-156
C3R827_9BACE/4-188
C3R829_9BACE/11-140
C3R830_9BACE/3-181
C3RBV6_9BACE/20-199
C3RBV6_9BACE/236-404
C3RGX7_9BACE/15-194
C3WIR0_9FUSO/3-173
C3WIR1_9FUSO/6-185
C3WJB6_9FUSO/281-462
C3WJB6_9FUSO/35-196
C3WM11_9FUSO/194-378
C3WM11_9FUSO/2-177
C3WM12_9FUSO/19-198
C3WN02_9FUSO/9-190
C3WN03_9FUSO/2-192
C3WN60_9FUSO/19-196
C3WN60_9FUSO/210-401
C3WQF7_9FUSO/13-173
C3WQF7_9FUSO/197-382
C3WQF7_9FUSO/426-578
C3WVI3_9FUSO/196-345
C3WVI3_9FUSO/6-185
C3WZ79_9FUSO/13-175
C3WZ79_9FUSO/187-369
C3WZ79_9FUSO/418-570
C3X144_9FUSO/1-157
C3X144_9FUSO/176-337
C3X5U2_OXAFO/18-189
C3X5U2_OXAFO/214-369
C3XCX0_OXAFO/1-135
C3XCX0_OXAFO/162-315
C3XDQ7_9HELI/258-412
C3XDQ7_9HELI/455-614
C3XDQ7_9HELI/6-164
C3XFU8_9HELI/19-196
C3XFU8_9HELI/212-388
C3XHF0_9HELI/178-354
C3XHN4_9HELI/28-146
C3XHN5_9HELI/1-116
C3XHX8_9HELI/65-233
C3XI84_9HELI/19-196
C3XI84_9HELI/212-402
C3XK81_9HELI/1-173
C3XK82_9HELI/27-213
C3XK82_9HELI/274-451
C3XMV9_9HELI/1-176
C3XMW4_9HELI/7-186
C3XPA5_9HELI/7-195
C4F0A2_HAEIF/265-449
C4F0A2_HAEIF/3-180
C4F0L7_HAEIF/228-418
C4F0L7_HAEIF/28-192
C4F1Q0_HAEIF/15-176
C4F1Q0_HAEIF/192-371
C4F5N8_HAEIF/1-180
C4F6R3_HAEIF/152-342
C4F6R3_HAEIF/3-120
C4FFK9_9BIFI/17-109
C4FIT4_9AQUI/16-184
C4FIT4_9AQUI/218-404
C4FIV8_9AQUI/14-191
C4FIV8_9AQUI/210-381
C4FJW3_9AQUI/21-189
C4FJW3_9AQUI/223-400
C4FKE1_9AQUI/16-198
C4FKE1_9AQUI/232-411
C4FN07_9FIRM/19-190
C4FN07_9FIRM/216-397
C4FPP2_9FIRM/13-195
C4FPP2_9FIRM/221-396
C4FWZ8_9FIRM/6-128
C4G2B2_ABIDE/1-152
C4G2B2_ABIDE/171-341
C4G2B7_ABIDE/178-332
C4G2B7_ABIDE/2-161
C4GE16_9FIRM/22-195
C4GE16_9FIRM/231-390
C4IEW3_CLOBU/198-374
C4IEW3_CLOBU/6-186
C4IV18_BRUAB/6-182
C4K2X9_RICPU/119-303
C4K2X9_RICPU/2-112
C4K5B7_HAMD5/1-134
C4K5B7_HAMD5/155-326
C4KBJ9_THASP/2-178
C4KBJ9_THASP/203-372
C4KDM6_THASP/217-395
C4L900_TOLAT/225-398
C4L900_TOLAT/25-192
C4LDI3_TOLAT/176-354
C4LDI3_TOLAT/2-155
C4LDK7_TOLAT/21-207
C4LDK7_TOLAT/243-422
C4LE17_TOLAT/243-411
C4LE17_TOLAT/25-194
C4SLN3_YERFR/12-196
C4SLN3_YERFR/215-394
C4UDD2_YERAL/16-198
C4UDD2_YERAL/224-405
C4UJL7_YERRU/34-160
C4V1C3_9FIRM/13-194
C4V1C3_9FIRM/212-365
C4VKG6_9LACO/11-176
C4VKG8_9LACO/1-176
C4VKG8_9LACO/196-376
C4VKG9_9LACO/11-177
C4VKG9_9LACO/198-379
C4VMI4_9LACO/233-372
C4VNN0_9LACO/1-177
C4VNN0_9LACO/189-359
C4VQR5_9LACO/548-700
C4VQR5_9LACO/734-907
C4VU07_9LACO/173-307
C4VU07_9LACO/6-156
C4VU09_9LACO/1-185
C4VU09_9LACO/198-385
C4WC08_STAWA/17-186
C4WC08_STAWA/211-369
C4WKW1_9RHIZ/480-651
C4XDR5_MYCFE/91-265
C4XEM1_MYCFE/13-172
C4XEM1_MYCFE/191-377
C4XF31_MYCFE/17-192
C4XF31_MYCFE/280-429
C4XF32_MYCFE/102-270
C4XFR0_MYCFE/36-218
C4XFR1_MYCFE/1-166
C4XFR1_MYCFE/180-352
C4XFR2_MYCFE/4-155
C4XG46_MYCFE/13-188
C4XG46_MYCFE/195-387
C4XNH5_DESMR/1-182
C4XNN6_DESMR/243-398
C4XNN6_DESMR/42-198
C4YW21_9RICK/3-148
C4Z2E7_EUBE2/11-194
C4Z2E7_EUBE2/212-399
C4Z8T1_EUBR3/16-201
C4Z8T1_EUBR3/215-396
C4Z8T2_EUBR3/3-157
C4ZF22_EUBR3/1-152
C4ZF22_EUBR3/172-342
C4ZF26_EUBR3/183-358
C4ZF26_EUBR3/3-169
C4ZFR7_EUBR3/12-194
C4ZFR7_EUBR3/220-401
C4ZFS1_EUBR3/2-165
C4ZFS2_EUBR3/11-169
C4ZH95_EUBR3/2-157
C4ZH96_EUBR3/7-151
C4ZIB4_THASP/1-153
C4ZIB4_THASP/185-328
C4ZT31_ECOBW/318-405
C4ZT31_ECOBW/7-191
C5B9C5_EDWI9/102-280
C5B9C5_EDWI9/387-568
C5BBJ4_EDWI9/4-181
C5BBX3_EDWI9/11-98
C5BBX3_EDWI9/134-309
C5BEB3_EDWI9/24-209
C5BH70_EDWI9/213-405
C5BH70_EDWI9/22-181
C5BKC8_TERTT/22-202
C5BKC8_TERTT/230-406
C5BTJ5_TERTT/10-182
C5BTJ5_TERTT/210-387
C5BX92_BEUC1/13-191
C5BX92_BEUC1/210-388
C5C353_BEUC1/219-402
C5C353_BEUC1/23-187
C5C4N1_BEUC1/68-186
C5DAW6_GEOSW/3-182
C5DB05_GEOSW/393-606
C5DB08_GEOSW/17-206
C5DB08_GEOSW/238-427
C5EBQ9_BIFLI/53-226
C5EBR1_BIFLI/12-147
C5EDL9_BIFLI/7-182
C5F8H0_LACPA/10-189
C5F8H2_LACPA/17-198
C5G1P6_9LACO/1-177
C5G1P6_9LACO/189-359
C5G5Q9_9LACO/233-343
C5G5R2_9LACO/11-177
C5G5R2_9LACO/198-379
C5G5R5_9LACO/11-176
C5J5P6_MYCCR/2-64
C5J5W8_MYCCR/15-180
C5J5W9_MYCCR/2-125
C5J6K6_MYCCR/4-162
C5J6K7_MYCCR/1-179
C5J6Y5_MYCCR/2-125
C5J6Y6_MYCCR/16-171
C5J6Y7_MYCCR/612-772
C5J701_MYCCR/18-192
C5J701_MYCCR/215-374
C5MZ57_STAA3/1-31
C5N1V4_STAA3/18-191
C5N1V4_STAA3/216-346
C5N6N4_STAA3/18-194
C5N6N4_STAA3/219-398
C5NUT3_9BACL/11-202
C5NUT3_9BACL/229-382
C5NUT3_9BACL/431-604
C5Q5B2_STAAU/18-191
C5Q5B2_STAAU/216-378
C5Q5T0_STAAU/18-171
C5Q5T0_STAAU/196-361
C5QAT5_STAEP/1-153
C5QAT5_STAEP/192-371
C5QNK8_STAEP/16-194
C5QNK8_STAEP/219-406
C5QP59_STAEP/16-196
C5QQX3_STAEP/3-83
C5QYH7_STAEP/16-196
C5QYH7_STAEP/221-394
C5QYH9_STAEP/4-162
C5R8I7_WEIPA/1-143
C5R8I8_WEIPA/5-180
C5R8I9_WEIPA/14-191
C5R8I9_WEIPA/217-388
C5R9T7_WEIPA/1-145
C5R9T8_WEIPA/13-189
C5R9T8_WEIPA/215-399
C5RYW4_9PAST/185-357
C5S1Y5_9PAST/157-310
C5S1Y5_9PAST/2-130
C5S253_9PAST/1-167
C5S253_9PAST/191-372
C5S254_9PAST/17-184
C5S254_9PAST/210-383
C5S288_9PAST/1-179
C5S288_9PAST/259-420
C5T1J9_ACIDE/1-69
C5T1J9_ACIDE/118-270
C5TI81_ZYMMO/107-288
C5TIE5_ZYMMO/5-158
C5TJ48_NEIFL/196-352
C5TJ48_NEIFL/7-169
C5VTP4_CLOBO/17-198
C5VTP4_CLOBO/225-411
C5VTP6_CLOBO/1-181
C5VVF9_STRSE/223-401
C5VVF9_STRSE/3-182
C5VY82_STRSE/352-520
C5VY82_STRSE/85-263
C5VZV5_STRSE/17-208
C5VZV5_STRSE/235-401
C5WGQ7_STRDG/10-184
C5ZGR6_BURPS/105-289
C5ZGR6_BURPS/3-64
C5ZWF1_9HELI/1117-1292
C5ZWF1_9HELI/894-1053
C5ZYY7_9HELI/225-397
C5ZYY7_9HELI/28-196
C6A4W8_THESM/232-420
C6A4W8_THESM/36-210
C6AQQ9_AGGAN/193-352
C6AQQ9_AGGAN/374-528
C6AQQ9_AGGAN/8-175
C6BRN8_DESAD/182-371
C6BRN8_DESAD/4-158
C6BT24_DESAD/1-152
C6BT24_DESAD/192-372
C6BZF1_DESAD/209-382
C6BZF1_DESAD/5-160
C6CLH8_DICZE/208-396
C6CLH8_DICZE/7-187
C6CR15_DICZE/183-367
C6CR26_DICZE/22-202
C6CR26_DICZE/264-436
C6CZ61_PAESJ/11-199
C6CZ61_PAESJ/249-423
C6DAA7_PECCP/19-176
C6DAA7_PECCP/213-397
C6DAR8_PECCP/194-379
C6DAR8_PECCP/2-178
C6DLE6_MYCTK/4-163
C6DZ08_GEOSM/18-183
C6DZ08_GEOSM/206-388
C6GMZ3_STRSX/17-208
C6GMZ3_STRSX/235-401
C6GNQ7_STRSX/352-520
C6GNQ7_STRSX/85-263
C6GRZ7_STRSX/223-401
C6GRZ7_STRSX/3-182
C6GTP5_STRS4/223-401
C6GTP5_STRS4/3-182
C6GUN3_STRS4/352-520
C6GUN3_STRS4/85-263
C6GWL9_STRS4/17-208
C6GWL9_STRS4/235-401
C6HWW8_9BACT/121-301
C6HWW8_9BACT/349-501
C6I095_9BACT/110-292
C6I4T5_9BACE/35-181
C6I4T6_9BACE/2-150
C6IE08_9BACE/41-225
C6IE10_9BACE/41-215
C6IHZ0_9BACE/168-325
C6IHZ0_9BACE/7-138
C6IHZ1_9BACE/4-180
C6IK36_9BACE/24-206
C6IKV3_9BACE/14-180
C6IKV4_9BACE/23-198
C6IKW9_9BACE/12-190
C6IKW9_9BACE/241-392
C6IKX0_9BACE/2-154
C6IKX2_9BACE/299-477
C6IKX2_9BACE/72-248
C6J3N6_9BACL/47-210
C6J3N8_9BACL/205-363
C6J3N8_9BACL/5-166
C6J5M6_9BACL/200-377
C6J5M6_9BACL/4-183
C6J5W2_9BACL/222-407
C6J5W2_9BACL/4-183
C6J5W4_9BACL/19-183
C6JA10_9FIRM/1-176
C6JA10_9FIRM/194-380
C6JN70_FUSVA/28-206
C6JN70_FUSVA/290-471
C6LMF7_9FIRM/1-151
C6LMF7_9FIRM/168-346
C6LMG1_9FIRM/1-184
C6LMG1_9FIRM/202-349
C6M479_NEISI/190-346
C6M479_NEISI/8-168
C6PP55_9CLOT/233-411
C6PP55_9CLOT/25-204
C6PV76_9CLOT/16-182
C6PV76_9CLOT/208-391
C6PV78_9CLOT/3-182
C6Q0B1_9CLOT/205-391
C6Q0B1_9CLOT/4-187
C6Q0B3_9CLOT/9-190
C6R861_9CORY/13-171
C6R861_9CORY/189-357
C6REV4_9PROT/1-69
C6REV4_9PROT/89-267
C6REV6_9PROT/1-176
C6RQJ9_ACIRA/22-207
C6RQJ9_ACIRA/276-423
C6RWJ7_VIBCH/63-212
C6SD58_NEIME/5-144
C6SI36_NEIME/1-44
C6SU94_STRMN/191-350
C6SU94_STRMN/8-172
C6SU95_STRMN/8-171
C6ULW0_ECOBR/22-192
C6ULW0_ECOBR/232-415
C6UPC8_ECO5T/102-278
C6UPC8_ECO5T/385-567
C6VT75_DYAFD/16-193
C6VT75_DYAFD/218-410
C6WNJ9_ACTMD/11-197
C6WNJ9_ACTMD/229-400
C6WSP6_METML/1-177
C6WSP6_METML/192-382
C6XCR3_METSD/102-277
C6XCR3_METSD/385-565
C6XG07_LIBAP/22-200
C6YQI0_FRATT/1-56
C6YQI0_FRATT/71-222
C6YVW3_9GAMM/177-364
C6YVW3_9GAMM/2-162
C6Z100_9BACE/300-450
C6Z100_9BACE/70-249
C6Z102_9BACE/267-441
C6Z102_9BACE/32-214
C6Z258_9BACE/11-166
C6Z260_9BACE/1-187
C6Z260_9BACE/212-381
C7BNH1_PHOAA/185-367
C7BNH1_PHOAA/3-165
C7BP30_PHOAA/533-698
C7BYJ0_HELPB/224-403
C7BYJ0_HELPB/3-183
C7BZ44_HELPB/13-181
C7C0X6_HELPB/185-343
C7C0X6_HELPB/7-164
C7C178_HELPB/198-354
C7C178_HELPB/7-177
C7D880_9RHOB/190-358
C7D880_9RHOB/7-174
C7GDP8_9FIRM/287-461
C7GDP8_9FIRM/66-219
C7GDQ0_9FIRM/32-197
C7GDQ1_9FIRM/9-176
C7GDQ2_9FIRM/89-249
C7H2E7_9FIRM/1-176
C7H2E7_9FIRM/193-370
C7H3F3_9FIRM/3-154
C7H3F6_9FIRM/17-196
C7H8Q3_9FIRM/8-187
C7H8Q4_9FIRM/28-211
C7H8Q6_9FIRM/193-369
C7H8Q6_9FIRM/8-176
C7HAH7_9FIRM/73-258
C7HVA2_9FIRM/23-237
C7JHW7_ACEP3/15-174
C7JIP6_ACEP3/12-175
C7JIU9_ACEP3/208-364
C7JIU9_ACEP3/3-188
C7JNE7_ACEPA/15-174
C7JSE4_ACEPA/12-175
C7JSJ7_ACEPA/208-364
C7JSJ7_ACEPA/3-188
C7JXL3_ACEPA/15-174
C7K141_ACEPA/12-175
C7K194_ACEPA/208-364
C7K194_ACEPA/3-188
C7K7V7_ACEPA/15-174
C7K9T9_ACEPA/12-175
C7K9Z2_ACEPA/208-364
C7K9Z2_ACEPA/3-188
C7KH26_ACEPA/15-174
C7KII7_ACEPA/12-175
C7KIP0_ACEPA/208-364
C7KIP0_ACEPA/3-188
C7KRE0_ACEPA/15-174
C7KS83_ACEPA/12-175
C7KSD6_ACEPA/208-364
C7KSD6_ACEPA/3-188
C7L0R7_ACEPA/12-175
C7L0X0_ACEPA/208-364
C7L0X0_ACEPA/3-188
C7L304_ACEPA/15-174
C7L9G3_ACEPA/12-175
C7L9L6_ACEPA/208-364
C7L9L6_ACEPA/3-188
C7LIW2_BRUMC/17-192
C7LIW4_BRUMC/6-182
C7MMA0_CRYCD/20-197
C7MMA2_CRYCD/87-182
C7MMA5_CRYCD/2-159
C7N7A0_SLAHD/2-180
C7N7A0_SLAHD/210-392
C7N7N8_SLAHD/66-192
C7N803_SLAHD/178-339
C7N803_SLAHD/7-163
C7N956_LEPBD/15-182
C7N9U3_LEPBD/1-177
C7NP00_HALUD/247-411
C7NP00_HALUD/37-193
C7P6A9_METFA/201-384
C7P6A9_METFA/5-180
C7P732_METFA/635-817
C7P732_METFA/874-1056
C7P7R1_METFA/18-198
C7QLT9_CYAP0/218-403
C7QLT9_CYAP0/9-188
C7QRY1_CYAP0/246-427
C7QRY1_CYAP0/27-214
C7QVH7_CYAP0/220-402
C7QVH7_CYAP0/3-181
C7QWT6_CYAP0/11-188
C7QWT6_CYAP0/210-385
C7R1Z6_JONDD/21-182
C7R4X9_JONDD/13-200
C7R4X9_JONDD/220-378
C7RKB3_ACCPU/266-380
C7RKB3_ACCPU/38-182
C7RNT4_ACCPU/5-186
C7RQC3_ACCPU/23-198
C7RQC3_ACCPU/249-405
C7RSU0_ACCPU/2-182
C7RV91_ACCPU/239-388
C7RV91_ACCPU/35-190
C7RVC2_ACCPU/33-175
C7THJ3_LACRL/17-179
C7THJ3_LACRL/205-382
C7TL43_LACRL/204-377
C7TL43_LACRL/9-180
C7TL45_LACRL/17-191
C7TL45_LACRL/212-391
C7TNG0_LACRL/26-188
C7UBW3_ENTFA/18-175
C7URK1_ENTFA/15-134
C7UZD5_ENTFA/12-181
C7UZD5_ENTFA/207-369
C7UZD7_ENTFA/17-178
C7UZD7_ENTFA/204-384
C7VAE3_ENTFA/30-187
C7VF23_ENTFA/207-367
C7VF23_ENTFA/9-178
C7VF25_ENTFA/13-195
C7VF25_ENTFA/221-383
C7VG90_ENTFA/172-320
C7VG90_ENTFA/5-161
C7VGN6_ENTFA/15-135
C7VQF2_ENTFA/13-199
C7VQF2_ENTFA/225-387
C7VQF4_ENTFA/12-172
C7VQF4_ENTFA/201-361
C7VZ35_ENTFA/1-182
C7VZ35_ENTFA/221-400
C7W7Z3_ENTFA/19-172
C7W7Z3_ENTFA/198-372
C7W7Z5_ENTFA/76-236
C7WIH7_ENTFA/12-187
C7WIH7_ENTFA/216-395
C7WIH9_ENTFA/13-193
C7WIH9_ENTFA/219-393
C7WS70_ENTFA/1-180
C7WS70_ENTFA/206-368
C7WS73_ENTFA/17-171
C7WS73_ENTFA/197-356
C7WX97_ENTFA/21-190
C7WXA0_ENTFA/18-196
C7XC38_9PORP/1-164
C7XC38_9PORP/185-358
C7XC41_9PORP/200-374
C7XHC2_9LACO/315-479
C7XHC2_9LACO/75-245
C7XIY0_9LACO/193-356
C7XIY0_9LACO/4-168
C7XN27_9FUSO/19-196
C7XN27_9FUSO/210-401
C7XQJ1_9FUSO/13-175
C7XQJ1_9FUSO/191-376
C7XQJ1_9FUSO/420-572
C7XZN6_9LACO/35-199
C7XZN9_9LACO/25-186
C7XZP0_9LACO/11-175
C7Y1V8_9LACO/2-191
C7Y1V9_9LACO/1-179
C7Y336_9LACO/201-364
C7Y336_9LACO/4-168
C7Y7F0_9LACO/315-479
C7Y7F0_9LACO/75-245
C7YC29_ENTFA/18-175
C7YER2_ENTFA/1-163
C7YER3_ENTFA/22-200
C7YER6_ENTFA/29-208
C7YER7_ENTFA/17-187
C7YFX2_ENTFA/1-72
C7YFX2_ENTFA/98-267
C7ZU68_STAAU/18-205
C7ZU68_STAAU/211-399
C7ZY34_STAAU/18-171
C7ZY34_STAAU/196-282
C8A1T8_STAAU/18-205
C8A1T8_STAAU/211-399
C8A561_STAAU/18-171
C8A561_STAAU/196-282
C8A870_STAAU/18-205
C8A870_STAAU/211-399
C8AD39_STAAU/18-171
C8AD39_STAAU/196-282
C8AGV8_STAAU/18-205
C8AGV8_STAAU/211-399
C8AJC0_STAAU/1-61
C8AJC1_STAAU/18-171
C8AJC1_STAAU/196-282
C8AMF1_STAAU/18-205
C8AMF1_STAAU/211-399
C8AT53_STAAU/18-171
C8AT53_STAAU/196-282
C8KWZ8_9PAST/1-89
C8KZE0_9PAST/2-179
C8KZE3_9PAST/201-359
C8KZE3_9PAST/5-189
C8L2X2_STAAU/18-202
C8L2X2_STAAU/226-397
C8L7T3_STAAU/18-198
C8L7T3_STAAU/223-392
C8LBT8_STAAU/214-375
C8LBT8_STAAU/5-189
C8LDA1_STAAU/210-379
C8LDA1_STAAU/5-185
C8LGV0_STAAU/18-198
C8LGV0_STAAU/223-392
C8LH52_STAAU/18-202
C8LH52_STAAU/226-397
C8LQC6_STAAU/18-198
C8LQC6_STAAU/223-392
C8LRI2_STAAU/18-202
C8LRI2_STAAU/226-397
C8M0J7_STAAU/18-202
C8M0J7_STAAU/226-397
C8M253_STAAU/18-198
C8M253_STAAU/223-392
C8M6Y1_STAAU/18-198
C8M6Y1_STAAU/223-392
C8M7N5_STAAU/18-202
C8M7N5_STAAU/226-397
C8MGI6_STAAU/18-205
C8MGI6_STAAU/230-415
C8MHJ5_STAAU/2-136
C8ML71_STAAU/18-202
C8ML71_STAAU/226-397
C8MN47_STAAU/18-198
C8MN47_STAAU/223-392
C8MW26_STAAU/18-198
C8MW26_STAAU/223-392
C8MX89_STAAU/18-202
C8MX89_STAAU/226-397
C8N1K5_STAAU/18-202
C8N1K5_STAAU/226-397
C8N566_STAAU/18-198
C8N566_STAAU/223-392
C8NC88_9GAMM/20-194
C8NC88_9GAMM/229-411
C8NDJ8_9GAMM/196-368
C8NDJ8_9GAMM/2-155
C8NIF5_9LACT/19-210
C8NIF5_9LACT/240-407
C8NKM1_COREF/109-280
C8NKM1_COREF/5-92
C8NQU1_COREF/197-341
C8NQU1_COREF/6-183
C8NRQ7_COREF/2-88
C8P6G7_9LACO/19-194
C8P6G7_9LACO/229-400
C8PA81_9LACO/22-195
C8PA82_9LACO/22-208
C8PCT6_9LACO/1-172
C8PCT8_9LACO/1-168
C8PPY5_9SPIO/234-411
C8PQQ2_9SPIO/92-258
C8PRL5_9SPIO/1-147
C8PTI5_9SPIO/9-185
C8PU23_9SPIO/2-168
C8PU24_9SPIO/1-37
C8PU41_9SPIO/25-188
C8PXW2_9GAMM/182-368
C8PXW2_9GAMM/2-167
C8RRJ1_CORJE/239-360
C8RU06_CORJE/1-112
C8TCG8_KLEPR/400-518
C8TQ88_ECO26/132-283
C8TQ88_ECO26/390-573
C8TX42_ECO10/37-156
C8VZI2_DESAS/23-200
C8VZL7_DESAS/25-137
C8W117_DESAS/17-191
C8W117_DESAS/220-382
C8W862_ATOPD/263-433
C8W862_ATOPD/52-198
C8W943_ATOPD/197-375
C8WH93_EGGLE/16-162
C8WMW5_EGGLE/616-785
C8X703_NAKMY/210-387
C8X703_NAKMY/65-189
C8XCE5_NAKMY/197-353
C8XCE5_NAKMY/33-177
C9AHQ8_ENTFC/19-182
C9AKE8_ENTFC/21-198
C9ASY9_ENTFC/19-182
C9AT16_ENTFC/228-413
C9AT16_ENTFC/28-202
C9ATC8_ENTFC/21-75
C9B3A9_ENTFC/4-179
C9B3B1_ENTFC/19-198
C9B3B1_ENTFC/224-402
C9BAR5_ENTFC/19-182
C9BIA5_ENTFC/19-182
C9BIE8_ENTFC/15-186
C9BIE8_ENTFC/212-393
C9BIT7_ENTFC/21-62
C9BM21_ENTFC/16-202
C9BM21_ENTFC/228-403
C9BW97_ENTFC/15-192
C9BW97_ENTFC/218-398
C9BZK9_ENTFC/19-182
C9C2D6_ENTFC/16-202
C9C2D6_ENTFC/228-403
C9C601_ENTFC/21-199
C9C601_ENTFC/225-410
C9C811_ENTFC/19-182
C9CC54_ENTFC/16-202
C9CC54_ENTFC/228-403
C9CGQ3_ENTFC/21-206
C9D4J3_9RHOB/107-168
C9D4J5_9RHOB/258-379
C9D4J5_9RHOB/35-186
C9E4D6_9ENTR/235-410
C9E5F9_VIBCH/13-207
C9E5F9_VIBCH/226-409
C9E5R9_VIBFL/25-214
C9KLK0_9FIRM/318-485
C9KLK0_9FIRM/68-250
C9KRV9_9BACE/15-175
C9KRV9_9BACE/191-339
C9KRW1_9BACE/185-369
C9KRW1_9BACE/56-168
C9KU28_9BACE/82-251
C9KU29_9BACE/57-204
C9KU30_9BACE/22-190
C9KU31_9BACE/88-261
C9KUQ9_9BACE/262-439
C9KUQ9_9BACE/51-197
C9L2F6_9BACE/7-181
C9L5D1_RUMHA/61-227
C9LAY2_RUMHA/212-393
C9LAY2_RUMHA/28-196
C9LB02_RUMHA/393-561
C9LPZ6_9FIRM/16-186
C9LPZ6_9FIRM/228-401
C9LWI0_9FIRM/1-104
C9LWI1_9FIRM/30-200
C9M1W9_LACHE/17-183
C9M7H2_9BACT/184-340
C9M9Z5_9BACT/16-195
C9M9Z5_9BACT/221-404
C9MBB6_HAEIF/19-190
C9MBB6_HAEIF/222-400
C9MCM1_HAEIF/16-176
C9MCM1_HAEIF/196-378
C9MCT3_HAEIF/1-180
C9MCT3_HAEIF/262-444
C9MIE7_HAEIF/15-176
C9MIE7_HAEIF/196-369
C9MJU3_HAEIF/1-179
C9MJU3_HAEIF/266-448
C9MPH1_9BACT/1-134
C9MPH1_9BACT/159-320
C9MRT8_9BACT/342-506
C9MRT8_9BACT/87-251
C9MRT9_9BACT/13-184
C9MRT9_9BACT/281-429
C9MUW1_9FUSO/13-177
C9MWU8_9FUSO/1-177
C9N1Q4_9FUSO/19-210
C9NQJ7_9VIBR/213-390
C9NQJ7_9VIBR/5-186
C9NRR1_9VIBR/16-198
C9NRR1_9VIBR/237-413
C9NU45_9VIBR/2-53
C9P132_VIBME/17-192
C9P132_VIBME/219-394
C9P2L6_VIBME/264-438
C9P2L6_VIBME/7-187
C9PAP3_VIBFU/1-156
C9PBI3_VIBFU/16-195
C9PBI3_VIBFU/234-404
C9PNL3_9PAST/14-191
C9PNL4_9PAST/22-193
C9PRT3_9PAST/312-444
C9PVE1_9BACT/111-279
C9PVE2_9BACT/26-212
C9PVE2_9BACT/300-445
C9Q2J3_9VIBR/207-401
C9Q2J3_9VIBR/21-182
C9Q5S0_9VIBR/22-213
C9Q5S0_9VIBR/245-432
C9Q9P3_9VIBR/35-216
C9QSX0_ECOD1/318-405
C9QSX0_ECOD1/7-191
C9R1Q6_AGGAD/1-157
C9R1Q6_AGGAD/198-317
C9RGU5_METVM/19-199
C9RGU5_METVM/231-417
C9RMT1_FIBSS/699-861
C9RQV7_FIBSS/1-181
C9RQV7_FIBSS/209-389
C9RRX8_FIBSS/1-159
C9RRX8_FIBSS/181-364
C9RY89_GEOSY/255-434
C9RY89_GEOSY/28-204
C9RZA9_GEOSY/438-621
C9RZB1_GEOSY/219-398
C9RZB1_GEOSY/3-180
C9T1U5_9RHIZ/17-192
C9T1U7_9RHIZ/6-182
C9TB35_9RHIZ/17-192
C9TB37_9RHIZ/6-182
C9TJB3_9RHIZ/6-182
C9TJB5_9RHIZ/17-192
C9TYT5_9RHIZ/6-182
C9TYT7_9RHIZ/17-192
C9U947_BRUAB/6-182
C9U949_BRUAB/16-192
C9UIR0_BRUAB/6-182
C9UIR2_BRUAB/16-192
C9URB8_BRUAB/17-192
C9URC0_BRUAB/6-182
C9V1Q1_BRUAB/6-182
C9V1Q3_BRUAB/16-192
C9V514_BRUNE/6-182
C9V516_BRUNE/17-192
C9VFZ4_9RHIZ/16-192
C9VFZ6_9RHIZ/6-182
C9VP46_BRUAB/6-182
C9VP48_BRUAB/16-192
C9WZA6_NEIM8/2-168
C9WZA6_NEIM8/209-366
C9XEZ7_SALTD/225-410
C9XEZ7_SALTD/7-187
C9XQE6_CLODC/186-378
C9XQE6_CLODC/2-172
C9YAL6_9BURK/213-393
C9YAL6_9BURK/4-181
C9YQP4_CLODR/186-378
C9YQP4_CLODR/2-172
C9Z8J4_STRSW/91-196
D0AIS2_ENTFC/19-182
D0AQB1_ENTFC/16-202
D0AQB1_ENTFC/228-403
D0ARI1_ENTFC/19-182
D0AT89_BRUAB/6-182
D0AT91_BRUAB/16-192
D0B7P3_BRUME/16-192
D0B7P5_BRUME/6-182
D0BG78_BRUSU/6-182
D0BG80_BRUSU/17-192
D0BSM5_9FUSO/30-182
D0BWI7_9GAMM/206-378
D0BWI7_9GAMM/9-188
D0C390_9GAMM/243-422
D0C390_9GAMM/43-208
D0CE20_ACIBA/5-190
D0D7E0_9RHOB/413-560
D0D7E2_9RHOB/20-194
D0DGH3_9LACO/315-479
D0DGH3_9LACO/75-245
D0DGV9_9LACO/201-364
D0DGV9_9LACO/4-168
D0DMR1_9LACO/11-193
D0DMR1_9LACO/214-395
D0DMR2_9LACO/11-178
D0DMR2_9LACO/180-364
D0DMR4_9LACO/11-183
D0DMR4_9LACO/203-383
D0DMR6_9LACO/4-172
D0DQ52_9LACO/1-177
D0DQ52_9LACO/189-359
D0DW48_9LACO/30-207
D0DW50_9LACO/11-188
D0DW50_9LACO/213-373
D0DZM2_9LACO/1-179
D0DZM3_9LACO/2-191
D0FP22_ERWPY/1-151
D0FP22_ERWPY/233-415
D0FXB5_ERWPY/100-277
D0FXB7_ERWPY/25-116
D0GA99_BRUME/6-182
D0GAA1_BRUME/16-192
D0GPN1_9FUSO/10-173
D0GPN1_9FUSO/199-374
D0GPN2_9FUSO/1-87
D0H923_VIBCH/67-212
D0HFK5_VIBMI/102-279
D0HJ68_VIBMI/18-196
D0HJ68_VIBMI/220-412
D0HTD2_VIBCH/63-212
D0I0N5_VIBCH/42-204
D0IJZ0_9VIBR/1-168
D0IRU4_HELP1/1-180
D0IRU4_HELP1/188-348
D0IRZ6_HELP1/13-194
D0IRZ6_HELP1/237-400
D0IS52_HELP1/13-177
D0IUH9_HELP1/11-170
D0IUH9_HELP1/193-369
D0J4L5_COMT2/19-195
D0J4L5_COMT2/253-398
D0JYY0_HELP5/202-373
D0JZ31_HELP5/13-194
D0JZ31_HELP5/231-394
D0JZ90_HELP5/31-194
D0K1E0_HELP5/1-102
D0K1E0_HELP5/139-304
D0K1K0_HELP5/198-354
D0K1K0_HELP5/7-176
D0K643_STAAD/18-202
D0K643_STAAD/226-397
D0K8U7_STAAD/18-198
D0K8U7_STAAD/223-392
D0KMA1_PECWW/267-434
D0KMA1_PECWW/8-163
D0KYE4_HALNC/2-178
D0KYE4_HALNC/200-385
D0LNE2_HALO1/213-399
D0LNE2_HALO1/40-183
D0LVD6_HALO1/327-430
D0LVD6_HALO1/38-216
D0MHM4_RHOM4/21-200
D0MHM4_RHOM4/234-415
D0MKU0_RHOM4/38-219
D0P7F8_BRUSU/17-192
D0P7G0_BRUSU/6-182
D0PGG0_BRUSU/17-192
D0PGG2_BRUSU/6-182
D0RF15_9RHIZ/16-192
D0RF17_9RHIZ/6-182
D0S0K0_ACICA/108-283
D0S0K0_ACICA/434-574
D0S8M5_ACIJO/12-193
D0S8M5_ACIJO/218-401
D0SCV4_ACIJO/1-156
D0SCV4_ACIJO/232-408
D0SGH3_ACIJO/195-355
D0SGH3_ACIJO/4-175
D0SKX4_ACIJU/102-284
D0SKX4_ACIJU/391-574
D0SQ83_ACIJU/223-404
D0SQ83_ACIJU/8-147
D0SR86_ACIJU/12-193
D0SR86_ACIJU/218-387
D0SUC5_ACILW/1-109
D0SUC5_ACILW/135-322
D0SUP9_ACILW/196-374
D0SUP9_ACILW/3-176
D0SZ39_ACILW/1-180
D0TH65_9BACE/201-371
D0W4F8_NEICI/220-389
D0W4F8_NEICI/3-179
D0WB01_NEILA/2-180
D0WPX3_9ACTO/187-350
D0WPX3_9ACTO/6-168
D0WYM6_VIBAL/1-154
D0WYM6_VIBAL/171-350
D0X1Z9_VIBAL/16-205
D0X1Z9_VIBAL/231-410
D0YQR3_9ACTO/240-424
D0YQR3_9ACTO/32-209
D0YW24_LISDA/231-384
D0YW24_LISDA/30-182
D0YZS3_LISDA/1-168
D0YZS3_LISDA/211-400
D0Z2V2_LISDA/4-51
D0ZEQ8_EDWTE/242-421
D0ZEQ8_EDWTE/27-206
D0ZU97_SALT1/225-410
D0ZU97_SALT1/7-187
D1AXV6_STRM9/19-210
D1AXV6_STRM9/241-426
D1B6X4_THEAS/13-174
D1B6X4_THEAS/190-354
D1BQJ0_VEIPT/380-565
D1BQJ3_VEIPT/3-181
D1C5W4_SPHTD/10-183
D1C5W4_SPHTD/271-455
D1CU65_9RHIZ/141-322
D1CU65_9RHIZ/23-128
D1D2Q2_NEIGO/218-376
D1D2Q2_NEIGO/25-177
D1D4M6_NEIGO/1-123
D1D4M6_NEIGO/161-321
D1D4S8_NEIGO/19-189
D1DBK8_NEIGO/1-123
D1DBK8_NEIGO/161-321
D1DBQ9_NEIGO/9-176
D1DCH5_NEIGO/218-376
D1DCH5_NEIGO/25-177
D1DF05_NEIGO/193-351
D1DF05_NEIGO/7-152
D1DHY1_NEIGO/1-123
D1DHY1_NEIGO/161-321
D1DI33_NEIGO/19-189
D1DN23_NEIGO/1-123
D1DN23_NEIGO/161-321
D1DN76_NEIGO/19-189
D1DPG0_NEIGO/193-351
D1DPG0_NEIGO/7-152
D1DTR9_NEIGO/209-379
D1DTR9_NEIGO/9-176
D1DUV3_NEIGO/1-123
D1DUV3_NEIGO/161-321
D1DWE0_NEIGO/193-351
D1DWE0_NEIGO/7-152
D1E1D7_NEIGO/1-123
D1E1D7_NEIGO/161-321
D1E1J0_NEIGO/17-187
D1E335_NEIGO/193-351
D1E335_NEIGO/7-152
D1E7R4_NEIGO/1-123
D1E7R4_NEIGO/161-321
D1E7W7_NEIGO/17-187
D1E989_NEIGO/193-351
D1E989_NEIGO/7-152
D1EE57_NEIGO/1-123
D1EE57_NEIGO/161-321
D1EEB2_NEIGO/17-187
D1EFV1_NEIGO/218-387
D1EFV1_NEIGO/25-177
D1EKR6_9RHIZ/6-182
D1EKR8_9RHIZ/17-192
D1EV04_BRUME/15-191
D1EV06_BRUME/6-182
D1F348_BRUME/6-182
D1F350_BRUME/16-192
D1FBQ9_9RHIZ/6-182
D1FBR1_9RHIZ/16-192
D1GNL6_STAA0/18-198
D1GNL6_STAA0/223-392
D1GNS5_STAA0/18-202
D1GNS5_STAA0/227-388
D1J8B0_MYCHP/225-387
D1J8B0_MYCHP/27-184
D1J8B1_MYCHP/13-203
D1J8B1_MYCHP/233-420
D1J8V9_MYCHP/14-173
D1J8V9_MYCHP/180-370
D1J8W0_MYCHP/1-155
D1J8W0_MYCHP/197-356
D1J921_9ARCH/20-203
D1J921_9ARCH/235-415
D1JDB6_9ARCH/20-191
D1JDB6_9ARCH/206-362
D1JFQ8_9ARCH/8-186
D1JFR0_9ARCH/2-76
D1JLZ4_9BACE/1-171
D1JLZ4_9BACE/184-344
D1JLZ5_9BACE/31-208
D1JLZ6_9BACE/32-183
D1JLZ7_9BACE/257-411
D1JLZ7_9BACE/51-242
D1K1F1_9BACE/1-172
D1K1F3_9BACE/2-152
D1K6C0_9BACE/20-203
D1K6C0_9BACE/236-404
D1KAM1_9BACE/11-190
D1LXJ6_STRSU/17-208
D1LXJ6_STRSU/235-401
D1N222_9BACT/259-401
D1N222_9BACT/33-193
D1N8E7_9BACT/4-171
D1N8E8_9BACT/55-209
D1NAB9_9BACT/1-176
D1NAC2_9BACT/201-355
D1NAC2_9BACT/6-171
D1NCF1_HAEIF/43-130
D1NEJ6_HAEIF/1-58
D1NFB0_HAEIF/87-241
D1NP12_CLOTM/121-306
D1NP12_CLOTM/315-491
D1NT35_9BIFI/194-355
D1NT35_9BIFI/33-186
D1P3E3_9ENTR/235-412
D1P3E3_9ENTR/96-203
D1PC43_9BACT/1-155
D1PC43_9BACT/185-355
D1PEN3_9BACT/4-172
D1PEN4_9BACT/1-174
D1PEN4_9BACT/228-385
D1PEN6_9BACT/296-450
D1PEN6_9BACT/69-243
D1PG35_9BACT/1133-1281
D1PG35_9BACT/934-1112
D1PJZ2_9FIRM/8-192
D1PJZ4_9FIRM/8-174
D1PJZ5_9FIRM/187-343
D1PNU8_9FIRM/1-165
D1PNU8_9FIRM/184-362
D1PQ98_9FIRM/140-267
D1QBD8_STAAU/210-379
D1QBD8_STAAU/5-185
D1QE47_STAAU/214-375
D1QE47_STAAU/5-189
D1QHA1_STAAU/18-198
D1QHA1_STAAU/223-392
D1QJV9_STAAU/18-202
D1QJV9_STAAU/226-397
D1QQY1_9BACT/6-193
D1QQY2_9BACT/142-308
D1QQY2_9BACT/2-89
D1QQY5_9BACT/1-147
D1QQY6_9BACT/33-186
D1QQY7_9BACT/72-247
D1QYD3_STAAU/18-202
D1QYD3_STAAU/226-397
D1QZ59_STAAU/18-198
D1QZ59_STAAU/223-392
D1RHS8_LEGLO/2-167
D1VRI8_9FIRM/1-159
D1VS23_9FIRM/599-780
D1VS23_9FIRM/797-954
D1VTE8_9FIRM/21-184
D1VTY0_9FIRM/1-175
D1VUB4_9FIRM/6-167
D1VUB5_9FIRM/25-184
D1VV14_9FIRM/38-212
D1VV15_9FIRM/10-169
D1VV15_9FIRM/197-378
D1VV69_9FIRM/10-190
D1VV69_9FIRM/220-379
D1W3A9_9BACT/16-188
D1W683_9BACT/20-195
D1W684_9BACT/20-183
D1W7S2_9BACT/16-203
D1WAS3_9LACO/2-191
D1WAS4_9LACO/1-179
D1WCA6_9LACO/11-176
D1WCA8_9LACO/11-194
D1WCA8_9LACO/214-394
D1WCA9_9LACO/11-177
D1WCA9_9LACO/198-379
D1WEL2_9LACO/1-177
D1WEL2_9LACO/189-359
D1WFC9_9LACO/237-397
D1WFC9_9LACO/35-212
D1WFD1_9LACO/11-188
D1WFD3_9LACO/215-382
D1WGS1_9LACO/233-372
D1XQJ3_9ACTO/3-84
D1XRZ5_9ACTO/262-391
D1XRZ5_9ACTO/5-184
D1XTB6_9ACTO/2-178
D1XTB6_9ACTO/200-355
D1YJ19_9LACO/1-82
D1YJ19_9LACO/115-278
D1YJ22_9LACO/1-163
D1YJ56_9LACO/314-441
D1YJ56_9LACO/500-674
D1YNY9_9FIRM/16-187
D1YNY9_9FIRM/239-408
D1YNZ2_9FIRM/383-579
D1YRX7_9FIRM/1-100
D1YRX9_9FIRM/1-179
D1YRY3_9FIRM/17-193
D1YRY3_9FIRM/219-410
D1YRY5_9FIRM/1-177
D2AF89_SHIF2/102-260
D2AF89_SHIF2/367-531
D2AM28_FRATE/214-388
D2AM28_FRATE/3-166
D2ANX7_FRATE/1-59
D2ANX7_FRATE/74-225
D2ANX8_FRATE/2-74
D2BFS3_STRRD/197-375
D2BFS3_STRRD/23-183
D2C2P9_DICD5/4-180
D2C2Q1_DICD5/207-375
D2C2Q1_DICD5/3-186
D2EPP4_9STRE/17-170
D2EPP4_9STRE/198-372
D2EQS4_9STRE/1-179
D2EQS4_9STRE/195-375
D2EQS8_9STRE/35-214
D2F065_9BACE/307-454
D2F065_9BACE/32-219
D2F066_9BACE/2-96
D2F067_9BACE/358-523
D2F067_9BACE/88-271
D2F482_STAAU/18-205
D2F482_STAAU/211-399
D2F875_STAAU/18-171
D2F875_STAAU/196-282
D2FAG6_STAAU/18-205
D2FAG6_STAAU/211-399
D2FEB6_STAAU/18-171
D2FEB6_STAAU/196-373
D2FJ83_STAAU/17-190
D2FJ83_STAAU/215-388
D2FMY5_STAAU/18-171
D2FMY5_STAAU/219-368
D2FSM4_STAAU/18-205
D2FSM4_STAAU/211-399
D2FWF5_STAAU/18-171
D2FWF5_STAAU/196-282
D2G1H8_STAAU/18-171
D2G1H8_STAAU/196-373
D2G5W3_STAAU/18-205
D2G5W3_STAAU/211-399
D2G6X6_STAAU/1-182
D2G6X6_STAAU/187-376
D2GAC5_STAAU/1-148
D2GAC5_STAAU/173-350
D2GHF6_STAAU/18-171
D2GHF6_STAAU/196-373
D2GJ96_STAAU/18-205
D2GJ96_STAAU/211-399
D2GNP5_STAAU/18-205
D2GNP5_STAAU/211-399
D2GSK6_STAAU/18-171
D2GSK6_STAAU/196-373
D2KHU0_HELPY/13-177
D2KHU0_HELPY/220-381
D2KHU1_HELPY/13-177
D2KHU1_HELPY/232-393
D2KHU2_HELPY/13-177
D2KHU2_HELPY/220-381
D2KHU3_HELPY/13-177
D2KHU3_HELPY/224-385
D2KHU4_HELPY/1-46
D2KHU4_HELPY/89-250
D2KHU5_HELPY/13-64
D2KHU5_HELPY/177-348
D2KHU5_HELPY/56-134
D2KHU6_HELPY/13-191
D2KHU6_HELPY/229-393
D2KHU7_HELPY/13-194
D2KHU7_HELPY/239-400
D2KHU8_HELPY/13-177
D2KHU8_HELPY/222-382
D2KHU9_HELPY/13-194
D2KHV0_HELPY/13-184
D2KHV1_HELPY/13-174
D2KHV2_HELPY/13-200
D2KHV3_HELPY/13-194
D2KHV3_HELPY/237-324
D2KHV4_HELPY/13-198
D2KHV4_HELPY/239-403
D2KHV5_HELPY/13-173
D2KHV5_HELPY/214-381
D2KHV6_HELPY/13-174
D2KHV7_HELPY/13-194
D2KHV7_HELPY/245-432
D2KHV8_HELPY/13-173
D2KHV8_HELPY/212-393
D2KHV9_HELPY/13-174
D2KHV9_HELPY/219-386
D2KHW1_HELPY/13-194
D2KHW1_HELPY/241-405
D2KHW2_HELPY/186-339
D2KHW2_HELPY/2-145
D2KHW3_HELPY/158-313
D2KHW3_HELPY/2-145
D2KHW4_HELPY/1-114
D2KHW4_HELPY/155-326
D2KHW5_HELPY/186-339
D2KHW5_HELPY/4-145
D2KHW6_HELPY/159-313
D2KHW6_HELPY/2-145
D2LA90_9DELT/131-309
D2LA90_9DELT/328-509
D2MJZ5_9BACT/1-159
D2MJZ5_9BACT/187-368
D2MK15_9BACT/58-235
D2MPM8_9FIRM/23-216
D2MPM9_9FIRM/1-174
D2MPZ8_9FIRM/2-151
D2MTG1_CAMJE/8-172
D2MTG2_CAMJE/891-1058
D2MUT1_CAMJE/1-114
D2MUT3_CAMJE/1-96
D2MXN5_CAMJE/18-194
D2MXN5_CAMJE/226-395
D2MYH1_CAMJE/52-213
D2MYH2_CAMJE/888-1034
D2N4J0_STAA5/18-197
D2N4J0_STAA5/222-381
D2NCT2_ECOS5/2-174
D2NT12_ROTMD/17-200
D2NT12_ROTMD/214-368
D2NY14_LISM1/17-198
D2NY14_LISM1/224-394
D2NY16_LISM1/10-190
D2NY16_LISM1/216-378
D2P9I3_LISM2/17-198
D2P9I3_LISM2/224-394
D2P9I5_LISM2/10-190
D2P9I5_LISM2/216-378
D2QLF3_SPILD/27-197
D2QLF3_SPILD/318-499
D2QTT7_SPILD/283-425
D2QTT7_SPILD/29-210
D2QUZ5_SPILD/32-107
D2R601_PIRSD/1-174
D2R601_PIRSD/200-373
D2R8Y8_PIRSD/16-199
D2R8Y8_PIRSD/218-402
D2RKD3_ACIFV/13-167
D2RKD4_ACIFV/15-177
D2RKD4_ACIFV/203-373
D2T3N1_ERWP6/270-452
D2T3N1_ERWP6/3-188
D2TA12_ERWP6/100-277
D2TNZ5_CITRI/222-407
D2TNZ5_CITRI/5-170
D2TPV5_CITRI/22-194
D2TPV5_CITRI/226-403
D2TZU0_9ENTR/20-186
D2TZU0_9ENTR/227-361
D2UJI8_STAAU/17-190
D2UJI8_STAAU/215-388
D2UN84_STAAU/18-171
D2UN84_STAAU/219-381
D2UT72_STAAU/18-171
D2UT72_STAAU/196-373
D2UWW4_STAAU/18-205
D2UWW4_STAAU/211-399
D2ZA16_9ENTR/2-181
D2ZA16_9ENTR/252-430
D2ZVA8_NEIMU/285-458
D3A6Z8_NEISU/15-130
D3A6Z9_NEISU/48-214
D3AAN7_9CLOT/237-421
D3AAN7_9CLOT/32-207
D3ADD1_9CLOT/515-694
D3ADD1_9CLOT/738-879
D3CVW5_9ACTO/566-744
D3DF83_HYDTT/230-400
D3DF83_HYDTT/8-193
D3E2L7_METRM/2-176
D3EGH4_GEOS4/1-178
D3EGH4_GEOS4/195-372
D3ET24_STAA4/18-198
D3ET24_STAA4/223-392
D3EXK0_STAA4/18-202
D3EXK0_STAA4/226-397
D3FHM6_MYCGH/28-192
D3FHM7_MYCGH/22-183
D3FJ44_MYCGF/28-192
D3FJ45_MYCGF/22-201
D3FMQ7_CAMJI/1179-1352
D3FMQ7_CAMJI/891-1077
D3FP26_CAMJI/1-169
D3FP26_CAMJI/181-354
D3FX57_BACPE/13-197
D3FX57_BACPE/232-421
D3G1N6_BACPE/170-320
D3G1N6_BACPE/4-161
D3G2H6_ZYMMO/14-201
D3G2H6_ZYMMO/232-401
D3HAE7_STRM6/1-168
D3HAE8_STRM6/14-190
D3HAE9_STRM6/12-166
D3HDP8_STRG3/11-166
D3HLI5_LEGLN/229-414
D3HYV9_9BACT/64-186
D3I0Y6_9BACT/9-188
D3I3E2_9BACT/2-176
D3I4L6_9BACT/297-432
D3I981_9BACT/2-168
D3I982_9BACT/1-149
D3IJD0_9BACT/231-401
D3IJD0_9BACT/25-202
D3IKS4_9BACT/1-152
D3IKS4_9BACT/165-333
D3JD02_STAAU/6-126
D3JD04_STAAU/16-194
D3JD04_STAAU/217-404
D3JP72_YEREN/2-142
D3L516_9BACT/301-423
D3LRU7_MICLU/205-387
D3LRU7_MICLU/63-170
D3LSU8_9FIRM/102-265
D3LWE5_9FIRM/13-172
D3LWE5_9FIRM/178-373
D3LWE5_9FIRM/427-605
D3M948_9ACTO/9-191
D3MRN1_9FIRM/13-193
D3MRN1_9FIRM/216-395
D3MRN2_9FIRM/3-182
D3MSV0_9FIRM/5-127
D3MSV1_9FIRM/1-152
D3MSV3_9FIRM/20-191
D3MSV3_9FIRM/217-390
D3PB23_DEFDS/198-372
D3PB23_DEFDS/6-183
D3PM97_MEIRD/2-158
D3PM97_MEIRD/212-375
D3QHT8_STALH/17-197
D3QHT8_STALH/222-380
D3QME0_ECOCB/102-278
D3QME0_ECOCB/385-567
D3R0W4_CLOB3/2-178
D3R0W6_CLOB3/1-181
D3R0W6_CLOB3/197-377
D3R373_CLOB3/13-194
D3R373_CLOB3/217-378
D3RDR6_KLEVT/2-158
D3RDR6_KLEVT/229-400
D3RW62_ALLVD/22-188
D3RW62_ALLVD/222-394
D3RWE1_ALLVD/272-425
D3RWE1_ALLVD/50-209
D3S0T0_FERPA/229-402
D3S0T0_FERPA/26-189
D3SAS5_THISK/2-184
D3SAS5_THISK/212-382
D3UGP8_HELM1/13-191
D3UGP8_HELM1/236-412
D3UH05_HELM1/248-402
D3UH05_HELM1/8-168
D3UHV0_HELM1/13-175
D3UHV0_HELM1/220-405
D3UHW3_HELM1/13-173
D3UHW3_HELM1/218-378
D3UJF2_HELM1/13-192
D3UJF2_HELM1/237-418
D3UP82_LISSS/19-193
D3UP82_LISSS/212-398
D3URI3_LISSS/19-202
D3URI3_LISSS/228-418
D3UXZ3_XENBS/251-438
D3UXZ3_XENBS/33-214
D3V0H1_XENBS/2-184
D3VBW9_XENNA/213-380
D3VBW9_XENNA/22-181
D3VG22_XENNA/257-438
D3VG22_XENNA/38-221
D3VR87_MYCA6/16-198
D3VR87_MYCA6/216-399
D3VR90_MYCA6/152-333
D3VR90_MYCA6/359-508
D3VR90_MYCA6/8-126
D3VR93_MYCA6/217-384
D3VR93_MYCA6/9-191
D4BER5_9ENTR/102-266
D4BER5_9ENTR/373-553
D4C3E7_PRORE/102-284
D4C8X8_9CLOT/119-314
D4C8X8_9CLOT/2-98
D4C9K6_9CLOT/13-196
D4C9K6_9CLOT/245-412
D4CB83_9CLOT/34-193
D4CB85_9CLOT/1-173
D4CBV3_9CLOT/166-342
D4CBV4_9CLOT/82-232
D4CBV5_9CLOT/199-362
D4CBV5_9CLOT/6-174
D4CCY3_9CLOT/23-209
D4CKR3_9FIRM/191-372
D4CKR3_9FIRM/20-172
D4CRK4_9FUSO/11-176
D4CRK5_9FUSO/11-180
D4CTF2_9FUSO/281-458
D4CTF2_9FUSO/35-196
D4CW47_9FUSO/19-198
D4CW48_9FUSO/206-391
D4CW48_9FUSO/30-189
D4CW86_9FUSO/1-182
D4CWY1_9FUSO/188-361
D4CWY1_9FUSO/365-522
D4CWY1_9FUSO/8-171
D4CX74_9FUSO/1-176
D4CYS3_9FUSO/2-67
D4CYT5_9FUSO/1-156
D4CYT6_9FUSO/1-64
D4DMG6_NEIEG/1-157
D4DMG6_NEIEG/198-367
D4DRD8_NEIEG/4-129
D4DRD9_NEIEG/35-191
D4DRZ2_NEIEG/19-183
D4DRZ2_NEIEG/201-375
D4DXV2_SEROD/184-366
D4DXV2_SEROD/7-162
D4EME4_ENTFA/17-196
D4EME4_ENTFA/225-394
D4EME7_ENTFA/209-387
D4EME7_ENTFA/6-183
D4EXC5_ENTFA/214-383
D4EXC5_ENTFA/6-185
D4EXC8_ENTFA/17-194
D4EXC8_ENTFA/220-398
D4F9J0_EDWTA/85-246
D4FBQ1_9LACO/1-165
D4FBQ1_9LACO/198-361
D4FHG2_9LACO/315-479
D4FHG2_9LACO/75-245
D4FZQ3_BACNA/218-393
D4FZQ3_BACNA/43-194
D4GVY7_HALVD/199-366
D4GVY7_HALVD/7-175
D4H1I3_DENA2/244-421
D4H1I3_DENA2/39-209
D4H4I7_DENA2/1-158
D4H4I7_DENA2/209-391
D4H567_DENA2/2-174
D4H567_DENA2/227-412
D4HR65_KLEPN/172-359
D4HR65_KLEPN/3-156
D4IM79_9BACT/226-386
D4IM79_9BACT/27-206
D4IM82_9BACT/1-154
D4IP13_9BACT/194-341
D4IP13_9BACT/22-175
D4J8W1_9FIRM/15-154
D4JHU9_9FIRM/740-903
D4JJ99_9FIRM/1-174
D4JJ99_9FIRM/215-379
D4JJA1_9FIRM/2-184
D4JLS3_9FIRM/1-176
D4JLS3_9FIRM/190-360
D4JLS7_9FIRM/1-177
D4JLS7_9FIRM/197-383
D4JQV2_9FIRM/12-189
D4JQV4_9FIRM/37-229
D4JQV5_9FIRM/72-174
D4JT02_9FIRM/21-195
D4JT02_9FIRM/211-368
D4JT03_9FIRM/38-212
D4JT04_9FIRM/7-165
D4JXS3_9FIRM/194-376
D4JXS3_9FIRM/7-178
D4JXS5_9FIRM/2-187
D4JZ09_9FIRM/1-166
D4JZ09_9FIRM/183-362
D4K6E9_9FIRM/203-365
D4K6E9_9FIRM/21-186
D4KFR4_9FIRM/2-122
D4KL71_9FIRM/351-532
D4KL73_9FIRM/7-168
D4KL74_9FIRM/1-178
D4L128_9FIRM/14-190
D4L128_9FIRM/231-395
D4L130_9FIRM/86-256
D4L131_9FIRM/1-102
D4L321_9FIRM/252-424
D4L321_9FIRM/31-198
D4L6I2_9FIRM/16-196
D4L6I2_9FIRM/222-414
D4L6I5_9FIRM/5-169
D4L9G1_9FIRM/190-357
D4L9G1_9FIRM/3-167
D4L9X9_9FIRM/29-202
D4LG60_9FIRM/1-165
D4LLY1_9FIRM/1-182
D4LLY1_9FIRM/223-397
D4LTP7_9FIRM/1-154
D4LTP7_9FIRM/171-349
D4LTP9_9FIRM/1-174
D4M0C3_9FIRM/32-174
D4M0C5_9FIRM/11-173
D4M8N3_9BACT/654-817
D4MA68_9BACT/1-54
D4MCM1_9ENTE/18-175
D4MDN2_9ENTE/15-135
D4MF97_9ENTE/17-204
D4MF97_9ENTE/230-396
D4MIQ3_9FIRM/14-168
D4MIQ3_9FIRM/187-363
D4MIQ4_9FIRM/9-189
D4MIQ6_9FIRM/1-167
D4MIQ6_9FIRM/188-369
D4MIQ9_9FIRM/347-503
D4MWT2_9FIRM/1-182
D4MWT2_9FIRM/205-360
D4MWT5_9FIRM/1-163
D4MWT5_9FIRM/181-357
D4N0H3_9FIRM/390-565
D4N0I1_9FIRM/1-185
D4N0I1_9FIRM/226-381
D4N0I3_9FIRM/26-193
D4N0I4_9FIRM/41-206
D4Q4S7_LISMO/19-200
D4Q4S7_LISMO/226-393
D4QIG8_ENTFC/319-495
D4QIG8_ENTFC/68-238
D4QLW2_ENTFC/19-182
D4QTS1_ENTFC/19-182
D4R0B6_ENTFC/16-202
D4R0B6_ENTFC/228-403
D4RB76_ENTFC/15-177
D4RB76_ENTFC/203-369
D4RJE2_ENTFC/19-182
D4RK15_ENTFC/13-199
D4RK15_ENTFC/218-380
D4RL26_ENTFC/15-192
D4RL26_ENTFC/218-377
D4RN88_ENTFC/16-202
D4RN88_ENTFC/228-403
D4RW13_9FIRM/16-190
D4RW14_9FIRM/23-200
D4RYX5_9FIRM/392-576
D4RYY1_9FIRM/90-272
D4S0M8_9FIRM/237-422
D4S0M8_9FIRM/29-202
D4S0W2_9FIRM/44-198
D4S0W3_9FIRM/256-362
D4S374_9FIRM/80-245
D4S375_9FIRM/54-205
D4SLS2_ENTFC/19-182
D4SNC4_ENTFC/15-198
D4SNC4_ENTFC/224-407
D4SS94_9XANT/2-157
D4TLJ3_9NOST/248-419
D4TLJ3_9NOST/34-213
D4TWF5_9ACTO/13-192
D4TWF5_9ACTO/214-374
D4U9L2_STAAU/18-198
D4U9L2_STAAU/223-392
D4UA81_STAAU/18-202
D4UA81_STAAU/227-388
D4UD06_STAAU/18-198
D4UD06_STAAU/223-392
D4UE84_STAAU/18-202
D4UE84_STAAU/226-397
D4UZK1_ENTFA/179-353
D4UZK1_ENTFA/3-153
D4UZK3_ENTFA/19-172
D4UZK3_ENTFA/198-358
D4V4G5_BACVU/245-425
D4V4G5_BACVU/6-192
D4V4G7_BACVU/220-370
D4V4G7_BACVU/3-169
D4VNP1_9BACE/10-186
D4VNP1_9BACE/227-399
D4VNP3_9BACE/41-220
D4W074_ENTFC/15-205
D4W074_ENTFC/231-413
D4W1A9_ENTFC/19-182
D4W3B6_9FIRM/1-173
D4W3B6_9FIRM/201-378
D4WAS9_BACOV/232-402
D4WAS9_BACOV/6-175
D4WAT1_BACOV/21-201
D4WAT2_BACOV/1-159
D4WAT2_BACOV/210-372
D4WJY1_BACOV/1-186
D4WJY1_BACOV/227-355
D4X112_BACOV/41-220
D4X114_BACOV/10-186
D4X114_BACOV/227-399
D4X796_9BURK/47-225
D4XVA1_9MOLU/2-83
D4XVA2_9MOLU/13-176
D4XVA2_9MOLU/218-375
D4YA49_BACTR/266-448
D4YA49_BACTR/28-204
D4YAQ4_BACTR/1-187
D4YAQ4_BACTR/217-371
D4YAQ7_BACTR/444-624
D4YD42_BACTR/245-423
D4YD42_BACTR/46-197
D4YFW3_9LACT/19-190
D4YFW3_9LACT/216-391
D4YK70_9MICO/237-369
D4YVB1_9LACO/1-177
D4YVB1_9LACO/218-369
D4YVV1_9LACO/1-45
D4ZVF9_SPIPL/43-228
D4ZZI0_SPIPL/1-158
D4ZZI0_SPIPL/192-374
D5A250_SPIPL/243-401
D5A250_SPIPL/26-190
D5AH29_STRGZ/3-130
D5AH30_STRGZ/1-64
D5AH30_STRGZ/105-283
D5AIS6_STRGZ/263-442
D5AIS6_STRGZ/6-188
D5AIS7_STRGZ/352-520
D5AIS7_STRGZ/85-263
D5AJQ0_STRGZ/17-208
D5AJQ0_STRGZ/235-401
D5AQR3_RHOCB/212-383
D5AQR3_RHOCB/5-181
D5ASI5_RHOCB/361-539
D5ASI5_RHOCB/85-252
D5AUN4_RHOCB/204-378
D5AUN4_RHOCB/3-184
D5BAA2_ZUNPS/151-330
D5BEI8_ZUNPS/221-378
D5BEI8_ZUNPS/9-191
D5BH56_ZUNPS/237-426
D5BH56_ZUNPS/26-211
D5BJQ2_ZUNPS/179-370
D5BRJ9_PUNMI/623-767
D5BXH4_NITHN/22-183
D5BXH4_NITHN/222-411
D5BY88_NITHN/1-189
D5BZ00_NITHN/229-391
D5BZ00_NITHN/32-211
D5C182_NITHN/1-181
D5C182_NITHN/221-402
D5C3X1_NITHN/226-399
D5C3X1_NITHN/31-198
D5C5B9_NITHN/6-178
D5CMI9_SIDLE/10-189
D5CMI9_SIDLE/217-389
D5CQU2_SIDLE/456-608
D5CQU2_SIDLE/618-800
D5D8C0_ECOKI/217-396
D5D8C0_ECOKI/7-188
D5E6A9_MYCCM/12-195
D5E6A9_MYCCM/213-396
D5EBK8_METMS/212-398
D5EBK8_METMS/6-184
D5EDF7_AMICL/316-489
D5EDF9_AMICL/202-362
D5EDF9_AMICL/3-172
D5EID2_CORAD/234-417
D5EID2_CORAD/28-202
D5EYU5_PRER2/195-381
D5EYU5_PRER2/3-178
D5GXP5_LACCS/75-226
D5GXP6_LACCS/56-220
D5H4A3_SALRM/283-463
D5H4A3_SALRM/81-249
D5KTL7_KLEPN/22-207
D5MGZ6_9BACT/10-167
D5MGZ6_9BACT/209-370
D5MIL8_9BACT/238-415
D5MIL8_9BACT/31-210
D5MWX5_BACSU/239-405
D5MWX5_BACSU/32-213
D5NZU3_CORAM/13-172
D5NZU3_CORAM/189-349
D5QGF4_GLUHA/129-282
D5QGF4_GLUHA/3-73
D5QVT0_METTR/12-168
D5QVT0_METTR/190-345
D5RDD5_FUSNN/9-180
D5RDS4_FUSNN/19-210
D5RDS4_FUSNN/214-406
D5RQ90_9PROT/246-413
D5RQ90_9PROT/62-176
D5S967_STRPA/223-401
D5S967_STRPA/3-182
D5SQL3_PLAL2/206-395
D5SQL3_PLAL2/3-189
D5SUK3_PLAL2/198-359
D5SUK3_PLAL2/5-166
D5SZQ3_LEUKI/14-183
D5SZQ3_LEUKI/209-378
D5T1G0_LEUKI/1-43
D5T1G1_LEUKI/4-186
D5T1G6_LEUKI/2-185
D5T8W9_LEGP2/255-405
D5UAC8_BRAM5/794-951
D5UAC8_BRAM5/959-1124
D5V5W7_ARCNC/186-367
D5V5W7_ARCNC/3-166
D5V948_MORCR/12-190
D5WQ38_BACT2/209-382
D5WQ38_BACT2/3-181
D5WVQ3_BACT2/9-185
D5XDB9_THEPJ/17-200
D5XDB9_THEPJ/232-397
D5XX94_MYCTU/4-163
D5Y7N7_MYCTU/4-163
D5YI61_MYCTU/4-163
D5YUN3_MYCTU/4-163
D5Z6U0_MYCTU/4-163
D5ZJU2_MYCTU/4-163
D6BD37_9FUSO/6-185
D6BFA5_9FUSO/172-346
D6BFA5_9FUSO/2-164
D6BJA4_9FUSO/14-181
D6BJA5_9FUSO/1-125
D6CND5_THIS3/204-358
D6CND5_THIS3/47-182
D6CNY0_THIS3/4-181
D6CPS0_THIS3/5-156
D6CSC7_THIS3/2-158
D6D2G0_9BACE/1-109
D6D2G0_9BACE/198-364
D6D2G1_9BACE/238-414
D6D2G1_9BACE/3-146
D6D2H3_9BACE/13-191
D6D2H3_9BACE/232-416
D6DBK7_BIFLO/1-57
D6DH78_CLOSC/29-204
D6DH79_CLOSC/1-165
D6DH81_CLOSC/119-314
D6DH81_CLOSC/2-98
D6DIC0_CLOSC/13-177
D6DIC0_CLOSC/192-351
D6DL91_CLOSC/1-71
D6E1F3_9FIRM/1-175
D6E1F3_9FIRM/189-364
D6E1F6_9FIRM/1-153
D6E1F6_9FIRM/174-344
D6EBV9_9ACTN/1-49
D6FJY5_MYCTU/4-163
D6FNG7_MYCTU/4-163
D6GD94_9ENTR/472-633
D6GLC4_9ENTR/213-393
D6GLC4_9ENTR/22-181
D6GQR5_FILAD/1-167
D6GQR5_FILAD/188-366
D6GQS4_FILAD/244-427
D6GQS4_FILAD/29-213
D6GWA7_9EURY/156-306
D6GWA7_9EURY/2-156
D6H119_STAAU/18-171
D6H119_STAAU/196-282
D6H3K7_STAAU/18-205
D6H3K7_STAAU/211-399
D6H7L2_NEIGO/218-376
D6H7L2_NEIGO/25-177
D6H955_NEIGO/165-335
D6H955_NEIGO/7-132
D6HB69_NEIGO/1-123
D6HB69_NEIGO/161-321
D6HE53_STAAU/7-198
D6HI13_STAAU/18-171
D6HI13_STAAU/196-282
D6HK92_9FIRM/9-168
D6HK93_9FIRM/159-334
D6HK94_9FIRM/6-149
D6HN38_9FIRM/225-413
D6HN38_9FIRM/24-191
D6HPM8_9FIRM/56-218
D6HPN0_9FIRM/1-167
D6HS82_9FIRM/1-185
D6HSA7_9FIRM/16-186
D6IHK1_ECOLX/19-203
D6IHK1_ECOLX/219-397
D6IJJ1_ECOLX/318-405
D6IJJ1_ECOLX/7-191
D6IXJ1_STAAU/18-205
D6IXJ1_STAAU/211-399
D6J1M2_STAAU/18-171
D6J1M2_STAAU/196-282
D6J670_ECOLX/132-283
D6J670_ECOLX/390-554
D6JLT3_NEIGO/218-376
D6JLT3_NEIGO/25-177
D6JN81_NEIGO/1-123
D6JN81_NEIGO/161-321
D6JS09_ACIG3/196-357
D6JS09_ACIG3/8-171
D6JT20_ACIG3/176-333
D6JT20_ACIG3/3-156
D6KIE6_9FIRM/5-137
D6KIE8_9FIRM/13-188
D6KIE8_9FIRM/214-401
D6KKT8_9FIRM/15-191
D6KKT8_9FIRM/207-378
D6KQY8_9FIRM/358-487
D6KQY8_9FIRM/68-246
D6KRN4_9FIRM/1-177
D6KRN4_9FIRM/198-356
D6KRN6_9FIRM/24-212
D6KRN7_9FIRM/1-167
D6KRU9_9FIRM/3-161
D6KTN1_SCAIO/213-392
D6KTN1_SCAIO/23-193
D6KTN3_SCAIO/21-198
D6KTN3_SCAIO/218-399
D6KZQ9_9NEIS/1-185
D6KZQ9_9NEIS/267-438
D6L0W2_9NEIS/234-413
D6L0W2_9NEIS/59-201
D6L0W4_9NEIS/3-179
D6L2I5_9NEIS/13-171
D6L2I5_9NEIS/190-345
D6L6H5_PARDN/187-341
D6L6H5_PARDN/4-166
D6L9W7_9FUSO/13-175
D6L9W7_9FUSO/191-376
D6L9W7_9FUSO/420-572
D6LBW8_9FUSO/19-196
D6LBW8_9FUSO/210-401
D6LFN0_9FUSO/193-352
D6LFN0_9FUSO/6-183
D6LFN1_9FUSO/194-373
D6LFN1_9FUSO/2-179
D6LG55_9FUSO/2-150
D6LG57_9FUSO/8-177
D6LG58_9FUSO/1-184
D6LH05_9FUSO/1-156
D6LH05_9FUSO/181-350
D6LIW2_9FUSO/427-618
D6LT87_9RHIZ/6-182
D6LT89_9RHIZ/17-192
D6LV04_STAAU/18-205
D6LV04_STAAU/211-399
D6LZ15_STAAU/18-171
D6LZ15_STAAU/196-373
D6S327_9LACO/1-179
D6S328_9LACO/2-191
D6S515_9LACO/35-212
D6S517_9LACO/198-358
D6S6K0_PEPMA/314-484
D6S6K0_PEPMA/68-246
D6S6X3_PEPMA/4-186
D6SDB3_STAAU/18-205
D6SDB3_STAAU/211-399
D6SIF7_STAAU/18-160
D6SIF8_STAAU/20-197
D6SJT7_9DELT/195-318
D6SJT7_9DELT/3-163
D6SUT8_9DELT/6-187
D6T1D6_GARVA/14-195
D6T1D6_GARVA/222-402
D6T2H8_GARVA/11-172
D6T2H8_GARVA/183-361
D6T5T7_STAAU/18-202
D6T5T7_STAAU/226-397
D6T7F7_STAAU/18-198
D6T7F7_STAAU/223-392
D6TGT2_9CHLR/592-773
D6TKU8_9CHLR/23-198
D6TKU8_9CHLR/231-416
D6TX42_9CHLR/6-179
D6U9A5_STAAU/18-202
D6U9A5_STAAU/227-388
D6UDQ7_STAAU/18-202
D6UDQ7_STAAU/227-408
D6URT1_9BACT/1-149
D6XP52_HELPV/1-178
D6XP52_HELPV/193-346
D6XRW1_HELPV/7-185
D6XVX5_BACIE/15-196
D6XVX5_BACIE/222-400
D6Y4N5_THEBD/40-180
D6Z2C9_DESAT/25-184
D6Z2C9_DESAT/254-434
D6Z5F9_DESAT/241-421
D6Z5F9_DESAT/98-224
D6ZG52_MOBCV/204-358
D6ZG52_MOBCV/6-169
D6ZLR4_STRP0/6-182
D6ZLR8_STRP0/1-166
D6ZLR8_STRP0/182-364
D6ZQY9_STRP0/12-182
D6ZQY9_STRP0/248-426
D6ZQZ1_STRP0/1-180
D6ZQZ2_STRP0/351-520
D6ZQZ2_STRP0/85-275
D6ZVP6_BIFLJ/16-169
D6ZVP6_BIFLJ/196-387
D6ZVP8_BIFLJ/146-336
D6ZXL7_BIFLJ/13-194
D6ZXL7_BIFLJ/216-389
D7A556_STAND/2-185
D7A569_STAND/20-199
D7ARL2_THEM3/2-178
D7ARL2_THEM3/217-411
D7B1R4_NOCDD/10-196
D7BPB7_ARCHD/63-242
D7BPB8_ARCHD/68-248
D7CG17_STRBB/2-184
D7CMG8_SYNLT/218-392
D7CMG8_SYNLT/3-186
D7D000_GEOSC/209-387
D7D000_GEOSC/4-193
D7D1K4_GEOSC/261-442
D7D1K4_GEOSC/28-210
D7DJD4_METS0/2-184
D7DJD4_METS0/203-384
D7DS69_METV3/15-193
D7DS69_METV3/213-394
D7DSR5_METV3/241-410
D7E681_METEZ/5-190
D7E837_METEZ/254-436
D7E837_METEZ/36-222
D7EVA1_MYCTU/4-163
D7EZK5_9FLAO/15-185
D7EZK5_9FLAO/196-373
D7FBQ9_HELP3/11-179
D7FBR0_HELP3/20-186
D7FBV8_HELP3/198-359
D7FBV8_HELP3/7-176
D7FEE8_HELP3/13-191
D7FEE8_HELP3/231-395
D7FEK7_HELP3/13-191
D7FEK7_HELP3/233-420
D7FES3_HELP3/197-351
D7FES3_HELP3/4-183
D7FGF6_HELP3/58-233
D7GHS1_PROFC/1-42
D7GPC5_9FIRM/185-343
D7GPC5_9FIRM/4-163
D7H6J1_BRUAB/6-182
D7H6J3_BRUAB/16-192
D7HDK9_VIBCH/202-387
D7HDK9_VIBCH/22-174
D7HGW9_VIBCH/3-194
D7HH59_VIBCH/21-195
D7HH59_VIBCH/242-413
D7HIT3_VIBCH/87-232
D7I9X4_9BACE/1-85
D7I9X4_9BACE/136-319
D7I9X6_9BACE/2-183
D7I9X7_9BACE/257-409
D7I9X7_9BACE/31-206
D7IQH3_9BACE/34-187
D7IQH4_9BACE/1-166
D7IQH4_9BACE/207-379
D7IQH7_9BACE/49-224
D7IRS4_9BACE/22-198
D7IRS4_9BACE/237-412
D7J6K0_9BACE/20-196
D7J8S4_9BACE/31-114
D7J8S6_9BACE/298-469
D7J8S6_9BACE/71-248
D7JBX9_9BACE/4-164
D7JBY0_9BACE/2-152
D7JBY7_9BACE/1-179
D7JJ27_ECOLX/318-405
D7JJ27_ECOLX/7-191
D7JXP0_9BACE/1-179
D7JXP0_9BACE/220-403
D7JXP1_9BACE/2-187
D7JXP4_9BACE/52-224
D7K737_9BACE/301-461
D7K737_9BACE/71-248
D7K738_9BACE/31-181
D7K740_9BACE/20-196
D7K740_9BACE/246-417
D7NBK7_9BACT/223-370
D7NG45_9BACT/210-391
D7NG45_9BACT/23-205
D7NG46_9BACT/21-180
D7NG47_9BACT/63-213
D7NG48_9BACT/7-186
D7UY94_LISGR/15-168
D7UY94_LISGR/194-365
D7UY96_LISGR/30-192
D7V318_9LACO/294-463
D7V318_9LACO/56-224
D7W9G5_9CORY/128-285
D7W9G5_9CORY/14-116
D7WJ60_BACCE/1-176
D7WJ60_BACCE/204-389
D7WP27_9BACI/1-161
D7X9S5_ECOLX/318-405
D7X9S5_ECOLX/7-191
D7XS85_ECOLX/12-177
D7YMS8_ECOLX/1-168
D7YMS8_ECOLX/193-370
D7YY77_ECOLX/102-284
D7YY77_ECOLX/391-573
D8B7R4_ECOLX/13-184
D8B7R4_ECOLX/206-381
D8BM73_ECOLX/102-259
D8BM73_ECOLX/366-551
D8BUX1_ECOLX/22-192
D8BUX1_ECOLX/232-415
D8CDE6_ECOLX/8-163
D8CDE7_ECOLX/102-284
D8D6J2_COMTE/278-411
D8D6J2_COMTE/83-202
D8DXA8_PREBR/17-180
D8DXB0_PREBR/13-175
D8DYA6_PREBR/11-169
D8DYA6_PREBR/191-365
D8DYJ8_PREBR/10-159
D8DYJ8_PREBR/177-349
D8E417_ECOLX/14-194
D8E417_ECOLX/209-365
D8EF73_ECOLX/91-201
D8EIW6_ECOLX/102-282
D8EIW6_ECOLX/389-563
D8ESK9_ECOLX/15-186
D8ESK9_ECOLX/204-366
D8F9Z7_9DELT/1-174
D8F9Z7_9DELT/191-370
D8FY16_9CYAN/1-85
D8FY16_9CYAN/111-293
D8G099_9CYAN/23-181
D8GLL8_CLOLD/16-205
D8GLL8_CLOLD/235-406
D8GW82_BACAI/203-358
D8GW82_BACAI/7-186
D8HCB3_STAAF/18-171
D8HCB3_STAAF/219-381
D8HFR8_STAAF/18-202
D8HFR8_STAAF/227-386
D8IAJ9_BRAP9/208-391
D8IAJ9_BRAP9/27-195
D8IDC3_BRAP9/13-172
D8IDC3_BRAP9/185-366
D8IL82_LACSC/187-364
D8IL82_LACSC/3-162
D8IL83_LACSC/2-117
D8IL85_LACSC/1-156
D8IL85_LACSC/182-341
D8INF1_LACSC/1-168
D8INL4_LACSC/1-159
D8INL4_LACSC/217-380
D8IWY9_HERSS/18-201
D8IWY9_HERSS/227-410
D8K3P0_DEHLB/18-197
D8K3P0_DEHLB/210-391
D8K3X3_DEHLB/197-371
D8K3X3_DEHLB/2-180
D8K5Q3_NITWC/15-202
D8K5Q3_NITWC/284-432
D8K6Z5_NITWC/295-479
D8K6Z5_NITWC/7-198
D8K996_NITWC/198-362
D8K996_NITWC/2-171
D8KA79_NITWC/261-434
D8KA79_NITWC/47-229
D8KGX8_LACLN/14-197
D8KGX8_LACLN/223-404
D8L2R8_KLEPN/22-198
D8L2R8_KLEPN/223-399
D8MFL1_LEUGT/14-191
D8MFL1_LEUGT/217-405
D8MXC1_ERWBE/102-278
D8MXC1_ERWBE/382-559
D8N8U7_RALSO/226-413
D8PEG7_9BACT/231-380
D8PG26_9BACT/23-199
D8PG26_9BACT/289-414
D8PGE3_9BACT/2-189
D9N6Y0_STRPN/1-77
D9NBC8_STRPN/6-173
D9NBE1_STRPN/1-168
D9NBJ5_STRPN/13-186
D9NBL2_STRPN/6-184
D9NBM6_STRPN/13-182
D9NBM7_STRPN/2-181
D9NBN2_STRPN/21-202
D9NBP3_STRPN/4-157
D9NES0_STRPN/1-77
D9NHU2_STRPN/1-168
D9NHU2_STRPN/182-335
D9NI05_STRPN/6-184
D9NI16_STRPN/2-181
D9NI23_STRPN/21-202
D9NI29_STRPN/6-173
D9NI30_STRPN/17-170
D9NNI9_STRPN/1-168
D9NNI9_STRPN/182-335
D9NNJ0_STRPN/1-167
D9NNJ4_STRPN/15-182
D9NP50_STRPN/1-77
D9NPI3_STRPN/1-179
D9NV32_STRPN/1-168
D9NV32_STRPN/182-335
D9NV33_STRPN/15-188
D9NV37_STRPN/1-167
D9NV99_STRPN/1-77
D9NW35_STRPN/2-181
D9NW38_STRPN/21-213
D9NW38_STRPN/280-458
D9P1D7_STRPN/1-168
D9P1D7_STRPN/182-354
D9P1D8_STRPN/1-167
D9P1E2_STRPN/15-182
D9P1N1_STRPN/1-77
D9P2I9_STRPN/21-213
D9P2I9_STRPN/280-458
D9P2J1_STRPN/1-179
D9P4Z4_ACTPL/11-196
D9P4Z4_ACTPL/219-397
D9P8H7_ACTPL/22-198
D9P8H7_ACTPL/286-455
D9P8H9_ACTPL/32-202
D9P8I0_ACTPL/72-261
D9P8S3_ACTPL/11-174
D9P8S3_ACTPL/190-372
D9PCI4_ACTPL/248-417
D9PCI4_ACTPL/5-160
D9PCI6_ACTPL/320-481
D9PCI6_ACTPL/72-232
D9PIZ9_9ZZZZ/5-103
D9PJZ7_9ZZZZ/17-181
D9PJZ7_9ZZZZ/195-354
D9PL39_9ZZZZ/1-43
D9PL39_9ZZZZ/56-228
D9PM77_9ZZZZ/17-168
D9PQQ1_PEPMA/17-189
D9PQQ1_PEPMA/221-400
D9PT73_PEPMA/13-176
D9PT73_PEPMA/187-360
D9PXG7_METTM/192-348
D9PXG7_METTM/9-163
D9PXV2_METTM/225-403
D9PXV2_METTM/23-193
D9RC59_STAAJ/1-186
D9RC59_STAAJ/225-384
D9RE97_STAAJ/18-202
D9RE97_STAAJ/227-400
D9RI98_STAAJ/18-199
D9RI98_STAAJ/224-401
D9RKY2_STAAK/18-198
D9RKY2_STAAK/223-392
D9RSF1_PREMB/1-187
D9RSF2_PREMB/1-178
D9RSF2_PREMB/210-395
D9RSF3_PREMB/46-217
D9RUB3_PREMB/242-403
D9RUB3_PREMB/43-207
D9RWH1_PREMB/1-179
D9RWH1_PREMB/207-357
D9RXC0_PREMB/23-202
D9RXC1_PREMB/42-181
D9SDG3_GALCS/195-378
D9SDG3_GALCS/3-175
D9SE88_GALCS/104-272
D9SE88_GALCS/381-558
D9SFF0_GALCS/214-378
D9SFF0_GALCS/7-179
D9SFZ1_GALCS/222-399
D9SFZ1_GALCS/26-197
D9SJS3_GALCS/104-280
D9SJS3_GALCS/387-567
D9SU38_CLOC7/238-420
D9SU38_CLOC7/25-200
D9TJD1_CALOO/244-428
D9TJD1_CALOO/61-207
D9UJB8_9ACTO/1-51
D9X5J1_STRVR/215-398
D9X5J1_STRVR/80-153
D9Y7T3_9BURK/11-168
D9Y7T3_9BURK/199-353
D9Y898_9BURK/1-176
D9Y898_9BURK/217-387
D9YAL9_9DELT/1-76
D9YAL9_9DELT/104-284
D9YE77_9DELT/50-225
E0E373_9FIRM/27-187
E0E374_9FIRM/9-173
E0E376_9FIRM/10-174
E0E376_9FIRM/192-340
E0E428_9FIRM/18-199
E0E428_9FIRM/235-409
E0E6A1_ACTPL/11-178
E0E6A1_ACTPL/194-358
E0E9R9_ACTPL/1-147
E0EBI7_ACTPL/72-243
E0ECD0_ACTPL/11-196
E0ECD0_ACTPL/219-397
E0EFM7_ACTPL/339-508
E0EFM7_ACTPL/72-251
E0EFM9_ACTPL/22-198
E0EFM9_ACTPL/286-456
E0EIJ7_ACTPL/11-196
E0EIJ7_ACTPL/212-369
E0ELR2_ACTPL/1-176
E0ELR2_ACTPL/264-434
E0ELR4_ACTPL/22-198
E0ELR4_ACTPL/286-452
E0EV90_ACTPL/259-428
E0EV90_ACTPL/9-171
E0EV92_ACTPL/111-272
E0EW60_ACTPL/11-178
E0EW60_ACTPL/194-358
E0EZM9_ACTPL/2-144
E0F1I1_ACTPL/72-198
E0F2G0_ACTPL/11-174
E0F2G0_ACTPL/186-353
E0F8K6_ACTPL/11-178
E0F8K6_ACTPL/194-358
E0FC35_ACTPL/320-489
E0FC35_ACTPL/72-232
E0FC37_ACTPL/2-178
E0FC37_ACTPL/266-427
E0FEU3_ACTPL/11-196
E0FEU3_ACTPL/215-393
E0FI09_ACTPL/1-56
E0FJT8_ACTPL/1-159
E0FJU0_ACTPL/4-74
E0FKN1_ACTPL/11-196
E0FKN1_ACTPL/212-369
E0FP34_ACTPL/339-509
E0FP34_ACTPL/72-251
E0FP36_ACTPL/1-157
E0FP36_ACTPL/245-414
E0G0V9_ENTFA/17-196
E0G0V9_ENTFA/222-396
E0G0W1_ENTFA/216-376
E0G0W1_ENTFA/6-190
E0GHE7_ENTFA/10-187
E0GHE7_ENTFA/213-387
E0GHE9_ENTFA/17-194
E0GHE9_ENTFA/223-402
E0H2Y3_ENTFA/1-61
E0H2Z7_ENTFA/15-181
E0H2Z7_ENTFA/207-286
E0H6Y6_ENTFA/9-183
E0HBA7_ENTFA/15-173
E0HBA7_ENTFA/199-376
E0HBR7_ENTFA/15-70
E0HBT2_ENTFA/30-187
E0HMA2_9GAMM/179-357
E0HQV3_9GAMM/142-310
E0HQV3_9GAMM/4-117
E0IHF8_9GAMM/179-357
E0J2E0_ECOLW/160-336
E0J2E0_ECOLW/4-140
E0LWL1_9ENTR/207-391
E0LWL1_9ENTR/7-178
E0N2F6_9ACTO/119-274
E0N9T8_NEIME/2-179
E0N9T9_NEIME/18-179
E0NNM2_9FIRM/11-186
E0NNM3_9FIRM/11-170
E0NNM3_9FIRM/196-355
E0NSG8_9BACT/290-444
E0NSG8_9BACT/69-238
E0NSG9_9BACT/1-163
E0NSH1_9BACT/13-197
E0NSH1_9BACT/249-419
E0NVZ3_9FIRM/1-177
E0NVZ4_9FIRM/1-175
E0NVZ7_9FIRM/18-190
E0P0Q4_9FIRM/1-168
E0P120_9FIRM/13-194
E0P120_9FIRM/210-391
E0P6V6_STAAU/210-379
E0P6V6_STAAU/5-185
E0P7A0_STAAU/214-375
E0P7A0_STAAU/5-189
E0PDV9_STREI/11-167
E0PK83_STRGY/11-166
E0PU30_STRPY/15-192
E0PU30_STRPY/218-384
E0PVR3_STRPY/10-184
E0Q136_9STRE/3-153
E0Q2H1_9STRE/16-177
E0Q2H1_9STRE/218-391
E0Q439_9STRE/11-200
E0Q439_9STRE/217-371
E0Q440_9STRE/1-176
E0Q759_9BIFI/184-337
E0Q759_9BIFI/6-161
E0QCK7_CAMCO/62-246
E0QDJ3_CAMCO/209-387
E0QDJ3_CAMCO/5-180
E0R3S6_ECOLX/14-188
E0R3S6_ECOLX/259-413
E0R3Y0_ECOLX/14-200
E0R3Y2_ECOLX/1-49
E0S4Y2_BUTPB/13-195
E0S4Y2_BUTPB/221-375
E0S4Y3_BUTPB/13-188
E0S4Y3_BUTPB/214-394
E0SWB7_STRZA/1-91
E0SWB7_STRZA/174-295
E0SWB8_STRZA/1-167
E0SWC0_STRZA/62-240
E0SWC1_STRZA/85-249
E0SYN6_STRZA/1-168
E0SYN7_STRZA/1-167
E0SYP1_STRZA/6-182
E0SZS4_STRZA/1-77
E0T8P7_EDWTF/11-98
E0T8P7_EDWTF/134-323
E0TGZ6_PARBH/194-373
E0TGZ6_PARBH/4-174
E0TGZ8_PARBH/9-187
E0TK15_MYCHH/1-153
E0TK15_MYCHH/180-344
E0TK16_MYCHH/20-181
E0TK16_MYCHH/207-391
E0TL11_MYCHH/1-137
E0TL12_MYCHH/22-207
E0TL13_MYCHH/15-179
E0TL13_MYCHH/206-370
E0TNJ0_STRZ6/1-69
E0TPQ7_STRZ6/25-201
E0TPR1_STRZ6/1-168
E0TPR1_STRZ6/185-343
E0TSP3_STRZ6/1-73
E0TSP3_STRZ6/145-324
E0TSP4_STRZ6/31-199
E0TSP6_STRZ6/344-522
E0TSP6_STRZ6/85-275
E0TU91_BACPZ/239-405
E0TU91_BACPZ/32-213
E0U6Z8_CYAP2/197-380
E0U6Z8_CYAP2/2-175
E0UAI4_CYAP2/5-197
E0UQX3_SULAO/208-392
E0UQX3_SULAO/8-191
E0UTB4_SULAO/23-210
E0UTB4_SULAO/245-419
E0UTU8_SULAO/17-201
E0UTU8_SULAO/226-401
E1CSN7_VIBPA/1-61
E1CXP0_VIBPA/104-286
E1CXP0_VIBPA/393-579
E1D7X6_VIBPA/1-61
E1DLZ7_VIBPA/104-286
E1DLZ7_VIBPA/393-579
E1DTK8_VIBPA/1-61
E1DZ37_LACRE/1-176
E1DZ40_LACRE/1-186
E1DZ40_LACRE/200-378
E1E3S0_STAAU/18-202
E1E3S0_STAAU/227-408
E1E554_STAAU/1-46
E1E554_STAAU/71-232
E1E9V9_VIBPA/104-286
E1E9V9_VIBPA/393-579
E1EDA7_VIBPA/1-61
E1ESW1_ENTFA/13-200
E1ESW1_ENTFA/226-392
E1ESW3_ENTFA/13-194
E1ESW3_ENTFA/220-401
E1EVH7_ENTFA/214-317
E1EVH7_ENTFA/9-188
E1FFY0_9THEO/20-189
E1FFY0_9THEO/224-408
E1GYD3_9BACT/20-178
E1GYD3_9BACT/206-386
E1GYU3_STRPN/13-182
E1GYU4_STRPN/2-181
E1H2T4_STRPN/1-167
E1H2T4_STRPN/181-357
E1H2T8_STRPN/1-167
E1H2T8_STRPN/148-291
E1H3M1_STRPN/1-77
E1H4F1_STRPN/11-192
E1HCK4_MYCTU/4-163
E1HQP7_ECOLX/318-405
E1HQP7_ECOLX/7-191
E1IY26_ECOLX/14-196
E1IY26_ECOLX/214-392
E1J2K1_ECOLX/66-231
E1JKC4_9LACO/1-175
E1JKC6_9LACO/1-152
E1JM21_9LACO/1-167
E1JPY0_9LACO/245-408
E1JPY0_9LACO/8-187
E1K3R3_9EURY/4-160
E1K3R4_9EURY/1-106
E1K3R5_9EURY/1-73
E1K5Z5_9EURY/225-398
E1K5Z5_9EURY/7-186
E1KBI5_9FIRM/214-392
E1KBI5_9FIRM/8-187
E1KGP5_9FIRM/16-210
E1KGP5_9FIRM/242-406
E1KJ28_9FIRM/17-198
E1KJ28_9FIRM/230-408
E1KK16_9FIRM/219-397
E1KK16_9FIRM/23-199
E1KK19_9FIRM/15-195
E1KQP3_9BACT/262-430
E1KQP3_9BACT/47-203
E1KTF8_9BACT/1-145
E1KTF8_9BACT/178-340
E1L075_PEPMA/17-187
E1L075_PEPMA/221-404
E1L576_9FIRM/13-194
E1L576_9FIRM/220-402
E1LAZ3_9FIRM/17-196
E1LAZ3_9FIRM/247-413
E1LJ66_STRMT/14-182
E1LJ66_STRMT/208-366
E1LPS7_STRMT/17-215
E1LPS7_STRMT/219-372
E1LQV2_STRMT/15-169
E1LQV2_STRMT/198-379
E1LRN7_STRMT/1-150
E1LRN8_STRMT/9-161
E1M3M8_STRMT/2-175
E1M3M8_STRMT/216-369
E1M9I6_9STRE/1-162
E1M9I7_9STRE/30-218
E1M9J3_9STRE/1-175
E1M9J4_9STRE/1-125
E1MP23_9GAMM/132-312
E1MP23_9GAMM/419-600
E1MPG9_9GAMM/222-376
E1MPG9_9GAMM/31-202
E1MS27_9GAMM/2-150
E1MUJ1_9GAMM/26-207
E1N8S3_9BIFI/184-337
E1N8S3_9BIFI/6-161
E1NJD4_9LACO/193-357
E1NRF5_9LACO/22-175
E1NT60_9LACO/1-178
E1NTI7_9LACO/22-215
E1NTI8_9LACO/1-166
E1NTX2_9LACO/186-311
E1NTX2_9LACO/6-176
E1NXB1_9LACO/13-173
E1NXB1_9LACO/192-366
E1NXB2_9LACO/3-144
E1NYH4_9LACO/35-180
E1NYH5_9LACO/4-148
E1NYH7_9LACO/41-211
E1P1D4_NEILA/18-195
E1P1D4_NEILA/227-398
E1PG60_ECOAB/102-284
E1PG60_ECOAB/391-573
E1PK59_CLOB3/4-149
E1PMQ7_CAMJM/210-386
E1PMQ7_CAMJM/5-183
E1PPL8_CAMJM/295-470
E1PPL8_CAMJM/48-225
E1PPM5_CAMJM/1105-1267
E1PPM5_CAMJM/891-1058
E1PRG0_MYCFJ/1-149
E1PRG1_MYCFJ/179-351
E1PRG1_MYCFJ/2-165
E1PRG2_MYCFJ/33-215
E1PS63_MYCFJ/13-200
E1PS63_MYCFJ/222-379
E1PSR6_MYCFJ/13-173
E1PSR6_MYCFJ/187-373
E1PSR8_MYCFJ/1-180
E1PT26_MYCFJ/13-188
E1PT26_MYCFJ/195-387
E1PTU4_HELPT/194-358
E1PTU4_HELPT/3-172
E1PTY8_HELPT/11-188
E1PUC5_HELPT/194-350
E1PUC5_HELPT/3-172
E1PV22_HELPT/2-187
E1PV22_HELPT/228-404
E1PV79_HELPT/13-194
E1PV79_HELPT/233-400
E1PVE8_HELPT/13-194
E1PVE8_HELPT/235-422
E1PY85_HELPM/203-381
E1PY85_HELPM/7-182
E1PYR7_HELPM/1-178
E1PYR7_HELPM/219-394
E1PZW0_HELPM/13-176
E1Q2C5_HELPM/11-181
E1Q2C5_HELPM/216-379
E1Q2I6_HELPP/13-177
E1Q2I6_HELPP/220-380
E1Q4H6_HELPP/205-363
E1Q4H6_HELPP/7-183
E1Q511_HELPP/196-380
E1Q511_HELPP/7-174
E1Q5U3_HELPP/1-180
E1Q5U3_HELPP/221-397
E1Q6T0_HELPP/13-194
E1Q6T0_HELPP/237-397
E1Q6Y9_HELPC/13-198
E1Q6Y9_HELPC/241-403
E1Q749_HELPC/13-198
E1Q749_HELPC/239-403
E1Q9C8_HELPC/1-102
E1Q9C8_HELPC/124-284
E1Q9G9_HELPC/11-175
E1Q9G9_HELPC/201-366
E1Q9V3_HELPC/1-102
E1Q9V3_HELPC/124-299
E1QAI3_HELPC/1-180
E1QAI3_HELPC/221-374
E1QBL8_MYCPB/1-164
E1QBL8_MYCPB/191-354
E1QBW4_MYCPB/1-157
E1QBW4_MYCPB/177-340
E1QC44_MYCPB/1-164
E1QC44_MYCPB/237-402
E1QC47_MYCPB/2-164
E1QC48_MYCPB/1-116
E1QC95_MYCPB/181-344
E1QC95_MYCPB/2-161
E1QCB7_MYCPB/1-160
E1QCB7_MYCPB/180-315
E1QCP0_MYCPB/179-342
E1QCP0_MYCPB/2-160
E1QCY9_MYCPB/1-41
E1QD11_MYCPB/10-171
E1QD11_MYCPB/198-358
E1QK00_DESB2/209-387
E1QK00_DESB2/8-180
E1QXA8_OLSUV/38-220
E1QXA9_OLSUV/9-170
E1QXB1_OLSUV/90-268
E1R1W5_SPISS/226-405
E1RB16_SPISS/190-353
E1RHC4_METP4/5-190
E1RNG4_XYLFG/238-389
E1RNG7_XYLFG/214-386
E1RNG7_XYLFG/32-189
E1RPM9_XYLFG/3-65
E1RPN0_XYLFG/1-78
E1S3K8_ECOUM/217-396
E1S3K8_ECOUM/7-188
E1S6H4_HELP9/1-53
E1S6H4_HELP9/74-258
E1S6Y7_HELP9/1-155
E1S6Y8_HELP9/11-188
E1S7V3_HELP9/1-82
E1S7V3_HELP9/123-277
E1S908_HELP9/1-147
E1SD40_PANVC/16-187
E1SD40_PANVC/213-367
E1SXJ2_THESX/20-189
E1SXJ2_THESX/224-408
E1TLY2_LACPS/1-85
E1TLY4_LACPS/2-150
E1VGP2_9GAMM/2-178
E1VGP2_9GAMM/206-384
E1VHN5_9GAMM/2-178
E1VRG2_ARTAR/21-192
E1VRG2_ARTAR/247-407
E1VY02_ARTAR/322-394
E1VY02_ARTAR/5-184
E1VZS2_ARTAR/165-317
E1W0X3_ARTAR/1-178
E1W5P5_HAEP3/1-178
E1W5P5_HAEP3/261-423
E1WB58_SALTS/225-410
E1WB58_SALTS/7-187
E1WQB3_BACF6/73-212
E1WQB5_BACF6/15-190
E1WQB6_BACF6/195-356
E1WQB6_BACF6/7-182
E1WQV2_BACF6/199-383
E1WQV2_BACF6/2-158
E1WQV3_BACF6/36-188
E1X5X4_BACMS/1-175
E1X5X4_BACMS/203-394
E1X7A5_HAEI1/270-445
E1X7A5_HAEI1/9-188
E1XF12_STRZO/12-182
E1XF12_STRZO/244-423
E1XF13_STRZO/31-200
E1XFX8_STRZO/1-131
E1XFY2_STRZO/1-167
E1XFY2_STRZO/181-357
E1XGA8_STRZO/1-69
E1XIC9_STRZN/1-183
E1XIC9_STRZN/249-427
E1XID1_STRZN/1-178
E1XID1_STRZN/261-430
E1XJA5_STRZN/1-168
E1XJA5_STRZN/193-364
E1XJA9_STRZN/1-167
E1XJA9_STRZN/181-357
E1XJR5_STRZN/1-77
E1XPV6_STRZI/12-182
E1XPV6_STRZI/244-424
E1XQQ1_STRZI/1-168
E1XQQ1_STRZI/182-364
E1XR56_STRZI/1-69
E1XZZ7_LEGPN/20-200
E1Y8Q8_9DELT/1-164
E1Y8Q8_9DELT/207-396
E1Y9J9_9DELT/210-382
E1Y9J9_9DELT/5-188
E1Y9V5_9DELT/7-55
E1YF33_9DELT/12-167
E1YF33_9DELT/199-377
E1YG08_9DELT/1-180
E1YG08_9DELT/195-370
E2CKX6_9RHOB/190-300
E2CKX6_9RHOB/8-162
E2K280_ECO57/102-278
E2K280_ECO57/385-567
E2KDK1_ECO57/102-278
E2KDK1_ECO57/385-567
E2KTP6_ECO57/102-278
E2KTP6_ECO57/385-567
E2MK79_PSESM/227-396
E2MQZ0_FRANO/223-399
E2MQZ0_FRANO/23-203
E2MSH4_FRANO/200-380
E2MSH4_FRANO/7-185
E2N031_CAPSP/208-366
E2N031_CAPSP/6-187
E2N034_CAPSP/1-182
E2NHI0_9BACE/3-183
E2NHI2_9BACE/14-181
E2NN17_9BACE/28-201
E2NST5_9FIRM/136-271
E2NW36_9FIRM/1-176
E2NW36_9FIRM/205-379
E2NW38_9FIRM/1-167
E2NW38_9FIRM/190-370
E2NYT5_PASHA/14-168
E2NYT6_PASHA/1-166
E2P1C5_PASHA/2-111
E2P1C7_PASHA/1-123
E2P233_PASHA/273-450
E2P233_PASHA/42-226
E2P234_PASHA/59-232
E2P431_PASHA/1-183
E2P431_PASHA/256-409
E2P4H3_PASHA/14-168
E2P4H4_PASHA/8-179
E2P6Z7_PASHA/1-183
E2P6Z7_PASHA/256-412
E2P7G4_PASHA/1-123
E2P7G6_PASHA/2-111
E2PEI7_NEIPO/13-184
E2PEI8_NEIPO/18-196
E2PWV6_STRCL/549-732
E2QLA6_ECOLX/102-259
E2QLA6_ECOLX/366-552
E2S7Z5_9ACTO/1-89
E2SAR5_9ACTO/188-365
E2SM06_9FIRM/19-197
E2SM06_9FIRM/282-410
E2SYW5_9RALS/233-422
E2SYW5_9RALS/76-198
E2TCR5_MYCTU/4-163
E2TPV1_MYCTU/4-163
E2U203_MYCTU/4-163
E2UCQ4_MYCTU/4-163
E2UPC2_MYCTU/4-163
E2UX44_MYCTU/4-163
E2VBS6_MYCTU/4-163
E2VKU6_MYCTU/4-163
E2VXF6_MYCTU/4-163
E2W8L5_MYCTU/4-163
E2WKP7_MYCTU/4-163
E2WQV4_ECOLX/11-191
E2X1N6_ECOLX/226-402
E2X1N6_ECOLX/3-192
E2XYB5_PSEFL/16-191
E2XYB7_PSEFL/2-181
E2Y6L9_ENTFA/15-194
E2Y6L9_ENTFA/220-393
E2Y932_ENTFA/17-196
E2Y932_ENTFA/225-394
E2Y935_ENTFA/209-387
E2Y935_ENTFA/6-183
E2YQS5_ENTFA/209-387
E2YQS5_ENTFA/6-183
E2YQS8_ENTFA/17-196
E2YQS8_ENTFA/225-394
E2YRW7_ENTFA/9-135
E2YVS1_ENTFA/30-187
E2YZM6_ENTFA/15-70
E2Z085_ENTFA/207-367
E2Z085_ENTFA/9-178
E2Z087_ENTFA/17-199
E2Z087_ENTFA/225-387
E2Z8Z3_ENTFA/17-196
E2Z8Z3_ENTFA/222-396
E2Z8Z6_ENTFA/1-167
E2Z8Z6_ENTFA/196-369
E2ZCS1_9FIRM/16-185
E2ZCS3_9FIRM/2-136
E2ZFT3_9FIRM/18-202
E2ZFT3_9FIRM/228-413
E2ZFT4_9FIRM/4-90
E2ZGF5_9FIRM/25-196
E2ZK57_9FIRM/1-165
E2ZK57_9FIRM/187-370
E2ZV91_PSEAE/188-360
E2ZV91_PSEAE/5-171
E3A6J1_PSEAE/1-165
E3A6J3_PSEAE/1-62
E3AN12_9SPHI/16-200
E3AN12_9SPHI/222-398
E3AN14_9SPHI/2-173
E3ASV9_9SPHI/18-174
E3ASV9_9SPHI/235-412
E3BQT2_9LACO/13-164
E3BRB6_9LACO/2-173
E3BRB6_9LACO/246-401
E3BRL1_9LACO/186-342
E3BRL1_9LACO/6-176
E3BS82_9LACO/2-146
E3BSL2_9LACO/22-208
E3BUB3_9LACO/1-181
E3BYR9_9LACO/1-181
E3BYR9_9LACO/202-378
E3BYS1_9LACO/2-175
E3BYS2_9LACO/2-178
E3BYZ8_9LACO/190-359
E3BYZ8_9LACO/4-176
E3C272_9LACO/29-202
E3C273_9LACO/1-180
E3C275_9LACO/1-167
E3C275_9LACO/184-359
E3C8K2_9LACO/314-487
E3C8K2_9LACO/75-244
E3CCP1_STRPA/11-175
E3CCP1_STRPA/196-350
E3CJ32_STRDO/15-192
E3CJ32_STRDO/219-397
E3CLQ4_STRDO/11-169
E3CPD3_STRVE/17-176
E3CPW9_STRVE/223-398
E3CPW9_STRVE/42-194
E3CUP7_9BACT/243-366
E3CUP7_9BACT/7-179
E3CZP2_9BACT/13-191
E3CZP2_9BACT/208-388
E3DFE3_ERWSE/1-86
E3DRU6_HALPG/23-205
E3DRU6_HALPG/258-437
E3ER25_BIFBS/16-194
E3ER25_BIFBS/221-401
E3ER29_BIFBS/7-109
E3F4S4_KETVY/1-145
E3F5T7_KETVY/2-67
E3G2L5_ENTCS/11-190
E3G2L5_ENTCS/212-383
E3GJX3_EUBLK/236-395
E3GJX3_EUBLK/27-200
E3GPA7_EUBLK/185-346
E3GPA7_EUBLK/8-171
E3GT54_HAEI2/16-175
E3GT54_HAEI2/196-377
E3GUD2_HAEI2/265-449
E3GUD2_HAEI2/3-180
E3H204_ROTDC/1-162
E3H204_ROTDC/177-353
E3H7D9_ILYPC/232-413
E3H8C4_ILYPC/235-452
E3H8C4_ILYPC/6-172
E3HDZ8_ILYPC/17-186
E3HDZ8_ILYPC/212-381
E3HRM4_ACHXA/1-182
E3I0Q2_RHOVT/2-182
E3I121_RHOVT/2-170
E3I8R2_RHOVT/16-200
E3I8R2_RHOVT/218-399
E3IE69_GEOS0/444-624
E3IE72_GEOS0/1-175
E3IE72_GEOS0/205-383
E3IPE6_DESVR/18-188
E3IPE6_DESVR/208-384
E3PAM2_ECOH1/2-183
E3PN32_ECOH1/4-174
E3PT85_CLOSD/14-191
E3PT85_CLOSD/206-385
E3PY69_CLOSD/16-175
E3PY69_CLOSD/210-388
E3R3E3_9LACO/315-479
E3R3E3_9LACO/75-245
E3RAL6_9LACO/1-185
E3RAL6_9LACO/201-376
E3RAL9_9LACO/1-74
E3RAL9_9LACO/88-273
E3T4D5_9VIRU/552-715
E3T4D5_9VIRU/730-904
E3T5F4_9VIRU/487-638
E3T5F4_9VIRU/655-806
E3T5T6_9VIRU/602-758
E3T5T6_9VIRU/770-930
E3UT21_ENTFC/19-182
E3XLV6_ECOLX/1-167
E3XLV6_ECOLX/187-359
E3YAU7_SHIFL/102-260
E3YAU7_SHIFL/365-529
E3YKN1_LISMO/3-180
E3YKN3_LISMO/1-111
E3YKN3_LISMO/137-315
E3YLU7_9LIST/19-196
E3YLU7_9LIST/222-382
E3YW57_LISIN/17-168
E3YW60_LISIN/18-190
E3YZX7_LISIN/4-180
E3ZM45_LISSE/11-189
E3ZM45_LISSE/225-408
E3ZVS9_LISSE/19-202
E3ZVS9_LISSE/228-420
E4I8Z8_ENTFC/19-182
E4IK76_ENTFC/19-182
E4IMU7_ENTFC/16-202
E4IMU7_ENTFC/228-403
E4J0X6_ENTFC/19-182
E4J458_ENTFC/19-182
E4JKC5_ENTFC/19-182
E4K3P6_9FIRM/245-422
E4K3P6_9FIRM/46-191
E4KVH3_9PORP/195-373
E4KVH3_9PORP/32-175
E4L9A4_9FIRM/404-580
E4LBA7_9FIRM/4-146
E4LCC8_9FIRM/2-77
E4LCC9_9FIRM/2-131
E4LEQ6_9FIRM/1-158
E4LKE6_9FIRM/19-191
E4LLE0_9FIRM/185-367
E4LLE0_9FIRM/3-164
E4LLE3_9FIRM/264-421
E4LLM9_9FIRM/264-431
E4LR41_9CLOT/196-361
E4M7M9_9BACT/88-269
E4MBS1_9BACT/26-195
E4MBS1_9BACT/291-462
E4MBS2_9BACT/2-95
E4MBS3_9BACT/1-140
E4MDZ1_9BACT/219-408
E4MDZ1_9BACT/27-199
E4MDZ5_9BACT/1-155
E4MGA7_9FIRM/1-168
E4MGA8_9FIRM/13-169
E4MU88_CAPOC/88-258
E4MU89_CAPOC/6-183
E4MU90_CAPOC/94-260
E4MU91_CAPOC/1-172
E4NXD9_BIFBP/16-195
E4NXD9_BIFBP/222-402
E4NYL1_BIFBP/13-193
E4NYL1_BIFBP/206-383
E4PA56_ECO8N/102-259
E4PA56_ECO8N/366-552
E4PM15_MARAH/25-195
E4PT63_MYCLG/16-165
E4PZF7_MYCBG/16-172
E4PZF7_MYCBG/198-374
E4PZG0_MYCBG/179-359
E4PZG0_MYCBG/4-153
E4Q0E7_MYCBG/338-495
E4Q0E7_MYCBG/98-268
E4Q0E9_MYCBG/15-178
E4Q0E9_MYCBG/268-437
E4Q672_CALOW/2-180
E4Q672_CALOW/219-389
E4QBL8_CALH1/282-477
E4QBL8_CALH1/35-224
E4QD38_CALH1/20-178
E4QD38_CALH1/222-405
E4QSZ9_MYCH1/26-183
E4QX10_HAEI6/16-196
E4QX10_HAEI6/212-391
E4QXR2_HAEI6/19-208
E4QXR2_HAEI6/249-417
E4QZ35_HAEI6/2-160
E4QZ35_HAEI6/242-392
E4R656_PSEPB/105-266
E4R656_PSEPB/436-561
E4RSR4_LEAB4/26-192
E4RSR4_LEAB4/294-472
E4RVL1_LEAB4/12-173
E4RVL1_LEAB4/192-373
E4SA97_CALKI/213-396
E4SA97_CALKI/9-169
E4SFV9_CALK2/213-392
E4SFV9_CALK2/9-169
E4SIP4_LACAR/18-199
E4SIP4_LACAR/225-391
E4SIP6_LACAR/1-157
E4SIP6_LACAR/183-361
E4SL75_LACAR/1-173
E4SL75_LACAR/192-347
E4SL77_LACAR/47-229
E4SL78_LACAR/2-131
E4SP04_STRTN/17-176
E4SRT2_STRTN/1-83
E4STR4_STRTN/1-179
E4STR4_STRTN/220-393
E4SWR3_LACDN/300-471
E4SWR3_LACDN/68-222
E4SZM6_LACDN/16-195
E4SZM6_LACDN/220-379
E4SZM8_LACDN/1-172
E4SZM8_LACDN/199-370
E4T0M3_PALPW/218-406
E4T0M3_PALPW/8-187
E4T5V3_PALPW/20-214
E4T5V3_PALPW/242-418
E4TDM6_RIEAD/1-153
E4TDM6_RIEAD/172-350
E4TFM2_CALNY/6-184
E4TGP1_CALNY/218-399
E4TGP1_CALNY/6-183
E4TK37_CALNY/465-641
E4TK37_CALNY/672-847
E4TLA6_MARTH/2-165
E4TLA6_MARTH/264-448
E4TMV1_MARTH/1-166
E4TMV1_MARTH/186-356
E4U1K6_SULKY/22-168
E4U1K6_SULKY/241-425
E4U2B4_SULKY/211-387
E4U2B4_SULKY/8-194
E4U3Z9_SULKY/405-557
E4U401_SULKY/2-187
E4U401_SULKY/219-398
E4V8X6_BIFBI/17-187
E4V8X6_BIFBI/212-384
E4VA84_BIFBI/17-167
E4VCJ1_BIFBI/32-201
E4VDQ1_9HELI/227-399
E4VDQ1_9HELI/30-198
E4VGI3_9HELI/1-69
E4VGI3_9HELI/108-285
E4VGI4_9HELI/5-78
E4VIN2_9HELI/19-197
E4VIN2_9HELI/213-391
E4VIZ3_9HELI/1022-1178
E4W2D7_BACFR/3-175
E4W2D9_BACFR/185-365
E4W2D9_BACFR/3-163
E4ZD56_NEIL0/2-180
E4ZD56_NEIL0/221-377
E4ZE34_NEIL0/18-189
E4ZE35_NEIL0/18-195
E5BDI0_9FUSO/1-160
E5BDY9_9FUSO/28-213
E5BDY9_9FUSO/297-462
E5BN85_9FUSO/279-392
E5BN85_9FUSO/34-198
E5BN86_9FUSO/1-85
E5BZD7_9FUSO/279-455
E5BZD7_9FUSO/28-195
E5BZU8_9FUSO/1-159
E5BZV1_9FUSO/1-173
E5C2T9_9FUSO/41-222
E5C3H5_9FUSO/32-216
E5C4L8_9BACE/21-200
E5C4L8_9BACE/218-390
E5C4L9_9BACE/1-127
E5C4M0_9BACE/11-174
E5C4M1_9BACE/214-388
E5C4M1_9BACE/60-198
E5CSH4_9STAP/200-356
E5CSH4_9STAP/6-188
E5CV37_9STAP/2-134
E5CV38_9STAP/16-191
E5QSL6_STAAH/18-205
E5QSL6_STAAH/211-399
E5QTA0_STAAH/18-157
E5QTA1_STAAH/20-197
E5R7G2_STAAG/18-198
E5R7G2_STAAG/223-392
E5R7N5_STAAG/18-202
E5R7N5_STAAG/226-397
E5TB08_STAAU/18-171
E5TB08_STAAU/196-373
E5TH61_STAAU/18-205
E5TH61_STAAU/211-399
E5TNR5_STAAU/210-379
E5TNR5_STAAU/5-185
E5TQW0_STAAU/214-375
E5TQW0_STAAU/5-189
E5TT65_STAAU/18-202
E5TT65_STAAU/226-397
E5TUV5_STAAU/18-198
E5TUV5_STAAU/223-392
E5U5J8_ALCXX/445-566
E5U5J8_ALCXX/88-272
E5UWK9_9BACE/308-482
E5UWK9_9BACE/73-255
E5UWL1_9BACE/259-409
E5UWL1_9BACE/29-208
E5V4V5_9BACL/3-132
E5VED5_9BACE/13-195
E5VED5_9BACE/209-343
E5VFS1_9BACE/30-207
E5VFS2_9BACE/3-175
E5VFS3_9BACE/21-192
E5VFS3_9BACE/211-355
E5WTP1_9BACE/1073-1235
E5X704_9ACTN/7-182
E5X706_9ACTN/14-171
E5X706_9ACTN/273-445
E5XCX8_9ACTN/19-196
E5XCX8_9ACTN/293-457
E5XCZ3_9ACTN/20-186
E5XGJ1_9FIRM/186-362
E5XGJ1_9FIRM/2-169
E5XI23_9FIRM/1083-1246
E5XI23_9FIRM/909-1058
E5XK71_9FIRM/1-154
E5XK71_9FIRM/171-350
E5XK77_9FIRM/193-358
E5XK77_9FIRM/6-171
E5XNB9_9ACTO/2-119
E5XW18_9BIFI/155-324
E5XW18_9BIFI/3-128
E5XW19_9BIFI/17-153
E5XW22_9BIFI/44-165
E5XW23_9BIFI/1-161
E5XW25_9BIFI/6-62
E5Y1D7_9BIFI/1-172
E5Y208_BILWA/388-506
E5Y517_BILWA/258-431
E5Y517_BILWA/32-201
E5YA87_BILWA/243-421
E5YA87_BILWA/34-209
E5YLC3_9ENTR/13-182
E5YLC3_9ENTR/199-385
E5Z1Y3_9BACL/1-175
E5Z1Y5_9BACL/15-170
E5Z1Y5_9BACL/196-378
E5Z6L3_CAMJE/1154-1327
E5Z6L3_CAMJE/888-1052
E5Z9W6_CAMJE/1-169
E5Z9W6_CAMJE/181-354
E5ZB23_CAMJE/394-561
E5ZB23_CAMJE/608-770
E5ZDJ1_CAMJE/1-169
E5ZDJ1_CAMJE/181-354
E5ZHI7_CAMJE/295-470
E5ZHI7_CAMJE/48-225
E5ZHJ4_CAMJE/1008-1178
E5ZHJ4_CAMJE/802-969
E5ZLI4_CAMJE/210-386
E5ZLI4_CAMJE/5-183
E6A8D6_ECOLX/102-284
E6A8D6_ECOLX/391-573
E6AY03_ECOLX/1-150
E6AY03_ECOLX/175-334
E6B1W4_ECOLX/188-367
E6B1W4_ECOLX/8-151
E6BJE6_ECOLX/76-241
E6EK20_ENTFA/30-187
E6EL55_ENTFA/17-198
E6EL55_ENTFA/228-406
E6EL58_ENTFA/1-169
E6EL58_ENTFA/195-374
E6EMK7_ENTFA/15-70
E6EVE1_ENTFA/15-70
E6EWD6_ENTFA/30-187
E6EWN6_ENTFA/207-367
E6EWN6_ENTFA/9-178
E6EWN8_ENTFA/17-199
E6EWN8_ENTFA/225-387
E6F847_ENTFA/9-190
E6FB60_ENTFA/143-317
E6FB60_ENTFA/2-117
E6FB63_ENTFA/17-191
E6FB63_ENTFA/217-376
E6FPQ8_ENTFA/17-171
E6FR21_ENTFA/15-184
E6FR21_ENTFA/210-391
E6FTX1_ENTFA/17-198
E6FTX1_ENTFA/224-396
E6FTX3_ENTFA/215-392
E6FTX3_ENTFA/6-184
E6GIC3_ENTFA/10-187
E6GIC3_ENTFA/213-387
E6GIC5_ENTFA/17-196
E6HL74_ENTFA/204-384
E6HL74_ENTFA/9-178
E6HL76_ENTFA/17-178
E6HL76_ENTFA/204-366
E6HV77_ENTFA/15-173
E6HV77_ENTFA/199-376
E6I6R9_ENTFA/17-196
E6I6R9_ENTFA/225-404
E6I6S1_ENTFA/141-301
E6I6S1_ENTFA/37-112
E6I9K0_ENTFA/207-367
E6I9K0_ENTFA/9-178
E6I9K2_ENTFA/17-199
E6I9K2_ENTFA/225-387
E6IGP0_ENTFA/181-354
E6IGP0_ENTFA/32-152
E6IGP2_ENTFA/17-184
E6IGP2_ENTFA/232-400
E6IPX6_ENTFA/1-63
E6IQR1_ENTFA/17-204
E6IQR1_ENTFA/230-396
E6IQR3_ENTFA/214-395
E6IQR3_ENTFA/9-188
E6ITX7_ENTFA/15-70
E6IYD2_ENTFA/30-124
E6J267_STRAP/349-524
E6J2B3_STRAP/181-339
E6J2B3_STRAP/3-171
E6J2B6_STRAP/181-339
E6J2B6_STRAP/4-167
E6JHJ0_RIEAN/1-153
E6JHJ0_RIEAN/172-350
E6JQF0_STAEP/5-162
E6JT34_9SPIO/9-177
E6K211_PARDN/187-341
E6K211_PARDN/4-166
E6KB91_9BACT/17-183
E6KB92_9BACT/14-160
E6KB93_9BACT/10-172
E6KB99_9BACT/8-194
E6KL52_STRSA/1-157
E6KXE2_9PAST/281-443
E6KXE2_9PAST/44-216
E6KXZ3_9PAST/16-175
E6KXZ4_9PAST/1-164
E6L4T0_9PROT/15-205
E6L4T0_9PROT/222-411
E6L5E4_9PROT/209-386
E6L5E4_9PROT/8-194
E6L853_CAMUP/131-310
E6L853_CAMUP/413-589
E6L9E1_CAMUP/5-172
E6L9E2_CAMUP/6-128
E6LA67_CAMUP/238-421
E6LA67_CAMUP/28-206
E6LAZ9_CAMUP/27-213
E6LAZ9_CAMUP/274-451
E6LB00_CAMUP/1-179
E6LBN4_CAMUP/21-195
E6LBN4_CAMUP/227-387
E6LHD7_9ENTE/7-152
E6LHD9_9ENTE/15-194
E6LHD9_9ENTE/220-399
E6LM38_9FIRM/2-148
E6LM40_9FIRM/1-133
E6LMP9_9FIRM/1-156
E6LMP9_9FIRM/173-348
E6LMQ3_9FIRM/29-182
E6LMQ4_9FIRM/16-176
E6LQN8_9FIRM/2-164
E6LQN9_9FIRM/14-174
E6LQN9_9FIRM/213-388
E6LV87_9LACO/188-344
E6LV87_9LACO/8-178
E6MTG6_9BACT/13-198
E6MTG6_9BACT/287-434
E6MTG7_9BACT/354-531
E6MTG7_9BACT/88-254
E6MYA8_NEIMH/1-42
E6ND28_HELPI/224-395
E6ND28_HELPI/3-183
E6NDA0_HELPI/13-194
E6NDA0_HELPI/239-400
E6NDF9_HELPI/13-180
E6NDF9_HELPI/225-386
E6NFQ4_HELPI/1-160
E6NFW5_HELPI/3-159
E6NGL3_HELPK/16-177
E6NGL3_HELPK/198-369
E6NGQ2_HELPK/1-160
E6NGQ3_HELPK/11-179
E6NGW9_HELPK/7-178
E6NIH8_HELPK/1-179
E6NIH8_HELPK/224-411
E6NIN5_HELPK/13-170
E6NIN6_HELPK/3-144
E6NKH2_HELPL/13-176
E6NKH2_HELPL/217-384
E6NKM9_HELPL/13-173
E6NKM9_HELPL/214-381
E6NKT6_HELPL/202-358
E6NM73_HELPL/11-179
E6NM73_HELPL/224-394
E6NMD4_HELPL/198-354
E6NMD4_HELPL/7-176
E6NQZ7_HELPQ/1-180
E6NQZ7_HELPQ/221-374
E6NRW8_HELPQ/13-194
E6NRW8_HELPQ/239-403
E6NS27_HELPQ/13-177
E6NS27_HELPQ/216-376
E6NTJ4_HELPQ/11-176
E6NTJ4_HELPQ/197-367
E6NTQ5_HELPQ/3-174
E6QC28_9ZZZZ/21-195
E6QC28_9ZZZZ/249-407
E6QG24_9ZZZZ/139-300
E6QG24_9ZZZZ/6-84
E6QKG9_9ZZZZ/4-110
E6QLE9_9ZZZZ/273-431
E6QLE9_9ZZZZ/4-180
E6QPW3_9ZZZZ/107-285
E6QPW3_9ZZZZ/334-519
E6QTA3_9ZZZZ/240-419
E6QTA3_9ZZZZ/36-219
E6RKA7_PSEU9/1-156
E6RKA7_PSEU9/235-413
E6RSE1_CAMJS/1154-1331
E6RSE1_CAMJS/888-1075
E6RUU7_CAMJS/217-381
E6RUU7_CAMJS/5-188
E6RXI9_CAMJC/16-202
E6RXI9_CAMJC/226-390
E6RY96_CAMJC/487-671
E6RY96_CAMJC/767-948
E6S1G6_HELPF/13-194
E6S1G6_HELPF/235-402
E6S3G3_HELPF/198-354
E6S3G3_HELPF/7-176
E6S5H8_HELPF/196-351
E6S5H8_HELPF/3-183
E6SWT6_BACT6/15-201
E6SWT6_BACT6/219-388
E6TAV9_MYCSR/263-387
E6TAV9_MYCSR/6-184
E6TK36_MYCSR/10-174
E6TK36_MYCSR/220-399
E6TKF9_MYCSR/221-397
E6TZV0_BACCJ/212-392
E6TZV0_BACCJ/23-183
E6U8Z2_ETHHY/5-187
E6U8Z3_ETHHY/18-194
E6U8Z5_ETHHY/2-178
E6U8Z6_ETHHY/5-170
E6U9P1_ETHHY/526-686
E6U9P6_ETHHY/244-411
E6UFL8_RUMA7/23-156
E6UKY1_RUMA7/323-498
E6UKY1_RUMA7/58-238
E6UKY3_RUMA7/354-536
E6UKY3_RUMA7/89-269
E6W0U0_DESIS/1-177
E6W0U0_DESIS/194-380
E6WA12_PANSA/1-131
E6WA12_PANSA/162-316
E6X1H8_NITSE/213-372
E6X1H8_NITSE/27-186
E6X613_CELAD/16-188
E6X613_CELAD/198-374
E6X8J1_CELAD/181-350
E6X8J1_CELAD/3-157
E6X956_CELAD/378-561
E6X956_CELAD/86-271
E6XEV7_CELAD/21-215
E6XEV7_CELAD/240-415
E6XGX2_SHEP2/15-179
E6XGX2_SHEP2/193-372
E6XL23_SHEP2/1-173
E6XL23_SHEP2/194-370
E7A473_HAEIF/13-184
E7A473_HAEIF/266-422
E7A4E9_HAEIF/12-176
E7A4E9_HAEIF/202-358
E7A818_HAEIF/19-190
E7A818_HAEIF/222-400
E7A850_HAEIF/3-156
E7A851_HAEIF/895-1044
E7A9H7_HELFC/1-159
E7A9H8_HELFC/1-154
E7A9H9_HELFC/12-174
E7A9I0_HELFC/1-124
E7A9Q3_HELFC/1185-1365
E7A9Q3_HELFC/1436-1611
E7A9Q3_HELFC/956-1126
E7ABB6_HELFC/36-222
E7ABB7_HELFC/15-198
E7ABB7_HELFC/227-411
E7ADW1_HAEIF/19-190
E7ADW1_HAEIF/222-403
E7AFX1_HAEIF/895-1044
E7AFX2_HAEIF/6-128
E7AG00_HAEIF/221-401
E7AG00_HAEIF/55-196
E7AGX3_HAEIF/1-169
E7AGX3_HAEIF/251-434
E7AH50_HAEIF/12-176
E7AH50_HAEIF/202-354
E7FR48_9LACO/68-235
E7FRB6_9LACO/19-198
E7FRB6_9LACO/223-408
E7FRB8_9LACO/1-177
E7G0F8_9HELI/144-313
E7G0S4_9HELI/40-190
E7G0T4_9HELI/65-252
E7G1C1_9HELI/198-375
E7G1C1_9HELI/9-166
E7G2T2_9HELI/40-190
E7G465_9HELI/129-298
E7G481_9HELI/198-375
E7G481_9HELI/9-166
E7GVV4_STRAP/22-194
E7GVV4_STRAP/222-381
E7GVV7_STRAP/1-168
E7GVV9_STRAP/26-153
E7GZ24_STRAP/162-333
E7GZ24_STRAP/3-137
E7H7Z8_ECOLX/132-283
E7HW85_ECOLX/14-153
E7HW85_ECOLX/188-368
E7HWJ6_ECOLX/20-187
E7HWJ6_ECOLX/222-402
E7I385_ECOLX/1-57
E7I386_ECOLX/13-200
E7JCC7_ECOLX/10-197
E7JCC7_ECOLX/219-394
E7JJ56_ECOLX/14-176
E7JJ56_ECOLX/195-353
E7M3D6_9BACL/1-165
E7M3D6_9BACL/181-366
E7M9R3_9BACL/187-369
E7M9R3_9BACL/7-149
E7MES3_STAAU/214-375
E7MES3_STAAU/5-189
E7MH06_STAAU/210-379
E7MH06_STAAU/5-185
E7MKN4_9FIRM/1-175
E7MKN4_9FIRM/196-372
E7MMA3_9FIRM/221-383
E7MMA3_9FIRM/65-206
E7MQL8_9FIRM/2-185
E7MQM0_9FIRM/26-195
E7MY01_STAAU/18-198
E7MY01_STAAU/223-392
E7N0M0_9FIRM/19-191
E7NQK6_TREPH/1-89
E7NQK7_TREPH/12-182
E7NSG2_TREPH/12-176
E7NSG2_TREPH/206-377
E7NSG2_TREPH/430-613
E7NT81_TREPH/202-360
E7NT81_TREPH/21-184
E7NT81_TREPH/383-542
E7NTB1_TREPH/22-208
E7NTB1_TREPH/255-426
E7NYX2_PSESG/36-183
E7PCZ4_PSESG/170-263
E7PCZ4_PSESG/372-554
E7PYE3_STRDY/15-181
E7PYE3_STRDY/207-370
E7PYI0_STRDY/10-184
E7QT49_9EURY/235-417
E7QT49_9EURY/27-204
E7RKK9_9BACL/12-195
E7RKK9_9BACL/212-398
E7RPN9_9BACT/18-197
E7RPN9_9BACT/225-405
E7RZK7_9BURK/10-161
E7RZK7_9BURK/237-364
E7S4E6_STRAG/23-192
E7S6P3_STRAG/1-164
E7S6P5_STRAG/12-177
E7S6P6_STRAG/21-198
E7S6P7_STRAG/3-145
E7SC12_9STRE/1-151
E7SC12_9STRE/192-369
E7SE05_SHIDY/175-347
E7SE05_SHIDY/3-155
E7T1K1_SHIBO/102-272
E7T1K1_SHIBO/379-562
E7TDA2_SHIFL/175-347
E7TDA2_SHIFL/3-155
E7TRV6_ECO57/102-278
E7TRV6_ECO57/385-567
E7V5F4_SALTY/1-170
E7V5F5_SALTY/1-36
E7V7I3_SALMO/202-370
E7V7I3_SALMO/3-176
E7V8N3_SALMO/102-283
E7V8N3_SALMO/390-572
E7VIX3_SALMO/202-370
E7VIX3_SALMO/3-176
E7VQ17_SALMO/102-283
E7VQ17_SALMO/390-572
E7W1R4_SALMO/202-370
E7W1R4_SALMO/3-176
E7W3J8_SALMO/102-283
E7W3J8_SALMO/390-572
E7W9I3_SALMO/36-205
E7W9I4_SALMO/3-118
E7WD61_SALMO/102-283
E7WD61_SALMO/390-572
E7WH58_SALMO/202-370
E7WH58_SALMO/3-176
E7WSE4_SALMO/102-283
E7WSE4_SALMO/390-572
E7WV58_SALMO/202-370
E7WV58_SALMO/3-176
E7WX84_SALMO/102-283
E7WX84_SALMO/390-572
E7XJP2_SALMO/202-370
E7XJP2_SALMO/3-176
E7XRC4_SALMO/102-283
E7XRC4_SALMO/390-572
E7Y2E0_SALMO/36-205
E7Y2E1_SALMO/3-146
E7Y6H6_SALMO/102-283
E7Y6H6_SALMO/390-554
E7YD76_SALMO/202-370
E7YD76_SALMO/3-176
E7YJL0_SALMO/202-370
E7YJL0_SALMO/3-176
E7YML9_SALMO/102-283
E7YML9_SALMO/390-572
E7YW37_SALMO/202-370
E7YW37_SALMO/3-176
E7Z4C0_SALMO/102-283
E7Z4C0_SALMO/390-572
E7ZC82_SALMO/202-370
E7ZC82_SALMO/3-176
E7ZGC3_SALMO/102-283
E7ZGC3_SALMO/390-572
E7ZP29_SALMO/102-283
E7ZP29_SALMO/390-572
E7ZQQ3_SALMO/202-370
E7ZQQ3_SALMO/3-176
E7ZZF0_SALMO/202-370
E7ZZF0_SALMO/3-176
E8A1G1_SALMO/102-283
E8A1G1_SALMO/390-572
E8ADF9_SALMO/102-283
E8ADF9_SALMO/390-572
E8AG50_SALMO/202-370
E8AG50_SALMO/3-176
E8APL0_SALMO/202-370
E8APL0_SALMO/3-176
E8ARL1_SALMO/102-283
E8ARL1_SALMO/390-572
E8AZL7_SALMO/102-283
E8AZL7_SALMO/390-572
E8B122_SALMO/202-370
E8B122_SALMO/3-176
E8B8M8_SALMO/202-370
E8B8M8_SALMO/3-176
E8BGG4_SALMO/102-283
E8BGG4_SALMO/390-572
E8BK57_SALMO/202-370
E8BK57_SALMO/3-176
E8BTB3_SALMO/102-283
E8BTB3_SALMO/390-572
E8C4T0_SALMO/102-283
E8C4T0_SALMO/390-572
E8C6A7_SALMO/202-370
E8C6A7_SALMO/3-176
E8C9D6_SALMO/202-370
E8C9D6_SALMO/3-176
E8CAV9_SALMO/102-283
E8CAV9_SALMO/390-572
E8CQV1_SALMO/202-370
E8CQV1_SALMO/3-176
E8CUM0_SALMO/102-283
E8CUM0_SALMO/390-552
E8CXR2_SALMO/202-350
E8CXR2_SALMO/3-176
E8CXZ4_SALMO/102-283
E8CXZ4_SALMO/390-572
E8DFJ8_SALMO/102-283
E8DFJ8_SALMO/390-572
E8DIB1_SALMO/202-350
E8DIB1_SALMO/3-176
E8DP37_SALMO/202-370
E8DP37_SALMO/3-176
E8DXB6_SALMO/102-283
E8DXB6_SALMO/390-572
E8DZT3_SALMO/102-283
E8DZT3_SALMO/390-572
E8E5V4_SALMO/202-370
E8E5V4_SALMO/3-176
E8ED34_SALMO/102-283
E8ED34_SALMO/390-572
E8EHZ4_SALMO/202-370
E8EHZ4_SALMO/3-176
E8ESV5_SALMO/202-370
E8ESV5_SALMO/3-176
E8EVP6_SALMO/102-283
E8EVP6_SALMO/390-572
E8F0A1_SALMO/202-370
E8F0A1_SALMO/3-176
E8F4K6_SALMO/102-283
E8F4K6_SALMO/390-572
E8FBX1_SALMO/202-370
E8FBX1_SALMO/3-176
E8FJC6_SALMO/102-283
E8FJC6_SALMO/390-572
E8FQ58_SALMO/102-283
E8FQ58_SALMO/390-572
E8FZA1_SALMO/202-370
E8FZA1_SALMO/3-176
E8G0U8_SALMO/102-283
E8G0U8_SALMO/390-572
E8G7G2_SALMO/202-370
E8G7G2_SALMO/3-176
E8GH07_SALMO/202-370
E8GH07_SALMO/3-176
E8GIM6_SALMO/102-283
E8GIM6_SALMO/390-572
E8GTH1_SALMO/202-370
E8GTH1_SALMO/3-176
E8GX39_SALMO/102-283
E8GX39_SALMO/390-572
E8HAN8_ECO57/102-278
E8HAN8_ECO57/385-567
E8HNW0_ECOLX/102-278
E8HNW0_ECOLX/385-567
E8I3E0_ECOLX/102-278
E8I3E0_ECOLX/385-567
E8IHH6_ECOLX/102-278
E8IHH6_ECOLX/385-567
E8IVB6_ECOLX/102-278
E8IVB6_ECOLX/385-567
E8J9X6_ECO57/102-278
E8J9X6_ECO57/385-567
E8JNH2_STREI/11-171
E8JVL7_STRCR/1-151
E8JVL7_STRCR/192-377
E8JZ26_9STRE/10-182
E8JZ26_9STRE/244-394
E8JZ28_9STRE/29-207
E8JZ29_9STRE/348-520
E8JZ29_9STRE/83-275
E8K1D4_9STRE/18-195
E8K1D4_9STRE/224-403
E8KCF9_9STRE/15-178
E8KCF9_9STRE/207-373
E8KD61_9STRE/11-175
E8KD62_9STRE/186-349
E8KD62_9STRE/8-167
E8KFW0_9PAST/189-350
E8KFW0_9PAST/6-169
E8KG54_9PAST/16-176
E8KG54_9PAST/192-370
E8KIB0_9PAST/75-212
E8KIC6_9PAST/244-425
E8KK56_9PAST/1-151
E8KK56_9PAST/192-369
E8KP15_STRSA/16-202
E8KP15_STRSA/235-417
E8KV61_STRVE/17-176
E8KVU4_STRVE/6-165
E8KZR2_9RHIZ/241-422
E8KZR2_9RHIZ/31-188
E8L916_9RHIZ/560-683
E8LF92_9FIRM/242-424
E8LF92_9FIRM/38-210
E8LI61_9GAMM/392-570
E8LJA1_9GAMM/1-179
E8LJA1_9GAMM/220-384
E8LJW9_9GAMM/5-128
E8LNP8_9VIBR/2-180
E8LXU7_9VIBR/4-162
E8M6U0_9VIBR/2-172
E8M6U0_9VIBR/243-412
E8MEM0_BIFL2/1-155
E8MIQ5_BIFL2/1-60
E8MV69_BIFL1/16-184
E8MV69_BIFL1/211-374
E8MV73_BIFL1/2-143
E8N9S5_MICTS/1-182
E8PKM9_THESS/20-207
E8PKM9_THESS/241-419
E8PNG8_THESS/133-318
E8QAM3_STRED/10-184
E8QE19_HELP7/171-331
E8QE19_HELP7/2-149
E8QEF8_HELP7/11-182
E8QEF8_HELP7/225-397
E8QET1_HELP7/203-379
E8QET1_HELP7/9-181
E8QFA2_HELP7/3-183
E8QFG1_HELP7/13-200
E8QFG1_HELP7/247-434
E8QFL8_HELP7/13-173
E8QFL8_HELP7/215-377
E8QHU8_HELP4/13-175
E8QHU8_HELP4/218-378
E8QJU9_HELP4/5-166
E8QJY8_HELP4/9-160
E8QKB0_HELP4/11-188
E8QKQ5_HELP4/13-188
E8QLC3_HELP4/1-178
E8QLC3_HELP4/219-395
E8QM93_HELP4/13-175
E8QM93_HELP4/218-378
E8QMN0_HELPR/17-180
E8QMN1_HELPR/11-181
E8QN27_HELPR/5-133
E8QNV3_HELPR/1-180
E8QNV3_HELPR/221-374
E8QPY1_HELPR/2-105
E8QPY2_HELPR/13-175
E8QUD3_HELPW/203-363
E8QUD3_HELPW/8-181
E8QVI7_HELPW/198-351
E8QVI7_HELPW/3-183
E8RCN9_9DELT/418-502
E8RCN9_9DELT/84-261
E8RJ20_9DELT/144-319
E8RJ20_9DELT/6-98
E8S2E2_MICSL/13-193
E8S2E2_MICSL/213-391
E8SLT0_NEIGO/1-123
E8SLT0_NEIGO/161-321
E8SM56_NEIGO/18-185
E8SM57_NEIGO/18-188
E8SPV5_NEIGO/218-376
E8SPV5_NEIGO/25-177
E8SX03_GEOS2/255-434
E8SX03_GEOS2/28-204
E8SZA8_GEOS2/219-398
E8SZA8_GEOS2/3-180
E8SZB0_GEOS2/438-621
E8UFZ5_TAYEM/2-156
E8UFZ6_TAYEM/2-178
E8UFZ9_TAYEM/8-157
E8UGV4_MYCFM/13-176
E8UGV4_MYCFM/195-381
E8UH72_MYCFM/91-264
E8UHQ4_MYCFM/1-149
E8UHQ4_MYCFM/183-365
E8UHQ5_MYCFM/179-351
E8UHQ5_MYCFM/2-165
E8UHZ7_MYCFM/194-343
E8UHZ7_MYCFM/2-106
E8UHZ8_MYCFM/3-170
E8UI00_MYCFM/6-181
E8UI24_MYCFM/1-102
E8UI25_MYCFM/101-250
E8UI68_MYCFM/13-192
E8UI68_MYCFM/199-391
E8UM35_STREJ/1-175
E8UM35_STREJ/250-429
E8UM37_STREJ/85-263
E8UMZ9_STREJ/223-401
E8UMZ9_STREJ/3-182
E8UPI1_STREJ/17-208
E8UPI1_STREJ/235-401
E8VN70_VIBVU/104-286
E8VN70_VIBVU/393-577
E8WHF2_STRFA/2-179
E8WTY0_GEOS8/220-388
E8WTY0_GEOS8/8-188
E8WU32_GEOS8/232-400
E8XCH0_SALT4/225-410
E8XCH0_SALT4/7-187
E8Y301_ECOKO/1-173
E8Y301_ECOKO/193-369
E8YPK8_9BURK/206-384
E8YPK8_9BURK/5-172
E8ZHT4_MYCHL/7-179
E8ZHT5_MYCHL/2-177
E8ZHT6_MYCHL/1-109
E8ZHT7_MYCHL/11-185
E8ZHT8_MYCHL/1-174
E8ZHT9_MYCHL/11-180
E8ZHU0_MYCHL/7-130
E8ZHU1_MYCHL/2-93
E8ZHU2_MYCHL/3-177
E8ZHU3_MYCHL/10-183
E8ZHU4_MYCHL/7-144
E8ZHU5_MYCHL/1-45
E8ZHU6_MYCHL/10-182
E8ZHU8_MYCHL/12-136
E8ZHU9_MYCHL/7-183
E8ZHV0_MYCHL/8-180
E8ZHV1_MYCHL/2-178
E8ZHV2_MYCHL/7-180
E8ZHV3_MYCHL/1-172
E8ZHV4_MYCHL/10-186
E8ZHV5_MYCHL/8-177
E8ZKQ8_MYCHL/19-195
E8ZL39_CLOB0/194-369
E8ZL39_CLOB0/2-177
E9AAK6_SALET/223-403
E9AAK6_SALET/7-184
E9DMH1_9STRE/18-176
E9DNJ8_9STRE/208-383
E9DNJ8_9STRE/25-179
E9FL59_9STRE/169-337
E9FL59_9STRE/2-133
E9FP67_9STRE/14-191
E9FP67_9STRE/220-407
E9KNP9_STAAU/16-191
E9KNP9_STAAU/216-389
E9RME7_LACRE/192-365
E9RME7_LACRE/3-180
E9RME9_LACRE/23-208
E9RMF0_LACRE/1-170
E9RQ53_LACRE/173-335
E9RQ53_LACRE/4-156
E9RQ55_LACRE/1-151
E9RQ55_LACRE/168-354
E9RUS1_9FIRM/1-169
E9RUS1_9FIRM/181-358
E9RUS5_9FIRM/1-151
E9RUS5_9FIRM/169-318
E9RVH3_9FIRM/17-207
E9RVH3_9FIRM/284-410
E9S2B1_TREDE/354-532
E9S2B1_TREDE/87-267
E9S2B3_TREDE/6-156
E9S2B4_TREDE/2-138
E9S8N1_RUMAL/1-180
E9SEH4_RUMAL/7-184
E9SEH6_RUMAL/16-175
E9SEH6_RUMAL/201-355
E9SEI0_RUMAL/39-215
E9SEI1_RUMAL/1-152
E9SI56_RUMAL/2-40
E9TKR4_ECOLX/266-418
E9TKR4_ECOLX/60-211
E9TU19_ECOLX/102-259
E9TU19_ECOLX/366-551
E9UJM1_ECOLX/102-283
E9UJM1_ECOLX/390-559
E9VCK2_ECOLX/217-396
E9VCK2_ECOLX/7-188
E9WFX0_ECOLX/3-187
E9WKL7_ECOLX/2-180
E9WKL7_ECOLX/251-423
E9WZS0_ECOLX/13-201
E9WZS1_ECOLX/1-57
E9YCE6_ECOLX/17-199
E9YCE7_ECOLX/22-108
E9YEN0_ECOLX/15-189
E9YEN0_ECOLX/208-367
E9YXD6_ECOLX/2-183
E9YXD6_ECOLX/254-385
E9Z2V8_ESCFE/211-390
E9Z2V8_ESCFE/7-181
E9Z3D2_ESCFE/13-182
E9Z3D2_ESCFE/204-379
E9ZMJ1_MYCTU/4-163
F0BI97_9XANT/397-534
F0BI97_9XANT/84-255
F0C0G8_9XANT/4-180
F0C163_9XANT/164-338
F0CCN6_9XANT/29-176
F0CCT0_9XANT/15-203
F0CCT0_9XANT/222-402
F0D6W3_STAAU/18-198
F0D6W3_STAAU/223-406
F0D7B1_STAAU/178-333
F0D7B1_STAAU/6-164
F0D7N4_STAAU/18-202
F0D7N4_STAAU/227-388
F0D8E2_STAAU/18-191
F0D8E2_STAAU/216-395
F0DEP0_STAAU/18-198
F0DEP0_STAAU/223-406
F0DFJ9_STAAU/18-202
F0DFJ9_STAAU/227-388
F0DFS6_STAAU/37-216
F0DGU8_STAAU/178-333
F0DGU8_STAAU/6-164
F0ERZ3_HAEPA/1-132
F0ERZ3_HAEPA/161-320
F0ETT1_HAEPA/14-178
F0ETT1_HAEPA/195-359
F0FA12_9BACT/1-166
F0FA12_9BACT/207-334
F0FCB0_STRSA/16-191
F0FCB0_STRSA/226-392
F0FFP9_STRSA/1-175
F0FFQ1_STRSA/231-404
F0FFQ1_STRSA/26-205
F0FFQ4_STRSA/1-178
F0FFQ5_STRSA/18-188
F0FIQ9_STRSA/15-188
F0FIR0_STRSA/14-160
F0FIR2_STRSA/1-178
F0FIR2_STRSA/202-373
F0FMU3_STRSA/15-199
F0FMU3_STRSA/228-397
F0FST2_STRSA/1-178
F0FST2_STRSA/190-335
F0FST4_STRSA/8-174
F0FST5_STRSA/15-190
F0GM35_9LACO/33-180
F0GM36_9LACO/1-181
F0GM38_9LACO/78-248
F0GPQ4_9LACO/1-174
F0GPW9_9LACO/187-370
F0GPW9_9LACO/5-164
F0GR58_9LACO/22-208
F0GS01_9LACO/2-149
F0GSH2_9LACO/195-369
F0GSH2_9LACO/21-167
F0GSR1_9LACO/10-188
F0GXK5_9FIRM/191-362
F0GXK5_9FIRM/6-177
F0H1D9_9FIRM/181-356
F0H1D9_9FIRM/3-167
F0H253_9FIRM/9-178
F0HDI0_9FIRM/5-175
F0HQY9_9ACTN/17-195
F0HQY9_9ACTN/220-380
F0HR13_9ACTN/13-133
F0HR13_9ACTN/225-397
F0HUW0_LACDL/325-500
F0HUW0_LACDL/64-254
F0I3I0_STRSA/1-171
F0I3I0_STRSA/212-365
F0I5S0_STRSA/14-195
F0I5S0_STRSA/216-385
F0I5S2_STRSA/1-178
F0ICF2_9FLAO/19-178
F0ICF2_9FLAO/197-378
F0IGQ5_9FLAO/9-114
F0IKJ5_STRSA/16-194
F0IKJ5_STRSA/224-390
F0IRN9_STRSA/1-189
F0IRN9_STRSA/230-396
F0IW24_STRSA/1-178
F0IW24_STRSA/202-373
F0IW26_STRSA/21-194
F0IW27_STRSA/14-193
F0JE97_DESDE/193-373
F0JFU2_DESDE/16-170
F0JFU2_DESDE/260-437
F0JIA3_DESDE/207-387
F0JIA3_DESDE/3-185
F0JIA6_DESDE/111-225
F0JKA9_DESDE/208-378
F0JKA9_DESDE/21-179
F0JS25_ESCFE/102-288
F0JS25_ESCFE/395-577
F0K2S0_LACD2/1-159
F0KG49_ACICP/229-408
F0KG49_ACICP/35-204
F0KPC1_ACICP/483-642
F0LIW6_THEBM/14-181
F0LIW6_THEBM/211-390
F0LVR7_VIBFU/22-199
F0LVR7_VIBFU/258-409
F0NPM7_SULIH/15-207
F0P2R5_WEEVC/11-194
F0P2R5_WEEVC/212-390
F0PAQ7_ENTF6/124-281
F0PAQ7_ENTF6/5-98
F0PAS8_ENTF6/15-70
F0Q049_ACIAP/9-177
F0Q053_ACIAP/18-199
F0Q053_ACIAP/237-412
F0QBT9_ACIAP/2-180
F0QQP8_MYCSL/5-182
F0QQQ1_MYCSL/2-185
F0QQQ1_MYCSL/213-293
F0QR08_MYCSL/1-159
F0QR12_MYCSL/2-184
F0QR13_MYCSL/11-168
F0QS48_MYCSL/30-213
F0QS51_MYCSL/4-182
F0QS53_MYCSL/6-139
F0QS54_MYCSL/1-51
F0QS62_MYCSL/4-186
F0QS64_MYCSL/3-185
F0QS67_MYCSL/223-385
F0QS67_MYCSL/5-188
F0QZG5_BACSH/20-188
F0QZG5_BACSH/224-408
F0RDC8_CELLC/1-180
F0RJY7_DEIPM/19-191
F0RJY7_DEIPM/214-372
F0SDU9_PEDSD/213-386
F0SDU9_PEDSD/37-172
F0SJ49_PLABD/3-174
F0SKL3_PLABD/239-408
F0SKL3_PLABD/5-189
F0SQN9_PLABD/218-380
F0SQN9_PLABD/36-186
F0T1T1_SYNGF/19-207
F0T1T1_SYNGF/242-421
F0T5W6_METSL/8-180
F0TGD8_LACA3/322-494
F0TGD8_LACA3/68-262
F0TLG7_RIEAR/1-153
F0TLG7_RIEAR/172-350
F0V2F2_9MOLU/30-213
F0V2G5_9MOLU/1-175
F0V395_9MOLU/5-156
F0V398_9MOLU/2-185
F0V398_9MOLU/213-367
F0VXY1_STRG2/11-166
F1T7V0_9CLOT/15-195
F1T7V0_9CLOT/223-378
F1T8H1_9CLOT/2-189
F1T8H1_9CLOT/270-398
F1TD14_9CLOT/25-208
F1TD14_9CLOT/294-467
F1UCN6_PROAC/1-72
F1VRG0_MORCA/12-190
F1VW79_9BURK/20-188
F1W3F4_9BURK/109-264
F1W3F4_9BURK/318-457
F1W3M1_9BURK/203-381
F1W3M1_9BURK/4-182
F1W7J8_MORCA/255-437
F1W7J8_MORCA/4-178
F1WAI0_MORCA/24-202
F1WCS9_MORCA/12-190
F1WK16_MORCA/20-198
F1WLQ2_MORCA/24-202
F1WPY7_MORCA/255-437
F1WPY7_MORCA/4-178
F1WUY8_MORCA/255-437
F1WUY8_MORCA/4-178
F1WWC9_MORCA/12-190
F1WXH4_MORCA/24-202
F1X6E5_MORCA/255-437
F1X6E5_MORCA/4-178
F1X793_MORCA/24-202
F1XBV8_MORCA/24-202
F1XHE4_MORCA/24-202
F1XK73_ECO57/102-278
F1XK73_ECO57/385-567
F1Y150_ECO57/102-278
F1Y150_ECO57/385-567
F1YSB9_9PROT/9-189
F1YV45_9PROT/21-189
F1YV45_9PROT/262-405
F1YZ66_9STRE/14-176
F1YZ66_9STRE/202-375
F1Z0J2_9STRE/10-182
F1Z8C9_9SPHN/137-278
F1ZR89_ECOLX/2-183
F1ZR89_ECOLX/254-385
F2ABI6_RHIET/352-531
F2ABI6_RHIET/85-265
F2AU19_RHOBA/107-286
F2AU19_RHOBA/426-583
F2B3S8_STRPN/6-155
F2B3S9_STRPN/30-199
F2B3W7_STRPN/1-183
F2B3W7_STRPN/256-425
F2B3W8_STRPN/1-134
F2B3X0_STRPN/1-91
F2B3X0_STRPN/167-345
F2B4T4_STRPN/1-166
F2B4T4_STRPN/185-337
F2B4T7_STRPN/53-211
F2B4U1_STRPN/1-167
F2B4U1_STRPN/184-344
F2B5C6_STRPN/1-88
F2B5C7_STRPN/9-163
F2BB91_9NEIS/13-189
F2BB91_9NEIS/272-455
F2BC33_9NEIS/321-487
F2BC33_9NEIS/70-251
F2BM91_STRSA/1-84
F2BM91_STRSA/125-303
F2BQK9_STRSA/180-334
F2BQK9_STRSA/25-168
F2BQL1_STRSA/1-178
F2BQL2_STRSA/7-153
F2C0F8_HAEAE/211-392
F2C0F8_HAEAE/8-179
F2C1W1_HAEAE/12-177
F2C1W1_HAEAE/210-362
F2C224_HAEAE/1-169
F2C224_HAEAE/251-434
F2C2V2_HAEAE/6-151
F2C2V3_HAEAE/6-128
F2C2X2_HAEAE/2-182
F2C2X3_HAEAE/55-197
F2C593_STRSA/205-388
F2C593_STRSA/3-184
F2C595_STRSA/1-182
F2CAK3_STRSA/208-395
F2CAK3_STRSA/27-179
F2CBA4_STRSA/191-336
F2CBA4_STRSA/9-179
F2CBA6_STRSA/1-178
F2CBA7_STRSA/91-257
F2CFJ6_STRSA/3-182
F2CIK2_STRSA/1-181
F2CIK2_STRSA/222-398
F2CJK0_STRSA/195-369
F2CJK0_STRSA/36-179
F2CJK2_STRSA/1-169
F2CJK3_STRSA/12-166
F2ETT3_PANAN/22-200
F2ETT3_PANAN/242-407
F2FLK4_SALDU/2-175
F2FZY6_SALGL/227-407
F2FZY6_SALGL/4-156
F2G4I3_ALTMD/163-343
F2G4I3_ALTMD/3-144
F2G5E4_ALTMD/159-339
F2G5E4_ALTMD/2-140
F2GPG1_MYCTU/4-163
F2GYU5_BRUME/16-192
F2GYU7_BRUME/6-182
F2HKC7_LACLA/19-196
F2HKC7_LACLA/222-409
F2HQ73_LACLA/14-185
F2HQ73_LACLA/211-386
F2HQC9_LACLA/25-156
F2HZB7_BRUME/15-191
F2HZB9_BRUME/6-182
F2I643_9LACT/17-188
F2I643_9LACT/215-385
F2I6B9_9LACT/142-323
F2I6B9_9LACT/3-117
F2IGS4_9FLAO/213-396
F2IGS4_9FLAO/9-193
F2IGZ6_9FLAO/215-377
F2IGZ6_9FLAO/27-174
F2IJ66_9FLAO/267-450
F2IJ66_9FLAO/41-230
F2IJ90_9FLAO/11-175
F2IJ90_9FLAO/192-372
F2IVN4_9PROT/1-177
F2J3N5_9PROT/2-87
F2J3N7_9PROT/1-171
F2J880_HELPY/1-138
F2J9F7_HELPY/1-82
F2J9F7_HELPY/123-277
F2JBH0_HELPY/1-155
F2JBH1_HELPY/11-188
F2JBN0_HELPY/1-53
F2JBN0_HELPY/74-258
F2JC12_HELPY/1-138
F2JED3_HELPY/1-82
F2JED3_HELPY/123-277
F2JFF6_HELPY/1-155
F2JFF7_HELPY/11-188
F2JG24_HELPY/1-53
F2JG24_HELPY/74-258
F2KRG3_ARCVE/14-190
F2KRG3_ARCVE/221-402
F2LTE3_BURGA/11-178
F2LVL6_9DELT/68-226
F2M0Z5_LACAM/1-171
F2M0Z5_LACAM/183-356
F2M0Z7_LACAM/172-332
F2M0Z7_LACAM/2-152
F2M3K0_LACAM/404-587
F2M3K2_LACAM/18-191
F2M991_LACCA/12-198
F2M991_LACCA/218-385
F2M991_LACCA/411-597
F2M993_LACCA/17-184
F2MHV6_LACCA/234-420
F2MHV6_LACCA/41-208
F2MHV8_LACCA/17-184
F2MY62_PSEST/267-434
F2MY62_PSEST/89-235
F2N1U8_PSEST/384-547
F2N1U8_PSEST/84-252
F2NJ16_9DELT/516-675
F2NJ16_9DELT/702-871
F2NRC2_9SPIO/13-203
F2NRC2_9SPIO/226-406
F2NRC3_9SPIO/1-176
F2NRI3_9SPIO/81-259
F2NRI8_9SPIO/341-486
F2NRI8_9SPIO/67-248
F2NVM9_9SPIO/19-174
F2NVN1_9SPIO/19-202
F2NWW1_9SPIO/1-160
F2NWW1_9SPIO/189-370
F2NXD3_9SPIO/171-327
F2NXD3_9SPIO/5-154
F2NXE1_9SPIO/11-161
F2NXE2_9SPIO/9-185
F2NXE8_9SPIO/319-490
F2NXE8_9SPIO/87-262
F2Q962_SALET/1-156
F2Q962_SALET/170-307
F2QD25_STROR/1-168
F2QD26_STROR/1-153
F2QD26_STROR/163-349
F2QD30_STROR/28-197
F2V745_MYCTU/4-163
F2Y1N5_9PHYC/134-294
F2Y1N5_9PHYC/2-120
O25209_HELPY/1-180
O25209_HELPY/194-348
O25479_HELPY/13-194
O25479_HELPY/241-404
O25519_HELPY/1-70
O25519_HELPY/109-276
O25934_HELPY/4-103
O25954_HELPY/11-96
O26006_HELPY/202-372
O26006_HELPY/5-158
O27024_METTH/15-193
O27024_METTH/222-387
O28563_ARCFU/1-112
O28563_ARCFU/140-319
O30379_MYCPU/1-72
O30379_MYCPU/91-257
O30382_MYCPU/1-157
O30382_MYCPU/215-368
O33303_MYCTU/4-163
O34140_KLEPN/2-158
O34140_KLEPN/229-404
O52188_STRTR/21-198
O52188_STRTR/224-401
O52274_LACLA/14-189
O52274_LACLA/215-398
O54432_9LACT/15-189
O54432_9LACT/215-394
O54676_LACLC/21-198
O54676_LACLC/224-306
O68169_9LACT/16-202
O68169_9LACT/228-396
O68172_9LACT/22-208
O68172_9LACT/234-414
O68173_9LACT/21-198
O68173_9LACT/224-383
O85797_MYCPU/1-163
O85797_MYCPU/182-349
O85798_MYCPU/1-157
O85798_MYCPU/215-381
O85799_MYCPU/1-157
O85799_MYCPU/215-382
O85800_MYCPU/1-178
O85800_MYCPU/182-348
P72419_SALCH/227-407
P72419_SALCH/4-156
P95511_PASHA/245-421
P95511_PASHA/3-172
P95733_SALCH/102-283
P95733_SALCH/390-571
Q028F8_SOLUE/7-87
Q03KR3_STRTD/17-176
Q03LB8_STRTD/18-167
Q03LB8_STRTD/196-376
Q043T2_LACGA/173-348
Q043T2_LACGA/7-156
Q043T4_LACGA/1-185
Q043T4_LACGA/198-385
Q04L30_STRP2/1-168
Q04LY7_STRP2/344-522
Q04LY7_STRP2/85-275
Q04LY9_STRP2/20-199
Q04LZ0_STRP2/12-182
Q04LZ0_STRP2/255-423
Q07ZW7_SHEFN/265-437
Q07ZW7_SHEFN/38-213
Q082L5_SHEFN/13-196
Q082L5_SHEFN/213-375
Q0A7Q2_ALHEH/234-394
Q0A7Q2_ALHEH/7-187
Q0ABD3_ALHEH/221-383
Q0ABD3_ALHEH/3-181
Q0AIL1_NITEC/241-367
Q0AIL1_NITEC/3-187
Q0ATC9_MARMM/3-167
Q0AUQ6_SYNWW/207-380
Q0AUQ6_SYNWW/3-168
Q0AZK5_SYNWW/74-251
Q0BM27_FRATO/589-762
Q0BZ59_HYPNA/1-180
Q0BZ59_HYPNA/195-368
Q0EWP9_9PROT/1-88
Q0EWP9_9PROT/116-293
Q0EXK2_9PROT/252-416
Q0EXK2_9PROT/31-205
Q0HSQ9_SHESR/105-282
Q0HSQ9_SHESR/394-572
Q0HVS9_SHESR/50-215
Q0I1Z2_HAES1/1-178
Q0I1Z6_HAES1/17-183
Q0I1Z8_HAES1/4-133
Q0I2C1_HAES1/15-175
Q0I2C2_HAES1/12-173
Q0I2C2_HAES1/191-347
Q0KFR4_CUPNH/272-392
Q0KFR4_CUPNH/3-166
Q0P9K1_CAMJE/1154-1327
Q0P9K1_CAMJE/888-1052
Q0Q7K5_CAMJJ/16-199
Q0Q7K5_CAMJJ/223-405
Q0REP9_FRAAA/642-823
Q0RFV6_FRAAA/29-207
Q0RKJ6_FRAAA/6-180
Q0RV87_RHOSR/12-168
Q0RV87_RHOSR/187-363
Q0SX76_SHIF8/102-260
Q0SX76_SHIF8/367-531
Q0T8W7_ECOL5/102-259
Q0T8W7_ECOL5/366-551
Q0TN02_CLOP1/18-198
Q0TN02_CLOP1/223-397
Q0VNH1_ALCBS/192-371
Q0VNH1_ALCBS/92-174
Q0W4T6_UNCMA/241-422
Q0W4T6_UNCMA/8-183
Q0W5N1_UNCMA/4-166
Q0W5N3_UNCMA/239-422
Q0W5N3_UNCMA/32-208
Q0YSV6_9CHLB/16-209
Q0YSV6_9CHLB/226-389
Q10WB5_TRIEI/229-388
Q10WB5_TRIEI/24-184
Q112D6_TRIEI/1-179
Q112D6_TRIEI/199-385
Q11PS5_CYTH3/209-303
Q11PS5_CYTH3/23-184
Q11PS6_CYTH3/183-343
Q11PS6_CYTH3/7-168
Q11QY3_CYTH3/229-415
Q11QY3_CYTH3/23-197
Q12C70_POLSJ/25-185
Q12J30_SHEDO/1-136
Q12J30_SHEDO/163-312
Q12PV3_SHEDO/123-309
Q12PV3_SHEDO/438-618
Q12V01_METBU/14-194
Q12V01_METBU/219-379
Q12WN6_METBU/173-332
Q12WN6_METBU/2-158
Q12YI6_METBU/12-186
Q12YI6_METBU/287-455
Q13T80_BURXL/2-193
Q13T80_BURXL/242-408
Q14IU0_FRAT1/221-395
Q14IU0_FRAT1/3-173
Q14MH5_SPICI/82-213
Q14QB3_SPICI/18-195
Q14QB3_SPICI/220-393
Q167L9_ROSDO/179-360
Q167L9_ROSDO/2-157
Q17V99_HELAH/11-175
Q17V99_HELAH/202-372
Q17WV1_HELAH/1-72
Q17WV1_HELAH/83-240
Q17XD9_HELAH/5-135
Q1B5F1_MYCSS/205-384
Q1B5F1_MYCSS/6-183
Q1BG39_MYCSS/2-180
Q1BG39_MYCSS/213-358
Q1CR93_HELPH/198-356
Q1CR93_HELPH/7-177
Q1CRB1_HELPH/11-176
Q1CRB1_HELPH/208-378
Q1CT23_HELPH/14-173
Q1CT23_HELPH/222-385
Q1CT80_HELPH/13-177
Q1CT80_HELPH/230-417
Q1CU68_HELPH/3-183
Q1GA73_LACDA/1-171
Q1GA73_LACDA/196-376
Q1GA75_LACDA/16-207
Q1GLE7_SILST/222-389
Q1GLE7_SILST/45-201
Q1GLF5_SILST/1-171
Q1GLF5_SILST/191-369
Q1GY16_METFK/236-406
Q1GY16_METFK/52-192
Q1H203_METFK/227-409
Q1H203_METFK/44-199
Q1H243_METFK/191-372
Q1IK43_ACIBL/239-412
Q1IK43_ACIBL/24-190
Q1IWS4_DEIGD/2-159
Q1J4V9_STRPF/15-181
Q1J4V9_STRPF/207-380
Q1J6B8_STRPF/10-184
Q1J9W3_STRPB/15-181
Q1J9W3_STRPB/207-388
Q1JBI2_STRPB/10-184
Q1JF04_STRPD/15-170
Q1JF04_STRPD/196-369
Q1JGK0_STRPD/10-184
Q1JK11_STRPC/15-181
Q1JK11_STRPC/207-388
Q1JLG4_STRPC/10-184
Q1JWR8_DESAC/1-127
Q1JWR8_DESAC/162-317
Q1K1M7_DESAC/11-199
Q1K1M7_DESAC/275-412
Q1K3D0_DESAC/19-199
Q1K3D0_DESAC/225-406
Q1KZT5_STAAU/18-171
Q1KZT5_STAAU/196-375
Q1KZT6_STAAU/18-205
Q1KZT6_STAAU/230-415
Q1KZT7_STAAU/18-205
Q1KZT7_STAAU/211-399
Q1KZT8_STAAU/18-202
Q1KZT8_STAAU/207-396
Q1KZT9_STAAU/18-198
Q1KZT9_STAAU/223-407
Q1KZU0_STAAU/18-194
Q1KZU0_STAAU/219-378
Q1M6T9_RHIL3/240-391
Q1M6T9_RHIL3/35-183
Q1MKB2_RHIL3/232-402
Q1MKB2_RHIL3/5-186
Q1NM36_9DELT/102-278
Q1NM36_9DELT/385-562
Q1NMW3_9DELT/4-65
Q1NN41_9DELT/102-279
Q1NN41_9DELT/386-569
Q1NNI4_9DELT/7-176
Q1NNJ9_9DELT/12-181
Q1NQU9_9DELT/103-283
Q1NQU9_9DELT/388-562
Q1NVW7_9DELT/17-174
Q1NVW7_9DELT/214-389
Q1NX55_9DELT/234-379
Q1NX55_9DELT/8-166
Q1NY79_9DELT/2-192
Q1PXV5_9BACT/2-187
Q1PXV5_9BACT/205-364
Q1Q456_9BACT/2-121
Q1Q860_PSYCK/426-592
Q1Q862_PSYCK/2-190
Q1Q862_PSYCK/220-393
Q1QB14_PSYCK/2-189
Q1QC71_PSYCK/19-176
Q1QC71_PSYCK/213-402
Q1R1F8_CHRSD/25-198
Q1R1F8_CHRSD/299-484
Q1R2G1_ECOUT/217-396
Q1R2G1_ECOUT/7-188
Q1RI75_RICBR/362-526
Q1RJH9_RICBR/54-225
Q1VAF2_VIBAL/246-428
Q1VAF2_VIBAL/28-214
Q1VFH1_VIBAL/1-61
Q1VR11_9FLAO/2-185
Q1VR15_9FLAO/239-422
Q1VR15_9FLAO/35-218
Q1VS79_9FLAO/188-347
Q1VS79_9FLAO/2-168
Q1VSP4_9FLAO/398-553
Q1VSP4_9FLAO/88-258
Q1VU81_9FLAO/2-187
Q1VU81_9FLAO/217-394
Q1VWW8_9FLAO/19-193
Q1VWW8_9FLAO/216-406
Q1WR64_LACS1/1-159
Q1WR64_LACS1/217-380
Q1WRD7_LACS1/1-167
Q1WTN4_LACS1/17-188
Q1WTN4_LACS1/214-373
Q1WTN6_LACS1/199-361
Q1WTN6_LACS1/20-173
Q1WTN7_LACS1/12-188
Q1WTN7_LACS1/213-390
Q1Z6D5_PHOPR/22-189
Q1Z6D5_PHOPR/238-396
Q1Z9T4_PHOPR/294-457
Q1Z9T4_PHOPR/5-184
Q1ZMN8_PHOAS/2-186
Q1ZMN8_PHOAS/235-414
Q1ZQD0_PHOAS/2-170
Q1ZQD0_PHOAS/202-344
Q210J8_RHOPB/225-403
Q21R98_RHOFD/13-207
Q21R98_RHOFD/222-395
Q21ZK2_RHOFD/1-179
Q223G9_RHOFD/1-190
Q223G9_RHOFD/245-419
Q26D97_FLABB/207-392
Q26D97_FLABB/6-191
Q26FR5_FLABB/19-197
Q26FR5_FLABB/222-396
Q284U7_VIBCH/13-207
Q284U7_VIBCH/226-409
Q2A3L7_FRATH/589-762
Q2B8V0_9BACI/22-201
Q2B8V0_9BACI/229-420
Q2BNA9_9GAMM/16-174
Q2BNA9_9GAMM/200-383
Q2C183_9GAMM/204-378
Q2C183_9GAMM/3-178
Q2FFT6_STAA3/18-202
Q2FFT6_STAA3/227-388
Q2FJK8_STAA3/18-198
Q2FJK8_STAA3/223-392
Q2FXD1_STAA8/18-202
Q2FXD1_STAA8/227-388
Q2G0X5_STAA8/18-198
Q2G0X5_STAA8/223-392
Q2HWD3_HELPY/11-179
Q2IKB6_ANADE/217-386
Q2IKB6_ANADE/64-185
Q2IVK4_RHOP2/15-199
Q2IVK4_RHOP2/216-388
Q2J5T0_FRASC/227-405
Q2J5T0_FRASC/23-199
Q2JGK8_FRASC/217-393
Q2JGK8_FRASC/47-192
Q2KY82_BORA1/15-189
Q2KY82_BORA1/216-383
Q2KZC1_BORA1/222-401
Q2LDA8_9ENTR/164-317
Q2LDA8_9ENTR/2-137
Q2LV07_SYNAS/227-358
Q2LV07_SYNAS/9-188
Q2N502_9DELT/375-563
Q2N502_9DELT/88-273
Q2NH19_METST/209-380
Q2NH20_METST/10-151
Q2NH23_METST/234-394
Q2NH25_METST/1-169
Q2NH48_METST/16-180
Q2P0A3_XANOM/219-395
Q2RHW6_MOOTA/21-200
Q2RHW6_MOOTA/234-413
Q2S3K3_SALRD/14-187
Q2SCB3_HAHCH/2-183
Q2SCB3_HAHCH/200-375
Q2SUZ3_BURTA/15-148
Q2YIW5_BRUA2/16-192
Q2YIW7_BRUA2/6-182
Q2YVE5_STAAB/18-198
Q2YVE5_STAAB/223-399
Q307A0_SPIPL/231-401
Q307A0_SPIPL/26-209
Q307C7_SPIPL/1-189
Q307C7_SPIPL/199-364
Q307D8_SPIPL/1-158
Q307D8_SPIPL/193-367
Q30S09_SULDN/17-194
Q30S09_SULDN/215-402
Q30S12_SULDN/1-181
Q30T64_SULDN/196-352
Q30T64_SULDN/4-161
Q30VS8_DESDG/199-373
Q30VS8_DESDG/8-175
Q30XD2_DESDG/242-425
Q30XD2_DESDG/78-204
Q30YF3_DESDG/368-551
Q30YF3_DESDG/88-270
Q31IU4_THICR/182-358
Q31IU4_THICR/2-154
Q31PC5_SYNE7/242-426
Q31PC5_SYNE7/62-209
Q31TM1_SHIBS/1-151
Q31TM1_SHIBS/171-343
Q38085_9VIRU/181-337
Q38085_9VIRU/6-167
Q39L75_BURS3/41-221
Q3A0E8_PELCD/209-370
Q3A0E8_PELCD/8-180
Q3ADV0_CARHZ/206-383
Q3ADV0_CARHZ/8-169
Q3AQE4_CHLCH/1-156
Q3AQE4_CHLCH/175-359
Q3ARJ1_CHLCH/4-182
Q3ASF1_CHLCH/1-171
Q3ASF1_CHLCH/189-349
Q3BWD9_XANC5/25-194
Q3BWN7_XANC5/2-112
Q3BYC2_XANC5/227-403
Q3BYC2_XANC5/41-199
Q3CYK4_STRAG/9-176
Q3DDF5_STRAG/9-176
Q3DI10_STRAG/111-270
Q3DI90_STRAG/85-265
Q3DIA6_STRAG/318-497
Q3DIA6_STRAG/67-245
Q3DIC7_STRAG/29-127
Q3DIV8_STRAG/9-176
Q3IEL0_PSEHT/264-415
Q3IEL0_PSEHT/29-218
Q3J6S5_NITOC/371-552
Q3J6S5_NITOC/88-268
Q3J746_NITOC/219-399
Q3J746_NITOC/6-191
Q3J7Q5_NITOC/68-236
Q3JA68_NITOC/274-440
Q3JA68_NITOC/3-192
Q3JBU1_NITOC/282-464
Q3JBU1_NITOC/6-185
Q3JBY2_NITOC/214-381
Q3JBY2_NITOC/22-198
Q3JDX6_NITOC/222-416
Q3JDX6_NITOC/24-193
Q3K186_STRA1/9-176
Q3LBI5_9MOLU/1-74
Q3LBP9_9MOLU/1-139
Q3M7D0_ANAVT/218-373
Q3M7D0_ANAVT/5-190
Q3M811_ANAVT/361-539
Q3M811_ANAVT/84-254
Q3ME04_ANAVT/250-423
Q3ME04_ANAVT/35-221
Q3R4C7_XYLFA/1-107
Q3R4C8_XYLFA/39-207
Q3R4D3_XYLFA/137-301
Q3R4D3_XYLFA/3-91
Q3R4D4_XYLFA/13-81
Q3R7N1_XYLFA/226-400
Q3R7P6_XYLFA/54-195
Q3RDY9_XYLFA/54-195
Q3RE04_XYLFA/226-400
Q3SFH5_THIDA/9-167
Q3ST77_NITWN/169-265
Q3ST77_NITWN/393-570
Q3SW06_NITWN/29-175
Q3SW06_NITWN/298-424
Q3Y0I5_ENTFC/16-202
Q3Y0I5_ENTFC/228-403
Q3ZWI2_DEHSC/23-196
Q46044_CITFR/102-272
Q46044_CITFR/379-559
Q466N9_METBF/19-194
Q466N9_METBF/263-443
Q468X1_METBF/221-397
Q468X1_METBF/31-189
Q46DQ9_METBF/267-453
Q46DQ9_METBF/48-235
Q47280_ECOLX/13-181
Q47280_ECOLX/200-383
Q47GH3_DECAR/2-55
Q47GH3_DECAR/87-237
Q48Q99_PSE14/239-417
Q48Q99_PSE14/58-207
Q48RD9_STRPM/15-192
Q48RD9_STRPM/218-384
Q48TB0_STRPM/10-182
Q4A129_STAS1/17-196
Q4A129_STAS1/221-400
Q4C4C9_CROWT/4-195
Q4C702_CROWT/11-186
Q4C702_CROWT/206-394
Q4C951_CROWT/373-548
Q4C951_CROWT/86-267
Q4CA31_CROWT/5-179
Q4FTC7_PSYA2/2-178
Q4FTC7_PSYA2/245-400
Q4FUM9_PSYA2/249-429
Q4FUM9_PSYA2/26-217
Q4HF07_CAMCO/1154-1331
Q4HF07_CAMCO/888-1075
Q4HFD9_CAMCO/213-391
Q4HFD9_CAMCO/5-183
Q4HNM9_CAMUP/103-290
Q4HNM9_CAMUP/389-542
Q4HNY2_CAMUP/217-404
Q4HNY2_CAMUP/9-183
Q4HPG5_CAMUP/705-862
Q4HPG5_CAMUP/917-1079
Q4HQY1_CAMUP/20-181
Q4HQY1_CAMUP/207-377
Q4HS19_CAMUP/1-173
Q4HS20_CAMUP/27-213
Q4HS20_CAMUP/274-451
Q4HS32_CAMUP/129-276
Q4HS33_CAMUP/25-201
Q4HSR8_CAMUP/666-813
Q4JUT7_CORJK/2-184
Q4JUT7_CORJK/203-382
Q4JVU5_CORJK/197-376
Q4KCG3_PSEF5/4-165
Q4LAF3_STAHJ/1-175
Q4LAF3_STAHJ/214-379
Q4LEN7_LACLC/217-377
Q4LEN7_LACLC/25-191
Q4QK40_HAEI8/1-153
Q4QK40_HAEI8/235-409
Q4QNX3_HAEI8/15-176
Q4QNX3_HAEI8/192-371
Q4QP77_HAEI8/19-190
Q4QP77_HAEI8/222-400
Q4URU8_XANC8/28-194
Q4UXE6_XANC8/28-179
Q4UXE9_XANC8/205-389
Q4UXE9_XANC8/3-185
Q4UZG5_XANC8/231-413
Q50356_MYCPU/1-157
Q50356_MYCPU/215-384
Q50359_MYCPU/1-163
Q50359_MYCPU/182-335
Q50FW5_CAMJE/16-199
Q50FW5_CAMJE/223-405
Q50I08_LACDL/16-191
Q50I08_LACDL/216-376
Q50I13_LACDL/16-184
Q50I13_LACDL/209-393
Q53841_SPICI/1-85
Q53841_SPICI/110-283
Q578W3_BRUAB/16-192
Q578W5_BRUAB/6-182
Q5E038_VIBF1/14-185
Q5E038_VIBF1/215-396
Q5F8R4_NEIG1/218-376
Q5F8R4_NEIG1/25-177
Q5F9N6_NEIG1/1-123
Q5F9N6_NEIG1/161-321
Q5GX53_XANOR/10-194
Q5GX53_XANOR/233-409
Q5GX62_XANOR/163-301
Q5HEW8_STAAC/18-202
Q5HEW8_STAAC/227-388
Q5HIP0_STAAC/18-198
Q5HIP0_STAAC/223-392
Q5HK77_STAEQ/31-197
Q5HK79_STAEQ/212-370
Q5HK79_STAEQ/94-187
Q5HU50_CAMJR/1154-1331
Q5HU50_CAMJR/888-1075
Q5HXX1_GLUOX/207-381
Q5HXX1_GLUOX/5-192
Q5KVU6_GEOKA/22-199
Q5KVU6_GEOKA/234-413
Q5L070_GEOKA/1-162
Q5L070_GEOKA/192-359
Q5L351_GEOKA/1-156
Q5L351_GEOKA/174-341
Q5LEB1_BACFN/197-360
Q5LEB1_BACFN/7-186
Q5LEB2_BACFN/24-198
Q5LEB4_BACFN/208-360
Q5LEB4_BACFN/25-195
Q5LF56_BACFN/26-203
Q5LF56_BACFN/294-457
Q5LF57_BACFN/15-133
Q5LFD0_BACFN/88-272
Q5LGD0_BACFN/15-194
Q5LGD0_BACFN/219-376
Q5LZV5_STRT1/17-176
Q5M0F6_STRT1/22-201
Q5M0F6_STRT1/229-395
Q5M4G6_STRT2/17-176
Q5M503_STRT2/22-201
Q5M503_STRT2/229-395
Q5N4U5_SYNP6/242-426
Q5N4U5_SYNP6/68-209
Q5NHD8_FRATT/221-395
Q5NHD8_FRATT/3-173
Q5NWK8_AROAE/200-379
Q5NWK8_AROAE/3-178
Q5NWL1_AROAE/448-575
Q5P521_AROAE/229-407
Q5P521_AROAE/65-200
Q5PIF1_SALPA/223-403
Q5PIF1_SALPA/7-184
Q5QX28_IDILO/21-205
Q5QX28_IDILO/237-391
Q5X9Z8_STRP6/15-192
Q5X9Z8_STRP6/218-391
Q5XBX4_STRP6/10-184
Q5YW32_NOCFA/1-179
Q606X3_METCA/2-189
Q606X3_METCA/222-383
Q606X7_METCA/1-172
Q60AL4_METCA/2-158
Q60C34_METCA/233-420
Q60C34_METCA/71-197
Q63WE0_BURPS/24-207
Q63WE0_BURPS/253-399
Q64AS2_9ARCH/21-208
Q64AS2_9ARCH/240-417
Q64BK8_9ARCH/10-101
Q64EM9_9ARCH/217-395
Q64EM9_9ARCH/3-189
Q659X6_ECOLX/102-259
Q659X6_ECOLX/366-551
Q65CT3_BACLD/1-178
Q65CT6_BACLD/197-368
Q65CT6_BACLD/6-177
Q65MN4_BACLD/15-188
Q65MN4_BACLD/214-386
Q65MN6_BACLD/1-176
Q65QI4_MANSM/19-200
Q65QI4_MANSM/268-430
Q663Z1_YERPS/4-181
Q663Z3_YERPS/208-388
Q663Z3_YERPS/3-188
Q66F05_YERPS/17-198
Q66F05_YERPS/225-416
Q67N49_SYMTH/194-361
Q67N49_SYMTH/2-144
Q6D2H5_ERWCT/102-290
Q6D2H5_ERWCT/368-534
Q6D9N0_ERWCT/1-163
Q6D9N0_ERWCT/168-302
Q6EB38_CAMJE/15-131
Q6EVS9_YERPS/2-158
Q6EVS9_YERPS/240-419
Q6F776_ACIAD/1-190
Q6F778_ACIAD/22-205
Q6F778_ACIAD/240-420
Q6G8C6_STAAS/18-202
Q6G8C6_STAAS/227-388
Q6GC52_STAAS/18-202
Q6GC52_STAAS/227-408
Q6GD64_STAAS/17-206
Q6GD64_STAAS/231-420
Q6GFP2_STAAR/18-171
Q6GFP2_STAAR/196-373
Q6GJN7_STAAR/18-205
Q6GJN7_STAAR/211-399
Q6I7D3_STAAU/1-172
Q6I7D3_STAAU/211-384
Q6IVN1_9GAMM/1-180
Q6IVN1_9GAMM/207-384
Q6J5A2_HAEIF/180-353
Q6J5A2_HAEIF/3-168
Q6J5F9_HAEIF/2-160
Q6J5F9_HAEIF/242-392
Q6KI03_MYCMO/15-177
Q6KI03_MYCMO/197-359
Q6KI05_MYCMO/13-180
Q6KI05_MYCMO/195-362
Q6L2Y9_PICTO/20-213
Q6L2Y9_PICTO/241-420
Q6LR69_PHOPR/350-535
Q6LR69_PHOPR/60-243
Q6LTT0_PHOPR/253-420
Q6MH62_BDEBA/226-397
Q6MH62_BDEBA/7-188
Q6NEG1_CORDI/11-186
Q6NEG1_CORDI/197-370
Q6RGR4_STRLA/607-792
Q6WN39_KLEPN/244-425
Q6WN39_KLEPN/26-207
Q6YQ84_ONYPE/1-99
Q6YRQ7_SYNY3/196-375
Q6YRQ7_SYNY3/2-157
Q6ZE86_SYNY3/230-412
Q70C69_STRTR/189-351
Q70C69_STRTR/6-163
Q72BD1_DESVH/131-307
Q72BD1_DESVH/3-111
Q72TT6_LEPIC/15-194
Q72TT6_LEPIC/209-370
Q73D72_BACC1/22-201
Q73D72_BACC1/251-435
Q73J32_TREDE/361-532
Q73J32_TREDE/87-274
Q73J33_TREDE/24-175
Q73J36_TREDE/1-162
Q73QS5_TREDE/166-324
Q73QS5_TREDE/2-149
Q7A7G9_STAAN/18-198
Q7A7G9_STAAN/223-392
Q7B7V7_CAMJE/1-169
Q7B7V7_CAMJE/181-354
Q7BLN8_LACLA/15-207
Q7BLN8_LACLA/233-410
Q7DH38_LACLA/228-403
Q7DH38_LACLA/25-202
Q7M974_WOLSU/13-177
Q7MJF7_VIBVY/7-178
Q7MJG0_VIBVY/464-617
Q7MNA3_VIBVY/17-212
Q7MNA3_VIBVY/238-415
Q7MPU5_VIBVY/1-174
Q7MWQ1_PORGI/261-429
Q7MWQ1_PORGI/519-688
Q7MZG9_PHOLL/15-168
Q7MZG9_PHOLL/182-343
Q7NAH3_MYCGA/22-183
Q7NAH4_MYCGA/28-192
Q7P2B9_FUSNV/13-200
Q7P2B9_FUSNV/216-373
Q7P2C0_FUSNV/7-138
Q7P352_FUSNV/19-196
Q7P352_FUSNV/210-401
Q7P6F9_FUSNV/209-367
Q7P6F9_FUSNV/5-165
Q7P6Q1_FUSNV/357-543
Q7PA86_RICSI/25-205
Q7TTY4_RHOBA/1-38
Q7TXY1_MYCBO/4-163
Q7UAK3_SHIFL/102-260
Q7UAK3_SHIFL/365-529
Q7UE18_RHOBA/2-177
Q7UE18_RHOBA/201-364
Q7UE33_RHOBA/207-379
Q7UE33_RHOBA/7-188
Q7UEF1_RHOBA/2-178
Q7UEF1_RHOBA/206-395
Q7UK98_RHOBA/301-481
Q7UK98_RHOBA/42-207
Q7VCN3_PROMA/21-197
Q7VCN3_PROMA/233-402
Q7VG87_HELHP/42-195
Q7VG88_HELHP/979-1136
Q7VGA1_HELHP/226-403
Q7VGA1_HELHP/6-159
Q7VP16_HAEDU/165-329
Q7X0F2_AERHY/84-205
Q817S1_BACCR/1-177
Q817S3_BACCR/17-196
Q817S3_BACCR/222-403
Q82S35_NITEU/258-380
Q82S35_NITEU/8-176
Q82S62_NITEU/197-377
Q82S62_NITEU/2-180
Q82XA3_NITEU/266-412
Q82XA3_NITEU/4-190
Q83II4_SHIFL/102-260
Q83II4_SHIFL/367-531
Q845D2_LACLA/226-401
Q845D2_LACLA/72-221
Q845D6_LACLA/207-394
Q845D6_LACLA/21-181
Q879W5_XYLFT/214-386
Q879W5_XYLFT/32-189
Q879W9_XYLFT/238-389
Q87G69_VIBPA/1-61
Q87SN5_VIBPA/386-572
Q87SN5_VIBPA/97-279
Q888D9_PSESM/2-158
Q88AU8_PSESM/192-358
Q88AU8_PSESM/20-176
Q88BJ8_PSESM/247-408
Q88BJ8_PSESM/48-184
Q88DS7_PSEPK/105-266
Q88DS7_PSEPK/436-561
Q88Y52_LACPL/16-192
Q88Y52_LACPL/212-369
Q89K96_BRAJA/1-186
Q89K96_BRAJA/254-408
Q89Z34_BACTN/13-195
Q89Z34_BACTN/207-370
Q89Z35_BACTN/18-170
Q89Z36_BACTN/39-189
Q89Z37_BACTN/48-223
Q89Z54_BACTN/12-190
Q89Z54_BACTN/241-392
Q89Z55_BACTN/21-173
Q89Z57_BACTN/304-474
Q89Z57_BACTN/72-249
Q8CQJ2_STAES/16-191
Q8CQJ2_STAES/216-389
Q8CYU1_STRR6/1-69
Q8DB00_VIBVU/102-258
Q8DB00_VIBVU/365-544
Q8DGT4_THEEB/210-394
Q8DGT4_THEEB/22-182
Q8DQ90_STRR6/1-168
Q8DQX2_STRR6/344-522
Q8DQX2_STRR6/85-275
Q8DQX4_STRR6/20-199
Q8DQX5_STRR6/12-182
Q8DQX5_STRR6/255-423
Q8DUM6_STRMU/13-195
Q8DUM6_STRMU/213-390
Q8DUM6_STRMU/433-588
Q8DZU6_STRA5/9-176
Q8E5J3_STRA3/9-176
Q8E9K7_SHEON/279-436
Q8E9K7_SHEON/6-188
Q8EJT0_SHEON/14-197
Q8EJT0_SHEON/234-415
Q8EUU8_MYCPE/348-519
Q8EUU8_MYCPE/85-261
Q8EUU9_MYCPE/1-160
Q8EUU9_MYCPE/247-414
Q8F1D8_LEPIN/14-198
Q8F1D8_LEPIN/221-388
Q8FA87_ECOL6/102-284
Q8FA87_ECOL6/391-573
Q8FN20_COREF/197-341
Q8FN20_COREF/6-183
Q8FTX0_COREF/93-197
Q8FUH1_COREF/2-176
Q8FVJ6_BRUSU/6-182
Q8FVJ8_BRUSU/19-192
Q8G3H7_BIFLO/16-188
Q8G3H7_BIFLO/215-395
Q8G3H9_BIFLO/10-183
Q8G3I1_BIFLO/53-212
Q8G8A9_CAMJE/210-386
Q8G8A9_CAMJE/5-183
Q8G8S9_CAMJE/217-381
Q8G8S9_CAMJE/5-190
Q8G902_CAMJE/217-381
Q8G902_CAMJE/5-188
Q8G956_CAMJE/205-386
Q8G956_CAMJE/5-178
Q8GAY0_STAAU/18-191
Q8GAY0_STAAU/216-395
Q8GN09_CAMJE/221-385
Q8GN09_CAMJE/5-194
Q8GN10_CAMJE/221-403
Q8GN10_CAMJE/5-195
Q8GN11_CAMJE/221-385
Q8GN11_CAMJE/5-194
Q8GN16_CAMJE/1-170
Q8GN16_CAMJE/197-361
Q8GN17_CAMJE/13-196
Q8GN17_CAMJE/219-390
Q8GN18_CAMJE/210-397
Q8GN18_CAMJE/5-183
Q8GN19_CAMJE/210-394
Q8GN19_CAMJE/5-181
Q8GN20_CAMJE/210-386
Q8GN20_CAMJE/5-183
Q8GN21_CAMJE/210-394
Q8GN21_CAMJE/5-181
Q8GQC0_LACSK/182-353
Q8GQC0_LACSK/3-170
Q8GQC1_LACSK/2-151
Q8GRC4_LACLA/228-403
Q8GRC4_LACLA/25-202
Q8K5V9_STRP3/15-181
Q8K5V9_STRP3/207-380
Q8K7B5_STRP3/10-184
Q8KBA9_CHLTE/15-182
Q8KBA9_CHLTE/250-429
Q8KEK9_CHLTE/11-175
Q8KEK9_CHLTE/229-408
Q8KLM8_STRTR/14-197
Q8KLM8_STRTR/223-396
Q8NVX9_STAAW/18-202
Q8NVX9_STAAW/227-388
Q8NY43_STAAW/18-202
Q8NY43_STAAW/227-408
Q8NZE9_STRP8/15-192
Q8NZE9_STRP8/218-384
Q8P0U4_STRP8/10-174
Q8P6R3_XANCP/205-389
Q8P6R3_XANCP/3-185
Q8P6R6_XANCP/28-179
Q8PD77_XANCP/231-413
Q8PSD7_METMA/205-380
Q8PSD7_METMA/6-191
Q8PTH6_METMA/1-189
Q8PTH6_METMA/221-376
Q8PTL2_METMA/243-392
Q8PTL2_METMA/8-163
Q8PUN9_METMA/223-391
Q8PUN9_METMA/23-206
Q8PUX9_METMA/195-353
Q8PUX9_METMA/2-180
Q8PWC2_METMA/1-103
Q8PWC2_METMA/179-360
Q8PZR2_METMA/237-412
Q8PZR2_METMA/3-155
Q8R9Q6_THETN/211-381
Q8R9Q6_THETN/9-186
Q8RJ16_CAMJE/210-386
Q8RJ16_CAMJE/5-183
Q8RJG0_CAMJE/11-187
Q8RJG0_CAMJE/216-400
Q8RJI8_CAMJE/1-167
Q8RJI9_CAMJE/13-196
Q8RN01_CAMJE/13-196
Q8RN01_CAMJE/219-390
Q8RN15_CAMJE/210-394
Q8RN15_CAMJE/5-181
Q8RN20_CAMJE/11-187
Q8RN20_CAMJE/216-380
Q8RN27_CAMJE/1-169
Q8RN27_CAMJE/181-353
Q8RN40_CAMJE/214-378
Q8RN40_CAMJE/9-187
Q8RTL9_HELPY/13-194
Q8RTL9_HELPY/237-408
Q8RTM0_HELPY/13-196
Q8RTM0_HELPY/243-410
Q8RTM1_HELPY/13-194
Q8RTM1_HELPY/237-397
Q8RTM2_HELPY/13-174
Q8RTM3_HELPY/13-194
Q8RTM3_HELPY/241-422
Q8RTM5_HELPY/191-351
Q8RTM5_HELPY/7-170
Q8RTM6_HELPY/13-176
Q8RTM6_HELPY/219-386
Q8RTM7_HELPY/13-173
Q8RTM7_HELPY/220-383
Q8TK43_METAC/2-96
Q8TN78_METAC/1-173
Q8TN78_METAC/194-377
Q8TP07_METAC/19-183
Q8TP07_METAC/259-438
Q8TP21_METAC/6-104
Q8TP22_METAC/2-76
Q8TP22_METAC/89-274
Q8VN08_LACDL/17-194
Q8VN08_LACDL/219-381
Q8VN13_LACDL/17-183
Q8VN13_LACDL/208-385
Q8XB79_ECO57/102-278
Q8XB79_ECO57/385-567
Q8YCS6_BRUME/15-191
Q8YCS8_BRUME/6-182
Q8YNG4_NOSS1/1-172
Q8YNG4_NOSS1/211-385
Q8YR29_NOSS1/154-335
Q8YR30_NOSS1/85-141
Q8YRH1_NOSS1/185-365
Q8YRH1_NOSS1/4-116
Q8YTM8_NOSS1/20-197
Q8YTM8_NOSS1/221-407
Q8Z0W7_SALTI/223-403
Q8Z0W7_SALTI/7-184
Q92ED5_LISIN/16-186
Q92ED5_LISIN/212-390
Q92ED7_LISIN/17-188
Q92ED7_LISIN/214-386
Q92FX9_RICCN/25-205
Q92S34_RHIME/1-189
Q931N5_STAAM/18-202
Q931N5_STAAM/226-397
Q939Z3_ACILW/1080-1248
Q939Z3_ACILW/900-1050
Q93CF5_9LACT/21-202
Q93K22_9LACT/217-376
Q93K22_9LACT/25-191
Q93P70_9BACT/2-182
Q97BJ2_THEVO/1-113
Q97R04_STRPN/1-69
Q97RD1_STRPN/31-208
Q97RD5_STRPN/1-168
Q97RD5_STRPN/182-364
Q97S80_STRPN/351-519
Q97S80_STRPN/85-275
Q97S81_STRPN/1-179
Q97S83_STRPN/12-182
Q97S83_STRPN/248-426
Q98PP1_MYCPU/1-157
Q98PP1_MYCPU/215-368
Q98PP4_MYCPU/1-178
Q98PP4_MYCPU/182-351
Q98QD2_MYCPU/1-163
Q98QD2_MYCPU/182-335
Q98QD5_MYCPU/1-156
Q98QD5_MYCPU/214-378
Q98RC5_MYCPU/1-182
Q98RC6_MYCPU/1-178
Q98RC6_MYCPU/223-324
Q99T63_STAAN/18-202
Q99T63_STAAN/226-397
Q99WH0_STAAM/18-198
Q99WH0_STAAM/223-392
Q99Y25_STRP1/15-181
Q99Y25_STRP1/207-388
Q99ZF2_STRP1/10-184
Q9AAH7_CAUCR/21-206
Q9AAH7_CAUCR/238-421
Q9AC97_9ZZZZ/204-383
Q9AC97_9ZZZZ/25-178
Q9AJ85_LACLC/21-198
Q9AJ85_LACLC/224-399
Q9CHS0_LACLA/16-202
Q9CHS0_LACLA/228-396
Q9CKR8_PASMU/1-158
Q9CKR8_PASMU/240-419
Q9F702_STRTR/1-171
Q9F702_STRTR/212-385
Q9HSR8_HALSA/264-444
Q9HSR8_HALSA/43-224
Q9I0A8_PSEAE/29-167
Q9JN06_CAMJE/1099-1261
Q9JN06_CAMJE/888-1052
Q9KIN2_9LACT/15-207
Q9KIN2_9LACT/233-410
Q9KJE3_LACLA/21-198
Q9KJE3_LACLA/224-391
Q9KR75_VIBCH/83-232
Q9LAU0_LACLC/230-411
Q9LAU0_LACLC/25-204
Q9P9X9_XYLFA/11-159
Q9P9Z4_XYLFA/14-191
Q9P9Z4_XYLFA/214-390
Q9P9Z8_XYLFA/287-415
Q9PGK3_XYLFA/236-406
Q9PQ44_UREPA/33-149
Q9PR45_UREPA/13-173
Q9PR45_UREPA/208-301
Q9PR47_UREPA/2-45
Q9PR48_UREPA/3-155
Q9R8C2_MYCPU/1-157
Q9R8C2_MYCPU/215-368
Q9RC12_LACDL/18-193
Q9RC12_LACDL/218-378
Q9REY0_9LACT/228-403
Q9REY0_9LACT/25-202
Q9RNW0_STRTR/15-195
Q9RNW0_STRTR/221-402
Q9RNW6_STRTR/21-201
Q9RNW6_STRTR/227-408
Q9S4A0_9LACT/1-170
Q9S4A1_9LACT/1-172
Q9S4A2_9LACT/1-166
Q9V1X9_PYRAB/238-410
Q9V1X9_PYRAB/27-206
Q9V2B5_PYRAB/258-454
Q9WW81_LACLC/3-89
Q9XBX0_9LACT/21-198
Q9XBX0_9LACT/224-399
Q9ZEK7_ECOLX/11-191
Q9ZEK7_ECOLX/261-431
Q9ZIK1_HELPY/1-157
Q9ZIK7_HELPY/1-114
Q9ZJ20_9LACT/204-385
Q9ZJ20_9LACT/25-178
Q9ZJ92_HELPJ/11-196
Q9ZJ92_HELPJ/217-401
Q9ZJ92_HELPJ/421-605
Q9ZJE8_HELPJ/11-175
Q9ZJE8_HELPJ/211-381
Q9ZKZ7_HELPJ/13-180
Q9ZL54_HELPJ/13-200
Q9ZL54_HELPJ/247-428
Q9ZM09_HELPJ/1-180
Q9ZM09_HELPJ/221-392
T1S1_ECOLX/13-184
T1S1_ECOLX/200-381
T1S1_METJA/17-197
T1S1_METJA/225-407
T1SA_ECOLX/102-284
T1SA_ECOLX/391-573
T1SA_MYCPN/1-120
T1SA_MYCPN/147-310
T1SB_ECOLX/22-192
T1SB_ECOLX/232-415
T1SB_MYCPN/179-342
T1SB_MYCPN/2-160
T1SC_MYCPN/2-58
T1SC_MYCPN/78-241
T1SD_ECOLX/213-385
T1SD_ECOLX/7-162
T1SD_MYCPN/138-301
T1SD_MYCPN/4-61
T1SE_ECOLX/102-284
T1SE_ECOLX/391-577
T1SF_MYCPN/54-217
T1SG_MYCPN/1-41
T1SG_MYCPN/114-279
T1SH_HAEIN/1-179
T1SH_HAEIN/266-448
T1SH_METJA/22-202
T1SH_METJA/234-413
T1SH_MYCPN/2-42
T1SH_MYCPN/62-225
T1SI_HAEIN/15-176
T1SI_HAEIN/196-369
T1SK_ECOLI/318-405
T1SK_ECOLI/7-191
T1SP_ECOLX/13-201
T1SP_ECOLX/220-381
T1SX_MYCGE/10-171
T1SX_MYCGE/198-358
T1SX_MYCPN/10-171
T1SX_MYCPN/198-357
T1SY_MYCPN/1-116
T1SZ_MYCPN/2-164
T1S_SALPO/222-404
T1S_SALPO/7-191
T1S_SALTY/225-410
T1S_SALTY/7-187
T4BB_BACCO/178-334
T4BB_BACCO/5-164
Y1218_METJA/22-191
Y1218_METJA/220-404
Y1531_METJA/22-206
Y1531_METJA/235-407
