# Supplementary material for: Contact prediction is hardest for the most informative contacts, but improves with the incorporation of contact potentials
Source: PLoS One. 2018 Jun 28;13(6):e0199585. doi: 10.1371/journal.pone.0199585 (PMC6023208; doi:10.1371/journal.pone.0199585)
Supplement: S1 Data — Each file in the ‘alignments’ directory herein corresponds to a protein family’s alignment and contains the accession number and sequence range of each sequence in the alignment. (TAR.GZ) [file pone.0199585.s001.tar.gz › alignments/MarR]

A0ADE8_STRAM/52-110
A0AF72_LISW6/36-91
A0AFD2_LISW6/28-86
A0AG62_LISW6/45-95
A0AG68_LISW6/36-94
A0AGW9_LISW6/33-91
A0AHW6_LISW6/38-96
A0AJ70_LISW6/33-91
A0AJP4_LISW6/31-93
A0AJV5_LISW6/30-87
A0AKV3_LISW6/37-95
A0AM65_LISW6/32-90
A0AME3_LISW6/32-90
A0AY27_BURCH/44-102
A0AYX6_BURCH/39-97
A0B067_BURCH/46-104
A0B0X9_BURCH/42-100
A0B2U9_BURCH/43-101
A0B9F7_METTP/142-193
A0JSC8_ARTS2/46-104
A0JU08_ARTS2/35-93
A0JUY2_ARTS2/54-111
A0JY04_ARTS2/33-91
A0JZT5_ARTS2/38-96
A0K1N0_ARTS2/50-108
A0K256_ARTS2/38-95
A0K291_ARTS2/56-111
A0K2S5_BURCH/41-99
A0K7H3_BURCH/42-100
A0KG89_AERHH/53-110
A0KHN0_AERHH/37-96
A0KIG1_AERHH/37-86
A0KP78_AERHH/55-113
A0KPG8_AERHH/31-89
A0KW03_SHESA/31-89
A0KXE0_SHESA/46-104
A0KZ67_SHESA/85-146
A0KZE4_SHESA/38-96
A0L0G6_SHESA/55-113
A0L0M3_SHESA/62-119
A0L1B3_SHESA/38-97
A0L449_MAGSM/36-94
A0LCU8_MAGSM/117-166
A0LQ25_SYNFM/33-91
A0LQW0_ACIC1/29-86
A0LR25_ACIC1/30-88
A0LSG9_ACIC1/37-95
A0LTW0_ACIC1/55-113
A0LW51_ACIC1/38-93
A0LWM2_ACIC1/42-100
A0LWP4_ACIC1/48-106
A0M077_GRAFK/31-88
A0M2P8_GRAFK/37-95
A0M4S6_GRAFK/59-119
A0NHL7_OENOE/36-93
A0NIP6_OENOE/52-108
A0NIU7_OENOE/36-93
A0NJ59_OENOE/41-99
A0NJX4_OENOE/126-184
A0NLY9_9RHOB/52-110
A0NM32_9RHOB/43-101
A0NMP8_9RHOB/53-111
A0NP65_9RHOB/54-112
A0NSA4_9RHOB/29-88
A0NWB4_9RHOB/156-214
A0NXR2_9RHOB/44-102
A0NXY9_9RHOB/50-108
A0NYW6_9RHOB/36-93
A0NZ17_9RHOB/36-94
A0P0E3_9RHOB/37-95
A0P0G4_9RHOB/41-99
A0P3R8_9RHOB/34-92
A0P459_9RHOB/34-92
A0PKG4_MYCUA/42-100
A0PKY6_MYCUA/32-90
A0PLV2_MYCUA/82-140
A0PMA2_MYCUA/55-115
A0PN89_MYCUA/39-97
A0PPK7_MYCUA/158-216
A0PQ82_MYCUA/36-94
A0PWW7_MYCUA/42-108
A0PXB5_CLONN/36-94
A0PY44_CLONN/1-53
A0Q0I7_CLONN/33-91
A0Q8W9_MYCA1/42-100
A0QBI0_MYCA1/32-90
A0QEF8_MYCA1/39-97
A0QGZ0_MYCA1/32-77
A0QI18_MYCA1/41-99
A0QJ26_MYCA1/68-126
A0QKW7_MYCA1/57-117
A0QLS3_MYCA1/34-92
A0QNW5_MYCS2/31-89
A0QPM3_MYCS2/36-94
A0QPW1_MYCS2/42-108
A0QSI6_MYCS2/62-122
A0QVD7_MYCS2/37-95
A0R0Q6_MYCS2/30-88
A0R3R3_MYCS2/24-82
A0R433_MYCS2/32-90
A0R4B8_MYCS2/54-107
A0R781_MYCS2/28-86
A0R7H2_MYCS2/39-97
A0R918_BACAH/31-89
A0R9U8_BACAH/38-96
A0RA17_BACAH/61-119
A0RAP9_BACAH/39-97
A0RBF7_BACAH/40-98
A0RBK0_BACAH/35-93
A0RCD2_BACAH/23-81
A0RFK6_BACAH/32-90
A0RG30_BACAH/28-86
A0RG89_BACAH/37-94
A0RI85_BACAH/46-104
A0RIC6_BACAH/44-102
A0RJ84_BACAH/46-104
A0RKN0_BACAH/35-87
A0Y3A7_9GAMM/29-82
A0Z2I8_9GAMM/32-90
A0Z5H5_9GAMM/51-110
A0Z919_9GAMM/54-112
A0ZZJ0_BIFAA/33-87
A1A7W7_ECOK1/62-122
A1A8T5_ECOK1/18-67
A1ABA9_ECOK1/38-96
A1ABI7_ECOK1/31-90
A1AEM8_ECOK1/53-113
A1AJ37_ECOK1/69-129
A1AMB9_PELPD/31-88
A1AMY1_PELPD/34-92
A1AQC8_PELPD/32-88
A1ASB6_PELPD/46-104
A1AU44_PELPD/35-93
A1B0Y3_PARDP/35-93
A1B6I4_PARDP/46-104
A1B7R3_PARDP/67-125
A1B7X1_PARDP/32-90
A1BCA5_PARDP/37-96
A1BD82_CHLPD/324-369
A1BZR7_BACCE/38-96
A1EK27_VIBCH/46-104
A1ENP3_VIBCH/15-64
A1EPE9_VIBCH/33-92
A1ESF8_VIBCH/31-90
A1F3D1_VIBCH/31-90
A1F4L3_VIBCH/46-104
A1F5J0_VIBCH/15-64
A1F6Z8_VIBCH/33-92
A1HM15_9FIRM/13-60
A1IIX8_9RHIZ/73-131
A1IQ53_NEIMA/34-92
A1ISY9_NEIMA/27-85
A1JP20_YERE8/53-113
A1JQF0_YERE8/22-68
A1K6U7_AZOSB/49-107
A1K709_AZOSB/58-117
A1KEL0_MYCBP/83-141
A1KGL8_MYCBP/54-114
A1KH12_MYCBP/32-90
A1KIJ3_MYCBP/43-101
A1KL24_MYCBP/43-101
A1KMN1_MYCBP/33-91
A1KS53_NEIMF/34-92
A1KU28_NEIMF/34-92
A1KV09_NEIMF/27-85
A1KWX8_STAAU/31-89
A1R1M1_ARTAT/68-125
A1R1M7_ARTAT/76-134
A1R254_ARTAT/55-115
A1R2I5_ARTAT/44-102
A1R2L5_ARTAT/42-102
A1R3D8_ARTAT/46-104
A1R472_ARTAT/47-105
A1R546_ARTAT/68-125
A1R7M6_ARTAT/33-91
A1R9I9_ARTAT/33-91
A1RA05_ARTAT/37-95
A1RBB2_ARTAT/35-92
A1RDS9_ARTAT/82-138
A1RGE4_SHESW/55-113
A1RIW1_SHESW/50-108
A1RJA3_SHESW/42-100
A1RLR4_SHESW/79-140
A1RLY1_SHESW/31-89
A1RN86_SHESW/45-102
A1RNW7_SHESW/48-107
A1RS18_PYRIL/13-72
A1RUF1_PYRIL/8-58
A1S380_SHEAM/35-93
A1S6F5_SHEAM/31-89
A1S7B8_SHEAM/31-89
A1SBL2_SHEAM/53-114
A1SCX5_NOCSJ/46-103
A1SER4_NOCSJ/38-96
A1SEX8_NOCSJ/49-107
A1SG76_NOCSJ/46-102
A1SHM8_NOCSJ/54-111
A1SIL7_NOCSJ/81-140
A1SIP4_NOCSJ/18-76
A1SNP0_NOCSJ/45-104
A1SSK0_PSYIN/24-82
A1SSK1_PSYIN/31-89
A1SWG3_PSYIN/31-89
A1SX39_PSYIN/40-98
A1T2I1_MYCVP/54-113
A1T4U0_MYCVP/54-114
A1T5A6_MYCVP/34-92
A1TBN8_MYCVP/30-86
A1TD71_MYCVP/34-91
A1TEJ6_MYCVP/42-108
A1TF42_MYCVP/37-92
A1TI02_MYCVP/38-96
A1TS03_ACIAC/60-119
A1TV23_ACIAC/46-104
A1TWV1_MARAV/29-88
A1TY61_MARAV/34-93
A1TYA1_MARAV/35-94
A1U1I3_MARAV/38-100
A1U5Y5_MARAV/41-99
A1UBS3_MYCSK/74-134
A1UC47_MYCSK/34-92
A1UDJ7_MYCSK/54-113
A1UG62_MYCSK/42-105
A1UGC5_MYCSK/44-102
A1UIN1_MYCSK/43-101
A1ULN8_MYCSK/32-90
A1UN56_MYCSK/54-114
A1UNW4_MYCSK/40-98
A1UPA1_MYCSK/59-117
A1UPS4_MYCSK/54-113
A1UQA9_MYCSK/67-126
A1UY97_BURMS/34-92
A1UYM6_BURMS/39-97
A1V767_BURMS/31-89
A1V979_BURMS/42-100
A1VAL3_DESVV/30-88
A1VAS2_DESVV/33-91
A1VHJ3_DESVV/43-101
A1VJU4_POLNA/50-108
A1VKE8_POLNA/89-146
A1VM79_POLNA/57-115
A1VS13_POLNA/39-97
A1VWL5_POLNA/54-112
A1W3A9_ACISJ/41-99
A1W519_ACISJ/43-102
A1W9Z0_ACISJ/44-107
A1WF71_VEREI/46-105
A1WLV7_VEREI/40-98
A1WM02_VEREI/53-111
A1ZNP5_9BACT/37-95
A1ZSQ8_9BACT/40-97
A1ZT26_9BACT/37-93
A1ZUS1_9BACT/43-101
A1ZY80_9BACT/43-102
A2P3M3_VIBCH/46-104
A2P3T1_VIBCH/31-90
A2P9U8_VIBCH/33-92
A2PA14_VIBCH/15-64
A2PR78_VIBCH/31-90
A2PT68_VIBCH/33-92
A2PUP1_VIBCH/46-104
A2RC45_STRPG/36-93
A2RCW9_STRPG/33-91
A2RGI2_STRPG/36-94
A2RHJ1_LACLM/50-107
A2RI34_LACLM/37-95
A2RID3_LACLM/41-97
A2RK04_LACLM/30-90
A2RK12_LACLM/30-88
A2RKJ0_LACLM/10-67
A2RLN1_LACLM/29-89
A2RM33_LACLM/35-93
A2RM62_LACLM/38-96
A2RMA3_LACLM/45-96
A2RNS2_LACLM/35-92
A2RW56_BURM9/34-94
A2S079_BURM9/34-92
A2S0K9_BURM9/39-97
A2S1L8_BURM9/120-162
A2S7D2_BURM9/42-100
A2S8J8_BURM9/31-89
A2SBT0_METPP/70-128
A2SGS8_METPP/48-106
A2SQA1_METLZ/55-113
A2ST77_METLZ/27-81
A2TNI2_9FLAO/30-88
A2TWF9_9FLAO/42-102
A2U0C1_9FLAO/32-89
A2U0S9_9FLAO/43-102
A2VG43_MYCTU/54-114
A2VGH6_MYCTU/32-90
A2VHT5_MYCTU/58-116
A2VK59_MYCTU/43-101
A2VLM0_MYCTU/33-91
A2VMX9_MYCTU/83-141
A2VQB2_9BURK/66-124
A2VTU5_9BURK/47-105
A2VYD7_9BURK/42-100
A2VZ27_9BURK/46-104
A2VZZ2_9BURK/39-97
A2W0R9_9BURK/44-102
A2W334_9BURK/43-101
A2W6B8_9BURK/45-103
A2W7G4_9BURK/31-89
A2WA35_9BURK/55-113
A2WDM9_9BURK/39-97
A2WFB9_9BURK/68-126
A2WHK7_9BURK/44-102
A3CK92_STRSV/36-93
A3CKK9_STRSV/42-103
A3CLP5_STRSV/43-101
A3CMJ5_STRSV/32-91
A3CNM8_STRSV/41-99
A3CNX7_STRSV/27-85
A3CQ61_STRSV/1-54
A3CRN1_METMJ/35-93
A3D0M5_SHEB5/73-130
A3D0X8_SHEB5/55-113
A3D283_SHEB5/31-89
A3D2F5_SHEB5/99-160
A3D362_SHEB5/25-83
A3D4D8_SHEB5/61-119
A3D5G5_SHEB5/31-89
A3D932_SHEB5/37-96
A3DFF0_CLOTH/37-86
A3DFU3_CLOTH/35-98
A3ELK5_VIBCH/15-64
A3EMG4_VIBCH/33-92
A3ETY8_9BACT/46-104
A3EU34_9BACT/43-101
A3GLA5_VIBCH/46-104
A3GNY7_VIBCH/15-64
A3GP75_VIBCH/33-92
A3GU10_VIBCH/31-90
A3GVT3_VIBCH/46-104
A3H056_VIBCH/33-92
A3H0M0_VIBCH/15-64
A3H3P4_VIBCH/31-90
A3HS48_9BACT/29-83
A3HUI2_9BACT/32-89
A3HUL7_9BACT/31-89
A3HWM0_9BACT/35-93
A3HYP6_9BACT/39-97
A3I3M8_9BACI/44-102
A3I4W7_9BACI/36-94
A3I631_9BACI/24-82
A3I718_9BACI/33-91
A3I7F6_9BACI/31-88
A3I7Q8_9BACI/43-101
A3I7X3_9BACI/11-57
A3I821_9BACI/35-93
A3I8N1_9BACI/36-93
A3I910_9BACI/65-125
A3I995_9BACI/34-92
A3I9P6_9BACI/44-102
A3IAH4_9BACI/36-95
A3IAN3_9BACI/35-93
A3IBB0_9BACI/34-87
A3IBM9_9BACI/23-79
A3ICM5_9BACI/40-98
A3IE03_9BACI/31-89
A3IE89_9BACI/28-86
A3IGG9_9BACI/28-85
A3J6J3_9FLAO/43-103
A3J6L7_9FLAO/31-88
A3J826_9ALTE/40-98
A3JB82_9ALTE/29-88
A3JJ14_9ALTE/32-92
A3JKW8_9ALTE/31-89
A3JM84_9RHOB/44-100
A3JQ67_9RHOB/39-97
A3JR35_9RHOB/33-91
A3JT88_9RHOB/40-98
A3JU91_9RHOB/67-125
A3K0B8_9RHOB/37-95
A3K4A5_9RHOB/42-100
A3K731_9RHOB/36-94
A3K7B7_9RHOB/40-98
A3K8R9_9RHOB/31-89
A3KAY3_9RHOB/26-85
A3KKC7_STRAM/43-100
A3KSG4_PSEAE/36-94
A3KVM5_PSEAE/47-110
A3KVP8_PSEAE/42-100
A3KWA0_PSEAE/34-92
A3KXC1_PSEAE/40-98
A3KZ31_PSEAE/32-90
A3L003_PSEAE/35-93
A3L0H1_PSEAE/41-100
A3L2A2_PSEAE/39-97
A3L7E2_PSEAE/36-94
A3LAE9_PSEAE/42-100
A3LBV7_PSEAE/47-110
A3LDQ4_PSEAE/40-98
A3LFN0_PSEAE/32-90
A3LH62_PSEAE/41-100
A3LHN2_PSEAE/35-93
A3LIX2_PSEAE/39-97
A3M2C3_ACIBT/38-96
A3M3P9_ACIBT/41-99
A3MAX8_BURM7/34-92
A3MBA4_BURM7/47-105
A3MCD7_BURM7/120-162
A3MEL2_BURM7/34-94
A3MNS5_BURM7/31-89
A3MPL5_BURM7/42-100
A3MWY5_PYRCJ/16-75
A3N406_BURP6/42-100
A3N5T5_BURP6/31-89
A3NI50_BURP6/34-94
A3NLG6_BURP6/120-162
A3NMI1_BURP6/39-97
A3NN02_BURP6/34-92
A3NPN6_BURP0/42-100
A3NRI1_BURP0/31-89
A3P3R3_BURP0/34-94
A3P729_BURP0/120-162
A3P7Z3_BURP0/39-97
A3P8F8_BURP0/34-92
A3PVF9_MYCSJ/56-116
A3PVS9_MYCSJ/34-92
A3PX17_MYCSJ/54-113
A3PZS2_MYCSJ/42-105
A3PZX5_MYCSJ/44-102
A3Q244_MYCSJ/43-101
A3Q4A7_MYCSJ/57-116
A3Q639_MYCSJ/32-90
A3Q7K4_MYCSJ/54-114
A3Q8B3_MYCSJ/40-98
A3Q8P7_MYCSJ/59-117
A3QB23_SHELP/50-108
A3QD71_SHELP/31-89
A3QDV0_SHELP/37-96
A3QEL0_SHELP/30-88
A3QG30_SHELP/48-106
A3QGK4_SHELP/31-89
A3QIA4_SHELP/54-115
A3RNY7_RALSO/46-104
A3RPF2_RALSO/69-126
A3RPR0_RALSO/55-114
A3RQ08_RALSO/77-135
A3RQX1_RALSO/52-110
A3RRZ1_RALSO/37-95
A3RSL8_RALSO/42-100
A3RSU8_RALSO/71-130
A3RT01_RALSO/30-88
A3RUG4_RALSO/35-93
A3RZ03_RALSO/46-104
A3S047_RALSO/52-110
A3SDX5_9RHOB/32-90
A3SFJ0_9RHOB/42-100
A3SFW3_9RHOB/36-94
A3SH44_9RHOB/49-110
A3SJB4_9RHOB/45-104
A3SJC8_9RHOB/36-94
A3SJK4_9RHOB/36-92
A3SNW9_9RHOB/44-102
A3SZM6_9RHOB/32-90
A3SZZ1_9RHOB/42-100
A3T033_9RHOB/36-94
A3TG56_9MICO/38-95
A3TGB3_9MICO/33-87
A3TH83_9MICO/47-102
A3THK8_9MICO/39-94
A3TMN2_9MICO/32-90
A3TP38_9MICO/38-96
A3TPH8_9MICO/46-104
A3TRT3_9MICO/3-50
A3TS80_9MICO/37-95
A3TUQ9_9RHOB/40-98
A3TVY4_9RHOB/46-104
A3TWQ2_9RHOB/15-70
A3U7V9_CROAH/25-88
A3U805_CROAH/30-90
A3UCD4_9RHOB/37-95
A3UIA4_9RHOB/42-100
A3UMD0_VIBSP/31-89
A3UNL1_VIBSP/31-89
A3UQ30_VIBSP/35-93
A3UQL9_VIBSP/49-110
A3URY1_VIBSP/29-88
A3USJ3_VIBSP/33-90
A3UUI7_VIBSP/38-96
A3UYA5_VIBSP/15-64
A3V8E6_9RHOB/49-106
A3VAF0_9RHOB/41-99
A3VBL1_9RHOB/33-91
A3VE86_9RHOB/47-104
A3VEW5_9RHOB/46-104
A3VFP0_9RHOB/31-89
A3VFX2_9RHOB/38-96
A3VG16_9RHOB/22-79
A3VIJ5_9RHOB/48-104
A3VMI1_9RHOB/1-57
A3VMJ2_9RHOB/25-82
A3W4E9_9RHOB/51-109
A3W6Q2_9RHOB/43-101
A3WK46_9GAMM/32-90
A3WKA4_9GAMM/31-89
A3WP59_9GAMM/37-96
A3X368_9RHOB/31-89
A3X6C9_9RHOB/50-108
A3X711_9RHOB/36-94
A3X7P2_9RHOB/42-100
A3XA18_9RHOB/33-91
A3XB06_9RHOB/32-90
A3XDU2_9RHOB/33-91
A3XE44_9RHOB/39-95
A3XFK0_9RHOB/36-93
A3XMC3_LEEBM/33-90
A3XND3_LEEBM/37-95
A3XR57_LEEBM/43-103
A3XRX4_9VIBR/38-96
A3XS42_9VIBR/49-110
A3XSP9_9VIBR/31-89
A3XZI7_9VIBR/35-93
A3Y1G3_9VIBR/31-89
A3Y3I0_9VIBR/15-64
A3Y425_9VIBR/29-88
A3Y688_9GAMM/42-100
A3Y6I8_9GAMM/33-91
A3Y6P3_9GAMM/45-101
A3YBV9_9GAMM/20-78
A3YC58_9GAMM/33-90
A3YCC8_9GAMM/34-92
A3YFR0_9GAMM/57-118
A3YGT8_9GAMM/35-93
A3ZM47_9PLAN/47-107
A3ZNM3_9PLAN/53-112
A3ZNS6_9PLAN/47-106
A3ZTD6_9PLAN/34-92
A3ZTN7_9PLAN/17-75
A3ZU37_9PLAN/30-88
A3ZXC9_9PLAN/33-91
A3ZZ98_9PLAN/48-108
A4A3H0_9GAMM/35-95
A4A634_9GAMM/36-94
A4A8P0_9GAMM/32-90
A4AH04_9ACTN/40-98
A4AKX9_9ACTN/29-87
A4ALF9_9ACTN/55-113
A4AQ99_MARSH/31-88
A4AT87_MARSH/43-103
A4AUC4_MARSH/40-97
A4B9L0_9GAMM/51-112
A4BFE1_9GAMM/65-123
A4BGX8_9GAMM/24-82
A4BJ39_9GAMM/36-94
A4BYU0_9FLAO/32-89
A4C2R4_9FLAO/65-124
A4C3K0_9GAMM/31-89
A4C4V3_9GAMM/40-98
A4C549_9GAMM/36-94
A4CNM4_ROBBH/31-88
A4CP73_ROBBH/42-102
A4E920_9ACTN/15-71
A4EBE2_9ACTN/60-114
A4ESD3_9RHOB/13-70
A4EXF9_9RHOB/64-119
A4EY42_9RHOB/22-81
A4EYQ2_9RHOB/56-114
A4EZU6_9RHOB/55-113
A4F0L5_9RHOB/36-94
A4F142_9RHOB/18-76
A4F666_SACEN/42-100
A4F686_SACEN/28-86
A4F6R3_SACEN/46-101
A4F7D2_SACEN/35-93
A4FAZ4_SACEN/39-99
A4FCL4_SACEN/38-96
A4FEU9_SACEN/41-99
A4FH26_SACEN/62-120
A4FH65_SACEN/42-100
A4FMW9_SACEN/57-115
A4FQ81_SACEN/35-93
A4FQN6_SACEN/38-94
A4FZ05_METM5/34-88
A4FZ16_METM5/21-80
A4FZF8_METM5/21-79
A4G056_METM5/36-94
A4G1Z7_HERAR/33-91
A4G3S8_HERAR/43-101
A4GAE6_HERAR/40-98
A4ILM0_GEOTN/47-105
A4INC0_GEOTN/3-48
A4INM9_GEOTN/37-94
A4INR4_GEOTN/30-88
A4IRI8_GEOTN/37-95
A4IRL8_GEOTN/36-94
A4ITT5_GEOTN/39-96
A4J1A3_DESRM/33-91
A4J1C0_DESRM/35-92
A4J237_DESRM/45-102
A4J2I3_DESRM/33-91
A4J3Y2_DESRM/36-94
A4J418_DESRM/57-115
A4J9Q2_DESRM/33-87
A4J9X6_BURVG/41-99
A4JJN2_BURVG/43-101
A4JLR8_BURVG/39-97
A4JLU6_BURVG/57-115
A4JLX0_BURVG/65-123
A4JNA4_BURVG/34-94
A4JP48_BURVG/42-100
A4KF57_MYCTU/54-114
A4KFI5_MYCTU/32-90
A4KGW1_MYCTU/58-116
A4KJ81_MYCTU/43-101
A4KKF0_MYCTU/33-91
A4KN72_MYCTU/83-141
A4L2R5_LACRE/37-95
A4LF80_BURPS/47-105
A4LFP2_BURPS/34-92
A4LI14_BURPS/34-94
A4LJ59_BURPS/31-89
A4LMQ2_BURPS/42-100
A4LPI7_BURPS/120-162
A4QCY6_CORGB/51-114
A4QGR1_CORGB/45-105
A4QHB1_CORGB/39-96
A4QHZ6_CORGB/34-88
A4QI31_CORGB/37-95
A4SFX0_PROVI/39-97
A4SIK9_AERS4/31-89
A4SKB6_AERS4/37-96
A4SPK9_AERS4/54-110
A4SPM4_AERS4/16-65
A4SRL6_AERS4/32-90
A4SZ23_POLSQ/30-88
A4T297_MYCGI/30-86
A4T3I5_MYCGI/54-113
A4T4F2_MYCGI/36-94
A4T4Q7_MYCGI/38-96
A4T5D1_MYCGI/54-113
A4T6R2_MYCGI/40-106
A4T8M0_MYCGI/34-91
A4TEE6_MYCGI/69-129
A4TKE2_YERPP/29-87
A4TNY2_YERPP/34-80
A4TPQ2_YERPP/53-113
A4TWF9_9PROT/37-95
A4U224_9PROT/29-88
A4VJI1_PSEU5/48-105
A4VTY5_STRSY/41-99
A4VVG3_STRSY/28-86
A4VXD5_STRSY/33-91
A4W077_STRS2/41-99
A4W1R7_STRS2/28-86
A4W3N1_STRS2/7-45
A4W661_ENT38/36-95
A4W676_ENT38/42-100
A4W842_ENT38/18-67
A4W9V4_ENT38/31-90
A4WAE4_ENT38/38-96
A4WDP6_ENT38/53-113
A4WIC8_PYRAR/26-76
A4WLM6_PYRAR/13-72
A4WYN2_RHOS5/46-104
A4X202_SALTO/35-93
A4X7L1_SALTO/49-107
A4X9I8_SALTO/91-136
A4X9P9_SALTO/30-91
A4XEF3_NOVAD/66-119
A4XGK7_CALS8/34-92
A4XGW9_CALS8/38-96
A4XGZ7_CALS8/34-92
A4XHC9_CALS8/9-56
A4XSE8_PSEMY/51-112
A4XTK6_PSEMY/39-102
A4XVL9_PSEMY/51-109
A4XWJ3_PSEMY/60-117
A4Y318_SHEPC/48-107
A4Y3Q4_SHEPC/45-102
A4Y4U0_SHEPC/31-89
A4Y506_SHEPC/79-140
A4Y787_SHEPC/42-100
A4Y7M8_SHEPC/50-108
A4Y9Y6_SHEPC/55-113
A4YG86_METS5/34-91
A4YJJ6_BRASO/41-99
A4YKQ5_BRASO/34-91
A4YKV8_BRASO/39-97
A4YL38_BRASO/41-99
A4YLW1_BRASO/60-118
A4YM87_BRASO/57-111
A4YQ00_BRASO/67-125
A4YQN7_BRASO/53-114
A4YTY4_BRASO/66-123
A4YWW1_BRASO/33-90
A4YYD9_BRASO/28-86
A4Z1A8_BRASO/53-111
A5CM75_CLAM3/43-101
A5CN00_CLAM3/48-106
A5CN26_CLAM3/41-99
A5CNJ9_CLAM3/37-95
A5CNT0_CLAM3/38-91
A5CP74_CLAM3/42-97
A5CPA2_CLAM3/43-101
A5CPC4_CLAM3/37-95
A5CUF5_CLAM3/56-109
A5CUH7_CLAM3/42-100
A5CUV1_CLAM3/37-95
A5CUX6_CLAM3/52-112
A5CV14_CLAM3/41-99
A5CV38_CLAM3/64-122
A5CYF1_PELTS/38-96
A5D6E2_PELTS/31-89
A5E8B4_BRASB/41-99
A5EBL8_BRASB/49-107
A5EE63_BRASB/59-117
A5EF84_BRASB/47-105
A5EGS1_BRASB/52-110
A5EHI7_BRASB/33-90
A5EI47_BRASB/48-105
A5EIT0_BRASB/74-131
A5ELP6_BRASB/42-100
A5EN98_BRASB/28-86
A5ERP1_BRASB/57-111
A5ES23_BRASB/62-120
A5ET57_BRASB/41-99
A5ETD7_BRASB/39-97
A5ETI8_BRASB/34-91
A5EWL3_DICNV/37-94
A5F110_VIBC3/46-104
A5F1Q6_VIBC3/31-90
A5F2U7_VIBC3/15-64
A5F915_VIBC3/33-92
A5FA79_FLAJ1/43-103
A5FAL6_FLAJ1/31-88
A5FMR2_FLAJ1/40-102
A5FQF7_DEHSB/43-103
A5FR02_DEHSB/41-99
A5FUR2_ACICJ/14-67
A5FVL1_ACICJ/29-88
A5FY44_ACICJ/39-97
A5FZQ8_ACICJ/34-92
A5G0R1_ACICJ/41-99
A5G509_GEOUR/32-90
A5G7B4_GEOUR/54-113
A5GA26_GEOUR/31-89
A5GAR3_GEOUR/33-91
A5GE97_GEOUR/34-92
A5HLH1_STAAU/35-93
A5HXX1_CLOBH/33-91
A5HZI8_CLOBH/31-89
A5I0K4_CLOBH/38-94
A5I0K8_CLOBH/64-122
A5I0U4_CLOBH/33-89
A5I204_CLOBH/38-98
A5I357_CLOBH/36-94
A5I410_CLOBH/29-87
A5I419_CLOBH/32-90
A5I430_CLOBH/29-87
A5I7X9_CLOBH/35-93
A5IBA6_LEGPC/27-85
A5IIW7_THEP1/40-88
A5IJ76_THEP1/29-87
A5IQP0_STAA9/36-94
A5IRT7_STAA9/29-87
A5ITT4_STAA9/68-126
A5IV49_STAA9/28-90
A5IVG7_STAA9/36-94
A5IVU7_STAA9/34-92
A5IWF2_STAA9/31-89
A5J320_BURMA/34-94
A5J471_BURMA/120-162
A5J575_BURMA/42-100
A5J9P7_BURMA/34-92
A5JA08_BURMA/39-97
A5JBU7_BURMA/31-89
A5KL49_9FIRM/32-90
A5KMT4_9FIRM/35-93
A5KNC5_9FIRM/27-85
A5KNZ6_9FIRM/34-92
A5KT26_9BACT/37-95
A5KUI9_9GAMM/31-89
A5KVL2_9GAMM/38-96
A5KX27_9GAMM/33-90
A5KXH0_9GAMM/31-89
A5KYP1_9GAMM/31-89
A5L2U0_9GAMM/49-110
A5L3Y9_9GAMM/35-93
A5L7A9_9GAMM/15-64
A5L9Y6_STRPN/33-91
A5LBB5_STRPN/34-91
A5LFF8_STRPN/28-86
A5LJY2_STRPN/33-91
A5LNT9_STRPN/34-91
A5LP20_STRPN/28-86
A5LRC2_STRPN/2-39
A5LU62_STRPN/34-91
A5LVH8_STRPN/33-91
A5LYY8_STRPN/33-91
A5M3L6_STRPN/34-91
A5M3W6_STRPN/28-86
A5M6B5_STRPN/34-91
A5M9Y7_STRPN/33-91
A5MB70_STRPN/2-39
A5MF32_STRPN/34-91
A5MII5_STRPN/28-86
A5MJ02_STRPN/33-91
A5MLS0_STRPN/34-91
A5MNB7_STRPN/2-39
A5MNX7_STRPN/33-91
A5MX37_STRPN/2-39
A5MX84_STRPN/33-91
A5MXR8_STRPN/34-91
A5MZM2_CLOK5/38-96
A5MZZ4_CLOK5/33-91
A5N007_CLOK5/37-94
A5N0B5_CLOK5/26-86
A5N0F2_CLOK5/43-102
A5N0U6_CLOK5/37-93
A5N1K2_CLOK5/33-91
A5N2Q8_CLOK5/36-94
A5N2Z9_CLOK5/36-96
A5N4C6_CLOK5/35-89
A5N4E0_CLOK5/35-93
A5N513_CLOK5/34-92
A5N560_CLOK5/33-91
A5N584_CLOK5/52-110
A5N755_CLOK5/39-97
A5N871_CLOK5/37-95
A5N874_CLOK5/28-85
A5N946_CLOK5/34-92
A5TFQ5_BURMA/34-94
A5TI01_BURMA/42-100
A5TMX3_BURMA/120-162
A5TRA3_BURMA/31-89
A5TS29_FUSNP/32-90
A5TTE8_FUSNP/35-97
A5TUJ5_FUSNP/32-90
A5TV89_FUSNP/38-99
A5TW44_FUSNP/34-92
A5TXT2_FUSNP/81-139
A5TYB3_MYCTA/83-141
A5U0C4_MYCTA/54-114
A5U0R8_MYCTA/32-90
A5U2A6_MYCTA/43-101
A5U515_MYCTA/43-101
A5U6P2_MYCTA/33-91
A5UMK7_METS3/35-92
A5V2F3_SPHWW/24-83
A5V498_SPHWW/46-99
A5VAJ2_SPHWW/40-98
A5VAS6_SPHWW/58-116
A5VBS2_SPHWW/33-90
A5VEC0_SPHWW/49-107
A5VED1_SPHWW/39-97
A5VED9_SPHWW/72-130
A5VEE0_SPHWW/37-95
A5VEY2_SPHWW/33-91
A5VFP6_SPHWW/53-111
A5VHG9_LACRD/35-93
A5VIK8_LACRD/35-93
A5VK79_LACRD/37-95
A5VMC2_LACRD/28-86
A5VRU8_BRUO2/30-87
A5VSD8_BRUO2/66-124
A5VTC8_BRUO2/29-88
A5VUE1_BRUO2/46-104
A5VVF9_BRUO2/40-98
A5VW14_BRUO2/49-107
A5VW31_BRUO2/2-53
A5W2K3_PSEP1/38-96
A5W768_PSEP1/42-100
A5WI95_MYCTF/83-141
A5WKA5_MYCTF/54-114
A5WKQ1_MYCTF/32-90
A5WM87_MYCTF/58-116
A5WPU0_MYCTF/43-101
A5WRD9_MYCTF/33-91
A5XK94_BURMA/34-94
A5XL86_BURMA/120-162
A5XR68_BURMA/42-100
A5XVN2_BURMA/34-92
A5XVY9_BURMA/39-97
A5XWS5_BURMA/31-89
A5Z8M1_9FIRM/35-93
A5ZAG6_9FIRM/38-96
A5ZAV5_9FIRM/32-90
A5ZBW5_9BACE/27-86
A5ZJE4_9BACE/39-96
A5ZRA5_9FIRM/34-92
A5ZW32_9FIRM/22-80
A5ZZX4_VIBCH/46-104
A6A021_VIBCH/49-110
A6A492_VIBCH/15-64
A6A568_VIBCH/33-92
A6A5C5_VIBCH/31-90
A6A8P1_VIBCH/49-110
A6A8T4_VIBCH/46-104
A6ACR2_VIBCH/33-92
A6ADX3_VIBCH/31-90
A6AER4_VIBCH/15-64
A6ALT8_VIBHA/49-110
A6AM31_VIBHA/41-99
A6AMI4_VIBHA/46-104
A6AMX5_VIBHA/35-93
A6ARU6_VIBHA/15-64
A6AVW5_VIBHA/31-89
A6AXU5_VIBPA/49-110
A6B0J1_VIBPA/37-96
A6B400_VIBPA/15-64
A6B483_VIBPA/75-133
A6B5F9_VIBPA/31-89
A6B6H3_VIBPA/41-99
A6B7N9_VIBPA/45-103
A6BAE3_VIBPA/41-99
A6BCT7_9FIRM/34-92
A6BGT5_9FIRM/50-108
A6BHY3_9FIRM/43-103
A6BMN8_YERPE/53-113
A6BPB9_YERPE/22-67
A6BQ10_YERPE/29-88
A6BRN4_YERPE/29-87
A6C045_9PLAN/47-106
A6C1H3_9PLAN/31-89
A6C4J6_9PLAN/34-92
A6C4T6_9PLAN/34-92
A6C617_9PLAN/47-106
A6C7J9_9PLAN/46-106
A6CB12_9PLAN/53-113
A6CGJ0_9PLAN/46-106
A6CHD1_9BACI/14-72
A6CJC0_9BACI/45-103
A6CK97_9BACI/38-96
A6CM31_9BACI/40-98
A6CRL1_9BACI/42-100
A6CSF8_9BACI/38-96
A6CVC9_9VIBR/35-93
A6CW51_9VIBR/37-95
A6CWU7_9VIBR/18-76
A6CX56_9VIBR/31-89
A6CYF0_9VIBR/44-102
A6D1X7_9VIBR/15-64
A6D240_9VIBR/21-80
A6DCT7_9PROT/33-85
A6E4Q2_9RHOB/51-109
A6E629_9RHOB/29-86
A6EAY7_9SPHI/38-96
A6ECJ9_9SPHI/42-102
A6EGT6_9SPHI/43-103
A6EIT1_9SPHI/40-102
A6EP57_9BACT/17-74
A6ERQ4_9BACT/42-102
A6EWP5_9ALTE/34-92
A6EYI7_9ALTE/31-89
A6F0B4_9ALTE/38-100
A6F328_9ALTE/29-88
A6F818_9GAMM/40-98
A6F8C0_9GAMM/31-89
A6FAA6_9GAMM/30-88
A6FCL1_9GAMM/35-93
A6FJR3_9GAMM/42-100
A6FML2_9RHOB/53-111
A6FTA6_9RHOB/56-114
A6GC66_9DELT/43-102
A6GLI7_9BURK/48-101
A6GSC3_9BURK/37-95
A6GTW8_9BURK/32-90
A6GWZ9_FLAPJ/43-103
A6H0B6_FLAPJ/31-88
A6KZY5_BACV8/27-85
A6L9F4_PARD8/27-85
A6L9U2_PARD8/36-94
A6LJB1_THEM4/33-91
A6LN75_THEM4/29-87
A6LP16_THEM4/45-88
A6LPF8_CLOB8/31-89
A6LQ01_CLOB8/50-108
A6LQ34_CLOB8/38-92
A6LQ36_CLOB8/43-101
A6LQ60_CLOB8/33-91
A6LRB0_CLOB8/28-86
A6LRI3_CLOB8/40-98
A6LSC1_CLOB8/35-93
A6LT94_CLOB8/31-91
A6LUU5_CLOB8/37-92
A6LV79_CLOB8/34-92
A6LXW7_CLOB8/42-100
A6LZ24_CLOB8/38-96
A6LZH7_CLOB8/36-96
A6LZI8_CLOB8/29-87
A6LZS7_CLOB8/33-91
A6M045_CLOB8/34-96
A6M077_CLOB8/40-101
A6M0S8_CLOB8/46-104
A6M349_CLOB8/33-91
A6M3A7_CLOB8/32-90
A6NQZ8_9BACE/31-89
A6NT63_9BACE/34-96
A6NW46_9BACE/35-98
A6P1I3_9BACE/37-95
A6Q0G3_9GAMM/16-65
A6QEZ5_STAAE/36-94
A6QFR1_STAAE/29-87
A6QHU5_STAAE/68-126
A6QJA7_STAAE/28-90
A6QJM6_STAAE/36-94
A6QK01_STAAE/34-92
A6QK08_STAAE/34-92
A6SUU8_JANMA/33-91
A6SW16_JANMA/90-148
A6T269_JANMA/54-112
A6T445_JANMA/40-98
A6T624_KLEP7/21-67
A6T6B9_KLEP7/18-67
A6T8K0_KLEP7/32-91
A6T8Y5_KLEP7/38-96
A6T9Z1_KLEP7/31-90
A6TCU8_KLEP7/20-80
A6TD29_KLEP7/29-87
A6TDL0_KLEP7/57-116
A6THS3_KLEP7/36-95
A6THV2_KLEP7/29-87
A6TMA3_ALKMQ/36-94
A6TNA7_ALKMQ/30-88
A6TPC1_ALKMQ/29-87
A6TPW4_ALKMQ/37-95
A6TSX2_ALKMQ/37-95
A6TWW5_ALKMQ/35-93
A6TZG4_STAA2/36-94
A6U0L9_STAA2/29-87
A6U2M8_STAA2/68-126
A6U3Z1_STAA2/28-90
A6U4B4_STAA2/36-94
A6U4Q0_STAA2/34-92
A6U5C9_STAA2/31-89
A6U6E6_SINMW/39-97
A6U702_SINMW/46-104
A6U7V2_SINMW/31-89
A6U9U0_SINMW/56-114
A6UE07_SINMW/36-94
A6UEV1_SINMW/29-88
A6UEX3_SINMW/33-91
A6UF88_SINMW/53-114
A6UFP4_SINMW/68-125
A6ULI3_SINMW/39-97
A6UNH5_METVS/34-92
A6UNY2_METVS/34-92
A6UYN4_PSEA7/35-93
A6UZV7_PSEA7/32-90
A6V1W8_PSEA7/40-98
A6V3P1_PSEA7/42-100
A6V3R5_PSEA7/47-110
A6V7J0_PSEA7/36-94
A6VDS8_PSEA7/39-97
A6VK68_METM7/34-92
A6VRF9_MARMS/28-86
A6VRX8_MARMS/36-94
A6VSD0_MARMS/43-101
A6VUF1_MARMS/35-93
A6VWB1_MARMS/50-108
A6VXC8_MARMS/31-89
A6VZQ9_MARMS/56-114
A6W070_MARMS/32-90
A6WA61_KINRD/35-93
A6WBD4_KINRD/42-102
A6WBQ8_KINRD/43-101
A6WBY3_KINRD/52-108
A6WDA7_KINRD/49-104
A6WDT5_KINRD/35-93
A6WDT6_KINRD/47-105
A6WE11_KINRD/52-110
A6WEG2_KINRD/41-99
A6WFX5_KINRD/37-95
A6WG01_KINRD/76-134
A6WGI6_KINRD/63-120
A6WIR9_SHEB8/37-96
A6WKX9_SHEB8/31-89
A6WL45_SHEB8/85-146
A6WLV4_SHEB8/84-142
A6WNK5_SHEB8/52-110
A6WP76_SHEB8/31-89
A6WS36_SHEB8/55-113
A6WS93_SHEB8/75-132
A6WV10_OCHA4/52-111
A6WWU9_OCHA4/29-88
A6WXX3_OCHA4/34-92
A6WZA7_OCHA4/30-87
A6X443_OCHA4/41-99
A6X4E7_OCHA4/36-94
A6X661_OCHA4/56-114
A6XQQ0_VIBCH/49-110
A6XQU3_VIBCH/46-104
A6XWI1_VIBCH/31-90
A6XZK2_VIBCH/15-64
A6XZM2_VIBCH/33-92
A7A383_BIFAD/33-87
A7AHY3_9PORP/37-94
A7AKI1_9PORP/27-85
A7B379_RUMGN/34-97
A7B611_RUMGN/42-99
A7BBA1_9ACTO/18-76
A7FJA7_YERP3/29-87
A7FKU5_YERP3/21-67
A7FLN2_YERP3/53-113
A7FPM7_CLOB1/35-93
A7FQA3_CLOB1/33-91
A7FRQ2_CLOB1/31-89
A7FSQ9_CLOB1/38-94
A7FSR3_CLOB1/64-122
A7FSZ7_CLOB1/33-89
A7FU40_CLOB1/38-98
A7FUY9_CLOB1/36-94
A7FVQ6_CLOB1/29-87
A7FVR6_CLOB1/32-90
A7FVS9_CLOB1/30-88
A7G5G7_CLOBH/30-88
A7G959_CLOBH/35-93
A7G9H9_CLOBL/33-91
A7GBA0_CLOBL/33-91
A7GC50_CLOBL/38-94
A7GC54_CLOBL/64-122
A7GCE7_CLOBL/33-89
A7GEP6_CLOBL/36-94
A7GFI0_CLOBL/29-87
A7GFJ0_CLOBL/32-90
A7GFK2_CLOBL/30-88
A7GJK0_CLOBL/35-93
A7GL98_BACCN/35-93
A7GLG8_BACCN/41-99
A7GMM8_BACCN/54-112
A7GMT0_BACCN/36-94
A7GNL8_BACCN/23-81
A7GQ04_BACCN/54-112
A7GQG0_BACCN/31-88
A7GSA5_BACCN/35-93
A7GSE8_BACCN/36-94
A7GUL5_BACCN/35-86
A7HHX5_ANADF/42-100
A7HJD4_FERNB/34-92
A7HJQ3_FERNB/33-91
A7HPN3_PARL1/36-95
A7HQZ5_PARL1/42-100
A7HRQ2_PARL1/40-98
A7HVD2_PARL1/38-96
A7HVZ8_PARL1/40-98
A7HX63_PARL1/46-104
A7HZ30_PARL1/45-103
A7I4K5_METB6/35-93
A7I598_METB6/43-101
A7I5A5_METB6/44-102
A7I5B8_METB6/43-101
A7I5X2_METB6/34-92
A7IBC7_XANP2/58-116
A7ID11_XANP2/55-113
A7IGU0_XANP2/47-105
A7IN47_XANP2/76-134
A7IQ40_XANP2/36-94
A7JXM1_VIBSE/46-104
A7JYR7_VIBSE/37-96
A7K471_VIBSE/15-64
A7KH11_9ACTO/133-189
A7KH11_9ACTO/273-328
A7KH39_9ACTO/201-256
A7KH39_9ACTO/61-117
A7LNB7_LACRE/35-93
A7LZA7_BACOV/39-96
A7M155_BACOV/36-94
A7MEH5_ENTS8/53-113
A7MG77_ENTS8/36-95
A7MG90_ENTS8/43-101
A7MJ52_ENTS8/29-87
A7MMK5_ENTS8/31-90
A7MPT2_ENTS8/57-115
A7MQT8_ENTS8/18-67
A7MT53_VIBHB/15-64
A7MVR9_VIBHB/49-110
A7MWX8_VIBHB/31-89
A7MZ19_VIBHB/41-99
A7N3G4_VIBHB/37-95
A7N3K5_VIBHB/31-89
A7N7R6_VIBHB/35-93
A7V6Z4_BACUN/39-96
A7V9P2_BACUN/27-85
A7VG97_9CLOT/33-92
A7VQ95_9CLOT/48-95
A7VQC0_9CLOT/31-87
A7VZ42_9CLOT/34-89
A7WWV3_STAA1/1-49
A7WZF8_STAA1/36-94
A7X0T8_STAA1/29-87
A7X3K4_STAA1/55-113
A7X5I9_STAA1/28-90
A7X616_STAA1/36-94
A7X6L3_STAA1/34-92
A7Z0W8_BACA2/34-92
A7Z154_BACA2/47-96
A7Z1P3_BACA2/1-53
A7Z1R8_BACA2/32-90
A7Z295_BACA2/53-113
A7Z2L0_BACA2/47-105
A7Z2R5_BACA2/38-96
A7Z361_BACA2/52-110
A7Z3J8_BACA2/34-91
A7Z3T3_BACA2/60-118
A7Z3V3_BACA2/41-99
A7Z3Y0_BACA2/35-93
A7Z4V5_BACA2/36-94
A7Z5S3_BACA2/34-92
A7Z7C9_BACA2/36-94
A7Z8K2_BACA2/35-93
A7Z9L6_BACA2/32-89
A7Z9X1_BACA2/34-92
A7ZAS6_BACA2/32-90
A7ZAS8_BACA2/28-86
A7ZJ58_ECO24/18-67
A7ZLY6_ECO24/38-96
A7ZQB7_ECO24/53-113
A7ZQI4_ECO24/29-87
A7ZXT5_ECOHS/18-67
A8A083_ECOHS/38-96
A8A3G6_ECOHS/53-113
A8A882_ECOHS/29-87
A8AGS0_CITK8/38-96
A8AH23_CITK8/31-90
A8AJE2_CITK8/18-67
A8AM15_CITK8/36-95
A8ANP2_CITK8/53-113
A8ANV2_CITK8/40-98
A8AW25_STRGC/30-88
A8AWH9_STRGC/34-92
A8AWP8_STRGC/32-91
A8AXS0_STRGC/43-101
A8AY15_STRGC/27-85
A8AYW6_STRGC/9-67
A8AZ76_STRGC/42-103
A8E9I3_BURPS/31-89
A8EGK6_BURPS/42-100
A8EKF1_BURPS/34-94
A8ENT4_BURPS/39-97
A8EPI8_BURPS/120-162
A8ER47_ARCB4/43-101
A8ESE0_ARCB4/36-94
A8ET07_ARCB4/56-116
A8F3S0_THELT/15-72
A8F3Z9_THELT/34-90
A8F6K2_THELT/11-59
A8F7N0_THELT/30-87
A8F9I2_BACP2/41-100
A8F9L9_BACP2/34-92
A8FAA0_BACP2/38-95
A8FAB4_BACP2/39-94
A8FB53_BACP2/47-105
A8FC43_BACP2/37-94
A8FCC9_BACP2/38-96
A8FCE9_BACP2/40-98
A8FCH4_BACP2/36-94
A8FDF5_BACP2/36-94
A8FDT5_BACP2/31-89
A8FDX0_BACP2/47-96
A8FEA5_BACP2/34-92
A8FFY9_BACP2/36-94
A8FG90_BACP2/33-91
A8FI78_BACP2/32-89
A8FJ10_BACP2/34-92
A8FRH3_SHESH/40-98
A8FTN5_SHESH/52-110
A8FU60_SHESH/31-89
A8FUG2_SHESH/31-89
A8FUK9_SHESH/37-96
A8FV12_SHESH/32-90
A8G7Z9_SERP5/45-103
A8G8P2_SERP5/35-93
A8G9E0_SERP5/29-87
A8GB39_SERP5/22-67
A8GI97_SERP5/53-113
A8H194_SHEPA/31-89
A8H510_SHEPA/32-90
A8H5M9_SHEPA/31-89
A8H5V4_SHEPA/42-100
A8HQY4_AZOC5/45-103
A8I1I8_AZOC5/56-114
A8IA74_AZOC5/70-128
A8IEZ4_AZOC5/34-92
A8IQ46_AZOC5/77-135
A8KD13_BURPS/39-97
A8KFL5_BURPS/54-112
A8KGJ2_BURPS/120-162
A8KI85_ECOLX/69-129
A8KIU1_BURPS/31-89
A8KQR4_BURPS/34-94
A8KXI3_FRASN/78-138
A8KYN5_FRASN/36-94
A8L390_FRASN/51-109
A8L534_FRASN/57-117
A8L6Y0_FRASN/53-112
A8L7H7_FRASN/32-90
A8L7M9_FRASN/35-93
A8L8B4_FRASN/33-87
A8LAY6_FRASN/97-141
A8LCS0_FRASN/51-109
A8LD30_FRASN/40-97
A8LHD4_FRASN/53-107
A8LHK0_FRASN/53-110
A8LQW0_DINSH/47-105
A8LW48_SALAI/61-107
A8LX57_SALAI/35-96
A8M0B3_SALAI/40-98
A8M3Z3_SALAI/49-107
A8MBV5_CALMQ/25-75
A8MEK7_ALKOO/32-90
A8MER8_ALKOO/31-89
A8MF62_ALKOO/37-95
A8MG44_ALKOO/5-63
A8MK78_ALKOO/33-91
A8R7R8_9FIRM/30-89
A8RCK2_9FIRM/38-96
A8RE46_9FIRM/31-85
A8RME3_9CLOT/27-85
A8RQN8_9CLOT/23-81
A8RQQ3_9CLOT/5-61
A8RRG7_9CLOT/19-77
A8RU79_9CLOT/40-98
A8RUY1_9CLOT/37-95
A8S301_9CLOT/27-85
A8S657_9FIRM/32-90
A8SL83_9FIRM/36-94
A8SV31_9FIRM/32-90
A8T2V6_9VIBR/31-89
A8T819_9VIBR/15-64
A8TC48_9VIBR/31-89
A8TIH2_9PROT/28-87
A8TIU1_9PROT/34-92
A8TJ10_9PROT/37-96
A8TMW7_9PROT/50-111
A8TNL2_9PROT/36-94
A8TPG7_9PROT/45-103
A8TRM2_9PROT/55-114
A8TXR1_9PROT/35-83
A8U5P9_9LACT/38-96
A8U5U8_9LACT/36-94
A8U7E2_9LACT/28-86
A8UAX7_9LACT/37-92
A8UBC6_9LACT/34-92
A8UBC9_9LACT/35-93
A8ULR0_9FLAO/43-102
A8ULT0_9FLAO/43-96
A8UP50_9FLAO/38-95
A8YZV7_STAAT/36-94
A8Z364_STAAT/28-90
A8Z3A8_STAAT/36-94
A8Z3B6_STAAT/34-92
A8Z4J0_STAAT/68-126
A8Z576_STAAT/36-94
A8Z5L3_STAAT/31-89
A8ZSM1_DESOH/40-98
A8ZX64_DESOH/41-99
A8ZZA5_DESOH/46-104
A9A024_DESOH/36-94
A9A0W5_DESOH/32-90
A9A777_METM6/147-203
A9A7L1_METM6/21-79
A9AHW1_BURM1/39-97
A9AJA7_BURM1/41-99
A9AKK5_BURM1/43-101
A9AN70_BURM1/65-117
A9AN91_BURM1/57-115
A9ANP2_BURM1/46-104
A9AQ09_BURM1/44-102
A9AR32_BURM1/38-96
A9AVF5_HERA2/37-94
A9AYY7_HERA2/31-89
A9B0J3_HERA2/37-86
A9B2R8_HERA2/35-93
A9B2T4_HERA2/28-86
A9B6S6_HERA2/38-96
A9B7E9_HERA2/50-111
A9BEN4_PETMO/36-92
A9BEN6_PETMO/33-91
A9BHN7_PETMO/34-92
A9BHT3_PETMO/47-105
A9BQY5_DELAS/42-100
A9BSJ2_DELAS/40-98
A9BTY6_DELAS/72-129
A9BUD8_DELAS/44-102
A9BXR6_DELAS/36-95
A9C0P6_DELAS/46-105
A9C2H9_DELAS/39-97
A9C2I7_DELAS/53-111
A9C2M8_DELAS/51-109
A9C354_DELAS/61-119
A9CH90_AGRT5/43-101
A9CJU2_AGRT5/44-102
A9CLG0_AGRT5/40-98
A9CLK2_AGRT5/39-97
A9CTY3_9RHIZ/34-92
A9CVH6_9GAMM/58-116
A9CVS7_9RHIZ/29-88
A9CZE0_9RHIZ/48-106
A9D0X7_9RHIZ/70-128
A9D1T0_9RHIZ/44-102
A9D6R8_9RHIZ/40-98
A9DB28_9RHIZ/60-117
A9DDN7_9GAMM/40-98
A9DEI6_9GAMM/31-89
A9DEZ7_9RHIZ/50-109
A9DF21_9RHIZ/51-109
A9DH31_9GAMM/32-90
A9DUX7_9FLAO/43-102
A9DXR8_9RHOB/36-94
A9E1R2_9FLAO/43-103
A9E6L4_9FLAO/45-102
A9E7G7_9RHOB/36-95
A9E7H5_9RHOB/35-93
A9EFC8_9RHOB/36-94
A9EFR6_9RHOB/49-107
A9EKI3_9RHOB/37-96
A9ELP8_9RHOB/32-98
A9EU66_9RHOB/36-93
A9F3Z7_9RHOB/43-101
A9F410_9RHOB/36-94
A9F558_9RHOB/50-106
A9F9S5_9RHOB/40-98
A9FE35_9RHOB/33-91
A9FE38_9RHOB/33-91
A9FHC1_9RHOB/38-96
A9FJC2_SORC5/40-98
A9FJY6_9RHOB/38-96
A9FT33_9RHOB/33-91
A9FXS8_SORC5/43-101
A9G248_9RHOB/37-96
A9G3W0_9RHOB/50-106
A9G5I5_9RHOB/40-98
A9GIG2_9RHOB/36-93
A9GKA7_SORC5/64-122
A9GND7_9RHOB/32-98
A9GUC9_SORC5/51-109
A9HJY0_GLUDA/57-116
A9HT40_9RHOB/54-112
A9HW60_9RHOB/44-102
A9HX87_BORPD/56-114
A9HXT4_BORPD/46-104
A9I1L4_BORPD/46-105
A9I6N8_BORPD/32-89
A9I6U4_BORPD/36-91
A9IAC3_BORPD/39-97
A9IJZ3_BORPD/41-99
A9ITE7_BORPD/51-109
A9IUD5_BORPD/48-106
A9K0X5_BURMA/42-100
A9K4Z5_BURMA/120-162
A9K655_BURMA/31-89
A9K6U0_BURMA/34-92
A9K747_BURMA/39-97
A9KG43_COXBN/33-92
A9KHR2_CLOPH/29-87
A9KL33_CLOPH/28-91
A9KMG2_CLOPH/35-96
A9KMG8_CLOPH/36-94
A9KN11_CLOPH/38-96
A9KRJ4_CLOPH/35-93
A9KS95_CLOPH/31-89
A9KT02_CLOPH/32-90
A9KTI8_SHEB9/31-89
A9KUE8_SHEB9/78-139
A9KXB9_SHEB9/89-147
A9KZI3_SHEB9/37-96
A9L1I7_SHEB9/55-113
A9L1P2_SHEB9/73-130
A9L2V2_SHEB9/47-105
A9L4H6_SHEB9/31-89
A9LC27_BURMA/34-94
A9M1I7_NEIM0/13-71
A9M6Y4_BRUC2/30-87
A9M835_BRUC2/34-92
A9MAA9_BRUC2/29-88
A9MCG7_BRUC2/40-98
A9MD84_BRUC2/55-113
A9MDB0_BRUC2/2-53
A9MEH7_SALAR/31-90
A9MF39_SALAR/40-98
A9MFZ9_SALAR/53-113
A9MH67_SALAR/29-87
A9MKB1_SALAR/18-67
A9MRQ0_SALAR/38-96
A9MUH0_SALPB/18-67
A9MYW9_SALPB/47-105
A9MZU6_SALPB/19-77
A9N039_SALPB/17-76
A9N0A8_SALPB/53-113
A9N1G9_SALPB/29-87
A9N6T7_SALPB/29-87
A9NED0_ACHLI/34-92
A9NFA7_ACHLI/10-70
A9NFQ3_ACHLI/33-91
A9NHK8_ACHLI/10-77
A9QSC0_LACLK/30-90
A9R3L1_YERPG/53-113
A9R5Y2_YERPG/29-87
A9R7S2_YERPG/21-67
A9U6U3_PHYPA/13-59
A9U7Q6_PHYPA/18-76
A9VEU2_BACWK/35-93
A9VF60_BACWK/31-90
A9VFI6_BACWK/46-104
A9VFM5_BACWK/41-99
A9VFP8_BACWK/51-95
A9VG63_BACWK/36-94
A9VHF1_BACWK/37-94
A9VIU1_BACWK/36-94
A9VK68_BACWK/32-90
A9VKR3_BACWK/40-98
A9VKX1_BACWK/35-93
A9VLS9_BACWK/31-88
A9VNL2_BACWK/23-81
A9VQQ4_BACWK/34-87
A9VRH4_BACWK/31-89
A9VRX4_BACWK/61-124
A9VV18_BACWK/39-97
A9VWI5_METEP/57-115
A9VWR1_METEP/44-102
A9VXJ5_METEP/44-102
A9W174_METEP/74-132
A9W4R3_METEP/45-103
A9WCD4_CHLAA/39-97
A9WD57_CHLAA/46-103
A9WE85_CHLAA/32-89
A9WF94_CHLAA/45-104
A9WIV0_CHLAA/35-92
A9WJC0_CHLAA/40-98
A9WJU1_CHLAA/42-100
A9WLN2_RENSM/40-97
A9WMD6_RENSM/1-53
A9WNX9_RENSM/44-102
A9WQ41_RENSM/56-113
A9WQX4_RENSM/70-115
A9WVQ1_BRUSI/40-98
A9WWR9_BRUSI/34-92
A9WX26_BRUSI/55-113
A9YZX9_9GAMM/56-114
A9Z3G8_YERPE/53-113
A9Z861_YERPE/10-56
A9ZAH5_YERPE/29-88
A9ZAV5_YERPE/29-87
A9ZHH4_COXBU/33-92
A9ZWK8_YERPE/10-56
ADCR_STRP6/36-93
B0A078_YERPE/29-88
B0A097_YERPE/53-113
B0A4D4_YERPE/29-87
B0A8D7_9CLOT/31-97
B0A8I0_9CLOT/35-93
B0A9F3_9CLOT/35-91
B0AAI7_9CLOT/37-95
B0ADG5_9CLOT/37-95
B0AKN8_BACAN/32-90
B0AL47_BACAN/31-89
B0AL78_BACAN/28-86
B0ALE1_BACAN/31-88
B0APJ4_BACAN/11-64
B0AQD2_BACAN/40-98
B0ASM4_BACAN/35-93
B0ASR8_BACAN/36-94
B0AT70_BACAN/31-89
B0AUE7_BACAN/44-102
B0AUZ6_BACAN/36-94
B0AW91_BACAN/41-99
B0AWB1_BACAN/50-94
B0AWW8_BACAN/35-93
B0C1K4_ACAM1/51-111
B0CI08_BRUSI/30-87
B0CK25_BRUSI/29-88
B0FXT2_BACTU/104-150
B0G755_9FIRM/90-148
B0G9P4_9FIRM/31-90
B0G9Q3_9FIRM/39-97
B0GBM5_YERPE/53-113
B0GCH0_YERPE/10-56
B0GHM0_YERPE/29-88
B0GLF3_YERPE/29-87
B0GSL9_YERPE/29-87
B0GVV5_YERPE/53-113
B0GXF2_YERPE/29-88
B0GYL3_YERPE/10-56
B0H1D8_YERPE/53-113
B0H264_YERPE/10-56
B0H5M8_YERPE/29-88
B0H870_YERPE/29-87
B0HCA0_YERPE/29-87
B0HDR6_YERPE/29-88
B0HI59_YERPE/21-67
B0HJH9_YERPE/53-113
B0HPM8_YERPE/10-56
B0HWJ1_YERPE/29-88
B0HX27_YERPE/29-87
B0HXN2_YERPE/53-113
B0K3D6_THEPX/33-91
B0K4A5_THEPX/34-92
B0KBK2_THEP3/34-92
B0KKT1_PSEPG/32-90
B0KKU4_PSEPG/32-90
B0KPS2_PSEPG/38-96
B0KUN7_PSEPG/42-100
B0LPI8_STAAU/1-49
B0M950_9FIRM/31-89
B0MBS8_9FIRM/12-70
B0MBT1_9FIRM/35-93
B0MEM6_9FIRM/31-91
B0MEQ3_9FIRM/28-67
B0MFK1_9FIRM/33-91
B0MHH1_9FIRM/37-95
B0MIP4_9FIRM/31-89
B0MS32_9FIRM/32-90
B0N0I2_9FIRM/33-92
B0N3U2_9FIRM/50-108
B0N5N5_9FIRM/36-94
B0N5T1_9FIRM/50-109
B0N874_9FIRM/42-100
B0N8D8_9FIRM/39-97
B0NEA7_EUBSP/33-91
B0NFQ1_EUBSP/35-93
B0NMI5_BACSE/27-85
B0NUS3_BACSE/39-96
B0NWS7_9CLOT/3-43
B0NZE2_9CLOT/32-90
B0P1N9_9CLOT/51-109
B0P453_9CLOT/47-105
B0P4E1_9CLOT/31-89
B0P4H1_9CLOT/25-83
B0P7D1_9FIRM/65-120
B0PB73_9FIRM/35-93
B0PF83_9FIRM/1-49
B0PW48_BACAN/32-90
B0PWJ2_BACAN/31-89
B0PWM3_BACAN/28-86
B0PWV7_BACAN/31-88
B0PZQ1_BACAN/34-87
B0Q2M6_BACAN/40-98
B0Q2Z2_BACAN/35-93
B0Q336_BACAN/36-94
B0Q511_BACAN/31-89
B0Q5D0_BACAN/44-102
B0Q6S3_BACAN/36-94
B0Q761_BACAN/35-93
B0Q8D1_BACAN/50-94
B0Q8F1_BACAN/41-99
B0QCR4_BACAN/32-90
B0QCX1_BACAN/28-86
B0QE30_BACAN/31-89
B0QE67_BACAN/34-87
B0QGZ4_BACAN/35-93
B0QH37_BACAN/36-94
B0QIK3_BACAN/31-89
B0QIU5_BACAN/40-98
B0QLA4_BACAN/35-93
B0QLX0_BACAN/44-102
B0QNE1_BACAN/50-94
B0QNG3_BACAN/41-99
B0QP35_BACAN/36-94
B0QWR0_HAEPR/27-85
B0RBK0_CLAMS/37-95
B0RCA3_CLAMS/18-76
B0RCV5_CLAMS/60-120
B0RCY6_CLAMS/68-126
B0RFQ7_CLAMS/41-99
B0RFV0_CLAMS/25-83
B0RHV5_CLAMS/42-97
B0RIC8_CLAMS/33-91
B0RIF4_CLAMS/37-95
B0RIU1_CLAMS/42-100
B0RM29_XANCB/45-103
B0RW30_XANCB/52-112
B0RW43_XANCB/41-96
B0S023_FINM2/33-91
B0S0E4_FINM2/34-92
B0S277_FINM2/39-97
B0S971_LEPBA/41-99
B0S9B4_LEPBA/38-97
B0SD97_LEPBA/42-100
B0SEQ7_LEPBA/37-94
B0SF43_LEPBA/43-93
B0SGB9_LEPBA/33-91
B0SJQ2_LEPBP/41-99
B0SLB9_LEPBP/30-88
B0SN94_LEPBP/37-94
B0SNI2_LEPBP/43-93
B0SPR9_LEPBP/33-91
B0SRU8_LEPBP/38-97
B0SUR2_CAUSK/30-88
B0SWI5_CAUSK/44-102
B0SYV5_CAUSK/46-104
B0T1L1_CAUSK/42-100
B0T786_CAUSK/38-96
B0T9K5_CAUSK/47-101
B0TCK4_HELMI/13-71
B0TDA7_HELMI/25-83
B0TIS8_SHEHH/31-89
B0TPZ5_SHEHH/31-89
B0TSE0_SHEHH/32-90
B0U1P2_XYLFM/52-112
B0U6I7_XYLFM/37-93
B0U6V4_XYLFM/44-102
B0U7X9_METS4/37-95
B0UAC9_METS4/50-108
B0UCE0_METS4/44-102
B0UCX5_METS4/61-119
B0UDR9_METS4/33-92
B0UG78_METS4/52-111
B0UKA8_METS4/45-103
B0UKL4_METS4/32-90
B0UQD9_METS4/38-96
B0UQN0_METS4/50-108
B0V7M8_ACIBY/38-96
B0VAG5_ACIBY/41-99
B0VV67_ACIBS/38-96
B0Z7J5_PECCC/29-88
B1B7Z7_CLOBO/47-105
B1B9M0_CLOBO/33-91
B1BC88_CLOBO/36-94
B1BF30_CLOPE/35-93
B1BFR0_CLOPE/41-99
B1BGX9_CLOPE/37-95
B1BHE6_CLOPE/37-95
B1BJG2_CLOPE/32-90
B1BL95_CLOPE/28-85
B1BNC6_CLOPE/37-95
B1BNY0_CLOPE/41-99
B1BVA4_CLOPE/37-95
B1BWY6_CLOPE/28-85
B1BY34_CLOPE/35-93
B1BYQ6_9FIRM/34-92
B1BZF0_9FIRM/29-87
B1C1Q6_9FIRM/36-94
B1C4X9_9FIRM/39-97
B1C905_9FIRM/34-84
B1C9K2_9FIRM/34-91
B1CAR3_9FIRM/36-100
B1EGQ8_9ESCH/29-87
B1EGU6_9ESCH/53-113
B1EK71_9ESCH/18-67
B1ELY7_9ESCH/38-96
B1ENE4_9ESCH/29-88
B1EU69_BACAN/31-89
B1EUH8_BACAN/32-90
B1EUJ5_BACAN/28-86
B1EUV9_BACAN/31-88
B1EWK4_BACAN/35-93
B1EWP8_BACAN/36-94
B1EXB9_BACAN/11-64
B1EXU6_BACAN/40-98
B1F1T1_BACAN/44-102
B1F1U1_BACAN/39-97
B1F3L8_BACAN/36-94
B1F3Z3_BACAN/35-93
B1F4B2_BACAN/50-94
B1F4D1_BACAN/41-99
B1F4S1_BACAN/31-89
B1FB20_9BURK/41-99
B1FCG4_9BURK/60-118
B1FGL0_9BURK/42-100
B1FJ68_9BURK/41-99
B1FJN6_9BURK/39-97
B1FLY1_9BURK/42-100
B1FN73_9BURK/38-96
B1FSC4_9BURK/32-90
B1FUD6_9BURK/76-135
B1FUI1_9BURK/38-96
B1FWS4_9BURK/31-89
B1G0F8_9BURK/23-81
B1G4M4_9BURK/41-99
B1G567_9BURK/41-97
B1G568_9BURK/39-97
B1G652_9BURK/35-85
B1G662_9BURK/58-116
B1G6J9_9BURK/54-112
B1G6M0_9BURK/31-88
B1GBY0_BACAN/32-90
B1GC57_BACAN/31-89
B1GC88_BACAN/28-86
B1GCE9_BACAN/31-88
B1GGG5_BACAN/34-87
B1GHG4_BACAN/40-98
B1GIN8_BACAN/36-94
B1GIT1_BACAN/35-93
B1GLE8_BACAN/44-102
B1GLF8_BACAN/39-97
B1GM46_BACAN/31-89
B1GN28_BACAN/36-94
B1GNR5_BACAN/35-93
B1GP44_BACAN/41-99
B1GP66_BACAN/50-94
B1GVD9_9STAP/7-55
B1GVH3_9STAP/7-55
B1H4Z1_BURPS/34-94
B1H8A0_BURPS/39-97
B1H9K7_BURPS/120-162
B1HAL1_BURPS/42-100
B1HFT6_BURPS/31-89
B1HMQ3_LYSSC/33-91
B1HNT9_LYSSC/35-93
B1HP47_LYSSC/36-94
B1HQ76_LYSSC/44-102
B1HQQ6_LYSSC/23-79
B1HRD7_LYSSC/34-87
B1HT32_LYSSC/34-92
B1HU83_LYSSC/33-91
B1HV29_LYSSC/28-85
B1HVU3_LYSSC/28-86
B1HW78_LYSSC/40-98
B1HWQ4_LYSSC/31-88
B1HYF7_LYSSC/43-101
B1HZ96_LYSSC/35-93
B1I6G4_DESAP/43-101
B1I875_STRPI/34-91
B1I9L0_STRPI/33-91
B1ID48_CLOBK/33-91
B1IEP3_CLOBK/33-91
B1IGT2_CLOBK/58-118
B1IHG0_CLOBK/29-87
B1IHH0_CLOBK/32-90
B1IHI2_CLOBK/30-88
B1IHN2_CLOBK/35-93
B1IHZ5_CLOBK/38-94
B1IHZ9_CLOBK/64-122
B1IIQ8_CLOBK/33-89
B1IKN5_CLOBK/29-87
B1IMU8_CLOBK/36-94
B1IQB2_ECOLC/31-90
B1IRT0_ECOLC/38-96
B1IS64_ECOLC/29-87
B1IUZ0_ECOLC/53-113
B1IY52_ECOLC/18-67
B1J4V3_PSEPW/42-100
B1J707_PSEPW/58-116
B1J789_PSEPW/38-96
B1JG90_YERPY/21-67
B1JIM2_YERPY/53-113
B1JP53_YERPY/29-87
B1K190_BURCC/42-100
B1K1F9_BURCC/41-99
B1K3H1_BURCC/42-100
B1K3U3_BURCC/39-97
B1K675_BURCC/43-101
B1K6B0_BURCC/47-105
B1K884_BURCC/46-104
B1KCS3_BURCC/57-115
B1KFR1_SHEWM/52-110
B1KGU1_SHEWM/32-90
B1KGY5_SHEWM/38-97
B1KI08_SHEWM/31-89
B1KID7_SHEWM/36-94
B1KPV1_SHEWM/53-111
B1KRY2_CLOBM/33-91
B1KU12_CLOBM/36-94
B1KU75_CLOBM/35-93
B1KVY7_CLOBM/29-87
B1KVZ8_CLOBM/32-90
B1KW11_CLOBM/30-88
B1KWE9_CLOBM/33-91
B1KWV6_CLOBM/28-86
B1KYL9_CLOBM/35-91
B1KYM3_CLOBM/64-122
B1KYV9_CLOBM/33-89
B1KYZ9_CLOBM/29-87
B1L5L3_KORCO/13-62
B1L7Z7_THESQ/29-87
B1LCL4_THESQ/40-88
B1LF83_ECOSM/38-96
B1LLB8_ECOSM/18-67
B1LPF9_ECOSM/53-113
B1LQ60_ECOSM/29-87
B1LW38_METRJ/47-105
B1LWI5_METRJ/60-118
B1M8E1_METRJ/59-116
B1MBD2_MYCA9/25-83
B1MDT6_MYCA9/41-99
B1MEB9_MYCA9/33-90
B1MEJ3_MYCA9/31-87
B1MFM5_MYCA9/34-92
B1MHZ0_MYCA9/35-93
B1MJ17_MYCA9/32-90
B1MJ61_MYCA9/34-92
B1MJB5_MYCA9/33-91
B1MJF5_MYCA9/41-99
B1MJG3_MYCA9/41-108
B1MNV6_MYCA9/38-90
B1MW47_LEUCK/29-87
B1MWF9_LEUCK/33-90
B1MWP0_LEUCK/35-93
B1MX81_LEUCK/42-100
B1MYK6_LEUCK/40-98
B1N0K1_LEUCK/11-69
B1Q6A0_CLOBO/31-89
B1Q6G7_CLOBO/33-91
B1Q7D0_CLOBO/38-94
B1Q7D4_CLOBO/64-122
B1Q7M5_CLOBO/33-89
B1Q8E0_CLOBO/33-91
B1QBG7_CLOBO/36-94
B1QC89_CLOBO/29-87
B1QCA0_CLOBO/32-90
B1QFE6_CLOBO/35-93
B1QI62_CLOBO/33-91
B1QKA8_CLOBO/38-94
B1QKB2_CLOBO/64-122
B1QKJ2_CLOBO/33-89
B1QLJ1_CLOBO/31-89
B1QMI8_CLOBO/35-93
B1QN16_CLOBO/32-90
B1QQW1_CLOBO/36-94
B1QRW7_CLOBO/29-87
B1QS60_CLOBU/33-92
B1QSZ1_CLOBU/37-95
B1QTY5_CLOBU/31-91
B1QUV4_CLOBU/33-91
B1QYB4_CLOBU/31-91
B1QYD6_CLOBU/35-93
B1QZK5_CLOBU/32-90
B1QZT4_CLOBU/38-96
B1QZY9_CLOBU/51-108
B1R0Q6_CLOBU/33-92
B1R1Y0_CLOBU/35-93
B1R3S2_CLOPE/37-95
B1R4Q2_CLOPE/41-99
B1R575_CLOPE/31-91
B1R599_CLOPE/32-90
B1R5J5_CLOPE/37-95
B1R5W8_CLOPE/28-85
B1R8T7_CLOPE/35-93
B1R9M8_CLOPE/33-91
B1RCN4_CLOPE/32-90
B1RDC3_CLOPE/37-95
B1REI6_CLOPE/28-85
B1RH22_CLOPE/37-95
B1RHZ2_CLOPE/41-99
B1RKL5_CLOPE/35-93
B1RMD3_CLOPE/32-90
B1RML3_CLOPE/33-91
B1RN46_CLOPE/41-99
B1RN95_CLOPE/37-95
B1RNN4_CLOPE/37-95
B1RQE6_CLOPE/28-85
B1RRG4_CLOPE/35-93
B1RZ08_STRPN/33-91
B1S0F4_STRPN/34-91
B1S7V9_9BIFI/32-87
B1SBX9_9STRE/44-102
B1SDS1_9STRE/35-93
B1SDU7_9STRE/35-92
B1SGW8_9STRE/37-86
B1SGW9_9STRE/37-94
B1SGX3_9STRE/36-94
B1SXJ1_9BURK/42-100
B1T0Z4_9BURK/41-99
B1T281_9BURK/60-118
B1T2E6_9BURK/42-100
B1T7S4_9BURK/31-89
B1T848_9BURK/41-99
B1TBZ9_9BURK/38-96
B1TCF4_9BURK/39-97
B1ULA1_BACAN/32-90
B1ULR0_BACAN/31-89
B1ULU1_BACAN/28-86
B1UM04_BACAN/31-88
B1UNL1_BACAN/34-87
B1UPY0_BACAN/40-98
B1US07_BACAN/36-94
B1US51_BACAN/35-93
B1USI3_BACAN/35-93
B1UUA8_BACAN/31-89
B1UUY3_BACAN/36-94
B1UVC2_BACAN/44-102
B1UVD2_BACAN/39-97
B1UW93_BACAN/41-99
B1UWB3_BACAN/50-94
B1UZP1_CLOPE/28-85
B1V227_CLOPE/37-95
B1V269_CLOPE/32-90
B1V3L2_CLOPE/41-99
B1V4F0_CLOPE/31-91
B1V5A5_CLOPE/35-93
B1V5I1_CLOPE/33-91
B1V684_CLOPE/37-95
B1VHN5_CORU7/56-113
B1VJ04_CORU7/32-90
B1VKV3_STRGG/31-86
B1VLX9_STRGG/36-96
B1VMR1_STRGG/43-101
B1VP05_STRGG/34-90
B1VPB5_STRGG/39-102
B1VPJ7_STRGG/50-108
B1VSA9_STRGG/30-84
B1VSL6_STRGG/41-99
B1VUH7_STRGG/50-111
B1W0F9_STRGG/51-109
B1W1R1_STRGG/50-108
B1W2N4_STRGG/57-114
B1W5J9_STRGG/49-108
B1W5Q2_STRGG/33-90
B1X3D6_CYAA5/64-116
B1X6K9_ECODH/18-67
B1XEB7_ECODH/38-96
B1XVW4_POLNS/33-91
B1XZW8_LEPCP/38-96
B1Y354_LEPCP/46-104
B1Y9T6_THENV/13-72
B1YEB4_EXIS2/34-92
B1YEU3_EXIS2/32-90
B1YFE9_EXIS2/36-94
B1YFF2_EXIS2/28-86
B1YFL3_EXIS2/36-94
B1YG31_EXIS2/35-93
B1YG51_EXIS2/37-95
B1YH20_EXIS2/35-93
B1YH24_EXIS2/40-98
B1YHF3_EXIS2/35-93
B1YIG7_EXIS2/35-93
B1YQ35_BURA4/41-99
B1YQV4_BURA4/42-100
B1YWH0_BURA4/31-89
B1YX57_BURA4/42-100
B1YX95_BURA4/41-99
B1Z0L7_BURA4/60-118
B1Z149_BURA4/39-97
B1Z766_METPB/45-103
B1Z8Y1_METPB/40-98
B1ZAX9_METPB/44-102
B1ZFM4_METPB/44-102
B1ZH22_METPB/37-96
B1ZWU2_OPITP/52-112
B1ZYI1_OPITP/56-119
B2A6J3_NATTJ/45-103
B2A862_NATTJ/33-91
B2AHW9_CUPTR/42-100
B2AHX3_CUPTR/56-116
B2AIF4_CUPTR/47-105
B2D6Y0_VIBCH/15-64
B2DG80_STRPN/33-91
B2DKB0_STRPN/34-91
B2DLU3_STRPN/33-91
B2DQF8_STRPN/34-91
B2DRQ7_STRPN/33-91
B2DV17_STRPN/34-91
B2DWJ1_STRPN/28-86
B2E0R4_STRPN/34-91
B2E1H2_STRPN/33-91
B2E1P1_STRPN/28-86
B2E3G8_STRPN/34-91
B2E797_STRPN/33-91
B2E7L3_STRPN/28-86
B2EAV1_BIFAN/31-87
B2G500_LACRJ/35-93
B2G642_LACRJ/35-93
B2G7L2_LACRJ/37-95
B2G9M9_LACRJ/28-86
B2GAG3_LACF3/35-93
B2GAS2_LACF3/32-88
B2GDP9_LACF3/75-132
B2GFI9_KOCRD/33-93
B2GFJ3_KOCRD/33-91
B2GIV8_KOCRD/38-96
B2GLU3_KOCRD/56-114
B2H191_BURPS/31-89
B2H6F8_BURPS/34-94
B2H9D4_BURPS/54-112
B2HB97_BURPS/34-92
B2HBP3_BURPS/39-97
B2HCD5_BURPS/120-162
B2HCV9_MYCMM/55-115
B2HF93_MYCMM/1-42
B2HIA4_MYCMM/42-100
B2HID1_MYCMM/55-108
B2HJE6_MYCMM/42-108
B2HJN5_MYCMM/33-91
B2HL66_MYCMM/39-97
B2HP58_MYCMM/42-100
B2HRP9_MYCMM/82-140
B2HTJ7_ACIBC/38-96
B2I228_ACIBC/35-93
B2I6S7_XYLF2/52-112
B2I9H5_XYLF2/37-93
B2IA24_XYLF2/44-102
B2IDL8_BEII9/38-96
B2IDS2_BEII9/12-63
B2IJK3_BEII9/33-91
B2IKX7_BEII9/40-98
B2ILW1_STRPS/33-91
B2IMN8_STRPS/28-86
B2ISW2_STRPS/34-91
B2IXX0_NOSP7/42-100
B2J2Z2_NOSP7/47-105
B2JCT7_BURP8/31-89
B2JLZ5_BURP8/37-95
B2JMC8_BURP8/52-110
B2JNY7_BURP8/46-94
B2JPE3_BURP8/43-97
B2JPE4_BURP8/39-97
B2JPK2_BURP8/71-130
B2JQI3_BURP8/64-122
B2JQR4_BURP8/35-93
B2JQR5_BURP8/41-99
B2JQW6_BURP8/55-113
B2JRQ0_BURP8/39-96
B2JUV7_BURP8/42-100
B2JWT8_BURP8/38-96
B2K0F8_YERPB/29-87
B2K614_YERPB/53-113
B2K8A0_YERPB/21-67
B2KDI5_ELUMP/50-111
B2N0E9_ECOLX/29-87
B2N0X3_ECOLX/38-96
B2N1J2_ECOLX/53-113
B2N1P9_ECOLX/29-88
B2N7U1_ECOLX/18-67
B2NQ45_ECO57/38-96
B2NRG6_ECO57/29-87
B2NRM1_ECO57/53-113
B2NU90_ECO57/29-88
B2NZ53_ECO57/18-67
B2P4R0_ECO57/38-96
B2P7D6_ECO57/29-87
B2P9S8_ECO57/53-113
B2PDP4_ECO57/18-67
B2PEM7_ECO57/29-87
B2PF62_ECO57/53-113
B2PG12_ECO57/18-67
B2PLW4_ECO57/38-96
B2Q083_PROST/36-95
B2Q0P4_PROST/28-86
B2Q2F6_PROST/57-117
B2Q2L2_PROST/22-68
B2Q7D5_PROST/29-87
B2S7M0_BRUA1/34-92
B2S9S9_BRUA1/29-88
B2SAF3_BRUA1/40-98
B2SBG9_BRUA1/46-104
B2SCD9_BRUA1/55-113
B2SCG5_BRUA1/2-53
B2SIC8_XANOP/44-102
B2SJP0_XANOP/52-112
B2SQX5_XANOP/40-95
B2SXM2_BURPP/31-89
B2SYF6_BURPP/34-92
B2T4B5_BURPP/39-97
B2T7Q6_BURPP/41-99
B2T918_BURPP/43-94
B2T9I9_BURPP/39-97
B2TAF0_BURPP/73-132
B2TEJ7_BURPP/42-100
B2TFC0_BURPP/32-90
B2TGY9_BURPP/44-102
B2THK1_CLOBB/35-93
B2TIS0_CLOBB/50-108
B2TJF3_CLOBB/34-95
B2TJM6_CLOBB/35-92
B2TKA2_CLOBB/35-93
B2TM63_CLOBB/32-90
B2TPI3_CLOBB/36-94
B2TR09_CLOBB/32-90
B2TRA0_CLOBB/37-95
B2TRA5_CLOBB/32-90
B2TU55_SHIB3/18-67
B2TZN6_SHIB3/29-87
B2U057_SHIB3/53-113
B2U165_SHIB3/38-96
B2U6G7_RALPJ/60-118
B2UAB1_RALPJ/52-110
B2UFY7_RALPJ/34-92
B2UG37_RALPJ/43-101
B2UH96_RALPJ/72-131
B2UJS8_RALPJ/35-93
B2UKA6_RALPJ/30-88
B2UM75_AKKM8/35-93
B2UP67_AKKM8/55-104
B2UWH3_CLOBA/29-87
B2UXI0_CLOBA/36-94
B2UYU2_CLOBA/32-90
B2UYU8_CLOBA/50-108
B2V029_CLOBA/32-90
B2V1H2_CLOBA/29-88
B2V1N3_CLOBA/37-95
B2V1N8_CLOBA/32-90
B2V2U2_CLOBA/32-90
B2V3R6_CLOBA/35-93
B2V478_CLOBA/47-107
B2V532_CLOBA/23-81
B2VBN7_ERWT9/18-68
B2VCJ3_ERWT9/46-104
B2VDI0_ERWT9/32-91
B2VDX0_ERWT9/53-113
B2VEN7_ERWT9/31-90
B2ZDP2_SALGL/38-96
B2ZDP3_SALSE/38-96
B3A6S7_ECO57/53-113
B3A6Y0_ECO57/29-87
B3A8M0_ECO57/38-96
B3ADU5_ECO57/18-67
B3AJD4_ECO57/18-67
B3ANF7_ECO57/53-113
B3ANL1_ECO57/29-87
B3ANV5_ECO57/38-96
B3AUC2_ECO57/29-88
B3B164_ECO57/38-96
B3B3Y3_ECO57/53-113
B3B504_ECO57/29-87
B3BAA8_ECO57/29-88
B3BAJ4_ECO57/18-67
B3BFM9_ECO57/18-67
B3BJ68_ECO57/53-113
B3BJC2_ECO57/29-87
B3BKE8_ECO57/38-96
B3BMX9_ECO57/29-88
B3BWD2_ECO57/38-96
B3BYF0_ECO57/29-87
B3BZE6_ECO57/53-113
B3C4P6_ECO57/18-67
B3C4T9_ECO57/29-88
B3C5Y1_9BACE/39-96
B3CEM1_9BACE/36-94
B3CRJ2_ORITI/41-103
B3D521_BURM1/31-89
B3D5Q0_BURM1/39-97
B3DPA9_BIFLD/31-87
B3DR20_BIFLD/14-70
B3E826_GEOLS/33-91
B3E9S4_GEOLS/32-90
B3EKN1_CHLPB/39-97
B3H7R0_ECOLX/38-96
B3HAA0_ECOLX/29-88
B3HCU0_ECOLX/29-87
B3HDN3_ECOLX/53-113
B3HJX2_ECOLX/18-67
B3HNF0_ECOLX/69-129
B3HPT2_ECOLX/52-112
B3HPX1_ECOLX/62-122
B3HQ19_ECOLX/53-113
B3HVY6_ECOLX/29-88
B3HXF6_ECOLX/18-67
B3HXX6_ECOLX/38-96
B3I452_ECOLX/18-67
B3I5C2_ECOLX/29-87
B3I6V9_ECOLX/38-96
B3I8R8_ECOLX/29-88
B3I903_ECOLX/29-87
B3IBL0_ECOLX/53-113
B3IE28_ECOLX/38-96
B3ILV6_ECOLX/29-87
B3INK5_ECOLX/29-88
B3IQM6_ECOLX/53-113
B3ISL7_ECOLX/18-67
B3IZU5_BACAN/31-88
B3J007_BACAN/28-86
B3J038_BACAN/31-89
B3J0J4_BACAN/32-90
B3J2Y2_BACAN/36-94
B3J326_BACAN/35-93
B3J4H2_BACAN/34-87
B3J591_BACAN/39-97
B3J5A0_BACAN/44-102
B3J5V5_BACAN/36-94
B3J6Z9_BACAN/31-89
B3J8Z9_BACAN/40-98
B3JAH3_BACAN/35-93
B3JBB2_BACAN/41-99
B3JBD2_BACAN/50-94
B3JN05_9BACE/39-96
B3JPY2_9BACE/36-94
B3PED8_CELJU/51-109
B3PQ05_RHIE6/40-98
B3PRP0_RHIE6/53-111
B3PT75_RHIE6/43-101
B3PTI1_RHIE6/49-107
B3PTI3_RHIE6/44-102
B3PVJ5_RHIE6/35-93
B3PXH9_RHIE6/28-85
B3PY27_RHIE6/31-89
B3PYF8_RHIE6/54-115
B3Q0N8_RHIE6/52-110
B3Q3Y3_RHIE6/54-111
B3Q4E7_RHIE6/23-75
B3Q5T4_RHIE6/23-79
B3QAI2_RHOPT/64-122
B3QBC3_RHOPT/34-92
B3QBZ6_RHOPT/44-102
B3QE61_RHOPT/74-135
B3QEH4_RHOPT/47-105
B3QH11_RHOPT/52-111
B3QPE8_CHLP8/39-97
B3QSX7_CHLT3/43-103
B3QXN6_CHLT3/40-98
B3QYK2_CHLT3/39-96
B3R1D3_CUPTR/52-110
B3R4L3_CUPTR/64-121
B3R6X2_CUPTR/56-115
B3R8Y4_CUPTR/58-116
B3W7C5_LACCB/51-111
B3W9J9_LACCB/39-95
B3W9L0_LACCB/37-93
B3WCR1_LACCB/35-93
B3WGR9_ECOLX/38-96
B3WGZ8_ECOLX/29-88
B3WLV8_ECOLX/53-113
B3WM19_ECOLX/29-87
B3WS77_ECOLX/18-67
B3WWZ1_SHIDY/29-87
B3WXM9_SHIDY/38-96
B3X104_SHIDY/53-113
B3X4L7_SHIDY/31-90
B3X506_SHIDY/18-67
B3X624_SHIDY/29-87
B3XA63_ECOLX/38-96
B3XAS3_ECOLX/29-88
B3XBH9_ECOLX/52-112
B3XIN8_ECOLX/53-113
B3XKL5_ECOLX/18-67
B3XLF5_LACRE/37-95
B3XLL2_LACRE/28-86
B3XMY1_LACRE/35-93
B3XR07_LACRE/35-93
B3YAK3_SALET/31-90
B3YBI2_SALET/38-96
B3YCC9_SALET/47-105
B3YGQ9_SALET/29-87
B3YHR4_SALET/53-113
B3YJ70_SALET/29-87
B3YM87_SALET/18-67
B3YML5_BACCE/31-89
B3YNF2_BACCE/32-90
B3YPB2_BACCE/31-88
B3YRX5_BACCE/23-81
B3YUN3_BACCE/36-94
B3YVH0_BACCE/31-89
B3YVT7_BACCE/35-93
B3YVY1_BACCE/36-94
B3YX28_BACCE/35-93
B3YX77_BACCE/40-98
B3YYA3_BACCE/35-93
B3Z0E6_BACCE/44-102
B3Z0F5_BACCE/39-97
B3Z0P8_BACCE/41-99
B3Z147_BACCE/34-87
B3Z2L4_BACCE/44-102
B3Z2M4_BACCE/39-97
B3Z3D9_BACCE/41-99
B3Z3P7_BACCE/32-90
B3Z432_BACCE/31-89
B3Z4G0_BACCE/31-88
B3Z658_BACCE/36-94
B3Z6W2_BACCE/35-93
B3Z726_BACCE/23-81
B3Z8B5_BACCE/36-94
B3ZAG1_BACCE/29-89
B3ZBR6_BACCE/35-87
B3ZBX7_BACCE/35-93
B3ZC26_BACCE/40-98
B3ZFC3_BACCE/35-93
B3ZFJ9_BACCE/34-87
B3ZHN7_BACCE/28-87
B3ZHW3_BACCE/28-86
B3ZI37_BACCE/31-88
B3ZIX7_BACCE/32-90
B3ZM24_BACCE/39-97
B3ZM33_BACCE/44-102
B3ZNQ1_BACCE/36-94
B3ZPS1_BACCE/23-81
B3ZPX5_BACCE/31-89
B3ZS09_BACCE/35-93
B3ZTL8_BACCE/40-98
B3ZUA1_BACCE/41-99
B3ZV34_BACCE/34-87
B3ZVK3_BACCE/36-94
B3ZVU7_BACCE/35-93
B3ZWE5_BACCE/35-87
B3ZZZ7_SALNE/47-105
B4A022_SALNE/38-96
B4A0E3_SALNE/31-90
B4A267_SALNE/29-87
B4A2G8_SALNE/53-113
B4AB87_SALNE/29-87
B4ABS0_SALNE/18-67
B4ADB0_BACPU/47-96
B4ADD8_BACPU/31-89
B4ADS3_BACPU/36-94
B4AER3_BACPU/36-94
B4AET9_BACPU/40-98
B4AEW0_BACPU/38-96
B4AF49_BACPU/37-94
B4AF52_BACPU/31-89
B4AFN3_BACPU/47-105
B4AIF3_BACPU/39-94
B4AJ34_BACPU/32-89
B4AJX6_BACPU/34-92
B4AM52_BACPU/36-94
B4AMN9_BACPU/34-92
B4AMS7_BACPU/41-100
B4AP02_BACPU/47-105
B4BI20_9BACI/38-96
B4BJQ5_9BACI/37-94
B4BK22_9BACI/32-90
B4BPG7_9BACI/22-79
B4BQF4_9BACI/37-95
B4BQI2_9BACI/36-94
B4BT43_9BACI/48-106
B4BT52_9BACI/11-66
B4CZ51_9BACT/17-75
B4D7Y8_9BACT/84-143
B4DAJ6_9BACT/41-99
B4E6P3_BURCJ/41-99
B4E9U2_BURCJ/42-100
B4EIE1_BURCJ/34-94
B4EIK1_BURCJ/43-101
B4EIZ2_BURCJ/40-98
B4EL09_BURCJ/44-102
B4ELC8_BURCJ/38-96
B4EN15_BURCJ/39-97
B4ESI8_PROMH/26-70
B4EUI4_PROMH/29-87
B4EUY8_PROMH/57-117
B4EWM0_PROMH/29-88
B4EX11_PROMH/42-100
B4EZQ9_PROMH/29-87
B4R978_PHEZH/32-90
B4RCE8_PHEZH/43-100
B4RP04_NEIG2/34-92
B4S712_PROA2/39-97
B4SQ43_STRM5/40-95
B4SYN5_SALNS/18-67
B4T282_SALNS/29-87
B4T388_SALNS/53-113
B4T447_SALNS/29-87
B4T581_SALNS/31-90
B4T5F9_SALNS/38-96
B4T5T8_SALNS/47-105
B4TB80_SALHS/18-67
B4TEM3_SALHS/29-87
B4TF00_SALHS/53-113
B4TFV7_SALHS/29-87
B4THC1_SALHS/31-90
B4THV4_SALHS/38-96
B4THX9_SALHS/47-105
B4TPZ6_SALSV/18-67
B4TSL1_SALSV/29-87
B4TSZ4_SALSV/53-113
B4TTV1_SALSV/29-87
B4TV03_SALSV/31-90
B4TVJ0_SALSV/38-96
B4TVL5_SALSV/47-105
B4U042_STREM/36-93
B4U1B2_STREM/33-91
B4U578_STREM/36-94
B4UB48_ANASK/45-103
B4UXN8_9ACTO/33-91
B4UXU7_9ACTO/54-104
B4UYS8_9ACTO/27-81
B4V0B9_9ACTO/42-100
B4V134_9ACTO/39-95
B4V1N1_9ACTO/44-101
B4V448_9ACTO/37-96
B4V6K6_9ACTO/59-119
B4V8C8_9ACTO/39-114
B4VA49_9ACTO/50-111
B4VAM1_9ACTO/31-93
B4VGF5_9ACTO/39-102
B4W8I7_9CAUL/37-95
B4WAN9_9CAUL/40-98
B4WB07_9CAUL/29-87
B4WCV3_9CAUL/49-105
B4WQM9_9SYNE/61-122
B4WXQ7_9GAMM/31-89
B4X2Q0_9GAMM/61-121
B4X3P2_9GAMM/42-100
B4X4H1_9GAMM/35-93
B4X4R5_9GAMM/31-89
B5BBI3_SALPK/29-87
B5BCC7_SALPK/18-67
B5BEM7_SALPK/53-113
B5BEX5_SALPK/29-87
B5BK56_SALPK/38-96
B5BXZ9_SALET/29-87
B5BYE6_SALET/53-113
B5BZ03_SALET/29-87
B5C097_SALET/31-90
B5C0S9_SALET/38-96
B5C0V5_SALET/47-105
B5C738_SALET/18-67
B5CAA7_SALET/31-90
B5CAI9_SALET/38-96
B5CAL4_SALET/47-105
B5CBQ6_SALET/29-87
B5CD20_SALET/18-67
B5CE76_SALET/29-87
B5CI20_SALET/53-113
B5CMI2_9FIRM/29-87
B5CND5_9FIRM/32-90
B5CNK9_9FIRM/32-90
B5CSX4_9FIRM/34-92
B5CYM5_9BACE/18-62
B5D1I8_9BACE/36-94
B5D279_9BACE/39-97
B5E1X6_STRP4/34-91
B5E2Y3_STRP4/2-39
B5E7F7_STRP4/33-91
B5EBK0_GEOBB/46-95
B5EFD0_GEOBB/40-98
B5EHA0_GEOBB/37-95
B5EHL7_GEOBB/37-95
B5ETA9_VIBFM/48-106
B5EVK8_VIBFM/31-89
B5EVQ9_VIBFM/34-92
B5EZB9_SALA4/18-67
B5F1Y3_SALA4/29-87
B5F340_SALA4/53-113
B5F3Z9_SALA4/29-87
B5F5Y9_SALA4/47-105
B5F615_SALA4/38-96
B5F6K3_SALA4/31-90
B5FC09_VIBFM/15-64
B5FHN3_SALDC/38-96
B5FIF9_SALDC/31-90
B5FNB7_SALDC/18-67
B5FR28_SALDC/29-87
B5FSW9_SALDC/53-113
B5FTR5_SALDC/29-87
B5G925_9ACTO/50-111
B5GDV5_9ACTO/50-108
B5GG01_9ACTO/39-102
B5GHI6_9ACTO/34-92
B5GI75_9ACTO/46-103
B5GIQ7_9ACTO/34-96
B5GJQ7_9ACTO/13-60
B5GL05_STRCL/59-115
B5GLI5_STRCL/51-109
B5GPS5_STRCL/50-111
B5GQ09_STRCL/52-107
B5GSU9_STRCL/45-103
B5GUR7_STRCL/55-113
B5GXC0_STRCL/39-102
B5H200_STRCL/67-125
B5H4X5_STRPR/52-109
B5H5Z2_STRPR/39-102
B5H859_STRPR/27-85
B5HBF7_STRPR/46-104
B5HBI2_STRPR/50-111
B5HH64_STRPR/45-103
B5HH66_STRPR/58-116
B5HKT1_9ACTO/40-98
B5HPA5_9ACTO/48-102
B5HRN5_9ACTO/48-106
B5HRN7_9ACTO/38-96
B5HRY5_9ACTO/55-113
B5HU84_9ACTO/34-90
B5HVS8_9ACTO/39-88
B5HW10_9ACTO/33-90
B5HZD8_9ACTO/39-102
B5HZV9_9ACTO/44-101
B5I1E9_9ACTO/49-106
B5I4B9_9ACTO/37-95
B5I6J4_9ACTO/64-122
B5I7G1_9ACTO/50-111
B5I840_9ACTO/50-108
B5I921_9ACTO/48-106
B5IXU9_9RHOB/36-94
B5IYP4_9RHOB/31-91
B5J626_9RHOB/42-100
B5J6C3_9RHOB/44-104
B5JLU8_9BACT/35-95
B5JQ37_9BACT/39-97
B5JUE2_9GAMM/54-105
B5JVU1_9GAMM/46-104
B5KEF0_9RHOB/31-91
B5MJG3_SALET/47-105
B5MJI9_SALET/38-96
B5MK09_SALET/29-87
B5MNA1_SALET/31-90
B5MQQ4_SALET/29-87
B5MQU2_SALET/53-113
B5MTN8_SALET/18-67
B5N149_SALET/53-113
B5N1X4_SALET/38-96
B5N200_SALET/47-105
B5N244_SALET/18-67
B5N2M4_SALET/29-87
B5N3V3_SALET/29-87
B5N576_SALET/31-90
B5NAS1_SALET/31-90
B5NB06_SALET/38-96
B5NB31_SALET/47-105
B5NBP4_SALET/29-87
B5NG19_SALET/53-113
B5NI79_SALET/18-67
B5NIC0_SALET/29-87
B5NKZ1_SALET/31-90
B5NL71_SALET/38-96
B5NL97_SALET/47-105
B5NMT7_SALET/18-67
B5NNU5_SALET/29-87
B5NUW1_SALET/29-87
B5NVG2_SALET/53-113
B5NYM9_SALET/18-67
B5NZP1_SALET/31-90
B5NZW9_SALET/38-96
B5NZZ4_SALET/47-105
B5P3S2_SALET/29-87
B5P6S5_SALET/29-87
B5P8F6_SALET/53-113
B5PDQ2_SALET/31-90
B5PDY2_SALET/38-96
B5PE07_SALET/47-105
B5PG61_SALET/18-67
B5PGL9_SALET/29-87
B5PK00_SALET/29-87
B5PMK1_SALET/53-113
B5PPZ0_SALHA/47-105
B5PQ16_SALHA/38-96
B5PUB8_SALHA/29-87
B5PUM2_SALHA/53-113
B5PZW3_SALHA/29-87
B5Q0G4_SALHA/18-67
B5Q195_SALHA/31-90
B5Q7K2_SALVI/29-87
B5Q858_SALVI/53-113
B5QBT9_SALVI/47-105
B5QBW4_SALVI/38-96
B5QC27_SALVI/18-67
B5QCC2_SALVI/31-90
B5QEG9_SALVI/29-87
B5QKC2_LACRH/35-93
B5QKV1_LACRH/37-93
B5QKW2_LACRH/39-95
B5QLN1_LACRH/32-90
B5QTQ0_SALEP/47-105
B5QUA6_SALEP/38-96
B5QUM3_SALEP/53-113
B5QV15_SALEP/31-90
B5QW08_SALEP/29-87
B5QWC6_SALEP/18-67
B5R037_SALEP/29-87
B5R6F1_SALG2/29-87
B5R822_SALG2/18-67
B5RAE6_SALG2/38-96
B5RAL5_SALG2/31-90
B5RDE3_SALG2/53-113
B5RDP3_SALG2/29-87
B5RVU7_RALSO/37-95
B5RX58_RALSO/52-110
B5RXZ3_RALSO/42-100
B5RYS4_RALSO/30-88
B5RZ04_RALSO/71-130
B5S0Q3_RALSO/18-76
B5S1G4_RALSO/34-92
B5S334_RALSO/34-92
B5S5L7_RALSO/46-104
B5S706_RALSO/35-93
B5S7M6_RALSO/48-107
B5S8V2_RALSO/70-128
B5SAK4_RALSO/71-130
B5SAT1_RALSO/30-88
B5SDE5_RALSO/46-104
B5SDU8_RALSO/48-107
B5SGT8_RALSO/70-128
B5SHV3_RALSO/37-95
B5SJV4_RALSO/34-91
B5SK63_RALSO/52-110
B5SL10_RALSO/18-76
B5SLQ9_RALSO/34-92
B5UHE9_BACCE/31-89
B5UI61_BACCE/40-98
B5UIB1_BACCE/36-94
B5UJ88_BACCE/35-93
B5UJH0_BACCE/41-99
B5UKD3_BACCE/44-102
B5ULQ7_BACCE/31-88
B5ULX7_BACCE/28-86
B5UM08_BACCE/31-89
B5UM59_BACCE/28-87
B5UM72_BACCE/37-95
B5UMH9_BACCE/32-90
B5UN35_BACCE/36-94
B5UPM3_BACCE/35-87
B5UQV4_BACCE/34-87
B5URC5_BACCE/23-81
B5USN0_BACCE/35-93
B5USS5_BACCE/36-94
B5UTQ4_BACCE/33-91
B5UXV3_BACCE/37-94
B5UZS5_BACCE/30-88
B5V149_BACCE/31-89
B5V1Y1_BACCE/50-107
B5V1Z0_BACCE/32-90
B5V2D4_BACCE/31-89
B5V2G2_BACCE/28-86
B5V2J8_BACCE/31-88
B5V3B9_BACCE/23-81
B5V3S3_BACCE/38-96
B5V5M5_BACCE/53-113
B5V6K8_BACCE/36-94
B5V709_BACCE/35-93
B5V753_BACCE/36-94
B5V7T4_BACCE/44-102
B5V9X4_BACCE/41-99
B5VAI7_BACCE/34-87
B5VAR9_BACCE/40-98
B5VAW6_BACCE/35-93
B5VCK6_BACCE/35-87
B5WAV2_9BURK/52-110
B5WBC5_9BURK/38-96
B5WEX0_9BURK/42-100
B5WEX5_9BURK/59-117
B5WFI2_9BURK/31-89
B5WFZ6_9BURK/43-101
B5WIB4_9BURK/39-97
B5WIB6_9BURK/39-97
B5WIP1_9BURK/42-94
B5WJ07_9BURK/61-119
B5WJ48_9BURK/147-207
B5WJ51_9BURK/57-115
B5WK09_9BURK/34-92
B5WKR8_9BURK/32-90
B5WM37_9BURK/34-92
B5WN63_9BURK/51-109
B5WNS8_9BURK/41-99
B5WPX4_9BURK/72-131
B5WQ99_9BURK/46-104
B5WRF0_9BURK/39-97
B5WUX8_9BURK/31-89
B5XHY6_STRPZ/33-91
B5XIL3_STRPZ/36-94
B5XJ66_STRPZ/36-93
B5XQW4_KLEP3/38-96
B5XUK2_KLEP3/57-116
B5XV44_KLEP3/29-87
B5XVC9_KLEP3/53-113
B5XZH1_KLEP3/18-67
B5Y2C4_KLEP3/29-87
B5Y2G0_KLEP3/36-95
B5Y7J6_COPPD/38-97
B5Y9J1_COPPD/53-109
B5YQL8_ECO5E/18-67
B5Z1Y6_ECO5E/38-96
B5Z298_ECO5E/53-113
B5Z3A2_ECO5E/29-87
B5ZHS1_GLUDA/40-98
B5ZK79_GLUDA/35-93
B5ZKT8_GLUDA/30-89
B5ZMU4_RHILW/31-89
B5ZNY6_RHILW/47-105
B5ZQ79_RHILW/50-108
B5ZRM5_RHILW/40-98
B5ZT53_RHILW/53-111
B5ZUJ8_RHILW/46-104
B5ZUR8_RHILW/21-72
B5ZVP6_RHILW/43-101
B5ZWQ8_RHILW/28-85
B5ZYC7_RHILW/55-116
B5ZYX2_RHILW/35-93
B6A009_RHILW/23-75
B6A0K0_RHILW/54-111
B6A1Q9_RHILW/23-78
B6A2P2_RHILW/51-109
B6A3B5_RHILW/32-90
B6AK73_CRYMR/52-106
B6AL81_9BACT/42-100
B6ALC8_9BACT/46-104
B6B085_9RHOB/42-100
B6B098_9RHOB/48-106
B6B394_9RHOB/54-111
B6B4G9_9RHOB/13-71
B6B5D4_9RHOB/55-113
B6BD58_9RHOB/30-90
B6BEC0_9RHOB/39-95
B6BKU0_9PROT/57-119
B6BSA7_9RICK/39-97
B6BTF8_9PROT/37-97
B6C0I2_9GAMM/31-89
B6EHL4_ALISL/15-64
B6FMW3_9CLOT/32-90
B6FRE8_9CLOT/29-87
B6FSM4_9CLOT/33-92
B6FWM7_9CLOT/40-98
B6FZA9_9CLOT/34-92
B6G1K8_9CLOT/37-95
B6GDT2_9ACTN/57-114
B6HYN4_ECOSE/18-67
B6I2N7_ECOSE/29-87
B6I675_ECOSE/53-113
B6I6D0_ECOSE/29-87
B6IAT3_ECOSE/38-96
B6IB81_ECOSE/31-90
B6IN43_RHOCS/52-111
B6IPL6_RHOCS/26-85
B6IQ58_RHOCS/66-124
B6IRK9_RHOCS/35-93
B6IS27_RHOCS/39-97
B6IU15_RHOCS/48-106
B6IY52_RHOCS/40-97
B6IYK9_RHOCS/52-110
B6J058_COXB2/33-92
B6J702_COXB1/33-92
B6JE27_OLICO/44-103
B6JF43_OLICO/45-103
B6JHQ7_OLICO/33-90
B6JJM6_OLICO/35-92
B6QYC5_9RHOB/47-106
B6QYI1_9RHOB/45-104
B6QZ16_9RHOB/61-119
B6QZ17_9RHOB/46-104
B6QZC8_9RHOB/58-116
B6R2J4_9RHOB/1-53
B6R5N5_9RHOB/35-93
B6R5R9_9RHOB/31-88
B6R7S0_9RHOB/53-111
B6R8V1_9RHOB/1-40
B6VMS1_PHOAA/29-87
B6VY41_9BACE/27-85
B6WBJ9_9FIRM/22-81
B6WQ47_9DELT/37-93
B6WVZ3_9DELT/28-86
B6XAI8_9ENTR/29-87
B6XD90_9ENTR/62-122
B6XIE9_9ENTR/15-74
B6XJL0_9ENTR/18-68
B6XKW2_9ENTR/57-117
B6XSC9_9BIFI/12-66
B6YYI0_9RHOB/32-88
B6YYZ2_9RHOB/45-103
B6ZNL4_ECO57/18-67
B6ZW76_ECO57/29-87
B6ZWD5_ECO57/53-113
B7A2A7_ECO57/29-88
B7A2J9_ECO57/38-96
B7A4R4_ECO57/1-51
B7ACQ5_9BACE/39-96
B7AV93_9BACE/41-99
B7AVL2_9BACE/27-89
B7AWE3_9BACE/29-85
B7BC40_9PORP/37-94
B7BCM7_9PORP/27-85
B7C8G5_9FIRM/27-87
B7CA45_9FIRM/31-90
B7CAA4_9FIRM/35-92
B7CE35_9FIRM/31-90
B7CGG5_BURPS/34-94
B7CJ77_BURPS/31-89
B7CQU0_BURPS/34-92
B7CRB8_BURPS/39-97
B7CVN7_BURPS/42-100
B7CZ25_BURPS/120-162
B7DMR0_9BACL/37-95
B7DN65_9BACL/35-93
B7DUP1_9BACL/35-93
B7GEX0_ANOFW/37-95
B7GF06_ANOFW/48-106
B7GGY2_ANOFW/34-92
B7GJT0_ANOFW/39-97
B7GJT7_ANOFW/30-88
B7GP94_BIFLS/31-87
B7GX02_ACIB3/41-99
B7GZX9_ACIB3/38-96
B7H4V9_BACC4/31-89
B7H7M7_BACC4/33-91
B7H8D6_BACC4/32-90
B7H973_BACC4/35-93
B7HAE2_BACC4/28-87
B7HAJ0_BACC4/31-89
B7HAZ7_BACC4/36-94
B7HBU3_BACC4/35-93
B7HBZ1_BACC4/28-86
B7HC44_BACC4/31-88
B7HD69_BACC4/35-87
B7HDA7_BACC4/33-91
B7HDG3_BACC4/41-99
B7HDI6_BACC4/50-94
B7HE99_BACC4/36-94
B7HH91_BACC4/40-98
B7HHE1_BACC4/36-94
B7HIA7_BACC4/23-81
B7HIX5_BACC4/34-87
B7HK58_BACC7/40-98
B7HKB0_BACC7/35-93
B7HM05_BACC7/23-81
B7HN61_BACC7/35-93
B7HN82_BACC7/34-87
B7HNP2_BACC7/36-94
B7HQM7_BACC7/36-94
B7HRA2_BACC7/30-88
B7HSX7_BACC7/31-89
B7HVP1_BACC7/50-107
B7HVQ0_BACC7/32-90
B7HVW9_BACC7/35-87
B7HW85_BACC7/35-93
B7HWG5_BACC7/41-99
B7HWW9_BACC7/31-89
B7HXI4_BACC7/53-113
B7HXR8_BACC7/28-86
B7HXV1_BACC7/31-88
B7I6B4_ACIB5/38-74
B7I9L2_ACIB5/22-80
B7IE63_THEAB/29-87
B7IEX1_THEAB/30-88
B7IFK3_THEAB/34-92
B7II13_BACC2/41-99
B7IIX8_BACC2/36-94
B7ILP8_BACC2/32-90
B7IMP5_BACC2/37-95
B7IN29_BACC2/40-98
B7IN80_BACC2/35-93
B7INK6_BACC2/28-86
B7INV7_BACC2/35-87
B7IPG6_BACC2/31-88
B7IR56_BACC2/23-81
B7ISE3_BACC2/34-87
B7IU62_BACC2/61-124
B7IUX6_BACC2/31-89
B7IWJ5_BACC2/35-93
B7IWN9_BACC2/36-94
B7IX25_BACC2/33-91
B7IXS6_BACC2/35-93
B7JCW6_BACC0/39-97
B7JD59_BACC0/32-90
B7JF16_BACC0/31-89
B7JFA9_BACC0/31-88
B7JFR9_BACC0/40-98
B7JFX1_BACC0/35-93
B7JIR8_BACC0/23-81
B7JJQ3_BACC0/34-87
B7JLT5_BACC0/35-93
B7JLY0_BACC0/36-94
B7JMA9_BACC0/31-89
B7JQ60_BACC0/36-94
B7JQE7_BACC0/35-93
B7JRC2_BACC0/41-99
B7JU38_BACC0/38-96
B7JXL9_CYAP8/32-90
B7KS78_METC4/44-102
B7KZY2_METC4/44-102
B7L0S3_METC4/45-103
B7L214_METC4/40-98
B7L8K9_ECO55/38-96
B7L9L2_ECO55/18-67
B7LEA0_ECO55/53-113
B7LEF9_ECO55/29-87
B7LKT7_ESCF3/18-67
B7LLA1_ESCF3/47-105
B7LQJ4_ESCF3/29-87
B7LQM8_ESCF3/31-90
B7LRC2_ESCF3/38-96
B7LVZ7_ESCF3/53-113
B7LWH3_ESCF3/40-98
B7LXF1_ECO8A/29-87
B7LXR7_ECO8A/56-114
B7LZD3_ECO8A/38-96
B7M5J4_ECO8A/18-67
B7M9C6_ECO8A/53-113
B7MFT2_ECO45/18-67
B7MKF6_ECO45/53-113
B7MKT3_ECO45/69-129
B7MMZ3_ECO45/38-96
B7MPI1_ECO81/18-67
B7MUT9_ECO81/38-96
B7MYI9_ECO81/53-113
B7N4V5_ECOLU/38-96
B7N6R9_ECOLU/53-113
B7N6X0_ECOLU/40-98
B7N9S2_ECOLU/18-67
B7NCJ3_ECOLU/69-129
B7NH22_ECOLU/47-105
B7NI40_ECO7I/69-129
B7NIN5_ECO7I/38-96
B7NMM7_ECO7I/18-67
B7NSG8_ECO7I/53-113
B7NT84_ECO7I/29-87
B7Q1C4_IXOSC/58-117
B7QTI6_9RHOB/58-116
B7QUD5_9RHOB/38-96
B7QVK5_9RHOB/13-70
B7QVS8_9RHOB/43-92
B7RHG4_9RHOB/36-95
B7RKT1_9RHOB/47-105
B7RPY6_9RHOB/50-108
B7RQZ0_9RHOB/43-101
B7RR45_9RHOB/28-86
B7RZ85_9GAMM/41-99
B7S737_9BURK/40-98
B7SKF7_9PSED/37-95
B7UHA3_ECO27/53-113
B7UKU8_ECO27/18-67
B7URQ6_ECO27/38-96
B7UV01_PSEA8/47-110
B7UVB8_PSEA8/36-94
B7UVY0_PSEA8/33-92
B7UYN9_PSEA8/40-98
B7V2G6_PSEA8/41-100
B7V3Q1_PSEA8/39-97
B7V410_PSEA8/35-93
B7V6L5_PSEA8/32-90
B7V9L1_PSEA8/42-100
B7VH68_VIBSL/35-93
B7VIH9_VIBSL/15-64
B7VP73_VIBSL/74-132
B7VQ33_VIBSL/31-89
B7VT57_VIBSL/40-98
B7WQT7_COMTE/42-100
B7WS75_COMTE/45-103
B7WT87_COMTE/41-99
B7WTE3_COMTE/81-139
B7WTU8_COMTE/27-85
B7WVM7_COMTE/57-115
B7WW38_COMTE/36-95
B7WY61_COMTE/57-116
B7X0E5_COMTE/53-111
B7X581_COMTE/13-71
B7X5B9_COMTE/54-112
B8CIG5_SHEPW/49-110
B8CLG5_SHEPW/31-89
B8CM83_SHEPW/32-90
B8CQ13_SHEPW/43-101
B8CQM8_SHEPW/66-124
B8CUB2_SHEPW/40-98
B8CV16_SHEPW/32-80
B8D1T6_HALOH/34-92
B8DA11_LISMH/36-94
B8DA17_LISMH/52-102
B8DAR5_LISMH/32-89
B8DDQ2_LISMH/30-87
B8DEY3_LISMH/36-91
B8DFB0_LISMH/37-95
B8DGC2_LISMH/33-91
B8DHC4_LISMH/33-91
B8DI07_LISMH/38-96
B8DQI5_DESVM/47-105
B8DQJ1_DESVM/41-99
B8DQT9_DESVM/34-90
B8DRU8_DESVM/31-89
B8DRW7_DESVM/40-97
B8DVF7_BIFA0/31-87
B8E5Q7_SHEB2/55-113
B8E5W5_SHEB2/75-132
B8E7W8_SHEB2/78-139
B8E8J6_SHEB2/37-96
B8E938_SHEB2/31-89
B8EAC0_SHEB2/52-110
B8EAX5_SHEB2/31-89
B8EF67_SHEB2/65-123
B8EID7_METSB/37-95
B8EM35_METSB/38-95
B8FAM0_DESAA/55-108
B8FAM5_DESAA/35-91
B8FCD3_DESAA/31-89
B8FCE5_DESAA/36-88
B8FDW3_DESAA/39-95
B8FEL5_DESAA/42-100
B8FGX4_DESAA/37-95
B8FHY8_DESAA/39-96
B8FLF9_DESAA/43-101
B8FPG3_DESHD/42-99
B8FPH2_DESHD/33-91
B8FRD9_DESHD/29-90
B8FRY3_DESHD/43-102
B8FU26_DESHD/45-103
B8FU75_DESHD/33-91
B8FVK9_DESHD/35-93
B8FW64_DESHD/38-96
B8FXY7_DESHD/36-94
B8G0W5_DESHD/38-95
B8G0X2_DESHD/37-94
B8G230_DESHD/34-92
B8G4L2_CHLAD/46-103
B8G738_CHLAD/45-104
B8G7K7_CHLAD/32-89
B8G8I7_CHLAD/35-92
B8G970_CHLAD/37-95
B8GA60_CHLAD/40-98
B8GCY6_CHLAD/42-100
B8GE74_METPE/28-86
B8GF24_METPE/35-93
B8GHJ5_METPE/34-92
B8GI31_METPE/31-89
B8GJC6_METPE/33-91
B8H288_CAUCN/45-103
B8H499_CAUCN/48-106
B8H7Y0_ARTCA/56-111
B8H882_ARTCA/48-93
B8HAT3_ARTCA/30-88
B8HBF0_ARTCA/55-115
B8HBX3_ARTCA/44-102
B8HDM0_ARTCA/43-101
B8HET2_ARTCA/37-95
B8HG87_ARTCA/51-108
B8HL66_CYAP4/47-105
B8HWZ7_CYAP4/50-107
B8I0H2_CLOCE/37-95
B8I3G4_CLOCE/46-98
B8I3U8_CLOCE/30-88
B8I5X7_CLOCE/32-95
B8IFS0_METNO/50-108
B8IGF3_METNO/32-90
B8IJA5_METNO/58-116
B8IKP3_METNO/51-109
B8IKX0_METNO/32-90
B8IL95_METNO/52-111
B8IP55_METNO/43-101
B8IYT0_DESDA/65-118
B8JAM7_ANAD2/64-125
B8JB01_ANAD2/45-103
B8K3F7_VIBPA/49-110
B8K8A3_VIBPA/24-82
B8K9D0_VIBPA/30-89
B8KB55_VIBPA/46-104
B8KEF2_VIBPA/15-64
B8KGB2_9GAMM/35-95
B8KJW0_9GAMM/32-90
B8KP00_9GAMM/36-93
B8KT98_9GAMM/50-109
B8KTL6_9GAMM/34-92
B8KX85_9GAMM/42-89
B8ZLI2_STRPJ/33-91
B8ZNA3_STRPJ/34-91
B8ZPC2_STRPJ/28-86
B8ZSR5_MYCLB/32-90
B8ZTM3_MYCLB/118-176
B8ZUM4_MYCLB/42-100
B9ACP5_METSM/42-100
B9AFL5_METSM/35-92
B9AZT3_9BURK/38-96
B9B0K0_9BURK/43-101
B9B1N6_9BURK/44-102
B9B780_9BURK/39-97
B9B8E1_9BURK/42-100
B9BD36_9BURK/41-99
B9BHM6_9BURK/38-96
B9BIJ8_9BURK/43-101
B9BK77_9BURK/39-97
B9BKY8_9BURK/33-91
B9BM85_9BURK/42-100
B9BWJ3_9BURK/41-99
B9C1M9_9BURK/38-96
B9C2K6_9BURK/43-101
B9C483_9BURK/39-97
B9C4Z3_9BURK/33-91
B9C6K9_9BURK/42-100
B9CHL6_9BURK/41-99
B9CKP8_9ACTN/26-85
B9CNQ0_9ACTN/43-101
B9CPV9_STACP/36-94
B9CQ54_STACP/163-212
B9CR40_STACP/36-94
B9CSW7_STACP/34-91
B9CSZ9_STACP/35-93
B9CTW1_STACP/29-87
B9DK62_STACT/36-94
B9DL08_STACT/34-92
B9DLB0_STACT/36-94
B9DM14_STACT/42-104
B9DM57_STACT/33-91
B9DQ62_STACT/29-87
B9DQ84_STACT/37-95
B9DSZ0_STRU0/36-93
B9DTD4_STRU0/35-93
B9DV06_STRU0/30-90
B9DVF0_STRU0/33-91
B9DWP9_CLOK1/38-98
B9DXY9_CLOK1/35-89
B9DY03_CLOK1/35-93
B9DYL7_CLOK1/34-92
B9DYR3_CLOK1/33-91
B9DYT6_CLOK1/58-116
B9E0M2_CLOK1/64-122
B9E1N1_CLOK1/42-100
B9E1N4_CLOK1/28-85
B9E2I3_CLOK1/34-92
B9E3K4_CLOK1/43-101
B9E3W8_CLOK1/45-103
B9E3Y2_CLOK1/37-94
B9E485_CLOK1/26-86
B9E4B9_CLOK1/43-102
B9E4Q0_CLOK1/37-93
B9E5B8_CLOK1/33-91
B9E6D3_CLOK1/36-94
B9E755_MACCJ/32-90
B9E7H8_MACCJ/34-92
B9E7U5_MACCJ/76-134
B9E948_MACCJ/36-94
B9E9F3_MACCJ/34-91
B9EA91_MACCJ/31-89
B9EA96_MACCJ/36-94
B9IQY9_BACCQ/34-92
B9IRH6_BACCQ/31-89
B9IRK3_BACCQ/28-86
B9IRN8_BACCQ/31-88
B9IUS5_BACCQ/40-98
B9IUX7_BACCQ/27-85
B9IWK3_BACCQ/23-81
B9IWU5_BACCQ/35-93
B9IWY8_BACCQ/36-94
B9IXS8_BACCQ/34-87
B9IZ42_BACCQ/36-94
B9J0U8_BACCQ/30-88
B9J1M7_BACCQ/31-89
B9J4D0_BACCQ/36-93
B9J4E7_BACCQ/35-87
B9J4V3_BACCQ/35-93
B9J536_BACCQ/32-90
B9J6P5_AGRRK/33-90
B9J7W0_AGRRK/36-94
B9J8F7_AGRRK/40-98
B9J8V2_AGRRK/56-114
B9JB37_AGRRK/34-92
B9JBD5_AGRRK/45-103
B9JBD9_AGRRK/44-102
B9JCN7_AGRRK/49-110
B9JD84_AGRRK/37-95
B9JDV6_AGRRK/35-94
B9JFD4_AGRRK/31-89
B9JFY7_AGRRK/40-98
B9JI56_AGRRK/52-110
B9JI60_AGRRK/34-92
B9JJ28_AGRRK/46-104
B9JL51_AGRRK/53-107
B9JM12_AGRRK/32-90
B9JM62_AGRRK/34-92
B9JTD4_AGRVS/47-105
B9JTF3_AGRVS/13-62
B9JVE0_AGRVS/53-110
B9JY87_AGRVS/48-105
B9JYU5_AGRVS/29-88
B9JYU8_AGRVS/33-90
B9JZZ6_AGRVS/51-109
B9K0P8_AGRVS/42-96
B9K0Z3_AGRVS/18-62
B9K1M2_AGRVS/38-94
B9K3Y7_AGRVS/16-70
B9KAF4_THENN/43-98
B9L0K5_THERP/34-93
B9L724_NAUPA/33-87
B9LBC8_CHLSY/40-98
B9LDN8_CHLSY/42-100
B9LER4_CHLSY/39-97
B9LF16_CHLSY/46-103
B9LJ08_CHLSY/32-89
B9LKU7_CHLSY/35-92
B9LMA9_CHLSY/45-104
B9LUR7_HALLT/10-65
B9M3U5_GEOSF/38-96
B9M405_GEOSF/33-91
B9M5H8_GEOSF/32-90
B9M6M8_GEOSF/50-103
B9M8E8_GEOSF/39-97
B9MCF7_ACIET/45-103
B9MFE6_ACIET/43-102
B9MMC0_ANATD/34-92
B9MPQ2_ANATD/38-96
B9NMJ2_9RHOB/22-78
B9NTY4_9RHOB/59-116
B9P9E9_POPTR/101-158
B9QT96_9RHOB/36-93
B9QTF5_9RHOB/36-94
B9QVA2_9RHOB/32-90
B9QW51_9RHOB/33-91
B9QWQ7_9RHOB/135-193
B9QZ10_9RHOB/32-90
B9R1P3_9RHOB/29-88
B9R488_9RHOB/33-91
B9R698_9RHOB/34-90
B9TFI8_RICCO/35-64
B9TG12_RICCO/28-86
B9TH61_RICCO/87-145
B9U5N0_ERWCH/29-88
B9WWA8_STRSU/28-86
B9WX99_STRSU/41-99
B9WXM7_STRSU/1-54
B9XP02_9BACT/38-96
B9XP71_9BACT/38-97
B9Y2T5_9FIRM/50-108
B9Y7J5_9FIRM/29-87
B9Y7S6_9FIRM/34-92
B9Y8S1_9FIRM/37-95
B9Y8U5_9FIRM/32-90
B9YAJ6_9FIRM/32-90
B9YDH8_9FIRM/34-92
B9YE94_9FIRM/34-92
B9Z0I2_9NEIS/53-113
B9Z422_9NEIS/36-94
B9Z8A0_9NEIS/36-94
C0A754_9BACT/56-121
C0A8K4_9BACT/53-113
C0ACB2_9BACT/61-121
C0AVK2_9ENTR/29-87
C0AY69_9ENTR/29-87
C0AZL8_9ENTR/42-90
C0B2B1_9ENTR/28-72
C0B2H5_9ENTR/57-117
C0B470_9ENTR/29-88
C0B9N5_9FIRM/32-90
C0BAI2_9FIRM/42-100
C0BGG6_9BACT/31-87
C0BJ75_9BACT/30-90
C0BKT8_9BACT/24-84
C0BN94_9BACT/43-103
C0BUM5_9BIFI/33-87
C0C0K5_9CLOT/33-91
C0CJB7_9FIRM/22-80
C0CNT4_9FIRM/69-127
C0CPB7_9FIRM/33-91
C0CRC1_9FIRM/27-85
C0CRY3_9FIRM/29-88
C0CVT5_9CLOT/60-118
C0CW41_9CLOT/41-98
C0CWB0_9CLOT/41-97
C0CWY0_9CLOT/22-87
C0CX01_9CLOT/35-93
C0CZ43_9CLOT/109-165
C0D3B6_9CLOT/32-90
C0D481_9CLOT/37-95
C0DXV2_EIKCO/34-92
C0DYQ7_EIKCO/53-114
C0DZA3_9CORY/36-94
C0E206_9CORY/35-93
C0E2T4_9CORY/34-92
C0E559_9CORY/38-95
C0EC61_9CLOT/30-88
C0EDJ4_9CLOT/30-89
C0EFT0_9CLOT/34-89
C0EIF3_9CLOT/33-91
C0EIU4_9CLOT/33-91
C0ELY5_NEIFL/53-113
C0EPV9_NEIFL/34-92
C0EU67_9FIRM/27-86
C0FQ00_9FIRM/34-92
C0FRV3_9FIRM/32-90
C0FV73_9FIRM/47-104
C0FWE8_9FIRM/37-95
C0FWS5_9FIRM/127-183
C0G3D0_9RHIZ/29-88
C0G7J3_9RHIZ/30-87
C0G8I0_9RHIZ/80-138
C0G8T0_9RHIZ/55-113
C0G8V5_9RHIZ/2-53
C0GA38_9RHIZ/51-109
C0GAM2_9RHIZ/46-104
C0GJ68_9FIRM/32-90
C0GKJ7_9FIRM/37-95
C0M7U2_STRE4/33-91
C0M9E3_STRE4/36-94
C0MBI3_STRE4/36-93
C0ME19_STRS7/33-91
C0MED7_STRS7/36-93
C0MFA4_STRS7/36-94
C0N4Z3_9GAMM/54-114
C0N7L7_9GAMM/56-114
C0N9G7_9GAMM/37-95
C0PWA3_SALPC/18-67
C0PWL2_SALPC/53-113
C0PX97_SALPC/40-98
C0Q4U8_SALPC/38-96
C0Q8A6_SALPC/29-87
C0Q9N1_DESAH/36-92
C0QAG6_DESAH/36-94
C0QAT2_DESAH/36-94
C0QBL2_DESAH/34-91
C0QDU6_DESAH/34-92
C0QKK1_DESAH/53-111
C0QXJ9_BRAHW/47-105
C0QYA8_BRAHW/30-90
C0QYK8_BRAHW/20-78
C0REK6_BRUMB/30-87
C0RF48_BRUMB/34-92
C0RG61_BRUMB/29-88
C0RL08_BRUMB/46-104
C0RM33_BRUMB/40-98
C0RMU1_BRUMB/55-113
C0RMW5_BRUMB/2-53
C0VJD8_9GAMM/41-99
C0VM41_9GAMM/63-121
C0VPV6_9GAMM/31-89
C0VSR4_9CORY/32-90
C0W133_9ACTO/42-97
C0W7J7_9ACTO/60-118
C0W891_9ACTO/109-169
C0WBU3_9FIRM/29-77
C0WC41_9FIRM/31-88
C0WD18_9FIRM/30-88
C0WE77_9FIRM/39-97
C0WGR3_9CORY/41-98
C0WH43_9CORY/47-105
C0WHC2_9CORY/41-101
C0WJ97_9CORY/13-71
C0WNH3_LACBU/39-97
C0WP77_LACBU/35-91
C0WPF3_LACBU/33-90
C0WPH1_LACBU/33-91
C0WRL9_LACBU/32-88
C0WSK9_LACBU/28-86
C0WU93_LACBU/49-107
C0WV83_LACFE/75-132
C0WWG9_LACFE/35-93
C0WWT3_LACFE/32-88
C0X1I1_ENTFA/28-86
C0X504_ENTFA/44-102
C0X5Q3_ENTFA/64-122
C0X6C7_ENTFA/32-90
C0X788_ENTFA/74-132
C0XJG7_LACHI/44-101
C0XJQ4_LACHI/39-97
C0XL04_LACHI/28-86
C0XMG6_LACHI/49-107
C0XMY2_LACHI/33-91
C0XP38_9CORY/36-95
C0XP41_9CORY/38-94
C0XQY3_9CORY/44-102
C0XWH4_BURPS/42-100
C0Y1M5_BURPS/34-94
C0Y3G0_BURPS/47-105
C0Y6F3_BURPS/31-89
C0YX29_LACRE/35-93
C0YZ25_LACRE/28-86
C0YZN9_LACRE/35-93
C0Z0I2_LACRE/37-95
C0Z4L5_BREBN/37-95
C0Z4M9_BREBN/31-88
C0Z7Y2_BREBN/31-88
C0Z8C5_BREBN/28-85
C0Z8T9_BREBN/66-126
C0Z954_BREBN/31-89
C0Z9J3_BREBN/34-92
C0Z9P0_BREBN/31-89
C0Z9P6_BREBN/37-95
C0Z9U5_BREBN/34-87
C0ZA78_BREBN/12-59
C0ZBI7_BREBN/50-108
C0ZD64_BREBN/58-102
C0ZE03_BREBN/31-88
C0ZEF3_BREBN/37-94
C0ZEI2_BREBN/37-94
C0ZEL9_BREBN/46-104
C0ZEY3_BREBN/35-92
C0ZFT9_BREBN/34-92
C0ZGX9_BREBN/33-93
C0ZHQ4_BREBN/39-96
C0ZIP6_BREBN/32-90
C0ZIX9_BREBN/37-95
C0ZJE8_BREBN/29-87
C0ZJP3_BREBN/62-121
C0ZKD5_BREBN/14-72
C0ZMK4_RHOE4/44-102
C0ZMS5_RHOE4/32-90
C0ZN17_RHOE4/67-125
C0ZNV2_RHOE4/35-93
C0ZNY6_RHOE4/37-95
C0ZPZ2_RHOE4/39-99
C0ZQG2_RHOE4/40-101
C0ZRM0_RHOE4/66-113
C0ZSN7_RHOE4/39-97
C0ZSR9_RHOE4/33-95
C0ZTD2_RHOE4/36-92
C1A0D2_RHOE4/58-115
C1A0P5_RHOE4/40-89
C1A1E3_RHOE4/34-92
C1A223_RHOE4/61-121
C1A2S1_RHOE4/45-99
C1A505_GEMAT/46-106
C1ACT9_GEMAT/57-116
C1ADG5_GEMAT/47-105
C1ADZ0_GEMAT/39-97
C1AEB1_GEMAT/38-96
C1AG02_MYCBT/33-91
C1AJ65_MYCBT/83-141
C1AL71_MYCBT/54-114
C1ALL4_MYCBT/32-90
C1AN49_MYCBT/43-101
C1AQP7_MYCBT/43-101
C1AS92_RHOOB/43-101
C1ATM3_RHOOB/32-90
C1AUU2_RHOOB/38-94
C1AW57_RHOOB/57-117
C1AWR8_RHOOB/38-94
C1AYA1_RHOOB/65-123
C1AZG3_RHOOB/34-88
C1B0P0_RHOOB/39-97
C1B3G1_RHOOB/28-86
C1B3H2_RHOOB/67-127
C1B3K6_RHOOB/68-128
C1B3N6_RHOOB/69-129
C1B427_RHOOB/14-72
C1B535_RHOOB/28-86
C1B5A5_RHOOB/35-92
C1BAP3_RHOOB/46-105
C1BB70_RHOOB/61-121
C1BC89_RHOOB/39-97
C1C5F3_STRP7/33-91
C1C9D0_STRP7/34-91
C1CAA9_STRP7/28-86
C1CCI1_STRZJ/33-91
C1CG89_STRZJ/34-91
C1CGZ2_STRZJ/28-86
C1CIR7_STRZP/33-91
C1CMH5_STRZP/34-91
C1CPS6_STRZT/33-91
C1CT95_STRZT/32-91
C1CTW8_STRZT/28-86
C1CUV9_DEIDV/31-89
C1CW86_DEIDV/41-99
C1CWZ3_DEIDV/45-105
C1D2J2_DEIDV/45-103
C1D3G3_DEIDV/14-64
C1D783_LARHH/34-91
C1D7C6_LARHH/55-115
C1DP29_AZOVD/1-42
C1DQK8_AZOVD/43-101
C1DRK7_AZOVD/53-111
C1EKF2_BACC3/39-97
C1EKS8_BACC3/28-86
C1EL16_BACC3/31-88
C1EM44_BACC3/40-98
C1EM95_BACC3/35-93
C1EPC0_BACC3/23-81
C1EQL7_BACC3/34-87
C1EQV5_BACC3/35-93
C1EQZ9_BACC3/36-94
C1ETR3_BACC3/36-94
C1EV85_BACC3/31-89
C1EXJ8_BACC3/35-93
C1EYE2_BACC3/35-87
C1EYK4_BACC3/41-99
C1EZ56_BACC3/32-90
C1F0C3_BACC3/31-89
C1F4Z1_ACIC5/86-144
C1FK55_CLOBJ/33-89
C1FNK8_CLOBJ/35-93
C1FPG0_CLOBJ/36-94
C1FQ34_CLOBJ/33-91
C1FR15_CLOBJ/29-87
C1FR25_CLOBJ/32-90
C1FTQ2_CLOBJ/31-89
C1FTX7_CLOBJ/33-91
C1FVL3_CLOBJ/38-94
C1FVL7_CLOBJ/64-122
C1HES2_9ESCH/62-122
C1HG48_9ESCH/18-67
C1HJB0_9ESCH/53-113
C1HKR9_9ESCH/38-96
C1HL05_9ESCH/31-90
C1HQR1_9ESCH/69-129
C1HVG5_NEIGO/34-92
C1I2Z5_9CLOT/34-92
C1I6Q5_9CLOT/37-95
C1I772_9CLOT/36-94
C1I7U2_9CLOT/35-93
C1I948_9CLOT/32-90
C1KVR5_LISMC/33-91
C1KWE9_LISMC/30-87
C1KXF5_LISMC/36-94
C1KYK5_LISMC/36-91
C1KZT1_LISMC/32-89
C1L0N5_LISMC/45-95
C1L0P1_LISMC/36-94
C1L1A9_LISMC/33-91
C1L2D0_LISMC/38-96
C1M481_9ENTR/31-90
C1M4G9_9ENTR/38-96
C1M8W3_9ENTR/18-67
C1MAK8_9ENTR/53-113
C1MAT8_9ENTR/40-98
C1MC57_9ENTR/36-95
C1NCN7_9ESCH/53-113
C1NDI7_9ESCH/69-129
C1P7A1_BACCO/40-98
C1P8J7_BACCO/42-100
C1PAE2_BACCO/42-100
C1PAM6_BACCO/32-90
C1PDN7_BACCO/28-86
C1PFV5_BACCO/35-92
C2BFL0_9FIRM/39-98
C2C7Y5_VIBCH/46-104
C2CBB7_VIBCH/31-90
C2CCE6_VIBCH/17-66
C2CEN1_VIBCH/33-92
C2CGI1_9FIRM/32-90
C2CIU0_9FIRM/38-87
C2CJN0_9FIRM/39-99
C2CKN1_9FIRM/36-94
C2CS23_CORST/39-96
C2CSJ6_CORST/36-95
C2CT49_CORST/42-100
C2CZA2_LACBR/44-101
C2CZL2_LACBR/47-105
C2D0H4_LACBR/35-91
C2D0P9_LACBR/33-90
C2D0S6_LACBR/33-91
C2D193_LACBR/33-91
C2D2X2_LACBR/32-88
C2D3V1_LACBR/28-86
C2D5A6_LACBR/37-95
C2D9U8_ENTFA/35-93
C2DCH7_ENTFA/64-122
C2DD84_ENTFA/44-102
C2DE29_ENTFA/28-86
C2DI67_ENTFA/32-90
C2DLH4_ECOLX/18-67
C2DM51_ECOLX/52-112
C2DP50_ECOLX/57-117
C2DQM9_ECOLX/31-90
C2DR23_ECOLX/38-96
C2DSQ0_ECOLX/27-87
C2DX56_ECOLX/53-113
C2DYE3_ECOLX/24-84
C2E4Q7_LACJO/30-88
C2E6D0_LACJO/35-93
C2E7M9_LACJO/30-85
C2EGP8_9LACO/37-96
C2EJY3_9LACO/33-91
C2EKW4_9LACO/35-93
C2EL16_9LACO/28-88
C2EN91_9LACO/37-95
C2EPS1_9LACO/29-87
C2ETK5_9LACO/62-119
C2EUB0_9LACO/35-93
C2EV10_9LACO/28-86
C2FAP5_LACPA/51-111
C2FC36_LACPA/37-93
C2FC48_LACPA/65-121
C2FGZ1_LACPA/35-93
C2FTG7_9SPHI/31-88
C2FU64_9SPHI/41-99
C2FWN4_9SPHI/62-120
C2FY59_9SPHI/35-93
C2G572_9SPHI/43-103
C2GFN9_9CORY/32-90
C2GMB3_LACRE/35-93
C2GPK1_LACRE/37-95
C2GR42_LACRE/35-93
C2GRX0_LACRE/28-86
C2GS39_LACRE/63-119
C2GVG3_BIFLI/14-70
C2GWC9_BIFLI/38-94
C2GZL6_ENTFA/28-86
C2H054_ENTFA/41-99
C2H230_ENTFA/35-93
C2H4N5_ENTFA/64-122
C2H5E0_ENTFA/44-102
C2H8H3_ENTFC/35-93
C2H9Q9_ENTFC/28-86
C2H9R7_ENTFC/45-93
C2HAT0_ENTFC/74-132
C2HB70_ENTFC/34-92
C2HEP8_ENTFC/30-88
C2HLH2_LACAC/47-105
C2HN40_LACAC/35-93
C2HPR8_LACAC/54-111
C2HUU7_VIBCH/33-92
C2HWG6_VIBCH/17-66
C2HXS3_VIBCH/31-90
C2HZ92_VIBCH/46-104
C2I430_VIBCH/33-92
C2I5J0_VIBCH/31-90
C2I8M6_VIBCH/49-110
C2I8S6_VIBCH/46-104
C2IAQ3_VIBCH/17-66
C2IFZ0_VIBCH/46-104
C2IH29_VIBCH/17-66
C2IHU9_VIBCH/31-90
C2IJU5_VIBCH/33-92
C2IMJ1_VIBCH/17-66
C2INV1_VIBCH/33-92
C2IT43_VIBCH/46-104
C2IWN6_VIBCH/31-90
C2J6V8_VIBCH/17-66
C2J8U5_VIBCH/31-90
C2J9L9_VIBCH/17-66
C2JAJ0_VIBCH/33-92
C2JAX0_VIBCH/46-104
C2JJI9_ENTFA/44-102
C2JKH6_ENTFA/64-122
C2JLC4_ENTFA/32-90
C2JMW1_ENTFA/35-93
C2JN78_ENTFA/28-86
C2JVU9_LACRH/35-93
C2JZH9_LACRH/56-112
C2JZK1_LACRH/65-121
C2K0K2_LACRH/32-90
C2KEH2_9LACO/29-87
C2KHT4_LEUMC/42-100
C2KM79_LEUMC/33-91
C2KSH5_9ACTO/59-120
C2KU83_9FIRM/32-90
C2KZJ0_9FIRM/39-97
C2LGH0_PROMI/29-88
C2LHX5_PROMI/29-87
C2LMW5_PROMI/29-87
C2LNY4_PROMI/42-100
C2LPC8_PROMI/26-70
C2LPH9_PROMI/57-117
C2LPY5_STRSL/36-94
C2LQ14_STRSL/36-93
C2LSS2_STRSL/34-93
C2LTH5_STRSL/36-94
C2LTV8_STRSL/33-91
C2LW25_STAHO/29-87
C2LWP2_STAHO/36-94
C2LWU7_STAHO/36-94
C2LWZ8_STAHO/154-213
C2LZK8_STAHO/36-94
C2M016_STAHO/36-94
C2M0C0_STAHO/35-93
C2M3D0_CAPGI/36-94
C2M6L9_CAPGI/40-102
C2MFD8_BACCE/30-88
C2MG65_BACCE/35-93
C2MGE5_BACCE/41-99
C2MH68_BACCE/39-97
C2MH76_BACCE/54-112
C2MI01_BACCE/40-98
C2MI53_BACCE/35-93
C2MJ21_BACCE/23-81
C2MJI7_BACCE/11-64
C2MKT6_BACCE/30-88
C2MMD4_BACCE/50-107
C2MME7_BACCE/32-90
C2MMR4_BACCE/31-89
C2MMX6_BACCE/31-88
C2MMY9_BACCE/31-89
C2MQ67_BACCE/35-93
C2MQB2_BACCE/42-100
C2MRA2_BACCE/36-94
C2MSX6_BACCE/35-87
C2MUB0_BACCE/75-120
C2MVR0_BACCE/30-88
C2MW96_BACCE/35-93
C2MWH7_BACCE/41-99
C2MXB1_BACCE/44-102
C2MY30_BACCE/40-98
C2MY79_BACCE/36-94
C2MZ53_BACCE/23-81
C2MZL7_BACCE/34-87
C2N0Y0_BACCE/8-66
C2N2L5_BACCE/32-90
C2N2X4_BACCE/37-95
C2N380_BACCE/31-88
C2N5V6_BACCE/46-104
C2N600_BACCE/42-100
C2N6Y5_BACCE/36-94
C2N8S1_BACCE/35-87
C2NC85_BACCE/2-48
C2ND23_BACCE/35-93
C2NDM8_BACCE/61-119
C2NDR1_BACCE/50-94
C2NE18_BACCE/1-40
C2NE27_BACCE/44-102
C2NEU6_BACCE/40-98
C2NEZ6_BACCE/35-93
C2NFV3_BACCE/23-81
C2NGD2_BACCE/11-64
C2NJD1_BACCE/32-90
C2NJP2_BACCE/15-74
C2NJU1_BACCE/31-89
C2NJY7_BACCE/28-86
C2NK54_BACCE/31-88
C2NMD7_BACCE/35-93
C2NMI2_BACCE/44-102
C2NNG2_BACCE/36-94
C2NQ30_BACCE/35-87
C2NRB8_BACCE/9-67
C2NRB9_BACCE/45-104
C2NTG4_BACCE/30-88
C2NU96_BACCE/35-93
C2NUH8_BACCE/41-99
C2NVC8_BACCE/44-102
C2NW38_BACCE/40-98
C2NW89_BACCE/36-94
C2NX50_BACCE/23-81
C2NXK9_BACCE/11-64
C2NYT4_BACCE/33-91
C2P091_BACCE/32-90
C2P0L3_BACCE/15-74
C2P0X8_BACCE/31-88
C2P378_BACCE/46-104
C2P3C3_BACCE/36-94
C2P4A4_BACCE/3-61
C2P8B7_BACCE/40-97
C2P9L2_BACCE/30-88
C2PAE5_BACCE/38-96
C2PAM3_BACCE/37-95
C2PAP7_BACCE/50-94
C2PBD3_BACCE/1-40
C2PBE4_BACCE/44-102
C2PC56_BACCE/40-98
C2PCA7_BACCE/35-93
C2PD72_BACCE/23-81
C2PDT5_BACCE/11-64
C2PF21_BACCE/41-100
C2PGP8_BACCE/32-90
C2PH60_BACCE/31-89
C2PHH4_BACCE/31-88
C2PI24_BACCE/40-97
C2PJP9_BACCE/46-104
C2PJU3_BACCE/36-94
C2PKT2_BACCE/36-94
C2PMG3_BACCE/35-87
C2PQF7_BACCE/30-88
C2PRB2_BACCE/38-96
C2PRL4_BACCE/51-95
C2PSD3_BACCE/44-102
C2PT20_BACCE/40-98
C2PTC2_BACCE/27-85
C2PU98_BACCE/23-81
C2PUT1_BACCE/34-87
C2PV54_BACCE/61-124
C2PVV3_BACCE/31-90
C2PW13_BACCE/33-91
C2PXC7_BACCE/32-90
C2PXW9_BACCE/31-88
C2Q0D2_BACCE/46-104
C2Q0H6_BACCE/44-102
C2Q1G1_BACCE/36-94
C2Q4I8_BACCE/39-97
C2Q4R7_BACCE/37-94
C2Q6K3_BACCE/30-88
C2Q7D7_BACCE/35-93
C2Q7R4_BACCE/41-99
C2Q7U1_BACCE/49-93
C2Q8E7_BACCE/39-97
C2Q8F8_BACCE/44-102
C2Q976_BACCE/40-98
C2Q9C5_BACCE/35-93
C2QA89_BACCE/23-81
C2QAT7_BACCE/11-64
C2QB57_BACCE/61-124
C2QDH8_BACCE/32-90
C2QE83_BACCE/31-88
C2QGN2_BACCE/46-104
C2QGR2_BACCE/36-94
C2QHR5_BACCE/36-94
C2QL59_BACCE/38-96
C2QLG1_BACCE/40-97
C2QMS5_BACCE/30-88
C2QNF0_BACCE/35-93
C2QNM8_BACCE/41-99
C2QNQ2_BACCE/50-94
C2QPF7_BACCE/54-112
C2QQ82_BACCE/40-98
C2QQD2_BACCE/35-93
C2QRA5_BACCE/23-81
C2QRS1_BACCE/11-64
C2QT57_BACCE/26-84
C2QUS0_BACCE/32-90
C2QVA8_BACCE/31-89
C2QVD8_BACCE/28-86
C2QVJ6_BACCE/31-88
C2QW46_BACCE/40-97
C2QXQ7_BACCE/46-104
C2QXV2_BACCE/44-102
C2QYX1_BACCE/36-94
C2R0H1_BACCE/35-87
C2R2Q4_BACCE/30-88
C2R3J1_BACCE/35-93
C2R3S2_BACCE/41-99
C2R3U7_BACCE/50-94
C2R4J3_BACCE/44-102
C2R5B6_BACCE/40-98
C2R5G6_BACCE/36-94
C2R6C7_BACCE/23-81
C2R6Y0_BACCE/34-87
C2R863_BACCE/33-91
C2R9U0_BACCE/32-90
C2RA41_BACCE/35-93
C2RAD6_BACCE/31-89
C2RAG6_BACCE/28-86
C2RAN8_BACCE/31-88
C2RCM3_BACCE/46-104
C2RCR6_BACCE/44-102
C2RDV6_BACCE/3-61
C2RFG2_BACCE/35-87
C2RGS8_BACCE/104-149
C2RHP4_BACCE/31-89
C2RIH6_BACCE/35-93
C2RIQ6_BACCE/41-99
C2RIT2_BACCE/50-94
C2RJJ0_BACCE/44-102
C2RKB6_BACCE/40-98
C2RKG2_BACCE/35-93
C2RLC7_BACCE/23-81
C2RLU2_BACCE/34-87
C2RN43_BACCE/33-91
C2RPS7_BACCE/32-90
C2RQ32_BACCE/35-93
C2RQ78_BACCE/31-89
C2RQG8_BACCE/31-88
C2RSN4_BACCE/46-104
C2RST0_BACCE/42-100
C2RTQ8_BACCE/3-61
C2RV99_BACCE/35-87
C2RY68_BACCE/30-88
C2RZ29_BACCE/35-93
C2RZA8_BACCE/41-99
C2RZK5_BACCE/53-113
C2S046_BACCE/54-112
C2S0X5_BACCE/40-98
C2S128_BACCE/11-69
C2S2F5_BACCE/11-64
C2S3P9_BACCE/30-88
C2S572_BACCE/50-107
C2S581_BACCE/32-90
C2S5Q8_BACCE/31-89
C2S5T9_BACCE/28-86
C2S5X3_BACCE/31-88
C2S8G8_BACCE/46-104
C2S8L3_BACCE/42-100
C2S9K3_BACCE/36-94
C2SCL0_BACCE/23-81
C2SCR9_BACCE/35-87
C2SEN9_BACCE/31-89
C2SFI1_BACCE/35-93
C2SFQ2_BACCE/37-95
C2SFS0_BACCE/7-51
C2SGE5_BACCE/44-102
C2SH70_BACCE/40-98
C2SHD0_BACCE/27-85
C2SIB1_BACCE/23-81
C2SIT9_BACCE/34-87
C2SK04_BACCE/31-90
C2SLN8_BACCE/1-59
C2SMG5_BACCE/31-88
C2SN38_BACCE/40-97
C2SPN1_BACCE/46-104
C2SPS5_BACCE/44-102
C2SQU0_BACCE/36-94
C2SWB5_BACCE/35-93
C2SWJ3_BACCE/41-99
C2SXC5_BACCE/44-102
C2SY68_BACCE/40-98
C2SYB7_BACCE/36-94
C2SZ76_BACCE/23-81
C2SZW8_BACCE/34-87
C2T177_BACCE/33-91
C2T2P9_BACCE/32-90
C2T311_BACCE/31-89
C2T3C7_BACCE/31-88
C2T5I7_BACCE/46-104
C2T5N1_BACCE/36-94
C2T6N0_BACCE/36-94
C2T862_BACCE/35-87
C2TA16_BACCE/35-93
C2TAX0_BACCE/31-89
C2TBW3_BACCE/35-93
C2TC38_BACCE/41-99
C2TCU8_BACCE/39-97
C2TCV7_BACCE/44-102
C2TDR7_BACCE/40-98
C2TDW8_BACCE/35-93
C2TET2_BACCE/23-81
C2TF99_BACCE/11-64
C2TI84_BACCE/32-90
C2TIP6_BACCE/31-89
C2TKY0_BACCE/35-93
C2TL25_BACCE/36-94
C2TML3_BACCE/36-94
C2TR33_BACCE/38-96
C2TRZ0_BACCE/31-89
C2TSS0_BACCE/35-93
C2TT01_BACCE/41-99
C2TT23_BACCE/50-94
C2TU11_BACCE/44-102
C2TUH7_BACCE/40-98
C2TUN5_BACCE/35-93
C2TVJ0_BACCE/23-81
C2TVN7_BACCE/42-100
C2TW53_BACCE/34-87
C2TWH6_BACCE/61-124
C2TZ83_BACCE/32-90
C2TZG4_BACCE/35-78
C2TZL7_BACCE/31-89
C2TZT8_BACCE/31-88
C2U241_BACCE/46-104
C2U285_BACCE/44-102
C2U3B0_BACCE/3-61
C2U6E7_BACCE/13-62
C2U6F2_BACCE/3-51
C2U7G2_BACCE/22-79
C2U7K0_BACCE/25-83
C2U9D3_BACCE/35-93
C2U9J4_BACCE/41-99
C2U9L6_BACCE/50-94
C2UAB7_BACCE/44-102
C2UB38_BACCE/40-98
C2UB88_BACCE/35-93
C2UC47_BACCE/23-81
C2UCL3_BACCE/11-64
C2UCZ0_BACCE/61-124
C2UDW2_BACCE/33-91
C2UE83_BACCE/37-94
C2UFK3_BACCE/32-90
C2UFU6_BACCE/37-95
C2UFZ2_BACCE/31-89
C2UG74_BACCE/31-88
C2UI90_BACCE/46-104
C2UID6_BACCE/44-102
C2UJM5_BACCE/36-94
C2ULF0_BACCE/35-87
C2UNR7_BACCE/38-96
C2UQ45_BACCE/31-89
C2UQW9_BACCE/35-93
C2UR51_BACCE/41-99
C2UR64_BACCE/50-94
C2URS4_BACCE/44-102
C2USK5_BACCE/40-98
C2USQ9_BACCE/35-93
C2UTL4_BACCE/23-81
C2UTQ9_BACCE/42-100
C2UU37_BACCE/34-87
C2UUF9_BACCE/61-124
C2UVA8_BACCE/41-100
C2UX27_BACCE/32-90
C2UXD3_BACCE/31-89
C2UXF7_BACCE/28-86
C2UXK8_BACCE/31-88
C2V008_BACCE/46-104
C2V051_BACCE/44-102
C2V165_BACCE/36-94
C2V2T8_BACCE/33-91
C2V4E8_BACCE/28-87
C2V4V8_BACCE/51-100
C2V4W3_BACCE/3-51
C2V6H0_BACCE/30-88
C2V7A5_BACCE/35-93
C2V7I6_BACCE/41-99
C2V849_BACCE/44-102
C2V903_BACCE/40-98
C2V957_BACCE/35-93
C2VA12_BACCE/23-81
C2VA59_BACCE/42-100
C2VAV7_BACCE/34-87
C2VB79_BACCE/61-124
C2VDM1_BACCE/32-90
C2VDZ0_BACCE/31-89
C2VE03_BACCE/31-88
C2VGB1_BACCE/46-104
C2VGJ1_BACCE/44-102
C2VHI0_BACCE/3-61
C2VL73_BACCE/4-53
C2VLX2_BACCE/3-50
C2VLX7_BACCE/3-51
C2VN88_BACCE/30-88
C2VP20_BACCE/35-93
C2VP96_BACCE/41-99
C2VPC0_BACCE/50-94
C2VPI2_BACCE/53-113
C2VQ20_BACCE/1-40
C2VQ30_BACCE/44-102
C2VQS7_BACCE/40-98
C2VR17_BACCE/35-93
C2VRM1_BACCE/23-81
C2VSF6_BACCE/11-64
C2VVF3_BACCE/32-90
C2VVU3_BACCE/31-89
C2VVX7_BACCE/28-86
C2VYM2_BACCE/46-104
C2VYR7_BACCE/36-94
C2VZK0_BACCE/36-94
C2W175_BACCE/35-87
C2W3C5_BACCE/2-48
C2W449_BACCE/35-93
C2W4C3_BACCE/41-99
C2W4T1_BACCE/54-112
C2W5J7_BACCE/40-98
C2W5Q8_BACCE/35-93
C2W6G5_BACCE/23-81
C2W6V3_BACCE/28-87
C2W6Y0_BACCE/34-86
C2W810_BACCE/32-90
C2W885_BACCE/45-95
C2W980_BACCE/41-99
C2W9U3_BACCE/31-88
C2WBJ8_BACCE/46-104
C2WBR3_BACCE/44-102
C2WCN4_BACCE/36-94
C2WE29_BACCE/35-87
C2WHC5_BACCE/30-88
C2WHZ3_BACCE/35-93
C2WI71_BACCE/41-99
C2WIX9_BACCE/44-102
C2WJP0_BACCE/40-98
C2WJT8_BACCE/36-94
C2WKP6_BACCE/23-81
C2WL54_BACCE/11-64
C2WMH9_BACCE/33-91
C2WP53_BACCE/32-90
C2WPK2_BACCE/39-97
C2WPT7_BACCE/31-88
C2WSA5_BACCE/46-104
C2WSF0_BACCE/44-102
C2WTD9_BACCE/36-94
C2WUW4_BACCE/35-88
C2WWJ1_BACCE/39-97
C2WWJ3_BACCE/33-91
C2WYK2_BACCE/41-99
C2WYM5_BACCE/8-51
C2WZ66_BACCE/35-93
C2WZG6_BACCE/42-100
C2X0K3_BACCE/31-89
C2X0T5_BACCE/31-88
C2X285_BACCE/46-104
C2X2M2_BACCE/44-102
C2X6F3_BACCE/30-88
C2X783_BACCE/35-93
C2X7G4_BACCE/41-99
C2X889_BACCE/44-102
C2X916_BACCE/40-98
C2X968_BACCE/36-94
C2XA26_BACCE/23-81
C2XAI7_BACCE/11-64
C2XBT0_BACCE/33-91
C2XD86_BACCE/32-90
C2XDQ5_BACCE/31-89
C2XDX0_BACCE/31-88
C2XG91_BACCE/46-104
C2XGD7_BACCE/42-100
C2XHC3_BACCE/3-61
C2XIW8_BACCE/35-87
C2XK83_BACCE/36-94
C2XKV1_BACCE/30-89
C2XLS1_BACCE/40-97
C2XNN4_BACCE/30-88
C2XPF6_BACCE/35-93
C2XPN2_BACCE/41-99
C2XPQ4_BACCE/51-95
C2XQE2_BACCE/44-102
C2XR66_BACCE/40-98
C2XRC3_BACCE/35-93
C2XS95_BACCE/23-81
C2XSE5_BACCE/42-100
C2XST0_BACCE/11-64
C2XVS0_BACCE/1-59
C2XWA0_BACCE/31-88
C2XYQ1_BACCE/46-104
C2XYU5_BACCE/44-102
C2XZU9_BACCE/36-94
C2Y638_BACCE/35-93
C2Y6C2_BACCE/41-99
C2Y6F4_BACCE/50-94
C2Y752_BACCE/44-102
C2Y7X4_BACCE/40-98
C2Y866_BACCE/35-93
C2Y8Y8_BACCE/23-81
C2Y9F2_BACCE/34-87
C2YAP7_BACCE/33-91
C2YCE9_BACCE/35-93
C2YCR2_BACCE/31-88
C2YEX8_BACCE/46-104
C2YF24_BACCE/44-102
C2YG27_BACCE/36-94
C2YHL2_BACCE/35-87
C2YIV3_BACCE/32-90
C2YK00_BACCE/31-89
C2YLA2_BACCE/2-48
C2YM34_BACCE/35-93
C2YMB3_BACCE/41-99
C2YMD8_BACCE/51-95
C2YN76_BACCE/44-102
C2YNV6_BACCE/40-98
C2YP08_BACCE/35-93
C2YPX0_BACCE/23-81
C2YQE8_BACCE/11-64
C2YRT3_BACCE/33-91
C2YT90_BACCE/32-90
C2YTY9_BACCE/31-88
C2YW22_BACCE/46-104
C2YW64_BACCE/36-94
C2YX51_BACCE/36-94
C2YYP9_BACCE/35-87
C2Z0C1_BACCE/31-90
C2Z2D7_BACCE/31-89
C2Z384_BACCE/35-93
C2Z3G2_BACCE/41-99
C2Z3K6_BACCE/51-95
C2Z443_BACCE/40-97
C2Z491_BACCE/44-102
C2Z543_BACCE/40-98
C2Z592_BACCE/35-93
C2Z653_BACCE/23-81
C2Z6M8_BACCE/11-64
C2Z7Z1_BACCE/21-80
C2Z822_BACCE/30-88
C2Z9U3_BACCE/1-59
C2ZA90_BACCE/31-88
C2ZCC6_BACCE/46-104
C2ZCG8_BACCE/44-102
C2ZDF1_BACCE/3-61
C2ZJ16_BACCE/31-89
C2ZJT6_BACCE/35-93
C2ZK12_BACCE/41-99
C2ZK40_BACCE/51-95
C2ZKS6_BACCE/44-102
C2ZLQ3_BACCE/40-98
C2ZLV8_BACCE/35-93
C2ZMU0_BACCE/23-81
C2ZNB7_BACCE/11-64
C2ZPJ2_BACCE/21-80
C2ZPM3_BACCE/30-88
C2ZR95_BACCE/1-59
C2ZRR4_BACCE/31-88
C2ZTV6_BACCE/46-104
C2ZTZ7_BACCE/44-102
C2ZUY5_BACCE/36-94
C2ZXW4_BACCE/40-97
C3A0L3_BACMY/31-89
C3A1E4_BACMY/35-93
C3A1M4_BACMY/41-99
C3A1Q1_BACMY/51-95
C3A2E3_BACMY/44-102
C3A383_BACMY/40-98
C3A3E2_BACMY/27-85
C3A477_BACMY/49-107
C3A4D1_BACMY/42-100
C3A4Q8_BACMY/34-87
C3A5T5_BACMY/31-90
C3A7K6_BACMY/1-59
C3AAC5_BACMY/46-104
C3AAG9_BACMY/42-100
C3ABF4_BACMY/36-94
C3AES2_BACMY/104-149
C3AET1_BACMY/31-88
C3AFM7_BACMY/40-97
C3AGR9_BACMY/31-89
C3AH88_BACMY/6-51
C3AHK2_BACMY/35-93
C3AHS6_BACMY/53-111
C3AID6_BACMY/44-102
C3AJ72_BACMY/40-98
C3AJD3_BACMY/35-93
C3AK14_BACMY/23-81
C3AKW6_BACMY/63-124
C3AMP4_BACMY/32-90
C3AR72_BACMY/36-94
C3AUC8_BACMY/31-88
C3AVC7_BACMY/33-91
C3AVW5_BACMY/32-90
C3AYN5_BACMY/31-89
C3AZ47_BACMY/6-51
C3AZG0_BACMY/35-93
C3AZN5_BACMY/53-111
C3B051_BACMY/44-102
C3B125_BACMY/40-98
C3B189_BACMY/35-93
C3B1W7_BACMY/23-81
C3B2T5_BACMY/63-124
C3B3M5_BACMY/32-90
C3B4U3_BACMY/41-99
C3B5B4_BACMY/31-88
C3B7H1_BACMY/46-104
C3B7L9_BACMY/44-102
C3B8H8_BACMY/36-94
C3BF37_9BACI/31-89
C3BFZ6_9BACI/35-93
C3BG70_9BACI/53-111
C3BGQ5_9BACI/45-95
C3BGY4_9BACI/44-102
C3BHQ0_9BACI/40-98
C3BHW3_9BACI/35-93
C3BIN3_9BACI/23-81
C3BJP0_9BACI/63-124
C3BKF1_9BACI/32-90
C3BLL6_9BACI/32-90
C3BM96_9BACI/31-88
C3BPI6_9BACI/35-93
C3BPN5_9BACI/42-100
C3BQK0_9BACI/36-94
C3BUM0_9BACI/35-93
C3BVA6_9BACI/45-95
C3BWW7_BACTU/30-88
C3BXR2_BACTU/35-93
C3BXY9_BACTU/41-99
C3BYR7_BACTU/54-112
C3BZG5_BACTU/35-93
C3BZM6_BACTU/40-98
C3C0L6_BACTU/23-81
C3C138_BACTU/11-64
C3C3V9_BACTU/32-90
C3C4G5_BACTU/1-33
C3C4I4_BACTU/31-89
C3C4R8_BACTU/31-88
C3C798_BACTU/46-104
C3C7Q1_BACTU/44-102
C3C8I4_BACTU/3-61
C3CA43_BACTU/35-87
C3CA82_BACTU/38-96
C3CBG8_BACTU/10-67
C3CBX2_BACTU/45-104
C3CBX3_BACTU/45-103
C3CD90_BACTU/30-88
C3CE37_BACTU/35-93
C3CEG8_BACTU/41-99
C3CEJ1_BACTU/50-94
C3CF81_BACTU/44-102
C3CG05_BACTU/40-98
C3CG53_BACTU/35-93
C3CH15_BACTU/23-81
C3CHJ5_BACTU/11-64
C3CHX8_BACTU/61-124
C3CIQ3_BACTU/31-90
C3CIV7_BACTU/33-91
C3CKA2_BACTU/40-97
C3CKD3_BACTU/32-90
C3CKM7_BACTU/35-93
C3CL30_BACTU/31-88
C3CNJ6_BACTU/46-104
C3CNP1_BACTU/36-94
C3CPP2_BACTU/3-61
C3CRF8_BACTU/35-87
C3CRK0_BACTU/38-96
C3CVB2_BACTU/31-89
C3CW84_BACTU/30-88
C3CX29_BACTU/35-93
C3CXC9_BACTU/41-99
C3CXR1_BACTU/50-94
C3CY40_BACTU/44-102
C3CYW0_BACTU/40-98
C3CZ10_BACTU/27-85
C3CZX2_BACTU/23-81
C3D0E9_BACTU/34-87
C3D0T1_BACTU/61-124
C3D1K7_BACTU/31-90
C3D1R7_BACTU/33-91
C3D3A3_BACTU/40-97
C3D3D3_BACTU/32-90
C3D3K8_BACTU/35-93
C3D3T7_BACTU/31-89
C3D410_BACTU/31-88
C3D6J0_BACTU/46-104
C3D6N6_BACTU/42-100
C3D7N4_BACTU/36-94
C3D9A4_BACTU/35-87
C3D9E5_BACTU/1-52
C3DB33_BACTU/28-86
C3DEA4_BACTS/30-88
C3DFB0_BACTS/35-93
C3DFJ3_BACTS/41-99
C3DG98_BACTS/48-106
C3DH22_BACTS/40-98
C3DH70_BACTS/35-93
C3DI58_BACTS/23-81
C3DIL2_BACTS/11-64
C3DIZ6_BACTS/61-124
C3DJX8_BACTS/8-66
C3DLF7_BACTS/1-59
C3DLR9_BACTS/35-93
C3DLX5_BACTS/28-86
C3DM20_BACTS/31-88
C3DPL3_BACTS/46-104
C3DPR1_BACTS/44-102
C3DQV7_BACTS/3-61
C3DSH2_BACTS/35-87
C3DZ23_BACTU/35-93
C3DZ99_BACTU/50-94
C3DZD0_BACTU/41-99
C3E002_BACTU/44-102
C3E0S3_BACTU/40-98
C3E0X6_BACTU/35-93
C3E1P8_BACTU/23-81
C3E2A0_BACTU/34-87
C3E3K0_BACTU/33-91
C3E519_BACTU/32-90
C3E5E8_BACTU/35-93
C3E5I6_BACTU/31-89
C3E5Q0_BACTU/31-88
C3E822_BACTU/46-104
C3E868_BACTU/36-94
C3E954_BACTU/36-94
C3EAM7_BACTU/35-87
C3EFD8_BACTK/30-88
C3EG28_BACTK/35-93
C3EGF9_BACTK/41-99
C3EH79_BACTK/44-102
C3EI20_BACTK/40-98
C3EI69_BACTK/36-94
C3EJ29_BACTK/23-81
C3EJI3_BACTK/11-64
C3EKJ9_BACTK/31-90
C3EKT9_BACTK/33-91
C3EMB9_BACTK/32-90
C3EML9_BACTK/15-74
C3EMY0_BACTK/31-88
C3EQ78_BACTK/46-104
C3EQ93_BACTK/44-102
C3ER78_BACTK/3-61
C3ESS1_BACTK/35-87
C3EW94_BACTU/2-48
C3EX18_BACTU/35-93
C3EXB5_BACTU/41-99
C3EY30_BACTU/1-40
C3EY39_BACTU/44-102
C3EYU6_BACTU/40-98
C3EYZ6_BACTU/35-93
C3EZW0_BACTU/23-81
C3F0D7_BACTU/34-87
C3F394_BACTU/32-90
C3F3S3_BACTU/31-89
C3F421_BACTU/31-88
C3F6F5_BACTU/36-94
C3F700_BACTU/46-104
C3F7L7_BACTU/36-94
C3F9A3_BACTU/35-87
C3FES0_BACTB/30-88
C3FFL5_BACTB/35-93
C3FFW7_BACTB/41-99
C3FFZ0_BACTB/50-94
C3FGM4_BACTB/44-102
C3FHE3_BACTB/40-98
C3FHJ0_BACTB/35-93
C3FIE9_BACTB/23-81
C3FIX9_BACTB/34-87
C3FJA9_BACTB/61-124
C3FK61_BACTB/31-90
C3FKB4_BACTB/33-91
C3FLR6_BACTB/40-97
C3FLU7_BACTB/32-90
C3FM26_BACTB/35-93
C3FM83_BACTB/31-89
C3FMF6_BACTB/31-88
C3FPX1_BACTB/46-104
C3FQ17_BACTB/36-94
C3FR16_BACTB/3-61
C3FSN6_BACTB/35-87
C3FSS6_BACTB/1-52
C3FW43_BACTB/28-86
C3FXR0_BACTU/2-48
C3FYF5_BACTU/35-93
C3FYN3_BACTU/41-99
C3FZC7_BACTU/39-97
C3FZD6_BACTU/44-102
C3G063_BACTU/40-98
C3G0B4_BACTU/35-93
C3G0Y2_BACTU/23-81
C3G1Q2_BACTU/34-87
C3G4K9_BACTU/32-90
C3G578_BACTU/31-88
C3G5B9_BACTU/31-89
C3G7P5_BACTU/46-104
C3G7U0_BACTU/44-102
C3G8S2_BACTU/36-94
C3GA99_BACTU/35-87
C3GDH3_BACTU/31-89
C3GE35_BACTU/35-93
C3GEI3_BACTU/41-99
C3GF79_BACTU/1-40
C3GF88_BACTU/44-102
C3GG10_BACTU/40-98
C3GG62_BACTU/35-93
C3GH24_BACTU/23-81
C3GHM4_BACTU/11-64
C3GKJ5_BACTU/32-90
C3GL21_BACTU/31-89
C3GNM7_BACTU/46-104
C3GNS2_BACTU/36-94
C3GPK6_BACTU/36-94
C3GVQ3_BACTU/30-88
C3GWH0_BACTU/35-93
C3GWP9_BACTU/41-99
C3GXI0_BACTU/44-102
C3GY91_BACTU/40-98
C3GYE1_BACTU/35-93
C3GZ99_BACTU/23-81
C3GZQ7_BACTU/11-64
C3H131_BACTU/33-91
C3H2L3_BACTU/32-90
C3H2Z1_BACTU/28-87
C3H3I0_BACTU/31-88
C3H5S6_BACTU/46-104
C3H5X0_BACTU/44-102
C3H6V5_BACTU/36-94
C3H8E8_BACTU/35-87
C3HCZ2_BACTU/30-88
C3HDU2_BACTU/35-93
C3HE25_BACTU/37-95
C3HEV6_BACTU/39-97
C3HEW5_BACTU/44-102
C3HFN6_BACTU/40-98
C3HFT8_BACTU/35-93
C3HGP9_BACTU/23-81
C3HHI7_BACTU/34-87
C3HK65_BACTU/32-90
C3HKM9_BACTU/31-89
C3HKR5_BACTU/28-86
C3HKU0_BACTU/31-89
C3HKX8_BACTU/31-88
C3HN07_BACTU/46-104
C3HN52_BACTU/44-102
C3HPC1_BACTU/36-94
C3HTJ2_BACTU/39-97
C3HUW2_BACTU/30-88
C3HVT9_BACTU/35-93
C3HW21_BACTU/41-99
C3HX25_BACTU/44-102
C3HXM6_BACTU/40-98
C3HXS5_BACTU/36-94
C3HYN6_BACTU/23-81
C3HZD6_BACTU/34-87
C3I0U8_BACTU/33-91
C3I2D2_BACTU/40-97
C3I2H4_BACTU/32-90
C3I313_BACTU/28-86
C3I3L7_BACTU/1-33
C3I5M8_BACTU/46-104
C3I5S5_BACTU/42-100
C3I6R4_BACTU/36-94
C3I8G5_BACTU/35-87
C3IAS0_BACTU/31-88
C3IC18_BACTU/104-149
C3ICD9_BACTU/39-97
C3IE02_BACTU/30-88
C3IEV3_BACTU/35-93
C3IF33_BACTU/41-99
C3IFX0_BACTU/48-106
C3IGP8_BACTU/40-98
C3IGU7_BACTU/35-93
C3IHS3_BACTU/23-81
C3II77_BACTU/11-64
C3IIK4_BACTU/61-124
C3IJK3_BACTU/33-91
C3IKY4_BACTU/32-90
C3IL76_BACTU/37-95
C3ILB5_BACTU/10-67
C3ILF9_BACTU/28-86
C3ILL2_BACTU/31-88
C3INS7_BACTU/44-102
C3INV6_BACTU/46-104
C3IPY2_BACTU/36-94
C3IRH5_BACTU/35-87
C3IVY6_BACTU/9-67
C3IVY7_BACTU/45-104
C3JDR4_RHOER/44-102
C3JDY8_RHOER/32-90
C3JE86_RHOER/67-125
C3JEB1_RHOER/35-93
C3JEF3_RHOER/37-95
C3JF32_RHOER/40-101
C3JI16_RHOER/57-117
C3JL08_RHOER/40-89
C3JQJ2_RHOER/49-106
C3JRJ4_RHOER/36-92
C3JS24_RHOER/34-92
C3JTW2_RHOER/31-85
C3JUV4_RHOER/39-99
C3JVX7_RHOER/5-56
C3JYE0_PSEFS/38-96
C3K6L3_PSEFS/41-99
C3K738_PSEFS/35-98
C3K9X9_PSEFS/47-105
C3KC67_PSEFS/36-94
C3KC77_PSEFS/32-90
C3KM29_RHISN/52-110
C3KQ84_RHISN/55-113
C3KT18_CLOB6/33-89
C3KWF8_CLOB6/35-93
C3KXJ0_CLOB6/36-94
C3KXX8_CLOB6/33-91
C3KZ17_CLOB6/29-87
C3KZ26_CLOB6/32-90
C3L1H3_CLOB6/31-89
C3L379_CLOB6/38-94
C3L383_CLOB6/64-122
C3L556_BACAC/31-89
C3L6F8_BACAC/34-87
C3L6Z8_BACAC/36-94
C3L7J8_BACAC/6-39
C3L9S1_BACAC/27-85
C3LAL5_BACAC/40-98
C3LCF0_BACAC/31-88
C3LCM3_BACAC/28-86
C3LCR0_BACAC/31-89
C3LCX7_BACAC/39-97
C3LES4_BACAC/32-90
C3LF68_BACAC/50-94
C3LF95_BACAC/41-99
C3LGA2_BACAC/35-93
C3LIU7_BACAC/35-93
C3LJQ2_BACAC/36-94
C3LLX4_VIBCM/31-90
C3LSQ4_VIBCM/33-92
C3LTP1_VIBCM/15-64
C3LWR8_VIBCM/46-104
C3MA50_RHISN/41-99
C3MAJ5_RHISN/36-94
C3MC13_RHISN/105-163
C3MCR2_RHISN/54-115
C3MDF4_RHISN/56-114
C3MGY0_RHISN/65-123
C3MIG0_RHISN/47-105
C3MPD7_SULIL/48-106
C3MXZ8_SULIM/48-106
C3N519_SULIA/48-106
C3NDL6_SULIY/48-106
C3NI36_SULIN/48-106
C3NR23_VIBCJ/31-90
C3NSD8_VIBCJ/17-66
C3NUN2_VIBCJ/33-92
C3NYV9_VIBCJ/46-104
C3NZN6_BACAA/35-93
C3NZY1_BACAA/32-90
C3P0M4_BACAA/41-99
C3P0P4_BACAA/50-94
C3P121_BACAA/31-89
C3P1W6_BACAA/28-86
C3P229_BACAA/31-88
C3P2U0_BACAA/39-97
C3P4F1_BACAA/40-98
C3P7D1_BACAA/34-87
C3P7L7_BACAA/35-93
C3P7R1_BACAA/36-94
C3P9F2_BACAA/36-94
C3PBQ2_BACAA/31-89
C3PFY9_CORA7/22-80
C3PJG3_CORA7/41-98
C3PKD5_CORA7/42-100
C3PTB0_METAA/57-115
C3Q3M6_9BACE/27-85
C3QG87_9BACE/39-96
C3QWK0_9BACE/39-96
C3RCQ0_9BACE/27-85
C3RHM9_9FIRM/39-97
C3RHT8_9FIRM/38-96
C3RLJ9_9FIRM/34-92
C3RN95_9FIRM/33-92
C3RQ98_9FIRM/36-94
C3RQG5_9FIRM/29-88
C3SY57_ECOLX/53-113
C3SY61_ECOLX/53-113
C3T8P2_ECOLX/31-90
C3TJ37_ECOLX/18-67
C3UMX8_9MICO/45-92
C3UVD2_9BURK/58-117
C3WDP9_FUSMR/34-91
C3WEF7_FUSMR/32-84
C3WEP3_FUSMR/37-95
C3WFB5_FUSMR/31-90
C3WKG1_9FUSO/34-92
C3WKY4_9FUSO/32-90
C3WRI3_9FUSO/32-90
C3WS78_9FUSO/34-92
C3WVJ6_9FUSO/34-92
C3WZJ5_9FUSO/41-102
C3X060_9FUSO/32-90
C3X2U0_OXAFO/58-113
C3XCM4_OXAFO/43-101
C4AQG6_BURMA/39-97
C4ASW2_BURMA/31-89
C4AUU8_BURMA/42-100
C4AVE2_BURMA/34-92
C4AZE8_BURMA/120-162
C4B2E6_BURMA/34-94
C4FBB0_9ACTN/40-97
C4FCP3_9BIFI/32-87
C4FMX1_9FIRM/52-110
C4FUP9_9FIRM/33-91
C4FW15_9FIRM/28-86
C4FXK6_9FIRM/20-82
C4G3U4_ABIDE/40-98
C4G449_ABIDE/32-90
C4G6E4_ABIDE/32-90
C4GBR6_9FIRM/41-99
C4GD31_9FIRM/47-96
C4GEH8_9NEIS/33-91
C4GR46_YERPN/21-67
C4H507_YERPE/29-87
C4H6Q1_YERPE/29-88
C4H7Z9_YERPE/21-67
C4H9I5_YERPE/53-113
C4HGP3_YERPE/29-88
C4HI90_YERPE/21-67
C4HM61_YERPE/53-113
C4HN28_YERPE/29-87
C4HVK3_YERPE/29-88
C4HYA7_YERPE/21-67
C4HYZ1_YERPE/29-87
C4HZA8_YERPE/53-113
C4I6N6_BURPS/120-162
C4I8S0_BURPS/39-97
C4I986_BURPS/34-92
C4IA77_BURPS/34-94
C4IBW9_CLOBU/33-92
C4IC72_CLOBU/23-81
C4ICL8_CLOBU/31-91
C4IEX1_CLOBU/51-108
C4IFN9_CLOBU/31-91
C4IHP3_CLOBU/35-93
C4IIS0_CLOBU/38-96
C4IJS1_CLOBU/38-96
C4IJV9_CLOBU/32-90
C4ILD2_CLOBU/33-92
C4IMH8_CLOBU/35-93
C4IR79_BRUAB/1-50
C4IT01_BRUAB/80-138
C4IU06_BRUAB/29-88
C4IUY1_BRUAB/46-104
C4IVZ5_BRUAB/46-104
C4IWW2_BRUAB/55-113
C4IWY5_BRUAB/2-53
C4K4B1_HAMD5/29-90
C4KB00_THASP/50-107
C4KGM2_SULIK/48-106
C4KQ76_BURPS/31-89
C4KYG1_BURPS/42-100
C4KYK3_EXISA/28-86
C4KYU1_EXISA/38-88
C4KZH9_EXISA/33-91
C4KZJ7_EXISA/35-92
C4L0F6_EXISA/33-91
C4L0W7_EXISA/33-91
C4L1E2_EXISA/33-91
C4L1N6_EXISA/35-93
C4L264_EXISA/40-98
C4L3M9_EXISA/43-101
C4L3Q9_EXISA/36-94
C4L4B6_EXISA/35-93
C4L4F8_EXISA/30-88
C4L8K8_TOLAT/40-98
C4L9D3_TOLAT/51-112
C4LFI7_TOLAT/40-97
C4LGG6_CORK4/66-124
C4LHU7_CORK4/181-238
C4LKN4_CORK4/70-128
C4LKP7_CORK4/71-128
C4RCH4_9ACTO/32-90
C4RER6_9ACTO/44-102
C4REW0_9ACTO/43-97
C4RFY7_9ACTO/25-83
C4RH25_9ACTO/48-105
C4RJ15_9ACTO/41-99
C4RKH8_9ACTO/63-107
C4RLF3_9ACTO/31-91
C4RLS2_9ACTO/35-93
C4RMQ5_9ACTO/20-78
C4RPP1_9ACTO/27-85
C4RW42_YERBE/29-88
C4S1S7_YERBE/43-103
C4S4B6_YERBE/21-67
C4S806_YERMO/43-103
C4SA41_YERMO/3-62
C4SE30_YERMO/7-53
C4SJP1_YERFR/29-88
C4SLX7_YERFR/35-93
C4SMC9_YERFR/43-103
C4SV71_YERFR/21-67
C4SZF4_YERIN/6-65
C4T435_YERIN/43-103
C4T4D4_YERIN/49-100
C4T7V2_YERIN/21-67
C4TUQ5_YERKR/29-88
C4TVQ4_YERKR/21-67
C4U1W8_YERKR/43-103
C4U665_YERAL/29-88
C4U6T2_YERAL/10-56
C4UBN6_YERAL/53-113
C4UFQ0_YERRU/3-62
C4ULM0_YERRU/53-113
C4UM17_YERRU/21-67
C4UPQ6_YERRO/29-88
C4US21_YERRO/35-93
C4UV50_YERRO/59-118
C4UX97_YERRO/21-67
C4UZQ6_YERRO/43-103
C4VLU7_9LACO/33-91
C4VRC5_9LACO/30-85
C4VSK9_9LACO/30-88
C4W7V9_STAWA/36-94
C4W926_STAWA/29-87
C4W9T1_STAWA/36-94
C4WB59_STAWA/39-97
C4WD96_STAWA/35-93
C4WDD0_STAWA/33-91
C4WEM8_9RHIZ/44-103
C4WEX1_9RHIZ/64-123
C4WFJ1_9RHIZ/54-111
C4WIF3_9RHIZ/34-92
C4WMS5_9RHIZ/40-98
C4WN20_9RHIZ/36-94
C4WYV6_KLEPN/57-116
C4X2R3_KLEPN/54-113
C4X2U4_KLEPN/29-87
C4X5I4_KLEPN/18-67
C4X864_KLEPN/38-96
C4X983_KLEPN/31-90
C4XCE8_KLEPN/43-103
C4XCM8_KLEPN/29-87
C4XF20_MYCFE/348-403
C4XH31_DESMR/41-100
C4XHJ4_DESMR/30-88
C4XJV7_DESMR/55-113
C4XJW9_DESMR/39-97
C4XSK4_DESMR/35-93
C4Z1C4_EUBE2/32-92
C4Z3B8_EUBE2/32-90
C4Z6U9_EUBE2/32-89
C4Z733_EUBE2/32-90
C4Z8N9_EUBR3/34-92
C4ZFE6_EUBR3/32-90
C4ZMH4_THASP/48-106
C4ZWF2_ECOBW/18-67
C4ZWU7_ECOBW/38-96
C4ZYT4_ECOBW/53-113
C5A821_BURGB/40-98
C5AD42_BURGB/31-89
C5AHD7_BURGB/45-103
C5AHS4_BURGB/66-124
C5AIT5_BURGB/43-101
C5AJ80_BURGB/39-97
C5AJP9_BURGB/34-94
C5ALQ7_BURGB/38-96
C5AMN6_BURGB/51-109
C5APS5_METEA/45-103
C5AVF7_METEA/40-98
C5AW16_METEA/44-102
C5BAN6_EDWI9/53-113
C5BGA8_EDWI9/18-67
C5BQP0_TERTT/45-103
C5BSA0_TERTT/32-90
C5BTL1_TERTT/32-90
C5BX53_BEUC1/82-140
C5BYL6_BEUC1/28-86
C5BYS9_BEUC1/82-139
C5BZG3_BEUC1/49-107
C5BZL6_BEUC1/52-107
C5C3I9_BEUC1/53-101
C5C787_MICLC/36-95
C5CLB4_VARPS/36-94
C5CN47_VARPS/39-96
C5CPA6_VARPS/44-102
C5CQ51_VARPS/11-58
C5CQ69_VARPS/42-101
C5CSP2_VARPS/40-98
C5CT02_VARPS/61-118
C5CT37_VARPS/57-116
C5CTK3_VARPS/37-95
C5CXA5_VARPS/34-92
C5CYT4_VARPS/62-120
C5CZA1_VARPS/65-123
C5CZN5_VARPS/40-98
C5D115_VARPS/54-117
C5D2D3_GEOSW/32-90
C5D5R5_GEOSW/36-94
C5D7V4_GEOSW/37-95
C5D9T8_GEOSW/29-87
C5EBF8_BIFLI/14-70
C5ECZ3_BIFLI/31-87
C5EGF8_9FIRM/48-106
C5EGM5_9FIRM/66-122
C5EJM4_9FIRM/50-98
C5EMX2_9FIRM/303-359
C5ENM6_9FIRM/32-90
C5EQX7_9FIRM/52-110
C5ETN8_9FIRM/41-99
C5EW97_9FIRM/39-97
C5F4S1_LACPA/35-93
C5F678_LACPA/51-111
C5F8J7_LACPA/39-95
C5F8K7_LACPA/37-93
C5MJQ8_BACCE/104-150
C5MZF5_STAA3/28-90
C5MZT1_STAA3/36-94
C5N044_STAA3/38-98
C5N069_STAA3/34-92
C5N3D1_STAA3/36-94
C5N4D2_STAA3/29-87
C5N6I8_STAA3/55-113
C5N9G1_BURMA/34-94
C5NBX5_BURMA/39-97
C5NCA7_BURMA/42-100
C5NCY9_BURMA/34-92
C5NFY9_BURMA/31-89
C5NH20_BURMA/120-162
C5NUF5_9BACL/30-88
C5NV88_9BACL/30-88
C5NXV5_9BACL/31-89
C5PXY3_STAAU/29-87
C5PYR7_STAAU/36-94
C5Q244_STAAU/34-92
C5Q2J2_STAAU/36-94
C5Q2X1_STAAU/28-90
C5Q3A0_STAAU/68-126
C5Q725_STAEP/36-94
C5Q860_STAEP/29-87
C5QA00_STAEP/38-96
C5QBK4_STAEP/36-94
C5QC63_STAEP/36-94
C5QMN4_STAEP/36-94
C5QND5_STAEP/36-94
C5QQ54_STAEP/36-94
C5QR56_STAEP/29-87
C5QTA5_STAEP/34-91
C5QTD9_STAEP/38-96
C5QV79_STAEP/36-94
C5QW38_STAEP/29-87
C5QY05_STAEP/38-96
C5QYT9_STAEP/51-111
C5QZP4_STAEP/55-113
C5R092_STAEP/36-94
C5R8N4_WEIPA/31-89
C5R9A6_WEIPA/39-99
C5RBM4_WEIPA/35-93
C5RCZ7_WEIPA/39-97
C5RDA7_WEIPA/33-89
C5S273_9PAST/27-85
C5T446_ACIDE/47-105
C5TBT2_ACIDE/45-103
C5TLH0_NEIFL/34-92
C5TNF7_NEIFL/53-113
C5UT10_CLOBO/50-108
C5UT16_CLOBO/32-90
C5UTQ7_CLOBO/32-90
C5UTU4_CLOBO/29-88
C5UVT7_CLOBO/37-95
C5UVU2_CLOBO/32-90
C5UW35_CLOBO/32-90
C5UWH7_CLOBO/23-81
C5UYI3_CLOBO/35-93
C5UZ30_CLOBO/36-94
C5VPR7_CLOBO/36-94
C5VSM9_CLOBO/33-91
C5VV11_STRSE/41-99
C5VWY1_STRSE/28-86
C5VZX3_STRSE/33-91
C5W109_ECOBB/18-67
C5W4L6_ECOBB/29-88
C5W4X5_ECOBB/38-96
C5W652_ECOBB/46-104
C5W800_ECOBB/53-113
C5WE29_STRDG/36-93
C5WEF0_STRDG/36-94
C5WI48_STRDG/30-90
C5WIU0_STRDG/39-97
C5ZG55_BURPS/42-100
C5ZJX1_BURPS/31-89
C5ZRQ3_BURPS/34-92
C5ZS84_BURPS/34-94
C5ZSK6_BURPS/39-97
C5ZUN1_BURPS/120-162
C5ZZS0_THESM/38-84
C6A614_BIFLB/31-87
C6AGM2_BIFAS/31-87
C6ARL3_RHILS/60-121
C6AS47_RHILS/46-104
C6AT98_RHILS/35-93
C6ATU5_RHILS/12-64
C6AUP0_RHILS/31-89
C6AWM6_RHILS/50-108
C6AXK3_RHILS/47-105
C6B0M4_RHILS/40-98
C6B1X9_RHILS/55-113
C6B256_RHILS/28-85
C6B450_RHILS/43-101
C6B4N0_RHILS/54-111
C6B8W0_RHILS/64-122
C6BA63_RHILS/49-107
C6BCU8_RALP1/60-118
C6BEP1_RALP1/55-113
C6BGL5_RALP1/43-101
C6BGX8_RALP1/29-87
C6BIY6_RALP1/34-92
C6BK84_RALP1/59-120
C6BLG9_RALP1/35-93
C6BLZ7_RALP1/30-88
C6BM95_RALP1/72-131
C6BT81_DESAD/29-87
C6BU57_DESAD/32-90
C6BX43_DESAD/47-105
C6C0A4_DESAD/37-95
C6C4B2_DICDC/29-88
C6C6I7_DICDC/52-113
C6C8V9_DICDC/48-106
C6C949_DICDC/35-92
C6CAZ9_DICDC/53-113
C6CCA6_DICDC/17-67
C6CEQ6_DICZE/76-134
C6CFH5_DICZE/35-92
C6CFP8_DICZE/29-88
C6CFX9_DICZE/52-113
C6CI45_DICZE/47-105
C6CL77_DICZE/51-112
C6CLV3_DICZE/53-113
C6CPW5_DICZE/17-67
C6CR48_PAESJ/34-92
C6CRH1_PAESJ/41-99
C6CTD1_PAESJ/42-100
C6CTD8_PAESJ/32-90
C6CV21_PAESJ/34-92
C6CV22_PAESJ/34-92
C6CV96_PAESJ/33-91
C6CVV0_PAESJ/40-98
C6CWJ0_PAESJ/59-102
C6CXK1_PAESJ/59-116
C6CY10_PAESJ/35-97
C6CY47_PAESJ/33-91
C6CYB7_PAESJ/36-94
C6CYE3_PAESJ/31-89
C6CYI9_PAESJ/28-86
C6D0N3_PAESJ/28-86
C6D175_PAESJ/34-92
C6D235_PAESJ/39-97
C6D667_PAESJ/37-95
C6D676_PAESJ/35-93
C6D762_PAESJ/31-89
C6D7R4_PAESJ/37-95
C6D8I5_PAESJ/35-95
C6D9V6_PECCP/35-93
C6DBB0_PECCP/40-98
C6DBY2_PECCP/18-67
C6DDD8_PECCP/53-113
C6DJ22_PECCP/58-119
C6DK17_PECCP/7-49
C6DK48_PECCP/27-85
C6DNU2_MYCTK/43-101
C6DQQ3_MYCTK/83-141
C6DTH9_MYCTK/58-116
C6DUQ3_MYCTK/54-114
C6DWL5_MYCTK/32-90
C6DWV2_MYCTK/33-91
C6E1Y7_GEOSM/35-93
C6E3A1_GEOSM/37-95
C6E3G9_GEOSM/34-92
C6E5Q3_GEOSM/37-95
C6E636_GEOSM/29-87
C6EBL5_ECOBD/29-87
C6EDK3_ECOBD/29-88
C6EDV7_ECOBD/38-96
C6EJQ9_ECOBD/18-67
C6EJU2_ECOBD/53-113
C6GN11_STRSX/33-91
C6GNW6_STRSX/28-86
C6GRC4_STRSX/41-99
C6GU63_STRS4/41-99
C6GWN7_STRS4/33-91
C6GY30_STRS4/28-86
C6HW60_9BACT/71-128
C6I736_9BACE/37-94
C6I7J6_9BACE/40-102
C6IAS8_9BACE/39-96
C6IC67_9BACE/32-89
C6IHB5_9BACE/37-95
C6IRT2_9BACE/39-96
C6IVN5_9BACL/41-99
C6IVQ2_9BACL/41-99
C6IWG5_9BACL/36-94
C6IWM5_9BACL/34-89
C6IX30_9BACL/38-96
C6IXF1_9BACL/37-95
C6IXH0_9BACL/35-93
C6IXR7_9BACL/41-95
C6IYZ0_9BACL/39-97
C6IZA2_9BACL/34-92
C6J0I5_9BACL/40-98
C6J183_9BACL/39-91
C6J1X4_9BACL/38-96
C6J2E5_9BACL/30-88
C6J322_9BACL/34-92
C6J499_9BACL/29-87
C6J4P7_9BACL/33-91
C6JA98_9FIRM/32-90
C6JCH3_9FIRM/34-92
C6JEV6_9FIRM/41-99
C6JHR4_9FIRM/27-86
C6JJE1_FUSVA/65-123
C6JKN6_FUSVA/34-91
C6JKW4_FUSVA/37-95
C6JM92_FUSVA/34-92
C6JN83_FUSVA/8-66
C6JNM5_FUSVA/63-120
C6L8X2_9FIRM/27-88
C6L991_9FIRM/53-110
C6L9F9_9FIRM/32-90
C6LEE5_9FIRM/19-81
C6LGM9_9FIRM/14-69
C6LHU8_9FIRM/30-90
C6LMP9_9FIRM/30-90
C6M3D4_NEISI/34-92
C6M7N8_NEISI/53-114
C6N389_9GAMM/34-92
C6N393_9GAMM/50-108
C6N7D2_9GAMM/47-111
C6PMQ5_9CLOT/34-91
C6PNW9_9CLOT/42-99
C6PP21_9CLOT/28-86
C6PQ68_9CLOT/28-86
C6PS19_9CLOT/36-96
C6PS21_9CLOT/42-102
C6PSS2_9CLOT/28-86
C6PTG0_9CLOT/38-96
C6PTS5_9CLOT/43-102
C6PUG0_9CLOT/35-92
C6PVK1_9CLOT/34-92
C6PVK2_9CLOT/44-102
C6PVT8_9CLOT/38-96
C6PWD3_9CLOT/206-258
C6PWD3_9CLOT/36-92
C6PWJ7_9CLOT/33-91
C6PXD3_9CLOT/39-105
C6PYX2_9CLOT/44-104
C6PYX6_9CLOT/38-95
C6PZ18_9CLOT/33-91
C6PZM5_9CLOT/46-104
C6Q195_9CLOT/37-95
C6Q1A1_9CLOT/36-94
C6Q1R2_9CLOT/33-91
C6R2Y9_9MICC/55-115
C6R7B0_9CORY/47-105
C6R9M6_9CORY/14-73
C6RC90_9CORY/41-98
C6RUL7_VIBCH/29-88
C6RWF6_VIBCH/15-64
C6RZ02_VIBCH/31-90
C6S197_VIBCH/46-104
C6S566_NEIML/34-92
C6S739_NEIML/34-92
C6SFW9_NEIME/34-92
C6SNM9_NEIME/34-92
C6SNW2_STRMN/33-91
C6SQH4_STRMN/31-90
C6SRN9_STRMN/36-94
C6SS57_STRMN/41-103
C6STJ2_STRMN/36-94
C6STP2_STRMN/35-93
C6STR7_STRMN/31-88
C6TPL5_BURPS/42-100
C6TTD8_BURPS/31-89
C6U1J5_BURPS/34-94
C6U6I4_BURPS/120-162
C6U8L7_BURPS/39-97
C6UC38_ECOBR/53-113
C6UD46_ECOBR/18-67
C6UHT4_ECOBR/38-96
C6UII3_ECOBR/29-88
C6ULX7_ECOBR/29-87
C6URM1_ECO5T/53-113
C6US55_ECO5T/29-87
C6UUB5_ECO5T/38-96
C6UVY2_ECO5T/29-88
C6V184_ECO5T/18-67
C6V3E4_ECO5T/1-51
C6VK12_LACPJ/28-86
C6VMH7_LACPJ/37-97
C6VN10_LACPJ/46-103
C6VP11_LACPJ/37-95
C6VP44_LACPJ/31-89
C6VPB7_LACPJ/39-97
C6VQF6_LACPJ/35-93
C6VQM8_LACPJ/38-93
C6VQN1_LACPJ/57-117
C6VQR6_LACPJ/43-101
C6VTW5_DYAFD/32-89
C6W0N5_DYAFD/43-103
C6W1Q8_DYAFD/40-96
C6WEZ4_ACTMD/33-91
C6WFH9_ACTMD/42-100
C6WGC5_ACTMD/58-114
C6WGF8_ACTMD/44-102
C6WGR2_ACTMD/30-88
C6WHB5_ACTMD/42-102
C6WHY8_ACTMD/51-97
C6WI05_ACTMD/39-97
C6WLA9_ACTMD/40-97
C6WLC2_ACTMD/47-101
C6WPW8_ACTMD/48-105
C6WQW0_ACTMD/37-93
C6WXC0_METML/54-114
C6WZ45_METML/55-114
C6X4R0_FLAB3/47-105
C6X4W4_FLAB3/46-104
C6XBE4_METSD/39-97
C6XCQ0_METSD/54-114
C6XKS5_HIRBI/33-92
C6XPD6_HIRBI/32-90
C6XQ31_HIRBI/27-86
C6XT61_PEDHD/43-103
C6YBI2_VIBCH/15-64
C6YFC5_VIBCH/31-90
C6YIM4_VIBCH/46-104
C6YJP7_VIBCH/33-92
C6YZB5_9BACE/27-85
C6ZDK0_STAXY/36-94
C7BHA5_PHOAA/57-117
C7BHS9_PHOAA/29-88
C7BJ70_PHOAA/46-101
C7BK76_PHOAA/37-96
C7BTT0_PHOAA/22-68
C7C9V4_METED/44-102
C7CDF9_METED/40-98
C7CFF7_METED/37-96
C7CH84_METED/63-121
C7CK57_METED/45-103
C7CP87_ENTFA/28-86
C7CPK8_ENTFA/47-105
C7CSK2_ENTFA/34-92
C7CTA1_ENTFA/37-95
C7CU86_ENTFA/38-96
C7CWS0_ENTFA/47-105
C7CYZ1_ENTFA/29-86
C7CZB6_ENTFA/28-86
C7D0H2_ENTFA/38-96
C7D395_ENTFA/34-92
C7D3Z6_ENTFA/37-95
C7DBY0_9RHOB/36-93
C7DBY6_9RHOB/32-90
C7E339_BACCR/31-88
C7EX05_PSEAE/35-93
C7EX06_PSEAE/35-94
C7G5K5_9FIRM/34-92
C7G8Z1_9FIRM/35-91
C7G956_9FIRM/27-86
C7GBQ0_9FIRM/35-92
C7GCB2_9FIRM/50-99
C7GG16_9FIRM/61-119
C7H7Y3_9FIRM/44-99
C7HIV1_CLOTM/37-86
C7HW92_9FIRM/39-98
C7IT16_THEET/33-91
C7IV31_THEET/34-92
C7JAX9_ACEP3/49-108
C7JEC8_ACEP3/55-113
C7JEY1_ACEP3/62-120
C7JFA3_ACEP3/42-100
C7JJM9_ACEPA/49-108
C7JQI6_ACEPA/55-113
C7JQP5_ACEPA/62-120
C7JR17_ACEPA/42-100
C7JTU7_ACEPA/49-108
C7JZQ1_ACEPA/55-113
C7JZW0_ACEPA/62-120
C7K082_ACEPA/42-100
C7K2G9_ACEPA/55-113
C7K2M8_ACEPA/62-120
C7K300_ACEPA/42-100
C7K439_ACEPA/49-108
C7KBN8_ACEPA/55-113
C7KBU7_ACEPA/62-120
C7KC69_ACEPA/42-100
C7KDA8_ACEPA/49-108
C7KL04_ACEPA/55-113
C7KL63_ACEPA/62-120
C7KLI5_ACEPA/42-100
C7KMM4_ACEPA/49-108
C7KVB7_ACEPA/55-113
C7KVH6_ACEPA/62-120
C7KVU8_ACEPA/42-100
C7KWY9_ACEPA/49-108
C7L543_ACEPA/55-113
C7L5A2_ACEPA/62-120
C7L5M4_ACEPA/42-100
C7L6H6_ACEPA/49-108
C7LDG4_BRUMC/30-87
C7LE28_BRUMC/80-138
C7LF52_BRUMC/29-88
C7LHW1_BRUMC/51-109
C7LJ08_BRUMC/40-98
C7LJT1_BRUMC/55-113
C7LJV7_BRUMC/2-53
C7LP94_DESBD/31-89
C7M1J7_ACIFD/45-98
C7M3E5_ACIFD/53-111
C7M7A4_CAPOD/40-102
C7MC85_BRAFD/51-109
C7MCR6_BRAFD/77-135
C7MFC4_BRAFD/51-107
C7MFK2_BRAFD/69-129
C7MLL5_CRYCD/36-94
C7MPG7_CRYCD/50-108
C7MQ02_SACVD/37-92
C7MT96_SACVD/19-62
C7MUD9_SACVD/64-122
C7MUH8_SACVD/44-102
C7MW64_SACVD/53-113
C7N0F8_SACVD/34-92
C7N114_SLAHD/87-144
C7N3W0_SLAHD/34-90
C7N4L6_SLAHD/26-84
C7N854_SLAHD/42-100
C7NB05_LEPBD/35-92
C7NDT2_LEPBD/31-88
C7NF91_KYTSD/33-91
C7NJN6_KYTSD/52-108
C7NN14_HALUD/73-118
C7NXJ7_HALMD/8-59
C7PAK3_CHIPD/40-97
C7PGM3_CHIPD/53-115
C7PJN2_CHIPD/39-97
C7PLH3_CHIPD/34-92
C7PSV8_CHIPD/50-104
C7PSZ5_CHIPD/36-94
C7PTX0_CHIPD/32-90
C7PUB1_CHIPD/44-104
C7PVH5_CATAD/42-95
C7PWK7_CATAD/56-114
C7Q0H3_CATAD/39-100
C7Q0K8_CATAD/32-90
C7Q0Y9_CATAD/37-95
C7Q1N8_CATAD/43-101
C7Q6U2_CATAD/64-126
C7Q7B0_CATAD/59-115
C7Q7I6_CATAD/34-91
C7Q880_CATAD/36-94
C7QAG0_CATAD/61-119
C7QBB1_CATAD/46-104
C7QDR9_CATAD/36-94
C7QG00_CATAD/55-118
C7QGD4_CATAD/38-96
C7QGI6_CATAD/47-105
C7QGJ6_CATAD/31-89
C7QGR5_CATAD/37-95
C7QI09_CATAD/38-96
C7QJ89_CATAD/66-123
C7QJC8_CATAD/33-90
C7QJK2_CATAD/35-92
C7QKB8_CATAD/28-86
C7QKF5_CATAD/52-101
C7QWS8_CYAP0/32-90
C7QZK9_JONDD/58-109
C7R399_JONDD/44-104
C7R3U8_JONDD/48-106
C7RAK5_KANKD/38-95
C7RCT9_KANKD/35-93
C7RDI5_ANAPD/32-90
C7RDV5_ANAPD/34-92
C7RET6_ANAPD/32-90
C7REX3_ANAPD/39-99
C7RG57_ANAPD/30-87
C7RSA7_ACCPU/34-92
C7T9I9_LACRG/32-90
C7TB32_LACRG/35-93
C7TEH3_LACRG/39-95
C7TEI6_LACRG/37-93
C7TG88_LACRL/32-90
C7THY8_LACRL/35-93
C7TL72_LACRL/39-95
C7TL97_LACRL/37-93
C7U383_ENTFA/28-86
C7U492_ENTFA/47-105
C7U744_ENTFA/37-95
C7U900_ENTFA/34-92
C7U985_ENTFA/38-96
C7UC75_ENTFA/35-93
C7UCL3_ENTFA/32-90
C7UF31_ENTFA/28-86
C7UGA9_ENTFA/37-95
C7UH96_ENTFA/34-92
C7UJA5_ENTFA/29-86
C7UJL9_ENTFA/28-86
C7UK34_ENTFA/32-90
C7UQ10_ENTFA/34-92
C7UQD2_ENTFA/37-95
C7UR48_ENTFA/35-93
C7UT03_ENTFA/32-90
C7UVE8_ENTFA/44-102
C7UVL3_ENTFA/34-92
C7UXZ6_ENTFA/35-93
C7UZC8_ENTFA/28-86
C7V027_ENTFA/28-86
C7V100_ENTFA/32-90
C7V4H2_ENTFA/35-93
C7V595_ENTFA/44-102
C7V5Y4_ENTFA/34-92
C7V8C1_ENTFA/32-90
C7VC93_ENTFA/44-102
C7VCZ0_ENTFA/34-92
C7VEM8_ENTFA/35-93
C7VF17_ENTFA/28-86
C7VGW3_ENTFA/28-86
C7VH95_ENTFA/29-86
C7VHT5_ENTFA/32-90
C7VJZ5_ENTFA/35-93
C7VNT1_ENTFA/44-102
C7VQ21_ENTFA/29-86
C7VQG0_ENTFA/28-86
C7VQX5_ENTFA/32-90
C7VSZ9_ENTFA/35-93
C7VUY4_ENTFA/40-102
C7VVH2_ENTFA/34-92
C7VWD5_ENTFA/37-95
C7VXM4_ENTFA/33-90
C7VY03_ENTFA/28-86
C7VYN2_ENTFA/32-90
C7W2B6_ENTFA/34-92
C7W302_ENTFA/44-102
C7W3U9_ENTFA/35-93
C7W801_ENTFA/28-86
C7W9H3_ENTFA/35-93
C7W9V8_ENTFA/44-102
C7WAK2_ENTFA/34-92
C7WCR7_ENTFA/32-90
C7WH29_ENTFA/32-90
C7WI77_ENTFA/35-93
C7WIH0_ENTFA/28-86
C7WKA4_ENTFA/44-102
C7WKZ9_ENTFA/34-92
C7WPF3_ENTFA/34-92
C7WRW7_ENTFA/38-96
C7WS62_ENTFA/28-86
C7WSG4_ENTFA/32-90
C7WVA9_ENTFA/32-90
C7WX90_ENTFA/28-86
C7WXM0_ENTFA/29-86
C7WZ24_ENTFA/35-93
C7X1M5_ENTFA/34-92
C7X2C0_ENTFA/37-95
C7X722_9PORP/36-94
C7XA94_9PORP/27-85
C7XJB3_9LACO/29-87
C7XME8_9FUSO/34-92
C7XT90_9FUSO/32-90
C7XTU8_9LACO/48-105
C7XWR5_9LACO/50-104
C7XZ63_9LACO/33-91
C7Y7H0_9LACO/29-87
C7Y8L9_ENTFA/32-90
C7YA19_ENTFA/37-95
C7YAX1_ENTFA/34-92
C7YDQ2_ENTFA/39-97
C7YEQ5_ENTFA/28-86
C7ZRW6_STAAU/28-90
C7ZS85_STAAU/36-94
C7ZSL5_STAAU/34-92
C7ZUW9_STAAU/36-94
C7ZVR9_STAAU/29-87
C7ZXY6_STAAU/68-126
C7ZZJ8_STAAU/28-90
C7ZZX2_STAAU/36-94
C8A0A0_STAAU/34-92
C8A2F9_STAAU/36-94
C8A513_STAAU/68-126
C8A5G6_STAAU/29-87
C8A8F2_STAAU/412-466
C8A8K0_STAAU/28-90
C8A8X1_STAAU/36-94
C8A997_STAAU/34-92
C8A9X5_STAAU/36-94
C8AAS2_STAAU/29-87
C8AEG3_STAAU/28-90
C8AET4_STAAU/36-94
C8AF60_STAAU/34-92
C8AHK3_STAAU/36-94
C8AJ72_STAAU/68-126
C8AJM5_STAAU/29-87
C8AMT3_STAAU/28-90
C8AN53_STAAU/36-94
C8ANI0_STAAU/34-92
C8APZ5_STAAU/36-94
C8AQT8_STAAU/29-87
C8AT05_STAAU/68-126
C8JR36_LISMO/36-94
C8JS68_LISMO/32-89
C8JSG8_LISMO/32-90
C8JTK8_LISMO/33-91
C8JUM9_LISMO/33-91
C8JV59_LISMO/54-112
C8JV65_LISMO/45-95
C8JVX8_LISMO/38-96
C8JWC6_LISMO/36-91
C8JXK9_LISMO/30-87
C8JZS1_LISMO/32-89
C8K0E4_LISMO/33-91
C8K0U1_LISMO/33-91
C8K236_LISMO/30-87
C8K2J5_LISMO/38-96
C8K3E7_LISMO/54-112
C8K3F3_LISMO/45-95
C8K3U2_LISMO/36-94
C8K486_LISMO/36-91
C8K552_LISMO/28-86
C8K849_LISMO/38-96
C8K9A4_LISMO/33-91
C8K9I5_LISMO/45-95
C8K9J1_LISMO/54-112
C8KA80_LISMO/33-91
C8KBD6_LISMO/30-87
C8KCE4_LISMO/36-94
C8KDN1_LISMO/32-89
C8KES9_LISMO/36-91
C8KKU8_STAAU/36-94
C8KLL6_STAAU/28-90
C8KMS1_STAAU/34-92
C8KNS7_STAAU/29-87
C8KQQ8_STAAU/36-94
C8KR54_STAAU/28-90
C8KSH4_STAAU/55-113
C8KTK1_STAAU/29-87
C8KVQ8_STAAU/34-92
C8L1G3_STAAU/34-92
C8L1X0_STAAU/36-94
C8L2T3_STAAU/68-126
C8L527_STAAU/29-87
C8L5T1_STAAU/36-94
C8L652_STAAU/28-90
C8L8K1_STAAU/28-90
C8LA46_STAAU/36-94
C8LA74_STAAU/56-116
C8LC63_STAAU/29-87
C8LCX9_STAAU/68-126
C8LEJ1_STAAU/36-94
C8LFI9_STAAU/36-94
C8LFJ7_STAAU/34-92
C8LH92_STAAU/68-126
C8LJ57_STAAU/34-92
C8LL54_STAAU/36-94
C8LLT9_STAAU/29-87
C8LMT3_STAAU/28-90
C8LN50_STAAU/36-94
C8LQ18_STAAU/34-92
C8LR03_STAAU/36-94
C8LRE2_STAAU/68-126
C8LST9_STAAU/36-94
C8LT55_STAAU/28-90
C8LTZ5_STAAU/29-87
C8LX61_STAAU/36-94
C8LXT2_STAAU/28-90
C8LY47_STAAU/36-94
C8LYK8_STAAU/34-92
C8LZ10_STAAU/31-89
C8LZ39_STAAU/29-87
C8M0F7_STAAU/68-126
C8M3T3_STAAU/34-92
C8M4V8_STAAU/36-94
C8M666_STAAU/29-87
C8M890_STAAU/68-126
C8MAA0_STAAU/36-94
C8MAL6_STAAU/28-90
C8MB55_STAAU/31-89
C8MBI0_STAAU/28-90
C8MDC0_STAAU/36-94
C8MDV6_STAAU/29-87
C8MFM1_STAAU/55-113
C8MHT0_STAAU/34-92
C8MI54_STAAU/36-94
C8ML32_STAAU/68-126
C8MMB0_STAAU/31-89
C8MNP7_STAAU/36-94
C8MPB9_STAAU/29-87
C8MQ60_STAAU/34-92
C8MQJ3_STAAU/36-94
C8MQW1_STAAU/28-90
C8MRQ4_STAAU/29-87
C8MSH6_STAAU/34-92
C8MSM9_STAAU/36-94
C8MU50_STAAU/28-90
C8MX50_STAAU/68-126
C8MYF5_STAAU/36-94
C8N1G6_STAAU/68-126
C8N1X2_STAAU/34-92
C8N2H8_STAAU/31-89
C8N2L7_STAAU/36-94
C8N356_STAAU/28-90
C8N3W4_STAAU/36-94
C8N4I7_STAAU/29-87
C8NB52_9GAMM/40-97
C8NC52_9GAMM/33-91
C8NE79_9LACT/31-94
C8NEC9_9LACT/35-93
C8NFC9_9LACT/35-94
C8NGF1_9LACT/20-82
C8NI58_9LACT/55-107
C8NJV8_COREF/39-96
C8NRZ6_COREF/37-96
C8NS82_COREF/33-91
C8P6D3_9LACO/3-49
C8P6Y2_9LACO/35-92
C8P9K4_9LACO/34-90
C8PNI7_9SPIO/32-90
C8Q0Z1_9GAMM/36-94
C8RSF4_CORJE/58-115
C8RVC6_CORJE/32-90
C8RXA0_9RHOB/45-103
C8S031_9RHOB/37-95
C8S2H8_9RHOB/47-104
C8SG08_9RHIZ/67-125
C8SIZ0_9RHIZ/49-107
C8SJ85_9RHIZ/34-92
C8SLB8_9RHIZ/29-88
C8SLM9_9RHIZ/48-106
C8SSL6_9RHIZ/53-111
C8ST55_9RHIZ/35-92
C8ST62_9RHIZ/34-91
C8SV60_9RHIZ/33-91
C8SVB3_9RHIZ/28-89
C8SX29_9RHIZ/42-104
C8SXU2_KLEPR/57-116
C8T1I7_KLEPR/18-67
C8T259_KLEPR/29-87
C8T610_KLEPR/32-91
C8T8T9_KLEPR/53-113
C8T9Z4_KLEPR/38-96
C8TAQ5_KLEPR/31-90
C8TBU3_KLEPR/29-87
C8TBX9_KLEPR/41-100
C8TFT1_ECO26/53-113
C8TFY8_ECO26/29-87
C8TKI6_ECO26/18-67
C8TQA6_ECO26/29-87
C8TRP5_ECO26/38-96
C8TSB8_ECO26/29-88
C8U0V4_ECO10/29-87
C8U327_ECO10/18-67
C8U8K0_ECO10/38-96
C8U9B6_ECO10/53-113
C8U9H2_ECO10/29-87
C8U9L1_ECO10/29-88
C8UB63_ECO1A/29-88
C8UEP1_ECO1A/53-113
C8UEU8_ECO1A/29-87
C8UJY1_ECO1A/18-67
C8UN64_ECO1A/29-87
C8UPW9_ECO1A/38-96
C8URD2_ECO1A/14-62
C8VY79_DESAS/44-100
C8VYU8_DESAS/36-94
C8W0U5_DESAS/30-88
C8W126_DESAS/38-84
C8W1U1_DESAS/33-91
C8W3L7_DESAS/25-85
C8W531_DESAS/31-88
C8W772_ATOPD/34-89
C8W7F8_ATOPD/63-121
C8WA23_ATOPD/26-85
C8WGX6_EGGLE/184-243
C8WIL5_EGGLE/45-103
C8WJA3_EGGLE/33-91
C8WK42_EGGLE/34-92
C8WPV6_EGGLE/32-91
C8WUE2_ALIAD/37-95
C8WXP0_ALIAD/35-93
C8WXZ0_ALIAD/35-93
C8WZD2_DESRD/39-97
C8WZF8_DESRD/39-97
C8X205_DESRD/33-91
C8X642_NAKMY/43-101
C8X7F3_NAKMY/62-118
C8X7Z8_NAKMY/31-89
C8X9A8_NAKMY/54-110
C8XBS9_NAKMY/60-118
C8XDF5_NAKMY/44-102
C8XFM1_NAKMY/49-107
C8XFM8_NAKMY/40-98
C8XHJ5_NAKMY/35-93
C8XQ08_KLEPN/57-116
C8ZVS4_ENTGA/38-96
C8ZX35_ENTGA/28-86
C8ZXS3_ENTGA/64-122
C8ZY01_ENTGA/34-92
C8ZZX9_ENTGA/35-96
C9A1S8_ENTGA/34-92
C9A397_ENTGA/35-93
C9A451_ENTGA/42-97
C9A6T8_ENTCA/37-95
C9A736_ENTCA/34-92
C9A7M8_ENTCA/38-96
C9A958_ENTCA/34-88
C9A9A9_ENTCA/37-95
C9ABL7_ENTCA/35-93
C9AD87_ENTCA/33-89
C9AEI2_ENTFC/34-92
C9AEW4_ENTFC/41-99
C9AHX1_ENTFC/28-86
C9AHX9_ENTFC/37-85
C9AJ30_ENTFC/35-93
C9AJY3_ENTFC/30-88
C9ANA3_ENTFC/34-92
C9ANN7_ENTFC/41-99
C9APM1_ENTFC/35-93
C9AS96_ENTFC/30-88
C9ASR8_ENTFC/37-85
C9ASS6_ENTFC/28-86
C9AUZ8_ENTCA/37-95
C9AV76_ENTCA/34-92
C9AVR9_ENTCA/38-96
C9AXB3_ENTCA/34-88
C9AXF4_ENTCA/37-95
C9AZH3_ENTCA/35-93
C9B2K3_ENTCA/33-89
C9B5H2_ENTFC/34-92
C9B5U2_ENTFC/41-99
C9B7I2_ENTFC/35-93
C9B9U5_ENTFC/55-113
C9BA89_ENTFC/28-86
C9BAA0_ENTFC/37-85
C9BBN8_ENTFC/34-92
C9BC17_ENTFC/41-99
C9BGZ7_ENTFC/35-93
C9BHB6_ENTFC/30-88
C9BHT9_ENTFC/28-86
C9BHU6_ENTFC/37-85
C9BIY1_ENTFC/34-92
C9BJ97_ENTFC/41-99
C9BKX4_ENTFC/28-86
C9BKY5_ENTFC/37-85
C9BNI8_ENTFC/30-88
C9BQ02_ENTFC/35-93
C9BQC8_ENTFC/47-105
C9BSR0_ENTFC/41-99
C9BT28_ENTFC/34-92
C9BVZ2_ENTFC/35-93
C9BWG9_ENTFC/28-86
C9BWH9_ENTFC/37-85
C9BXG3_ENTFC/30-88
C9C0V9_ENTFC/34-92
C9C179_ENTFC/41-99
C9C4P9_ENTFC/28-86
C9C4R0_ENTFC/37-85
C9C6B1_ENTFC/35-93
C9C700_ENTFC/30-88
C9C7H2_ENTFC/47-100
C9C9B5_ENTFC/41-99
C9C9N2_ENTFC/34-92
C9CBB6_ENTFC/28-86
C9CBC7_ENTFC/37-85
C9CDV7_ENTFC/30-88
C9CF47_ENTFC/35-93
C9CH17_ENTCA/38-96
C9CHX1_ENTCA/37-95
C9CI46_ENTCA/34-92
C9CLF7_ENTCA/37-95
C9CLJ7_ENTCA/34-88
C9CMU8_ENTCA/35-93
C9CQG1_ENTCA/33-89
C9CT01_9RHOB/48-106
C9CX68_9RHOB/38-96
C9CYF5_9RHOB/35-93
C9D282_9RHOB/52-111
C9E5M8_VIBFL/40-99
C9KKB8_9FIRM/31-89
C9KLL7_9FIRM/46-104
C9KM65_9FIRM/31-89
C9L2D7_9BACE/473-526
C9L595_RUMHA/54-112
C9L6K6_RUMHA/34-88
C9LGQ5_9BACT/29-87
C9LWJ5_9FIRM/3-61
C9LX07_9FIRM/25-83
C9LYC4_9FIRM/44-102
C9M169_LACHE/42-100
C9M572_9BACT/33-91
C9MKN0_9BACT/36-94
C9MWQ1_9FUSO/36-93
C9MYQ5_9FUSO/31-88
C9MZK8_9FUSO/14-76
C9NMR3_9VIBR/30-89
C9NQF7_9VIBR/15-64
C9NRD0_9VIBR/46-104
C9NSF6_9VIBR/49-110
C9NT80_9VIBR/31-89
C9NUE8_9VIBR/31-89
C9NVT8_9VIBR/50-109
C9P4Z8_VIBME/31-89
C9P5H9_VIBME/57-116
C9P5X5_VIBME/15-64
C9PC38_VIBFU/15-64
C9PD19_VIBFU/34-92
C9PD73_VIBFU/30-88
C9PEY1_VIBFU/37-96
C9PF68_VIBFU/49-110
C9PHM6_VIBFU/58-104
C9PHR0_VIBFU/31-89
C9PHU6_VIBFU/35-94
C9PI89_VIBFU/31-89
C9PIG5_VIBFU/51-109
C9PJH0_VIBFU/34-89
C9PRK3_9PAST/15-68
C9Q544_9VIBR/40-98
C9Q7W3_9VIBR/15-64
C9Q8N7_9VIBR/29-88
C9QA55_9VIBR/45-103
C9QE55_VIBOR/31-89
C9QET9_VIBOR/35-93
C9QF53_VIBOR/49-110
C9QJ76_VIBOR/15-64
C9QLH5_VIBOR/46-104
C9QMZ0_VIBOR/30-89
C9QUU1_ECOD1/29-88
C9QVU0_ECOD1/38-96
C9R0U2_ECOD1/18-67
C9R0V9_ECOD1/53-113
C9R418_AGGAD/14-68
C9RAJ6_AMMDK/43-97
C9RP65_FIBSS/36-94
C9RSF4_GEOSY/32-90
C9RU07_GEOSY/36-94
C9RU36_GEOSY/37-95
C9RXF4_GEOSY/48-106
C9RYS7_GEOSY/38-96
C9SZF9_9RHIZ/55-113
C9T0V4_9RHIZ/51-109
C9T1Z0_9RHIZ/40-98
C9T345_9RHIZ/29-88
C9T7X2_9RHIZ/25-83
C9T8C5_9RHIZ/30-87
C9T8Q4_9RHIZ/55-113
C9TA48_9RHIZ/51-109
C9TB80_9RHIZ/40-98
C9TDQ5_9RHIZ/29-88
C9TGM4_9RHIZ/34-92
C9THK0_9RHIZ/30-87
C9TIE9_9RHIZ/55-113
C9TJ70_9RHIZ/40-98
C9TKB9_9RHIZ/46-104
C9TND5_9RHIZ/29-88
C9TR39_9RHIZ/30-87
C9TRE9_9RHIZ/25-83
C9TSN9_9RHIZ/34-92
C9TXA3_9RHIZ/29-88
C9TY28_9RHIZ/30-87
C9TYP1_9RHIZ/40-98
C9TZY3_9RHIZ/55-113
C9U1A5_9RHIZ/51-109
C9U533_BRUAB/1-50
C9U5R5_BRUAB/34-92
C9U6T1_BRUAB/29-88
C9U895_BRUAB/55-113
C9U907_BRUAB/40-98
C9UA51_BRUAB/46-104
C9UE39_BRUAB/1-50
C9UEY8_BRUAB/34-92
C9UG04_BRUAB/29-88
C9UHI9_BRUAB/55-113
C9UHL5_BRUAB/2-53
C9UIL6_BRUAB/40-98
C9UJR2_BRUAB/46-104
C9UNM1_BRUAB/1-50
C9UP75_BRUAB/34-92
C9UQ95_BRUAB/29-88
C9URG4_BRUAB/40-98
C9US81_BRUAB/55-113
C9UTJ1_BRUAB/46-104
C9UV86_BRUAB/29-88
C9UZL9_BRUAB/1-50
C9V060_BRUAB/25-83
C9V0I4_BRUAB/55-113
C9V0L1_BRUAB/2-53
C9V1K8_BRUAB/40-98
C9V2Q3_BRUAB/46-104
C9V4X1_BRUNE/40-98
C9V613_BRUNE/51-109
C9V7E6_BRUNE/55-113
C9V7N2_BRUNE/29-88
C9VCD1_BRUNE/30-87
C9VD96_BRUNE/25-83
C9VDM1_9RHIZ/55-113
C9VEZ4_9RHIZ/51-109
C9VG37_9RHIZ/40-98
C9VGY0_9RHIZ/30-87
C9VJW1_9RHIZ/29-88
C9VME6_9RHIZ/25-83
C9VN26_BRUAB/40-98
C9VNZ4_BRUAB/55-113
C9VQ04_BRUAB/46-104
C9VTA4_BRUAB/1-50
C9VUU3_BRUAB/34-92
C9VV94_BRUAB/29-88
C9X1J0_NEIM8/34-92
C9XBJ6_SALTD/18-67
C9XED9_SALTD/29-87
C9XEK4_SALTD/53-113
C9XFH1_SALTD/29-87
C9XGM2_SALTD/31-90
C9XH48_SALTD/38-96
C9XH74_SALTD/47-105
C9XJF5_CLODC/61-119
C9XKD1_CLODC/36-94
C9XL10_CLODC/43-102
C9XL14_CLODC/33-91
C9XLI6_CLODC/51-108
C9XM65_CLODC/41-99
C9XM82_CLODC/37-95
C9XP28_CLODC/35-93
C9XPD4_CLODC/35-93
C9XPF1_CLODC/33-92
C9XPJ7_CLODC/37-95
C9XRF6_CLODC/38-96
C9XT62_CLODC/34-92
C9XUV3_CROTZ/36-95
C9XUX5_CROTZ/54-112
C9XYY3_CROTZ/53-113
C9XZ09_CROTZ/29-87
C9XZ63_CROTZ/18-67
C9Y3M0_CROTZ/31-90
C9Y4G7_CROTZ/32-90
C9YAY2_9BURK/34-92
C9YCV9_9BURK/45-103
C9YDG7_9BURK/51-109
C9YF23_9BURK/34-92
C9YFW9_9BURK/44-102
C9YIM1_CLODR/36-94
C9YJL5_CLODR/41-99
C9YJN2_CLODR/37-95
C9YKN7_CLODR/35-93
C9YKS4_CLODR/37-95
C9YMB7_CLODR/34-92
C9YMN8_CLODR/61-119
C9YNF6_CLODR/43-102
C9YNG0_CLODR/33-91
C9YNY2_CLODR/51-108
C9YQ53_CLODR/35-93
C9YQ70_CLODR/33-92
C9YR49_CLODR/38-96
C9YWI8_STRSW/113-171
C9YZM8_STRSW/56-114
C9Z004_STRSW/33-90
C9Z1I4_STRSW/46-103
C9Z1P8_STRSW/33-91
C9Z1Q5_STRSW/35-93
C9Z1R1_STRSW/70-128
C9Z1S2_STRSW/34-92
C9Z4Z2_STRSW/45-102
C9Z6J7_STRSW/55-113
C9Z6Z2_STRSW/59-115
C9Z753_STRSW/35-93
C9Z772_STRSW/35-89
C9ZA83_STRSW/57-115
C9ZAP1_STRSW/39-102
C9ZCR2_STRSW/36-96
C9ZDK5_STRSW/35-90
C9ZE79_STRSW/43-101
C9ZGS3_STRSW/42-100
C9ZGT6_STRSW/42-99
D0ABU8_ENTFC/30-88
D0ACH6_ENTFC/28-86
D0ACI7_ENTFC/45-93
D0AF47_ENTFC/41-99
D0AHT5_ENTFC/35-93
D0AJ84_ENTFC/47-105
D0AKL2_ENTFC/28-86
D0AKM0_ENTFC/37-85
D0AMP1_ENTFC/41-99
D0AMU5_ENTFC/47-105
D0ANA8_ENTFC/30-88
D0APF6_ENTFC/34-92
D0AR64_ENTFC/35-93
D0AT49_BRUAB/40-98
D0AU69_BRUAB/46-104
D0AV39_BRUAB/55-113
D0AV65_BRUAB/2-53
D0AYW2_BRUAB/29-88
D0B0W9_BRUAB/1-50
D0B196_BRUAB/34-92
D0B463_BRUME/29-88
D0B5H0_BRUME/55-113
D0B5J6_BRUME/2-53
D0B6R8_BRUME/46-104
D0B7T4_BRUME/40-98
D0BA07_BRUME/25-83
D0BDX9_BRUSU/29-88
D0BEX5_BRUSU/30-87
D0BG37_BRUSU/40-98
D0BIE3_BRUSU/2-53
D0BIG9_BRUSU/55-113
D0BIZ5_BRUSU/25-83
D0BJX1_9LACT/35-93
D0BN04_9LACT/35-93
D0BN59_9LACT/36-94
D0BNG8_9LACT/30-93
D0BR09_9FUSO/34-92
D0BYF1_9GAMM/41-99
D0C330_9GAMM/38-96
D0CA55_ACIBA/38-96
D0CE69_ACIBA/41-99
D0CG77_ACIBA/36-94
D0CVU7_9RHOB/40-96
D0CZN1_9RHOB/42-100
D0CZV8_9RHOB/33-91
D0D053_9RHOB/34-92
D0D4T2_9RHOB/44-102
D0D5X5_9RHOB/33-91
D0D869_9RHOB/34-92
D0D8K1_9RHOB/31-90
D0D9P9_9RHOB/49-107
D0DKP2_9LACO/29-87
D0DLZ9_9LACO/33-91
D0DT47_LACFE/75-132
D0DTA6_LACFE/37-95
D0DU57_LACFE/35-93
D0DUE2_LACFE/32-88
D0DXE7_9LACO/33-91
D0FPZ3_ERWPY/53-113
D0FSP3_ERWPY/21-80
D0FTK4_ERWPY/32-91
D0FUB8_ERWPY/18-67
D0FXJ8_ERWPY/45-103
D0G982_BRUME/2-53
D0G9E1_BRUME/55-113
D0GA57_BRUME/40-98
D0GB99_BRUME/46-104
D0GDA1_BRUME/34-92
D0GDU6_BRUME/30-87
D0GI55_BRUME/29-88
D0GIZ5_9FUSO/37-95
D0GJ24_9FUSO/31-88
D0GJJ5_9FUSO/32-90
D0GKF5_9FUSO/39-93
D0GMI2_9FUSO/38-100
D0GRL8_VIBMI/15-64
D0GSZ7_VIBMI/29-88
D0GW27_VIBMI/32-90
D0GWN7_VIBMI/31-89
D0GXS4_VIBMI/46-104
D0H1P9_VIBCH/15-64
D0H6S1_VIBCH/46-104
D0H814_VIBCH/31-90
D0H9K1_VIBCH/29-88
D0HBN3_VIBMI/29-88
D0HFC3_VIBMI/15-64
D0HL64_VIBCH/15-64
D0HNJ3_VIBCH/29-88
D0HNM6_VIBCH/46-104
D0HQX2_VIBCH/31-90
D0HVF8_VIBCH/31-90
D0HW55_VIBCH/15-64
D0HYK2_VIBCH/29-88
D0I005_VIBCH/46-104
D0IA21_VIBHO/31-89
D0IBT8_VIBHO/19-64
D0IDC0_9VIBR/29-88
D0IFD2_9VIBR/31-90
D0IG77_9VIBR/15-64
D0IGP0_9VIBR/40-91
D0IVJ8_COMT2/57-115
D0IXP0_COMT2/60-119
D0IYW5_COMT2/51-110
D0IZ97_COMT2/44-103
D0IZS0_COMT2/54-112
D0J0Q9_COMT2/38-96
D0J3G3_COMT2/53-111
D0J439_COMT2/55-113
D0J7E7_COMT2/81-139
D0J7K5_COMT2/41-99
D0J7L0_COMT2/54-112
D0J8F3_COMT2/45-103
D0JDP0_YERPD/21-67
D0JGJ1_YERPD/53-113
D0JKJ5_YERPD/29-88
D0JKS8_YERPD/29-87
D0JQL4_YERP1/53-113
D0JUM1_YERP1/29-88
D0JWF4_YERP1/29-87
D0JXU0_YERP1/10-56
D0K2R2_STAAD/36-94
D0K3W6_STAAD/29-87
D0K603_STAAD/68-126
D0K852_STAAD/28-90
D0K8H2_STAAD/36-94
D0K992_STAAD/34-92
D0KFP9_PECWW/56-117
D0KG02_PECWW/29-88
D0KGF2_PECWW/29-85
D0KIS7_PECWW/18-67
D0KKH9_PECWW/53-113
D0KKK6_PECWW/40-98
D0KU44_SULS9/48-106
D0L3R8_GORB4/56-116
D0L4Z6_GORB4/39-93
D0L5L8_GORB4/34-92
D0L7C7_GORB4/46-104
D0L7F8_GORB4/35-93
D0L7W6_GORB4/39-99
D0L8G3_GORB4/33-91
D0LCA1_GORB4/63-121
D0LF35_GORB4/36-94
D0LUV4_HALO1/31-89
D0LWU4_HALO1/48-106
D0M1B1_VIBSE/40-98
D0M1X9_VIBSE/36-94
D0M351_VIBSE/49-110
D0M4L2_VIBSE/41-99
D0MF73_RHOM4/34-84
D0P551_BRUSU/55-113
D0P6G4_BRUSU/51-109
D0P7K4_BRUSU/40-98
D0P8L7_BRUSU/25-83
D0P931_BRUSU/30-87
D0PA24_BRUSU/29-88
D0PFI0_BRUSU/51-95
D0PGP0_BRUSU/55-113
D0PGW2_BRUSU/40-98
D0PHX1_BRUSU/25-83
D0PLS1_BRUSU/30-87
D0PMQ9_BRUSU/29-88
D0PSW2_9ENTR/29-88
D0R317_LACJF/30-85
D0R5R3_LACJF/30-88
D0RCZ1_9RHIZ/55-113
D0RD37_9RHIZ/2-53
D0RDW1_9RHIZ/51-109
D0RF61_9RHIZ/40-98
D0RG73_9RHIZ/25-83
D0RJX9_9RHIZ/30-87
D0RKZ2_9RHIZ/29-88
D0RRP5_9RICK/41-98
D0RU52_9STRE/32-91
D0RUB1_9STRE/34-92
D0RUM4_9STRE/36-94
D0RUS1_9STRE/43-101
D0RVC5_9STRE/43-101
D0RVM1_9STRE/27-85
D0RWG3_9STRE/33-91
D0RX03_9STRE/42-103
D0RXV7_9STRE/36-93
D0RZT1_ACICA/41-99
D0S5T4_ACICA/38-96
D0SFM4_ACIJO/35-93
D0SGH6_ACIJO/117-170
D0SGN4_ACIJO/36-94
D0SH72_ACIJO/41-99
D0SNT9_ACIJU/35-93
D0T078_ACILW/36-94
D0T9J6_9BACE/36-94
D0TAN6_9BACE/27-85
D0TQI7_9BACE/39-96
D0VWY6_GEOSE/40-98
D0W3M3_NEICI/34-92
D0WC87_NEILA/34-92
D0WJF9_9ACTN/44-102
D0WP71_9ACTO/36-99
D0WQ94_9ACTO/37-94
D0WQA4_9ACTO/88-145
D0WQC9_9ACTO/34-92
D0WTU3_VIBAL/46-104
D0WWK6_VIBAL/15-64
D0WXN7_VIBAL/37-96
D0WXU3_VIBAL/14-75
D0WZJ3_VIBAL/34-92
D0X208_VIBAL/25-83
D0X683_VIBHA/35-93
D0X8N4_VIBHA/15-64
D0X8T5_VIBHA/41-99
D0XBI7_VIBHA/31-89
D0XBT6_VIBHA/31-89
D0XHB3_VIBHA/49-110
D0YPD8_9ACTO/59-120
D0Z7V4_EDWTE/11-70
D0ZCB5_EDWTE/18-67
D0ZD36_EDWTE/53-113
D0ZQ90_SALT1/18-67
D0ZTM8_SALT1/29-87
D0ZUU0_SALT1/53-113
D0ZVL0_SALT1/29-87
D0ZWX0_SALT1/29-88
D0ZXJ2_SALT1/38-96
D0ZXM0_SALT1/47-105
D1A5Q2_THECD/53-111
D1A7M5_THECD/54-114
D1A8J5_THECD/37-99
D1AD53_THECD/58-118
D1AE82_THECD/35-94
D1AFQ4_SEBTE/2-48
D1AHC2_SEBTE/52-111
D1AHE0_SEBTE/37-92
D1AHH2_SEBTE/40-100
D1AI42_SEBTE/36-94
D1AL18_SEBTE/51-111
D1AL90_SEBTE/20-79
D1ALS6_SEBTE/30-88
D1APF8_SEBTE/38-95
D1AQ71_SEBTE/37-98
D1AQJ0_SEBTE/33-91
D1AQU9_SEBTE/46-104
D1ARS8_SEBTE/29-87
D1AVA1_STRM9/31-88
D1AWX4_STRM9/4-52
D1AZW4_SULD5/33-91
D1BAN1_SANKS/42-100
D1BCF5_SANKS/43-101
D1BCJ1_SANKS/36-94
D1BDT5_SANKS/55-113
D1BE49_SANKS/19-64
D1BG44_SANKS/44-95
D1BGA4_SANKS/45-105
D1BGQ1_SANKS/40-88
D1BI71_SANKS/33-86
D1BPJ4_VEIPT/38-100
D1BPZ7_VEIPT/52-110
D1BYJ1_XYLCX/32-90
D1C5N0_SPHTD/39-97
D1C5V1_SPHTD/44-102
D1CBM8_THET1/33-91
D1CCE7_THET1/68-126
D1CHK0_THET1/44-102
D1CHN0_THET1/60-117
D1CUT5_9RHIZ/29-88
D1CWM4_9RHIZ/30-87
D1CZG4_9RHIZ/25-83
D1D0S0_9RHIZ/46-104
D1D1J9_9RHIZ/41-99
D1D2B9_9RHIZ/2-53
D1D3L3_NEIGO/34-92
D1DAP7_NEIGO/34-92
D1DH15_NEIGO/34-92
D1DM51_NEIGO/34-92
D1DTZ3_NEIGO/34-92
D1E0G0_NEIGO/34-92
D1E6N0_NEIGO/34-92
D1ED87_NEIGO/34-92
D1EIJ7_9RHIZ/51-109
D1EJW3_9RHIZ/55-113
D1EKM3_9RHIZ/40-98
D1EM27_9RHIZ/34-92
D1ENL3_9RHIZ/30-87
D1EPM3_9RHIZ/29-88
D1ESP5_BRUME/55-113
D1EU09_BRUME/46-104
D1EV50_BRUME/40-98
D1EZU2_BRUME/34-92
D1F0X0_BRUME/29-88
D1F261_BRUME/2-53
D1F289_BRUME/55-113
D1F305_BRUME/40-98
D1F444_BRUME/46-104
D1F5W0_BRUME/29-88
D1FA82_BRUME/30-87
D1FAS8_BRUME/25-83
D1FBL7_9RHIZ/40-98
D1FCR4_9RHIZ/51-109
D1FE43_9RHIZ/55-113
D1FH29_9RHIZ/29-88
D1FJE3_9RHIZ/30-87
D1FJZ0_9RHIZ/34-92
D1GND3_STAA0/35-93
D1GQ66_STAA0/36-94
D1GRW8_STAA0/28-90
D1GS39_STAA0/29-87
D1GSG6_STAA0/36-94
D1GT16_STAA0/34-92
D1GT23_STAA0/34-92
D1GUH5_STAA0/7-55
D1JCY5_9ARCH/33-91
D1JSP4_9BACE/37-94
D1JV05_9BACE/39-96
D1K6S4_9BACE/27-85
D1LZH9_PSEAE/17-75
D1LZI1_PSEAE/20-78
D1N0H4_9BACT/33-91
D1N215_9BACT/5-50
D1N2K9_9BACT/44-103
D1N7B0_9BACT/51-98
D1NJP4_CLOTM/37-86
D1NN19_CLOTM/35-98
D1NTG8_9BIFI/28-85
D1NXS5_9ENTR/18-68
D1NXW5_9ENTR/57-102
D1NY46_9ENTR/45-104
D1P640_9ENTR/29-87
D1P6Z0_9ENTR/62-122
D1PMQ4_9FIRM/48-106
D1PSB6_9FIRM/28-86
D1Q6Y8_STAAU/36-94
D1Q8T4_STAAU/36-94
D1Q990_STAAU/28-90
D1QAA9_STAAU/36-94
D1QAB7_STAAU/34-92
D1QBU1_STAAU/29-87
D1QCL3_STAAU/68-126
D1QEZ2_STAAU/36-94
D1QFL2_STAAU/28-90
D1QG43_STAAU/34-92
D1QGT2_STAAU/29-87
D1QIB4_STAAU/68-126
D1QJL0_STAAU/36-94
D1QNV3_9BACT/31-89
D1QQK0_9BACT/36-94
D1QY94_STAAU/68-126
D1QZD0_STAAU/28-90
D1QZQ7_STAAU/36-94
D1R0L2_STAAU/29-87
D1R1N3_STAAU/36-94
D1R2Y8_STAAU/34-92
D1R3R1_STAAU/31-89
D1RC59_LEGLO/50-108
D1RMR9_LEGLO/32-90
D1RQE2_SEROD/29-88
D1RT29_SEROD/14-72
D1RWE2_SEROD/22-67
D1RWN4_SEROD/29-87
D1RXS7_SEROD/45-103
D1S120_SEROD/53-113
D1TRX5_YERPE/53-113
D1TTH6_YERPE/34-80
D1TY06_YERPE/29-88
D1TZB4_YERPE/29-87
D1W9P2_9LACO/33-91
D1WCR3_9LACO/33-91
D1WKI0_STAEP/36-94
D1WLV9_STAEP/36-94
D1WMM5_STAEP/35-93
D1WPG7_STAEP/29-87
D1WQ78_STAEP/36-94
D1XBL0_9ACTO/46-94
D1XDC8_9ACTO/34-92
D1XDL6_9ACTO/59-115
D1XDS1_9ACTO/41-99
D1XFU2_9ACTO/50-108
D1XIJ3_9ACTO/182-239
D1XIJ3_9ACTO/44-100
D1XJV5_9ACTO/39-102
D1XL82_9ACTO/73-131
D1XNS3_9ACTO/55-113
D1XQ93_9ACTO/57-114
D1XQM2_9ACTO/48-106
D1XQU7_9ACTO/50-111
D1XR74_9ACTO/41-96
D1XRR9_9ACTO/50-108
D1XTP9_9ACTO/50-98
D1XU04_9ACTO/42-100
D1XU05_9ACTO/29-83
D1Y0L7_9BACT/36-94
D1Y2T5_9BACT/36-94
D1YBN2_PROAC/36-95
D1YC10_PROAC/42-99
D1YD84_PROAC/43-99
D1YGU1_9LACO/2-43
D1YLI6_9LACO/30-88
D1YP92_9FIRM/52-110
D1YPV0_9FIRM/38-100
D1YVM3_METPS/46-107
D1YXZ7_METPS/52-110
D2A9Y1_SHIF2/18-67
D2AFA8_SHIF2/29-87
D2AFQ7_SHIF2/38-96
D2AGE3_SHIF2/31-90
D2AHN0_SHIF2/53-113
D2AII3_SHIF2/29-87
D2AS14_STRRD/68-124
D2ATR2_STRRD/38-96
D2ATS0_STRRD/31-89
D2AUX0_STRRD/37-95
D2AWM3_STRRD/38-90
D2AWS2_STRRD/30-87
D2AWX3_STRRD/56-114
D2AZQ3_STRRD/40-97
D2AZR1_STRRD/34-92
D2B034_STRRD/48-104
D2B1K5_STRRD/39-97
D2B1T8_STRRD/48-104
D2B225_STRRD/34-92
D2B3B0_STRRD/134-194
D2B439_STRRD/182-240
D2B439_STRRD/44-101
D2B5L6_STRRD/42-97
D2B755_STRRD/29-88
D2B7B7_STRRD/43-101
D2B7B9_STRRD/29-87
D2B7D7_STRRD/42-100
D2B7K0_STRRD/44-102
D2B9C7_STRRD/43-91
D2B9Z4_STRRD/50-108
D2BBC6_STRRD/43-101
D2BBN2_STRRD/191-244
D2BBN2_STRRD/45-101
D2BDL7_STRRD/45-102
D2BET9_STRRD/28-86
D2BF86_STRRD/44-101
D2BFL2_STRRD/55-112
D2BFM1_STRRD/55-112
D2BHV5_DEHSV/51-109
D2BJM4_DEHSV/34-92
D2BKD2_LACLK/30-88
D2BLX6_LACLK/47-104
D2BMV8_LACLK/35-92
D2BN64_LACLK/39-97
D2BP60_LACLK/33-90
D2BPI9_LACLK/45-97
D2BPM2_LACLK/38-96
D2BPQ0_LACLK/35-93
D2BQ36_LACLK/29-89
D2BQZ3_LACLK/29-87
D2BUW0_DICD5/17-67
D2BV51_DICD5/53-113
D2BW61_DICD5/36-93
D2BXB7_DICD5/47-105
D2BXT5_DICD5/29-88
D2C0I2_DICD5/35-92
D2C0N5_DICD5/52-113
D2C2B5_DICD5/51-112
D2C5I3_THENR/40-88
D2C6L7_THENR/29-87
D2EHK0_PEDAC/28-86
D2EHL7_PEDAC/28-86
D2EMP9_9STRE/36-93
D2ENP2_9STRE/32-91
D2EQ65_9STRE/42-100
D2EQ90_9STRE/27-85
D2ERS9_9STRE/33-91
D2ES69_9STRE/28-86
D2EZ41_9BACE/39-96
D2F0S1_9BACE/27-85
D2F4L8_STAAU/36-94
D2F5U8_STAAU/29-87
D2F826_STAAU/68-126
D2F9H1_STAAU/28-90
D2F9V1_STAAU/36-94
D2FA82_STAAU/34-92
D2FB72_STAAU/36-94
D2FBZ6_STAAU/29-87
D2FE68_STAAU/68-126
D2FFW2_STAAU/28-90
D2FG91_STAAU/36-94
D2FGL8_STAAU/34-92
D2FJZ8_STAAU/36-94
D2FKS6_STAAU/29-87
D2FMU1_STAAU/75-133
D2FPV0_STAAU/36-94
D2FQ81_STAAU/34-92
D2FR10_STAAU/31-89
D2FTC6_STAAU/36-94
D2FU78_STAAU/29-87
D2FWA6_STAAU/68-126
D2FXV5_STAAU/28-90
D2FY87_STAAU/36-94
D2FYL6_STAAU/34-92
D2FZB1_STAAU/36-94
D2G060_STAAU/29-87
D2G1D0_STAAU/68-126
D2G3J9_STAAU/28-90
D2G3X3_STAAU/36-94
D2G4A2_STAAU/34-92
D2G7T0_STAAU/36-94
D2G8K3_STAAU/29-87
D2GA77_STAAU/68-126
D2GC19_STAAU/28-90
D2GCE2_STAAU/36-94
D2GCR6_STAAU/34-92
D2GE92_STAAU/36-94
D2GF17_STAAU/29-87
D2GHA8_STAAU/68-126
D2GJN5_STAAU/28-90
D2GK05_STAAU/36-94
D2GKD1_STAAU/34-92
D2GL93_STAAU/28-90
D2GLM6_STAAU/36-94
D2GM03_STAAU/34-92
D2GPS6_STAAU/36-94
D2GQC1_STAAU/29-87
D2GSF7_STAAU/68-126
D2J5X2_STAAU/31-89
D2J8S3_STAAU/31-89
D2J9Q8_STAAU/56-116
D2JAJ2_STAAU/31-89
D2JDG0_STAAU/31-89
D2JDK5_9STAP/32-90
D2KPJ1_9RHOB/52-112
D2L5Z5_9DELT/46-104
D2L601_9DELT/39-97
D2L7U2_9DELT/35-93
D2L9L0_9DELT/30-88
D2MLR8_9FIRM/35-93
D2MMN9_9FIRM/39-97
D2N594_STAA5/36-94
D2N626_STAA5/29-87
D2N891_STAA5/35-93
D2N9K0_STAA5/28-90
D2N9X1_STAA5/36-94
D2NA97_STAA5/36-94
D2NAA4_STAA5/34-92
D2NF38_ECOS5/18-67
D2NIJ3_ECOS5/19-77
D2NIS1_ECOS5/29-88
D2NLJ6_ECOS5/53-113
D2NQ61_ROTMD/55-115
D2NUX5_LISM1/30-87
D2NVS0_LISM1/32-89
D2NWM6_LISM1/36-91
D2NWV3_LISM1/37-95
D2NYN8_LISM1/52-102
D2NYP4_LISM1/36-94
D2P064_LISM1/28-86
D2P088_LISM1/33-91
D2P1D4_LISM1/38-96
D2P2P9_LISM1/33-91
D2P2Z5_LISM1/34-93
D2P470_LISM2/38-96
D2P5I5_LISM2/33-91
D2P5T1_LISM2/34-93
D2P6C1_LISM2/30-87
D2P789_LISM2/32-89
D2P878_LISM2/37-95
D2P8I2_LISM2/36-91
D2PA57_LISM2/52-102
D2PA63_LISM2/36-94
D2PB53_LISM2/28-86
D2PBL0_LISM2/33-91
D2PJH7_SULID/48-106
D2PP33_KRIFD/53-113
D2PP45_KRIFD/36-94
D2PPG6_KRIFD/64-120
D2PPV9_KRIFD/27-78
D2PQQ2_KRIFD/30-88
D2PQX8_KRIFD/30-88
D2PR03_KRIFD/52-110
D2PSK4_KRIFD/40-94
D2PTM0_KRIFD/40-98
D2PU20_KRIFD/46-107
D2PV40_KRIFD/31-89
D2PVG7_KRIFD/35-92
D2PWS6_KRIFD/32-89
D2PXJ9_KRIFD/54-113
D2PYQ2_KRIFD/33-91
D2Q249_KRIFD/59-115
D2Q373_KRIFD/51-107
D2Q789_BIFDB/32-87
D2QE74_SPILD/44-104
D2QIC5_SPILD/36-96
D2QM89_SPILD/34-92
D2QW72_PIRSD/31-89
D2QXJ2_PIRSD/44-104
D2QY77_PIRSD/47-106
D2R4C4_PIRSD/31-89
D2RHR7_ARCPA/3-50
D2S2Z5_HALTV/27-80
D2S3T6_GEOOG/33-91
D2S445_GEOOG/40-95
D2S4R9_GEOOG/46-103
D2S5S3_GEOOG/39-97
D2S5S7_GEOOG/37-95
D2S7H4_GEOOG/47-105
D2S8G0_GEOOG/35-93
D2T3A8_ERWP6/18-67
D2T5T7_ERWP6/53-113
D2TAA4_ERWP6/45-103
D2TBI0_ERWP6/31-90
D2TD61_ERWP6/32-91
D2THJ4_CITRI/29-88
D2TIE5_CITRI/38-96
D2TLB3_CITRI/29-87
D2TLG9_CITRI/53-113
D2TNI2_CITRI/18-67
D2U0K9_9ENTR/31-89
D2U120_9ENTR/18-67
D2U3R1_9ENTR/29-88
D2U494_9ENTR/64-124
D2U8A9_XANAP/46-104
D2U8V0_XANAP/40-96
D2UDL4_XANAP/52-112
D2UH95_STAAU/28-90
D2UHL1_STAAU/36-94
D2UHY7_STAAU/34-92
D2UK98_STAAU/36-94
D2UL15_STAAU/29-87
D2UN40_STAAU/75-133
D2UQ73_STAAU/36-94
D2UR04_STAAU/29-87
D2UT21_STAAU/68-126
D2UUJ0_STAAU/28-90
D2UUW5_STAAU/36-94
D2UV86_STAAU/34-92
D2YAH1_VIBMI/46-104
D2YB11_VIBMI/31-89
D2YBM8_VIBMI/29-88
D2YCX6_VIBMI/43-104
D2YI46_VIBMI/15-64
D2YKP3_VIBMI/31-89
D2YKW9_VIBMI/29-88
D2YQP8_VIBMI/15-64
D2YRB8_VIBMI/46-104
D2YS05_VIBMI/43-104
D2YVB6_VIBMI/32-90
D2Z507_9BACT/31-89
D2Z8V4_9BACT/36-94
D2Z9Y6_9ENTR/42-100
D2Z9Z6_9ENTR/29-87
D2ZA21_9ENTR/36-95
D2ZAS4_9ENTR/44-102
D2ZBN0_9ENTR/31-90
D2ZCB8_9ENTR/48-106
D2ZGS7_9ENTR/18-67
D2ZJF8_9ENTR/53-113
D2ZJL4_9ENTR/29-87
D2ZP01_METSM/35-92
D2ZRY4_METSM/1-35
D2ZYA6_NEIMU/34-92
D2ZYQ5_NEIMU/53-113
D3A0J4_NEIMU/39-97
D3A1R7_NEISU/34-92
D3A7Y5_NEISU/34-92
D3A8E8_NEISU/53-113
D3ACC3_9CLOT/29-87
D3ADV9_9CLOT/31-89
D3AEC9_9CLOT/47-106
D3AF35_9CLOT/16-74
D3AJK3_9CLOT/14-63
D3AMH1_9CLOT/34-89
D3ASN8_9CLOT/33-90
D3AUJ5_9CLOT/19-76
D3CT65_9ACTO/36-89
D3CVU3_9ACTO/55-115
D3CW14_9ACTO/38-96
D3CX78_9ACTO/102-159
D3CXT6_9ACTO/36-98
D3CZA1_9ACTO/49-108
D3D024_9ACTO/83-143
D3D1R3_9ACTO/87-140
D3D4X4_9ACTO/33-92
D3D4Y3_9ACTO/72-130
D3D5E3_9ACTO/35-93
D3D7T4_9ACTO/32-90
D3DA58_9ACTO/45-103
D3DCU8_9ACTO/48-105
D3DYS0_METRM/41-96
D3DZB4_METRM/29-84
D3E0P7_METRM/37-95
D3E2A5_METRM/35-92
D3E2S8_METRM/41-98
D3E4T5_METRM/53-111
D3E717_GEOS4/38-96
D3E8J6_GEOS4/29-87
D3E9R8_GEOS4/36-87
D3EB71_GEOS4/35-93
D3ECB5_GEOS4/47-106
D3ECI7_GEOS4/47-105
D3ECR7_GEOS4/28-86
D3EE14_GEOS4/39-97
D3EEB2_GEOS4/33-91
D3EG53_GEOS4/60-123
D3EGE3_GEOS4/21-79
D3EIF7_GEOS4/48-105
D3EIL4_GEOS4/28-86
D3EIZ7_GEOS4/33-91
D3EK22_GEOS4/35-93
D3EL74_GEOS4/38-96
D3EM85_GEOS4/36-93
D3ER84_STAA4/1-49
D3ERN8_STAA4/28-90
D3ESE5_STAA4/36-94
D3ET67_STAA4/34-92
D3EUF1_STAA4/36-94
D3EVE4_STAA4/29-87
D3EXF8_STAA4/55-113
D3EZJ9_CONWI/43-101
D3F165_CONWI/36-94
D3F652_CONWI/31-88
D3F6E6_CONWI/30-88
D3F910_CONWI/41-97
D3F9Q6_CONWI/52-112
D3FAK6_CONWI/57-117
D3FDG4_CONWI/32-90
D3FEJ1_CONWI/43-101
D3FER7_CONWI/45-103
D3FF00_CONWI/41-99
D3FSJ1_BACPE/36-94
D3FVE7_BACPE/43-101
D3FVF9_BACPE/39-90
D3FWF0_BACPE/33-91
D3FXC1_BACPE/36-94
D3FZX8_BACPE/34-92
D3GRS2_ECO44/29-87
D3GSG7_ECO44/38-96
D3GUD7_ECO44/29-88
D3GXC8_ECO44/18-67
D3H4U4_ECO44/53-113
D3H7C2_STRM6/32-91
D3HAM7_STRM6/33-91
D3HBL3_STRM6/36-93
D3HC09_STRG3/35-92
D3HEE4_STRG3/28-86
D3HGV3_STRG3/35-93
D3HH77_STRG3/33-91
D3HP50_LEGLN/50-108
D3HTW9_LEGLN/32-90
D3I0C3_9BACT/29-87
D3I3V3_9BACT/7-65
D3I7V2_9BACT/29-88
D3IJR2_9BACT/300-354
D3KIS8_LISMO/32-89
D3KKQ6_LISMO/36-91
D3KLC1_LISMO/45-95
D3KLC7_LISMO/54-112
D3KLT1_LISMO/33-91
D3KLY3_LISMO/30-87
D3KMA9_LISMO/36-94
D3KMH2_LISMO/33-91
D3KMQ1_LISMO/38-96
D3KP31_LISMO/28-86
D3L6S6_OENOE/33-91
D3L8K4_OENOE/43-101
D3LAB6_OENOE/36-93
D3LBS7_OENOE/34-90
D3LCV7_ENTFC/30-88
D3LDH7_ENTFC/35-93
D3LET4_ENTFC/28-86
D3LEU5_ENTFC/45-93
D3LFB9_ENTFC/33-91
D3LIM0_ENTFC/47-105
D3LSQ5_9FIRM/37-94
D3LSS6_9FIRM/32-91
D3LX30_9FIRM/31-89
D3LZP6_9ACTO/45-104
D3M159_9ACTO/67-125
D3M1U5_9ACTO/42-100
D3M5G2_9ACTO/34-92
D3M5N1_9ACTO/41-99
D3M5V9_9ACTO/40-98
D3M7E7_9ACTO/60-117
D3MB42_PROAC/68-127
D3MF73_PROAC/97-153
D3MG93_PROAC/42-99
D3ML67_PROAC/42-99
D3MMD7_PROAC/36-95
D3MMI1_PROAC/43-99
D3MPG1_9FIRM/32-90
D3MT75_9FIRM/37-95
D3MT85_9FIRM/112-170
D3NR27_AZOS1/40-99
D3NS19_AZOS1/107-165
D3NTF5_AZOS1/39-97
D3NU89_AZOS1/67-125
D3NXZ9_AZOS1/61-119
D3P183_AZOS1/77-135
D3P1R5_AZOS1/37-96
D3P2K8_AZOS1/63-121
D3P5B8_AZOS1/43-101
D3PRL5_MEIRD/44-102
D3PTT4_MEIRD/47-106
D3PUT5_STANL/35-93
D3PWG4_STANL/45-102
D3PY24_STANL/50-111
D3PZH2_STANL/37-95
D3PZM4_STANL/31-93
D3Q099_STANL/47-105
D3Q302_STANL/50-111
D3Q3F0_STANL/8-66
D3Q3I4_STANL/36-90
D3Q6L0_STANL/39-96
D3Q7I5_STANL/36-86
D3Q8A9_STANL/33-90
D3Q9Z8_STANL/34-90
D3QAM0_STANL/38-94
D3QAQ6_STANL/43-98
D3QBF9_STANL/38-96
D3QBM2_STANL/33-91
D3QDW1_STALH/29-87
D3QEH8_STALH/56-116
D3QES7_STALH/36-94
D3QF24_STALH/28-86
D3QHB8_STALH/34-92
D3QHP1_STALH/36-94
D3QI20_STALH/30-93
D3QJ46_STALH/35-93
D3QLV5_ECOCB/18-67
D3QPN6_ECOCB/53-113
D3QPT7_ECOCB/40-98
D3QT78_ECOCB/38-96
D3QTZ9_ECOCB/29-88
D3R0V2_CLOB3/43-101
D3R101_CLOB3/49-107
D3R1E2_CLOB3/29-87
D3R377_CLOB3/36-94
D3R7V7_BIFAB/39-95
D3RCV4_KLEVT/29-87
D3RDA9_KLEVT/29-88
D3RDR1_KLEVT/36-95
D3RFX5_KLEVT/38-96
D3RHN5_KLEVT/57-116
D3RIV4_KLEVT/29-87
D3RJH9_KLEVT/53-113
D3RMA8_KLEVT/18-67
D3SBP4_THISK/49-107
D3SIV9_DEHSG/41-99
D3SKJ0_DEHSG/34-92
D3STS9_NATMM/141-183
D3T5P0_THEIA/34-92
D3UKD3_LISSS/49-102
D3UKD9_LISSS/32-89
D3UKT0_LISSS/32-90
D3UKZ4_LISSS/32-90
D3ULA6_LISSS/33-91
D3UMC5_LISSS/38-96
D3UNK7_LISSS/33-91
D3UP05_LISSS/43-103
D3UPE8_LISSS/30-87
D3UQI8_LISSS/37-95
D3URF2_LISSS/36-91
D3USH2_LISSS/13-60
D3UX21_XENBS/29-87
D3V1S0_XENBS/29-88
D3V3S0_XENBS/22-71
D3V3X4_XENBS/57-117
D3VAE1_XENNA/53-113
D3VAI1_XENNA/22-70
D3VD77_XENNA/29-88
D3VFK2_XENNA/51-110
D3VKE3_XENNA/29-87
D4B9P6_9ENTR/38-96
D4B9Z4_9ENTR/31-90
D4BCE8_9ENTR/18-67
D4BER0_9ENTR/36-95
D4BH57_9ENTR/40-98
D4BHF2_9ENTR/53-113
D4BJY4_9ENTR/32-90
D4BQ40_BIFBR/31-87
D4BTS3_PRORE/49-110
D4BVX3_PRORE/18-68
D4BW19_PRORE/57-117
D4BZK4_PRORE/36-96
D4C123_PRORE/29-87
D4C328_PRORE/15-74
D4C4R8_PRORE/29-87
D4C9B9_9CLOT/127-181
D4CHE2_9CLOT/35-91
D4CHQ7_9CLOT/39-96
D4CIM2_9FIRM/37-95
D4CJ84_9FIRM/59-117
D4CR18_9FIRM/1-43
D4CSH7_9FUSO/32-90
D4CTX2_9FUSO/34-92
D4DND1_NEIEG/33-91
D4DXK9_SEROD/29-87
D4DZY0_SEROD/44-102
D4E2I1_SEROD/53-113
D4E6V5_SEROD/18-77
D4E9N9_SEROD/22-67
D4EC46_AGGAC/14-68
D4EHA6_ENTFA/29-86
D4EIW0_ENTFA/35-93
D4EJ06_ENTFA/32-90
D4EKL4_ENTFA/44-102
D4EMF4_ENTFA/28-86
D4EQP3_ENTFA/64-122
D4ES68_ENTFA/35-93
D4ET13_ENTFA/32-90
D4ETA9_ENTFA/64-122
D4ETW1_ENTFA/44-102
D4EW42_ENTFA/29-86
D4EXB8_ENTFA/28-86
D4F5Q8_EDWTA/15-74
D4F6C8_EDWTA/29-87
D4F8J7_EDWTA/18-67
D4F910_EDWTA/53-113
D4FEH6_9LACO/29-87
D4FH73_9LACO/35-93
D4FI71_STAEP/38-96
D4FK31_STAEP/29-87
D4FKG3_STAEP/36-94
D4FL17_STAEP/57-115
D4FNB5_STAEP/36-94
D4FPT4_STROR/36-93
D4FRA3_STROR/33-91
D4FT03_STROR/42-104
D4FU35_STROR/42-100
D4FUL3_STROR/32-91
D4FUS5_BACNA/49-107
D4FVN4_BACNA/38-96
D4FVQ7_BACNA/41-99
D4FVU6_BACNA/32-90
D4FXT3_BACNA/34-92
D4FZR4_BACNA/36-94
D4G156_BACNA/35-93
D4G2G2_BACNA/32-89
D4G2T5_BACNA/34-92
D4G335_BACNA/61-119
D4G3Z7_BACNA/34-92
D4G481_BACNA/28-86
D4G4J8_BACNA/39-97
D4G503_BACNA/28-86
D4G5F6_BACNA/38-100
D4G5R9_BACNA/36-96
D4G5S2_BACNA/32-90
D4G6K5_BACNA/47-105
D4G6R8_BACNA/38-96
D4G742_BACNA/44-102
D4GBZ4_PANAM/31-90
D4GCW2_PANAM/31-89
D4GDM4_PANAM/29-88
D4GGI4_PANAM/45-103
D4GKX5_PANAM/61-121
D4GMH7_PANAM/18-67
D4H0R9_DENA2/54-114
D4H269_DENA2/39-97
D4H6T8_DENA2/39-97
D4H6X7_DENA2/30-87
D4H7F2_DENA2/33-91
D4H7V9_DENA2/32-90
D4HBH6_PROAS/43-99
D4HC97_PROAS/36-95
D4HE42_PROAS/42-99
D4HYW6_ERWAC/18-67
D4HZ39_ERWAC/53-113
D4I0U5_ERWAC/32-91
D4I2E5_ERWAC/43-102
D4I4D3_ERWAC/48-106
D4I8N8_ERWAE/18-67
D4I9A8_ERWAE/53-113
D4IA58_ERWAE/32-91
D4IC48_ERWAE/29-88
D4IFG7_ERWAE/48-106
D4IP39_9BACT/27-85
D4J0N3_BUTFI/58-116
D4J1T0_BUTFI/38-77
D4J3W9_9FIRM/30-88
D4J3Y1_9FIRM/31-89
D4J4D0_9FIRM/32-90
D4J5A7_9FIRM/31-93
D4JA07_9FIRM/36-93
D4JCN1_9FIRM/13-60
D4JCX5_9FIRM/32-92
D4JFR9_9FIRM/32-90
D4JMJ4_9FIRM/32-90
D4JUQ8_9FIRM/32-90
D4K893_9FIRM/32-90
D4KET1_9FIRM/30-88
D4KFH9_9FIRM/47-104
D4KKM0_9FIRM/35-91
D4KKW2_9FIRM/34-92
D4KLA1_9FIRM/38-96
D4KRI4_9FIRM/50-99
D4KTH2_9FIRM/27-86
D4KUX4_9FIRM/35-91
D4KWX6_9FIRM/50-99
D4L1C0_9FIRM/27-86
D4L418_9FIRM/34-92
D4LAD8_9FIRM/55-115
D4LC99_9FIRM/28-86
D4LIG4_9FIRM/27-86
D4LVW5_9FIRM/34-92
D4LYW9_9FIRM/30-88
D4M2T8_9FIRM/32-90
D4M3A8_9FIRM/34-92
D4M4Q6_9FIRM/37-95
D4M810_9BACT/39-94
D4M9Y7_9BACT/36-94
D4MBK5_9ENTE/34-92
D4MDK0_9ENTE/35-93
D4MEV9_9ENTE/32-90
D4MFJ3_9ENTE/29-86
D4MPF6_9FIRM/33-91
D4MQ79_9FIRM/35-91
D4MR65_9FIRM/38-96
D4MVC2_9FIRM/31-89
D4MYP8_9FIRM/3-43
D4MZW2_9FIRM/30-88
D4N103_9FIRM/31-89
D4PI13_LISMO/33-91
D4PIP2_LISMO/54-112
D4PIP8_LISMO/45-95
D4PJ52_LISMO/38-96
D4PJP5_LISMO/33-91
D4PKZ5_LISMO/32-89
D4PMC1_LISMO/36-94
D4PNL6_LISMO/36-91
D4PPT7_LISMO/30-87
D4PRC4_LISMO/45-95
D4PRD0_LISMO/54-112
D4PS26_LISMO/33-91
D4PT63_LISMO/38-96
D4PUD2_LISMO/33-91
D4PUP8_LISMO/30-87
D4PVR3_LISMO/36-94
D4PWK3_LISMO/32-89
D4PXW9_LISMO/36-91
D4PZX5_LISMO/32-89
D4Q110_LISMO/33-91
D4Q203_LISMO/33-91
D4Q2D3_LISMO/36-94
D4Q307_LISMO/30-87
D4Q3L0_LISMO/54-112
D4Q3L6_LISMO/45-95
D4Q4N9_LISMO/36-91
D4Q5U2_LISMO/38-96
D4QHQ6_ENTFC/41-99
D4QIU8_ENTFC/34-92
D4QJ16_ENTFC/1-54
D4QMF6_ENTFC/28-86
D4QMG3_ENTFC/37-85
D4QP01_ENTFC/30-88
D4QTK2_ENTFC/37-85
D4QTL3_ENTFC/28-86
D4QVU7_ENTFC/35-93
D4QWR3_ENTFC/41-99
D4QX32_ENTFC/34-92
D4QXD4_ENTFC/30-88
D4QXS6_ENTFC/41-99
D4QYT7_ENTFC/34-92
D4R1Q8_ENTFC/28-86
D4R1R9_ENTFC/37-85
D4R1V5_ENTFC/37-95
D4R5D0_ENTFC/30-88
D4R5W2_ENTFC/41-99
D4R8I0_ENTFC/35-93
D4R948_ENTFC/34-92
D4R963_ENTFC/37-85
D4RAP1_ENTFC/28-86
D4RDU2_ENTFC/30-88
D4RG34_ENTFC/28-86
D4RGA7_ENTFC/37-95
D4RGZ0_ENTFC/30-88
D4RHQ1_ENTFC/37-85
D4RJ26_ENTFC/35-93
D4RKZ3_ENTFC/41-99
D4RLB8_ENTFC/34-92
D4RMK1_ENTFC/28-86
D4RNI5_ENTFC/30-88
D4RPP8_ENTFC/35-93
D4RS93_ENTFC/34-92
D4RSR9_ENTFC/41-99
D4RVF5_ENTFC/37-85
D4S0Z3_9FIRM/32-90
D4S1T8_9FIRM/32-90
D4SIA0_ENTFC/34-92
D4SK63_ENTFC/41-99
D4SKM4_ENTFC/30-88
D4SNH2_ENTFC/35-93
D4SPF0_ENTFC/28-86
D4SPF7_ENTFC/37-85
D4ST71_9XANT/43-98
D4SX11_9XANT/43-98
D4SX21_9XANT/52-112
D4SZN9_9XANT/45-103
D4T343_9XANT/43-98
D4T3V2_9XANT/52-112
D4T565_9XANT/43-98
D4TBP3_9XANT/45-103
D4TJ85_9NOST/37-95
D4TTR6_9NOST/16-74
D4U2D9_9ACTO/34-92
D4U2R3_STAAU/29-87
D4U4X4_STAAU/28-90
D4U5A3_STAAU/36-94
D4U6H6_STAAU/36-94
D4U7A8_STAAU/36-94
D4U7B6_STAAU/34-92
D4U840_STAAU/68-126
D4UA89_STAAU/31-89
D4UAX2_STAAU/28-90
D4UBA1_STAAU/36-94
D4UBN9_STAAU/34-92
D4UDQ0_STAAU/29-87
D4UE45_STAAU/68-126
D4UF24_STAAU/36-94
D4UIF4_STAAU/31-89
D4UX34_ENTFA/35-93
D4UYL2_ENTFA/28-86
D4V089_ENTFA/32-90
D4V131_ENTFA/37-95
D4V2Z3_ENTFA/34-92
D4V3K6_BACVU/27-85
D4VP96_9BACE/39-96
D4VTX4_ENTFC/34-92
D4VYG9_ENTFC/35-93
D4VYQ5_ENTFC/71-129
D4VYY9_ENTFC/30-88
D4W135_ENTFC/37-85
D4W143_ENTFC/28-86
D4W1E4_9FIRM/35-91
D4W2H3_9FIRM/37-95
D4W514_9FIRM/29-86
D4W5A6_9FIRM/35-93
D4W652_9FIRM/39-95
D4W8Z1_9FIRM/33-91
D4WA65_BACOV/39-96
D4WAH4_BACOV/36-94
D4X0G9_BACOV/39-96
D4X4Q1_9BURK/48-106
D4X6X3_9BURK/46-105
D4XAG5_9BURK/52-110
D4XAJ0_9BURK/116-174
D4XBF2_9BURK/59-117
D4XEA4_9BURK/58-117
D4XH64_9BURK/27-88
D4XJ23_9BURK/46-104
D4XJ68_9BURK/32-89
D4XJU4_9BURK/34-91
D4XK21_ACIHA/36-94
D4XMP7_ACIHA/31-89
D4XNP1_ACIHA/41-99
D4XUM0_ACIHA/35-93
D4Y3T6_BACTR/37-95
D4Y3X1_BACTR/36-94
D4Y5D0_BACTR/32-90
D4Y770_BACTR/29-87
D4Y8J3_BACTR/48-106
D4Y932_BACTR/37-95
D4YB53_BACTR/30-88
D4YIH3_9LACT/40-98
D4YJ76_9LACT/36-92
D4YLZ9_9MICO/84-144
D4YM32_9MICO/10-60
D4YN07_9MICO/38-96
D4YXE8_SPHJU/256-309
D4Z377_SPHJU/35-93
D4Z6Z5_SPHJU/13-69
D4Z7Q1_SPHJU/37-95
D4Z808_SPHJU/32-91
D4ZC03_SHEVD/40-98
D4ZIX3_SHEVD/31-89
D4ZJD6_SHEVD/31-89
D4ZKT4_SHEVD/32-90
D4ZMK4_SHEVD/48-106
D5AGU4_STRGZ/41-99
D5AHZ0_STRGZ/28-86
D5AJR9_STRGZ/33-91
D5AZ35_YERPZ/21-67
D5B278_YERPZ/53-113
D5B688_YERPZ/29-88
D5B7I7_YERPZ/29-87
D5B9E1_ZUNPS/38-96
D5BE35_ZUNPS/31-88
D5BGD8_ZUNPS/33-91
D5BGG3_ZUNPS/37-101
D5BH14_ZUNPS/42-102
D5C3W0_NITHN/31-89
D5C8G5_ENTCC/53-113
D5C8W2_ENTCC/38-96
D5C914_ENTCC/29-87
D5CBQ3_ENTCC/29-88
D5CG17_ENTCC/36-95
D5CG42_ENTCC/29-87
D5CG50_ENTCC/42-100
D5CHI0_ENTCC/18-67
D5CRG0_SIDLE/32-90
D5CVJ0_ECOKI/52-112
D5CXA7_ECOKI/18-67
D5CYH7_ECOKI/53-113
D5CZK7_ECOKI/52-112
D5D2P4_ECOKI/38-96
D5D3A9_ECOKI/29-88
D5DAS9_BACMD/45-103
D5DC81_BACMD/28-86
D5DCF6_BACMD/38-96
D5DCG1_BACMD/34-92
D5DCW2_BACMD/34-92
D5DD07_BACMD/40-98
D5DDC9_BACMD/38-96
D5DDD2_BACMD/34-92
D5DDP7_BACMD/33-91
D5DEC2_BACMD/38-96
D5DEJ9_BACMD/43-101
D5DES8_BACMD/32-90
D5DF59_BACMD/46-104
D5DFB7_BACMD/34-92
D5DG15_BACMD/25-83
D5DGC0_BACMD/35-93
D5DGX5_BACMD/35-93
D5DHC8_BACMD/46-103
D5DHG1_BACMD/30-88
D5DIT3_BACMD/34-92
D5DJ67_BACMD/29-86
D5DKJ7_BACMD/44-102
D5DLP0_BACMD/37-95
D5DN88_BACMD/32-90
D5DP16_BACMQ/44-102
D5DPJ5_BACMQ/44-102
D5DQY7_BACMQ/35-93
D5DRT8_BACMQ/38-96
D5DSP7_BACMQ/43-101
D5DTA1_BACMQ/32-90
D5DTF7_BACMQ/25-83
D5DTN3_BACMQ/37-95
D5DU50_BACMQ/30-88
D5DVD4_BACMQ/32-90
D5DX59_BACMQ/35-93
D5DZ84_BACMQ/34-92
D5DZD0_BACMQ/40-98
D5DZN3_BACMQ/46-103
D5E0S8_BACMQ/34-92
D5E1K1_BACMQ/38-96
D5E1K4_BACMQ/31-89
D5E264_BACMQ/38-96
D5E269_BACMQ/34-92
D5E2N7_BACMQ/28-86
D5E318_BACMQ/29-86
D5E804_METMS/7-56
D5E9C7_METMS/36-92
D5EA11_METMS/45-100
D5EL81_CORAD/57-125
D5EY71_PRER2/35-93
D5GZD0_LACCS/29-87
D5HDT2_9FIRM/32-90
D5HG09_9FIRM/32-90
D5MV21_BACSU/34-92
D5MVH8_BACSU/38-96
D5MVK0_BACSU/40-98
D5MVN5_BACSU/32-90
D5MVW2_BACSU/28-86
D5MWG1_BACSU/34-92
D5MXC3_BACSU/45-103
D5MXC6_BACSU/47-105
D5N0C1_BACSU/34-92
D5N0M0_BACSU/61-119
D5N0S6_BACSU/32-89
D5N139_BACSU/36-94
D5N1E6_BACSU/35-93
D5N1N9_BACSU/53-113
D5N201_BACSU/47-105
D5N2P8_BACSU/35-93
D5N3I6_BACSU/38-96
D5N3T4_BACSU/44-102
D5N3Y8_BACSU/49-107
D5N433_BACSU/47-96
D5N468_BACSU/28-86
D5N4U1_BACSU/36-96
D5N4U4_BACSU/32-90
D5N5R5_BACSU/33-91
D5N8S0_9BURK/55-113
D5N8T4_9BURK/56-114
D5N9Q4_9BURK/32-90
D5NAI7_9BURK/34-92
D5NB29_9BURK/41-99
D5NCK3_9BURK/14-72
D5NEQ0_9BURK/47-105
D5NH75_9BURK/39-97
D5NHL5_9BURK/43-94
D5NMN8_9BURK/31-89
D5NP95_9BURK/46-103
D5NPB1_9BURK/55-113
D5NRE3_9BURK/72-131
D5NS89_9BURK/34-89
D5NTI6_9BURK/51-111
D5NWN5_CORAM/42-100
D5NX32_CORAM/51-111
D5NY22_CORAM/41-98
D5P5S4_9MYCO/76-134
D5P7S3_9MYCO/38-96
D5P9U2_9MYCO/43-101
D5PBH6_9MYCO/35-92
D5PCF2_9MYCO/57-117
D5PEW0_9MYCO/32-90
D5PH79_9MYCO/42-108
D5PHV4_9MYCO/42-100
D5PJ66_9MYCO/36-94
D5Q166_CLODI/41-99
D5Q184_CLODI/34-92
D5Q2P5_CLODI/51-108
D5Q385_CLODI/33-91
D5Q389_CLODI/43-102
D5Q4P0_CLODI/34-92
D5Q5U8_CLODI/35-93
D5Q5Y6_CLODI/37-95
D5Q7S9_CLODI/50-108
D5Q7X3_CLODI/35-80
D5Q8Q5_CLODI/33-92
D5Q8S4_CLODI/35-93
D5QD26_GLUHA/30-89
D5QEQ8_GLUHA/2-52
D5QET3_GLUHA/87-144
D5QGS2_GLUHA/51-109
D5QK69_METTR/57-117
D5QUV4_METTR/33-91
D5RAU5_FUSNN/34-92
D5RDI1_FUSNN/32-90
D5RJC1_9PROT/38-96
D5RML0_9PROT/74-132
D5RP14_9PROT/73-131
D5RQE9_9PROT/29-88
D5RRK7_9PROT/44-101
D5RTI1_9PROT/24-83
D5RVB0_CLODI/33-92
D5RVC8_CLODI/35-93
D5RW91_CLODI/34-92
D5RWB0_CLODI/41-99
D5RXP3_CLODI/51-108
D5RYC0_CLODI/33-91
D5RYC4_CLODI/43-102
D5RZA8_CLODI/34-92
D5S0I0_CLODI/35-80
D5S0M4_CLODI/50-108
D5S2M0_CLODI/37-95
D5S2Q8_CLODI/35-93
D5S509_STRPA/28-86
D5S7S5_STRPA/41-99
D5S8L3_STRPA/27-85
D5S9Q7_STRPA/47-105
D5S9R5_STRPA/36-93
D5SA22_STRPA/34-93
D5SNV8_PLAL2/41-101
D5SR07_PLAL2/45-104
D5SRM0_PLAL2/32-90
D5SUI2_PLAL2/34-92
D5T056_LEUKI/43-100
D5T201_LEUKI/33-90
D5T274_LEUKI/35-93
D5T2U3_LEUKI/39-97
D5TCK4_LEGP2/27-85
D5TF76_BIFAV/31-87
D5TMB8_BACT1/31-89
D5TNA2_BACT1/35-87
D5TPP6_BACT1/35-93
D5TQ20_BACT1/1-59
D5TQP3_BACT1/41-99
D5TR81_BACT1/31-89
D5TS83_BACT1/31-88
D5TSL9_BACT1/44-102
D5TU48_BACT1/40-98
D5TU95_BACT1/35-93
D5TW03_BACT1/23-81
D5TWD8_BACT1/1-41
D5TYM8_BACT1/36-94
D5TZ69_BACT1/39-97
D5TZ71_BACT1/33-91
D5TZC2_BACT1/38-96
D5U707_BRAM5/28-86
D5U7B7_BRAM5/30-90
D5U8M5_BRAM5/33-91
D5UDI0_CELFN/37-89
D5UGZ9_CELFN/44-101
D5UJF4_CELFN/41-99
D5UJR9_CELFN/35-93
D5UP62_TSUPD/47-105
D5UQL1_TSUPD/42-100
D5UQM1_TSUPD/44-102
D5UQU9_TSUPD/32-91
D5USS8_TSUPD/35-93
D5UT46_TSUPD/36-92
D5UTL1_TSUPD/32-90
D5UTW5_TSUPD/37-95
D5UUL5_TSUPD/41-98
D5UUU1_TSUPD/56-116
D5V0W1_ARCNC/16-60
D5V173_ARCNC/40-98
D5V2S3_ARCNC/33-91
D5V4G4_ARCNC/39-97
D5V4M4_ARCNC/33-91
D5V729_ARCNC/33-90
D5V7Q0_ARCNC/49-108
D5VDW3_CAUST/58-117
D5VE30_CAUST/37-95
D5VJZ8_CAUST/53-111
D5VK00_CAUST/76-134
D5VKU8_CAUST/46-104
D5VMT1_CAUST/45-103
D5VN58_CAUST/36-94
D5VP23_CAUST/44-102
D5VPT5_CAUST/31-89
D5VUL0_CLOB2/33-91
D5VW69_CLOB2/38-94
D5VW72_CLOB2/64-122
D5VWU6_CLOB2/33-89
D5VZ75_CLOB2/35-93
D5W055_CLOB2/36-94
D5W105_CLOB2/33-91
D5W161_CLOB2/29-87
D5W171_CLOB2/32-90
D5W183_CLOB2/30-88
D5W756_BURSC/41-99
D5W785_BURSC/46-104
D5W886_BURSC/39-97
D5WBD5_BURSC/31-89
D5WCL6_BURSC/34-92
D5WDE1_BURSC/31-89
D5WDX0_BURSC/70-129
D5WES1_BURSC/39-97
D5WF27_BURSC/43-101
D5WF94_BURSC/43-94
D5WG68_BURSC/52-110
D5WH38_BURSC/42-100
D5WI46_BURSC/85-143
D5WJ22_BURSC/32-90
D5WJJ3_BURSC/45-103
D5WMK6_BURSC/38-96
D5WTH9_BACT2/38-95
D5WUL2_BACT2/39-97
D5WWG5_BACT2/33-91
D5X2T1_THIK1/33-86
D5X3R9_THIK1/50-107
D5X3S9_THIK1/34-91
D5X9U3_THEPJ/38-96
D5XB10_THEPJ/31-89
D5XB80_THEPJ/33-91
D5XC65_THEPJ/31-94
D5XDD6_THEPJ/36-94
D5XPE3_MYCTU/83-141
D5XR21_MYCTU/54-114
D5XR22_MYCTU/1-35
D5XRH8_MYCTU/32-90
D5XT38_MYCTU/43-101
D5XVA2_MYCTU/43-101
D5XXM8_MYCTU/33-88
D5Y167_MYCTU/78-138
D5Y1K7_MYCTU/32-90
D5Y352_MYCTU/30-88
D5Y615_MYCTU/43-101
D5Y6X6_MYCTU/33-91
D5YAN1_MYCTU/83-141
D5YBL0_MYCTU/54-114
D5YD56_MYCTU/32-90
D5YEQ6_MYCTU/43-101
D5YHF2_MYCTU/43-101
D5YIJ4_MYCTU/33-91
D5YM72_MYCTU/83-141
D5YP32_MYCTU/54-114
D5YPI1_MYCTU/32-90
D5YR40_MYCTU/58-116
D5YSD8_MYCTU/43-101
D5YVH0_MYCTU/33-91
D5YYP5_MYCTU/83-141
D5Z0X1_MYCTU/54-114
D5Z1B8_MYCTU/32-90
D5Z3P4_MYCTU/43-101
D5Z5J9_MYCTU/43-101
D5Z771_MYCTU/33-91
D5ZB80_MYCTU/83-141
D5ZFH3_MYCTU/43-101
D5ZGN9_MYCTU/43-101
D5ZK79_MYCTU/33-91
D5ZR16_9ACTO/39-102
D5ZS03_9ACTO/34-90
D5ZXM3_9ACTO/55-113
D5ZXP6_9ACTO/50-111
D5ZYA1_9ACTO/45-102
D5ZZ80_9ACTO/57-115
D6A1Q2_9ACTO/46-103
D6A726_9ACTO/48-104
D6A978_9ACTO/13-61
D6AH86_STRFL/53-112
D6AI40_STRFL/57-114
D6AI92_STRFL/41-99
D6AJ74_STRFL/50-111
D6AKH6_STRFL/33-91
D6ALJ3_STRFL/48-108
D6ANJ3_STRFL/30-84
D6ANT7_STRFL/59-115
D6AQ30_STRFL/48-106
D6ASI6_STRFL/45-107
D6ASR2_STRFL/39-102
D6AT03_STRFL/41-97
D6AVB6_STRFL/39-99
D6B2N3_9ACTO/50-111
D6B315_9ACTO/52-109
D6B7Q9_9ACTO/59-115
D6B8R9_9ACTO/41-99
D6BBW7_9ACTO/39-102
D6BD55_9FUSO/34-92
D6BIV8_9FUSO/32-90
D6CQY3_THIS3/50-107
D6CQZ4_THIS3/34-91
D6D8C6_9BACE/39-96
D6DBU5_BIFLO/14-70
D6DCL6_BIFLO/38-94
D6DFC3_CLOSC/38-95
D6DGT1_CLOSC/35-91
D6DSE4_ENTCL/36-95
D6DSH7_ENTCL/42-100
D6DSZ0_ENTCL/31-90
D6DV67_ENTCL/18-67
D6DX44_ENTCL/56-116
D6DX92_ENTCL/29-87
D6E8H9_9ACTN/62-120
D6EC30_STRLI/43-101
D6EFU7_STRLI/42-99
D6EIL6_STRLI/36-94
D6EL81_STRLI/37-92
D6EM83_STRLI/39-102
D6EQM1_STRLI/32-90
D6ET59_STRLI/59-115
D6ETI8_STRLI/50-111
D6ETR2_STRLI/36-95
D6EUJ9_STRLI/55-113
D6EV29_STRLI/51-109
D6EVB5_STRLI/79-139
D6EVS1_STRLI/36-94
D6EXS2_STRLI/42-99
D6F206_MYCTU/54-114
D6F2F8_MYCTU/32-90
D6F417_MYCTU/43-101
D6FIN5_MYCTU/43-101
D6FKC1_MYCTU/33-91
D6FN34_MYCTU/54-114
D6FNY2_MYCTU/32-90
D6FP78_MYCTU/33-91
D6FS35_MYCTU/43-101
D6FVF2_MYCTU/83-141
D6FXD3_MYCTU/43-101
D6GCH1_9ENTR/31-90
D6GDI7_9ENTR/38-96
D6GGF1_9ENTR/18-67
D6GI21_9ENTR/53-113
D6GIA7_9ENTR/29-87
D6GIT6_9ENTR/57-116
D6GMZ7_9ENTR/29-87
D6GN30_9ENTR/36-95
D6GXT8_STAAU/36-94
D6GZ21_STAAU/29-87
D6H0X0_STAAU/68-126
D6H3Y9_STAAU/28-90
D6H4B9_STAAU/36-94
D6H4P8_STAAU/34-92
D6HA85_NEIGO/34-92
D6HBV6_STAAU/28-90
D6HC80_STAAU/36-94
D6HCL0_STAAU/34-92
D6HEV5_STAAU/36-94
D6HFQ0_STAAU/29-87
D6HHW5_STAAU/68-126
D6HJK1_9FIRM/36-94
D6HMR2_9FIRM/43-102
D6HNH5_9FIRM/31-86
D6HNT9_9FIRM/34-92
D6HNY8_9FIRM/31-89
D6HQV5_9FIRM/36-94
D6HRC8_9FIRM/3-57
D6HRD8_9FIRM/31-89
D6HRN8_9FIRM/29-87
D6HTN9_ECOLX/18-67
D6HX43_ECOLX/38-96
D6HXC7_ECOLX/31-90
D6HZZ9_ECOLX/53-113
D6I058_ECOLX/29-87
D6I4K3_ECOLX/29-87
D6I6Q2_ECOLX/18-67
D6IAM9_ECOLX/38-96
D6IAV4_ECOLX/31-90
D6ICB9_ECOLX/53-113
D6ICH0_ECOLX/29-87
D6IHR2_ECOLX/29-87
D6IJK8_ECOLX/29-87
D6IN67_ECOLX/18-67
D6IPZ7_ECOLX/38-96
D6IQC2_ECOLX/31-90
D6IU26_ECOLX/53-113
D6IU78_ECOLX/29-87
D6IUX7_ECOLX/52-112
D6IY95_STAAU/36-94
D6IZ48_STAAU/29-87
D6J1H3_STAAU/68-126
D6J2Q8_STAAU/28-90
D6J335_STAAU/36-94
D6J3G5_STAAU/34-92
D6J7Z0_ECOLX/18-67
D6J9Y0_ECOLX/38-96
D6JAX6_ECOLX/31-90
D6JDQ3_ECOLX/56-116
D6JE25_ECOLX/53-113
D6JE79_ECOLX/1-52
D6JII1_NEIGO/34-92
D6JRF3_ACIG3/41-99
D6JW50_ACIG3/38-96
D6K2D5_9ACTO/1-53
D6K359_9ACTO/50-111
D6K4J1_9ACTO/36-94
D6K5Z4_9ACTO/35-91
D6K6X1_9ACTO/39-102
D6K9C1_9ACTO/51-112
D6KBH1_9ACTO/73-131
D6KCG2_9ACTO/40-97
D6KCP6_9ACTO/96-154
D6KCP9_9ACTO/57-114
D6KDJ5_9ACTO/38-96
D6KDK1_9ACTO/39-97
D6KDN5_9ACTO/54-106
D6KE78_9ACTO/21-79
D6KES5_9ACTO/45-101
D6KEY8_9ACTO/36-94
D6KFD6_9ACTO/30-88
D6KJC0_9FIRM/52-110
D6KJR6_9FIRM/38-100
D6KPP6_9FIRM/52-110
D6KQ57_9FIRM/38-100
D6KSZ9_SCAIO/54-109
D6KZA2_9NEIS/35-93
D6L0L0_9NEIS/35-93
D6L0R0_9NEIS/54-114
D6L833_9FUSO/32-90
D6LC94_9FUSO/34-92
D6LH06_9FUSO/32-90
D6LHD9_9FUSO/34-92
D6LKE4_9RHIZ/34-92
D6LMB2_9RHIZ/29-88
D6LPP1_9RHIZ/30-87
D6LQZ8_9RHIZ/55-113
D6LR21_9RHIZ/2-53
D6LTS2_9RHIZ/40-98
D6LW92_STAAU/36-94
D6LWM2_STAAU/29-87
D6LYW6_STAAU/68-126
D6M0C2_STAAU/28-90
D6M0P2_STAAU/36-94
D6M121_STAAU/34-92
D6M4T9_9ACTO/17-75
D6M4Y1_9ACTO/59-115
D6M5E9_9ACTO/46-104
D6M9F7_9CLOT/45-103
D6MHU0_9CLOT/32-89
D6PJW3_9ZZZZ/1-61
D6S651_9LACO/33-91
D6S6Z6_PEPMA/33-91
D6S859_PEPMA/38-96
D6SBG9_PEPMA/39-97
D6SC56_STAAU/34-92
D6SCI3_STAAU/36-94
D6SCW5_STAAU/28-90
D6SG79_STAAU/36-94
D6SI43_STAAU/29-87
D6SIK7_STAAU/68-126
D6T335_STAAU/34-92
D6T3Q7_STAAU/36-94
D6T3U4_STAAU/28-90
D6T5S2_STAAU/68-126
D6T6A5_STAAU/36-94
D6T717_STAAU/29-87
D6TAF7_STAAU/31-89
D6TDA2_9CHLR/39-97
D6TEY6_9CHLR/32-89
D6TK26_9CHLR/35-93
D6TKT6_9CHLR/33-91
D6TNS0_9CHLR/51-109
D6TQB4_9CHLR/31-89
D6TS90_9CHLR/25-83
D6TT13_9CHLR/40-98
D6TUB7_9CHLR/32-90
D6TUF7_9CHLR/34-92
D6TVA3_9CHLR/38-96
D6TVB9_9CHLR/41-99
D6TVS2_9CHLR/48-93
D6TWN6_9CHLR/57-115
D6U0F1_9CHLR/20-78
D6U143_9CHLR/16-62
D6U1A4_9CHLR/29-87
D6U1Q3_9CHLR/40-98
D6U1X0_9CHLR/40-98
D6U2G3_9CHLR/32-87
D6U4K2_9CHLR/35-93
D6U5I9_9CHLR/29-87
D6U7N5_9CHLR/34-92
D6U7P7_9CHLR/50-111
D6U7Q3_9CHLR/52-110
D6U8P0_9CHLR/1-59
D6U9F0_STAAU/68-126
D6UBN5_STAAU/29-87
D6UCG0_STAAU/36-94
D6UFE3_STAAU/34-92
D6UFT2_STAAU/36-94
D6UG58_STAAU/28-90
D6UPD5_9BACT/17-63
D6UQU4_9BACT/40-98
D6UVD9_9BACT/48-106
D6UVF3_9BACT/46-104
D6UVG7_9BACT/33-91
D6V173_9BRAD/46-104
D6V5T5_9BRAD/33-90
D6X5T5_STRPR/52-107
D6X692_STRPR/50-104
D6X6C4_STRPR/51-109
D6X736_STRPR/25-83
D6X9C9_STRPR/50-108
D6X9R9_STRPR/45-103
D6XA33_STRPR/54-110
D6XBX2_9ACTO/39-97
D6XCC7_9ACTO/36-95
D6XSY5_BACIE/40-98
D6XT64_BACIE/32-90
D6XVK8_BACIE/38-96
D6XX12_BACIE/43-101
D6XXA9_BACIE/36-94
D6XXH6_BACIE/33-91
D6XY79_BACIE/38-96
D6XZ33_BACIE/26-72
D6Y1Y9_THEBD/191-248
D6Y1Y9_THEBD/52-109
D6Y617_THEBD/30-88
D6Y749_THEBD/72-128
D6Y917_THEBD/38-96
D6YR40_PANVC/31-89
D6Z7W7_SEGRD/40-98
D6Z7Y6_SEGRD/42-100
D6Z9Z5_SEGRD/34-92
D6ZAI1_SEGRD/48-106
D6ZN95_STRP0/28-86
D6ZNJ1_STRP0/32-91
D6ZQP6_STRP0/33-91
D6ZT81_BIFLJ/54-111
D6ZTD4_BIFLJ/548-604
D6ZWW9_BIFLJ/58-114
D7A071_STAND/64-122
D7A1Y0_STAND/29-88
D7A201_STAND/62-120
D7A3P3_STAND/38-96
D7A947_STAND/37-95
D7ADD2_GEOSK/51-103
D7AIR8_GEOSK/32-90
D7AKX0_GEOSK/29-87
D7ALK0_GEOSK/6-64
D7ALU9_GEOSK/31-89
D7AMI0_GEOSK/35-93
D7ASY4_THEM3/34-92
D7AVE9_NOCDD/57-115
D7AZY1_NOCDD/39-97
D7B2P1_NOCDD/30-87
D7B4I1_NOCDD/57-115
D7B5M6_NOCDD/61-119
D7B698_NOCDD/40-98
D7B6H1_NOCDD/16-74
D7B6U3_NOCDD/30-87
D7B6U8_NOCDD/48-106
D7B7X0_NOCDD/48-106
D7BB50_MEISD/20-66
D7BIX8_MEISD/50-105
D7BQZ7_STRBB/39-102
D7BR52_STRBB/55-113
D7BTF6_STRBB/46-103
D7BTN9_STRBB/50-111
D7BU18_STRBB/48-107
D7BVX9_STRBB/34-92
D7BVY6_STRBB/49-107
D7C0I1_STRBB/53-107
D7C5K6_STRBB/33-90
D7C8R1_STRBB/49-112
D7CBW2_STRBB/1-59
D7CDW8_STRBB/47-105
D7CDX6_STRBB/53-111
D7CFT8_STRBB/39-98
D7CFV5_STRBB/59-115
D7CGK5_STRBB/40-98
D7CH68_STRBB/40-98
D7CHA3_STRBB/65-118
D7CHD5_STRBB/9-67
D7CHK2_STRBB/38-94
D7CHW3_STRBB/32-89
D7CI32_STRBB/32-90
D7CKK3_SYNLT/32-90
D7CLR8_SYNLT/31-89
D7CNI3_SYNLT/35-93
D7CVZ6_TRURR/52-112
D7CW36_TRURR/36-85
D7D123_GEOSC/38-96
D7D253_GEOSC/36-94
D7D282_GEOSC/37-95
D7D2L2_GEOSC/48-106
D7D712_GEOSC/32-90
D7DJF3_METS0/48-106
D7DJF4_METS0/46-100
D7DLD0_METS0/54-114
D7DPL6_METS0/61-119
D7DRR3_METV3/33-90
D7DRT4_METV3/37-95
D7DS44_METV3/9-63
D7DTA8_METV3/22-80
D7ENL4_MYCTU/54-114
D7EPL9_MYCTU/32-90
D7EQJ6_MYCTU/43-101
D7ET47_MYCTU/43-101
D7EVM9_MYCTU/33-91
D7EXS6_MYCTU/83-141
D7F5M4_PSEPU/32-90
D7F5N6_PSEPU/32-90
D7GCJ3_PROFC/49-101
D7GF25_PROFC/69-126
D7GFG7_PROFC/36-88
D7GGJ6_PROFC/188-244
D7GZT1_BRUAB/1-50
D7H0S6_BRUAB/29-88
D7H478_BRUAB/80-138
D7H4I7_BRUAB/46-104
D7H5N5_BRUAB/2-53
D7H5Q8_BRUAB/55-113
D7H6F7_BRUAB/40-98
D7H7J7_VIBCH/15-64
D7H8B6_VIBCH/31-90
D7H8N2_VIBCH/32-90
D7HBE7_VIBCH/46-104
D7HD33_VIBCH/33-92
D7HG89_VIBCH/47-101
D7HK51_VIBCH/31-90
D7HKW3_VIBCH/15-64
D7HNT7_VIBCH/46-104
D7HRM3_VIBCH/33-92
D7HZU8_PSESS/56-114
D7I2S9_PSESS/48-106
D7I308_PSESS/38-96
D7I7Y9_9BACE/39-96
D7II07_9BACE/37-95
D7IMI9_9BACE/33-91
D7IPZ0_9BACE/36-94
D7IWI5_9BACE/27-85
D7J9D2_9BACE/39-96
D7JGC8_9BACT/27-85
D7JHB4_ECOLX/29-87
D7JKX7_ECOLX/18-67
D7JPK4_ECOLX/38-96
D7JQB1_ECOLX/31-90
D7JSK8_ECOLX/53-113
D7JSP5_ECOLX/52-112
D7JT36_ECOLX/29-87
D7K5V7_9BACE/39-96
D7K9W5_9BACE/36-94
D7N056_9NEIS/34-92
D7N1N8_9NEIS/53-113
D7N260_9NEIS/34-92
D7N6F2_9FIRM/32-90
D7NA35_9BACT/36-94
D7NBC7_9BACT/29-87
D7QYF2_PSEAE/20-78
D7UF79_LISMO/32-89
D7UG50_LISMO/30-87
D7UGK3_LISMO/36-94
D7UHN4_LISMO/38-96
D7UHR7_LISMO/45-95
D7UHS3_LISMO/54-112
D7UIB1_LISMO/36-91
D7UJS4_LISMO/28-86
D7ULN7_LISMO/33-91
D7UMI8_LISMO/33-91
D7UUX6_LISGR/31-87
D7UVV4_LISGR/33-91
D7UX41_LISGR/40-102
D7UY62_LISGR/30-87
D7UYR0_LISGR/33-91
D7UZT4_LISGR/38-96
D7V081_LISGR/31-93
D7V1A2_LISGR/91-149
D7V4M5_9LACO/30-85
D7V6M9_9LACO/30-88
D7V887_LACPL/28-86
D7V9K9_LACPL/78-136
D7VAC4_LACPL/37-97
D7VAI2_LACPL/46-103
D7VAZ4_LACPL/37-95
D7VBE1_LACPL/38-93
D7VBE4_LACPL/57-117
D7VBI5_LACPL/33-91
D7VC57_LACPL/31-89
D7VDM9_LACPL/37-95
D7VDN7_LACPL/37-95
D7VEK0_LACPL/38-96
D7VJD2_9SPHI/62-120
D7VKF8_9SPHI/43-103
D7VL33_9SPHI/31-88
D7VPD5_9SPHI/35-93
D7VRT0_9SPHI/41-99
D7VWD9_9FLAO/31-91
D7W171_9FLAO/39-96
D7W1U4_9FLAO/41-99
D7W3M7_9FLAO/41-96
D7W3R9_9FLAO/44-102
D7W503_9FLAO/31-89
D7W553_9FLAO/33-91
D7W6L0_9FLAO/37-95
D7W9A5_9CORY/36-94
D7W9N6_9CORY/36-94
D7W9X3_9CORY/39-95
D7WFH2_BACCE/23-81
D7WG89_BACCE/34-87
D7WGQ2_BACCE/32-90
D7WIH8_BACCE/31-88
D7WIL5_BACCE/28-86
D7WIP7_BACCE/31-89
D7WJ13_BACCE/35-93
D7WK05_BACCE/31-89
D7WM14_9BACI/34-92
D7WM60_9BACI/36-94
D7WNA5_9BACI/33-91
D7WNE1_9BACI/30-88
D7WNI4_9BACI/11-57
D7WNN5_9BACI/40-98
D7WNW3_9BACI/28-85
D7WQ03_9BACI/40-98
D7WSL8_9BACI/33-91
D7WTM6_9BACI/31-88
D7WTX6_9BACI/28-86
D7WUV5_9BACI/24-82
D7WVE9_9BACI/34-90
D7WVQ8_9BACI/44-102
D7WWI8_9BACI/34-87
D7WYS4_9BACI/33-91
D7WZF7_9BACI/35-93
D7X181_ECOLX/23-83
D7X5X8_ECOLX/19-77
D7X9U4_ECOLX/46-104
D7XA66_ECOLX/57-117
D7XBK1_ECOLX/40-98
D7XEQ3_ECOLX/18-67
D7XFN0_ECOLX/31-90
D7XIJ2_ECOLX/57-117
D7XIK7_ECOLX/52-112
D7XLM8_ECOLX/19-77
D7XNE7_ECOLX/31-90
D7XQM6_ECOLX/46-104
D7XUL6_ECOLX/53-113
D7XXD0_ECOLX/18-67
D7XZI0_ECOLX/53-113
D7Y227_ECOLX/19-77
D7Y2M4_ECOLX/31-90
D7Y985_ECOLX/18-67
D7YCZ2_ECOLX/52-112
D7YDD2_ECOLX/29-87
D7YEM4_ECOLX/53-113
D7YJR4_ECOLX/31-90
D7YP98_ECOLX/46-104
D7YRF2_ECOLX/18-67
D7YRV5_ECOLX/19-77
D7YW97_ECOLX/52-112
D7Z1U2_ECOLX/53-113
D7Z3I9_ECOLX/19-77
D7Z3S9_ECOLX/18-67
D7Z6X1_ECOLX/31-90
D7Z971_ECOLX/19-77
D7Z9S8_ECOLX/53-113
D7ZC08_ECOLX/57-117
D7ZDJ6_ECOLX/46-104
D7ZJ34_ECOLX/18-67
D7ZLI9_ECOLX/31-90
D7ZLY2_ECOLX/29-87
D7ZRH5_ECOLX/19-77
D7ZVJ6_ECOLX/53-113
D7ZWH4_ECOLX/31-90
D7ZYC9_ECOLX/18-67
D8A8B0_ECOLX/18-67
D8ABD8_ECOLX/31-90
D8ABT5_ECOLX/57-117
D8AE58_ECOLX/19-77
D8AGM4_ECOLX/53-113
D8AGT8_ECOLX/29-87
D8AJ97_ECOLX/57-117
D8AP47_ECOLX/53-113
D8AU53_ECOLX/19-77
D8AUK2_ECOLX/18-67
D8AUP9_ECOLX/31-90
D8B5P6_ECOLX/53-113
D8B8H7_ECOLX/31-90
D8B9U5_ECOLX/19-77
D8BAE6_ECOLX/18-67
D8BDI7_ECOLX/52-112
D8BE64_ECOLX/38-96
D8BK67_ECOLX/31-90
D8BL00_ECOLX/53-113
D8BPI4_ECOLX/18-67
D8BZT8_ECOLX/53-113
D8C108_ECOLX/17-76
D8C3Y1_ECOLX/18-67
D8C4S5_ECOLX/38-96
D8C5U7_ECOLX/70-130
D8C6Y2_ECOLX/52-112
D8C784_ECOLX/18-67
D8CFV1_ECOLX/57-117
D8CIG4_ECOLX/19-77
D8CJB1_ECOLX/53-113
D8CKN2_ECOLX/31-90
D8D0Z9_COMTE/36-95
D8D1K8_COMTE/51-110
D8D3D3_COMTE/53-111
D8D4V0_COMTE/54-112
D8D5Z4_COMTE/63-122
D8D6L2_COMTE/27-85
D8D8A7_COMTE/54-112
D8D8X5_COMTE/36-94
D8D9V4_COMTE/41-99
D8DAP9_COMTE/45-103
D8DB26_COMTE/81-139
D8DUD7_PREBR/40-98
D8E1L7_ECOLX/29-87
D8E4C7_ECOLX/31-90
D8EA39_ECOLX/19-77
D8EAX8_ECOLX/46-104
D8EFV9_ECOLX/18-68
D8EIE2_ECOLX/29-87
D8EIK6_ECOLX/53-113
D8EIY8_ECOLX/46-104
D8ENZ3_ECOLX/18-67
D8ETR1_ECOLX/19-64
D8EU12_ECOLX/31-90
D8EYJ5_9DELT/50-108
D8F3L9_9DELT/40-100
D8F4B7_9DELT/186-244
D8F7F0_9DELT/44-102
D8FG76_9DELT/37-89
D8FQE2_LACDE/27-87
D8FR85_LACDE/1-51
D8G1S5_9CYAN/48-106
D8GAI0_LACCZ/39-95
D8GAJ2_LACCZ/37-93
D8GBI9_LACCZ/51-111
D8GF98_LACCZ/35-93
D8GI89_CLOLD/33-91
D8GIS7_CLOLD/37-92
D8GJE1_CLOLD/35-93
D8GKK1_CLOLD/37-95
D8GL28_CLOLD/38-96
D8GM35_CLOLD/28-86
D8GMA8_CLOLD/49-107
D8GME1_CLOLD/32-90
D8GMY2_CLOLD/36-96
D8GR18_CLOLD/14-70
D8GRI9_CLOLD/45-100
D8GSR1_CLOLD/35-93
D8GTF7_CLOLD/44-104
D8GTG0_CLOLD/34-92
D8GTP0_CLOLD/40-98
D8GTP5_CLOLD/54-110
D8GTP7_CLOLD/39-90
D8GUE2_CLOLD/29-87
D8GUG6_CLOLD/38-96
D8GUP8_CLOLD/32-89
D8GX78_BACAI/36-94
D8GYS6_BACAI/29-89
D8H121_BACAI/35-93
D8H1Q6_BACAI/35-87
D8H211_BACAI/41-99
D8H2F7_BACAI/32-90
D8H325_BACAI/53-113
D8H3P0_BACAI/31-89
D8H4D9_BACAI/39-97
D8H4E8_BACAI/44-102
D8H4J7_BACAI/28-86
D8H4N3_BACAI/31-88
D8H4P2_BACAI/31-89
D8H6R1_BACAI/40-98
D8H6W3_BACAI/35-93
D8H8J4_BACAI/23-81
D8H9E1_BACAI/34-87
D8H9K1_BACAI/46-104
D8H9P7_BACAI/36-94
D8HC68_STAAF/35-93
D8HE08_STAAF/28-90
D8HES0_STAAF/36-94
D8HFI0_STAAF/34-92
D8HFI7_STAAF/34-92
D8HGV6_STAAF/36-94
D8HHN0_STAAF/29-87
D8HJ99_AMYMU/34-92
D8HJD4_AMYMU/50-99
D8HJJ3_AMYMU/34-90
D8HL39_AMYMU/46-104
D8HL90_AMYMU/36-94
D8HLJ1_AMYMU/32-90
D8HME2_AMYMU/56-113
D8HPX5_AMYMU/45-102
D8HQP9_AMYMU/51-107
D8HRG9_AMYMU/39-101
D8HSA6_AMYMU/36-94
D8HTV6_AMYMU/34-92
D8HVG6_AMYMU/41-98
D8HXK1_AMYMU/37-97
D8HZY8_AMYMU/37-94
D8I153_AMYMU/35-93
D8I1B8_AMYMU/31-89
D8I1I8_AMYMU/43-101
D8I1R4_AMYMU/35-93
D8I1W4_AMYMU/39-99
D8I2L1_AMYMU/23-81
D8I2Z2_AMYMU/60-118
D8I476_AMYMU/62-119
D8I5N7_AMYMU/39-99
D8I729_AMYMU/39-97
D8I7R2_AMYMU/42-100
D8I8H1_AMYMU/42-102
D8I8M6_AMYMU/29-87
D8I994_AMYMU/38-96
D8IBW7_BRAP9/33-92
D8IC31_BRAP9/35-93
D8IE27_BRAP9/33-91
D8IFM4_BRAP9/20-78
D8IIM1_LACFC/75-132
D8IMY4_LACSC/37-96
D8IQ18_HERSS/44-102
D8IRN7_HERSS/42-100
D8ISP8_HERSS/43-101
D8ISS2_HERSS/54-112
D8J0J3_HERSS/48-106
D8J1A3_HERSS/37-94
D8J1P8_HERSS/31-87
D8J2T9_HALJB/10-62
D8JG43_ACISD/38-96
D8JP60_ACISD/41-99
D8JXD2_HYPDA/38-96
D8K1I1_DEHLB/35-93
D8K2Q7_DEHLB/36-94
D8K7G1_NITWC/31-89
D8KCW4_LACLN/35-93
D8KCZ2_LACLN/38-96
D8KD33_LACLN/45-96
D8KEA1_LACLN/47-104
D8KFE6_LACLN/35-92
D8KFL2_LACLN/37-95
D8KG82_LACLN/41-97
D8KHX5_LACLN/30-90
D8KHY3_LACLN/30-88
D8KIG2_LACLN/10-67
D8KJL7_LACLN/29-89
D8KJV3_CORPF/35-93
D8KQG6_CORPF/56-114
D8MD17_LEUGT/39-97
D8MD75_LEUGT/47-106
D8MDF3_LEUGT/35-93
D8MFQ6_LEUGT/43-100
D8MFV2_LEUGT/41-103
D8MH48_LEUGT/39-97
D8MLB9_ERWBE/45-103
D8MPP2_ERWBE/18-67
D8MQK7_ERWBE/32-91
D8MRK2_ERWBE/1-46
D8MSF9_ERWBE/47-105
D8MVX2_ERWBE/53-113
D8MYJ3_RALSO/69-128
D8MYW1_RALSO/42-100
D8MZA8_RALSO/35-93
D8N1H1_RALSO/46-104
D8N346_RALSO/30-88
D8N4G4_RALSO/52-110
D8N4P2_RALSO/29-87
D8N6T7_RALSO/37-95
D8N7A2_RALSO/70-128
D8NA39_RALSO/59-120
D8NBF3_RALSO/34-92
D8NC40_RALSO/36-94
D8NE01_RALSO/43-101
D8NFF5_RALSO/30-88
D8NFM1_RALSO/69-128
D8NG26_RALSO/42-100
D8NGI9_RALSO/35-93
D8NH91_RALSO/40-98
D8NIL8_RALSO/34-92
D8NJD3_RALSO/41-99
D8NJV2_RALSO/52-110
D8NLK3_RALSO/52-110
D8NNX8_RALSO/37-95
D8NP13_RALSO/79-137
D8NRD6_RALSO/61-120
D8NT91_RALSO/34-92
D8NUB2_RALSO/29-87
D8NVY6_RALSO/52-110
D8NXT2_RALSO/60-118
D8NYL6_RALSO/37-95
D8P0K6_RALSO/61-120
D8P2R4_RALSO/35-93
D8P548_RALSO/46-104
D8P6T0_RALSO/30-88
D8P714_RALSO/71-130
D8PAN9_9BACT/38-96
D8PHC2_9BACT/54-112
D8UQR8_9MICC/34-86
D8UTM4_9MICC/38-100
D8UTQ0_9MICC/53-113
D8WWQ2_9FIRM/37-95
D9N344_9STAP/7-55
D9N362_9STAP/7-55
D9N381_9STAP/7-54
D9N394_9STAP/7-54
D9N3B0_9STAP/12-59
D9N7S9_STRPN/2-39
D9N7Z7_STRPN/34-91
D9N8A0_STRPN/33-91
D9NCA3_STRPN/34-91
D9NEV5_STRPN/2-39
D9NF20_STRPN/33-91
D9NK22_STRPN/34-91
D9NM50_STRPN/36-93
D9NMQ6_STRPN/33-91
D9NNZ7_STRPN/2-39
D9NSU2_STRPN/34-91
D9NTX2_STRPN/33-91
D9NVG8_STRPN/2-39
D9NWX1_STRPN/34-91
D9NYV1_STRPN/33-91
D9NZC0_STRPN/36-93
D9P1U9_STRPN/2-39
D9PQ76_PEPMA/33-91
D9PR42_PEPMA/39-97
D9PSY2_PEPMA/34-92
D9PVV0_METTM/32-90
D9PXF7_METTM/43-103
D9Q0C7_ACIS3/16-61
D9Q590_CORP1/33-91
D9Q5N8_CORP1/35-93
D9QD53_CORP2/56-114
D9QDK0_CORP2/35-93
D9QKS2_BRESC/43-99
D9QKS3_BRESC/53-111
D9QL79_BRESC/28-72
D9QSF9_ACEAZ/30-87
D9QZA3_CLOSW/38-94
D9R2X2_CLOSW/34-89
D9R4L0_CLOSW/32-90
D9R6Q7_CLOSW/43-101
D9R7P5_CLOSW/36-94
D9R8K1_CLOSW/36-94
D9RAG0_CLOSW/46-103
D9RCD0_STAAJ/28-90
D9RD33_STAAJ/36-94
D9RDT8_STAAJ/36-94
D9RDU5_STAAJ/34-92
D9RF67_STAAJ/36-94
D9RFY3_STAAJ/29-87
D9RI47_STAAJ/35-93
D9RIZ0_STAAK/34-92
D9RJE6_STAAK/34-92
D9RLK5_STAAK/35-93
D9RML2_STAAK/36-94
D9RNW0_STAAK/29-87
D9RPU3_STAAK/28-90
D9RQV7_STAAK/1-50
D9RRZ4_PREMB/29-88
D9RWX3_PREMB/36-94
D9RYI6_THEOJ/33-91
D9SA36_FIBSS/36-94
D9SMF0_CLOC7/35-93
D9SSS1_CLOC7/56-114
D9SU15_CLOC7/33-91
D9SUZ2_CLOC7/35-95
D9SWR9_CLOC7/36-94
D9SXJ1_MICAI/34-92
D9T1Z9_MICAI/35-100
D9T2Z2_MICAI/40-98
D9T4V5_MICAI/34-92
D9T559_MICAI/77-121
D9T5I4_MICAI/44-98
D9T655_MICAI/35-95
D9T7P3_MICAI/35-93
D9T887_MICAI/41-99
D9T8B3_MICAI/43-87
D9T8T7_MICAI/47-105
D9TA22_MICAI/41-99
D9TDF7_MICAI/33-91
D9TH73_CALOO/40-96
D9THJ2_CALOO/34-92
D9TLU7_THETC/30-88
D9TM87_THETC/33-91
D9TP67_THETC/32-90
D9TPV9_THETC/14-62
D9TS44_THETC/35-88
D9UG31_9ACTO/39-102
D9UHE2_9ACTO/44-102
D9UKJ1_9ACTO/42-100
D9UNC3_9ACTO/35-93
D9UPV4_9ACTO/46-103
D9UQ54_9ACTO/51-107
D9UQX2_9ACTO/19-73
D9URX5_9ACTO/42-100
D9URZ2_9ACTO/29-76
D9UT85_9ACTO/17-75
D9UTH7_9ACTO/50-111
D9UV10_9ACTO/59-115
D9UW66_9ACTO/33-90
D9UYW9_9ACTO/55-113
D9UYZ6_9ACTO/31-89
D9V1A4_9ACTO/38-96
D9V1Y6_9ACTO/34-92
D9V2K6_9ACTO/41-99
D9V377_9ACTO/42-101
D9V3D0_9ACTO/55-111
D9V4B3_9ACTO/32-90
D9V7F5_9ACTO/35-97
D9V8U5_9ACTO/37-95
D9V975_9ACTO/40-98
D9V9C4_9ACTO/39-99
D9V9L5_9ACTO/56-114
D9V9R9_9ACTO/39-94
D9VA60_9ACTO/41-99
D9VAP7_9ACTO/46-108
D9VB81_9ACTO/31-89
D9VBJ1_9ACTO/44-93
D9VBJ5_9ACTO/35-93
D9VCQ2_9ACTO/54-113
D9VD06_9ACTO/51-109
D9VES3_9ACTO/31-89
D9VF49_9ACTO/42-98
D9VFB2_9ACTO/45-105
D9VFP8_9ACTO/34-91
D9VFQ3_9ACTO/36-92
D9VMQ8_9ACTO/49-107
D9VP35_9ACTO/37-94
D9VVS0_9ACTO/53-110
D9VW94_9ACTO/27-81
D9VX08_9ACTO/34-87
D9VX42_9ACTO/43-101
D9VZ77_9ACTO/50-111
D9VZG0_9ACTO/59-115
D9W2X6_9ACTO/38-94
D9W446_9ACTO/34-92
D9WA26_9ACTO/34-90
D9WAC5_9ACTO/56-114
D9WC08_9ACTO/32-89
D9WC92_9ACTO/41-99
D9WDG3_9ACTO/56-114
D9WDR4_9ACTO/51-109
D9WE71_9ACTO/58-112
D9WEB5_9ACTO/59-115
D9WG46_9ACTO/22-76
D9WJ69_9ACTO/1-59
D9WK35_9ACTO/39-102
D9WK48_9ACTO/46-103
D9WKV4_9ACTO/44-101
D9WLV9_9ACTO/50-111
D9WMF5_9ACTO/42-100
D9WN75_9ACTO/62-120
D9WT44_9ACTO/33-90
D9WYR3_STRVR/48-106
D9WYR9_STRVR/38-96
D9WYY4_STRVR/35-90
D9X009_STRVR/39-102
D9X372_STRVR/24-82
D9X6B1_STRVR/46-104
D9XCN2_STRVR/44-101
D9XD51_STRVR/37-95
D9XDW3_STRVR/48-106
D9XF12_STRVR/36-95
D9XFM7_STRVR/43-101
D9XFT6_STRVR/54-112
D9XHB7_STRVR/59-115
D9XPV7_9ACTO/39-102
D9XQT6_9ACTO/49-107
D9XQU3_9ACTO/38-96
D9XQY7_9ACTO/45-101
D9XSF9_9ACTO/46-103
D9XSS0_9ACTO/46-103
D9XTP1_9ACTO/36-94
D9XUL7_9ACTO/50-109
D9XVK3_9ACTO/43-101
D9XWY5_9ACTO/55-113
D9Y196_9ACTO/59-115
D9YA41_9DELT/36-92
D9YHA1_9DELT/28-86
E0D4X6_STASC/35-93
E0D500_STASR/35-93
E0D521_STASC/35-93
E0D524_STASC/7-55
E0DBP2_9CORY/35-93
E0DDK4_9CORY/38-95
E0DEH1_9CORY/52-111
E0DFB9_9CORY/34-92
E0DH78_9CORY/33-91
E0DJS6_9RHIZ/29-88
E0DMI8_9RHIZ/30-87
E0DN40_9RHIZ/34-92
E0DPP8_9RHIZ/2-53
E0DPX4_9RHIZ/49-107
E0DR29_9RHIZ/41-99
E0DRT8_9RHIZ/40-98
E0DUH3_9RHIZ/30-87
E0DUK9_9RHIZ/2-53
E0DV39_9RHIZ/41-99
E0DWF4_9RHIZ/40-98
E0DYU6_9RHIZ/34-92
E0E060_9RHIZ/29-88
E0E2H8_9FIRM/42-100
E0E471_9FIRM/35-93
E0E4H4_9FIRM/32-90
E0FWI4_9THEO/34-79
E0FX03_9THEO/33-91
E0G0I9_ENTFA/35-93
E0G0W7_ENTFA/28-86
E0G3S2_ENTFA/64-122
E0G5D7_ENTFA/32-90
E0G8F4_ENTFA/44-102
E0GB41_ENTFA/35-93
E0GBC7_ENTFA/32-90
E0GDX1_ENTFA/64-122
E0GEJ4_ENTFA/44-102
E0GFC7_ENTFA/29-86
E0GH42_ENTFA/28-86
E0GHE1_ENTFA/28-86
E0GIM3_ENTFA/64-122
E0GJK9_ENTFA/32-90
E0GMB9_ENTFA/35-93
E0GR15_ENTFA/44-102
E0GSL2_ENTFA/64-122
E0GST0_ENTFA/28-86
E0GV82_ENTFA/44-102
E0GVZ7_ENTFA/35-93
E0GWT8_ENTFA/32-90
E0GYJ3_ENTFA/29-86
E0H1C4_ENTFA/35-93
E0H2L5_ENTFA/28-86
E0H4R6_ENTFA/44-102
E0H6D8_ENTFA/32-90
E0H7J8_ENTFA/34-92
E0H918_ENTFA/65-123
E0H985_ENTFA/35-93
E0HBM5_ENTFA/32-90
E0HDE7_ENTFA/44-102
E0HF00_ENTFA/64-122
E0HJ98_9GAMM/56-114
E0HK06_9GAMM/31-89
E0HKD2_9GAMM/65-123
E0HL30_9GAMM/31-89
E0HLA2_9GAMM/92-153
E0HNU2_9GAMM/55-113
E0HNZ9_9GAMM/75-132
E0HRU8_9GAMM/37-96
E0HZF6_9BACT/44-102
E0I1N0_9BACT/34-92
E0I1N6_9BACT/41-95
E0I2L4_9BACT/34-91
E0I4P0_9BACL/33-92
E0I4X3_9BACL/29-87
E0I5S2_9BACL/31-88
E0I633_9BACL/36-94
E0I637_9BACL/34-92
E0I6P4_9BACL/38-96
E0I888_9BACL/36-94
E0I8Q2_9BACL/40-97
E0IAI4_9BACL/33-90
E0ID03_9BACL/38-96
E0IDJ8_9BACL/29-86
E0IES3_9BACL/33-95
E0IEU7_9BACL/38-96
E0IFZ0_9BACL/56-100
E0IG29_9BACL/31-89
E0IIX1_9GAMM/31-89
E0IK42_9GAMM/56-114
E0IKY2_9GAMM/31-89
E0IL54_9GAMM/92-153
E0ILW0_9GAMM/65-123
E0IMI3_9GAMM/55-113
E0IMP0_9GAMM/75-132
E0ISH5_9GAMM/37-96
E0IWR5_ECOLW/29-88
E0IX61_ECOLW/38-96
E0J1T0_ECOLW/18-67
E0J277_ECOLW/29-87
E0J466_ECOLW/29-87
E0J5L6_ECOLW/53-113
E0J9D9_RHIME/53-111
E0J9H2_RHIME/44-102
E0JAZ0_RHIME/31-89
E0JBC5_RHIME/34-92
E0JD78_RHIME/36-94
E0JE46_RHIME/46-104
E0JES9_RHIME/46-104
E0JG32_RHIME/29-88
E0JG55_RHIME/33-91
E0JH63_RHIME/47-105
E0JJR0_RHIME/43-101
E0JPL7_RHIME/39-97
E0JSU6_RHIME/36-94
E0JVQ8_RHIME/43-101
E0JX73_RHIME/31-89
E0JZ73_RHIME/46-104
E0K0Z7_RHIME/29-88
E0K120_RHIME/33-91
E0K260_RHIME/53-111
E0K293_RHIME/44-102
E0K7Y7_RHIME/46-104
E0K9F1_RHIME/34-92
E0KBW6_STRVO/41-99
E0KC97_STRVO/45-103
E0KCB7_STRVO/65-123
E0KEM9_STRVO/5-36
E0KEW7_STRVO/50-111
E0KF00_STRVO/38-96
E0KF76_STRVO/46-103
E0KJ81_STRVO/61-117
E0KJ82_STRVO/79-137
E0KKT8_STRVO/45-101
E0KKU8_STRVO/39-102
E0KLB1_STRVO/56-114
E0KPN1_STRVO/48-106
E0KQ18_STRVO/70-124
E0KQ91_STRVO/59-115
E0KSJ2_STRVO/46-104
E0KST0_STRVO/36-90
E0KSW6_STRVO/57-115
E0KU31_STRVO/41-98
E0KV46_STRVO/55-113
E0KVY8_STRVO/45-108
E0KWU6_STRVO/32-89
E0KXU3_STRVO/34-91
E0KY27_STRVO/56-114
E0KYQ8_STRVO/55-116
E0L1V3_STRVO/55-113
E0L2C6_STRVO/68-126
E0LGN8_SPHCR/37-95
E0LM94_SPHCR/256-309
E0LP00_SPHCR/35-93
E0LP19_SPHCR/32-91
E0LPH1_SPHCR/45-102
E0LR84_SPHCR/13-70
E0LRE0_SPHCR/65-114
E0LUA7_9ENTR/18-67
E0LV36_9ENTR/41-98
E0LYS5_9ENTR/32-91
E0M011_9ENTR/49-108
E0M084_9ENTR/29-88
E0M1G9_9ENTR/45-103
E0M361_9ENTR/53-113
E0MM54_9RHOB/29-88
E0MU73_9CORY/47-105
E0MUE9_9CORY/41-101
E0N066_9CORY/41-98
E0N7L4_NEIME/27-85
E0NB37_NEIME/34-92
E0NGR5_PEDAC/28-86
E0NGT6_PEDAC/28-86
E0NKM9_9FIRM/64-122
E0NV50_9BACT/21-79
E0P2W6_STAAU/68-126
E0P466_STAAU/28-90
E0P4J6_STAAU/36-94
E0P4X5_STAAU/36-94
E0P4Y3_STAAU/34-92
E0P5S4_STAAU/7-55
E0P9H6_STAAU/29-87
E0PAD0_STAAU/36-94
E0PB39_STREI/35-92
E0PBF8_STREI/35-93
E0PBP2_STREI/44-102
E0PDF6_STREI/33-92
E0PH30_STRGY/35-92
E0PHG0_STRGY/35-93
E0PHP0_STRGY/44-102
E0PKY2_STRGY/28-86
E0PNV3_STRMT/36-93
E0PPM6_STRMT/33-91
E0PRE1_STRMT/42-104
E0PS41_STRMT/42-100
E0PSK5_STRMT/32-91
E0PTY2_STRPY/36-94
E0PUG0_STRPY/45-103
E0PYG5_STRPY/36-93
E0PZJ8_9STRE/32-91
E0Q2M9_9STRE/33-91
E0Q375_9STRE/36-94
E0Q3N7_9STRE/36-93
E0Q4D1_9STRE/28-86
E0Q9Y4_9BIFI/32-87
E0QJ12_9FIRM/39-97
E0QL62_9FIRM/27-82
E0QMC7_9ACTO/59-120
E0QVA1_ECOLX/53-113
E0QVW4_ECOLX/18-67
E0QWU3_ECOLX/62-122
E0QX87_ECOLX/52-112
E0QY07_ECOLX/29-88
E0QY92_ECOLX/38-96
E0RB89_PAEP6/46-104
E0RBN4_PAEP6/38-96
E0RBN5_PAEP6/29-87
E0RBX1_PAEP6/55-113
E0RC41_PAEP6/50-110
E0RDH6_PAEP6/67-127
E0REI6_PAEP6/32-89
E0RFB1_PAEP6/39-100
E0RFF0_PAEP6/33-91
E0RFI3_PAEP6/34-92
E0RFJ3_PAEP6/38-96
E0RFK7_PAEP6/33-91
E0RG64_PAEP6/76-134
E0RGB4_PAEP6/41-99
E0RGY4_PAEP6/47-104
E0RIB2_PAEP6/35-95
E0RK08_PAEP6/19-77
E0RK52_PAEP6/54-113
E0RKL0_PAEP6/35-93
E0RLK3_PAEP6/28-87
E0RME7_PAEP6/36-94
E0RMF4_PAEP6/28-86
E0RN08_PAEP6/32-90
E0RNV2_SPITD/11-61
E0RQY8_SPITD/29-87
E0RUU8_BUTPB/41-99
E0RVF6_BUTPB/43-102
E0S372_BUTPB/31-89
E0S380_BUTPB/32-90
E0SC84_DICD3/67-125
E0SCF6_DICD3/37-95
E0SCY8_DICD3/53-113
E0SEW1_DICD3/3-45
E0SG24_DICD3/29-88
E0SHH8_DICD3/36-93
E0SHY3_DICD3/47-105
E0SL41_DICD3/51-112
E0SVX2_STRZA/33-91
E0SXC2_STRZA/34-91
E0SYI9_STRZA/28-86
E0T500_EDWTF/18-67
E0T683_EDWTF/53-113
E0T7E6_EDWTF/11-70
E0TD86_PARBH/49-110
E0TEL1_PARBH/35-91
E0TGG1_PARBH/32-90
E0THK0_PARBH/48-105
E0TQN5_STRZ6/28-86
E0TS76_STRZ6/33-91
E0TTC1_STRZ6/34-91
E0TTT2_BACPZ/33-91
E0TU17_BACPZ/32-89
E0TUX3_BACPZ/53-113
E0TVG3_BACPZ/34-92
E0TVW4_BACPZ/36-94
E0TWA0_BACPZ/47-105
E0TWQ8_BACPZ/38-96
E0TWX8_BACPZ/38-96
E0TXW1_BACPZ/44-102
E0TYR7_BACPZ/49-107
E0TZ71_BACPZ/34-92
E0TZT4_BACPZ/34-92
E0U022_BACPZ/28-86
E0U0A7_BACPZ/35-93
E0U1E4_BACPZ/35-93
E0U1M4_BACPZ/47-96
E0U2A9_BACPZ/28-86
E0U2H5_BACPZ/38-96
E0U2J7_BACPZ/40-98
E0U362_BACPZ/32-90
E0U3N0_BACPZ/47-105
E0U3N3_BACPZ/45-103
E0U4H3_BACPZ/37-97
E0U4H6_BACPZ/32-90
E0UDI4_CYAP2/47-105
E0UG57_CYAP2/23-81
E0ULT0_CYAP2/32-90
E0XT89_9PROT/34-91
E1CQW2_VIBPA/37-96
E1CR26_VIBPA/31-89
E1CRA3_VIBPA/46-104
E1CRV9_VIBPA/49-110
E1CSD0_VIBPA/41-99
E1CTB2_VIBPA/15-64
E1D2W9_VIBPA/65-123
E1D6E8_VIBPA/46-104
E1D7I4_VIBPA/37-96
E1D7N1_VIBPA/31-89
E1D8F5_VIBPA/65-123
E1D970_VIBPA/49-110
E1D9N6_VIBPA/41-99
E1DIX3_VIBPA/41-99
E1DMG8_VIBPA/15-64
E1DRC4_VIBPA/49-110
E1DRR0_VIBPA/40-98
E1DSX8_VIBPA/37-96
E1DT44_VIBPA/31-89
E1DU86_VIBPA/46-104
E1DVC9_LACRE/37-95
E1DWA3_LACRE/35-93
E1DXL1_LACRE/63-119
E1DXT3_LACRE/28-86
E1DYM3_LACRE/35-93
E1E2L7_STAAU/34-92
E1E2R1_STAAU/36-94
E1E337_STAAU/28-90
E1E598_STAAU/68-126
E1E727_STAAU/29-87
E1E838_STAAU/36-94
E1EAS0_VIBPA/41-99
E1EDY2_VIBPA/46-104
E1EEK5_VIBPA/31-89
E1EEP6_VIBPA/15-64
E1EGG2_VIBPA/37-96
E1EIF7_VIBPA/65-123
E1EIU1_VIBPA/49-110
E1EPQ7_ENTFA/28-86
E1EQ37_ENTFA/35-93
E1EQW2_ENTFA/34-92
E1ESB2_ENTFA/37-95
E1ETN8_ENTFA/29-86
E1EUJ5_ENTFA/32-90
E1FA51_9THEO/34-92
E1FCJ6_9THEO/33-91
E1GUU3_9BACT/36-94
E1H108_STRPN/34-91
E1H340_STRPN/33-91
E1H3Z0_STRPN/2-39
E1H6V1_MYCTU/54-114
E1H791_MYCTU/32-90
E1H8R5_MYCTU/58-116
E1HB83_MYCTU/24-82
E1HCY0_MYCTU/33-91
E1HFZ9_MYCTU/42-100
E1HJT7_ECOLX/19-77
E1HLM2_ECOLX/53-113
E1HNB2_ECOLX/18-67
E1HT92_ECOLX/31-90
E1HYN8_ECOLX/29-87
E1HZD9_ECOLX/19-77
E1HZM2_ECOLX/31-90
E1I1L0_ECOLX/53-113
E1I624_ECOLX/18-67
E1ICK9_9CHLR/44-102
E1IE86_9CHLR/38-96
E1IH33_9CHLR/113-172
E1II99_9CHLR/45-102
E1IKD5_ECOLX/31-90
E1IQB2_ECOLX/53-113
E1IQH6_ECOLX/29-87
E1IR82_ECOLX/18-67
E1IRP6_ECOLX/46-104
E1IUU9_ECOLX/19-77
E1J1H9_ECOLX/18-67
E1J419_ECOLX/53-113
E1J4C5_ECOLX/31-90
E1J570_ECOLX/46-104
E1J998_ECOLX/52-112
E1JBY8_ECOLX/19-77
E1JGG8_ECOLX/57-117
E1JL51_9LACO/33-91
E1JP86_9LACO/37-96
E1JRF2_DESFR/35-93
E1JSA2_DESFR/46-104
E1JUJ5_DESFR/30-88
E1JYB5_DESFR/1-26
E1JYF0_DESFR/52-110
E1JZL7_DESFR/33-91
E1K0B1_DESFR/32-90
E1K143_DESFR/3-61
E1K985_9FIRM/33-95
E1KC29_9FIRM/33-91
E1KE69_9FIRM/34-92
E1KH96_9FIRM/53-96
E1KKR5_9FIRM/31-89
E1KML8_9BACT/29-87
E1KYX9_PEPMA/34-92
E1KZ79_PEPMA/39-97
E1KZD7_PEPMA/33-91
E1L025_PEPMA/35-93
E1L027_PEPMA/38-87
E1L0J3_9ACTN/39-88
E1L6W8_9FIRM/20-77
E1L7S8_9FIRM/52-110
E1LAQ4_9FIRM/20-77
E1LD59_9FIRM/52-110
E1LEI3_STRMT/33-91
E1LHK5_STRMT/32-91
E1LI47_STRMT/28-86
E1LIC4_STRMT/36-94
E1LIT0_STRMT/36-93
E1LM77_STRMT/34-91
E1LN55_STRMT/28-86
E1LNT8_STRMT/36-93
E1LPJ7_STRMT/33-91
E1LQQ0_STRMT/33-91
E1LU47_STRMT/34-91
E1LUN9_STRMT/28-86
E1LUZ6_STRMT/36-93
E1LYG9_STROR/42-100
E1M1F9_STRMT/32-91
E1M271_STRMT/36-93
E1M3H7_STRMT/33-91
E1M5Z6_9STRE/34-93
E1M6R2_9STRE/28-86
E1M8F0_9STRE/33-91
E1MG42_9ACTO/59-120
E1MN51_9GAMM/34-92
E1NC42_9BIFI/32-87
E1P4H0_NEILA/34-92
E1P8C3_ECOAB/62-122
E1P8N3_ECOAB/53-113
E1P9G4_ECOAB/38-96
E1PB60_ECOAB/31-90
E1PBH7_ECOAB/52-112
E1PBY4_ECOAB/18-67
E1PF40_ECOAB/52-112
E1PH71_ECOAB/52-112
E1PL85_PANVC/24-83
E1QME7_DESB2/35-90
E1QZM5_OLSUV/43-97
E1QZP9_OLSUV/26-85
E1QZS4_OLSUV/36-94
E1R2K4_SPISS/30-88
E1R792_SPISS/31-89
E1R797_SPISS/34-92
E1R7H7_SPISS/37-94
E1RAG0_SPISS/42-99
E1RCR1_SPISS/35-93
E1RGC3_METP4/35-93
E1RHI8_METP4/31-89
E1RL46_XYLFG/44-102
E1RPA6_XYLFG/52-112
E1RRK1_XYLFG/37-93
E1RUN5_ECOUM/1-55
E1RYY4_ECOUM/18-67
E1S0M8_ECOUM/29-88
E1S1J2_ECOUM/38-96
E1S1U0_ECOUM/24-84
E1S210_ECOUM/53-113
E1S2J6_ECOUM/52-112
E1SB24_PANVC/53-112
E1SBD5_PANVC/53-113
E1SBQ7_PANVC/29-88
E1SCL5_PANVC/31-89
E1SCP0_PANVC/56-113
E1SFU2_PANVC/18-67
E1SJ22_PANVC/32-91
E1SK32_PANVC/33-91
E1SL51_FERBD/31-89
E1STW7_FERBD/29-87
E1SUF0_FERBD/37-95
E1T066_THESX/33-91
E1T0T9_THESX/34-92
E1T4H2_BURSG/41-99
E1T723_BURSG/31-89
E1T8R9_BURSG/34-92
E1T919_BURSG/39-97
E1TDR8_BURSG/38-96
E1TIE6_BURSG/76-135
E1TKH3_BURSG/32-90
E1TLS7_LACPS/37-97
E1TLZ3_LACPS/46-103
E1TMQ1_LACPS/2-50
E1TMQ6_LACPS/37-95
E1TNJ9_LACPS/37-95
E1TNW1_LACPS/31-89
E1TPA4_LACPS/39-97
E1TS50_LACPS/28-86
E1TSB9_LACPS/35-93
E1TSZ5_LACPS/38-93
E1TSZ8_LACPS/57-117
E1TT31_LACPS/33-91
E1TU25_LACPS/37-95
E1U8P7_LISML/33-91
E1U9C7_LISML/30-87
E1UAD0_LISML/37-95
E1UBV8_LISML/32-89
E1UCY7_LISML/36-91
E1UDX3_LISML/52-102
E1UDX9_LISML/36-94
E1UEK1_LISML/33-91
E1UFK7_LISML/38-96
E1UJG9_BACAS/34-92
E1UKI1_BACAS/34-92
E1UKS0_BACAS/47-96
E1UMI6_BACAS/36-94
E1UN39_BACAS/53-113
E1UNT7_BACAS/47-105
E1UQ26_BACAS/38-96
E1UQE3_BACAS/35-93
E1UQQ8_BACAS/44-102
E1UQV8_BACAS/52-110
E1URP3_BACAS/33-91
E1URQ2_BACAS/27-85
E1US72_BACAS/32-89
E1USD7_BACAS/60-118
E1USF7_BACAS/41-99
E1USI4_BACAS/35-93
E1USV4_BACAS/34-92
E1UU67_BACAS/36-94
E1UUI3_BACAS/32-90
E1UUI5_BACAS/28-86
E1V877_HALED/29-88
E1V9V0_HALED/42-100
E1VCF4_HALED/31-89
E1VM15_9GAMM/36-94
E1VPA2_9GAMM/37-95
E1VT60_ARTAR/40-98
E1VVC0_ARTAR/62-124
E1VVC3_ARTAR/36-94
E1VWY9_ARTAR/35-92
E1VYQ0_ARTAR/37-95
E1VYU3_ARTAR/40-100
E1VYZ2_ARTAR/34-94
E1VZE8_ARTAR/36-93
E1W117_ARTAR/42-100
E1W7D1_SALTS/29-87
E1W9H6_SALTS/18-67
E1WA63_SALTS/53-113
E1WAG4_SALTS/29-87
E1WBK2_SALTS/38-96
E1WBM8_SALTS/47-105
E1WFV8_SALTS/31-90
E1WTZ9_BACF6/37-94
E1WWY1_BACF6/39-96
E1X0Y7_BACMS/36-94
E1XCS8_STRZO/34-91
E1XDA3_STRZO/28-86
E1XEV2_STRZO/33-91
E1XI61_STRZN/33-91
E1XLR2_STRZN/34-91
E1XMS5_STRZI/34-91
E1XN95_STRZI/28-86
E1XPN6_STRZI/33-91
E1Y1R5_LEGPN/27-85
E1YJZ1_9DELT/54-112
E1YU15_9BACE/36-94
E1YXZ9_9BACE/27-85
E2CBV8_9RHOB/35-93
E2CFG3_9RHOB/29-88
E2CMQ8_9RHOB/46-104
E2CP70_9RHOB/119-177
E2CQ21_9RHOB/51-109
E2CQR5_9RHOB/43-102
E2CQT4_9RHOB/33-91
E2JTP8_ECO57/53-113
E2JUJ0_ECO57/29-87
E2K1J1_ECO57/18-67
E2K3U7_ECO57/29-88
E2K4W6_ECO57/38-96
E2K7U1_ECO57/53-113
E2K8A0_ECO57/29-87
E2KFE8_ECO57/38-96
E2KHX0_ECO57/18-67
E2KIT8_ECO57/29-88
E2KSF2_ECO57/38-96
E2KSI2_ECO57/53-113
E2KSN5_ECO57/29-87
E2KU28_ECO57/29-88
E2L0B4_ECO57/18-67
E2M7V4_PSESM/56-114
E2MD22_PSESM/48-106
E2MDF6_PSESM/38-96
E2MJS2_PSESM/40-98
E2MZ23_9CORY/43-101
E2N2R9_CAPSP/36-94
E2N7Q7_9BACE/27-85
E2N9E2_9BACE/39-96
E2NGW2_9BACE/94-152
E2NNA1_9FIRM/35-93
E2NNV8_9FIRM/31-89
E2PF68_NEIPO/34-92
E2PFL1_NEIPO/39-97
E2PK47_9RHIZ/14-72
E2PLN8_9RHIZ/2-53
E2PLU6_9RHIZ/55-113
E2PMJ4_9RHIZ/57-115
E2PMN7_9RHIZ/40-98
E2PQT9_9RHIZ/29-88
E2PRT9_9RHIZ/30-87
E2PUX8_STRCL/43-101
E2PVU5_STRCL/75-133
E2PYD6_STRCL/62-120
E2Q743_STRCL/53-111
E2QM74_ECOLX/38-96
E2QMK6_ECOLX/31-90
E2S2Z5_9CORY/41-98
E2S3F2_9CORY/47-105
E2S6N7_9CORY/47-106
E2SAI4_9ACTO/34-92
E2SBD3_9ACTO/54-114
E2SFC2_9ACTO/55-115
E2SFU5_9ACTO/33-91
E2SJZ8_9FIRM/34-92
E2SKB3_9FIRM/31-89
E2SLI2_9FIRM/41-96
E2SLM2_9FIRM/38-92
E2SNI0_9FIRM/31-86
E2SPP3_9FIRM/31-88
E2SPQ4_9FIRM/34-92
E2SRX8_9FIRM/34-92
E2SS19_9FIRM/30-92
E2STX1_9RALS/50-109
E2SU68_9RALS/30-88
E2SU99_9RALS/49-107
E2SUP2_9RALS/35-93
E2SXL2_9RALS/43-101
E2SY14_9RALS/60-118
E2T2J4_9RALS/52-110
E2T3F5_9RALS/34-92
E2T4J4_9RALS/55-113
E2T7A3_MYCTU/42-100
E2TB78_MYCTU/43-101
E2TC72_MYCTU/58-116
E2TD44_MYCTU/33-91
E2TDZ5_MYCTU/54-114
E2TFM6_MYCTU/32-90
E2TH20_MYCTU/42-100
E2TIW5_MYCTU/54-114
E2TJG6_MYCTU/32-90
E2TL17_MYCTU/58-116
E2TNM4_MYCTU/43-101
E2TQ93_MYCTU/33-91
E2TTS2_MYCTU/42-100
E2TVR0_MYCTU/54-114
E2TW45_MYCTU/32-90
E2TXM6_MYCTU/58-116
E2U059_MYCTU/43-101
E2U0X5_MYCTU/33-91
E2U5P2_MYCTU/42-100
E2U7L7_MYCTU/32-90
E2U8Z4_MYCTU/58-116
E2UBI2_MYCTU/24-82
E2UDF7_MYCTU/54-114
E2UDJ6_MYCTU/33-91
E2UGD9_MYCTU/42-100
E2UIN7_MYCTU/54-114
E2UJ29_MYCTU/32-90
E2UKK0_MYCTU/58-116
E2UN33_MYCTU/43-101
E2UPR7_MYCTU/33-91
E2USN1_MYCTU/42-100
E2UUT8_MYCTU/54-114
E2UV79_MYCTU/32-90
E2UWR5_MYCTU/58-116
E2V0A5_MYCTU/24-82
E2V0Y3_MYCTU/33-91
E2V412_MYCTU/42-100
E2V614_MYCTU/71-131
E2V6I2_MYCTU/32-90
E2V805_MYCTU/58-116
E2VAJ3_MYCTU/24-82
E2VC56_MYCTU/33-91
E2VF57_MYCTU/71-131
E2VFR3_MYCTU/32-90
E2VHA5_MYCTU/58-116
E2VJW4_MYCTU/24-82
E2VL73_MYCTU/33-91
E2VPL6_MYCTU/42-100
E2VRL9_MYCTU/54-114
E2VS16_MYCTU/32-90
E2VTL2_MYCTU/58-116
E2VW72_MYCTU/43-101
E2VXT7_MYCTU/33-91
E2W0X3_MYCTU/42-100
E2W2X3_MYCTU/54-114
E2W3B7_MYCTU/32-90
E2W4T1_MYCTU/58-116
E2W7D9_MYCTU/24-82
E2W8Z0_MYCTU/33-91
E2WC26_MYCTU/42-100
E2WCU4_MYCTU/42-100
E2WEV4_MYCTU/54-114
E2WF96_MYCTU/32-90
E2WGS3_MYCTU/58-116
E2WJF2_MYCTU/48-106
E2WL30_MYCTU/33-91
E2WPD4_ECOLX/29-88
E2WS85_ECOLX/18-67
E2WV13_ECOLX/38-96
E2WXS4_ECOLX/53-113
E2X9U0_SHIDY/29-87
E2XA10_SHIDY/53-113
E2XA95_SHIDY/18-67
E2XG36_SHIDY/29-88
E2XH75_SHIDY/19-77
E2XNU8_PSEFL/41-99
E2XQ41_PSEFL/32-90
E2XQ51_PSEFL/32-90
E2XRM3_PSEFL/27-85
E2XUF8_PSEFL/38-96
E2XW27_PSEFL/31-81
E2Y1K2_ENTFA/35-93
E2Y2V2_ENTFA/74-132
E2Y3B9_ENTFA/28-86
E2Y431_ENTFA/32-90
E2Y4Y0_ENTFA/44-102
E2Y942_ENTFA/28-86
E2YAX2_ENTFA/32-90
E2YBR6_ENTFA/44-102
E2YCN6_ENTFA/64-122
E2YDB5_ENTFA/35-93
E2YEE3_ENTFA/29-86
E2YJI6_ENTFA/32-90
E2YK80_ENTFA/35-93
E2YKK1_ENTFA/29-86
E2YM24_ENTFA/44-102
E2YMZ5_ENTFA/64-122
E2YQR8_ENTFA/28-86
E2YUX5_ENTFA/64-122
E2YWW0_ENTFA/44-102
E2YXM9_ENTFA/35-93
E2YZ44_ENTFA/32-90
E2Z079_ENTFA/28-86
E2Z1G6_ENTFA/44-102
E2Z1W6_ENTFA/64-122
E2Z4N9_ENTFA/32-90
E2Z773_ENTFA/35-93
E2Z903_ENTFA/28-86
E2Z936_ENTFA/29-86
E2ZML6_9FIRM/52-106
E2ZN52_9FIRM/32-90
E2ZS09_PSEAE/36-94
E2ZVQ3_PSEAE/47-110
E2ZVS9_PSEAE/42-100
E2ZXL8_PSEAE/40-98
E2ZZP8_PSEAE/32-90
E3A1D2_PSEAE/39-97
E3A608_PSEAE/31-89
E3A6L8_PSEAE/37-96
E3AS19_9SPHI/36-94
E3AT60_9SPHI/31-89
E3AVW4_9SPHI/47-94
E3AZ80_9SPHI/29-86
E3B078_9SPHI/33-91
E3B6K1_9MICO/46-103
E3BDH7_9MICO/55-112
E3BHJ6_9VIBR/74-132
E3BMJ4_9VIBR/31-89
E3BMX6_9VIBR/39-96
E3BN23_9VIBR/34-92
E3BPU7_9VIBR/15-64
E3C7X2_9LACO/34-90
E3C9G0_9LACO/44-104
E3C9T3_9LACO/35-92
E3CB89_STRPA/41-99
E3CC29_STRPA/28-86
E3CE87_STRPA/27-66
E3CEL6_STRPA/33-91
E3CEU6_STRPA/36-93
E3CF03_STRPA/31-90
E3CHG9_STRDO/18-74
E3CJP8_STRDO/33-91
E3CJS4_STRDO/35-93
E3CK14_STRDO/36-93
E3CM84_STRDO/40-102
E3CNN2_STRVE/36-94
E3CPI0_STRVE/34-93
E3CSM1_STRVE/36-93
E3CSP8_STRVE/36-93
E3CT05_STRVE/33-91
E3CYH2_9BACT/34-91
E3D2P0_NEIM7/34-92
E3DCC3_ERWSE/53-113
E3DCN4_ERWSE/32-91
E3DF86_ERWSE/1-60
E3DKI7_ERWSE/45-103
E3DKQ4_ERWSE/18-67
E3DMZ9_HALPG/29-87
E3DNM0_HALPG/33-91
E3DPQ7_HALPG/31-89
E3DQK2_HALPG/39-97
E3DRV2_HALPG/36-90
E3DSB1_BACA1/47-105
E3DSX4_BACA1/34-92
E3DT28_BACA1/38-96
E3DU05_BACA1/44-102
E3DUB9_BACA1/34-92
E3DUF1_BACA1/47-96
E3DUS0_BACA1/52-110
E3DUW3_BACA1/34-92
E3DV58_BACA1/34-92
E3DV84_BACA1/32-90
E3DWY4_BACA1/52-93
E3DX57_BACA1/40-98
E3DXP3_BACA1/40-98
E3DXT2_BACA1/36-94
E3DY46_BACA1/32-89
E3DYX6_BACA1/35-92
E3DZM0_BACA1/61-119
E3E0E0_BACA1/28-86
E3E0T3_BACA1/36-94
E3E151_BACA1/40-99
E3E189_BACA1/51-109
E3E283_BACA1/10-68
E3E6Q5_PAEPS/55-113
E3E6V2_PAEPS/67-127
E3E7U4_PAEPS/38-96
E3E7U5_PAEPS/29-87
E3E9Q7_PAEPS/19-77
E3EBA7_PAEPS/48-105
E3EBT3_PAEPS/54-113
E3ECE0_PAEPS/35-93
E3ECF6_PAEPS/46-104
E3ECS5_PAEPS/50-110
E3ECV3_PAEPS/47-104
E3ED33_PAEPS/39-97
E3EF41_PAEPS/32-89
E3EG16_PAEPS/41-99
E3EG96_PAEPS/28-86
E3EGL0_PAEPS/1-51
E3EHU2_PAEPS/29-87
E3EI68_PAEPS/39-97
E3EIS0_PAEPS/33-91
E3EIV5_PAEPS/34-92
E3EIW5_PAEPS/38-96
E3EIX8_PAEPS/1-50
E3EJL5_PAEPS/28-85
E3ELM2_BIFBS/31-87
E3ENR7_BIFBS/15-71
E3FAG9_CORP9/35-93
E3FAW8_CORP9/56-114
E3FLF9_STIAD/39-97
E3G4J1_ENTCS/18-67
E3G6I8_ENTCS/53-113
E3G6M0_ENTCS/29-88
E3G7C6_ENTCS/38-96
E3GBJ4_ENTCS/29-87
E3GEP9_EUBLK/35-93
E3GEX9_EUBLK/36-93
E3GEY6_EUBLK/37-95
E3GG13_EUBLK/35-97
E3GGC0_EUBLK/31-89
E3GI72_EUBLK/26-84
E3GLX7_EUBLK/37-94
E3H3F3_ROTDC/53-113
E3H460_ROTDC/38-100
E3H4T8_ROTDC/34-86
E3H6R9_ILYPC/36-95
E3H7W0_ILYPC/34-92
E3H7W9_ILYPC/40-98
E3H9L0_ILYPC/29-87
E3H9W8_ILYPC/32-89
E3HCB0_ILYPC/29-87
E3HE40_ILYPC/30-88
E3HF21_ACHXA/32-89
E3HHR1_ACHXA/52-110
E3HHT7_ACHXA/41-99
E3HL93_ACHXA/50-109
E3HLC7_ACHXA/50-111
E3HLK3_ACHXA/57-114
E3HM80_ACHXA/59-117
E3HP11_ACHXA/44-102
E3HWH5_ACHXA/43-101
E3HWM2_ACHXA/46-105
E3HXI3_ACHXA/51-109
E3I2P1_RHOVT/42-99
E3I3B9_RHOVT/54-112
E3I841_RHOVT/38-97
E3IBX6_GEOS0/37-95
E3ICC0_GEOS0/32-90
E3IDN3_GEOS0/30-88
E3IDT7_GEOS0/48-106
E3IF82_GEOS0/36-94
E3IFB7_GEOS0/37-95
E3IJ14_GEOS0/29-87
E3ILN9_DESVR/43-101
E3IN78_DESVR/31-89
E3INY4_DESVR/30-88
E3IWG2_FRASU/195-252
E3IWU8_FRASU/66-124
E3IY86_FRASU/49-107
E3IYI6_FRASU/33-91
E3IYT1_FRASU/57-117
E3J1D5_FRASU/33-91
E3J1I3_FRASU/78-122
E3J1K6_FRASU/70-125
E3J3N6_FRASU/42-99
E3J3W7_FRASU/56-114
E3J443_FRASU/36-93
E3J4D8_FRASU/45-104
E3J5E7_FRASU/32-86
E3J9G2_FRASU/55-114
E3J9T4_FRASU/18-76
E3JCF8_FRASU/42-99
E3JD69_FRASU/24-82
E3JDB8_FRASU/47-101
E3PH53_ECOH1/53-113
E3PH70_ECOH1/18-67
E3PM31_ECOH1/38-96
E3PML9_ECOH1/29-88
E3PRD6_CLOSD/36-93
E3PS90_CLOSD/34-92
E3PVI3_CLOSD/48-108
E3PX53_CLOSD/35-93
E3PXD5_CLOSD/37-95
E3R1K2_9LACO/35-93
E3R1W3_9LACO/29-87
E3R7M9_9LACO/30-88
E3RBD9_9LACO/30-85
E3VWI1_STRAE/38-96
E3VWJ7_STREX/38-96
E3XIK4_ECOLX/29-87
E3XJ03_ECOLX/18-67
E3XK95_ECOLX/53-113
E3XN30_ECOLX/29-88
E3XNB4_ECOLX/38-96
E3Y1M5_SHIFL/18-67
E3Y372_SHIFL/19-77
E3Y3I4_SHIFL/29-88
E3Y5K1_SHIFL/53-113
E3Y6E4_SHIFL/29-87
E3YAS4_SHIFL/29-87
E3YCD2_LISMO/36-91
E3YDI9_LISMO/29-79
E3YDJ4_LISMO/36-94
E3YE58_LISMO/30-79
E3YE86_LISMO/1-27
E3YFH7_LISMO/38-96
E3YGS4_LISMO/33-91
E3YLP9_9LIST/36-91
E3YMS5_9LIST/29-79
E3YMT1_9LIST/36-94
E3YNE6_9LIST/33-91
E3YPH7_9LIST/38-96
E3YQR6_9LIST/33-91
E3YRE3_9LIST/30-87
E3YSD7_9LIST/37-95
E3YU26_9LIST/45-103
E3YWG5_LISIN/29-79
E3YWH2_LISIN/32-90
E3YX36_LISIN/28-86
E3YX57_LISIN/33-91
E3YYA9_LISIN/38-96
E3YZI7_LISIN/33-91
E3Z1D4_LISIN/1-25
E3Z2V1_LISIN/32-90
E3Z352_LISIN/32-90
E3Z448_LISIN/36-91
E3Z5A1_LISIN/45-95
E3Z5B0_LISIN/32-90
E3Z5S7_LISIN/28-86
E3Z5V1_LISIN/33-91
E3Z6A9_LISIN/3-49
E3Z6Y2_LISIN/38-96
E3Z843_LISIN/33-91
E3Z9W2_LISIN/1-54
E3ZB87_LISIN/32-90
E3ZDJ6_LISIV/13-60
E3ZDP0_LISIV/42-95
E3ZDQ0_LISIV/34-91
E3ZDR8_LISIV/28-86
E3ZEG8_LISIV/33-91
E3ZEZ8_LISIV/1-40
E3ZFN8_LISIV/38-96
E3ZH09_LISIV/33-91
E3ZHR1_LISIV/30-87
E3ZIW8_LISIV/37-95
E3ZK94_LISIV/8-66
E3ZLV2_LISSE/36-91
E3ZMN2_LISSE/13-60
E3ZMR7_LISSE/42-95
E3ZNG9_LISSE/33-91
E3ZPN0_LISSE/38-96
E3ZR14_LISSE/33-91
E3ZRB3_LISSE/43-103
E3ZRQ0_LISSE/30-87
E3ZSR2_LISSE/37-95
E3ZU74_LISSE/32-90
E3ZVQ1_LISSE/36-91
E3ZWK4_LISSE/13-60
E3ZWP2_LISSE/42-95
E3ZWP9_LISSE/19-76
E3ZXE3_LISSE/33-91
E3ZYK2_LISSE/38-96
E3ZZU8_LISSE/33-91
E4A046_LISSE/43-103
E4A0I1_LISSE/30-87
E4A1I8_LISSE/37-95
E4A7Q3_PROAC/36-95
E4A7V5_PROAC/43-99
E4A908_PROAC/1-52
E4AG23_PROAC/43-99
E4ALT7_PROAC/43-99
E4AM61_PROAC/36-95
E4AP58_PROAC/1-52
E4AT36_PROAC/43-99
E4AV83_PROAC/1-52
E4AXX1_PROAC/36-95
E4B1E7_PROAC/43-99
E4B2Q6_PROAC/36-95
E4B4N3_PROAC/1-52
E4BB37_PROAC/1-45
E4BD29_PROAC/36-95
E4BD78_PROAC/41-97
E4BH99_PROAC/43-99
E4BP11_PROAC/43-99
E4BQT7_PROAC/1-52
E4BRA1_PROAC/36-95
E4BU04_PROAC/43-99
E4BY76_PROAC/36-95
E4C075_PROAC/1-52
E4C284_PROAC/43-99
E4C5G4_PROAC/36-95
E4C6L7_PROAC/1-52
E4CB51_PROAC/43-99
E4CCI4_PROAC/36-95
E4CE06_PROAC/1-52
E4CJA3_PROAC/43-99
E4CJG0_PROAC/36-95
E4CLQ3_PROAC/1-52
E4CPZ2_PROAC/43-99
E4CSJ5_PROAC/1-52
E4CU62_PROAC/36-95
E4CWT1_PROAC/43-99
E4D005_PROAC/36-95
E4D212_PROAC/1-52
E4D598_PROAC/43-99
E4D7I4_PROAC/1-52
E4D9G5_PROAC/36-95
E4DBS5_PROAC/43-99
E4DBX0_PROAC/36-95
E4DDU9_PROAC/1-52
E4DHG2_PROAC/43-99
E4DJM1_PROAC/1-52
E4DNK7_PROAC/36-95
E4DPY0_PROAC/43-99
E4DR05_PROAC/36-95
E4DSX1_PROAC/1-52
E4DXH7_PROAC/43-99
E4DZY2_PROAC/36-95
E4E1W1_PROAC/1-52
E4E8K4_PROAC/1-52
E4E9V7_PROAC/43-99
E4EA05_PROAC/36-95
E4ECY8_PROAC/43-99
E4EFS2_PROAC/36-95
E4EHS1_PROAC/1-52
E4EJB2_PROAC/43-99
E4ELB8_PROAC/36-95
E4EQM9_PROAC/1-52
E4ER97_PROAC/43-99
E4EVK0_PROAC/36-95
E4EXI8_PROAC/1-52
E4EYJ0_PROAC/43-99
E4F3N1_PROAC/1-52
E4F5U7_PROAC/36-95
E4F843_PROAC/43-99
E4F9K6_PROAC/1-52
E4FAY8_PROAC/36-95
E4FGA5_PROAC/43-99
E4FHY7_PROAC/36-95
E4FK71_PROAC/1-52
E4FNF8_PROAC/43-99
E4FRS7_PROAC/1-52
E4FSW9_PROAC/36-95
E4FV93_PROAC/43-99
E4FX56_PROAC/36-95
E4FYD5_PROAC/1-52
E4G1G5_PROAC/43-99
E4G274_PROAC/36-95
E4G499_PROAC/1-52
E4GAN9_PROAC/1-52
E4GC91_PROAC/36-95
E4GCD4_PROAC/43-99
E4GFS3_PROAC/1-52
E4GJU4_PROAC/36-95
E4GLV6_PROAC/43-99
E4GMA4_PROAC/43-99
E4GSK4_PROAC/1-52
E4GUK4_PROAC/36-95
E4GWY2_PROAC/1-45
E4GXX8_PROAC/36-95
E4GYY2_PROAC/41-97
E4H5G5_PROAC/43-99
E4H733_PROAC/1-52
E4H928_PROAC/36-95
E4H9A7_PROAC/43-99
E4H9Z8_PROAC/36-95
E4HBV7_PROAC/1-52
E4HJ65_PROAC/43-99
E4HSN0_PROAC/1-45
E4HUK7_PROAC/36-95
E4HX07_PROAC/41-97
E4HXB2_PROAC/43-99
E4I0F3_PROAC/1-52
E4I2F3_PROAC/36-95
E4I6H7_ENTFC/45-93
E4I7V3_ENTFC/28-86
E4I7Y6_ENTFC/34-92
E4I835_ENTFC/47-105
E4I9K7_ENTFC/35-93
E4IAX4_ENTFC/74-132
E4IBT6_ENTFC/55-113
E4IF12_ENTFC/45-93
E4IGH9_ENTFC/35-93
E4IGM5_ENTFC/74-132
E4IH21_ENTFC/47-105
E4IHS1_ENTFC/55-113
E4IJ80_ENTFC/28-86
E4ILR3_ENTFC/34-92
E4IPH6_ENTFC/74-132
E4IPN9_ENTFC/35-93
E4ISE9_ENTFC/55-113
E4IUT7_ENTFC/45-93
E4IUU9_ENTFC/28-86
E4IUW9_ENTFC/34-92
E4IWH2_ENTFC/34-92
E4IWV9_ENTFC/35-93
E4IZ80_ENTFC/28-86
E4IZY9_ENTFC/74-132
E4J187_ENTFC/55-113
E4J1H9_ENTFC/47-105
E4J241_ENTFC/45-93
E4J4Z7_ENTFC/35-93
E4J5T0_ENTFC/28-86
E4J5Z6_ENTFC/74-132
E4J6T2_ENTFC/34-92
E4J9Z2_ENTFC/47-105
E4JAJ2_ENTFC/55-113
E4JC53_ENTFC/45-93
E4JCZ3_ENTFC/55-113
E4JDS9_ENTFC/28-86
E4JFE4_ENTFC/74-132
E4JIB6_ENTFC/35-93
E4JIL6_ENTFC/34-92
E4JKB9_ENTFC/47-105
E4JKT4_ENTFC/45-93
E4K438_9FIRM/38-96
E4K665_9FIRM/34-92
E4KN05_9LACT/27-90
E4KPS3_9LACT/34-92
E4KPU4_9LACT/34-92
E4KWN3_9FIRM/32-87
E4L0F7_9FIRM/38-87
E4L2C2_9STRE/33-91
E4L307_9STRE/31-91
E4L6R8_9STRE/35-93
E4LFD5_9FIRM/52-110
E4LNS1_9CLOT/40-99
E4LPT6_9CLOT/34-92
E4LPY3_9CLOT/29-86
E4LQK0_9CLOT/38-92
E4LR07_9CLOT/31-86
E4LRW1_9CLOT/31-89
E4LV85_9CLOT/34-92
E4LWK7_9CLOT/34-87
E4LX38_9CLOT/30-92
E4LY08_9CLOT/29-87
E4MC37_9BACT/27-85
E4MH46_9FIRM/53-111
E4MH61_9FIRM/37-95
E4MPB0_CAPOC/40-102
E4N001_KITSK/42-96
E4N0W8_KITSK/39-99
E4N349_KITSK/49-107
E4N386_KITSK/65-125
E4N4C3_KITSK/49-103
E4N4M1_KITSK/37-95
E4N636_KITSK/39-97
E4N887_KITSK/35-89
E4N8P3_KITSK/192-249
E4N8P3_KITSK/42-100
E4N9D9_KITSK/36-99
E4NAT5_KITSK/49-106
E4NDY9_KITSK/36-98
E4NED6_KITSK/33-90
E4NFF5_KITSK/35-93
E4NG83_KITSK/34-92
E4NGA1_KITSK/64-122
E4NH51_KITSK/59-115
E4NK00_KITSK/42-100
E4NTN3_HALBP/18-62
E4NV76_HALBP/133-183
E4NYM1_BIFBP/31-87
E4P4F7_ECO8N/53-113
E4P5R4_ECO8N/52-112
E4P5X4_ECO8N/38-96
E4P6Z9_ECO8N/29-88
E4P9F0_ECO8N/18-67
E4PIY7_MARAH/29-88
E4PLG5_MARAH/47-105
E4PNY7_MARAH/31-89
E4Q2B5_CALOW/34-92
E4Q708_CALOW/40-96
E4Q975_CALH1/34-92
E4Q9U4_CALH1/38-96
E4QME4_METS6/54-114
E4QP79_METS6/39-97
E4R246_BIFLM/31-87
E4R3S3_BIFLM/14-70
E4RA24_PSEPB/38-96
E4RCM7_PSEPB/42-100
E4RIT0_HALSL/33-91
E4RNB5_HALSL/15-62
E4RT33_LEAB4/33-91
E4RY51_LEAB4/35-93
E4RYN9_LEAB4/44-104
E4S5H5_CALKI/38-96
E4S6J2_CALKI/34-92
E4SHH1_CALK2/34-92
E4SHP0_CALK2/38-96
E4SI76_LACAR/36-94
E4SMF3_LACAR/29-87
E4SQ78_STRTN/19-77
E4SQR8_STRTN/36-93
E4SRY6_STRTN/33-91
E4SZB2_LACDN/36-92
E4T0U9_PALPW/36-94
E4T146_PALPW/36-94
E4T1F3_PALPW/31-86
E4T2U0_PALPW/36-93
E4T381_PALPW/31-89
E4T754_PALPW/35-93
E4T815_PALPW/35-93
E4TB02_RIEAD/35-93
E4TL81_MARTH/43-103
E4TMH5_MARTH/36-94
E4TP70_MARTH/38-96
E4TQX5_MARTH/31-89
E4TVL2_MARTH/41-101
E4TWM8_SULKY/41-99
E4TYE4_SULKY/33-91
E4U0R6_SULKY/33-91
E4U1U9_SULKY/38-96
E4U3M7_SULKY/52-108
E4V7F1_BIFBI/31-87
E4V949_BIFBI/32-88
E4VX15_BACFR/40-102
E4VZ26_BACFR/37-94
E4W0A1_BACFR/39-96
E4W941_RHOE1/36-92
E4W9Q5_RHOE1/48-106
E4WAB6_RHOE1/75-133
E4WB16_RHOE1/35-93
E4WB99_RHOE1/41-95
E4WC03_RHOE1/33-91
E4WDS8_RHOE1/36-94
E4WDU7_RHOE1/37-95
E4WEH2_RHOE1/39-99
E4WEY1_RHOE1/33-87
E4WFT7_RHOE1/42-100
E4WFT8_RHOE1/57-117
E4WH57_RHOE1/40-98
E4WIB8_RHOE1/38-96
E4ZF57_NEIL0/34-92
E5ATE1_BURRH/34-94
E5B306_ERWAM/18-67
E5B477_ERWAM/32-91
E5B519_ERWAM/43-102
E5B7Z5_ERWAM/53-113
E5BAL5_ERWAM/48-106
E5BG91_9FUSO/34-91
E5BI97_9FUSO/37-95
E5BKI2_9FUSO/37-95
E5BML7_9FUSO/34-91
E5BQF5_9FUSO/35-93
E5BQP2_9FUSO/63-120
E5BS70_9FUSO/37-95
E5BTR2_9FUSO/33-92
E5BUT5_9FUSO/34-91
E5C0C3_9FUSO/34-91
E5C378_9FUSO/37-95
E5C6N8_9BACE/28-84
E5CEX3_9BACE/39-96
E5CHK7_9BACE/36-94
E5CIL0_STAHO/36-94
E5CJS6_STAHO/36-94
E5CJY3_STAHO/36-94
E5CK35_STAHO/154-213
E5CL53_STAHO/36-94
E5CLS9_STAHO/17-75
E5CNJ5_STAHO/29-87
E5CQ81_9STAP/36-94
E5CS62_9STAP/35-91
E5CS95_9STAP/35-93
E5CT02_9STAP/29-87
E5CW84_9STAP/36-94
E5DNH4_9STAP/7-55
E5QPZ8_LISSE/19-76
E5QQT9_STAAH/29-87
E5QSS8_STAAH/36-94
E5QTF3_STAAH/68-126
E5QWH6_STAAH/34-92
E5QX35_STAAH/36-94
E5QXX4_STAAH/28-90
E5R7J7_STAAG/35-93
E5R8R7_STAAG/36-94
E5RA81_STAAG/28-90
E5RAD9_STAAG/29-87
E5RB06_STAAG/36-94
E5RBL3_STAAG/34-92
E5RLK5_9ACTO/39-97
E5TAW0_STAAU/68-126
E5TBV8_STAAU/36-94
E5TC43_STAAU/34-92
E5TDF1_STAAU/36-94
E5TFJ2_STAAU/29-87
E5TFW5_STAAU/28-90
E5TJM4_STAAU/28-90
E5TLA0_STAAU/36-94
E5TLI0_STAAU/29-87
E5TLY5_STAAU/36-94
E5TMH7_STAAU/68-126
E5TMK6_STAAU/36-94
E5TML4_STAAU/34-92
E5TR90_STAAU/31-89
E5TSH3_STAAU/34-92
E5TTA9_STAAU/68-126
E5TTP2_STAAU/29-87
E5TVQ2_STAAU/28-90
E5TWJ2_STAAU/36-94
E5TYW5_STAAU/36-94
E5U140_ALCXX/34-91
E5U1S5_ALCXX/57-116
E5U2X1_ALCXX/58-105
E5U390_ALCXX/45-103
E5U4S4_ALCXX/50-111
E5U5K3_ALCXX/32-89
E5UAR2_ALCXX/52-110
E5UAT6_ALCXX/41-99
E5UCU2_ALCXX/46-105
E5UGE9_ALCXX/44-102
E5ULE7_NEIMU/53-113
E5UM23_NEIMU/34-92
E5UNE6_9BACE/27-85
E5V252_9BACL/33-91
E5V256_9BACL/36-91
E5V355_9BACL/35-93
E5V473_9BACL/27-86
E5VAX5_9BACE/39-96
E5VCS4_9BACE/27-85
E5VH05_9FIRM/3-43
E5VI53_9FIRM/51-109
E5VJL4_9FIRM/31-89
E5VLD7_9FIRM/27-85
E5VMB8_9FIRM/31-89
E5VMV8_9FIRM/32-90
E5VNN9_9FIRM/33-91
E5VQA0_9FIRM/31-89
E5VRA4_9FIRM/28-86
E5VRA7_9FIRM/35-93
E5VS02_9FIRM/31-91
E5VS24_9FIRM/13-70
E5VXJ2_9FIRM/31-89
E5VYF1_9FIRM/1-53
E5VYI7_9FIRM/33-91
E5W178_9BACI/34-92
E5W1J0_9BACI/48-105
E5W1K5_9BACI/40-98
E5W206_9BACI/41-99
E5W324_9BACI/50-108
E5W3N1_9BACI/39-97
E5W3Y2_9BACI/40-98
E5W4B3_9BACI/38-96
E5W5C1_9BACI/44-102
E5W679_9BACI/58-116
E5W6E7_9BACI/37-95
E5W6Q4_9BACI/30-88
E5W872_9BACI/48-107
E5W8J1_9BACI/47-105
E5W8T9_9BACI/32-89
E5WAL6_9BACI/29-85
E5WBE6_9BACI/34-92
E5WDP3_9BACI/36-94
E5WEN8_9BACI/42-100
E5WFL0_9BACI/36-94
E5WJ77_9BACI/42-100
E5WK58_9BACI/33-91
E5WKD5_9BACI/33-91
E5WKL7_9BACI/30-88
E5WLB7_9BACI/26-84
E5WPK9_9BACI/19-77
E5WQC9_9BACI/32-90
E5WQY8_9BACI/35-93
E5WYT4_9BACE/39-96
E5X4U3_9ACTN/45-103
E5X8Q2_9ACTN/32-91
E5X916_9ACTN/33-91
E5X9H0_9ACTN/34-92
E5XH42_9FIRM/34-92
E5XHA0_9FIRM/32-90
E5XI59_9FIRM/35-93
E5XJN3_9FIRM/32-90
E5XLX2_9ACTO/42-100
E5XPJ0_9ACTO/33-91
E5XPL1_9ACTO/40-98
E5XQ58_9ACTO/53-111
E5XVH3_9ACTO/51-109
E5XYP4_9BIFI/36-92
E5Y363_BILWA/33-91
E5YA89_BILWA/38-96
E5YB22_BILWA/49-110
E5YC73_9ENTR/18-67
E5YDY3_9ENTR/53-113
E5YFI7_9ENTR/29-88
E5YI95_9ENTR/29-87
E5YNT9_9BACL/34-97
E5YP20_9BACL/21-79
E5YPG6_9BACL/33-93
E5YRL6_9BACL/26-84
E5YS30_9BACL/39-97
E5YW52_9BACL/29-87
E5YWF8_9BACL/36-87
E5YWV2_9BACL/41-99
E5YX11_9BACL/40-98
E5YXX4_9BACL/28-86
E5YYS8_9BACL/50-108
E5Z027_9BACL/38-96
E5Z037_9BACL/34-92
E5Z241_9BACL/35-93
E5Z2I2_9BACL/42-101
E5Z4E9_9BACL/33-91
E5Z4X3_9BACL/35-93
E5ZSV2_ECOLX/52-112
E5ZUQ6_ECOLX/18-67
E5ZWV1_ECOLX/31-90
E5ZX42_ECOLX/38-96
E5ZYY2_ECOLX/57-117
E6A0U2_ECOLX/53-113
E6A2R1_ECOLX/57-117
E6A338_ECOLX/52-112
E6ABP4_ECOLX/18-67
E6ACB7_ECOLX/19-77
E6AEQ8_ECOLX/53-113
E6AFW5_ECOLX/31-90
E6AHM5_ECOLX/52-112
E6AL14_ECOLX/31-90
E6AMC5_ECOLX/18-67
E6ANS8_ECOLX/53-113
E6ASB5_ECOLX/19-77
E6AYM0_ECOLX/38-96
E6B004_ECOLX/17-76
E6B6P6_ECOLX/18-67
E6BAM4_ECOLX/53-113
E6BE14_ECOLX/31-90
E6BIU9_ECOLX/46-104
E6BKY1_ECOLX/18-67
E6BMN4_ECOLX/53-113
E6BPB2_ECOLX/19-77
E6BR26_ECOLX/52-112
E6BTA5_ECOLX/57-117
E6BVH7_PROAC/43-99
E6BYK9_PROAC/36-95
E6BZB5_PROAC/1-52
E6C1W9_PROAC/43-99
E6C708_PROAC/1-52
E6C913_PROAC/36-95
E6CAZ5_PROAC/43-99
E6CB76_PROAC/36-95
E6CFC8_PROAC/1-52
E6CGS8_PROAC/43-99
E6CLP5_PROAC/1-45
E6CNF2_PROAC/36-95
E6CRG8_PROAC/43-99
E6CSF3_PROAC/36-95
E6CUE8_PROAC/1-52
E6CWB1_PROAC/166-222
E6D1C4_PROAC/36-95
E6D311_PROAC/1-45
E6D523_PROAC/1-45
E6D8F7_PROAC/41-97
E6DAD0_PROAC/36-95
E6DAY3_PROAC/43-99
E6DGA9_PROAC/1-52
E6DHQ0_PROAC/36-95
E6DI92_PROAC/43-99
E6DIX1_PROAC/1-52
E6DKQ5_PROAC/36-95
E6DUC0_PROAC/43-99
E6DV55_PROAC/1-45
E6DX60_PROAC/36-95
E6DZB1_PROAC/43-99
E6E0J2_PROAC/36-95
E6E2K1_PROAC/1-52
E6E860_PROAC/43-99
E6E9V1_PROAC/1-52
E6EBV3_PROAC/36-95
E6ECT2_PROAC/43-99
E6EGM1_PROAC/1-52
E6EIM4_PROAC/36-95
E6EKP1_ENTFA/35-93
E6EL65_ENTFA/28-86
E6EN68_ENTFA/44-102
E6EPP7_ENTFA/64-122
E6ESF0_ENTFA/32-90
E6EWN0_ENTFA/28-86
E6EXE5_ENTFA/44-102
E6EZ26_ENTFA/64-122
E6F1J9_ENTFA/35-93
E6F2U2_ENTFA/32-90
E6F3Y9_ENTFA/35-93
E6F522_ENTFA/32-90
E6F6C0_ENTFA/28-86
E6F6P7_ENTFA/44-102
E6F9P3_ENTFA/64-122
E6FB54_ENTFA/28-86
E6FBD1_ENTFA/35-93
E6FEM3_ENTFA/44-102
E6FFU1_ENTFA/64-122
E6FH92_ENTFA/32-90
E6FKS2_ENTFA/44-102
E6FM86_ENTFA/74-132
E6FMG2_ENTFA/32-90
E6FPE2_ENTFA/28-86
E6FRI5_ENTFA/64-122
E6FT21_ENTFA/35-93
E6FTY0_ENTFA/28-86
E6FWL3_ENTFA/32-90
E6FYJ0_ENTFA/44-102
E6FZ82_ENTFA/34-92
E6G0B9_ENTFA/35-93
E6G0Q9_ENTFA/32-90
E6G119_ENTFA/28-86
E6G682_ENTFA/44-102
E6G6Y2_ENTFA/34-92
E6GAX6_ENTFA/35-93
E6GC25_ENTFA/64-122
E6GD34_ENTFA/44-102
E6GFF1_ENTFA/32-90
E6GFQ7_ENTFA/28-86
E6GG21_ENTFA/29-86
E6GGU8_ENTFA/44-102
E6GHJ8_ENTFA/64-122
E6GIB7_ENTFA/28-86
E6GJ25_ENTFA/35-93
E6GLJ9_ENTFA/32-90
E6GS52_ENTFA/35-93
E6GSI2_ENTFA/32-90
E6GVT4_ENTFA/28-86
E6GX92_ENTFA/64-122
E6GZ44_ENTFA/44-102
E6H159_ENTFA/64-122
E6H1Q9_ENTFA/44-102
E6H2R5_ENTFA/35-93
E6H3G3_ENTFA/28-86
E6H3Y6_ENTFA/32-90
E6H8Z4_ENTFA/44-102
E6H9X2_ENTFA/64-122
E6HA28_ENTFA/28-86
E6HBH0_ENTFA/35-93
E6HE79_ENTFA/32-90
E6HI02_ENTFA/64-122
E6HK17_ENTFA/44-102
E6HL68_ENTFA/28-86
E6HM55_ENTFA/35-93
E6HN41_ENTFA/32-90
E6HRI2_ENTFA/28-86
E6HUJ2_ENTFA/35-93
E6HUV7_ENTFA/32-90
E6HWT5_ENTFA/44-102
E6HXJ2_ENTFA/64-122
E6HZB5_ENTFA/35-93
E6I1L8_ENTFA/29-86
E6I273_ENTFA/44-102
E6I2G4_ENTFA/34-92
E6I3H0_ENTFA/41-99
E6I6S7_ENTFA/28-86
E6I8T5_ENTFA/35-93
E6I9J4_ENTFA/28-86
E6IA50_ENTFA/64-122
E6IDM8_ENTFA/32-90
E6IFY3_ENTFA/44-102
E6IGN3_ENTFA/65-123
E6IGV9_ENTFA/35-93
E6IHA2_ENTFA/64-122
E6IKQ2_ENTFA/32-90
E6IMI6_ENTFA/29-86
E6INT8_ENTFA/44-102
E6IQS2_ENTFA/28-86
E6IR55_ENTFA/35-93
E6IRM0_ENTFA/44-102
E6IT34_ENTFA/64-122
E6IVN9_ENTFA/29-86
E6IW26_ENTFA/32-90
E6J0E7_STRAP/30-88
E6J119_STRAP/45-103
E6J158_STRAP/28-86
E6J165_STRAP/36-93
E6J384_STRAP/41-99
E6J3F0_STRAP/27-85
E6J3S1_STRAP/35-93
E6J9F0_9ACTO/57-117
E6JA88_9ACTO/43-101
E6JE17_9ACTO/35-93
E6JID4_RIEAN/35-93
E6JKP1_STAEP/36-94
E6JM37_STAEP/36-94
E6JN03_STAEP/35-93
E6JNV8_STAEP/29-87
E6JPP1_STAEP/36-94
E6JRT2_9SPIO/11-61
E6JXJ8_9SPIO/29-87
E6KAV9_9BACT/29-87
E6KJU8_STRSA/36-93
E6KKW7_STRSA/33-91
E6KMJ0_STRSA/42-104
E6KNI9_STRSA/42-100
E6KP37_STRSA/32-91
E6KSG0_9ACTO/28-87
E6KSI9_9ACTO/34-92
E6KVL2_9PAST/20-82
E6KWX8_9PAST/14-68
E6L191_9PROT/47-105
E6L2L1_9PROT/36-94
E6L378_9PROT/49-108
E6LGH9_9ENTE/36-92
E6LGT9_9ENTE/35-93
E6LIB9_9ENTE/30-88
E6LPR4_9FIRM/37-95
E6LS39_9FIRM/38-96
E6M6K5_STALU/35-93
E6M8G7_STALU/29-87
E6M8Y9_STALU/69-129
E6M990_STALU/36-94
E6M9Y2_STALU/1-64
E6MAY5_STALU/50-108
E6MC08_STALU/67-125
E6MFR2_9FIRM/46-104
E6MFZ2_9FIRM/32-90
E6MGA4_9FIRM/39-97
E6MHX5_9FIRM/34-92
E6MMM8_9BACT/48-106
E6MNX8_9BACT/29-87
E6MYK7_NEIMH/34-92
E6N025_NEIMH/27-85
E6PF77_9ZZZZ/32-90
E6PVG8_9ZZZZ/58-115
E6Q3C9_9ZZZZ/34-92
E6QDY2_9ZZZZ/54-112
E6QU28_9ZZZZ/55-115
E6QUD7_9ZZZZ/44-95
E6RMA5_PSEU9/31-89
E6RQ71_PSEU9/39-98
E6RQY5_PSEU9/34-90
E6RR88_PSEU9/34-92
E6S9R9_INTC7/59-119
E6S9S9_INTC7/42-100
E6SB24_INTC7/40-97
E6SK70_THEM7/41-99
E6SQ53_BACT6/27-85
E6SYZ5_SHEB6/52-110
E6T0J2_SHEB6/31-89
E6T0S2_SHEB6/55-113
E6T0X8_SHEB6/73-130
E6T1C4_SHEB6/78-139
E6T1G0_SHEB6/31-89
E6T4D0_SHEB6/37-96
E6T4I4_SHEB6/70-128
E6TA75_MYCSR/34-91
E6TAZ1_MYCSR/38-96
E6TE82_MYCSR/68-128
E6TEN8_MYCSR/30-86
E6TIV4_MYCSR/67-126
E6TIW8_MYCSR/40-106
E6TPK3_MYCSR/34-92
E6TUH5_BACCJ/43-101
E6TVW1_BACCJ/38-95
E6TVW2_BACCJ/39-96
E6TXG2_BACCJ/37-95
E6TZD1_BACCJ/33-91
E6TZZ8_BACCJ/40-98
E6U0E7_BACCJ/35-93
E6U0Q1_BACCJ/33-91
E6U2V7_ETHHY/33-89
E6U5D5_ETHHY/38-100
E6UFW2_RUMA7/38-96
E6UH37_RUMA7/33-91
E6UIE1_RUMA7/35-93
E6UM30_CLOTL/37-86
E6UVC3_VARPD/45-103
E6UVR1_VARPD/45-103
E6UWH1_VARPD/42-101
E6V156_VARPD/45-103
E6V1A9_VARPD/34-92
E6V1V3_VARPD/49-107
E6V467_VARPD/38-96
E6V4L4_VARPD/42-100
E6V4N5_VARPD/58-117
E6V4Z8_VARPD/61-118
E6V650_VARPD/45-103
E6VBK2_VARPD/42-100
E6VBP7_RHOPX/47-105
E6VBU5_RHOPX/44-102
E6VDD9_RHOPX/39-97
E6VFV2_RHOPX/64-122
E6VKQ8_RHOPX/34-92
E6VNE7_RHOPX/74-135
E6VTL6_DESAO/37-92
E6VTU6_DESAO/35-91
E6W0Q9_DESIS/34-91
E6W3K6_DESIS/34-91
E6W784_DESIS/34-92
E6WAY5_PANSA/18-70
E6WBV2_PANSA/44-101
E6WDC3_PANSA/32-91
E6WDI6_PANSA/29-88
E6WDY8_PANSA/54-109
E6WFQ5_PANSA/53-113
E6WHA6_PANSA/45-103
E6WK07_PANSA/31-89
E6WRP2_PSEUU/38-95
E6X711_CELAD/31-88
E6X7G7_CELAD/43-103
E6XHZ1_SHEP2/48-107
E6XKH9_SHEP2/42-100
E6XL73_SHEP2/45-102
E6XLK1_SHEP2/55-113
E6XNU0_SHEP2/31-89
E6XQA0_SHEP2/31-89
E6XQG4_SHEP2/79-140
E7B100_YERE1/53-113
E7B2R0_YERE1/7-53
E7B8L3_YERE1/29-88
E7BEC5_NEIMW/34-92
E7FPN3_9LACO/33-91
E7FRV0_9LACO/29-86
E7FS38_9LACO/45-104
E7FTN6_ERYRH/29-87
E7FU21_ERYRH/35-93
E7FYB1_ERYRH/30-87
E7G5P4_9FIRM/33-101
E7GAL4_9FIRM/29-87
E7GFN8_9FIRM/28-86
E7GFQ6_9FIRM/47-104
E7GKL0_CLOSY/29-86
E7GND1_CLOSY/37-96
E7GNN4_CLOSY/32-89
E7GPG3_CLOSY/30-88
E7GQ98_CLOSY/49-108
E7GR35_CLOSY/25-83
E7GR41_CLOSY/31-90
E7GS69_CLOSY/40-98
E7GT52_CLOSY/40-97
E7GT88_CLOSY/36-86
E7GTF4_CLOSY/31-89
E7GTN3_CLOSY/36-94
E7GV89_STRAP/35-93
E7GVZ8_STRAP/41-99
E7GWD7_STRAP/27-85
E7GXK8_STRAP/30-88
E7GY17_STRAP/33-91
E7GZT8_STRAP/28-86
E7GZU5_STRAP/36-93
E7H001_9BURK/34-92
E7H4C5_9BURK/44-97
E7H7X8_ECOLX/29-87
E7HAU2_ECOLX/38-96
E7HF60_ECOLX/53-113
E7HFC6_ECOLX/29-87
E7HJ07_ECOLX/18-67
E7HKZ4_ECOLX/29-88
E7HP77_ECOLX/29-88
E7HPG3_ECOLX/38-96
E7HZ10_ECOLX/29-87
E7HZ73_ECOLX/53-113
E7I1E7_ECOLX/18-67
E7I9X5_ECOLX/29-87
E7IA40_ECOLX/53-113
E7IGM9_ECOLX/18-67
E7II17_ECOLX/38-96
E7IIG7_ECOLX/29-88
E7IJ21_ECOLX/14-62
E7IJK1_ECOLX/17-76
E7ILC3_ECOLX/53-113
E7ILI4_ECOLX/29-87
E7IMD6_ECOLX/18-67
E7IXS4_ECOLX/29-87
E7IYQ2_ECOLX/38-96
E7J156_ECOLX/29-88
E7J1J7_ECOLX/38-96
E7J3T9_ECOLX/18-67
E7J7M2_ECOLX/53-113
E7J7T3_ECOLX/29-87
E7JCJ6_ECOLX/29-87
E7JFV1_ECOLX/18-67
E7JMZ3_ECOLX/53-113
E7JRG9_ECOLX/38-96
E7JRP9_ECOLX/29-88
E7JU21_SHISO/29-88
E7K090_SHISO/53-113
E7K2U3_SHISO/29-87
E7K7I5_SHISO/38-96
E7K8Q5_SHISO/18-67
E7M549_9BACL/33-91
E7M5A0_9BACL/27-84
E7M691_9BACL/14-59
E7M712_9BACL/12-71
E7M8D1_9BACL/32-90
E7M914_9BACL/1-56
E7M985_9BACL/36-94
E7M989_9BACL/30-86
E7MBR6_9BACL/38-96
E7MCU8_STAAU/34-92
E7MCV5_STAAU/36-94
E7MES0_STAAU/68-126
E7MFM8_STAAU/28-90
E7MGI3_STAAU/29-87
E7MI91_STAAU/36-94
E7MK24_STAAU/36-94
E7MKR0_9FIRM/42-100
E7MNI2_9FIRM/31-90
E7MT77_STAAU/29-87
E7MTW7_STAAU/68-126
E7MVB6_STAAU/28-90
E7MW71_STAAU/36-94
E7MWN2_STAAU/31-89
E7MYI4_STAAU/36-94
E7MYT6_STAAU/34-92
E7MYU4_STAAU/34-92
E7N6T8_9ACTO/37-94
E7N6V8_9ACTO/36-98
E7N900_9ACTO/106-166
E7NAE5_9ACTO/52-108
E7NAF9_9ACTO/18-76
E7NC96_9ACTO/34-92
E7P5R7_PSESG/56-114
E7P818_PSESG/38-96
E7P8A0_PSESG/48-106
E7PL23_PSESG/38-96
E7PPN4_PSESG/56-114
E7PS86_PSESG/48-106
E7PVM2_STRDY/30-90
E7PXA8_STRDY/36-93
E7PXL7_STRDY/33-91
E7PYB7_STRDY/36-94
E7PZM5_STRDY/30-90
E7QWW1_9EURY/10-61
E7QWX5_9EURY/28-80
E7RCH9_9BACL/35-93
E7RD98_9BACL/28-86
E7RDE4_9BACL/38-89
E7RDW9_9BACL/31-89
E7RFA6_9BACL/35-93
E7RG56_9BACL/32-90
E7RGZ4_9BACL/42-100
E7RI78_9BACL/29-86
E7RIG4_9BACL/42-100
E7RKN6_9BACL/34-92
E7RMT9_9BACT/29-87
E7RZ18_9BURK/98-156
E7RZQ8_9BURK/83-144
E7S229_STRAG/35-93
E7S4X2_STRAG/37-96
E7S688_STRAG/33-91
E7S6W8_STRAG/36-93
E7S7W3_9STRE/35-92
E7S887_9STRE/28-86
E7SAE5_9STRE/27-85
E7SAY4_9STRE/41-99
E7SD90_9STRE/36-94
E7SET6_SHIDY/38-96
E7SKX6_SHIDY/18-67
E7SMD6_SHIDY/29-88
E7SPG5_SHIDY/53-113
E7SQ82_SHIDY/29-87
E7SW64_SHIBO/29-88
E7SWZ4_SHIBO/29-87
E7SYT1_SHIBO/53-113
E7T1I6_SHIBO/29-87
E7T3W8_SHIBO/18-67
E7T8S6_SHIFL/38-96
E7T9S0_SHIFL/53-113
E7TAG9_SHIFL/29-88
E7TI92_SHIFL/29-87
E7TJD2_SHIFL/18-67
E7TKJ5_ECO57/18-67
E7TTT2_ECO57/38-96
E7TWY5_ECO57/53-113
E7TXG8_ECO57/29-87
E7TZ38_ECO57/29-88
E7U5G8_ECOLX/38-96
E7U6R2_ECOLX/29-88
E7U7S9_ECOLX/53-113
E7UAA5_ECOLX/18-67
E7UFD9_ECOLX/38-96
E7UJ78_ECOLX/29-87
E7UQ89_ECOLX/53-113
E7UQJ3_ECOLX/18-67
E7UU28_SALTY/18-67
E7UV81_SALTY/29-87
E7UY96_SALTY/1-52
E7UYH5_SALTY/38-96
E7UYK1_SALTY/47-105
E7V0X5_SALTY/29-87
E7V1S9_SALTY/53-113
E7V7E2_SALMO/38-96
E7V7G8_SALMO/47-105
E7V8B0_SALMO/18-67
E7VAA5_SALMO/29-88
E7VCF3_SALMO/29-87
E7VCQ7_SALMO/53-113
E7VGU2_SALMO/53-113
E7VH11_SALMO/29-87
E7VI18_SALMO/18-67
E7VIY8_SALMO/47-105
E7VJ14_SALMO/1-52
E7VN87_SALMO/29-88
E7VYA1_SALMO/53-113
E7VYK6_SALMO/29-87
E7W087_SALMO/18-67
E7W1M3_SALMO/38-96
E7W1P9_SALMO/47-105
E7W6M8_SALMO/29-87
E7W8X4_SALMO/18-67
E7W933_SALMO/29-87
E7W9G9_SALMO/47-105
E7WAA7_SALMO/38-96
E7WBH6_SALMO/29-88
E7WF55_SALMO/53-113
E7WGI7_SALMO/18-67
E7WH17_SALMO/38-96
E7WH43_SALMO/47-105
E7WL36_SALMO/29-87
E7WLE1_SALMO/53-113
E7WM96_SALMO/29-88
E7WN40_SALMO/29-87
E7WV73_SALMO/47-105
E7WV99_SALMO/38-96
E7WWB7_SALMO/53-113
E7WZK7_SALMO/18-67
E7X0X4_SALMO/29-87
E7X8Y7_SALMO/18-67
E7X9B3_SALMO/29-87
E7XAF0_SALMO/29-88
E7XAN1_SALMO/38-96
E7XAQ7_SALMO/47-105
E7XEE1_SALMO/53-113
E7XEP1_SALMO/29-87
E7XIR5_SALMO/29-87
E7XJD3_SALMO/47-105
E7XJF9_SALMO/38-96
E7XKS8_SALMO/29-87
E7XLL6_SALMO/18-67
E7XP43_SALMO/29-88
E7XS26_SALMO/53-113
E7XTM6_SALMO/29-87
E7XUM7_SALMO/18-67
E7XZD1_SALMO/29-88
E7Y0U3_SALMO/29-87
E7Y183_SALMO/53-113
E7Y2A0_SALMO/38-96
E7Y2C5_SALMO/47-105
E7Y8A1_SALMO/53-113
E7Y8V5_SALMO/29-88
E7YBU0_SALMO/29-87
E7YCD7_SALMO/38-96
E7YD91_SALMO/47-105
E7YGW3_SALMO/18-67
E7YHL5_SALMO/53-113
E7YJG9_SALMO/38-96
E7YJJ5_SALMO/47-105
E7YLP3_SALMO/29-88
E7YPG9_SALMO/29-87
E7YQL7_SALMO/29-87
E7YR06_SALMO/18-67
E7YW52_SALMO/47-105
E7YW78_SALMO/38-96
E7YWF6_SALMO/29-88
E7YXC7_SALMO/18-67
E7YYR7_SALMO/29-87
E7Z344_SALMO/53-113
E7Z7B3_SALMO/29-88
E7ZAJ0_SALMO/18-67
E7ZB13_SALMO/29-87
E7ZCH1_SALMO/47-105
E7ZCJ7_SALMO/38-96
E7ZEL6_SALMO/53-113
E7ZHG4_SALMO/29-87
E7ZKS2_SALMO/29-87
E7ZKZ2_SALMO/29-88
E7ZQN8_SALMO/47-105
E7ZRK4_SALMO/38-96
E7ZRU7_SALMO/53-113
E7ZT00_SALMO/18-67
E7ZXT8_SALMO/29-87
E7ZZ23_SALMO/53-113
E7ZZG5_SALMO/47-105
E7ZZJ0_SALMO/38-96
E7ZZS0_SALMO/29-88
E8A4L6_SALMO/18-67
E8AB11_SALMO/53-113
E8ABG8_SALMO/29-87
E8AFT0_SALMO/29-88
E8AG09_SALMO/38-96
E8AG35_SALMO/47-105
E8AGD8_SALMO/18-67
E8AK16_SALMO/29-88
E8APM5_SALMO/47-105
E8APQ0_SALMO/38-96
E8AQY8_SALMO/18-67
E8ATH5_SALMO/29-87
E8ATT0_SALMO/53-113
E8AV76_SALMO/29-87
E8AZY0_SALMO/29-88
E8B0M6_SALMO/53-113
E8B0Y2_SALMO/29-87
E8B110_SALMO/38-96
E8B137_SALMO/47-105
E8B2N9_SALMO/18-67
E8B7S8_SALMO/29-87
E8B8P3_SALMO/47-105
E8B8R9_SALMO/38-96
E8B936_SALMO/29-87
E8BC82_SALMO/29-88
E8BEG8_SALMO/18-67
E8BFJ1_SALMO/53-113
E8BK72_SALMO/47-105
E8BM61_SALMO/38-96
E8BPD1_SALMO/53-113
E8BQ48_SALMO/29-88
E8BQB5_SALMO/29-87
E8BRN8_SALMO/29-87
E8BRV5_SALMO/18-67
E8BXP6_SALMO/29-88
E8C666_SALMO/38-96
E8C692_SALMO/47-105
E8C713_SALMO/29-87
E8C787_SALMO/18-67
E8C7J6_SALMO/53-113
E8C894_SALMO/47-105
E8C9X4_SALMO/18-67
E8CBZ4_SALMO/53-113
E8CGA7_SALMO/29-88
E8CH26_SALMO/29-87
E8CJD8_SALMO/29-87
E8CJR5_SALMO/38-96
E8CM36_SALMO/53-113
E8CNA5_SALMO/29-87
E8CQW6_SALMO/47-105
E8CQZ2_SALMO/38-96
E8CS54_SALMO/29-87
E8CTH2_SALMO/29-88
E8CUX1_SALMO/18-67
E8CY45_SALMO/38-96
E8CYT4_SALMO/47-105
E8D150_SALMO/29-87
E8D286_SALMO/18-67
E8D2S5_SALMO/53-113
E8D430_SALMO/29-87
E8D9S0_SALMO/29-88
E8DBZ1_SALMO/29-87
E8DE75_SALMO/38-96
E8DEP7_SALMO/29-87
E8DH90_SALMO/18-67
E8DI96_SALMO/47-105
E8DIC9_SALMO/29-88
E8DIE4_SALMO/53-113
E8DNZ6_SALMO/38-96
E8DP22_SALMO/47-105
E8DRY0_SALMO/18-67
E8DSF3_SALMO/29-87
E8DSQ8_SALMO/53-113
E8DYT3_SALMO/29-88
E8E3U1_SALMO/53-113
E8E446_SALMO/29-87
E8E5R3_SALMO/38-96
E8E5T9_SALMO/47-105
E8E6I2_SALMO/18-67
E8EC29_SALMO/29-88
E8EED7_SALMO/53-113
E8EEP2_SALMO/29-87
E8EHM2_SALMO/18-67
E8EHV3_SALMO/38-96
E8EHX9_SALMO/49-107
E8ES91_SALMO/18-67
E8ESX0_SALMO/47-105
E8ESZ6_SALMO/38-96
E8ETA6_SALMO/29-88
E8EUB2_SALMO/29-87
E8EX97_SALMO/29-87
E8EXP2_SALMO/53-113
E8EZ77_SALMO/18-67
E8F0B6_SALMO/47-105
E8F333_SALMO/29-87
E8F3D8_SALMO/53-113
E8F5G4_SALMO/29-87
E8F5Y9_SALMO/38-96
E8FAC9_SALMO/29-88
E8FBS9_SALMO/38-96
E8FBV5_SALMO/47-105
E8FFP1_SALMO/53-113
E8FFZ9_SALMO/29-87
E8FGV8_SALMO/29-88
E8FJQ6_SALMO/18-67
E8FK36_SALMO/29-87
E8FMK7_SALMO/18-67
E8FT23_SALMO/29-87
E8FTU0_SALMO/53-113
E8FUR7_SALMO/29-87
E8FVF9_SALMO/29-88
E8FWW6_SALMO/38-96
E8FZ86_SALMO/47-105
E8G2A3_SALMO/29-87
E8G673_SALMO/38-96
E8G6A2_SALMO/29-87
E8G6Z6_SALMO/18-67
E8G7H7_SALMO/47-105
E8G9N5_SALMO/53-113
E8G9X6_SALMO/29-88
E8GG32_SALMO/29-88
E8GH22_SALMO/47-105
E8GH48_SALMO/38-96
E8GMB9_SALMO/18-67
E8GMY4_SALMO/29-87
E8GN88_SALMO/53-113
E8GPQ2_SALMO/29-88
E8GPT8_SALMO/18-67
E8GSK5_SALMO/47-105
E8GTW4_SALMO/29-87
E8GU86_SALMO/38-96
E8GXD2_SALMO/29-87
E8GY72_SALMO/53-113
E8H2B4_ECO57/29-88
E8H5K8_ECO57/53-113
E8H634_ECO57/29-87
E8HCE1_ECO57/18-67
E8HFA7_ECO57/38-96
E8HG37_ECOLX/29-88
E8HJ98_ECOLX/53-113
E8HJL1_ECOLX/29-87
E8HR10_ECOLX/18-67
E8HU51_ECOLX/38-96
E8HUY6_ECOLX/29-88
E8HYH1_ECOLX/53-113
E8HYM3_ECOLX/29-87
E8I533_ECOLX/18-67
E8I804_ECOLX/38-96
E8IC35_ECOLX/53-113
E8IC87_ECOLX/29-87
E8IIH9_ECOLX/18-67
E8ILF5_ECOLX/38-96
E8ILU5_ECOLX/29-88
E8IQD6_ECOLX/53-113
E8IQI7_ECOLX/29-87
E8IWL5_ECOLX/18-67
E8IZJ4_ECOLX/38-96
E8IZX2_ECOLX/29-88
E8J1P2_ECO57/29-88
E8J4Y1_ECO57/53-113
E8J533_ECO57/29-87
E8JBP5_ECO57/18-67
E8JEJ1_ECO57/38-96
E8JPP0_STREI/1-56
E8JPP4_STREI/48-106
E8JR17_STREI/35-93
E8JRC8_STREI/41-98
E8JRP0_STREI/44-102
E8JTS1_STRCR/41-99
E8JTU2_STRCR/27-85
E8JUB1_STRCR/32-91
E8JUV9_STRCR/46-104
E8JVN7_STRCR/42-103
E8JXC2_STRCR/33-91
E8JXR9_9STRE/36-93
E8JY44_9STRE/40-98
E8K432_STRPA/27-85
E8K563_STRPA/41-99
E8K7U5_STRPA/28-86
E8K7Z8_STRPA/36-93
E8K898_STRPA/34-93
E8K912_STRPA/44-102
E8K9H6_9STRE/36-93
E8K9Z9_9STRE/33-91
E8KCM6_9STRE/9-54
E8KL61_STRSA/1-54
E8KNB1_STRSA/27-85
E8KNL1_STRSA/41-99
E8KQ07_STRSA/32-91
E8KQV6_STRSA/43-101
E8KRX7_STRSA/42-103
E8KSA2_STRSA/36-93
E8KVB4_STRVE/47-106
E8KWP3_STRVE/33-91
E8KX71_STRVE/40-97
E8KXH7_STRVE/36-94
E8L1Z5_9RHIZ/41-98
E8L7H2_9RHIZ/42-100
E8LCA7_9FIRM/34-96
E8LIV2_9GAMM/119-175
E8LPM5_9VIBR/23-82
E8LSE7_9VIBR/46-104
E8LU19_9VIBR/15-64
E8LUK9_9VIBR/49-110
E8LYE6_9VIBR/31-89
E8M1C0_9VIBR/35-93
E8M412_9VIBR/31-89
E8M6I4_9VIBR/46-104
E8M9E7_9VIBR/15-64
E8MBT1_9VIBR/23-82
E8MEW0_BIFL2/14-70
E8MFM5_BIFL2/1-46
E8MVI2_BIFL1/14-70
E8MW97_BIFL1/38-94
E8MZ40_ANATU/56-114
E8N0Z6_ANATU/41-99
E8N6S7_MICTS/44-100
E8N8X8_MICTS/36-109
E8NCR9_MICTS/30-87
E8NDR3_MICTS/36-87
E8NDW4_MICTS/43-101
E8NED5_MICTS/43-101
E8NEI1_MICTS/47-99
E8NEL0_MICTS/57-114
E8NGX2_MICTS/35-93
E8NI61_SALET/29-87
E8NIF9_SALET/38-96
E8NNJ0_SALET/29-88
E8NQB3_SALET/53-113
E8NSC3_SALET/29-87
E8NUJ1_SALET/18-67
E8NWE1_YERPH/21-67
E8NXQ1_YERPH/29-88
E8NZC9_YERPH/53-113
E8P1P5_YERPH/29-87
E8PC59_ACIB1/38-96
E8PGE3_ACIB1/35-93
E8Q671_BLOVB/29-88
E8Q793_BLOVB/34-91
E8Q7P8_STRED/33-91
E8QBG8_STRED/20-77
E8QC15_STRED/36-94
E8QCP3_STRED/30-90
E8QY89_ISOPI/45-104
E8RN06_9CAUL/40-98
E8RPC3_9CAUL/43-100
E8RQQ1_9CAUL/34-91
E8RWG3_MICSL/35-100
E8RXA5_MICSL/47-105
E8RZG5_MICSL/41-99
E8RZG6_MICSL/44-103
E8S1G2_MICSL/40-98
E8S233_MICSL/43-87
E8S383_MICSL/41-99
E8S5Y2_MICSL/35-95
E8S6B2_MICSL/44-98
E8S800_MICSL/86-130
E8S894_MICSL/33-91
E8S8N4_MICSL/34-92
E8S957_MICSL/34-92
E8SBT1_MICSL/35-93
E8SEX2_STAPH/32-92
E8SFY5_STAPH/36-94
E8SHS2_STAPH/34-92
E8SJA7_STAPH/35-93
E8SJP3_STAPH/41-99
E8SJX7_STAPH/36-94
E8SKI2_STAPH/36-94
E8SSE2_GEOS2/36-94
E8SSY2_GEOS2/32-90
E8SV40_GEOS2/48-106
E8SXL7_GEOS2/38-96
E8T1P6_GEOS2/37-95
E8TAL4_MESCW/50-111
E8TDH9_MESCW/49-107
E8TDM5_MESCW/31-89
E8TEL8_MESCW/34-92
E8TI53_MESCW/33-91
E8TIF7_MESCW/45-102
E8TIG4_MESCW/34-91
E8TIX2_MESCW/53-111
E8TKW2_MESCW/29-88
E8TMW3_MESCW/48-106
E8TN61_MESCW/68-126
E8TRP5_ALIDB/48-108
E8U4E5_DEIML/35-95
E8U5I6_DEIML/43-101
E8U676_DEIML/34-92
E8U812_DEIML/41-99
E8UGD0_TAYEM/42-101
E8UHM4_MYCFM/342-397
E8UL07_STREJ/41-99
E8UL87_STREJ/28-86
E8UPK0_STREJ/33-91
E8UU32_THEBF/34-92
E8UWX5_TERSS/48-106
E8UYV0_TERSS/39-97
E8V098_TERSS/39-95
E8V3A9_TERSS/36-94
E8V976_BACST/35-93
E8V9T1_BACST/34-92
E8VB88_BACST/36-96
E8VB91_BACST/32-90
E8VD80_BACST/32-89
E8VDK2_BACST/53-113
E8VE10_BACST/34-92
E8VER4_BACST/61-119
E8VET4_BACST/47-105
E8VFF5_BACST/38-96
E8VG20_BACST/34-92
E8VG60_BACST/44-102
E8VGB5_BACST/49-107
E8VGF5_BACST/36-94
E8VGP9_BACST/28-86
E8VIT2_BACST/38-96
E8VIV3_BACST/40-98
E8VJE6_BACST/35-93
E8VJL6_BACST/32-90
E8VKC3_BACST/47-96
E8VNR9_VIBVU/15-64
E8VPE7_VIBVU/31-89
E8VUG1_VIBVU/50-111
E8VV42_VIBVU/46-104
E8VV72_VIBVU/31-89
E8VYX3_STRFA/57-114
E8VZV9_STRFA/37-91
E8VZW0_STRFA/44-102
E8W0F6_STRFA/52-104
E8W2X1_STRFA/50-111
E8W324_STRFA/50-108
E8W392_STRFA/41-99
E8W3H7_STRFA/50-108
E8W7P5_STRFA/46-94
E8W8T4_STRFA/33-87
E8W953_STRFA/37-94
E8WAL0_STRFA/39-97
E8WAQ5_STRFA/59-115
E8WBV0_STRFA/39-102
E8WCN2_STRFA/56-114
E8WCW3_STRFA/37-94
E8WDE9_STRFA/34-93
E8WEV5_STRFA/60-118
E8WGJ9_STRFA/34-92
E8WLF4_GEOS8/37-94
E8WMV5_GEOS8/34-92
E8WPF7_GEOS8/33-91
E8WPU3_GEOS8/39-97
E8WVI3_ACISM/38-100
E8WZQ0_ACISM/46-104
E8X0J3_ACISM/46-106
E8X2C7_ACISM/33-91
E8X313_ACISM/37-95
E8XA34_SALT4/18-67
E8XE56_SALT4/29-87
E8XHD7_SALT4/31-90
E8XIA0_SALT4/38-96
E8XIZ4_SALT4/47-105
E8XK57_SALT4/53-113
E8XL48_SALT4/29-87
E8XM09_RAHSY/53-113
E8XN96_RAHSY/23-68
E8XSN9_RAHSY/43-101
E8XVL5_RAHSY/29-88
E8XW69_RAHSY/44-101
E8Y148_RAHSY/31-89
E8Y255_ECOKO/46-104
E8Y682_ECOKO/18-67
E8Y7J9_ECOKO/29-88
E8Y867_ECOKO/29-87
E8Y8Y8_ECOKO/53-113
E8Y982_ECOKO/38-96
E8YJE4_9BURK/38-96
E8YJW6_9BURK/41-99
E8YKZ8_9BURK/46-104
E8YMG6_9BURK/31-89
E8YPE3_9BURK/32-90
E8YTJ3_9BURK/23-81
E8YTT0_9BURK/33-91
E8YW71_9BURK/76-135
E8ZL08_CLOB0/31-89
E8ZLK6_CLOB0/33-91
E8ZN87_CLOB0/29-87
E8ZNU9_CLOB0/58-118
E8ZPL3_CLOB0/29-87
E8ZPM3_CLOB0/32-90
E8ZQW0_CLOB0/38-94
E8ZQW5_CLOB0/64-122
E8ZRC0_CLOB0/35-93
E8ZST1_CLOB0/33-89
E8ZTM6_CLOB0/36-94
E8ZZ35_SALET/18-67
E9A044_SALET/29-87
E9A1Y2_SALET/47-105
E9A214_SALET/31-90
E9A2G4_SALET/38-96
E9A5H1_SALET/53-113
E9A681_SALET/29-87
E9CMB2_9ENTR/22-67
E9DLG7_9STRE/33-91
E9DMV8_9STRE/34-93
E9DPI3_9STRE/40-97
E9DQK4_9STRE/36-94
E9FF05_9STRE/36-93
E9FGV7_9STRE/33-91
E9FGY1_9STRE/42-104
E9FHX0_9STRE/42-100
E9FIF5_9STRE/32-91
E9FM29_9STRE/33-91
E9FNG5_9STRE/32-91
E9FPP5_9STRE/60-117
E9FQF3_9STRE/28-86
E9NLU3_BACCS/39-97
E9RLM5_LACRE/35-93
E9RNG2_LACRE/37-95
E9RNU7_LACRE/35-93
E9RR32_LACRE/28-86
E9S0M0_TREDE/34-92
E9S3H1_TREDE/32-90
E9S562_TREDE/61-119
E9S748_TREDE/35-93
E9S7F8_RUMAL/35-93
E9SDT1_RUMAL/56-114
E9SF47_RUMAL/38-96
E9SLN1_CLOSY/40-97
E9SNY1_CLOSY/49-108
E9SRI2_CLOSY/30-88
E9SRK5_CLOSY/31-90
E9SRL1_CLOSY/25-83
E9SS33_CLOSY/37-96
E9STG4_CLOSY/36-86
E9STM9_CLOSY/31-89
E9STP2_CLOSY/29-86
E9SV44_CLOSY/32-89
E9SWI2_COREQ/75-133
E9SYM6_COREQ/57-117
E9SYM7_COREQ/42-100
E9SZ35_COREQ/36-92
E9T0G4_COREQ/36-94
E9T4S7_COREQ/45-103
E9T503_COREQ/37-95
E9T590_COREQ/39-99
E9T5W6_COREQ/40-98
E9T7F6_COREQ/52-110
E9T7R2_COREQ/46-104
E9T822_COREQ/41-95
E9TB52_ECOLX/53-113
E9TBA2_ECOLX/19-77
E9TKJ7_ECOLX/29-87
E9TKX9_ECOLX/46-104
E9TLU7_ECOLX/31-90
E9TNA2_ECOLX/18-67
E9TRT5_ECOLX/38-96
E9TT01_ECOLX/53-113
E9U1K7_ECOLX/31-90
E9U321_ECOLX/52-112
E9U4A9_ECOLX/18-67
E9U4Y8_ECOLX/52-112
E9UE64_ECOLX/31-90
E9UEF0_ECOLX/38-96
E9UG72_ECOLX/18-67
E9UHM9_ECOLX/53-113
E9UN26_9ACTO/31-89
E9UNY4_9ACTO/33-91
E9USR6_9ACTO/40-100
E9USW9_9ACTO/49-109
E9UU69_9ACTO/28-87
E9UU81_9ACTO/47-103
E9UV26_9ACTO/38-96
E9UWH3_9ACTO/46-98
E9UWM1_9ACTO/36-87
E9UXJ7_9ACTO/54-114
E9UXV4_9ACTO/48-106
E9UY20_9ACTO/70-127
E9UZL2_9ACTO/45-103
E9V261_9ACTO/30-91
E9V3A0_9ACTO/41-100
E9V5R3_ECOLX/62-122
E9V603_ECOLX/18-67
E9V6S2_ECOLX/38-96
E9V704_ECOLX/29-88
E9VB21_ECOLX/53-113
E9VCS7_ECOLX/24-84
E9VID2_ECOLX/52-112
E9VJ50_ECOLX/18-67
E9VMZ0_ECOLX/53-113
E9VNY2_ECOLX/38-96
E9VP67_ECOLX/29-88
E9VS61_ECOLX/1-55
E9VXQ5_ECOLX/53-113
E9VXW1_ECOLX/29-87
E9VZM7_ECOLX/38-96
E9VZW2_ECOLX/29-88
E9W202_ECOLX/29-87
E9W7A7_ECOLX/18-67
E9WC41_ECOLX/18-67
E9WER6_ECOLX/38-96
E9WEZ5_ECOLX/29-88
E9WJN1_ECOLX/53-113
E9WKN6_ECOLX/29-87
E9WQB5_ECOLX/18-67
E9WSZ6_ECOLX/38-96
E9WUU6_ECOLX/53-113
E9WXQ7_ECOLX/29-88
E9X3C6_ECOLX/29-88
E9X3S3_ECOLX/38-96
E9X7V4_ECOLX/29-87
E9X814_ECOLX/53-113
E9X9F7_ECOLX/29-87
E9XBK6_ECOLX/18-67
E9XHB8_ECOLX/29-87
E9XHH1_ECOLX/53-113
E9XJP6_ECOLX/29-88
E9XK16_ECOLX/38-96
E9XNZ1_ECOLX/18-67
E9XWM8_ECOLX/18-67
E9XZ19_ECOLX/38-96
E9XZC5_ECOLX/29-88
E9Y3T3_ECOLX/53-113
E9Y933_ECOLX/29-88
E9Y9H1_ECOLX/38-96
E9YE64_ECOLX/18-67
E9YFR7_ECOLX/53-113
E9YNI5_ECOLX/29-88
E9YRN1_ECOLX/18-67
E9YT99_ECOLX/53-113
E9YTG0_ECOLX/29-87
E9Z0H9_ECOLX/38-86
E9Z138_ECOLX/38-96
E9Z2X7_ESCFE/29-87
E9Z300_ESCFE/41-99
E9Z4B4_ESCFE/18-67
E9Z794_ESCFE/29-88
E9Z8H9_ESCFE/38-96
E9Z9R7_ESCFE/47-105
E9ZDQ6_ESCFE/29-87
E9ZE24_ESCFE/53-113
E9ZGI9_MYCTU/54-114
E9ZGY7_MYCTU/32-90
E9ZIJ3_MYCTU/58-116
E9ZLA2_MYCTU/43-101
E9ZMX3_MYCTU/33-91
E9ZR50_MYCTU/42-100
E9ZWD6_NEIME/34-92
F0A496_NEIME/27-85
F0A5L1_NEIME/39-97
F0A7F7_NEIME/34-92
F0AA54_NEIME/27-85
F0ADA4_NEIME/13-71
F0AIW7_NEIME/34-92
F0ALK9_NEIME/27-85
F0AMT9_NEIME/39-97
F0APP0_NEIME/13-71
F0ARZ9_NEIME/27-85
F0AV26_NEIME/34-92
F0AXT4_NEIME/27-85
F0AYQ3_NEIME/39-97
F0B3H9_NEIME/27-85
F0B6G2_NEIME/34-92
F0B800_9XANT/40-95
F0B812_9XANT/52-112
F0B983_9XANT/45-103
F0BEE0_9XANT/37-95
F0BML8_9XANT/52-112
F0BPN0_9XANT/45-103
F0BRW1_9XANT/43-98
F0BTJ3_9XANT/97-151
F0C0U9_9XANT/44-102
F0C4B2_9XANT/39-90
F0C4F2_9XANT/45-103
F0C581_9XANT/58-108
F0C6R6_9XANT/52-112
F0CDK6_9XANT/40-95
F0CED7_SALMO/29-87
F0CFR8_SALMO/29-87
F0CGD7_SALMO/29-88
F0CHE2_SALMO/29-87
F0CIK3_SALMO/29-88
F0CJK8_SALMO/29-87
F0CLD0_SALMO/29-87
F0CMP1_SALMO/29-87
F0CNL8_SALMO/29-87
F0CQ75_SALMO/29-87
F0CR51_SALMO/29-87
F0CRX4_SALMO/29-87
F0CTS4_SALMO/29-87
F0CUW7_SALMO/29-88
F0CVX1_SALMO/29-87
F0CXF0_SALMO/29-87
F0CYC5_SALMO/29-87
F0D105_SALMO/29-87
F0D3A8_STAAU/34-92
F0D4F9_STAAU/28-90
F0D5M1_STAAU/36-94
F0D5W4_STAAU/49-107
F0D7U7_STAAU/29-87
F0D8P1_STAAU/36-94
F0DCL7_STAAU/34-92
F0DCX6_STAAU/28-90
F0DDA6_STAAU/36-94
F0DF41_STAAU/49-107
F0DFX1_STAAU/29-87
F0DGM3_STAAU/36-94
F0DLV0_9FIRM/47-104
F0DND8_9FIRM/29-87
F0DPM7_9FIRM/36-94
F0DPN2_9FIRM/37-95
F0DQV4_9FIRM/32-90
F0DSC4_9FIRM/34-92
F0DTR7_9FIRM/14-62
F0E9P1_9PSED/42-100
F0EDX3_9PSED/38-96
F0EF87_ENTCA/34-92
F0EFE2_ENTCA/32-86
F0EH63_ENTCA/30-90
F0EHB2_ENTCA/15-73
F0EHH0_ENTCA/33-89
F0EIB8_ENTCA/35-93
F0EKA3_ENTCA/38-96
F0EKR2_ENTCA/34-92
F0EL77_ENTCA/39-97
F0ER73_HAEPA/20-82
F0F151_9NEIS/11-73
F0F1W8_9NEIS/53-114
F0F5Z2_9BACT/24-83
F0FBC1_STRSA/1-54
F0FBQ6_STRSA/41-99
F0FCM6_STRSA/27-85
F0FDU1_STRSA/32-91
F0FEX4_STRSA/43-101
F0FFT6_STRSA/58-119
F0FG51_STRSA/36-93
F0FI28_STRSA/41-99
F0FJ08_STRSA/27-85
F0FK20_STRSA/32-91
F0FKY1_STRSA/43-101
F0FLJ3_STRSA/33-91
F0FNG6_STRSA/42-103
F0FNR1_STRSA/36-93
F0FR40_STRSA/32-91
F0FRE2_STRSA/1-54
F0FS35_STRSA/43-101
F0FU29_STRSA/41-99
F0FUE1_STRSA/27-85
F0FUN0_STRSA/36-93
F0FVF2_STRSA/42-103
F0G3X8_9BURK/42-100
F0G4F1_9BURK/41-99
F0GBH4_9BURK/44-102
F0GDI0_9BURK/39-97
F0GDR8_9BURK/40-98
F0GH54_9BURK/43-101
F0GJX6_9BURK/38-96
F0GTT1_9FIRM/32-90
F0GW58_9FIRM/39-99
F0GWV8_9FIRM/32-90
F0GYT0_9FIRM/38-97
F0H749_9BACT/29-88
F0HBJ4_9FIRM/33-91
F0HC95_9FIRM/39-95
F0HDF1_9FIRM/35-93
F0HED1_9FIRM/37-95
F0HGF0_9FIRM/35-91
F0HGS4_9FIRM/29-86
F0HLB3_9ACTN/34-92
F0HPA5_9ACTN/45-103
F0HQE5_9ACTN/32-91
F0HQM4_9ACTN/33-91
F0HR52_9ACTN/184-243
F0HSY4_LACDL/1-42
F0HYL1_STRSA/36-93
F0HYY5_STRSA/42-103
F0I029_STRSA/43-101
F0I0Y2_STRSA/32-91
F0I1E4_STRSA/41-99
F0I2F1_STRSA/27-85
F0I3M8_STRSA/33-91
F0I618_STRSA/27-85
F0I6P8_STRSA/41-99
F0I910_STRSA/43-101
F0I9P9_STRSA/42-103
F0I9Y4_STRSA/36-93
F0IBL0_STRSA/33-91
F0IE42_9FLAO/40-102
F0IKE2_STRSA/33-91
F0ILL1_STRSA/27-85
F0ILW8_STRSA/41-99
F0INV7_STRSA/43-101
F0IP59_STRSA/42-103
F0IP94_STRSA/34-91
F0IPE8_STRSA/36-93
F0IQR1_STRSA/36-93
F0IR07_STRSA/42-103
F0IT28_STRSA/43-101
F0ITD7_STRSA/33-91
F0IUF5_STRSA/32-91
F0IVH6_STRSA/41-99
F0IVT2_STRSA/27-85
F0IW33_STRSA/36-94
F0IY48_ACIMA/39-97
F0J0B9_ACIMA/34-92
F0J1A6_ACIMA/31-83
F0J2A6_ACIMA/41-99
F0J3K4_ACIMA/29-88
F0JC49_DESDE/34-91
F0JCD6_DESDE/49-107
F0JCF2_DESDE/38-96
F0JCM3_DESDE/29-87
F0JIN3_DESDE/50-106
F0JLJ4_ESCFE/18-67
F0JP52_ESCFE/1-54
F0JQZ6_ESCFE/59-117
F0JRC6_ESCFE/41-99
F0JS08_ESCFE/29-87
F0JS86_ESCFE/29-87
F0JSE2_ESCFE/53-113
F0JV62_ESCFE/47-105
F0K3V5_CLOAE/29-87
F0K4K3_CLOAE/37-95
F0K737_CLOAE/36-94
F0K888_CLOAE/34-95
F0K8C6_CLOAE/33-91
F0K8U1_CLOAE/32-95
F0K950_CLOAE/37-95
F0KA44_CLOAE/38-96
F0KAB1_CLOAE/45-103
F0KC69_CLOAE/33-91
F0KCQ3_CLOAE/36-96
F0KDW0_CLOAE/29-87
F0KEE9_CLOAE/38-96
F0KHN1_ACICP/41-99
F0KNG1_ACICP/38-96
F0KQY2_YERE3/29-88
F0KZP2_YERE3/53-113
F0L124_YERE3/7-53
F0L2F2_9RHIZ/73-131
F0L3I4_9RHIZ/35-93
F0L3M0_9RHIZ/33-90
F0L4Z4_9RHIZ/54-115
F0L7S7_9RHIZ/44-102
F0L7T3_9RHIZ/44-102
F0L956_9RHIZ/34-92
F0LAP9_9RHIZ/61-119
F0LEV7_9RHIZ/39-97
F0LGA0_9RHIZ/36-94
F0LK07_THEBM/1-55
F0LPR2_VIBFU/34-89
F0LT26_VIBFU/31-89
F0LTG2_VIBFU/30-88
F0LVE0_VIBFU/15-64
F0LX60_VIBFU/60-109
F0LY51_VIBFU/31-89
F0LYH6_VIBFU/49-110
F0LYR3_VIBFU/37-96
F0LZD6_VIBFU/31-89
F0LZL0_VIBFU/31-89
F0M2B6_ARTPP/39-99
F0M2Y0_ARTPP/43-101
F0M2Z6_ARTPP/33-91
F0M4V2_ARTPP/35-93
F0M5D3_ARTPP/48-93
F0M5U8_ARTPP/21-79
F0M819_ARTPP/52-109
F0M996_ARTPP/52-111
F0MAC8_ARTPP/55-115
F0MAV8_ARTPP/45-103
F0MDY3_NEIMG/27-85
F0MEP0_NEIMG/13-71
F0MHV3_NEIMG/39-97
F0MP10_NEIMM/34-92
F0MUR9_NEIMP/34-92
F0MYU6_NEIMP/27-85
F0N064_NEIMO/27-85
F0N562_NEIMO/34-92
F0N9M9_NEIMN/34-92
F0NGR7_SULIR/48-106
F0NK60_SULIH/48-106
F0NW67_LACHH/29-87
F0NYK0_WEEVC/40-97
F0P460_STAPE/36-94
F0P577_STAPE/36-94
F0P6H6_STAPE/32-92
F0P6S5_STAPE/41-99
F0P761_STAPE/35-93
F0P8V5_STAPE/36-94
F0P9S5_STAPE/34-92
F0PAZ3_ENTF6/28-86
F0PE27_ENTF6/35-93
F0PEG0_ENTF6/37-95
F0PFH9_ENTF6/32-90
F0PFS9_ENTF6/34-92
F0PIS2_BACT0/35-93
F0PJA0_BACT0/31-88
F0PJR0_BACT0/34-87
F0PKD4_BACT0/41-99
F0PKG5_BACT0/50-94
F0PP42_BACT0/44-102
F0PPD8_BACT0/30-88
F0PQC4_BACT0/33-91
F0PQV0_BACT0/35-87
F0PTG6_BACT0/40-98
F0PTZ5_BACT0/35-93
F0PUE4_BACT0/11-34
F0PUH6_BACT0/35-93
F0PUZ6_BACT0/36-94
F0PXV2_BACT0/32-90
F0PYH0_BACT0/23-81
F0PZ12_BACT0/36-94
F0Q5Y1_ACIAP/46-104
F0Q9S4_ACIAP/60-119
F0QG04_ACIBD/35-93
F0QPK8_ACIBD/38-96
F0R2L8_BACSH/37-95
F0R8S4_BACSH/459-513
F0RA48_CELLC/43-103
F0RIL9_CELLC/31-88
F0RPZ9_DEIPM/44-110
F0RQT6_DEIPM/37-94
F0RTL7_SPHGB/98-144
F0RUE9_SPHGB/29-87
F0RX82_SPHGB/32-84
F0RYP5_SPHGB/36-94
F0S5H1_PEDSD/31-89
F0S6V1_PEDSD/37-95
F0SGP0_PLABD/37-95
F0SIG4_PLABD/46-105
F0SKE4_PLABD/38-99
F0SPM0_PLABD/43-100
F0SRE4_PLABD/46-106
F0SV79_SYNGF/36-91
F0SWD7_SYNGF/36-94
F0SWF5_SYNGF/50-110
F0SWL8_SYNGF/35-93
F0SWR6_SYNGF/32-90
F0SX96_SYNGF/35-93
F0SZ28_SYNGF/31-89
F0T0D5_SYNGF/36-94
F0T0F4_SYNGF/36-95
F0T1Z1_SYNGF/32-90
F0T2I7_SYNGF/28-86
F0T7T3_METSL/33-91
F0T858_METSL/55-111
F0T8H5_METSL/37-93
F0T9E4_METSL/54-111
F0T9N0_METSL/35-93
F0TB04_METSL/38-96
F0TB11_METSL/43-105
F0TBQ2_METSL/36-94
F0TBW5_METSL/34-92
F0TBX2_METSL/52-109
F0TGK8_LACA3/35-93
F0TGQ9_LACA3/29-87
F0TKI2_RIEAR/35-93
F0VS52_STRG2/28-86
F0VUX3_STRG2/35-92
F0VVA1_STRG2/35-93
F0VVJ7_STRG2/33-91
F0YY66_9CLOT/34-92
F0YYG9_9CLOT/31-83
F0Z0C5_9CLOT/34-90
F0Z1F4_9CLOT/34-90
F0Z3H1_9CLOT/37-95
F0Z4E2_9CLOT/31-89
F0Z4R4_9CLOT/43-102
F1T6G7_9ACTN/46-106
F1T7S1_9CLOT/37-95
F1T831_9CLOT/20-74
F1TAG7_9CLOT/39-98
F1TAX2_9CLOT/39-97
F1TCS1_9CLOT/36-94
F1TD38_9CLOT/36-94
F1TD94_9CLOT/35-93
F1TEW8_9CLOT/31-89
F1TJA1_COREQ/38-96
F1TJM3_COREQ/33-87
F1TK96_PROAC/43-99
F1TNR7_PROAC/1-52
F1TPM6_PROAC/36-95
F1TTB4_PROAC/43-99
F1TX69_PROAC/36-95
F1TYI4_PROAC/1-52
F1U1N6_PROAC/41-97
F1U449_PROAC/1-45
F1U5T5_PROAC/36-95
F1U7V0_PROAC/43-99
F1UBX3_PROAC/36-95
F1UDW8_PROAC/1-52
F1UFF4_PROAC/43-99
F1UHN3_PROAC/1-52
F1ULH9_PROAC/36-95
F1UPN4_PROAC/43-99
F1UQP2_PROAC/36-95
F1URK0_PROAC/1-52
F1UV93_PROAC/43-99
F1UXC9_PROAC/36-95
F1UXY6_PROAC/1-52
F1V2G5_PROAC/43-99
F1V729_PROAC/1-52
F1V8U1_PROAC/36-95
F1VB53_PROAC/43-99
F1VE46_PROAC/1-52
F1VEX9_PROAC/36-95
F1VGJ4_PROAC/43-99
F1VIR9_PROAC/36-95
F1VM34_PROAC/1-45
F1W1E0_9BURK/42-100
F1W2E9_9BURK/34-92
F1W4F6_9BURK/21-79
F1XQZ6_ECO57/29-88
F1XT28_ECO57/18-67
F1XTD5_ECO57/38-96
F1XVE5_ECO57/29-87
F1XVT5_ECO57/53-113
F1XZU2_ECO57/18-67
F1Y3K1_ECO57/29-88
F1Y4M5_ECO57/53-113
F1Y4S9_ECO57/29-87
F1Y7U9_ECO57/38-96
F1YED7_9ACTO/38-96
F1YEL5_9ACTO/59-119
F1YG44_9ACTO/36-94
F1YGT6_9ACTO/34-92
F1YI53_9ACTO/44-102
F1YK63_9ACTO/55-116
F1YL62_9ACTO/33-91
F1YN35_9ACTO/39-97
F1YPX3_9ACTO/44-102
F1YS04_9PROT/42-100
F1YUI7_9PROT/45-104
F1YWA9_9PROT/62-120
F1YZJ8_9STRE/35-93
F1Z065_9STRE/32-87
F1Z0G6_9STRE/36-93
F1Z2I8_9STRE/30-90
F1Z307_9STRE/45-103
F1ZGB2_ECOLX/18-67
F1ZL77_ECOLX/53-113
F1ZLE3_ECOLX/29-87
F1ZS83_THEET/33-91
F1ZU34_THEET/34-92
F1ZVF4_THEET/33-91
F2A461_RHIET/43-101
F2A521_RHIET/65-122
F2A7G0_RHIET/53-111
F2A9I5_RHIET/28-85
F2AC04_RHIET/31-89
F2ACK6_RHIET/38-96
F2AF11_RHIET/23-79
F2AFM7_RHIET/87-145
F2AG51_RHIET/40-98
F2AGN3_RHIET/40-98
F2AI48_RHIET/46-104
F2AK63_RHOBA/49-108
F2B3I9_STRPN/33-91
F2B588_STRPN/32-91
F2B7U7_STRPN/28-86
F2BA74_9NEIS/59-117
F2BC44_9NEIS/57-115
F2BHR8_STRSA/27-85
F2BI26_STRSA/41-99
F2BJS5_STRSA/43-101
F2BKD7_STRSA/1-54
F2BKL2_STRSA/32-91
F2BLU9_STRSA/42-103
F2BM36_STRSA/36-93
F2BPV1_STRSA/1-54
F2BR53_STRSA/27-85
F2BRH0_STRSA/41-99
F2BSJ9_STRSA/56-115
F2BU07_STRSA/43-101
F2BUR9_STRSA/52-113
F2BUY1_STRSA/36-93
F2C5J5_STRSA/27-85
F2C5T9_STRSA/41-99
F2C6F7_STRSA/32-91
F2C7K4_STRSA/43-101
F2C8B3_STRSA/58-119
F2CAQ7_STRSA/33-91
F2CAZ1_STRSA/36-93
F2CBG7_STRSA/41-99
F2CBR1_STRSA/27-85
F2CDM6_STRSA/32-91
F2CE26_STRSA/43-101
F2CEW3_STRSA/1-54
F2CF80_STRSA/42-103
F2CFT6_STRSA/36-93
F2CI20_STRSA/42-103
F2CIF0_STRSA/36-93
F2CKJ3_STRSA/41-99
F2CKM8_STRSA/27-85
F2CLQ3_STRSA/43-101
F2CM17_STRSA/32-91
F2CNC2_STRSA/1-54
F2EP46_PANAN/18-67
F2EQG2_PANAN/31-90
F2ERZ6_PANAN/53-113
F2ESR1_PANAN/31-89
F2ET32_PANAN/29-88
F2EZ18_PANAN/45-103
F2F017_9BACL/42-100
F2F127_9BACL/34-92
F2F4P3_9BACL/34-87
F2F5V1_9BACL/28-85
F2F842_9BACL/36-94
F2F8C5_9BACL/35-93
F2F8L9_9BACL/32-90
F2F979_9BACL/31-89
F2FA22_9BACL/39-97
F2FG53_SALDU/53-113
F2FGR3_SALDU/38-96
F2FHL5_SALDU/1-52
F2FHR9_SALDU/29-87
F2FJZ6_SALDU/18-67
F2FNT2_SALDU/29-87
F2FPU7_SALGL/18-67
F2FSC9_SALGL/29-87
F2FW67_SALGL/53-113
F2FX45_SALGL/40-98
F2FXT0_SALGL/38-96
F2FYM1_SALGL/31-90
F2G4W3_ALTMD/8-52
F2GAZ4_ALTMD/35-93
F2GB68_ALTMD/31-89
F2GF40_MYCTU/58-116
F2GIJ1_MYCTU/32-90
F2GIS0_MYCTU/43-101
F2GMW2_MYCTU/54-114
F2GPB0_MYCTU/33-91
F2GPP5_MYCTU/83-141
F2GRE8_BRUME/30-87
F2GSH8_BRUME/34-92
F2GUQ2_BRUME/29-88
F2GWE6_BRUME/49-107
F2GWH5_BRUME/2-53
F2GXL0_BRUME/14-72
F2GYY9_BRUME/40-98
F2H0S0_BACTU/40-98
F2H0W9_BACTU/35-93
F2H1G4_BACTU/35-87
F2H1K7_BACTU/33-91
F2H3W5_BACTU/31-89
F2H4I7_BACTU/35-93
F2H4N0_BACTU/36-94
F2H5A4_BACTU/23-81
F2H6K3_BACTU/37-94
F2H6N5_BACTU/32-90
F2H7N7_BACTU/37-95
F2H808_BACTU/35-93
F2H8C9_BACTU/34-87
F2H8H6_BACTU/31-89
F2H9B5_BACTU/31-88
F2H9H7_BACTU/36-94
F2H9R6_BACTU/41-99
F2H9T8_BACTU/50-94
F2HA13_BACTU/61-124
F2HCK2_BACTU/44-102
F2HCW0_BACTU/31-90
F2HDS5_BACTU/33-91
F2HIZ3_LACLA/33-90
F2HJ64_LACLA/35-93
F2HKM3_LACLA/29-89
F2HLE0_LACLA/45-97
F2HLI0_LACLA/38-96
F2HMA0_LACLA/35-92
F2HND7_LACLA/30-90
F2HPK9_LACLA/47-104
F2HPX4_LACLA/39-97
F2HR10_BRUME/34-92
F2HUK2_BRUME/29-88
F2HW71_BRUME/30-87
F2HXP9_BRUME/55-113
F2HXS8_BRUME/2-53
F2HYA8_BRUME/23-81
F2HZK4_BRUME/40-98
F2I4H5_9LACT/43-96
F2I550_9LACT/32-90
F2IBQ9_9FLAO/42-101
F2ID40_9FLAO/33-90
F2IE50_9FLAO/36-90
F2IFC2_9FLAO/40-102
F2ILW5_VIBCH/15-64
F2IPF8_VIBCH/31-90
F2IPU4_VIBCH/29-88
F2IT94_VIBCH/46-104
F2IV05_9PROT/34-92
F2IW01_9PROT/37-96
F2IX89_9PROT/57-115
F2J2Q2_9PROT/29-88
F2J4C0_9PROT/38-96
F2J4F5_9PROT/42-100
F2J5A9_9PROT/43-101
F2J6B7_9PROT/47-105
F2JKB1_9FIRM/36-91
F2JKH5_9FIRM/41-99
F2JMT6_9FIRM/35-93
F2JN29_9FIRM/29-84
F2JNH6_9FIRM/35-92
F2JQK4_9FIRM/34-94
F2JRV2_9FIRM/27-85
F2JTA8_9GAMM/34-92
F2JUL0_9GAMM/38-96
F2JUW7_9GAMM/47-105
F2JVT5_9GAMM/14-70
F2JXE1_9GAMM/45-103
F2JY48_9GAMM/50-109
F2K7D4_PSEBR/59-117
F2K9B7_PSEBR/44-102
F2K9D1_PSEBR/39-102
F2KAA3_PSEBR/32-90
F2KAB3_PSEBR/25-83
F2KJ49_PSEBR/38-96
F2KQ76_ARCVE/3-54
F2KSD3_ARCVE/8-61
F2KZ71_9BACT/29-88
F2LBX3_BURGA/31-89
F2LEJ2_BURGA/35-93
F2LGM7_BURGA/40-98
F2LIL3_BURGA/38-96
F2LLA5_BURGA/30-76
F2LNH6_BURGA/37-95
F2LNX6_BURGA/34-94
F2LPY1_BURGA/42-100
F2LQ76_BURGA/51-109
F2LQG9_BURGA/36-94
F2LRV0_BURGA/43-102
F2LSU0_BURGA/43-97
F2LT26_BURGA/43-102
F2LY69_9DELT/63-121
F2M2G1_LACAM/29-87
F2M9C1_LACCA/39-95
F2M9D5_LACCA/37-93
F2M9I2_LACCA/35-93
F2MBL5_LACCA/51-111
F2MI23_LACCA/35-93
F2MI65_LACCA/39-95
F2MI79_LACCA/37-93
F2MK41_LACCA/51-111
F2MMU5_ENTFA/35-93
F2MNN0_ENTFA/28-86
F2MNZ4_ENTFA/32-90
F2MRW8_ENTFA/44-102
F2MU07_ENTFA/64-122
F2N1S1_PSEST/46-103
F2N9Z2_9ACTN/59-113
F2NCH1_9DELT/45-103
F2NGS3_9DELT/37-93
F2NHH6_9DELT/38-96
F2NP57_9DEIN/37-86
F2NVS2_9SPIO/34-90
F2PF93_PHOMO/31-89
F2PGC2_PHOMO/35-93
F2QBT5_STROR/32-91
F2QCD1_STROR/42-100
F2QDF1_STROR/42-104
F2QF41_STROR/33-91
F2QFY7_STROR/36-93
F2QGK2_STROR/28-86
F2R110_9ACTO/43-101
F2R217_9ACTO/27-88
F2R4G7_9ACTO/42-99
F2R5Z4_9ACTO/42-100
F2R7F7_9ACTO/50-111
F2RD13_9ACTO/38-96
F2RD83_9ACTO/39-102
F2RDC8_9ACTO/38-94
F2RGI4_9ACTO/45-103
F2RKE0_9ACTO/37-91
F2RL56_9ACTO/70-129
F2RLE4_9ACTO/46-103
F2UUA7_ACTVI/36-98
F2UUC5_ACTVI/37-94
F2UV93_ACTVI/34-92
F2UVQ1_ACTVI/41-101
F2UWN2_ACTVI/27-84
F2UY64_ACTVI/409-468
F2V2Q3_MYCTU/54-114
F2V3Q5_MYCTU/43-101
F2V652_MYCTU/43-101
F2V8C7_MYCTU/33-91
F2V9A6_MYCTU/83-141
F2VC44_MYCTU/32-90
F2WW59_9BACT/90-147
HCRR_THAAR/50-108
HOSA_ECO11/29-87
HOSA_ECO27/29-87
HOSA_ECO57/29-87
HOSA_ECOLX/29-87
HPCR_ECOLX/29-87
HPCR_SHIFL/29-87
HPR_BACA2/44-102
HPR_BACAA/44-102
HPR_BACAC/44-102
HPR_BACAH/44-102
HPR_BACAN/44-102
HPR_BACC0/44-102
HPR_BACC1/44-102
HPR_BACC2/44-102
HPR_BACC3/44-102
HPR_BACC4/44-102
HPR_BACC7/44-102
HPR_BACCN/44-102
HPR_BACCQ/44-102
HPR_BACCR/44-102
HPR_BACCZ/44-102
HPR_BACHD/43-101
HPR_BACHK/44-102
HPR_BACLD/44-102
HPR_BACP2/44-102
HPR_BACSK/44-102
HPR_BACSU/44-102
HPR_BACWK/44-102
HPR_EXIS2/43-101
HPR_GEOKA/44-102
HPR_GEOSW/44-102
HPR_GEOTN/44-102
HPR_LYSSC/44-102
MARR_ECOLI/38-96
MARR_SALTI/38-96
MARR_SALTY/38-96
MEXR_PSEAE/35-93
MGRA_STAA8/36-94
MGRA_STAAC/36-94
MGRA_STAAM/36-94
MGRA_STAAN/36-94
MGRA_STAAR/36-94
MGRA_STAAS/36-94
MGRA_STAAU/36-94
MGRA_STAAW/36-94
MHQR_BACSU/32-90
MPRA_ECO57/53-113
MPRA_ECOL6/53-113
MPRA_ECOLI/53-113
NAGC_ECO57/18-67
NAGC_ECOL6/18-67
NAGC_ECOLI/18-67
NAGC_SHIFL/18-67
O05984_STASC/35-93
O26413_METTH/31-89
O27014_METTH/46-106
O29884_ARCFU/6-60
O30098_ARCFU/107-157
O32446_VIBCH/15-64
O32602_ENTHR/33-91
O33636_STAEP/29-87
O50574_BACPF/36-94
O53800_MYCBO/54-114
O54273_STASC/31-89
O54278_STASC/35-93
O54280_STASC/7-55
O58027_PYRHO/37-82
O82887_ECO57/1-55
O93681_9CREN/14-67
OHRR_BACSU/38-96
P70734_ACIAD/38-96
P71672_MYCTU/43-101
P71699_MYCTU/83-141
P71885_MYCTU/43-101
P74870_SALTY/53-113
P94314_BUTFI/30-81
P94380_BACSU/1-43
PAPX_ECOLX/52-112
PECS_DICD3/52-113
PRSX_ECOL6/52-112
PRSX_ECOLX/52-112
Q01SM3_SOLUE/87-143
Q01WH9_SOLUE/46-106
Q01XR2_SOLUE/35-90
Q01ZP3_SOLUE/29-87
Q02EK8_PSEAB/39-97
Q02K88_PSEAB/36-94
Q02NY8_PSEAB/47-110
Q02P12_PSEAB/42-100
Q02QU7_PSEAB/40-98
Q02SU9_PSEAB/32-90
Q02TY8_PSEAB/35-93
Q02UI2_PSEAB/41-100
Q02W06_LACLS/35-92
Q02Y96_LACLS/30-90
Q030J9_LACLS/35-93
Q030M9_LACLS/38-96
Q030R9_LACLS/45-96
Q031R5_LACLS/41-97
Q032C2_LACLS/37-95
Q032Z7_LACLS/47-104
Q036J1_LACC3/37-93
Q036K2_LACC3/39-95
Q03AL1_LACC3/35-93
Q03CR1_LACC3/51-111
Q03D89_PEDPA/42-100
Q03DE8_PEDPA/33-91
Q03DM3_PEDPA/28-86
Q03DP2_PEDPA/28-86
Q03FC0_PEDPA/37-94
Q03M56_STRTD/33-91
Q03MJ0_STRTD/1-52
Q03MM2_STRTD/36-93
Q03N77_LACBA/34-92
Q03N99_LACBA/41-98
Q03NP1_LACBA/34-92
Q03P18_LACBA/41-98
Q03QB4_LACBA/37-95
Q03SH2_LACBA/36-94
Q03TE4_LACBA/34-93
Q03TT8_LACBA/28-86
Q03UN4_LEUMM/33-91
Q03UP1_LEUMM/31-89
Q03V15_LEUMM/38-90
Q03XM0_LEUMM/35-93
Q03ZD9_LEUMM/39-97
Q041E1_LACGA/30-88
Q045G3_LACGA/30-85
Q04AP7_LACDB/16-72
Q04C85_LACDB/28-88
Q04D66_OENOB/34-90
Q04EF3_OENOB/36-93
Q04FW0_OENOB/43-101
Q04GG9_OENOB/32-90
Q04HI8_OENOB/57-115
Q04IU3_STRP2/34-91
Q04M59_STRP2/33-91
Q04P16_LEPBJ/36-94
Q04V75_LEPBJ/33-91
Q04VQ3_LEPBJ/36-94
Q04XR8_LEPBL/36-94
Q04YA1_LEPBL/33-91
Q056E2_LEPBL/41-99
Q056L7_LEPBL/36-94
Q05KM9_COMTE/53-111
Q07K11_RHOP5/63-121
Q07LL9_RHOP5/61-120
Q07P73_RHOP5/63-124
Q07PB6_RHOP5/43-101
Q07V86_RHOP5/34-92
Q07WZ4_SHEFN/49-110
Q07Y26_SHEFN/37-96
Q080F4_SHEFN/28-86
Q081C5_SHEFN/31-89
Q082M6_SHEFN/31-89
Q087A7_SHEFN/37-95
Q087X6_SHEFN/48-106
Q08N91_STIAD/54-112
Q08ND8_STIAD/45-100
Q08VS1_STIAD/61-124
Q08WX0_STIAD/44-97
Q099Y7_STIAD/1-42
Q09A76_STIAD/39-97
Q09BD8_STIAD/45-103
Q0ALA6_MARMM/31-89
Q0AV36_SYNWW/32-90
Q0B087_SYNWW/31-89
Q0B6T3_BURCM/66-124
Q0B8C7_BURCM/41-99
Q0B8G9_BURCM/42-100
Q0B993_BURCM/40-98
Q0BAN4_BURCM/39-97
Q0BE69_BURCM/36-94
Q0BFA7_BURCM/42-100
Q0BJS4_BURCM/41-99
Q0BQC2_GRABC/67-125
Q0BR66_GRABC/51-109
Q0BVD6_GRABC/29-88
Q0BWV6_HYPNA/43-101
Q0BZL1_HYPNA/48-106
Q0C1P7_HYPNA/42-100
Q0C4F8_HYPNA/27-86
Q0E865_ECOLX/1-55
Q0F147_9PROT/57-115
Q0F1A9_9PROT/7-65
Q0FI24_9RHOB/1-52
Q0FK00_9RHOB/34-92
Q0FL17_9RHOB/33-91
Q0FN50_9RHOB/44-102
Q0FRN0_9RHOB/34-92
Q0FRT2_9RHOB/49-107
Q0FRT3_9RHOB/35-93
Q0FSV0_9RHOB/59-102
Q0FUK4_9RHOB/25-82
Q0FUL6_9RHOB/6-64
Q0G2R8_9RHIZ/37-95
Q0G3J3_9RHIZ/33-91
Q0G5B8_9RHIZ/45-103
Q0G5J4_9RHIZ/36-94
Q0G639_9RHIZ/53-111
Q0G7C2_9RHIZ/52-110
Q0HEL6_SHESM/38-97
Q0HGI5_SHESM/38-96
Q0HGQ5_SHESM/66-127
Q0HID9_SHESM/46-104
Q0HJU5_SHESM/31-89
Q0HK22_SHESM/33-91
Q0HM22_SHESM/55-113
Q0HM79_SHESM/62-119
Q0HRK7_SHESR/48-105
Q0HRR3_SHESR/55-113
Q0HST2_SHESR/31-89
Q0HT11_SHESR/66-127
Q0HVJ7_SHESR/46-104
Q0HW41_SHESR/31-89
Q0HWC3_SHESR/33-91
Q0HZD6_SHESR/38-97
Q0K111_CUPNH/45-103
Q0K132_CUPNH/49-104
Q0K333_CUPNH/39-97
Q0K3R8_CUPNH/47-105
Q0K4W1_CUPNH/48-108
Q0K4W5_CUPNH/42-100
Q0K6L1_CUPNH/56-115
Q0K9D0_CUPNH/53-111
Q0K9Z1_CUPNH/60-118
Q0KB29_CUPNH/41-99
Q0KBW8_CUPNH/70-127
Q0KE46_CUPNH/86-144
Q0KJ79_9SPHN/38-96
Q0KJ82_9SPHN/38-96
Q0QCK1_ECOLX/19-77
Q0RBF0_FRAAA/42-96
Q0RBZ8_FRAAA/60-118
Q0RDH3_FRAAA/57-117
Q0REZ2_FRAAA/13-71
Q0RI31_FRAAA/47-105
Q0RIM3_FRAAA/40-99
Q0RJM2_FRAAA/1-54
Q0RJQ8_FRAAA/50-108
Q0RJS7_FRAAA/11-69
Q0RS79_FRAAA/37-95
Q0RSS5_FRAAA/28-86
Q0RT46_FRAAA/25-74
Q0RUE5_FRAAA/95-153
Q0RUJ6_FRAAA/35-93
Q0RVD8_RHOSR/32-90
Q0RZD4_RHOSR/44-102
Q0RZE7_RHOSR/43-101
Q0S1S7_RHOSR/42-100
Q0S2P0_RHOSR/36-98
Q0S433_RHOSR/36-90
Q0S4H1_RHOSR/63-121
Q0S586_RHOSR/34-90
Q0S6D0_RHOSR/38-94
Q0S6T2_RHOSR/32-90
Q0S706_RHOSR/41-99
Q0SBK0_RHOSR/50-108
Q0SCB3_RHOSR/28-86
Q0SCY0_RHOSR/28-86
Q0SGI6_RHOSR/57-117
Q0SHZ0_RHOSR/49-106
Q0SJX3_RHOSR/45-103
Q0STF2_CLOPS/34-91
Q0STV0_CLOPS/35-93
Q0SU52_CLOPS/37-95
Q0SUC2_CLOPS/32-90
Q0SVM9_CLOPS/37-95
Q0SX57_SHIF8/29-87
Q0T1B6_SHIF8/53-113
Q0T1H1_SHIF8/29-87
Q0T4D3_SHIF8/31-90
Q0T4J9_SHIF8/38-96
Q0T6S4_SHIF8/18-67
Q0T9B2_ECOL5/70-130
Q0TBD2_ECOL5/69-129
Q0TEJ1_ECOL5/53-113
Q0THI6_ECOL5/31-90
Q0THQ9_ECOL5/38-96
Q0TK15_ECOL5/18-67
Q0TL03_ECOL5/62-122
Q0TL45_ECOL5/69-129
Q0TR03_CLOP1/34-91
Q0TRH1_CLOP1/35-93
Q0TRT6_CLOP1/37-95
Q0TS38_CLOP1/32-90
Q0TS62_CLOP1/31-91
Q0TSB5_CLOP1/33-91
Q0TSZ8_CLOP1/41-99
Q0TTT1_CLOP1/37-95
Q0VMK1_ALCBS/47-105
Q0VNF8_ALCBS/35-93
Q0VT17_ALCBS/52-112
Q0W509_UNCMA/29-89
Q0W653_UNCMA/40-98
Q0W802_UNCMA/48-110
Q0WC22_YERPE/53-113
Q0WDQ7_YERPE/23-68
Q0WG29_YERPE/29-87
Q11BA6_MESSB/29-88
Q11CE2_MESSB/45-102
Q11DD2_MESSB/36-94
Q11DV9_MESSB/55-113
Q11FH1_MESSB/45-103
Q11FI6_MESSB/36-93
Q11JD9_MESSB/47-105
Q11P38_CYTH3/32-89
Q11TA3_CYTH3/37-95
Q11WI5_CYTH3/44-104
Q127Z1_POLSJ/66-124
Q128K9_POLSJ/46-104
Q12B21_POLSJ/73-136
Q12BV4_POLSJ/32-90
Q12CA2_POLSJ/48-103
Q12FW0_POLSJ/44-102
Q12FZ0_POLSJ/42-101
Q12JB9_SHEDO/49-107
Q12JD9_SHEDO/51-109
Q12MN7_SHEDO/35-91
Q12RB8_SHEDO/31-89
Q12TR4_METBU/30-88
Q12TU2_METBU/37-95
Q136J2_RHOPS/52-111
Q139W1_RHOPS/64-122
Q13CB0_RHOPS/57-115
Q13CD7_RHOPS/35-94
Q13EC7_RHOPS/48-109
Q13GW0_BURXL/49-107
Q13H18_BURXL/37-95
Q13H53_BURXL/54-106
Q13JS3_BURXL/72-131
Q13L20_BURXL/32-90
Q13LY5_BURXL/18-76
Q13LZ9_BURXL/56-114
Q13RA7_BURXL/43-94
Q13RY6_BURXL/39-97
Q13SJ4_BURXL/41-99
Q13UG4_BURXL/46-104
Q13VS8_BURXL/45-108
Q13VT4_BURXL/95-153
Q13XE7_BURXL/50-108
Q13ZY0_BURXL/52-111
Q140U0_BURXL/47-105
Q145Q1_BURXL/31-89
Q15N91_PSEA6/38-96
Q15U75_PSEA6/34-94
Q15VV2_PSEA6/32-89
Q15ZQ6_PSEA6/36-94
Q16A30_ROSDO/44-102
Q17ZV2_CLOD6/28-86
Q181Z1_CLOD6/51-108
Q183R5_CLOD6/35-93
Q183T5_CLOD6/33-92
Q185Z6_CLOD6/43-102
Q186A0_CLOD6/33-91
Q187D5_CLOD6/34-92
Q187W6_CLOD6/36-94
Q188R6_CLOD6/36-94
Q18A32_CLOD6/33-91
Q18A50_CLOD6/37-95
Q18BG0_CLOD6/35-93
Q18BJ8_CLOD6/37-95
Q18K07_HALWD/10-64
Q1ATS2_RUBXD/41-101
Q1AWI0_RUBXD/50-107
Q1AX53_RUBXD/39-97
Q1AXN0_RUBXD/39-97
Q1AYE4_RUBXD/41-99
Q1B0N8_MYCSS/86-145
Q1B0U9_MYCSS/40-98
Q1B185_MYCSS/40-98
Q1B1Z3_MYCSS/54-114
Q1B3G2_MYCSS/32-90
Q1B6E5_MYCSS/43-101
Q1B8N3_MYCSS/44-102
Q1B8U8_MYCSS/42-105
Q1BBE7_MYCSS/54-113
Q1BCU6_MYCSS/34-92
Q1BD69_MYCSS/74-134
Q1BLX4_BURCA/39-97
Q1BN59_BURCA/46-104
Q1BNW6_BURCA/42-100
Q1BQT4_BURCA/43-101
Q1BW79_BURCA/42-100
Q1BZL7_BURCA/41-99
Q1C4A3_YERPA/53-113
Q1C535_YERPA/34-80
Q1C8X3_YERPA/29-87
Q1CH39_YERPN/29-87
Q1CKN9_YERPN/34-80
Q1CLG8_YERPN/53-113
Q1CXW0_MYXXD/49-107
Q1D848_MYXXD/78-136
Q1DBG3_MYXXD/56-115
Q1DDR9_MYXXD/61-127
Q1DEK1_MYXXD/53-111
Q1GBT5_LACDA/28-88
Q1GCF6_SILST/35-93
Q1GLM4_SILST/36-94
Q1GS02_SPHAL/46-104
Q1GWX9_SPHAL/42-96
Q1GY41_METFK/54-114
Q1GYR1_METFK/57-114
Q1I920_PSEE4/32-90
Q1I9B3_PSEE4/38-96
Q1ID33_PSEE4/42-100
Q1IZU1_DEIGD/41-99
Q1J326_DEIGD/42-99
Q1J4M1_STRPF/46-104
Q1J581_STRPF/45-103
Q1J8X7_STRPF/36-93
Q1J9R5_STRPB/46-104
Q1JA86_STRPB/45-103
Q1JE26_STRPB/36-93
Q1JEV5_STRPD/46-104
Q1JFD1_STRPD/45-103
Q1JJ29_STRPD/36-93
Q1JJW4_STRPC/46-104
Q1JKD9_STRPC/45-103
Q1JNY4_STRPC/36-93
Q1JWM7_DESAC/31-89
Q1JXY1_DESAC/64-122
Q1K238_DESAC/54-113
Q1K2C1_DESAC/41-99
Q1LGH4_RALME/70-128
Q1LH81_RALME/48-108
Q1LH85_RALME/50-108
Q1LIK8_RALME/57-116
Q1LLS2_RALME/70-128
Q1LMW8_RALME/34-92
Q1LMZ2_RALME/39-97
Q1LU03_BAUCH/29-88
Q1M3W2_RHIL3/60-117
Q1M4A6_RHIL3/37-89
Q1M4G9_RHIL3/39-97
Q1M4P0_RHIL3/32-90
Q1MBP8_RHIL3/50-108
Q1MCQ5_RHIL3/31-89
Q1MD65_RHIL3/12-67
Q1MDD7_RHIL3/35-93
Q1MEA8_RHIL3/71-132
Q1MEE3_RHIL3/79-137
Q1MF60_RHIL3/44-102
Q1MFS6_RHIL3/40-98
Q1MGV8_RHIL3/47-105
Q1MJR2_RHIL3/49-107
Q1MMM8_RHIL3/55-116
Q1MN04_RHIL3/28-85
Q1MZC5_9GAMM/60-118
Q1N6F3_9GAMM/38-99
Q1N8E3_9SPHN/35-92
Q1NEK4_9SPHN/37-95
Q1NHI8_9SPHN/42-101
Q1NHM0_9SPHN/45-103
Q1NHN8_9SPHN/40-93
Q1NYG5_9DELT/102-162
Q1QN64_NITHX/33-90
Q1QQJ1_NITHX/34-91
Q1QUW6_CHRSD/29-88
Q1R0W6_CHRSD/50-108
Q1R2X5_ECOUT/69-129
Q1R814_ECOUT/53-113
Q1RBF3_ECOUT/31-90
Q1RBN7_ECOUT/38-96
Q1RDG3_ECOUT/69-129
Q1REQ1_ECOUT/18-67
Q1RFR6_ECOUT/62-122
Q1V5Z5_VIBAL/41-99
Q1V6L0_VIBAL/31-89
Q1V8U0_VIBAL/15-64
Q1VDG7_VIBAL/37-96
Q1VDU3_VIBAL/49-110
Q1VG70_VIBAL/46-104
Q1VVS3_9FLAO/34-92
Q1VZT5_9FLAO/31-88
Q1W0F7_9FLAO/43-103
Q1WRN1_LACS1/37-96
Q1WVC4_LACS1/33-91
Q1XG19_STAAU/31-89
Q1YIJ9_MOBAS/56-115
Q1YKY6_MOBAS/40-98
Q1YL36_MOBAS/48-106
Q1YU94_9GAMM/36-94
Q1YZ28_PHOPR/33-91
Q1YZ47_PHOPR/49-107
Q1YZS7_PHOPR/53-114
Q1Z5T6_PHOPR/31-89
Q1Z670_PHOPR/33-91
Q1Z8Z9_PHOPR/35-93
Q1ZHD8_9GAMM/32-90
Q1ZU95_PHOAS/51-110
Q1ZWE1_PHOAS/31-89
Q20Z19_RHOPB/47-105
Q210Q6_RHOPB/39-97
Q212G6_RHOPB/43-101
Q21C23_RHOPB/34-92
Q21ET0_SACD2/32-90
Q21LH9_SACD2/31-89
Q21YA7_RHOFD/68-126
Q21Z54_RHOFD/38-96
Q21ZB3_RHOFD/44-99
Q221H9_RHOFD/44-102
Q222L3_RHOFD/29-87
Q222L7_RHOFD/40-98
Q222N3_RHOFD/46-104
Q24PQ5_DESHY/38-95
Q24Q28_DESHY/34-92
Q24QU0_DESHY/31-88
Q24R40_DESHY/38-95
Q24R49_DESHY/33-91
Q24RX1_DESHY/38-95
Q24SG4_DESHY/35-93
Q24XD5_DESHY/41-99
Q24XK0_DESHY/32-88
Q24XX0_DESHY/33-91
Q24YE7_DESHY/1-34
Q24YV2_DESHY/43-102
Q24Z25_DESHY/23-84
Q250E3_DESHY/49-107
Q250X1_DESHY/40-97
Q252B8_DESHY/36-94
Q26C17_FLABB/31-88
Q26E71_FLABB/36-96
Q28LJ0_JANSC/36-94
Q28Q22_JANSC/48-102
Q28SQ4_JANSC/42-100
Q28SR4_JANSC/37-95
Q28UN5_JANSC/36-94
Q28VT6_JANSC/37-95
Q2B052_9BACI/6-64
Q2B106_9BACI/33-91
Q2B2G0_9BACI/42-100
Q2B3T1_9BACI/34-92
Q2B5H7_9BACI/36-94
Q2B6N8_9BACI/51-109
Q2B6Y0_9BACI/36-94
Q2B8D1_9BACI/40-98
Q2B9Q4_9BACI/30-87
Q2BB28_9BACI/31-88
Q2BC20_9BACI/34-91
Q2BC85_9BACI/38-96
Q2BCZ8_9BACI/31-89
Q2BD50_9BACI/28-86
Q2BDA1_9BACI/36-94
Q2BE36_9BACI/33-88
Q2BGE6_9GAMM/31-89
Q2BHQ9_9GAMM/32-90
Q2BIB1_9GAMM/31-89
Q2BIS9_9GAMM/35-93
Q2BMZ7_9GAMM/54-115
Q2C5A7_9GAMM/15-64
Q2C6Z9_9GAMM/31-89
Q2CFH3_9RHOB/31-89
Q2FDY5_STAA3/34-92
Q2FDZ2_STAA3/36-94
Q2FEM5_STAA3/28-90
Q2FFX6_STAA3/68-126
Q2FI26_STAA3/29-87
Q2FIV3_STAA3/36-94
Q2FLU2_METHJ/36-94
Q2FM71_METHJ/149-201
Q2FMK7_METHJ/32-89
Q2FNJ6_METHJ/37-95
Q2FNN8_METHJ/35-93
Q2FP33_METHJ/35-92
Q2FVA7_STAA8/34-92
Q2FVB5_STAA8/34-92
Q2FZK9_STAA8/29-87
Q2G7L1_NOVAD/72-129
Q2GA75_NOVAD/52-109
Q2IN20_ANADE/43-101
Q2IR86_RHOP2/73-131
Q2IU45_RHOP2/63-121
Q2IV24_RHOP2/47-105
Q2IY60_RHOP2/56-117
Q2IZE3_RHOP2/32-90
Q2IZJ3_RHOP2/49-107
Q2J1L2_RHOP2/57-115
Q2J6T9_FRASC/96-156
Q2JA25_FRASC/54-112
Q2JAU9_FRASC/46-94
Q2JFX0_FRASC/37-95
Q2JG75_FRASC/31-89
Q2JGW2_FRASC/34-92
Q2JHI4_SYNJB/34-92
Q2JIU1_SYNJB/46-104
Q2JS23_SYNJA/46-104
Q2JTS1_SYNJA/34-92
Q2JY80_RHIEC/23-75
Q2K458_RHIEC/68-126
Q2K4W5_RHIEC/31-89
Q2K5L3_RHIEC/43-101
Q2K6N9_RHIEC/43-101
Q2K770_RHIEC/52-110
Q2K7L7_RHIEC/40-98
Q2K8L7_RHIEC/47-105
Q2KB08_RHIEC/49-107
Q2KDI5_RHIEC/54-115
Q2KDW1_RHIEC/28-85
Q2KQ81_COMTE/41-99
Q2KUP6_BORA1/46-105
Q2KW54_BORA1/59-117
Q2KX67_BORA1/55-113
Q2KXE9_BORA1/50-111
Q2KXP2_BORA1/45-103
Q2KY15_BORA1/41-99
Q2KYZ3_BORA1/52-110
Q2L1S0_BORA1/67-124
Q2LV29_SYNAS/37-95
Q2LX90_SYNAS/39-97
Q2LXK3_SYNAS/36-94
Q2NG41_METST/45-103
Q2NGZ2_METST/44-101
Q2NQT0_SODGM/34-91
Q2NRA3_SODGM/35-93
Q2NRP3_SODGM/53-113
Q2NUT6_SODGM/18-68
Q2NX30_SODGM/44-102
Q2NXM8_XANOM/44-102
Q2P395_XANOM/52-112
Q2P484_XANOM/40-95
Q2P9Z5_9ACTO/46-103
Q2RG27_MOOTA/30-88
Q2RGR6_MOOTA/46-104
Q2RHD0_MOOTA/70-122
Q2RNI2_RHORT/38-96
Q2RNL9_RHORT/40-98
Q2RW33_RHORT/47-105
Q2RY51_RHORT/29-88
Q2RYG9_RHORT/56-114
Q2S7E9_HAHCH/31-89
Q2S7S4_HAHCH/58-119
Q2SC01_HAHCH/29-88
Q2SH98_HAHCH/37-96
Q2SJP6_HAHCH/45-107
Q2SLG6_HAHCH/31-89
Q2SPL6_HAHCH/42-100
Q2T150_BURTA/31-89
Q2T2G4_BURTA/54-112
Q2T4G9_BURTA/34-94
Q2T7Q1_BURTA/156-214
Q2T831_BURTA/46-104
Q2VN02_9BACT/43-98
Q2VZC5_MAGSA/51-110
Q2W2D7_MAGSA/48-98
Q2W5Q3_MAGSA/51-109
Q2W786_MAGSA/54-112
Q2W956_MAGSA/64-122
Q2YJB3_BRUA2/2-53
Q2YJD6_BRUA2/55-113
Q2YK98_BRUA2/46-104
Q2YL54_BRUA2/40-98
Q2YLE9_BRUA2/80-138
Q2YQQ1_BRUA2/29-88
Q2YRS0_BRUA2/1-50
Q2YSP5_STAAB/36-94
Q2YTH5_STAAB/68-126
Q2YW90_STAAB/34-92
Q2YY26_STAAB/31-89
Q2YYQ4_STAAB/28-90
Q2Z006_9BACT/33-91
Q2Z055_9BACT/32-90
Q30CT0_STRAU/42-99
Q30T69_SULDN/54-113
Q30X25_DESDG/31-89
Q315C6_DESDG/76-131
Q316E2_DESDG/40-103
Q31P30_SYNE7/51-112
Q31SY2_SHIBS/29-87
Q31X54_SHIBS/53-113
Q320K2_SHIBS/19-77
Q320Z9_SHIBS/31-90
Q324M8_SHIBS/18-67
Q32CJ0_SHIDS/29-87
Q32CP0_SHIDS/53-113
Q32FD1_SHIDS/31-90
Q32G30_SHIDS/19-77
Q32IQ4_SHIDS/18-67
Q333T7_9ACTO/67-124
Q38UF5_LACSS/46-105
Q38UV2_LACSS/33-92
Q38V24_LACSS/34-92
Q38Y98_LACSS/35-93
Q38Z36_LACSS/28-86
Q38Z46_LACSS/40-97
Q38ZA2_LACSS/31-91
Q38ZE8_LACSS/37-96
Q38ZH5_LACSS/32-90
Q392E6_BURS3/44-102
Q393M4_BURS3/39-97
Q395P5_BURS3/40-98
Q397H4_BURS3/42-100
Q39AH4_BURS3/43-101
Q39D00_BURS3/31-89
Q39GE8_BURS3/42-100
Q39GY4_BURS3/55-113
Q39L34_BURS3/41-99
Q39PK8_BURS3/49-105
Q39Q15_GEOMG/39-97
Q39UF0_GEOMG/29-87
Q39Z63_GEOMG/51-103
Q3A0F9_PELCD/37-95
Q3A151_PELCD/30-88
Q3A6G6_PELCD/44-102
Q3AD24_CARHZ/32-90
Q3ADW7_CARHZ/52-98
Q3AFU6_CARHZ/25-83
Q3ATB6_CHLCH/323-374
Q3B2K0_PELLD/39-97
Q3BUX8_XANC5/153-207
Q3BVH0_XANC5/52-112
Q3BVI3_XANC5/43-98
Q3BYZ3_XANC5/45-103
Q3CYY4_STRAG/36-93
Q3D079_STRAG/1-59
Q3D092_STRAG/1-54
Q3D2N6_STRAG/35-93
Q3D5H4_STRAG/33-91
Q3D5L2_STRAG/33-91
Q3D619_STRAG/36-93
Q3D6P0_STRAG/35-93
Q3D839_STRAG/37-95
Q3DCK3_STRAG/35-93
Q3DEU8_STRAG/33-91
Q3DF83_STRAG/37-95
Q3DGF3_STRAG/36-93
Q3DIL0_STRAG/36-93
Q3DJ27_STRAG/35-93
Q3DJQ9_STRAG/33-91
Q3DM19_STRAG/37-95
Q3DQ60_STRAG/36-93
Q3DSE0_STRAG/35-93
Q3DSU8_STRAG/37-95
Q3DT26_STRAG/33-91
Q3EJT6_BACTI/35-87
Q3EK84_BACTI/46-104
Q3EL35_BACTI/31-89
Q3EM95_BACTI/30-88
Q3EMN3_BACTI/37-94
Q3EP22_BACTI/61-124
Q3EPP9_BACTI/35-93
Q3EQT2_BACTI/28-86
Q3ES83_BACTI/37-94
Q3ETG8_BACTI/41-99
Q3EWQ6_BACTI/34-87
Q3EYA5_BACTI/40-98
Q3EYI7_BACTI/44-102
Q3EZ92_BACTI/23-81
Q3EZR5_BACTI/44-102
Q3F0K4_BACTI/45-103
Q3F0K5_BACTI/45-104
Q3IC01_PSEHT/34-92
Q3ICF7_PSEHT/29-82
Q3IQX2_NATPD/9-64
Q3JCB1_NITOC/31-89
Q3JG90_BURP1/34-94
Q3JK83_BURP1/47-105
Q3JKZ4_BURP1/120-162
Q3JW08_BURP1/31-89
Q3JXQ3_BURP1/54-112
Q3JZ40_STRA1/35-93
Q3K1R0_STRA1/37-95
Q3K339_STRA1/33-91
Q3K3L8_STRA1/36-93
Q3K921_PSEPF/44-102
Q3K937_PSEPF/39-102
Q3KA21_PSEPF/38-96
Q3M9B0_ANAVT/43-101
Q3MBN9_ANAVT/47-105
Q3R112_XYLFA/37-93
Q3R1P9_XYLFA/44-102
Q3R2T3_XYLFA/52-112
Q3R499_XYLFA/44-102
Q3R5G1_XYLFA/37-93
Q3R8U4_XYLFA/52-112
Q3RCW3_XYLFA/52-112
Q3RH31_XYLFA/37-93
Q3RHF3_XYLFA/44-102
Q3S4B8_POLNA/39-97
Q3SK15_THIDA/34-92
Q3XWW7_ENTFC/33-91
Q3XZP8_ENTFC/34-92
Q3Y0M1_ENTFC/28-86
Q3Y0N2_ENTFC/37-85
Q3Y0S8_ENTFC/35-93
Q3Y147_ENTFC/30-88
Q3Y303_ENTFC/47-105
Q3YU37_SHISS/29-87
Q3YYH4_SHISS/53-113
Q3Z1R6_SHISS/19-77
Q3Z1Z8_SHISS/31-90
Q3Z4C4_SHISS/18-67
Q3Z7C2_DEHE1/43-103
Q3Z852_DEHE1/41-99
Q3ZTX3_ECOLX/14-62
Q3ZU07_ECOLX/70-130
Q3ZW07_DEHSC/34-92
Q3ZXP0_DEHSC/41-99
Q3ZY53_DEHSC/43-103
Q465S8_METBF/38-96
Q466I4_METBF/39-97
Q467B0_METBF/44-102
Q468V0_METBF/36-91
Q468Z9_METBF/38-96
Q46MW1_CUPPJ/44-102
Q46PM5_CUPPJ/64-124
Q46PM9_CUPPJ/45-103
Q46RL2_CUPPJ/53-111
Q46UQ2_CUPPJ/59-117
Q46US9_CUPPJ/47-105
Q46W49_CUPPJ/60-117
Q46W79_CUPPJ/34-92
Q46WY1_CUPPJ/56-115
Q46ZP7_CUPPJ/49-107
Q47532_ECOLX/52-112
Q475I6_CUPPJ/84-142
Q47M96_THEFY/62-118
Q47MJ0_THEFY/40-98
Q47RJ9_THEFY/47-105
Q47T28_THEFY/19-77
Q47U28_THEFY/42-100
Q47X06_COLP3/31-89
Q47YW3_COLP3/48-106
Q48381_KLEAE/29-87
Q483N1_COLP3/35-94
Q486D5_COLP3/31-89
Q48FP9_PSE14/48-106
Q48FY2_PSE14/38-96
Q48J01_PSE14/56-114
Q48R91_STRPM/46-104
Q48RR6_STRPM/39-97
Q48SW2_STRPM/38-87
Q48VR7_STRPM/36-93
Q48WI6_STRP1/36-94
Q48X12_STRP1/33-91
Q491W6_BLOPB/34-91
Q49UI1_STAS1/39-96
Q49VD5_STAS1/33-91
Q49VN3_STAS1/36-94
Q49WG9_STAS1/37-95
Q49WH2_STAS1/29-87
Q49WS5_STAS1/36-94
Q49YJ2_STAS1/35-93
Q49YY3_STAS1/37-95
Q49ZL5_STAS1/32-92
Q49ZT4_STAS1/36-94
Q4A079_STAS1/34-92
Q4A0V4_STAS1/39-96
Q4EEA0_LISMO/33-91
Q4EFF8_LISMO/28-86
Q4EH61_LISMO/30-87
Q4EJV3_LISMO/32-89
Q4EKK2_LISMO/33-91
Q4EL20_LISMO/38-96
Q4ELF6_LISMO/37-95
Q4ELF7_LISMO/45-95
Q4ELG3_LISMO/54-112
Q4ELZ9_LISMO/36-91
Q4EMH5_LISMO/45-95
Q4EP71_LISMO/33-91
Q4EQS2_LISMO/36-91
Q4ERB8_LISMO/54-112
Q4EST9_LISMO/37-95
Q4ETM8_LISMO/32-89
Q4EV68_LISMO/38-96
Q4EVA8_LISMO/33-91
Q4J726_SULAC/35-92
Q4J7H2_SULAC/44-91
Q4J8A1_SULAC/27-84
Q4J8S0_SULAC/1-54
Q4J9J9_SULAC/22-72
Q4JBD5_SULAC/14-63
Q4JSF3_CORJK/45-103
Q4JXP8_CORJK/58-115
Q4K8S9_PSEF5/50-108
Q4K8U7_PSEF5/39-102
Q4K9R4_PSEF5/38-96
Q4KB92_PSEF5/32-90
Q4L2Y0_STAHJ/36-94
Q4L4A9_STAHJ/36-94
Q4L553_STAHJ/29-87
Q4L773_STAHJ/26-84
Q4L7A7_STAHJ/35-93
Q4L8L5_STAHJ/36-94
Q4L913_STAHJ/34-92
Q4LA00_STAHJ/36-94
Q4MHM0_BACCE/33-91
Q4MI05_BACCE/35-87
Q4MIX7_BACCE/31-89
Q4MLL8_BACCE/32-90
Q4MMI4_BACCE/34-87
Q4MMS7_BACCE/46-104
Q4MMX6_BACCE/36-94
Q4MN17_BACCE/35-93
Q4MPP6_BACCE/44-102
Q4MS72_BACCE/36-94
Q4MSG0_BACCE/40-98
Q4MSL3_BACCE/27-85
Q4MU76_BACCE/31-90
Q4MUF0_BACCE/23-81
Q4MWW4_BACCE/34-92
Q4MXJ8_BACCE/31-88
Q4MY71_BACCE/40-97
Q4UST4_XANC8/41-96
Q4USU7_XANC8/52-112
Q4V013_XANC8/45-103
Q4V1A2_BACCZ/37-95
Q4V1A4_BACCZ/31-89
Q4ZQB4_PSEU2/48-106
Q4ZSV4_PSEU2/56-114
Q4ZVP5_PSEU2/38-96
Q50EA1_STRFL/53-112
Q576D8_BRUAB/2-53
Q576G2_BRUAB/55-113
Q577N0_BRUAB/46-104
Q579A7_BRUAB/40-98
Q57A86_BRUAB/29-88
Q57B91_BRUAB/80-138
Q57KK6_SALCH/29-87
Q57KV9_SALCH/53-113
Q57PB7_SALCH/38-96
Q57QQ5_SALCH/29-87
Q57RQ2_SALCH/18-67
Q58LX1_9BURK/58-117
Q5DQT0_ACIBA/36-94
Q5DYF5_VIBF1/34-92
Q5DYL3_VIBF1/31-89
Q5E0P2_VIBF1/65-123
Q5E6P5_VIBF1/15-64
Q5FAG4_NEIG1/13-71
Q5FIJ9_LACAC/29-87
Q5FJZ7_LACAC/54-111
Q5FLE9_LACAC/35-93
Q5FP46_GLUOX/45-103
Q5FRY5_GLUOX/42-100
Q5GUB4_XANOR/44-102
Q5H0C2_XANOR/52-112
Q5H1B9_XANOR/53-108
Q5HD33_STAAC/34-92
Q5HD39_STAAC/36-94
Q5HH32_STAAC/29-87
Q5HKZ1_STAEQ/36-94
Q5HNE7_STAEQ/38-96
Q5HQC0_STAEQ/29-87
Q5HR51_STAEQ/36-94
Q5JFL2_PYRKO/36-82
Q5KWF1_GEOKA/36-94
Q5KWI2_GEOKA/33-91
Q5KYT7_GEOKA/37-95
Q5KZJ6_GEOKA/32-90
Q5L1D7_GEOKA/38-96
Q5L2F5_GEOKA/30-88
Q5L9B4_BACFN/39-96
Q5LAP3_BACFN/37-94
Q5LDX5_BACFN/50-107
Q5LLB9_SILPO/48-106
Q5LM75_SILPO/53-111
Q5LTG1_SILPO/38-96
Q5LUY3_SILPO/42-98
Q5LV81_SILPO/41-99
Q5LVU0_SILPO/37-95
Q5LX34_SILPO/36-94
Q5M185_STRT1/33-91
Q5M1L4_STRT1/1-43
Q5M1P4_STRT1/40-97
Q5M5S2_STRT2/33-91
Q5M655_STRT2/1-43
Q5M685_STRT2/40-97
Q5N538_SYNP6/51-112
Q5NTG7_9BACT/53-113
Q5NTY6_STAWA/29-87
Q5P009_AROAE/38-96
Q5P0I4_AROAE/45-103
Q5P3P6_AROAE/45-103
Q5PCH4_SALPA/18-67
Q5PEF4_SALPA/29-87
Q5PEZ8_SALPA/53-113
Q5PGA8_SALPA/29-87
Q5PN93_SALPA/38-96
Q5QU41_IDILO/31-89
Q5QWB8_IDILO/37-96
Q5QZY9_IDILO/40-98
Q5WCY4_BACSK/28-86
Q5WEL8_BACSK/39-97
Q5WG87_BACSK/26-84
Q5WI82_BACSK/47-105
Q5WJG6_BACSK/40-98
Q5WK28_BACSK/38-96
Q5WX82_LEGPL/27-85
Q5WXL2_LEGPL/47-111
Q5X5W0_LEGPA/27-85
Q5X9U9_STRP6/46-104
Q5XAD9_STRP6/45-103
Q5Y9G0_9ACTO/43-94
Q5YMU0_NOCFA/49-104
Q5YT34_NOCFA/45-103
Q5YVF9_NOCFA/36-92
Q5YYC4_NOCFA/34-92
Q5YYP0_NOCFA/37-90
Q5Z247_NOCFA/34-92
Q5ZW79_LEGPH/27-85
Q62AY3_BURMA/120-162
Q62BY2_BURMA/34-94
Q62DW2_BURMA/39-97
Q62E68_BURMA/34-92
Q62G86_BURMA/40-98
Q62MQ4_BURMA/31-89
Q62QD7_BACLD/46-105
Q62U48_BACLD/46-103
Q631N6_BACCZ/33-91
Q631S3_BACCZ/35-87
Q633X7_BACCZ/36-94
Q635F7_BACCZ/36-94
Q635J9_BACCZ/35-93
Q638T4_BACCZ/37-94
Q638X9_BACCZ/28-86
Q639B0_BACCZ/31-89
Q639R8_BACCZ/32-90
Q639S8_BACCZ/36-93
Q63BE4_BACCZ/30-88
Q63D48_BACCZ/23-81
Q63DZ0_BACCZ/27-85
Q63E35_BACCZ/40-98
Q63EW5_BACCZ/39-97
Q63FH6_BACCZ/53-113
Q63FQ6_BACCZ/34-92
Q63FY4_BACCZ/35-93
Q63GR3_BACCZ/31-89
Q63J08_BURPS/34-92
Q63JD7_BURPS/39-97
Q63K10_BURPS/70-112
Q63MG6_BURPS/34-94
Q63XB0_BURPS/31-89
Q63Z16_BURPS/40-98
Q64PH6_BACFR/39-96
Q64R41_BACFR/37-94
Q65E21_BACLD/32-89
Q65EE9_BACLD/47-105
Q65EX0_BACLD/49-108
Q65G55_BACLD/30-88
Q65GF9_BACLD/37-95
Q65ID0_BACLD/34-92
Q65IP1_BACLD/48-105
Q65IQ4_BACLD/40-98
Q65J51_BACLD/41-99
Q65K24_BACLD/50-108
Q65KJ1_BACLD/36-94
Q65KM0_BACLD/40-98
Q65KU5_BACLD/38-96
Q65MV9_BACLD/58-116
Q65N34_BACLD/28-86
Q65NV6_BACLD/34-92
Q66BY0_YERPS/29-87
Q66DC9_YERPS/21-67
Q66E36_YERPS/53-113
Q67KW8_SYMTH/43-101
Q67LN4_SYMTH/40-98
Q67Q82_SYMTH/23-81
Q67Q85_SYMTH/41-99
Q67SL7_SYMTH/38-96
Q68E33_AERPU/33-88
Q6A5K8_PROAC/49-105
Q6AA82_PROAC/98-157
Q6ACL8_LEIXX/40-98
Q6AE27_LEIXX/50-111
Q6AH38_LEIXX/8-45
Q6ALB8_DESPS/55-113
Q6AM34_DESPS/32-90
Q6AN48_DESPS/30-88
Q6ART7_DESPS/35-93
Q6D1D7_ERWCT/53-113
Q6D2C8_ERWCT/36-94
Q6D5K4_ERWCT/62-123
Q6D5X7_ERWCT/27-85
Q6D7K1_ERWCT/18-67
Q6F889_ACIAD/46-104
Q6FA00_ACIAD/45-103
Q6FBB7_ACIAD/35-93
Q6FBH5_ACIAD/45-103
Q6G6F4_STAAS/34-92
Q6GAG1_STAAS/29-87
Q6GDS5_STAAR/34-92
Q6GI32_STAAR/29-87
Q6GZI6_ECOLX/52-112
Q6H0Z8_9CREN/1-50
Q6H0Z9_9CREN/32-88
Q6HD59_BACHK/36-94
Q6HE41_BACHK/36-94
Q6HE85_BACHK/35-93
Q6HGB8_BACHK/37-94
Q6HGM3_BACHK/31-89
Q6HH53_BACHK/32-90
Q6HIS8_BACHK/30-88
Q6HKL0_BACHK/23-81
Q6HLG5_BACHK/27-85
Q6HLL0_BACHK/40-98
Q6HMC6_BACHK/39-97
Q6HN74_BACHK/41-99
Q6HNF2_BACHK/35-93
Q6HP84_BACHK/31-89
Q6HWD2_BACAN/37-94
Q6I0J7_BACAN/6-39
Q6I346_BACAN/41-99
Q6KD62_ECOLX/24-84
Q6KD98_ECOLX/52-112
Q6KZU1_PICTO/34-92
Q6L076_PICTO/30-87
Q6LHW0_PHOPR/34-90
Q6LI32_PHOPR/49-107
Q6LI51_PHOPR/33-91
Q6LQG5_PHOPR/35-93
Q6LTF7_PHOPR/31-89
Q6LZ42_METMP/34-92
Q6MIU1_BDEBA/59-118
Q6MN38_BDEBA/24-82
Q6MQ39_BDEBA/65-124
Q6N2E8_RHOPA/39-97
Q6N4B7_RHOPA/74-135
Q6N4S3_RHOPA/44-102
Q6N8V9_RHOPA/75-133
Q6NBK0_RHOPA/47-105
Q6NCF6_RHOPA/34-92
Q6NEH8_CORDI/33-91
Q6NKA7_CORDI/49-107
Q6SF60_9BACT/35-93
Q6ZE66_SYNY3/51-110
Q6ZZV2_STRAT/56-117
Q706S7_PSEPU/95-153
Q71W38_LISMF/32-89
Q71XG5_LISMF/37-95
Q71YG6_LISMF/30-87
Q71Z50_LISMF/33-91
Q720K4_LISMF/38-96
Q721X7_LISMF/33-91
Q722T8_LISMF/36-94
Q722U4_LISMF/45-95
Q724D9_LISMF/36-91
Q727E6_DESVH/30-88
Q727Q6_DESVH/31-89
Q72G00_DESVH/34-92
Q72LV2_LEPIC/38-96
Q72N00_LEPIC/41-99
Q72NU1_LEPIC/33-91
Q72Y36_BACC1/35-87
Q72ZV9_BACC1/36-94
Q731H0_BACC1/36-94
Q731L6_BACC1/35-93
Q733X5_BACC1/37-94
Q734U6_BACC1/31-88
Q734X9_BACC1/28-86
Q735S5_BACC1/32-90
Q735T7_BACC1/35-93
Q737Z2_BACC1/33-91
Q738D3_BACC1/30-88
Q738F7_BACC1/31-90
Q73BB3_BACC1/27-85
Q73BG8_BACC1/40-98
Q73D52_BACC1/50-94
Q73D99_BACC1/34-92
Q73DI2_BACC1/35-93
Q73EL1_BACC1/31-89
Q73LZ3_TREDE/32-90
Q73M40_TREDE/61-119
Q73R33_TREDE/34-92
Q73S64_MYCPA/57-117
Q73T10_MYCPA/1-59
Q73VQ9_MYCPA/33-91
Q73Y58_MYCPA/39-97
Q741G0_MYCPA/41-99
Q742L6_MYCPA/32-90
Q744V1_MYCPA/57-115
Q74A04_GEOSL/29-87
Q74AJ2_GEOSL/35-93
Q74D36_GEOSL/32-90
Q74GT1_GEOSL/51-103
Q74H79_GEOSL/31-89
Q74HY0_LACJO/30-88
Q74JF1_LACJO/35-93
Q74KM8_LACJO/30-85
Q74NS2_BACC1/38-96
Q74W19_YERPE/35-80
Q79ZZ7_STAAW/34-92
Q7A187_STAAW/29-87
Q7A3I1_STAAN/34-92
Q7A6A4_STAAN/29-87
Q7B2Y1_SALEN/38-96
Q7B2Y2_SALDU/38-96
Q7BBV5_SHIFL/38-96
Q7BQH4_SALDU/29-87
Q7CEP8_STRP3/36-94
Q7CMR2_STRP8/36-94
Q7CNN8_STRP8/36-93
Q7CPY9_SALTY/53-113
Q7CRG8_AGRT5/53-107
Q7CRZ1_AGRT5/12-63
Q7CV45_AGRT5/61-119
Q7CWU2_AGRT5/33-91
Q7D005_AGRT5/34-92
Q7D1T4_AGRT5/49-110
Q7D265_AGRT5/37-94
Q7D3S7_AGRT5/36-94
Q7D402_AGRT5/43-101
Q7D8H1_MYCTU/58-116
Q7D9D2_MYCTU/54-114
Q7DD70_NEIMB/34-92
Q7MD80_VIBVY/31-89
Q7MDB2_VIBVY/47-105
Q7ME65_VIBVY/50-111
Q7MI23_VIBVY/30-89
Q7MJQ6_VIBVY/31-89
Q7ML51_VIBVY/32-90
Q7MMQ7_VIBVY/15-64
Q7MS26_WOLSU/33-91
Q7N745_PHOLL/22-68
Q7N781_PHOLL/57-117
Q7N7W0_PHOLL/29-87
Q7NCX1_GLOVI/46-106
Q7NGX6_GLOVI/43-101
Q7NJL0_GLOVI/41-99
Q7NR79_CHRVO/36-94
Q7NT99_CHRVO/60-124
Q7NX53_CHRVO/55-116
Q7P0M7_CHRVO/38-94
Q7P1K3_CHRVO/31-89
Q7P214_CHRVO/30-87
Q7P545_FUSNV/34-92
Q7P783_FUSNV/32-90
Q7P7N8_FUSNV/38-99
Q7TYT5_MYCBO/43-101
Q7U045_MYCBO/43-101
Q7U2Z1_MYCBO/83-141
Q7UBU6_SHIFL/53-113
Q7UCG8_SHIFL/19-77
Q7UJT4_RHOBA/54-113
Q7ULI4_RHOBA/49-108
Q7VH04_HELHP/52-109
Q7VIM0_HELHP/31-89
Q7VRJ8_BLOFL/34-91
Q7VS68_BORPE/37-95
Q7VWG8_BORPE/51-109
Q7VWJ9_BORPE/41-99
Q7VWY5_BORPE/50-111
Q7VX35_BORPE/57-115
Q7W063_BORPE/46-105
Q7W1T1_BORPA/59-117
Q7W3S8_BORPA/46-105
Q7W7S2_BORPA/51-109
Q7W981_BORPA/63-121
Q7W9M2_BORPA/50-111
Q7WF56_BORBR/46-105
Q7WH35_BORBR/50-111
Q7WHI6_BORBR/63-121
Q7WL59_BORBR/51-109
Q7WLD2_BORBR/57-115
Q7WQQ8_BORBR/59-117
Q815U0_BACCR/35-87
Q817Q7_BACCR/36-94
Q818W5_BACCR/36-94
Q819A5_BACCR/35-93
Q81B75_BACCR/37-94
Q81BG5_BACCR/31-89
Q81BM5_BACCR/37-95
Q81BW7_BACCR/32-90
Q81DG5_BACCR/33-91
Q81F99_BACCR/23-81
Q81G24_BACCR/36-94
Q81G73_BACCR/40-98
Q81HP6_BACCR/41-99
Q81HX3_BACCR/35-93
Q81LC4_BACAN/36-94
Q81MA2_BACAN/36-94
Q81ME6_BACAN/46-104
Q81N73_BACAN/31-88
Q81NE1_BACAN/28-86
Q81NH5_BACAN/31-89
Q81NY0_BACAN/32-90
Q81T81_BACAN/27-85
Q81TD2_BACAN/40-98
Q81U51_BACAN/39-97
Q81UT9_BACAN/50-94
Q81UW2_BACAN/37-95
Q81V40_BACAN/35-93
Q81ZF0_BACAN/31-89
Q82BR0_STRAW/52-109
Q82D92_STRAW/48-106
Q82FH1_STRAW/39-102
Q82FR3_STRAW/35-90
Q82HA1_STRAW/40-98
Q82HD8_STRAW/50-111
Q82I55_STRAW/42-99
Q82J18_STRAW/62-120
Q82JC1_STRAW/33-90
Q82MQ2_STRAW/52-109
Q82NC4_STRAW/36-93
Q82NK8_STRAW/57-114
Q82NV3_STRAW/36-94
Q82P34_STRAW/46-104
Q82P41_STRAW/36-94
Q82ZP8_ENTFA/28-86
Q830A9_ENTFA/39-97
Q834I4_ENTFA/34-92
Q835N5_ENTFA/37-95
Q838N6_ENTFA/32-90
Q83QE4_SHIFL/29-87
Q83QG5_SHIFL/20-80
Q83RE4_SHIFL/19-77
Q83W67_ECOLX/62-122
Q842F2_STRGC/36-93
Q84ER0_9BURK/51-110
Q84IY2_BACCE/112-157
Q87DH8_XYLFT/44-102
Q87DT5_XYLFT/40-96
Q87EX0_XYLFT/52-112
Q87FJ7_VIBPA/46-104
Q87GM9_VIBPA/31-89
Q87GU6_VIBPA/40-99
Q87NG2_VIBPA/31-89
Q87NV5_VIBPA/49-110
Q87QQ6_VIBPA/41-99
Q87RG8_VIBPA/15-64
Q87YP6_PSESM/38-96
Q881E8_PSESM/56-114
Q885R3_PSESM/48-106
Q889D2_PSESM/40-98
Q88H15_PSEPK/38-96
Q88LR8_PSEPK/42-100
Q88VT6_LACPL/43-101
Q88VW7_LACPL/57-117
Q88VX0_LACPL/38-93
Q88W41_LACPL/35-93
Q88X73_LACPL/39-97
Q88XE2_LACPL/31-89
Q88XH4_LACPL/37-95
Q88Y42_LACPL/46-103
Q88Y96_LACPL/37-97
Q88ZK2_LACPL/28-86
Q892P6_CLOTE/46-104
Q893D0_CLOTE/35-91
Q898M1_CLOTE/35-92
Q899P4_CLOTE/35-93
Q89CG6_BRAJA/69-127
Q89F12_BRAJA/37-98
Q89F15_BRAJA/27-87
Q89KD1_BRAJA/42-100
Q89MH2_BRAJA/34-92
Q89MJ1_BRAJA/75-133
Q89N29_BRAJA/42-100
Q89NK9_BRAJA/47-105
Q89PP6_BRAJA/53-111
Q89PR0_BRAJA/69-127
Q89PS2_BRAJA/48-106
Q89PY2_BRAJA/1-46
Q89SR9_BRAJA/54-112
Q89VW2_BRAJA/34-92
Q89WF4_BRAJA/86-144
Q89XV5_BRAJA/39-97
Q89Y47_BRAJA/50-108
Q8A5S4_BACTN/39-96
Q8A8B6_BACTN/37-95
Q8CMX1_STAES/62-120
Q8CNU6_STAES/1-59
Q8CPQ2_STAES/29-87
Q8CQ27_STAES/36-94
Q8CWH7_YERPE/61-121
Q8CYC4_STRR6/34-91
Q8D094_YERPE/32-90
Q8D121_YERPE/34-80
Q8D2E7_WIGBR/34-91
Q8D6C9_VIBVU/31-89
Q8D6F7_VIBVU/46-104
Q8D742_VIBVU/50-111
Q8DAG2_VIBVU/31-89
Q8DBU7_VIBVU/30-89
Q8DFM7_VIBVU/15-64
Q8DN79_STRR6/1-57
Q8DR18_STRR6/33-91
Q8DS41_STRMU/35-93
Q8DS66_STRMU/34-91
Q8DSN1_STRMU/33-91
Q8DU53_STRMU/31-90
Q8DUB7_STRMU/32-90
Q8DV74_STRMU/36-94
Q8DVN5_STRMU/41-103
Q8DVT3_STRMU/32-90
Q8DWD9_STRMU/43-101
Q8DXE1_STRA5/35-93
Q8E0D8_STRA5/37-95
Q8E1L1_STRA5/33-91
Q8E244_STRA5/36-93
Q8E364_STRA3/35-93
Q8E612_STRA3/35-93
Q8E728_STRA3/33-91
Q8E7K4_STRA3/36-93
Q8EA57_SHEON/37-96
Q8EDV3_SHEON/46-104
Q8EFD5_SHEON/46-104
Q8EGL8_SHEON/66-127
Q8EI70_SHEON/55-113
Q8EKX4_OCEIH/36-94
Q8EPJ3_OCEIH/37-95
Q8ERQ5_OCEIH/28-86
Q8ERV1_OCEIH/33-90
Q8ESM3_OCEIH/40-98
Q8ET19_OCEIH/33-91
Q8EU22_OCEIH/34-92
Q8EWA8_MYCPE/62-120
Q8EYB8_LEPIN/38-96
Q8F7P4_LEPIN/33-91
Q8F8N3_LEPIN/41-99
Q8FDY9_ECOL6/69-129
Q8FHE4_ECOL6/38-96
Q8FKM1_ECOL6/62-122
Q8FLP2_COREF/33-91
Q8FMF0_COREF/39-96
Q8FSY3_COREF/37-96
Q8FUN1_BRUSU/2-53
Q8FUQ7_BRUSU/55-113
Q8FVF7_BRUSU/40-98
Q8FXR9_BRUSU/29-88
Q8FYR7_BRUSU/80-138
Q8FZB8_BRUSU/30-87
Q8G7T5_BIFLO/31-87
Q8GA06_ECOLX/52-112
Q8GA74_ECOLX/52-112
Q8GFC5_PHOLU/29-87
Q8GJF9_BACAR/35-87
Q8K626_STRP3/33-91
Q8KMV3_ECOLX/52-112
Q8KWL8_LACSK/37-96
Q8L1D3_STRRA/37-95
Q8NLF4_CORGL/37-95
Q8NLK8_CORGL/34-88
Q8NM68_CORGL/39-96
Q8NMQ5_CORGL/45-105
Q8NZM9_STRP8/33-91
Q8P2Y9_STRP3/36-93
Q8PAR7_XANCP/52-112
Q8PAT0_XANCP/41-96
Q8PDS2_XANCP/45-103
Q8PLX1_XANAC/43-98
Q8PMH3_XANAC/52-112
Q8PMI4_XANAC/40-95
Q8PQP1_XANAC/45-103
Q8PS87_METMA/31-89
Q8PSG2_METMA/35-93
Q8PT65_METMA/39-97
Q8PT67_METMA/43-101
Q8PVQ9_METMA/40-98
Q8PVU7_METMA/45-103
Q8PZZ2_METMA/41-99
Q8Q0M0_METMA/30-88
Q8R7A3_THETN/55-113
Q8RFL4_FUSNN/34-92
Q8RHK4_FUSNN/32-90
Q8TL52_METAC/23-81
Q8TM95_METAC/38-96
Q8TNS1_METAC/43-101
Q8TNS6_METAC/43-101
Q8TP63_METAC/44-102
Q8TPP3_METAC/35-93
Q8TRQ2_METAC/37-95
Q8TRS2_METAC/25-72
Q8TSQ2_METAC/78-136
Q8TU93_METAC/45-103
Q8TU97_METAC/52-109
Q8TWP8_METKA/7-65
Q8U3H9_PYRFU/266-320
Q8VN20_KLUCI/29-87
Q8VNT2_ENTCL/29-87
Q8XB10_ECO57/19-77
Q8XGH5_SALTI/53-113
Q8XLH4_CLOPE/35-93
Q8XLT0_CLOPE/37-95
Q8XMA1_CLOPE/41-99
Q8XN13_CLOPE/37-95
Q8XPJ6_RALSO/30-88
Q8XQW2_RALSO/43-101
Q8XST1_RALSO/35-93
Q8XT91_RALSO/42-100
Q8XTS0_RALSO/69-128
Q8XUP7_RALSO/52-110
Q8XVV2_RALSO/37-95
Q8XYD7_RALSO/36-94
Q8XZ14_RALSO/34-92
Q8XZV0_RALSO/29-87
Q8Y1U9_RALSO/70-128
Q8Y332_RALSO/46-107
Q8Y3K8_LISMO/32-90
Q8Y3V5_LISMO/32-89
Q8Y575_LISMO/36-94
Q8Y650_LISMO/30-87
Q8Y6R5_LISMO/33-91
Q8Y7P8_LISMO/38-96
Q8Y8Q6_LISMO/33-91
Q8Y8S9_LISMO/28-86
Q8Y9C0_LISMO/36-94
Q8Y9C6_LISMO/45-95
Q8YA93_LISMO/36-91
Q8YBU0_BRUME/6-64
Q8YCX0_BRUME/46-104
Q8YDP2_BRUME/55-113
Q8YDR9_BRUME/2-53
Q8YEC9_BRUME/17-76
Q8YJ33_BRUME/25-83
Q8YKX0_NOSS1/51-112
Q8YN78_NOSS1/47-105
Q8YZT5_NOSS1/91-149
Q8Z477_SALTI/29-87
Q8Z718_SALTI/47-105
Q8Z7Q3_SALTI/29-87
Q8Z8G2_SALTI/18-67
Q8ZMG2_SALTY/29-87
Q8ZPG2_SALTY/47-105
Q8ZQX9_SALTY/18-67
Q8ZTC1_PYRAE/13-72
Q8ZUP3_PYRAE/26-76
Q926T1_LISIN/32-90
Q927B5_LISIN/32-90
Q929H3_LISIN/36-94
Q92AF8_LISIN/30-87
Q92B91_LISIN/33-91
Q92CI3_LISIN/38-96
Q92DI2_LISIN/33-91
Q92DK2_LISIN/28-86
Q92E40_LISIN/32-90
Q92E46_LISIN/45-95
Q92F17_LISIN/36-91
Q92L75_RHIME/36-94
Q92LZ3_RHIME/53-111
Q92M22_RHIME/44-102
Q92MX6_RHIME/31-89
Q92PB5_RHIME/46-104
Q92QQ1_RHIME/31-89
Q92R02_RHIME/34-92
Q92RD0_RHIME/46-104
Q92T13_RHIME/33-91
Q92T35_RHIME/29-88
Q92XY2_RHIME/39-97
Q932L4_STAAM/1-49
Q93FB3_AZOEV/48-107
Q93FC1_AZOEV/48-107
Q93HM6_STRAW/59-115
Q93IC6_STAAU/7-55
Q93K74_ECOLX/52-112
Q93KB2_ERWCH/53-113
Q93QZ4_CLODI/36-94
Q93R11_XANCH/45-103
Q93RH0_STRCG/31-89
Q93RH2_STRCG/19-74
Q96XY0_SULTO/21-78
Q971G8_SULTO/1-54
Q978I1_THEVO/17-72
Q978Z3_THEVO/41-99
Q979H4_THEVO/38-93
Q97B55_THEVO/6-53
Q97DJ2_CLOAB/45-103
Q97DQ4_CLOAB/38-96
Q97E33_CLOAB/32-95
Q97G83_CLOAB/36-96
Q97IS1_CLOAB/37-95
Q97J21_CLOAB/29-87
Q97KP1_CLOAB/37-95
Q97L03_CLOAB/33-91
Q97LD5_CLOAB/33-91
Q97MJ9_CLOAB/29-87
Q97NG7_STRPN/28-86
Q97NY8_STRPN/34-91
Q97SF5_STRPN/33-91
Q97TP6_CLOAB/38-96
Q97YG9_SULSO/35-92
Q97Z53_SULSO/49-107
Q983J5_RHILO/37-94
Q983K1_RHILO/34-91
Q98BE9_RHILO/29-88
Q98BS5_RHILO/48-106
Q98CH2_RHILO/33-91
Q98D38_RHILO/49-107
Q98DA0_RHILO/59-117
Q98E58_RHILO/42-104
Q98EE5_RHILO/53-111
Q98G82_RHILO/53-114
Q98HV9_RHILO/33-91
Q98JK9_RHILO/38-96
Q98JP9_RHILO/35-93
Q98MZ1_RHILO/33-85
Q99RB5_STAAM/34-92
Q99V42_STAAM/29-87
Q99XE2_STAAN/1-49
Q99XY5_STRP1/36-94
Q99YD1_STRP1/33-91
Q9A1U7_STRP1/36-93
Q9A8Y4_CAUCR/36-94
Q9A9Q9_CAUCR/45-103
Q9AC81_STAAN/31-89
Q9ADM6_STRCO/35-90
Q9AGA4_ECOLX/38-96
Q9AH34_PSEPU/87-145
Q9AI13_PHOLU/29-87
Q9AIM0_STRGN/32-91
Q9CCQ2_MYCLE/42-100
Q9CCY2_MYCLE/118-176
Q9CDU5_LACLA/35-92
Q9CFJ4_LACLA/30-90
Q9CFK4_LACLA/30-88
Q9CH33_LACLA/29-89
Q9CHG1_LACLA/35-93
Q9CHI9_LACLA/38-96
Q9CHM1_LACLA/45-97
Q9CHX7_LACLA/33-90
Q9CIP9_LACLA/39-97
Q9CJ87_LACLA/47-104
Q9CMW9_PASMU/15-68
Q9EUV2_LISWE/30-92
Q9EWG2_STRCO/42-99
Q9EWY1_STRCO/36-95
Q9F5W7_ENTCL/38-96
Q9FBQ9_STRCO/55-113
Q9HI44_THEAC/120-173
Q9HJ09_THEAC/40-98
Q9HKP7_THEAC/7-60
Q9HL29_THEAC/36-93
Q9HU27_PSEAE/39-97
Q9HWP6_PSEAE/32-90
Q9HYE8_PSEAE/40-98
Q9HZE1_PSEAE/33-92
Q9HZZ4_PSEAE/42-100
Q9I018_PSEAE/47-110
Q9I3B8_PSEAE/36-94
Q9I6N6_PSEAE/41-100
Q9JYH5_NEIMB/27-85
Q9K3T1_STRCO/50-111
Q9K446_STRCO/33-91
Q9K5A8_ENTAE/19-77
Q9K5P4_BACHD/42-100
Q9K6B4_BACHD/34-92
Q9K8C9_BACHD/28-86
Q9K8D4_BACHD/33-91
Q9KAW0_BACHD/37-88
Q9KAX2_BACHD/33-91
Q9KHB8_ERWCH/52-113
Q9KKU5_VIBCH/46-104
Q9KSH8_VIBCH/31-90
Q9KTB0_VIBCH/15-64
Q9KU74_VIBCH/33-92
Q9KXM1_STRCO/36-94
Q9L048_STRCO/51-109
Q9L135_STRCO/36-94
Q9L2A7_STRCO/59-115
Q9PD89_XYLFA/44-102
Q9PDM5_XYLFA/37-93
Q9PGT2_XYLFA/52-112
Q9RDN9_STRCO/42-99
Q9RL39_STRCO/38-96
Q9RPU4_SALTY/29-87
Q9UY30_PYRAB/36-82
Q9WWC1_RHIRD/36-94
Q9WZG9_THEMA/29-87
Q9WZS3_THEMA/40-88
Q9X8J3_STRCO/32-90
Q9X8V0_STRCO/39-102
Q9YDY5_AERPE/9-63
Q9ZF73_BURPS/40-98
Q9ZFQ9_BURCE/57-115
RIFK_CALMQ/30-70
RIFK_METHJ/2-61
RIFK_THEAC/13-61
RIFK_THEVO/11-62
ROT_STAA8/68-126
ROT_STAAC/68-126
ROT_STAAM/68-126
ROT_STAAN/68-126
ROT_STAAR/68-126
ROT_STAAS/68-126
ROT_STAAW/68-126
SARV_STAA8/28-90
SARV_STAAC/28-90
SARV_STAAM/28-90
SARV_STAAN/28-90
SARV_STAAR/28-90
SARV_STAAS/28-90
SARV_STAAW/28-90
SARZ_STAA3/36-94
SARZ_STAA8/36-94
SARZ_STAAB/36-94
SARZ_STAAC/36-94
SARZ_STAAM/36-94
SARZ_STAAN/36-94
SARZ_STAAR/36-94
SARZ_STAAS/36-94
SARZ_STAAW/36-94
SARZ_STAEQ/36-94
SARZ_STAES/36-94
SARZ_STAHJ/36-94
SARZ_STAS1/36-94
SLYA_BLOFL/29-88
SLYA_BLOPB/29-88
SLYA_ECO24/29-88
SLYA_ECO27/29-88
SLYA_ECO45/29-88
SLYA_ECO55/29-88
SLYA_ECO57/29-88
SLYA_ECO5E/29-88
SLYA_ECO7I/29-88
SLYA_ECO81/29-88
SLYA_ECO8A/29-88
SLYA_ECOBW/29-88
SLYA_ECODH/29-88
SLYA_ECOHS/29-88
SLYA_ECOL6/29-88
SLYA_ECOLI/29-88
SLYA_ECOLU/29-88
SLYA_ECOSM/29-88
SLYA_EDWI9/29-88
SLYA_EDWTA/29-88
SLYA_ERWCT/29-88
SLYA_KLEP3/29-88
SLYA_PECCC/29-88
SLYA_PECCP/29-88
SLYA_PHOLL/29-88
SLYA_SALCH/29-88
SLYA_SALPA/29-88
SLYA_SALPC/29-88
SLYA_SALPK/29-88
SLYA_SALTI/29-88
SLYA_SALTY/29-88
SLYA_SERMA/29-88
SLYA_SERP5/29-88
SLYA_SHIB3/29-88
SLYA_SHIFL/29-88
SLYA_SODGM/29-88
SLYA_WIGBR/29-88
SLYA_YERE8/29-88
SLYA_YEREN/29-88
SLYA_YERP3/29-88
SLYA_YERPA/29-88
SLYA_YERPE/29-88
SLYA_YERPG/29-88
SLYA_YERPN/29-88
SLYA_YERPP/29-88
SLYA_YERPS/29-88
SLYA_YERPY/29-88
XYLR_CALSR/9-56
Y1720_BACAH/34-87
Y1758_BACCZ/34-87
Y1775_BACHK/34-87
Y1936_BACCR/34-87
Y1941_BACAN/34-87
Y2019_BACC1/34-87
Y2140_MYCLE/32-90
Y2887_MYCTU/33-91
Y2911_MYCBO/33-91
Y880_MYCTU/32-90
Y904_MYCBO/32-90
YBFA_BACSU/35-93
YCGE_BACSU/47-96
YDCH_BACSU/38-100
YDGG_BACSU/36-96
YDGJ_BACSU/52-110
YETL_BACSU/53-113
YFIV_BACSU/47-105
YHBI_BACSU/38-96
YHJH_BACSU/49-107
YKOM_BACSU/41-99
YPOP_BACSU/34-92
YSMB_BACSU/36-94
YUSO_BACSU/35-93
YVMB_BACSU/45-103
YVNA_BACSU/47-105
YWAE_BACSU/61-119
YWHA_BACSU/34-92
YWOH_BACSU/32-89
YXAD_BACSU/34-92
YYBA_BACSU/28-86
