# Supplementary material for: Contact prediction is hardest for the most informative contacts, but improves with the incorporation of contact potentials
Source: PLoS One. 2018 Jun 28;13(6):e0199585. doi: 10.1371/journal.pone.0199585 (PMC6023208; doi:10.1371/journal.pone.0199585)
Supplement: S1 Data — Each file in the ‘alignments’ directory herein corresponds to a protein family’s alignment and contains the accession number and sequence range of each sequence in the alignment. (TAR.GZ) [file pone.0199585.s001.tar.gz › alignments/FtsA]

A0AKD3_LISW6/204-367
A0AKD3_LISW6/7-195
A0K490_BURCH/205-374
A0K490_BURCH/9-195
A0KPW9_AERHH/10-196
A0KPW9_AERHH/206-382
A0L1N9_SHESA/10-196
A0L1N9_SHESA/206-375
A0L5M6_MAGSM/205-374
A0L5M6_MAGSM/9-195
A0LNZ2_SYNFM/203-372
A0LNZ2_SYNFM/8-193
A0M524_GRAFK/205-379
A0M524_GRAFK/7-195
A0NVN5_9RHOB/230-401
A0NVN5_9RHOB/24-220
A0PZA8_CLONN/216-605
A0Q136_CLONN/203-366
A0Q136_CLONN/5-194
A0Q4A8_FRATN/204-374
A0Q4A8_FRATN/8-194
A0RHS8_BACAH/204-367
A0RHS8_BACAH/7-194
A0RNH7_CAMFF/207-375
A0RNH7_CAMFF/5-197
A0XZI1_9GAMM/10-196
A0XZI1_9GAMM/206-375
A0YHL4_9GAMM/10-196
A0YHL4_9GAMM/206-375
A0Z7C0_9GAMM/24-193
A0Z7C1_9GAMM/10-122
A1A7D9_ECOK1/10-196
A1A7D9_ECOK1/206-382
A1AU56_PELPD/10-195
A1AU56_PELPD/205-374
A1AW95_RUTMC/204-375
A1AW95_RUTMC/8-194
A1BAK8_PARDP/235-407
A1BAK8_PARDP/24-225
A1BJX4_CHLPD/12-202
A1BJX4_CHLPD/212-382
A1EPD9_VIBCH/10-196
A1EPD9_VIBCH/206-382
A1F6C5_VIBCH/10-196
A1F6C5_VIBCH/206-382
A1HNL4_9FIRM/213-369
A1HQJ3_9FIRM/201-365
A1HQJ3_9FIRM/6-193
A1ITP4_NEIMA/204-374
A1ITP4_NEIMA/8-194
A1JJJ7_YERE8/10-196
A1JJJ7_YERE8/206-382
A1K3V0_AZOSB/205-374
A1K3V0_AZOSB/9-195
A1KVK9_NEIMF/204-374
A1KVK9_NEIMF/8-194
A1QZ96_BORT9/204-374
A1QZ96_BORT9/6-194
A1REZ9_SHESW/10-196
A1REZ9_SHESW/206-375
A1S2G2_SHEAM/10-196
A1S2G2_SHEAM/206-375
A1SNZ0_NOCSJ/142-267
A1SU23_PSYIN/202-379
A1SU23_PSYIN/6-193
A1TKD5_ACIAC/204-373
A1TKD5_ACIAC/9-194
A1U3F4_MARAV/10-196
A1U3F4_MARAV/206-375
A1UTC0_BARBK/16-212
A1UTC0_BARBK/222-392
A1V0R4_BURMS/205-374
A1V0R4_BURMS/9-195
A1VBF2_DESVV/202-371
A1VBF2_DESVV/7-192
A1VST2_POLNA/204-373
A1VST2_POLNA/9-194
A1VZ50_CAMJJ/199-369
A1VZ50_CAMJJ/3-189
A1WC02_ACISJ/204-373
A1WC02_ACISJ/9-194
A1WRL5_VEREI/10-195
A1WRL5_VEREI/205-374
A1WYT8_HALHL/10-196
A1WYT8_HALHL/206-375
A1YSE3_STRSU/144-307
A1ZIZ1_9BACT/204-375
A1ZIZ1_9BACT/6-194
A2P763_VIBCH/10-196
A2P763_VIBCH/206-382
A2PWX9_VIBCH/10-196
A2PWX9_VIBCH/206-382
A2RDL2_STRPG/204-367
A2RDL2_STRPG/7-194
A2RMU2_LACLM/204-367
A2RMU2_LACLM/7-194
A2S5U1_BURM9/205-374
A2S5U1_BURM9/9-195
A2SCY9_METPP/204-373
A2SCY9_METPP/9-194
A2TVK5_9FLAO/205-379
A2TVK5_9FLAO/7-195
A2TZN5_9FLAO/205-379
A2TZN5_9FLAO/7-195
A2VT61_9BURK/256-425
A2VT61_9BURK/60-246
A2WCX4_9BURK/256-425
A2WCX4_9BURK/60-246
A3CLN8_STRSV/204-366
A3CLN8_STRSV/7-194
A3CZM4_SHEB5/10-196
A3CZM4_SHEB5/206-375
A3DCK3_CLOTH/203-370
A3DCK3_CLOTH/5-195
A3EMN4_VIBCH/10-196
A3EMN4_VIBCH/206-382
A3ERR4_9BACT/222-393
A3ERR4_9BACT/23-212
A3GND0_VIBCH/10-196
A3GND0_VIBCH/206-382
A3GZA3_VIBCH/10-196
A3GZA3_VIBCH/206-382
A3I4H1_9BACI/204-367
A3I4H1_9BACI/7-194
A3J4J9_9FLAO/205-379
A3J4J9_9FLAO/7-195
A3JA95_9ALTE/10-196
A3JA95_9ALTE/206-375
A3JT31_9RHOB/236-407
A3JT31_9RHOB/24-225
A3K0I5_9RHOB/233-405
A3K0I5_9RHOB/24-223
A3L4J0_PSEAE/10-196
A3L4J0_PSEAE/206-375
A3LL91_PSEAE/10-196
A3LL91_PSEAE/206-375
A3M9X7_ACIBT/207-378
A3M9X7_ACIBT/8-197
A3MR67_BURM7/205-374
A3MR67_BURM7/9-195
A3MY94_ACTP2/10-195
A3MY94_ACTP2/205-382
A3NDW0_BURP6/205-374
A3NDW0_BURP6/9-195
A3NZL1_BURP0/205-374
A3NZL1_BURP0/9-195
A3PHT4_RHOS1/235-407
A3PHT4_RHOS1/24-225
A3QIL8_SHELP/10-196
A3QIL8_SHELP/206-375
A3RXN1_RALSO/205-374
A3RXN1_RALSO/9-195
A3SBP0_9RHOB/14-215
A3SBP0_9RHOB/225-397
A3SHA9_9RHOB/234-406
A3SHA9_9RHOB/24-224
A3SX38_9RHOB/322-523
A3SX38_9RHOB/533-705
A3TZC3_9RHOB/234-406
A3TZC3_9RHOB/24-224
A3U823_CROAH/205-379
A3U823_CROAH/7-195
A3UEA4_9RHOB/22-211
A3UEA4_9RHOB/221-393
A3V0L6_VIBSP/10-196
A3V0L6_VIBSP/206-382
A3V6L1_9RHOB/235-305
A3V6L1_9RHOB/24-225
A3VI06_9RHOB/235-407
A3VI06_9RHOB/24-225
A3VYL5_9RHOB/235-407
A3VYL5_9RHOB/24-225
A3WA29_9SPHN/17-203
A3WA29_9SPHN/213-395
A3WNF8_9GAMM/10-196
A3WNF8_9GAMM/206-375
A3WVE1_9BRAD/229-401
A3WVE1_9BRAD/23-219
A3X7J8_9RHOB/235-407
A3X7J8_9RHOB/24-225
A3XI81_LEEBM/205-379
A3XI81_LEEBM/7-195
A3Y3T8_9VIBR/10-196
A3Y3T8_9VIBR/206-382
A3YHJ4_9GAMM/198-367
A3YHJ4_9GAMM/2-188
A3YLD5_CAMJE/199-369
A3YLD5_CAMJE/3-189
A3YRY1_CAMJE/199-369
A3YRY1_CAMJE/3-189
A3ZDC1_CAMJE/199-369
A3ZDC1_CAMJE/3-189
A3ZIE2_CAMJE/199-369
A3ZIE2_CAMJE/3-189
A4A5G4_9GAMM/10-196
A4A5G4_9GAMM/206-375
A4ATL4_MARSH/205-379
A4ATL4_MARSH/7-195
A4BFR0_9GAMM/10-196
A4BFR0_9GAMM/206-375
A4BQI1_9GAMM/10-196
A4BQI1_9GAMM/206-375
A4BVX7_9FLAO/205-379
A4BVX7_9FLAO/7-195
A4C8D1_9GAMM/10-196
A4C8D1_9GAMM/206-375
A4CPK6_ROBBH/205-379
A4CPK6_ROBBH/7-195
A4EJP6_9RHOB/234-406
A4EJP6_9RHOB/24-224
A4F1E6_9RHOB/235-407
A4F1E6_9RHOB/24-225
A4G8T4_HERAR/205-374
A4G8T4_HERAR/9-195
A4IM13_GEOTN/204-367
A4IM13_GEOTN/7-194
A4J051_FRATW/204-374
A4J051_FRATW/8-194
A4J2B9_DESRM/132-299
A4J2B9_DESRM/7-122
A4J496_DESRM/219-393
A4JB98_BURVG/205-374
A4JB98_BURVG/9-195
A4K9G0_9ENTR/200-376
A4K9G0_9ENTR/4-190
A4K9G1_9ENTR/200-376
A4K9G1_9ENTR/4-190
A4K9G2_9ENTR/200-376
A4K9G2_9ENTR/4-190
A4K9G3_9ENTR/200-376
A4K9G3_9ENTR/4-190
A4K9G4_9ENTR/200-376
A4K9G4_9ENTR/4-190
A4MFH0_BURPS/205-374
A4MFH0_BURPS/9-195
A4MVK3_HAEIF/10-196
A4MVK3_HAEIF/206-383
A4N288_HAEIF/10-196
A4N288_HAEIF/206-383
A4NAC4_HAEIF/10-196
A4NAC4_HAEIF/206-383
A4NH98_HAEIF/10-196
A4NH98_HAEIF/206-383
A4NLJ3_HAEIF/10-196
A4NLJ3_HAEIF/206-383
A4NSH2_HAEIF/10-196
A4NSH2_HAEIF/206-383
A4NY64_HAEIF/10-196
A4NY64_HAEIF/206-272
A4NY72_HAEIF/14-106
A4SGZ9_PROVI/206-376
A4SGZ9_PROVI/7-196
A4SI59_AERS4/10-196
A4SI59_AERS4/206-382
A4SV78_POLSQ/205-374
A4SV78_POLSQ/9-195
A4TQ79_YERPP/10-196
A4TQ79_YERPP/206-382
A4TTZ0_9PROT/204-376
A4TTZ0_9PROT/8-194
A4V6G7_9BACT/205-372
A4V6G7_9BACT/7-195
A4V6H0_9BACT/246-413
A4V6H0_9BACT/49-236
A4VII2_PSEU5/10-196
A4VII2_PSEU5/206-375
A4VTK6_STRSY/7-125
A4VTK7_STRSY/58-221
A4VZU3_STRS2/204-367
A4VZU3_STRS2/7-194
A4W6J7_ENT38/10-196
A4W6J7_ENT38/206-382
A4WQE1_RHOS5/235-407
A4WQE1_RHOS5/24-225
A4XQS8_PSEMY/10-196
A4XQS8_PSEMY/206-375
A4Y2N9_SHEPC/10-196
A4Y2N9_SHEPC/206-375
A4YZJ8_BRASO/22-218
A4YZJ8_BRASO/228-400
A5CDY9_ORITB/204-378
A5CDY9_ORITB/8-194
A5D135_PELTS/169-332
A5D135_PELTS/9-159
A5D4C4_PELTS/228-401
A5EPJ7_BRASB/22-218
A5EPJ7_BRASB/228-400
A5EY19_DICNV/205-372
A5EY19_DICNV/9-197
A5F5M6_VIBC3/10-196
A5F5M6_VIBC3/206-382
A5FIX0_FLAJ1/205-379
A5FIX0_FLAJ1/7-195
A5FRI0_DEHSB/203-365
A5FRI0_DEHSB/6-193
A5FSB8_DEHSB/204-370
A5FSB8_DEHSB/6-194
A5FUL5_ACICJ/230-401
A5FUL5_ACICJ/34-220
A5G8J5_GEOUR/204-373
A5G8J5_GEOUR/9-194
A5I1R0_CLOBH/216-367
A5I4W7_CLOBH/203-366
A5I4W7_CLOBH/5-193
A5IAW6_LEGPC/10-196
A5IAW6_LEGPC/206-375
A5IIU8_THEP1/205-384
A5IMS9_THEP1/202-366
A5IS71_STAA9/202-365
A5IS71_STAA9/6-192
A5J9B9_BURMA/205-374
A5J9B9_BURMA/9-195
A5KHC9_CAMJE/201-371
A5KHC9_CAMJE/5-191
A5KT04_9BACT/21-186
A5KT04_9BACT/235-397
A5L742_9GAMM/10-196
A5L742_9GAMM/206-382
A5LAQ3_STRPN/204-366
A5LAQ3_STRPN/7-194
A5LLE8_STRPN/204-366
A5LLE8_STRPN/7-194
A5LV39_STRPN/204-366
A5LV39_STRPN/7-194
A5M133_STRPN/204-366
A5M133_STRPN/7-194
A5M5Q6_STRPN/204-366
A5M5Q6_STRPN/7-194
A5MFS3_STRPN/204-366
A5MFS3_STRPN/7-194
A5MMB9_STRPN/204-366
A5MMB9_STRPN/7-194
A5MV86_STRPN/204-366
A5MV86_STRPN/7-194
A5N7U9_CLOK5/203-365
A5N7U9_CLOK5/5-193
A5N890_CLOK5/216-367
A5PC95_9SPHN/16-202
A5PC95_9SPHN/212-391
A5TIS3_BURMA/205-374
A5TIS3_BURMA/9-195
A5TWY5_FUSNP/8-199
A5UIR6_HAEIG/10-196
A5UIR6_HAEIG/206-383
A5UZU4_ROSS1/204-375
A5UZU4_ROSS1/6-194
A5VDC0_SPHWW/10-196
A5VDC0_SPHWW/206-379
A5VJ35_LACRD/206-369
A5VJ35_LACRD/7-196
A5VRH2_BRUO2/22-218
A5VRH2_BRUO2/228-400
A5W8P6_PSEP1/10-196
A5W8P6_PSEP1/206-375
A5WCU2_PSYWF/205-378
A5WCU2_PSYWF/8-196
A5XVB2_BURMA/205-374
A5XVB2_BURMA/9-195
A5ZKQ6_9BACE/203-361
A5ZKQ6_9BACE/7-193
A6A655_VIBCH/10-196
A6A655_VIBCH/206-382
A6AG49_VIBCH/10-163
A6B5Z0_VIBPA/10-196
A6B5Z0_VIBPA/206-382
A6BUU8_YERPE/10-196
A6BUU8_YERPE/206-382
A6CL79_9BACI/212-377
A6D368_9VIBR/10-147
A6DCF0_9PROT/202-370
A6DCF0_9PROT/4-192
A6DKI8_9BACT/9-192
A6DYU2_9RHOB/235-407
A6DYU2_9RHOB/24-225
A6E799_9SPHI/13-201
A6E799_9SPHI/211-388
A6ERC6_9BACT/205-379
A6ERC6_9BACT/7-195
A6F2T5_9ALTE/10-196
A6F2T5_9ALTE/206-375
A6FEZ9_9GAMM/12-58
A6FQU4_9RHOB/235-407
A6FQU4_9RHOB/24-225
A6G8C0_9DELT/197-377
A6G8C0_9DELT/2-187
A6GR24_9BURK/133-302
A6H192_FLAPJ/207-381
A6H192_FLAPJ/9-197
A6L068_BACV8/203-373
A6L068_BACV8/7-193
A6LEU0_PARD8/205-375
A6LEU0_PARD8/7-117
A6LMH2_THEM4/206-385
A6LPA0_THEM4/203-367
A6LSG9_CLOB8/201-363
A6LT84_CLOB8/216-374
A6Q3T3_NITSB/202-370
A6Q3T3_NITSB/5-192
A6Q7W6_SULNB/202-370
A6Q7W6_SULNB/5-192
A6QG85_STAAE/202-365
A6QG85_STAAE/6-192
A6T2F4_JANMA/205-374
A6T2F4_JANMA/9-195
A6T4N7_KLEP7/10-196
A6T4N7_KLEP7/206-382
A6TU81_ALKMQ/221-384
A6U105_STAA2/202-365
A6U105_STAA2/6-192
A6UB78_SINMW/231-403
A6UB78_SINMW/25-221
A6VB81_PSEA7/10-196
A6VB81_PSEA7/206-375
A6VQM9_ACTSZ/10-196
A6VQM9_ACTSZ/206-387
A6VYJ4_MARMS/198-367
A6VYJ4_MARMS/2-188
A6WID4_SHEB8/10-196
A6WID4_SHEB8/206-375
A6WZR1_OCHA4/22-218
A6WZR1_OCHA4/228-400
A6XZE1_VIBCH/10-196
A6XZE1_VIBCH/206-382
A7AIV0_9PORP/204-374
A7AIV0_9PORP/7-115
A7DZR8_CLOSP/60-201
A7DZU7_CLOSP/5-136
A7FM62_YERP3/10-196
A7FM62_YERP3/206-382
A7FTV5_CLOB1/216-367
A7FWA5_CLOB1/203-366
A7FWA5_CLOB1/5-193
A7G622_CLOBH/203-366
A7G622_CLOBH/5-193
A7GDB9_CLOBL/216-367
A7GGC3_CLOBL/203-366
A7GGC3_CLOBL/5-193
A7GRN2_BACCN/204-367
A7GRN2_BACCN/7-195
A7GYX9_CAMC5/201-369
A7GYX9_CAMC5/5-191
A7H4D0_CAMJD/199-369
A7H4D0_CAMJD/3-189
A7HH76_ANADF/203-372
A7HH76_ANADF/8-193
A7HJC4_FERNB/206-385
A7HJC4_FERNB/7-196
A7HJT0_FERNB/203-366
A7HVV2_PARL1/226-398
A7HVV2_PARL1/24-216
A7I1J6_CAMHC/201-369
A7I1J6_CAMHC/5-191
A7IC42_XANP2/230-402
A7IC42_XANP2/24-220
A7JB39_FRATT/204-374
A7JB39_FRATT/8-194
A7JJV8_FRANO/96-265
A7JV76_PASHA/10-196
A7JV76_PASHA/206-383
A7K642_VIBSE/1-173
A7K642_VIBSE/183-359
A7LVL0_BACOV/203-361
A7LVL0_BACOV/7-193
A7MIE6_ENTS8/10-196
A7MIE6_ENTS8/206-382
A7MXR7_VIBHB/10-196
A7MXR7_VIBHB/206-382
A7NET7_FRATF/204-374
A7NET7_FRATF/8-194
A7NI87_ROSCS/204-373
A7NI87_ROSCS/6-194
A7V8F5_BACUN/204-372
A7V8F5_BACUN/7-194
A7X1C6_STAA1/202-365
A7X1C6_STAA1/6-192
A7YRB1_FRATU/204-374
A7YRB1_FRATU/8-194
A7Z4E8_BACA2/204-367
A7Z4E8_BACA2/7-194
A7ZD02_CAMC1/201-369
A7ZD02_CAMC1/5-191
A7ZHI5_ECO24/10-196
A7ZHI5_ECO24/206-382
A7ZW46_ECOHS/10-196
A7ZW46_ECOHS/206-382
A8ALK2_CITK8/10-196
A8ALK2_CITK8/206-382
A8AW17_STRGC/14-201
A8AW17_STRGC/211-373
A8EIM1_BURPS/205-374
A8EIM1_BURPS/9-195
A8EUL1_ARCB4/206-382
A8EUL1_ARCB4/8-196
A8EY00_RICCK/203-376
A8EY00_RICCK/8-193
A8F112_RICM5/203-376
A8F112_RICM5/8-193
A8F630_THELT/203-367
A8F635_THELT/203-384
A8FCY7_BACP2/204-367
A8FCY7_BACP2/7-194
A8FLC4_CAMJ8/199-369
A8FLC4_CAMJ8/3-189
A8FQA3_SHESH/10-196
A8FQA3_SHESH/206-375
A8G9T1_SERP5/10-196
A8G9T1_SERP5/206-382
A8GMQ0_RICAH/203-376
A8GMQ0_RICAH/8-193
A8GRC3_RICRS/203-376
A8GRC3_RICRS/8-193
A8GWA0_RICB8/203-376
A8GWA0_RICB8/8-193
A8H981_SHEPA/10-196
A8H981_SHEPA/206-375
A8HZB4_AZOC5/230-402
A8HZB4_AZOC5/24-220
A8KUM2_BURPS/205-374
A8KUM2_BURPS/9-195
A8LS58_DINSH/236-408
A8LS58_DINSH/25-226
A8MEX9_ALKOO/218-382
A8PNW5_9COXI/10-195
A8PNW5_9COXI/205-374
A8TR49_9PROT/13-213
A8TR49_9PROT/223-395
A8U8X0_9LACT/204-367
A8U8X0_9LACT/7-195
A8UJY6_9FLAO/205-379
A8UJY6_9FLAO/7-195
A8USE5_9AQUI/202-372
A8USE5_9AQUI/4-194
A8UZH8_9AQUI/7-195
A8YUP1_LACH4/200-363
A8YUP1_LACH4/7-191
A8ZXV9_DESOH/202-371
A8ZXV9_DESOH/7-192
A9AI92_BURM1/205-374
A9AI92_BURM1/9-195
A9B403_HERA2/203-374
A9B403_HERA2/5-193
A9BFD7_PETMO/206-383
A9BJX7_PETMO/206-370
A9BUL0_DELAS/204-373
A9BUL0_DELAS/9-194
A9DCB2_9RHIZ/230-402
A9DCB2_9RHIZ/24-220
A9DJ52_9FLAO/205-379
A9DJ52_9FLAO/7-195
A9E312_9RHOB/14-215
A9E312_9RHOB/225-397
A9EL60_9GAMM/10-196
A9EL60_9GAMM/206-375
A9EP86_9RHOB/235-407
A9EP86_9RHOB/24-225
A9FI66_SORC5/11-196
A9FI66_SORC5/206-375
A9GDN1_9RHOB/235-407
A9GDN1_9RHOB/24-225
A9H0H9_9RHOB/236-408
A9H0H9_9RHOB/25-226
A9H0K1_GLUDA/251-423
A9H0K1_GLUDA/55-241
A9I4W6_BORPD/205-374
A9I4W6_BORPD/9-195
A9IWA0_BART1/16-212
A9IWA0_BART1/222-392
A9KEQ8_COXBN/13-199
A9KEQ8_COXBN/209-378
A9KNZ1_CLOPH/11-209
A9KY32_SHEB9/10-196
A9KY32_SHEB9/206-375
A9LAV4_BURMA/205-374
A9LAV4_BURMA/9-195
A9M2G9_NEIM0/204-374
A9M2G9_NEIM0/8-194
A9M685_BRUC2/22-218
A9M685_BRUC2/228-400
A9MQB8_SALAR/10-196
A9MQB8_SALAR/206-382
A9MZM3_SALPB/10-196
A9MZM3_SALPB/206-382
A9NA49_COXBR/10-196
A9NA49_COXBR/206-375
A9R0S4_YERPG/10-196
A9R0S4_YERPG/206-382
A9VU69_BACWK/204-367
A9VU69_BACWK/7-195
A9VWW0_METEP/1-197
A9VWW0_METEP/207-379
A9WG66_CHLAA/206-379
A9WG66_CHLAA/9-196
A9Z8F3_YERPE/10-196
A9Z8F3_YERPE/206-382
B0A4Z6_YERPE/10-196
B0A4Z6_YERPE/206-382
B0AVT9_BACAN/204-367
B0AVT9_BACAN/7-194
B0BRI1_ACTPJ/10-195
B0BRI1_ACTPJ/205-382
B0BWS4_RICRO/203-376
B0BWS4_RICRO/8-193
B0CHL5_BRUSI/22-218
B0CHL5_BRUSI/228-400
B0GJ11_YERPE/10-196
B0GJ11_YERPE/206-382
B0GX49_YERPE/10-196
B0GX49_YERPE/206-382
B0H9S6_YERPE/10-196
B0H9S6_YERPE/206-382
B0HH15_YERPE/10-196
B0HH15_YERPE/206-382
B0HRM6_YERPE/10-196
B0HRM6_YERPE/206-382
B0K319_THEPX/145-274
B0K3G5_THEPX/203-368
B0K3G5_THEPX/5-193
B0K659_THEPX/212-374
B0K770_THEP3/212-374
B0K8L2_THEP3/203-368
B0K8L2_THEP3/5-193
B0KFS2_PSEPG/10-196
B0KFS2_PSEPG/206-375
B0L8V5_9DELT/2-50
B0L8V6_9DELT/120-187
B0L8V7_9DELT/120-188
B0MJX1_9FIRM/263-427
B0MTW2_9BACT/205-375
B0MTW2_9BACT/7-197
B0N2G9_9FIRM/202-362
B0NSS2_BACSE/203-362
B0NSS2_BACSE/7-193
B0PA22_9FIRM/14-210
B0PA22_9FIRM/222-387
B0Q7S2_BACAN/204-367
B0Q7S2_BACAN/7-194
B0QQ38_BACAN/204-367
B0QQ38_BACAN/7-194
B0QSK3_HAEPR/10-195
B0QSK3_HAEPR/205-382
B0RVA1_XANCB/10-197
B0RVA1_XANCB/207-376
B0SAS5_LEPBA/207-376
B0SAS5_LEPBA/9-198
B0SJE0_LEPBP/207-376
B0SJE0_LEPBP/9-198
B0T822_CAUSK/224-396
B0T822_CAUSK/24-214
B0TAG9_HELMI/197-375
B0TQP0_SHEHH/10-196
B0TQP0_SHEHH/206-375
B0TVX3_FRAP2/204-374
B0TVX3_FRAP2/8-194
B0U4Z3_XYLFM/10-197
B0U4Z3_XYLFM/207-376
B0UFC2_METS4/229-401
B0UFC2_METS4/23-219
B0US71_HAES2/10-196
B0US71_HAES2/206-383
B0V9F9_ACIBY/207-378
B0V9F9_ACIBY/8-197
B0VH46_CLOAI/214-385
B0VH46_CLOAI/6-205
B0VNZ5_ACIBS/207-378
B0VNZ5_ACIBS/8-197
B1BAY3_CLOBO/203-365
B1BAY3_CLOBO/5-194
B1C3Z9_9FIRM/203-362
B1C3Z9_9FIRM/6-193
B1EMH2_9ESCH/10-196
B1EMH2_9ESCH/206-382
B1FGV8_9BURK/205-374
B1FGV8_9BURK/9-195
B1GNI2_BACAN/204-367
B1GNI2_BACAN/7-194
B1GYM4_UNCTG/207-380
B1GYM4_UNCTG/7-197
B1HQ96_LYSSC/204-367
B1HQ96_LYSSC/7-194
B1I729_STRPI/204-366
B1I729_STRPI/7-194
B1IIP8_CLOBK/203-366
B1IIP8_CLOBK/5-193
B1IKF0_CLOBK/216-367
B1IR84_ECOLC/10-196
B1IR84_ECOLC/206-382
B1J3I5_PSEPW/10-196
B1J3I5_PSEPW/206-375
B1JK77_YERPY/10-196
B1JK77_YERPY/206-382
B1JV82_BURCC/205-374
B1JV82_BURCC/9-195
B1KKX4_SHEWM/10-196
B1KKX4_SHEWM/206-375
B1KX87_CLOBM/203-366
B1KX87_CLOBM/5-193
B1L142_CLOBM/216-367
B1LC70_THESQ/202-366
B1LCJ6_THESQ/205-384
B1LG31_ECOSM/10-196
B1LG31_ECOSM/206-382
B1LXY9_METRJ/22-218
B1LXY9_METRJ/228-400
B1MXW2_LEUCK/204-367
B1MXW2_LEUCK/7-194
B1N2B6_BURPS/205-374
B1N2B6_BURPS/9-195
B1QCP4_CLOBO/216-367
B1QE07_CLOBO/203-366
B1QE07_CLOBO/5-193
B1QIY3_CLOBO/216-367
B1QJQ9_CLOBO/203-366
B1QJQ9_CLOBO/5-193
B1QV04_CLOBU/216-372
B1QYS5_CLOBU/203-365
B1QYS5_CLOBU/6-183
B1RHR5_CLOPE/203-363
B1RHR5_CLOPE/5-195
B1S0Y5_STRPN/204-366
B1S0Y5_STRPN/7-194
B1SD70_9STRE/204-367
B1SD70_9STRE/7-194
B1SZ24_9BURK/205-374
B1SZ24_9BURK/9-195
B1UXI8_BACAN/204-367
B1UXI8_BACAN/7-194
B1XC71_ECODH/10-196
B1XC71_ECODH/206-382
B1XT13_POLNS/205-374
B1XT13_POLNS/9-195
B1XYR7_LEPCP/204-373
B1XYR7_LEPCP/9-194
B1YIT5_EXIS2/204-366
B1YIT5_EXIS2/7-197
B1YSS8_BURA4/205-374
B1YSS8_BURA4/9-195
B1ZGQ1_METPB/22-218
B1ZGQ1_METPB/228-400
B1ZUV1_OPITP/205-372
B1ZUV1_OPITP/8-192
B2A2H5_NATTJ/205-370
B2A2H5_NATTJ/7-195
B2A314_NATTJ/216-382
B2DJG2_STRPN/204-366
B2DJG2_STRPN/7-194
B2DMG9_STRPN/204-366
B2DMG9_STRPN/7-194
B2DU16_STRPN/204-366
B2DU16_STRPN/7-194
B2DZ50_STRPN/204-366
B2DZ50_STRPN/7-194
B2E315_STRPN/204-366
B2E315_STRPN/7-194
B2FNP1_STRMK/10-197
B2FNP1_STRMK/207-376
B2G6K7_LACRJ/206-369
B2G6K7_LACRJ/7-196
B2GB80_LACF3/206-369
B2GB80_LACF3/7-196
B2H0A2_BURPS/205-374
B2H0A2_BURPS/9-195
B2I1J1_ACIBC/207-378
B2I1J1_ACIBC/8-197
B2I9A9_XYLF2/10-197
B2I9A9_XYLF2/207-376
B2IGG5_BEII9/21-217
B2IGG5_BEII9/227-398
B2IRS2_STRPS/204-366
B2IRS2_STRPS/7-194
B2JHF6_BURP8/205-374
B2JHF6_BURP8/9-195
B2K4F0_YERPB/10-196
B2K4F0_YERPB/206-382
B2KCH5_ELUMP/206-376
B2NCZ0_ECOLX/10-196
B2NCZ0_ECOLX/206-382
B2NWW2_ECO57/10-196
B2NWW2_ECO57/206-382
B2PN22_ECO57/10-196
B2PN22_ECO57/206-382
B2Q1Y4_PROST/10-196
B2Q1Y4_PROST/206-382
B2RIF4_PORG3/205-373
B2RIF4_PORG3/5-195
B2S011_BORHD/204-374
B2S011_BORHD/6-194
B2S2Y6_TREPS/206-378
B2S2Y6_TREPS/5-196
B2S6P9_BRUA1/22-218
B2S6P9_BRUA1/228-400
B2SE89_FRATM/204-374
B2SE89_FRATM/8-194
B2SNZ7_XANOP/10-197
B2SNZ7_XANOP/207-376
B2SYX1_BURPP/205-374
B2SYX1_BURPP/9-195
B2THP3_CLOBB/202-363
B2THP3_CLOBB/6-132
B2TPA5_CLOBB/216-375
B2U299_SHIB3/10-196
B2U299_SHIB3/206-382
B2UCX3_RALPJ/205-374
B2UCX3_RALPJ/9-195
B2ULV3_AKKM8/205-373
B2ULV3_AKKM8/7-195
B2UUC2_HELPS/226-403
B2UUC2_HELPS/7-216
B2UWZ8_CLOBA/216-375
B2V3X5_CLOBA/202-363
B2V3X5_CLOBA/6-183
B2V7Z2_SULSY/205-374
B2V7Z2_SULSY/7-195
B2VD95_ERWT9/10-196
B2VD95_ERWT9/206-382
B3A7N4_ECO57/10-196
B3A7N4_ECO57/206-382
B3AUR7_ECO57/10-196
B3AUR7_ECO57/206-382
B3B7Q0_ECO57/10-196
B3B7Q0_ECO57/206-382
B3BNA1_ECO57/10-196
B3BNA1_ECO57/206-382
B3C1Q0_ECO57/10-196
B3C1Q0_ECO57/206-382
B3C7J3_9BACE/203-363
B3C7J3_9BACE/7-193
B3CMB2_WOLPP/14-200
B3CMB2_WOLPP/210-377
B3CRM7_ORITI/204-378
B3CRM7_ORITI/8-194
B3DVV7_METI4/10-198
B3DVV7_METI4/208-377
B3E3X7_GEOLS/204-373
B3E3X7_GEOLS/9-194
B3EIK5_CHLL2/206-376
B3EIK5_CHLL2/7-196
B3EQB4_CHLPB/206-376
B3EQB4_CHLPB/7-196
B3ETL8_AMOA5/205-376
B3ETL8_AMOA5/7-195
B3GZL2_ACTP7/10-195
B3GZL2_ACTP7/205-382
B3HFH3_ECOLX/10-196
B3HFH3_ECOLX/206-382
B3HZ54_ECOLX/10-196
B3HZ54_ECOLX/206-382
B3J3R6_BACAN/204-367
B3J3R6_BACAN/7-194
B3JNW1_9BACE/204-374
B3JNW1_9BACE/7-194
B3PCL6_CELJU/10-196
B3PCL6_CELJU/206-375
B3PTV4_RHIE6/231-403
B3PTV4_RHIE6/25-221
B3QFM4_RHOPT/229-400
B3QFM4_RHOPT/23-219
B3QLW1_CHLP8/206-376
B3QLW1_CHLP8/7-196
B3QWU2_CHLT3/206-376
B3QWU2_CHLT3/7-196
B3R6V5_CUPTR/205-374
B3R6V5_CUPTR/9-195
B3WDY4_LACCB/204-367
B3WDY4_LACCB/7-193
B3WR57_ECOLX/10-196
B3WR57_ECOLX/206-382
B3XRI2_LACRE/206-369
B3XRI2_LACRE/7-196
B3YL85_SALET/10-196
B3YL85_SALET/206-382
B3YYL9_BACCE/204-367
B3YYL9_BACCE/7-194
B3Z6C8_BACCE/204-367
B3Z6C8_BACCE/7-194
B3ZRI0_BACCE/204-367
B3ZRI0_BACCE/7-194
B4A3K6_SALNE/10-196
B4A3K6_SALNE/206-382
B4AE97_BACPU/204-367
B4AE97_BACPU/7-194
B4BJD3_9BACI/204-367
B4BJD3_9BACI/7-194
B4D1Z0_9BACT/205-374
B4D1Z0_9BACT/7-195
B4E6I8_BURCJ/205-374
B4E6I8_BURCJ/9-195
B4F107_PROMH/10-196
B4F107_PROMH/206-382
B4RFF5_PHEZH/229-401
B4RFF5_PHEZH/29-219
B4RQC1_NEIG2/204-374
B4RQC1_NEIG2/8-194
B4S6F8_PROA2/206-376
B4S6F8_PROA2/7-196
B4SH46_PELPB/206-376
B4SH46_PELPB/7-196
B4SJX9_STRM5/10-197
B4SJX9_STRM5/207-376
B4SU54_SALNS/10-196
B4SU54_SALNS/206-382
B4TJ91_SALHS/10-196
B4TJ91_SALHS/206-382
B4TXI2_SALSV/10-196
B4TXI2_SALSV/206-382
B4U1U6_STREM/204-367
B4U1U6_STREM/7-194
B4U5Q7_HYDS0/202-372
B4U5Q7_HYDS0/4-192
B4UES7_ANASK/204-373
B4UES7_ANASK/8-194
B4WBR9_9CAUL/11-202
B4WBR9_9CAUL/211-383
B4WWY9_9GAMM/205-374
B4WWY9_9GAMM/9-195
B5BLC6_SALPK/10-196
B5BLC6_SALPK/206-382
B5C221_SALET/10-196
B5C221_SALET/206-382
B5C8R5_SALET/10-196
B5C8R5_SALET/206-382
B5CUS4_9BACE/203-364
B5CUS4_9BACE/7-193
B5E717_STRP4/204-366
B5E717_STRP4/7-194
B5EBQ6_GEOBB/204-373
B5EBQ6_GEOBB/9-194
B5ELB8_ACIF5/205-374
B5ELB8_ACIF5/9-195
B5F7W8_SALA4/10-196
B5F7W8_SALA4/206-382
B5FB32_VIBFM/10-196
B5FB32_VIBFM/206-382
B5FI76_SALDC/10-196
B5FI76_SALDC/206-382
B5JAV7_9RHOB/128-300
B5JR34_9BACT/204-371
B5JR34_9BACT/7-194
B5JXF8_9GAMM/10-196
B5JXF8_9GAMM/206-375
B5KE92_9RHOB/239-411
B5KE92_9RHOB/24-229
B5ML30_SALET/10-196
B5ML30_SALET/206-382
B5MV94_SALET/10-196
B5MV94_SALET/206-382
B5N801_SALET/10-196
B5N801_SALET/206-382
B5NME5_SALET/10-196
B5NME5_SALET/206-382
B5P5Q9_SALET/10-196
B5P5Q9_SALET/206-382
B5PHT3_SALET/10-196
B5PHT3_SALET/206-382
B5PV71_SALHA/10-196
B5PV71_SALHA/206-382
B5Q210_SALVI/10-196
B5Q210_SALVI/206-382
B5QFB0_CAMJE/138-308
B5QMT7_LACRH/204-367
B5QMT7_LACRH/7-193
B5R2M8_SALEP/10-196
B5R2M8_SALEP/206-382
B5RH68_SALG2/10-196
B5RH68_SALG2/206-382
B5RLC6_BORDL/204-374
B5RLC6_BORDL/6-194
B5RRB9_BORRA/204-374
B5RRB9_BORRA/6-194
B5RVG6_RALSO/205-374
B5RVG6_RALSO/9-195
B5SIG4_RALSO/205-374
B5SIG4_RALSO/9-195
B5US55_BACCE/204-367
B5US55_BACCE/7-194
B5V8H4_BACCE/204-367
B5V8H4_BACCE/7-194
B5WM81_9BURK/205-374
B5WM81_9BURK/9-195
B5XMA0_STRPZ/204-367
B5XMA0_STRPZ/7-194
B5Y1U3_KLEP3/10-196
B5Y1U3_KLEP3/206-382
B5Y7G2_COPPD/193-349
B5YEK9_DICT6/5-198
B5YFS9_THEYD/200-391
B5YFS9_THEYD/5-190
B5YZD0_ECO5E/10-196
B5YZD0_ECO5E/206-382
B5Z7Y0_HELPG/12-221
B5Z7Y0_HELPG/231-408
B5ZJU3_GLUDA/256-428
B5ZJU3_GLUDA/60-246
B5ZWI7_RHILW/231-403
B5ZWI7_RHILW/25-221
B6AQM0_9BACT/223-394
B6AQM0_9BACT/24-213
B6AZR2_9RHOB/235-407
B6AZR2_9RHOB/24-225
B6BB20_9RHOB/235-407
B6BB20_9RHOB/24-225
B6BML2_9PROT/202-370
B6BML2_9PROT/5-192
B6BWF2_9PROT/11-197
B6BWF2_9PROT/207-376
B6C5B0_9GAMM/10-196
B6C5B0_9GAMM/206-375
B6ELH2_ALISL/10-196
B6ELH2_ALISL/206-382
B6HZ71_ECOSE/10-196
B6HZ71_ECOSE/206-382
B6IRF6_RHOCS/218-390
B6IRF6_RHOCS/22-208
B6J2P8_COXB2/13-199
B6J2P8_COXB2/209-378
B6J5J8_COXB1/13-199
B6J5J8_COXB1/209-378
B6JB40_OLICO/229-401
B6JB40_OLICO/23-219
B6JMJ8_HELP2/225-402
B6JMJ8_HELP2/7-215
B6QZX6_9RHOB/230-401
B6QZX6_9RHOB/24-220
B6VYG0_9BACE/203-373
B6VYG0_9BACE/7-193
B6WQP8_9DELT/201-370
B6WQP8_9DELT/5-191
B6XKE8_9ENTR/10-196
B6XKE8_9ENTR/206-382
B6Y6L8_9RICK/14-200
B6Y6L8_9RICK/210-377
B6YQK6_AZOPC/208-348
B6ZS42_ECO57/10-196
B6ZS42_ECO57/206-382
B7AAT3_THEAQ/200-369
B7AAT3_THEAQ/3-190
B7ALE8_9BACE/203-364
B7ALE8_9BACE/7-193
B7AN02_9BACE/12-207
B7AN02_9BACE/217-356
B7B5D3_9PORP/204-374
B7B5D3_9PORP/7-115
B7D0E6_BURPS/205-374
B7D0E6_BURPS/9-195
B7DRR1_9BACL/204-368
B7DRR1_9BACL/7-195
B7GFE8_ANOFW/204-367
B7GFE8_ANOFW/7-195
B7GK83_ANOFW/212-505
B7GV77_ACIB3/207-378
B7GV77_ACIB3/8-197
B7H6P3_BACC4/204-367
B7H6P3_BACC4/7-194
B7HM28_BACC7/204-367
B7HM28_BACC7/7-194
B7ICE1_ACIB5/207-378
B7ICE1_ACIB5/8-197
B7IDH6_THEAB/206-385
B7IF54_THEAB/203-369
B7IUR7_BACC2/204-367
B7IUR7_BACC2/7-194
B7J1M8_BORBZ/204-374
B7J1M8_BORBZ/6-194
B7J3U7_ACIF2/205-374
B7J3U7_ACIF2/9-195
B7JJZ5_BACC0/204-367
B7JJZ5_BACC0/7-194
B7KSC8_METC4/22-218
B7KSC8_METC4/228-400
B7LFW4_ECO55/10-196
B7LFW4_ECO55/206-382
B7LWG0_ESCF3/10-196
B7LWG0_ESCF3/206-382
B7M137_ECO8A/10-196
B7M137_ECO8A/206-382
B7MAL7_ECO45/10-196
B7MAL7_ECO45/206-382
B7MNV3_ECO81/10-196
B7MNV3_ECO81/206-382
B7N7W7_ECOLU/10-196
B7N7W7_ECOLU/206-382
B7NHK0_ECO7I/10-196
B7NHK0_ECO7I/206-382
B7QVZ9_9RHOB/235-407
B7QVZ9_9RHOB/24-225
B7R9H7_9THEO/213-381
B7R9Y8_9THEO/203-300
B7R9Y8_9THEO/5-193
B7RPC8_9RHOB/14-215
B7RPC8_9RHOB/225-397
B7RSP3_9GAMM/10-196
B7RSP3_9GAMM/206-375
B7UIE4_ECO27/10-196
B7UIE4_ECO27/206-382
B7UZI6_PSEA8/10-196
B7UZI6_PSEA8/206-375
B7VJ06_VIBSL/10-196
B7VJ06_VIBSL/206-382
B7WTG5_COMTE/204-373
B7WTG5_COMTE/9-194
B7XSX3_BORGA/204-374
B7XSX3_BORGA/6-194
B7XVC8_BORGA/204-374
B7XVC8_BORGA/6-194
B8CNL4_SHEPW/10-196
B8CNL4_SHEPW/206-375
B8CWJ9_HALOH/205-386
B8CWJ9_HALOH/7-195
B8CY20_HALOH/216-381
B8D2A8_HALOH/232-360
B8D7B7_BUCAT/10-196
B8D7B7_BUCAT/206-382
B8D912_BUCA5/10-196
B8D912_BUCA5/206-382
B8DBQ0_LISMH/204-367
B8DBQ0_LISMH/7-195
B8DP75_DESVM/202-371
B8DP75_DESVM/7-192
B8E321_DICTD/5-198
B8E6A1_SHEB2/10-196
B8E6A1_SHEB2/206-375
B8ETN1_METSB/21-217
B8ETN1_METSB/227-398
B8F3C0_HAEPS/10-195
B8F3C0_HAEPS/205-382
B8FBR4_DESAA/203-372
B8FBR4_DESAA/8-193
B8FYU4_DESHD/209-371
B8FYU4_DESHD/4-199
B8G5Y7_CHLAD/206-379
B8G5Y7_CHLAD/9-196
B8GMN4_THISH/10-196
B8GMN4_THISH/206-375
B8H081_CAUCN/224-396
B8H081_CAUCN/24-214
B8I391_CLOCE/229-393
B8I3X8_CLOCE/203-372
B8I3X8_CLOCE/5-193
B8IN58_METNO/229-401
B8IN58_METNO/23-219
B8IZU5_DESDA/203-372
B8IZU5_DESDA/7-193
B8J8F4_ANAD2/204-373
B8J8F4_ANAD2/8-194
B8KDY4_VIBPA/10-196
B8KDY4_VIBPA/206-382
B8KJ29_9GAMM/10-196
B8KJ29_9GAMM/206-375
B8KR47_9GAMM/10-196
B8KR47_9GAMM/206-375
B8L0R6_9GAMM/10-197
B8L0R6_9GAMM/207-376
B8ZM62_STRPJ/204-366
B8ZM62_STRPJ/7-194
B9AB08_BORBU/204-374
B9AB08_BORBU/6-194
B9B9I3_9BURK/205-374
B9B9I3_9BURK/9-195
B9BXS5_9BURK/205-374
B9BXS5_9BURK/9-195
B9CJQ7_9BURK/205-374
B9CJQ7_9BURK/9-195
B9CTH9_STACP/202-365
B9CTH9_STACP/6-192
B9D3K1_WOLRE/201-369
B9D3K1_WOLRE/5-191
B9DPR5_STACT/202-365
B9DPR5_STACT/6-193
B9DUV4_STRU0/204-367
B9DUV4_STRU0/7-194
B9E1B0_CLOK1/223-385
B9E1B0_CLOK1/25-213
B9E1P9_CLOK1/216-367
B9EB53_MACCJ/203-366
B9EB53_MACCJ/6-195
B9IVY4_BACCQ/204-367
B9IVY4_BACCQ/7-194
B9JH44_AGRRK/231-403
B9JH44_AGRRK/25-221
B9JY48_AGRVS/230-402
B9JY48_AGRVS/24-220
B9K938_THENN/202-366
B9KAD4_THENN/208-387
B9KD61_CAMLR/199-369
B9KD61_CAMLR/3-189
B9KGX0_ANAMF/222-388
B9KGX0_ANAMF/27-212
B9KNK5_RHOSK/235-407
B9KNK5_RHOSK/24-225
B9L9R6_NAUPA/199-367
B9L9R6_NAUPA/4-189
B9LKI5_CHLSY/206-379
B9LKI5_CHLSY/9-196
B9M177_GEOSF/204-373
B9M177_GEOSF/9-194
B9MFQ8_ACIET/204-373
B9MFQ8_ACIET/9-194
B9NNB0_9RHOB/236-408
B9NNB0_9RHOB/25-226
B9R1F3_9RHOB/1-197
B9R1F3_9RHOB/207-378
B9WXG4_STRSU/204-367
B9WXG4_STRSU/7-194
B9X4U1_BORBU/204-374
B9X4U1_BORBU/6-194
B9X5X4_BORBU/204-374
B9X5X4_BORBU/6-194
B9XIG2_9BACT/206-375
B9XIG2_9BACT/8-196
B9XV46_HELPY/226-403
B9XV46_HELPY/7-216
B9Y0Z1_HELPY/12-221
B9Y0Z1_HELPY/231-408
B9Z5Q2_9NEIS/11-197
B9Z5Q2_9NEIS/207-376
C0ACP3_9BACT/204-371
C0ACP3_9BACT/7-193
C0AJ58_BORBU/204-374
C0AJ58_BORBU/6-194
C0AL06_BORBU/204-374
C0AL06_BORBU/6-194
C0AMV5_9SPIO/204-374
C0AMV5_9SPIO/6-194
C0APU3_9SPIO/204-374
C0APU3_9SPIO/6-194
C0AWF4_9ENTR/10-196
C0AWF4_9ENTR/206-382
C0BG88_9BACT/205-379
C0BG88_9BACT/7-195
C0DTB4_EIKCO/204-374
C0DTB4_EIKCO/8-194
C0ER51_NEIFL/205-375
C0ER51_NEIFL/9-195
C0F9J2_9RICK/14-200
C0F9J2_9RICK/210-377
C0FMT3_9FIRM/241-406
C0G759_9RHIZ/22-218
C0G759_9RHIZ/228-400
C0GFT3_9FIRM/205-369
C0GFT3_9FIRM/7-196
C0GHR6_9FIRM/218-382
C0M6J4_STRE4/204-367
C0M6J4_STRE4/7-194
C0MD52_STRS7/204-367
C0MD52_STRS7/7-194
C0N6A4_9GAMM/10-201
C0N6A4_9GAMM/211-380
C0Q5J0_SALPC/10-196
C0Q5J0_SALPC/206-382
C0Q8P7_DESAH/203-372
C0Q8P7_DESAH/8-193
C0QUP2_PERMH/205-373
C0QUP2_PERMH/7-195
C0R0U3_BRAHW/203-378
C0R0U3_BRAHW/6-143
C0R5A1_WOLWR/14-200
C0R5A1_WOLWR/210-377
C0RE65_BRUMB/22-218
C0RE65_BRUMB/228-400
C0SX29_BORBU/204-374
C0SX29_BORBU/6-194
C0SZQ1_BORBU/204-374
C0SZQ1_BORBU/6-194
C0VM48_9GAMM/207-378
C0VM48_9GAMM/8-197
C0WQD9_LACBU/14-201
C0WQD9_LACBU/211-374
C0WXU1_LACFE/206-369
C0WXU1_LACFE/7-196
C0X317_ENTFA/204-367
C0X317_ENTFA/7-193
C0XKJ6_LACHI/14-201
C0XKJ6_LACHI/211-374
C0YEI5_BURPS/205-374
C0YEI5_BURPS/9-195
C0Z0Q2_LACRE/206-369
C0Z0Q2_LACRE/7-196
C0ZG98_BREBN/204-368
C0ZG98_BREBN/7-195
C0ZHM0_BREBN/217-381
C1A8B3_GEMAT/207-377
C1A8B3_GEMAT/7-197
C1C8Q6_STRP7/204-366
C1C8Q6_STRP7/7-194
C1CFN8_STRZJ/204-366
C1CFN8_STRZJ/7-194
C1CM06_STRZP/204-366
C1CM06_STRZP/7-194
C1CST2_STRZT/204-366
C1CST2_STRZT/7-194
C1CW44_DEIDV/204-373
C1CW44_DEIDV/7-194
C1D5L2_LARHH/11-197
C1D5L2_LARHH/207-376
C1DQA3_AZOVD/10-196
C1DQA3_AZOVD/206-375
C1DVM4_SULAA/205-374
C1DVM4_SULAA/7-195
C1EPS1_BACC3/204-367
C1EPS1_BACC3/7-194
C1F453_ACIC5/206-375
C1F453_ACIC5/9-196
C1FLR7_CLOBJ/216-367
C1FSV8_CLOBJ/203-366
C1FSV8_CLOBJ/5-193
C1HPQ5_9ESCH/10-196
C1HPQ5_9ESCH/206-382
C1HZ33_NEIGO/204-374
C1HZ33_NEIGO/8-194
C1KWY6_LISMC/204-367
C1KWY6_LISMC/7-195
C1MCK5_9ENTR/10-196
C1MCK5_9ENTR/206-382
C1NC38_9ESCH/10-196
C1NC38_9ESCH/206-382
C1P6Z4_BACCO/204-367
C1P6Z4_BACCO/7-195
C2CAF0_VIBCH/10-196
C2CAF0_VIBCH/206-382
C2D1X3_LACBR/14-201
C2D1X3_LACBR/211-374
C2DFQ0_ENTFA/204-367
C2DFQ0_ENTFA/7-193
C2DMY9_ECOLX/10-196
C2DMY9_ECOLX/206-382
C2E5X0_LACJO/204-367
C2E5X0_LACJO/7-195
C2EFW8_9LACO/208-371
C2EFW8_9LACO/8-198
C2EMG5_9LACO/225-388
C2EMG5_9LACO/32-216
C2ERV6_9LACO/206-369
C2ERV6_9LACO/7-196
C2FG16_LACPA/224-387
C2FG16_LACPA/27-213
C2FYZ3_9SPHI/15-202
C2FYZ3_9SPHI/212-389
C2GQJ9_LACRE/206-369
C2GQJ9_LACRE/7-196
C2H1W1_ENTFA/204-367
C2H1W1_ENTFA/7-193
C2H870_ENTFC/204-367
C2H870_ENTFC/7-194
C2HNQ4_LACAC/1-184
C2HNQ4_LACAC/193-356
C2HW06_VIBCH/10-196
C2HW06_VIBCH/206-382
C2I529_VIBCH/10-196
C2I529_VIBCH/206-382
C2IJE1_VIBCH/10-196
C2IJE1_VIBCH/206-382
C2IRX0_VIBCH/10-196
C2IRX0_VIBCH/206-382
C2JFK7_VIBCH/10-196
C2JFK7_VIBCH/206-382
C2JQ58_ENTFA/204-367
C2JQ58_ENTFA/7-193
C2JWQ0_LACRH/204-367
C2JWQ0_LACRH/7-193
C2KC24_9LACO/1-184
C2KC24_9LACO/193-356
C2KJW5_LEUMC/20-206
C2KJW5_LEUMC/217-380
C2LIK9_PROMI/10-196
C2LIK9_PROMI/206-382
C2LQX5_STRSL/204-367
C2LQX5_STRSL/7-194
C2LXT5_STAHO/202-365
C2LXT5_STAHO/6-193
C2M1Q7_CAPGI/206-380
C2M1Q7_CAPGI/7-196
C2MBB5_9PORP/209-364
C2MPN7_BACCE/181-344
C2MPN7_BACCE/2-171
C2N593_BACCE/181-344
C2N593_BACCE/2-171
C2NLW3_BACCE/204-367
C2NLW3_BACCE/7-194
C2P2Q0_BACCE/204-367
C2P2Q0_BACCE/7-194
C2PJ71_BACCE/181-344
C2PJ71_BACCE/2-171
C2PZV7_BACCE/204-367
C2PZV7_BACCE/7-195
C2QG41_BACCE/204-367
C2QG41_BACCE/7-194
C2QX79_BACCE/204-367
C2QX79_BACCE/7-194
C2RC99_BACCE/181-344
C2RC99_BACCE/2-171
C2RS61_BACCE/181-344
C2RS61_BACCE/2-171
C2S7W2_BACCE/204-367
C2S7W2_BACCE/7-194
C2SNZ5_BACCE/204-367
C2SNZ5_BACCE/7-195
C2T512_BACCE/204-367
C2T512_BACCE/7-194
C2TKM8_BACCE/204-367
C2TKM8_BACCE/7-194
C2U1M1_BACCE/181-344
C2U1M1_BACCE/2-171
C2UI23_BACCE/181-344
C2UI23_BACCE/2-171
C2UZE5_BACCE/181-344
C2UZE5_BACCE/2-171
C2VFX7_BACCE/181-344
C2VFX7_BACCE/2-171
C2VXX2_BACCE/204-367
C2VXX2_BACCE/7-194
C2WB42_BACCE/204-367
C2WB42_BACCE/7-195
C2WRT3_BACCE/181-344
C2WRT3_BACCE/2-171
C2X1W7_BACCE/181-344
C2X1W7_BACCE/2-171
C2XFR6_BACCE/181-344
C2XFR6_BACCE/2-171
C2XY20_BACCE/204-367
C2XY20_BACCE/7-195
C2YEF6_BACCE/181-344
C2YEF6_BACCE/2-171
C2YVJ1_BACCE/204-367
C2YVJ1_BACCE/7-194
C2ZBV0_BACCE/181-344
C2ZBV0_BACCE/2-171
C2ZTD1_BACCE/181-344
C2ZTD1_BACCE/2-171
C3A9U9_BACMY/204-367
C3A9U9_BACMY/7-195
C3APL2_BACMY/204-367
C3APL2_BACMY/7-195
C3B6Z5_BACMY/181-344
C3B6Z5_BACMY/2-172
C3BP10_9BACI/181-344
C3BP10_9BACI/2-172
C3C6N1_BACTU/204-367
C3C6N1_BACTU/7-194
C3CMW0_BACTU/204-367
C3CMW0_BACTU/7-194
C3D5V7_BACTU/204-367
C3D5V7_BACTU/7-194
C3DNW6_BACTS/138-301
C3E7G1_BACTU/181-344
C3E7G1_BACTU/2-171
C3EPL8_BACTK/204-367
C3EPL8_BACTK/7-194
C3F619_BACTU/181-344
C3F619_BACTU/2-171
C3FP89_BACTB/204-367
C3FP89_BACTB/7-194
C3G773_BACTU/204-367
C3G773_BACTU/7-194
C3GN11_BACTU/204-367
C3GN11_BACTU/7-194
C3H5A5_BACTU/204-367
C3H5A5_BACTU/7-194
C3HMR9_BACTU/204-367
C3HMR9_BACTU/7-194
C3I528_BACTU/181-344
C3I528_BACTU/2-171
C3INF3_BACTU/181-344
C3INF3_BACTU/2-171
C3JBD9_9PORP/203-386
C3KDD8_PSEFS/10-196
C3KDD8_PSEFS/206-375
C3KV68_CLOB6/216-367
C3L123_CLOB6/203-366
C3L123_CLOB6/5-193
C3L718_BACAC/204-367
C3L718_BACAC/7-194
C3LQU3_VIBCM/10-196
C3LQU3_VIBCM/206-382
C3MEM4_RHISN/231-403
C3MEM4_RHISN/25-221
C3NVK1_VIBCJ/10-196
C3NVK1_VIBCJ/206-382
C3P677_BACAA/204-367
C3P677_BACAA/7-194
C3PMU8_RICAE/203-376
C3PMU8_RICAE/8-193
C3Q3X2_9BACE/203-373
C3Q3X2_9BACE/7-193
C3Q8Z1_9BACE/203-362
C3Q8Z1_9BACE/7-193
C3QVD9_9BACE/203-362
C3QVD9_9BACE/7-193
C3RCG8_9BACE/203-373
C3RCG8_9BACE/7-193
C3RK12_9FIRM/202-362
C3TQK7_ECOLX/10-196
C3TQK7_ECOLX/206-382
C3WFT0_FUSMR/9-196
C3WJF9_9FUSO/8-197
C3WQC8_9FUSO/8-199
C3WZA3_9FUSO/8-197
C3X5G8_OXAFO/205-374
C3X5G8_OXAFO/9-195
C3XBP2_OXAFO/205-374
C3XBP2_OXAFO/9-195
C3XIC8_9HELI/201-371
C3XIC8_9HELI/5-191
C3XMP7_9HELI/201-372
C3XMP7_9HELI/5-191
C4AP97_BURMA/205-374
C4AP97_BURMA/9-195
C4EYD8_HAEIF/10-196
C4EYD8_HAEIF/206-383
C4F543_HAEIF/10-196
C4F543_HAEIF/206-383
C4FHX6_9AQUI/205-374
C4FHX6_9AQUI/7-195
C4FTP4_9FIRM/204-367
C4FTP4_9FIRM/7-195
C4FZB9_ABIDE/216-381
C4GG50_9NEIS/203-373
C4GG50_9NEIS/8-193
C4H2T2_YERPE/10-196
C4H2T2_YERPE/206-382
C4HJJ1_YERPE/10-196
C4HJJ1_YERPE/206-382
C4IGX1_CLOBU/203-365
C4IGX1_CLOBU/6-183
C4IKM6_CLOBU/216-372
C4ISA8_BRUAB/22-218
C4ISA8_BRUAB/228-400
C4K128_RICPU/203-376
C4K128_RICPU/8-193
C4K732_HAMD5/10-196
C4K732_HAMD5/206-383
C4KCR9_THASP/205-374
C4KCR9_THASP/9-195
C4KVV9_BURPS/205-374
C4KVV9_BURPS/9-195
C4L5U7_EXISA/204-366
C4L5U7_EXISA/7-196
C4LA28_TOLAT/10-196
C4LA28_TOLAT/206-382
C4S207_YERBE/1-174
C4S207_YERBE/184-360
C4SDV3_YERMO/1-174
C4SDV3_YERMO/184-360
C4SJ14_YERFR/1-174
C4SJ14_YERFR/184-360
C4SWA2_YERIN/1-165
C4SWA2_YERIN/175-351
C4TS13_YERKR/1-174
C4TS13_YERKR/184-360
C4UE31_YERAL/1-174
C4UE31_YERAL/184-360
C4UI12_YERRU/1-174
C4UI12_YERRU/184-360
C4UY99_YERRO/1-174
C4UY99_YERRO/184-360
C4V6B2_9FIRM/290-454
C4VMP4_9LACO/204-367
C4VMP4_9LACO/7-195
C4VTQ1_9LACO/204-367
C4VTQ1_9LACO/7-195
C4W8R8_STAWA/202-365
C4W8R8_STAWA/6-193
C4WF62_9RHIZ/22-218
C4WF62_9RHIZ/228-400
C4X3N3_KLEPN/10-196
C4X3N3_KLEPN/206-382
C4XK65_DESMR/202-371
C4XK65_DESMR/7-192
C4YV37_9RICK/203-376
C4YV37_9RICK/8-193
C4Z0F8_EUBE2/12-207
C4Z0F8_EUBE2/217-373
C4Z984_EUBR3/213-378
C4ZRI9_ECOBW/10-196
C4ZRI9_ECOBW/206-382
C5AAE1_BURGB/205-374
C5AAE1_BURGB/9-195
C5AWP6_METEA/1-197
C5AWP6_METEA/207-379
C5B9G0_EDWI9/10-196
C5B9G0_EDWI9/206-382
C5BP30_TERTT/10-196
C5BP30_TERTT/206-375
C5CDJ4_KOSOT/210-390
C5CNF8_VARPS/204-373
C5CNF8_VARPS/9-194
C5D8N0_GEOSW/204-367
C5D8N0_GEOSW/7-194
C5F2F4_9HELI/201-372
C5F2F4_9HELI/5-191
C5F2U3_LACPA/204-367
C5F2U3_LACPA/7-193
C5N4S7_STAA3/202-365
C5N4S7_STAA3/6-192
C5N7T4_BURMA/205-374
C5N7T4_BURMA/9-195
C5NU66_9BACL/203-366
C5NU66_9BACL/6-182
C5Q0S2_STAAU/202-365
C5Q0S2_STAAU/6-192
C5Q8H2_STAEP/202-365
C5Q8H2_STAEP/6-192
C5QRC8_STAEP/202-365
C5QRC8_STAEP/6-192
C5QWF0_STAEP/202-365
C5QWF0_STAEP/6-192
C5RAG4_WEIPA/15-201
C5RAG4_WEIPA/211-374
C5S3J8_9PAST/10-195
C5S3J8_9PAST/205-382
C5T6U7_ACIDE/204-373
C5T6U7_ACIDE/9-194
C5THE4_ZYMMO/17-203
C5THE4_ZYMMO/213-386
C5TNK5_NEIFL/205-375
C5TNK5_NEIFL/9-195
C5UPM8_CLOBO/216-375
C5UXY6_CLOBO/202-363
C5UXY6_CLOBO/6-183
C5VQ47_CLOBO/216-509
C5VSC1_CLOBO/203-366
C5VSC1_CLOBO/5-194
C5VZN8_STRSE/204-367
C5VZN8_STRSE/7-194
C5W343_ECOBB/10-196
C5W343_ECOBB/206-382
C5WHY6_STRDG/204-367
C5WHY6_STRDG/7-194
C5ZD28_BURPS/205-374
C5ZD28_BURPS/9-195
C5ZYV9_9HELI/14-200
C5ZYV9_9HELI/210-381
C6AEJ3_BARGA/16-212
C6AEJ3_BARGA/222-392
C6AKT6_AGGAN/10-196
C6AKT6_AGGAN/206-385
C6ART1_RHILS/231-403
C6ART1_RHILS/25-221
C6BEH9_RALP1/205-374
C6BEH9_RALP1/9-195
C6BYG2_DESAD/202-371
C6BYG2_DESAD/7-192
C6C9L2_DICDC/10-196
C6C9L2_DICDC/206-382
C6CJX8_DICZE/10-196
C6CJX8_DICZE/206-382
C6D551_PAESJ/204-367
C6D551_PAESJ/7-194
C6DET9_PECCP/10-196
C6DET9_PECCP/206-382
C6DZL1_GEOSM/204-373
C6DZL1_GEOSM/9-194
C6EAW1_ECOBD/10-196
C6EAW1_ECOBD/206-382
C6GQ68_STRSX/204-367
C6GQ68_STRSX/7-194
C6GVY1_STRS4/204-367
C6GVY1_STRS4/7-194
C6HX64_9BACT/206-378
C6HX64_9BACT/7-196
C6I2H4_9BACE/203-363
C6I2H4_9BACE/7-193
C6IIA0_9BACE/203-361
C6IIA0_9BACE/7-193
C6J3B1_9BACL/204-367
C6J3B1_9BACL/7-193
C6JHZ7_FUSVA/10-197
C6JHZ7_FUSVA/207-365
C6M3M2_NEISI/204-374
C6M3M2_NEISI/8-194
C6MYD5_9GAMM/11-197
C6MYD5_9GAMM/207-376
C6NSV0_9GAMM/205-374
C6NSV0_9GAMM/9-195
C6PUZ8_9CLOT/203-366
C6PUZ8_9CLOT/5-193
C6Q0A6_9CLOT/216-373
C6RGA3_9PROT/201-369
C6RGA3_9PROT/5-191
C6RPW2_ACIRA/207-378
C6RPW2_ACIRA/8-197
C6S2K3_VIBCH/10-196
C6S2K3_VIBCH/206-382
C6S8N4_NEIML/204-374
C6S8N4_NEIML/8-194
C6SEC9_NEIME/111-281
C6SRV5_STRMN/204-367
C6SRV5_STRMN/7-194
C6TYY1_BURPS/205-374
C6TYY1_BURPS/9-195
C6UM57_ECOBR/10-196
C6UM57_ECOBR/206-382
C6UVT0_ECO5T/10-196
C6UVT0_ECO5T/206-382
C6V4S1_NEORI/14-197
C6V4S1_NEORI/207-369
C6VRA8_LACPJ/204-367
C6VRA8_LACPJ/7-195
C6VT50_DYAFD/213-384
C6VT50_DYAFD/7-203
C6WYI2_METML/11-197
C6WYI2_METML/207-376
C6X382_FLAB3/205-379
C6X382_FLAB3/7-195
C6X993_METSD/11-197
C6X993_METSD/207-376
C6XGZ7_LIBAP/231-403
C6XGZ7_LIBAP/24-221
C6XMG4_HIRBI/21-208
C6XMG4_HIRBI/218-391
C6Y474_PEDHD/13-201
C6Y474_PEDHD/211-388
C6YG53_VIBCH/10-196
C6YG53_VIBCH/206-382
C6YT36_9GAMM/204-374
C6YT36_9GAMM/8-194
C6YZ27_9BACE/203-373
C6YZ27_9BACE/7-193
C7BQ30_PHOAA/10-196
C7BQ30_PHOAA/206-382
C7BZN1_HELPB/226-403
C7BZN1_HELPB/7-216
C7CA05_METED/1-197
C7CA05_METED/207-379
C7CQZ9_ENTFA/204-367
C7CQZ9_ENTFA/7-193
C7CYG4_ENTFA/204-367
C7CYG4_ENTFA/7-193
C7D8N3_9RHOB/235-407
C7D8N3_9RHOB/24-225
C7GEY0_9FIRM/12-208
C7GEY0_9FIRM/218-383
C7HFY9_CLOTM/203-370
C7HFY9_CLOTM/5-195
C7IP17_THEET/212-269
C7ISY4_THEET/203-368
C7ISY4_THEET/5-193
C7JCK0_ACEP3/256-442
C7JCK0_ACEP3/60-246
C7JPQ5_ACEPA/256-442
C7JPQ5_ACEPA/60-246
C7JYX0_ACEPA/256-442
C7JYX0_ACEPA/60-246
C7K965_ACEPA/256-442
C7K965_ACEPA/60-246
C7KAV7_ACEPA/256-442
C7KAV7_ACEPA/60-246
C7KK73_ACEPA/256-442
C7KK73_ACEPA/60-246
C7KUI4_ACEPA/256-442
C7KUI4_ACEPA/60-246
C7L4B2_ACEPA/256-442
C7L4B2_ACEPA/60-246
C7LD19_BRUMC/22-218
C7LD19_BRUMC/228-400
C7LST0_DESBD/203-372
C7LST0_DESBD/7-193
C7M4G2_CAPOD/205-379
C7M4G2_CAPOD/7-195
C7PRE3_CHIPD/207-379
C7PRE3_CHIPD/8-197
C7R9M2_KANKD/10-196
C7R9M2_KANKD/206-375
C7RLM2_ACCPU/205-374
C7RLM2_ACCPU/9-195
C7TC37_LACRG/204-367
C7TC37_LACRG/7-193
C7TIV8_LACRL/204-367
C7TIV8_LACRL/7-193
C7U5J0_ENTFA/204-367
C7U5J0_ENTFA/7-193
C7UDD6_ENTFA/204-367
C7UDD6_ENTFA/7-193
C7ULP2_ENTFA/204-367
C7ULP2_ENTFA/7-193
C7USM3_ENTFA/204-367
C7USM3_ENTFA/7-193
C7V255_ENTFA/204-367
C7V255_ENTFA/7-193
C7V9S3_ENTFA/204-367
C7V9S3_ENTFA/7-193
C7VG39_ENTFA/204-367
C7VG39_ENTFA/7-193
C7VS46_ENTFA/204-367
C7VS46_ENTFA/7-193
C7VZW7_ENTFA/204-367
C7VZW7_ENTFA/7-193
C7W609_ENTFA/17-203
C7W609_ENTFA/214-377
C7WFA9_ENTFA/204-367
C7WFA9_ENTFA/7-193
C7WMP5_ENTFA/204-367
C7WMP5_ENTFA/7-193
C7WWX7_ENTFA/204-367
C7WWX7_ENTFA/7-193
C7XDB2_9PORP/205-375
C7XDB2_9PORP/7-117
C7XHS5_9LACO/200-363
C7XHS5_9LACO/7-191
C7XQG9_9FUSO/8-199
C7XTD4_9LACO/206-369
C7XTD4_9LACO/7-196
C7XYV1_9LACO/204-367
C7XYV1_9LACO/7-195
C7Y2L2_9LACO/200-363
C7Y2L2_9LACO/7-191
C7Y9D3_ENTFA/204-367
C7Y9D3_ENTFA/7-193
C7ZWD3_STAAU/202-365
C7ZWD3_STAAU/6-192
C8A370_STAAU/202-365
C8A370_STAAU/6-192
C8AB51_STAAU/202-365
C8AB51_STAAU/6-192
C8AK62_STAAU/85-248
C8AR69_STAAU/202-365
C8AR69_STAAU/6-192
C8JRK7_LISMO/204-367
C8JRK7_LISMO/7-195
C8K5S5_LISMO/204-367
C8K5S5_LISMO/7-195
C8KBX2_LISMO/204-367
C8KBX2_LISMO/7-195
C8KKJ4_STAAU/202-365
C8KKJ4_STAAU/6-192
C8KRT1_STAAU/202-365
C8KRT1_STAAU/6-192
C8KYN2_9PAST/10-195
C8KYN2_9PAST/205-382
C8L4A5_STAAU/202-365
C8L4A5_STAAU/6-192
C8LBQ7_STAAU/202-365
C8LBQ7_STAAU/6-192
C8LKN0_STAAU/202-365
C8LKN0_STAAU/6-192
C8LW08_STAAU/202-365
C8LW08_STAAU/6-192
C8M2I3_STAAU/202-365
C8M2I3_STAAU/6-192
C8M8X1_STAAU/202-365
C8M8X1_STAAU/6-192
C8MEH0_STAAU/202-365
C8MEH0_STAAU/6-192
C8MIF2_STAAU/202-365
C8MIF2_STAAU/6-192
C8MXI3_STAAU/202-365
C8MXI3_STAAU/6-192
C8N630_STAAU/202-365
C8N630_STAAU/6-192
C8ND48_9GAMM/205-374
C8ND48_9GAMM/7-198
C8NFI0_9LACT/204-367
C8NFI0_9LACT/7-195
C8P7N7_9LACO/206-369
C8P7N7_9LACO/7-196
C8PDI6_9LACO/204-367
C8PDI6_9LACO/7-196
C8PDW8_9PROT/199-368
C8PDW8_9PROT/5-189
C8PT65_9SPIO/206-376
C8PT65_9SPIO/5-199
C8PXV5_9GAMM/204-384
C8PXV5_9GAMM/7-194
C8S482_9RHOB/235-407
C8S482_9RHOB/24-225
C8SLS1_9RHIZ/18-214
C8SLS1_9RHIZ/224-395
C8TBD1_KLEPR/10-196
C8TBD1_KLEPR/206-382
C8TGM5_ECO26/10-196
C8TGM5_ECO26/206-382
C8U1G6_ECO10/10-196
C8U1G6_ECO10/206-382
C8UGW5_ECO1A/10-196
C8UGW5_ECO1A/206-382
C8VXK7_DESAS/217-383
C8W481_DESAS/206-366
C8WBB6_ZYMMN/17-203
C8WBB6_ZYMMN/213-386
C8WW43_ALIAD/204-368
C8WW43_ALIAD/7-195
C8X0U5_DESRD/204-373
C8X0U5_DESRD/9-194
C9A0X8_ENTGA/204-367
C9A0X8_ENTGA/7-194
C9ACF7_ENTCA/204-367
C9ACF7_ENTCA/7-194
C9AJD3_ENTFC/204-367
C9AJD3_ENTFC/7-194
C9AQ31_ENTFC/204-367
C9AQ31_ENTFC/7-194
C9B0E4_ENTCA/204-367
C9B0E4_ENTCA/7-194
C9B790_ENTFC/204-367
C9B790_ENTFC/7-194
C9BGP7_ENTFC/204-367
C9BGP7_ENTFC/7-194
C9BLD9_ENTFC/204-367
C9BLD9_ENTFC/7-194
C9BVQ1_ENTFC/204-367
C9BVQ1_ENTFC/7-194
C9C2W7_ENTFC/204-367
C9C2W7_ENTFC/7-194
C9CCN9_ENTFC/204-367
C9CCN9_ENTFC/7-194
C9CNR3_ENTCA/204-367
C9CNR3_ENTCA/7-194
C9D2J5_9RHOB/235-407
C9D2J5_9RHOB/24-225
C9L0M4_9BACE/203-361
C9L0M4_9BACE/7-193
C9LFC6_9BACT/204-375
C9LFC6_9BACT/8-119
C9LX96_9FIRM/351-515
C9M2V3_LACHE/1-184
C9M2V3_LACHE/193-356
C9M962_9BACT/209-374
C9M962_9BACT/8-199
C9MAU9_HAEIF/10-196
C9MAU9_HAEIF/206-383
C9MGH7_HAEIF/10-196
C9MGH7_HAEIF/206-383
C9MNJ5_9BACT/201-370
C9MNJ5_9BACT/5-191
C9NNS6_9VIBR/10-196
C9NNS6_9VIBR/206-382
C9P2D5_VIBME/10-196
C9P2D5_VIBME/206-382
C9P9E4_VIBFU/10-196
C9P9E4_VIBFU/206-382
C9PMX9_9PAST/10-196
C9PMX9_9PAST/206-384
C9PX38_9BACT/202-364
C9PX38_9BACT/6-192
C9Q6J6_9VIBR/10-196
C9Q6J6_9VIBR/206-382
C9QMT4_VIBOR/10-196
C9QMT4_VIBOR/206-382
C9QS60_ECOD1/10-196
C9QS60_ECOD1/206-382
C9R301_AGGAD/10-196
C9R301_AGGAD/206-385
C9RM13_FIBSS/14-193
C9RM13_FIBSS/203-374
C9RZJ8_GEOSY/204-367
C9RZJ8_GEOSY/7-194
C9T7D9_9RHIZ/22-218
C9T7D9_9RHIZ/228-400
C9TG42_9RHIZ/22-218
C9TG42_9RHIZ/228-400
C9TQQ0_9RHIZ/22-218
C9TQQ0_9RHIZ/228-400
C9TXE5_9RHIZ/22-218
C9TXE5_9RHIZ/228-400
C9U4P3_BRUAB/22-218
C9U4P3_BRUAB/228-400
C9UDP7_BRUAB/22-218
C9UDP7_BRUAB/228-400
C9UN79_BRUAB/22-218
C9UN79_BRUAB/228-400
C9UZ79_BRUAB/22-218
C9UZ79_BRUAB/228-400
C9VBK5_BRUNE/22-218
C9VBK5_BRUNE/228-400
C9VLT5_9RHIZ/22-218
C9VLT5_9RHIZ/228-400
C9VU90_BRUAB/22-218
C9VU90_BRUAB/228-400
C9X3C6_NEIM8/204-374
C9X3C6_NEIM8/8-194
C9X6C5_SALTD/10-196
C9X6C5_SALTD/206-382
C9XVQ1_CROTZ/10-196
C9XVQ1_CROTZ/206-382
C9Y7H8_9BURK/204-373
C9Y7H8_9BURK/9-194
D0ABK9_ENTFC/204-367
D0ABK9_ENTFC/7-194
D0ALG5_ENTFC/204-367
D0ALG5_ENTFC/7-194
D0B0J2_BRUAB/22-218
D0B0J2_BRUAB/228-400
D0B8K1_BRUME/22-218
D0B8K1_BRUME/228-400
D0BFA8_BRUSU/22-218
D0BFA8_BRUSU/228-400
D0BLB7_9LACT/204-367
D0BLB7_9LACT/7-194
D0BSK1_9FUSO/8-197
D0BZ58_9GAMM/207-378
D0BZ58_9GAMM/8-197
D0CFK9_ACIBA/207-378
D0CFK9_ACIBA/8-197
D0CTR6_9RHOB/236-408
D0CTR6_9RHOB/25-226
D0D551_9RHOB/234-406
D0D551_9RHOB/24-224
D0DES2_9LACO/200-363
D0DES2_9LACO/7-191
D0DN50_9LACO/204-367
D0DN50_9LACO/7-195
D0DVB3_LACFE/206-369
D0DVB3_LACFE/7-196
D0DXY8_9LACO/204-367
D0DXY8_9LACO/7-195
D0FPI1_ERWPY/10-196
D0FPI1_ERWPY/206-382
D0GE86_BRUME/22-218
D0GE86_BRUME/228-400
D0GPK1_9FUSO/145-271
D0GQT7_VIBMI/10-196
D0GQT7_VIBMI/206-382
D0H541_VIBCH/10-196
D0H541_VIBCH/206-382
D0HHB6_VIBMI/10-196
D0HHB6_VIBMI/206-382
D0HSK3_VIBCH/10-196
D0HSK3_VIBCH/206-382
D0HUU3_VIBCH/10-195
D0HUU3_VIBCH/205-381
D0I4X0_VIBHO/10-196
D0I4X0_VIBHO/206-382
D0IM19_9VIBR/10-196
D0IM19_9VIBR/206-382
D0IT69_HELP1/226-403
D0IT69_HELP1/7-216
D0J7C4_COMT2/204-373
D0J7C4_COMT2/9-194
D0J965_BLASP/205-379
D0J965_BLASP/7-195
D0JB54_BLASB/205-379
D0JB54_BLASB/7-195
D0JER4_YERPD/1-174
D0JER4_YERPD/184-360
D0JP83_YERP1/1-174
D0JP83_YERP1/184-360
D0K0A6_HELP5/226-403
D0K0A6_HELP5/7-216
D0K4A3_STAAD/202-365
D0K4A3_STAAD/6-192
D0KMG0_PECWW/10-196
D0KMG0_PECWW/206-382
D0KXY8_HALNC/13-200
D0KXY8_HALNC/210-380
D0LLX1_HALO1/240-389
D0LWQ1_HALO1/10-195
D0LWQ1_HALO1/205-374
D0M800_VIBSE/10-196
D0M800_VIBSE/206-382
D0MGK6_RHOM4/204-374
D0MGK6_RHOM4/6-194
D0PE22_BRUSU/22-218
D0PE22_BRUSU/228-400
D0PLD1_BRUSU/22-218
D0PLD1_BRUSU/228-400
D0R4S9_LACJF/204-367
D0R4S9_LACJF/7-195
D0RJX1_9RHIZ/22-218
D0RJX1_9RHIZ/228-400
D0RN16_9RICK/205-367
D0RN16_9RICK/6-195
D0RUS9_9STRE/204-366
D0RUS9_9STRE/7-194
D0S4V5_ACICA/207-378
D0S4V5_ACICA/8-197
D0SFN1_ACIJO/207-378
D0SFN1_ACIJO/8-197
D0SNT2_ACIJU/207-378
D0SNT2_ACIJU/8-197
D0SYF8_ACILW/207-378
D0SYF8_ACILW/8-197
D0T7T4_ACIRA/207-378
D0T7T4_ACIRA/8-197
D0TI59_9BACE/205-375
D0TI59_9BACE/7-117
D0TMP7_9BACE/203-362
D0TMP7_9BACE/7-193
D0W3F2_NEICI/204-374
D0W3F2_NEICI/8-194
D0WCW9_NEILA/204-374
D0WCW9_NEILA/8-194
D0X0C2_VIBAL/10-196
D0X0C2_VIBAL/206-382
D0X7E0_VIBHA/10-196
D0X7E0_VIBHA/206-382
D0YWA1_LISDA/10-197
D0YWA1_LISDA/207-383
D0ZCK7_EDWTE/10-196
D0ZCK7_EDWTE/206-382
D0ZJW6_SALT1/10-196
D0ZJW6_SALT1/206-382
D1ATP5_ANACI/15-200
D1ATP5_ANACI/210-376
D1B2X5_SULD5/202-370
D1B2X5_SULD5/5-192
D1BA06_THEAS/229-395
D1BA06_THEAS/29-219
D1C5A1_SPHTD/7-125
D1CCJ2_THET1/204-380
D1CCJ2_THET1/7-194
D1CZ12_9RHIZ/22-218
D1CZ12_9RHIZ/228-400
D1D7C2_NEIGO/204-374
D1D7C2_NEIGO/8-194
D1D9L4_NEIGO/204-374
D1D9L4_NEIGO/8-194
D1DFW2_NEIGO/204-374
D1DFW2_NEIGO/8-194
D1DR55_NEIGO/204-374
D1DR55_NEIGO/8-194
D1DXT6_NEIGO/204-374
D1DXT6_NEIGO/8-194
D1E4H0_NEIGO/204-374
D1E4H0_NEIGO/8-194
D1EAE8_NEIGO/204-374
D1EAE8_NEIGO/8-194
D1EGJ3_NEIGO/204-374
D1EGJ3_NEIGO/8-194
D1EN73_9RHIZ/22-218
D1EN73_9RHIZ/228-400
D1EWL2_BRUME/22-218
D1EWL2_BRUME/228-400
D1F9U1_BRUME/22-218
D1F9U1_BRUME/228-400
D1FJ03_9RHIZ/22-218
D1FJ03_9RHIZ/228-400
D1GSR0_STAA0/202-365
D1GSR0_STAA0/6-192
D1JQT2_9BACE/203-363
D1JQT2_9BACE/7-193
D1K726_9BACE/203-373
D1K726_9BACE/7-193
D1KBL5_9GAMM/206-375
D1KBL5_9GAMM/6-196
D1NBK8_9BACT/8-198
D1NFB4_HAEIF/10-113
D1NLX0_CLOTM/203-370
D1NLX0_CLOTM/5-195
D1P431_9ENTR/10-196
D1P431_9ENTR/206-382
D1PCJ9_9BACT/202-370
D1PCJ9_9BACT/6-192
D1Q0D3_9BACT/201-370
D1Q0D3_9BACT/5-191
D1Q5G0_YERPE/10-196
D1Q5G0_YERPE/206-382
D1Q696_STAAU/202-365
D1Q696_STAAU/6-192
D1QLL2_STAAU/202-365
D1QLL2_STAAU/6-192
D1QSD3_9BACT/201-369
D1QSD3_9BACT/5-192
D1QWL0_STAAU/202-365
D1QWL0_STAAU/6-192
D1RJM6_LEGLO/10-196
D1RJM6_LEGLO/206-375
D1RX22_SEROD/10-196
D1RX22_SEROD/206-382
D1TU02_YERPE/10-196
D1TU02_YERPE/206-382
D1VZ77_9BACT/202-371
D1VZ77_9BACT/6-192
D1W5E4_9BACT/202-371
D1W5E4_9BACT/6-192
D1WBX2_9LACO/204-367
D1WBX2_9LACO/7-195
D1WGC2_9LACO/204-367
D1WGC2_9LACO/7-195
D1WMA8_STAEP/202-365
D1WMA8_STAEP/6-192
D1XX68_9BACT/201-359
D1XX68_9BACT/5-191
D1Y646_9BACT/210-378
D1Y646_9BACT/8-200
D1YHY5_9LACO/204-367
D1YHY5_9LACO/7-195
D2AHX6_SHIF2/10-196
D2AHX6_SHIF2/206-382
D2AL42_FRATE/204-374
D2AL42_FRATE/8-194
D2BGJ4_DEHSV/204-370
D2BGJ4_DEHSV/6-194
D2BHC6_DEHSV/203-365
D2BHC6_DEHSV/6-193
D2BLI8_LACLK/204-367
D2BLI8_LACLK/7-194
D2BWK5_DICD5/10-196
D2BWK5_DICD5/206-382
D2C4D9_THENR/202-366
D2C5G4_THENR/205-384
D2ELH5_PEDAC/204-366
D2ELH5_PEDAC/7-193
D2EQ12_9STRE/204-366
D2EQ12_9STRE/7-194
D2EY18_9BACE/204-372
D2EY18_9BACE/7-194
D2F680_STAAU/202-365
D2F680_STAAU/6-192
D2FCC7_STAAU/202-365
D2FCC7_STAAU/6-192
D2FL58_STAAU/202-365
D2FL58_STAAU/6-192
D2FUL2_STAAU/202-365
D2FUL2_STAAU/6-192
D2G0I8_STAAU/202-365
D2G0I8_STAAU/6-192
D2G8Y5_STAAU/202-308
D2G8Y5_STAAU/6-193
D2GFE7_STAAU/202-365
D2GFE7_STAAU/6-192
D2GQQ7_STAAU/202-365
D2GQQ7_STAAU/6-192
D2L105_9DELT/202-371
D2L105_9DELT/7-192
D2MSH5_CAMJE/199-369
D2MSH5_CAMJE/3-189
D2MWK8_CAMJE/199-369
D2MWK8_CAMJE/3-189
D2N2H4_9BACT/206-373
D2N2H4_9BACT/8-196
D2N2I4_9BACT/205-374
D2N2I4_9BACT/7-195
D2N6F8_STAA5/202-365
D2N6F8_STAA5/6-192
D2NBQ2_ECOS5/10-196
D2NBQ2_ECOS5/206-382
D2NW04_LISM1/204-367
D2NW04_LISM1/7-195
D2P6Z3_LISM2/204-367
D2P6Z3_LISM2/7-195
D2QPS4_SPILD/11-204
D2QPS4_SPILD/214-386
D2T4Y7_ERWP6/10-196
D2T4Y7_ERWP6/206-382
D2TGN1_CITRI/10-196
D2TGN1_CITRI/206-382
D2U1T0_9ENTR/10-196
D2U1T0_9ENTR/206-382
D2UFX6_XANAP/10-197
D2UFX6_XANAP/207-376
D2ULE7_STAAU/202-365
D2ULE7_STAAU/6-192
D2URD4_STAAU/202-365
D2URD4_STAAU/6-192
D2YCU1_VIBMI/10-196
D2YCU1_VIBMI/206-382
D2YMH5_VIBMI/10-196
D2YMH5_VIBMI/206-382
D2Z3B2_9BACT/8-198
D2Z9J1_9ENTR/10-196
D2Z9J1_9ENTR/206-382
D2ZWU5_NEIMU/204-374
D2ZWU5_NEIMU/8-194
D3A1M5_NEISU/204-374
D3A1M5_NEISU/8-194
D3DK94_HYDTT/202-372
D3DK94_HYDTT/4-193
D3E577_GEOS4/204-367
D3E577_GEOS4/7-193
D3EVT1_STAA4/202-365
D3EVT1_STAA4/6-192
D3FLS6_CAMJI/199-369
D3FLS6_CAMJI/3-189
D3FTC9_BACPE/204-367
D3FTC9_BACPE/7-194
D3H475_ECO44/10-196
D3H475_ECO44/206-382
D3H7M7_STRM6/204-366
D3H7M7_STRM6/7-194
D3HHZ1_STRG3/204-367
D3HHZ1_STRG3/7-194
D3HL64_LEGLN/10-196
D3HL64_LEGLN/206-375
D3HXJ4_9BACT/202-369
D3HXJ4_9BACT/6-192
D3I2B1_9BACT/201-370
D3I2B1_9BACT/5-191
D3IC96_9BACT/202-371
D3IC96_9BACT/6-192
D3ILY4_9BACT/202-371
D3ILY4_9BACT/6-192
D3KJJ9_LISMO/204-367
D3KJJ9_LISMO/7-195
D3L1R7_9BACT/14-204
D3L1R7_9BACT/214-380
D3L3P0_9BACT/157-287
D3L9V7_OENOE/205-374
D3L9V7_OENOE/6-196
D3LE59_ENTFC/204-367
D3LE59_ENTFC/7-194
D3NWE6_AZOS1/18-204
D3NWE6_AZOS1/214-388
D3PBV9_DEFDS/203-372
D3PBV9_DEFDS/7-193
D3PTI2_MEIRD/200-369
D3PTI2_MEIRD/3-190
D3QDK6_STALH/202-365
D3QDK6_STALH/6-193
D3QVI0_ECOCB/10-196
D3QVI0_ECOCB/206-382
D3RBL1_KLEVT/10-196
D3RBL1_KLEVT/206-382
D3RVI0_ALLVD/10-196
D3RVI0_ALLVD/206-375
D3SD87_THISK/11-197
D3SD87_THISK/207-376
D3SHK2_DEHSG/204-370
D3SHK2_DEHSG/6-194
D3SID1_DEHSG/203-365
D3SID1_DEHSG/6-193
D3SPD3_THEAH/202-372
D3SPD3_THEAH/4-192
D3T3D1_THEIA/203-368
D3T3D1_THEIA/5-193
D3T480_THEIA/212-373
D3UH78_HELM1/202-372
D3UH78_HELM1/5-192
D3UPY1_LISSS/204-367
D3UPY1_LISSS/7-195
D3V4L1_XENBS/10-196
D3V4L1_XENBS/206-382
D3V8T4_XENNA/10-196
D3V8T4_XENNA/206-382
D4BF86_9ENTR/10-196
D4BF86_9ENTR/206-382
D4C0E5_PRORE/10-196
D4C0E5_PRORE/206-382
D4CT22_9FUSO/8-198
D4DTD8_NEIEG/204-376
D4DTD8_NEIEG/8-194
D4DX59_SEROD/10-196
D4DX59_SEROD/206-382
D4EF44_AGGAC/1-184
D4EF44_AGGAC/194-373
D4EKW0_ENTFA/204-367
D4EKW0_ENTFA/7-193
D4ESC8_ENTFA/204-367
D4ESC8_ENTFA/7-193
D4F260_EDWTA/10-196
D4F260_EDWTA/206-382
D4FGG4_9LACO/200-363
D4FGG4_9LACO/7-191
D4FJS0_STAEP/202-365
D4FJS0_STAEP/6-192
D4FU92_STROR/204-366
D4FU92_STROR/7-194
D4FWC3_BACNA/204-367
D4FWC3_BACNA/7-194
D4G8Q6_RIEPU/10-197
D4G8Q6_RIEPU/207-386
D4GAI2_TREPC/206-378
D4GAI2_TREPC/5-196
D4GJT0_PANAM/10-196
D4GJT0_PANAM/206-382
D4H2G8_DENA2/204-373
D4H2G8_DENA2/7-194
D4HZZ0_ERWAC/10-196
D4HZZ0_ERWAC/206-382
D4IFZ7_ERWAE/10-196
D4IFZ7_ERWAE/206-382
D4JH04_9FIRM/211-376
D4JR32_9FIRM/263-427
D4KMY6_9FIRM/12-208
D4KMY6_9FIRM/218-383
D4KZH4_9FIRM/12-208
D4KZH4_9FIRM/218-383
D4M9E9_9BACT/1-163
D4M9E9_9BACT/173-326
D4MDS1_9ENTE/204-367
D4MDS1_9ENTE/7-193
D4MJN8_9FIRM/263-427
D4PQ41_LISMO/204-367
D4PQ41_LISMO/7-195
D4PV91_LISMO/204-367
D4PV91_LISMO/7-195
D4Q7G3_LISMO/204-367
D4Q7G3_LISMO/7-195
D4QL26_ENTFC/204-367
D4QL26_ENTFC/7-194
D4QT31_ENTFC/204-367
D4QT31_ENTFC/7-194
D4R0Y1_ENTFC/204-367
D4R0Y1_ENTFC/7-194
D4R7Q7_ENTFC/204-367
D4R7Q7_ENTFC/7-194
D4RIT6_ENTFC/204-367
D4RIT6_ENTFC/7-194
D4RQB8_ENTFC/204-367
D4RQB8_ENTFC/7-194
D4RWN2_9FIRM/223-388
D4S7C0_9FIRM/270-433
D4SJF2_ENTFC/204-367
D4SJF2_ENTFC/7-194
D4T0C4_9XANT/10-197
D4T0C4_9XANT/207-376
D4T7V9_9XANT/10-197
D4T7V9_9XANT/207-376
D4U353_STAAU/202-365
D4U353_STAAU/6-192
D4UH38_STAAU/202-365
D4UH38_STAAU/6-192
D4V036_ENTFA/204-367
D4V036_ENTFA/7-193
D4VBP2_BACVU/203-373
D4VBP2_BACVU/7-193
D4VNZ3_9BACE/203-362
D4VNZ3_9BACE/7-193
D4VUP9_ENTFC/204-367
D4VUP9_ENTFC/7-194
D4W7U1_9FIRM/209-370
D4WEQ1_BACOV/203-361
D4WEQ1_BACOV/7-193
D4WXX3_BACOV/203-362
D4WXX3_BACOV/7-193
D4X7K2_9BURK/205-374
D4X7K2_9BURK/9-195
D4XUL3_ACIHA/207-378
D4XUL3_ACIHA/8-197
D4Y583_BACTR/204-367
D4Y583_BACTR/7-195
D4YIS3_9LACT/204-367
D4YIS3_9LACT/7-194
D4YRY5_9LACO/200-363
D4YRY5_9LACO/7-191
D4Z4T8_SPHJU/10-196
D4Z4T8_SPHJU/206-387
D4ZDT9_SHEVD/10-196
D4ZDT9_SHEVD/206-375
D5AGC9_STRGZ/204-367
D5AGC9_STRGZ/7-194
D5AQ03_RHOCB/233-405
D5AQ03_RHOCB/24-223
D5AWH3_RICPP/203-376
D5AWH3_RICPP/8-193
D5B0W5_YERPZ/1-174
D5B0W5_YERPZ/184-360
D5BLI5_ZUNPS/205-379
D5BLI5_ZUNPS/7-195
D5BPS0_PUNMI/14-200
D5BPS0_PUNMI/211-396
D5BW31_NITHN/10-196
D5BW31_NITHN/206-375
D5CH76_ENTCC/10-196
D5CH76_ENTCC/206-382
D5CP18_SIDLE/11-197
D5CP18_SIDLE/207-375
D5CV26_ECOKI/10-196
D5CV26_ECOKI/206-382
D5DJT2_BACMD/204-367
D5DJT2_BACMD/7-195
D5DQW8_BACMQ/204-367
D5DQW8_BACMQ/7-195
D5EEH4_AMICL/209-372
D5EEH4_AMICL/8-198
D5EI49_CORAD/204-373
D5EI49_CORAD/7-194
D5EVT6_PRER2/203-372
D5EVT6_PRER2/7-193
D5H2P1_LACCS/200-363
D5H2P1_LACCS/7-191
D5H6B4_SALRM/202-372
D5H6B4_SALRM/6-192
D5MI50_9BACT/205-374
D5MI50_9BACT/8-195
D5MZN6_BACSU/204-367
D5MZN6_BACSU/7-194
D5NJN2_9BURK/205-374
D5NJN2_9BURK/9-195
D5QGP8_GLUHA/1-162
D5QGP8_GLUHA/172-344
D5QX01_METTR/21-218
D5QX01_METTR/228-399
D5RBA7_FUSNN/8-198
D5RIR1_9PROT/223-394
D5RIR1_9PROT/27-213
D5S9B9_STRPA/204-366
D5S9B9_STRPA/7-194
D5T165_LEUKI/204-368
D5T165_LEUKI/7-194
D5T9A3_LEGP2/10-196
D5T9A3_LEGP2/206-375
D5TVH7_BACT1/204-367
D5TVH7_BACT1/7-194
D5U8G0_BRAM5/203-378
D5U8G0_BRAM5/6-198
D5V202_ARCNC/202-377
D5V202_ARCNC/5-192
D5VFB8_CAUST/224-396
D5VFB8_CAUST/24-214
D5VYE9_CLOB2/216-367
D5W2R2_CLOB2/203-366
D5W2R2_CLOB2/5-193
D5W4V3_BURSC/205-374
D5W4V3_BURSC/9-195
D5WQE1_BACT2/204-368
D5WQE1_BACT2/7-194
D5WXC5_BACT2/213-366
D5X4H9_THIK1/209-378
D5X4H9_THIK1/9-199
D5X8F6_THEPJ/143-270
D5X994_THEPJ/200-362
D5X994_THEPJ/7-193
D5XED8_THEPJ/214-377
D6BFK4_9FUSO/8-197
D6CRB5_THIS3/209-378
D6CRB5_THIS3/9-199
D6D045_9BACE/203-362
D6D045_9BACE/7-193
D6DTF8_ENTCL/10-196
D6DTF8_ENTCL/206-382
D6DY10_9FIRM/211-376
D6GMI9_9ENTR/10-196
D6GMI9_9ENTR/206-382
D6GZF5_STAAU/202-365
D6GZF5_STAAU/6-192
D6H640_NEIGO/204-374
D6H640_NEIGO/8-194
D6HG29_STAAU/202-365
D6HG29_STAAU/6-192
D6I4Y9_ECOLX/10-196
D6I4Y9_ECOLX/206-382
D6II55_ECOLX/10-196
D6II55_ECOLX/206-382
D6IK01_ECOLX/10-196
D6IK01_ECOLX/206-382
D6IZH9_STAAU/202-365
D6IZH9_STAAU/6-192
D6J5V4_ECOLX/10-196
D6J5V4_ECOLX/206-382
D6JKF5_NEIGO/204-374
D6JKF5_NEIGO/8-194
D6JWI9_ACIG3/207-378
D6JWI9_ACIG3/8-197
D6KX60_9NEIS/203-373
D6KX60_9NEIS/8-193
D6L9Z3_9FUSO/8-199
D6LIS6_9FUSO/8-198
D6LNJ7_9RHIZ/22-218
D6LNJ7_9RHIZ/228-400
D6LX02_STAAU/202-365
D6LX02_STAAU/6-192
D6RXE2_BORVA/204-374
D6RXE2_BORVA/6-194
D6S4D8_9LACO/204-367
D6S4D8_9LACO/7-195
D6SHQ6_STAAU/202-365
D6SHQ6_STAAU/6-192
D6SUI5_9DELT/202-371
D6SUI5_9DELT/7-192
D6T8E0_STAAU/202-365
D6T8E0_STAAU/6-192
D6TGE5_9CHLR/258-436
D6TNI1_9CHLR/204-373
D6TNI1_9CHLR/6-194
D6UB94_STAAU/202-365
D6UB94_STAAU/6-192
D6UXX1_9BACT/206-378
D6UXX1_9BACT/9-196
D6V2S6_9BRAD/229-401
D6V2S6_9BRAD/23-219
D6XQL9_HELPV/226-403
D6XQL9_HELPV/7-216
D6XSJ8_BACIE/219-383
D6XTN3_BACIE/205-370
D6XTN3_BACIE/8-195
D6Z3P7_DESAT/10-195
D6Z3P7_DESAT/205-374
D6ZMM3_STRP0/204-366
D6ZMM3_STRP0/7-194
D7A7V5_STAND/230-402
D7A7V5_STAND/24-220
D7AEK6_GEOSK/204-373
D7AEK6_GEOSK/9-194
D7APR3_THEM3/203-368
D7APR3_THEM3/5-193
D7AQZ6_THEM3/212-373
D7BFK0_MEISD/201-367
D7BFK0_MEISD/4-191
D7CJQ8_SYNLT/215-422
D7CLJ9_SYNLT/10-201
D7CLJ9_SYNLT/208-377
D7CY90_TRURR/206-374
D7CY90_TRURR/9-196
D7D0A9_GEOSC/204-367
D7D0A9_GEOSC/7-194
D7DMK2_METS0/11-197
D7DMK2_METS0/207-376
D7FD67_HELP3/226-403
D7FD67_HELP3/7-216
D7GZE7_BRUAB/22-218
D7GZE7_BRUAB/228-400
D7HEG8_VIBCH/10-196
D7HEG8_VIBCH/206-382
D7HQ52_VIBCH/10-196
D7HQ52_VIBCH/206-382
D7I474_PSESS/10-196
D7I474_PSESS/206-375
D7IJX8_9BACE/54-212
D7IJX9_9BACE/7-120
D7IV77_9BACE/205-375
D7IV77_9BACE/7-117
D7J0R7_9BACE/203-362
D7J0R7_9BACE/7-193
D7JCV9_9BACT/189-349
D7JHR0_ECOLX/10-196
D7JHR0_ECOLX/206-382
D7K3R7_9BACE/203-361
D7K3R7_9BACE/7-193
D7N264_9NEIS/204-374
D7N264_9NEIS/8-194
D7NEB9_9BACT/201-369
D7NEB9_9BACT/5-192
D7UKR5_LISMO/204-367
D7UKR5_LISMO/7-195
D7UXQ2_LISGR/204-367
D7UXQ2_LISGR/7-195
D7V2P3_9LACO/204-367
D7V2P3_9LACO/7-195
D7VDJ7_LACPL/204-367
D7VDJ7_LACPL/7-195
D7VTX5_9SPHI/15-202
D7VTX5_9SPHI/212-389
D7VUH4_9FLAO/205-379
D7VUH4_9FLAO/7-195
D7WMK4_9BACI/204-367
D7WMK4_9BACI/7-194
D7WPN2_9BACI/212-377
D7XDX9_ECOLX/10-196
D7XDX9_ECOLX/206-382
D7XR34_ECOLX/10-196
D7XR34_ECOLX/206-382
D7Y6Y3_ECOLX/10-196
D7Y6Y3_ECOLX/206-382
D7YFM7_ECOLX/10-196
D7YFM7_ECOLX/206-382
D7YYP5_ECOLX/10-196
D7YYP5_ECOLX/206-382
D7ZKH7_ECOLX/10-196
D7ZKH7_ECOLX/206-382
D7ZYU2_ECOLX/10-196
D7ZYU2_ECOLX/206-382
D8A9Y2_ECOLX/10-196
D8A9Y2_ECOLX/206-382
D8AR71_ECOLX/10-196
D8AR71_ECOLX/206-382
D8B1S1_ECOLX/10-196
D8B1S1_ECOLX/206-382
D8BI86_ECOLX/10-196
D8BI86_ECOLX/206-382
D8C3B5_ECOLX/10-196
D8C3B5_ECOLX/206-382
D8CDW9_ECOLX/10-196
D8CDW9_ECOLX/206-382
D8DB04_COMTE/204-373
D8DB04_COMTE/9-194
D8DUA2_PREBR/202-363
D8DUA2_PREBR/6-192
D8E5J0_ECOLX/10-196
D8E5J0_ECOLX/206-382
D8EJE1_ECOLX/10-196
D8EJE1_ECOLX/206-382
D8FBJ3_9DELT/201-370
D8FBJ3_9DELT/6-191
D8FLP3_LACDE/204-367
D8FLP3_LACDE/7-195
D8GG94_LACCZ/204-367
D8GG94_LACCZ/7-193
D8GRF9_CLOLD/231-394
D8GRF9_CLOLD/33-221
D8GUD3_CLOLD/216-365
D8H8N8_BACAI/204-367
D8H8N8_BACAI/7-194
D8HI67_STAAF/202-365
D8HI67_STAAF/6-192
D8IBY7_BRAP9/203-378
D8IBY7_BRAP9/6-174
D8IH96_LACFC/206-369
D8IH96_LACFC/7-196
D8ILI9_LACSC/208-371
D8ILI9_LACSC/8-198
D8IW68_HERSS/205-374
D8IW68_HERSS/9-195
D8JLE4_ACISD/207-378
D8JLE4_ACISD/8-197
D8JQS1_HYPDA/10-201
D8JQS1_HYPDA/211-382
D8JZV7_DEHLB/203-366
D8JZV7_DEHLB/6-193
D8K1P7_DEHLB/204-369
D8K1P7_DEHLB/6-194
D8K8Z2_NITWC/10-196
D8K8Z2_NITWC/206-375
D8KDP5_LACLN/204-367
D8KDP5_LACLN/7-194
D8MGF0_LEUGT/204-367
D8MGF0_LEUGT/7-194
D8MN48_ERWBE/10-196
D8MN48_ERWBE/206-382
D8NXX1_RALSO/205-374
D8NXX1_RALSO/9-195
D8PBC4_9BACT/11-198
D8PBC4_9BACT/208-377
D9N6M3_STRPN/204-366
D9N6M3_STRPN/7-194
D9NEE6_STRPN/204-366
D9NEE6_STRPN/7-194
D9NJG1_STRPN/204-366
D9NJG1_STRPN/7-194
D9NUU7_STRPN/204-366
D9NUU7_STRPN/7-194
D9NWA8_STRPN/204-366
D9NWA8_STRPN/7-194
D9P317_ACTPL/10-195
D9P317_ACTPL/205-382
D9PBG8_ACTPL/10-195
D9PBG8_ACTPL/205-382
D9QM69_BRESC/22-213
D9QM69_BRESC/222-394
D9QVN3_ACEAZ/205-372
D9QVN3_ACEAZ/7-195
D9R6L0_CLOSW/225-389
D9RGB1_STAAJ/202-365
D9RGB1_STAAJ/6-192
D9RPK6_STAAK/202-365
D9RPK6_STAAK/6-192
D9RRG7_PREMB/201-370
D9RRG7_PREMB/5-191
D9S2U3_THEOJ/205-369
D9S2U3_THEOJ/7-195
D9SJN4_GALCS/11-197
D9SJN4_GALCS/207-375
D9SL73_CLOC7/203-364
D9SL73_CLOC7/5-195
D9SX11_CLOC7/210-361
D9TR06_THETC/203-367
D9TR06_THETC/5-193
D9TT21_THETC/211-373
D9Y8B6_9BURK/1-176
D9Y8B6_9BURK/186-358
D9YF74_9DELT/203-372
D9YF74_9DELT/7-193
E0DLP6_9RHIZ/22-218
E0DLP6_9RHIZ/228-400
E0DY61_9RHIZ/22-218
E0DY61_9RHIZ/228-400
E0E5H5_ACTPL/10-195
E0E5H5_ACTPL/205-382
E0EHK5_ACTPL/10-195
E0EHK5_ACTPL/205-382
E0EHS1_ACTPL/10-195
E0EHS1_ACTPL/205-382
E0EVD4_ACTPL/10-195
E0EVD4_ACTPL/205-382
E0F1N4_ACTPL/10-195
E0F1N4_ACTPL/205-382
E0F7S9_ACTPL/10-195
E0F7S9_ACTPL/205-382
E0FE21_ACTPL/10-195
E0FE21_ACTPL/205-382
E0FJY7_ACTPL/10-195
E0FJY7_ACTPL/205-382
E0FSD9_9THEO/212-374
E0FVX8_9THEO/203-368
E0FVX8_9THEO/5-193
E0FZG7_ENTFA/204-367
E0FZG7_ENTFA/7-193
E0GAS9_ENTFA/204-367
E0GAS9_ENTFA/7-193
E0GKC4_ENTFA/204-367
E0GKC4_ENTFA/7-193
E0GV15_ENTFA/204-367
E0GV15_ENTFA/7-193
E0H841_ENTFA/204-367
E0H841_ENTFA/7-193
E0H9V1_ENTFA/204-367
E0H9V1_ENTFA/7-193
E0HS21_9GAMM/10-196
E0HS21_9GAMM/206-375
E0HZS5_9BACT/211-391
E0I3G0_9BACL/204-367
E0I3G0_9BACL/7-194
E0IRX4_9GAMM/10-196
E0IRX4_9GAMM/206-375
E0IYT5_ECOLW/10-196
E0IYT5_ECOLW/206-382
E0JIY7_RHIME/231-403
E0JIY7_RHIME/25-221
E0K2D1_RHIME/231-403
E0K2D1_RHIME/25-221
E0LMM2_SPHCR/10-196
E0LMM2_SPHCR/206-387
E0LWY3_9ENTR/10-196
E0LWY3_9ENTR/206-382
E0MJG1_9RHOB/230-402
E0MJG1_9RHOB/24-220
E0N6R9_NEIME/204-374
E0N6R9_NEIME/8-194
E0NEC4_PEDAC/204-366
E0NEC4_PEDAC/7-193
E0NTT3_9BACT/203-372
E0NTT3_9BACT/7-193
E0P1Y4_9FIRM/273-437
E0P939_STAAU/202-365
E0P939_STAAU/6-192
E0PC83_STREI/204-367
E0PC83_STREI/7-194
E0PII5_STRGY/204-367
E0PII5_STRGY/7-194
E0PS99_STRMT/204-366
E0PS99_STRMT/7-194
E0PV56_STRPY/204-367
E0PV56_STRPY/7-194
E0PZV2_9STRE/204-366
E0PZV2_9STRE/7-194
E0QFK0_CAMCO/199-369
E0QFK0_CAMCO/3-189
E0QJW2_9FIRM/215-379
E0R3C4_ECOLX/10-196
E0R3C4_ECOLX/206-382
E0RGM3_PAEP6/204-367
E0RGM3_PAEP6/7-192
E0RS58_SPITD/205-373
E0RS58_SPITD/5-195
E0RWH4_BUTPB/12-208
E0SG72_DICD3/10-196
E0SG72_DICD3/206-382
E0SW57_STRZA/204-366
E0SW57_STRZA/7-194
E0T9J0_EDWTF/10-196
E0T9J0_EDWTF/206-382
E0TSC9_STRZ6/204-366
E0TSC9_STRZ6/7-194
E0U4M5_BACPZ/204-367
E0U4M5_BACPZ/7-194
E0UU88_SULAO/202-370
E0UU88_SULAO/5-192
E0WRZ8_9ENTR/10-196
E0WRZ8_9ENTR/206-382
E0XYP7_9CHLR/12-207
E0XYP7_9CHLR/217-386
E1CXF8_VIBPA/10-196
E1CXF8_VIBPA/206-382
E1DD26_VIBPA/10-196
E1DD26_VIBPA/206-382
E1DMN7_VIBPA/10-196
E1DMN7_VIBPA/206-382
E1E130_LACRE/206-369
E1E130_LACRE/7-196
E1E6N8_STAAU/202-365
E1E6N8_STAAU/6-192
E1ENV0_ENTFA/204-367
E1ENV0_ENTFA/7-193
E1FCH3_9THEO/145-274
E1FCM5_9THEO/203-368
E1FCM5_9THEO/5-193
E1FF54_9THEO/212-374
E1GTR8_9BACT/201-359
E1GTR8_9BACT/5-191
E1H4P5_STRPN/204-366
E1H4P5_STRPN/7-194
E1HPH5_ECOLX/10-196
E1HPH5_ECOLX/206-382
E1I7S9_ECOLX/10-196
E1I7S9_ECOLX/206-382
E1IHI6_9CHLR/203-376
E1IHI6_9CHLR/5-193
E1ISZ6_ECOLX/10-196
E1ISZ6_ECOLX/206-382
E1J669_ECOLX/10-196
E1J669_ECOLX/206-382
E1JN18_9LACO/208-371
E1JN18_9LACO/8-198
E1JTW7_DESFR/202-371
E1JTW7_DESFR/7-192
E1K9X8_9FIRM/203-368
E1K9X8_9FIRM/5-196
E1KHW4_9FIRM/251-405
E1KN61_9BACT/201-370
E1KN61_9BACT/5-191
E1LH88_STRMT/204-366
E1LH88_STRMT/7-194
E1LLW6_STRMT/204-366
E1LLW6_STRMT/7-194
E1LTQ7_STRMT/204-366
E1LTQ7_STRMT/7-194
E1M152_STRMT/204-366
E1M152_STRMT/7-194
E1M8A1_9STRE/7-194
E1MQ22_9GAMM/10-196
E1MQ22_9GAMM/206-375
E1NEN0_9LACO/204-367
E1NEN0_9LACO/7-196
E1NIZ4_9LACO/204-367
E1NIZ4_9LACO/7-196
E1NN44_9LACO/204-367
E1NN44_9LACO/7-196
E1NS20_9LACO/7-196
E1NY17_9LACO/204-367
E1NY17_9LACO/7-196
E1P2I9_NEILA/204-374
E1P2I9_NEILA/8-194
E1PJA7_ECOAB/10-196
E1PJA7_ECOAB/206-382
E1PML3_CAMJM/199-369
E1PML3_CAMJM/3-189
E1PWH6_HELPT/226-403
E1PWH6_HELPT/7-216
E1Q081_HELPM/226-403
E1Q081_HELPM/7-216
E1Q2V7_HELPP/226-403
E1Q2V7_HELPP/7-216
E1Q7H0_HELPC/226-403
E1Q7H0_HELPC/7-216
E1QMA8_DESB2/203-372
E1QMA8_DESB2/8-193
E1R5R3_SPISS/205-374
E1R5R3_SPISS/7-195
E1RM74_XYLFG/10-197
E1RM74_XYLFG/207-376
E1S5A9_ECOUM/10-196
E1S5A9_ECOUM/206-382
E1S9D6_HELP9/226-403
E1S9D6_HELP9/7-216
E1SD95_PANVC/10-196
E1SD95_PANVC/206-382
E1SN65_FERBD/10-196
E1SN65_FERBD/206-375
E1SYN0_THESX/212-374
E1T037_THESX/203-368
E1T037_THESX/5-193
E1T089_THESX/145-274
E1TA24_BURSG/205-374
E1TA24_BURSG/9-195
E1TLA9_LACPS/204-367
E1TLA9_LACPS/7-195
E1U9V1_LISML/204-367
E1U9V1_LISML/7-195
E1UTC4_BACAS/204-367
E1UTC4_BACAS/7-194
E1V9L6_HALED/11-197
E1V9L6_HALED/207-376
E1VHG6_9GAMM/18-204
E1VHG6_9GAMM/214-383
E1W4R7_HAEP3/10-196
E1W4R7_HAEP3/206-383
E1W804_SALTS/10-196
E1W804_SALTS/206-382
E1WM61_BACF6/203-363
E1WM61_BACF6/7-193
E1X253_BACMS/203-372
E1X253_BACMS/7-193
E1X6W3_HAEI1/10-196
E1X6W3_HAEI1/206-383
E1XCA9_STRZO/204-366
E1XCA9_STRZO/7-194
E1XL73_STRZN/204-366
E1XL73_STRZN/7-194
E1XSI9_STRZI/204-366
E1XSI9_STRZI/7-194
E1Y3I0_LEGPN/10-196
E1Y3I0_LEGPN/206-375
E1YBV8_9DELT/19-204
E1YBV8_9DELT/214-383
E1YX73_9BACE/205-375
E1YX73_9BACE/7-117
E2CKD9_9RHOB/230-401
E2CKD9_9RHOB/24-220
E2JN25_BORAF/204-374
E2JN25_BORAF/6-194
E2JNR7_BORBU/204-374
E2JNR7_BORBU/6-194
E2K734_ECO57/10-196
E2K734_ECO57/206-382
E2KUN3_ECO57/10-196
E2KUN3_ECO57/206-382
E2L279_BORBU/204-374
E2L279_BORBU/6-194
E2M715_PSESM/10-196
E2M715_PSESM/206-375
E2N4L0_CAPSP/205-379
E2N4L0_CAPSP/7-195
E2NB36_9BACE/203-363
E2NB36_9BACE/7-193
E2NQ79_9FIRM/202-359
E2P471_PASHA/10-196
E2P471_PASHA/206-383
E2PB40_PASHA/10-196
E2PB40_PASHA/206-383
E2PFD0_NEIPO/204-374
E2PFD0_NEIPO/8-194
E2PS74_9RHIZ/22-218
E2PS74_9RHIZ/228-400
E2T4V9_9RALS/205-374
E2T4V9_9RALS/9-195
E2WR26_ECOLX/10-196
E2WR26_ECOLX/206-382
E2XCT3_SHIDY/10-196
E2XCT3_SHIDY/206-382
E2XLU5_PSEFL/10-196
E2XLU5_PSEFL/206-375
E2Y602_ENTFA/204-367
E2Y602_ENTFA/7-193
E2YFY2_ENTFA/204-367
E2YFY2_ENTFA/7-193
E2YL38_ENTFA/204-367
E2YL38_ENTFA/7-193
E2YY72_ENTFA/204-367
E2YY72_ENTFA/7-193
E2Z657_ENTFA/204-367
E2Z657_ENTFA/7-193
E2ZSV8_PSEAE/10-196
E2ZSV8_PSEAE/206-375
E3AVI6_9SPHI/14-202
E3AVI6_9SPHI/212-389
E3BQ92_9VIBR/10-196
E3BQ92_9VIBR/206-382
E3BR34_9LACO/204-367
E3BR34_9LACO/7-196
E3BUH3_9LACO/204-367
E3BUH3_9LACO/7-196
E3BY23_9LACO/204-367
E3BY23_9LACO/7-196
E3C484_9LACO/204-367
E3C484_9LACO/7-196
E3C7P4_9LACO/206-369
E3C7P4_9LACO/7-196
E3CCT5_STRPA/204-366
E3CCT5_STRPA/7-194
E3CHU6_STRDO/204-367
E3CHU6_STRDO/7-194
E3CS67_STRVE/204-367
E3CS67_STRVE/7-194
E3D0Z7_9BACT/17-207
E3D0Z7_9BACT/217-383
E3D1K4_NEIM7/204-374
E3D1K4_NEIM7/8-194
E3DE25_ERWSE/10-196
E3DE25_ERWSE/206-382
E3DP77_HALPG/227-382
E3DQI0_HALPG/205-385
E3DQI0_HALPG/7-195
E3DZ61_BACA1/204-367
E3DZ61_BACA1/7-194
E3E8F1_PAEPS/204-367
E3E8F1_PAEPS/7-192
E3FGY4_STIAD/10-195
E3FGY4_STIAD/205-374
E3G9U6_ENTCS/10-196
E3G9U6_ENTCS/206-382
E3GVF8_HAEI2/10-196
E3GVF8_HAEI2/206-383
E3H9U2_ILYPC/206-366
E3H9U2_ILYPC/7-196
E3HGE3_ACHXA/205-374
E3HGE3_ACHXA/9-195
E3I235_RHOVT/223-384
E3I235_RHOVT/25-213
E3IAP7_GEOS0/204-367
E3IAP7_GEOS0/7-195
E3IKV7_DESVR/202-371
E3IKV7_DESVR/7-192
E3JE73_BUCA0/10-196
E3JE73_BUCA0/206-382
E3JG52_BUCA3/10-196
E3JG52_BUCA3/206-382
E3JHL8_BUCAF/10-196
E3JHL8_BUCAF/206-382
E3JJU9_BUCAJ/10-196
E3JJU9_BUCAJ/206-382
E3PCE6_ECOH1/10-196
E3PCE6_ECOH1/206-382
E3PRR9_CLOSD/217-381
E3R3V2_9LACO/200-363
E3R3V2_9LACO/7-191
E3R9H2_9LACO/204-367
E3R9H2_9LACO/7-195
E3WID6_9LACO/163-326
E3XLG2_ECOLX/10-196
E3XLG2_ECOLX/206-382
E3YAE5_SHIFL/10-196
E3YAE5_SHIFL/206-382
E3YRW3_9LIST/204-367
E3YRW3_9LIST/7-195
E3Z9D5_LISIN/204-367
E3Z9D5_LISIN/7-195
E3ZS90_LISSE/204-367
E3ZS90_LISSE/7-195
E4A122_LISSE/204-367
E4A122_LISSE/7-195
E4I5V6_ENTFC/204-367
E4I5V6_ENTFC/7-194
E4IEM4_ENTFC/204-367
E4IEM4_ENTFC/7-194
E4IUC6_ENTFC/204-367
E4IUC6_ENTFC/7-194
E4IX67_ENTFC/204-367
E4IX67_ENTFC/7-194
E4J851_ENTFC/204-367
E4J851_ENTFC/7-194
E4JLF5_ENTFC/204-367
E4JLF5_ENTFC/7-194
E4KP62_9LACT/204-367
E4KP62_9LACT/7-195
E4KVG8_9PORP/209-362
E4L5L6_9STRE/204-367
E4L5L6_9STRE/7-194
E4LI18_9FIRM/269-432
E4MBN4_9BACT/205-375
E4MBN4_9BACT/7-195
E4MR91_CAPOC/205-379
E4MR91_CAPOC/7-196
E4P3Y4_ECO8N/10-196
E4P3Y4_ECO8N/206-382
E4PP20_MARAH/13-199
E4PP20_MARAH/209-378
E4QER2_BORBN/204-374
E4QER2_BORBN/6-194
E4QIT2_METS6/11-197
E4QIT2_METS6/207-376
E4QV27_HAEI6/10-196
E4QV27_HAEI6/206-383
E4RIB7_PSEPB/198-367
E4RIB7_PSEPB/2-188
E4RLW2_HALSL/204-385
E4RLW2_HALSL/6-194
E4RT27_LEAB4/227-399
E4S1C9_BORBJ/204-374
E4S1C9_BORBJ/6-194
E4SI25_LACAR/200-363
E4SI25_LACAR/7-191
E4STT6_STRTN/204-367
E4STT6_STRTN/7-194
E4SY54_LACDN/204-367
E4SY54_LACDN/7-195
E4T4J8_PALPW/203-372
E4TA39_RIEAD/205-379
E4TA39_RIEAD/7-195
E4TFX1_CALNY/203-373
E4TFX1_CALNY/7-193
E4TKZ3_MARTH/207-378
E4TKZ3_MARTH/9-197
E4U209_SULKY/202-370
E4U209_SULKY/5-192
E4U8Q4_OCEP5/203-372
E4U8Q4_OCEP5/6-193
E4UB94_LIBSC/230-402
E4UB94_LIBSC/24-220
E4VDM2_9HELI/1-159
E4VHK6_9HELI/206-377
E4VHK6_9HELI/9-196
E4VWA1_BACFR/203-363
E4VWA1_BACFR/7-193
E4ZBI9_NEIL0/204-374
E4ZBI9_NEIL0/8-194
E5ALH0_BURRH/205-374
E5ALH0_BURRH/9-195
E5B8G7_ERWAM/10-196
E5B8G7_ERWAM/206-382
E5BHL8_9FUSO/13-198
E5BJL4_9FUSO/13-198
E5BYD9_9FUSO/10-197
E5BYD9_9FUSO/207-365
E5C1C1_9FUSO/8-193
E5C9R7_9BACE/203-361
E5C9R7_9BACE/7-193
E5CN90_STAHO/202-365
E5CN90_STAHO/6-193
E5CQP2_9STAP/202-365
E5CQP2_9STAP/6-192
E5QXM7_STAAH/202-365
E5QXM7_STAAH/6-192
E5RB82_STAAG/202-365
E5RB82_STAAG/6-192
E5TEH3_STAAU/202-365
E5TEH3_STAAU/6-192
E5TND4_STAAU/202-365
E5TND4_STAAU/6-192
E5TRN1_STAAU/202-365
E5TRN1_STAAU/6-192
E5UDH2_ALCXX/205-374
E5UDH2_ALCXX/9-195
E5UL85_NEIMU/205-375
E5UL85_NEIMU/9-195
E5UN57_9BACE/203-373
E5UN57_9BACE/7-193
E5V0V6_9BACL/203-366
E5V0V6_9BACL/6-187
E5V7I7_9BACE/204-372
E5V7I7_9BACE/7-194
E5W2X4_9BACI/204-367
E5W2X4_9BACI/7-194
E5WD93_9BACI/204-367
E5WD93_9BACI/7-195
E5WJI3_9BACI/214-378
E5WVU1_9BACE/203-364
E5WVU1_9BACE/7-193
E5Y4J9_BILWA/203-372
E5Y4J9_BILWA/7-193
E5YIV1_9ENTR/10-196
E5YIV1_9ENTR/206-382
E5YUG0_9BACL/204-367
E5YUG0_9BACL/7-193
E5Z9P8_CAMJE/199-369
E5Z9P8_CAMJE/3-189
E5ZF07_CAMJE/199-369
E5ZF07_CAMJE/3-189
E5ZJB4_CAMJE/199-369
E5ZJB4_CAMJE/3-189
E6A060_ECOLX/10-196
E6A060_ECOLX/206-382
E6A496_ECOLX/10-196
E6A496_ECOLX/206-382
E6AK31_ECOLX/10-196
E6AK31_ECOLX/206-382
E6B7M2_ECOLX/10-196
E6B7M2_ECOLX/206-382
E6BU22_ECOLX/10-196
E6BU22_ECOLX/206-382
E6ENT7_ENTFA/204-367
E6ENT7_ENTFA/7-193
E6F048_ENTFA/204-367
E6F048_ENTFA/7-193
E6F7F5_ENTFA/204-367
E6F7F5_ENTFA/7-193
E6FDZ1_ENTFA/204-367
E6FDZ1_ENTFA/7-193
E6FNZ5_ENTFA/204-367
E6FNZ5_ENTFA/7-193
E6FSR6_ENTFA/204-367
E6FSR6_ENTFA/7-193
E6G374_ENTFA/204-367
E6G374_ENTFA/7-193
E6G9U9_ENTFA/204-367
E6G9U9_ENTFA/7-193
E6GQ22_ENTFA/204-367
E6GQ22_ENTFA/7-193
E6GUC2_ENTFA/204-367
E6GUC2_ENTFA/7-193
E6H5M9_ENTFA/204-367
E6H5M9_ENTFA/7-193
E6HFJ8_ENTFA/204-367
E6HFJ8_ENTFA/7-193
E6HKU5_ENTFA/204-367
E6HKU5_ENTFA/7-193
E6HYK8_ENTFA/204-367
E6HYK8_ENTFA/7-193
E6I5I0_ENTFA/204-367
E6I5I0_ENTFA/7-193
E6I7Z9_ENTFA/204-367
E6I7Z9_ENTFA/7-193
E6IJZ3_ENTFA/204-367
E6IJZ3_ENTFA/7-193
E6IV46_ENTFA/204-367
E6IV46_ENTFA/7-193
E6J0F5_STRAP/204-366
E6J0F5_STRAP/7-194
E6JFG3_RIEAN/205-379
E6JFG3_RIEAN/7-195
E6JL41_STAEP/202-365
E6JL41_STAEP/6-192
E6JUS4_9SPIO/205-373
E6JUS4_9SPIO/5-195
E6K495_9BACT/202-369
E6K495_9BACT/6-192
E6KNP7_STRSA/204-366
E6KNP7_STRSA/7-194
E6KWD3_9PAST/10-196
E6KWD3_9PAST/206-385
E6L6E5_9PROT/206-382
E6L6E5_9PROT/8-196
E6L8P8_CAMUP/199-369
E6L8P8_CAMUP/3-189
E6LCJ2_9ENTE/204-367
E6LCJ2_9ENTE/7-194
E6LUI8_9LACO/204-367
E6LUI8_9LACO/7-195
E6M887_STALU/202-365
E6M887_STALU/6-193
E6MPK2_9BACT/201-367
E6MPK2_9BACT/5-192
E6MX68_NEIMH/204-374
E6MX68_NEIMH/8-194
E6NEJ8_HELPI/226-403
E6NEJ8_HELPI/7-216
E6NI57_HELPK/226-403
E6NI57_HELPK/7-216
E6NNN9_HELPL/226-403
E6NNN9_HELPL/7-216
E6NSE5_HELPQ/226-403
E6NSE5_HELPQ/7-216
E6PDR2_9ZZZZ/203-371
E6PDR2_9ZZZZ/6-193
E6PTH0_9ZZZZ/209-378
E6PTH0_9ZZZZ/9-199
E6Q2G9_9ZZZZ/203-371
E6Q2G9_9ZZZZ/6-193
E6QM41_9ZZZZ/206-372
E6QM41_9ZZZZ/9-196
E6RL69_PSEU9/10-196
E6RL69_PSEU9/206-375
E6RWD9_CAMJS/199-369
E6RWD9_CAMJS/3-189
E6RXA5_CAMJC/199-369
E6RXA5_CAMJC/3-189
E6S2P6_HELPF/12-221
E6S2P6_HELPF/231-408
E6SVK1_BACT6/203-363
E6SVK1_BACT6/7-193
E6T2Q6_SHEB6/10-196
E6T2Q6_SHEB6/206-375
E6TTS4_BACCJ/204-367
E6TTS4_BACCJ/7-195
E6U171_BACCJ/217-446
E6UTW1_CLOTL/203-370
E6UTW1_CLOTL/5-195
E6UUN2_VARPD/204-373
E6UUN2_VARPD/9-194
E6VLT2_RHOPX/229-400
E6VLT2_RHOPX/23-219
E6VXG4_DESAO/202-372
E6VXG4_DESAO/7-192
E6W424_DESIS/12-198
E6W424_DESIS/208-377
E6W7M1_PANSA/10-196
E6W7M1_PANSA/206-382
E6WQQ1_PSEUU/10-197
E6WQQ1_PSEUU/207-376
E6WZP5_NITSE/202-370
E6WZP5_NITSE/5-192
E6X5X0_CELAD/205-379
E6X5X0_CELAD/7-195
E6XFN2_SHEP2/10-196
E6XFN2_SHEP2/206-375
E6YII6_BARC7/16-212
E6YII6_BARC7/222-392
E6YMM2_9RHIZ/16-212
E6YMM2_9RHIZ/222-390
E6YRZ4_9RHIZ/17-213
E6YRZ4_9RHIZ/223-391
E6YWA8_9RHIZ/17-213
E6YWA8_9RHIZ/223-391
E6Z038_9RHIZ/16-212
E6Z038_9RHIZ/222-392
E7A5D1_HAEIF/10-196
E7A5D1_HAEIF/206-383
E7A915_HELFC/202-371
E7A915_HELFC/5-192
E7AI12_HAEIF/10-196
E7AI12_HAEIF/206-383
E7B490_YERE1/10-196
E7B490_YERE1/206-382
E7BEQ4_NEIMW/204-374
E7BEQ4_NEIMW/8-194
E7C1C6_9DELT/198-365
E7C1C6_9DELT/2-188
E7FQX5_9LACO/207-370
E7FQX5_9LACO/7-198
E7FYZ5_9HELI/202-371
E7FYZ5_9HELI/5-192
E7G554_9HELI/202-371
E7G554_9HELI/5-192
E7GEY8_9FIRM/202-362
E7GXL6_STRAP/204-366
E7GXL6_STRAP/7-194
E7H3P0_9BURK/11-200
E7H3P0_9BURK/209-376
E7H7G7_ECOLX/10-196
E7H7G7_ECOLX/206-382
E7HYC5_ECOLX/10-196
E7HYC5_ECOLX/206-382
E7IEK3_ECOLX/10-196
E7IEK3_ECOLX/206-382
E7IYC7_ECOLX/10-196
E7IYC7_ECOLX/206-382
E7JCZ8_ECOLX/10-196
E7JCZ8_ECOLX/206-382
E7JHK1_ECOLX/10-196
E7JHK1_ECOLX/206-382
E7K3B0_SHISO/10-196
E7K3B0_SHISO/206-382
E7M9Z9_9BACL/1-185
E7M9Z9_9BACL/195-358
E7MG50_STAAU/202-365
E7MG50_STAAU/6-192
E7MSU5_STAAU/202-365
E7MSU5_STAAU/6-192
E7N1L6_9FIRM/269-432
E7NQ71_TREPH/206-376
E7NQ71_TREPH/5-198
E7P9V5_PSESG/10-196
E7P9V5_PSESG/206-375
E7PKA0_PSESG/10-196
E7PKA0_PSESG/206-375
E7PVA7_STRDY/204-367
E7PVA7_STRDY/7-194
E7RHK8_9BACL/204-367
E7RHK8_9BACL/7-194
E7RNC9_9BACT/202-371
E7RNC9_9BACT/6-192
E7RYP2_9BURK/205-374
E7RYP2_9BURK/9-195
E7S5K3_STRAG/204-367
E7S5K3_STRAG/7-194
E7SCW4_9STRE/204-366
E7SCW4_9STRE/7-194
E7SQY5_SHIDY/10-196
E7SQY5_SHIDY/206-382
E7T0F5_SHIBO/10-196
E7T0F5_SHIBO/206-382
E7THR1_SHIFL/10-196
E7THR1_SHIFL/206-382
E7TQ99_ECO57/10-196
E7TQ99_ECO57/206-382
E7U0V5_ECOLX/10-196
E7U0V5_ECOLX/206-382
E7UIT8_ECOLX/10-196
E7UIT8_ECOLX/206-382
E7V4U6_SALTY/10-196
E7V4U6_SALTY/206-382
E7V7Y5_SALMO/10-196
E7V7Y5_SALMO/206-382
E7VJN2_SALMO/10-196
E7VJN2_SALMO/206-382
E7VZV4_SALMO/10-196
E7VZV4_SALMO/206-382
E7WBW9_SALMO/10-196
E7WBW9_SALMO/206-382
E7WRU7_SALMO/10-196
E7WRU7_SALMO/206-382
E7WXS9_SALMO/10-196
E7WXS9_SALMO/206-382
E7XBR3_SALMO/10-196
E7XBR3_SALMO/206-382
E7XGF8_SALMO/10-196
E7XGF8_SALMO/206-382
E7Y4T6_SALMO/10-196
E7Y4T6_SALMO/206-382
E7Y5V1_SALMO/10-196
E7Y5V1_SALMO/206-382
E7YTF9_SALMO/10-196
E7YTF9_SALMO/206-382
E7Z0K9_SALMO/10-196
E7Z0K9_SALMO/206-382
E7ZGW8_SALMO/10-196
E7ZGW8_SALMO/206-382
E7ZPM1_SALMO/10-196
E7ZPM1_SALMO/206-382
E8A290_SALMO/10-196
E8A290_SALMO/206-382
E8AH77_SALMO/10-196
E8AH77_SALMO/206-382
E8AMB1_SALMO/10-196
E8AMB1_SALMO/206-382
E8AXG4_SALMO/10-196
E8AXG4_SALMO/206-382
E8B858_SALMO/10-196
E8B858_SALMO/206-382
E8BVB3_SALMO/10-196
E8BVB3_SALMO/206-382
E8BX36_SALMO/10-196
E8BX36_SALMO/206-382
E8CDJ7_SALMO/10-196
E8CDJ7_SALMO/206-382
E8CRN1_SALMO/10-196
E8CRN1_SALMO/206-382
E8D7B0_SALMO/10-196
E8D7B0_SALMO/206-382
E8DGE0_SALMO/10-196
E8DGE0_SALMO/206-382
E8DWR8_SALMO/10-196
E8DWR8_SALMO/206-382
E8E0C8_SALMO/10-196
E8E0C8_SALMO/206-382
E8ECI8_SALMO/10-196
E8ECI8_SALMO/206-382
E8EW91_SALMO/10-196
E8EW91_SALMO/206-382
E8F0G7_SALMO/10-196
E8F0G7_SALMO/206-382
E8FH57_SALMO/10-196
E8FH57_SALMO/206-382
E8FUZ0_SALMO/10-196
E8FUZ0_SALMO/206-382
E8G309_SALMO/10-196
E8G309_SALMO/206-382
E8GJT9_SALMO/10-196
E8GJT9_SALMO/206-382
E8GS43_SALMO/10-196
E8GS43_SALMO/206-382
E8H200_ECO57/10-196
E8H200_ECO57/206-382
E8HFR3_ECOLX/10-196
E8HFR3_ECOLX/206-382
E8HUK1_ECOLX/10-196
E8HUK1_ECOLX/206-382
E8I8C8_ECOLX/10-196
E8I8C8_ECOLX/206-382
E8IMA7_ECOLX/10-196
E8IMA7_ECOLX/206-382
E8J172_ECO57/10-196
E8J172_ECO57/206-382
E8JM24_STREI/204-367
E8JM24_STREI/7-194
E8JUM9_STRCR/18-205
E8JUM9_STRCR/215-377
E8K333_9STRE/204-366
E8K333_9STRE/7-194
E8K3B8_STRPA/204-366
E8K3B8_STRPA/7-194
E8KDS1_9STRE/18-205
E8KDS1_9STRE/215-377
E8KFV1_9PAST/10-195
E8KFV1_9PAST/205-382
E8KQW4_STRSA/204-366
E8KQW4_STRSA/7-194
E8KVR8_STRVE/204-367
E8KVR8_STRVE/7-194
E8L4A4_9RHIZ/21-217
E8L4A4_9RHIZ/227-398
E8LKX4_9GAMM/221-405
E8LKX4_9GAMM/23-211
E8LNE7_9VIBR/10-196
E8LNE7_9VIBR/206-382
E8M7G5_9VIBR/10-196
E8M7G5_9VIBR/206-382
E8MYN5_ANATU/205-374
E8MYN5_ANATU/9-195
E8NJW8_SALET/10-196
E8NJW8_SALET/206-382
E8P3F9_YERPH/10-196
E8P3F9_YERPH/206-382
E8PFV4_ACIB1/207-378
E8PFV4_ACIB1/8-197
E8PK41_THESS/200-369
E8PK41_THESS/3-190
E8Q5Q6_BLOVB/10-196
E8Q5Q6_BLOVB/206-382
E8QCA5_STRED/204-367
E8QCA5_STRED/7-194
E8QGV0_HELP7/225-402
E8QGV0_HELP7/7-215
E8QI75_HELP4/226-403
E8QI75_HELP4/7-216
E8QQB2_HELPR/226-403
E8QQB2_HELPR/7-216
E8QSJ5_HELPW/226-403
E8QSJ5_HELPW/7-216
E8RD74_9DELT/223-392
E8RD74_9DELT/28-213
E8RR21_9CAUL/233-405
E8RR21_9CAUL/33-223
E8SFP2_STAPH/202-365
E8SFP2_STAPH/6-193
E8SRR6_NEIGO/204-374
E8SRR6_NEIGO/8-194
E8SYG4_GEOS2/204-367
E8SYG4_GEOS2/7-194
E8T6N3_THEA1/211-371
E8TF59_MESCW/18-214
E8TF59_MESCW/224-395
E8TR67_ALIDB/204-373
E8TR67_ALIDB/9-194
E8U8A5_DEIML/204-373
E8U8A5_DEIML/7-194
E8UEF4_TAYEM/10-198
E8UEF4_TAYEM/208-376
E8UKJ5_STREJ/204-367
E8UKJ5_STREJ/7-194
E8UR31_THEBF/203-368
E8UR31_THEBF/5-193
E8UVT8_THEBF/212-374
E8V7Q6_TERSS/205-377
E8V7Q6_TERSS/8-196
E8V9L9_BACST/204-367
E8V9L9_BACST/7-194
E8VRE6_VIBVU/10-196
E8VRE6_VIBVU/206-382
E8WRT9_GEOS8/10-195
E8WRT9_GEOS8/205-374
E8WX84_ACISM/206-381
E8WX84_ACISM/9-196
E8XH43_SALT4/10-196
E8XH43_SALT4/206-382
E8XTB2_RAHSY/10-196
E8XTB2_RAHSY/206-382
E8YDJ6_ECOKO/10-196
E8YDJ6_ECOKO/206-382
E8YFX9_9BURK/205-374
E8YFX9_9BURK/9-195
E8ZLT7_CLOB0/216-367
E8ZUA2_CLOB0/203-366
E8ZUA2_CLOB0/5-193
E8ZXP9_SALET/10-196
E8ZXP9_SALET/206-382
E9CPF5_9ENTR/10-196
E9CPF5_9ENTR/206-382
E9DNM8_9STRE/204-367
E9DNM8_9STRE/7-194
E9FI49_9STRE/204-366
E9FI49_9STRE/7-194
E9FN43_9STRE/204-366
E9FN43_9STRE/7-194
E9RN83_LACRE/206-369
E9RN83_LACRE/7-196
E9S3V8_TREDE/207-377
E9S3V8_TREDE/6-197
E9TIG4_ECOLX/10-196
E9TIG4_ECOLX/206-382
E9TZ47_ECOLX/10-196
E9TZ47_ECOLX/206-382
E9UAC5_ECOLX/10-196
E9UAC5_ECOLX/206-382
E9VBN7_ECOLX/10-196
E9VBN7_ECOLX/206-382
E9VTB8_ECOLX/10-196
E9VTB8_ECOLX/206-382
E9W2D8_ECOLX/10-196
E9W2D8_ECOLX/206-382
E9WL29_ECOLX/10-196
E9WL29_ECOLX/206-382
E9WZ77_ECOLX/10-196
E9WZ77_ECOLX/206-382
E9X9U5_ECOLX/10-196
E9X9U5_ECOLX/206-382
E9XQN2_ECOLX/10-196
E9XQN2_ECOLX/206-382
E9Y5C7_ECOLX/10-196
E9Y5C7_ECOLX/206-382
E9YHV1_ECOLX/10-196
E9YHV1_ECOLX/206-382
E9YYY2_ECOLX/10-196
E9YYY2_ECOLX/206-382
E9ZAH1_ESCFE/10-196
E9ZAH1_ESCFE/206-382
E9ZSU9_NEIME/204-374
E9ZSU9_NEIME/8-194
E9ZYJ5_NEIME/8-66
F0A3S5_NEIME/204-374
F0A3S5_NEIME/8-194
F0A9K7_NEIME/204-374
F0A9K7_NEIME/8-194
F0AF93_NEIME/204-374
F0AF93_NEIME/8-194
F0AKU2_NEIME/204-374
F0AKU2_NEIME/8-194
F0ARE6_NEIME/204-374
F0ARE6_NEIME/8-194
F0AXA4_NEIME/8-119
F0B2T5_NEIME/204-374
F0B2T5_NEIME/8-194
F0BCK6_9XANT/10-197
F0BCK6_9XANT/207-376
F0BP50_9XANT/10-197
F0BP50_9XANT/207-376
F0C1A6_9XANT/10-197
F0C1A6_9XANT/207-376
F0D1E8_STAAU/202-365
F0D1E8_STAAU/6-192
F0DE80_STAAU/202-365
F0DE80_STAAU/6-192
F0DHS7_9FIRM/133-299
F0DHS7_9FIRM/8-124
F0DHX2_9FIRM/220-400
F0DTK2_9FIRM/211-373
F0DW90_9FIRM/203-366
F0DW90_9FIRM/5-193
F0E795_9PSED/10-196
F0E795_9PSED/206-375
F0EP19_ENTCA/204-367
F0EP19_ENTCA/7-194
F0EUQ3_HAEPA/10-196
F0EUQ3_HAEPA/206-383
F0EXU5_9NEIS/203-373
F0EXU5_9NEIS/8-193
F0F7B2_9BACT/201-370
F0F7B2_9BACT/5-191
F0FEY2_STRSA/204-366
F0FEY2_STRSA/7-194
F0FKY9_STRSA/204-366
F0FKY9_STRSA/7-194
F0FS27_STRSA/204-366
F0FS27_STRSA/7-194
F0GKZ7_9BURK/205-374
F0GKZ7_9BURK/9-195
F0GM99_9LACO/204-367
F0GM99_9LACO/7-196
F0GQZ8_9LACO/204-367
F0GQZ8_9LACO/7-196
F0H6Z6_9BACT/201-370
F0H6Z6_9BACT/5-191
F0HHB7_9FIRM/209-370
F0HY04_LACDL/204-367
F0HY04_LACDL/7-195
F0I021_STRSA/204-366
F0I021_STRSA/7-194
F0I918_STRSA/204-366
F0I918_STRSA/7-194
F0INW5_STRSA/204-366
F0INW5_STRSA/7-194
F0IT20_STRSA/204-366
F0IT20_STRSA/7-194
F0J157_ACIMA/228-399
F0J157_ACIMA/32-218
F0JF55_DESDE/202-372
F0JF55_DESDE/7-192
F0JPZ4_ESCFE/10-196
F0JPZ4_ESCFE/206-382
F0K1K6_LACD2/204-367
F0K1K6_LACD2/7-195
F0K5T9_CLOAE/203-365
F0K5T9_CLOAE/5-194
F0KAF6_CLOAE/213-376
F0KHC4_ACICP/208-379
F0KHC4_ACICP/9-198
F0KZH6_YERE3/1-174
F0KZH6_YERE3/184-360
F0L7Y3_9RHIZ/231-403
F0L7Y3_9RHIZ/25-221
F0LWA2_VIBFU/10-196
F0LWA2_VIBFU/206-382
F0MEY5_NEIMG/204-374
F0MEY5_NEIMG/8-194
F0MPC1_NEIMM/204-374
F0MPC1_NEIMM/8-194
F0MZT0_NEIMP/204-374
F0MZT0_NEIMP/8-194
F0N4J8_NEIMO/204-374
F0N4J8_NEIMO/8-194
F0NA89_NEIMN/204-374
F0NA89_NEIMN/8-194
F0NU37_LACHH/200-363
F0NU37_LACHH/7-191
F0P049_WEEVC/205-379
F0P049_WEEVC/7-195
F0P7P0_STAPE/202-365
F0P7P0_STAPE/6-193
F0PBT3_ENTF6/204-367
F0PBT3_ENTF6/7-193
F0PRQ4_BACT0/204-367
F0PRQ4_BACT0/7-194
F0Q7Z5_ACIAP/204-373
F0Q7Z5_ACIAP/9-194
F0QK02_ACIBD/208-379
F0QK02_ACIBD/9-198
F0R3F2_BACSH/203-371
F0R3F2_BACSH/7-193
F0RDT6_CELLC/205-379
F0RDT6_CELLC/7-195
F0RLJ8_DEIPM/199-368
F0RLJ8_DEIPM/2-189
F0RYV5_SPHGB/205-374
F0RYV5_SPHGB/7-195
F0S430_DESTD/211-373
F0S430_DESTD/6-200
F0SDJ6_PEDSD/15-203
F0SDJ6_PEDSD/213-390
F0T221_SYNGF/212-367
F0T221_SYNGF/4-202
F0TDV5_LACA3/200-363
F0TDV5_LACA3/7-191
F0TNF0_RIEAR/205-379
F0TNF0_RIEAR/7-195
F0VW68_STRG2/204-367
F0VW68_STRG2/7-194
F1TAQ6_9CLOT/229-391
F1THR5_9CLOT/203-372
F1THR5_9CLOT/5-193
F1VUC2_9BURK/205-374
F1VUC2_9BURK/9-195
F1XKM5_ECO57/10-196
F1XKM5_ECO57/206-382
F1Y1X2_ECO57/10-196
F1Y1X2_ECO57/206-382
F1YWM3_9PROT/282-468
F1YWM3_9PROT/86-272
F1Z2C1_9STRE/204-367
F1Z2C1_9STRE/7-194
F1ZDQ8_9SPHN/10-196
F1ZDQ8_9SPHN/206-386
F1ZEC0_ECOLX/10-196
F1ZEC0_ECOLX/206-382
F1ZRL6_9FLAO/13-202
F1ZRL6_9FLAO/212-386
F1ZTC9_THEET/212-374
F1ZVH9_THEET/145-274
F1ZYS3_THEET/203-368
F1ZYS3_THEET/5-193
F2A251_RHIET/231-403
F2A251_RHIET/25-221
F2B7A6_STRPN/204-366
F2B7A6_STRPN/7-194
F2BB03_9NEIS/203-375
F2BB03_9NEIS/7-193
F2BJT3_STRSA/204-366
F2BJT3_STRSA/7-194
F2BU15_STRSA/204-366
F2BU15_STRSA/7-194
F2C3P7_HAEAE/10-196
F2C3P7_HAEAE/206-383
F2C7L2_STRSA/204-366
F2C7L2_STRSA/7-194
F2CE34_STRSA/204-366
F2CE34_STRSA/7-194
F2CLR1_STRSA/204-366
F2CLR1_STRSA/7-194
F2EXX4_PANAN/10-196
F2EXX4_PANAN/206-382
F2F6Z8_9BACL/204-367
F2F6Z8_9BACL/7-193
F2F8T6_9BACL/212-377
F2FD14_SALDU/10-196
F2FD14_SALDU/206-382
F2FVW6_SALGL/10-196
F2FVW6_SALGL/206-382
F2GD13_ALTMD/295-461
F2GD13_ALTMD/99-285
F2GQK2_BRUME/22-218
F2GQK2_BRUME/228-400
F2H1E8_BACTU/204-367
F2H1E8_BACTU/7-194
F2HNN3_LACLA/204-367
F2HNN3_LACLA/7-194
F2HV45_BRUME/22-218
F2HV45_BRUME/228-400
F2I254_9RICK/206-374
F2I254_9RICK/8-196
F2I5T0_9LACT/204-367
F2I5T0_9LACT/7-194
F2IAQ2_9FLAO/208-380
F2IAQ2_9FLAO/8-198
F2IR74_VIBCH/10-196
F2IR74_VIBCH/206-382
F2J284_9PROT/230-401
F2J284_9PROT/24-220
F2JA25_HELPY/226-403
F2JA25_HELPY/7-216
F2JF12_HELPY/226-403
F2JF12_HELPY/7-216
F2JQB9_9FIRM/220-550
F2JVW4_9GAMM/198-367
F2JVW4_9GAMM/2-187
F2K598_PSEBR/10-196
F2K598_PSEBR/206-375
F2KX05_9BACT/201-370
F2KX05_9BACT/5-191
F2L7J1_BURGA/205-374
F2L7J1_BURGA/9-195
F2LW09_9DELT/10-196
F2LW09_9DELT/206-375
F2LYX5_LACAM/200-363
F2LYX5_LACAM/7-191
F2MCH1_LACCA/204-367
F2MCH1_LACCA/7-193
F2MLH9_LACCA/204-367
F2MLH9_LACCA/7-193
F2MMF7_ENTFA/204-367
F2MMF7_ENTFA/7-193
F2N1G4_PSEST/10-196
F2N1G4_PSEST/206-375
F2NG67_9DELT/201-370
F2NG67_9DELT/6-191
F2NML8_9DEIN/203-372
F2NML8_9DEIN/6-193
F2NVQ6_9SPIO/206-376
F2NVQ6_9SPIO/5-197
F2PAQ8_PHOMO/10-196
F2PAQ8_PHOMO/206-382
F2QC72_STROR/204-366
F2QC72_STROR/7-194
FTSA_AGRT5/231-403
FTSA_AGRT5/25-221
FTSA_BACSU/204-367
FTSA_BACSU/7-194
FTSA_BORBU/204-374
FTSA_BORBU/6-194
FTSA_BUCAI/10-196
FTSA_BUCAI/206-382
FTSA_BUCAP/10-196
FTSA_BUCAP/206-382
FTSA_BUCBP/10-196
FTSA_BUCBP/206-386
FTSA_ECO57/10-196
FTSA_ECO57/206-382
FTSA_ECOL6/10-196
FTSA_ECOL6/206-382
FTSA_ECOLI/10-196
FTSA_ECOLI/206-382
FTSA_ENTFA/204-367
FTSA_ENTFA/7-193
FTSA_ENTHR/204-367
FTSA_ENTHR/7-193
FTSA_HAEIN/10-196
FTSA_HAEIN/206-383
FTSA_HELPJ/226-403
FTSA_HELPJ/7-216
FTSA_HELPY/225-402
FTSA_HELPY/7-215
FTSA_NEIMB/204-374
FTSA_NEIMB/8-194
FTSA_PORGI/208-376
FTSA_PORGI/8-198
FTSA_PSEAE/10-196
FTSA_PSEAE/206-375
FTSA_RHIME/231-403
FTSA_RHIME/25-221
FTSA_RHIRD/231-403
FTSA_RHIRD/25-221
FTSA_SHIFL/10-196
FTSA_SHIFL/206-382
FTSA_STAA8/202-365
FTSA_STAA8/6-192
FTSA_STAAC/202-365
FTSA_STAAC/6-192
FTSA_STAAM/202-365
FTSA_STAAM/6-192
FTSA_STAAN/202-365
FTSA_STAAN/6-192
FTSA_STAAR/202-365
FTSA_STAAR/6-192
FTSA_STAAS/202-365
FTSA_STAAS/6-192
FTSA_STAAW/202-365
FTSA_STAAW/6-192
FTSA_STAEQ/202-365
FTSA_STAEQ/6-192
FTSA_STAES/202-365
FTSA_STAES/6-193
O52470_PSEPU/10-196
O52470_PSEPU/206-375
O66808_AQUAE/207-377
O66808_AQUAE/4-197
O83404_TREPA/206-378
O83404_TREPA/5-196
Q01Q51_SOLUE/204-373
Q01Q51_SOLUE/8-196
Q02H32_PSEAB/10-196
Q02H32_PSEAB/206-375
Q02WY0_LACLS/204-367
Q02WY0_LACLS/7-194
Q039R5_LACC3/204-367
Q039R5_LACC3/7-193
Q03EY4_PEDPA/204-366
Q03EY4_PEDPA/7-193
Q03L95_STRTD/204-367
Q03L95_STRTD/7-194
Q03QH7_LACBA/204-367
Q03QH7_LACBA/7-194
Q03W37_LEUMM/204-367
Q03W37_LEUMM/7-193
Q042Q1_LACGA/204-367
Q042Q1_LACGA/7-195
Q04B70_LACDB/199-362
Q04B70_LACDB/2-190
Q04ET2_OENOB/2-192
Q04ET2_OENOB/201-370
Q04JA2_STRP2/204-366
Q04JA2_STRP2/7-194
Q04VM9_LEPBJ/207-376
Q04VM9_LEPBJ/9-197
Q04XU4_LEPBL/207-376
Q04XU4_LEPBL/9-197
Q057T7_BUCCC/10-197
Q057T7_BUCCC/206-382
Q07PS5_RHOP5/231-403
Q07PS5_RHOP5/25-221
Q07WI8_SHEFN/10-196
Q07WI8_SHEFN/206-375
Q09BM8_STIAD/136-305
Q0A6K7_ALHEH/10-196
Q0A6K7_ALHEH/206-375
Q0AJE6_NITEC/11-197
Q0AJE6_NITEC/207-376
Q0AMX3_MARMM/223-395
Q0AMX3_MARMM/24-213
Q0AUE4_SYNWW/215-378
Q0AYQ2_SYNWW/207-376
Q0AYQ2_SYNWW/9-197
Q0BIJ7_BURCM/205-374
Q0BIJ7_BURCM/9-195
Q0BK03_FRATO/204-374
Q0BK03_FRATO/8-194
Q0BV30_GRABC/225-396
Q0BV30_GRABC/29-215
Q0C572_HYPNA/20-209
Q0C572_HYPNA/219-391
Q0EYH9_9PROT/204-373
Q0EYH9_9PROT/8-194
Q0F4V3_9RHOB/235-407
Q0F4V3_9RHOB/24-225
Q0FIR9_9RHOB/234-406
Q0FIR9_9RHOB/24-224
Q0G595_9RHIZ/230-402
Q0G595_9RHIZ/25-220
Q0HE86_SHESM/10-196
Q0HE86_SHESM/206-375
Q0HZR3_SHESR/10-196
Q0HZR3_SHESR/206-375
Q0I1C9_HAES1/10-196
Q0I1C9_HAES1/206-383
Q0K6M8_CUPNH/205-374
Q0K6M8_CUPNH/9-195
Q0PAI4_CAMJE/201-371
Q0PAI4_CAMJE/5-191
Q0SNL1_BORAP/204-374
Q0SNL1_BORAP/6-194
Q0SS56_CLOPS/203-363
Q0SS56_CLOPS/5-195
Q0T8A3_SHIF8/1-165
Q0T8A3_SHIF8/175-351
Q0TLP5_ECOL5/10-196
Q0TLP5_ECOL5/206-382
Q0TPI8_CLOP1/203-363
Q0TPI8_CLOP1/5-195
Q0VRZ8_ALCBS/205-374
Q0VRZ8_ALCBS/9-195
Q0YPT8_9CHLB/206-376
Q0YPT8_9CHLB/7-196
Q11GT0_MESSB/17-213
Q11GT0_MESSB/223-396
Q11RH8_CYTH3/19-207
Q11RH8_CYTH3/217-388
Q12EL1_POLSJ/204-373
Q12EL1_POLSJ/9-194
Q12SC3_SHEDO/10-196
Q12SC3_SHEDO/206-375
Q133X8_RHOPS/215-387
Q133X8_RHOPS/9-205
Q13TZ6_BURXL/205-374
Q13TZ6_BURXL/9-195
Q14JP7_FRAT1/204-374
Q14JP7_FRAT1/8-194
Q15Q21_PSEA6/10-196
Q15Q21_PSEA6/206-375
Q163J6_ROSDO/235-407
Q163J6_ROSDO/24-225
Q17Y36_HELAH/226-403
Q17Y36_HELAH/7-216
Q1AVX6_RUBXD/202-365
Q1AVX6_RUBXD/7-192
Q1BZF9_BURCA/205-374
Q1BZF9_BURCA/9-195
Q1C218_YERPA/10-196
Q1C218_YERPA/206-382
Q1CMM3_YERPN/10-196
Q1CMM3_YERPN/206-382
Q1CSP6_HELPH/225-402
Q1CSP6_HELPH/7-215
Q1D0T5_MYXXD/10-195
Q1D0T5_MYXXD/205-374
Q1GAT3_LACDA/204-367
Q1GAT3_LACDA/7-195
Q1GIU5_SILST/241-413
Q1GIU5_SILST/30-231
Q1GRY4_SPHAL/10-196
Q1GRY4_SPHAL/206-377
Q1GZ06_METFK/11-197
Q1GZ06_METFK/207-376
Q1I5C2_PSEE4/10-196
Q1I5C2_PSEE4/206-375
Q1IKZ7_ACIBL/206-381
Q1IKZ7_ACIBL/9-196
Q1IXL4_DEIGD/208-383
Q1IXV5_DEIGD/204-373
Q1IXV5_DEIGD/7-194
Q1J5S9_STRPF/204-367
Q1J5S9_STRPF/7-194
Q1JAT8_STRPB/204-367
Q1JAT8_STRPB/7-194
Q1JG13_STRPD/204-367
Q1JG13_STRPD/7-194
Q1JKY7_STRPC/204-367
Q1JKY7_STRPC/7-194
Q1JXC0_DESAC/204-373
Q1JXC0_DESAC/9-194
Q1LIN0_RALME/205-374
Q1LIN0_RALME/9-195
Q1ME41_RHIL3/231-403
Q1ME41_RHIL3/25-221
Q1MPB5_LAWIP/203-372
Q1MPB5_LAWIP/7-193
Q1MYC4_9GAMM/10-196
Q1MYC4_9GAMM/206-375
Q1N706_9SPHN/10-196
Q1N706_9SPHN/206-386
Q1NTY7_9DELT/10-195
Q1NTY7_9DELT/205-374
Q1Q948_PSYCK/220-402
Q1Q948_PSYCK/23-211
Q1QNT7_NITHX/229-401
Q1QNT7_NITHX/23-219
Q1QVH1_CHRSD/11-197
Q1QVH1_CHRSD/207-376
Q1RGA1_ECOUT/10-196
Q1RGA1_ECOUT/206-382
Q1RHX5_RICBR/203-376
Q1RHX5_RICBR/8-193
Q1V0C6_PELUB/195-311
Q1V4E5_VIBAL/10-196
Q1V4E5_VIBAL/206-382
Q1VWD2_9FLAO/205-379
Q1VWD2_9FLAO/7-195
Q1WTA2_LACS1/208-371
Q1WTA2_LACS1/8-198
Q1YM69_MOBAS/230-402
Q1YM69_MOBAS/25-220
Q1YSC7_9GAMM/10-196
Q1YSC7_9GAMM/206-375
Q1Z1K8_PHOPR/10-196
Q1Z1K8_PHOPR/206-382
Q1ZG33_9GAMM/205-382
Q1ZG33_9GAMM/9-196
Q1ZNL2_PHOAS/10-196
Q1ZNL2_PHOAS/206-382
Q211U5_RHOPB/229-401
Q211U5_RHOPB/23-219
Q21MG5_SACD2/10-196
Q21MG5_SACD2/206-375
Q21SX3_RHOFD/204-373
Q21SX3_RHOFD/9-194
Q24WG5_DESHY/212-374
Q24WG5_DESHY/7-202
Q26BB7_FLABB/205-379
Q26BB7_FLABB/7-195
Q28NP4_JANSC/235-407
Q28NP4_JANSC/24-225
Q2A184_FRATH/204-374
Q2A184_FRATH/8-194
Q2A674_GEOTH/225-388
Q2A674_GEOTH/28-215
Q2B3A1_9BACI/213-520
Q2B4N7_9BACI/204-367
Q2B4N7_9BACI/7-195
Q2BH03_9GAMM/202-371
Q2BH03_9GAMM/6-192
Q2BN93_9GAMM/223-392
Q2BN93_9GAMM/27-213
Q2C3G3_9GAMM/10-196
Q2C3G3_9GAMM/206-382
Q2CIW5_9RHOB/235-407
Q2CIW5_9RHOB/24-225
Q2FHQ2_STAA3/202-365
Q2FHQ2_STAA3/6-192
Q2G990_NOVAD/10-196
Q2G990_NOVAD/206-385
Q2GDY3_NEOSM/14-197
Q2GDY3_NEOSM/207-369
Q2GFA8_EHRCR/15-202
Q2GFA8_EHRCR/212-378
Q2GIT1_ANAPZ/203-369
Q2GIT1_ANAPZ/8-193
Q2GIU8_ANAPZ/1-181
Q2GIU8_ANAPZ/191-357
Q2IG38_ANADE/204-373
Q2IG38_ANADE/8-194
Q2IYJ9_RHOP2/229-401
Q2IYJ9_RHOP2/23-219
Q2K6C7_RHIEC/231-403
Q2K6C7_RHIEC/25-221
Q2KVG8_BORA1/205-374
Q2KVG8_BORA1/9-195
Q2LR54_SYNAS/203-372
Q2LR54_SYNAS/8-193
Q2NCY5_ERYLH/10-196
Q2NCY5_ERYLH/206-376
Q2NVU8_SODGM/10-196
Q2NVU8_SODGM/206-382
Q2NZC2_XANOM/10-197
Q2NZC2_XANOM/207-376
Q2RJ37_MOOTA/211-369
Q2RK73_MOOTA/205-374
Q2RK73_MOOTA/7-195
Q2RVU9_RHORT/230-402
Q2RVU9_RHORT/34-220
Q2S525_SALRD/12-198
Q2S525_SALRD/208-378
Q2S9Z6_HAHCH/205-374
Q2S9Z6_HAHCH/9-195
Q2SZH9_BURTA/205-374
Q2SZH9_BURTA/9-195
Q2W0G8_MAGSA/204-376
Q2W0G8_MAGSA/8-194
Q2Y643_NITMU/11-197
Q2Y643_NITMU/207-376
Q2YLZ0_BRUA2/22-218
Q2YLZ0_BRUA2/228-400
Q2YXD7_STAAB/202-365
Q2YXD7_STAAB/6-192
Q30R10_SULDN/202-370
Q30R10_SULDN/5-192
Q313P9_DESDG/202-371
Q313P9_DESDG/7-192
Q31I40_THICR/13-199
Q31I40_THICR/209-378
Q326E1_SHIBS/10-196
Q326E1_SHIBS/206-382
Q32JZ8_SHIDS/10-196
Q32JZ8_SHIDS/206-382
Q38XM6_LACSS/204-367
Q38XM6_LACSS/7-193
Q39JW6_BURS3/205-374
Q39JW6_BURS3/9-195
Q39YL5_GEOMG/204-373
Q39YL5_GEOMG/9-194
Q3A2H1_PELCD/204-373
Q3A2H1_PELCD/9-194
Q3A9F1_CARHZ/211-376
Q3AAF4_CARHZ/205-374
Q3AAF4_CARHZ/7-196
Q3AED9_CARHZ/182-334
Q3ANX2_CHLCH/206-376
Q3ANX2_CHLCH/7-196
Q3B133_PELLD/13-202
Q3B133_PELLD/212-382
Q3BXE8_XANC5/10-197
Q3BXE8_XANC5/207-376
Q3D2V8_STRAG/204-367
Q3D2V8_STRAG/7-194
Q3D9H0_STRAG/204-367
Q3D9H0_STRAG/7-194
Q3DEZ9_STRAG/204-367
Q3DEZ9_STRAG/7-194
Q3DM55_STRAG/204-367
Q3DM55_STRAG/7-194
Q3DTL0_STRAG/204-367
Q3DTL0_STRAG/7-194
Q3ENU5_BACTI/204-367
Q3ENU5_BACTI/7-194
Q3IFY4_PSEHT/10-196
Q3IFY4_PSEHT/206-375
Q3J4L6_RHOS4/235-407
Q3J4L6_RHOS4/24-225
Q3J794_NITOC/10-196
Q3J794_NITOC/206-375
Q3JNE3_BURP1/205-374
Q3JNE3_BURP1/9-195
Q3K2P1_STRA1/204-367
Q3K2P1_STRA1/7-194
Q3K748_PSEPF/10-196
Q3K748_PSEPF/206-375
Q3RA34_XYLFA/10-197
Q3RA34_XYLFA/207-376
Q3RGF5_XYLFA/10-197
Q3RGF5_XYLFA/207-376
Q3SMG8_THIDA/11-197
Q3SMG8_THIDA/207-376
Q3STS2_NITWN/229-401
Q3STS2_NITWN/23-219
Q3Y2I0_ENTFC/204-367
Q3Y2I0_ENTFC/7-194
Q3YQU8_EHRCJ/15-202
Q3YQU8_EHRCJ/212-378
Q3Z5R5_SHISS/10-196
Q3Z5R5_SHISS/206-382
Q3Z8S0_DEHE1/203-365
Q3Z8S0_DEHE1/6-193
Q3Z9L0_DEHE1/204-370
Q3Z9L0_DEHE1/6-194
Q3ZX19_DEHSC/203-365
Q3ZX19_DEHSC/6-193
Q3ZZA3_DEHSC/204-370
Q3ZZA3_DEHSC/6-194
Q40JU0_EHRCH/15-202
Q40JU0_EHRCH/212-378
Q46WZ8_CUPPJ/205-374
Q46WZ8_CUPPJ/9-195
Q47AA8_DECAR/205-374
Q47AA8_DECAR/9-195
Q47VR3_COLP3/10-196
Q47VR3_COLP3/206-375
Q48EG2_PSE14/10-196
Q48EG2_PSE14/206-375
Q48SL1_STRPM/204-367
Q48SL1_STRPM/7-194
Q493P8_BLOPB/10-196
Q493P8_BLOPB/206-382
Q49WW7_STAS1/202-365
Q49WW7_STAS1/6-193
Q4E7J5_9RICK/14-200
Q4E7J5_9RICK/210-271
Q4EDI6_9RICK/14-200
Q4EDI6_9RICK/210-377
Q4EDP9_LISMO/204-324
Q4EDP9_LISMO/7-195
Q4EMQ6_LISMO/204-325
Q4EMQ6_LISMO/7-195
Q4FPL0_PELUB/195-311
Q4FQW4_PSYA2/220-402
Q4FQW4_PSYA2/23-211
Q4HI05_CAMCO/199-369
Q4HI05_CAMCO/3-189
Q4HT96_CAMUP/199-369
Q4HT96_CAMUP/3-189
Q4K6J7_PSEF5/10-196
Q4K6J7_PSEF5/206-375
Q4L5N6_STAHJ/202-365
Q4L5N6_STAHJ/6-192
Q4MT91_BACCE/204-367
Q4MT91_BACCE/7-194
Q4QLF4_HAEI8/10-196
Q4QLF4_HAEI8/206-383
Q4UKP3_RICFE/203-376
Q4UKP3_RICFE/8-193
Q4UQX4_XANC8/10-197
Q4UQX4_XANC8/207-376
Q4ZNZ4_PSEU2/10-196
Q4ZNZ4_PSEU2/206-375
Q57C83_BRUAB/22-218
Q57C83_BRUAB/228-400
Q57TC6_SALCH/10-196
Q57TC6_SALCH/206-382
Q5E2Q4_VIBF1/10-196
Q5E2Q4_VIBF1/206-382
Q5F6M2_NEIG1/204-374
Q5F6M2_NEIG1/8-194
Q5FGK4_EHRRG/238-403
Q5FGK4_EHRRG/43-228
Q5FKV0_LACAC/200-363
Q5FKV0_LACAC/7-192
Q5FUJ0_GLUOX/257-429
Q5FUJ0_GLUOX/61-247
Q5GTH0_WOLTR/14-200
Q5GTH0_WOLTR/210-377
Q5GW44_XANOR/10-197
Q5GW44_XANOR/207-376
Q5HA41_EHRRW/217-382
Q5HA41_EHRRW/22-207
Q5HV86_CAMJR/199-369
Q5HV86_CAMJR/3-189
Q5L0X1_GEOKA/204-367
Q5L0X1_GEOKA/7-194
Q5LIK0_BACFN/203-363
Q5LIK0_BACFN/7-193
Q5LU55_SILPO/236-408
Q5LU55_SILPO/25-226
Q5M0D2_STRT1/204-367
Q5M0D2_STRT1/7-194
Q5M4X9_STRT2/204-367
Q5M4X9_STRT2/7-194
Q5NI94_FRATT/204-374
Q5NI94_FRATT/8-194
Q5NPA0_ZYMMO/10-196
Q5NPA0_ZYMMO/206-379
Q5P700_AROAE/205-374
Q5P700_AROAE/9-195
Q5P9R3_ANAMM/222-388
Q5P9R3_ANAMM/27-212
Q5PDD3_SALPA/10-196
Q5PDD3_SALPA/206-382
Q5R0M9_IDILO/198-367
Q5R0M9_IDILO/2-188
Q5SIJ0_THET8/193-368
Q5SJC6_THET8/200-369
Q5SJC6_THET8/3-190
Q5WFH1_BACSK/203-366
Q5WFH1_BACSK/6-193
Q5WTJ1_LEGPL/10-196
Q5WTJ1_LEGPL/206-375
Q5X1T0_LEGPA/10-196
Q5X1T0_LEGPA/206-375
Q5XB07_STRP6/204-367
Q5XB07_STRP6/7-194
Q5ZFQ5_9CLOT/68-214
Q5ZSA9_LEGPH/18-204
Q5ZSA9_LEGPH/214-383
Q604W2_METCA/10-196
Q604W2_METCA/206-375
Q62GT1_BURMA/205-374
Q62GT1_BURMA/9-195
Q62VC5_BACLD/204-367
Q62VC5_BACLD/7-194
Q636B9_BACCZ/204-367
Q636B9_BACCZ/7-194
Q63QK1_BURPS/205-374
Q63QK1_BURPS/9-195
Q64ZM4_BACFR/203-363
Q64ZM4_BACFR/7-193
Q65JX4_BACLD/204-367
Q65JX4_BACLD/7-194
Q65RZ1_MANSM/10-196
Q65RZ1_MANSM/206-387
Q661W4_BORGA/204-374
Q661W4_BORGA/6-194
Q66EK1_YERPS/10-196
Q66EK1_YERPS/206-382
Q67NN7_SYMTH/215-380
Q67Q40_SYMTH/12-205
Q67Q40_SYMTH/212-375
Q68XB8_RICTY/203-376
Q68XB8_RICTY/8-193
Q6AJ57_DESPS/248-417
Q6AJ57_DESPS/51-238
Q6D0I7_ERWCT/10-196
Q6D0I7_ERWCT/206-382
Q6F707_ACIAD/207-378
Q6F707_ACIAD/8-197
Q6FZ76_BARQU/16-212
Q6FZ76_BARQU/222-392
Q6G2R0_BARHE/16-212
Q6G2R0_BARHE/222-392
Q6HEQ7_BACHK/204-367
Q6HEQ7_BACHK/7-194
Q6J574_BARBA/16-212
Q6J574_BARBA/222-392
Q6LMF9_PHOPR/10-196
Q6LMF9_PHOPR/206-382
Q6MIG8_BDEBA/11-197
Q6MIG8_BDEBA/207-376
Q6N417_RHOPA/229-400
Q6N417_RHOPA/23-219
Q6TT02_9BACI/1-124
Q6TT03_9BACI/1-124
Q6TT07_9BACI/1-124
Q6TT08_9BACI/1-124
Q6TT09_9BACI/1-124
Q6TT11_9BACI/1-124
Q6TT12_9BACI/1-124
Q6TT13_9BACI/1-124
Q6TT14_9BACI/1-124
Q6TT15_9BACI/1-124
Q6TT16_9BACI/1-124
Q6TT17_9BACI/1-124
Q6TT18_9BACI/1-124
Q6TT19_9BACI/1-126
Q6TT20_9BACI/1-124
Q6TT21_9BACI/1-124
Q6TT22_9BACI/1-124
Q6TT23_9BACI/1-124
Q6TT24_9BACI/1-124
Q6TT25_9BACI/1-124
Q6TT26_9BACI/1-124
Q6TT28_9BACI/1-124
Q6TT29_9BACI/1-124
Q6TT30_9BACI/1-124
Q6TT31_9BACI/1-124
Q6TT32_9BACI/1-124
Q6TT33_9BACI/1-124
Q6TT34_9BACI/1-124
Q6TT35_9BACI/1-124
Q6TT36_9BACI/1-124
Q6TT37_BACAN/1-124
Q6TT39_9BACI/1-124
Q6TT40_9BACI/1-124
Q6TT41_9BACI/1-124
Q6TT42_9BACI/1-124
Q6TT43_9BACI/1-124
Q6TT44_9BACI/1-124
Q6TT45_9BACI/1-124
Q6TT46_9BACI/1-124
Q6TT47_9BACI/1-124
Q6TT48_9BACI/1-124
Q6TT49_9BACI/1-124
Q6TT50_9BACI/1-124
Q6TT51_9BACI/1-124
Q6TT52_9BACI/1-124
Q6TT53_9BACI/1-124
Q6TT54_9BACI/1-124
Q6TT56_9BACI/1-124
Q6TT57_9BACI/1-124
Q6TT58_9BACI/1-124
Q6TT59_9BACI/1-124
Q6TT60_9BACI/1-124
Q6TT61_9BACI/1-124
Q6TT62_9BACI/1-124
Q6TT63_9BACI/1-124
Q6TT64_9BACI/1-124
Q6TT65_9BACI/1-124
Q6TT66_9BACI/1-124
Q6TT67_9BACI/1-124
Q6TT68_9BACI/1-124
Q6TT69_9BACI/1-124
Q6TT70_9BACI/1-124
Q6TT71_BACTU/1-124
Q6TT74_BACCE/1-124
Q6TT75_9BACI/1-124
Q6TT76_9BACI/1-124
Q6TT77_9BACI/1-124
Q71XY0_LISMF/204-367
Q71XY0_LISMF/7-195
Q728V2_DESVH/202-371
Q728V2_DESVH/7-192
Q72JP5_THET2/200-369
Q72JP5_THET2/3-190
Q72N67_LEPIC/207-376
Q72N67_LEPIC/9-197
Q72S09_LEPIC/175-333
Q732G2_BACC1/204-367
Q732G2_BACC1/7-194
Q73IJ5_WOLPM/14-200
Q73IJ5_WOLPM/210-377
Q73NF0_TREDE/207-377
Q73NF0_TREDE/6-197
Q748E0_GEOSL/204-373
Q748E0_GEOSL/9-194
Q74JY2_LACJO/204-367
Q74JY2_LACJO/7-195
Q7CEY0_STRP3/204-367
Q7CEY0_STRP3/7-194
Q7CGB2_YERPE/10-196
Q7CGB2_YERPE/206-382
Q7CLU9_XANCP/10-197
Q7CLU9_XANCP/207-376
Q7CN06_STRP8/204-367
Q7CN06_STRP8/7-194
Q7CR80_SALTY/10-196
Q7CR80_SALTY/206-382
Q7MAI0_WOLSU/201-372
Q7MAI0_WOLSU/5-191
Q7MNU8_VIBVY/231-407
Q7MNU8_VIBVY/35-221
Q7N151_PHOLL/10-196
Q7N151_PHOLL/206-382
Q7NQ03_CHRVO/198-367
Q7NQ03_CHRVO/2-188
Q7P688_FUSNV/8-199
Q7PB73_RICSI/203-376
Q7PB73_RICSI/8-193
Q7VI29_HELHP/202-372
Q7VI29_HELHP/5-192
Q7VMY4_HAEDU/10-196
Q7VMY4_HAEDU/206-383
Q7VQI5_BLOFL/11-197
Q7VQI5_BLOFL/207-384
Q7VUQ7_BORPE/205-374
Q7VUQ7_BORPE/9-195
Q7W4B8_BORPA/205-374
Q7W4B8_BORPA/9-195
Q7WFS6_BORBR/205-374
Q7WFS6_BORBR/9-195
Q819Q6_BACCR/204-367
Q819Q6_BACCR/7-194
Q81WD3_BACAN/204-367
Q81WD3_BACAN/7-194
Q82VR8_NITEU/11-197
Q82VR8_NITEU/207-376
Q83F13_COXBU/13-199
Q83F13_COXBU/209-378
Q83XW6_BARHE/17-213
Q83XW6_BARHE/223-393
Q87AG3_XYLFT/10-197
Q87AG3_XYLFT/207-376
Q87SG1_VIBPA/10-196
Q87SG1_VIBPA/206-382
Q87WY9_PSESM/10-196
Q87WY9_PSESM/206-375
Q88N72_PSEPK/229-398
Q88N72_PSEPK/33-219
Q88V83_LACPL/204-367
Q88V83_LACPL/7-195
Q895Z1_CLOTE/203-365
Q895Z1_CLOTE/5-193
Q896L8_CLOTE/214-373
Q89FV2_BRAJA/229-400
Q89FV2_BRAJA/23-219
Q8A261_BACTN/203-361
Q8A261_BACTN/7-193
Q8CXI3_OCEIH/204-367
Q8CXI3_OCEIH/7-194
Q8D2Z9_WIGBR/205-381
Q8D2Z9_WIGBR/9-195
Q8DEL3_VIBVU/10-196
Q8DEL3_VIBVU/206-382
Q8DNV8_STRR6/204-366
Q8DNV8_STRR6/7-194
Q8DVE0_STRMU/204-367
Q8DVE0_STRMU/7-194
Q8E184_STRA5/1-166
Q8E184_STRA5/176-339
Q8E6N8_STRA3/204-367
Q8E6N8_STRA3/7-194
Q8E9Q0_SHEON/10-196
Q8E9Q0_SHEON/206-375
Q8EP87_OCEIH/212-376
Q8F3N4_LEPIN/175-333
Q8F8E6_LEPIN/207-376
Q8F8E6_LEPIN/9-197
Q8FZP7_BRUSU/22-218
Q8FZP7_BRUSU/228-400
Q8GLR5_BACMY/204-367
Q8GLR5_BACMY/7-195
Q8GLR9_BACMY/204-367
Q8GLR9_BACMY/7-194
Q8KGD7_CHLTE/13-202
Q8KGD7_CHLTE/212-382
Q8NKZ2_XANAC/10-197
Q8NKZ2_XANAC/207-376
Q8R8K6_THETN/213-381
Q8R9H1_THETN/203-368
Q8R9H1_THETN/5-193
Q8RDQ6_FUSNN/8-198
Q8RMK6_AZOBR/18-202
Q8RMK6_AZOBR/212-384
Q8XFM6_SALTI/10-196
Q8XFM6_SALTI/206-382
Q8XJJ0_CLOPE/203-363
Q8XJJ0_CLOPE/5-195
Q8XVJ1_RALSO/205-374
Q8XVJ1_RALSO/9-195
Q8Y5M4_LISMO/204-367
Q8Y5M4_LISMO/7-195
Q8YI61_BRUME/22-218
Q8YI61_BRUME/228-400
Q929Y4_LISIN/204-367
Q929Y4_LISIN/7-195
Q92IT5_RICCN/203-376
Q92IT5_RICCN/8-193
Q97IF0_CLOAB/203-365
Q97IF0_CLOAB/5-194
Q97KA6_CLOAB/213-376
Q98KB8_RHILO/18-214
Q98KB8_RHILO/224-395
Q99YV6_STRP1/204-367
Q99YV6_STRP1/7-194
Q9A5B0_CAUCR/206-378
Q9A5B0_CAUCR/6-196
Q9CEH1_LACLA/204-367
Q9CEH1_LACLA/7-194
Q9CPA7_PASMU/10-196
Q9CPA7_PASMU/206-384
Q9F1M7_SHEVI/10-196
Q9F1M7_SHEVI/206-375
Q9F8N3_CARHY/101-156
Q9K7W5_BACHD/216-380
Q9K9T6_BACHD/204-367
Q9K9T6_BACHD/7-195
Q9KPH0_VIBCH/10-196
Q9KPH0_VIBCH/206-382
Q9L7X0_CLOPE/5-108
Q9PF77_XYLFA/10-197
Q9PF77_XYLFA/207-376
Q9RNN1_ZYMMO/10-196
Q9RNN1_ZYMMO/206-379
Q9RWN6_DEIRA/204-373
Q9RWN6_DEIRA/7-194
Q9S345_9BACT/202-367
Q9S345_9BACT/6-192
Q9WZU0_THEMA/208-387
Q9X104_THEMA/202-366
Q9ZAJ2_LACLC/204-367
Q9ZAJ2_LACLC/7-193
Q9ZDS4_RICPR/203-376
Q9ZDS4_RICPR/8-193
Q9ZHC0_STRPN/204-366
Q9ZHC0_STRPN/7-194
