# Supplementary material for: Contact prediction is hardest for the most informative contacts, but improves with the incorporation of contact potentials
Source: PLoS One. 2018 Jun 28;13(6):e0199585. doi: 10.1371/journal.pone.0199585 (PMC6023208; doi:10.1371/journal.pone.0199585)
Supplement: S1 Data — Each file in the ‘alignments’ directory herein corresponds to a protein family’s alignment and contains the accession number and sequence range of each sequence in the alignment. (TAR.GZ) [file pone.0199585.s001.tar.gz › alignments/GerE]

A0ACH4_STRAM/153-210
A0ACJ0_STRAM/894-949
A0ADA5_STRAM/879-936
A0ADS0_STRAM/158-215
A0AE41_STRAM/543-597
A0AHE2_LISW6/146-203
A0ALJ9_LISW6/162-219
A0AX00_BURCH/174-230
A0AX19_BURCH/148-204
A0AXK7_BURCH/216-271
A0AXT4_BURCH/428-485
A0AY58_BURCH/146-203
A0AY73_BURCH/141-198
A0AZA3_BURCH/206-262
A0B078_BURCH/199-256
A0B0C3_BURCH/146-203
A0B146_BURCH/250-305
A0B1D2_BURCH/173-230
A0B1J0_BURCH/192-248
A0B1N2_BURCH/150-207
A0B1R5_BURCH/216-271
A0B1R6_BURCH/239-296
A0B2P3_BURCH/147-204
A0B429_BURCH/151-208
A0B4J0_BURCH/851-907
A0JC66_STRGR/300-356
A0JS21_ARTS2/267-321
A0JS64_ARTS2/144-201
A0JU95_ARTS2/851-906
A0JU96_ARTS2/853-910
A0JU97_ARTS2/844-900
A0JU98_ARTS2/830-887
A0JUA8_ARTS2/791-848
A0JUW2_ARTS2/303-358
A0JWK5_ARTS2/485-541
A0JWU6_ARTS2/163-220
A0JYZ4_ARTS2/481-538
A0JZA7_ARTS2/165-222
A0K0L4_ARTS2/161-211
A0K0P5_ARTS2/151-203
A0K1B5_ARTS2/364-420
A0K2I9_ARTS2/180-237
A0K2K2_ARTS2/152-209
A0K6T9_BURCH/168-225
A0K852_BURCH/305-362
A0K8R3_BURCH/149-206
A0K8Z3_BURCH/156-212
A0KBC6_BURCH/147-204
A0KE08_BURCH/507-564
A0KEB1_AERHH/144-201
A0KFR4_AERHH/181-237
A0KFT7_AERHH/233-290
A0KH19_AERHH/149-206
A0KHA7_AERHH/185-242
A0KHK3_AERHH/149-206
A0KIL6_AERHH/150-207
A0KKD8_AERHH/295-352
A0KLX8_AERHH/146-203
A0KM00_AERHH/135-192
A0KNC9_AERHH/139-196
A0KQ39_AERHH/158-215
A0KQW9_AERHH/125-182
A0KSV6_SHESA/136-193
A0KSX5_SHESA/149-206
A0KUB8_SHESA/162-218
A0KVM3_SHESA/146-203
A0KVZ6_SHESA/152-209
A0KY69_SHESA/145-202
A0L0R8_SHESA/153-210
A0L0W3_SHESA/151-208
A0L1J6_SHESA/136-193
A0L1W7_SHESA/135-192
A0L2F6_SHESA/188-242
A0L2L1_SHESA/102-156
A0L9F1_MAGSM/143-200
A0LD32_MAGSM/139-196
A0LDZ6_MAGSM/155-212
A0LFS9_SYNFM/139-196
A0LGT7_SYNFM/141-198
A0LGU1_SYNFM/240-292
A0LIU9_SYNFM/153-210
A0LRA9_ACIC1/142-199
A0LRS9_ACIC1/135-191
A0LS81_ACIC1/156-213
A0LTI6_ACIC1/147-204
A0LUQ2_ACIC1/162-218
A0LVS2_ACIC1/237-294
A0LYA1_GRAFK/852-909
A0M334_GRAFK/279-336
A0M387_GRAFK/145-202
A0M4A1_GRAFK/135-192
A0M4P6_GRAFK/141-198
A0M543_GRAFK/147-204
A0M706_GRAFK/874-929
A0M730_GRAFK/201-258
A0MSL0_BURVI/173-230
A0MSL2_BURVI/173-230
A0NM14_9RHOB/106-163
A0NNP3_9RHOB/142-198
A0NNS1_9RHOB/25-82
A0NQY7_9RHOB/177-234
A0NRC2_9RHOB/149-206
A0NRC8_9RHOB/141-198
A0NRG1_9RHOB/241-297
A0NTI8_9RHOB/101-158
A0NVX8_9RHOB/148-205
A0NX26_9RHOB/102-158
A0NXN3_9RHOB/170-227
A0NYF8_9RHOB/21-78
A0NZ23_9RHOB/193-250
A0NZI5_9RHOB/199-256
A0NZX4_9RHOB/199-256
A0P010_9RHOB/179-236
A0P076_9RHOB/139-196
A0P0B2_9RHOB/145-198
A0P1W5_9RHOB/172-229
A0P2A8_9RHOB/169-225
A0P3V4_9RHOB/212-269
A0PL56_MYCUA/152-209
A0PR06_MYCUA/147-204
A0PRC8_MYCUA/568-624
A0PS39_MYCUA/344-400
A0PU92_MYCUA/154-211
A0PYE5_CLONN/148-205
A0QAB9_MYCA1/812-868
A0QB52_MYCA1/119-176
A0QF77_MYCA1/806-862
A0QF79_MYCA1/802-858
A0QK20_MYCA1/147-204
A0QK24_MYCA1/155-212
A0QKA8_MYCA1/453-510
A0QNA4_MYCA1/152-209
A0QNN3_MYCS2/152-209
A0QP97_MYCS2/870-926
A0QPA5_MYCS2/334-391
A0QPA6_MYCS2/283-340
A0QPN4_MYCS2/148-204
A0QPP8_MYCS2/203-260
A0QQB1_MYCS2/771-828
A0QQS0_MYCS2/150-207
A0QR48_MYCS2/150-203
A0QRE0_MYCS2/169-226
A0QRQ1_MYCS2/12-69
A0QS03_MYCS2/13-70
A0QSI8_MYCS2/156-213
A0QT29_MYCS2/823-879
A0QTM9_MYCS2/830-887
A0QU90_MYCS2/809-866
A0QW50_MYCS2/96-147
A0QXB5_MYCS2/155-212
A0QXG3_MYCS2/861-915
A0QXW3_MYCS2/147-198
A0QZ95_MYCS2/147-204
A0QZK1_MYCS2/851-908
A0QZZ5_MYCS2/805-861
A0R0C6_MYCS2/480-536
A0R0G5_MYCS2/147-199
A0R0L7_MYCS2/696-752
A0R0L8_MYCS2/882-939
A0R232_MYCS2/148-200
A0R2V2_MYCS2/147-204
A0R3Z6_MYCS2/216-273
A0R4X5_MYCS2/236-293
A0R5L8_MYCS2/153-210
A0R6J1_MYCS2/297-354
A0R794_MYCS2/845-902
A0R9S0_BACAH/150-207
A0RAM6_BACAH/154-211
A0RBP9_BACAH/146-203
A0RCG4_BACAH/170-227
A0RDP4_BACAH/158-215
A0RFX6_BACAH/137-193
A0RGC1_BACAH/535-591
A0RHA5_BACAH/58-119
A0RJA5_BACAH/9-66
A0RLD6_BACAH/137-194
A0RLJ3_BACAH/152-209
A0T1I2_9GAMM/145-201
A0XYP6_9GAMM/147-204
A0XZ01_9GAMM/148-205
A0Y0T0_9GAMM/160-217
A0Y4G4_9GAMM/152-209
A0Y4V8_9GAMM/147-204
A0Y537_9GAMM/138-195
A0YDX3_9GAMM/152-209
A0YJN9_LYNSP/151-208
A0YKX4_LYNSP/186-243
A0YLK2_LYNSP/157-214
A0YPH8_LYNSP/3-50
A0YSZ2_LYNSP/153-210
A0YTU6_LYNSP/9-66
A0YUP0_LYNSP/7-58
A0YVK9_LYNSP/56-113
A0YWL8_LYNSP/144-201
A0YXN8_LYNSP/147-204
A0YY49_LYNSP/56-113
A0YYJ8_LYNSP/153-209
A0YZR0_LYNSP/183-239
A0Z1U8_9GAMM/149-206
A0Z2J5_9GAMM/206-263
A0Z4W0_9GAMM/201-258
A0Z5C7_9GAMM/110-167
A0ZB15_NODSP/162-219
A0ZBV4_NODSP/174-231
A0ZEI2_NODSP/9-66
A0ZHE5_NODSP/163-220
A0ZIC4_NODSP/1-58
A0ZLI4_NODSP/176-233
A0ZLJ5_NODSP/166-222
A0ZMA3_NODSP/161-218
A0ZSG2_PSESZ/184-241
A0ZSG9_SHEHA/176-232
A0ZZE5_BIFAA/158-215
A0ZZF3_BIFAA/177-234
A0ZZW5_BIFAA/146-203
A1A0B8_BIFAA/163-220
A1A103_BIFAA/186-243
A1A288_BIFAA/173-230
A1A3E0_BIFAA/155-212
A1A7Z8_ECOK1/133-185
A1A805_ECOK1/25-79
A1A9T8_ECOK1/153-210
A1AAE8_ECOK1/153-210
A1AC66_ECOK1/135-192
A1AC67_ECOK1/177-234
A1ACA0_ECOK1/135-192
A1AD47_ECOK1/161-218
A1AD70_ECOK1/148-205
A1ADP6_ECOK1/141-198
A1AH40_ECOK1/113-170
A1AH53_ECOK1/126-180
A1AH62_ECOK1/139-196
A1AHK9_ECOK1/135-192
A1AJN8_ECOK1/152-208
A1AJN9_ECOK1/150-207
A1AKZ0_PELPD/177-234
A1ARF4_PELPD/135-191
A1ASJ5_PELPD/142-199
A1ATT6_PELPD/140-197
A1AUQ3_PELPD/148-205
A1AXR1_RUTMC/145-202
A1AY54_PARDP/221-276
A1B137_PARDP/138-195
A1B2Y7_PARDP/156-213
A1B4K0_PARDP/170-227
A1B6C9_PARDP/159-215
A1B793_PARDP/255-311
A1B806_PARDP/200-257
A1B8E7_PARDP/183-240
A1BA59_PARDP/171-228
A1BA69_PARDP/144-201
A1BB49_PARDP/129-186
A1BBA7_PARDP/90-147
A1BDV2_CHLPD/344-400
A1BJU3_CHLPD/140-197
A1C181_9ACTO/138-195
A1EHZ2_VIBCH/144-201
A1EI01_VIBCH/142-199
A1EJF5_VIBCH/156-213
A1EJL0_VIBCH/185-242
A1EK84_VIBCH/147-204
A1ELI2_VIBCH/152-209
A1ELS0_VIBCH/524-581
A1ENA6_VIBCH/855-912
A1EPY4_VIBCH/200-257
A1EQE8_VIBCH/153-210
A1ERY5_VIBCH/146-203
A1ESF7_VIBCH/152-209
A1F0L1_VIBCH/142-199
A1F0M0_VIBCH/144-201
A1F1I7_VIBCH/855-912
A1F1N1_VIBCH/226-283
A1F3D2_VIBCH/152-209
A1F3I6_VIBCH/147-204
A1F3N3_VIBCH/156-213
A1F689_VIBCH/152-209
A1F866_VIBCH/200-257
A1F8H9_VIBCH/524-581
A1FAY5_VIBCH/90-147
A1HM78_9FIRM/158-215
A1HRV5_9FIRM/122-178
A1HU08_9FIRM/149-206
A1IS35_NEIMA/150-207
A1JHU6_YERE8/148-205
A1JHU7_YERE8/148-205
A1JHU8_YERE8/148-205
A1JHU9_YERE8/148-205
A1JHV0_YERE8/148-205
A1JIK5_YERE8/146-203
A1JJ41_YERE8/151-205
A1JKL4_YERE8/172-229
A1JL23_YERE8/146-203
A1JL34_YERE8/165-221
A1JLB7_YERE8/148-205
A1JLW4_YERE8/146-203
A1JMK6_YERE8/160-217
A1JMS9_YERE8/159-209
A1JMX2_YERE8/173-230
A1JMX7_YERE8/178-234
A1JN03_YERE8/155-208
A1JN10_YERE8/155-208
A1JN15_YERE8/106-163
A1JN38_YERE8/130-186
A1JPL1_YERE8/143-200
A1JQC4_YERE8/174-231
A1JQF5_YERE8/172-229
A1JSV9_YERE8/136-193
A1JTA0_YERE8/121-178
A1JTJ2_YERE8/143-200
A1JTJ8_YERE8/147-204
A1JTP7_YERE8/128-184
A1K2Y1_AZOSB/146-203
A1K360_AZOSB/135-192
A1K368_AZOSB/251-307
A1K3X9_AZOSB/139-196
A1K588_AZOSB/145-202
A1K5L5_AZOSB/146-203
A1K6D9_AZOSB/287-333
A1K798_AZOSB/180-236
A1K8C0_AZOSB/104-161
A1K8Y3_AZOSB/149-206
A1K960_AZOSB/146-203
A1K9T1_AZOSB/144-201
A1K9U1_AZOSB/149-206
A1KB46_AZOSB/146-201
A1KF15_MYCBP/148-205
A1KFG1_MYCBP/760-817
A1KFK7_MYCBP/1024-1081
A1KGX6_MYCBP/152-209
A1KH22_MYCBP/819-875
A1KIE8_MYCBP/1097-1154
A1KLI2_MYCBP/1068-1124
A1KNC9_MYCBP/147-204
A1KU59_NEIMF/150-207
A1KWS2_BURGL/174-228
A1KWS3_BURGL/174-230
A1KYM8_9CYAN/160-216
A1KYQ9_AERHY/181-237
A1KYR0_9GAMM/180-236
A1KYR1_AERHY/180-236
A1KYR2_AERPU/180-236
A1KYR3_AERME/180-236
A1KYR4_AERME/180-236
A1KYR5_9GAMM/180-236
A1KYR6_AERSO/178-234
A1KYR7_9GAMM/180-236
A1KYR8_AERJA/180-236
A1KYR9_9GAMM/180-236
A1KYS0_9GAMM/180-236
A1KYS1_9GAMM/180-237
A1KYS2_9GAMM/180-236
A1KYS3_AERTR/180-236
A1KYS4_9GAMM/180-236
A1KYS5_9GAMM/180-236
A1KYS6_9GAMM/180-236
A1KYS7_9GAMM/178-234
A1KYS8_9GAMM/180-236
A1KYS9_9GAMM/180-236
A1KYT0_AERPU/180-236
A1KYT1_9GAMM/180-236
A1KYT2_AERPU/180-236
A1KYT3_AERTR/180-236
A1KYT4_AERPU/180-236
A1KYT5_9GAMM/180-236
A1KYT6_9GAMM/180-236
A1KYT7_9GAMM/180-236
A1KYT8_AERHY/180-236
A1KYT9_AERHY/180-236
A1KYU0_AERHY/180-236
A1KYU4_9GAMM/180-236
A1KYU5_AERHY/180-236
A1KYU6_9GAMM/180-236
A1KYU7_AERHY/180-236
A1KYU8_AERTR/178-234
A1KYU9_9GAMM/180-236
A1KYV0_9GAMM/180-236
A1KYV1_AERJA/180-236
A1KYV2_9GAMM/180-236
A1KYV3_AERME/180-236
A1KYV4_9GAMM/178-234
A1KYV5_9GAMM/180-236
A1KYV6_9GAMM/180-236
A1KYV7_AERSA/180-236
A1KYV8_9GAMM/180-236
A1KYV9_9GAMM/180-236
A1KYW0_AERHY/180-236
A1KYW1_9GAMM/180-236
A1KYW2_9GAMM/180-236
A1KYW4_AERPU/180-236
A1KYW5_9GAMM/180-236
A1KYW6_9GAMM/180-236
A1KYW7_9GAMM/180-236
A1KYW8_9GAMM/180-236
A1KYW9_9GAMM/180-236
A1KYX0_9GAMM/180-236
A1KYX1_9GAMM/180-236
A1KYX2_9GAMM/180-236
A1KYX3_9GAMM/180-236
A1KYX4_9GAMM/180-236
A1KYX5_9GAMM/180-236
A1KYX6_9GAMM/180-236
A1L0B0_AERPU/180-236
A1L0B1_AERPU/180-236
A1L0B2_9GAMM/178-234
A1L0B3_9GAMM/178-234
A1L0B4_9GAMM/180-236
A1L0B5_9GAMM/180-236
A1L0B6_9GAMM/180-236
A1L0B7_9GAMM/180-236
A1L0B8_9GAMM/180-236
A1L0B9_9GAMM/180-236
A1L0C0_9GAMM/180-236
A1L0C1_9GAMM/180-236
A1L0C2_9GAMM/180-236
A1L0C3_AERPU/178-234
A1L0C4_9GAMM/180-236
A1L0C5_9GAMM/178-234
A1L0M7_9GAMM/178-234
A1R1Y2_ARTAT/148-198
A1R212_ARTAT/144-201
A1R238_ARTAT/363-418
A1R294_ARTAT/152-209
A1R402_ARTAT/804-860
A1R4G5_ARTAT/853-909
A1R4G6_ARTAT/829-885
A1R5B6_ARTAT/484-540
A1R7L2_ARTAT/170-227
A1R8M0_ARTAT/480-537
A1R8W6_ARTAT/161-218
A1R9R8_ARTAT/626-683
A1RBQ1_ARTAT/814-871
A1RC13_ARTAT/785-841
A1RC31_ARTAT/160-217
A1RC76_ARTAT/160-217
A1RC88_ARTAT/152-209
A1RE72_SHESW/188-242
A1RG62_SHESW/141-198
A1RIL8_SHESW/145-202
A1RIV3_SHESW/152-209
A1RKL5_SHESW/158-215
A1RNQ5_SHESW/149-206
A1RNS5_SHESW/136-193
A1RP52_SHESW/136-193
A1RPW2_SHESW/145-202
A1S2X6_SHEAM/151-208
A1S398_SHEAM/149-206
A1S3F1_SHEAM/144-200
A1S5J7_SHEAM/144-201
A1S608_SHEAM/146-203
A1S6S2_SHEAM/151-208
A1S7C5_SHEAM/167-224
A1S897_SHEAM/137-194
A1S8J1_SHEAM/102-158
A1S9U4_SHEAM/153-210
A1SAH9_SHEAM/132-189
A1SCE3_NOCSJ/152-209
A1SCE4_NOCSJ/150-206
A1SCE9_NOCSJ/149-206
A1SCF3_NOCSJ/144-201
A1SCF8_NOCSJ/494-551
A1SCG3_NOCSJ/451-508
A1SCG5_NOCSJ/483-540
A1SCH1_NOCSJ/501-558
A1SD48_NOCSJ/191-247
A1SF83_NOCSJ/153-210
A1SFC8_NOCSJ/155-212
A1SFF4_NOCSJ/150-207
A1SG97_NOCSJ/162-219
A1SGB6_NOCSJ/115-172
A1SGD5_NOCSJ/143-199
A1SGL7_NOCSJ/148-204
A1SK03_NOCSJ/145-202
A1SKW0_NOCSJ/145-202
A1SLD7_NOCSJ/142-199
A1SLX7_NOCSJ/444-501
A1SMF3_NOCSJ/163-219
A1SMS1_NOCSJ/166-223
A1SMV8_NOCSJ/150-207
A1SMX9_NOCSJ/140-196
A1SPV8_NOCSJ/275-324
A1SPZ4_NOCSJ/942-999
A1SQK5_NOCSJ/272-328
A1SU61_PSYIN/146-203
A1SXP2_PSYIN/150-205
A1SYX1_PSYIN/232-289
A1T111_MYCVP/151-208
A1T1P2_MYCVP/821-878
A1T1P3_MYCVP/803-860
A1T1R2_MYCVP/148-209
A1T1Z6_MYCVP/272-329
A1T1Z7_MYCVP/331-388
A1T2Q9_MYCVP/776-833
A1T4E9_MYCVP/871-927
A1T4U2_MYCVP/156-213
A1T511_MYCVP/147-204
A1T597_MYCVP/153-199
A1T5E5_MYCVP/217-274
A1T5L2_MYCVP/667-724
A1T5M5_MYCVP/155-211
A1T684_MYCVP/856-913
A1T6E9_MYCVP/798-855
A1T6S5_MYCVP/456-512
A1T6T8_MYCVP/150-202
A1T859_MYCVP/147-204
A1T8Z3_MYCVP/143-200
A1TBJ8_MYCVP/473-529
A1TBV2_MYCVP/850-907
A1TC50_MYCVP/331-387
A1TC68_MYCVP/234-291
A1TCE2_MYCVP/803-860
A1TDB2_MYCVP/145-204
A1TF24_MYCVP/880-936
A1TGB9_MYCVP/867-924
A1TGE3_MYCVP/149-206
A1TGI8_MYCVP/152-209
A1TGW8_MYCVP/858-914
A1THM0_MYCVP/163-220
A1THP1_MYCVP/1024-1081
A1THS5_MYCVP/41-96
A1TJW9_ACIAC/193-250
A1TL78_ACIAC/151-208
A1TMH8_ACIAC/278-335
A1TPZ7_ACIAC/143-200
A1TQ32_ACIAC/165-221
A1TRV4_ACIAC/121-178
A1TSZ1_ACIAC/284-340
A1TT54_ACIAC/175-232
A1TTR7_ACIAC/176-233
A1TTW9_ACIAC/146-203
A1TUY1_ACIAC/151-208
A1TVD4_ACIAC/146-203
A1TW50_ACIAC/148-205
A1TX02_MARAV/64-121
A1TXS3_MARAV/793-850
A1TXZ6_MARAV/321-378
A1TY93_MARAV/815-872
A1TZW3_MARAV/151-208
A1U0Z9_MARAV/847-904
A1U2F6_MARAV/141-198
A1U2S8_MARAV/149-206
A1U449_MARAV/828-885
A1U594_MARAV/154-211
A1U7G8_MARAV/238-294
A1U9Z5_MYCSK/481-538
A1UA11_MYCSK/780-837
A1UAD6_MYCSK/858-915
A1UAG1_MYCSK/150-207
A1UAH2_MYCSK/301-357
A1UB03_MYCSK/855-912
A1UBD1_MYCSK/459-516
A1UBS8_MYCSK/155-212
A1UBU8_MYCSK/159-216
A1UCP2_MYCSK/823-880
A1UDE3_MYCSK/97-154
A1UHH5_MYCSK/154-211
A1UIE8_MYCSK/154-211
A1UIH7_MYCSK/479-536
A1UK17_MYCSK/148-208
A1UKN5_MYCSK/147-204
A1ULK9_MYCSK/221-278
A1UM75_MYCSK/143-200
A1UMZ3_MYCSK/870-927
A1UVD7_BURMS/173-230
A1UVF8_BURMS/200-256
A1UXF9_BURMS/850-907
A1UXJ6_BURMS/152-209
A1V2Q1_BURMS/157-213
A1V3D2_BURMS/147-204
A1V3S4_BURMS/121-178
A1V4X9_BURMS/390-444
A1V5P1_BURMS/149-206
A1V5Q4_BURMS/163-220
A1V624_BURMS/177-234
A1V7P6_BURMS/147-204
A1VAY8_DESVV/162-218
A1VB77_DESVV/150-207
A1VHR5_DESVV/154-210
A1VIF2_POLNA/151-208
A1VKD1_POLNA/146-203
A1VKR1_POLNA/146-203
A1VKW8_POLNA/267-323
A1VN61_POLNA/143-200
A1VND3_POLNA/199-256
A1VQL4_POLNA/142-199
A1VQN3_POLNA/123-180
A1VQQ5_POLNA/200-255
A1VQR3_POLNA/160-217
A1VSL0_POLNA/201-258
A1VT31_POLNA/159-216
A1VT42_POLNA/150-207
A1VTB5_POLNA/144-201
A1VTE6_POLNA/229-286
A1VTR3_POLNA/142-199
A1VTT2_POLNA/170-226
A1VU62_POLNA/148-205
A1VUP7_POLNA/181-238
A1VVF8_POLNA/132-189
A1W1Z2_ACISJ/146-203
A1W359_ACISJ/158-215
A1W3I0_ACISJ/158-214
A1W7B5_ACISJ/121-178
A1W7S1_ACISJ/143-200
A1WAA4_ACISJ/316-371
A1WBJ7_ACISJ/175-232
A1WCC6_ACISJ/146-203
A1WCZ4_ACISJ/153-210
A1WDG4_ACISJ/148-205
A1WDW8_VEREI/146-203
A1WIM8_VEREI/292-348
A1WJ67_VEREI/143-200
A1WJX1_VEREI/146-203
A1WM11_VEREI/849-906
A1WN26_VEREI/149-206
A1WN99_VEREI/849-905
A1WRS3_VEREI/198-255
A1WSB3_VEREI/148-205
A1WT06_HALHL/146-203
A1WYG7_HALHL/149-206
A1YAL2_AMYOR/871-928
A1YAL7_AMYOR/157-214
A1ZCZ7_9BACT/236-292
A1ZEE6_9BACT/150-207
A1ZEW2_9BACT/641-698
A1ZFP9_9BACT/215-270
A1ZFU2_9BACT/155-212
A1ZG53_9BACT/172-229
A1ZG54_9BACT/172-229
A1ZG55_9BACT/172-229
A1ZG56_9BACT/175-232
A1ZG57_9BACT/174-231
A1ZIX8_9BACT/554-611
A1ZJS0_9BACT/156-213
A1ZM42_9BACT/172-229
A1ZMB7_9BACT/156-213
A1ZP48_9BACT/1-46
A1ZQ10_9BACT/275-323
A1ZQ76_9BACT/240-285
A1ZQN7_9BACT/145-202
A1ZS63_9BACT/581-638
A1ZU66_9BACT/467-522
A1ZVL9_9BACT/155-212
A1ZW83_9BACT/152-208
A1ZYF0_9BACT/154-210
A1ZYG0_9BACT/472-526
A1ZZ82_9BACT/256-313
A2BNU8_PROMS/13-70
A2BNW4_PROMS/178-235
A2BUD0_PROM5/13-70
A2BUE6_PROM5/178-235
A2BZY0_PROM1/11-68
A2BZZ8_PROM1/178-235
A2C751_PROM3/162-225
A2C966_PROM3/169-226
A2CD53_PROM3/12-68
A2CD88_PROM3/169-226
A2I306_9CAUD/156-212
A2P2W4_VIBCH/142-199
A2P2X3_VIBCH/144-201
A2P3H0_VIBCH/156-213
A2P3T2_VIBCH/152-209
A2P4G3_VIBCH/147-204
A2P4I0_VIBCH/198-253
A2P4W7_VIBCH/855-912
A2P9B0_VIBCH/152-209
A2PAE5_VIBCH/200-257
A2PAR5_VIBCH/153-210
A2PB54_VIBCH/524-581
A2PBI8_VIBCH/159-216
A2PPX9_VIBCH/144-201
A2PPY8_VIBCH/142-199
A2PR45_VIBCH/153-210
A2PR79_VIBCH/148-205
A2PRC4_VIBCH/855-912
A2PRH8_VIBCH/156-213
A2PRY6_VIBCH/338-395
A2PTS7_VIBCH/152-209
A2PUI4_VIBCH/185-242
A2PUW2_VIBCH/200-257
A2PX83_VIBCH/147-204
A2PXH4_VIBCH/146-203
A2RD76_STRPG/145-202
A2RGE2_STRPG/135-192
A2RH69_BACME/161-218
A2RW36_BURM9/256-313
A2RW38_BURM9/212-268
A2RXK4_BURM9/173-230
A2RXM7_BURM9/214-270
A2RY06_BURM9/146-203
A2RY98_BURM9/146-203
A2RYC3_BURM9/190-247
A2RZN0_BURM9/850-907
A2RZR1_BURM9/152-209
A2S1J9_BURM9/165-222
A2S1Z3_BURM9/176-232
A2S2P7_BURM9/121-178
A2S3F2_BURM9/147-204
A2S426_BURM9/157-213
A2SA92_BURM9/173-230
A2SAP5_BURM9/163-220
A2SAQ9_BURM9/149-206
A2SBF5_BURM9/306-360
A2SC82_METPP/159-216
A2SCN0_METPP/146-203
A2SD01_METPP/150-207
A2SDA4_METPP/147-204
A2SDJ4_METPP/268-324
A2SDT6_METPP/859-916
A2SDY4_METPP/144-200
A2SE65_METPP/832-889
A2SE70_METPP/869-926
A2SEJ9_METPP/148-205
A2SEX3_METPP/172-229
A2SF72_METPP/182-239
A2SFS8_METPP/137-194
A2SGF9_METPP/174-231
A2SHP7_METPP/143-200
A2SIH8_METPP/319-375
A2SIV2_METPP/142-199
A2SJ18_METPP/155-212
A2SJA1_METPP/142-199
A2SJW6_METPP/148-205
A2SJY0_METPP/840-897
A2SKA7_METPP/144-201
A2SKV1_METPP/154-211
A2SLK8_METPP/161-218
A2SLU9_METPP/242-299
A2SLY5_METPP/179-236
A2SMG0_METPP/173-230
A2SP76_METPP/836-892
A2TQR4_9FLAO/893-934
A2TRK5_9FLAO/479-536
A2TS49_9FLAO/144-201
A2TVM7_9FLAO/147-204
A2TWU4_9FLAO/876-930
A2TX17_9FLAO/123-180
A2TX32_9FLAO/188-245
A2TX57_9FLAO/148-205
A2TYR5_9FLAO/194-251
A2TZ03_9FLAO/154-211
A2U3X5_9FLAO/158-215
A2U463_9FLAO/180-236
A2U4E5_9FLAO/192-249
A2V7P4_KLEPN/137-189
A2V7P6_KLEPN/137-190
A2VF40_MYCTU/760-817
A2VF81_MYCTU/1024-1080
A2VGE2_MYCTU/152-209
A2VHP6_MYCTU/1097-1154
A2VNB9_MYCTU/169-226
A2VNU1_MYCTU/147-204
A2VQW4_9BURK/168-225
A2VUM9_9BURK/147-204
A2VWT3_9BURK/158-214
A2VX16_9BURK/149-206
A2VXL0_9BURK/305-362
A2VY70_9BURK/285-340
A2VYX4_9BURK/146-203
A2VZ16_9BURK/207-264
A2W0M5_9BURK/141-198
A2W0N9_9BURK/146-203
A2W0Y9_9BURK/428-485
A2W156_9BURK/216-271
A2W1D3_9BURK/140-196
A2W1D7_9BURK/195-252
A2W1D8_9BURK/161-218
A2W1I3_9BURK/225-281
A2W1M6_9BURK/673-729
A2W256_9BURK/151-208
A2W3Y7_9BURK/313-370
A2W3Y8_9BURK/216-271
A2W417_9BURK/161-218
A2W453_9BURK/192-248
A2W6Q4_9BURK/147-204
A2W8T5_9BURK/165-221
A2W8Z7_9BURK/149-206
A2W9J4_9BURK/304-361
A2WA28_9BURK/251-307
A2WAQ9_9BURK/121-178
A2WB10_9BURK/151-208
A2WES2_9BURK/261-318
A2WFJ1_9BURK/173-230
A2WFK3_9BURK/158-215
A2WFP8_9BURK/192-248
A2WFU5_9BURK/216-271
A2WFU6_9BURK/296-359
A2WH58_9BURK/151-208
A2WHD1_9BURK/216-271
A2WHF6_9BURK/428-485
A2WHU0_9BURK/122-179
A2WIL1_9BURK/175-232
A2WIL6_9BURK/145-202
A2WIL9_9BURK/147-202
A2WJ46_9BURK/146-203
A3CKH3_STRSV/154-211
A3CPW8_STRSV/142-199
A3CQ90_STRSV/136-192
A3CVE9_METMJ/116-152
A3CYS4_SHEB5/102-156
A3CZG7_SHEB5/135-192
A3D059_SHEB5/136-193
A3D0Q4_SHEB5/149-206
A3D1Z6_SHEB5/153-209
A3D3J0_SHEB5/145-202
A3D3Y4_SHEB5/151-209
A3D5H3_SHEB5/152-209
A3D5P2_SHEB5/146-203
A3D8B4_SHEB5/181-238
A3D9C0_SHEB5/136-193
A3DEX0_CLOTH/152-209
A3DHU0_CLOTH/417-463
A3EH31_VIBCH/855-912
A3EH61_VIBCH/126-183
A3EHE7_VIBCH/156-213
A3EJC5_VIBCH/147-204
A3ELT9_VIBCH/200-257
A3EN13_VIBCH/524-581
A3EPY4_9BACT/291-347
A3ES59_9BACT/148-205
A3FIH8_BURPS/175-231
A3GII8_VIBCH/855-912
A3GIN2_VIBCH/226-283
A3GKN7_VIBCH/147-204
A3GMH5_VIBCH/144-201
A3GMI4_VIBCH/142-199
A3GMY9_VIBCH/152-209
A3GN40_VIBCH/156-213
A3GQI5_VIBCH/200-257
A3GS46_VIBCH/185-242
A3GSB8_VIBCH/524-581
A3GU11_VIBCH/152-209
A3GUE2_VIBCH/159-216
A3GUU0_VIBCH/144-201
A3GUU1_VIBCH/131-188
A3GUV3_VIBCH/142-199
A3GVZ5_VIBCH/156-213
A3GWD3_VIBCH/855-912
A3GWM2_VIBCH/147-204
A3GXV2_VIBCH/226-283
A3GZD7_VIBCH/152-209
A3GZN9_VIBCH/185-242
A3H1Z4_VIBCH/524-581
A3H211_VIBCH/200-257
A3H3P5_VIBCH/152-209
A3H508_VIBCH/146-203
A3HTC5_9BACT/191-248
A3HUJ9_9BACT/203-260
A3HUL1_9BACT/151-208
A3HUT1_9BACT/157-214
A3HV51_9BACT/149-206
A3HVN1_9BACT/147-203
A3HVU5_9BACT/143-199
A3I3R2_9BACI/147-204
A3I497_9BACI/139-196
A3I5G2_9BACI/68-108
A3I5P9_9BACI/146-203
A3I610_9BACI/144-201
A3I6I6_9BACI/144-200
A3I7E4_9BACI/138-195
A3I823_9BACI/313-370
A3I8R1_9BACI/771-828
A3I9V5_9BACI/101-143
A3IBU2_9BACI/33-76
A3IBV5_9BACI/94-136
A3IC72_9BACI/158-215
A3ICM6_9BACI/7-64
A3ICW6_9BACI/101-143
A3IDW8_9BACI/180-236
A3IF49_9BACI/166-223
A3IN85_9CHRO/147-204
A3ISB0_9CHRO/160-217
A3ISW1_9CHRO/169-225
A3IUT5_9CHRO/9-66
A3IXP9_9CHRO/181-238
A3IYK6_9CHRO/30-87
A3IYR7_9CHRO/156-213
A3IZZ9_9CHRO/23-79
A3J042_9CHRO/138-194
A3J0P2_9FLAO/876-932
A3J4I1_9FLAO/146-203
A3J544_9FLAO/518-570
A3J5V6_9FLAO/147-203
A3JA10_9ALTE/907-964
A3JBV9_9ALTE/154-211
A3JBZ4_9ALTE/243-299
A3JCJ7_9ALTE/189-246
A3JDI7_9ALTE/148-205
A3JFT0_9ALTE/149-206
A3JHP3_9ALTE/145-202
A3JHQ5_9ALTE/142-199
A3JLR6_9RHOB/140-197
A3JLR7_9RHOB/172-229
A3JNJ5_9RHOB/161-218
A3JSN6_9RHOB/201-258
A3JV86_9RHOB/141-198
A3JW14_9RHOB/96-152
A3JWJ3_9RHOB/163-220
A3JXM3_9RHOB/101-158
A3JZJ0_9RHOB/201-258
A3JZP1_9RHOB/196-253
A3K0S3_9RHOB/208-263
A3K169_9RHOB/149-206
A3K2A9_9RHOB/142-199
A3K3I6_9RHOB/161-218
A3K4A8_9RHOB/206-263
A3K4H9_9RHOB/233-290
A3K716_9RHOB/138-194
A3K7L3_9RHOB/145-198
A3K7Y2_9RHOB/145-202
A3K876_9RHOB/147-204
A3K8B5_9RHOB/95-152
A3K9P7_9RHOB/157-214
A3K9Q7_9RHOB/185-242
A3KAV5_9RHOB/162-219
A3KFH1_9ACTO/148-205
A3KHW9_STRAM/163-220
A3KI38_STRAM/173-230
A3KIG8_STRAM/331-387
A3KIQ0_STRAM/157-214
A3KJD2_STRAM/916-973
A3KK13_STRAM/152-209
A3KKK0_STRAM/154-211
A3KLB8_BACAM/151-208
A3KLC2_BACAM/163-220
A3KR81_PSEAE/178-235
A3KRS7_PSEAE/151-200
A3KRV8_PSEAE/143-200
A3KRZ0_PSEAE/174-231
A3KS42_PSEAE/200-257
A3KSW5_PSEAE/838-895
A3KSW6_PSEAE/841-897
A3KTA2_PSEAE/173-230
A3KTH4_PSEAE/153-210
A3KTH6_PSEAE/145-202
A3KUE2_PSEAE/151-208
A3KUY3_PSEAE/147-204
A3KUY8_PSEAE/199-256
A3KVU6_PSEAE/146-202
A3KW79_PSEAE/144-201
A3KXM6_PSEAE/199-256
A3KXN1_PSEAE/150-207
A3KXY5_PSEAE/150-207
A3KY37_PSEAE/262-319
A3KYD9_PSEAE/156-213
A3KYK2_PSEAE/146-202
A3KYX3_PSEAE/163-220
A3KYX9_PSEAE/149-206
A3KZ82_PSEAE/142-199
A3KZJ6_PSEAE/147-204
A3KZQ8_PSEAE/423-480
A3L134_PSEAE/144-201
A3L375_PSEAE/158-215
A3L4U5_PSEAE/204-261
A3L664_PSEAE/151-208
A3L6W5_PSEAE/838-895
A3L6W6_PSEAE/841-897
A3L767_PSEAE/153-210
A3L769_PSEAE/145-202
A3L7K9_PSEAE/200-257
A3L7T5_PSEAE/151-200
A3L7V0_PSEAE/173-230
A3LA28_PSEAE/144-201
A3LAC2_PSEAE/146-202
A3LAP8_PSEAE/147-204
A3LBI3_PSEAE/174-231
A3LBN5_PSEAE/143-200
A3LC02_PSEAE/178-235
A3LCR4_PSEAE/199-256
A3LDL6_PSEAE/763-820
A3LDS2_PSEAE/179-235
A3LDY8_PSEAE/16-72
A3LE57_PSEAE/199-256
A3LE62_PSEAE/150-207
A3LEG6_PSEAE/150-207
A3LEM1_PSEAE/262-319
A3LEY0_PSEAE/156-213
A3LF20_PSEAE/842-899
A3LF46_PSEAE/146-202
A3LFH1_PSEAE/149-206
A3LFI4_PSEAE/225-282
A3LFT8_PSEAE/142-199
A3LGK6_PSEAE/144-201
A3LHY6_PSEAE/423-480
A3LI55_PSEAE/147-204
A3LJV3_PSEAE/158-215
A3LLK3_PSEAE/204-261
A3LM43_PSEAE/19-76
A3M104_ACIBT/175-232
A3M1B7_ACIBT/146-203
A3M4H8_ACIBT/254-311
A3M5K8_ACIBT/28-85
A3M9U9_ACIBT/149-206
A3MCB7_BURM7/165-222
A3MCI1_BURM7/144-201
A3MCR7_BURM7/176-232
A3MCZ8_BURM7/176-232
A3MD18_BURM7/173-230
A3MEN6_BURM7/256-313
A3MF72_BURM7/146-203
A3MFG4_BURM7/146-203
A3MFJ1_BURM7/190-247
A3MGW5_BURM7/850-907
A3MGZ9_BURM7/152-209
A3MID6_BURM7/157-213
A3MJ16_BURM7/147-204
A3MJS5_BURM7/121-178
A3MKK5_BURM7/306-360
A3MLB6_BURM7/149-206
A3MLC9_BURM7/163-220
A3MLU1_BURM7/173-230
A3MRM1_BURM7/147-204
A3MXH1_PYRCJ/102-146
A3MYD1_ACTP2/146-203
A3N1N3_ACTP2/838-895
A3N4L3_BURP6/147-204
A3N681_BURP6/57-113
A3N7Q2_BURP6/157-213
A3N8I8_BURP6/147-204
A3N8R8_BURP6/121-178
A3N9N6_BURP6/158-215
A3NAJ3_BURP6/306-360
A3NBB9_BURP6/149-206
A3NBD4_BURP6/163-220
A3NBH5_BURP6/177-234
A3NFS2_BURP6/151-208
A3NFS5_BURP6/161-217
A3NFZ3_BURP6/151-208
A3NGS7_BURP6/176-232
A3NI28_BURP6/256-313
A3NI30_BURP6/212-268
A3NID3_BURP6/199-256
A3NIF9_BURP6/146-203
A3NIQ4_BURP6/146-203
A3NIU9_BURP6/214-270
A3NIX1_BURP6/173-230
A3NJS0_BURP6/151-208
A3NJV9_BURP6/146-203
A3NJX7_BURP6/171-228
A3NLC4_BURP6/144-201
A3NLI8_BURP6/165-222
A3NPG8_BURP6/152-209
A3NQA5_BURP0/147-204
A3NTE1_BURP0/157-213
A3NU90_BURP0/147-204
A3NUH3_BURP0/121-178
A3NVH2_BURP0/158-215
A3NWB3_BURP0/306-360
A3NX52_BURP0/149-206
A3NX67_BURP0/163-220
A3NXA9_BURP0/177-234
A3P1J4_BURP0/151-208
A3P1K2_BURP0/151-208
A3P2C7_BURP0/176-232
A3P3N9_BURP0/233-290
A3P3P2_BURP0/212-268
A3P3Z5_BURP0/199-256
A3P423_BURP0/146-203
A3P4C9_BURP0/146-203
A3P4H4_BURP0/176-232
A3P4J8_BURP0/173-230
A3P5D6_BURP0/149-206
A3P5H5_BURP0/146-203
A3P5J4_BURP0/173-230
A3P6Y5_BURP0/144-201
A3P751_BURP0/165-222
A3P9W6_BURP0/831-888
A3PA02_BURP0/152-209
A3PAM1_PROM0/13-70
A3PAN7_PROM0/178-235
A3PGN7_RHOS1/140-197
A3PJ43_RHOS1/170-227
A3PJX2_RHOS1/156-213
A3PKG7_RHOS1/178-234
A3PKK1_RHOS1/156-213
A3PKK2_RHOS1/167-224
A3PL49_RHOS1/178-235
A3PMG2_RHOS1/210-266
A3PMV3_RHOS1/138-195
A3PQ79_RHOS1/178-234
A3PQ95_RHOS1/163-220
A3PR25_RHOS1/181-237
A3PR84_RHOS1/194-251
A3PS11_RHOS1/203-259
A3PTJ9_MYCSJ/481-538
A3PTL5_MYCSJ/780-837
A3PTZ1_MYCSJ/858-915
A3PU16_MYCSJ/150-207
A3PU27_MYCSJ/301-357
A3PUK9_MYCSJ/855-912
A3PUM9_MYCSJ/163-220
A3PUZ7_MYCSJ/459-516
A3PV02_MYCSJ/802-859
A3PV22_MYCSJ/144-201
A3PVG3_MYCSJ/155-212
A3PVI2_MYCSJ/159-216
A3PWC9_MYCSJ/818-875
A3PWW3_MYCSJ/96-153
A3Q0Z8_MYCSJ/154-211
A3Q1W2_MYCSJ/154-211
A3Q1Z1_MYCSJ/479-536
A3Q3H2_MYCSJ/148-208
A3Q4Q1_MYCSJ/147-204
A3Q608_MYCSJ/221-278
A3Q6M4_MYCSJ/143-200
A3Q7E1_MYCSJ/870-927
A3QAI3_SHELP/140-197
A3QAM7_SHELP/146-202
A3QB66_SHELP/149-206
A3QD64_SHELP/152-209
A3QDP5_SHELP/142-199
A3QDZ2_SHELP/161-218
A3QED7_SHELP/137-194
A3QG82_SHELP/148-205
A3QHW2_SHELP/153-210
A3QI08_SHELP/142-198
A3QIS4_SHELP/135-192
A3QJI1_SHELP/103-158
A3RIC5_PECCC/148-205
A3RNJ1_RALSO/152-209
A3RNL7_RALSO/155-211
A3RNS6_RALSO/21-78
A3RNX2_RALSO/339-393
A3RNX3_RALSO/113-170
A3RP21_RALSO/192-249
A3RPC2_RALSO/166-223
A3RPF7_RALSO/149-206
A3RQ81_RALSO/149-206
A3RQJ7_RALSO/155-212
A3RT53_RALSO/146-203
A3RTR6_RALSO/154-211
A3RTU6_RALSO/173-230
A3RUG9_RALSO/146-203
A3RUJ3_RALSO/188-244
A3RV48_RALSO/105-162
A3RVA3_RALSO/312-368
A3RVI4_RALSO/180-237
A3RWB2_RALSO/121-178
A3RWY7_RALSO/146-203
A3RZK1_RALSO/380-435
A3RZP3_RALSO/136-193
A3S0C6_RALSO/154-211
A3S0L1_RALSO/167-224
A3S0X6_RALSO/191-248
A3S7J4_9RHOB/173-229
A3SAB3_9RHOB/150-207
A3SDY3_9RHOB/146-203
A3SE40_9RHOB/184-241
A3SG58_9RHOB/143-200
A3SGU2_9RHOB/130-187
A3SHP6_9RHOB/119-176
A3SP50_9RHOB/148-205
A3SPC4_9RHOB/183-240
A3SQ44_9RHOB/157-214
A3SQ59_9RHOB/165-222
A3SQM2_9RHOB/185-242
A3SSF6_9RHOB/177-233
A3SVB4_9RHOB/143-200
A3SZN2_9RHOB/146-203
A3SZU0_9RHOB/184-241
A3T166_9RHOB/150-207
A3T290_9RHOB/130-187
A3T328_9RHOB/204-261
A3THG2_9MICO/870-927
A3THW6_9MICO/159-216
A3TI17_9MICO/154-211
A3TI77_9MICO/153-210
A3TJ36_9MICO/160-217
A3TJD7_9MICO/143-200
A3TJL4_9MICO/781-837
A3TJM2_9MICO/155-212
A3TK54_9MICO/138-195
A3TKB1_9MICO/161-218
A3TKM6_9MICO/149-206
A3TM12_9MICO/153-210
A3TNN2_9MICO/157-211
A3TNQ7_9MICO/908-965
A3TNS7_9MICO/157-214
A3TNS8_9MICO/168-225
A3TPE2_9MICO/142-199
A3TPG2_9MICO/267-324
A3TQ42_9MICO/148-204
A3TQ71_9MICO/175-232
A3TQY0_9MICO/135-192
A3TRN2_9MICO/852-909
A3TS37_9MICO/152-209
A3TVX2_9RHOB/119-176
A3TXQ4_9RHOB/201-258
A3TYK7_9RHOB/160-217
A3TZC8_9RHOB/216-272
A3U0F1_9RHOB/131-188
A3U0N4_9RHOB/141-201
A3U0N8_9RHOB/130-186
A3U0W9_9RHOB/147-204
A3U1A7_9RHOB/116-172
A3U430_9RHOB/134-190
A3U566_CROAH/149-201
A3U7Q8_CROAH/141-198
A3U840_CROAH/148-203
A3UAN1_CROAH/143-200
A3UED8_9RHOB/159-216
A3UEH3_9RHOB/137-194
A3UER8_9RHOB/150-207
A3UFL6_9RHOB/176-233
A3UHL3_9RHOB/808-865
A3UIP8_9RHOB/141-198
A3UKF5_9RHOB/148-204
A3UL61_VIBSP/192-249
A3ULL8_VIBSP/789-846
A3ULM6_VIBSP/139-195
A3UMT1_VIBSP/193-250
A3UNS2_VIBSP/157-214
A3USA7_VIBSP/156-213
A3USH1_VIBSP/145-202
A3UWA0_VIBSP/147-204
A3UWG0_VIBSP/148-205
A3UY65_VIBSP/140-197
A3UZI2_VIBSP/146-203
A3UZX1_VIBSP/166-223
A3V1C5_9RHOB/139-195
A3V3B8_9RHOB/73-128
A3V6Y6_9RHOB/64-121
A3V721_9RHOB/82-139
A3V7W1_9RHOB/104-159
A3V9A2_9RHOB/139-196
A3V9I3_9RHOB/96-151
A3V9N6_9RHOB/136-193
A3VBU6_9RHOB/147-204
A3VBU7_9RHOB/113-170
A3VC65_9RHOB/152-209
A3VDJ5_9RHOB/55-111
A3VDJ6_9RHOB/122-178
A3VE32_9RHOB/156-213
A3VE61_9RHOB/160-217
A3VEN0_9RHOB/187-243
A3VF57_9RHOB/140-197
A3VGH6_9RHOB/211-267
A3VLH0_9RHOB/121-178
A3VLY2_9RHOB/146-203
A3VMA9_9RHOB/104-161
A3VVX9_9RHOB/139-196
A3VWT0_9RHOB/183-240
A3VYR7_9RHOB/170-227
A3W0B9_9RHOB/118-174
A3W1U4_9RHOB/125-182
A3W2D0_9RHOB/1-48
A3W2V6_9RHOB/145-202
A3W2X7_9RHOB/202-259
A3W602_9RHOB/154-211
A3W694_9RHOB/321-376
A3W695_9RHOB/327-382
A3W697_9RHOB/5-60
A3W698_9RHOB/4-61
A3W6F3_9RHOB/162-218
A3W6Q6_9RHOB/319-374
A3W825_9RHOB/158-215
A3W891_9RHOB/212-268
A3W8A8_9RHOB/118-175
A3W9G2_9SPHN/78-134
A3WBR9_9SPHN/5-62
A3WCG7_9SPHN/171-228
A3WDJ9_9SPHN/149-206
A3WG93_9SPHN/139-196
A3WI52_9SPHN/147-204
A3WIC2_9SPHN/138-195
A3WJC1_9GAMM/146-203
A3WJS4_9GAMM/141-198
A3WK62_9GAMM/135-192
A3WKH3_9GAMM/149-206
A3WKS7_9GAMM/95-151
A3WMI5_9GAMM/141-198
A3WMY9_9GAMM/145-202
A3WQB1_9GAMM/148-205
A3WRU1_9BRAD/127-184
A3WSZ5_9BRAD/146-203
A3WYE2_9BRAD/140-197
A3WYK3_9BRAD/95-152
A3WZX1_9BRAD/5-62
A3X3Z7_9RHOB/200-257
A3X4E0_9RHOB/144-201
A3X4J5_9RHOB/135-191
A3X6J4_9RHOB/202-257
A3X8K3_9RHOB/134-191
A3X8K4_9RHOB/102-158
A3XBD2_9RHOB/141-198
A3XBR5_9RHOB/183-240
A3XCQ7_9RHOB/190-247
A3XEK5_9RHOB/138-195
A3XF24_9RHOB/148-205
A3XHJ0_LEEBM/145-201
A3XHS2_LEEBM/146-203
A3XI64_LEEBM/147-204
A3XIZ0_LEEBM/243-299
A3XJ65_LEEBM/878-933
A3XK00_LEEBM/153-210
A3XKV4_LEEBM/190-235
A3XL37_LEEBM/854-911
A3XN23_LEEBM/180-237
A3XPB6_LEEBM/166-223
A3XQ74_LEEBM/464-521
A3XS86_9VIBR/140-197
A3XSL9_9VIBR/128-185
A3XT32_9VIBR/836-893
A3XW50_9VIBR/192-249
A3XYM2_9VIBR/145-202
A3XYM9_9VIBR/156-213
A3Y0T2_9VIBR/151-208
A3Y1W5_9VIBR/152-209
A3Y220_9VIBR/147-204
A3Y2F2_9VIBR/148-205
A3Y4M4_9VIBR/146-203
A3Y678_9GAMM/141-198
A3Y699_9GAMM/153-210
A3Y7L3_9GAMM/154-211
A3YAJ1_9GAMM/146-203
A3YBJ2_9GAMM/148-205
A3YBZ7_9GAMM/201-257
A3YDQ4_9GAMM/268-325
A3YGB3_9GAMM/128-185
A3YGG8_9GAMM/143-200
A3YUH5_9SYNE/188-245
A3YUU9_9SYNE/5-62
A3YX70_9SYNE/11-68
A3YZI4_9SYNE/166-223
A3Z345_9SYNE/12-68
A3Z366_9SYNE/186-243
A3Z3A5_9SYNE/167-224
A3Z665_9SYNE/182-239
A3Z7P9_9SYNE/142-198
A3Z856_9SYNE/121-178
A3Z952_9SYNE/3-60
A3Z9X7_9SYNE/122-181
A3ZLN3_9PLAN/147-204
A3ZMD2_9PLAN/140-197
A3ZMK7_9PLAN/137-194
A3ZT29_9PLAN/160-217
A3ZTK5_9PLAN/155-212
A3ZTK6_9PLAN/156-213
A3ZTK8_9PLAN/154-211
A3ZUW5_9PLAN/147-204
A3ZWV2_9PLAN/140-197
A4A426_9GAMM/147-204
A4A4M2_9GAMM/825-882
A4A584_9GAMM/143-200
A4A9Q2_9GAMM/201-258
A4ABK9_9GAMM/197-254
A4ABN5_9GAMM/156-213
A4ABP4_9GAMM/88-145
A4AC76_9GAMM/153-210
A4AF39_9ACTN/142-199
A4AF49_9ACTN/475-532
A4AFG8_9ACTN/135-191
A4AFY9_9ACTN/152-208
A4AGB4_9ACTN/152-209
A4AGQ1_9ACTN/149-199
A4AHT9_9ACTN/141-197
A4AI80_9ACTN/157-202
A4AIA4_9ACTN/155-212
A4AJ59_9ACTN/142-199
A4AJ82_9ACTN/464-520
A4AK95_9ACTN/146-196
A4AQW3_MARSH/146-203
A4ASK7_MARSH/877-933
A4ATN5_MARSH/146-203
A4AUV0_MARSH/296-352
A4BAF0_9GAMM/150-207
A4BAG8_9GAMM/809-864
A4BB39_9GAMM/148-205
A4BB65_9GAMM/173-230
A4BBP7_9GAMM/235-292
A4BBV1_9GAMM/136-192
A4BDW1_9GAMM/161-218
A4BEK3_9GAMM/154-210
A4BGQ4_9GAMM/149-206
A4BHJ7_9GAMM/145-202
A4BHY4_9GAMM/152-209
A4BKB2_9GAMM/140-197
A4BMD7_9GAMM/147-204
A4BN22_9GAMM/90-147
A4BNC6_9GAMM/140-197
A4BNC8_9GAMM/142-199
A4BQP2_9GAMM/171-228
A4BRF3_9GAMM/147-204
A4BSD3_9GAMM/181-238
A4BVT2_9GAMM/146-203
A4BW19_9FLAO/158-215
A4BXI7_9FLAO/153-209
A4C1Z5_9FLAO/878-932
A4C4G9_9GAMM/148-204
A4C916_9GAMM/148-205
A4C982_9GAMM/135-192
A4C9D7_9GAMM/167-227
A4CCQ0_9GAMM/142-198
A4CDS4_9GAMM/135-192
A4CF94_9GAMM/153-209
A4CFF5_9GAMM/147-204
A4CG08_9GAMM/25-82
A4CH25_ROBBH/71-128
A4CIC7_ROBBH/840-897
A4CJK3_ROBBH/469-526
A4CKT6_ROBBH/257-313
A4CKU6_ROBBH/138-195
A4CN07_ROBBH/145-202
A4CNA5_ROBBH/556-606
A4CP39_ROBBH/513-566
A4CPM8_ROBBH/163-220
A4CQY2_SYNPV/163-219
A4CR04_SYNPV/170-227
A4CRD7_SYNPV/188-245
A4CRG7_SYNPV/165-222
A4CSC3_SYNPV/4-61
A4CTN6_SYNPV/168-225
A4CYA8_SYNPV/173-230
A4CYD1_SYNPV/16-73
A4E8B2_9ACTN/275-332
A4EBL7_9ACTN/149-206
A4ED18_9ACTN/450-507
A4ED24_9ACTN/137-194
A4EIN5_9RHOB/95-151
A4EJ15_9RHOB/265-320
A4EL67_9RHOB/142-199
A4ELE0_9RHOB/139-196
A4EMU4_9RHOB/183-240
A4EPC0_9RHOB/200-257
A4ER01_9RHOB/255-311
A4ERC9_9RHOB/183-240
A4ESH3_9RHOB/199-256
A4ETL6_9RHOB/205-262
A4EV64_9RHOB/144-201
A4EV89_9RHOB/145-200
A4EVZ0_9RHOB/140-197
A4EXB6_9RHOB/180-237
A4EXR6_9RHOB/134-191
A4EXT1_9RHOB/146-201
A4EY86_9RHOB/144-201
A4EYF4_9RHOB/201-257
A4EZ40_9RHOB/174-231
A4F194_9RHOB/117-174
A4F196_9RHOB/98-153
A4F5P5_SACEN/840-895
A4F626_SACEN/147-204
A4F6G7_SACEN/757-814
A4F7V0_SACEN/145-201
A4F7V4_SACEN/138-194
A4F8B4_SACEN/143-200
A4F926_SACEN/152-209
A4FAA4_SACEN/152-209
A4FAE9_SACEN/156-213
A4FAS1_SACEN/174-223
A4FB05_SACEN/154-211
A4FB66_SACEN/711-768
A4FCA6_SACEN/164-221
A4FCS1_SACEN/146-203
A4FCW4_SACEN/147-203
A4FDL9_SACEN/838-895
A4FDP3_SACEN/837-894
A4FDQ2_SACEN/834-888
A4FE56_SACEN/221-278
A4FEF8_SACEN/890-946
A4FEW2_SACEN/133-183
A4FF29_SACEN/155-211
A4FFD8_SACEN/148-205
A4FFW8_SACEN/138-195
A4FGK5_SACEN/142-199
A4FGK8_SACEN/154-211
A4FH56_SACEN/196-246
A4FHD6_SACEN/139-196
A4FHF0_SACEN/185-242
A4FHX0_SACEN/834-891
A4FIP6_SACEN/701-758
A4FIP7_SACEN/681-738
A4FIZ1_SACEN/703-760
A4FJ92_SACEN/721-777
A4FJD4_SACEN/12-68
A4FJP2_SACEN/156-213
A4FJP5_SACEN/144-200
A4FJV0_SACEN/714-770
A4FJW2_SACEN/101-158
A4FK96_SACEN/161-218
A4FKV4_SACEN/93-150
A4FKV5_SACEN/1120-1176
A4FKV6_SACEN/87-144
A4FKY7_SACEN/866-922
A4FLI8_SACEN/716-773
A4FP17_SACEN/152-209
A4FP85_SACEN/160-217
A4FP93_SACEN/68-117
A4FPA3_SACEN/87-143
A4FQ99_SACEN/150-207
A4FQM9_SACEN/727-784
A4FQT2_SACEN/154-211
A4FQU5_SACEN/150-207
A4FR13_SACEN/681-738
A4FR48_SACEN/153-210
A4G294_HERAR/138-195
A4G2R1_HERAR/168-225
A4G539_HERAR/241-298
A4G5M4_HERAR/166-223
A4G626_HERAR/123-180
A4G678_HERAR/151-208
A4G809_HERAR/146-203
A4G9H6_HERAR/166-223
A4GRX9_9PSED/81-127
A4GRY0_9PSED/81-127
A4GRY1_9PSED/81-127
A4GRY2_9PSED/81-127
A4GRY3_9PSED/81-127
A4GRY4_9PSED/81-127
A4GRY5_9PSED/81-127
A4GRY6_9PSED/81-127
A4GRY7_9PSED/81-127
A4GRY8_9PSED/81-127
A4GRY9_9PSED/81-127
A4GRZ0_9PSED/81-127
A4GRZ1_9PSED/81-127
A4GRZ2_9PSED/81-127
A4GRZ3_9PSED/81-127
A4GZF2_KLEPN/118-173
A4GZI7_STRHA/154-211
A4IK67_GEOTN/459-516
A4IKH0_GEOTN/146-203
A4IQ11_GEOTN/147-204
A4IRI9_GEOTN/9-66
A4ISW6_GEOTN/159-216
A4J308_DESRM/56-113
A4J5N5_DESRM/141-198
A4J6C2_DESRM/153-210
A4J715_DESRM/411-468
A4JDT4_BURVG/121-178
A4JEC8_BURVG/206-262
A4JG18_BURVG/149-206
A4JGA0_BURVG/156-212
A4JIM8_BURVG/147-204
A4JJ97_BURVG/150-207
A4JK58_BURVG/4-57
A4JK58_BURVG/77-133
A4JKJ4_BURVG/151-208
A4JKV6_BURVG/149-206
A4JKW6_BURVG/234-290
A4JKY4_BURVG/148-204
A4JL88_BURVG/146-203
A4JNJ8_BURVG/146-203
A4JPK6_BURVG/173-230
A4JPU0_BURVG/216-271
A4JPU1_BURVG/239-296
A4JQD5_BURVG/146-203
A4JQY4_BURVG/196-253
A4JRE2_BURVG/145-202
A4JS12_BURVG/146-203
A4JS58_BURVG/146-203
A4JSI4_BURVG/146-203
A4JSJ3_BURVG/146-203
A4JSV0_BURVG/172-229
A4JTS5_BURVG/294-351
A4JUT9_BURVG/250-305
A4JV76_BURVG/141-197
A4KCF0_9ACTO/959-1015
A4KE31_MYCTU/760-817
A4KFF4_MYCTU/152-209
A4KFJ5_MYCTU/819-875
A4KGS4_MYCTU/1097-1154
A4KL32_MYCTU/147-204
A4KNL8_MYCTU/169-226
A4KVQ8_RHIME/176-231
A4LAH4_PSESZ/147-204
A4LBR8_BURPS/146-203
A4LCJ5_BURPS/306-360
A4LDI4_BURPS/149-206
A4LDJ9_BURPS/163-220
A4LDN9_BURPS/177-234
A4LH57_BURPS/173-230
A4LH80_BURPS/176-232
A4LHC1_BURPS/146-203
A4LHK9_BURPS/146-203
A4LHN5_BURPS/190-247
A4LI36_BURPS/256-313
A4LLT6_BURPS/170-227
A4LM00_BURPS/192-248
A4LM01_BURPS/119-176
A4LP33_BURPS/139-196
A4LPE5_BURPS/144-201
A4LPP0_BURPS/165-222
A4LQH3_BURPS/121-178
A4LTS5_BURPS/147-204
A4LUF6_BURPS/157-213
A4LVF6_BURPS/176-232
A4MGJ4_BURPS/147-204
A4MH44_BURPS/173-230
A4MH63_BURPS/146-203
A4MHA2_BURPS/149-206
A4MX10_HAEIF/146-203
A4N126_HAEIF/16-49
A4N2V7_HAEIF/146-203
A4N7C4_HAEIF/146-203
A4NEZ4_HAEIF/146-203
A4NN89_HAEIF/146-203
A4NPC0_HAEIF/146-203
A4NWY9_HAEIF/146-203
A4PHL5_STRVG/211-268
A4QBV4_CORGB/167-224
A4QCS9_CORGB/140-197
A4QF16_CORGB/147-204
A4QGB4_CORGB/628-685
A4QGC8_CORGB/832-888
A4QGD8_CORGB/141-192
A4QGV8_CORGB/217-274
A4QHZ7_CORGB/149-206
A4SFE4_PROVI/346-403
A4SH97_AERS4/144-201
A4SL50_AERS4/135-192
A4SL71_AERS4/146-203
A4SMM8_AERS4/295-352
A4SPH2_AERS4/150-207
A4SQE7_AERS4/149-206
A4SS52_AERS4/180-236
A4SS75_AERS4/201-258
A4SSS5_AERS4/139-196
A4STL9_AERS4/182-239
A4SUC6_AERS4/138-195
A4SWC0_POLSQ/134-191
A4SWN5_POLSQ/118-174
A4SWT6_POLSQ/151-208
A4SZV7_POLSQ/142-199
A4T0Z3_MYCGI/766-823
A4T4E5_MYCGI/155-207
A4T531_MYCGI/150-207
A4T5W1_MYCGI/131-188
A4T6F7_MYCGI/842-899
A4T7D2_MYCGI/306-363
A4T8P2_MYCGI/148-209
A4T9R3_MYCGI/153-210
A4TCZ8_MYCGI/147-204
A4TDA0_MYCGI/867-924
A4TDB6_MYCGI/798-855
A4TDC4_MYCGI/912-968
A4TDW1_MYCGI/454-510
A4TEE3_MYCGI/145-202
A4TEQ7_MYCGI/153-206
A4TEU3_MYCGI/217-274
A4TEZ8_MYCGI/652-709
A4TI32_YERPP/179-235
A4TJY3_YERPP/147-204
A4TK42_YERPP/146-203
A4TKH7_YERPP/143-200
A4TLT7_YERPP/140-196
A4TLU5_YERPP/179-235
A4TMD1_YERPP/127-184
A4TML1_YERPP/146-203
A4TNI5_YERPP/148-205
A4TP15_YERPP/145-202
A4TR15_YERPP/136-193
A4TS04_YERPP/146-203
A4TUD4_9PROT/146-203
A4TWP7_9PROT/150-207
A4TWP9_9PROT/153-210
A4TWQ1_9PROT/145-202
A4TXV8_9PROT/150-207
A4TZC4_9PROT/139-196
A4U068_9PROT/124-181
A4U0F1_9PROT/188-245
A4U0R2_9PROT/157-214
A4U2C8_9PROT/1372-1429
A4U2D3_9PROT/154-207
A4U2E2_9PROT/177-234
A4U2G3_9PROT/172-229
A4ULG8_9PSED/131-182
A4ULG9_9PSED/145-178
A4ULH2_9PSED/145-178
A4ULH3_9PSED/146-179
A4ULH4_9PSED/145-178
A4ULH5_9PSED/145-178
A4ULH6_9PSED/145-178
A4ULH7_9PSED/145-178
A4ULH8_9PSED/145-178
A4ULH9_9PSED/145-178
A4ULI1_9PSED/145-178
A4UUI5_PANAY/165-221
A4UYZ9_STREI/146-203
A4VGJ9_PSEU5/149-206
A4VHI9_PSEU5/146-203
A4VHY7_PSEU5/138-195
A4VJQ0_PSEU5/126-183
A4VLA2_PSEU5/142-199
A4VLT5_PSEU5/146-203
A4VLU5_PSEU5/153-210
A4VNF1_PSEU5/149-206
A4VPA8_PSEU5/809-866
A4VQ60_PSEU5/865-922
A4VUX0_STRSY/135-192
A4VX12_STRSY/136-193
A4VZN8_STRS2/145-202
A4W169_STRS2/135-192
A4W3B3_STRS2/136-193
A4W4T7_ENT38/135-192
A4W5P4_ENT38/137-188
A4W642_ENT38/117-173
A4W659_ENT38/142-199
A4W680_ENT38/151-208
A4W681_ENT38/132-189
A4W740_ENT38/144-201
A4W7J7_ENT38/147-204
A4W7J8_ENT38/173-230
A4W955_ENT38/153-210
A4WBA7_ENT38/153-210
A4WBU0_ENT38/147-204
A4WBU2_ENT38/177-234
A4WBY1_ENT38/135-192
A4WCN2_ENT38/148-205
A4WED0_ENT38/140-196
A4WED1_ENT38/133-189
A4WGH9_ENT38/141-197
A4WP41_RHOS5/138-195
A4WPK0_RHOS5/201-257
A4WR65_RHOS5/178-235
A4WRM5_RHOS5/156-213
A4WT55_RHOS5/148-204
A4WT87_RHOS5/156-213
A4WT88_RHOS5/167-224
A4WTV9_RHOS5/171-228
A4WXB9_RHOS5/144-201
A4WXK5_RHOS5/203-260
A4WZW6_RHOS5/170-227
A4X066_RHOS5/143-200
A4X071_RHOS5/144-200
A4X072_RHOS5/139-196
A4X1T8_SALTO/147-203
A4X1Y0_SALTO/154-211
A4X3Q4_SALTO/149-206
A4X593_SALTO/147-204
A4X5G5_SALTO/729-786
A4X5V9_SALTO/163-220
A4X6B2_SALTO/34-91
A4X735_SALTO/164-221
A4X7N5_SALTO/261-317
A4X7Q4_SALTO/156-212
A4X7V9_SALTO/898-955
A4X8K0_SALTO/148-210
A4X8K3_SALTO/854-909
A4X9X3_SALTO/150-207
A4XA80_SALTO/837-894
A4XBF6_SALTO/165-222
A4XBH0_SALTO/204-260
A4XCA4_SALTO/152-209
A4XEP8_NOVAD/188-245
A4XEU4_NOVAD/319-376
A4XFC7_NOVAD/180-237
A4XFE9_NOVAD/116-173
A4XGV5_CALS8/54-97
A4XGW1_CALS8/149-206
A4XNE1_PSEMY/144-201
A4XNT7_PSEMY/412-468
A4XPD5_PSEMY/821-878
A4XRD7_PSEMY/803-860
A4XRU0_PSEMY/150-207
A4XSL1_PSEMY/147-204
A4XT64_PSEMY/140-197
A4XTN8_PSEMY/153-210
A4XTP6_PSEMY/146-203
A4XUW5_PSEMY/147-204
A4XVC8_PSEMY/841-897
A4XVC9_PSEMY/839-896
A4XVQ7_PSEMY/144-201
A4XX16_PSEMY/847-904
A4XXY6_PSEMY/18-74
A4XYJ0_PSEMY/850-907
A4XYZ7_PSEMY/140-197
A4XZI5_PSEMY/146-203
A4XZM1_PSEMY/153-209
A4Y014_PSEMY/150-206
A4Y253_SHEPC/144-201
A4Y2T3_SHEPC/136-193
A4Y363_SHEPC/136-193
A4Y380_SHEPC/149-206
A4Y5Y1_SHEPC/158-215
A4Y7N5_SHEPC/152-209
A4Y7X0_SHEPC/145-202
A4YA66_SHEPC/141-198
A4YC23_SHEPC/188-242
A4YJA5_BRASO/197-254
A4YLT2_BRASO/177-234
A4YMN7_BRASO/204-261
A4YN74_BRASO/196-253
A4YN75_BRASO/173-230
A4YPG2_BRASO/146-203
A4YQT3_BRASO/140-197
A4YUD3_BRASO/69-125
A4YZ09_BRASO/143-200
A4YZV0_BRASO/195-252
A4Z2A8_BRASO/188-245
A4Z2W4_BRASO/241-297
A4Z357_BRASO/147-204
A4Z372_BRASO/137-194
A4Z3G7_BRASO/323-379
A4ZY16_9NOCA/148-205
A5A643_BACLD/148-205
A5CLV5_CLAM3/162-219
A5CM26_CLAM3/154-211
A5CMA5_CLAM3/155-207
A5CMZ0_CLAM3/177-234
A5CNN3_CLAM3/179-236
A5CNU7_CLAM3/162-218
A5CPA1_CLAM3/470-527
A5CPD2_CLAM3/883-940
A5CPN5_CLAM3/155-200
A5CQ16_CLAM3/333-390
A5CQD3_CLAM3/152-209
A5CQG2_CLAM3/165-222
A5CQM2_CLAM3/146-196
A5CRB5_CLAM3/159-216
A5CSF7_CLAM3/160-217
A5CSQ8_CLAM3/152-209
A5CUG5_CLAM3/146-202
A5CUN7_CLAM3/142-199
A5CVJ1_VESOH/145-202
A5D0L7_PELTS/156-213
A5D0V8_PELTS/221-267
A5D2B0_PELTS/153-209
A5E9F2_BRASB/143-200
A5E9G7_BRASB/147-204
A5E9S6_BRASB/242-297
A5EAB9_BRASB/151-208
A5EC71_BRASB/136-193
A5EE20_BRASB/146-203
A5EFH7_BRASB/140-197
A5EGA3_BRASB/168-224
A5EI49_BRASB/76-132
A5EI60_BRASB/311-368
A5EJ34_BRASB/148-204
A5EKH3_BRASB/138-195
A5ELZ2_BRASB/177-234
A5EMD4_BRASB/150-207
A5ENY7_BRASB/143-200
A5EP57_BRASB/246-302
A5EP63_BRASB/535-591
A5EPA8_BRASB/152-209
A5EPU5_BRASB/194-251
A5EQ47_BRASB/313-370
A5EQ49_BRASB/137-194
A5ES50_BRASB/177-234
A5ET22_BRASB/148-205
A5EUQ4_BRASB/179-236
A5EZY4_VIBC3/142-199
A5EZZ2_VIBC3/144-201
A5F0P9_VIBC3/185-242
A5F0W0_VIBC3/156-213
A5F177_VIBC3/153-210
A5F1N0_VIBC3/855-912
A5F1Q5_VIBC3/152-209
A5F1X1_VIBC3/159-216
A5F4U2_VIBC3/147-204
A5F7M6_VIBC3/524-581
A5F8S8_VIBC3/152-209
A5F9G6_VIBC3/200-257
A5FAM9_FLAJ1/148-205
A5FAW2_FLAJ1/154-211
A5FAZ3_FLAJ1/156-213
A5FC49_FLAJ1/188-245
A5FE22_FLAJ1/862-917
A5FFL8_FLAJ1/151-208
A5FIE9_FLAJ1/149-206
A5FJ00_FLAJ1/147-203
A5FJN1_FLAJ1/900-956
A5FMH2_FLAJ1/147-204
A5FNK9_FLAJ1/191-248
A5FNZ8_FLAJ1/154-211
A5FPY1_DEHSB/160-217
A5FQH6_DEHSB/184-240
A5FQK4_DEHSB/150-207
A5FQU5_DEHSB/146-202
A5FRG1_DEHSB/155-211
A5FS27_DEHSB/152-208
A5FSE9_DEHSB/179-236
A5FT60_ACICJ/1377-1434
A5FT87_ACICJ/151-176
A5FZB0_ACICJ/197-254
A5G4S9_GEOUR/172-229
A5G586_GEOUR/161-217
A5G588_GEOUR/148-205
A5G659_GEOUR/184-241
A5G6S2_GEOUR/271-327
A5GBT1_GEOUR/152-209
A5GBT4_GEOUR/149-206
A5GBU5_GEOUR/165-222
A5GC71_GEOUR/358-415
A5GE87_GEOUR/147-203
A5GE87_GEOUR/209-238
A5GJ38_SYNPW/4-61
A5GK60_SYNPW/165-222
A5GK84_SYNPW/168-225
A5GN59_SYNPW/168-225
A5GNI1_SYNPW/170-226
A5GP45_SYNPW/11-68
A5GP70_SYNPW/173-230
A5GPA5_SYNPW/166-223
A5GQH0_SYNR3/16-72
A5GSE5_SYNR3/170-226
A5GSM9_SYNR3/11-67
A5GT95_SYNR3/163-219
A5GTX7_SYNR3/169-226
A5GWA5_SYNR3/180-237
A5GWR3_SYNR3/191-247
A5I1L1_CLOBH/153-210
A5IAT0_LEGPC/146-203
A5IDD1_LEGPC/202-258
A5IEH0_LEGPC/203-260
A5IEN6_LEGPC/151-208
A5ISK4_STAA9/137-194
A5IU14_STAA9/144-201
A5IU50_STAA9/145-202
A5J333_BURMA/212-268
A5J335_BURMA/256-313
A5J3L6_BURMA/173-230
A5J3N7_BURMA/214-270
A5J3W1_BURMA/176-232
A5J435_BURMA/194-251
A5J488_BURMA/165-222
A5J6M0_BURMA/147-204
A5J784_BURMA/157-213
A5JBH4_BURMA/850-907
A5JBK6_BURMA/152-209
A5JCU2_BURMA/190-247
A5JCW5_BURMA/146-203
A5JD40_BURMA/146-203
A5JPH5_ACIAI/176-233
A5KTQ2_9GAMM/192-249
A5KU54_9GAMM/836-893
A5KU62_9GAMM/139-195
A5KWE7_9GAMM/193-250
A5KY00_9GAMM/167-224
A5KYA7_9GAMM/111-167
A5L018_9GAMM/145-202
A5L0H4_9GAMM/147-204
A5L283_9GAMM/140-197
A5L801_9GAMM/148-205
A5L8R1_9GAMM/146-203
A5L9W4_STRPN/142-199
A5LEM8_STRPN/136-193
A5LFV2_PORGI/161-218
A5LJW1_STRPN/142-199
A5LPM9_STRPN/136-193
A5LWG3_STRPN/142-199
A5LXL7_STRPN/136-193
A5LYW7_STRPN/142-199
A5M325_STRPN/136-193
A5M9W4_STRPN/142-199
A5MCC8_STRPN/126-183
A5ME69_STRPN/142-199
A5MHS1_STRPN/136-193
A5MNU1_STRPN/142-199
A5MPD8_STRPN/136-193
A5MSJ5_STRPN/142-199
A5MXP2_STRPN/136-193
A5MYP0_CLOK5/2-56
A5N0F9_CLOK5/74-120
A5P6H4_9SPHN/152-209
A5P6H5_9SPHN/134-191
A5P6J6_9SPHN/150-207
A5P6U9_9SPHN/146-203
A5P7C2_9SPHN/75-132
A5PC53_9SPHN/138-195
A5PCK7_9SPHN/289-346
A5PE73_9SPHN/161-217
A5PER3_9SPHN/145-201
A5TCY9_BURMA/146-203
A5TD64_BURMA/146-203
A5TD87_BURMA/190-247
A5TFN3_BURMA/256-313
A5TFN5_BURMA/212-268
A5TH06_BURMA/173-230
A5TH26_BURMA/214-270
A5TJ70_BURMA/177-234
A5TJL8_BURMA/163-220
A5TJN0_BURMA/149-206
A5TKB3_BURMA/306-360
A5TL21_BURMA/121-178
A5TLH7_BURMA/158-215
A5TLW2_BURMA/147-204
A5TML0_BURMA/176-232
A5TMT7_BURMA/194-251
A5TMZ0_BURMA/165-222
A5TPM4_BURMA/147-204
A5TQ05_BURMA/157-213
A5TYS0_MYCTA/148-205
A5TZ66_MYCTA/760-817
A5TZB3_MYCTA/1024-1081
A5U0N2_MYCTA/152-209
A5U0S9_MYCTA/819-875
A5U258_MYCTA/1097-1154
A5U5I4_MYCTA/1068-1124
A5U7E8_MYCTA/147-204
A5UDZ9_HAEIE/146-203
A5UGK9_HAEIG/16-49
A5UHM8_HAEIG/146-203
A5UQH6_ROSS1/145-202
A5UQJ6_ROSS1/6-63
A5UR55_ROSS1/151-208
A5URG0_ROSS1/139-195
A5URU4_ROSS1/161-218
A5USK0_ROSS1/94-148
A5UTS2_ROSS1/170-227
A5UUE9_ROSS1/225-271
A5UUR8_ROSS1/149-206
A5UXH4_ROSS1/758-815
A5UY27_ROSS1/179-233
A5UYD6_ROSS1/150-207
A5UYS6_ROSS1/156-213
A5V148_ROSS1/153-209
A5V163_ROSS1/160-217
A5V1A8_ROSS1/173-230
A5V1T1_ROSS1/143-200
A5V2N0_SPHWW/185-242
A5V2X3_SPHWW/140-197
A5V397_SPHWW/12-69
A5V3K4_SPHWW/797-854
A5V421_SPHWW/821-878
A5V445_SPHWW/185-242
A5V4B7_SPHWW/304-360
A5V4C5_SPHWW/183-234
A5V4F5_SPHWW/164-221
A5V4I4_SPHWW/829-886
A5V4S7_SPHWW/806-863
A5V5F9_SPHWW/145-202
A5V680_SPHWW/768-828
A5V694_SPHWW/205-262
A5V7U1_SPHWW/199-256
A5V816_SPHWW/305-362
A5V8I9_SPHWW/838-893
A5V9B6_SPHWW/816-873
A5VA51_SPHWW/83-139
A5VAL2_SPHWW/140-197
A5VB69_SPHWW/141-198
A5VBN6_SPHWW/304-361
A5VBU1_SPHWW/226-282
A5VCF2_SPHWW/317-373
A5VDQ9_SPHWW/823-880
A5VE23_SPHWW/794-851
A5VE63_SPHWW/195-252
A5VEI3_SPHWW/235-292
A5VFJ1_SPHWW/159-216
A5VFY3_SPHWW/188-245
A5VGI5_SPHWW/140-197
A5VH61_SPHWW/221-277
A5VJY7_LACRD/153-209
A5VNC3_BRUO2/172-229
A5VNQ7_BRUO2/146-203
A5VNT2_BRUO2/146-203
A5VTG7_BRUO2/144-201
A5VU97_BRUO2/185-241
A5VXK4_PSEP1/146-203
A5VY21_PSEP1/187-244
A5VYJ8_PSEP1/841-898
A5VZI2_PSEP1/173-230
A5W175_PSEP1/16-73
A5W1B1_PSEP1/145-202
A5W227_PSEP1/228-285
A5W229_PSEP1/201-258
A5W2F2_PSEP1/153-210
A5W2K2_PSEP1/139-196
A5W2X9_PSEP1/141-198
A5W4E2_PSEP1/141-198
A5W509_PSEP1/145-201
A5W547_PSEP1/222-279
A5W6H9_PSEP1/152-209
A5W6K2_PSEP1/143-199
A5W6W6_PSEP1/151-208
A5W7U6_PSEP1/150-207
A5W7Z8_PSEP1/15-71
A5W919_PSEP1/172-229
A5WAV9_PSEP1/260-317
A5WD77_PSYWF/156-213
A5WFD3_PSYWF/146-203
A5WIQ1_MYCTF/169-226
A5WJ48_MYCTF/760-817
A5WJ95_MYCTF/1024-1081
A5WKL5_MYCTF/152-209
A5WKR3_MYCTF/819-875
A5WM43_MYCTF/825-882
A5WQ98_MYCTF/1068-1124
A5WS40_MYCTF/147-204
A5WYC9_RHIRD/171-228
A5XGQ3_BURMA/306-360
A5XHD4_BURMA/149-206
A5XHE6_BURMA/163-220
A5XI07_BURMA/147-204
A5XI36_BURMA/121-178
A5XI86_BURMA/158-215
A5XJ14_BURMA/177-234
A5XKB1_BURMA/212-268
A5XKB3_BURMA/228-285
A5XKN8_BURMA/173-230
A5XKQ8_BURMA/214-270
A5XKX9_BURMA/176-232
A5XL51_BURMA/144-201
A5XLA5_BURMA/165-222
A5XMK2_BURMA/850-907
A5XMM9_BURMA/152-209
A5XN46_BURMA/177-234
A5XNS6_BURMA/147-204
A5XP67_BURMA/158-215
A5XPD1_BURMA/121-178
A5XQB7_BURMA/306-360
A5XSK2_BURMA/147-204
A5XT66_BURMA/157-213
A5XXS6_BURMA/190-247
A5XXV0_BURMA/146-203
A5XYT2_BURMA/149-206
A5XYU3_BURMA/176-233
A5YRT5_9PSED/140-197
A5Z9M7_9FIRM/74-132
A5ZAH9_9FIRM/365-422
A5ZC20_9BACE/132-189
A5ZFG8_9BACE/132-189
A5ZGC8_9BACE/1-35
A5ZGZ9_9BACE/149-206
A5ZHH2_9BACE/120-176
A5ZIF8_9BACE/199-256
A5ZLS2_9BACE/190-247
A5ZTK6_9FIRM/274-331
A5ZTM5_9FIRM/147-202
A5ZZ55_VIBCH/144-201
A5ZZ64_VIBCH/142-199
A6A024_VIBCH/156-213
A6A1W7_VIBCH/171-228
A6A293_VIBCH/147-204
A6A2L6_VIBCH/152-209
A6A463_VIBCH/524-581
A6A5A4_VIBCH/200-257
A6A5C4_VIBCH/152-209
A6A822_VIBCH/146-203
A6A8N8_VIBCH/156-213
A6A913_VIBCH/226-283
A6A957_VIBCH/855-912
A6AAB0_VIBCH/147-204
A6AAH7_VIBCH/200-257
A6ABS8_VIBCH/524-581
A6AD37_VIBCH/152-209
A6ADX4_VIBCH/152-209
A6AE92_VIBCH/144-201
A6AHU7_VIBCH/142-199
A6AII2_VIBCH/146-203
A6AJL7_VIBHA/153-210
A6AJL8_VIBHA/154-211
A6AL47_VIBHA/135-192
A6AL49_VIBHA/140-197
A6ALL0_VIBHA/156-212
A6ALM9_VIBHA/207-264
A6AN58_VIBHA/140-197
A6ANG1_VIBHA/145-202
A6AQ06_VIBHA/836-893
A6AQE1_VIBHA/156-213
A6ARK5_VIBHA/151-208
A6ARQ2_VIBHA/151-207
A6AS40_VIBHA/137-194
A6AU51_VIBHA/147-204
A6AVW4_VIBHA/148-205
A6AX46_VIBPA/154-211
A6AX47_VIBPA/157-214
A6AYG2_VIBPA/135-192
A6AYG5_VIBPA/136-193
A6AZR6_VIBPA/141-198
A6B0L6_VIBPA/147-204
A6B0W8_VIBPA/836-893
A6B1A6_VIBPA/155-212
A6B1B7_VIBPA/202-259
A6B1J4_VIBPA/137-194
A6B2F3_VIBPA/139-196
A6B7P0_VIBPA/148-205
A6B8C8_VIBPA/137-194
A6B9X1_VIBPA/147-204
A6BAD8_VIBPA/156-213
A6BDP8_9FIRM/154-211
A6BG95_9FIRM/95-139
A6BN93_YERPE/146-203
A6BNH3_YERPE/127-184
A6BPF1_YERPE/145-202
A6BPS9_YERPE/179-235
A6BPT7_YERPE/140-196
A6BR83_YERPE/147-204
A6BRD4_YERPE/146-203
A6BS88_YERPE/143-200
A6BT35_YERPE/148-205
A6BTQ2_YERPE/179-235
A6BVP0_YERPE/146-203
A6BVZ9_YERPE/836-893
A6BWM8_YERPE/136-193
A6BYP5_9PLAN/156-213
A6C3N0_9PLAN/148-205
A6C3Z6_9PLAN/156-201
A6C4L5_9PLAN/140-197
A6C9W9_9PLAN/156-213
A6CG81_9PLAN/152-208
A6CIM1_9BACI/147-204
A6CML7_9BACI/135-192
A6CP48_9BACI/159-215
A6CPA3_9BACI/148-205
A6CQP4_9BACI/147-204
A6CSF7_9BACI/9-66
A6CUN0_9VIBR/160-216
A6CUN4_9VIBR/159-215
A6CUQ1_9VIBR/140-196
A6CUQ5_9VIBR/182-239
A6CVP0_9VIBR/145-202
A6CW75_9VIBR/180-237
A6CWW9_9VIBR/836-893
A6CX33_9VIBR/140-197
A6CXF9_9VIBR/195-252
A6CY99_9VIBR/194-251
A6CZW1_9VIBR/134-191
A6CZZ7_9VIBR/137-192
A6CZZ8_9VIBR/140-197
A6D018_9VIBR/153-210
A6D1I2_9VIBR/161-218
A6D1P7_9VIBR/137-193
A6D506_9VIBR/148-205
A6D8V0_9VIBR/147-204
A6D9J9_9VIBR/146-203
A6DGD5_9BACT/141-187
A6DJ25_9BACT/140-187
A6DJ79_9BACT/142-188
A6DJD6_9BACT/138-183
A6DKC0_9BACT/144-190
A6DKN3_9BACT/139-188
A6DKP5_9BACT/145-193
A6DLE3_9BACT/136-182
A6DMR7_9BACT/134-180
A6DN09_9BACT/134-186
A6DPC3_9BACT/141-191
A6DPU0_9BACT/143-183
A6DWT7_9RHOB/139-196
A6DXU6_9RHOB/151-208
A6DZY0_9RHOB/183-240
A6E1Q1_9RHOB/196-253
A6E1Z4_9RHOB/170-227
A6E272_9RHOB/158-215
A6E2S4_9RHOB/212-268
A6E2U4_9RHOB/118-175
A6E3B2_9RHOB/130-187
A6E3M6_9RHOB/139-196
A6E3S8_9RHOB/158-215
A6E6G3_9SPHI/141-196
A6E779_9SPHI/153-210
A6E7J5_9SPHI/11-43
A6E904_9SPHI/11-43
A6ED32_9SPHI/147-204
A6EEL5_9SPHI/151-208
A6EFK9_9SPHI/182-238
A6EGB5_9SPHI/551-606
A6EGQ3_9SPHI/904-961
A6EIV9_9SPHI/191-248
A6EJ88_9SPHI/11-43
A6EJU8_9SPHI/146-203
A6EM01_9BACT/144-200
A6EM19_9BACT/145-198
A6EP24_9BACT/149-206
A6EQ47_9BACT/347-400
A6EQD9_9BACT/572-623
A6ERA7_9BACT/148-205
A6ERX6_9BACT/154-211
A6EV12_9ALTE/141-198
A6EV28_9ALTE/141-198
A6EVI5_9ALTE/149-206
A6EWA5_9ALTE/152-209
A6EX34_9ALTE/843-900
A6EXC9_9ALTE/150-207
A6EYE4_9ALTE/238-294
A6EYS7_9ALTE/189-246
A6F083_9ALTE/854-911
A6F1L2_9ALTE/835-892
A6F4U4_9ALTE/19-75
A6F5J0_9ALTE/157-214
A6F6M2_9GAMM/133-190
A6F7D7_9GAMM/179-236
A6F8G1_9GAMM/837-894
A6F8W7_9GAMM/146-203
A6F978_9GAMM/152-208
A6FC56_9GAMM/150-207
A6FG26_9GAMM/168-225
A6FJH9_9GAMM/151-208
A6FKB1_9RHOB/144-201
A6FKC1_9RHOB/152-209
A6FLZ0_9RHOB/176-233
A6FNJ4_9RHOB/98-155
A6FPB8_9RHOB/151-208
A6FQ59_9RHOB/160-217
A6FR85_9RHOB/162-219
A6FRS2_9RHOB/184-241
A6FS39_9RHOB/148-205
A6FSK7_9RHOB/235-291
A6FSN7_9RHOB/138-194
A6FV50_9RHOB/61-118
A6FV74_9RHOB/18-73
A6FW24_9RHOB/146-203
A6FXC2_9DELT/60-114
A6FY77_9DELT/65-122
A6FYS6_9DELT/172-228
A6G325_9DELT/60-117
A6G654_9DELT/64-121
A6G8Q0_9DELT/201-258
A6GAG7_9DELT/57-115
A6GAM8_9DELT/174-229
A6GB21_9DELT/154-210
A6GCA3_9DELT/181-238
A6GCL1_9DELT/181-227
A6GEN2_9DELT/307-363
A6GFX0_9DELT/153-210
A6GGE6_9DELT/67-124
A6GGE7_9DELT/61-118
A6GI01_9DELT/5-61
A6GIL0_9DELT/57-114
A6GJK7_9DELT/160-223
A6GL08_9BURK/162-219
A6GL28_9BURK/148-205
A6GL32_9BURK/151-208
A6GLP3_9BURK/172-229
A6GLP5_9BURK/169-226
A6GLU3_9BURK/129-185
A6GLU5_9BURK/149-206
A6GNE3_9BURK/164-221
A6GNY3_9BURK/146-203
A6GQ24_9BURK/142-171
A6GQ94_9BURK/138-195
A6GQJ8_9BURK/145-202
A6GRL2_9BURK/148-205
A6GSJ6_9BURK/166-222
A6GST5_9BURK/155-211
A6GSW4_9BURK/149-206
A6GSY7_9BURK/146-203
A6GUG8_9BURK/132-189
A6GXJ5_FLAPJ/157-214
A6H1A9_FLAPJ/147-203
A6KXF8_BACV8/144-201
A6KY33_BACV8/194-248
A6L0C8_BACV8/191-248
A6L1Z7_BACV8/146-203
A6L343_BACV8/2-43
A6L4A3_BACV8/131-188
A6LBE8_PARD8/45-102
A6LF52_PARD8/133-190
A6LG17_PARD8/189-246
A6LIL1_PARD8/123-180
A6LZX2_CLOB8/158-215
A6M052_CLOB8/157-214
A6M086_CLOB8/77-121
A6M0Q3_CLOB8/78-123
A6M0Y9_CLOB8/760-816
A6M2V2_CLOB8/155-212
A6M361_CLOB8/192-248
A6M369_CLOB8/192-249
A6MVQ2_RHDSA/162-217
A6N8S0_PSECL/178-235
A6NRJ4_9BACE/760-816
A6P7G7_PANAN/178-234
A6Q7X9_SULNB/147-204
A6QGM4_STAAE/137-194
A6QI30_STAAE/144-201
A6QIB2_STAAE/145-202
A6SV60_JANMA/139-196
A6SVL1_JANMA/152-209
A6SW03_JANMA/146-203
A6SWF2_JANMA/145-202
A6SXZ5_JANMA/151-208
A6SY23_JANMA/130-187
A6SYF7_JANMA/166-223
A6SZ84_JANMA/241-298
A6T0R4_JANMA/148-205
A6T1A2_JANMA/146-203
A6T252_JANMA/185-242
A6T259_JANMA/146-203
A6T366_JANMA/248-305
A6T5R9_KLEP7/144-200
A6T5V8_KLEP7/114-171
A6T6J9_KLEP7/114-171
A6T8V5_KLEP7/149-206
A6T8V9_KLEP7/142-197
A6TAM2_KLEP7/153-210
A6TB64_KLEP7/164-221
A6TB66_KLEP7/165-222
A6TB73_KLEP7/135-192
A6TBH1_KLEP7/139-196
A6TBT4_KLEP7/148-205
A6TCR8_KLEP7/142-199
A6TDK0_KLEP7/127-183
A6TDV9_KLEP7/154-211
A6TE91_KLEP7/141-198
A6TFX1_KLEP7/135-192
A6TH37_KLEP7/118-175
A6THX9_KLEP7/190-247
A6THY0_KLEP7/131-188
A6TKJ8_ALKMQ/142-199
A6TM38_ALKMQ/34-92
A6TM54_ALKMQ/192-249
A6TNH5_ALKMQ/158-215
A6TNJ5_ALKMQ/148-205
A6TSW2_ALKMQ/152-209
A6TUG7_ALKMQ/140-197
A6TVR4_ALKMQ/146-203
A6U1E2_STAA2/137-194
A6U2V2_STAA2/144-201
A6U2Y8_STAA2/145-202
A6U5U3_SINMW/149-206
A6U622_SINMW/182-239
A6U623_SINMW/183-240
A6U698_SINMW/202-259
A6U6L7_SINMW/182-239
A6U6L8_SINMW/222-279
A6U9S1_SINMW/180-237
A6UAY4_SINMW/161-218
A6UBG9_SINMW/184-241
A6UCQ1_SINMW/184-241
A6UDD7_SINMW/185-241
A6UE86_SINMW/182-239
A6UFV1_SINMW/201-257
A6UG27_SINMW/141-198
A6UGI4_SINMW/162-219
A6UGT6_SINMW/146-203
A6UH54_SINMW/246-302
A6UHL9_SINMW/151-208
A6UIW4_SINMW/184-240
A6UIX9_SINMW/184-241
A6UIY3_SINMW/188-245
A6UJR1_SINMW/160-216
A6UKB5_SINMW/145-196
A6UKH6_SINMW/257-314
A6UKW0_SINMW/157-214
A6UL44_SINMW/138-195
A6ULF7_SINMW/179-235
A6UMJ1_SINMW/139-196
A6UX97_PSEA7/144-201
A6UYZ6_PSEA7/423-480
A6UZA5_PSEA7/147-204
A6UZQ4_PSEA7/140-197
A6V022_PSEA7/149-206
A6V028_PSEA7/163-220
A6V0G1_PSEA7/146-202
A6V0I6_PSEA7/842-899
A6V0M9_PSEA7/156-213
A6V0Z4_PSEA7/262-319
A6V170_PSEA7/150-207
A6V1I6_PSEA7/150-207
A6V1J1_PSEA7/200-257
A6V1U8_PSEA7/162-218
A6V205_PSEA7/763-820
A6V331_PSEA7/144-201
A6V3J2_PSEA7/146-202
A6V4I6_PSEA7/200-257
A6V4J1_PSEA7/147-204
A6V5B0_PSEA7/151-208
A6V5P3_PSEA7/157-214
A6V6I9_PSEA7/145-202
A6V6J2_PSEA7/153-210
A6V6R1_PSEA7/173-230
A6V766_PSEA7/841-897
A6V767_PSEA7/861-918
A6V811_PSEA7/200-257
A6V868_PSEA7/174-231
A6V8B9_PSEA7/143-200
A6V8K6_PSEA7/151-208
A6VAW4_PSEA7/201-258
A6VL45_ACTSZ/861-918
A6VL93_ACTSZ/146-203
A6VRD9_MARMS/165-221
A6VSR4_MARMS/11-68
A6VT34_MARMS/149-206
A6VTD7_MARMS/305-361
A6VTW4_MARMS/239-296
A6VWH8_MARMS/308-365
A6VZ55_MARMS/147-204
A6VZN7_MARMS/148-205
A6W054_MARMS/191-248
A6W0B9_MARMS/147-204
A6W0K9_MARMS/130-187
A6W149_MARMS/203-260
A6W4C4_KINRD/64-121
A6W4M8_KINRD/165-222
A6W5Y9_KINRD/140-196
A6W797_KINRD/158-214
A6W7P9_KINRD/176-233
A6W8D0_KINRD/136-193
A6W9H8_KINRD/157-214
A6W9I9_KINRD/148-201
A6W9J4_KINRD/157-214
A6WAC8_KINRD/894-951
A6WAD3_KINRD/868-925
A6WAF3_KINRD/858-915
A6WAG5_KINRD/883-939
A6WAG7_KINRD/857-914
A6WAU2_KINRD/68-125
A6WB04_KINRD/152-209
A6WB23_KINRD/175-232
A6WB83_KINRD/147-204
A6WBE1_KINRD/151-208
A6WBL2_KINRD/833-889
A6WDA6_KINRD/149-201
A6WDL1_KINRD/885-941
A6WEN4_KINRD/170-227
A6WEY9_KINRD/157-208
A6WF94_KINRD/145-197
A6WFU1_KINRD/160-217
A6WFY7_KINRD/165-222
A6WGQ0_KINRD/174-231
A6WI76_SHEB8/135-192
A6WII0_SHEB8/136-193
A6WJK5_SHEB8/153-210
A6WKU6_SHEB8/153-209
A6WM92_SHEB8/145-202
A6WP84_SHEB8/152-209
A6WPJ6_SHEB8/146-203
A6WSP8_SHEB8/149-206
A6WSR7_SHEB8/136-193
A6WU24_SHEB8/188-242
A6WUC3_SHEB8/102-156
A6WVC5_OCHA4/172-229
A6WVJ4_OCHA4/173-230
A6WVY5_OCHA4/146-203
A6WW20_OCHA4/146-203
A6WWP1_OCHA4/12-69
A6X2X7_OCHA4/150-207
A6X4C0_OCHA4/188-244
A6X5V8_OCHA4/145-195
A6X623_OCHA4/183-239
A6X656_OCHA4/177-234
A6X6H4_OCHA4/138-195
A6X6S0_OCHA4/188-245
A6X8H1_OCHA4/196-253
A6XQP7_VIBCH/156-213
A6XR18_VIBCH/153-210
A6XR62_VIBCH/855-912
A6XT22_VIBCH/524-581
A6XTW1_VIBCH/144-201
A6XTX0_VIBCH/142-199
A6XUF6_VIBCH/147-204
A6XUH3_VIBCH/198-253
A6XWI2_VIBCH/152-209
A6XXM3_VIBCH/200-257
A6XXZ7_VIBCH/152-209
A6Y095_VIBCH/146-203
A6YEH0_STRCP/158-215
A6YFI5_9MICC/148-205
A7A321_BIFAD/158-215
A7A3P8_BIFAD/146-203
A7A478_BIFAD/182-239
A7A4K1_BIFAD/187-244
A7A512_BIFAD/186-243
A7A8E4_BIFAD/173-230
A7A8N9_BIFAD/163-221
A7AGQ9_9PORP/66-123
A7AIL4_9PORP/132-189
A7AIL9_9PORP/132-189
A7AJC0_9PORP/122-179
A7B070_RUMGN/145-202
A7BB89_9ACTO/150-207
A7BCY6_9ACTO/137-194
A7BEU2_9ACTO/153-210
A7BFX1_PSESZ/155-212
A7BFX4_PSESZ/176-231
A7BTT2_9GAMM/145-202
A7C4A2_9GAMM/145-202
A7DWM1_9ACTO/114-171
A7FEN0_YERP3/179-235
A7FG72_YERP3/146-203
A7FGF4_YERP3/127-184
A7FGZ6_YERP3/179-235
A7FH12_YERP3/130-186
A7FIQ5_YERP3/147-204
A7FIZ4_YERP3/146-203
A7FJE3_YERP3/143-200
A7FKF0_YERP3/148-205
A7FKZ4_YERP3/136-193
A7FNF9_YERP3/146-203
A7FP46_YERP3/136-193
A7FTQ4_CLOB1/153-210
A7FU60_CLOB1/1-48
A7G3S6_CLOBH/1-48
A7GD81_CLOBL/153-210
A7GDN4_CLOBL/800-856
A7GKC2_BACCN/154-211
A7GLN4_BACCN/160-217
A7GMX7_BACCN/146-203
A7GTG9_BACCN/9-66
A7GV99_BACCN/137-194
A7GZK9_CAMC5/145-202
A7H734_ANADF/19-76
A7H8S8_ANADF/137-194
A7HA46_ANADF/147-204
A7HBB7_ANADF/151-208
A7HDZ8_ANADF/150-207
A7HFP3_ANADF/165-222
A7HG90_ANADF/116-173
A7HGK2_ANADF/478-535
A7HH97_ANADF/130-186
A7HHV5_ANADF/19-75
A7HPF0_PARL1/208-265
A7HS72_PARL1/149-206
A7HS86_PARL1/857-914
A7HTQ8_PARL1/203-260
A7HTS6_PARL1/147-204
A7HUP6_PARL1/71-127
A7HUR6_PARL1/219-275
A7HUR7_PARL1/215-271
A7HUS2_PARL1/140-197
A7HVK7_PARL1/149-206
A7HVN5_PARL1/141-197
A7HVN7_PARL1/161-216
A7HVQ7_PARL1/141-198
A7HZ71_PARL1/147-204
A7I6H2_METB6/118-152
A7IDT2_XANP2/295-352
A7IDZ9_XANP2/147-204
A7IFA5_XANP2/154-211
A7IFK7_XANP2/135-192
A7IG46_XANP2/146-203
A7IKS5_XANP2/140-197
A7IQ01_XANP2/172-227
A7JQ88_PASHA/841-898
A7JRZ8_PASHA/83-139
A7JTF8_PASHA/132-189
A7JVJ6_PASHA/146-203
A7JXG2_VIBSE/836-893
A7JXQ0_VIBSE/156-213
A7JYP1_VIBSE/145-202
A7JZK0_VIBSE/226-283
A7JZQ6_VIBSE/148-205
A7K1C6_VIBSE/149-206
A7K1C7_VIBSE/154-211
A7K2U7_VIBSE/135-192
A7K2W8_VIBSE/151-208
A7K583_VIBSE/147-204
A7KC31_9PSED/179-236
A7LGM2_SALET/153-210
A7LKW1_9GAMM/148-205
A7LTY5_BACOV/163-220
A7LUM7_BACOV/211-267
A7LYU3_BACOV/132-189
A7LZ87_BACOV/194-251
A7M113_BACOV/132-189
A7M217_BACOV/141-189
A7M5Z7_BACOV/146-203
A7MGA1_ENTS8/133-190
A7MGA2_ENTS8/133-190
A7MKZ9_ENTS8/151-208
A7MMB0_ENTS8/159-215
A7MMJ4_ENTS8/153-210
A7MP16_ENTS8/178-235
A7MP18_ENTS8/147-204
A7MP36_ENTS8/135-192
A7MPB2_ENTS8/148-205
A7MS01_VIBHB/146-203
A7MUC1_VIBHB/137-194
A7MXJ7_VIBHB/147-204
A7MYS3_VIBHB/198-254
A7MYU7_VIBHB/147-204
A7MZJ3_VIBHB/151-207
A7N147_VIBHB/151-208
A7N2H8_VIBHB/154-211
A7N2H9_VIBHB/157-214
A7N3W0_VIBHB/139-196
A7N4M7_VIBHB/135-192
A7N4U4_VIBHB/156-212
A7N4W1_VIBHB/207-264
A7N7P1_VIBHB/156-213
A7N7S0_VIBHB/188-243
A7NFQ1_ROSCS/6-63
A7NFW3_ROSCS/151-208
A7NI42_ROSCS/142-199
A7NI46_ROSCS/17-73
A7NID9_ROSCS/156-213
A7NIM5_ROSCS/139-195
A7NIZ3_ROSCS/161-218
A7NJK2_ROSCS/161-218
A7NKI2_ROSCS/125-164
A7NKI6_ROSCS/128-167
A7NKJ5_ROSCS/127-184
A7NKK5_ROSCS/814-871
A7NLF8_ROSCS/170-227
A7NP18_ROSCS/150-207
A7NP51_ROSCS/220-266
A7NQF6_ROSCS/150-207
A7NRQ3_ROSCS/245-302
A7NRQ8_ROSCS/144-201
A7NS05_ROSCS/957-1014
A7NS98_ROSCS/158-215
A7T3Z2_NEMVE/149-205
A7U5T5_BURPS/173-230
A7U5T7_BURPS/176-232
A7UJ09_9PSED/174-231
A7V051_BACUN/499-556
A7V189_BACUN/150-207
A7V486_BACUN/135-192
A7V4W0_BACUN/190-247
A7V507_BACUN/122-179
A7V7F7_BACUN/132-189
A7V9C7_BACUN/149-205
A7VCC4_9CLOT/146-202
A7VDU4_9CLOT/750-807
A7VGK0_9CLOT/437-493
A7VH41_9CLOT/67-123
A7VH58_9CLOT/452-510
A7VIG2_9CLOT/199-256
A7VMS8_9PSED/201-258
A7VMV8_STRKA/153-210
A7VMY5_STRKA/151-208
A7VQT8_9CLOT/31-75
A7VS63_9CLOT/868-906
A7VYA8_9CLOT/148-204
A7X1X2_STAA1/137-194
A7X3V8_STAA1/144-201
A7Z0X2_BACA2/153-210
A7Z1V9_BACA2/144-201
A7Z2U7_BACA2/146-203
A7Z5R3_BACA2/147-191
A7Z7D0_BACA2/9-66
A7Z881_BACA2/151-208
A7Z8M6_BACA2/146-203
A7Z8Q7_BACA2/149-206
A7Z9B8_BACA2/163-220
A7ZAI8_BACA2/135-192
A7ZCM7_CAMC1/149-206
A7ZI57_ECO24/24-77
A7ZIU4_ECO24/147-204
A7ZKE2_ECO24/153-210
A7ZKZ7_ECO24/153-210
A7ZN38_ECO24/147-204
A7ZN41_ECO24/177-234
A7ZN74_ECO24/135-192
A7ZP15_ECO24/151-208
A7ZP39_ECO24/148-205
A7ZPH5_ECO24/141-198
A7ZQV4_ECO24/169-217
A7ZQW1_ECO24/83-140
A7ZT47_ECO24/113-170
A7ZT52_ECO24/115-169
A7ZT61_ECO24/139-196
A7ZTM5_ECO24/135-192
A7ZVQ6_ECO24/152-208
A7ZVQ7_ECO24/150-207
A7ZWU9_ECOHS/133-185
A7ZWV9_ECOHS/24-77
A7ZXJ0_ECOHS/147-204
A7ZYZ3_ECOHS/153-210
A7ZZG1_ECOHS/153-210
A8A1B6_ECOHS/147-204
A8A1B9_ECOHS/177-234
A8A1F3_ECOHS/135-192
A8A255_ECOHS/151-208
A8A281_ECOHS/160-217
A8A2M3_ECOHS/141-198
A8A3Y0_ECOHS/169-217
A8A3Y8_ECOHS/145-202
A8A3Z6_ECOHS/93-149
A8A5W6_ECOHS/113-170
A8A5X1_ECOHS/115-169
A8A5Y0_ECOHS/139-196
A8A6D2_ECOHS/135-192
A8A895_ECOHS/152-208
A8A896_ECOHS/150-207
A8ACH4_CITK8/162-219
A8ADM1_CITK8/93-149
A8ADZ6_CITK8/148-205
A8AE26_CITK8/151-208
A8AEU5_CITK8/11-68
A8AF51_CITK8/111-166
A8AF75_CITK8/135-192
A8AFB2_CITK8/177-234
A8AFB4_CITK8/147-204
A8AFU9_CITK8/135-192
A8AG23_CITK8/153-210
A8AGF4_CITK8/80-135
A8AI42_CITK8/153-210
A8AJR4_CITK8/132-188
A8AJR7_CITK8/147-204
A8AKA9_CITK8/143-200
A8AKL7_CITK8/126-182
A8AM00_CITK8/132-189
A8AM01_CITK8/151-208
A8AMP8_CITK8/176-228
A8AP74_CITK8/111-161
A8APL0_CITK8/151-208
A8APL2_CITK8/101-158
A8ARP9_CITK8/150-200
A8AVV9_STRGC/146-203
A8AYZ3_STRGC/136-192
A8AZF1_STRGC/154-211
A8D7L7_ERWCH/177-233
A8DA11_ANASL/157-214
A8EAT5_BURPS/152-209
A8EBS6_BURPS/177-234
A8EBW4_BURPS/155-212
A8EBX8_BURPS/149-206
A8ECR9_BURPS/306-360
A8EDG8_BURPS/146-203
A8EEB1_BURPS/121-178
A8EEI4_BURPS/143-200
A8EGC9_BURPS/153-209
A8EIT8_BURPS/176-232
A8EJI0_BURPS/157-214
A8EJP0_BURPS/175-231
A8EJP2_BURPS/151-208
A8EKC7_BURPS/233-290
A8EKD0_BURPS/212-268
A8EKM0_BURPS/190-247
A8EKP5_BURPS/146-203
A8EKY5_BURPS/146-203
A8EL24_BURPS/214-270
A8EL45_BURPS/173-230
A8ELS6_BURPS/158-215
A8ELW6_BURPS/146-203
A8ELY4_BURPS/173-230
A8EPG9_BURPS/165-222
A8EPM5_BURPS/144-201
A8EQ94_BURPS/161-215
A8ETV8_ARCB4/139-196
A8FBF4_BACP2/147-204
A8FFZ0_BACP2/9-66
A8FG82_BACP2/135-192
A8FGX5_BACP2/150-207
A8FHA0_BACP2/147-204
A8FHY5_BACP2/163-220
A8FJ21_BACP2/275-332
A8FQL5_SHESH/204-261
A8FR28_SHESH/194-246
A8FR93_SHESH/185-241
A8FRK7_SHESH/255-312
A8FRP3_SHESH/142-199
A8FRR7_SHESH/149-206
A8FUF5_SHESH/152-209
A8FUN7_SHESH/149-206
A8FUQ5_SHESH/172-227
A8FV27_SHESH/189-239
A8FV77_SHESH/204-261
A8FV78_SHESH/189-246
A8FV80_SHESH/189-246
A8FVL8_SHESH/137-194
A8FW41_SHESH/146-203
A8FW43_SHESH/180-234
A8FWZ3_SHESH/145-202
A8FY21_SHESH/148-205
A8G0C6_SHESH/153-210
A8G0H7_SHESH/121-178
A8G0P8_SHESH/136-193
A8G2F9_PROM2/13-70
A8G2H5_PROM2/178-235
A8G7T6_SERP5/177-232
A8G7Y6_SERP5/36-92
A8G802_SERP5/136-193
A8G883_SERP5/109-165
A8G8R7_SERP5/154-211
A8G9C8_SERP5/187-243
A8G9D4_SERP5/153-210
A8GAL4_SERP5/19-76
A8GAL4_SERP5/91-148
A8GAM9_SERP5/133-190
A8GBA0_SERP5/151-208
A8GBW5_SERP5/144-194
A8GBY1_SERP5/138-194
A8GCU6_SERP5/175-232
A8GCW1_SERP5/146-203
A8GD04_SERP5/128-185
A8GEG5_SERP5/11-68
A8GEG5_SERP5/83-140
A8GEK4_SERP5/425-482
A8GFU0_SERP5/111-168
A8GFU0_SERP5/39-95
A8GFW1_SERP5/153-210
A8GGB1_SERP5/137-194
A8GGX5_SERP5/148-205
A8GHJ8_SERP5/147-204
A8GHU5_SERP5/145-202
A8GJC4_SERP5/143-200
A8GJF4_SERP5/119-175
A8GJJ7_SERP5/152-205
A8GKY2_SERP5/139-196
A8GX56_RICB8/17-78
A8GX94_RICB8/217-274
A8H074_SHEPA/153-210
A8H0R9_SHEPA/149-206
A8H3B9_SHEPA/147-204
A8H3K3_SHEPA/145-202
A8H3Y8_SHEPA/146-203
A8H4C1_SHEPA/137-194
A8H4G8_SHEPA/319-374
A8H4Y2_SHEPA/151-208
A8H5N7_SHEPA/152-209
A8H721_SHEPA/138-195
A8H8K4_SHEPA/198-249
A8HRX3_AZOC5/246-302
A8HTZ4_AZOC5/322-379
A8I1D2_AZOC5/151-208
A8I5H7_AZOC5/151-208
A8IHA1_AZOC5/145-201
A8IHL5_AZOC5/135-192
A8IMK9_AZOC5/153-210
A8J6Y7_9ACTO/857-913
A8KGF1_BURPS/144-201
A8KGK9_BURPS/165-222
A8KGV4_BURPS/152-209
A8KK19_BURPS/147-204
A8KL64_BURPS/306-360
A8KMI0_BURPS/147-204
A8KMQ1_BURPS/121-178
A8KNQ6_BURPS/158-215
A8KPM0_BURPS/176-232
A8KQD3_BURPS/151-208
A8KQD7_BURPS/67-124
A8KQN6_BURPS/228-285
A8KQP0_BURPS/212-268
A8KR01_BURPS/190-247
A8KR34_BURPS/146-203
A8KRD7_BURPS/146-203
A8KRI8_BURPS/214-270
A8KSC9_BURPS/158-215
A8KSG9_BURPS/146-203
A8KSI7_BURPS/173-230
A8KTS2_BURPS/157-213
A8KUP7_BURPS/161-215
A8KVJ7_BURPS/173-230
A8KVN4_BURPS/163-220
A8KVP8_BURPS/149-206
A8KX85_FRASN/138-195
A8KX90_FRASN/149-206
A8KXA7_FRASN/10-70
A8KXF3_FRASN/154-211
A8KXV8_FRASN/883-940
A8KXY2_FRASN/169-226
A8KY32_FRASN/12-65
A8KYE3_FRASN/183-240
A8KZ31_FRASN/930-987
A8KZP9_FRASN/317-374
A8KZQ4_FRASN/160-222
A8L091_FRASN/142-192
A8L117_FRASN/829-885
A8L1H1_FRASN/185-242
A8L1K2_FRASN/145-194
A8L1Q0_FRASN/157-214
A8L2Q5_FRASN/62-118
A8L2X3_FRASN/273-326
A8L2Z9_FRASN/893-949
A8L308_FRASN/205-262
A8L334_FRASN/149-206
A8L345_FRASN/173-230
A8L3K7_FRASN/181-238
A8L466_FRASN/149-206
A8L4Q1_FRASN/184-241
A8L5C6_FRASN/148-210
A8L5P7_FRASN/162-214
A8L5T9_FRASN/153-210
A8L610_FRASN/275-331
A8L612_FRASN/1320-1377
A8L646_FRASN/151-208
A8L687_FRASN/153-210
A8L697_FRASN/6-55
A8L759_FRASN/152-200
A8L7H9_FRASN/148-210
A8L7K0_FRASN/148-199
A8L8A4_FRASN/223-278
A8L8N8_FRASN/107-143
A8L8N9_FRASN/1-40
A8L9L3_FRASN/159-221
A8L9M7_FRASN/971-1024
A8L9P8_FRASN/171-228
A8L9Z7_FRASN/153-210
A8LB78_FRASN/922-977
A8LCS2_FRASN/148-205
A8LEC1_FRASN/155-212
A8LEI9_FRASN/154-211
A8LF61_FRASN/153-205
A8LFZ6_FRASN/929-984
A8LG56_FRASN/176-233
A8LH21_FRASN/157-214
A8LHE5_FRASN/157-214
A8LHL2_FRASN/153-210
A8LHM9_FRASN/151-208
A8LIG6_DINSH/155-212
A8LJI2_DINSH/171-228
A8LK93_DINSH/189-246
A8LM83_DINSH/140-197
A8LML2_DINSH/195-251
A8LML6_DINSH/173-229
A8LNC3_DINSH/141-197
A8LNQ5_DINSH/162-219
A8LNV1_DINSH/90-147
A8LRQ0_DINSH/150-207
A8LSG2_DINSH/104-160
A8LSU9_DINSH/151-208
A8LSV2_DINSH/144-204
A8LTG7_DINSH/269-325
A8LUS1_SALAI/147-204
A8LVB4_SALAI/144-201
A8LVC2_SALAI/155-212
A8LVM8_SALAI/182-239
A8LVQ9_SALAI/753-810
A8LWZ9_SALAI/163-220
A8LYA5_SALAI/150-207
A8LZ74_SALAI/890-947
A8LZB2_SALAI/905-960
A8LZB4_SALAI/139-196
A8LZB5_SALAI/132-189
A8LZI6_SALAI/147-201
A8M0J1_SALAI/155-212
A8M1R8_SALAI/142-197
A8M268_SALAI/914-970
A8M294_SALAI/163-220
A8M420_SALAI/265-322
A8M480_SALAI/165-222
A8M495_SALAI/207-262
A8M6W0_SALAI/809-864
A8M6Z3_SALAI/343-399
A8M7U8_SALAI/260-317
A8MF72_ALKOO/159-216
A8MFT4_ALKOO/121-170
A8MKF9_ALKOO/78-123
A8MN34_PSEPU/200-257
A8MN41_PSEPU/154-210
A8PMP7_9COXI/146-203
A8PPN7_9COXI/146-203
A8R3S7_PSEPU/147-204
A8R3T0_PSEPU/153-210
A8R8E8_9FIRM/1-55
A8RSF2_9CLOT/154-211
A8RSU2_9CLOT/147-204
A8S041_9CLOT/760-814
A8S8M5_9FIRM/439-496
A8SLS5_9FIRM/139-196
A8SVK4_9FIRM/750-807
A8SWI8_9FIRM/276-333
A8SWL5_9FIRM/139-196
A8SXF7_9FIRM/420-478
A8SYF7_9FIRM/154-211
A8SZG0_9VIBR/523-579
A8SZL2_9VIBR/154-211
A8SZL3_9VIBR/155-212
A8SZY5_9VIBR/145-202
A8T263_9VIBR/198-254
A8T338_9VIBR/156-212
A8T3E0_9VIBR/836-893
A8T3J5_9VIBR/136-193
A8T4D5_9VIBR/136-192
A8T4D8_9VIBR/140-197
A8T6T1_9VIBR/151-207
A8T926_9VIBR/151-208
A8T9H5_9VIBR/146-203
A8TA47_9VIBR/174-229
A8TBQ1_9VIBR/147-204
A8TC31_9VIBR/144-201
A8TRW2_9PROT/140-196
A8U479_9PROT/4-61
A8U4H7_9PROT/242-299
A8U8D6_9LACT/146-203
A8UDW6_9FLAO/286-342
A8UE45_9FLAO/146-203
A8UEE5_9FLAO/875-923
A8UEU9_9FLAO/142-199
A8UF34_9FLAO/73-130
A8UGJ2_9FLAO/142-199
A8UHM3_9FLAO/155-211
A8UHZ7_9FLAO/146-203
A8UKX6_9FLAO/567-619
A8UKX7_9FLAO/563-615
A8UMQ7_9FLAO/145-201
A8W0A8_AGRRH/161-218
A8W860_PSEFL/204-261
A8W870_PSEFL/134-191
A8Y5U6_9BACT/102-159
A8YD91_MICAE/170-227
A8YDW4_MICAE/155-211
A8YEY5_MICAE/168-225
A8YFW0_MICAE/160-217
A8YIP1_MICAE/9-66
A8YMQ5_MICAE/147-204
A8YY19_STAAT/144-201
A8YY57_STAAT/145-202
A8Z204_STAAT/137-194
A8Z4T1_STAAT/19-66
A8ZMB6_ACAM1/152-209
A8ZRS2_DESOH/149-206
A8ZUE5_DESOH/202-258
A9ABG5_BURM1/168-225
A9ABR9_BURM1/147-204
A9AF46_BURM1/362-418
A9AG17_BURM1/156-212
A9AGT0_BURM1/149-206
A9AIC6_BURM1/166-223
A9AJQ5_BURM1/305-362
A9AKG4_BURM1/146-203
A9AKJ8_BURM1/199-256
A9AKV6_BURM1/151-208
A9ANV6_BURM1/141-198
A9ANY9_BURM1/146-202
A9AP10_BURM1/235-292
A9AP11_BURM1/216-271
A9APD3_BURM1/149-206
A9APH2_BURM1/205-261
A9APQ2_BURM1/172-229
A9AQ51_BURM1/428-485
A9AQD1_BURM1/173-230
A9AQG3_BURM1/145-202
A9AQH6_BURM1/216-271
A9AQJ5_BURM1/149-206
A9ASA8_BURM1/146-203
A9ASP1_BURM1/146-203
A9ASX6_BURM1/309-365
A9AUL1_HERA2/801-858
A9AVE7_HERA2/953-1010
A9AVS1_HERA2/175-232
A9AWG4_HERA2/126-182
A9AWV7_HERA2/162-219
A9AX03_HERA2/150-207
A9AY91_HERA2/147-204
A9AZ49_HERA2/729-786
A9AZ85_HERA2/148-205
A9AZB1_HERA2/5-62
A9AZB2_HERA2/1-58
A9AZG3_HERA2/796-853
A9AZK7_HERA2/11-68
A9AZR3_HERA2/147-204
A9B045_HERA2/148-205
A9B192_HERA2/152-209
A9B1W1_HERA2/6-62
A9B259_HERA2/142-199
A9B2B2_HERA2/143-200
A9B3X7_HERA2/813-870
A9B4I5_HERA2/811-868
A9B4P1_HERA2/164-221
A9B5C2_HERA2/153-188
A9B5L0_HERA2/143-200
A9B679_HERA2/149-206
A9B6R2_HERA2/807-864
A9B7W8_HERA2/1-58
A9B845_HERA2/4-61
A9B8N6_HERA2/146-202
A9B8P9_HERA2/4-61
A9B912_HERA2/148-205
A9BC69_PROM4/130-185
A9BD13_PROM4/11-68
A9BD30_PROM4/178-235
A9BLV9_DELAS/120-177
A9BM99_DELAS/860-917
A9BNQ6_DELAS/146-203
A9BPJ7_DELAS/273-330
A9BPQ4_DELAS/177-234
A9BQ82_DELAS/146-203
A9BS82_DELAS/148-205
A9BSD7_DELAS/160-217
A9BTK6_DELAS/261-320
A9BU04_DELAS/153-210
A9BU27_DELAS/27-84
A9BU27_DELAS/96-153
A9BUE6_DELAS/146-203
A9BUY9_DELAS/146-203
A9BVU6_DELAS/233-290
A9BWP0_DELAS/162-219
A9BWP2_DELAS/152-208
A9BWT6_DELAS/143-200
A9BY58_DELAS/149-206
A9BZF9_DELAS/163-220
A9C074_DELAS/224-281
A9C1E5_DELAS/162-219
A9C274_DELAS/196-253
A9CF02_AGRT5/185-242
A9CH14_AGRT5/424-481
A9CH45_AGRT5/149-206
A9CH56_AGRT5/740-797
A9CHV8_AGRT5/246-302
A9CI30_AGRT5/174-231
A9CIF9_AGRT5/292-349
A9CIS5_AGRT5/301-357
A9CJG9_AGRT5/138-195
A9CK75_AGRT5/164-220
A9CLG6_AGRT5/145-202
A9CYJ1_9RHIZ/161-218
A9CYJ4_9RHIZ/189-246
A9D054_9GAMM/153-210
A9D0L4_9RHIZ/181-238
A9D168_9RHIZ/5-62
A9D1K6_9GAMM/207-259
A9D281_9RHIZ/173-230
A9D313_9RHIZ/174-231
A9D437_9RHIZ/91-146
A9D6Y1_9RHIZ/151-208
A9D8A1_9RHIZ/183-240
A9D9Y9_9RHIZ/144-201
A9DB24_9RHIZ/1-55
A9DDU5_9GAMM/189-239
A9DDX1_9RHIZ/160-217
A9DDZ7_9RHIZ/196-253
A9DE85_9RHIZ/182-239
A9DEL1_9GAMM/152-209
A9DFI1_9RHIZ/149-206
A9DFJ5_9RHIZ/7-64
A9DHH8_9GAMM/144-201
A9DJ90_9FLAO/146-203
A9DM99_9FLAO/149-206
A9DNR9_9FLAO/81-138
A9DPW7_9FLAO/153-210
A9DQR3_9RHOB/174-231
A9DQZ6_9RHOB/98-154
A9DRS2_9RHOB/174-231
A9DS69_9RHOB/204-261
A9DTV7_9FLAO/152-209
A9DU97_9RHOB/143-200
A9DUF0_9RHOB/131-187
A9DUF6_9RHOB/140-197
A9DWF6_9FLAO/868-925
A9DWT3_9RHOB/176-233
A9DWY1_9FLAO/152-209
A9DX27_9FLAO/148-205
A9DXB7_9FLAO/157-213
A9DYJ5_9FLAO/190-246
A9DZY8_9FLAO/150-206
A9E004_9RHOB/97-154
A9E0R1_9RHOB/183-238
A9E1A9_9FLAO/154-211
A9E4T7_9RHOB/183-240
A9E8S1_9FLAO/487-544
A9ECG6_9FLAO/140-197
A9EDS1_9RHOB/165-222
A9EEP8_9RHOB/118-175
A9EIE4_9GAMM/149-206
A9EJ47_9GAMM/146-203
A9EKF0_9RHOB/139-196
A9EKN7_9RHOB/168-225
A9EM95_9RHOB/116-173
A9EMA5_9RHOB/183-240
A9EQD2_SORC5/147-204
A9ESL2_9RHOB/174-231
A9EVW0_SORC5/206-263
A9F6Y9_9RHOB/144-201
A9F751_9RHOB/144-199
A9F7Y2_9RHOB/141-198
A9FB31_9RHOB/195-252
A9FBY9_9RHOB/208-264
A9FBZ4_9RHOB/332-389
A9FKH1_9RHOB/116-173
A9FM25_SORC5/168-225
A9FNV1_9RHOB/183-240
A9FY86_SORC5/177-234
A9G2K8_9RHOB/168-225
A9G2R4_9RHOB/139-196
A9GG68_9RHOB/174-231
A9GGD3_SORC5/301-359
A9GN30_9RHOB/144-201
A9GQN7_9RHOB/141-198
A9GQU3_9RHOB/204-260
A9GQU7_9RHOB/332-389
A9GRC0_9RHOB/195-252
A9GWA7_9RHOB/148-205
A9GYN1_9RHOB/1-50
A9GYN3_9RHOB/8-64
A9H152_9RHOB/141-198
A9HDT0_GLUDA/138-195
A9HE32_GLUDA/147-203
A9HGP3_9RHOB/89-146
A9HK52_9RHOB/196-252
A9HNV4_9RHOB/241-296
A9HQ56_9RHOB/1-50
A9HQQ9_GLUDA/223-279
A9HQR0_GLUDA/174-231
A9HR64_9RHOB/142-202
A9HTT6_9RHOB/147-204
A9HVL3_9RHOB/162-219
A9HYE4_BORPD/3-60
A9I1H1_BORPD/11-68
A9I672_BORPD/154-211
A9I8A2_BORPD/122-179
A9I8N3_BORPD/166-223
A9I9T8_BORPD/188-245
A9IDF5_BORPD/144-201
A9IGY8_BORPD/140-197
A9IJ89_BORPD/154-211
A9IRH9_BORPD/191-248
A9ISZ3_BORPD/143-200
A9JPW7_PSEPU/177-234
A9JPW9_9PSED/172-229
A9JPX1_PSEAE/174-231
A9JPX4_PSEAE/179-235
A9JY07_BURMA/214-270
A9JY25_BURMA/173-230
A9JZ45_BURMA/146-203
A9JZC2_BURMA/146-203
A9JZE6_BURMA/190-247
A9K068_BURMA/147-204
A9K2S7_BURMA/157-213
A9K323_BURMA/176-232
A9K3J3_BURMA/152-209
A9K3M4_BURMA/850-907
A9K4X5_BURMA/165-222
A9K532_BURMA/144-201
A9K8D3_BURMA/121-178
A9K8J3_BURMA/158-215
A9K8X2_BURMA/306-360
A9K9K9_BURMA/149-206
A9K9M3_BURMA/163-220
A9KA40_BURMA/177-234
A9KAY9_BURMA/147-204
A9KCG8_COXBN/145-202
A9KDQ3_COXBN/146-202
A9KDZ5_COXBN/145-202
A9KEX7_COXBN/15-72
A9KEX8_COXBN/44-101
A9KFE3_COXBN/149-205
A9KG35_COXBN/146-203
A9KGZ0_COXBN/7-63
A9KJF7_CLOPH/168-225
A9KK72_CLOPH/376-433
A9KLA8_CLOPH/148-210
A9KLX4_CLOPH/147-204
A9KNL7_CLOPH/145-202
A9KQG1_CLOPH/148-204
A9KQR5_CLOPH/31-88
A9KTF3_SHEB9/153-209
A9KUY8_SHEB9/188-242
A9KW21_SHEB9/102-156
A9KXW8_SHEB9/135-192
A9KY97_SHEB9/145-202
A9KYQ3_SHEB9/136-193
A9L1Z6_SHEB9/152-209
A9L2H0_SHEB9/153-210
A9L367_SHEB9/149-206
A9L3S4_SHEB9/136-193
A9L4I4_SHEB9/152-209
A9L583_SHEB9/146-203
A9LC05_BURMA/233-290
A9LC07_BURMA/212-268
A9LH11_9BACT/147-204
A9LZD0_NEIM0/150-207
A9M7D5_BRUC2/175-232
A9M804_BRUC2/146-203
A9M8C3_BRUC2/146-203
A9MB63_BRUC2/186-241
A9MDF9_BRUC2/144-201
A9MDN3_BRUC2/187-244
A9MEM7_SALAR/147-204
A9MEN2_SALAR/133-190
A9MFA8_SALAR/170-214
A9MFK1_SALAR/132-183
A9MFR3_SALAR/133-190
A9MFU4_SALAR/22-79
A9MJY6_SALAR/148-205
A9MK09_SALAR/151-208
A9MKI4_SALAR/156-213
A9MLK4_SALAR/168-225
A9MMJ7_SALAR/135-192
A9MMM9_SALAR/188-245
A9MMN2_SALAR/147-204
A9MPB0_SALAR/153-210
A9MQN7_SALAR/189-246
A9MRC4_SALAR/132-189
A9MRX1_SALAR/154-209
A9MU25_SALPB/135-192
A9MU65_SALPB/177-234
A9MU68_SALPB/147-204
A9MUN1_SALPB/139-196
A9MVG1_SALPB/141-198
A9MVG5_SALPB/147-204
A9MW15_SALPB/153-210
A9MWG5_SALPB/135-192
A9MXX7_SALPB/135-188
A9N122_SALPB/147-204
A9N128_SALPB/133-190
A9N2C9_SALPB/131-183
A9N2R2_SALPB/23-79
A9N405_SALPB/133-190
A9N4S6_SALPB/159-216
A9N5E9_SALPB/148-205
A9N5H5_SALPB/151-208
A9N5S6_SALPB/153-210
A9N7B7_SALPB/153-209
A9N7B8_SALPB/132-189
A9NAQ0_COXBR/15-72
A9NAQ1_COXBR/44-101
A9NCJ1_COXBR/146-202
A9NCP5_COXBR/146-203
A9NCW7_COXBR/145-202
A9NDC5_COXBR/145-202
A9QPF1_METI4/159-216
A9QS59_PSESX/268-325
A9QZD7_YERPG/127-184
A9QZL6_YERPG/146-203
A9R280_YERPG/148-205
A9R559_YERPG/146-203
A9R5M9_YERPG/136-193
A9R616_YERPG/143-200
A9R634_YERPG/140-196
A9R642_YERPG/179-235
A9R6U0_YERPG/179-235
A9R709_YERPG/136-193
A9R828_YERPG/146-203
A9R874_YERPG/147-204
A9U6E4_PHYPA/510-563
A9U739_PHYPA/150-206
A9U7T0_PHYPA/28-85
A9VI29_BACWK/149-206
A9VIV8_BACWK/9-66
A9VLK8_BACWK/146-203
A9VLR5_BACWK/532-588
A9VPI5_BACWK/161-218
A9VR24_BACWK/289-345
A9VSF0_BACWK/137-194
A9VTF0_BACWK/152-209
A9VTZ6_BACWK/148-205
A9VVV8_METEP/179-235
A9VWF6_METEP/164-221
A9VX28_METEP/323-380
A9VX63_METEP/156-213
A9VX64_METEP/153-208
A9VXL5_METEP/423-480
A9VXV2_METEP/160-217
A9VY35_METEP/175-232
A9VYF8_METEP/158-214
A9VYG0_METEP/152-208
A9VYG1_METEP/156-213
A9VZM9_METEP/209-265
A9W3B1_METEP/152-209
A9W470_METEP/152-208
A9W6Z5_METEP/146-203
A9W7K0_METEP/235-292
A9W7X2_METEP/139-196
A9W9K6_METEP/575-632
A9WA66_CHLAA/156-213
A9WAP9_CHLAA/147-204
A9WBM0_CHLAA/150-207
A9WBN3_CHLAA/169-226
A9WDX3_CHLAA/4-61
A9WDX9_CHLAA/852-908
A9WDY3_CHLAA/148-204
A9WFG2_CHLAA/153-210
A9WGE7_CHLAA/221-267
A9WHL2_CHLAA/826-883
A9WIC9_CHLAA/149-206
A9WIV5_CHLAA/163-220
A9WIW7_CHLAA/158-215
A9WJU6_CHLAA/147-203
A9WJY9_CHLAA/156-205
A9WKI8_CHLAA/145-202
A9WKX7_RENSM/127-183
A9WM54_RENSM/95-152
A9WNJ8_RENSM/146-203
A9WP17_RENSM/1-58
A9WQE8_RENSM/152-209
A9WTC2_RENSM/166-223
A9WTD9_RENSM/34-86
A9WTW2_RENSM/1-48
A9WVF8_RENSM/162-219
A9WX70_BRUSI/144-201
A9WXI2_BRUSI/187-244
A9YUT6_9STAP/136-188
A9YUT7_9STAP/147-199
A9YUU9_9STAP/147-201
A9YUV1_9STAP/141-188
A9YUV2_STASC/147-201
A9YUV5_9STAP/147-201
A9YZX0_ENTAG/165-221
A9Z2X5_YERPE/146-203
A9Z406_YERPE/836-893
A9Z4B4_YERPE/146-203
A9Z5Z4_YERPE/136-193
A9Z7X6_YERPE/136-193
A9ZA02_YERPE/148-205
A9ZB62_YERPE/146-203
A9ZCE9_YERPE/127-184
A9ZCM3_YERPE/179-235
A9ZD92_YERPE/140-196
A9ZDA0_YERPE/179-235
A9ZDV4_YERPE/147-204
A9ZF11_YERPE/143-200
A9ZGJ2_COXBU/44-101
A9ZGJ3_COXBU/15-72
A9ZH44_COXBU/146-202
A9ZKC5_COXBU/145-202
A9ZL78_COXBU/146-203
A9ZLI4_COXBU/1-35
A9ZTW4_YERPE/143-200
A9ZUC3_YERPE/148-205
A9ZWC2_YERPE/136-193
A9ZYD5_YERPE/146-203
AGMR_PSEAE/153-210
AHYR_AERHY/180-236
AHYR_AERSA/180-236
ALKS_ALCBS/809-866
ALKS_PSEOL/819-876
ALKS_PSEPU/820-877
B0A101_YERPE/146-203
B0A185_YERPE/127-184
B0A1C9_YERPE/146-203
B0A1Q0_YERPE/136-193
B0A1R5_YERPE/179-235
B0A208_YERPE/147-204
B0A302_YERPE/140-196
B0A310_YERPE/179-235
B0A4G4_YERPE/836-893
B0A692_9CLOT/166-216
B0A6U3_9CLOT/763-820
B0AMT8_BACAN/149-206
B0AQP3_BACAN/146-203
B0ASX3_BACAN/137-194
B0AT31_BACAN/152-209
B0ATH9_BACAN/9-66
B0AWR8_BACAN/146-203
B0B537_STRCU/43-100
B0B538_STRCU/268-323
B0BF91_ECOLX/150-200
B0BQG6_ACTPJ/838-895
B0BRL7_ACTPJ/146-203
B0C0X1_ACAM1/164-220
B0C0Z4_ACAM1/406-463
B0C1G7_ACAM1/158-215
B0C3T0_ACAM1/847-904
B0C3T1_ACAM1/861-918
B0C505_ACAM1/169-226
B0C6Z0_ACAM1/9-66
B0C741_ACAM1/174-231
B0C756_ACAM1/154-211
B0C7F4_ACAM1/86-143
B0C7F9_ACAM1/142-199
B0C7V6_ACAM1/159-216
B0C8W3_ACAM1/160-217
B0C955_ACAM1/149-206
B0CC25_ACAM1/146-203
B0CCK1_ACAM1/161-218
B0CDA3_ACAM1/152-209
B0CDM7_ACAM1/150-207
B0CDT1_ACAM1/399-455
B0CJ49_BRUSI/172-229
B0CJ54_BRUSI/177-234
B0CJU5_BRUSI/146-203
B0CK34_BRUSI/146-203
B0G1F3_9FIRM/142-199
B0G1F5_9FIRM/457-513
B0G3H5_9FIRM/145-202
B0GCK9_YERPE/136-193
B0GD22_YERPE/157-214
B0GDA9_YERPE/127-184
B0GE61_YERPE/836-893
B0GG31_YERPE/148-205
B0GG90_YERPE/143-200
B0GIC4_YERPE/147-204
B0GIH1_YERPE/146-203
B0GJU6_YERPE/136-193
B0GLS0_YERPE/179-235
B0GM11_YERPE/179-235
B0GM13_YERPE/66-122
B0GM99_YERPE/146-203
B0GP13_YERPE/146-203
B0GPE2_YERPE/836-893
B0GQ87_YERPE/179-235
B0GR27_YERPE/148-205
B0GS62_YERPE/147-204
B0GSB4_YERPE/146-203
B0GU45_YERPE/136-193
B0GUR9_YERPE/127-184
B0GWH5_YERPE/143-200
B0GY22_YERPE/179-235
B0GY30_YERPE/140-196
B0GYQ1_YERPE/136-193
B0GZ19_YERPE/146-203
B0H228_YERPE/136-193
B0H3F1_YERPE/148-205
B0H4A6_YERPE/127-184
B0H4J0_YERPE/146-203
B0H5X3_YERPE/179-235
B0H7Q3_YERPE/136-193
B0H7W2_YERPE/146-203
B0H8W2_YERPE/146-203
B0HA22_YERPE/836-893
B0HBE8_YERPE/140-196
B0HBF6_YERPE/179-235
B0HC64_YERPE/146-203
B0HCI7_YERPE/147-204
B0HEY4_YERPE/148-205
B0HFZ9_YERPE/143-200
B0HHA3_YERPE/127-184
B0HHI9_YERPE/146-203
B0HI95_YERPE/136-193
B0HIG9_YERPE/179-235
B0HK49_YERPE/136-193
B0HKG8_YERPE/692-749
B0HM45_YERPE/146-203
B0HNU7_YERPE/179-235
B0HPR5_YERPE/136-193
B0HPU4_YERPE/140-196
B0HPV2_YERPE/179-235
B0HR01_YERPE/179-235
B0HS57_YERPE/147-204
B0HTT3_YERPE/136-193
B0HU31_YERPE/148-205
B0HW40_YERPE/146-203
B0HXD4_YERPE/146-203
B0HY51_YERPE/146-203
B0HYD6_YERPE/127-184
B0HZU6_YERPE/143-200
B0I128_YERPE/729-786
B0JFQ6_MICAN/155-211
B0JGL4_MICAN/9-66
B0JHX6_MICAN/160-217
B0JPU2_MICAN/173-230
B0JW98_MICAN/168-224
B0JWR6_MICAN/150-207
B0JXH0_MICAN/147-204
B0K2P4_THEPX/193-250
B0K3K3_THEPX/142-199
B0K4B1_THEPX/189-246
B0K8C4_THEP3/142-199
B0KGC5_PSEPG/143-199
B0KGM2_PSEPG/145-201
B0KGM9_PSEPG/153-210
B0KH65_PSEPG/152-209
B0KHQ7_PSEPG/172-229
B0KII8_PSEPG/199-256
B0KJA2_PSEPG/146-203
B0KLC6_PSEPG/187-244
B0KMN5_PSEPG/228-285
B0KMV9_PSEPG/145-181
B0KMZ5_PSEPG/16-73
B0KNH8_PSEPG/841-898
B0KPS1_PSEPG/138-195
B0KRR3_PSEPG/141-198
B0KSG3_PSEPG/199-256
B0KSG4_PSEPG/190-247
B0KT26_PSEPG/150-207
B0KUE5_PSEPG/144-201
B0L7F1_9ACTO/149-206
B0LTY5_9ACTO/152-209
B0M188_ACEPO/171-228
B0M190_9PROT/171-228
B0MA33_9FIRM/143-192
B0MJ95_9FIRM/146-202
B0ML96_9FIRM/145-202
B0MRZ2_9FIRM/418-476
B0MS95_9FIRM/142-197
B0MU59_9BACT/134-190
B0MVQ7_9BACT/143-199
B0MVU6_9BACT/150-207
B0MWF4_9BACT/130-187
B0MZ92_9BACT/275-328
B0N2Q7_9FIRM/3-59
B0N3N3_9FIRM/154-211
B0NCM2_EUBSP/145-202
B0NKW9_BACSE/138-195
B0NQR2_BACSE/133-190
B0NR31_BACSE/149-206
B0NRV8_BACSE/119-176
B0NVU1_BACSE/132-189
B0NWA5_BACSE/192-248
B0NZ08_9CLOT/148-205
B0P061_9CLOT/154-210
B0Q175_BACAN/170-227
B0Q3H5_BACAN/146-203
B0Q5U1_BACAN/152-209
B0Q5W8_BACAN/137-194
B0Q989_BACAN/146-203
B0Q9A4_BACAN/9-66
B0QES6_BACAN/146-203
B0QFV7_BACAN/171-227
B0QJ62_BACAN/146-203
B0QM94_BACAN/9-66
B0QMP9_BACAN/152-209
B0QMV8_BACAN/137-194
B0QRI5_HAEPR/73-130
B0QT67_HAEPR/838-895
B0RAL8_CLAMS/401-458
B0RBQ9_CLAMS/165-217
B0RCJ4_CLAMS/142-199
B0RCR1_CLAMS/159-216
B0RD23_CLAMS/174-231
B0RDU0_CLAMS/173-218
B0REE9_CLAMS/160-215
B0RF74_CLAMS/134-184
B0RFD5_CLAMS/145-202
B0RFK9_CLAMS/181-238
B0RFX1_CLAMS/152-209
B0RG78_CLAMS/168-224
B0RGU8_CLAMS/152-209
B0RH94_CLAMS/162-219
B0RIC7_CLAMS/471-528
B0RIG1_CLAMS/859-916
B0RIH3_CLAMS/140-192
B0RIS9_CLAMS/158-214
B0RLP0_XANCB/1-48
B0RP06_XANCB/215-272
B0RP73_XANCB/846-903
B0RQF7_XANCB/208-263
B0RSB9_XANCB/146-203
B0RT02_XANCB/145-202
B0RTI1_XANCB/146-203
B0RUE9_XANCB/171-228
B0RXT0_XANCB/137-194
B0RY58_XANCB/150-207
B0RYU6_XANCB/199-256
B0S368_FINM2/141-198
B0S9T6_LEPBA/151-208
B0SC75_LEPBA/106-163
B0SCB6_LEPBA/147-200
B0SD45_LEPBA/149-206
B0SES4_LEPBA/317-361
B0SGK8_LEPBA/135-192
B0SI79_LEPBA/155-212
B0SK91_LEPBP/151-208
B0SKK5_LEPBP/106-163
B0SKT8_LEPBP/147-200
B0SLM4_LEPBP/149-206
B0SNB6_LEPBP/317-361
B0SQ68_LEPBP/135-192
B0STU3_LEPBP/155-212
B0SV02_CAUSK/140-197
B0SVW8_CAUSK/36-65
B0SY65_CAUSK/157-214
B0SZK2_CAUSK/181-238
B0T0L6_CAUSK/140-197
B0T1A6_CAUSK/74-130
B0T220_CAUSK/23-80
B0T6Y1_CAUSK/16-73
B0T701_CAUSK/12-69
B0T7L6_CAUSK/147-204
B0T7M5_CAUSK/141-198
B0T7Q6_CAUSK/184-241
B0T7R0_CAUSK/177-234
B0T9G9_CAUSK/3-60
B0T9V3_CAUSK/119-175
B0TA01_CAUSK/827-884
B0TB43_HELMI/401-457
B0TH53_HELMI/149-206
B0TIX0_SHEHH/146-203
B0TJN1_SHEHH/145-202
B0TMP2_SHEHH/184-238
B0TMR8_SHEHH/154-211
B0TN38_SHEHH/149-206
B0TPY8_SHEHH/152-209
B0TQ84_SHEHH/138-195
B0TQE2_SHEHH/193-248
B0TQI9_SHEHH/142-199
B0TSF3_SHEHH/291-348
B0TSG4_SHEHH/151-208
B0TT61_SHEHH/137-194
B0TTU8_SHEHH/319-374
B0TUB5_SHEHH/255-312
B0TUF9_SHEHH/149-206
B0U1Y6_XYLFM/146-203
B0U5V8_XYLFM/146-203
B0U7C8_METS4/144-201
B0U7I7_METS4/53-110
B0U7T1_METS4/141-198
B0U7Y0_METS4/311-367
B0U814_METS4/129-184
B0U8W7_METS4/181-237
B0UCC8_METS4/181-237
B0UCY9_METS4/149-205
B0UEY2_METS4/145-202
B0UFP4_METS4/432-489
B0UG66_METS4/146-203
B0UHE5_METS4/136-193
B0UHQ6_METS4/145-202
B0UJT9_METS4/179-236
B0UN23_METS4/147-204
B0UNH2_METS4/235-292
B0UP74_METS4/317-374
B0UPY7_METS4/150-207
B0UUA0_HAES2/132-188
B0UWZ6_HAES2/146-203
B0V4H4_ACIBY/180-237
B0V6P2_ACIBY/175-232
B0V9C1_ACIBY/149-206
B0VBI7_ACIBY/254-311
B0VDC1_ACIBY/146-203
B0VK18_9CAUD/41-99
B0VMF2_ACIBS/146-203
B0VNB2_ACIBS/149-206
B0ZTB7_RHILO/180-236
B0ZTB9_RHILO/176-233
B0ZTC2_9RHIZ/180-236
B1A1G2_9BACT/1-55
B1A4D1_PECCC/149-206
B1B7P5_CLOBO/145-202
B1BLN1_CLOPE/5-60
B1BVI1_CLOPE/11-58
B1BVJ4_CLOPE/11-57
B1BZI0_9FIRM/157-214
B1C130_9FIRM/3-59
B1EHJ5_9ESCH/139-196
B1EI70_9ESCH/833-890
B1EIC4_9ESCH/115-169
B1EIC6_9ESCH/113-170
B1EII5_9ESCH/135-192
B1EJR5_9ESCH/148-205
B1EJU1_9ESCH/151-208
B1EKG4_9ESCH/147-204
B1EKZ3_9ESCH/22-77
B1EL74_9ESCH/153-210
B1ELN7_9ESCH/153-210
B1EMV3_9ESCH/29-86
B1EMV6_9ESCH/151-208
B1EQ85_9ESCH/147-204
B1EQ87_9ESCH/165-222
B1EXJ6_BACAN/146-203
B1EZ33_BACAN/146-203
B1F0U0_BACAN/149-206
B1F2R7_BACAN/137-194
B1F2X5_BACAN/152-209
B1F3P2_BACAN/9-66
B1F801_9BURK/149-206
B1F846_9BURK/217-273
B1F8J8_9BURK/428-485
B1F8L2_9BURK/131-188
B1F8L6_9BURK/173-230
B1F934_9BURK/165-221
B1FB01_9BURK/177-234
B1FB72_9BURK/155-212
B1FBA4_9BURK/140-197
B1FD58_9BURK/152-209
B1FEQ2_9BURK/149-206
B1FES6_9BURK/238-295
B1FES7_9BURK/216-271
B1FFB9_9BURK/147-204
B1FFP8_9BURK/305-362
B1FFY9_9BURK/141-198
B1FGT3_9BURK/330-387
B1FH84_9BURK/173-230
B1FHX8_9BURK/175-232
B1FI27_9BURK/371-428
B1FJ34_9BURK/151-208
B1FJ51_9BURK/9-66
B1FJG9_9BURK/121-178
B1FLL9_9BURK/212-269
B1FLM1_9BURK/210-266
B1FLY9_9BURK/206-262
B1FMC0_9BURK/150-207
B1FMH2_9BURK/199-256
B1FQ02_9BURK/184-240
B1FQ96_9BURK/149-206
B1FR43_9BURK/146-203
B1FRJ6_9BURK/146-203
B1FRS9_9BURK/3-60
B1FSH7_9BURK/149-206
B1FSV5_9BURK/139-196
B1FTQ4_9BURK/215-271
B1FVB5_9BURK/147-204
B1FWT1_9BURK/151-208
B1FWT2_9BURK/158-215
B1FWT3_9BURK/173-229
B1FX68_9BURK/146-203
B1FZA3_9BURK/427-484
B1FZP9_9BURK/270-327
B1G0B9_9BURK/172-229
B1G0M3_9BURK/150-207
B1G0V3_9BURK/145-202
B1G161_9BURK/189-246
B1G3I4_9BURK/147-204
B1G471_9BURK/197-254
B1G4C0_9BURK/146-203
B1G5P7_9BURK/148-205
B1G8T6_9BURK/187-244
B1G906_9BURK/121-178
B1G953_9BURK/202-259
B1G9Q3_9BURK/151-208
B1GAB5_9BURK/136-193
B1GAT8_9BURK/152-209
B1GG45_BACAN/149-206
B1GIH2_BACAN/146-203
B1GLI8_BACAN/137-194
B1GLP7_BACAN/152-209
B1GLR3_BACAN/9-66
B1GPD0_BACAN/146-203
B1H498_BURPS/854-911
B1H4E2_BURPS/152-209
B1H4W4_BURPS/256-313
B1H4W6_BURPS/212-268
B1H577_BURPS/190-247
B1H586_BURPS/146-203
B1H5G9_BURPS/146-203
B1H5K6_BURPS/203-259
B1H5N1_BURPS/173-230
B1H6C3_BURPS/158-215
B1H6G7_BURPS/146-203
B1H6I4_BURPS/173-230
B1H8L1_BURPS/194-251
B1H9T1_BURPS/165-222
B1HBV4_BURPS/157-213
B1HBW5_BURPS/176-232
B1HC78_BURPS/151-208
B1HC81_BURPS/151-208
B1HDJ8_BURPS/173-230
B1HDN9_BURPS/163-220
B1HDQ5_BURPS/149-206
B1HFF8_BURPS/57-113
B1HGX1_BURPS/147-204
B1HI63_BURPS/147-204
B1HID7_BURPS/121-178
B1HJ93_BURPS/158-215
B1HK06_BURPS/386-440
B1HMR4_LYSSC/134-190
B1HN36_LYSSC/158-215
B1HRK3_LYSSC/140-197
B1HS99_LYSSC/68-108
B1HSE9_LYSSC/130-187
B1HTS3_LYSSC/135-192
B1HUW2_LYSSC/147-204
B1HW29_LYSSC/82-139
B1HW79_LYSSC/7-64
B1HYT9_LYSSC/138-194
B1HZ94_LYSSC/313-370
B1HZD2_LYSSC/144-201
B1I5L8_DESAP/205-251
B1I8V4_STRPI/136-193
B1I9I6_STRPI/142-199
B1IKB2_CLOBK/153-210
B1IL87_CLOBK/800-856
B1IS52_ECOLC/132-189
B1IS53_ECOLC/152-208
B1ITE2_ECOLC/93-149
B1ITM9_ECOLC/153-210
B1ITY8_ECOLC/145-202
B1ITZ8_ECOLC/149-197
B1IV61_ECOLC/153-210
B1IX93_ECOLC/141-198
B1IY55_ECOLC/148-205
B1IY79_ECOLC/151-208
B1IYS0_ECOLC/135-192
B1IZ66_ECOLC/147-204
B1IZV8_ECOLC/135-192
B1IZY8_ECOLC/177-234
B1IZZ0_ECOLC/147-204
B1J0B3_ECOLC/139-196
B1J0C1_ECOLC/115-169
B1J0C6_ECOLC/113-170
B1J0W2_ECOLC/23-77
B1J1E8_PSEPW/260-317
B1J2W8_PSEPW/172-228
B1J4I6_PSEPW/145-202
B1J586_PSEPW/152-209
B1J5C2_PSEPW/144-200
B1J5K0_PSEPW/16-73
B1J6S1_PSEPW/17-73
B1J7B3_PSEPW/426-483
B1J7T7_PSEPW/139-196
B1J918_PSEPW/141-198
B1J9D9_PSEPW/202-259
B1JB86_PSEPW/145-202
B1JCN0_PSEPW/202-259
B1JD19_PSEPW/16-69
B1JD96_PSEPW/150-207
B1JE45_PSEPW/146-203
B1JEI2_PSEPW/841-898
B1JFA1_PSEPW/187-244
B1JG22_YERPY/127-184
B1JGC3_YERPY/136-193
B1JH65_YERPY/136-193
B1JHF4_YERPY/179-235
B1JHH0_YERPY/130-186
B1JMH1_YERPY/147-204
B1JN09_YERPY/179-235
B1JNA2_YERPY/146-203
B1JNK2_YERPY/146-203
B1JPT3_YERPY/143-200
B1JS92_YERPY/148-205
B1JSI7_YERPY/146-203
B1JTV5_BURCC/305-362
B1JV18_BURCC/149-206
B1JVL1_BURCC/156-212
B1K081_BURCC/121-178
B1K0C7_BURCC/147-204
B1K2P3_BURCC/151-208
B1K2W8_BURCC/250-305
B1K329_BURCC/206-262
B1K397_BURCC/149-206
B1K3E7_BURCC/161-218
B1K3F1_BURCC/182-239
B1K3F3_BURCC/149-206
B1K5E8_BURCC/146-203
B1K5Z8_BURCC/141-198
B1K613_BURCC/146-203
B1K6K1_BURCC/147-204
B1K6R8_BURCC/428-485
B1K754_BURCC/216-271
B1K7L5_BURCC/146-202
B1K7T2_BURCC/151-208
B1K7T3_BURCC/155-212
B1K7Y6_BURCC/256-313
B1K877_BURCC/199-256
B1K8B1_BURCC/174-230
B1K8F7_BURCC/851-907
B1K8K3_BURCC/239-296
B1K8K4_BURCC/216-271
B1K929_BURCC/150-207
B1K971_BURCC/183-239
B1K9T6_BURCC/173-230
B1KB10_BURCC/452-509
B1KCJ5_BURCC/313-370
B1KDD9_SHEWM/153-210
B1KDN7_SHEWM/146-205
B1KE04_SHEWM/142-199
B1KE66_SHEWM/147-202
B1KEE8_SHEWM/150-206
B1KFH0_SHEWM/153-210
B1KFU7_SHEWM/149-206
B1KGF0_SHEWM/836-892
B1KH59_SHEWM/734-790
B1KHM9_SHEWM/149-206
B1KIE6_SHEWM/152-209
B1KKQ1_SHEWM/187-244
B1KLW1_SHEWM/135-192
B1KMB6_SHEWM/178-235
B1KPL1_SHEWM/144-201
B1KQN6_SHEWM/127-184
B1KTH4_CLOBM/157-214
B1L0K3_CLOBM/153-210
B1LEH0_ECOSM/152-208
B1LEH1_ECOSM/150-207
B1LH77_ECOSM/153-210
B1LIH9_ECOSM/113-170
B1LIK1_ECOSM/23-77
B1LIX4_ECOSM/127-184
B1LJ54_ECOSM/115-169
B1LJ64_ECOSM/139-196
B1LKF4_ECOSM/147-204
B1LKT9_ECOSM/151-208
B1LKW4_ECOSM/148-205
B1LKZ4_ECOSM/135-192
B1LMF7_ECOSM/139-195
B1LMG5_ECOSM/141-198
B1LQQ7_ECOSM/135-192
B1LQU0_ECOSM/177-234
B1LQU3_ECOSM/147-204
B1LR44_ECOSM/111-159
B1LSR9_METRJ/159-216
B1LT38_METRJ/149-206
B1LTA9_METRJ/139-196
B1LXK1_METRJ/140-196
B1LYY2_METRJ/148-204
B1LZK7_METRJ/243-299
B1M117_METRJ/139-196
B1M1L1_METRJ/417-473
B1M2C4_METRJ/165-222
B1M2Q8_METRJ/178-235
B1M2X9_METRJ/154-211
B1M303_METRJ/140-196
B1M4I8_METRJ/146-203
B1M5J4_METRJ/153-210
B1M5X7_METRJ/199-256
B1M717_METRJ/132-189
B1M7V1_METRJ/139-196
B1M840_METRJ/155-211
B1M8F3_METRJ/134-191
B1M8K7_METRJ/146-203
B1M903_METRJ/432-489
B1M9J7_METRJ/556-613
B1M9X4_METRJ/184-241
B1MDW8_MYCA9/832-887
B1ME96_MYCA9/151-208
B1MG43_MYCA9/152-209
B1MH84_MYCA9/147-204
B1MHA0_MYCA9/834-891
B1MIZ4_MYCA9/750-807
B1MK60_MYCA9/150-205
B1MKU3_MYCA9/158-215
B1MMP6_MYCA9/152-209
B1N6Q9_9BACT/164-216
B1N7I1_PSEPU/153-210
B1N7I8_PSEPU/145-201
B1PW46_STREI/134-191
B1QCK7_CLOBO/153-210
B1QD03_CLOBO/1-48
B1QJ50_CLOBO/800-856
B1QP62_CLOBO/153-210
B1QQI0_CLOBO/150-207
B1QUB7_CLOBU/192-248
B1R0Q1_CLOBU/154-211
B1R9D1_CLOPE/11-57
B1RA17_CLOPE/163-210
B1RYX2_STRPN/142-199
B1S2E1_STRPN/136-193
B1S614_9BIFI/185-242
B1S6A0_9BIFI/167-224
B1S726_9BIFI/174-231
B1S8F4_9BIFI/159-216
B1SA24_9BIFI/158-215
B1SAE5_9BIFI/155-211
B1SBC7_9BIFI/138-195
B1SBY6_9STRE/146-203
B1SDC8_9STRE/135-192
B1SX77_9BURK/210-266
B1SXT0_9BURK/827-884
B1SY91_9BURK/165-221
B1SZ72_9BURK/147-204
B1SZE2_9BURK/155-212
B1SZK5_9BURK/428-485
B1SZL2_9BURK/131-188
B1SZL5_9BURK/173-230
B1T0Q4_9BURK/152-209
B1T100_9BURK/145-202
B1T103_9BURK/147-204
B1T1G9_9BURK/141-198
B1T232_9BURK/147-204
B1T384_9BURK/125-182
B1T388_9BURK/149-205
B1T3D0_9BURK/153-210
B1T3D5_9BURK/154-216
B1T446_9BURK/209-266
B1T5H9_9BURK/149-206
B1T6H6_9BURK/143-195
B1T6S1_9BURK/107-164
B1T767_9BURK/206-262
B1T932_9BURK/218-273
B1T945_9BURK/141-198
B1T958_9BURK/146-203
B1T9B1_9BURK/216-271
B1T9B2_9BURK/238-295
B1T9Y6_9BURK/199-256
B1TAI0_9BURK/151-208
B1TAR3_9BURK/171-228
B1TAU2_9BURK/152-209
B1TAY7_9BURK/184-240
B1TBI0_9BURK/305-362
B1TFH7_9BURK/173-230
B1TG68_9BURK/95-152
B1TGM7_9BURK/121-178
B1TGR2_9BURK/150-207
B1TGW6_9BURK/146-203
B1UJ00_BACAN/146-203
B1UMB0_BACAN/149-206
B1UPN1_BACAN/146-203
B1UQC1_BACAN/137-194
B1UQI0_BACAN/152-209
B1UT10_BACAN/9-66
B1V0D2_CLOPE/137-194
B1V1H7_CLOPE/11-57
B1VD86_9BURK/168-225
B1VE62_CORU7/186-243
B1VF85_CORU7/191-248
B1VGA8_CORU7/170-227
B1VIG5_CORU7/227-284
B1VJE4_9PSED/174-231
B1VJE7_9PSED/174-231
B1VL36_STRGG/148-210
B1VL71_STRGG/152-209
B1VL86_STRGG/187-248
B1VL95_STRGG/146-203
B1VM08_STRGG/77-132
B1VMC8_STRGG/157-213
B1VN07_STRGG/887-942
B1VNL0_STRGG/151-208
B1VPM5_STRGG/163-220
B1VPS5_STRGG/154-211
B1VQU2_STRGG/154-211
B1VR41_STRGG/143-200
B1VR88_STRGG/155-212
B1VSB7_STRGG/150-207
B1VSI0_STRGG/156-213
B1VSY5_STRGG/860-916
B1VSZ9_STRGG/135-192
B1VT10_STRGG/167-224
B1VTH7_STRGG/300-356
B1VUG9_STRGG/153-210
B1VUH6_STRGG/190-247
B1VUY1_STRGG/185-242
B1VVC5_STRGG/173-229
B1VVD9_STRGG/148-205
B1VVI0_STRGG/216-273
B1VWE0_STRGG/148-203
B1VWH8_STRGG/157-213
B1VWZ0_STRGG/912-968
B1VX24_STRGG/199-256
B1VYG7_STRGG/159-216
B1VYS8_STRGG/152-209
B1VZ83_STRGG/1015-1070
B1VZK3_STRGG/149-210
B1VZP8_STRGG/176-233
B1VZT7_STRGG/169-226
B1W004_STRGG/192-249
B1W099_STRGG/154-211
B1W0M8_STRGG/949-1006
B1W154_STRGG/158-214
B1W198_STRGG/267-324
B1W1J7_STRGG/138-195
B1W1Q4_STRGG/20-77
B1W1X7_STRGG/150-207
B1W2E7_STRGG/272-325
B1W2I8_STRGG/285-342
B1W2Q1_STRGG/267-315
B1W2Z7_STRGG/155-212
B1W3R1_STRGG/168-225
B1W3T2_STRGG/139-195
B1W411_STRGG/137-194
B1W483_STRGG/893-949
B1W4I9_STRGG/850-906
B1W4W3_STRGG/157-207
B1W4Y5_STRGG/168-219
B1W5D9_STRGG/150-207
B1WPS8_CYAA5/157-214
B1WQA7_CYAA5/156-213
B1WQK4_CYAA5/184-241
B1WRT0_CYAA5/201-258
B1WRU0_CYAA5/169-225
B1WS69_CYAA5/180-237
B1WUN4_CYAA5/160-217
B1WWE0_CYAA5/9-66
B1X494_PAUCH/11-68
B1X4A3_PAUCH/190-247
B1X672_ECODH/147-204
B1X674_ECODH/177-234
B1X6A5_ECODH/135-192
B1X7W2_ECODH/113-170
B1X7W7_ECODH/115-169
B1X889_ECODH/151-208
B1X8B3_ECODH/148-205
B1X8D8_ECODH/139-196
B1X9A2_ECODH/135-192
B1X9F4_ECODH/153-210
B1X9P2_ECODH/141-198
B1XAR5_ECODH/153-210
B1XEE0_ECODH/149-197
B1XEE8_ECODH/82-139
B1XEU0_ECODH/23-77
B1XFH6_ECODH/152-208
B1XFH7_ECODH/132-189
B1XGD3_ECODH/147-204
B1XHV1_SYNP2/147-204
B1XKM6_SYNP2/163-220
B1XPY7_SYNP2/169-225
B1XQA4_SYNP2/9-66
B1XQC2_SYNP2/300-357
B1XQP8_SYNP2/188-244
B1XRB7_SYNP2/155-212
B1XUA7_POLNS/150-207
B1XUB5_POLNS/228-286
B1XWH3_LEPCP/154-210
B1XX81_LEPCP/146-203
B1XXC0_LEPCP/172-229
B1XXD0_LEPCP/143-200
B1XXN0_LEPCP/181-238
B1XXN1_LEPCP/142-199
B1XZ30_LEPCP/140-197
B1XZH0_LEPCP/147-204
B1Y0T2_LEPCP/184-241
B1Y1F3_LEPCP/125-182
B1Y1W7_LEPCP/152-209
B1Y1Z3_LEPCP/157-214
B1Y2V0_LEPCP/821-878
B1Y3V8_LEPCP/251-307
B1Y663_LEPCP/194-251
B1Y715_LEPCP/202-259
B1Y741_LEPCP/141-198
B1Y743_LEPCP/148-204
B1Y7F6_LEPCP/160-217
B1Y7M4_LEPCP/152-209
B1Y7R9_LEPCP/146-203
B1Y8E0_LEPCP/157-214
B1YJQ0_EXIS2/145-202
B1YLL3_EXIS2/165-222
B1YP03_BURA4/121-178
B1YPD7_BURA4/147-204
B1YQF1_BURA4/830-887
B1YQW2_BURA4/4-31
B1YT41_BURA4/149-206
B1YTM7_BURA4/155-212
B1YUZ6_BURA4/145-201
B1YXH5_BURA4/173-230
B1YXK7_BURA4/145-202
B1YXL0_BURA4/147-204
B1YY09_BURA4/184-240
B1YY48_BURA4/150-207
B1YYH2_BURA4/216-271
B1YYH3_BURA4/238-295
B1YYJ9_BURA4/149-206
B1YYP9_BURA4/149-206
B1YYU3_BURA4/218-273
B1YZB6_BURA4/428-485
B1YZD8_BURA4/131-188
B1YZU7_BURA4/134-191
B1YZW4_BURA4/141-198
B1Z2I0_BURA4/151-208
B1Z393_BURA4/199-256
B1Z3D2_BURA4/146-203
B1Z3D8_BURA4/165-221
B1Z4G7_BURA4/146-203
B1Z5A7_BURA4/147-204
B1Z5U6_BURA4/172-229
B1Z6I7_BURA4/172-228
B1Z6J0_BURA4/133-190
B1Z6J3_BURA4/151-208
B1Z7Q1_METPB/179-235
B1Z8K6_METPB/152-209
B1Z9J5_METPB/149-206
B1ZAG2_METPB/150-207
B1ZAZ4_METPB/417-473
B1ZBV2_METPB/707-763
B1ZHW1_METPB/161-218
B1ZI39_METPB/152-209
B1ZIN2_METPB/313-369
B1ZIZ4_METPB/172-229
B1ZJJ2_METPB/157-214
B1ZKP8_METPB/145-202
B1ZKV7_METPB/158-214
B1ZKV9_METPB/151-207
B1ZKW0_METPB/160-217
B1ZLS3_METPB/236-293
B1ZLZ4_METPB/155-212
B1ZN14_OPITP/146-203
B1ZP34_OPITP/134-191
B1ZP37_OPITP/157-214
B1ZPE7_OPITP/157-214
B1ZPH7_OPITP/145-202
B1ZPK5_OPITP/156-196
B1ZPR9_OPITP/144-201
B1ZQ49_OPITP/145-202
B1ZQZ3_OPITP/141-198
B1ZR82_OPITP/144-201
B1ZRJ0_OPITP/14-66
B1ZSY9_OPITP/146-202
B1ZT57_OPITP/143-200
B1ZT64_OPITP/190-247
B1ZTJ2_OPITP/157-214
B1ZTP9_OPITP/161-218
B1ZU68_OPITP/152-209
B1ZU87_OPITP/146-203
B1ZUT2_OPITP/157-213
B1ZVJ5_OPITP/143-199
B1ZVM0_OPITP/152-209
B1ZVP8_OPITP/148-205
B1ZVR4_OPITP/153-210
B1ZVR8_OPITP/235-291
B1ZVS1_OPITP/231-287
B1ZWL0_OPITP/167-224
B1ZY58_OPITP/157-214
B1ZZQ3_OPITP/308-363
B2A6W2_NATTJ/149-206
B2A755_NATTJ/149-205
B2A790_NATTJ/148-205
B2A7N5_NATTJ/170-227
B2A8K6_NATTJ/163-220
B2AG70_CUPTR/146-203
B2AHB1_CUPTR/140-197
B2AHG3_CUPTR/195-252
B2AHJ6_CUPTR/229-285
B2AHT4_CUPTR/145-202
B2AIJ1_CUPTR/152-209
B2AIR9_CUPTR/315-371
B2AIS9_CUPTR/328-384
B2AKD5_CUPTR/145-202
B2CY47_ECOLX/153-210
B2DG63_STRPN/142-199
B2DJW0_STRPN/136-193
B2DLS5_STRPN/142-199
B2DQT2_STRPN/136-193
B2DRS5_STRPN/142-199
B2DVG2_STRPN/136-193
B2E1K0_STRPN/142-199
B2E2T2_STRPN/136-193
B2E6N2_STRPN/136-193
B2E735_STRPN/142-199
B2E857_BIFAN/145-202
B2E8C6_BIFAN/163-220
B2E9Y2_BIFAN/173-230
B2EBA6_BIFAN/144-201
B2EBH6_BIFAN/165-222
B2FDD0_RHIME/168-225
B2FHG1_STRMK/150-207
B2FIH3_STRMK/146-203
B2FJ38_STRMK/137-194
B2FJM1_STRMK/149-206
B2FJV1_STRMK/160-216
B2FJW2_STRMK/192-249
B2FL76_STRMK/146-203
B2FLZ2_STRMK/169-226
B2FNG7_STRMK/147-204
B2FQ24_STRMK/149-206
B2FQU0_STRMK/145-202
B2FRF4_STRMK/146-202
B2FSW1_STRMK/149-206
B2FTB1_STRMK/150-207
B2FTL2_STRMK/149-205
B2FTT9_STRMK/146-203
B2G7C8_LACRJ/153-177
B2G7N1_LACRJ/152-209
B2GCM5_LACF3/152-209
B2GFX3_KOCRD/157-203
B2GGS5_KOCRD/176-232
B2GHY9_KOCRD/148-208
B2GI13_KOCRD/233-290
B2GJ96_KOCRD/143-199
B2GJV6_KOCRD/140-197
B2GKU4_KOCRD/144-201
B2GKX5_KOCRD/205-262
B2GVV7_BURPS/121-178
B2GW25_BURPS/147-204
B2GX31_BURPS/306-360
B2GXX3_BURPS/158-215
B2H224_BURPS/157-213
B2H2K5_BURPS/147-204
B2H444_BURPS/57-113
B2H4P0_BURPS/152-209
B2H630_BURPS/157-214
B2H680_BURPS/161-217
B2H682_BURPS/151-208
B2H6D4_BURPS/256-313
B2H6D6_BURPS/212-268
B2H6R0_BURPS/190-247
B2H6T6_BURPS/146-203
B2H724_BURPS/146-203
B2H758_BURPS/214-270
B2H782_BURPS/173-230
B2H7X1_BURPS/161-215
B2H9N6_BURPS/163-220
B2H9P7_BURPS/149-206
B2HAD4_BURPS/177-234
B2HCC1_BURPS/165-222
B2HCH3_BURPS/144-201
B2HE36_MYCMM/328-384
B2HES6_MYCMM/842-898
B2HEY2_MYCMM/1018-1074
B2HG74_MYCMM/152-209
B2HGI1_MYCMM/147-204
B2HJ87_MYCMM/853-910
B2HJC4_MYCMM/1057-1113
B2HJD3_MYCMM/157-214
B2HJV7_MYCMM/147-204
B2HP32_MYCMM/752-809
B2HPL5_MYCMM/154-211
B2HYA5_ACIBC/254-311
B2I0W2_ACIBC/175-232
B2I189_ACIBC/180-237
B2I1G1_ACIBC/149-206
B2I1U7_ACIBC/146-203
B2I7I4_XYLF2/146-203
B2I9X0_XYLF2/146-203
B2IDA1_BEII9/153-210
B2IF49_BEII9/309-366
B2IF50_BEII9/311-368
B2IF51_BEII9/308-365
B2IG80_BEII9/164-221
B2IHP8_BEII9/204-261
B2II35_BEII9/245-302
B2IIG1_BEII9/174-231
B2IKZ9_BEII9/181-238
B2IL02_BEII9/182-239
B2ILS8_STRPS/142-199
B2IMH4_STRPS/136-193
B2IT72_NOSP7/162-219
B2IUB6_NOSP7/176-232
B2IW90_NOSP7/161-218
B2IZE9_NOSP7/163-220
B2IZM4_NOSP7/176-233
B2IZS6_NOSP7/168-224
B2IZX5_NOSP7/141-197
B2J282_NOSP7/175-232
B2J2K7_NOSP7/150-207
B2J2N1_NOSP7/159-216
B2J3E7_NOSP7/159-216
B2J5S3_NOSP7/154-211
B2J721_NOSP7/163-220
B2J753_NOSP7/162-219
B2J7Q2_NOSP7/152-199
B2J8J5_NOSP7/146-203
B2J8K4_NOSP7/153-210
B2J8X8_NOSP7/9-66
B2JB82_NOSP7/90-147
B2JBH2_NOSP7/148-205
B2JBM2_NOSP7/146-203
B2JCS8_BURP8/148-204
B2JCS9_BURP8/158-215
B2JCT0_BURP8/161-217
B2JDJ4_BURP8/160-217
B2JEF8_BURP8/139-196
B2JH88_BURP8/146-203
B2JIJ8_BURP8/152-209
B2JJB1_BURP8/148-205
B2JJE7_BURP8/172-229
B2JK05_BURP8/147-204
B2JK23_BURP8/121-178
B2JLH9_BURP8/156-213
B2JLX6_BURP8/186-243
B2JNB9_BURP8/294-351
B2JPX0_BURP8/210-266
B2JQA6_BURP8/145-202
B2JQA9_BURP8/145-202
B2JQB0_BURP8/130-187
B2JQL2_BURP8/168-225
B2JSN3_BURP8/145-202
B2JTZ9_BURP8/146-203
B2JUK3_BURP8/861-918
B2JUY7_BURP8/147-204
B2JV67_BURP8/161-218
B2JVA2_BURP8/146-203
B2JVC1_BURP8/426-483
B2JVJ8_BURP8/150-207
B2JVP2_BURP8/149-206
B2JWB2_BURP8/167-224
B2JX22_BURP8/149-206
B2JYD8_BURP8/149-206
B2JYE0_BURP8/145-202
B2JZS8_YERPB/143-200
B2K141_YERPB/146-203
B2K1A5_YERPB/146-203
B2K1H7_YERPB/179-235
B2K255_YERPB/147-204
B2K6P1_YERPB/136-193
B2K773_YERPB/1-46
B2K790_YERPB/179-235
B2K7T8_YERPB/136-193
B2K8N8_YERPB/127-184
B2K973_YERPB/146-203
B2K9A8_YERPB/148-205
B2KBW2_ELUMP/150-207
B2KE01_ELUMP/154-211
B2N0D7_ECOLX/150-207
B2N0D8_ECOLX/152-208
B2N4F7_ECOLX/153-210
B2N4S3_ECOLX/141-198
B2N6D7_ECOLX/135-192
B2N6I1_ECOLX/160-217
B2N6K7_ECOLX/151-208
B2N7Z6_ECOLX/139-196
B2N807_ECOLX/115-169
B2N812_ECOLX/113-170
B2N8Q9_ECOLX/147-204
B2N8W3_ECOLX/833-890
B2N994_ECOLX/135-192
B2N9C5_ECOLX/177-234
B2N9C8_ECOLX/147-204
B2NBW2_ECOLX/153-210
B2NDF2_ECOLX/169-217
B2NI89_STRKA/153-210
B2NKE5_ECO57/135-192
B2NKZ1_ECO57/139-196
B2NL02_ECO57/115-169
B2NL17_ECO57/113-170
B2NLD3_ECO57/833-890
B2NLR5_ECO57/148-205
B2NLU1_ECO57/151-208
B2NM34_ECO57/141-198
B2NPB6_ECO57/153-210
B2NR60_ECO57/147-204
B2NSZ8_ECO57/142-190
B2NT69_ECO57/24-77
B2NTU9_ECO57/128-176
B2NTV9_ECO57/145-202
B2NTW7_ECO57/93-149
B2NVD7_ECO57/143-200
B2NW12_ECO57/100-157
B2NW13_ECO57/152-208
B2NWR3_ECO57/153-210
B2NXT9_ECO57/147-204
B2NXU3_ECO57/177-234
B2NZZ5_ECO57/139-196
B2P004_ECO57/115-169
B2P019_ECO57/113-170
B2P0D4_ECO57/833-890
B2P0K7_ECO57/153-210
B2P1R4_ECO57/93-149
B2P1S2_ECO57/145-202
B2P1T2_ECO57/128-176
B2P211_ECO57/147-204
B2P3E8_ECO57/141-198
B2P451_ECO57/135-192
B2P5D9_ECO57/142-190
B2P5H2_ECO57/24-77
B2P6I2_ECO57/151-208
B2P6K8_ECO57/148-205
B2P725_ECO57/143-200
B2P9F0_ECO57/153-210
B2PBZ8_ECO57/147-204
B2PC01_ECO57/177-234
B2PC38_ECO57/135-192
B2PDT5_ECO57/100-157
B2PDT6_ECO57/152-208
B2PER8_ECO57/128-176
B2PES8_ECO57/145-202
B2PET6_ECO57/93-149
B2PFQ0_ECO57/147-204
B2PGX2_ECO57/833-890
B2PH87_ECO57/113-170
B2PHA2_ECO57/115-169
B2PHB3_ECO57/139-196
B2PHW0_ECO57/135-192
B2PI93_ECO57/151-208
B2PIB9_ECO57/148-205
B2PIZ3_ECO57/141-198
B2PM91_ECO57/152-208
B2PM92_ECO57/150-207
B2PPK4_ECO57/153-210
B2PPM2_ECO57/24-77
B2PPU5_ECO57/126-174
B2PR32_ECO57/143-200
B2PRF1_ECO57/135-192
B2PRY4_ECO57/153-210
B2PY70_PROST/164-220
B2PYC7_PROST/144-201
B2PYY4_PROST/147-204
B2Q032_PROST/148-205
B2Q462_PROST/133-190
B2Q470_PROST/136-192
B2Q6G2_PROST/157-214
B2Q6H2_PROST/186-242
B2Q6I8_PROST/168-224
B2RJ77_PORG3/161-218
B2RKJ7_PORG3/129-186
B2S8I1_BRUA1/175-232
B2S8I7_BRUA1/177-234
B2S957_BRUA1/146-203
B2S9I9_BRUA1/146-203
B2SBK1_BRUA1/185-241
B2SCL3_BRUA1/144-201
B2SCT0_BRUA1/187-244
B2SJK0_XANOP/138-195
B2SK12_XANOP/190-245
B2SLP5_XANOP/152-209
B2SMG6_XANOP/145-202
B2SQI7_XANOP/140-197
B2SRH7_XANOP/150-207
B2STP5_XANOP/146-203
B2SU06_XANOP/147-204
B2SXK9_BURPP/165-222
B2SXL0_BURPP/158-215
B2SXL1_BURPP/151-208
B2SXX2_BURPP/146-203
B2SZG8_BURPP/121-178
B2T005_BURPP/142-198
B2T1S0_BURPP/147-204
B2T2I3_BURPP/155-212
B2T2V8_BURPP/460-516
B2T3D3_BURPP/151-208
B2T4M0_BURPP/163-219
B2T4Q6_BURPP/148-205
B2T5E2_BURPP/152-209
B2T5N6_BURPP/148-205
B2T6P5_BURPP/152-209
B2T7V0_BURPP/150-207
B2T8A3_BURPP/271-328
B2T8E2_BURPP/202-259
B2T8K2_BURPP/145-202
B2T974_BURPP/140-197
B2T9Q6_BURPP/138-195
B2T9S3_BURPP/148-204
B2TB45_BURPP/146-203
B2TBU5_BURPP/210-266
B2TBZ1_BURPP/190-247
B2TCN8_BURPP/836-893
B2TEY3_BURPP/168-225
B2TG61_BURPP/146-203
B2TH03_BURPP/147-203
B2TL38_CLOBB/179-236
B2TTC3_SHIB3/147-198
B2TUU8_SHIB3/135-192
B2TV17_SHIB3/160-217
B2TV43_SHIB3/151-208
B2TWW8_SHIB3/141-198
B2TXF8_SHIB3/147-204
B2TXG1_SHIB3/177-234
B2TXI6_SHIB3/138-195
B2TZP9_SHIB3/155-211
B2TZW9_SHIB3/153-210
B2U4H2_SHIB3/113-170
B2U4H7_SHIB3/115-169
B2U4I8_SHIB3/139-196
B2U714_RALPJ/149-206
B2U7Z4_RALPJ/150-207
B2U8W8_RALPJ/130-187
B2U9R8_RALPJ/154-211
B2UAQ1_RALPJ/155-212
B2UC61_RALPJ/136-193
B2UDW8_RALPJ/146-203
B2UFA9_RALPJ/154-211
B2UFY3_RALPJ/149-206
B2UG05_RALPJ/145-193
B2UG11_RALPJ/169-225
B2UGC8_RALPJ/188-245
B2UGK5_RALPJ/121-178
B2UGR6_RALPJ/148-204
B2UHQ9_RALPJ/150-206
B2UID6_RALPJ/335-391
B2UIW9_RALPJ/146-203
B2UJK9_RALPJ/153-210
B2UJT4_RALPJ/147-204
B2UJX8_RALPJ/141-197
B2UK27_RALPJ/152-209
B2UKG5_RALPJ/136-193
B2UZ39_CLOBA/770-825
B2V303_CLOBA/179-236
B2VAU1_ERWT9/23-79
B2VAZ6_ERWT9/16-73
B2VCI0_ERWT9/138-194
B2VCN5_ERWT9/162-219
B2VCS1_ERWT9/156-213
B2VD08_ERWT9/141-197
B2VDM4_ERWT9/139-196
B2VE59_ERWT9/148-205
B2VEE0_ERWT9/173-229
B2VEY1_ERWT9/123-180
B2VEY6_ERWT9/188-245
B2VF85_ERWT9/151-208
B2VGC2_ERWT9/149-206
B2VGM4_ERWT9/10-67
B2VIA1_ERWT9/147-204
B2VIA5_ERWT9/177-234
B2VIM1_ERWT9/148-205
B2VJM8_ERWT9/136-190
B2VL21_ERWT9/159-215
B2VL70_ERWT9/130-187
B2ZP45_PSETO/146-203
B3A1C2_ECO57/833-890
B3A1P1_ECO57/113-170
B3A1Q6_ECO57/115-169
B3A1R7_ECO57/139-196
B3A2B8_ECO57/135-192
B3A2K9_ECO57/128-176
B3A2M1_ECO57/145-202
B3A2M9_ECO57/93-149
B3A418_ECO57/153-210
B3A4S1_ECO57/147-204
B3A5H2_ECO57/152-208
B3A5H3_ECO57/150-207
B3A5H9_ECO57/151-208
B3A5K4_ECO57/148-205
B3A7U7_ECO57/142-190
B3A7X7_ECO57/24-77
B3AAH5_ECO57/143-200
B3ABP8_ECO57/141-198
B3ADE8_ECO57/153-210
B3ADM1_ECO57/147-204
B3ADM5_ECO57/177-234
B3ADR2_ECO57/135-192
B3AFU1_ECO57/833-890
B3AG56_ECO57/113-170
B3AG71_ECO57/115-169
B3AG82_ECO57/139-196
B3AGT6_ECO57/155-212
B3AI16_ECO57/152-208
B3AI17_ECO57/150-207
B3AIB4_ECO57/133-181
B3AIC3_ECO57/145-202
B3AID1_ECO57/93-149
B3AKM8_ECO57/153-210
B3AKY8_ECO57/151-208
B3AL13_ECO57/148-205
B3AM74_ECO57/143-200
B3AQK2_ECO57/142-190
B3AQN3_ECO57/24-77
B3ATT9_ECO57/141-198
B3AU94_ECO57/153-210
B3AV59_ECO57/177-234
B3AWB8_ECO57/833-890
B3AWN8_ECO57/113-170
B3AWQ3_ECO57/115-169
B3AWR3_ECO57/139-196
B3AXD7_ECO57/135-192
B3AXM1_ECO57/128-176
B3AXN2_ECO57/145-202
B3AXP0_ECO57/93-149
B3AYF4_ECO57/147-204
B3AZA9_ECO57/153-210
B3B138_ECO57/148-205
B3B1M5_ECO57/143-200
B3B2K3_ECO57/142-190
B3B2N4_ECO57/24-77
B3B6J7_ECO57/141-198
B3B8I5_ECO57/153-210
B3B999_ECO57/151-208
B3BA69_ECO57/152-208
B3BA70_ECO57/150-207
B3BBL9_ECO57/152-208
B3BBM0_ECO57/150-207
B3BCD7_ECO57/833-890
B3BCQ5_ECO57/113-170
B3BCS0_ECO57/115-169
B3BCT0_ECO57/139-196
B3BDE1_ECO57/135-192
B3BDH2_ECO57/128-176
B3BDI9_ECO57/93-149
B3BET1_ECO57/143-200
B3BFB5_ECO57/147-204
B3BH51_ECO57/148-205
B3BHJ3_ECO57/141-198
B3BI70_ECO57/153-210
B3BKS4_ECO57/126-174
B3BKV4_ECO57/24-77
B3BLI7_ECO57/151-208
B3BP56_ECO57/153-210
B3BQ15_ECO57/177-234
B3BQ19_ECO57/147-204
B3BQW6_ECO57/833-890
B3BR82_ECO57/113-170
B3BR97_ECO57/115-169
B3BRA7_ECO57/139-196
B3BSS4_ECO57/152-208
B3BSS5_ECO57/150-207
B3BTB8_ECO57/147-204
B3BTZ1_ECO57/148-205
B3BUJ9_ECO57/135-192
B3BW54_ECO57/153-210
B3BXC5_ECO57/24-77
B3BXF5_ECO57/142-190
B3BXV0_ECO57/128-176
B3BXW2_ECO57/145-202
B3BXX0_ECO57/93-149
B3BYK3_ECO57/143-200
B3BZR6_ECO57/141-198
B3C1R1_ECO57/153-210
B3C3G3_ECO57/177-234
B3C3U1_ECO57/151-208
B3C4W0_ECO57/36-93
B3C530_9BACE/152-208
B3C7R1_9BACE/520-577
B3C9F0_9BACE/49-105
B3CAU5_9BACE/192-247
B3CBQ5_9BACE/187-244
B3CFX9_9BACE/132-189
B3CHD6_9BACE/205-262
B3CIA6_9BACE/141-198
B3CVU2_BURM1/150-207
B3CY68_BURM1/316-372
B3D024_BURM1/121-178
B3D544_BURM1/141-198
B3D8P0_BURM1/185-241
B3DPV2_BIFLD/171-228
B3DQH6_BIFLD/168-225
B3DSG9_BIFLD/156-212
B3DSJ8_BIFLD/185-242
B3DW63_METI4/166-223
B3DY23_METI4/143-200
B3DZX3_METI4/186-243
B3E8E8_GEOLS/149-206
B3E9K1_GEOLS/136-193
B3E9K5_GEOLS/151-208
B3E9L1_GEOLS/160-217
B3EMX4_CHLPB/343-399
B3G1P8_PSEAE/15-71
B3G2J2_PSEAE/15-71
B3GGJ6_9ACTO/114-171
B3GZP9_ACTP7/146-203
B3H205_ACTP7/838-895
B3H8K8_ECOLX/139-196
B3H8L5_ECOLX/115-169
B3H8M0_ECOLX/113-170
B3H8Q6_ECOLX/148-205
B3H8T2_ECOLX/151-208
B3H943_ECOLX/141-198
B3H9S3_ECOLX/24-77
B3H9U1_ECOLX/126-174
B3HA47_ECOLX/156-213
B3HAI2_ECOLX/111-159
B3HAJ2_ECOLX/93-149
B3HCH4_ECOLX/153-210
B3HD89_ECOLX/153-210
B3HEA6_ECOLX/833-890
B3HEG7_ECOLX/150-207
B3HGG9_ECOLX/147-204
B3HGY7_ECOLX/135-192
B3HH22_ECOLX/177-234
B3HH25_ECOLX/147-204
B3HLN4_ECOLX/151-208
B3HLQ9_ECOLX/148-205
B3HM97_ECOLX/135-192
B3HMS2_ECOLX/139-196
B3HMT2_ECOLX/115-169
B3HMU6_ECOLX/104-161
B3HQJ7_ECOLX/833-890
B3HT34_ECOLX/127-184
B3HVJ9_ECOLX/135-192
B3HVN4_ECOLX/177-234
B3HVN6_ECOLX/147-204
B3HWA8_ECOLX/23-77
B3HWB5_ECOLX/103-155
B3HWX3_ECOLX/141-198
B3HZ12_ECOLX/150-207
B3HZN2_ECOLX/833-890
B3HZT8_ECOLX/115-169
B3HZU6_ECOLX/104-161
B3HZX1_ECOLX/139-196
B3I182_ECOLX/151-208
B3I1A9_ECOLX/148-205
B3I1N6_ECOLX/141-198
B3I4L5_ECOLX/111-159
B3I5I2_ECOLX/135-192
B3I6E7_ECOLX/147-204
B3I707_ECOLX/24-77
B3I727_ECOLX/142-190
B3I7N7_ECOLX/153-210
B3I8B6_ECOLX/153-210
B3ICR3_ECOLX/147-204
B3ICR6_ECOLX/177-234
B3IDP1_ECOLX/152-208
B3IDP2_ECOLX/150-207
B3IGF0_ECOLX/147-204
B3IHJ9_ECOLX/151-208
B3IHM5_ECOLX/148-205
B3IIH3_ECOLX/113-170
B3IIH8_ECOLX/115-169
B3III6_ECOLX/139-196
B3IJ44_ECOLX/24-77
B3IJG4_ECOLX/833-890
B3IKF5_ECOLX/156-213
B3ILC3_ECOLX/153-210
B3IM45_ECOLX/141-198
B3IMT3_ECOLX/153-210
B3INA8_ECOLX/131-187
B3IR28_ECOLX/177-234
B3IR30_ECOLX/147-204
B3IRU6_ECOLX/111-159
B3J2F6_BACAN/146-203
B3J411_BACAN/149-206
B3J5T3_BACAN/9-66
B3J997_BACAN/146-203
B3JBK1_BACAN/152-209
B3JC34_BACAN/137-194
B3JGN7_9BACE/152-205
B3JHE7_9BACE/187-244
B3JIG9_9BACE/275-328
B3JK35_9BACE/130-187
B3JKG3_9BACE/145-202
B3JL46_9BACE/127-184
B3PBB5_CELJU/135-192
B3PBX1_CELJU/144-200
B3PCB5_CELJU/173-230
B3PD30_CELJU/133-190
B3PDX5_CELJU/160-217
B3PF49_CELJU/282-339
B3PF52_CELJU/307-363
B3PFS2_CELJU/148-205
B3PI03_CELJU/204-261
B3PLC9_CELJU/250-305
B3PNN5_RHIE6/149-206
B3PNU7_RHIE6/185-242
B3PPI6_RHIE6/171-227
B3PPK6_RHIE6/186-242
B3PPK7_RHIE6/184-241
B3PR63_RHIE6/187-244
B3PRE9_RHIE6/182-239
B3PS79_RHIE6/295-352
B3PTB7_RHIE6/165-222
B3PTG6_RHIE6/177-232
B3PUE0_RHIE6/195-252
B3PV62_RHIE6/177-234
B3PWJ9_RHIE6/186-243
B3PWQ9_RHIE6/139-196
B3PWY4_RHIE6/146-202
B3PXC8_RHIE6/242-298
B3Q3I2_RHIE6/178-235
B3Q410_RHIE6/138-195
B3Q537_RHIE6/189-246
B3Q566_RHIE6/185-241
B3Q5K9_RHIE6/141-197
B3Q5L1_RHIE6/160-216
B3Q6C7_RHOPT/162-219
B3Q6R9_RHOPT/138-195
B3Q8K4_RHOPT/146-203
B3Q8U1_RHOPT/167-224
B3Q959_RHOPT/178-235
B3QDU7_RHOPT/176-233
B3QDZ3_RHOPT/144-201
B3QEJ8_RHOPT/142-199
B3QF43_RHOPT/152-209
B3QFI2_RHOPT/178-235
B3QFI3_RHOPT/142-199
B3QJ99_RHOPT/246-301
B3QK36_RHOPT/146-203
B3QZH7_PHYMT/182-221
B3R4I2_CUPTR/165-222
B3R4L8_CUPTR/148-205
B3R4R0_CUPTR/299-356
B3R5D1_CUPTR/1-57
B3R6E5_CUPTR/155-212
B3R834_CUPTR/161-218
B3R8M1_CUPTR/334-390
B3R8Q9_CUPTR/303-359
B3R8U5_CUPTR/855-912
B3R9E7_CUPTR/148-205
B3R9S8_CUPTR/153-210
B3RA82_CUPTR/146-203
B3RAC5_CUPTR/252-309
B3RBJ1_CUPTR/164-217
B3RBV5_CUPTR/155-212
B3RBW3_CUPTR/155-212
B3RBW4_CUPTR/131-188
B3RCM3_CUPTR/160-217
B3RCQ0_CUPTR/152-209
B3T3N2_9ZZZZ/146-203
B3T4T4_9ZZZZ/146-203
B3U4R4_9BACT/165-222
B3U4R9_9BACT/146-203
B3UZR0_SERMA/146-203
B3VBK7_SERPL/176-232
B3VN68_9ENTR/176-231
B3WDS3_LACCB/138-195
B3WF11_LACCB/144-201
B3WG22_ECOLX/153-210
B3WHV5_ECOLX/128-176
B3WJA0_ECOLX/833-890
B3WJJ5_ECOLX/113-170
B3WJK0_ECOLX/115-169
B3WJY7_ECOLX/151-208
B3WK14_ECOLX/148-205
B3WL38_ECOLX/24-77
B3WL57_ECOLX/142-190
B3WMN9_ECOLX/156-213
B3WNM2_ECOLX/153-210
B3WP43_ECOLX/141-198
B3WP77_ECOLX/139-196
B3WRR7_ECOLX/147-204
B3WST8_ECOLX/177-234
B3WSU1_ECOLX/147-204
B3WVH1_SHIDY/139-196
B3WVI0_SHIDY/115-169
B3WVI6_SHIDY/113-170
B3WW06_SHIDY/135-192
B3WYY8_SHIDY/141-198
B3WZ65_SHIDY/153-210
B3X085_SHIDY/147-204
B3X0G5_SHIDY/141-198
B3X1Q4_SHIDY/148-205
B3X4A6_SHIDY/151-208
B3X4H1_SHIDY/153-210
B3X6C6_SHIDY/177-234
B3X6E9_SHIDY/135-192
B3X7S2_ECOLX/135-192
B3X890_ECOLX/139-196
B3X898_ECOLX/115-169
B3X8A3_ECOLX/113-170
B3X8J5_ECOLX/833-890
B3X9E4_ECOLX/151-208
B3X9G9_ECOLX/148-205
B3XA02_ECOLX/141-198
B3XBU8_ECOLX/153-210
B3XCU4_ECOLX/147-204
B3XER4_ECOLX/127-184
B3XF86_ECOLX/126-174
B3XFA6_ECOLX/23-77
B3XJ18_ECOLX/135-192
B3XJ52_ECOLX/177-234
B3XJ55_ECOLX/147-204
B3XLD4_LACRE/152-209
B3XQE0_LACRE/153-209
B3XSK4_UREUR/135-192
B3Y9P7_SALET/139-196
B3Y9Q1_SALET/147-204
B3YAI7_SALET/135-188
B3YBK7_SALET/151-208
B3YBY9_SALET/833-890
B3YCA1_SALET/147-204
B3YCA4_SALET/131-188
B3YCV1_SALET/139-196
B3YEB0_SALET/135-192
B3YFE7_SALET/153-210
B3YHE9_SALET/153-210
B3YHY2_SALET/23-79
B3YIX7_SALET/147-204
B3YIY0_SALET/177-234
B3YJ12_SALET/135-192
B3YJJ0_SALET/153-209
B3YJJ1_SALET/149-206
B3YJM4_SALET/113-165
B3YL16_SALET/180-237
B3YMS5_BACCE/62-117
B3YRT7_BACCE/149-206
B3YT32_BACCE/146-203
B3YUQ6_BACCE/9-66
B3YZG7_BACCE/152-209
B3Z0J1_BACCE/137-194
B3Z1J1_BACCE/146-203
B3Z8D7_BACCE/9-66
B3ZA58_BACCE/146-203
B3ZCZ5_BACCE/152-209
B3ZD55_BACCE/8-65
B3ZDU1_BACCE/149-206
B3ZFF1_BACCE/147-204
B3ZHQ7_BACCE/137-193
B3ZI74_BACCE/535-591
B3ZNM7_BACCE/9-66
B3ZPN7_BACCE/149-206
B3ZQM3_BACCE/152-209
B3ZQT4_BACCE/137-194
B3ZUP8_BACCE/146-203
B3ZVD6_BACCE/147-204
B3ZWX8_BACCE/146-203
B3ZXZ5_BACCE/146-192
B3ZZC0_SALNE/153-210
B4A084_SALNE/135-192
B4A0B6_SALNE/177-234
B4A0B8_SALNE/147-204
B4A0M6_SALNE/147-204
B4A0Q4_SALNE/133-190
B4A1K5_SALNE/180-237
B4A440_SALNE/149-206
B4A4Y9_SALNE/135-192
B4A5G9_SALNE/139-196
B4A5R2_SALNE/833-890
B4A689_SALNE/147-204
B4A692_SALNE/131-188
B4A7X1_SALNE/148-205
B4A7Z2_SALNE/151-208
B4AA17_SALNE/23-79
B4AA61_SALNE/153-210
B4AAP6_SALNE/131-183
B4AFT9_BACPU/147-204
B4AG93_BACPU/147-204
B4AGV4_BACPU/163-220
B4AHR9_BACPU/150-207
B4AJY7_BACPU/275-332
B4AM53_BACPU/9-66
B4AMF0_BACPU/135-192
B4BNB6_9BACI/159-216
B4BQF5_9BACI/9-66
B4BQP4_9BACI/480-537
B4BRR2_9BACI/146-203
B4BSJ8_9BACI/147-204
B4CU34_9BACT/149-205
B4CUU9_9BACT/167-224
B4CV47_9BACT/143-200
B4CVL8_9BACT/152-209
B4CWX5_9BACT/144-200
B4CX68_9BACT/151-208
B4CY60_9BACT/153-210
B4CYB5_9BACT/151-208
B4CYJ9_9BACT/155-212
B4CYR7_9BACT/152-209
B4CYV1_9BACT/157-214
B4CYV8_9BACT/144-201
B4D016_9BACT/148-204
B4D0S7_9BACT/166-223
B4D1S7_9BACT/154-210
B4D2I0_9BACT/143-200
B4D2V6_9BACT/138-170
B4D2X8_9BACT/170-227
B4D3N2_9BACT/154-210
B4D411_9BACT/156-213
B4D4F2_9BACT/151-208
B4D4R4_9BACT/128-185
B4D571_9BACT/156-212
B4D5C2_9BACT/144-201
B4D664_9BACT/147-204
B4D6V0_9BACT/146-203
B4D6Y1_9BACT/155-212
B4D7A9_9BACT/150-207
B4D808_9BACT/144-201
B4D831_9BACT/142-199
B4D8L5_9BACT/1-33
B4D9V4_9BACT/148-205
B4DA09_9BACT/166-223
B4DAD9_9BACT/163-220
B4DBM9_9BACT/143-200
B4DCD0_9BACT/150-206
B4E6A1_BURCJ/201-258
B4E7H6_BURCJ/121-178
B4E8H7_BURCJ/147-204
B4E9D4_BURCJ/830-887
B4EB95_BURCJ/210-266
B4EBM8_BURCJ/305-362
B4EDU0_BURCJ/149-206
B4EEK0_BURCJ/330-387
B4EEQ2_BURCJ/156-212
B4EFC7_BURCJ/157-212
B4EFC8_BURCJ/224-281
B4EH33_BURCJ/852-907
B4EHM0_BURCJ/174-230
B4EHQ3_BURCJ/155-212
B4EHQ4_BURCJ/151-208
B4EHR1_BURCJ/148-204
B4EI53_BURCJ/197-254
B4EIA0_BURCJ/146-203
B4EJ03_BURCJ/199-256
B4EJE0_BURCJ/215-271
B4EJE5_BURCJ/215-272
B4EJI4_BURCJ/146-203
B4EJL6_BURCJ/331-388
B4EJM2_BURCJ/148-205
B4EJN7_BURCJ/275-332
B4EK08_BURCJ/428-485
B4EKQ2_BURCJ/326-383
B4EL44_BURCJ/146-203
B4EL60_BURCJ/141-198
B4ELF5_BURCJ/172-228
B4EM02_BURCJ/151-208
B4EMD0_BURCJ/173-230
B4EMR7_BURCJ/202-259
B4EMW3_BURCJ/185-241
B4EN67_BURCJ/150-207
B4ENC8_BURCJ/428-485
B4EP98_BURCJ/148-204
B4EPI6_BURCJ/145-202
B4EQJ3_BURCJ/272-329
B4EUD0_PROMH/143-200
B4EWG0_PROMH/154-211
B4EXV5_PROMH/144-201
B4EY67_PROMH/145-202
B4EYX7_PROMH/135-190
B4EYY2_PROMH/133-190
B4EZ27_PROMH/148-205
B4F1Q9_PROMH/143-200
B4R895_PHEZH/139-196
B4R8B3_PHEZH/148-205
B4RAW8_PHEZH/93-150
B4RC99_PHEZH/13-69
B4RE00_PHEZH/182-239
B4RE79_PHEZH/161-218
B4RF60_PHEZH/5-62
B4RG06_PHEZH/763-820
B4RHJ6_PHEZH/309-364
B4RHJ7_PHEZH/65-122
B4RHX3_PHEZH/184-241
B4RIF6_PHEZH/139-196
B4RLW5_NEIG2/150-207
B4SI91_STRM5/146-203
B4SIK3_STRM5/147-204
B4SIR4_STRM5/146-202
B4SJL0_STRM5/149-206
B4SKC5_STRM5/149-205
B4SKU2_STRM5/149-206
B4SLZ0_STRM5/146-203
B4SNQ4_STRM5/147-204
B4SNZ2_STRM5/150-207
B4SRZ2_STRM5/146-203
B4SS41_STRM5/169-226
B4SSH8_STRM5/150-207
B4STC0_STRM5/137-194
B4STD4_STRM5/160-216
B4STE5_STRM5/146-203
B4SUF3_SALNS/153-210
B4SVY5_SALNS/135-188
B4SW55_SALNS/147-204
B4SW57_SALNS/177-234
B4SW89_SALNS/135-192
B4SWF4_SALNS/139-196
B4SXQ4_SALNS/147-204
B4SXQ7_SALNS/131-188
B4SY57_SALNS/135-192
B4SYS0_SALNS/151-208
B4SYU2_SALNS/148-205
B4T2L4_SALNS/23-79
B4T2X3_SALNS/153-210
B4T3V2_SALNS/131-183
B4T4F3_SALNS/153-209
B4T4F4_SALNS/149-206
B4T4S9_SALNS/139-196
B4T4T3_SALNS/147-204
B4T5N2_SALNS/159-216
B4T843_SALHS/147-204
B4T846_SALHS/177-234
B4T8E2_SALHS/139-196
B4T8I2_SALHS/135-188
B4T8T8_SALHS/135-192
B4TA42_SALHS/135-192
B4TAA3_SALHS/147-204
B4TAA6_SALHS/131-188
B4TAS0_SALHS/151-208
B4TAU3_SALHS/148-205
B4TEF0_SALHS/23-79
B4TER3_SALHS/153-210
B4TFP3_SALHS/113-165
B4TGM3_SALHS/139-196
B4TGY2_SALHS/153-209
B4TGY3_SALHS/149-206
B4TH35_SALHS/147-204
B4THL1_SALHS/159-216
B4TJP6_SALHS/153-210
B4TMV8_SALSV/135-192
B4TN71_SALSV/147-204
B4TN74_SALSV/131-188
B4TPD4_SALSV/151-208
B4TPF5_SALSV/148-205
B4TS97_SALSV/23-79
B4TSD2_SALSV/152-209
B4TSQ2_SALSV/153-210
B4TU24_SALSV/149-206
B4TU80_SALSV/113-165
B4TUU9_SALSV/139-196
B4TUV3_SALSV/147-204
B4TV93_SALSV/159-216
B4TXT3_SALSV/153-210
B4TYW8_SALSV/147-204
B4TYX1_SALSV/177-234
B4TZ05_SALSV/139-196
B4TZB8_SALSV/135-188
B4TZL3_SALSV/135-192
B4U0L6_STREM/136-193
B4U1T5_STREM/135-192
B4U4G9_STREM/129-186
B4UA89_ANASK/284-340
B4UA90_ANASK/227-284
B4UAL3_ANASK/151-208
B4UC75_ANASK/146-203
B4UCA5_ANASK/118-175
B4UDJ5_ANASK/105-161
B4UEU5_ANASK/127-183
B4UF28_ANASK/144-200
B4UFA9_ANASK/19-76
B4UIN7_ANASK/150-207
B4ULQ8_ANASK/295-350
B4UMD3_ANASK/19-76
B4UZ83_9ACTO/152-209
B4UZM9_9ACTO/705-762
B4V0I5_9ACTO/162-219
B4V0L7_9ACTO/162-219
B4V0P4_9ACTO/158-215
B4V182_9ACTO/142-199
B4V1I9_9ACTO/161-216
B4V1V0_9ACTO/155-212
B4V299_9ACTO/144-201
B4V2L6_9ACTO/149-206
B4V2U7_9ACTO/153-203
B4V2Y8_9ACTO/26-83
B4V3G4_9ACTO/150-207
B4V3K6_9ACTO/165-222
B4V4R2_9ACTO/172-229
B4V4T8_9ACTO/139-195
B4V5E5_9ACTO/157-214
B4V5H9_9ACTO/154-211
B4V7B6_9ACTO/161-218
B4V7J3_9ACTO/140-197
B4V833_9ACTO/150-207
B4VA46_9ACTO/153-210
B4VA48_9ACTO/174-231
B4VAB8_9ACTO/155-212
B4VAN9_9ACTO/280-329
B4VBW5_9ACTO/146-203
B4VBW6_9ACTO/889-945
B4VBY8_9ACTO/154-211
B4VCH8_9ACTO/265-321
B4VDZ0_9ACTO/114-171
B4VFG9_9ACTO/275-330
B4VFL6_9ACTO/155-212
B4VFW8_9ACTO/153-209
B4VG25_9ACTO/177-234
B4VG83_9ACTO/28-85
B4VGS9_9ACTO/138-195
B4VIZ2_9CYAN/60-112
B4VJC2_9CYAN/169-226
B4VJL4_9CYAN/148-205
B4VJT6_9CYAN/183-240
B4VK41_9CYAN/152-209
B4VLL2_9CYAN/13-65
B4VMW2_9CYAN/10-61
B4VN58_9CYAN/10-62
B4VNC8_9CYAN/162-219
B4VQE4_9CYAN/207-264
B4VS85_9CYAN/153-210
B4VWZ6_9CYAN/152-209
B4VZC0_9CYAN/166-222
B4W3X7_9CYAN/22-67
B4W4P7_9CYAN/9-66
B4W5X3_9CAUL/140-197
B4W6X6_9CAUL/96-151
B4W907_9CAUL/2-59
B4W970_9CAUL/132-189
B4WBG6_9CAUL/1-46
B4WD13_9CAUL/133-190
B4WD93_9CAUL/141-198
B4WD95_9CAUL/144-201
B4WDR7_9CAUL/2-58
B4WDU0_9CAUL/85-142
B4WGU9_9SYNE/171-228
B4WI20_9SYNE/155-211
B4WJL3_9SYNE/174-231
B4WJP3_9SYNE/146-203
B4WLR9_9SYNE/144-201
B4WLY3_9SYNE/143-193
B4WPC4_9SYNE/149-206
B4WPS3_9SYNE/179-225
B4WPZ9_9SYNE/169-225
B4WQU1_9SYNE/144-201
B4WR21_9SYNE/165-222
B4WR63_9SYNE/23-80
B4WRX9_9SYNE/349-406
B4WS46_9SYNE/168-225
B4WTJ2_9SYNE/149-206
B4WTU1_9SYNE/144-201
B4WVH7_9SYNE/861-918
B4WWN0_9GAMM/237-293
B4WXK3_9GAMM/336-391
B4WXQ1_9GAMM/788-845
B4WXR3_9GAMM/148-205
B4WZA2_9GAMM/152-209
B4X1A0_9GAMM/146-203
B4X2W3_9GAMM/316-373
B4X460_9GAMM/153-210
B4X4B0_9GAMM/311-367
B4X5A2_9GAMM/155-212
B4X9H4_BURVI/121-157
B4X9H5_BURVI/117-153
B4X9H6_BURVI/117-154
B4XYD9_9ACTO/129-179
B4YSY1_ACIBA/127-184
B5A461_9RHIZ/208-265
B5A9P6_9PSEU/931-985
B5BA00_SALPK/147-204
B5BA04_SALPK/133-190
B5BAA9_SALPK/113-165
B5BBE7_SALPK/153-210
B5BCY5_SALPK/131-188
B5BCY8_SALPK/147-204
B5BDH9_SALPK/97-150
B5BDY4_SALPK/148-205
B5BE05_SALPK/151-208
B5BFT7_SALPK/159-216
B5BG87_SALPK/135-192
B5BGB7_SALPK/177-234
B5BGC0_SALPK/147-204
B5BHQ1_SALPK/139-196
B5BI83_SALPK/153-210
B5BIH3_SALPK/135-192
B5BK32_SALPK/23-79
B5BKG1_SALPK/133-190
B5BKV1_SALPK/30-85
B5BL01_SALPK/153-209
B5BL02_SALPK/132-189
B5BVG3_SALET/153-209
B5BVG4_SALET/149-206
B5BWH4_SALET/23-79
B5BY40_SALET/153-210
B5BZ75_SALET/131-183
B5BZU6_SALET/139-196
B5BZV0_SALET/147-204
B5C0H4_SALET/180-237
B5C267_SALET/153-210
B5C2L1_SALET/822-879
B5C3G3_SALET/139-196
B5C3W9_SALET/147-204
B5C3X2_SALET/177-234
B5C404_SALET/135-192
B5C4E5_SALET/135-188
B5C554_SALET/135-192
B5C661_SALET/147-204
B5C664_SALET/131-188
B5C6I6_SALET/151-208
B5C6K9_SALET/148-205
B5C878_SALET/149-206
B5C9A4_SALET/833-890
B5C9I8_SALET/139-196
B5CA27_SALET/135-192
B5CCG1_SALET/151-208
B5CDW3_SALET/23-79
B5CDZ8_SALET/152-209
B5CEB7_SALET/153-210
B5CEH2_SALET/148-205
B5CEW5_SALET/135-188
B5CFU6_SALET/153-210
B5CGF0_SALET/180-237
B5CIU7_SALET/131-188
B5CJ54_SALET/147-204
B5CJ57_SALET/177-234
B5CJ91_SALET/135-192
B5CJD0_SALET/133-190
B5CJD4_SALET/147-204
B5CMP5_9FIRM/424-481
B5CTK2_9BACE/266-323
B5CYP9_9BACE/130-187
B5CYX4_9BACE/199-256
B5CZY8_9BACE/151-204
B5D074_9BACE/143-200
B5D084_9BACE/6-62
B5D1P0_9BACE/127-184
B5D212_9BACE/152-208
B5D3J6_9BACE/147-204
B5D4F4_9BACE/275-328
B5E2J2_STRP4/136-193
B5E7C7_STRP4/142-199
B5EBL1_GEOBB/150-207
B5EEC0_GEOBB/147-204
B5EJV5_ACIF5/173-230
B5ESF5_VIBFM/140-197
B5ESL5_VIBFM/143-199
B5ESM2_VIBFM/189-246
B5EUW8_VIBFM/836-893
B5EUZ5_VIBFM/152-209
B5EV73_VIBFM/182-239
B5EWH2_SALA4/23-79
B5EWM6_SALA4/135-188
B5EY64_SALA4/135-192
B5EYE9_SALA4/147-204
B5EYF2_SALA4/131-188
B5EYT3_SALA4/151-208
B5EYV5_SALA4/148-205
B5F2I7_SALA4/23-79
B5F2Q5_SALA4/135-192
B5F2T7_SALA4/177-234
B5F2U0_SALA4/147-204
B5F4I6_SALA4/153-210
B5F506_SALA4/52-108
B5F507_SALA4/149-206
B5F5Q3_SALA4/180-237
B5F7A7_SALA4/147-204
B5F7B1_SALA4/133-190
B5F888_SALA4/131-183
B5F967_SALA4/153-210
B5F9H3_SALA4/139-196
B5FC53_VIBFM/147-204
B5FC84_VIBFM/148-204
B5FF60_VIBFM/146-203
B5FGW5_VIBFM/143-200
B5FIK7_SALDC/147-204
B5FIL0_SALDC/133-190
B5FJZ6_SALDC/135-188
B5FK42_SALDC/131-183
B5FKM7_SALDC/139-196
B5FL23_SALDC/153-210
B5FLQ8_SALDC/147-204
B5FLR1_SALDC/131-188
B5FMB0_SALDC/135-192
B5FNN9_SALDC/151-208
B5FNR1_SALDC/148-205
B5FRI7_SALDC/23-79
B5FRU8_SALDC/135-192
B5FRY1_SALDC/177-234
B5FRY4_SALDC/147-204
B5FSI9_SALDC/30-85
B5FTA8_SALDC/149-206
B5FU28_SALDC/153-210
B5FUY7_SALDC/180-237
B5G6V7_9ACTO/151-208
B5G749_9ACTO/188-245
B5G7J8_9ACTO/190-247
B5G8A9_9ACTO/138-195
B5G8L2_9ACTO/139-195
B5GC20_9ACTO/146-191
B5GCS6_9ACTO/153-202
B5GEB8_9ACTO/155-206
B5GF35_9ACTO/154-211
B5GFQ2_9ACTO/90-147
B5GG08_9ACTO/151-208
B5GGJ8_9ACTO/176-232
B5GHM2_9ACTO/198-255
B5GI37_9ACTO/158-215
B5GJI8_9ACTO/171-228
B5GK01_9ACTO/143-200
B5GKJ5_9ACTO/160-217
B5GL36_STRCL/168-225
B5GMR2_STRCL/150-202
B5GN17_STRCL/585-642
B5GNM3_STRCL/264-321
B5GNX1_STRCL/143-200
B5GPS6_STRCL/185-242
B5GPT0_STRCL/148-205
B5GQM6_STRCL/139-196
B5GRB0_STRCL/270-326
B5GRB1_STRCL/148-210
B5GRP9_STRCL/43-100
B5GS84_STRCL/10-67
B5GT62_STRCL/138-195
B5GTE1_STRCL/153-210
B5GTH3_STRCL/652-709
B5GTJ8_STRCL/148-205
B5GU64_STRCL/154-211
B5GUB9_STRCL/368-423
B5GUZ0_STRCL/160-217
B5GV68_STRCL/179-236
B5GVD0_STRCL/265-322
B5GVK3_STRCL/848-905
B5GVT4_STRCL/173-230
B5GWI0_STRCL/153-203
B5GY72_STRCL/163-220
B5GYG3_STRCL/175-232
B5GYP1_STRCL/155-210
B5GYV1_STRCL/139-195
B5GYX0_STRCL/170-227
B5GZU1_STRCL/157-214
B5H0M7_STRCL/181-238
B5H0W3_STRCL/150-207
B5H195_STRCL/203-260
B5H1Q9_STRCL/150-207
B5H250_STRCL/155-212
B5H2M8_STRCL/99-156
B5H322_STRCL/161-218
B5H5N0_STRPR/158-215
B5H674_STRPR/151-208
B5H699_STRPR/155-212
B5H6T9_STRPR/316-373
B5H718_STRPR/159-216
B5H8L5_STRPR/155-212
B5H8N3_STRPR/831-885
B5H8S1_STRPR/345-401
B5H8U2_STRPR/153-210
B5H911_STRPR/154-211
B5H945_STRPR/834-891
B5H9B2_STRPR/165-222
B5H9G5_STRPR/262-319
B5HAH5_STRPR/495-551
B5HBH7_STRPR/153-210
B5HBI1_STRPR/204-261
B5HBN4_STRPR/1-43
B5HC34_STRPR/154-211
B5HCA3_STRPR/151-208
B5HCB2_STRPR/190-247
B5HCH0_STRPR/152-202
B5HCK2_STRPR/157-213
B5HCN4_STRPR/159-216
B5HCS8_STRPR/161-218
B5HDQ3_STRPR/153-202
B5HEE5_STRPR/1-45
B5HEH4_STRPR/494-551
B5HEI8_STRPR/262-316
B5HEW5_STRPR/157-214
B5HEX5_STRPR/148-205
B5HF49_STRPR/156-213
B5HFM5_STRPR/147-204
B5HGN6_STRPR/264-320
B5HGN8_STRPR/138-195
B5HGV8_STRPR/150-207
B5HHN6_STRPR/214-271
B5HHS6_STRPR/157-214
B5HHU9_STRPR/148-205
B5HIE8_STRPR/202-259
B5HJ62_STRPR/139-195
B5HJY5_STRPR/186-243
B5HK59_STRPR/154-211
B5HK75_STRPR/154-211
B5HK83_STRPR/218-275
B5HKR6_9ACTO/153-210
B5HMG1_9ACTO/148-205
B5HMQ1_9ACTO/151-208
B5HQ85_9ACTO/157-207
B5HRP3_9ACTO/212-269
B5HRX4_9ACTO/793-850
B5HSH3_9ACTO/154-211
B5HTG2_9ACTO/157-213
B5HTK0_9ACTO/148-203
B5HTV5_9ACTO/154-210
B5HTZ6_9ACTO/149-206
B5HU44_9ACTO/139-196
B5HU59_9ACTO/273-329
B5HUL7_9ACTO/294-351
B5HVT7_9ACTO/156-212
B5HVT9_9ACTO/160-216
B5HWH8_9ACTO/831-888
B5HXJ8_9ACTO/153-210
B5HXU2_9ACTO/142-199
B5HYF2_9ACTO/154-211
B5HZE2_9ACTO/159-216
B5HZH8_9ACTO/155-212
B5HZR0_9ACTO/212-267
B5I030_9ACTO/145-202
B5I095_9ACTO/175-232
B5I096_9ACTO/166-223
B5I1E4_9ACTO/156-213
B5I209_9ACTO/149-211
B5I2B3_9ACTO/159-216
B5I2D7_9ACTO/159-216
B5I2X7_9ACTO/150-206
B5I3I7_9ACTO/162-219
B5I554_9ACTO/155-212
B5I5B9_9ACTO/151-208
B5I6F1_9ACTO/152-209
B5I7G0_9ACTO/202-259
B5I7Z3_9ACTO/147-204
B5I826_9ACTO/203-260
B5I8B6_9ACTO/155-212
B5I8E1_9ACTO/178-235
B5I908_9ACTO/139-195
B5I941_9ACTO/153-210
B5I988_9ACTO/924-981
B5I992_9ACTO/153-209
B5I9A0_9ACTO/185-242
B5IK81_9CHRO/209-266
B5IKM1_9CHRO/20-77
B5IMZ0_9CHRO/223-279
B5IPH6_9CHRO/20-76
B5IX99_9RHOB/141-197
B5J122_9RHOB/189-246
B5J2C7_9RHOB/141-197
B5J2H2_9RHOB/172-229
B5J489_9RHOB/139-196
B5J667_9RHOB/100-157
B5J981_9RHOB/449-503
B5J9A8_9RHOB/1-50
B5JB26_9RHOB/141-197
B5JCH4_9RHOB/83-139
B5JEZ9_9BACT/131-188
B5JFN7_9BACT/157-214
B5JGA6_9BACT/150-207
B5JGA7_9BACT/152-209
B5JGU7_9BACT/131-188
B5JIM8_9BACT/134-191
B5JIZ3_9BACT/82-138
B5JKT2_9BACT/158-215
B5JLG5_9BACT/160-216
B5JLS2_9BACT/142-199
B5JNS6_9BACT/155-212
B5JP13_9BACT/145-202
B5JPJ0_9BACT/151-208
B5JQZ3_9BACT/144-201
B5JRD1_9BACT/1-48
B5JRQ7_9GAMM/328-384
B5JTE5_9GAMM/150-207
B5JU92_9GAMM/322-378
B5JUM2_9GAMM/145-202
B5JV68_9GAMM/145-202
B5JVB0_9GAMM/145-202
B5K560_9RHOB/152-209
B5KBQ3_9RHOB/107-164
B5KCN7_9RHOB/141-198
B5KCT9_9RHOB/141-198
B5KE26_9RHOB/216-273
B5LSZ3_PLARO/852-909
B5M9K5_STRLS/841-895
B5MAD0_9NOCA/158-215
B5MHG2_SALET/139-196
B5MHQ6_SALET/833-890
B5MIV8_SALET/148-205
B5MLI6_SALET/131-188
B5MLI9_SALET/147-204
B5MNE8_SALET/147-204
B5MNF2_SALET/133-190
B5MNX9_SALET/58-111
B5MP78_SALET/180-237
B5MPU1_SALET/23-79
B5MQ71_SALET/98-150
B5MR01_SALET/147-204
B5MR31_SALET/135-192
B5MR64_SALET/177-234
B5MRQ8_SALET/153-210
B5MTL5_SALET/153-210
B5MU29_SALET/151-208
B5MVU7_SALET/180-237
B5MWB5_SALET/147-204
B5MWB8_SALET/131-188
B5MWR3_SALET/833-890
B5MX05_SALET/139-196
B5MYB2_SALET/149-206
B5MYQ2_SALET/23-79
B5MZQ8_SALET/131-183
B5N0A6_SALET/135-188
B5N0Q9_SALET/135-192
B5N182_SALET/151-208
B5N1A5_SALET/148-205
B5N2R8_SALET/153-210
B5N3H4_SALET/147-204
B5N3H6_SALET/177-234
B5N3K9_SALET/135-192
B5N4K0_SALET/153-210
B5N6C6_SALET/30-85
B5N6Z7_SALET/133-190
B5N701_SALET/147-204
B5N8H0_SALET/135-188
B5N8Y8_SALET/23-79
B5N914_SALET/152-209
B5N9K2_SALET/149-206
B5NA54_SALET/153-210
B5NAM1_SALET/133-190
B5NAM5_SALET/147-204
B5NC94_SALET/180-237
B5ND51_SALET/139-196
B5NDD5_SALET/833-890
B5NDU4_SALET/135-192
B5NEN1_SALET/151-208
B5NEQ3_SALET/148-205
B5NHX0_SALET/147-204
B5NHX4_SALET/131-188
B5NIG2_SALET/153-210
B5NIX3_SALET/135-192
B5NJ87_SALET/147-204
B5NJ90_SALET/177-234
B5NKF9_SALET/151-208
B5NKI0_SALET/148-205
B5NPE2_SALET/23-79
B5NQ65_SALET/147-204
B5NQ68_SALET/131-188
B5NQK4_SALET/180-237
B5NS15_SALET/135-188
B5NSD3_SALET/139-196
B5NSX2_SALET/833-890
B5NTJ0_SALET/153-209
B5NTJ1_SALET/149-206
B5NU34_SALET/113-165
B5NUJ4_SALET/135-192
B5NV43_SALET/133-190
B5NV47_SALET/147-204
B5NVN3_SALET/153-210
B5NW95_SALET/153-210
B5NWE1_SALET/147-204
B5NWH5_SALET/135-192
B5NXP8_SALET/135-188
B5NYA4_SALET/147-204
B5NYA7_SALET/131-188
B5NZI8_SALET/133-190
B5NZJ2_SALET/147-204
B5P0M1_SALET/153-210
B5P1C0_SALET/139-196
B5P1X9_SALET/833-890
B5P2B6_SALET/135-192
B5P309_SALET/151-208
B5P333_SALET/148-205
B5P4T0_SALET/159-216
B5P6E1_SALET/23-79
B5P720_SALET/149-206
B5P721_SALET/153-209
B5P7V1_SALET/131-183
B5P8S5_SALET/153-210
B5P8V3_SALET/147-204
B5P8V6_SALET/177-234
B5P8Y9_SALET/135-192
B5PAR8_SALET/148-205
B5PAT9_SALET/151-208
B5PBM3_SALET/135-192
B5PC53_SALET/139-196
B5PCE3_SALET/833-890
B5PD43_SALET/135-188
B5PDL3_SALET/131-188
B5PDL6_SALET/147-204
B5PF99_SALET/159-216
B5PGX0_SALET/153-210
B5PIE6_SALET/149-206
B5PIE7_SALET/153-209
B5PIP3_SALET/23-79
B5PK74_SALET/113-165
B5PL29_SALET/133-190
B5PL33_SALET/147-204
B5PLW0_SALET/153-210
B5PMV2_SALET/147-204
B5PMV4_SALET/177-234
B5PMY7_SALET/135-192
B5PNI8_SALET/16-73
B5PNP3_SALHA/135-192
B5PNS5_SALHA/177-234
B5PNS8_SALHA/147-204
B5PPC1_SALHA/153-210
B5PR22_SALHA/135-192
B5PR46_SALHA/833-890
B5PRV5_SALHA/139-196
B5PSF9_SALHA/135-188
B5PT33_SALHA/131-188
B5PT36_SALHA/147-204
B5PU37_SALHA/148-205
B5PU59_SALHA/151-208
B5PVQ1_SALHA/149-206
B5PW69_SALHA/180-237
B5PY12_SALHA/23-79
B5PZ15_SALHA/147-204
B5PZ19_SALHA/133-190
B5PZS5_SALHA/153-210
B5Q016_SALHA/131-183
B5Q2W3_SALVI/148-205
B5Q2Y7_SALVI/151-208
B5Q333_SALVI/149-206
B5Q334_SALVI/52-108
B5Q496_SALVI/152-209
B5Q4B8_SALVI/23-79
B5Q6B4_SALVI/180-237
B5Q6K9_SALVI/135-192
B5Q7E1_SALVI/139-196
B5Q7X2_SALVI/833-890
B5Q9H2_SALVI/135-192
B5Q9K4_SALVI/177-234
B5Q9K7_SALVI/147-204
B5QAD3_SALVI/153-210
B5QCH1_SALVI/147-204
B5QCH5_SALVI/133-190
B5QCP6_SALVI/131-188
B5QCP9_SALVI/147-204
B5QDH7_SALVI/131-183
B5QEC6_SALVI/153-210
B5QK07_LACRH/144-201
B5QL21_LACRH/138-195
B5QP88_LACRH/126-177
B5QU18_SALEP/135-192
B5QUW2_SALEP/147-204
B5QUW5_SALEP/131-188
B5QV66_SALEP/147-204
B5QVR5_SALEP/139-196
B5QWN5_SALEP/113-165
B5QY23_SALEP/153-210
B5QY99_SALEP/159-216
B5QZZ0_SALEP/28-84
B5R012_SALEP/133-190
B5R0A1_SALEP/135-192
B5R107_SALEP/177-234
B5R109_SALEP/147-204
B5R1A2_SALEP/151-208
B5R1M0_SALEP/30-85
B5R243_SALEP/148-205
B5R2I0_SALEP/153-209
B5R2I1_SALEP/149-206
B5R3K8_SALEP/153-210
B5R407_SALEP/139-196
B5R4U8_SALEP/135-188
B5R5U0_SALG2/135-188
B5R6I9_SALG2/153-210
B5R6Y2_SALG2/147-204
B5R6Y5_SALG2/131-188
B5R7F0_SALG2/135-192
B5R893_SALG2/177-234
B5R895_SALG2/147-204
B5R976_SALG2/28-84
B5R998_SALG2/133-190
B5R9N3_SALG2/30-85
B5R9T3_SALG2/153-209
B5R9T4_SALG2/149-206
B5RAR6_SALG2/147-204
B5RAS0_SALG2/139-196
B5RB41_SALG2/113-165
B5RBF8_SALG2/153-210
B5RC72_SALG2/143-200
B5RC95_SALG2/148-205
B5RE83_SALG2/159-216
B5RG36_SALG2/135-192
B5RVF1_RALSO/155-212
B5RX36_RALSO/154-211
B5RXA2_RALSO/167-224
B5RXE4_RALSO/200-257
B5RXF2_RALSO/297-352
B5RXL2_RALSO/396-453
B5RY90_RALSO/152-209
B5RYB6_RALSO/155-211
B5RYF4_RALSO/151-208
B5RYI4_RALSO/180-237
B5RYM4_RALSO/152-209
B5RYY5_RALSO/136-193
B5S142_RALSO/154-211
B5S1R2_RALSO/132-188
B5S2J9_RALSO/180-237
B5S2V1_RALSO/121-178
B5S339_RALSO/149-206
B5S4X9_RALSO/105-162
B5S5N2_RALSO/93-150
B5S5N3_RALSO/279-333
B5S5R9_RALSO/6-63
B5S700_RALSO/169-226
B5S799_RALSO/146-203
B5S9J0_RALSO/171-228
B5S9P2_RALSO/132-188
B5SA47_RALSO/169-226
B5SAC4_RALSO/149-206
B5SAM4_RALSO/136-193
B5SB48_RALSO/180-237
B5SB80_RALSO/192-249
B5SBR9_RALSO/126-182
B5SCM2_RALSO/105-162
B5SDD4_RALSO/348-404
B5SDF6_RALSO/279-333
B5SDJ4_RALSO/6-63
B5SDW5_RALSO/146-203
B5SDZ8_RALSO/146-203
B5SEM3_RALSO/149-206
B5SHG9_RALSO/155-212
B5SJ65_RALSO/180-237
B5SJR2_RALSO/121-178
B5SJV9_RALSO/149-206
B5SK06_RALSO/154-211
B5SK95_RALSO/167-224
B5SKS2_RALSO/173-230
B5SLC7_RALSO/297-352
B5SM29_RALSO/154-211
B5THH7_9BURK/210-266
B5U4Q6_9CAUD/5-53
B5UIG1_BACCE/146-203
B5ULZ8_BACCE/532-588
B5UN52_BACCE/9-66
B5UQE8_BACCE/137-194
B5UQK5_BACCE/152-209
B5UR86_BACCE/149-206
B5UTG8_BACCE/2-59
B5UU68_BACCE/148-205
B5UXA2_BACCE/147-204
B5V068_BACCE/146-203
B5V3E7_BACCE/149-206
B5V5Y2_BACCE/152-209
B5V641_BACCE/137-194
B5V6N2_BACCE/9-66
B5VD38_BACCE/146-203
B5VVU5_SPIMA/150-207
B5VWP4_SPIMA/183-239
B5W3S0_SPIMA/159-215
B5W3T6_SPIMA/9-66
B5W6W8_SPIMA/145-202
B5W9R2_SPIMA/172-229
B5W9X3_SPIMA/140-197
B5WAQ1_9BURK/157-213
B5WAW3_9BURK/139-196
B5WB72_9BURK/142-199
B5WCK7_9BURK/426-482
B5WCL8_9BURK/155-212
B5WCM9_9BURK/154-211
B5WEI2_9BURK/156-212
B5WEI9_9BURK/155-212
B5WEL6_9BURK/192-249
B5WFG0_9BURK/121-178
B5WH53_9BURK/155-212
B5WHD0_9BURK/152-209
B5WI79_9BURK/145-202
B5WJ97_9BURK/134-190
B5WJI2_9BURK/1-45
B5WKE3_9BURK/153-210
B5WKE4_9BURK/162-219
B5WKH1_9BURK/153-210
B5WKH4_9BURK/154-210
B5WLH6_9BURK/203-260
B5WLP2_9BURK/271-328
B5WLS5_9BURK/847-904
B5WMZ6_9BURK/152-209
B5WNX6_9BURK/146-203
B5WRQ0_9BURK/148-205
B5WRZ0_9BURK/154-210
B5WSF9_9BURK/153-210
B5WSG0_9BURK/158-215
B5WSG1_9BURK/152-208
B5WSR1_9BURK/149-206
B5WTC3_9BURK/147-204
B5WTD5_9BURK/857-913
B5WUE0_9BURK/155-212
B5WUJ9_9BURK/1-51
B5XIH3_STRPZ/135-192
B5XMH7_STRPZ/145-202
B5XNZ6_KLEP3/148-205
B5XPC2_KLEP3/139-196
B5XPV8_KLEP3/135-192
B5XPW6_KLEP3/177-234
B5XPW8_KLEP3/147-204
B5XQZ4_KLEP3/140-197
B5XQZ8_KLEP3/140-197
B5XT78_KLEP3/135-192
B5XU11_KLEP3/141-198
B5XUA0_KLEP3/154-211
B5XUL1_KLEP3/131-187
B5XW72_KLEP3/153-210
B5XWI1_KLEP3/300-352
B5XXE8_KLEP3/133-190
B5XZ94_KLEP3/114-171
B5Y067_KLEP3/159-216
B5Y0B4_KLEP3/144-200
B5Y1B7_KLEP3/858-914
B5Y293_KLEP3/131-188
B5Y294_KLEP3/151-208
B5Y380_KLEP3/128-185
B5YIR2_THEYD/149-206
B5YPQ0_ECO5E/147-204
B5YRT8_ECO5E/147-204
B5YRU2_ECO5E/177-234
B5YSI1_ECO5E/135-192
B5YVE0_ECO5E/113-170
B5YVF5_ECO5E/115-169
B5YVG6_ECO5E/139-196
B5YVR1_ECO5E/153-210
B5YWY4_ECO5E/151-208
B5YX10_ECO5E/148-205
B5YX76_ECO5E/135-192
B5YXN9_ECO5E/153-210
B5YYX0_ECO5E/141-198
B5Z1R5_ECO5E/24-77
B5Z2R8_ECO5E/143-200
B5Z4G4_ECO5E/128-176
B5Z4H4_ECO5E/145-202
B5Z4I2_ECO5E/93-149
B5Z4P8_ECO5E/152-208
B5Z4P9_ECO5E/150-207
B5ZMQ5_RHILW/242-298
B5ZP35_RHILW/181-238
B5ZPH3_RHILW/149-206
B5ZPN3_RHILW/190-247
B5ZQA5_RHILW/171-227
B5ZQC4_RHILW/186-242
B5ZQC5_RHILW/184-241
B5ZS09_RHILW/180-237
B5ZSS4_RHILW/308-365
B5ZTN8_RHILW/6-63
B5ZUA9_RHILW/187-244
B5ZUI2_RHILW/177-232
B5ZVS6_RHILW/165-222
B5ZVW1_RHILW/186-243
B5ZXB4_RHILW/176-233
B5ZYA5_RHILW/177-234
B5ZZ90_RHILW/146-202
B6A077_RHILW/209-266
B6A0U1_RHILW/200-257
B6A174_RHILW/145-202
B6A1Y1_RHILW/893-950
B6A200_RHILW/160-216
B6A202_RHILW/141-197
B6A2W0_RHILW/147-204
B6A3D1_RHILW/145-196
B6A4M8_RHILW/189-246
B6A4S0_RHILW/185-241
B6AMJ3_9BACT/291-347
B6AQ73_9BACT/148-205
B6AW66_9RHOB/178-235
B6AWY4_9RHOB/182-239
B6AXE3_9RHOB/146-203
B6AYT5_9RHOB/131-188
B6AZ47_9RHOB/151-208
B6B019_9RHOB/100-157
B6B3N4_9RHOB/143-200
B6B4K4_9RHOB/133-190
B6B5B2_9RHOB/158-215
B6B644_9RHOB/150-205
B6B6G3_9RHOB/105-161
B6B6G5_9RHOB/116-173
B6B7N9_9RHOB/150-207
B6B7X5_9RHOB/297-351
B6BAS2_9RHOB/186-243
B6BBH5_9RHOB/177-234
B6BCA0_9RHOB/144-201
B6BCV7_9RHOB/175-232
B6BEN8_9RHOB/183-240
B6BFI0_9RHOB/201-258
B6BJZ4_9PROT/145-202
B6BMZ5_9PROT/143-200
B6BTE7_9PROT/134-191
B6BX35_9GAMM/141-198
B6BXA6_9GAMM/139-196
B6BXC2_9GAMM/135-192
B6C057_9GAMM/143-200
B6C364_9GAMM/118-175
B6C8M3_BURVI/108-141
B6C8M4_9BURK/100-133
B6C8M5_PSEPY/99-137
B6C8M6_BURVI/113-137
B6C8M7_BURVI/113-146
B6CGZ4_YERRU/146-203
B6CWI5_STRRM/888-945
B6E110_BACSU/163-220
B6E4Z5_PSEAE/179-235
B6EI87_ALISL/146-203
B6EJS3_ALISL/143-200
B6EN90_ALISL/147-204
B6ENC4_ALISL/148-205
B6EQ28_ALISL/836-893
B6ESM1_ALISL/180-237
B6ESM8_ALISL/180-237
B6EUK2_9NOCA/343-400
B6EUL1_9MICO/343-400
B6FUD6_9CLOT/96-140
B6GCH2_9ACTN/317-373
B6GCM8_9ACTN/285-339
B6GCM8_9ACTN/776-832
B6GD39_9ACTN/244-300
B6I070_ECOSE/103-155
B6I096_ECOSE/23-77
B6I0I0_ECOSE/152-209
B6I0W1_ECOSE/147-204
B6I0W4_ECOSE/181-238
B6I0Z8_ECOSE/135-192
B6I191_ECOSE/151-208
B6I2P8_ECOSE/152-208
B6I2P9_ECOSE/132-189
B6I372_ECOSE/113-170
B6I377_ECOSE/115-169
B6I386_ECOSE/139-196
B6I3Q0_ECOSE/135-192
B6I6S0_ECOSE/141-198
B6I6X1_ECOSE/169-217
B6I6Y4_ECOSE/83-140
B6I6Z1_ECOSE/93-149
B6I7H9_ECOSE/148-205
B6I9B6_ECOSE/153-210
B6I9T9_ECOSE/153-210
B6INK4_RHOCS/152-209
B6IQR3_RHOCS/143-200
B6IS42_RHOCS/150-207
B6IS43_RHOCS/160-216
B6IT51_RHOCS/160-217
B6IT52_RHOCS/138-195
B6IT53_RHOCS/151-208
B6IU89_RHOCS/141-198
B6IXM7_RHOCS/843-900
B6J051_COXB2/146-203
B6J0B9_COXB2/168-225
B6J0S1_COXB2/145-202
B6J0X9_COXB2/146-202
B6J397_COXB2/7-63
B6J632_COXB1/7-63
B6J6F2_COXB1/145-202
B6J6Z4_COXB1/146-203
B6J769_COXB1/145-202
B6J8Y6_COXB1/146-202
B6J9A4_COXB1/15-41
B6J9A5_COXB1/44-101
B6JD38_OLICO/147-204
B6JDD3_OLICO/152-209
B6JDD5_OLICO/146-203
B6JIJ4_OLICO/140-197
B6JJK3_OLICO/166-223
B6JJZ3_OLICO/131-188
B6QZS3_9RHOB/139-196
B6R3D7_9RHOB/151-208
B6R455_9RHOB/169-225
B6R4N0_9RHOB/137-194
B6R4N4_9RHOB/149-206
B6R4Z6_9RHOB/191-246
B6R6S8_9RHOB/175-231
B6R9A5_9RHOB/312-368
B6R9A6_9RHOB/311-367
B6R9A7_9RHOB/313-368
B6R9K1_9RHOB/158-215
B6SEH2_9ACTO/138-195
B6SEH5_9ACTO/152-209
B6V855_9PSED/179-235
B6VC61_9ACTN/179-235
B6VC62_9ACTN/179-235
B6VKY7_PHOAA/144-201
B6VL95_PHOAA/147-204
B6VLC1_PHOAA/87-143
B6VLK5_PHOAA/172-229
B6VM52_PHOAA/179-236
B6VM55_PHOAA/179-236
B6VMJ7_PHOAA/143-200
B6VN03_PHOAA/149-206
B6VN04_PHOAA/149-205
B6VN05_PHOAA/151-208
B6VN07_PHOAA/144-201
B6VN11_PHOAA/147-204
B6VS00_9BACE/161-218
B6VV21_9BACE/192-248
B6W1L0_9BACE/146-203
B6W3M6_9BACE/124-171
B6W4C9_9BACE/131-188
B6W6H7_9FIRM/131-188
B6WQV4_9DELT/158-214
B6WW63_9DELT/448-506
B6X9U2_9ENTR/158-214
B6X9U6_9ENTR/187-242
B6X9V0_9ENTR/157-213
B6XB62_9ENTR/148-204
B6XC81_9ENTR/133-190
B6XC87_9ENTR/32-88
B6XCS1_9ENTR/96-153
B6XED3_9ENTR/143-200
B6XEZ8_9ENTR/145-201
B6XG34_9ENTR/142-199
B6XJ44_9ENTR/148-205
B6XS79_9BIFI/155-212
B6XVZ5_9BIFI/165-222
B6XX52_9BIFI/185-242
B6YYU0_9RHOB/313-370
B6ZIR9_STRPT/837-893
B6ZK61_STRLS/836-890
B6ZPA8_ECO57/147-204
B6ZQF1_ECO57/143-200
B6ZQP7_ECO57/135-192
B6ZQZ3_ECO57/24-77
B6ZR03_ECO57/63-115
B6ZR31_ECO57/142-190
B6ZS92_ECO57/139-196
B6ZSA2_ECO57/115-169
B6ZSB7_ECO57/113-170
B6ZST5_ECO57/150-207
B6ZST6_ECO57/152-208
B6ZTD2_ECO57/833-890
B6ZVT8_ECO57/93-149
B6ZVU8_ECO57/145-202
B6ZVW0_ECO57/128-176
B6ZX95_ECO57/141-198
B6ZY84_ECO57/148-205
B6ZYB2_ECO57/151-208
B7A016_ECO57/153-210
B7A0W3_ECO57/153-210
B7A193_ECO57/135-192
B7A1D0_ECO57/177-234
B7A1D4_ECO57/147-204
B7A5R7_THEAQ/148-205
B7A7I0_THEAQ/128-185
B7AAT6_THEAQ/144-201
B7AC48_THEAQ/109-166
B7AC95_9BACE/1-48
B7AE73_9BACE/124-181
B7AES6_9BACE/132-189
B7AGJ0_9BACE/149-206
B7AHW7_9BACE/166-223
B7AU68_9BACE/152-209
B7B541_9PORP/132-189
B7B545_9PORP/132-189
B7B8Y7_9PORP/193-250
B7BDJ6_9PORP/122-179
B7CDS8_9FIRM/155-211
B7CEH6_BURPS/173-230
B7CEJ5_BURPS/146-203
B7CEN7_BURPS/151-208
B7CFI1_BURPS/173-230
B7CFK5_BURPS/214-270
B7CFP7_BURPS/146-203
B7CG03_BURPS/146-203
B7CG30_BURPS/190-247
B7CGJ0_BURPS/295-351
B7CGJ2_BURPS/233-290
B7CHC5_BURPS/157-213
B7CM15_BURPS/149-206
B7CM31_BURPS/163-220
B7CM73_BURPS/177-234
B7CN74_BURPS/306-360
B7CP23_BURPS/158-215
B7CS59_BURPS/176-232
B7CT18_BURPS/163-220
B7CT28_BURPS/151-208
B7CU07_BURPS/121-178
B7CU86_BURPS/147-204
B7CWI7_BURPS/854-911
B7CWM5_BURPS/152-209
B7CYE1_BURPS/147-204
B7CYY2_BURPS/144-201
B7CZ48_BURPS/165-222
B7DMA3_9BACL/147-204
B7DQD9_9BACL/137-194
B7DQP6_9BACL/147-204
B7DR64_9BACL/153-210
B7DS26_9BACL/144-194
B7DUJ3_9BACL/442-499
B7DUP6_9BACL/10-67
B7FY08_PHATC/157-214
B7FY12_PHATC/252-309
B7GF82_ANOFW/135-192
B7GFZ1_ANOFW/147-204
B7GGV2_ANOFW/24-81
B7GGX6_ANOFW/176-233
B7GJ10_ANOFW/144-201
B7GKV4_ANOFW/133-190
B7GL14_ANOFW/195-251
B7GM39_ANOFW/102-158
B7GM72_ANOFW/150-207
B7GMR0_ANOFW/141-198
B7GN44_BIFLS/182-239
B7GN75_BIFLS/168-225
B7GNH9_BIFLS/160-217
B7GNW5_BIFLS/160-209
B7GNX3_BIFLS/160-217
B7GNY3_BIFLS/164-220
B7GP03_BIFLS/157-214
B7GQR0_BIFLS/160-217
B7GRR9_BIFLS/160-215
B7GSD2_BIFLS/156-212
B7GSL8_BIFLS/160-216
B7GST9_BIFLS/226-283
B7GSZ4_BIFLS/158-215
B7GTC1_BIFLS/158-214
B7GTM1_BIFLS/170-227
B7GTT1_BIFLS/138-194
B7GVA5_ACIB3/149-206
B7H1P1_ACIB3/146-203
B7H2D4_ACIB3/175-232
B7H2S8_ACIB3/180-237
B7H446_ACIB3/254-311
B7H522_BACC4/148-205
B7H7Q3_BACC4/2-59
B7HAK2_BACC4/531-588
B7HEE4_BACC4/146-203
B7HF14_BACC4/9-66
B7HFQ0_BACC4/137-194
B7HG73_BACC4/152-209
B7HHJ4_BACC4/146-203
B7HIE4_BACC4/166-223
B7HKG3_BACC7/146-203
B7HMH2_BACC7/149-206
B7HQ59_BACC7/146-203
B7HQQ2_BACC7/9-66
B7HYB3_BACC7/137-194
B7HZ95_BACC7/152-209
B7I1S4_ACIB5/175-232
B7I316_ACIB5/146-203
B7I3G9_ACIB5/254-311
B7I810_ACIB5/180-237
B7ICB1_ACIB5/149-206
B7IIC1_BACC2/150-207
B7IIZ9_BACC2/9-66
B7IND2_BACC2/146-203
B7INH9_BACC2/532-588
B7IR05_BACC2/137-194
B7IR95_BACC2/160-217
B7IRU0_BACC2/152-209
B7ITI4_BACC2/289-346
B7IV99_BACC2/148-205
B7IX45_BACC2/2-59
B7IZ31_BACC2/146-192
B7JC91_ACIF2/173-230
B7JEA1_BACC0/1-31
B7JGS2_BACC0/146-203
B7JHH4_BACC0/137-194
B7JHN6_BACC0/152-209
B7JIV8_BACC0/149-206
B7JMJ2_BACC0/146-203
B7JUT8_CYAP8/153-210
B7JX08_CYAP8/168-224
B7JY01_CYAP8/157-214
B7K2I7_CYAP8/162-219
B7K2P8_CYAP8/160-216
B7K4X1_CYAP8/147-204
B7K618_CYAP8/9-66
B7K817_CYAP7/165-222
B7K8A2_CYAP7/185-242
B7K8T8_CYAP7/149-206
B7K9F1_CYAP7/170-227
B7KA02_CYAP7/168-224
B7KBF2_CYAP7/176-233
B7KCV5_CYAP7/13-64
B7KEE2_CYAP7/147-199
B7KGT5_CYAP7/147-204
B7KH54_CYAP7/160-217
B7KHV8_CYAP7/9-66
B7KLR4_CYAP7/158-215
B7KLS0_CYAP7/141-198
B7KP29_METC4/160-217
B7KPX1_METC4/175-232
B7KQU5_METC4/158-214
B7KQU7_METC4/152-208
B7KQU8_METC4/156-213
B7KS02_METC4/298-355
B7KSL4_METC4/156-213
B7KTC2_METC4/179-235
B7KUK6_METC4/331-388
B7KVK6_METC4/145-202
B7KW19_METC4/152-209
B7KWF4_METC4/235-292
B7KWP5_METC4/575-632
B7KXM9_METC4/139-196
B7KXY9_METC4/423-480
B7KY92_METC4/152-208
B7L051_METC4/417-473
B7L2Y9_METC4/147-204
B7L445_ECO55/24-77
B7L5Z1_ECO55/113-170
B7L5Z6_ECO55/115-169
B7L604_ECO55/139-196
B7L811_ECO55/135-192
B7L8E0_ECO55/147-204
B7L8S6_ECO55/147-204
B7L8S9_ECO55/177-234
B7L8W3_ECO55/135-192
B7LAL6_ECO55/151-208
B7LAP1_ECO55/148-205
B7LBS2_ECO55/141-198
B7LEL2_ECO55/152-208
B7LEL3_ECO55/132-189
B7LF23_ECO55/149-197
B7LF38_ECO55/93-149
B7LFF0_ECO55/153-210
B7LHG7_ECO55/153-210
B7LJT4_ESCF3/153-210
B7LK13_ESCF3/135-192
B7LMA5_ESCF3/148-205
B7LN92_ESCF3/27-82
B7LNK1_ESCF3/152-208
B7LNK2_ESCF3/147-204
B7LP49_ESCF3/188-245
B7LP56_ESCF3/163-213
B7LPF4_ESCF3/147-204
B7LQG5_ESCF3/124-180
B7LQH0_ESCF3/114-169
B7LSG8_ESCF3/153-210
B7LSZ1_ESCF3/166-223
B7LT95_ESCF3/153-210
B7LTN8_ESCF3/135-192
B7LXS8_ECO8A/152-208
B7LXS9_ECO8A/132-189
B7LXX9_ECO8A/153-210
B7LYA2_ECO8A/149-197
B7LYC0_ECO8A/93-149
B7M2R9_ECO8A/113-170
B7M2S4_ECO8A/115-169
B7M2U2_ECO8A/142-190
B7M2W0_ECO8A/24-77
B7M357_ECO8A/147-204
B7M360_ECO8A/177-234
B7M391_ECO8A/135-192
B7M3D1_ECO8A/139-196
B7M4F6_ECO8A/135-192
B7M4N8_ECO8A/147-204
B7M543_ECO8A/151-208
B7M5Q8_ECO8A/148-205
B7M6N8_ECO8A/141-198
B7M914_ECO8A/153-210
B7MCA5_ECO45/142-190
B7MCC7_ECO45/133-185
B7MCD5_ECO45/23-77
B7MCH1_ECO45/147-204
B7MCH3_ECO45/177-234
B7MCK7_ECO45/135-192
B7MEK1_ECO45/113-170
B7MEL4_ECO45/115-169
B7MEM2_ECO45/139-196
B7MFA5_ECO45/151-208
B7MFD0_ECO45/148-205
B7MFN9_ECO45/135-192
B7MH29_ECO45/141-198
B7MII0_ECO45/153-210
B7MKC4_ECO45/153-210
B7MNB7_ECO45/152-208
B7MNB8_ECO45/132-189
B7MSS5_ECO81/143-200
B7MTB2_ECO81/132-189
B7MTH1_ECO81/153-210
B7MU06_ECO81/153-210
B7MVY1_ECO81/177-234
B7MWA1_ECO81/147-204
B7MWD9_ECO81/135-192
B7MXM3_ECO81/151-208
B7MXP8_ECO81/148-205
B7MY28_ECO81/141-198
B7N1G7_ECO81/139-196
B7N1U0_ECO81/113-170
B7N1V3_ECO81/115-169
B7N1X8_ECO81/135-192
B7N384_ECO81/152-208
B7N3I7_ECOLU/153-210
B7N434_ECOLU/153-210
B7N5F4_ECOLU/151-208
B7N5H9_ECOLU/148-205
B7N5W9_ECOLU/141-198
B7N778_ECOLU/149-197
B7N788_ECOLU/145-202
B7N795_ECOLU/93-149
B7N8L8_ECOLU/23-77
B7N989_ECOLU/147-204
B7NBQ9_ECOLU/147-204
B7NBR1_ECOLU/177-234
B7NBU4_ECOLU/135-192
B7NEE2_ECOLU/113-170
B7NEF5_ECOLU/115-169
B7NEG3_ECOLU/139-196
B7NEY5_ECOLU/135-192
B7NH34_ECOLU/152-208
B7NH35_ECOLU/132-189
B7NK47_ECO7I/23-77
B7NK74_ECO7I/142-190
B7NL29_ECO7I/147-204
B7NL94_ECO7I/153-210
B7NN05_ECO7I/151-208
B7NN29_ECO7I/148-205
B7NND2_ECO7I/113-170
B7NNE6_ECO7I/115-169
B7NNF4_ECO7I/139-196
B7NPQ3_ECO7I/141-198
B7NQW7_ECO7I/135-192
B7NRD0_ECO7I/135-192
B7NS08_ECO7I/177-234
B7NS10_ECO7I/147-204
B7NVD5_ECO7I/152-208
B7NVD6_ECO7I/132-189
B7NVJ3_ECO7I/153-210
B7NVZ2_ECO7I/149-197
B7QP74_9RHOB/144-201
B7QPU2_9RHOB/141-198
B7QQU8_9RHOB/149-205
B7QRK8_9RHOB/174-231
B7QRT9_9RHOB/140-197
B7QSF3_9RHOB/183-240
B7QU93_9RHOB/144-201
B7QXC0_9RHOB/174-231
B7QYZ5_9RHOB/196-253
B7QZA2_9RHOB/204-261
B7R691_9THEO/222-269
B7R7G8_9THEO/140-195
B7R8K5_9THEO/142-199
B7RFY9_9RHOB/148-205
B7RGG4_9RHOB/3-60
B7RHX8_9RHOB/141-198
B7RII3_9RHOB/163-220
B7RJD3_9RHOB/174-231
B7RKF5_9RHOB/79-135
B7RN40_9RHOB/177-233
B7RNS2_9RHOB/174-230
B7RS20_9RHOB/98-154
B7RX36_9GAMM/324-380
B7RZC6_9GAMM/195-252
B7RZM6_9GAMM/195-252
B7RZY1_9GAMM/142-199
B7S368_9GAMM/201-258
B7S4N0_STRRT/254-310
B7T1B5_9BACT/28-82
B7T9W6_9BACT/174-231
B7T9X0_9PROT/182-238
B7T9X4_9PROT/179-236
B7UFK6_ECO27/151-208
B7UFN1_ECO27/148-205
B7UG79_ECO27/141-198
B7UJE2_ECO27/142-190
B7UJG8_ECO27/23-77
B7UL52_ECO27/113-170
B7UL65_ECO27/115-169
B7UL73_ECO27/139-196
B7UME1_ECO27/135-192
B7UP54_ECO27/153-210
B7UQB0_ECO27/153-210
B7UQZ4_ECO27/152-208
B7UQZ5_ECO27/150-207
B7UST3_ECO27/147-204
B7UST5_ECO27/177-234
B7USW5_ECO27/135-192
B7UUR6_PSEA8/156-213
B7UVM8_PSEA8/151-200
B7UW66_PSEA8/200-257
B7UWC2_PSEA8/174-231
B7UWF4_PSEA8/143-200
B7UWK3_PSEA8/179-235
B7UWM4_PSEA8/144-201
B7UX52_PSEA8/178-235
B7UXJ7_PSEA8/262-319
B7UXQ5_PSEA8/16-72
B7UZ75_PSEA8/204-261
B7UZQ0_PSEA8/150-207
B7UZS7_PSEA8/763-820
B7V0R9_PSEA8/144-201
B7V1L7_PSEA8/158-215
B7V4B8_PSEA8/423-480
B7V4I7_PSEA8/147-204
B7V4X0_PSEA8/199-256
B7V4X5_PSEA8/147-204
B7V6B0_PSEA8/142-199
B7V6H4_PSEA8/15-72
B7V7B4_PSEA8/200-257
B7V7C7_PSEA8/149-206
B7V7D2_PSEA8/163-220
B7V7K0_PSEA8/146-202
B7V8U5_PSEA8/151-208
B7V9F2_PSEA8/150-207
B7V9F7_PSEA8/199-256
B7VAC4_PSEA8/145-202
B7VAC7_PSEA8/153-210
B7VAH3_PSEA8/146-202
B7VAX6_PSEA8/173-230
B7VBB9_PSEA8/841-897
B7VBC0_PSEA8/838-895
B7VBI7_PSEA8/842-899
B7VGP3_VIBSL/148-205
B7VGT4_VIBSL/146-203
B7VI94_VIBSL/152-209
B7VLQ6_VIBSL/147-204
B7VPY5_VIBSL/178-235
B7VQF2_VIBSL/841-898
B7VRL4_VIBSL/145-202
B7VRP3_VIBSL/156-213
B7VSF0_VIBSL/192-249
B7WSK4_COMTE/226-283
B7WTD2_COMTE/201-258
B7WTX0_COMTE/150-207
B7WUS4_COMTE/143-200
B7WVF8_COMTE/146-203
B7WVM3_COMTE/120-177
B7WWS9_COMTE/191-248
B7WX47_COMTE/166-223
B7WX83_COMTE/146-203
B7WYH2_COMTE/191-248
B7WYY7_COMTE/354-410
B7WZN0_COMTE/156-213
B7X220_COMTE/131-188
B7X288_COMTE/149-206
B7X2E5_COMTE/166-223
B7X2N5_COMTE/146-203
B7X312_COMTE/190-247
B7X4A2_COMTE/146-203
B7X4Z7_COMTE/348-405
B7XL80_ENTBH/47-104
B7XNB9_ENTBH/144-200
B7ZDP0_BACSU/163-220
B8C0H9_THAPS/147-204
B8CHM1_SHEPW/125-182
B8CKJ1_SHEPW/138-195
B8CLF7_SHEPW/152-209
B8CMA1_SHEPW/133-190
B8CMY9_SHEPW/131-188
B8CN77_SHEPW/142-199
B8CP06_SHEPW/5-44
B8CPE8_SHEPW/1-31
B8CQ58_SHEPW/147-204
B8CQW7_SHEPW/145-202
B8CSK5_SHEPW/149-206
B8CTI0_SHEPW/153-210
B8CZJ8_HALOH/144-201
B8CZU7_HALOH/815-872
B8D0J2_HALOH/146-202
B8DBJ6_LISMH/162-219
B8DEB3_LISMH/146-203
B8DKC1_DESVM/155-212
B8DMH8_DESVM/783-838
B8DP52_DESVM/427-483
B8DPR9_DESVM/150-207
B8DPS1_DESVM/615-672
B8DS16_DESVM/172-229
B8DSR3_BIFA0/144-201
B8DT82_BIFA0/145-202
B8DTF1_BIFA0/171-228
B8DTP4_BIFA0/161-218
B8DW58_BIFA0/173-230
B8E3U1_SHEB2/145-202
B8E485_SHEB2/150-206
B8E4E9_SHEB2/135-192
B8E6E9_SHEB2/136-193
B8E714_SHEB2/146-203
B8E790_SHEB2/152-209
B8EAF5_SHEB2/145-202
B8EB13_SHEB2/153-209
B8EB81_SHEB2/149-206
B8EBA2_SHEB2/136-193
B8EDN3_SHEB2/101-156
B8EDW9_SHEB2/153-210
B8EIF2_METSB/142-199
B8EJQ4_METSB/146-203
B8EL84_METSB/180-237
B8ELY9_METSB/139-196
B8EMC5_METSB/169-226
B8EMN2_METSB/147-204
B8EP77_METSB/175-232
B8EPU0_METSB/241-298
B8EPV5_METSB/157-214
B8ERQ6_METSB/148-205
B8ES39_METSB/174-231
B8ET67_METSB/148-205
B8F5L8_HAEPS/838-895
B8F947_DESAA/233-288
B8FB99_DESAA/300-355
B8FDP3_DESAA/153-210
B8FE72_DESAA/254-306
B8FE73_DESAA/250-298
B8FFJ9_DESAA/147-204
B8FFR7_DESAA/241-296
B8FHJ2_DESAA/494-551
B8FKK6_DESAA/99-153
B8FLG3_DESAA/224-281
B8FPK7_DESHD/145-198
B8FQ55_DESHD/11-68
B8FX94_DESHD/147-203
B8FY64_DESHD/166-223
B8G137_DESHD/154-211
B8G148_DESHD/147-204
B8G172_DESHD/150-207
B8G1N1_DESHD/13-70
B8G2Y2_CHLAD/149-206
B8G364_CHLAD/171-228
B8G436_CHLAD/4-61
B8G442_CHLAD/853-909
B8G446_CHLAD/148-204
B8G5G1_CHLAD/152-209
B8G731_CHLAD/228-272
B8G8J1_CHLAD/163-220
B8G8S8_CHLAD/150-207
B8GAC9_CHLAD/147-204
B8GAT0_CHLAD/157-213
B8GBZ9_CHLAD/158-215
B8GCY1_CHLAD/145-202
B8GPW3_THISH/321-377
B8GSX5_THISH/149-206
B8GU88_THISH/149-206
B8GUD1_THISH/150-207
B8GZB7_CAUCN/3-40
B8H1D7_CAUCN/139-196
B8H1G5_CAUCN/31-88
B8H2G3_CAUCN/101-157
B8H3I0_CAUCN/73-130
B8H3Q4_CAUCN/138-195
B8H6I1_ARTCA/828-884
B8H6J0_ARTCA/829-884
B8H6J1_ARTCA/843-897
B8H7J1_ARTCA/475-531
B8H843_ARTCA/825-881
B8H8W9_ARTCA/160-217
B8H9H7_ARTCA/161-218
B8HAS1_ARTCA/175-232
B8HBF5_ARTCA/144-201
B8HCE0_ARTCA/488-545
B8HD29_ARTCA/163-220
B8HDL0_ARTCA/287-343
B8HF79_ARTCA/626-683
B8HFE3_ARTCA/855-912
B8HFE4_ARTCA/786-841
B8HGS1_ARTCA/152-209
B8HI06_ARTCA/794-851
B8HKL8_CYAP4/181-238
B8HKM5_CYAP4/154-211
B8HKU0_CYAP4/163-219
B8HME7_CYAP4/168-225
B8HNP3_CYAP4/154-211
B8HNY9_CYAP4/149-205
B8HQB1_CYAP4/154-211
B8HS28_CYAP4/9-66
B8HT68_CYAP4/144-201
B8HXS8_CYAP4/150-207
B8HY00_CYAP4/172-229
B8I368_CLOCE/152-209
B8I3M2_CLOCE/168-202
B8I686_CLOCE/111-167
B8I9S3_METNO/182-238
B8ICC9_METNO/58-115
B8IDC5_METNO/305-360
B8IEY5_METNO/433-490
B8IGA6_METNO/181-238
B8IGH6_METNO/158-215
B8IGH9_METNO/155-212
B8IHB6_METNO/145-202
B8IHR5_METNO/6-63
B8IHS1_METNO/178-235
B8IHV0_METNO/425-482
B8IHX3_METNO/182-238
B8IIY6_METNO/144-201
B8IJA2_METNO/182-238
B8IK11_METNO/320-377
B8ILM7_METNO/146-203
B8IMK3_METNO/138-194
B8INK9_METNO/150-207
B8IPH0_METNO/145-202
B8IQC8_METNO/178-230
B8IQE3_METNO/166-223
B8IR54_METNO/180-236
B8IRE8_METNO/159-215
B8IUN4_METNO/139-196
B8IV11_METNO/179-236
B8IWX7_METNO/144-201
B8IWY0_METNO/147-204
B8IYZ1_DESDA/158-215
B8J631_ANAD2/118-175
B8J6B9_ANAD2/292-347
B8J7B8_ANAD2/151-208
B8J8H4_ANAD2/127-183
B8J9A5_ANAD2/146-203
B8J9W6_ANAD2/19-76
B8J9Z4_ANAD2/284-340
B8J9Z5_ANAD2/227-284
B8JCA1_ANAD2/19-76
B8JD75_ANAD2/105-161
B8JED2_ANAD2/144-200
B8JEX9_ANAD2/150-207
B8JG71_ANAD2/302-359
B8K3V4_VIBPA/789-846
B8K405_VIBPA/128-185
B8K478_VIBPA/155-212
B8K627_VIBPA/155-212
B8K6D5_VIBPA/147-204
B8K834_VIBPA/148-205
B8K958_VIBPA/146-203
B8K9W3_VIBPA/131-188
B8KFM7_9GAMM/147-204
B8KJA9_9GAMM/140-197
B8KJJ3_9GAMM/126-182
B8KL12_9GAMM/209-266
B8KM86_9GAMM/855-912
B8KM87_9GAMM/864-921
B8KNA7_9GAMM/201-258
B8KRU1_9GAMM/143-200
B8KRZ2_9GAMM/149-206
B8KSK7_9GAMM/202-258
B8KTL9_9GAMM/195-252
B8KVU4_9GAMM/191-245
B8KY03_9GAMM/169-226
B8KZ90_9GAMM/138-195
B8L1Y9_9GAMM/165-222
B8L240_9GAMM/146-203
B8L3R9_9GAMM/146-203
B8L4M9_9GAMM/146-203
B8L5G7_9GAMM/146-203
B8L613_9GAMM/152-208
B8L628_9GAMM/133-190
B8L629_9GAMM/145-202
B8L786_9GAMM/147-204
B8L8A6_9GAMM/153-210
B8L9V7_9GAMM/146-203
B8L9W7_9GAMM/145-201
B8L9X9_9GAMM/137-194
B8LAD1_9GAMM/150-207
B8LAT6_9GAMM/138-195
B8LB61_9GAMM/147-204
B8LBB2_9GAMM/145-202
B8R8T6_9BACT/141-198
B8R8Y8_9BACT/141-198
B8X9B5_9GAMM/70-103
B8X9W6_9NOCA/142-199
B8YGP9_9ACTO/198-253
B8ZLF8_STRPJ/142-199
B8ZP05_STRPJ/136-193
B8ZS55_MYCLB/1045-1102
B9AYT6_9BURK/141-197
B9AZ01_9BURK/235-292
B9AZ02_9BURK/216-271
B9AZ45_9BURK/149-206
B9AZ92_9BURK/185-241
B9AZH0_9BURK/173-230
B9B0F2_9BURK/146-203
B9B0J2_9BURK/199-256
B9B0T6_9BURK/151-208
B9B199_9BURK/149-206
B9B1E7_9BURK/216-271
B9B1I4_9BURK/428-485
B9B1R2_9BURK/141-198
B9B579_9BURK/156-212
B9B5Q9_9BURK/148-204
B9B5V0_9BURK/151-208
B9B601_9BURK/309-365
B9B6C7_9BURK/316-372
B9B8D4_9BURK/206-262
B9BDP0_9BURK/149-206
B9BE63_9BURK/168-225
B9BEK2_9BURK/305-362
B9BFY0_9BURK/147-204
B9BFZ6_9BURK/178-235
B9BGX0_9BURK/149-206
B9BH41_9BURK/173-230
B9BHA0_9BURK/185-241
B9BIF4_9BURK/146-203
B9BIJ1_9BURK/199-256
B9BKV9_9BURK/141-198
B9BL42_9BURK/428-485
B9BL72_9BURK/216-271
B9BL95_9BURK/149-206
B9BLU0_9BURK/151-208
B9BM77_9BURK/206-262
B9BMZ2_9BURK/168-225
B9BP76_9BURK/309-365
B9BPY7_9BURK/156-212
B9BQQ9_9BURK/147-202
B9BQR2_9BURK/142-199
B9BQR9_9BURK/147-204
B9BS64_9BURK/146-202
B9BSA4_9BURK/235-292
B9BSA5_9BURK/216-271
B9BZ18_9BURK/149-206
B9BZ91_9BURK/147-204
B9BZA7_9BURK/147-204
B9C0P7_9BURK/305-362
B9C0W4_9BURK/149-206
B9C111_9BURK/185-241
B9C1C5_9BURK/173-230
B9C2G0_9BURK/146-203
B9C2J9_9BURK/199-256
B9C4W4_9BURK/141-198
B9C546_9BURK/428-485
B9C576_9BURK/216-271
B9C5A0_9BURK/149-206
B9C5U5_9BURK/151-208
B9C6L7_9BURK/206-262
B9C798_9BURK/305-362
B9C7W9_9BURK/149-206
B9C8A4_9BURK/168-225
B9C9G6_9BURK/309-365
B9CAV6_9BURK/147-204
B9CAW3_9BURK/142-199
B9CAW6_9BURK/147-202
B9CBP1_9BURK/156-212
B9CCJ3_9BURK/147-204
B9CCK9_9BURK/147-204
B9CE10_9BURK/146-202
B9CE51_9BURK/235-292
B9CE52_9BURK/216-271
B9CLG1_9ACTN/168-225
B9CPV6_STACP/153-210
B9CRN0_STACP/137-194
B9CT43_STACP/144-201
B9CU93_STACP/145-202
B9CWB3_9PAST/139-196
B9CWV9_9PAST/146-203
B9CZ35_WOLRE/143-200
B9DMU9_STACT/141-198
B9DMY9_STACT/146-203
B9DT60_STRU0/154-211
B9DV39_STRU0/145-202
B9E2R5_CLOK1/32-86
B9E4C4_CLOK1/74-120
B9E7V9_MACCJ/146-202
B9E803_MACCJ/143-200
B9E9D8_MACCJ/151-208
B9E9U0_MACCJ/124-181
B9EAT5_MACCJ/102-149
B9IRA3_BACCQ/151-208
B9IRD4_BACCQ/124-180
B9IRY5_BACCQ/126-183
B9ISW4_BACCQ/152-209
B9IVG5_BACCQ/146-203
B9IX17_BACCQ/149-206
B9IX24_BACCQ/151-206
B9IZR6_BACCQ/146-203
B9J4N6_BACCQ/2-59
B9J4N9_BACCQ/150-207
B9J7F2_AGRRK/179-236
B9J8N4_AGRRK/244-300
B9J953_AGRRK/183-239
B9J954_AGRRK/184-241
B9J9Z5_AGRRK/146-203
B9JA22_AGRRK/181-238
B9JE21_AGRRK/182-239
B9JI32_AGRRK/143-200
B9JIG4_AGRRK/145-196
B9JIH6_AGRRK/189-246
B9JII6_AGRRK/199-244
B9JJX6_AGRRK/149-206
B9JKP6_AGRRK/149-206
B9JLI1_AGRRK/155-211
B9JM23_AGRRK/143-200
B9JMB4_AGRRK/321-378
B9JMR5_AGRRK/721-778
B9JMS7_AGRRK/425-482
B9JN67_AGRRK/833-890
B9JNF6_AGRRK/205-262
B9JQ51_AGRRK/179-236
B9JR01_AGRVS/149-206
B9JR99_AGRVS/250-305
B9JSF3_AGRVS/166-223
B9JTN1_AGRVS/187-244
B9JTN2_AGRVS/186-242
B9JV40_AGRVS/182-239
B9JVS5_AGRVS/177-234
B9JXN8_AGRVS/166-222
B9JYA3_AGRVS/179-236
B9JZN6_AGRVS/177-234
B9K0G0_AGRVS/143-199
B9K0P0_AGRVS/837-894
B9K0W1_AGRVS/715-772
B9K0X1_AGRVS/149-206
B9K164_AGRVS/148-205
B9K1Q2_AGRVS/223-280
B9K1X2_AGRVS/830-887
B9K3B4_AGRVS/174-231
B9K3P2_AGRVS/171-228
B9K3W2_AGRVS/164-221
B9K461_AGRVS/167-224
B9KJG6_RHOSK/148-204
B9KJK1_RHOSK/143-200
B9KJK2_RHOSK/167-224
B9KK58_RHOSK/145-202
B9KLB7_RHOSK/124-181
B9KLW5_RHOSK/191-247
B9KMP9_RHOSK/138-195
B9KR36_RHOSK/210-267
B9KSQ1_RHOSK/156-213
B9KTH6_RHOSK/242-298
B9KUM8_RHOSK/152-208
B9KUQ0_RHOSK/163-220
B9KVF2_RHOSK/181-237
B9KW41_RHOSK/189-246
B9KWG0_RHOSK/156-213
B9L059_THERP/183-241
B9L0H3_THERP/159-216
B9L0W5_THERP/187-244
B9L143_THERP/169-226
B9L1R6_THERP/153-210
B9L2G4_THERP/174-231
B9L455_THERP/149-206
B9L4H6_THERP/182-240
B9LBH5_CHLSY/156-205
B9LCA5_CHLSY/814-871
B9LCJ5_CHLSY/149-206
B9LCR6_CHLSY/156-213
B9LDP3_CHLSY/147-203
B9LDU4_CHLSY/145-202
B9LE40_CHLSY/150-207
B9LE55_CHLSY/169-226
B9LFI1_CHLSY/147-204
B9LFX3_CHLSY/4-61
B9LFX8_CHLSY/852-908
B9LFY1_CHLSY/148-204
B9LIP3_CHLSY/221-267
B9LK88_CHLSY/153-210
B9LKV2_CHLSY/163-220
B9LKW4_CHLSY/158-215
B9LTE3_HALLT/34-89
B9LVX1_HALLT/18-64
B9LZZ1_GEOSF/183-239
B9M0U7_GEOSF/154-211
B9M3Z4_GEOSF/149-206
B9M9U7_ACIET/146-203
B9MBY8_ACIET/158-215
B9MEZ6_ACIET/146-203
B9MGA6_ACIET/146-203
B9MHT3_ACIET/153-210
B9MIJ8_ACIET/148-204
B9MIU7_ACIET/143-200
B9MJ80_ACIET/121-178
B9MJ91_ACIET/199-256
B9MPQ9_ANATD/149-206
B9NGQ2_POPTR/75-132
B9NI01_POPTR/1082-1129
B9NJ96_POPTR/136-193
B9NLH9_9RHOB/198-255
B9NNZ0_9RHOB/182-239
B9NPF4_9RHOB/116-173
B9NPV3_9RHOB/167-224
B9NQ16_9RHOB/145-202
B9NRT0_9RHOB/174-231
B9NS27_9RHOB/182-239
B9NT06_9RHOB/258-314
B9NUB9_9RHOB/142-201
B9NVB0_9RHOB/312-369
B9NVU9_9RHOB/145-198
B9NWN3_9RHOB/150-203
B9NXK4_9RHOB/141-198
B9NZM5_PROMA/13-70
B9NZN9_PROMA/178-235
B9PAD6_POPTR/258-315
B9PAJ4_POPTR/153-210
B9PBY3_POPTR/201-258
B9PCW3_POPTR/318-352
B9PF89_POPTR/132-188
B9QSJ5_9RHOB/149-205
B9QTS2_9RHOB/317-374
B9QY19_9RHOB/156-213
B9QY28_9RHOB/119-176
B9QYD0_9RHOB/120-177
B9QYH2_9RHOB/138-195
B9QZV4_9RHOB/172-228
B9R4Y8_9RHOB/169-226
B9R4Z2_9RHOB/139-196
B9R5F3_9RHOB/185-241
B9R6E3_9RHOB/35-92
B9R6F2_9RHOB/119-176
B9T7I4_RICCO/184-241
B9TCS6_RICCO/145-202
B9TDJ8_RICCO/289-346
B9TEZ3_RICCO/176-225
B9TFV6_RICCO/210-267
B9TFZ9_RICCO/47-104
B9TGA7_RICCO/124-183
B9TGG7_RICCO/146-203
B9TH31_RICCO/152-209
B9TJ75_RICCO/1-47
B9TJT8_RICCO/203-260
B9TKR4_RICCO/171-228
B9TPP8_RICCO/112-169
B9V2R3_9ACTO/114-171
B9V2R4_9ACTO/114-171
B9VAR7_STRRM/145-202
B9VV90_PECCC/175-231
B9VV91_PECCC/175-231
B9W5S6_PSEPU/172-229
B9W5S7_PSEPU/172-229
B9WN85_RHILE/187-244
B9WVJ4_STRSU/145-202
B9WXZ7_STRSU/136-193
B9WZ66_SHEVI/149-206
B9X9U0_9BACT/163-220
B9XA37_9BACT/171-228
B9XA55_9BACT/153-210
B9XAI5_9BACT/160-217
B9XAK9_9BACT/23-80
B9XAM6_9BACT/144-201
B9XAQ5_9BACT/160-217
B9XAT8_9BACT/148-204
B9XAV0_9BACT/156-213
B9XAW3_9BACT/160-217
B9XB02_9BACT/151-208
B9XB11_9BACT/51-108
B9XB72_9BACT/141-198
B9XBJ2_9BACT/148-205
B9XC01_9BACT/153-210
B9XC41_9BACT/180-236
B9XCF4_9BACT/152-209
B9XCZ1_9BACT/163-220
B9XDJ3_9BACT/147-204
B9XDM7_9BACT/14-52
B9XDU8_9BACT/157-213
B9XEI2_9BACT/149-206
B9XEY0_9BACT/153-210
B9XF90_9BACT/177-234
B9XGC4_9BACT/134-191
B9XH34_9BACT/162-219
B9XH98_9BACT/143-199
B9XHK9_9BACT/148-205
B9XHL3_9BACT/147-204
B9XIM7_9BACT/148-205
B9XJ79_9BACT/394-451
B9XJ87_9BACT/143-199
B9XKP4_9BACT/154-210
B9XL75_9BACT/167-224
B9XNV9_9BACT/154-211
B9XPV1_9BACT/147-204
B9XQH4_9BACT/156-213
B9XR12_9BACT/148-205
B9XRD7_9BACT/167-222
B9XSI0_9BACT/172-229
B9XSJ0_9BACT/150-207
B9XSJ4_9BACT/177-234
B9Y2W4_9FIRM/157-203
B9Y844_9FIRM/2-59
B9YYC6_9NEIS/145-202
B9YZJ3_9NEIS/154-211
B9Z080_9NEIS/155-212
B9Z352_9NEIS/150-207
B9Z3N9_9NEIS/145-202
B9Z411_9NEIS/262-319
B9Z417_9NEIS/166-223
B9Z4Y3_9NEIS/178-235
B9Z7E6_9NEIS/142-199
B9Z7Q4_9NEIS/150-207
B9Z8S5_9NEIS/139-196
BGLJ_ECOLI/100-157
BRPA_STRHY/190-245
BVGA_BORBR/146-203
BVGA_BORPA/146-203
BVGA_BORPE/146-203
C0A245_9BACT/148-205
C0A2L6_9BACT/159-216
C0A3D2_9BACT/153-210
C0A665_9BACT/131-188
C0A7J2_9BACT/144-201
C0A9E4_9BACT/140-197
C0AB25_9BACT/154-200
C0AEH8_9BACT/144-201
C0AQS8_9ENTR/130-187
C0AQX3_9ENTR/1-55
C0AV24_9ENTR/135-190
C0AV34_9ENTR/133-190
C0AV73_9ENTR/148-205
C0AX96_9ENTR/143-200
C0AYB8_9ENTR/143-200
C0AZT3_9ENTR/162-219
C0B3T2_9ENTR/1-29
C0B988_9FIRM/143-199
C0BE05_9FIRM/458-515
C0BFN9_9BACT/122-168
C0BG71_9BACT/147-203
C0BKP5_9BACT/146-203
C0BQC0_9BIFI/165-222
C0BS39_9BIFI/159-216
C0BU11_9BIFI/159-214
C0BUF9_9BIFI/155-212
C0BVI5_9BIFI/185-242
C0BXX7_9CLOT/147-202
C0C4Q0_9CLOT/787-844
C0CNI6_9FIRM/144-192
C0CXA7_9CLOT/148-204
C0D6R3_9CLOT/74-116
C0D7B4_9CLOT/813-870
C0DXB8_EIKCO/152-209
C0DXM6_EIKCO/148-205
C0DZ94_9CORY/149-194
C0DZ95_9CORY/128-176
C0E046_9CORY/163-220
C0E054_9CORY/156-212
C0E0Q0_9CORY/169-226
C0E3P1_9CORY/151-208
C0E3Y8_9CORY/137-194
C0E504_9CORY/149-206
C0E5M6_9CORY/154-211
C0E5P8_9CORY/218-275
C0E6V0_9CORY/149-206
C0EEH8_9CLOT/145-202
C0EMB7_NEIFL/150-207
C0ES43_9FIRM/140-197
C0EWK4_9FIRM/145-202
C0EY07_9FIRM/154-211
C0F027_9FIRM/199-255
C0FT60_9FIRM/241-299
C0FUE4_9FIRM/96-144
C0FVD7_9FIRM/158-215
C0FW65_9FIRM/180-231
C0FX81_9FIRM/119-176
C0G3W1_9RHIZ/175-232
C0G3W6_9RHIZ/189-246
C0G477_9RHIZ/146-203
C0G498_9RHIZ/146-203
C0G903_9RHIZ/144-201
C0G976_9RHIZ/196-253
C0G9Y8_9RHIZ/185-241
C0GEE4_9FIRM/141-197
C0GF26_9FIRM/147-204
C0GF29_9FIRM/147-204
C0GF31_9FIRM/147-204
C0GFG4_9FIRM/313-370
C0GH41_9FIRM/151-208
C0GHS5_9FIRM/148-205
C0GHZ2_9FIRM/147-203
C0GJ72_9FIRM/148-205
C0GKL5_9FIRM/152-209
C0INV4_9BACT/149-206
C0J8I4_9BURK/205-262
C0L3S5_ENTAG/145-201
C0L3S9_ENTAG/145-201
C0L3T1_ENTAG/145-201
C0L3T3_ENTAG/145-201
C0L3T5_ENTAG/145-201
C0L3U1_ENTAG/145-201
C0L3U5_ENTAG/145-201
C0L3U7_ENTAG/145-201
C0L3U9_PANAY/145-201
C0L3V3_ENTAG/145-201
C0L3V5_ENTAG/145-201
C0L3V7_ENTAG/145-201
C0L3W9_ENTAG/145-201
C0L3X3_ENTAG/145-201
C0L3X5_ENTAG/145-201
C0L3X7_ENTAG/145-201
C0L3X9_ENTAG/145-201
C0L3Y1_ENTAG/145-201
C0L3Y3_ENTAG/145-201
C0L3Y5_ENTAG/145-201
C0L3Y7_9ENTR/145-201
C0M6W8_STRE4/145-202
C0MB29_STRE4/136-193
C0MD63_STRS7/135-192
C0MGE2_STRS7/136-193
C0MH36_STRS7/145-202
C0N1R1_9GAMM/151-208
C0N287_9GAMM/119-176
C0N3R2_9GAMM/155-212
C0N5D4_9GAMM/321-376
C0N6H5_9GAMM/149-206
C0N6H7_9GAMM/148-205
C0N6H9_9GAMM/145-202
C0N6J7_9GAMM/104-161
C0N7Q7_9GAMM/148-205
C0N7V7_9GAMM/142-199
C0N928_9GAMM/152-209
C0PVK2_SALPC/131-188
C0PYA3_SALPC/180-237
C0Q098_SALPC/148-205
C0Q0J1_SALPC/836-893
C0Q0Q5_SALPC/174-231
C0Q165_SALPC/139-196
C0Q227_SALPC/156-213
C0Q273_SALPC/135-192
C0Q2A3_SALPC/177-234
C0Q2A6_SALPC/135-192
C0Q368_SALPC/153-210
C0Q588_SALPC/23-79
C0Q5Y9_SALPC/147-204
C0Q5Z3_SALPC/133-190
C0Q6A9_SALPC/152-209
C0Q6W3_SALPC/135-188
C0Q726_SALPC/113-165
C0Q7K7_SALPC/149-206
C0Q865_SALPC/153-210
C0Q8J9_SALPC/30-85
C0Q8Z1_DESAH/147-204
C0Q9H4_DESAH/152-208
C0QFI8_DESAH/149-206
C0QFU8_DESAH/153-210
C0QFX9_DESAH/144-201
C0QGA9_DESAH/120-174
C0QGH2_DESAH/255-312
C0QHT0_DESAH/140-196
C0QIE9_DESAH/242-299
C0QJ84_DESAH/153-210
C0QJJ3_DESAH/222-277
C0QMI6_DESAH/222-277
C0R2A4_BRAHW/257-314
C0RGP2_BRUMB/175-232
C0RGP9_BRUMB/177-234
C0RH32_BRUMB/146-203
C0RH56_BRUMB/146-203
C0RJZ4_BRUMB/144-201
C0RK66_BRUMB/187-244
C0RKW0_BRUMB/185-241
C0SMW0_9ACTO/363-420
C0SMY1_9ACTO/102-158
C0VHF6_9GAMM/162-219
C0VM77_9GAMM/149-206
C0VRM4_9CORY/154-203
C0VWJ8_9CORY/149-206
C0VX66_9CORY/150-207
C0VXS9_9CORY/216-273
C0VZE5_9ACTO/149-206
C0VZJ1_9ACTO/158-215
C0W091_9ACTO/139-196
C0W2P4_9ACTO/205-254
C0W2T1_9ACTO/149-206
C0W5Z5_9ACTO/156-213
C0W6Q1_9ACTO/177-234
C0W7P0_9ACTO/148-205
C0W7W9_9ACTO/182-239
C0W907_9ACTO/172-229
C0WF90_9CORY/156-213
C0WG75_9CORY/160-217
C0WGG9_9CORY/162-219
C0WGR5_9CORY/152-201
C0WH20_9CORY/215-272
C0WH53_9CORY/142-199
C0WIP6_9CORY/143-203
C0WKL5_9CORY/179-236
C0WLE6_9CORY/142-199
C0WN05_LACBU/154-211
C0WNH7_LACBU/138-195
C0WRS7_LACBU/193-249
C0WY91_LACFE/152-209
C0X2E5_ENTFA/251-307
C0X3X0_ENTFA/142-199
C0XJ91_LACHI/154-211
C0XJQ6_LACHI/146-203
C0XNJ6_9CORY/150-206
C0XPD4_9CORY/215-272
C0XPS6_9CORY/159-216
C0XQ68_9CORY/142-199
C0XR03_9CORY/138-195
C0XTN5_9CORY/168-225
C0XUV4_9CORY/152-209
C0XVI1_BURPS/147-204
C0Y098_BURPS/176-232
C0Y1B6_BURPS/146-203
C0Y1E5_BURPS/190-247
C0Y1P9_BURPS/212-268
C0Y1Q2_BURPS/233-290
C0Y2L4_BURPS/153-209
C0Y2V5_BURPS/163-220
C0Y2X0_BURPS/149-206
C0Y4G0_BURPS/144-201
C0Y4M5_BURPS/165-222
C0Y7P6_BURPS/146-203
C0Y8I7_BURPS/306-360
C0Y8Q8_BURPS/173-230
C0Y8T4_BURPS/192-248
C0Y8X8_BURPS/146-203
C0YC47_BURPS/112-169
C0YC58_BURPS/119-176
C0YDK3_BURPS/854-911
C0YDP1_BURPS/139-196
C0YEU1_BURPS/121-178
C0YF50_BURPS/147-204
C0YFA9_BURPS/177-234
C0YG68_BURPS/173-230
C0YG90_BURPS/146-203
C0YGC9_BURPS/151-208
C0Z089_LACRE/159-215
C0Z0K3_LACRE/152-209
C0Z4K1_BREBN/167-224
C0Z4M7_BREBN/171-228
C0Z4P4_BREBN/135-192
C0Z628_BREBN/146-203
C0Z6I1_BREBN/792-849
C0Z730_BREBN/170-227
C0Z7M4_BREBN/148-205
C0Z7M8_BREBN/540-595
C0Z8M0_BREBN/149-206
C0Z8V4_BREBN/810-867
C0Z9B8_BREBN/164-221
C0Z9K3_BREBN/11-68
C0Z9R4_BREBN/530-586
C0Z9U0_BREBN/534-590
C0ZBD9_BREBN/150-207
C0ZDE8_BREBN/147-204
C0ZDV3_BREBN/317-373
C0ZDW4_BREBN/149-206
C0ZEI4_BREBN/164-221
C0ZJP0_BREBN/789-846
C0ZJS6_BREBN/152-209
C0ZLB6_RHOE4/142-199
C0ZMB6_RHOE4/147-204
C0ZN12_RHOE4/146-203
C0ZN85_RHOE4/15-61
C0ZN86_RHOE4/146-200
C0ZNU5_RHOE4/813-870
C0ZNW2_RHOE4/709-766
C0ZPN6_RHOE4/153-210
C0ZPP7_RHOE4/809-866
C0ZQ44_RHOE4/1036-1090
C0ZQE1_RHOE4/228-285
C0ZQM5_RHOE4/6-63
C0ZR35_RHOE4/431-488
C0ZRI8_RHOE4/153-210
C0ZRN6_RHOE4/159-216
C0ZRU3_RHOE4/147-198
C0ZSB6_RHOE4/162-219
C0ZSD6_RHOE4/145-202
C0ZSI7_RHOE4/354-410
C0ZSW6_RHOE4/148-205
C0ZT77_RHOE4/746-803
C0ZT96_RHOE4/155-212
C0ZTT3_RHOE4/794-851
C0ZV50_RHOE4/26-76
C0ZVH3_RHOE4/141-198
C0ZVV8_RHOE4/147-204
C0ZWB5_RHOE4/156-213
C0ZWW5_RHOE4/153-210
C0ZXC6_RHOE4/150-207
C0ZXL1_RHOE4/154-211
C0ZY30_RHOE4/221-278
C0ZZ39_RHOE4/149-206
C0ZZQ6_RHOE4/152-209
C1A0J4_RHOE4/148-205
C1A1A3_RHOE4/154-211
C1A2X3_RHOE4/174-231
C1A5E6_GEMAT/144-201
C1A5H1_GEMAT/164-221
C1A6M2_GEMAT/143-199
C1A730_GEMAT/143-199
C1A9U5_GEMAT/157-214
C1AC02_GEMAT/142-199
C1ACX9_GEMAT/144-201
C1AD71_GEMAT/142-199
C1ADB1_GEMAT/170-227
C1AEV3_MYCBT/1068-1124
C1AGQ0_MYCBT/147-204
C1AJM0_MYCBT/148-205
C1AK15_MYCBT/760-817
C1AK61_MYCBT/1024-1081
C1ALH8_MYCBT/152-209
C1ALM4_MYCBT/819-875
C1AN03_MYCBT/1097-1154
C1AR25_RHOOB/719-776
C1AR37_RHOOB/152-209
C1ARD3_RHOOB/175-210
C1ARD7_RHOOB/805-849
C1ASC0_RHOOB/708-765
C1ASJ0_RHOOB/148-205
C1ATG9_RHOOB/1031-1088
C1AUX8_RHOOB/159-216
C1AV22_RHOOB/3-60
C1AV73_RHOOB/155-212
C1AWJ1_RHOOB/810-867
C1AWM4_RHOOB/579-636
C1AWQ1_RHOOB/159-216
C1AXB4_RHOOB/823-880
C1AYJ9_RHOOB/285-341
C1AZU7_RHOOB/165-222
C1AZX5_RHOOB/144-201
C1B0L6_RHOOB/147-204
C1B102_RHOOB/842-899
C1B122_RHOOB/156-213
C1B1K9_RHOOB/150-207
C1B1T3_RHOOB/154-211
C1B2D1_RHOOB/341-398
C1B2J6_RHOOB/151-202
C1B2W1_RHOOB/223-280
C1B2Z9_RHOOB/153-194
C1B302_RHOOB/153-210
C1B3H3_RHOOB/695-752
C1B3X0_RHOOB/141-197
C1B4F3_RHOOB/457-514
C1B534_RHOOB/1025-1059
C1B537_RHOOB/291-345
C1B5J6_RHOOB/1-57
C1B5M0_RHOOB/625-682
C1B6C1_RHOOB/215-272
C1B6E6_RHOOB/1026-1079
C1B6G0_RHOOB/873-930
C1B6P0_RHOOB/63-120
C1B6U7_RHOOB/709-766
C1B725_RHOOB/716-773
C1B8B1_RHOOB/1023-1080
C1B8G3_RHOOB/1025-1082
C1B8T3_RHOOB/142-198
C1B8V5_RHOOB/1020-1077
C1B9M3_RHOOB/158-215
C1B9T9_RHOOB/834-891
C1BAG2_RHOOB/479-536
C1BAW5_RHOOB/260-317
C1BAW6_RHOOB/306-363
C1BB72_RHOOB/316-373
C1BB73_RHOOB/323-379
C1BC53_RHOOB/151-208
C1BDX0_RHOOB/145-202
C1BE34_RHOOB/17-49
C1BEE4_RHOOB/18-71
C1C5C6_STRP7/142-199
C1CA46_STRP7/136-193
C1CCF3_STRZJ/142-199
C1CGT2_STRZJ/136-193
C1CIP7_STRZP/142-199
C1CMU8_STRZP/136-193
C1CPQ6_STRZT/142-199
C1CTQ6_STRZT/136-193
C1CW36_DEIDV/130-187
C1CWD2_DEIDV/148-205
C1CYR1_DEIDV/148-205
C1CZS0_DEIDV/693-750
C1CZY7_DEIDV/698-755
C1D0U8_DEIDV/163-219
C1D1Y4_DEIDV/697-754
C1D3W2_DEIDV/696-753
C1D480_DEIDV/147-204
C1D4V7_LARHH/138-195
C1D708_LARHH/135-192
C1D7M3_LARHH/68-125
C1D8M5_LARHH/145-202
C1D9F8_LARHH/152-209
C1DAE4_LARHH/148-205
C1DAL9_LARHH/147-204
C1DE28_AZOVD/837-893
C1DEQ9_AZOVD/145-202
C1DGA2_AZOVD/127-184
C1DIK6_AZOVD/142-199
C1DIN7_AZOVD/156-213
C1DSJ1_AZOVD/146-203
C1DSP7_AZOVD/150-207
C1EL46_BACC3/535-591
C1EMT7_BACC3/146-203
C1EPF7_BACC3/149-206
C1EQ80_BACC3/152-209
C1ETD1_BACC3/146-203
C1ETT8_BACC3/9-66
C1EXG9_BACC3/147-204
C1F0A0_BACC3/137-193
C1F0T0_BACC3/137-194
C1F0V2_ACIC5/146-203
C1F244_ACIC5/149-206
C1F318_ACIC5/140-197
C1F3C0_ACIC5/168-225
C1F445_ACIC5/140-197
C1F5C0_ACIC5/148-205
C1F5F0_ACIC5/149-206
C1F666_ACIC5/170-227
C1F6A6_ACIC5/147-204
C1F6Q8_ACIC5/150-207
C1F7C4_ACIC5/316-373
C1F7G9_ACIC5/146-203
C1F9F6_ACIC5/147-204
C1FLN0_CLOBJ/153-210
C1FN19_CLOBJ/1-47
C1FSH1_CLOBJ/145-202
C1HER8_9ESCH/142-190
C1HF53_9ESCH/153-210
C1HH52_9ESCH/25-79
C1HH60_9ESCH/133-185
C1HJV4_9ESCH/153-210
C1HLT8_9ESCH/147-204
C1HLU1_9ESCH/181-238
C1HLX9_9ESCH/135-192
C1HM77_9ESCH/11-68
C1HMZ4_9ESCH/161-218
C1HN20_9ESCH/163-220
C1HNM2_9ESCH/141-198
C1HPB5_9ESCH/152-208
C1HPB6_9ESCH/150-207
C1HRX6_9ESCH/833-890
C1HS86_9ESCH/113-170
C1HSA4_9ESCH/141-195
C1HSB4_9ESCH/139-196
C1HSU9_9ESCH/135-192
C1HXT6_NEIGO/150-207
C1I2V7_9CLOT/76-121
C1I712_9CLOT/151-207
C1I7X4_9CLOT/155-212
C1I8G1_9CLOT/161-208
C1KYT2_LISMC/162-219
C1L1U3_LISMC/146-203
C1M310_9ENTR/153-210
C1M413_9ENTR/133-190
C1M597_9ENTR/191-248
C1M5D3_9ENTR/114-167
C1M5U7_9ENTR/147-204
C1M5U9_9ENTR/177-234
C1M5Y6_9ENTR/135-192
C1M6M9_9ENTR/161-218
C1M6Q6_9ENTR/163-220
C1M7I2_9ENTR/143-200
C1M8E1_9ENTR/147-204
C1M8E4_9ENTR/131-188
C1M8K4_9ENTR/110-167
C1M8K7_9ENTR/130-182
C1MAE9_9ENTR/141-198
C1MBP7_9ENTR/137-190
C1MC75_9ENTR/153-209
C1MC76_9ENTR/149-206
C1MD93_9ENTR/833-890
C1MDJ1_9ENTR/139-196
C1ME00_9ENTR/135-192
C1ME77_9ENTR/833-890
C1NBQ6_9ESCH/148-204
C1NBQ7_9ESCH/150-207
C1ND60_9ESCH/169-217
C1NF42_9ESCH/833-890
C1NFD8_9ESCH/113-170
C1NFE3_9ESCH/141-195
C1NFF4_9ESCH/139-196
C1NFZ1_9ESCH/135-192
C1P9B5_BACCO/161-218
C1PAB4_BACCO/149-206
C1PAD8_BACCO/9-66
C1PDB9_BACCO/447-504
C1PE24_BACCO/145-202
C1PE78_BACCO/137-194
C2BEF4_9FIRM/438-495
C2BHD6_9FIRM/130-187
C2C5R7_VIBCH/147-204
C2C7M7_VIBCH/836-893
C2C7S2_VIBCH/226-283
C2C833_VIBCH/146-203
C2C892_VIBCH/182-239
C2C924_VIBCH/142-199
C2C933_VIBCH/144-201
C2C9P1_VIBCH/521-578
C2CBB8_VIBCH/152-209
C2CBP5_VIBCH/146-203
C2CE18_VIBCH/152-209
C2CE83_VIBCH/200-257
C2CH23_9FIRM/4-56
C2CH73_9FIRM/135-192
C2CI87_9FIRM/135-192
C2CIV4_9FIRM/135-192
C2CMZ4_CORST/35-82
C2CP87_CORST/154-211
C2CPN2_CORST/155-211
C2CQ90_CORST/154-211
C2CRC6_CORST/149-206
C2CRK0_CORST/144-201
C2CSL5_CORST/141-191
C2CSP8_CORST/153-210
C2CT38_CORST/142-199
C2CTE0_CORST/229-286
C2CZ28_LACBR/154-211
C2CZL4_LACBR/146-203
C2D307_LACBR/193-249
C2DEX5_ENTFA/251-307
C2DHU1_ENTFA/146-203
C2DIU1_ECOLX/833-890
C2DJ44_ECOLX/113-170
C2DJ59_ECOLX/141-195
C2DJ67_ECOLX/139-196
C2DJS9_ECOLX/135-192
C2DM04_ECOLX/23-77
C2DM11_ECOLX/133-185
C2DM38_ECOLX/126-174
C2DMA2_ECOLX/107-163
C2DND5_ECOLX/150-207
C2DND6_ECOLX/135-191
C2DPI6_ECOLX/11-68
C2DPQ8_ECOLX/135-192
C2DPU5_ECOLX/177-234
C2DPU8_ECOLX/147-204
C2DRH2_ECOLX/153-210
C2DRY3_ECOLX/153-210
C2DUD8_ECOLX/161-218
C2DUG3_ECOLX/148-205
C2DUU8_ECOLX/139-195
C2DUV6_ECOLX/141-198
C2E2P1_LACJO/12-69
C2EIL9_9LACO/138-195
C2EJQ0_9LACO/156-213
C2ER68_9LACO/154-211
C2FF03_LACPA/144-201
C2FG72_LACPA/138-195
C2FSZ9_9SPHI/153-210
C2FYZ7_9SPHI/150-207
C2G0R3_9SPHI/148-205
C2G133_9SPHI/155-212
C2G209_9SPHI/437-494
C2G2J2_9SPHI/67-124
C2G4B0_9SPHI/401-457
C2G4N5_9SPHI/149-206
C2G4X9_9SPHI/359-415
C2G4Z4_9SPHI/54-111
C2G5B4_9SPHI/144-201
C2GDU4_9CORY/159-216
C2GE41_9CORY/150-207
C2GEP2_9CORY/216-273
C2GGM3_9CORY/195-244
C2GJG3_9CORY/154-203
C2GL40_9CORY/149-206
C2GNT4_LACRE/159-215
C2GTN4_BIFLI/156-212
C2GTR4_BIFLI/233-290
C2GVB5_BIFLI/168-225
C2GYG6_BIFLI/187-243
C2GZT3_ENTFA/142-199
C2H142_ENTFA/251-307
C2H8D1_ENTFC/146-203
C2HSC6_VIBCH/521-578
C2HTL3_VIBCH/152-209
C2HTY0_VIBCH/198-255
C2HXL7_VIBCH/146-203
C2HXS2_VIBCH/150-207
C2HY37_VIBCH/147-204
C2HYY6_VIBCH/836-893
C2HZ24_VIBCH/226-283
C2HZE1_VIBCH/146-203
C2HZJ7_VIBCH/182-239
C2I097_VIBCH/142-199
C2I0A6_VIBCH/144-201
C2I164_VIBCH/198-255
C2I1Q2_VIBCH/152-209
C2I5D2_VIBCH/146-203
C2I5I9_VIBCH/152-209
C2I6L7_VIBCH/147-204
C2I6N4_VIBCH/198-253
C2I7Y8_VIBCH/144-201
C2I7Z8_VIBCH/142-199
C2I8M2_VIBCH/146-203
C2I8Z4_VIBCH/226-283
C2I988_VIBCH/836-893
C2ICR2_VIBCH/142-199
C2ICS1_VIBCH/144-201
C2IE60_VIBCH/147-204
C2IFM7_VIBCH/836-893
C2IFS1_VIBCH/226-283
C2IG40_VIBCH/146-203
C2IGA0_VIBCH/185-242
C2IHP1_VIBCH/146-203
C2IHU8_VIBCH/152-209
C2IKE1_VIBCH/200-257
C2IKS5_VIBCH/152-209
C2IL20_VIBCH/521-578
C2IMS0_VIBCH/200-257
C2IN64_VIBCH/152-209
C2IQW0_VIBCH/147-204
C2IQX9_VIBCH/198-253
C2ISB2_VIBCH/144-201
C2ISC1_VIBCH/142-199
C2ISZ8_VIBCH/146-203
C2ITB7_VIBCH/226-283
C2ITG3_VIBCH/836-893
C2IWH7_VIBCH/146-203
C2IWN5_VIBCH/152-209
C2J2A9_VIBCH/146-203
C2J2S1_VIBCH/836-893
C2J456_VIBCH/521-578
C2J8U6_VIBCH/152-209
C2J905_VIBCH/146-203
C2JAQ1_VIBCH/226-283
C2JB19_VIBCH/146-203
C2JB78_VIBCH/182-239
C2JBR6_VIBCH/142-199
C2JBS5_VIBCH/144-201
C2JDL6_VIBCH/836-893
C2JE93_VIBCH/152-209
C2JEF9_VIBCH/200-257
C2JHK4_VIBCH/521-578
C2JN11_ENTFA/146-203
C2JPE9_ENTFA/251-307
C2JWK5_LACRH/139-196
C2JXY4_LACRH/156-213
C2K0U5_LACRH/126-177
C2KP27_9ACTO/167-216
C2KPM6_9ACTO/146-203
C2KQ52_9ACTO/155-211
C2KQ58_9ACTO/157-214
C2KQG2_9ACTO/1-50
C2KQV5_9ACTO/157-213
C2KQZ3_9ACTO/158-214
C2KR36_9ACTO/166-223
C2KR87_9ACTO/157-214
C2KS45_9ACTO/138-195
C2KSA0_9ACTO/162-218
C2KTZ7_9ACTO/169-226
C2KU24_9ACTO/92-149
C2LGV9_PROMI/144-201
C2LH38_PROMI/139-196
C2LHH6_PROMI/135-190
C2LHI2_PROMI/133-190
C2LHN0_PROMI/148-205
C2LIW1_PROMI/143-200
C2LN18_PROMI/143-200
C2LNZ8_PROMI/157-214
C2LR81_STRSL/146-203
C2LTE0_STRSL/136-193
C2LWN9_STAHO/152-209
C2LXW4_STAHO/137-194
C2M077_STAHO/144-201
C2M1E2_STAHO/145-202
C2M3C6_CAPGI/161-216
C2M9D5_9PORP/130-187
C2MG35_BACCE/147-204
C2MIA4_BACCE/140-197
C2MJ51_BACCE/149-206
C2MKD8_BACCE/146-203
C2MMM7_BACCE/119-175
C2MTP3_BACCE/126-183
C2MTU8_BACCE/152-209
C2MYD2_BACCE/142-199
C2MZ94_BACCE/149-206
C2N0E5_BACCE/144-201
C2N176_BACCE/2-59
C2N704_BACCE/9-66
C2N8X0_BACCE/146-203
C2N9J6_BACCE/126-183
C2N9Q4_BACCE/152-209
C2NAN0_BACCE/147-204
C2NCZ3_BACCE/147-204
C2NF48_BACCE/140-197
C2NFY9_BACCE/149-206
C2NH92_BACCE/146-203
C2NJR4_BACCE/119-175
C2NK93_BACCE/504-560
C2NNI6_BACCE/9-66
C2NQW4_BACCE/126-183
C2NR23_BACCE/152-209
C2NRA5_BACCE/147-204
C2NWE1_BACCE/142-199
C2NX88_BACCE/149-206
C2NYB9_BACCE/127-184
C2P0Q8_BACCE/529-585
C2P4C6_BACCE/9-66
C2P6P9_BACCE/126-183
C2P6V6_BACCE/152-209
C2P7K8_BACCE/2-59
C2P8M3_BACCE/147-204
C2P9C5_BACCE/147-204
C2PBL6_BACCE/154-210
C2PCF9_BACCE/143-200
C2PDA4_BACCE/149-206
C2PEM7_BACCE/148-205
C2PH39_BACCE/119-175
C2PHK5_BACCE/504-560
C2PN90_BACCE/126-183
C2PNE8_BACCE/152-209
C2PQ77_BACCE/148-205
C2PSA5_BACCE/96-153
C2PTH5_BACCE/132-189
C2PUC3_BACCE/149-206
C2PVI1_BACCE/148-205
C2PYH1_BACCE/533-589
C2PZQ3_BACCE/289-346
C2Q1H6_BACCE/9-66
C2Q289_BACCE/118-175
C2Q3T9_BACCE/126-183
C2Q3Z2_BACCE/152-209
C2Q9H6_BACCE/132-189
C2QAC7_BACCE/149-206
C2QBL8_BACCE/148-205
C2QDV0_BACCE/119-175
C2QE58_BACCE/494-550
C2QIP7_BACCE/120-177
C2QK82_BACCE/126-183
C2QKC9_BACCE/152-209
C2QLA0_BACCE/369-422
C2QLD6_BACCE/157-214
C2QPB5_BACCE/142-199
C2QQI6_BACCE/140-197
C2QRE1_BACCE/149-206
C2QSL8_BACCE/148-205
C2QTC3_BACCE/147-204
C2QV87_BACCE/529-585
C2QYZ3_BACCE/9-66
C2R185_BACCE/126-183
C2R1E5_BACCE/152-209
C2R5L8_BACCE/142-199
C2R6G4_BACCE/149-206
C2R7Q2_BACCE/148-205
C2R8A1_BACCE/2-59
C2RDX9_BACCE/9-66
C2RFQ1_BACCE/146-203
C2RFY5_BACCE/126-183
C2RGF0_BACCE/152-209
C2RIF3_BACCE/147-204
C2RJ21_BACCE/137-207
C2RKL5_BACCE/142-199
C2RLG7_BACCE/149-206
C2RML5_BACCE/148-205
C2RN89_BACCE/1-56
C2RNB5_BACCE/241-297
C2RQ87_BACCE/529-585
C2RTS9_BACCE/9-66
C2RW33_BACCE/152-209
C2RWA5_BACCE/126-183
C2S135_BACCE/140-197
C2S226_BACCE/149-206
C2S3A3_BACCE/146-203
C2S9M6_BACCE/9-66
C2SC26_BACCE/126-183
C2SC86_BACCE/152-209
C2SEF7_BACCE/148-205
C2SGB6_BACCE/142-199
C2SHU0_BACCE/132-189
C2SIE5_BACCE/132-189
C2SJL4_BACCE/148-205
C2SMM4_BACCE/535-591
C2SNM8_BACCE/135-192
C2SQV6_BACCE/9-66
C2ST57_BACCE/126-183
C2STB1_BACCE/152-209
C2SUF0_BACCE/147-204
C2SWW4_BACCE/137-207
C2SYH0_BACCE/142-199
C2SZB3_BACCE/149-206
C2T108_BACCE/127-184
C2T1B9_BACCE/1-56
C2T325_BACCE/528-585
C2T6Q5_BACCE/9-66
C2T911_BACCE/96-153
C2T969_BACCE/152-209
C2TAP2_BACCE/148-205
C2TE20_BACCE/140-197
C2TEW9_BACCE/149-206
C2TG68_BACCE/146-203
C2TIL7_BACCE/62-117
C2TPU3_BACCE/152-209
C2TSP7_BACCE/147-204
C2TUT7_BACCE/132-189
C2TVM6_BACCE/132-189
C2TVV0_BACCE/529-585
C2TWY4_BACCE/148-205
C2U1D6_BACCE/303-360
C2U3C6_BACCE/9-66
C2U5M2_BACCE/126-183
C2U5T9_BACCE/152-209
C2U694_BACCE/11-68
C2U9A8_BACCE/147-204
C2UBE0_BACCE/132-189
C2UC87_BACCE/149-206
C2UDD3_BACCE/148-205
C2UG07_BACCE/528-585
C2UJP8_BACCE/9-66
C2ULZ2_BACCE/126-183
C2UM50_BACCE/152-209
C2UQU5_BACCE/147-204
C2USW1_BACCE/132-189
C2UTP8_BACCE/149-206
C2UU01_BACCE/529-585
C2UUW3_BACCE/148-205
C2UVI6_BACCE/11-68
C2UYW9_BACCE/303-360
C2V183_BACCE/9-66
C2V3H6_BACCE/126-183
C2V3M6_BACCE/152-209
C2V5E4_BACCE/127-183
C2V782_BACCE/147-204
C2V9A9_BACCE/132-189
C2VA47_BACCE/149-206
C2VAH1_BACCE/529-585
C2VBD4_BACCE/148-205
C2VFE9_BACCE/303-360
C2VHJ6_BACCE/9-66
C2VJW4_BACCE/126-183
C2VK16_BACCE/152-209
C2VL64_BACCE/11-68
C2VPL4_BACCE/151-208
C2VR67_BACCE/132-189
C2VS22_BACCE/149-206
C2VTB0_BACCE/146-203
C2VZM2_BACCE/9-66
C2W220_BACCE/126-183
C2W276_BACCE/152-209
C2W5V8_BACCE/132-189
C2W6J2_BACCE/149-206
C2W7Q4_BACCE/148-205
C2W9Q1_BACCE/119-175
C2WCQ0_BACCE/9-66
C2WDF5_BACCE/120-177
C2WDV4_BACCE/2-59
C2WEV3_BACCE/126-183
C2WG50_BACCE/152-209
C2WJZ0_BACCE/135-192
C2WKT6_BACCE/149-206
C2WLY7_BACCE/148-205
C2WM85_BACCE/1-56
C2WMM2_BACCE/147-204
C2WTF8_BACCE/9-66
C2WVP2_BACCE/126-183
C2WVU9_BACCE/152-209
C2WX08_BACCE/529-585
C2WYG8_BACCE/147-204
C2WZB8_BACCE/135-192
C2X4E5_BACCE/126-183
C2X571_BACCE/11-68
C2X9C1_BACCE/87-144
C2XA66_BACCE/149-206
C2XBB1_BACCE/148-205
C2XDR3_BACCE/518-574
C2XHF1_BACCE/9-66
C2XJQ5_BACCE/126-183
C2XJW3_BACCE/152-209
C2XL95_BACCE/179-227
C2XLD9_BACCE/65-122
C2XM41_BACCE/1-56
C2XNF2_BACCE/148-205
C2XQA6_BACCE/142-199
C2XRH6_BACCE/132-189
C2XSD0_BACCE/149-206
C2XTM0_BACCE/148-205
C2XXI9_BACCE/291-348
C2XZW9_BACCE/9-66
C2Y0M9_BACCE/120-177
C2Y263_BACCE/126-183
C2Y2C0_BACCE/152-209
C2Y3V1_BACCE/535-591
C2Y614_BACCE/147-204
C2Y832_BACCE/135-192
C2Y925_BACCE/149-206
C2YA71_BACCE/127-184
C2YCI9_BACCE/529-585
C2YG48_BACCE/9-66
C2YIE5_BACCE/126-183
C2YIK3_BACCE/152-209
C2YIY2_BACCE/150-207
C2YJ75_BACCE/1-56
C2YL17_BACCE/148-205
C2YM06_BACCE/147-204
C2YN03_BACCE/142-199
C2YP62_BACCE/140-197
C2YQ15_BACCE/149-206
C2YR98_BACCE/148-205
C2YTX3_BACCE/529-585
C2YU20_BACCE/504-560
C2YX72_BACCE/9-66
C2YZJ1_BACCE/126-183
C2YZQ0_BACCE/152-209
C2Z358_BACCE/147-204
C2Z5E5_BACCE/132-189
C2Z674_BACCE/149-206
C2Z7P7_BACCE/148-205
C2Z9I8_BACCE/122-178
C2ZA74_BACCE/529-585
C2ZDG2_BACCE/9-51
C2ZFQ1_BACCE/126-183
C2ZFV4_BACCE/152-209
C2ZJR0_BACCE/147-204
C2ZM11_BACCE/132-189
C2ZMX2_BACCE/132-189
C2ZP61_BACCE/148-205
C2ZRP7_BACCE/529-585
C2ZV10_BACCE/9-51
C2ZXA1_BACCE/126-183
C2ZXF5_BACCE/152-209
C2ZYG7_BACCE/122-178
C3A0C3_BACMY/148-205
C3A1C0_BACMY/147-204
C3A2B4_BACMY/96-153
C3A3J5_BACMY/132-189
C3A4B2_BACMY/149-206
C3A5G5_BACMY/148-205
C3A800_BACMY/529-585
C3A8I9_BACMY/151-208
C3A9C0_BACMY/291-348
C3ABH1_BACMY/9-66
C3ADT1_BACMY/126-183
C3ADY2_BACMY/152-209
C3AEM6_BACMY/228-284
C3AF23_BACMY/122-178
C3AGI9_BACMY/150-207
C3AI43_BACMY/136-192
C3AJI4_BACMY/146-203
C3AK45_BACMY/149-206
C3AKD1_BACMY/120-177
C3AL44_BACMY/516-572
C3AL88_BACMY/148-205
C3AMU9_BACMY/26-82
C3AR95_BACMY/9-66
C3ASG4_BACMY/2-59
C3ATI7_BACMY/126-183
C3ATP8_BACMY/152-209
C3AWJ7_BACMY/151-207
C3AWQ2_BACMY/138-195
C3AYC3_BACMY/150-207
C3B1A9_BACMY/146-203
C3B1G8_BACMY/1-48
C3B210_BACMY/149-206
C3B296_BACMY/120-177
C3B363_BACMY/148-205
C3B3A1_BACMY/516-572
C3B3X0_BACMY/138-195
C3B534_BACMY/26-82
C3B8J3_BACMY/1-44
C3B9S1_BACMY/2-59
C3BB27_BACMY/126-183
C3BBE7_BACMY/152-209
C3BD06_BACMY/160-216
C3BDP4_BACMY/136-192
C3BET8_9BACI/150-207
C3BGJ6_9BACI/136-192
C3BI15_9BACI/146-203
C3BI78_9BACI/1-48
C3BIQ1_9BACI/149-206
C3BJ54_9BACI/120-177
C3BJY8_9BACI/376-432
C3BK31_9BACI/148-205
C3BL03_9BACI/138-195
C3BLS9_9BACI/119-175
C3BQL5_9BACI/9-66
C3BRW3_9BACI/2-59
C3BSZ1_9BACI/126-183
C3BT42_9BACI/152-209
C3BVR1_9BACI/508-563
C3BWN6_BACTU/148-205
C3BZU7_BACTU/140-197
C3C0Q3_BACTU/149-206
C3C1W9_BACTU/148-205
C3C2Q2_BACTU/7-64
C3C4E2_BACTU/119-175
C3C8K5_BACTU/9-66
C3CAW9_BACTU/126-183
C3CB29_BACTU/152-209
C3CBE9_BACTU/140-186
C3CE57_BACTU/141-189
C3CGA6_BACTU/142-199
C3CH55_BACTU/149-206
C3CIE0_BACTU/144-201
C3CIY5_BACTU/2-59
C3CM79_BACTU/289-346
C3CPT3_BACTU/9-66
C3CRM4_BACTU/146-203
C3CS80_BACTU/126-183
C3CSD7_BACTU/152-209
C3CSP4_BACTU/529-585
C3CSQ3_BACTU/167-223
C3CX49_BACTU/141-189
C3CZ62_BACTU/142-199
C3D012_BACTU/149-206
C3D193_BACTU/144-201
C3D3U9_BACTU/529-585
C3D5B1_BACTU/289-346
C3D7S5_BACTU/9-66
C3D9H0_BACTU/146-203
C3DA43_BACTU/126-183
C3DAA0_BACTU/152-209
C3DBK7_BACTU/2-59
C3DCH7_BACTU/167-223
C3DD67_BACTU/143-189
C3DHD0_BACTS/135-176
C3DJA0_BACTS/144-201
C3DJZ9_BACTS/2-59
C3DNB3_BACTS/289-346
C3DQT5_BACTS/141-189
C3DQX7_BACTS/9-66
C3DSN6_BACTS/146-203
C3DSV9_BACTS/141-189
C3DTD2_BACTS/126-183
C3DTJ2_BACTS/152-209
C3DTV5_BACTS/143-189
C3DUY7_BACTS/179-227
C3DW21_BACTS/65-121
C3DW52_BACTS/132-189
C3DWZ5_BACTS/22-79
C3DZL4_BACTU/137-207
C3DZP2_BACTU/146-203
C3E127_BACTU/142-199
C3E1U0_BACTU/149-206
C3E2X6_BACTU/127-184
C3E3M4_BACTU/2-59
C3E3Q1_BACTU/474-530
C3E975_BACTU/9-66
C3EAV5_BACTU/146-203
C3EBJ7_BACTU/126-183
C3EBQ4_BACTU/152-209
C3EED9_BACTU/141-189
C3EIC1_BACTK/142-199
C3EJ65_BACTK/149-206
C3EKB7_BACTK/148-205
C3EKW4_BACTK/1-56
C3EMQ0_BACTK/436-493
C3ER96_BACTK/9-66
C3ETK7_BACTK/126-183
C3ETR4_BACTK/152-209
C3EUC3_BACTK/143-189
C3EW08_BACTU/148-205
C3EZ48_BACTU/132-189
C3EZZ8_BACTU/149-206
C3F180_BACTU/146-203
C3F3P5_BACTU/1-31
C3F7P9_BACTU/9-66
C3FA47_BACTU/126-183
C3FAA9_BACTU/152-209
C3FBX7_BACTU/440-496
C3FC52_BACTU/140-186
C3FDZ3_BACTU/147-204
C3FFN4_BACTB/141-189
C3FHP2_BACTB/142-199
C3FII9_BACTB/149-206
C3FJS1_BACTB/144-201
C3FM95_BACTB/529-585
C3FNQ3_BACTB/289-346
C3FR59_BACTB/9-66
C3FSV2_BACTB/146-203
C3FTH0_BACTB/126-183
C3FTM7_BACTB/152-209
C3FUY4_BACTB/143-189
C3FV33_BACTB/167-223
C3FV96_BACTB/2-59
C3G0G6_BACTU/132-189
C3G1A6_BACTU/149-206
C3G2J5_BACTU/146-203
C3G8U5_BACTU/9-66
C3GB54_BACTU/126-183
C3GBB3_BACTU/152-209
C3GD90_BACTU/148-205
C3GGB3_BACTU/140-197
C3GIG4_BACTU/146-203
C3GKZ1_BACTU/62-117
C3GPM9_BACTU/9-66
C3GS44_BACTU/152-209
C3GUX7_BACTU/149-206
C3GW80_BACTU/156-213
C3GXE6_BACTU/142-199
C3GYJ1_BACTU/140-197
C3GZD6_BACTU/149-206
C3H0K8_BACTU/148-205
C3H157_BACTU/2-59
C3H6X8_BACTU/9-66
C3H952_BACTU/151-208
C3H9G8_BACTU/126-183
C3HBF4_BACTU/147-204
C3HBQ2_BACTU/529-585
C3HBV8_BACTU/474-530
C3HCQ9_BACTU/148-205
C3HFZ8_BACTU/140-197
C3HGT5_BACTU/149-206
C3HI31_BACTU/146-203
C3HKJ9_BACTU/124-180
C3HPE4_BACTU/9-66
C3HRQ4_BACTU/126-183
C3HRW3_BACTU/152-209
C3HS58_BACTU/147-204
C3HSA0_BACTU/529-585
C3HXX7_BACTU/135-192
C3HYU8_BACTU/199-247
C3HYY1_BACTU/132-189
C3I081_BACTU/147-204
C3I0C2_BACTU/144-201
C3I0W8_BACTU/2-59
C3I2Y5_BACTU/387-444
C3I4K2_BACTU/10-67
C3I6T4_BACTU/9-66
C3I8K9_BACTU/146-203
C3I982_BACTU/126-183
C3I9D8_BACTU/152-209
C3IGZ9_BACTU/135-192
C3IHU5_BACTU/132-189
C3IJ15_BACTU/144-201
C3IJM4_BACTU/2-59
C3ILD3_BACTU/529-585
C3IMA6_BACTU/141-189
C3IMU9_BACTU/284-341
C3IQ03_BACTU/9-66
C3IS92_BACTU/126-183
C3ISF1_BACTU/152-209
C3IUH4_BACTU/141-189
C3JBF9_9PORP/129-186
C3JDE1_RHOER/143-200
C3JDH4_RHOER/145-202
C3JDJ0_RHOER/831-888
C3JE81_RHOER/146-203
C3JEA2_RHOER/853-910
C3JEC1_RHOER/720-776
C3JEC2_RHOER/709-766
C3JF13_RHOER/224-281
C3JF85_RHOER/1-48
C3JFP5_RHOER/404-461
C3JG84_RHOER/157-214
C3JGT8_RHOER/156-213
C3JHR0_RHOER/26-76
C3JI99_RHOER/148-205
C3JIS1_RHOER/154-211
C3JJK9_RHOER/164-221
C3JKK8_RHOER/731-788
C3JKR5_RHOER/150-207
C3JLY2_RHOER/303-360
C3JM76_RHOER/228-285
C3JMT5_RHOER/813-870
C3JNC7_RHOER/354-410
C3JNJ3_RHOER/163-220
C3JNT6_RHOER/746-803
C3JP02_RHOER/7-53
C3JP03_RHOER/146-200
C3JP71_RHOER/142-199
C3JQB5_RHOER/291-348
C3JQQ3_RHOER/222-278
C3JRN6_RHOER/155-212
C3JSI2_RHOER/154-211
C3JT76_RHOER/152-209
C3JU17_RHOER/174-231
C3JUJ7_RHOER/153-210
C3JUK9_RHOER/820-877
C3JVF4_RHOER/153-210
C3JVJ9_RHOER/159-216
C3JVR1_RHOER/147-198
C3JW26_RHOER/141-198
C3JX45_RHOER/147-204
C3JZ03_PSEFS/204-261
C3K081_PSEFS/26-83
C3K0G8_PSEFS/152-209
C3K1V3_PSEFS/766-823
C3K2E5_PSEFS/173-230
C3K318_PSEFS/146-203
C3K4X0_PSEFS/151-208
C3K5C3_PSEFS/147-204
C3K631_PSEFS/190-246
C3K7A1_PSEFS/433-490
C3K7F4_PSEFS/191-248
C3K7K1_PSEFS/145-202
C3K7S2_PSEFS/145-202
C3K7T1_PSEFS/146-203
C3K8H7_PSEFS/151-207
C3K949_PSEFS/143-200
C3K952_PSEFS/146-203
C3K9E1_PSEFS/161-217
C3K9G6_PSEFS/158-215
C3KA99_PSEFS/261-318
C3KB26_PSEFS/151-207
C3KBP0_PSEFS/170-227
C3KBX2_PSEFS/845-902
C3KBZ3_PSEFS/147-204
C3KC11_PSEFS/194-250
C3KC80_PSEFS/160-217
C3KDG5_PSEFS/150-207
C3KL51_RHISN/158-215
C3KLL1_RHISN/159-215
C3KLL2_RHISN/184-241
C3KLL3_RHISN/189-244
C3KML5_RHISN/242-298
C3KMY2_RHISN/300-357
C3KN90_RHISN/135-192
C3KNN4_RHISN/186-240
C3KRE9_RHISN/161-218
C3KRY5_RHISN/188-244
C3KS42_CLOB6/150-207
C3KUP5_CLOB6/153-210
C3KVV5_CLOB6/800-856
C3L7F9_BACAC/149-206
C3L7U4_BACAC/9-66
C3L9L9_BACAC/146-203
C3LFM6_BACAC/137-194
C3LGL7_BACAC/152-209
C3LJK2_BACAC/146-203
C3LLQ9_VIBCM/146-203
C3LLX3_VIBCM/152-209
C3LMX8_VIBCM/524-581
C3LRC7_VIBCM/152-209
C3LRY1_VIBCM/200-257
C3LSD0_VIBCM/147-204
C3LU42_VIBCM/850-907
C3LVT9_VIBCM/144-201
C3LVU7_VIBCM/142-199
C3LWF2_VIBCM/185-242
C3LWL6_VIBCM/156-213
C3LWZ0_VIBCM/226-283
C3LZX4_VIBC3/146-203
C3M717_VIBC3/217-274
C3M8G2_HAMD5/17-74
C3M8G3_HAMD5/136-193
C3M934_RHISN/185-241
C3MAM4_RHISN/182-239
C3MDD5_RHISN/178-235
C3ME31_RHISN/311-366
C3MF59_RHISN/129-183
C3MFT3_RHISN/149-206
C3MG09_RHISN/183-239
C3MG10_RHISN/182-239
C3MGX0_RHISN/182-239
C3MGX1_RHISN/193-250
C3MH92_RHISN/147-204
C3NQ30_VIBCJ/521-578
C3NR24_VIBCJ/152-209
C3NR82_VIBCJ/146-203
C3NRH7_VIBCJ/200-257
C3NS44_VIBCJ/152-209
C3NUI4_VIBCJ/147-204
C3NWB2_VIBCJ/182-239
C3NWV7_VIBCJ/142-199
C3NWW6_VIBCJ/144-201
C3NYJ6_VIBCJ/836-893
C3NYP0_VIBCJ/226-283
C3NZ07_VIBCJ/146-203
C3P2B2_BACAA/137-194
C3P2H1_BACAA/152-209
C3P533_BACAA/146-203
C3P6M4_BACAA/149-206
C3P8Y3_BACAA/146-203
C3PA83_BACAA/9-66
C3PE96_CORA7/155-211
C3PGF7_CORA7/139-196
C3PHX2_CORA7/154-211
C3PIT2_CORA7/215-272
C3PJF9_CORA7/151-200
C3PKA6_CORA7/149-206
C3PKE5_CORA7/142-199
C3PL63_CORA7/143-193
C3PL83_CORA7/156-213
C3PXW4_9BACE/198-254
C3PZD7_9BACE/511-562
C3Q0B2_9BACE/131-188
C3Q156_9BACE/124-171
C3Q6J6_9BACE/138-195
C3Q7Z8_9BACE/146-203
C3QBG8_9BACE/151-208
C3QGA6_9BACE/194-251
C3QIM4_9BACE/191-247
C3QJI5_9BACE/132-189
C3QK42_9BACE/132-189
C3QLF4_9BACE/276-328
C3QMC8_9BACE/193-249
C3QMW8_9BACE/141-189
C3QPU5_9BACE/149-206
C3QQ50_9BACE/146-203
C3QYI5_9BACE/132-189
C3R1G9_9BACE/190-247
C3R248_9BACE/194-251
C3R2L4_9BACE/132-189
C3R3B7_9BACE/275-328
C3R4W7_9BACE/131-188
C3R5V3_9BACE/511-562
C3R689_9BACE/124-171
C3R9I7_9BACE/192-248
C3RC46_9BACE/146-203
C3RFA5_9BACE/138-195
C3RKA3_9FIRM/6-63
C3RLD9_9FIRM/154-211
C3SCA6_ECOLX/145-202
C3SCH8_ECOLX/148-205
C3SEB2_ECOLX/150-207
C3SEB7_ECOLX/152-208
C3SEC0_ECOLX/152-208
C3SLZ2_ECOLX/135-192
C3SNM7_ECOLX/139-196
C3SNM8_ECOLX/139-196
C3SNR2_ECOLX/115-169
C3SNT7_ECOLX/113-170
C3SPW2_ECOLX/833-890
C3SWA2_ECOLX/169-217
C3SWA3_ECOLX/169-217
C3SWA5_ECOLX/169-217
C3T1K2_ECOLX/141-198
C3T3F2_ECOLX/151-208
C3T4Q7_ECOLX/135-192
C3T542_ECOLX/177-234
C3T552_ECOLX/147-204
C3TCU2_ECOLX/153-210
C3TKH2_ECOLX/168-225
C3TKH5_ECOLX/168-225
C3TNC2_ECOLX/27-80
C3TNC3_ECOLX/27-80
C3TNC5_ECOLX/27-80
C3TNL2_ECOLX/142-190
C3TNL3_ECOLX/142-190
C3TNL6_ECOLX/142-190
C3UMX4_9MICO/160-217
C3V9Z8_9PSED/145-202
C3VDJ4_ACIAI/176-233
C3VLV3_9ACTO/886-943
C3VLY0_9ACTO/886-943
C3VQ33_COMTE/324-381
C3WFR9_FUSMR/153-199
C3X459_OXAFO/4-61
C3X527_OXAFO/146-203
C3X6Z2_OXAFO/158-215
C3X7D7_OXAFO/145-202
C3X886_OXAFO/59-116
C3XB97_OXAFO/146-203
C4AND1_BURMA/190-247
C4ANF7_BURMA/146-203
C4ANQ3_BURMA/146-203
C4APX2_BURMA/173-230
C4APZ2_BURMA/214-270
C4AQ83_BURMA/176-232
C4AR74_BURMA/149-206
C4AR87_BURMA/163-220
C4AUE7_BURMA/306-360
C4AUP1_BURMA/147-204
C4AV28_BURMA/850-907
C4AW28_BURMA/147-204
C4AWH5_BURMA/144-201
C4AWN9_BURMA/121-178
C4AXZ8_BURMA/158-215
C4AYJ9_BURMA/177-234
C4AZG9_BURMA/165-222
C4AZZ3_BURMA/139-196
C4B128_BURMA/212-268
C4B130_BURMA/228-285
C4B7U0_PANAN/139-196
C4EYS2_HAEIF/146-203
C4F486_HAEIF/146-203
C4F7Q5_9ACTN/212-268
C4F977_9ACTN/398-453
C4F977_9ACTN/53-109
C4FDN1_9BIFI/162-218
C4FF92_9BIFI/163-219
C4FFF3_9BIFI/185-242
C4FFF6_9BIFI/98-142
C4FG00_9BIFI/159-216
C4FGL6_9BIFI/163-220
C4FTA5_9FIRM/146-203
C4FXD5_9FIRM/136-193
C4G1E4_ABIDE/152-204
C4G3B1_ABIDE/140-197
C4G3X9_ABIDE/460-516
C4G798_ABIDE/157-214
C4GA59_9FIRM/163-220
C4GAF8_9FIRM/148-195
C4GHV2_9NEIS/148-205
C4GZ44_YERPE/136-193
C4GZN3_YERPE/179-235
C4H0B5_YERPE/836-893
C4H0X6_YERPE/146-203
C4H3A3_YERPE/148-205
C4H466_YERPE/143-200
C4H5C5_YERPE/146-203
C4H6U7_YERPE/145-202
C4H7H5_YERPE/140-196
C4H7I5_YERPE/179-235
C4H8J6_YERPE/127-184
C4H8U1_YERPE/146-203
C4HCZ2_YERPE/148-205
C4HF78_YERPE/143-200
C4HFS5_YERPE/136-193
C4HH20_YERPE/836-893
C4HHB0_YERPE/140-196
C4HHC0_YERPE/179-235
C4HHU4_YERPE/146-203
C4HI54_YERPE/145-202
C4HKF9_YERPE/127-184
C4HL37_YERPE/146-203
C4HMC3_YERPE/179-235
C4HNE5_YERPE/146-203
C4HNL7_YERPE/147-204
C4HQW4_YERPE/146-203
C4HSW0_YERPE/148-205
C4HT72_YERPE/143-200
C4HU95_YERPE/147-204
C4HVW9_YERPE/130-186
C4HVX9_YERPE/179-235
C4HWY8_YERPE/127-184
C4HX82_YERPE/146-203
C4HXI9_YERPE/146-203
C4HY72_YERPE/145-202
C4I1F8_BURPS/256-313
C4I1G0_BURPS/212-268
C4I1X4_BURPS/190-247
C4I204_BURPS/146-203
C4I2B3_BURPS/146-203
C4I2G0_BURPS/176-232
C4I2I3_BURPS/173-230
C4I3B8_BURPS/158-215
C4I3F7_BURPS/146-203
C4I3H7_BURPS/173-230
C4I4E3_BURPS/854-911
C4I4I3_BURPS/152-209
C4I5H1_BURPS/151-208
C4I5I0_BURPS/163-220
C4I6J1_BURPS/144-201
C4I6Q5_BURPS/165-222
C4I736_BURPS/176-232
C4IB14_CLOBU/154-211
C4IBW4_CLOBU/154-211
C4IJ66_CLOBU/192-248
C4INB3_BRUAB/146-203
C4IQZ9_BRUAB/146-203
C4IR28_BRUAB/175-232
C4IR34_BRUAB/189-246
C4IU50_BRUAB/144-201
C4IW21_BRUAB/185-241
C4K4V0_HAMD5/171-227
C4K5B0_HAMD5/151-202
C4K5B1_HAMD5/17-74
C4K5F2_HAMD5/163-220
C4K5F8_HAMD5/146-198
C4K5K4_HAMD5/2-41
C4K5X5_HAMD5/126-183
C4K6F7_HAMD5/147-203
C4K6M3_HAMD5/164-220
C4K6Q5_HAMD5/166-222
C4K754_HAMD5/148-205
C4K7M9_HAMD5/157-214
C4K7T4_HAMD5/144-201
C4K8B5_HAMD5/16-73
C4K8B6_HAMD5/36-93
C4K8T6_HAMD5/146-203
C4K8V9_HAMD5/138-195
C4K8Y1_HAMD5/148-200
C4K984_THASP/151-208
C4KA06_THASP/175-232
C4KAM8_THASP/152-209
C4KBL1_THASP/145-202
C4KCK2_THASP/149-201
C4KCP6_THASP/139-196
C4KD43_THASP/149-206
C4KLT2_BURPS/158-215
C4KMT9_BURPS/147-204
C4KNI4_BURPS/306-360
C4KQN6_BURPS/149-206
C4KQQ0_BURPS/163-220
C4KQU0_BURPS/177-234
C4KUA2_BURPS/241-297
C4KWB3_BURPS/147-204
C4KWJ2_BURPS/121-178
C4L305_EXISA/145-202
C4L5Q6_EXISA/165-222
C4L799_TOLAT/838-895
C4L8Q9_TOLAT/170-226
C4LED9_TOLAT/203-259
C4LEZ1_TOLAT/147-204
C4LF73_TOLAT/236-293
C4LH96_CORK4/215-272
C4LHH3_CORK4/154-203
C4LKS4_CORK4/146-203
C4NFI3_9ACTO/161-218
C4NFI7_9ACTO/156-213
C4NFJ1_9ACTO/146-203
C4PCU2_SALTY/148-205
C4PDW8_SERPL/178-234
C4PDW9_SERPL/176-232
C4RAJ6_9PROT/196-253
C4RAL4_9ACTO/168-225
C4RAN1_9ACTO/205-260
C4RBJ1_9ACTO/151-208
C4RC10_9ACTO/26-88
C4RDR1_9ACTO/154-211
C4REN3_9ACTO/907-964
C4RET3_9ACTO/135-192
C4RET4_9ACTO/141-198
C4RFA0_9ACTO/165-222
C4RFX4_9ACTO/135-191
C4RFX5_9ACTO/751-808
C4RFX6_9ACTO/790-846
C4RG05_9ACTO/141-188
C4RG60_9ACTO/154-211
C4RGD0_9ACTO/155-211
C4RH59_9ACTO/148-200
C4RH96_9ACTO/146-196
C4RI73_9ACTO/147-204
C4RI90_9ACTO/153-205
C4RJ37_9ACTO/496-553
C4RJ91_9ACTO/157-214
C4RJG1_9ACTO/200-257
C4RJX8_9ACTO/858-914
C4RJZ1_9ACTO/148-210
C4RK78_9ACTO/89-146
C4RK79_9ACTO/134-190
C4RL20_9ACTO/433-489
C4RL86_9ACTO/155-212
C4RL90_9ACTO/158-215
C4RLN4_9ACTO/151-208
C4RM22_9ACTO/81-138
C4RMG4_9ACTO/162-219
C4RMU4_9ACTO/218-275
C4RMY6_9ACTO/156-213
C4RND9_9ACTO/188-245
C4RNF5_9ACTO/161-218
C4RNL2_9ACTO/892-949
C4RNM2_9ACTO/155-221
C4RP91_9ACTO/4-61
C4RQQ3_9ACTO/861-917
C4RQQ6_9ACTO/152-209
C4RQT0_9ACTO/206-263
C4RQY6_9ACTO/159-216
C4RWW5_YERBE/147-204
C4RX67_YERBE/149-205
C4RX87_YERBE/176-233
C4RYA9_YERBE/175-232
C4RYC2_YERBE/137-189
C4RZT0_YERBE/104-161
C4RZU0_YERBE/130-186
C4S029_YERBE/146-203
C4S0H4_YERBE/149-206
C4S2C8_YERBE/134-191
C4S4Y0_YERBE/154-211
C4S4Y1_YERBE/148-205
C4S4Y2_YERBE/148-205
C4S563_YERBE/148-205
C4S588_YERBE/136-193
C4S5C3_YERBE/146-203
C4S689_YERBE/143-200
C4S6B4_YERBE/172-229
C4S6C6_YERBE/179-235
C4S6K8_YERBE/836-893
C4S6M8_YERBE/147-204
C4S7E2_YERMO/143-200
C4S845_YERMO/143-200
C4S852_YERMO/147-204
C4S8V1_YERMO/179-235
C4S8W8_YERMO/130-186
C4S9A2_YERMO/170-227
C4S9E5_YERMO/172-229
C4S9H7_YERMO/147-204
C4S9K0_YERMO/127-184
C4S9U5_YERMO/55-111
C4SA89_YERMO/183-234
C4SD62_YERMO/148-205
C4SDN8_YERMO/163-220
C4SDN9_YERMO/148-205
C4SDP0_YERMO/155-211
C4SEA2_YERMO/114-171
C4SEL9_YERMO/119-184
C4SF83_YERMO/133-190
C4SFT2_YERMO/144-201
C4SG41_YERMO/149-205
C4SHS5_YERMO/134-191
C4SID6_YERMO/836-893
C4SIE3_YERMO/146-203
C4SJH6_YERFR/153-210
C4SL24_YERFR/146-202
C4SL33_YERFR/146-203
C4SM76_YERFR/121-178
C4SMY1_YERFR/131-188
C4SNU0_YERFR/134-191
C4SNU7_YERFR/120-176
C4SPE9_YERFR/148-205
C4SQG1_YERFR/836-893
C4SQV3_YERFR/130-186
C4SR70_YERFR/104-161
C4SR85_YERFR/178-234
C4SRV4_YERFR/147-204
C4STD9_YERFR/151-205
C4SUI1_YERFR/48-104
C4SUK5_YERFR/136-193
C4SVF9_YERFR/148-205
C4SVX3_YERFR/143-199
C4SW04_YERFR/148-194
C4SW23_YERFR/150-207
C4SW24_YERFR/149-202
C4SW34_YERFR/24-81
C4SXJ5_YERIN/143-200
C4SY98_YERIN/103-159
C4SYA7_YERIN/114-171
C4SYC2_YERIN/179-235
C4SYU7_YERIN/139-196
C4SZL6_YERIN/131-188
C4SZW9_YERIN/134-191
C4SZX8_YERIN/153-210
C4T0J6_YERIN/147-204
C4T0K2_YERIN/143-200
C4T130_YERIN/836-893
C4T1U5_YERIN/77-133
C4T2C0_YERIN/146-203
C4T411_YERIN/140-197
C4T4F7_YERIN/134-191
C4T4L7_YERIN/151-205
C4T4T8_YERIN/146-202
C4T4W8_YERIN/140-197
C4T5U1_YERIN/98-155
C4T5U2_YERIN/151-208
C4T723_YERIN/148-205
C4TR02_YERKR/158-199
C4TSU4_YERKR/151-205
C4TTE9_YERKR/148-205
C4TTR9_YERKR/106-163
C4TTS7_YERKR/130-186
C4TV25_YERKR/162-219
C4TVT9_YERKR/136-193
C4TWG6_YERKR/143-197
C4TWH3_YERKR/144-199
C4TXB1_YERKR/147-204
C4TXB8_YERKR/143-200
C4TZ06_YERKR/146-203
C4TZT1_YERKR/148-205
C4U101_YERKR/156-213
C4U1D1_YERKR/148-205
C4U1Q2_YERKR/146-203
C4U2A0_YERKR/836-893
C4U318_YERKR/114-171
C4U4A2_YERAL/127-184
C4U563_YERAL/711-768
C4U571_YERAL/146-203
C4U599_YERAL/1-38
C4U5V9_YERAL/3-58
C4U5W6_YERAL/130-186
C4U6A8_YERAL/147-204
C4U6W8_YERAL/169-226
C4U6X2_YERAL/164-220
C4U6X8_YERAL/78-135
C4U876_YERAL/151-205
C4U8G4_YERAL/161-213
C4U8H9_YERAL/1-56
C4UAR0_YERAL/170-227
C4UAS5_YERAL/139-196
C4UB72_YERAL/125-182
C4UBG8_YERAL/156-210
C4UBT7_YERAL/128-185
C4UBZ8_YERAL/124-181
C4UC01_YERAL/148-205
C4UC02_YERAL/148-205
C4UC03_YERAL/148-205
C4UC04_YERAL/148-205
C4UC05_YERAL/98-155
C4UCY2_YERAL/148-205
C4UD82_YERAL/98-155
C4UDT3_YERAL/143-200
C4UDT9_YERAL/147-204
C4UE13_YERAL/149-205
C4UE15_YERAL/152-209
C4UE62_YERAL/134-191
C4UED9_YERAL/171-228
C4UFZ6_YERRU/148-205
C4UH06_YERRU/836-893
C4UHU4_YERRU/105-161
C4UHZ2_YERRU/179-235
C4UJG9_YERRU/144-200
C4UJR3_YERRU/136-193
C4UKJ7_YERRU/1-31
C4UMF4_YERRU/172-229
C4UMM0_YERRU/146-203
C4UMU0_YERRU/116-171
C4UNR1_YERRU/134-191
C4UQH6_YERRO/130-186
C4UQI5_YERRO/133-190
C4UQK0_YERRO/178-234
C4URW8_YERRO/129-186
C4URW9_YERRO/102-158
C4US18_YERRO/136-193
C4US89_YERRO/114-171
C4UTL5_YERRO/148-205
C4UTL6_YERRO/148-205
C4UUP0_YERRO/836-893
C4UUT7_YERRO/148-205
C4UVR3_YERRO/147-204
C4UWZ6_YERRO/149-206
C4UX69_YERRO/174-231
C4UY11_YERRO/146-203
C4UYP5_YERRO/136-193
C4UZ23_YERRO/94-151
C4UZB5_YERRO/157-211
C4UZL5_YERRO/153-210
C4UZT0_YERRO/147-204
C4V052_YERRO/146-178
C4V054_YERRO/141-198
C4V1Z2_9FIRM/145-202
C4V5Y3_9FIRM/157-214
C4VKI5_9LACO/138-195
C4VPE3_9LACO/154-211
C4W7W2_STAWA/153-210
C4WAN2_STAWA/137-194
C4WD48_STAWA/144-201
C4WDJ5_STAWA/145-202
C4WH06_9RHIZ/175-232
C4WH13_9RHIZ/173-230
C4WI76_9RHIZ/163-220
C4WIJ8_9RHIZ/146-203
C4WLN3_9RHIZ/167-224
C4WMZ6_9RHIZ/188-244
C4WN70_9RHIZ/145-195
C4WP16_9RHIZ/188-245
C4WP92_9RHIZ/151-208
C4WQB8_9RHIZ/140-196
C4WQC0_9RHIZ/168-225
C4WYU6_KLEPN/131-187
C4WZ42_KLEPN/154-211
C4X043_KLEPN/141-198
C4X152_KLEPN/128-185
C4X1S8_KLEPN/833-890
C4X2X3_KLEPN/151-208
C4X2X4_KLEPN/148-205
C4X3E5_KLEPN/135-192
C4X459_KLEPN/858-914
C4X481_KLEPN/126-174
C4X4W1_KLEPN/144-200
C4X510_KLEPN/159-216
C4X5R1_KLEPN/114-171
C4X827_KLEPN/171-228
C4X834_KLEPN/142-197
C4X9Y7_KLEPN/153-210
C4XAI2_KLEPN/147-204
C4XAI4_KLEPN/177-234
C4XAJ1_KLEPN/135-192
C4XAP6_KLEPN/118-173
C4XAP8_KLEPN/137-190
C4XB04_KLEPN/139-196
C4XBC6_KLEPN/148-205
C4XCB5_KLEPN/171-227
C4XCY0_KLEPN/137-189
C4XCY2_KLEPN/118-173
C4XGR4_DESMR/155-207
C4XHP7_DESMR/155-207
C4XHQ1_DESMR/149-206
C4XMF2_DESMR/154-211
C4XN36_DESMR/191-248
C4XNR8_DESMR/151-208
C4XSZ8_DESMR/156-213
C4YVL3_9RICK/209-264
C4YZG8_9RICK/17-78
C4YZK2_9RICK/16-69
C4Z0C5_EUBE2/770-826
C4Z5D3_EUBE2/148-205
C4Z604_EUBE2/149-201
C4Z8X2_EUBR3/154-201
C4ZEG3_EUBR3/148-205
C4ZL17_THASP/146-203
C4ZL67_THASP/146-203
C4ZM15_THASP/150-207
C4ZNR1_THASP/150-207
C4ZNU7_THASP/148-205
C4ZQJ2_ECOBW/147-204
C4ZQJ4_ECOBW/177-234
C4ZQM5_ECOBW/135-192
C4ZRY1_ECOBW/153-210
C4ZT48_ECOBW/152-208
C4ZT49_ECOBW/100-157
C4ZTR5_ECOBW/153-210
C4ZU35_ECOBW/151-208
C4ZU60_ECOBW/148-205
C4ZUY3_ECOBW/147-204
C4ZVQ6_ECOBW/141-198
C4ZW54_ECOBW/113-170
C4ZW59_ECOBW/115-169
C4ZW67_ECOBW/139-196
C4ZXR1_ECOBW/135-192
C5A0C9_ECOBW/149-197
C5A8B6_BURGB/121-178
C5A8L8_BURGB/185-241
C5A924_BURGB/152-209
C5A948_BURGB/182-237
C5A9X2_BURGB/149-206
C5AAH8_BURGB/155-211
C5ADX8_BURGB/173-230
C5AEJ9_BURGB/147-204
C5AG44_BURGB/173-230
C5AG85_BURGB/171-228
C5AHN1_BURGB/4-61
C5AHN1_BURGB/77-134
C5AIA1_BURGB/146-203
C5AIS6_BURGB/174-230
C5AJ00_BURGB/219-276
C5AJF3_BURGB/436-493
C5AJT2_BURGB/174-231
C5AK35_BURGB/209-266
C5AK45_BURGB/146-203
C5AKB4_BURGB/145-202
C5AL44_BURGB/163-220
C5AL81_BURGB/141-198
C5ALF7_BURGB/154-211
C5AML8_BURGB/215-272
C5AMN1_BURGB/309-364
C5AMS2_BURGB/438-495
C5AMX9_BURGB/217-273
C5ANM9_BURGB/172-229
C5AQ96_METEA/160-217
C5AQW9_METEA/175-232
C5ARN0_METEA/156-212
C5ARN3_METEA/101-157
C5ARN4_METEA/156-213
C5ARZ2_METEA/417-473
C5ASP3_METEA/164-221
C5ASV6_METEA/101-157
C5ATJ1_METEA/147-204
C5AW72_METEA/546-603
C5AXH8_METEA/312-369
C5AYC0_METEA/146-203
C5AZ10_METEA/235-292
C5AZS6_METEA/139-196
C5AZZ5_METEA/139-196
C5B0C2_METEA/152-209
C5B1P0_METEA/140-197
C5B1X9_METEA/152-208
C5B206_METEA/423-480
C5B507_METEA/177-234
C5B579_METEA/202-259
C5B5L7_METEA/231-288
C5B5L8_METEA/200-257
C5B631_METEA/151-208
C5B7B5_EDWI9/152-209
C5B7G0_EDWI9/148-205
C5B957_EDWI9/840-897
C5BB54_EDWI9/136-193
C5BBE4_EDWI9/149-206
C5BDT8_EDWI9/156-213
C5BEC2_EDWI9/143-200
C5BG77_EDWI9/171-227
C5BH22_EDWI9/146-203
C5BI79_TERTT/241-298
C5BJQ2_TERTT/148-205
C5BKE1_TERTT/148-205
C5BLE0_TERTT/311-367
C5BMP4_TERTT/142-198
C5BMP5_TERTT/312-368
C5BQ96_TERTT/155-212
C5BSC1_TERTT/172-227
C5BUZ3_BEUC1/152-209
C5BV53_BEUC1/147-203
C5BVR1_BEUC1/158-214
C5BW93_BEUC1/140-197
C5BWA3_BEUC1/132-189
C5BWE1_BEUC1/157-214
C5BWG9_BEUC1/166-215
C5BWL0_BEUC1/152-209
C5BWN3_BEUC1/153-210
C5BWR6_BEUC1/144-200
C5BX32_BEUC1/6-63
C5BXQ1_BEUC1/155-212
C5BXQ9_BEUC1/849-906
C5BXV7_BEUC1/141-198
C5BY55_BEUC1/163-220
C5BYG7_BEUC1/164-221
C5BYM0_BEUC1/145-201
C5BYP8_BEUC1/831-887
C5BYR9_BEUC1/769-825
C5BZL1_BEUC1/307-364
C5BZU2_BEUC1/159-216
C5BZU7_BEUC1/169-226
C5C0C4_BEUC1/156-213
C5C0G8_BEUC1/784-841
C5C1K1_BEUC1/797-854
C5C1N9_BEUC1/813-867
C5C1R4_BEUC1/901-957
C5C2D2_BEUC1/153-205
C5C2T9_BEUC1/142-199
C5C3E5_BEUC1/138-195
C5C3G8_BEUC1/142-199
C5C474_BEUC1/161-218
C5C4C2_BEUC1/152-209
C5C4K4_BEUC1/267-320
C5C4K9_BEUC1/152-209
C5C4U8_BEUC1/153-210
C5C4X9_BEUC1/831-887
C5C5A3_BEUC1/154-211
C5C615_BEUC1/684-741
C5C639_BEUC1/149-206
C5C7G5_MICLC/155-212
C5C7H0_MICLC/165-222
C5C8Q1_MICLC/159-216
C5CBX2_MICLC/161-218
C5CC79_MICLC/169-226
C5CCY4_MICLC/145-202
C5CJZ9_VARPS/160-217
C5CKC0_VARPS/161-218
C5CL75_VARPS/301-356
C5CLD1_VARPS/217-274
C5CMQ0_VARPS/148-205
C5CN24_VARPS/200-257
C5CNH4_VARPS/180-237
C5CPU0_VARPS/150-207
C5CQ27_VARPS/240-297
C5CQ47_VARPS/265-322
C5CQX2_VARPS/199-256
C5CQZ4_VARPS/196-253
C5CR36_VARPS/128-185
C5CR82_VARPS/148-205
C5CT57_VARPS/160-219
C5CTH8_VARPS/953-1010
C5CTM1_VARPS/171-228
C5CTM4_VARPS/161-218
C5CV16_VARPS/97-154
C5CVQ5_VARPS/142-199
C5CVV3_VARPS/147-204
C5CWN3_VARPS/134-191
C5CWW4_VARPS/146-203
C5CXD9_VARPS/143-200
C5CXZ5_VARPS/286-343
C5CZ27_VARPS/180-236
C5CZM1_VARPS/142-198
C5CZM2_VARPS/141-197
C5D054_VARPS/171-228
C5D120_VARPS/195-252
C5D184_VARPS/155-211
C5D1G2_VARPS/154-211
C5D1P6_VARPS/301-357
C5D1V1_VARPS/210-267
C5D3Y5_GEOSW/135-192
C5D564_GEOSW/485-542
C5D5N0_GEOSW/9-66
C5D872_GEOSW/159-216
C5EAH0_BIFLI/185-242
C5EAK7_BIFLI/156-212
C5EB28_BIFLI/160-215
C5EB86_BIFLI/168-225
C5EC29_BIFLI/166-222
C5EHQ3_9FIRM/145-202
C5EKG9_9FIRM/194-249
C5EL07_9FIRM/763-818
C5EP23_9FIRM/193-249
C5EQK6_9FIRM/277-333
C5F2Y3_LACPA/138-195
C5F3Y1_LACPA/144-201
C5G5U6_9LACO/138-195
C5HV09_STRAT/852-906
C5IWV6_9PSED/146-203
C5L6V0_9ALVE/4-48
C5MYL8_STAA3/145-202
C5MZT6_STAA3/152-209
C5N577_STAA3/137-194
C5N6K2_STAA3/69-116
C5N6S8_STAA3/144-201
C5N7Y8_BURMA/390-444
C5N9I2_BURMA/212-268
C5N9I4_BURMA/256-313
C5NAW1_BURMA/144-201
C5NBK4_BURMA/173-230
C5NBY8_BURMA/157-213
C5NCQ5_BURMA/149-206
C5NDK4_BURMA/158-215
C5NES8_BURMA/147-204
C5NFT5_BURMA/147-204
C5NH39_BURMA/165-222
C5NIJ9_BURMA/146-203
C5NJ08_BURMA/121-178
C5NJN8_BURMA/163-220
C5NK32_BURMA/176-232
C5NK98_BURMA/139-196
C5NKL6_BURMA/173-230
C5NLN4_BURMA/827-884
C5NLY5_BURMA/176-232
C5NV86_9BACL/144-200
C5NWR5_9BACL/136-193
C5Q0C8_STAAU/137-194
C5Q2I9_STAAU/152-209
C5Q373_STAAU/145-202
C5Q5L8_STAAU/144-201
C5Q5W2_STAAU/132-179
C5Q6G7_STAEP/145-202
C5Q8W1_STAEP/137-194
C5QA10_STAEP/104-151
C5QA47_STAEP/144-201
C5QC61_STAEP/153-210
C5QLZ3_STAEP/148-205
C5QMN7_STAEP/153-210
C5QS54_STAEP/137-194
C5QTI3_STAEP/144-201
C5QUA5_STAEP/145-202
C5QWT5_STAEP/137-194
C5QY15_STAEP/104-151
C5QY53_STAEP/144-201
C5R090_STAEP/153-210
C5RZ45_9PAST/139-196
C5S478_9PAST/146-203
C5S4U1_9PAST/838-895
C5T0Q4_ACIDE/129-186
C5T0X1_ACIDE/140-191
C5T1Z3_ACIDE/146-203
C5T2A0_ACIDE/143-200
C5T319_ACIDE/115-177
C5T403_ACIDE/148-205
C5T4J0_ACIDE/175-232
C5T4L7_ACIDE/200-257
C5T7N3_ACIDE/236-293
C5T962_ACIDE/146-203
C5T9P3_ACIDE/146-203
C5T9S0_ACIDE/139-195
C5TA68_ACIDE/143-200
C5TJQ7_NEIFL/150-207
C5UV35_CLOBO/179-236
C5UXB4_CLOBO/770-825
C5VZE7_STRSE/136-193
C5VZJ5_STRSE/145-202
C5W0M4_ECOBB/147-204
C5W2G0_ECOBB/142-190
C5W2H8_ECOBB/23-77
C5W315_ECOBB/153-210
C5W3B8_ECOBB/153-210
C5W5F2_ECOBB/120-177
C5W662_ECOBB/152-208
C5W663_ECOBB/132-189
C5W6T3_ECOBB/151-208
C5W791_ECOBB/141-198
C5W9Z5_ECOBB/833-890
C5WA81_ECOBB/113-170
C5WA86_ECOBB/115-169
C5WA93_ECOBB/139-196
C5WAR2_ECOBB/135-192
C5WHZ9_STRDG/135-192
C5WIF6_STRDG/147-204
C5ZCM7_BURPS/157-213
C5ZE90_BURPS/147-204
C5ZEV0_BURPS/121-178
C5ZGL5_BURPS/158-215
C5ZHJ5_BURPS/147-204
C5ZI74_BURPS/302-356
C5ZK64_BURPS/149-206
C5ZK79_BURPS/163-220
C5ZKC2_BURPS/173-230
C5ZLC8_BURPS/149-206
C5ZLG6_BURPS/146-203
C5ZLI5_BURPS/173-230
C5ZMG0_BURPS/176-232
C5ZN79_BURPS/163-220
C5ZN87_BURPS/151-208
C5ZNU5_BURPS/139-196
C5ZNY2_BURPS/854-911
C5ZS61_BURPS/233-290
C5ZS64_BURPS/212-268
C5ZSV0_BURPS/223-280
C5ZSX8_BURPS/146-203
C5ZTM0_BURPS/146-203
C5ZTR4_BURPS/176-232
C5ZTT8_BURPS/173-230
C5ZU73_BURPS/165-222
C5ZUS4_BURPS/144-201
C6A6R2_BIFLB/173-230
C6A730_BIFLB/165-222
C6A8G7_BIFLB/163-220
C6A8N6_BIFLB/145-202
C6A8S9_BIFLB/144-201
C6AHC0_BIFAS/173-230
C6AHN8_BIFAS/165-222
C6AJ25_BIFAS/163-220
C6AJ94_BIFAS/145-202
C6AJD7_BIFAS/144-201
C6ANA6_AGGAN/838-895
C6AQ27_AGGAN/146-203
C6ARA9_RHILS/1-58
C6ARK5_RHILS/165-222
C6ASE1_RHILS/176-233
C6AT71_RHILS/177-234
C6AUJ8_RHILS/242-298
C6AVH5_RHILS/146-202
C6AVM3_RHILS/146-203
C6B001_RHILS/187-244
C6B0B1_RHILS/149-206
C6B0H2_RHILS/175-232
C6B0L0_RHILS/171-227
C6B164_RHILS/186-243
C6B1D0_RHILS/186-242
C6B1D1_RHILS/184-241
C6B1Q2_RHILS/310-369
C6B2N2_RHILS/180-237
C6B5N8_RHILS/160-216
C6B5P0_RHILS/141-197
C6B602_RHILS/114-142
C6B6A6_RHILS/145-196
C6B715_RHILS/148-205
C6B733_RHILS/154-211
C6B777_RHILS/138-195
C6B8E9_RHILS/800-857
C6B8S2_RHILS/175-230
C6B954_RHILS/142-198
C6B9E9_RHILS/141-198
C6B9S9_RHILS/199-256
C6B9V7_RHILS/187-243
C6B9X7_RHILS/292-349
C6BAP1_RHILS/147-204
C6BCC4_RALP1/155-212
C6BD89_RALP1/136-193
C6BG10_RALP1/154-211
C6BGB3_RALP1/151-208
C6BGI3_RALP1/145-193
C6BGI9_RALP1/169-225
C6BHG5_RALP1/149-206
C6BIJ7_RALP1/150-207
C6BIY2_RALP1/149-206
C6BJ14_RALP1/121-178
C6BJ98_RALP1/148-204
C6BJZ9_RALP1/130-187
C6BKJ4_RALP1/146-203
C6BLA0_RALP1/153-210
C6BLH5_RALP1/147-204
C6BLL9_RALP1/151-207
C6BLR8_RALP1/152-209
C6BMQ9_RALP1/150-206
C6BND5_RALP1/335-391
C6BNZ2_RALP1/146-203
C6BRY7_DESAD/341-399
C6BTX3_DESAD/152-209
C6BYT7_DESAD/343-400
C6C0G1_DESAD/151-208
C6C2Y6_DICDC/146-203
C6C4I8_DICDC/153-210
C6C6M7_DICDC/170-227
C6C961_DICDC/145-202
C6CBR1_DICDC/148-205
C6CD95_DICDC/151-207
C6CF24_DICZE/148-205
C6CG10_DICZE/177-233
C6CGD0_DICZE/152-209
C6CGT1_DICZE/149-206
C6CHZ3_DICZE/151-206
C6CI57_DICZE/145-200
C6CJL3_DICZE/135-192
C6CQP5_DICZE/148-205
C6CRA8_PAESJ/166-222
C6CRD5_PAESJ/621-678
C6CT58_PAESJ/136-193
C6CVK2_PAESJ/148-205
C6CVS2_PAESJ/166-223
C6CWJ3_PAESJ/170-227
C6CWQ2_PAESJ/10-66
C6CXC3_PAESJ/803-860
C6CYU1_PAESJ/143-200
C6CZA5_PAESJ/155-212
C6D0G6_PAESJ/157-214
C6D205_PAESJ/151-208
C6D3E7_PAESJ/158-215
C6D3K4_PAESJ/798-855
C6D5A1_PAESJ/177-234
C6D6X7_PAESJ/158-215
C6D755_PAESJ/176-233
C6D7K8_PAESJ/165-222
C6D9H2_PECCP/146-203
C6D9T4_PECCP/151-207
C6DBN8_PECCP/148-205
C6DD36_PECCP/152-209
C6DDA9_PECCP/177-233
C6DFI1_PECCP/119-176
C6DIG7_PECCP/175-231
C6DIX1_PECCP/149-206
C6DJ30_PECCP/153-210
C6DJL7_PECCP/148-202
C6DJL8_PECCP/142-199
C6DK54_PECCP/147-204
C6DKK0_PECCP/141-198
C6DMZ5_MYCTK/1068-1124
C6DRK0_MYCTK/169-226
C6DSD2_MYCTK/760-817
C6DSH6_MYCTK/1024-1081
C6DTM6_MYCTK/808-865
C6DWK3_MYCTK/819-875
C6DWQ1_MYCTK/152-209
C6DWT3_MYCTK/147-204
C6DZG5_GEOSM/150-207
C6E2Z1_GEOSM/149-206
C6E2Z2_GEOSM/149-206
C6E3E1_GEOSM/155-211
C6E836_GEOSM/147-204
C6EA07_ECOBD/151-208
C6EBB4_ECOBD/135-192
C6EBE5_ECOBD/177-234
C6EBE8_ECOBD/147-204
C6EBK4_ECOBD/132-189
C6EBK5_ECOBD/152-208
C6EDA0_ECOBD/135-192
C6EEG3_ECOBD/139-196
C6EEH3_ECOBD/115-169
C6EEH8_ECOBD/113-170
C6EGP3_ECOBD/153-210
C6EHH2_ECOBD/153-210
C6EKT1_ECOBD/147-204
C6EL99_ECOBD/141-198
C6ELR5_ECOBD/23-77
C6ELT6_ECOBD/126-174
C6GNI2_STRSX/135-192
C6GPL3_STRSX/136-193
C6GQ45_STRSX/145-202
C6GVT8_STRS4/145-202
C6GW21_STRS4/136-193
C6I025_9BACT/156-213
C6I1M0_9BACE/131-188
C6I487_9BACE/155-212
C6IBE7_9BACE/214-271
C6IBT0_9BACE/220-274
C6ICP5_9BACE/131-188
C6IDA3_9BACE/150-206
C6IH76_9BACE/132-189
C6IQY4_9BACE/150-207
C6IRV0_9BACE/194-251
C6IS42_9BACE/166-223
C6IS99_9BACE/132-189
C6IU25_9BACE/194-250
C6IUJ9_9BACE/275-328
C6IW92_9BACL/148-205
C6IWN8_9BACL/150-207
C6IY92_9BACL/273-330
C6IZD7_9BACL/184-241
C6J0Y6_9BACL/148-205
C6J153_9BACL/157-214
C6J1C5_9BACL/138-195
C6J1L5_9BACL/137-194
C6J1X6_9BACL/10-66
C6J2I4_9BACL/177-234
C6J7D2_9BACL/161-218
C6J7U2_9FIRM/283-337
C6JEG4_9FIRM/141-197
C6JEY3_9FIRM/26-68
C6JEY7_9FIRM/768-822
C6JLT1_FUSVA/147-194
C6JNC0_FUSVA/172-221
C6L861_PANAN/148-205
C6LGQ2_9FIRM/795-852
C6LHY4_9FIRM/458-514
C6LI51_9FIRM/148-202
C6LKF2_9FIRM/23-65
C6LLC0_9FIRM/668-724
C6M859_NEISI/150-207
C6MY59_9GAMM/203-259
C6MYM9_9GAMM/146-203
C6MZA9_9GAMM/204-261
C6MZB1_9GAMM/441-498
C6MZK7_9GAMM/137-194
C6N3U3_9GAMM/162-218
C6N6K9_9GAMM/197-254
C6N6R0_9GAMM/200-256
C6N7N3_9GAMM/1-47
C6PMI5_9CLOT/181-238
C6PMR7_9CLOT/758-815
C6PN74_9CLOT/819-876
C6PT50_9CLOT/157-214
C6PU22_9CLOT/33-76
C6PUF3_9CLOT/153-210
C6PXX2_9CLOT/143-200
C6PXX3_9CLOT/143-200
C6R1C4_9MICC/223-280
C6R3S1_9MICC/147-204
C6R696_9CORY/159-216
C6R698_9CORY/157-214
C6R731_9CORY/143-193
C6R797_9CORY/142-199
C6R7D9_9CORY/149-206
C6RAJ2_9CORY/175-232
C6RB31_9CORY/156-213
C6RBI9_9CORY/165-221
C6RBR4_9CORY/139-196
C6RCJ4_9CORY/215-272
C6RQN2_ACIRA/149-206
C6RSJ7_ACIRA/146-203
C6RTL9_VIBCH/152-209
C6RV22_VIBCH/198-255
C6RVH6_VIBCH/147-204
C6RWV0_VIBCH/521-578
C6RYU5_VIBCH/120-177
C6RZ01_VIBCH/148-205
C6RZH5_VIBCH/137-194
C6S0Y9_VIBCH/836-893
C6S130_VIBCH/153-210
C6S1E3_VIBCH/156-213
C6S1K1_VIBCH/171-228
C6S235_VIBCH/142-199
C6S770_NEIML/150-207
C6SBK3_NEIME/150-207
C6SMG4_NEIME/150-207
C6SPE4_STRMN/135-192
C6SS18_STRMN/145-202
C6STS2_STRMN/154-211
C6TQM1_BURPS/158-215
C6TQZ4_BURPS/147-204
C6TS83_BURPS/306-360
C6TTT8_BURPS/149-206
C6TTV3_BURPS/163-220
C6TUC7_BURPS/177-234
C6TX90_BURPS/157-213
C6TZL5_BURPS/147-204
C6U0C1_BURPS/121-178
C6U1G9_BURPS/233-290
C6U1H2_BURPS/212-268
C6U1S6_BURPS/199-256
C6U1V5_BURPS/146-203
C6U264_BURPS/146-203
C6U2A9_BURPS/214-270
C6U2D2_BURPS/173-230
C6U384_BURPS/158-215
C6U3C5_BURPS/146-203
C6U3E5_BURPS/173-230
C6U4J8_BURPS/854-911
C6U4N5_BURPS/152-209
C6U619_BURPS/151-208
C6U630_BURPS/151-208
C6U6E0_BURPS/144-201
C6U6K5_BURPS/165-222
C6U7M4_BURPS/176-232
C6UAY3_ECOBR/142-190
C6UB01_ECOBR/23-77
C6UCC5_ECOBR/147-204
C6UFE5_ECOBR/153-210
C6UG90_ECOBR/153-210
C6UGF0_ECOBR/833-890
C6UGN3_ECOBR/113-170
C6UGN8_ECOBR/115-169
C6UGP6_ECOBR/139-196
C6UHZ2_ECOBR/135-192
C6UJZ8_ECOBR/98-155
C6ULK5_ECOBR/151-208
C6ULY7_ECOBR/152-208
C6ULY8_ECOBR/132-189
C6UMM8_ECOBR/141-198
C6UPW7_ECO5T/141-198
C6UQ55_ECO5T/152-208
C6UQ56_ECO5T/100-157
C6UQK7_ECO5T/153-210
C6US36_ECO5T/153-210
C6USG0_ECO5T/149-197
C6USH0_ECO5T/145-202
C6USH8_ECO5T/93-149
C6UVI4_ECO5T/833-890
C6UWK6_ECO5T/113-170
C6UWM0_ECO5T/115-169
C6UXE4_ECO5T/139-196
C6UXZ4_ECO5T/142-190
C6UY22_ECO5T/63-115
C6UY31_ECO5T/24-77
C6UYB7_ECO5T/147-204
C6UYB9_ECO5T/177-234
C6UYF4_ECO5T/135-192
C6UYQ9_ECO5T/135-192
C6UYZ9_ECO5T/143-200
C6V071_ECO5T/147-204
C6V2S9_ECO5T/151-208
C6V2V4_ECO5T/148-205
C6V6E4_ECOBD/142-190
C6VBC8_ECOBD/833-890
C6VFE4_ECOBD/98-155
C6VPL5_LACPJ/152-209
C6VQR0_LACPJ/138-195
C6VST2_DYAFD/137-194
C6VTA1_DYAFD/204-260
C6VTD0_DYAFD/148-205
C6VTJ6_DYAFD/143-200
C6VU12_DYAFD/153-210
C6VVK2_DYAFD/150-207
C6VVP2_DYAFD/144-201
C6VXD5_DYAFD/162-218
C6VXG6_DYAFD/148-205
C6VY14_DYAFD/144-201
C6VYQ8_DYAFD/155-212
C6VYQ9_DYAFD/155-212
C6VYR0_DYAFD/148-205
C6VZM4_DYAFD/152-208
C6VZS6_DYAFD/149-206
C6VZS7_DYAFD/141-198
C6W0D8_DYAFD/146-203
C6W1C7_DYAFD/147-203
C6W1C9_DYAFD/147-204
C6W2U5_DYAFD/907-963
C6W2Z0_DYAFD/142-199
C6W346_DYAFD/156-213
C6W5G0_DYAFD/155-212
C6W5Q8_DYAFD/148-205
C6W645_DYAFD/146-203
C6W652_DYAFD/148-204
C6W653_DYAFD/148-205
C6W654_DYAFD/148-205
C6W868_ACTMD/1009-1065
C6W8M8_ACTMD/144-200
C6W8V4_ACTMD/845-899
C6W8X1_ACTMD/160-217
C6W964_ACTMD/905-958
C6WA05_ACTMD/153-210
C6WA06_ACTMD/150-207
C6WAZ4_ACTMD/126-183
C6WAZ5_ACTMD/144-200
C6WBD1_ACTMD/174-231
C6WBJ8_ACTMD/150-207
C6WC12_ACTMD/152-209
C6WCA3_ACTMD/886-943
C6WCT9_ACTMD/116-173
C6WDS6_ACTMD/147-204
C6WE86_ACTMD/187-234
C6WEB5_ACTMD/148-205
C6WEL4_ACTMD/186-243
C6WES7_ACTMD/152-209
C6WFF0_ACTMD/138-195
C6WFI3_ACTMD/777-834
C6WFM3_ACTMD/152-209
C6WFS9_ACTMD/153-210
C6WFX6_ACTMD/158-215
C6WGE1_ACTMD/149-206
C6WI29_ACTMD/144-201
C6WI46_ACTMD/147-209
C6WIC2_ACTMD/143-200
C6WIC9_ACTMD/218-275
C6WIE2_ACTMD/895-952
C6WIM5_ACTMD/152-209
C6WIN9_ACTMD/828-884
C6WIR5_ACTMD/193-249
C6WIW3_ACTMD/149-206
C6WJ94_ACTMD/726-783
C6WJD2_ACTMD/151-208
C6WJX4_ACTMD/151-208
C6WK66_ACTMD/149-205
C6WK85_ACTMD/328-374
C6WKF5_ACTMD/155-212
C6WLG2_ACTMD/154-211
C6WLI1_ACTMD/139-196
C6WLU0_ACTMD/153-210
C6WLV4_ACTMD/134-190
C6WMT1_ACTMD/811-867
C6WMV5_ACTMD/258-314
C6WN06_ACTMD/148-198
C6WNI8_ACTMD/147-200
C6WNW2_ACTMD/849-904
C6WNW5_ACTMD/148-200
C6WNY2_ACTMD/869-924
C6WP02_ACTMD/159-216
C6WP21_ACTMD/148-199
C6WQ76_ACTMD/1039-1095
C6WQ88_ACTMD/151-208
C6WQB7_ACTMD/409-465
C6WQN7_ACTMD/98-153
C6WR64_ACTMD/165-222
C6WRK9_ACTMD/145-202
C6WRN1_ACTMD/144-201
C6WRT2_ACTMD/156-213
C6WRZ9_ACTMD/151-208
C6WSD1_ACTMD/150-207
C6WSH7_ACTMD/151-208
C6WUU1_METML/149-206
C6WV69_METML/152-209
C6WVK1_METML/195-252
C6WVM6_METML/148-205
C6WWI0_METML/147-204
C6WWL3_METML/141-198
C6WXD7_METML/179-236
C6WXQ5_METML/199-256
C6X139_FLAB3/150-207
C6X3Z7_FLAB3/217-274
C6X491_FLAB3/153-210
C6X598_FLAB3/159-216
C6X5T4_FLAB3/151-208
C6X5T9_FLAB3/155-211
C6X5Y9_FLAB3/154-211
C6X6U0_METSD/201-258
C6XAG0_METSD/171-228
C6XAM7_METSD/252-308
C6XAP6_METSD/149-206
C6XAP8_METSD/146-203
C6XAR2_METSD/150-207
C6XCI2_METSD/143-200
C6XCU4_METSD/146-203
C6XDG8_METSD/142-199
C6XDH7_METSD/262-319
C6XDI5_METSD/141-197
C6XE37_METSD/148-205
C6XEN1_METSD/187-239
C6XFL3_LIBAP/171-228
C6XFL4_LIBAP/184-240
C6XJS4_HIRBI/157-214
C6XN41_HIRBI/186-243
C6XP68_HIRBI/836-893
C6XPJ3_HIRBI/178-235
C6XQ97_HIRBI/239-296
C6XUH9_PEDHD/147-204
C6XWN9_PEDHD/188-245
C6XYL1_PEDHD/87-144
C6Y0E4_PEDHD/189-245
C6Y109_PEDHD/160-217
C6Y2F0_PEDHD/143-200
C6Y3I6_PEDHD/204-261
C6Y3Z3_PEDHD/200-257
C6Y3Z5_PEDHD/201-257
C6YCL0_VIBCH/521-578
C6YEE3_VIBCH/159-216
C6YFC4_VIBCH/152-209
C6YGK8_VIBCH/185-242
C6YGS4_VIBCH/156-213
C6YGV0_VIBCH/855-912
C6YI26_VIBCH/144-201
C6YI35_VIBCH/142-199
C6YIU3_VIBCH/226-283
C6YJB1_VIBCH/152-209
C6YJW1_VIBCH/200-257
C6YL22_VIBCH/147-204
C6Z566_9BACE/191-248
C6Z5L0_9BACE/146-203
C6Z791_9BACE/146-203
C6Z7P5_9BACE/131-188
C6Z7R8_9BACE/481-538
C6Z936_9BACE/124-171
C6Z9Z0_9BACE/10-67
C6ZB29_9BACE/194-248
C6ZCQ9_9ACTO/365-421
C6ZCR5_9ACTO/856-912
C6ZEX9_9ACTO/145-202
C7BGY9_PHOAA/145-202
C7BIW8_PHOAA/836-893
C7BJ56_PHOAA/185-242
C7BJ64_PHOAA/156-212
C7BMU9_PHOAA/165-222
C7BMV0_PHOAA/214-271
C7BMX1_PHOAA/147-203
C7BMX2_PHOAA/148-204
C7BMX3_PHOAA/151-205
C7BN59_PHOAA/156-213
C7BN65_PHOAA/156-213
C7BN66_PHOAA/154-210
C7BN67_PHOAA/151-208
C7BN68_PHOAA/147-203
C7BN69_PHOAA/150-207
C7BN70_PHOAA/152-209
C7BN81_PHOAA/153-209
C7BPK9_PHOAA/137-192
C7BRT2_PHOAA/148-205
C7BU28_PHOAA/142-199
C7C553_9ENTR/137-194
C7C5C8_9ENTR/143-200
C7C7N1_METED/101-157
C7C853_METED/139-196
C7C9C0_METED/417-473
C7CBB5_METED/575-632
C7CBW1_METED/312-369
C7CCW6_METED/146-203
C7CDQ3_METED/237-294
C7CEJ1_METED/139-196
C7CG73_METED/139-196
C7CGY6_METED/152-209
C7CHA8_METED/423-480
C7CHZ5_METED/152-208
C7CJN4_METED/322-379
C7CKH6_METED/160-217
C7CKR6_METED/175-232
C7CLW1_METED/156-212
C7CLW5_METED/152-208
C7CLW6_METED/156-213
C7CMV2_METED/164-221
C7CNI0_ENTFA/146-203
C7CPY9_ENTFA/134-191
C7CQ89_ENTFA/251-307
C7CXR3_ENTFA/251-307
C7CZI3_ENTFA/146-203
C7D5F8_9RHOB/183-240
C7D5G3_9RHOB/141-198
C7D7H9_9RHOB/172-229
C7D7N0_9RHOB/146-203
C7DEL9_9RHOB/144-201
C7DFS7_9RHOB/143-200
C7FFI1_AERHY/9-66
C7G988_9FIRM/197-253
C7GCL7_9FIRM/148-205
C7GEZ1_9FIRM/153-203
C7H1J4_9FIRM/140-197
C7H4E9_9FIRM/765-804
C7H9V8_9FIRM/439-496
C7HF94_CLOTM/152-209
C7HSZ5_9FIRM/135-192
C7IQM5_THEET/196-251
C7IR15_THEET/139-196
C7IRX1_THEET/79-136
C7IVG3_THEET/189-246
C7JB35_ACEP3/236-293
C7JCY4_ACEP3/299-354
C7JF58_ACEP3/231-288
C7JJT5_ACEPA/236-293
C7JKL1_ACEPA/299-354
C7JQX2_ACEPA/231-288
C7JU03_ACEPA/236-293
C7JUS9_ACEPA/299-354
C7K037_ACEPA/231-288
C7K2V5_ACEPA/231-288
C7K495_ACEPA/236-293
C7K521_ACEPA/299-354
C7KC24_ACEPA/231-288
C7KDG4_ACEPA/236-293
C7KE90_ACEPA/299-354
C7KLE0_ACEPA/231-288
C7KMT0_ACEPA/236-293
C7KNK6_ACEPA/299-354
C7KVQ3_ACEPA/231-288
C7KX45_ACEPA/236-293
C7KXX1_ACEPA/299-354
C7L5H9_ACEPA/231-288
C7L6N2_ACEPA/236-293
C7L7P5_ACEPA/299-354
C7LFP6_BRUMC/172-229
C7LG17_BRUMC/146-203
C7LG41_BRUMC/146-203
C7LGP6_BRUMC/144-201
C7LGW9_BRUMC/187-244
C7LHQ7_BRUMC/185-241
C7LND2_DESBD/151-206
C7LP78_DESBD/311-362
C7LQC4_DESBD/377-431
C7LQH4_DESBD/155-212
C7LQR5_DESBD/371-424
C7LQS2_DESBD/152-207
C7LSF4_DESBD/244-299
C7LUF3_DESBD/138-195
C7LUR5_DESBD/268-325
C7LXA3_DESBD/151-207
C7LXA4_DESBD/152-205
C7M061_ACIFD/148-204
C7M1Y7_ACIFD/140-197
C7M251_ACIFD/153-209
C7M2R6_ACIFD/133-189
C7M4C6_CAPOD/877-921
C7M4D4_CAPOD/162-218
C7M954_CAPOD/171-228
C7MBP9_BRAFD/158-215
C7MBS7_BRAFD/147-204
C7MC01_BRAFD/148-197
C7MDJ6_BRAFD/141-198
C7ME46_BRAFD/161-218
C7MF15_BRAFD/149-206
C7MG00_BRAFD/193-250
C7MG58_BRAFD/152-209
C7MI23_BRAFD/176-233
C7MI73_BRAFD/148-205
C7MKY4_CRYCD/501-558
C7ML66_CRYCD/474-529
C7ML73_CRYCD/453-509
C7ML75_CRYCD/406-463
C7ML83_CRYCD/440-495
C7ML93_CRYCD/397-454
C7MLH5_CRYCD/546-603
C7MLQ9_CRYCD/194-251
C7MLV1_CRYCD/485-541
C7MLZ6_CRYCD/477-533
C7MME7_CRYCD/411-468
C7MMN7_CRYCD/260-315
C7MN84_CRYCD/150-207
C7MNS7_CRYCD/433-490
C7MP66_CRYCD/412-469
C7MPC0_CRYCD/151-208
C7MR49_SACVD/772-829
C7MRK0_SACVD/159-216
C7MRN1_SACVD/171-228
C7MRP9_SACVD/157-214
C7MS06_SACVD/151-208
C7MS37_SACVD/150-207
C7MS85_SACVD/149-206
C7MSU1_SACVD/145-202
C7MU17_SACVD/134-190
C7MU29_SACVD/166-223
C7MUJ2_SACVD/171-228
C7MUZ3_SACVD/832-889
C7MVE7_SACVD/866-922
C7MX51_SACVD/793-848
C7MXL4_SACVD/148-205
C7MZL9_SACVD/152-209
C7MZN4_SACVD/259-315
C7MZN8_SACVD/156-213
C7MZT9_SACVD/141-197
C7N0S8_SLAHD/260-317
C7N161_SLAHD/443-498
C7N196_SLAHD/478-534
C7N1A4_SLAHD/407-464
C7N1P1_SLAHD/438-494
C7N221_SLAHD/459-516
C7N2C9_SLAHD/368-425
C7N2J8_SLAHD/195-252
C7N2K0_SLAHD/418-475
C7N3G5_SLAHD/441-498
C7N3L1_SLAHD/447-503
C7N3M6_SLAHD/450-506
C7N3S8_SLAHD/451-507
C7N3Z9_SLAHD/457-514
C7N5K7_SLAHD/454-511
C7N5U4_SLAHD/260-315
C7N5W2_SLAHD/430-487
C7N619_SLAHD/399-456
C7N6Z5_SLAHD/428-485
C7N743_SLAHD/423-480
C7N7C7_SLAHD/196-253
C7N7Q7_SLAHD/137-194
C7N860_SLAHD/462-517
C7NEV7_KYTSD/154-203
C7NF84_KYTSD/156-213
C7NIW6_KYTSD/138-195
C7NJ83_KYTSD/145-204
C7NKJ2_KYTSD/159-216
C7NKN7_KYTSD/165-222
C7NLM1_KYTSD/162-219
C7P9T8_CHIPD/154-211
C7P9Z1_CHIPD/148-205
C7PBX5_CHIPD/190-247
C7PCU2_CHIPD/151-208
C7PCW2_CHIPD/136-193
C7PDL7_CHIPD/147-204
C7PDQ0_CHIPD/148-205
C7PDU3_CHIPD/155-211
C7PEC4_CHIPD/146-202
C7PF69_CHIPD/147-204
C7PFB3_CHIPD/153-209
C7PFX4_CHIPD/9-57
C7PGB6_CHIPD/147-204
C7PGE6_CHIPD/144-201
C7PGM2_CHIPD/150-207
C7PGN8_CHIPD/154-210
C7PJ39_CHIPD/543-597
C7PJC5_CHIPD/145-202
C7PLV7_CHIPD/162-219
C7PML6_CHIPD/171-228
C7PMV2_CHIPD/153-210
C7PPD5_CHIPD/162-219
C7PPY4_CHIPD/158-213
C7PQY9_CHIPD/897-953
C7PR37_CHIPD/192-249
C7PRP4_CHIPD/144-201
C7PS63_CHIPD/153-209
C7PSV1_CHIPD/134-190
C7PT13_CHIPD/158-214
C7PTN7_CHIPD/546-599
C7PUZ6_CHIPD/155-212
C7PW70_CATAD/145-197
C7PW86_CATAD/617-673
C7PWX8_CATAD/171-228
C7PX20_CATAD/178-235
C7PX21_CATAD/173-230
C7PY87_CATAD/160-217
C7PYZ0_CATAD/148-200
C7PZ16_CATAD/148-210
C7PZ17_CATAD/161-218
C7PZ62_CATAD/166-223
C7PZ70_CATAD/127-184
C7PZB5_CATAD/153-210
C7PZC4_CATAD/292-349
C7PZI3_CATAD/359-416
C7PZQ6_CATAD/909-962
C7Q058_CATAD/186-243
C7Q0S0_CATAD/145-202
C7Q1E7_CATAD/801-857
C7Q1S2_CATAD/169-225
C7Q3M0_CATAD/929-986
C7Q3M8_CATAD/158-215
C7Q3P5_CATAD/146-203
C7Q3V5_CATAD/153-210
C7Q428_CATAD/152-209
C7Q479_CATAD/139-195
C7Q4D3_CATAD/145-202
C7Q4F3_CATAD/13-67
C7Q4U6_CATAD/866-923
C7Q4V7_CATAD/277-334
C7Q551_CATAD/279-330
C7Q5G6_CATAD/174-231
C7Q5S4_CATAD/855-912
C7Q656_CATAD/155-212
C7Q657_CATAD/1023-1080
C7Q6G6_CATAD/887-943
C7Q6G7_CATAD/845-901
C7Q6G8_CATAD/856-910
C7Q6M6_CATAD/154-211
C7Q6X6_CATAD/158-215
C7Q6Z1_CATAD/189-246
C7Q791_CATAD/147-197
C7Q8I5_CATAD/148-205
C7Q8S9_CATAD/264-321
C7Q8X7_CATAD/17-74
C7Q8X7_CATAD/89-145
C7Q938_CATAD/152-208
C7Q9E1_CATAD/138-195
C7Q9S2_CATAD/161-218
C7QAB6_CATAD/148-204
C7QAL5_CATAD/882-939
C7QAL7_CATAD/820-877
C7QAM0_CATAD/865-922
C7QAM8_CATAD/851-908
C7QAM9_CATAD/861-918
C7QBC2_CATAD/159-216
C7QBG0_CATAD/159-216
C7QBR8_CATAD/460-516
C7QBT7_CATAD/138-195
C7QC16_CATAD/941-996
C7QC31_CATAD/166-223
C7QCC9_CATAD/159-216
C7QCK0_CATAD/251-308
C7QCL9_CATAD/153-209
C7QDL5_CATAD/826-883
C7QE48_CATAD/158-215
C7QE79_CATAD/165-222
C7QEC1_CATAD/932-987
C7QEC6_CATAD/137-194
C7QEE6_CATAD/148-210
C7QEI0_CATAD/157-214
C7QER0_CATAD/56-98
C7QEX8_CATAD/364-421
C7QG31_CATAD/889-946
C7QGM1_CATAD/163-220
C7QGM6_CATAD/155-212
C7QGN4_CATAD/150-207
C7QGR9_CATAD/166-223
C7QHB0_CATAD/167-224
C7QHF1_CATAD/992-1049
C7QHJ1_CATAD/158-215
C7QHK9_CATAD/204-260
C7QI16_CATAD/935-992
C7QI48_CATAD/857-913
C7QI55_CATAD/847-904
C7QI57_CATAD/860-916
C7QI63_CATAD/143-200
C7QIK4_CATAD/272-329
C7QJ11_CATAD/152-204
C7QJ16_CATAD/150-199
C7QJI9_CATAD/194-250
C7QK21_CATAD/142-199
C7QK64_CATAD/153-210
C7QKM8_CATAD/1019-1075
C7QLG3_CYAP0/147-204
C7QMQ9_CYAP0/162-219
C7QN30_CYAP0/160-216
C7QSA4_CYAP0/153-210
C7QSX8_CYAP0/9-66
C7QV58_CYAP0/168-224
C7QVY8_CYAP0/157-214
C7QYK9_JONDD/17-74
C7QYR8_JONDD/137-194
C7QZV8_JONDD/166-223
C7R1A5_JONDD/155-212
C7R398_JONDD/160-217
C7R5B5_JONDD/139-196
C7R5H7_JONDD/160-217
C7R9E2_KANKD/103-160
C7RAS3_KANKD/146-203
C7RBI1_KANKD/148-205
C7RBW8_KANKD/151-208
C7REC7_ANAPD/131-188
C7RIB2_ANAPD/130-187
C7RIB5_ANAPD/135-192
C7RJ85_ACCPU/140-196
C7RK99_ACCPU/258-315
C7RKP7_ACCPU/151-208
C7RL93_ACCPU/838-895
C7RMN3_ACCPU/149-206
C7RN31_ACCPU/138-195
C7RPI0_ACCPU/139-196
C7RSC2_ACCPU/140-197
C7RUJ9_ACCPU/141-198
C7T9T6_LACRG/110-161
C7TBY9_LACRG/138-195
C7TDB2_LACRG/144-201
C7TGH9_LACRL/110-161
C7TIR0_LACRL/138-195
C7TJZ9_LACRL/144-201
C7U3F2_ENTFA/146-203
C7U4I8_ENTFA/134-191
C7U4T6_ENTFA/251-307
C7UBX5_ENTFA/129-186
C7UE03_ENTFA/251-307
C7UFA1_ENTFA/146-203
C7UJT6_ENTFA/146-203
C7UKY7_ENTFA/251-307
C7UTY0_ENTFA/251-307
C7UWX2_ENTFA/129-186
C7UZ62_ENTFA/146-203
C7UZW2_ENTFA/146-203
C7V1G0_ENTFA/251-307
C7V925_ENTFA/251-307
C7VEQ0_ENTFA/146-203
C7VGJ0_ENTFA/146-203
C7VLR2_ENTFA/251-307
C7VQM8_ENTFA/146-203
C7VR51_ENTFA/134-191
C7VRE7_ENTFA/251-307
C7VYD4_ENTFA/146-203
C7VZ64_ENTFA/251-307
C7W588_ENTFA/146-203
C7W6G6_ENTFA/251-307
C7WG70_ENTFA/251-307
C7WJ96_ENTFA/146-203
C7WRZ4_ENTFA/146-203
C7WSM9_ENTFA/134-191
C7WTB4_ENTFA/251-307
C7WVR0_ENTFA/134-191
C7WW12_ENTFA/251-307
C7WY18_ENTFA/146-203
C7X3L5_9PORP/189-246
C7X4Z6_9PORP/190-247
C7X6H0_9PORP/123-180
C7X8J7_9PORP/45-102
C7XDM0_9PORP/133-190
C7XET2_9PORP/131-188
C7XG47_9PORP/276-328
C7XX58_9LACO/144-176
C7XYG7_9LACO/138-195
C7Y0R3_9LACO/154-211
C7Y8Y6_ENTFA/146-203
C7YF38_ENTFA/251-307
C7ZS90_STAAU/152-209
C7ZWT1_STAAU/137-194
C7ZXZ8_STAAU/133-178
C7ZY71_STAAU/144-201
C7ZYC5_STAAU/145-202
C7ZZX7_STAAU/152-209
C8A3L9_STAAU/137-194
C8A525_STAAU/133-178
C8A596_STAAU/144-201
C8A5X1_STAAU/145-202
C8A8X6_STAAU/152-209
C8ABJ8_STAAU/137-194
C8AD02_STAAU/133-178
C8AD76_STAAU/144-201
C8ADB2_STAAU/145-202
C8AET9_STAAU/152-209
C8AJ84_STAAU/133-178
C8AJF7_STAAU/144-201
C8AKK8_STAAU/137-194
C8AL05_STAAU/145-202
C8AN58_STAAU/152-209
C8ARL5_STAAU/137-194
C8AT17_STAAU/133-178
C8AT89_STAAU/144-201
C8ATK4_STAAU/145-202
C8JU44_LISMO/105-162
C8JUI9_LISMO/162-219
C8K1D0_LISMO/146-203
C8K5P9_LISMO/162-219
C8KAR3_LISMO/146-203
C8KEF3_LISMO/162-219
C8KJT9_STAAU/137-194
C8KKA8_STAAU/152-209
C8KND1_STAAU/144-201
C8KNX7_STAAU/145-202
C8KPZ6_STAAU/137-194
C8KS05_STAAU/152-209
C8KVM5_STAAU/144-201
C8KVU8_STAAU/145-202
C8KW53_STAAU/106-153
C8L035_9PAST/838-895
C8L0A1_STAAU/145-202
C8L0H2_STAAU/144-201
C8L2U5_STAAU/132-179
C8L3W7_STAAU/137-194
C8L5S6_STAAU/152-209
C8L8V6_STAAU/132-179
C8L9D9_STAAU/145-202
C8LA40_STAAU/152-209
C8LB98_STAAU/137-194
C8LD40_STAAU/19-66
C8LDW4_STAAU/144-201
C8LG42_STAAU/145-202
C8LH10_STAAU/144-201
C8LH80_STAAU/132-179
C8LK90_STAAU/137-194
C8LN55_STAAU/152-209
C8LPG4_STAAU/145-202
C8LRF4_STAAU/132-179
C8LST4_STAAU/152-209
C8LV40_STAAU/144-201
C8LVL9_STAAU/137-194
C8LY52_STAAU/152-209
C8LZH0_STAAU/145-202
C8M0G9_STAAU/132-179
C8M0P0_STAAU/144-201
C8M2X1_STAAU/137-194
C8M4K2_STAAU/145-202
C8M5N8_STAAU/137-194
C8M7S7_STAAU/144-201
C8M8A2_STAAU/132-179
C8MA95_STAAU/152-209
C8MC73_STAAU/145-202
C8MCN2_STAAU/144-201
C8MFN3_STAAU/133-178
C8MHG3_STAAU/137-194
C8MI49_STAAU/152-209
C8MKG7_STAAU/137-194
C8ML44_STAAU/132-179
C8MLB7_STAAU/144-201
C8MLY8_STAAU/145-202
C8MQI8_STAAU/152-209
C8MSN4_STAAU/152-209
C8MUG6_STAAU/145-202
C8MWT3_STAAU/144-201
C8MX62_STAAU/132-179
C8MXM1_STAAU/137-194
C8N0D3_STAAU/145-202
C8N0G4_STAAU/144-201
C8N1H8_STAAU/132-179
C8N2M2_STAAU/152-209
C8N5P2_STAAU/137-194
C8NE29_9LACT/146-203
C8NGI0_9LACT/141-198
C8NJ19_9LACT/153-209
C8NJA7_COREF/149-206
C8NKA7_COREF/217-274
C8NKN6_COREF/160-217
C8NKX4_COREF/145-197
C8NL53_COREF/157-214
C8NM81_COREF/167-224
C8NN81_COREF/144-201
C8NQR0_COREF/667-723
C8NQS2_COREF/831-887
C8NQV7_COREF/152-208
C8P7E9_9LACO/152-209
C8PR39_9SPIO/183-238
C8PU10_9SPIO/118-163
C8PYD6_9GAMM/147-204
C8PZQ8_9GAMM/121-178
C8RQZ1_CORJE/154-211
C8RS23_CORJE/224-281
C8RT04_CORJE/137-194
C8RTR8_CORJE/152-209
C8RZ53_9RHOB/184-241
C8S075_9RHOB/181-237
C8S0Z1_9RHOB/208-264
C8S300_9RHOB/151-208
C8S4Y9_9RHOB/140-197
C8S580_9RHOB/162-219
C8SDP4_9RHIZ/155-212
C8SEN3_9RHIZ/153-210
C8SF28_9RHIZ/155-212
C8SFS0_9RHIZ/800-857
C8SGH5_9RHIZ/160-216
C8SGH7_9RHIZ/141-197
C8SJ73_9RHIZ/186-243
C8SJN9_9RHIZ/184-240
C8SKL5_9RHIZ/177-233
C8SKW4_9RHIZ/182-237
C8SL61_9RHIZ/150-207
C8SL94_9RHIZ/179-236
C8SNG6_9RHIZ/176-232
C8SP40_9RHIZ/186-243
C8SQN9_9RHIZ/152-209
C8SR28_9RHIZ/140-197
C8SSC3_9RHIZ/188-245
C8SSI5_9RHIZ/196-252
C8STK7_9RHIZ/451-508
C8STP9_9RHIZ/455-512
C8STV3_9RHIZ/192-249
C8STV4_9RHIZ/173-230
C8SUL7_9RHIZ/312-369
C8SVD3_9RHIZ/126-182
C8SVD5_9RHIZ/315-371
C8SVD9_9RHIZ/336-393
C8SVI7_9RHIZ/145-202
C8SVZ2_9RHIZ/177-234
C8SW08_9RHIZ/800-857
C8SXT2_KLEPR/131-187
C8SXX9_KLEPR/118-173
C8SXY1_KLEPR/136-187
C8SZA0_KLEPR/135-192
C8T1B1_KLEPR/89-146
C8T1Y7_KLEPR/159-216
C8T324_KLEPR/153-210
C8T4I6_KLEPR/126-174
C8T582_KLEPR/119-176
C8T5B3_KLEPR/141-198
C8T737_KLEPR/148-205
C8T7J5_KLEPR/164-221
C8T7J7_KLEPR/177-234
C8T7K4_KLEPR/135-192
C8TA30_KLEPR/142-197
C8TA36_KLEPR/149-206
C8TBQ9_KLEPR/44-101
C8TBR1_KLEPR/174-231
C8TCF7_KLEPR/837-894
C8TD00_KLEPR/128-185
C8TG96_ECO26/149-197
C8TGB1_ECO26/93-143
C8THZ0_ECO26/142-190
C8TI11_ECO26/24-77
C8TJC1_ECO26/147-204
C8TJK8_ECO26/833-890
C8TJU4_ECO26/113-170
C8TJU9_ECO26/115-169
C8TJV7_ECO26/139-196
C8TLE2_ECO26/135-192
C8TNN4_ECO26/153-210
C8TQC0_ECO26/152-208
C8TQC1_ECO26/150-207
C8TQN6_ECO26/153-210
C8TTJ5_ECO26/147-204
C8TTJ7_ECO26/177-234
C8TTM7_ECO26/135-192
C8TUD1_ECO26/151-208
C8TUF6_ECO26/148-205
C8TV79_ECO26/141-198
C8TY34_ECO10/833-890
C8TYC8_ECO10/113-170
C8TYD3_ECO10/115-169
C8TYE1_ECO10/139-196
C8TZ27_ECO10/135-192
C8U0W6_ECO10/150-207
C8U1Y6_ECO10/142-190
C8U206_ECO10/24-77
C8U2L6_ECO10/147-204
C8U3J9_ECO10/147-204
C8U3K1_ECO10/177-234
C8U3N1_ECO10/135-192
C8U5J5_ECO10/153-210
C8U6D1_ECO10/151-208
C8U6F6_ECO10/148-205
C8U6Y6_ECO10/153-210
C8U7Q5_ECO10/141-198
C8UAJ5_ECO10/149-197
C8UAK8_ECO10/94-143
C8UC85_ECO1A/147-204
C8UC87_ECO1A/177-234
C8UCC3_ECO1A/135-192
C8UDD8_ECO1A/151-208
C8UDG3_ECO1A/148-205
C8UDV3_ECO1A/141-198
C8UF55_ECO1A/149-197
C8UF66_ECO1A/93-143
C8UHP9_ECO1A/833-890
C8UHY8_ECO1A/113-170
C8UHZ3_ECO1A/115-169
C8UI01_ECO1A/139-196
C8UIA7_ECO1A/24-77
C8UJ56_ECO1A/135-192
C8UJK9_ECO1A/147-204
C8UMY4_ECO1A/153-210
C8UN75_ECO1A/152-208
C8UN76_ECO1A/150-207
C8UNY0_ECO1A/749-806
C8UTK6_LACRG/139-196
C8UZM4_LACRG/126-177
C8VIS5_EMENI/13-46
C8VUJ1_EMENI/12-45
C8VWU8_DESAS/151-207
C8W196_DESAS/761-818
C8W514_DESAS/407-463
C8W5L1_DESAS/157-214
C8W5L4_DESAS/156-213
C8WGL9_EGGLE/229-284
C8WGW7_EGGLE/410-466
C8WH09_EGGLE/430-486
C8WHE4_EGGLE/262-318
C8WHG9_EGGLE/451-508
C8WHW7_EGGLE/149-206
C8WI60_EGGLE/423-480
C8WIC7_EGGLE/136-192
C8WJ30_EGGLE/456-512
C8WJ36_EGGLE/128-185
C8WJ64_EGGLE/411-468
C8WJA0_EGGLE/410-467
C8WJB5_EGGLE/433-490
C8WJC5_EGGLE/412-469
C8WJE6_EGGLE/259-315
C8WJE9_EGGLE/260-317
C8WJM6_EGGLE/191-248
C8WJS9_EGGLE/424-480
C8WJT3_EGGLE/423-480
C8WJU3_EGGLE/423-479
C8WJU3_EGGLE/540-597
C8WJU6_EGGLE/446-503
C8WJX1_EGGLE/419-476
C8WK28_EGGLE/435-492
C8WK62_EGGLE/417-473
C8WK92_EGGLE/422-477
C8WKF4_EGGLE/456-512
C8WKH3_EGGLE/437-494
C8WKM5_EGGLE/411-466
C8WKP8_EGGLE/434-490
C8WKQ2_EGGLE/447-504
C8WKS6_EGGLE/452-509
C8WKT9_EGGLE/420-476
C8WL80_EGGLE/487-543
C8WL93_EGGLE/441-496
C8WL97_EGGLE/466-522
C8WLA2_EGGLE/473-530
C8WLB7_EGGLE/476-532
C8WLC8_EGGLE/422-478
C8WLE0_EGGLE/480-536
C8WLE4_EGGLE/405-462
C8WLF1_EGGLE/446-502
C8WLF5_EGGLE/427-483
C8WLG1_EGGLE/452-509
C8WLG9_EGGLE/433-489
C8WLH3_EGGLE/424-480
C8WLH5_EGGLE/461-517
C8WLH8_EGGLE/425-482
C8WLI4_EGGLE/452-509
C8WLI6_EGGLE/469-525
C8WLM4_EGGLE/436-493
C8WLZ6_EGGLE/152-209
C8WM09_EGGLE/412-468
C8WM28_EGGLE/429-486
C8WM37_EGGLE/444-501
C8WM46_EGGLE/403-460
C8WM48_EGGLE/442-498
C8WM61_EGGLE/466-523
C8WMB1_EGGLE/410-467
C8WME2_EGGLE/409-466
C8WME7_EGGLE/19-76
C8WMF0_EGGLE/476-532
C8WMF3_EGGLE/410-467
C8WMH6_EGGLE/449-506
C8WMJ5_EGGLE/482-539
C8WML0_EGGLE/450-507
C8WMM6_EGGLE/259-316
C8WMY6_EGGLE/456-513
C8WMZ9_EGGLE/422-479
C8WN03_EGGLE/445-501
C8WN10_EGGLE/452-509
C8WN19_EGGLE/394-451
C8WN36_EGGLE/454-511
C8WN40_EGGLE/408-465
C8WN46_EGGLE/160-217
C8WN48_EGGLE/492-548
C8WNS5_EGGLE/456-512
C8WNS9_EGGLE/403-459
C8WNT2_EGGLE/426-483
C8WP54_EGGLE/235-292
C8WP59_EGGLE/443-500
C8WP68_EGGLE/418-474
C8WP73_EGGLE/423-480
C8WP75_EGGLE/428-485
C8WP92_EGGLE/426-483
C8WP99_EGGLE/442-499
C8WPH6_EGGLE/446-503
C8WPM1_EGGLE/426-483
C8WPN7_EGGLE/505-562
C8WQM5_ALIAD/442-499
C8WS10_ALIAD/147-204
C8WSR5_ALIAD/159-216
C8WT63_ALIAD/153-210
C8WTG1_ALIAD/137-194
C8WU06_ALIAD/144-194
C8WXP5_ALIAD/10-67
C8X116_DESRD/156-213
C8X1U7_DESRD/372-429
C8X5Y3_NAKMY/876-933
C8X660_NAKMY/126-183
C8X666_NAKMY/852-908
C8X673_NAKMY/932-989
C8X6B5_NAKMY/300-357
C8X6F6_NAKMY/145-201
C8X6Y7_NAKMY/142-199
C8X730_NAKMY/149-206
C8X737_NAKMY/151-208
C8X772_NAKMY/156-213
C8X791_NAKMY/152-209
C8X7K8_NAKMY/493-549
C8X7K9_NAKMY/81-138
C8X7N1_NAKMY/152-209
C8X7Y7_NAKMY/868-924
C8X811_NAKMY/169-226
C8X818_NAKMY/146-201
C8X847_NAKMY/155-212
C8X890_NAKMY/162-218
C8X9B1_NAKMY/159-216
C8X9F3_NAKMY/151-203
C8X9R3_NAKMY/841-898
C8X9U4_NAKMY/271-327
C8XAK1_NAKMY/284-341
C8XAL3_NAKMY/148-210
C8XAU0_NAKMY/141-198
C8XAW3_NAKMY/749-806
C8XAZ8_NAKMY/146-203
C8XB03_NAKMY/913-969
C8XB58_NAKMY/152-209
C8XBK8_NAKMY/865-922
C8XC62_NAKMY/821-878
C8XC85_NAKMY/804-861
C8XCA9_NAKMY/783-839
C8XCQ1_NAKMY/134-190
C8XDJ5_NAKMY/156-213
C8XE12_NAKMY/157-214
C8XE34_NAKMY/155-212
C8XEN5_NAKMY/837-894
C8XEX0_NAKMY/165-222
C8XFD5_NAKMY/228-285
C8XFG7_NAKMY/146-202
C8XFN8_NAKMY/705-761
C8XG65_NAKMY/141-198
C8XGA7_NAKMY/855-907
C8XGF3_NAKMY/153-205
C8XGS6_NAKMY/147-196
C8XH74_NAKMY/167-224
C8XHQ4_NAKMY/155-212
C8XHS3_NAKMY/896-951
C8XI19_NAKMY/147-204
C8XI28_NAKMY/138-194
C8XK28_NAKMY/886-943
C8XK68_NAKMY/454-511
C8XKI2_NAKMY/283-340
C8XKI9_NAKMY/834-891
C8XPF9_9PSED/209-266
C8ZWH2_ENTGA/243-300
C8ZZ66_ENTGA/145-202
C8ZZH1_ENTGA/144-185
C9A105_ENTGA/76-120
C9A4I3_ENTCA/145-202
C9A4T2_ENTCA/145-202
C9A818_ENTCA/306-363
C9ACI8_ENTCA/73-119
C9AJ73_ENTFC/146-203
C9APR2_ENTFC/146-203
C9AUZ6_ENTCA/140-196
C9B0H5_ENTCA/73-119
C9B168_ENTCA/145-202
C9B1G2_ENTCA/145-202
C9B7E9_ENTFC/146-203
C9B7T3_ENTFC/147-204
C9BGV7_ENTFC/146-203
C9BMK5_ENTFC/135-192
C9BPX2_ENTFC/146-203
C9BVW2_ENTFC/146-203
C9BXU7_ENTFC/147-204
C9C558_ENTFC/147-202
C9C6E1_ENTFC/146-203
C9CF17_ENTFC/146-203
C9CFE7_ENTFC/147-204
C9CHW9_ENTCA/140-196
C9CNU4_ENTCA/73-119
C9CPI5_ENTCA/145-202
C9CPT1_ENTCA/145-202
C9CSN7_9RHOB/174-231
C9CXA1_9RHOB/116-173
C9D1H7_9RHOB/149-206
C9D1Y3_9RHOB/151-208
C9D303_9RHOB/83-140
C9D313_9RHOB/165-222
C9D386_9RHOB/144-201
C9D3J8_9RHOB/134-191
C9D3P2_9RHOB/151-208
C9D4F8_9RHOB/183-240
C9DQ23_PARAH/273-329
C9KKB5_9FIRM/171-227
C9KQ03_9FIRM/144-201
C9KW19_9BACE/132-189
C9KYC2_9BACE/149-206
C9L0V5_9BACE/275-328
C9L1D3_9BACE/132-189
C9L2S4_9BACE/194-251
C9LCY4_9BACT/167-224
C9LDC7_9BACT/1-40
C9LEE3_9BACT/269-313
C9LF76_9BACT/245-302
C9LHD9_9BACT/268-325
C9LRH5_9FIRM/157-214
C9LUT0_9FIRM/150-207
C9M6Q2_9BACT/379-435
C9M8B3_9BACT/142-199
C9M9U6_9BACT/151-208
C9MEI6_HAEIF/16-49
C9MEQ1_HAEIF/146-203
C9MFB9_HAEIF/146-203
C9MKT6_9BACT/147-204
C9MNB9_9BACT/279-336
C9MNC0_9BACT/136-193
C9MTN8_9BACT/496-553
C9NNB9_9VIBR/152-209
C9NR19_9VIBR/148-205
C9NT18_9VIBR/152-209
C9NTH9_9VIBR/139-196
C9NUU9_9VIBR/145-202
C9NVD6_9VIBR/173-230
C9NVE2_9VIBR/140-197
C9NWM1_9VIBR/789-846
C9NX89_9VIBR/69-126
C9NYB5_9VIBR/146-203
C9P081_9VIBR/147-204
C9P1U3_VIBME/147-204
C9P2V2_VIBME/153-210
C9P568_VIBME/120-177
C9P7D2_VIBME/173-230
C9P7J6_VIBME/140-197
C9P7K7_VIBME/143-200
C9P7P5_VIBME/836-893
C9P837_VIBME/197-254
C9P8P6_VIBME/142-199
C9P8P8_VIBME/55-112
C9P9U8_VIBFU/153-210
C9PC75_VIBFU/139-195
C9PD18_VIBFU/148-205
C9PE41_VIBFU/120-177
C9PF90_VIBFU/157-213
C9PFE2_VIBFU/174-230
C9PG28_VIBFU/145-202
C9PHC4_VIBFU/121-177
C9PHC7_VIBFU/140-197
C9PHW6_VIBFU/2-59
C9PHZ0_VIBFU/96-153
C9PIC0_VIBFU/209-266
C9PIQ4_VIBFU/815-872
C9PIT8_VIBFU/154-211
C9PJT3_VIBFU/147-204
C9PP82_9PAST/830-887
C9PQP9_9PAST/132-189
C9PSC7_9PAST/146-203
C9PX18_9BACT/190-247
C9PZ72_9BACT/248-305
C9PZ73_9BACT/138-195
C9PZP1_9BACT/268-316
C9Q263_9VIBR/152-209
C9Q2F0_9VIBR/198-255
C9Q433_9VIBR/120-177
C9Q545_9VIBR/148-205
C9Q602_9VIBR/147-204
C9Q755_9VIBR/137-194
C9Q7C1_9VIBR/522-579
C9Q980_9VIBR/137-194
C9Q989_9VIBR/142-199
C9QAT7_9VIBR/156-213
C9QB52_9VIBR/153-210
C9QB90_9VIBR/836-893
C9QDA7_VIBOR/147-204
C9QDP7_VIBOR/145-202
C9QEV0_VIBOR/152-209
C9QEV1_VIBOR/138-192
C9QFJ0_VIBOR/140-197
C9QGF9_VIBOR/836-893
C9QGW5_VIBOR/138-195
C9QH98_VIBOR/155-212
C9QIB4_VIBOR/148-205
C9QJS3_VIBOR/151-208
C9QK25_VIBOR/120-177
C9QN56_VIBOR/152-209
C9QQG8_ECOD1/141-198
C9QQW3_ECOD1/23-77
C9QQY2_ECOD1/126-174
C9QR90_ECOD1/148-205
C9QRB5_ECOD1/151-208
C9QSM6_ECOD1/135-192
C9QSV3_ECOD1/150-207
C9QSV4_ECOD1/152-208
C9QT26_ECOD1/177-234
C9QT28_ECOD1/147-204
C9QUJ0_ECOD1/135-192
C9QVM7_ECOD1/139-196
C9QVN6_ECOD1/115-169
C9QVP1_ECOD1/113-170
C9QWL5_ECOD1/833-890
C9QXX4_ECOD1/153-210
C9QZ41_ECOD1/153-210
C9QZR7_ECOD1/149-197
C9R1H1_ECOD1/147-204
C9R2Q9_AGGAD/146-203
C9R480_AGGAD/829-886
C9R9Z7_AMMDK/213-269
C9RD40_AMMDK/149-205
C9RTG2_GEOSY/437-494
C9RTT4_GEOSY/143-200
C9RU35_GEOSY/9-66
C9RV46_GEOSY/327-384
C9RVF3_GEOSY/158-215
C9RVS9_GEOSY/158-215
C9RWA7_GEOSY/483-540
C9RWH6_GEOSY/146-203
C9RXQ8_GEOSY/136-193
C9SZN9_9RHIZ/144-201
C9SZW7_9RHIZ/187-244
C9T0Q1_9RHIZ/185-241
C9T4L7_9RHIZ/146-203
C9T4P2_9RHIZ/90-147
C9T535_9RHIZ/186-243
C9T542_9RHIZ/175-232
C9T8Y5_9RHIZ/144-201
C9T964_9RHIZ/187-244
C9T9Z5_9RHIZ/185-241
C9TC61_9RHIZ/90-147
C9TC86_9RHIZ/146-203
C9TE97_9RHIZ/175-232
C9TEA4_9RHIZ/186-243
C9THZ3_9RHIZ/187-244
C9TI68_9RHIZ/144-201
C9TKH2_9RHIZ/185-241
C9TMU0_9RHIZ/186-243
C9TMU7_9RHIZ/175-232
C9TQ58_9RHIZ/146-203
C9TQ84_9RHIZ/146-203
C9TT15_9RHIZ/175-232
C9TT22_9RHIZ/186-243
C9TTG9_9RHIZ/146-203
C9TTJ4_9RHIZ/146-203
C9U064_9RHIZ/144-201
C9U0E0_9RHIZ/187-244
C9U151_9RHIZ/185-241
C9U1T0_BRUAB/146-203
C9U1V6_BRUAB/146-203
C9U7C6_BRUAB/175-232
C9U7D3_BRUAB/186-243
C9U7T6_BRUAB/187-244
C9U813_BRUAB/144-201
C9UA84_BRUAB/185-241
C9UB00_BRUAB/146-203
C9UB26_BRUAB/146-203
C9UGK0_BRUAB/175-232
C9UGK7_BRUAB/186-243
C9UHR8_BRUAB/144-201
C9UHZ4_BRUAB/187-244
C9UJU6_BRUAB/185-241
C9UKF6_BRUAB/146-203
C9UKG5_BRUAB/146-203
C9UQU1_BRUAB/175-232
C9UQU8_BRUAB/186-243
C9USG3_BRUAB/144-201
C9USN9_BRUAB/187-244
C9UTF6_BRUAB/185-241
C9UVS8_BRUAB/175-232
C9UVT5_BRUAB/186-243
C9UW80_BRUAB/146-203
C9UWA6_BRUAB/146-203
C9V0R4_BRUAB/144-201
C9V0Z0_BRUAB/187-244
C9V2T6_BRUAB/185-241
C9V667_BRUNE/185-241
C9V6Z3_BRUNE/187-244
C9V768_BRUNE/144-201
C9V869_BRUNE/175-232
C9V876_BRUNE/93-150
C9V8L9_BRUNE/146-203
C9V8P3_BRUNE/146-203
C9VDU9_9RHIZ/144-201
C9VE23_9RHIZ/187-244
C9VET9_9RHIZ/185-241
C9VKT1_9RHIZ/175-232
C9VKT8_9RHIZ/186-243
C9VLH9_9RHIZ/146-203
C9VLK4_9RHIZ/146-203
C9VNA2_BRUAB/187-244
C9VNE0_BRUAB/144-201
C9VQB5_BRUAB/185-241
C9VQX2_BRUAB/146-203
C9VQY8_BRUAB/146-203
C9VVT6_BRUAB/175-232
C9VVU3_BRUAB/186-243
C9W354_9ACTO/901-958
C9WZB2_NEIM8/150-207
C9X5U5_SALTD/153-210
C9X6T9_SALTD/833-890
C9X728_SALTD/139-196
C9X7G1_SALTD/147-204
C9X7G5_SALTD/177-234
C9X7J7_SALTD/135-192
C9X8B2_SALTD/135-188
C9X8W5_SALTD/135-192
C9XA32_SALTD/147-204
C9XA35_SALTD/131-188
C9XA85_SALTD/151-208
C9XAA7_SALTD/148-205
C9XD57_SALTD/28-84
C9XD78_SALTD/133-190
C9XEI0_SALTD/153-210
C9XF20_SALTD/153-209
C9XF21_SALTD/149-206
C9XFU4_SALTD/113-165
C9XGG7_SALTD/133-190
C9XGH1_SALTD/147-204
C9XGQ8_SALTD/159-216
C9XIH3_CLODC/166-216
C9XNZ8_CLODC/153-210
C9XRE1_CLODC/139-196
C9XTU0_CROTZ/168-225
C9XUR7_CROTZ/157-214
C9XUX8_CROTZ/150-207
C9XUX9_CROTZ/133-190
C9XV60_CROTZ/147-204
C9XV63_CROTZ/178-235
C9XVB2_CROTZ/86-143
C9XWM7_CROTZ/148-205
C9XXK0_CROTZ/147-204
C9Y0V3_CROTZ/152-209
C9Y197_CROTZ/138-194
C9Y2A5_CROTZ/833-890
C9Y738_9BURK/290-346
C9Y8D1_9BURK/203-260
C9YAC1_9BURK/7-64
C9YAT7_9BURK/143-200
C9YCD3_9BURK/143-200
C9YCL5_9BURK/169-226
C9YDB3_9BURK/172-229
C9YDQ4_9BURK/153-209
C9YE55_9BURK/177-234
C9YEG7_9BURK/167-224
C9YHK9_CLODR/166-216
C9YKK7_CLODR/153-210
C9YR34_CLODR/139-196
C9YSU8_STRSW/161-218
C9YSZ4_STRSW/149-206
C9YTT2_STRSW/160-217
C9YTX2_STRSW/150-207
C9YU92_STRSW/858-915
C9YUI4_STRSW/146-203
C9YUV1_STRSW/234-291
C9YUX8_STRSW/139-195
C9YV40_STRSW/120-176
C9YVE5_STRSW/1004-1060
C9YVQ3_STRSW/156-213
C9YVW4_STRSW/135-191
C9YWW0_STRSW/156-208
C9YX27_STRSW/935-992
C9YXP7_STRSW/229-286
C9YXR2_STRSW/157-207
C9YXZ0_STRSW/148-205
C9YY00_STRSW/237-294
C9YYH7_STRSW/858-915
C9YYN3_STRSW/3-60
C9YYQ4_STRSW/165-222
C9YZK6_STRSW/183-240
C9YZW9_STRSW/150-206
C9YZY5_STRSW/149-206
C9YZY6_STRSW/6-63
C9Z078_STRSW/178-235
C9Z0E0_STRSW/155-212
C9Z0E5_STRSW/263-319
C9Z0S9_STRSW/154-211
C9Z0X9_STRSW/150-202
C9Z1Z7_STRSW/897-954
C9Z283_STRSW/150-207
C9Z2Q6_STRSW/151-203
C9Z313_STRSW/155-212
C9Z334_STRSW/155-212
C9Z344_STRSW/154-211
C9Z346_STRSW/225-282
C9Z347_STRSW/224-281
C9Z3C4_STRSW/149-206
C9Z422_STRSW/156-212
C9Z424_STRSW/156-213
C9Z597_STRSW/908-965
C9Z5A8_STRSW/1016-1072
C9Z5F0_STRSW/264-321
C9Z683_STRSW/147-204
C9Z6B9_STRSW/153-210
C9Z6C1_STRSW/155-212
C9Z6E6_STRSW/161-218
C9Z6R5_STRSW/964-1021
C9Z6R7_STRSW/178-235
C9Z6U5_STRSW/160-217
C9Z741_STRSW/164-221
C9Z744_STRSW/153-210
C9Z7N3_STRSW/160-217
C9Z8E4_STRSW/148-205
C9Z8X8_STRSW/60-116
C9Z8X9_STRSW/47-103
C9Z9Z1_STRSW/155-212
C9ZBF6_STRSW/198-255
C9ZBX4_STRSW/141-198
C9ZCC7_STRSW/138-195
C9ZCG6_STRSW/736-793
C9ZCJ6_STRSW/675-732
C9ZCV2_STRSW/157-214
C9ZD05_STRSW/133-190
C9ZDE0_STRSW/9-66
C9ZDQ4_STRSW/137-194
C9ZEC8_STRSW/141-191
C9ZEN2_STRSW/146-203
C9ZEX4_STRSW/174-231
C9ZF89_STRSW/172-227
C9ZFR8_STRSW/147-204
C9ZFW4_STRSW/156-213
C9ZG55_STRSW/154-211
C9ZGI3_STRSW/166-223
C9ZGM0_STRSW/235-292
C9ZGM1_STRSW/889-946
C9ZHK9_STRSW/850-907
CARR_PECCC/166-223
CMPA_BACSU/151-208
CSGD_ECOLI/153-210
CSGD_SALTY/153-210
D0AHW5_ENTFC/146-203
D0AII6_ENTFC/147-204
D0AR94_ENTFC/146-203
D0ARU8_ENTFC/147-204
D0AUA3_BRUAB/185-241
D0AVB6_BRUAB/144-201
D0AVI7_BRUAB/187-244
D0AXU6_BRUAB/146-203
D0AXW9_BRUAB/146-203
D0AZE4_BRUAB/175-232
D0AZF0_BRUAB/177-234
D0B4P5_BRUME/175-232
D0B4Q1_BRUME/177-234
D0B536_BRUME/146-203
D0B560_BRUME/146-203
D0B5P8_BRUME/144-201
D0B5W8_BRUME/187-244
D0B6L2_BRUME/185-241
D0BD20_BRUSU/146-203
D0BD41_BRUSU/146-203
D0BDE4_BRUSU/154-211
D0BDF0_BRUSU/175-232
D0BHA9_BRUSU/186-241
D0BI23_BRUSU/187-244
D0BI92_BRUSU/144-201
D0BJD0_9LACT/141-198
D0BKY8_9LACT/146-203
D0BZ86_9GAMM/149-206
D0C087_9GAMM/254-311
D0C1P1_9GAMM/146-203
D0C2A9_9GAMM/175-232
D0C8A1_ACIBA/254-311
D0CB61_ACIBA/146-203
D0CEP4_ACIBA/175-232
D0CF64_ACIBA/149-206
D0CGR8_9SYNE/159-216
D0CJT2_9SYNE/1-46
D0CN71_9SYNE/181-238
D0CN95_9SYNE/11-68
D0CNP4_9RHOB/141-198
D0CQ59_9RHOB/174-231
D0CQN4_9RHOB/183-240
D0CQV3_9RHOB/150-207
D0CRY8_9RHOB/106-162
D0CWA4_9RHOB/116-173
D0CY18_9RHOB/162-219
D0CYN0_9RHOB/144-201
D0CZQ8_9RHOB/177-234
D0D125_9RHOB/102-158
D0D248_9RHOB/187-244
D0D258_9RHOB/160-217
D0D320_9RHOB/202-258
D0D3M2_9RHOB/157-214
D0D4A3_9RHOB/144-201
D0D9R1_9RHOB/143-200
D0DC09_9RHOB/162-219
D0DCA5_9RHOB/182-239
D0DE55_9RHOB/190-247
D0DE83_9RHOB/147-204
D0DP83_9LACO/154-211
D0DQJ6_9LACO/138-195
D0DTH1_LACFE/152-209
D0DXQ1_9LACO/138-195
D0DZ10_9LACO/154-211
D0FMI8_ERWPY/151-208
D0FPR6_ERWPY/141-197
D0FQK2_ERWPY/147-204
D0FR15_ERWPY/148-205
D0FTD1_ERWPY/139-196
D0FTL7_ERWPY/148-204
D0FTM0_ERWPY/177-234
D0FX96_ERWPY/124-179
D0FXM2_ERWPY/138-194
D0G937_BRUME/144-201
D0GBF1_BRUME/185-241
D0GC60_BRUME/187-244
D0GH43_BRUME/146-203
D0GH68_BRUME/146-203
D0GHK7_BRUME/177-234
D0GHL4_BRUME/175-232
D0GQ03_VIBMI/147-204
D0GTY9_VIBMI/198-255
D0GUI8_VIBMI/152-209
D0GUR7_VIBMI/526-583
D0GVZ9_VIBMI/154-211
D0GWN8_VIBMI/148-205
D0GWY0_VIBMI/120-177
D0GX27_VIBMI/184-239
D0GXZ7_VIBMI/836-893
D0GY39_VIBMI/153-210
D0GY53_VIBMI/159-216
D0GYD2_VIBMI/156-213
D0GZV7_VIBMI/137-194
D0GZW6_VIBMI/142-199
D0H0Q5_VIBMI/1-48
D0H1M0_VIBCH/198-255
D0H307_VIBCH/152-209
D0H5I1_VIBCH/137-194
D0H5J0_VIBCH/142-199
D0H6G9_VIBCH/836-893
D0H6Y6_VIBCH/153-210
D0H7B2_VIBCH/171-228
D0H7H0_VIBCH/156-213
D0H815_VIBCH/148-205
D0H872_VIBCH/120-177
D0H8R9_VIBCH/495-552
D0H9V8_VIBCH/147-204
D0HC31_VIBMI/198-255
D0HD22_VIBMI/156-213
D0HD87_VIBMI/159-216
D0HD99_VIBMI/226-283
D0HDD8_VIBMI/869-926
D0HEE5_VIBMI/1-57
D0HEF3_VIBMI/157-214
D0HG22_VIBMI/120-177
D0HG78_VIBMI/148-205
D0HGL1_VIBMI/154-211
D0HH55_VIBMI/532-589
D0HIV2_VIBMI/1-45
D0HIW7_VIBMI/190-245
D0HK99_VIBCH/198-255
D0HM47_VIBCH/152-209
D0HNS0_VIBCH/156-213
D0HP11_VIBCH/171-228
D0HPT0_VIBCH/147-204
D0HQ20_VIBCH/836-893
D0HQ61_VIBCH/153-210
D0HQM9_VIBCH/137-194
D0HQN8_VIBCH/142-199
D0HQX3_VIBCH/148-205
D0HR31_VIBCH/120-177
D0HT27_VIBCH/521-578
D0HVF7_VIBCH/148-205
D0HW31_VIBCH/120-177
D0HWQ0_VIBCH/521-578
D0HXU4_VIBCH/147-204
D0HY81_VIBCH/198-255
D0HZE9_VIBCH/152-209
D0HZT3_VIBCH/137-194
D0HZU2_VIBCH/142-199
D0I032_VIBCH/153-210
D0I0J6_VIBCH/156-213
D0I0Y6_VIBCH/171-228
D0I196_VIBCH/836-893
D0I3C3_VIBHO/148-205
D0I549_VIBHO/156-211
D0I679_VIBHO/146-203
D0I8M1_VIBHO/154-211
D0I8W2_VIBHO/145-202
D0IAW1_VIBHO/145-202
D0ICY6_9VIBR/152-209
D0IE99_9VIBR/147-204
D0IEB6_9VIBR/184-239
D0IF35_9VIBR/137-194
D0IFD3_9VIBR/148-205
D0IFJ6_9VIBR/120-177
D0IHN5_9VIBR/156-213
D0IHV8_9VIBR/1-31
D0IHX2_9VIBR/153-210
D0II16_9VIBR/836-893
D0IJ89_9VIBR/138-195
D0IJR8_9VIBR/198-255
D0IJX5_9VIBR/154-211
D0IK75_9VIBR/527-584
D0IVK2_COMT2/120-177
D0IVR3_COMT2/143-200
D0IW08_COMT2/158-215
D0IWU9_COMT2/226-283
D0IXC1_COMT2/150-207
D0IY55_COMT2/160-217
D0IY57_COMT2/136-193
D0IY94_COMT2/149-206
D0IYI1_COMT2/146-203
D0IYK6_COMT2/166-223
D0IYV3_COMT2/174-231
D0J175_COMT2/146-203
D0J358_COMT2/348-405
D0J422_COMT2/132-189
D0J4D2_COMT2/211-268
D0J4S4_COMT2/190-247
D0J5Y7_COMT2/97-154
D0J678_COMT2/350-406
D0J6N3_COMT2/143-200
D0J8D6_COMT2/142-199
D0JCI0_YERPD/836-893
D0JCK0_YERPD/140-196
D0JCK5_YERPD/179-235
D0JD80_YERPD/146-203
D0JE51_YERPD/136-193
D0JF02_YERPD/127-184
D0JF78_YERPD/146-203
D0JG49_YERPD/179-235
D0JIC5_YERPD/148-205
D0JJZ1_YERPD/143-200
D0JKC4_YERPD/136-193
D0JL64_YERPD/146-203
D0JLA5_YERPD/147-204
D0JMQ4_YERP1/146-203
D0JP25_YERP1/127-184
D0JPN5_YERP1/146-203
D0JQ85_YERP1/179-235
D0JSD3_YERP1/148-205
D0JUU2_YERP1/136-193
D0JV54_YERP1/94-151
D0JW18_YERP1/147-204
D0JW59_YERP1/146-203
D0JXC5_YERP1/729-786
D0JXN3_YERP1/179-235
D0JXN8_YERP1/140-196
D0JXR2_YERP1/136-179
D0K3B1_STAAD/66-109
D0K4P6_STAAD/137-194
D0K616_STAAD/69-116
D0K688_STAAD/144-201
D0K6D9_STAAD/145-202
D0K8H7_STAAD/135-192
D0KA96_PECWW/143-200
D0KAF3_PECWW/177-233
D0KAH7_PECWW/95-152
D0KDA4_PECWW/177-233
D0KFG4_PECWW/147-203
D0KFG5_PECWW/142-199
D0KFQ8_PECWW/153-210
D0KGH4_PECWW/147-204
D0KJ06_PECWW/148-205
D0KJ21_PECWW/151-207
D0KM23_PECWW/146-203
D0KZC8_HALNC/174-230
D0L144_HALNC/230-286
D0L1Q4_HALNC/145-202
D0L2K3_GORB4/56-111
D0L2K5_GORB4/145-191
D0L348_GORB4/45-97
D0L4Q6_GORB4/160-217
D0L562_GORB4/835-891
D0L5W2_GORB4/151-208
D0L6V1_GORB4/150-207
D0L8E1_GORB4/130-192
D0L8I2_GORB4/168-225
D0L8V7_GORB4/153-210
D0L9K2_GORB4/155-212
D0L9S8_GORB4/156-213
D0LA93_GORB4/807-864
D0LAA7_GORB4/203-260
D0LAB3_GORB4/345-402
D0LBA1_GORB4/428-485
D0LBH5_GORB4/152-209
D0LC56_GORB4/165-222
D0LCM0_GORB4/110-155
D0LCR4_GORB4/148-204
D0LDI8_GORB4/208-265
D0LE76_GORB4/160-217
D0LF62_GORB4/300-355
D0LHN8_HALO1/103-153
D0LIL7_HALO1/171-228
D0LMQ6_HALO1/320-376
D0LSA4_HALO1/189-246
D0LYS4_HALO1/147-204
D0LZQ6_HALO1/300-357
D0M112_VIBSE/139-195
D0M172_VIBSE/120-177
D0M862_VIBSE/140-197
D0MAT3_VIBSE/101-158
D0MDW2_RHOM4/150-207
D0MF59_RHOM4/150-207
D0MHE1_RHOM4/147-204
D0MHQ5_RHOM4/164-221
D0MHQ6_RHOM4/174-231
D0P5D2_BRUSU/144-201
D0P5K6_BRUSU/187-244
D0P6B0_BRUSU/185-241
D0PAM0_BRUSU/175-232
D0PAM7_BRUSU/186-243
D0PB23_BRUSU/146-203
D0PB50_BRUSU/146-203
D0PEB8_BRUSU/144-201
D0PFC7_BRUSU/185-241
D0PJE1_BRUSU/146-203
D0PJG7_BRUSU/146-203
D0PNA5_BRUSU/175-232
D0PNB3_BRUSU/154-211
D0PQZ9_9BACT/135-192
D0R763_SALTD/30-85
D0RCR1_9RHIZ/144-201
D0RDQ7_9RHIZ/185-241
D0RHS7_9RHIZ/146-203
D0RHV3_9RHIZ/146-203
D0RLI5_9RHIZ/175-232
D0RLJ2_9RHIZ/177-234
D0RTH1_9STRE/142-199
D0RWI8_9STRE/136-192
D0RXR1_9STRE/154-211
D0RY36_ACICA/180-237
D0S300_ACICA/254-311
D0S4S7_ACICA/149-206
D0S5Y8_ACICA/146-203
D0S7A8_ACICA/175-232
D0SBS6_ACIJO/1-29
D0SDP9_ACIJO/146-203
D0SEF9_ACIJO/165-222
D0SFR2_ACIJO/149-206
D0SM59_ACIJU/308-371
D0SNQ3_ACIJU/149-206
D0SPB4_ACIJU/146-203
D0SR47_ACIJU/156-213
D0SUS7_ACILW/70-126
D0SVJ8_ACILW/166-223
D0SY25_ACILW/146-203
D0SYI6_ACILW/149-206
D0T627_ACIRA/146-203
D0T7Q6_ACIRA/149-206
D0TA67_9BACE/10-62
D0TBS5_9BACE/190-247
D0TBV2_9BACE/45-102
D0TCU1_9BACE/123-180
D0TFN7_9BACE/133-190
D0TNV8_9BACE/132-189
D0TPY5_9BACE/132-189
D0TQH1_9BACE/194-251
D0TTF2_9BACE/149-206
D0TX88_9BACE/191-247
D0TY26_9BACE/276-328
D0U4I9_9GAMM/145-202
D0UWL5_9ACTO/34-91
D0UZF2_9ACTO/28-84
D0VEQ8_RHILV/200-256
D0VEQ9_RHILV/184-241
D0W4I1_NEICI/150-207
D0WAY7_NEILA/150-207
D0WE12_9ACTN/267-323
D0WEC4_9ACTN/411-467
D0WEE2_9ACTN/230-286
D0WEH3_9ACTN/12-42
D0WET4_9ACTN/444-500
D0WF67_9ACTN/392-449
D0WFH5_9ACTN/471-526
D0WFM6_9ACTN/442-499
D0WFP9_9ACTN/438-495
D0WFS7_9ACTN/429-486
D0WFU6_9ACTN/422-478
D0WG81_9ACTN/486-542
D0WGS9_9ACTN/255-311
D0WGT9_9ACTN/405-462
D0WGW0_9ACTN/464-521
D0WGW2_9ACTN/19-76
D0WH14_9ACTN/536-592
D0WH48_9ACTN/148-205
D0WH69_9ACTN/459-515
D0WHE5_9ACTN/420-477
D0WHJ3_9ACTN/469-525
D0WHU3_9ACTN/561-617
D0WHV1_9ACTN/13-54
D0WHV7_9ACTN/458-513
D0WI07_9ACTN/439-494
D0WI10_9ACTN/434-490
D0WI17_9ACTN/462-519
D0WI20_9ACTN/506-562
D0WI68_9ACTN/724-781
D0WI71_9ACTN/423-480
D0WIA1_9ACTN/453-508
D0WIA9_9ACTN/416-472
D0WIK6_9ACTN/491-546
D0WIL0_9ACTN/432-488
D0WIM2_9ACTN/408-465
D0WJ60_9ACTN/433-489
D0WJE1_9ACTN/22-78
D0WJI0_9ACTN/446-503
D0WJM6_9ACTN/603-659
D0WJN5_9ACTN/265-320
D0WK74_9ACTO/139-196
D0WKH1_9ACTO/147-204
D0WN36_9ACTO/289-346
D0WNC4_9ACTO/146-203
D0WNH1_9ACTO/151-199
D0WPG3_9ACTO/148-205
D0WPR7_9ACTO/170-227
D0WS35_9ACTO/161-218
D0WSZ1_VIBAL/571-603
D0WTW7_VIBAL/160-217
D0WUM6_VIBAL/157-214
D0WUM7_VIBAL/182-220
D0WW12_VIBAL/836-893
D0WXX9_VIBAL/139-196
D0WYS2_VIBAL/147-204
D0WZF4_VIBAL/146-203
D0WZJ2_VIBAL/148-205
D0WZV4_VIBAL/226-283
D0X0Y1_VIBAL/151-208
D0X1B2_VIBAL/140-197
D0X305_VIBAL/11-68
D0X491_VIBAL/139-196
D0X5M8_VIBHA/146-203
D0X636_VIBHA/140-197
D0X656_VIBHA/139-196
D0X6W4_VIBHA/167-224
D0X6W6_VIBHA/160-217
D0XA28_VIBHA/836-893
D0XAC6_VIBHA/151-208
D0XBG8_VIBHA/198-254
D0XBI8_VIBHA/148-205
D0XBL8_VIBHA/137-193
D0XC16_VIBHA/207-264
D0XDP4_VIBHA/147-204
D0XEJ1_VIBHA/157-214
D0XEJ2_VIBHA/154-211
D0XEY0_VIBHA/135-192
D0XF59_VIBHA/156-212
D0XGE5_VIBHA/137-194
D0XHY9_VIBHA/154-211
D0XI91_VIBHA/136-193
D0YR26_9ACTO/157-213
D0YRL5_9ACTO/138-195
D0YSD5_9ACTO/159-216
D0YSL2_9ACTO/124-181
D0YSN2_9ACTO/157-214
D0YSN8_9ACTO/155-211
D0YT80_9ACTO/166-223
D0YTT3_9ACTO/157-214
D0YU44_9ACTO/156-213
D0YU85_9ACTO/169-226
D0YUB6_9ACTO/167-216
D0YUP4_9ACTO/162-218
D0YUT2_9ACTO/146-203
D0YX60_LISDA/153-210
D0YYB1_LISDA/146-203
D0YYF8_LISDA/140-197
D0YZD1_LISDA/145-202
D0Z0K1_LISDA/147-204
D0Z2N0_LISDA/836-893
D0Z328_LISDA/139-196
D0Z3Y9_LISDA/156-212
D0Z7R7_EDWTE/136-193
D0Z8Y1_EDWTE/146-203
D0Z9D4_EDWTE/136-192
D0ZA46_EDWTE/147-204
D0ZAT5_EDWTE/148-205
D0ZC89_EDWTE/171-227
D0ZDM6_EDWTE/149-206
D0ZDS5_EDWTE/146-203
D0ZF02_EDWTE/152-209
D0ZG36_EDWTE/836-893
D0ZGB7_EDWTE/143-200
D0ZGB9_EDWTE/159-213
D0ZGQ8_EDWTE/136-193
D0ZHQ4_SALT1/30-85
D0ZJ38_SALT1/153-210
D0ZJE9_SALT1/833-890
D0ZKG3_SALT1/139-196
D0ZL72_SALT1/147-204
D0ZL75_SALT1/177-234
D0ZLB0_SALT1/135-192
D0ZLU0_SALT1/135-192
D0ZM13_SALT1/135-188
D0ZP46_SALT1/147-204
D0ZP49_SALT1/131-188
D0ZPI5_SALT1/151-208
D0ZPL0_SALT1/148-205
D0ZS43_SALT1/28-84
D0ZS72_SALT1/133-190
D0ZUC4_SALT1/153-209
D0ZUC5_SALT1/132-189
D0ZUI1_SALT1/153-210
D0ZVK0_SALT1/113-165
D0ZWN6_SALT1/159-216
D0ZWR1_SALT1/139-196
D0ZWR6_SALT1/147-204
D1A1W1_THECD/153-210
D1A234_THECD/802-859
D1A2A0_THECD/147-204
D1A2S0_THECD/157-214
D1A391_THECD/92-149
D1A3H2_THECD/157-214
D1A3X7_THECD/159-216
D1A4D4_THECD/13-70
D1A533_THECD/155-212
D1A593_THECD/155-212
D1A684_THECD/150-202
D1A6A5_THECD/880-937
D1A6G3_THECD/891-947
D1A6J6_THECD/202-259
D1A6R2_THECD/138-195
D1A745_THECD/146-208
D1A7X7_THECD/138-195
D1A9E0_THECD/123-180
D1A9I7_THECD/151-208
D1AAQ4_THECD/875-931
D1AAU8_THECD/155-212
D1ABG4_THECD/138-195
D1ABJ1_THECD/154-211
D1ABX5_THECD/138-195
D1ACQ9_THECD/810-866
D1ACU2_THECD/141-198
D1ADV5_THECD/891-947
D1AE36_THECD/151-203
D1AEA2_THECD/152-209
D1AEE5_THECD/179-236
D1AF23_THECD/187-244
D1ALN0_SEBTE/1-54
D1AMX6_SEBTE/269-325
D1AQM2_SEBTE/269-325
D1AVR6_STRM9/136-193
D1B156_SULD5/145-202
D1B6Z8_THEAS/138-194
D1B9T1_THEAS/149-206
D1BB33_SANKS/157-214
D1BB54_SANKS/137-194
D1BBT2_SANKS/911-968
D1BC20_SANKS/169-226
D1BCA8_SANKS/168-225
D1BCM5_SANKS/152-203
D1BDL5_SANKS/152-209
D1BDX3_SANKS/150-207
D1BE18_SANKS/868-925
D1BEL8_SANKS/796-853
D1BFC2_SANKS/820-877
D1BFH2_SANKS/150-202
D1BFN8_SANKS/782-838
D1BG62_SANKS/155-212
D1BGF2_SANKS/154-211
D1BGN7_SANKS/186-243
D1BGQ0_SANKS/163-220
D1BGQ3_SANKS/846-903
D1BHH9_SANKS/153-210
D1BI62_SANKS/187-244
D1BIA3_SANKS/155-211
D1BIZ9_SANKS/798-855
D1BJM9_SANKS/795-852
D1BJR5_SANKS/159-216
D1BJZ8_SANKS/149-206
D1BK57_SANKS/153-210
D1BK76_SANKS/141-198
D1BKS8_SANKS/842-898
D1BKW7_SANKS/185-242
D1BRL1_XYLCX/905-962
D1BRR0_XYLCX/156-213
D1BRZ9_XYLCX/148-203
D1BSF0_XYLCX/152-209
D1BSF1_XYLCX/155-212
D1BSG4_XYLCX/170-227
D1BT01_XYLCX/765-820
D1BTE6_XYLCX/15-72
D1BTT1_XYLCX/865-922
D1BTV4_XYLCX/531-587
D1BTX1_XYLCX/153-210
D1BU14_XYLCX/148-209
D1BUI8_XYLCX/152-209
D1BUL0_XYLCX/147-199
D1BUN7_XYLCX/154-210
D1BUP2_XYLCX/148-205
D1BUX3_XYLCX/876-932
D1BWJ4_XYLCX/162-214
D1BWR3_XYLCX/148-205
D1BX47_XYLCX/167-224
D1BXD9_XYLCX/163-220
D1BXI8_XYLCX/158-215
D1BXU0_XYLCX/154-211
D1BYH1_XYLCX/806-861
D1C0H6_XYLCX/157-213
D1C0J4_XYLCX/817-874
D1C1B5_SPHTD/971-1027
D1C1C8_SPHTD/170-227
D1C237_SPHTD/169-226
D1C347_SPHTD/482-539
D1C388_SPHTD/153-210
D1C3I4_SPHTD/170-227
D1C420_SPHTD/144-201
D1C482_SPHTD/159-216
D1C615_SPHTD/920-977
D1C656_SPHTD/147-205
D1C6A1_SPHTD/153-210
D1C6P4_SPHTD/801-858
D1C6S1_SPHTD/153-209
D1C9R5_SPHTD/140-197
D1C9X5_SPHTD/144-201
D1C9Z8_SPHTD/147-204
D1CAZ4_SPHTD/727-784
D1CB60_THET1/147-205
D1CB75_THET1/149-207
D1CB82_THET1/150-206
D1CE66_THET1/157-214
D1CEU2_THET1/153-210
D1CF52_THET1/1582-1640
D1CFL0_THET1/157-214
D1CHC0_THET1/20-68
D1CHW9_THET1/123-180
D1CI66_THET1/146-204
D1CSY3_RHIFR/99-155
D1CVC8_9RHIZ/175-232
D1CVD4_9RHIZ/186-243
D1CVN8_9RHIZ/146-203
D1CVR2_9RHIZ/146-203
D1D1Z2_9RHIZ/187-244
D1D264_9RHIZ/144-201
D1D5W4_NEIGO/150-207
D1DCN1_NEIGO/150-207
D1DJF9_NEIGO/150-207
D1DPA5_NEIGO/150-207
D1DW83_NEIGO/150-207
D1E2X9_NEIGO/150-207
D1E930_NEIGO/150-207
D1EFQ1_NEIGO/150-207
D1EIQ2_9RHIZ/185-241
D1EJF9_9RHIZ/187-244
D1EJN5_9RHIZ/144-201
D1EQ64_9RHIZ/175-232
D1EQ71_9RHIZ/186-243
D1EQI4_9RHIZ/146-203
D1EQK9_9RHIZ/146-203
D1ESX3_BRUME/144-201
D1ET50_BRUME/187-244
D1ETV4_BRUME/185-241
D1EXB0_BRUME/146-203
D1EXD5_BRUME/146-203
D1F1G1_BRUME/175-232
D1F1G8_BRUME/186-243
D1F1T3_BRUME/187-244
D1F209_BRUME/144-201
D1F4A1_BRUME/185-241
D1F6F4_BRUME/175-232
D1F6G1_BRUME/186-243
D1F6V2_BRUME/146-203
D1F6X7_BRUME/146-203
D1FCX0_9RHIZ/185-241
D1FDN7_9RHIZ/187-244
D1FDW3_9RHIZ/144-201
D1FHM0_9RHIZ/175-232
D1FHM7_9RHIZ/186-243
D1FHZ2_9RHIZ/146-203
D1FI17_9RHIZ/146-203
D1GLT1_9ACTO/870-924
D1GNP2_STAA0/132-179
D1GNW4_STAA0/144-201
D1GP74_STAA0/145-202
D1GPT8_STAA0/20-67
D1GSH1_STAA0/135-192
D1GTL8_STAA0/137-194
D1H0A9_9ACTO/138-195
D1H0J2_9ACTO/138-195
D1JK57_9BACE/155-212
D1JL57_9BACE/220-274
D1JN61_9BACE/4-60
D1JPH1_9BACE/131-188
D1JRL3_9BACE/131-188
D1JVP7_9BACE/214-271
D1JWN8_9BACE/150-206
D1JWQ5_9BACE/275-328
D1JXS0_9BACE/131-188
D1JZ59_9BACE/124-171
D1K0C5_9BACE/129-186
D1K458_9BACE/192-248
D1K637_9BACE/144-201
D1K9I9_9BACE/19-76
D1KAP3_9GAMM/145-202
D1L2T3_CORAM/215-272
D1NMV3_CLOTM/152-209
D1NS06_9BIFI/212-269
D1NT55_9BIFI/156-213
D1NTY9_9BIFI/151-209
D1NTZ6_9BIFI/134-182
D1NV66_9BIFI/167-224
D1NYD9_9ENTR/117-174
D1NZT6_9ENTR/32-88
D1NZU3_9ENTR/133-190
D1P3T7_9ENTR/143-200
D1P4M4_9ENTR/171-228
D1P502_9ENTR/145-201
D1P5I9_9ENTR/148-205
D1P6J3_9ENTR/156-212
D1P6J7_9ENTR/187-242
D1P6K1_9ENTR/151-208
D1P8Z5_9BACT/141-198
D1P8Z6_9BACT/248-305
D1PC03_9BACT/198-255
D1PCT5_9BACT/142-199
D1PFV4_9BACT/260-315
D1PKB2_9FIRM/227-272
D1PPP6_9FIRM/156-213
D1PRR2_9FIRM/416-473
D1PXW6_9BACT/248-305
D1PXW7_9BACT/129-186
D1Q2W4_YERPN/589-646
D1Q413_YERPE/836-893
D1Q424_YERPE/136-193
D1Q4C5_YERPE/179-235
D1Q6Z3_STAAU/152-209
D1Q7K4_STAAU/137-194
D1QAI2_STAAU/145-202
D1QB36_STAAU/144-201
D1QDH5_STAAU/132-179
D1QIC6_STAAU/132-179
D1QIQ4_STAAU/145-202
D1QJL5_STAAU/152-209
D1QK09_STAAU/144-201
D1QLD3_STAAU/137-194
D1QQ19_9BACT/142-199
D1QQH3_9BACT/146-203
D1QTH6_9BACT/248-305
D1QX01_STAAU/137-194
D1QYA6_STAAU/132-179
D1QZR2_STAAU/152-209
D1R1Y1_STAAU/145-202
D1R3L9_STAAU/144-201
D1R7I4_9CHLA/198-254
D1RDX1_LEGLO/219-276
D1RF56_LEGLO/161-218
D1RJW3_LEGLO/175-232
D1RJY1_LEGLO/146-203
D1RLB3_LEGLO/151-208
D1RMV5_LEGLO/195-251
D1RMZ4_SEROD/140-196
D1RNM6_SEROD/138-194
D1RPE0_SEROD/175-232
D1RPF7_SEROD/146-203
D1RPJ4_SEROD/128-185
D1RR58_SEROD/157-214
D1RSQ4_SEROD/138-195
D1RST3_SEROD/137-194
D1RTE8_SEROD/888-943
D1RTP3_SEROD/148-205
D1RUL8_SEROD/151-205
D1RWM3_SEROD/187-243
D1RWM9_SEROD/153-210
D1RXL9_SEROD/175-231
D1RXR3_SEROD/178-234
D1RXT0_SEROD/136-193
D1RYG0_SEROD/836-893
D1RYK5_SEROD/139-196
D1RYX6_SEROD/147-204
D1RZ92_SEROD/145-202
D1TQ75_YERPE/148-205
D1TSJ0_YERPE/179-235
D1TT13_YERPE/136-193
D1TUZ2_YERPE/146-203
D1TVK2_YERPE/836-893
D1TVL3_YERPE/127-184
D1TWB5_YERPE/136-193
D1TWM1_YERPE/38-94
D1TWN1_YERPE/140-196
D1TYA4_YERPE/146-203
D1TZG0_YERPE/143-200
D1U1S4_YERPE/146-203
D1VV81_9FIRM/113-167
D1VWD3_9BACT/248-305
D1VXH1_9BACT/119-176
D1VYN9_9BACT/189-245
D1W148_9BACT/153-210
D1W3M0_9BACT/135-192
D1W7U9_9BACT/243-300
D1WEE2_9LACO/154-211
D1WEX9_9LACO/154-211
D1WH75_9LACO/138-195
D1WHD2_9LACO/138-195
D1WIR2_STAEP/145-202
D1WKH8_STAEP/153-210
D1WMH6_STAEP/144-201
D1WML5_STAEP/104-151
D1WNV3_STAEP/137-194
D1XBE2_9ACTO/156-213
D1XBL6_9ACTO/142-199
D1XC69_9ACTO/154-211
D1XCG0_9ACTO/189-239
D1XCQ2_9ACTO/8-61
D1XCT0_9ACTO/139-195
D1XCV1_9ACTO/168-225
D1XDI4_9ACTO/153-210
D1XDQ9_9ACTO/154-210
D1XDW7_9ACTO/980-1035
D1XE98_9ACTO/152-209
D1XES6_9ACTO/127-184
D1XEW4_9ACTO/173-230
D1XF03_9ACTO/147-204
D1XF70_9ACTO/159-216
D1XFM3_9ACTO/150-207
D1XGB5_9ACTO/846-903
D1XGJ4_9ACTO/168-225
D1XGN3_9ACTO/162-219
D1XGY5_9ACTO/175-232
D1XHA3_9ACTO/151-208
D1XHI5_9ACTO/151-208
D1XHK5_9ACTO/160-217
D1XHP4_9ACTO/912-968
D1XJ70_9ACTO/817-872
D1XJF6_9ACTO/150-207
D1XJN1_9ACTO/144-200
D1XK99_9ACTO/146-203
D1XKV7_9ACTO/157-213
D1XKY0_9ACTO/258-314
D1XL76_9ACTO/155-212
D1XLC9_9ACTO/153-210
D1XLE6_9ACTO/169-226
D1XLL3_9ACTO/152-203
D1XMQ7_9ACTO/44-101
D1XMZ5_9ACTO/155-212
D1XN26_9ACTO/148-209
D1XP45_9ACTO/218-275
D1XP83_9ACTO/145-202
D1XP96_9ACTO/166-223
D1XPD8_9ACTO/154-211
D1XQ57_9ACTO/184-241
D1XQE4_9ACTO/312-369
D1XQK5_9ACTO/151-208
D1XQP6_9ACTO/140-197
D1XQU8_9ACTO/177-234
D1XQV9_9ACTO/153-210
D1XS53_9ACTO/278-327
D1XS84_9ACTO/907-964
D1XTG8_9ACTO/154-211
D1XTW6_9ACTO/157-213
D1XU15_9ACTO/148-203
D1XUK2_9ACTO/851-905
D1XUL1_9ACTO/163-220
D1XUM5_9ACTO/259-316
D1XUS2_9ACTO/138-195
D1XW24_9BACT/145-201
D1XYK7_9BACT/248-305
D1XYK8_9BACT/132-189
D1Y1G8_9BACT/154-211
D1Y4J2_9BACT/136-193
D1Y4N4_9BACT/140-197
D1Y661_9BACT/150-207
D1Y7A5_9BACT/117-163
D1Y8X1_PROAC/155-212
D1Y994_PROAC/155-211
D1Y9B6_PROAC/147-204
D1YA26_PROAC/153-210
D1YAP9_PROAC/143-200
D1YCH8_PROAC/146-203
D1YE05_PROAC/157-214
D2A9U2_SHIF2/155-212
D2AA84_SHIF2/113-170
D2AA88_SHIF2/115-169
D2AA94_SHIF2/139-196
D2AB98_SHIF2/135-192
D2ACB5_SHIF2/153-210
D2ADL0_SHIF2/153-210
D2AF00_SHIF2/151-208
D2AF23_SHIF2/148-205
D2AFC0_SHIF2/105-161
D2AFC1_SHIF2/150-205
D2AG59_SHIF2/141-198
D2AIA1_SHIF2/147-204
D2AIA3_SHIF2/177-208
D2AID5_SHIF2/135-192
D2AQH2_STRRD/147-204
D2AQK8_STRRD/854-910
D2AQQ8_STRRD/150-207
D2AQR3_STRRD/147-204
D2AR30_STRRD/155-210
D2ARE0_STRRD/146-202
D2ARW5_STRRD/154-206
D2ARZ2_STRRD/134-191
D2ARZ6_STRRD/142-199
D2AS71_STRRD/152-209
D2ASK3_STRRD/825-881
D2ASL4_STRRD/273-325
D2ASM3_STRRD/847-904
D2AT61_STRRD/148-205
D2ATG2_STRRD/173-230
D2ATI6_STRRD/880-935
D2ATJ5_STRRD/860-916
D2ATY5_STRRD/158-215
D2AUE3_STRRD/761-818
D2AUN6_STRRD/152-209
D2AUR2_STRRD/140-197
D2AUY9_STRRD/221-278
D2AV44_STRRD/149-206
D2AVB4_STRRD/153-210
D2AWE1_STRRD/692-749
D2AWG3_STRRD/148-200
D2AWG7_STRRD/138-195
D2AWM6_STRRD/150-207
D2AWT9_STRRD/143-192
D2AWW3_STRRD/151-208
D2AWZ8_STRRD/148-197
D2AX12_STRRD/160-217
D2AX74_STRRD/139-196
D2AXB4_STRRD/277-326
D2AXF1_STRRD/143-200
D2AXG7_STRRD/141-198
D2AY97_STRRD/900-957
D2AYB1_STRRD/154-211
D2AYP8_STRRD/144-201
D2AYV5_STRRD/150-207
D2AZ63_STRRD/145-202
D2AZ76_STRRD/172-233
D2AZ87_STRRD/148-204
D2AZC4_STRRD/145-202
D2AZC6_STRRD/151-208
D2AZN6_STRRD/147-197
D2AZW7_STRRD/259-309
D2AZY6_STRRD/137-194
D2B0E9_STRRD/138-195
D2B1F8_STRRD/152-209
D2B1I8_STRRD/147-197
D2B1N3_STRRD/155-212
D2B1S1_STRRD/151-208
D2B2Q0_STRRD/159-216
D2B2Q5_STRRD/149-206
D2B2V0_STRRD/147-204
D2B2Y4_STRRD/296-351
D2B302_STRRD/148-210
D2B329_STRRD/150-207
D2B3C3_STRRD/157-214
D2B3E3_STRRD/138-195
D2B3E5_STRRD/900-956
D2B3K9_STRRD/149-206
D2B3R4_STRRD/131-188
D2B4E6_STRRD/153-210
D2B4N8_STRRD/419-476
D2B558_STRRD/147-203
D2B5P2_STRRD/865-921
D2B5P6_STRRD/860-917
D2B5Q4_STRRD/144-197
D2B5X4_STRRD/152-209
D2B5Y0_STRRD/160-217
D2B5Y1_STRRD/149-206
D2B675_STRRD/903-960
D2B6L3_STRRD/706-762
D2B6L4_STRRD/352-409
D2B6X5_STRRD/894-951
D2B715_STRRD/114-165
D2B7F3_STRRD/4-61
D2B7R0_STRRD/146-203
D2B802_STRRD/141-198
D2B9U3_STRRD/721-778
D2BAS1_STRRD/152-209
D2BBD4_STRRD/280-329
D2BBM6_STRRD/259-315
D2BBS4_STRRD/145-197
D2BBW4_STRRD/275-326
D2BC48_STRRD/152-209
D2BCF9_STRRD/154-211
D2BCH4_STRRD/138-195
D2BCQ9_STRRD/824-880
D2BCY6_STRRD/149-206
D2BD98_STRRD/151-208
D2BDA5_STRRD/153-210
D2BDI1_STRRD/163-220
D2BE17_STRRD/152-209
D2BEB0_STRRD/151-208
D2BEB1_STRRD/150-202
D2BEP8_STRRD/168-225
D2BES7_STRRD/147-204
D2BF97_STRRD/147-204
D2BFB3_STRRD/821-878
D2BG14_DEHSV/179-236
D2BGT0_DEHSV/152-208
D2BHF0_DEHSV/155-211
D2BIA3_DEHSV/150-207
D2BIU6_DEHSV/160-217
D2BJB7_DEHSV/159-215
D2BJG5_DEHSV/259-313
D2BJH2_DEHSV/175-232
D2BKY2_LACLK/262-317
D2BQ17_LACLK/146-203
D2BQT6_LACLK/139-194
D2BRQ2_DICD5/135-192
D2BSZ1_DICD5/185-242
D2BT55_DICD5/151-206
D2BUN6_DICD5/148-205
D2BW49_DICD5/151-208
D2BWW6_DICD5/146-203
D2BYK8_DICD5/152-209
D2BZ56_DICD5/149-206
D2C148_DICD5/177-233
D2CKM6_PSEAH/881-938
D2CKM8_PSEAH/868-922
D2CKN0_PSEAH/135-192
D2CKN2_PSEAH/898-954
D2CKN3_PSEAH/601-657
D2EHE7_PEDAC/138-166
D2ERU5_9STRE/142-199
D2ES09_9STRE/136-193
D2ESS0_9BACE/150-207
D2EUC7_9BACE/190-247
D2EUS8_9BACE/132-189
D2EVD8_9BACE/193-250
D2EVI4_9BACE/135-192
D2EWF7_9BACE/496-553
D2EX88_9BACE/149-205
D2F6N1_STAAU/137-194
D2F839_STAAU/1-35
D2F8B3_STAAU/144-201
D2F8E9_STAAU/145-202
D2F9V6_STAAU/152-209
D2FCS7_STAAU/137-194
D2FE80_STAAU/133-178
D2FEF3_STAAU/144-201
D2FEZ8_STAAU/145-202
D2FG96_STAAU/152-209
D2FMV3_STAAU/133-178
D2FN35_STAAU/144-201
D2FNE5_STAAU/145-202
D2FPV3_STAAU/152-209
D2FV12_STAAU/137-194
D2FWB8_STAAU/133-178
D2FWJ3_STAAU/144-201
D2FWN0_STAAU/145-202
D2FY92_STAAU/152-209
D2G0Y5_STAAU/137-194
D2G1E2_STAAU/133-178
D2G1L4_STAAU/144-201
D2G2N6_STAAU/145-202
D2G3X9_STAAU/152-209
D2G9D7_STAAU/137-194
D2GA89_STAAU/106-151
D2GAG3_STAAU/144-201
D2GAZ8_STAAU/145-202
D2GCE8_STAAU/152-209
D2GFW3_STAAU/137-194
D2GHC0_STAAU/133-178
D2GHJ2_STAAU/144-201
D2GHN0_STAAU/145-202
D2GK10_STAAU/152-209
D2GLN1_STAAU/152-209
D2GR72_STAAU/137-194
D2GSG9_STAAU/133-178
D2GSP3_STAAU/144-201
D2GSY2_STAAU/145-202
D2ISD9_9CRYP/162-215
D2K2B7_9MYCO/217-274
D2KAK5_AZOBR/163-220
D2L4L5_9DELT/150-207
D2L4S6_9DELT/158-215
D2L8Z1_9DELT/155-212
D2MJD5_9BACT/303-360
D2N8A3_STAA5/133-178
D2N8I2_STAA5/144-201
D2N8L7_STAA5/145-202
D2N9X6_STAA5/135-192
D2NBK0_ECOS5/833-890
D2NC90_ECOS5/113-170
D2NCA4_ECOS5/115-169
D2NCB3_ECOS5/139-196
D2NCU7_ECOS5/142-190
D2NCX0_ECOS5/103-157
D2NCX7_ECOS5/23-77
D2ND97_ECOS5/135-192
D2NGL0_ECOS5/153-210
D2NH33_ECOS5/152-208
D2NH34_ECOS5/150-207
D2NHW4_ECOS5/153-210
D2NJI2_ECOS5/147-204
D2NJI4_ECOS5/177-234
D2NJL9_ECOS5/135-192
D2NKE0_ECOS5/151-208
D2NKG5_ECOS5/148-205
D2NKV5_ECOS5/141-198
D2NRX7_ROTMD/172-229
D2NSG6_ROTMD/211-268
D2NYI2_LISM1/162-219
D2P0U3_LISM1/146-203
D2P3M9_LISM2/146-203
D2P9V6_LISM2/162-219
D2PKC1_KRIFD/856-913
D2PKF4_KRIFD/162-219
D2PKV0_KRIFD/156-213
D2PLG3_KRIFD/287-343
D2PLT6_KRIFD/153-210
D2PLY1_KRIFD/254-305
D2PMM7_KRIFD/139-195
D2PNP9_KRIFD/207-263
D2PP98_KRIFD/154-211
D2PPB9_KRIFD/158-214
D2PQ64_KRIFD/149-206
D2PQB7_KRIFD/778-835
D2PQK9_KRIFD/263-317
D2PQT6_KRIFD/154-211
D2PQY4_KRIFD/152-209
D2PQY8_KRIFD/826-882
D2PR91_KRIFD/845-901
D2PS71_KRIFD/152-209
D2PSG6_KRIFD/909-965
D2PSM5_KRIFD/159-215
D2PT73_KRIFD/46-102
D2PTZ4_KRIFD/1089-1144
D2PUG2_KRIFD/142-199
D2PUH6_KRIFD/891-948
D2PUN0_KRIFD/267-324
D2PUV0_KRIFD/153-209
D2PUX3_KRIFD/148-205
D2PV36_KRIFD/151-208
D2PV55_KRIFD/156-213
D2PV56_KRIFD/152-209
D2PVA7_KRIFD/156-213
D2PVL9_KRIFD/907-964
D2PW14_KRIFD/247-302
D2PW72_KRIFD/151-205
D2PW93_KRIFD/145-202
D2PWH7_KRIFD/868-925
D2PWM4_KRIFD/831-887
D2PWP1_KRIFD/151-208
D2PWQ3_KRIFD/152-209
D2PX96_KRIFD/265-322
D2PXA3_KRIFD/153-210
D2PXV2_KRIFD/156-213
D2PYD3_KRIFD/136-193
D2PYF8_KRIFD/909-966
D2PYT1_KRIFD/137-194
D2PZB7_KRIFD/145-202
D2PZH8_KRIFD/146-196
D2PZN7_KRIFD/168-225
D2PZR4_KRIFD/833-889
D2PZY5_KRIFD/178-235
D2Q0P7_KRIFD/151-208
D2Q268_KRIFD/148-198
D2Q2Q4_KRIFD/858-915
D2Q2Q8_KRIFD/152-209
D2Q374_KRIFD/154-211
D2Q3Q8_KRIFD/149-206
D2Q3U7_KRIFD/155-212
D2Q428_KRIFD/150-207
D2Q4A1_KRIFD/151-208
D2Q509_KRIFD/153-203
D2Q5I4_BIFDB/174-231
D2Q6G2_BIFDB/155-211
D2Q6P6_BIFDB/158-215
D2Q8N6_BIFDB/167-224
D2Q9J1_BIFDB/188-245
D2QA09_BIFDB/138-195
D2QB57_BIFDB/159-216
D2QDM8_SPILD/15-72
D2QF32_SPILD/162-218
D2QG77_SPILD/5-62
D2QGZ7_SPILD/155-212
D2QKA0_SPILD/40-97
D2QML1_SPILD/12-69
D2QQM0_SPILD/152-209
D2QSM8_SPILD/157-213
D2QT05_SPILD/167-224
D2QUB6_SPILD/151-207
D2QUG4_SPILD/156-213
D2QUK2_SPILD/151-208
D2QXR7_PIRSD/191-247
D2R104_PIRSD/164-221
D2R190_PIRSD/150-207
D2R1Z1_PIRSD/148-205
D2R700_PIRSD/151-208
D2R8D7_PIRSD/141-198
D2R8T9_PIRSD/148-204
D2R948_PIRSD/158-215
D2R967_PIRSD/134-191
D2R9J0_PIRSD/144-201
D2RAB0_GARV4/153-210
D2RAN9_GARV4/196-253
D2RCH6_GARV4/154-210
D2RD06_GARV4/156-213
D2RJG8_ACIFV/139-196
D2S3T3_GEOOG/169-225
D2S3T4_GEOOG/158-215
D2S400_GEOOG/168-225
D2S4G6_GEOOG/210-266
D2S5C5_GEOOG/149-197
D2S5F2_GEOOG/294-351
D2S5V0_GEOOG/153-210
D2S5W5_GEOOG/138-195
D2S6Y0_GEOOG/159-215
D2S7N2_GEOOG/703-759
D2S858_GEOOG/205-262
D2S8D7_GEOOG/915-972
D2S8E4_GEOOG/692-749
D2S8H7_GEOOG/154-211
D2S8I6_GEOOG/840-897
D2S9C3_GEOOG/143-200
D2S9E5_GEOOG/814-871
D2S9S8_GEOOG/146-200
D2S9W4_GEOOG/894-951
D2SAE5_GEOOG/156-213
D2SB03_GEOOG/182-239
D2SB90_GEOOG/846-903
D2SCV1_GEOOG/789-827
D2SCX2_GEOOG/138-195
D2SDB3_GEOOG/845-902
D2SDE1_GEOOG/838-894
D2SE01_GEOOG/157-214
D2SEJ3_GEOOG/154-211
D2SEZ1_GEOOG/161-218
D2SF14_GEOOG/161-218
D2SFS4_GEOOG/143-200
D2SGC0_GEOOG/155-212
D2SGD1_GEOOG/189-245
D2SNE2_STRFR/215-270
D2T579_ERWP6/141-197
D2T753_ERWP6/149-206
D2T797_ERWP6/147-204
D2T860_ERWP6/148-205
D2T9K2_ERWP6/125-180
D2TAS2_ERWP6/138-194
D2TBW4_ERWP6/151-208
D2TCX9_ERWP6/157-214
D2TD76_ERWP6/148-204
D2TD82_ERWP6/179-236
D2THZ9_CITRI/135-192
D2TIS1_CITRI/93-147
D2TIS3_CITRI/132-189
D2TJM7_CITRI/148-203
D2TJP9_CITRI/165-221
D2TK25_CITRI/154-211
D2TKM6_CITRI/139-196
D2TKV0_CITRI/143-200
D2TL91_CITRI/153-210
D2TLL7_CITRI/833-890
D2TLZ1_CITRI/135-192
D2TMA9_CITRI/133-186
D2TNM6_CITRI/147-204
D2TNM8_CITRI/177-234
D2TNT9_CITRI/135-192
D2TQT0_CITRI/160-215
D2TRD6_CITRI/141-197
D2TRW1_CITRI/153-208
D2TRW2_CITRI/149-206
D2TSA5_CITRI/151-208
D2TSD1_CITRI/148-205
D2TT47_CITRI/153-210
D2TV35_CITRI/13-51
D2TVB7_CITRI/18-62
D2TVR2_9ENTR/31-88
D2TW73_9ENTR/2-35
D2TX63_9ENTR/2-36
D2TY42_9ENTR/31-86
D2TYJ5_9ENTR/132-188
D2TYK1_9ENTR/16-73
D2TZ13_9ENTR/18-75
D2TZS0_9ENTR/152-209
D2TZT5_9ENTR/149-206
D2U0Q2_9ENTR/118-174
D2U0Q5_9ENTR/153-209
D2U0S8_9ENTR/162-219
D2U148_9ENTR/132-189
D2U166_9ENTR/1-45
D2U234_9ENTR/145-202
D2U307_9ENTR/189-245
D2U352_9ENTR/107-163
D2U3J7_9ENTR/143-200
D2U3S6_9ENTR/1-43
D2U3V7_9ENTR/138-195
D2U3V9_9ENTR/170-226
D2U4I8_9ENTR/148-205
D2U8A0_XANAP/147-204
D2U8K1_XANAP/172-228
D2UA60_XANAP/152-209
D2UA97_XANAP/145-202
D2UBQ4_XANAP/146-203
D2UD06_XANAP/150-207
D2UDR8_XANAP/146-203
D2UE63_XANAP/150-206
D2UGX0_XANAP/144-201
D2UHL4_STAAU/152-209
D2UN52_STAAU/133-178
D2UND2_STAAU/144-201
D2UNM0_STAAU/145-202
D2URU2_STAAU/137-194
D2UT35_STAAU/133-178
D2UTA7_STAAU/144-201
D2UTG9_STAAU/145-202
D2UUX0_STAAU/152-209
D2WA18_9GAMM/143-200
D2XDW6_9PSEU/143-199
D2XDZ5_9PSEU/150-207
D2Y9U0_VIBMI/869-926
D2Y9Y3_VIBMI/226-283
D2YB10_VIBMI/152-209
D2YBW4_VIBMI/142-199
D2YBX3_VIBMI/144-201
D2YC97_VIBMI/532-589
D2YD60_VIBMI/156-213
D2YE48_VIBMI/203-260
D2YE77_VIBMI/147-204
D2YF33_VIBMI/154-211
D2YFA1_VIBMI/198-253
D2YGD1_VIBMI/146-203
D2YH98_VIBMI/159-216
D2YHU7_VIBMI/152-209
D2YKP4_VIBMI/152-209
D2YL62_VIBMI/198-253
D2YL81_VIBMI/147-204
D2YM25_VIBMI/78-135
D2YM75_VIBMI/144-201
D2YM83_VIBMI/142-199
D2YQE4_VIBMI/532-589
D2YQY6_VIBMI/159-216
D2YR03_VIBMI/198-255
D2YR46_VIBMI/836-893
D2YS12_VIBMI/156-206
D2YSG8_VIBMI/159-216
D2YUA0_VIBMI/154-211
D2YUG6_VIBMI/152-209
D2Z2E0_9BACT/149-206
D2Z2H2_9BACT/149-206
D2Z2V8_9BACT/148-205
D2Z645_9BACT/770-827
D2Z6Q6_9BACT/150-207
D2Z7C8_9BACT/772-828
D2Z7K5_9BACT/147-204
D2Z8B6_9BACT/141-198
D2Z9Y1_9ENTR/132-189
D2Z9Y2_9ENTR/151-208
D2Z9Z2_9ENTR/115-171
D2ZAV2_9ENTR/153-210
D2ZBH5_9ENTR/134-191
D2ZD21_9ENTR/126-174
D2ZDB6_9ENTR/153-210
D2ZDV4_9ENTR/147-204
D2ZDV7_9ENTR/177-234
D2ZE60_9ENTR/135-192
D2ZET7_9ENTR/148-205
D2ZGB1_9ENTR/147-204
D2ZIC8_9ENTR/135-192
D2ZIG0_9ENTR/146-199
D2ZIG2_9ENTR/156-213
D2ZIJ1_9ENTR/166-223
D2ZIS8_9ENTR/833-890
D2ZJ20_9ENTR/137-194
D2ZK86_9ENTR/93-148
D2ZK88_9ENTR/132-189
D2ZKG0_9ENTR/145-202
D2ZLH1_9ENTR/137-188
D2ZXD7_NEIMU/150-207
D3A0Q4_NEIMU/154-211
D3A703_NEISU/150-207
D3AA75_9CLOT/160-215
D3ADP7_9CLOT/120-177
D3AIX4_9CLOT/45-79
D3AJZ6_9CLOT/308-364
D3CRC7_9ACTO/429-484
D3CRX6_9ACTO/149-206
D3CRZ6_9ACTO/125-182
D3CTJ4_9ACTO/163-220
D3CTL2_9ACTO/153-210
D3CTN1_9ACTO/614-671
D3CU42_9ACTO/210-267
D3CV26_9ACTO/142-193
D3CVA5_9ACTO/148-198
D3CVC7_9ACTO/301-358
D3CVD1_9ACTO/473-529
D3CVM9_9ACTO/717-774
D3CVX8_9ACTO/873-930
D3CW47_9ACTO/169-226
D3CW63_9ACTO/184-241
D3CWB5_9ACTO/245-302
D3CX08_9ACTO/220-275
D3CX68_9ACTO/153-210
D3CYC8_9ACTO/169-226
D3CYV8_9ACTO/789-846
D3CZJ8_9ACTO/175-232
D3D0A8_9ACTO/151-208
D3D1G3_9ACTO/91-147
D3D1H0_9ACTO/156-213
D3D1H2_9ACTO/170-227
D3D1I2_9ACTO/153-210
D3D1I8_9ACTO/24-81
D3D1X3_9ACTO/72-129
D3D2H9_9ACTO/148-200
D3D478_9ACTO/708-765
D3D494_9ACTO/1030-1085
D3D4K1_9ACTO/146-203
D3D4Q9_9ACTO/148-205
D3D586_9ACTO/879-935
D3D592_9ACTO/157-214
D3D5F8_9ACTO/989-1046
D3D643_9ACTO/152-209
D3D6A7_9ACTO/148-210
D3D6U8_9ACTO/194-246
D3D7E8_9ACTO/631-688
D3D7G3_9ACTO/144-206
D3D7T2_9ACTO/153-215
D3D8J6_9ACTO/173-230
D3D9F3_9ACTO/873-930
D3D9I5_9ACTO/141-197
D3DAE1_9ACTO/148-205
D3DAR0_9ACTO/1280-1337
D3DBB3_9ACTO/162-219
D3DC14_9ACTO/855-912
D3DC74_9ACTO/23-79
D3DC91_9ACTO/67-124
D3DCR7_9ACTO/202-259
D3DCY7_9ACTO/153-210
D3DDF2_9ACTO/108-165
D3DEF9_9ACTO/152-209
D3DHF1_HYDTT/400-455
D3E5H7_GEOS4/144-201
D3E6A4_GEOS4/150-207
D3E8B1_GEOS4/140-197
D3E8X6_GEOS4/140-197
D3E9D4_GEOS4/138-194
D3EAF0_GEOS4/157-213
D3EBE7_GEOS4/839-896
D3EDS8_GEOS4/150-206
D3EE88_GEOS4/151-208
D3EEC1_GEOS4/161-218
D3EEM0_GEOS4/152-209
D3EFN6_GEOS4/537-594
D3EGP7_GEOS4/798-855
D3EGU3_GEOS4/808-865
D3EHQ3_GEOS4/153-210
D3EHY1_GEOS4/138-195
D3EI68_GEOS4/136-193
D3EIU4_GEOS4/150-207
D3EJI1_GEOS4/150-207
D3EKI8_GEOS4/10-66
D3EKV1_GEOS4/151-208
D3ELJ4_GEOS4/154-210
D3EMA5_GEOS4/157-214
D3EMG0_GEOS4/175-232
D3EQ37_UCYNA/169-225
D3ESF0_STAA4/152-209
D3EW65_STAA4/137-194
D3EXH0_STAA4/106-153
D3EXP2_STAA4/144-201
D3EXS8_STAA4/145-202
D3EYY3_CONWI/868-925
D3EYY8_CONWI/859-915
D3EZV3_CONWI/157-210
D3EZX5_CONWI/808-865
D3EZX6_CONWI/832-889
D3F0G0_CONWI/302-358
D3F0M8_CONWI/153-210
D3F0R1_CONWI/869-923
D3F0U8_CONWI/137-194
D3F0W8_CONWI/157-214
D3F102_CONWI/158-215
D3F157_CONWI/852-909
D3F198_CONWI/878-935
D3F1H1_CONWI/148-200
D3F1L6_CONWI/151-201
D3F1M9_CONWI/160-217
D3F1U6_CONWI/165-222
D3F2B9_CONWI/158-215
D3F2H7_CONWI/455-512
D3F2Q2_CONWI/911-968
D3F373_CONWI/472-529
D3F3F2_CONWI/96-151
D3F3G0_CONWI/148-205
D3F3P0_CONWI/158-215
D3F433_CONWI/178-235
D3F496_CONWI/876-933
D3F521_CONWI/150-207
D3F565_CONWI/363-418
D3F5A4_CONWI/214-271
D3F5M9_CONWI/144-201
D3F616_CONWI/151-208
D3F625_CONWI/157-214
D3F681_CONWI/154-206
D3F683_CONWI/151-202
D3F6D4_CONWI/854-911
D3F6D9_CONWI/671-724
D3F6X5_CONWI/240-297
D3F6X6_CONWI/313-369
D3F702_CONWI/150-206
D3F721_CONWI/152-209
D3F731_CONWI/152-209
D3F753_CONWI/855-911
D3F768_CONWI/919-975
D3F7B1_CONWI/904-959
D3F7F1_CONWI/149-201
D3F7H8_CONWI/935-992
D3F7M8_CONWI/856-907
D3F7N2_CONWI/151-208
D3F888_CONWI/43-99
D3F8B4_CONWI/150-207
D3F8B9_CONWI/880-936
D3F8I3_CONWI/152-209
D3F8I4_CONWI/156-213
D3F8R5_CONWI/899-956
D3F8X6_CONWI/893-950
D3F923_CONWI/151-203
D3F973_CONWI/680-737
D3F983_CONWI/145-202
D3F986_CONWI/132-189
D3F9E3_CONWI/152-209
D3FA71_CONWI/138-195
D3FB75_CONWI/175-232
D3FBN2_CONWI/875-931
D3FC53_CONWI/151-208
D3FC92_CONWI/149-206
D3FCJ6_CONWI/299-356
D3FCV7_CONWI/149-200
D3FDI3_CONWI/890-947
D3FE82_CONWI/148-200
D3FED4_CONWI/903-959
D3FEI8_CONWI/155-212
D3FEJ7_CONWI/17-74
D3FEM4_CONWI/153-210
D3FEQ3_CONWI/155-212
D3FEQ8_CONWI/377-434
D3FF32_CONWI/367-424
D3FFA0_CONWI/144-201
D3FFE6_CONWI/929-984
D3FFJ9_CONWI/151-208
D3FRL7_BACPE/147-204
D3FTI9_BACPE/135-192
D3FVT4_BACPE/150-207
D3FWF4_BACPE/9-66
D3FXT7_BACPE/148-205
D3FYG5_BACPE/144-200
D3FZF9_BACPE/167-224
D3G0Z2_BACPE/136-193
D3GSU3_ECO44/149-197
D3GSV2_ECO44/145-202
D3GSV9_ECO44/93-149
D3GT78_ECO44/142-190
D3GTA4_ECO44/27-80
D3GW83_ECO44/147-204
D3GXG6_ECO44/147-204
D3GXG8_ECO44/177-234
D3GXK0_ECO44/135-192
D3GY06_ECO44/152-208
D3GY07_ECO44/100-157
D3GZN6_ECO44/833-890
D3H0N3_ECO44/151-208
D3H0Q7_ECO44/148-205
D3H0U7_ECO44/113-170
D3H0W0_ECO44/115-169
D3H0W9_ECO44/139-196
D3H143_ECO44/153-210
D3H2G8_ECO44/135-192
D3H2K7_ECO44/153-210
D3H6N9_STRM6/136-193
D3H9Z9_STRM6/132-189
D3HAT2_STRM6/142-199
D3HC35_STRG3/154-211
D3HHN9_STRG3/146-203
D3HHU2_STRG3/135-192
D3HI99_STRG3/144-201
D3HIF0_9BURK/168-225
D3HJM5_LEGLN/151-208
D3HKW5_LEGLN/146-203
D3HKY2_LEGLN/176-233
D3HM23_LEGLN/161-218
D3HSV4_LEGLN/219-276
D3HSX0_LEGLN/195-251
D3HTF7_LEGLN/218-275
D3HZ31_9BACT/140-197
D3HZ69_9BACT/243-300
D3I0P4_9BACT/143-200
D3I1B0_9BACT/268-325
D3I555_9BACT/144-201
D3I7E0_9BACT/243-300
D3I7E1_9BACT/130-187
D3IAI6_9BACT/132-189
D3IDR9_9BACT/248-305
D3IFC0_9BACT/140-197
D3IG54_9BACT/130-187
D3IG55_9BACT/248-305
D3IGU3_9BACT/268-325
D3IHC8_9BACT/268-324
D3JTG7_ACISD/175-232
D3KKZ4_LISMO/162-219
D3KP81_LISMO/146-203
D3L1H4_9BACT/153-210
D3L215_9BACT/196-253
D3L4C5_9BACT/141-198
D3L5Y0_9BACT/98-155
D3L8P3_OENOE/24-49
D3LDE7_ENTFC/146-203
D3LFS2_ENTFC/147-204
D3LKN5_MICLU/139-196
D3LKY6_MICLU/145-202
D3LM13_MICLU/169-226
D3LMS4_MICLU/155-212
D3LMS9_MICLU/165-222
D3LPD3_MICLU/106-163
D3LPQ7_MICLU/159-216
D3LPS1_MICLU/252-309
D3LRM4_MICLU/161-218
D3LYF1_9ACTO/168-225
D3M0F8_9ACTO/883-940
D3M0H5_9ACTO/342-399
D3M0L4_9ACTO/310-366
D3M0L6_9ACTO/337-394
D3M109_9ACTO/323-375
D3M126_9ACTO/308-365
D3M127_9ACTO/394-451
D3M1C3_9ACTO/157-214
D3M1C4_9ACTO/191-247
D3M1E4_9ACTO/169-226
D3M1E5_9ACTO/155-212
D3M2Q8_9ACTO/341-396
D3M2Q9_9ACTO/321-378
D3M2Z8_9ACTO/166-223
D3M375_9ACTO/166-218
D3M3G7_9ACTO/167-224
D3M3T5_9ACTO/1125-1182
D3M3W8_9ACTO/840-897
D3M3W9_9ACTO/55-112
D3M3Z1_9ACTO/152-209
D3M689_9ACTO/53-110
D3M6F2_9ACTO/44-89
D3M6F5_9ACTO/220-277
D3M6U1_9ACTO/309-366
D3M6U3_9ACTO/9-65
D3M963_9ACTO/149-206
D3M9K9_9ACTO/150-207
D3M9N7_9ACTO/346-403
D3MAR8_PROAC/146-203
D3MAY9_PROAC/143-200
D3MC65_PROAC/148-197
D3MCC7_PROAC/1-44
D3MCE6_PROAC/155-211
D3MD64_PROAC/155-212
D3MEE2_PROAC/157-214
D3MHA9_PROAC/153-210
D3MHJ0_PROAC/155-212
D3MHM6_PROAC/153-210
D3MHZ2_PROAC/143-200
D3MKA0_PROAC/147-204
D3MKC1_PROAC/155-211
D3MKQ3_PROAC/146-203
D3MM49_PROAC/157-214
D3MQR5_9FIRM/136-193
D3MRU1_9FIRM/137-194
D3NRF8_AZOS1/156-212
D3NT52_AZOS1/137-194
D3NUC1_AZOS1/176-233
D3NVC6_AZOS1/152-208
D3NVC7_AZOS1/160-217
D3NW27_AZOS1/151-208
D3NW28_AZOS1/163-220
D3NWP9_AZOS1/177-234
D3NWQ0_AZOS1/161-217
D3NZM1_AZOS1/245-302
D3P0F5_AZOS1/225-281
D3P1J7_AZOS1/151-208
D3P1U0_AZOS1/819-875
D3P2E1_AZOS1/148-205
D3P2U7_AZOS1/146-203
D3P3C3_AZOS1/155-212
D3P3W4_AZOS1/154-211
D3P430_AZOS1/145-202
D3P4I9_AZOS1/226-282
D3P4L1_AZOS1/147-204
D3P5S8_AZOS1/168-225
D3P6T2_AZOS1/91-148
D3P6X3_AZOS1/129-184
D3P6Y1_AZOS1/162-219
D3P7I3_AZOS1/161-218
D3P7U3_AZOS1/145-202
D3PM08_MEIRD/102-158
D3PNN1_MEIRD/129-186
D3PPU5_MEIRD/148-205
D3PQV2_MEIRD/142-199
D3PRE3_MEIRD/137-194
D3PTX7_STANL/867-923
D3PUE2_STANL/152-209
D3PUH7_STANL/149-206
D3PUJ1_STANL/24-81
D3PUL1_STANL/155-212
D3PUV9_STANL/835-892
D3PVC4_STANL/139-196
D3PVF4_STANL/357-414
D3PVG9_STANL/850-906
D3PVS3_STANL/91-147
D3PW56_STANL/155-212
D3PWG9_STANL/266-320
D3PWL2_STANL/6-63
D3PWS5_STANL/152-209
D3PWV7_STANL/150-206
D3PX01_STANL/152-208
D3PX50_STANL/153-210
D3PX51_STANL/147-208
D3PXG9_STANL/121-178
D3PXH5_STANL/156-213
D3PXK3_STANL/149-206
D3PXP1_STANL/152-209
D3PXQ3_STANL/760-817
D3PXS2_STANL/144-201
D3PXY3_STANL/277-333
D3PY88_STANL/929-985
D3PYN4_STANL/141-198
D3PYY9_STANL/150-207
D3PZA5_STANL/152-209
D3PZC5_STANL/155-212
D3PZI2_STANL/152-208
D3Q0J6_STANL/152-209
D3Q0M6_STANL/149-206
D3Q0P6_STANL/70-127
D3Q1C9_STANL/154-211
D3Q1Q0_STANL/157-214
D3Q1U3_STANL/854-910
D3Q273_STANL/148-200
D3Q313_STANL/884-941
D3Q363_STANL/273-326
D3Q3I6_STANL/148-204
D3Q3P4_STANL/69-125
D3Q4D4_STANL/70-127
D3Q4H5_STANL/45-100
D3Q4N1_STANL/260-317
D3Q4X2_STANL/147-204
D3Q575_STANL/157-214
D3Q5R9_STANL/139-196
D3Q5V1_STANL/141-198
D3Q5V6_STANL/154-211
D3Q662_STANL/155-212
D3Q684_STANL/146-202
D3Q6H3_STANL/137-194
D3Q6H6_STANL/154-211
D3Q6R2_STANL/152-209
D3Q6S2_STANL/150-207
D3Q6U0_STANL/150-206
D3Q6V9_STANL/151-208
D3Q747_STANL/149-201
D3Q778_STANL/150-207
D3Q7I1_STANL/37-94
D3Q7M5_STANL/147-200
D3Q887_STANL/950-1006
D3Q8N5_STANL/147-204
D3Q8S0_STANL/151-208
D3Q967_STANL/70-127
D3Q9P1_STANL/155-212
D3Q9W0_STANL/847-904
D3QA86_STANL/143-199
D3QAC8_STANL/158-215
D3QAI5_STANL/151-208
D3QAQ8_STANL/158-215
D3QB47_STANL/297-354
D3QBK4_STANL/2-59
D3QBY0_STANL/70-127
D3QC07_STANL/151-208
D3QC10_STANL/150-207
D3QD64_STALH/137-194
D3QHN9_STALH/152-209
D3QIW4_STALH/145-202
D3QJ00_STALH/144-201
D3QJD5_ECOCB/143-200
D3QJY2_ECOCB/151-208
D3QKM5_ECOCB/168-225
D3QKS0_ECOCB/148-205
D3QLW4_ECOCB/141-198
D3QMF8_ECOCB/152-208
D3QMF9_ECOCB/150-207
D3QQ34_ECOCB/153-210
D3QQH7_ECOCB/169-217
D3QQZ5_ECOCB/153-210
D3QTN5_ECOCB/833-890
D3QUD5_ECOCB/113-170
D3QUE9_ECOCB/115-169
D3QUF7_ECOCB/139-196
D3QW65_ECOCB/135-192
D3QWT5_ECOCB/147-204
D3QWT7_ECOCB/177-234
D3QWX2_ECOCB/135-192
D3QXR3_ECOCB/142-190
D3QXT8_ECOCB/133-185
D3QXU5_ECOCB/27-80
D3R3X7_BIFAB/173-230
D3R4A6_BIFAB/165-222
D3R5P8_BIFAB/171-228
D3R5X1_BIFAB/145-202
D3R622_BIFAB/184-241
D3R803_KLEVT/139-196
D3R8R1_KLEVT/135-192
D3R8R8_KLEVT/177-234
D3R8S0_KLEVT/147-204
D3R934_KLEVT/159-216
D3R977_KLEVT/144-200
D3RAA7_KLEVT/153-210
D3RAJ9_KLEVT/126-174
D3RAM5_KLEVT/858-914
D3RAZ9_KLEVT/135-192
D3RCE0_KLEVT/300-352
D3RCS2_KLEVT/131-188
D3RCS3_KLEVT/151-208
D3RE27_KLEVT/833-890
D3RET3_KLEVT/133-190
D3RF55_KLEVT/118-175
D3RGG0_KLEVT/141-198
D3RGP6_KLEVT/154-211
D3RGS0_KLEVT/140-197
D3RGS5_KLEVT/140-197
D3RHP4_KLEVT/127-183
D3RLP1_KLEVT/148-205
D3RM32_KLEVT/114-171
D3RPK8_ALLVD/142-199
D3RPR5_ALLVD/145-201
D3RQ92_ALLVD/140-197
D3RRU3_ALLVD/149-206
D3RUG2_ALLVD/140-197
D3S9Q2_THISK/153-209
D3S9W7_THISK/137-194
D3SGQ3_THISK/156-214
D3SH38_DEHSG/163-220
D3SHT3_DEHSG/152-208
D3SIF4_DEHSG/155-211
D3SJA5_DEHSG/150-207
D3SKE0_DEHSG/259-312
D3T3G3_THEIA/139-196
D3T6T4_THEIA/196-251
D3T6T8_THEIA/50-105
D3T6U3_THEIA/193-250
D3U1V8_9BACT/127-184
D3ULU1_LISSS/146-203
D3URY0_LISSS/162-219
D3UT95_9PSED/173-230
D3UWN8_XENBS/148-205
D3UZ24_XENBS/162-218
D3UZW8_XENBS/153-208
D3V2Q9_XENBS/133-189
D3V3I4_XENBS/140-197
D3V672_XENBS/885-942
D3V7A4_XENBS/145-202
D3V7I8_XENBS/146-203
D3VDT7_XENNA/140-197
D3VDU1_XENNA/148-205
D3VE54_XENNA/836-893
D3VHK1_XENNA/146-203
D3VI66_XENNA/145-202
D3VJ50_XENNA/148-205
D3VJX2_XENNA/153-207
D3VK91_XENNA/6-63
D3VMC1_ERWCA/141-198
D3W065_CHRVO/195-251
D3Y1J2_9ACTO/864-919
D4B7G4_9ENTR/148-205
D4B7I9_9ENTR/161-218
D4B835_9ENTR/135-192
D4B866_9ENTR/177-234
D4B869_9ENTR/147-204
D4B8N5_9ENTR/115-167
D4B8R6_9ENTR/153-210
D4BA64_9ENTR/133-190
D4BB08_9ENTR/133-190
D4BB18_9ENTR/115-172
D4BB98_9ENTR/96-153
D4BCR2_9ENTR/130-182
D4BCR5_9ENTR/127-184
D4BCS8_9ENTR/131-188
D4BCT0_9ENTR/147-204
D4BDA9_9ENTR/164-221
D4BEU6_9ENTR/153-209
D4BEU7_9ENTR/132-189
D4BFF9_9ENTR/300-357
D4BFI5_9ENTR/137-190
D4BHK3_9ENTR/141-198
D4BI47_9ENTR/833-890
D4BID5_9ENTR/139-196
D4BIZ5_9ENTR/135-192
D4BLJ6_BIFBR/171-227
D4BM53_BIFBR/138-194
D4BNY8_BIFBR/205-262
D4BP43_BIFBR/156-212
D4BPP7_BIFBR/168-225
D4BPS2_BIFBR/160-215
D4BPX3_BIFBR/160-217
D4BQX1_BIFBR/164-221
D4BRK5_BIFBR/168-224
D4BS61_BIFBR/196-252
D4BT46_PRORE/151-207
D4BV53_PRORE/133-189
D4BV62_PRORE/133-190
D4BXT8_PRORE/153-210
D4BY80_PRORE/157-214
D4BYM8_PRORE/148-205
D4BZ44_PRORE/144-201
D4C0U5_PRORE/145-202
D4C1R5_PRORE/157-213
D4C1R9_PRORE/185-242
D4C1S4_PRORE/157-214
D4C2N5_PRORE/147-204
D4C4Y7_PRORE/143-200
D4CMC3_9FIRM/450-506
D4CMD4_9FIRM/139-196
D4DXR3_SEROD/143-200
D4DXU0_SEROD/140-196
D4DYQ5_SEROD/836-893
D4DYW0_SEROD/172-229
D4DYX5_SEROD/177-233
D4DZV7_SEROD/134-191
D4E079_SEROD/155-211
D4E1H5_SEROD/120-176
D4E1H7_SEROD/189-246
D4E1H9_SEROD/148-205
D4E1N7_SEROD/92-148
D4E254_SEROD/141-198
D4E2Y1_SEROD/145-202
D4E367_SEROD/159-216
D4E3T3_SEROD/148-205
D4E4E8_SEROD/142-193
D4E4L8_SEROD/137-194
D4E505_SEROD/140-197
D4E511_SEROD/153-210
D4E7Q2_SEROD/127-184
D4E7W5_SEROD/163-220
D4E8X8_SEROD/143-200
D4E8Z1_SEROD/152-202
D4E9H3_SEROD/139-196
D4EA11_SEROD/137-194
D4EBV3_AGGAC/837-894
D4EDP6_AGGAC/146-203
D4EMQ0_ENTFA/142-199
D4EPJ9_ENTFA/134-191
D4EPV4_ENTFA/211-267
D4ERA2_ENTFA/142-199
D4EYY3_ENTFA/134-191
D4EZ88_ENTFA/211-267
D4F1H6_EDWTA/142-199
D4F2P4_EDWTA/102-159
D4F3B7_EDWTA/139-196
D4F415_EDWTA/163-218
D4F5V6_EDWTA/136-190
D4F6N8_EDWTA/146-203
D4F6R8_EDWTA/158-214
D4F782_EDWTA/151-208
D4F7L0_EDWTA/148-205
D4F8G6_EDWTA/171-227
D4FAB5_EDWTA/788-845
D4FAM0_EDWTA/136-193
D4FHV4_STAEP/144-201
D4FI61_STAEP/104-152
D4FJD4_STAEP/137-194
D4FKG5_STAEP/153-210
D4FME5_STAEP/145-202
D4FQ31_STROR/136-193
D4FR87_STROR/142-199
D4FXK4_BACNA/135-192
D4FZR6_BACNA/9-66
D4G0R1_BACNA/151-208
D4G191_BACNA/147-204
D4G1M9_BACNA/137-194
D4G246_BACNA/163-220
D4G3L5_BACNA/154-211
D4G5P0_BACNA/146-203
D4G6J3_BACNA/155-212
D4G6W9_BACNA/148-204
D4GBY0_PANAM/177-234
D4GBY3_PANAM/147-204
D4GDS9_PANAM/11-68
D4GDT0_PANAM/27-83
D4GEH9_PANAM/845-902
D4GF01_PANAM/178-234
D4GH28_PANAM/145-202
D4GIP3_PANAM/163-220
D4GJZ6_PANAM/147-204
D4GMM9_PANAM/134-191
D4H1V3_DENA2/135-192
D4H597_DENA2/149-206
D4H7D4_DENA2/130-187
D4H7P9_DENA2/182-238
D4H8K4_DENA2/151-208
D4HAH1_PROAS/157-214
D4HAJ5_PROAS/153-210
D4HB89_PROAS/143-200
D4HD27_PROAS/148-197
D4HD88_PROAS/147-204
D4HDA6_PROAS/155-211
D4HDN4_PROAS/146-203
D4HEL3_PROAS/155-212
D4HU73_ERWAC/151-208
D4HVJ4_ERWAC/148-202
D4HVN1_ERWAC/149-206
D4HWX7_ERWAC/148-205
D4HXR7_ERWAC/147-204
D4HZQ5_ERWAC/141-197
D4I0F4_ERWAC/177-234
D4I0U1_ERWAC/148-204
D4I123_ERWAC/139-196
D4I3P9_ERWAC/124-179
D4I4F8_ERWAC/138-194
D4I6P9_ERWAE/141-197
D4I7B6_ERWAE/148-205
D4I805_ERWAE/147-204
D4IA50_ERWAE/177-234
D4IA54_ERWAE/148-204
D4IAL3_ERWAE/139-196
D4IAW0_ERWAE/149-206
D4IAZ5_ERWAE/148-202
D4IB46_ERWAE/151-208
D4IEK1_ERWAE/124-179
D4IFI9_ERWAE/138-194
D4IJB6_9BACT/275-328
D4ILW4_9BACT/221-278
D4IMG7_9BACT/147-204
D4IQD8_9BACT/124-181
D4IZY8_BUTFI/150-207
D4J607_9FIRM/97-144
D4JFT4_9FIRM/154-211
D4JKU8_9FIRM/157-213
D4JNW5_9FIRM/148-205
D4JTG4_9FIRM/145-202
D4JUL3_9FIRM/142-197
D4KG92_9FIRM/1-31
D4KJY3_9FIRM/720-777
D4KMX7_9FIRM/153-203
D4KTA9_9FIRM/148-205
D4KTJ8_9FIRM/187-241
D4KTK1_9FIRM/197-253
D4KZG4_9FIRM/153-203
D4KZW8_9FIRM/148-203
D4L1E6_9FIRM/197-253
D4L9H8_9FIRM/140-197
D4LC92_9FIRM/139-196
D4LDB0_9FIRM/145-193
D4LKG6_9FIRM/129-185
D4LPB1_9FIRM/145-202
D4LQ11_9FIRM/721-777
D4LXY5_9FIRM/146-201
D4LY60_9FIRM/146-202
D4M7I3_9BACT/27-84
D4M9F9_9BACT/802-859
D4MAH4_9BACT/147-204
D4MCL2_9ENTE/129-186
D4MM31_9FIRM/145-202
D4MMX0_9FIRM/142-197
D4MN32_9FIRM/418-476
D4MVW6_9FIRM/154-210
D4MW89_9FIRM/143-200
D4PHH2_LISMO/146-203
D4PMP4_LISMO/162-219
D4PSL4_LISMO/146-203
D4PXM9_LISMO/162-219
D4Q1J7_LISMO/146-203
D4Q3Z1_LISMO/162-219
D4QN41_ENTFC/146-203
D4QT65_ENTFC/147-204
D4QVX7_ENTFC/146-203
D4QY51_ENTFC/147-204
D4R415_ENTFC/146-203
D4R9B3_ENTFC/146-203
D4RBN5_ENTFC/147-204
D4RIE4_ENTFC/147-204
D4RIZ7_ENTFC/146-203
D4RRB0_ENTFC/135-192
D4RRK9_ENTFC/146-203
D4RXF1_9FIRM/143-199
D4RY08_9FIRM/148-205
D4RZE5_9FIRM/151-208
D4S070_9FIRM/765-821
D4S6Z9_9FIRM/157-214
D4SJ43_ENTFC/147-204
D4SJL2_ENTFC/146-203
D4SQY0_9XANT/156-213
D4STI2_9XANT/190-245
D4STN8_9XANT/146-203
D4STS8_9XANT/146-203
D4SU32_9XANT/147-204
D4SVW8_9XANT/171-228
D4SWH1_9XANT/148-205
D4SWS8_9XANT/147-204
D4SXJ4_9XANT/142-199
D4SYG2_9XANT/150-207
D4SYN6_9XANT/849-906
D4T1Y0_9XANT/190-245
D4T2H8_9XANT/142-198
D4T2I8_9XANT/146-203
D4T359_9XANT/146-203
D4T4G3_9XANT/148-205
D4T4K2_9XANT/171-228
D4T4Q1_9XANT/147-204
D4T5J0_9XANT/156-213
D4T8C0_9XANT/147-204
D4T997_9XANT/150-207
D4T9I3_9XANT/147-204
D4TA00_9XANT/142-199
D4TAL7_9XANT/846-903
D4TCR6_9NOST/158-215
D4TF85_9NOST/9-66
D4TFN5_9NOST/174-231
D4TGM0_9NOST/167-224
D4TI85_9NOST/167-224
D4TK12_9NOST/147-204
D4TND2_9NOST/176-233
D4TQ75_9NOST/168-224
D4TR80_9NOST/147-204
D4TU70_9NOST/165-222
D4TUM3_9NOST/158-215
D4TUX0_9NOST/9-66
D4TW06_9ACTO/153-210
D4U0S8_9ACTO/137-194
D4U2F2_9ACTO/150-207
D4U3K0_STAAU/137-194
D4U5A7_STAAU/152-209
D4U6P9_STAAU/145-202
D4U738_STAAU/19-66
D4U855_STAAU/106-153
D4U939_STAAU/144-201
D4UBA6_STAAU/152-209
D4UE58_STAAU/106-153
D4UEC7_STAAU/144-201
D4UEN4_STAAU/137-194
D4UHH5_STAAU/145-202
D4UXI9_ENTFA/146-203
D4UYA5_ENTFA/251-307
D4V556_BACVU/146-203
D4V664_BACVU/194-248
D4V757_BACVU/124-171
D4V7I8_BACVU/362-419
D4V7L7_BACVU/73-126
D4V874_BACVU/146-203
D4V8C8_BACVU/266-314
D4V9E6_BACVU/131-188
D4VBV6_BACVU/191-248
D4VNC6_9BACE/163-220
D4VP79_9BACE/194-251
D4VPX1_9BACE/191-247
D4VRI1_9BACE/132-189
D4VSP5_9BACE/132-189
D4VUI8_ENTFC/146-203
D4W1I0_9FIRM/5-62
D4W4W5_9FIRM/141-194
D4W6I1_9FIRM/151-208
D4WBX7_BACOV/149-206
D4WDD1_BACOV/132-189
D4WG90_BACOV/146-203
D4WI45_BACOV/193-249
D4WK53_BACOV/141-189
D4WMA4_BACOV/77-134
D4WPD9_BACOV/132-189
D4WWU0_BACOV/191-247
D4WXK3_BACOV/132-189
D4WZP6_BACOV/163-220
D4X0I5_BACOV/194-251
D4X6P1_9BURK/52-109
D4X7B0_9BURK/207-263
D4X8S2_9BURK/303-358
D4XAY4_9BURK/146-203
D4XB97_9BURK/183-240
D4XBT8_9BURK/143-200
D4XCC7_9BURK/155-212
D4XCN3_9BURK/154-211
D4XCT7_9BURK/147-204
D4XFM4_9BURK/148-205
D4XFP2_9BURK/152-208
D4XFY3_9BURK/151-208
D4XFY4_9BURK/164-221
D4XGL4_9BURK/149-205
D4XGR3_9BURK/147-204
D4XGX6_9BURK/151-207
D4XHK7_9BURK/147-204
D4XHY8_9BURK/431-488
D4XII5_9BURK/145-202
D4XLQ2_ACIHA/162-219
D4XUI3_ACIHA/149-206
D4Y3T7_BACTR/9-66
D4Y6Z2_BACTR/486-543
D4Y7L0_BACTR/121-178
D4Y8T8_BACTR/160-217
D4YAD8_BACTR/147-204
D4YBM0_BACTR/147-204
D4YBZ8_BACTR/54-99
D4YCB1_BACTR/146-203
D4YE29_9LACT/146-203
D4YJJ2_9MICO/158-215
D4YK11_9MICO/5-62
D4YK99_9MICO/156-213
D4YKD4_9MICO/1-33
D4YKQ9_9MICO/139-196
D4YKR3_9MICO/140-197
D4YL31_9MICO/161-218
D4YLT5_9MICO/172-229
D4YM03_9MICO/160-217
D4YM81_9MICO/148-200
D4YN48_9MICO/164-220
D4YP60_9MICO/147-204
D4YQC8_9MICO/787-844
D4YY01_SPHJU/199-255
D4YY74_SPHJU/177-234
D4YY75_SPHJU/185-241
D4YY83_SPHJU/140-197
D4YY96_SPHJU/140-197
D4YZI5_SPHJU/230-285
D4YZR9_SPHJU/295-352
D4Z035_SPHJU/140-197
D4Z393_SPHJU/148-205
D4Z4C9_SPHJU/6-63
D4Z5F0_SPHJU/170-225
D4Z6T6_SPHJU/155-212
D4Z6U7_SPHJU/158-215
D4Z761_SPHJU/135-180
D4Z779_SPHJU/193-250
D4Z7E0_SPHJU/140-197
D4Z7W3_SPHJU/131-188
D4ZBN5_SHEVD/187-244
D4ZC89_SHEVD/153-210
D4ZFT7_SHEVD/146-202
D4ZGD3_SHEVD/149-206
D4ZJC5_SHEVD/152-209
D4ZJI9_SHEVD/146-203
D4ZKN5_SHEVD/152-209
D4ZLW4_SHEVD/144-201
D4ZN43_SPIPL/145-202
D4ZWG8_SPIPL/153-210
D4ZWZ3_SPIPL/172-229
D5A0G0_SPIPL/183-239
D5A361_SPIPL/158-215
D5A375_SPIPL/9-66
D5A3U2_SPIPL/1-44
D5A603_SPIPL/151-208
D5AG84_STRGZ/145-202
D5AJF6_STRGZ/126-183
D5AL10_RHOCB/198-255
D5AQG1_RHOCB/140-197
D5ARH7_RHOCB/198-255
D5ARL7_RHOCB/117-174
D5AT32_RHOCB/163-220
D5ATG4_RHOCB/143-200
D5ATW4_RHOCB/166-223
D5AUC9_RHOCB/181-238
D5AYI8_YERPZ/836-893
D5AYV2_YERPZ/146-203
D5AZ07_YERPZ/145-202
D5AZK2_YERPZ/210-267
D5B0P0_YERPZ/127-184
D5B1A2_YERPZ/146-203
D5B1W8_YERPZ/179-235
D5B437_YERPZ/148-205
D5B618_YERPZ/143-200
D5B796_YERPZ/146-203
D5B7Y1_YERPZ/140-196
D5B7Y6_YERPZ/179-235
D5B933_ZUNPS/243-299
D5BBT1_ZUNPS/151-208
D5BC64_ZUNPS/912-969
D5BCF2_ZUNPS/456-513
D5BEQ7_ZUNPS/141-198
D5BG12_ZUNPS/143-200
D5BHH3_ZUNPS/145-201
D5BJI1_ZUNPS/4-36
D5BJX6_ZUNPS/862-918
D5BK81_ZUNPS/1-44
D5BKV4_ZUNPS/11-43
D5BL79_ZUNPS/875-929
D5BLZ0_ZUNPS/147-204
D5BMG3_PUNMI/230-285
D5BMS7_PUNMI/144-201
D5BXF7_NITHN/143-200
D5C136_NITHN/140-197
D5C1Q7_NITHN/139-196
D5C1V3_NITHN/163-220
D5C3N3_NITHN/165-222
D5C4L0_NITHN/141-198
D5C5K2_ENTCC/177-234
D5C5K4_ENTCC/147-204
D5C6N2_ENTCC/153-210
D5CA38_ENTCC/146-202
D5CA40_ENTCC/105-162
D5CA85_ENTCC/135-192
D5CAA9_ENTCC/141-194
D5CAB1_ENTCC/156-213
D5CAE3_ENTCC/141-198
D5CB44_ENTCC/168-225
D5CB97_ENTCC/145-201
D5CBT1_ENTCC/140-197
D5CBV6_ENTCC/134-191
D5CCR2_ENTCC/157-214
D5CCZ1_ENTCC/138-195
D5CE10_ENTCC/153-210
D5CEH8_ENTCC/817-874
D5CES2_ENTCC/137-188
D5CFN3_ENTCC/134-191
D5CG01_ENTCC/134-191
D5CG58_ENTCC/134-191
D5CG59_ENTCC/132-189
D5CHA9_ENTCC/144-201
D5CI19_ENTCC/143-198
D5CII7_ENTCC/135-192
D5CIQ4_ENTCC/143-200
D5CJJ8_ENTCC/147-204
D5CK44_ENTCC/148-205
D5CLQ4_SIDLE/170-227
D5CN28_SIDLE/149-206
D5CNA9_SIDLE/156-212
D5CNE9_SIDLE/146-203
D5CS90_SIDLE/145-202
D5CSM2_SIDLE/152-209
D5CSW4_SIDLE/153-210
D5CU58_SIDLE/150-207
D5CUQ5_SIDLE/156-213
D5CVM3_ECOKI/133-185
D5CVM9_ECOKI/23-77
D5CWH5_ECOKI/141-198
D5CWU5_ECOKI/150-207
D5CZP4_ECOKI/153-210
D5D140_ECOKI/153-210
D5D2Y1_ECOKI/833-890
D5D3L4_ECOKI/113-170
D5D3M8_ECOKI/115-169
D5D3N8_ECOKI/139-196
D5D4I2_ECOKI/135-192
D5D4U1_ECOKI/147-204
D5D4U3_ECOKI/177-234
D5D4X7_ECOKI/135-192
D5D6Y7_ECOKI/151-208
D5D712_ECOKI/148-205
D5D8E0_ECOKI/152-208
D5DD49_BACMD/144-201
D5DDA1_BACMD/136-193
D5DEQ3_BACMD/149-206
D5DG89_BACMD/149-206
D5DIC6_BACMD/149-206
D5DLQ4_BACMD/9-66
D5DNI0_BACMD/161-218
D5DSU1_BACMQ/149-206
D5DTP7_BACMQ/9-66
D5DU18_BACMQ/149-206
D5DWD4_BACMQ/161-218
D5DYF2_BACMQ/149-206
D5E1C0_BACMQ/144-201
D5E1H2_BACMQ/136-193
D5E4H1_BACMQ/136-192
D5ED20_AMICL/420-476
D5EDB8_AMICL/141-198
D5EFJ8_AMICL/149-206
D5EFZ7_AMICL/149-206
D5EHF1_AMICL/157-214
D5EHH8_AMICL/151-208
D5EIL7_CORAD/142-199
D5EIS8_CORAD/144-201
D5EJ73_CORAD/147-204
D5EJ97_CORAD/163-220
D5EM02_CORAD/186-243
D5EN09_CORAD/149-206
D5EN88_CORAD/143-200
D5ENS0_CORAD/149-206
D5ER21_CORAD/143-200
D5ETI6_PRER2/129-186
D5EW42_PRER2/250-307
D5EYA1_PRER2/143-200
D5H6X0_SALRM/150-207
D5HD20_SALRM/157-214
D5HD22_SALRM/180-237
D5HDQ3_9FIRM/750-807
D5HH50_9FIRM/154-211
D5HIC3_9FIRM/274-331
D5HIE4_9FIRM/139-196
D5KJY8_XANCA/190-245
D5KJY9_XANCA/190-245
D5KJZ0_XANCA/190-245
D5KT94_9PSED/140-197
D5MEG0_STRHY/864-921
D5MF51_9BACT/17-74
D5MFF0_9BACT/302-359
D5MFR1_9BACT/154-211
D5MHC3_9BACT/172-229
D5MHC8_9BACT/95-152
D5MIE5_9BACT/153-209
D5MIQ5_9BACT/164-221
D5MJD2_9BACT/215-272
D5MX82_BACSU/163-220
D5MXL5_BACSU/137-194
D5MXW8_BACSU/135-192
D5MYQ6_BACSU/151-208
D5MZZ3_BACSU/147-204
D5N138_BACSU/9-66
D5N1Z1_BACSU/155-212
D5N4Q6_BACSU/146-203
D5N6M7_9BURK/186-242
D5N7I2_9BURK/148-204
D5N7U5_9BURK/150-207
D5N9F3_9BURK/168-225
D5NB84_9BURK/152-209
D5NCL3_9BURK/151-208
D5NDH3_9BURK/148-205
D5NDQ0_9BURK/146-203
D5NDX8_9BURK/139-196
D5NDZ5_9BURK/148-204
D5NGG3_9BURK/430-487
D5NHV6_9BURK/300-357
D5NK26_9BURK/155-212
D5NK85_9BURK/184-241
D5NKD9_9BURK/147-204
D5NKW0_9BURK/146-203
D5NM95_9BURK/149-206
D5NMM9_9BURK/152-209
D5NMN0_9BURK/158-215
D5NMN1_9BURK/162-219
D5NNC0_9BURK/146-203
D5NNG4_9BURK/197-254
D5NNM2_9BURK/158-215
D5NNM3_9BURK/151-208
D5NP46_9BURK/875-932
D5NP65_9BURK/851-908
D5NP79_9BURK/146-203
D5NQ04_9BURK/271-328
D5NQH7_9BURK/200-257
D5NRX7_9BURK/427-484
D5NRZ7_9BURK/121-178
D5NT38_9BURK/174-230
D5NVG3_CORAM/145-200
D5NWA9_CORAM/162-219
D5NWM4_CORAM/223-280
D5NWP6_CORAM/143-200
D5NWS5_CORAM/852-909
D5NXR2_CORAM/230-287
D5NY76_CORAM/144-201
D5NYK4_CORAM/149-199
D5NYS5_CORAM/149-206
D5P0U6_CORAM/165-222
D5PA66_9MYCO/174-231
D5PB61_9MYCO/411-468
D5PBU5_9MYCO/1042-1099
D5PD33_9MYCO/462-519
D5PDF0_9MYCO/147-204
D5PEQ9_9MYCO/162-194
D5PFJ5_9MYCO/1049-1104
D5PIK4_9MYCO/151-208
D5PJH3_9MYCO/154-207
D5Q1P6_CLODI/166-216
D5Q5R8_CLODI/154-210
D5Q7U6_CLODI/139-196
D5QA95_GLUHA/172-229
D5QE67_GLUHA/140-197
D5QJD4_GLUHA/198-253
D5QML0_METTR/140-197
D5QMZ6_METTR/148-205
D5QQI2_METTR/194-251
D5QQW7_METTR/142-199
D5QRK8_METTR/299-355
D5QS52_METTR/141-198
D5QSF3_METTR/240-296
D5QTD0_METTR/137-194
D5QTN4_METTR/139-196
D5QU35_METTR/168-225
D5QVV1_METTR/191-248
D5QW64_METTR/167-224
D5QW87_METTR/140-197
D5RSD7_9PROT/244-301
D5RVU2_CLODI/166-216
D5S0K8_CLODI/139-196
D5S2T8_CLODI/154-210
D5S7Y0_STRPA/256-313
D5S9I1_STRPA/142-199
D5S9X2_STRPA/155-212
D5SAL3_STRPA/136-193
D5SHY6_STRCL/154-211
D5SJ69_STRCL/284-340
D5SK51_STRCL/997-1054
D5SKX5_STRCL/220-272
D5SL00_STRCL/308-365
D5SL15_STRCL/1034-1091
D5SLE3_STRCL/759-816
D5SNS6_PLAL2/173-211
D5SPJ4_PLAL2/157-214
D5SRX4_PLAL2/219-276
D5SSR9_PLAL2/144-201
D5SWI3_PLAL2/150-207
D5SXI2_PLAL2/157-214
D5T2B4_LEUKI/149-205
D5T951_LEGP2/151-208
D5T9R9_LEGP2/146-203
D5TEM9_LEGP2/202-258
D5TFX4_BIFAV/173-230
D5TG92_BIFAV/165-222
D5THN1_BIFAV/163-220
D5THV1_BIFAV/145-202
D5THZ7_BIFAV/144-201
D5TJD2_BACT1/127-184
D5TKN2_BACT1/2-59
D5TKR1_BACT1/256-312
D5TQL4_BACT1/137-194
D5TR87_BACT1/529-585
D5TRH9_BACT1/152-209
D5TRR5_BACT1/137-207
D5TUE3_BACT1/146-203
D5TWH5_BACT1/149-206
D5TYP6_BACT1/9-66
D5U9V6_BRAM5/261-318
D5UC57_CELFN/160-217
D5UCN6_CELFN/112-168
D5UDK8_CELFN/275-328
D5UEG4_CELFN/73-130
D5UFL0_CELFN/152-198
D5UFQ7_CELFN/15-72
D5UGP8_CELFN/144-201
D5UGT3_CELFN/137-194
D5UGZ4_CELFN/158-215
D5UHG0_CELFN/172-229
D5UI86_CELFN/154-211
D5UIA6_CELFN/168-225
D5UIC9_CELFN/159-215
D5UIR1_CELFN/145-202
D5UJ03_CELFN/143-200
D5UJ70_CELFN/152-203
D5UJT8_CELFN/160-217
D5UJZ0_CELFN/166-223
D5UK25_CELFN/155-212
D5UKA9_CELFN/190-246
D5ULA3_CELFN/149-201
D5ULZ3_CELFN/822-879
D5ULZ8_CELFN/157-214
D5UMZ0_TSUPD/148-205
D5UNN3_TSUPD/160-217
D5UP05_TSUPD/148-205
D5UR31_TSUPD/147-204
D5URE4_TSUPD/159-216
D5URP3_TSUPD/148-204
D5URZ2_TSUPD/846-903
D5USZ7_TSUPD/149-206
D5UTI5_TSUPD/152-209
D5UUH8_TSUPD/159-216
D5UUN4_TSUPD/142-191
D5UV52_TSUPD/150-207
D5UX67_TSUPD/153-210
D5UX94_TSUPD/143-200
D5UXE6_TSUPD/155-212
D5UYL8_TSUPD/222-279
D5VBH7_MORCR/156-213
D5VCC4_MORCR/147-204
D5VE54_CAUST/85-142
D5VEX5_CAUST/5-62
D5VG42_CAUST/4-61
D5VGU8_CAUST/139-196
D5VJC2_CAUST/17-74
D5VJN3_CAUST/142-199
D5VL26_CAUST/138-195
D5VLV9_CAUST/138-195
D5VM90_CAUST/73-130
D5VNG0_CAUST/139-196
D5VP18_CAUST/181-238
D5VYB2_CLOB2/153-210
D5W5T7_BURSC/152-209
D5W615_BURSC/155-212
D5W657_BURSC/159-215
D5W6T2_BURSC/156-212
D5W6T4_BURSC/155-212
D5W879_BURSC/162-219
D5W973_BURSC/148-205
D5W9B4_BURSC/146-203
D5W9L2_BURSC/121-178
D5W9Y0_BURSC/147-204
D5WBC5_BURSC/153-210
D5WBC6_BURSC/158-215
D5WBC7_BURSC/152-208
D5WBU4_BURSC/152-209
D5WDU7_BURSC/154-211
D5WEB8_BURSC/149-206
D5WEF3_BURSC/149-206
D5WFG4_BURSC/145-202
D5WFH2_BURSC/149-206
D5WFL0_BURSC/272-328
D5WG81_BURSC/139-196
D5WGV6_BURSC/180-237
D5WHN3_BURSC/214-271
D5WIY5_BURSC/152-209
D5WJD0_BURSC/168-225
D5WJD9_BURSC/150-207
D5WJG7_BURSC/150-207
D5WKU4_BURSC/157-213
D5WKW2_BURSC/145-202
D5WLM4_BURSC/153-210
D5WMW7_BURSC/146-203
D5WN59_BURSC/145-202
D5WNI2_BURSC/157-214
D5WQP7_BACT2/148-205
D5WTA1_BACT2/235-292
D5WTP7_BACT2/150-207
D5WUI4_BACT2/156-212
D5WUL1_BACT2/10-67
D5WV09_BACT2/26-83
D5WVT7_BACT2/212-269
D5WWU5_BACT2/448-504
D5WY43_BACT2/155-212
D5WYP8_THIK1/160-216
D5WYU2_THIK1/303-358
D5X0I0_THIK1/148-205
D5X3M9_THIK1/147-204
D5X471_THIK1/142-199
D5X5C7_THIK1/161-218
D5X5K2_THIK1/83-140
D5X7X7_THEPJ/151-208
D5XBA0_THEPJ/150-206
D5XBB2_THEPJ/222-279
D5XBP6_THEPJ/221-278
D5XCX3_THEPJ/152-209
D5XN09_MYCTU/148-205
D5XPU8_MYCTU/760-817
D5XPZ7_MYCTU/144-201
D5XRD9_MYCTU/152-209
D5XRI8_MYCTU/819-875
D5XSZ0_MYCTU/1097-1154
D5XVR2_MYCTU/150-206
D5XYD5_MYCTU/147-204
D5XZZ6_MYCTU/760-817
D5Y1H2_MYCTU/152-209
D5Y1L8_MYCTU/819-875
D5Y305_MYCTU/1097-1154
D5Y854_MYCTU/147-204
D5YB40_MYCTU/148-205
D5YC18_MYCTU/760-817
D5YC64_MYCTU/1024-1081
D5YD19_MYCTU/152-209
D5YD66_MYCTU/819-875
D5YEL1_MYCTU/1097-1154
D5YHW8_MYCTU/608-664
D5YJ98_MYCTU/147-204
D5YMN1_MYCTU/148-205
D5YMW9_MYCTU/760-817
D5YN17_MYCTU/1024-1081
D5YPE1_MYCTU/152-209
D5YPJ2_MYCTU/819-875
D5YQZ4_MYCTU/1097-1154
D5YUA3_MYCTU/1044-1100
D5YW77_MYCTU/147-204
D5YZ46_MYCTU/169-226
D5YZJ2_MYCTU/351-398
D5YZV5_MYCTU/1024-1081
D5Z183_MYCTU/152-209
D5Z1D1_MYCTU/819-875
D5Z3K0_MYCTU/825-882
D5Z614_MYCTU/816-872
D5Z7X3_MYCTU/147-204
D5Z9Z9_MYCTU/148-205
D5ZBP8_MYCTU/148-205
D5ZC51_MYCTU/760-817
D5ZDQ8_MYCTU/152-209
D5ZH75_MYCTU/216-272
D5ZKZ5_MYCTU/147-204
D5ZNN3_9ACTO/154-211
D5ZNU2_9ACTO/860-917
D5ZP38_9ACTO/873-930
D5ZP90_9ACTO/115-172
D5ZPE8_9ACTO/264-320
D5ZPJ2_9ACTO/155-212
D5ZQ20_9ACTO/149-206
D5ZQ82_9ACTO/7-65
D5ZQL2_9ACTO/157-213
D5ZRH3_9ACTO/155-212
D5ZS30_9ACTO/143-200
D5ZS56_9ACTO/154-211
D5ZS77_9ACTO/157-214
D5ZSS7_9ACTO/192-248
D5ZST5_9ACTO/160-217
D5ZVA2_9ACTO/154-211
D5ZVH0_9ACTO/157-214
D5ZVW5_9ACTO/1-44
D5ZW14_9ACTO/153-210
D5ZXC3_9ACTO/151-208
D5ZXN8_9ACTO/153-210
D5ZXP5_9ACTO/187-244
D5ZY39_9ACTO/909-955
D5ZY42_9ACTO/116-173
D5ZY43_9ACTO/70-127
D5ZYE3_9ACTO/1-35
D5ZZ64_9ACTO/182-239
D5ZZZ0_9ACTO/161-218
D6A0G0_9ACTO/200-256
D6A194_9ACTO/137-194
D6A1E7_9ACTO/222-277
D6A1L2_9ACTO/157-214
D6A1M5_9ACTO/571-628
D6A379_9ACTO/178-235
D6A3A5_9ACTO/139-195
D6A446_9ACTO/149-206
D6A469_9ACTO/269-324
D6A4H9_9ACTO/7-64
D6A4T3_9ACTO/153-203
D6A5J1_9ACTO/146-203
D6A6D8_9ACTO/156-213
D6A6G3_9ACTO/165-222
D6A6W4_9ACTO/19-57
D6A6X2_9ACTO/155-212
D6A829_9ACTO/149-211
D6A873_9ACTO/160-217
D6A8B7_9ACTO/136-193
D6A8F7_9ACTO/863-920
D6A8P0_9ACTO/157-214
D6A8P8_9ACTO/167-224
D6A8S8_9ACTO/155-212
D6A911_9ACTO/180-233
D6A982_9ACTO/156-212
D6A984_9ACTO/152-209
D6A9B6_9ACTO/296-352
D6A9F5_9ACTO/138-195
D6AAJ5_9ACTO/163-220
D6AAK1_9ACTO/152-209
D6ABX2_STRFL/216-273
D6ABX5_STRFL/167-224
D6ACT0_STRFL/152-209
D6ACU2_STRFL/170-227
D6AD80_STRFL/154-211
D6AD91_STRFL/166-223
D6ADB3_STRFL/161-218
D6ADE0_STRFL/911-968
D6AEC3_STRFL/154-211
D6AEY8_STRFL/157-207
D6AGG9_STRFL/139-195
D6AGJ4_STRFL/168-225
D6AGR5_STRFL/167-224
D6AH41_STRFL/271-328
D6AHE8_STRFL/150-207
D6AHI7_STRFL/185-242
D6AIR7_STRFL/290-338
D6AIS5_STRFL/863-920
D6AJ75_STRFL/195-252
D6AJ83_STRFL/151-208
D6AJ89_STRFL/152-209
D6AJE3_STRFL/246-303
D6AJJ5_STRFL/272-325
D6AKF2_STRFL/144-201
D6AL08_STRFL/138-195
D6AL69_STRFL/873-929
D6AMJ1_STRFL/156-213
D6AMW4_STRFL/155-212
D6ANA7_STRFL/156-213
D6ANI0_STRFL/150-207
D6ANP6_STRFL/154-211
D6AP48_STRFL/150-207
D6APP7_STRFL/153-209
D6APS2_STRFL/177-234
D6APT4_STRFL/876-933
D6APZ4_STRFL/1028-1083
D6AQ40_STRFL/154-211
D6AQH3_STRFL/155-212
D6AQQ3_STRFL/137-194
D6AR52_STRFL/152-209
D6ARA6_STRFL/352-409
D6ARP1_STRFL/154-211
D6ASA0_STRFL/149-206
D6ASE2_STRFL/156-213
D6ASK1_STRFL/149-210
D6AT58_STRFL/883-939
D6AU00_STRFL/158-215
D6AU15_STRFL/160-217
D6AU33_STRFL/276-329
D6AUH0_STRFL/95-152
D6AUM5_STRFL/155-212
D6AUZ2_STRFL/259-315
D6AV14_STRFL/156-213
D6AV32_STRFL/157-213
D6AVB8_STRFL/858-914
D6AVC1_STRFL/837-893
D6AVI0_STRFL/157-213
D6AVN7_9ACTO/139-196
D6AW29_9ACTO/158-215
D6AW94_9ACTO/155-211
D6AWF7_9ACTO/157-213
D6AWX3_9ACTO/161-218
D6AX20_9ACTO/159-216
D6AXB3_9ACTO/154-211
D6AXI7_9ACTO/211-268
D6AXM2_9ACTO/152-209
D6AXQ0_9ACTO/188-245
D6AXS2_9ACTO/158-215
D6AY73_9ACTO/150-207
D6AYJ5_9ACTO/146-203
D6AYL2_9ACTO/160-216
D6AYL3_9ACTO/896-950
D6AZ33_9ACTO/153-210
D6AZK7_9ACTO/154-211
D6B0F7_9ACTO/85-137
D6B1T2_9ACTO/153-210
D6B242_9ACTO/156-213
D6B2H8_9ACTO/169-226
D6B2M6_9ACTO/146-203
D6B2N2_9ACTO/193-250
D6B2T3_9ACTO/266-323
D6B384_9ACTO/247-304
D6B3J5_9ACTO/201-258
D6B3V5_9ACTO/380-437
D6B3Y7_9ACTO/144-201
D6B3Y9_9ACTO/947-1003
D6B480_9ACTO/172-229
D6B4B1_9ACTO/139-195
D6B4Q0_9ACTO/890-947
D6B5D8_9ACTO/157-207
D6B6W0_9ACTO/152-209
D6B7H0_9ACTO/155-212
D6B7H7_9ACTO/139-196
D6B9E6_9ACTO/152-209
D6B9P7_9ACTO/158-214
D6BAE4_9ACTO/155-212
D6BAU6_9ACTO/154-211
D6BB78_9ACTO/148-201
D6BB82_9ACTO/147-208
D6BBK3_9ACTO/159-215
D6BCB9_9ACTO/172-229
D6C478_9ACTO/890-946
D6CLP8_THIS3/161-218
D6CLX9_THIS3/201-258
D6CNA7_THIS3/160-216
D6CQG0_THIS3/148-205
D6CQU3_THIS3/144-201
D6CSX7_THIS3/173-230
D6CVH9_THIS3/142-199
D6CXG7_9BACE/181-237
D6CYU5_9BACE/848-904
D6D3S4_9BACE/163-220
D6D4I3_9BACE/132-189
D6D803_9BACE/134-191
D6D8B0_9BACE/194-251
D6D8Y7_BIFLO/156-212
D6D913_BIFLO/233-290
D6DC12_BIFLO/168-225
D6DPD7_ENTCL/141-198
D6DPG5_ENTCL/146-203
D6DPG6_ENTCL/144-197
D6DPJ0_ENTCL/135-192
D6DQ18_ENTCL/110-167
D6DQI1_ENTCL/153-210
D6DRD5_ENTCL/148-205
D6DRW0_ENTCL/135-192
D6DRY6_ENTCL/137-188
D6DSD1_ENTCL/138-195
D6DSH9_ENTCL/135-191
D6DSI0_ENTCL/132-189
D6DT41_ENTCL/134-191
D6DUB3_ENTCL/110-164
D6DVH8_ENTCL/147-204
D6DWF1_ENTCL/833-890
D6DWN5_ENTCL/88-145
D6DXT7_ENTCL/105-162
D6DZ56_9FIRM/149-201
D6DZY0_9FIRM/148-205
D6E6L0_9ACTN/414-470
D6E6X2_9ACTN/149-206
D6E7Q4_9ACTN/456-512
D6E8H2_9ACTN/19-75
D6E8Q2_9ACTN/400-457
D6E8V5_9ACTN/483-538
D6E9C5_9ACTN/400-456
D6E9D6_9ACTN/439-496
D6E9H2_9ACTN/406-463
D6EA35_9ACTN/423-480
D6EAA3_9ACTN/436-493
D6EAE7_9ACTN/272-328
D6EAJ9_9ACTN/412-468
D6EAL6_9ACTN/64-121
D6EAM4_9ACTN/78-134
D6EAN1_9ACTN/462-518
D6EBG4_9ACTN/403-460
D6EBM7_9ACTN/544-600
D6EBQ3_9ACTN/407-464
D6EBR3_9ACTN/425-481
D6EBR9_9ACTN/459-515
D6EC57_STRLI/839-895
D6EC87_STRLI/863-917
D6EC93_STRLI/856-912
D6EC96_STRLI/858-913
D6ECD7_STRLI/865-919
D6ECE3_STRLI/156-213
D6EDW6_STRLI/188-245
D6EDZ2_STRLI/139-195
D6EE88_STRLI/151-207
D6EEC8_STRLI/154-211
D6EEY3_STRLI/270-327
D6EEZ4_STRLI/156-213
D6EFC6_STRLI/139-196
D6EFI7_STRLI/157-207
D6EFY5_STRLI/146-196
D6EG44_STRLI/147-204
D6EGJ0_STRLI/154-211
D6EHB8_STRLI/148-201
D6EHI5_STRLI/149-211
D6EHV2_STRLI/163-220
D6EIB6_STRLI/155-212
D6EIJ5_STRLI/163-220
D6EIS6_STRLI/159-216
D6EIT9_STRLI/159-216
D6EIY3_STRLI/175-232
D6EJ84_STRLI/862-918
D6EJG2_STRLI/832-889
D6EJP6_STRLI/158-215
D6EJV3_STRLI/171-227
D6EKL8_STRLI/1-50
D6EKR8_STRLI/155-212
D6EKZ7_STRLI/171-228
D6EL51_STRLI/137-194
D6ELM1_STRLI/149-206
D6ELT0_STRLI/157-213
D6EMJ8_STRLI/152-209
D6EN99_STRLI/153-210
D6ENG8_STRLI/157-214
D6ENK3_STRLI/155-212
D6ENZ1_STRLI/143-200
D6EP47_STRLI/159-216
D6EP89_STRLI/155-212
D6EPG2_STRLI/310-366
D6EPG3_STRLI/260-316
D6EPH4_STRLI/177-234
D6EPI7_STRLI/161-217
D6EPI9_STRLI/156-212
D6EQB0_STRLI/257-314
D6EQP6_STRLI/154-211
D6EQX6_STRLI/146-203
D6EQZ5_STRLI/207-263
D6ER17_STRLI/715-772
D6ERR8_STRLI/92-149
D6ES46_STRLI/152-209
D6ES95_STRLI/154-211
D6ESV4_STRLI/145-202
D6ET16_STRLI/160-217
D6ET93_STRLI/151-208
D6ETI0_STRLI/158-215
D6ETI7_STRLI/185-242
D6ETY5_STRLI/152-209
D6EV09_STRLI/186-243
D6EVC8_STRLI/763-820
D6EVD5_STRLI/153-210
D6EVD9_STRLI/837-893
D6EVE3_STRLI/857-913
D6EW61_STRLI/141-198
D6EWV2_STRLI/818-875
D6EX90_STRLI/98-155
D6EXH0_STRLI/877-934
D6EY66_STRLI/262-315
D6EYG8_STRLI/1-29
D6F2C1_MYCTU/152-209
D6F2H0_MYCTU/819-875
D6F3W9_MYCTU/1097-1154
D6F9B5_MYCTU/147-204
D6FJ48_MYCTU/1-48
D6FL30_MYCTU/147-204
D6FNU2_MYCTU/152-209
D6FNZ4_MYCTU/819-875
D6FQP1_MYCTU/147-204
D6FRY6_MYCTU/1097-1154
D6FWM8_MYCTU/148-205
D6FYL9_MYCTU/1-55
D6FYM1_MYCTU/1068-1124
D6GAC3_9ENTR/148-205
D6GAP7_9ENTR/139-196
D6GB38_9ENTR/135-192
D6GB45_9ENTR/177-234
D6GB47_9ENTR/147-204
D6GBQ8_9ENTR/153-210
D6GCB8_9ENTR/300-352
D6GD62_9ENTR/133-190
D6GDL6_9ENTR/140-197
D6GDM0_9ENTR/140-197
D6GF58_9ENTR/858-914
D6GF86_9ENTR/126-174
D6GFT8_9ENTR/144-200
D6GFY1_9ENTR/159-216
D6GGM6_9ENTR/114-171
D6GIS7_9ENTR/131-187
D6GJ37_9ENTR/154-211
D6GJD0_9ENTR/141-198
D6GK62_9ENTR/833-890
D6GKP3_9ENTR/135-192
D6GLU5_9ENTR/128-185
D6GMW5_9ENTR/131-188
D6GMW6_9ENTR/151-208
D6GQ27_FILAD/141-198
D6GYL2_STAAU/137-194
D6H0Y2_STAAU/133-178
D6H157_STAAU/144-201
D6H193_STAAU/145-202
D6H4C5_STAAU/152-209
D6H7S6_NEIGO/150-207
D6HC85_STAAU/152-209
D6HGH6_STAAU/137-194
D6HHX7_STAAU/133-178
D6HI46_STAAU/144-201
D6HI84_STAAU/145-202
D6HL34_9FIRM/149-193
D6HMJ1_9FIRM/143-200
D6HP72_9FIRM/18-75
D6HRL0_9FIRM/155-212
D6HSI0_ECOLX/142-190
D6HSJ7_ECOLX/24-77
D6HT63_ECOLX/147-204
D6HTX0_ECOLX/24-78
D6HTZ0_ECOLX/25-81
D6HV87_ECOLX/153-210
D6HVU1_ECOLX/153-210
D6HY55_ECOLX/147-204
D6HY57_ECOLX/181-238
D6HY90_ECOLX/135-192
D6HYV2_ECOLX/172-229
D6HYX6_ECOLX/148-205
D6HZF0_ECOLX/141-198
D6I0G7_ECOLX/149-197
D6I296_ECOLX/833-890
D6I2I3_ECOLX/113-170
D6I2I8_ECOLX/115-169
D6I2J7_ECOLX/139-196
D6I2T4_ECOLX/135-192
D6I4L4_ECOLX/152-208
D6I4L5_ECOLX/150-207
D6I5G7_ECOLX/147-204
D6I5X5_ECOLX/153-210
D6I695_ECOLX/126-174
D6I6B6_ECOLX/133-185
D6I6C3_ECOLX/24-77
D6I6H6_ECOLX/143-200
D6I739_ECOLX/153-210
D6I9T9_ECOLX/139-195
D6I9U7_ECOLX/141-198
D6IBL9_ECOLX/147-204
D6IBM2_ECOLX/181-238
D6IBQ7_ECOLX/135-192
D6IC08_ECOLX/161-218
D6IC33_ECOLX/148-205
D6ICS4_ECOLX/169-217
D6ICT0_ECOLX/145-202
D6ICT7_ECOLX/93-149
D6IEV1_ECOLX/833-890
D6IF74_ECOLX/113-170
D6IF87_ECOLX/115-169
D6IF96_ECOLX/139-196
D6IFR9_ECOLX/135-192
D6IHS4_ECOLX/152-208
D6IHS5_ECOLX/150-207
D6IJM0_ECOLX/152-208
D6IJM1_ECOLX/150-207
D6IKN7_ECOLX/142-190
D6IKR4_ECOLX/25-79
D6ILD5_ECOLX/147-204
D6IM99_ECOLX/153-210
D6IP94_ECOLX/153-210
D6IR30_ECOLX/147-204
D6IR32_ECOLX/181-238
D6IR64_ECOLX/135-192
D6IRT9_ECOLX/161-218
D6IRW4_ECOLX/148-205
D6ISA3_ECOLX/141-198
D6IUI1_ECOLX/149-197
D6IUI9_ECOLX/145-202
D6IUJ5_ECOLX/93-149
D6IVF8_ECOLX/833-890
D6IVS8_ECOLX/113-170
D6IVU1_ECOLX/115-169
D6IVU9_ECOLX/139-196
D6IWB9_ECOLX/135-192
D6IZY8_STAAU/137-194
D6J1I5_STAAU/133-178
D6J1Q9_STAAU/144-201
D6J1U6_STAAU/145-202
D6J341_STAAU/152-209
D6J687_ECOLX/152-208
D6J688_ECOLX/150-207
D6J6L6_ECOLX/126-174
D6J6P3_ECOLX/24-77
D6J7N5_ECOLX/147-204
D6J8Z8_ECOLX/153-210
D6J9J5_ECOLX/153-210
D6JBG0_ECOLX/147-204
D6JBG2_ECOLX/177-234
D6JBJ4_ECOLX/135-192
D6JC92_ECOLX/172-229
D6JCB8_ECOLX/148-205
D6JD97_ECOLX/141-198
D6JEH6_ECOLX/160-208
D6JEI4_ECOLX/145-202
D6JEJ1_ECOLX/93-149
D6JFZ5_ECOLX/833-890
D6JGF8_ECOLX/113-170
D6JGH1_ECOLX/115-169
D6JGI0_ECOLX/139-196
D6JGZ7_ECOLX/135-192
D6JLY4_NEIGO/150-207
D6JQE2_ACIG3/254-311
D6JV13_ACIG3/146-203
D6JWL8_ACIG3/149-206
D6JYA1_ACIG3/175-232
D6JZ83_9ACTO/150-207
D6JZK9_9ACTO/33-90
D6JZL9_9ACTO/219-275
D6JZU6_9ACTO/141-198
D6K144_9ACTO/119-149
D6K2F0_9ACTO/201-258
D6K360_9ACTO/196-253
D6K372_9ACTO/158-215
D6K3G3_9ACTO/161-218
D6K3L4_9ACTO/139-196
D6K427_9ACTO/847-903
D6K4A5_9ACTO/156-212
D6K538_9ACTO/195-248
D6K562_9ACTO/21-78
D6K564_9ACTO/218-275
D6K5W9_9ACTO/144-201
D6K609_9ACTO/155-212
D6K6E9_9ACTO/273-325
D6K8A5_9ACTO/164-221
D6K8M3_9ACTO/155-212
D6K8W8_9ACTO/262-318
D6K8W9_9ACTO/261-317
D6K8X0_9ACTO/263-319
D6K8Y5_9ACTO/156-213
D6K8Z6_9ACTO/159-215
D6K8Z7_9ACTO/137-194
D6K9S1_9ACTO/150-206
D6KA09_9ACTO/154-211
D6KAY0_9ACTO/157-207
D6KB97_9ACTO/157-214
D6KBE5_9ACTO/158-215
D6KBP9_9ACTO/139-195
D6KBS3_9ACTO/181-238
D6KBX7_9ACTO/143-205
D6KCJ5_9ACTO/147-204
D6KCJ6_9ACTO/138-195
D6KE92_9ACTO/161-218
D6KF57_9ACTO/22-60
D6KTF7_SCAIO/146-203
D6KVM0_SCAIO/151-208
D6KVM5_SCAIO/107-164
D6KVQ4_SCAIO/195-252
D6KYD5_9NEIS/152-209
D6L5C8_PARDN/176-232
D6L6A3_PARDN/220-277
D6L6R9_PARDN/152-209
D6L7E7_PARDN/163-220
D6LLC3_9RHIZ/175-232
D6LLC9_9RHIZ/177-234
D6LLN8_9RHIZ/146-203
D6LMH5_9RHIZ/146-203
D6LR77_9RHIZ/144-201
D6LRE8_9RHIZ/196-253
D6LTL0_9RHIZ/185-241
D6LYX8_STAAU/107-152
D6LZ54_STAAU/144-201
D6LZ91_STAAU/145-202
D6M0P9_STAAU/152-209
D6M1X2_9ACTO/168-225
D6M3F5_9ACTO/156-212
D6M3N2_9ACTO/270-326
D6M3W5_9ACTO/159-215
D6M471_9ACTO/155-212
D6M488_9ACTO/203-260
D6M4L0_9ACTO/151-208
D6M4N7_9ACTO/143-200
D6M4T8_9ACTO/166-223
D6M5U8_9ACTO/146-202
D6M618_9ACTO/344-400
D6M680_9ACTO/463-519
D6MDF4_9CLOT/147-204
D6N0W7_BIFBR/168-224
D6RTB0_9ACTO/306-363
D6S2X3_9LACO/154-211
D6S5A1_9LACO/138-195
D6SCH6_STAAU/135-192
D6SFA5_STAAU/145-202
D6SH87_STAAU/137-194
D6SIB6_STAAU/144-201
D6SIJ6_STAAU/133-178
D6SLI2_9DELT/370-427
D6SV86_GARVA/155-211
D6SWJ0_GARVA/153-210
D6SWJ5_GARVA/156-213
D6SY72_GARVA/195-252
D6SZ52_GARVA/155-211
D6SZJ7_GARVA/95-151
D6T0V1_GARVA/153-210
D6T0Y5_GARVA/165-214
D6T1E7_GARVA/156-213
D6T2F0_GARVA/165-222
D6T2G1_GARVA/192-249
D6T3R2_STAAU/152-209
D6T472_STAAU/137-194
D6T5L0_STAAU/144-201
D6T5Q9_STAAU/106-152
D6T955_STAAU/145-202
D6TBS5_9CHLR/861-918
D6TBZ8_9CHLR/871-928
D6TC16_9CHLR/149-206
D6TCK8_9CHLR/221-265
D6TCW3_9CHLR/156-213
D6TCW5_9CHLR/151-208
D6TCX0_9CHLR/151-208
D6TD49_9CHLR/955-1012
D6TDC2_9CHLR/160-216
D6TFL8_9CHLR/169-226
D6TGF9_9CHLR/143-200
D6TGX0_9CHLR/161-218
D6TH82_9CHLR/189-246
D6TH83_9CHLR/451-508
D6THH0_9CHLR/153-210
D6THM5_9CHLR/209-266
D6THM7_9CHLR/157-214
D6TI77_9CHLR/8-65
D6TIF4_9CHLR/128-185
D6TK53_9CHLR/1013-1070
D6TKR1_9CHLR/868-925
D6TL35_9CHLR/218-275
D6TL43_9CHLR/161-218
D6TLJ9_9CHLR/145-202
D6TM75_9CHLR/169-226
D6TM93_9CHLR/138-195
D6TNR2_9CHLR/151-208
D6TNV3_9CHLR/159-203
D6TPS5_9CHLR/399-456
D6TQ76_9CHLR/149-206
D6TQA7_9CHLR/156-213
D6TQE6_9CHLR/961-1018
D6TQK8_9CHLR/168-225
D6TQX9_9CHLR/160-216
D6TQY7_9CHLR/982-1039
D6TRI0_9CHLR/460-517
D6TRJ0_9CHLR/658-715
D6TRU2_9CHLR/160-217
D6TRX1_9CHLR/151-208
D6TSY2_9CHLR/580-637
D6TT67_9CHLR/138-195
D6TTL2_9CHLR/870-927
D6TTM5_9CHLR/157-214
D6TTN0_9CHLR/939-996
D6TTV7_9CHLR/981-1038
D6TTY8_9CHLR/972-1029
D6TU59_9CHLR/169-226
D6TUE9_9CHLR/823-880
D6TUF4_9CHLR/992-1049
D6TUP8_9CHLR/166-222
D6TV79_9CHLR/836-893
D6TVC6_9CHLR/160-217
D6TVM7_9CHLR/987-1044
D6TVW3_9CHLR/138-195
D6TVX0_9CHLR/974-1031
D6TVY2_9CHLR/966-1023
D6TWH4_9CHLR/979-1036
D6TXH9_9CHLR/152-209
D6TY93_9CHLR/857-914
D6TYB1_9CHLR/1004-1061
D6TYK2_9CHLR/156-213
D6TYL9_9CHLR/985-1042
D6TYZ8_9CHLR/151-208
D6TZ57_9CHLR/161-218
D6TZB0_9CHLR/792-849
D6TZN9_9CHLR/940-997
D6U001_9CHLR/520-577
D6U002_9CHLR/1007-1064
D6U0B2_9CHLR/845-901
D6U0J5_9CHLR/155-212
D6U0T0_9CHLR/1017-1074
D6U0V0_9CHLR/157-213
D6U0V8_9CHLR/1040-1096
D6U114_9CHLR/971-1028
D6U130_9CHLR/147-204
D6U133_9CHLR/1-48
D6U146_9CHLR/1012-1069
D6U1C2_9CHLR/155-212
D6U1D8_9CHLR/725-782
D6U1K7_9CHLR/160-217
D6U386_9CHLR/966-1023
D6U3C4_9CHLR/167-224
D6U3D0_9CHLR/828-883
D6U3E3_9CHLR/972-1029
D6U3F1_9CHLR/151-208
D6U485_9CHLR/173-230
D6U4W9_9CHLR/998-1055
D6U5B2_9CHLR/837-894
D6U5N4_9CHLR/1002-1059
D6U5R1_9CHLR/153-210
D6U677_9CHLR/1016-1073
D6U6W0_9CHLR/993-1050
D6U7K1_9CHLR/1030-1087
D6U7N6_9CHLR/941-997
D6U7Y3_9CHLR/138-195
D6U813_9CHLR/1108-1165
D6U894_9CHLR/1018-1075
D6U8D8_9CHLR/156-212
D6U8H8_9CHLR/160-216
D6U8W4_9CHLR/138-195
D6U964_STAAU/144-201
D6U9D8_STAAU/132-179
D6UAU6_STAAU/137-194
D6UDA5_STAAU/145-202
D6UDH5_STAAU/19-66
D6UFS6_STAAU/152-209
D6UL86_9BACT/144-201
D6UPZ2_9BACT/142-199
D6UQU9_9BACT/145-201
D6UQV0_9BACT/174-231
D6URL4_9BACT/141-198
D6USB2_9BACT/141-198
D6USF5_9BACT/147-203
D6UTZ9_9BACT/98-154
D6UZ25_9BACT/144-201
D6UZW1_9BACT/135-192
D6V522_9BRAD/176-233
D6V6T0_9BRAD/148-205
D6V6T1_9BRAD/169-225
D6V712_9BRAD/153-210
D6V714_9BRAD/146-203
D6V7T2_9BRAD/140-197
D6V9E5_9BRAD/143-200
D6X5A9_STRPR/143-200
D6X5I2_STRPR/154-209
D6X5W4_STRPR/141-198
D6X5W7_STRPR/165-222
D6X640_STRPR/152-209
D6X6E5_STRPR/187-244
D6X7P7_STRPR/166-223
D6X887_STRPR/149-212
D6X8S3_STRPR/13-70
D6X8U4_STRPR/154-211
D6X8W1_STRPR/269-318
D6X8W3_STRPR/257-312
D6X990_STRPR/153-210
D6X9C0_STRPR/152-209
D6X9K2_STRPR/271-327
D6XA21_STRPR/68-125
D6XAJ1_9ACTO/268-324
D6XAJ2_9ACTO/262-318
D6XAQ3_9ACTO/837-893
D6XB15_9ACTO/518-575
D6XB32_9ACTO/152-209
D6XBA3_9ACTO/140-197
D6XC05_9ACTO/155-212
D6XT08_BACIE/145-202
D6XT48_BACIE/142-198
D6XWI9_BACIE/153-210
D6XWJ1_BACIE/143-200
D6XX30_BACIE/141-198
D6XXR7_BACIE/152-209
D6XZ54_BACIE/73-118
D6Y058_BACIE/149-205
D6Y0A0_BACIE/148-204
D6Y0E8_BACIE/169-226
D6Y0G1_BACIE/165-222
D6Y1H9_BACIE/135-192
D6Y2E7_THEBD/224-281
D6Y2E8_THEBD/848-905
D6Y2W2_THEBD/709-766
D6Y2Z9_THEBD/144-200
D6Y3R2_THEBD/910-966
D6Y5I7_THEBD/8-64
D6Y5M8_THEBD/149-206
D6Y6C7_THEBD/168-225
D6Y736_THEBD/134-191
D6Y779_THEBD/151-208
D6Y9P9_THEBD/163-220
D6Y9T0_THEBD/19-76
D6YAE0_THEBD/147-204
D6YAI0_THEBD/146-198
D6YAW7_THEBD/223-280
D6YB73_THEBD/138-195
D6YBC3_THEBD/162-218
D6YBJ8_THEBD/157-214
D6YQC7_PANVC/165-221
D6YQK1_PANVC/833-890
D6YQQ1_PANVC/138-195
D6Z2G7_DESAT/144-201
D6Z4C8_DESAT/348-405
D6Z894_SEGRD/144-201
D6ZAT0_SEGRD/147-204
D6ZHN9_MOBCV/146-203
D6ZI20_MOBCV/159-216
D6ZI89_MOBCV/170-227
D6ZJK0_MOBCV/138-195
D6ZKJ9_MOBCV/183-240
D6ZPF1_STRP0/136-193
D6ZQM4_STRP0/142-199
D6ZTK5_BIFLJ/172-228
D6ZTR2_BIFLJ/223-280
D6ZTU5_BIFLJ/156-212
D6ZUA4_BIFLJ/165-222
D6ZUL3_BIFLJ/160-217
D6ZV97_BIFLJ/168-224
D6ZW57_BIFLJ/122-179
D6ZX90_BIFLJ/160-216
D6ZYQ8_STAND/151-208
D7A003_STAND/152-209
D7A012_STAND/142-199
D7A043_STAND/156-213
D7A1M9_STAND/145-202
D7A3F4_STAND/246-303
D7A439_STAND/201-258
D7A575_STAND/201-258
D7A6L5_STAND/164-221
D7A8A0_STAND/144-201
D7AA37_STAND/156-213
D7ADL9_GEOSK/148-205
D7AFF1_GEOSK/157-213
D7AG05_GEOSK/149-206
D7AI74_GEOSK/151-207
D7ALI3_GEOSK/367-424
D7APV9_THEM3/139-196
D7ASJ4_THEM3/143-198
D7ASK1_THEM3/196-251
D7ASK5_THEM3/29-84
D7ASL0_THEM3/193-250
D7ASM6_THEM3/65-122
D7AUH7_NOCDD/148-201
D7AUN2_NOCDD/149-206
D7AV95_NOCDD/147-197
D7AVD3_NOCDD/144-201
D7AVY3_NOCDD/162-219
D7AWP4_NOCDD/869-922
D7AWQ5_NOCDD/164-225
D7AWW2_NOCDD/158-215
D7AWY5_NOCDD/162-219
D7AX36_NOCDD/165-222
D7AY56_NOCDD/259-316
D7AZ02_NOCDD/937-994
D7AZ58_NOCDD/155-212
D7AZ94_NOCDD/180-237
D7AZD4_NOCDD/152-209
D7AZS2_NOCDD/156-213
D7B046_NOCDD/158-215
D7B0G3_NOCDD/936-992
D7B146_NOCDD/167-224
D7B1D0_NOCDD/137-194
D7B1U5_NOCDD/165-222
D7B272_NOCDD/154-211
D7B3I0_NOCDD/157-214
D7B4C3_NOCDD/148-200
D7B4Y0_NOCDD/153-210
D7B4Y8_NOCDD/755-812
D7B4Y9_NOCDD/776-833
D7B5C8_NOCDD/176-233
D7B5G9_NOCDD/138-195
D7B653_NOCDD/861-918
D7B6C2_NOCDD/148-209
D7B6D4_NOCDD/153-210
D7B778_NOCDD/157-214
D7B7D2_NOCDD/15-72
D7B7E1_NOCDD/168-225
D7B7E6_NOCDD/146-198
D7B7L1_NOCDD/159-216
D7B7T1_NOCDD/175-232
D7B7U7_NOCDD/169-225
D7B7Z7_NOCDD/142-199
D7B862_NOCDD/56-112
D7B8S2_NOCDD/160-217
D7B8V5_NOCDD/160-217
D7BA95_MEISD/129-186
D7BAY9_MEISD/148-205
D7BB74_MEISD/702-758
D7BBY6_MEISD/101-158
D7BCV7_MEISD/148-205
D7BD38_MEISD/144-201
D7BG91_MEISD/142-199
D7BJD4_MEISD/143-200
D7BK07_ARCHD/159-216
D7BKW1_ARCHD/138-195
D7BLA1_ARCHD/251-301
D7BMM0_ARCHD/160-217
D7BMX0_ARCHD/165-214
D7BMX3_ARCHD/155-203
D7BPE3_ARCHD/137-194
D7BPT4_STRBB/115-172
D7BQ17_STRBB/101-157
D7BQ54_STRBB/158-215
D7BQN1_STRBB/153-202
D7BS42_STRBB/156-213
D7BS70_STRBB/139-195
D7BSP6_STRBB/128-179
D7BSU2_STRBB/155-212
D7BT92_STRBB/156-213
D7BTP0_STRBB/215-272
D7BTP6_STRBB/148-205
D7BUZ6_STRBB/151-208
D7BVA8_STRBB/153-209
D7BVI9_STRBB/156-213
D7BVP0_STRBB/186-243
D7BXW3_STRBB/202-251
D7BY82_STRBB/151-208
D7BYK2_STRBB/155-212
D7BZG7_STRBB/180-237
D7BZI3_STRBB/150-212
D7BZL9_STRBB/265-322
D7BZM7_STRBB/149-206
D7BZQ3_STRBB/127-184
D7C082_STRBB/103-160
D7C0Q9_STRBB/274-329
D7C134_STRBB/146-203
D7C138_STRBB/149-206
D7C176_STRBB/148-200
D7C1U3_STRBB/692-749
D7C1U6_STRBB/896-952
D7C1U7_STRBB/853-909
D7C1U8_STRBB/878-935
D7C1U9_STRBB/113-170
D7C1Z3_STRBB/114-170
D7C215_STRBB/148-205
D7C281_STRBB/151-208
D7C2C5_STRBB/147-203
D7C2N2_STRBB/938-995
D7C356_STRBB/139-196
D7C3A0_STRBB/846-903
D7C3S8_STRBB/159-216
D7C433_STRBB/864-920
D7C4C6_STRBB/861-918
D7C4D6_STRBB/155-212
D7C4N0_STRBB/217-273
D7C4N5_STRBB/154-211
D7C551_STRBB/152-209
D7C5B1_STRBB/166-223
D7C5G7_STRBB/148-210
D7C5H6_STRBB/144-192
D7C5M1_STRBB/155-212
D7C5P3_STRBB/166-223
D7C5R4_STRBB/793-849
D7C6G0_STRBB/191-248
D7C6J2_STRBB/156-212
D7C6S0_STRBB/147-197
D7C7D5_STRBB/156-213
D7C7Y2_STRBB/149-206
D7C7Z4_STRBB/808-865
D7C8M7_STRBB/120-173
D7C911_STRBB/133-190
D7C967_STRBB/157-214
D7C989_STRBB/151-202
D7CAI2_STRBB/152-209
D7CAS4_STRBB/150-201
D7CAX7_STRBB/154-211
D7CB35_STRBB/1-48
D7CB44_STRBB/191-247
D7CB52_STRBB/138-195
D7CB93_STRBB/154-210
D7CBE5_STRBB/137-194
D7CC02_STRBB/793-848
D7CC80_STRBB/157-214
D7CCG5_STRBB/966-1023
D7CCH3_STRBB/154-211
D7CD19_STRBB/149-210
D7CD77_STRBB/159-216
D7CEE3_STRBB/143-200
D7CEU0_STRBB/172-229
D7CFN4_STRBB/153-210
D7CFY6_STRBB/167-224
D7CG37_STRBB/153-205
D7CG93_STRBB/144-201
D7CG95_STRBB/157-214
D7CGC2_STRBB/138-187
D7CGF4_STRBB/159-216
D7CHP9_STRBB/157-214
D7CI61_STRBB/158-215
D7CID4_STRBB/153-209
D7CMU8_SYNLT/147-204
D7CPQ2_SYNLT/147-204
D7CQB6_TRURR/147-204
D7CRL1_TRURR/105-162
D7CSX7_TRURR/81-138
D7CTD1_TRURR/444-501
D7CTH0_TRURR/399-456
D7CTK8_TRURR/323-380
D7CTM8_TRURR/144-200
D7CTR9_TRURR/147-204
D7CTT3_TRURR/128-180
D7CTX8_TRURR/370-426
D7CU41_TRURR/114-170
D7CUI7_TRURR/158-215
D7CVH4_TRURR/106-162
D7CXL1_TRURR/160-217
D7CXR1_TRURR/159-200
D7CXT0_TRURR/438-495
D7CXZ6_TRURR/117-174
D7CZV8_GEOSC/149-204
D7D015_GEOSC/483-540
D7D064_GEOSC/327-384
D7D1W0_GEOSC/136-193
D7D1Y6_GEOSC/437-494
D7D281_GEOSC/9-66
D7D3P1_GEOSC/146-203
D7D4C4_GEOSC/158-215
D7D5K6_GEOSC/143-200
D7DHW0_METS0/197-253
D7DI70_METS0/251-307
D7DI87_METS0/151-208
D7DIS6_METS0/222-278
D7DJ08_METS0/140-197
D7DLU8_METS0/212-269
D7DME3_METS0/153-210
D7DNT2_METS0/150-207
D7DNV3_METS0/180-237
D7DPQ1_METS0/147-204
D7DPX6_METS0/151-208
D7DWH3_NOSA0/9-66
D7DYM7_NOSA0/152-209
D7E0M7_NOSA0/174-231
D7E0R2_NOSA0/162-219
D7E1A7_NOSA0/168-224
D7E1L5_NOSA0/163-220
D7E252_NOSA0/176-233
D7E5J3_NOSA0/193-250
D7E8L0_METEZ/20-68
D7EMF2_MYCTU/760-817
D7EMJ7_MYCTU/1024-1081
D7ENX4_MYCTU/819-875
D7EPI4_MYCTU/152-209
D7EQF1_MYCTU/1097-1154
D7ETJ8_MYCTU/114-170
D7EU02_MYCTU/147-204
D7EY73_MYCTU/148-205
D7F1P7_9ACTO/854-911
D7GCE3_PROFC/169-226
D7GER0_PROFC/153-210
D7GFH3_PROFC/155-212
D7GFI7_PROFC/156-213
D7GGN9_PROFC/155-212
D7GHF9_PROFC/152-203
D7GHV6_PROFC/169-226
D7H1A4_BRUAB/175-232
D7H1B0_BRUAB/177-234
D7H1P9_BRUAB/146-203
D7H1S2_BRUAB/146-203
D7H4L7_BRUAB/185-241
D7H5B3_BRUAB/187-244
D7H5I6_BRUAB/144-201
D7H858_VIBCH/159-216
D7H8B5_VIBCH/152-209
D7H9C7_VIBCH/524-581
D7HB36_VIBCH/855-912
D7HB79_VIBCH/226-283
D7HB95_VIBCH/159-216
D7HBJ4_VIBCH/156-213
D7HBQ0_VIBCH/185-242
D7HCD6_VIBCH/142-199
D7HCE5_VIBCH/144-201
D7HD98_VIBCH/152-209
D7HDG7_VIBCH/200-257
D7HFX9_VIBCH/147-204
D7HJ37_VIBCH/524-581
D7HK52_VIBCH/152-209
D7HKA8_VIBCH/159-216
D7HMY5_VIBCH/144-201
D7HMZ4_VIBCH/142-199
D7HNH9_VIBCH/185-242
D7HP00_VIBCH/226-283
D7HP43_VIBCH/855-912
D7HQU1_VIBCH/147-204
D7HSB1_VIBCH/200-257
D7HSH7_VIBCH/152-209
D7HV56_PSESS/146-203
D7HWE1_PSESS/845-902
D7HX84_PSESS/7-64
D7HXL1_PSESS/184-241
D7HY49_PSESS/175-231
D7HYB4_PSESS/151-207
D7HYW8_PSESS/150-206
D7HZG9_PSESS/155-212
D7I1Q2_PSESS/154-209
D7I3C5_PSESS/149-206
D7I3H2_PSESS/149-206
D7I3U3_PSESS/144-201
D7I3U6_PSESS/190-246
D7I4J8_PSESS/145-202
D7I5F2_PSESS/185-242
D7I7X4_9BACE/194-251
D7I9R2_9BACE/146-203
D7IAF2_9BACE/150-207
D7IC54_9BACE/194-250
D7ICF8_9BACE/191-248
D7II47_9BACE/132-189
D7IK25_9BACE/132-189
D7IN98_9BACE/123-180
D7INN2_9BACE/189-246
D7ITA8_9BACE/119-176
D7IUT2_9BACE/133-190
D7IZ56_9BACE/119-176
D7J5P8_9BACE/191-247
D7J736_9BACE/132-189
D7J819_9BACE/132-189
D7J9E8_9BACE/194-251
D7J9S9_9BACE/163-220
D7JEJ5_9BACT/151-204
D7JEN7_9BACT/123-180
D7JHC5_ECOLX/152-208
D7JHC6_ECOLX/150-207
D7JJQ0_ECOLX/142-190
D7JJS5_ECOLX/25-79
D7JKE5_ECOLX/147-204
D7JM31_ECOLX/153-210
D7JMV4_ECOLX/153-210
D7JN59_ECOLX/147-204
D7JN61_ECOLX/181-238
D7JN93_ECOLX/135-192
D7JQ08_ECOLX/161-218
D7JQG3_ECOLX/148-205
D7JRF4_ECOLX/141-198
D7JRY1_ECOLX/145-202
D7JRY7_ECOLX/93-149
D7JTD8_ECOLX/149-197
D7JU79_ECOLX/833-890
D7JUR2_ECOLX/135-192
D7JUY6_ECOLX/113-170
D7JV00_ECOLX/115-169
D7JV09_ECOLX/139-196
D7K029_9BACE/123-180
D7K218_9BACE/149-206
D7K2F7_9BACE/146-203
D7K2V4_9BACE/141-189
D7K576_9BACE/193-249
D7K5C5_9BACE/132-189
D7K5T8_9BACE/194-251
D7K9S5_9BACE/132-189
D7N133_9NEIS/150-207
D7N3H3_9NEIS/150-206
D7N7G3_9FIRM/113-170
D7NA59_9BACT/133-190
D7NAF9_9BACT/142-199
D7NC42_9BACT/248-305
D7NFR7_9BACT/118-175
D7P5U8_9ACTO/132-188
D7P5Y0_9ACTO/217-273
D7RNS1_ECOLX/142-190
D7UH93_LISMO/146-203
D7UJD9_LISMO/162-219
D7UP16_STRTR/53-110
D7UUJ9_LISGR/149-206
D7UVG1_LISGR/147-204
D7UVY4_LISGR/175-232
D7UWQ7_LISGR/29-74
D7V126_LISGR/146-203
D7V1W1_9LACO/157-214
D7VBH9_LACPL/138-195
D7VFB9_LACPL/2-52
D7VI40_9SPHI/148-205
D7VIE4_9SPHI/155-212
D7VK06_9SPHI/150-206
D7VK77_9SPHI/532-589
D7VKJ5_9SPHI/144-201
D7VM83_9SPHI/395-451
D7VN01_9SPHI/153-210
D7VS62_9SPHI/520-577
D7VSF7_9SPHI/152-209
D7VTX1_9SPHI/150-207
D7VU81_9FLAO/149-206
D7VV24_9FLAO/151-208
D7VW69_9FLAO/148-205
D7VXH4_9FLAO/156-213
D7VXR8_9FLAO/553-608
D7VZ96_9FLAO/143-200
D7VZB9_9FLAO/203-259
D7W1Q9_9FLAO/146-202
D7W1S5_9FLAO/423-473
D7W338_9FLAO/67-110
D7W3C4_9FLAO/144-201
D7W3F3_9FLAO/142-199
D7W3K2_9FLAO/152-209
D7W407_9FLAO/157-214
D7W4G4_9FLAO/186-241
D7W4V4_9FLAO/142-199
D7W575_9FLAO/154-211
D7W8G5_9FLAO/156-213
D7W8S1_9FLAO/147-204
D7W9D2_9CORY/149-206
D7WA93_9CORY/216-273
D7WAI7_9CORY/135-192
D7WAP0_9CORY/157-214
D7WB23_9CORY/158-215
D7WBG7_9CORY/146-202
D7WDC6_9CORY/157-214
D7WDS1_9CORY/164-221
D7WFB9_9CORY/136-193
D7WGC5_BACCE/149-206
D7WH43_BACCE/137-194
D7WHA4_BACCE/152-209
D7WIW1_BACCE/146-203
D7WLV8_9BACI/139-196
D7WN19_9BACI/44-84
D7WNN7_9BACI/312-369
D7WQ02_9BACI/7-64
D7WQ61_9BACI/22-63
D7WRD2_9BACI/158-215
D7WS34_9BACI/180-236
D7WTN7_9BACI/138-195
D7WUY9_9BACI/101-143
D7WVU4_9BACI/147-204
D7WXF4_9BACI/143-200
D7WXM7_9BACI/144-200
D7WXW9_9BACI/146-203
D7WYY5_9BACI/286-342
D7WZM9_9BACI/160-208
D7X1X7_ECOLX/126-174
D7X205_ECOLX/23-77
D7X499_ECOLX/155-212
D7X4E6_ECOLX/152-209
D7X4L1_ECOLX/139-196
D7X5N1_ECOLX/148-205
D7X5Q7_ECOLX/161-218
D7X6K7_ECOLX/93-149
D7X6L4_ECOLX/156-213
D7X6M5_ECOLX/111-159
D7X6W2_ECOLX/141-195
D7X6X9_ECOLX/113-170
D7X8R0_ECOLX/833-890
D7X9G2_ECOLX/147-204
D7X9G5_ECOLX/177-234
D7X9K1_ECOLX/135-192
D7X9V6_ECOLX/135-191
D7X9V7_ECOLX/132-189
D7XAF9_ECOLX/153-210
D7XAZ2_ECOLX/153-210
D7XF45_ECOLX/141-198
D7XGM2_ECOLX/126-174
D7XH72_ECOLX/161-218
D7XHX5_ECOLX/153-210
D7XJL5_ECOLX/156-213
D7XJQ0_ECOLX/141-198
D7XJZ0_ECOLX/152-209
D7XKL8_ECOLX/23-77
D7XL34_ECOLX/148-205
D7XP94_ECOLX/147-204
D7XP97_ECOLX/177-234
D7XPD4_ECOLX/135-192
D7XQP0_ECOLX/135-191
D7XQP1_ECOLX/132-189
D7XU14_ECOLX/93-149
D7XU22_ECOLX/83-140
D7XU31_ECOLX/111-159
D7XUR1_ECOLX/153-210
D7XW01_ECOLX/141-195
D7XW06_ECOLX/113-170
D7XWA0_ECOLX/833-890
D7XWN8_ECOLX/139-196
D7XYN8_ECOLX/23-77
D7XYR9_ECOLX/113-170
D7XZA7_ECOLX/139-196
D7Y0M9_ECOLX/506-563
D7Y0W7_ECOLX/147-204
D7Y0X0_ECOLX/177-234
D7Y1A9_ECOLX/156-213
D7Y2V6_ECOLX/107-164
D7Y3U0_ECOLX/135-191
D7Y3U1_ECOLX/132-189
D7Y3V8_ECOLX/141-198
D7Y4B1_ECOLX/153-210
D7Y4V2_ECOLX/161-218
D7Y4X8_ECOLX/148-205
D7Y8B3_ECOLX/135-192
D7Y9K2_ECOLX/152-209
D7YCR3_ECOLX/141-198
D7YDK9_ECOLX/139-196
D7YE54_ECOLX/153-210
D7YHF7_ECOLX/24-77
D7YHH9_ECOLX/126-174
D7YHP4_ECOLX/135-192
D7YKM2_ECOLX/147-204
D7YKM5_ECOLX/177-234
D7YLV7_ECOLX/156-213
D7YMR0_ECOLX/152-209
D7YNZ6_ECOLX/161-218
D7YP21_ECOLX/148-205
D7YP86_ECOLX/132-189
D7YP87_ECOLX/135-191
D7YPR9_ECOLX/153-210
D7YQ89_ECOLX/141-195
D7YQ94_ECOLX/113-170
D7YQJ9_ECOLX/833-890
D7YS50_ECOLX/139-196
D7YSQ6_ECOLX/153-210
D7YU32_ECOLX/153-210
D7YUZ0_ECOLX/135-192
D7YW51_ECOLX/23-77
D7YW59_ECOLX/133-185
D7YW84_ECOLX/142-190
D7YWC0_ECOLX/107-163
D7YY97_ECOLX/135-191
D7YY98_ECOLX/132-189
D7YZR5_ECOLX/161-218
D7YZU1_ECOLX/148-205
D7Z080_ECOLX/139-195
D7Z088_ECOLX/141-198
D7Z0M4_ECOLX/135-192
D7Z0Y1_ECOLX/141-195
D7Z0Z6_ECOLX/113-170
D7Z1A1_ECOLX/833-890
D7Z4X3_ECOLX/11-68
D7Z634_ECOLX/177-234
D7Z637_ECOLX/147-204
D7Z806_ECOLX/155-212
D7Z8M5_ECOLX/135-192
D7Z8R0_ECOLX/177-234
D7Z8R3_ECOLX/147-204
D7ZAE8_ECOLX/833-890
D7ZB15_ECOLX/23-77
D7ZB45_ECOLX/142-190
D7ZBJ6_ECOLX/152-209
D7ZBW1_ECOLX/113-170
D7ZBX8_ECOLX/141-195
D7ZDK7_ECOLX/135-191
D7ZDK8_ECOLX/132-189
D7ZF72_ECOLX/148-205
D7ZF97_ECOLX/161-218
D7ZGA9_ECOLX/153-210
D7ZGT8_ECOLX/141-198
D7ZHP4_ECOLX/139-195
D7ZJD0_ECOLX/153-210
D7ZK36_ECOLX/139-196
D7ZMF6_ECOLX/93-149
D7ZMG3_ECOLX/156-213
D7ZMH4_ECOLX/111-159
D7ZMS1_ECOLX/23-77
D7ZN02_ECOLX/153-210
D7ZNQ6_ECOLX/139-196
D7ZPV9_ECOLX/153-210
D7ZQ71_ECOLX/141-198
D7ZRB1_ECOLX/147-204
D7ZRB4_ECOLX/177-234
D7ZRQ8_ECOLX/152-209
D7ZTE5_ECOLX/113-170
D7ZTF0_ECOLX/141-195
D7ZVA0_ECOLX/161-218
D7ZWW6_ECOLX/833-890
D7ZX74_ECOLX/135-192
D7ZXX9_ECOLX/148-205
D7ZZK0_ECOLX/135-191
D7ZZK1_ECOLX/132-189
D8A077_ECOLX/156-213
D8A0L7_ECOLX/142-190
D8A0S7_ECOLX/18-62
D8A174_ECOLX/161-218
D8A1A6_ECOLX/153-210
D8A348_ECOLX/147-204
D8A351_ECOLX/177-234
D8A3Z5_ECOLX/93-149
D8A402_ECOLX/156-213
D8A413_ECOLX/111-159
D8A5D4_ECOLX/139-196
D8A5G4_ECOLX/148-205
D8A5X8_ECOLX/141-198
D8A6S9_ECOLX/833-890
D8AAL7_ECOLX/155-212
D8AC72_ECOLX/135-191
D8AC73_ECOLX/132-189
D8ACQ2_ECOLX/153-210
D8ADN9_ECOLX/23-77
D8AEA4_ECOLX/141-195
D8AEC1_ECOLX/113-170
D8AEZ4_ECOLX/135-192
D8AF82_ECOLX/152-209
D8AH18_ECOLX/18-62
D8AH64_ECOLX/126-174
D8AH88_ECOLX/23-77
D8AI17_ECOLX/135-191
D8AI18_ECOLX/132-189
D8AI98_ECOLX/833-890
D8AMK7_ECOLX/141-198
D8ANP3_ECOLX/148-205
D8API6_ECOLX/152-209
D8ARG6_ECOLX/156-213
D8ARL1_ECOLX/161-218
D8ARU5_ECOLX/153-210
D8AT10_ECOLX/111-159
D8AT21_ECOLX/83-140
D8AT30_ECOLX/93-149
D8ATQ9_ECOLX/139-196
D8ATY0_ECOLX/113-170
D8ATY5_ECOLX/141-195
D8AVJ1_ECOLX/147-204
D8AVJ4_ECOLX/177-234
D8AVM9_ECOLX/135-192
D8AWP4_ECOLX/153-210
D8AXJ1_ECOLX/152-209
D8AXQ7_ECOLX/153-210
D8AZ91_ECOLX/139-196
D8B045_ECOLX/156-213
D8B0H4_ECOLX/23-77
D8B1N0_ECOLX/153-210
D8B2T8_ECOLX/141-198
D8B393_ECOLX/135-192
D8B3C7_ECOLX/177-234
D8B3D0_ECOLX/147-204
D8B3U7_ECOLX/833-890
D8B437_ECOLX/161-218
D8B5B8_ECOLX/141-195
D8B5C3_ECOLX/113-170
D8B6H1_ECOLX/126-174
D8B7K1_ECOLX/111-159
D8B7L3_ECOLX/83-140
D8B7M1_ECOLX/93-149
D8B9I4_ECOLX/148-205
D8BA31_ECOLX/132-189
D8BA32_ECOLX/135-191
D8BD24_ECOLX/139-196
D8BDD7_ECOLX/23-77
D8BDE6_ECOLX/133-185
D8BDH2_ECOLX/142-190
D8BFK5_ECOLX/148-205
D8BFN1_ECOLX/161-218
D8BGJ3_ECOLX/147-204
D8BGJ6_ECOLX/177-234
D8BH14_ECOLX/153-210
D8BIK9_ECOLX/11-68
D8BJH1_ECOLX/833-890
D8BJR9_ECOLX/113-170
D8BJT5_ECOLX/141-195
D8BKN2_ECOLX/135-192
D8BM94_ECOLX/135-191
D8BM95_ECOLX/132-189
D8BN75_ECOLX/135-192
D8BP07_ECOLX/153-210
D8BQE0_ECOLX/141-198
D8BR39_ECOLX/23-77
D8BRB0_ECOLX/126-174
D8BUH0_ECOLX/833-890
D8BUZ0_ECOLX/152-208
D8BUZ1_ECOLX/132-189
D8BVN2_ECOLX/1-50
D8BWJ6_ECOLX/141-198
D8BX94_ECOLX/148-205
D8BXC1_ECOLX/151-208
D8BZ67_ECOLX/93-149
D8BZ75_ECOLX/83-140
D8BZ86_ECOLX/149-197
D8C293_ECOLX/153-210
D8C2F1_ECOLX/139-196
D8C2G3_ECOLX/115-169
D8C2G9_ECOLX/113-170
D8C304_ECOLX/135-192
D8C569_ECOLX/147-204
D8C572_ECOLX/177-234
D8C5B0_ECOLX/135-192
D8C664_ECOLX/127-184
D8C6V5_ECOLX/107-163
D8C6Z9_ECOLX/126-174
D8C725_ECOLX/133-185
D8C733_ECOLX/23-77
D8C8T6_ECOLX/139-196
D8C9J8_ECOLX/153-210
D8CB71_ECOLX/135-192
D8CDG7_ECOLX/135-191
D8CDG8_ECOLX/132-189
D8CF34_ECOLX/161-218
D8CF62_ECOLX/148-205
D8CFK3_ECOLX/139-195
D8CFL2_ECOLX/141-198
D8CIJ7_ECOLX/141-195
D8CIL3_ECOLX/113-170
D8CIW6_ECOLX/833-890
D8CJQ7_ECOLX/135-192
D8CJU6_ECOLX/177-234
D8CJU9_ECOLX/147-204
D8CL17_ECOLX/153-210
D8CLL3_ECOLX/11-68
D8D0N2_COMTE/166-223
D8D1J4_COMTE/174-231
D8D2Q2_COMTE/350-406
D8D311_COMTE/190-247
D8D520_COMTE/226-283
D8D5R3_COMTE/146-203
D8D700_COMTE/165-222
D8D7F2_COMTE/146-203
D8D7I2_COMTE/149-206
D8D7P1_COMTE/150-207
D8D8B1_COMTE/120-177
D8D8H4_COMTE/143-200
D8DA58_COMTE/146-203
D8DAF6_COMTE/794-850
D8DAR6_COMTE/142-199
D8DB61_COMTE/192-249
D8DC99_COMTE/146-203
D8DD67_COMTE/134-191
D8DD69_COMTE/160-217
D8DDI9_COMTE/143-200
D8DE03_COMTE/348-405
D8DT05_PREBR/268-321
D8DTA5_PREBR/144-201
D8DVY4_PREBR/269-322
D8DWP7_PREBR/131-188
D8DZR4_PREBR/252-309
D8E0I4_PREBR/190-246
D8E0I9_PREBR/143-200
D8E0R6_ECOLX/152-209
D8E1F0_ECOLX/24-77
D8E1F8_ECOLX/133-185
D8E1Y3_ECOLX/111-159
D8E1Z3_ECOLX/83-140
D8E200_ECOLX/93-149
D8E2V7_ECOLX/141-198
D8E2Z1_ECOLX/153-210
D8E3G9_ECOLX/153-210
D8E623_ECOLX/139-196
D8E634_ECOLX/141-195
D8E639_ECOLX/113-170
D8E6L5_ECOLX/135-192
D8E6P8_ECOLX/177-234
D8E6Q1_ECOLX/147-204
D8E728_ECOLX/156-213
D8E7M9_ECOLX/161-218
D8E7Q5_ECOLX/148-205
D8E813_ECOLX/833-890
D8EAZ0_ECOLX/135-191
D8ECL2_ECOLX/63-120
D8ECW6_ECOLX/126-174
D8EG69_ECOLX/833-890
D8EGU8_ECOLX/156-213
D8EHC7_ECOLX/139-196
D8EHD7_ECOLX/141-195
D8EHE2_ECOLX/113-170
D8EI07_ECOLX/93-149
D8EI15_ECOLX/83-140
D8EI26_ECOLX/111-159
D8EJ00_ECOLX/135-191
D8EJ01_ECOLX/132-189
D8EKZ6_ECOLX/153-210
D8EL46_ECOLX/153-210
D8EM42_ECOLX/24-77
D8EM50_ECOLX/133-185
D8EM72_ECOLX/126-174
D8EMS3_ECOLX/141-198
D8EQ08_ECOLX/148-205
D8ERA5_ECOLX/135-192
D8ERD6_ECOLX/177-234
D8ERD9_ECOLX/147-204
D8ESN0_ECOLX/161-218
D8ETX3_ECOLX/152-209
D8F1F3_9DELT/155-212
D8F1V7_9DELT/155-212
D8F2D7_9DELT/154-211
D8F322_9DELT/231-288
D8F378_9DELT/141-198
D8F4V3_9DELT/144-200
D8FDG3_9DELT/355-407
D8FEG9_9DELT/241-293
D8FG68_9DELT/254-308
D8FJR3_9FIRM/113-167
D8FJZ5_9FIRM/141-198
D8FT63_9CYAN/180-237
D8FTT2_9CYAN/160-217
D8FVA9_9CYAN/17-64
D8FWB3_9CYAN/9-66
D8FWY9_9CYAN/171-227
D8FXI5_9CYAN/148-204
D8G0J2_9CYAN/10-62
D8G0J6_9CYAN/152-209
D8G160_9CYAN/177-234
D8G5S9_9CYAN/154-211
D8G822_9CYAN/160-217
D8G874_9CYAN/156-213
D8GG45_LACCZ/138-195
D8GHC8_LACCZ/144-201
D8GIR7_CLOLD/822-879
D8GL29_CLOLD/761-818
D8GP57_CLOLD/152-209
D8GUE6_CLOLD/239-296
D8GWS6_BACAI/146-203
D8GXA4_BACAI/9-66
D8H0Z5_BACAI/147-204
D8H3L3_BACAI/124-180
D8H409_BACAI/137-194
D8H4Y5_BACAI/152-209
D8H713_BACAI/146-203
D8H8N0_BACAI/149-206
D8HB11_STAAF/137-194
D8HC81_STAAF/132-179
D8HCF5_STAAF/144-201
D8HCR0_STAAF/145-202
D8HES5_STAAF/135-192
D8HIC7_AMYMU/871-928
D8HIJ6_AMYMU/151-208
D8HIV5_AMYMU/152-209
D8HJ76_AMYMU/142-199
D8HKK3_AMYMU/152-209
D8HLB3_AMYMU/176-233
D8HLH1_AMYMU/150-207
D8HLI3_AMYMU/153-210
D8HLM3_AMYMU/157-214
D8HLW3_AMYMU/137-194
D8HLW7_AMYMU/1138-1195
D8HLX2_AMYMU/129-186
D8HM30_AMYMU/724-781
D8HMG6_AMYMU/160-217
D8HMP3_AMYMU/282-339
D8HN41_AMYMU/133-189
D8HNB8_AMYMU/357-414
D8HNU0_AMYMU/816-873
D8HNU6_AMYMU/787-844
D8HPY0_AMYMU/148-209
D8HQH2_AMYMU/151-208
D8HRB3_AMYMU/147-204
D8HRU9_AMYMU/148-198
D8HSG3_AMYMU/151-208
D8HSZ3_AMYMU/151-213
D8HT62_AMYMU/153-210
D8HTE8_AMYMU/162-219
D8HTE9_AMYMU/151-208
D8HUG9_AMYMU/146-203
D8HV08_AMYMU/149-206
D8HV74_AMYMU/139-196
D8HVL7_AMYMU/152-209
D8HVM1_AMYMU/152-209
D8HVR9_AMYMU/690-747
D8HVW8_AMYMU/902-959
D8HWC2_AMYMU/936-993
D8HX79_AMYMU/151-208
D8HXN2_AMYMU/148-197
D8HXZ4_AMYMU/122-179
D8HYA4_AMYMU/150-207
D8HYA5_AMYMU/145-202
D8HYM8_AMYMU/122-179
D8HYP9_AMYMU/782-837
D8HYQ2_AMYMU/791-848
D8HYR0_AMYMU/846-902
D8HYR1_AMYMU/827-883
D8HYS6_AMYMU/156-213
D8HYU0_AMYMU/157-214
D8HZC0_AMYMU/343-399
D8HZH4_AMYMU/148-205
D8HZP6_AMYMU/150-207
D8I084_AMYMU/138-195
D8I0T6_AMYMU/134-190
D8I0V7_AMYMU/163-220
D8I138_AMYMU/148-205
D8I1J6_AMYMU/151-208
D8I1K5_AMYMU/791-848
D8I326_AMYMU/282-338
D8I3C0_AMYMU/138-195
D8I3C2_AMYMU/138-195
D8I3L2_AMYMU/147-204
D8I3N4_AMYMU/150-207
D8I3P5_AMYMU/145-201
D8I3P6_AMYMU/149-206
D8I403_AMYMU/151-208
D8I4I9_AMYMU/148-205
D8I4S0_AMYMU/922-978
D8I4W4_AMYMU/147-204
D8I551_AMYMU/155-212
D8I5D8_AMYMU/874-928
D8I5M3_AMYMU/700-756
D8I5W5_AMYMU/131-188
D8I5Y2_AMYMU/160-217
D8I5Z8_AMYMU/149-206
D8I661_AMYMU/153-210
D8I6N0_AMYMU/155-212
D8I6S3_AMYMU/144-197
D8I6U2_AMYMU/152-209
D8I785_AMYMU/878-935
D8I7A2_AMYMU/852-909
D8I7H3_AMYMU/852-908
D8I7H4_AMYMU/846-900
D8I7I3_AMYMU/25-70
D8I867_AMYMU/1-30
D8I8A1_AMYMU/148-203
D8I8I0_AMYMU/138-195
D8I8K0_AMYMU/167-224
D8I8R8_AMYMU/335-392
D8I912_AMYMU/2-59
D8I991_AMYMU/148-204
D8I9M3_AMYMU/837-893
D8IAP3_BRAP9/68-116
D8IDI9_BRAP9/261-317
D8IJH3_LACSC/154-211
D8INJ2_LACSC/138-195
D8INS7_HERSS/140-197
D8IP33_HERSS/142-199
D8IQ07_HERSS/157-214
D8IQL2_HERSS/153-210
D8IR89_HERSS/135-192
D8ISC1_HERSS/150-207
D8IVH5_HERSS/192-249
D8IVN0_HERSS/422-478
D8IWP9_HERSS/149-206
D8IWT8_HERSS/138-195
D8IXN1_HERSS/257-313
D8IXY3_HERSS/148-205
D8IYS6_HERSS/153-210
D8J023_HERSS/138-195
D8J146_HERSS/219-275
D8J1U5_HERSS/145-202
D8JIB8_ACISD/146-203
D8JJR3_ACISD/180-237
D8JLH2_ACISD/149-206
D8JLX5_ACISD/254-311
D8JPV4_HYPDA/287-344
D8JST4_HYPDA/148-205
D8JTI0_HYPDA/153-210
D8JTI2_HYPDA/146-203
D8JTR9_HYPDA/147-204
D8JUE0_HYPDA/141-198
D8JUJ8_HYPDA/199-256
D8JW40_HYPDA/152-209
D8JW71_HYPDA/141-198
D8JWK1_HYPDA/139-196
D8JWK6_HYPDA/142-199
D8JX02_HYPDA/146-203
D8JX52_HYPDA/142-199
D8JXP5_HYPDA/162-218
D8JZ86_HYPDA/171-228
D8K083_DEHLB/159-215
D8K0N0_DEHLB/151-208
D8K1F9_DEHLB/152-208
D8K1N4_DEHLB/156-213
D8K2E0_DEHLB/258-314
D8K2E5_DEHLB/156-213
D8K2H1_DEHLB/841-898
D8K2I5_DEHLB/166-221
D8K2N5_DEHLB/184-241
D8K3R0_DEHLB/168-225
D8K3S6_DEHLB/207-264
D8K4X6_NITWC/122-177
D8K5Z4_NITWC/141-198
D8K608_NITWC/143-200
D8K676_NITWC/141-198
D8K9Q7_NITWC/159-216
D8KBN3_NITWC/143-200
D8KCH8_LACLN/146-203
D8KKJ9_CORPF/163-220
D8KKW0_CORPF/162-219
D8KPC6_CORPF/143-200
D8KPH3_CORPF/215-272
D8KQD6_CORPF/149-206
D8KQI4_CORPF/136-193
D8MC13_9ENTR/155-211
D8MLH6_ERWBE/840-897
D8MLR5_ERWBE/139-195
D8MMX3_ERWBE/138-195
D8MP94_ERWBE/176-232
D8MPF6_ERWBE/142-199
D8MPU3_ERWBE/135-191
D8MQJ5_ERWBE/177-234
D8MQJ9_ERWBE/147-204
D8MR52_ERWBE/115-172
D8MR76_ERWBE/140-197
D8MR78_ERWBE/143-200
D8MR88_ERWBE/191-247
D8MTP3_ERWBE/139-196
D8MUR2_ERWBE/148-205
D8MW31_ERWBE/152-209
D8MX25_ERWBE/141-197
D8MYH7_RALSO/136-193
D8MZ41_RALSO/146-203
D8MZ78_RALSO/140-197
D8MZA3_RALSO/146-203
D8N0A4_RALSO/174-231
D8N0J3_RALSO/104-161
D8N1G2_RALSO/299-355
D8N1J6_RALSO/107-164
D8N1J7_RALSO/279-333
D8N1P2_RALSO/21-78
D8N216_RALSO/166-223
D8N2F8_RALSO/152-209
D8N2I4_RALSO/153-209
D8N2X9_RALSO/180-237
D8N321_RALSO/152-209
D8N3B6_RALSO/193-250
D8N3K9_RALSO/149-206
D8N3M3_RALSO/276-331
D8N3V6_RALSO/173-230
D8N4D4_RALSO/169-226
D8N4M2_RALSO/154-211
D8N889_RALSO/155-212
D8N917_RALSO/154-210
D8N9E9_RALSO/146-203
D8NAV1_RALSO/146-203
D8NBD1_RALSO/121-178
D8NBF8_RALSO/149-206
D8NDK5_RALSO/156-213
D8NDK8_RALSO/198-255
D8NDZ1_RALSO/299-355
D8NE39_RALSO/109-166
D8NE40_RALSO/281-335
D8NE85_RALSO/21-78
D8NF25_RALSO/169-225
D8NF92_RALSO/180-237
D8NG90_RALSO/146-203
D8NGE0_RALSO/140-197
D8NGI4_RALSO/146-203
D8NHL7_RALSO/174-231
D8NHV3_RALSO/96-153
D8NI61_RALSO/180-237
D8NIF6_RALSO/142-199
D8NII6_RALSO/121-178
D8NIM3_RALSO/149-206
D8NKC7_RALSO/154-211
D8NKL0_RALSO/149-206
D8NKM2_RALSO/276-331
D8NKX0_RALSO/173-230
D8NLH3_RALSO/167-224
D8NM60_RALSO/154-211
D8NQP8_RALSO/146-203
D8NS36_RALSO/146-203
D8NSR5_RALSO/180-237
D8NSW8_RALSO/146-203
D8NT67_RALSO/121-178
D8NT96_RALSO/149-206
D8NUH3_RALSO/149-206
D8NUI7_RALSO/276-331
D8NUU6_RALSO/154-211
D8NV49_RALSO/173-230
D8NVY5_RALSO/2-48
D8NWI3_RALSO/154-211
D8NZM1_RALSO/155-212
D8NZW9_RALSO/146-203
D8P1A4_RALSO/146-203
D8P2G1_RALSO/145-202
D8P2L3_RALSO/62-118
D8P2Q9_RALSO/146-203
D8P485_RALSO/127-184
D8P4F0_RALSO/142-199
D8P538_RALSO/312-368
D8P574_RALSO/113-170
D8P575_RALSO/279-333
D8P5B5_RALSO/20-77
D8P6B4_RALSO/152-209
D8P6D9_RALSO/155-211
D8P6H8_RALSO/158-215
D8P6K9_RALSO/180-237
D8P820_9BACT/148-205
D8P8E0_9BACT/28-85
D8P9P0_9BACT/154-211
D8P9Z2_9BACT/89-145
D8PAU3_9BACT/148-205
D8PAU4_9BACT/155-211
D8PAV0_9BACT/156-213
D8PAV3_9BACT/181-238
D8PBT9_9BACT/150-207
D8PC42_9BACT/171-228
D8PC52_9BACT/38-95
D8PC56_9BACT/40-97
D8PC93_9BACT/47-104
D8PCB0_9BACT/153-210
D8PCG2_9BACT/148-205
D8PGN5_9BACT/166-223
D8PH64_9BACT/144-199
D8PHQ0_9BACT/151-208
D8PI51_9BACT/149-206
D8PJD6_9BACT/168-225
D8UN34_9MICC/148-205
D8UQE3_9MICC/186-243
D8UR05_9MICC/147-204
D8USF9_9MICC/138-195
D8UTL3_9MICC/145-202
D8V3N9_ACTLG/149-206
D8V3P3_ACTLG/153-210
D8VMT8_9ZZZZ/142-199
D9IFM7_STAAU/145-202
D9IV59_9PSED/179-235
D9N642_STRPN/136-193
D9NB08_STRPN/142-199
D9NDA1_STRPN/136-193
D9NH32_STRPN/142-199
D9NJ85_STRPN/142-199
D9NNT4_STRPN/136-193
D9NUE0_STRPN/136-193
D9NVQ1_STRPN/142-199
D9NYS1_STRPN/142-199
D9P1C8_STRPN/136-193
D9P354_ACTPL/146-203
D9P650_ACTPL/838-895
D9PBK4_ACTPL/146-203
D9PC02_ACTPL/838-895
D9PFA7_9ZZZZ/153-210
D9PK24_9ZZZZ/1-27
D9PKH5_9ZZZZ/150-207
D9Q464_CORP1/143-200
D9Q4B2_CORP1/215-272
D9Q557_CORP1/149-206
D9Q5B1_CORP1/136-193
D9Q6D3_CORP1/163-220
D9Q6N4_CORP1/162-219
D9QC35_CORP2/143-200
D9QC74_CORP2/215-272
D9QD20_CORP2/149-206
D9QDB5_CORP2/136-193
D9QE99_CORP2/163-220
D9QEK0_CORP2/162-219
D9QHB6_BRESC/129-185
D9QHB7_BRESC/166-222
D9QLQ6_BRESC/146-203
D9QNF1_BRESC/141-198
D9QNZ8_BRESC/140-197
D9QQC7_ACEAZ/195-252
D9R0J7_CLOSW/773-828
D9R5N2_CLOSW/150-207
D9R7Q5_CLOSW/154-211
D9RB28_STAAJ/144-201
D9RB64_STAAJ/145-202
D9RD36_STAAJ/152-209
D9RGR0_STAAJ/137-194
D9RI60_STAAJ/106-153
D9RLM7_STAAK/106-153
D9RM02_STAAK/144-201
D9RMP5_STAAK/145-202
D9RQQ2_STAAK/137-194
D9RQW2_STAAK/135-192
D9RSB8_PREMB/189-245
D9RU50_PREMB/248-305
D9RU51_PREMB/136-193
D9RVE9_PREMB/144-201
D9RY66_THEOJ/262-319
D9S0Y7_THEOJ/150-207
D9S8F5_FIBSS/7-63
D9SC96_GALCS/11-68
D9SF34_GALCS/146-203
D9SFV4_GALCS/147-204
D9SG21_GALCS/178-234
D9SGK9_GALCS/147-204
D9SH95_GALCS/427-483
D9SHX8_GALCS/146-203
D9SI75_GALCS/196-253
D9SIA3_GALCS/151-208
D9SJ20_GALCS/148-204
D9SMG2_CLOC7/78-124
D9SQG0_CLOC7/832-889
D9SRI0_CLOC7/157-214
D9SS43_CLOC7/144-200
D9ST78_CLOC7/153-210
D9SUI0_CLOC7/742-799
D9SUJ1_CLOC7/739-795
D9SWA9_CLOC7/141-198
D9SXB7_CLOC7/161-209
D9SXZ6_MICAI/916-973
D9SYH0_MICAI/151-214
D9SZ21_MICAI/847-904
D9SZ86_MICAI/400-457
D9SZW4_MICAI/147-204
D9T0B7_MICAI/144-201
D9T1C5_MICAI/147-204
D9T289_MICAI/166-223
D9T4U7_MICAI/158-215
D9T5L1_MICAI/149-206
D9T6X5_MICAI/867-923
D9T770_MICAI/151-208
D9T7D7_MICAI/902-959
D9T7Y3_MICAI/149-200
D9T8F9_MICAI/868-925
D9TAF8_MICAI/160-217
D9TAQ8_MICAI/151-208
D9TBI0_MICAI/155-212
D9TC57_MICAI/149-206
D9TC93_MICAI/152-209
D9TCA3_MICAI/151-208
D9TCN8_MICAI/606-663
D9TCY6_MICAI/151-208
D9TD49_MICAI/160-217
D9TD76_MICAI/821-877
D9TDM3_MICAI/152-209
D9TDP3_MICAI/148-205
D9TDQ4_MICAI/850-907
D9TDR2_MICAI/151-213
D9TE32_MICAI/162-219
D9TES2_MICAI/138-195
D9TEV1_MICAI/152-209
D9TEV9_MICAI/209-264
D9TH79_CALOO/152-209
D9TMV3_THETC/201-258
D9TN82_THETC/195-251
D9TQY5_THETC/186-233
D9TR39_THETC/142-199
D9TS72_THETC/195-251
D9UBK2_STRPR/186-243
D9UCL8_9ACTO/156-213
D9UDG8_9ACTO/155-212
D9UDT9_9ACTO/159-215
D9UEP6_9ACTO/270-326
D9UF42_9ACTO/194-251
D9UFE3_9ACTO/163-219
D9UGF5_9ACTO/156-212
D9UHK3_9ACTO/226-283
D9UHQ1_9ACTO/160-217
D9UHU0_9ACTO/158-215
D9UHY7_9ACTO/148-210
D9UIE1_9ACTO/155-212
D9UKX3_9ACTO/264-317
D9UKZ7_9ACTO/154-211
D9ULD7_9ACTO/171-228
D9UMC0_9ACTO/165-222
D9UMQ6_9ACTO/153-202
D9UQ30_9ACTO/198-255
D9UQ41_9ACTO/1-43
D9UR15_9ACTO/147-208
D9UR83_9ACTO/158-215
D9URD7_9ACTO/171-228
D9URS9_9ACTO/180-236
D9US73_9ACTO/139-195
D9USU4_9ACTO/143-200
D9UTC3_9ACTO/72-129
D9UTH8_9ACTO/174-231
D9UTI4_9ACTO/151-208
D9UTY8_9ACTO/212-269
D9UU53_9ACTO/147-204
D9UUX9_9ACTO/132-189
D9UV46_9ACTO/80-136
D9UV86_9ACTO/115-165
D9UVA2_9ACTO/153-210
D9UVN9_9ACTO/158-215
D9UW45_9ACTO/159-216
D9UWN2_9ACTO/939-996
D9UX13_9ACTO/281-338
D9UXT0_9ACTO/151-208
D9UXY1_9ACTO/157-214
D9UYH7_9ACTO/141-198
D9UYI1_9ACTO/1110-1167
D9UYI6_9ACTO/134-191
D9UYM7_9ACTO/146-203
D9UYQ6_9ACTO/137-194
D9UYV1_9ACTO/150-207
D9UYW6_9ACTO/157-214
D9UZI0_9ACTO/147-204
D9UZP6_9ACTO/143-200
D9UZT3_9ACTO/166-222
D9UZT4_9ACTO/60-116
D9UZT9_9ACTO/139-196
D9UZX0_9ACTO/78-135
D9UZY6_9ACTO/1118-1173
D9V050_9ACTO/147-209
D9V0A1_9ACTO/152-209
D9V120_9ACTO/140-196
D9V1W8_9ACTO/143-200
D9V2T9_9ACTO/1655-1712
D9V3R7_9ACTO/114-170
D9V3U0_9ACTO/159-216
D9V4J0_9ACTO/151-208
D9V4N3_9ACTO/260-314
D9V4R1_9ACTO/266-322
D9V4S1_9ACTO/140-195
D9V5Q2_9ACTO/215-272
D9V6F7_9ACTO/339-395
D9V766_9ACTO/147-196
D9V7P2_9ACTO/138-195
D9V8I4_9ACTO/940-996
D9V8P8_9ACTO/147-199
D9V922_9ACTO/8-65
D9V923_9ACTO/132-189
D9V929_9ACTO/786-843
D9V939_9ACTO/148-205
D9V9G0_9ACTO/156-213
D9V9T1_9ACTO/209-266
D9V9X9_9ACTO/152-209
D9VA70_9ACTO/139-196
D9VA84_9ACTO/171-228
D9VB63_9ACTO/150-207
D9VB74_9ACTO/165-222
D9VBB3_9ACTO/153-210
D9VBI7_9ACTO/151-208
D9VBM8_9ACTO/727-784
D9VCE2_9ACTO/150-207
D9VCK1_9ACTO/97-152
D9VCL3_9ACTO/139-196
D9VDI7_9ACTO/821-877
D9VDL2_9ACTO/147-204
D9VEY1_9ACTO/800-857
D9VEZ9_9ACTO/146-199
D9VF80_9ACTO/148-200
D9VFA0_9ACTO/448-504
D9VG15_9ACTO/210-267
D9VG80_9ACTO/148-209
D9VGL3_9ACTO/168-225
D9VGZ0_9ACTO/244-300
D9VHD0_9ACTO/149-206
D9VHD1_9ACTO/107-164
D9VHI0_9ACTO/151-208
D9VHR1_9ACTO/155-211
D9VHV7_9ACTO/146-203
D9VI50_9ACTO/879-935
D9VI78_9ACTO/139-196
D9VI92_9ACTO/267-320
D9VIT5_9ACTO/735-791
D9VJE9_9ACTO/886-942
D9VJF3_9ACTO/855-912
D9VKM3_9ACTO/150-207
D9VM70_9ACTO/186-243
D9VMH7_9ACTO/151-207
D9VMM4_9ACTO/122-179
D9VMQ5_9ACTO/149-206
D9VN38_9ACTO/267-319
D9VNL5_9ACTO/155-212
D9VPD4_9ACTO/143-200
D9VPT4_9ACTO/155-212
D9VPY4_9ACTO/140-197
D9VQH4_9ACTO/147-208
D9VQQ1_9ACTO/154-211
D9VR14_9ACTO/151-208
D9VR48_9ACTO/142-199
D9VS54_9ACTO/168-225
D9VSD2_9ACTO/274-330
D9VT17_9ACTO/169-226
D9VTI7_9ACTO/153-203
D9VUK9_9ACTO/139-195
D9VUN3_9ACTO/168-225
D9VUW8_9ACTO/446-503
D9VV15_9ACTO/156-213
D9VV66_9ACTO/265-322
D9VVL8_9ACTO/197-248
D9VVW5_9ACTO/151-208
D9VVZ7_9ACTO/162-219
D9VW08_9ACTO/156-210
D9VW73_9ACTO/271-324
D9VWS2_9ACTO/165-220
D9VX55_9ACTO/158-185
D9VXU8_9ACTO/145-202
D9VYG8_9ACTO/204-261
D9VZ78_9ACTO/172-229
D9VZ80_9ACTO/153-210
D9VZC5_9ACTO/155-212
D9W0R0_9ACTO/154-211
D9W0W2_9ACTO/155-212
D9W1Y7_9ACTO/155-212
D9W1Y9_9ACTO/153-210
D9W2L0_9ACTO/157-213
D9W2S4_9ACTO/154-211
D9W2V6_9ACTO/159-216
D9W3D0_9ACTO/259-316
D9W3N4_9ACTO/863-920
D9W3R1_9ACTO/255-310
D9W3Y9_9ACTO/151-207
D9W460_9ACTO/156-213
D9W4F4_9ACTO/167-224
D9W5B8_9ACTO/160-217
D9W5D0_9ACTO/153-210
D9W5E3_9ACTO/226-275
D9W5L2_9ACTO/28-85
D9W5L4_9ACTO/260-315
D9W5Q0_9ACTO/853-909
D9W608_9ACTO/154-211
D9W6D9_9ACTO/217-263
D9W6J9_9ACTO/32-89
D9W6V1_9ACTO/153-210
D9W7B9_9ACTO/149-210
D9W8Z6_9ACTO/158-215
D9W933_9ACTO/163-220
D9W9H7_9ACTO/151-208
D9W9S7_9ACTO/154-211
D9WB23_9ACTO/877-934
D9WB24_9ACTO/152-207
D9WB25_9ACTO/869-926
D9WB26_9ACTO/797-854
D9WB27_9ACTO/884-941
D9WBF4_9ACTO/193-250
D9WBS0_9ACTO/144-201
D9WBS1_9ACTO/200-257
D9WC58_9ACTO/157-214
D9WCE0_9ACTO/151-181
D9WD19_9ACTO/162-219
D9WDI4_9ACTO/155-211
D9WDT2_9ACTO/165-222
D9WEE9_9ACTO/163-220
D9WEP3_9ACTO/149-206
D9WER4_9ACTO/177-234
D9WF70_9ACTO/155-212
D9WFA9_9ACTO/691-748
D9WFB2_9ACTO/330-387
D9WFB5_9ACTO/870-927
D9WFB6_9ACTO/124-181
D9WFW0_9ACTO/145-201
D9WFY1_9ACTO/288-345
D9WHA1_9ACTO/867-924
D9WHA8_9ACTO/156-213
D9WHF1_9ACTO/159-216
D9WHN7_9ACTO/144-201
D9WHV2_9ACTO/156-213
D9WI72_9ACTO/138-195
D9WIP8_9ACTO/163-220
D9WJR2_9ACTO/172-229
D9WK89_9ACTO/183-240
D9WKT9_9ACTO/358-415
D9WLB0_9ACTO/152-209
D9WLF9_9ACTO/150-207
D9WLM2_9ACTO/1-49
D9WLW0_9ACTO/195-252
D9WLW8_9ACTO/153-210
D9WM95_9ACTO/208-265
D9WMA9_9ACTO/317-366
D9WMI5_9ACTO/118-174
D9WMU0_9ACTO/154-211
D9WNA5_9ACTO/155-212
D9WNF5_9ACTO/149-206
D9WNK6_9ACTO/138-195
D9WNT4_9ACTO/157-214
D9WP49_9ACTO/153-210
D9WPX6_9ACTO/139-195
D9WQ55_9ACTO/881-937
D9WQ56_9ACTO/145-202
D9WQ92_9ACTO/1-47
D9WQN2_9ACTO/862-919
D9WRF5_9ACTO/153-203
D9WRT2_9ACTO/169-226
D9WSG0_9ACTO/287-344
D9WT17_9ACTO/147-196
D9WT93_9ACTO/158-215
D9WTK4_9ACTO/167-224
D9WTK9_9ACTO/32-84
D9WTN0_9ACTO/156-213
D9WTP5_9ACTO/870-927
D9WTR0_9ACTO/163-220
D9WU50_9ACTO/146-194
D9WUT0_9ACTO/158-215
D9WUV0_9ACTO/147-199
D9WV16_9ACTO/159-211
D9WVQ9_9ACTO/143-200
D9WVS8_9ACTO/159-216
D9WWA9_9ACTO/151-208
D9WWC1_9ACTO/145-202
D9WWD7_9ACTO/138-195
D9WWI8_9ACTO/145-196
D9WX07_9ACTO/46-103
D9WXX8_STRVR/159-216
D9WXX9_STRVR/899-954
D9WY89_STRVR/152-209
D9WYC2_STRVR/155-212
D9WYP4_STRVR/157-214
D9WYU3_STRVR/140-197
D9WZ37_STRVR/167-224
D9WZJ9_STRVR/149-206
D9WZT0_STRVR/154-211
D9X111_STRVR/155-205
D9X1E8_STRVR/157-213
D9X2A8_STRVR/156-213
D9X2B0_STRVR/152-209
D9X2L3_STRVR/298-354
D9X2L4_STRVR/261-317
D9X2S0_STRVR/162-219
D9X2X8_STRVR/885-942
D9X2X9_STRVR/207-264
D9X369_STRVR/163-220
D9X3B1_STRVR/150-207
D9X3F8_STRVR/160-217
D9X3K7_STRVR/149-211
D9X3P8_STRVR/160-216
D9X3Q0_STRVR/156-212
D9X453_STRVR/155-212
D9X5D4_STRVR/154-211
D9X655_STRVR/910-967
D9X6N0_STRVR/158-215
D9X6S3_STRVR/268-316
D9X7M8_STRVR/151-208
D9X802_STRVR/152-209
D9X8E9_STRVR/157-207
D9X8S4_STRVR/112-166
D9X9U4_STRVR/139-195
D9X9W9_STRVR/184-241
D9XA77_STRVR/156-213
D9XBY5_STRVR/154-211
D9XC09_STRVR/152-209
D9XCR4_STRVR/182-239
D9XCT2_STRVR/252-307
D9XD12_STRVR/141-198
D9XD33_STRVR/150-207
D9XDP8_STRVR/885-941
D9XDR9_STRVR/883-932
D9XDY1_STRVR/204-261
D9XF27_STRVR/191-248
D9XFJ8_STRVR/205-262
D9XFK9_STRVR/153-210
D9XG11_STRVR/154-211
D9XGL0_STRVR/154-211
D9XJG9_9ACTO/151-208
D9XJU6_9ACTO/156-212
D9XJU8_9ACTO/153-209
D9XKD2_9ACTO/74-127
D9XL21_9ACTO/266-322
D9XL46_9ACTO/138-195
D9XL57_9ACTO/269-325
D9XLB8_9ACTO/150-207
D9XLH7_9ACTO/283-335
D9XLW1_9ACTO/148-205
D9XME6_9ACTO/153-205
D9XMK4_9ACTO/149-211
D9XMP4_9ACTO/159-216
D9XNG3_9ACTO/168-225
D9XNG4_9ACTO/499-554
D9XNY1_9ACTO/165-222
D9XQI1_9ACTO/165-222
D9XQJ6_9ACTO/102-159
D9XQJ7_9ACTO/625-681
D9XQN1_9ACTO/80-137
D9XQN3_9ACTO/291-348
D9XR26_9ACTO/137-194
D9XR47_9ACTO/165-222
D9XRA3_9ACTO/153-210
D9XRP9_9ACTO/200-256
D9XRT3_9ACTO/162-219
D9XS24_9ACTO/124-181
D9XT52_9ACTO/155-212
D9XU73_9ACTO/829-886
D9XUG3_9ACTO/174-231
D9XVA6_9ACTO/139-195
D9XVN2_9ACTO/161-218
D9XVN9_9ACTO/187-244
D9XWA2_9ACTO/146-203
D9XWK1_9ACTO/157-207
D9XWX0_9ACTO/201-258
D9XX09_9ACTO/154-211
D9XY85_9ACTO/124-181
D9XYD9_9ACTO/172-229
D9XYQ5_9ACTO/154-211
D9XYV6_9ACTO/949-1006
D9XZM6_9ACTO/38-87
D9XZU3_9ACTO/314-371
D9XZU9_9ACTO/157-213
D9Y086_9ACTO/154-211
D9Y0U4_9ACTO/60-113
D9Y1J7_9ACTO/1-47
D9Y1U0_9ACTO/152-209
D9Y1Z1_9ACTO/156-213
D9Y2B5_9BURK/150-207
D9Y2D1_9BURK/139-196
D9Y2G8_9BURK/162-219
D9Y3A7_9BURK/155-212
D9Y3H6_9BURK/142-198
D9Y3M5_9BURK/136-193
D9Y3V0_9BURK/143-199
D9Y3Y8_9BURK/142-199
D9Y4A0_9BURK/143-200
D9Y4F8_9BURK/150-207
D9Y5B1_9BURK/147-204
D9Y5F1_9BURK/141-198
D9Y5L5_9BURK/151-208
D9Y620_9BURK/143-200
D9Y651_9BURK/143-200
D9Y7L3_9BURK/158-215
D9Y809_9BURK/150-207
D9Y8G0_9BURK/140-197
D9Y8R5_9BURK/141-203
D9Y8S8_9BURK/145-202
D9YCB3_9DELT/110-165
D9YET2_9DELT/161-218
D9YHS7_9DELT/248-305
D9YRJ9_BACLI/149-206
D9YRL2_BACLI/149-206
D9ZE69_9ZZZZ/1-50
D9ZNG7_9CAUD/151-205
DCTR_ECO57/113-170
DCTR_ECOL6/113-170
DCTR_ECOLI/113-170
DCTR_RHOCA/140-197
DCTR_SHIFL/113-170
DEGU_BACSU/163-220
DEGU_BREBE/170-227
DESR_BACSU/135-192
DEVR_MYCTU/147-204
E0D209_9ACTO/175-231
E0DCB7_9CORY/162-219
E0DCC5_9CORY/156-212
E0DCV4_9CORY/169-226
E0DDX6_9CORY/154-211
E0DE05_9CORY/217-274
E0DE25_9CORY/149-206
E0DGP2_9CORY/137-194
E0DGX4_9CORY/151-208
E0DH72_9CORY/149-194
E0DH73_9CORY/148-196
E0DHX8_9CORY/149-206
E0DM75_9RHIZ/172-229
E0DM81_9RHIZ/177-234
E0DNL4_9RHIZ/146-203
E0DNN7_9RHIZ/146-203
E0DPU4_9RHIZ/144-201
E0DQM6_9RHIZ/185-241
E0DSE6_9RHIZ/186-243
E0DSZ9_9RHIZ/163-220
E0DVM0_9RHIZ/146-203
E0DVP3_9RHIZ/146-203
E0DYG8_9RHIZ/144-201
E0E0R3_9RHIZ/172-229
E0E0R9_9RHIZ/177-234
E0E1K2_9FIRM/161-208
E0E4T5_9FIRM/156-213
E0E5L2_ACTPL/146-203
E0E984_ACTPL/838-895
E0EBP2_ACTPL/146-203
E0EF32_ACTPL/203-260
E0EHV7_ACTPL/146-203
E0EL81_ACTPL/838-895
E0EVH1_ACTPL/146-203
E0EZ52_ACTPL/838-895
E0F1S0_ACTPL/146-203
E0F558_ACTPL/838-895
E0F7W6_ACTPL/146-203
E0FBJ6_ACTPL/838-895
E0FE58_ACTPL/146-203
E0FHH8_ACTPL/838-895
E0FK24_ACTPL/146-203
E0FNM6_ACTPL/838-895
E0FW66_9THEO/195-251
E0FW87_9THEO/142-199
E0G098_ENTFA/134-191
E0G206_ENTFA/142-199
E0G4L8_ENTFA/211-267
E0GBZ9_ENTFA/134-191
E0GCA1_ENTFA/211-267
E0GCM7_ENTFA/142-199
E0GI55_ENTFA/211-267
E0GJB1_ENTFA/142-199
E0GQ55_ENTFA/129-186
E0GTW7_ENTFA/142-199
E0GY93_ENTFA/211-267
E0H2T4_ENTFA/142-199
E0H8K5_ENTFA/211-267
E0H8V6_ENTFA/134-191
E0HC10_ENTFA/142-199
E0HHR0_ENTFA/211-267
E0HIB0_9GAMM/146-203
E0HII0_9GAMM/151-209
E0HK14_9GAMM/152-209
E0HKZ6_9GAMM/153-209
E0HPG9_9GAMM/149-206
E0HQ04_9GAMM/136-193
E0HQG9_9GAMM/153-210
E0HRC9_9GAMM/145-202
E0HRL2_9GAMM/136-193
E0HS83_9GAMM/135-192
E0HT18_9GAMM/102-156
E0I3M3_9BACL/161-216
E0I5G9_9BACL/151-208
E0I657_9BACL/149-206
E0I6D1_9BACL/212-269
E0I6H7_9BACL/175-232
E0I6K2_9BACL/165-222
E0I6Y3_9BACL/162-219
E0I9F1_9BACL/153-209
E0I9L6_9BACL/137-194
E0I9Z2_9BACL/149-206
E0IB64_9BACL/155-212
E0IB90_9BACL/154-210
E0IBF0_9BACL/155-212
E0ICD4_9BACL/136-193
E0IEE4_9BACL/177-234
E0IF72_9BACL/11-69
E0IFA6_9BACL/10-66
E0IG79_9BACL/154-210
E0IHW9_9GAMM/153-210
E0IIX9_9GAMM/152-209
E0IJ98_9GAMM/146-203
E0IKU8_9GAMM/153-209
E0IN62_9GAMM/149-206
E0IN82_9GAMM/136-193
E0IPJ4_9GAMM/145-202
E0IPX1_9GAMM/151-209
E0IQT3_9GAMM/102-156
E0IRR2_9GAMM/135-192
E0ISR1_9GAMM/136-193
E0IU08_9GAMM/29-86
E0IV36_ECOLW/153-210
E0IVJ6_ECOLW/153-210
E0IWF8_ECOLW/93-143
E0IWG4_ECOLW/82-139
E0IWH5_ECOLW/149-197
E0IXQ3_ECOLW/141-198
E0IY85_ECOLW/148-205
E0IYA6_ECOLW/151-208
E0IZK9_ECOLW/115-169
E0IZL4_ECOLW/113-170
E0IZV4_ECOLW/833-890
E0J0T8_ECOLW/24-77
E0J195_ECOLW/135-192
E0J359_ECOLW/135-192
E0J3J7_ECOLW/126-174
E0J454_ECOLW/150-207
E0J455_ECOLW/152-208
E0J546_ECOLW/177-234
E0J549_ECOLW/36-93
E0J5K0_ECOLW/139-196
E0J5X5_ECOLW/147-204
E0J8G3_RHIME/196-252
E0J963_RHIME/185-241
E0J9J0_RHIME/189-246
E0J9U1_RHIME/258-315
E0JCK9_RHIME/242-298
E0JDG1_RHIME/182-239
E0JE23_RHIME/179-236
E0JF21_RHIME/159-215
E0JFK6_RHIME/139-196
E0JGK5_RHIME/188-245
E0JGN4_RHIME/191-247
E0JGV7_RHIME/149-206
E0JIL2_RHIME/162-219
E0JIU6_RHIME/145-202
E0JJA4_RHIME/141-198
E0JLV1_RHIME/182-239
E0JLV2_RHIME/213-270
E0JM92_RHIME/151-208
E0JNL4_RHIME/147-204
E0JNL5_RHIME/182-239
E0JNS0_RHIME/117-174
E0JNV5_RHIME/160-218
E0JPN7_RHIME/182-239
E0JQB7_RHIME/204-261
E0JQI6_RHIME/140-197
E0JQW0_RHIME/172-228
E0JQW5_RHIME/179-235
E0JQY6_RHIME/1-48
E0JSM6_RHIME/182-239
E0JTQ5_RHIME/196-252
E0JU17_RHIME/244-300
E0JUE6_RHIME/145-202
E0JUN2_RHIME/162-219
E0JXT4_RHIME/159-215
E0JY85_RHIME/139-196
E0JYA2_RHIME/189-246
E0JYK3_RHIME/258-315
E0JZ50_RHIME/179-236
E0K035_RHIME/147-204
E0K036_RHIME/182-239
E0K2R2_RHIME/160-218
E0K3C7_RHIME/182-239
E0K3C8_RHIME/213-270
E0K3J8_RHIME/149-206
E0K3Z8_RHIME/180-237
E0K3Z9_RHIME/191-247
E0K400_RHIME/187-243
E0K4Y0_RHIME/151-208
E0K6F6_RHIME/185-241
E0K6H9_RHIME/141-198
E0K7U8_RHIME/303-358
E0K900_RHIME/204-261
E0K9K6_RHIME/183-240
E0K9S0_RHIME/117-174
E0K9S9_RHIME/1-48
E0K9T7_RHIME/179-235
E0KAW4_RHIME/51-108
E0KC75_STRVO/153-210
E0KCJ0_STRVO/147-195
E0KD32_STRVO/715-772
E0KD35_STRVO/888-945
E0KD36_STRVO/850-907
E0KD37_STRVO/873-930
E0KD38_STRVO/150-207
E0KDU7_STRVO/177-234
E0KE72_STRVO/153-210
E0KE82_STRVO/365-422
E0KEC6_STRVO/169-226
E0KEF0_STRVO/845-902
E0KEW0_STRVO/153-210
E0KEW6_STRVO/205-262
E0KFJ4_STRVO/151-208
E0KFJ5_STRVO/870-926
E0KFR4_STRVO/157-214
E0KFZ0_STRVO/163-220
E0KG26_STRVO/158-215
E0KH50_STRVO/154-211
E0KHD9_STRVO/156-212
E0KI87_STRVO/25-82
E0KJJ5_STRVO/192-249
E0KJL6_STRVO/161-218
E0KKI9_STRVO/162-219
E0KKR2_STRVO/157-214
E0KL29_STRVO/1013-1070
E0KLA3_STRVO/138-195
E0KLE5_STRVO/861-917
E0KLE9_STRVO/876-933
E0KLX1_STRVO/143-200
E0KMB5_STRVO/129-181
E0KMN3_STRVO/156-213
E0KMT9_STRVO/151-208
E0KMU3_STRVO/152-209
E0KND7_STRVO/156-213
E0KNF6_STRVO/146-203
E0KPC8_STRVO/145-202
E0KPJ4_STRVO/160-217
E0KPV2_STRVO/148-210
E0KQ61_STRVO/163-220
E0KQN1_STRVO/174-231
E0KQS4_STRVO/124-181
E0KR11_STRVO/157-214
E0KR14_STRVO/147-204
E0KR24_STRVO/155-212
E0KR92_STRVO/835-892
E0KRB3_STRVO/148-205
E0KRL7_STRVO/164-221
E0KS85_STRVO/157-207
E0KS96_STRVO/165-222
E0KSA8_STRVO/96-153
E0KSK8_STRVO/152-209
E0KSN7_STRVO/151-208
E0KSP7_STRVO/147-197
E0KTH5_STRVO/147-196
E0KTS0_STRVO/127-184
E0KUG7_STRVO/123-180
E0KV60_STRVO/155-212
E0KW31_STRVO/151-208
E0KWS8_STRVO/167-224
E0KXC4_STRVO/161-218
E0KXW1_STRVO/155-212
E0KY11_STRVO/151-207
E0KY60_STRVO/155-212
E0KYG1_STRVO/871-927
E0KYS0_STRVO/232-289
E0KYW2_STRVO/189-238
E0KZ14_STRVO/139-195
E0KZ46_STRVO/29-77
E0KZI8_STRVO/143-199
E0KZR9_STRVO/183-240
E0KZW6_STRVO/138-195
E0L0G2_STRVO/861-917
E0L0Q6_STRVO/239-295
E0L220_STRVO/158-215
E0L2N9_STRVO/177-234
E0L327_STRVO/164-221
E0L335_STRVO/862-919
E0LH09_SPHCR/176-233
E0LH16_SPHCR/140-197
E0LHT0_SPHCR/146-203
E0LIY9_SPHCR/140-197
E0LK29_SPHCR/148-205
E0LMU2_SPHCR/140-197
E0LN66_SPHCR/142-198
E0LNG4_SPHCR/295-352
E0LNT7_SPHCR/190-247
E0LP78_SPHCR/196-253
E0LPW1_SPHCR/781-838
E0LQ88_SPHCR/155-212
E0LQ90_SPHCR/169-226
E0LQP7_SPHCR/140-197
E0LQQ9_SPHCR/140-197
E0LQR6_SPHCR/185-241
E0LQR7_SPHCR/154-211
E0LT57_9ENTR/138-195
E0LT99_9ENTR/833-890
E0LUF7_9ENTR/132-189
E0LYR4_9ENTR/177-234
E0LYR7_9ENTR/147-204
E0LZU9_9ENTR/148-205
E0M257_9ENTR/147-204
E0M3D6_9ENTR/138-192
E0M3N1_9ENTR/139-196
E0M4L3_9ENTR/152-209
E0MLX3_9RHOB/198-253
E0MNT2_9RHOB/211-267
E0MS06_9RHOB/176-233
E0MS13_9RHOB/8-65
E0MSV3_9RHOB/554-610
E0MTC5_9RHOB/152-209
E0MU83_9CORY/142-199
E0MVQ8_9CORY/143-203
E0MWR3_9CORY/156-213
E0MXR1_9CORY/142-199
E0MYL1_9CORY/179-236
E0MZU2_9CORY/215-272
E0N064_9CORY/152-201
E0N0D4_9CORY/162-219
E0N0G5_9CORY/144-201
E0N0Q0_9CORY/160-217
E0N112_9ACTO/146-203
E0N3E4_9ACTO/183-240
E0N3Z8_9ACTO/157-213
E0N4G7_9ACTO/156-213
E0N4Q4_9ACTO/138-195
E0N520_9ACTO/159-216
E0N560_9ACTO/170-227
E0N8T3_NEIME/150-207
E0NGY8_PEDAC/138-195
E0NKE1_9FIRM/141-198
E0NLW8_9FIRM/129-186
E0NP90_9FIRM/135-192
E0NRB3_9BACT/248-305
E0NT99_9BACT/142-199
E0NUZ4_9BACT/268-325
E0P0Q8_9FIRM/148-205
E0P2K4_9FIRM/167-224
E0P346_STAAU/145-202
E0P3H6_STAAU/19-66
E0P4K3_STAAU/152-209
E0P756_STAAU/144-201
E0P7D3_STAAU/132-179
E0P8N7_STAAU/137-194
E0PB70_STREI/154-211
E0PBZ7_STREI/146-203
E0PC49_STREI/135-192
E0PGZ6_STRGY/144-201
E0PH66_STRGY/154-211
E0PI33_STRGY/146-203
E0PIA7_STRGY/135-192
E0PPF0_STRMT/136-193
E0PPL0_STRMT/142-199
E0PU27_STRPY/135-192
E0PUX5_STRPY/145-202
E0Q2P5_9STRE/142-199
E0Q2V3_9STRE/136-193
E0Q4F6_9BIFI/155-211
E0Q596_9BIFI/174-231
E0Q5M3_9BIFI/159-216
E0Q6S6_9BIFI/138-195
E0Q7R3_9BIFI/185-242
E0Q8H7_9BIFI/167-224
E0QAM2_9BIFI/153-210
E0QB07_9BIFI/158-215
E0QJF8_9FIRM/156-213
E0QJR6_9FIRM/153-209
E0QP01_9ACTO/169-226
E0QQK2_9ACTO/167-216
E0QQM1_9ACTO/256-313
E0QR46_9ACTO/146-203
E0QRS0_9ACTO/155-211
E0QRS6_9ACTO/157-214
E0QRV0_9ACTO/124-181
E0QS30_9ACTO/159-216
E0QSE7_9ACTO/157-213
E0QSI4_9ACTO/158-214
E0QSN2_9ACTO/166-223
E0QST3_9ACTO/157-214
E0QTN9_9ACTO/138-195
E0QTU3_9ACTO/162-218
E0QU05_9ACTO/156-191
E0QUC9_ECOLX/107-163
E0QWQ1_ECOLX/23-77
E0QWQ8_ECOLX/133-185
E0QWT1_ECOLX/142-190
E0QZ01_ECOLX/153-210
E0R002_ECOLX/153-210
E0R078_ECOLX/135-192
E0R0B2_ECOLX/177-234
E0R0B4_ECOLX/147-204
E0R166_ECOLX/141-198
E0R1J8_ECOLX/148-205
E0R1M3_ECOLX/151-208
E0R281_ECOLX/7-64
E0R3Q3_ECOLX/100-157
E0R3Q4_ECOLX/152-208
E0R579_ECOLX/135-192
E0R5N3_ECOLX/139-196
E0R5P3_ECOLX/115-169
E0R5Q6_ECOLX/113-170
E0R5Z9_ECOLX/833-890
E0R7I2_ECOLX/18-62
E0R987_9ENTR/16-74
E0R988_9ENTR/148-200
E0RAJ8_PAEP6/302-358
E0RAY6_PAEP6/11-67
E0RBG7_PAEP6/149-206
E0RCS0_PAEP6/169-226
E0RCT0_PAEP6/151-208
E0RIC9_PAEP6/175-232
E0RIN4_PAEP6/135-192
E0RJW2_PAEP6/151-208
E0RL98_PAEP6/141-198
E0RNX2_SPITD/620-676
E0RVE3_BUTPB/156-203
E0SB32_DICD3/151-206
E0SDZ3_DICD3/148-205
E0SE56_DICD3/149-206
E0SEC2_DICD3/152-209
E0SGK3_DICD3/263-320
E0SHG4_DICD3/152-209
E0SIR2_DICD3/146-203
E0SKU2_DICD3/135-192
E0SVV2_STRZA/142-199
E0SY52_STRZA/136-193
E0T213_EDWTF/136-193
E0T2C4_EDWTF/149-206
E0T2I9_EDWTF/147-204
E0T377_EDWTF/148-205
E0T3T7_EDWTF/152-209
E0T4H7_EDWTF/171-227
E0T5D6_EDWTF/143-200
E0T6X9_EDWTF/146-203
E0T7B3_EDWTF/136-193
E0TA32_EDWTF/836-893
E0TAD3_EDWTF/146-203
E0TAG3_EDWTF/136-192
E0TCV1_PARBH/150-207
E0TFD6_PARBH/136-193
E0TFW8_PARBH/158-215
E0TGG8_PARBH/152-209
E0TPE6_STRZ6/136-193
E0TS45_STRZ6/142-199
E0TVW5_BACPZ/9-66
E0TW90_BACPZ/155-212
E0TX12_BACPZ/148-204
E0TYY9_BACPZ/135-192
E0TZW1_BACPZ/151-208
E0U1G5_BACPZ/147-204
E0U2W3_BACPZ/137-194
E0U4B0_BACPZ/163-220
E0U4D9_BACPZ/146-203
E0U560_CYAP2/176-233
E0U5P4_CYAP2/168-224
E0U5T3_CYAP2/684-737
E0U783_CYAP2/161-218
E0U7E9_CYAP2/168-225
E0U949_CYAP2/184-241
E0U9Y2_CYAP2/149-206
E0UAL9_CYAP2/147-204
E0UC22_CYAP2/160-217
E0UCQ6_CYAP2/156-213
E0UDE1_CYAP2/162-219
E0UEU3_CYAP2/9-66
E0UGA3_CYAP2/146-203
E0ULT8_CYAP2/157-214
E0UM89_CYAP2/81-139
E0UM90_CYAP2/5-62
E0UNE5_CYAP2/141-198
E0UNR8_CYAP2/140-197
E0WH58_9ENTR/177-233
E0WH60_PSESS/184-241
E0WQL5_9ENTR/162-216
E0WR15_9ENTR/152-204
E0WR16_9ENTR/152-209
E0WR36_9ENTR/161-216
E0WR87_9ENTR/150-203
E0WRA9_9ENTR/165-213
E0WRF4_9ENTR/146-203
E0WRW1_9ENTR/154-210
E0WRX4_9ENTR/137-192
E0WRX8_9ENTR/186-242
E0WSF1_9ENTR/154-211
E0WT92_9ENTR/19-76
E0WTH0_9ENTR/168-225
E0WU01_9ENTR/152-205
E0WU98_9ENTR/161-218
E0WUC8_9ENTR/28-85
E0WUY9_9ENTR/125-182
E0X6C9_PSEPU/153-210
E0X6D6_PSEPU/145-201
E0Z5E5_AERSO/160-216
E1CBD7_PECCC/146-203
E1CG60_9ACTO/349-406
E1CQT7_VIBPA/145-202
E1CRE9_VIBPA/168-225
E1CSN5_VIBPA/153-210
E1CSN6_VIBPA/154-211
E1CTF5_VIBPA/147-204
E1CUB1_VIBPA/137-194
E1CWC6_VIBPA/202-259
E1CWD7_VIBPA/155-212
E1CWX9_VIBPA/836-893
E1CYM2_VIBPA/151-208
E1CZ98_VIBPA/135-192
E1CZA1_VIBPA/139-196
E1D068_VIBPA/139-196
E1D2W8_VIBPA/148-205
E1D4M2_VIBPA/155-212
E1D4N3_VIBPA/202-259
E1D690_VIBPA/836-893
E1D6J4_VIBPA/168-225
E1D7F9_VIBPA/145-202
E1D7X4_VIBPA/157-214
E1D7X5_VIBPA/154-211
E1D8F4_VIBPA/148-205
E1DAH9_VIBPA/140-197
E1DAL8_VIBPA/139-196
E1DB54_VIBPA/135-192
E1DB57_VIBPA/139-196
E1DC71_VIBPA/137-194
E1DDC3_VIBPA/137-194
E1DFP7_VIBPA/147-204
E1DJ80_VIBPA/137-194
E1DJH3_VIBPA/139-196
E1DJN3_VIBPA/146-203
E1DKC2_VIBPA/139-196
E1DKC5_VIBPA/135-192
E1DQ13_VIBPA/147-204
E1DQ69_VIBPA/140-197
E1DQG7_VIBPA/151-208
E1DRR1_VIBPA/148-205
E1DSA0_VIBPA/155-212
E1DSB1_VIBPA/202-259
E1DSV3_VIBPA/145-202
E1DTK6_VIBPA/153-210
E1DTK7_VIBPA/154-211
E1DU29_VIBPA/836-893
E1DUD2_VIBPA/168-225
E1E0S2_LACRE/159-215
E1E2Q5_STAAU/152-209
E1E512_STAAU/144-201
E1E586_STAAU/132-179
E1E695_STAAU/137-194
E1E8Y5_STAAU/19-66
E1E9B8_STAAU/145-202
E1EA02_VIBPA/147-204
E1EAC6_VIBPA/202-259
E1ECH2_VIBPA/145-202
E1ECP6_VIBPA/140-197
E1EDA5_VIBPA/153-210
E1EDA6_VIBPA/154-211
E1EDS6_VIBPA/836-893
E1EE28_VIBPA/168-225
E1EER2_VIBPA/151-208
E1EGN8_VIBPA/139-196
E1EGY2_VIBPA/137-194
E1EIF6_VIBPA/148-205
E1EK19_VIBPA/139-196
E1EK22_VIBPA/135-192
E1EL26_VIBPA/155-212
E1EQ16_ENTFA/146-203
E1ETZ1_ENTFA/251-307
E1FA57_9THEO/189-246
E1FB19_9THEO/193-250
E1FCR3_9THEO/139-196
E1GT49_9BACT/189-245
E1GVH6_9BACT/144-201
E1GVS3_9BACT/248-305
E1GVS4_9BACT/132-189
E1GZG9_STRPN/136-193
E1H411_STRPN/142-199
E1H5A9_MYCTU/150-207
E1H5Q5_MYCTU/744-801
E1H5V3_MYCTU/710-767
E1H756_MYCTU/152-209
E1H7A1_MYCTU/819-875
E1H8M0_MYCTU/936-993
E1HBU1_MYCTU/1040-1096
E1HDN6_MYCTU/147-204
E1HGU8_ECOLX/126-174
E1HHH9_ECOLX/93-149
E1HHI6_ECOLX/83-140
E1HHK1_ECOLX/152-192
E1HIX6_ECOLX/135-192
E1HJL6_ECOLX/135-192
E1HKJ9_ECOLX/153-210
E1HL75_ECOLX/111-159
E1HM82_ECOLX/177-234
E1HM85_ECOLX/147-204
E1HN11_ECOLX/833-890
E1HNJ9_ECOLX/139-196
E1HNL4_ECOLX/141-195
E1HNL9_ECOLX/113-170
E1HQR6_ECOLX/135-191
E1HQR7_ECOLX/132-189
E1HQZ5_ECOLX/153-210
E1HR68_ECOLX/161-218
E1HSH4_ECOLX/141-198
E1HSX4_ECOLX/148-205
E1HVQ2_ECOLX/24-77
E1HWJ8_ECOLX/156-213
E1HZS7_ECOLX/139-196
E1I0S8_ECOLX/153-210
E1I2E4_ECOLX/147-204
E1I2E7_ECOLX/177-234
E1I2H8_ECOLX/135-192
E1I2P1_ECOLX/152-209
E1I3G0_ECOLX/126-174
E1I4J1_ECOLX/153-210
E1I4S4_ECOLX/161-216
E1I4V1_ECOLX/148-205
E1I594_ECOLX/141-198
E1I6V9_ECOLX/833-890
E1I764_ECOLX/113-170
E1I769_ECOLX/141-195
E1I873_ECOLX/132-189
E1I874_ECOLX/135-191
E1IAN9_9CHLR/139-196
E1IAZ4_9CHLR/170-227
E1IBE1_9CHLR/151-195
E1IBQ6_9CHLR/146-203
E1ICS8_9CHLR/163-220
E1ID31_9CHLR/130-186
E1IDR0_9CHLR/150-207
E1IDV8_9CHLR/748-805
E1IEG2_9CHLR/149-206
E1IFX3_9CHLR/136-193
E1IG17_9CHLR/843-900
E1IG23_9CHLR/146-203
E1IGE3_9CHLR/211-258
E1IGL3_9CHLR/155-212
E1IGQ5_9CHLR/782-839
E1IGR8_9CHLR/149-206
E1IH13_9CHLR/139-196
E1IH80_9CHLR/158-215
E1IIQ6_9CHLR/4-61
E1IJL3_ECOLX/161-218
E1IJN9_ECOLX/148-205
E1ILS2_ECOLX/111-159
E1ILT2_ECOLX/83-140
E1ILU0_ECOLX/93-149
E1IMX7_ECOLX/153-210
E1IP14_ECOLX/833-890
E1IPU4_ECOLX/153-210
E1IRQ7_ECOLX/135-191
E1IRQ8_ECOLX/132-189
E1IS51_ECOLX/156-213
E1ISK5_ECOLX/135-192
E1ISN7_ECOLX/177-234
E1ISP0_ECOLX/147-204
E1IT68_ECOLX/139-196
E1IUM3_ECOLX/24-77
E1IUP9_ECOLX/126-174
E1IV21_ECOLX/141-198
E1IW35_ECOLX/152-209
E1IX21_ECOLX/113-170
E1IX26_ECOLX/141-195
E1IZI9_ECOLX/23-77
E1J071_ECOLX/152-209
E1J1X5_ECOLX/833-890
E1J3T2_ECOLX/83-140
E1J3U0_ECOLX/93-149
E1J452_ECOLX/111-159
E1J584_ECOLX/135-191
E1J585_ECOLX/132-189
E1J7G3_ECOLX/135-192
E1J8U3_ECOLX/141-198
E1J938_ECOLX/113-170
E1J943_ECOLX/141-195
E1J9M3_ECOLX/153-210
E1JA95_ECOLX/147-204
E1JA98_ECOLX/177-226
E1JAW7_ECOLX/126-174
E1JB78_ECOLX/153-210
E1JD63_ECOLX/156-213
E1JDV8_ECOLX/148-205
E1JEM0_ECOLX/139-196
E1JFL4_ECOLX/161-218
E1JKD9_9LACO/154-211
E1JQU4_9LACO/138-195
E1JTC5_DESFR/155-212
E1JTF0_DESFR/151-208
E1JTP6_DESFR/154-211
E1JZA9_DESFR/193-249
E1K800_9FIRM/155-211
E1K832_9FIRM/153-209
E1K8J4_9FIRM/149-206
E1K8T5_9FIRM/152-209
E1K8T8_9FIRM/201-258
E1K8W4_9FIRM/201-258
E1K8Y0_9FIRM/158-215
E1K9G4_9FIRM/153-210
E1KB28_9FIRM/148-205
E1KBN5_9FIRM/154-211
E1KD48_9FIRM/143-200
E1KDZ2_9FIRM/144-201
E1KEJ2_9FIRM/148-204
E1KEW0_9FIRM/162-217
E1KGS1_9FIRM/153-210
E1KHV3_9FIRM/152-209
E1KII3_9FIRM/143-200
E1KK46_9FIRM/151-208
E1KL36_9FIRM/146-202
E1KS34_9BACT/190-245
E1KTS7_9BACT/135-192
E1KTS8_9BACT/243-300
E1KTV0_9BACT/189-245
E1KV01_PEPMA/135-192
E1KX50_PEPMA/141-198
E1L739_9FIRM/161-208
E1LAT7_9FIRM/161-208
E1LF26_STRMT/132-189
E1LI11_STRMT/136-193
E1LJH2_STRMT/142-199
E1LML8_STRMT/136-193
E1LPI0_STRMT/142-199
E1LQN0_STRMT/142-199
E1LUJ4_STRMT/136-193
E1M1U8_STRMT/136-193
E1M3G1_STRMT/142-199
E1M3W1_STRMT/132-189
E1M7T5_9STRE/136-193
E1M8D1_9STRE/142-199
E1M8N9_9STRE/154-211
E1MBV6_9ACTO/157-214
E1MCN2_9ACTO/154-210
E1MCU6_9ACTO/166-223
E1MDG2_9ACTO/169-226
E1MDP8_9ACTO/156-213
E1ME21_9ACTO/155-211
E1ME47_9ACTO/124-181
E1MEB9_9ACTO/159-216
E1MEY3_9ACTO/146-203
E1MF51_9ACTO/138-195
E1MFA4_9ACTO/162-218
E1MFV2_9ACTO/167-216
E1MHT4_9GAMM/149-206
E1MJP8_9GAMM/143-200
E1MK64_9GAMM/29-86
E1MM31_9GAMM/150-207
E1MNF2_9GAMM/150-207
E1MQ59_9GAMM/173-230
E1MQR3_9GAMM/146-203
E1MRA9_9GAMM/146-203
E1MSD9_9GAMM/10-65
E1MTD6_9GAMM/146-203
E1MU64_9GAMM/11-68
E1MV48_9GAMM/24-81
E1N7R2_9BIFI/158-215
E1N934_9BIFI/157-214
E1N9I6_9BIFI/159-216
E1NA07_9BIFI/185-242
E1NAD8_9BIFI/91-148
E1NBJ0_9BIFI/174-231
E1NCQ0_9BIFI/155-211
E1ND96_9BIFI/167-224
E1P3Q0_NEILA/150-207
E1P6R1_ECOAB/153-210
E1P789_ECOAB/135-192
E1P878_ECOAB/107-163
E1P8D6_ECOAB/126-174
E1P941_ECOAB/133-185
E1P948_ECOAB/23-77
E1PDW9_ECOAB/147-204
E1PDX2_ECOAB/177-234
E1PEP3_ECOAB/135-192
E1PG80_ECOAB/127-183
E1PG81_ECOAB/100-157
E1PHE8_ECOAB/151-208
E1PHM3_ECOAB/833-890
E1PHS7_ECOAB/153-210
E1PHY1_ECOAB/148-205
E1PIZ1_ECOAB/141-198
E1PJ04_ECOAB/113-170
E1PJ18_ECOAB/126-180
E1PJ26_ECOAB/139-196
E1QDC4_DESB2/155-212
E1QIW9_DESB2/151-204
E1QLE7_DESB2/158-215
E1QXI2_OLSUV/268-325
E1QXZ5_OLSUV/184-240
E1QYC4_OLSUV/724-781
E1QYN2_OLSUV/136-192
E1QZD2_OLSUV/160-216
E1R0U5_SPISS/156-211
E1R0Y4_SPISS/149-206
E1R158_SPISS/160-217
E1R2C2_SPISS/294-348
E1R2K7_SPISS/312-367
E1R2R3_SPISS/151-208
E1R2T9_SPISS/822-879
E1R2V8_SPISS/204-261
E1R4C0_SPISS/231-287
E1R4Q6_SPISS/454-511
E1R6D3_SPISS/150-207
E1R6E5_SPISS/310-366
E1R713_SPISS/363-419
E1R781_SPISS/197-250
E1R7M7_SPISS/154-211
E1R885_SPISS/158-214
E1R8Q3_SPISS/153-210
E1R9K9_SPISS/152-209
E1RB03_SPISS/160-217
E1RBE5_SPISS/149-206
E1RBG2_SPISS/164-220
E1RBZ7_SPISS/144-201
E1RCC4_SPISS/767-824
E1RMS5_XYLFG/146-203
E1RPQ7_XYLFG/146-203
E1RS75_ECOUM/141-198
E1RTH1_ECOUM/113-170
E1RTI4_ECOUM/115-169
E1RTJ2_ECOUM/139-196
E1RTV0_ECOUM/148-205
E1RU39_ECOUM/153-210
E1RUD3_ECOUM/151-208
E1RUV8_ECOUM/135-192
E1RWZ9_ECOUM/7-64
E1RXU5_ECOUM/135-192
E1RXX9_ECOUM/177-234
E1RXY1_ECOUM/147-204
E1S2F4_ECOUM/23-77
E1S2G1_ECOUM/133-185
E1S2I4_ECOUM/126-174
E1S3M7_ECOUM/152-208
E1S3M8_ECOUM/132-189
E1S4Z2_ECOUM/153-210
E1S564_ECOUM/833-890
E1SBY9_PANVC/152-209
E1SH34_PANVC/132-189
E1SHA0_PANVC/139-196
E1SJ08_PANVC/177-234
E1SJ11_PANVC/147-204
E1SJT1_PANVC/148-205
E1SKM2_PANVC/147-204
E1SLA0_FERBD/172-228
E1SLN2_FERBD/144-201
E1SPL3_FERBD/136-193
E1SSU4_FERBD/138-195
E1STY6_FERBD/145-202
E1SVS6_FERBD/149-206
E1SVU5_FERBD/153-210
E1SWD6_FERBD/145-202
E1SX60_THESX/193-250
E1SZS3_THESX/139-196
E1T0T3_THESX/189-246
E1T3I2_BURSG/148-205
E1T4A5_BURSG/121-178
E1T569_BURSG/147-204
E1T5H5_BURSG/146-203
E1T6M0_BURSG/158-215
E1T716_BURSG/151-208
E1T958_BURSG/147-203
E1TBY1_BURSG/152-209
E1TCW2_BURSG/146-203
E1TD22_BURSG/155-212
E1TDI7_BURSG/145-202
E1TDN2_BURSG/150-207
E1TEB3_BURSG/176-233
E1TET3_BURSG/149-206
E1TF11_BURSG/270-327
E1TG53_BURSG/187-244
E1TGR1_BURSG/138-195
E1TGS8_BURSG/147-204
E1THA3_BURSG/836-893
E1TI14_BURSG/431-488
E1TIF1_BURSG/161-218
E1TJC5_BURSG/867-923
E1TJC7_BURSG/146-202
E1TJU1_BURSG/148-205
E1TJY0_BURSG/176-233
E1TT25_LACPS/138-195
E1U3U2_9CYAN/157-214
E1UB36_LISML/162-219
E1UF40_LISML/146-203
E1UKI5_BACAS/153-210
E1UMI7_BACAS/9-66
E1UP80_BACAS/151-208
E1UQ59_BACAS/147-203
E1UQG3_BACAS/146-203
E1UQJ6_BACAS/149-206
E1URX6_BACAS/163-220
E1UU90_BACAS/135-192
E1V3L5_HALED/181-238
E1V3M1_HALED/154-211
E1V3R1_HALED/155-212
E1V507_HALED/208-265
E1V7K8_HALED/151-208
E1V8B4_HALED/836-893
E1V9C6_HALED/204-261
E1VAF3_HALED/111-152
E1VGA8_9GAMM/151-208
E1VJB1_9GAMM/150-207
E1VL05_9GAMM/152-209
E1VLB6_9GAMM/146-203
E1VLS5_9GAMM/392-449
E1VN77_9GAMM/316-373
E1VNA9_9GAMM/145-202
E1VQE1_9GAMM/147-204
E1VSH3_ARTAR/157-213
E1VSP6_ARTAR/152-209
E1VTD1_ARTAR/367-423
E1VTH8_ARTAR/144-201
E1VVB1_ARTAR/157-214
E1VVD8_ARTAR/811-866
E1VVD9_ARTAR/830-886
E1VVI0_ARTAR/165-222
E1VVZ5_ARTAR/821-877
E1VWP4_ARTAR/142-199
E1VY86_ARTAR/159-216
E1VZ18_ARTAR/150-207
E1VZ45_ARTAR/157-214
E1VZP2_ARTAR/138-195
E1VZP8_ARTAR/217-273
E1W081_ARTAR/152-214
E1W0M7_ARTAR/329-386
E1W142_ARTAR/163-220
E1W2L3_HAEP3/156-213
E1W7H1_SALTS/153-210
E1W8K8_SALTS/135-188
E1W956_SALTS/147-204
E1W959_SALTS/131-188
E1WB81_SALTS/153-209
E1WB82_SALTS/149-206
E1WC87_SALTS/151-208
E1WCB0_SALTS/148-205
E1WD36_SALTS/139-196
E1WDL5_SALTS/135-192
E1WF03_SALTS/28-84
E1WF27_SALTS/133-190
E1WFD1_SALTS/113-165
E1WFQ3_SALTS/139-196
E1WFQ7_SALTS/147-204
E1WG04_SALTS/153-210
E1WGI4_SALTS/147-204
E1WGI6_SALTS/177-234
E1WGL8_SALTS/135-192
E1WHR2_SALTS/159-216
E1WIU2_SALTS/833-890
E1WL25_BACF6/131-188
E1WNT8_BACF6/150-206
E1WPX8_BACF6/214-271
E1WQG9_BACF6/131-188
E1WSL7_BACF6/155-212
E1WUD8_BACF6/220-274
E1WY46_BACMS/145-200
E1X413_BACMS/16-74
E1XB28_HAEI1/146-203
E1XD48_STRZO/136-193
E1XET3_STRZO/142-199
E1XI35_STRZN/142-199
E1XM37_STRZN/136-193
E1XN41_STRZI/136-193
E1XPL4_STRZI/142-199
E1XXI0_LEGPN/203-260
E1XXK5_LEGPN/198-255
E1XXP4_LEGPN/129-186
E1XXP8_LEGPN/204-259
E1XZ05_LEGPN/161-217
E1Y2A5_LEGPN/189-246
E1Y377_LEGPN/217-273
E1Y3B7_LEGPN/151-208
E1Y3L3_LEGPN/146-203
E1YA28_9DELT/1-55
E1YE95_9DELT/156-212
E1YGB5_9DELT/163-220
E1YLS4_9DELT/293-350
E1YNB8_9BACE/182-239
E1YQH2_9BACE/123-180
E1YXK1_9BACE/133-190
E2CAS4_9RHOB/138-195
E2CAS8_9RHOB/149-206
E2CB07_9RHOB/321-377
E2CBR5_9RHOB/121-178
E2CCH9_9RHOB/152-193
E2CCQ5_9RHOB/155-212
E2CD42_9RHOB/158-214
E2CE06_9RHOB/215-272
E2CGA4_9RHOB/168-225
E2CJ41_9RHOB/151-207
E2CKB3_9RHOB/177-234
E2CKQ8_9RHOB/191-247
E2CL92_9RHOB/162-219
E2CNG6_9RHOB/169-225
E2CQZ2_9RHOB/146-203
E2CSW1_9RHOB/152-209
E2D2E3_9BACT/855-911
E2D2H3_9BACT/156-212
E2D2K9_9BACT/94-151
E2D2Q2_9BACT/148-205
E2G6R3_9GAMM/190-246
E2ITE5_9PSED/178-235
E2ITE6_9PSED/171-228
E2JR49_ECO57/152-208
E2JR50_ECO57/150-207
E2JRS5_ECO57/135-192
E2JTL7_ECO57/151-208
E2JUB4_ECO57/148-205
E2JVM5_ECO57/126-174
E2JW94_ECO57/24-77
E2JWL2_ECO57/128-176
E2JWM5_ECO57/833-890
E2JWY7_ECO57/143-200
E2JX87_ECO57/145-202
E2JX96_ECO57/93-149
E2JYG7_ECO57/153-210
E2JYN6_ECO57/141-198
E2JYV1_ECO57/113-170
E2JYW5_ECO57/115-169
E2JYX6_ECO57/139-196
E2JZP3_ECO57/147-204
E2K2F3_ECO57/153-210
E2K2V4_ECO57/135-192
E2K2Y9_ECO57/177-234
E2K2Z3_ECO57/147-204
E2K610_ECO57/152-208
E2K611_ECO57/100-157
E2K6G7_ECO57/135-192
E2K7R0_ECO57/151-208
E2K8P7_ECO57/148-205
E2K9W3_ECO57/128-176
E2K9X5_ECO57/833-890
E2KA85_ECO57/145-202
E2KA93_ECO57/93-149
E2KB49_ECO57/113-170
E2KB63_ECO57/115-169
E2KB74_ECO57/139-196
E2KBG8_ECO57/141-198
E2KFT0_ECO57/126-174
E2KFW1_ECO57/24-77
E2KG69_ECO57/143-200
E2KGU6_ECO57/153-210
E2KHA5_ECO57/147-204
E2KIB4_ECO57/153-210
E2KJQ1_ECO57/147-204
E2KJQ5_ECO57/177-234
E2KJU2_ECO57/135-192
E2KLT2_ECO57/833-890
E2KME4_ECO57/113-170
E2KMF8_ECO57/115-169
E2KMG8_ECO57/139-196
E2KND2_ECO57/151-208
E2KNL3_ECO57/135-192
E2KNQ9_ECO57/148-205
E2KPZ7_ECO57/141-198
E2KTJ7_ECO57/128-176
E2KTR3_ECO57/152-208
E2KTR4_ECO57/150-207
E2KU49_ECO57/145-202
E2KU56_ECO57/93-149
E2KWG9_ECO57/147-204
E2KWH3_ECO57/177-234
E2KXW8_ECO57/153-210
E2KYM8_ECO57/153-210
E2KZ87_ECO57/126-174
E2KZB8_ECO57/24-77
E2KZH3_ECO57/143-200
E2L002_ECO57/147-204
E2M7F0_PSESM/190-246
E2M7M0_PSESM/14-71
E2M8T3_PSESM/846-903
E2M9M4_PSESM/177-233
E2MA64_PSESM/146-203
E2MB76_PSESM/191-248
E2MBD9_PSESM/16-72
E2MBN3_PSESM/21-78
E2MCG6_PSESM/148-205
E2ME05_PSESM/153-209
E2ME56_PSESM/145-202
E2MEE9_PSESM/149-206
E2MFF4_PSESM/159-215
E2MFN4_PSESM/44-101
E2MHE3_PSESM/144-201
E2MHG9_PSESM/122-179
E2MI55_PSESM/151-207
E2MIC2_PSESM/150-206
E2MIJ6_PSESM/155-212
E2MJ95_PSESM/145-202
E2MUX8_9CORY/172-229
E2MVV0_9CORY/143-192
E2MWN1_9CORY/167-220
E2MX93_9CORY/171-220
E2MXF6_9CORY/162-219
E2MYS1_9CORY/147-203
E2MZ38_9CORY/214-271
E2MZ79_9CORY/135-192
E2N2T4_CAPSP/158-214
E2N365_CAPSP/173-229
E2N6W0_9BACE/141-198
E2N6X9_9BACE/4-62
E2N9W6_9BACE/192-247
E2NBT6_9BACE/150-207
E2NFW3_9BACE/132-189
E2NI38_9BACE/187-244
E2NJ45_9BACE/114-158
E2NLT9_9BACE/149-206
E2NSH0_9FIRM/151-205
E2NTW2_9FIRM/154-211
E2NWT2_PASHA/146-203
E2NYS9_PASHA/132-189
E2P302_PASHA/841-898
E2P3Y1_PASHA/83-139
E2P4G7_PASHA/132-189
E2P4N2_PASHA/146-203
E2P980_PASHA/806-863
E2PAW1_PASHA/83-139
E2PF04_NEIPO/150-207
E2PKK7_9RHIZ/185-241
E2PLD4_9RHIZ/186-243
E2PLT3_9RHIZ/144-201
E2PMW6_9RHIZ/170-227
E2PPY4_9RHIZ/146-203
E2PQ05_9RHIZ/146-203
E2PQ43_9RHIZ/177-234
E2PQ49_9RHIZ/108-165
E2PUI3_STRCL/181-238
E2PVT0_STRCL/158-214
E2PW39_STRCL/161-218
E2PWB5_STRCL/184-241
E2PWN2_STRCL/159-216
E2PWR7_STRCL/138-195
E2PWY1_STRCL/234-291
E2PX10_STRCL/158-215
E2PYE3_STRCL/168-225
E2PZ90_STRCL/847-904
E2Q0M0_STRCL/163-220
E2Q0X7_STRCL/149-210
E2Q279_STRCL/158-208
E2Q2U1_STRCL/168-225
E2Q315_STRCL/942-998
E2Q456_STRCL/362-419
E2Q4B6_STRCL/172-229
E2Q601_STRCL/293-350
E2Q6X8_STRCL/164-221
E2Q706_STRCL/850-906
E2Q707_STRCL/891-948
E2Q742_STRCL/141-198
E2Q7C0_STRCL/275-332
E2Q7C4_STRCL/183-240
E2Q7X1_STRCL/966-1022
E2Q803_STRCL/171-228
E2Q8I3_STRCL/154-211
E2Q9C8_STRCL/167-224
E2QFR7_ECOLX/833-890
E2QG76_ECOLX/105-157
E2QG83_ECOLX/23-77
E2QGK6_ECOLX/113-170
E2QGM7_ECOLX/139-196
E2QLC7_ECOLX/100-157
E2QNB2_ECOLX/177-234
E2QNE5_ECOLX/135-192
E2QP59_ECOLX/161-218
E2S0V4_9CORY/139-196
E2S1G0_9CORY/154-211
E2S1Q9_9CORY/175-232
E2S2P2_9CORY/143-193
E2S2Z8_9CORY/151-200
E2S399_9CORY/215-272
E2S3E0_9CORY/142-199
E2S3L3_9CORY/160-217
E2S3W2_9CORY/165-221
E2S4V0_9CORY/156-213
E2S6C8_9CORY/159-216
E2S6D0_9CORY/157-214
E2S8J8_9ACTO/139-196
E2S8S5_9ACTO/836-893
E2S8S9_9ACTO/156-213
E2S8Z6_9ACTO/576-633
E2SAQ7_9ACTO/152-209
E2SB20_9ACTO/148-205
E2SCE0_9ACTO/153-210
E2SCQ0_9ACTO/591-647
E2SD68_9ACTO/154-211
E2SDV1_9ACTO/154-211
E2SFW2_9ACTO/774-831
E2SG01_9ACTO/159-216
E2SHH5_9FIRM/156-213
E2SIV5_9FIRM/145-201
E2SLQ9_9FIRM/775-832
E2SNA4_9FIRM/157-214
E2SNA6_9FIRM/159-216
E2SNJ3_9FIRM/492-547
E2SNU8_9FIRM/379-435
E2SR56_9FIRM/1-31
E2SSR0_9RALS/286-342
E2STE2_9RALS/150-206
E2STW1_9RALS/136-193
E2SUD9_9RALS/183-240
E2SUE9_9RALS/156-213
E2SUL1_9RALS/147-204
E2SUN6_9RALS/147-204
E2SWB0_9RALS/146-203
E2SWL2_9RALS/150-207
E2SWZ4_9RALS/149-206
E2SXN7_9RALS/169-225
E2SXU6_9RALS/154-211
E2T0D7_9RALS/155-212
E2T1J1_9RALS/130-187
E2T2T8_9RALS/183-240
E2T336_9RALS/148-204
E2T3A3_9RALS/121-178
E2T3G4_9RALS/149-206
E2T3R1_9RALS/146-203
E2T3U1_9RALS/146-203
E2T5M5_9RALS/148-205
E2T7Q5_MYCTU/150-207
E2T848_MYCTU/744-801
E2TBM6_MYCTU/213-269
E2TC30_MYCTU/936-993
E2TFQ9_MYCTU/152-209
E2TFV1_MYCTU/147-204
E2THI0_MYCTU/150-207
E2THX4_MYCTU/744-801
E2TI21_MYCTU/1024-1081
E2TJD2_MYCTU/152-209
E2TJH6_MYCTU/819-875
E2TKX3_MYCTU/1097-1154
E2TP32_MYCTU/1040-1096
E2TQY0_MYCTU/147-204
E2TU70_MYCTU/150-207
E2TUL1_MYCTU/744-801
E2TUQ8_MYCTU/1024-1081
E2TW08_MYCTU/152-209
E2TW55_MYCTU/819-875
E2TXH7_MYCTU/1062-1119
E2U0L1_MYCTU/1044-1100
E2U2I2_MYCTU/147-204
E2U644_MYCTU/150-207
E2U6I3_MYCTU/744-801
E2U6N0_MYCTU/1024-1081
E2U7D7_MYCTU/152-209
E2U8U9_MYCTU/1062-1119
E2UBY6_MYCTU/1040-1096
E2UED4_MYCTU/147-204
E2UGR6_MYCTU/150-207
E2UHJ0_MYCTU/744-801
E2UHN7_MYCTU/1024-1081
E2UIZ5_MYCTU/152-209
E2UJ39_MYCTU/819-875
E2UKF8_MYCTU/1015-1072
E2UNI9_MYCTU/1040-1096
E2UQG3_MYCTU/147-204
E2UT87_MYCTU/150-207
E2UTN5_MYCTU/744-801
E2UTT2_MYCTU/1024-1081
E2UV45_MYCTU/152-209
E2UWL9_MYCTU/237-294
E2V0T8_MYCTU/1068-1124
E2V1M6_MYCTU/147-204
E2V4G2_MYCTU/150-207
E2V4W1_MYCTU/744-801
E2V6E8_MYCTU/152-209
E2V6J2_MYCTU/819-875
E2V7W1_MYCTU/1097-1154
E2VAZ7_MYCTU/1068-1124
E2VCZ3_MYCTU/147-204
E2VE71_MYCTU/744-801
E2VEB9_MYCTU/1024-1081
E2VFM9_MYCTU/152-209
E2VFS3_MYCTU/819-875
E2VH59_MYCTU/237-294
E2VKC1_MYCTU/1068-1124
E2VM15_MYCTU/147-204
E2VQ23_MYCTU/150-207
E2VQG9_MYCTU/744-801
E2VQL6_MYCTU/1024-1081
E2VRY1_MYCTU/152-209
E2VS26_MYCTU/819-875
E2VTG6_MYCTU/1097-1154
E2VWN2_MYCTU/1068-1124
E2VYJ1_MYCTU/147-204
E2W1C8_MYCTU/150-207
E2W1S5_MYCTU/744-801
E2W1X3_MYCTU/1024-1081
E2W381_MYCTU/152-209
E2W3C7_MYCTU/819-875
E2W4N6_MYCTU/1097-1154
E2W7U5_MYCTU/1130-1186
E2W9P5_MYCTU/147-204
E2WCI2_MYCTU/150-207
E2WDA2_MYCTU/169-226
E2WDP2_MYCTU/138-195
E2WDP6_MYCTU/744-801
E2WF59_MYCTU/152-209
E2WFA8_MYCTU/277-333
E2WGM4_MYCTU/1097-1154
E2WJX7_MYCTU/1044-1100
E2WLS6_MYCTU/147-204
E2WQX3_ECOLX/152-208
E2WQX5_ECOLX/85-142
E2WRK2_ECOLX/147-204
E2WRW1_ECOLX/126-174
E2WRY2_ECOLX/23-77
E2WTN9_ECOLX/153-210
E2WV66_ECOLX/153-210
E2WW51_ECOLX/135-192
E2WWM1_ECOLX/135-192
E2WWM9_ECOLX/111-165
E2WWN5_ECOLX/104-161
E2WWY0_ECOLX/833-890
E2WZ08_ECOLX/58-115
E2WZ12_ECOLX/111-159
E2WZZ2_ECOLX/36-93
E2X0D9_ECOLX/148-205
E2X0G5_ECOLX/151-208
E2X191_ECOLX/1-45
E2X1D3_ECOLX/158-215
E2X1D6_ECOLX/147-204
E2X4H3_SHIDY/135-192
E2X5M2_SHIDY/36-93
E2X8G3_SHIDY/92-146
E2X8I4_SHIDY/104-161
E2X8V9_SHIDY/815-872
E2X959_SHIDY/143-200
E2XB16_SHIDY/148-205
E2XB44_SHIDY/151-208
E2XDB6_SHIDY/46-103
E2XDB8_SHIDY/65-121
E2XDV1_SHIDY/141-198
E2XI87_SHIDY/153-210
E2XIR4_SHIDY/93-150
E2XIR6_SHIDY/1-33
E2XK18_PSEFL/167-224
E2XLS4_PSEFL/845-902
E2XM11_PSEFL/147-204
E2XMD0_PSEFL/147-204
E2XMJ0_PSEFL/150-207
E2XNL1_PSEFL/191-246
E2XNW9_PSEFL/142-199
E2XPF1_PSEFL/26-83
E2XPS9_PSEFL/426-482
E2XPT6_PSEFL/147-204
E2XPU5_PSEFL/143-200
E2XQ37_PSEFL/160-217
E2XRN7_PSEFL/144-200
E2XRP0_PSEFL/146-203
E2XSA6_PSEFL/194-250
E2XSU9_PSEFL/151-207
E2XTU2_PSEFL/150-207
E2XTZ9_PSEFL/157-214
E2XUP0_PSEFL/141-197
E2XUP7_PSEFL/153-210
E2XX19_PSEFL/143-200
E2XX21_PSEFL/170-227
E2XXW3_PSEFL/769-826
E2XYG3_PSEFL/173-230
E2XZ57_PSEFL/146-203
E2Y4I6_ENTFA/142-199
E2Y6R6_ENTFA/134-191
E2Y723_ENTFA/211-267
E2Y9A5_ENTFA/142-199
E2Y9X6_ENTFA/134-191
E2YA81_ENTFA/211-267
E2YI05_ENTFA/142-199
E2YIM6_ENTFA/211-267
E2YIR3_ENTFA/134-191
E2YTM6_ENTFA/142-199
E2YXB8_ENTFA/211-267
E2Z2Q2_ENTFA/129-186
E2Z459_ENTFA/211-267
E2Z4B8_ENTFA/142-199
E2ZEQ6_9FIRM/763-816
E2ZG07_9FIRM/439-496
E2ZPE0_PSEAE/17-74
E2ZQM9_PSEAE/178-235
E2ZR98_PSEAE/151-200
E2ZRD7_PSEAE/143-200
E2ZRH5_PSEAE/174-231
E2ZRN1_PSEAE/200-257
E2ZSJ4_PSEAE/206-263
E2ZUS1_PSEAE/147-204
E2ZUS6_PSEAE/199-256
E2ZVY1_PSEAE/146-202
E2ZWD8_PSEAE/144-201
E2ZXI0_PSEAE/676-733
E2ZXP0_PSEAE/172-228
E2ZXZ9_PSEAE/199-256
E2ZY04_PSEAE/150-207
E2ZYF8_PSEAE/150-207
E2ZYM1_PSEAE/249-306
E2ZYY4_PSEAE/156-213
E2ZZ34_PSEAE/811-868
E2ZZ62_PSEAE/146-202
E2ZZI7_PSEAE/163-220
E2ZZJ3_PSEAE/149-206
E2ZZK7_PSEAE/225-282
E2ZZV5_PSEAE/140-197
E3A097_PSEAE/203-260
E3A200_PSEAE/793-850
E3A201_PSEAE/841-897
E3A2F8_PSEAE/162-219
E3A2Q4_PSEAE/151-208
E3A3Z6_PSEAE/145-202
E3A3Z9_PSEAE/153-210
E3A4L1_PSEAE/141-198
E3A5G3_PSEAE/147-204
E3A5P4_PSEAE/423-480
E3AKX6_9SPHI/188-245
E3AP36_9SPHI/200-257
E3ASI2_9SPHI/245-302
E3ASN8_9SPHI/247-303
E3AT74_9SPHI/155-212
E3ATR2_9SPHI/581-634
E3AUZ4_9SPHI/248-304
E3AV70_9SPHI/249-305
E3AWD8_9SPHI/159-216
E3AWY4_9SPHI/124-180
E3B0F4_9SPHI/143-200
E3B0K7_9SPHI/194-251
E3B0T6_9SPHI/245-302
E3B0U8_9SPHI/245-302
E3B1Y1_9SPHI/151-207
E3B234_9SPHI/148-205
E3B5V3_9SPHI/143-200
E3B7H5_9MICO/139-196
E3B8C4_9MICO/287-344
E3BAS0_9MICO/118-175
E3BBS5_9MICO/174-231
E3BC12_9MICO/175-231
E3BC15_9MICO/146-198
E3BC46_9MICO/172-229
E3BCM7_9MICO/167-223
E3BCM8_9MICO/163-219
E3BDB2_9MICO/191-248
E3BDJ5_9MICO/300-357
E3BI51_9VIBR/209-261
E3BIV6_9VIBR/157-214
E3BJW6_9VIBR/152-209
E3BLB3_9VIBR/143-200
E3BNI4_9VIBR/146-203
E3BNN2_9VIBR/152-209
E3BP83_9VIBR/146-203
E3C5E1_9LACO/145-202
E3CEP5_STRPA/142-199
E3CET1_STRPA/155-212
E3CFD8_STRPA/136-193
E3CGK6_STRDO/253-309
E3CI78_STRDO/145-202
E3CRP1_STRVE/146-203
E3CS29_STRVE/136-193
E3CUG0_9BACT/149-206
E3CWS5_9BACT/389-444
E3CX35_9BACT/141-198
E3CZT5_9BACT/417-473
E3D0A8_9BACT/780-837
E3D4Y1_NEIM7/150-207
E3D863_GARV3/155-211
E3D8B0_GARV3/153-210
E3D8B3_GARV3/156-213
E3D9N9_GARV3/180-237
E3DB47_ERWSE/145-202
E3DBE1_ERWSE/147-204
E3DCL8_ERWSE/177-234
E3DCM3_ERWSE/148-204
E3DD93_ERWSE/139-196
E3DDE4_ERWSE/141-197
E3DFM6_ERWSE/149-206
E3DJD3_ERWSE/124-179
E3DJU8_ERWSE/148-205
E3DKK8_ERWSE/138-194
E3DSP0_BACA1/150-207
E3DT62_BACA1/148-204
E3DTD3_BACA1/135-192
E3DUD8_BACA1/147-204
E3DXE6_BACA1/163-220
E3E094_BACA1/154-211
E3E0T4_BACA1/9-66
E3E173_BACA1/533-589
E3E176_BACA1/97-153
E3E1Z6_BACA1/135-191
E3E5Y2_PAEPS/11-67
E3E6L1_PAEPS/533-589
E3E6W5_PAEPS/4-61
E3E8T9_PAEPS/151-208
E3EB94_PAEPS/152-209
E3EBG7_PAEPS/151-208
E3EBP5_PAEPS/175-232
E3ECT9_PAEPS/151-208
E3EDE3_PAEPS/135-192
E3EE59_PAEPS/525-581
E3EEF8_PAEPS/302-358
E3EFM3_PAEPS/149-206
E3EGU5_PAEPS/141-198
E3EM38_BIFBS/170-226
E3EMC9_BIFBS/192-249
E3EPX1_BIFBS/93-150
E3EQW4_BIFBS/168-224
E3ER72_BIFBS/214-271
E3ETY8_HYDTT/350-405
E3EXZ5_KETVY/93-150
E3F2X9_KETVY/705-761
E3F5F1_KETVY/237-294
E3F5X7_KETVY/149-206
E3F6A6_CORP9/163-220
E3F706_CORP9/162-219
E3F864_CORP9/143-200
E3F8I4_CORP9/215-272
E3FAD8_CORP9/149-206
E3FAY8_CORP9/136-193
E3FEU4_STIAD/300-360
E3FFG4_STIAD/168-225
E3FG01_STIAD/134-191
E3FGR8_STIAD/333-390
E3FLR0_STIAD/302-359
E3FQV9_STIAD/154-210
E3FX68_STIAD/189-245
E3G1F6_ENTCS/129-181
E3G211_ENTCS/135-192
E3G2Q1_ENTCS/177-234
E3G2Q3_ENTCS/147-204
E3G3F7_ENTCS/124-178
E3G466_ENTCS/154-211
E3G4G3_ENTCS/160-217
E3G543_ENTCS/170-226
E3G562_ENTCS/153-210
E3G5F9_ENTCS/159-216
E3G5K4_ENTCS/149-197
E3G616_ENTCS/132-190
E3G617_ENTCS/136-195
E3G623_ENTCS/131-188
E3G633_ENTCS/140-197
E3G664_ENTCS/147-204
E3G6G4_ENTCS/281-338
E3G6K9_ENTCS/146-203
E3G710_ENTCS/101-158
E3G7K5_ENTCS/106-162
E3G7R2_ENTCS/135-192
E3GAU5_ENTCS/149-206
E3GAU6_ENTCS/149-206
E3GB14_ENTCS/833-890
E3GB92_ENTCS/148-205
E3GCA5_ENTCS/155-211
E3GKK7_EUBLK/134-190
E3GMR9_EUBLK/788-844
E3GMW0_EUBLK/145-202
E3GSV9_HAEI2/146-203
E3H1S7_ROTDC/148-205
E3H3S8_ROTDC/177-234
E3H409_ROTDC/145-202
E3H5B1_ROTDC/147-204
E3HC92_ILYPC/140-186
E3HG38_ACHXA/143-200
E3HG39_ACHXA/165-222
E3HGH9_ACHXA/198-255
E3HIY1_ACHXA/147-203
E3HJW1_ACHXA/141-198
E3HKM7_ACHXA/172-229
E3HKN0_ACHXA/145-202
E3HLJ8_ACHXA/149-206
E3HN24_ACHXA/424-481
E3HPM9_ACHXA/172-227
E3HPS4_ACHXA/173-230
E3HQ39_ACHXA/832-888
E3HR11_ACHXA/197-253
E3HRJ5_ACHXA/420-477
E3HS93_ACHXA/143-200
E3HUG5_ACHXA/145-202
E3HUV1_ACHXA/152-209
E3HV99_ACHXA/152-209
E3HVG1_ACHXA/15-72
E3HVX4_ACHXA/157-214
E3HWJ8_ACHXA/12-69
E3HWZ8_ACHXA/147-204
E3HZP1_RHOVT/271-327
E3I114_RHOVT/154-211
E3I3J7_RHOVT/155-212
E3I7B1_RHOVT/153-210
E3I7H6_RHOVT/182-239
E3IAV9_GEOS0/160-217
E3IFB6_GEOS0/9-66
E3IFS5_GEOS0/486-543
E3IGW4_GEOS0/147-204
E3IHL6_GEOS0/121-178
E3IHZ9_GEOS0/147-204
E3IJ36_GEOS0/146-203
E3ILE3_DESVR/150-207
E3IM27_DESVR/177-233
E3ITG5_DESVR/154-210
E3IU01_FRASU/151-201
E3IUI2_FRASU/148-200
E3IUM8_FRASU/140-197
E3IVH5_FRASU/178-235
E3IW23_FRASU/272-329
E3IW40_FRASU/159-216
E3IWQ0_FRASU/223-278
E3IWQ4_FRASU/215-271
E3IWU2_FRASU/267-320
E3IXC8_FRASU/149-203
E3IXG8_FRASU/144-201
E3IY76_FRASU/952-1008
E3IYJ9_FRASU/148-198
E3IZ01_FRASU/152-209
E3IZH9_FRASU/334-391
E3IZM6_FRASU/171-228
E3J0Q1_FRASU/163-218
E3J0W4_FRASU/171-228
E3J1B6_FRASU/158-215
E3J1I1_FRASU/144-201
E3J1M8_FRASU/150-206
E3J1S0_FRASU/953-1010
E3J216_FRASU/146-203
E3J2A6_FRASU/182-239
E3J2B0_FRASU/1212-1269
E3J2B3_FRASU/298-354
E3J2K0_FRASU/153-210
E3J3E8_FRASU/145-206
E3J3Q5_FRASU/148-205
E3J3V9_FRASU/182-239
E3J4X3_FRASU/264-321
E3J4Y7_FRASU/154-211
E3J528_FRASU/166-227
E3J593_FRASU/153-209
E3J6X9_FRASU/173-230
E3J716_FRASU/153-210
E3J7G4_FRASU/171-228
E3J7H9_FRASU/876-933
E3J915_FRASU/158-214
E3J9R2_FRASU/151-208
E3J9R7_FRASU/877-934
E3J9S0_FRASU/175-224
E3J9S2_FRASU/885-941
E3J9S8_FRASU/852-909
E3JAD6_FRASU/159-216
E3JBA3_FRASU/852-908
E3JBV2_FRASU/922-978
E3JBX0_FRASU/213-270
E3JBX5_FRASU/151-208
E3JCD4_FRASU/147-204
E3JCT4_FRASU/241-298
E3JCT4_FRASU/341-392
E3JCT7_FRASU/153-210
E3JCY2_FRASU/896-952
E3JCY3_FRASU/948-1005
E3JD14_FRASU/581-637
E3JD46_FRASU/157-214
E3JDF8_FRASU/163-215
E3JDK5_FRASU/149-206
E3JDL9_FRASU/151-208
E3NPA9_CAERE/772-828
E3NW83_CAERE/150-207
E3PAT9_ECOH1/147-204
E3PAU1_ECOH1/177-234
E3PBD7_ECOH1/135-192
E3PBM1_ECOH1/143-200
E3PCY2_ECOH1/151-208
E3PDR9_ECOH1/148-205
E3PEM4_ECOH1/142-190
E3PEP2_ECOH1/23-77
E3PEX6_ECOH1/141-198
E3PF97_ECOH1/152-208
E3PF98_ECOH1/132-189
E3PGG7_ECOH1/147-204
E3PIB6_ECOH1/149-197
E3PID2_ECOH1/93-149
E3PJK4_ECOH1/153-210
E3PKL1_ECOH1/153-210
E3PLM4_ECOH1/833-890
E3PM97_ECOH1/113-170
E3PMA2_ECOH1/115-169
E3PMB0_ECOH1/139-196
E3PN81_ECOH1/135-192
E3PT44_CLOSD/146-203
E3PTY6_CLOSD/176-223
E3PUG2_CLOSD/508-565
E3PUK6_CLOSD/154-210
E3PW21_CLOSD/150-207
E3T325_9ZZZZ/140-197
E3T488_9ACTO/138-195
E3T6J8_9BACT/144-201
E3T6R1_9BACT/151-208
E3U4F8_SALGL/147-204
E3UVC5_9PSED/178-235
E3XHP3_ECOLX/126-174
E3XL19_ECOLX/152-208
E3XL20_ECOLX/132-189
E3XMQ1_ECOLX/153-210
E3XPC8_ECOLX/147-204
E3XPD0_ECOLX/165-222
E3XPG1_ECOLX/135-192
E3XQF6_ECOLX/141-198
E3XR68_ECOLX/151-208
E3XR94_ECOLX/148-205
E3XRU5_ECOLX/135-192
E3XSI5_ECOLX/139-196
E3XSJ4_ECOLX/115-169
E3XSL1_ECOLX/104-161
E3XSU6_ECOLX/833-890
E3XUL6_ECOLX/127-184
E3XX35_SHIFL/151-208
E3XX63_SHIFL/148-205
E3XXG9_SHIFL/141-198
E3XYB2_SHIFL/153-210
E3Y0D9_SHIFL/147-204
E3Y0E1_SHIFL/177-208
E3Y0I1_SHIFL/135-192
E3Y238_SHIFL/153-210
E3Y6Z6_SHIFL/135-192
E3Y7V1_SHIFL/139-196
E3Y7V8_SHIFL/111-165
E3Y7W4_SHIFL/104-161
E3Y7Z2_SHIFL/155-212
E3Y869_SHIFL/574-631
E3YAQ9_SHIFL/100-157
E3YAR0_SHIFL/105-161
E3YEV5_LISMO/146-203
E3YJG6_LISMO/61-118
E3YNY4_9LIST/146-203
E3YT53_9LIST/3-60
E3YXR9_LISIN/146-203
E3Z259_LISIN/162-219
E3Z6E2_LISIN/146-203
E3ZAM1_LISIN/162-219
E3ZF37_LISIV/146-203
E3ZJL8_LISIV/162-219
E3ZP10_LISSE/146-203
E3ZTF7_LISSE/162-219
E3ZY02_LISSE/146-203
E4A2F0_LISSE/162-219
E4A3Z1_PROAC/143-200
E4A4B9_PROAC/153-210
E4A4N3_PROAC/155-212
E4A678_PROAC/157-214
E4A9H7_PROAC/146-203
E4A9W5_PROAC/155-211
E4A9Y3_PROAC/147-204
E4AA49_PROAC/154-203
E4AD65_PROAC/155-211
E4AD87_PROAC/146-203
E4ADD1_PROAC/146-203
E4AF98_PROAC/157-214
E4AGK3_PROAC/155-212
E4AHU3_PROAC/143-200
E4AI79_PROAC/153-210
E4AIB0_PROAC/161-218
E4AII2_PROAC/44-97
E4AJE0_PROAC/157-214
E4AK88_PROAC/155-212
E4AKZ0_PROAC/153-210
E4ALB6_PROAC/143-200
E4AN14_PROAC/154-203
E4AN79_PROAC/147-204
E4AN97_PROAC/155-211
E4ANN6_PROAC/146-203
E4ASA2_PROAC/157-214
E4AU26_PROAC/154-203
E4AU95_PROAC/147-204
E4AUB3_PROAC/155-211
E4AUQ6_PROAC/146-203
E4AVY0_PROAC/155-212
E4AWM4_PROAC/153-210
E4AX05_PROAC/143-200
E4AYV4_PROAC/157-214
E4AZQ8_PROAC/143-200
E4B033_PROAC/153-210
E4B0W2_PROAC/155-212
E4B3J9_PROAC/154-203
E4B3R3_PROAC/147-204
E4B3U2_PROAC/155-211
E4B481_PROAC/146-203
E4B750_PROAC/155-212
E4B7X6_PROAC/153-210
E4B8B7_PROAC/143-200
E4BAD4_PROAC/157-214
E4BBL7_PROAC/146-203
E4BC12_PROAC/155-211
E4BC35_PROAC/147-204
E4BEQ8_PROAC/146-203
E4BFC2_PROAC/155-211
E4BFE4_PROAC/146-203
E4BI21_PROAC/157-214
E4BJV7_PROAC/143-200
E4BK90_PROAC/153-210
E4BKC1_PROAC/161-218
E4BKJ2_PROAC/44-97
E4BL39_PROAC/155-212
E4BN02_PROAC/143-200
E4BNC8_PROAC/153-210
E4BPP3_PROAC/154-203
E4BPV9_PROAC/147-204
E4BPX7_PROAC/155-211
E4BQB4_PROAC/146-203
E4BSW4_PROAC/155-212
E4BTQ1_PROAC/157-214
E4BUD7_PROAC/155-212
E4BVD2_PROAC/153-210
E4BVQ9_PROAC/143-200
E4BWB1_PROAC/157-214
E4BZ28_PROAC/154-203
E4BZ98_PROAC/147-204
E4BZB6_PROAC/155-211
E4BZQ4_PROAC/146-203
E4C1K6_PROAC/157-214
E4C3B5_PROAC/153-210
E4C3N7_PROAC/143-200
E4C498_PROAC/155-212
E4C711_PROAC/154-203
E4C776_PROAC/1-44
E4C794_PROAC/155-211
E4C7M5_PROAC/146-203
E4C9J7_PROAC/143-200
E4C9X0_PROAC/153-210
E4CAN7_PROAC/155-212
E4CC13_PROAC/157-214
E4CD29_PROAC/147-204
E4CD47_PROAC/155-211
E4CDI6_PROAC/146-203
E4CES8_PROAC/154-203
E4CFX3_PROAC/153-210
E4CG96_PROAC/143-200
E4CHK7_PROAC/139-196
E4CHY2_PROAC/155-212
E4CIX3_PROAC/157-214
E4CK07_PROAC/154-203
E4CK71_PROAC/147-204
E4CK89_PROAC/155-211
E4CKM4_PROAC/146-203
E4CNE2_PROAC/143-200
E4CNS0_PROAC/153-210
E4CPN7_PROAC/155-212
E4CQI3_PROAC/157-214
E4CS39_PROAC/155-211
E4CS97_PROAC/147-204
E4CSW7_PROAC/154-203
E4CT90_PROAC/146-203
E4CVH9_PROAC/157-214
E4CX78_PROAC/139-196
E4CXK6_PROAC/155-212
E4CYC4_PROAC/153-210
E4CYQ9_PROAC/143-200
E4D0W2_PROAC/154-203
E4D129_PROAC/147-204
E4D148_PROAC/155-211
E4D1I6_PROAC/146-203
E4D314_PROAC/155-212
E4D3T3_PROAC/153-210
E4D458_PROAC/143-200
E4D515_PROAC/157-214
E4D805_PROAC/146-203
E4D8D9_PROAC/155-211
E4D8F7_PROAC/147-204
E4D8M2_PROAC/154-203
E4DCR7_PROAC/154-203
E4DCY1_PROAC/147-204
E4DCZ9_PROAC/155-211
E4DDD2_PROAC/146-203
E4DE85_PROAC/157-214
E4DFK9_PROAC/155-212
E4DGD2_PROAC/153-210
E4DGR3_PROAC/143-200
E4DHS1_PROAC/157-214
E4DK35_PROAC/154-203
E4DKG0_PROAC/146-203
E4DKV0_PROAC/155-211
E4DKW8_PROAC/147-204
E4DLQ7_PROAC/155-212
E4DMG1_PROAC/153-210
E4DMU0_PROAC/143-200
E4DQT3_PROAC/157-214
E4DSE9_PROAC/146-203
E4DTJ4_PROAC/154-202
E4DTQ8_PROAC/147-204
E4DTS6_PROAC/155-211
E4DUR8_PROAC/155-212
E4DVH8_PROAC/153-210
E4DVV6_PROAC/143-200
E4DX18_PROAC/155-212
E4DXU2_PROAC/139-196
E4DY61_PROAC/157-214
E4DYY9_PROAC/153-210
E4DZD7_PROAC/143-200
E4E0T5_PROAC/154-203
E4E103_PROAC/147-204
E4E123_PROAC/155-211
E4E1F8_PROAC/146-203
E4E5U2_PROAC/143-200
E4E6D2_PROAC/153-210
E4E7F7_PROAC/154-203
E4E7M5_PROAC/147-204
E4E7P4_PROAC/155-211
E4E832_PROAC/146-203
E4E970_PROAC/157-214
E4EAY2_PROAC/155-212
E4EBX6_PROAC/157-214
E4ECK2_PROAC/155-212
E4EDE4_PROAC/143-200
E4EE83_PROAC/153-210
E4EGQ8_PROAC/154-203
E4EGX4_PROAC/147-204
E4EGZ2_PROAC/155-211
E4EHD0_PROAC/146-203
E4EJT0_PROAC/155-212
E4ELU5_PROAC/153-210
E4EM72_PROAC/143-200
E4EN72_PROAC/157-214
E4EPI6_PROAC/154-203
E4EPQ1_PROAC/147-204
E4EPR9_PROAC/155-211
E4EQ58_PROAC/146-203
E4ERR2_PROAC/155-212
E4ESB9_PROAC/157-214
E4ETB3_PROAC/143-200
E4ETP1_PROAC/153-210
E4EWF2_PROAC/154-203
E4EWL6_PROAC/147-204
E4EWN4_PROAC/155-211
E4EX18_PROAC/146-203
E4F004_PROAC/157-214
E4F1E7_PROAC/143-200
E4F1S8_PROAC/153-210
E4F2Q2_PROAC/155-212
E4F328_PROAC/139-196
E4F451_PROAC/146-203
E4F4I9_PROAC/155-211
E4F4K8_PROAC/147-204
E4F4S7_PROAC/154-203
E4F6Q2_PROAC/143-200
E4F6V5_PROAC/153-210
E4F7L8_PROAC/155-212
E4F8E4_PROAC/147-204
E4F8K9_PROAC/154-203
E4FA31_PROAC/146-203
E4FAG6_PROAC/155-211
E4FB60_PROAC/157-214
E4FEA3_PROAC/143-200
E4FEN2_PROAC/153-210
E4FFI9_PROAC/155-212
E4FH02_PROAC/157-214
E4FIU6_PROAC/154-203
E4FJ11_PROAC/6-63
E4FJ29_PROAC/155-211
E4FJG6_PROAC/146-203
E4FKP4_PROAC/157-214
E4FLM5_PROAC/143-200
E4FM03_PROAC/153-210
E4FMR5_PROAC/155-212
E4FN87_PROAC/139-196
E4FQS8_PROAC/155-211
E4FQV0_PROAC/147-204
E4FR15_PROAC/154-203
E4FS98_PROAC/146-203
E4FTF4_PROAC/155-212
E4FU61_PROAC/153-210
E4FUJ0_PROAC/143-200
E4FVM8_PROAC/157-214
E4FY84_PROAC/154-203
E4FYN8_PROAC/147-204
E4FYQ6_PROAC/155-211
E4FZ88_PROAC/146-203
E4G1N4_PROAC/157-214
E4G335_PROAC/154-203
E4G3A1_PROAC/147-204
E4G3C2_PROAC/155-211
E4G3R3_PROAC/146-203
E4G5Z0_PROAC/155-212
E4G6Q4_PROAC/153-210
E4G735_PROAC/143-200
E4G947_PROAC/155-212
E4G9A6_PROAC/157-214
E4G9V1_PROAC/154-203
E4GB58_PROAC/146-203
E4GBJ3_PROAC/155-211
E4GBL1_PROAC/147-204
E4GCX4_PROAC/153-210
E4GD96_PROAC/143-200
E4GF46_PROAC/157-214
E4GG96_PROAC/146-203
E4GGN6_PROAC/155-211
E4GGQ6_PROAC/147-204
E4GGV8_PROAC/154-203
E4GHR6_PROAC/153-210
E4GI43_PROAC/143-200
E4GIY8_PROAC/155-212
E4GMW5_PROAC/143-200
E4GN97_PROAC/153-210
E4GP51_PROAC/155-212
E4GQJ8_PROAC/157-214
E4GT26_PROAC/146-203
E4GTG5_PROAC/155-211
E4GTI4_PROAC/147-204
E4GTQ1_PROAC/154-203
E4GUZ0_PROAC/157-214
E4GVR1_PROAC/146-203
E4GW44_PROAC/155-211
E4GW66_PROAC/147-204
E4GZM4_PROAC/155-212
E4H0D7_PROAC/153-210
E4H0S2_PROAC/143-200
E4H2Z3_PROAC/157-214
E4H3U3_PROAC/155-212
E4H4L3_PROAC/153-210
E4H4Z0_PROAC/143-200
E4H7V3_PROAC/155-211
E4H7X1_PROAC/147-204
E4H836_PROAC/154-203
E4H8K8_PROAC/146-203
E4H9H5_PROAC/157-214
E4HAM0_PROAC/154-203
E4HAT3_PROAC/147-204
E4HAV1_PROAC/155-211
E4HBG3_PROAC/146-203
E4HD54_PROAC/143-200
E4HDD6_PROAC/153-210
E4HE40_PROAC/155-212
E4HIP3_PROAC/155-212
E4HJY1_PROAC/157-214
E4HKD1_PROAC/143-200
E4HKS1_PROAC/153-210
E4HKV2_PROAC/161-218
E4HL26_PROAC/44-97
E4HM90_PROAC/146-203
E4HMB1_PROAC/155-211
E4HMS9_PROAC/146-203
E4HPV2_PROAC/175-232
E4HT55_PROAC/146-203
E4HTJ8_PROAC/155-211
E4HTM1_PROAC/147-204
E4HV50_PROAC/155-212
E4HVX6_PROAC/153-210
E4HWB7_PROAC/143-200
E4HY35_PROAC/157-214
E4HZ23_PROAC/155-212
E4HZE1_PROAC/153-210
E4HZZ5_PROAC/143-200
E4I0N9_PROAC/155-211
E4I0Q9_PROAC/147-204
E4I0X3_PROAC/154-203
E4I1D0_PROAC/146-203
E4I670_ENTFC/147-204
E4IB30_ENTFC/146-203
E4IF81_ENTFC/147-204
E4IGE9_ENTFC/146-203
E4IPT7_ENTFC/147-204
E4IU26_ENTFC/146-203
E4IXA8_ENTFC/147-204
E4J317_ENTFC/146-203
E4J415_ENTFC/147-204
E4J6B7_ENTFC/146-203
E4JDX0_ENTFC/146-203
E4JEH6_ENTFC/147-204
E4K427_9FIRM/153-210
E4KP07_9LACT/146-203
E4KVE4_9PORP/194-251
E4KW64_9PORP/130-187
E4KZK6_9FIRM/128-185
E4L0L8_9FIRM/113-169
E4L3B7_9STRE/145-202
E4LIF3_9FIRM/157-214
E4LN34_9FIRM/149-206
E4LP36_9CLOT/145-201
E4LQU9_9CLOT/157-214
E4LT54_9CLOT/156-213
E4LVI5_9CLOT/700-756
E4LZQ2_9CLOT/1-31
E4M0W5_9FIRM/205-262
E4M167_9FIRM/152-209
E4M315_9FIRM/153-210
E4M5M2_9FIRM/187-244
E4M9J5_9BACT/126-183
E4M9P1_9BACT/187-244
E4MAR2_9BACT/127-184
E4MB75_9BACT/250-303
E4MBL2_9BACT/146-203
E4ML35_9FIRM/193-250
E4MLV4_9FIRM/720-777
E4MTP6_CAPOC/175-231
E4MUF0_CAPOC/887-931
E4MUV9_CAPOC/161-216
E4MZ43_KITSK/270-305
E4MZ44_KITSK/264-299
E4MZ45_KITSK/263-309
E4MZ46_KITSK/281-327
E4MZ48_KITSK/269-305
E4MZ49_KITSK/343-378
E4MZ74_KITSK/137-194
E4MZ90_KITSK/153-210
E4MZG9_KITSK/272-322
E4MZH1_KITSK/152-209
E4MZU7_KITSK/265-321
E4N0N5_KITSK/153-210
E4N0P9_KITSK/31-85
E4N0Q4_KITSK/155-212
E4N124_KITSK/152-213
E4N1H7_KITSK/162-219
E4N1N6_KITSK/154-211
E4N2D5_KITSK/905-961
E4N2E7_KITSK/157-214
E4N2M9_KITSK/155-212
E4N2R2_KITSK/146-202
E4N2Y0_KITSK/184-238
E4N3K9_KITSK/153-209
E4N3U1_KITSK/148-200
E4N515_KITSK/47-104
E4N5E8_KITSK/155-212
E4N5N2_KITSK/856-913
E4N5T6_KITSK/166-223
E4N614_KITSK/138-195
E4N6D5_KITSK/154-211
E4N6F7_KITSK/153-210
E4N6G2_KITSK/159-216
E4N6S0_KITSK/147-196
E4N786_KITSK/845-902
E4N8S4_KITSK/156-213
E4N9V1_KITSK/150-207
E4NA51_KITSK/283-332
E4NA74_KITSK/155-212
E4NAI0_KITSK/145-202
E4NAS0_KITSK/157-214
E4NAW5_KITSK/144-194
E4NBI5_KITSK/138-195
E4NBK8_KITSK/155-211
E4NBQ1_KITSK/259-312
E4NBZ0_KITSK/243-296
E4NBZ5_KITSK/175-232
E4NCE6_KITSK/101-158
E4NCF4_KITSK/27-84
E4NCG8_KITSK/162-219
E4NCI5_KITSK/139-195
E4NCS4_KITSK/153-210
E4ND73_KITSK/242-299
E4NDC4_KITSK/160-217
E4NDN4_KITSK/260-317
E4NFN3_KITSK/154-207
E4NFS0_KITSK/156-213
E4NFS3_KITSK/267-323
E4NFV6_KITSK/148-205
E4NFY2_KITSK/152-209
E4NFY4_KITSK/231-288
E4NFZ5_KITSK/30-87
E4NGI7_KITSK/149-206
E4NH23_KITSK/150-207
E4NHB4_KITSK/959-1015
E4NHS5_KITSK/148-210
E4NI57_KITSK/168-225
E4NIF4_KITSK/183-239
E4NJ00_KITSK/875-927
E4NJ87_KITSK/897-953
E4NJD3_KITSK/126-183
E4NJG3_KITSK/26-83
E4NXJ1_BIFBP/185-242
E4NYE3_BIFBP/39-88
E4NYS5_BIFBP/175-232
E4P0Z0_BIFBP/108-165
E4P186_BIFBP/168-224
E4P1C2_BIFBP/156-212
E4P1Y0_ECO8N/141-198
E4P274_ECO8N/135-192
E4P2K6_ECO8N/153-210
E4P5S6_ECO8N/126-174
E4P5V1_ECO8N/133-185
E4P5V8_ECO8N/23-77
E4PAE7_ECO8N/147-204
E4PAE9_ECO8N/177-234
E4PAI5_ECO8N/135-192
E4PAV4_ECO8N/152-208
E4PAV5_ECO8N/132-189
E4PC99_ECO8N/833-890
E4PCZ8_ECO8N/113-170
E4PD57_ECO8N/153-210
E4PD84_ECO8N/151-208
E4PDA9_ECO8N/148-205
E4PDH0_ECO8N/115-169
E4PDH9_ECO8N/139-196
E4PG59_MARAH/145-202
E4PG75_MARAH/141-198
E4PH81_MARAH/837-894
E4PHC3_MARAH/216-272
E4PLC3_MARAH/152-209
E4PPD2_MARAH/865-922
E4PQ65_MARAH/144-201
E4PQ82_MARAH/189-246
E4PR41_MARAH/149-206
E4PS83_MARAH/156-213
E4Q719_CALOW/152-209
E4Q931_CALH1/3-60
E4Q9V0_CALH1/149-206
E4Q9V6_CALH1/54-97
E4QI69_METS6/148-205
E4QJG7_METS6/201-258
E4QK74_METS6/252-308
E4QK94_METS6/149-206
E4QK95_METS6/146-203
E4QKI7_METS6/150-207
E4QLY9_METS6/143-200
E4QML6_METS6/171-228
E4QMR6_METS6/146-203
E4QPP4_METS6/142-199
E4QPQ3_METS6/262-319
E4QPR0_METS6/141-197
E4QX99_HAEI6/146-203
E4QZ76_BIFLM/185-242
E4R2C9_BIFLM/176-232
E4R3E6_BIFLM/168-225
E4R3K1_BIFLM/160-215
E4R475_BIFLM/156-212
E4R4D4_PSEPB/841-898
E4R4K1_PSEPB/145-201
E4R4K8_PSEPB/153-210
E4R4Y3_PSEPB/172-229
E4R595_PSEPB/199-256
E4R5Y9_PSEPB/415-471
E4R737_PSEPB/144-201
E4R9A8_PSEPB/152-209
E4RA23_PSEPB/139-196
E4RAA2_PSEPB/143-199
E4RBA9_PSEPB/141-198
E4RBG6_PSEPB/151-208
E4RCS8_PSEPB/260-317
E4RE44_PSEPB/146-203
E4REB6_PSEPB/16-73
E4RF34_PSEPB/126-183
E4RFM5_PSEPB/150-207
E4RFZ2_PSEPB/178-235
E4RGC0_PSEPB/14-71
E4RHW8_PSEPB/228-285
E4RLE4_HALSL/195-252
E4RSN0_LEAB4/152-208
E4RTB7_LEAB4/150-206
E4RUW6_LEAB4/153-209
E4RWE1_LEAB4/146-203
E4RXV8_LEAB4/141-198
E4RY54_LEAB4/144-201
E4RZB2_LEAB4/147-203
E4RZJ9_LEAB4/148-205
E4S5G6_CALKI/153-210
E4SCH3_CALK2/8-65
E4SHP6_CALK2/149-206
E4SLP7_LACAR/154-211
E4SQ09_STRTN/136-193
E4SQF9_STRTN/146-203
E4T277_PALPW/200-255
E4T4G9_PALPW/130-187
E4T4W3_PALPW/150-207
E4T537_PALPW/169-226
E4T596_PALPW/476-533
E4T5V9_PALPW/216-272
E4T6G5_PALPW/147-204
E4T7E5_PALPW/147-204
E4T8J9_PALPW/152-209
E4TAG7_RIEAD/189-246
E4TAI9_RIEAD/189-246
E4TGR8_CALNY/146-201
E4TKI3_MARTH/906-959
E4TM22_MARTH/137-193
E4TM63_MARTH/151-208
E4TMK9_MARTH/151-207
E4TPQ9_MARTH/483-540
E4TVR0_MARTH/149-206
E4U2A6_SULKY/143-200
E4U494_OCEP5/152-209
E4U5K7_OCEP5/103-158
E4U6U3_OCEP5/147-204
E4U7L2_OCEP5/135-191
E4U8L9_OCEP5/130-187
E4U961_OCEP5/127-184
E4UBW9_LIBSC/171-228
E4UBX0_LIBSC/184-240
E4V8U5_BIFBI/108-165
E4V973_BIFBI/163-219
E4V9B2_BIFBI/150-206
E4VAE6_BIFBI/185-242
E4VBT7_BIFBI/175-232
E4VQC9_BACFR/155-212
E4VSG3_BACFR/131-188
E4VSU0_BACFR/11-68
E4VSY4_BACFR/247-301
E4VX57_BACFR/132-189
E4VX75_BACFR/14-70
E4W0U9_BACFR/187-244
E4W1T0_BACFR/151-206
E4W904_RHOE1/355-412
E4W993_RHOE1/763-820
E4W9R3_RHOE1/144-186
E4W9S8_RHOE1/783-839
E4W9U8_RHOE1/219-276
E4WA94_RHOE1/192-249
E4WAM2_RHOE1/802-859
E4WBF3_RHOE1/144-198
E4WBI5_RHOE1/142-199
E4WBX7_RHOE1/156-214
E4WC61_RHOE1/148-205
E4WCB6_RHOE1/815-872
E4WCJ7_RHOE1/707-764
E4WCT0_RHOE1/156-213
E4WD21_RHOE1/286-343
E4WE45_RHOE1/686-743
E4WE48_RHOE1/181-238
E4WE94_RHOE1/155-211
E4WEC9_RHOE1/141-198
E4WF56_RHOE1/708-765
E4WF98_RHOE1/141-197
E4WFH1_RHOE1/148-199
E4WG58_RHOE1/227-284
E4WGV4_RHOE1/808-865
E4WGX0_RHOE1/858-914
E4WHS3_RHOE1/811-868
E4WIG1_RHOE1/800-857
E4WJQ0_RHOE1/154-211
E4WKB1_RHOE1/150-207
E4WKL7_RHOE1/161-218
E4ZD48_NEIL0/150-207
E5AK45_BACCE/2-59
E5ASC4_BURRH/145-202
E5ASQ2_BURRH/168-224
E5AVY7_BURRH/152-209
E5B077_ERWAM/151-208
E5B1G6_ERWAM/148-202
E5B1K4_ERWAM/149-206
E5B469_ERWAM/180-234
E5B473_ERWAM/148-204
E5B4F8_ERWAM/139-196
E5B6X2_ERWAM/148-205
E5B7E3_ERWAM/147-204
E5B878_ERWAM/141-197
E5BAB7_ERWAM/124-179
E5BAP1_ERWAM/138-194
E5BPU9_9FUSO/172-221
E5BV78_9FUSO/148-202
E5BY34_9FUSO/147-194
E5C3R2_9BACE/149-206
E5C457_9BACE/154-211
E5CD54_9BACE/123-171
E5CE18_9BACE/132-189
E5CEZ1_9BACE/194-251
E5CGJ9_9BACE/6-62
E5CH03_9BACE/193-249
E5CHQ1_9BACE/132-189
E5CJS3_STAHO/152-209
E5CKU6_STAHO/145-202
E5CLN6_STAHO/144-201
E5CMV9_STAHO/137-194
E5CR30_9STAP/137-192
E5CSJ3_9STAP/144-201
E5CT81_9STAP/145-202
E5CW87_9STAP/155-212
E5QS60_STAAH/145-202
E5QSQ1_STAAH/144-201
E5QTE2_STAAH/133-178
E5QWQ7_STAAH/137-194
E5QX29_STAAH/135-192
E5R7K8_STAAG/106-153
E5R7Y8_STAAG/144-201
E5R824_STAAG/145-202
E5RB11_STAAG/135-192
E5RBV2_STAAG/137-194
E5TAX2_STAAU/107-152
E5TB43_STAAU/144-201
E5TC95_STAAU/152-209
E5TEM4_STAAU/137-194
E5TGN4_STAAU/145-202
E5TIX1_STAAU/137-194
E5TLY0_STAAU/152-209
E5TNI2_STAAU/144-201
E5TNP2_STAAU/19-66
E5TQQ2_STAAU/145-202
E5TQZ0_STAAU/106-153
E5TS26_STAAU/137-194
E5TT19_STAAU/144-201
E5TT96_STAAU/106-153
E5TX08_STAAU/145-202
E5TYV9_STAAU/152-209
E5U012_ALCXX/160-217
E5U415_ALCXX/142-199
E5U560_ALCXX/172-229
E5U5Q5_ALCXX/191-248
E5U604_ALCXX/155-212
E5U624_ALCXX/147-204
E5U633_ALCXX/122-179
E5U641_ALCXX/146-203
E5U7L5_ALCXX/438-495
E5U833_ALCXX/15-72
E5U8C6_ALCXX/12-69
E5U910_ALCXX/1-54
E5U931_ALCXX/155-212
E5U9H5_ALCXX/168-225
E5U9U8_ALCXX/143-200
E5UAJ1_ALCXX/170-227
E5UAJ2_ALCXX/175-232
E5UB56_ALCXX/146-203
E5UB97_ALCXX/181-238
E5UFB2_ALCXX/52-108
E5UIX0_NEIMU/150-207
E5UMZ5_9BACE/191-248
E5UPU0_9BACE/194-248
E5USX0_9BACE/362-419
E5UUR0_9BACE/124-171
E5UV10_9BACE/6-62
E5UV17_9BACE/146-203
E5UYI1_9BACE/131-188
E5UYN4_9BACE/146-203
E5UZB9_9BACE/290-343
E5V2H0_9BACL/136-193
E5V357_9BACL/143-199
E5V5Z7_9BACE/487-544
E5V6T9_9BACE/149-205
E5VA32_9BACE/150-207
E5VCE8_9BACE/122-179
E5VEJ7_9BACE/132-189
E5VFP2_9BACE/135-192
E5VG17_9BACE/37-94
E5VG27_9BACE/190-234
E5VJP6_9FIRM/140-197
E5VKQ3_9FIRM/148-205
E5VML5_9FIRM/154-210
E5VWF2_9FIRM/146-202
E5VWI4_9FIRM/143-192
E5VZT4_9BACI/135-192
E5VZV6_9BACI/147-204
E5W417_9BACI/87-137
E5W4C6_9BACI/148-205
E5W6E8_9BACI/9-66
E5W7H9_9BACI/149-206
E5W7M6_9BACI/163-220
E5W7Z7_9BACI/147-204
E5W963_9BACI/166-223
E5W993_9BACI/146-202
E5W9C2_9BACI/146-203
E5WA07_9BACI/134-191
E5WBI8_9BACI/142-198
E5WCN3_9BACI/72-116
E5WEM4_9BACI/145-202
E5WEW7_9BACI/149-206
E5WG22_9BACI/162-219
E5WJ78_9BACI/9-66
E5WJX9_9BACI/150-207
E5WKZ6_9BACI/147-204
E5WNA4_9BACI/135-192
E5WNV4_9BACI/146-203
E5WS70_9BACI/90-134
E5WTX9_9BACE/153-210
E5WWT5_9BACE/124-181
E5WXC6_9BACE/193-250
E5WY03_9BACE/132-189
E5WZ74_9BACE/5-61
E5X0A6_9BACE/189-246
E5X207_9BACE/149-206
E5X534_9ACTN/87-143
E5X5E5_9ACTN/423-480
E5X5M0_9ACTN/430-486
E5X5R3_9ACTN/333-389
E5X617_9ACTN/232-287
E5X6K4_9ACTN/446-503
E5X6S9_9ACTN/216-273
E5X6T3_9ACTN/426-483
E5X6U8_9ACTN/74-131
E5X6V1_9ACTN/423-480
E5X6V5_9ACTN/418-474
E5X767_9ACTN/422-477
E5X7B0_9ACTN/456-512
E5X7J5_9ACTN/448-505
E5X7K4_9ACTN/442-498
E5X7K6_9ACTN/403-460
E5X7L5_9ACTN/444-501
E5X7M5_9ACTN/429-486
E5X7Q0_9ACTN/456-512
E5X7Q5_9ACTN/426-483
E5X7U4_9ACTN/160-217
E5X7U6_9ACTN/445-501
E5X867_9ACTN/426-483
E5X882_9ACTN/505-562
E5X8X5_9ACTN/411-468
E5X913_9ACTN/410-467
E5X917_9ACTN/423-480
E5X930_9ACTN/433-490
E5X933_9ACTN/450-506
E5X959_9ACTN/257-313
E5X961_9ACTN/423-480
E5X974_9ACTN/423-479
E5X974_9ACTN/540-597
E5X977_9ACTN/446-503
E5X990_9ACTN/414-471
E5X9A0_9ACTN/419-476
E5X9F6_9ACTN/435-492
E5X9H6_9ACTN/437-494
E5X9M9_9ACTN/426-481
E5X9Q5_9ACTN/410-467
E5X9Q7_9ACTN/402-458
E5X9R9_9ACTN/428-485
E5X9S9_9ACTN/415-469
E5X9T6_9ACTN/452-509
E5X9V6_9ACTN/443-499
E5X9X2_9ACTN/1-47
E5X9Y1_9ACTN/406-463
E5X9Y5_9ACTN/468-524
E5X9Z0_9ACTN/473-530
E5XA04_9ACTN/476-532
E5XA14_9ACTN/422-478
E5XA26_9ACTN/495-551
E5XA30_9ACTN/429-486
E5XA42_9ACTN/427-483
E5XA46_9ACTN/424-480
E5XA53_9ACTN/441-498
E5XA55_9ACTN/475-531
E5XA89_9ACTN/152-209
E5XAA1_9ACTN/412-468
E5XAG1_9ACTN/456-512
E5XAG6_9ACTN/128-185
E5XB12_9ACTN/259-316
E5XB13_9ACTN/261-318
E5XBK2_9ACTN/410-467
E5XBR8_9ACTN/449-506
E5XBV1_9ACTN/450-507
E5XBV5_9ACTN/456-513
E5XBX0_9ACTN/437-493
E5XBX7_9ACTN/452-509
E5XC01_9ACTN/437-494
E5XC46_9ACTN/262-318
E5XC71_9ACTN/451-508
E5XCI7_9ACTN/405-461
E5XCM0_9ACTN/149-206
E5XIK9_9FIRM/132-189
E5XM09_9ACTO/163-220
E5XMN7_9ACTO/152-209
E5XP29_9ACTO/152-209
E5XQD4_9ACTO/147-204
E5XX69_9BIFI/168-225
E5XXF3_9BIFI/156-212
E5XXI4_9BIFI/185-242
E5XY31_9BIFI/176-232
E5XYX9_9BIFI/95-152
E5XZK7_9BIFI/163-220
E5XZV4_9BIFI/168-225
E5Y263_BILWA/150-207
E5Y2D6_BILWA/214-271
E5Y5G0_BILWA/797-852
E5Y6U4_BILWA/441-498
E5Y8T5_BILWA/494-550
E5YD94_9ENTR/178-234
E5YDI4_9ENTR/146-203
E5YE18_9ENTR/135-191
E5YE29_9ENTR/127-184
E5YEH6_9ENTR/149-205
E5YES8_9ENTR/20-77
E5YEU9_9ENTR/56-113
E5YG75_9ENTR/134-190
E5YGC8_9ENTR/152-209
E5YGS9_9ENTR/90-147
E5YHC6_9ENTR/147-204
E5YHK6_9ENTR/157-214
E5YI00_9ENTR/138-194
E5YJW8_9ENTR/151-205
E5YK22_9ENTR/117-174
E5YKK9_9ENTR/162-217
E5YM51_9ENTR/143-200
E5YMC4_9ENTR/852-909
E5YQH5_9BACL/138-194
E5YQV1_9BACL/157-213
E5YSW4_9BACL/808-865
E5YT19_9BACL/136-193
E5YTE2_9BACL/149-206
E5YTN1_9BACL/10-66
E5YWH2_9BACL/148-205
E5YX14_9BACL/33-89
E5YXX1_9BACL/801-857
E5YYN7_9BACL/46-93
E5YYU5_9BACL/152-208
E5YZ36_9BACL/151-208
E5YZ98_9BACL/144-201
E5Z0F2_9BACL/138-195
E5Z0U2_9BACL/159-216
E5Z2R7_9BACL/806-863
E5Z2X7_9BACL/150-206
E5Z2Z9_9BACL/152-209
E5Z494_9BACL/150-207
E5Z4I1_9BACL/149-206
E5Z5A4_9BACL/154-210
E5Z5E7_9BACL/175-232
E5ZQJ1_ECOLX/153-210
E5ZRQ6_ECOLX/141-198
E5ZSW8_ECOLX/126-174
E5ZSZ3_ECOLX/133-185
E5ZT02_ECOLX/23-77
E5ZTY7_ECOLX/153-210
E5ZV81_ECOLX/11-68
E5ZVX5_ECOLX/135-192
E5ZW15_ECOLX/177-234
E5ZW18_ECOLX/147-204
E5ZX90_ECOLX/139-196
E5ZXA7_ECOLX/141-195
E5ZXC3_ECOLX/113-170
E5ZXN0_ECOLX/833-890
E5ZY93_ECOLX/148-205
E5ZYB9_ECOLX/161-218
E5ZZB5_ECOLX/135-192
E6A1I4_ECOLX/135-191
E6A1I5_ECOLX/132-189
E6A271_ECOLX/161-218
E6A2A4_ECOLX/139-196
E6A2Z2_ECOLX/23-77
E6A300_ECOLX/133-185
E6A325_ECOLX/142-190
E6A365_ECOLX/107-163
E6A7Q3_ECOLX/141-198
E6A8B5_ECOLX/132-189
E6A8B6_ECOLX/135-191
E6A9H0_ECOLX/135-192
E6AB08_ECOLX/139-195
E6ABE9_ECOLX/148-205
E6ACF5_ECOLX/141-195
E6ACH2_ECOLX/113-170
E6ACS9_ECOLX/833-890
E6AEF0_ECOLX/153-210
E6AFG9_ECOLX/153-210
E6AGQ0_ECOLX/147-204
E6AGQ3_ECOLX/177-234
E6AGU1_ECOLX/135-192
E6AH39_ECOLX/11-68
E6AHQ2_ECOLX/107-163
E6AJ71_ECOLX/23-77
E6AJ79_ECOLX/133-185
E6AJA5_ECOLX/142-190
E6APT2_ECOLX/132-189
E6APT3_ECOLX/135-191
E6AQ74_ECOLX/141-198
E6AQL8_ECOLX/148-205
E6AQP3_ECOLX/161-218
E6ASP1_ECOLX/153-210
E6ATQ7_ECOLX/135-192
E6AUC8_ECOLX/153-210
E6AUX2_ECOLX/147-204
E6AUX5_ECOLX/177-234
E6AV12_ECOLX/135-192
E6AW60_ECOLX/141-195
E6AW76_ECOLX/113-170
E6AWI2_ECOLX/833-890
E6AWW4_ECOLX/139-196
E6B160_ECOLX/135-192
E6B1M7_ECOLX/124-181
E6B1N5_ECOLX/111-165
E6B1P0_ECOLX/99-156
E6B1Y6_ECOLX/153-210
E6B314_ECOLX/177-234
E6B317_ECOLX/95-152
E6B675_ECOLX/23-77
E6B698_ECOLX/89-137
E6B709_ECOLX/147-204
E6B810_ECOLX/132-189
E6B811_ECOLX/152-208
E6B8E0_ECOLX/153-210
E6B9L7_ECOLX/151-208
E6B9P3_ECOLX/148-205
E6BA37_ECOLX/141-198
E6BB39_ECOLX/111-159
E6BBZ1_ECOLX/833-890
E6BE95_ECOLX/135-192
E6BED1_ECOLX/177-234
E6BED4_ECOLX/147-204
E6BG66_ECOLX/111-159
E6BG76_ECOLX/83-140
E6BG85_ECOLX/93-149
E6BH35_ECOLX/141-198
E6BHE1_ECOLX/23-77
E6BI21_ECOLX/152-209
E6BIH6_ECOLX/833-890
E6BIS2_ECOLX/113-170
E6BIS8_ECOLX/141-195
E6BJE4_ECOLX/132-189
E6BJE5_ECOLX/135-191
E6BKG3_ECOLX/148-205
E6BLR8_ECOLX/153-210
E6BMI0_ECOLX/135-192
E6BPE5_ECOLX/153-210
E6BQ17_ECOLX/126-174
E6BS64_ECOLX/161-218
E6BT72_ECOLX/139-196
E6BUR8_PROAC/157-214
E6BVZ6_PROAC/143-200
E6BWC1_PROAC/153-210
E6BX22_PROAC/155-212
E6BYU3_PROAC/146-203
E6C028_PROAC/154-203
E6C092_PROAC/147-204
E6C0B0_PROAC/155-211
E6C2R8_PROAC/143-200
E6C2Z5_PROAC/153-210
E6C3Z0_PROAC/155-212
E6C408_PROAC/139-196
E6C4P4_PROAC/157-214
E6C7H9_PROAC/146-203
E6C7W6_PROAC/155-211
E6C7Y6_PROAC/147-204
E6C855_PROAC/154-203
E6C9L2_PROAC/157-214
E6CAH7_PROAC/155-212
E6CDG8_PROAC/143-200
E6CDV0_PROAC/153-210
E6CFW5_PROAC/1-30
E6CG95_PROAC/155-211
E6CGB5_PROAC/147-204
E6CHA6_PROAC/155-212
E6CI27_PROAC/153-210
E6CJA3_PROAC/143-200
E6CMB4_PROAC/146-203
E6CME1_PROAC/155-211
E6CMG2_PROAC/147-204
E6CNN4_PROAC/175-232
E6CPU0_PROAC/143-200
E6CQ64_PROAC/153-210
E6CR02_PROAC/155-212
E6CTA4_PROAC/154-203
E6CTH0_PROAC/147-204
E6CTI9_PROAC/155-211
E6CTX6_PROAC/146-203
E6CVF2_PROAC/157-214
E6CXE0_PROAC/175-232
E6CYD3_PROAC/155-212
E6CZ52_PROAC/153-210
E6CZI7_PROAC/143-200
E6D1S0_PROAC/155-211
E6D254_PROAC/146-203
E6D2A0_PROAC/147-204
E6D410_PROAC/157-214
E6D5L9_PROAC/146-203
E6D5X4_PROAC/147-204
E6D606_PROAC/155-211
E6D736_PROAC/155-212
E6D7Y7_PROAC/153-210
E6D9J9_PROAC/143-200
E6DBF6_PROAC/157-214
E6DD75_PROAC/155-212
E6DED0_PROAC/153-210
E6DEH8_PROAC/143-200
E6DFS8_PROAC/146-203
E6DGL9_PROAC/155-211
E6DGN7_PROAC/147-204
E6DGV1_PROAC/154-203
E6DJK8_PROAC/155-211
E6DJM6_PROAC/147-204
E6DJV3_PROAC/154-203
E6DKM2_PROAC/146-203
E6DLU6_PROAC/157-214
E6DNT7_PROAC/155-212
E6DPL2_PROAC/153-210
E6DPZ4_PROAC/143-200
E6DRZ2_PROAC/157-214
E6DS98_PROAC/139-196
E6DSP5_PROAC/155-212
E6DTG2_PROAC/153-210
E6DTU2_PROAC/143-200
E6DVM9_PROAC/146-203
E6DW16_PROAC/155-211
E6DW37_PROAC/147-204
E6DWA4_PROAC/154-203
E6DYW8_PROAC/157-214
E6E1N6_PROAC/154-203
E6E1U9_PROAC/147-204
E6E1W7_PROAC/155-211
E6E234_PROAC/146-203
E6E3S5_PROAC/155-212
E6E4E4_PROAC/153-210
E6E4H6_PROAC/143-200
E6E5P6_PROAC/157-214
E6E6B1_PROAC/143-200
E6E6N8_PROAC/153-210
E6E7G4_PROAC/155-212
E6E7U0_PROAC/139-196
E6EAC3_PROAC/146-203
E6EAR5_PROAC/155-211
E6EAT4_PROAC/147-204
E6EAZ9_PROAC/154-203
E6EDL2_PROAC/157-214
E6EEG7_PROAC/155-212
E6EF80_PROAC/153-210
E6EFK9_PROAC/143-200
E6EH47_PROAC/146-203
E6EHI2_PROAC/155-211
E6EHK2_PROAC/147-204
E6EHR7_PROAC/154-203
E6EKG4_ENTFA/142-199
E6EQK6_ENTFA/211-267
E6EVR8_ENTFA/142-199
E6EW15_ENTFA/211-267
E6F325_ENTFA/142-199
E6F4I6_ENTFA/211-267
E6F4U2_ENTFA/134-191
E6FBK3_ENTFA/142-199
E6FGR3_ENTFA/211-267
E6FJU9_ENTFA/142-199
E6FS41_ENTFA/211-267
E6FT45_ENTFA/142-199
E6FW40_ENTFA/211-267
E6G0J2_ENTFA/134-191
E6G1B2_ENTFA/142-199
E6G566_ENTFA/211-267
E6GA72_ENTFA/211-267
E6GB44_ENTFA/142-199
E6GJA6_ENTFA/142-199
E6GJK0_ENTFA/211-267
E6GQS7_ENTFA/142-199
E6GUW7_ENTFA/211-267
E6GZR0_ENTFA/142-199
E6H2L6_ENTFA/211-267
E6HDV6_ENTFA/142-199
E6HGB1_ENTFA/211-267
E6HHL7_ENTFA/142-199
E6HPF5_ENTFA/211-267
E6HQV8_ENTFA/129-186
E6HRC4_ENTFA/142-199
E6HY03_ENTFA/211-267
E6HZE2_ENTFA/142-199
E6HZR6_ENTFA/211-267
E6I0V2_ENTFA/79-127
E6I7C5_ENTFA/142-199
E6IB55_ENTFA/211-267
E6IGJ1_ENTFA/142-199
E6IN69_ENTFA/211-267
E6IPM5_ENTFA/129-186
E6IS03_ENTFA/142-199
E6ISE3_ENTFA/211-267
E6J0J5_STRAP/142-199
E6J0N8_STRAP/136-193
E6J0U7_STRAP/154-211
E6J527_9ACTO/860-917
E6J5J6_9ACTO/230-287
E6J5L3_9ACTO/154-211
E6J7E0_9ACTO/137-194
E6J9P3_9ACTO/163-220
E6JA97_9ACTO/491-540
E6JAZ1_9ACTO/190-240
E6JB02_9ACTO/183-240
E6JB91_9ACTO/223-280
E6JBU6_9ACTO/13-69
E6JE95_9ACTO/139-195
E6JJX8_RIEAN/189-246
E6JK00_RIEAN/189-246
E6JKP3_STAEP/153-210
E6JN13_STAEP/104-151
E6JQ49_STAEP/137-194
E6JW89_9SPIO/620-676
E6JZW6_PARDN/234-291
E6K1Q4_PARDN/161-217
E6K295_PARDN/220-277
E6K2Z0_PARDN/152-209
E6K448_9BACT/268-324
E6K923_9BACT/154-211
E6K942_9BACT/248-305
E6K9B5_9BACT/143-200
E6K9G1_9BACT/271-327
E6KKN7_STRSA/136-193
E6KKV1_STRSA/142-199
E6KPP6_9ACTO/151-208
E6KRK8_9ACTO/153-210
E6KSK1_9ACTO/169-226
E6KZP9_9PAST/146-203
E6L5J1_9PROT/139-196
E6LD85_9ENTE/146-203
E6LGZ8_9ENTE/145-202
E6LIX5_9ENTE/138-195
E6LJ92_9FIRM/145-202
E6LJL0_9FIRM/140-197
E6LLB3_9FIRM/154-211
E6LMB6_9FIRM/469-526
E6LW64_9ACTO/138-195
E6LWP5_9ACTO/189-246
E6LX82_9ACTO/136-193
E6LZK8_9ACTO/146-203
E6M034_9ACTO/159-216
E6M078_9ACTO/170-227
E6M267_9ACTO/170-227
E6M2A8_9ACTO/159-216
E6M2G6_9ACTO/146-203
E6M4Y1_9ACTO/183-240
E6M572_9ACTO/136-193
E6M577_9ACTO/157-213
E6M5V2_9ACTO/156-213
E6M638_9ACTO/138-195
E6M6F9_STALU/144-201
E6M7V1_STALU/137-194
E6MAM0_STALU/152-209
E6MCS6_STALU/145-202
E6MDK9_9FIRM/759-811
E6ME73_9FIRM/133-190
E6MK53_9FIRM/334-391
E6MMQ0_9BACT/146-203
E6MN24_9BACT/142-199
E6MN82_9BACT/118-175
E6MNI8_9BACT/189-245
E6MRZ1_9BACT/248-305
E6MWU9_NEIMH/150-207
E6NV07_ECOD1/83-140
E6NWB6_ECOD1/132-189
E6NX83_ECOD1/142-190
E6NZZ0_ECOD1/833-890
E6PCG6_9ZZZZ/143-200
E6PCT2_9ZZZZ/796-853
E6PCU9_9ZZZZ/147-204
E6PJ08_9ZZZZ/764-821
E6PKQ8_9ZZZZ/173-230
E6PP83_9ZZZZ/318-375
E6PQK8_9ZZZZ/153-210
E6PUZ2_9ZZZZ/528-585
E6PWA8_9ZZZZ/142-199
E6PWP4_9ZZZZ/170-227
E6PXE1_9ZZZZ/142-199
E6Q621_9ZZZZ/143-200
E6Q6B0_9ZZZZ/789-844
E6Q6C4_9ZZZZ/147-204
E6QFF8_9ZZZZ/173-230
E6QIA3_9ZZZZ/152-208
E6QLN7_9ZZZZ/1-50
E6QPL3_9ZZZZ/166-223
E6QPQ1_9ZZZZ/197-254
E6QSU4_9ZZZZ/151-208
E6QVP2_9ZZZZ/47-104
E6RGD3_PSEU9/147-204
E6RGF7_PSEU9/100-157
E6RL95_PSEU9/141-198
E6RLP3_PSEU9/153-209
E6RM82_PSEU9/151-208
E6RP22_PSEU9/130-187
E6RQ22_PSEU9/148-205
E6RQT0_PSEU9/160-217
E6RR34_PSEU9/141-198
E6S775_INTC7/170-227
E6S7R9_INTC7/810-867
E6S7S2_INTC7/478-534
E6S850_INTC7/876-931
E6S8K5_INTC7/911-968
E6S9C7_INTC7/192-249
E6SBA5_INTC7/156-213
E6SBG9_INTC7/147-204
E6SBW9_INTC7/170-227
E6SCR2_INTC7/271-326
E6SCT3_INTC7/175-232
E6SCU2_INTC7/181-238
E6SCV1_INTC7/914-970
E6SED7_INTC7/156-213
E6SEF3_INTC7/145-202
E6SFG6_INTC7/921-978
E6SIK6_THEM7/152-209
E6SJW5_THEM7/181-238
E6SL96_THEM7/153-210
E6SMC6_THEM7/213-270
E6SPX7_BACT6/150-207
E6SSQ7_BACT6/132-189
E6STA1_BACT6/152-208
E6STW6_BACT6/185-242
E6SUL4_BACT6/133-190
E6SWF4_BACT6/195-252
E6SXE8_SHEB6/152-209
E6T0F7_SHEB6/153-209
E6T1G8_SHEB6/152-209
E6T1Y7_SHEB6/135-192
E6T2A6_SHEB6/146-203
E6T375_SHEB6/149-206
E6T396_SHEB6/136-193
E6T3G6_SHEB6/136-193
E6T641_SHEB6/145-202
E6T888_SHEB6/153-210
E6T8U1_SHEB6/188-242
E6T9R4_SHEB6/102-156
E6TAG1_MYCSR/153-210
E6TBR8_MYCSR/666-723
E6TCK7_MYCSR/809-866
E6TCL3_MYCSR/217-274
E6TD98_MYCSR/147-204
E6TDA9_MYCSR/153-206
E6TE79_MYCSR/145-202
E6TFA2_MYCSR/258-315
E6THT6_MYCSR/150-207
E6TIG9_MYCSR/454-510
E6TIN7_MYCSR/810-867
E6TLM5_MYCSR/843-900
E6TMB1_MYCSR/912-968
E6TMB6_MYCSR/798-855
E6TMD9_MYCSR/867-924
E6TNP0_MYCSR/766-823
E6TP04_MYCSR/148-209
E6TQK9_BACCJ/135-192
E6TRA7_BACCJ/164-221
E6TS92_BACCJ/165-221
E6TSA4_BACCJ/166-223
E6TSQ5_BACCJ/141-198
E6TU77_BACCJ/141-197
E6TUR2_BACCJ/96-152
E6TUX7_BACCJ/115-168
E6TX79_BACCJ/144-201
E6TXJ9_BACCJ/160-216
E6TZB9_BACCJ/148-205
E6TZP8_BACCJ/146-203
E6U0F0_BACCJ/9-66
E6U2A6_BACCJ/642-699
E6U323_ETHHY/154-211
E6U4K7_ETHHY/191-239
E6U4Q7_ETHHY/148-205
E6U557_ETHHY/721-778
E6U7G1_ETHHY/145-201
E6U8K1_ETHHY/799-841
E6U9G8_ETHHY/186-243
E6UE23_RUMA7/142-199
E6UF70_RUMA7/145-191
E6UIN8_RUMA7/147-202
E6UN11_CLOTL/152-209
E6UUP5_VARPD/184-240
E6UWE1_VARPD/161-218
E6UWF1_VARPD/264-321
E6UXB0_VARPD/133-190
E6UY51_VARPD/128-185
E6UYC8_VARPD/241-298
E6UYN3_VARPD/146-203
E6UYP9_VARPD/148-205
E6UZ77_VARPD/173-230
E6UZ85_VARPD/140-196
E6UZX8_VARPD/270-327
E6V0S2_VARPD/165-222
E6V0X0_VARPD/143-200
E6V1W7_VARPD/441-498
E6V249_VARPD/310-366
E6V268_VARPD/250-307
E6V350_VARPD/179-235
E6V488_VARPD/135-192
E6V4X7_VARPD/192-249
E6V5Z0_VARPD/147-204
E6V6B5_VARPD/850-907
E6V6E9_VARPD/164-221
E6V6X7_VARPD/146-203
E6V715_VARPD/171-226
E6V7F5_VARPD/186-243
E6V7M6_VARPD/419-476
E6V7P9_VARPD/143-200
E6V8Y0_VARPD/201-258
E6V9B1_VARPD/199-256
E6V9S4_VARPD/146-203
E6VBA9_VARPD/84-141
E6VBS3_RHOPX/152-209
E6VDP0_RHOPX/155-212
E6VEN0_RHOPX/176-233
E6VHV0_RHOPX/146-203
E6VI51_RHOPX/178-235
E6VJN8_RHOPX/157-214
E6VLE9_RHOPX/246-301
E6VLG9_RHOPX/176-233
E6VPI0_RHOPX/142-199
E6VPN9_RHOPX/138-195
E6VQ14_RHOPX/175-232
E6VRC9_DESAO/357-413
E6VRQ5_DESAO/150-207
E6VYY6_DESAO/146-203
E6W1G5_DESIS/179-236
E6W753_DESIS/152-209
E6W9X2_PANSA/138-195
E6WA98_PANSA/184-241
E6WC43_PANSA/133-190
E6WCX3_PANSA/147-204
E6WDA0_PANSA/177-234
E6WDA3_PANSA/147-204
E6WDK5_PANSA/148-197
E6WDV3_PANSA/139-196
E6WG74_PANSA/148-205
E6WIU4_PANSA/833-890
E6WJ55_PANSA/174-231
E6WJ56_PANSA/172-229
E6WJ98_PANSA/170-226
E6WK63_PANSA/160-214
E6WLJ7_PANSA/88-143
E6WNF0_PANSA/147-204
E6WNZ9_PSEUU/152-208
E6WPC9_PSEUU/146-203
E6WQV4_PSEUU/148-205
E6WSR2_PSEUU/148-205
E6WTQ5_PSEUU/148-205
E6WUY3_PSEUU/150-207
E6WWI1_PSEUU/137-194
E6X5V2_CELAD/146-203
E6X5Y2_CELAD/149-206
E6X8S9_CELAD/161-217
E6XAX3_CELAD/877-932
E6XDG4_CELAD/857-907
E6XE04_CELAD/146-203
E6XH49_SHEP2/136-193
E6XHE9_SHEP2/146-203
E6XIL8_SHEP2/144-201
E6XIP5_SHEP2/136-193
E6XIR3_SHEP2/149-206
E6XKY6_SHEP2/203-260
E6XM91_SHEP2/153-210
E6XNU7_SHEP2/152-209
E6XPQ0_SHEP2/145-202
E6XQ46_SHEP2/188-242
E7A6G5_HAEIF/146-203
E7A8K7_HAEIF/16-49
E7AEB9_HAEIF/146-203
E7AFG3_HAEIF/16-49
E7AYF1_YERE1/148-205
E7AYF2_YERE1/148-205
E7AYF3_YERE1/148-205
E7B0C1_YERE1/148-205
E7B1G8_YERE1/173-230
E7B2M5_YERE1/136-193
E7B4K7_YERE1/80-136
E7B4Q3_YERE1/143-200
E7B4T0_YERE1/135-192
E7B568_YERE1/174-228
E7B5Q4_YERE1/146-203
E7B6B4_YERE1/146-203
E7B7P8_YERE1/160-217
E7B868_YERE1/836-893
E7B8X4_YERE1/136-193
E7B9L1_YERE1/155-208
E7B9L3_YERE1/155-204
E7B9Q3_YERE1/138-194
E7BA57_YERE1/130-186
E7BA66_YERE1/133-190
E7BA83_YERE1/178-234
E7BHS7_NEIMW/150-207
E7GBV4_9FIRM/140-197
E7GCN8_9FIRM/2-59
E7GDR2_9FIRM/152-198
E7GXQ6_STRAP/142-199
E7GXV0_STRAP/136-193
E7GZD4_STRAP/154-211
E7H069_9BURK/147-202
E7H0D5_9BURK/143-198
E7H0F8_9BURK/163-220
E7H0W2_9BURK/154-211
E7H168_9BURK/184-241
E7H1E7_9BURK/143-200
E7H1K4_9BURK/153-210
E7H272_9BURK/157-214
E7H2S1_9BURK/155-212
E7H331_9BURK/146-204
E7H372_9BURK/154-210
E7H3A3_9BURK/143-200
E7H3E7_9BURK/143-200
E7H3X5_9BURK/144-201
E7H434_9BURK/147-203
E7H4B6_9BURK/140-197
E7H4N8_9BURK/158-215
E7H4Z2_9BURK/153-209
E7H5E6_9BURK/143-200
E7H5F6_9BURK/143-196
E7H5L7_9BURK/156-213
E7H5P5_9BURK/198-246
E7H684_9BURK/148-205
E7H6Q6_ECOLX/24-77
E7H6S7_ECOLX/142-190
E7H7W1_ECOLX/132-189
E7H7W2_ECOLX/152-208
E7HAA4_ECOLX/140-197
E7HBK7_ECOLX/141-198
E7HE55_ECOLX/112-169
E7HFQ2_ECOLX/149-197
E7HFQ7_ECOLX/58-115
E7HHF3_ECOLX/833-890
E7HHP9_ECOLX/113-170
E7HHQ4_ECOLX/115-169
E7HHR2_ECOLX/139-196
E7HJI9_ECOLX/147-204
E7HK18_ECOLX/153-210
E7HLA2_ECOLX/130-187
E7HLD5_ECOLX/177-234
E7HLD9_ECOLX/147-204
E7HMT3_ECOLX/151-208
E7HMW0_ECOLX/148-205
E7HNE0_ECOLX/153-210
E7HPJ6_ECOLX/83-140
E7HPQ8_ECOLX/152-208
E7HPQ9_ECOLX/132-175
E7HR60_ECOLX/833-890
E7HRG5_ECOLX/104-161
E7HRH1_ECOLX/111-165
E7HRX8_ECOLX/1-43
E7HSC6_ECOLX/153-210
E7HSJ6_ECOLX/141-198
E7HU09_ECOLX/151-208
E7HU34_ECOLX/148-205
E7HW24_ECOLX/84-141
E7HWC8_ECOLX/147-204
E7HX03_ECOLX/135-192
E7HXP9_ECOLX/24-77
E7HXS1_ECOLX/142-190
E7HYL8_ECOLX/56-104
E7I219_ECOLX/135-192
E7I249_ECOLX/177-234
E7I252_ECOLX/95-152
E7I4I7_ECOLX/127-184
E7I5B9_ECOLX/86-143
E7I5G4_ECOLX/177-234
E7I5G6_ECOLX/93-150
E7I6V5_ECOLX/833-890
E7I751_ECOLX/104-161
E7I757_ECOLX/115-169
E7I770_ECOLX/139-196
E7I852_ECOLX/135-192
E7IBT2_ECOLX/153-210
E7ICF5_ECOLX/151-208
E7ICI5_ECOLX/145-202
E7IE31_ECOLX/135-191
E7IE32_ECOLX/132-189
E7IEZ5_ECOLX/126-174
E7IGB1_ECOLX/147-204
E7IHI8_ECOLX/141-198
E7IJY5_ECOLX/135-192
E7IK22_ECOLX/177-234
E7IK25_ECOLX/95-152
E7ILV2_ECOLX/111-159
E7ILW1_ECOLX/58-115
E7INM4_ECOLX/139-196
E7IP87_ECOLX/749-806
E7IPI7_ECOLX/115-169
E7IPJ3_ECOLX/104-161
E7IPU1_ECOLX/833-890
E7IRM7_ECOLX/24-77
E7IS88_ECOLX/147-204
E7ISZ0_ECOLX/135-192
E7IUF6_ECOLX/141-198
E7IVN3_ECOLX/148-205
E7IVQ9_ECOLX/140-197
E7IXU3_ECOLX/152-208
E7IXU4_ECOLX/100-157
E7IZ36_ECOLX/153-210
E7J0E9_ECOLX/177-234
E7J0F1_ECOLX/91-148
E7J2D4_ECOLX/153-210
E7J308_ECOLX/127-184
E7J471_ECOLX/147-204
E7J4X3_ECOLX/142-190
E7J5P2_ECOLX/141-198
E7J626_ECOLX/148-205
E7J652_ECOLX/151-208
E7J6F9_ECOLX/23-77
E7J6U5_ECOLX/135-192
E7J852_ECOLX/111-159
E7J862_ECOLX/82-139
E7J870_ECOLX/93-149
E7J9L5_ECOLX/104-161
E7J9M0_ECOLX/115-169
E7J9M8_ECOLX/139-196
E7JA03_ECOLX/833-890
E7JAL5_ECOLX/135-192
E7JCK7_ECOLX/152-208
E7JCK8_ECOLX/132-189
E7JEW3_ECOLX/126-174
E7JEY5_ECOLX/133-185
E7JEZ2_ECOLX/23-77
E7JGX1_ECOLX/153-210
E7JIZ5_ECOLX/132-189
E7JIZ6_ECOLX/152-208
E7JK06_ECOLX/135-192
E7JKK8_ECOLX/135-192
E7JLC3_ECOLX/111-165
E7JLD8_ECOLX/104-161
E7JLM0_ECOLX/833-890
E7JNW9_ECOLX/141-198
E7JPB7_ECOLX/148-205
E7JPE3_ECOLX/151-208
E7JQM3_ECOLX/153-210
E7JSM3_ECOLX/95-152
E7JSM5_ECOLX/177-234
E7JSQ9_ECOLX/135-192
E7JV28_SHISO/141-198
E7JVC6_SHISO/148-205
E7JVF3_SHISO/151-208
E7JW78_SHISO/1-45
E7JWQ9_SHISO/153-210
E7K0X0_SHISO/124-181
E7K2V7_SHISO/51-107
E7K2V8_SHISO/132-189
E7K4B6_SHISO/79-136
E7K4T8_SHISO/177-234
E7K4U0_SHISO/95-152
E7K639_SHISO/833-890
E7K6F9_SHISO/135-192
E7K6I5_SHISO/104-161
E7K6J0_SHISO/111-165
E7K7R0_SHISO/1-41
E7K8B4_SHISO/131-188
E7M2G1_9BACL/151-208
E7M331_9BACL/144-201
E7M3E4_9BACL/10-67
E7M5L9_9BACL/165-222
E7M5U6_9BACL/148-204
E7M7W9_9BACL/808-864
E7M936_9BACL/146-203
E7M9E6_9BACL/145-202
E7M9P1_9BACL/155-212
E7MED6_STAAU/137-194
E7MF52_STAAU/19-66
E7MFD1_STAAU/144-201
E7MHF0_STAAU/69-116
E7MI85_STAAU/152-209
E7MIG2_STAAU/145-202
E7MSE4_STAAU/144-201
E7MTP7_STAAU/137-194
E7MWL1_STAAU/132-179
E7MWR7_STAAU/145-202
E7MWX4_STAAU/19-66
E7MYJ0_STAAU/152-209
E7N200_9FIRM/157-214
E7N541_9FIRM/149-206
E7N5K7_9ACTO/163-219
E7N5P0_9ACTO/155-212
E7N7K9_9ACTO/138-195
E7N7L4_9ACTO/140-197
E7N7U8_9ACTO/162-219
E7N828_9ACTO/181-238
E7N908_9ACTO/148-205
E7N9Q9_9ACTO/89-146
E7NAS6_9ACTO/156-213
E7NAX4_9ACTO/98-155
E7NAY0_9ACTO/181-237
E7NCH0_9ACTO/185-242
E7NCN1_9ACTO/168-224
E7NCX3_9ACTO/165-222
E7NDD7_9ACTO/172-229
E7NE56_9ACTO/163-220
E7NSF2_TREPH/141-198
E7NUP1_TREPH/316-373
E7NUZ0_TREPH/154-211
E7P0R9_PSESG/146-203
E7P1Y6_PSESG/145-202
E7P2E2_PSESG/7-64
E7P2S5_PSESG/126-183
E7P3R7_PSESG/151-207
E7P409_PSESG/21-78
E7P572_PSESG/128-184
E7P5I2_PSESG/147-204
E7P7F2_PSESG/154-209
E7P7R5_PSESG/177-233
E7P8T4_PSESG/149-206
E7P923_PSESG/157-214
E7PA76_PSESG/190-246
E7PA79_PSESG/144-201
E7PAD8_PSESG/14-71
E7PAM4_PSESG/185-242
E7PCV9_PSESG/148-205
E7PDK1_PSESG/134-191
E7PEW7_PSESG/146-203
E7PGB7_PSESG/148-205
E7PIZ1_PSESG/185-242
E7PJ77_PSESG/6-46
E7PJX6_PSESG/144-201
E7PJX9_PSESG/190-246
E7PLA0_PSESG/157-214
E7PLI8_PSESG/149-206
E7PLZ2_PSESG/177-233
E7PMI2_PSESG/151-207
E7PMS4_PSESG/21-78
E7PPB0_PSESG/147-204
E7PPI1_PSESG/146-202
E7PR36_PSESG/154-209
E7PRU6_PSESG/170-227
E7PSI1_PSESG/7-64
E7PSV9_PSESG/145-184
E7PUC8_PSESG/194-251
E7PW81_STRDY/145-202
E7REE0_9BACL/145-202
E7RGG1_9BACL/144-201
E7RH20_9BACL/145-202
E7RIB6_9BACL/159-215
E7RL21_9BACL/135-192
E7RNM2_9BACT/143-200
E7RS37_9BACT/135-192
E7RST4_9BACT/248-305
E7RTG6_9BACT/268-325
E7RTN6_9BURK/173-230
E7RTN7_9BURK/172-229
E7RU35_9BURK/192-248
E7RW62_9BURK/162-219
E7RYL1_9BURK/166-223
E7S6A8_STRAG/149-206
E7S6B9_STRAG/133-190
E7S7J1_9STRE/136-193
E7S842_9STRE/154-211
E7SD16_9STRE/143-200
E7SE09_SHIDY/151-208
E7SE34_SHIDY/148-205
E7SGH0_SHIDY/153-210
E7SH64_SHIDY/177-234
E7SH67_SHIDY/147-204
E7SIT3_SHIDY/833-890
E7SIV6_SHIDY/135-192
E7SJ33_SHIDY/85-142
E7SKT0_SHIDY/51-107
E7SNU8_SHIDY/119-170
E7SNW9_SHIDY/135-192
E7SP17_SHIDY/126-174
E7SP94_SHIDY/141-198
E7SQT1_SHIDY/104-161
E7SQT6_SHIDY/115-169
E7SRM9_SHIBO/135-192
E7SS57_SHIBO/139-196
E7STY6_SHIBO/738-795
E7SUB9_SHIBO/153-210
E7SY86_SHIBO/141-198
E7SZ33_SHIBO/147-204
E7SZC1_SHIBO/135-192
E7T1B8_SHIBO/104-161
E7T1C3_SHIBO/115-169
E7T1H5_SHIBO/152-208
E7T2U4_SHIBO/148-205
E7T2W9_SHIBO/151-208
E7T3F5_SHIBO/127-184
E7T4G9_SHIBO/177-234
E7T4H1_SHIBO/147-204
E7T4J1_SHIBO/141-198
E7TBG0_SHIFL/833-890
E7TBH4_SHIFL/151-208
E7TBJ7_SHIFL/148-205
E7TC93_SHIFL/153-210
E7TCI0_SHIFL/135-192
E7TDC2_SHIFL/126-174
E7TDE2_SHIFL/141-198
E7TEN7_SHIFL/95-152
E7TEP0_SHIFL/96-153
E7TFD4_SHIFL/135-192
E7TI52_SHIFL/139-196
E7TI60_SHIFL/115-169
E7TI65_SHIFL/104-161
E7TIJ6_SHIFL/152-208
E7TK83_ECO57/147-204
E7TL04_ECO57/143-200
E7TME0_ECO57/24-77
E7TMF1_ECO57/63-115
E7TMI1_ECO57/126-174
E7TML6_ECO57/141-198
E7TN18_ECO57/148-205
E7TN42_ECO57/151-208
E7TNL8_ECO57/135-192
E7TNQ6_ECO57/147-204
E7TNR0_ECO57/177-234
E7TPW1_ECO57/139-196
E7TPX0_ECO57/115-169
E7TQ50_ECO57/113-170
E7TR70_ECO57/833-890
E7TRM0_ECO57/100-157
E7TRM1_ECO57/152-208
E7TSU9_ECO57/135-192
E7TV29_ECO57/153-210
E7TW63_ECO57/111-159
E7TWH2_ECO57/145-202
E7TWI0_ECO57/93-149
E7TZT1_ECO57/153-210
E7U1G7_ECOLX/833-890
E7U1J7_ECOLX/23-77
E7U1M1_ECOLX/126-174
E7U3S1_ECOLX/153-210
E7U431_ECOLX/141-198
E7U532_ECOLX/151-208
E7U555_ECOLX/148-205
E7U653_ECOLX/153-210
E7U761_ECOLX/152-208
E7U762_ECOLX/150-207
E7U9H4_ECOLX/86-143
E7U9L0_ECOLX/177-234
E7U9L2_ECOLX/147-204
E7UAW1_ECOLX/135-192
E7UBF1_ECOLX/139-196
[truncated: 136,386 more chars]
