# Supplementary material for: Contact prediction is hardest for the most informative contacts, but improves with the incorporation of contact potentials
Source: PLoS One. 2018 Jun 28;13(6):e0199585. doi: 10.1371/journal.pone.0199585 (PMC6023208; doi:10.1371/journal.pone.0199585)
Supplement: S1 Data — Each file in the ‘alignments’ directory herein corresponds to a protein family’s alignment and contains the accession number and sequence range of each sequence in the alignment. (TAR.GZ) [file pone.0199585.s001.tar.gz › alignments/TrmB]

A0B7K3_METTP/20-93
A0B9S5_METTP/16-83
A0JUH7_ARTS2/154-215
A0KD42_BURCH/11-78
A0RAH4_BACAH/8-76
A0RCA7_BACAH/8-75
A0RKK4_BACAH/2-71
A0RVT7_CENSY/11-78
A0RWC8_CENSY/11-78
A1R4Q6_ARTAT/154-215
A1RTA0_PYRIL/8-76
A1RTY3_PYRIL/243-308
A1RV17_PYRIL/6-61
A1RWA0_THEPD/22-89
A1RZC2_THEPD/14-82
A1S0G7_THEPD/10-77
A1S0H7_THEPD/17-84
A1S0K6_THEPD/12-79
A1VB87_DESVV/7-74
A1VGM0_DESVV/81-127
A2BIX3_HYPBU/38-111
A2BM82_HYPBU/28-103
A2PCU0_VIBCH/27-94
A2SD66_METPP/230-282
A2SQR5_METLZ/10-77
A2SRH7_METLZ/14-81
A2SRP1_METLZ/18-85
A2SS51_METLZ/8-76
A2SSU9_METLZ/149-207
A2W5D2_9BURK/11-78
A3CSP2_METMJ/9-76
A3CSS0_METMJ/15-82
A3CU55_METMJ/3-60
A3CUU0_METMJ/8-75
A3DKN9_STAMF/14-81
A3DKW7_STAMF/27-84
A3DLC2_STAMF/146-207
A3IC01_9BACI/8-76
A3MT14_PYRCJ/248-311
A3MTR4_PYRCJ/4-61
A3MWN8_PYRCJ/8-76
A3PQS9_RHOS1/14-81
A3TQG9_9MICO/49-121
A3UXV5_VIBSP/8-75
A3VLL2_9RHOB/51-120
A3XXL9_9VIBR/8-75
A3YD17_9GAMM/6-74
A4BJZ4_9GAMM/7-75
A4BTK4_9GAMM/7-75
A4FX69_METM5/18-89
A4FXU0_METM5/19-93
A4FYJ8_METM5/22-90
A4FYU8_METM5/143-204
A4J9J7_DESRM/6-74
A4JEX8_BURVG/11-78
A4WI47_PYRAR/2-67
A4WJG9_PYRAR/6-64
A4WJY6_PYRAR/134-187
A4WLU4_PYRAR/8-76
A4WMT4_PYRAR/6-61
A4X4Y0_SALTO/2-65
A4XL98_CALS8/1-55
A4YGP3_METS5/20-98
A4YH16_METS5/19-93
A4YH19_METS5/22-97
A4YIB5_METS5/25-100
A4YIR2_METS5/16-92
A4YIT2_METS5/1-56
A4YIW9_METS5/17-84
A5GXX7_SULSF/483-547
A5UN72_METS3/9-76
A5UQI6_ROSS1/7-75
A5YS81_9EURY/52-120
A5YSZ6_9EURY/51-125
A6AHS3_VIBCH/8-75
A6BEF7_9FIRM/13-81
A6DHZ5_9BACT/8-76
A6E6N7_9SPHI/17-88
A6LVL2_CLOB8/30-97
A6UN57_METVS/19-93
A6UPB1_METVS/18-89
A6USC4_METVS/21-89
A6USV1_METVS/153-211
A6UUI8_META3/79-147
A6UUV7_META3/418-483
A6UUY9_META3/19-93
A6VFJ8_METM7/19-93
A6VG45_METM7/18-89
A6VJH9_METM7/142-204
A6VJT4_METM7/22-90
A6W3S6_MARMS/6-74
A7AZ26_RUMGN/10-77
A7GUJ7_BACCN/2-71
A7HML2_FERNB/2-59
A7I734_METB6/12-79
A7IAR5_METB6/14-81
A7IFM2_XANP2/7-74
A7NFP5_ROSCS/7-75
A7U0T0_9EURY/15-81
A7Z7Q8_BACA2/8-73
A8AAE0_IGNH4/11-70
A8ABL7_IGNH4/131-190
A8L0B0_FRASN/416-477
A8MA64_CALMQ/24-101
A8MA70_CALMQ/10-78
A8MA98_CALMQ/60-123
A8MCD6_CALMQ/1-66
A8ME09_CALMQ/15-82
A8SK81_9FIRM/314-374
A9A153_NITMS/11-78
A9A1D7_NITMS/29-85
A9A4B2_NITMS/38-105
A9A4K9_NITMS/11-78
A9A5P3_NITMS/6-62
A9A695_METM6/22-90
A9AAK6_METM6/18-89
A9AB36_METM6/19-93
A9B1V9_HERA2/10-77
A9NG87_ACHLI/8-75
A9VH97_BACWK/8-76
A9VNI6_BACWK/8-75
A9VP21_BACWK/2-71
A9WBX3_CHLAA/10-78
A9WFY8_CHLAA/9-67
A9WGC2_CHLAA/9-77
B0AMN2_BACAN/8-75
B0ARW3_BACAN/2-71
B0ATZ2_BACAN/8-76
B0CAT6_ACAM1/10-78
B0G5A2_9FIRM/16-84
B0K1T9_THEPX/300-362
B0K9V6_THEP3/302-362
B0MEI9_9FIRM/36-103
B0MF89_9FIRM/17-72
B0NB29_EUBSP/1-68
B0NXU2_9CLOT/7-74
B0Q1D1_BACAN/8-75
B0Q1R9_BACAN/8-76
B0Q4R7_BACAN/2-71
B0QFH8_BACAN/8-75
B0QKL3_BACAN/2-71
B0QM24_BACAN/8-76
B0R5M4_HALS3/23-89
B0R6K6_HALS3/4-71
B0R6M1_HALS3/4-72
B0R8P8_HALS3/19-94
B0R8Q6_HALS3/44-103
B0R8Z5_HALS3/28-87
B0R9E3_HALS3/28-87
B0RA52_HALS3/26-87
B0RA66_HALS3/19-94
B1BPP0_CLOPE/11-78
B1BW19_CLOPE/9-78
B1EY64_BACAN/8-75
B1EZX7_BACAN/2-71
B1F2H1_BACAN/8-76
B1GFB5_BACAN/2-71
B1GFY8_BACAN/8-75
B1GJZ3_BACAN/8-76
B1HPA4_LYSSC/8-76
B1L6E2_KORCO/13-81
B1RA83_CLOPE/11-78
B1RAD2_CLOPE/7-76
B1UMG6_BACAN/8-75
B1UR42_BACAN/2-71
B1UTX4_BACAN/8-76
B1VVL1_STRGG/2-69
B1Y9E1_THENV/8-76
B1YCU7_THENV/5-66
B2AKE6_CUPTR/91-134
B3J465_BACAN/8-75
B3J505_BACAN/8-76
B3J6V6_BACAN/2-71
B3QKN4_RHOPT/18-85
B3W888_LACCB/9-76
B3YQQ9_BACCE/2-71
B3YS01_BACCE/8-75
B3YWL0_BACCE/8-76
B3Z2W4_BACCE/8-76
B3ZBU5_BACCE/2-71
B3ZLT2_BACCE/8-76
B3ZP75_BACCE/8-75
B3ZWH4_BACCE/2-71
B4VXD3_9CYAN/322-388
B5CR33_9FIRM/25-92
B5CT47_9FIRM/8-64
B5EU96_VIBFM/129-182
B5GUB9_STRCL/25-92
B5GVD0_STRCL/2-69
B5H393_STRCL/2-68
B5H6J7_STRPR/2-69
B5I9M5_ACIB4/16-84
B5IAF0_ACIB4/7-76
B5IBY0_ACIB4/16-84
B5IFH4_ACIB4/15-82
B5UK25_BACCE/8-76
B5UPJ3_BACCE/2-71
B5URE8_BACCE/8-75
B5V390_BACCE/8-75
B5V7F1_BACCE/2-71
B5XJD0_STRPZ/107-155
B6YTD0_THEON/10-78
B6YUM9_THEON/250-313
B6YV59_THEON/10-77
B6YW45_THEON/11-84
B7A9N7_THEAQ/12-73
B7HD36_BACC4/2-71
B7HFS2_BACC4/8-76
B7HI82_BACC4/8-75
B7HLX4_BACC7/8-75
B7HV12_BACC7/2-71
B7HYL0_BACC7/8-76
B7IJB1_BACC2/8-76
B7INS9_BACC2/2-71
B7IQD9_BACC2/8-75
B7JCM8_BACC0/8-76
B7JEH1_BACC0/2-71
B7JIP0_BACC0/8-75
B7M2E3_ECO8A/23-90
B7QZP5_9EURY/10-77
B7R0B2_9EURY/18-84
B7R0N8_9EURY/14-87
B7R1X6_9EURY/10-78
B7R9S7_9THEO/300-362
B7S270_9GAMM/6-74
B7VK56_VIBSL/8-75
B8D2J4_HALOH/12-79
B8D4S9_DESK1/140-208
B8D5R6_DESK1/2-62
B8DPQ9_DESVM/7-77
B8G5A2_CHLAD/9-77
B8G5V3_CHLAD/10-78
B8GF77_METPE/10-76
B8GHD5_METPE/17-84
B8GHK9_METPE/11-78
B8GJ82_METPE/12-79
B8I698_CLOCE/7-74
B8K5Y5_VIBPA/4-71
B8KVF8_9GAMM/848-914
B9AE37_METSM/9-76
B9IS93_BACCQ/8-76
B9J3L6_BACCQ/2-71
B9JQF3_AGRRK/36-90
B9KVL7_RHOSK/14-81
B9LAY9_CHLSY/11-67
B9LAZ3_CHLSY/9-67
B9LG33_CHLSY/10-78
B9LL19_CHLSY/1-68
B9LMG1_HALLT/71-139
B9LMT3_HALLT/9-76
B9LP32_HALLT/14-80
B9LQE8_HALLT/21-74
B9LR67_HALLT/19-94
B9LRX7_HALLT/4-72
B9LT88_HALLT/10-77
B9LTL1_HALLT/10-78
B9LU60_HALLT/4-72
B9LU82_HALLT/21-95
B9LVS6_HALLT/28-87
B9LVV4_HALLT/30-89
B9M206_GEOSF/9-46
B9XI17_9BACT/190-250
C0C1U1_9CLOT/7-76
C0C3Y6_9CLOT/15-83
C0CZU6_9CLOT/18-65
C0ETG9_9FIRM/6-74
C0QD51_DESAH/7-72
C0X227_ENTFA/8-75
C0Z602_BREBN/8-75
C0Z8L8_BREBN/6-64
C0ZA95_BREBN/2-71
C0ZD11_BREBN/5-72
C1D0Q3_DEIDV/7-74
C1ENV5_BACC3/8-75
C1EYB2_BACC3/2-71
C1EZV0_BACC3/8-76
C1I7W7_9CLOT/6-67
C2DEK4_ENTFA/8-75
C2EJL5_9LACO/8-75
C2H0T5_ENTFA/8-75
C2IAE6_VIBCH/36-103
C2IPP1_VIBCH/36-103
C2KBZ6_9LACO/355-416
C2KCK3_9LACO/355-418
C2MIZ3_BACCE/8-75
C2MUD7_BACCE/2-71
C2MX03_BACCE/8-76
C2MZ29_BACCE/8-75
C2N8P2_BACCE/2-71
C2NFS6_BACCE/8-75
C2NQ00_BACCE/2-71
C2NV21_BACCE/4-72
C2NX26_BACCE/8-75
C2P5W2_BACCE/2-71
C2PB63_BACCE/4-72
C2PD46_BACCE/8-75
C2PMD5_BACCE/2-71
C2PU68_BACCE/8-75
C2Q2X1_BACCE/2-71
C2QA69_BACCE/8-75
C2QJB8_BACCE/2-71
C2QP55_BACCE/4-72
C2QR71_BACCE/8-75
C2R0E2_BACCE/2-71
C2R470_BACCE/4-72
C2R6A4_BACCE/8-75
C2RFD3_BACCE/2-71
C2RJA0_BACCE/4-72
C2RLA3_BACCE/8-75
C2RV69_BACCE/2-71
C2RZV8_BACCE/1-66
C2S1X6_BACCE/8-75
C2SB22_BACCE/2-71
C2SG51_BACCE/4-72
C2SI83_BACCE/8-75
C2SS98_BACCE/2-71
C2SX34_BACCE/8-76
C2SZ52_BACCE/8-75
C2T833_BACCE/2-71
C2TCK7_BACCE/4-72
C2TEQ8_BACCE/8-75
C2TNU0_BACCE/2-71
C2TVG5_BACCE/25-92
C2U4N2_BACCE/2-71
C2UA40_BACCE/4-72
C2UC22_BACCE/8-75
C2UKY6_BACCE/2-71
C2UTI9_BACCE/25-92
C2V2M2_BACCE/2-71
C2V9Y6_BACCE/25-92
C2VIY6_BACCE/2-71
C2VPU0_BACCE/4-72
C2VRJ4_BACCE/8-75
C2W143_BACCE/2-71
C2WA82_BACCE/5-72
C2WE08_BACCE/2-71
C2WIN4_BACCE/4-72
C2WKM1_BACCE/8-75
C2WUT7_BACCE/2-71
C2X3Y0_BACCE/2-71
C2X4S3_BACCE/8-75
C2X7Y8_BACCE/8-76
C2XA02_BACCE/8-75
C2XIU1_BACCE/2-71
C2XS70_BACCE/8-75
C2Y1A4_BACCE/2-71
C2Y6U9_BACCE/4-72
C2Y8W3_BACCE/8-75
C2YHI4_BACCE/2-71
C2YPT9_BACCE/8-75
C2YYL8_BACCE/2-71
C2Z407_BACCE/1-66
C2Z629_BACCE/8-75
C2ZEW2_BACCE/2-71
C2ZMR5_BACCE/8-75
C2ZWG0_BACCE/2-71
C3A247_BACMY/4-72
C3A453_BACMY/8-75
C3ACW6_BACMY/2-71
C3AJZ4_BACMY/8-75
C3AKK5_BACMY/8-76
C3ASN0_BACMY/2-71
C3AUF5_BACMY/5-72
C3B1U7_BACMY/8-75
C3B2I0_BACMY/8-76
C3B5U5_BACMY/5-72
C3BA36_BACMY/2-71
C3BIL3_9BACI/8-75
C3BJC6_9BACI/8-76
C3BMS9_9BACI/5-72
C3BS07_9BACI/2-71
C3BYE8_BACTU/4-72
C3C0I3_BACTU/8-75
C3CA14_BACTU/2-71
C3CEY2_BACTU/4-72
C3CGY9_BACTU/8-75
C3CRD2_BACTU/2-71
C3CXU6_BACTU/4-72
C3CZU5_BACTU/8-75
C3D977_BACTU/2-71
C3DCM9_BACTU/8-75
C3DG31_BACTS/8-76
C3DI27_BACTS/8-75
C3DSE4_BACTS/2-71
C3DZR8_BACTU/4-72
C3E1V5_BACTU/8-75
C3EAG2_BACTU/2-71
C3EGY3_BACTK/4-72
C3EJ05_BACTK/8-75
C3ESP3_BACTK/2-71
C3EXT9_BACTU/4-72
C3EZT4_BACTU/8-75
C3F977_BACTU/2-71
C3FBX9_BACTU/8-75
C3FGD1_BACTB/4-72
C3FIC3_BACTB/8-75
C3FSK9_BACTB/2-71
C3FUM5_BACTB/8-75
C3FZ55_BACTU/4-72
C3G0V9_BACTU/8-75
C3GA89_BACTU/2-71
C3GH01_BACTU/8-75
C3GR56_BACTU/2-71
C3GTG6_BACTU/4-72
C3GX95_BACTU/8-76
C3GZ74_BACTU/8-75
C3H8B8_BACTU/2-71
C3HEK1_BACTU/1-66
C3HGM5_BACTU/8-75
C3HQU7_BACTU/2-71
C3HWJ5_BACTU/4-72
C3HYL1_BACTU/8-75
C3I8D5_BACTU/2-71
C3IFL2_BACTU/4-72
C3IHP9_BACTU/8-75
C3IRD6_BACTU/2-71
C3IW66_BACTU/4-72
C3L7M5_BACAC/8-75
C3LD75_BACAC/2-71
C3LDY8_BACAC/8-76
C3MIY0_SULIL/1-48
C3MIY9_SULIL/1-69
C3MJ89_SULIL/2-62
C3MJR7_SULIL/26-101
C3MKS0_SULIL/21-94
C3MNR7_SULIL/9-76
C3MPB1_SULIL/12-89
C3MPB4_SULIL/22-97
C3MPC1_SULIL/19-105
C3MPZ1_SULIL/461-527
C3MQV8_SULIL/16-92
C3MQZ3_SULIL/16-84
C3MR37_SULIL/462-528
C3MUB8_SULIM/21-94
C3MVQ4_SULIM/9-76
C3MWU6_SULIM/16-92
C3MWY1_SULIM/16-84
C3MXX2_SULIM/12-89
C3MXX5_SULIM/22-97
C3MXY2_SULIM/19-105
C3MYY1_SULIM/2-62
C3MZ25_SULIM/26-101
C3N029_SULIA/2-62
C3N074_SULIA/26-101
C3N1A6_SULIA/21-94
C3N3C4_SULIA/9-76
C3N4Z3_SULIA/12-89
C3N4Z6_SULIA/22-97
C3N503_SULIA/19-105
C3N5Z8_SULIA/1-68
C3N6L3_SULIA/16-92
C3N6P8_SULIA/16-84
C3N6Q8_SULIY/15-73
C3N6S1_SULIY/1-52
C3N701_SULIY/16-92
C3N761_SULIY/16-84
C3N8P4_SULIY/2-62
C3N8U0_SULIY/26-101
C3N996_SULIY/21-94
C3NDJ0_SULIY/12-89
C3NDJ3_SULIY/22-97
C3NDK0_SULIY/19-105
C3NE13_SULIY/503-569
C3NGH4_SULIN/16-84
C3NGL0_SULIN/16-92
C3NI51_SULIN/19-105
C3NI58_SULIN/22-97
C3NI61_SULIN/12-89
C3NK94_SULIN/9-76
C3NMM8_SULIN/26-101
C3NMS4_SULIN/2-62
C3NMW5_SULIN/21-94
C3NN97_SULIN/15-73
C3P1U4_BACAA/20-88
C3P6G9_BACAA/8-75
C3PDP6_BACAA/2-71
C3WAF6_FUSMR/13-80
C3WGK6_9FUSO/378-437
C4GCV5_9FIRM/386-450
C4KGJ6_SULIK/12-89
C4KGJ9_SULIK/22-97
C4KGK6_SULIK/19-105
C4KH83_SULIK/479-544
C4KI84_SULIK/16-92
C4KIB9_SULIK/16-84
C4KJ69_SULIK/2-62
C4KJB3_SULIK/26-101
C4KK47_SULIK/505-571
C4KKU9_SULIK/21-94
C4XME9_DESMR/7-74
C5A4D8_THEGJ/10-77
C5A539_THEGJ/20-88
C5A588_THEGJ/12-82
C5A5I3_THEGJ/14-87
C5A6Z8_THEGJ/10-70
C5A748_THEGJ/10-77
C5A7G8_THEGJ/10-78
C5BUX3_BEUC1/2-68
C5FAS2_LACPA/9-76
C6A0Q7_THESM/214-278
C6A1D3_THESM/11-78
C6A1J5_THESM/13-81
C6A2R8_THESM/12-82
C6A540_THESM/10-77
C6A583_THESM/27-93
C6A5D5_THESM/10-77
C6A5H5_THESM/12-84
C6JC20_9FIRM/3-58
C6JNU6_FUSVA/8-75
C6PVN1_9CLOT/10-79
C7CXE5_ENTFA/8-75
C7DGB2_9EURY/7-75
C7GZ07_9FIRM/16-90
C7HW56_9FIRM/418-482
C7IPE1_THEET/301-362
C7MZN4_SACVD/10-69
C7NM51_HALUD/24-86
C7NMI2_HALUD/31-91
C7NNC3_HALUD/10-77
C7NP28_HALUD/13-81
C7NPG1_HALUD/10-77
C7NQA4_HALUD/30-89
C7NQT5_HALUD/50-108
C7NRF4_HALUD/44-112
C7NRQ1_HALUD/20-94
C7NSZ1_HALUD/23-90
C7NT29_HALUD/51-125
C7NT64_HALUD/9-77
C7NUA5_HALUD/19-94
C7NVF6_HALUD/34-93
C7NVM9_HALUD/10-77
C7NVS9_HALMD/16-84
C7NW10_HALMD/21-88
C7NWV6_HALMD/4-71
C7NWY0_HALMD/10-78
C7NXB9_HALMD/66-134
C7NXE1_HALMD/10-77
C7NXE9_HALMD/14-81
C7P004_HALMD/25-99
C7P0K9_HALMD/10-78
C7P3M4_HALMD/4-72
C7P580_HALMD/15-90
C7P5K8_METFA/397-461
C7P837_METFA/19-93
C7P8R1_METFA/19-92
C7P9R0_METFA/118-171
C7PXX6_CATAD/12-79
C7QIK4_CATAD/12-79
C7UDP0_ENTFA/8-75
C7UKN6_ENTFA/8-75
C7UTL9_ENTFA/8-75
C7V8S5_ENTFA/8-75
C7VKR7_ENTFA/8-75
C7WGI0_ENTFA/8-75
C7WVQ1_ENTFA/8-75
C7XH81_9LACO/355-418
C7XHP7_9LACO/355-416
C7Y2B6_9LACO/355-418
C7YDT3_ENTFA/8-75
C8TT93_ECO26/8-75
C8UBW6_ECO1A/8-75
C8WIM5_EGGLE/304-363
C9A7B0_ENTCA/17-72
C9BN91_ENTFC/8-75
C9KZW2_9BACE/11-76
C9PL82_VIBFU/16-83
C9REQ8_METVM/18-91
C9RGR0_METVM/19-93
C9RGR7_METVM/418-484
C9XQ76_CLODC/8-75
C9YJN8_CLODR/19-68
C9YQK2_CLODR/8-75
C9ZDN2_STRSW/4-78
D0DDA9_9RHOB/8-76
D0DEP4_9LACO/355-416
D0DF20_9LACO/355-418
D0GNV3_9FUSO/7-76
D0KID7_PECWW/1-62
D0KN39_SULS9/21-94
D0KPX0_SULS9/9-76
D0KRA6_SULS9/26-101
D0KSB4_SULS9/17-84
D0KSF0_SULS9/16-92
D0KSP2_SULS9/15-73
D0KSP9_SULS9/1-67
D0KSS5_SULS9/10-71
D0KU61_SULS9/19-105
D0KU68_SULS9/22-97
D0KU71_SULS9/12-89
D0WHH2_9ACTN/195-252
D1AJE9_SEBTE/7-76
D1AYT1_STRM9/10-79
D1J9Y2_9ARCH/7-74
D1JAK4_9ARCH/28-98
D1JBP5_9ARCH/106-165
D1JC52_9ARCH/7-73
D1JC56_9ARCH/7-73
D1JF09_9ARCH/3-71
D1JI15_9ARCH/30-97
D1MPW4_BACAN/4-72
D1N689_9BACT/261-318
D1N9V7_9BACT/7-75
D1VS21_9FIRM/378-437
D1XP00_9ACTO/2-69
D1YUQ2_METPS/11-84
D1YV57_METPS/12-79
D1YVP2_METPS/13-80
D1YVV2_METPS/24-92
D1YXF5_METPS/11-78
D1YXZ5_METPS/12-79
D1YYC6_METPS/11-78
D2ASL4_STRRD/7-74
D2AW71_STRRD/8-78
D2AXB4_STRRD/2-74
D2AZW7_STRRD/2-68
D2BBW4_STRRD/7-72
D2EEF8_9EURY/13-81
D2NQ58_ROTMD/426-490
D2PBY3_SULID/15-73
D2PC14_SULID/10-70
D2PCZ0_SULID/16-92
D2PD25_SULID/16-84
D2PDP1_SULID/1-68
D2PEA1_SULID/2-62
D2PET0_SULID/26-101
D2PF93_SULID/21-94
D2PGY9_SULID/9-76
D2PJF1_SULID/12-89
D2PJF4_SULID/22-97
D2PJG1_SULID/19-105
D2PK35_SULID/473-539
D2PK97_SULID/5-68
D2PM50_KRIFD/1-69
D2PQK9_KRIFD/7-69
D2PUN0_KRIFD/12-79
D2PW14_KRIFD/10-77
D2REJ3_ARCPA/30-94
D2RF69_ARCPA/12-83
D2RGV5_ARCPA/7-73
D2RHC6_ARCPA/40-114
D2RI16_ARCPA/15-88
D2RP74_HALTV/15-71
D2RSG5_HALTV/15-81
D2RSR0_HALTV/17-84
D2RT94_HALTV/68-136
D2RU23_HALTV/3-70
D2RUS8_HALTV/24-98
D2RVM4_HALTV/4-72
D2RW97_HALTV/158-215
D2RWM1_HALTV/10-78
D2RWW4_HALTV/52-122
D2RX35_HALTV/14-81
D2RX95_HALTV/18-71
D2RXK9_HALTV/12-79
D2S0D8_HALTV/19-94
D2S0M6_HALTV/16-84
D2S0N5_HALTV/10-78
D2S165_HALTV/19-94
D2S1T7_HALTV/28-87
D2S1Y8_HALTV/20-80
D2S205_HALTV/14-81
D2S2P5_HALTV/17-84
D2S2R4_HALTV/11-78
D2Z5B3_9BACT/134-203
D2ZQG7_METSM/9-76
D3AQ16_9CLOT/1-42
D3DZ62_METRM/112-176
D3E0Z8_METRM/8-75
D3ECY0_GEOS4/8-75
D3FYX1_BACPE/2-71
D3FZS7_BACPE/350-401
D3LXX2_9ACTO/156-222
D3PB21_DEFDS/425-486
D3PTQ4_MEIRD/276-336
D3PVQ2_STANL/2-69
D3R0B1_CLOB3/7-75
D3RXP8_FERPA/13-85
D3RZL0_FERPA/11-78
D3RZU6_FERPA/146-206
D3S0K5_FERPA/4-70
D3S141_FERPA/12-79
D3S1A5_FERPA/17-91
D3S1P2_FERPA/19-93
D3S1U5_FERPA/154-214
D3S763_METSF/18-91
D3S844_METSF/19-93
D3S8I0_METSF/418-484
D3SRM7_NATMM/10-78
D3SVP5_NATMM/15-81
D3SZ89_NATMM/100-168
D3SZE0_NATMM/8-76
D3T087_NATMM/12-79
D3T0C8_NATMM/4-72
D3T0S2_NATMM/19-94
D3T1F7_NATMM/23-90
D3T1K0_NATMM/20-80
D3T289_NATMM/322-376
D3T2Q5_THEIA/300-362
D3TB62_ACIB4/17-84
D3TD67_ACIB4/22-90
D4CU99_9FUSO/378-437
D4EPI1_ENTFA/8-75
D4EYW7_ENTFA/8-75
D4FEM9_9LACO/355-418
D4FGD7_9LACO/355-416
D4FZA4_BACNA/9-76
D4GQH9_HALVD/10-78
D4GQS7_HALVD/25-87
D4GSG3_HALVD/17-85
D4GU48_HALVD/12-80
D4GU86_HALVD/10-77
D4GVQ2_HALVD/14-80
D4GWJ8_HALVD/4-72
D4GX90_HALVD/10-77
D4GX97_HALVD/2-65
D4GXQ1_HALVD/19-94
D4GY41_HALVD/22-95
D4GZB3_HALVD/27-94
D4GZN1_HALVD/44-112
D4J098_BUTFI/64-129
D4J9X2_9FIRM/7-74
D4KEM8_9FIRM/20-69
D4LB02_9FIRM/7-74
D4M509_9FIRM/10-77
D4MY94_9FIRM/7-74
D4N749_9CREN/1-68
D4RM88_ENTFC/8-75
D4RW03_ENTFC/8-75
D4TEN7_9NOST/339-392
D4TQ98_9NOST/340-393
D4YKV5_9MICO/212-266
D5DFJ4_BACMD/8-76
D5DG17_BACMD/2-71
D5DIW2_BACMD/9-76
D5DR64_BACMQ/8-76
D5DTF9_BACMQ/2-71
D5E204_BACMQ/9-76
D5E9G8_METMS/20-93
D5EA66_METMS/7-64
D5N5L0_BACSU/9-76
D5NS62_9BURK/7-75
D5PJ58_9MYCO/55-118
D5Q190_CLODI/19-68
D5Q8C3_CLODI/8-75
D5RDP7_FUSNN/378-437
D5RUX9_CLODI/8-75
D5RW85_CLODI/19-68
D5TN70_BACT1/2-71
D5TRZ4_BACT1/8-76
D5TVY0_BACT1/8-75
D5U1S9_THEAM/141-200
D5U3B3_THEAM/6-71
D5VSB9_METIM/413-476
D5VTF7_METIM/18-92
D5X2I7_THIK1/11-78
D6ABT9_STRFL/2-69
D6AXG2_9ACTO/2-68
D6EEY3_STRLI/2-69
D6EKQ6_STRLI/3-70
D6GV83_9EURY/7-75
D6GVZ7_9EURY/13-81
D6HXZ8_ECOLX/8-75
D6PE37_9BACT/6-74
D6SRB1_9DELT/321-380
D6TBQ7_9CHLR/7-74
D6TEN5_9CHLR/9-76
D6TI50_9CHLR/24-76
D6X6Y7_STRPR/2-69
D7A2Y2_STAND/19-86
D7AP93_THEM3/302-362
D7DC81_STAHD/27-84
D7DCF0_STAHD/14-81
D7DS97_METV3/107-175
D7DT03_METV3/16-90
D7DTW6_METV3/20-91
D7E6A4_METEZ/20-93
D7E7D2_METEZ/15-91
D7E7I7_METEZ/5-72
D7EB82_METEZ/7-74
D7EC62_METEZ/11-94
D7W7V4_9FLAO/18-88
D7WFK2_BACCE/8-75
D7WLN0_BACCE/2-71
D7WRR9_9BACI/8-76
D7XP33_ECOLX/8-75
D7YKG1_ECOLX/8-75
D8GCW6_LACCZ/9-76
D8GPU1_CLOLD/11-78
D8H1M6_BACAI/2-71
D8H443_BACAI/8-76
D8H8G8_BACAI/8-75
D8IM21_LACSC/8-75
D8J2I9_HALJB/53-121
D8J442_HALJB/23-77
D8J616_HALJB/4-72
D8J787_HALJB/19-94
D8J7T1_HALJB/21-88
D8JAU4_HALJB/15-81
D8JAU8_HALJB/12-76
D8JBI2_HALJB/27-86
D8JBZ6_HALJB/36-87
D8JCG2_HALJB/27-86
D9PFE1_9ZZZZ/14-82
D9PH46_9ZZZZ/15-84
D9PH51_9ZZZZ/15-83
D9PL89_9ZZZZ/7-75
D9PN91_9ZZZZ/6-80
D9PN94_9ZZZZ/8-77
D9PYV5_METTM/9-76
D9Q0S5_ACIS3/9-73
D9Q2V8_ACIS3/11-76
D9Q342_ACIS3/12-77
D9QQI2_ACEAZ/7-74
D9S310_THEOJ/129-185
D9T6R2_MICAI/2-60
D9TFU5_CALOO/417-475
D9V4N3_9ACTO/9-76
D9VI92_9ACTO/2-69
D9W365_9ACTO/2-69
E0FR72_9THEO/302-362
E0G0B5_ENTFA/8-75
E0GBX9_ENTFA/8-75
E0GPV2_ENTFA/8-75
E0GT73_ENTFA/8-75
E0H9F4_ENTFA/8-75
E0RF81_PAEP6/8-75
E0RKC4_PAEP6/11-78
E0SRR7_IGNAA/30-91
E0STB6_IGNAA/228-296
E0TTY5_BACPZ/9-76
E1FEH6_9THEO/300-362
E1I284_ECOLX/8-75
E1IDZ6_9CHLR/8-76
E1J7Z7_ECOLX/8-75
E1JMG3_9LACO/8-75
E1JVY2_DESFR/8-75
E1K3G2_9EURY/92-161
E1K6J2_9EURY/419-485
E1K7E8_9EURY/14-87
E1KLL0_9FIRM/6-74
E1LD52_9FIRM/502-561
E1QNZ1_VULDI/10-79
E1QQJ3_VULDI/192-257
E1QR69_VULDI/12-72
E1QUL6_VULDI/30-106
E1RAW3_SPISS/12-79
E1RFC8_METP4/9-76
E1RFN6_METP4/15-82
E1RGV6_METP4/11-78
E1RIV5_METP4/20-94
E1RK49_METP4/35-102
E1RK76_METP4/9-76
E1RKJ7_METP4/9-76
E1T1E7_THESX/300-362
E1UN90_BACAS/8-73
E2Y6P8_ENTFA/8-75
E2Y9V8_ENTFA/8-75
E2YIP7_ENTFA/8-75
E3AKZ8_9SPHI/17-88
E3E158_BACA1/8-75
E3E1Q5_BACA1/46-96
E3EF69_PAEPS/8-75
E3EFC1_PAEPS/11-78
E3H3F7_ROTDC/425-490
E3ILD3_DESVR/7-74
E3PX89_CLOSD/10-77
E3R3X9_9LACO/355-416
E4KPJ0_9LACT/19-84
E4LTK7_9CLOT/357-416
E4N3P4_KITSK/5-72
E4NDN4_KITSK/2-69
E4NMY3_HALBP/22-89
E4NN99_HALBP/19-94
E4NNK6_HALBP/4-72
E4NNR0_HALBP/10-77
E4NQP5_HALBP/14-80
E4NT98_HALBP/10-78
E4NTF2_HALBP/22-93
E4NTR5_HALBP/42-110
E4NVM7_HALBP/28-87
E4NWM3_HALBP/4-71
E4RNG1_HALSL/11-70
E4RUE5_LEAB4/17-88
E4TFM1_CALNY/414-477
E5BQV9_9FUSO/8-75
E5VHI8_9FIRM/7-74
E5VHQ3_9FIRM/4-66
E5VRW6_9FIRM/7-74
E5X8R8_9ACTN/315-374
E5XIB4_9FIRM/10-64
E5YRS5_9BACL/8-75
E6BEJ6_ECOLX/8-75
E6ELH0_ENTFA/8-75
E6F1B2_ENTFA/8-75
E6GAH7_ENTFA/8-75
E6GPJ1_ENTFA/8-75
E6GUL2_ENTFA/8-75
E6H078_ENTFA/8-75
E6HGM0_ENTFA/8-75
E6HPS4_ENTFA/8-75
E6HSG3_ENTFA/8-75
E6IER5_ENTFA/8-75
E6INI4_ENTFA/8-75
E6JWX4_9SPIO/222-272
E6LR73_9FIRM/382-441
E6N3A4_9ARCH/3-59
E6N4F8_9ARCH/4-71
E6N6N3_9ARCH/17-84
E6N9Y3_9ARCH/10-77
E6NB21_9ARCH/17-84
E6SCR2_INTC7/15-82
E6VNS9_RHOPX/8-75
E7FHI4_9EURY/11-78
E7FVQ5_ERYRH/8-76
E7GAS4_9FIRM/26-97
E7HLQ0_ECOLX/8-75
E7IKJ2_ECOLX/8-75
E7M508_9BACL/2-71
E7N8F6_9ACTO/147-214
E7QMN2_9EURY/18-85
E7QMQ1_9EURY/13-81
E7QPD2_9EURY/4-72
E7QQ26_9EURY/7-60
E7QQA9_9EURY/15-81
E7QR70_9EURY/10-78
E7QSH2_9EURY/80-148
E7QSR1_9EURY/10-77
E7QSW7_9EURY/45-118
E7QT02_9EURY/19-94
E7QVB3_9EURY/19-94
E7QVY7_9EURY/10-77
E7QWN7_9EURY/11-87
E7QX70_9EURY/24-95
E7QXU9_9EURY/2-69
E7QZM4_9EURY/16-84
E7URI2_ECOLX/8-75
E8LDS8_9FIRM/7-75
E8LVV8_9VIBR/8-75
E8M642_9VIBR/8-75
E8MFH3_BIFL2/445-510
E8PK75_THESS/12-73
E8QY58_ISOPI/19-87
E8R905_DESM0/2-79
E8S2J5_MICSL/2-60
E8T224_THEA1/154-221
E8T4F6_THEA1/13-80
E8UAD7_DEIML/4-71
E8ULW5_STREJ/10-66
E8UTF7_THEBF/302-362
E8VF37_BACST/9-76
E8VYQ7_STRFA/2-69
E8W276_STRFA/62-132
E9UZY3_9ACTO/2-69
E9X793_ECOLX/33-86
F0HQC9_9ACTN/315-374
F0IZY2_ACIMA/16-83
F0LHI9_THEBM/12-82
F0LHT5_THEBM/18-87
F0LII0_THEBM/12-79
F0LJA5_THEBM/10-77
F0LJS0_THEBM/12-84
F0LK26_THEBM/28-91
F0LKH6_THEBM/10-77
F0LL20_THEBM/5-65
F0LL39_THEBM/11-78
F0LL61_THEBM/209-274
F0LL63_THEBM/246-309
F0LL87_THEBM/5-62
F0LL88_THEBM/10-78
F0M6G6_ARTPP/154-215
F0NDM5_SULIR/21-94
F0NES4_SULIR/12-89
F0NES7_SULIR/22-97
F0NFA3_SULIR/16-92
F0NFD8_SULIR/16-84
F0NGQ1_SULIR/19-105
F0NIM8_SULIR/2-62
F0NIS6_SULIR/26-101
F0NJN1_SULIH/9-76
F0NK34_SULIH/12-89
F0NK37_SULIH/22-97
F0NK44_SULIH/19-105
F0NKK7_SULIH/16-92
F0NKP3_SULIH/16-84
F0NKX9_SULIH/2-62
F0NL23_SULIH/26-101
F0NN35_SULIH/21-94
F0NSB7_LACHH/31-107
F0PGW4_ENTF6/8-75
F0PMA7_BACT0/8-76
F0PQR5_BACT0/2-71
F0PXR3_BACT0/8-75
F0QT03_VULM7/30-106
F0QU68_VULM7/10-79
F0QW71_VULM7/195-262
F0RK41_DEIPM/29-96
F0RXD1_SPHGB/382-445
F0S2U5_DESTD/13-80
F0SDW4_PEDSD/17-88
F0T8E7_METSL/19-86
F0TC93_METSL/11-78
F0YX86_9CLOT/8-77
F0Z4K0_9CLOT/10-77
F1TC41_9CLOT/7-74
F1ZSK9_THEET/302-362
F2H0H1_BACTU/2-71
F2H577_BACTU/8-75
F2HBL1_BACTU/8-76
F2JLQ7_9FIRM/7-74
F2K1S5_9GAMM/6-74
F2KMQ3_ARCVE/8-74
F2KNK7_ARCVE/17-91
F2KPV9_ARCVE/5-72
F2KQ63_ARCVE/4-80
F2KRJ8_ARCVE/167-222
F2L0B1_9CREN/2-63
F2L3D9_9CREN/6-73
F2L3M7_9CREN/1-63
F2L4M0_9CREN/19-88
F2LLJ4_BURGA/24-90
F2M4M3_LACCA/9-76
F2MD32_LACCA/9-76
F2NSP0_9SPIO/9-76
F2R2P2_9ACTO/2-65
F2RB06_9ACTO/2-69
LRS14_SULSO/22-97
O26617_METTH/135-193
O27503_METTH/11-78
O28139_ARCFU/17-90
O28271_ARCFU/12-83
O28432_ARCFU/23-97
O28971_ARCFU/176-232
O29036_ARCFU/6-72
O29253_ARCFU/8-75
O30026_ARCFU/30-97
O54646_HALSA/44-103
O54663_HALSA/19-94
O57817_PYRHO/14-86
O58144_PYRHO/119-183
O58509_PYRHO/11-78
O58529_PYRHO/13-81
O58555_PYRHO/18-87
O58571_PYRHO/98-168
O58763_PYRHO/11-78
P95850_SULSF/9-76
Q027R1_SOLUE/17-84
Q03C82_LACC3/9-76
Q0SPI7_9VIRU/6-78
Q0W351_UNCMA/27-92
Q0W3Q3_UNCMA/11-78
Q0W3Q7_UNCMA/13-80
Q0W543_UNCMA/12-79
Q0W6B7_UNCMA/164-213
Q0W7P9_UNCMA/11-78
Q0W8L5_UNCMA/12-79
Q0ZNM4_SULIS/1-55
Q11V51_CYTH3/305-363
Q12UA5_METBU/20-93
Q184M1_CLOD6/8-75
Q18DJ6_HALWD/22-95
Q18EG3_HALWD/20-93
Q18G14_HALWD/10-78
Q18GR2_HALWD/14-80
Q18HI7_HALWD/48-122
Q18I93_HALWD/59-121
Q18IY6_HALWD/28-87
Q18IY8_HALWD/28-87
Q18JE1_HALWD/76-134
Q18JF5_HALWD/19-94
Q1AR57_RUBXD/190-254
Q1BVJ4_BURCA/11-78
Q1CYW5_MYXXD/7-74
Q1IWV5_DEIGD/7-74
Q1J961_STRPB/107-155
Q1MZ61_9GAMM/6-74
Q1WSP7_LACS1/8-75
Q2B560_9BACI/2-71
Q2BQI1_9GAMM/10-77
Q2FLE2_METHJ/20-95
Q2FMR7_METHJ/20-90
Q2J7T9_FRASC/416-477
Q2LGP4_9ZZZZ/27-85
Q2LGV3_9EURY/22-95
Q2NF96_METST/8-75
Q2S635_SALRD/146-213
Q30XY5_DESDG/9-76
Q39NK7_BURS3/11-78
Q3AAZ9_CARHZ/5-72
Q3ERQ3_BACTI/8-75
Q3EVL7_BACTI/2-71
Q3IMD2_NATPD/25-99
Q3IN69_NATPD/34-91
Q3INZ9_NATPD/19-94
Q3IQ22_NATPD/50-118
Q3IR93_NATPD/4-72
Q465A9_METBF/7-74
Q465J6_METBF/5-73
Q466I3_METBF/9-76
Q46D09_METBF/13-80
Q46DJ4_METBF/15-94
Q470V7_CUPPJ/11-78
Q48400_KLEOX/8-75
Q4J9E2_SULAC/13-87
Q4J9G1_SULAC/19-95
Q4J9G5_SULAC/21-103
Q4J9L2_SULAC/24-83
Q4J9M1_SULAC/12-79
Q4JAH0_SULAC/18-85
Q4JBE0_SULAC/1-67
Q4JBH1_SULAC/16-92
Q4JCC3_SULAC/31-106
Q4JCF2_SULAC/23-98
Q4MR14_BACCE/2-71
Q4MW86_BACCE/8-76
Q5HY28_GLUOX/97-155
Q5JD67_PYRKO/10-78
Q5JES0_PYRKO/5-85
Q5JFH6_PYRKO/232-302
Q5JI96_PYRKO/8-65
Q5JJ60_PYRKO/10-77
Q5NVZ1_9ARCH/12-79
Q5SKI8_THET8/11-72
Q5UXH6_HALMA/14-81
Q5UXK2_HALMA/6-74
Q5UY56_HALMA/52-126
Q5UZ57_HALMA/25-99
Q5UZY0_HALMA/10-78
Q5V3K4_HALMA/10-77
Q5V3L3_HALMA/14-81
Q5V3Q4_HALMA/46-114
Q5V4U7_HALMA/10-75
Q5V5G4_HALMA/16-84
Q5V6K8_HALMA/19-94
Q5V7F1_HALMA/61-128
Q5V7H4_HALMA/10-77
Q5V7I5_HALMA/30-89
Q5W2W8_SULIS/1-57
Q5WC51_BACSK/9-76
Q5XQB2_9ARCH/28-98
Q631V6_BACCZ/2-71
Q63D73_BACCZ/8-75
Q63F67_BACCZ/8-76
Q649F9_9ARCH/30-96
Q64B20_9ARCH/42-112
Q65MY0_BACLD/9-76
Q6HBP1_BACHK/2-71
Q6HKN3_BACHK/8-75
Q6HMM5_BACHK/8-76
Q6I2M0_BACAN/8-76
Q6KYU4_PICTO/9-76
Q6KZ13_PICTO/13-80
Q6L050_PICTO/15-82
Q6L1J1_PICTO/35-102
Q6LY91_METMP/18-89
Q6LYT1_METMP/19-93
Q6LZJ8_METMP/22-90
Q6N289_RHOPA/18-85
Q728N6_DESVH/7-74
Q72K75_THET2/11-72
Q72Y69_BACC1/2-71
Q731S4_BACC1/8-75
Q73AI4_BACC1/8-75
Q73CN6_BACC1/8-76
Q74M55_NANEQ/9-78
Q74MK1_NANEQ/11-78
Q7LYK2_SULSO/9-76
Q7LYW4_THELI/11-78
Q7NLK4_GLOVI/285-350
Q7VZI3_BORPE/15-82
Q7W5X9_BORPA/15-82
Q7WGN3_BORBR/15-82
Q7WWX0_CUPNH/91-134
Q815W5_BACCR/2-71
Q81FC1_BACCR/8-75
Q81H65_BACCR/4-72
Q81SD9_BACAN/8-75
Q81UD9_BACAN/20-88
Q81XI0_BACAN/2-71
Q8KU37_ENTFA/8-75
Q8NYY5_STRP8/107-155
Q8PT64_METMA/9-76
Q8PVC3_METMA/19-93
Q8PWN0_METMA/13-80
Q8PYK2_METMA/14-76
Q8PZX0_METMA/7-74
Q8PZZ3_METMA/9-76
Q8Q0J0_METMA/11-78
Q8R9Y0_THETN/300-362
Q8SBL3_9CAUD/11-78
Q8TH15_PYRFU/233-302
Q8TH98_METAC/9-76
Q8THV3_METAC/17-96
Q8TIT4_METAC/15-72
Q8TL88_METAC/7-74
Q8TNS0_METAC/14-81
Q8TNS5_METAC/9-76
Q8TP61_METAC/9-76
Q8TPS1_METAC/5-73
Q8TQ87_METAC/19-93
Q8TS79_METAC/19-93
Q8TTR7_METAC/9-76
Q8TTY8_METAC/13-80
Q8TX75_METKA/21-95
Q8TXT4_METKA/25-102
Q8TYP0_METKA/7-75
Q8TZD3_PYRFU/31-94
Q8U2W9_PYRFU/1-39
Q8U315_PYRFU/14-81
Q8U326_PYRFU/18-86
Q8U3H1_PYRFU/10-78
Q8U4G4_PYRFU/10-77
Q8U4M6_PYRFU/14-86
Q8ZUQ4_PYRAE/5-64
Q8ZVH3_PYRAE/8-76
Q8ZW00_PYRAE/9-65
Q8ZWU8_PYRAE/6-61
Q8ZXB2_PYRAE/5-67
Q96YY0_SULTO/25-100
Q96ZE1_SULTO/29-104
Q96ZE4_SULTO/13-88
Q96ZG7_SULTO/22-97
Q970G2_SULTO/9-76
Q972U1_SULTO/13-89
Q973B2_SULTO/12-86
Q973R1_SULTO/19-96
Q974A2_SULTO/19-101
Q975P9_SULTO/24-92
Q976L7_SULTO/16-92
Q979I7_THEVO/19-86
Q97A08_THEVO/15-82
Q97BI6_THEVO/140-203
Q97C90_THEVO/12-79
Q97VX9_SULSO/21-94
Q97YA9_SULSO/116-169
Q97Z30_SULSO/12-89
Q97Z38_SULSO/19-105
Q97ZW5_SULSO/16-92
Q97ZZ5_SULSO/17-84
Q981A1_SULSO/26-101
Q9HGZ9_PYRFU/11-78
Q9HIL5_THEAC/1-46
Q9HJS4_THEAC/15-82
Q9HKB6_THEAC/19-86
Q9HLU1_THEAC/11-78
Q9HNY8_HALSA/4-71
Q9HPW0_HALSA/23-89
Q9HSP1_HALSA/19-94
Q9RL53_STRCO/3-70
Q9RYE4_DEIRA/7-74
Q9UYX1_PYRAB/234-303
Q9UZ85_PYRAB/15-83
Q9V2L9_PYRAB/14-86
Q9V2N2_PYRAB/3-60
Q9Y8X9_AERPE/92-146
Q9YEI3_AERPE/4-72
Q9YFU7_AERPE/13-79
Q9YG76_AERPE/10-77
Q9ZBT5_STRCO/2-69
RFCS_PYRAB/808-874
SYFA_METKA/9-70
SYFA_SULTO/2-63
Y1082_METJA/18-91
Y1435_PYRAB/265-329
Y1503_METJA/19-93
Y1623_METJA/418-484
Y1662_ARCFU/29-79
Y1845_AQUAE/153-217
Y529_ARCFU/5-67
YRHO_BACSU/9-76
