# Supplementary material for: Contact prediction is hardest for the most informative contacts, but improves with the incorporation of contact potentials
Source: PLoS One. 2018 Jun 28;13(6):e0199585. doi: 10.1371/journal.pone.0199585 (PMC6023208; doi:10.1371/journal.pone.0199585)
Supplement: S1 Data — Each file in the ‘alignments’ directory herein corresponds to a protein family’s alignment and contains the accession number and sequence range of each sequence in the alignment. (TAR.GZ) [file pone.0199585.s001.tar.gz › alignments/ParBc]

A0AIB0_LISW6/11-107
A0AMB9_LISW6/24-113
A0AWJ9_ARTS2/8-96
A0B451_BURCH/87-179
A0B4V9_BURCH/31-125
A0B517_BURCH/32-131
A0K2M0_ARTS2/129-222
A0K2X3_BURCH/44-133
A0KCL3_BURCH/70-159
A0KQY6_AERHH/46-136
A0L2T6_SHESA/40-130
A0L717_MAGSM/9-94
A0L786_MAGSM/12-98
A0L9B3_MAGSM/12-98
A0LBA3_MAGSM/12-98
A0LBH5_MAGSM/12-98
A0LBQ3_MAGSM/9-94
A0LE42_MAGSM/29-124
A0LHQ2_SYNFM/6-89
A0LLI2_SYNFM/30-121
A0LWW6_ACIC1/51-140
A0LZI6_GRAFK/41-131
A0NI80_OENOE/41-130
A0NX93_9RHOB/38-130
A0P073_9RHOB/52-154
A0P0R4_9RHOB/53-159
A0P3H2_9RHOB/5-96
A0PAX2_PASPI/25-115
A0PX64_MYCUA/61-155
A0PX80_CLONN/6-96
A0PX82_CLONN/27-116
A0Q522_FRATN/47-137
A0QNC8_MYCA1/62-156
A0R7J3_MYCS2/87-180
A0R7U3_PELPD/12-103
A0RLQ7_BACAH/27-116
A0RR32_CAMFF/28-117
A0RTW7_CENSY/6-51
A0RUR6_CENSY/1-85
A0RWH8_CENSY/7-98
A0RWT3_CENSY/1-93
A0RWW5_CENSY/10-101
A0Y4P9_9GAMM/50-140
A0Y960_9GAMM/43-133
A0YSJ6_LYNSP/24-114
A0YVW2_LYNSP/4-85
A0Z2X5_9GAMM/47-137
A0ZFI7_NODSP/65-152
A0ZFX4_NODSP/3-87
A0ZHC6_NODSP/36-130
A0ZKU4_NODSP/4-86
A1A3X2_BIFAA/142-201
A1A3X2_BIFAA/204-258
A1A8N2_ECOK1/51-146
A1AAX6_ECOK1/8-94
A1AFI4_ECOK1/55-151
A1ALJ5_PELPD/29-117
A1AQ98_PELPD/49-116
A1AXY0_PARDP/34-126
A1B297_PARDP/14-118
A1B3R6_PARDP/20-105
A1B652_PARDP/82-171
A1BC52_PARDP/48-149
A1BI81_CHLPD/39-129
A1EPR8_VIBCH/62-148
A1ET56_VIBCH/69-154
A1F1J8_VIBCH/62-148
A1FAB2_VIBCH/40-130
A1HSN4_9FIRM/27-116
A1JQ56_YERE8/39-109
A1JUB3_YERE8/71-157
A1K1Q9_AZOSB/31-125
A1KEG1_MYCBP/61-155
A1KW20_NEIMF/29-119
A1QZL9_BORT9/16-105
A1R0F5_BORT9/1-85
A1RCA6_ARTAT/150-243
A1RCN4_ARTAT/120-208
A1RDC1_ARTAT/8-96
A1RQB8_SHESW/40-130
A1RUA3_PYRIL/164-244
A1RZ35_THEPD/11-98
A1S0L9_THEPD/44-125
A1SBU8_SHEAM/40-130
A1SC46_NOCSJ/19-110
A1SH11_NOCSJ/7-96
A1SIX9_NOCSJ/22-113
A1SQV3_NOCSJ/54-144
A1T0Z7_PSYIN/48-140
A1TI23_MYCVP/66-162
A1TI83_ACIAC/43-136
A1TJZ3_ACIAC/28-125
A1TMK0_ACIAC/23-75
A1TMK0_ACIAC/89-140
A1U7I2_MARAV/40-130
A1U7Q8_MARAV/76-173
A1U840_MARAV/27-119
A1U8A7_MARAV/110-201
A1U8R2_MYCSK/64-158
A1UPG3_MYCSK/23-114
A1UPK4_MYCSK/34-134
A1UQN7_MYCSK/68-177
A1UQV0_BARBK/50-142
A1UXP0_BURMS/89-181
A1V8U0_BURMS/36-125
A1V9E3_DESVV/29-122
A1VBS7_DESVV/5-90
A1VDI3_DESVV/32-114
A1VIB6_POLNA/41-135
A1VPK5_POLNA/98-188
A1VUW7_POLNA/22-117
A1VV97_POLNA/13-106
A1VVR6_POLNA/48-153
A1VVR9_POLNA/67-160
A1VWG9_POLNA/61-145
A1VWS9_POLNA/75-173
A1VWT5_POLNA/49-138
A1VXI4_CAMJJ/32-121
A1W212_ACISJ/41-95
A1W212_ACISJ/97-156
A1W5L2_ACISJ/37-131
A1W5Y6_ACISJ/37-131
A1W6A9_ACISJ/11-102
A1W971_ACISJ/28-125
A1WA05_ACISJ/29-127
A1WDJ9_ACISJ/33-121
A1WDS2_ACISJ/53-147
A1WGT7_VEREI/35-128
A1WLT0_VEREI/1-116
A1WZT9_HALHL/35-125
A1X3C6_CHLTR/11-106
A1X3D8_CHLTR/11-106
A1X3E1_CHLTR/11-106
A1YZR3_9CAUD/42-109
A1ZGI9_9BACT/26-112
A1ZLG7_9BACT/26-117
A1ZTD4_9BACT/436-513
A1ZVY6_9BACT/39-125
A2AQU8_MOUSE/60-151
A2BN43_HYPBU/15-96
A2P4X8_VIBCH/62-148
A2P593_VIBCH/40-130
A2PR11_VIBCH/62-148
A2RH31_STRPG/17-107
A2RHH3_LACLM/6-96
A2RK37_LACLM/13-109
A2RL36_LACLM/13-109
A2RZV5_BURM9/89-181
A2S6K7_BURM9/36-125
A2SF14_METPP/13-102
A2SF15_METPP/10-101
A2SIA1_METPP/37-133
A2SK47_METPP/10-101
A2SK48_METPP/13-101
A2SME4_METPP/35-128
A2SMQ6_METPP/25-114
A2SMR7_METPP/68-166
A2ST08_METLZ/147-229
A2ST08_METLZ/407-489
A2TT29_9FLAO/41-131
A2U0I6_9FLAO/40-130
A2VKZ6_MYCTU/1-54
A2VMT6_MYCTU/61-155
A2VTY5_9BURK/44-133
A2W235_9BURK/87-179
A2W4C8_9BURK/70-159
A2W674_9BURK/44-133
A2WH79_9BURK/86-178
A2WI38_9BURK/69-158
A3CRD5_STRSV/11-101
A3CX13_METMJ/148-230
A3DAS2_SHEB5/40-130
A3DFY2_CLOTH/4-93
A3DFY3_CLOTH/4-93
A3DG71_CLOTH/4-92
A3DHY5_CLOTH/21-111
A3DI01_CLOTH/27-116
A3DL00_STAMF/13-132
A3DM02_STAMF/20-107
A3EH37_VIBCH/62-148
A3ENJ3_VIBCH/40-130
A3EQH2_9BACT/26-120
A3EW39_9BACT/28-118
A3GG55_PICST/11-121
A3GIJ9_VIBCH/62-148
A3GT96_VIBCH/40-105
A3GWE4_VIBCH/62-148
A3GYJ0_VIBCH/40-130
A3H4H7_VIBCH/3-79
A3HZF7_9BACT/43-133
A3IAU0_9BACI/25-114
A3IAU2_9BACI/36-126
A3IM73_9CHRO/23-113
A3IS63_9CHRO/14-103
A3IYY0_9CHRO/35-125
A3IZM3_9CHRO/8-98
A3J4Z5_9FLAO/41-131
A3JGY2_9ALTE/36-126
A3JI66_9ALTE/86-185
A3JM28_9RHOB/40-132
A3JU34_9RHOB/80-180
A3JU63_9RHOB/63-154
A3JWH9_9RHOB/84-179
A3JX23_9RHOB/20-132
A3JX26_9RHOB/42-137
A3K2X5_9RHOB/48-140
A3K4C1_9RHOB/47-138
A3K7I8_9RHOB/78-179
A3KB16_9RHOB/52-143
A3KTR4_PSEAE/52-150
A3L446_PSEAE/38-136
A3LAZ5_PSEAE/37-133
A3LBF8_PSEAE/52-150
A3LBR5_PSEAE/30-127
A3LDY7_PSEAE/11-127
A3LGG7_PSEAE/37-127
A3LKU2_PSEAE/39-137
A3M4Y5_ACIBT/39-131
A3MH45_BURM7/89-181
A3MQJ0_BURM7/36-125
A3NF51_BURP6/36-125
A3NPL0_BURP6/89-181
A3P101_BURP0/36-125
A3PA46_BURP0/89-181
A3PHF0_RHOS1/15-100
A3PLZ5_RHOS1/12-112
A3PNS3_RHOS1/33-124
A3PQ25_RHOS1/12-112
A3PQG9_RHOS1/77-179
A3PQH9_RHOS1/14-103
A3PQI0_RHOS1/21-112
A3PS45_RHOS1/76-174
A3Q8R8_MYCSJ/64-158
A3QJR8_SHELP/40-130
A3RSJ8_RALSO/34-128
A3RSW0_RALSO/11-90
A3RY41_RALSO/11-102
A3RY42_RALSO/13-102
A3RYW6_RALSO/51-148
A3S072_RALSO/67-156
A3S9N7_9RHOB/35-125
A3SE67_9RHOB/72-175
A3SFP1_9RHOB/109-192
A3SGV7_9RHOB/52-140
A3SKT5_9RHOB/38-130
A3SRY3_9RHOB/53-144
A3SRZ1_9RHOB/8-111
A3SUJ4_9RHOB/18-108
A3SZW7_9RHOB/72-175
A3T0A8_9RHOB/109-192
A3T1V1_9RHOB/54-144
A3T2A1_9RHOB/15-105
A3T2E4_9RHOB/58-144
A3T2F2_9RHOB/34-130
A3T2N8_9RHOB/31-127
A3T2Q3_9RHOB/14-118
A3T2T9_9RHOB/25-129
A3T2U1_9RHOB/52-142
A3T396_9RHOB/8-111
A3TN64_9MICO/109-207
A3TXT6_9RHOB/41-130
A3TZY8_9RHOB/53-144
A3U027_9RHOB/8-111
A3U0Q2_9RHOB/80-179
A3U123_9RHOB/63-154
A3U3C5_9RHOB/3-93
A3U3I4_9RHOB/31-127
A3U486_9RHOB/8-111
A3U8E4_CROAH/41-131
A3UHP1_9RHOB/13-114
A3UID7_9RHOB/47-139
A3UIS9_9RHOB/17-103
A3UNT2_VIBSP/60-148
A3UX96_VIBSP/40-130
A3V2E6_9RHOB/37-129
A3VD68_9RHOB/40-132
A3VDJ1_9RHOB/7-92
A3VJ17_9RHOB/31-127
A3VJC2_9RHOB/8-111
A3VJC9_9RHOB/2-75
A3VK13_9RHOB/79-181
A3VKS3_9RHOB/54-145
A3VKS5_9RHOB/14-118
A3VLK2_9RHOB/86-178
A3VVX1_9RHOB/18-112
A3VWH7_9RHOB/54-137
A3VWK8_9RHOB/22-106
A3VYG0_9RHOB/9-96
A3W3J1_9RHOB/8-111
A3W3N5_9RHOB/25-129
A3W3N7_9RHOB/48-138
A3W7I8_9RHOB/21-113
A3W8M6_9RHOB/31-118
A3W8M8_9RHOB/14-118
A3W8X0_9RHOB/14-103
A3W9A7_9RHOB/8-111
A3W9D4_9RHOB/54-137
A3W9H3_9SPHN/3-100
A3WG01_9SPHN/65-155
A3WNP0_9GAMM/46-136
A3WSB0_9BRAD/34-126
A3WU22_9BRAD/41-127
A3WU31_9BRAD/8-87
A3WXC0_9BRAD/7-92
A3WXI0_9BRAD/16-102
A3WXR4_9BRAD/7-92
A3X0W5_9BRAD/16-102
A3X249_9BRAD/7-92
A3X2B3_9BRAD/7-92
A3X2T3_9BRAD/14-100
A3X3V2_9RHOB/14-108
A3X4G3_9RHOB/16-108
A3X5R8_9RHOB/4-89
A3X7C0_9RHOB/42-132
A3X9Y5_9RHOB/83-178
A3XE23_9RHOB/77-180
A3XE37_9RHOB/31-127
A3XEI6_9RHOB/54-145
A3XEJ8_9RHOB/8-111
A3XES7_9RHOB/11-97
A3XJ22_LEEBM/33-122
A3XKI8_LEEBM/33-122
A3XPE7_LEEBM/41-131
A3XSK6_9VIBR/61-148
A3Y014_9VIBR/40-130
A3YIB1_9GAMM/38-128
A3YKR9_CAMJE/32-121
A3YQ35_CAMJE/32-121
A3ZFI5_CAMJE/32-121
A3ZKU4_CAMJE/32-121
A3ZUZ3_9PLAN/14-104
A3ZXZ7_9PLAN/50-139
A4A965_9GAMM/40-130
A4ACV0_9GAMM/7-93
A4ADE0_9GAMM/24-120
A4AEA7_9GAMM/23-122
A4AEV4_9ACTN/51-146
A4APW1_MARSH/15-103
A4AST6_MARSH/41-131
A4B9C8_9GAMM/41-131
A4BIH0_9GAMM/55-132
A4BP02_9GAMM/36-126
A4BZ82_9FLAO/40-130
A4CDJ9_9GAMM/49-139
A4CPZ8_ROBBH/41-131
A4E8G5_9ACTN/2-77
A4EAW1_9ACTN/6-105
A4EFJ0_9RHOB/24-110
A4EFJ1_9RHOB/11-103
A4EGX0_9RHOB/37-129
A4ETG7_9RHOB/39-129
A4EY90_9RHOB/84-178
A4F0N6_9RHOB/70-173
A4F0X2_9RHOB/45-124
A4FR71_SACEN/7-97
A4FZQ0_METM5/146-230
A4G6I1_HERAR/37-132
A4GAH8_HERAR/36-129
A4ITW6_GEOTN/45-134
A4IU83_YERRU/25-115
A4IUT4_YERPE/25-115
A4IVC5_SALNS/25-115
A4IYP8_FRATW/47-137
A4J2X6_DESRM/31-119
A4J9R7_DESRM/39-129
A4JA25_BURVG/36-125
A4JIY9_BURVG/11-97
A4JIZ1_BURVG/4-65
A4JKH4_BURVG/87-179
A4JQ73_BURVG/70-159
A4JTT2_BURVG/120-209
A4JUI3_BURVG/73-155
A4JUM3_BURVG/10-100
A4KJT6_MYCTU/1-54
A4KN25_MYCTU/61-155
A4KQ22_FRATU/47-137
A4KVA7_RHIME/56-146
A4LMV8_BURPS/36-125
A4LUQ3_BURPS/89-181
A4N123_HAEIF/9-94
A4N4Y0_HAEIF/50-147
A4NTF1_HAEIF/50-147
A4QIE1_CORGB/125-214
A4SD52_PROVI/38-127
A4STQ1_AERS4/46-136
A4STV5_AERS4/25-115
A4SUS6_POLSQ/31-121
A4T4T1_MYCGI/64-159
A4TFV1_MYCGI/68-179
A4TSN9_YERPP/72-158
A4TSV5_YERPP/37-133
A4TSV6_YERPP/54-138
A4TT48_YERPP/8-93
A4TT49_YERPP/14-104
A4TVX2_9PROT/13-112
A4TVX3_9PROT/11-102
A4TYQ9_9PROT/4-88
A4TZL8_9PROT/46-127
A4U0W5_9PROT/47-136
A4V7A1_PSEFS/27-118
A4V7F0_PSEFS/24-116
A4V7H2_PSEFS/22-113
A4V7M2_PSEFS/19-108
A4VC68_9LACT/24-118
A4VS70_PSEU5/37-127
A4VYH0_STRSY/5-95
A4W4R0_STRS2/5-95
A4WCX4_ENT38/11-100
A4WCX5_ENT38/11-103
A4WGN8_ENT38/65-151
A4WGR0_ENT38/43-139
A4WS15_RHOS5/10-99
A4WVY6_RHOS5/37-128
A4WYU4_RHOS5/77-179
A4X0C9_RHOS5/67-166
A4X0K2_RHOS5/71-175
A4X0R9_RHOS5/37-127
A4X6Y8_SALTO/42-128
A4XDJ8_SALTO/63-153
A4XDZ9_NOVAD/53-154
A4XE07_NOVAD/5-103
A4XET9_NOVAD/75-176
A4XN44_CALS8/36-123
A4XN48_CALS8/22-111
A4Y095_PSEMY/13-102
A4Y195_PSEMY/37-127
A4YCI6_SHEPC/40-130
A4YD10_METS5/8-94
A4YIJ8_METS5/4-89
A4YJT1_BRASO/16-108
A4YMZ6_BRASO/5-88
A5BLX1_VITVI/38-125
A5CDU9_ORITB/35-126
A5CLL2_CLAM3/15-104
A5CTE7_CLAM3/14-86
A5CVB9_CLAM3/63-158
A5CY42_PELTS/28-118
A5DPZ0_PICGU/11-120
A5DUB8_LODEL/11-121
A5E8H1_BRASB/35-127
A5E9Q6_BRASB/2-87
A5EBZ5_BRASB/14-115
A5EGY4_BRASB/14-115
A5ER22_BRASB/5-102
A5ESN7_BRASB/30-132
A5ESX1_BRASB/14-119
A5ETQ3_BRASB/14-119
A5EU57_BRASB/41-133
A5EU70_BRASB/39-129
A5EXK2_DICNV/28-118
A5F1P1_VIBC3/62-148
A5F471_VIBC3/40-130
A5FNH8_FLAJ1/41-131
A5FTF8_ACICJ/63-153
A5G165_ACICJ/36-128
A5G9D2_GEOUR/26-115
A5GFK9_GEOUR/41-130
A5GPS1_SYNPW/4-86
A5HJQ0_LACRE/31-123
A5I811_CLOBH/27-116
A5I813_CLOBH/6-96
A5IAY7_LEGPC/6-96
A5II65_LEGPC/35-125
A5INZ5_STAA9/9-91
A5IPU1_STAA9/18-107
A5IWD4_STAA9/30-120
A5J5N7_BURMA/49-138
A5JJU0_LACRE/4-93
A5KI17_CAMJE/32-121
A5KJR3_9FIRM/4-92
A5KN23_9FIRM/45-134
A5KN72_9FIRM/1-72
A5KSG2_9BACT/9-99
A5KXY7_9GAMM/58-148
A5L320_9GAMM/99-183
A5L3F4_9GAMM/53-125
A5L8V0_9GAMM/40-130
A5LBY6_STRPN/5-95
A5LLV1_STRPN/5-95
A5LUT0_STRPN/5-95
A5M1M2_STRPN/5-95
A5M8W8_STRPN/5-95
A5MCA9_STRPN/12-91
A5MIC7_STRPN/5-95
A5MJ57_STRPN/5-91
A5MR94_STRPN/5-95
A5MU83_STRPN/5-95
A5N0L5_CLOK5/4-93
A5N446_CLOK5/31-121
A5N4W8_CLOK5/262-352
A5P6H2_9SPHN/38-137
A5P8K9_9SPHN/3-100
A5P9M3_9SPHN/52-142
A5PCI7_9SPHN/14-115
A5TI48_BURMA/36-125
A5TPC2_BURMA/89-181
A5U9P5_MYCTA/61-155
A5UGL1_HAEIG/8-93
A5UM79_METS3/149-232
A5UPK4_ROSS1/25-115
A5URJ2_ROSS1/6-101
A5UX39_ROSS1/4-92
A5V2P7_SPHWW/13-116
A5V6M5_SPHWW/52-138
A5VA86_SPHWW/38-129
A5VC33_SPHWW/52-153
A5VCK2_SPHWW/20-121
A5VG91_SPHWW/9-102
A5VGF4_SPHWW/12-112
A5VGY9_SPHWW/25-117
A5VH02_SPHWW/1-74
A5VH05_SPHWW/53-154
A5VH26_SPHWW/25-117
A5VHQ3_LACRD/21-111
A5VHQ5_LACRD/31-123
A5VJS0_LACRD/14-102
A5VT16_BRUO2/36-128
A5VW44_BRUO2/58-150
A5WBB1_PSEP1/37-127
A5WFA0_PSYWF/99-197
A5WQQ3_MYCTF/1-54
A5WUD8_MYCTF/61-155
A5WY07_RHIRD/55-146
A5WY10_RHIRD/66-158
A5WY91_RHIRD/4-97
A5XJ87_BURMA/89-181
A5XRM6_BURMA/49-138
A5XYZ3_BURMA/89-181
A5Z452_9FIRM/34-127
A5Z4D3_9FIRM/5-96
A5Z7D3_9FIRM/52-141
A5Z7M0_9FIRM/26-116
A5ZC86_9BACE/12-108
A5ZE47_9BACE/32-123
A5ZFM9_9BACE/31-121
A5ZNP3_9FIRM/7-98
A5ZNU5_9FIRM/31-120
A5ZPX4_9FIRM/7-92
A5ZRX0_9FIRM/2-80
A5ZSV3_9FIRM/48-137
A5ZSV5_9FIRM/27-117
A5ZTA5_9FIRM/33-121
A5ZTM2_9FIRM/55-144
A5ZWQ1_9FIRM/31-120
A6A735_VIBCH/40-130
A6A946_VIBCH/62-148
A6AE54_VIBCH/40-130
A6AQB9_VIBHA/60-149
A6B3I2_VIBPA/57-149
A6B4D9_VIBPA/40-130
A6BGY5_9FIRM/44-133
A6BGZ0_9FIRM/48-137
A6BHM1_9FIRM/25-115
A6BK12_9FIRM/7-98
A6C378_9PLAN/9-92
A6CAF1_9PLAN/26-115
A6CAG5_9PLAN/29-114
A6CEA4_9PLAN/63-152
A6CH34_9PLAN/52-142
A6CPP1_9BACI/36-126
A6CPP3_9BACI/25-114
A6CWK7_9VIBR/59-148
A6D424_9VIBR/40-130
A6DAR6_9PROT/29-120
A6DEU3_9PROT/23-114
A6DY07_9RHOB/9-96
A6E511_9RHOB/21-113
A6E5H8_9RHOB/77-180
A6E5I4_9RHOB/8-111
A6EIN9_9SPHI/51-140
A6EPG0_9BACT/41-131
A6EYA5_9ALTE/40-130
A6FI74_9GAMM/44-134
A6FL57_9RHOB/38-130
A6FSI7_9RHOB/1-91
A6G023_9DELT/38-133
A6GL44_9BURK/34-124
A6GXS8_FLAPJ/13-109
A6GYP4_FLAPJ/40-130
A6H989_9ZZZZ/54-150
A6KX12_BACV8/13-109
A6L1M4_BACV8/31-121
A6L297_BACV8/80-171
A6L474_BACV8/16-104
A6L6J9_BACV8/12-108
A6LAD1_PARD8/12-104
A6LCF1_PARD8/12-108
A6LF13_PARD8/31-121
A6LTX6_CLOB8/5-90
A6M3M0_CLOB8/29-119
A6M3M2_CLOB8/6-95
A6M3N1_YERPE/71-157
A6M3V5_YERPE/54-138
A6M3W4_YERPE/37-133
A6M400_YERPE/14-104
A6M401_YERPE/8-93
A6MAF8_9CAUD/2-79
A6N5K2_PSEAE/39-137
A6NQA6_9BACE/16-105
A6NQA9_9BACE/28-118
A6P0H1_9BACE/225-312
A6P148_9BACE/246-333
A6P1W6_9BACE/199-293
A6P303_9BACE/180-269
A6Q4C6_NITSB/35-124
A6QB65_SULNB/39-130
A6QDA8_STAAE/9-91
A6QE43_STAAE/21-110
A6QKJ9_STAAE/30-120
A6T1J3_JANMA/5-90
A6T1J4_JANMA/11-97
A6T1P9_JANMA/7-92
A6T1Q0_JANMA/9-95
A6T3Q1_JANMA/13-103
A6T3Q2_JANMA/11-102
A6T478_JANMA/36-129
A6T675_KLEP7/51-149
A6TIC7_KLEP7/69-154
A6TIE1_KLEP7/37-133
A6TIP6_KLEP7/57-140
A6TIR8_KLEP7/37-133
A6TJ31_KLEP7/47-138
A6TRB6_ALKMQ/22-107
A6TV57_ALKMQ/27-117
A6TVA3_ALKMQ/4-94
A6TXD9_ALKMQ/36-125
A6TXE2_ALKMQ/9-100
A6TXQ9_STAA2/9-91
A6TYL3_STAA2/18-107
A6U592_STAA2/30-120
A6UEE5_SINMW/39-129
A6UGW7_SINMW/71-162
A6UH65_SINMW/95-185
A6UJX1_SINMW/62-155
A6UN16_SINMW/77-165
A6URS4_METVS/146-230
A6UVF7_META3/147-235
A6V516_PSEA7/243-319
A6V656_PSEA7/32-129
A6V7Q9_PSEA7/30-128
A6V9R9_PSEA7/37-135
A6VF40_PSEA7/37-127
A6VIS7_METM7/146-230
A6W3T6_MARMS/39-129
A6W8V9_KINRD/10-108
A6WGM6_KINRD/146-241
A6WUJ8_SHEB8/40-130
A6WUN8_SHEB8/55-156
A6WX80_OCHA4/36-128
A6WZ23_OCHA4/13-99
A6X1C8_OCHA4/7-100
A6X7F1_OCHA4/58-150
A6X7L6_OCHA4/61-154
A6X7T5_OCHA4/14-112
A6X7Y4_OCHA4/4-97
A6X854_OCHA4/64-152
A6X888_OCHA4/74-165
A6X8C5_OCHA4/54-156
A6XR51_VIBCH/62-148
A6XXI9_VIBCH/40-130
A6YFL3_9MICC/1-88
A6YFS6_9MICC/40-128
A6ZZN2_YEAS7/11-126
A7A2W1_BIFAD/142-206
A7A2W1_BIFAD/203-258
A7AF59_9PORP/10-106
A7AIQ8_9PORP/30-120
A7AY48_RUMGN/30-140
A7AZR5_RUMGN/32-122
A7B010_RUMGN/44-133
A7B3C3_RUMGN/27-114
A7B408_RUMGN/31-128
A7B453_RUMGN/4-92
A7B7V1_RUMGN/7-98
A7BAR0_9ACTO/7-113
A7FAW6_ACIBT/22-115
A7FC88_YERP3/33-130
A7FES9_YERP3/7-96
A7FET0_YERP3/13-98
A7FIX2_YERP3/13-99
A7FN72_YERP3/24-91
A7FPL7_CLOB1/6-96
A7FZI1_CLOB1/27-116
A7GJN4_CLOBL/27-116
A7GJN6_CLOBL/6-96
A7GVP2_BACCN/25-114
A7H023_CAMC5/36-125
A7H1H5_CAMJD/32-121
A7HGM3_ANADF/18-108
A7HHZ7_ANADF/20-161
A7HIY3_ANADF/44-133
A7HPV5_PARL1/6-110
A7HSF9_PARL1/14-118
A7HSL4_PARL1/39-129
A7HU50_PARL1/4-102
A7HYK0_PARL1/37-133
A7I171_CAMHC/36-125
A7I9K2_METB6/156-238
A7ICR3_XANP2/5-101
A7ICT4_XANP2/14-115
A7ID89_XANP2/37-141
A7IDC9_XANP2/14-115
A7IGD9_XANP2/38-129
A7IJA5_XANP2/13-114
A7IJR8_XANP2/14-118
A7IMK4_XANP2/14-115
A7IP04_XANP2/5-95
A7IP54_XANP2/14-115
A7IPR1_XANP2/69-160
A7IPS8_XANP2/20-111
A7IPS9_XANP2/11-104
A7IQ62_XANP2/14-117
A7IQ80_XANP2/4-97
A7JCE8_FRATT/47-137
A7JGE2_FRANO/47-137
A7JKK5_FRANO/47-137
A7JS65_PASHA/14-110
A7JS66_PASHA/7-96
A7JSN9_PASHA/42-139
A7JXS2_VIBSE/61-148
A7K7G3_COMTE/52-146
A7M1B2_BACOV/4-129
A7M1B6_BACOV/16-105
A7M1T6_BACOV/12-108
A7M3R6_BACOV/16-106
A7M3Y0_BACOV/31-121
A7M7F0_9ENTR/71-158
A7M7G2_9ENTR/37-139
A7MRK8_ENTS8/55-139
A7N0X3_VIBHB/40-130
A7N7Z8_VIBHB/60-149
A7NAC4_FRATF/47-137
A7NGA1_ROSCS/25-115
A7NM67_ROSCS/4-92
A7RL34_NEMVE/30-123
A7RMU5_NEMVE/21-114
A7T8W8_NEMVE/1-59
A7T931_NEMVE/41-131
A7TPR9_VANPO/11-124
A7TUK0_AGGAC/51-148
A7UZ54_BACUN/12-108
A7V6G3_BACUN/15-106
A7V7V1_BACUN/29-119
A7VCW3_9CLOT/175-265
A7VDI9_9CLOT/50-139
A7VI77_9CLOT/36-125
A7VMW2_STRKA/35-119
A7VRT9_9CLOT/12-102
A7VRU4_9CLOT/28-118
A7VRY8_9CLOT/33-126
A7VXT2_9CLOT/56-144
A7VZ11_9CLOT/34-124
A7VZ34_9CLOT/7-98
A7WX80_STAA1/9-91
A7WY52_STAA1/18-107
A7X7A4_STAA1/30-120
A7XXB4_9CAUD/6-106
A7XXQ8_9CAUD/6-106
A7YRT6_FRATU/47-137
A7ZAV6_BACA2/25-114
A7ZC31_CAMC1/36-125
A7ZGM1_ECO24/36-132
A7ZH40_ECO24/69-154
A7ZIY6_ECO24/47-142
A7ZQ63_ECO24/11-100
A7ZQ64_ECO24/11-103
A7ZXM9_ECOHS/47-142
A8AJK4_CITK8/47-142
A8ATN5_9CAUD/4-93
A8B013_STRGC/5-95
A8DJK8_9BACT/27-116
A8DWW4_BURPS/89-181
A8EC81_BURPS/37-137
A8EGQ4_BURPS/27-116
A8EV76_ARCB4/30-120
A8EXC5_RICCK/28-114
A8F0G6_RICM5/28-114
A8FJF4_BACP2/26-115
A8FJQ6_CAMJ8/32-121
A8G1X3_SHESH/42-132
A8GLM6_SERP5/6-92
A8GLM8_SERP5/6-90
A8GLM9_SERP5/8-94
A8GM02_RICAH/28-114
A8GQM0_RICRS/28-114
A8GUR4_RICB8/30-116
A8HAH1_SHEPA/42-132
A8HLI7_BURPS/89-181
A8HXR3_AZOC5/7-96
A8I272_AZOC5/40-130
A8IP83_AZOC5/14-115
A8JG77_CHLRE/32-123
A8KFG0_BURPS/36-125
A8L7W8_FRASN/10-95
A8L8V4_FRASN/48-138
A8LPC6_DINSH/41-133
A8LT97_DINSH/8-111
A8LTA7_DINSH/77-180
A8LTK8_DINSH/86-167
A8LTL7_DINSH/83-186
A8LU34_DINSH/8-111
A8LU41_DINSH/53-144
A8LUA3_DINSH/31-118
A8LUK5_DINSH/77-180
A8LXJ8_SALAI/69-159
A8MI31_ALKOO/29-122
A8MKR4_ALKOO/36-125
A8MKR6_ALKOO/9-100
A8MS24_ARATH/41-121
A8PKB1_9COXI/38-119
A8PL44_9COXI/35-125
A8R8Q7_9FIRM/7-98
A8R8X8_9FIRM/32-122
A8RAU0_9FIRM/5-94
A8RAU2_9FIRM/42-131
A8RCH0_9FIRM/32-122
A8RU40_9CLOT/26-116
A8RVC8_9CLOT/32-122
A8RVQ9_9CLOT/7-98
A8S2P0_9CLOT/44-133
A8SB67_9FIRM/11-99
A8SB68_9FIRM/4-92
A8SBX4_9FIRM/27-116
A8SBY0_9FIRM/31-121
A8SCL1_9FIRM/25-115
A8SHG0_9FIRM/175-265
A8SHL7_9FIRM/1-91
A8SHT7_9FIRM/32-122
A8SJZ7_9FIRM/26-115
A8SSC4_9FIRM/58-147
A8SSK0_9FIRM/7-98
A8SWY8_9FIRM/36-125
A8T3N1_9VIBR/59-149
A8TB52_9VIBR/40-130
A8TTB7_9PROT/4-80
A8TU30_9PROT/2-88
A8TXW9_9PROT/38-129
A8TY04_9PROT/21-110
A8TY05_9PROT/14-104
A8TY41_9PROT/11-97
A8TYB4_9PROT/11-97
A8TYS6_9PROT/11-97
A8U0J9_9PROT/11-97
A8U1H7_9PROT/11-97
A8U211_9PROT/11-97
A8U471_9PROT/34-120
A8U4D8_9PROT/2-82
A8U4L8_9PROT/11-97
A8UB99_9LACT/34-124
A8UBA2_9LACT/32-122
A8UKK2_9FLAO/41-131
A8UX04_9AQUI/112-205
A8W061_AGRRH/4-97
A8W0D9_AGRRH/64-156
A8YED9_MICAE/11-92
A8YXD4_LACH4/37-126
A8YXD6_LACH4/20-110
A8YYR8_STAAT/30-120
A8YZ49_STAAT/9-91
A8YZI5_STAAT/21-110
A8ZK47_ACAM1/16-106
A8ZKQ4_ACAM1/21-111
A8ZKW3_ACAM1/20-110
A8ZLY5_ACAM1/32-127
A8ZME0_ACAM1/3-82
A8ZN19_ACAM1/30-120
A8ZND4_ACAM1/16-106
A8ZPC5_ACAM1/38-139
A8ZPS2_ACAM1/15-103
A8ZPS3_ACAM1/16-106
A8ZQ20_ACAM1/40-141
A8ZRB4_DEIGD/33-126
A8ZRC6_DEIGD/12-100
A8ZVI5_DESOH/8-101
A9A0D6_DESOH/45-134
A9A2I8_NITMS/13-107
A9A5Q7_NITMS/4-78
A9A810_METM6/146-230
A9ADX4_BURM1/9-95
A9AEA0_BURM1/28-125
A9AJF4_BURM1/36-125
A9AKT1_BURM1/87-179
A9ART7_BURM1/10-100
A9ATE3_BURM1/69-158
A9ATY1_BURM1/31-132
A9AU38_BURM1/62-157
A9AU53_BURM1/37-128
A9B289_HERA2/31-120
A9B6V5_HERA2/4-92
A9BQJ6_DELAS/39-132
A9BR55_DELAS/33-130
A9BTV7_DELAS/29-127
A9BYB8_DELAS/59-155
A9C2X1_DELAS/37-133
A9CFU3_AGRT5/78-169
A9CL02_AGRT5/100-192
A9CLS0_AGRT5/9-97
A9CLS1_AGRT5/14-105
A9CUP3_9RHIZ/37-127
A9CZZ9_9RHIZ/1-78
A9D2T6_9RHIZ/5-95
A9D4P4_9RHIZ/41-134
A9DFV7_9GAMM/45-135
A9DYY4_9RHOB/38-128
A9EAW3_9FLAO/41-131
A9EAY1_9RHOB/34-130
A9EB67_9RHOB/31-127
A9EBJ3_9RHOB/49-138
A9EBM8_9RHOB/8-111
A9EE05_9RHOB/58-144
A9EER6_9RHOB/10-98
A9EFV2_9RHOB/104-183
A9EG12_9RHOB/72-173
A9EY81_9RHOB/97-166
A9F178_9RHOB/21-111
A9F731_9RHOB/51-139
A9FB81_9RHOB/88-183
A9FC27_9RHOB/67-170
A9G6N6_9RHOB/21-111
A9GHZ5_9RHOB/97-166
A9GIR3_SORC5/38-129
A9GQE0_9RHOB/13-114
A9GQW9_9RHOB/67-170
A9GRF6_9RHOB/88-183
A9GYP6_9RHOB/14-104
A9GYY2_9RHOB/16-101
A9GZ78_9RHOB/21-110
A9H6I2_9RHOB/20-110
A9HC43_GLUDA/14-118
A9HE04_GLUDA/42-133
A9HP48_GLUDA/4-98
A9HQK4_GLUDA/31-135
A9HR21_GLUDA/47-151
A9HST7_9RHOB/13-114
A9HTF4_9RHOB/75-161
A9HU90_9RHOB/56-147
A9HUN8_9RHOB/15-111
A9I9F8_BORPD/37-133
A9IAA4_BORPD/37-132
A9IB30_BORPD/37-133
A9IDV7_BORPD/37-130
A9IE78_BORPD/52-149
A9IEM4_BORPD/37-133
A9IEU7_BORPD/88-182
A9IJ42_BORPD/39-131
A9IKZ7_BORPD/30-127
A9IV10_BART1/5-96
A9IVS0_BART1/24-115
A9IX67_BART1/24-115
A9IZP8_BART1/5-96
A9IZX4_BART1/45-137
A9K1F0_BURMA/36-125
A9KBS5_COXBN/38-127
A9KH93_COXBN/59-149
A9KH96_COXBN/61-155
A9KLX2_CLOPH/37-126
A9KX14_SHEB9/40-130
A9L6F3_SHEB9/55-156
A9L6H4_SHEB9/55-156
A9LBN7_BURMA/89-181
A9M112_NEIM0/29-119
A9M9E1_BRUC2/36-128
A9MDC1_BRUC2/58-150
A9ML25_SALAR/47-142
A9MS25_SALAR/38-120
A9MVB0_SALPB/47-142
A9N8F1_COXBR/33-123
A9N8F4_COXBR/61-155
A9NBB1_COXBR/36-125
A9NFT1_ACHLI/1-88
A9QNS5_SALET/52-141
A9QNZ1_SALET/70-155
A9QP75_9BACT/38-130
A9QY98_YERPG/8-93
A9QYG0_YERPG/37-133
A9R9F5_YERPG/72-158
A9T231_PHYPA/5-85
A9VTL5_BACWK/25-114
A9W0V5_METEP/30-112
A9W329_METEP/40-132
A9WA92_CHLAA/26-116
A9WJN3_CHLAA/4-92
A9WVN9_RENSM/73-166
A9WXD6_BRUSI/58-150
A9ZCZ6_YERPE/8-93
A9ZCZ7_YERPE/8-98
A9ZD08_YERPE/37-133
A9ZFI2_YERPE/72-158
A9ZHV0_COXBU/36-125
A9ZJ40_COXBU/61-155
B0A3S8_YERPE/72-158
B0A5V5_YERPE/8-93
B0A5V6_YERPE/8-98
B0A5W5_YERPE/37-133
B0A637_9CLOT/7-96
B0A638_9CLOT/18-108
B0AXT7_BACAN/25-114
B0AXT9_BACAN/37-127
B0B8R4_CHLT2/11-106
B0BAE3_CHLTB/11-106
B0BLP8_9ACTO/36-115
B0BW06_RICRO/28-114
B0C9L5_ACAM1/5-85
B0CJF8_BRUSI/36-128
B0G4F7_9FIRM/29-125
B0G8L3_9FIRM/42-131
B0G8W1_9FIRM/27-117
B0G8W3_9FIRM/48-137
B0G9S5_9FIRM/20-111
B0GA68_9FIRM/7-98
B0GAD8_9FIRM/32-122
B0GKQ1_YERPE/72-158
B0GLP0_YERPE/37-133
B0GLY7_YERPE/8-93
B0GLY8_YERPE/8-98
B0GYE2_YERPE/72-158
B0GZD9_YERPE/8-93
B0GZE0_YERPE/8-98
B0GZW1_YERPE/37-133
B0HBR1_YERPE/8-98
B0HBR2_YERPE/8-93
B0HNB3_YERPE/37-133
B0HNI0_YERPE/8-98
B0HNI1_YERPE/8-93
B0HNS0_YERPE/72-158
B0HP54_YERPE/32-118
B0HZS6_YERPE/72-158
B0I0P6_YERPE/8-98
B0I0P7_YERPE/8-93
B0I0Y1_YERPE/37-133
B0JQX2_MICAN/4-85
B0K5M8_THEPX/27-116
B0K5N0_THEPX/10-100
B0K6R2_THEPX/4-93
B0K8H3_THEP3/27-116
B0K8H5_THEP3/10-100
B0KRB6_PSEPG/37-127
B0LUB9_9ACTO/42-148
B0MB20_9FIRM/9-94
B0MEZ4_9FIRM/7-98
B0MH52_9FIRM/41-130
B0MRF0_9FIRM/28-118
B0MRF2_9FIRM/15-105
B0MRP0_9FIRM/7-98
B0MRU6_9FIRM/6-98
B0MU85_9BACT/21-117
B0MVS9_9BACT/17-111
B0MW61_9BACT/52-119
B0MZU3_9BACT/20-116
B0MZY3_9BACT/30-120
B0N137_9FIRM/72-161
B0N182_9FIRM/7-96
B0N9V5_EUBSP/9-94
B0N9Z9_EUBSP/53-148
B0NDF2_EUBSP/23-132
B0NEN5_EUBSP/44-133
B0NIE0_EUBSP/7-98
B0NIF9_EUBSP/33-123
B0NNM7_BACSE/12-108
B0NRD0_BACSE/80-171
B0NRT5_BACSE/7-98
B0NRU3_BACSE/13-106
B0NV31_BACSE/30-120
B0NZ56_9CLOT/1-63
B0P0B6_9CLOT/50-139
B0P5Z0_9FIRM/78-176
B0P603_9FIRM/14-105
B0PBL6_9FIRM/27-117
B0PBL9_9FIRM/13-102
B0PEX4_9FIRM/34-121
B0PGJ8_9FIRM/1-75
B0Q9J2_BACAN/37-127
B0Q9K1_BACAN/25-114
B0QKZ9_BACAN/37-127
B0QL01_BACAN/25-114
B0R3V3_HALS3/120-242
B0RDP6_CLAMS/64-159
B0RJ43_CLAMS/21-110
B0RRY1_XANCB/40-183
B0RTK2_XANCB/37-132
B0RXL5_XANCB/46-136
B0S3U7_FINM2/29-118
B0S900_LEPBA/35-126
B0SHZ2_LEPBA/25-115
B0SI16_LEPBA/24-112
B0SIQ8_LEPBA/38-129
B0SRZ7_LEPBP/35-126
B0STK6_LEPBP/25-115
B0STN0_LEPBP/24-112
B0SUD2_LEPBP/38-129
B0SV44_CAUSK/24-126
B0T5I5_CAUSK/27-129
B0T6E4_CAUSK/35-127
B0T6S4_CAUSK/5-106
B0T8L6_CAUSK/5-106
B0T9Q6_CAUSK/57-158
B0TAB2_HELMI/35-125
B0TCU8_HELMI/4-93
B0TCU9_HELMI/4-93
B0TD04_HELMI/8-93
B0TQG2_SHEHH/44-134
B0TZZ3_FRAP2/47-137
B0U2B0_XYLFM/43-137
B0U3G2_XYLFM/44-134
B0U997_METS4/44-134
B0UAM8_METS4/91-183
B0UF16_METS4/20-134
B0UJI5_METS4/36-128
B0UKZ2_METS4/44-135
B0UR20_METS4/81-172
B0UVW9_HAES2/42-139
B0V490_ACIBY/35-124
B0VCZ4_ACIBY/39-131
B0VFD3_CLOAI/27-117
B0VMY2_ACIBS/39-131
B0ZB65_9BURK/28-117
B1BBV3_CLOBO/2-90
B1BC54_CLOBO/6-96
B1BC56_CLOBO/27-116
B1BI68_CLOPE/31-120
B1BLI0_CLOPE/34-127
B1BP89_CLOPE/34-127
B1BVU2_CLOPE/11-107
B1BXG7_CLOPE/31-120
B1C151_9FIRM/4-85
B1C584_9FIRM/51-140
B1C5A0_9FIRM/7-96
B1C6F4_9FIRM/18-108
B1C6Y4_9FIRM/7-98
B1C9N7_9FIRM/34-123
B1F183_BACAN/25-114
B1F193_BACAN/37-127
B1F973_9BURK/62-156
B1F9D0_9BURK/19-115
B1FEL0_9BURK/87-179
B1FEW1_9BURK/36-125
B1FHX3_9BURK/76-166
B1FIK7_9BURK/66-155
B1FK10_9BURK/33-132
B1FUM7_9BURK/88-180
B1G4D4_9BURK/30-129
B1G4P2_9BURK/36-125
B1G987_9BURK/7-92
B1GQ13_BACAN/25-114
B1GQ15_BACAN/37-127
B1GZ54_UNCTG/29-121
B1H4S1_BURPS/89-181
B1HA50_BURPS/49-138
B1HKK8_BURPS/37-137
B1HPL8_LYSSC/25-114
B1I6R8_DESAP/26-115
B1I7E7_STRPI/5-91
B1IAE9_STRPI/5-95
B1IHR4_CLOBK/27-116
B1IHR6_CLOBK/6-96
B1IYK4_ECOLC/47-142
B1JAR1_PSEPW/36-127
B1JFU9_PSEPW/37-127
B1JSU8_BURCC/36-125
B1K1B8_BURCC/13-102
B1K1B9_BURCC/11-102
B1K276_BURCC/87-179
B1KC38_BURCC/70-159
B1KQ42_SHEWM/44-134
B1KUA7_CLOBM/27-116
B1KUA9_CLOBM/6-96
B1LE62_ECOSM/55-151
B1LKJ5_ECOSM/47-142
B1LMW9_ECOSM/50-174
B1LRN5_ECOSM/38-134
B1LRQ3_ECOSM/69-154
B1LW94_METRJ/4-109
B1M189_METRJ/44-136
B1M8M7_METRJ/72-164
B1M910_METRJ/15-119
B1M9T9_METRJ/26-117
B1MN91_MYCA9/68-158
B1MX32_LEUCK/43-132
B1P7V1_ECOLX/36-132
B1QFH8_CLOBO/27-116
B1QFI0_CLOBO/6-96
B1QMM0_CLOBO/27-116
B1QMM2_CLOBO/6-96
B1QSN7_CLOBU/6-95
B1QSN9_CLOBU/31-121
B1QVQ0_CLOBU/24-111
B1R0M6_CLOBU/70-171
B1R7L5_CLOPE/34-127
B1R8J9_CLOPE/17-95
B1R9T8_CLOPE/34-127
B1RAV1_CLOPE/31-120
B1RJG6_CLOPE/31-120
B1RT13_CLOPE/31-120
B1S2X2_STRPN/5-95
B1S8M9_9BIFI/143-213
B1S8M9_9BIFI/193-266
B1SC89_9STRE/6-96
B1SY04_9BURK/36-125
B1T0H0_9BURK/10-100
B1T1W7_9BURK/86-178
B1T621_9BURK/76-166
B1T7L5_9BURK/70-159
B1TEY7_9BURK/227-299
B1UX69_BACAN/25-114
B1UX71_BACAN/37-127
B1V372_CLOPE/11-107
B1V5R3_CLOPE/31-120
B1V7I0_CLOPE/34-127
B1VC49_ECOLX/69-154
B1VJ32_CORU7/213-305
B1VPE2_STRGG/84-174
B1VT26_STRGG/17-100
B1W378_STRGG/34-118
B1X269_CYAA5/23-112
B1X2L8_CYAA5/30-122
B1X5Z9_ECODH/51-146
B1XCJ5_ECODH/8-87
B1XR02_SYNP2/19-111
B1XRM2_SYNP2/44-126
B1XSC7_POLNS/31-121
B1Y179_LEPCP/23-112
B1Y6Z5_LEPCP/35-129
B1YBA1_THENV/166-239
B1YGA4_EXIS2/2-91
B1YGA5_EXIS2/27-116
B1YQK5_BURA4/36-125
B1YXN2_BURA4/87-179
B1Z603_BURA4/70-159
B1Z677_BURA4/9-100
B1Z6C4_BURA4/62-151
B1ZGF9_METPB/40-132
B1ZGI1_METPB/14-118
B1ZX73_OPITP/48-137
B1ZXK7_OPITP/69-157
B2A465_NATTJ/30-119
B2A467_NATTJ/33-122
B2AHG1_CUPTR/71-162
B2AKE3_CUPTR/60-148
B2CY84_RHILT/67-159
B2DK28_STRPN/5-95
B2DP47_STRPN/5-95
B2DUU5_STRPN/5-95
B2E065_STRPN/5-95
B2E5L6_STRPN/5-95
B2EBW3_BIFAN/184-298
B2FM37_STRMK/9-95
B2FM38_STRMK/19-104
B2FNF7_STRMK/46-136
B2FTH7_STRMK/30-127
B2G583_LACRJ/21-111
B2G585_LACRJ/31-123
B2G768_LACRJ/8-96
B2GF23_LACF3/20-110
B2GF24_LACF3/28-120
B2GJE9_KOCRD/66-159
B2H973_BURPS/36-125
B2HNT2_MYCMM/61-155
B2HZC5_ACIBC/39-131
B2I3W2_ACIBC/31-121
B2I628_XYLF2/44-134
B2I670_XYLF2/28-122
B2IAV0_XYLF2/48-145
B2IL81_BEII9/7-98
B2ILL6_BEII9/97-187
B2IP01_STRPS/5-95
B2J407_NOSP7/5-86
B2JAF6_NOSP7/31-121
B2JB48_NOSP7/61-148
B2JE98_BURP8/37-123
B2JJK8_BURP8/49-139
B2JL25_BURP8/42-127
B2JPT2_BURP8/87-179
B2JU83_BURP8/10-95
B2JUN2_BURP8/67-159
B2JXM1_BURP8/334-417
B2JXX5_BURP8/62-151
B2KAI6_YERPB/72-158
B2KDB6_ELUMP/4-89
B2KEZ3_ELUMP/35-127
B2KK41_BURPS/89-181
B2LS88_9VIBR/46-146
B2LSC8_9VIBR/33-120
B2N8L2_ECOLX/47-142
B2NP86_ECO57/53-149
B2NRA7_ECO57/51-146
B2NWC9_ECO57/69-154
B2NY90_ECO57/36-132
B2P0N7_ECO57/53-149
B2PD23_ECO57/36-132
B2PDH8_ECO57/69-154
B2PFU8_ECO57/51-146
B2PL28_ECO57/53-149
B2PQL8_ECO57/69-154
B2PV04_PROST/7-91
B2RHC8_PORG3/27-117
B2S0D6_BORHD/16-105
B2S173_BORHD/1-85
B2S2L9_TREPS/33-123
B2S8V5_BRUA1/36-128
B2SCH5_BRUA1/58-150
B2SF82_FRATM/47-137
B2SS10_XANOP/46-136
B2T1V8_BURPP/19-136
B2T1W3_BURPP/34-141
B2T7K8_BURPP/36-125
B2T7Y2_BURPP/88-180
B2T8X6_BURPP/30-129
B2TRH5_CLOBB/37-127
B2TRH7_CLOBB/6-95
B2TRT0_CLOBB/31-124
B2TSP7_SHIB3/52-147
B2TSX2_SHIB3/38-136
B2TTG2_SHIB3/47-113
B2U5G5_ECOLX/52-147
B2U5Z7_ECOLX/53-149
B2U6C8_ECOLX/36-132
B2UA45_RALPJ/29-127
B2UCJ6_RALPJ/86-181
B2UDC1_RALPJ/8-99
B2UGB1_RALPJ/17-92
B2UGV7_RALPJ/34-128
B2UH49_RALPJ/68-157
B2UKH4_RALPJ/6-104
B2ULT3_AKKM8/33-123
B2UQ81_AKKM8/13-108
B2UUP6_HELPS/34-123
B2V1U5_CLOBA/37-127
B2V1U7_CLOBA/6-95
B2V2C8_CLOBA/22-109
B2V4N1_CLOBA/22-109
B2VB33_ERWT9/25-112
B2VB65_ERWT9/49-137
B3A3Y7_ECO57/53-149
B3A4W8_ECO57/47-142
B3ABE8_ECO57/69-154
B3AKJ7_ECO57/53-149
B3API5_ECO57/69-154
B3APK4_ECO57/36-132
B3ARY2_ECO57/47-142
B3ASW7_ECO57/36-132
B3AYA5_ECO57/51-146
B3AZE0_ECO57/53-149
B3B5E7_ECO57/36-132
B3BA49_ECO57/69-154
B3BFG2_ECO57/47-142
B3BP28_ECO57/69-154
B3BPL2_ECO57/36-132
B3BSY8_ECO57/51-146
B3BW23_ECO57/53-149
B3C128_ECO57/36-132
B3C4N5_ECO57/69-154
B3CDX6_9BACE/12-108
B3CGL4_9BACE/30-120
B3CHQ0_9BACE/24-120
B3CMF6_WOLPP/25-115
B3CNW1_WOLPP/6-90
B3CPN4_WOLPP/6-90
B3CQX5_ORITI/35-126
B3DAX4_BURM1/1-70
B3DM86_RAT/40-131
B3DP29_BIFLD/131-184
B3DP29_BIFLD/195-247
B3DV90_METI4/14-104
B3DWI7_METI4/52-142
B3E4Z1_GEOLS/7-98
B3E4Z2_GEOLS/7-107
B3E887_GEOLS/7-98
B3E888_GEOLS/14-116
B3EA07_GEOLS/28-116
B3EG75_CHLL2/41-131
B3EN06_CHLPB/37-127
B3G1P7_PSEAE/21-117
B3G1Z2_PSEAE/30-127
B3G2J1_PSEAE/21-117
B3HEE6_ECOLX/51-146
B3HIQ8_ECOLX/36-132
B3HL14_ECOLX/55-151
B3HSU4_ECOLX/51-146
B3HWJ1_ECOLX/36-132
B3I1T1_ECOLX/8-94
B3I3L6_ECOLX/36-132
B3I4C1_ECOLX/51-146
B3IA25_ECOLX/66-152
B3IK65_ECOLX/47-142
B3ILF9_ECOLX/53-149
B3IN92_ECOLX/36-132
B3IP08_ECOLX/55-138
B3JCL1_BACAN/37-127
B3JCL3_BACAN/25-114
B3JDV2_9BACE/16-112
B3JH02_9BACE/4-86
B3JIP4_9BACE/15-106
B3JPE2_9BACE/32-122
B3KLX2_RHIME/1-51
B3LR06_YEAS1/11-126
B3MQW7_DROAN/11-106
B3NWY6_DROER/64-155
B3PIT5_CELJU/48-138
B3PS49_RHIE6/37-127
B3Q220_RHIE6/63-155
B3Q326_RHIE6/78-166
B3Q3X7_RHIE6/14-116
B3Q4F1_RHIE6/53-144
B3Q5K3_RHIE6/72-163
B3Q8A4_RHOPT/34-126
B3QCJ0_RHOPT/4-94
B3QKY8_CHLP8/37-127
B3QYM6_CHLT3/47-137
B3R7M3_CUPTR/34-125
B3SEZ1_TRIAD/32-122
B3SFG3_TRIAD/100-158
B3T0G1_9ZZZZ/4-93
B3TC16_9ZZZZ/16-100
B3TC44_9ZZZZ/12-63
B3TC44_9ZZZZ/83-136
B3W8H6_LACCB/19-109
B3W8H8_LACCB/32-121
B3WU83_ECOLX/36-132
B3WZW8_SHIDY/47-142
B3X2K5_SHIDY/69-154
B3X790_SHIDY/52-147
B3X7C4_SHIDY/38-136
B3XD72_ECOLX/51-146
B3XE98_ECOLX/51-147
B3XEG0_ECOLX/36-132
B3XIR6_ECOLX/11-103
B3XIR7_ECOLX/11-100
B3XKI0_ECOLX/36-132
B3XNG2_LACRE/21-111
B3XNG4_LACRE/31-123
B3Y9K3_SALET/47-142
B3YZ99_BACCE/37-127
B3YZA1_BACCE/25-114
B3Z2X0_BACCE/4-90
B3ZFR4_BACCE/37-127
B3ZFR6_BACCE/25-114
B3ZQF3_BACCE/37-127
B3ZQF5_BACCE/25-114
B4A6I9_SALNE/47-142
B4ABW7_SALNE/55-141
B4AH57_BACPU/4-93
B4AKC1_BACPU/24-113
B4AKC4_BACPU/38-129
B4ASP5_FRANO/40-130
B4BPJ7_9BACI/26-115
B4BPJ9_9BACI/29-119
B4CXH8_9BACT/10-100
B4CXH9_9BACT/15-101
B4CXQ0_9BACT/9-96
B4CYR2_9BACT/33-121
B4D2R3_9BACT/2-83
B4E584_BURCJ/36-125
B4EFY9_BURCJ/87-179
B4EQD0_BURCJ/70-159
B4EQK6_BURCJ/32-131
B4EQN6_BURCJ/31-125
B4EUH5_PROMH/6-87
B4EVK8_PROMH/50-152
B4F349_COREQ/10-102
B4F3A8_RHOE1/10-102
B4FHD2_MAIZE/1-84
B4GW10_DROPE/52-143
B4I6K7_DROSE/64-155
B4JK01_DROGR/14-105
B4L6D3_DROMO/17-109
B4MAD5_DROVI/17-108
B4NC06_DROWI/10-104
B4Q2L3_DROYA/65-156
B4R6P9_DROSI/64-155
B4RA92_PHEZH/24-126
B4RCZ7_PHEZH/33-125
B4RER5_PHEZH/72-170
B4RHX1_PHEZH/55-156
B4RIT9_PHEZH/14-113
B4RIU1_PHEZH/25-153
B4RJF1_NEIG2/29-119
B4RLM1_NEIG2/36-136
B4S4K3_PROA2/39-129
B4SEV0_PELPB/40-130
B4SNP4_STRM5/46-136
B4SYG1_SALNS/47-142
B4T7C7_SALHS/36-132
B4TAF5_SALHS/47-142
B4TL13_SALET/38-134
B4TLH0_SALET/69-154
B4TLW8_SALSV/69-154
B4TP75_SALSV/47-142
B4U128_STREM/6-96
B4UB27_ANASK/73-163
B4UD49_ANASK/18-109
B4UKF6_ANASK/42-131
B4V7E1_9ACTO/43-147
B4V9J3_9ACTO/91-181
B4VAS3_9ACTO/6-90
B4VKM7_9CYAN/4-80
B4VV57_9CYAN/65-181
B4W5C0_9CYAN/58-138
B4W5P9_9CAUL/20-112
B4W6U8_9CAUL/86-188
B4W8M4_9CAUL/25-123
B4WBG2_9CAUL/22-124
B4WER2_9CAUL/26-123
B4WR42_9SYNE/31-126
B4WUG0_9SYNE/32-133
B4WVD2_9SYNE/35-130
B4WVG3_9SYNE/61-146
B4X1M1_9GAMM/52-142
B5A6B3_9CAUD/31-122
B5BCU7_SALPK/47-142
B5C6B2_SALET/47-142
B5CCV6_SALET/47-142
B5CKE9_SALET/69-154
B5CNE8_9FIRM/44-133
B5CP25_9FIRM/25-115
B5CRV2_9FIRM/31-120
B5D0G8_9BACE/31-121
B5D217_9BACE/14-110
B5E468_STRP4/5-95
B5EFJ3_GEOBB/26-115
B5EKR6_ACIF5/67-178
B5ER50_ACIF5/25-115
B5ERX1_ACIF5/67-178
B5EVU2_VIBFM/63-148
B5EVV4_VIBFM/88-178
B5EYJ5_SALA4/47-142
B5FCZ9_VIBFM/41-131
B5FMK4_SALDC/47-142
B5GA42_9ACTO/42-148
B5GDN9_9ACTO/152-239
B5GHQ8_9ACTO/80-170
B5GIK0_9ACTO/43-146
B5GMU0_STRCL/43-149
B5GUR8_STRCL/120-226
B5GVQ0_STRCL/16-100
B5GX91_STRCL/69-159
B5GYS9_STRCL/2-47
B5H1X4_STRCL/46-142
B5H627_STRPR/79-169
B5I776_9ACTO/86-176
B5IIU0_9CHRO/3-83
B5IQ85_9CHRO/28-119
B5IZQ5_9RHOB/20-112
B5J8U0_9RHOB/7-92
B5J9C3_9RHOB/9-94
B5JC30_9RHOB/11-97
B5JC84_9RHOB/53-149
B5JG02_9BACT/4-94
B5JN73_9BACT/63-152
B5JT19_9GAMM/30-119
B5K2A9_9RHOB/13-99
B5K8A1_9RHOB/13-99
B5KAB2_9RHOB/20-112
B5LK71_9CAUD/227-312
B5LKJ2_9CAUD/227-312
B5LL61_9CAUD/227-312
B5LM18_9CAUD/213-298
B5MLE3_SALET/47-142
B5MTX8_SALET/37-133
B5MWG6_SALET/47-142
B5N6G9_SALET/39-135
B5N791_SALET/51-140
B5NI16_SALET/18-113
B5NQC0_SALET/18-113
B5NYF6_SALET/47-142
B5PDG8_SALET/47-142
B5PMC4_SALET/51-140
B5PMD6_SALET/47-137
B5PST5_SALHA/47-142
B5QCJ9_SALVI/47-142
B5QMB0_LACRH/18-108
B5QMB2_LACRH/32-121
B5QVK5_SALEP/47-142
B5R726_SALG2/47-142
B5RJV0_KLEP3/68-152
B5RKQ2_KLEP3/47-138
B5RLZ0_BORDL/6-95
B5RMS4_BORDL/1-85
B5RQ70_BORRA/1-85
B5RRN6_BORRA/6-95
B5RWE0_RALSO/34-128
B5RYW1_RALSO/67-156
B5RZ63_RALSO/85-182
B5S0H0_RALSO/33-131
B5S648_RALSO/11-97
B5S649_RALSO/5-90
B5S735_RALSO/11-90
B5SA10_RALSO/11-90
B5SAP8_RALSO/67-156
B5SB17_RALSO/51-148
B5SDS6_RALSO/1-91
B5SEQ0_RALSO/13-102
B5SL76_RALSO/34-128
B5SP22_9CAUD/5-89
B5TTF5_9BACT/24-116
B5TTK9_9BACT/24-116
B5TTR2_9BACT/24-116
B5UQR8_BACCE/25-114
B5UQS0_BACCE/37-127
B5UXM4_BACCE/3-90
B5V5R2_BACCE/37-127
B5V5R4_BACCE/25-114
B5VUI7_SPIMA/16-106
B5WCX3_9BURK/36-125
B5WD56_9BURK/1-91
B5WD57_9BURK/13-102
B5WH45_9BURK/33-132
B5WJH6_9BURK/59-148
B5WN39_9BURK/87-179
B5WNH9_9BURK/20-114
B5XJD0_STRPZ/17-107
B5XJK5_STRPZ/12-108
B5XZU1_KLEP3/47-145
B5Y1A4_KLEP3/12-100
B5Y1A5_KLEP3/7-96
B5Y9J5_COPPD/24-113
B5YBX9_DICT6/24-113
B5YEP1_DICT6/49-129
B5YIE9_THEYD/26-116
B5YIJ6_THEYD/12-106
B5YPD7_ECO5E/69-154
B5YPF7_ECO5E/36-132
B5YPU8_ECO5E/51-146
B5YV28_ECO5E/53-149
B5Z8D6_HELPG/34-123
B5ZCN8_GLUDA/42-133
B5ZG40_GLUDA/14-118
B5ZHE4_GLUDA/14-118
B5ZV43_RHILW/37-127
B6A005_RHILW/53-144
B6A0M3_RHILW/14-117
B6A208_RHILW/72-163
B6A298_RHILW/67-159
B6A453_RHILW/63-155
B6A4C5_RHILW/74-165
B6A559_RHILW/55-162
B6A581_RHILW/14-116
B6AN63_9BACT/26-120
B6AP60_9BACT/28-118
B6ATA7_9RHOB/37-129
B6B4B1_9RHOB/59-163
B6B4F3_9RHOB/49-140
B6B5Z5_9RHOB/39-129
B6BFD4_9RHOB/47-138
B6BFM0_9RHOB/93-170
B6BG37_9RHOB/79-182
B6BG85_9RHOB/52-142
B6BMU0_9PROT/32-121
B6BRL9_9RICK/27-118
B6BVR7_9PROT/34-123
B6C493_9GAMM/14-113
B6C615_9GAMM/37-127
B6C6J2_9GAMM/28-121
B6EGN0_ALISL/52-147
B6EHU5_ALISL/41-131
B6EP08_ALISL/33-120
B6EPZ2_ALISL/64-148
B6ET12_ALISL/67-157
B6FJD4_9CLOT/1-54
B6FJD5_9CLOT/34-130
B6FKP4_9CLOT/30-120
B6FM92_9CLOT/50-129
B6FMP2_9CLOT/38-134
B6FP27_9CLOT/31-121
B6FQE2_9CLOT/27-117
B6FQE4_9CLOT/48-137
B6FQE9_9CLOT/40-129
B6FQK2_9CLOT/7-98
B6FTL8_9CLOT/52-139
B6G1V6_9CLOT/7-96
B6G1V9_9CLOT/5-95
B6GDN3_9ACTN/15-104
B6I0R0_ECOSE/47-142
B6IA95_ECOSE/8-94
B6IC26_ECOSE/36-132
B6ICA7_ECOSE/55-138
B6ICD5_ECOSE/36-132
B6IPX4_RHOCS/4-88
B6IPX5_RHOCS/8-94
B6IV61_RHOCS/42-137
B6IXR2_RHOCS/65-149
B6J2C1_COXB2/38-127
B6J8V4_COXB1/38-127
B6J9Q3_COXB1/59-149
B6J9Q6_COXB1/61-155
B6J9U9_OLICO/17-119
B6JAA3_OLICO/14-118
B6JAI8_OLICO/34-126
B6JDM6_OLICO/11-97
B6JHM0_OLICO/55-157
B6JK22_OLICO/71-163
B6JK27_OLICO/4-97
B6JMX8_HELP2/34-123
B6K600_SCHJY/12-117
B6R2V3_9RHOB/72-164
B6R638_9RHOB/41-133
B6V2Z2_BPSP1/71-154
B6VS73_9BACE/13-109
B6VUS1_9BACE/20-72
B6W0U1_9BACE/31-121
B6WBI7_9FIRM/25-114
B6WRM9_9DELT/25-117
B6WS40_9DELT/7-91
B6WUQ8_9DELT/41-133
B6XGS4_9ENTR/24-115
B6XSE8_9BIFI/164-280
B6Y6R3_9RICK/25-115
B6Y7K4_9RICK/6-90
B6Y8F8_9RICK/6-84
B6Y9A3_9RICK/6-90
B6YUS1_THEON/19-114
B6YVU1_THEON/1-41
B6YYR0_9RHOB/74-166
B6ZP58_ECO57/47-142
B7A049_ECO57/53-149
B7A4P3_ECO57/69-154
B7A4Y5_ECO57/36-132
B7ABD8_THEAQ/26-113
B7ABJ3_THEAQ/24-113
B7ABP8_THEAQ/21-108
B7AEI3_9BACE/30-120
B7AFD2_9BACE/15-106
B7AJD7_9BACE/12-108
B7AT26_9BACE/4-92
B7AU66_9BACE/79-168
B7B576_9PORP/30-120
B7BF08_9PORP/15-106
B7C9H4_9FIRM/27-117
B7C9H6_9FIRM/48-137
B7C9I2_9FIRM/33-123
B7CCK6_9FIRM/41-130
B7CTK5_BURPS/89-181
B7CVI4_BURPS/36-125
B7DTI9_9BACL/15-103
B7DTV0_9BACL/4-93
B7DUL7_9BACL/26-116
B7DUL9_9BACL/22-111
B7DUV7_9BACL/3-90
B7GMV5_ANOFW/25-114
B7GMV7_ANOFW/40-130
B7GPF1_BIFLS/160-213
B7GPF1_BIFLS/224-276
B7GTF8_BIFLS/6-98
B7H3M9_ACIB3/39-131
B7HGD9_BACC4/25-114
B7HZG5_BACC7/25-114
B7I510_ACIB5/39-131
B7ISS9_BACC2/25-114
B7J0H7_BORBZ/1-85
B7J200_BORBZ/6-95
B7J9D6_ACIF2/4-81
B7JB56_ACIF2/67-178
B7JB92_ACIF2/25-115
B7JIK6_BACC0/25-114
B7JZ77_CYAP8/5-86
B7KIN7_CYAP7/5-86
B7KM60_CYAP7/33-124
B7KMP0_CYAP7/31-121
B7KMV2_CYAP7/35-125
B7KV57_METC4/38-130
B7L392_METC4/27-131
B7L3E0_METC4/70-162
B7L3W8_ESCF3/48-139
B7L8I5_ECO55/51-146
B7LFS7_ECO55/55-151
B7LI39_ECO45/69-154
B7LI54_ECO45/1-97
B7LJ70_ECOLU/66-162
B7LLJ8_ESCF3/47-142
B7M4T4_ECO8A/51-146
B7MF15_ECO45/51-146
B7MQ11_ECO81/55-151
B7MRP1_ECO81/51-146
B7N9K9_ECOLU/51-146
B7NLW3_ECO7I/51-146
B7PI40_IXOSC/1-58
B7PQR7_IXOSC/2-58
B7Q5U0_IXOSC/13-85
B7QU58_9RHOB/21-111
B7QZH8_9RHOB/87-164
B7R3C5_9EURY/19-122
B7R9J7_9THEO/10-100
B7R9J9_9THEO/27-116
B7RKW7_9RHOB/18-108
B7RRD8_9RHOB/76-171
B7RRM7_9RHOB/64-167
B7RSE6_9RHOB/71-160
B7S285_9GAMM/44-134
B7SBM3_CHLTR/11-106
B7SBP8_CHLTR/11-106
B7SBQ3_CHLTR/11-106
B7T1B4_9BACT/11-95
B7T1C6_9BACT/14-98
B7UKP5_ECO27/51-146
B7UXQ6_PSEA8/21-117
B7V580_PSEA8/37-133
B7V799_PSEA8/37-127
B7V9Y3_PSEA8/52-150
B7VN04_VIBSL/40-130
B7VPX5_VIBSL/61-148
B7WQK7_COMTE/37-133
B7WRN0_COMTE/31-132
B7WYU1_COMTE/29-127
B7X1A1_COMTE/39-132
B7XGI9_PSEPU/82-172
B7XGU2_PSEPU/5-94
B7XRI0_BORGA/6-95
B7XSB9_BORGA/1-85
B7XUC6_BORGA/6-95
B7XV66_BORGA/1-85
B8B3F7_ORYSI/70-150
B8CVV3_SHEPW/43-133
B8D0M7_HALOH/4-96
B8D1E4_HALOH/27-117
B8D1E6_HALOH/18-107
B8D503_DESK1/21-108
B8DD24_LISMH/24-113
B8DG18_LISMH/11-107
B8DIY1_DESVM/296-371
B8DJ04_DESVM/11-101
B8DMN2_DESVM/29-128
B8DUZ9_BIFA0/184-298
B8E0A2_DICTD/49-141
B8E1L3_DICTD/24-113
B8EDV8_SHEB2/40-130
B8EFS8_SHEB2/55-156
B8EFZ0_SHEB2/55-155
B8EG38_SHEB2/55-155
B8EQ24_METSB/39-131
B8ES08_METSB/28-119
B8ESX5_METSB/12-98
B8F8V4_DESAA/8-123
B8FI49_DESAA/8-99
B8FIQ8_DESAA/6-96
B8FLQ0_DESAA/38-128
B8G0K9_DESHD/26-115
B8GCH9_CHLAD/26-116
B8GCS8_CHLAD/4-92
B8GDW6_METPE/109-229
B8GNJ7_THISH/37-137
B8GRC6_THISH/32-121
B8GSP7_THISH/28-125
B8H8Y7_ARTCA/173-266
B8HJJ5_ARTCA/8-96
B8HYI6_CYAP4/10-92
B8HZ34_CYAP4/53-143
B8HZD4_CYAP4/40-141
B8HZG6_CYAP4/40-141
B8I0C8_CLOCE/37-126
B8I139_CLOCE/3-106
B8I2A7_CLOCE/21-111
B8I3R9_CLOCE/26-115
B8I836_CLOCE/4-93
B8IAM6_METNO/18-113
B8IGK2_METNO/24-106
B8IHN6_METNO/2-88
B8IHZ5_METNO/36-128
B8IIT8_METNO/10-105
B8IRA2_METNO/65-157
B8ISQ1_METNO/82-173
B8IVJ4_METNO/13-117
B8IVZ3_METNO/24-108
B8IWH4_METNO/50-139
B8IXJ3_METNO/69-160
B8J150_DESDA/49-138
B8J1H8_DESDA/30-121
B8J6R3_ANAD2/18-109
B8JAY0_ANAD2/73-163
B8JCV6_ANAD2/42-131
B8JFA2_ANAD2/44-141
B8JFN0_ANAD2/25-111
B8K3J3_VIBPA/58-148
B8KCU0_VIBPA/54-149
B8KDT5_VIBPA/40-130
B8KLK0_9GAMM/39-129
B8KUD8_9GAMM/43-133
B8L2G3_9GAMM/37-133
B8L439_9GAMM/29-125
B8L797_9GAMM/46-136
B8ZLP9_STRPJ/5-91
B8ZQD1_STRPJ/5-95
B8ZTN1_MYCLB/63-157
B9ABN8_BORBU/1-85
B9ABV4_BORBU/6-95
B9AF85_METSM/149-232
B9B0W6_9BURK/87-179
B9B6L2_9BURK/69-158
B9BCF5_9BURK/36-125
B9BFG7_9BURK/68-158
B9BLR2_9BURK/87-179
B9BPT9_9BURK/69-158
B9BQH6_9BURK/11-84
B9BUH2_9BURK/28-125
B9BZG0_9BURK/36-125
B9C5R7_9BURK/87-179
B9CA32_9BURK/69-158
B9CB50_9BURK/11-84
B9CER3_9BURK/28-125
B9CIT2_9BURK/36-125
B9CLR3_9ACTN/29-118
B9CMI0_9ACTN/81-170
B9CSG4_STACP/30-120
B9CSJ9_STACP/18-107
B9CVT2_9PAST/7-95
B9CVT3_9PAST/14-109
B9DI98_STACT/31-121
B9DIA7_STACT/20-109
B9DWF5_STRU0/6-96
B9DXR6_CLOK1/31-121
B9DYH3_CLOK1/262-352
B9E8Y9_MACCJ/27-116
B9E8Z1_MACCJ/28-118
B9FRS9_ORYSJ/70-150
B9I4P9_POPTR/41-123
B9IT37_BACCQ/15-104
B9JEW0_AGRRK/38-128
B9JL93_AGRRK/67-160
B9JP78_AGRRK/45-138
B9JPH2_AGRRK/66-158
B9JPN7_AGRRK/72-163
B9JQR0_AGRRK/27-123
B9JV49_AGRVS/38-128
B9JYF5_AGRVS/5-98
B9K006_AGRVS/93-187
B9K2Q6_AGRVS/23-113
B9K310_AGRVS/66-158
B9K349_AGRVS/4-97
B9K3B7_AGRVS/55-146
B9K3M1_AGRVS/24-117
B9K3Z7_AGRVS/73-165
B9K493_AGRVS/56-147
B9K4F0_AGRVS/77-165
B9K4H3_AGRVS/4-97
B9K5X9_AGRVS/72-163
B9K650_AGRVS/5-100
B9KER7_CAMLR/34-124
B9KH71_ANAMF/30-121
B9KL09_RHOSK/12-112
B9KN33_RHOSK/12-112
B9KPU9_RHOSK/38-129
B9KS92_RHOSK/12-112
B9KUB5_RHOSK/12-112
B9KUE8_RHOSK/1-75
B9KV49_RHOSK/11-97
B9KV51_RHOSK/11-97
B9KVA4_RHOSK/77-179
B9KWT4_RHOSK/48-139
B9KX93_RHOSK/78-176
B9L0I3_THERP/26-117
B9L4Q1_THERP/38-129
B9L7Y1_NAUPA/29-118
B9LCU3_CHLSY/26-116
B9LLI7_CHLSY/4-92
B9LMP8_HALLT/149-231
B9LZK8_GEOSF/26-115
B9M9W8_ACIET/41-95
B9M9W8_ACIET/97-156
B9MGS1_ACIET/30-127
B9MGX7_ACIET/13-103
B9MGX8_ACIET/14-102
B9MH17_ACIET/9-95
B9MH18_ACIET/7-92
B9MIZ1_ACIET/30-127
B9MQE6_ANATD/38-125
B9MQF0_ANATD/22-111
B9NCR9_POPTR/438-523
B9NJU6_POPTR/30-127
B9NKA1_POPTR/22-129
B9NLC4_9RHOB/25-108
B9NM74_9RHOB/1-91
B9NU59_9RHOB/39-129
B9NVE5_9RHOB/82-176
B9NXD3_9RHOB/12-113
B9NXF5_9RHOB/72-155
B9NY18_9RHOB/51-142
B9NY60_9RHOB/54-144
B9PBS6_POPTR/204-294
B9QRD9_9RHOB/72-165
B9QRP2_9RHOB/91-189
B9QWY1_9RHOB/38-130
B9SCC3_RICCO/43-125
B9T8B0_RICCO/148-236
B9T8B0_RICCO/431-517
B9T9G3_RICCO/6-98
B9T9Q8_RICCO/33-117
B9VQB5_RHILT/72-163
B9VQB8_RHILT/63-155
B9W1C3_9CAUD/23-119
B9W1C7_9CAUD/31-122
B9WBG6_CANDC/11-120
B9WSH8_STRSU/7-98
B9WXJ5_STRSU/5-95
B9X338_BORBU/6-95
B9X3D6_BORBU/1-85
B9X5T6_BORBU/6-95
B9X7C8_BORBU/1-85
B9X809_9SPIO/1-85
B9X8S0_9SPIO/6-95
B9XGP1_9BACT/46-135
B9XXB1_HELPY/34-123
B9Y108_HELPY/34-123
B9Y518_9FIRM/36-125
B9Y520_9FIRM/5-94
B9Y985_9FIRM/32-122
B9YYF0_9NEIS/26-116
C0A550_9BACT/18-98
C0A6H2_9BACT/22-97
C0AHQ9_BORBU/6-95
C0AIR9_BORBU/1-85
C0AJS5_BORBU/6-95
C0AKA1_BORBU/1-85
C0AMK4_9SPIO/1-85
C0AN79_9SPIO/6-95
C0B0U7_9ENTR/48-150
C0B604_9FIRM/30-120
C0BFI3_9FIRM/6-95
C0BJJ2_9BACT/41-131
C0BUA6_9BIFI/164-217
C0BUA6_9BIFI/226-280
C0C2V4_9CLOT/46-135
C0CKT8_9FIRM/9-94
C0CPW2_9FIRM/11-107
C0CS61_9FIRM/54-143
C0CT17_9CLOT/55-144
C0CZJ0_9CLOT/49-133
C0D7F0_9CLOT/47-133
C0DSU2_EIKCO/6-97
C0DSU3_EIKCO/18-102
C0DVV4_EIKCO/30-120
C0E1L2_9CORY/69-158
C0EA27_9CLOT/21-111
C0EA29_9CLOT/26-116
C0EBS5_9CLOT/40-133
C0EFU1_9CLOT/218-308
C0EGN4_9CLOT/37-132
C0EHY9_9CLOT/196-286
C0ELW7_NEIFL/38-128
C0ESN7_9FIRM/30-120
C0EY37_9FIRM/17-114
C0EY38_9FIRM/17-114
C0EYW3_9FIRM/27-117
C0EYW5_9FIRM/48-137
C0EYW8_9FIRM/58-147
C0F9W5_9RICK/27-118
C0FN77_9FIRM/27-117
C0FPM3_9FIRM/28-118
C0FQW9_9FIRM/196-290
C0FUK0_9FIRM/32-122
C0FW50_9FIRM/178-268
C0FWU0_9FIRM/45-134
C0G378_9RHIZ/36-128
C0GI80_9FIRM/22-111
C0GI82_9FIRM/26-115
C0M6R3_STRE4/30-120
C0MBH6_STRE4/6-96
C0MBJ3_STRE4/4-90
C0MGS9_STRS7/6-96
C0N5I1_9GAMM/33-123
C0PVQ1_SALPC/47-142
C0Q5E4_SALPC/44-141
C0Q8L6_SALPC/51-140
C0QBD6_DESAH/7-93
C0QDB9_DESAH/10-102
C0QDR1_DESAH/56-140
C0QLG5_DESAH/32-121
C0QPK4_PERMH/31-121
C0QSB2_PERMH/41-129
C0R0C4_BRAHW/36-126
C0R349_WOLWR/6-90
C0R4P1_WOLWR/27-118
C0RFU6_BRUMB/36-128
C0RMX8_BRUMB/58-150
C0SMX6_9ACTO/37-120
C0SWR0_BORBU/1-85
C0SX55_BORBU/6-95
C0T110_BORBU/6-95
C0T1G5_BORBU/1-85
C0VKY5_9GAMM/39-131
C0VSM8_9CORY/77-168
C0VXZ5_9ACTO/106-163
C0VXZ5_9ACTO/169-219
C0W4T9_9ACTO/26-121
C0W9B8_9FIRM/9-98
C0WAQ0_9FIRM/33-122
C0WHA1_9CORY/86-176
C0WPQ2_LACBU/31-123
C0WW17_LACFE/20-110
C0WW18_LACFE/18-110
C0X216_ENTFA/12-103
C0X3P4_ENTFA/32-122
C0XN55_LACHI/31-123
C0XTH3_9CORY/105-194
C0XWC0_BURPS/36-125
C0XXI5_BURPS/89-181
C0YZY1_LACRE/21-111
C0YZY3_LACRE/31-123
C0Z1R4_LACRE/14-102
C0Z7A2_BREBN/66-160
C0ZA59_BREBN/25-114
C0ZA61_BREBN/23-112
C0ZEF6_BREBN/9-91
C0ZFG6_BREBN/4-94
C0ZVN8_RHOE4/84-173
C1A3J2_GEMAT/68-159
C1AAS4_GEMAT/41-138
C1AJ57_MYCBT/61-155
C1B7R8_RHOOB/95-185
C1BE90_RHOOB/13-104
C1CBL7_STRP7/5-95
C1CGI7_STRZJ/12-91
C1CHP0_STRZJ/5-95
C1CNL3_STRZP/5-95
C1CUF7_STRZT/5-95
C1D0A5_DEIDV/30-119
C1D1V2_DEIDV/30-119
C1D2L4_DEIDV/31-120
C1D422_DEIDV/30-121
C1D5H0_LARHH/29-119
C1DNE1_AZOVD/41-131
C1ER72_BACC3/25-114
C1F4V2_ACIC5/10-100
C1F5L6_ACIC5/12-102
C1F9L7_ACIC5/51-141
C1FP26_CLOBJ/27-116
C1FP28_CLOBJ/6-96
C1HGA6_9ESCH/51-146
C1HI99_9ESCH/55-151
C1HM95_9ESCH/55-151
C1HU95_9ESCH/51-147
C1HUA5_9ESCH/69-154
C1HUK7_9ESCH/36-132
C1HV71_NEIGO/29-119
C1IBE4_9CLOT/8-97
C1IBE6_9CLOT/29-117
C1J8H9_ECOLX/38-134
C1L0C4_LISMC/24-113
C1L2L5_LISMC/11-107
C1M8Q4_9ENTR/51-146
C1MES6_9ENTR/30-127
C1MLY6_MICPC/1-80
C1PE44_BACCO/30-120
C1PE46_BACCO/25-114
C2BFL8_9FIRM/38-127
C2C7N7_VIBCH/62-148
C2CDZ3_VIBCH/40-130
C2CJM2_9FIRM/31-120
C2CRQ1_CORST/2-91
C2CST5_CORST/79-169
C2D107_LACBR/31-123
C2DGM3_ENTFA/32-122
C2DLN2_ECOLX/47-142
C2DPH0_ECOLX/55-151
C2E4F4_LACJO/20-113
C2E4F6_LACJO/34-123
C2EGU9_9LACO/23-113
C2EGV1_9LACO/30-120
C2EPC6_9LACO/14-103
C2EPC8_9LACO/37-126
C2EU12_9LACO/32-124
C2EU14_9LACO/21-111
C2EVE5_9LACO/4-93
C2FE51_LACPA/1-87
C2FE53_LACPA/32-121
C2FRS4_9SPHI/47-137
C2GFK6_9CORY/77-168
C2GLT6_LACRE/4-93
C2GMI8_LACRE/21-111
C2GMJ0_LACRE/31-123
C2GPV4_LACRE/4-93
C2GY46_BIFLI/160-213
C2GY46_BIFLI/224-276
C2H710_ENTFA/32-122
C2H8N7_ENTFC/32-122
C2HL06_LACAC/14-103
C2HL08_LACAC/37-126
C2HSG3_VIBCH/40-130
C2HYZ6_VIBCH/62-148
C2I218_VIBCH/40-130
C2I977_VIBCH/62-148
C2IBV3_VIBCH/25-115
C2IEQ5_VIBCH/40-130
C2IFN7_VIBCH/62-148
C2ITF3_VIBCH/62-148
C2IXJ1_VIBCH/40-130
C2JDM6_VIBCH/62-148
C2JHU0_VIBCH/40-130
C2JJV6_ENTFA/4-94
C2JRQ0_ENTFA/32-122
C2JS44_ENTFA/21-90
C2JS45_ENTFA/20-93
C2JT83_LACRH/32-121
C2JT85_LACRH/18-108
C2KGT1_9LACO/14-105
C2KGT3_9LACO/37-126
C2KLS1_LEUMC/43-132
C2KNX9_9ACTO/1-88
C2KT23_9ACTO/79-173
C2KY30_9FIRM/28-117
C2LFB4_PROMI/48-150
C2LMX4_PROMI/6-87
C2LQR9_STRSL/6-96
C2LVE1_STAHO/18-107
C2LVJ7_STAHO/30-120
C2M520_CAPGI/39-129
C2MDX0_9PORP/29-119
C2MU92_BACCE/37-127
C2MU94_BACCE/15-104
C2N7N1_BACCE/1-65
C2N9W8_BACCE/15-104
C2N9X0_BACCE/37-127
C2NR89_BACCE/8-97
C2NR91_BACCE/37-127
C2P721_BACCE/15-104
C2P723_BACCE/37-127
C2P7T6_BACCE/1-64
C2PGP1_BACCE/233-313
C2PNL4_BACCE/15-104
C2PNL6_BACCE/37-127
C2Q455_BACCE/15-104
C2Q457_BACCE/37-127
C2QE03_BACCE/6-90
C2QKJ9_BACCE/15-104
C2QKK1_BACCE/37-127
C2R1L1_BACCE/15-104
C2R1L3_BACCE/37-127
C2RGL3_BACCE/15-104
C2RGL5_BACCE/37-127
C2RWH9_BACCE/15-104
C2RWI1_BACCE/37-127
C2SCF8_BACCE/8-97
C2SCG0_BACCE/37-127
C2STI4_BACCE/15-104
C2STI6_BACCE/37-127
C2T9D2_BACCE/15-104
C2T9D4_BACCE/37-127
C2TQ07_BACCE/8-97
C2TQ09_BACCE/37-127
C2TQQ5_BACCE/5-91
C2U605_BACCE/15-104
C2U607_BACCE/37-127
C2UMB6_BACCE/15-104
C2UMB8_BACCE/37-127
C2V3U6_BACCE/37-127
C2VK83_BACCE/15-104
C2VK85_BACCE/37-127
C2W2E2_BACCE/8-97
C2W2E4_BACCE/37-127
C2WF72_BACCE/1-64
C2XEG3_BACCE/1-65
C2XK27_BACCE/15-104
C2XK29_BACCE/37-127
C2Y2J4_BACCE/15-104
C2Y2J6_BACCE/37-127
C2YIR6_BACCE/15-104
C2YIR8_BACCE/37-127
C2YZY5_BACCE/15-104
C2YZY8_BACCE/37-127
C2ZG21_BACCE/15-104
C2ZG23_BACCE/37-127
C2ZHP7_BACCE/7-95
C2ZXL7_BACCE/15-104
C2ZXL9_BACCE/37-127
C2ZZ97_BACCE/7-95
C3AE51_BACMY/15-104
C3AE53_BACMY/37-127
C3ATW3_BACMY/8-97
C3ATW6_BACMY/37-127
C3AXQ7_BACMY/287-368
C3BB86_BACMY/8-97
C3BB88_BACMY/37-127
C3BTB0_9BACI/8-97
C3BTB2_9BACI/37-127
C3CB96_BACTU/15-104
C3CB98_BACTU/37-127
C3CBZ5_BACTU/5-90
C3CSL7_BACTU/15-104
C3CSL9_BACTU/37-127
C3DAG5_BACTU/15-104
C3DAG7_BACTU/37-127
C3DBY3_BACTU/2-91
C3DCX4_BACTU/3-90
C3DTS5_BACTS/15-104
C3DTS7_BACTS/37-127
C3EB60_BACTU/2-75
C3EBW8_BACTU/15-104
C3EBX0_BACTU/37-127
C3ETY0_BACTK/15-104
C3ETY2_BACTK/37-127
C3FAH1_BACTU/8-97
C3FAH3_BACTU/37-127
C3FDB2_BACTU/4-94
C3FDG0_BACTU/6-93
C3FTU5_BACTB/15-104
C3FTU7_BACTB/37-127
C3FUL1_BACTB/2-91
C3FVP5_BACTB/3-90
C3FZ51_BACTU/4-91
C3G4K4_BACTU/402-482
C3GBH4_BACTU/8-97
C3GBH6_BACTU/37-127
C3GSA8_BACTU/8-97
C3GSB0_BACTU/37-127
C3H351_BACTU/1-65
C3H9P0_BACTU/15-104
C3H9P2_BACTU/37-127
C3HS39_BACTU/8-97
C3HS41_BACTU/37-127
C3HTU8_BACTU/6-93
C3I360_BACTU/3-90
C3I9M7_BACTU/15-104
C3I9N1_BACTU/37-127
C3IWC4_BACTU/15-104
C3IWC6_BACTU/37-127
C3J7W2_9PORP/26-116
C3JLC7_RHOER/84-173
C3JUD4_RHOER/13-107
C3K1F4_PSEFS/37-127
C3K2A7_PSEFS/18-109
C3K2A8_PSEFS/13-104
C3K7P1_PSEFS/36-129
C3KFK5_PSEFL/37-131
C3KMB9_RHISN/72-163
C3KMJ6_RHISN/88-180
C3KWJ0_CLOB6/27-116
C3KWJ2_CLOB6/6-96
C3L4G7_AMOA5/35-125
C3LGT6_BACAC/25-114
C3LSJ7_VIBCM/40-130
C3LX24_VIBCM/62-148
C3MB63_RHISN/39-129
C3MIZ1_SULIL/9-94
C3MJ76_SULIL/4-88
C3MYW8_SULIM/1-81
C3N016_SULIA/4-88
C3N600_SULIA/9-95
C3N6Q7_SULIY/8-95
C3N8A0_SULIY/1-81
C3NE14_SULIY/112-204
C3NF11_SULIN/1-57
C3NJE7_SULIN/1-92
C3NN96_SULIN/8-95
C3NTK4_VIBCJ/40-130
C3NYK6_VIBCJ/62-148
C3P3F0_BACAA/25-114
C3PI68_CORA7/2-84
C3PID0_CORA7/11-110
C3PID3_CORA7/13-109
C3PL09_CORA7/89-179
C3PM97_RICAE/28-114
C3Q3G7_9BACE/13-109
C3Q5U0_9BACE/31-121
C3Q7G8_9BACE/15-106
C3QCE1_9BACE/4-129
C3QCE4_9BACE/16-105
C3QCV6_9BACE/12-108
C3QHJ4_9BACE/31-121
C3QU55_9BACE/12-108
C3QUW4_9BACE/16-105
C3QUW8_9BACE/4-129
C3QWF3_9BACE/14-104
C3QZP2_9BACE/31-121
C3R6Y3_9BACE/5-71
C3RBM4_9BACE/13-109
C3REN6_9BACE/31-121
C3RH11_9FIRM/72-161
C3RJ14_9FIRM/7-96
C3RPD3_9FIRM/29-119
C3RQR3_9FIRM/46-139
C3TJZ7_ECOLX/51-146
C3TJZ8_ECOLX/51-146
C3U2P4_9CAUD/7-99
C3WB99_FUSMR/4-90
C3WEA1_FUSMR/9-94
C3WYR4_9FUSO/7-92
C3X5X0_OXAFO/35-128
C3XC50_OXAFO/34-128
C3XG18_9HELI/33-123
C3XNQ8_9HELI/33-125
C3Z285_BRAFL/12-105
C4AQT2_BURMA/36-125
C4B3K9_BURMA/89-181
C4F0X1_HAEIF/50-147
C4F8G4_9ACTN/9-99
C4FB17_9ACTN/15-104
C4FD60_9BIFI/168-221
C4FD60_9BIFI/228-282
C4FMN9_9FIRM/38-127
C4FYF5_9FIRM/36-126
C4G2A4_ABIDE/33-122
C4G4Z4_ABIDE/38-134
C4G534_ABIDE/44-134
C4G536_ABIDE/27-117
C4GAT3_9FIRM/7-98
C4GCA6_9FIRM/77-166
C4GGY6_9NEIS/32-122
C4HB51_YERPE/70-151
C4HBH2_YERPE/8-93
C4HBH3_YERPE/14-104
C4HBL1_YERPE/37-133
C4HBM2_YERPE/54-138
C4HPU2_YERPE/14-104
C4HPU3_YERPE/8-93
C4HPX3_YERPE/37-133
C4HPY4_YERPE/54-138
C4I0Y5_YERPE/8-93
C4I0Y6_YERPE/14-104
C4I153_YERPE/37-133
C4I164_YERPE/54-138
C4I4M8_BURPS/89-181
C4IBT6_CLOBU/70-171
C4II60_CLOBU/24-111
C4IMR8_CLOBU/6-95
C4IMS0_CLOBU/31-121
C4ITP5_BRUAB/36-128
C4IWZ5_BRUAB/58-150
C4K179_RICPU/28-114
C4KI17_SULIK/8-95
C4KJ57_SULIK/1-81
C4KS03_BURPS/64-161
C4KYA2_BURPS/36-125
C4L002_EXISA/32-122
C4L003_EXISA/2-91
C4L9P2_TOLAT/37-131
C4LDW8_TOLAT/48-138
C4LGJ1_CORK4/187-278
C4NUV1_ECOLX/25-115
C4NVC3_SALCH/25-115
C4NYJ5_9ACTO/55-139
C4P4E5_ENTFA/43-133
C4PNJ9_CHLTZ/11-106
C4PQ75_CHLTJ/11-106
C4R022_PICPG/12-128
C4RHL6_9ACTO/71-161
C4RL70_9ACTO/13-96
C4SFB9_YERMO/1-89
C4SFC0_YERMO/1-80
C4SUX0_YERFR/13-99
C4SYH6_YERIN/12-99
C4U3B6_YERKR/18-93
C4UP89_YERRU/54-138
C4V1W3_9FIRM/47-137
C4VKB4_9LACO/18-107
C4VKB6_9LACO/42-131
C4VT07_9LACO/34-123
C4VT09_9LACO/20-113
C4VU58_9LACO/4-93
C4WBC9_STAWA/18-107
C4WBE5_STAWA/30-120
C4WG59_9RHIZ/5-96
C4WKJ9_9RHIZ/65-157
C4WPD4_9RHIZ/58-150
C4WWP1_ACYPI/32-123
C4X5D8_KLEPN/47-145
C4XCZ0_KLEPN/55-151
C4XDB0_KLEPN/63-156
C4XDD2_KLEPN/69-154
C4XT24_DESMR/30-123
C4Y2L6_CLAL4/11-120
C4YII3_CANAW/11-121
C4YY92_9RICK/28-114
C4Z5D1_EUBE2/53-142
C4Z5W1_EUBE2/7-92
C4Z696_EUBE2/36-134
C4Z813_EUBR3/7-62
C4Z813_EUBR3/71-127
C4ZBR0_EUBR3/7-98
C4ZCB1_EUBR3/28-119
C4ZE74_EUBR3/30-120
C4ZEG0_EUBR3/34-123
C4ZET4_EUBR3/175-265
C4ZFA7_EUBR3/1-52
C4ZL44_THASP/31-121
C4ZNB6_THASP/37-133
C4ZV48_ECOBW/51-146
C4ZVB2_ECOBW/8-87
C5A1Z0_THEGJ/19-122
C5A7R9_BURGB/24-120
C5A862_BURGB/36-125
C5AG97_BURGB/33-135
C5AKP4_BURGB/84-177
C5AMY6_BURGB/62-157
C5AN88_BURGB/91-179
C5ANI5_BURGB/67-167
C5ANP0_BURGB/32-131
C5ANU1_BURGB/74-168
C5ANZ7_BURGB/32-131
C5AZK5_METEA/38-130
C5B0R0_METEA/9-107
C5B4J1_METEA/74-162
C5B6N2_METEA/32-125
C5B8S9_EDWI9/50-147
C5B8T8_EDWI9/49-159
C5BCV4_EDWI9/6-106
C5BKK4_TERTT/49-139
C5C6N1_BEUC1/191-285
C5C7W5_MICLC/1-88
C5C7Z4_MICLC/10-90
C5CEJ2_KOSOT/6-89
C5CW15_VARPS/41-137
C5CWG2_VARPS/22-119
C5D056_VARPS/34-122
C5D0E4_VARPS/66-174
C5D172_VARPS/96-192
C5D9Y2_GEOSW/25-114
C5DDI0_LACTC/12-123
C5E3W8_ZYGRC/12-123
C5E991_BIFLI/160-213
C5E991_BIFLI/224-276
C5E9X8_BIFLI/6-98
C5EPA7_9FIRM/26-116
C5EQV6_9FIRM/44-133
C5ER59_9FIRM/32-122
C5EXC9_9HELI/35-127
C5F6C0_LACPA/19-109
C5F6F6_LACPA/32-121
C5G220_9LACO/42-131
C5G222_9LACO/18-107
C5LTK4_9ALVE/16-101
C5M724_CANTT/11-120
C5N0R7_STAA3/30-120
C5N0Z8_STAA3/9-91
C5N1P6_STAA3/21-110
C5N8P8_BURMA/2-94
C5NEA0_BURMA/36-125
C5NNC6_PASPI/36-129
C5NUI7_9BACL/30-120
C5NUI9_9BACL/32-121
C5Q1C1_STAAU/9-91
C5Q1J0_STAAU/30-120
C5Q548_STAAU/21-110
C5Q631_STAEP/3-66
C5QAH6_STAEP/18-107
C5QAL5_STAEP/30-120
C5QP94_STAEP/32-122
C5QPD3_STAEP/18-107
C5QUG3_STAEP/3-66
C5QYP4_STAEP/30-120
C5QYS6_STAEP/18-107
C5R9B9_WEIPA/39-131
C5SZF0_ACIDE/69-162
C5T050_ACIDE/8-99
C5T0K7_ACIDE/37-131
C5T1J5_ACIDE/27-106
C5T8C8_ACIDE/37-131
C5THM1_ZYMMO/48-137
C5TJX8_NEIFL/38-128
C5USA5_CLOBO/22-109
C5USZ7_CLOBO/14-107
C5USZ8_CLOBO/4-95
C5UW00_CLOBO/37-127
C5UW02_CLOBO/6-95
C5VPU7_CLOBO/28-117
C5VPU9_CLOBO/6-96
C5VUD8_9VIRU/2-89
C5VWP8_STRSE/5-95
C5W0T6_ECOBB/51-146
C5W3H4_ECOBB/8-76
C5W7X1_ECOBB/11-100
C5W7X2_ECOBB/11-103
C5WI71_STRDG/2-89
C5WJT9_STRDG/17-107
C5Z5B8_SORBI/70-152
C5ZG01_BURPS/36-125
C5ZNQ0_BURPS/89-181
C5ZWR3_9HELI/34-126
C5ZZH6_ECOLX/69-154
C5ZZJ1_ECOLX/36-132
C6A2Q0_THESM/34-118
C6A2V8_THESM/19-113
C6AA10_BIFLB/184-298
C6AB21_BARGA/48-140
C6AG51_BIFAS/184-298
C6ANI3_AGGAN/51-148
C6B0Y9_RHILS/37-127
C6B5P4_RHILS/72-163
C6B7X0_RHILS/63-155
C6B8Q8_RHILS/68-160
C6BA69_RHILS/55-146
C6BAE5_RHILS/51-139
C6BAF8_RHILS/67-159
C6BDK5_RALP1/37-137
C6BH88_RALP1/34-128
C6BM46_RALP1/68-157
C6BPV5_RALP1/56-160
C6BPY0_RALP1/43-132
C6BQ41_RALP1/68-156
C6BQP4_RALP1/86-181
C6BQV7_RALP1/8-99
C6BRB4_RALP1/6-104
C6BUT8_DESAD/35-127
C6C1T8_DESAD/17-94
C6CIY4_DICZE/37-133
C6CYV5_PAESJ/4-95
C6D846_PAESJ/25-114
C6D848_PAESJ/22-111
C6DGF1_PECCP/15-90
C6DLQ8_MYCTK/1-54
C6DPE7_MYCTK/61-155
C6E4Y0_GEOSM/18-121
C6E9F7_GEOSM/26-115
C6EFM1_ECOBD/8-88
C6EJW9_ECOBD/11-103
C6EJX0_ECOBD/11-100
C6EK93_ECOBD/47-142
C6G9Q8_ECOLX/25-115
C6GA01_AERHY/25-115
C6GT13_STRSX/5-95
C6GYR8_STRS4/5-95
C6HTU9_9BACT/33-122
C6HVS3_9BACT/26-115
C6HZM6_9BACT/51-147
C6I5W4_9BACE/31-121
C6I7Z8_9BACE/12-108
C6IDK4_9BACE/16-106
C6IF53_9BACE/4-129
C6IF58_9BACE/16-105
C6IFM3_9BACE/12-108
C6ILP3_9BACE/31-121
C6IN90_9BACE/15-111
C6INI7_9BACE/16-106
C6IWV2_9BACL/26-115
C6IWV4_9BACL/25-114
C6JA82_9FIRM/33-123
C6JB31_9FIRM/41-132
C6JB33_9FIRM/2-90
C6JHA6_9FIRM/65-154
C6JHB2_9FIRM/16-105
C6JM82_FUSVA/24-115
C6KU63_9BACT/14-118
C6KU65_9BACT/49-137
C6KV10_9BACT/8-111
C6KVH2_9BACT/30-127
C6KVM6_9BACT/14-118
C6KWA9_9BACT/14-118
C6KWG5_9BACT/30-127
C6L9Z3_9FIRM/26-125
C6LFX1_9FIRM/17-106
C6LGA7_9FIRM/11-100
C6LJ42_9FIRM/7-98
C6LKJ0_9FIRM/44-133
C6LL23_9FIRM/11-107
C6M973_NEISI/29-119
C6N0G2_9GAMM/33-123
C6N526_9GAMM/1-89
C6N528_9GAMM/60-154
C6N6B4_9GAMM/6-96
C6NTG1_9GAMM/25-115
C6NTP5_9GAMM/12-97
C6NTP6_9GAMM/9-95
C6NTV4_9GAMM/39-148
C6NY86_9GAMM/37-144
C6NYJ3_9GAMM/12-102
C6Q092_9CLOT/6-96
C6Q0E8_9CLOT/32-121
C6R2U3_9MICC/167-260
C6R758_9CORY/86-176
C6REG8_9PROT/35-124
C6RR96_ACIRA/39-131
C6S0Z9_VIBCH/62-148
C6S294_VIBCH/40-130
C6S4X9_NEIML/29-119
C6S9S2_NEIME/29-119
C6SNA5_NEIME/36-136
C6SNG3_NEIME/29-119
C6ST79_STRMN/6-96
C6T4A5_SOYBN/44-126
C6TPG0_BURPS/36-125
C6U565_BURPS/89-181
C6UC10_ECOBR/11-100
C6UC11_ECOBR/11-103
C6UCK4_ECOBR/51-146
C6UH10_ECOBR/8-88
C6UQH7_ECO5T/53-149
C6V0B7_ECO5T/51-146
C6V3G3_ECO5T/69-154
C6V3I3_ECO5T/36-132
C6V3N3_NEORI/8-97
C6V800_ECOBD/51-146
C6VLC1_LACPJ/32-124
C6VLC3_LACPJ/27-117
C6VX05_DYAFD/46-136
C6WSL2_ACTMD/61-151
C6WSQ3_METML/18-100
C6WTU8_METML/29-119
C6X468_FLAB3/40-129
C6XBR0_METSD/149-225
C6XBU0_METSD/29-119
C6XER3_METSD/29-130
C6XFX5_LIBAP/41-130
C6XKA8_HIRBI/55-148
C6XTE4_PEDHD/50-139
C6Y3J1_PEDHD/1072-1150
C6YGT8_VIBCH/62-148
C6YM25_VIBCH/40-130
C6YSA8_9GAMM/47-137
C6Z0T6_9BACE/15-106
C6Z4P0_9BACE/31-121
C6Z8P0_9BACE/16-106
C6Z8X2_9BACE/14-105
C6Z9F8_9BACE/13-109
C6ZA26_9BACE/12-104
C6ZBB0_9BACE/17-107
C7BGF1_9CAUD/29-122
C7BYC3_HELPB/35-124
C7CBU5_METED/71-163
C7CCL6_METED/36-118
C7CCM8_METED/38-130
C7CDK5_METED/4-97
C7CFU4_METED/14-118
C7CMX2_METED/18-110
C7CN68_METED/20-124
C7CR64_ENTFA/32-122
C7CXD5_ENTFA/12-103
C7D059_ENTFA/32-122
C7D2A6_ENTFA/5-89
C7DEW1_9RHOB/39-130
C7G5Y6_9FIRM/50-137
C7GB46_9FIRM/33-123
C7GCL9_9FIRM/47-136
C7GCM6_9FIRM/17-107
C7GDD8_9FIRM/32-122
C7GET5_9FIRM/32-122
C7GI00_9FIRM/15-105
C7GVM4_YEAS2/11-126
C7H073_9FIRM/36-125
C7H1X9_9FIRM/12-101
C7H2V3_9FIRM/27-117
C7H3H1_9FIRM/25-115
C7H6G0_9FIRM/24-111
C7H6T4_9FIRM/196-290
C7HCI8_CLOTM/4-93
C7HCI9_CLOTM/4-93
C7HDH0_CLOTM/27-116
C7HDI5_CLOTM/21-111
C7HWA0_9FIRM/25-114
C7IRG9_THEET/10-100
C7IRH1_THEET/27-116
C7J455_ORYSJ/70-124
C7JH23_ACEP3/48-140
C7JI91_ACEP3/40-129
C7JJ50_ACEP3/5-96
C7JRT0_ACEPA/48-140
C7JSC3_ACEPA/40-129
C7JSU8_ACEPA/5-96
C7JTH1_ACEPA/48-140
C7K0N6_ACEPA/40-129
C7K1J5_ACEPA/5-96
C7K3R3_ACEPA/48-140
C7K9D4_ACEPA/40-129
C7KA93_ACEPA/5-96
C7KCY2_ACEPA/48-140
C7KI32_ACEPA/40-129
C7KIZ1_ACEPA/5-96
C7KM98_ACEPA/48-140
C7KRS8_ACEPA/40-129
C7KSN7_ACEPA/5-96
C7KWS1_ACEPA/48-140
C7L0B2_ACEPA/40-129
C7L171_ACEPA/5-96
C7L6Y7_ACEPA/48-140
C7L908_ACEPA/40-129
C7L9W7_ACEPA/5-96
C7LET3_BRUMC/36-128
C7LJX1_BRUMC/58-150
C7LW81_DESBD/30-121
C7M2E2_ACIFD/27-116
C7M6P2_CAPOD/189-266
C7M6Y4_CAPOD/42-133
C7MBJ7_BRAFD/352-446
C7MLX0_CRYCD/144-233
C7MM70_CRYCD/11-100
C7MS58_SACVD/63-153
C7N498_SLAHD/163-252
C7NH73_KYTSD/106-195
C7NLQ7_KYTSD/10-90
C7NR79_HALUD/114-240
C7P6L3_METFA/143-242
C7PBH1_CHIPD/14-93
C7PCE2_CHIPD/49-139
C7Q4H1_CATAD/1-82
C7Q5L1_CATAD/45-130
C7Q5Q1_CATAD/117-211
C7QRI8_CYAP0/5-86
C7QYC9_CYAP0/131-221
C7R3N8_JONDD/107-197
C7RAF0_KANKD/42-132
C7REY2_ANAPD/26-113
C7RH97_ANAPD/9-94
C7RK36_ACCPU/10-95
C7RQI9_ACCPU/26-116
C7RT29_ACCPU/10-95
C7RVT3_ACCPU/56-147
C7RVT8_ACCPU/49-145
C7S9M6_ECOLX/38-134
C7SA21_ECOLX/38-134
C7SJ41_PARVE/31-118
C7T945_LACRG/18-108
C7T947_LACRG/32-121
C7TFT9_LACRL/18-108
C7TFU1_LACRL/32-121
C7U5P6_ENTFA/32-122
C7UBQ9_ENTFA/9-94
C7UCY6_ENTFA/4-93
C7UG09_ENTFA/32-122
C7ULV7_ENTFA/32-122
C7UTK9_ENTFA/12-103
C7UY09_ENTFA/32-122
C7UYV9_ENTFA/9-94
C7V2L4_ENTFA/20-93
C7V2L5_ENTFA/24-93
C7V2Z4_ENTFA/32-122
C7V714_ENTFA/32-122
C7VE44_ENTFA/5-89
C7VK09_ENTFA/32-122
C7VM01_ENTFA/4-94
C7VSU7_ENTFA/32-122
C7VW30_ENTFA/4-94
C7W033_ENTFA/32-122
C7W0G8_ENTFA/23-93
C7W0G9_ENTFA/20-93
C7W8X1_ENTFA/32-122
C7WF70_ENTFA/32-122
C7WMJ1_ENTFA/4-93
C7WTL9_ENTFA/32-122
C7WWS4_ENTFA/4-93
C7WYU2_ENTFA/34-125
C7WYU3_ENTFA/36-120
C7WZ11_ENTFA/32-122
C7X6M1_9PORP/12-108
C7X9K9_9PORP/16-106
C7X9Y6_9PORP/15-106
C7XDI0_9PORP/31-121
C7XK57_9LACO/20-111
C7XK59_9LACO/37-126
C7XVX3_9LACO/4-93
C7XXX6_9LACO/22-112
C7XXX8_9LACO/32-124
C7Y0Z6_9LACO/18-107
C7Y0Z8_9LACO/42-131
C7Y4J8_9LACO/37-126
C7Y4K0_9LACO/20-111
C7Y834_9LACO/12-100
C7YG97_ENTFA/32-122
C7ZT57_STAAU/30-120
C7ZTD0_STAAU/9-91
C7ZU20_STAAU/21-110
C8A0T8_STAAU/30-120
C8A110_STAAU/9-91
C8A1P3_STAAU/21-110
C8A770_STAAU/30-120
C8A7E4_STAAU/9-91
C8A825_STAAU/21-110
C8AFQ1_STAAU/30-120
C8AFX5_STAAU/9-91
C8AGR3_STAAU/21-110
C8AMA4_STAAU/21-110
C8AP21_STAAU/30-120
C8AP93_STAAU/9-91
C8CGN9_ECOLX/36-132
C8JSD1_LISMO/24-113
C8JSD5_LISMO/27-117
C8JW68_LISMO/11-107
C8JZK2_LISMO/27-117
C8JZK6_LISMO/24-113
C8K1R0_LISMO/11-107
C8K8D7_LISMO/11-107
C8KDU4_LISMO/24-113
C8KDU8_LISMO/27-117
C8KL49_STAAU/30-120
C8KLM9_STAAU/9-91
C8KNU1_STAAU/18-107
C8KS69_STAAU/18-107
C8KTN8_STAAU/30-120
C8KUL0_STAAU/9-91
C8L3C8_STAAU/30-120
C8L6Z6_STAAU/9-91
C8L7N5_STAAU/21-110
C8LAA6_STAAU/30-120
C8LCT7_STAAU/9-91
C8LEZ3_STAAU/21-110
C8LFM9_STAAU/9-91
C8LGQ1_STAAU/21-110
C8LJM3_STAAU/30-120
C8LNL7_STAAU/21-110
C8LP02_STAAU/9-91
C8LRZ3_STAAU/30-120
C8M0R6_STAAU/9-91
C8M0Z0_STAAU/30-120
C8M206_STAAU/21-110
C8M729_STAAU/21-110
C8M8J3_STAAU/30-120
C8M8R5_STAAU/9-91
C8MCZ8_STAAU/30-120
C8MFT2_STAAU/9-91
C8MGP1_STAAU/21-110
C8MIR6_STAAU/9-91
C8MLT4_STAAU/30-120
C8MMZ8_STAAU/21-110
C8MT32_STAAU/9-91
C8MV70_STAAU/30-120
C8MW75_STAAU/21-110
C8MZQ4_STAAU/30-120
C8N1L6_STAAU/21-110
C8N2E5_STAAU/9-91
C8N7W8_9GAMM/34-124
C8NHN5_9LACT/38-128
C8NRW7_COREF/35-124
C8P4T4_9LACO/32-124
C8P4T6_9LACO/21-111
C8P6E7_9LACO/4-93
C8PCB2_9LACO/18-109
C8PCB4_9LACO/32-121
C8PEW7_9PROT/37-126
C8PTN3_9SPIO/108-197
C8PWD3_9GAMM/36-126
C8PZ66_9GAMM/124-220
C8RQK0_CORJE/8-84
C8RU47_CORJE/4-93
C8RVF2_CORJE/20-112
C8S1S3_9RHOB/14-118
C8S1S5_9RHOB/28-141
C8S224_9RHOB/42-133
C8S3P7_9RHOB/11-97
C8S3P8_9RHOB/11-97
C8S4N0_9RHOB/11-97
C8S4N1_9RHOB/11-97
C8S5J7_9RHOB/15-85
C8SI15_9RHIZ/5-82
C8SR97_9RHIZ/4-101
C8SVG2_9RHIZ/36-128
C8SXY7_KLEPR/55-151
C8T0N9_KLEPR/24-118
C8T1N4_KLEPR/47-145
C8T440_KLEPR/37-133
C8TKC5_ECO26/51-146
C8TNK0_ECO26/53-149
C8TWB6_ECO26/36-132
C8U2W6_ECO10/51-146
C8UB39_ECO10/55-138
C8UMV4_ECO1A/53-149
C8UR50_ECO1A/55-143
C8URF5_ECO1A/36-132
C8VZQ0_DESAS/2-55
C8W056_DESAS/47-137
C8W0H8_DESAS/24-115
C8W8J5_ATOPD/29-118
C8WDE9_ZYMMN/48-137
C8WDS3_ZYMMN/14-118
C8WHA0_EGGLE/28-122
C8WKZ0_EGGLE/8-100
C8WP18_EGGLE/30-125
C8WPW4_EGGLE/24-114
C8WSV6_ALIAD/15-103
C8WVA6_ALIAD/26-116
C8WVA8_ALIAD/22-111
C8WVR0_ALIAD/2-90
C8WVR6_ALIAD/2-90
C8WYE0_ALIAD/28-108
C8WYK6_ALIAD/15-103
C8WZ31_DESRD/38-127
C8X3K3_DESRD/12-98
C8XE86_NAKMY/106-196
C8ZC88_YEAS8/11-126
C8ZX28_ENTGA/16-107
C9A488_ENTGA/33-123
C9A8Q0_ENTCA/33-123
C9AAD4_ENTCA/12-103
C9AGX0_ENTFC/32-122
C9AQF7_ENTFC/32-122
C9AWT3_ENTCA/33-123
C9AYL6_ENTCA/12-103
C9B8D6_ENTFC/32-122
C9BFL6_ENTFC/32-122
C9BK26_ENTFC/32-122
C9BUK2_ENTFC/32-122
C9BVE7_ENTFC/13-104
C9C3U1_ENTFC/32-122
C9CBL8_ENTFC/32-122
C9CCR6_ENTFC/32-122
C9CK93_ENTCA/12-103
C9CM29_ENTCA/33-123
C9CRK6_9RHOB/50-140
C9CRT9_9RHOB/12-91
C9CTE0_9RHOB/31-127
C9CW59_9RHOB/10-100
C9CY92_9RHOB/40-130
C9D4K8_9RHOB/57-148
C9D4N7_9RHOB/31-127
C9DAQ1_9CAUD/213-298
C9DBI7_9CAUD/213-298
C9E2P7_9CAUD/4-94
C9KQD8_9FIRM/30-120
C9KSQ6_9BACE/31-121
C9KTP7_9BACE/14-104
C9KWY1_9BACE/12-108
C9L4C8_RUMHA/24-111
C9L7E3_RUMHA/196-288
C9L934_RUMHA/45-134
C9LAY8_RUMHA/30-119
C9LBX3_RUMHA/7-98
C9LCP5_RUMHA/27-114
C9LFQ6_9BACT/33-123
C9LP54_9FIRM/26-115
C9LV21_9FIRM/91-182
C9M429_LACHE/37-126
C9M431_LACHE/14-104
C9M5M7_9BACT/35-123
C9MEI8_HAEIF/9-94
C9MMA7_9BACT/38-128
C9NM64_9VIBR/40-130
C9NSI3_9VIBR/62-148
C9P7Q5_VIBME/53-149
C9P918_VIBME/40-130
C9PIS2_VIBFU/62-148
C9PKF9_VIBFU/40-130
C9PY55_9BACT/32-122
C9QB79_9VIBR/62-148
C9QBL8_9VIBR/40-130
C9QD79_VIBOR/40-130
C9QF61_VIBOR/61-149
C9QWY8_ECOD1/8-87
C9R1B8_ECOD1/47-142
C9R3C1_AGGAD/7-49
C9RAH6_AMMDK/26-115
C9RC89_AMMDK/34-124
C9RCB5_AMMDK/3-91
C9RDW2_METVM/147-231
C9RR55_FIBSS/45-135
C9RXC2_GEOSY/29-118
C9RXC4_GEOSY/29-119
C9SZJ8_9RHIZ/58-150
C9T3G5_9RHIZ/36-128
C9T8U3_9RHIZ/58-150
C9TDD5_9RHIZ/36-128
C9TIA8_9RHIZ/58-150
C9TNQ8_9RHIZ/36-128
C9TWK8_9RHIZ/36-128
C9U023_9RHIZ/58-150
C9U6G1_BRUAB/36-128
C9U854_BRUAB/58-150
C9UFN5_BRUAB/36-128
C9UHM8_BRUAB/58-150
C9UPX7_BRUAB/36-128
C9USC1_BRUAB/58-150
C9UUW4_BRUAB/36-128
C9V0M4_BRUAB/58-150
C9V7A8_BRUNE/58-150
C9VCP1_BRUNE/36-128
C9VDQ9_9RHIZ/58-150
C9VJ62_9RHIZ/36-128
C9VNV6_BRUAB/58-150
C9VWM0_BRUAB/36-128
C9X260_NEIM8/29-119
C9XAT1_SALTD/47-142
C9XKN5_CLODC/11-107
C9XSX3_CLODC/32-122
C9XSX5_CLODC/7-96
C9Y5K2_CROTZ/55-139
C9Y6S1_9BURK/21-118
C9YCF4_9BURK/40-141
C9YIX4_CLODR/11-107
C9YSG3_CLODR/32-122
C9YSG5_CLODR/7-96
C9Z2M7_STRSW/92-177
C9Z922_STRSW/236-310
C9ZAL5_STRSW/37-127
D0ACN4_ENTFC/32-122
D0AJS8_ENTFC/32-122
D0AV77_BRUAB/48-140
D0AYJ5_BRUAB/36-128
D0B3U6_BRUME/36-128
D0B5K8_BRUME/48-140
D0BE98_BRUSU/36-128
D0BID0_BRUSU/48-140
D0BNX0_9LACT/39-129
D0BYV9_9GAMM/39-131
D0C7S6_ACIBA/39-131
D0CP87_9RHOB/77-173
D0CSL8_9RHOB/39-129
D0CUS6_9RHOB/28-118
D0D3H7_9RHOB/14-118
D0D5K9_9RHOB/9-100
D0D5M4_9RHOB/9-100
D0D5N9_9RHOB/9-100
D0D9K6_9RHOB/15-105
D0D9K7_9RHOB/14-135
D0DA58_9RHOB/40-132
D0DAX8_9RHOB/5-81
D0DC05_9RHOB/51-142
D0DD26_9RHOB/86-163
D0DD75_9RHOB/62-162
D0DDW5_9RHOB/7-93
D0DFK2_9LACO/37-126
D0DFK4_9LACO/20-111
D0DPF8_9LACO/18-107
D0DPG0_9LACO/42-131
D0DSI6_LACFE/20-110
D0DSI7_LACFE/28-120
D0E029_9LACO/42-131
D0E031_9LACO/18-107
D0G969_BRUME/48-140
D0GCJ8_BRUME/36-128
D0GKU3_9FUSO/59-128
D0GNA2_9FUSO/4-94
D0GNY7_9FUSO/16-102
D0GVQ6_VIBMI/40-130
D0GY08_VIBMI/63-148
D0H1G7_VIBCH/40-130
D0H6F9_VIBCH/62-148
D0HDD0_VIBMI/63-148
D0HJ14_VIBMI/40-130
D0HMY4_VIBCH/40-130
D0HQ30_VIBCH/62-148
D0I1K4_VIBCH/62-148
D0I2R1_VIBHO/54-140
D0I2Y4_VIBHO/42-132
D0I8X7_VIBHO/60-148
D0IEK9_9VIBR/40-130
D0II06_9VIBR/63-148
D0ITI9_HELP1/34-123
D0IV52_COMT2/38-132
D0JM71_YERPD/72-158
D0JMF9_YERPD/8-93
D0JMG0_YERPD/8-98
D0JMK2_YERPD/54-138
D0JMK8_YERPD/37-133
D0JXZ3_YERP1/72-158
D0JY83_YERP1/8-93
D0JY84_YERP1/8-98
D0JYC9_YERP1/54-138
D0JYD5_YERP1/37-133
D0K0L4_HELP5/34-123
D0K2X9_STAAD/30-120
D0K7A7_STAAD/9-91
D0K8Q1_STAAD/21-110
D0KM93_PECWW/37-137
D0KRG3_SULS9/7-88
D0KSP3_SULS9/8-95
D0KSP7_SULS9/9-93
D0KX24_HALNC/30-119
D0L1C3_HALNC/30-119
D0L9C5_GORB4/122-217
D0LQ44_HALO1/47-136
D0M236_VIBSE/32-124
D0M4U3_VIBSE/40-130
D0MEC9_RHOM4/53-143
D0MRK2_PHYIT/189-272
D0P591_BRUSU/58-150
D0P9Q2_BRUSU/36-128
D0PGT0_BRUSU/58-150
D0PMD7_BRUSU/36-128
D0R0C5_9VIRU/34-122
D0R608_LACJF/34-123
D0R610_LACJF/20-113
D0R7B7_SALTD/52-141
D0R7D0_SALTD/39-135
D0RD50_9RHIZ/48-140
D0RKM3_9RHIZ/36-128
D0RMX8_9RICK/4-90
D0RQM8_9RICK/35-125
D0RRU4_9STRE/5-95
D0S3H1_ACICA/39-131
D0SE96_ACIJO/39-131
D0SGM1_ACIJO/25-118
D0SGV7_ACIJO/28-126
D0SHA0_ACIJO/35-125
D0SI98_ACIJU/39-131
D0STA6_ACILW/39-131
D0SZW3_ACILW/35-125
D0T007_ACILW/44-151
D0T1S2_ACIRA/39-131
D0T9Y5_9BACE/12-108
D0TFK0_9BACE/31-121
D0TRR4_9BACE/4-129
D0TRR7_9BACE/16-105
D0TS73_9BACE/12-108
D0TUL6_9BACE/31-121
D0UWC1_9ACTO/28-135
D0UZD5_9ACTO/30-137
D0W2I5_NEICI/29-119
D0W8N0_NEILA/29-119
D0WTY7_VIBAL/63-148
D0WUJ0_VIBAL/40-130
D0X1Y8_VIBAL/25-118
D0X459_VIBAL/32-124
D0X6Z1_VIBHA/60-149
D0XE96_VIBHA/40-130
D0YQ38_9ACTO/27-139
D0YTY5_9ACTO/79-173
D0YUZ2_9ACTO/4-54
D0YW27_LISDA/99-182
D0Z123_LISDA/40-130
D0Z3Y4_LISDA/58-148
D0Z6Q7_ECOH1/36-132
D0ZCH4_EDWTE/49-146
D0ZHJ8_EDWTE/48-149
D0ZHU3_SALT1/52-141
D0ZHV6_SALT1/39-135
D0ZPA3_SALT1/47-142
D1A003_CHLPP/11-106
D1A6Q1_THECD/37-123
D1A7K5_THECD/141-224
D1A962_THECD/43-133
D1AIL9_SEBTE/40-152
D1AKX1_SEBTE/4-95
D1ATF5_ANACI/30-121
D1AZS9_SULD5/34-123
D1B7E7_THEAS/55-145
D1B9D9_THEAS/100-189
D1BGG4_SANKS/126-217
D1BQ64_VEIPT/38-127
D1BRV5_XYLCX/261-353
D1BY18_XYLCX/12-92
D1C7S2_SPHTD/30-121
D1C8D1_SPHTD/42-133
D1CER6_THET1/26-115
D1CG01_THET1/40-134
D1CSM7_9RHIZ/3-85
D1CT17_9RHIZ/3-85
D1CUG3_9RHIZ/36-128
D1D2A4_9RHIZ/58-150
D1D6H1_NEIGO/29-119
D1DAF3_NEIGO/29-119
D1DCW7_NEIGO/36-136
D1DGR8_NEIGO/29-119
D1DJ69_NEIGO/36-136
D1DLV0_NEIGO/29-119
D1DP15_NEIGO/36-136
D1DT82_NEIGO/29-119
D1DVY8_NEIGO/36-136
D1E060_NEIGO/29-119
D1E2P0_NEIGO/36-136
D1E6C9_NEIGO/29-119
D1EBV9_NEIGO/29-122
D1ECY7_NEIGO/29-119
D1EFF8_NEIGO/36-136
D1EJS5_9RHIZ/58-150
D1EPA5_9RHIZ/36-128
D1EST3_BRUME/58-150
D1F0K2_BRUME/36-128
D1F249_BRUME/58-150
D1F5I7_BRUME/36-128
D1FE04_9RHIZ/58-150
D1FGR0_9RHIZ/36-128
D1GN60_STAA0/21-110
D1GUF8_STAA0/30-120
D1GUN5_STAA0/9-91
D1JMH3_9BACE/16-106
D1JMP4_9BACE/12-108
D1JRZ9_9BACE/31-121
D1K5Q6_9BACE/15-106
D1K6K1_9BACE/13-109
D1K8Y3_9BACE/31-121
D1K9M6_9BACE/12-104
D1KC81_9GAMM/31-121
D1L591_PARAH/48-149
D1MPX3_BACAN/1-87
D1N205_9BACT/24-116
D1N7H6_9BACT/4-88
D1NK14_CLOTM/4-93
D1NK15_CLOTM/4-93
D1NP09_CLOTM/27-116
D1NP36_CLOTM/21-111
D1NWE4_9BIFI/209-262
D1NWE4_9BIFI/277-327
D1PB52_9BACT/46-136
D1PIZ7_9FIRM/17-107
D1PJB5_9FIRM/1-91
D1PK90_9FIRM/32-122
D1PNC3_9FIRM/51-146
D1PQB6_9FIRM/17-107
D1PRV2_9FIRM/31-122
D1PRV4_9FIRM/13-103
D1PSL4_9FIRM/48-138
D1PX80_9BACT/32-122
D1Q7X5_STAAU/30-120
D1Q9T0_STAAU/21-110
D1QAX6_STAAU/9-91
D1QH49_STAAU/21-110
D1QHZ7_STAAU/30-120
D1QJI9_STAAU/9-91
D1QPD9_9BACT/32-122
D1QZ07_STAAU/21-110
D1R158_STAAU/30-120
D1R1D0_STAAU/9-91
D1RBT9_9CHLA/20-114
D1RCP9_LEGLO/33-123
D1RK18_LEGLO/6-96
D1RKU1_LEGLO/17-97
D1S0U4_SEROD/24-117
D1S153_SEROD/60-151
D1S157_SEROD/44-146
D1U212_YERPE/37-133
D1U223_YERPE/54-138
D1U276_YERPE/8-93
D1U277_YERPE/8-98
D1U2L0_YERPE/71-158
D1VSW1_9FIRM/34-123
D1VXK4_9BACT/10-102
D1W036_9BACT/38-128
D1W605_9BACT/38-128
D1WA75_9LACO/18-107
D1WA77_9LACO/42-131
D1WAM7_9LACO/42-131
D1WAM9_9LACO/18-107
D1WJ15_STAEP/18-107
D1WJ55_STAEP/30-120
D1XJS1_9ACTO/85-175
D1XXM4_9BACT/38-128
D1Y3H1_9BACT/48-141
D1YCT5_PROAC/49-138
D1YGY3_9LACO/12-100
D1YHN0_9LACO/4-89
D1YLV5_9LACO/34-111
D1YLV7_9LACO/20-113
D1YM34_9FIRM/38-127
D1YWV5_METPS/1-62
D1YWZ8_METPS/13-105
D1Z031_METPS/148-230
D1ZVZ0_SORMK/4-80
D1ZY64_SORMK/3-98
D2AJ81_SHIF2/52-147
D2AJF9_SHIF2/49-145
D2AJI0_SHIF2/38-136
D2AN55_FRATE/47-137
D2BEG4_STRRD/56-146
D2BJ85_DEHSV/4-93
D2BJ95_DEHSV/4-93
D2BKB1_LACLK/13-109
D2BLW0_LACLK/6-96
D2BQN9_LACLK/13-109
D2BRF7_LACLK/24-118
D2BY13_DICD5/29-130
D2BZ79_DICD5/189-277
D2D9G7_KLEPN/36-132
D2EHF6_PEDAC/19-111
D2EMJ2_9STRE/5-95
D2EV50_9BACE/29-119
D2F191_9BACE/15-76
D2F1W0_9BACE/12-108
D2F373_STAAU/30-120
D2F3E4_STAAU/9-91
D2F431_STAAU/21-110
D2FH56_STAAU/30-120
D2FHG8_STAAU/9-91
D2FI78_STAAU/21-110
D2FIH4_STAAU/9-91
D2FJ14_STAAU/21-110
D2FQS4_STAAU/30-120
D2FRL5_STAAU/30-120
D2FRT7_STAAU/9-91
D2FSH4_STAAU/21-110
D2G4U2_STAAU/30-120
D2G536_STAAU/9-91
D2G5R6_STAAU/21-110
D2G6Q7_STAAU/21-110
D2GDA8_STAAU/30-120
D2GDK0_STAAU/9-91
D2GIF4_STAAU/9-91
D2GJ30_STAAU/21-110
D2GKW8_STAAU/30-120
D2GMK1_STAAU/30-120
D2GMU0_STAAU/9-91
D2GNH0_STAAU/21-110
D2HSA5_AILME/2-93
D2IZS8_9CAUD/4-93
D2IZZ5_9CAUD/4-93
D2K3X4_HCMV/69-154
D2KKL9_PEA/45-127
D2L6L5_9DELT/29-122
D2L6T3_9DELT/14-89
D2MHC6_9BACT/276-366
D2MIQ8_9BACT/29-116
D2MMY9_9FIRM/17-106
D2MMZ1_9FIRM/41-130
D2MP45_9FIRM/8-76
D2MQX4_CAMJE/32-121
D2N0A7_CAMJE/32-121
D2N3H6_STAA5/9-91
D2N4D0_STAA5/18-107
D2NAT6_STAA5/30-120
D2NEA2_ECOS5/47-142
D2NJS0_ECOS5/55-151
D2NN91_ECOS5/36-132
D2NQ98_ROTMD/167-260
D2NVK2_LISM1/27-117
D2NVK6_LISM1/24-113
D2P1T3_LISM1/11-107
D2P4L9_LISM2/11-107
D2P720_LISM2/27-117
D2P724_LISM2/24-113
D2PBY4_SULID/8-95
D2PC15_SULID/8-97
D2PE89_SULID/1-81
D2PK96_SULID/8-95
D2PKA2_SULID/8-95
D2Q553_KRIFD/62-152
D2Q820_BIFDB/143-213
D2Q820_BIFDB/193-266
D2QD77_SPILD/44-134
D2R0S6_PIRSD/64-153
D2R583_PIRSD/14-101
D2RCP7_GARV4/181-279
D2RE03_ARCPA/109-230
D2RK47_ACIFV/9-94
D2RMZ7_ACIFV/42-131
D2RZ73_HALTV/116-238
D2S836_GEOOG/82-172
D2TMP2_CITRI/51-146
D2TXT9_9ENTR/71-159
D2U5S9_SHISO/36-132
D2U8H0_XANAP/43-133
D2U9D2_XANAP/21-107
D2UFE3_XANAP/7-93
D2UIH3_STAAU/30-120
D2UIQ6_STAAU/9-91
D2UJC6_STAAU/21-110
D2UVS5_STAAU/30-120
D2UW18_STAAU/9-91
D2UWP4_STAAU/21-110
D2VE69_NAEGR/34-121
D2Y9U9_VIBMI/63-148
D2YA96_VIBMI/25-115
D2YFC2_VIBMI/40-130
D2YR37_VIBMI/63-148
D2YTB9_VIBMI/40-130
D2Z2X3_9BACT/7-96
D2Z693_9BACT/25-114
D2ZGL5_9ENTR/47-145
D2ZPD1_METSM/149-232
D2ZUG9_NEIMU/29-119
D3A217_NEISU/38-128
D3ABF3_9CLOT/57-147
D3ACH2_9CLOT/55-135
D3AES0_9CLOT/54-143
D3AHI3_9CLOT/34-122
D3AKC1_9CLOT/11-107
D3ALG3_9CLOT/14-110
D3ANJ6_9CLOT/32-122
D3BQB1_POLPA/11-110
D3D5V4_9ACTO/46-136
D3DBK6_9ACTO/8-93
D3DHR1_HYDTT/3-96
D3DZV6_METRM/7-76
D3E0F6_METRM/156-238
D3EJB5_GEOS4/25-114
D3EJB7_GEOS4/22-111
D3ERG3_STAA4/9-91
D3ESX4_STAA4/18-107
D3EU29_STAA4/30-120
D3F3W7_CONWI/28-118
D3F698_CONWI/49-137
D3FL68_CAMJI/32-121
D3FQG7_BACPE/25-114
D3FQG9_BACPE/27-116
D3GUP0_ECO44/53-149
D3GUY5_ECO44/55-151
D3GX67_ECO44/51-146
D3H4F3_ECO44/8-94
D3H5D8_ECO44/38-134
D3HBS2_STRM6/5-95
D3HGT5_STRG3/6-96
D3HK30_LEGLN/17-97
D3HKT0_LEGLN/6-96
D3HNM2_LEGLN/33-123
D3HV60_9BACT/38-128
D3I756_9BACT/38-128
D3ICS5_9BACT/38-128
D3IFS6_9BACT/32-122
D3KIZ3_LISMO/24-113
D3KIZ7_LISMO/30-120
D3KNI5_LISMO/11-107
D3L5C2_9BACT/1-88
D3L6W3_OENOE/41-130
D3LJA2_ENTFC/32-122
D3LPA4_MICLU/186-277
D3LRJ6_MICLU/186-277
D3LTN5_9FIRM/36-126
D3M2G8_9ACTO/49-139
D3M8M9_9ACTO/453-530
D3MCZ4_PROAC/49-138
D3MIJ2_PROAC/49-138
D3NQH4_AZOS1/40-132
D3NSS2_AZOS1/12-117
D3NSV8_AZOS1/8-103
D3NTQ1_AZOS1/12-113
D3NXR5_AZOS1/86-185
D3NYQ6_AZOS1/40-132
D3P3E7_AZOS1/16-105
D3P4X9_AZOS1/22-111
D3P7Y0_AZOS1/26-117
D3PAL6_DEFDS/28-119
D3PF41_DEFDS/45-137
D3PQG0_MEIRD/24-113
D3PV13_STANL/4-95
D3Q5N5_STANL/84-173
D3QGU5_STALH/18-107
D3QGY6_STALH/30-120
D3QLP5_ECOCB/51-146
D3QXW5_ECOCB/53-149
D3QYU5_ECOCB/55-138
D3QZT3_CLOB3/64-154
D3R7C5_BIFAB/184-298
D3R8C9_KLEVT/47-145
D3RUW1_ALLVD/62-157
D3S2S8_FERPA/147-229
D3S6X9_METSF/156-241
D3SFE6_THISK/28-117
D3SGL9_THISK/94-184
D3SGX3_THISK/31-123
D3SK67_DEHSG/4-93
D3SK82_DEHSG/4-93
D3SK95_DEHSG/4-93
D3SNF4_THEAH/15-105
D3SSE8_NATMM/115-236
D3T2E5_NATMM/13-110
D3T6W6_THEIA/27-116
D3T6W8_THEIA/10-100
D3UGS0_HELM1/35-125
D3UKX3_LISSS/24-113
D3UKX7_LISSS/29-119
D3UMP3_LISSS/11-107
D3UVF7_CHLTS/11-106
D3V0N1_XENBS/34-119
D3V4B0_XENBS/34-119
D3V9B5_XENNA/18-105
D3VA04_XENNA/34-119
D3VLR8_XENNA/25-115
D3Y151_STRPT/56-140
D3Y168_STRPT/34-118
D4BCM3_9ENTR/47-142
D4BG57_9ENTR/38-121
D4BLE1_BIFBR/129-244
D4CAK8_9CLOT/32-122
D4CBK8_9CLOT/8-96
D4CCP6_9CLOT/104-193
D4CCQ1_9CLOT/32-122
D4CFW7_9CLOT/24-111
D4CI76_9FIRM/49-138
D4CRD6_9FIRM/25-115
D4CXD4_9FUSO/15-102
D4DND3_NEIEG/29-119
D4DTY3_NEIEG/6-97
D4DTY5_NEIEG/18-102
D4E9W5_SEROD/48-147
D4EA75_SEROD/55-159
D4EL11_ENTFA/4-93
D4ELW7_ENTFA/32-122
D4ES77_ENTFA/4-93
D4EYK3_ENTFA/32-122
D4F531_EDWTA/15-113
D4F849_EDWTA/22-120
D4F8R2_EDWTA/49-148
D4FDQ2_9LACO/20-111
D4FDQ4_9LACO/37-126
D4FLT4_STAEP/30-120
D4FLX2_STAEP/18-107
D4FQD8_STROR/5-95
D4G4A6_BACNA/24-113
D4G4A9_BACNA/31-122
D4GA77_TREPC/33-123
D4GFN5_PANAM/50-147
D4GM61_PANAM/18-131
D4GVG8_HALVD/111-234
D4H043_HALVD/154-236
D4H722_DENA2/25-117
D4HBY3_PROAS/49-138
D4HQI0_KLEPN/37-133
D4HR31_KLEPN/36-132
D4HR51_KLEPN/69-154
D4IGR9_ERWAE/37-133
D4IJ99_9BACT/35-124
D4IP26_9BACT/30-120
D4IQ21_9BACT/21-113
D4IYR9_BUTFI/84-140
D4J495_9FIRM/32-122
D4J4Y7_9FIRM/113-193
D4J5I9_9FIRM/20-112
D4JA32_9FIRM/16-105
D4JA34_9FIRM/27-117
D4JD37_9FIRM/27-117
D4JDM2_9FIRM/33-123
D4JJA8_9FIRM/5-96
D4JNW8_9FIRM/34-123
D4JPI6_9FIRM/25-122
D4JQW1_9FIRM/8-98
D4JR78_9FIRM/34-124
D4JTR7_9FIRM/79-171
D4JTS1_9FIRM/33-126
D4JUG6_9FIRM/30-120
D4JWQ2_9FIRM/28-118
D4JWQ4_9FIRM/15-105
D4JZB3_9FIRM/32-122
D4JZG8_9FIRM/12-101
D4JZH0_9FIRM/30-120
D4JZV1_9FIRM/32-122
D4K1F9_9FIRM/32-123
D4K2P2_9FIRM/14-106
D4K2P5_9FIRM/4-90
D4K2Q6_9FIRM/5-57
D4K2Q6_9FIRM/71-125
D4K3A6_9FIRM/217-310
D4K3M7_9FIRM/197-289
D4K4N5_9FIRM/32-122
D4K4R6_9FIRM/32-122
D4K6T7_9FIRM/32-123
D4K7Z3_9FIRM/32-122
D4K8J7_9FIRM/32-122
D4K8T6_9FIRM/31-121
D4K8T8_9FIRM/12-101
D4KHB9_9FIRM/2-92
D4KMN7_9FIRM/34-123
D4KNG6_9FIRM/196-290
D4KTB1_9FIRM/47-136
D4KTC3_9FIRM/15-105
D4L0X3_9FIRM/7-98
D4L137_9FIRM/5-96
D4L1X6_9FIRM/32-122
D4L2J3_9FIRM/30-119
D4L957_9FIRM/2-94
D4L9F8_9FIRM/3-93
D4LA98_9FIRM/36-125
D4LAA0_9FIRM/26-115
D4LFN9_9FIRM/30-120
D4LIA4_9FIRM/42-128
D4LLH8_9FIRM/3-67
D4LLI2_9FIRM/52-141
D4LN14_9FIRM/26-115
D4LWF4_9FIRM/20-111
D4LXL5_9FIRM/31-121
D4LY46_9FIRM/16-67
D4LY50_9FIRM/55-144
D4M099_9FIRM/32-122
D4M152_9FIRM/34-130
D4M1C7_9FIRM/47-136
D4M1H0_9FIRM/16-105
D4MG03_9ENTE/32-122
D4MIN9_9FIRM/8-93
D4MK21_9FIRM/30-120
D4ML56_9FIRM/175-265
D4MLS1_9FIRM/34-127
D4MLT7_9FIRM/100-192
D4MNV9_9FIRM/15-105
D4MNW1_9FIRM/28-118
D4MPT5_9FIRM/8-93
D4MSW9_9FIRM/32-122
D4MVL8_9FIRM/29-120
D4MX70_9FIRM/50-139
D4N1L4_9FIRM/22-113
D4N5L6_9BACT/57-154
D4PKK9_LISMO/11-107
D4PKT2_LISMO/24-113
D4PLT3_LISMO/27-117
D4PTF4_LISMO/11-107
D4PWR8_LISMO/24-113
D4PWS2_LISMO/27-117
D4PZR0_LISMO/24-113
D4Q0T0_LISMO/27-117
D4Q4C3_LISMO/11-107
D4QNP9_ENTFC/32-122
D4QSY5_ENTFC/13-104
D4QVI5_ENTFC/32-122
D4R311_ENTFC/32-122
D4RCY7_ENTFC/32-122
D4RKN7_ENTFC/32-122
D4RVH4_ENTFC/32-122
D4RXZ9_9FIRM/27-117
D4RY01_9FIRM/17-107
D4RY06_9FIRM/32-121
D4S444_9FIRM/51-141
D4SKE1_ENTFC/32-122
D4ST93_9XANT/46-136
D4SXY5_9XANT/28-100
D4T0J4_9XANT/26-124
D4T709_9XANT/46-136
D4TGK5_9NOST/29-121
D4TLL6_9NOST/65-152
D4TZK0_9ACTO/7-113
D4U5N0_STAAU/9-91
D4U7U1_STAAU/30-120
D4U8C4_STAAU/21-110
D4UC69_STAAU/9-91
D4UCV6_STAAU/21-110
D4UGC7_STAAU/30-120
D4V1Y4_ENTFA/32-122
D4VC25_BACVU/13-109
D4VCB4_BACVU/31-121
D4VDW8_BACVU/12-104
D4VF55_9BACE/31-121
D4VJV7_9BACE/4-129
D4VJW1_9BACE/16-105
D4VKS7_9BACE/12-108
D4VMA4_9BACE/87-178
D4VMX4_9BACE/16-106
D4W083_ENTFC/32-122
D4W3R7_9FIRM/19-108
D4W7R2_9FIRM/35-124
D4WAV8_BACOV/12-108
D4WGS5_BACOV/16-106
D4WJB2_BACOV/31-121
D4WL63_BACOV/4-129
D4WL66_BACOV/16-105
D4WR37_BACOV/87-178
D4WSM0_BACOV/12-108
D4WU67_BACOV/4-129
D4WU70_BACOV/16-105
D4WVF8_BACOV/16-106
D4WX65_BACOV/31-121
D4X4D2_9BURK/40-133
D4X5D5_9BURK/40-133
D4X8Q2_9BURK/9-100
D4XKL4_ACIHA/35-124
D4XQY0_ACIHA/39-131
D4YBG3_BACTR/28-118
D4YBG5_BACTR/25-114
D4YHC6_9LACT/64-154
D4YJD7_9MICO/26-117
D4YKV5_9MICO/115-207
D4YPX0_9MICO/13-96
D4YUN2_9LACO/37-126
D4YUN4_9LACO/20-109
D4YVL9_9LACO/64-152
D4YWX8_SPHJU/41-130
D4YXV6_SPHJU/4-100
D4YY42_SPHJU/25-117
D4Z240_SPHJU/10-100
D4Z2N0_SPHJU/16-120
D4Z4B1_SPHJU/14-99
D4Z5E0_SPHJU/4-116
D4Z5Z0_SPHJU/4-101
D4Z794_SPHJU/76-176
D4Z7B1_SPHJU/49-150
D4Z8J0_SPHJU/4-97
D4Z8L7_SPHJU/39-139
D4Z8M3_SPHJU/57-158
D4Z8U0_SPHJU/5-102
D4Z979_SPHJU/14-118
D4Z990_SPHJU/3-100
D4ZFF0_SHEVD/43-133
D4ZNT9_SPIPL/16-106
D4ZV04_SPIPL/16-106
D5A3U5_SPIPL/16-106
D5AF50_STRGZ/5-95
D5AGK3_STRGZ/32-122
D5AKI3_RHOCB/38-130
D5ANW4_RHOCB/11-97
D5AQQ3_RHOCB/5-91
D5AQW1_RHOCB/11-106
D5AUN0_RHOCB/16-117
D5AVN5_RHOCB/51-142
D5AVY2_RICPP/28-114
D5B8M4_YERPZ/72-158
D5B8W2_YERPZ/8-93
D5B8W3_YERPZ/8-98
D5B905_YERPZ/54-138
D5B911_YERPZ/37-133
D5BB47_ZUNPS/36-125
D5BKC2_ZUNPS/41-131
D5BLX5_ZUNPS/33-122
D5BUE5_PUNMI/96-188
D5C427_NITHN/35-125
D5C5F9_NITHN/28-120
D5CHM5_ENTCC/47-154
D5CKC0_ENTCC/67-154
D5CKE2_ENTCC/44-139
D5CL26_ENTCC/32-125
D5CQJ3_SIDLE/29-119
D5CX52_ECOKI/47-142
D5D5L1_ECOKI/55-151
D5DNK7_BACMD/25-114
D5DNK9_BACMD/39-129
D5DXI6_BACMQ/25-114
D5DXI8_BACMQ/39-129
D5EHD2_AMICL/33-122
D5ENK7_CORAD/58-147
D5ERD1_CORAD/5-95
D5EUW2_PRER2/45-135
D5GZT8_LACCS/37-126
D5GZU0_LACCS/20-111
D5H661_SALRM/55-145
D5HII5_9FIRM/7-98
D5K9J0_NEIGO/29-122
D5KTM1_KLEPN/57-140
D5KTP4_KLEPN/37-133
D5L2D4_9VIRU/19-107
D5LGC3_9RICK/1-82
D5LGC4_9RICK/1-82
D5LGC5_9RICK/1-82
D5LGX9_9CAUD/21-113
D5MLX1_9BACT/24-113
D5MP71_PSEPU/78-168
D5MPE8_PSEPU/1-66
D5MVY0_BACSU/24-113
D5MVY3_BACSU/31-122
D5NA00_9BURK/37-137
D5NAY0_9BURK/36-125
D5NE97_9BURK/88-180
D5NFK2_9BURK/34-140
D5NLQ4_9BURK/74-162
D5NSW2_9BURK/61-150
D5NWZ5_CORAM/116-206
D5P1L2_9MYCO/39-139
D5P2H5_9MYCO/64-154
D5P5E4_9MYCO/22-110
D5P676_9MYCO/31-131
D5PA04_9MYCO/61-155
D5Q0I6_CLODI/11-107
D5Q4M0_CLODI/30-120
D5Q9P3_CLODI/7-96
D5Q9P5_CLODI/32-122
D5QAV5_GLUHA/44-135
D5QBT0_GLUHA/14-118
D5QBW3_GLUHA/14-118
D5QDJ8_GLUHA/14-118
D5QE39_GLUHA/14-120
D5QF04_GLUHA/1-90
D5QLK6_METTR/34-126
D5QPG4_METTR/3-87
D5QQR3_METTR/14-118
D5QRC1_METTR/14-118
D5QSD5_METTR/55-146
D5QWV1_METTR/58-149
D5QWY8_METTR/14-115
D5QX23_METTR/7-101
D5RG13_9PROT/38-127
D5RGG1_9PROT/8-94
D5RGG2_9PROT/14-98
D5RGT5_9PROT/102-192
D5RK32_9PROT/64-156
D5RK94_9PROT/34-126
D5RM50_9PROT/4-92
D5RTI4_9PROT/25-113
D5S1W8_CLODI/32-122
D5S1X0_CLODI/7-96
D5S3L8_CLODI/11-107
D5S5B1_STRPA/5-95
D5SRZ5_PLAL2/40-129
D5SWD7_PLAL2/4-93
D5SZI3_PLAL2/110-207
D5T2N1_LEUKI/43-132
D5T982_LEGP2/6-96
D5TB89_LEGP2/35-125
D5TJ77_BIFAV/184-298
D5TRQ3_BACT1/15-104
D5TRQ5_BACT1/37-127
D5U2R6_THEAM/13-95
D5U6U7_BRAM5/36-126
D5UEB1_CELFN/118-207
D5UP95_TSUPD/77-171
D5UW28_TSUPD/79-161
D5V137_ARCNC/36-127
D5VBM9_MORCR/82-180
D5VKK6_CAUST/40-141
D5VQ70_CAUST/45-137
D5VRD0_METIM/146-236
D5VZA7_CLOB2/27-116
D5VZA9_CLOB2/6-96
D5W708_BURSC/36-125
D5WE93_BURSC/87-179
D5WLN1_BURSC/59-148
D5WNV9_BURSC/5-97
D5WP10_BURSC/60-149
D5WXS2_BACT2/29-118
D5WXS4_BACT2/27-116
D5X068_THIK1/32-122
D5X2P7_THIK1/28-128
D5XDU0_THEPJ/27-117
D5XP91_MYCTU/61-155
D5XWU8_MYCTU/1-53
D5YAI2_MYCTU/61-155
D5YM23_MYCTU/61-155
D5YV69_MYCTU/1-54
D5YYJ5_MYCTU/61-155
D5Z9E6_MYCTU/61-155
D5ZB26_MYCTU/61-155
D5ZQF9_9ACTO/23-119
D5ZQY5_9ACTO/86-176
D6A435_9ACTO/29-113
D6AAD8_9ACTO/16-100
D6AAK6_9ACTO/42-147
D6ASM7_STRFL/83-173
D6B4I9_9ACTO/132-215
D6BBS0_9ACTO/50-140
D6CK44_XANAP/31-125
D6CP94_THIS3/32-122
D6CTI3_THIS3/1-79
D6CTI4_THIS3/10-96
D6CVR1_THIS3/35-127
D6D133_9BACE/31-121
D6D362_9BACE/80-171
D6D7P2_9BACE/16-105
D6D7P6_9BACE/4-129
D6DB02_BIFLO/131-184
D6DB02_BIFLO/195-247
D6DF91_CLOSC/32-122
D6DF95_CLOSC/104-193
D6DMZ6_ENTCL/67-154
D6DN10_ENTCL/46-139
D6DVB2_ENTCL/39-145
D6DZ90_9FIRM/7-92
D6DZY3_9FIRM/34-123
D6E4B8_9FIRM/32-122
D6E5B4_9FIRM/26-116
D6E5I8_9FIRM/25-122
D6EBV1_9ACTN/29-124
D6EMB0_STRLI/86-176
D6FVA3_MYCTU/61-155
D6GGA6_9ENTR/51-149
D6GRE7_FILAD/30-120
D6GSW8_FILAD/4-91
D6GSY0_FILAD/29-139
D6H2J5_STAAU/30-120
D6H2R8_STAAU/9-91
D6H3F6_STAAU/21-110
D6H820_NEIGO/36-136
D6HA38_NEIGO/29-119
D6HD50_STAAU/30-120
D6HDC4_STAAU/9-91
D6HE05_STAAU/21-110
D6HJA2_9FIRM/42-131
D6HJA4_9FIRM/5-94
D6HN58_9FIRM/4-93
D6HTH5_ECOLX/47-142
D6HU54_ECOLX/69-154
D6HU65_ECOLX/36-132
D6HWD8_ECOLX/8-94
D6I5S6_ECOLX/47-142
D6I8F8_ECOLX/8-94
D6IDG6_ECOLX/53-149
D6IN06_ECOLX/47-142
D6INV2_ECOLX/36-132
D6IXE4_STAAU/21-110
D6J3M1_STAAU/30-120
D6J3U4_STAAU/9-91
D6J7S8_ECOLX/47-142
D6JDS6_ECOLX/8-98
D6JDS7_ECOLX/8-94
D6JIR9_NEIGO/29-119
D6JPY3_ACIG3/39-131
D6JYS6_ACIG3/35-124
D6K707_9ACTO/83-173
D6KE85_9ACTO/91-195
D6KJ60_9FIRM/38-127
D6KP87_9FIRM/4-89
D6KPH4_9FIRM/38-127
D6KSL6_SCAIO/417-512
D6KXY1_9NEIS/33-123
D6L2Q5_9NEIS/11-107
D6L3L8_PARDN/178-270
D6LHN0_9FUSO/4-88
D6LQR6_9RHIZ/36-128
D6LR35_9RHIZ/48-140
D6LU58_STAAU/9-91
D6LUT2_STAAU/21-110
D6M1L3_STAAU/30-120
D6M4J1_9ACTO/49-132
D6R0E7_RHILT/68-160
D6RW80_BORVA/1-85
D6RXR9_BORVA/6-95
D6S2G1_9LACO/18-107
D6S2G3_9LACO/42-131
D6S6T2_PEPMA/10-94
D6S9K3_PEPMA/29-118
D6SDI4_STAAU/21-110
D6SE69_STAAU/9-91
D6SEE6_STAAU/30-120
D6SNY4_9DELT/26-92
D6SP81_9DELT/29-119
D6SU33_9DELT/47-143
D6SU37_9DELT/47-143
D6SVM5_GARVA/9-93
D6SWZ8_GARVA/181-279
D6T130_GARVA/181-279
D6T292_GARVA/20-104
D6T596_STAAU/9-91
D6T790_STAAU/21-110
D6T8A3_STAAU/30-120
D6TGM0_9CHLR/108-161
D6TGM0_9CHLR/41-95
D6TUM3_9CHLR/46-138
D6U8Y7_9CHLR/11-97
D6UDW7_STAAU/21-110
D6UEL4_STAAU/9-91
D6UEU6_STAAU/30-120
D6UMC1_9BACT/45-135
D6UN81_9BACT/12-102
D6UZL5_9BACT/11-100
D6V109_9BRAD/14-118
D6V1E8_9BRAD/34-126
D6V4W7_9BRAD/69-174
D6WAJ2_TRICA/13-105
D6XR09_HELPV/34-123
D6XZD6_BACIE/4-92
D6XZZ4_BACIE/4-92
D6Y1L1_BACIE/28-117
D6Y1L3_BACIE/35-124
D6YAM2_THEBD/53-143
D6YEC2_CHLT5/11-106
D6YGG8_CHLT7/11-106
D6YJ37_CHLT0/11-106
D6YLQ9_CHLTG/11-106
D6YNG8_CHLT1/11-106
D6YRG6_PANVC/51-139
D6YSK9_WADCW/6-96
D6YZ47_CHLT9/11-106
D6Z1L9_DESAT/13-99
D6Z560_DESAT/28-117
D6Z9J5_SEGRD/3-88
D6ZD45_SEGRD/1-54
D6ZEL6_SEGRD/53-143
D6ZFD4_SEGRD/5-89
D6ZG08_MOBCV/4-93
D6ZJW8_MOBCV/77-170
D6ZP48_STRP0/5-95
D6ZX47_BIFLJ/160-213
D6ZX47_BIFLJ/224-276
D6ZYV3_STAND/43-135
D7A2P3_STAND/33-119
D7A4P3_STAND/24-116
D7A621_STAND/14-115
D7AM17_GEOSK/26-115
D7ATR0_THEM3/27-116
D7ATR2_THEM3/10-100
D7B150_NOCDD/54-147
D7B8A0_NOCDD/46-129
D7BES0_MEISD/24-113
D7BJ45_MEISD/23-109
D7BJI1_MEISD/3-97
D7BJJ5_MEISD/22-111
D7BJU7_MEISD/19-106
D7BLG1_ARCHD/186-283
D7BMW3_ARCHD/4-94
D7C734_STRBB/1380-1463
D7C8U4_STRBB/43-133
D7CKC7_SYNLT/26-116
D7CKC9_SYNLT/19-108
D7CQ42_TRURR/58-156
D7CWD5_TRURR/26-115
D7D5V9_GEOSC/29-118
D7D5W1_GEOSC/29-119
D7DB30_STAHD/19-107
D7DC55_STAHD/9-127
D7DEG1_CHLTD/11-106
D7DF60_CHLTL/11-106
D7DPN0_METS0/34-128
D7DV48_METV3/145-229
D7E5M6_NOSA0/65-177
D7EXM5_MYCTU/61-155
D7EZP3_KLEPN/48-139
D7FCL3_HELP3/34-123
D7GHC0_PROFC/42-132
D7GK46_ECOLX/56-152
D7GKH7_ECOLX/36-132
D7GKM2_ECOLX/69-154
D7GRR5_9FIRM/116-205
D7GT48_9FIRM/188-280
D7GVF0_9FIRM/34-123
D7H0F9_BRUAB/36-128
D7H5M5_BRUAB/58-150
D7HB46_VIBCH/62-148
D7HH70_VIBCH/40-130
D7HP33_VIBCH/62-148
D7HSU8_VIBCH/40-130
D7HXC7_PSESS/38-132
D7I6Z3_PSESS/37-127
D7I7H5_9BACE/16-106
D7I9M0_9BACE/12-108
D7IBE1_9BACE/31-121
D7IJE0_9BACE/12-108
D7IPJ8_9BACE/12-108
D7IV17_9BACE/31-121
D7IZ70_9BACE/13-106
D7IZ78_9BACE/7-98
D7J006_9BACE/31-121
D7J0W9_9BACE/16-106
D7J1S2_9BACE/4-129
D7J1S6_9BACE/16-105
D7J2P8_9BACE/12-108
D7J4R6_9BACE/80-171
D7J7P4_9BACE/12-108
D7JAE3_9BACE/16-106
D7JBB7_9BACE/15-106
D7JBI8_9BACE/1-51
D7JBI9_9BACE/15-106
D7JEY5_9BACT/28-118
D7JJ42_ECOLX/36-132
D7JJB7_ECOLX/55-138
D7JKR8_ECOLX/47-142
D7JYT9_9BACE/67-158
D7JZC2_9BACE/12-108
D7K888_9BACE/31-121
D7KKA2_ARALL/41-123
D7N4K2_9NEIS/29-119
D7N8D2_9FIRM/34-123
D7NCY5_9BACT/32-122
D7T9L4_VITVI/38-120
D7U710_VITVI/53-138
D7UF12_LISMO/27-117
D7UF16_LISMO/24-113
D7UIL4_LISMO/9-95
D7UKP9_LISMO/11-107
D7ULU7_LISMO/4-93
D7UV37_LISGR/28-118
D7UV41_LISGR/24-113
D7UZP9_LISGR/15-106
D7V6V6_9LACO/20-113
D7V6V8_9LACO/34-123
D7VFH0_LACPL/32-124
D7VFH2_LACPL/27-117
D7VLC4_9SPHI/47-137
D7W042_9FLAO/40-129
D7W954_9CORY/77-166
D7WJP5_BACCE/37-127
D7WJP7_BACCE/25-114
D7WYX1_9BACI/40-82
D7WZ92_9BACI/36-126
D7WZ94_9BACI/25-114
D7XE88_ECOLX/52-148
D7XEI0_ECOLX/47-142
D7XH28_ECOLX/47-143
D7XX56_ECOLX/47-142
D7XXJ4_ECOLX/69-154
D7Y5C1_ECOLX/41-126
D7Y9F7_ECOLX/47-142
D7YE18_ECOLX/8-94
D7YGK7_ECOLX/11-100
D7YGK8_ECOLX/11-103
D7YME1_ECOLX/25-115
D7YRM5_ECOLX/47-142
D7Z3Y9_ECOLX/47-142
D7Z4Y8_ECOLX/55-151
D7Z8G4_ECOLX/55-151
D7ZJ97_ECOLX/47-142
D7ZJU1_ECOLX/8-94
D7ZY57_ECOLX/47-142
D8A4U4_ECOLX/55-151
D8AD01_ECOLX/47-142
D8AFQ8_ECOLX/52-148
D8AFQ9_ECOLX/1-79
D8AHY8_ECOLX/53-149
D8AUD2_ECOLX/47-142
D8BA73_ECOLX/47-142
D8BIJ4_ECOLX/55-151
D8BPP4_ECOLX/47-142
D8BQ39_ECOLX/53-149
D8BQV8_ECOLX/19-115
D8C0Q9_ECOLX/30-103
D8C455_ECOLX/47-142
D8C8X5_ECOLX/55-138
D8CEL3_ECOLX/36-132
D8CHE4_ECOLX/47-142
D8CLM8_ECOLX/55-151
D8D5H5_COMTE/38-132
D8DBC7_COMTE/23-129
D8DT58_PREBR/38-128
D8E8W6_ECOLX/47-142
D8EDF0_ECOLX/69-154
D8EEB7_ECOLX/8-94
D8EMX0_ECOLX/11-103
D8EP66_ECOLX/47-142
D8EVQ7_9DELT/5-93
D8EW47_9DELT/5-93
D8EWG2_9DELT/13-92
D8EX35_9DELT/5-93
D8EXE1_9DELT/5-93
D8EXP1_9DELT/5-93
D8F098_9DELT/10-98
D8F0K3_9DELT/5-93
D8F0P3_9DELT/5-72
D8F343_9DELT/5-93
D8F4E9_9DELT/5-93
D8F4V0_9DELT/5-93
D8F5F4_9DELT/5-65
D8F5P4_9DELT/5-93
D8F6U7_9DELT/1-71
D8F8F5_9DELT/5-92
D8F8K1_9DELT/5-93
D8F8L1_9DELT/30-118
D8F929_9DELT/3-80
D8F9H5_9DELT/5-93
D8F9N1_9DELT/29-117
D8FAE3_9DELT/5-93
D8FAE6_9DELT/4-82
D8FAH8_9DELT/5-93
D8FB62_9DELT/5-93
D8FBY5_9DELT/5-93
D8FBZ7_9DELT/5-93
D8FD34_9DELT/5-91
D8FDB8_9DELT/5-93
D8FF52_9DELT/1-73
D8FKL1_9FIRM/34-123
D8FP97_LACDE/37-126
D8FP99_LACDE/18-107
D8FT61_9CYAN/30-120
D8G560_9CYAN/4-86
D8G8Z5_9CYAN/1-44
D8GC50_LACCZ/19-109
D8GC52_LACCZ/32-121
D8GJY6_CLOLD/31-121
D8GJY8_CLOLD/6-96
D8GLN4_CLOLD/4-93
D8H560_BACAI/25-114
D8H562_BACAI/37-127
D8HDI7_STAAF/9-91
D8HF64_STAAF/21-110
D8HGE1_STAAF/30-120
D8HLS0_AMYMU/65-155
D8I556_AMYMU/74-151
D8I7Y4_AMYMU/37-134
D8IAB2_BRAP9/36-126
D8IGF2_LACFC/20-110
D8IGF3_LACFC/18-110
D8IMU1_LACSC/30-120
D8IMU3_LACSC/23-113
D8IZ42_HERSS/40-134
D8J5L4_HALJB/115-236
D8JL25_ACISD/39-131
D8JWW9_HYPDA/35-126
D8K4Q2_NITWC/37-127
D8KCF3_NITWC/28-121
D8KE82_LACLN/6-96
D8KI11_LACLN/13-109
D8KJ15_LACLN/13-109
D8KQN0_CORPF/88-178
D8L2L1_KLEPN/47-138
D8MHG1_LEUGT/43-132
D8MJZ4_ERWBE/53-140
D8MK29_ERWBE/46-142
D8MV73_ERWBE/24-117
D8MYE8_RALSO/67-156
D8MZD9_RALSO/13-91
D8N2N8_RALSO/5-90
D8N318_RALSO/51-148
D8N3E6_RALSO/29-123
D8N3R8_RALSO/34-128
D8N5S1_RALSO/11-97
D8N5S2_RALSO/5-90
D8NDB2_RALSO/13-102
D8NDB3_RALSO/10-101
D8NFJ0_RALSO/67-156
D8NGQ3_RALSO/11-91
D8NKS3_RALSO/34-128
D8NV11_RALSO/34-128
D8NVB2_RALSO/5-90
D8NVB3_RALSO/11-97
D8P2T9_RALSO/11-90
D8P6W8_RALSO/68-157
D8P9G8_9BACT/7-92
D8P9G9_9BACT/11-97
D8PA85_9BACT/29-119
D8RRA4_SELML/5-85
D8RX69_SELML/5-91
D8TT62_VOLCA/15-98
D8U3G2_VOLCA/64-163
D8UNS6_9MICC/99-192
D8V3N4_ACTLG/3-75
D9CG82_9VIRU/4-88
D9I5Q4_COREQ/10-102
D9N783_STRPN/5-95
D9NDI0_STRPN/5-95
D9NPG2_STRPN/5-95
D9NTG2_STRPN/5-95
D9NZI4_STRPN/5-95
D9PDR2_ACTPL/42-139
D9PTD1_PEPMA/29-118
D9PYE2_METTM/148-230
D9Q230_ACIS3/3-69
D9Q5F7_CORP1/88-178
D9QDG1_CORP2/88-178
D9QFV8_BRESC/89-186
D9QGZ1_BRESC/22-124
D9QI52_BRESC/24-108
D9QIA2_BRESC/31-120
D9QIB0_BRESC/91-191
D9QJT5_BRESC/23-115
D9QUM2_ACEAZ/29-119
D9QUM4_ACEAZ/36-127
D9QZL8_CLOSW/27-117
D9R2V0_CLOSW/216-306
D9R3R5_CLOSW/55-144
D9R5D8_CLOSW/31-121
D9RAQ3_CLOSW/36-125
D9RCP6_STAAJ/9-91
D9RDR0_STAAJ/18-107
D9REQ0_STAAJ/30-120
D9RK96_STAAK/18-107
D9RKV6_STAAK/30-120
D9RQJ6_STAAK/9-91
D9RSA7_PREMB/38-128
D9S1A5_THEOJ/27-116
D9S1A7_THEOJ/10-100
D9SEN8_GALCS/29-119
D9SEP8_GALCS/7-97
D9SLL3_CLOC7/8-93
D9SPD0_CLOC7/32-121
D9SPD2_CLOC7/6-96
D9SPT4_CLOC7/30-120
D9SSE5_CLOC7/4-93
D9ST83_CLOC7/69-142
D9T3H1_MICAI/59-152
D9T437_MICAI/79-169
D9THS8_CALOO/38-125
D9THT2_CALOO/22-111
D9TLK8_THETC/4-93
D9TLK9_THETC/4-93
D9TRI3_THETC/27-116
D9TRI5_THETC/10-100
D9UGX0_9ACTO/87-177
D9V6Y9_9ACTO/76-154
D9VBE8_9ACTO/66-156
D9VJ68_9ACTO/24-127
D9W2Z8_9ACTO/85-177
D9W4I4_9ACTO/34-118
D9W8J6_9ACTO/86-176
D9WU16_9ACTO/18-102
D9X040_STRVR/85-175
D9XNK4_9ACTO/38-121
D9XNV1_9ACTO/85-175
D9Y4T8_9BURK/38-128
D9Y6M7_9BURK/10-95
D9Y7S8_9BURK/30-123
D9Y8J2_9BURK/39-127
D9YAS9_9DELT/30-121
D9YDH0_9DELT/28-120
D9YGY9_9DELT/49-143
D9Z4X3_ECOLX/68-164
D9Z554_ECOLX/70-155
D9Z567_ECOLX/62-158
D9ZE44_9ZZZZ/175-265
D9ZEB8_9ZZZZ/32-122
E0D8D7_SALTY/52-141
E0D8F1_SALTY/39-135
E0DHF3_9CORY/69-158
E0DJF3_9RHIZ/36-128
E0DPR0_9RHIZ/58-150
E0DRL2_9RHIZ/10-100
E0DRL3_9RHIZ/19-106
E0DYD0_9RHIZ/58-150
E0DZI5_9RHIZ/36-128
E0ERQ2_ACTPL/4-101
E0FSV6_9THEO/5-95
E0FSV8_9THEO/27-116
E0G245_ENTFA/32-122
E0GBX0_ENTFA/12-103
E0GG65_ENTFA/32-122
E0GIA1_ENTFA/25-119
E0GLY3_ENTFA/5-89
E0GQJ8_ENTFA/32-122
E0GT83_ENTFA/12-103
E0GXF6_ENTFA/32-122
E0H0J9_ENTFA/32-122
E0H9N7_ENTFA/32-122
E0HDQ9_ENTFA/4-94
E0HGC5_ENTFA/4-94
E0HUY5_9GAMM/40-130
E0I992_9BACL/24-113
E0I994_9BACL/25-114
E0IQK7_9GAMM/40-130
E0ITY0_9GAMM/55-156
E0IU36_9GAMM/55-155
E0IUN3_ECOLW/8-94
E0J1X2_ECOLW/51-146
E0J3A2_ECOLW/36-132
E0J7N7_ECOLW/6-130
E0JAL1_RHIME/62-155
E0JCB8_RHIME/72-163
E0JCM3_RHIME/86-180
E0JDL2_RHIME/39-129
E0JP38_RHIME/24-130
E0JSH4_RHIME/39-129
E0JU06_RHIME/86-180
E0JUB3_RHIME/72-163
E0JWD3_RHIME/14-98
E0K344_RHIME/62-155
E0K4K8_RHIME/37-134
E0K4M5_RHIME/21-70
E0K7R5_RHIME/4-86
E0K953_RHIME/65-157
E0KPC0_STRVO/42-147
E0KW18_STRVO/99-189
E0LFY9_SPHCR/10-100
E0LKJ6_SPHCR/4-104
E0LLC1_SPHCR/8-93
E0LNA3_SPHCR/47-148
E0LNB3_SPHCR/74-174
E0LQU3_SPHCR/25-117
E0LQW1_SPHCR/3-100
E0LQW7_SPHCR/57-158
E0LRM3_SPHCR/47-136
E0LSB9_9ENTR/51-139
E0LW97_9ENTR/27-110
E0M394_9ENTR/54-140
E0MN21_9RHOB/44-137
E0MTZ7_9RHOB/63-157
E0MUC9_9CORY/86-176
E0N2I1_9ACTO/1-88
E0N3V8_9ACTO/5-93
E0N4D4_9ACTO/77-170
E0NBF4_NEIME/29-119
E0NGX8_PEDAC/19-111
E0NJQ3_9FIRM/96-185
E0NJY5_9FIRM/8-93
E0NS19_9BACT/32-122
E0NW88_9FIRM/9-94
E0P0E3_9FIRM/46-136
E0P5K9_STAAU/30-120
E0P5Y8_STAAU/9-91
E0P6D2_STAAU/21-110
E0PGT3_STREI/6-96
E0PHV8_STRGY/45-102
E0PN63_STRGY/6-96
E0PNN0_STRMT/5-95
E0PTF0_STRPY/7-97
E0PYP3_STRPY/4-89
E0Q3W3_9STRE/5-95
E0Q9J1_9BIFI/143-214
E0Q9J1_9BIFI/196-266
E0QEE0_CAMCO/32-121
E0QH40_9FIRM/16-103
E0QJT4_9FIRM/43-142
E0QMP3_9ACTO/1-88
E0QN43_9ACTO/79-173
E0QRA5_9ACTO/6-94
E0QW17_ECOLX/47-142
E0R993_9ENTR/43-143
E0RAB2_PAEP6/25-114
E0RAB4_PAEP6/21-110
E0RHT0_PAEP6/4-89
E0RRH1_SPITD/1-85
E0RRR9_SPITD/28-118
E0RUM0_BUTPB/68-135
E0RW00_BUTPB/40-129
E0S581_BUTPB/9-98
E0SQU5_IGNAA/5-83
E0SSJ4_IGNAA/13-94
E0SZH4_STRZA/5-95
E0T5J4_EDWTF/49-146
E0TAT1_EDWTF/22-120
E0TAX2_PARBH/7-101
E0TDY7_PARBH/4-99
E0TET1_PARBH/30-121
E0TFH8_PARBH/92-187
E0TGF0_PARBH/7-102
E0TH10_PARBH/13-114
E0TS35_STRZ6/5-95
E0U040_BACPZ/24-113
E0U043_BACPZ/31-122
E0UCZ1_CYAP2/28-109
E0UM85_CYAP2/3-91
E0UME7_CYAP2/26-116
E0UMR9_CYAP2/66-150
E0UN31_CYAP2/66-165
E0UNG3_CYAP2/6-93
E0UNU1_CYAP2/16-93
E0UNV8_CYAP2/31-121
E0UNY2_CYAP2/35-125
E0UQT8_SULAO/32-121
E0VWL8_PEDHC/13-107
E0WGX4_ECOLX/38-134
E0XXM0_9DELT/5-68
E1ARK8_STRAU/1-104
E1BMY2_BOVIN/42-133
E1CRH0_VIBPA/57-149
E1CYZ4_VIBPA/40-130
E1D6L5_VIBPA/57-149
E1DHG7_VIBPA/40-130
E1DP04_VIBPA/6-100
E1DQS1_VIBPA/32-124
E1DUF3_VIBPA/57-149
E1DWI1_LACRE/21-111
E1DWI3_LACRE/31-123
E1DZ19_LACRE/4-93
E1DZ64_LACRE/4-93
E1E3Y0_STAAU/21-110
E1E4M7_STAAU/9-91
E1E4Y3_STAAU/30-120
E1EB85_VIBPA/40-130
E1EE49_VIBPA/57-149
E1ESN9_ENTFA/4-94
E1ET90_ENTFA/32-122
E1FC47_9THEO/10-100
E1FC49_9THEO/27-116
E1FFV8_9THEO/4-93
E1GWX4_9BACT/38-128
E1H1R5_STRPN/5-95
E1HCA0_MYCTU/1-54
E1HFV4_MYCTU/61-155
E1HI02_ECOLX/47-142
E1HSE0_ECOLX/41-126
E1HV92_ECOLX/1-58
E1HZZ3_ECOLX/11-100
E1HZZ4_ECOLX/11-103
E1I2M7_ECOLX/55-135
E1I5V0_ECOLX/47-142
E1I7H1_ECOLX/38-134
E1I9P8_9CHLR/35-125
E1ICH1_9CHLR/26-117
E1IID6_9CHLR/4-92
E1IRF0_ECOLX/47-142
E1ITX4_ECOLX/25-115
E1IWF4_ECOLX/69-154
E1IWN2_ECOLX/8-94
E1IWN3_ECOLX/1-52
E1IYW1_ECOLX/36-132
E1J1A3_ECOLX/47-142
E1J7N8_ECOLX/69-154
E1JFK2_ECOLX/38-134
E1JQ03_9LACO/30-120
E1JQ05_9LACO/23-113
E1JR29_DESFR/7-92
E1JR80_DESFR/27-118
E1JVC6_DESFR/51-144
E1K443_9EURY/109-195
E1K8Q5_9FIRM/8-96
E1KAH5_9FIRM/4-89
E1KAH7_9FIRM/4-92
E1KDA6_9FIRM/21-111
E1KDC2_9FIRM/26-115
E1KH34_9FIRM/35-129
E1KM19_9FIRM/1-86
E1KR67_9BACT/38-128
E1KYC5_PEPMA/29-118
E1L3S1_9ACTN/29-118
E1L4R3_9FIRM/31-120
E1L9Q6_9FIRM/31-120
E1LIY1_STRMT/5-95
E1LP09_STRMT/5-95
E1LV55_STRMT/5-95
E1M2C9_STRMT/5-95
E1M761_9STRE/1-56
E1MBT0_9ACTO/79-173
E1MKU9_9GAMM/35-125
E1NB04_9BIFI/143-214
E1NB04_9BIFI/196-266
E1NF29_9LACO/32-121
E1NF31_9LACO/18-109
E1NJU6_9LACO/32-121
E1NJU8_9LACO/19-110
E1NNE4_9LACO/1-88
E1NNE6_9LACO/32-121
E1NT96_9LACO/18-109
E1NT99_9LACO/32-121
E1NVG2_9LACO/19-110
E1NVG4_9LACO/32-121
E1P182_NEILA/29-119
E1PBS9_ECOAB/32-127
E1PFK2_ECOAB/55-151
E1PKR0_PANVC/53-141
E1PL34_PANVC/55-141
E1PP27_CAMJM/32-121
E1PWU5_HELPT/34-123
E1Q0K3_HELPM/34-123
E1Q371_HELPP/34-123
E1Q7U3_HELPC/34-123
E1QIM1_DESB2/45-134
E1QK18_DESB2/5-90
E1QK53_DESB2/18-103
E1QK54_DESB2/7-91
E1QMB5_DESB2/8-93
E1QMP0_SALET/51-147
E1QMQ1_SALET/69-154
E1QXM3_OLSUV/15-104
E1R688_SPISS/3-85
E1RA54_SPISS/32-123
E1RIB5_METP4/145-229
E1RNX6_XYLFG/28-122
E1RQ14_XYLFG/44-134
E1RWA4_ECOUM/55-151
E1RZ38_ECOUM/47-142
E1S5K3_ECOUM/36-132
E1S9S7_HELP9/34-123
E1SBZ1_PANVC/7-96
E1SBZ2_PANVC/13-99
E1SR57_FERBD/42-132
E1SXH0_THESX/4-93
E1T1N9_THESX/27-116
E1T1P1_THESX/10-100
E1T3Z2_BURSG/14-102
E1T3Z3_BURSG/11-102
E1TD93_BURSG/36-125
E1THT4_BURSG/88-181
E1TRX7_LACPS/32-124
E1TRX9_LACPS/27-117
E1UC22_LISML/24-113
E1UC26_LISML/30-120
E1UG17_LISML/11-107
E1UUK9_BACAS/25-114
E1UUL1_BACAS/31-122
E1VA27_HALED/39-113
E1VCG6_HALED/55-145
E1VFN3_9GAMM/51-142
E1VKK5_9GAMM/40-137
E1VSL7_ARTAR/14-95
E1W165_ARTAR/51-144
E1W4M9_HAEP3/50-147
E1W9A5_SALTS/47-142
E1WLF8_BACF6/31-121
E1WML9_BACF6/12-108
E1WRM1_BACF6/15-106
E1WSD7_BACF6/12-108
E1WW34_BACF6/13-109
E1WZC1_BACMS/42-131
E1X085_BACMS/2-85
E1X1L6_BACMS/53-142
E1X8V9_HAEI1/50-147
E1XDR7_STRZO/5-95
E1XMR5_STRZN/5-95
E1XNQ2_STRZI/5-95
E1XYA2_LEGPN/35-125
E1Y3G1_LEGPN/6-96
E1YJX7_9DELT/11-96
E1YLZ6_9DELT/39-128
E1YSM9_9BACE/12-108
E1YVZ2_9BACE/12-104
E1YXF7_9BACE/31-121
E1Z9L8_9CHLO/1-83
E2AJN1_9HYME/22-116
E2BGG6_9HYME/3-70
E2CC83_9RHOB/90-188
E2CFQ2_9RHOB/4-93
E2CHH7_9RHOB/40-132
E2CI30_9RHOB/4-94
E2CN69_9RHOB/4-96
E2CR51_9RHOB/20-105
E2CSA3_9RHOB/45-135
E2CSJ4_9RHOB/16-112
E2D2E0_9BACT/2-86
E2D2L7_9BACT/13-97
E2GHJ2_ECOLX/36-132
E2JL50_BORAF/6-95
E2JLY8_BORAF/1-85
E2JNE5_BORBU/6-95
E2JQ58_BORBU/1-85
E2JXT1_ECO57/53-149
E2K0M3_ECO57/51-146
E2K5I6_ECO57/69-154
E2K5K5_ECO57/36-132
E2KGL3_ECO57/53-149
E2KHK4_ECO57/51-146
E2KKL1_ECO57/69-154
E2KKN0_ECO57/36-132
E2KXT8_ECO57/53-149
E2L051_ECO57/51-146
E2L0J0_ECO57/36-132
E2L0K9_ECO57/69-154
E2L141_BORBU/1-85
E2L1H1_BORBU/6-95
E2MCE5_PSESM/37-127
E2MFU3_PSESM/38-138
E2MMV0_PSESM/38-132
E2MSS5_FRANO/40-130
E2MYH6_9CORY/145-254
E2N3E5_CAPSP/189-266
E2N5J3_CAPSP/42-133
E2NFB3_9BACE/30-120
E2NJN6_9BACE/12-108
E2NQM2_9FIRM/21-110
E2NS52_9FIRM/42-131
E2NUR7_9FIRM/33-123
E2P605_PASHA/42-139
E2PDW8_NEIPO/29-119
E2PLQ1_9RHIZ/58-150
E2PR53_9RHIZ/36-128
E2PRP4_9RHIZ/5-96
E2PUX9_STRCL/55-161
E2PVR0_STRCL/83-173
E2QDI2_ECOLX/8-94
E2QDI3_ECOLX/8-98
E2QHG4_ECOLX/51-146
E2QK29_ECOLX/36-136
E2S7G1_9CORY/86-176
E2S7S5_9ACTO/9-102
E2S845_9ACTO/6-91
E2S8Q0_9ACTO/38-128
E2SGK2_9FIRM/10-106
E2SGR0_9FIRM/20-111
E2SKW7_9FIRM/26-111
E2SL24_9FIRM/32-122
E2SPJ2_9FIRM/42-131
E2SU09_9RALS/69-158
E2SXC7_9RALS/34-128
E2SZ01_9RALS/9-95
E2SZ02_9RALS/7-92
E2T5C7_9RALS/6-104
E2T5H6_9RALS/33-121
E2T757_MYCTU/61-155
E2TCG0_MYCTU/1-54
E2TPJ4_MYCTU/1-54
E2TT58_MYCTU/61-155
E2TTL9_MYCTU/61-155
E2U1Q1_MYCTU/1-54
E2U5J9_MYCTU/61-155
E2UCF0_MYCTU/1-54
E2UG92_MYCTU/61-155
E2UP18_MYCTU/1-54
E2USU7_MYCTU/61-155
E2UXF4_MYCTU/1-54
E2V3W7_MYCTU/61-155
E2VBG6_MYCTU/1-54
E2VKI0_MYCTU/1-54
E2VPH0_MYCTU/61-155
E2VX45_MYCTU/1-54
E2W0S6_MYCTU/61-155
E2W8B0_MYCTU/1-54
E2WBY0_MYCTU/61-155
E2WKD3_MYCTU/1-54
E2WNX6_MYCTU/61-155
E2X5A3_SHIDY/52-147
E2X9M0_SHIDY/47-142
E2XSJ1_PSEFL/36-129
E2Y0C9_PSEFL/37-127
E2Y6N3_ENTFA/32-122
E2YFT2_ENTFA/4-93
E2YHK1_ENTFA/32-122
E2YL88_ENTFA/4-93
E2YRM9_ENTFA/32-122
E2YTS8_ENTFA/32-122
E2YUT9_ENTFA/4-94
E2Z6Y8_ENTFA/32-122
E2Z9M5_9FIRM/30-120
E2ZEH1_9FIRM/12-102
E2ZEK8_9FIRM/31-120
E2ZGG5_9FIRM/32-123
E2ZM60_9FIRM/25-115
E2ZMX3_9FIRM/25-115
E2ZNR4_9FIRM/7-93
E2ZUF4_PSEAE/34-130
E2ZY60_PSEAE/30-127
E3A3K0_PSEAE/52-150
E3A4Q5_PSEAE/37-127
E3A781_PSEAE/587-669
E3ARJ9_9SPHI/38-128
E3AUL9_9SPHI/44-134
E3B650_9MICO/86-173
E3B8X7_9MICO/148-245
E3BG42_9VIBR/4-84
E3BGZ0_9VIBR/65-149
E3BH80_9VIBR/40-130
E3BT41_9LACO/32-121
E3BT43_9LACO/18-109
E3BV52_9LACO/18-109
E3BV54_9LACO/32-121
E3BYI2_9LACO/32-121
E3BYI4_9LACO/18-109
E3C2P0_9LACO/19-110
E3C2P2_9LACO/32-121
E3C661_9LACO/32-124
E3C663_9LACO/21-111
E3CBI2_STRPA/5-95
E3CKJ7_STRDO/41-131
E3CSU9_STRVE/6-96
E3CX21_9BACT/103-192
E3D091_9BACT/27-116
E3D360_NEIM7/29-119
E3D7P7_GARV3/157-255
E3DDW2_ERWSE/13-99
E3DQM3_HALPG/4-95
E3DS72_HALPG/27-116
E3DS74_HALPG/18-107
E3E2L2_BACA1/21-110
E3E2L5_BACA1/31-122
E3E579_PAEPS/4-94
E3EC44_PAEPS/25-114
E3EC46_PAEPS/21-110
E3ERH9_BIFBS/173-276
E3F139_KETVY/36-128
E3F564_KETVY/79-178
E3F579_KETVY/58-149
E3F5C6_KETVY/14-118
E3F5J9_KETVY/80-178
E3FBH8_CORP9/88-178
E3G4N7_ENTCS/47-144
E3GCD1_ENTCS/48-140
E3GHS7_EUBLK/33-123
E3GK82_EUBLK/10-106
E3GK92_EUBLK/34-125
E3GR84_EUBLK/36-125
E3GR86_EUBLK/10-100
E3GWU4_METFV/148-230
E3H329_ROTDC/224-317
E3H7D3_ILYPC/4-89
E3HBE8_ILYPC/43-141
E3HJS3_ACHXA/37-132
E3HU74_ACHXA/41-134
E3HXU3_ACHXA/52-146
E3I123_RHOVT/40-136
E3I7F2_RHOVT/47-139
E3I9J4_GEOS0/25-114
E3I9J6_GEOS0/28-118
E3IL04_DESVR/29-122
E3INV5_DESVR/7-88
E3IZX0_FRASU/55-145
E3MEG0_CAERE/208-293
E3MRK3_CAERE/239-325
E3NTL9_CAERE/385-480
E3PGL1_ECOH1/51-146
E3PHJ0_ECOH1/8-94
E3PPB3_ECOH1/15-100
E3PVV8_CLOSD/59-157
E3PVZ1_CLOSD/7-97
E3PZP7_YEREN/72-158
E3R2H0_9LACO/37-126
E3R2H2_9LACO/20-111
E3R356_9LACO/4-57
E3R3P1_9LACO/4-57
E3R8Z0_9LACO/4-81
E3RBH9_9LACO/20-113
E3XGN4_ECOLX/55-143
E3XGW2_ECOLX/36-132
E3XGW6_ECOLX/47-142
E3Y8Z8_SHIFL/1-88
E3YFU5_LISMO/11-107
E3YPU4_9LIST/11-107
E3YTZ8_9LIST/33-123
E3YYK8_LISIN/11-107
E3YZW2_LISIN/4-93
E3ZBF7_LISIN/27-117
E3ZG23_LISIV/11-107
E3ZKF0_LISIV/28-118
E3ZKS5_LISSE/29-119
E3ZQ40_LISSE/11-107
E3ZUV3_LISSE/29-119
E3ZYU2_LISSE/11-107
E4A5B5_PROAC/51-140
E4AGC4_PROAC/51-140
E4AK12_PROAC/51-140
E4AVN9_PROAC/51-140
E4B135_PROAC/51-140
E4B6W9_PROAC/51-140
E4BLB5_PROAC/51-140
E4BSN5_PROAC/51-140
E4BUH9_PROAC/51-140
E4C2P5_PROAC/51-140
E4CAW1_PROAC/51-140
E4CHI2_PROAC/4-84
E4CHQ3_PROAC/51-140
E4CNZ3_PROAC/51-140
E4CRE8_PROAC/4-93
E4CXC6_PROAC/51-140
E4D2U1_PROAC/51-140
E4DFD5_PROAC/51-140
E4DLI1_PROAC/51-140
E4DUI9_PROAC/51-140
E4DX95_PROAC/51-140
E4DXD4_PROAC/4-84
E4EB63_PROAC/51-140
E4ECC2_PROAC/51-140
E4EJK2_PROAC/51-140
E4ERI8_PROAC/51-140
E4F2X9_PROAC/51-140
E4F353_PROAC/4-84
E4F7V0_PROAC/51-140
E4FFR7_PROAC/51-140
E4FN39_PROAC/51-140
E4FNB2_PROAC/4-84
E4FT78_PROAC/51-140
E4G5R0_PROAC/51-140
E4G8G9_PROAC/51-140
E4GJ65_PROAC/51-140
E4GPC8_PROAC/51-140
E4GZE2_PROAC/51-140
E4H3L9_PROAC/51-140
E4HEB4_PROAC/51-140
E4HIW4_PROAC/51-140
E4HUW9_PROAC/51-140
E4HYU7_PROAC/51-140
E4IBZ3_ENTFC/32-122
E4IJ54_ENTFC/32-122
E4IP14_ENTFC/32-122
E4J2T0_ENTFC/32-122
E4JAS9_ENTFC/32-122
E4JLV8_ENTFC/32-122
E4K400_9FIRM/22-111
E4K404_9FIRM/38-125
E4KMG1_9LACT/32-122
E4KR48_9LACT/33-123
E4KUL5_9PORP/29-119
E4KVH6_9PORP/10-109
E4KWX6_9FIRM/33-122
E4L1W2_9STRE/6-96
E4L9P2_9FIRM/24-114
E4LD27_9FIRM/38-127
E4LIQ1_9FIRM/9-94
E4LJC4_9FIRM/9-94
E4LJV1_9FIRM/34-111
E4LLB9_9FIRM/9-94
E4LN62_9FIRM/19-109
E4LR60_9CLOT/4-93
E4LRD9_9CLOT/11-107
E4LUL3_9CLOT/44-147
E4LWH2_9CLOT/8-83
E4M0A1_9CLOT/5-94
E4M0A3_9CLOT/42-131
E4M455_9FIRM/35-125
E4M457_9FIRM/36-125
E4MA65_9BACT/76-165
E4MBY5_9BACT/31-121
E4MED6_9BACT/1-89
E4MEQ0_9BACT/14-104
E4MI08_9FIRM/99-188
E4MMI5_9FIRM/37-128
E4MMJ1_9FIRM/41-125
E4MP09_CAPOC/42-133
E4MSM0_CAPOC/189-266
E4MZD3_KITSK/86-176
E4N404_KITSK/30-112
E4NPM8_HALBP/149-234
E4NQ85_HALBP/154-236
E4P0K0_BIFBP/173-276
E4P1K0_BIFBP/6-100
E4P7F7_ECO8N/36-136
E4P8K7_ECO8N/47-142
E4PEP2_ECO8N/69-154
E4PHF0_MARAH/40-130
E4PRS3_MARAH/38-133
E4PSC8_MARAH/101-201
E4Q1A2_CALOW/38-125
E4Q1A6_CALOW/22-111
E4QAZ0_CALH1/38-125
E4QAZ5_CALH1/22-111
E4QF38_BORBN/6-95
E4QFX4_BORBN/1-85
E4QQ35_METS6/29-119
E4QYA3_HAEI6/50-147
E4R1P1_BIFLM/131-184
E4R1P1_BIFLM/195-247
E4R9K8_PSEPB/37-127
E4RG83_PSEPB/19-105
E4RJM2_HALSL/4-95
E4RLA5_HALSL/26-116
E4RLA7_HALSL/18-107
E4RNJ9_HALSL/5-94
E4RRL9_LEAB4/32-121
E4RTP5_LEAB4/30-120
E4S1Q4_BORBJ/6-95
E4S2I8_BORBJ/1-85
E4S936_CALKI/38-125
E4S941_CALKI/22-111
E4SHZ6_CALK2/38-125
E4SI00_CALK2/22-111
E4SKR6_LACAR/11-99
E4SN99_LACAR/37-126
E4SNA1_LACAR/20-110
E4STX7_STRTN/6-96
E4SYL9_LACDN/37-126
E4SYM1_LACDN/18-107
E4T4F3_PALPW/29-120
E4TB64_RIEAD/40-129
E4TJE6_CALNY/25-115
E4TKA9_CALNY/26-117
E4TQB7_MARTH/21-101
E4TR69_MARTH/45-135
E4U1I3_SULKY/33-122
E4U3G8_SULKY/41-131
E4U3R8_SULKY/40-131
E4U3Z0_SULKY/38-129
E4U5G0_OCEP5/24-113
E4UAJ0_OCEP5/45-139
E4UAJ5_OCEP5/11-97
E4UCD9_LIBSC/40-130
E4V9I7_BIFBI/6-100
E4VCA8_BIFBI/163-266
E4VN58_9HELI/109-213
E4VND6_9HELI/35-125
E4VQU8_BACFR/15-106
E4VTN3_BACFR/17-113
E4VTV1_BACFR/31-121
E4VVA0_BACFR/12-108
E4VVW9_BACFR/16-106
E4WB60_RHOE1/120-210
E4ZCJ3_NEIL0/2-48
E4ZCJ4_NEIL0/18-102
E4ZFF1_NEIL0/29-119
E4ZFL4_9VIRU/34-122
E5AGS5_CHLPS/11-106
E5AKJ2_BURRH/38-127
E5AVL5_BURRH/87-179
E5AVU1_BURRH/37-126
E5AVV3_BURRH/88-162
E5BEM7_9FUSO/70-166
E5BEN1_9FUSO/4-89
E5BEN5_9FUSO/4-89
E5BNT1_9FUSO/19-108
E5BTQ2_9FUSO/24-115
E5C634_9BACE/12-108
E5C648_9BACE/37-129
E5C6U3_9BACE/31-121
E5C740_9BACE/16-105
E5C744_9BACE/4-129
E5CI86_STAHO/18-107
E5CIA3_STAHO/30-120
E5CV67_9STAP/30-120
E5CVA8_9STAP/18-107
E5FD49_KLEPN/47-138
E5L754_EDWTA/69-154
E5QT41_STAAH/21-110
E5QUR0_STAAH/9-91
E5QV89_STAAH/30-120
E5R5Q0_STAAG/9-91
E5R7B6_STAAG/18-107
E5RCL1_STAAG/30-120
E5TBQ8_STAAU/30-120
E5TCT4_STAAU/18-107
E5TCZ7_STAAU/9-91
E5TK58_STAAU/18-107
E5TKJ8_STAAU/30-120
E5TPG9_STAAU/9-91
E5TUQ2_STAAU/18-107
E5TW99_STAAU/30-120
E5TXJ4_STAAU/9-91
E5U738_ALCXX/52-150
E5UFP3_ALCXX/39-131
E5UKS9_NEIMU/29-119
E5US81_9BACE/15-105
E5UU31_9BACE/80-171
E5UVI7_9BACE/13-109
E5UZU5_9BACE/17-107
E5V0C6_9BACE/31-121
E5V0P7_9BACE/68-159
E5V3P7_9BACL/32-121
E5V3P9_9BACL/30-120
E5V8W0_9BACE/12-108
E5VEP0_9BACE/29-119
E5VKE4_9FIRM/9-96
E5VKQ8_9FIRM/7-98
E5VNC6_9FIRM/50-139
E5VVQ3_9FIRM/41-130
E5WA53_9BACI/24-113
E5WA57_9BACI/31-122
E5WHA4_9BACI/25-114
E5WHA6_9BACI/40-130
E5WXT8_9BACE/30-120
E5X0C6_9BACE/15-106
E5X0I2_9BACE/12-108
E5X592_9ACTN/13-110
E5X7G4_9ACTN/8-100
E5X8C8_9ACTN/32-122
E5X8D3_9ACTN/6-94
E5X8M7_9ACTN/34-122
E5X8R0_9ACTN/56-146
E5XFX5_9FIRM/45-134
E5XGH0_9FIRM/7-92
E5XGR8_9FIRM/15-105
E5XV88_9ACTO/53-142
E5XXR1_9BIFI/160-213
E5XXR1_9BIFI/224-276
E5Y129_9BIFI/6-98
E5Y5T7_BILWA/27-117
E5Y713_BILWA/43-137
E5Y7U8_BILWA/38-131
E5YEI2_9ENTR/48-148
E5YPS8_9BACL/25-114
E5YPT0_9BACL/22-111
E5YRP6_9BACL/33-123
E5Z9B6_CAMJE/32-121
E5ZFQ0_CAMJE/32-121
E5ZK30_CAMJE/32-121
E5ZT88_ECOLX/69-154
E5ZUW6_ECOLX/47-142
E5ZV45_ECOLX/12-108
E5ZV66_ECOLX/55-151
E6A1X1_ECOLX/53-149
E6ADR7_ECOLX/47-142
E6AFS0_ECOLX/48-144
E6AH54_ECOLX/55-151
E6AIB5_ECOLX/55-151
E6AMI5_ECOLX/47-142
E6AN81_ECOLX/38-121
E6AXH6_ECOLX/5-101
E6AXH7_ECOLX/45-141
E6AZA0_ECOLX/36-132
E6B1U6_ECOLX/41-137
E6B6W7_ECOLX/47-142
E6BL57_ECOLX/47-142
E6BRE6_ECOLX/69-154
E6BSM8_ECOLX/38-134
E6BXB8_PROAC/51-140
E6C458_PROAC/51-140
E6CAQ3_PROAC/51-140
E6CCA7_PROAC/4-93
E6CH25_PROAC/51-140
E6CR78_PROAC/51-140
E6CY51_PROAC/51-140
E6D7F3_PROAC/51-140
E6DDN0_PROAC/51-140
E6DNK6_PROAC/51-140
E6DS73_PROAC/4-84
E6DSG6_PROAC/51-140
E6E392_PROAC/51-140
E6E7P4_PROAC/51-140
E6E7W5_PROAC/4-84
E6EE88_PROAC/51-140
E6EMQ7_ENTFA/32-122
E6EMV8_ENTFA/4-94
E6ETB9_ENTFA/32-122
E6ETZ8_ENTFA/4-94
E6F2A5_ENTFA/5-89
E6F5A8_ENTFA/32-122
E6FD14_ENTFA/32-122
E6FGI2_ENTFA/20-93
E6FGI3_ENTFA/21-90
E6FLB7_ENTFA/32-122
E6FSE7_ENTFA/32-122
E6G066_ENTFA/4-93
E6G237_ENTFA/32-122
E6GF48_ENTFA/32-122
E6GJ87_ENTFA/32-122
E6GNP7_ENTFA/5-89
E6GQF0_ENTFA/32-122
E6GRH2_ENTFA/5-89
E6GUK3_ENTFA/12-103
E6GWG3_ENTFA/21-90
E6GWG4_ENTFA/20-93
E6GZF1_ENTFA/4-94
E6H049_ENTFA/32-122
E6H088_ENTFA/12-103
E6H1F3_ENTFA/4-94
E6H332_ENTFA/5-89
E6H7E8_ENTFA/21-90
E6H7E9_ENTFA/20-93
E6H9A4_ENTFA/4-94
E6HAH9_ENTFA/32-122
E6HD58_ENTFA/4-93
E6HLZ7_ENTFA/32-122
E6HPT4_ENTFA/12-103
E6HV63_ENTFA/32-122
E6HZ02_ENTFA/4-94
E6I0B2_ENTFA/32-122
E6I6Z2_ENTFA/32-122
E6I926_ENTFA/4-94
E6IGZ9_ENTFA/12-103
E6IH07_ENTFA/4-93
E6IIV9_ENTFA/32-122
E6IQ65_ENTFA/4-94
E6IXB2_ENTFA/32-122
E6J2W6_STRAP/5-95
E6J8X3_9ACTO/121-211
E6JI69_RIEAN/40-129
E6JQI5_STAEP/30-120
E6JQY4_STAEP/18-107
E6JS34_9SPIO/28-118
E6JX76_9SPIO/1-85
E6JYG5_PARDN/258-350
E6K760_9BACT/38-128
E6KJP0_STRSA/5-95
E6KT22_9ACTO/148-254
E6L716_9PROT/30-120
E6LBP5_CAMUP/32-121
E6LEP3_9ENTE/33-123
E6LK12_9FIRM/44-133
E6LM09_9FIRM/1-68
E6LRR0_9FIRM/31-121
E6LT92_9LACO/32-121
E6LT94_9LACO/18-109
E6LWG4_9ACTO/77-170
E6LY16_9ACTO/4-93
E6M117_9ACTO/7-90
E6M3E7_9ACTO/1-88
E6M5L4_9ACTO/77-170
E6MCB8_STALU/30-120
E6MCF8_STALU/18-107
E6MIL5_9FIRM/47-136
E6MIL7_9FIRM/19-109
E6MSJ5_9BACT/32-122
E6MVA7_NEIMH/29-119
E6N3K8_9ARCH/5-91
E6N4T6_9ARCH/8-90
E6N744_9ARCH/144-233
E6NEW7_HELPI/34-123
E6NHU5_HELPK/34-123
E6NLD9_HELPL/34-123
E6NSQ9_HELPQ/34-123
E6NZH8_ECOD1/51-146
E6P955_9ARCH/8-94
E6PGJ5_9ZZZZ/41-130
E6PP56_9ZZZZ/23-112
E6PV59_9ZZZZ/41-131
E6PZU1_9ZZZZ/12-102
E6Q7G5_9ZZZZ/41-130
E6QBC4_9ZZZZ/35-142
E6QCP6_9ZZZZ/73-184
E6QEK9_9ZZZZ/25-115
E6QL26_9ZZZZ/54-144
E6QLR7_9ZZZZ/34-139
E6QLT5_9ZZZZ/74-165
E6QPF5_9ZZZZ/131-227
E6QUQ3_9ZZZZ/28-118
E6QVR3_9ZZZZ/7-92
E6QVT6_9ZZZZ/1-90
E6QW83_9ZZZZ/8-98
E6RME5_PSEU9/50-140
E6RTA3_CAMJS/32-121
E6RZE6_CAMJC/32-121
E6S354_HELPF/34-123
E6S7F5_INTC7/95-193
E6SLY5_THEM7/36-125
E6SLY7_THEM7/34-124
E6STI6_BACT6/30-121
E6SVB1_BACT6/12-108
E6SXT8_SHEB6/40-130
E6T9Z3_SHEB6/55-156
E6TBU8_MYCSR/64-159
E6TPR1_MYCSR/23-114
E6TZY2_BACCJ/25-114
E6TZY4_BACCJ/30-120
E6U5S3_ETHHY/204-295
E6U8G3_ETHHY/25-116
E6U8G5_ETHHY/14-104
E6U9L2_ETHHY/168-258
E6U9R7_ETHHY/7-92
E6UA40_ETHHY/32-122
E6UB36_RUMA7/30-119
E6UB38_RUMA7/35-125
E6UG04_RUMA7/34-126
E6UJQ4_RUMA7/44-137
E6UPD9_CLOTL/4-93
E6UPE0_CLOTL/4-93
E6URF9_CLOTL/27-116
E6UUJ3_CLOTL/21-111
E6UXT4_VARPD/42-139
E6V736_VARPD/20-106
E6VI81_RHOPX/34-126
E6VPT0_RHOPX/14-115
E6VQ94_RHOPX/13-114
E6VST8_DESAO/26-88
E6VTU0_DESAO/34-123
E6W456_DESIS/41-116
E6WJR2_PANSA/53-138
E6WKB5_PANSA/28-115
E6WLJ1_PANSA/57-143
E6WMV9_PANSA/54-139
E6WWX8_PSEUU/47-137
E6X0C2_NITSE/37-128
E6XC53_CELAD/41-131
E6XL06_SHEP2/40-130
E6YJM4_BARC7/49-141
E6YNS1_9RHIZ/49-141
E6YT47_9RHIZ/49-141
E6YXD3_9RHIZ/49-141
E6Z1X2_9RHIZ/49-141
E7A8K9_HAEIF/8-93
E7AFG1_HAEIF/8-93
E7BAW9_YERE1/72-158
E7BDW2_NEIMW/29-119
E7BTF9_ECOLX/36-132
E7DQ51_9NOSO/27-103
E7E5C7_YERPE/72-158
E7FBQ8_DANRE/43-136
E7FJ86_9BURK/28-125
E7FQF9_9LACO/31-121
E7FQG1_9LACO/27-117
E7FR55_9LACO/5-95
E7FWF9_ERYRH/5-96
E7FWI3_ERYRH/41-130
E7G7C7_9FIRM/37-127
E7G7W3_9FIRM/25-120
E7G835_9FIRM/106-197
E7GAN8_9FIRM/7-96
E7GBM9_9FIRM/44-133
E7GBS5_9FIRM/32-122
E7GC58_9FIRM/106-197
E7GEE8_9FIRM/50-152
E7GFK1_9FIRM/25-115
E7GJY1_CLOSY/4-92
E7GMF5_CLOSY/173-263
E7GQE3_CLOSY/4-90
E7GQE5_CLOSY/13-104
E7GSE0_CLOSY/94-185
E7GUB2_CLOSY/11-107
E7GZ90_STRAP/5-95
E7H0K8_9BURK/34-124
E7H2H0_9BURK/27-121
E7HA66_ECOLX/53-149
E7HIS9_ECOLX/47-142
E7HUQ1_ECOLX/36-132
E7I1L4_ECOLX/47-142
E7I3H2_ECOLX/52-147
E7I4C3_ECOLX/41-137
E7IGG3_ECOLX/47-142
E7IJ94_ECOLX/36-132
E7IMK5_ECOLX/1-57
E7IZ65_ECOLX/41-137
E7J421_ECOLX/47-142
E7J6B8_ECOLX/69-154
E7J6D6_ECOLX/53-149
E7J6L7_ECOLX/36-132
E7JDY5_ECOLX/2-93
E7JEE6_ECOLX/36-132
E7JFP3_ECOLX/47-142
E7K255_SHISO/37-136
E7K2D8_SHISO/52-147
E7K2G3_SHISO/41-137
E7K8H1_SHISO/1-57
E7KEV9_YEASA/11-126
E7KR10_YEASL/11-126
E7M2Q8_9BACL/10-99
E7M2R0_9BACL/22-111
E7M844_9BACL/9-90
E7MCX6_STAAU/30-120
E7MH38_STAAU/21-110
E7MJ94_STAAU/9-91
E7ML01_9FIRM/26-124
E7MLM5_9FIRM/17-106
E7MLM7_9FIRM/41-130
E7MQ50_9FIRM/6-86
E7MS96_STAAU/30-120
E7MXJ0_STAAU/9-91
E7MY55_STAAU/21-110
E7N569_9FIRM/19-109
E7N9L4_9ACTO/96-191
E7NQP4_TREPH/1-85
E7NR39_TREPH/13-104
E7NX25_TREPH/38-128
E7P0C8_PSESG/1-95
E7PD15_PSESG/37-127
E7PDC3_PSESG/67-157
E7PGV5_PSESG/38-132
E7PH68_PSESG/37-127
E7PU44_PSESG/70-159
E7PUG5_STRDY/6-96
E7PVS7_STRDY/188-267
E7Q637_YEASB/11-126
E7QH81_YEASZ/11-126
E7QRG0_9EURY/173-255
E7R1H1_PICAD/12-117
E7RC52_9BACL/33-124
E7RC54_9BACL/25-114
E7RPJ2_9BACT/38-128
E7RZD0_9BURK/51-141
E7S171_STRAG/5-95
E7S8M7_9STRE/6-95
E7T5D5_SHIBO/5-96
E7TJI8_SHIFL/347-442
E7TJT7_SHIFL/38-136
E7TY08_ECO57/36-132
E7UEE5_ECOLX/36-132
E7VFP2_SALMO/51-146
E7VHT1_SALMO/51-146
E7W0F1_SALMO/51-146
E7W8F4_SALMO/51-146
E7WQF3_SALMO/51-146
E7WZB5_SALMO/51-146
E7X8S2_SALMO/51-146
E7XJ19_SALMO/51-146
E7XVT7_SALMO/51-146
E7YFL5_SALMO/51-146
E7YPY5_SALMO/51-146
E7YYA8_SALMO/51-146
E7Z9D5_SALMO/51-146
E7ZT64_SALMO/51-146
E8A4T0_SALMO/51-146
E8A9V0_SALMO/47-142
E8AQ26_SALMO/51-146
E8B0B4_SALMO/51-146
E8BE94_SALMO/51-146
E8BSN1_SALMO/51-146
E8C2E3_SALMO/51-146
E8CEW4_SALMO/51-146
E8CX61_SALMO/51-146
E8D2W8_SALMO/51-146
E8DHF5_SALMO/18-113
E8DS44_SALMO/51-146
E8E7L7_SALMO/51-146
E8EGI6_SALMO/51-146
E8EUR8_SALMO/51-146
E8F2V2_SALMO/51-146
E8FJJ1_SALMO/51-146
E8FMY3_SALMO/51-146
E8G6N0_SALMO/51-146
E8GLX9_SALMO/51-146
E8GQ02_SALMO/51-146
E8HC78_ECO57/47-142
E8HHC9_ECOLX/53-149
E8HR78_ECOLX/47-142
E8HWF1_ECOLX/53-149
E8I4X2_ECOLX/47-142
E8I9R5_ECOLX/53-149
E8IIC0_ECOLX/47-142
E8IMQ8_ECOLX/53-149
E8IWF5_ECOLX/47-142
E8J2Y2_ECO57/53-149
E8JBI4_ECO57/47-142
E8JIS3_9ACTO/153-259
E8JQY1_STREI/7-96
E8JW47_STRCR/5-95
E8K1W7_9STRE/5-95
E8K7H6_STRPA/5-95
E8KCS1_9STRE/5-95
E8KME2_STRSA/5-95
E8KSD2_STRVE/6-96
E8KYJ7_9RHIZ/33-125
E8L4W3_9RHIZ/4-101
E8L6V5_9RHIZ/14-115
E8L7H7_9RHIZ/14-115
E8L7Y7_9RHIZ/10-111
E8L806_9RHIZ/55-146
E8L838_9RHIZ/68-160
E8L9N4_9RHIZ/33-128
E8L9P0_9RHIZ/95-186
E8L9S1_9RHIZ/14-115
E8L9Y7_9RHIZ/63-155
E8LA32_9RHIZ/49-135
E8LE31_9FIRM/29-119
E8LE81_9FIRM/34-123
E8LH03_9FIRM/32-122
E8LLN5_9GAMM/42-132
E8LTU5_9VIBR/40-130
E8LVU5_9VIBR/61-148
E8M3J3_9VIBR/63-148
E8M4Q0_9VIBR/40-130
E8MFW2_BIFL2/160-213
E8MFW2_BIFL2/224-276
E8MTB7_BIFL1/59-132
E8MWI8_BIFL1/160-213
E8MWI8_BIFL1/224-276
E8N4R1_ANATU/27-118
E8N945_MICTS/63-153
E8NLU1_SALET/33-121
E8NTW9_SALET/47-142
E8NVS2_SALET/52-141
E8P874_YERPH/8-93
E8P875_YERPH/14-104
E8P8C8_YERPH/37-133
E8P8D9_YERPH/54-138
E8PDN2_ACIB1/39-131
E8PJ91_ACIB1/7-93
E8PJC4_ACIB1/31-121
E8PQZ0_THESS/24-113
E8PSK8_YERPE/72-158
E8PV73_ECOLW/47-142
E8Q9W1_STRED/7-97
E8QCR6_STRED/2-89
E8QH68_HELP7/34-123
E8QIL3_HELP4/34-123
E8QQP1_HELPR/34-123
E8QSW9_HELPW/34-123
E8QXH1_ISOPI/4-88
E8QZ66_ISOPI/28-112
E8QZ96_ISOPI/38-145
E8R4R8_ISOPI/32-124
E8R9N2_DESM0/25-108
E8RCY4_9DELT/249-337
E8RGL6_9DELT/26-117
E8RNK7_9CAUL/36-128
E8RUQ2_9CAUL/20-122
E8RVM9_9CAUL/71-171
E8RVW1_9CAUL/10-109
E8S6A1_MICSL/79-169
E8SHM6_STAPH/10-106
E8SHR5_STAPH/29-119
E8SHT3_STAPH/58-147
E8SJM9_STAPH/9-89
E8SPM1_NEIGO/29-119
E8SRY5_NEIGO/29-122
E8SZE2_GEOS2/29-118
E8SZE4_GEOS2/29-119
E8T2T2_THEA1/31-119
E8TF88_MESCW/5-82
E8TFG6_MESCW/4-101
E8TGV6_MESCW/36-128
E8TNV5_MESCW/52-139
E8TRD0_ALIDB/38-131
E8TTH7_ALIDB/37-137
E8TTS8_ALIDB/30-127
E8TUJ2_ALIDB/37-133
E8U225_ALIDB/4-89
E8U2E4_ALIDB/27-119
E8U2P7_ALIDB/46-140
E8U4R0_DEIML/28-117
E8UFE3_TAYEM/50-140
E8UMP7_STREJ/7-98
E8UMV4_STREJ/10-98
E8UQK5_STREJ/5-95
E8USL0_THEBF/27-116
E8USL2_THEBF/10-100
E8UYK3_TERSS/12-102
E8V178_TERSS/12-102
E8V4D3_TERSS/33-123
E8V5E2_TERSS/44-134
E8VH84_BACST/24-113
E8VH87_BACST/31-122
E8VPS5_VIBVU/40-130
E8VXK3_VIBVU/63-149
E8W8U2_STRFA/94-178
E8WBX7_STRFA/86-176
E8WH05_STRFA/42-146
E8WHG2_STRFA/52-151
E8WJY9_GEOS8/26-115
E8WU12_GEOS8/16-105
E8WVQ1_ACISM/8-97
E8WWM7_ACISM/36-126
E8X0U7_ACISM/8-97
E8X0Y5_ACISM/8-97
E8X2E4_ACISM/15-103
E8X2E5_ACISM/8-98
E8X975_SALT4/47-142
E8XLG5_SALT4/39-135
E8XLH9_SALT4/52-141
E8Y1A5_RAHSY/50-142
E8Y706_ECOKO/51-146
E8Y761_ECOKO/6-130
E8YAT0_ECOKO/8-94
E8YEL5_ECOKO/36-132
E8YGD3_9BURK/38-136
E8YHK8_9BURK/30-129
E8YJ83_9BURK/36-125
E8YQ43_9BURK/88-181
E8ZS23_CLOB0/27-116
E8ZS25_CLOB0/6-96
E8ZYW9_SALET/47-142
E9AB56_SALET/51-140
E9AB81_SALET/47-137
E9DQ09_9STRE/6-96
E9FF68_9STRE/5-95
E9FPH2_9STRE/5-95
E9HFZ8_DAPPU/19-112
E9HG05_DAPPU/20-111
E9HJN6_DAPPU/20-111
E9I1F4_DAPPU/348-419
E9I3A7_DAPPU/54-142
E9IMM5_SOLIN/13-106
E9L1I5_9ZZZZ/17-98
E9L1J5_9ZZZZ/3-79
E9L1J6_9ZZZZ/26-110
E9L1K6_9ZZZZ/14-98
E9L1T0_9ZZZZ/14-98
E9LLL7_ECOLX/38-134
E9LLW6_ECOLX/66-162
E9LM65_SALET/66-162
E9LMG4_ECOLX/66-162
E9NIG8_9CAUD/26-128
E9P5W6_9VIRU/6-90
E9P620_9VIRU/6-90
E9RMI9_LACRE/14-102
E9RP42_LACRE/21-111
E9RP44_LACRE/31-123
E9RVF1_9FIRM/10-95
E9RXE0_9FIRM/27-117
E9RYC2_9FIRM/27-117
E9RYC4_9FIRM/18-108
E9RYC8_9FIRM/48-137
E9S245_TREDE/1-85
E9S5P5_TREDE/36-126
E9S8R0_RUMAL/38-128
E9S8R2_RUMAL/54-143
E9S8W9_RUMAL/34-126
E9SG08_RUMAL/20-109
E9SJB9_CLOSY/30-139
E9SM65_CLOSY/11-107
E9SPR7_CLOSY/37-126
E9SPY7_CLOSY/4-93
E9SUC4_CLOSY/94-185
E9T873_COREQ/120-210
E9TG42_ECOLX/36-132
E9TJJ7_ECOLX/66-119
E9TN29_ECOLX/47-142
E9U448_ECOLX/47-142
E9U4S1_ECOLX/55-151
E9U4T3_ECOLX/52-148
E9UCD0_ECOLX/25-115
E9UG11_ECOLX/47-142
E9UGD1_ECOLX/46-142
E9UP37_9ACTO/81-171
E9US74_9ACTO/13-94
E9UVQ9_9ACTO/10-93
E9V657_ECOLX/51-146
E9V9G1_ECOLX/55-151
E9VH61_ECOLX/36-132
E9VHX8_ECOLX/69-154
E9VJF8_ECOLX/51-146
E9VLT8_ECOLX/55-151
E9VQC2_ECOLX/55-151
E9VW29_ECOLX/38-134
E9W4P5_ECOLX/8-94
E9W744_ECOLX/47-142
E9W9F8_ECOLX/53-149
E9W9I3_ECOLX/69-154
E9W9J7_ECOLX/36-132
E9WBX8_ECOLX/47-142
E9WE62_ECOLX/8-94
E9WN64_ECOLX/8-94
E9WN65_ECOLX/8-98
E9WNS4_ECOLX/55-143
E9WQ52_ECOLX/1-57
E9WSE4_ECOLX/8-94
E9XBE2_ECOLX/51-146
E9XEM4_ECOLX/53-149
E9XER7_ECOLX/55-138
E9XET6_ECOLX/36-132
E9XLM1_ECOLX/9-94
E9XP53_ECOLX/47-142
E9XTT5_ECOLX/36-132
E9XU41_ECOLX/38-134
E9XWF6_ECOLX/47-142
E9XYM0_ECOLX/8-94
E9Y7Q2_ECOLX/38-134
E9Y866_ECOLX/36-132
E9Y8I7_ECOLX/47-138
E9YDZ9_ECOLX/47-142
E9YFU6_ECOLX/11-104
E9YM37_ECOLX/55-141
E9YML1_ECOLX/55-151
E9YRH0_ECOLX/47-142
E9Z0F8_ECOLX/36-132
E9Z462_ESCFE/47-142
E9ZED3_ESCFE/55-143
E9ZM84_MYCTU/1-54
E9ZR02_MYCTU/61-155
E9ZWN8_NEIME/29-119
F0A281_NEIME/29-119
F0A7V5_NEIME/29-119
F0ADJ6_NEIME/29-119
F0AJ59_NEIME/29-119
F0APS6_NEIME/29-119
F0AVT4_NEIME/29-119
F0B139_NEIME/29-119
F0B6Q6_NEIME/29-119
F0B9Q8_9XANT/38-149
F0B9U5_9XANT/34-138
F0B9Y8_9XANT/12-103
F0BA62_9XANT/26-134
F0BHK7_9XANT/46-136
F0BM23_9XANT/47-136
F0C1C6_9XANT/46-136
F0D3L2_STAAU/9-91
F0D5D7_STAAU/30-120
F0D7Z4_STAAU/21-110
F0DBD7_STAAU/30-120
F0DBZ6_STAAU/9-91
F0DDI7_STAAU/21-110
F0DH17_STAAU/2-79
F0DH18_STAAU/1-85
F0DNC4_9FIRM/29-119
F0DVG5_9FIRM/27-116
F0DVG7_9FIRM/10-100
F0E1S4_9PSED/70-159
F0E741_9PSED/89-180
F0E820_9PSED/37-127
F0EF18_ENTCA/12-103
F0EFW4_ENTCA/33-123
F0EWZ3_9NEIS/43-133
F0F4B3_9BACT/9-104
F0F9C0_9BACT/38-128
F0FHQ8_STRSA/5-95
F0FNS7_STRSA/5-95
F0FPN6_STRSA/5-95
F0G109_9BURK/70-159
F0G523_9BURK/36-125
F0GCN5_9BURK/7-102
F0GCQ4_9BURK/13-104
F0GIS4_9BURK/87-179
F0GL32_9BURK/31-132
F0GLB5_9LACO/32-121
F0GLB7_9LACO/18-109
F0GSL8_9LACO/32-121
F0GSM0_9LACO/19-110
F0GW49_9FIRM/29-118
F0GWF7_9FIRM/9-95
F0GYT9_9FIRM/25-114
F0H1M1_9FIRM/12-108
F0H4A4_9BACT/38-128
F0HCV2_9FIRM/35-124
F0HGN7_9FIRM/19-108
F0HMH9_9ACTN/4-92
F0HMI5_9ACTN/32-122
F0HQ39_9ACTN/34-122
F0HQD6_9ACTN/91-181
F0HRB4_9ACTN/8-100
F0HWH5_LACDL/18-107
F0HWH7_LACDL/37-126
F0I1P4_STRSA/10-99
F0I4Y1_STRSA/5-95
F0I6D8_STRSA/10-99
F0IA54_STRSA/5-95
F0IGN1_9FLAO/39-129
F0IIW3_STRSA/5-95
F0IQA4_STRSA/5-95
F0J2W2_ACIMA/13-114
F0J374_ACIMA/14-115
F0J3D2_ACIMA/36-128
F0J6T1_ACIMA/76-168
F0JIN8_DESDE/33-123
F0JM54_ESCFE/47-142
F0JXT5_ESCFE/38-134
F0JY27_ESCFE/41-137
F0JY62_ESCFE/69-154
F0JY71_ESCFE/38-134
F0JYE4_ESCFE/55-143
F0K0N8_LACD2/38-127
F0K0P0_LACD2/18-107
F0KCZ4_CLOAE/29-118
F0KCZ6_CLOAE/9-99
F0KMB7_ACICP/39-131
F0L1G3_YERE3/72-158
F0L4W3_9RHIZ/38-128
F0LD55_9RHIZ/77-168
F0LF61_9RHIZ/76-168
F0LKR2_THEBM/39-122
F0LL72_THEBM/19-106
F0LQH3_VIBFU/40-130
F0LZ40_VIBFU/62-148
F0M494_ARTPP/14-93
F0MA73_ARTPP/165-258
F0MCI8_ARTPP/8-96
F0MCU6_ARTPP/8-96
F0MFT3_NEIMG/29-119
F0MU28_NEIMM/29-119
F0MV88_NEIMP/29-119
F0N5M5_NEIMO/29-119
F0N961_NEIMN/29-119
F0NIL6_SULIR/1-81
F0NK03_SULIH/10-97
F0NKW6_SULIH/1-81
F0NWP5_LACHH/37-126
F0NWP7_LACHH/20-110
F0P243_WEEVC/40-130
F0P9A8_STAPE/58-147
F0P9G0_STAPE/9-89
F0P9T3_STAPE/29-119
F0PB72_ENTF6/4-93
F0PD14_ENTF6/32-122
F0PXD0_BACT0/25-114
F0PXD2_BACT0/37-127
F0Q0B1_ACIAP/41-135
F0QP21_ACIBD/39-131
F0QPU6_ACIBD/31-121
F0QZ36_BACSH/32-122
F0R8D7_BACSH/30-126
F0R8H2_BACSH/14-104
F0RH45_CELLC/41-131
F0RMN9_DEIPM/45-134
F0RPW6_DEIPM/28-125
F0RQA6_DEIPM/34-123
F0RQA8_DEIPM/29-101
F0RQV4_DEIPM/35-123
F0RR78_DEIPM/35-123
F0RZV8_SPHGB/48-138
F0SEH6_PEDSD/47-137
F0SF62_PLABD/64-153
F0SJ71_PLABD/9-86
F0SLQ7_PLABD/4-93
F0SQP4_PLABD/9-92
F0T2Y6_SYNGF/25-114
F0T5M2_CHLP6/11-106
F0T8M5_METSL/148-230
F0TD26_9PROT/21-112
F0TD73_9PROT/21-112
F0TH95_LACA3/37-126
F0TH97_LACA3/20-110
F0TKC0_RIEAR/40-129
F0V064_SALBN/38-111
F0V0C2_SALBN/53-150
F0VRY4_STRG2/10-96
F0VT78_STRG2/6-96
F0VTW0_STRG2/10-96
F0WXD8_9STRA/64-145
F0YZ53_9CLOT/7-98
F0Z251_9CLOT/25-115
F0Z3G1_9CLOT/32-122
F0Z5S7_9CLOT/48-137
F0ZSX9_DICPU/3-94
F1C5Q4_KLEPN/81-176
F1C5W7_KLEPN/69-154
F1LIQ0_PSEPU/78-168
F1LIS0_PSEPU/7-101
F1PT80_CANFA/46-137
F1S862_PIG/42-133
F1T5S4_9ACTN/29-118
F1TCF2_9CLOT/21-111
F1TCG8_9CLOT/26-115
F1TH31_9CLOT/32-115
F1TKB4_PROAC/51-140
F1TTH1_PROAC/51-140
F1U1R8_PROAC/51-140
F1U7Z6_PROAC/4-83
F1U862_PROAC/51-140
F1UFK6_PROAC/51-140
F1UPX7_PROAC/51-140
F1UUT0_PROAC/4-84
F1UWF2_PROAC/51-140
F1V4T8_PROAC/51-140
F1VCK4_PROAC/51-140
F1VLC3_PROAC/51-140
F1VQ45_MORCA/82-180
F1VTT4_9BURK/37-130
F1VU75_9BURK/66-155
F1W8M6_MORCA/82-180
F1WDH9_MORCA/66-164
F1WJX7_MORCA/82-180
F1WWS7_MORCA/82-180
F1WXQ3_MORCA/38-127
F1WZ71_MORCA/50-148
F1X4H7_MORCA/51-149
F1XB40_MORCA/50-148
F1XF53_MORCA/83-181
F1XJ06_ECO57/36-132
F1YDN7_ECO57/36-132
F1YL90_9ACTO/80-175
F1YR60_9PROT/13-100
F1YRW9_9PROT/48-140
F1YRZ6_9PROT/5-96
F1Z1A1_9STRE/6-96
F1Z3E4_9SPHN/82-183
F1Z5R1_9SPHN/71-161
F1ZAK0_9SPHN/1-91
F1ZCU7_9SPHN/4-103
F1ZCV6_9SPHN/4-103
F1ZG46_ECOLX/47-142
F1ZV32_THEET/5-95
F1ZV34_THEET/27-116
F1ZVT7_THEET/68-153
F2A772_RHIET/78-166
F2A9J0_RHIET/53-144
F2AB78_RHIET/37-127
F2ACG8_RHIET/12-104
F2AH57_RHIET/72-163
F2AIH1_RHIET/14-116
F2ANM1_RHOBA/108-181
F2AW38_RHOBA/29-118
F2B8D3_STRPN/5-95
F2B8U6_9NEIS/46-146
F2BAK1_9NEIS/41-129
F2BMW2_STRSA/5-95
F2BNQ0_STRSA/5-95
F2BRE2_STRSA/10-99
F2BX00_9FIRM/24-114
F2CA03_STRSA/5-95
F2CHW0_STRSA/5-95
F2CJG8_STRSA/5-95
F2EE53_HORVD/70-152
F2EZW6_PANAN/50-147
F2F262_9BACL/36-128
F2F264_9BACL/25-114
F2FB21_9ZZZZ/44-139
F2FJ46_SALDU/47-142
F2G0Y7_SALGL/47-142
F2G1H1_SALGL/52-139
F2G1P6_SALGL/39-135
F2GCN5_ALTMD/40-130
F2GDS8_MYCTU/61-155
F2GU46_BRUME/36-128
F2GWJ1_BRUME/58-150
F2H710_BACTU/25-114
F2H712_BACTU/37-127
F2HJJ2_LACLA/13-109
F2HMV9_LACLA/13-109
F2HPJ2_LACLA/6-96
F2HTJ4_BRUME/36-128
F2HXU3_BRUME/58-150
F2I2Z1_9RICK/36-126
F2I8P3_9LACT/59-149
F2IDX8_9FLAO/39-129
F2INF3_VIBCH/40-130
F2IUC8_VIBCH/62-148
F2IUQ5_9PROT/4-102
F2IYK6_9PROT/42-134
F2J1A4_9PROT/14-118
F2J3P9_9PROT/11-97
F2J3V1_9PROT/5-102
F2J4V7_9PROT/4-102
F2J544_9PROT/4-95
F2J667_9PROT/7-95
F2J6I9_9PROT/56-138
F2J6Q7_9PROT/11-97
F2J6Y4_9PROT/66-158
F2J708_9PROT/29-122
F2J8K0_HELPY/34-123
F2JCE0_HELPY/34-123
F2JNP4_9FIRM/31-120
F2JNP7_9FIRM/8-97
F2JNW5_9FIRM/26-115
F2K1T6_9GAMM/40-130
F2K7C4_PSEBR/37-127
F2KMV7_ARCVE/108-228
F2KVE9_9BACT/38-128
F2L6K2_9PSEU/23-109
F2L6R5_9PSEU/48-155
F2L777_9PSEU/36-142
F2LFI0_BURGA/28-125
F2LGJ9_BURGA/13-103
F2LGK0_BURGA/19-110
F2LH59_BURGA/36-125
F2LIA6_BURGA/84-177
F2LRI7_BURGA/15-112
F2LRQ7_BURGA/5-85
F2LRV6_BURGA/74-164
F2LRY6_BURGA/32-131
F2LS45_BURGA/82-173
F2LSA3_BURGA/32-131
F2LSA8_BURGA/76-164
F2LSC0_BURGA/29-123
F2LSK2_BURGA/69-162
F2LSP8_BURGA/10-100
F2LW34_9DELT/28-116
F2M307_LACAM/37-126
F2M309_LACAM/20-110
F2MC75_LACCA/19-109
F2MC77_LACCA/32-121
F2MKQ8_LACCA/19-109
F2MKR0_LACCA/32-121
F2MRF0_ENTFA/32-122
F2MYE0_PSEST/37-133
F2N3D9_PSEST/37-127
F2N9E4_9ACTN/32-121
F2NJ60_9DELT/27-97
F2NRB8_9DEIN/24-113
F2NW76_9SPIO/54-144
F2NXG1_9SPIO/1-86
F2NYS1_9SPIO/26-121
F2P5M7_PHOMO/59-146
F2PBW0_PHOMO/44-134
F2PCK7_PHOMO/63-148
F2Q6B4_9BACT/44-139
F2Q8D2_SALBN/53-150
F2Q8Z5_SALET/39-111
F2QG66_STROR/5-95
F2R8A4_9ACTO/1-73
F2RB72_9ACTO/13-96
F2RD53_9ACTO/46-136
F2UWQ1_ACTVI/260-355
F2V953_MYCTU/61-155
F2YJ69_9RICK/6-90
KORB1_ECOLX/46-140
KORB2_ECOLX/54-150
LVSE_DICDI/11-101
NOC_BACA2/31-122
NOC_BACAA/37-127
NOC_BACAC/37-127
NOC_BACAH/37-127
NOC_BACAN/37-127
NOC_BACC0/37-127
NOC_BACC1/37-127
NOC_BACC2/37-127
NOC_BACC3/37-127
NOC_BACC4/37-127
NOC_BACC7/37-127
NOC_BACCN/37-127
NOC_BACCQ/37-127
NOC_BACCR/37-127
NOC_BACCZ/37-127
NOC_BACHD/28-117
NOC_BACHK/37-127
NOC_BACLD/31-122
NOC_BACP2/38-129
NOC_BACSK/27-116
NOC_BACSU/31-122
NOC_BACWK/37-127
NOC_GEOKA/29-119
NOC_GEOSW/29-119
NOC_GEOTN/29-119
NOC_LISIN/27-117
NOC_LISMC/27-117
NOC_LISMF/27-117
NOC_LISMH/30-120
NOC_LISMO/27-117
NOC_LISW6/27-117
NOC_LYSSC/36-126
NOC_OCEIH/30-121
O06671_STRPN/5-95
O07327_STRCO/62-152
O27343_METTH/148-230
O29009_ARCFU/121-229
O33978_RHIEC/49-137
O34093_LEPIN/1-85
O51673_BORBU/1-85
O58266_PYRHO/19-114
O59055_PYRHO/59-145
O64340_BPN15/69-157
O66166_RHIRD/66-158
O66661_AQUAE/16-105
O66789_AQUAE/20-110
O68706_YERPE/71-157
O68746_YERPE/19-104
O68747_YERPE/14-104
O68788_YERPE/54-138
O68794_YERPE/37-133
O74043_CENSY/18-112
O74066_CENSM/14-108
O85858_SPHAR/53-154
O85866_SPHAR/20-118
O93666_9CREN/8-96
O93707_9CREN/8-95
P72440_STRNE/9-93
P95946_SULSF/7-88
PARB1_DEIRA/32-121
PARB2_DEIRA/30-119
PARB2_XYLFA/53-143
PARB3_DEIRA/28-116
PARB_BORBU/6-95
PARB_CAMJE/32-121
PARB_CAUCN/35-127
PARB_CAUCR/35-127
PARB_CHLMU/11-106
PARB_CHLPN/11-106
PARB_CHLTR/11-106
PARB_COXBU/38-127
PARB_ECOLX/55-143
PARB_HELPJ/34-123
PARB_HELPY/34-123
PARB_MYCBO/61-155
PARB_MYCLE/61-155
PARB_MYCTU/61-155
PARB_NEIMA/29-119
PARB_NEIMB/29-119
PARB_PSEPK/37-127
PARB_PSEPU/37-127
PARB_RICBR/30-116
PARB_RICCN/28-114
PARB_RICFE/28-114
PARB_RICPR/28-114
PARB_RICTY/28-114
PARB_TREPA/33-123
PARB_VIBCH/40-130
PARB_XYLFA/44-134
PARB_XYLFT/44-134
Q02BB7_SOLUE/2-91
Q02D33_SOLUE/9-98
Q02DE6_PSEAB/37-127
Q02GN2_PSEAB/39-137
Q02LR6_PSEAB/52-150
Q02N31_PSEAB/28-125
Q02YC8_LACLS/13-109
Q02Z46_LACLS/13-109
Q033B4_LACLS/6-96
Q03CJ6_LACC3/32-121
Q03CJ8_LACC3/19-109
Q03DH8_PEDPA/19-111
Q03I67_STRTD/6-96
Q03NV1_LACBA/26-116
Q03NV3_LACBA/30-122
Q03ZA2_LEUMM/43-132
Q040U1_LACGA/20-113
Q040U3_LACGA/34-123
Q041N5_LACGA/4-93
Q044R8_LACGA/4-81
Q047S2_LACDB/18-107
Q047S4_LACDB/38-127
Q04HG2_OENOB/41-130
Q04HU0_STRP2/5-95
Q04NU4_LEPBJ/24-112
Q04NW4_LEPBJ/25-116
Q04SB7_LEPBJ/1-85
Q04WD6_LEPBJ/34-123
Q04X31_LEPBL/24-112
Q04X46_LEPBL/25-116
Q04X99_LEPBL/34-123
Q050E3_LEPBL/1-85
Q05HK8_9RICK/6-90
Q05HK9_9RICK/6-90
Q05HL0_9RICK/6-90
Q05HL1_9RICK/6-90
Q05HL2_9RICK/6-90
Q05HL3_9RICK/6-90
Q05HL5_9RICK/6-90
Q05HL6_WOLPM/6-90
Q05HL8_9RICK/6-91
Q05HL9_WOLPM/6-91
Q06Z05_9ACTO/2-83
Q06Z07_9ACTO/15-109
Q07GE4_ROSDO/66-164
Q07GM8_ROSDO/15-111
Q07GS4_ROSDO/79-179
Q07JB5_RHOP5/13-114
Q07UN8_RHOP5/41-133
Q07VT6_SHEFN/41-131
Q08JI6_ECOLX/66-162
Q08L15_BORPE/46-142
Q08Q88_STIAD/102-191
Q08US1_STIAD/73-162
Q097E1_STIAD/39-128
Q0A4M0_ALHEH/34-124
Q0ACX4_NITEC/30-121
Q0ADD9_NITEC/26-116
Q0AJR1_NITEC/34-134
Q0AKF2_MARMM/45-136
Q0ATU8_SYNWW/19-108
Q0ATV0_SYNWW/29-118
Q0B127_BURCM/46-140
Q0B2S8_BURCM/70-159
Q0B5Q8_BURCM/87-179
Q0BJM5_BURCM/44-133
Q0BNC1_FRATO/47-137
Q0BW96_GRABC/34-126
Q0BWB2_HYPNA/56-148
Q0BZ55_HYPNA/24-110
Q0BZ68_HYPNA/20-110
Q0BZ69_HYPNA/15-105
Q0E677_PSEAE/54-150
Q0E841_ECOLX/36-132
Q0EVX8_9PROT/30-119
Q0F1I0_9PROT/5-88
Q0F334_9PROT/33-132
Q0FDY0_9RHOB/36-128
Q0FJD9_9RHOB/37-127
Q0FMK8_9RHOB/53-144
Q0FSC7_9RHOB/53-144
Q0FUB3_9RHOB/37-128
Q0FUH4_9RHOB/14-118
Q0FUH6_9RHOB/51-139
Q0FUZ8_9RHOB/85-168
Q0FV99_9RHOB/40-133
Q0FXN7_9RHIZ/70-163
Q0FXP1_9RHIZ/7-104
Q0FYW2_9RHIZ/3-93
Q0G3K0_9RHIZ/59-151
Q0HD71_SHESM/40-130
Q0HPF3_SHESR/40-130
Q0I4N5_HAES1/43-140
Q0I5U8_HAES1/43-140
Q0I7G7_SYNS3/5-85
Q0K5B4_CUPNH/70-161
Q0K5L9_CUPNH/34-125
Q0KJ99_9SPHN/53-154
Q0KJB1_9SPHN/5-103
Q0KKJ1_9ZZZZ/4-97
Q0KKL3_9ZZZZ/39-139
Q0QCC8_KLEPN/47-138
Q0R586_9CAUD/7-93
Q0RAP2_FRAAA/67-157
Q0RVB0_RHOSR/19-92
Q0RYJ3_RHOSR/158-254
Q0SAH9_RHOSR/95-185
Q0SMC5_BORAP/1-85
Q0SN76_BORAP/6-95
Q0SPQ7_CLOPS/31-120
Q0T719_SHIF8/5-100
Q0TB76_ECOL5/55-151
Q0TGD4_ECOL5/55-151
Q0TK69_ECOL5/51-146
Q0TLZ9_CLOP1/31-120
Q0VKW6_ALCBS/76-166
Q0VMS5_ALCBS/33-133
Q0VUS0_9ZZZZ/48-145
Q0W1M4_UNCMA/110-230
Q0W4G9_UNCMA/25-124
Q0YUC4_9CHLB/37-127
Q0ZNS2_SULIS/1-92
Q10YG9_TRIEI/4-88
Q10YH1_TRIEI/1-40
Q11AH2_MESSB/69-160
Q11AK7_MESSB/67-159
Q11CN6_MESSB/36-127
Q11FU1_MESSB/16-117
Q11KY4_MESSB/14-118
Q11MP4_MESSB/87-178
Q11MT2_MESSB/4-105
Q11N33_MESSB/75-166
Q11N78_MESSB/14-117
Q11S00_CYTH3/43-133
Q11ZU5_POLSJ/18-111
Q120W7_POLSJ/13-113
Q120X6_POLSJ/63-152
Q12HE7_POLSJ/41-135
Q12HP3_SHEDO/42-132
Q12RQ3_SHEDO/4-91
Q13E18_RHOPS/34-126
Q13FC1_BURXL/59-148
Q13HQ8_BURXL/30-129
Q13SG9_BURXL/88-180
Q13SP3_BURXL/35-125
Q13W15_BURXL/37-133
Q13XL3_BURXL/30-129
Q13ZT2_BURXL/49-148
Q141V7_BURXL/83-175
Q14HT9_FRAT1/47-137
Q14PQ3_SPICI/40-129
Q15MT6_PSEA6/38-128
Q16CZ9_ROSDO/38-128
Q17F23_AEDAE/53-143
Q17Y84_HELAH/34-123
Q181S3_CLOD6/32-122
Q181S5_CLOD6/7-96
Q189D7_CLOD6/11-107
Q18JM7_HALWD/111-232
Q19XI1_9CAUD/227-312
Q19Z00_9CAUD/31-122
Q19Z04_9CAUD/23-119
Q1A2L1_ECOLX/36-132
Q1AR65_RUBXD/26-115
Q1AV12_RUBXD/80-161
Q1AXC3_RUBXD/7-88
Q1B0B6_MYCSS/68-177
Q1B0S8_MYCSS/64-158
Q1BI63_BURCA/70-159
Q1BK16_BURCA/87-179
Q1BRA0_BURCA/36-125
Q1BZS4_YERPA/72-158
Q1BZY7_YERPA/37-133
Q1BZZ7_YERPA/54-138
Q1C054_YERPA/14-104
Q1C055_YERPA/8-93
Q1CC62_YERPN/37-133
Q1CC72_YERPN/54-138
Q1CCD3_YERPN/14-104
Q1CCD4_YERPN/8-93
Q1CPT1_STRPB/4-89
Q1CQ32_STRPD/4-89
Q1CSC9_HELPH/34-123
Q1CVJ4_MYXXD/39-128
Q1D3H3_MYXXD/295-384
Q1D9D7_MYXXD/24-113
Q1EQK9_STRKN/50-123
Q1G8A6_LACDA/18-107
Q1G8A8_LACDA/38-127
Q1GCL6_SILST/40-130
Q1GG41_SILST/15-113
Q1GG50_SILST/50-118
Q1GLT9_SILST/84-180
Q1GN59_SILST/67-170
Q1GP60_SPHAL/56-147
Q1GPQ8_SPHAL/14-118
Q1GQ45_SPHAL/14-118
Q1GW23_SPHAL/3-100
Q1GXM2_METFK/30-119
Q1H9Z8_9ZZZZ/43-136
Q1I2H9_PSEE4/37-127
Q1IAK1_PSEE4/1458-1547
Q1IBJ8_PSEE4/6-90
Q1IK37_ACIBL/3-94
Q1ILQ6_ACIBL/25-115
Q1ISQ3_ACIBL/17-99
Q1IVQ5_ACIBL/43-132
Q1IVV9_DEIGD/30-119
Q1J3K6_DEIGD/29-119
Q1J3M4_DEIGD/31-122
Q1J432_STRPF/17-107
Q1J961_STRPB/17-107
Q1JB49_STRPB/43-133
Q1JB64_STRPB/7-98
Q1JDT1_STRPB/12-108
Q1JEA6_STRPD/17-107
Q1JIU2_STRPD/12-108
Q1JJA8_STRPC/17-107
Q1JNP5_STRPC/12-108
Q1JYN0_DESAC/12-99
Q1JZG2_DESAC/29-116
Q1L9S6_RALME/18-112
Q1LAA5_RALME/106-196
Q1LAZ7_RALME/71-162
Q1LHK1_RALME/38-128
Q1LIX0_RALME/29-127
Q1LL05_RALME/37-133
Q1LNB5_RALME/30-127
Q1LNZ5_RALME/28-125
Q1M5A1_RHIL3/72-163
Q1M735_RHIL3/63-155
Q1M8C3_RHIL3/67-159
Q1M8W3_RHIL3/55-146
Q1M9K4_RHIL3/55-146
Q1M9T6_RHIL3/56-147
Q1MA08_RHIL3/14-116
Q1MA13_RHIL3/49-137
Q1MA22_RHIL3/37-127
Q1MQ58_LAWIP/42-135
Q1MY25_9GAMM/39-129
Q1MZ49_9GAMM/42-136
Q1N6Z7_9SPHN/20-121
Q1N8B0_9SPHN/54-154
Q1N9J1_9SPHN/47-147
Q1NC16_9SPHN/25-117
Q1NC33_9SPHN/3-100
Q1NDE1_9SPHN/44-133
Q1NEB2_9SPHN/15-102
Q1NEB3_9SPHN/9-97
Q1NN18_9DELT/27-119
Q1NP73_9DELT/33-125
Q1NTF8_9DELT/27-119
Q1NYE3_9DELT/5-91
Q1PZX9_9BACT/77-166
Q1Q6Z4_9BACT/118-197
Q1QBW3_PSYCK/106-204
Q1QEY3_NITHX/4-97
Q1QF50_NITHX/77-169
Q1QF99_NITHX/76-167
Q1QFD8_NITHX/4-97
Q1QFW2_NITHX/72-162
Q1QQ16_NITHX/6-91
Q1QRZ4_NITHX/34-126
Q1QSC2_CHRSD/51-141
Q1R1U4_ECOUT/66-162
Q1RAA9_ECOUT/55-151
Q1REW0_ECOUT/51-146
Q1V1B2_PELUB/28-120
Q1V5G4_VIBAL/32-124
Q1V8B4_VIBAL/42-132
Q1VGC2_VIBAL/63-148
Q1W0A7_9FLAO/41-131
Q1WL75_RHIME/5-103
Q1WLM7_RHIME/75-166
Q1WRS9_LACS1/23-113
Q1WRT1_LACS1/30-120
Q1XGQ4_PSEPU/37-131
Q1YE40_MOBAS/48-140
Q1YV29_9GAMM/40-130
Q1YZL5_PHOPR/42-132
Q1ZAW9_PHOPR/59-148
Q1ZC31_9GAMM/48-138
Q1ZL08_PHOAS/44-134
Q1ZMP1_PHOAS/99-182
Q1ZTI9_PHOAS/63-148
Q209P0_AERHY/41-140
Q20DE4_9CAUD/4-81
Q20ZJ0_RHOPB/13-114
Q210T0_RHOPB/13-114
Q21CM4_RHOPB/34-126
Q21DG5_SACD2/46-136
Q21Q47_RHOFD/8-102
Q21QH4_RHOFD/56-144
Q223L5_RHOFD/42-135
Q24MA2_DESHY/26-115
Q252R8_CHLFF/11-106
Q26DM3_FLABB/41-131
Q27TK6_ECOK1/38-134
Q27TL8_ECOK1/69-154
Q27YR9_STRHY/28-112
Q28JD2_JANSC/63-156
Q28JH6_JANSC/8-97
Q28LR6_JANSC/5-87
Q28VH3_JANSC/5-102
Q28VZ2_JANSC/43-135
Q29G72_DROPS/52-143
Q2A502_FRATH/47-137
Q2B0Y8_9BACI/39-129
Q2B0Z1_9BACI/25-114
Q2BQH0_9GAMM/37-127
Q2C201_9GAMM/44-134
Q2C9G4_9GAMM/63-148
Q2CBR2_9RHOB/66-165
Q2CGP9_9RHOB/80-178
Q2CHF7_9RHOB/54-145
Q2CJT8_9RHOB/37-129
Q2ET32_ECOLX/52-147
Q2ET37_SHIDY/52-147
Q2ET38_SHIDY/52-147
Q2ET41_SHIDY/52-147
Q2ET42_SHIDY/52-147
Q2ET49_SHIFL/52-147
Q2ET62_SHIBO/52-147
Q2FDF1_STAA3/30-120
Q2FJQ3_STAA3/21-110
Q2FKD5_STAA3/9-91
Q2FTV4_METHJ/108-235
Q2FUQ5_STAA8/30-120
Q2G118_STAA8/21-110
Q2G1M5_STAA8/9-91
Q2G687_NOVAD/3-100
Q2G8C7_NOVAD/19-105
Q2GAQ0_NOVAD/22-115
Q2GAQ1_NOVAD/4-109
Q2GAZ8_NOVAD/29-117
Q2GAZ9_NOVAD/10-100
Q2GBE5_NOVAD/14-117
Q2GC41_NOVAD/55-144
Q2GF09_NEOSM/8-97
Q2GI97_EHRCR/30-121
Q2IEN2_ANADE/27-112
Q2IEN7_ANADE/57-152
Q2IFH7_ANADE/20-111
Q2IHQ5_ANADE/42-131
Q2IMZ6_ANADE/17-107
Q2J361_RHOP2/34-126
Q2J4A6_FRASC/68-158
Q2JA59_FRASC/32-115
Q2JML5_SYNJB/5-85
Q2JVV3_SYNJA/5-86
Q2JY76_RHIEC/53-144
Q2JZ82_RHIEC/72-163
Q2JZZ1_RHIEC/63-155
Q2K1S8_RHIEC/30-121
Q2K287_RHIEC/74-165
Q2K2C4_RHIEC/72-164
Q2K2M7_RHIEC/4-96
Q2K2R3_RHIEC/65-157
Q2K2S4_RHIEC/37-127
Q2K8P9_RHIEC/24-119
Q2L2R6_BORA1/39-130
Q2MGR0_MEDTR/41-123
Q2N5M3_ERYLH/3-100
Q2N6I5_ERYLH/71-160
Q2NBP3_ERYLH/3-100
Q2NDM0_ERYLH/3-100
Q2NHE9_METST/153-236
Q2P8A1_XANOM/46-136
Q2RFJ2_MOOTA/28-118
Q2RN73_RHORT/49-141
Q2S573_SALRD/55-145
Q2S6N2_HAHCH/36-126
Q2SAI7_HAHCH/1-81
Q2STE0_BURTA/36-125
Q2SUY8_BURTA/1-92
Q2T2L2_BURTA/1-91
Q2T2P0_BURTA/89-181
Q2TTW2_ECOLX/55-138
Q2VLA3_BURCE/57-154
Q2W6H4_MAGSA/18-110
Q2W769_MAGSA/73-179
Q2W825_MAGSA/10-100
Q2W826_MAGSA/22-112
Q2W861_MAGSA/10-95
Q2WAF8_MAGSA/10-95
Q2Y5B7_NITMU/35-125
Q2Y667_NITMU/10-109
Q2YJA2_BRUA2/58-150
Q2YR15_BRUA2/36-128
Q2YUV7_STAAB/9-91
Q2YVJ7_STAAB/21-110
Q2YZC1_STAAB/30-120
Q30QP5_SULDN/32-121
Q317P6_DESDG/35-126
Q31DL1_THICR/33-123
Q31S29_SYNE7/4-85
Q31SP2_SHIBS/52-147
Q324U2_SHIBS/347-442
Q326T4_SHIDS/38-136
Q327G3_SHIDS/52-147
Q32IW8_SHIDS/51-146
Q331U1_CBCP/1-86
Q36690_RHILE/55-146
Q38420_BPP1/55-143
Q38ZQ8_LACSS/33-122
Q38ZR0_LACSS/21-111
Q39BP0_BURS3/87-179
Q39KY6_BURS3/44-133
Q39L84_BURS3/70-159
Q39Q50_GEOMG/26-115
Q39ZT4_PELCD/27-116
Q3AG52_CARHZ/29-119
Q3APM0_CHLCH/46-136
Q3B620_PELLD/37-127
Q3BNB3_XANC5/47-136
Q3BSB2_XANC5/73-183
Q3BSX0_XANC5/37-131
Q3BT89_XANC5/37-132
Q3C0A2_XANC5/76-174
Q3D2S9_STRAG/5-95
Q3DBF5_STRAG/5-95
Q3DD78_STRAG/10-98
Q3DE12_STRAG/5-95
Q3DLU9_STRAG/5-95
Q3DUE3_STRAG/5-95
Q3ESI8_BACTI/37-127
Q3ESJ0_BACTI/27-116
Q3HKP7_RHOS4/76-174
Q3IK42_PSEHT/50-140
Q3IRJ3_NATPD/120-240
Q3IUZ7_RHOS4/47-138
Q3IV51_RHOS4/71-175
Q3IVJ1_RHOS4/48-139
Q3IVL1_RHOS4/77-179
Q3IW71_RHOS4/12-112
Q3IXY5_RHOS4/21-112
Q3IXY6_RHOS4/14-104
Q3IYH7_RHOS4/38-129
Q3J4Q1_RHOS4/12-112
Q3J5X7_RHOS4/12-112
Q3J6M3_NITOC/37-127
Q3JD92_NITOC/1-49
Q3JDF8_NITOC/14-113
Q3JF69_NITOC/28-121
Q3JIE2_BURP1/89-181
Q3JXV0_BURP1/36-125
Q3JYD0_STRA1/5-95
Q3K288_STRA1/4-92
Q3K433_PSEPF/37-127
Q3KBX1_PSEPF/36-129
Q3KL06_CHLTA/11-106
Q3L5D0_RHIME/49-147
Q3L8X0_RHOE4/19-114
Q3M1D2_ANAVT/28-118
Q3M1Q8_ANAVT/37-127
Q3M2G1_ANAVT/61-147
Q3M9Y3_ANAVT/3-87
Q3MF54_ANAVT/5-86
Q3QZX0_XYLFA/43-137
Q3R2Y7_XYLFA/43-137
Q3R4R0_XYLFA/48-145
Q3R5B4_XYLFA/44-134
Q3R9R2_XYLFA/44-134
Q3RCA6_XYLFA/48-145
Q3RFC5_XYLFA/43-137
Q3RI99_XYLFA/44-134
Q3SF58_THIDA/29-118
Q3SNF8_NITWN/16-102
Q3SNN2_NITWN/61-163
Q3SQR3_NITWN/14-119
Q3SSD4_NITWN/39-125
Q3SUG0_NITWN/5-91
Q3SW20_NITWN/4-102
Q3SWH9_NITWN/34-126
Q3XYK2_ENTFC/32-122
Q3Y078_ENTFC/13-104
Q3YQP5_EHRCJ/34-125
Q3YTQ7_SHISS/38-136
Q3YTW0_SHISS/52-147
Q3Z4J1_SHISS/51-146
Q3Z7J2_DEHE1/7-92
Q3ZAD1_DEHE1/4-93
Q3ZU50_ECOLX/36-132
Q3ZZ27_DEHSC/4-93
Q40JE5_EHRCH/30-121
Q45928_COXBU/61-155
Q45GC6_ORYSJ/70-152
Q46MZ7_CUPPJ/59-148
Q46Q95_CUPPJ/69-160
Q46UY9_CUPPJ/39-105
Q46VX2_CUPPJ/34-125
Q46YN5_CUPPJ/11-72
Q477Z9_DECAR/27-121
Q47BN7_DECAR/11-102
Q47D06_DECAR/8-100
Q47DX3_DECAR/18-115
Q47K79_THEFY/26-122
Q47U41_COLP3/48-138
Q48BF7_PSE14/37-127
Q48QA3_PSE14/27-116
Q48QA4_PSE14/12-103
Q48QK1_STRPM/17-107
Q48SE5_STRPM/4-89
Q48VI0_STRPM/12-108
Q49JF4_ECOLX/2-80
Q49UI7_STAS1/30-120
Q49UL4_STAS1/17-109
Q4AC65_9SPHN/53-147
Q4BV49_CROWT/2-86
Q4BVA1_CROWT/23-113
Q4BWB7_CROWT/29-121
Q4C0N2_CROWT/32-122
Q4C995_CROWT/44-134
Q4E7Z2_9RICK/27-118
Q4E840_9RICK/6-90
Q4E8T1_9RICK/1-61
Q4ED47_9RICK/27-118
Q4EEE6_LISMO/11-107
Q4EIV4_LISMO/24-113
Q4EIV8_LISMO/27-117
Q4EPK9_LISMO/11-107
Q4ETB0_LISMO/27-117
Q4ETB4_LISMO/24-113
Q4FBE6_ECOLX/55-151
Q4FNR3_PELUB/28-120
Q4FS39_PSYA2/110-208
Q4HE32_CAMCO/32-121
Q4HQX0_CAMUP/32-121
Q4J8R0_SULAC/7-86
Q4JSC7_CORJK/241-333
Q4K3A2_PSEF5/37-127
Q4K7N4_PSEF5/32-108
Q4L1Q5_SALCH/51-139
Q4L2Z5_STAHJ/30-120
Q4L334_STAHJ/18-107
Q4LBQ0_PSESH/38-132
Q4LCB9_9ZZZZ/46-140
Q4MLF9_BACCE/37-127
Q4MLG1_BACCE/27-116
Q4QKW6_HAEI8/9-94
Q4QPF6_HAEI8/50-147
Q4S641_TETNG/8-103
Q4UJH1_RICFE/4-96
Q4UPQ0_XANC8/46-136
Q4UUZ3_XANC8/37-132
Q4ZC36_9CAUD/8-93
Q4ZC37_9CAUD/1-85
Q4ZDB0_9CAUD/4-93
Q4ZDB2_9CAUD/1-85
Q4ZL16_PSEU2/37-127
Q4ZW95_PSEU2/38-132
Q52226_9ZZZZ/77-169
Q52302_9ZZZZ/61-155
Q52628_PARVE/48-135
Q53973_SHIDY/34-137
Q53ID1_STRGR/34-118
Q53W42_THET8/27-113
Q54253_STRGR/1-36
Q54267_STRGA/33-117
Q55Z73_CRYNE/43-139
Q57088_COXBU/51-141
Q573V1_9BACT/69-154
Q576C6_BRUAB/58-150
Q57AK0_BRUAB/36-128
Q57Q64_SALCH/33-121
Q57RX0_SALCH/47-142
Q58AT3_RALME/1-90
Q59ZI2_CANAL/11-121
Q5BTP5_RHIME/75-167
Q5DWB9_CLOPE/34-127
Q5DYA5_VIBF1/63-148
Q5E1M9_VIBF1/41-131
Q5EP69_NEIGO/36-136
Q5F4Z9_NEIG1/29-119
Q5FGP7_EHRRG/36-127
Q5FI44_LACAC/20-109
Q5FI46_LACAC/37-126
Q5FS15_GLUOX/39-131
Q5GR93_ALCXX/53-147
Q5H5L2_XANOR/46-136
Q5H9Z9_EHRRW/36-127
Q5HCI6_STAAC/30-120
Q5HIT4_STAAC/21-110
Q5HJP5_STAAC/9-91
Q5HS01_STAEQ/18-107
Q5HS33_STAEQ/30-120
Q5HX65_CAMJR/32-121
Q5HXZ0_GLUOX/70-161
Q5HY00_GLUOX/5-96
Q5J3T6_SALCH/69-154
Q5J3W7_SALCH/38-134
Q5J492_SALCH/52-141
Q5JBK7_ECOLX/36-132
Q5JD03_PYRKO/19-122
Q5KNI8_CRYNE/88-184
Q5KU62_GEOKA/29-118
Q5L753_CHLAB/11-106
Q5L8N9_BACFN/81-172
Q5LDD5_BACFN/12-108
Q5LEH0_BACFN/15-106
Q5LHE0_BACFN/31-121
Q5LKS6_SILPO/80-178
Q5LWG0_SILPO/37-127
Q5LXH8_STRT1/6-96
Q5M227_STRT2/6-96
Q5N284_SYNP6/4-85
Q5NGD7_FRATT/47-137
Q5NL08_ZYMMO/48-137
Q5NUW9_RALME/38-132
Q5NUY5_RALME/70-159
Q5NW98_AROAE/103-192
Q5NWB7_AROAE/45-142
Q5NX67_AROAE/34-123
Q5NXB1_AROAE/2-93
Q5P4K2_AROAE/31-121
Q5P598_AROAE/37-132
Q5P9G1_ANAMM/30-121
Q5PMD2_SALPA/47-142
Q5QJF3_SALTY/36-132
Q5QJJ1_SALTY/69-154
Q5QTF7_PARVE/83-187
Q5QZJ1_IDILO/39-129
Q5SGW1_THET8/24-113
Q5V2P0_HALMA/151-233
Q5V843_HALMA/76-160
Q5W3F7_9ZZZZ/46-140
Q5WAG8_BACSK/30-119
Q5WSE3_LEGPA/60-154
Q5WSE5_LEGPA/31-121
Q5WSS1_LEGPL/35-125
Q5WTL1_LEGPL/6-96
Q5X0Z5_LEGPA/35-125
Q5X1V0_LEGPA/6-96
Q5X992_STRP6/17-107
Q5XBD4_STRP6/5-93
Q5Y4S3_RHIFR/2-87
Q5YMR4_NOCFA/48-150
Q5YMS3_NOCFA/89-181
Q5ZHC9_9BACT/54-150
Q5ZRI9_LEGPH/35-125
Q5ZSC9_LEGPH/6-96
Q603Z1_METCA/11-97
Q603Z2_METCA/1-70
Q60CS2_METCA/27-117
Q629L0_BURMA/89-181
Q62FS5_BURMA/36-125
Q630C3_BACCZ/25-114
Q63HR9_BURPS/89-181
Q63PH1_BURPS/36-125
Q64SF8_BACFR/16-106
Q64UG0_BACFR/12-108
Q64YA8_BACFR/31-121
Q658G1_ORYSJ/70-141
Q65AE0_YERPE/54-138
Q65CN8_BACLD/24-113
Q660E2_BORGA/1-85
Q661I7_BORGA/6-95
Q663N3_YERPS/72-158
Q676H9_RHIRD/32-128
Q67J37_SYMTH/28-117
Q684C4_9VIRU/1-71
Q68E86_AERPU/41-140
Q6A2A5_HAEIF/50-147
Q6A5B8_PROAC/49-138
Q6A7D9_PROAC/4-93
Q6ABV9_LEIXX/50-142
Q6AM08_DESPS/1-88
Q6BV09_DEBHA/11-121
Q6C8V4_YARLI/11-110
Q6CIK4_KLULA/11-132
Q6CZP2_ERWCT/15-88
Q6DA61_ERWCT/472-560
Q6EVX6_YERPS/36-103
Q6F9W9_ACIAD/39-131
Q6FL91_CANGA/12-124
Q6FYC2_BARQU/48-140
Q6G1L2_BARHE/48-140
Q6G374_BARHE/37-120
Q6G5W7_STAAS/30-120
Q6GCB2_STAAS/21-110
Q6GD01_STAAS/9-91
Q6GD95_STAAR/30-120
Q6GJV8_STAAR/21-110
Q6GKI1_STAAR/9-91
Q6HAF7_BACHK/1-87
Q6L744_STRKN/49-133
Q6LB65_OLICO/124-217
Q6LBE0_OLICO/72-164
Q6LFR1_PHOPR/59-148
Q6LLG0_PHOPR/42-132
Q6LS13_PHOPR/63-150
Q6LSG6_PHOPR/53-149
Q6M0I3_METMP/146-231
Q6M1C4_CORGL/120-209
Q6MF48_PARUW/2-93
Q6MGM0_BDEBA/75-165
Q6N7K6_RHOPA/14-117
Q6N7P8_RHOPA/15-102
Q6N7P9_RHOPA/9-97
Q6ND18_RHOPA/34-126
Q6NE17_9CAUD/485-586
Q6NE39_9CAUD/10-103
Q6NEA0_CORDI/104-197
Q6QHR3_ALCDE/57-154
Q6QW68_AZOBR/1-65
Q6SJ42_ECOLX/36-132
Q6SK32_ARTAU/8-96
Q6SZ19_STRPY/5-93
Q6U5J2_KLEPN/69-154
Q6U5L6_KLEPN/63-156
Q6U5X6_KLEPN/55-151
Q6UAV8_9CAUD/68-156
Q6UPB6_CUPPJ/46-140
Q6VPQ5_AERHY/46-136
Q6W1U0_RHISN/4-87
Q6WPL0_ECOLX/53-149
Q6X3S0_PSEAE/38-136
Q6X7T9_STAAU/9-91
Q6XUM0_9PSED/1-66
Q6XUP7_9PSED/78-168
Q6ZE76_SYNY3/35-135
Q6ZZH8_ACTTI/15-98
Q706J7_PSEPU/37-133
Q708N6_9CAUD/4-89
Q71SQ2_ECOLX/38-136
Q71VX3_LISMF/24-113
Q720B3_LISMF/11-107
Q725R4_DESVH/29-122
Q727H7_DESVH/7-88
Q72FM1_DESVH/7-88
Q72H91_THET2/24-113
Q72LR5_LEPIC/34-123
Q72SM6_LEPIC/1-85
Q72WU8_BACC1/25-114
Q73CN9_BACC1/4-91
Q73EG6_BACC1/4-93
Q73FV5_WOLPM/27-118
Q73KN0_TREDE/1-85
Q73NJ0_TREDE/7-97
Q73Q38_TREDE/35-125
Q73RT5_MYCPA/62-156
Q746H2_THET2/27-113
Q74GY6_GEOSL/26-115
Q74HM4_LACJO/20-113
Q74HM6_LACJO/34-123
Q74YN7_YERPE/19-104
Q74YW3_YERPE/76-162
Q759X0_ASHGO/11-122
Q75FB9_LEPIC/25-116
Q75G28_LEPIC/24-112
Q76LZ4_DELAC/46-140
Q799B3_9PSEU/14-98
Q799C4_ECOLX/69-154
Q79XV1_STRP3/4-89
Q79ZU5_STAAW/30-120
Q7A1Z3_STAAW/9-91
Q7A321_STAAN/30-120
Q7A7K7_STAAN/18-107
Q7ARB7_YERPE/54-138
Q7ARC4_YERPE/37-133
Q7ARE4_YERPE/14-104
Q7ARJ7_YERPE/71-157
Q7B1W2_ECOLX/66-162
Q7BEG4_SHIFL/52-147
Q7BEM8_SHIFL/53-149
Q7BLR3_RHIRD/77-169
Q7BR32_COXBU/61-155
Q7BTU9_YERPE/8-98
Q7BTV0_YERPE/8-93
Q7BTX1_YERPE/28-114
Q7CW61_AGRT5/38-128
Q7D2I2_AGRT5/4-97
Q7D452_AGRT5/76-168
Q7LXY1_SULSO/7-88
Q7MA23_WOLSU/37-127
Q7MBP5_VIBVY/63-149
Q7MGH2_VIBVY/40-130
Q7MXN1_PORGI/27-117
Q7N6X5_PHOLL/4-86
Q7NG23_GLOVI/28-117
Q7P0A3_CHRVO/6-96
Q7P8F6_FUSNV/4-88
Q7PAJ4_RICSI/28-114
Q7TP44_RAT/41-117
Q7UR50_RHOBA/4-82
Q7UW34_RHOBA/54-143
Q7VJ27_HELHP/35-125
Q7W0S6_BORPE/40-133
Q7W2H7_BORPA/40-133
Q7WLS1_BORBR/29-122
Q7WRE7_BORBR/40-133
Q7WWW7_CUPNH/59-153
Q7WX30_CUPNH/5-99
Q7WXV8_PSEAE/39-137
Q7WZ87_9ACTO/14-98
Q7WZF5_STRVN/42-147
Q7X3C5_9BACT/46-140
Q7Y3Y7_9CAUD/75-159
Q7Y4B3_BPP2/50-174
Q814G1_BACCR/15-104
Q81JH7_BACAN/25-114
Q824T3_CHLCV/11-106
Q82FE5_STRAW/87-177
Q82S81_NITEU/26-116
Q82V44_NITEU/272-351
Q82YB1_STRAW/40-145
Q82YY3_ENTFA/32-122
Q832E4_ENTFA/1-85
Q832E5_ENTFA/34-125
Q832V4_ENTFA/5-89
Q835C5_ENTFA/4-94
Q839P9_ENTFA/20-93
Q839Q0_ENTFA/21-90
Q83MN9_TROWT/42-131
Q83N56_TROW8/35-124
Q83W45_PSESB/37-133
Q83X09_STRRO/41-147
Q83XA1_STRRO/14-98
Q83XH6_VIBAN/41-124
Q847K6_PSEPU/37-131
Q848D3_STRLI/10-115
Q849V1_ECOLX/36-132
Q849W3_ECOLX/69-154
Q84ER3_9BURK/30-126
Q84G63_RHILV/77-169
Q84HA6_STRCZ/16-100
Q853J4_BPMBZ/227-312
Q856K4_9CAUD/11-100
Q858T2_9CAUD/23-133
Q877V9_STRP3/17-107
Q87F87_XYLFT/41-135
Q87FC8_VIBPA/57-149
Q87KA1_VIBPA/40-130
Q87P93_VIBPA/32-124
Q87TS6_PSESM/37-127
Q88BH5_PSESM/12-103
Q88BH6_PSESM/28-118
Q88BQ6_PSESM/30-119
Q88T10_LACPL/27-117
Q88T12_LACPL/32-124
Q892Z6_CLOTE/27-116
Q899R7_CLOTE/28-119
Q899R9_CLOTE/18-108
Q89ME6_BRAJA/5-101
Q89U09_BRAJA/40-142
Q89W19_BRAJA/15-106
Q89W20_BRAJA/19-123
Q89WP8_BRAJA/41-133
Q89Y90_BRAJA/29-130
Q8A0M0_BACTN/31-121
Q8A5C9_BACTN/13-109
Q8A8U8_BACTN/12-108
Q8CMP7_STAES/18-107
Q8CQL6_STAES/30-120
Q8D4W6_VIBVU/63-149
Q8DDH6_VIBVU/40-130
Q8DMF5_THEEB/4-84
Q8DMW1_STRR6/5-95
Q8DRQ5_STRMU/7-97
Q8DWP0_STRA5/5-95
Q8E2I8_STRA3/5-95
Q8E5B2_STRA3/4-89
Q8E889_SHEON/55-156
Q8E8B2_SHEON/40-130
Q8EKU7_OCEIH/21-110
Q8EX51_LEPIN/25-116
Q8EY30_LEPIN/24-112
Q8EY71_LEPIN/34-123
Q8F2X8_LEPIN/1-85
Q8F548_LEPIN/40-131
Q8FAN4_ECOL6/55-151
Q8FG98_ECOL6/55-151
Q8FK12_ECOL6/51-146
Q8FSV3_COREF/128-217
Q8FUL8_BRUSU/58-150
Q8FY31_BRUSU/36-128
Q8G6J2_BIFLO/160-213
Q8G6J2_BIFLO/224-276
Q8GA36_ECOLX/55-151
Q8GAN9_ARTNI/124-206
Q8GHC9_9ACTO/21-105
Q8GHN8_PSERE/5-94
Q8GHY4_PSERE/82-172
Q8GI86_STRKA/35-119
Q8GME5_STRGL/15-99
Q8GPQ1_PSEAE/37-136
Q8GQ04_PSEAE/37-133
Q8GY89_ARATH/41-123
Q8J2X4_PYRAB/2-74
Q8K5F7_STRP3/7-97
Q8KBD7_CHLTE/37-127
Q8KGT0_RHILO/4-101
Q8KLK0_STRTO/19-103
Q8KU23_ECOLX/55-151
Q8KU43_ENTFA/12-103
Q8KUU9_SYNE7/34-135
Q8KVZ7_9RHOB/54-145
Q8KW01_9RHOB/21-124
Q8KW84_9RHOB/37-133
Q8KW89_9RHOB/77-180
Q8KWE0_9RHOB/73-174
Q8KY10_RHIET/74-165
Q8KY15_RHIET/65-157
Q8L228_SALTY/66-162
Q8L254_PROVU/60-153
Q8L287_PROVU/7-73
Q8LC51_ARATH/41-123
Q8NL55_CORGL/125-214
Q8NY91_STAAW/18-107
Q8NYY5_STRP8/17-107
Q8NZR1_STRP8/4-89
Q8P466_XANCP/46-136
Q8PFS2_XANAC/45-135
Q8PKG7_XANAC/38-133
Q8PRH9_XANAC/29-123
Q8R5P2_THETN/10-100
Q8R5P3_THETN/27-116
Q8R5Q7_THETN/2-86
Q8R5Q8_THETN/2-86
Q8R5R0_THETN/2-90
Q8RSN4_9BACT/53-147
Q8SBI4_9CAUD/7-93
Q8U358_PYRFU/34-119
Q8U3S5_PYRFU/19-114
Q8VME4_PSEPU/34-130
Q8X9M4_ECO57/53-149
Q8XBU4_ECO57/51-146
Q8XH34_CLOPE/31-120
Q8XPM1_RALSO/51-148
Q8XSA8_RALSO/24-109
Q8XSQ4_RALSO/11-90
Q8XTV0_RALSO/67-156
Q8XU68_RALSO/34-128
Q8Y148_RALSO/11-97
Q8Y149_RALSO/1-64
Q8Y3P4_LISMO/24-113
Q8Y7H1_LISMO/11-107
Q8YDT3_BRUME/58-150
Q8YJS2_BRUME/36-128
Q8YJT6_NOSS1/32-121
Q8YKA8_NOSS1/28-117
Q8YL52_NOSS1/61-147
Q8YLF0_NOSS1/3-87
Q8YPP6_NOSS1/5-86
Q8Z1I2_SALTI/44-141
Q8Z8K4_SALTI/47-142
Q8ZR25_SALTY/47-142
Q8ZSC9_NOSS1/28-118
Q91US9_9ZZZZ/23-114
Q91UV7_9ZZZZ/28-117
Q926W8_LISIN/24-113
Q92B15_LISIN/4-93
Q92C45_LISIN/11-107
Q92CC6_LISIN/4-93
Q92KW5_RHIME/39-129
Q92TK1_RHIME/86-180
Q92XB4_RHIME/72-163
Q92XG1_RHIME/62-155
Q92XS2_RHIME/25-113
Q932K8_STAAM/9-91
Q934Z0_SALTI/14-104
Q934Z1_SALTI/8-93
Q937C5_PSESD/46-140
Q938L7_9CAUD/4-89
Q93AQ1_MYCPA/1-92
Q93GP5_SALTY/39-135
Q93GQ7_SALTY/52-141
Q93KR8_YEREN/71-157
Q93ME5_CLOPE/34-127
Q93N91_STRLA/13-97
Q971F1_SULTO/3-83
Q971P3_SULTO/12-98
Q971R3_SULTO/8-95
Q976D5_SULTO/10-79
Q97CW5_CLOAB/5-95
Q97CW7_CLOAB/29-118
Q97N36_STRPN/5-95
Q981J1_RHILO/65-156
Q981M4_RHILO/4-105
Q98A42_RHILO/21-118
Q98DZ4_RHILO/36-128
Q98NJ7_RHILO/38-115
Q98NX2_RHILO/57-161
Q98P12_RHILO/48-139
Q99Q60_SHIFL/53-149
Q99QN9_SHIFL/52-147
Q99QT6_STAAM/30-120
Q99WL7_STAAM/18-107
Q99X91_STAAN/9-91
Q99XG8_STRP1/17-107
Q9A0P6_STRP1/4-89
Q9A1M3_STRP1/12-108
Q9ACT0_STRCO/42-147
Q9AD11_STRCO/41-147
Q9AN66_BRAJA/33-136
Q9CFL9_LACLA/13-109
Q9CGF8_LACLA/13-109
Q9CJA4_LACLA/6-96
Q9ETJ5_COREQ/10-102
Q9EUG6_RHIFR/2-87
Q9EUI9_SALET/51-141
Q9EZ90_LACLA/24-118
Q9F0I4_RHIFR/4-87
Q9F5B9_AGRRH/64-156
Q9F8V4_9ACTO/21-105
Q9FCV8_LISMO/24-113
Q9HRK9_HALSA/120-242
Q9HT12_PSEAE/37-127
Q9I1Y9_PSEAE/52-150
Q9K5N1_BACHD/25-115
Q9K738_BACHD/6-95
Q9KGT3_RHIRD/76-168
Q9KKJ3_VIBCH/62-148
Q9L1N8_STRCO/1-66
Q9L9G1_STRSH/21-105
Q9LAP9_9LEPT/1-85
Q9LCY0_THETH/24-113
Q9PCJ5_XYLFA/37-133
Q9PH83_XYLFA/43-137
Q9R2I3_9ZZZZ/35-131
Q9R6L0_RHIRD/45-138
Q9R707_RHIRD/66-158
Q9RFM2_STRCO/86-176
Q9RID9_YERPE/8-93
Q9RLI1_PSEFL/78-168
Q9RZT3_DEIRA/30-125
Q9S6I7_COXBU/33-123
Q9S6U1_STRCO/46-136
Q9SA12_ARATH/41-129
Q9T1P2_9CAUD/13-110
Q9UYJ2_PYRAB/19-114
Q9WTF6_9ZZZZ/36-132
Q9XBC5_AMYOR/14-98
Q9YE68_AERPE/1-89
Q9Z4D4_9ZZZZ/66-162
Q9ZA75_YEREN/72-158
REPB_AGRRH/49-137
SOPB_ECO57/69-154
SOPB_ECOLI/69-154
SP0J_BACSU/24-113
SRX1_SCHPO/13-119
SRX1_YEAST/11-126
SRXN1_HUMAN/42-133
SRXN1_MOUSE/41-132
SRX_DROME/64-155
STRR_STRGR/34-118
VIRB_SHIFL/38-136
VIRB_SHISO/38-136
Y188_METJA/147-233
Y326B_ATV/9-94
Y4CJ_RHISN/55-146
Y4YB_RHISN/6-99
YBDM_ECOLI/51-146
YNAK_ECOLI/8-87
YUBM_ECO57/36-132
YUBM_ECOLI/36-132
