# Supplementary material for: Contact prediction is hardest for the most informative contacts, but improves with the incorporation of contact potentials
Source: PLoS One. 2018 Jun 28;13(6):e0199585. doi: 10.1371/journal.pone.0199585 (PMC6023208; doi:10.1371/journal.pone.0199585)
Supplement: S1 Data — Each file in the ‘alignments’ directory herein corresponds to a protein family’s alignment and contains the accession number and sequence range of each sequence in the alignment. (TAR.GZ) [file pone.0199585.s001.tar.gz › alignments/Mur_ligase]

A0AGY5_LISW6/38-113
A0AKD8_LISW6/22-94
A0JV89_ARTS2/51-131
A0JV90_ARTS2/25-100
A0K482_BURCH/25-98
A0K4D6_BURCH/2-103
A0KP18_AERHH/2-103
A0KPX6_AERHH/23-95
A0KPX7_AERHH/21-98
A0KTB0_SHESA/2-106
A0L1P6_SHESA/23-95
A0L1P7_SHESA/20-106
A0L5K3_MAGSM/3-104
A0L5N5_MAGSM/31-105
A0L5N6_MAGSM/24-98
A0LFP3_SYNFM/8-107
A0LNY5_SYNFM/24-98
A0LNY6_SYNFM/24-102
A0LTL8_ACIC1/38-114
A0LTL9_ACIC1/30-97
A0M531_GRAFK/23-98
A0M5C0_GRAFK/2-104
A0M5F2_GRAFK/13-86
A0NIW9_OENOE/3-102
A0NVN9_9RHOB/9-108
A0NVP4_9RHOB/26-102
A0NVP5_9RHOB/20-100
A0PTJ1_MYCUA/32-121
A0PTJ2_MYCUA/81-163
A0Q058_CLONN/22-96
A0Q059_CLONN/25-103
A0Q5A0_FRATN/22-95
A0Q5A2_FRATN/22-93
A0Q5B0_FRATN/4-105
A0QF48_MYCA1/31-120
A0R020_MYCS2/30-119
A0R021_MYCS2/41-119
A0R8U5_BACAH/26-101
A0RDG6_BACAH/38-112
A0RHT5_BACAH/22-94
A0RNK9_CAMFF/3-102
A0XXU1_9GAMM/2-102
A0XZH2_9GAMM/19-94
A0XZH3_9GAMM/20-91
A0XZH8_9GAMM/20-119
A0YB75_9GAMM/1-91
A0YEW0_9GAMM/2-103
A0YHL7_9GAMM/21-120
A0YHM2_9GAMM/23-95
A0YHM3_9GAMM/28-107
A0YKP9_LYNSP/29-104
A0YNF7_LYNSP/25-108
A0YX58_LYNSP/11-155
A0Z590_9GAMM/4-105
A0Z7C4_9GAMM/18-117
A0Z7C9_9GAMM/27-99
A0Z7D0_9GAMM/28-105
A0ZHE1_NODSP/11-135
A0ZHZ8_NODSP/30-102
A0ZID3_NODSP/22-100
A1A2F3_BIFAA/31-101
A1A7D0_ECOK1/22-102
A1A7D1_ECOK1/23-95
A1AJD8_ECOK1/2-103
A1AU65_PELPD/22-98
A1AU66_PELPD/45-119
A1AVI9_RUTMC/22-94
A1AVJ0_RUTMC/18-91
A1AZK4_PARDP/17-98
A1AZK5_PARDP/22-96
A1BHK8_CHLPD/3-104
A1BJY2_CHLPD/32-110
A1EM07_VIBCH/2-103
A1EPD1_VIBCH/43-124
A1EPD2_VIBCH/23-95
A1EPD7_VIBCH/24-123
A1F6B7_VIBCH/43-124
A1F6B8_VIBCH/23-95
A1F6C3_VIBCH/24-123
A1F714_VIBCH/2-103
A1HTF6_9FIRM/11-85
A1HU50_9FIRM/7-106
A1HU56_9FIRM/25-100
A1HU57_9FIRM/24-98
A1IRY2_NEIMA/3-105
A1ITQ4_NEIMA/23-96
A1JIU7_YERE8/2-102
A1JJI8_YERE8/17-97
A1JJI9_YERE8/24-96
A1K3T0_AZOSB/2-103
A1K3U1_AZOSB/19-95
A1K3U2_AZOSB/31-108
A1KKK0_MYCBP/31-121
A1KKK1_MYCBP/61-139
A1KU00_NEIMF/3-105
A1KVL9_NEIMF/50-123
A1KVM1_NEIMF/24-100
A1QYZ5_BORT9/30-107
A1QZA0_BORT9/28-114
A1R0P2_BORT9/28-133
A1R5F3_ARTAT/38-118
A1R5F4_ARTAT/25-100
A1REZ1_SHESW/19-107
A1REZ2_SHESW/23-95
A1RNB5_SHESW/2-106
A1S2F4_SHEAM/19-99
A1S2F5_SHEAM/23-95
A1S3M0_SHEAM/2-102
A1SL84_NOCSJ/30-90
A1SL85_NOCSJ/35-111
A1ST54_PSYIN/2-103
A1SU14_PSYIN/26-107
A1SU15_PSYIN/39-111
A1TAX2_MYCVP/31-123
A1TAX3_MYCVP/20-100
A1TKC6_ACIAC/33-108
A1TKC7_ACIAC/34-106
A1TKG4_ACIAC/2-111
A1U3A8_MARAV/2-103
A1U3G2_MARAV/30-102
A1U3G3_MARAV/23-101
A1UI58_MYCSK/31-119
A1UI59_MYCSK/36-114
A1UTC9_BARBK/26-101
A1UTD0_BARBK/20-95
A1V0L4_BURMS/2-103
A1V0S2_BURMS/25-98
A1VBE3_DESVV/20-95
A1VBE4_DESVV/25-103
A1VSR4_POLNA/2-110
A1VSU0_POLNA/26-96
A1VSU1_POLNA/17-93
A1WBX9_ACISJ/2-111
A1WC10_ACISJ/39-109
A1WHY9_VEREI/2-108
A1WRK6_VEREI/33-112
A1WRK7_VEREI/45-118
A1WYK9_HALHL/2-103
A1WYU7_HALHL/24-95
A1WYU8_HALHL/27-111
A1YSD7_STRSU/4-104
A1ZE81_9BACT/7-109
A1ZHL3_9BACT/23-98
A1ZIY9_9BACT/7-112
A1ZJI0_9BACT/24-103
A2BNE8_PROMS/1-97
A2BPP0_PROMS/25-104
A2BQ91_PROMS/27-103
A2BTW9_PROM5/10-117
A2BV72_PROM5/25-104
A2BVS3_PROM5/27-103
A2C168_PROM1/26-102
A2CAW8_PROM3/29-104
A2CBI8_PROM3/56-134
A2P755_VIBCH/43-124
A2P756_VIBCH/23-95
A2P761_VIBCH/24-123
A2P916_VIBCH/2-103
A2PQN5_VIBCH/2-103
A2PWY1_VIBCH/44-143
A2PWY6_VIBCH/23-95
A2PWY7_VIBCH/43-124
A2RDW1_STRPG/25-95
A2RI73_LACLM/25-94
A2S5P2_BURM9/36-137
A2S5U9_BURM9/25-98
A2SCY0_METPP/21-96
A2SCY1_METPP/29-99
A2SKR1_METPP/2-103
A2TTW7_9FLAO/12-84
A2TVF3_9FLAO/2-104
A2TVK8_9FLAO/9-114
A2TVK9_9FLAO/23-98
A2TZN2_9FLAO/16-91
A2TZN7_9FLAO/8-113
A2U057_9FLAO/13-85
A2U3F7_9FLAO/2-47
A2VJP9_MYCTU/12-116
A2VJQ4_MYCTU/47-125
A2VT25_9BURK/33-134
A2VT64_9BURK/7-106
A2VT68_9BURK/25-98
A2WCT6_9BURK/38-139
A2WCX7_9BURK/7-106
A3CLS4_STRSV/26-95
A3CZL6_SHEB5/19-103
A3CZL7_SHEB5/23-95
A3D0I4_SHEB5/2-106
A3DE30_CLOTH/25-99
A3DE31_CLOTH/22-96
A3EKS1_VIBCH/2-103
A3EMN6_VIBCH/44-143
A3EMP0_VIBCH/23-95
A3EMP1_VIBCH/43-124
A3ERR8_9BACT/8-107
A3ERS3_9BACT/32-103
A3ERS4_9BACT/28-113
A3GMA2_VIBCH/2-103
A3GND2_VIBCH/24-123
A3GND7_VIBCH/23-95
A3GND8_VIBCH/43-124
A3GZA5_VIBCH/44-143
A3GZB1_VIBCH/23-95
A3GZB2_VIBCH/43-124
A3H1D2_VIBCH/2-103
A3HSA4_9BACT/3-105
A3HUF9_9BACT/26-106
A3HXN7_9BACT/8-114
A3HXP2_9BACT/23-98
A3I236_9BACT/12-87
A3I4K3_9BACI/46-122
A3I4X8_9BACI/27-101
A3I8Z0_9BACI/3-102
A3I9G2_9BACI/23-98
A3IM77_9CHRO/25-101
A3IRE8_9CHRO/19-97
A3ISB3_9CHRO/11-152
A3J215_9FLAO/2-104
A3J249_9FLAO/13-86
A3J2P4_9FLAO/1-67
A3J4J1_9FLAO/13-88
A3J4J7_9FLAO/8-112
A3JA56_9ALTE/24-125
A3JA98_9ALTE/21-120
A3JAA3_9ALTE/27-100
A3JAA4_9ALTE/23-101
A3JT17_9RHOB/24-105
A3JT18_9RHOB/23-100
A3JT25_9RHOB/13-112
A3JU13_9RHOB/4-103
A3K0H3_9RHOB/25-106
A3K0H4_9RHOB/21-97
A3K0I0_9RHOB/13-112
A3KYS2_PSEAE/2-103
A3L4I1_PSEAE/17-94
A3L4I2_PSEAE/24-97
A3L4I7_PSEAE/17-116
A3LFB4_PSEAE/2-103
A3LL82_PSEAE/17-94
A3LL83_PSEAE/24-97
A3LL88_PSEAE/17-116
A3M8X5_ACIBT/2-103
A3M9K1_ACIBT/36-108
A3MR59_BURM7/25-98
A3MRB8_BURM7/2-103
A3MY86_ACTP2/25-96
A3N297_ACTP2/5-106
A3NDQ1_BURP6/36-137
A3NDW8_BURP6/25-98
A3NZG5_BURP0/36-137
A3NZL9_BURP0/25-98
A3PA69_PROM0/1-97
A3PBD0_PROM0/25-104
A3PBY4_PROM0/27-103
A3PHS0_RHOS1/24-105
A3PHS1_RHOS1/23-99
A3Q1M2_MYCSJ/31-119
A3Q1M3_MYCSJ/36-114
A3QHR2_SHELP/21-126
A3QIM5_SHELP/23-95
A3QIM6_SHELP/18-98
A3RS35_RALSO/42-143
A3RXM2_RALSO/31-110
A3RXM3_RALSO/29-106
A3RXM8_RALSO/7-106
A3SBP7_9RHOB/13-112
A3SBR2_9RHOB/22-96
A3SBR3_9RHOB/22-103
A3SH19_9RHOB/23-97
A3SH20_9RHOB/25-106
A3SHB5_9RHOB/13-112
A3SX44_9RHOB/13-112
A3SX59_9RHOB/22-98
A3SX60_9RHOB/22-103
A3TJS1_9MICO/35-114
A3TJS2_9MICO/30-100
A3TJS7_9MICO/22-121
A3TZB1_9RHOB/25-106
A3TZB2_9RHOB/23-97
A3TZB8_9RHOB/13-112
A3U7G8_CROAH/9-82
A3U7J1_CROAH/2-104
A3U825_CROAH/9-114
A3U830_CROAH/23-98
A3UEA8_9RHOB/12-111
A3UEB2_9RHOB/26-96
A3UEB3_9RHOB/23-95
A3UTE0_VIBSP/2-103
A3V030_VIBSP/24-123
A3V035_VIBSP/27-99
A3V036_VIBSP/26-107
A3V6L6_9RHOB/19-118
A3V6M2_9RHOB/23-99
A3V6M3_9RHOB/18-99
A3VHZ0_9RHOB/23-104
A3VHZ1_9RHOB/22-96
A3VHZ8_9RHOB/14-113
A3VY68_9RHOB/22-96
A3VY69_9RHOB/1-76
A3VYM1_9RHOB/13-112
A3WA64_9SPHN/10-109
A3WA84_9SPHN/21-94
A3WA85_9SPHN/42-112
A3WBK3_9SPHN/13-116
A3WL93_9GAMM/2-103
A3WNF6_9GAMM/26-98
A3WNF7_9GAMM/18-95
A3WNG1_9GAMM/22-121
A3WVE7_9BRAD/9-108
A3WVF1_9BRAD/21-94
A3WVF2_9BRAD/16-92
A3X7I2_9RHOB/28-109
A3X7I3_9RHOB/23-97
A3X7I8_9RHOB/13-112
A3XI77_LEEBM/23-98
A3XI83_LEEBM/9-114
A3XQP3_LEEBM/30-103
A3XQX6_LEEBM/2-48
A3Y165_9VIBR/2-103
A3Y3U3_9VIBR/24-123
A3Y3U8_9VIBR/26-107
A3Y3U9_9VIBR/27-99
A3YHI3_9GAMM/18-117
A3YHI8_9GAMM/24-95
A3YHI9_9GAMM/29-104
A3YMW6_CAMJE/3-102
A3YP12_CAMJE/3-102
A3YWI7_9SYNE/10-116
A3Z0G2_9SYNE/24-103
A3Z296_9SYNE/24-107
A3Z3X2_9SYNE/10-116
A3Z7I4_9SYNE/29-102
A3ZA17_9SYNE/24-103
A3ZBD8_CAMJE/3-102
A3ZHV4_CAMJE/3-102
A4A2C4_9PLAN/14-85
A4A5F5_9GAMM/31-106
A4A5F6_9GAMM/24-96
A4A5G1_9GAMM/6-105
A4AA11_9GAMM/4-104
A4AKL0_9ACTN/31-100
A4AKL5_9ACTN/16-115
A4AMB9_MARSH/2-104
A4ATL6_MARSH/8-113
A4ATM1_MARSH/24-98
A4ATW2_MARSH/14-85
A4BFR2_9GAMM/20-119
A4BFR7_9GAMM/24-95
A4BFR8_9GAMM/19-94
A4BQI5_9GAMM/22-121
A4BQJ0_9GAMM/23-95
A4BQJ1_9GAMM/27-111
A4BSF4_9GAMM/2-103
A4BVX9_9FLAO/8-112
A4BVY4_9FLAO/23-98
A4BYP1_9FLAO/12-85
A4C298_9FLAO/2-104
A4C7K9_9GAMM/2-102
A4C8C2_9GAMM/20-95
A4C8C3_9GAMM/23-94
A4C8C8_9GAMM/15-114
A4CJP4_ROBBH/15-85
A4CJS4_ROBBH/2-104
A4CPL3_ROBBH/23-98
A4CU19_SYNPV/31-104
A4CWI0_SYNPV/21-100
A4CWR5_SYNPV/10-116
A4E7F4_9ACTN/15-116
A4E7F9_9ACTN/26-106
A4E9B4_9ACTN/35-105
A4EJN1_9RHOB/18-99
A4EJN2_9RHOB/23-97
A4EJN9_9RHOB/13-112
A4F1C9_9RHOB/28-109
A4F1D0_9RHOB/23-97
A4F1D9_9RHOB/13-112
A4FLW4_SACEN/1-85
A4FLW5_SACEN/26-111
A4G8N8_HERAR/2-103
A4G8U2_HERAR/22-95
A4G8U3_HERAR/23-98
A4GJH1_9BACT/2-102
A4GJW1_9BACT/2-102
A4IJS9_GEOTN/26-101
A4IPC4_GEOTN/18-56
A4IZI0_FRATW/4-105
A4IZJ3_FRATW/22-93
A4IZJ5_FRATW/22-95
A4J2A6_DESRM/22-96
A4J2A7_DESRM/25-100
A4JB90_BURVG/25-98
A4JBE3_BURVG/2-103
A4KIT1_MYCTU/12-116
A4KPH8_FRATU/4-103
A4KQ78_FRATU/22-93
A4KQ93_FRATU/4-105
A4MFA6_BURPS/36-137
A4MFH3_BURPS/7-106
A4MFH8_BURPS/25-98
A4MVK6_HAEIF/20-119
A4MVL3_HAEIF/24-97
A4MVL4_HAEIF/18-99
A4MYQ0_HAEIF/3-104
A4N278_HAEIF/18-99
A4N280_HAEIF/24-97
A4N285_HAEIF/20-119
A4N4Y8_HAEIF/3-104
A4NAC7_HAEIF/20-119
A4NAD2_HAEIF/24-97
A4NAD3_HAEIF/18-99
A4NBJ5_HAEIF/3-104
A4NGE4_HAEIF/3-104
A4NHA5_HAEIF/20-119
A4NHA9_HAEIF/24-97
A4NHB4_HAEIF/18-99
A4NK02_HAEIF/3-47
A4NLI5_HAEIF/24-97
A4NLI6_HAEIF/18-99
A4NLJ6_HAEIF/20-119
A4NSG4_HAEIF/24-97
A4NSG5_HAEIF/18-99
A4NSG7_HAEIF/20-119
A4NUM2_HAEIF/3-104
A4NY55_HAEIF/18-99
A4NY67_HAEIF/20-119
A4NYU9_HAEIF/3-104
A4QFM7_CORGB/27-117
A4QFM8_CORGB/32-112
A4SFR2_PROVI/3-99
A4SH06_PROVI/32-110
A4SH07_PROVI/28-104
A4SI51_AERS4/21-98
A4SI52_AERS4/23-95
A4SJ53_AERS4/2-103
A4SV69_POLSQ/24-103
A4SV70_POLSQ/31-105
A4SVC0_POLSQ/2-106
A4TBF0_MYCGI/34-114
A4TBF1_MYCGI/31-122
A4TQ87_YERPP/28-100
A4TQ88_YERPP/22-102
A4TRK6_YERPP/2-103
A4TTZ9_9PROT/17-93
A4TU05_9PROT/10-109
A4VIH3_PSEU5/17-94
A4VIH4_PSEU5/24-97
A4VQQ0_PSEU5/38-139
A4VW27_STRSY/30-98
A4W2D4_STRS2/30-98
A4W5X7_ENT38/2-103
A4W6I9_ENT38/23-95
A4WQC8_RHOS5/24-105
A4WQC9_RHOS5/23-97
A4WY90_RHOS5/6-106
A4X9R9_SALTO/26-97
A4X9S0_SALTO/41-118
A4XHZ9_CALS8/23-100
A4XI00_CALS8/24-98
A4XQS0_PSEMY/24-97
A4XZ08_PSEMY/2-103
A4Y2N1_SHEPC/19-107
A4Y2N2_SHEPC/23-95
A4Y3M4_SHEPC/2-106
A4YZK7_BRASO/25-110
A4YZK8_BRASO/21-95
A5CD82_ORITB/27-100
A5CD83_ORITB/14-87
A5CS55_CLAM3/31-101
A5CS56_CLAM3/38-115
A5CXN1_VESOH/22-94
A5CXN2_VESOH/18-91
A5D149_PELTS/25-99
A5D150_PELTS/22-96
A5EPK8_BRASB/25-110
A5EPK9_BRASB/21-95
A5EY07_DICNV/27-97
A5F598_VIBC3/2-103
A5F5N3_VIBC3/23-95
A5F5N4_VIBC3/43-124
A5FIX9_FLAJ1/23-98
A5FJN0_FLAJ1/12-85
A5FKC2_FLAJ1/24-101
A5FMW6_FLAJ1/2-104
A5FUK5_ACICJ/20-96
A5FUK6_ACICJ/24-94
A5G8K4_GEOUR/22-100
A5G8K5_GEOUR/22-95
A5GKI9_SYNPW/31-104
A5GRL8_SYNR3/27-106
A5GT40_SYNR3/33-109
A5I1T7_CLOBH/25-103
A5IAV8_LEGPC/1-53
A5ICQ8_LEGPC/1-91
A5IFZ6_LEGPC/19-98
A5IKI4_THEP1/24-96
A5IKI5_THEP1/7-77
A5IRJ4_STAA9/22-96
A5IUM8_STAA9/25-101
A5J970_BURMA/36-137
A5J9C2_BURMA/7-106
A5J9C7_BURMA/25-98
A5KFL3_CAMJE/4-103
A5KLZ6_9FIRM/11-111
A5KNV1_9FIRM/22-96
A5KQV4_9FIRM/37-110
A5KVK9_9GAMM/17-87
A5L1Z7_9GAMM/2-103
A5L734_9GAMM/26-107
A5L735_9GAMM/27-99
A5L740_9GAMM/24-123
A5LAQ7_STRPN/27-95
A5LCS3_STRPN/4-104
A5LKZ9_STRPN/4-104
A5LLF1_STRPN/27-95
A5LSG0_STRPN/4-104
A5LV36_STRPN/27-95
A5M0C4_STRPN/4-104
A5M136_STRPN/27-95
A5M5Q9_STRPN/27-95
A5M998_STRPN/34-104
A5M9B0_STRPN/4-104
A5MFS7_STRPN/27-95
A5MHZ5_STRPN/34-104
A5MI08_STRPN/4-104
A5MMB6_STRPN/27-95
A5MN03_STRPN/4-104
A5MV83_STRPN/27-95
A5MW48_STRPN/4-104
A5MW61_STRPN/34-104
A5N7E5_CLOK5/22-96
A5N7E6_CLOK5/26-103
A5PC99_9SPHN/10-108
A5PCA4_9SPHN/45-115
A5PCA5_9SPHN/21-94
A5TIR5_BURMA/25-98
A5TIS0_BURMA/7-106
A5TTZ1_FUSNP/20-94
A5TWX7_FUSNP/198-266
A5TWY1_FUSNP/11-110
A5U4I4_MYCTA/31-121
A5U4I5_MYCTA/61-139
A5UB23_HAEIE/3-104
A5UCX2_HAEIE/24-97
A5UFS7_HAEIG/3-104
A5UIQ8_HAEIG/24-97
A5UXJ2_ROSS1/22-100
A5UZT2_ROSS1/36-132
A5VDD0_SPHWW/24-94
A5VDD1_SPHWW/22-99
A5VI39_LACRD/25-99
A5VRI1_BRUO2/31-108
A5VRI2_BRUO2/32-107
A5VXZ4_PSEP1/2-103
A5W8Q4_PSEP1/24-97
A5W8Q5_PSEP1/18-95
A5WBG3_PSYWF/2-103
A5WBQ5_PSYWF/41-114
A5WPC4_MYCTF/12-116
A5WPC9_MYCTF/31-121
A5WPD0_MYCTF/61-139
A5XV63_BURMA/36-137
A5XVB5_BURMA/7-106
A5XVC0_BURMA/25-98
A5Z4M9_9FIRM/27-100
A5Z5L2_9FIRM/11-111
A5Z6H6_9FIRM/22-96
A5ZFS2_9BACE/23-108
A5ZJY5_9BACE/13-87
A5ZKQ8_9BACE/8-113
A5ZKR3_9BACE/22-97
A5ZMJ1_9FIRM/22-96
A5ZNB7_9FIRM/27-100
A5ZY20_9FIRM/11-111
A6A338_VIBCH/2-103
A6A657_VIBCH/44-143
A6A662_VIBCH/23-95
A6A663_VIBCH/43-124
A6AFD2_VIBCH/2-103
A6AG40_VIBCH/43-124
A6AG41_VIBCH/23-95
A6AG46_VIBCH/24-74
A6AG47_VIBCH/1-40
A6ASL5_VIBHA/2-103
A6AVJ3_VIBHA/23-95
A6AVJ4_VIBHA/24-105
A6B2R2_VIBPA/2-103
A6B5Y2_VIBPA/24-105
A6B5Y3_VIBPA/23-95
A6B5Y8_VIBPA/24-123
A6BG64_9FIRM/27-100
A6BI65_9FIRM/11-111
A6BJM0_9FIRM/22-96
A6BUV1_YERPE/21-120
A6BUV6_YERPE/28-100
A6BUV7_YERPE/17-97
A6BXJ2_YERPE/2-103
A6C546_9PLAN/28-129
A6CCM4_9PLAN/26-101
A6CCM5_9PLAN/33-105
A6CL29_9BACI/23-103
A6CL70_9BACI/10-109
A6CN55_9BACI/24-95
A6CS96_9BACI/26-101
A6D359_9VIBR/31-112
A6D361_9VIBR/23-95
A6D366_9VIBR/24-123
A6D4B5_9VIBR/2-103
A6DA59_9PROT/3-102
A6DH51_9BACT/6-105
A6DHN9_9BACT/12-114
A6DML9_9BACT/27-99
A6DMM0_9BACT/25-97
A6DY92_9RHOB/21-102
A6DY93_9RHOB/22-96
A6DYU7_9RHOB/13-112
A6E7A1_9SPHI/8-114
A6E7A6_9SPHI/22-97
A6ED08_9SPHI/2-103
A6EE70_9SPHI/27-109
A6EIZ3_9SPHI/15-86
A6EPR5_9BACT/2-104
A6EPV7_9BACT/13-86
A6ERB9_9BACT/23-98
A6ERC4_9BACT/9-114
A6F2T8_9ALTE/21-120
A6F2U3_9ALTE/27-100
A6F2U4_9ALTE/23-101
A6F3U1_9ALTE/2-103
A6F6B0_9GAMM/1-91
A6FEZ0_9GAMM/31-112
A6FEZ1_9GAMM/23-95
A6FEZ6_9GAMM/21-120
A6FQT1_9RHOB/23-104
A6FQT2_9RHOB/22-97
A6FQT8_9RHOB/24-123
A6G2U0_9DELT/23-99
A6G549_9DELT/2-103
A6G960_9DELT/8-107
A6GR15_9BURK/33-105
A6GR20_9BURK/7-106
A6GYI5_FLAPJ/27-104
A6GZB3_FLAPJ/2-104
A6GZF0_FLAPJ/12-86
A6H199_FLAPJ/22-97
A6KXR2_BACV8/13-87
A6L177_BACV8/23-102
A6LHA5_PARD8/10-85
A6LHC3_PARD8/23-102
A6LKS6_THEM4/24-94
A6LLF0_THEM4/2-100
A6LT08_CLOB8/22-97
A6LTS4_CLOB8/22-97
A6LTS5_CLOB8/25-102
A6NR35_9BACE/37-108
A6NVT8_9BACE/48-147
A6P077_9BACE/27-102
A6P1Q1_9BACE/22-94
A6Q4G5_NITSB/2-101
A6Q7B1_SULNB/2-101
A6QFM8_STAAE/22-96
A6QIS6_STAAE/25-101
A6T2B0_JANMA/2-103
A6T2G2_JANMA/22-95
A6T4M8_KLEP7/22-102
A6T4M9_KLEP7/23-95
A6THE4_KLEP7/1-91
A6TNM7_ALKMQ/26-99
A6TS65_ALKMQ/25-103
A6TUG1_ALKMQ/27-101
A6U0C3_STAA2/22-96
A6U3G8_STAA2/25-101
A6UB89_SINMW/25-102
A6UB90_SINMW/26-100
A6V090_PSEA7/2-103
A6VB89_PSEA7/24-97
A6VB90_PSEA7/17-94
A6VN93_ACTSZ/5-106
A6VQN7_ACTSZ/24-96
A6VQN8_ACTSZ/19-100
A6VYK2_MARMS/25-95
A6VYK3_MARMS/26-100
A6W8X9_KINRD/58-129
A6WCX8_KINRD/29-100
A6WCX9_KINRD/42-119
A6WIC6_SHEB8/19-103
A6WIC7_SHEB8/23-95
A6WSC8_SHEB8/2-106
A6WZQ1_OCHA4/23-98
A6WZQ2_OCHA4/26-103
A6XYF1_VIBCH/2-103
A6XZD3_VIBCH/43-124
A6XZD4_VIBCH/23-95
A6XZD9_VIBCH/44-143
A7A8K8_BIFAD/31-130
A7A8L3_BIFAD/31-101
A7A9L6_9PORP/23-102
A7AIV2_9PORP/8-111
A7AIV8_9PORP/22-104
A7AJ29_9PORP/11-85
A7B1A6_RUMGN/27-100
A7B201_RUMGN/40-140
A7B7D2_RUMGN/22-96
A7BCE1_9ACTO/44-123
A7BD21_9ACTO/9-108
A7BD26_9ACTO/25-95
A7C2M3_9GAMM/23-95
A7FM70_YERP3/28-100
A7FM71_YERP3/22-102
A7FMU6_YERP3/2-103
A7FTY2_CLOB1/25-103
A7GDE5_CLOBL/21-98
A7GDE6_CLOBL/25-103
A7GKE1_BACCN/26-101
A7GRP0_BACCN/22-94
A7HFZ6_ANADF/49-149
A7HH62_ANADF/58-131
A7HH63_ANADF/26-100
A7HK76_FERNB/9-79
A7HK77_FERNB/27-100
A7HMD5_FERNB/9-108
A7HVU2_PARL1/18-92
A7HVU3_PARL1/25-100
A7I3W1_CAMHC/3-103
A7IGF0_XANP2/42-118
A7IGF1_XANP2/32-109
A7JB97_FRATT/27-100
A7JB98_FRATT/22-93
A7JBA9_FRATT/4-105
A7JDL0_FRATT/4-103
A7JFF6_FRANO/4-103
A7JGM1_FRANO/22-95
A7JGM3_FRANO/22-93
A7JGN7_FRANO/4-105
A7JKS7_FRANO/27-100
A7JKS9_FRANO/22-93
A7JKU1_FRANO/4-105
A7JPD9_FRANO/4-103
A7JV79_PASHA/20-119
A7JV83_PASHA/24-96
A7JV84_PASHA/20-110
A7JXA7_PASHA/4-104
A7K537_VIBSE/2-103
A7K643_VIBSE/24-123
A7K648_VIBSE/23-95
A7K649_VIBSE/24-105
A7LNC9_LACRE/25-99
A7LVK3_BACOV/22-97
A7LVK8_BACOV/8-113
A7M050_BACOV/13-87
A7MID7_ENTS8/23-95
A7MID8_ENTS8/1-78
A7MM50_ENTS8/2-103
A7MWE6_VIBHB/2-103
A7MWL0_VIBHB/24-105
A7MWL1_VIBHB/23-95
A7NAI9_FRATF/22-95
A7NAJ1_FRATF/22-93
A7NAK9_FRATF/4-105
A7NI99_ROSCS/31-127
A7NIN0_ROSCS/24-99
A7NKG8_ROSCS/27-106
A7T9W4_NEMVE/8-113
A7UY55_BACUN/12-87
A7V7P4_BACUN/23-120
A7V8E8_BACUN/2-77
A7V8F3_BACUN/28-133
A7VD92_9CLOT/22-96
A7VGR2_9CLOT/11-111
A7VIR6_9CLOT/71-145
A7VSJ9_9CLOT/22-121
A7VUZ2_9CLOT/25-98
A7VUZ3_9CLOT/25-102
A7X4R4_STAA1/25-101
A7YRI8_FRATU/4-103
A7YS37_FRATU/22-95
A7YS39_FRATU/22-93
A7YSR0_FRATU/4-105
A7Z1L4_BACA2/26-101
A7ZHH6_ECO24/22-102
A7ZHH7_ECO24/23-95
A7ZVB2_ECO24/2-103
A7ZW37_ECOHS/22-102
A7ZW38_ECOHS/23-95
A8A7Y8_ECOHS/2-103
A8ALL0_CITK8/23-95
A8ALL1_CITK8/22-102
A8AMG3_CITK8/1-91
A8AY65_STRGC/26-95
A8DVV3_NEMVE/5-50
A8EIH4_BURPS/36-137
A8EIM4_BURPS/7-106
A8EIM9_BURPS/25-98
A8ERD5_ARCB4/2-102
A8EY81_RICCK/13-86
A8EY82_RICCK/22-94
A8F279_RICM5/22-94
A8F280_RICM5/18-91
A8F853_THELT/25-97
A8F854_THELT/5-77
A8FA56_BACP2/26-101
A8FCX7_BACP2/25-98
A8FQ95_SHESH/18-98
A8FQ96_SHESH/23-95
A8G093_SHESH/21-126
A8G209_PROM2/10-117
A8G3C4_PROM2/25-104
A8G3X6_PROM2/27-103
A8G8Y3_SERP5/2-103
A8G9S2_SERP5/22-102
A8G9S3_SERP5/23-95
A8GP70_RICAH/22-94
A8GP71_RICAH/13-86
A8GSX6_RICRS/22-94
A8GSX7_RICRS/13-86
A8GVM5_RICB8/22-94
A8GVM6_RICB8/13-81
A8H0C6_SHEPA/2-107
A8H988_SHEPA/23-95
A8H989_SHEPA/19-98
A8HZ60_AZOC5/26-101
A8HZ61_AZOC5/31-106
A8KUH9_BURPS/36-137
A8KUM5_BURPS/7-106
A8KUN0_BURPS/25-98
A8KZ98_FRASN/36-141
A8KZA0_FRASN/12-116
A8KZA5_FRASN/26-95
A8KZA6_FRASN/42-120
A8L667_FRASN/29-95
A8LSB1_DINSH/23-97
A8LSB2_DINSH/21-102
A8LX84_SALAI/26-97
A8LX85_SALAI/41-118
A8MH32_ALKOO/25-104
A8MIC2_ALKOO/7-80
A8ML44_ALKOO/23-96
A8PL57_9COXI/15-114
A8PLS5_9COXI/19-98
A8PLS7_9COXI/20-92
A8PPE1_9COXI/2-103
A8R0N1_9SPIO/25-100
A8RB94_9FIRM/21-96
A8RBF3_9FIRM/2-102
A8RDA9_9FIRM/26-100
A8RP01_9CLOT/22-124
A8RWV7_9CLOT/25-119
A8RWV8_9CLOT/22-106
A8S6J3_9FIRM/17-116
A8SE23_9FIRM/22-97
A8SE28_9FIRM/24-98
A8SJU1_9FIRM/29-101
A8SLG1_9FIRM/26-101
A8SN91_9FIRM/13-112
A8SPS1_9FIRM/11-111
A8ST74_9FIRM/22-91
A8SU60_9FIRM/65-139
A8T8D7_9VIBR/2-103
A8TR37_9PROT/12-88
A8TR38_9PROT/25-100
A8TR44_9PROT/10-109
A8U6T1_9LACT/26-104
A8U7N4_9LACT/28-101
A8U8X5_9LACT/24-96
A8U955_9LACT/23-96
A8U9J0_9LACT/6-105
A8UH28_9FLAO/2-104
A8UH99_9FLAO/12-85
A8UJX8_9FLAO/23-98
A8UJY3_9FLAO/8-113
A8URK2_9AQUI/12-84
A8UTB7_9AQUI/8-108
A8UY80_9AQUI/21-94
A8V0F9_9AQUI/21-92
A8V1B7_9AQUI/2-63
A8YDQ1_MICAE/29-105
A8YGG3_MICAE/25-103
A8YLM7_MICAE/13-124
A8YXI0_LACH4/23-97
A8Z0C2_STAAT/22-96
A8Z4Y5_STAAT/25-101
A8Z6P2_CAMC1/10-108
A8ZWS3_DESOH/15-116
A8ZXW7_DESOH/21-101
A8ZXW8_DESOH/29-102
A9AI35_BURM1/2-103
A9AJ20_BURM1/25-98
A9B246_HERA2/24-102
A9B409_HERA2/2-100
A9B515_HERA2/29-129
A9B5B1_HERA2/22-97
A9B9L8_PROM4/3-109
A9BAV9_PROM4/27-100
A9BE32_PROM4/24-103
A9BGS9_PETMO/8-80
A9BGT0_PETMO/27-102
A9BI54_PETMO/2-102
A9BUK1_DELAS/28-100
A9BUK2_DELAS/27-100
A9BUM7_DELAS/2-109
A9CIA7_AGRT5/25-102
A9DCC6_9RHIZ/9-108
A9DCD3_9RHIZ/25-102
A9DCD5_9RHIZ/26-101
A9DCH3_9GAMM/2-107
A9DJ04_9FLAO/30-132
A9DJ56_9FLAO/8-112
A9DJ66_9FLAO/23-98
A9DMD2_9FLAO/11-84
A9E2X5_9RHOB/22-103
A9E2X8_9RHOB/23-96
A9E2Z7_9RHOB/14-113
A9EL32_9GAMM/18-100
A9EL35_9GAMM/23-95
A9EL51_9GAMM/23-122
A9EPA5_9RHOB/13-112
A9EPD5_9RHOB/22-96
A9EPD8_9RHOB/23-104
A9EYX9_SORC5/32-105
A9F5F4_SORC5/2-103
A9FI39_SORC5/41-116
A9GDI1_9RHOB/23-104
A9GDI5_9RHOB/22-96
A9GDL3_9RHOB/13-112
A9H0H5_GLUDA/23-95
A9H0H7_GLUDA/25-102
A9H0J4_9RHOB/13-112
A9H0L4_9RHOB/22-96
A9H0L7_9RHOB/22-103
A9I1W0_BORPD/2-111
A9I4T7_BORPD/26-100
A9I4T7_BORPD/502-575
A9IWA9_BART1/25-102
A9IWB0_BART1/20-95
A9KES3_COXBN/21-93
A9KES4_COXBN/22-99
A9KMA1_CLOPH/26-101
A9KMA2_CLOPH/22-96
A9KY24_SHEB9/19-103
A9KY25_SHEB9/23-95
A9L2B2_SHEB9/2-106
A9LAU6_BURMA/25-98
A9LAV1_BURMA/7-106
A9LB03_BURMA/36-137
A9LZ68_NEIM0/3-105
A9M2H9_NEIM0/34-107
A9M2I1_NEIM0/24-100
A9M694_BRUC2/31-108
A9M695_BRUC2/21-96
A9MEY1_SALAR/1-91
A9MQC6_SALAR/23-95
A9MQC7_SALAR/21-102
A9MZL4_SALPB/21-102
A9MZL5_SALPB/23-95
A9N550_SALPB/2-103
A9NA33_COXBR/22-99
A9NA34_COXBR/21-93
A9R123_YERPG/37-136
A9R128_YERPG/28-100
A9R129_YERPG/22-102
A9R580_YERPG/2-103
A9SLS9_PHYPA/136-209
A9SPP6_PHYPA/31-106
A9TDR7_PHYPA/118-214
A9U869_PHYPA/7-81
A9VQE6_BACWK/26-101
A9VT08_BACWK/26-100
A9VU76_BACWK/22-94
A9VW33_METEP/26-109
A9VW34_METEP/26-101
A9WD45_CHLAA/23-97
A9WG77_CHLAA/16-118
A9WGL6_CHLAA/25-101
A9WRE2_RENSM/28-104
A9WRE3_RENSM/41-121
A9Z7J6_YERPE/2-103
A9Z8F5_YERPE/30-129
A9Z8G0_YERPE/28-100
A9Z8G1_YERPE/22-102
A9ZGY1_COXBU/22-99
A9ZGY2_COXBU/21-93
A9ZGZ1_COXBU/10-109
B0A4W8_YERPE/2-103
B0A4Z8_YERPE/30-129
B0A503_YERPE/28-100
B0A504_YERPE/22-102
B0AAE0_9CLOT/26-103
B0AB39_9CLOT/22-96
B0ACZ8_9CLOT/2-102
B0ADV7_9CLOT/26-100
B0AND2_BACAN/3-102
B0ATV4_BACAN/26-101
B0AVU6_BACAN/22-94
B0B7I5_CHLT2/22-95
B0B8Y2_CHLT2/24-98
B0B8Y8_CHLT2/6-105
B0BAL1_CHLTB/24-98
B0BAL7_CHLTB/6-105
B0BBQ0_CHLTB/22-95
B0BQZ0_ACTPJ/5-106
B0BRH2_ACTPJ/20-109
B0BRH3_ACTPJ/25-96
B0BYF1_RICRO/22-94
B0BYF2_RICRO/13-86
B0C6L4_ACAM1/31-107
B0CAB8_ACAM1/29-101
B0CHM4_BRUSI/31-108
B0CHM5_BRUSI/21-96
B0G777_9FIRM/37-110
B0G831_9FIRM/22-96
B0G9B2_9FIRM/67-167
B0GIU7_YERPE/2-103
B0GJ13_YERPE/30-129
B0GJ18_YERPE/28-100
B0GJ19_YERPE/22-102
B0GTA1_YERPE/2-103
B0GX41_YERPE/22-102
B0GX42_YERPE/28-100
B0GX47_YERPE/30-129
B0H0M5_YERPE/2-103
B0H9S8_YERPE/30-129
B0H9T3_YERPE/28-100
B0H9T4_YERPE/22-102
B0HH07_YERPE/22-102
B0HH08_YERPE/28-100
B0HH13_YERPE/30-129
B0HM78_YERPE/2-103
B0HRM8_YERPE/30-129
B0HRN3_YERPE/28-100
B0HRN4_YERPE/22-102
B0HYR5_YERPE/2-103
B0JGD5_MICAN/29-105
B0JYD6_MICAN/25-103
B0K3H4_THEPX/24-102
B0K3H5_THEPX/21-95
B0K458_THEPX/10-109
B0K8K2_THEP3/21-95
B0K8K3_THEP3/25-103
B0KBF2_THEP3/10-109
B0KFT0_PSEPG/24-97
B0KFT1_PSEPG/18-95
B0KL99_PSEPG/2-103
B0MAK9_9FIRM/25-98
B0ME97_9FIRM/22-96
B0MG61_9FIRM/11-111
B0MM58_9FIRM/10-109
B0MRM3_9FIRM/22-93
B0MTW0_9BACT/34-139
B0MVI2_9BACT/23-98
B0MVJ5_9BACT/22-98
B0MWE4_9BACT/40-116
B0N089_9FIRM/15-89
B0N2N9_9FIRM/4-77
B0N720_9FIRM/1-101
B0N932_9FIRM/22-95
B0NET8_EUBSP/39-139
B0NH47_EUBSP/38-112
B0NI27_EUBSP/27-100
B0NSS4_BACSE/8-113
B0NSS9_BACSE/22-97
B0NT16_BACSE/56-130
B0NUX5_BACSE/23-122
B0NXX3_9CLOT/13-114
B0P3K8_9CLOT/22-96
B0P4J8_9CLOT/25-98
B0PFG0_9FIRM/19-92
B0PFG1_9FIRM/20-91
B0PHV9_9FIRM/12-110
B0PZ59_BACAN/3-102
B0Q5G9_BACAN/26-101
B0Q7R5_BACAN/22-94
B0QHJ9_BACAN/3-102
B0QI68_BACAN/26-101
B0QQ45_BACAN/22-94
B0QSQ5_HAEPR/19-103
B0QTY8_HAEPR/5-106
B0QWT4_HAEPR/24-96
B0QWT9_HAEPR/20-119
B0RII8_CLAMS/38-115
B0RII9_CLAMS/46-116
B0RP53_XANCB/3-103
B0RVA8_XANCB/23-95
B0RVA9_XANCB/21-97
B0S092_FINM2/25-99
B0S0T9_FINM2/13-112
B0S3M2_FINM2/22-95
B0S980_LEPBA/29-108
B0S983_LEPBA/4-104
B0SBK7_LEPBA/2-101
B0SJ51_LEPBP/2-101
B0SRR4_LEPBP/29-108
B0SRR7_LEPBP/4-104
B0T835_CAUSK/34-109
B0T836_CAUSK/18-91
B0TGB5_HELMI/57-129
B0TGB6_HELMI/29-104
B0TGC1_HELMI/8-107
B0TQN2_SHEHH/18-98
B0TQN3_SHEHH/23-95
B0TTH5_SHEHH/2-107
B0TZ82_FRAP2/4-105
B0TZH3_FRAP2/22-93
B0TZH6_FRAP2/22-106
B0U1U1_XYLFM/3-101
B0U500_XYLFM/23-96
B0U501_XYLFM/17-93
B0UFH6_METS4/27-110
B0UFH7_METS4/22-98
B0US62_HAES2/23-103
B0US63_HAES2/24-96
B0USR5_HAES2/5-106
B0V5S9_ACIBY/2-103
B0V8P1_ACIBY/36-108
B0VH48_CLOAI/7-106
B0VH53_CLOAI/37-105
B0VH53_CLOAI/535-606
B0VPG3_ACIBS/36-108
B0VQ25_ACIBS/2-103
B1B971_CLOBO/22-96
B1B972_CLOBO/25-103
B1BBG5_CLOBO/12-111
B1BHU7_CLOPE/12-111
B1BIZ9_CLOPE/22-96
B1BJ00_CLOPE/25-103
B1BSA6_CLOPE/12-111
B1BT47_CLOPE/22-96
B1BT48_CLOPE/25-103
B1C048_9FIRM/15-90
B1C152_9FIRM/4-84
B1C189_9FIRM/1-101
B1C4P9_9FIRM/22-95
B1C7T3_9FIRM/24-99
B1C8H1_9FIRM/25-98
B1C9U1_9FIRM/10-110
B1EH11_9ESCH/2-103
B1EMH5_9ESCH/21-120
B1EMI0_9ESCH/23-95
B1EMI1_9ESCH/22-102
B1EV86_BACAN/3-102
B1F267_BACAN/26-101
B1F646_BACAN/22-94
B1FGU9_9BURK/25-98
B1FGV5_9BURK/7-106
B1FP96_9BURK/2-103
B1G7I0_9BURK/2-104
B1GBA5_9BURK/30-103
B1GBB0_9BURK/7-106
B1GEG6_BACAN/3-102
B1GKB3_BACAN/26-101
B1GNI9_BACAN/22-94
B1GZI0_UNCTG/21-94
B1GZI1_UNCTG/25-104
B1HP37_LYSSC/27-101
B1HPW0_LYSSC/9-85
B1HYP8_LYSSC/23-98
B1I4C3_DESAP/7-106
B1I4D5_DESAP/25-99
B1I4D6_DESAP/22-96
B1I732_STRPI/27-95
B1ICV0_STRPI/34-104
B1IKR3_CLOBK/21-98
B1IKR4_CLOBK/25-103
B1IR92_ECOLC/23-95
B1IR93_ECOLC/22-102
B1ISX2_ECOLC/2-103
B1J158_PSEPW/2-103
B1J1Y5_PSEPW/18-95
B1J3K8_PSEPW/24-97
B1JK80_YERPY/30-129
B1JK85_YERPY/28-100
B1JK86_YERPY/22-102
B1JMK5_YERPY/2-103
B1JV74_BURCC/25-98
B1JVC6_BURCC/2-103
B1KER4_SHEWM/2-107
B1KKY1_SHEWM/23-95
B1KKY2_SHEWM/18-98
B1L167_CLOBM/21-98
B1L168_CLOBM/25-103
B1L9R6_THESQ/24-96
B1L9R7_THESQ/7-77
B1LG22_ECOSM/22-102
B1LG23_ECOSM/23-95
B1LRB7_ECOSM/2-103
B1LXZ9_METRJ/24-90
B1LY00_METRJ/20-95
B1MP32_MYCA9/36-115
B1MP33_MYCA9/28-119
B1MXE5_LEUCK/21-94
B1N271_BURPS/36-137
B1N2B9_BURPS/7-106
B1N2C4_BURPS/25-98
B1QCR9_CLOBO/21-98
B1QCS0_CLOBO/25-103
B1QF92_CLOBO/12-111
B1QJD5_CLOBO/21-98
B1QJD6_CLOBO/25-103
B1QMD4_CLOBO/12-111
B1QW55_CLOBU/24-102
B1QW56_CLOBU/22-97
B1R1U8_CLOBU/12-112
B1R604_CLOPE/12-111
B1R8U8_CLOPE/22-96
B1R8U9_CLOPE/25-103
B1RFL6_CLOPE/12-111
B1RKF8_CLOPE/28-106
B1RKF9_CLOPE/22-96
B1RL04_CLOPE/25-103
B1RL05_CLOPE/22-96
B1RRV7_CLOPE/12-111
B1S0Y2_STRPN/27-95
B1S4E4_STRPN/4-104
B1S7I9_9BIFI/31-102
B1S7J4_9BIFI/42-141
B1SDA1_9STRE/25-95
B1SH89_9STRE/4-104
B1SZ14_9BURK/25-98
B1SZ20_9BURK/7-106
B1T5E8_9BURK/2-103
B1UP42_BACAN/3-102
B1UTQ1_BACAN/26-101
B1UXJ5_BACAN/22-94
B1UZZ8_CLOPE/12-111
B1V500_CLOPE/25-103
B1V501_CLOPE/22-96
B1VHC8_CORU7/30-118
B1VHC9_CORU7/38-112
B1VNJ2_STRGG/24-102
B1W0I5_STRGG/82-159
B1W0I6_STRGG/29-97
B1WRX5_CYAA5/40-118
B1WUB8_CYAA5/25-101
B1X4I8_PAUCH/10-116
B1X5C2_PAUCH/24-103
B1XC62_ECODH/22-102
B1XC63_ECODH/23-95
B1XEL5_ECODH/2-103
B1XLG0_SYNP2/10-122
B1XLH6_SYNP2/26-104
B1XLZ5_SYNP2/24-96
B1XT04_POLNS/24-103
B1XT05_POLNS/31-105
B1XT54_POLNS/2-105
B1XY23_LEPCP/24-99
B1XYQ9_LEPCP/30-103
B1Y8G5_LEPCP/2-103
B1YI55_EXIS2/22-94
B1YIU0_EXIS2/21-95
B1YJZ0_EXIS2/24-97
B1YSS0_BURA4/25-98
B1YSX1_BURA4/2-103
B1Z8X0_METPB/26-110
B1Z8X1_METPB/21-96
B1ZU28_OPITP/24-99
B1ZU29_OPITP/27-97
B1ZUU8_OPITP/16-111
B1ZW97_OPITP/2-105
B2A2G7_NATTJ/53-135
B2A2G8_NATTJ/7-86
B2A327_NATTJ/42-120
B2A4K2_NATTJ/36-109
B2A5Q1_NATTJ/7-106
B2DJG0_STRPN/27-95
B2DKN4_STRPN/4-104
B2DKP1_STRPN/34-104
B2DMG6_STRPN/27-95
B2DMY6_STRPN/4-104
B2DU14_STRPN/27-95
B2DUC6_STRPN/34-104
B2DUD3_STRPN/4-104
B2DYS1_STRPN/4-104
B2DZ53_STRPN/27-95
B2E312_STRPN/27-95
B2E3D0_STRPN/4-104
B2EB75_BIFAN/29-102
B2EB80_BIFAN/25-124
B2FNN3_STRMK/22-98
B2FNN4_STRMK/23-94
B2FT47_STRMK/3-101
B2G5L8_LACRJ/25-99
B2G8B8_LACRJ/12-111
B2GA47_LACRJ/28-99
B2GA62_LACF3/25-100
B2GET9_LACF3/39-117
B2GJP7_KOCRD/14-113
B2GJQ2_KOCRD/27-103
B2GJQ3_KOCRD/45-124
B2H060_BURPS/25-98
B2H065_BURPS/7-106
B2H0B1_BURPS/36-137
B2HGS0_MYCMM/31-122
B2HGS1_MYCMM/43-125
B2HZY9_ACIBC/2-103
B2I0K3_ACIBC/36-108
B2I758_XYLF2/3-101
B2I9B6_XYLF2/23-96
B2I9B7_XYLF2/17-93
B2IGF5_BEII9/21-96
B2IGF6_BEII9/37-115
B2IRS5_STRPS/27-95
B2J8S4_NOSP7/30-102
B2J9M0_NOSP7/26-104
B2JH13_BURP8/2-103
B2JHG4_BURP8/24-98
B2JHG5_BURP8/29-103
B2K2N2_YERPB/2-103
B2K4E1_YERPB/22-102
B2K4E2_YERPB/28-100
B2K4E7_YERPB/30-129
B2KAQ9_ELUMP/2-107
B2KE57_ELUMP/27-103
B2KEW3_ELUMP/14-88
B2N184_ECOLX/2-103
B2NCZ3_ECOLX/21-120
B2NCZ8_ECOLX/23-95
B2NCZ9_ECOLX/22-102
B2NPR2_ECO57/2-103
B2NWV3_ECO57/22-102
B2NWV4_ECO57/23-95
B2NWV9_ECO57/21-120
B2PA59_ECO57/2-103
B2PAY1_ECO57/21-120
B2PAY6_ECO57/23-95
B2PAY7_ECO57/22-102
B2PN13_ECO57/22-102
B2PN14_ECO57/23-95
B2PN19_ECO57/21-120
B2PPZ0_ECO57/2-103
B2Q294_PROST/6-105
B2Q299_PROST/29-101
B2Q2A0_PROST/1-78
B2Q4U4_PROST/1-91
B2RIE7_PORG3/22-97
B2RK18_PORG3/23-103
B2RK27_PORG3/14-85
B2RZR1_BORHD/36-113
B2S015_BORHD/28-114
B2S1G1_BORHD/28-133
B2S2Y3_TREPS/25-108
B2S4H0_TREPS/25-100
B2S6Q8_BRUA1/31-108
B2S6Q9_BRUA1/21-96
B2SFN4_FRATM/22-95
B2SFN6_FRATM/22-93
B2SFP6_FRATM/4-105
B2SNF0_XANOP/6-105
B2SNY9_XANOP/21-97
B2SNZ0_XANOP/23-96
B2SYS7_BURPP/2-104
B2SYY0_BURPP/30-103
B2TS26_CLOBB/24-102
B2TS27_CLOBB/22-97
B2TZ11_SHIB3/2-103
B2U290_SHIB3/22-102
B2U291_SHIB3/23-95
B2UCE4_RALPJ/2-103
B2UCY1_RALPJ/28-105
B2UPL3_AKKM8/22-99
B2UPL4_AKKM8/28-100
B2UPW2_AKKM8/17-116
B2UPY3_AKKM8/4-104
B2V4V6_CLOBA/24-102
B2V4V7_CLOBA/22-97
B2V766_SULSY/22-93
B2VA51_SULSY/21-99
B2VCY0_ERWT9/2-103
B2VD85_ERWT9/22-102
B2VD86_ERWT9/23-95
B2VD92_ERWT9/30-129
B3A562_ECO57/2-103
B3A7M5_ECO57/22-102
B3A7M6_ECO57/23-95
B3A7N1_ECO57/21-120
B3AHQ4_ECO57/2-103
B3AUQ8_ECO57/22-102
B3AUQ9_ECO57/23-95
B3AUR4_ECO57/21-120
B3AYY9_ECO57/2-103
B3B7Q3_ECO57/21-120
B3B7Q8_ECO57/23-95
B3B7Q9_ECO57/22-102
B3BBA3_ECO57/2-103
B3BN92_ECO57/22-102
B3BN93_ECO57/23-95
B3BN98_ECO57/21-120
B3BSF9_ECO57/2-103
B3C1P1_ECO57/22-102
B3C1P2_ECO57/23-95
B3C1P7_ECO57/21-120
B3C714_9BACE/12-87
B3C7I6_9BACE/22-97
B3C7J1_9BACE/8-113
B3CG38_9BACE/23-121
B3CM37_WOLPP/26-97
B3CSQ8_ORITI/27-126
B3CVD4_ORITI/25-98
B3CVD5_ORITI/14-87
B3DQM7_BIFLD/27-99
B3DVW0_METI4/1-89
B3DVW5_METI4/26-101
B3DVW6_METI4/33-109
B3DZP9_METI4/13-114
B3E3Y6_GEOLS/22-100
B3E3Y7_GEOLS/22-96
B3EE28_CHLL2/3-104
B3EIL2_CHLL2/32-111
B3EIL3_CHLL2/37-112
B3EPD1_CHLPB/3-99
B3EQC2_CHLPB/37-115
B3EQC3_CHLPB/25-100
B3ERZ3_AMOA5/23-98
B3ET94_AMOA5/6-110
B3ETK4_AMOA5/19-91
B3GZK3_ACTP7/20-109
B3GZK4_ACTP7/25-96
B3H281_ACTP7/5-106
B3HE38_ECOLX/2-103
B3HFH6_ECOLX/21-120
B3HFI1_ECOLX/23-95
B3HFI2_ECOLX/22-102
B3HNJ0_ECOLX/2-103
B3HZ46_ECOLX/22-102
B3HZ51_ECOLX/21-120
B3HZ70_ECOLX/23-95
B3I509_ECOLX/2-103
B3IBC4_ECOLX/21-120
B3IBC9_ECOLX/23-95
B3IBD0_ECOLX/22-102
B3IMC7_ECOLX/2-103
B3IQ66_ECOLX/22-102
B3IQ67_ECOLX/23-95
B3IQ72_ECOLX/21-120
B3J3Q9_BACAN/22-94
B3J758_BACAN/26-101
B3J9Y8_BACAN/3-102
B3JGP5_9BACE/23-102
B3JJZ3_9BACE/22-97
B3JNV9_9BACE/8-113
B3JNZ6_9BACE/52-123
B3PCL9_CELJU/18-117
B3PCM4_CELJU/34-106
B3PCM5_CELJU/26-103
B3PCQ4_CELJU/2-100
B3PTV9_RHIE6/9-108
B3PTW4_RHIE6/16-93
B3PTW5_RHIE6/46-118
B3QFN5_RHOPT/27-103
B3QFN6_RHOPT/21-95
B3QLW8_CHLP8/31-109
B3QLW9_CHLP8/35-110
B3QPW4_CHLP8/3-101
B3QU92_CHLT3/34-135
B3QWT2_CHLT3/24-99
B3QWT3_CHLT3/31-112
B3QWT8_CHLT3/10-110
B3R6T7_CUPTR/2-103
B3R6W3_CUPTR/20-92
B3T6T7_9ZZZZ/34-134
B3T6U2_9ZZZZ/26-98
B3T7B6_9ZZZZ/2-101
B3WAR3_LACCB/25-99
B3WI75_ECOLX/2-103
B3WR60_ECOLX/21-120
B3WR65_ECOLX/23-95
B3WR66_ECOLX/22-102
B3X3E3_SHIDY/2-103
B3X4X2_SHIDY/22-102
B3X4X3_SHIDY/23-95
B3X4X8_SHIDY/21-120
B3XE58_ECOLX/2-103
B3XIJ7_ECOLX/21-120
B3XIK2_ECOLX/23-95
B3XIK3_ECOLX/22-102
B3XMT9_LACRE/5-104
B3XMV7_LACRE/28-99
B3XPA1_LACRE/25-99
B3YIP0_SALET/2-103
B3YL76_SALET/21-102
B3YL77_SALET/23-95
B3YL82_SALET/21-120
B3YPW9_BACCE/3-102
B3YYM6_BACCE/22-94
B3YZ45_BACCE/26-101
B3Z6D6_BACCE/22-94
B3ZB74_BACCE/22-97
B3ZCJ5_BACCE/3-102
B3ZDG4_BACCE/26-101
B3ZKV4_BACCE/3-102
B3ZRI7_BACCE/22-94
B3ZSQ2_BACCE/26-101
B4A3K9_SALNE/21-120
B4A3L4_SALNE/23-95
B4A3L5_SALNE/21-102
B4A4H5_SALNE/2-103
B4AEA7_BACPU/25-98
B4AIL4_BACPU/26-101
B4ANU4_BACPU/3-102
B4AQ88_FRANO/22-95
B4AQ90_FRANO/22-93
B4AQ99_FRANO/4-105
B4ARX1_FRANO/4-103
B4BJE5_9BACI/22-94
B4BM87_9BACI/5-43
B4BPU6_9BACI/3-102
B4BRF9_9BACI/26-101
B4D1Z4_9BACT/17-115
B4D200_9BACT/25-100
B4D201_9BACT/615-688
B4D5U0_9BACT/7-108
B4E5U6_BURCJ/2-103
B4E6J6_BURCJ/25-98
B4F115_PROMH/29-101
B4F116_PROMH/21-102
B4F299_PROMH/2-103
B4RDE3_PHEZH/2-106
B4RFS4_PHEZH/25-94
B4RFS5_PHEZH/17-89
B4RLI5_NEIG2/3-105
B4RQC4_NEIG2/45-143
B4RQD1_NEIG2/7-80
B4RQD4_NEIG2/24-100
B4S6R3_PROA2/30-109
B4S6R4_PROA2/25-100
B4S9C7_PROA2/9-109
B4SG60_PELPB/19-120
B4SHE8_PELPB/36-111
B4SHE8_PELPB/562-640
B4SI36_STRM5/3-101
B4SJX1_STRM5/22-98
B4SJX2_STRM5/23-94
B4SU45_SALNS/21-102
B4SU46_SALNS/23-95
B4T3I0_SALNS/2-103
B4TFG1_SALHS/2-103
B4TJ82_SALHS/21-102
B4TJ83_SALHS/23-95
B4TT58_SALSV/2-103
B4TXH3_SALSV/21-102
B4TXH4_SALSV/23-95
B4U1Z3_STREM/18-88
B4U5K7_HYDS0/20-98
B4U5X5_HYDS0/10-81
B4UBL5_ANASK/9-109
B4UER6_ANASK/21-94
B4UER7_ANASK/30-107
B4V3C8_9ACTO/30-97
B4V3C9_9ACTO/85-162
B4VGH0_9ACTO/12-112
B4VLI2_9CYAN/11-153
B4VMB0_9CYAN/25-108
B4VYD3_9CYAN/29-104
B4W8U1_9CAUL/6-109
B4WBI5_9CAUL/29-102
B4WBI6_9CAUL/19-93
B4WBS4_9CAUL/14-114
B4WID0_9SYNE/40-118
B4WMU8_9SYNE/31-105
B4WQV9_9SYNE/11-144
B4WWL6_9GAMM/2-102
B4WWY0_9GAMM/21-98
B4WWY1_9GAMM/20-92
B4WWY6_9GAMM/18-117
B5BLB7_SALPK/21-102
B5BLB8_SALPK/23-95
B5BWN5_SALET/2-103
B5C212_SALET/21-102
B5C213_SALET/23-95
B5C218_SALET/21-120
B5C7W8_SALET/2-103
B5C8Q6_SALET/21-102
B5C8Q7_SALET/23-95
B5C8R2_SALET/21-120
B5CNN2_9FIRM/27-100
B5CNU9_9FIRM/22-96
B5CT61_9FIRM/11-111
B5CUG8_9BACE/12-87
B5CUS6_9BACE/8-113
B5CUT1_9BACE/22-97
B5CUZ1_9BACE/23-102
B5E695_STRP4/34-104
B5E720_STRP4/27-95
B5EBP6_GEOBB/22-95
B5EBP7_GEOBB/24-102
B5ELC7_ACIF5/26-96
B5ENL1_ACIF5/2-103
B5F3E3_SALA4/2-103
B5F7V9_SALA4/21-102
B5F7W0_SALA4/23-95
B5FB39_VIBFM/20-92
B5FB40_VIBFM/19-100
B5FGE4_VIBFM/1-91
B5FI67_SALDC/21-102
B5FI68_SALDC/23-95
B5FSC8_SALDC/2-103
B5GCD4_9ACTO/11-111
B5GXP1_STRCL/80-157
B5GXP3_STRCL/30-97
B5H206_STRCL/11-111
B5H671_STRPR/11-111
B5I4K7_9ACTO/34-111
B5I4K8_9ACTO/26-97
B5I693_9ACTO/29-94
B5I8T2_9ACTO/11-111
B5IIZ5_9CHRO/10-116
B5IKY5_9CHRO/1-71
B5INU8_9CHRO/24-103
B5IPT4_9CHRO/25-103
B5JAT9_9RHOB/26-107
B5JAU9_9RHOB/13-112
B5JR23_9BACT/51-126
B5JR24_9BACT/1-72
B5JWB3_9GAMM/2-103
B5JXE9_9GAMM/29-111
B5JXF0_9GAMM/23-96
B5JXF5_9GAMM/6-105
B5K871_9RHOB/26-107
B5KE99_9RHOB/19-118
B5ML33_SALET/21-120
B5ML38_SALET/23-95
B5ML39_SALET/21-102
B5MMP2_SALET/2-103
B5MV85_SALET/21-102
B5MV86_SALET/23-95
B5MV91_SALET/21-120
B5MXX0_SALET/2-103
B5N7Z2_SALET/21-102
B5N7Z3_SALET/23-95
B5N7Z8_SALET/21-120
B5N990_SALET/2-103
B5NMD6_SALET/21-102
B5NMD7_SALET/23-95
B5NME2_SALET/21-120
B5NT70_SALET/2-103
B5P5R2_SALET/21-120
B5P5R7_SALET/23-95
B5P5R8_SALET/21-102
B5P6Z5_SALET/2-103
B5PHT6_SALET/21-120
B5PHU1_SALET/23-95
B5PHU2_SALET/21-102
B5PIC2_SALET/2-103
B5PV74_SALHA/21-120
B5PV79_SALHA/23-95
B5PV80_SALHA/21-102
B5PW36_SALHA/2-103
B5Q213_SALVI/21-120
B5Q218_SALVI/23-95
B5Q219_SALVI/21-102
B5Q3S5_SALVI/2-103
B5QG79_CAMJE/4-103
B5QPP8_LACRH/25-99
B5QRE6_LACRH/5-104
B5R0U5_SALEP/2-103
B5R2L9_SALEP/21-102
B5R2M0_SALEP/23-95
B5R9H5_SALG2/2-103
B5RH59_SALG2/21-102
B5RH60_SALG2/23-95
B5RL26_BORDL/30-107
B5RLD0_BORDL/28-114
B5RR19_BORRA/30-107
B5RRC3_BORRA/28-114
B5RVG9_RALSO/7-106
B5RVH5_RALSO/29-106
B5RVH6_RALSO/31-110
B5RVP7_RALSO/2-103
B5SIA6_RALSO/2-103
B5SIG7_RALSO/7-106
B5SIS9_RALSO/29-106
B5SIT0_RALSO/31-110
B5UNP6_BACCE/3-102
B5US62_BACCE/22-94
B5UVW1_BACCE/26-101
B5V3M7_BACCE/32-106
B5V8I1_BACCE/22-94
B5V9G8_BACCE/26-101
B5VCC1_BACCE/3-102
B5VW05_SPIMA/23-105
B5W2T0_SPIMA/11-149
B5W710_SPIMA/29-104
B5WM73_9BURK/25-98
B5WM78_9BURK/7-106
B5WRS2_9BURK/2-104
B5XM62_STRPZ/25-95
B5Y1V1_KLEP3/23-95
B5Y1V2_KLEP3/22-102
B5Y2X2_KLEP3/2-103
B5Y8C3_COPPD/20-93
B5Y8P9_COPPD/7-107
B5YEL7_DICT6/26-100
B5YEL8_DICT6/25-99
B5YFT3_THEYD/6-105
B5YFT9_THEYD/23-96
B5YFU0_THEYD/20-97
B5YZC1_ECO5E/22-102
B5YZC2_ECO5E/23-95
B5Z3I8_ECO5E/2-103
B5Z6Z5_HELPG/1-86
B5ZJV2_GLUDA/25-102
B5ZWJ3_RHILW/9-108
B5ZWJ8_RHILW/25-102
B5ZWJ9_RHILW/46-118
B6AQL0_9BACT/28-113
B6AQL1_9BACT/32-103
B6AQL6_9BACT/8-107
B6AZS1_9RHOB/19-118
B6B440_9RHOB/15-96
B6B441_9RHOB/22-96
B6BB04_9RHOB/24-105
B6BB05_9RHOB/22-96
B6BB14_9RHOB/13-112
B6BNQ9_9PROT/2-101
B6BSE3_9RICK/18-93
B6BSE3_9RICK/511-583
B6BSE7_9RICK/10-108
B6BW09_9PROT/2-102
B6BWE3_9PROT/26-97
B6BWE8_9PROT/7-106
B6BZK6_9GAMM/1-91
B6C5B4_9GAMM/6-105
B6C5B9_9GAMM/27-98
B6C5C0_9GAMM/39-122
B6CM15_9ENTR/21-102
B6CM25_9ENTR/21-120
B6CM27_9ENTR/23-95
B6CM31_9ENTR/20-119
B6ELH9_ALISL/23-95
B6ELI0_ALISL/19-100
B6EPV4_ALISL/2-103
B6FQV6_9CLOT/27-100
B6FTR9_9CLOT/11-111
B6FU54_9CLOT/23-97
B6FYR7_9CLOT/22-96
B6FYU4_9CLOT/25-101
B6G0J0_9CLOT/2-102
B6GAA8_9ACTN/58-138
B6GCY3_9ACTN/17-117
B6GCZ0_9ACTN/26-106
B6HZ62_ECOSE/22-102
B6HZ63_ECOSE/23-95
B6I2E5_ECOSE/2-103
B6IRG6_RHOCS/35-109
B6IRG7_RHOCS/26-103
B6J2R0_COXB2/21-93
B6J2R1_COXB2/22-99
B6J5L0_COXB1/21-93
B6J5L1_COXB1/22-99
B6JCF3_OLICO/21-93
B6JCF4_OLICO/26-102
B6JCG0_OLICO/24-123
B6QZW7_9RHOB/26-106
B6QZW7_9RHOB/807-883
B6QZX2_9RHOB/9-108
B6VLJ3_PHOAA/9-109
B6VVE5_9BACE/13-87
B6VYG2_9BACE/8-113
B6VYG7_9BACE/22-97
B6W116_9BACE/23-102
B6W7Y3_9FIRM/13-112
B6WAE4_9FIRM/26-102
B6WQN9_9DELT/25-101
B6WQP0_9DELT/26-99
B6WQP5_9DELT/7-106
B6XCH3_9ENTR/1-91
B6XKD9_9ENTR/22-102
B6XKE0_9ENTR/26-98
B6XKE5_9ENTR/6-105
B6XUC9_9BIFI/29-101
B6XUD4_9BIFI/31-130
B6Y6E8_9RICK/26-97
B6Y7E3_9RICK/28-127
B6YQ55_AZOPC/12-85
B6YS01_AZOPC/7-112
B6YS30_AZOPC/11-86
B6ZS45_ECO57/21-120
B6ZSD2_ECO57/23-95
B6ZSD3_ECO57/22-102
B6ZUH6_ECO57/2-103
B7A802_THEAQ/18-96
B7AAS4_THEAQ/36-107
B7AAT0_THEAQ/3-99
B7AEN4_9BACE/23-107
B7ALF0_9BACE/8-113
B7ALF5_9BACE/22-97
B7AM91_9BACE/13-87
B7APZ6_9BACE/26-109
B7AUR6_9BACE/18-118
B7B5D5_9PORP/8-113
B7B5E0_9PORP/22-104
B7B5K8_9PORP/11-85
B7B5M4_9PORP/23-102
B7C8W7_9FIRM/26-100
B7CAD3_9FIRM/2-102
B7CAK7_9FIRM/14-89
B7CLQ3_BURPS/36-137
B7D0E9_BURPS/7-106
B7D0F4_BURPS/25-98
B7DM10_9BACL/3-75
B7DPS2_9BACL/26-99
B7DRP6_9BACL/22-97
B7DU10_9BACL/6-105
B7GGI6_ANOFW/22-94
B7GJ31_ANOFW/26-101
B7GQ74_BIFLS/28-99
B7GVN5_ACIB3/36-108
B7H325_ACIB3/2-103
B7H6Q0_BACC4/22-94
B7HJS1_BACC4/26-101
B7HM35_BACC7/22-94
B7HQ10_BACC7/32-106
B7HRY5_BACC7/26-101
B7HSA9_BACC7/22-97
B7IAW7_ACIB5/36-108
B7IBJ7_ACIB5/2-103
B7IGZ4_THEAB/24-95
B7IHN6_THEAB/2-100
B7IU26_BACC2/26-101
B7IUS4_BACC2/22-94
B7J0R2_BORBZ/10-115
B7J1D3_BORBZ/27-104
B7J1N2_BORBZ/27-112
B7J3V6_ACIF2/26-96
B7J5U2_ACIF2/2-103
B7JK02_BACC0/22-94
B7JLE2_BACC0/26-101
B7JLN1_BACC0/26-100
B7JPV2_BACC0/22-97
B7K2J2_CYAP8/29-105
B7K357_CYAP8/26-104
B7K4Q8_CYAP8/8-143
B7KEX4_CYAP7/29-105
B7KLL9_CYAP7/25-103
B7KU73_METC4/26-112
B7KU74_METC4/26-101
B7LCU3_ECO55/2-103
B7LFV5_ECO55/22-102
B7LFV6_ECO55/23-95
B7LMQ2_ESCF3/2-103
B7LWE8_ESCF3/22-102
B7LWE9_ESCF3/23-95
B7M128_ECO8A/22-102
B7M129_ECO8A/23-95
B7M9J3_ECO8A/2-103
B7MAK8_ECO45/22-102
B7MAK9_ECO45/23-95
B7MLP1_ECO45/2-103
B7MNU4_ECO81/22-102
B7MNU5_ECO81/23-95
B7MSW8_ECO81/2-103
B7N7V8_ECOLU/22-102
B7N7V9_ECOLU/23-95
B7NGG6_ECOLU/2-103
B7NHJ1_ECO7I/22-102
B7NHJ2_ECO7I/23-95
B7NUE6_ECO7I/2-103
B7QW04_9RHOB/13-112
B7QW11_9RHOB/22-96
B7QW12_9RHOB/23-104
B7RPB4_9RHOB/22-103
B7RPB5_9RHOB/22-99
B7RPC2_9RHOB/13-112
B7RSN3_9GAMM/21-98
B7RSN4_9GAMM/24-96
B7RSP0_9GAMM/18-117
B7S079_9GAMM/4-104
B7UID5_ECO27/22-102
B7UID6_ECO27/23-95
B7UQP3_ECO27/2-103
B7UZJ4_PSEA8/24-97
B7UZJ5_PSEA8/17-94
B7V7T8_PSEA8/2-103
B7VIZ8_VIBSL/26-107
B7VIZ9_VIBSL/27-99
B7VKW6_VIBSL/2-103
B7WTF6_COMTE/24-97
B7WTF7_COMTE/27-100
B7WTG2_COMTE/7-106
B7WU66_COMTE/17-125
B7XSM3_BORGA/27-104
B7XSX7_BORGA/27-111
B7XTR5_BORGA/10-115
B7XVD2_BORGA/27-111
B7XVI2_BORGA/10-115
B7XW22_BORGA/27-104
B8CM51_SHEPW/18-98
B8CNK7_SHEPW/23-95
B8CTD5_SHEPW/2-107
B8CWJ1_HALOH/22-97
B8CWJ2_HALOH/25-99
B8CWJ7_HALOH/6-105
B8D077_HALOH/11-85
B8D7C3_BUCAT/21-102
B8D918_BUCA5/23-95
B8D919_BUCA5/21-102
B8DGA5_LISMH/38-113
B8DH91_LISMH/22-94
B8DP78_DESVM/8-107
B8DP83_DESVM/19-102
B8DST8_BIFA0/39-138
B8DSU3_BIFA0/29-102
B8E329_DICTD/26-100
B8E330_DICTD/25-100
B8E693_SHEB2/19-103
B8E694_SHEB2/23-95
B8E7Z2_SHEB2/2-106
B8ETL7_METSB/20-95
B8ETL8_METSB/47-122
B8F3B1_HAEPS/19-103
B8F3B2_HAEPS/24-96
B8F650_HAEPS/5-106
B8FBS2_DESAA/28-110
B8FBS3_DESAA/29-103
B8FF87_DESAA/14-115
B8FPP4_DESHD/24-98
B8FT60_DESHD/22-103
B8FT61_DESHD/29-101
B8FWX9_DESHD/1-90
B8G3Y9_CHLAD/23-97
B8G5X6_CHLAD/30-132
B8G6V3_CHLAD/24-101
B8GLH0_THISH/3-104
B8GMM4_THISH/30-108
B8GMM5_THISH/23-93
B8GMN0_THISH/14-113
B8H098_CAUCN/24-95
B8H099_CAUCN/18-92
B8HGW5_ARTCA/51-131
B8HGW6_ARTCA/24-100
B8HGX1_ARTCA/20-119
B8HQ44_CYAP4/41-113
B8HUW1_CYAP4/29-105
B8I062_CLOCE/15-114
B8I6G9_CLOCE/22-96
B8I6H0_CLOCE/25-99
B8IMW8_METNO/35-118
B8IMW9_METNO/22-98
B8IZT6_DESDA/18-94
B8IZT7_DESDA/25-98
B8J5K8_ANAD2/9-109
B8J8E3_ANAD2/21-94
B8J8E4_ANAD2/30-107
B8K970_VIBPA/2-103
B8KDY6_VIBPA/24-123
B8KDZ1_VIBPA/23-95
B8KDZ2_VIBPA/26-107
B8KJ32_9GAMM/3-102
B8KJ37_9GAMM/24-96
B8KJ38_9GAMM/27-102
B8KMY8_9GAMM/1-90
B8KR50_9GAMM/6-105
B8KR55_9GAMM/26-98
B8KR56_9GAMM/22-95
B8KRX6_9GAMM/1-91
B8L0R9_9GAMM/17-116
B8L0S3_9GAMM/23-94
B8L0S4_9GAMM/18-94
B8L3S1_9GAMM/3-101
B8NSN4_ASPFN/27-128
B8ZM65_STRPJ/27-95
B8ZQP5_MYCLB/46-125
B8ZQP6_MYCLB/30-121
B9AAJ2_BORBU/27-104
B9AAP2_BORBU/10-115
B9AB12_BORBU/27-112
B9B9D5_9BURK/2-103
B9B9I6_9BURK/7-106
B9B9J1_9BURK/25-98
B9BXM4_9BURK/2-103
B9BXS8_9BURK/7-106
B9BXT3_9BURK/25-98
B9CJH3_9BURK/2-103
B9CJP9_9BURK/25-98
B9CJQ4_9BURK/7-106
B9CKU7_9ACTN/11-112
B9CKV2_9ACTN/27-108
B9CQH5_STACP/22-95
B9CSX7_STACP/3-102
B9CTZ2_STACP/25-101
B9CW25_9PAST/24-96
B9CW27_9PAST/19-107
B9D3B1_WOLRE/74-173
B9DMH0_STACT/25-101
B9DQ99_STACT/22-96
B9DTQ8_STRU0/5-105
B9DUR8_STRU0/25-95
B9E0V8_CLOK1/22-96
B9E0V9_CLOK1/37-114
B9E8C9_MACCJ/27-102
B9EAS7_MACCJ/22-94
B9GKG9_POPTR/267-344
B9IVZ1_BACCQ/22-94
B9IYW1_BACCQ/23-97
B9J0N1_BACCQ/26-101
B9JH50_AGRRK/9-108
B9JH55_AGRRK/25-102
B9JH56_AGRRK/26-99
B9JY58_AGRVS/25-102
B9JY59_AGRVS/26-98
B9K6P2_THENN/24-96
B9K6P3_THENN/8-77
B9KD40_CAMLR/3-102
B9KHE7_ANAMF/20-119
B9KIY1_ANAMF/36-110
B9KNJ1_RHOSK/24-105
B9KNJ2_RHOSK/23-99
B9KZT6_THERP/22-98
B9L277_THERP/26-101
B9L281_THERP/15-114
B9L9F6_NAUPA/2-101
B9LF03_CHLSY/23-97
B9LJ98_CHLSY/25-101
B9LKJ0_CHLSY/1-88
B9LKJ7_CHLSY/30-132
B9M167_GEOSF/22-95
B9M168_GEOSF/22-100
B9MFN5_ACIET/2-111
B9MFR6_ACIET/36-109
B9MFR7_ACIET/22-97
B9MQ96_ANATD/23-100
B9MQ97_ANATD/24-97
B9NN94_9RHOB/22-103
B9NN95_9RHOB/22-98
B9NNA4_9RHOB/13-111
B9NZ81_PROMA/10-117
B9P0G1_PROMA/25-104
B9P104_PROMA/27-103
B9PEG4_POPTR/7-106
B9R1F7_9RHOB/7-106
B9R1G1_9RHOB/26-102
B9R1G2_9RHOB/11-91
B9RCC8_RICCO/266-343
B9T905_RICCO/385-462
B9WU25_STRSU/26-94
B9WWX8_STRSU/4-104
B9X2X2_BORBU/10-115
B9X411_BORBU/27-104
B9X4U5_BORBU/27-112
B9X5X0_BORBU/27-112
B9X6U6_BORBU/27-104
B9X6Y0_BORBU/10-115
B9X7K2_9SPIO/10-115
B9XIH1_9BACT/25-101
B9XX34_HELPY/16-115
B9XZ52_HELPY/16-115
B9YB20_9FIRM/14-89
B9YB90_9FIRM/1-101
B9Z1G8_9NEIS/2-103
B9Z5P3_9NEIS/22-100
B9Z5P4_9NEIS/21-94
B9Z5P9_9NEIS/7-106
C0ADU4_9BACT/2-94
C0AI92_BORBU/27-104
C0AJ62_BORBU/27-112
C0AJI7_BORBU/10-115
C0AJQ1_BORBU/27-104
C0AL10_BORBU/27-112
C0ALW9_BORBU/10-115
C0AM63_9SPIO/10-115
C0AMV9_9SPIO/27-112
C0APB3_9SPIO/27-104
C0APT7_9SPIO/27-104
C0APT9_9SPIO/27-111
C0AWF7_9ENTR/21-120
C0AWG4_9ENTR/29-101
C0AWG5_9ENTR/448-528
C0B0I7_9ENTR/2-103
C0B861_9FIRM/27-100
C0B868_9FIRM/22-122
C0BD25_9FIRM/25-105
C0BG43_9BACT/18-91
C0BG62_9BACT/3-105
C0BG81_9BACT/23-98
C0BG86_9BACT/8-112
C0BKN5_9BACT/23-98
C0BKQ3_9BACT/12-85
C0BM80_9BACT/2-48
C0BS95_9BIFI/31-130
C0BSA0_9BIFI/29-101
C0BZS7_9CLOT/22-96
C0C588_9CLOT/11-111
C0C5V8_9CLOT/27-100
C0CNX0_9FIRM/22-96
C0CS92_9FIRM/11-111
C0CSA7_9FIRM/27-100
C0CZ14_9CLOT/12-114
C0D991_9CLOT/22-101
C0D992_9CLOT/25-118
C0DSE4_EIKCO/3-105
C0DTB9_EIKCO/28-126
C0DTD1_EIKCO/27-104
C0DTD2_EIKCO/26-101
C0E4M8_9CORY/27-103
C0E4M9_9CORY/27-116
C0E4N4_9CORY/8-112
C0EBB4_9CLOT/14-113
C0EHB1_9CLOT/42-114
C0EHB2_9CLOT/20-91
C0EK59_NEIFL/17-119
C0EQE4_NEIFL/24-100
C0EQE5_NEIFL/23-96
C0ER54_NEIFL/8-106
C0EY59_9FIRM/22-96
C0EYI9_9FIRM/17-117
C0F068_9FIRM/48-124
C0FAF1_9RICK/28-127
C0FTS0_9FIRM/27-100
C0FXP5_9FIRM/23-119
C0FYF6_9FIRM/11-111
C0FZD1_9FIRM/22-99
C0G763_9RHIZ/9-108
C0G768_9RHIZ/31-108
C0G769_9RHIZ/32-107
C0GCV1_9FIRM/7-106
C0GFU1_9FIRM/23-99
C0GFU2_9FIRM/23-96
C0M954_STRE4/25-95
C0MCV6_STRS7/25-95
C0N4C8_9GAMM/2-103
C0N694_9GAMM/30-112
C0N695_9GAMM/24-96
C0N6A0_9GAMM/14-113
C0Q5I1_SALPC/1-78
C0Q5I2_SALPC/23-95
C0Q6I7_SALPC/2-103
C0Q8N8_DESAH/29-101
C0Q8N9_DESAH/28-105
C0QCS0_DESAH/14-115
C0QSJ7_PERMH/19-104
C0QU93_PERMH/23-94
C0QZ37_BRAHW/27-110
C0QZE2_BRAHW/34-107
C0R4Y7_WOLWR/25-97
C0RE74_BRUMB/31-108
C0RE75_BRUMB/21-96
C0SWB4_BORBU/10-115
C0SX33_BORBU/27-112
C0SXI7_BORBU/27-104
C0SZQ6_BORBU/27-112
C0T0H0_BORBU/10-115
C0T0P4_BORBU/27-104
C0VKH3_9GAMM/2-103
C0VM45_9GAMM/23-122
C0VN44_9GAMM/36-108
C0VV33_9CORY/29-122
C0VV38_9CORY/1-102
C0VZA8_9ACTO/24-97
C0VZB3_9ACTO/4-102
C0W096_9ACTO/27-97
C0W7F6_9ACTO/45-124
C0W7F7_9ACTO/37-121
C0W7G2_9ACTO/16-115
C0WE50_9FIRM/25-99
C0WE54_9FIRM/9-108
C0WK92_9CORY/23-99
C0WK93_9CORY/27-127
C0WK98_9CORY/11-115
C0WQM7_LACBU/27-102
C0WU67_LACBU/6-105
C0WVS6_LACFE/39-117
C0WWE2_LACFE/25-100
C0X029_LACFE/5-104
C0X6V2_ENTFA/19-118
C0X988_ENTFA/42-116
C0XFU2_LACHI/27-102
C0XMD9_LACHI/6-105
C0XS01_9CORY/42-118
C0XS02_9CORY/28-101
C0XS08_9CORY/8-112
C0Y6T0_BURPS/36-137
C0YEI8_BURPS/7-106
C0YEJ3_BURPS/25-98
C0YWA6_LACRE/5-104
C0YXR8_LACRE/25-99
C0YZL5_LACRE/28-99
C0ZB70_BREBN/25-103
C0ZGA9_BREBN/22-94
C1A0X9_RHOE4/28-117
C1A0Y0_RHOE4/51-134
C1A8A5_GEMAT/26-103
C1A8A6_GEMAT/44-119
C1A8B1_GEMAT/42-138
C1AQ73_MYCBT/31-121
C1AQ74_MYCBT/61-139
C1AU59_RHOOB/29-118
C1AU60_RHOOB/39-118
C1AUM7_RHOOB/34-105
C1C8Q9_STRP7/27-95
C1CFP1_STRZJ/27-95
C1CLM8_STRZP/34-104
C1CM09_STRZP/27-95
C1CST5_STRZT/27-95
C1CW41_DEIDV/29-127
C1CX15_DEIDV/21-94
C1CZD6_DEIDV/21-95
C1D4F3_LARHH/2-104
C1D5M1_LARHH/22-94
C1D5M2_LARHH/23-99
C1DML8_AZOVD/2-103
C1DQ94_AZOVD/17-94
C1DQ95_AZOVD/24-97
C1DUK9_SULAA/21-130
C1DWQ8_SULAA/8-107
C1DXU5_SULAA/22-92
C1EFY3_MICSR/3-78
C1EPS8_BACC3/22-94
C1ESF2_BACC3/32-106
C1EU91_BACC3/26-101
C1F462_ACIC5/24-103
C1F463_ACIC5/21-100
C1F6D1_ACIC5/6-104
C1FME9_CLOBJ/21-98
C1FMF0_CLOBJ/25-103
C1HPP6_9ESCH/22-102
C1HPP7_9ESCH/23-95
C1HPQ2_9ESCH/21-120
C1HR24_9ESCH/2-103
C1HXM6_NEIGO/3-105
C1HZ36_NEIGO/45-143
C1HZ43_NEIGO/34-107
C1HZ45_NEIGO/24-100
C1I640_9CLOT/22-97
C1I641_9CLOT/23-101
C1IAV3_9CLOT/12-111
C1KWZ1_LISMC/22-94
C1L1C5_LISMC/25-100
C1MBX4_9ENTR/2-103
C1MCJ6_9ENTR/22-102
C1MCJ7_9ENTR/23-95
C1MCK2_9ENTR/21-120
C1MKU9_MICPC/37-175
C1MWV5_MICPC/114-189
C1NBD2_9ESCH/2-103
C1NC29_9ESCH/22-102
C1NC30_9ESCH/23-95
C1NC35_9ESCH/21-120
C1P701_BACCO/21-93
C1P9F0_BACCO/27-102
C1P9M3_BACCO/3-102
C2BDJ3_9FIRM/13-112
C2BGX4_9FIRM/23-96
C2BHB6_9FIRM/34-110
C2C671_VIBCH/2-103
C2CA79_VIBCH/30-111
C2CA80_VIBCH/23-95
C2CAE8_VIBCH/44-143
C2CFJ2_9FIRM/13-112
C2CHQ6_9FIRM/26-102
C2CK66_9FIRM/29-103
C2CNH9_CORST/23-99
C2CNI0_CORST/27-121
C2CNI5_CORST/9-113
C2D1N7_LACBR/27-102
C2D580_LACBR/6-105
C2DBW1_ENTFA/19-118
C2DF95_ENTFA/42-116
C2DMZ2_ECOLX/21-120
C2DMZ7_ECOLX/23-95
C2DMZ8_ECOLX/22-102
C2DSV2_ECOLX/2-103
C2E393_LACJO/23-97
C2E528_LACJO/7-108
C2EEH8_9LACO/6-105
C2EHR4_9LACO/28-99
C2EI19_9LACO/24-99
C2EL22_9LACO/7-108
C2EQR9_9LACO/23-97
C2ERI8_9LACO/25-100
C2EUC9_9LACO/38-115
C2EW06_9LACO/5-104
C2F9Q5_LACPA/25-99
C2FEV4_LACPA/5-104
C2FYY5_9SPHI/23-98
C2FYZ1_9SPHI/8-110
C2G1A7_9SPHI/15-85
C2G497_9SPHI/24-102
C2GKK6_9CORY/29-122
C2GKL1_9CORY/1-102
C2GM87_LACRE/28-99
C2GMU9_LACRE/5-104
C2GQ28_LACRE/25-99
C2GY78_BIFLI/27-99
C2GY83_BIFLI/27-126
C2H1F7_ENTFA/42-116
C2H474_ENTFA/19-118
C2H7N9_ENTFC/36-106
C2H9C1_ENTFC/21-95
C2HBI3_ENTFC/7-106
C2HM72_LACAC/23-97
C2HR01_LACAC/7-108
C2HW08_VIBCH/44-143
C2HW13_VIBCH/23-95
C2HW14_VIBCH/30-111
C2HX24_VIBCH/2-103
C2I531_VIBCH/44-143
C2I536_VIBCH/23-95
C2I537_VIBCH/30-111
C2I654_VIBCH/2-103
C2IDQ5_VIBCH/2-103
C2IJE3_VIBCH/44-143
C2IJE8_VIBCH/23-95
C2IJE9_VIBCH/30-111
C2IQF2_VIBCH/2-103
C2IRX2_VIBCH/44-143
C2IRX7_VIBCH/23-95
C2IRX8_VIBCH/30-111
C2J7N5_VIBCH/30-111
C2JF70_VIBCH/2-103
C2JFJ9_VIBCH/30-111
C2JFK0_VIBCH/23-95
C2JFK5_VIBCH/44-143
C2JPQ9_ENTFA/42-116
C2JRE0_ENTFA/19-118
C2JVC0_LACRH/26-100
C2JY38_LACRH/6-105
C2KE39_9LACO/7-108
C2KEP1_9LACO/23-97
C2KKR3_LEUMC/4-105
C2KLH3_LEUMC/22-95
C2KPH5_9ACTO/39-116
C2KPH6_9ACTO/23-106
C2KPI1_9ACTO/1-88
C2KVD4_9FIRM/22-103
C2KVD5_9FIRM/11-89
C2L0P1_9FIRM/11-111
C2LIL2_PROMI/21-120
C2LIL7_PROMI/29-101
C2LIL8_PROMI/21-102
C2LKG7_PROMI/2-103
C2LPW4_STRSL/4-104
C2LQ71_STRSL/34-104
C2LRM1_STRSL/25-96
C2LW06_STAHO/22-95
C2LXJ0_STAHO/25-101
C2M0C8_STAHO/5-104
C2M4F6_CAPGI/22-97
C2M4M0_CAPGI/8-81
C2M6X5_CAPGI/3-107
C2M9A1_9PORP/33-109
C2MBB3_9PORP/3-108
C2MBR3_9PORP/31-111
C2ME32_9PORP/16-97
C2MF74_BACCE/26-101
C2MK79_BACCE/32-106
C2ML62_BACCE/29-104
C2MPP4_BACCE/22-94
C2MRZ8_BACCE/3-102
C2MV96_BACCE/22-97
C2N5A0_BACCE/22-94
C2NAY6_BACCE/3-102
C2NC24_BACCE/26-101
C2NH24_BACCE/32-106
C2NLN6_BACCE/22-94
C2NP43_BACCE/3-102
C2NTA1_BACCE/26-101
C2P2Q7_BACCE/22-94
C2P513_BACCE/3-102
C2P9E6_BACCE/26-101
C2PEI2_BACCE/23-97
C2PFG3_BACCE/29-104
C2PJ78_BACCE/22-94
C2PLI4_BACCE/3-102
C2PQ96_BACCE/26-101
C2PZW4_BACCE/22-94
C2Q215_BACCE/3-102
C2Q6G1_BACCE/26-101
C2QG48_BACCE/22-94
C2QID8_BACCE/3-102
C2QME0_BACCE/26-101
C2QX86_BACCE/22-94
C2QZI1_BACCE/3-102
C2R1R2_BACCE/29-104
C2R2I7_BACCE/26-101
C2RCA6_BACCE/22-94
C2REF0_BACCE/3-102
C2RHI0_BACCE/36-111
C2RS68_BACCE/22-94
C2RUC0_BACCE/3-102
C2RXZ9_BACCE/26-101
C2S354_BACCE/32-106
C2S418_BACCE/29-104
C2S7W9_BACCE/22-94
C2S9T5_BACCE/3-102
C2SEH9_BACCE/26-101
C2SJF5_BACCE/32-106
C2SP02_BACCE/22-94
C2SRE5_BACCE/3-102
C2SVC4_BACCE/26-101
C2T519_BACCE/22-94
C2T786_BACCE/3-102
C2TAR2_BACCE/26-101
C2TFX3_BACCE/23-97
C2TKN5_BACCE/22-94
C2TM99_BACCE/3-102
C2TRS3_BACCE/26-101
C2U1M8_BACCE/22-94
C2U3S8_BACCE/3-102
C2U8D2_BACCE/26-101
C2UI30_BACCE/22-94
C2UK86_BACCE/3-102
C2UPX9_BACCE/26-101
C2UZF2_BACCE/22-94
C2V1I7_BACCE/3-102
C2V6A2_BACCE/26-101
C2VFY4_BACCE/22-94
C2VI56_BACCE/3-102
C2VN30_BACCE/26-101
C2VT37_BACCE/32-106
C2VU80_BACCE/36-111
C2VXX9_BACCE/22-94
C2W073_BACCE/3-102
C2WB49_BACCE/22-94
C2WD75_BACCE/3-102
C2WGZ2_BACCE/26-101
C2WRU0_BACCE/22-94
C2WTZ9_BACCE/3-102
C2WY47_BACCE/26-101
C2X1X4_BACCE/22-94
C2X3D4_BACCE/3-102
C2X690_BACCE/26-101
C2XFS3_BACCE/22-94
C2XHY6_BACCE/3-102
C2XNH0_BACCE/26-101
C2XY27_BACCE/22-94
C2Y0F2_BACCE/3-102
C2Y515_BACCE/26-101
C2YEG3_BACCE/22-94
C2YGN7_BACCE/3-102
C2YL36_BACCE/26-101
C2YR41_BACCE/32-106
C2YS35_BACCE/29-104
C2YVJ8_BACCE/22-94
C2YXR4_BACCE/3-102
C2Z283_BACCE/26-101
C2ZBV7_BACCE/22-94
C2ZDZ8_BACCE/3-102
C2ZIW3_BACCE/26-101
C2ZTD8_BACCE/22-94
C2ZVK0_BACCE/3-102
C3A0F1_BACMY/26-101
C3A9V6_BACMY/22-94
C3AC13_BACMY/3-102
C3AGK8_BACMY/29-104
C3APL9_BACMY/22-94
C3ART4_BACMY/3-102
C3AYE4_BACMY/26-101
C3B703_BACMY/22-94
C3B964_BACMY/3-102
C3BEV8_9BACI/26-101
C3BP18_9BACI/22-94
C3BR58_9BACI/3-102
C3BWQ6_BACTU/26-101
C3C1R0_BACTU/32-106
C3C2V9_BACTU/29-104
C3C6N8_BACTU/22-94
C3C954_BACTU/3-102
C3CD27_BACTU/22-97
C3CI74_BACTU/32-106
C3CMW7_BACTU/22-94
C3CQC4_BACTU/3-102
C3CW25_BACTU/26-101
C3D126_BACTU/32-106
C3D5W4_BACTU/22-94
C3D8B6_BACTU/3-102
C3DE56_BACTS/26-101
C3DNX3_BACTS/13-85
C3DRG6_BACTS/3-102
C3DXY5_BACTU/26-101
C3E7G8_BACTU/22-94
C3E9R3_BACTU/3-102
C3EF52_BACTK/26-101
C3EPM5_BACTK/22-94
C3ERW4_BACTK/3-102
C3EW31_BACTU/26-101
C3F107_BACTU/32-106
C3F626_BACTU/22-94
C3F8C1_BACTU/3-102
C3FEK5_BACTB/22-97
C3FJK5_BACTB/32-106
C3FP96_BACTB/22-94
C3FRQ1_BACTB/3-102
C3FXG4_BACTU/26-101
C3G2D8_BACTU/32-106
C3G3F3_BACTU/22-97
C3G780_BACTU/22-94
C3G9C2_BACTU/3-102
C3GDA9_BACTU/26-101
C3GI99_BACTU/32-106
C3GN18_BACTU/22-94
C3GQ81_BACTU/3-102
C3GVJ0_BACTU/26-101
C3H5B2_BACTU/22-94
C3H7H4_BACTU/3-102
C3HCS9_BACTU/26-101
C3HH58_BACTU/32-106
C3HIY1_BACTU/29-104
C3HMS6_BACTU/22-94
C3HQ01_BACTU/3-102
C3HUQ4_BACTU/26-101
C3I535_BACTU/13-85
C3I7F2_BACTU/3-102
C3IDU9_BACTU/22-97
C3ING0_BACTU/13-85
C3IQE4_BACTU/3-102
C3J8N2_9PORP/33-107
C3JAN1_9PORP/42-123
C3JBD3_9PORP/9-114
C3JBX9_9PORP/23-103
C3JJ47_RHOER/10-114
C3JJ52_RHOER/28-116
C3JJ53_RHOER/51-134
C3K2P1_PSEFS/2-103
C3KCS5_PSEFS/17-94
C3KCS6_PSEFS/24-97
C3KV93_CLOB6/21-98
C3KV94_CLOB6/25-103
C3L6F7_BACAC/22-94
C3LHQ0_BACAC/22-97
C3LK75_BACAC/26-101
C3LKC3_BACAC/26-100
C3LQU5_VIBCM/44-143
C3LQV0_VIBCM/23-95
C3LQV1_VIBCM/43-124
C3LRK5_VIBCM/2-103
C3MEN3_RHISN/26-102
C3MEN4_RHISN/26-100
C3NV65_VIBCJ/2-103
C3NVJ3_VIBCJ/30-111
C3NVJ4_VIBCJ/23-95
C3NVJ9_VIBCJ/44-143
C3P684_BACAA/22-94
C3PAT2_BACAA/26-101
C3PHG0_CORA7/27-126
C3PHG1_CORA7/8-84
C3PP36_RICAE/22-94
C3PP37_RICAE/13-86
C3Q3X4_9BACE/8-113
C3Q3X9_9BACE/22-97
C3Q4E0_9BACE/23-102
C3Q669_9BACE/13-87
C3Q8Y4_9BACE/22-97
C3Q8Y9_9BACE/8-113
C3QEL8_9BACE/13-87
C3QHV3_9BACE/7-108
C3QVD2_9BACE/22-97
C3QVD7_9BACE/8-113
C3QXF5_9BACE/13-87
C3R2V0_9BACE/1-98
C3RCG1_9BACE/22-97
C3RCG6_9BACE/15-120
C3RDU4_9BACE/23-102
C3RF12_9BACE/13-87
C3RIK1_9FIRM/15-89
C3RJR7_9FIRM/22-95
C3RK85_9FIRM/4-77
C3RL08_9FIRM/1-101
C3SFB2_ECOLX/2-103
C3TQM2_ECOLX/21-120
C3TQP7_ECOLX/23-95
C3TQQ2_ECOLX/22-102
C3TQQ5_ECOLX/22-102
C3WF82_FUSMR/21-95
C3WFS2_FUSMR/19-87
C3WFS6_FUSMR/10-110
C3WHM3_9FUSO/20-94
C3WJF1_9FUSO/198-266
C3WJF5_9FUSO/3-102
C3WPF9_9FUSO/20-94
C3WQD2_9FUSO/11-110
C3WQD6_9FUSO/202-270
C3WXN1_9FUSO/20-94
C3WZ95_9FUSO/202-270
C3WZ99_9FUSO/11-110
C3X592_OXAFO/2-103
C3X5H1_OXAFO/7-106
C3X5H6_OXAFO/23-95
C3X5H7_OXAFO/23-99
C3XBG7_OXAFO/2-103
C3XBP5_OXAFO/7-106
C3XBQ0_OXAFO/22-95
C3XBQ1_OXAFO/22-98
C3XGC9_9HELI/7-106
C3XMK2_9HELI/7-106
C4AP45_BURMA/2-103
C4APA0_BURMA/7-106
C4APA5_BURMA/25-98
C4EYC9_HAEIF/18-99
C4EYD0_HAEIF/24-97
C4EYD5_HAEIF/20-119
C4F1A4_HAEIF/3-104
C4F546_HAEIF/20-119
C4F551_HAEIF/24-97
C4F552_HAEIF/18-99
C4F7B3_HAEIF/3-104
C4F7X7_9ACTN/25-106
C4F7Y2_9ACTN/17-117
C4FE37_9BIFI/33-103
C4FE42_9BIFI/38-137
C4FI70_9AQUI/22-93
C4FK69_9AQUI/8-107
C4FK70_9AQUI/21-99
C4FPU7_9FIRM/23-96
C4FPU8_9FIRM/24-97
C4FPV2_9FIRM/7-103
C4FTP9_9FIRM/23-99
C4FTU5_9FIRM/6-105
C4FVL8_9FIRM/26-102
C4G281_ABIDE/12-112
C4G3I0_ABIDE/24-105
C4G5X1_ABIDE/27-75
C4G6D3_ABIDE/37-112
C4GA02_9FIRM/36-107
C4GCQ6_9FIRM/46-119
C4GDS6_9FIRM/11-111
C4GG47_9NEIS/7-106
C4GJI2_9NEIS/23-95
C4GJI5_9NEIS/23-100
C4GLW0_9NEIS/3-105
C4H2T5_YERPE/21-120
C4H2U0_YERPE/28-100
C4H2U1_YERPE/22-102
C4HAC3_YERPE/2-103
C4HD92_YERPE/2-103
C4HJI2_YERPE/22-102
C4HJI3_YERPE/28-100
C4HJI8_YERPE/21-120
C4I047_YERPE/2-103
C4IL38_CLOBU/22-97
C4IL39_CLOBU/24-102
C4IML1_CLOBU/12-112
C4ISB2_BRUAB/9-108
C4ISB7_BRUAB/31-108
C4ISB8_BRUAB/32-107
C4K1S3_RICPU/13-86
C4K1S4_RICPU/22-94
C4K740_HAMD5/23-95
C4K741_HAMD5/29-111
C4KCS2_THASP/7-106
C4KCS7_THASP/23-100
C4KCS8_THASP/16-93
C4KCT9_THASP/2-103
C4KVC6_BURPS/36-137
C4KVW2_BURPS/7-106
C4KVW7_BURPS/25-98
C4KZA1_EXISA/22-93
C4L5U2_EXISA/22-96
C4L6J8_EXISA/28-100
C4LA20_TOLAT/22-97
C4LA21_TOLAT/26-99
C4LAF9_TOLAT/2-103
C4LI45_CORK4/24-98
C4LI46_CORK4/29-114
C4LI51_CORK4/40-143
C4PMC2_CHLTZ/22-95
C4PNR7_CHLTZ/24-98
C4PNS3_CHLTZ/6-105
C4PQE3_CHLTJ/24-98
C4PQE9_CHLTJ/6-105
C4PQU1_CHLTJ/22-95
C4RLH7_9ACTO/22-121
C4RLI1_9ACTO/28-97
C4RPJ6_9ACTO/17-114
C4RZ45_YERBE/2-103
C4S210_YERBE/21-120
C4S214_YERBE/20-92
C4S215_YERBE/1-78
C4SDH6_YERMO/2-103
C4SDV6_YERMO/21-120
C4SDW0_YERMO/20-92
C4SDW1_YERMO/1-78
C4SJ06_YERFR/1-78
C4SJ07_YERFR/10-82
C4SJ11_YERFR/21-120
C4SLF6_YERFR/2-103
C4SW94_YERIN/1-78
C4SW95_YERIN/1-69
C4SW99_YERIN/21-120
C4T1G3_YERIN/2-102
C4TS05_YERKR/1-78
C4TS06_YERKR/1-69
C4TS10_YERKR/25-124
C4TSJ6_YERKR/2-103
C4U5H5_YERAL/2-102
C4UCM9_YERAL/1-78
C4UCN0_YERAL/1-69
C4UCN4_YERAL/25-124
C4UI05_YERRU/17-97
C4UI06_YERRU/1-73
C4UI09_YERRU/6-105
C4UNK4_YERRU/2-103
C4URP3_YERRO/2-103
C4UY91_YERRO/1-78
C4UY92_YERRO/20-92
C4UY96_YERRO/37-136
C4V3X9_9FIRM/13-113
C4V3Y3_9FIRM/27-108
C4V3Y4_9FIRM/24-99
C4VKC6_9LACO/30-102
C4VKL3_9LACO/23-97
C4VNZ2_9LACO/7-106
C4VSI2_9LACO/23-97
C4VT47_9LACO/7-108
C4W948_STAWA/22-95
C4WBN6_STAWA/25-101
C4WDB9_STAWA/3-102
C4WF66_9RHIZ/9-108
C4WF71_9RHIZ/26-103
C4WF72_9RHIZ/23-98
C4WRH2_RAPSA/364-438
C4X1F7_KLEPN/2-103
C4X3M4_KLEPN/22-102
C4X3M5_KLEPN/23-95
C4X3N0_KLEPN/21-120
C4XK73_DESMR/25-100
C4XK74_DESMR/24-97
C4YUJ9_9RICK/22-94
C4YUK1_9RICK/13-86
C4YV41_9RICK/15-114
C4Z4D5_EUBE2/27-100
C4Z517_EUBE2/30-105
C4Z901_EUBR3/27-101
C4ZI28_EUBR3/32-105
C4ZQ07_ECOBW/22-102
C4ZQ08_ECOBW/23-95
C4ZRA7_ECOBW/2-103
C5AAD3_BURGB/26-98
C5AAD8_BURGB/7-106
C5AAW4_BURGB/2-103
C5ATZ1_METEA/26-110
C5ATZ2_METEA/26-101
C5AWP1_METEA/9-108
C5B9F1_EDWI9/1-76
C5B9F2_EDWI9/23-95
C5B9F7_EDWI9/25-124
C5BF94_EDWI9/2-103
C5BNL7_TERTT/18-118
C5BP38_TERTT/20-93
C5BP39_TERTT/32-111
C5BW58_BEUC1/3-102
C5BW63_BEUC1/26-100
C5BW64_BEUC1/37-103
C5CA29_MICLC/20-120
C5CA34_MICLC/27-103
C5CA35_MICLC/54-134
C5CDQ8_KOSOT/2-101
C5CDR3_KOSOT/19-88
C5CDR4_KOSOT/26-97
C5CEI7_KOSOT/24-98
C5CEI8_KOSOT/25-97
C5CNE9_VARPS/20-108
C5CNF0_VARPS/24-97
C5CNI1_VARPS/2-111
C5D4C7_GEOSW/31-106
C5D8L9_GEOSW/22-94
C5EBV1_BIFLI/24-96
C5EBV2_BIFLI/20-119
C5EJ15_9FIRM/27-120
C5EJ16_9FIRM/22-110
C5EL61_9FIRM/29-131
C5EZD5_9HELI/8-107
C5F429_LACPA/5-104
C5F6M9_LACPA/25-99
C5G211_9LACO/30-102
C5G3U1_9LACO/23-97
C5JAP1_9BACT/2-102
C5N2Q4_STAA3/25-101
C5N497_STAA3/22-96
C5N6G3_STAA3/10-109
C5N7N4_BURMA/2-103
C5N7T7_BURMA/7-106
C5N7U2_BURMA/25-98
C5NVW7_9BACL/3-101
C5NX95_9BACL/22-98
C5NZ00_9BACL/24-97
C5PY18_STAAU/22-96
C5PZD0_STAAU/25-101
C5Q3C2_STAAU/10-109
C5Q7U8_STAEP/22-96
C5QLA9_STAEP/25-101
C5QQV9_STAEP/22-95
C5QTB6_STAEP/3-102
C5QTM2_STAEP/25-101
C5QW10_STAEP/22-96
C5QXY3_STAEP/3-102
C5RAP2_WEIPA/23-97
C5RBK6_WEIPA/9-110
C5RZF4_9PAST/4-105
C5RZX7_9PAST/24-96
C5RZX9_9PAST/19-103
C5S586_9PAST/20-119
C5T635_ACIDE/29-102
C5T6U4_ACIDE/7-106
C5THE8_ZYMMO/10-109
C5THF3_ZYMMO/23-93
C5THF4_ZYMMO/597-670
C5TJK4_NEIFL/17-119
C5TNI2_NEIFL/24-100
C5TNI6_NEIFL/7-80
C5TNK2_NEIFL/8-106
C5URY1_CLOBO/22-97
C5URY2_CLOBO/24-102
C5UUM2_CLOBO/12-111
C5VPI4_CLOBO/12-111
C5VT27_CLOBO/25-103
C5VT28_CLOBO/22-96
C5VXK9_STRSE/26-94
C5VZI0_STRSE/4-104
C5W334_ECOBB/22-102
C5W335_ECOBB/23-95
C5W340_ECOBB/21-120
C5W5S8_ECOBB/2-103
C5WEU0_STRDG/4-104
C5WHU2_STRDG/25-95
C5ZCY3_BURPS/36-137
C5ZD31_BURPS/7-106
C5ZD37_BURPS/25-98
C5ZVI1_9HELI/8-107
C6A8V5_BIFLB/27-126
C6A8W0_BIFLB/29-102
C6AEJ7_BARGA/9-108
C6AEK2_BARGA/25-102
C6AEK3_BARGA/20-95
C6AJG3_BIFAS/27-126
C6AJG8_BIFAS/29-102
C6AKG5_AGGAN/19-98
C6AKG6_AGGAN/24-96
C6AKT3_AGGAN/20-119
C6APJ7_AGGAN/5-106
C6ART8_RHILS/9-108
C6ARU3_RHILS/25-102
C6ARU4_RHILS/26-98
C6BDV2_RALP1/2-103
C6BEI2_RALP1/7-106
C6BEI7_RALP1/28-105
C6BEI8_RALP1/31-110
C6BYH0_DESAD/25-99
C6BYH1_DESAD/22-93
C6C8Y1_DICDC/2-103
C6C9K3_DICDC/22-102
C6C9K4_DICDC/23-95
C6C9K9_DICDC/21-120
C6CJ01_DICZE/2-103
C6CJW9_DICZE/22-102
C6CJX0_DICZE/23-95
C6CJX5_DICZE/21-120
C6D558_PAESJ/13-90
C6D559_PAESJ/22-94
C6D868_PAESJ/6-105
C6DEU7_PECCP/23-95
C6DEU8_PECCP/22-102
C6DFJ1_PECCP/2-103
C6DPQ0_MYCTK/61-139
C6DPQ1_MYCTK/31-121
C6DPQ6_MYCTK/12-116
C6DZK1_GEOSM/22-95
C6DZK2_GEOSM/22-100
C6EAW4_ECOBD/21-120
C6EAW9_ECOBD/23-95
C6EAX0_ECOBD/22-102
C6ECB6_ECOBD/2-103
C6GPQ6_STRSX/26-94
C6GPS0_STRSX/4-104
C6GW54_STRS4/4-104
C6GX05_STRS4/26-94
C6HX54_9BACT/31-113
C6HX55_9BACT/31-101
C6HX60_9BACT/8-108
C6I211_9BACE/14-87
C6I2G7_9BACE/22-97
C6I2H2_9BACE/8-113
C6I5J0_9BACE/40-129
C6II93_9BACE/22-97
C6II98_9BACE/8-113
C6IKK6_9BACE/23-127
C6IPQ7_9BACE/13-87
C6J219_9BACL/8-107
C6J3A2_9BACL/22-95
C6J3A3_9BACL/26-99
C6JBT6_9FIRM/27-100
C6JEK3_9FIRM/28-102
C6JFD3_9FIRM/19-119
C6JI01_FUSVA/4-103
C6JI05_FUSVA/42-110
C6JMB5_FUSVA/21-95
C6L9I3_9FIRM/11-111
C6LGY1_9FIRM/59-133
C6LJN7_9FIRM/27-100
C6M383_NEISI/17-119
C6M3M5_NEISI/8-106
C6M9K4_NEISI/24-100
C6M9K8_NEISI/23-96
C6MYC7_9GAMM/19-92
C6MYD1_9GAMM/6-105
C6N0B1_9GAMM/2-103
C6N1Q2_9GAMM/19-98
C6NSU0_9GAMM/21-98
C6NSU1_9GAMM/26-96
C6NSU6_9GAMM/7-106
C6NX46_9GAMM/2-103
C6PQC5_9CLOT/12-112
C6Q0P8_9CLOT/25-103
C6Q0P9_9CLOT/22-96
C6R231_9MICC/62-139
C6R232_9MICC/28-104
C6R238_9MICC/26-125
C6RAW8_9CORY/11-115
C6RAX3_9CORY/27-121
C6RAX4_9CORY/23-99
C6RFQ1_9PROT/59-158
C6RPW5_ACIRA/24-123
C6RQF4_ACIRA/36-108
C6RRU0_ACIRA/2-103
C6S2J6_VIBCH/26-107
C6S2J7_VIBCH/23-95
C6S711_NEIML/3-105
C6S8N7_NEIML/45-143
C6S8P4_NEIML/23-96
C6S8P6_NEIML/24-100
C6SBV7_NEIME/3-105
C6SEL6_NEIME/8-106
C6SEM6_NEIME/23-96
C6SEM8_NEIME/24-100
C6SGM2_NEIME/3-105
C6SKX3_NEIME/13-66
C6SKY2_NEIME/23-96
C6SKY4_NEIME/24-100
C6SNX6_STRMN/13-113
C6SRR0_STRMN/25-96
C6TYF0_BURPS/36-137
C6TYY4_BURPS/7-106
C6TYY9_BURPS/25-98
C6UL11_ECOBR/2-103
C6UM48_ECOBR/22-102
C6UM49_ECOBR/23-95
C6UM54_ECOBR/21-120
C6UP35_ECO5T/2-103
C6UVS1_ECO5T/22-102
C6UVS2_ECO5T/23-95
C6UVS7_ECO5T/21-120
C6VKU1_LACPJ/25-100
C6VN30_LACPJ/24-96
C6VPJ4_LACPJ/6-105
C6VTS9_DYAFD/11-117
C6VTW0_DYAFD/26-101
C6VZZ3_DYAFD/3-104
C6W318_DYAFD/16-87
C6W7J4_DYAFD/14-99
C6WDD8_ACTMD/7-110
C6WDE6_ACTMD/28-117
C6WDE7_ACTMD/57-134
C6WTP6_METML/2-102
C6WYI6_METML/7-106
C6WYJ1_METML/21-93
C6WYJ2_METML/10-87
C6X385_FLAB3/10-110
C6X390_FLAB3/24-99
C6X3J1_FLAB3/10-114
C6X3J4_FLAB3/23-99
C6X3P0_FLAB3/17-89
C6X983_METSD/13-90
C6X984_METSD/21-93
C6X989_METSD/7-106
C6XB49_METSD/2-102
C6XGR6_LIBAP/9-108
C6XGS1_LIBAP/26-101
C6XGS2_LIBAP/29-110
C6XME7_HIRBI/14-87
C6XME8_HIRBI/24-94
C6XMF3_HIRBI/11-110
C6XTZ7_PEDHD/2-104
C6XXQ0_PEDHD/15-86
C6Y2M0_PEDHD/27-104
C6Y476_PEDHD/8-114
C6Y481_PEDHD/22-97
C6YG55_VIBCH/44-143
C6YG60_VIBCH/23-95
C6YG61_VIBCH/40-121
C6YKK3_VIBCH/2-103
C6YN38_FRATT/4-103
C6YNG3_FRATT/22-95
C6YNG5_FRATT/22-93
C6YNH9_FRATT/4-105
C6YTH5_9GAMM/4-103
C6YWZ1_9GAMM/22-93
C6YWZ4_9GAMM/22-106
C6YXE9_9GAMM/4-105
C6YZ20_9BACE/22-97
C6YZ25_9BACE/15-120
C6Z3M8_9BACE/13-87
C6Z6J8_9BACE/23-102
C7BQ21_PHOAA/22-102
C7BQ22_PHOAA/29-101
C7BQ27_PHOAA/22-121
C7BZR8_HELPB/16-115
C7C8Y4_METED/26-110
C7C8Y5_METED/26-101
C7C9Z9_METED/9-108
C7CQJ9_ENTFA/25-99
C7CW57_ENTFA/8-107
C7CY18_ENTFA/25-99
C7D2P5_ENTFA/8-107
C7D8P1_9RHOB/14-113
C7D8P8_9RHOB/23-96
C7D8P9_9RHOB/22-102
C7G8C2_9FIRM/11-111
C7G8P7_9FIRM/27-100
C7GD70_9FIRM/22-99
C7GGL5_9FIRM/22-118
C7GZI6_9FIRM/31-114
C7GZW1_9FIRM/25-95
C7H0V7_9FIRM/9-109
C7H2X4_9FIRM/22-96
C7H2Y0_9FIRM/24-98
C7H436_9FIRM/33-132
C7HBN1_CLOTM/14-113
C7HBV1_CLOTM/25-99
C7HBV2_CLOTM/22-96
C7HU59_9FIRM/13-112
C7HVE4_9FIRM/26-102
C7HVZ6_9FIRM/22-96
C7IS00_THEET/10-109
C7IVI8_THEET/21-95
C7IVI9_THEET/25-103
C7JCJ0_ACEP3/22-98
C7JCJ1_ACEP3/25-98
C7JCJ6_ACEP3/10-109
C7JPP5_ACEPA/22-98
C7JPP6_ACEPA/25-98
C7JPQ1_ACEPA/10-109
C7JYW0_ACEPA/22-98
C7JYW1_ACEPA/25-98
C7JYW6_ACEPA/10-109
C7K955_ACEPA/22-98
C7K956_ACEPA/25-98
C7K961_ACEPA/10-109
C7KAU7_ACEPA/22-98
C7KAU8_ACEPA/25-98
C7KAV3_ACEPA/10-109
C7KK63_ACEPA/22-98
C7KK64_ACEPA/25-98
C7KK69_ACEPA/10-109
C7KUH4_ACEPA/22-98
C7KUH5_ACEPA/25-98
C7KUI0_ACEPA/10-109
C7L4A2_ACEPA/22-98
C7L4A3_ACEPA/25-98
C7L4A8_ACEPA/10-109
C7LD23_BRUMC/9-108
C7LD28_BRUMC/31-108
C7LD29_BRUMC/21-96
C7LST2_DESBD/7-106
C7LST7_DESBD/23-95
C7LST8_DESBD/17-91
C7LZL7_ACIFD/12-111
C7LZM2_ACIFD/50-124
C7M182_ACIFD/23-95
C7M3L1_CAPOD/8-113
C7M765_CAPOD/22-97
C7M8E2_CAPOD/12-84
C7MBF1_BRAFD/39-116
C7MBF2_BRAFD/30-102
C7MBF7_BRAFD/38-138
C7MP04_CRYCD/7-109
C7MP09_CRYCD/26-107
C7MP10_CRYCD/23-99
C7MV92_SACVD/14-117
C7MV97_SACVD/26-117
C7MV98_SACVD/50-129
C7N0M0_SLAHD/16-93
C7N4U3_SLAHD/11-92
C7N4U8_SLAHD/7-107
C7ND77_LEPBD/20-99
C7NDF9_LEPBD/20-92
C7NDG4_LEPBD/7-108
C7NIN3_KYTSD/36-135
C7NIN8_KYTSD/28-95
C7NJ15_KYTSD/47-136
C7PDA4_CHIPD/24-98
C7PDB0_CHIPD/23-101
C7PGA0_CHIPD/3-104
C7PRD6_CHIPD/23-98
C7PRE1_CHIPD/8-108
C7QBK1_CATAD/40-117
C7QBK2_CATAD/36-116
C7QDM9_CATAD/29-95
C7QGT7_CATAD/18-117
C7QM62_CYAP0/8-143
C7QMR4_CYAP0/29-105
C7QU02_CYAP0/26-104
C7R3I9_JONDD/29-112
C7R3J0_JONDD/67-138
C7R3J5_JONDD/13-112
C7R9D1_KANKD/2-102
C7R9L3_KANKD/34-138
C7R9L4_KANKD/24-95
C7R9L9_KANKD/23-122
C7REB4_ANAPD/23-97
C7RG72_ANAPD/26-102
C7RHP0_ANAPD/13-112
C7RLM5_ACCPU/7-106
C7RLN0_ACCPU/20-97
C7RLN1_ACCPU/28-108
C7RP92_ACCPU/2-103
C7T797_LACRG/25-99
C7TDH0_LACRG/5-104
C7TK53_LACRL/5-104
C7TME9_LACRL/25-99
C7U540_ENTFA/25-99
C7UA72_ENTFA/8-107
C7UEA4_ENTFA/25-99
C7UIE6_ENTFA/8-107
C7UL91_ENTFA/25-99
C7UNM6_ENTFA/8-107
C7US54_ENTFA/25-99
C7UW29_ENTFA/8-107
C7V1R2_ENTFA/25-99
C7V6I9_ENTFA/8-107
C7V9C7_ENTFA/25-99
C7VDK5_ENTFA/8-107
C7VLG3_ENTFA/25-99
C7VMH2_ENTFA/8-107
C7VRQ1_ENTFA/25-99
C7VUX1_ENTFA/8-107
C7VZF8_ENTFA/25-99
C7W1T0_ENTFA/8-107
C7W5K7_ENTFA/25-99
C7WB38_ENTFA/8-107
C7WFW4_ENTFA/25-99
C7WLE8_ENTFA/8-107
C7WPW1_ENTFA/8-107
C7WU08_ENTFA/25-99
C7WWB9_ENTFA/25-99
C7X0Z2_ENTFA/8-107
C7X515_9PORP/10-85
C7X533_9PORP/23-102
C7XDB4_9PORP/8-113
C7XDB9_9PORP/22-97
C7XHL0_9LACO/7-108
C7XL31_9LACO/23-97
C7XPH0_9FUSO/20-94
C7XQH3_9FUSO/11-110
C7XQH7_9FUSO/198-266
C7XTI3_9LACO/6-105
C7XTT5_9LACO/24-96
C7XXD0_9LACO/25-99
C7XY82_9LACO/7-106
C7Y107_9LACO/30-102
C7Y1F4_9LACO/23-97
C7Y460_9LACO/23-97
C7Y6K6_9LACO/7-108
C7YAE6_ENTFA/8-107
C7YEJ5_ENTFA/25-99
C7ZVN3_STAAU/22-95
C7ZXW4_STAAU/3-102
C7ZYX3_STAAU/25-101
C8A4Z1_STAAU/3-102
C8A5D1_STAAU/22-95
C8A6G0_STAAU/25-101
C8AAN8_STAAU/22-95
C8ACW7_STAAU/3-102
C8ADU8_STAAU/25-101
C8AJ50_STAAU/3-102
C8AJJ2_STAAU/22-95
C8ALI5_STAAU/25-101
C8AQQ4_STAAU/22-95
C8ASY3_STAAU/3-102
C8ATY8_STAAU/25-101
C8JRK2_LISMO/22-94
C8JTM5_LISMO/38-113
C8JUP2_LISMO/3-102
C8K0D1_LISMO/3-102
C8K0V8_LISMO/15-90
C8K5Y3_LISMO/22-94
C8K991_LISMO/3-102
C8KA96_LISMO/38-113
C8KBX7_LISMO/22-94
C8KKW8_STAAU/3-102
C8KMV1_STAAU/25-101
C8KSJ6_STAAU/3-102
C8KT95_STAAU/25-101
C8KYM9_9PAST/20-119
C8KZP1_9PAST/4-105
C8L0I5_STAAU/25-101
C8L2R1_STAAU/3-102
C8L558_STAAU/22-96
C8LC96_STAAU/22-96
C8LCV7_STAAU/3-102
C8LFF1_STAAU/25-101
C8LHB5_STAAU/3-102
C8LLX2_STAAU/22-96
C8LMJ2_STAAU/25-101
C8LQK0_STAAU/25-101
C8LRC0_STAAU/3-102
C8LU28_STAAU/22-96
C8LW97_STAAU/25-101
C8LWR8_STAAU/22-96
C8M0D5_STAAU/3-102
C8M5B9_STAAU/25-101
C8M699_STAAU/22-96
C8M868_STAAU/3-102
C8MC30_STAAU/25-101
C8MDS6_STAAU/22-95
C8MFJ9_STAAU/3-102
C8ML10_STAAU/3-102
C8MPF2_STAAU/22-96
C8MPW2_STAAU/25-101
C8MR81_STAAU/22-96
C8MRI9_STAAU/25-101
C8MX28_STAAU/3-102
C8N0L2_STAAU/25-101
C8N1E4_STAAU/3-102
C8N4M0_STAAU/22-96
C8ND39_9GAMM/31-102
C8ND45_9GAMM/20-119
C8NFI5_9LACT/23-98
C8NFN0_9LACT/6-105
C8NGD9_9LACT/26-100
C8NQ11_COREF/20-124
C8NQ16_COREF/28-118
C8NQ17_COREF/25-105
C8P4K0_9LACO/49-123
C8P542_9LACO/28-99
C8P9C5_9LACO/5-100
C8PBM9_9LACO/23-97
C8PCV1_9LACO/7-107
C8PFR1_9PROT/3-102
C8PMQ1_9SPIO/40-115
C8PQD0_9SPIO/14-116
C8PT62_9SPIO/26-112
C8PUM6_9GAMM/31-101
C8PXV8_9GAMM/41-140
C8PZ36_9GAMM/2-103
C8RRD4_CORJE/12-116
C8RRG9_CORJE/29-132
C8RRH0_CORJE/23-99
C8S467_9RHOB/22-103
C8S468_9RHOB/23-97
C8S476_9RHOB/13-112
C8SLR1_9RHIZ/21-96
C8SLR2_9RHIZ/25-102
C8SLR7_9RHIZ/9-108
C8TBD4_KLEPR/21-120
C8TBD9_KLEPR/23-95
C8TBE0_KLEPR/1-78
C8TCN9_KLEPR/2-103
C8TGL6_ECO26/22-102
C8TGL7_ECO26/23-95
C8TGM2_ECO26/21-120
C8TP53_ECO26/2-103
C8U0J8_ECO10/2-103
C8U1F7_ECO10/22-102
C8U1F8_ECO10/23-95
C8U1G3_ECO10/21-120
C8UGV6_ECO1A/22-102
C8UGV7_ECO1A/23-95
C8UGW2_ECO1A/21-120
C8UM83_ECO1A/2-103
C8UV27_LACRG/6-105
C8UX59_LACRG/26-100
C8W468_DESAS/22-96
C8W469_DESAS/25-100
C8W474_DESAS/7-106
C8W855_ATOPD/30-106
C8W9X4_ATOPD/28-108
C8W9X9_ATOPD/30-131
C8WBC0_ZYMMN/10-109
C8WBC5_ZYMMN/23-93
C8WBC6_ZYMMN/25-98
C8WJ16_EGGLE/8-108
C8WJ21_EGGLE/27-107
C8WJ22_EGGLE/23-99
C8WRE7_ALIAD/17-93
C8WW30_ALIAD/22-97
C8WX25_ALIAD/26-99
C8WXM0_ALIAD/6-105
C8X0T6_DESRD/22-96
C8X0T7_DESRD/24-99
C8X0U2_DESRD/7-106
C8XGY5_NAKMY/18-121
C8XGZ0_NAKMY/25-102
C8XGZ1_NAKMY/21-101
C8ZYG2_ENTGA/7-106
C9A2J2_ENTGA/41-112
C9A2W1_ENTGA/21-95
C9A7Y5_ENTCA/7-106
C9AB65_ENTCA/21-95
C9AE76_ENTFC/7-106
C9AHJ1_ENTFC/21-95
C9AKQ7_ENTFC/44-114
C9AMU1_ENTFC/7-106
C9AR07_ENTFC/21-95
C9ATI0_ENTFC/44-114
C9AW26_ENTCA/7-106
C9AZ53_ENTCA/21-95
C9B565_ENTFC/7-106
C9B8V8_ENTFC/21-95
C9BAL2_ENTFC/44-114
C9BB88_ENTFC/7-106
C9BEZ6_ENTFC/21-95
C9BI64_ENTFC/44-114
C9BKK1_ENTFC/21-95
C9BPJ7_ENTFC/7-106
C9BQQ0_ENTFC/44-114
C9BV71_ENTFC/21-95
C9BY99_ENTFC/7-106
C9BYQ9_ENTFC/44-114
C9C0K1_ENTFC/7-106
C9C4C1_ENTFC/21-95
C9C6M7_ENTFC/44-114
C9C9Z2_ENTFC/7-106
C9CAY2_ENTFC/21-95
C9CFT4_ENTFC/44-114
C9CH68_ENTCA/7-106
C9CMH8_ENTCA/21-95
C9CW13_9RHOB/22-96
C9CW14_9RHOB/23-104
C9D2I9_9RHOB/13-112
C9KQQ2_9FIRM/36-111
C9KQQ3_9FIRM/24-102
C9KQQ7_9FIRM/13-113
C9KUZ7_9BACE/23-130
C9KZH4_9BACE/12-87
C9L0M6_9BACE/8-113
C9L0N1_9BACE/22-97
C9L5G1_RUMHA/27-104
C9L6W0_RUMHA/30-104
C9L9N4_RUMHA/26-126
C9LEZ6_9BACT/24-104
C9LFC4_9BACT/6-111
C9LJW7_9BACT/23-99
C9LKS7_9BACT/14-85
C9LL49_9FIRM/23-97
C9LL50_9FIRM/26-102
C9LL54_9FIRM/9-108
C9LSA2_9FIRM/25-100
C9LSA2_9FIRM/524-601
C9LSA6_9FIRM/7-106
C9M204_LACHE/23-97
C9M4G3_LACHE/7-108
C9M964_9BACT/1-97
C9M969_9BACT/34-110
C9M970_9BACT/30-101
C9MAV2_HAEIF/20-119
C9MAV7_HAEIF/24-97
C9MAV8_HAEIF/18-99
C9MEY6_HAEIF/3-104
C9MGG8_HAEIF/18-99
C9MGG9_HAEIF/24-97
C9MGH4_HAEIF/20-119
C9MJH3_HAEIF/3-104
C9MNI8_9BACT/22-97
C9MNJ3_9BACT/8-113
C9MSK0_9BACT/23-103
C9MTG4_9BACT/15-87
C9N0D9_9FUSO/20-99
C9N1W9_9FUSO/7-108
C9N1X4_9FUSO/20-92
C9NND1_9VIBR/2-103
C9NNS8_9VIBR/24-123
C9NNT3_9VIBR/23-95
C9NNT4_9VIBR/26-107
C9NTC0_9VIBR/17-88
C9P285_VIBME/15-116
C9P2D7_VIBME/24-123
C9P2E2_VIBME/23-95
C9P2E3_VIBME/26-107
C9P9F0_VIBFU/23-95
C9P9F1_VIBFU/26-107
C9PK91_VIBFU/2-103
C9PMX0_9PAST/19-99
C9PMX1_9PAST/24-97
C9PMX6_9PAST/26-125
C9PN26_9PAST/5-106
C9PX31_9BACT/22-97
C9PX36_9BACT/8-113
C9PXI6_9BACT/15-87
C9PYF2_9BACT/23-103
C9Q5I8_9VIBR/2-103
C9Q6K2_9VIBR/23-95
C9Q6K3_9VIBR/26-107
C9QMT6_VIBOR/24-123
C9QMU1_VIBOR/23-95
C9QMU2_VIBOR/26-107
C9QN68_VIBOR/2-103
C9QS63_ECOD1/21-120
C9QS68_ECOD1/23-95
C9QS69_ECOD1/22-102
C9QTJ6_ECOD1/2-103
C9R2Z2_AGGAD/17-98
C9R2Z3_AGGAD/24-96
C9R2Z8_AGGAD/20-119
C9R631_AGGAD/5-106
C9R8M9_AMMDK/9-109
C9R8N4_AMMDK/26-102
C9R8N5_AMMDK/22-95
C9RM15_FIBSS/11-110
C9RM18_FIBSS/31-103
C9RM19_FIBSS/11-83
C9RQE9_FIBSS/4-113
C9RVH6_GEOSY/26-101
C9RZI9_GEOSY/22-94
C9S1K0_GEOSY/3-102
C9T7E3_9RHIZ/9-108
C9T7E8_9RHIZ/31-108
C9T7E9_9RHIZ/23-98
C9TG46_9RHIZ/9-108
C9TG51_9RHIZ/31-108
C9TG52_9RHIZ/23-98
C9TQQ4_9RHIZ/9-108
C9TQQ9_9RHIZ/31-108
C9TQR0_9RHIZ/23-98
C9TXE9_9RHIZ/9-108
C9TXF4_9RHIZ/31-108
C9TXF5_9RHIZ/23-98
C9U4P7_BRUAB/9-108
C9U4Q2_BRUAB/31-108
C9U4Q3_BRUAB/23-98
C9UDQ1_BRUAB/9-108
C9UDQ6_BRUAB/31-108
C9UDQ7_BRUAB/23-98
C9UN83_BRUAB/9-108
C9UN88_BRUAB/31-108
C9UN89_BRUAB/23-98
C9UZ83_BRUAB/9-108
C9UZ88_BRUAB/31-108
C9UZ89_BRUAB/23-98
C9VBK9_BRUNE/9-108
C9VBL4_BRUNE/31-108
C9VBL5_BRUNE/23-98
C9VLT9_9RHIZ/9-108
C9VLU4_9RHIZ/31-108
C9VLU5_9RHIZ/23-98
C9VU94_BRUAB/9-108
C9VU99_BRUAB/31-108
C9VUA0_BRUAB/23-98
C9WZG6_NEIM8/3-105
C9X3B4_NEIM8/24-100
C9X3B6_NEIM8/23-96
C9X3C3_NEIM8/8-106
C9X6B6_SALTD/21-102
C9X6B7_SALTD/23-95
C9X6C2_SALTD/21-120
C9XE25_SALTD/2-103
C9XN25_CLODC/25-102
C9XN34_CLODC/22-95
C9XSC2_CLODC/2-102
C9XVP2_CROTZ/28-108
C9XVP3_CROTZ/23-95
C9XVP8_CROTZ/21-120
C9Y114_CROTZ/2-103
C9Y7G9_9BURK/26-103
C9Y7H4_9BURK/7-79
C9Y7J9_9BURK/2-111
C9YPM9_CLODR/25-102
C9YPN8_CLODR/22-95
C9YRY7_CLODR/2-102
C9YUS1_STRSW/11-111
C9YVC2_STRSW/83-160
C9YVC3_STRSW/30-97
D0AD89_ENTFC/21-95
D0ADH8_ENTFC/44-114
D0AFG0_ENTFC/7-106
D0AKB7_ENTFC/21-95
D0APV4_ENTFC/7-106
D0AS38_ENTFC/44-114
D0B0J6_BRUAB/9-108
D0B0K1_BRUAB/31-108
D0B0K2_BRUAB/32-107
D0B8J1_BRUME/32-107
D0B8J2_BRUME/31-108
D0B8J7_BRUME/9-108
D0BF98_BRUSU/21-96
D0BF99_BRUSU/31-108
D0BFA4_BRUSU/9-108
D0BJA0_9LACT/6-105
D0BLC2_9LACT/23-98
D0BMT9_9LACT/26-100
D0BPV0_9FUSO/20-94
D0BSK5_9FUSO/11-110
D0BSK9_9FUSO/198-266
D0BZ55_9GAMM/24-123
D0C0Y6_9GAMM/36-108
D0C3W4_9GAMM/2-103
D0CCM9_ACIBA/36-108
D0CFK6_ACIBA/24-123
D0CFY8_ACIBA/2-103
D0CHG3_9SYNE/21-99
D0CIE3_9SYNE/26-101
D0CMH6_9SYNE/10-117
D0CTS3_9RHOB/13-112
D0CW41_9RHOB/22-96
D0CW42_9RHOB/22-103
D0D5J1_9RHOB/23-122
D0D5J9_9RHOB/22-95
D0D5K0_9RHOB/21-102
D0DIS8_9LACO/23-97
D0DK48_9LACO/7-108
D0DNN5_9LACO/23-97
D0DPG8_9LACO/30-102
D0DQM2_9LACO/7-106
D0DSA1_LACFE/39-117
D0DV05_LACFE/5-104
D0DVP9_LACFE/25-100
D0DXM6_9LACO/7-106
D0DYR7_9LACO/23-97
D0E020_9LACO/30-102
D0FNW7_ERWPY/2-103
D0FPH2_ERWPY/17-97
D0FPH3_ERWPY/23-95
D0FPH8_ERWPY/21-120
D0GE76_BRUME/32-107
D0GE77_BRUME/31-108
D0GE82_BRUME/9-108
D0GII6_9FUSO/22-94
D0GIJ1_9FUSO/7-108
D0GJP0_9FUSO/20-99
D0GQF1_VIBMI/2-103
D0GQT0_VIBMI/26-107
D0GQT1_VIBMI/23-95
D0H2T7_VIBCH/2-103
D0H547_VIBCH/23-95
D0H548_VIBCH/26-107
D0HHC2_VIBMI/23-95
D0HHC3_VIBMI/26-107
D0HMD3_VIBCH/2-103
D0HSK9_VIBCH/23-95
D0HSL0_VIBCH/26-107
D0HUU5_VIBCH/1-40
D0HWE7_VIBCH/23-95
D0HWE8_VIBCH/26-107
D0I4X2_VIBHO/24-123
D0I4X7_VIBHO/23-95
D0I4X8_VIBHO/21-102
D0I8I8_VIBHO/2-103
D0IDU6_9VIBR/2-103
D0IM25_9VIBR/23-95
D0IM26_9VIBR/26-107
D0ISK8_HELP1/16-115
D0J7A6_COMT2/2-111
D0J7C7_COMT2/7-106
D0J7D2_COMT2/27-100
D0J7D3_COMT2/24-92
D0J958_BLASP/25-99
D0J963_BLASP/8-112
D0J9W8_BLASP/13-86
D0JAE4_BLASB/3-75
D0JB56_BLASB/8-112
D0JB61_BLASB/26-100
D0JEQ5_YERPD/22-102
D0JEQ6_YERPD/28-100
D0JER1_YERPD/37-136
D0JIR0_YERPD/2-103
D0JP73_YERP1/22-102
D0JP75_YERP1/28-100
D0JP80_YERP1/30-129
D0JS24_YERP1/2-103
D0JZP3_HELP5/16-115
D0K3T5_STAAD/22-96
D0K5Y1_STAAD/3-102
D0K6X1_STAAD/25-101
D0KAI8_PECWW/2-103
D0KMG3_PECWW/21-120
D0KMG8_PECWW/23-95
D0KMG9_PECWW/22-102
D0KXF0_HALNC/3-98
D0KXY0_HALNC/24-97
D0KXY5_HALNC/27-126
D0LAT1_GORB4/16-120
D0LAT6_GORB4/54-136
D0LDC2_GORB4/19-92
D0LFT9_HALO1/8-107
D0LJX7_HALO1/2-100
D0LZ30_HALO1/25-101
D0LZ30_HALO1/521-600
D0M802_VIBSE/24-123
D0MGK8_RHOM4/18-118
D0MGL3_RHOM4/36-114
D0MGU1_RHOM4/28-129
D0PE26_BRUSU/9-108
D0PE31_BRUSU/31-108
D0PE32_BRUSU/23-98
D0PLD5_BRUSU/9-108
D0PLE0_BRUSU/31-108
D0PLE1_BRUSU/23-98
D0R2M0_LACJF/23-97
D0R5E7_LACJF/7-108
D0RIT1_9RHIZ/31-108
D0RIT2_9RHIZ/32-107
D0RJX5_9RHIZ/9-108
D0RN08_9RICK/13-89
D0RN12_9RICK/10-110
D0RT93_9STRE/4-104
D0RVS3_9STRE/26-95
D0S4F9_ACICA/36-108
D0S4V8_ACICA/24-123
D0S7W3_ACICA/2-103
D0SEU5_ACIJO/36-108
D0SFM8_ACIJO/24-123
D0SGL1_ACIJO/2-103
D0SNG9_ACIJU/36-108
D0SNT5_ACIJU/23-122
D0SRG7_ACIJU/2-103
D0SXT3_ACILW/36-108
D0SYF5_ACILW/24-123
D0SZQ7_ACILW/2-103
D0T7J7_ACIRA/36-108
D0T7T7_ACIRA/24-123
D0T845_ACIRA/2-103
D0TE11_9BACE/23-102
D0TE29_9BACE/10-85
D0TI61_9BACE/8-113
D0TI66_9BACE/22-97
D0TM31_9BACE/13-87
D0TMP0_9BACE/22-97
D0TMP5_9BACE/8-113
D0TUT0_9BACE/23-124
D0W1F9_NEICI/3-105
D0W3F5_NEICI/8-106
D0W3G7_NEICI/23-96
D0W3G9_NEICI/24-100
D0W7A1_NEILA/3-105
D0WAV6_NEILA/24-100
D0WAV8_NEILA/23-96
D0WCX2_NEILA/8-106
D0WF32_9ACTN/9-109
D0WF37_9ACTN/26-107
D0WHC4_9ACTN/33-110
D0WQV8_9ACTO/13-111
D0WQW1_9ACTO/29-107
D0WQW2_9ACTO/38-118
D0WT53_VIBAL/2-103
D0X0C4_VIBAL/24-123
D0X0C9_VIBAL/23-95
D0X0D0_VIBAL/24-105
D0X7D2_VIBHA/24-105
D0X7D3_VIBHA/23-95
D0X7D8_VIBHA/24-123
D0X992_VIBHA/2-103
D0YVE8_9ACTO/39-116
D0YVE9_9ACTO/26-109
D0YVF4_9ACTO/22-120
D0YW90_LISDA/23-95
D0YW99_LISDA/10-109
D0Z0C8_LISDA/2-103
D0ZAS0_EDWTE/2-103
D0ZCJ8_EDWTE/1-76
D0ZCJ9_EDWTE/23-95
D0ZCK4_EDWTE/25-124
D0ZJV7_SALT1/21-102
D0ZJV8_SALT1/23-95
D0ZJW3_SALT1/21-120
D0ZT69_SALT1/2-103
D0ZZC9_CHLPP/6-105
D0ZZD5_CHLPP/25-100
D1A0S3_CHLPP/22-95
D1A7U5_THECD/18-117
D1A7V0_THECD/28-99
D1A7V1_THECD/32-109
D1AJY4_SEBTE/24-93
D1AJY9_SEBTE/7-108
D1AM00_SEBTE/20-96
D1ASP6_ANACI/26-99
D1AT59_ANACI/12-111
D1AUB5_ANACI/23-97
D1AWA4_STRM9/22-97
D1AWA9_STRM9/4-103
D1AZR2_SULD5/4-103
D1B9Z7_THEAS/29-102
D1B9Z8_THEAS/28-105
D1BA03_THEAS/14-115
D1BIL7_SANKS/16-115
D1BIM2_SANKS/28-96
D1BIM3_SANKS/37-125
D1BN36_VEIPT/7-103
D1BN40_VEIPT/24-97
D1BN41_VEIPT/23-94
D1C0C1_XYLCX/38-115
D1C0C2_XYLCX/28-96
D1C0C7_XYLCX/15-120
D1C342_SPHTD/25-100
D1C5A4_SPHTD/17-116
D1C5A8_SPHTD/24-101
D1CCJ6_THET1/2-100
D1CCK4_THET1/25-101
D1CG12_THET1/28-102
D1CW84_9RHIZ/31-108
D1CW85_9RHIZ/23-98
D1CZ16_9RHIZ/9-108
D1D5Q6_NEIGO/3-105
D1D7C5_NEIGO/45-143
D1D7D2_NEIGO/34-107
D1D7D4_NEIGO/24-100
D1D9K2_NEIGO/23-100
D1D9K4_NEIGO/34-107
D1D9L1_NEIGO/45-143
D1DCZ6_NEIGO/3-105
D1DFV0_NEIGO/24-100
D1DFV2_NEIGO/34-107
D1DFV9_NEIGO/45-143
D1DJ36_NEIGO/3-105
D1DNY3_NEIGO/3-105
D1DR58_NEIGO/45-143
D1DR65_NEIGO/34-107
D1DR67_NEIGO/24-100
D1DVV5_NEIGO/3-105
D1DXT9_NEIGO/45-143
D1DXU7_NEIGO/34-107
D1DXU9_NEIGO/24-100
D1E2K8_NEIGO/3-105
D1E4H3_NEIGO/45-143
D1E4I0_NEIGO/34-107
D1E4I2_NEIGO/24-100
D1E8W8_NEIGO/3-105
D1EAD6_NEIGO/24-100
D1EAD8_NEIGO/34-107
D1EAE5_NEIGO/45-143
D1EFC6_NEIGO/3-105
D1EGJ6_NEIGO/45-143
D1EGK3_NEIGO/34-107
D1EGK5_NEIGO/24-100
D1EN77_9RHIZ/9-108
D1EN82_9RHIZ/31-108
D1EN83_9RHIZ/23-98
D1EWL6_BRUME/9-108
D1EWM1_BRUME/31-108
D1EWM2_BRUME/23-98
D1F9U5_BRUME/9-108
D1F9V0_BRUME/31-108
D1F9V1_BRUME/23-98
D1FJ07_9RHIZ/9-108
D1FJ12_9RHIZ/31-108
D1FJ13_9RHIZ/23-98
D1GNB1_STAA0/3-102
D1GQV5_STAA0/25-101
D1GRR7_STAA0/22-96
D1JPS1_9BACE/40-129
D1JQT4_9BACE/8-113
D1JQT9_9BACE/22-97
D1JR74_9BACE/14-87
D1K728_9BACE/8-113
D1K733_9BACE/22-97
D1K7J6_9BACE/23-102
D1K7Z7_9BACE/13-87
D1KBD1_9GAMM/51-124
D1KBD2_9GAMM/24-96
D1KDE5_9GAMM/2-102
D1KDH0_9GAMM/14-113
D1N3V1_9BACT/26-98
D1N3V2_9BACT/30-105
D1N592_9BACT/3-104
D1N9M4_9BACT/3-103
D1NIT1_CLOTM/25-99
D1NIT2_CLOTM/22-96
D1NPD1_CLOTM/14-113
D1NSW7_9BIFI/42-114
D1NSX3_9BIFI/34-133
D1P2Q4_9ENTR/1-91
D1P434_9ENTR/6-105
D1P439_9ENTR/27-98
D1P440_9ENTR/22-102
D1PCD8_9BACT/14-87
D1PCJ2_9BACT/22-97
D1PCJ7_9BACT/8-113
D1PD43_9BACT/23-103
D1PIW5_9FIRM/22-97
D1PLP2_9FIRM/16-114
D1PMP6_9FIRM/20-94
D1PRL5_9FIRM/19-93
D1PVN4_9BACT/23-103
D1Q0D5_9BACT/8-113
D1Q0E0_9BACT/22-97
D1Q0G2_9BACT/33-105
D1Q5G3_YERPE/21-120
D1Q5G8_YERPE/28-100
D1Q5G9_YERPE/22-102
D1QA39_STAAU/25-101
D1QAR4_STAAU/22-96
D1QCJ1_STAAU/3-102
D1QGP8_STAAU/22-96
D1QI92_STAAU/3-102
D1QLY9_STAAU/25-101
D1QNH7_9BACT/55-135
D1QSD5_9BACT/8-113
D1QSE1_9BACT/22-97
D1QSM5_9BACT/14-87
D1QY72_STAAU/3-102
D1R0H8_STAAU/22-96
D1R3Z3_STAAU/25-101
D1R4N2_9CHLA/22-96
D1R6P1_9CHLA/3-102
D1R9L7_9CHLA/27-105
D1RBI4_9CHLA/24-102
D1RGX7_LEGLO/19-98
D1RJL7_LEGLO/19-92
D1RJM2_LEGLO/6-105
D1RL01_LEGLO/2-103
D1RX13_SEROD/1-78
D1RX14_SEROD/23-95
D1RX19_SEROD/21-120
D1S039_SEROD/2-103
D1TQ24_YERPE/2-103
D1TU05_YERPE/30-129
D1TU10_YERPE/28-100
D1TU11_YERPE/22-102
D1VS57_9FIRM/24-96
D1VVI1_9FIRM/13-112
D1VZ79_9BACT/8-113
D1VZ84_9BACT/22-97
D1VZK0_9BACT/15-87
D1VZN5_9BACT/23-103
D1W4Q6_9BACT/23-103
D1W5E6_9BACT/8-113
D1W5F1_9BACT/22-97
D1W5H6_9BACT/15-87
D1WA87_9LACO/30-102
D1WAF4_9LACO/23-97
D1WAL8_9LACO/30-102
D1WG74_9LACO/23-97
D1WHA2_9LACO/7-106
D1WHY5_9LACO/7-106
D1WLZ0_STAEP/22-96
D1WMP8_STAEP/3-102
D1WP88_STAEP/25-101
D1XGG0_9ACTO/29-97
D1XGG1_9ACTO/82-159
D1XTZ6_9ACTO/11-111
D1XX70_9BACT/8-113
D1XX75_9BACT/22-97
D1XY82_9BACT/23-103
D1XZG1_9BACT/50-122
D1Y638_9BACT/33-102
D1Y639_9BACT/19-97
D1Y644_9BACT/13-114
D1YA21_PROAC/17-115
D1YAB4_PROAC/27-96
D1YAB5_PROAC/15-92
D1YID2_9LACO/7-108
D1YL71_9LACO/23-97
D1YRS6_9FIRM/7-103
D1YRT0_9FIRM/24-97
D1YRT1_9FIRM/23-96
D1ZWH3_SORMK/7-109
D2AE73_SHIF2/2-103
D2AHW7_SHIF2/22-102
D2AHW8_SHIF2/23-95
D2AHX3_SHIF2/21-120
D2AL93_FRATE/4-103
D2ALT2_FRATE/22-95
D2ALT4_FRATE/22-93
D2ALU7_FRATE/4-105
D2B832_STRRD/31-108
D2B833_STRRD/30-96
D2B839_STRRD/17-116
D2BM86_LACLK/4-104
D2BNA5_LACLK/25-94
D2BWK8_DICD5/21-120
D2BWL3_DICD5/23-95
D2BWL4_DICD5/22-102
D2BX92_DICD5/2-103
D2C7L7_THENR/2-101
D2C7M2_THENR/7-77
D2C7M3_THENR/24-96
D2EHW3_PEDAC/25-100
D2EIG5_PEDAC/6-105
D2EPU8_9STRE/4-104
D2EQ09_9STRE/29-95
D2EQ82_9STRE/34-104
D2EV05_9BACE/23-117
D2EY20_9BACE/8-113
D2EY25_9BACE/22-97
D2EYD6_9BACE/12-87
D2F5Q0_STAAU/22-95
D2F804_STAAU/3-102
D2F8Z1_STAAU/25-101
D2FBW2_STAAU/22-95
D2FE46_STAAU/3-102
D2FFD0_STAAU/25-101
D2FKP2_STAAU/22-95
D2FMR9_STAAU/3-102
D2FNZ5_STAAU/25-101
D2FU44_STAAU/22-95
D2FW84_STAAU/3-102
D2FXC2_STAAU/25-101
D2G027_STAAU/22-95
D2G1A8_STAAU/3-102
D2G324_STAAU/25-101
D2G8H3_STAAU/22-95
D2GA49_STAAU/3-102
D2GBI9_STAAU/25-101
D2GEY6_STAAU/22-95
D2GH80_STAAU/3-102
D2GI19_STAAU/25-101
D2GQ86_STAAU/22-95
D2GSC9_STAAU/3-102
D2GTS0_STAAU/25-101
D2KX55_NEIGO/24-100
D2KX60_NEIGO/24-100
D2L108_9DELT/20-119
D2L113_9DELT/25-100
D2L114_9DELT/25-96
D2MLZ9_9FIRM/25-97
D2MNL6_9FIRM/10-110
D2MQH1_9FIRM/14-89
D2MTG5_CAMJE/3-102
D2MYH5_CAMJE/3-102
D2N5Z3_STAA5/22-95
D2N869_STAA5/3-102
D2N911_STAA5/25-101
D2NBP3_ECOS5/22-102
D2NBP4_ECOS5/23-95
D2NBP9_ECOS5/21-120
D2NG12_ECOS5/2-103
D2NU54_ROTMD/30-129
D2NU60_ROTMD/28-104
D2NU61_ROTMD/88-165
D2NW09_LISM1/22-94
D2P0A4_LISM1/38-113
D2P2N6_LISM1/3-102
D2P5H2_LISM2/3-102
D2P7D4_LISM2/22-94
D2PBM6_LISM2/38-113
D2Q0F5_KRIFD/66-143
D2Q0F6_KRIFD/28-97
D2Q0G0_KRIFD/17-116
D2Q5C0_BIFDB/31-130
D2Q5C5_BIFDB/37-108
D2QEN5_SPILD/14-100
D2QLM6_SPILD/17-96
D2QPQ8_SPILD/28-103
D2QPS2_SPILD/8-114
D2QRR0_SPILD/4-106
D2RBW6_GARV4/35-134
D2RBX1_GARV4/54-127
D2RKR0_ACIFV/9-108
D2RKR4_ACIFV/22-96
D2RKR5_ACIFV/25-99
D2S657_GEOOG/33-105
D2SA52_GEOOG/21-120
D2SA56_GEOOG/27-96
D2SA57_GEOOG/38-115
D2T3H3_ERWP6/2-103
D2T4X8_ERWP6/22-102
D2T4X9_ERWP6/23-95
D2T4Y4_ERWP6/21-120
D2TGE2_CITRI/21-102
D2TGE3_CITRI/23-95
D2TGM8_CITRI/21-120
D2TN68_CITRI/2-103
D2U1S1_9ENTR/2-82
D2U1S2_9ENTR/22-93
D2U1S7_9ENTR/44-143
D2UBR5_XANAP/3-101
D2UFX9_XANAP/17-116
D2UFY3_XANAP/23-95
D2UFY4_XANAP/21-97
D2UKY4_STAAU/22-95
D2UN18_STAAU/3-102
D2UP98_STAAU/11-87
D2UQW9_STAAU/22-95
D2USZ4_STAAU/3-102
D2UU11_STAAU/25-101
D2YCU3_VIBMI/24-123
D2YCU8_VIBMI/23-95
D2YCU9_VIBMI/26-107
D2YEM6_VIBMI/2-103
D2YMG7_VIBMI/26-107
D2YMG8_VIBMI/23-95
D2YMH3_VIBMI/24-123
D2YSU7_VIBMI/2-103
D2Z3A4_9BACT/28-103
D2Z3A5_9BACT/30-107
D2Z3B0_9BACT/13-114
D2Z9J4_9ENTR/21-120
D2Z9J9_9ENTR/23-95
D2Z9K0_9ENTR/1-78
D2ZLQ9_9ENTR/2-103
D2ZVW2_NEIMU/17-119
D2ZWU2_NEIMU/8-106
D2ZXW8_NEIMU/23-96
D2ZXX1_NEIMU/24-100
D3A1M8_NEISU/8-106
D3A1P3_NEISU/23-96
D3A1P7_NEISU/24-100
D3A756_NEISU/17-119
D3AC79_9CLOT/15-115
D3ASV4_9CLOT/25-99
D3ASV6_9CLOT/26-100
D3CZW5_9ACTO/58-136
D3CZW6_9ACTO/28-100
D3CZX1_9ACTO/11-115
D3CZX3_9ACTO/33-138
D3DIK0_HYDTT/6-79
D3DIU3_HYDTT/8-107
D3DK23_HYDTT/23-97
D3E568_GEOS4/22-94
D3E569_GEOS4/26-101
D3E5D1_GEOS4/22-97
D3EKP2_GEOS4/6-105
D3EPS0_UCYNA/28-104
D3EPS1_UCYNA/26-104
D3EPV5_UCYNA/11-150
D3EVB0_STAA4/22-96
D3EXD6_STAA4/3-102
D3EYB1_STAA4/25-101
D3EYX0_CONWI/22-91
D3F1L3_CONWI/11-110
D3F2C5_CONWI/24-96
D3FMR0_CAMJI/4-103
D3FTE0_BACPE/22-100
D3FTE1_BACPE/23-96
D3FX85_BACPE/3-102
D3GW33_ECO44/2-103
D3H466_ECO44/22-102
D3H467_ECO44/23-95
D3H472_ECO44/21-120
D3H7M3_STRM6/27-95
D3HA44_STRM6/4-104
D3HFJ5_STRG3/4-104
D3HI41_STRG3/25-95
D3HJX3_LEGLN/2-103
D3HL68_LEGLN/17-116
D3HL73_LEGLN/19-92
D3HQN3_LEGLN/19-98
D3HXI7_9BACT/22-97
D3HXJ2_9BACT/8-113
D3I0H1_9BACT/23-103
D3I0L3_9BACT/14-87
D3I2A4_9BACT/22-97
D3I2A9_9BACT/8-113
D3I6M8_9BACT/23-103
D3I8J2_9BACT/15-87
D3IA30_9BACT/23-103
D3IC02_9BACT/22-97
D3IC90_9BACT/13-88
D3IC94_9BACT/8-113
D3IGM9_9BACT/23-103
D3ILX7_9BACT/22-97
D3ILY2_9BACT/8-112
D3IM46_9BACT/14-87
D3KJK5_LISMO/22-94
D3KLR6_LISMO/38-113
D3KMG0_LISMO/3-102
D3L1R9_9BACT/19-120
D3L1S4_9BACT/31-111
D3L1S5_9BACT/32-105
D3LA87_OENOE/3-102
D3LBE4_OENOE/28-115
D3LHN9_ENTFC/36-106
D3LID8_ENTFC/7-106
D3LJ45_ENTFC/21-95
D3LLQ8_MICLU/20-120
D3LLR3_MICLU/29-102
D3LLR4_MICLU/68-148
D3LWN9_9FIRM/24-98
D3LWP0_9FIRM/28-103
D3LWP4_9FIRM/11-110
D3LXM9_9ACTO/8-113
D3LXN0_9ACTO/18-117
D3LXP3_9ACTO/25-95
D3LXP4_9ACTO/33-95
D3MBC8_PROAC/15-91
D3MBC9_PROAC/27-96
D3MBD4_PROAC/17-115
D3MNF1_PROAC/15-91
D3MNF2_PROAC/27-96
D3MNF7_PROAC/17-115
D3MQ94_9FIRM/2-102
D3MRY3_9FIRM/30-107
D3MRZ0_9FIRM/25-99
D3NWD6_AZOS1/29-105
D3NWD7_AZOS1/29-103
D3NWE2_AZOS1/10-109
D3PBV0_DEFDS/23-94
D3PBV1_DEFDS/23-96
D3PBV6_DEFDS/7-106
D3PME8_MEIRD/19-97
D3PTH3_MEIRD/29-99
D3PTH9_MEIRD/3-102
D3PUW3_STANL/32-98
D3PZX5_STANL/16-115
D3PZY0_STANL/30-97
D3PZY1_STANL/34-111
D3QDY5_STALH/22-95
D3QIL5_STALH/25-102
D3QJ68_STALH/3-102
D3QLF1_ECOCB/2-103
D3QVH1_ECOCB/22-102
D3QVH2_ECOCB/23-95
D3QVH7_ECOCB/21-120
D3R0G9_CLOB3/35-110
D3R0V7_CLOB3/40-122
D3R206_CLOB3/18-119
D3R652_BIFAB/98-197
D3R656_BIFAB/29-102
D3RBL4_KLEVT/21-120
D3RBL9_KLEVT/23-95
D3RBM0_KLEVT/22-102
D3REU8_KLEVT/2-103
D3RRX3_ALLVD/2-103
D3RVH1_ALLVD/21-93
D3RVH6_ALLVD/17-116
D3SD91_THISK/16-115
D3SD97_THISK/32-104
D3SDQ4_THISK/5-105
D3SN09_THEAH/8-106
D3SNH5_THEAH/2-75
D3SP23_THEAH/20-94
D3T3E0_THEIA/25-103
D3T3E1_THEIA/21-95
D3T660_THEIA/10-109
D3UIQ3_HELM1/8-107
D3ULC4_LISSS/25-100
D3UNI8_LISSS/3-102
D3UPY6_LISSS/22-94
D3UU80_CHLTS/22-95
D3UVM5_CHLTS/24-98
D3UVN1_CHLTS/6-105
D3UYW9_XENBS/2-103
D3V4L4_XENBS/21-120
D3V4L9_XENBS/29-101
D3V4M0_XENBS/21-102
D3V8S5_XENNA/21-102
D3V8S6_XENNA/29-101
D3V8T1_XENNA/21-120
D3VIK7_XENNA/2-103
D4BF77_9ENTR/1-78
D4BF78_9ENTR/23-95
D4BF83_9ENTR/21-120
D4BFS7_9ENTR/2-103
D4BRR9_BIFBR/27-99
D4BRS4_BIFBR/27-126
D4C0E8_PRORE/6-105
D4C0F3_PRORE/26-98
D4C0F4_PRORE/1-78
D4C3T2_PRORE/1-90
D4CBZ8_9CLOT/11-117
D4CEM2_9CLOT/22-96
D4CEM3_9CLOT/29-113
D4CK75_9FIRM/45-127
D4CK76_9FIRM/13-91
D4CR83_9FIRM/11-111
D4CT26_9FUSO/3-102
D4CT30_9FUSO/202-270
D4CV38_9FUSO/20-94
D4DTC2_NEIEG/24-100
D4DTC4_NEIEG/23-96
D4DTD5_NEIEG/7-106
D4DUJ3_NEIEG/3-105
D4DX62_SEROD/21-120
D4DX67_SEROD/23-95
D4DX68_SEROD/1-78
D4DY46_SEROD/2-103
D4EF35_AGGAC/17-98
D4EF36_AGGAC/7-79
D4EF41_AGGAC/41-140
D4EGX1_AGGAC/5-106
D4ELY5_ENTFA/19-118
D4ENG0_ENTFA/42-116
D4ERY9_ENTFA/19-118
D4EVN0_ENTFA/42-116
D4F0Q6_EDWTA/2-103
D4F251_EDWTA/22-102
D4F252_EDWTA/23-95
D4F257_EDWTA/10-109
D4FCV7_9LACO/23-97
D4FD01_9LACO/7-108
D4FHH9_STAEP/25-101
D4FI92_STAEP/3-102
D4FK59_STAEP/22-96
D4FU06_STROR/4-104
D4FU13_STROR/34-104
D4FU95_STROR/27-95
D4FWB3_BACNA/23-95
D4G056_BACNA/3-102
D4G5D5_BACNA/50-125
D4G8R0_RIEPU/16-115
D4G8R5_RIEPU/29-101
D4G8R6_RIEPU/22-95
D4G958_TREPC/25-100
D4GAD4_TREPC/14-116
D4GAH9_TREPC/25-108
D4GJS1_PANAM/25-106
D4GJS2_PANAM/23-95
D4GJS7_PANAM/21-120
D4GNW5_PANAM/6-107
D4H2T9_DENA2/10-109
D4H2U4_DENA2/23-98
D4H2U5_DENA2/24-96
D4HCS7_PROAS/15-91
D4HCS8_PROAS/27-96
D4HCT3_PROAS/17-115
D4HZZ3_ERWAC/21-120
D4HZZ8_ERWAC/23-95
D4HZZ9_ERWAC/22-102
D4I1F0_ERWAC/2-103
D4IET6_ERWAE/2-103
D4IFY8_ERWAE/22-102
D4IFY9_ERWAE/23-95
D4IFZ4_ERWAE/21-120
D4IM06_9BACT/23-98
D4IMD6_9BACT/5-110
D4IPF3_9BACT/22-100
D4IQC6_9BACT/12-86
D4IXD9_BUTFI/22-96
D4IZQ9_BUTFI/30-103
D4J0D4_BUTFI/1-90
D4J793_9FIRM/22-120
D4J7A6_9FIRM/31-103
D4J7J2_9FIRM/11-111
D4JBX5_9FIRM/28-101
D4JD29_9FIRM/25-100
D4JEX6_9FIRM/2-102
D4JHQ0_9FIRM/32-105
D4JIW5_9FIRM/22-96
D4JL62_9FIRM/11-111
D4JSB3_9FIRM/10-109
D4K074_9FIRM/17-116
D4K0N2_9FIRM/23-97
D4K0N7_9FIRM/22-96
D4K9Z5_9FIRM/17-116
D4KA93_9FIRM/24-98
D4KA97_9FIRM/22-97
D4KD60_9FIRM/1-89
D4KD67_9FIRM/22-96
D4KP78_9FIRM/11-111
D4KPH4_9FIRM/27-100
D4KS79_9FIRM/22-118
D4L2T0_9FIRM/11-111
D4L352_9FIRM/27-100
D4L3G0_9FIRM/22-118
D4L5V6_9FIRM/27-100
D4L680_9FIRM/21-97
D4LC13_9FIRM/11-110
D4LDA2_9FIRM/24-95
D4LIX1_9FIRM/11-111
D4LKQ5_9FIRM/27-100
D4LQ86_9FIRM/27-100
D4LW67_9FIRM/11-111
D4M2C1_9FIRM/27-100
D4M3E4_9FIRM/22-96
D4M4B7_9FIRM/11-111
D4M9E7_9BACT/10-110
D4MBY7_9ENTE/8-107
D4ME39_9ENTE/25-99
D4MKU4_9FIRM/10-109
D4MTS6_9FIRM/11-112
D4MUA8_9FIRM/25-98
D4MWP9_9FIRM/22-96
D4PHZ5_LISMO/38-113
D4PJQ8_LISMO/3-102
D4PQ36_LISMO/22-94
D4PS44_LISMO/38-113
D4PUB8_LISMO/3-102
D4PV96_LISMO/22-94
D4Q127_LISMO/38-113
D4Q1Z0_LISMO/3-102
D4Q7G9_LISMO/22-94
D4QL71_ENTFC/7-106
D4QLU2_ENTFC/36-106
D4QPK0_ENTFC/21-95
D4QRQ9_ENTFC/41-115
D4QSS5_ENTFC/36-106
D4QUT8_ENTFC/7-106
D4QZI3_ENTFC/7-106
D4R0C5_ENTFC/41-115
D4R4Z1_ENTFC/36-106
D4R6N4_ENTFC/36-106
D4R8W2_ENTFC/41-115
D4RAA3_ENTFC/7-106
D4RFR2_ENTFC/41-115
D4RL86_ENTFC/36-106
D4RM56_ENTFC/1-89
D4RQV0_ENTFC/21-95
D4RRN9_ENTFC/36-106
D4RUA1_ENTFC/7-106
D4RWZ7_9FIRM/22-99
D4RWZ9_9FIRM/25-98
D4RXI5_9FIRM/11-111
D4S4Z2_9FIRM/13-113
D4S4Z6_9FIRM/28-108
D4S4Z7_9FIRM/24-99
D4SM76_ENTFC/7-106
D4SP88_ENTFC/41-115
D4SPV2_ENTFC/36-106
D4SYQ1_9XANT/3-101
D4T0B6_9XANT/17-93
D4T0B7_9XANT/23-95
D4T0C1_9XANT/17-116
D4T793_9XANT/3-101
D4T7V6_9XANT/17-116
D4TEX4_9NOST/29-102
D4TG16_9NOST/21-99
D4TM21_9NOST/11-137
D4TQ07_9NOST/29-102
D4TS90_9NOST/21-99
D4TTI4_9NOST/11-137
D4U0N7_9ACTO/25-95
D4U0P2_9ACTO/9-108
D4U1D9_9ACTO/44-123
D4U2M7_STAAU/22-96
D4U818_STAAU/3-102
D4U9X2_STAAU/25-101
D4UDL6_STAAU/22-96
D4UE23_STAAU/3-102
D4UGS9_STAAU/25-101
D4UXX7_ENTFA/8-107
D4V1Z4_ENTFA/25-99
D4V5T1_BACVU/13-87
D4V8J6_BACVU/23-102
D4VBP4_BACVU/8-113
D4VBP9_BACVU/22-97
D4VGK3_9BACE/13-87
D4VLE9_9BACE/23-124
D4VNZ5_9BACE/8-113
D4VP00_9BACE/22-97
D4VVD3_ENTFC/7-106
D4VZF0_ENTFC/36-106
D4W004_ENTFC/21-95
D4W2L6_9FIRM/4-103
D4W6Q9_9FIRM/22-94
D4W7B0_9FIRM/14-86
D4WEF4_BACOV/23-124
D4WEQ3_BACOV/8-113
D4WEQ8_BACOV/22-97
D4WF79_BACOV/13-87
D4WWE8_BACOV/13-87
D4WWX5_BACOV/23-124
D4WXW6_BACOV/22-97
D4WXX1_BACOV/8-113
D4X730_9BURK/2-112
D4X7J4_9BURK/28-106
D4X7J4_9BURK/512-585
D4X7J9_9BURK/7-106
D4XKZ9_ACIHA/2-102
D4XU95_ACIHA/36-108
D4XUL6_ACIHA/23-122
D4Y462_BACTR/3-102
D4Y573_BACTR/22-94
D4YCN2_BACTR/26-101
D4YE36_9LACT/28-102
D4YEW3_9LACT/6-105
D4YFY0_9LACT/26-100
D4YIU8_9LACT/33-103
D4YKI7_9MICO/20-102
D4YKI8_9MICO/27-101
D4YKJ3_9MICO/3-102
D4YSJ5_9LACO/7-108
D4YTE5_9LACO/23-97
D4Z4U3_SPHJU/10-109
D4Z4U9_SPHJU/23-93
D4Z4V0_SPHJU/23-96
D4ZC59_SHEVD/2-107
D4ZDU7_SHEVD/23-95
D4ZDU8_SHEVD/18-110
D5A242_SPIPL/11-150
D5A2D1_SPIPL/29-104
D5A659_SPIPL/23-105
D5AJJ0_STRGZ/4-104
D5AL57_RHOCB/6-106
D5APZ8_RHOCB/12-110
D5ATB9_RHOCB/22-103
D5ATC0_RHOCB/24-97
D5AWG9_RICPP/15-114
D5AXJ4_RICPP/22-94
D5AXJ5_RICPP/13-86
D5B0V6_YERPZ/22-102
D5B0V7_YERPZ/28-100
D5B0W2_YERPZ/30-129
D5B4E6_YERPZ/2-103
D5BLI7_ZUNPS/9-114
D5BLJ2_ZUNPS/11-86
D5BM59_ZUNPS/2-101
D5BM94_ZUNPS/12-86
D5BPS4_PUNMI/10-109
D5BPS9_PUNMI/28-101
D5BPT0_PUNMI/21-99
D5BVA0_NITHN/2-103
D5BW21_NITHN/43-126
D5BW22_NITHN/20-92
D5BW27_NITHN/18-117
D5CF10_ENTCC/2-103
D5CH67_ENTCC/22-102
D5CH68_ENTCC/23-95
D5CH73_ENTCC/21-120
D5CP22_SIDLE/7-106
D5CP27_SIDLE/21-98
D5CP28_SIDLE/15-92
D5CTI8_SIDLE/6-107
D5CV17_ECOKI/22-102
D5CV18_ECOKI/23-95
D5CV23_ECOKI/21-120
D5D820_ECOKI/2-103
D5D9X5_BACMD/26-101
D5DFG2_BACMD/23-103
D5DJT8_BACMD/25-97
D5DN16_BACMD/3-103
D5DQX4_BACMQ/22-94
D5DR32_BACMQ/23-103
D5DU00_BACMQ/3-103
D5DWS6_BACMQ/26-101
D5EEG5_AMICL/32-101
D5EEG6_AMICL/27-104
D5EEH1_AMICL/13-114
D5EI39_CORAD/61-135
D5EI40_CORAD/25-97
D5EMM9_CORAD/2-104
D5EV84_PRER2/49-119
D5EVJ7_PRER2/1-77
D5EVS9_PRER2/22-97
D5EVT4_PRER2/8-113
D5GYX8_LACCS/7-108
D5H131_LACCS/23-97
D5H6A8_SALRM/61-139
D5H6B2_SALRM/419-519
D5H7N1_SALRM/29-130
D5HF73_9FIRM/11-111
D5HFX8_9FIRM/22-85
D5HIT1_9FIRM/31-102
D5HJA6_9FIRM/25-99
D5MI53_9BACT/7-106
D5MI61_9BACT/22-99
D5MZM5_BACSU/23-95
D5N2B5_BACSU/3-102
D5N4J3_BACSU/26-101
D5NJI8_9BURK/2-104
D5NJN5_9BURK/7-106
D5NJP2_9BURK/25-98
D5NTY7_CORAM/23-103
D5NTY8_CORAM/27-120
D5NTZ3_CORAM/9-113
D5P6W8_9MYCO/12-116
D5P6X4_9MYCO/30-70
D5P6X5_9MYCO/37-116
D5PZM3_CLODI/2-102
D5Q1X9_CLODI/22-95
D5Q1Y9_CLODI/25-102
D5QGN8_GLUHA/22-109
D5QGN9_GLUHA/35-108
D5QGP4_GLUHA/10-109
D5QVP6_METTR/9-108
D5QVQ1_METTR/27-103
D5QVQ2_METTR/19-91
D5RBB1_FUSNN/11-110
D5RBB5_FUSNN/202-270
D5RBF3_FUSNN/20-94
D5RIR5_9PROT/10-109
D5RTU3_9PROT/24-57
D5RWY4_CLODI/22-95
D5RWZ4_CLODI/25-102
D5S1F8_CLODI/2-102
D5S6I4_STRPA/4-104
D5S922_STRPA/30-95
D5SR59_PLAL2/32-110
D5SR60_PLAL2/29-102
D5T2Z6_LEUKI/23-96
D5T5K6_LEUKI/4-105
D5T9A7_LEGP2/17-116
D5T9B1_LEGP2/19-92
D5TB63_LEGP2/19-98
D5TE08_LEGP2/4-105
D5TI23_BIFAV/27-126
D5TI28_BIFAV/29-102
D5TKW4_BACT1/3-102
D5TLE8_BACT1/26-101
D5TVI4_BACT1/22-94
D5U533_BRAM5/34-107
D5U621_BRAM5/8-108
D5U7S3_BRAM5/27-110
D5UDT1_CELFN/38-113
D5UDT2_CELFN/26-97
D5UDT6_CELFN/411-509
D5USH4_TSUPD/14-118
D5USH9_TSUPD/28-99
D5USI0_TSUPD/41-119
D5V772_ARCNC/2-99
D5V8Z2_MORCR/32-103
D5V9F5_MORCR/2-103
D5VA52_MORCR/25-124
D5VF99_CAUST/18-92
D5VFA0_CAUST/24-93
D5VFB3_CAUST/14-113
D5VYN8_CLOB2/12-111
D5VYT8_CLOB2/21-98
D5VYT9_CLOB2/25-103
D5W4V6_BURSC/7-106
D5W4W3_BURSC/25-98
D5WDA0_BURSC/2-104
D5WQF2_BACT2/23-95
D5WUN6_BACT2/7-106
D5X4H1_THIK1/26-99
D5X4H1_THIK1/519-592
D5X4H6_THIK1/7-106
D5X5K4_THIK1/2-103
D5X9A0_THEPJ/7-107
D5X9A5_THEPJ/25-99
D5X9A6_THEPJ/23-97
D5XUR9_MYCTU/12-116
D5Y4Z3_MYCTU/12-116
D5Y4Z9_MYCTU/31-104
D5Y501_MYCTU/43-121
D5YGY3_MYCTU/12-116
D5YRL4_MYCTU/61-139
D5YRV9_MYCTU/12-116
D5Z521_MYCTU/12-100
D5Z525_MYCTU/31-121
D5ZG49_MYCTU/1-104
D5ZG56_MYCTU/61-139
D5ZQH5_9ACTO/11-111
D6A9J0_9ACTO/34-111
D6A9J1_9ACTO/30-97
D6AI65_STRFL/25-102
D6ARF8_STRFL/29-97
D6ARF9_STRFL/33-110
D6AVK2_STRFL/11-111
D6AWH7_9ACTO/11-111
D6AWU3_9ACTO/29-97
D6AWU4_9ACTO/38-115
D6BFK8_9FUSO/11-110
D6BFL2_9FUSO/198-266
D6BGW7_9FUSO/20-94
D6CLY1_THIS3/2-103
D6CRA7_THIS3/26-99
D6CRA7_THIS3/519-592
D6CRB2_THIS3/7-106
D6D047_9BACE/8-113
D6D051_9BACE/22-97
D6D0N3_9BACE/13-87
D6D189_9BACE/23-124
D6DCQ8_BIFLO/24-96
D6DE45_CLOSC/11-117
D6DK41_CLOSC/25-109
D6DK42_CLOSC/22-96
D6DS57_ENTCL/1-91
D6DTE9_ENTCL/1-78
D6DTF0_ENTCL/23-95
D6DTF5_ENTCL/21-120
D6E1Q8_9FIRM/11-111
D6E3L8_9FIRM/32-105
D6E3Z7_9FIRM/22-96
D6EJ14_STRLI/25-102
D6EJ15_STRLI/30-97
D6ELP7_STRLI/11-111
D6FI48_MYCTU/12-116
D6FI54_MYCTU/61-139
D6FWH5_MYCTU/31-121
D6GLJ0_9ENTR/2-103
D6GMJ2_9ENTR/21-120
D6GMJ7_9ENTR/23-95
D6GMJ8_9ENTR/22-102
D6GRU8_FILAD/26-97
D6GSN4_FILAD/2-102
D6GSN8_FILAD/23-95
D6GYY6_STAAU/22-95
D6H0U8_STAAU/3-102
D6H1T8_STAAU/25-101
D6H628_NEIGO/24-100
D6H630_NEIGO/34-107
D6H637_NEIGO/45-143
D6H852_NEIGO/3-105
D6HFL6_STAAU/22-95
D6HHU3_STAAU/3-102
D6HIS1_STAAU/25-101
D6HLN1_9FIRM/26-101
D6HM17_9FIRM/2-105
D6HMF9_9FIRM/14-89
D6HQN2_9FIRM/21-104
D6I4B9_ECOLX/2-103
D6I4X9_ECOLX/22-102
D6I4Y0_ECOLX/23-95
D6I4Y5_ECOLX/21-120
D6IHH0_ECOLX/2-103
D6II46_ECOLX/22-102
D6II47_ECOLX/23-95
D6II52_ECOLX/21-120
D6IJ43_ECOLX/2-103
D6IJZ2_ECOLX/22-102
D6IJZ3_ECOLX/23-95
D6IJZ8_ECOLX/21-120
D6IZ13_STAAU/22-95
D6J1F1_STAAU/3-102
D6J283_STAAU/25-101
D6J5K8_ECOLX/1-91
D6J5U6_ECOLX/23-95
D6J5V1_ECOLX/21-120
D6JKE3_NEIGO/24-100
D6JKE5_NEIGO/34-107
D6JKF2_NEIGO/45-143
D6JM35_NEIGO/3-105
D6JWI6_ACIG3/24-123
D6JWX0_ACIG3/36-108
D6JYX3_ACIG3/2-103
D6K4X7_9ACTO/11-111
D6KB64_9ACTO/30-97
D6KB65_9ACTO/34-111
D6KIA0_9FIRM/7-103
D6KIA4_9FIRM/38-111
D6KIA5_9FIRM/25-95
D6KNF5_9FIRM/7-103
D6KNF9_9FIRM/38-111
D6KNG0_9FIRM/25-98
D6KV27_SCAIO/35-134
D6KV32_SCAIO/36-109
D6KX57_9NEIS/7-106
D6KZ46_9NEIS/24-100
D6KZ50_9NEIS/28-100
D6L1W5_9NEIS/8-109
D6L625_PARDN/33-132
D6L630_PARDN/32-105
D6L9Y5_9FUSO/198-266
D6L9Y9_9FUSO/11-110
D6LAR3_9FUSO/20-94
D6LGS0_9FUSO/20-94
D6LIT0_9FUSO/3-102
D6LIT4_9FUSO/198-266
D6LNK1_9RHIZ/9-108
D6LNK6_9RHIZ/31-108
D6LNK7_9RHIZ/23-98
D6LWI8_STAAU/22-95
D6LYT8_STAAU/3-102
D6LZU4_STAAU/25-101
D6M2E5_9ACTO/10-64
D6M2E6_9ACTO/29-96
D6M3D4_9ACTO/11-111
D6PDM9_9BACT/4-106
D6RWG5_BORVA/10-115
D6RX45_BORVA/27-104
D6RXE6_BORVA/27-111
D6S2H6_9LACO/30-102
D6S422_9LACO/23-97
D6S4U2_9LACO/7-106
D6S884_PEPMA/13-112
D6S8R5_PEPMA/25-99
D6S9S6_PEPMA/22-95
D6SEP5_STAAU/25-101
D6SI77_STAAU/22-95
D6SIN6_STAAU/10-109
D6SUH6_9DELT/15-84
D6SUH7_9DELT/25-99
D6SUI2_9DELT/7-106
D6SYK8_GARVA/35-134
D6SYL3_GARVA/54-127
D6T012_GARVA/35-134
D6T017_GARVA/54-127
D6T5W2_STAAU/3-102
D6T6Y3_STAAU/22-96
D6TAJ2_STAAU/25-101
D6TBH4_9CHLR/29-103
D6TF50_9CHLR/32-106
D6TMQ7_9CHLR/23-105
D6TNI4_9CHLR/5-107
D6TNY3_9CHLR/28-103
D6U6C3_9CHLR/30-103
D6U9H3_STAAU/10-109
D6UBS0_STAAU/22-96
D6UGN3_STAAU/25-101
D6UP31_9BACT/4-102
D6UXG2_9BACT/24-104
D6UXG3_9BACT/22-102
D6UXX3_9BACT/7-106
D6V121_9BRAD/7-105
D6V2T1_9BRAD/9-108
D6V2T6_9BRAD/26-102
D6V2T7_9BRAD/21-93
D6X8Y3_STRPR/48-125
D6X8Y5_STRPR/29-97
D6XPL6_HELPV/16-115
D6XSJ3_BACIE/3-102
D6XTM3_BACIE/23-95
D6XTM4_BACIE/26-104
D6XU70_BACIE/26-101
D6Y9X7_THEBD/35-112
D6Y9X8_THEBD/30-97
D6Y9Y3_THEBD/17-116
D6YBX0_CHLT5/24-98
D6YBX6_CHLT5/6-105
D6YD27_CHLT5/22-95
D6YF71_CHLT7/22-95
D6YGP1_CHLT7/24-98
D6YGP7_CHLT7/6-105
D6YHT6_CHLT0/22-95
D6YJB0_CHLT0/24-98
D6YJB6_CHLT0/6-105
D6YKG2_CHLTG/22-95
D6YLY1_CHLTG/24-98
D6YLY7_CHLTG/6-105
D6YNP2_CHLT1/24-98
D6YNP8_CHLT1/6-105
D6YPV7_CHLT1/22-95
D6YRP1_WADCW/4-103
D6YUB6_WADCW/22-95
D6YXU8_CHLT9/22-95
D6YZB9_CHLT9/24-98
D6YZC5_CHLT9/6-105
D6Z3Q0_DESAT/7-106
D6Z3Q4_DESAT/55-129
D6Z3Q5_DESAT/26-104
D6Z4Y6_DESAT/32-132
D6ZC47_SEGRD/6-110
D6ZC52_SEGRD/29-107
D6ZC53_SEGRD/34-112
D6ZGY8_MOBCV/39-115
D6ZGY9_MOBCV/23-106
D6ZGZ4_MOBCV/25-123
D6ZM69_STRP0/4-104
D6ZMM6_STRP0/27-95
D6ZV38_BIFLJ/27-126
D6ZV43_BIFLJ/27-99
D7A7V9_STAND/9-108
D7A7W6_STAND/28-104
D7A7W7_STAND/40-111
D7AEL0_GEOSK/7-106
D7AEL5_GEOSK/25-102
D7AEL6_GEOSK/22-96
D7APS2_THEM3/25-103
D7APS3_THEM3/21-95
D7AT25_THEM3/10-109
D7B0C9_NOCDD/43-120
D7B0D0_NOCDD/30-104
D7B0D5_NOCDD/17-115
D7B104_NOCDD/28-101
D7B2Q8_NOCDD/25-96
D7B5F4_NOCDD/25-95
D7BAT8_MEISD/16-94
D7BFK3_MEISD/13-112
D7BFK9_MEISD/33-100
D7BNA4_ARCHD/27-103
D7BNA5_ARCHD/25-103
D7BNB0_ARCHD/2-100
D7C6G9_STRBB/13-113
D7CEX2_STRBB/60-137
D7CEX3_STRBB/29-104
D7CLI5_SYNLT/23-97
D7CLI6_SYNLT/24-101
D7CLJ1_SYNLT/7-107
D7CVL8_TRURR/44-112
D7CY82_TRURR/26-98
D7CY87_TRURR/4-103
D7CYR4_GEOSC/26-101
D7D0B8_GEOSC/22-94
D7D1G6_GEOSC/3-102
D7DD91_CHLTD/22-95
D7DEM8_CHLTD/24-98
D7DEN4_CHLTD/36-135
D7DFC7_CHLTL/24-98
D7DFD3_CHLTL/36-135
D7DGG0_CHLTL/22-95
D7DMK6_METS0/7-106
D7DML1_METS0/21-93
D7DML2_METS0/10-87
D7DNI7_METS0/2-102
D7DW36_NOSA0/22-100
D7E0D6_NOSA0/29-102
D7E1L1_NOSA0/11-134
D7ESN3_MYCTU/12-116
D7FDX2_HELP3/16-115
D7GET6_PROFC/17-116
D7GEU1_PROFC/49-117
D7GEU2_PROFC/43-120
D7GS59_9FIRM/11-111
D7GX33_9FIRM/26-104
D7GX34_9FIRM/13-87
D7GZF1_BRUAB/9-108
D7GZF6_BRUAB/31-108
D7GZF7_BRUAB/32-107
D7HEH0_VIBCH/44-143
D7HEH5_VIBCH/23-95
D7HEH6_VIBCH/43-124
D7HFH7_VIBCH/2-103
D7HQ44_VIBCH/43-124
D7HQ45_VIBCH/23-95
D7HQ50_VIBCH/44-143
D7HR90_VIBCH/2-103
D7I465_PSESS/17-94
D7I466_PSESS/24-97
D7I471_PSESS/18-117
D7I5Y7_PSESS/2-103
D7IBL0_9BACE/23-127
D7IGK7_9BACE/13-87
D7IJY1_9BACE/8-113
D7IJY8_9BACE/22-97
D7ILV1_9BACE/10-85
D7ILW9_9BACE/23-102
D7IV70_9BACE/22-97
D7IV75_9BACE/8-113
D7J070_9BACE/23-124
D7J0R9_9BACE/8-113
D7J0S4_9BACE/22-97
D7J3X6_9BACE/13-87
D7JD65_9BACT/21-100
D7JG95_9BACT/3-108
D7JGJ9_9BACT/13-86
D7JHQ0_ECOLX/22-102
D7JHQ1_ECOLX/23-95
D7JHQ6_ECOLX/21-120
D7JIN0_ECOLX/2-103
D7K354_9BACE/1-98
D7K3R9_9BACE/8-113
D7K3S4_9BACE/22-97
D7K4C3_9BACE/13-87
D7KTF1_ARALL/264-337
D7N033_9NEIS/3-105
D7N267_9NEIS/8-106
D7N273_9NEIS/23-96
D7N276_9NEIS/24-100
D7N5T9_9FIRM/24-96
D7N612_9FIRM/17-116
D7NBP3_9BACT/23-103
D7NDW5_9BACT/14-87
D7NEB2_9BACT/22-97
D7NEB7_9BACT/8-113
D7UGS5_LISMO/38-113
D7UKS0_LISMO/22-94
D7UMK1_LISMO/3-102
D7UXP7_LISGR/25-97
D7UYS3_LISGR/3-102
D7V0M8_LISGR/24-99
D7V1V7_9LACO/7-108
D7V5E7_9LACO/23-97
D7V8R5_LACPL/6-105
D7VAK2_LACPL/81-153
D7VFU7_LACPL/31-106
D7VIL6_9SPHI/15-85
D7VM71_9SPHI/24-102
D7VSP2_9SPHI/2-104
D7VTX7_9SPHI/8-112
D7VTY2_9SPHI/23-98
D7VUG7_9FLAO/22-97
D7VUH2_9FLAO/9-111
D7VUR7_9FLAO/23-99
D7VXI2_9FLAO/2-104
D7W707_9FLAO/13-86
D7WEL8_9CORY/26-102
D7WEL9_9CORY/28-118
D7WEM4_9CORY/7-111
D7WI34_BACCE/23-97
D7WJU2_BACCE/3-102
D7WM54_9BACI/22-96
D7WMH1_9BACI/22-98
D7WPM9_9BACI/3-102
D7WXS1_9BACI/23-98
D7X9Z8_ECOLX/1-91
D7XDY2_ECOLX/21-120
D7XDY7_ECOLX/23-95
D7XDY8_ECOLX/1-78
D7XR25_ECOLX/1-78
D7XR26_ECOLX/23-95
D7XR31_ECOLX/21-120
D7XSL5_ECOLX/1-91
D7XYW5_ECOLX/1-91
D7Y6X4_ECOLX/1-78
D7Y6X5_ECOLX/23-95
D7Y6Y0_ECOLX/21-120
D7YEY9_ECOLX/1-91
D7YFN0_ECOLX/21-120
D7YFN5_ECOLX/23-95
D7YFN6_ECOLX/1-78
D7YYN6_ECOLX/1-78
D7YYN7_ECOLX/23-95
D7YYP2_ECOLX/21-120
D7Z276_ECOLX/1-91
D7ZHX7_ECOLX/1-91
D7ZKI0_ECOLX/21-120
D7ZKI5_ECOLX/23-95
D7ZKI6_ECOLX/1-78
D7ZNW9_ECOLX/1-91
D7ZYU5_ECOLX/21-120
D7ZYV0_ECOLX/23-95
D7ZYV1_ECOLX/1-78
D8A359_ECOLX/1-91
D8A9X3_ECOLX/1-78
D8A9X4_ECOLX/23-95
D8A9X9_ECOLX/21-120
D8AR74_ECOLX/21-120
D8AR79_ECOLX/23-95
D8AR80_ECOLX/1-78
D8AS50_ECOLX/1-91
D8B1R2_ECOLX/1-78
D8B1R3_ECOLX/23-95
D8B1R8_ECOLX/21-120
D8B4W9_ECOLX/1-91
D8BI77_ECOLX/1-78
D8BI78_ECOLX/23-95
D8BI83_ECOLX/21-120
D8BKC5_ECOLX/1-91
D8C204_ECOLX/2-103
D8C3A6_ECOLX/22-102
D8C3A7_ECOLX/23-95
D8C3B2_ECOLX/21-120
D8CDW0_ECOLX/1-78
D8CDW1_ECOLX/23-95
D8CDW6_ECOLX/21-120
D8CE38_ECOLX/1-91
D8DAY7_COMTE/2-111
D8DB07_COMTE/7-106
D8DB12_COMTE/27-100
D8DB13_COMTE/24-92
D8DU74_PREBR/14-87
D8DU95_PREBR/22-97
D8DUA0_PREBR/8-113
D8DVQ5_PREBR/23-103
D8E3X8_ECOLX/1-86
D8E5J3_ECOLX/21-120
D8E5J8_ECOLX/23-95
D8E5J9_ECOLX/1-78
D8EJD2_ECOLX/1-78
D8EJD3_ECOLX/23-95
D8EJD8_ECOLX/21-120
D8ER21_ECOLX/1-91
D8FBI3_9DELT/22-105
D8FBI4_9DELT/31-107
D8FBJ0_9DELT/9-108
D8FHB3_9FIRM/1-52
D8FHI4_9FIRM/13-112
D8FLY3_LACDE/7-107
D8FNQ5_LACDE/23-97
D8FP89_LACDE/30-102
D8G8E7_9CYAN/11-161
D8G954_9CYAN/27-101
D8G9K6_9CYAN/25-123
D8GCQ6_LACCZ/25-99
D8GHH4_LACCZ/5-104
D8GJA3_CLOLD/10-110
D8GQK2_CLOLD/22-96
D8GQK3_CLOLD/25-103
D8GVX6_BACAI/30-104
D8GYK5_BACAI/3-102
D8GYL4_BACAI/26-101
D8GZ53_BACAI/22-97
D8H8P5_BACAI/22-94
D8HC46_STAAF/1-82
D8HD56_STAAF/25-101
D8HHJ7_STAAF/22-95
D8HVS5_AMYMU/10-113
D8HVT0_AMYMU/25-116
D8HVT1_AMYMU/40-119
D8IFX7_BRAP9/27-110
D8IG61_BRAP9/8-109
D8IGN0_LACFC/25-100
D8IIF3_LACFC/5-104
D8IJ96_LACFC/39-117
D8IJB5_LACSC/28-99
D8IK23_LACSC/24-99
D8IKC7_LACSC/6-105
D8IW59_HERSS/21-96
D8IW60_HERSS/38-110
D8IW65_HERSS/7-106
D8IX46_HERSS/2-103
D8JJD9_ACISD/2-103
D8JLE1_ACISD/24-123
D8JM75_ACISD/36-108
D8JQR1_HYPDA/21-97
D8JQR2_HYPDA/25-99
D8JQR7_HYPDA/9-108
D8K7Z8_NITWC/2-103
D8K8Y2_NITWC/39-122
D8K8Y3_NITWC/27-98
D8K8Y8_NITWC/19-118
D8KF60_LACLN/4-104
D8KFQ2_LACLN/25-94
D8KNM2_CORPF/12-116
D8KNM7_CORPF/27-124
D8MEZ9_LEUGT/4-103
D8MGX1_LEUGT/21-94
D8MMC8_ERWBE/2-103
D8MN39_ERWBE/1-78
D8MN40_ERWBE/23-95
D8MN45_ERWBE/21-120
D8N632_RALSO/29-109
D8N637_RALSO/7-106
D8N6N3_RALSO/1-91
D8NNL5_RALSO/31-110
D8NNL6_RALSO/29-106
D8NNM1_RALSO/7-106
D8NNT2_RALSO/12-113
D8NXW2_RALSO/31-110
D8NXW3_RALSO/29-106
D8NXW8_RALSO/7-106
D8NY29_RALSO/2-103
D8PBB4_9BACT/26-99
D8PBB5_9BACT/38-118
D8PBC0_9BACT/7-106
D8QQE9_SELML/35-138
D8R8I6_SELML/35-138
D8RNK3_SELML/24-99
D8SXS5_SELML/24-99
D8T6G4_SELML/70-141
D8T6M5_SELML/70-141
D8UP00_9MICC/58-140
D8UP01_9MICC/29-104
D8UP06_9MICC/22-121
D9N6M6_STRPN/27-95
D9NA89_STRPN/4-104
D9NEE9_STRPN/27-95
D9NGT5_STRPN/4-104
D9NJG4_STRPN/27-95
D9NN69_STRPN/4-104
D9NUF1_STRPN/4-104
D9NUV0_STRPN/27-95
D9NWB1_STRPN/27-95
D9P0S5_STRPN/4-104
D9P308_ACTPL/20-109
D9P309_ACTPL/25-96
D9P314_ACTPL/20-119
D9P4P0_ACTPL/5-106
D9PBF9_ACTPL/20-109
D9PBG0_ACTPL/25-96
D9PBG5_ACTPL/20-119
D9PC72_ACTPL/5-106
D9PIE7_9ZZZZ/22-94
D9PQI3_PEPMA/25-99
D9PQP2_PEPMA/13-112
D9PT60_PEPMA/22-95
D9Q3G5_CORP1/12-116
D9Q3H0_CORP1/27-124
D9QBD4_CORP2/12-116
D9QBD9_CORP2/27-124
D9QM73_BRESC/14-114
D9QMT1_BRESC/29-99
D9QMT2_BRESC/19-93
D9QNT9_BRESC/5-107
D9QQ08_ACEAZ/6-79
D9QVM2_ACEAZ/23-97
D9QVM3_ACEAZ/25-104
D9QVM8_ACEAZ/6-105
D9R0V5_CLOSW/11-111
D9R257_CLOSW/26-99
D9R258_CLOSW/22-96
D9RBP3_STAAJ/25-101
D9RFU9_STAAJ/22-95
D9RI25_STAAJ/3-102
D9RLI2_STAAK/3-102
D9RNS7_STAAK/22-96
D9RNX3_STAAK/25-101
D9RRG9_PREMB/8-113
D9RRH4_PREMB/22-97
D9RSR0_PREMB/44-116
D9RX65_PREMB/23-103
D9S2T2_THEOJ/23-97
D9S2T3_THEOJ/24-103
D9S2T8_THEOJ/7-106
D9SHR9_GALCS/6-107
D9SJM4_GALCS/15-92
D9SJM5_GALCS/22-102
D9SJN1_GALCS/7-106
D9SKJ9_CLOC7/22-96
D9SKK0_CLOC7/25-103
D9SKQ9_CLOC7/13-113
D9T680_MICAI/19-118
D9T684_MICAI/27-97
D9T685_MICAI/34-111
D9TH15_CALOO/3-102
D9TJ32_CALOO/37-114
D9TJ33_CALOO/24-97
D9TPI4_THETC/10-109
D9TR15_THETC/24-98
D9TR16_THETC/22-96
D9UH90_9ACTO/11-111
D9UHL5_9ACTO/29-96
D9V335_9ACTO/13-116
D9V340_9ACTO/2-92
D9V341_9ACTO/45-124
D9VCJ5_9ACTO/23-122
D9VS17_9ACTO/30-96
D9VS18_9ACTO/82-159
D9W314_9ACTO/11-111
D9W872_9ACTO/13-113
D9W974_9ACTO/36-113
D9W975_9ACTO/29-102
D9X1H9_STRVR/11-111
D9X269_STRVR/30-97
D9X270_STRVR/34-111
D9XP14_9ACTO/34-111
D9XYN1_9ACTO/11-111
D9Y5N7_9BURK/2-103
D9Y8B9_9BURK/7-106
D9Y8C4_9BURK/28-99
D9Y8C5_9BURK/19-91
D9YF77_9DELT/7-106
D9YF82_9DELT/1-74
D9YF83_9DELT/18-98
E0CUW1_VITVI/53-158
E0DG26_9CORY/8-112
E0DG32_9CORY/27-116
E0DG33_9CORY/27-103
E0DLQ0_9RHIZ/9-108
E0DLQ5_9RHIZ/31-108
E0DLQ6_9RHIZ/21-96
E0DY65_9RHIZ/9-108
E0DY70_9RHIZ/31-108
E0DY71_9RHIZ/21-96
E0E3G6_9FIRM/2-102
E0E3K3_9FIRM/25-99
E0E3L1_9FIRM/26-103
E0E5G6_ACTPL/20-109
E0E5G7_ACTPL/25-96
E0E5H2_ACTPL/20-119
E0E9Q9_ACTPL/1-91
E0EFK6_ACTPL/1-91
E0EHJ6_ACTPL/20-109
E0EHJ7_ACTPL/25-96
E0EHK2_ACTPL/20-119
E0EHR2_ACTPL/20-109
E0EHR3_ACTPL/25-96
E0EHR8_ACTPL/20-119
E0ELV7_ACTPL/1-91
E0ETD5_ACTPL/1-91
E0EVC5_ACTPL/20-109
E0EVC6_ACTPL/25-96
E0EVD1_ACTPL/20-119
E0EZM7_ACTPL/1-91
E0F1M5_ACTPL/20-109
E0F1M6_ACTPL/25-96
E0F1N1_ACTPL/20-119
E0F5P4_ACTPL/1-91
E0F7S1_ACTPL/20-109
E0F7S2_ACTPL/25-96
E0F7S7_ACTPL/20-119
E0FC20_ACTPL/1-91
E0FE12_ACTPL/20-109
E0FE13_ACTPL/25-96
E0FE18_ACTPL/20-119
E0FI07_ACTPL/1-91
E0FJX7_ACTPL/20-109
E0FJX9_ACTPL/25-96
E0FJY4_ACTPL/20-119
E0FP72_ACTPL/1-91
E0FRU7_9THEO/10-109
E0FVW8_9THEO/21-95
E0FVW9_9THEO/25-103
E0FZL2_ENTFA/42-116
E0G0E3_ENTFA/19-118
E0GAB5_ENTFA/42-116
E0GD93_ENTFA/19-118
E0GJF1_ENTFA/42-116
E0GKM3_ENTFA/19-118
E0GTN6_ENTFA/42-116
E0GVV9_ENTFA/19-118
E0H0W5_ENTFA/42-116
E0H481_ENTFA/19-118
E0HBV9_ENTFA/42-116
E0HHE0_ENTFA/19-118
E0HP38_9GAMM/2-106
E0HS23_9GAMM/22-121
E0HS28_9GAMM/23-95
E0HS29_9GAMM/19-103
E0HZ33_9BACT/2-101
E0HZ38_9BACT/17-86
E0HZ39_9BACT/26-101
E0I3F1_9BACL/22-94
E0I3F2_9BACL/16-93
E0IDU1_9BACL/1-89
E0IMT3_9GAMM/2-106
E0IRW6_9GAMM/19-103
E0IRW7_9GAMM/23-95
E0IRX2_9GAMM/22-121
E0IYT8_ECOLW/21-120
E0IYU3_ECOLW/23-95
E0IYU4_ECOLW/22-102
E0J2I1_ECOLW/2-103
E0JIZ3_RHIME/9-108
E0JIZ8_RHIME/25-102
E0JIZ9_RHIME/26-100
E0K2D7_RHIME/9-108
E0K2E2_RHIME/25-102
E0K2E3_RHIME/26-100
E0KT59_STRVO/13-113
E0L323_STRVO/29-102
E0L324_STRVO/36-113
E0LMM7_SPHCR/10-109
E0LMN2_SPHCR/23-93
E0LMN3_SPHCR/23-96
E0LWX4_9ENTR/21-102
E0LWX5_9ENTR/23-95
E0LWY0_9ENTR/21-120
E0LXL1_9ENTR/2-103
E0MJG5_9RHOB/9-108
E0MJH0_9RHOB/23-98
E0MJH0_9RHOB/565-642
E0MU50_9CORY/23-99
E0MYY3_9CORY/11-115
E0MYY9_9CORY/27-127
E0N1P8_9ACTO/25-123
E0N1Q3_9ACTO/26-109
E0N1Q4_9ACTO/39-115
E0N6Q5_NEIME/24-100
E0N6Q7_NEIME/23-96
E0N6R6_NEIME/8-106
E0N8Z6_NEIME/3-105
E0NES1_PEDAC/11-110
E0NGF9_PEDAC/25-100
E0NMP5_9FIRM/27-99
E0NNN7_9FIRM/13-112
E0NRR7_9BACT/23-102
E0NTT1_9BACT/8-113
E0NUI6_9BACT/22-97
E0NUW5_9BACT/15-87
E0NZ51_9FIRM/13-113
E0NZ55_9FIRM/27-108
E0NZ56_9FIRM/24-99
E0P3L3_STAAU/25-101
E0P7G7_STAAU/10-109
E0P9L0_STAAU/22-96
E0PCD1_STREI/25-95
E0PFK8_STREI/4-104
E0PIQ5_STRGY/25-95
E0PLW1_STRGY/4-104
E0PSA1_STRMT/25-95
E0PSP5_STRMT/4-104
E0PV93_STRPY/25-95
E0PXR0_STRPY/4-103
E0PZU9_9STRE/55-122
E0Q070_9STRE/34-104
E0Q077_9STRE/4-104
E0Q5F6_9BIFI/31-102
E0Q5G1_9BIFI/42-141
E0QCK1_CAMCO/4-103
E0QIF6_9FIRM/22-104
E0QIQ9_9FIRM/2-102
E0QQZ5_9ACTO/39-116
E0QQZ6_9ACTO/26-109
E0QR01_9ACTO/22-120
E0R3C7_ECOLX/21-120
E0R3D2_ECOLX/23-95
E0R3D3_ECOLX/22-102
E0R415_ECOLX/2-103
E0RGN1_PAEP6/25-100
E0RGN2_PAEP6/22-94
E0RMT5_PAEP6/6-105
E0RP29_SPITD/24-99
E0RS54_SPITD/31-116
E0RT29_SPITD/13-113
E0RYF6_BUTPB/11-113
E0RYN3_BUTPB/29-105
E0SG74_DICD3/21-120
E0SG79_DICD3/23-95
E0SG80_DICD3/22-102
E0SH65_DICD3/2-103
E0SVK1_STRZA/4-104
E0SW60_STRZA/27-95
E0T754_EDWTF/2-103
E0T9I1_EDWTF/1-76
E0T9I2_EDWTF/23-95
E0T9I7_EDWTF/21-120
E0TDS1_PARBH/4-109
E0TDS6_PARBH/16-88
E0TDS7_PARBH/33-107
E0TDT2_PARBH/19-118
E0TR42_STRZ6/4-104
E0TSD2_STRZ6/27-95
E0TX99_BACPZ/3-102
E0U3Q2_BACPZ/26-101
E0U4L4_BACPZ/23-95
E0UBJ0_CYAP2/25-103
E0UDM6_CYAP2/29-105
E0UDV8_CYAP2/11-150
E0UUC2_SULAO/2-101
E0WRY9_9ENTR/26-120
E0WRZ0_9ENTR/28-156
E0WRZ5_9ENTR/21-120
E0XPD8_9BACT/2-102
E0XQT3_9GAMM/2-102
E0Y0U8_9SPHI/10-81
E1CVZ5_VIBPA/2-103
E1CW24_VIBPA/24-123
E1CW29_VIBPA/23-95
E1CW30_VIBPA/24-105
E1D3S9_VIBPA/24-105
E1D3T0_VIBPA/23-95
E1D3T5_VIBPA/24-123
E1D864_VIBPA/2-103
E1DLS8_VIBPA/2-103
E1DMP0_VIBPA/24-123
E1DMP5_VIBPA/23-95
E1DMP6_VIBPA/24-105
E1DW77_LACRE/28-99
E1DX07_LACRE/25-99
E1DZS9_LACRE/5-104
E1E210_STAAU/25-101
E1E5C0_STAAU/10-109
E1E762_STAAU/22-96
E1EEY7_VIBPA/24-123
E1EG82_VIBPA/2-103
E1ELK4_VIBPA/23-95
E1ELK5_VIBPA/24-105
E1EPA0_ENTFA/25-99
E1EQ63_ENTFA/8-107
E1FA04_9THEO/10-109
E1FCN4_9THEO/25-103
E1FCN5_9THEO/21-95
E1GTR1_9BACT/22-97
E1GTR6_9BACT/8-113
E1GVB0_9BACT/46-126
E1GXI9_9BACT/15-87
E1H2V5_STRPN/4-104
E1H4P8_STRPN/27-95
E1HAW4_MYCTU/12-116
E1HAW9_MYCTU/31-121
E1HAX0_MYCTU/43-121
E1HPG6_ECOLX/1-78
E1HPG7_ECOLX/23-95
E1HPH2_ECOLX/21-120
E1HQ89_ECOLX/1-91
E1I680_ECOLX/1-91
E1I7T2_ECOLX/21-120
E1I7T7_ECOLX/23-95
E1I7T8_ECOLX/1-78
E1IAT7_9CHLR/24-101
E1IBB9_9CHLR/23-107
E1IHH5_9CHLR/33-132
E1IHI2_9CHLR/2-99
E1IJ08_ECOLX/1-91
E1ISY7_ECOLX/1-78
E1ISY8_ECOLX/23-95
E1ISZ3_ECOLX/21-120
E1J2Y5_ECOLX/1-91
E1J672_ECOLX/21-120
E1J678_ECOLX/23-95
E1J679_ECOLX/1-78
E1JKQ8_9LACO/28-99
E1JLE1_9LACO/6-105
E1JPT2_9LACO/24-99
E1JTV8_DESFR/25-96
E1JTV9_DESFR/25-100
E1JTW4_DESFR/20-119
E1KCG9_9FIRM/14-113
E1KF97_9FIRM/25-99
E1KF98_9FIRM/22-96
E1KN63_9BACT/8-113
E1KN68_9BACT/22-97
E1KP34_9BACT/23-103
E1KR93_9BACT/15-87
E1KXA1_PEPMA/25-99
E1KZ02_PEPMA/13-112
E1KZK9_PEPMA/22-95
E1L1M9_9ACTN/32-113
E1L1N4_9ACTN/48-149
E1L508_9FIRM/7-103
E1L512_9FIRM/24-97
E1L513_9FIRM/23-96
E1L9D7_9FIRM/7-103
E1L9E1_9FIRM/24-97
E1L9E2_9FIRM/23-96
E1LEW3_STRMT/4-104
E1LH90_STRMT/27-95
E1LJN1_STRMT/4-104
E1LLW8_STRMT/27-95
E1LR76_STRMT/4-104
E1LTQ9_STRMT/27-95
E1M154_STRMT/27-95
E1M3S5_STRMT/4-104
E1MET7_9ACTO/39-116
E1MET8_9ACTO/26-109
E1MEU3_9ACTO/22-120
E1MQG9_9GAMM/32-117
E1MQH0_9GAMM/22-160
E1MQH5_9GAMM/18-117
E1MUI1_9GAMM/2-103
E1NCI2_9BIFI/37-108
E1NCI9_9BIFI/6-105
E1NF66_9LACO/7-107
E1NG21_9LACO/23-97
E1NIR8_9LACO/23-97
E1NKN1_9LACO/7-107
E1NP55_9LACO/7-107
E1NQ45_9LACO/23-97
E1NTK5_9LACO/26-126
E1NUA1_9LACO/23-97
E1NX58_9LACO/23-97
E1NYI8_9LACO/7-107
E1NZP0_NEILA/3-105
E1P2H7_NEILA/24-100
E1P2H9_NEILA/23-96
E1P2I6_NEILA/19-117
E1PEB5_ECOAB/2-103
E1PJ98_ECOAB/17-97
E1PJ99_ECOAB/23-95
E1PJA4_ECOAB/21-120
E1PPT2_CAMJM/3-102
E1PVV8_HELPT/16-115
E1PZ84_HELPM/16-115
E1Q6B8_HELPP/16-115
E1QAZ7_HELPC/16-115
E1QF06_DESB2/16-116
E1QM99_DESB2/23-95
E1QMA0_DESB2/26-100
E1QMA5_DESB2/7-106
E1QVQ4_OLSUV/11-112
E1QVQ9_OLSUV/25-107
E1R3M5_SPISS/24-99
E1R5Q9_SPISS/31-116
E1R770_SPISS/19-120
E1RM77_XYLFG/17-116
E1RM80_XYLFG/20-93
E1RM81_XYLFG/17-93
E1RPF6_XYLFG/3-101
E1S115_ECOUM/2-103
E1S5A0_ECOUM/1-78
E1S5A1_ECOUM/23-95
E1S5A6_ECOUM/21-120
E1S8D2_HELP9/16-115
E1SD86_PANVC/21-102
E1SD87_PANVC/23-95
E1SD92_PANVC/21-120
E1SF23_PANVC/6-107
E1SMK0_FERBD/19-97
E1SMK1_FERBD/23-95
E1SMK6_FERBD/21-120
E1SQI4_FERBD/2-101
E1T027_THESX/21-95
E1T028_THESX/25-103
E1T155_THESX/10-109
E1T9I4_BURSG/2-104
E1TA27_BURSG/7-106
E1TA32_BURSG/30-106
E1TM93_LACPS/81-153
E1TPR1_LACPS/6-105
E1TTH7_LACPS/25-100
E1U8N4_LISML/3-102
E1U9V6_LISML/22-94
E1UEL7_LISML/38-113
E1ULL0_BACAS/26-101
E1UNA6_BACAS/3-102
E1UTB7_BACAS/23-95
E1V9K6_HALED/33-105
E1V9K7_HALED/26-98
E1V9L3_HALED/43-142
E1VB10_HALED/2-103
E1VHF9_9GAMM/24-103
E1VHF9_9GAMM/538-610
E1VHG4_9GAMM/21-120
E1VN73_9GAMM/2-103
E1VXE0_ARTAR/14-113
E1VXE5_ARTAR/26-101
E1VXE6_ARTAR/47-125
E1W4Q8_HAEP3/17-98
E1W4Q9_HAEP3/24-97
E1W4R4_HAEP3/20-119
E1W4Y4_HAEP3/3-104
E1W7Z5_SALTS/21-102
E1W7Z6_SALTS/23-95
E1W801_SALTS/21-120
E1WAV1_SALTS/2-103
E1WKP0_BACF6/14-87
E1WLT1_BACF6/32-121
E1WM63_BACF6/8-113
E1WM68_BACF6/22-97
E1X246_BACMS/22-103
E1X250_BACMS/9-108
E1X6V4_HAEI1/18-99
E1X6V5_HAEI1/24-97
E1X6W0_HAEI1/20-119
E1X956_HAEI1/3-104
E1XBY2_STRZO/4-104
E1XCB2_STRZO/27-95
E1XKU4_STRZN/4-104
E1XL76_STRZN/27-95
E1XS70_STRZI/4-104
E1XS77_STRZI/34-104
E1XSJ2_STRZI/27-95
E1XWJ0_LEGPN/1-91
E1Y3I4_LEGPN/17-116
E1YBU9_9DELT/52-124
E1YBV0_9DELT/28-110
E1YBV5_9DELT/7-106
E1YF01_9DELT/15-115
E1YNM0_9BACE/10-85
E1YNP0_9BACE/23-102
E1YX75_9BACE/8-113
E1YX80_9BACE/22-97
E1Z4U6_9CHLO/292-365
E2CKE3_9RHOB/9-108
E2CKE8_9RHOB/26-102
E2CKE9_9RHOB/20-100
E2JM71_BORAF/10-115
E2JMT4_BORAF/27-104
E2JN29_BORAF/27-112
E2JNR3_BORBU/27-112
E2JP10_BORBU/27-104
E2JPN5_BORBU/10-115
E2JSP8_ECO57/22-102
E2JSP9_ECO57/23-95
E2JSQ4_ECO57/21-120
E2K0K8_ECO57/2-103
E2K725_ECO57/22-102
E2K726_ECO57/23-95
E2K731_ECO57/21-120
E2KCG9_ECO57/2-103
E2KSV8_ECO57/2-103
E2KUM4_ECO57/22-102
E2KUM5_ECO57/23-95
E2KUN0_ECO57/21-120
E2L1B3_BORBU/10-115
E2L283_BORBU/27-112
E2L349_BORBU/27-104
E2M718_PSESM/18-117
E2M723_PSESM/24-97
E2M724_PSESM/17-94
E2MEV8_PSESM/32-133
E2MPL4_FRANO/22-95
E2MPL6_FRANO/22-93
E2MPM4_FRANO/4-105
E2MRH6_FRANO/4-103
E2MVR5_9CORY/18-124
E2MVS0_9CORY/30-116
E2MZQ4_CAPSP/22-97
E2N0T1_CAPSP/8-113
E2N636_CAPSP/11-83
E2NAJ3_9BACE/12-87
E2NB29_9BACE/22-97
E2NB34_9BACE/33-138
E2NFP1_9BACE/23-112
E2NNJ9_9FIRM/1-101
E2NQS2_9FIRM/15-90
E2NQU5_9FIRM/22-94
E2NTD6_9FIRM/21-95
E2P0E9_PASHA/4-104
E2P199_PASHA/20-110
E2P474_PASHA/20-119
E2P479_PASHA/24-96
E2P8A0_PASHA/4-104
E2P8V3_PASHA/24-98
E2P8V8_PASHA/20-119
E2P9S0_PASHA/20-110
E2PCR7_NEIPO/24-100
E2PCR9_NEIPO/23-96
E2PF19_NEIPO/3-105
E2PFC7_NEIPO/8-106
E2PS64_9RHIZ/23-98
E2PS65_9RHIZ/31-108
E2PS70_9RHIZ/9-108
E2PVV1_STRCL/70-170
E2PZS0_STRCL/80-157
E2QF13_ECOLX/22-102
E2QF14_ECOLX/23-95
E2S6Y1_9CORY/23-99
E2S6Y2_9CORY/27-121
E2S6Y7_9CORY/11-115
E2S963_9ACTO/17-116
E2S968_9ACTO/27-93
E2S969_9ACTO/34-116
E2SJ57_9FIRM/14-89
E2SJD8_9FIRM/2-102
E2SKI3_9FIRM/23-93
E2SQC6_9FIRM/29-104
E2T4P1_9RALS/2-103
E2T4V0_9RALS/31-110
E2T4V1_9RALS/23-100
E2T4V6_9RALS/7-106
E2TAR6_MYCTU/12-116
E2TN61_MYCTU/12-116
E2TN67_MYCTU/43-121
E2TZP8_MYCTU/12-116
E2TZQ4_MYCTU/43-121
E2UB26_MYCTU/12-116
E2UB32_MYCTU/30-78
E2UB33_MYCTU/43-121
E2UMM8_MYCTU/31-121
E2UMM9_MYCTU/43-121
E2UZX1_MYCTU/12-116
E2UZX6_MYCTU/61-139
E2VA36_MYCTU/12-116
E2VA41_MYCTU/61-139
E2VJE6_MYCTU/12-116
E2VJF3_MYCTU/61-139
E2VVR0_MYCTU/12-116
E2VVR4_MYCTU/61-139
E2W6Y2_MYCTU/12-116
E2W6Y6_MYCTU/43-121
E2WIX6_MYCTU/12-116
E2WR17_ECOLX/1-78
E2WR18_ECOLX/23-95
E2WR23_ECOLX/21-120
E2X1T7_ECOLX/2-92
E2X431_SHIDY/2-103
E2XCT6_SHIDY/21-120
E2XCU1_SHIDY/23-95
E2XCU2_SHIDY/22-102
E2XLT6_PSEFL/17-94
E2XLT7_PSEFL/24-97
E2XLU2_PSEFL/18-117
E2XYQ5_PSEFL/8-109
E2Y111_ENTFA/19-118
E2Y6F4_ENTFA/42-116
E2YDI4_ENTFA/19-118
E2YFC3_ENTFA/42-116
E2YLP6_ENTFA/42-116
E2YQC3_ENTFA/19-118
E2YT04_ENTFA/19-118
E2YXS1_ENTFA/42-116
E2Z5V3_ENTFA/19-118
E2Z7Q8_ENTFA/42-116
E2ZDD5_9FIRM/9-108
E2ZDD9_9FIRM/26-102
E2ZDE0_9FIRM/24-98
E2ZKG0_9FIRM/17-116
E2ZKN9_9FIRM/24-98
E2ZKP4_9FIRM/22-97
E2ZSW1_PSEAE/17-116
E2ZSW6_PSEAE/24-97
E2ZSW7_PSEAE/17-94
E2ZZD8_PSEAE/2-103
E3AS15_9SPHI/26-104
E3AVI8_9SPHI/8-112
E3AVJ4_9SPHI/23-98
E3B151_9SPHI/15-85
E3B2Q9_9SPHI/2-104
E3BCI4_9MICO/19-121
E3BCI9_9MICO/26-102
E3BDE6_9MICO/22-92
E3BGE4_9VIBR/2-103
E3BQ94_9VIBR/24-123
E3BQ99_9VIBR/23-94
E3BQA0_9VIBR/26-107
E3BRK1_9LACO/23-97
E3BS93_9LACO/7-107
E3BVK5_9LACO/7-107
E3BXH9_9LACO/23-97
E3BYT4_9LACO/7-107
E3BZT5_9LACO/23-97
E3C288_9LACO/7-107
E3C407_9LACO/23-97
E3C5K3_9LACO/5-104
E3C624_9LACO/25-99
E3C6X2_9LACO/28-99
E3CCJ9_STRPA/30-95
E3CG48_STRPA/4-104
E3CKW9_STRDO/4-104
E3CL95_STRDO/25-95
E3CR89_STRVE/25-96
E3CSI4_STRVE/4-104
E3D100_9BACT/14-115
E3D105_9BACT/28-108
E3D106_9BACT/29-100
E3D1C6_NEIM7/24-100
E3D1C8_NEIM7/23-96
E3D1K1_NEIM7/45-143
E3D4S5_NEIM7/3-105
E3D908_GARV3/69-144
E3D913_GARV3/23-122
E3DE28_ERWSE/21-120
E3DE33_ERWSE/23-95
E3DE34_ERWSE/22-102
E3DG06_ERWSE/2-103
E3DQH2_HALPG/22-97
E3DQH3_HALPG/25-103
E3DQH8_HALPG/7-106
E3DW75_BACA1/26-101
E3DZ50_BACA1/23-95
E3E2A3_BACA1/3-102
E3E8F9_PAEPS/25-100
E3E8G0_PAEPS/22-94
E3E9X1_PAEPS/7-106
E3EK97_PAEPS/6-105
E3EMW4_BIFBS/39-111
E3EMW9_BIFBS/31-130
E3EYX3_KETVY/19-118
E3EZK1_KETVY/27-108
E3EZK2_KETVY/23-97
E3F6U0_CORP9/12-116
E3F6U5_CORP9/27-124
E3FGZ3_STIAD/27-103
E3FKW3_STIAD/19-120
E3G9U9_ENTCS/21-120
E3G9V4_ENTCS/23-95
E3G9V5_ENTCS/22-102
E3GD65_ENTCS/2-103
E3GE17_EUBLK/26-100
E3GGE8_EUBLK/15-115
E3GIM1_EUBLK/28-103
E3GTL0_HAEI2/3-104
E3GVG1_HAEI2/20-119
E3GVG6_HAEI2/24-97
E3GVG7_HAEI2/18-99
E3H0V6_ROTDC/58-140
E3H0V7_ROTDC/29-104
E3H0W2_ROTDC/30-129
E3H8Q9_ILYPC/20-94
E3H9U6_ILYPC/3-102
E3H9V0_ILYPC/21-91
E3HE69_ACHXA/2-101
E3HGD5_ACHXA/28-106
E3HGD5_ACHXA/511-584
E3HGE0_ACHXA/7-106
E3I239_RHOVT/9-108
E3I244_RHOVT/30-108
E3I245_RHOVT/1-61
E3IAQ7_GEOS0/22-94
E3IEL9_GEOS0/3-102
E3IHI2_GEOS0/26-101
E3IKW0_DESVR/7-106
E3IKW5_DESVR/25-103
E3IKW6_DESVR/20-95
E3J0C5_FRASU/43-121
E3J0C6_FRASU/27-96
E3J193_FRASU/1-105
E3JE74_BUCA0/20-119
E3JE79_BUCA0/21-102
E3JG53_BUCA3/1-88
E3JG59_BUCA3/23-95
E3JG60_BUCA3/21-102
E3JHL9_BUCAF/1-88
E3JHM5_BUCAF/23-95
E3JHM6_BUCAF/21-102
E3JJV0_BUCAJ/1-88
E3PCD7_ECOH1/23-95
E3PCD8_ECOH1/22-102
E3PCE3_ECOH1/21-120
E3PEA3_ECOH1/2-103
E3PS58_CLOSD/25-98
E3PT15_CLOSD/25-96
E3PVN2_CLOSD/2-102
E3R653_9LACO/23-97
E3R6S3_9LACO/7-108
E3R8C4_9LACO/7-108
E3XLF3_ECOLX/22-102
E3XLF4_ECOLX/23-95
E3XLF9_ECOLX/21-120
E3XM67_ECOLX/1-91
E3YAE8_SHIFL/21-120
E3YAF3_SHIFL/23-95
E3YAF4_SHIFL/17-97
E3YB63_SHIFL/2-103
E3YEA7_LISMO/38-113
E3YNG5_9LIST/38-113
E3YQQ1_9LIST/3-102
E3YX77_LISIN/38-79
E3Z0V9_LISIN/22-94
E3Z5W8_LISIN/38-113
E3Z830_LISIN/3-102
E3Z9E0_LISIN/22-94
E3ZEJ1_LISIV/27-102
E3ZGZ1_LISIV/3-102
E3ZID5_LISIV/22-94
E3ZNI6_LISSE/27-102
E3ZS95_LISSE/22-94
E3ZXG0_LISSE/27-102
E4A127_LISSE/1-43
E4AAB6_PROAC/17-115
E4AAC1_PROAC/27-96
E4AAC2_PROAC/15-91
E4AE72_PROAC/17-115
E4AE77_PROAC/27-96
E4AE78_PROAC/15-92
E4AMQ9_PROAC/15-91
E4AMR0_PROAC/27-96
E4AMR5_PROAC/17-115
E4ATS0_PROAC/15-91
E4ATS1_PROAC/27-96
E4ATS6_PROAC/17-115
E4B3A2_PROAC/15-91
E4B3A3_PROAC/27-96
E4B3A8_PROAC/17-115
E4BCH2_PROAC/17-115
E4BCH7_PROAC/27-96
E4BCH8_PROAC/15-92
E4BEL1_PROAC/17-115
E4BEL6_PROAC/27-96
E4BEL7_PROAC/15-92
E4BPD7_PROAC/15-91
E4BPD8_PROAC/27-96
E4BPE3_PROAC/17-115
E4BYS0_PROAC/15-91
E4BYS1_PROAC/27-96
E4BYS6_PROAC/17-115
E4C606_PROAC/15-91
E4C607_PROAC/27-96
E4C612_PROAC/17-115
E4CE95_PROAC/15-91
E4CE96_PROAC/27-96
E4CEA1_PROAC/17-115
E4CL78_PROAC/15-91
E4CL79_PROAC/27-96
E4CL84_PROAC/17-115
E4CTL6_PROAC/17-115
E4CTM1_PROAC/27-96
E4CTM2_PROAC/15-91
E4D0K3_PROAC/15-91
E4D0K4_PROAC/27-96
E4D0K9_PROAC/17-115
E4D8W9_PROAC/17-115
E4D8X4_PROAC/27-96
E4D8X5_PROAC/15-91
E4DCG4_PROAC/15-91
E4DCG5_PROAC/27-96
E4DCH0_PROAC/17-115
E4DL64_PROAC/17-115
E4DL69_PROAC/27-96
E4DL70_PROAC/15-91
E4DT91_PROAC/15-91
E4DT92_PROAC/27-96
E4DT97_PROAC/17-115
E4E0M8_PROAC/15-91
E4E0M9_PROAC/27-96
E4E0N4_PROAC/17-115
E4E744_PROAC/15-91
E4E745_PROAC/27-96
E4E750_PROAC/17-115
E4EGB9_PROAC/15-91
E4EGC0_PROAC/27-96
E4EGC5_PROAC/17-115
E4EP82_PROAC/15-91
E4EP83_PROAC/27-96
E4EP88_PROAC/17-115
E4EW49_PROAC/15-91
E4EW50_PROAC/27-96
E4EW55_PROAC/17-115
E4F522_PROAC/17-115
E4F527_PROAC/27-96
E4F528_PROAC/15-91
E4F8W3_PROAC/17-115
E4F8W8_PROAC/27-96
E4F8W9_PROAC/15-91
E4FII2_PROAC/15-91
E4FII3_PROAC/27-96
E4FII8_PROAC/17-115
E4FRB7_PROAC/17-115
E4FRC2_PROAC/27-96
E4FRC3_PROAC/15-91
E4FXM3_PROAC/15-91
E4FXM4_PROAC/27-96
E4FXM9_PROAC/17-115
E4G2S8_PROAC/15-91
E4G2S9_PROAC/27-96
E4G2T4_PROAC/17-115
E4GAC2_PROAC/17-115
E4GAC7_PROAC/27-96
E4GAC8_PROAC/15-91
E4GH58_PROAC/17-115
E4GH63_PROAC/27-96
E4GH64_PROAC/15-91
E4GU06_PROAC/17-115
E4GU11_PROAC/27-96
E4GU12_PROAC/15-91
E4GWW4_PROAC/17-115
E4GWW9_PROAC/27-96
E4GWX0_PROAC/15-92
E4H8D4_PROAC/17-115
E4H8D9_PROAC/27-96
E4H8E0_PROAC/15-91
E4HB71_PROAC/15-91
E4HB72_PROAC/27-96
E4HB77_PROAC/17-115
E4HIB4_PROAC/15-92
E4HIB5_PROAC/27-96
E4HIC0_PROAC/17-115
E4HU09_PROAC/17-115
E4HU14_PROAC/27-96
E4HU15_PROAC/15-92
E4I1V5_PROAC/17-115
E4I1W0_PROAC/27-96
E4I1W1_PROAC/15-91
E4I5M4_ENTFC/7-106
E4I8R8_ENTFC/21-95
E4ICE3_ENTFC/36-106
E4IFH1_ENTFC/7-106
E4IG03_ENTFC/36-106
E4IKF7_ENTFC/21-95
E4IP53_ENTFC/21-95
E4IR57_ENTFC/7-106
E4ISS6_ENTFC/36-106
E4IW54_ENTFC/7-106
E4IXR5_ENTFC/21-95
E4J1D9_ENTFC/36-106
E4J4T8_ENTFC/21-95
E4J8I5_ENTFC/7-106
E4JCL5_ENTFC/36-106
E4JDC2_ENTFC/21-95
E4JEA7_ENTFC/36-106
E4JHC9_ENTFC/7-106
E4K4B1_9FIRM/37-114
E4K4B2_9FIRM/24-97
E4K958_9FIRM/3-102
E4KP67_9LACT/26-102
E4KPJ2_9LACT/6-105
E4KQW0_9LACT/26-102
E4KRQ9_9PORP/16-99
E4KS43_9PORP/33-109
E4KTY6_9PORP/23-103
E4KVH0_9PORP/3-108
E4KXT8_9FIRM/13-112
E4KZ23_9FIRM/24-96
E4L5I2_9STRE/25-95
E4L5R0_9STRE/5-105
E4L7G8_9FIRM/23-97
E4L7G9_9FIRM/27-102
E4L7H3_9FIRM/8-106
E4LDF6_9FIRM/7-103
E4LDG0_9FIRM/24-97
E4LDG1_9FIRM/23-96
E4LK42_9FIRM/10-110
E4LK47_9FIRM/27-108
E4LK48_9FIRM/24-99
E4LP76_9CLOT/14-89
E4LU66_9CLOT/15-80
E4LV38_9CLOT/29-104
E4LZI1_9CLOT/2-102
E4M1B1_9FIRM/24-104
E4M1B2_9FIRM/23-96
E4M689_9FIRM/16-115
E4M789_9FIRM/25-100
E4M7G9_9BACT/12-83
E4MBN6_9BACT/5-110
E4ME17_9BACT/22-103
E4MFI7_9BACT/23-98
E4MHB2_9FIRM/11-111
E4MJG7_9FIRM/24-98
E4MKX5_9FIRM/27-100
E4MP61_CAPOC/22-97
E4MQW0_CAPOC/8-113
E4MTE9_CAPOC/11-84
E4N9R9_KITSK/28-96
E4N9S0_KITSK/38-115
E4NIG8_KITSK/11-110
E4P0M8_BIFBP/33-105
E4P0N3_BIFBP/31-130
E4P397_ECO8N/22-102
E4P398_ECO8N/23-95
E4P3Y1_ECO8N/21-120
E4P987_ECO8N/2-103
E4PP11_MARAH/14-92
E4PP12_MARAH/27-100
E4PP17_MARAH/21-120
E4PP68_MARAH/2-103
E4Q4V2_CALOW/32-109
E4Q528_CALOW/24-97
E4Q6N7_CALOW/3-102
E4QC16_CALH1/3-102
E4QDK6_CALH1/24-97
E4QDK7_CALH1/23-100
E4QER6_BORBN/27-112
E4QG57_BORBN/10-115
E4QGS2_BORBN/27-104
E4QIS3_METS6/13-90
E4QIS8_METS6/7-106
E4QN56_METS6/2-102
E4QV30_HAEI6/20-119
E4QV35_HAEI6/24-97
E4QV36_HAEI6/18-99
E4QXH6_HAEI6/3-104
E4R1W7_BIFLM/27-99
E4R1X2_BIFLM/27-126
E4RFW5_PSEPB/2-103
E4RIC0_PSEPB/18-117
E4RIC5_PSEPB/24-97
E4RIC6_PSEPB/18-95
E4RIG3_HALSL/25-99
E4RIG4_HALSL/22-97
E4RLW4_HALSL/7-106
E4RVS8_LEAB4/22-97
E4RVT3_LEAB4/13-85
E4RY60_LEAB4/13-93
E4RYM7_LEAB4/3-105
E4S130_BORBJ/27-104
E4S1D3_BORBJ/27-112
E4S2S0_BORBJ/10-115
E4S4L4_CALKI/24-97
E4S4L5_CALKI/32-109
E4S591_CALKI/3-102
E4SDN1_CALK2/3-102
E4SG48_CALK2/24-97
E4SG49_CALK2/23-100
E4SKL1_LACAR/23-97
E4SLY6_LACAR/7-108
E4SR46_STRTN/4-104
E4SRB7_STRTN/26-96
E4SVU9_LACDN/7-107
E4SWB9_LACDN/23-97
E4SYD5_LACDN/30-102
E4T1V0_PALPW/21-100
E4T4K0_PALPW/26-131
E4T4K5_PALPW/22-97
E4T7R0_PALPW/11-82
E4T7R7_PALPW/37-141
E4TA41_RIEAD/9-110
E4TA46_RIEAD/22-97
E4TAG0_RIEAD/23-99
E4TB31_RIEAD/13-86
E4TFX4_CALNY/7-106
E4TFX9_CALNY/22-96
E4TKF0_MARTH/8-109
E4TKY6_MARTH/23-98
E4TKZ1_MARTH/8-113
E4TME0_MARTH/24-102
E4TQ29_MARTH/13-87
E4U1V4_SULKY/2-102
E4U4L9_OCEP5/18-92
E4U8P5_OCEP5/18-86
E4U8Q1_OCEP5/3-102
E4UB24_LIBSC/29-110
E4UB25_LIBSC/26-103
E4UB30_LIBSC/9-108
E4V8I0_BIFBI/33-105
E4V8I5_BIFBI/31-130
E4VJP8_9HELI/2-101
E4VUN0_BACFR/32-121
E4VVX5_BACFR/14-87
E4VW94_BACFR/22-97
E4VW99_BACFR/8-113
E4WIB4_RHOE1/39-110
E4WIN9_RHOE1/11-115
E4WIP4_RHOE1/29-116
E4WIP5_RHOE1/51-134
E4ZBH7_NEIL0/24-100
E4ZBH9_NEIL0/23-96
E4ZBI6_NEIL0/8-106
E4ZCX6_NEIL0/3-105
E5AHM0_CHLPS/22-95
E5AIX5_CHLPS/6-105
E5AIY1_CHLPS/25-99
E5ALF9_BURRH/30-102
E5ALG0_BURRH/25-98
E5ALG7_BURRH/31-130
E5AM15_BURRH/2-103
E5B8H0_ERWAM/21-120
E5B8H5_ERWAM/23-95
E5B8H6_ERWAM/22-102
E5B966_ERWAM/2-103
E5BHM2_9FUSO/3-102
E5BHM6_9FUSO/19-87
E5BIM3_9FUSO/20-94
E5BJK6_9FUSO/57-125
E5BJL0_9FUSO/3-102
E5BN90_9FUSO/24-98
E5BTU1_9FUSO/21-95
E5BYD1_9FUSO/42-110
E5BYD5_9FUSO/3-102
E5C1B7_9FUSO/3-102
E5C2A8_9FUSO/30-104
E5C6G1_9BACE/23-124
E5C970_9BACE/13-87
E5C9R0_9BACE/22-97
E5C9R5_9BACE/8-113
E5CKK3_STAHO/25-101
E5CLV1_STAHO/3-102
E5CNL4_STAHO/22-95
E5CS73_9STAP/3-102
E5CSX4_9STAP/22-95
E5CTI3_9STAP/25-101
E5QQX3_STAAH/22-95
E5QR88_STAAH/25-101
E5QTY6_STAAH/10-109
E5R795_STAAG/3-102
E5R991_STAAG/25-101
E5RA27_STAAG/22-96
E5TAT0_STAAU/3-102
E5TFF3_STAAU/22-95
E5TGW3_STAAU/25-101
E5TLL9_STAAU/22-96
E5TMF4_STAAU/3-102
E5TN48_STAAU/25-101
E5TTD2_STAAU/3-102
E5TTT0_STAAU/22-96
E5TY78_STAAU/25-101
E5UCZ7_ALCXX/2-112
E5UDG4_ALCXX/28-108
E5UDG4_ALCXX/514-587
E5UDG9_ALCXX/7-106
E5UJ16_NEIMU/3-105
E5UL17_NEIMU/24-100
E5UL21_NEIMU/23-96
E5UL82_NEIMU/8-106
E5UN16_9BACE/22-97
E5UN55_9BACE/8-113
E5UQB0_9BACE/13-87
E5V094_9BACE/23-102
E5V0X2_9BACL/28-104
E5V116_9BACL/24-97
E5V3V6_9BACL/3-101
E5V7I9_9BACE/8-113
E5V7J4_9BACE/22-97
E5V7T8_9BACE/12-87
E5VET1_9BACE/23-120
E5VKV8_9FIRM/22-96
E5VNR0_9FIRM/13-114
E5VPB3_9FIRM/25-98
E5VX14_9FIRM/25-98
E5VZ33_9FIRM/22-96
E5VZD0_9FIRM/11-111
E5W2Y4_9BACI/23-95
E5W6T3_9BACI/3-102
E5WAP5_9BACI/26-101
E5WDA4_9BACI/22-94
E5WDW3_9BACI/24-96
E5WJJ0_9BACI/3-102
E5WRL4_9BACI/21-94
E5WSE5_9BACI/26-101
E5WVL2_9BACE/12-87
E5WVT4_9BACE/22-97
E5WVT9_9BACE/8-113
E5WXQ3_9BACE/23-107
E5XAE6_9ACTN/8-108
E5XAF2_9ACTN/27-107
E5XAF3_9ACTN/23-99
E5XFK3_9FIRM/27-100
E5XIQ2_9FIRM/11-111
E5XIU6_9FIRM/22-96
E5XTP1_9ACTO/7-111
E5XTP6_9ACTO/32-118
E5XTP7_9ACTO/36-114
E5XZR9_9BIFI/27-99
E5XZS4_9BIFI/27-126
E5Y4J0_BILWA/17-89
E5Y4J1_BILWA/25-100
E5Y4J6_BILWA/8-107
E5YIV4_9ENTR/25-124
E5YIV9_9ENTR/23-95
E5YIW0_9ENTR/22-102
E5YJS8_9ENTR/2-103
E5YTU5_9BACL/6-105
E5YUF0_9BACL/22-94
E5YUF1_9BACL/26-100
E5Z0X6_9BACL/22-97
E5Z6L0_CAMJE/4-103
E5ZG75_CAMJE/3-102
E5ZHJ8_CAMJE/3-102
E5ZR42_ECOLX/1-91
E6A063_ECOLX/21-120
E6A068_ECOLX/23-95
E6A069_ECOLX/1-78
E6A499_ECOLX/21-120
E6A4A4_ECOLX/23-95
E6A4A5_ECOLX/1-78
E6A7H3_ECOLX/1-91
E6AK34_ECOLX/21-120
E6AK39_ECOLX/23-95
E6AK40_ECOLX/1-78
E6AMW6_ECOLX/1-91
E6B4I1_ECOLX/2-103
E6B7M5_ECOLX/21-120
E6B7N0_ECOLX/23-95
E6B7N1_ECOLX/1-78
E6BJT4_ECOLX/1-91
E6BRJ7_ECOLX/1-78
E6BRJ8_ECOLX/23-95
E6BRK3_ECOLX/21-120
E6BZS6_PROAC/15-91
E6BZS7_PROAC/27-96
E6BZT2_PROAC/17-115
E6C8F9_PROAC/17-115
E6C8G4_PROAC/27-96
E6C8G5_PROAC/15-91
E6CBS1_PROAC/15-91
E6CBS2_PROAC/27-96
E6CBS7_PROAC/17-115
E6CMU9_PROAC/17-115
E6CMV4_PROAC/27-96
E6CMV5_PROAC/15-92
E6CSZ8_PROAC/15-91
E6CSZ9_PROAC/27-96
E6CT04_PROAC/17-115
E6D1J9_PROAC/15-92
E6D1K0_PROAC/27-96
E6D1K5_PROAC/17-115
E6D6C1_PROAC/17-115
E6D6C6_PROAC/27-96
E6D6C7_PROAC/15-92
E6DH46_PROAC/17-115
E6DH51_PROAC/27-96
E6DH52_PROAC/15-91
E6DKA2_PROAC/17-115
E6DKA7_PROAC/27-96
E6DKA8_PROAC/15-91
E6DWK9_PROAC/17-115
E6DWL4_PROAC/27-96
E6DWL5_PROAC/15-91
E6E1D4_PROAC/15-91
E6E1D5_PROAC/27-96
E6E1E0_PROAC/17-115
E6EB20_PROAC/27-96
E6EB21_PROAC/15-91
E6EBE0_PROAC/17-115
E6EI21_PROAC/17-115
E6EI26_PROAC/27-96
E6EI27_PROAC/15-91
E6EQ87_ENTFA/42-116
E6EQX3_ENTFA/19-118
E6F0J7_ENTFA/42-116
E6F1F0_ENTFA/19-118
E6F702_ENTFA/42-116
E6F977_ENTFA/19-118
E6FDI6_ENTFA/42-116
E6FF35_ENTFA/19-118
E6FJJ0_ENTFA/42-116
E6FL21_ENTFA/19-118
E6FT93_ENTFA/42-116
E6FZW1_ENTFA/19-118
E6G3T1_ENTFA/42-116
E6G7M7_ENTFA/19-118
E6G9I0_ENTFA/19-118
E6GEE8_ENTFA/42-116
E6GI07_ENTFA/19-118
E6GPL9_ENTFA/42-116
E6GTM3_ENTFA/19-118
E6GTX5_ENTFA/42-116
E6H4X7_ENTFA/19-118
E6H627_ENTFA/42-116
E6HAZ4_ENTFA/19-118
E6HDQ2_ENTFA/42-116
E6HKC3_ENTFA/42-116
E6HNJ4_ENTFA/19-118
E6HRV6_ENTFA/19-118
E6HV48_ENTFA/42-116
E6I584_ENTFA/42-116
E6I624_ENTFA/19-118
E6I8F4_ENTFA/42-116
E6ICH3_ENTFA/19-118
E6IKG8_ENTFA/42-116
E6ILU0_ENTFA/19-118
E6ISS9_ENTFA/42-116
E6IXF6_ENTFA/19-118
E6J3M5_STRAP/4-104
E6J3X2_STRAP/25-95
E6J6N5_9ACTO/35-106
E6J8U7_9ACTO/28-104
E6J9U4_9ACTO/27-118
E6JA31_9ACTO/17-121
E6JFF6_RIEAN/22-97
E6JFG1_RIEAN/9-110
E6JIA3_RIEAN/13-86
E6JJX1_RIEAN/23-99
E6JMY3_STAEP/3-102
E6JNS9_STAEP/22-96
E6JRA8_STAEP/25-101
E6JSY7_9SPIO/13-113
E6JUS8_9SPIO/31-116
E6JVJ1_9SPIO/17-92
E6JZB0_PARDN/33-132
E6JZB6_PARDN/32-105
E6K358_9BACT/23-103
E6K488_9BACT/22-97
E6K493_9BACT/8-113
E6K5R6_9BACT/14-87
E6KNF9_STRSA/4-104
E6KNG6_STRSA/34-104
E6KNQ0_STRSA/27-95
E6KPH5_9ACTO/57-136
E6KPS8_9ACTO/9-108
E6KPT3_9ACTO/24-95
E6KWC5_9PAST/24-96
E6KWD0_9PAST/20-119
E6KXJ6_9PAST/17-98
E6KZ27_9PAST/5-106
E6L1K2_9PROT/2-102
E6LA64_CAMUP/4-103
E6LFR3_9ENTE/7-106
E6LIE4_9ENTE/20-92
E6LMH0_9FIRM/23-95
E6LMH1_9FIRM/25-100
E6LR23_9FIRM/1-90
E6LSZ7_9LACO/7-107
E6LV76_9LACO/23-97
E6LYV8_9ACTO/39-115
E6LYV9_9ACTO/26-109
E6LYW4_9ACTO/25-123
E6M348_9ACTO/25-123
E6M353_9ACTO/26-109
E6M354_9ACTO/39-115
E6M6M7_STALU/3-102
E6M8J1_STALU/22-95
E6MD03_STALU/25-102
E6MGD0_9FIRM/37-115
E6MGL1_9FIRM/48-123
E6MGN3_9FIRM/15-115
E6MNL2_9BACT/23-103
E6MPI1_9BACT/22-95
E6MPK4_9BACT/8-113
E6MPK9_9BACT/22-97
E6MWM7_NEIMH/10-112
E6MX53_NEIMH/24-100
E6MX57_NEIMH/7-80
E6MX65_NEIMH/45-143
E6NDX3_HELPI/16-115
E6NJ47_HELPK/16-115
E6NPA7_HELPL/16-115
E6NRF6_HELPQ/16-115
E6PGT2_9ZZZZ/26-101
E6PGT3_9ZZZZ/28-99
E6PGT9_9ZZZZ/6-104
E6PL62_9ZZZZ/1-91
E6PTH3_9ZZZZ/7-106
E6PTH8_9ZZZZ/25-98
E6PTH8_9ZZZZ/514-587
E6Q851_9ZZZZ/6-104
E6Q858_9ZZZZ/24-99
E6Q9F0_9ZZZZ/2-103
E6QG86_9ZZZZ/26-96
E6QG91_9ZZZZ/1-97
E6QKP0_9ZZZZ/30-108
E6QM43_9ZZZZ/7-106
E6RL60_PSEU9/19-94
E6RL61_PSEU9/23-94
E6RL66_PSEU9/6-105
E6RNA8_PSEU9/2-102
E6RSE4_CAMJS/4-103
E6RYA1_CAMJC/3-102
E6S223_HELPF/16-115
E6S8A7_INTC7/32-136
E6S8A8_INTC7/30-99
E6S8B3_INTC7/30-129
E6SIY4_THEM7/23-96
E6SIY5_THEM7/24-104
E6SJ34_THEM7/24-100
E6SMD6_THEM7/16-115
E6SU27_BACT6/23-110
E6SUW2_BACT6/12-87
E6SVJ4_BACT6/24-99
E6SVJ9_BACT6/8-113
E6T1N3_SHEB6/2-106
E6T2P8_SHEB6/19-103
E6T2P9_SHEB6/23-95
E6T2Q4_SHEB6/22-121
E6TGA8_MYCSR/34-114
E6TGA9_MYCSR/28-120
E6TH27_MYCSR/15-119
E6TTT4_BACCJ/25-97
E6U176_BACCJ/3-102
E6U399_ETHHY/25-96
E6U3A0_ETHHY/21-93
E6U5Y5_ETHHY/11-110
E6UDN2_RUMA7/15-114
E6UEC3_RUMA7/19-91
E6UEC4_RUMA7/24-95
E6UPC2_CLOTL/22-96
E6UPC3_CLOTL/25-99
E6UQV0_CLOTL/14-113
E6UUM3_VARPD/20-106
E6UUM4_VARPD/30-103
E6UUM9_VARPD/7-106
E6UUQ2_VARPD/2-110
E6VLR9_RHOPX/21-95
E6VLS0_RHOPX/27-103
E6VLS5_RHOPX/9-108
E6VXF5_DESAO/32-109
E6VXF6_DESAO/24-97
E6VXG1_DESAO/25-124
E6W054_DESIS/26-105
E6W1E3_DESIS/7-106
E6W7L8_PANSA/21-120
E6W952_PANSA/21-102
E6W953_PANSA/23-95
E6WFV8_PANSA/2-103
E6WQP3_PSEUU/21-97
E6WQP4_PSEUU/23-95
E6WQP8_PSEUU/17-116
E6WW01_PSEUU/3-101
E6X2W6_NITSE/2-101
E6X5W3_CELAD/23-98
E6X5W8_CELAD/10-114
E6XD70_CELAD/2-104
E6XE21_CELAD/24-97
E6XFM4_SHEP2/19-107
E6XFM5_SHEP2/23-95
E6XFN0_SHEP2/22-121
E6XL40_SHEP2/2-106
E6YIJ0_BARC7/1-89
E6YIJ5_BARC7/25-102
E6YIJ6_BARC7/20-95
E6YMM6_9RHIZ/1-89
E6YMN1_9RHIZ/25-102
E6YMN2_9RHIZ/20-95
E6YRZ8_9RHIZ/1-96
E6YS03_9RHIZ/25-102
E6YS04_9RHIZ/20-95
E6YWB2_9RHIZ/1-89
E6YWB7_9RHIZ/26-102
E6YWB8_9RHIZ/20-95
E6Z042_9RHIZ/7-106
E6Z047_9RHIZ/25-102
E6Z048_9RHIZ/20-95
E7A3K7_HAEIF/3-104
E7A5D4_HAEIF/20-119
E7A5D9_HAEIF/24-97
E7A5E0_HAEIF/18-99
E7AAH0_HELFC/10-109
E7AG88_HAEIF/3-104
E7AI15_HAEIF/20-119
E7AI20_HAEIF/24-97
E7AI21_HAEIF/18-99
E7B493_YERE1/1-89
E7B498_YERE1/24-96
E7B499_YERE1/22-102
E7B5Y2_YERE1/2-102
E7BEY2_NEIMW/45-143
E7BEY9_NEIMW/23-96
E7BEZ1_NEIMW/24-100
E7BHM4_NEIMW/3-105
E7C1C9_9DELT/8-107
E7C1D4_9DELT/27-102
E7C1I2_9GAMM/2-101
E7FN25_9LACO/30-128
E7FPG3_9LACO/24-98
E7FQX0_9LACO/24-98
E7FU35_ERYRH/7-107
E7FUC9_ERYRH/14-88
E7FUJ4_ERYRH/22-95
E7FZV1_9HELI/10-109
E7G5C2_9HELI/10-109
E7G842_9FIRM/22-96
E7GCD4_9FIRM/1-101
E7GD77_9FIRM/9-84
E7GE13_9FIRM/22-95
E7GT42_CLOSY/25-101
E7GT43_CLOSY/22-96
E7GTV6_CLOSY/11-111
E7GUX4_STRAP/4-104
E7GV48_STRAP/25-95
E7H3J8_9BURK/2-101
E7H3P3_9BURK/7-106
E7H3P8_9BURK/42-112
E7H3P9_9BURK/20-95
E7H7H0_ECOLX/21-120
E7H7H5_ECOLX/23-95
E7H7H6_ECOLX/1-78
E7H8D7_ECOLX/2-103
E7HT91_ECOLX/2-103
E7HYC8_ECOLX/21-120
E7HYD3_ECOLX/23-95
E7HYD4_ECOLX/1-78
E7IDP7_ECOLX/2-103
E7IEJ4_ECOLX/1-78
E7IEJ5_ECOLX/23-95
E7IEK0_ECOLX/21-120
E7IXB4_ECOLX/2-103
E7IYB8_ECOLX/22-102
E7IYB9_ECOLX/23-95
E7IYC4_ECOLX/21-120
E7JC78_ECOLX/2-103
E7JCY9_ECOLX/17-97
E7JCZ0_ECOLX/23-95
E7JCZ5_ECOLX/21-120
E7JHK4_ECOLX/21-120
E7JHK9_ECOLX/23-95
E7JHL0_ECOLX/1-78
E7JI40_ECOLX/2-103
E7K1I2_SHISO/2-103
E7K3A1_SHISO/17-99
E7K3A2_SHISO/23-95
E7K3A7_SHISO/21-120
E7M7N4_9BACL/7-106
E7MA07_9BACL/17-92
E7MA08_9BACL/22-94
E7MBE1_9BACL/25-100
E7MEP8_STAAU/10-109
E7MEZ7_STAAU/25-101
E7MGL6_STAAU/22-96
E7MM24_9FIRM/14-89
E7MM52_9FIRM/13-114
E7MQY6_9FIRM/32-103
E7MRG1_STAAU/10-109
E7MTB0_STAAU/22-96
E7MU33_STAAU/25-101
E7N511_9FIRM/24-99
E7N512_9FIRM/27-108
E7N516_9FIRM/13-113
E7N6M3_9ACTO/46-125
E7N6M4_9ACTO/29-111
E7N6M9_9ACTO/28-126
E7NQ68_TREPH/27-114
E7NRE1_TREPH/63-138
E7NRN1_TREPH/14-116
E7P9V8_PSESG/18-117
E7P9W3_PSESG/24-97
E7P9W4_PSESG/17-94
E7PB64_PSESG/2-103
E7PI91_PSESG/2-103
E7PK91_PSESG/17-94
E7PK92_PSESG/24-97
E7PK97_PSESG/18-117
E7PUQ1_STRDY/25-95
E7PZB6_STRDY/4-104
E7RCU7_9BACL/23-103
E7RE60_9BACL/3-102
E7RF98_9BACL/22-95
E7RK62_9BACL/22-97
E7RND1_9BACT/8-113
E7RND6_9BACT/22-97
E7RNG4_9BACT/15-88
E7RPX3_9BACT/95-175
E7RYD6_9BURK/2-100
E7RYP5_9BURK/7-106
E7RYQ0_9BURK/23-96
E7RYQ1_9BURK/29-134
E7S2W9_STRAG/4-104
E7S500_STRAG/56-126
E7S9X7_9STRE/4-104
E7SCM0_9STRE/30-95
E7SHW2_SHIDY/2-103
E7SQY8_SHIDY/21-120
E7SQZ3_SHIDY/23-95
E7SQZ4_SHIDY/22-102
E7T0E6_SHIBO/22-102
E7T0E7_SHIBO/23-95
E7T0F2_SHIBO/21-120
E7T681_SHIBO/2-103
E7TD25_SHIFL/2-103
E7THR4_SHIFL/21-120
E7THR9_SHIFL/23-95
E7THS0_SHIFL/22-102
E7TQI0_ECO57/21-120
E7TQI5_ECO57/23-95
E7TQI6_ECO57/22-102
E7TSJ3_ECO57/2-103
E7U0V8_ECOLX/21-120
E7U0W3_ECOLX/23-95
E7U0W4_ECOLX/22-102
E7UBX3_ECOLX/2-103
E7UIU1_ECOLX/21-120
E7UIU6_ECOLX/23-95
E7UIU7_ECOLX/22-102
E7UJI9_ECOLX/2-103
E7V4C3_SALTY/2-103
E7V4U9_SALTY/21-120
E7V4V3_SALTY/23-95
E7V4V4_SALTY/21-102
E7V7W0_SALMO/1-78
E7V7W3_SALMO/23-95
E7V7Y2_SALMO/21-120
E7V8B7_SALMO/2-103
E7VJM3_SALMO/1-78
E7VJM4_SALMO/23-95
E7VJM9_SALMO/21-120
E7VPQ0_SALMO/2-103
E7VZV7_SALMO/21-120
E7VZW2_SALMO/23-95
E7VZW3_SALMO/1-78
E7W3B7_SALMO/2-103
E7WBX2_SALMO/21-120
E7WBX7_SALMO/23-95
E7WBX8_SALMO/1-78
E7WCJ3_SALMO/2-103
E7WRV0_SALMO/21-120
E7WRV5_SALMO/23-95
E7WRV6_SALMO/1-78
E7WSR1_SALMO/2-103
E7WWW6_SALMO/2-103
E7WXS0_SALMO/1-78
E7WXS1_SALMO/23-95
E7WXS6_SALMO/21-120
E7X7J5_SALMO/2-103
E7XBQ4_SALMO/21-102
E7XBQ5_SALMO/23-95
E7XBR0_SALMO/21-120
E7XGE9_SALMO/21-102
E7XGF0_SALMO/23-95
E7XGF5_SALMO/21-120
E7XRP3_SALMO/2-103
E7XWM2_SALMO/2-103
E7Y4S7_SALMO/21-102
E7Y4S8_SALMO/23-95
E7Y4T3_SALMO/21-120
E7Y5V4_SALMO/21-120
E7Y5V9_SALMO/23-95
E7Y5W0_SALMO/21-102
E7Y6U5_SALMO/2-103
E7YMA1_SALMO/2-103
E7YTF0_SALMO/21-102
E7YTF1_SALMO/23-95
E7YTF6_SALMO/21-120
E7Z0K0_SALMO/21-102
E7Z0K1_SALMO/23-95
E7Z0K6_SALMO/21-120
E7Z4N6_SALMO/2-103
E7ZGJ6_SALMO/2-103
E7ZGV9_SALMO/21-102
E7ZGW0_SALMO/23-95
E7ZGW5_SALMO/21-120
E7ZNX4_SALMO/2-103
E7ZPM4_SALMO/21-120
E7ZPM9_SALMO/23-95
E7ZPN0_SALMO/21-102
E8A281_SALMO/1-78
E8A282_SALMO/23-95
E8A287_SALMO/21-120
E8A2Z4_SALMO/2-103
E8AE55_SALMO/2-103
E8AGE5_SALMO/23-95
E8AGE6_SALMO/21-102
E8AH80_SALMO/21-120
E8AM00_SALMO/21-102
E8AM01_SALMO/23-95
E8AMA8_SALMO/21-120
E8ARX9_SALMO/2-103
E8AXF5_SALMO/21-102
E8AXF6_SALMO/23-95
E8AXG1_SALMO/21-120
E8B389_SALMO/2-103
E8B861_SALMO/21-120
E8B866_SALMO/23-95
E8B867_SALMO/21-102
E8BG46_SALMO/2-103
E8BTN1_SALMO/2-103
E8BVA4_SALMO/21-102
E8BVA5_SALMO/23-95
E8BVB0_SALMO/21-120
E8BX27_SALMO/21-102
E8BX28_SALMO/23-95
E8BX33_SALMO/21-120
E8C548_SALMO/2-103
E8CB73_SALMO/2-103
E8CDK0_SALMO/21-120
E8CDK5_SALMO/23-95
E8CDK6_SALMO/21-102
E8CRN4_SALMO/21-120
E8CRN9_SALMO/23-95
E8CRP0_SALMO/1-78
E8CTX3_SALMO/2-103
E8D7B3_SALMO/21-120
E8D7B8_SALMO/23-95
E8D7B9_SALMO/1-78
E8D8F6_SALMO/2-103
E8DBD8_SALMO/2-103
E8DGD1_SALMO/1-78
E8DGD2_SALMO/23-95
E8DGD7_SALMO/21-120
E8DVS9_SALMO/2-103
E8DWS1_SALMO/21-120
E8DWS6_SALMO/23-95
E8DWS7_SALMO/1-78
E8DZG5_SALMO/2-103
E8E0B9_SALMO/1-78
E8E0C0_SALMO/23-95
E8E0C5_SALMO/21-120
E8ECJ1_SALMO/21-120
E8ECJ6_SALMO/23-95
E8ECJ7_SALMO/1-78
E8EG08_SALMO/2-103
E8EVC9_SALMO/2-103
E8EW82_SALMO/1-78
E8EW83_SALMO/23-95
E8EW88_SALMO/21-120
E8F0H0_SALMO/21-120
E8F0H5_SALMO/23-95
E8F0H6_SALMO/1-78
E8F3V8_SALMO/2-103
E8FH48_SALMO/1-78
E8FH49_SALMO/23-95
E8FH54_SALMO/21-120
E8FJ12_SALMO/2-103
E8FQH3_SALMO/2-103
E8FUZ3_SALMO/21-120
E8FUZ8_SALMO/23-95
E8FUZ9_SALMO/1-78
E8G0I0_SALMO/2-103
E8G312_SALMO/21-120
E8G317_SALMO/23-95
E8G318_SALMO/1-78
E8GIZ2_SALMO/2-103
E8GJY5_SALMO/21-120
E8GJZ0_SALMO/23-95
E8GJZ1_SALMO/1-78
E8GS34_SALMO/1-78
E8GS35_SALMO/23-95
E8GS40_SALMO/21-120
E8GW51_SALMO/2-103
E8H1Z1_ECO57/22-102
E8H1Z2_ECO57/23-95
E8H1Z7_ECO57/21-120
E8HAF7_ECO57/2-103
E8HFQ4_ECOLX/22-102
E8HFQ5_ECOLX/23-95
E8HFR0_ECOLX/21-120
E8HNN0_ECOLX/2-103
E8HUJ2_ECOLX/22-102
E8HUJ3_ECOLX/23-95
E8HUJ8_ECOLX/21-120
E8I360_ECOLX/2-103
E8I8B9_ECOLX/22-102
E8I8C0_ECOLX/23-95
E8I8C5_ECOLX/21-120
E8IH98_ECOLX/2-103
E8IM98_ECOLX/22-102
E8IM99_ECOLX/23-95
E8IMA4_ECOLX/21-120
E8IV37_ECOLX/2-103
E8J163_ECO57/22-102
E8J164_ECO57/23-95
E8J169_ECO57/21-120
E8J9Q2_ECO57/2-103
E8JF48_9ACTO/47-126
E8JFW6_9ACTO/9-108
E8JFX1_9ACTO/26-99
E8JM75_STREI/25-95
E8JQ17_STREI/4-104
E8JSC6_STRCR/25-95
E8JX54_STRCR/4-104
E8JYT0_9STRE/4-104
E8K2V1_9STRE/29-95
E8K3M6_STRPA/78-143
E8K6A5_STRPA/4-104
E8KAN0_9STRE/4-104
E8KDK6_9STRE/27-95
E8KFU2_9PAST/21-109
E8KFU3_9PAST/25-96
E8KFU8_9PAST/20-119
E8KK72_9PAST/5-106
E8KMW1_STRSA/4-104
E8KQS7_STRSA/26-95
E8KTK7_STRVE/47-118
E8KX18_STRVE/4-104
E8L4A9_9RHIZ/9-108
E8L4B4_9RHIZ/27-104
E8L4B5_9RHIZ/20-92
E8L9Z7_9RHIZ/1-88
E8LFJ8_9FIRM/11-109
E8LFK2_9FIRM/19-94
E8LFK3_9FIRM/24-99
E8LKV0_9GAMM/28-106
E8LKV1_9GAMM/23-90
E8LKX2_9GAMM/22-121
E8LKY1_9GAMM/1-89
E8LNE9_9VIBR/24-123
E8LNF4_9VIBR/23-95
E8LNF5_9VIBR/26-107
E8LX75_9VIBR/2-103
E8M2E4_9VIBR/2-103
E8M7F7_9VIBR/26-107
E8M7F8_9VIBR/23-95
E8M7G3_9VIBR/24-123
E8ME11_BIFL2/27-126
E8ME16_BIFL2/27-99
E8MR41_BIFLS/27-126
E8MUL7_BIFL1/27-126
E8MUM2_BIFL1/27-99
E8MYM4_ANATU/23-120
E8MYN0_ANATU/3-102
E8N3S5_ANATU/30-103
E8N846_MICTS/16-115
E8N851_MICTS/31-101
E8NAC0_MICTS/42-119
E8NJV9_SALET/21-102
E8NJW0_SALET/23-95
E8NJW5_SALET/21-120
E8NLE1_SALET/2-103
E8NWP8_YERPH/2-103
E8P3F0_YERPH/22-102
E8P3F1_YERPH/28-100
E8P3F6_YERPH/21-120
E8PEK3_ACIB1/36-108
E8PFV7_ACIB1/24-123
E8PH87_ACIB1/2-103
E8PK32_THESS/28-97
E8PK38_THESS/3-99
E8PME2_THESS/18-96
E8Q5P8_BLOVB/34-119
E8Q5P9_BLOVB/23-95
E8Q5Q4_BLOVB/21-120
E8QC60_STRED/25-95
E8QCY4_STRED/4-104
E8QG30_HELP7/16-115
E8QLT7_HELP4/16-115
E8QPB5_HELPR/16-115
E8QVX0_HELPW/16-115
E8RD67_9DELT/27-102
E8RD67_9DELT/544-619
E8RD71_9DELT/7-106
E8REK5_9DELT/18-118
E8RRK2_9CAUL/16-116
E8RRY1_9CAUL/29-99
E8RRY2_9CAUL/19-92
E8S5V2_MICSL/34-111
E8S5V3_MICSL/27-97
E8S5V7_MICSL/19-118
E8SEQ8_STAPH/22-96
E8SJ86_STAPH/3-102
E8SKL5_STAPH/25-101
E8SP27_NEIGO/3-105
E8SRR9_NEIGO/8-106
E8SRS6_NEIGO/23-96
E8SRS8_NEIGO/24-100
E8SS07_GEOS2/26-101
E8ST59_GEOS2/3-102
E8SYF5_GEOS2/22-94
E8T6I4_THEA1/2-101
E8T6N6_THEA1/19-92
E8T6N7_THEA1/21-99
E8TF49_MESCW/21-96
E8TF50_MESCW/25-102
E8TF55_MESCW/9-108
E8TR36_ALIDB/2-111
E8TR70_ALIDB/7-106
E8TR75_ALIDB/37-108
E8TR76_ALIDB/22-98
E8U8A8_DEIML/5-103
E8U8B4_DEIML/21-94
E8UBL5_DEIML/20-95
E8UEF7_TAYEM/7-106
E8UEG2_TAYEM/16-89
E8UEG2_TAYEM/491-559
E8UEU0_TAYEM/1-91
E8ULT4_STREJ/26-94
E8UPC3_STREJ/4-104
E8UR21_THEBF/21-95
E8UR22_THEBF/25-103
E8UTR0_THEBF/10-109
E8UXP6_TERSS/21-100
E8V5L5_TERSS/6-105
E8V7P6_TERSS/23-104
E8V7Q4_TERSS/8-107
E8V9K8_BACST/23-95
E8VAB1_BACST/26-101
E8VHQ2_BACST/3-102
E8VRE9_VIBVU/24-123
E8VRF4_VIBVU/23-95
E8VRF5_VIBVU/24-105
E8VS72_VIBVU/2-103
E8VZE2_STRFA/82-159
E8VZE3_STRFA/29-97
E8VZX0_STRFA/11-111
E8WSG1_GEOS8/7-106
E8WSG6_GEOS8/24-102
E8WSG7_GEOS8/22-95
E8WX86_ACISM/14-113
E8WX99_ACISM/24-107
E8WXA0_ACISM/21-97
E8WYD3_ACISM/9-106
E8XBG9_SALT4/2-103
E8XH34_SALT4/21-102
E8XH35_SALT4/23-95
E8XH40_SALT4/21-120
E8XTB5_RAHSY/25-124
E8XTC0_RAHSY/23-95
E8XTZ0_RAHSY/23-102
E8XXH9_RAHSY/2-103
E8Y340_ECOKO/2-103
E8YDJ9_ECOKO/21-120
E8YDK4_ECOKO/23-95
E8YDK5_ECOKO/22-102
E8YFD9_9BURK/2-104
E8YFY2_9BURK/7-106
E8YFY7_9BURK/31-103
E8ZMD1_CLOB0/21-98
E8ZMD2_CLOB0/25-103
E8ZQJ5_CLOB0/12-111
E8ZXP0_SALET/21-102
E8ZXP1_SALET/23-95
E8ZXP6_SALET/21-120
E9AA56_SALET/2-103
E9CM01_9ENTR/2-103
E9CPF8_9ENTR/21-120
E9CPG3_9ENTR/23-95
E9CPG4_9ENTR/22-102
E9DKN8_9STRE/25-96
E9DPN6_9STRE/4-104
E9FHU2_9STRE/4-104
E9FHU9_9STRE/34-104
E9FI52_9STRE/27-95
E9FKJ2_9STRE/4-104
E9FN46_9STRE/29-95
E9L1F5_9ZZZZ/29-95
E9L1P8_9ZZZZ/28-95
E9RL39_LACRE/25-99
E9RNS3_LACRE/28-99
E9RPM0_LACRE/5-104
E9RVW5_9FIRM/22-98
E9RXP9_9FIRM/27-99
E9RZK9_9FIRM/11-111
E9S3V5_TREDE/37-122
E9S687_TREDE/47-134
E9S6Y6_TREDE/14-116
E9S826_RUMAL/15-114
E9SB77_RUMAL/25-97
E9SB78_RUMAL/24-95
E9SLI0_CLOSY/25-101
E9SLI1_CLOSY/22-96
E9SSK2_CLOSY/11-111
E9T6K4_COREQ/51-134
E9T6K5_COREQ/29-116
E9T6L0_COREQ/11-115
E9TE15_ECOLX/1-91
E9TIG7_ECOLX/21-120
E9TIH2_ECOLX/23-95
E9TIH3_ECOLX/1-78
E9TUV4_ECOLX/1-91
E9TZ38_ECOLX/1-78
E9TZ39_ECOLX/23-95
E9TZ44_ECOLX/21-120
E9UAB6_ECOLX/1-78
E9UAB7_ECOLX/23-95
E9UAC2_ECOLX/21-120
E9UJC1_ECOLX/1-91
E9UYS5_9ACTO/24-90
E9V1I4_9ACTO/17-116
E9V1I9_9ACTO/40-120
E9VBP0_ECOLX/21-120
E9VBP5_ECOLX/23-95
E9VBP6_ECOLX/22-102
E9VC09_ECOLX/2-103
E9VSG6_ECOLX/2-103
E9VTA9_ECOLX/22-102
E9VTB0_ECOLX/23-95
E9VTB5_ECOLX/21-120
E9W1Q7_ECOLX/2-103
E9W2C9_ECOLX/22-102
E9W2D0_ECOLX/23-95
E9W2D5_ECOLX/21-120
E9WKE3_ECOLX/2-103
E9WL20_ECOLX/22-102
E9WL21_ECOLX/23-95
E9WL26_ECOLX/21-120
E9WYN8_ECOLX/2-103
E9WZ80_ECOLX/21-120
E9WZ85_ECOLX/23-95
E9WZ86_ECOLX/22-102
E9X8Z8_ECOLX/2-103
E9X9T6_ECOLX/22-102
E9X9T7_ECOLX/23-95
E9X9U2_ECOLX/21-120
E9XQN5_ECOLX/21-120
E9XQP0_ECOLX/23-95
E9XQP1_ECOLX/22-102
E9XRE9_ECOLX/2-103
E9Y4N4_ECOLX/2-103
E9Y5B8_ECOLX/22-102
E9Y5B9_ECOLX/23-95
E9Y5C4_ECOLX/21-120
E9YHU2_ECOLX/22-102
E9YHU3_ECOLX/23-95
E9YHU8_ECOLX/21-120
E9YIH0_ECOLX/2-103
E9YX30_ECOLX/2-103
E9YYY5_ECOLX/21-120
E9YYZ0_ECOLX/23-95
E9YYZ1_ECOLX/22-102
E9ZAH4_ESCFE/21-120
E9ZAH9_ESCFE/23-95
E9ZAI0_ESCFE/22-102
E9ZBR1_ESCFE/2-103
E9ZKS0_MYCTU/12-116
E9ZKS6_MYCTU/47-125
E9ZST8_NEIME/24-100
E9ZST9_NEIME/23-96
E9ZSU6_NEIME/8-106
E9ZUG2_NEIME/3-105
E9ZYI3_NEIME/24-100
E9ZYI5_NEIME/23-96
E9ZYJ2_NEIME/8-106
F0A040_NEIME/3-105
F0A3R3_NEIME/24-100
F0A3R5_NEIME/7-80
F0A3S2_NEIME/45-143
F0A5P0_NEIME/3-105
F0A9J5_NEIME/24-100
F0A9J7_NEIME/23-96
F0A9K4_NEIME/8-106
F0AB41_NEIME/3-105
F0AF81_NEIME/24-100
F0AF83_NEIME/34-107
F0AF90_NEIME/45-143
F0AH01_NEIME/3-105
F0AKT0_NEIME/24-100
F0AKT2_NEIME/23-96
F0AKT9_NEIME/8-106
F0AMW7_NEIME/3-105
F0ARD4_NEIME/24-100
F0ARD6_NEIME/7-80
F0ARE3_NEIME/8-106
F0ASZ9_NEIME/3-105
F0AX93_NEIME/24-100
F0AX94_NEIME/23-96
F0AXA1_NEIME/8-106
F0AYT0_NEIME/3-105
F0B2S3_NEIME/24-100
F0B2S5_NEIME/50-123
F0B2T2_NEIME/45-143
F0B4L2_NEIME/3-105
F0BBK8_9XANT/3-101
F0BCK9_9XANT/17-116
F0BCL3_9XANT/23-95
F0BCL4_9XANT/17-93
F0BP53_9XANT/17-116
F0BP57_9XANT/23-95
F0BP58_9XANT/17-93
F0C7Q9_9XANT/3-102
F0CC96_9XANT/17-93
F0CC97_9XANT/23-95
F0CCA1_9XANT/17-116
F0D233_STAAU/22-95
F0D5Y8_STAAU/3-102
F0D6X5_STAAU/25-101
F0DA44_STAAU/22-95
F0DDS7_STAAU/25-101
F0DGI3_STAAU/3-102
F0DHR4_9FIRM/27-101
F0DHR5_9FIRM/25-99
F0DHS0_9FIRM/7-107
F0DW99_9FIRM/24-98
F0DWA0_9FIRM/22-96
F0DWK1_9FIRM/10-109
F0E799_9PSED/18-117
F0E7A5_9PSED/24-97
F0E7A7_9PSED/17-94
F0EB70_9PSED/2-103
F0EI16_ENTCA/21-95
F0ELI8_ENTCA/7-106
F0EUI4_HAEPA/3-104
F0EUQ6_HAEPA/20-119
F0EUR1_HAEPA/24-97
F0EUR2_HAEPA/17-98
F0EVX2_9NEIS/58-134
F0EVX5_9NEIS/27-99
F0EXU8_9NEIS/7-105
F0EZ20_9NEIS/3-105
F0F495_9BACT/81-153
F0F7B4_9BACT/8-113
F0F7B9_9BACT/58-133
F0FAN8_9BACT/23-103
F0FBU7_STRSA/4-104
F0FEQ4_STRSA/26-95
F0FI76_STRSA/4-104
F0FKV3_STRSA/26-95
F0FSA6_STRSA/26-95
F0FTC7_STRSA/4-104
F0G8L0_9BURK/2-103
F0GHG3_9BURK/25-98
F0GL00_9BURK/7-106
F0GM49_9LACO/7-107
F0GPD6_9LACO/23-97
F0GRE6_9LACO/23-97
F0GS14_9LACO/7-107
F0GTR0_9FIRM/26-102
F0GUD9_9FIRM/13-112
F0GXQ2_9FIRM/23-96
F0GZK0_9FIRM/13-112
F0H1I7_9FIRM/22-95
F0H337_9FIRM/26-102
F0H6Z8_9BACT/8-113
F0H703_9BACT/22-97
F0H8K4_9BACT/23-103
F0HA51_9BACT/15-87
F0HE87_9FIRM/4-103
F0HH17_9FIRM/20-92
F0HHM0_9FIRM/14-86
F0HJI9_9ACTN/23-99
F0HJJ0_9ACTN/27-107
F0HJJ5_9ACTN/8-108
F0HWI6_LACDL/30-102
F0HWZ4_LACDL/23-97
F0HYJ0_LACDL/7-107
F0I057_STRSA/26-95
F0I399_STRSA/4-104
F0I5E8_STRSA/4-104
F0I8Y1_STRSA/26-95
F0IBX9_9FLAO/10-83
F0IDR5_9FLAO/23-98
F0III5_9FLAO/3-107
F0IKS2_STRSA/4-104
F0INS7_STRSA/25-95
F0IT57_STRSA/25-95
F0IWP2_STRSA/4-104
F0J147_ACIMA/20-96
F0J148_ACIMA/24-94
F0J153_ACIMA/10-109
F0JF46_DESDE/32-109
F0JF47_DESDE/24-97
F0JF52_DESDE/24-123
F0JPY5_ESCFE/1-78
F0JPY6_ESCFE/23-95
F0JPZ1_ESCFE/21-120
F0JQI1_ESCFE/2-103
F0JYQ7_LACD2/7-107
F0JZT4_LACD2/23-97
F0K0N0_LACD2/31-102
F0K4S5_CLOAE/22-97
F0K875_CLOAE/12-111
F0K9A8_CLOAE/25-103
F0K9A9_CLOAE/22-96
F0KG21_ACICP/36-108
F0KHC7_ACICP/24-123
F0KPF6_ACICP/2-103
F0KZ48_YERE3/2-102
F0KZG7_YERE3/22-102
F0KZG8_YERE3/24-96
F0KZH3_YERE3/1-89
F0L7Y9_9RHIZ/9-108
F0L7Z4_9RHIZ/25-102
F0L7Z5_9RHIZ/26-98
F0LSF0_VIBFU/2-103
F0LWA4_VIBFU/24-123
F0LWA9_VIBFU/23-95
F0LWB0_VIBFU/26-107
F0M8Y1_ARTPP/56-134
F0M8Y2_ARTPP/26-100
F0M8Y7_ARTPP/14-113
F0MEY9_NEIMG/7-105
F0MF72_NEIMG/7-80
F0MF73_NEIMG/24-100
F0MHS5_NEIMG/3-105
F0MJE1_NEIMH/7-105
F0MMA8_NEIMH/3-105
F0MPC4_NEIMM/7-105
F0MPD1_NEIMM/7-80
F0MPD2_NEIMM/24-100
F0MRZ0_NEIMM/3-105
F0MX53_NEIMP/3-105
F0MZR8_NEIMP/24-100
F0MZS0_NEIMP/7-80
F0MZS7_NEIMP/7-105
F0N1Q5_NEIMO/3-105
F0N4I7_NEIMO/24-100
F0N4I9_NEIMO/23-96
F0N4J5_NEIMO/8-106
F0N6W8_NEIMN/3-105
F0NA92_NEIMN/8-106
F0NA99_NEIMN/23-96
F0NAA0_NEIMN/24-100
F0NUR2_LACHH/23-97
F0NWC3_LACHH/7-108
F0NXM7_WEEVC/28-100
F0NZG4_WEEVC/5-107
F0P051_WEEVC/8-112
F0P056_WEEVC/25-99
F0P4F6_STAPE/25-101
F0P783_STAPE/3-102
F0P8F5_STAPE/22-96
F0P9X3_ENTF6/25-99
F0PH38_ENTF6/8-107
F0PL25_BACT0/3-102
F0PMG2_BACT0/23-97
F0PRH0_BACT0/22-97
F0PRR2_BACT0/22-94
F0PTA3_BACT0/26-101
F0Q7Y6_ACIAP/33-108
F0Q7Y7_ACIAP/36-109
F0Q7Z2_ACIAP/7-106
F0Q8P0_ACIAP/2-111
F0QID6_ACIBD/36-108
F0QIG8_ACIBD/2-103
F0QK05_ACIBD/24-123
F0R058_BACSH/14-85
F0R194_BACSH/23-102
F0R3F4_BACSH/8-113
F0R3F9_BACSH/22-97
F0RDS9_CELLC/23-98
F0RDT4_CELLC/8-113
F0REB4_CELLC/13-85
F0REG8_CELLC/2-104
F0RLE8_DEIPM/23-94
F0RLJ5_DEIPM/16-120
F0RP26_DEIPM/22-97
F0RPJ6_DEIPM/30-104
F0RWH8_SPHGB/8-108
F0RWI1_SPHGB/23-99
F0RYV1_SPHGB/32-110
F0S257_DESTD/6-105
F0S433_DESTD/19-92
F0S434_DESTD/20-99
F0S8C5_PEDSD/13-85
F0SAW0_PEDSD/27-105
F0SCX7_PEDSD/23-98
F0SCY2_PEDSD/9-114
F0SEM9_PEDSD/2-104
F0SL68_PLABD/34-107
F0SQW5_PLABD/27-124
F0SY67_SYNGF/6-106
F0SZZ4_SYNGF/29-101
F0SZZ5_SYNGF/22-103
F0T3Q8_CHLP6/22-95
F0T517_CHLP6/6-105
F0T523_CHLP6/13-87
F0TGG0_LACA3/7-108
F0TID4_LACA3/23-97
F0TKF2_RIEAR/13-86
F0TNE3_RIEAR/22-97
F0TNE8_RIEAR/9-110
F0VTL4_STRG2/4-104
F0VWC3_STRG2/25-95
F0YUQ6_9CLOT/22-96
F0YWM4_9CLOT/11-111
F0YZF3_9CLOT/27-100
F1T469_9ACTN/34-117
F1T474_9ACTN/10-111
F1TBI7_9CLOT/15-114
F1TG71_9CLOT/22-96
F1TG72_9CLOT/25-99
F1TJA5_COREQ/39-110
F1TNB7_PROAC/17-115
F1TNC2_PROAC/27-96
F1TNC3_PROAC/15-91
F1TXI4_PROAC/27-96
F1TXI9_PROAC/17-115
F1TZ52_PROAC/15-91
F1U3X5_PROAC/27-96
F1U3X6_PROAC/15-92
F1U5H1_PROAC/17-115
F1UD07_PROAC/15-91
F1UD08_PROAC/27-96
F1UD13_PROAC/17-115
F1UG88_PROAC/15-91
F1UG89_PROAC/27-96
F1UG94_PROAC/17-115
F1URX2_PROAC/15-91
F1URX3_PROAC/27-96
F1URX8_PROAC/17-115
F1UYR8_PROAC/15-91
F1UYR9_PROAC/27-96
F1UYS4_PROAC/17-115
F1V6R4_PROAC/17-115
F1V6R9_PROAC/27-96
F1V6S0_PROAC/15-91
F1VDY3_PROAC/17-115
F1VDY8_PROAC/27-96
F1VDY9_PROAC/15-91
F1VNH1_PROAC/17-115
F1VNH6_PROAC/27-96
F1VNH7_PROAC/15-91
F1VNX9_MORCA/25-124
F1VQ80_MORCA/2-103
F1VR70_MORCA/32-103
F1VUB3_9BURK/18-94
F1VUB4_9BURK/22-95
F1VUB9_9BURK/7-106
F1W0Q3_9BURK/2-103
F1W6H8_MORCA/2-103
F1W748_MORCA/25-124
F1WAN0_MORCA/32-103
F1WBM3_MORCA/25-124
F1WDE0_MORCA/32-103
F1WF26_MORCA/2-103
F1WGF1_MORCA/32-103
F1WHG7_MORCA/25-124
F1WKG7_MORCA/2-103
F1WM61_MORCA/32-103
F1WPK3_MORCA/25-124
F1WPN1_MORCA/2-103
F1WRX3_MORCA/25-124
F1WS86_MORCA/32-103
F1WT96_MORCA/2-103
F1X0E2_MORCA/32-103
F1X0W7_MORCA/2-103
F1X248_MORCA/25-124
F1X373_MORCA/2-103
F1X3Q1_MORCA/25-124
F1X7E7_MORCA/32-103
F1XAD7_MORCA/2-103
F1XBH0_MORCA/25-124
F1XC06_MORCA/31-103
F1XCY3_MORCA/2-103
F1XDM3_MORCA/25-124
F1XHI6_MORCA/32-103
F1XKL6_ECO57/22-102
F1XKL7_ECO57/23-95
F1XKM2_ECO57/21-120
F1XLB0_ECO57/2-103
F1Y1E7_ECO57/2-103
F1Y1X5_ECO57/21-120
F1Y1Y0_ECO57/23-95
F1Y1Y1_ECO57/22-102
F1YHL9_9ACTO/42-122
F1YHM4_9ACTO/16-120
F1YPK9_9ACTO/22-95
F1YWL3_9PROT/22-98
F1YWL4_9PROT/25-98
F1YWL9_9PROT/31-130
F1YYN0_9STRE/4-104
F1Z283_9STRE/25-95
F1Z881_9SPHN/23-124
F1ZD51_9SPHN/10-109
F1ZD56_9SPHN/40-110
F1ZD57_9SPHN/23-96
F1ZEB1_ECOLX/1-78
F1ZEB2_ECOLX/23-95
F1ZEB7_ECOLX/21-120
F1ZR01_ECOLX/2-103
F1ZWF5_THEET/10-109
F1ZYR3_THEET/21-95
F1ZYR4_THEET/25-103
F2A255_RHIET/9-108
F2A260_RHIET/25-102
F2A261_RHIET/26-98
F2B6V9_STRPN/4-104
F2B7A9_STRPN/27-95
F2BAY7_9NEIS/24-100
F2BAZ0_9NEIS/27-100
F2BAZ9_9NEIS/22-121
F2BDG1_9NEIS/43-145
F2BGZ3_STRSA/4-104
F2BJP8_STRSA/26-95
F2BQB0_STRSA/4-104
F2BTX9_STRSA/26-95
F2BYE0_9FIRM/23-97
F2BYE1_9FIRM/27-102
F2BYE5_9FIRM/8-106
F2C370_HAEAE/3-104
F2C3Q0_HAEAE/20-119
F2C3Q5_HAEAE/24-97
F2C3Q6_HAEAE/18-99
F2C4L5_STRSA/4-104
F2C7H6_STRSA/26-123
F2CC04_STRSA/4-104
F2CF36_STRSA/25-95
F2CJT2_STRSA/4-104
F2CMV4_STRSA/26-95
F2EVL4_PANAN/6-107
F2EXW5_PANAN/1-78
F2EXW6_PANAN/23-95
F2EXX1_PANAN/21-120
F2F6D8_9BACL/23-98
F2F728_9BACL/21-108
F2F857_9BACL/22-96
F2F8T3_9BACL/3-102
F2FD05_SALDU/1-78
F2FD06_SALDU/23-95
F2FD11_SALDU/21-120
F2FKM6_SALDU/2-103
F2FVV7_SALGL/21-102
F2FVV8_SALGL/23-95
F2FVW3_SALGL/21-120
F2FZ23_SALGL/2-103
F2G2Z9_ALTMD/2-102
F2GD16_ALTMD/17-116
F2GD21_ALTMD/25-97
F2GD22_ALTMD/25-106
F2GKF9_MYCTU/61-139
F2GKG0_MYCTU/31-121
F2GKG5_MYCTU/12-116
F2GQK6_BRUME/9-108
F2GQL1_BRUME/31-108
F2GQL2_BRUME/23-98
F2H1F5_BACTU/22-94
F2H2S4_BACTU/26-101
F2HAZ9_BACTU/26-100
F2HBI2_BACTU/3-102
F2HL61_LACLA/4-104
F2HQ09_LACLA/25-94
F2HV49_BRUME/9-108
F2HV54_BRUME/31-108
F2HV55_BRUME/23-98
F2I0M4_9RICK/22-98
F2I0N1_9RICK/10-110
F2I7M3_9LACT/26-100
F2I8J8_9LACT/6-105
F2IAK9_9FLAO/25-103
F2IAP0_9FLAO/23-97
F2IAP7_9FLAO/13-116
F2IE39_9FLAO/2-104
F2IEJ3_9FLAO/11-83
F2INV7_VIBCH/2-103
F2IR76_VIBCH/24-123
F2IR81_VIBCH/23-95
F2IR82_VIBCH/26-107
F2J1I8_9PROT/20-100
F2J1I9_9PROT/26-102
F2J280_9PROT/7-106
F2J811_HELPY/16-115
F2JDR3_HELPY/16-115
F2JKP5_9FIRM/25-100
F2JS11_9FIRM/12-112
F2JSA4_9FIRM/25-99
F2JSA5_9FIRM/22-96
F2JVW7_9GAMM/19-118
F2JVX2_9GAMM/25-97
F2K5A1_PSEBR/18-117
F2K5A6_PSEBR/24-97
F2K5A7_PSEBR/17-94
F2KLL0_PSEBR/2-103
F2KUV6_9BACT/15-87
F2KX07_9BACT/8-113
F2KX13_9BACT/22-97
F2KY71_9BACT/23-103
F2L7I3_BURGA/25-98
F2L7I8_BURGA/7-106
F2L921_BURGA/2-103
F2LTV3_9DELT/24-94
F2LTV4_9DELT/14-83
F2LW05_9DELT/11-111
F2M1H8_LACAM/23-97
F2M1V0_LACAM/7-108
F2M728_LACCA/5-104
F2MCQ6_LACCA/25-99
F2MG00_LACCA/5-104
F2MLR2_LACCA/25-99
F2MPB0_ENTFA/19-118
F2MSJ9_ENTFA/42-116
F2N1A4_PSEST/2-103
F2N1F4_PSEST/17-94
F2N1F5_PSEST/24-97
F2N1G0_PSEST/20-119
F2NBR2_9ACTN/26-106
F2NBR7_9ACTN/15-115
F2NFX9_9DELT/51-152
F2NG69_9DELT/7-106
F2NG74_9DELT/26-106
F2NG75_9DELT/31-105
F2NM36_9DEIN/22-94
F2NMK9_9DEIN/28-95
F2NML5_9DEIN/3-102
F2NRV4_9SPIO/17-118
F2NVQ9_9SPIO/29-115
F2NXV7_9SPIO/36-114
F2PAQ0_PHOMO/31-112
F2PAQ1_PHOMO/23-95
F2PAQ6_PHOMO/24-123
F2PG93_PHOMO/2-103
F2QC69_STROR/27-95
F2QCF3_STROR/34-104
F2QCG0_STROR/4-104
F2R4A1_9ACTO/31-97
F2RAT6_9ACTO/11-111
F2RI47_9ACTO/29-97
F2RI48_9ACTO/75-152
F2UUH5_ACTVI/28-126
F2UUI1_ACTVI/29-111
F2UUI2_ACTVI/46-125
F2VCQ9_MYCTU/12-116
F2VCR4_MYCTU/31-121
F2VCR5_MYCTU/61-139
MPL_ECOLI/2-103
MPL_HAEIN/3-104
MUDD_CHLCV/6-105
MUDD_CHLMU/5-104
MUDD_CHLPN/6-105
MUDD_CHLTR/6-105
MURC_ACAM1/11-117
MURC_ACIAC/7-106
MURC_ACIAD/24-123
MURC_ACIB3/24-123
MURC_ACIB5/24-123
MURC_ACIBC/24-123
MURC_ACIBL/7-106
MURC_ACIBS/24-123
MURC_ACIBT/24-123
MURC_ACIBY/24-123
MURC_ACIC1/20-119
MURC_ACIC5/7-106
MURC_ACICJ/10-109
MURC_ACIET/7-106
MURC_ACIF2/7-106
MURC_ACIF5/7-106
MURC_ACISJ/7-106
MURC_ACTP2/20-119
MURC_ACTP7/20-119
MURC_ACTPJ/20-119
MURC_ACTSZ/20-119
MURC_AERHH/21-120
MURC_AERS4/21-120
MURC_AGRT5/9-108
MURC_AGRVS/9-108
MURC_ALCBS/18-117
MURC_ALHEH/21-120
MURC_ALISL/24-123
MURC_ALKMQ/13-112
MURC_ALKOO/13-112
MURC_ANAD2/10-109
MURC_ANADE/10-109
MURC_ANADF/10-109
MURC_ANASK/10-109
MURC_ANATD/3-102
MURC_ANAVT/11-134
MURC_ANOFW/3-102
MURC_AQUAE/8-107
MURC_AROAE/7-106
MURC_ARTAT/13-112
MURC_ARTS2/18-117
MURC_AZOC5/9-108
MURC_AZOSB/7-106
MURC_AZOVD/20-119
MURC_BACA2/3-102
MURC_BACAA/3-102
MURC_BACAC/3-102
MURC_BACAH/3-102
MURC_BACAN/3-102
MURC_BACC0/3-102
MURC_BACC1/3-102
MURC_BACC2/3-102
MURC_BACC3/3-102
MURC_BACC4/3-102
MURC_BACC7/3-102
MURC_BACCN/3-102
MURC_BACCQ/3-102
MURC_BACCR/3-102
MURC_BACCZ/3-102
MURC_BACHD/3-102
MURC_BACHK/3-102
MURC_BACLD/3-102
MURC_BACP2/3-102
MURC_BACSK/3-102
MURC_BACSU/3-102
MURC_BACV8/8-113
MURC_BACWK/3-102
MURC_BARBK/9-108
MURC_BARHE/9-108
MURC_BARQU/9-108
MURC_BART1/9-108
MURC_BAUCH/21-120
MURC_BDEBA/7-106
MURC_BEII9/9-108
MURC_BIFAA/31-130
MURC_BIFLD/27-126
MURC_BIFLO/27-126
MURC_BIFLS/27-126
MURC_BLOFL/21-121
MURC_BLOPB/21-120
MURC_BORA1/7-106
MURC_BORAP/10-115
MURC_BORBR/7-106
MURC_BORBU/10-115
MURC_BORGA/10-115
MURC_BORPA/7-106
MURC_BORPD/7-106
MURC_BORPE/7-106
MURC_BRAHW/8-108
MURC_BRAJA/9-108
MURC_BRASB/9-108
MURC_BRASO/9-108
MURC_BREBN/6-105
MURC_BRUA1/9-108
MURC_BRUA2/9-108
MURC_BRUAB/9-108
MURC_BRUC2/9-108
MURC_BRUMB/9-108
MURC_BRUME/9-108
MURC_BRUO2/9-108
MURC_BRUSI/9-108
MURC_BRUSU/9-108
MURC_BUCA5/20-119
MURC_BUCAI/20-119
MURC_BUCAP/19-118
MURC_BUCAT/20-119
MURC_BUCBP/21-120
MURC_BURA4/7-106
MURC_BURCA/7-106
MURC_BURCC/7-106
MURC_BURCH/7-106
MURC_BURCJ/7-106
MURC_BURCM/7-106
MURC_BURM1/7-106
MURC_BURM7/7-106
MURC_BURM9/7-106
MURC_BURMA/7-106
MURC_BURMS/7-106
MURC_BURP0/7-106
MURC_BURP1/7-106
MURC_BURP6/7-106
MURC_BURP8/7-106
MURC_BURPP/7-106
MURC_BURPS/7-106
MURC_BURS3/7-106
MURC_BURTA/7-106
MURC_BURVG/7-106
MURC_BURXL/7-106
MURC_CALS8/3-102
MURC_CAMC5/3-102
MURC_CAMJ8/3-102
MURC_CAMJD/3-102
MURC_CAMJE/4-103
MURC_CAMJJ/3-102
MURC_CAMJR/3-102
MURC_CARHZ/17-117
MURC_CAUCN/14-113
MURC_CAUCR/14-113
MURC_CAUSK/14-113
MURC_CHLAA/3-101
MURC_CHLAD/3-101
MURC_CHLCH/8-108
MURC_CHLL2/8-108
MURC_CHLP8/8-108
MURC_CHLPB/8-108
MURC_CHLPD/8-108
MURC_CHLTE/11-111
MURC_CHRSD/24-123
MURC_CHRVO/7-106
MURC_CITK8/21-120
MURC_CLAM3/16-115
MURC_CLAMS/16-115
MURC_CLOAB/12-111
MURC_CLOB1/12-111
MURC_CLOB6/12-111
MURC_CLOB8/12-111
MURC_CLOBA/12-111
MURC_CLOBB/12-111
MURC_CLOBH/12-111
MURC_CLOBJ/12-111
MURC_CLOBK/12-111
MURC_CLOBL/12-111
MURC_CLOBM/12-111
MURC_CLOD6/2-102
MURC_CLOK1/10-110
MURC_CLOK5/10-110
MURC_CLONN/12-111
MURC_CLOP1/12-111
MURC_CLOPE/12-111
MURC_CLOPH/11-111
MURC_CLOPS/12-111
MURC_CLOTE/11-110
MURC_CLOTH/14-113
MURC_COLP3/30-129
MURC_CORA7/12-116
MURC_CORDI/8-112
MURC_COREF/20-124
MURC_CORGB/16-120
MURC_CORGL/16-120
MURC_CORJK/12-116
MURC_CORU7/12-116
MURC_COXB1/10-109
MURC_COXB2/10-109
MURC_COXBN/10-109
MURC_COXBR/10-109
MURC_COXBU/10-109
MURC_CUPNH/7-106
MURC_CUPPJ/7-106
MURC_CUPTR/7-106
MURC_CYAA5/11-152
MURC_CYAP4/11-113
MURC_CYAP7/11-147
MURC_CYTH3/8-113
MURC_DECAR/7-106
MURC_DEIGD/20-118
MURC_DEIRA/30-133
MURC_DELAS/7-106
MURC_DESAA/7-106
MURC_DESAD/7-106
MURC_DESAH/7-106
MURC_DESDA/7-106
MURC_DESDG/7-106
MURC_DESHY/4-104
MURC_DESMR/7-106
MURC_DESOH/7-106
MURC_DESPS/7-106
MURC_DESRM/9-110
MURC_DESVH/7-106
MURC_DESVV/7-106
MURC_DICNV/20-119
MURC_DICT6/6-105
MURC_DICTD/6-105
MURC_DINSH/13-112
MURC_ECO24/21-120
MURC_ECO27/21-120
MURC_ECO45/21-120
MURC_ECO55/21-120
MURC_ECO57/21-120
MURC_ECO5E/21-120
MURC_ECO7I/21-120
MURC_ECO81/21-120
MURC_ECO8A/21-120
MURC_ECOBW/21-120
MURC_ECODH/21-120
MURC_ECOHS/21-120
MURC_ECOK1/21-120
MURC_ECOL5/21-120
MURC_ECOL6/21-120
MURC_ECOLC/21-120
MURC_ECOLI/21-120
MURC_ECOLU/21-120
MURC_ECOSE/21-120
MURC_ECOSM/21-120
MURC_ECOUT/21-120
MURC_ENT38/21-120
MURC_ENTFA/8-107
MURC_ENTS8/21-120
MURC_ERWCT/21-120
MURC_ERYLH/10-109
MURC_ESCF3/21-120
MURC_EUBE2/11-111
MURC_EUBR3/11-111
MURC_EXIS2/3-102
MURC_EXISA/3-102
MURC_FLAJ1/8-112
MURC_FLAPJ/8-112
MURC_FRAAA/8-113
MURC_FRAP2/4-103
MURC_FRASC/8-113
MURC_FRAT1/4-103
MURC_FRATF/4-103
MURC_FRATH/4-103
MURC_FRATM/4-103
MURC_FRATN/4-103
MURC_FRATT/4-103
MURC_FRATW/4-103
MURC_FUSNN/11-110
MURC_GEOBB/7-106
MURC_GEOKA/3-102
MURC_GEOLS/7-106
MURC_GEOMG/7-106
MURC_GEOSF/7-106
MURC_GEOSL/7-106
MURC_GEOSM/7-106
MURC_GEOSW/3-102
MURC_GEOTN/3-102
MURC_GEOUR/7-106
MURC_GLOVI/13-112
MURC_GLUDA/10-109
MURC_GLUOX/10-109
MURC_GRABC/10-109
MURC_GRAFK/9-115
MURC_HAEDU/20-119
MURC_HAEI8/20-119
MURC_HAEIE/20-119
MURC_HAEIG/20-119
MURC_HAEIN/20-119
MURC_HAEPS/20-119
MURC_HAES1/20-119
MURC_HAES2/20-119
MURC_HAHCH/16-115
MURC_HALHL/27-126
MURC_HAMD5/21-120
MURC_HELP2/16-115
MURC_HELPH/16-115
MURC_HELPJ/16-115
MURC_HELPS/16-115
MURC_HELPY/16-115
MURC_HERAR/7-106
MURC_HYDS0/8-107
MURC_HYPNA/11-110
MURC_IDILO/25-124
MURC_JANMA/7-106
MURC_JANSC/14-112
MURC_KINRD/17-119
MURC_KLEP3/21-120
MURC_KLEP7/21-120
MURC_LACAC/7-108
MURC_LACBA/6-105
MURC_LACC3/5-104
MURC_LACCB/5-104
MURC_LACDA/7-107
MURC_LACDB/7-107
MURC_LACF3/5-104
MURC_LACGA/7-108
MURC_LACH4/7-108
MURC_LACJO/7-108
MURC_LACLA/4-104
MURC_LACLM/4-104
MURC_LACLS/4-104
MURC_LACPL/6-105
MURC_LACRD/5-104
MURC_LACS1/6-105
MURC_LACSS/7-106
MURC_LARHH/7-106
MURC_LAWIP/7-106
MURC_LEGPA/17-116
MURC_LEGPC/17-116
MURC_LEGPH/17-116
MURC_LEGPL/17-116
MURC_LEIXX/11-110
MURC_LEPCP/7-106
MURC_LEUCK/4-105
MURC_LEUMM/4-105
MURC_LISIN/3-102
MURC_LISMC/3-102
MURC_LISMF/3-102
MURC_LISMH/3-102
MURC_LISMO/3-102
MURC_LISW6/3-102
MURC_LYSSC/3-102
MURC_MACCJ/3-102
MURC_MAGSA/10-109
MURC_MAGSM/7-106
MURC_MANSM/24-123
MURC_MARAV/21-120
MURC_MARMM/12-111
MURC_MARMS/18-117
MURC_MESSB/9-108
MURC_METC4/9-108
MURC_METCA/13-112
MURC_METEP/9-108
MURC_METFK/7-106
MURC_METNO/9-108
MURC_METPB/9-108
MURC_METPP/7-106
MURC_METRJ/9-108
MURC_METS4/9-108
MURC_METSB/9-108
MURC_MICAN/13-124
MURC_MOOTA/10-109
MURC_MYCA1/12-116
MURC_MYCA9/12-116
MURC_MYCBO/12-116
MURC_MYCBP/12-116
MURC_MYCBT/12-116
MURC_MYCGI/15-119
MURC_MYCLB/12-116
MURC_MYCLE/12-116
MURC_MYCMM/12-116
MURC_MYCPA/12-116
MURC_MYCS2/12-116
MURC_MYCSJ/12-116
MURC_MYCSK/12-116
MURC_MYCSS/12-116
MURC_MYCTA/12-116
MURC_MYCTU/12-116
MURC_MYCUA/12-116
MURC_MYCVP/16-120
MURC_MYXXD/17-116
MURC_NEIG1/7-105
MURC_NEIM0/7-105
MURC_NEIMA/8-106
MURC_NEIMB/8-106
MURC_NEIMF/8-106
MURC_NITEC/7-106
MURC_NITEU/7-106
MURC_NITHX/9-108
MURC_NITMU/7-106
MURC_NITOC/18-117
MURC_NITWN/9-108
MURC_NOCFA/20-124
MURC_NOCSJ/17-116
MURC_NOSP7/11-129
MURC_NOSS1/11-134
MURC_NOVAD/10-109
MURC_OCEIH/3-102
MURC_OCHA4/9-108
MURC_OENOB/3-102
MURC_ORITB/15-114
MURC_PARD8/8-113
MURC_PARDP/13-112
MURC_PARL1/10-109
MURC_PARUW/4-103
MURC_PASMU/26-125
MURC_PECCP/21-120
MURC_PEDPA/6-105
MURC_PELCD/7-106
MURC_PELLD/8-108
MURC_PELPB/8-108
MURC_PELPD/7-106
MURC_PELTS/6-105
MURC_PELUB/10-108
MURC_PERMH/8-107
MURC_PHEZH/12-111
MURC_PHOLL/21-120
MURC_PHOPR/25-124
MURC_POLNA/7-106
MURC_POLNS/7-106
MURC_POLSJ/7-106
MURC_POLSQ/7-106
MURC_PORG3/3-107
MURC_PORGI/3-108
MURC_PROA2/8-108
MURC_PROAC/17-115
MURC_PROM1/22-128
MURC_PROM3/17-123
MURC_PROMA/10-116
MURC_PROMH/21-120
MURC_PROMM/17-123
MURC_PROMP/10-117
MURC_PROMT/22-128
MURC_PROVI/8-108
MURC_PSE14/18-117
MURC_PSEA6/19-118
MURC_PSEA7/17-116
MURC_PSEA8/17-116
MURC_PSEAB/17-116
MURC_PSEAE/17-116
MURC_PSEE4/18-117
MURC_PSEF5/18-117
MURC_PSEFS/18-117
MURC_PSEHT/20-119
MURC_PSEMY/20-119
MURC_PSEP1/18-117
MURC_PSEPF/18-117
MURC_PSEPG/18-117
MURC_PSEPK/18-117
MURC_PSEPW/18-117
MURC_PSESM/18-117
MURC_PSEU2/18-117
MURC_PSEU5/20-119
MURC_PSYA2/23-122
MURC_PSYCK/23-122
MURC_PSYIN/21-120
MURC_PSYWF/21-120
MURC_RALME/7-106
MURC_RALPJ/7-106
MURC_RALSO/7-106
MURC_RENSM/10-109
MURC_RHIEC/9-108
MURC_RHIL3/9-108
MURC_RHILO/9-108
MURC_RHIME/9-108
MURC_RHISN/9-108
MURC_RHOCS/10-109
MURC_RHOE4/10-114
MURC_RHOFD/7-106
MURC_RHOOB/10-114
MURC_RHOP2/9-108
MURC_RHOP5/9-108
MURC_RHOPA/9-108
MURC_RHOPB/9-108
MURC_RHOPS/9-108
MURC_RHOPT/9-108
MURC_RHORT/10-109
MURC_RHOS1/13-112
MURC_RHOS4/13-112
MURC_RHOS5/13-111
MURC_RHOSK/13-112
MURC_RHOSR/10-114
MURC_RICAE/15-114
MURC_RICAH/15-114
MURC_RICB8/15-114
MURC_RICBR/15-114
MURC_RICCK/15-114
MURC_RICCN/15-114
MURC_RICFE/15-114
MURC_RICM5/15-114
MURC_RICPR/15-114
MURC_RICPU/15-114
MURC_RICRO/15-114
MURC_RICRS/15-114
MURC_RICTY/15-114
MURC_ROSCS/2-100
MURC_ROSDO/13-112
MURC_ROSS1/2-101
MURC_RUBXD/2-101
MURC_RUTMC/14-113
MURC_SACD2/17-116
MURC_SACEN/24-127
MURC_SALA4/21-120
MURC_SALAI/22-121
MURC_SALAR/21-120
MURC_SALCH/21-120
MURC_SALDC/21-120
MURC_SALEP/21-120
MURC_SALG2/21-120
MURC_SALHS/21-120
MURC_SALNS/21-120
MURC_SALPA/21-120
MURC_SALPB/21-120
MURC_SALPC/21-120
MURC_SALPK/21-120
MURC_SALRD/15-115
MURC_SALSV/21-120
MURC_SALTI/21-120
MURC_SALTO/22-121
MURC_SALTY/21-120
MURC_SERP5/21-120
MURC_SHEAM/22-121
MURC_SHEB2/22-121
MURC_SHEB5/22-121
MURC_SHEB8/22-121
MURC_SHEB9/22-121
MURC_SHEDO/22-121
MURC_SHEFN/22-121
MURC_SHEHH/23-122
MURC_SHELP/23-122
MURC_SHEON/22-121
MURC_SHEPA/23-122
MURC_SHEPC/22-121
MURC_SHEPW/23-122
MURC_SHESA/22-121
MURC_SHESH/23-122
MURC_SHESM/22-121
MURC_SHESR/22-121
MURC_SHESW/22-121
MURC_SHEVD/23-122
MURC_SHEWM/23-122
MURC_SHIB3/21-120
MURC_SHIBS/21-120
MURC_SHIDS/21-120
MURC_SHIF8/21-120
MURC_SHIFL/21-120
MURC_SHISS/21-120
MURC_SILPO/13-112
MURC_SILST/13-112
MURC_SINMW/9-108
MURC_SODGM/21-120
MURC_SOLUE/18-117
MURC_SORC5/8-107
MURC_SPHAL/10-109
MURC_SPHWW/10-109
MURC_STAA1/3-102
MURC_STAA2/3-102
MURC_STAA3/3-102
MURC_STAA8/3-102
MURC_STAA9/3-102
MURC_STAAC/3-102
MURC_STAAE/3-102
MURC_STAAM/3-102
MURC_STAAN/3-102
MURC_STAAR/3-102
MURC_STAAS/3-102
MURC_STAAT/3-102
MURC_STAAU/3-102
MURC_STAAW/3-102
MURC_STACT/3-102
MURC_STAEQ/3-102
MURC_STAES/3-102
MURC_STAHJ/3-102
MURC_STAS1/3-102
MURC_STRA1/4-104
MURC_STRA3/4-104
MURC_STRA5/4-104
MURC_STRAW/11-111
MURC_STRCO/11-111
MURC_STRE4/4-104
MURC_STREM/4-104
MURC_STRGC/4-104
MURC_STRGG/11-111
MURC_STRM5/17-116
MURC_STRMK/17-116
MURC_STRMU/13-113
MURC_STRP1/4-103
MURC_STRP2/4-104
MURC_STRP3/4-103
MURC_STRP4/4-104
MURC_STRP6/4-103
MURC_STRP7/4-104
MURC_STRP8/4-103
MURC_STRPB/4-103
MURC_STRPC/4-103
MURC_STRPD/4-103
MURC_STRPF/4-103
MURC_STRPG/4-103
MURC_STRPI/4-104
MURC_STRPJ/4-104
MURC_STRPM/4-103
MURC_STRPN/4-104
MURC_STRPS/4-104
MURC_STRPZ/4-103
MURC_STRR6/4-104
MURC_STRS2/4-104
MURC_STRS7/4-104
MURC_STRSV/4-104
MURC_STRSY/4-104
MURC_STRT1/9-109
MURC_STRT2/9-109
MURC_STRTD/4-104
MURC_STRZJ/4-104
MURC_STRZP/4-104
MURC_STRZT/4-104
MURC_SULSY/8-107
MURC_SYMTH/6-105
MURC_SYNAS/24-123
MURC_SYNE7/11-119
MURC_SYNFM/7-107
MURC_SYNJA/35-134
MURC_SYNJB/21-120
MURC_SYNP6/11-119
MURC_SYNPW/13-119
MURC_SYNPX/10-115
MURC_SYNR3/12-118
MURC_SYNS3/10-116
MURC_SYNS9/10-116
MURC_SYNSC/10-117
MURC_SYNWW/8-108
MURC_SYNY3/15-158
MURC_TERTT/17-116
MURC_THEEB/8-112
MURC_THEFY/17-115
MURC_THELT/2-101
MURC_THEMA/2-101
MURC_THENN/2-100
MURC_THEP1/2-101
MURC_THESQ/2-101
MURC_THETN/10-109
MURC_THICR/7-106
MURC_THIDA/7-106
MURC_TOLAT/21-120
MURC_TREPA/14-116
MURC_TREPS/14-116
MURC_TRIEI/11-159
MURC_UNCTG/7-106
MURC_VARPS/7-106
MURC_VEREI/7-106
MURC_VESOH/14-113
MURC_VIBC3/24-123
MURC_VIBCH/24-123
MURC_VIBF1/24-123
MURC_VIBFM/24-123
MURC_VIBHB/24-123
MURC_VIBPA/24-123
MURC_VIBSL/24-123
MURC_VIBVU/24-123
MURC_VIBVY/24-123
MURC_WIGBR/14-113
MURC_WOLPM/28-127
MURC_WOLTR/28-127
MURC_WOLWR/28-127
MURC_XANAC/17-116
MURC_XANC5/17-116
MURC_XANC8/17-116
MURC_XANCB/17-116
MURC_XANCP/17-116
MURC_XANOM/17-116
MURC_XANOP/17-116
MURC_XANOR/17-116
MURC_XANP2/9-108
MURC_XYLF2/17-116
MURC_XYLFA/17-116
MURC_XYLFM/17-116
MURC_XYLFT/17-116
MURC_YERE8/21-120
MURC_YERP3/21-120
MURC_YERPA/21-120
MURC_YERPE/21-120
MURC_YERPN/21-120
MURC_YERPP/21-120
MURC_YERPS/21-120
MURC_ZYMMO/10-109
MURE1_CLOAB/22-96
MURE1_OCEIH/23-97
MURE2_CLOAB/22-97
MURE2_OCEIH/22-97
MURE_ACISJ/22-97
MURE_ACTP2/20-109
MURE_AGRT5/26-98
MURE_ALCBS/21-98
MURE_ALHEH/21-106
MURE_ALKMQ/22-96
MURE_ALKOO/22-95
MURE_ANAVT/24-102
MURE_AQUAE/22-94
MURE_BACA2/23-95
MURE_BACAN/22-94
MURE_BACCR/22-94
MURE_BACFN/22-97
MURE_BACFR/22-97
MURE_BACHD/23-95
MURE_BACLD/23-95
MURE_BACSU/23-95
MURE_BACTN/22-97
MURE_BACV8/22-97
MURE_BLOFL/24-108
MURE_BORAP/27-104
MURE_BORBU/27-104
MURE_BORGA/27-104
MURE_BRAJA/21-94
MURE_BRUME/21-96
MURE_BRUSU/21-96
MURE_BUCAI/21-102
MURE_BUCAP/21-102
MURE_CAUCR/18-92
MURE_CHLAB/22-95
MURE_CHLCV/22-95
MURE_CHLFF/24-97
MURE_CHLMU/22-95
MURE_CHLPD/24-100
MURE_CHLPN/22-95
MURE_CHLTA/22-95
MURE_CHLTE/35-110
MURE_CHLTR/22-95
MURE_CHRVO/22-102
MURE_CLOB1/21-98
MURE_CLOBH/21-98
MURE_CLOD6/22-95
MURE_CLOPE/22-96
MURE_CLOTE/22-99
MURE_COREF/42-122
MURE_CORGL/28-108
MURE_COXBU/22-99
MURE_CYTH3/22-98
MURE_DEIRA/24-98
MURE_ECO57/22-102
MURE_ECOL6/22-102
MURE_ECOLI/22-102
MURE_ENT38/22-102
MURE_ERWCT/24-102
MURE_FUSNN/20-94
MURE_GEOKA/22-94
MURE_GEOMG/22-96
MURE_GEOSL/22-96
MURE_GEOTN/22-94
MURE_GLOVI/24-99
MURE_HAEDU/20-109
MURE_HAEI8/18-99
MURE_HAEIE/18-99
MURE_HAEIG/18-99
MURE_HAEIN/18-99
MURE_HAES1/23-103
MURE_JANMA/23-98
MURE_LACDA/31-102
MURE_LACDB/31-102
MURE_LACPL/24-96
MURE_LACRD/28-99
MURE_LACS1/28-99
MURE_LAWIP/18-91
MURE_LEIXX/38-115
MURE_LISIN/22-94
MURE_LISMF/22-94
MURE_LISMO/22-94
MURE_MESSB/21-95
MURE_MYCA1/42-120
MURE_MYCBO/61-139
MURE_MYCLE/46-125
MURE_MYCPA/42-120
MURE_MYCTU/61-139
MURE_NEIMA/24-100
MURE_NEIMB/24-100
MURE_NITEU/25-102
MURE_NOSS1/24-102
MURE_PARD8/22-97
MURE_PASMU/18-99
MURE_PHOLL/21-102
MURE_PORGI/22-97
MURE_PROM1/24-103
MURE_PROMA/24-103
MURE_PROMM/24-103
MURE_PROMP/25-104
MURE_PROMT/24-103
MURE_PSEAE/17-94
MURE_PSEMY/17-94
MURE_PSEPK/18-95
MURE_PSESM/17-94
MURE_RHILO/21-96
MURE_RHIME/26-100
MURE_RICBR/13-81
MURE_RICCN/13-86
MURE_RICFE/13-87
MURE_RICMO/13-86
MURE_RICPR/13-86
MURE_RICRI/13-86
MURE_RICTY/13-86
MURE_ROSS1/22-97
MURE_SALCH/21-102
MURE_SALPA/21-102
MURE_SALTI/21-102
MURE_SALTY/21-102
MURE_SHEON/18-106
MURE_SHIFL/22-102
MURE_SODGM/22-102
MURE_SOLUE/24-98
MURE_STAA1/22-96
MURE_STAA3/22-96
MURE_STAA8/22-96
MURE_STAAB/22-95
MURE_STAAC/22-96
MURE_STAAM/22-96
MURE_STAAN/22-96
MURE_STAAR/22-95
MURE_STAAS/22-96
MURE_STAAW/22-96
MURE_STAEQ/22-96
MURE_STAES/22-96
MURE_STAHJ/22-96
MURE_STRAW/34-111
MURE_STRCO/34-111
MURE_STRP2/34-104
MURE_STRR6/34-104
MURE_SYNE7/25-105
MURE_SYNPW/24-103
MURE_SYNPX/24-103
MURE_SYNS3/24-103
MURE_SYNWW/22-96
MURE_SYNY3/34-112
MURE_THEEB/24-99
MURE_THEMA/24-96
MURE_THETN/21-95
MURE_TREDE/27-113
MURE_TREPA/25-100
MURE_VIBCH/26-107
MURE_VIBPA/24-105
MURE_VIBVU/24-105
MURE_VIBVY/24-105
MURE_WIGBR/23-104
MURE_XANAC/21-97
MURE_XANC8/21-97
MURE_XANCP/21-97
MURE_XANOM/21-97
MURE_XANOR/21-97
MURE_XYLFA/21-97
MURE_XYLFT/21-97
MURE_YERPE/17-97
MURE_ZYMMO/25-98
MURF_BACSU/26-101
MURF_BORBU/27-112
MURF_BUCAI/23-95
MURF_BUCBP/29-103
MURF_ECOLI/23-95
MURF_HAEIN/24-97
MURF_MYCBO/31-121
MURF_MYCLE/30-121
MURF_MYCTU/31-121
MURF_RICCN/22-94
MURF_RICMO/22-94
MURF_RICPR/22-94
MURF_STRTO/28-94
MURF_SYNY3/29-104
MURF_TREPA/25-108
O67002_AQUAE/23-97
O69551_MYCLE/12-116
O84761_CHLTR/24-98
Q01Q44_SOLUE/23-93
Q02H23_PSEAB/17-94
Q02H24_PSEAB/24-97
Q02SI7_PSEAB/2-103
Q031X7_LACLS/25-94
Q034T6_LACC3/25-99
Q03DY9_PEDPA/25-100
Q03JD6_STRTD/26-96
Q03T11_LACBA/25-99
Q03U76_LACBA/27-97
Q03Z04_LEUMM/22-95
Q046F0_LACGA/23-97
Q04C48_LACDB/23-97
Q04DH8_OENOB/28-115
Q04J99_STRP2/27-95
Q04P75_LEPBJ/2-101
Q04U16_LEPBJ/29-108
Q04V95_LEPBJ/12-110
Q04Y81_LEPBL/12-110
Q04ZL0_LEPBL/29-108
Q056F9_LEPBL/2-101
Q05SC6_9SYNE/24-103
Q05TQ9_9SYNE/57-130
Q05US8_9SYNE/10-116
Q060K4_9SYNE/24-103
Q062I9_9SYNE/1-96
Q07PT7_RHOP5/27-103
Q07PT8_RHOP5/21-95
Q07WI0_SHEFN/18-100
Q07WI1_SHEFN/23-100
Q07Y43_SHEFN/2-107
Q09BL8_STIAD/23-96
Q09BL9_STIAD/78-154
Q09BM4_STIAD/19-118
Q0A6J8_ALHEH/23-95
Q0AB29_ALHEH/2-103
Q0AIA9_NITEC/2-103
Q0AJD6_NITEC/24-101
Q0AJD7_NITEC/23-100
Q0AMW2_MARMM/20-92
Q0AMW3_MARMM/30-107
Q0AYR2_SYNWW/24-101
Q0BIF3_BURCM/2-103
Q0BIK5_BURCM/25-98
Q0BN51_FRATO/4-105
Q0BN58_FRATO/22-93
Q0BN60_FRATO/27-100
Q0BV20_GRABC/74-150
Q0BV21_GRABC/23-95
Q0BXT7_HYPNA/16-89
Q0BXT8_HYPNA/25-95
Q0C338_HYPNA/6-109
Q0CZR5_ASPTN/368-470
Q0EYH0_9PROT/24-99
Q0EYH5_9PROT/9-108
Q0EZR9_9PROT/4-103
Q0F4V7_9RHOB/17-116
Q0F4W2_9RHOB/22-96
Q0F4W3_9RHOB/27-108
Q0FT05_9RHOB/24-123
Q0FT12_9RHOB/22-98
Q0FT13_9RHOB/22-103
Q0G682_9RHIZ/21-95
Q0G683_9RHIZ/27-104
Q0G689_9RHIZ/9-108
Q0HE78_SHESM/19-106
Q0HE79_SHESM/23-95
Q0HFE9_SHESM/2-106
Q0HYI6_SHESR/2-106
Q0HZS0_SHESR/23-95
Q0HZS1_SHESR/19-107
Q0I1D7_HAES1/24-96
Q0I4Y4_HAES1/5-106
Q0I9Y6_SYNS3/32-105
Q0K6M0_CUPNH/28-100
Q0K6X9_CUPNH/2-103
Q0QKV3_9SYNE/25-103
Q0RNP5_FRAAA/26-96
Q0RNP6_FRAAA/1-83
Q0SHR6_RHOSR/52-131
Q0SHR7_RHOSR/28-116
Q0SNK6_BORAP/27-112
Q0SRW2_CLOPS/22-96
Q0SRW3_CLOPS/25-103
Q0SXH5_SHIF8/1-86
Q0T8B1_SHIF8/23-95
Q0T8B2_SHIF8/22-102
Q0T9F6_ECOL5/2-103
Q0TLQ3_ECOL5/23-95
Q0TLQ4_ECOL5/22-102
Q0TP95_CLOP1/22-96
Q0TP96_CLOP1/25-103
Q0VN26_ALCBS/2-102
Q0VS06_ALCBS/21-93
Q0YPU0_9CHLB/8-108
Q0YPU5_9CHLB/30-108
Q0YPU6_9CHLB/36-111
Q0YS83_9CHLB/3-104
Q10X66_TRIEI/35-112
Q118X3_TRIEI/29-110
Q11GS1_MESSB/25-102
Q11NQ6_CYTH3/49-127
Q11VE6_CYTH3/5-106
Q11X80_CYTH3/12-85
Q12EJ4_POLSJ/2-110
Q12EL9_POLSJ/26-96
Q12EM0_POLSJ/19-95
Q12RI0_SHEDO/2-107
Q12SD0_SHEDO/23-95
Q12SD1_SHEDO/19-104
Q133W6_RHOPS/26-100
Q133W7_RHOPS/27-103
Q13TY8_BURXL/25-98
Q13U42_BURXL/2-104
Q14J16_FRAT1/4-105
Q14J29_FRAT1/22-93
Q14J30_FRAT1/22-95
Q15Q12_PSEA6/45-126
Q15Q13_PSEA6/29-101
Q15ZB3_PSEA6/2-102
Q163I3_ROSDO/22-103
Q163I4_ROSDO/22-96
Q17XU0_HELAH/16-115
Q182Y9_CLOD6/25-102
Q1ATP4_RUBXD/43-114
Q1AVW9_RUBXD/25-94
Q1B6W6_MYCSS/36-114
Q1B6W7_MYCSS/31-119
Q1BZB4_BURCA/2-103
Q1BZG7_BURCA/25-98
Q1C209_YERPA/22-102
Q1C210_YERPA/28-100
Q1CBY4_YERPA/2-103
Q1CEJ0_YERPN/2-103
Q1CMN1_YERPN/28-100
Q1CMN2_YERPN/22-102
Q1D0S5_MYXXD/23-96
Q1D0S6_MYXXD/27-103
Q1DB17_MYXXD/3-104
Q1GBP9_LACDA/23-97
Q1GF15_SILST/22-96
Q1GF16_SILST/23-104
Q1GRW1_SPHAL/6-108
Q1GRX4_SPHAL/18-91
Q1GRX5_SPHAL/24-94
Q1GYB4_METFK/2-103
Q1GYZ6_METFK/10-87
Q1GYZ7_METFK/21-92
Q1I5B3_PSEE4/17-94
Q1I5B4_PSEE4/24-97
Q1IFH8_PSEE4/2-103
Q1IKG5_ACIBL/20-95
Q1IKG6_ACIBL/24-99
Q1INC9_ACIBL/5-105
Q1IXL6_DEIGD/21-135
Q1J282_DEIGD/21-95
Q1J5W8_STRPF/25-95
Q1JAX8_STRPB/25-95
Q1JG51_STRPD/25-95
Q1JL28_STRPC/25-95
Q1JXB0_DESAC/21-95
Q1JXB1_DESAC/24-97
Q1JXB6_DESAC/7-106
Q1LIM2_RALME/28-100
Q1LIU4_RALME/20-121
Q1LSW1_BAUCH/19-100
Q1LSW2_BAUCH/23-95
Q1ME28_RHIL3/29-101
Q1ME29_RHIL3/25-102
Q1MPC3_LAWIP/26-102
Q1MYB6_9GAMM/24-96
Q1MYC1_9GAMM/21-120
Q1N0F9_9GAMM/2-102
Q1N701_9SPHN/10-109
Q1N8T7_9SPHN/27-100
Q1N8T8_9SPHN/23-93
Q1NKJ1_9DELT/55-129
Q1NLI3_9DELT/22-121
Q1NMZ8_9DELT/55-129
Q1NMZ9_9DELT/26-109
Q1NTZ0_9DELT/7-106
Q1NTZ4_9DELT/55-129
Q1NTZ5_9DELT/26-109
Q1PJY1_PROMA/25-104
Q1PK48_PROMA/27-102
Q1PKF9_PROMA/27-103
Q1PW22_9BACT/15-119
Q1Q6C6_9BACT/24-124
Q1Q6D2_9BACT/27-104
Q1Q6D3_9BACT/22-96
Q1Q850_PSYCK/48-123
Q1QES9_PSYCK/2-103
Q1QNU7_NITHX/26-102
Q1QNU8_NITHX/21-94
Q1QVG2_CHRSD/36-111
Q1QVG3_CHRSD/23-95
Q1QXC0_CHRSD/2-101
Q1R323_ECOUT/2-103
Q1RGA9_ECOUT/23-95
Q1RGB0_ECOUT/22-102
Q1RI80_RICBR/22-94
Q1V0D0_PELUB/10-108
Q1V0D5_PELUB/18-91
Q1V0D5_PELUB/509-580
Q1V3J8_VIBAL/2-103
Q1V4E7_VIBAL/24-123
Q1V4F2_VIBAL/23-95
Q1V4F3_VIBAL/24-105
Q1VW92_9FLAO/2-104
Q1VWD4_9FLAO/9-113
Q1VWD9_9FLAO/23-98
Q1VYW7_9FLAO/14-85
Q1WV17_LACS1/24-99
Q1YM59_MOBAS/20-94
Q1YM60_MOBAS/26-103
Q1YM65_MOBAS/9-108
Q1YSD0_9GAMM/17-116
Q1YSD5_9GAMM/24-96
Q1YSD6_9GAMM/29-107
Q1YUM9_9GAMM/2-102
Q1Z1L0_PHOPR/24-123
Q1Z1L5_PHOPR/23-95
Q1Z1L6_PHOPR/31-112
Q1Z4M9_PHOPR/2-103
Q1Z5Z4_PHOPR/17-97
Q1ZF55_9GAMM/2-103
Q1ZG36_9GAMM/21-120
Q1ZG41_9GAMM/26-98
Q1ZG42_9GAMM/19-100
Q1ZLY2_PHOAS/14-115
Q1ZNL4_PHOAS/24-123
Q1ZNL9_PHOAS/23-95
Q1ZNM0_PHOAS/31-112
Q216E2_RHOPB/27-103
Q216E3_RHOPB/47-121
Q21FB3_SACD2/4-104
Q21MH3_SACD2/26-99
Q21MH4_SACD2/30-106
Q21SW4_RHOFD/19-95
Q21SW5_RHOFD/28-109
Q21T38_RHOFD/2-111
Q24R60_DESHY/26-100
Q24TE1_DESHY/30-102
Q24TE2_DESHY/13-94
Q255W3_CHLFF/6-105
Q255W9_CHLFF/25-99
Q26BB1_FLABB/23-98
Q26BB5_FLABB/9-113
Q26FX9_FLABB/11-83
Q26G26_FLABB/2-104
Q28NM9_JANSC/19-100
Q28NN0_JANSC/22-95
Q2A4S5_FRATH/4-105
Q2A4T8_FRATH/22-93
Q2A4U0_FRATH/22-95
Q2B395_9BACI/3-102
Q2B4Q0_9BACI/1-71
Q2B526_9BACI/26-101
Q2BDJ9_9BACI/42-122
Q2BGZ4_9GAMM/24-101
Q2BGZ5_9GAMM/23-96
Q2BH00_9GAMM/20-119
Q2BKW6_9GAMM/1-91
Q2BZT1_9GAMM/14-115
Q2C3F5_9GAMM/31-112
Q2C3F6_9GAMM/23-95
Q2C3G1_9GAMM/24-123
Q2CIJ0_9RHOB/27-108
Q2CIJ1_9RHOB/22-96
Q2CIV9_9RHOB/12-111
Q2FF44_STAA3/25-101
Q2FWH4_STAA8/25-101
Q2G8F4_NOVAD/18-119
Q2G999_NOVAD/41-112
Q2G9A0_NOVAD/20-93
Q2IF04_ANADE/9-109
Q2IG22_ANADE/30-107
Q2IG23_ANADE/29-101
Q2IYL2_RHOP2/27-103
Q2IYL3_RHOP2/21-95
Q2JD54_FRASC/26-96
Q2JD55_FRASC/69-152
Q2JK15_SYNJB/25-95
Q2JM37_SYNJB/30-113
Q2JQV0_SYNJA/38-121
Q2JY10_SYNJA/25-95
Q2K6B6_RHIEC/46-118
Q2K6B7_RHIEC/16-93
Q2KUV0_BORA1/2-101
Q2KVF1_BORA1/28-103
Q2KVF1_BORA1/499-572
Q2LR43_SYNAS/30-112
Q2LR45_SYNAS/24-98
Q2N9S9_ERYLH/17-118
Q2NCZ4_ERYLH/55-125
Q2NCZ5_ERYLH/21-94
Q2NVV5_SODGM/23-97
Q2NW43_SODGM/2-103
Q2NZB5_XANOM/23-96
Q2P742_XANOM/3-102
Q2RK83_MOOTA/25-104
Q2RK84_MOOTA/22-96
Q2RVT9_RHORT/29-105
Q2RVU0_RHORT/35-109
Q2S425_SALRD/29-130
Q2S532_SALRD/61-139
Q2S9Y7_HAHCH/27-103
Q2S9Y8_HAHCH/24-96
Q2SA76_HAHCH/1-91
Q2SZD4_BURTA/2-103
Q2SZI7_BURTA/25-98
Q2UU14_ASPOR/27-128
Q2W0H7_MAGSA/25-100
Q2W0H8_MAGSA/11-87
Q2WB05_MAGSA/6-109
Q2Y633_NITMU/31-107
Q2Y634_NITMU/7-84
Q2YBP0_NITMU/2-102
Q2YM66_BRUA2/21-96
Q2YM67_BRUA2/31-108
Q2YUH2_STAAB/25-101
Q30SJ5_SULDN/2-100
Q313Q7_DESDG/26-105
Q313Q8_DESDG/19-93
Q31BS4_PROM9/27-103
Q31CC6_PROM9/25-104
Q31DG2_PROM9/10-117
Q31FA0_THICR/2-102
Q31I63_THICR/27-99
Q31I64_THICR/26-110
Q31M48_SYNE7/28-105
Q31TG9_SHIBS/2-103
Q326E9_SHIBS/23-95
Q326F0_SHIBS/22-102
Q328V3_SHIDS/2-103
Q32K06_SHIDS/23-95
Q32K07_SHIDS/22-102
Q38V61_LACSS/25-99
Q39JS3_BURS3/1-91
Q39JX4_BURS3/25-98
Q39YM3_GEOMG/24-102
Q3A2G1_PELCD/22-96
Q3A2G2_PELCD/24-97
Q3AAE1_CARHZ/25-99
Q3AAE2_CARHZ/23-95
Q3AKJ9_SYNSC/27-101
Q3ALH4_SYNSC/25-103
Q3ANV7_CHLCH/31-110
Q3ANV8_CHLCH/42-117
Q3ATF3_CHLCH/26-126
Q3AVF2_SYNS9/27-101
Q3AWW8_SYNS9/24-103
Q3B124_PELLD/36-112
Q3B125_PELLD/33-110
Q3B2T8_PELLD/19-115
Q3BPN0_XANC5/3-101
Q3BXF5_XANC5/23-95
Q3BXF6_XANC5/17-93
Q3CZR5_STRAG/25-95
Q3D2B1_STRAG/4-104
Q3D7I7_STRAG/25-95
Q3D984_STRAG/4-104
Q3DC51_STRAG/25-95
Q3DDL7_STRAG/4-104
Q3DJ22_STRAG/25-95
Q3DKA2_STRAG/4-104
Q3DT47_STRAG/4-104
Q3DT54_STRAG/25-95
Q3EUA2_BACTI/3-102
Q3EUN6_BACTI/36-111
Q3IFZ9_PSEHT/19-94
Q3IG00_PSEHT/23-94
Q3IHV2_PSEHT/2-102
Q3J4M9_RHOS4/23-99
Q3J4N0_RHOS4/24-105
Q3J784_NITOC/39-122
Q3J785_NITOC/27-98
Q3J8P1_NITOC/2-103
Q3JND4_BURP1/25-98
Q3JNI6_BURP1/26-127
Q3K1T8_STRA1/25-95
Q3K680_PSEPF/2-103
Q3K739_PSEPF/17-94
Q3K740_PSEPF/24-97
Q3KKT0_CHLTA/6-105
Q3KKT6_CHLTA/24-98
Q3LHF7_9BRYO/118-222
Q3LHI4_PHYPA/136-209
Q3LHI5_PHYPA/118-193
Q3M9T5_ANAVT/29-102
Q3R335_XYLFA/17-93
Q3R336_XYLFA/23-96
Q3R340_XYLFA/17-116
Q3RA26_XYLFA/21-97
Q3RA27_XYLFA/23-96
Q3RA31_XYLFA/17-116
Q3RAY1_XYLFA/3-101
Q3RB85_XYLFA/3-101
Q3REQ0_XYLFA/3-101
Q3RGE7_XYLFA/17-93
Q3RGE8_XYLFA/23-96
Q3RGF2_XYLFA/17-116
Q3SFT1_THIDA/2-102
Q3SMH7_THIDA/27-100
Q3SMH8_THIDA/35-109
Q3STT2_NITWN/27-103
Q3STT3_NITWN/21-94
Q3XXF5_ENTFC/7-106
Q3XXK9_ENTFC/41-115
Q3Y3I0_ENTFC/36-106
Q3YUB8_SHISS/2-103
Q3Z5S3_SHISS/23-95
Q3Z5S4_SHISS/22-104
Q46LU0_PROMT/26-102
Q46WZ0_CUPPJ/29-100
Q46XB1_CUPPJ/2-103
Q478R1_DECAR/2-103
Q47A99_DECAR/18-94
Q47AA0_DECAR/22-96
Q47QX3_THEFY/30-126
Q47QX4_THEFY/55-132
Q47VQ4_COLP3/31-113
Q47VQ5_COLP3/32-110
Q489V1_COLP3/7-107
Q48CX2_PSE14/25-126
Q48EF3_PSE14/17-94
Q48EF4_PSE14/24-97
Q48SP9_STRPM/25-95
Q493Q5_BLOPB/23-95
Q493Q6_BLOPB/23-106
Q49WE7_STAS1/23-97
Q49Z30_STAS1/25-101
Q4C3S7_CROWT/29-107
Q4C4J3_CROWT/25-101
Q4C8X3_CROWT/11-152
Q4EBA8_9RICK/16-115
Q4ECV3_9RICK/25-97
Q4EEZ0_LISMO/3-102
Q4EG74_LISMO/22-94
Q4EKI5_LISMO/38-113
Q4ENM9_LISMO/22-94
Q4EP84_LISMO/3-102
Q4EVC4_LISMO/38-113
Q4FPK1_PELUB/18-91
Q4FPK1_PELUB/509-580
Q4FQ09_PSYA2/54-126
Q4FVQ2_PSYA2/2-103
Q4HF10_CAMCO/3-102
Q4HNY4_CAMUP/4-103
Q4JW99_CORJK/29-132
Q4JWA0_CORJK/23-99
Q4K5E8_PSEF5/20-121
Q4K6I8_PSEF5/17-94
Q4K6I9_PSEF5/24-97
Q4L7W1_STAHJ/25-101
Q4MLC3_BACCE/29-104
Q4MPU1_BACCE/26-101
Q4MT98_BACCE/22-94
Q4MVN1_BACCE/3-102
Q4PK98_9BACT/2-102
Q4QLG2_HAEI8/24-97
Q4QP61_HAEI8/3-104
Q4UMI8_RICFE/22-94
Q4UQW7_XANC8/16-88
Q4UYC5_XANC8/3-101
Q4ZNY5_PSEU2/17-94
Q4ZNY6_PSEU2/24-97
Q4ZYS2_PSEU2/2-103
Q56R82_HELPY/16-115
Q57C73_BRUAB/21-96
Q57C74_BRUAB/31-108
Q57GG6_SALCH/2-103
Q57TD4_SALCH/23-95
Q5D5F6_9RICK/4-101
Q5E2P5_VIBF1/19-100
Q5E2P6_VIBF1/23-95
Q5E886_VIBF1/2-103
Q5EDK2_LEGPN/17-105
Q5F6L0_NEIG1/24-100
Q5F6L2_NEIG1/23-96
Q5F8G0_NEIG1/3-105
Q5FMB5_LACAC/23-97
Q5FUK0_GLUOX/21-95
Q5GT47_WOLTR/23-94
Q5GW38_XANOR/23-96
Q5H4A3_XANOR/6-105
Q5HEB8_STAAC/25-101
Q5HMD9_STAEQ/25-101
Q5L3H1_GEOKA/26-101
Q5L519_CHLAB/25-99
Q5L525_CHLAB/6-105
Q5LH26_BACFN/32-121
Q5LI68_BACFN/14-87
Q5LIJ8_BACFN/8-113
Q5LU75_SILPO/22-96
Q5LU76_SILPO/22-103
Q5LYJ9_STRT1/26-96
Q5M362_STRT2/26-96
Q5MZ60_SYNP6/30-110
Q5MZS7_SYNP6/28-105
Q5NHL4_FRATT/4-105
Q5NHM7_FRATT/22-93
Q5NHM8_FRATT/22-95
Q5P6Y1_AROAE/2-103
Q5P6Z1_AROAE/19-95
Q5P6Z2_AROAE/19-97
Q5PAE5_ANAMM/23-97
Q5PBY1_ANAMM/20-119
Q5PDC4_SALPA/23-95
Q5QVS0_IDILO/1-91
Q5R0L4_IDILO/20-97
Q5R0M5_IDILO/23-95
Q5S3Q7_9FLAO/12-86
Q5SJC9_THET8/3-99
Q5SJD5_THET8/36-108
Q5SM43_THET8/19-97
Q5W237_ACTTI/26-96
Q5WCB5_BACSK/22-95
Q5WFG5_BACSK/22-94
Q5WFG6_BACSK/24-101
Q5WTI3_LEGPL/19-92
Q5WVU4_LEGPL/4-105
Q5WXZ1_LEGPL/19-98
Q5X1S2_LEGPA/19-92
Q5X4F9_LEGPA/4-105
Q5X6I7_LEGPA/19-98
Q5XB94_STRP6/25-95
Q5YYY3_NOCFA/30-118
Q5YYY4_NOCFA/52-129
Q5ZSA1_LEGPH/35-108
Q5ZUP0_LEGPH/4-105
Q5ZX16_LEGPH/19-98
Q604V3_METCA/5-84
Q609E1_METCA/22-94
Q60CF0_METCA/2-102
Q62GS3_BURMA/14-87
Q62GX8_BURMA/2-103
Q62YL3_BACLD/26-101
Q636B2_BACCZ/22-94
Q63AZ2_BACCZ/22-97
Q63BZ5_BACCZ/26-100
Q63GX6_BACCZ/26-101
Q63QJ3_BURPS/25-98
Q63QP5_BURPS/26-127
Q64XY3_BACFR/40-129
Q64Z76_BACFR/14-87
Q64ZM2_BACFR/8-113
Q65N64_BACLD/61-136
Q65RY1_MANSM/18-99
Q65RY2_MANSM/24-96
Q65S39_MANSM/3-101
Q661W0_BORGA/27-111
Q66EK9_YERPS/28-100
Q66EL0_YERPS/17-97
Q66F83_YERPS/2-103
Q67KT1_SYMTH/17-91
Q67Q51_SYMTH/26-99
Q67Q52_SYMTH/20-94
Q6A9Q6_PROAC/27-96
Q6A9Q7_PROAC/15-91
Q6AE60_LEIXX/30-102
Q6AJ21_DESPS/16-117
Q6AJ50_DESPS/39-118
Q6AJ50_DESPS/566-637
Q6D073_ERWCT/2-103
Q6D0H9_ERWCT/23-95
Q6F6M5_ACIAD/2-103
Q6F7D5_ACIAD/36-108
Q6G119_BARQU/20-95
Q6G120_BARQU/25-102
Q6G2Q0_BARHE/20-95
Q6G2Q1_BARHE/25-102
Q6G7M8_STAAS/25-101
Q6GEZ2_STAAR/25-101
Q6HEQ0_BACHK/22-94
Q6HIC9_BACHK/22-97
Q6HJE9_BACHK/26-100
Q6HPE7_BACHK/26-101
Q6HYB4_BACAN/22-97
Q6HZE5_BACAN/23-97
Q6IVP7_9GAMM/2-102
Q6J578_BARBA/9-108
Q6J583_BARBA/26-101
Q6J584_BARBA/20-95
Q6LMF1_PHOPR/31-112
Q6LMF2_PHOPR/23-95
Q6LV58_PHOPR/2-103
Q6MBS2_PARUW/23-98
Q6MDJ4_PARUW/24-102
Q6MEG1_PARUW/23-96
Q6MIF4_BDEBA/22-98
Q6MIF5_BDEBA/24-102
Q6MLQ5_BDEBA/1-91
Q6N406_RHOPA/21-95
Q6N407_RHOPA/27-103
Q6NGC3_CORDI/32-111
Q6NGC4_CORDI/29-113
Q6ZZK4_ACTTI/29-95
Q70B07_ACTTI/29-95
Q721W1_LISMF/25-100
Q728U3_DESVH/20-95
Q728U4_DESVH/25-103
Q72GE4_THET2/19-97
Q72JP8_THET2/3-99
Q72JQ4_THET2/36-108
Q72M79_LEPIC/2-101
Q72Q23_LEPIC/29-108
Q72R85_LEPIC/12-110
Q732F4_BACC1/22-94
Q737N8_BACC1/22-97
Q738Z8_BACC1/23-97
Q73EU2_BACC1/26-101
Q73G37_WOLPM/25-97
Q73NF3_TREDE/37-122
Q73NR7_TREDE/14-116
Q73YQ4_MYCPA/31-120
Q74LB5_LACJO/23-97
Q7A4F9_STAAN/25-101
Q7A8S4_ECO57/2-103
Q7CGA9_YERPE/28-100
Q7CKK2_YERPE/2-103
Q7M8Q6_WOLSU/6-105
Q7MNV5_VIBVY/23-95
Q7MPC9_VIBVY/33-134
Q7MVF8_PORGI/1-71
Q7MVG7_PORGI/23-103
Q7MYW7_PHOLL/2-102
Q7N143_PHOLL/29-101
Q7NHY6_GLOVI/24-94
Q7NPZ5_CHRVO/21-94
Q7NXG0_CHRVO/2-102
Q7P680_FUSNV/202-270
Q7P684_FUSNV/11-110
Q7P6N5_FUSNV/20-94
Q7P946_RICSI/22-94
Q7P947_RICSI/13-86
Q7PB69_RICSI/15-114
Q7TTV6_SYNPX/25-101
Q7TUC5_PROMP/27-103
Q7TV36_PROMM/29-104
Q7VBP1_PROMA/27-102
Q7VJ70_HELHP/2-101
Q7VN73_HAEDU/5-106
Q7VP58_HAEDU/24-96
Q7VQJ1_BLOFL/25-97
Q7VUP9_BORPE/29-104
Q7VUP9_BORPE/506-579
Q7VUS5_BORPE/2-103
Q7W3V7_BORPA/2-103
Q7W4B0_BORPA/29-104
Q7W4B0_BORPA/506-579
Q7WF87_BORBR/2-103
Q7WFR8_BORBR/29-104
Q7WFR8_BORBR/506-579
Q81IU0_BACCR/22-97
Q81VG1_BACAN/26-101
Q821R9_CHLCV/25-100
Q82AE0_STRAW/30-97
Q82ST7_NITEU/2-103
Q82VS7_NITEU/21-98
Q837J3_ENTFA/25-99
Q83F27_COXBU/21-93
Q83GN1_TROWT/16-115
Q83GN5_TROWT/30-100
Q83HJ7_TROW8/30-100
Q83HK2_TROW8/16-115
Q83IL6_SHIFL/2-103
Q83SN5_SHIFL/23-95
Q87AF6_XYLFT/23-96
Q87ES5_XYLFT/3-101
Q87SG8_VIBPA/23-95
Q87SV8_VIBPA/2-103
Q87WY1_PSESM/24-97
Q889M0_PSESM/2-103
Q88N80_PSEPK/24-97
Q88QE7_PSEPK/2-103
Q88Z46_LACPL/25-100
Q894B8_CLOTE/27-103
Q89FU3_BRAJA/25-110
Q8A1L7_BACTN/13-87
Q8A259_BACTN/8-113
Q8CNK5_STAES/25-101
Q8CZE5_OCEIH/24-102
Q8D2Z2_WIGBR/23-104
Q8DE91_VIBVU/33-134
Q8DEK6_VIBVU/24-95
Q8DIM9_THEEB/31-103
Q8DNV6_STRR6/27-95
Q8DV96_STRMU/25-96
Q8E0G5_STRA5/25-95
Q8E639_STRA3/25-95
Q8E9P4_SHEON/23-95
Q8EAT7_SHEON/2-105
Q8EYR2_LEPIN/2-101
Q8F4J0_LEPIN/10-108
Q8F648_LEPIN/29-108
Q8FAF4_ECOL6/2-103
Q8FL66_ECOL6/23-95
Q8FNT6_COREF/52-142
Q8FZP1_BRUSU/31-108
Q8G4Q8_BIFLO/27-99
Q8GE10_HELMO/55-127
Q8GJN3_SYNE7/28-105
Q8K6X8_STRP3/25-95
Q8KCE3_CHLTE/3-101
Q8KGD0_CHLTE/33-111
Q8KRM7_FLAJO/12-85
Q8NNN1_CORGL/27-117
Q8NVH9_STAAW/25-101
Q8P0C5_STRP8/25-95
Q8P5P6_XANCP/3-101
Q8PCK3_XANCP/23-95
Q8PH24_XANAC/3-101
Q8PPB1_XANAC/23-95
Q8RDP8_FUSNN/202-270
Q8X9Z1_ECO57/23-95
Q8XEI2_ECO57/2-103
Q8XJA0_CLOPE/25-103
Q8XVI3_RALSO/29-106
Q8XVP8_RALSO/2-103
Q8Y8P0_LISMO/25-100
Q8YI70_BRUME/31-108
Q8Z0Q4_NOSS1/29-102
Q8Z145_SALTI/2-103
Q8Z9H2_SALTI/23-95
Q8ZK66_SALTY/2-103
Q8ZRU6_SALTY/23-95
Q92DG4_LISIN/25-100
Q92NL7_RHIME/25-102
Q97H85_CLOAB/22-100
Q97PF6_STRPN/27-95
Q98KA9_RHILO/25-102
Q99SH5_STAAM/25-101
Q99Z35_STRP1/25-95
Q9A596_CAUCR/24-95
Q9AKD6_RICTY/13-86
Q9AKD7_RICTY/22-94
Q9AKI8_RICRI/22-94
Q9CAD3_ARATH/264-337
Q9CIL4_LACLA/25-94
Q9CMA5_PASMU/5-106
Q9CPB1_PASMU/24-97
Q9EY48_PSEAE/24-97
Q9EY49_PSEAE/17-94
Q9F1N4_SHEVI/23-95
Q9F1N5_SHEVI/18-110
Q9F7N6_PRB01/2-102
Q9FAD2_CORGL/27-117
Q9FAD3_CORGL/69-149
Q9HVZ7_PSEAE/24-97
Q9HX07_PSEAE/2-103
Q9JRY9_NEIMB/3-105
Q9JS38_CHLPN/25-100
Q9K0Y8_NEIMB/23-96
Q9K9S5_BACHD/22-100
Q9KJ67_VIBCH/1-47
Q9KP37_VIBCH/2-103
Q9KPG3_VIBCH/23-95
Q9PF84_XYLFA/23-96
Q9PGM2_XYLFA/3-101
Q9PLG7_CHLMU/26-100
Q9R3Q4_STRPN/25-69
Q9R3W1_STRPN/25-69
Q9R3X7_STRPN/25-69
Q9R3Y1_STRPN/25-69
Q9RCL2_STRPN/25-69
Q9RCL4_STRPN/25-69
Q9RCL5_STRPN/25-69
Q9RCL7_STRPN/25-69
Q9RCL8_STRPN/25-69
Q9RCM0_STRPN/25-69
Q9RCM1_STRPN/25-69
Q9RCM3_STRPN/25-69
Q9RCM4_STRPN/25-69
Q9RCM6_STRPN/25-69
Q9RCM7_STRPN/25-69
Q9RCM8_STRPN/25-69
Q9RCM9_STRPN/25-69
Q9RCQ0_STRPN/25-69
Q9RNM3_ZYMMO/23-93
Q9RWA1_DEIRA/20-134
Q9S2W8_STRCO/30-97
Q9WY78_THEMA/7-77
Q9YBJ9_AERPE/556-620
Q9Z5V6_STRCO/79-142
Q9Z707_CHLPN/25-100
Q9ZHC3_STRPN/27-95
