# Supplementary material for: Contact prediction is hardest for the most informative contacts, but improves with the incorporation of contact potentials
Source: PLoS One. 2018 Jun 28;13(6):e0199585. doi: 10.1371/journal.pone.0199585 (PMC6023208; doi:10.1371/journal.pone.0199585)
Supplement: S1 Data — Each file in the ‘alignments’ directory herein corresponds to a protein family’s alignment and contains the accession number and sequence range of each sequence in the alignment. (TAR.GZ) [file pone.0199585.s001.tar.gz › alignments/FecCD]

A0ACR1_STRAM/41-363
A0ACR2_STRAM/5-320
A0AK69_LISW6/23-338
A0AK70_LISW6/26-336
A0AKT6_LISW6/13-320
A0ALB3_LISW6/23-331
A0B3E1_BURCH/36-355
A0B699_METTP/44-366
A0B6B0_METTP/29-349
A0B6B4_METTP/18-333
A0B801_METTP/3-295
A0B8E4_METTP/44-363
A0FKM2_PASHA/344-647
A0FKM2_PASHA/5-320
A0K1Y8_ARTS2/59-383
A0K1Y9_ARTS2/34-346
A0K6H5_BURCH/22-345
A0K7B1_BURCH/24-338
A0K7B1_BURCH/378-686
A0K9M8_BURCH/55-367
A0KGW1_AERHH/15-337
A0KJP7_AERHH/67-375
A0KJP8_AERHH/15-328
A0KLU3_AERHH/16-328
A0KQZ5_AERHH/14-327
A0KQZ5_AERHH/352-659
A0L095_SHESA/14-332
A0L0D4_SHESA/33-376
A0LFJ2_SYNFM/17-328
A0LK64_SYNFM/26-350
A0LLW6_SYNFM/16-330
A0LPM1_SYNFM/13-332
A0M0B2_GRAFK/15-337
A0NTJ4_9RHOB/30-348
A0NY18_9RHOB/40-373
A0P2E7_9RHOB/15-334
A0P2E8_9RHOB/10-323
A0P316_9RHOB/26-347
A0PYS6_CLONN/23-330
A0Q0K6_CLONN/20-344
A0QNE5_MYCS2/27-337
A0R0Z2_MYCS2/15-333
A0R547_MYCS2/5-340
A0R948_BACAH/16-333
A0R949_BACAH/29-340
A0R9Q0_BACAH/23-335
A0R9Q1_BACAH/30-348
A0RGN8_BACAH/22-336
A0RGN9_BACAH/27-339
A0RHA8_BACAH/18-337
A0RHA9_BACAH/21-331
A0RIY2_BACAH/30-337
A0RJD2_BACAH/20-329
A0RJD2_BACAH/360-672
A0RJE6_BACAH/13-320
A0RKR3_BACAH/38-350
A0RKR4_BACAH/27-330
A0RLG3_BACAH/20-336
A0RLG4_BACAH/13-345
A0RMP8_CAMFF/12-323
A0RQ77_CAMFF/15-320
A0RRP6_CAMFF/14-320
A0SZ64_9BURK/16-339
A0Y2E1_9GAMM/22-334
A0YC19_9GAMM/17-340
A0ZBX2_NODSP/28-339
A0ZBX3_NODSP/30-344
A0ZIE7_NODSP/53-262
A1A7J9_ECOK1/347-657
A1A7J9_ECOK1/7-325
A1A8M0_ECOK1/13-325
A1A8M1_ECOK1/22-332
A1AAC3_ECOK1/9-322
A1AFU9_ECOK1/33-344
A1AFV0_ECOK1/11-324
A1AH47_ECOK1/3-313
A1ANB5_PELPD/14-334
A1ANF8_PELPD/29-343
A1AP08_PELPD/15-333
A1AQR8_PELPD/48-360
A1AYR8_PARDP/7-315
A1AYR9_PARDP/6-312
A1B0D2_PARDP/5-315
A1B155_PARDP/346-652
A1B155_PARDP/7-320
A1B180_PARDP/1-316
A1B1R8_PARDP/31-353
A1B561_PARDP/25-340
A1B6C0_PARDP/24-347
A1B6F0_PARDP/27-335
A1B6F1_PARDP/12-324
A1B6H0_PARDP/14-331
A1B7U9_PARDP/24-335
A1B7V0_PARDP/30-338
A1B7V8_PARDP/28-220
A1B7V9_PARDP/1-110
A1B7W0_PARDP/29-341
A1B9S4_PARDP/30-351
A1BAA4_PARDP/15-325
A1BBJ7_PARDP/17-338
A1BDM6_CHLPD/13-325
A1BFI4_CHLPD/27-335
A1EIH0_VIBCH/43-353
A1EIH1_VIBCH/30-344
A1END7_VIBCH/12-323
A1END7_VIBCH/335-649
A1EQK4_VIBCH/24-330
A1ESR2_VIBCH/14-337
A1ETA9_VIBCH/4-312
A1ETB0_VIBCH/1-130
A1F0T7_VIBCH/30-344
A1F0T8_VIBCH/43-353
A1F3J9_VIBCH/14-337
A1F641_VIBCH/12-323
A1F641_VIBCH/335-649
A1F9J1_VIBCH/24-330
A1FAZ6_VIBCH/4-273
A1HQS1_9FIRM/1-308
A1IPR3_NEIMA/6-312
A1IPR4_NEIMA/14-316
A1JIL9_YERE8/14-327
A1JJP9_YERE8/16-330
A1JJP9_YERE8/360-662
A1JLY9_YERE8/24-355
A1JQG2_YERE8/26-331
A1JQG3_YERE8/10-313
A1JQM6_YERE8/39-348
A1JQM7_YERE8/31-342
A1KBG4_AZOSB/18-323
A1KW69_NEIMF/1-271
A1KW70_NEIMF/17-321
A1R1T8_ARTAT/40-364
A1R1T9_ARTAT/38-357
A1R2A4_ARTAT/45-354
A1R2A5_ARTAT/59-369
A1R6A0_ARTAT/394-705
A1R6A0_ARTAT/45-365
A1RB32_ARTAT/39-363
A1RB33_ARTAT/37-348
A1RBC1_ARTAT/1-306
A1RBC2_ARTAT/19-326
A1RGP0_SHESW/31-370
A1RMY5_SHESW/18-337
A1RPL9_SHESW/2-296
A1RPM0_SHESW/9-311
A1RR15_PYRIL/13-331
A1RR30_PYRIL/10-339
A1RVX0_PYRIL/6-302
A1S042_THEPD/15-338
A1S3L2_SHEAM/20-343
A1SZW4_PSYIN/14-339
A1TME2_ACIAC/20-336
A1TSE5_ACIAC/23-338
A1TXB2_MARAV/12-321
A1U2Q0_MARAV/23-338
A1U2Q0_MARAV/364-673
A1U5U9_MARAV/26-335
A1U5V0_MARAV/16-322
A1U6I1_MARAV/42-358
A1US20_BARBK/34-358
A1UTS1_BARBK/8-312
A1UTS2_BARBK/6-312
A1UWS5_BURMS/41-366
A1V1W8_BURMS/29-370
A1V403_BURMS/33-347
A1V403_BURMS/385-696
A1V5Y2_BURMS/21-338
A1VFW1_DESVV/15-344
A1VPU2_POLNA/14-331
A1W0W8_CAMJJ/15-317
A1W0W9_CAMJJ/5-308
A1W1L7_CAMJJ/16-323
A1W510_ACISJ/39-353
A1WMF5_VEREI/18-347
A1WS61_VEREI/2-299
A1WWQ8_HALHL/39-355
A1WYC4_HALHL/45-351
A1X4P4_VIBAL/11-342
A1X4P5_VIBAL/13-319
A1ZD52_9BACT/29-352
A1ZK99_9BACT/10-337
A2BJ83_HYPBU/7-316
A2I7S5_9RHIZ/34-350
A2I7S5_9RHIZ/369-681
A2I7T1_9RHIZ/18-303
A2I7T1_9RHIZ/327-635
A2P3W5_VIBCH/24-330
A2P451_VIBCH/14-337
A2PA39_VIBCH/11-323
A2PA39_VIBCH/335-649
A2PD97_VIBCH/5-247
A2PP43_VIBCH/30-344
A2PP44_VIBCH/43-353
A2PPR5_VIBCH/11-323
A2PPR5_VIBCH/335-649
A2PRE1_VIBCH/14-337
A2PRZ7_VIBCH/4-165
A2PSH5_VIBCH/1-240
A2PSH6_VIBCH/4-312
A2PSW4_VIBCH/24-330
A2RCT8_STRPG/27-336
A2RG78_STRPG/26-339
A2RG79_STRPG/14-331
A2RI59_LACLM/9-313
A2RI60_LACLM/5-311
A2RZ01_BURM9/41-366
A2S2X6_BURM9/33-347
A2S2X6_BURM9/385-696
A2S9P8_BURM9/29-370
A2SAD5_BURM9/14-329
A2SI73_METPP/14-332
A2SNZ6_METPP/31-349
A2SSA6_METLZ/15-328
A2SSF2_METLZ/27-351
A2SSL6_METLZ/32-368
A2ST03_METLZ/20-344
A2ST87_METLZ/9-311
A2SU75_METLZ/22-344
A2TUD0_9FLAO/16-335
A2U2Y5_9FLAO/16-336
A2VQG5_9BURK/25-338
A2VQG5_9BURK/378-686
A2VR54_9BURK/22-345
A2VR77_9BURK/394-696
A2VR77_9BURK/45-366
A2VW79_9BURK/54-367
A2W2M4_9BURK/1-238
A3CP63_STRSV/19-341
A3CPM0_STRSV/1-245
A3CPM1_STRSV/16-331
A3CRG3_METMJ/9-347
A3CT36_METMJ/7-312
A3CXC4_METMJ/26-346
A3CY03_METMJ/29-366
A3D158_SHEB5/14-332
A3D7X9_SHEB5/21-359
A3DG95_CLOTH/19-342
A3DLV5_STAMF/7-310
A3EHH3_VIBCH/14-337
A3EI91_VIBCH/30-344
A3EI92_VIBCH/43-353
A3ELW7_VIBCH/11-323
A3ELW7_VIBCH/335-649
A3EM54_VIBCH/24-330
A3GK49_VIBCH/43-353
A3GK50_VIBCH/30-344
A3GNV0_VIBCH/12-323
A3GNV0_VIBCH/335-649
A3GQL3_VIBCH/24-330
A3GQN2_VIBCH/14-337
A3GSG3_VIBCH/4-104
A3GWV4_VIBCH/30-344
A3GWV5_VIBCH/43-353
A3GXI6_VIBCH/12-323
A3GXI6_VIBCH/335-649
A3H1K2_VIBCH/24-330
A3H2V9_VIBCH/14-337
A3H4L0_VIBCH/4-312
A3HWL8_9BACT/16-335
A3I4Z2_9BACI/14-320
A3I5R7_9BACI/31-342
A3I5R8_9BACI/1-306
A3I6J4_9BACI/6-311
A3I6J5_9BACI/9-311
A3I6S7_9BACI/4-328
A3I6S8_9BACI/18-328
A3I7F2_9BACI/16-327
A3I7F3_9BACI/18-333
A3I984_9BACI/12-339
A3I9B1_9BACI/3-306
A3ICD6_9BACI/16-327
A3ICH0_9BACI/14-324
A3IEC8_9BACI/32-347
A3IEC9_9BACI/40-351
A3IES4_9BACI/25-341
A3IES5_9BACI/35-345
A3ISC6_9CHRO/21-331
A3ISC7_9CHRO/30-343
A3J124_9FLAO/14-337
A3JAW4_9ALTE/10-317
A3JJ55_9ALTE/27-349
A3JJ56_9ALTE/18-327
A3K4W5_9RHOB/1-312
A3K7F4_9RHOB/30-347
A3K8H3_9RHOB/28-340
A3KHZ2_STRAM/57-378
A3KIF2_STRAM/36-360
A3KJ26_STRAM/31-348
A3KJ26_STRAM/377-687
A3KVV6_PSEAE/18-341
A3L3G7_PSEAE/1-324
A3LAB4_PSEAE/18-341
A3LFQ4_PSEAE/21-334
A3LFQ5_PSEAE/1-274
A3LK51_PSEAE/1-324
A3M5L9_ACIBT/14-332
A3M7B3_ACIBT/11-310
A3M7B4_ACIBT/8-310
A3MG79_BURM7/134-331
A3MG79_BURM7/41-143
A3MJJ5_BURM7/33-347
A3MJJ5_BURM7/385-696
A3MLP6_BURM7/14-329
A3MME6_BURM7/8-351
A3MWC0_PYRCJ/9-301
A3N079_ACTP2/11-312
A3N080_ACTP2/1-289
A3N390_ACTP2/131-291
A3N390_ACTP2/28-139
A3N3V3_ACTP2/11-322
A3N3V3_ACTP2/344-649
A3N6V8_BURP6/14-329
A3N9D5_BURP6/33-347
A3N9D5_BURP6/382-696
A3NCU2_BURP6/27-370
A3NGH1_BURP6/40-366
A3NSJ5_BURP0/21-338
A3NV29_BURP0/33-347
A3NV29_BURP0/386-696
A3NYK7_BURP0/29-370
A3P226_BURP0/40-366
A3PFU1_RHOS1/14-323
A3PFU1_RHOS1/347-655
A3PIL2_RHOS1/12-323
A3PP71_RHOS1/22-339
A3PP93_RHOS1/28-338
A3PP94_RHOS1/77-386
A3PRS1_RHOS1/7-311
A3PRS2_RHOS1/9-310
A3PS81_RHOS1/339-642
A3PS81_RHOS1/4-311
A3QAT7_SHELP/26-342
A3RRU5_RALSO/20-332
A3RWG9_RALSO/40-363
A3SA25_9RHOB/11-324
A3SA25_9RHOB/350-657
A3SBW4_9RHOB/14-324
A3SCB7_9RHOB/23-345
A3SDZ2_9RHOB/39-362
A3SHH5_9RHOB/6-310
A3SHH6_9RHOB/4-307
A3SJD6_9RHOB/28-349
A3SLE0_9RHOB/23-345
A3SUY9_9RHOB/11-324
A3SUY9_9RHOB/349-657
A3SXK0_9RHOB/23-345
A3SZP1_9RHOB/39-362
A3T1F4_9RHOB/14-324
A3TJ30_9MICO/49-356
A3TJ31_9MICO/17-329
A3TU88_9RHOB/9-306
A3TU89_9RHOB/7-309
A3TV01_9RHOB/33-340
A3TV02_9RHOB/29-340
A3UAM6_CROAH/14-334
A3UER3_9RHOB/13-323
A3UKV4_VIBSP/5-312
A3UKV5_VIBSP/10-312
A3UL07_VIBSP/13-319
A3UL08_VIBSP/17-342
A3UL99_VIBSP/7-328
A3ULF2_VIBSP/1-314
A3UQ59_VIBSP/23-336
A3UQ59_VIBSP/360-665
A3US24_VIBSP/17-326
A3UTS2_VIBSP/11-332
A3UTS2_VIBSP/355-660
A3V7R9_9RHOB/28-348
A3VB40_9RHOB/27-349
A3VEF6_9RHOB/7-321
A3VEF7_9RHOB/16-333
A3VY93_9RHOB/11-322
A3VY93_9RHOB/343-651
A3W2X1_9RHOB/31-348
A3WB80_9SPHN/5-323
A3WN56_9GAMM/17-333
A3WNU5_9GAMM/9-317
A3WQY2_9BRAD/67-377
A3WXZ0_9BRAD/10-327
A3X0B5_9BRAD/30-347
A3X332_9RHOB/1-305
A3X3N6_9RHOB/34-357
A3X3R0_9RHOB/34-351
A3X9H1_9RHOB/6-310
A3X9H2_9RHOB/12-313
A3XB47_9RHOB/25-331
A3XB48_9RHOB/26-337
A3XMK7_LEEBM/17-336
A3XTE0_9VIBR/7-328
A3XTZ9_9VIBR/11-332
A3XTZ9_9VIBR/354-660
A3XVV0_9VIBR/5-312
A3XVW2_9VIBR/10-312
A3XW01_9VIBR/2-311
A3XW02_9VIBR/13-319
A3XXT1_9VIBR/21-336
A3XXY3_9VIBR/29-340
A3XXY4_9VIBR/32-349
A3XYW2_9VIBR/17-326
A3XZG8_9VIBR/23-336
A3XZG8_9VIBR/361-665
A3YF14_9GAMM/27-354
A3YF53_9GAMM/338-648
A3YF53_9GAMM/6-321
A3YFZ2_9GAMM/31-356
A3YGJ5_9GAMM/35-349
A3YGJ6_9GAMM/4-335
A3YJV4_CAMJE/16-323
A3YLR6_CAMJE/5-308
A3YLR7_CAMJE/15-317
A3YPT8_CAMJE/5-308
A3YPT9_CAMJE/15-317
A3YT06_CAMJE/16-323
A3ZC69_CAMJE/7-308
A3ZC70_CAMJE/15-317
A3ZCW4_CAMJE/16-323
A3ZG48_CAMJE/16-323
A3ZGV5_CAMJE/5-308
A3ZGV6_CAMJE/15-317
A3ZPB0_9PLAN/23-339
A4A445_9GAMM/1-309
A4A519_9GAMM/4-317
A4AEE4_9ACTN/25-344
A4AFS6_9ACTN/14-322
A4AFS7_9ACTN/28-339
A4AKY3_9ACTN/21-343
A4AL55_9ACTN/15-331
A4AQ67_MARSH/1-316
A4BFY1_9GAMM/4-306
A4BFY2_9GAMM/21-326
A4BG00_9GAMM/13-336
A4BGJ9_9GAMM/28-348
A4BJ28_9GAMM/24-333
A4BJ29_9GAMM/11-324
A4BJ33_9GAMM/29-337
A4BJ34_9GAMM/18-329
A4BK55_9GAMM/15-341
A4C1V8_9FLAO/16-336
A4C3W2_9GAMM/2-295
A4CED2_9GAMM/23-344
A4CNI6_ROBBH/16-337
A4E6M6_9ACTN/21-336
A4EER3_9RHOB/26-348
A4EFI3_9RHOB/12-326
A4EFI4_9RHOB/26-342
A4ENW5_9RHOB/37-357
A4EUL2_9RHOB/26-347
A4EUP4_9RHOB/2-300
A4EXX5_9RHOB/11-313
A4EXX6_9RHOB/3-310
A4EXY7_9RHOB/26-331
A4EXY8_9RHOB/26-337
A4F6T5_SACEN/40-350
A4F6T6_SACEN/39-354
A4F7E2_SACEN/10-332
A4FHW8_SACEN/3-320
A4FLK4_SACEN/22-340
A4FWZ4_METM5/22-345
A4G3Q8_HERAR/29-345
A4IJQ2_GEOTN/11-328
A4IJQ3_GEOTN/19-329
A4IMT8_GEOTN/9-312
A4IMT9_GEOTN/6-311
A4IMY4_GEOTN/1-306
A4IMY5_GEOTN/31-346
A4IQE3_GEOTN/14-337
A4JE85_BURVG/27-339
A4JE85_BURVG/386-693
A4JGY4_BURVG/16-328
A4LLC4_BURPS/41-366
A4MED6_BURPS/27-370
A4MG52_BURPS/14-329
A4MWJ7_HAEIF/1-210
A4MWJ8_HAEIF/14-120
A4N767_HAEIF/1-195
A4N768_HAEIF/7-322
A4NL08_HAEIF/14-330
A4NNS7_HAEIF/67-374
A4NNS8_HAEIF/7-292
A4NPR6_HAEIF/1-210
A4NPR7_HAEIF/14-120
A4P120_HAEIF/348-655
A4P120_HAEIF/8-322
A4QB30_CORGB/37-351
A4QBH3_CORGB/63-378
A4QBH4_CORGB/30-342
A4QC12_CORGB/38-345
A4QC13_CORGB/16-325
A4QC21_CORGB/24-330
A4QCE5_CORGB/1-58
A4QCF2_CORGB/24-328
A4QCF3_CORGB/43-367
A4QEK1_CORGB/28-354
A4QFH8_CORGB/17-335
A4QHN2_CORGB/4-320
A4QHN3_CORGB/23-336
A4SEC4_PROVI/31-339
A4SLE8_AERS4/43-354
A4SM02_AERS4/42-349
A4SM03_AERS4/15-328
A4SMZ9_AERS4/28-344
A4SQZ3_AERS4/16-338
A4STR0_AERS4/14-327
A4STR0_AERS4/352-659
A4STR4_AERS4/6-311
A4STR5_AERS4/9-304
A4TCW3_MYCGI/21-342
A4TIL9_YERPP/33-335
A4TKL6_YERPP/22-337
A4TKL7_YERPP/34-340
A4TN68_YERPP/124-295
A4TN98_YERPP/36-355
A4TPW5_YERPP/16-330
A4TPW5_YERPP/360-662
A4TRX8_YERPP/14-327
A4TS50_YERPP/11-313
A4TS51_YERPP/22-331
A4TVC8_9PROT/26-337
A4VPJ9_PSEU5/61-386
A4VU23_STRSY/16-331
A4VU24_STRSY/42-354
A4W0B6_STRS2/16-331
A4W0B7_STRS2/42-354
A4W6D2_ENT38/33-352
A4W6Q0_ENT38/10-325
A4W6Q0_ENT38/347-657
A4W7X2_ENT38/14-325
A4W7X3_ENT38/23-332
A4W9N0_ENT38/44-348
A4W9N7_ENT38/12-324
A4WDU0_ENT38/24-341
A4WEG8_ENT38/32-345
A4WEG9_ENT38/13-323
A4WKD1_PYRAR/13-330
A4WMR6_PYRAR/5-300
A4WSB7_RHOS5/12-323
A4WXS9_RHOS5/91-198
A4WXU9_RHOS5/31-340
A4WXV0_RHOS5/30-337
A4X0E8_RHOS5/1-270
A4X0E9_RHOS5/5-310
A4X5E4_SALTO/27-346
A4X5E5_SALTO/39-350
A4X6C5_SALTO/47-367
A4X7Z7_SALTO/52-360
A4X7Z8_SALTO/28-335
A4XC53_SALTO/31-356
A4XFY7_CALS8/30-354
A4XIC8_CALS8/17-335
A4XQF0_PSEMY/23-338
A4XQZ6_PSEMY/17-343
A4XWA5_PSEMY/23-332
A4XWA5_PSEMY/361-670
A4XYV0_PSEMY/12-325
A4XYV0_PSEMY/372-654
A4Y145_PSEMY/13-334
A4Y407_SHEPC/18-337
A4Y9P4_SHEPC/31-370
A4YBP3_SHEPC/2-296
A4YBP4_SHEPC/9-311
A4YEX9_METS5/7-318
A5A405_9RHIZ/65-371
A5A406_9RHIZ/47-325
A5CMA2_CLAM3/401-711
A5CMA2_CLAM3/54-372
A5CMV0_CLAM3/30-353
A5CN19_CLAM3/15-332
A5CN20_CLAM3/19-330
A5CTJ6_CLAM3/20-330
A5CTJ7_CLAM3/27-344
A5CV77_CLAM3/55-362
A5CV78_CLAM3/35-346
A5EYV3_VIBC3/4-312
A5EYV4_VIBC3/4-306
A5F0S4_VIBC3/14-337
A5F1U9_VIBC3/24-330
A5F3E1_VIBC3/30-344
A5F3E2_VIBC3/43-353
A5F431_VIBC3/12-323
A5F431_VIBC3/335-649
A5FNV2_FLAJ1/1-317
A5FRG4_DEHSB/36-357
A5HYJ5_CLOBH/37-364
A5HYK4_CLOBH/26-336
A5HYK5_CLOBH/19-335
A5HZN0_CLOBH/31-341
A5HZN1_CLOBH/28-343
A5I0G5_CLOBH/24-351
A5I0N7_CLOBH/7-311
A5I0N8_CLOBH/7-312
A5I1H3_CLOBH/10-328
A5I5X9_CLOBH/10-316
A5I8G2_AERSA/15-337
A5IKN1_THEP1/21-340
A5IKZ1_THEP1/8-320
A5INY4_STAA9/18-328
A5INY5_STAA9/15-326
A5IQG4_STAA9/13-322
A5IQK1_STAA9/22-329
A5IQK2_STAA9/14-334
A5IQT7_STAA9/12-315
A5IQT8_STAA9/11-313
A5IS20_STAA9/14-316
A5IUW4_STAA9/16-320
A5IUW5_STAA9/30-338
A5J7W5_BURMA/29-370
A5JAX1_BURMA/89-414
A5KET5_CAMJE/23-330
A5KHH2_CAMJE/25-327
A5KHH3_CAMJE/6-308
A5KTU0_9GAMM/7-328
A5KTY8_9GAMM/17-331
A5KUT8_9GAMM/11-332
A5KUT8_9GAMM/350-660
A5KUZ3_9GAMM/6-312
A5KUZ4_9GAMM/22-324
A5KXC4_9GAMM/17-326
A5L0T3_9GAMM/10-319
A5L0T4_9GAMM/1-312
A5L6A7_9GAMM/352-632
A5L6A7_9GAMM/8-323
A5LBC0_STRPN/10-312
A5LBC1_STRPN/10-314
A5LD35_STRPN/18-329
A5LD36_STRPN/22-329
A5LKT4_STRPN/18-329
A5LKT5_STRPN/22-329
A5LNU5_STRPN/10-312
A5LNU6_STRPN/10-314
A5LU68_STRPN/10-312
A5LU69_STRPN/10-314
A5LW21_STRPN/22-329
A5LW23_STRPN/18-329
A5M3M1_STRPN/10-312
A5M3M2_STRPN/8-252
A5M3Z3_STRPN/18-168
A5M3Z4_STRPN/1-104
A5M3Z5_STRPN/22-329
A5M6C2_STRPN/10-312
A5M6C3_STRPN/10-314
A5MAX0_STRPN/18-329
A5MAX1_STRPN/22-191
A5MEJ2_STRPN/22-329
A5MEJ4_STRPN/18-329
A5MF25_STRPN/10-314
A5MF26_STRPN/10-312
A5MLR3_STRPN/10-314
A5MLR4_STRPN/10-312
A5MQL3_STRPN/18-329
A5MQL4_STRPN/22-329
A5MTQ0_STRPN/18-329
A5MTQ1_STRPN/22-329
A5MXS4_STRPN/10-312
A5MXS5_STRPN/10-314
A5N074_CLOK5/30-348
A5N8W7_CLOK5/35-355
A5P710_9SPHN/10-311
A5TE90_BURMA/41-366
A5TFE0_BURMA/29-370
A5TJB6_BURMA/14-329
A5TL88_BURMA/33-347
A5TL88_BURMA/385-696
A5TRY3_FUSNP/14-333
A5TWG0_FUSNP/12-317
A5UE53_HAEIE/348-655
A5UE53_HAEIE/8-322
A5UF44_HAEIG/2-41
A5UF45_HAEIG/5-287
A5UN21_METS3/15-331
A5UXU8_ROSS1/39-361
A5UZ70_ROSS1/25-346
A5UZ75_ROSS1/22-214
A5V2W3_SPHWW/13-329
A5VRA0_BRUO2/32-343
A5VUY9_BRUO2/9-314
A5VUZ0_BRUO2/6-313
A5VV48_BRUO2/2-323
A5W5J4_PSEP1/13-333
A5W962_PSEP1/17-342
A5WD73_PSYWF/54-362
A5WD74_PSYWF/27-334
A5WDF5_PSYWF/28-343
A5WEG3_PSYWF/387-689
A5WEG3_PSYWF/45-361
A5WFL1_PSYWF/13-321
A5XIH0_BURMA/14-329
A5XM06_BURMA/86-411
A5XN89_BURMA/14-329
A5XTU9_BURMA/29-370
A5ZJN5_9BACE/17-332
A5ZNX4_9FIRM/27-351
A5ZPG2_9FIRM/24-339
A5ZR14_9FIRM/27-342
A5ZZQ2_VIBCH/43-353
A5ZZQ3_VIBCH/30-344
A6A057_VIBCH/6-329
A6A111_VIBCH/4-306
A6A112_VIBCH/4-312
A6A3H8_VIBCH/11-323
A6A3H8_VIBCH/335-649
A6A6D6_VIBCH/24-330
A6A9K2_VIBCH/14-337
A6AA80_VIBCH/43-353
A6AA81_VIBCH/30-344
A6ADF4_VIBCH/4-306
A6ADF5_VIBCH/4-312
A6ADG5_VIBCH/17-331
A6AEC9_VIBCH/24-330
A6AH33_VIBCH/11-323
A6AH33_VIBCH/335-649
A6ANP5_VIBHA/10-328
A6ANP6_VIBHA/11-318
A6APG5_VIBHA/5-306
A6APG6_VIBHA/7-312
A6AQM9_VIBHA/4-312
A6AQN0_VIBHA/8-310
A6AQQ4_VIBHA/18-326
A6AV85_VIBHA/4-312
A6AV86_VIBHA/11-313
A6AX55_VIBPA/10-323
A6AX55_VIBPA/333-651
A6AZ05_VIBPA/18-326
A6B1T7_VIBPA/5-306
A6B3C3_VIBPA/13-319
A6B3C4_VIBPA/21-342
A6BFH2_9FIRM/1-267
A6BPW2_YERPE/28-330
A6BS49_YERPE/34-340
A6BS50_YERPE/22-337
A6BSJ5_YERPE/125-296
A6BSV4_YERPE/36-355
A6BVL3_YERPE/14-327
A6BWL6_YERPE/22-331
A6BWL7_YERPE/11-313
A6BYB3_YERPE/16-330
A6BYB3_YERPE/360-662
A6C0M3_9PLAN/18-339
A6C299_9PLAN/26-347
A6CHU9_9BACI/1-317
A6CQH0_9BACI/19-329
A6CQH1_9BACI/18-334
A6CTZ3_9BACI/1-266
A6CTZ4_9BACI/29-347
A6CYG7_9VIBR/16-333
A6CYG7_9VIBR/353-662
A6CYM1_9VIBR/12-314
A6CYM2_9VIBR/7-312
A6CZ15_9VIBR/16-326
A6D6L3_9VIBR/12-214
A6D6U0_9VIBR/2-283
A6D883_9VIBR/2-303
A6DBZ3_9PROT/12-314
A6DUF9_9BACT/7-279
A6E1K3_9RHOB/31-348
A6E1M9_9RHOB/2-311
A6ECC1_9SPHI/11-341
A6ESD2_9BACT/17-338
A6EUE0_9ALTE/6-315
A6EUM8_9ALTE/34-356
A6EUM9_9ALTE/20-327
A6EVG2_9ALTE/363-672
A6EVG2_9ALTE/41-337
A6F1P4_9ALTE/19-341
A6F309_9ALTE/18-329
A6F310_9ALTE/32-342
A6F6F0_9GAMM/16-343
A6F884_9GAMM/37-362
A6F8E7_9GAMM/32-345
A6F9M2_9GAMM/33-344
A6F9M3_9GAMM/29-346
A6F9Z0_9GAMM/14-319
A6F9Z0_9GAMM/368-637
A6FAP3_9GAMM/2-287
A6FAP4_9GAMM/4-314
A6FER1_9GAMM/24-335
A6FGJ3_9GAMM/2-313
A6FGJ3_9GAMM/336-641
A6FQ36_9RHOB/22-334
A6G9Z6_9DELT/18-339
A6GTM1_9BURK/13-325
A6GZL4_FLAPJ/14-337
A6L205_BACV8/11-335
A6L4U8_BACV8/14-337
A6LAS0_PARD8/15-337
A6LI55_PARD8/14-336
A6LJ17_THEM4/15-321
A6LVC6_CLOB8/18-327
A6LVC7_CLOB8/15-333
A6LZP0_CLOB8/12-334
A6LZU8_CLOB8/26-336
A6LZU9_CLOB8/16-326
A6M1Y1_CLOB8/29-356
A6NR81_9BACE/33-353
A6NSC6_9BACE/22-350
A6NSV2_9BACE/1-269
A6NX28_9BACE/20-337
A6P2S1_9BACE/1-292
A6P2S2_9BACE/12-321
A6QD97_STAAE/18-328
A6QD98_STAAE/15-326
A6QES2_STAAE/5-310
A6QEV7_STAAE/13-320
A6QEV8_STAAE/14-334
A6QF42_STAAE/12-315
A6QF43_STAAE/11-313
A6QJ16_STAAE/16-320
A6QJ17_STAAE/30-338
A6SWY6_JANMA/19-337
A6T4V7_KLEP7/16-325
A6T4V7_KLEP7/347-657
A6T5U8_KLEP7/36-355
A6T636_KLEP7/14-325
A6T637_KLEP7/17-328
A6TAA9_KLEP7/35-345
A6TAB0_KLEP7/22-338
A6TAD2_KLEP7/16-327
A6TAF7_KLEP7/22-341
A6TD20_KLEP7/10-324
A6TU72_ALKMQ/13-341
A6TUM3_ALKMQ/13-333
A6TUM4_ALKMQ/16-325
A6TXP8_STAA2/18-328
A6TXP9_STAA2/15-326
A6TZ88_STAA2/13-322
A6TZC5_STAA2/22-329
A6TZC6_STAA2/14-334
A6TZL2_STAA2/12-315
A6TZL3_STAA2/11-313
A6U0V1_STAA2/14-316
A6U3Q4_STAA2/16-320
A6U3Q5_STAA2/30-338
A6U9A8_SINMW/20-341
A6U9A9_SINMW/13-325
A6UBZ2_SINMW/40-364
A6UCE3_SINMW/24-334
A6UCE4_SINMW/10-321
A6UFZ0_SINMW/1-51
A6UGV7_SINMW/22-342
A6UHU3_SINMW/31-349
A6UNG8_METVS/8-343
A6UNG9_METVS/15-342
A6UPI3_METVS/24-345
A6UT83_META3/14-352
A6UT84_META3/16-343
A6V3H7_PSEA7/17-341
A6VCG2_PSEA7/17-342
A6VGC2_METM7/22-345
A6VJA7_METM7/34-352
A6VMS6_ACTSZ/34-349
A6VN37_ACTSZ/11-323
A6VN37_ACTSZ/348-655
A6VQC6_ACTSZ/12-317
A6VQC7_ACTSZ/21-323
A6VRW5_MARMS/3-309
A6VSB1_MARMS/25-346
A6VSH2_MARMS/19-331
A6VSH3_MARMS/27-340
A6VT46_MARMS/10-316
A6VT47_MARMS/16-330
A6VTK5_MARMS/14-331
A6VU10_MARMS/331-638
A6VU10_MARMS/4-304
A6VVR9_MARMS/27-347
A6VVS6_MARMS/4-311
A6VVS7_MARMS/7-310
A6VX05_MARMS/47-354
A6VX06_MARMS/24-333
A6W1G0_MARMS/24-334
A6W1G1_MARMS/31-338
A6W543_KINRD/33-351
A6W7D9_KINRD/40-349
A6W7E0_KINRD/36-347
A6WEC7_KINRD/17-320
A6WEC8_KINRD/35-346
A6WJZ0_SHEB8/42-380
A6WK29_SHEB8/14-332
A6WRN0_SHEB8/8-311
A6WRN1_SHEB8/9-311
A6WZZ0_OCHA4/17-327
A6X2N3_OCHA4/21-334
A6X2N3_OCHA4/357-663
A6X2T0_OCHA4/28-336
A6X2T1_OCHA4/32-341
A6X521_OCHA4/44-372
A6X5K0_OCHA4/10-314
A6X5K1_OCHA4/6-313
A6X5W6_OCHA4/8-327
A6X6D1_OCHA4/28-340
A6X6D2_OCHA4/16-329
A6XQL3_VIBCH/14-337
A6XTB1_VIBCH/31-344
A6XTB2_VIBCH/43-353
A6XWS3_VIBCH/4-306
A6XWS4_VIBCH/5-83
A6XYV3_VIBCH/11-323
A6XYV3_VIBCH/345-649
A6XZ34_VIBCH/24-330
A7ADJ2_9PORP/13-336
A7AGN7_9PORP/7-329
A7AYP2_RUMGN/7-321
A7AYP3_RUMGN/3-290
A7B2V2_RUMGN/19-347
A7B5D3_RUMGN/18-325
A7B9F4_9ACTO/27-332
A7B9F5_9ACTO/46-357
A7BAW8_9ACTO/33-350
A7BCK4_9ACTO/18-330
A7BCK5_9ACTO/18-325
A7FJI3_YERP3/22-337
A7FJI4_YERP3/34-340
A7FK21_YERP3/32-347
A7FK55_YERP3/36-355
A7FM10_YERP3/21-335
A7FM10_YERP3/365-667
A7FND0_YERP3/14-327
A7FP58_YERP3/11-313
A7FP59_YERP3/22-331
A7FQV7_CLOB1/37-364
A7FQW5_CLOB1/26-336
A7FQW6_CLOB1/19-335
A7FRU4_CLOB1/31-341
A7FRU5_CLOB1/28-343
A7FSM0_CLOB1/20-347
A7FSU0_CLOB1/7-311
A7FSU1_CLOB1/7-312
A7FTL6_CLOB1/10-328
A7FXF4_CLOB1/10-316
A7G0K9_CLOBH/26-336
A7G0L0_CLOBH/19-335
A7G296_CLOBH/20-347
A7GA61_CLOBL/37-364
A7GA67_CLOBL/25-336
A7GA68_CLOBL/19-335
A7GB75_CLOBL/31-341
A7GB76_CLOBL/28-343
A7GC15_CLOBL/20-347
A7GC93_CLOBL/7-311
A7GC94_CLOBL/7-312
A7GD43_CLOBL/10-328
A7GHB6_CLOBL/10-316
A7GKN1_BACCN/16-333
A7GKN2_BACCN/20-330
A7GKQ9_BACCN/141-272
A7GKQ9_BACCN/21-147
A7GKR0_BACCN/9-318
A7GR87_BACCN/18-337
A7GR88_BACCN/18-328
A7GVC9_BACCN/20-336
A7GVD0_BACCN/34-344
A7GW96_CAMC5/12-330
A7GWH2_CAMC5/7-317
A7GXM5_CAMC5/18-336
A7H0L2_CAMC5/11-328
A7H0Q2_CAMC5/13-321
A7H5A4_CAMJD/27-345
A7H5W6_CAMJD/16-323
A7HGB0_ANADF/17-338
A7HJN9_FERNB/19-327
A7HPH1_PARL1/27-346
A7HQF0_PARL1/16-327
A7I6Z3_METB6/8-311
A7IJ30_XANP2/15-327
A7IJ30_XANP2/356-656
A7IN21_XANP2/26-356
A7JQV3_PASHA/29-268
A7JU24_PASHA/6-315
A7JUE4_PASHA/16-317
A7JVR0_PASHA/7-323
A7JXJ5_VIBSE/13-319
A7JXJ6_VIBSE/1-304
A7K058_VIBSE/352-657
A7K058_VIBSE/7-323
A7K0E5_VIBSE/18-326
A7K1C1_VIBSE/344-651
A7K1C1_VIBSE/9-323
A7LZJ3_BACOV/18-332
A7M3L4_BACOV/15-320
A7MGR6_ENTS8/10-326
A7MGR6_ENTS8/352-658
A7MKZ3_ENTS8/14-325
A7MKZ5_ENTS8/8-319
A7MP04_ENTS8/15-330
A7MRM8_ENTS8/23-341
A7MVW9_VIBHB/17-326
A7MZ09_VIBHB/22-322
A7MZ12_VIBHB/9-318
A7N005_VIBHB/4-312
A7N006_VIBHB/7-310
A7N2S7_VIBHB/6-312
A7N2S9_VIBHB/4-306
A7N587_VIBHB/11-318
A7N594_VIBHB/17-334
A7N652_VIBHB/18-339
A7N6G8_VIBHB/11-332
A7N6G8_VIBHB/356-660
A7NLF0_ROSCS/42-364
A7NS44_ROSCS/26-222
A7NS49_ROSCS/30-350
A7V5N1_BACUN/13-320
A7V5S6_BACUN/15-338
A7VAE4_BACUN/13-334
A7VD13_9CLOT/17-320
A7VMQ5_KLEPN/10-324
A7VNB1_9CLOT/25-334
A7VT06_9CLOT/17-323
A7WX62_STAA1/1-301
A7WX65_STAA1/15-326
A7WZ61_STAA1/5-310
A7WZA9_STAA1/22-329
A7WZB0_STAA1/14-334
A7WZM2_STAA1/12-315
A7WZM3_STAA1/11-313
A7X547_STAA1/16-320
A7X548_STAA1/30-338
A7Z0T8_BACA2/13-333
A7Z0T9_BACA2/17-327
A7Z1C8_BACA2/8-311
A7Z1C9_BACA2/27-310
A7Z8N5_BACA2/22-340
A7Z8P7_BACA2/17-334
A7Z8P8_BACA2/40-350
A7ZA85_BACA2/27-337
A7ZA86_BACA2/17-334
A7ZCA3_CAMC1/15-330
A7ZDL5_CAMC1/13-330
A7ZHP5_ECO24/350-657
A7ZHP5_ECO24/7-325
A7ZIX3_ECO24/13-325
A7ZIX4_ECO24/18-328
A7ZVG7_ECO24/9-316
A7ZVG8_ECO24/17-330
A7ZWA1_ECOHS/10-325
A7ZWA1_ECOHS/347-657
A7ZXL6_ECOHS/13-325
A7ZXL7_ECOHS/18-328
A8ABS7_IGNH4/2-278
A8AES1_CITK8/5-322
A8AET9_CITK8/17-332
A8AF08_CITK8/3-294
A8AFT4_CITK8/13-324
A8AFZ3_CITK8/28-350
A8AJ42_CITK8/34-354
A8AJL7_CITK8/18-328
A8AJL8_CITK8/14-325
A8AJV4_CITK8/21-329
A8AKD6_CITK8/11-345
A8AKD7_CITK8/22-334
A8ALD6_CITK8/10-325
A8ALD6_CITK8/344-657
A8AMV5_CITK8/9-324
A8AN49_CITK8/13-326
A8AN50_CITK8/11-316
A8AWA9_STRGC/21-341
A8EHM3_BURPS/30-365
A8ETU0_ARCB4/7-314
A8F6M5_THELT/17-320
A8F6P8_THELT/11-323
A8FBQ1_BACP2/8-311
A8FBQ2_BACP2/11-310
A8FH47_BACP2/26-341
A8FH48_BACP2/21-332
A8FHB7_BACP2/22-344
A8FHC8_BACP2/21-338
A8FHC9_BACP2/35-345
A8FHM4_BACP2/14-331
A8FHM5_BACP2/24-336
A8FIV2_BACP2/26-333
A8FIV6_BACP2/14-320
A8FN30_CAMJ8/15-317
A8FN31_CAMJ8/6-308
A8FNS6_CAMJ8/23-330
A8FV99_SHESH/16-330
A8FZR6_SHESH/30-374
A8G962_SERP5/16-331
A8GBB4_SERP5/21-344
A8GBI7_SERP5/8-324
A8GDS7_SERP5/14-327
A8GGT0_SERP5/37-355
A8GHD2_SERP5/40-349
A8GHD3_SERP5/26-336
A8GIY1_SERP5/10-326
A8GIY1_SERP5/349-659
A8H7W0_SHEPA/14-332
A8H808_SHEPA/28-345
A8H8F5_SHEPA/17-341
A8HW29_AZOC5/30-358
A8I3J8_AZOC5/344-644
A8I3J8_AZOC5/7-314
A8ICT0_AZOC5/343-650
A8ICT0_AZOC5/6-317
A8IH76_AZOC5/24-348
A8IH79_AZOC5/32-342
A8KN89_BURPS/33-347
A8KN89_BURPS/386-696
A8KPW6_BURPS/41-366
A8KTK3_BURPS/14-329
A8KWM7_BURPS/27-370
A8KZ23_FRASN/33-355
A8LAS9_FRASN/41-351
A8LAT0_FRASN/46-356
A8LBU0_FRASN/346-657
A8LPI5_DINSH/25-346
A8LPJ5_DINSH/33-353
A8M2E4_SALAI/22-329
A8M2E5_SALAI/17-322
A8M5K9_SALAI/53-360
A8M5L0_SALAI/27-335
A8M6Q5_SALAI/31-357
A8MDX7_CALMQ/17-330
A8MEY4_ALKOO/15-341
A8MFV8_ALKOO/13-333
A8MJ80_ALKOO/23-334
A8MJH9_ALKOO/29-336
A8MJI0_ALKOO/14-326
A8MKL0_ALKOO/17-337
A8MKL1_ALKOO/18-328
A8MKU4_ALKOO/10-328
A8MKW0_ALKOO/18-338
A8ML57_ALKOO/19-326
A8ML65_ALKOO/25-334
A8R8K7_9FIRM/9-316
A8RN58_9CLOT/15-342
A8RWG2_9CLOT/17-333
A8RYG6_9CLOT/16-333
A8SA60_9FIRM/2-291
A8SA61_9FIRM/6-318
A8SFU3_9FIRM/16-331
A8SJL2_9FIRM/16-330
A8STE7_9FIRM/24-328
A8SZS4_9VIBR/18-339
A8T0C2_9VIBR/12-318
A8T0C3_9VIBR/19-334
A8T0G1_9VIBR/20-336
A8T0G1_9VIBR/361-665
A8T1J5_9VIBR/18-326
A8T1L5_9VIBR/7-310
A8T1L6_9VIBR/5-312
A8U6B0_9LACT/17-348
A8UP04_9FLAO/17-336
A8YYE2_STAAT/16-320
A8YYE3_STAAT/30-338
A8YZ38_STAAT/18-328
A8YZ39_STAAT/15-326
A8Z007_STAAT/26-329
A8Z008_STAAT/11-313
A8Z120_STAAT/13-322
A8Z170_STAAT/22-329
A8Z171_STAAT/14-334
A8Z1R4_STAAT/13-315
A8ZKG9_ACAM1/30-343
A8ZKH0_ACAM1/11-321
A8ZM79_ACAM1/31-348
A8ZTT2_DESOH/20-333
A9A0F6_DESOH/28-353
A9AAD1_METM6/22-345
A9AHI0_BURM1/127-446
A9AIU2_BURM1/25-338
A9AIU2_BURM1/379-686
A9ALR2_BURM1/37-356
A9AW90_HERA2/5-328
A9AWA1_HERA2/58-384
A9AZZ6_HERA2/22-338
A9B6R9_HERA2/32-343
A9B6S0_HERA2/32-346
A9B7S2_HERA2/20-330
A9B7S3_HERA2/52-361
A9BER0_PETMO/15-332
A9BIV3_PETMO/23-339
A9BRT5_DELAS/39-343
A9BRT6_DELAS/25-328
A9BU74_DELAS/35-348
A9BU75_DELAS/30-342
A9BVR8_DELAS/3-317
A9BXV2_DELAS/18-335
A9C2S4_DELAS/25-352
A9C3G7_DELAS/16-332
A9CF47_AGRT5/27-349
A9CF52_AGRT5/1-312
A9CFJ4_AGRT5/31-342
A9CFJ5_AGRT5/8-320
A9CFY7_AGRT5/12-324
A9CFY7_AGRT5/349-653
A9CHS5_AGRT5/11-318
A9CHS6_AGRT5/31-337
A9CHT5_AGRT5/31-352
A9CLD6_AGRT5/44-355
A9CVB8_9GAMM/44-372
A9CVM0_9GAMM/14-332
A9D397_9GAMM/20-334
A9D955_9RHIZ/35-359
A9DCU4_9GAMM/14-338
A9DEU9_9RHIZ/34-353
A9DYD8_9FLAO/17-337
A9EJT5_9RHOB/34-362
A9FAX1_9RHOB/17-329
A9FAX4_9RHOB/19-326
A9FE73_9RHOB/28-331
A9FE78_9RHOB/25-337
A9FSY3_9RHOB/36-348
A9FSY8_9RHOB/27-331
A9FU89_9RHOB/34-358
A9GQJ2_SORC5/34-348
A9GRP3_9RHOB/20-312
A9GRP5_9RHOB/26-332
A9H1G4_9RHOB/17-345
A9H927_GLUDA/14-331
A9HK73_GLUDA/49-366
A9IA90_BORPD/18-332
A9IA90_BORPD/358-665
A9IDG9_BORPD/28-339
A9IRI6_BART1/26-352
A9IWZ6_BART1/10-312
A9IWZ8_BART1/7-312
A9K242_BURMA/29-370
A9K474_BURMA/41-366
A9K861_BURMA/33-347
A9K861_BURMA/385-696
A9KA82_BURMA/14-329
A9KIB4_CLOPH/16-340
A9KJW3_CLOPH/9-312
A9KJW4_CLOPH/12-318
A9KLL0_CLOPH/37-349
A9L023_SHEB9/8-311
A9L024_SHEB9/9-311
A9L3D7_SHEB9/21-359
A9L3H6_SHEB9/14-332
A9M0M8_NEIM0/18-321
A9M0M9_NEIM0/14-316
A9M603_BRUC2/16-327
A9MBV9_BRUC2/9-314
A9MBW0_BRUC2/6-313
A9MC42_BRUC2/21-342
A9ML37_SALAR/12-322
A9ML38_SALAR/13-325
A9MPK8_SALAR/350-657
A9MPK8_SALAR/8-325
A9MTL5_SALPB/4-322
A9MVC3_SALPB/17-328
A9MVC4_SALPB/12-324
A9N0N8_SALPB/28-350
A9N0N8_SALPB/372-682
A9NGT7_ACHLI/1-318
A9NGT8_ACHLI/12-320
A9QSC6_LACLK/13-331
A9QSC7_LACLK/13-323
A9R1E7_YERPG/16-330
A9R1E7_YERPG/360-662
A9R2L6_YERPG/22-337
A9R2L7_YERPG/34-340
A9R4S8_YERPG/29-348
A9R5P1_YERPG/11-313
A9R5P2_YERPG/22-331
A9R950_YERPG/14-327
A9VHY9_BACWK/26-334
A9VJI9_BACWK/20-329
A9VJI9_BACWK/360-672
A9VJK5_BACWK/14-320
A9VMT9_BACWK/21-336
A9VMU0_BACWK/28-339
A9VQ37_BACWK/38-350
A9VQ38_BACWK/27-330
A9VR28_BACWK/18-337
A9VR29_BACWK/18-328
A9VRK5_BACWK/16-333
A9VRK6_BACWK/21-332
A9VSH4_BACWK/20-336
A9VSH5_BACWK/34-345
A9VTV0_BACWK/18-329
A9VTV1_BACWK/29-348
A9VWT9_METEP/26-340
A9VXP3_METEP/27-343
A9WCP6_CHLAA/31-344
A9WCP8_CHLAA/39-352
A9WCZ6_CHLAA/32-354
A9WHC6_CHLAA/26-319
A9WMV7_RENSM/24-343
A9WMV8_RENSM/21-330
A9WRJ2_RENSM/22-221
A9WRJ3_RENSM/1-91
A9WSK6_RENSM/21-350
A9WTR2_RENSM/1-249
A9WTR3_RENSM/1-177
A9WTR4_RENSM/1-98
A9WV36_RENSM/39-355
A9WYX3_BRUSI/9-314
A9WYX4_BRUSI/6-313
A9WZ51_BRUSI/21-342
A9Z3W6_YERPE/29-348
A9Z4D9_YERPE/14-327
A9Z531_YERPE/16-330
A9Z531_YERPE/360-662
A9Z606_YERPE/11-313
A9Z607_YERPE/22-331
A9ZBS2_YERPE/1-153
A9ZD68_YERPE/33-335
A9ZDB7_YERPE/34-340
A9ZDB8_YERPE/22-337
A9ZU02_YERPE/22-337
A9ZU03_YERPE/34-340
A9ZV41_YERPE/1-153
A9ZV75_YERPE/18-336
A9ZXY7_YERPE/16-330
A9ZXY7_YERPE/360-662
B0A0W4_YERPE/14-327
B0A1N7_YERPE/22-331
B0A1N8_YERPE/11-313
B0A2X9_YERPE/46-348
B0A6Q7_9CLOT/18-327
B0A6Q8_9CLOT/15-320
B0A855_9CLOT/15-338
B0A8A0_9CLOT/14-334
B0A8A1_9CLOT/1-314
B0A8K0_9CLOT/23-332
B0A8K1_9CLOT/1-294
B0A903_9CLOT/30-339
B0A904_9CLOT/23-333
B0ABN4_9CLOT/24-331
B0ACC6_9CLOT/34-350
B0ADP3_9CLOT/20-346
B0APD2_BACAN/38-350
B0APD3_BACAN/1-272
B0AT02_BACAN/20-336
B0ATA0_BACAN/16-333
B0ATA1_BACAN/29-340
B0ATD3_BACAN/13-320
B0ATL4_BACAN/1-309
B0ATL4_BACAN/340-652
B0AVW2_BACAN/21-336
B0AVW3_BACAN/27-339
B0AW18_BACAN/18-337
B0AW19_BACAN/18-328
B0AXK7_BACAN/17-329
B0AXK8_BACAN/30-348
B0BNZ5_ACTPJ/11-312
B0BNZ6_ACTPJ/5-310
B0BSW4_ACTPJ/28-343
B0BU43_ACTPJ/11-322
B0BU43_ACTPJ/337-649
B0BZ43_ACAM1/15-343
B0BZ44_ACAM1/27-337
B0C061_ACAM1/13-319
B0CHD7_BRUSI/16-327
B0G7R4_9FIRM/31-348
B0GB79_YERPE/21-335
B0GB79_YERPE/365-667
B0GEU3_YERPE/1-153
B0GFT4_YERPE/18-336
B0GGD4_YERPE/22-337
B0GGD5_YERPE/34-340
B0GHH1_YERPE/28-330
B0GJW0_YERPE/11-313
B0GJW1_YERPE/22-331
B0GLJ1_YERPE/14-327
B0GNY7_YERPE/14-327
B0GQP5_YERPE/1-153
B0GQT0_YERPE/29-348
B0GTN6_YERPE/16-330
B0GTN6_YERPE/360-662
B0GU32_YERPE/22-331
B0GU33_YERPE/11-313
B0GWL8_YERPE/22-337
B0GWL9_YERPE/34-340
B0GXA2_YERPE/33-335
B0H108_YERPE/21-335
B0H108_YERPE/365-667
B0H2H4_YERPE/22-337
B0H2H5_YERPE/34-340
B0H321_YERPE/1-153
B0H355_YERPE/29-348
B0H5S5_YERPE/33-335
B0H7R4_YERPE/11-313
B0H7R5_YERPE/22-331
B0H8Y7_YERPE/14-327
B0HDW5_YERPE/33-335
B0HF77_YERPE/29-348
B0HFB1_YERPE/1-153
B0HFV3_YERPE/34-340
B0HFV4_YERPE/22-337
B0HK36_YERPE/22-331
B0HK37_YERPE/11-313
B0HM19_YERPE/14-327
B0HMH3_YERPE/16-330
B0HMH3_YERPE/360-662
B0HT17_YERPE/34-340
B0HT18_YERPE/22-337
B0HTS0_YERPE/22-331
B0HTS1_YERPE/11-313
B0HUC9_YERPE/29-348
B0HUG3_YERPE/1-153
B0HV00_YERPE/16-330
B0HV00_YERPE/360-662
B0HW14_YERPE/14-327
B0HZY1_YERPE/33-335
B0K2J3_THEPX/15-322
B0K306_THEPX/15-322
B0K6F5_THEPX/29-350
B0K7R3_THEP3/29-350
B0KCS9_THEP3/15-322
B0KHV2_PSEPG/17-342
B0KID2_PSEPG/14-328
B0KID3_PSEPG/21-342
B0KIW7_PSEPG/31-348
B0KLI1_PSEPG/12-333
B0MFI2_9FIRM/14-333
B0MFI3_9FIRM/14-323
B0MU90_9BACT/14-329
B0MUE2_9BACT/1-159
B0MUE3_9BACT/12-159
B0N197_9FIRM/16-320
B0N1A3_9FIRM/12-321
B0N1A4_9FIRM/16-326
B0NMD7_BACSE/12-346
B0NMW9_BACSE/13-320
B0NN92_BACSE/14-334
B0P597_9CLOT/41-347
B0PDC8_9FIRM/11-71
B0PDK3_9FIRM/21-289
B0PEG9_9FIRM/20-335
B0PX94_BACAN/21-336
B0PX95_BACAN/27-339
B0Q0H7_BACAN/27-334
B0Q423_BACAN/18-337
B0Q424_BACAN/18-328
B0Q4Z0_BACAN/29-340
B0Q4Z1_BACAN/16-333
B0Q5R2_BACAN/20-336
B0Q7A5_BACAN/30-348
B0Q7A6_BACAN/17-329
B0Q920_BACAN/13-320
B0Q952_BACAN/1-309
B0Q952_BACAN/340-652
B0Q9M0_BACAN/27-330
B0Q9M1_BACAN/38-350
B0QDJ2_BACAN/21-336
B0QDJ3_BACAN/27-339
B0QIG3_BACAN/29-340
B0QIH3_BACAN/16-333
B0QJP7_BACAN/27-334
B0QL66_BACAN/30-348
B0QL67_BACAN/17-329
B0QMC8_BACAN/20-329
B0QMC8_BACAN/360-672
B0QME6_BACAN/13-320
B0QMS8_BACAN/17-345
B0QMS9_BACAN/20-336
B0QNP6_BACAN/18-337
B0QNP7_BACAN/18-328
B0QQ31_BACAN/38-350
B0QQ32_BACAN/27-330
B0QRE3_HAEPR/64-210
B0QUL3_HAEPR/10-323
B0R843_HALS3/28-366
B0R850_HALS3/21-352
B0RBE1_CLAMS/9-335
B0RBQ7_CLAMS/400-711
B0RBQ7_CLAMS/55-372
B0RDK3_CLAMS/41-348
B0RDK4_CLAMS/35-346
B0RFI4_CLAMS/15-336
B0S1U9_FINM2/1-74
B0SIS0_LEPBA/11-322
B0SUE4_LEPBP/11-322
B0SYB9_CAUSK/13-321
B0T1M7_CAUSK/9-321
B0TSJ6_SHEHH/14-332
B0TT64_SHEHH/25-345
B0TU53_SHEHH/17-341
B0UJD7_METS4/28-344
B0VBT9_ACIBY/8-310
B0VBU0_ACIBY/14-310
B0VGP7_CLOAI/9-309
B0VPQ6_ACIBS/14-332
B1AI08_UREP2/26-337
B1AI09_UREP2/19-328
B1AI11_UREP2/30-362
B1AI55_UREP2/33-354
B1AIZ6_UREP2/37-354
B1AIZ7_UREP2/47-363
B1AJ38_UREP2/36-347
B1AJ39_UREP2/27-331
B1AJF6_UREP2/35-345
B1AJF7_UREP2/27-335
B1B7C2_CLOBO/17-326
B1B9N5_CLOBO/20-344
B1BF54_CLOPE/17-339
B1BFP1_CLOPE/19-336
B1BFP2_CLOPE/19-334
B1BFQ5_CLOPE/15-333
B1BFQ6_CLOPE/12-331
B1BH66_CLOPE/17-325
B1BJR7_CLOPE/17-346
B1BRH9_CLOPE/17-346
B1BU65_CLOPE/17-339
B1BUF9_CLOPE/17-325
B1BXZ6_CLOPE/16-333
B1BYC6_CLOPE/19-334
B1BYC7_CLOPE/19-336
B1BZ24_9FIRM/17-320
B1C2G0_9FIRM/11-325
B1EID3_9ESCH/3-313
B1EKE2_9ESCH/18-328
B1EKE3_9ESCH/14-325
B1ELK8_9ESCH/2-314
B1EMB6_9ESCH/342-657
B1EMB6_9ESCH/7-325
B1ENL4_9ESCH/22-323
B1EZE7_BACAN/18-328
B1EZE8_BACAN/18-337
B1F0W0_BACAN/27-334
B1F2U7_BACAN/20-336
B1F436_BACAN/30-348
B1F437_BACAN/17-329
B1F448_BACAN/21-336
B1F449_BACAN/27-339
B1F4K1_BACAN/1-309
B1F4K1_BACAN/340-652
B1F4L8_BACAN/13-320
B1F5A1_BACAN/29-340
B1F5A2_BACAN/16-333
B1F5R6_BACAN/38-350
B1F5R7_BACAN/27-330
B1F9S9_9BURK/15-328
B1FN64_9BURK/39-358
B1FRV8_9BURK/1-195
B1FXB8_9BURK/29-353
B1G5F7_9BURK/21-333
B1G5F7_9BURK/354-663
B1GJP8_BACAN/27-334
B1GKL3_BACAN/18-337
B1GKL4_BACAN/18-328
B1GLL7_BACAN/20-336
B1GLL8_BACAN/17-345
B1GLU8_BACAN/20-329
B1GLU8_BACAN/360-672
B1GLW5_BACAN/13-320
B1GM15_BACAN/29-340
B1GM16_BACAN/16-333
B1GNW0_BACAN/30-348
B1GNW1_BACAN/17-329
B1GP12_BACAN/27-339
B1GP13_BACAN/21-336
B1GPS5_BACAN/38-350
B1GPS6_BACAN/27-330
B1H097_UNCTG/16-326
B1HCN0_BURPS/40-366
B1HEG7_BURPS/30-375
B1HET7_BURPS/14-329
B1HIX4_BURPS/33-347
B1HIX4_BURPS/386-696
B1HP24_LYSSC/14-320
B1HRI5_LYSSC/31-342
B1HT16_LYSSC/3-306
B1HT39_LYSSC/12-339
B1HW37_LYSSC/17-327
B1HW38_LYSSC/1-46
B1HWQ2_LYSSC/1-211
B1HYU7_LYSSC/3-305
B1HZN9_LYSSC/4-328
B1HZP0_LYSSC/11-322
B1I040_LYSSC/12-324
B1I065_LYSSC/35-345
B1I066_LYSSC/25-341
B1I3U2_DESAP/24-355
B1I4F0_DESAP/15-329
B1I879_STRPI/10-312
B1I880_STRPI/10-314
B1IBJ1_STRPI/18-329
B1IBJ2_STRPI/22-329
B1IEU4_CLOBK/31-341
B1IEU5_CLOBK/29-343
B1IEW4_CLOBK/37-364
B1IEX0_CLOBK/26-336
B1IEX1_CLOBK/19-335
B1IHV7_CLOBK/20-347
B1IIC1_CLOBK/7-311
B1IIC2_CLOBK/7-312
B1IJX0_CLOBK/10-328
B1ILG3_CLOBK/10-316
B1IQI7_ECOLC/347-657
B1IQI7_ECOLC/7-325
B1ISJ6_ECOLC/9-316
B1ISJ7_ECOLC/17-330
B1IYL6_ECOLC/18-328
B1IYL7_ECOLC/13-325
B1J2E6_PSEPW/16-342
B1J6J6_PSEPW/8-330
B1JH53_YERPY/22-331
B1JH54_YERPY/11-313
B1JK23_YERPY/16-330
B1JK23_YERPY/360-662
B1JNH5_YERPY/14-327
B1JPX5_YERPY/22-337
B1JPX6_YERPY/34-340
B1JRI8_YERPY/32-347
B1JRL9_YERPY/36-355
B1JWU1_BURCC/55-367
B1JZI6_BURCC/14-335
B1JZI6_BURCC/363-665
B1JZL4_BURCC/22-345
B1K130_BURCC/25-338
B1K130_BURCC/378-686
B1K4K6_BURCC/35-354
B1KGC8_SHEWM/14-332
B1KH29_SHEWM/18-343
B1KTT2_CLOBM/37-364
B1KTT7_CLOBM/26-336
B1KTT8_CLOBM/19-333
B1KWA5_CLOBM/9-333
B1KWC6_CLOBM/31-341
B1KWC7_CLOBM/30-344
B1KY71_CLOBM/1-323
B1KYQ6_CLOBM/7-311
B1KYQ7_CLOBM/7-312
B1KZ75_CLOBM/10-316
B1L0G4_CLOBM/10-328
B1L9W2_THESQ/21-340
B1LA72_THESQ/8-320
B1LF19_ECOSM/33-344
B1LF20_ECOSM/11-324
B1LGV6_ECOSM/347-657
B1LGV6_ECOSM/7-325
B1LHA6_ECOSM/9-322
B1LJ48_ECOSM/15-325
B1LKI2_ECOSM/13-325
B1LKI3_ECOSM/18-328
B1LZL4_METRJ/7-335
B1M5V8_METRJ/17-343
B1M934_METRJ/31-342
B1MGW4_MYCA9/19-341
B1Q6E6_CLOBO/31-341
B1Q6E7_CLOBO/29-343
B1Q6R2_CLOBO/20-331
B1Q6R3_CLOBO/16-333
B1Q778_CLOBO/1-323
B1Q7G5_CLOBO/7-311
B1Q7G6_CLOBO/7-312
B1Q923_CLOBO/37-364
B1Q930_CLOBO/26-336
B1Q931_CLOBO/19-335
B1QB73_CLOBO/10-316
B1QCH0_CLOBO/10-328
B1QGT5_CLOBO/10-316
B1QI74_CLOBO/37-364
B1QK68_CLOBO/24-351
B1QKE4_CLOBO/7-311
B1QLN5_CLOBO/31-341
B1QLN6_CLOBO/28-343
B1QNE9_CLOBO/1-169
B1QNF0_CLOBO/16-333
B1QNR3_CLOBO/10-328
B1QQJ6_CLOBO/26-336
B1QQJ7_CLOBO/19-335
B1R1G9_CLOBU/10-314
B1R4N0_CLOPE/19-336
B1R4N1_CLOPE/19-334
B1R4P7_CLOPE/15-333
B1R4P8_CLOPE/12-331
B1R5Q8_CLOPE/17-346
B1R8A1_CLOPE/17-325
B1R8R0_CLOPE/17-339
B1RCF7_CLOPE/19-336
B1RCF8_CLOPE/19-334
B1RES1_CLOPE/17-346
B1RHF9_CLOPE/17-325
B1RHY7_CLOPE/15-333
B1RHY8_CLOPE/12-331
B1RJ94_CLOPE/17-339
B1RN24_CLOPE/19-336
B1RN25_CLOPE/19-334
B1RN41_CLOPE/15-333
B1RN42_CLOPE/12-331
B1RQL9_CLOPE/17-346
B1RRJ0_CLOPE/17-339
B1RRS2_CLOPE/17-325
B1RTW2_UREPA/35-347
B1RTW3_UREPA/27-331
B1RU65_UREPA/35-345
B1RU66_UREPA/27-335
B1RUH2_UREPA/26-337
B1RUH3_UREPA/23-332
B1RUH5_UREPA/30-362
B1RUL5_UREPA/33-354
B1RVC2_UREPA/40-362
B1RVC4_UREPA/37-354
B1RVC5_UREPA/47-363
B1RVJ7_UREPA/35-345
B1RVJ8_UREPA/27-335
B1RVV6_UREPA/26-337
B1RVV7_UREPA/19-328
B1RVV9_UREPA/30-362
B1RW03_UREPA/33-354
B1RWQ6_UREPA/40-362
B1RWQ8_UREPA/37-354
B1RWQ9_UREPA/47-310
B1RWV1_UREPA/35-347
B1RWV2_UREPA/27-331
B1RXD3_UREUR/33-354
B1RXH8_UREUR/30-362
B1RXI0_UREUR/1-304
B1RXI1_UREUR/26-337
B1RXU6_UREUR/26-335
B1RXU7_UREUR/36-346
B1RYH8_UREUR/28-331
B1RYH9_UREUR/36-347
B1RYM8_UREUR/47-363
B1RYM9_UREUR/35-354
B1RYN1_UREUR/40-362
B1RZZ5_STRPN/22-333
B1RZZ6_STRPN/22-329
B1S0F8_STRPN/10-312
B1S0F9_STRPN/10-314
B1SH49_9STRE/37-348
B1SH50_9STRE/14-331
B1T060_9BURK/22-345
B1TC35_9BURK/16-328
B1TCG5_9BURK/1-153
B1TGR4_9BURK/1-128
B1TGR4_9BURK/168-476
B1UQF1_BACAN/20-336
B1UQU0_BACAN/18-337
B1UQU1_BACAN/18-328
B1USD8_BACAN/17-329
B1USD9_BACAN/30-348
B1UT45_BACAN/20-329
B1UT45_BACAN/360-672
B1UT63_BACAN/13-320
B1UTH5_BACAN/27-334
B1UU77_BACAN/29-340
B1UU78_BACAN/16-333
B1UW61_BACAN/27-339
B1UW62_BACAN/21-336
B1UXB9_BACAN/27-330
B1UXC0_BACAN/38-350
B1V2F9_CLOPE/17-325
B1V3J4_CLOPE/19-336
B1V3J5_CLOPE/18-334
B1V579_CLOPE/17-339
B1VDH3_CORU7/62-362
B1VDH4_CORU7/21-327
B1VEV7_CORU7/39-357
B1VEV8_CORU7/47-366
B1VF20_CORU7/42-364
B1VG12_CORU7/1-141
B1VIC9_CORU7/25-335
B1VID0_CORU7/34-352
B1VIP4_CORU7/58-388
B1VKY0_STRGG/31-341
B1VKY1_STRGG/48-355
B1VLM0_STRGG/41-351
B1VLM1_STRGG/30-342
B1VLQ4_STRGG/31-341
B1VLQ5_STRGG/32-342
B1VLS9_STRGG/45-364
B1VMR5_STRGG/31-346
B1VMR6_STRGG/46-363
B1VMT9_STRGG/24-340
B1VMT9_STRGG/414-721
B1VNS8_STRGG/33-361
B1VQI1_STRGG/45-346
B1VQI2_STRGG/39-349
B1VRF1_STRGG/27-347
B1VRF2_STRGG/14-321
B1VRG5_STRGG/401-710
B1VRG5_STRGG/49-370
B1VVN5_STRGG/38-351
B1VVN6_STRGG/46-355
B1VVU6_STRGG/23-339
B1VWA7_STRGG/51-359
B1VWA8_STRGG/19-335
B1VWU2_STRGG/42-348
B1VWU3_STRGG/32-340
B1VZ26_STRGG/44-354
B1VZ27_STRGG/37-349
B1VZE2_STRGG/50-368
B1W5R6_STRGG/45-364
B1W5T5_STRGG/36-346
B1W5T6_STRGG/29-338
B1X5Y6_ECODH/13-325
B1X5Y7_ECODH/18-328
B1XD23_ECODH/347-657
B1XD23_ECODH/7-325
B1XER2_ECODH/9-316
B1XER3_ECODH/17-330
B1XQ97_SYNP2/32-347
B1XRD4_SYNP2/26-333
B1XRE2_SYNP2/1-306
B1XRE3_SYNP2/10-320
B1Y858_LEPCP/11-331
B1YBT8_THENV/10-339
B1YBV3_THENV/13-331
B1YE10_THENV/6-302
B1YEQ4_EXIS2/17-327
B1YEZ9_EXIS2/19-334
B1YFU2_EXIS2/11-324
B1YFU3_EXIS2/17-323
B1YMC8_EXIS2/36-351
B1YMC9_EXIS2/28-331
B1YQA3_BURA4/27-339
B1YQA3_BURA4/379-687
B1YUV3_BURA4/22-335
B1Z1Q7_BURA4/39-358
B1Z9H3_METPB/28-342
B1ZDC5_METPB/22-341
B1ZE13_METPB/27-343
B1ZXH6_OPITP/17-323
B2A0Q1_NATTJ/12-346
B2A1X5_NATTJ/31-360
B2D7X3_UREPA/30-362
B2D7X5_UREPA/23-332
B2D7X6_UREPA/26-337
B2D804_UREPA/27-335
B2D805_UREPA/35-345
B2D8G6_UREPA/33-354
B2D8R6_UREPA/27-331
B2D8R7_UREPA/35-347
B2D8Y2_UREPA/47-363
B2D8Y3_UREPA/37-354
B2D8Y5_UREPA/40-362
B2D9T0_UREUR/26-337
B2D9T1_UREUR/1-304
B2D9T3_UREUR/30-362
B2D9X9_UREUR/33-354
B2DA99_UREUR/40-362
B2DAA1_UREUR/35-354
B2DAA2_UREUR/47-363
B2DAH4_UREUR/36-347
B2DAH5_UREUR/28-331
B2DAS2_UREUR/36-346
B2DAS3_UREUR/26-335
B2DD73_9DELT/69-386
B2DKA6_STRPN/10-314
B2DKA7_STRPN/10-312
B2DKM0_STRPN/22-329
B2DKM1_STRPN/18-329
B2DN10_STRPN/18-329
B2DN11_STRPN/22-329
B2DQF4_STRPN/10-314
B2DQF5_STRPN/10-312
B2DV12_STRPN/9-314
B2DV13_STRPN/10-312
B2DV85_STRPN/22-333
B2DV86_STRPN/22-329
B2E0Q9_STRPN/10-314
B2E0R0_STRPN/10-312
B2E1B1_STRPN/18-329
B2E1B2_STRPN/22-329
B2E3G4_STRPN/10-314
B2E3G5_STRPN/10-312
B2E5W1_STRPN/22-329
B2E5W2_STRPN/18-329
B2FRE6_STRMK/19-340
B2G7N8_LACRJ/1-252
B2GCN8_LACF3/14-326
B2GFA0_LACF3/5-300
B2GGC4_KOCRD/40-359
B2GGC5_KOCRD/34-343
B2GJJ0_KOCRD/27-329
B2GJJ1_KOCRD/63-347
B2GYC4_BURPS/33-347
B2GYC4_BURPS/385-696
B2GYT0_BURPS/30-370
B2H3F5_BURPS/21-338
B2H5M6_BURPS/40-366
B2HVH4_ACIBC/12-310
B2HVH5_ACIBC/8-303
B2I1B2_ACIBC/10-310
B2IF63_BEII9/25-343
B2IHF7_BEII9/23-342
B2IPI9_STRPS/22-333
B2IPJ0_STRPS/22-329
B2ISW7_STRPS/15-317
B2ISW8_STRPS/10-314
B2J0U2_NOSP7/41-347
B2JES2_BURP8/31-345
B2JPH5_BURP8/31-350
B2JPH5_BURP8/387-698
B2JZL5_YERPB/34-340
B2JZL6_YERPB/22-337
B2K1R5_YERPB/14-327
B2K546_YERPB/16-330
B2K546_YERPB/360-662
B2K7A2_YERPB/11-313
B2K7A3_YERPB/22-331
B2K9U5_YERPB/36-355
B2K9X6_YERPB/32-347
B2N1X0_ECOLX/22-323
B2N8M4_ECOLX/18-328
B2N8M5_ECOLX/13-325
B2NC74_ECOLX/347-657
B2NC74_ECOLX/7-325
B2NDY4_UREUR/36-346
B2NDY5_UREUR/26-335
B2NE44_UREUR/36-347
B2NE45_UREUR/28-331
B2NEX3_UREUR/40-362
B2NEX5_UREUR/35-354
B2NEX6_UREUR/47-363
B2NF76_UREUR/26-337
B2NF77_UREUR/1-304
B2NF79_UREUR/30-362
B2NFC2_UREUR/33-354
B2NFK9_UREUR/36-346
B2NFL0_UREUR/26-335
B2NFY7_UREUR/26-337
B2NFY8_UREUR/1-304
B2NFZ9_UREUR/30-362
B2NG63_UREUR/36-347
B2NG64_UREUR/28-331
B2NGA3_UREUR/33-354
B2NGT8_UREUR/47-363
B2NGT9_UREUR/35-354
B2NGU1_UREUR/40-362
B2NL08_ECO57/3-313
B2NMY3_ECO57/11-324
B2NMY4_ECO57/29-340
B2NR94_ECO57/13-325
B2NR95_ECO57/18-328
B2NS54_ECO57/22-323
B2NX06_ECO57/347-657
B2NX06_ECO57/7-325
B2P010_ECO57/3-313
B2P186_ECO57/11-324
B2P187_ECO57/29-340
B2P1X6_ECO57/18-328
B2P1X7_ECO57/13-325
B2P675_ECO57/22-323
B2PAV6_ECO57/347-657
B2PAV6_ECO57/7-325
B2PFT5_ECO57/13-325
B2PFT6_ECO57/18-328
B2PH96_ECO57/3-313
B2PMV4_ECO57/29-340
B2PMV5_ECO57/11-324
B2PN82_ECO57/347-657
B2PN82_ECO57/7-325
B2PNF6_ECO57/22-323
B2PWP8_PROST/18-325
B2PWP9_PROST/11-313
B2PZH9_PROST/39-358
B2PZY0_PROST/19-328
B2PZZ4_PROST/12-327
B2Q580_PROST/9-329
B2RIL0_PORG3/13-335
B2RIN1_PORG3/22-347
B2S6H3_BRUA1/16-327
B2SAR9_BRUA1/6-327
B2SAY8_BRUA1/5-312
B2SAY9_BRUA1/9-314
B2T158_BURPP/30-347
B2TED0_BURPP/29-344
B2TED0_BURPP/384-692
B2TJI9_CLOBB/18-340
B2TJT5_CLOBB/26-351
B2TKP1_CLOBB/13-323
B2TLL7_CLOBB/19-337
B2TLL8_CLOBB/20-334
B2TTE8_SHIB3/13-325
B2TTE9_SHIB3/18-328
B2U2Z8_SHIB3/347-657
B2U2Z8_SHIB3/7-325
B2UAJ5_RALPJ/21-333
B2UNM7_AKKM8/24-332
B2UNM8_AKKM8/10-316
B2UU41_HELPS/9-322
B2UZP2_CLOBA/22-351
B2V0C0_CLOBA/8-334
B2V0E5_CLOBA/13-323
B2V100_CLOBA/5-312
B2V101_CLOBA/8-311
B2V3I5_CLOBA/18-337
B2V3I6_CLOBA/20-334
B2VCN7_ERWT9/13-327
B2VCN8_ERWT9/14-318
B2VE24_ERWT9/344-654
B2VE24_ERWT9/9-321
B2VEL0_ERWT9/11-326
B2VGF2_ERWT9/10-334
B2VGF3_ERWT9/31-345
B2VIH5_ERWT9/26-355
B3A1Q0_ECO57/15-325
B3A355_ECO57/29-340
B3A356_ECO57/11-324
B3A4V5_ECO57/13-325
B3A4V6_ECO57/18-328
B3A7H1_ECO57/347-657
B3A7H1_ECO57/7-325
B3A9Z9_ECO57/22-323
B3AG65_ECO57/3-313
B3AIW1_ECO57/29-340
B3AIW2_ECO57/11-324
B3ARW9_ECO57/13-325
B3ARX0_ECO57/18-328
B3ASD4_ECO57/347-657
B3ASD4_ECO57/7-325
B3ASM4_ECO57/22-323
B3AWP7_ECO57/3-313
B3AY70_ECO57/29-340
B3AY71_ECO57/11-324
B3AYB7_ECO57/18-328
B3AYB8_ECO57/13-325
B3B3A3_ECO57/22-323
B3B8G9_ECO57/347-657
B3B8G9_ECO57/7-325
B3B8L6_ECO57/9-322
B3BCR4_ECO57/3-313
B3BE12_ECO57/29-340
B3BE13_ECO57/11-324
B3BFE9_ECO57/13-325
B3BFF0_ECO57/18-328
B3BME4_ECO57/347-657
B3BME4_ECO57/7-325
B3BNU8_ECO57/22-323
B3BR91_ECO57/15-325
B3BSA5_ECO57/29-340
B3BSA6_ECO57/11-324
B3BTF3_ECO57/13-325
B3BTF4_ECO57/18-328
B3BY82_ECO57/22-323
B3C323_ECO57/2-314
B3C3K9_ECO57/347-657
B3C3K9_ECO57/7-325
B3CDU4_9BACE/12-337
B3CJ19_9BACE/15-335
B3D2Q1_BURM1/15-333
B3E2Z9_GEOLS/7-309
B3EC05_CHLL2/31-355
B3EC64_CHLL2/27-335
B3EJS0_CHLPB/27-333
B3GXF0_ACTP7/30-331
B3GXF1_ACTP7/5-310
B3GZ44_ACTP7/28-343
B3GZG1_ACTP7/11-322
B3GZG1_ACTP7/337-649
B3HBI9_ECOLX/347-657
B3HBI9_ECOLX/7-325
B3HDQ8_ECOLX/17-330
B3HEF8_ECOLX/18-328
B3HEF9_ECOLX/14-325
B3HFQ9_ECOLX/22-323
B3HL36_ECOLX/27-346
B3HMT8_ECOLX/3-313
B3HNU8_ECOLX/9-322
B3HR54_ECOLX/22-323
B3HST1_ECOLX/13-325
B3HST2_ECOLX/18-328
B3HTC9_ECOLX/11-324
B3HTD0_ECOLX/29-340
B3HU43_ECOLX/347-657
B3HU43_ECOLX/7-325
B3I3Y6_ECOLX/350-657
B3I3Y6_ECOLX/7-325
B3I4D3_ECOLX/18-328
B3I4D4_ECOLX/13-325
B3I9N9_ECOLX/22-323
B3IG17_ECOLX/343-657
B3IG17_ECOLX/7-325
B3IK16_ECOLX/22-323
B3IK52_ECOLX/13-325
B3IK53_ECOLX/18-328
B3IM89_ECOLX/17-330
B3IM90_ECOLX/9-316
B3IZC6_BACAN/27-339
B3IZC7_BACAN/21-336
B3J5N2_BACAN/13-320
B3J5P8_BACAN/20-329
B3J5P8_BACAN/360-672
B3J650_BACAN/27-334
B3J7J4_BACAN/29-340
B3J7J5_BACAN/16-333
B3JA39_BACAN/18-337
B3JA40_BACAN/18-328
B3JCF5_BACAN/38-350
B3JCF6_BACAN/1-272
B3JCR2_BACAN/20-336
B3JCW6_BACAN/17-329
B3JCW7_BACAN/30-348
B3JI01_9BACE/15-336
B3JM73_9BACE/13-320
B3PIP0_CELJU/19-336
B3PQ11_RHIE6/29-350
B3PT24_RHIE6/7-328
B3PT25_RHIE6/14-324
B3PX80_RHIE6/35-362
B3Q3L0_RHIE6/12-320
B3Q3L0_RHIE6/342-652
B3Q5R0_RHIE6/23-341
B3QDN8_RHOPT/19-331
B3QEK8_RHOPT/29-353
B3QFJ2_RHOPT/25-356
B3QG99_RHOPT/5-312
B3QGA0_RHOPT/18-320
B3QNT0_CHLP8/23-332
B3QX89_CHLT3/47-374
B3QXE5_CHLT3/66-380
B3R632_CUPTR/15-332
B3WIN8_ECOLX/17-330
B3WIN9_ECOLX/9-316
B3WMA1_ECOLX/18-328
B3WMA2_ECOLX/13-325
B3WN62_ECOLX/350-657
B3WN62_ECOLX/7-325
B3WRI9_ECOLX/22-323
B3WZ98_SHIDY/17-330
B3WZ99_SHIDY/9-316
B3X244_SHIDY/356-657
B3X244_SHIDY/7-325
B3XD84_ECOLX/18-328
B3XD85_ECOLX/13-325
B3XDY6_ECOLX/17-330
B3XDY7_ECOLX/9-316
B3XG83_ECOLX/22-323
B3XHR3_ECOLX/350-657
B3XHR3_ECOLX/7-325
B3XLC6_LACRE/1-252
B3XS74_UREUR/30-362
B3XS76_UREUR/1-304
B3XS77_UREUR/26-337
B3XSF4_UREUR/33-354
B3XTH7_UREUR/40-362
B3XTH9_UREUR/34-356
B3XTI0_UREUR/45-363
B3XTM9_UREUR/36-347
B3XTN0_UREUR/28-331
B3XTP1_UREUR/36-346
B3XTP2_UREUR/26-335
B3XU84_UREUR/26-335
B3XU85_UREUR/36-346
B3XUJ7_UREUR/28-331
B3XUJ8_UREUR/36-347
B3XV33_UREUR/33-354
B3XV79_UREUR/30-362
B3XV81_UREUR/1-304
B3XV82_UREUR/26-337
B3XVN6_UREUR/40-362
B3XVN8_UREUR/35-354
B3XVN9_UREUR/47-363
B3Y0F3_ECO11/22-323
B3Y9J0_SALET/13-324
B3Y9J1_SALET/17-328
B3YD17_SALET/34-354
B3YLD2_SALET/21-323
B3YM17_SALET/28-350
B3YM17_SALET/377-682
B3YQI9_BACCE/27-330
B3YQJ0_BACCE/38-350
B3YU31_BACCE/18-328
B3YU32_BACCE/18-337
B3YUD3_BACCE/27-334
B3YUU3_BACCE/20-329
B3YUU3_BACCE/360-672
B3YUV9_BACCE/13-320
B3YVK1_BACCE/16-333
B3YVK2_BACCE/29-340
B3YXJ0_BACCE/27-339
B3YXJ1_BACCE/21-336
B3YY58_BACCE/17-329
B3YY59_BACCE/30-348
B3Z0G2_BACCE/20-336
B3Z0M4_BACCE/34-345
B3Z5M5_BACCE/18-337
B3Z5M6_BACCE/18-328
B3Z801_BACCE/27-334
B3Z8G5_BACCE/20-329
B3Z8G5_BACCE/360-672
B3Z911_BACCE/1-272
B3Z912_BACCE/38-350
B3ZAJ2_BACCE/16-333
B3ZAJ3_BACCE/29-340
B3ZD26_BACCE/34-345
B3ZD27_BACCE/20-336
B3ZFH0_BACCE/29-348
B3ZFH1_BACCE/17-329
B3ZG63_BACCE/13-320
B3ZIQ8_BACCE/22-336
B3ZIQ9_BACCE/27-339
B3ZMP3_BACCE/18-337
B3ZMP4_BACCE/18-328
B3ZNI2_BACCE/13-320
B3ZNJ8_BACCE/1-309
B3ZNJ8_BACCE/340-652
B3ZP23_BACCE/27-334
B3ZQ08_BACCE/16-333
B3ZQ09_BACCE/29-340
B3ZQQ3_BACCE/13-345
B3ZQQ4_BACCE/20-336
B3ZVF5_BACCE/29-348
B3ZVF6_BACCE/18-329
B3ZWI1_BACCE/1-272
B3ZWI2_BACCE/38-350
B4A0U9_SALNE/21-323
B4A3E0_SALNE/35-350
B4A3E0_SALNE/377-682
B4A6H6_SALNE/12-324
B4A6H7_SALNE/17-328
B4A8G8_SALNE/34-354
B4AG42_BACPU/26-341
B4AG43_BACPU/21-332
B4AGA5_BACPU/22-344
B4AGB5_BACPU/21-338
B4AGB6_BACPU/34-345
B4AGK9_BACPU/14-331
B4AGL0_BACPU/30-344
B4AJR9_BACPU/26-333
B4AJS3_BACPU/14-320
B4BKG9_9BACI/31-346
B4BKH0_9BACI/17-328
B4BKL7_9BACI/6-311
B4BKL8_9BACI/6-309
B4BL57_9BACI/21-344
B4BRI4_9BACI/19-329
B4BRI5_9BACI/11-328
B4E669_BURCJ/21-345
B4E8F8_BURCJ/19-327
B4E990_BURCJ/24-338
B4E990_BURCJ/378-686
B4EKB4_BURCJ/33-355
B4ETL3_PROMH/24-331
B4EUG5_PROMH/40-355
B4EX64_PROMH/14-327
B4EY44_PROMH/10-327
B4EZW9_PROMH/12-313
B4EZX0_PROMH/23-333
B4RCW8_PHEZH/11-321
B4RR94_NEIG2/14-321
B4RR95_NEIG2/14-316
B4S8A5_PROA2/15-336
B4S8C1_PROA2/14-325
B4S8D6_PROA2/28-353
B4SCK1_PELPB/13-325
B4SH66_PELPB/30-337
B4SIQ7_STRM5/19-340
B4SUX3_SALNS/28-350
B4SUX3_SALNS/377-682
B4SXU3_SALNS/12-324
B4SXU4_SALNS/17-328
B4SZH3_SALNS/35-354
B4TAE2_SALHS/13-324
B4TAE3_SALHS/17-328
B4TC24_SALHS/35-354
B4TK18_SALHS/28-350
B4TK18_SALHS/372-682
B4TP62_SALSV/12-324
B4TP63_SALSV/17-328
B4TQR5_SALSV/35-354
B4TXQ5_SALSV/34-350
B4TXQ5_SALSV/372-682
B4U183_STREM/26-336
B4U4N4_STREM/35-346
B4U4N5_STREM/17-330
B4UCC5_ANASK/17-338
B4VCM9_9ACTO/37-349
B4VCN0_9ACTO/34-343
B4VF04_9ACTO/13-332
B4VFA0_9ACTO/24-357
B4W292_9CYAN/1-136
B4W7G5_9CAUL/13-322
B4WN27_9SYNE/46-359
B4WN28_9SYNE/20-335
B4WZ19_9GAMM/18-324
B4X8D3_PSEFL/8-311
B4X8D4_PSEFL/8-311
B5BC54_SALPK/35-354
B5BCV9_SALPK/17-328
B5BCW0_SALPK/12-324
B5BL76_SALPK/25-350
B5BL76_SALPK/381-682
B5BMF1_UREUR/33-354
B5BMJ7_UREUR/30-362
B5BMJ9_UREUR/1-304
B5BMK0_UREUR/26-337
B5BMZ7_UREUR/26-335
B5BMZ8_UREUR/36-346
B5BNF9_UREUR/35-354
B5BNG0_UREUR/47-363
B5BNR1_UREUR/28-331
B5BNR2_UREUR/36-347
B5BWQ5_SALET/34-354
B5BZQ1_SALET/21-323
B5C2U2_SALET/28-350
B5C2U2_SALET/377-682
B5C699_SALET/12-324
B5C6A0_SALET/17-328
B5C8Y8_SALET/34-350
B5C8Y8_SALET/372-682
B5CCU3_SALET/12-324
B5CCU4_SALET/17-328
B5CD40_SALET/35-354
B5CK16_SALET/21-323
B5CTE0_9FIRM/25-341
B5D0R4_9BACE/12-320
B5D221_9BACE/17-338
B5E1Y1_STRP4/10-312
B5E1Y2_STRP4/10-314
B5E4F1_STRP4/18-329
B5E4F2_STRP4/22-329
B5EQU3_ACIF5/10-320
B5EQV1_ACIF5/4-321
B5EST5_VIBFM/23-338
B5EST5_VIBFM/370-667
B5EUT6_VIBFM/14-333
B5EUT6_VIBFM/363-665
B5EUY2_VIBFM/3-312
B5EUY3_VIBFM/5-306
B5EVC4_VIBFM/15-338
B5EYI2_SALA4/12-324
B5EYI3_SALA4/17-328
B5F048_SALA4/34-354
B5F8Q6_SALA4/28-350
B5F8Q6_SALA4/375-682
B5FDV7_VIBFM/18-340
B5FIZ1_SALDC/28-350
B5FIZ1_SALDC/372-682
B5FMJ2_SALDC/12-324
B5FMJ3_SALDC/17-328
B5FNI8_SALDC/34-354
B5GAL3_9ACTO/51-359
B5GAL4_9ACTO/1-311
B5GBZ1_9ACTO/46-365
B5GGA0_9ACTO/26-348
B5GJD6_9ACTO/51-359
B5GJD7_9ACTO/6-319
B5GJF4_9ACTO/19-335
B5GJF5_9ACTO/35-352
B5GM71_STRCL/44-354
B5GM72_STRCL/1-268
B5GSN5_STRCL/65-309
B5GTZ4_STRCL/12-313
B5GTZ5_STRCL/22-331
B5GU01_STRCL/87-406
B5GU02_STRCL/32-344
B5GW96_STRCL/67-388
B5GYF6_STRCL/31-356
B5GYF6_STRCL/389-697
B5H0U5_STRCL/31-339
B5H0U6_STRCL/100-194
B5H4F7_STRPR/5-315
B5H4F8_STRPR/40-350
B5H7E9_STRPR/1-85
B5HZX7_9ACTO/12-323
B5HZX8_9ACTO/43-351
B5I0H6_9ACTO/34-341
B5I0H7_9ACTO/17-338
B5I5M5_9ACTO/1-316
B5J3M6_9RHOB/34-355
B5J9M1_9RHOB/27-348
B5JDR1_9BACT/20-341
B5MKT2_SALET/34-354
B5MKW6_SALET/28-350
B5MKW6_SALET/371-682
B5MLF5_SALET/17-328
B5MLF6_SALET/12-324
B5MNJ5_SALET/21-323
B5MUL3_SALET/28-350
B5MUL3_SALET/377-682
B5MWF3_SALET/12-324
B5MWF4_SALET/17-328
B5N5E8_SALET/21-323
B5N5J6_SALET/34-354
B5N872_SALET/28-348
B5N872_SALET/375-680
B5NAH7_SALET/21-323
B5NGB0_SALET/35-354
B5NI03_SALET/12-324
B5NI04_SALET/17-328
B5NMM6_SALET/24-346
B5NMM6_SALET/373-678
B5NN08_SALET/34-354
B5NQA7_SALET/13-324
B5NQA8_SALET/17-328
B5NUZ7_SALET/21-323
B5NYE3_SALET/13-324
B5NYE4_SALET/17-328
B5NYW6_SALET/35-354
B5NZE4_SALET/21-323
B5PDI0_SALET/17-328
B5PDI1_SALET/13-324
B5PFX4_SALET/34-354
B5PHL3_SALET/13-327
B5PHL3_SALET/349-659
B5PKY2_SALET/21-323
B5PSU7_SALHA/17-328
B5PSU8_SALHA/12-324
B5PYY2_SALHA/34-354
B5PZ64_SALHA/21-323
B5PZE9_SALHA/28-350
B5PZE9_SALHA/377-682
B5QBI9_SALVI/34-354
B5QCL1_SALVI/17-328
B5QCL2_SALVI/12-324
B5QCV5_SALVI/21-323
B5QFK1_CAMJE/21-328
B5QIV7_CAMJE/3-304
B5QIV8_CAMJE/1-252
B5QUZ3_SALEP/12-324
B5QUZ4_SALEP/17-328
B5QX41_SALEP/34-354
B5R3F8_SALEP/28-350
B5R3F8_SALEP/377-682
B5R713_SALG2/12-324
B5R714_SALG2/17-328
B5R737_SALG2/34-354
B5RHD3_SALG2/25-350
B5RHD3_SALG2/377-682
B5RV99_RALSO/20-332
B5RXW9_RALSO/40-363
B5SBG4_RALSO/40-363
B5SHX9_RALSO/20-332
B5UHB2_BACCE/16-333
B5UHB3_BACCE/29-340
B5UJ48_BACCE/18-329
B5UJ49_BACCE/29-348
B5UKI9_BACCE/18-328
B5UKJ0_BACCE/18-337
B5ULA2_BACCE/28-339
B5ULA3_BACCE/21-336
B5UMT7_BACCE/26-334
B5UN79_BACCE/1-309
B5UN79_BACCE/340-652
B5UN96_BACCE/13-320
B5UPR4_BACCE/38-350
B5UPR5_BACCE/1-274
B5UQH6_BACCE/19-336
B5UQH7_BACCE/35-345
B5V1A2_BACCE/16-333
B5V1A3_BACCE/29-340
B5V4G4_BACCE/22-336
B5V4G5_BACCE/28-339
B5V611_BACCE/34-345
B5V612_BACCE/20-336
B5V6B2_BACCE/27-334
B5V893_BACCE/1-274
B5V894_BACCE/38-350
B5VBB4_BACCE/13-320
B5VBN7_BACCE/18-337
B5VBN8_BACCE/18-328
B5WTM3_9BURK/31-351
B5XI17_STRPZ/27-336
B5XJZ1_STRPZ/27-343
B5XJZ2_STRPZ/33-346
B5XQD7_KLEP3/22-323
B5XQF9_KLEP3/20-341
B5XQI6_KLEP3/16-327
B5XV52_KLEP3/10-324
B5XW93_KLEP3/17-333
B5XW94_KLEP3/35-345
B5XZY3_KLEP3/17-328
B5XZY4_KLEP3/14-325
B5Y079_KLEP3/36-355
B5Y1L6_KLEP3/16-325
B5Y1L6_KLEP3/349-657
B5Y8W8_COPPD/15-316
B5YCC0_DICT6/25-336
B5YF37_DICT6/5-310
B5YKZ0_THEYD/9-325
B5YPT5_ECO5E/13-325
B5YPT6_ECO5E/18-328
B5YR72_ECO5E/29-340
B5YR73_ECO5E/11-324
B5YVE9_ECO5E/3-313
B5Z0D3_ECO5E/347-657
B5Z0D3_ECO5E/7-325
B5Z7P8_HELPG/1-311
B5ZAJ5_UREU1/26-337
B5ZAJ6_UREU1/1-304
B5ZAJ8_UREU1/30-362
B5ZAP9_UREU1/33-354
B5ZBG7_UREU1/40-362
B5ZBG9_UREU1/35-354
B5ZBH0_UREU1/47-363
B5ZBP5_UREU1/36-347
B5ZBP6_UREU1/5-285
B5ZC23_UREU1/36-346
B5ZC24_UREU1/26-335
B5ZRN1_RHILW/27-350
B5ZTZ3_RHILW/22-341
B5ZZN9_RHILW/38-363
B6A0A7_RHILW/12-321
B6A0A7_RHILW/344-653
B6A1T5_RHILW/23-341
B6A399_RHILW/19-336
B6AY89_9RHOB/38-355
B6BA41_9RHOB/21-343
B6BF81_9RHOB/27-337
B6BF82_9RHOB/28-331
B6BH74_9PROT/8-317
B6BZB6_9GAMM/9-323
B6EN29_ALISL/18-339
B6EP97_ALISL/31-343
B6EP98_ALISL/32-336
B6EPW6_ALISL/17-339
B6EQD4_ALISL/18-333
B6EQD4_ALISL/351-662
B6ESH1_ALISL/16-333
B6ESH1_ALISL/356-665
B6ET69_ALISL/21-337
B6FR22_9CLOT/17-323
B6FSX7_9CLOT/12-321
B6FSX8_9CLOT/13-315
B6HZC9_ECOSE/344-657
B6HZC9_ECOSE/7-325
B6I0P1_ECOSE/13-325
B6I0P2_ECOSE/22-332
B6IQM6_RHOCS/43-353
B6IRL2_RHOCS/16-328
B6IXQ9_RHOCS/20-337
B6IY29_RHOCS/34-356
B6IY41_RHOCS/30-340
B6JAV0_OLICO/29-351
B6JBX3_OLICO/12-327
B6JCX5_OLICO/1-203
B6JE57_OLICO/1-77
B6JE58_OLICO/38-273
B6JJU7_OLICO/16-326
B6JMB0_HELP2/9-322
B6QYH3_9RHOB/3-302
B6QYH4_9RHOB/10-311
B6QZ66_9RHOB/15-326
B6R224_9RHOB/29-349
B6R299_9RHOB/31-343
B6R2A0_9RHOB/31-339
B6R4G2_9RHOB/2-312
B6R4G3_9RHOB/31-344
B6R5R6_9RHOB/35-360
B6W022_9BACE/14-337
B6W1M7_9BACE/13-337
B6WQT5_9DELT/90-422
B6XCP8_9ENTR/8-327
B6XDU5_9ENTR/12-313
B6XDU6_9ENTR/18-325
B6XE36_9ENTR/16-329
B6XGN3_9ENTR/1-299
B6YQD9_AZOPC/21-340
B6YT53_THEON/19-339
B6YT95_THEON/7-307
B6YVP0_THEON/10-341
B6YXV1_THEON/10-330
B6ZP70_ECO57/18-328
B6ZP71_ECO57/13-325
B6ZRY0_ECO57/347-657
B6ZRY0_ECO57/7-325
B6ZSA8_ECO57/3-313
B6ZZ23_ECO57/11-324
B6ZZ24_ECO57/29-340
B7A0Z2_ECO57/2-314
B7A235_ECO57/22-323
B7AAW9_THEAQ/19-337
B7AB36_THEAQ/20-325
B7AB94_THEAQ/22-335
B7AEW7_9BACE/13-320
B7AII4_9BACE/14-334
B7AR97_9BACE/19-327
B7ATD7_9BACE/39-355
B7AUV1_9BACE/19-336
B7AVZ6_9BACE/1-305
B7B905_9PORP/7-329
B7BG48_9PORP/12-336
B7CI73_BURPS/14-329
B7CKU7_BURPS/29-365
B7CPN2_BURPS/33-347
B7CPN2_BURPS/385-696
B7CSJ9_BURPS/40-366
B7DN68_9BACL/12-329
B7GFE2_ANOFW/26-340
B7GFE3_ANOFW/28-346
B7GHW5_ANOFW/36-342
B7GHW6_ANOFW/14-333
B7GKK5_ANOFW/19-339
B7GLX1_ANOFW/25-334
B7GZ57_ACIB3/8-310
B7GZJ0_ACIB3/14-310
B7H6K3_BACC4/22-336
B7H6K4_BACC4/28-339
B7H7D3_BACC4/16-333
B7H7D4_BACC4/29-340
B7HBQ2_BACC4/18-329
B7HBQ3_BACC4/29-348
B7HCK5_BACC4/18-337
B7HDL2_BACC4/18-328
B7HE02_BACC4/26-334
B7HEB7_BACC4/38-350
B7HEB8_BACC4/25-330
B7HF42_BACC4/20-329
B7HF42_BACC4/360-672
B7HF59_BACC4/13-320
B7HG44_BACC4/19-336
B7HG45_BACC4/34-345
B7HKU0_BACC7/18-337
B7HKU1_BACC7/18-328
B7HQC6_BACC7/27-334
B7HRI7_BACC7/13-320
B7HT30_BACC7/16-333
B7HT31_BACC7/29-340
B7HVC1_BACC7/17-329
B7HVC2_BACC7/30-348
B7HW15_BACC7/38-350
B7HW16_BACC7/1-272
B7HYE2_BACC7/20-336
B7HYE3_BACC7/34-345
B7HZ55_BACC7/22-336
B7HZ56_BACC7/28-339
B7I467_ACIB5/14-310
B7I468_ACIB5/8-310
B7IF93_THEAB/17-323
B7IJ27_BACC2/20-329
B7IJ27_BACC2/359-672
B7IJU4_BACC2/13-320
B7IP07_BACC2/38-350
B7IP08_BACC2/1-274
B7IQJ9_BACC2/21-336
B7IQK0_BACC2/28-339
B7IRR2_BACC2/19-336
B7IRR3_BACC2/35-345
B7ITI8_BACC2/18-337
B7ITI9_BACC2/18-328
B7IV09_BACC2/16-333
B7IV10_BACC2/29-340
B7IWZ4_BACC2/18-329
B7IWZ5_BACC2/29-348
B7IYM1_BACC2/26-334
B7JA67_ACIF2/10-320
B7JA72_ACIF2/18-335
B7JFD8_BACC0/38-350
B7JFD9_BACC0/1-272
B7JH38_BACC0/21-336
B7JH39_BACC0/1-293
B7JHK4_BACC0/20-336
B7JHK5_BACC0/34-345
B7JJ13_BACC0/18-337
B7JJ14_BACC0/18-328
B7JME0_BACC0/16-333
B7JME1_BACC0/29-340
B7JP58_BACC0/27-334
B7JQ99_BACC0/17-329
B7JQA0_BACC0/30-348
B7JR34_BACC0/20-329
B7JR34_BACC0/360-672
B7JR51_BACC0/13-320
B7JWH4_CYAP8/9-319
B7JWH5_CYAP8/29-344
B7KLZ0_CYAP7/40-351
B7KLZ1_CYAP7/24-334
B7KSA5_METC4/26-340
B7L124_METC4/27-343
B7L3J1_METC4/26-337
B7L8H2_ECO55/13-325
B7L8H3_ECO55/18-328
B7LDV0_ECO55/17-330
B7LDV1_ECO55/9-316
B7LGL5_ECO55/350-657
B7LGL5_ECO55/7-325
B7LLL0_ESCF3/18-328
B7LLL1_ESCF3/13-325
B7LWB4_ESCF3/348-657
B7LWB4_ESCF3/7-325
B7M194_ECO8A/343-657
B7M194_ECO8A/7-325
B7M4S1_ECO8A/13-325
B7M4S2_ECO8A/18-328
B7MAA1_ECO45/33-344
B7MAA2_ECO45/11-324
B7MBD6_ECO45/347-657
B7MBD6_ECO45/7-325
B7MEK8_ECO45/15-325
B7MF01_ECO45/13-325
B7MF02_ECO45/18-328
B7MK97_ECO45/9-322
B7MLS9_ECO45/179-486
B7MLT0_ECO45/17-330
B7MP15_ECO81/347-657
B7MP15_ECO81/7-325
B7MRM7_ECO81/13-325
B7MRM8_ECO81/18-328
B7MT30_ECO81/9-316
B7MTX8_ECO81/9-322
B7N0H2_ECO81/33-344
B7N0H3_ECO81/11-324
B7N1F3_ECO81/15-325
B7N331_ECO81/17-330
B7N406_ECOLU/9-322
B7N822_ECOLU/347-657
B7N822_ECOLU/7-325
B7N9J6_ECOLU/13-325
B7N9J7_ECOLU/18-328
B7NEE9_ECOLU/15-325
B7NGQ6_ECOLU/9-316
B7NGQ7_ECOLU/17-330
B7NIB6_ECO7I/350-657
B7NIB6_ECO7I/7-325
B7NLV0_ECO7I/13-325
B7NLV1_ECO7I/18-328
B7NNE0_ECO7I/15-325
B7NUK7_ECO7I/18-326
B7NUK8_ECO7I/17-330
B7NUW1_ECO7I/9-322
B7QPV3_9RHOB/28-348
B7QZC8_9RHOB/25-348
B7R099_9EURY/22-341
B7R2K1_9EURY/9-326
B7R4Z1_9EURY/7-306
B7R723_9THEO/15-322
B7RAB4_9THEO/27-350
B7RIP8_9RHOB/27-343
B7RP60_9RHOB/11-321
B7S1Q0_9GAMM/15-337
B7UIK0_ECO27/347-657
B7UIK0_ECO27/7-325
B7UIT6_ECO27/33-344
B7UIT7_ECO27/11-324
B7UKN2_ECO27/13-325
B7UKN3_ECO27/18-328
B7UL59_ECO27/6-313
B7UQ84_ECO27/9-322
B7V1B9_PSEA8/1-324
B7V6E5_PSEA8/25-339
B7V6E6_PSEA8/21-334
B7V6V4_PSEA8/18-341
B7VH89_VIBSL/23-336
B7VH89_VIBSL/360-665
B7VKB6_VIBSL/34-349
B7VMK0_VIBSL/29-340
B7VMK1_VIBSL/32-349
B7VPD1_VIBSL/17-326
B7VQQ3_VIBSL/22-343
B7VRB7_VIBSL/11-332
B7VRB7_VIBSL/354-660
B7VS49_VIBSL/5-312
B7VS51_VIBSL/10-312
B7VSA4_VIBSL/24-330
B7VSA5_VIBSL/37-366
B7WVV1_COMTE/6-315
B7WVV2_COMTE/6-309
B7WXP6_COMTE/23-352
B7WYW2_COMTE/22-337
B7X2P7_COMTE/30-352
B7X5S4_COMTE/40-369
B8CJ36_SHEPW/21-343
B8CLT1_SHEPW/11-330
B8CLT1_SHEPW/353-662
B8CSM7_SHEPW/14-332
B8D027_HALOH/17-331
B8D6M9_DESK1/20-341
B8D6P2_DESK1/8-305
B8DBW8_LISMH/26-336
B8DBW9_LISMH/20-338
B8DDC8_LISMH/23-331
B8DFC8_LISMH/13-320
B8DLR9_DESVM/29-374
B8E0W8_DICTD/4-310
B8E1Q1_DICTD/27-336
B8EC26_SHEB2/14-332
B8ENU1_METSB/31-350
B8ETK6_METSB/13-330
B8F723_HAEPS/10-323
B8F8F1_HAEPS/64-210
B8FC05_DESAA/40-351
B8FC13_DESAA/37-357
B8FDX1_DESAA/29-352
B8FH60_DESAA/16-336
B8FHP9_DESAA/19-335
B8FM09_DESAA/22-337
B8FP67_DESHD/17-334
B8FQG6_DESHD/35-345
B8FQG7_DESHD/33-347
B8FRY5_DESHD/15-326
B8FRY6_DESHD/30-341
B8FSP4_DESHD/25-340
B8FUJ8_DESHD/17-332
B8FXZ0_DESHD/8-325
B8FYL4_DESHD/38-350
B8FYL5_DESHD/29-332
B8G1L7_DESHD/18-340
B8G1N8_DESHD/32-359
B8G8A0_CHLAD/25-346
B8GIU3_METPE/15-338
B8GRV7_THISH/10-320
B8H478_CAUCN/29-339
B8H785_ARTCA/44-365
B8H786_ARTCA/45-357
B8H7T6_ARTCA/35-341
B8H7T7_ARTCA/23-331
B8HEM3_ARTCA/392-703
B8HEM3_ARTCA/42-363
B8HXA2_CYAP4/26-336
B8HXA3_CYAP4/23-340
B8I0G7_CLOCE/21-341
B8I6Z2_CLOCE/36-348
B8I6Z3_CLOCE/26-331
B8IFF6_METNO/30-347
B8ILX9_METNO/8-322
B8IXG9_METNO/29-342
B8IYX7_DESDA/1-294
B8IZH0_DESDA/54-372
B8J0Y9_DESDA/13-330
B8J651_ANAD2/17-338
B8K3U7_VIBPA/11-321
B8K3U8_VIBPA/25-338
B8K4C3_VIBPA/345-648
B8K4C3_VIBPA/4-319
B8K519_VIBPA/16-339
B8K5W1_VIBPA/16-326
B8KED0_VIBPA/7-312
B8KFL2_9GAMM/15-328
B8KJG6_9GAMM/19-342
B8L5S4_9GAMM/16-332
B8LB50_9GAMM/6-327
B8ZNA7_STRPJ/10-312
B8ZNA8_STRPJ/10-314
B8ZPI3_STRPJ/18-329
B8ZPI4_STRPJ/22-329
B9B2K1_9BURK/37-356
B9B4K1_9BURK/92-412
B9B873_9BURK/32-347
B9B8K8_9BURK/25-338
B9B8K8_9BURK/379-686
B9BMF0_9BURK/25-338
B9BMF0_9BURK/379-686
B9BR03_9BURK/16-333
B9BUL6_9BURK/40-359
B9C6E4_9BURK/25-338
B9C6E4_9BURK/379-686
B9CAM3_9BURK/16-333
B9CEV7_9BURK/40-359
B9CQF2_STACP/30-338
B9CQF3_STACP/16-320
B9CR76_STACP/18-334
B9CR77_STACP/21-329
B9CRB4_STACP/3-310
B9CTE3_STACP/15-315
B9CVW5_9PAST/10-312
B9CVW6_9PAST/5-310
B9CW10_9PAST/11-324
B9CXH9_9PAST/347-653
B9CXH9_9PAST/9-322
B9CXN5_WOLRE/15-334
B9D098_WOLRE/21-336
B9D0M3_WOLRE/13-321
B9D0P5_WOLRE/11-328
B9D0R1_WOLRE/9-330
B9D3U3_WOLRE/27-344
B9D4B5_WOLRE/7-318
B9DK14_STACT/7-315
B9DK31_STACT/15-317
B9DKA4_STACT/22-330
B9DKA5_STACT/18-334
B9DKP7_STACT/6-309
B9DM73_STACT/15-319
B9DM74_STACT/30-338
B9DTU0_STRU0/16-330
B9DTU1_STRU0/24-335
B9E2B0_CLOK1/35-355
B9E445_CLOK1/30-348
B9E8L1_MACCJ/11-313
B9E8M6_MACCJ/8-312
B9E8M7_MACCJ/11-313
B9E9G3_MACCJ/21-327
B9E9G4_MACCJ/16-333
B9IS14_BACCQ/20-336
B9IS15_BACCQ/34-345
B9ITL2_BACCQ/21-336
B9ITL3_BACCQ/28-339
B9IV35_BACCQ/18-337
B9IV36_BACCQ/18-328
B9IYD3_BACCQ/27-334
B9J047_BACCQ/1-223
B9J2H4_BACCQ/16-333
B9J2H5_BACCQ/21-332
B9J3Y5_BACCQ/17-329
B9J3Y6_BACCQ/30-348
B9J4I8_BACCQ/38-350
B9J4I9_BACCQ/23-330
B9J865_AGRRK/39-362
B9JI07_AGRRK/12-324
B9JI07_AGRRK/352-657
B9JJ38_AGRRK/9-336
B9JJA2_AGRRK/17-337
B9JK40_AGRRK/24-348
B9JKC3_AGRRK/26-341
B9JKC4_AGRRK/29-345
B9JRG9_AGRVS/14-324
B9JRG9_AGRVS/348-657
B9JTU2_AGRVS/27-354
B9JXJ2_AGRVS/31-352
B9K020_AGRVS/2-322
B9K521_AGRVS/9-322
B9K522_AGRVS/25-336
B9K5R9_AGRVS/32-347
B9K6T9_THENN/18-340
B9K756_THENN/8-320
B9KQ72_RHOSK/12-323
B9KR67_RHOSK/14-323
B9KR67_RHOSK/347-655
B9KT83_RHOSK/7-311
B9KT84_RHOSK/6-302
B9KTN9_RHOSK/22-339
B9KTR2_RHOSK/28-338
B9KTR3_RHOSK/1-301
B9KVG2_RHOSK/337-642
B9KVG2_RHOSK/4-311
B9L928_NAUPA/21-322
B9LGC1_CHLSY/31-344
B9LGC3_CHLSY/39-352
B9LI42_CHLSY/30-352
B9LJW0_CHLSY/26-346
B9LTK7_HALLT/38-383
B9LV02_HALLT/14-374
B9MFD1_ACIET/39-353
B9MKX5_ANATD/10-329
B9MMJ0_ANATD/31-354
B9NVZ5_9RHOB/14-331
B9P0B8_PROMA/1-304
B9PB66_POPTR/13-325
B9R3M9_9RHOB/26-347
B9R3U6_9RHOB/20-370
B9T9X0_RICCO/180-282
B9TBU1_RICCO/153-462
B9WVQ2_STRSU/25-337
B9WVQ3_STRSU/16-331
B9XX99_HELPY/9-322
B9Y1R3_HELPY/9-322
B9Y910_9FIRM/13-325
B9YAG8_9FIRM/14-316
B9YAG9_9FIRM/9-316
B9ZW71_UREUR/40-362
B9ZW73_UREUR/35-354
B9ZW74_UREUR/47-363
B9ZWF0_UREUR/36-347
B9ZWF1_UREUR/28-331
B9ZWU1_UREUR/36-346
B9ZWU2_UREUR/26-335
B9ZX64_UREUR/26-337
B9ZX65_UREUR/1-304
B9ZX67_UREUR/30-362
B9ZXB5_UREUR/33-354
BTUCA_HALS3/18-363
BTUCA_HALSA/18-363
BTUC_CITK8/25-326
BTUC_ECO24/22-323
BTUC_ECO27/22-323
BTUC_ECO45/22-323
BTUC_ECO55/22-323
BTUC_ECO57/22-323
BTUC_ECO5E/22-323
BTUC_ECO7I/22-323
BTUC_ECO81/22-323
BTUC_ECO8A/22-323
BTUC_ECOBW/22-323
BTUC_ECODH/22-323
BTUC_ECOHS/22-323
BTUC_ECOK1/22-323
BTUC_ECOL5/22-323
BTUC_ECOL6/22-323
BTUC_ECOLC/22-323
BTUC_ECOLI/22-323
BTUC_ECOLU/22-323
BTUC_ECOSE/22-323
BTUC_ECOSM/22-323
BTUC_ECOUT/22-323
BTUC_ERWCT/25-328
BTUC_ESCF3/22-323
BTUC_KLEP7/25-326
BTUC_PHOLL/28-330
BTUC_PHOPR/17-326
BTUC_SALA4/21-323
BTUC_SALAR/24-326
BTUC_SALCH/21-323
BTUC_SALDC/21-323
BTUC_SALEP/21-323
BTUC_SALG2/21-323
BTUC_SALHS/21-323
BTUC_SALNS/21-323
BTUC_SALPA/21-323
BTUC_SALPB/21-323
BTUC_SALPK/21-323
BTUC_SALSV/21-323
BTUC_SALTI/21-323
BTUC_SALTY/21-323
BTUC_SERP5/21-330
BTUC_SHIB3/22-323
BTUC_SHIBS/22-323
BTUC_SHIDS/22-323
BTUC_SHIF8/22-323
BTUC_SHIFL/22-323
BTUC_SHISS/22-323
BTUC_VIBCH/20-326
BTUC_VIBPA/18-326
BTUC_VIBVU/16-326
BTUC_VIBVY/16-326
BTUC_YERE8/28-330
BTUC_YERP3/28-330
BTUC_YERPB/28-330
BTUC_YERPE/28-330
BTUC_YERPG/28-330
BTUC_YERPS/28-330
BTUC_YERPY/28-330
C0AF85_9BACT/1-321
C0AFU7_UREUR/40-362
C0AFU9_UREUR/35-354
C0AFV0_UREUR/47-363
C0AG00_UREUR/36-347
C0AG01_UREUR/28-331
C0AGF3_UREUR/36-346
C0AGF4_UREUR/26-335
C0AGS6_UREUR/26-337
C0AGS7_UREUR/1-304
C0AGS9_UREUR/30-362
C0AGX5_UREUR/33-354
C0AR33_9ENTR/12-327
C0AU69_9ENTR/26-333
C0AU70_9ENTR/1-218
C0AU71_9ENTR/1-64
C0B153_9ENTR/26-345
C0B3L8_9ENTR/1-37
C0B4C1_9ENTR/14-327
C0B4E1_9ENTR/27-330
C0B8C1_9FIRM/23-340
C0BYG7_9CLOT/16-324
C0BYG8_9CLOT/27-336
C0CIV3_9FIRM/10-321
C0CJK5_9FIRM/17-333
C0CL19_9FIRM/44-350
C0CZR6_9CLOT/17-333
C0D2L8_9CLOT/2-290
C0D2M0_9CLOT/1-226
C0D3P3_9CLOT/25-337
C0D7R7_9CLOT/16-318
C0D7R8_9CLOT/10-321
C0E0D1_9CORY/1-302
C0E0D2_9CORY/33-354
C0E6W8_9CORY/18-342
C0EDF4_9CLOT/17-323
C0EMK9_NEIFL/14-316
C0EML0_NEIFL/17-321
C0EMQ2_NEIFL/27-308
C0EQ79_NEIFL/27-346
C0FT00_9FIRM/1-36
C0FT01_9FIRM/1-267
C0G5C0_9RHIZ/32-343
C0GBK2_9RHIZ/9-314
C0GBK3_9RHIZ/6-313
C0GBS4_9RHIZ/21-342
C0GDX9_9FIRM/15-336
C0GK81_9FIRM/26-350
C0J1G9_ECOLX/16-331
C0M6Z5_STRE4/26-336
C0M7N4_STRE4/26-337
C0M7N5_STRE4/17-330
C0MEB2_STRS7/26-336
C0MGJ1_STRS7/17-330
C0MGJ2_STRS7/26-337
C0N3W9_9GAMM/2-292
C0N4R4_9GAMM/30-352
C0PVN8_SALPC/12-324
C0PVN9_SALPC/11-322
C0PWH7_SALPC/35-354
C0Q5Q7_SALPC/35-350
C0Q5Q7_SALPC/372-682
C0Q639_SALPC/24-326
C0Q8W5_DESAH/22-339
C0QAE3_DESAH/17-332
C0QD01_DESAH/18-335
C0QEB0_DESAH/37-353
C0QFG0_DESAH/7-326
C0QHC3_DESAH/29-352
C0QYU4_BRAHW/9-328
C0RJV1_BRUMB/16-327
C0RLI6_BRUMB/9-314
C0RLI7_BRUMB/6-313
C0RLQ9_BRUMB/21-342
C0VGF9_9GAMM/8-310
C0VGG0_9GAMM/11-313
C0VKD9_9GAMM/7-312
C0VKE0_9GAMM/5-312
C0VQC1_9CORY/42-353
C0VQC2_9CORY/1-45
C0VQC3_9CORY/7-263
C0VSJ8_9CORY/40-352
C0VSJ9_9CORY/55-364
C0VTH8_9CORY/1-316
C0VTJ0_9CORY/29-341
C0VTW8_9CORY/40-351
C0VUX8_9CORY/1-252
C0VXM8_9CORY/25-342
C0W1M6_9ACTO/23-342
C0W8R3_9ACTO/2-277
C0W8R4_9ACTO/4-316
C0WBU1_9FIRM/20-329
C0WEJ7_9FIRM/12-321
C0WHT9_9CORY/24-338
C0WIC3_9CORY/35-344
C0WIC4_9CORY/1-310
C0WII3_9CORY/14-324
C0WII4_9CORY/15-339
C0WJ91_9CORY/48-363
C0WJ92_9CORY/15-335
C0WJB4_9CORY/13-316
C0WJB5_9CORY/8-321
C0WJI4_9CORY/28-344
C0WNW0_LACBU/13-320
C0WNW1_LACBU/14-329
C0WQI7_LACBU/14-311
C0WV56_LACFE/5-300
C0WY78_LACFE/14-326
C0X1A6_ENTFA/9-311
C0X1A7_ENTFA/7-315
C0X5M4_ENTFA/8-329
C0X8X5_ENTFA/20-331
C0X8X6_ENTFA/14-329
C0XFQ0_LACHI/14-311
C0XK40_LACHI/13-320
C0XK41_LACHI/13-153
C0XK42_LACHI/1-163
C0XS72_9CORY/24-347
C0XTD7_9CORY/18-319
C0XTD8_9CORY/16-333
C0XUN7_9CORY/6-315
C0XUN8_9CORY/13-327
C0XXW5_BURPS/30-370
C0XZZ8_BURPS/21-338
C0Y112_BURPS/40-366
C0Y558_BURPS/33-347
C0Y558_BURPS/386-696
C0Z0L1_LACRE/1-252
C0Z4N9_BREBN/351-658
C0Z4N9_BREBN/8-317
C0Z6L0_BREBN/18-331
C0Z6L1_BREBN/30-341
C0Z6M4_BREBN/31-341
C0Z6M5_BREBN/18-332
C0Z8Q1_BREBN/3-309
C0Z8Q2_BREBN/9-311
C0Z9P9_BREBN/16-323
C0Z9Q0_BREBN/8-330
C0ZB33_BREBN/3-327
C0ZDW1_BREBN/20-333
C0ZGK5_BREBN/15-338
C0ZGL8_BREBN/24-338
C0ZGL9_BREBN/28-340
C0ZIV3_BREBN/18-328
C0ZIV4_BREBN/18-336
C0ZJ93_BREBN/25-340
C0ZJ94_BREBN/36-346
C0ZLC9_RHOE4/30-349
C0ZM48_RHOE4/31-341
C0ZM49_RHOE4/33-342
C0ZRQ5_RHOE4/44-365
C0ZS72_RHOE4/12-339
C0ZSS7_RHOE4/20-341
C0ZU27_RHOE4/41-349
C0ZU28_RHOE4/28-342
C0ZWE8_RHOE4/15-339
C0ZZN0_RHOE4/42-356
C0ZZN1_RHOE4/38-348
C0ZZX9_RHOE4/36-356
C1A365_RHOE4/32-344
C1A366_RHOE4/58-369
C1A540_GEMAT/20-343
C1A5M8_GEMAT/16-328
C1A8H0_GEMAT/17-328
C1ACP2_GEMAT/36-355
C1AST6_RHOOB/26-347
C1B135_RHOOB/30-355
C1B4U4_RHOOB/28-343
C1B4U5_RHOOB/180-483
C1B6I7_RHOOB/8-339
C1BAQ9_RHOOB/13-330
C1C740_STRP7/18-329
C1C741_STRP7/22-329
C1C9D5_STRP7/10-312
C1C9D6_STRP7/10-314
C1CE23_STRZJ/18-329
C1CE24_STRZJ/22-329
C1CG93_STRZJ/10-312
C1CG94_STRZJ/10-314
C1CKA9_STRZP/18-329
C1CKB0_STRZP/22-329
C1CMH9_STRZP/10-312
C1CMI0_STRZP/10-314
C1CRF1_STRZT/18-329
C1CRF2_STRZT/22-329
C1CT99_STRZT/10-312
C1CTA0_STRZT/10-314
C1CYK2_DEIDV/24-332
C1D2Q4_DEIDV/19-328
C1D2Q6_DEIDV/17-331
C1D6S3_LARHH/16-315
C1D7H8_LARHH/11-315
C1DFI7_AZOVD/18-344
C1DJ01_AZOVD/10-328
C1DJQ1_AZOVD/9-326
C1DLD1_AZOVD/19-339
C1DLD1_AZOVD/364-667
C1EMB6_BACC3/22-336
C1EMB7_BACC3/27-339
C1ENH2_BACC3/18-337
C1ENH3_BACC3/18-328
C1EQ50_BACC3/20-336
C1EQ51_BACC3/13-345
C1ESR3_BACC3/27-334
C1ETW9_BACC3/20-329
C1ETW9_BACC3/360-672
C1ETY4_BACC3/13-320
C1EVB6_BACC3/16-333
C1EVB7_BACC3/29-340
C1EXE8_BACC3/17-329
C1EXE9_BACC3/30-348
C1EZ88_BACC3/38-350
C1EZ89_BACC3/27-330
C1FJZ9_CLOBJ/7-311
C1FK00_CLOBJ/7-312
C1FLJ2_CLOBJ/10-328
C1FRJ4_CLOBJ/26-336
C1FRJ5_CLOBJ/18-333
C1FTV3_CLOBJ/31-341
C1FTV4_CLOBJ/28-343
C1FVG8_CLOBJ/24-351
C1FVN1_CLOBJ/10-316
C1HGB9_9ESCH/1-173
C1HGC0_9ESCH/1-217
C1HHA7_9ESCH/11-324
C1HHA8_9ESCH/33-344
C1HJS5_9ESCH/9-322
C1HL78_9ESCH/22-323
C1HMC7_9ESCH/27-346
C1HPX6_9ESCH/347-657
C1HPX6_9ESCH/7-325
C1HS98_9ESCH/15-325
C1HV17_NEIGO/13-321
C1HV18_NEIGO/14-316
C1I268_9CLOT/18-327
C1I269_9CLOT/16-333
C1I2K3_9CLOT/19-341
C1I3N6_9CLOT/6-308
C1I3N7_9CLOT/6-313
C1I6A6_9CLOT/11-328
C1I6A7_9CLOT/15-339
C1KWQ8_LISMC/20-338
C1KWQ9_LISMC/26-336
C1KXD8_LISMC/13-320
C1KY68_LISMC/23-331
C1M2X0_9ENTR/21-344
C1M378_9ENTR/8-316
C1M379_9ENTR/17-330
C1M3W3_9ENTR/22-323
C1M3X0_9ENTR/13-324
C1M436_9ENTR/14-327
C1M5E9_9ENTR/10-324
C1M8A3_9ENTR/15-325
C1M8P0_9ENTR/15-325
C1M8P1_9ENTR/18-328
C1MCS4_9ENTR/36-350
C1MCS4_9ENTR/369-682
C1NCA2_9ESCH/347-657
C1NCA2_9ESCH/7-325
C1P974_BACCO/5-311
C1P975_BACCO/9-311
C1P9K8_BACCO/20-350
C1PCS9_BACCO/32-343
C1PCT0_BACCO/22-339
C2BED2_9FIRM/21-336
C2C5M6_VIBCH/11-323
C2C5M6_VIBCH/335-649
C2C735_VIBCH/4-312
C2C736_VIBCH/4-306
C2C866_VIBCH/14-337
C2CBF1_VIBCH/24-330
C2CD63_VIBCH/43-353
C2CD64_VIBCH/30-344
C2CGY7_9FIRM/21-336
C2CJN4_9FIRM/10-314
C2CMX3_CORST/40-356
C2CQD7_CORST/34-341
C2CQD8_CORST/14-324
C2CR15_CORST/2-302
C2CR16_CORST/33-343
C2CRV6_CORST/28-336
C2CRV7_CORST/14-323
C2CSK1_CORST/28-340
C2CZZ7_LACBR/13-320
C2CZZ8_LACBR/14-329
C2D1J5_LACBR/15-311
C2DCK6_ENTFA/8-329
C2DG33_ENTFA/14-329
C2DG34_ENTFA/20-331
C2DHJ2_ENTFA/9-311
C2DHJ3_ENTFA/7-315
C2DJ53_ECOLX/3-313
C2DLP4_ECOLX/22-332
C2DLP5_ECOLX/13-325
C2DMC1_ECOLX/27-346
C2DMS0_ECOLX/347-657
C2DMS0_ECOLX/7-325
C2DNP4_ECOLX/17-330
C2DNP5_ECOLX/9-316
C2DQF5_ECOLX/1-301
C2DS14_ECOLX/9-322
C2DVT2_ECOLX/33-344
C2DVT3_ECOLX/11-324
C2FU90_9SPHI/11-339
C2FV23_9SPHI/7-310
C2FV24_9SPHI/8-311
C2FXL4_9SPHI/9-329
C2G0C7_9SPHI/16-342
C2GEJ0_9CORY/25-342
C2GFI5_9CORY/40-352
C2GFI6_9CORY/55-364
C2GFY3_9CORY/40-351
C2GH99_9CORY/7-308
C2GHA0_9CORY/42-353
C2GJ37_9CORY/1-316
C2GJ48_9CORY/29-341
C2GZD5_ENTFA/9-311
C2GZD6_ENTFA/7-315
C2H4R3_ENTFA/8-329
C2H6I9_ENTFA/14-329
C2H6J0_ENTFA/19-331
C2H934_ENTFC/9-311
C2H935_ENTFC/7-313
C2HC02_ENTFC/12-326
C2HC03_ENTFC/16-326
C2HRZ5_VIBCH/12-323
C2HRZ5_VIBCH/335-649
C2HVD0_VIBCH/30-344
C2HVD1_VIBCH/43-353
C2HXN9_VIBCH/24-330
C2HYD7_VIBCH/17-331
C2HYE5_VIBCH/4-312
C2HYE6_VIBCH/4-306
C2HZH2_VIBCH/14-337
C2I4P8_VIBCH/11-323
C2I4P8_VIBCH/345-649
C2I5F7_VIBCH/24-330
C2I8J0_VIBCH/14-337
C2I9V2_VIBCH/4-306
C2I9V3_VIBCH/4-312
C2IB87_VIBCH/43-353
C2IB88_VIBCH/30-344
C2IC50_VIBCH/12-323
C2IC50_VIBCH/335-649
C2IF34_VIBCH/4-312
C2IF35_VIBCH/4-306
C2IG73_VIBCH/14-337
C2IHR5_VIBCH/24-330
C2III5_VIBCH/30-344
C2III6_VIBCH/43-353
C2IMM7_VIBCH/11-323
C2IMM7_VIBCH/345-649
C2IPC2_VIBCH/43-353
C2IPC3_VIBCH/30-344
C2ISW4_VIBCH/14-337
C2IU03_VIBCH/4-306
C2IU04_VIBCH/4-312
C2IWK0_VIBCH/24-330
C2J3B3_VIBCH/4-306
C2J8X9_VIBCH/24-330
C2JA69_VIBCH/43-353
C2JA70_VIBCH/30-344
C2JB51_VIBCH/14-337
C2JD22_VIBCH/4-312
C2JD23_VIBCH/4-306
C2JE54_VIBCH/12-323
C2JE54_VIBCH/335-649
C2JKE7_ENTFA/8-329
C2JNF9_ENTFA/8-315
C2JNG0_ENTFA/9-311
C2JS92_ENTFA/20-331
C2JS93_ENTFA/14-329
C2KD42_9LACO/9-306
C2KRM3_9ACTO/33-357
C2KS02_9ACTO/20-335
C2LEN3_PROMI/23-333
C2LEN4_PROMI/12-313
C2LFH4_PROMI/31-338
C2LGL2_PROMI/6-319
C2LLT2_PROMI/18-335
C2LMY4_PROMI/40-355
C2LR57_STRSL/1-85
C2LR57_STRSL/104-168
C2LUP2_STRSL/21-341
C2LXA6_STAHO/30-338
C2LXA7_STAHO/16-320
C2LY13_STAHO/7-314
C2LYM9_STAHO/12-315
C2LYN0_STAHO/8-314
C2M940_9PORP/13-337
C2MCT1_9PORP/20-329
C2MFG7_BACCE/1-306
C2MFG8_BACCE/29-340
C2MG13_BACCE/17-329
C2MG14_BACCE/13-331
C2MNH3_BACCE/21-336
C2MNH4_BACCE/28-339
C2MP67_BACCE/9-327
C2MP68_BACCE/18-328
C2MR02_BACCE/27-334
C2MRJ8_BACCE/13-320
C2MT12_BACCE/11-307
C2MT13_BACCE/1-272
C2MTR9_BACCE/9-325
C2MTS0_BACCE/34-345
C2MVU1_BACCE/15-332
C2MVU2_BACCE/29-340
C2MW54_BACCE/18-329
C2MW55_BACCE/13-331
C2N3T7_BACCE/21-336
C2N3T8_BACCE/6-317
C2N4M6_BACCE/8-327
C2N4M7_BACCE/21-331
C2N6N7_BACCE/26-334
C2N732_BACCE/20-329
C2N732_BACCE/360-672
C2N750_BACCE/13-320
C2N8W2_BACCE/10-307
C2N8W3_BACCE/1-274
C2N9M4_BACCE/1-298
C2N9M5_BACCE/35-345
C2NCB5_BACCE/1-306
C2NCB6_BACCE/29-340
C2NCX3_BACCE/18-329
C2NCX4_BACCE/13-331
C2NKM1_BACCE/22-336
C2NKM2_BACCE/6-317
C2NLC9_BACCE/9-327
C2NLD0_BACCE/18-328
C2NN64_BACCE/27-334
C2NNN4_BACCE/20-329
C2NNN4_BACCE/360-672
C2NNP9_BACCE/13-320
C2NQ74_BACCE/10-307
C2NQ75_BACCE/1-274
C2NQZ2_BACCE/1-310
C2NQZ3_BACCE/13-345
C2NTJ5_BACCE/15-332
C2NTJ6_BACCE/29-340
C2NU55_BACCE/18-329
C2NU56_BACCE/12-331
C2P1G6_BACCE/21-336
C2P1G7_BACCE/6-317
C2P281_BACCE/8-327
C2P282_BACCE/18-328
C2P406_BACCE/26-334
C2P4K5_BACCE/20-329
C2P4K5_BACCE/360-672
C2P4M2_BACCE/13-320
C2P630_BACCE/10-307
C2P631_BACCE/23-326
C2P6S7_BACCE/1-298
C2P6S8_BACCE/35-345
C2P9P1_BACCE/1-306
C2P9P2_BACCE/29-340
C2PAA0_BACCE/18-329
C2PAA1_BACCE/13-331
C2PIP4_BACCE/8-327
C2PIP5_BACCE/18-328
C2PKH7_BACCE/26-334
C2PL34_BACCE/13-320
C2PMK8_BACCE/10-307
C2PMK9_BACCE/1-274
C2PNB8_BACCE/1-298
C2PNB9_BACCE/13-345
C2PP74_BACCE/6-317
C2PP75_BACCE/22-336
C2PQP3_BACCE/15-332
C2PQP4_BACCE/29-340
C2PR72_BACCE/18-329
C2PR73_BACCE/12-331
C2PYM9_BACCE/22-336
C2PYN0_BACCE/6-317
C2PZQ7_BACCE/9-327
C2PZQ8_BACCE/18-328
C2Q163_BACCE/26-334
C2Q1M1_BACCE/14-320
C2Q346_BACCE/7-307
C2Q347_BACCE/1-274
C2Q3W4_BACCE/1-292
C2Q3W5_BACCE/34-345
C2Q6P4_BACCE/15-332
C2Q6P5_BACCE/29-340
C2Q796_BACCE/17-329
C2Q797_BACCE/4-322
C2QFM6_BACCE/8-327
C2QFM7_BACCE/18-328
C2QHF9_BACCE/26-334
C2QI17_BACCE/13-320
C2QI53_BACCE/20-329
C2QI53_BACCE/360-672
C2QJI9_BACCE/10-307
C2QJJ0_BACCE/23-326
C2QKA0_BACCE/1-310
C2QKA1_BACCE/35-345
C2QMJ9_BACCE/1-306
C2QMK0_BACCE/29-340
C2QNA4_BACCE/17-329
C2QNA5_BACCE/13-331
C2QW05_BACCE/21-336
C2QW06_BACCE/28-339
C2QWQ7_BACCE/8-327
C2QWQ8_BACCE/18-328
C2QYM1_BACCE/26-334
C2QZ34_BACCE/13-320
C2R0L0_BACCE/10-307
C2R0L1_BACCE/1-272
C2R1B5_BACCE/1-298
C2R1B6_BACCE/19-345
C2R2T5_BACCE/15-332
C2R2T6_BACCE/29-340
C2R3E9_BACCE/18-329
C2R3F0_BACCE/13-331
C2RB02_BACCE/1-266
C2RB03_BACCE/6-317
C2RBT1_BACCE/8-327
C2RBT2_BACCE/18-328
C2RDK9_BACCE/26-334
C2RE07_BACCE/20-329
C2RE07_BACCE/360-672
C2RE19_BACCE/13-320
C2RFM3_BACCE/10-307
C2RFM5_BACCE/1-272
C2RGC0_BACCE/1-298
C2RGC1_BACCE/34-345
C2RHR9_BACCE/15-332
C2RHS0_BACCE/29-340
C2RID3_BACCE/18-329
C2RID4_BACCE/12-331
C2RQW9_BACCE/1-266
C2RQX0_BACCE/6-317
C2RRN9_BACCE/8-327
C2RRP0_BACCE/18-328
C2RTG3_BACCE/26-334
C2RTV7_BACCE/20-329
C2RTV7_BACCE/360-672
C2RTX4_BACCE/13-320
C2RVE2_BACCE/10-307
C2RVE3_BACCE/1-272
C2RVZ9_BACCE/1-298
C2RW00_BACCE/34-345
C2RYB5_BACCE/1-306
C2RYB6_BACCE/29-340
C2RYY1_BACCE/17-329
C2RYY2_BACCE/13-331
C2S6E8_BACCE/22-336
C2S6E9_BACCE/6-317
C2S7D5_BACCE/9-327
C2S7D6_BACCE/18-328
C2S9A3_BACCE/27-334
C2SA13_BACCE/1-297
C2SBA3_BACCE/6-294
C2SBA4_BACCE/1-274
C2SC55_BACCE/1-310
C2SC56_BACCE/34-345
C2SES1_BACCE/15-332
C2SES2_BACCE/29-340
C2SFC6_BACCE/17-329
C2SFC7_BACCE/12-331
C2SNN3_BACCE/9-327
C2SNN4_BACCE/21-331
C2SQJ5_BACCE/26-334
C2SQY4_BACCE/20-329
C2SQY4_BACCE/360-672
C2SR00_BACCE/14-320
C2SSG9_BACCE/10-307
C2SSH0_BACCE/2-298
C2ST82_BACCE/1-289
C2ST83_BACCE/34-345
C2SVL2_BACCE/15-332
C2SVL3_BACCE/29-340
C2SW74_BACCE/18-329
C2SW75_BACCE/12-331
C2T3S5_BACCE/1-266
C2T3S6_BACCE/6-317
C2T4I9_BACCE/8-327
C2T4J0_BACCE/18-328
C2T6C0_BACCE/26-334
C2T710_BACCE/20-329
C2T710_BACCE/360-672
C2T726_BACCE/13-320
C2T8A8_BACCE/10-307
C2T8A9_BACCE/23-326
C2T939_BACCE/1-298
C2T940_BACCE/34-345
C2TB01_BACCE/1-306
C2TB02_BACCE/29-340
C2TBR7_BACCE/17-329
C2TBR8_BACCE/13-331
C2TJF6_BACCE/21-336
C2TJF7_BACCE/6-317
C2TK58_BACCE/9-327
C2TK59_BACCE/18-328
C2TMB5_BACCE/27-334
C2TMU9_BACCE/20-329
C2TMU9_BACCE/358-672
C2TMW6_BACCE/13-320
C2TP10_BACCE/10-307
C2TP11_BACCE/1-272
C2TPR1_BACCE/1-310
C2TPR2_BACCE/34-345
C2TS22_BACCE/15-332
C2TS23_BACCE/29-340
C2TSM5_BACCE/18-329
C2TSM6_BACCE/4-322
C2U0B2_BACCE/22-336
C2U0B3_BACCE/6-317
C2U1E0_BACCE/8-327
C2U1E1_BACCE/21-331
C2U2W9_BACCE/25-334
C2U362_BACCE/20-329
C2U362_BACCE/360-672
C2U381_BACCE/13-320
C2U505_BACCE/11-307
C2U506_BACCE/1-274
C2U5R0_BACCE/1-298
C2U5R1_BACCE/34-345
C2U8M5_BACCE/15-332
C2U8M6_BACCE/29-340
C2U988_BACCE/18-329
C2U989_BACCE/12-331
C2UGQ3_BACCE/22-336
C2UGQ4_BACCE/6-317
C2UHK4_BACCE/8-327
C2UHK5_BACCE/21-331
C2UJH8_BACCE/26-334
C2UK38_BACCE/20-329
C2UK38_BACCE/360-672
C2UK55_BACCE/13-320
C2UL49_BACCE/10-307
C2UL50_BACCE/1-272
C2UM20_BACCE/1-298
C2UM21_BACCE/34-345
C2UQ77_BACCE/15-332
C2UQ78_BACCE/29-340
C2UQS4_BACCE/18-329
C2UQS5_BACCE/4-322
C2UYX3_BACCE/8-327
C2UYX4_BACCE/18-328
C2V0W3_BACCE/24-334
C2V1B1_BACCE/20-329
C2V1B1_BACCE/360-672
C2V1C8_BACCE/13-320
C2V2U8_BACCE/10-310
C2V2U9_BACCE/1-274
C2V3J8_BACCE/7-323
C2V3J9_BACCE/34-345
C2V6K1_BACCE/15-332
C2V6K2_BACCE/1-304
C2V761_BACCE/18-329
C2V762_BACCE/13-331
C2VEN3_BACCE/1-266
C2VEN4_BACCE/6-317
C2VFF3_BACCE/8-327
C2VFF4_BACCE/18-328
C2VH80_BACCE/25-334
C2VHM4_BACCE/20-329
C2VHM4_BACCE/360-672
C2VHP2_BACCE/13-320
C2VJ79_BACCE/11-307
C2VJ80_BACCE/1-274
C2VJY7_BACCE/1-298
C2VJY8_BACCE/34-345
C2VNC0_BACCE/1-306
C2VNC1_BACCE/29-340
C2VNX4_BACCE/17-329
C2VNX5_BACCE/13-331
C2VXE5_BACCE/9-327
C2VXE6_BACCE/18-328
C2VZ77_BACCE/29-336
C2VZR1_BACCE/20-329
C2VZR1_BACCE/360-672
C2VZS5_BACCE/13-320
C2W1C1_BACCE/10-307
C2W1C2_BACCE/1-272
C2W247_BACCE/1-310
C2W248_BACCE/34-345
C2W3F7_BACCE/16-332
C2W3F8_BACCE/29-340
C2W411_BACCE/17-329
C2W412_BACCE/14-331
C2WAM8_BACCE/5-325
C2WAM9_BACCE/10-320
C2WCS9_BACCE/20-329
C2WCS9_BACCE/362-672
C2WEX8_BACCE/1-298
C2WEX9_BACCE/34-345
C2WFR5_BACCE/1-308
C2WFR6_BACCE/17-323
C2WH50_BACCE/15-332
C2WH51_BACCE/24-335
C2WHV2_BACCE/18-329
C2WHV3_BACCE/12-331
C2WQF3_BACCE/1-266
C2WQF4_BACCE/6-317
C2WRB5_BACCE/7-327
C2WRB6_BACCE/21-331
C2WT40_BACCE/26-334
C2WTK3_BACCE/13-320
C2WV06_BACCE/10-307
C2WV07_BACCE/1-274
C2WVS0_BACCE/1-298
C2WVS1_BACCE/35-345
C2X6I2_BACCE/15-332
C2X6I3_BACCE/1-71
C2X6I4_BACCE/29-227
C2X742_BACCE/18-329
C2X743_BACCE/12-331
C2XEC1_BACCE/1-266
C2XEC2_BACCE/6-317
C2XF93_BACCE/7-327
C2XF94_BACCE/18-328
C2XH24_BACCE/26-334
C2XHJ3_BACCE/13-320
C2XJ10_BACCE/10-307
C2XJ11_BACCE/1-274
C2XJT5_BACCE/1-298
C2XJT6_BACCE/35-345
C2XNS1_BACCE/15-332
C2XNS2_BACCE/29-340
C2XPB9_BACCE/18-329
C2XPC0_BACCE/12-331
C2XWS4_BACCE/22-336
C2XWS5_BACCE/6-317
C2XXJ3_BACCE/5-325
C2XXJ4_BACCE/18-328
C2XZK2_BACCE/26-334
C2Y013_BACCE/14-320
C2Y1I0_BACCE/10-307
C2Y1I1_BACCE/2-298
C2Y289_BACCE/1-292
C2Y290_BACCE/34-345
C2Y5B2_BACCE/15-332
C2Y5B3_BACCE/29-340
C2Y5Z4_BACCE/18-329
C2Y5Z5_BACCE/12-331
C2YD85_BACCE/1-266
C2YD86_BACCE/6-317
C2YDY5_BACCE/8-327
C2YDY6_BACCE/21-331
C2YFS3_BACCE/26-334
C2YG76_BACCE/20-329
C2YG76_BACCE/360-672
C2YG93_BACCE/13-320
C2YHQ7_BACCE/10-307
C2YHQ8_BACCE/1-272
C2YIH3_BACCE/1-298
C2YIH4_BACCE/34-345
C2YLD3_BACCE/1-306
C2YLD4_BACCE/29-340
C2YLY5_BACCE/18-329
C2YLY6_BACCE/13-331
C2YUB2_BACCE/22-336
C2YUB3_BACCE/6-317
C2YV15_BACCE/8-327
C2YV16_BACCE/18-328
C2YWV3_BACCE/26-334
C2YXA1_BACCE/20-329
C2YXA1_BACCE/360-672
C2YXB7_BACCE/13-320
C2YYU5_BACCE/10-307
C2YYU6_BACCE/1-274
C2YZM0_BACCE/1-310
C2YZM1_BACCE/34-345
C2Z2G9_BACCE/15-332
C2Z2H0_BACCE/29-340
C2Z338_BACCE/18-329
C2Z339_BACCE/12-331
C2ZAM4_BACCE/1-266
C2ZAM5_BACCE/6-317
C2ZBC1_BACCE/8-327
C2ZBC2_BACCE/18-328
C2ZD54_BACCE/29-336
C2ZDI9_BACCE/20-329
C2ZDI9_BACCE/359-672
C2ZDK5_BACCE/13-320
C2ZF31_BACCE/10-307
C2ZF32_BACCE/1-274
C2ZFS5_BACCE/1-298
C2ZFS6_BACCE/34-345
C2ZJ47_BACCE/15-332
C2ZJ48_BACCE/29-340
C2ZJN8_BACCE/18-329
C2ZJN9_BACCE/12-331
C2ZS62_BACCE/1-266
C2ZS63_BACCE/6-317
C2ZSV4_BACCE/8-327
C2ZSV5_BACCE/18-328
C2ZUN9_BACCE/29-336
C2ZV37_BACCE/20-329
C2ZV37_BACCE/359-672
C2ZV55_BACCE/13-320
C2ZWM5_BACCE/10-307
C2ZWM6_BACCE/1-274
C2ZXC4_BACCE/1-298
C2ZXC5_BACCE/34-345
C3A0P5_BACMY/15-332
C3A0P6_BACMY/29-340
C3A199_BACMY/17-329
C3A1A0_BACMY/12-331
C3A8N6_BACMY/1-309
C3A8N7_BACMY/6-317
C3A9C4_BACMY/9-327
C3A9C5_BACMY/21-331
C3AB59_BACMY/26-334
C3ABL6_BACMY/14-320
C3AD41_BACMY/10-307
C3AD42_BACMY/1-274
C3ADV5_BACMY/1-292
C3ADV6_BACMY/34-345
C3AGU6_BACMY/1-289
C3AGU7_BACMY/42-352
C3AGX9_BACMY/22-324
C3AGY0_BACMY/1-307
C3AHH1_BACMY/17-329
C3AHH2_BACMY/14-331
C3ANZ5_BACMY/1-317
C3ANZ6_BACMY/18-328
C3ATL3_BACMY/4-320
C3ATL4_BACMY/34-345
C3AYH5_BACMY/28-338
C3AYR3_BACMY/1-289
C3AYR9_BACMY/22-324
C3AYS0_BACMY/1-307
C3AZC9_BACMY/17-329
C3AZD0_BACMY/14-331
C3B6F3_BACMY/1-317
C3B6F4_BACMY/18-328
C3BBB3_BACMY/4-320
C3BBB4_BACMY/34-345
C3BF64_9BACI/1-289
C3BF65_9BACI/27-338
C3BFG7_9BACI/22-324
C3BFG8_9BACI/1-307
C3BFW3_9BACI/17-329
C3BFW4_9BACI/5-322
C3BT07_9BACI/4-320
C3BT08_9BACI/34-345
C3BUR8_9BACI/7-327
C3BUR9_9BACI/18-328
C3BWZ8_BACTU/1-306
C3BWZ9_BACTU/29-340
C3BXL6_BACTU/17-329
C3BXL7_BACTU/13-331
C3C598_BACTU/21-336
C3C599_BACTU/28-339
C3C641_BACTU/8-327
C3C642_BACTU/18-328
C3C887_BACTU/27-334
C3C8Q7_BACTU/13-320
C3CA84_BACTU/11-307
C3CA85_BACTU/1-272
C3CAZ8_BACTU/1-310
C3CAZ9_BACTU/34-345
C3CDC1_BACTU/15-332
C3CDC2_BACTU/29-340
C3CDZ0_BACTU/18-329
C3CDZ1_BACTU/12-331
C3CLG9_BACTU/22-336
C3CLH0_BACTU/6-317
C3CM83_BACTU/8-327
C3CM84_BACTU/18-328
C3CPE5_BACTU/26-334
C3CPW1_BACTU/20-329
C3CPW1_BACTU/360-672
C3CPX6_BACTU/13-320
C3CRK3_BACTU/6-294
C3CRK4_BACTU/25-330
C3CSA8_BACTU/1-298
C3CSA9_BACTU/35-345
C3CWC1_BACTU/15-332
C3CWC2_BACTU/29-340
C3CWX9_BACTU/18-329
C3CWY0_BACTU/12-331
C3D4J5_BACTU/1-266
C3D4J6_BACTU/6-317
C3D5B5_BACTU/8-327
C3D5B6_BACTU/21-331
C3D7D8_BACTU/26-334
C3D7V3_BACTU/20-329
C3D7V3_BACTU/360-672
C3D7W9_BACTU/13-320
C3D9E9_BACTU/6-294
C3D9F0_BACTU/25-330
C3DA71_BACTU/1-298
C3DA72_BACTU/35-345
C3DEG0_BACTS/1-306
C3DEG1_BACTS/29-340
C3DF64_BACTS/18-329
C3DF65_BACTS/13-331
C3DMG7_BACTS/21-336
C3DMG8_BACTS/6-317
C3DNB7_BACTS/8-327
C3DNB8_BACTS/18-328
C3DQH9_BACTS/26-334
C3DR07_BACTS/20-329
C3DR07_BACTS/359-672
C3DR24_BACTS/13-320
C3DTG3_BACTS/1-298
C3DTG4_BACTS/35-345
C3DVQ3_BACTS/10-307
C3DVQ4_BACTS/27-330
C3DYA4_BACTU/15-332
C3DYA5_BACTU/29-340
C3DYY1_BACTU/18-329
C3DYY2_BACTU/12-331
C3E667_BACTU/22-336
C3E668_BACTU/6-317
C3E6Y1_BACTU/8-327
C3E6Y2_BACTU/18-328
C3E8V6_BACTU/26-334
C3E9A3_BACTU/20-329
C3E9A3_BACTU/360-672
C3EAR8_BACTU/10-307
C3EAR9_BACTU/25-330
C3EBM4_BACTU/1-298
C3EBM5_BACTU/34-345
C3EFH0_BACTK/1-306
C3EFH1_BACTK/1-304
C3EG46_BACTK/18-329
C3EG47_BACTK/13-331
C3ENE9_BACTK/22-336
C3ENF0_BACTK/6-317
C3EP47_BACTK/8-327
C3EP48_BACTK/18-328
C3EQY1_BACTK/27-334
C3ERE0_BACTK/13-320
C3ESW3_BACTK/10-307
C3ESW4_BACTK/1-274
C3ETN5_BACTK/1-298
C3ETN6_BACTK/35-345
C3EWC5_BACTU/1-306
C3EWC6_BACTU/29-340
C3EWX2_BACTU/17-329
C3EWX3_BACTU/13-331
C3F4J4_BACTU/21-336
C3F4J5_BACTU/6-317
C3F5E1_BACTU/9-327
C3F5E2_BACTU/18-328
C3F7B8_BACTU/27-334
C3F7T7_BACTU/20-329
C3F7T7_BACTU/358-672
C3F7V4_BACTU/13-320
C3F9E2_BACTU/10-307
C3F9E3_BACTU/1-272
C3FA78_BACTU/1-310
C3FA79_BACTU/34-345
C3FEU9_BACTB/15-332
C3FEV0_BACTB/29-340
C3FFG8_BACTB/18-329
C3FFG9_BACTB/12-331
C3FMY9_BACTB/22-336
C3FMZ0_BACTB/6-317
C3FNQ7_BACTB/8-327
C3FNQ8_BACTB/18-328
C3FQS0_BACTB/26-334
C3FR88_BACTB/20-329
C3FR88_BACTB/360-672
C3FRA5_BACTB/13-320
C3FST0_BACTB/6-294
C3FST1_BACTB/25-330
C3FTJ8_BACTB/1-298
C3FTJ9_BACTB/35-345
C3FXU0_BACTU/1-306
C3FXU1_BACTU/29-340
C3FYA9_BACTU/17-329
C3FYB0_BACTU/13-331
C3G5W2_BACTU/21-336
C3G5W3_BACTU/6-317
C3G6N7_BACTU/9-327
C3G6N8_BACTU/18-328
C3G8H6_BACTU/27-334
C3G8X5_BACTU/20-329
C3G8X5_BACTU/360-672
C3G8Z0_BACTU/12-320
C3GAD6_BACTU/6-294
C3GAD7_BACTU/1-272
C3GB84_BACTU/1-310
C3GB85_BACTU/34-345
C3GDK4_BACTU/1-306
C3GDK5_BACTU/29-340
C3GEF3_BACTU/17-329
C3GEF4_BACTU/13-331
C3GLT0_BACTU/21-336
C3GLT1_BACTU/6-317
C3GMJ0_BACTU/9-327
C3GMJ1_BACTU/18-328
C3GPA7_BACTU/27-334
C3GPR7_BACTU/20-329
C3GPR7_BACTU/358-672
C3GPT3_BACTU/13-320
C3GR10_BACTU/10-307
C3GR11_BACTU/1-272
C3GS12_BACTU/1-310
C3GS13_BACTU/34-345
C3GVT3_BACTU/15-332
C3GVT4_BACTU/29-340
C3GWD1_BACTU/18-329
C3GWD2_BACTU/12-331
C3H3Y5_BACTU/22-336
C3H3Y6_BACTU/5-317
C3H4P7_BACTU/8-327
C3H4P8_BACTU/18-328
C3H6K5_BACTU/27-334
C3H706_BACTU/20-329
C3H706_BACTU/360-672
C3H722_BACTU/1-303
C3H8J2_BACTU/10-307
C3H8J3_BACTU/23-326
C3H923_BACTU/1-298
C3H924_BACTU/34-345
C3HD31_BACTU/1-306
C3HD32_BACTU/29-340
C3HDP6_BACTU/17-329
C3HDP7_BACTU/13-331
C3HLG6_BACTU/21-336
C3HLG7_BACTU/6-317
C3HM94_BACTU/9-327
C3HM95_BACTU/21-331
C3HP51_BACTU/27-334
C3HPP1_BACTU/13-320
C3HR15_BACTU/10-307
C3HR16_BACTU/1-272
C3HRT3_BACTU/1-310
C3HRT4_BACTU/34-345
C3HUZ1_BACTU/15-332
C3HUZ2_BACTU/29-340
C3HVP3_BACTU/18-329
C3HVP4_BACTU/12-331
C3I3U1_BACTU/22-336
C3I3U2_BACTU/6-317
C3I4K5_BACTU/8-327
C3I4K6_BACTU/18-328
C3I6G8_BACTU/26-334
C3I6W3_BACTU/20-329
C3I6W3_BACTU/360-672
C3I6X9_BACTU/13-320
C3I806_BACTU/10-307
C3I807_BACTU/27-330
C3I9B0_BACTU/1-298
C3I9B1_BACTU/35-345
C3IE97_BACTU/1-306
C3IE98_BACTU/29-340
C3IER1_BACTU/18-329
C3IER2_BACTU/13-331
C3IMV3_BACTU/8-327
C3IMV4_BACTU/18-328
C3IPL9_BACTU/26-334
C3IQ30_BACTU/20-329
C3IQ30_BACTU/359-672
C3IQ45_BACTU/1-303
C3IRL3_BACTU/10-307
C3IRL4_BACTU/1-274
C3ISC1_BACTU/1-298
C3ISC2_BACTU/35-345
C3JC04_9PORP/16-338
C3JD93_RHOER/12-339
C3JGP9_RHOER/16-339
C3JMH6_RHOER/27-342
C3JMH7_RHOER/41-349
C3JP58_RHOER/31-349
C3JQ45_RHOER/33-342
C3JQ46_RHOER/31-341
C3JT47_RHOER/41-356
C3JT48_RHOER/129-439
C3JVM3_RHOER/5-326
C3JVY7_RHOER/22-341
C3JWK8_RHOER/36-356
C3JWU9_RHOER/58-369
C3JWV0_RHOER/32-344
C3JZF7_PSEFS/14-319
C3JZF8_PSEFS/10-327
C3JZW2_PSEFS/10-329
C3K235_PSEFS/16-342
C3K5W1_PSEFS/16-335
C3KNQ9_RHISN/103-425
C3KR67_RHISN/29-350
C3KUK9_CLOB6/10-328
C3KZC3_CLOB6/37-364
C3KZD0_CLOB6/26-336
C3KZD1_CLOB6/19-335
C3L1L6_CLOB6/31-341
C3L1L7_CLOB6/28-343
C3L282_CLOB6/20-331
C3L283_CLOB6/16-333
C3L2W9_CLOB6/10-316
C3L340_CLOB6/24-351
C3L3B7_CLOB6/7-311
C3L3B8_CLOB6/7-312
C3L587_BACAC/16-333
C3L588_BACAC/29-340
C3L5X4_BACAC/14-321
C3L7Y5_BACAC/20-329
C3L7Y5_BACAC/360-672
C3L801_BACAC/13-320
C3L862_BACAC/18-328
C3L863_BACAC/18-337
C3LAE5_BACAC/27-339
C3LAE6_BACAC/21-336
C3LDE5_BACAC/38-350
C3LDE6_BACAC/1-272
C3LFQ9_BACAC/20-336
C3LFR0_BACAC/1-210
C3LFR1_BACAC/34-132
C3LGE7_BACAC/30-348
C3LGE8_BACAC/17-329
C3LLU0_VIBCM/24-330
C3LQG6_VIBCM/11-323
C3LQG6_VIBCM/335-649
C3LT30_VIBCM/30-344
C3LT31_VIBCM/43-353
C3LUP8_VIBCM/4-306
C3LUP9_VIBCM/4-312
C3LWH8_VIBCM/14-337
C3MGE4_RHISN/40-366
C3MQT0_SULIL/10-320
C3MWR8_SULIM/9-320
C3N6I5_SULIA/9-320
C3N6X3_SULIY/10-320
C3NGN8_SULIN/10-320
C3NR57_VIBCJ/24-330
C3NT10_VIBCJ/12-323
C3NT10_VIBCJ/335-649
C3NTB6_VIBCJ/43-353
C3NTB7_VIBCJ/30-344
C3NW85_VIBCJ/14-337
C3NY03_VIBCJ/4-312
C3NY04_VIBCJ/4-306
C3NZJ2_BACAA/17-329
C3NZJ3_BACAA/30-348
C3P068_BACAA/38-350
C3P069_BACAA/27-330
C3P2E3_BACAA/20-336
C3P3B0_BACAA/21-336
C3P3B1_BACAA/27-339
C3P5D7_BACAA/18-337
C3P5D8_BACAA/18-328
C3P958_BACAA/27-334
C3PAB8_BACAA/20-329
C3PAB8_BACAA/360-672
C3PAD4_BACAA/13-320
C3PBT2_BACAA/16-333
C3PBT3_BACAA/29-340
C3PER6_CORA7/25-341
C3PER7_CORA7/30-361
C3PET5_CORA7/31-330
C3PET6_CORA7/38-348
C3PHL3_CORA7/26-340
C3PIK9_CORA7/48-364
C3PK13_CORA7/12-323
C3PK14_CORA7/26-334
C3PKM4_CORA7/1-290
C3PKM5_CORA7/30-344
C3PY68_9BACE/14-320
C3Q0L7_9BACE/14-337
C3Q6L1_9BACE/11-335
C3QFX9_9BACE/17-332
C3QID6_9BACE/13-320
C3QN47_9BACE/13-320
C3QWS1_9BACE/18-332
C3R4B4_9BACE/14-337
C3RFC0_9BACE/11-335
C3RIZ3_9FIRM/12-321
C3RIZ9_9FIRM/16-320
C3T7T2_ECOLX/22-323
C3TK52_ECOLX/18-328
C3TK57_ECOLX/13-325
C3TK59_ECOLX/13-325
C3TPV2_ECOLX/347-657
C3TPV2_ECOLX/7-325
C3TPV3_ECOLX/347-657
C3TPV3_ECOLX/7-325
C3WAM4_FUSMR/12-317
C3WBZ0_FUSMR/27-342
C3WDM6_FUSMR/7-311
C3WDM7_FUSMR/11-317
C3WDY6_FUSMR/17-326
C3WGX3_9FUSO/10-317
C3WH98_9FUSO/15-337
C3WNA8_9FUSO/15-337
C3WQ68_9FUSO/22-344
C3WR64_9FUSO/14-333
C3WRP4_9FUSO/27-342
C3WSF9_9FUSO/11-317
C3WUH5_9FUSO/11-317
C3WX59_9FUSO/27-342
C3X113_9FUSO/14-333
C3X4G1_OXAFO/21-339
C3XAL7_OXAFO/9-339
C3XM58_9HELI/24-341
C4AMS5_BURMA/8-351
C4ARV9_BURMA/41-366
C4B1U5_BURMA/14-329
C4B3T3_BURMA/1-34
C4B3U1_BURMA/32-347
C4B3U1_BURMA/385-631
C4F193_HAEIF/16-329
C4FP01_9FIRM/10-329
C4FPS6_9FIRM/23-335
C4FYV1_ABIDE/22-336
C4G0N2_ABIDE/20-345
C4G582_ABIDE/18-339
C4G6X6_ABIDE/23-332
C4G6X7_ABIDE/14-326
C4G8C8_9FIRM/20-329
C4GA99_9FIRM/25-350
C4GJ45_9NEIS/5-312
C4GJ47_9NEIS/17-321
C4GTI2_YERPN/28-330
C4GVZ0_YERPN/104-275
C4GZ55_YERPE/11-313
C4GZ56_YERPE/22-331
C4H105_YERPE/14-327
C4H3K6_YERPE/36-355
C4H3P3_YERPE/104-275
C4H418_YERPE/34-340
C4H419_YERPE/22-337
C4H7E5_YERPE/28-330
C4H9X9_YERPE/16-330
C4H9X9_YERPE/360-662
C4HCG7_YERPE/16-330
C4HCG7_YERPE/360-662
C4HDM9_YERPE/36-355
C4HDR6_YERPE/104-275
C4HF30_YERPE/34-340
C4HF31_YERPE/22-337
C4HFT6_YERPE/11-313
C4HFT7_YERPE/22-331
C4HGU6_YERPE/28-330
C4HHX3_YERPE/14-327
C4HQG3_YERPE/22-331
C4HQG4_YERPE/11-313
C4HQJ2_YERPE/14-327
C4HTC2_YERPE/22-337
C4HTC3_YERPE/34-340
C4HVQ4_YERPE/28-330
C4HXN7_YERPE/36-355
C4HXS3_YERPE/104-177
C4HXS4_YERPE/1-100
C4HZP2_YERPE/16-330
C4HZP2_YERPE/360-662
C4I6T5_BURPS/40-366
C4IBD5_CLOBU/18-342
C4IIB0_CLOBU/10-314
C4IIB1_CLOBU/12-314
C4IS35_BRUAB/32-343
C4IV96_BRUAB/21-342
C4IVG3_BRUAB/5-312
C4IVG4_BRUAB/9-314
C4K7C0_HAMD5/32-348
C4K804_HAMD5/15-327
C4KCF6_THASP/28-337
C4KI56_SULIK/10-320
C4KSL7_BURPS/14-329
C4KTP9_BURPS/29-370
C4KXW1_BURPS/33-347
C4KXW1_BURPS/385-696
C4KYJ7_EXISA/25-335
C4KYJ8_EXISA/25-335
C4L1J8_EXISA/12-319
C4L1J9_EXISA/26-341
C4L6V5_EXISA/37-348
C4L6V6_EXISA/26-326
C4LAV0_TOLAT/7-312
C4LAV1_TOLAT/11-314
C4LET4_TOLAT/1-296
C4LET4_TOLAT/325-629
C4LFH7_TOLAT/21-332
C4LH89_CORK4/17-336
C4LHD8_CORK4/37-356
C4LHD9_CORK4/45-363
C4LJ17_CORK4/28-354
C4LL03_CORK4/21-338
C4LLG9_CORK4/51-370
C4RES6_9ACTO/56-366
C4RES7_9ACTO/34-342
C4RH39_9ACTO/47-359
C4RKN5_9ACTO/30-355
C4RWD5_YERBE/45-347
C4S191_YERBE/1-99
C4S268_YERBE/12-313
C4S269_YERBE/3-216
C4S3D0_YERBE/18-329
C4S3D0_YERBE/358-661
C4S3L4_YERBE/5-318
C4S727_YERBE/37-348
C4S728_YERBE/6-316
C4S9B8_YERMO/5-318
C4S9Z4_YERMO/45-347
C4SCD2_YERMO/15-329
C4SCD2_YERMO/359-661
C4SF77_YERMO/11-313
C4SF78_YERMO/2-304
C4SIL7_YERMO/7-317
C4SIL8_YERMO/1-308
C4SJ68_YERFR/12-329
C4SJ68_YERFR/359-661
C4SKC0_YERFR/32-335
C4SL73_YERFR/5-318
C4STZ8_YERFR/5-290
C4STZ9_YERFR/11-313
C4SU60_YERFR/31-341
C4SU61_YERFR/5-315
C4SWF1_YERIN/18-329
C4SWF1_YERIN/359-661
C4SXR7_YERIN/27-330
C4T2G0_YERIN/5-318
C4T366_YERIN/56-365
C4T367_YERIN/14-324
C4T6F0_YERIN/3-302
C4T6F1_YERIN/10-313
C4TS74_YERKR/16-330
C4TS74_YERKR/359-463
C4TS75_YERKR/1-179
C4TT34_YERKR/24-355
C4TUD9_YERKR/22-333
C4TUE0_YERKR/1-305
C4TZ52_YERKR/5-318
C4TZ58_YERKR/3-296
C4TZ58_YERKR/315-619
C4U070_YERKR/2-304
C4U071_YERKR/10-313
C4U2L0_YERKR/30-335
C4U579_YERAL/5-318
C4U589_YERAL/11-313
C4U590_YERAL/3-294
C4U5Z8_YERAL/28-330
C4U6K1_YERAL/26-348
C4U9X0_YERAL/13-323
C4U9X1_YERAL/13-324
C4UAL2_YERAL/2-310
C4UAL3_YERAL/19-325
C4UBR1_YERAL/1-278
C4UC52_YERAL/15-329
C4UC52_YERAL/359-661
C4UFB7_YERRU/1-318
C4UFU1_YERRU/1-308
C4UFV3_YERRU/23-330
C4UKR7_YERRU/17-336
C4UM87_YERRU/34-344
C4UM88_YERRU/2-310
C4UPW2_YERRO/32-335
C4USY6_YERRO/2-306
C4USY6_YERRO/338-638
C4UTW6_YERRO/38-348
C4UTW7_YERRO/7-317
C4UW86_YERRO/2-304
C4UW87_YERRO/10-313
C4UY52_YERRO/2-312
C4V349_9FIRM/15-328
C4V3K8_9FIRM/13-334
C4V552_9FIRM/13-321
C4W8A5_STAWA/10-314
C4W8A6_STAWA/30-338
C4W9N2_STAWA/8-314
C4W9N3_STAWA/12-315
C4W9X3_STAWA/18-334
C4W9X4_STAWA/22-329
C4WA07_STAWA/1-288
C4WEE7_9RHIZ/32-343
C4WL19_9RHIZ/41-369
C4WLI6_9RHIZ/30-338
C4WLI7_9RHIZ/32-341
C4WM15_9RHIZ/23-328
C4WM16_9RHIZ/7-313
C4WN78_9RHIZ/27-346
C4WPV2_9RHIZ/26-332
C4WPV2_9RHIZ/351-656
C4WQJ8_9RHIZ/11-323
C4WQJ8_9RHIZ/347-653
C4WQS3_9RHIZ/25-338
C4WQS4_9RHIZ/28-340
C4X3W0_KLEPN/16-325
C4X3W0_KLEPN/349-657
C4X4Z6_KLEPN/36-355
C4X597_KLEPN/14-325
C4X598_KLEPN/17-328
C4X9L0_KLEPN/35-345
C4X9L1_KLEPN/22-338
C4X9N4_KLEPN/36-347
C4X9R2_KLEPN/20-341
C4X9T4_KLEPN/22-323
C4XCM1_KLEPN/10-324
C4XCW9_KLEPN/26-341
C4XNS5_DESMR/18-342
C4XSC1_DESMR/32-360
C4Z2B6_EUBE2/21-326
C4Z7Q7_EUBE2/17-334
C4ZBE0_EUBR3/18-331
C4ZRF0_ECOBW/9-316
C4ZRF1_ECOBW/17-330
C4ZRP6_ECOBW/347-657
C4ZRP6_ECOBW/7-325
C4ZV35_ECOBW/13-325
C4ZV36_ECOBW/18-328
C5A2D7_THEGJ/9-326
C5A510_THEGJ/19-339
C5ABL0_BURGB/19-265
C5AHK3_BURGB/19-334
C5AHK3_BURGB/358-664
C5AIV4_BURGB/32-353
C5AWM5_METEA/26-340
C5B236_METEA/27-343
C5B7Q9_EDWI9/11-323
C5B7Q9_EDWI9/345-652
C5B854_EDWI9/3-309
C5B866_EDWI9/9-325
C5BKY6_TERTT/21-337
C5BVF7_BEUC1/390-702
C5BVF7_BEUC1/45-362
C5BVG6_BEUC1/26-344
C5BVG7_BEUC1/36-348
C5BXE5_BEUC1/38-367
C5C4J6_BEUC1/57-377
C5C7I9_MICLC/24-346
C5C7J0_MICLC/32-345
C5CC05_MICLC/44-358
C5CC06_MICLC/41-347
C5CF26_KOSOT/1-293
C5CKM3_VARPS/13-328
C5D2Q6_GEOSW/14-328
C5D2Q7_GEOSW/33-343
C5D2S4_GEOSW/28-346
C5D2S5_GEOSW/17-328
C5D3K5_GEOSW/20-344
C5EGJ1_9FIRM/18-333
C5EM45_9FIRM/1-306
C5MZ59_STAA3/30-338
C5MZE7_STAA3/16-320
C5N0Y7_STAA3/18-328
C5N0Y8_STAA3/15-326
C5N356_STAA3/13-322
C5N392_STAA3/29-336
C5N393_STAA3/14-334
C5N3I4_STAA3/26-329
C5N3I5_STAA3/11-313
C5N4L7_STAA3/13-315
C5NG88_BURMA/41-366
C5NL10_BURMA/14-329
C5NL26_BURMA/338-649
C5NL26_BURMA/7-300
C5NUH4_9BACL/12-321
C5PYL4_STAAU/11-313
C5PYL5_STAAU/26-329
C5PYV6_STAAU/19-334
C5PYV7_STAAU/29-336
C5PYZ3_STAAU/13-322
C5Q0X8_STAAU/14-316
C5Q1D1_STAAU/15-326
C5Q1D2_STAAU/18-328
C5Q354_STAAU/1-300
C5Q355_STAAU/15-79
C5Q356_STAAU/16-320
C5Q6U7_STAEP/31-336
C5Q774_STAEP/13-315
C5Q775_STAEP/6-314
C5QCQ9_STAEP/29-338
C5QCR0_STAEP/15-320
C5QM27_STAEP/15-320
C5QM28_STAEP/30-338
C5QPX8_STAEP/5-311
C5QQ17_STAEP/11-329
C5QQ18_STAEP/18-334
C5QQA3_STAEP/13-315
C5QQA4_STAEP/4-314
C5QRU6_STAEP/19-319
C5QV09_STAEP/30-336
C5QVD6_STAEP/13-315
C5QVD7_STAEP/3-314
C5R0T3_STAEP/29-338
C5R0T4_STAEP/15-320
C5R9W5_WEIPA/1-289
C5RZ30_9PAST/11-324
C5RZU6_9PAST/346-653
C5RZU6_9PAST/9-322
C5S0N1_9PAST/1-288
C5S2X4_9PAST/9-318
C5S3I1_9PAST/6-310
C5S3I2_9PAST/11-312
C5TF58_ZYMMO/22-333
C5TI22_ZYMMO/16-331
C5TK78_NEIFL/26-346
C5TKJ3_NEIFL/45-346
C5TKJ4_NEIFL/17-321
C5TP80_NEIFL/5-308
C5UR46_CLOBO/13-323
C5UR71_CLOBO/8-334
C5UTE0_CLOBO/20-334
C5UTE1_CLOBO/19-337
C5UWB4_CLOBO/22-351
C5UZK3_CLOBO/8-311
C5UZK4_CLOBO/5-312
C5VRW5_CLOBO/13-323
C5VSQ4_CLOBO/18-344
C5VV47_STRSE/16-331
C5VV48_STRSE/25-337
C5W0U7_ECOBB/13-325
C5W0U8_ECOBB/18-328
C5W148_ECOBB/350-657
C5W148_ECOBB/7-325
C5W4S4_ECOBB/22-323
C5W5X8_ECOBB/9-316
C5W5X9_ECOBB/17-330
C5WEW8_STRDG/16-331
C5WEW9_STRDG/33-343
C5WIX8_STRDG/28-336
C5ZAX0_BURPS/29-370
C5ZB08_BURPS/14-329
C5ZFT8_BURPS/33-347
C5ZFT8_BURPS/386-696
C5ZMR1_BURPS/40-366
C5ZZT2_THESM/18-339
C6A4G6_THESM/9-324
C6AA26_BARGA/10-312
C6AA27_BARGA/7-312
C6ACI1_BARGA/32-358
C6AML1_AGGAN/8-318
C6AMW5_AGGAN/10-323
C6ANU8_AGGAN/13-315
C6ANU9_AGGAN/5-310
C6AP92_AGGAN/12-327
C6AP93_AGGAN/20-325
C6AQ95_AGGAN/16-334
C6AUE8_RHILS/32-363
C6AWA5_RHILS/31-346
C6B0N0_RHILS/27-350
C6B319_RHILS/20-341
C6B5F6_RHILS/23-341
C6B6Q2_RHILS/18-329
C6B6Q2_RHILS/351-660
C6BAW8_RHILS/11-321
C6BAW8_RHILS/347-652
C6BBM6_RALP1/21-336
C6BV08_DESAD/27-352
C6BVE0_DESAD/35-352
C6BWT2_DESAD/17-344
C6C317_DICDC/16-331
C6C331_DICDC/28-338
C6C332_DICDC/34-344
C6C3S7_DICDC/28-330
C6CAN5_DICDC/36-355
C6CB61_DICDC/22-336
C6CB61_DICDC/364-669
C6CCX4_DICDC/11-325
C6CE78_DICZE/30-340
C6CE79_DICZE/45-355
C6CFH9_DICZE/28-330
C6CKM0_DICZE/16-331
C6CMX1_DICZE/34-346
C6CMX2_DICZE/24-335
C6CNK6_DICZE/36-355
C6CNY1_DICZE/10-325
C6CRT4_PAESJ/1-306
C6CRT5_PAESJ/26-340
C6CSA9_PAESJ/14-321
C6CSB0_PAESJ/23-331
C6CT32_PAESJ/41-353
C6CT33_PAESJ/16-341
C6CT93_PAESJ/20-327
C6CUV9_PAESJ/11-319
C6D1B3_PAESJ/28-343
C6D1B4_PAESJ/28-338
C6D299_PAESJ/3-324
C6D5E2_PAESJ/26-337
C6D5E2_PAESJ/372-679
C6D698_PAESJ/21-331
C6D6M0_PAESJ/18-334
C6D7V7_PAESJ/10-323
C6D7V8_PAESJ/28-343
C6DAL4_PECCP/12-317
C6DAL5_PECCP/17-329
C6DAP1_PECCP/15-337
C6DBJ6_PECCP/36-355
C6DC36_PECCP/24-340
C6DC36_PECCP/367-673
C6DDV5_PECCP/13-324
C6DDV6_PECCP/29-340
C6DF96_PECCP/10-313
C6DF97_PECCP/30-331
C6DHN4_PECCP/16-332
C6DKP1_PECCP/12-327
C6DKP9_PECCP/38-342
C6EAD1_ECOBD/350-657
C6EAD1_ECOBD/7-325
C6EC67_ECOBD/17-330
C6EC68_ECOBD/9-316
C6ECP6_ECOBD/22-323
C6EKA5_ECOBD/18-328
C6EKA6_ECOBD/13-325
C6GRV6_STRSX/16-331
C6GRV7_STRSX/25-337
C6GU26_STRS4/25-337
C6GU27_STRS4/16-331
C6I4M2_9BACE/13-328
C6I870_9BACE/14-337
C6I911_9BACE/13-320
C6IMC2_9BACE/13-320
C6INN0_9BACE/17-332
C6IP07_9BACE/15-320
C6IWH5_9BACL/18-328
C6IWH6_9BACL/18-338
C6IWI1_9BACL/27-344
C6IWI2_9BACL/11-322
C6IWR5_9BACL/28-169
C6J1C9_9BACL/36-350
C6J1D0_9BACL/28-332
C6J4H2_9BACL/33-343
C6J4H3_9BACL/26-341
C6J4L2_9BACL/15-339
C6J9C4_9FIRM/20-334
C6JDI4_9FIRM/29-352
C6JMQ6_FUSVA/16-329
C6JMR1_FUSVA/12-320
C6JMR7_FUSVA/11-336
C6JMS1_FUSVA/15-334
C6JPD9_FUSVA/19-330
C6JPF4_FUSVA/16-337
C6JPQ9_FUSVA/31-345
C6JQY0_FUSVA/8-317
C6JQY5_FUSVA/12-317
C6L919_9FIRM/40-354
C6LF91_9FIRM/21-344
C6LGU4_9FIRM/16-332
C6LGU5_9FIRM/28-337
C6LHH0_9FIRM/21-348
C6LJK4_9FIRM/22-330
C6LJK5_9FIRM/8-320
C6M1I7_NEISI/25-346
C6M3F7_NEISI/8-306
C6M5D8_NEISI/15-318
C6M5D9_NEISI/24-114
C6M5E0_NEISI/69-304
C6M9L7_NEISI/11-326
C6M9L7_NEISI/352-654
C6PWB3_9CLOT/1-179
C6PWB4_9CLOT/33-161
C6PZM1_9CLOT/18-344
C6R1D9_9MICC/19-328
C6R1E8_9MICC/54-363
C6R633_9MICC/30-350
C6R6I0_9CORY/12-319
C6R6I1_9CORY/6-312
C6R7Y3_9CORY/29-344
C6R980_9CORY/39-353
C6R981_9CORY/24-339
C6RF65_9PROT/13-330
C6RFN4_9PROT/7-318
C6RHN5_9PROT/15-330
C6RI57_9PROT/21-336
C6RI84_9PROT/14-321
C6RJ02_9PROT/27-346
C6RNJ2_ACIRA/8-312
C6RNJ3_ACIRA/5-312
C6RU99_VIBCH/12-323
C6RU99_VIBCH/335-649
C6RVW4_VIBCH/12-326
C6RVW5_VIBCH/43-353
C6RYX0_VIBCH/24-330
C6S0F2_VIBCH/4-312
C6S0F3_VIBCH/2-287
C6S1H5_VIBCH/14-337
C6S4T2_NEIML/17-321
C6S4T3_NEIML/14-316
C6SG34_NEIME/14-316
C6SG35_NEIME/17-321
C6SJT7_NEIME/14-316
C6SJT8_NEIME/19-321
C6SQR1_STRMN/7-318
C6SQR2_STRMN/13-315
C6TVK1_BURPS/14-329
C6TWS2_BURPS/30-370
C6U1B4_BURPS/33-347
C6U1B4_BURPS/385-696
C6U6Y7_BURPS/40-366
C6UCJ2_ECOBR/13-325
C6UCJ3_ECOBR/18-328
C6UJ27_ECOBR/22-323
C6UL59_ECOBR/9-316
C6UL60_ECOBR/17-330
C6UMB4_ECOBR/350-657
C6UMB4_ECOBR/7-325
C6UTS2_ECO5T/33-344
C6UTS3_ECO5T/11-324
C6UW51_ECO5T/22-323
C6UWL4_ECO5T/15-325
C6UWQ8_ECO5T/347-657
C6UWQ8_ECO5T/7-325
C6V0A4_ECO5T/13-325
C6V0A5_ECO5T/18-328
C6VL43_LACPJ/17-327
C6VL44_LACPJ/13-330
C6VPK4_LACPJ/17-328
C6VS27_DYAFD/8-331
C6VTX6_DYAFD/36-362
C6WEI2_ACTMD/1-282
C6WEI6_ACTMD/31-350
C6WGE9_ACTMD/13-329
C6WGE9_ACTMD/359-671
C6WGI4_ACTMD/18-328
C6WGI5_ACTMD/59-387
C6WIQ8_ACTMD/50-356
C6WIQ9_ACTMD/29-341
C6WNX3_ACTMD/18-335
C6WNY7_ACTMD/27-333
C6WNY8_ACTMD/17-326
C6WNZ5_ACTMD/17-342
C6WPB0_ACTMD/20-345
C6WQE8_ACTMD/33-351
C6WQP1_ACTMD/27-343
C6WQP2_ACTMD/40-354
C6WS56_ACTMD/26-335
C6WS57_ACTMD/16-327
C6X4R2_FLAB3/15-320
C6X794_METSD/21-342
C6XM06_HIRBI/15-329
C6YDY9_VIBCH/30-344
C6YDZ0_VIBCH/43-353
C6YF91_VIBCH/24-330
C6YGN5_VIBCH/14-337
C6YHB1_VIBCH/4-312
C6YHB2_VIBCH/4-306
C6YL80_VIBCH/12-323
C6YL80_VIBCH/335-649
C6Z5L9_9BACE/11-335
C6Z701_9BACE/15-320
C6Z9N7_9BACE/14-337
C7BHL8_PHOAA/28-330
C7BHP1_PHOAA/16-327
C7BMZ3_PHOAA/33-344
C7BMZ4_PHOAA/39-350
C7BP05_PHOAA/15-330
C7BP06_PHOAA/11-316
C7BST2_PHOAA/6-323
C7C014_HELPB/9-322
C7C9Y2_METED/26-340
C7CHE2_METED/27-343
C7CP14_ENTFA/9-311
C7CP15_ENTFA/7-315
C7CRP5_ENTFA/20-331
C7CRP6_ENTFA/14-329
C7CSM9_ENTFA/8-329
C7CZ42_ENTFA/9-311
C7CZ43_ENTFA/8-315
C7CZX8_ENTFA/20-331
C7CZX9_ENTFA/14-329
C7D3C2_ENTFA/8-329
C7D6I2_9RHOB/30-353
C7D6J2_9RHOB/11-323
C7D6J3_9RHOB/15-327
C7DDR5_9RHOB/26-348
C7G979_9FIRM/18-328
C7G980_9FIRM/15-335
C7G9W3_9FIRM/15-323
C7GBL4_9FIRM/13-329
C7H592_9FIRM/16-327
C7H593_9FIRM/12-336
C7H9B3_9FIRM/16-331
C7H9V5_9FIRM/11-331
C7HCG7_CLOTM/19-342
C7IQR1_THEET/14-322
C7ITA1_THEET/29-350
C7JCX3_ACEP3/15-330
C7JE70_ACEP3/63-382
C7JKK0_ACEPA/15-330
C7JQD0_ACEPA/63-382
C7JUR8_ACEPA/15-330
C7JZJ5_ACEPA/63-382
C7K2B3_ACEPA/63-382
C7K510_ACEPA/15-330
C7KBI2_ACEPA/63-382
C7KE79_ACEPA/15-330
C7KKU8_ACEPA/63-382
C7KNJ5_ACEPA/15-330
C7KV59_ACEPA/63-382
C7KXW0_ACEPA/15-330
C7L4Y7_ACEPA/63-382
C7L7N4_ACEPA/15-330
C7LCT9_BRUMC/16-327
C7LIF6_BRUMC/9-314
C7LIF7_BRUMC/6-313
C7LIM8_BRUMC/21-342
C7LVY4_DESBD/16-331
C7MAS6_BRAFD/98-411
C7MAS7_BRAFD/29-331
C7MGX8_BRAFD/25-337
C7MGX9_BRAFD/14-325
C7MHA2_BRAFD/59-383
C7MLW1_CRYCD/35-352
C7MPY2_SACVD/27-330
C7MPY3_SACVD/22-327
C7MSX8_SACVD/33-345
C7MSX9_SACVD/49-356
C7MTQ6_SACVD/27-349
C7MVF8_SACVD/31-349
C7MVZ3_SACVD/6-314
C7MVZ4_SACVD/25-333
C7MWN6_SACVD/37-360
C7N212_SLAHD/30-344
C7N2H2_SLAHD/40-357
C7NCA6_LEPBD/16-319
C7NCA7_LEPBD/15-320
C7NG87_KYTSD/52-362
C7NG88_KYTSD/25-328
C7NLJ5_KYTSD/23-330
C7NLU3_KYTSD/49-358
C7NMV9_HALUD/59-367
C7NSA5_HALUD/26-345
C7NUK2_HALUD/14-391
C7NXU2_HALMD/34-251
C7NY92_HALMD/38-367
C7P0A5_HALMD/14-356
C7P6P6_METFA/21-344
C7P8R9_METFA/7-348
C7P8S0_METFA/15-345
C7PU28_CHIPD/17-344
C7Q3Q9_CATAD/110-447
C7QJS4_CATAD/39-346
C7QJS5_CATAD/24-334
C7QVD3_CYAP0/29-344
C7QVD4_CYAP0/9-319
C7QZZ5_JONDD/38-357
C7QZZ5_JONDD/391-699
C7R031_JONDD/18-329
C7R032_JONDD/38-348
C7R2L0_JONDD/34-340
C7R2L1_JONDD/18-331
C7R300_JONDD/41-362
C7REW6_ANAPD/10-314
C7RGR3_ANAPD/13-315
C7RGR4_ANAPD/16-329
C7RM73_ACCPU/10-323
C7U412_ENTFA/9-311
C7U413_ENTFA/7-315
C7U665_ENTFA/19-331
C7U666_ENTFA/14-329
C7U8X3_ENTFA/8-329
C7UEV3_ENTFA/9-311
C7UEV4_ENTFA/7-315
C7UFJ0_ENTFA/14-329
C7UFJ1_ENTFA/20-331
C7UH69_ENTFA/8-329
C7UJF6_ENTFA/9-311
C7UJF7_ENTFA/7-315
C7UMD4_ENTFA/20-331
C7UMD5_ENTFA/14-329
C7UQ37_ENTFA/8-329
C7UUS8_ENTFA/8-329
C7UYG6_ENTFA/20-331
C7UYG7_ENTFA/14-329
C7UZK8_ENTFA/7-315
C7UZK9_ENTFA/9-311
C7V0A1_ENTFA/8-315
C7V0A2_ENTFA/9-311
C7V2I0_ENTFA/14-329
C7V2I1_ENTFA/20-331
C7V5V7_ENTFA/8-329
C7V7K4_ENTFA/20-331
C7V7K5_ENTFA/14-292
C7VCW3_ENTFA/8-329
C7VF94_ENTFA/7-315
C7VF95_ENTFA/9-311
C7VH35_ENTFA/7-315
C7VH36_ENTFA/9-311
C7VKI0_ENTFA/20-331
C7VKI1_ENTFA/14-329
C7VN63_ENTFA/8-329
C7VQ87_ENTFA/9-311
C7VQ88_ENTFA/1-160
C7VSL7_ENTFA/19-331
C7VSL8_ENTFA/14-329
C7VVJ9_ENTFA/8-329
C7VXS9_ENTFA/9-311
C7VXT0_ENTFA/8-315
C7W0K2_ENTFA/20-331
C7W0K3_ENTFA/14-329
C7W2E2_ENTFA/8-329
C7W7R7_ENTFA/9-311
C7W7R8_ENTFA/7-315
C7W8D9_ENTFA/14-329
C7W8E0_ENTFA/20-331
C7WAH5_ENTFA/8-329
C7WEP4_ENTFA/14-329
C7WEP5_ENTFA/20-331
C7WIQ5_ENTFA/7-315
C7WIQ6_ENTFA/9-311
C7WKX2_ENTFA/8-329
C7WPC6_ENTFA/8-329
C7WSR4_ENTFA/7-315
C7WSR5_ENTFA/9-311
C7WUH7_ENTFA/20-331
C7WUH8_ENTFA/14-329
C7WXG1_ENTFA/7-315
C7WXG2_ENTFA/9-311
C7WYC8_ENTFA/15-329
C7WYC9_ENTFA/20-331
C7X1Q2_ENTFA/8-329
C7X605_9PORP/15-336
C7X7P6_9PORP/15-337
C7XGU0_9LACO/6-303
C7XMY7_9FUSO/11-317
C7XNR3_9FUSO/27-342
C7XR47_9FUSO/14-333
C7Y6D0_9LACO/6-303
C7YAB1_ENTFA/8-329
C7YF73_ENTFA/7-315
C7YF74_ENTFA/9-311
C7YG16_ENTFA/20-331
C7YG17_ENTFA/14-329
C7ZRN2_STAAU/16-320
C7ZRN3_STAAU/30-338
C7ZTB9_STAAU/18-328
C7ZTC0_STAAU/15-326
C7ZUP3_STAAU/13-322
C7ZUT0_STAAU/22-329
C7ZUT1_STAAU/19-334
C7ZV17_STAAU/12-315
C7ZV18_STAAU/8-313
C7ZVZ8_STAAU/13-315
C7ZZB3_STAAU/16-320
C7ZZB4_STAAU/30-338
C8A0Z9_STAAU/18-328
C8A100_STAAU/15-326
C8A284_STAAU/13-322
C8A2C1_STAAU/22-329
C8A2C2_STAAU/19-334
C8A2K7_STAAU/12-315
C8A2K8_STAAU/8-313
C8A5P5_STAAU/13-315
C8A7D3_STAAU/18-328
C8A7D4_STAAU/15-326
C8A8B8_STAAU/16-320
C8A8B9_STAAU/30-338
C8A9Q1_STAAU/13-322
C8A9T7_STAAU/22-329
C8A9T8_STAAU/19-334
C8AA23_STAAU/12-315
C8AA24_STAAU/8-313
C8AB02_STAAU/13-315
C8AE81_STAAU/16-320
C8AE82_STAAU/30-338
C8AFW4_STAAU/18-328
C8AFW5_STAAU/15-326
C8AHC9_STAAU/13-322
C8AHG5_STAAU/22-329
C8AHG6_STAAU/19-334
C8AHQ0_STAAU/12-315
C8AHQ1_STAAU/8-313
C8AK14_STAAU/13-315
C8AMJ9_STAAU/16-320
C8AMK0_STAAU/30-338
C8AP82_STAAU/18-328
C8AP83_STAAU/15-326
C8APS1_STAAU/13-322
C8APV7_STAAU/22-329
C8APV8_STAAU/19-334
C8AQ42_STAAU/12-315
C8AQ43_STAAU/8-313
C8AR18_STAAU/13-315
C8JR53_LISMO/14-320
C8JRT4_LISMO/25-336
C8JRT5_LISMO/20-338
C8JUA3_LISMO/23-331
C8K2E6_LISMO/20-338
C8K2E7_LISMO/26-336
C8K3S5_LISMO/1-190
C8K4J5_LISMO/23-331
C8KBP2_LISMO/20-338
C8KBP3_LISMO/25-336
C8KCC7_LISMO/14-320
C8KE67_LISMO/23-331
C8KKN8_STAAU/1-267
C8KKR2_STAAU/22-329
C8KKR3_STAAU/14-334
C8KLN8_STAAU/15-326
C8KLN9_STAAU/1-301
C8KMF1_STAAU/11-313
C8KMF2_STAAU/12-315
C8KPE1_STAAU/16-320
C8KPI1_STAAU/5-310
C8KQU1_STAAU/14-334
C8KQU2_STAAU/22-329
C8KQX8_STAAU/5-310
C8KRN1_STAAU/1-267
C8KTX3_STAAU/12-315
C8KTX4_STAAU/11-313
C8KUJ9_STAAU/1-301
C8KUK0_STAAU/15-326
C8KW18_STAAU/30-338
C8KW19_STAAU/16-320
C8KXY9_9PAST/9-318
C8L207_STAAU/14-334
C8L208_STAAU/22-329
C8L2I8_STAAU/11-313
C8L2I9_STAAU/12-315
C8L4U8_STAAU/13-315
C8L5D9_STAAU/13-322
C8L6E3_STAAU/30-338
C8L6E4_STAAU/16-320
C8L6Y5_STAAU/18-328
C8L6Y6_STAAU/15-326
C8L8W7_STAAU/16-320
C8L8W8_STAAU/30-338
C8L932_STAAU/13-322
C8LBK5_STAAU/14-316
C8LCS6_STAAU/18-328
C8LCS7_STAAU/15-326
C8LEF3_STAAU/22-329
C8LEF4_STAAU/14-334
C8LEN8_STAAU/12-315
C8LEN9_STAAU/11-313
C8LFN9_STAAU/15-326
C8LFP0_STAAU/18-328
C8LJW3_STAAU/16-320
C8LJW4_STAAU/30-338
C8LL07_STAAU/11-313
C8LL08_STAAU/12-315
C8LL91_STAAU/14-334
C8LL92_STAAU/22-329
C8LLK9_STAAU/13-315
C8LMB0_STAAU/13-322
C8LP12_STAAU/15-326
C8LP13_STAAU/18-328
C8LQV0_STAAU/11-313
C8LQV1_STAAU/12-315
C8LR40_STAAU/14-334
C8LR41_STAAU/22-329
C8LRJ7_STAAU/13-315
C8LS45_STAAU/13-322
C8LTE6_STAAU/30-338
C8LTE7_STAAU/16-320
C8LX23_STAAU/22-329
C8LX24_STAAU/14-334
C8LXA8_STAAU/12-315
C8LXA9_STAAU/11-313
C8LXE8_STAAU/30-338
C8LXE9_STAAU/16-320
C8LZB8_STAAU/13-315
C8M0S6_STAAU/15-326
C8M0S7_STAAU/18-328
C8M1B6_STAAU/13-322
C8M4R1_STAAU/11-313
C8M4R2_STAAU/12-315
C8M4Z5_STAAU/14-334
C8M4Z6_STAAU/22-329
C8M538_STAAU/14-316
C8M6R0_STAAU/13-322
C8M8Q4_STAAU/18-328
C8M8Q5_STAAU/15-326
C8M9T0_STAAU/16-320
C8M9T1_STAAU/30-338
C8MD47_STAAU/11-322
C8MD82_STAAU/22-329
C8MD83_STAAU/14-334
C8MDG7_STAAU/12-315
C8MDG8_STAAU/8-313
C8MEM2_STAAU/14-316
C8MFS1_STAAU/18-328
C8MFS2_STAAU/15-326
C8MHC3_STAAU/30-338
C8MHC4_STAAU/16-320
C8MIS6_STAAU/15-326
C8MIS7_STAAU/18-328
C8MJ03_STAAU/30-338
C8MJ04_STAAU/16-320
C8MJ36_STAAU/14-334
C8MJ37_STAAU/22-329
C8MK75_STAAU/13-322
C8MNJ8_STAAU/11-313
C8MNJ9_STAAU/12-315
C8MP39_STAAU/13-315
C8MRH6_STAAU/30-338
C8MRH7_STAAU/16-320
C8MRY5_STAAU/13-315
C8MT42_STAAU/15-326
C8MT43_STAAU/18-328
C8MTE2_STAAU/13-322
C8MYA6_STAAU/11-313
C8MYA7_STAAU/12-315
C8MYJ2_STAAU/14-334
C8MYJ3_STAAU/22-329
C8MYR3_STAAU/13-322
C8MZA5_STAAU/30-338
C8MZA6_STAAU/16-320
C8N2D4_STAAU/18-328
C8N2D5_STAAU/15-326
C8N3R6_STAAU/11-313
C8N3R7_STAAU/12-315
C8N459_STAAU/14-334
C8N460_STAAU/22-329
C8N4A7_STAAU/13-315
C8N6S3_9GAMM/6-98
C8N6S4_9GAMM/2-138
C8N6S5_9GAMM/7-150
C8N9Y8_9GAMM/311-479
C8N9Y9_9GAMM/13-316
C8NAJ9_9GAMM/348-649
C8NAJ9_9GAMM/7-320
C8NBP2_9GAMM/22-370
C8NDA3_9GAMM/25-385
C8NEW4_9LACT/6-318
C8NEW5_9LACT/9-312
C8NJL4_COREF/34-358
C8NLG0_COREF/54-367
C8NLG1_COREF/29-336
C8NM10_COREF/13-319
C8NM18_COREF/19-326
C8NM19_COREF/27-334
C8NPW9_COREF/19-337
C8P7F7_9LACO/14-325
C8PEM8_9PROT/9-319
C8PFT4_9PROT/11-328
C8PGB8_9PROT/7-318
C8PH16_9PROT/11-323
C8PMI8_9SPIO/14-328
C8PRB8_9SPIO/20-338
C8PS81_9SPIO/21-340
C8PU53_9GAMM/21-339
C8PU53_9GAMM/363-672
C8Q0Z8_9GAMM/26-346
C8Q0Z8_9GAMM/374-688
C8RPS5_CORJE/71-374
C8RPS6_CORJE/13-295
C8RRZ1_CORJE/50-367
C8RS82_CORJE/27-341
C8RU12_CORJE/22-333
C8RU13_CORJE/25-334
C8RUI2_CORJE/1-318
C8RUI3_CORJE/3-320
C8RUL6_CORJE/29-341
C8RUL7_CORJE/9-324
C8RUT3_CORJE/62-348
C8RUT4_CORJE/29-331
C8RV32_CORJE/47-364
C8S433_9RHOB/24-344
C8SF14_9RHIZ/29-360
C8SJM0_9RHIZ/37-351
C8SJM0_9RHIZ/373-682
C8SQ09_9RHIZ/28-346
C8T053_KLEPR/5-322
C8T200_KLEPR/36-355
C8T7R6_KLEPR/1-78
C8T966_KLEPR/4-295
C8T9D3_KLEPR/25-326
C8T9F7_KLEPR/22-341
C8T9I8_KLEPR/16-327
C8T9L3_KLEPR/21-80
C8T9L4_KLEPR/1-108
C8T9L5_KLEPR/35-345
C8TB48_KLEPR/16-325
C8TB48_KLEPR/349-657
C8TC10_KLEPR/1-50
C8TC20_KLEPR/16-189
C8TC24_KLEPR/16-189
C8THI0_ECO26/347-657
C8THI0_ECO26/7-325
C8TKB2_ECO26/14-325
C8TKB3_ECO26/18-328
C8TPA4_ECO26/9-316
C8TPA5_ECO26/17-330
C8TSI5_ECO26/22-323
C8U1M3_ECO10/350-657
C8U1M3_ECO10/7-325
C8U2V3_ECO10/13-325
C8U2V4_ECO10/18-328
C8U9S9_ECO10/22-323
C8UBD0_ECO1A/22-323
C8UH21_ECO1A/347-657
C8UH21_ECO1A/7-325
C8UJQ8_ECO1A/14-325
C8UJQ9_ECO1A/18-328
C8W5V6_DESAS/30-352
C8W622_DESAS/20-347
C8WCU5_ZYMMN/22-333
C8WDZ3_ZYMMN/16-331
C8WIZ9_EGGLE/20-328
C8WPK3_EGGLE/52-367
C8WXZ3_ALIAD/14-329
C8WZ58_DESRD/18-327
C8X4T5_DESRD/29-352
C8X6E0_NAKMY/38-348
C8X6E1_NAKMY/32-341
C8XBW7_NAKMY/14-326
C8XBW8_NAKMY/21-337
C8XCA3_NAKMY/15-336
C8YX97_9GAMM/66-374
C8YX98_9GAMM/25-336
C8ZWC5_ENTGA/7-311
C8ZWC6_ENTGA/8-311
C8ZYZ5_ENTGA/14-324
C8ZYZ6_ENTGA/11-145
C8ZYZ7_ENTGA/1-195
C9A8M9_ENTCA/5-310
C9A8N0_ENTCA/8-312
C9AAR7_ENTCA/14-324
C9AAR8_ENTCA/11-321
C9AD81_ENTCA/4-346
C9ADR3_ENTFC/16-326
C9ADR4_ENTFC/12-326
C9AHA9_ENTFC/9-311
C9AHB0_ENTFC/7-313
C9AME7_ENTFC/16-326
C9AME8_ENTFC/13-326
C9AQT3_ENTFC/9-311
C9AQT4_ENTFC/6-312
C9AWR2_ENTCA/5-310
C9AWR3_ENTCA/8-312
C9B0U9_ENTCA/14-324
C9B0V0_ENTCA/11-321
C9B2J7_ENTCA/4-346
C9B4R6_ENTFC/16-326
C9B4R7_ENTFC/12-326
C9B8P3_ENTFC/9-311
C9B8P4_ENTFC/7-313
C9BEK8_ENTFC/16-326
C9BEK9_ENTFC/13-326
C9BF77_ENTFC/7-313
C9BF78_ENTFC/9-311
C9BKE0_ENTFC/9-311
C9BKE1_ENTFC/7-313
C9BQG9_ENTFC/12-326
C9BQH0_ENTFC/16-326
C9BUY5_ENTFC/9-311
C9BUY6_ENTFC/7-313
C9BZ38_ENTFC/4-313
C9BZ39_ENTFC/12-326
C9C063_ENTFC/1-309
C9C064_ENTFC/12-326
C9C456_ENTFC/9-311
C9C457_ENTFC/7-313
C9CAD0_ENTFC/12-326
C9CAD1_ENTFC/16-326
C9CAR7_ENTFC/9-311
C9CAR8_ENTFC/7-313
C9CK32_ENTCA/5-310
C9CK33_ENTCA/8-312
C9CP96_ENTCA/14-324
C9CP97_ENTCA/11-321
C9CQG7_ENTCA/4-346
C9CRF2_9RHOB/7-312
C9CUM2_9RHOB/35-355
C9CYG2_9RHOB/9-310
C9CYG3_9RHOB/6-310
C9CYG7_9RHOB/8-323
C9D0Q0_9RHOB/24-341
C9D183_9RHOB/32-342
C9D184_9RHOB/35-341
C9D1K8_9RHOB/25-337
C9D1K9_9RHOB/26-336
C9D2W4_9RHOB/23-334
C9KJY8_9FIRM/7-327
C9KMJ0_9FIRM/10-326
C9KMJ1_9FIRM/7-330
C9KSA7_9BACE/13-320
C9KVN4_9BACE/17-332
C9L5X4_RUMHA/15-331
C9LCE0_RUMHA/26-341
C9LKL3_9BACT/21-341
C9LL29_9FIRM/1-303
C9LN64_9FIRM/33-347
C9LNC3_9FIRM/13-331
C9LNC5_9FIRM/19-329
C9LQ58_9FIRM/22-337
C9LQB3_9FIRM/18-342
C9LSG1_9FIRM/22-339
C9LTM3_9FIRM/19-340
C9LUY2_9FIRM/59-366
C9LW77_9FIRM/27-334
C9LXJ0_9FIRM/18-343
C9LY84_9FIRM/18-341
C9M624_9BACT/21-338
C9M9T4_9BACT/29-344
C9ME70_HAEIF/348-655
C9ME70_HAEIF/8-322
C9MF31_HAEIF/16-329
C9MGK4_HAEIF/16-329
C9MJS9_HAEIF/1-153
C9MPR9_9BACT/11-335
C9MY75_9FUSO/27-337
C9NTU2_9VIBR/30-344
C9NTZ2_9VIBR/18-339
C9NV68_9VIBR/3-308
C9NV69_9VIBR/5-306
C9NWD8_9VIBR/20-336
C9NWD8_9VIBR/359-665
C9NXK0_9VIBR/352-657
C9NXK0_9VIBR/6-323
C9NZM4_9VIBR/17-326
C9P4C9_VIBME/39-343
C9P6W1_VIBME/30-347
C9P7B9_VIBME/1-256
C9P805_VIBME/34-341
C9P806_VIBME/40-349
C9P891_VIBME/5-306
C9P892_VIBME/6-312
C9PAA9_VIBFU/14-331
C9PCA7_VIBFU/26-339
C9PCA8_VIBFU/31-343
C9PDK7_VIBFU/31-340
C9PDK8_VIBFU/25-337
C9PE10_VIBFU/17-326
C9PEZ3_VIBFU/19-331
C9PEZ4_VIBFU/13-318
C9PFF7_VIBFU/5-325
C9PGD0_VIBFU/30-347
C9PGM6_VIBFU/21-335
C9PGM6_VIBFU/359-664
C9PGR5_VIBFU/5-312
C9PGR6_VIBFU/3-287
C9PJJ0_VIBFU/341-651
C9PJJ0_VIBFU/8-323
C9PPN1_9PAST/3-308
C9PPZ0_9PAST/9-318
C9PYY7_9BACT/12-255
C9PYY8_9BACT/1-72
C9Q3Z6_9VIBR/349-653
C9Q3Z6_9VIBR/9-324
C9Q586_9VIBR/19-326
C9Q9R2_9VIBR/1-278
C9QAQ4_9VIBR/14-337
C9QBB4_9VIBR/12-323
C9QBB4_9VIBR/336-649
C9QEX2_VIBOR/20-336
C9QEX2_VIBOR/362-665
C9QF40_VIBOR/1-311
C9QF41_VIBOR/12-318
C9QFX3_VIBOR/18-339
C9QGX1_VIBOR/5-305
C9QGX2_VIBOR/6-312
C9QHR0_VIBOR/19-326
C9QRN4_ECOD1/347-657
C9QRN4_ECOD1/7-325
C9QTE9_ECOD1/17-330
C9QTF0_ECOD1/9-316
C9QTZ6_ECOD1/22-323
C9R1D1_ECOD1/18-328
C9R1D2_ECOD1/13-325
C9R327_AGGAD/20-325
C9R328_AGGAD/12-327
C9R3Y0_AGGAD/5-304
C9R3Y1_AGGAD/10-315
C9R4J4_AGGAD/23-334
C9R4K2_AGGAD/14-334
C9R7M6_AMMDK/27-352
C9R8V3_AMMDK/52-376
C9RB15_AMMDK/13-329
C9RGB4_METVM/6-343
C9RGB5_METVM/16-342
C9RGY3_METVM/18-338
C9RJU5_FIBSS/15-319
C9RV09_GEOSY/14-328
C9RV10_GEOSY/20-329
C9S013_GEOSY/13-337
C9S0T1_GEOSY/17-326
C9S0T2_GEOSY/13-323
C9S1A2_GEOSY/16-328
C9S1A3_GEOSY/28-346
C9T1E4_9RHIZ/9-314
C9T1E5_9RHIZ/6-313
C9T1L1_9RHIZ/6-327
C9T764_9RHIZ/16-327
C9TAN7_9RHIZ/9-314
C9TAN8_9RHIZ/6-313
C9TAV2_9RHIZ/6-327
C9TFW8_9RHIZ/16-327
C9TJJ9_9RHIZ/1-219
C9TJS3_9RHIZ/8-141
C9TQH4_9RHIZ/16-327
C9TRY3_9RHIZ/1-171
C9TRY4_9RHIZ/5-312
C9TWY6_9RHIZ/16-327
C9TZ19_9RHIZ/6-327
C9TZ92_9RHIZ/6-313
C9TZ93_9RHIZ/9-314
C9U4G9_BRUAB/16-327
C9U9D4_BRUAB/6-327
C9U9K8_BRUAB/5-312
C9U9K9_BRUAB/9-314
C9UDH0_BRUAB/16-327
C9UIZ7_BRUAB/6-327
C9UJ70_BRUAB/5-312
C9UJ71_BRUAB/9-314
C9UMZ9_BRUAB/16-327
C9UU36_BRUAB/9-314
C9UU37_BRUAB/6-313
C9UUB1_BRUAB/6-327
C9UZ03_BRUAB/16-327
C9V1Y7_BRUAB/6-327
C9V262_BRUAB/5-312
C9V263_BRUAB/9-314
C9V598_BRUNE/6-327
C9V5H0_BRUNE/6-313
C9V5H1_BRUNE/9-314
C9VBD2_BRUNE/16-327
C9VFJ1_9RHIZ/9-314
C9VFJ2_9RHIZ/6-313
C9VFR4_9RHIZ/6-327
C9VL77_9RHIZ/16-327
C9VPC9_BRUAB/6-327
C9VPG2_BRUAB/5-312
C9VPG3_BRUAB/9-314
C9VSX5_BRUAB/16-327
C9X2L2_NEIM8/14-316
C9X2L3_NEIM8/18-321
C9X741_SALTD/28-350
C9X741_SALTD/377-682
C9XAR8_SALTD/12-324
C9XAR9_SALTD/17-328
C9XBS7_SALTD/34-354
C9XG20_SALTD/24-326
C9XPT8_CLODC/20-338
C9XPT9_CLODC/20-334
C9XQL2_CLODC/9-311
C9XQL3_CLODC/6-314
C9XW89_CROTZ/2-304
C9XW89_CROTZ/334-636
C9XXI8_CROTZ/18-328
C9XXI9_CROTZ/16-325
C9Y2Q1_CROTZ/1-295
C9Y5F3_CROTZ/23-341
C9Y6C4_9BURK/1-211
C9YF00_9BURK/42-359
C9YLU2_CLODR/9-311
C9YLU3_CLODR/6-314
C9YQA7_CLODR/20-338
C9YQA8_CLODR/20-334
C9Z195_STRSW/33-341
C9Z196_STRSW/22-342
C9Z1L0_STRSW/24-340
C9Z1L1_STRSW/50-361
C9Z1Z2_STRSW/20-343
C9ZHH8_STRSW/56-152
CBRB_DICD3/24-335
CBRC_DICD3/7-346
D0AD26_ENTFC/9-311
D0AD27_ENTFC/7-313
D0AG86_ENTFC/35-350
D0AK55_ENTFC/9-311
D0AK56_ENTFC/7-313
D0AQ89_ENTFC/35-350
D0ATG9_BRUAB/6-327
D0ATN8_BRUAB/5-312
D0ATN9_BRUAB/9-314
D0B0C0_BRUAB/16-327
D0B797_BRUME/9-314
D0B798_BRUME/6-313
D0B7G4_BRUME/6-327
D0B8S4_BRUME/16-327
D0BAG7_BRUSU/16-327
D0BGF8_BRUSU/6-327
D0BGM5_BRUSU/6-313
D0BGM6_BRUSU/9-314
D0BKM3_9LACT/5-318
D0BKM4_9LACT/9-311
D0BPI6_9FUSO/11-317
D0BTS5_9FUSO/14-333
D0BUQ2_9FUSO/27-342
D0BUZ4_9FUSO/15-329
D0BUZ9_9FUSO/5-327
D0C4B9_9GAMM/12-330
D0C716_ACIBA/12-330
D0CC17_ACIBA/8-310
D0CC18_ACIBA/12-310
D0CPH3_9RHOB/15-324
D0CPH4_9RHOB/28-331
D0D5R5_9RHOB/21-340
D0D6V7_9RHOB/8-320
D0D6V8_9RHOB/6-317
D0D786_9RHOB/30-351
D0D856_9RHOB/9-320
D0D918_9RHOB/4-305
D0D919_9RHOB/6-310
D0DDS4_9RHOB/28-344
D0DJ51_9LACO/6-303
D0DTI4_LACFE/3-314
D0DVY6_LACFE/5-300
D0FPU0_ERWPY/12-324
D0FPU0_ERWPY/345-657
D0FR67_ERWPY/36-355
D0FSS6_ERWPY/12-326
D0GAI3_BRUME/6-327
D0GAQ7_BRUME/6-313
D0GAQ8_BRUME/9-314
D0GEG3_BRUME/16-327
D0GKR0_9FUSO/17-327
D0GR49_VIBMI/1-287
D0GR49_VIBMI/309-616
D0GVL0_VIBMI/11-323
D0GVL0_VIBMI/341-649
D0GWV7_VIBMI/1-294
D0GYL5_VIBMI/1-307
D0H0D9_VIBMI/6-312
D0H0E0_VIBMI/4-306
D0H253_VIBCH/4-312
D0H254_VIBCH/2-287
D0H2A0_VIBCH/12-323
D0H2A0_VIBCH/335-649
D0H682_VIBCH/43-353
D0H683_VIBCH/12-326
D0H7D7_VIBCH/14-337
D0H846_VIBCH/20-326
D0HB31_VIBMI/12-323
D0HB31_VIBMI/336-649
D0HCZ1_VIBMI/14-337
D0HE05_VIBMI/20-322
D0HE06_VIBMI/6-312
D0HFM9_VIBMI/17-332
D0HFM9_VIBMI/355-661
D0HG42_VIBMI/24-326
D0HM67_VIBCH/12-323
D0HM67_VIBCH/335-649
D0HP37_VIBCH/6-329
D0HR05_VIBCH/24-330
D0HRV6_VIBCH/43-353
D0HRV7_VIBCH/12-326
D0HU84_VIBCH/2-287
D0HU85_VIBCH/4-312
D0HUI3_VIBCH/14-337
D0HZ53_VIBCH/20-326
D0I101_VIBCH/4-312
D0I102_VIBCH/2-287
D0I231_VIBCH/43-353
D0I232_VIBCH/12-326
D0I5H1_VIBHO/20-341
D0IA92_VIBHO/21-334
D0IA92_VIBHO/359-663
D0IAN4_VIBHO/21-331
D0IFH3_9VIBR/19-326
D0IJM9_9VIBR/6-312
D0IJN0_9VIBR/4-306
D0IKV3_9VIBR/1-308
D0IKV3_9VIBR/331-637
D0IMP2_9VIBR/12-323
D0IMP2_9VIBR/341-649
D0ISZ5_HELP1/9-322
D0IZ94_COMT2/48-365
D0J2G2_COMT2/36-364
D0J4R0_COMT2/30-342
D0J4R1_COMT2/32-344
D0J506_COMT2/3-313
D0J507_COMT2/7-310
D0J6A1_COMT2/35-350
D0J6E0_COMT2/34-369
D0JDA2_YERPD/14-327
D0JH88_YERPD/21-335
D0JH88_YERPD/365-667
D0JIK2_YERPD/29-348
D0JIM9_YERPD/1-126
D0JIN0_YERPD/1-153
D0JJV2_YERPD/34-340
D0JJV3_YERPD/22-337
D0JK14_YERPD/46-348
D0JKD5_YERPD/1-275
D0JKD6_YERPD/22-331
D0JMS5_YERP1/14-327
D0JRB7_YERP1/21-335
D0JRB7_YERP1/365-667
D0JRP5_YERP1/1-153
D0JRS2_YERP1/29-348
D0JUR7_YERP1/46-348
D0JUV3_YERP1/1-275
D0JUV4_YERP1/22-331
D0JV94_YERP1/22-337
D0JV95_YERP1/34-340
D0K028_HELP5/9-322
D0K2I7_STAAD/5-310
D0K2M3_STAAD/22-329
D0K2M4_STAAD/14-334
D0K306_STAAD/12-315
D0K307_STAAD/11-313
D0K449_STAAD/14-316
D0K796_STAAD/18-328
D0K797_STAAD/15-326
D0K7H7_STAAD/16-320
D0K7H8_STAAD/30-338
D0KBR3_PECWW/12-313
D0KBR4_PECWW/26-331
D0KDK4_PECWW/16-332
D0KEH8_PECWW/12-327
D0KGM6_PECWW/12-327
D0KGN7_PECWW/39-342
D0KHH9_PECWW/29-340
D0KHI0_PECWW/13-324
D0KJE4_PECWW/22-336
D0KJE4_PECWW/358-669
D0KJZ6_PECWW/36-355
D0KKU7_PECWW/14-331
D0KLY6_PECWW/31-342
D0KLY7_PECWW/27-335
D0KSH9_SULS9/10-320
D0L283_GORB4/25-336
D0L284_GORB4/46-354
D0L4I2_GORB4/13-338
D0L4I3_GORB4/36-345
D0L7Q9_GORB4/18-335
D0LBF8_GORB4/22-358
D0LK22_HALO1/27-348
D0M3N0_VIBSE/24-332
D0M8V1_VIBSE/6-312
D0M8V2_VIBSE/1-284
D0MBR7_VIBSE/18-339
D0MFH8_RHOM4/15-334
D0P702_BRUSU/9-314
D0P703_BRUSU/6-313
D0P775_BRUSU/6-327
D0PDU6_BRUSU/16-327
D0PG02_BRUSU/9-314
D0PG03_BRUSU/6-313
D0PG76_BRUSU/6-327
D0PL55_BRUSU/16-327
D0REK7_9RHIZ/9-314
D0REK8_9RHIZ/6-313
D0RET1_9RHIZ/6-327
D0RJP1_9RHIZ/16-327
D0RUI5_9STRE/21-341
D0RY48_ACICA/14-332
D0T1U2_ACIRA/15-329
D0T1U3_ACIRA/8-312
D0TCI7_9BACE/15-337
D0TD97_9BACE/15-336
D0TQT8_9BACE/17-332
D0TRB9_9BACE/13-320
D0W608_NEICI/14-316
D0W609_NEICI/15-321
D0WBZ7_NEILA/18-321
D0WBZ8_NEILA/14-316
D0WH06_9ACTN/14-332
D0WHY2_9ACTN/37-366
D0WI91_9ACTN/30-347
D0WIF5_9ACTN/39-360
D0WJ42_9ACTN/51-367
D0WL74_9ACTO/74-383
D0WL75_9ACTO/61-373
D0WSE2_VIBAL/1-180
D0WSE3_VIBAL/4-128
D0WSE4_VIBAL/1-284
D0WTR0_VIBAL/13-319
D0WTR1_VIBAL/11-342
D0WUM1_VIBAL/344-651
D0WUM1_VIBAL/9-323
D0WWP9_VIBAL/18-339
D0X323_VIBAL/353-657
D0X323_VIBAL/6-323
D0X3Y8_VIBAL/18-326
D0X4S6_VIBHA/4-312
D0X4S7_VIBHA/32-334
D0X8U2_VIBHA/22-322
D0X8U3_VIBHA/9-318
D0X9Z3_VIBHA/7-312
D0X9Z4_VIBHA/5-306
D0XCW6_VIBHA/18-326
D0XEN8_VIBHA/18-339
D0YRQ7_9ACTO/20-335
D0YS39_9ACTO/17-341
D0YX29_LISDA/17-326
D0YY61_LISDA/18-339
D0Z2R5_LISDA/27-343
D0Z432_LISDA/25-343
D0Z868_EDWTE/12-325
D0Z875_EDWTE/27-335
D0Z8Q3_EDWTE/46-364
D0ZC62_EDWTE/11-323
D0ZC62_EDWTE/346-652
D0ZKU6_SALT1/28-350
D0ZKU6_SALT1/377-682
D0ZP89_SALT1/12-324
D0ZP90_SALT1/17-328
D0ZR79_SALT1/34-354
D0ZW80_SALT1/21-323
D1A2C5_THECD/21-345
D1A2D8_THECD/37-347
D1A2D9_THECD/25-334
D1ADH4_THECD/119-443
D1ANY2_SEBTE/12-326
D1B176_SULD5/6-341
D1B4Q6_SULD5/12-332
D1B6V0_THEAS/5-309
D1B909_THEAS/14-317
D1BAQ7_SANKS/32-341
D1BB43_SANKS/57-364
D1BCG2_SANKS/395-703
D1BCG2_SANKS/44-362
D1BCT5_SANKS/58-381
D1BFL6_SANKS/61-369
D1BFL7_SANKS/51-362
D1BG97_SANKS/58-368
D1BG98_SANKS/58-368
D1BHB4_SANKS/40-349
D1BHB5_SANKS/42-348
D1BJB7_SANKS/40-364
D1BKE6_SANKS/34-334
D1BKE7_SANKS/40-353
D1BN62_VEIPT/17-329
D1BNS0_VEIPT/11-329
D1BPR3_VEIPT/22-329
D1BQD9_VEIPT/17-340
D1BQE4_VEIPT/16-338
D1BQS1_VEIPT/25-342
D1BR48_VEIPT/16-329
D1BRH0_XYLCX/20-338
D1BRH1_XYLCX/36-342
D1BRY8_XYLCX/34-345
D1BRY9_XYLCX/13-326
D1BUH7_XYLCX/33-343
D1BUH8_XYLCX/30-336
D1BVK5_XYLCX/43-363
D1BXY3_XYLCX/28-352
D1BZS8_XYLCX/35-356
D1BZS8_XYLCX/388-705
D1C855_SPHTD/40-349
D1C856_SPHTD/34-346
D1CC11_THET1/27-354
D1CGP6_THET1/29-339
D1CGP7_THET1/32-343
D1CYT6_9RHIZ/16-327
D1D0F2_9RHIZ/6-327
D1D124_9RHIZ/6-313
D1D125_9RHIZ/9-314
D1D6B8_NEIGO/14-321
D1D6B9_NEIGO/14-316
D1DAA2_NEIGO/12-270
D1DAA3_NEIGO/14-316
D1DGL1_NEIGO/13-321
D1DGL2_NEIGO/14-316
D1DLP3_NEIGO/14-321
D1DLP4_NEIGO/14-316
D1DT26_NEIGO/14-321
D1DT27_NEIGO/14-316
D1E002_NEIGO/1-53
D1E003_NEIGO/13-270
D1E004_NEIGO/14-316
D1E672_NEIGO/14-321
D1E673_NEIGO/14-316
D1ECT0_NEIGO/13-321
D1ECT1_NEIGO/14-316
D1EL02_9RHIZ/6-327
D1EL74_9RHIZ/6-313
D1EL75_9RHIZ/9-314
D1EMZ7_9RHIZ/16-327
D1EUJ7_BRUME/9-314
D1EUJ8_BRUME/6-313
D1EUS0_BRUME/6-327
D1EWD7_BRUME/16-327
D1F3D0_BRUME/6-327
D1F3K3_BRUME/6-313
D1F3K4_BRUME/9-314
D1F9L4_BRUME/16-327
D1FBZ4_9RHIZ/6-327
D1FC65_9RHIZ/6-313
D1FC66_9RHIZ/9-314
D1FIS9_9RHIZ/16-327
D1GPL8_STAA0/13-322
D1GQ28_STAA0/22-329
D1GQ29_STAA0/14-334
D1GQP7_STAA0/12-315
D1GQP8_STAA0/11-313
D1GRE8_STAA0/2-290
D1GRE9_STAA0/30-338
D1GSK9_STAA0/14-316
D1GUM4_STAA0/18-328
D1GUM5_STAA0/15-326
D1J9W2_9ARCH/18-336
D1JCT6_9ARCH/27-349
D1JCT9_9ARCH/35-353
D1JE25_9ARCH/37-356
D1JFK4_9ARCH/1-88
D1JFK6_9ARCH/38-363
D1JGE5_9ARCH/29-350
D1JHH2_9ARCH/35-353
D1JHK9_9ARCH/37-356
D1JIL1_9ARCH/5-320
D1JJU1_9BACE/13-328
D1JMW7_9BACE/14-337
D1JP05_9BACE/13-320
D1K0A8_9BACE/13-337
D1K9X7_9BACE/14-337
D1N4P5_9BACT/22-330
D1NH35_HAEIF/1-57
D1NH35_HAEIF/51-91
D1NK37_CLOTM/19-342
D1NL81_CLOTM/37-271
D1NXJ0_9ENTR/14-331
D1NY86_9ENTR/26-328
D1P2D1_9ENTR/15-325
D1P2D2_9ENTR/12-313
D1P3N7_9ENTR/11-327
D1P731_9ENTR/15-329
D1PFQ1_9BACT/10-340
D1PMB4_9FIRM/1-263
D1PMD4_9FIRM/23-354
D1PY25_9BACT/14-332
D1Q641_STAAU/13-315
D1Q8K9_STAAU/13-322
D1Q8P5_STAAU/22-329
D1Q8P6_STAAU/14-334
D1Q8Y7_STAAU/12-315
D1Q8Y8_STAAU/11-313
D1QAW5_STAAU/18-328
D1QAW6_STAAU/15-326
D1QDD8_STAAU/16-320
D1QDD9_STAAU/30-338
D1QEV3_STAAU/22-329
D1QEV4_STAAU/14-334
D1QF43_STAAU/12-315
D1QF44_STAAU/11-313
D1QJH8_STAAU/18-328
D1QJH9_STAAU/15-326
D1QK67_STAAU/13-315
D1QKE6_STAAU/13-322
D1QLU4_STAAU/16-320
D1QLU5_STAAU/30-338
D1QMC8_9BACT/6-335
D1R0U6_STAAU/13-315
D1R1B9_STAAU/18-328
D1R1C0_STAAU/15-326
D1R1J4_STAAU/22-329
D1R1J5_STAAU/14-334
D1R1T5_STAAU/12-315
D1R1T6_STAAU/11-313
D1R3W0_STAAU/16-320
D1R3W1_STAAU/30-338
D1R3X0_STAAU/13-322
D1R9P3_9CHLA/12-326
D1RKT8_LEGLO/8-316
D1RKT9_LEGLO/13-322
D1RN90_SEROD/8-324
D1RQ79_SEROD/24-330
D1RQ95_SEROD/14-327
D1RTJ6_SEROD/37-355
D1RU51_SEROD/40-349
D1RU52_SEROD/28-336
D1RUB7_SEROD/10-326
D1RUB7_SEROD/348-659
D1TPI6_YERPE/29-348
D1TQR7_YERPE/16-330
D1TQR7_YERPE/360-662
D1TWQ6_YERPE/11-313
D1TWQ7_YERPE/20-239
D1TXV6_YERPE/33-335
D1U0B3_YERPE/22-337
D1U0B4_YERPE/34-340
D1U1L5_YERPE/1-153
D1U1L6_YERPE/1-126
D1U1V5_YERPE/14-327
D1VTB1_9FIRM/14-321
D1VYD6_9BACT/18-338
D1W7X5_9BACT/15-338
D1WJR2_STAEP/6-310
D1WL31_STAEP/29-338
D1WL32_STAEP/15-320
D1WLQ6_STAEP/6-314
D1WLQ7_STAEP/13-315
D1XC00_9ACTO/43-351
D1XC01_9ACTO/21-331
D1XE03_9ACTO/56-367
D1XE04_9ACTO/32-349
D1XEQ7_9ACTO/41-359
D1XHU5_9ACTO/35-351
D1XHU6_9ACTO/47-356
D1XID1_9ACTO/1-322
D1XIH5_9ACTO/30-335
D1XIH6_9ACTO/11-319
D1XJB6_9ACTO/34-355
D1XJB7_9ACTO/43-359
D1XM40_9ACTO/36-353
D1XMV8_9ACTO/30-339
D1XMV9_9ACTO/48-356
D1XN48_9ACTO/30-341
D1XN49_9ACTO/32-342
D1XNV8_9ACTO/32-356
D1XNV8_9ACTO/382-697
D1XYI6_9BACT/15-335
D1Y120_9BACT/25-342
D1Y1V8_9BACT/17-347
D1Y3D7_9BACT/29-351
D1Y560_9BACT/29-336
D1Y6E9_9BACT/15-329
D1Y926_PROAC/9-334
D1Y9Y6_PROAC/34-345
D1Y9Z7_PROAC/27-344
D1YA79_PROAC/19-337
D1YAM6_PROAC/30-351
D1YAR0_PROAC/10-330
D1YB05_PROAC/9-339
D1YEW9_PROAC/32-350
D1YNM9_9FIRM/25-342
D1YP18_9FIRM/16-338
D1YP23_9FIRM/17-340
D1YPH1_9FIRM/21-329
D1YQY1_9FIRM/11-329
D1YRV0_9FIRM/17-329
D1YXH6_METPS/30-346
D1YXJ5_METPS/15-354
D1YZJ0_METPS/30-378
D2A989_SHIF2/13-325
D2A990_SHIF2/22-332
D2ADH8_SHIF2/2-314
D2AFK5_SHIF2/22-323
D2AIT4_SHIF2/347-657
D2AIT4_SHIF2/7-325
D2AVJ5_STRRD/33-344
D2AVJ6_STRRD/40-359
D2AYC3_STRRD/24-338
D2AYC4_STRRD/31-344
D2B319_STRRD/53-372
D2B7T4_STRRD/29-345
D2B7T5_STRRD/34-349
D2B8N9_STRRD/24-354
D2BA06_STRRD/32-339
D2BA07_STRRD/28-336
D2BA69_STRRD/24-329
D2BA70_STRRD/27-334
D2BF41_STRRD/52-360
D2BF42_STRRD/19-335
D2BHD8_DEHSV/36-357
D2BN91_LACLK/12-313
D2BN92_LACLK/5-311
D2BRJ4_DICD5/16-331
D2BSN7_DICD5/32-342
D2BSN8_DICD5/30-340
D2BTS9_DICD5/37-355
D2BXM9_DICD5/42-343
D2C341_DICD5/12-346
D2C342_DICD5/24-335
D2C768_THENR/8-320
D2D996_KLEPN/22-341
D2ENH6_9STRE/10-314
D2ENH7_9STRE/15-317
D2EQ26_9STRE/24-340
D2F080_9BACE/13-334
D2F1M9_9BACE/15-338
D2F3D3_STAAU/18-328
D2F3D4_STAAU/15-326
D2F4H9_STAAU/22-329
D2F4I0_STAAU/19-334
D2F4R9_STAAU/12-315
D2F4S0_STAAU/8-313
D2F5I4_STAAU/13-322
D2F628_STAAU/13-315
D2F985_STAAU/16-320
D2F986_STAAU/30-338
D2FAZ6_STAAU/13-322
D2FB33_STAAU/22-329
D2FB34_STAAU/19-334
D2FBC2_STAAU/12-315
D2FBC3_STAAU/8-313
D2FC76_STAAU/13-315
D2FFM6_STAAU/16-320
D2FFM7_STAAU/30-338
D2FHF7_STAAU/18-328
D2FHF8_STAAU/15-326
D2FIG3_STAAU/18-328
D2FIG4_STAAU/15-326
D2FJS3_STAAU/13-322
D2FJV8_STAAU/22-329
D2FJV9_STAAU/19-334
D2FK49_STAAU/12-315
D2FK50_STAAU/6-312
D2FL06_STAAU/14-316
D2FPF4_STAAU/16-320
D2FPF5_STAAU/30-338
D2FRS6_STAAU/18-328
D2FRS7_STAAU/15-326
D2FT50_STAAU/13-322
D2FT87_STAAU/22-329
D2FT88_STAAU/19-334
D2FTH6_STAAU/12-315
D2FTH7_STAAU/8-313
D2FUG0_STAAU/13-315
D2FXL9_STAAU/16-320
D2FXM0_STAAU/30-338
D2FZ35_STAAU/13-322
D2FZ72_STAAU/22-329
D2FZ73_STAAU/19-334
D2FZF9_STAAU/12-315
D2FZG0_STAAU/8-313
D2G0D9_STAAU/14-316
D2G3B5_STAAU/16-320
D2G3B6_STAAU/30-338
D2G525_STAAU/18-328
D2G526_STAAU/15-326
D2G7F9_STAAU/3-135
D2G7G0_STAAU/1-145
D2G7L3_STAAU/22-329
D2G7L4_STAAU/19-334
D2G7X9_STAAU/12-315
D2G7Y0_STAAU/8-313
D2G8T3_STAAU/14-316
D2GBT1_STAAU/16-320
D2GBT2_STAAU/30-338
D2GDI9_STAAU/18-328
D2GDJ0_STAAU/15-326
D2GDY8_STAAU/13-322
D2GE25_STAAU/22-329
D2GE26_STAAU/19-334
D2GEE0_STAAU/12-315
D2GEE1_STAAU/8-313
D2GF97_STAAU/13-315
D2GIE3_STAAU/18-328
D2GIE4_STAAU/15-326
D2GJE9_STAAU/16-320
D2GJF0_STAAU/30-338
D2GL06_STAAU/16-320
D2GL07_STAAU/30-338
D2GMS9_STAAU/18-328
D2GMT0_STAAU/15-326
D2GPG5_STAAU/13-322
D2GPK2_STAAU/22-329
D2GPK3_STAAU/19-334
D2GPX6_STAAU/12-315
D2GPX7_STAAU/8-313
D2GQK2_STAAU/13-315
D2L3T8_9DELT/22-347
D2MJT9_9BACT/61-381
D2MNE6_9FIRM/21-337
D2MU96_CAMJE/15-317
D2MU97_CAMJE/6-308
D2MV04_CAMJE/16-323
D2MW81_CAMJE/15-323
D2MYE0_CAMJE/1-261
D2MYE0_CAMJE/282-581
D2MZH0_CAMJE/15-317
D2MZH1_CAMJE/4-308
D2N3G4_STAA5/18-328
D2N3G5_STAA5/15-326
D2N521_STAA5/13-322
D2N556_STAA5/22-329
D2N557_STAA5/19-334
D2N5E0_STAA5/12-315
D2N5E1_STAA5/8-313
D2N6A7_STAA5/14-316
D2N9B7_STAA5/16-320
D2N9B8_STAA5/30-338
D2NBW8_ECOS5/347-657
D2NBW8_ECOS5/7-325
D2NC98_ECOS5/3-313
D2NE89_ECOS5/13-325
D2NE90_ECOS5/18-328
D2NHR1_ECOS5/9-322
D2NIY8_ECOS5/22-323
D2NJU5_ECOS5/27-346
D2NMN4_ECOS5/33-344
D2NMN5_ECOS5/12-324
D2NPP8_ROTMD/30-350
D2NPY5_ROTMD/56-370
D2NPY6_ROTMD/78-390
D2NSI7_ROTMD/57-367
D2NSI8_ROTMD/54-363
D2NTJ9_ROTMD/55-374
D2NVE0_LISM1/20-338
D2NVE1_LISM1/25-336
D2NWT6_LISM1/13-320
D2NY97_LISM1/23-331
D2P6R5_LISM2/20-338
D2P6R6_LISM2/25-336
D2P861_LISM2/13-320
D2P9M1_LISM2/23-331
D2PCW2_SULID/10-320
D2PRD1_KRIFD/26-349
D2PRD1_KRIFD/382-690
D2PSI9_KRIFD/36-358
D2PWL9_KRIFD/32-355
D2PWP6_KRIFD/40-362
D2PX72_KRIFD/12-323
D2PX73_KRIFD/36-345
D2Q0Z3_KRIFD/41-351
D2Q0Z4_KRIFD/40-351
D2Q2R1_KRIFD/33-354
D2Q4S6_KRIFD/25-348
D2Q4S7_KRIFD/12-322
D2QP08_SPILD/18-343
D2RD80_ARCPA/25-348
D2RDC9_ARCPA/29-346
D2RGE2_ARCPA/5-304
D2RM39_ACIFV/12-319
D2RSD5_HALTV/14-370
D2RUD6_HALTV/28-362
D2S1H1_HALTV/30-369
D2S7X4_GEOOG/17-322
D2S7X5_GEOOG/33-338
D2T5A3_ERWP6/12-324
D2T5A3_ERWP6/345-657
D2T8C0_ERWP6/36-355
D2TBM1_ERWP6/12-326
D2TGU5_CITRI/21-323
D2TI41_CITRI/348-657
D2TI41_CITRI/7-325
D2TMM8_CITRI/17-325
D2TMM9_CITRI/18-328
D2TPF3_CITRI/32-355
D2TVF6_9ACTO/465-772
D2TVF6_9ACTO/76-391
D2TVQ4_9ENTR/18-333
D2TW04_9ENTR/16-327
D2TYQ5_9ENTR/12-329
D2U2T4_9ENTR/3-312
D2U2T5_9ENTR/26-341
D2U5Q8_SHISO/22-341
D2UH11_STAAU/16-320
D2UH12_STAAU/30-338
D2UIP5_STAAU/18-328
D2UIP6_STAAU/15-326
D2UK25_STAAU/13-322
D2UK60_STAAU/22-329
D2UK61_STAAU/19-334
D2UKE6_STAAU/12-315
D2UKE7_STAAU/6-312
D2UL94_STAAU/14-316
D2UPW9_STAAU/13-322
D2UQ05_STAAU/22-329
D2UQ06_STAAU/19-334
D2UQC3_STAAU/12-315
D2UQC4_STAAU/8-313
D2UR83_STAAU/13-315
D2UUA1_STAAU/16-320
D2UUA2_STAAU/30-338
D2UW07_STAAU/18-328
D2UW08_STAAU/15-326
D2YAW9_VIBMI/28-330
D2YCF4_VIBMI/6-312
D2YCF5_VIBMI/20-322
D2YEV3_VIBMI/12-323
D2YEV3_VIBMI/343-649
D2YFX6_VIBMI/20-336
D2YFX6_VIBMI/361-665
D2YJM7_VIBMI/14-337
D2YKH8_VIBMI/20-322
D2YKH9_VIBMI/6-312
D2YKT4_VIBMI/28-330
D2YLK1_VIBMI/12-323
D2YLK1_VIBMI/341-628
D2YQ25_VIBMI/21-336
D2YQ25_VIBMI/361-665
D2YS96_VIBMI/14-337
D2Z4T8_9BACT/24-324
D2Z7P4_9BACT/27-349
D2Z8D5_9BACT/2-315
D2Z9C5_9ENTR/11-325
D2Z9C5_9ENTR/353-657
D2Z9R9_9ENTR/34-352
D2ZBE6_9ENTR/18-325
D2ZBF3_9ENTR/13-324
D2ZDE5_9ENTR/16-331
D2ZGI9_9ENTR/16-325
D2ZGJ0_9ENTR/22-332
D2ZJK5_9ENTR/20-341
D2ZXY3_NEIMU/25-346
D2ZYT1_NEIMU/9-306
D2ZYV4_NEIMU/41-344
D2ZYV5_NEIMU/21-329
D3A2B9_NEISU/26-346
D3A6Y1_NEISU/5-308
D3A840_NEISU/17-321
D3A841_NEISU/15-316
D3ACS5_9CLOT/2-290
D3ACS6_9CLOT/13-325
D3APQ9_9CLOT/17-332
D3DCA1_9ACTO/42-352
D3DCA2_9ACTO/58-367
D3DZS8_METRM/17-335
D3E7T5_GEOS4/10-311
D3E7T6_GEOS4/9-311
D3E8F2_GEOS4/386-694
D3E8F2_GEOS4/40-349
D3ECA2_GEOS4/13-326
D3ECA3_GEOS4/30-342
D3EDM1_GEOS4/31-341
D3EDM2_GEOS4/15-333
D3EEV8_GEOS4/15-338
D3EFT6_GEOS4/18-336
D3EFT7_GEOS4/18-328
D3EGQ4_GEOS4/31-343
D3EGQ5_GEOS4/10-322
D3EM21_GEOS4/27-341
D3EM22_GEOS4/37-347
D3ERF2_STAA4/1-301
D3ERF3_STAA4/15-326
D3EU75_STAA4/5-310
D3EUB2_STAA4/22-329
D3EUB3_STAA4/14-334
D3EUJ9_STAA4/12-315
D3EUK0_STAA4/11-313
D3EVM8_STAA4/1-267
D3EYK1_STAA4/16-320
D3EYK2_STAA4/30-338
D3EZA6_CONWI/15-326
D3F6Q5_CONWI/38-348
D3F6Q6_CONWI/31-342
D3F9P6_CONWI/16-326
D3F9P7_CONWI/37-347
D3FNJ9_CAMJI/15-317
D3FNK0_CAMJI/5-308
D3FP86_CAMJI/16-323
D3FPX9_BACPE/5-310
D3FPY0_BACPE/6-311
D3FRS7_BACPE/15-335
D3FRS8_BACPE/30-340
D3FS20_BACPE/20-330
D3FS21_BACPE/16-334
D3FV65_BACPE/20-325
D3FV65_BACPE/349-659
D3FZY3_BACPE/21-346
D3GMJ6_9ENTR/16-331
D3GRA0_ECO44/347-657
D3GRA0_ECO44/7-325
D3GUK2_ECO44/22-323
D3GVT5_ECO44/33-344
D3GVT6_ECO44/11-324
D3GWC9_ECO44/14-325
D3GWD0_ECO44/18-328
D3GX16_ECO44/9-316
D3GX17_ECO44/17-330
D3H0V4_ECO44/15-325
D3H1Z9_ECO44/9-322
D3H7R4_STRM6/17-340
D3HCV3_STRG3/10-313
D3HCV4_STRG3/9-316
D3HFF1_STRG3/26-336
D3HFF2_STRG3/29-343
D3HK32_LEGLN/13-322
D3HK33_LEGLN/8-316
D3HYB1_9BACT/14-346
D3I5T5_9BACT/14-334
D3IAR9_9BACT/13-336
D3IHI7_9BACT/12-334
D3K2Z2_ECOLX/14-325
D3K2Z3_ECOLX/22-332
D3KJD7_LISMO/20-338
D3KJD8_LISMO/26-336
D3KM92_LISMO/13-320
D3KNU8_LISMO/23-331
D3KZQ1_9BACT/16-325
D3L3L3_9BACT/42-362
D3LDU6_ENTFC/7-313
D3LDU7_ENTFC/9-311
D3LGD5_ENTFC/12-326
D3LGD6_ENTFC/16-326
D3LMU5_MICLU/24-346
D3LMU6_MICLU/32-345
D3LR81_MICLU/45-347
D3LR82_MICLU/45-358
D3LSK7_9FIRM/26-334
D3LX56_9FIRM/23-331
D3M0V4_9ACTO/1-240
D3M8C6_9ACTO/65-383
D3M8C7_9ACTO/16-326
D3MB00_PROAC/10-330
D3MBF3_PROAC/9-339
D3MC05_PROAC/33-345
D3MD88_PROAC/57-381
D3MDB8_PROAC/9-334
D3MDP0_PROAC/32-350
D3ME96_PROAC/27-344
D3MHE9_PROAC/19-337
D3MHL3_PROAC/57-381
D3MHR8_PROAC/19-337
D3MI04_PROAC/10-330
D3MIT3_PROAC/9-334
D3MJZ9_PROAC/32-350
D3MN52_PROAC/9-339
D3MNI0_PROAC/27-344
D3MNJ1_PROAC/34-345
D3MRH4_9FIRM/39-347
D3NRU1_AZOS1/16-355
D3NSP2_AZOS1/12-326
D3NY01_AZOS1/78-395
D3P733_AZOS1/5-327
D3P734_AZOS1/18-332
D3P9W8_DEFDS/3-305
D3PBQ6_DEFDS/6-314
D3PLB3_MEIRD/27-346
D3PLS5_MEIRD/20-328
D3PM63_MEIRD/19-330
D3PM86_MEIRD/23-335
D3PUU5_STANL/39-353
D3PUU6_STANL/31-341
D3PWG7_STANL/35-342
D3PWG8_STANL/17-330
D3PYK8_STANL/26-334
D3PYK9_STANL/25-330
D3PYT8_STANL/21-350
D3PYT8_STANL/369-692
D3Q461_STANL/7-328
D3Q5A7_STANL/21-336
D3Q5A8_STANL/30-338
D3Q7F2_STANL/40-347
D3Q7F3_STANL/19-329
D3Q8B9_STANL/25-331
D3Q8C0_STANL/26-338
D3QEM9_STALH/6-312
D3QEN0_STALH/13-315
D3QEN3_STALH/12-314
D3QEN4_STALH/12-315
D3QF14_STALH/14-314
D3QF19_STALH/17-328
D3QF20_STALH/15-326
D3QF69_STALH/20-334
D3QF70_STALH/1-305
D3QFB1_STALH/6-310
D3QIC6_STALH/1-288
D3QIC7_STALH/15-320
D3QLN2_ECOCB/13-325
D3QLN3_ECOCB/18-328
D3QQW5_ECOCB/9-322
D3QRX6_ECOCB/33-344
D3QRX7_ECOCB/11-324
D3QUE3_ECOCB/15-325
D3QUK5_ECOCB/22-323
D3QWF5_ECOCB/347-657
D3QWF5_ECOCB/7-325
D3R042_CLOB3/29-339
D3R8G8_KLEVT/17-328
D3R8G9_KLEVT/15-325
D3R944_KLEVT/36-355
D3RAG4_KLEVT/22-323
D3RAI3_KLEVT/20-341
D3RBA4_KLEVT/16-327
D3RBC6_KLEVT/22-338
D3RBC7_KLEVT/35-345
D3RBE0_KLEVT/16-325
D3RBE0_KLEVT/349-657
D3RIW4_KLEVT/10-324
D3RTU7_ALLVD/27-354
D3RTW3_ALLVD/28-356
D3RU92_ALLVD/7-319
D3S0F1_FERPA/10-320
D3S1V2_FERPA/21-338
D3S544_METSF/1-325
D3S545_METSF/6-343
D3S7V4_METSF/20-344
D3SAB0_THISK/15-321
D3SIE3_DEHSG/36-357
D3SU67_NATMM/17-361
D3T3W9_THEIA/28-350
D3T6P2_THEIA/15-322
D3UG30_HELM1/8-320
D3UPR2_LISSS/22-338
D3UPR3_LISSS/25-336
D3UQH1_LISSS/14-320
D3URB0_LISSS/23-331
D3V0K2_XENBS/32-339
D3V0K3_XENBS/35-345
D3V1U6_XENBS/16-327
D3V1W8_XENBS/24-327
D3V3Y4_XENBS/34-342
D3V3Y5_XENBS/17-326
D3V839_XENBS/37-356
D3V9X8_XENNA/18-327
D3V9X9_XENNA/33-342
D3VAZ9_XENNA/17-330
D3VB00_XENNA/11-316
D3VD27_XENNA/25-327
D3VD48_XENNA/14-327
D3VIH4_XENNA/37-356
D4BA34_9ENTR/16-327
D4BAC4_9ENTR/1-310
D4BAD1_9ENTR/25-326
D4BCN6_9ENTR/18-328
D4BCN7_9ENTR/14-325
D4BG76_9ENTR/36-350
D4BG76_9ENTR/368-682
D4BSP4_PRORE/39-358
D4BWY7_PRORE/14-331
D4BY44_PRORE/18-325
D4BY45_PRORE/12-313
D4BZR4_PRORE/17-333
D4C043_PRORE/340-651
D4C043_PRORE/8-323
D4C063_PRORE/10-327
D4C2Y6_PRORE/26-328
D4CK40_9FIRM/21-336
D4CKE7_9FIRM/28-343
D4CLW1_9FIRM/25-335
D4CLW2_9FIRM/17-330
D4CLZ9_9FIRM/26-332
D4CMU0_9FIRM/16-332
D4CMU1_9FIRM/22-358
D4CRR6_9FUSO/1-57
D4CTF5_9FUSO/14-333
D4CV73_9FUSO/12-317
D4DP42_NEIEG/13-316
D4DP43_NEIEG/17-322
D4DQY1_NEIEG/27-308
D4E0C0_SEROD/15-332
D4E1X2_SEROD/348-659
D4E1X2_SEROD/8-326
D4E3C8_SEROD/24-336
D4E3C9_SEROD/39-349
D4E3Z7_SEROD/32-355
D4E708_SEROD/14-327
D4E725_SEROD/22-330
D4EB56_AGGAC/14-315
D4EB57_AGGAC/2-304
D4EBT7_AGGAC/14-334
D4EBU4_AGGAC/37-349
D4EF69_AGGAC/1-262
D4EF70_AGGAC/12-327
D4ELE0_ENTFA/20-331
D4ELE1_ENTFA/15-329
D4EP27_ENTFA/9-311
D4EP28_ENTFA/7-315
D4EQL5_ENTFA/8-329
D4ETD7_ENTFA/8-329
D4EWE8_ENTFA/9-311
D4EWE9_ENTFA/7-315
D4EYE0_ENTFA/15-329
D4EYE1_ENTFA/20-331
D4F5D0_EDWTA/29-309
D4F5D7_EDWTA/12-325
D4F693_EDWTA/14-327
D4F6F9_EDWTA/53-374
D4F6K2_EDWTA/11-326
D4FGT3_9LACO/6-303
D4FN45_STAEP/30-336
D4FNG8_STAEP/13-315
D4FNG9_STAEP/6-314
D4FPA6_STAEP/29-338
D4FPA7_STAEP/15-320
D4FPX7_STROR/15-317
D4FPX8_STROR/9-314
D4FU74_STROR/24-340
D4G1A0_BACNA/1-319
D4G1B8_BACNA/17-334
D4G1B9_BACNA/83-394
D4G4F5_BACNA/11-329
D4G4F6_BACNA/17-327
D4G553_BACNA/9-311
D4G554_BACNA/4-310
D4G6K8_BACNA/19-329
D4G6K9_BACNA/24-339
D4GDI2_PANAM/25-324
D4GH55_PANAM/18-332
D4GII3_PANAM/34-353
D4GKB6_PANAM/10-324
D4GKB6_PANAM/342-657
D4GKS5_PANAM/12-313
D4GKS6_PANAM/16-326
D4GKV0_PANAM/19-341
D4GPJ8_HALVD/31-363
D4GS84_HALVD/31-364
D4GW45_HALVD/17-358
D4H1Z5_DENA2/2-309
D4H2H9_DENA2/9-95
D4H5I0_DENA2/17-324
D4H653_DENA2/14-338
D4H6P7_DENA2/12-335
D4H9P8_PROAS/32-350
D4HAN7_PROAS/19-337
D4HB99_PROAS/10-330
D4HCH9_PROAS/9-339
D4HCV6_PROAS/27-344
D4HCW8_PROAS/33-345
D4HEN5_PROAS/57-381
D4HF47_PROAS/9-334
D4HWT3_ERWAC/36-355
D4HZ94_ERWAC/12-324
D4HZ94_ERWAC/357-657
D4I1X3_ERWAC/13-326
D4I6S7_ERWAE/13-325
D4I6S7_ERWAE/358-658
D4I6Y4_ERWAE/36-355
D4IC11_ERWAE/13-326
D4IMZ8_9BACT/13-320
D4INL6_9BACT/15-330
D4J0X1_BUTFI/28-249
D4J5Z9_9FIRM/44-351
D4J699_9FIRM/16-330
D4JCZ8_9FIRM/1-248
D4JNS5_9FIRM/18-331
D4K1B5_9FIRM/22-337
D4K363_9FIRM/17-331
D4K605_9FIRM/16-331
D4K9N0_9FIRM/6-318
D4KFJ7_9FIRM/8-120
D4KFJ8_9FIRM/1-208
D4KFM1_9FIRM/30-337
D4KH20_9FIRM/32-339
D4KIG8_9FIRM/1-145
D4KIG9_9FIRM/1-51
D4KKT8_9FIRM/15-323
D4KM31_9FIRM/13-329
D4KTJ2_9FIRM/18-328
D4KTJ3_9FIRM/14-334
D4KYP2_9FIRM/13-329
D4L1E0_9FIRM/18-328
D4L1E1_9FIRM/15-335
D4L3Z2_9FIRM/36-344
D4LS65_9FIRM/22-337
D4LX64_9FIRM/32-347
D4M040_9FIRM/23-341
D4M937_9BACT/9-322
D4M9Z0_9BACT/18-347
D4MFF2_9ENTE/7-315
D4MFF3_9ENTE/9-311
D4MGI1_9ENTE/20-331
D4MGI2_9ENTE/14-329
D4MQA1_9FIRM/1-213
D4MUV2_9FIRM/41-347
D4PMD8_LISMO/13-320
D4PMY0_LISMO/23-331
D4PN76_LISMO/26-336
D4PN77_LISMO/20-338
D4PV08_LISMO/20-338
D4PV09_LISMO/25-336
D4PVP6_LISMO/14-320
D4PXE1_LISMO/23-331
D4Q2F0_LISMO/13-320
D4Q383_LISMO/26-336
D4Q384_LISMO/20-338
D4Q6J4_LISMO/23-331
D4QI28_ENTFC/13-326
D4QI29_ENTFC/16-326
D4QIB3_ENTFC/9-311
D4QIB4_ENTFC/6-312
D4QQP4_ENTFC/12-326
D4QQP5_ENTFC/16-326
D4QRX4_ENTFC/7-313
D4QRX5_ENTFC/9-311
D4QXY1_ENTFC/16-326
D4QXY2_ENTFC/12-326
D4R2D2_ENTFC/9-311
D4R2D3_ENTFC/7-313
D4R6E1_ENTFC/12-326
D4R6E2_ENTFC/16-326
D4R747_ENTFC/9-311
D4R748_ENTFC/7-313
D4RHL7_ENTFC/7-313
D4RHL8_ENTFC/9-311
D4RIJ0_ENTFC/12-326
D4RIJ1_ENTFC/13-323
D4RMY1_ENTFC/16-326
D4RMY2_ENTFC/12-326
D4RRD2_ENTFC/7-313
D4RRD3_ENTFC/9-311
D4S3M4_9FIRM/1-319
D4S3Y2_9FIRM/15-328
D4S4I6_9FIRM/17-338
D4S553_9FIRM/28-336
D4S696_9FIRM/13-321
D4SLI1_ENTFC/16-326
D4SLI2_ENTFC/12-326
D4SP22_ENTFC/9-311
D4SP23_ENTFC/7-313
D4TYG5_9ACTO/29-333
D4TYG6_9ACTO/77-357
D4U177_9ACTO/18-325
D4U178_9ACTO/33-345
D4U219_9ACTO/33-350
D4U2Z9_STAAU/14-316
D4U5L9_STAAU/18-328
D4U5M0_STAAU/15-326
D4U687_STAAU/13-322
D4U6D8_STAAU/22-329
D4U6D9_STAAU/14-334
D4U9U8_STAAU/26-329
D4U9U9_STAAU/11-313
D4UA39_STAAU/16-320
D4UA40_STAAU/30-338
D4UC58_STAAU/18-328
D4UC59_STAAU/15-326
D4UD93_STAAU/14-316
D4UF75_STAAU/26-329
D4UF76_STAAU/11-313
D4UGQ8_STAAU/13-322
D4UHY7_STAAU/22-329
D4UHY8_STAAU/14-334
D4UIJ3_STAAU/16-320
D4UIJ4_STAAU/30-338
D4UZ24_ENTFA/7-315
D4UZ25_ENTFA/9-311
D4V1C7_ENTFA/20-331
D4V1C8_ENTFA/14-329
D4V397_ENTFA/8-329
D4V866_BACVU/11-335
D4VDD5_BACVU/6-329
D4VEQ6_9BACE/17-332
D4VLD6_9BACE/13-320
D4VVV0_ENTFC/13-326
D4VVV1_ENTFC/16-326
D4W0M6_ENTFC/9-311
D4W0M7_ENTFC/7-313
D4W2Y7_9FIRM/11-323
D4W474_9FIRM/16-338
D4W5Y8_9FIRM/14-332
D4W5Y9_9FIRM/15-324
D4W693_9FIRM/8-311
D4W694_9FIRM/6-312
D4WKB6_BACOV/13-320
D4WNX4_BACOV/17-332
D4WSF0_BACOV/1-211
D4WSF1_BACOV/15-99
D4WZ39_BACOV/13-320
D4X7F7_9BURK/24-308
D4XEY8_9BURK/16-321
D4XEY9_9BURK/18-324
D4XI54_9BURK/7-319
D4XPQ5_ACIHA/8-312
D4XPQ6_ACIHA/4-312
D4XRX6_ACIHA/9-310
D4XRX7_ACIHA/10-313
D4Y2L2_BACTR/22-344
D4Y5U7_BACTR/30-347
D4Y5U8_BACTR/17-328
D4Y8C3_BACTR/19-330
D4Y8C4_BACTR/16-332
D4Y8C8_BACTR/1-77
D4YCH4_BACTR/5-311
D4YCH5_BACTR/6-309
D4YDE6_BACTR/18-328
D4YDE7_BACTR/19-224
D4YJB7_9MICO/16-333
D4YJR6_9MICO/1-263
D4YJR6_9MICO/296-606
D4YLK2_9MICO/61-364
D4YLK3_9MICO/28-341
D4YP03_9MICO/10-331
D4Z500_SPHJU/16-326
D4ZBY9_SHEVD/14-332
D4ZG27_SHEVD/1-327
D5AGY1_STRGZ/16-331
D5AGY2_STRGZ/42-354
D5AKL8_RHOCB/25-347
D5AKM9_RHOCB/3-311
D5AKN0_RHOCB/8-306
D5AQY3_RHOCB/27-209
D5AQY4_RHOCB/1-126
D5AR00_RHOCB/33-345
D5AS62_RHOCB/13-322
D5ASK0_RHOCB/15-194
D5AT73_RHOCB/27-336
D5AT74_RHOCB/23-335
D5AT80_RHOCB/31-341
D5AT81_RHOCB/13-327
D5AVG8_RHOCB/23-341
D5AVH2_RHOCB/19-341
D5AVN0_RHOCB/352-652
D5AVN0_RHOCB/7-320
D5AZA4_YERPZ/14-327
D5B2Y0_YERPZ/16-330
D5B2Y0_YERPZ/360-662
D5B4P2_YERPZ/29-348
D5B4R8_YERPZ/1-126
D5B4R9_YERPZ/1-153
D5B5L5_YERPZ/34-340
D5B5L6_YERPZ/22-337
D5B641_YERPZ/46-348
D5BAM0_ZUNPS/1-295
D5BE18_ZUNPS/7-331
D5BX57_NITHN/10-323
D5C903_ENTCC/21-341
D5CB03_ENTCC/1-254
D5CB04_ENTCC/13-324
D5CBX8_ENTCC/11-324
D5CBZ1_ENTCC/1-215
D5CBZ2_ENTCC/17-116
D5CE81_ENTCC/7-324
D5CHQ2_ENTCC/19-329
D5CHQ3_ENTCC/15-324
D5CHV7_ENTCC/10-325
D5CHV7_ENTCC/350-657
D5CV87_ECOKI/347-657
D5CV87_ECOKI/7-325
D5CX39_ECOKI/13-325
D5CX40_ECOKI/18-328
D5D0R1_ECOKI/29-340
D5D0R2_ECOKI/11-324
D5D111_ECOKI/9-322
D5D3H7_ECOKI/22-323
D5D3M2_ECOKI/3-313
D5D5N1_ECOKI/27-346
D5DCB5_BACMD/27-337
D5DCB6_BACMD/26-334
D5DDD6_BACMD/15-334
D5DDD7_BACMD/19-330
D5DHW5_BACMD/18-343
D5DI86_BACMD/6-310
D5DI87_BACMD/7-311
D5DN71_BACMD/30-345
D5DN72_BACMD/19-329
D5DVC0_BACMQ/30-345
D5DVC1_BACMQ/19-329
D5DVZ2_BACMQ/18-343
D5DY97_BACMQ/6-310
D5DY98_BACMQ/7-311
D5E1K8_BACMQ/14-334
D5E1K9_BACMQ/19-330
D5E224_BACMQ/27-337
D5E225_BACMQ/26-334
D5E8E7_METMS/44-367
D5E943_METMS/32-347
D5EAC0_METMS/29-353
D5ECC0_AMICL/29-352
D5ED46_AMICL/14-326
D5EK47_CORAD/16-337
D5ES13_PRER2/10-333
D5EX74_PRER2/13-334
D5GYQ4_LACCS/6-303
D5H8I2_SALRM/372-695
D5HCV4_SALRM/48-375
D5HE20_9FIRM/1-212
D5MH99_9BACT/21-346
D5MZW8_BACSU/84-394
D5MZW9_BACSU/17-334
D5MZY4_BACSU/24-345
D5N1R6_BACSU/20-328
D5N1R7_BACSU/19-328
D5N204_BACSU/18-329
D5N205_BACSU/21-339
D5N2J5_BACSU/11-329
D5N2J6_BACSU/17-327
D5N4B1_BACSU/9-311
D5N4B2_BACSU/4-310
D5N940_9BURK/31-346
D5N940_9BURK/386-694
D5NKY5_9BURK/23-336
D5NKY5_9BURK/365-671
D5NPM6_9BURK/41-359
D5NXG5_CORAM/24-326
D5NXG6_CORAM/20-333
D5NYC3_CORAM/23-347
D5P0S2_CORAM/1-300
D5P0S3_CORAM/24-332
D5Q535_CLODI/13-322
D5Q6W3_CLODI/9-311
D5Q6W4_CLODI/7-314
D5Q8F5_CLODI/18-336
D5Q8M1_CLODI/20-334
D5Q8M2_CLODI/18-338
D5QCD8_GLUHA/2-289
D5QEP9_GLUHA/39-355
D5QEX0_GLUHA/14-332
D5QLM0_METTR/12-358
D5QN53_METTR/21-332
D5QNI3_METTR/1-276
D5QU90_METTR/23-339
D5QWA4_METTR/187-296
D5QWA4_METTR/32-191
D5RA76_FUSNN/14-333
D5RA88_FUSNN/16-329
D5RA93_FUSNN/24-344
D5RDH4_FUSNN/27-342
D5RDR8_FUSNN/33-347
D5RDW3_FUSNN/11-317
D5REC4_FUSNN/15-337
D5RJ52_9PROT/26-348
D5RJF5_9PROT/26-352
D5RJL2_9PROT/38-353
D5RSC1_9PROT/30-347
D5RSC7_9PROT/8-325
D5RU28_9PROT/1-182
D5RV10_CLODI/18-336
D5RV76_CLODI/20-334
D5RV77_CLODI/18-338
D5RYQ3_CLODI/9-311
D5RYQ4_CLODI/7-314
D5RYZ7_CLODI/13-322
D5SJE8_STRCL/32-345
D5SJE9_STRCL/43-355
D5SMD2_STRCL/1-308
D5TJR9_BACT1/20-329
D5TJR9_BACT1/360-672
D5TJT4_BACT1/13-320
D5TMF0_BACT1/16-333
D5TMF1_BACT1/21-332
D5TP46_BACT1/38-350
D5TP47_BACT1/25-330
D5TPK9_BACT1/18-329
D5TPL0_BACT1/29-348
D5TRF1_BACT1/19-336
D5TRF2_BACT1/34-345
D5TT43_BACT1/22-336
D5TT44_BACT1/28-339
D5TUM7_BACT1/18-337
D5TUM8_BACT1/18-328
D5TXZ3_BACT1/29-337
D5U2J6_THEAM/5-314
D5U6S1_BRAM5/8-328
D5UCY8_CELFN/42-357
D5UIC4_CELFN/35-345
D5UIC5_CELFN/30-341
D5UQF8_TSUPD/12-340
D5USJ3_TSUPD/13-315
D5USJ4_TSUPD/29-339
D5UXI5_TSUPD/19-340
D5UYK1_TSUPD/20-343
D5UYN2_TSUPD/30-359
D5UYN3_TSUPD/38-358
D5UYP9_TSUPD/15-342
D5V1R6_ARCNC/6-314
D5VGM3_CAUST/16-322
D5VKW5_CAUST/11-321
D5VS32_METIM/19-331
D5VSR7_METIM/11-319
D5VU10_METIM/8-330
D5VU11_METIM/12-341
D5VU21_METIM/22-342
D5VUI4_CLOB2/28-343
D5VW37_CLOB2/20-347
D5VWP5_CLOB2/7-311
D5VWP6_CLOB2/7-312
D5VY75_CLOB2/10-328
D5W2D7_CLOB2/37-364
D5W2E3_CLOB2/25-336
D5W2E4_CLOB2/19-335
D5W4E2_CLOB2/10-316
D5W4J6_BURSC/32-351
D5WSU4_BACT2/17-339
D5X121_THIK1/15-315
D5X3N8_THIK1/11-322
D5ZQ32_9ACTO/34-341
D5ZQ33_9ACTO/24-338
D5ZSY6_9ACTO/48-353
D5ZSY7_9ACTO/13-316
D5ZX76_9ACTO/1-304
D6A8U6_9ACTO/58-383
D6ACG1_STRFL/39-346
D6ACG2_STRFL/37-347
D6ADR3_STRFL/20-331
D6ADR4_STRFL/39-349
D6AFU0_STRFL/106-435
D6AG46_STRFL/24-339
D6AH72_STRFL/36-360
D6AJQ7_STRFL/33-355
D6AJQ7_STRFL/386-695
D6AJS0_STRFL/1-96
D6ALF9_STRFL/39-361
D6AQV8_STRFL/275-582
D6ATH7_STRFL/38-356
D6AUA2_STRFL/32-340
D6AUA3_STRFL/24-331
D6AUG7_STRFL/43-363
D6AWM7_9ACTO/27-348
D6AY35_9ACTO/44-321
D6AY78_9ACTO/31-345
D6AYM1_9ACTO/2-260
D6AYM2_9ACTO/33-341
D6AYU1_9ACTO/38-348
D6AYU2_9ACTO/29-340
D6B0E9_9ACTO/58-368
D6B0F0_9ACTO/48-354
D6B1Y4_9ACTO/336-649
D6B1Y4_9ACTO/9-308
D6B502_9ACTO/1-250
D6B503_9ACTO/11-321
D6B9V3_9ACTO/90-405
D6B9V4_9ACTO/28-349
D6BCB1_9ACTO/30-341
D6BCB2_9ACTO/42-353
D6BCG3_9ACTO/34-352
D6BEU9_9FUSO/2-307
D6BI65_9FUSO/14-333
D6BIN9_9FUSO/7-233
D6BIP0_9FUSO/1-67
D6CQV3_THIS3/11-322
D6CT79_THIS3/18-320
D6CWG0_9BACE/13-320
D6D8J4_9BACE/17-332
D6DN72_ENTCL/9-316
D6DN73_ENTCL/17-330
D6DT56_ENTCL/14-324
D6DT62_ENTCL/1-130
D6DTL0_ENTCL/11-325
D6DTL0_ENTCL/353-657
D6DUB6_ENTCL/20-337
D6DVD3_ENTCL/22-332
D6DVD4_ENTCL/15-325
D6DXX0_ENTCL/30-341
D6DXX1_ENTCL/1-104
D6E5G0_9FIRM/18-331
D6E6G7_9ACTN/21-336
D6E939_9ACTN/16-334
D6EC16_STRLI/33-360
D6EER8_STRLI/33-348
D6EER9_STRLI/48-364
D6EHC6_STRLI/36-354
D6EMF2_STRLI/35-342
D6EMF3_STRLI/39-350
D6EVU7_STRLI/204-494
D6GBW3_9ENTR/22-323
D6GBY2_9ENTR/20-341
D6GC07_9ENTR/16-327
D6GC30_9ENTR/1-195
D6GC31_9ENTR/35-345
D6GFX1_9ENTR/36-355
D6GG66_9ENTR/15-325
D6GG67_9ENTR/17-328
D6GI97_9ENTR/11-324
D6GMB6_9ENTR/16-325
D6GMB6_9ENTR/349-657
D6GXL2_STAAU/13-322
D6GXP9_STAAU/22-329
D6GXQ0_STAAU/19-334
D6GXY8_STAAU/12-315
D6GXY9_STAAU/8-313
D6GZA2_STAAU/13-315
D6H2Q7_STAAU/18-328
D6H2Q8_STAAU/15-326
D6H3Q4_STAAU/16-320
D6H3Q5_STAAU/30-338
D6H9S0_NEIGO/14-316
D6H9S1_NEIGO/13-321
D6HBM5_STAAU/16-320
D6HBM6_STAAU/30-338
D6HDB3_STAAU/18-328
D6HDB4_STAAU/15-326
D6HEM9_STAAU/13-322
D6HER6_STAAU/22-329
D6HER7_STAAU/19-334
D6HF03_STAAU/12-315
D6HF04_STAAU/8-313
D6HFX9_STAAU/13-315
D6HR40_9FIRM/12-320
D6HTG2_ECOLX/14-325
D6HTG3_ECOLX/18-328
D6HXJ5_ECOLX/22-323
D6I546_ECOLX/344-657
D6I546_ECOLX/7-325
D6I5R3_ECOLX/13-325
D6I5R4_ECOLX/18-328
D6I712_ECOLX/9-322
D6IB26_ECOLX/22-323
D6IDV4_ECOLX/33-344
D6IDV5_ECOLX/12-324
D6IF81_ECOLX/15-325
D6IIC6_ECOLX/347-657
D6IIC6_ECOLX/7-325
D6IJ97_ECOLX/9-316
D6IJ98_ECOLX/17-330
D6IK59_ECOLX/347-657
D6IK59_ECOLX/7-325
D6IMZ3_ECOLX/13-325
D6IMZ4_ECOLX/22-332
D6IP66_ECOLX/9-322
D6IQJ0_ECOLX/22-323
D6IVT6_ECOLX/15-325
D6IY18_STAAU/13-322
D6IY56_STAAU/22-329
D6IY57_STAAU/19-334
D6IYE5_STAAU/12-315
D6IYE6_STAAU/8-313
D6IZC8_STAAU/13-315
D6J2H3_STAAU/16-320
D6J2H4_STAAU/30-338
D6J3T3_STAAU/18-328
D6J3T4_STAAU/15-326
D6J616_ECOLX/347-657
D6J616_ECOLX/7-325
D6J7R5_ECOLX/13-325
D6J7R6_ECOLX/18-328
D6J9G8_ECOLX/2-314
D6JB48_ECOLX/22-323
D6JFH0_ECOLX/33-344
D6JFH1_ECOLX/11-324
D6JGG5_ECOLX/15-325
D6JIW4_NEIGO/14-316
D6JIW5_NEIGO/13-321
D6JPB1_ACIG3/12-330
D6JUN5_ACIG3/4-310
D6JUN6_ACIG3/8-310
D6K4B9_9ACTO/37-205
D6K9Q2_9ACTO/49-362
D6K9Q3_9ACTO/32-339
D6KC19_9ACTO/46-366
D6KIC2_9FIRM/17-329
D6KIX9_9FIRM/11-329
D6KJK0_9FIRM/21-329
D6KKG9_9FIRM/17-340
D6KKH4_9FIRM/16-338
D6KKV3_9FIRM/25-342
D6KL81_9FIRM/16-329
D6KNH7_9FIRM/17-329
D6KNQ3_9FIRM/13-329
D6KNQ4_9FIRM/23-336
D6KP40_9FIRM/11-329
D6KPX9_9FIRM/21-329
D6KR85_9FIRM/16-329
D6KRL3_9FIRM/25-342
D6KS02_9FIRM/16-338
D6KS07_9FIRM/17-340
D6L067_9NEIS/55-180
D6L075_9NEIS/12-317
D6L1Z3_9NEIS/5-312
D6L9C6_9FUSO/14-333
D6LA58_9FUSO/22-344
D6LA64_9FUSO/13-327
D6LBP7_9FUSO/15-337
D6LC10_9FUSO/24-330
D6LCS7_9FUSO/27-342
D6LIY1_9FUSO/14-333
D6LNC5_9RHIZ/16-327
D6LRL6_9RHIZ/21-342
D6LRT4_9RHIZ/6-313
D6LRT5_9RHIZ/9-314
D6LU47_STAAU/18-328
D6LU48_STAAU/15-326
D6LVI8_STAAU/17-326
D6LVM5_STAAU/22-329
D6LVM6_STAAU/19-334
D6LVR7_STAAU/12-315
D6LVR8_STAAU/2-305
D6LWV2_STAAU/14-316
D6M036_STAAU/16-320
D6M037_STAAU/30-338
D6M3I4_9ACTO/29-347
D6M3I4_9ACTO/372-686
D6M3W7_9ACTO/7-317
D6M3W8_9ACTO/40-346
D6M7U0_9CLOT/34-355
D6M9F3_9CLOT/18-203
D6M9F4_9CLOT/1-145
D6SD51_STAAU/30-338
D6SD52_STAAU/16-320
D6SE79_STAAU/15-326
D6SE80_STAAU/18-328
D6SG26_STAAU/8-313
D6SG27_STAAU/26-329
D6SGF0_STAAU/19-334
D6SGF1_STAAU/29-336
D6SGI8_STAAU/13-322
D6SHW0_STAAU/14-316
D6SL72_9DELT/22-332
D6SL86_9DELT/28-353
D6SSY0_9DELT/14-334
D6T5G5_STAAU/18-328
D6T5G6_STAAU/15-326
D6T6G0_STAAU/26-329
D6T6G1_STAAU/11-313
D6T900_STAAU/13-322
D6T9X9_STAAU/14-316
D6TA28_STAAU/22-329
D6TA29_STAAU/14-334
D6TAA8_STAAU/16-320
D6TAA9_STAAU/30-338
D6THF0_9CHLR/34-360
D6UBF0_STAAU/14-316
D6UCA9_STAAU/11-313
D6UCB0_STAAU/26-329
D6UCJ7_STAAU/19-334
D6UCJ8_STAAU/29-336
D6UCN4_STAAU/13-322
D6UEM4_STAAU/15-326
D6UEM5_STAAU/18-328
D6UGE0_STAAU/30-338
D6UGE1_STAAU/16-320
D6V4V1_9BRAD/16-326
D6X5G3_STRPR/41-348
D6X5G4_STRPR/21-331
D6X9F1_STRPR/1-310
D6X9M6_STRPR/36-344
D6X9M7_STRPR/20-338
D6XQD2_HELPV/9-322
D6XZ24_BACIE/8-311
D6XZ25_BACIE/6-311
D6XZA3_BACIE/21-347
D6Y221_THEBD/32-340
D6Y222_THEBD/20-323
D6Y8Q4_THEBD/13-333
D6YAD2_THEBD/22-345
D6YAW9_THEBD/54-363
D6YAX0_THEBD/38-348
D6YRQ3_WADCW/9-327
D6Z3X9_DESAT/22-333
D6Z3Z8_DESAT/31-350
D6ZIV2_MOBCV/1-277
D6ZLA9_STRP0/22-329
D6ZLB0_STRP0/22-333
D6ZNJ8_STRP0/15-317
D6ZNJ9_STRP0/10-314
D7A8R7_STAND/31-346
D7AAP3_STAND/22-336
D7AAP3_STAND/349-665
D7AQC2_THEM3/27-350
D7AS39_THEM3/15-322
D7AUB1_NOCDD/18-338
D7AUP7_NOCDD/39-356
D7AUP8_NOCDD/29-338
D7AVF9_NOCDD/98-420
D7AVQ1_NOCDD/32-341
D7AVQ2_NOCDD/29-336
D7AW05_NOCDD/25-360
D7AWR1_NOCDD/45-357
D7AWR2_NOCDD/34-345
D7AWT6_NOCDD/34-356
D7AWT6_NOCDD/385-697
D7AYQ9_NOCDD/50-378
D7B0V3_NOCDD/53-361
D7B0V4_NOCDD/28-336
D7B477_NOCDD/15-333
D7BE54_MEISD/26-342
D7BET2_MEISD/23-333
D7BHU7_MEISD/22-334
D7BN66_ARCHD/28-346
D7BNH2_ARCHD/15-318
D7BNH3_ARCHD/21-331
D7BPF3_ARCHD/16-329
D7BPF4_ARCHD/15-318
D7BQY5_STRBB/35-343
D7BQY6_STRBB/45-357
D7BYR4_STRBB/25-344
D7C6K6_STRBB/18-328
D7C6K7_STRBB/32-342
D7C8C9_STRBB/15-332
D7CFH4_STRBB/6-323
D7CFH5_STRBB/50-360
D7CG87_STRBB/60-378
D7CND7_SYNLT/13-338
D7CTF0_TRURR/26-343
D7CW13_TRURR/48-360
D7CW14_TRURR/29-339
D7CW19_TRURR/30-351
D7CXD0_TRURR/13-335
D7CYN1_GEOSC/8-328
D7CYN2_GEOSC/19-329
D7CYS5_GEOSC/7-311
D7CYS6_GEOSC/7-309
D7D189_GEOSC/17-326
D7D190_GEOSC/13-323
D7D4P7_GEOSC/13-337
D7D7T3_GEOSC/28-346
D7D7T4_GEOSC/16-328
D7DB81_STAHD/5-310
D7DQZ1_METV3/68-378
D7DT82_METV3/34-366
D7DT83_METV3/13-341
D7DTC7_METV3/28-351
D7DTK2_METV3/23-370
D7DTK3_METV3/15-342
D7E9Q0_METEZ/37-360
D7FDG3_HELP3/9-322
D7GCE6_PROFC/6-308
D7GCE7_PROFC/29-342
D7GHA6_PROFC/40-364
D7GI56_PROFC/9-316
D7GI57_PROFC/36-346
D7GT30_9FIRM/27-332
D7GWT3_9FIRM/16-332
D7GZ74_BRUAB/16-327
D7H6S0_BRUAB/21-342
D7H6Z0_BRUAB/5-312
D7H6Z1_BRUAB/9-314
D7H883_VIBCH/24-330
D7HAK0_VIBCH/4-312
D7HBM4_VIBCH/14-337
D7HEX1_VIBCH/30-344
D7HEX2_VIBCH/43-353
D7HK85_VIBCH/24-330
D7HLF9_VIBCH/43-353
D7HLG0_VIBCH/30-344
D7HNK4_VIBCH/19-342
D7HPN8_VIBCH/4-306
D7HPN9_VIBCH/4-312
D7HRV2_VIBCH/11-323
D7HRV2_VIBCH/335-649
D7I0N5_PSESS/12-324
D7I0N6_PSESS/30-340
D7I143_PSESS/16-335
D7I5V3_PSESS/9-327
D7I5V4_PSESS/13-319
D7I7D8_9BACE/15-320
D7I836_9BACE/17-332
D7IMS3_9BACE/14-336
D7IQS4_9BACE/15-337
D7IYF3_9BACE/17-332
D7JDQ6_9BACT/18-332
D7JHX1_ECOLX/347-657
D7JHX1_ECOLX/7-325
D7JIT5_ECOLX/9-316
D7JIT6_ECOLX/17-330
D7JKQ5_ECOLX/13-325
D7JKQ6_ECOLX/22-332
D7JQW0_ECOLX/22-323
D7JUZ4_ECOLX/15-325
D7K624_9BACE/18-332
D7K8A5_9BACE/13-320
D7N1D9_9NEIS/3-308
D7N2N0_9NEIS/25-346
D7N3S0_9NEIS/15-316
D7N3S1_9NEIS/17-321
D7NAQ3_9BACT/14-343
D7UFU3_LISMO/26-336
D7UFU4_LISMO/20-338
D7UGM0_LISMO/13-320
D7UK43_LISMO/23-331
D7UWI8_LISGR/33-340
D7UWV0_LISGR/27-337
D7UWV1_LISGR/29-337
D7UXV5_LISGR/40-352
D7UXV6_LISGR/21-337
D7VF89_LACPL/17-327
D7VF90_LACPL/13-330
D7VHP9_9SPHI/16-342
D7VNY0_9SPHI/9-329
D7VR22_9SPHI/10-311
D7VR23_9SPHI/7-310
D7VRQ7_9SPHI/10-339
D7W3R6_9FLAO/7-319
D7W6L8_9FLAO/16-341
D7WAW1_9CORY/25-339
D7WAW2_9CORY/20-330
D7WER7_9CORY/36-354
D7WF95_9CORY/29-340
D7WF96_9CORY/17-320
D7WH73_BACCE/20-336
D7WH74_BACCE/13-345
D7WK37_BACCE/16-333
D7WK38_BACCE/21-332
D7WKP4_BACCE/27-334
D7WLZ8_9BACI/11-342
D7WM22_9BACI/15-339
D7WP92_9BACI/31-342
D7WP93_9BACI/21-332
D7WTM8_9BACI/18-333
D7WTM9_9BACI/16-327
D7WWS6_9BACI/14-324
D7WWU9_9BACI/35-345
D7WWV0_9BACI/27-341
D7WXB9_9BACI/17-328
D7WXC0_9BACI/15-340
D7WXL8_9BACI/9-311
D7WXL9_9BACI/5-311
D7X2R6_ECOLX/9-322
D7X6W8_ECOLX/3-313
D7X7L0_ECOLX/9-316
D7X7L1_ECOLX/17-330
D7X7Q6_ECOLX/1-301
D7XDR9_ECOLX/350-649
D7XDR9_ECOLX/7-325
D7XEG7_ECOLX/13-325
D7XEG8_ECOLX/22-332
D7XIH4_ECOLX/9-316
D7XIH5_ECOLX/17-330
D7XNM1_ECOLX/1-301
D7XR97_ECOLX/343-657
D7XR97_ECOLX/7-325
D7XX42_ECOLX/14-325
D7XX43_ECOLX/22-332
D7Y1X0_ECOLX/1-301
D7Y746_ECOLX/347-657
D7Y746_ECOLX/7-325
D7Y9G9_ECOLX/22-332
D7Y9H0_ECOLX/13-325
D7YDX7_ECOLX/17-330
D7YDX8_ECOLX/9-316
D7YFG4_ECOLX/347-657
D7YFG4_ECOLX/7-325
D7YJY7_ECOLX/1-301
D7YRN8_ECOLX/22-332
D7YRN9_ECOLX/14-325
D7YST6_ECOLX/9-322
D7YTH3_ECOLX/11-324
D7YTH4_ECOLX/33-344
D7YWH7_ECOLX/12-331
D7YYT1_ECOLX/9-316
D7YYT2_ECOLX/17-330
D7Z0Y7_ECOLX/3-313
D7Z401_ECOLX/22-332
D7Z402_ECOLX/13-325
D7Z5V3_ECOLX/347-657
D7Z5V3_ECOLX/7-325
D7Z6Q0_ECOLX/1-301
D7Z754_ECOLX/9-322
D7Z785_ECOLX/11-324
D7Z786_ECOLX/33-344
D7ZBX2_ECOLX/3-313
D7ZJA9_ECOLX/22-332
D7ZJB0_ECOLX/13-325
D7ZKB4_ECOLX/347-657
D7ZKB4_ECOLX/7-325
D7ZLR4_ECOLX/1-301
D7ZVY7_ECOLX/17-330
D7ZVY8_ECOLX/9-316
D7ZW99_ECOLX/1-301
D7ZY44_ECOLX/13-325
D7ZY45_ECOLX/22-332
D7ZZQ6_ECOLX/350-657
D7ZZQ6_ECOLX/7-325
D8A7B8_ECOLX/11-324
D8A7B9_ECOLX/33-344
D8AA47_ECOLX/347-657
D8AA47_ECOLX/7-325
D8AB59_ECOLX/1-301
D8ACT1_ECOLX/9-322
D8AD13_ECOLX/22-332
D8AD14_ECOLX/13-325
D8AEB0_ECOLX/1-262
D8AKQ2_ECOLX/17-330
D8AKQ3_ECOLX/9-316
D8AR08_ECOLX/347-657
D8AR08_ECOLX/7-325
D8AUB8_ECOLX/13-325
D8AUB9_ECOLX/22-332
D8AUX4_ECOLX/1-301
D8B1Z0_ECOLX/347-657
D8B1Z0_ECOLX/7-325
D8B619_ECOLX/17-330
D8B620_ECOLX/9-316
D8B8Q2_ECOLX/1-301
D8BA59_ECOLX/13-325
D8BA60_ECOLX/22-332
D8BE00_ECOLX/27-346
D8BIF7_ECOLX/347-657
D8BIF7_ECOLX/7-325
D8BJS9_ECOLX/3-313
D8BJZ7_ECOLX/1-301
D8BMR5_ECOLX/33-344
D8BMR6_ECOLX/11-324
D8BP37_ECOLX/9-322
D8BPQ6_ECOLX/22-332
D8BPQ7_ECOLX/13-325
D8BT45_ECOLX/33-344
D8BT46_ECOLX/11-324
D8BWN5_ECOLX/1-306
D8BYA2_ECOLX/22-323
D8C3H4_ECOLX/347-657
D8C3H4_ECOLX/7-325
D8C469_ECOLX/18-328
D8C470_ECOLX/13-325
D8C4M3_ECOLX/20-284
D8C6G2_ECOLX/17-330
D8C6G3_ECOLX/9-316
D8C7U0_ECOLX/10-329
D8C9G6_ECOLX/9-322
D8CCY8_ECOLX/11-324
D8CCY9_ECOLX/33-344
D8CHD1_ECOLX/13-325
D8CHD2_ECOLX/22-332
D8CHR5_ECOLX/347-657
D8CHR5_ECOLX/7-325
D8CIK3_ECOLX/3-313
D8CJI1_ECOLX/17-330
D8CJI2_ECOLX/9-316
D8CKG0_ECOLX/1-301
D8CLI9_ECOLX/20-166
D8CLJ0_ECOLX/1-179
D8D0Z6_COMTE/26-344
D8D2I4_COMTE/23-369
D8D2M4_COMTE/24-339
D8D324_COMTE/32-344
D8D325_COMTE/30-342
D8D7Y1_COMTE/7-310
D8D7Y2_COMTE/3-313
D8DD28_COMTE/36-364
D8DZ92_PREBR/15-335
D8E457_ECOLX/1-301
D8E8X8_ECOLX/22-332
D8E8X9_ECOLX/13-325
D8EBT9_ECOLX/344-657
D8EBT9_ECOLX/7-325
D8EIS1_ECOLX/347-657
D8EIS1_ECOLX/7-325
D8EP78_ECOLX/22-332
D8EP79_ECOLX/13-325
D8EQH8_ECOLX/1-301
D8EW90_9DELT/4-317
D8F419_9DELT/33-361
D8GIZ5_CLOLD/23-341
D8GN41_CLOLD/16-343
D8GU17_CLOLD/27-350
D8GUB3_CLOLD/27-347
D8GWC1_BACAI/27-334
D8GXF7_BACAI/13-320
D8GYV7_BACAI/16-333
D8GYV8_BACAI/29-340
D8H0X3_BACAI/17-329
D8H0X4_BACAI/29-348
D8H1U5_BACAI/38-350
D8H1U6_BACAI/27-330
D8H4V6_BACAI/20-336
D8H4V7_BACAI/34-345
D8H5X5_BACAI/21-336
D8H5X6_BACAI/27-339
D8H7E8_BACAI/18-337
D8H7E9_BACAI/18-328
D8HDH6_STAAF/18-328
D8HDH7_STAAF/15-326
D8HDS5_STAAF/16-320
D8HDS6_STAAF/30-338
D8HGN0_STAAF/13-322
D8HGR6_STAAF/22-329
D8HGR7_STAAF/19-334
D8HH05_STAAF/12-315
D8HH06_STAAF/11-313
D8HI12_STAAF/14-316
D8HQS8_AMYMU/7-172
D8HQS9_AMYMU/1-87
D8HYW8_AMYMU/18-348
D8I015_AMYMU/29-339
D8I016_AMYMU/34-344
D8IA86_BRAP9/10-328
D8II31_LACFC/14-326
D8IVP4_HERSS/41-359
D8J2R8_HALJB/10-349
D8J872_HALJB/26-364
D8JJQ0_ACISD/14-332
D8JUA5_HYPDA/21-345
D8JYV5_HYPDA/16-333
D8K095_DEHLB/27-351
D8K8H8_NITWC/9-323
D8KFN8_LACLN/9-313
D8KFN9_LACLN/5-311
D8KJQ7_CORPF/13-323
D8KJQ8_CORPF/39-350
D8KJS3_CORPF/40-364
D8KKG3_CORPF/17-336
D8KKY2_CORPF/27-342
D8KLB3_CORPF/10-316
D8KLB4_CORPF/32-348
D8KM53_CORPF/16-335
D8KMG5_CORPF/1-314
D8KMG6_CORPF/33-336
D8KQ45_CORPF/38-352
D8KQ98_CORPF/21-341
D8MJY7_ERWBE/336-640
D8MJY7_ERWBE/9-317
D8MLY4_ERWBE/20-335
D8MLY4_ERWBE/365-667
D8MNC0_ERWBE/10-325
D8MNC0_ERWBE/357-658
D8MRG2_ERWBE/19-324
D8MUL8_ERWBE/36-355
D8MWT6_ERWBE/12-326
D8MYY6_RALSO/40-363
D8N8E4_RALSO/28-340
D8NQX7_RALSO/19-332
D8P057_RALSO/20-332
D8PGJ2_9BACT/54-380
D8UQC4_9MICC/44-366
D8UQC5_9MICC/21-334
D8UT95_9MICC/44-358
D8UT96_9MICC/54-367
D8UTW0_9MICC/34-353
D9N6Y2_STRPN/22-329
D9N6Y3_STRPN/18-329
D9N7Z0_STRPN/10-314
D9N7Z1_STRPN/10-312
D9NC96_STRPN/10-314
D9NC97_STRPN/10-312
D9NER7_STRPN/18-329
D9NER8_STRPN/22-329
D9NK28_STRPN/10-312
D9NK29_STRPN/10-314
D9NP47_STRPN/18-329
D9NP48_STRPN/22-329
D9NSU7_STRPN/10-312
D9NSU8_STRPN/10-314
D9NV96_STRPN/18-329
D9NV97_STRPN/22-329
D9NWX7_STRPN/10-312
D9NWX8_STRPN/10-314
D9P1M8_STRPN/18-329
D9P1M9_STRPN/22-329
D9P2W2_ACTPL/12-322
D9P2W2_ACTPL/344-649
D9P4I2_ACTPL/5-310
D9P4I3_ACTPL/30-331
D9P6X0_ACTPL/28-343
D9P9X0_ACTPL/28-343
D9PBB6_ACTPL/312-625
D9PBB6_ACTPL/5-298
D9PE31_ACTPL/5-310
D9PE32_ACTPL/30-331
D9PF66_9ZZZZ/316-505
D9PFT8_9ZZZZ/19-331
D9PH42_9ZZZZ/18-333
D9PRM0_PEPMA/143-233
D9Q0R9_ACIS3/14-322
D9Q4W8_CORP1/38-352
D9Q524_CORP1/21-341
D9Q5J2_CORP1/13-323
D9Q5J3_CORP1/39-350
D9Q5K8_CORP1/40-364
D9Q698_CORP1/27-346
D9Q6Q4_CORP1/27-342
D9Q734_CORP1/10-316
D9Q735_CORP1/32-348
D9Q7W7_CORP1/16-335
D9Q872_CORP1/1-314
D9Q873_CORP1/33-336
D9Q947_CORP2/10-316
D9Q948_CORP2/32-348
D9Q9Y1_CORP2/16-335
D9QA85_CORP2/1-314
D9QA86_CORP2/33-336
D9QCT3_CORP2/38-352
D9QCY8_CORP2/21-341
D9QD82_CORP2/13-323
D9QD83_CORP2/39-350
D9QDG9_CORP2/40-364
D9QE64_CORP2/27-346
D9QEM1_CORP2/1-313
D9QL12_BRESC/14-324
D9QVP9_ACEAZ/16-342
D9QVR2_ACEAZ/27-350
D9QZC8_CLOSW/17-325
D9R267_CLOSW/16-333
D9R6J8_CLOSW/6-312
D9R6J9_CLOSW/8-310
D9RBY0_STAAJ/16-320
D9RBY1_STAAJ/30-338
D9RCN5_STAAJ/18-328
D9RCN6_STAAJ/15-326
D9REZ3_STAAJ/13-322
D9RF28_STAAJ/22-329
D9RF29_STAAJ/19-334
D9RFB4_STAAJ/12-315
D9RFB5_STAAJ/8-313
D9RG63_STAAJ/13-315
D9RLX2_STAAK/13-322
D9RM50_STAAK/26-329
D9RM51_STAAK/1-305
D9RMH3_STAAK/2-309
D9RMH4_STAAK/1-270
D9RPD1_STAAK/2-290
D9RPD2_STAAK/1-300
D9RPF5_STAAK/14-316
D9RQI5_STAAK/18-328
D9RQI6_STAAK/15-326
D9RVA0_PREMB/13-334
D9RXV4_THEOJ/15-340
D9S776_FIBSS/13-317
D9SL06_CLOC7/18-336
D9SSP3_CLOC7/16-326
D9SSP4_CLOC7/26-336
D9SZ46_MICAI/38-358
D9T4J4_MICAI/32-342
D9T4J5_MICAI/24-330
D9T6I7_MICAI/58-383
D9T805_MICAI/35-351
D9T805_MICAI/382-692
D9TFL2_CALOO/11-329
D9THX8_CALOO/27-349
D9TQW1_THETC/14-322
D9UDQ0_9ACTO/60-366
D9UDQ1_9ACTO/74-384
D9UEG4_9ACTO/24-348
D9UGA4_9ACTO/29-347
D9UGA4_9ACTO/374-686
D9UGC1_9ACTO/40-357
D9UGC2_9ACTO/19-335
D9UIR7_9ACTO/48-368
D9ULU9_9ACTO/360-668
D9UMG1_9ACTO/86-399
D9UMG2_9ACTO/18-326
D9UMZ1_9ACTO/1-127
D9V2H7_9ACTO/14-321
D9V2H8_9ACTO/16-323
D9V499_9ACTO/24-346
D9V499_9ACTO/377-685
D9V9V3_9ACTO/7-315
D9V9V4_9ACTO/27-335
D9VCZ7_9ACTO/25-349
D9VJN3_9ACTO/25-357
D9VJN4_9ACTO/1-104
D9VJN5_9ACTO/3-208
D9VPR7_9ACTO/51-361
D9VPR8_9ACTO/34-343
D9VU09_9ACTO/1-58
D9VU30_9ACTO/31-351
D9W7W4_9ACTO/34-350
D9W7W5_9ACTO/30-346
D9WDJ7_9ACTO/37-345
D9WDJ8_9ACTO/34-346
D9WEI5_9ACTO/1-119
D9WEI6_9ACTO/29-339
D9WH90_9ACTO/32-352
D9WI22_9ACTO/1-59
D9WV64_9ACTO/1-317
D9WZI4_STRVR/23-339
D9WZI5_STRVR/34-341
D9XAF5_STRVR/45-364
D9XAF6_STRVR/35-351
D9XGP4_STRVR/15-332
D9XKB0_9ACTO/1-175
D9XMV1_9ACTO/14-332
D9XS36_9ACTO/34-341
D9XS37_9ACTO/17-338
D9Y323_9BURK/16-342
D9YEV0_9DELT/3-222
D9YEV1_9DELT/26-131
E0DCI4_9CORY/13-326
E0DCI5_9CORY/35-354
E0DHZ4_9CORY/17-342
E0DLU0_9RHIZ/16-327
E0DQZ4_9RHIZ/6-313
E0DQZ5_9RHIZ/9-314
E0DRG8_9RHIZ/10-331
E0DT75_9RHIZ/6-313
E0DT76_9RHIZ/9-314
E0DXK5_9RHIZ/6-327
E0DXY5_9RHIZ/16-327
E0E4Z9_9FIRM/39-347
E0E7L3_ACTPL/11-312
E0E7L4_ACTPL/5-310
E0EAQ9_ACTPL/28-343
E0EBH1_ACTPL/11-322
E0EBH1_ACTPL/344-649
E0EDI5_ACTPL/11-312
E0EDI6_ACTPL/5-310
E0EGS9_ACTPL/28-343
E0EHF0_ACTPL/12-322
E0EHF0_ACTPL/344-649
E0EJR3_ACTPL/11-312
E0EJR4_ACTPL/5-310
E0EMW8_ACTPL/28-343
E0ENG2_ACTPL/11-322
E0ENG2_ACTPL/337-649
E0EP00_ACTPL/11-322
E0EP00_ACTPL/336-649
E0ERA3_ACTPL/11-312
E0ERA4_ACTPL/1-289
E0EXG7_ACTPL/11-312
E0EXG8_ACTPL/5-310
E0F0R4_ACTPL/28-343
E0F1D9_ACTPL/11-322
E0F1D9_ACTPL/344-649
E0F3L9_ACTPL/11-312
E0F3M0_ACTPL/5-310
E0F6V0_ACTPL/28-343
E0F7H5_ACTPL/12-322
E0F7H5_ACTPL/344-649
E0F9W8_ACTPL/11-312
E0F9W9_ACTPL/5-310
E0FD72_ACTPL/28-343
E0FDU8_ACTPL/11-322
E0FDU8_ACTPL/344-649
E0FG09_ACTPL/1-289
E0FJ39_ACTPL/28-343
E0FJR6_ACTPL/11-322
E0FJR6_ACTPL/343-649
E0FM28_ACTPL/11-312
E0FM29_ACTPL/5-310
E0FQ84_ACTPL/28-343
E0FQW0_ACTPL/11-322
E0FQW0_ACTPL/337-649
E0FUU6_9THEO/15-322
E0FYH5_9THEO/29-350
E0G226_ENTFA/9-311
E0G227_ENTFA/7-315
E0G2N7_ENTFA/20-331
E0G2N8_ENTFA/14-329
E0G7T2_ENTFA/8-329
E0GE00_ENTFA/8-329
E0GGR8_ENTFA/20-331
E0GGR9_ENTFA/14-329
E0GH76_ENTFA/9-311
E0GH77_ENTFA/7-315
E0GIQ2_ENTFA/8-329
E0GMV8_ENTFA/20-331
E0GMV9_ENTFA/14-329
E0GNR0_ENTFA/9-311
E0GNR1_ENTFA/7-315
E0GSP0_ENTFA/8-329
E0GU15_ENTFA/20-331
E0GU16_ENTFA/14-329
E0GYU9_ENTFA/9-311
E0GYV0_ENTFA/8-315
E0H1V9_ENTFA/14-329
E0H1W0_ENTFA/20-331
E0H6Q5_ENTFA/7-315
E0H6Q6_ENTFA/9-311
E0H7H0_ENTFA/8-329
E0HE91_ENTFA/20-331
E0HE92_ENTFA/14-329
E0HF27_ENTFA/8-329
E0HFK5_ENTFA/7-315
E0HFK6_ENTFA/9-311
E0HNK7_9GAMM/14-332
E0HQ28_9GAMM/8-346
E0HXE4_9BACT/6-323
E0I4E5_9BACL/2-324
E0I8R0_9BACL/16-335
E0I8R1_9BACL/20-330
E0IAZ8_9BACL/31-345
E0IAZ9_9BACL/21-333
E0IBN7_9BACL/30-341
E0IBN8_9BACL/27-342
E0IEU9_9BACL/21-333
E0IEV0_9BACL/12-326
E0IIB0_9GAMM/8-346
E0INY4_9GAMM/14-332
E0IXI5_ECOLW/22-323
E0IYM8_ECOLW/347-657
E0IYM8_ECOLW/7-325
E0J1Y4_ECOLW/18-328
E0J1Y5_ECOLW/13-325
E0JCA5_RHIME/21-342
E0JJ69_RHIME/33-342
E0JJ70_RHIME/30-338
E0JJW2_RHIME/40-365
E0JM40_RHIME/31-349
E0JUC6_RHIME/21-342
E0JVK8_RHIME/40-365
E0K5P4_RHIME/33-342
E0K5P5_RHIME/30-338
E0K6Z3_RHIME/31-349
E0KKJ1_STRVO/15-332
E0KPP4_STRVO/29-339
E0KPP5_STRVO/60-373
E0KT28_STRVO/35-347
E0KT29_STRVO/35-343
E0LL08_SPHCR/16-326
E0LX47_9ENTR/10-324
E0LX47_9ENTR/352-657
E0LY34_9ENTR/14-326
E0LZQ6_9ENTR/34-353
E0M043_9ENTR/24-324
E0MJ85_9RHOB/11-332
E0MUV1_9CORY/25-214
E0MUV2_9CORY/1-126
E0MVD2_9CORY/35-344
E0MVD3_9CORY/1-310
E0MVI8_9CORY/37-349
E0MVI9_9CORY/10-321
E0MWB4_9CORY/48-363
E0MWB5_9CORY/15-335
E0MWD4_9CORY/10-316
E0MWD5_9CORY/12-325
E0MZN6_9CORY/28-344
E0N033_9CORY/8-319
E0N034_9CORY/2-302
E0N5S0_9ACTO/15-332
E0NBL9_NEIME/14-316
E0NBM0_NEIME/18-321
E0NLS4_9FIRM/21-336
E0NMG3_9FIRM/15-321
E0NU88_9BACT/13-334
E0NWT4_9FIRM/15-328
E0NYF0_9FIRM/13-334
E0NZW8_9FIRM/14-321
E0P2M8_9FIRM/15-331
E0P3X6_STAAU/16-320
E0P3X7_STAAU/30-338
E0P5X6_STAAU/18-328
E0P5X7_STAAU/15-326
E0P993_STAAU/14-316
E0PA77_STAAU/11-313
E0PA78_STAAU/26-329
E0PAG9_STAAU/14-334
E0PAH0_STAAU/29-336
E0PAK6_STAAU/13-322
E0PD12_STREI/1-38
E0PFE9_STREI/26-336
E0PFF0_STREI/29-343
E0PJI1_STRGY/10-313
E0PJI2_STRGY/8-316
E0PLR8_STRGY/26-336
E0PLR9_STRGY/29-343
E0PS79_STRMT/21-340
E0PUC9_STRPY/27-336
E0PXN0_STRPY/33-346
E0PXN1_STRPY/27-343
E0PZA3_9STRE/6-314
E0PZA4_9STRE/10-312
E0Q011_9STRE/23-340
E0QBF3_CAMCO/4-308
E0QBF4_CAMCO/14-317
E0QDR8_CAMCO/23-328
E0QLE6_9FIRM/12-320
E0QT66_9ACTO/33-357
E0QTJ6_9ACTO/20-335
E0QUB1_ECOLX/1-180
E0QW29_ECOLX/18-328
E0QW30_ECOLX/13-325
E0QZE6_ECOLX/9-322
E0R2M1_ECOLX/22-323
E0R361_ECOLX/347-657
E0R361_ECOLX/7-325
E0R5P9_ECOLX/3-313
E0R798_ECOLX/11-324
E0R799_ECOLX/33-344
E0R9M9_PAEP6/15-338
E0R9T3_PAEP6/26-345
E0R9T4_PAEP6/39-349
E0RBA3_PAEP6/40-143
E0RBA4_PAEP6/1-64
E0RC81_PAEP6/25-334
E0RC81_PAEP6/369-675
E0RDG3_PAEP6/13-320
E0RDH0_PAEP6/22-329
E0RE96_PAEP6/5-311
E0RE97_PAEP6/7-311
E0RH14_PAEP6/7-317
E0RH15_PAEP6/21-328
E0RHQ7_PAEP6/46-356
E0RHQ8_PAEP6/22-339
E0RIY1_PAEP6/1-242
E0RKJ1_PAEP6/25-335
E0RKJ2_PAEP6/17-333
E0RQY2_SPITD/15-335
E0S112_BUTPB/43-352
E0S113_BUTPB/21-332
E0SAY2_DICD3/36-355
E0SBK3_DICD3/26-338
E0SBK3_DICD3/364-670
E0SFW9_DICD3/15-325
E0SGY4_DICD3/29-330
E0SJY6_DICD3/17-331
E0SLD4_DICD3/45-355
E0SLD5_DICD3/40-350
E0SSG4_IGNAA/23-340
E0STT2_IGNAA/13-340
E0SXC6_STRZA/10-312
E0SXC7_STRZA/10-314
E0SZS7_STRZA/22-329
E0SZS8_STRZA/1-108
E0T8J8_EDWTF/12-325
E0T8K5_EDWTF/27-335
E0T931_EDWTF/11-323
E0T931_EDWTF/346-652
E0T9R7_EDWTF/4-319
E0TCH1_PARBH/13-324
E0THI5_PARBH/9-329
E0TNJ2_STRZ6/22-329
E0TNJ3_STRZ6/18-329
E0TTC6_STRZ6/10-312
E0TTC7_STRZ6/10-314
E0TV00_BACPZ/20-328
E0TV01_BACPZ/19-328
E0TWA3_BACPZ/18-329
E0TWA4_BACPZ/21-339
E0U053_BACPZ/11-329
E0U054_BACPZ/17-327
E0U1H4_BACPZ/24-345
E0U1I9_BACPZ/17-334
E0U1J0_BACPZ/104-414
E0U2F3_BACPZ/9-311
E0U2F4_BACPZ/4-310
E0USW3_SULAO/8-317
E0WRU9_9ENTR/1-162
E0WV29_9ENTR/16-156
E0X881_9ACTO/30-346
E0X882_9ACTO/57-373
E0XTL5_9BACT/16-334
E0Y3A2_9GAMM/1-100
E1CR76_VIBPA/13-319
E1CR77_VIBPA/21-342
E1CSM7_VIBPA/10-323
E1CSM7_VIBPA/333-651
E1CUV8_VIBPA/18-275
E1CXT9_VIBPA/18-326
E1D0V0_VIBPA/4-312
E1D0V1_VIBPA/5-306
E1D6C1_VIBPA/13-319
E1D6C2_VIBPA/1-304
E1D7W6_VIBPA/10-323
E1D7W6_VIBPA/333-651
E1DAD8_VIBPA/1-93
E1DBF3_VIBPA/18-326
E1DD61_VIBPA/5-186
E1DF67_VIBPA/18-339
E1DK42_VIBPA/5-252
E1DK43_VIBPA/1-38
E1DK44_VIBPA/4-312
E1DN17_VIBPA/18-326
E1DTJ7_VIBPA/10-323
E1DTJ7_VIBPA/333-651
E1DU59_VIBPA/13-319
E1DU60_VIBPA/21-342
E1DV19_VIBPA/18-339
E1E3B8_STAAU/30-338
E1E3B9_STAAU/16-320
E1E4N7_STAAU/15-326
E1E4N8_STAAU/18-328
E1E6U3_STAAU/14-316
E1E7T6_STAAU/11-313
E1E7T7_STAAU/26-329
E1E875_STAAU/19-334
E1E876_STAAU/29-336
E1E8J5_STAAU/13-322
E1ED97_VIBPA/10-323
E1ED97_VIBPA/333-651
E1EDV5_VIBPA/13-319
E1EDV6_VIBPA/1-279
E1EHS2_VIBPA/3-93
E1EHS3_VIBPA/5-306
E1EJU0_VIBPA/1-134
E1ELJ9_VIBPA/18-339
E1EMG0_VIBPA/18-326
E1ER44_ENTFA/8-329
E1ETI2_ENTFA/7-315
E1ETI3_ENTFA/9-311
E1EUZ0_ENTFA/14-329
E1EUZ1_ENTFA/20-331
E1FB68_9THEO/15-322
E1FCG0_9THEO/15-322
E1FEW3_9THEO/29-350
E1GTU9_9BACT/13-335
E1H102_STRPN/10-314
E1H103_STRPN/10-312
E1H3L8_STRPN/18-329
E1H3L9_STRPN/22-329
E1HGA5_ECOLX/17-330
E1HGA6_ECOLX/9-316
E1HI15_ECOLX/22-332
E1HI16_ECOLX/13-325
E1HPN9_ECOLX/347-657
E1HPN9_ECOLX/7-325
E1HSC0_ECOLX/27-346
E1HTG5_ECOLX/1-301
E1I1R1_ECOLX/1-301
E1I5P8_ECOLX/17-330
E1I5P9_ECOLX/9-316
E1I5T6_ECOLX/14-325
E1I5T7_ECOLX/22-332
E1I7L7_ECOLX/347-645
E1I7L7_ECOLX/7-325
E1IDV1_9CHLR/2-313
E1IJ66_ECOLX/9-316
E1IJ67_ECOLX/17-330
E1IKK8_ECOLX/1-301
E1IRG3_ECOLX/22-332
E1IRG4_ECOLX/14-325
E1ITN9_ECOLX/347-657
E1ITN9_ECOLX/7-325
E1J189_ECOLX/1-242
E1J190_ECOLX/22-332
E1J6G4_ECOLX/17-330
E1J6G5_ECOLX/9-316
E1JE49_ECOLX/1-301
E1JEV2_ECOLX/343-657
E1JEV2_ECOLX/7-325
E1JRN4_DESFR/28-355
E1JU65_DESFR/16-328
E1JWS9_DESFR/25-342
E1JWW9_DESFR/22-333
E1JY36_DESFR/17-340
E1K2Y0_9EURY/37-367
E1K2Y1_9EURY/16-344
E1KAB2_9FIRM/36-353
E1KBF0_9FIRM/76-181
E1KKS5_9FIRM/21-345
E1KQV2_9BACT/14-334
E1KZP7_PEPMA/1-36
E1L537_9FIRM/17-329
E1L5E3_9FIRM/17-338
E1L972_9FIRM/18-329
E1LB21_9FIRM/17-338
E1LB26_9FIRM/17-340
E1LDQ6_9FIRM/25-342
E1LDU7_9FIRM/13-331
E1LH40_STRMT/16-340
E1LHP7_STRMT/10-312
E1LLS3_STRMT/16-340
E1LMD5_STRMT/10-312
E1LTK9_STRMT/15-340
E1LU95_STRMT/10-312
E1LW18_STROR/10-312
E1M0Z2_STRMT/9-326
E1M1K9_STRMT/10-312
E1M5E6_9STRE/33-286
E1MC34_9ACTO/17-341
E1MGM1_9ACTO/20-335
E1P2X5_NEILA/14-316
E1P2X6_NEILA/20-321
E1P4G6_NEILA/1-170
E1P6G6_ECOAB/347-657
E1P6G6_ECOAB/7-325
E1P6N4_ECOAB/9-322
E1P7E4_ECOAB/27-346
E1PB33_ECOAB/13-325
E1PB34_ECOAB/22-332
E1PC06_ECOAB/22-323
E1PDZ8_ECOAB/33-344
E1PDZ9_ECOAB/11-324
E1PF95_ECOAB/9-316
E1PF96_ECOAB/17-330
E1PJ12_ECOAB/3-313
E1PL70_PANVC/11-322
E1PL71_PANVC/29-340
E1PLM5_CAMJM/15-317
E1PLM6_CAMJM/6-308
E1PN19_CAMJM/23-330
E1PW95_HELPT/9-322
E1PZZ6_HELPM/9-322
E1Q2M0_HELPP/9-322
E1Q791_HELPC/9-322
E1QDQ1_DESB2/30-358
E1QG53_DESB2/12-331
E1QJQ7_DESB2/17-328
E1QJU0_DESB2/21-336
E1QNJ0_VULDI/11-337
E1QRS3_VULDI/18-328
E1R110_SPISS/10-319
E1R3S4_SPISS/6-315
E1R480_SPISS/30-348
E1R7J5_SPISS/19-336
E1R865_SPISS/15-333
E1R876_SPISS/18-336
E1R8J4_SPISS/20-330
E1R8Q9_SPISS/17-332
E1RCS1_SPISS/12-336
E1RCW6_METP4/31-354
E1REF1_METP4/21-345
E1RG27_METP4/33-353
E1RG37_METP4/33-352
E1RGX2_METP4/42-379
E1RH66_METP4/37-352
E1RI14_METP4/26-357
E1RI26_METP4/37-385
E1RKP4_METP4/19-341
E1RKQ3_METP4/9-327
E1RSF0_ECOUM/9-322
E1RSW1_ECOUM/347-657
E1RSW1_ECOUM/7-325
E1RTH8_ECOUM/3-313
E1RW71_ECOUM/27-346
E1RXM3_ECOUM/11-324
E1RXM4_ECOUM/33-344
E1RZT5_ECOUM/18-328
E1RZT6_ECOUM/13-325
E1S0F9_ECOUM/22-323
E1S950_HELP9/9-322
E1SB57_PANVC/24-324
E1SC68_PANVC/13-322
E1SC69_PANVC/9-320
E1SDQ3_PANVC/11-326
E1SDW5_PANVC/10-324
E1SDW5_PANVC/351-657
E1SJ79_PANVC/34-353
E1SL59_FERBD/11-330
E1SP94_FERBD/16-326
E1SWU0_THESX/15-322
E1SY69_THESX/29-350
E1T0H0_THESX/15-322
E1TAY7_BURSG/31-352
E1TCF7_BURSG/21-333
E1TCF7_BURSG/354-663
E1TR95_LACPS/17-327
E1TR96_LACPS/13-330
E1U9N3_LISML/20-338
E1U9N4_LISML/26-336
E1UAB3_LISML/26-333
E1UAV0_LISML/23-331
E1UK19_BACAS/12-332
E1UK20_BACAS/17-327
E1ULC4_BACAS/8-311
E1ULC5_BACAS/7-310
E1UQH2_BACAS/22-340
E1UQI4_BACAS/16-334
E1UQI5_BACAS/40-350
E1UTK3_BACAS/27-337
E1UTK4_BACAS/17-334
E1V3N6_HALED/5-310
E1V3N7_HALED/8-310
E1V628_HALED/15-329
E1V628_HALED/358-660
E1V643_HALED/16-329
E1V644_HALED/28-342
E1V659_HALED/48-358
E1V660_HALED/20-329
E1V8T3_HALED/17-330
E1V8T6_HALED/23-350
E1VAU0_HALED/37-355
E1VC30_HALED/26-340
E1VGV8_9GAMM/15-344
E1VN31_9GAMM/17-345
E1VSB8_ARTAR/23-334
E1VSB9_ARTAR/22-333
E1VSM8_ARTAR/42-353
E1VSM9_ARTAR/5-315
E1VUJ9_ARTAR/38-363
E1VVS2_ARTAR/10-323
E1VVS3_ARTAR/25-343
E1VYZ4_ARTAR/46-355
E1VYZ5_ARTAR/32-342
E1W016_ARTAR/26-347
E1W0P3_ARTAR/15-318
E1W0P4_ARTAR/29-340
E1W0S1_ARTAR/29-344
E1W0S2_ARTAR/22-339
E1W1Y8_HAEP3/8-318
E1W289_HAEP3/12-327
E1W290_HAEP3/20-325
E1W480_HAEP3/52-354
E1W481_HAEP3/3-313
E1W5T9_HAEP3/13-323
E1W657_HAEP3/28-344
E1W6I7_HAEP3/1-194
E1W6I8_HAEP3/18-111
E1W866_SALTS/28-350
E1W866_SALTS/377-682
E1W992_SALTS/12-324
E1W993_SALTS/17-328
E1W9Q8_SALTS/34-354
E1WFK7_SALTS/21-323
E1WN25_BACF6/14-337
E1WR31_BACF6/13-328
E1WUR2_BACF6/13-320
E1WX15_BACMS/29-346
E1X3C4_BACMS/10-314
E1X787_HAEI1/20-334
E1X7Z2_HAEI1/16-329
E1XCT2_STRZO/10-312
E1XCT3_STRZO/10-314
E1XGA5_STRZO/18-329
E1XGA6_STRZO/22-329
E1XJR2_STRZN/18-329
E1XJR3_STRZN/22-329
E1XLR7_STRZN/10-312
E1XLR8_STRZN/10-314
E1XMS9_STRZI/10-312
E1XMT0_STRZI/10-314
E1XR53_STRZI/18-329
E1XR54_STRZI/22-329
E1Y8E3_9DELT/22-333
E1YFA6_9DELT/10-327
E1YL85_9DELT/12-331
E1YMQ0_9DELT/24-341
E1YPY0_9BACE/15-336
E1YW50_9BACE/15-337
E2CH05_9RHOB/24-332
E2CH06_9RHOB/11-328
E2CIR9_9RHOB/53-370
E2CNK1_9RHOB/39-359
E2CRU1_9RHOB/29-345
E2GHG7_ECOLX/22-341
E2JTE8_ECO57/347-657
E2JTE8_ECO57/7-325
E2JYV9_ECO57/15-325
E2JZS8_ECO57/13-325
E2JZS9_ECO57/18-328
E2K159_ECO57/29-340
E2K160_ECO57/11-324
E2K3N1_ECO57/22-323
E2K7P0_ECO57/347-657
E2K7P0_ECO57/7-325
E2KB57_ECO57/15-325
E2KCS2_ECO57/29-340
E2KCS3_ECO57/11-324
E2KHE0_ECO57/13-325
E2KHE1_ECO57/18-328
E2KJ07_ECO57/22-323
E2KMF2_ECO57/3-313
E2KUT9_ECO57/22-323
E2KV80_ECO57/29-340
E2KV81_ECO57/11-324
E2KVD6_ECO57/347-657
E2KVD6_ECO57/7-325
E2L038_ECO57/13-325
E2L039_ECO57/18-328
E2M833_PSESM/29-340
E2M834_PSESM/12-324
E2MEY6_PSESM/13-319
E2MEY7_PSESM/5-322
E2MGH6_PSESM/15-335
E2MT95_9CORY/21-346
E2MTI7_9CORY/66-385
E2MTP6_9CORY/40-371
E2MVW3_9CORY/27-340
E2MVW4_9CORY/53-359
E2MX11_9CORY/20-353
E2MXT6_9CORY/23-334
E2MXT7_9CORY/9-311
E2MY31_9CORY/16-333
E2N4Y4_CAPSP/18-331
E2N9T0_9BACE/18-338
E2NJT3_9BACE/12-337
E2NXK9_PASHA/11-312
E2NXL0_PASHA/5-309
E2NZB0_PASHA/1-304
E2P225_PASHA/344-647
E2P225_PASHA/5-320
E2P237_PASHA/6-315
E2P2W7_PASHA/7-323
E2P7G1_PASHA/1-291
E2P7G2_PASHA/2-289
E2P8Y6_PASHA/7-323
E2PAS6_PASHA/1-304
E2PBA7_PASHA/344-647
E2PBA7_PASHA/5-320
E2PIM8_NEIPO/17-321
E2PIM9_NEIPO/14-316
E2PK85_9RHIZ/1-248
E2PK86_9RHIZ/2-293
E2PMW9_9RHIZ/38-348
E2PMX0_9RHIZ/1-274
E2PN37_9RHIZ/2-323
E2PSF5_9RHIZ/32-343
E2Q0C1_STRCL/25-350
E2Q0C1_STRCL/383-691
E2Q1V0_STRCL/26-347
E2Q556_STRCL/57-371
E2Q649_STRCL/30-338
E2Q650_STRCL/45-354
E2Q8D5_STRCL/53-354
E2Q8E2_STRCL/30-354
E2QE52_ECOLX/33-344
E2QF82_ECOLX/347-657
E2QF82_ECOLX/7-325
E2QGL3_ECOLX/3-313
E2QHF1_ECOLX/13-325
E2QHF2_ECOLX/18-328
E2QKX6_ECOLX/9-322
E2QMS2_ECOLX/22-323
E2S222_9CORY/12-319
E2S223_9CORY/6-312
E2S2W0_9CORY/24-339
E2S2W1_9CORY/6-316
E2S3J7_9CORY/39-357
E2S3J8_9CORY/47-366
E2S639_9CORY/29-344
E2S8G9_9ACTO/35-343
E2S8H0_9ACTO/32-343
E2SBN8_9ACTO/31-351
E2SJC6_9FIRM/14-332
E2SJC7_9FIRM/15-323
E2SQT6_9FIRM/9-317
E2T0J3_9RALS/21-333
E2WPU1_ECOLX/22-323
E2WQ79_ECOLX/9-316
E2WQ80_ECOLX/17-330
E2WQL6_ECOLX/347-657
E2WQL6_ECOLX/7-325
E2WSC0_ECOLX/13-325
E2WSC1_ECOLX/18-328
E2X3Y0_SHIDY/16-329
E2X3Y1_SHIDY/9-316
E2X8H5_SHIDY/3-313
E2X945_SHIDY/18-328
E2X946_SHIDY/14-325
E2XCN1_SHIDY/347-657
E2XCN1_SHIDY/7-325
E2XGA5_SHIDY/22-323
E2XIC9_SHIDY/2-314
E2XQA2_PSEFL/22-338
E2XU40_PSEFL/17-330
E2XU40_PSEFL/353-660
E2XVE4_PSEFL/9-329
E2XY56_PSEFL/16-342
E2Y2S4_ENTFA/8-329
E2Y5L5_ENTFA/20-331
E2Y5L6_ENTFA/14-329
E2Y787_ENTFA/7-315
E2Y788_ENTFA/9-311
E2Y9M7_ENTFA/20-331
E2Y9M8_ENTFA/15-329
E2YCK9_ENTFA/8-329
E2YE84_ENTFA/7-315
E2YE85_ENTFA/9-311
E2YKR0_ENTFA/9-311
E2YKR1_ENTFA/8-315
E2YMW7_ENTFA/8-329
E2YR47_ENTFA/15-329
E2YR48_ENTFA/20-331
E2YVF5_ENTFA/8-329
E2YWE4_ENTFA/20-331
E2YWE5_ENTFA/14-329
E2Z0F6_ENTFA/7-315
E2Z0F7_ENTFA/9-311
E2Z1T9_ENTFA/8-329
E2Z6E4_ENTFA/14-329
E2Z6E5_ENTFA/19-331
E2Z987_ENTFA/9-311
E2Z988_ENTFA/8-278
E2ZA27_9FIRM/25-333
E2ZBZ5_9FIRM/19-326
E2ZJM8_9FIRM/16-331
E2ZVZ6_PSEAE/1-225
E2ZZS4_PSEAE/1-178
E2ZZZ4_PSEAE/1-323
E3AQ34_9SPHI/2-328
E3BC01_9MICO/28-337
E3BC02_9MICO/28-338
E3BES5_9VIBR/39-353
E3BG03_9VIBR/16-330
E3BJL9_9VIBR/17-339
E3BNB3_9VIBR/17-326
E3BQ25_9VIBR/19-336
E3BQ25_9VIBR/362-665
E3BQ34_9VIBR/13-319
E3BQ35_9VIBR/21-342
E3C5E9_9LACO/14-325
E3CI51_STRDO/23-336
E3CI52_STRDO/17-331
E3CW07_9BACT/16-318
E3CWP9_9BACT/28-351
E3CY48_9BACT/15-336
E3CZI3_9BACT/13-328
E3D0X0_9BACT/54-370
E3D0Y0_9BACT/15-331
E3D3I5_NEIM7/14-316
E3D3I6_NEIM7/19-321
E3DCW3_ERWSE/12-324
E3DCW3_ERWSE/345-657
E3DF49_ERWSE/12-326
E3DJP6_ERWSE/58-377
E3DLV2_HALPG/28-358
E3DM57_HALPG/18-334
E3DME2_HALPG/7-311
E3DME3_HALPG/4-312
E3DQ91_HALPG/17-331
E3DSB4_BACA1/17-329
E3DSB5_BACA1/28-347
E3DST8_BACA1/14-333
E3DST9_BACA1/17-327
E3DUE7_BACA1/22-345
E3DUP6_BACA1/27-338
E3DUP7_BACA1/19-327
E3DV53_BACA1/17-334
E3DV54_BACA1/22-348
E3DVA7_BACA1/9-311
E3DVA8_BACA1/5-310
E3E3F3_BACA1/21-328
E3E3F4_BACA1/32-342
E3E6T9_PAEPS/13-320
E3E6U6_PAEPS/21-329
E3E7J4_PAEPS/26-345
E3E7J5_PAEPS/39-349
E3EAE9_PAEPS/4-311
E3EAF0_PAEPS/7-311
E3ECG5_PAEPS/229-331
E3ECG5_PAEPS/40-240
E3ECY4_PAEPS/7-317
E3ECY5_PAEPS/21-328
E3ED01_PAEPS/46-356
E3ED02_PAEPS/22-339
E3EDQ1_PAEPS/15-338
E3EEF1_PAEPS/18-328
E3EEF2_PAEPS/19-337
E3EH06_PAEPS/25-334
E3EH06_PAEPS/369-675
E3EHT5_PAEPS/1-323
E3EHV5_PAEPS/25-335
E3EHV6_PAEPS/19-333
E3EXA2_KETVY/15-323
E3EXA3_KETVY/11-315
E3EXH6_KETVY/28-356
E3EZM8_KETVY/1-160
E3EZM9_KETVY/33-164
E3EZN0_KETVY/1-122
E3EZN1_KETVY/7-154
E3EZW2_KETVY/14-223
E3EZW2_KETVY/281-512
E3F2S0_KETVY/1-224
E3F2S1_KETVY/12-77
E3F510_KETVY/25-339
E3F511_KETVY/32-342
E3F583_KETVY/345-652
E3F583_KETVY/8-320
E3F5P4_KETVY/12-202
E3F5P4_KETVY/342-647
E3F673_CORP9/27-346
E3F728_CORP9/27-342
E3F7U8_CORP9/10-316
E3F7U9_CORP9/32-348
E3F9G6_CORP9/16-335
E3F9R5_CORP9/38-352
E3F9Y1_CORP9/13-323
E3F9Y2_CORP9/39-350
E3F9Z7_CORP9/40-364
E3FA60_CORP9/1-314
E3FA61_CORP9/33-336
E3FAA4_CORP9/21-341
E3FDW2_STIAD/24-343
E3FEJ0_STIAD/33-354
E3G5A2_ENTCS/21-323
E3G5A9_ENTCS/13-323
E3G5C6_ENTCS/18-328
E3G5C7_ENTCS/15-325
E3G604_ENTCS/14-327
E3G608_ENTCS/20-333
E3G609_ENTCS/35-345
E3G925_ENTCS/10-325
E3G925_ENTCS/348-657
E3GEV9_EUBLK/23-339
E3GGS7_EUBLK/27-343
E3GGW0_EUBLK/29-352
E3GHR6_EUBLK/22-339
E3GJD2_EUBLK/16-337
E3GLX2_EUBLK/23-344
E3GM78_EUBLK/22-339
E3GQV2_EUBLK/28-350
E3GS24_HAEI2/17-333
E3GT78_HAEI2/348-655
E3GT78_HAEI2/8-322
E3GUW1_HAEI2/16-329
E3H3Q5_ROTDC/39-366
E3H3Q6_ROTDC/34-347
E3H481_ROTDC/44-358
E3H482_ROTDC/1-299
E3H4N1_ROTDC/35-354
E3HCB7_ILYPC/17-332
E3HFE0_ACHXA/25-343
E3HRB3_ACHXA/17-324
E3HRB4_ACHXA/19-324
E3HSV1_ACHXA/7-317
E3HU02_ACHXA/4-324
E3HWE5_ACHXA/2-310
E3HWE6_ACHXA/8-310
E3HX26_ACHXA/27-337
E3HX27_ACHXA/15-323
E3HYN8_RHOVT/32-352
E3I307_RHOVT/29-353
E3I4H7_RHOVT/14-326
E3I4H8_RHOVT/32-345
E3I651_RHOVT/1-308
E3I9M5_GEOS0/18-328
E3I9M6_GEOS0/19-337
E3I9N0_GEOS0/16-332
E3I9N1_GEOS0/19-330
E3IB15_GEOS0/17-328
E3IB16_GEOS0/30-347
E3IC50_GEOS0/6-309
E3IC51_GEOS0/5-311
E3IIN2_GEOS0/22-344
E3IR23_DESVR/14-344
E3IVM7_FRASU/35-345
E3IVM8_FRASU/19-353
E3NWY5_CAERE/5-310
E3PCK3_ECOH1/347-657
E3PCK3_ECOH1/7-325
E3PGJ8_ECOH1/13-325
E3PGJ9_ECOH1/18-328
E3PIP5_ECOH1/17-330
E3PIP6_ECOH1/9-316
E3PN96_ECOH1/22-323
E3PSU2_CLOSD/19-344
E3PVC4_CLOSD/16-334
E3PVC5_CLOSD/19-329
E3VNF8_SULIS/1-190
E3VNF9_SULIS/1-190
E3VNG0_SULIS/1-190
E3XGX8_ECOLX/18-328
E3XGX9_ECOLX/13-325
E3XLN0_ECOLX/347-657
E3XLN0_ECOLX/7-325
E3XMB2_ECOLX/17-330
E3XMB3_ECOLX/9-316
E3XMM3_ECOLX/9-322
E3XNN0_ECOLX/22-323
E3XSK0_ECOLX/6-313
E3XTS3_ECOLX/11-324
E3XTS4_ECOLX/33-344
E3Y209_SHIFL/2-314
E3Y319_SHIFL/22-323
E3Y911_SHIFL/22-332
E3Y912_SHIFL/13-325
E3YA57_SHIFL/347-657
E3YA57_SHIFL/7-325
E3YHT7_LISMO/20-338
E3YHT8_LISMO/28-338
E3YIH9_LISMO/13-320
E3YJ70_LISMO/23-331
E3YRQ1_9LIST/20-338
E3YRQ2_9LIST/25-336
E3YSB9_9LIST/14-320
E3YSX1_9LIST/23-331
E3Z0N4_LISIN/20-338
E3Z0N5_LISIN/17-328
E3Z1B6_LISIN/13-320
E3Z1X2_LISIN/23-331
E3Z951_LISIN/25-336
E3Z9U5_LISIN/13-320
E3ZAD2_LISIN/23-331
E3ZI21_LISIV/23-338
E3ZI22_LISIV/27-338
E3ZIV0_LISIV/27-333
E3ZJC4_LISIV/23-331
E3ZS14_LISSE/22-338
E3ZS15_LISSE/25-336
E3ZSP3_LISSE/14-320
E3ZT76_LISSE/23-331
E4A0U8_LISSE/23-338
E4A0U9_LISSE/17-328
E4A1H1_LISSE/14-320
E4A264_LISSE/1-308
E4A3Y0_PROAC/10-330
E4A473_PROAC/9-327
E4A4K8_PROAC/57-381
E4A589_PROAC/46-371
E4A5S6_PROAC/32-350
E4A7G3_PROAC/9-339
E4AA81_PROAC/33-345
E4AA92_PROAC/27-344
E4AE24_PROAC/34-345
E4AE40_PROAC/28-344
E4AEK1_PROAC/12-339
E4AH56_PROAC/37-355
E4AHS8_PROAC/17-338
E4AI29_PROAC/1-313
E4AIX7_PROAC/12-336
E4AJ03_PROAC/58-381
E4AKB1_PROAC/57-381
E4AKE6_PROAC/46-371
E4AL35_PROAC/22-340
E4ALC7_PROAC/10-330
E4AME6_PROAC/9-339
E4AMT9_PROAC/27-344
E4AMV1_PROAC/33-345
E4APS0_PROAC/32-350
E4ARI1_PROAC/32-350
E4ATV0_PROAC/27-344
E4ATW2_PROAC/33-345
E4AVX0_PROAC/46-371
E4AW04_PROAC/57-381
E4AWS1_PROAC/22-340
E4AX16_PROAC/10-330
E4AXN5_PROAC/9-339
E4AZP7_PROAC/10-330
E4AZY8_PROAC/9-327
E4B0M8_PROAC/46-371
E4B0R3_PROAC/57-381
E4B2A5_PROAC/32-350
E4B2Z2_PROAC/9-339
E4B3D5_PROAC/33-345
E4B3T2_PROAC/27-344
E4B773_PROAC/46-371
E4B832_PROAC/22-340
E4B8D0_PROAC/10-330
E4B922_PROAC/32-350
E4BCD4_PROAC/34-261
E4BCD5_PROAC/1-72
E4BCE7_PROAC/27-344
E4BCS0_PROAC/30-351
E4BCV5_PROAC/9-339
E4BFR8_PROAC/34-345
E4BFT4_PROAC/28-344
E4BG24_PROAC/12-339
E4BIK0_PROAC/37-355
E4BJU4_PROAC/17-338
E4BK40_PROAC/1-313
E4BKY8_PROAC/12-336
E4BL13_PROAC/58-381
E4BMZ1_PROAC/10-330
E4BN82_PROAC/9-327
E4BPG7_PROAC/27-344
E4BPI1_PROAC/33-345
E4BRI5_PROAC/9-339
E4BSY8_PROAC/57-381
E4BT22_PROAC/46-371
E4BTK1_PROAC/32-350
E4BUK4_PROAC/57-381
E4BUN8_PROAC/46-371
E4BVH7_PROAC/22-340
E4BVS0_PROAC/10-330
E4BYG2_PROAC/9-339
E4BYV0_PROAC/27-344
E4BYW3_PROAC/33-345
E4C0M3_PROAC/32-350
E4C2R6_PROAC/46-371
E4C3G0_PROAC/22-340
E4C3P8_PROAC/10-330
E4C4C3_PROAC/57-381
E4C5P7_PROAC/9-339
E4C636_PROAC/27-344
E4C647_PROAC/33-345
E4C856_PROAC/32-350
E4C9I7_PROAC/10-330
E4C9S6_PROAC/9-327
E4CAH6_PROAC/46-371
E4CAL2_PROAC/57-381
E4CCS1_PROAC/9-339
E4CEI6_PROAC/27-344
E4CEJ8_PROAC/33-345
E4CF98_PROAC/32-350
E4CG17_PROAC/22-340
E4CGA8_PROAC/10-330
E4CI06_PROAC/57-381
E4CI39_PROAC/46-371
E4CJP7_PROAC/9-339
E4CLA9_PROAC/27-344
E4CLC2_PROAC/33-345
E4CMH6_PROAC/32-350
E4CND1_PROAC/10-330
E4CNM1_PROAC/9-327
E4CPI2_PROAC/46-371
E4CPL4_PROAC/57-331
E4CTI1_PROAC/34-345
E4CTJ2_PROAC/27-344
E4CTX8_PROAC/9-339
E4CUQ8_PROAC/4-106
E4CXN1_PROAC/57-381
E4CXR4_PROAC/46-371
E4CYH1_PROAC/22-340
E4CYS0_PROAC/10-330
E4CZJ5_PROAC/32-350
E4D090_PROAC/9-339
E4D0N6_PROAC/27-344
E4D0P8_PROAC/33-345
E4D339_PROAC/57-381
E4D374_PROAC/46-371
E4D3X7_PROAC/22-340
E4D469_PROAC/10-330
E4D6K5_PROAC/32-350
E4D8T4_PROAC/33-345
E4D8U6_PROAC/27-344
E4D983_PROAC/9-339
E4DC54_PROAC/9-339
E4DCJ5_PROAC/27-344
E4DCK6_PROAC/33-345
E4DEW8_PROAC/32-350
E4DFN4_PROAC/57-381
E4DFS0_PROAC/46-371
E4DGI0_PROAC/22-340
E4DGS3_PROAC/10-330
E4DIX6_PROAC/32-350
E4DL28_PROAC/33-345
E4DL41_PROAC/27-344
E4DLT0_PROAC/57-381
E4DLW5_PROAC/46-371
E4DMK6_PROAC/22-340
E4DMV1_PROAC/10-330
E4DNU2_PROAC/9-339
E4DPK0_PROAC/32-350
E4DR90_PROAC/9-339
E4DTC1_PROAC/27-344
E4DTD2_PROAC/33-345
E4DUU3_PROAC/57-381
E4DUX8_PROAC/46-371
E4DVM3_PROAC/22-340
E4DVW7_PROAC/10-330
E4DWW0_PROAC/46-371
E4DWZ4_PROAC/57-381
E4DZ55_PROAC/22-340
E4DZF0_PROAC/10-330
E4E069_PROAC/9-339
E4E0E5_PROAC/33-345
E4E0R0_PROAC/27-344
E4E3K8_PROAC/32-350
E4E588_PROAC/32-350
E4E5V2_PROAC/10-330
E4E6I0_PROAC/22-340
E4E777_PROAC/27-344
E4E791_PROAC/33-345
E4EA89_PROAC/9-339
E4EAS3_PROAC/46-371
E4EAV6_PROAC/57-381
E4ECM6_PROAC/57-381
E4ECR0_PROAC/46-371
E4EDF4_PROAC/10-330
E4EEC9_PROAC/22-340
E4EG10_PROAC/9-339
E4EGF1_PROAC/27-344
E4EGG4_PROAC/33-345
E4EIJ7_PROAC/32-350
E4EJV4_PROAC/57-381
E4EJY7_PROAC/46-371
E4EL34_PROAC/9-339
E4ELZ3_PROAC/22-340
E4EM82_PROAC/10-330
E4ENW2_PROAC/32-350
E4EPB2_PROAC/27-344
E4EPC5_PROAC/33-345
E4ERT6_PROAC/57-381
E4ERX0_PROAC/46-371
E4ETA1_PROAC/10-330
E4ETJ6_PROAC/9-327
E4EVT4_PROAC/9-339
E4EW79_PROAC/27-344
E4EW92_PROAC/33-345
E4EXY7_PROAC/32-350
E4F0X2_PROAC/32-350
E4F1D4_PROAC/10-330
E4F1N1_PROAC/9-327
E4F2J3_PROAC/46-371
E4F2M8_PROAC/57-381
E4F5B2_PROAC/33-345
E4F5C6_PROAC/27-343
E4F5L0_PROAC/9-339
E4F671_PROAC/9-327
E4F6P0_PROAC/10-330
E4F7F9_PROAC/46-371
E4F7J4_PROAC/57-381
E4F8S5_PROAC/33-345
E4F8T8_PROAC/27-344
E4FAQ2_PROAC/9-339
E4FD60_PROAC/32-350
E4FDJ0_PROAC/33-350
E4FE91_PROAC/10-330
E4FEI6_PROAC/9-327
E4FFD0_PROAC/46-371
E4FFG5_PROAC/57-381
E4FI73_PROAC/9-339
E4FIL5_PROAC/27-344
E4FIM7_PROAC/33-345
E4FLL1_PROAC/10-330
E4FLV5_PROAC/9-327
E4FMK6_PROAC/46-371
E4FMP0_PROAC/57-381
E4FPJ1_PROAC/32-350
E4FR79_PROAC/33-345
E4FR93_PROAC/27-344
E4FSN0_PROAC/9-339
E4FTH8_PROAC/57-381
E4FTL3_PROAC/46-371
E4FUA6_PROAC/22-340
E4FUK0_PROAC/10-330
E4FWX0_PROAC/9-339
E4FXQ3_PROAC/27-344
E4FXR5_PROAC/33-345
E4FZV7_PROAC/32-350
E4G2G5_PROAC/9-339
E4G2V9_PROAC/27-344
E4G2X2_PROAC/33-345
E4G553_PROAC/32-350
E4G614_PROAC/57-381
E4G652_PROAC/46-371
E4G6U9_PROAC/22-340
E4G746_PROAC/10-330
E4G8P2_PROAC/57-381
E4G8S6_PROAC/46-371
E4GA53_PROAC/33-345
E4GA64_PROAC/27-344
E4GC05_PROAC/9-339
E4GD18_PROAC/22-340
E4GDA7_PROAC/10-330
E4GE26_PROAC/32-350
E4GH23_PROAC/33-345
E4GH34_PROAC/27-344
E4GI31_PROAC/10-330
E4GIC7_PROAC/9-327
E4GIS6_PROAC/46-371
E4GIW2_PROAC/57-381
E4GJI1_PROAC/9-339
E4GLL8_PROAC/32-350
E4GMV3_PROAC/10-330
E4GN51_PROAC/9-327
E4GNZ1_PROAC/46-371
E4GP25_PROAC/57-381
E4GQ77_PROAC/32-350
E4GTW8_PROAC/33-345
E4GTY1_PROAC/27-344
E4GUB9_PROAC/9-339
E4GWL2_PROAC/1-307
E4GWM5_PROAC/27-344
E4GXM3_PROAC/30-351
E4GXQ4_PROAC/9-339
E4GZS8_PROAC/46-371
E4H0I8_PROAC/22-340
E4H0T4_PROAC/10-330
E4H1Q7_PROAC/32-350
E4H3X0_PROAC/57-381
E4H406_PROAC/45-371
E4H4Q8_PROAC/22-340
E4H501_PROAC/10-330
E4H634_PROAC/32-350
E4H898_PROAC/33-345
E4H8A9_PROAC/27-344
E4H8U0_PROAC/9-339
E4HA82_PROAC/9-339
E4HAF8_PROAC/34-342
E4HBA1_PROAC/27-344
E4HD43_PROAC/10-330
E4HD91_PROAC/9-327
E4HDY1_PROAC/46-371
E4HE16_PROAC/57-381
E4HFX1_PROAC/32-350
E4HH82_PROAC/34-345
E4HHN3_PROAC/37-355
E4HHZ0_PROAC/12-339
E4HIF0_PROAC/28-344
E4HK64_PROAC/1-313
E4HKE2_PROAC/17-338
E4HLG2_PROAC/12-336
E4HLK2_PROAC/58-381
E4HQQ0_PROAC/32-350
E4HTX4_PROAC/1-307
E4HTY6_PROAC/27-344
E4HUA1_PROAC/30-351
E4HUD0_PROAC/9-339
E4HVA9_PROAC/46-371
E4HW30_PROAC/22-340
E4HWC8_PROAC/10-330
E4HY90_PROAC/46-371
E4HZ47_PROAC/57-381
E4HZR5_PROAC/22-340
E4I005_PROAC/10-330
E4I1S1_PROAC/34-342
E4I1T1_PROAC/27-344
E4I273_PROAC/9-339
E4I3Z6_PROAC/32-350
E4I4S4_ENTFC/16-326
E4I4S5_ENTFC/12-326
E4I5A8_ENTFC/1-246
E4I5A9_ENTFC/7-313
E4IGQ4_ENTFC/16-326
E4IGQ5_ENTFC/12-326
E4IIM5_ENTFC/7-313
E4IIM6_ENTFC/1-246
E4IMB8_ENTFC/12-326
E4IMB9_ENTFC/16-326
E4INP9_ENTFC/1-246
E4INQ0_ENTFC/7-313
E4IW32_ENTFC/1-246
E4IW33_ENTFC/7-313
E4IXN9_ENTFC/12-326
E4IXP0_ENTFC/16-326
E4J4A9_ENTFC/7-313
E4J4B0_ENTFC/1-246
E4J7J8_ENTFC/12-326
E4J7J9_ENTFC/16-326
E4JDR0_ENTFC/1-246
E4JDR1_ENTFC/7-313
E4JES8_ENTFC/16-326
E4JES9_ENTFC/12-326
E4K5V7_9FIRM/11-329
E4K9U4_9FIRM/19-345
E4KTW0_9PORP/27-336
E4KVW0_9PORP/14-337
E4KXV1_9FIRM/14-321
E4L5M2_9STRE/24-335
E4L5M3_9STRE/15-330
E4LDJ0_9FIRM/18-329
E4LEH6_9FIRM/25-342
E4LEV8_9FIRM/13-338
E4LH65_9FIRM/16-343
E4LH70_9FIRM/14-332
E4LI00_9FIRM/18-334
E4LIL2_9FIRM/17-338
E4LK68_9FIRM/16-331
E4LKD4_9FIRM/18-332
E4LKD5_9FIRM/25-335
E4LL04_9FIRM/15-328
E4LM02_9FIRM/26-334
E4LMK9_9FIRM/10-321
E4LMV4_9FIRM/1-252
E4LTH4_9CLOT/10-317
E4LZJ2_9CLOT/14-323
E4LZJ3_9CLOT/14-331
E4M3B4_9FIRM/8-358
E4M5W4_9FIRM/36-346
E4M5W5_9FIRM/53-383
E4M8W8_9BACT/15-330
E4MET4_9BACT/15-320
E4MH59_9FIRM/24-341
E4MJ49_9FIRM/15-328
E4N7B4_KITSK/24-333
E4N7B5_KITSK/39-355
E4NDR5_KITSK/21-334
E4NDR6_KITSK/30-338
E4NJH6_KITSK/36-354
E4NLD4_HALBP/33-373
E4NNM2_HALBP/30-359
E4NQI7_HALBP/16-333
E4P2I0_ECO8N/9-322
E4P447_ECO8N/347-657
E4P447_ECO8N/7-325
E4P7V6_ECO8N/22-323
E4P8J4_ECO8N/13-325
E4P8J5_ECO8N/18-328
E4P8V5_ECO8N/33-344
E4P8V6_ECO8N/11-324
E4PDG4_ECO8N/3-313
E4PGN7_MARAH/10-320
E4PKP7_MARAH/12-322
E4PNT2_MARAH/19-341
E4PR66_MARAH/343-652
E4PR66_MARAH/4-318
E4Q2P5_CALOW/25-349
E4Q3S7_CALOW/11-329
E4Q7A5_CALH1/10-329
E4Q8Q4_CALH1/30-354
E4QKS0_METS6/21-342
E4R588_PSEPB/7-311
E4R589_PSEPB/6-308
E4R5I6_PSEPB/16-342
E4R6M7_PSEPB/13-333
E4RJI3_HALSL/15-331
E4RK27_HALSL/27-352
E4RKA9_HALSL/32-353
E4RKC7_HALSL/17-334
E4RU09_LEAB4/10-328
E4S429_CALKI/11-329
E4S7H6_CALKI/19-345
E4SB47_CALK2/10-329
E4SHC2_CALK2/31-354
E4T1R8_PALPW/25-337
E4T3C3_PALPW/12-329
E4T9C8_RIEAD/14-320
E4TC37_RIEAD/11-330
E4TGY7_CALNY/7-317
E4TKD0_CALNY/3-305
E4TT64_MARTH/6-321
E4TW82_SULKY/8-313
E4TWX1_SULKY/15-333
E4U6R0_OCEP5/12-331
E4VM14_9HELI/16-325
E4VPU3_BACFR/6-323
E4VQ48_BACFR/16-338
E4WB23_RHOE1/18-321
E4WB24_RHOE1/34-347
E4WDB5_RHOE1/25-347
E4WEA0_RHOE1/13-335
E4WHD0_RHOE1/22-343
E4WHP5_RHOE1/176-486
E4WHP6_RHOE1/28-343
E4WIW8_RHOE1/9-324
E4ZA62_NEIL0/14-316
E4ZA63_NEIL0/18-321
E5AN46_BURRH/35-348
E5B4Y1_ERWAM/11-326
E5B5T2_ERWAM/36-355
E5B850_ERWAM/12-324
E5B850_ERWAM/357-657
E5BE70_9FUSO/10-318
E5BHT3_9FUSO/21-347
E5BJ65_9FUSO/15-334
E5BK01_9FUSO/21-347
E5BMI5_9FUSO/24-339
E5BN15_9FUSO/11-318
E5BPJ1_9FUSO/1-190
E5BVP9_9FUSO/12-317
E5BVQ4_9FUSO/8-317
E5BVR7_9FUSO/31-345
E5BWU5_9FUSO/19-330
E5BWV9_9FUSO/13-337
E5C3E6_9FUSO/21-347
E5CEQ7_9BACE/15-337
E5CER0_9BACE/17-332
E5CKC2_STAHO/30-338
E5CKC3_STAHO/16-320
E5CL14_STAHO/8-314
E5CL15_STAHO/12-315
E5CLB6_STAHO/6-312
E5CPQ9_9STAP/4-310
E5CQ45_9STAP/21-329
E5CQ46_9STAP/19-334
E5CQL2_9STAP/15-315
E5CVM2_9STAP/16-320
E5CVM3_9STAP/30-338
E5QQR3_STAAH/30-338
E5QQR4_STAAH/16-320
E5QSA6_STAAH/8-313
E5QSA7_STAAH/26-329
E5QSW6_STAAH/19-334
E5QSW7_STAAH/29-336
E5QTF6_STAAH/13-322
E5QUS0_STAAH/15-326
E5QUS1_STAAH/18-328
E5QXS9_STAAH/14-316
E5R5N9_STAAG/18-328
E5R5P0_STAAG/15-326
E5R8J2_STAAG/5-310
E5R8M8_STAAG/22-329
E5R8M9_STAAG/14-334
E5R937_STAAG/12-169
E5R938_STAAG/1-108
E5R939_STAAG/1-305
E5R9R0_STAAG/16-320
E5R9R1_STAAG/30-338
E5RAV0_STAAG/14-316
E5TCZ9_STAAU/18-328
E5TD01_STAAU/15-326
E5TDQ5_STAAU/12-315
E5TDQ6_STAAU/8-313
E5TF60_STAAU/13-322
E5TF97_STAAU/22-329
E5TF98_STAAU/19-334
E5TFS6_STAAU/13-315
E5THB8_STAAU/16-320
E5THB9_STAAU/30-338
E5TL04_STAAU/13-322
E5TL58_STAAU/22-329
E5TL59_STAAU/14-334
E5TN74_STAAU/13-315
E5TPH9_STAAU/15-326
E5TPI0_STAAU/18-328
E5TPK9_STAAU/12-315
E5TPL0_STAAU/11-313
E5TQU7_STAAU/30-338
E5TQU8_STAAU/16-320
E5TW01_STAAU/30-338
E5TW02_STAAU/16-320
E5TWP8_STAAU/12-315
E5TWP9_STAAU/11-313
E5TXI3_STAAU/18-328
E5TXI4_STAAU/15-326
E5TXX6_STAAU/13-322
E5TYX6_STAAU/13-315
E5TZ51_STAAU/14-334
E5TZ52_STAAU/22-329
E5U0U9_ALCXX/35-353
E5U258_ALCXX/34-102
E5U2W2_ALCXX/17-323
E5U2W3_ALCXX/16-323
E5U3Q0_ALCXX/4-330
E5U7S3_ALCXX/15-327
E5UBM7_ALCXX/23-337
E5UBM8_ALCXX/33-343
E5UDC2_ALCXX/24-343
E5UED2_ALCXX/7-310
E5UED3_ALCXX/8-310
E5UIT2_NEIMU/5-308
E5UKJ2_NEIMU/24-346
E5UM97_NEIMU/15-316
E5UM98_NEIMU/12-321
E5UR05_9BACE/14-337
E5UYP4_9BACE/11-335
E5UZQ8_9BACE/15-320
E5V2Q3_9BACL/12-321
E5V927_9BACE/15-338
E5V966_9BACE/13-320
E5VDB4_9BACE/13-334
E5VIU8_9FIRM/41-347
E5VYK0_9FIRM/14-323
E5VYK1_9FIRM/12-333
E5VZU3_9BACI/1-54
E5VZU4_9BACI/1-66
E5W584_9BACI/1-118
E5W585_9BACI/25-228
E5W586_9BACI/12-323
E5W7X8_9BACI/29-347
E5W7X9_9BACI/18-329
E5W810_9BACI/23-345
E5W825_9BACI/18-335
E5W826_9BACI/38-349
E5W8W4_9BACI/14-333
E5W8W5_9BACI/17-327
E5WAX6_9BACI/7-311
E5WAX7_9BACI/7-311
E5WFI1_9BACI/27-347
E5WFI2_9BACI/18-329
E5WLL0_9BACI/7-328
E5WR97_9BACI/29-339
E5WR98_9BACI/20-335
E5WRA4_9BACI/20-330
E5WRA5_9BACI/20-334
E5WSG5_9BACI/23-345
E5WSK1_9BACI/8-311
E5WSK2_9BACI/9-311
E5WUR5_9BACE/14-334
E5WX84_9BACE/14-320
E5WXZ2_9BACE/1-297
E5X6H7_9ACTN/52-367
E5XAC9_9ACTN/20-328
E5Y598_BILWA/27-345
E5Y689_BILWA/18-327
E5YEN9_9ENTR/2-312
E5YF26_9ENTR/28-330
E5YF40_9ENTR/11-326
E5YGN2_9ENTR/27-355
E5YIQ5_9ENTR/24-336
E5YIQ5_9ENTR/358-669
E5YL86_9ENTR/13-326
E5YP76_9BACL/17-131
E5YP77_9BACL/1-86
E5YP78_9BACL/1-82
E5YP79_9BACL/20-334
E5YX40_9BACL/16-329
E5YX41_9BACL/8-338
E5Z072_9BACL/7-311
E5Z073_9BACL/9-311
E5Z0K1_9BACL/27-341
E5Z0K2_9BACL/36-346
E5Z196_9BACL/27-340
E5Z197_9BACL/27-336
E5Z396_9BACL/6-300
E5Z3G5_9BACL/18-336
E5Z3G6_9BACL/18-328
E5Z7B9_CAMJE/21-328
E5ZAM8_CAMJE/1-114
E5ZDY2_CAMJE/5-308
E5ZDY3_CAMJE/15-317
E5ZF61_CAMJE/12-184
E5ZJI7_CAMJE/13-209
E5ZJI8_CAMJE/1-124
E5ZK92_CAMJE/9-311
E5ZK93_CAMJE/6-308
E5ZQ03_ECOLX/11-324
E5ZQ04_ECOLX/33-344
E5ZQM0_ECOLX/9-322
E5ZT56_ECOLX/27-346
E5ZUX8_ECOLX/22-332
E5ZUX9_ECOLX/13-325
E5ZWN1_ECOLX/1-301
E5ZXB3_ECOLX/3-313
E5ZZZ1_ECOLX/347-657
E5ZZZ1_ECOLX/7-325
E6A2P6_ECOLX/11-330
E6A3C8_ECOLX/33-344
E6A3C9_ECOLX/11-324
E6A4K9_ECOLX/347-657
E6A4K9_ECOLX/7-325
E6ACG1_ECOLX/1-257
E6ACG2_ECOLX/3-62
E6ADQ4_ECOLX/13-325
E6ADQ5_ECOLX/22-332
E6AFD8_ECOLX/9-322
E6AG39_ECOLX/1-301
E6AI50_ECOLX/347-657
E6AI50_ECOLX/7-325
E6AKU4_ECOLX/1-301
E6AMJ7_ECOLX/22-332
E6AMJ8_ECOLX/13-325
E6ARH3_ECOLX/11-324
E6ARH4_ECOLX/33-344
E6ARW6_ECOLX/27-346
E6ASL2_ECOLX/9-322
E6AV56_ECOLX/22-341
E6AW66_ECOLX/3-313
E6B080_ECOLX/22-323
E6B4P0_ECOLX/9-316
E6B4P1_ECOLX/17-330
E6B5R7_ECOLX/22-341
E6B6X9_ECOLX/18-328
E6B6Y0_ECOLX/3-313
E6B7G4_ECOLX/347-657
E6B7G4_ECOLX/7-325
E6BDU1_ECOLX/1-301
E6BL70_ECOLX/22-332
E6BL71_ECOLX/14-325
E6BLG2_ECOLX/343-657
E6BLG2_ECOLX/7-325
E6BT19_ECOLX/17-330
E6BT20_ECOLX/9-316
E6BVY5_PROAC/10-330
E6BW76_PROAC/9-327
E6BWW5_PROAC/46-371
E6BWZ9_PROAC/57-381
E6BYC5_PROAC/9-339
E6BZV6_PROAC/27-344
E6BZW8_PROAC/33-345
E6C1K4_PROAC/32-350
E6C2Q7_PROAC/10-330
E6C2W7_PROAC/9-327
E6C3I4_PROAC/46-371
E6C3Q7_PROAC/57-381
E6C5J9_PROAC/32-350
E6C8C1_PROAC/33-345
E6C8D4_PROAC/27-344
E6C8S5_PROAC/9-339
E6CAB9_PROAC/46-371
E6CAF3_PROAC/57-381
E6CBF9_PROAC/9-339
E6CBV2_PROAC/27-344
E6CBW5_PROAC/34-345
E6CDF7_PROAC/10-330
E6CDQ3_PROAC/9-327
E6CEF3_PROAC/32-350
E6CHE9_PROAC/46-371
E6CI79_PROAC/22-340
E6CJ92_PROAC/10-330
E6CKQ4_PROAC/32-350
E6CMR2_PROAC/1-307
E6CMS5_PROAC/27-344
E6CN42_PROAC/30-351
E6CN75_PROAC/9-339
E6CPS8_PROAC/10-330
E6CQ19_PROAC/9-327
E6CQU3_PROAC/46-371
E6CQX8_PROAC/57-381
E6CRY8_PROAC/32-350
E6CSN8_PROAC/9-339
E6CT29_PROAC/27-344
E6CT42_PROAC/33-345
E6CYI8_PROAC/46-371
E6CZA3_PROAC/22-340
E6CZJ7_PROAC/10-330
E6D0I7_PROAC/32-350
E6D114_PROAC/30-351
E6D147_PROAC/9-339
E6D1U2_PROAC/27-344
E6D1V5_PROAC/34-345
E6D660_PROAC/27-344
E6D693_PROAC/1-307
E6D7K8_PROAC/46-371
E6D841_PROAC/22-340
E6D9I9_PROAC/10-330
E6D9W9_PROAC/32-350
E6DAK8_PROAC/9-339
E6DAN8_PROAC/30-351
E6DCS8_PROAC/32-350
E6DDA0_PROAC/57-381
E6DDH5_PROAC/45-371
E6DEI9_PROAC/10-330
E6DEQ9_PROAC/22-340
E6DH12_PROAC/33-345
E6DH23_PROAC/27-344
E6DHG4_PROAC/9-339
E6DK49_PROAC/33-345
E6DK60_PROAC/27-344
E6DKX7_PROAC/9-339
E6DN32_PROAC/32-350
E6DNW2_PROAC/57-381
E6DP01_PROAC/46-371
E6DPQ8_PROAC/22-340
E6DQ05_PROAC/10-330
E6DSR9_PROAC/57-381
E6DSV5_PROAC/46-371
E6DTK9_PROAC/22-340
E6DTV4_PROAC/10-330
E6DWH1_PROAC/33-345
E6DWI4_PROAC/27-344
E6DWX2_PROAC/9-339
E6DXJ0_PROAC/32-350
E6DY88_PROAC/32-350
E6E0S6_PROAC/9-339
E6E1G4_PROAC/27-344
E6E1H5_PROAC/33-345
E6E3C3_PROAC/57-381
E6E3M4_PROAC/46-371
E6E4I7_PROAC/10-330
E6E4Q7_PROAC/22-340
E6E6A0_PROAC/10-330
E6E6J4_PROAC/9-327
E6E7A3_PROAC/46-371
E6E7D9_PROAC/57-381
E6EBA2_PROAC/33-345
E6EBB6_PROAC/27-344
E6EBL7_PROAC/9-339
E6ECD4_PROAC/32-350
E6EEK7_PROAC/46-371
E6EF07_PROAC/57-381
E6EFC5_PROAC/22-340
E6EFM0_PROAC/10-330
E6EHY4_PROAC/33-345
E6EHZ8_PROAC/27-344
E6EIE0_PROAC/9-339
E6EIZ0_PROAC/32-350
E6EPS6_ENTFA/8-329
E6ERH1_ENTFA/14-329
E6ERH2_ENTFA/20-331
E6ESX1_ENTFA/9-311
E6ESX2_ENTFA/7-315
E6EUD3_ENTFA/20-331
E6EUD4_ENTFA/14-329
E6EZ53_ENTFA/8-329
E6F128_ENTFA/9-311
E6F129_ENTFA/7-315
E6F5V7_ENTFA/14-329
E6F5V8_ENTFA/20-331
E6F7R0_ENTFA/8-272
E6F7R1_ENTFA/9-311
E6F9S0_ENTFA/8-329
E6FFR4_ENTFA/8-329
E6FGE0_ENTFA/14-329
E6FGE1_ENTFA/20-331
E6FI77_ENTFA/9-311
E6FI78_ENTFA/7-315
E6FPS1_ENTFA/7-315
E6FPS2_ENTFA/9-311
E6FQU7_ENTFA/14-329
E6FQU8_ENTFA/19-331
E6FRL4_ENTFA/8-329
E6FUE7_ENTFA/14-329
E6FUE8_ENTFA/20-331
E6FVB4_ENTFA/9-311
E6FVB5_ENTFA/8-315
E6FZ54_ENTFA/8-329
E6G1K4_ENTFA/14-329
E6G1K5_ENTFA/20-331
E6G5H6_ENTFA/7-315
E6G5H7_ENTFA/9-311
E6G6V4_ENTFA/8-329
E6GBK0_ENTFA/20-331
E6GBK1_ENTFA/14-329
E6GCF1_ENTFA/8-329
E6GFX0_ENTFA/7-315
E6GFX1_ENTFA/9-311
E6GHG8_ENTFA/8-329
E6GK11_ENTFA/14-329
E6GK12_ENTFA/20-331
E6GN56_ENTFA/7-315
E6GN57_ENTFA/9-311
E6GT11_ENTFA/14-329
E6GT12_ENTFA/20-331
E6GVK4_ENTFA/9-311
E6GVK5_ENTFA/8-315
E6GXC2_ENTFA/8-329
E6H189_ENTFA/8-329
E6H7J5_ENTFA/20-331
E6H7J6_ENTFA/14-329
E6H8B5_ENTFA/8-315
E6H8B6_ENTFA/9-311
E6H9U2_ENTFA/8-329
E6HEX8_ENTFA/7-315
E6HEX9_ENTFA/9-311
E6HH29_ENTFA/20-331
E6HH30_ENTFA/14-329
E6HJE5_ENTFA/8-329
E6HLH5_ENTFA/14-329
E6HLH6_ENTFA/20-331
E6HMK9_ENTFA/9-311
E6HML0_ENTFA/7-315
E6HTG3_ENTFA/9-311
E6HTG4_ENTFA/7-315
E6HVM2_ENTFA/14-329
E6HVM3_ENTFA/20-331
E6HXG4_ENTFA/8-329
E6I0X8_ENTFA/19-331
E6I0X9_ENTFA/13-329
E6I168_ENTFA/7-315
E6I169_ENTFA/9-311
E6I2J2_ENTFA/8-329
E6IDH3_ENTFA/9-311
E6IDH4_ENTFA/7-315
E6IEI4_ENTFA/20-331
E6IEI5_ENTFA/14-329
E6IF98_ENTFA/8-329
E6IHD1_ENTFA/8-329
E6IJK8_ENTFA/19-331
E6IJK9_ENTFA/14-329
E6IMD2_ENTFA/7-315
E6IMD3_ENTFA/9-311
E6IRX8_ENTFA/9-311
E6IRX9_ENTFA/7-315
E6IT07_ENTFA/8-329
E6IY52_ENTFA/14-329
E6IY53_ENTFA/20-331
E6J434_STRAP/10-312
E6J435_STRAP/9-316
E6JA66_9ACTO/1-252
E6JA67_9ACTO/38-348
E6JB57_9ACTO/15-337
E6JCD9_9ACTO/23-335
E6JCE0_9ACTO/29-345
E6JCK6_9ACTO/55-377
E6JE91_9ACTO/41-347
E6JE92_9ACTO/5-315
E6JFS8_RIEAN/11-330
E6JJC8_RIEAN/6-311
E6JLS5_STAEP/5-310
E6JLY5_STAEP/13-315
E6JQ28_STAEP/29-338
E6JQ29_STAEP/3-290
E6JXC4_9SPIO/15-335
E6K8Q2_9BACT/14-346
E6KIK0_STRSA/10-117
E6KIK1_STRSA/4-188
E6KIK2_STRSA/7-314
E6KNM8_STRSA/22-340
E6KQ19_9ACTO/20-333
E6KQ20_9ACTO/18-326
E6KSX4_9ACTO/21-337
E6KUD5_9ACTO/46-357
E6KUD6_9ACTO/29-333
E6KWF8_9PAST/20-325
E6KWF9_9PAST/12-327
E6KX94_9PAST/9-318
E6KXQ1_9PAST/10-323
E6KXQ7_9PAST/16-334
E6KYL8_9PAST/13-315
E6KYL9_9PAST/5-310
E6L5H2_9PROT/7-314
E6L7W1_CAMUP/26-342
E6LAH5_CAMUP/22-327
E6LDE5_9ENTE/20-350
E6LI52_9ENTE/4-192
E6LK45_9FIRM/16-334
E6LLR1_9FIRM/16-326
E6LLR2_9FIRM/7-332
E6LQP3_9FIRM/13-336
E6LY52_9ACTO/14-337
E6M0S5_9ACTO/15-332
E6M1R7_9ACTO/15-332
E6M488_9ACTO/14-337
E6M941_STALU/10-314
E6M942_STALU/15-317
E6M945_STALU/12-314
E6M946_STALU/12-315
E6M9C2_STALU/20-334
E6M9C3_STALU/21-329
E6M9G6_STALU/6-310
E6MAC1_STALU/15-320
E6MAC2_STALU/28-336
E6MC12_STALU/15-326
E6MC13_STALU/17-328
E6MC18_STALU/14-314
E6ME94_9FIRM/25-349
E6MLC4_9BACT/15-344
E6MVH7_NEIMH/14-316
E6MVH8_NEIMH/17-321
E6N5T0_9ARCH/12-328
E6NEB1_HELPI/9-322
E6NIE0_HELPK/9-322
E6NNW6_HELPL/9-322
E6NS62_HELPQ/8-322
E6PI50_9ZZZZ/10-321
E6PT15_9ZZZZ/23-323
E6Q438_9ZZZZ/10-321
E6QAX8_9ZZZZ/10-320
E6RHM7_PSEU9/15-328
E6RTW4_CAMJS/15-317
E6RTW5_CAMJS/6-308
E6RV88_CAMJS/16-323
E6RZ22_CAMJC/15-317
E6RZ23_CAMJC/5-112
E6RZ24_CAMJC/1-202
E6S0D9_CAMJC/16-323
E6S2G5_HELPF/9-322
E6SLW5_THEM7/138-377
E6SLW5_THEM7/6-145
E6SNJ5_BACT6/14-335
E6SSU7_BACT6/12-346
E6SX23_SHEB6/21-359
E6SX63_SHEB6/14-332
E6SYG5_SHEB6/8-311
E6SYG6_SHEB6/9-311
E6TDZ9_MYCSR/21-342
E6TVW3_BACCJ/8-311
E6TVW4_BACCJ/6-312
E6U3C5_ETHHY/28-344
E6U443_ETHHY/27-339
E6U450_ETHHY/32-349
E6U456_ETHHY/16-332
E6U4T4_ETHHY/37-355
E6UPF8_CLOTL/19-342
E6UV48_VARPD/12-328
E6VAS7_VARPD/40-364
E6VC43_RHOPX/29-353
E6VEI2_RHOPX/23-356
E6VN93_RHOPX/20-331
E6VNK9_RHOPX/26-347
E6VNN8_RHOPX/17-320
E6VNN9_RHOPX/6-312
E6VRX3_DESAO/29-352
E6VTD9_DESAO/19-341
E6W0C0_DESIS/12-323
E6W3M7_DESIS/29-353
E6W7T8_PANSA/10-324
E6W7T8_PANSA/350-657
E6W8Q7_PANSA/22-333
E6WCK6_PANSA/25-324
E6WG23_PANSA/28-354
E6WG59_PANSA/341-655
E6WG59_PANSA/9-320
E6WIM5_PANSA/2-311
E6WIM6_PANSA/13-318
E6WJW3_PANSA/13-324
E6WJW3_PANSA/347-653
E6WLF9_PANSA/12-317
E6WLG0_PANSA/10-319
E6X6C4_CELAD/4-326
E6XKP3_SHEP2/32-371
E6XMD0_SHEP2/18-337
E6XRJ2_SHEP2/7-311
E6XRJ3_SHEP2/9-311
E6YGV4_BARC7/34-358
E6YH36_BARC7/8-296
E6YH37_BARC7/8-312
E6YKW0_9RHIZ/31-358
E6YL38_9RHIZ/3-292
E6YL39_9RHIZ/7-312
E6YQ28_9RHIZ/32-358
E6YQB1_9RHIZ/4-287
E6YQB2_9RHIZ/8-312
E6YUM1_9RHIZ/31-358
E6YUV2_9RHIZ/3-292
E6YUV3_9RHIZ/8-312
E6YYA9_9RHIZ/30-355
E6Z0V4_9RHIZ/7-312
E6Z0V5_9RHIZ/6-312
E7A4M7_HAEIF/16-329
E7AGP4_HAEIF/21-221
E7AGP4_HAEIF/214-254
E7B006_YERE1/10-313
E7B008_YERE1/5-290
E7B435_YERE1/15-329
E7B435_YERE1/359-661
E7B663_YERE1/14-327
E7B978_YERE1/28-330
E7BAN1_YERE1/24-355
E7BDI3_NEIMW/8-321
E7BDI4_NEIMW/14-316
E7C2Y1_9BACT/1-310
E7C3Z5_9GAMM/14-234
E7FVJ3_ERYRH/5-299
E7FVJ4_ERYRH/18-318
E7G227_CAMJE/5-308
E7G228_CAMJE/9-311
E7GA33_9FIRM/13-325
E7GJL1_CLOSY/16-333
E7GRK8_CLOSY/17-327
E7GV33_STRAP/9-316
E7GV34_STRAP/10-312
E7H005_9BURK/24-338
E7H221_9BURK/36-345
E7H222_9BURK/9-313
E7H3W8_9BURK/34-346
E7H5H9_9BURK/10-327
E7H5H9_9BURK/356-662
E7H799_ECOLX/347-657
E7H799_ECOLX/7-325
E7H868_ECOLX/9-316
E7H869_ECOLX/17-330
E7HIU1_ECOLX/18-328
E7HIU2_ECOLX/14-325
E7HKR8_ECOLX/22-323
E7HP06_ECOLX/22-323
E7HY59_ECOLX/1-252
E7HY60_ECOLX/7-325
E7I1M8_ECOLX/13-325
E7I3D9_ECOLX/1-200
E7I3E0_ECOLX/9-316
E7IDU1_ECOLX/9-316
E7IDU2_ECOLX/10-323
E7IF53_ECOLX/343-657
E7IF53_ECOLX/7-325
E7IGF0_ECOLX/13-325
E7IGF1_ECOLX/18-328
E7IIP8_ECOLX/22-323
E7IJS3_ECOLX/22-323
E7IML7_ECOLX/18-328
E7IML8_ECOLX/14-325
E7IYJ1_ECOLX/1-314
E7IYJ1_ECOLX/336-646
E7J0Y5_ECOLX/22-323
E7J433_ECOLX/18-328
E7J434_ECOLX/13-325
E7JD50_ECOLX/344-657
E7JD50_ECOLX/7-325
E7JFN0_ECOLX/13-325
E7JFN1_ECOLX/18-328
E7JHD6_ECOLX/1-316
E7JHD6_ECOLX/338-648
E7JLC9_ECOLX/6-313
E7JMI0_ECOLX/11-324
E7JMI1_ECOLX/29-340
E7JQJ6_ECOLX/2-314
E7JRW9_ECOLX/22-323
E7JUB3_SHISO/22-323
E7K2N2_SHISO/9-316
E7K2N3_SHISO/17-330
E7K3K9_SHISO/347-657
E7K3K9_SHISO/7-325
E7K8F9_SHISO/13-325
E7K8G0_SHISO/18-328
E7M649_9BACL/14-337
E7M650_9BACL/19-329
E7M862_9BACL/14-320
E7M8Z8_9BACL/14-338
E7M9I6_9BACL/14-322
E7MBG1_9BACL/1-307
E7MBG2_9BACL/2-284
E7MGA2_STAAU/14-316
E7MIC7_STAAU/2-290
E7MIC8_STAAU/1-300
E7MJA4_STAAU/15-326
E7MJA5_STAAU/18-328
E7MJV0_STAAU/13-322
E7MJY5_STAAU/29-336
E7MJY6_STAAU/14-334
E7MK72_STAAU/26-329
E7MK73_STAAU/11-313
E7MKM8_9FIRM/21-338
E7MSZ6_STAAU/14-316
E7MW23_STAAU/11-313
E7MW24_STAAU/26-329
E7MWA8_STAAU/14-334
E7MWA9_STAAU/29-336
E7MWE4_STAAU/13-322
E7MXH9_STAAU/18-328
E7MXI0_STAAU/15-326
E7MXM3_STAAU/30-338
E7MXM4_STAAU/16-320
E7N0F9_9FIRM/15-328
E7N0L0_9FIRM/18-332
E7N0L1_9FIRM/25-338
E7N133_9FIRM/12-333
E7N135_9FIRM/23-344
E7N257_9FIRM/17-338
E7N305_9FIRM/18-333
E7N3J4_9FIRM/16-343
E7N3J9_9FIRM/14-332
E7N3Y5_9FIRM/8-321
E7N7T2_9ACTO/53-362
E7N7T3_9ACTO/30-340
E7N8M9_9ACTO/54-367
E7N905_9ACTO/21-339
E7NB63_9ACTO/56-364
E7NB64_9ACTO/22-331
E7NBI2_9ACTO/33-354
E7NBI3_9ACTO/10-324
E7NQF3_TREPH/1-111
E7NQF4_TREPH/1-43
E7NTQ7_TREPH/23-326
E7NTQ8_TREPH/30-343
E7P5V0_PSESG/12-324
E7P5V1_PSESG/30-340
E7P6U1_PSESG/7-326
E7PB32_PSESG/9-327
E7PB33_PSESG/13-319
E7PCX5_PSESG/22-318
E7PGD3_PSESG/22-345
E7PIC3_PSESG/13-319
E7PIC4_PSESG/9-327
E7PPJ9_PSESG/30-340
E7PPK0_PSESG/12-324
E7PQI1_PSESG/7-326
E7PXQ2_STRDY/28-336
E7PZE4_STRDY/16-331
E7PZE5_STRDY/33-343
E7QRV2_9EURY/17-363
E7QV49_9EURY/25-358
E7QWZ6_9EURY/35-357
E7RCE5_9BACL/20-334
E7RCE6_9BACL/17-326
E7RJY6_9BACL/9-311
E7RJY7_9BACL/7-311
E7RL12_9BACL/16-327
E7RSP6_9BACT/14-334
E7RUE0_9BURK/18-343
E7RW50_9BURK/30-348
E7RXA0_9BURK/14-331
E7RXA1_9BURK/14-316
E7RXZ5_9BURK/31-346
E7RY19_9BURK/34-361
E7RYR4_9BURK/29-354
E7RYU0_9BURK/13-334
E7S048_9BURK/37-353
E7S3H9_STRAG/17-331
E7S3I0_STRAG/25-337
E7S4D5_STRAG/13-315
E7S4D6_STRAG/9-233
E7S4D7_STRAG/1-82
E7SDD3_SHIDY/347-657
E7SDD3_SHIDY/7-325
E7SEP4_SHIDY/18-328
E7SEP5_SHIDY/13-325
E7SQA7_SHIDY/4-77
E7SQA8_SHIDY/1-229
E7SVY9_SHIBO/22-323
E7SZN7_SHIBO/356-657
E7SZN7_SHIBO/7-325
E7T7M4_SHIFL/22-323
E7T9J4_SHIFL/347-657
E7T9J4_SHIFL/7-325
E7TJH6_SHIFL/13-325
E7TJH7_SHIFL/18-328
E7TKC2_ECO57/13-325
E7TKC3_ECO57/18-328
E7TPS3_ECO57/347-657
E7TPS3_ECO57/7-325
E7TPX6_ECO57/15-325
E7TXM5_ECO57/29-340
E7TXM6_ECO57/11-324
E7TY81_ECO57/22-323
E7TZQ2_ECO57/2-314
E7U150_ECOLX/347-657
E7U150_ECOLX/7-325
E7U6A5_ECOLX/2-175
E7U6A6_ECOLX/1-112
E7U7E2_ECOLX/29-340
E7U7E3_ECOLX/11-324
E7U9B2_ECOLX/22-323
E7UAH0_ECOLX/18-328
E7UAH1_ECOLX/13-325
E7UBG6_ECOLX/15-325
E7UII4_ECOLX/1-153
E7UII5_ECOLX/357-491
E7UII5_ECOLX/7-325
E7UQR7_ECOLX/18-328
E7UQR8_ECOLX/13-325
E7UR25_ECOLX/22-323
E7UTU5_SALTY/12-324
E7UTU6_SALTY/17-328
E7UUB6_SALTY/4-322
E7UY02_SALTY/21-323
E7V4M9_SALTY/28-350
E7V4M9_SALTY/377-682
E7V804_SALMO/28-344
E7V804_SALMO/376-676
E7VDW1_SALMO/4-322
E7VFF3_SALMO/17-328
E7VFF4_SALMO/12-324
E7VHU3_SALMO/17-328
E7VHU4_SALMO/12-324
E7VJV2_SALMO/28-344
E7VJV2_SALMO/376-676
E7VKI9_SALMO/4-322
E7VLM5_SALMO/21-323
E7VZN5_SALMO/28-344
E7VZN5_SALMO/376-676
E7W0G3_SALMO/17-328
E7W0G4_SALMO/12-324
E7W8G6_SALMO/17-328
E7W8G7_SALMO/12-324
E7WBC4_SALMO/21-323
E7WCX6_SALMO/28-344
E7WCX6_SALMO/376-676
E7WLZ7_SALMO/21-323
E7WQG5_SALMO/17-328
E7WQG6_SALMO/12-324
E7WT72_SALMO/28-344
E7WT72_SALMO/376-676
E7WXZ9_SALMO/28-344
E7WXZ9_SALMO/376-676
E7WZA2_SALMO/12-324
E7WZA3_SALMO/17-328
E7X8Q9_SALMO/12-324
E7X8R0_SALMO/17-328
E7XA06_SALMO/21-323
E7XBY3_SALMO/28-344
E7XBY3_SALMO/376-676
E7XFG5_SALMO/4-322
E7XJ06_SALMO/12-324
E7XJ07_SALMO/17-328
E7XMH2_SALMO/28-344
E7XMH2_SALMO/376-676
E7XNF2_SALMO/21-323
E7XVS4_SALMO/12-324
E7XVS5_SALMO/17-328
E7XZ30_SALMO/21-323
E7Y439_SALMO/4-322
E7Y506_SALMO/28-344
E7Y506_SALMO/376-676
E7Y584_SALMO/28-344
E7Y584_SALMO/376-676
E7Y9C7_SALMO/21-323
E7YFM6_SALMO/17-328
E7YFM7_SALMO/12-324
E7YLE2_SALMO/21-323
E7YPZ7_SALMO/17-328
E7YPZ8_SALMO/12-324
E7YTM9_SALMO/28-344
E7YTM9_SALMO/376-676
E7YWQ5_SALMO/21-323
E7YY95_SALMO/12-324
E7YY96_SALMO/17-328
E7Z0S9_SALMO/28-344
E7Z0S9_SALMO/376-676
E7Z7L3_SALMO/21-323
E7Z9C2_SALMO/12-324
E7Z9C3_SALMO/17-328
E7ZHB0_SALMO/28-344
E7ZHB0_SALMO/376-676
E7ZL92_SALMO/21-323
E7ZPF2_SALMO/28-344
E7ZPF2_SALMO/376-676
E7ZT76_SALMO/17-328
E7ZT77_SALMO/12-324
E8A018_SALMO/21-323
E8A2G0_SALMO/28-344
E8A2G0_SALMO/376-676
E8A4U2_SALMO/17-328
E8A4U3_SALMO/12-324
E8A9T7_SALMO/12-324
E8A9T8_SALMO/17-328
E8AFI0_SALMO/21-323
E8AH08_SALMO/28-344
E8AH08_SALMO/376-676
E8AJR6_SALMO/21-323
E8AM45_SALMO/28-344
E8AM45_SALMO/376-676
E8AQ38_SALMO/17-328
E8AQ39_SALMO/12-324
E8AYH0_SALMO/34-354
E8B0A1_SALMO/12-324
E8B0A2_SALMO/17-328
E8B1P6_SALMO/28-344
E8B1P6_SALMO/376-676
E8B4P3_SALMO/21-323
E8BB36_SALMO/4-322
E8BCI1_SALMO/21-323
E8BEA6_SALMO/17-328
E8BEA7_SALMO/12-324
E8BFD6_SALMO/28-344
E8BFD6_SALMO/376-676
E8BLV4_SALMO/21-323
E8BSI7_SALMO/4-322
E8BSL8_SALMO/12-324
E8BSL9_SALMO/17-328
E8BVI4_SALMO/28-344
E8BVI4_SALMO/376-676
E8BWG8_SALMO/28-344
E8BWG8_SALMO/376-676
E8BXZ6_SALMO/21-323
E8C2D0_SALMO/12-324
E8C2D1_SALMO/17-328
E8CDC8_SALMO/28-344
E8CDC8_SALMO/376-676
E8CEX6_SALMO/17-328
E8CEX7_SALMO/12-324
E8CF30_SALMO/4-322
E8CIT4_SALMO/21-134
E8CJN6_SALMO/1-144
E8CMF5_SALMO/21-323
E8CRG1_SALMO/34-350
E8CRG1_SALMO/371-682
E8CX73_SALMO/17-328
E8CX74_SALMO/12-324
E8D2Y0_SALMO/17-328
E8D2Y1_SALMO/12-324
E8D559_SALMO/28-344
E8D559_SALMO/376-676
E8D6R4_SALMO/21-323
E8D933_SALMO/4-322
E8DA69_SALMO/12-324
E8DA70_SALMO/17-328
E8DE58_SALMO/4-322
E8DGL0_SALMO/34-350
E8DGL0_SALMO/371-682
E8DMT8_SALMO/21-323
E8DS56_SALMO/17-328
E8DS57_SALMO/12-324
E8DWJ9_SALMO/28-344
E8DWJ9_SALMO/376-676
E8E0J8_SALMO/28-344
E8E0J8_SALMO/376-676
E8E7K4_SALMO/12-324
E8E7K5_SALMO/17-328
E8EBS9_SALMO/21-323
E8ECB9_SALMO/28-344
E8ECB9_SALMO/376-676
E8EGJ8_SALMO/17-328
E8EGJ9_SALMO/12-324
E8ETK7_SALMO/21-323
E8EUQ5_SALMO/12-324
E8EUQ6_SALMO/17-328
E8EWG1_SALMO/28-344
E8EWG1_SALMO/376-676
E8EZ26_SALMO/28-344
E8EZ26_SALMO/376-676
E8F186_SALMO/21-323
E8F2W4_SALMO/17-328
E8F2W5_SALMO/12-286
E8F9B4_SALMO/4-322
E8FFU1_SALMO/21-323
E8FHC7_SALMO/28-344
E8FHC7_SALMO/376-676
E8FIZ6_SALMO/4-322
E8FJH8_SALMO/12-324
E8FJH9_SALMO/17-328
E8FMX0_SALMO/12-324
E8FMX1_SALMO/17-328
E8FXP4_SALMO/28-344
E8FXP4_SALMO/376-676
E8FXW3_SALMO/21-307
E8FXW9_SALMO/4-322
E8G2T9_SALMO/28-344
E8G2T9_SALMO/376-676
E8G6P2_SALMO/17-328
E8G6P3_SALMO/12-324
E8G908_SALMO/4-322
E8GAT9_SALMO/21-323
E8GFT3_SALMO/21-323
E8GJH3_SALMO/28-344
E8GJH3_SALMO/376-676
E8GLW6_SALMO/12-324
E8GLW7_SALMO/17-328
E8GQ14_SALMO/17-328
E8GQ15_SALMO/12-324
E8GSB3_SALMO/28-344
E8GSB3_SALMO/376-676
E8GSV2_SALMO/21-323
E8GYM2_SALMO/4-322
E8H2I3_ECO57/22-323
E8H6L6_ECO57/33-344
E8H6L7_ECO57/11-324
E8H7E0_ECO57/347-657
E8H7E0_ECO57/7-325
E8H868_ECO57/3-313
E8HC65_ECO57/13-325
E8HC66_ECO57/18-328
E8HE26_ECO57/9-322
E8HGA6_ECOLX/22-323
E8HKG6_ECOLX/33-344
E8HKG7_ECOLX/11-324
E8HLF6_ECOLX/3-313
E8HMP7_ECOLX/347-657
E8HMP7_ECOLX/7-325
E8HR65_ECOLX/13-325
E8HR66_ECOLX/18-328
E8HSX2_ECOLX/9-322
E8HUQ8_ECOLX/347-657
E8HUQ8_ECOLX/7-325
E8HVC1_ECOLX/22-323
E8I036_ECOLX/33-344
E8I038_ECOLX/11-324
E8I0U3_ECOLX/3-313
E8I4V9_ECOLX/13-325
E8I4W0_ECOLX/18-328
E8I6U4_ECOLX/9-322
E8I8I4_ECOLX/347-657
E8I8I4_ECOLX/7-325
E8ID89_ECOLX/33-344
E8IEZ5_ECOLX/3-313
E8IIA7_ECOLX/13-325
E8IIA8_ECOLX/18-328
E8IK86_ECOLX/9-322
E8IM10_ECOLX/22-323
E8IMG4_ECOLX/347-657
E8IMG4_ECOLX/7-325
E8IRJ0_ECOLX/33-344
E8IRJ1_ECOLX/11-324
E8ISW1_ECOLX/3-313
E8IWE2_ECOLX/13-325
E8IWE3_ECOLX/18-328
E8IYC3_ECOLX/9-322
E8J040_ECOLX/22-323
E8J1D0_ECO57/347-657
E8J1D0_ECO57/7-325
E8J1W0_ECO57/22-323
E8J635_ECO57/33-344
E8J636_ECO57/11-324
E8J702_ECO57/3-313
E8JBH1_ECO57/13-325
E8JBH2_ECO57/18-328
E8JDE4_ECO57/9-322
E8JFC1_9ACTO/39-350
E8JFC2_9ACTO/1-90
E8JFC3_9ACTO/12-227
E8JIX5_9ACTO/19-337
E8JKU9_9ACTO/26-347
E8JPW6_STREI/24-335
E8JPW8_STREI/1-266
E8K1A0_9STRE/20-341
E8KCC3_9STRE/20-341
E8KEK8_9PAST/13-323
E8KHF4_9PAST/1-293
E8KHF5_9PAST/4-311
E8KJM4_9PAST/344-647
E8KJM4_9PAST/5-320
E8KJV8_9PAST/1-184
E8KJV9_9PAST/8-110
E8KKG6_9PAST/28-343
E8KN14_STRSA/16-331
E8KN15_STRSA/17-333
E8KP41_STRSA/35-357
E8LB74_9FIRM/8-338
E8LC20_9FIRM/22-345
E8LFH6_9FIRM/18-339
E8LP87_9VIBR/17-326
E8LX32_9VIBR/356-665
E8LX32_9VIBR/8-336
E8LXN7_9VIBR/15-337
E8LZ45_9VIBR/4-306
E8LZ46_9VIBR/5-312
E8M119_9VIBR/6-306
E8M120_9VIBR/6-312
E8M4D5_9VIBR/16-339
E8M524_9VIBR/351-657
E8M524_9VIBR/6-323
E8M620_9VIBR/16-326
E8MAE6_9VIBR/14-326
E8MAE7_9VIBR/9-319
E8MZV1_ANATU/14-334
E8N8L2_MICTS/25-335
E8N8L3_MICTS/22-346
E8N8U4_MICTS/32-342
E8N8U5_MICTS/30-338
E8NC12_MICTS/34-343
E8NC13_MICTS/35-345
E8NFY9_MICTS/17-319
E8NFZ0_MICTS/21-335
E8NGD1_MICTS/30-342
E8NGD2_MICTS/21-344
E8NLN2_SALET/35-350
E8NLN2_SALET/372-682
E8NM59_SALET/24-326
E8NT80_SALET/13-325
E8NT81_SALET/17-328
E8NUZ0_SALET/35-354
E8NXV2_YERPH/28-330
E8NY43_YERPH/14-327
E8P0L8_YERPH/16-330
E8P0L8_YERPH/360-662
E8P2E3_YERPH/34-340
E8P504_YERPH/36-355
E8PG83_ACIB1/12-330
E8PJ17_ACIB1/12-310
E8PJ18_ACIB1/8-310
E8PK63_THESS/19-337
E8Q7C5_STRED/16-331
E8Q7C6_STRED/36-346
E8Q810_STRED/28-336
E8QGL0_HELP7/9-322
E8QHY5_HELP4/9-322
E8QQ21_HELPR/9-322
E8QS83_HELPW/9-322
E8R727_DESM0/5-307
E8R8Y9_DESM0/13-336
E8RER8_9DELT/16-337
E8RFD9_9DELT/29-344
E8RSZ1_9CAUL/8-318
E8RZ73_MICSL/35-351
E8RZ73_MICSL/382-692
E8RZN8_MICSL/32-342
E8RZN9_MICSL/24-330
E8S146_MICSL/38-358
E8S7D6_MICSL/58-383
E8SCD3_MICSL/16-340
E8SE42_STAPH/15-319
E8SE43_STAPH/28-336
E8SJJ6_STAPH/1-264
E8SJL8_STAPH/19-328
E8SJL9_STAPH/15-326
E8SJU0_STAPH/20-329
E8SJU1_STAPH/19-334
E8SP90_NEIGO/14-321
E8SP91_NEIGO/14-316
E8SUD2_GEOS2/13-323
E8SUD3_GEOS2/17-326
E8SYI3_GEOS2/13-337
E8T189_GEOS2/14-328
E8T190_GEOS2/20-329
E8T1D6_GEOS2/16-328
E8T1D7_GEOS2/28-346
E8T3V6_THEA1/3-294
E8TJC3_MESCW/29-358
E8TJF8_MESCW/7-325
E8TJT2_MESCW/32-350
E8TJT2_MESCW/373-681
E8TK12_MESCW/20-334
E8TK12_MESCW/356-664
E8TQW7_ALIDB/11-327
E8U031_ALIDB/24-340
E8U3W4_DEIML/21-331
E8U469_DEIML/16-335
E8U4B0_DEIML/26-334
E8U4B2_DEIML/10-319
E8UL42_STREJ/16-252
E8UL43_STREJ/25-337
E8UWH9_THEBF/29-350
E8UWU4_THEBF/15-322
E8V9E1_BACST/9-311
E8V9E2_BACST/4-310
E8V9Z5_BACST/24-345
E8VA10_BACST/17-334
E8VA11_BACST/82-394
E8VDN0_BACST/20-328
E8VE41_BACST/18-328
E8VET7_BACST/18-329
E8VET8_BACST/24-339
E8VIL4_BACST/11-329
E8VIL5_BACST/17-327
E8VKY1_VIBVU/16-326
E8VWP4_VIBVU/24-336
E8VWP4_VIBVU/367-665
E8VXR5_VIBVU/5-337
E8VYE6_VIBVU/4-306
E8VYE7_VIBVU/7-312
E8VZL7_STRFA/39-356
E8W3T2_STRFA/31-356
E8W3T2_STRFA/385-697
E8W4D3_STRFA/24-332
E8W4D4_STRFA/24-345
E8W4V0_STRFA/37-349
E8W4V1_STRFA/56-371
E8W4V6_STRFA/28-346
E8W4V6_STRFA/375-685
E8W5B8_STRFA/21-331
E8W5B9_STRFA/44-351
E8W9J9_STRFA/40-349
E8W9K0_STRFA/29-340
E8WF78_STRFA/33-351
E8X962_SALT4/13-325
E8X963_SALT4/17-328
E8XB00_SALT4/34-354
E8XGE6_SALT4/24-326
E8XHZ2_SALT4/28-350
E8XHZ2_SALT4/377-682
E8XSG9_RAHSY/11-326
E8XSG9_RAHSY/355-659
E8XSU4_RAHSY/33-355
E8XWB7_RAHSY/25-335
E8XWD4_RAHSY/28-330
E8XYI7_RAHSY/29-337
E8XYI8_RAHSY/14-326
E8Y6R4_ECOKO/22-323
E8Y718_ECOKO/18-328
E8Y719_ECOKO/13-325
E8YCK1_ECOKO/347-657
E8YCK1_ECOKO/7-325
E8YFL5_9BURK/29-349
E8YJJ0_9BURK/20-332
E8YJJ0_9BURK/353-662
E8ZAA6_9BURK/27-340
E8ZAA6_9BURK/379-688
E8ZJ17_MYCHL/25-359
E8ZJ18_MYCHL/14-333
E8ZLN1_CLOB0/31-341
E8ZLN2_CLOB0/28-343
E8ZPQ6_CLOB0/10-316
E8ZQ42_CLOB0/1-252
E8ZQN9_CLOB0/37-364
E8ZQQ6_CLOB0/26-336
E8ZQQ7_CLOB0/18-333
E8ZRM1_CLOB0/7-311
E8ZRM2_CLOB0/7-312
E8ZW15_CLOB0/10-328
E8ZXG1_SALET/35-350
E8ZXG1_SALET/372-682
E8ZYV5_SALET/13-324
E8ZYV6_SALET/17-328
E8ZZC2_SALET/34-354
E9A2S2_SALET/24-326
E9CPS5_9ENTR/32-340
E9CPV3_9ENTR/12-317
E9DN65_9STRE/23-343
E9FI22_9STRE/20-340
E9FIX8_9STRE/1-158
E9FIX9_9STRE/6-291
E9FIY0_9STRE/15-317
E9FMZ6_9STRE/17-340
E9FNL7_9STRE/9-314
E9FNL8_9STRE/15-317
E9KTF5_9ACTO/6-324
E9RND1_LACRE/1-252
E9RX01_9FIRM/9-321
E9RX02_9FIRM/28-330
E9S1L1_TREDE/18-326
E9S203_TREDE/13-334
E9S621_TREDE/24-346
E9S745_TREDE/16-324
E9S750_TREDE/15-331
E9SQ81_CLOSY/16-333
E9SSX0_CLOSY/17-327
E9SZQ3_COREQ/42-352
E9SZQ4_COREQ/38-348
E9T0X5_COREQ/25-347
E9T5G5_COREQ/13-335
E9T5Z9_COREQ/45-360
E9T600_COREQ/176-486
E9T6B8_COREQ/22-343
E9T6T1_COREQ/29-344
E9T7Q4_COREQ/34-347
E9T7Q5_COREQ/18-321
E9TIA2_ECOLX/344-657
E9TIA2_ECOLX/7-325
E9TM20_ECOLX/1-301
E9TN16_ECOLX/13-325
E9TN17_ECOLX/22-332
E9TPE2_ECOLX/9-322
E9TR16_ECOLX/27-346
E9TST8_ECOLX/3-313
E9TZB8_ECOLX/347-657
E9TZB8_ECOLX/7-325
E9U001_ECOLX/11-324
E9U002_ECOLX/33-344
E9U1D5_ECOLX/1-301
E9U435_ECOLX/13-325
E9U436_ECOLX/22-332
E9U7N1_ECOLX/3-313
E9UAJ7_ECOLX/347-657
E9UAJ7_ECOLX/7-325
E9UDZ0_ECOLX/1-301
E9UFZ8_ECOLX/13-325
E9UFZ9_ECOLX/22-332
E9UH04_ECOLX/9-322
E9UIS6_ECOLX/33-344
E9UIS7_ECOLX/11-324
E9UV82_9ACTO/8-267
E9UV83_9ACTO/22-346
E9UWI5_9ACTO/44-367
E9UWT6_9ACTO/32-339
E9V179_9ACTO/21-346
E9V326_9ACTO/17-336
E9V669_ECOLX/18-328
E9V670_ECOLX/13-325
E9V770_ECOLX/22-323
E9VAM9_ECOLX/11-324
E9VAN0_ECOLX/33-344
E9VBH3_ECOLX/347-657
E9VBH3_ECOLX/7-325
E9VBV7_ECOLX/17-330
E9VBV8_ECOLX/9-316
E9VE35_ECOLX/15-325
E9VF52_ECOLX/2-314
E9VJE5_ECOLX/13-325
E9VJE6_ECOLX/18-328
E9VLF9_ECOLX/11-324
E9VLG0_ECOLX/33-344
E9VPD8_ECOLX/22-323
E9VQE7_ECOLX/27-346
E9VTK5_ECOLX/347-657
E9VTK5_ECOLX/7-325
E9VUF9_ECOLX/15-325
E9VWM8_ECOLX/9-322
E9W030_ECOLX/22-323
E9W2J7_ECOLX/350-657
E9W2J7_ECOLX/7-325
E9W731_ECOLX/13-325
E9W732_ECOLX/18-328
E9WBW5_ECOLX/13-325
E9WBW6_ECOLX/18-328
E9WF61_ECOLX/22-323
E9WL73_ECOLX/347-657
E9WL73_ECOLX/7-325
E9WQ39_ECOLX/13-325
E9WQ40_ECOLX/18-328
E9WXJ0_ECOLX/22-323
E9WYV2_ECOLX/9-316
E9WYV3_ECOLX/17-330
E9WZ18_ECOLX/347-657
E9WZ18_ECOLX/7-325
E9X357_ECOLX/22-323
E9X946_ECOLX/9-316
E9X947_ECOLX/17-330
E9XA04_ECOLX/347-657
E9XA04_ECOLX/7-325
E9XBC9_ECOLX/13-325
E9XBD0_ECOLX/18-328
E9XJI0_ECOLX/22-323
E9XMB8_ECOLX/9-322
E9XP65_ECOLX/18-328
E9XP66_ECOLX/13-325
E9XQG9_ECOLX/347-657
E9XQG9_ECOLX/7-325
E9XR90_ECOLX/17-330
E9XR91_ECOLX/9-316
E9XWE3_ECOLX/13-325
E9XWE4_ECOLX/18-328
E9XZJ3_ECOLX/22-323
E9Y5I4_ECOLX/350-657
E9Y5I4_ECOLX/7-325
E9Y8W4_ECOLX/22-323
E9YDY5_ECOLX/13-325
E9YDY6_ECOLX/18-328
E9YI11_ECOLX/347-657
E9YI11_ECOLX/7-325
E9YLJ7_ECOLX/17-330
E9YLJ8_ECOLX/9-316
E9YNQ6_ECOLX/22-323
E9YRF6_ECOLX/13-325
E9YRF7_ECOLX/18-328
E9YYT2_ECOLX/356-657
E9YYT2_ECOLX/7-325
E9YZH1_ECOLX/2-314
E9Z449_ESCFE/13-325
E9Z450_ESCFE/18-328
E9Z7E1_ESCFE/22-323
E9ZAB3_ESCFE/344-657
E9ZAB3_ESCFE/7-325
E9ZWT3_NEIME/14-316
E9ZWT4_NEIME/17-321
F0A2C3_NEIME/14-316
F0A2C4_NEIME/19-321
F0A803_NEIME/14-316
F0A804_NEIME/17-321
F0ADQ0_NEIME/14-316
F0ADQ1_NEIME/18-321
F0AJA6_NEIME/14-316
F0AJA7_NEIME/19-321
F0APX4_NEIME/14-316
F0APX5_NEIME/17-321
F0AVY2_NEIME/14-316
F0AVY3_NEIME/18-321
F0B177_NEIME/14-316
F0B178_NEIME/10-321
F0B6V0_NEIME/14-316
F0B6V1_NEIME/17-321
F0CF41_SALMO/21-323
F0CGB8_SALMO/34-354
F0CGN6_SALMO/21-323
F0CI11_SALMO/4-322
F0CID5_SALMO/34-354
F0CIV2_SALMO/21-323
F0CK81_SALMO/4-322
F0CK92_SALMO/4-322
F0CL28_SALMO/34-354
F0CME0_SALMO/34-354
F0CNB5_SALMO/4-322
F0CP94_SALMO/4-322
F0CPX4_SALMO/4-322
F0CQU9_SALMO/4-322
F0CRS7_SALMO/4-322
F0CSJ9_SALMO/4-322
F0CT49_SALMO/4-322
F0CUC1_SALMO/4-322
F0CUU8_SALMO/4-322
F0CV66_SALMO/21-323
F0CWP3_SALMO/21-323
F0CY24_SALMO/4-322
F0CYZ9_SALMO/34-354
F0CZF4_SALMO/4-322
F0D0D2_SALMO/4-322
F0D2Y2_STAAU/14-316
F0D3M2_STAAU/15-326
F0D3M3_STAAU/18-328
F0D682_STAAU/22-123
F0D6B7_STAAU/4-310
F0D748_STAAU/1-227
F0D749_STAAU/19-334
F0D7Q5_STAAU/2-305
F0D7Q6_STAAU/1-299
F0D8H0_STAAU/1-300
F0D8H1_STAAU/2-290
F0DBY5_STAAU/18-328
F0DBY6_STAAU/15-326
F0DE45_STAAU/14-316
F0DEP5_STAAU/22-123
F0DET0_STAAU/4-310
F0DFE8_STAAU/1-227
F0DFE9_STAAU/19-334
F0DFI8_STAAU/2-305
F0DFI9_STAAU/1-299
F0DFT7_STAAU/2-290
F0DFT8_STAAU/1-300
F0DV54_9FIRM/15-322
F0E606_9PSED/14-334
F0EA45_9PSED/1-292
F0EEH1_9PSED/19-339
F0EHG4_ENTCA/20-350
F0EM82_ENTCA/5-310
F0EM83_ENTCA/8-312
F0ENH9_ENTCA/1-309
F0ENI0_ENTCA/14-324
F0ER55_HAEPA/20-325
F0ER56_HAEPA/12-327
F0ERP9_HAEPA/8-318
F0ESX9_HAEPA/18-334
F0ESY6_HAEPA/12-328
F0ETV8_HAEPA/13-323
F0EU17_HAEPA/29-344
F0EV75_HAEPA/3-313
F0EV76_HAEPA/23-325
F0EWW5_9NEIS/7-313
F0EWW9_9NEIS/13-316
F0F8N2_9BACT/14-334
F0FBZ9_STRSA/16-331
F0FC00_STRSA/16-333
F0FCD8_STRSA/35-357
F0FIR8_STRSA/21-341
F0FSS6_STRSA/21-341
F0GH62_9BURK/2-79
F0GW62_9FIRM/18-322
F0H594_9BACT/13-334
F0HCI5_9FIRM/16-338
F0HES3_9FIRM/14-332
F0HES4_9FIRM/15-324
F0HEU7_9FIRM/6-312
F0HEU8_9FIRM/8-311
F0HGK1_9FIRM/11-323
F0HJL6_9ACTN/20-328
F0HPF2_9ACTN/52-367
F0I2P2_STRSA/20-341
F0I343_STRSA/18-333
F0I345_STRSA/1-258
F0I5K1_STRSA/16-331
F0I5K2_STRSA/15-333
F0I5S9_STRSA/19-341
F0IKX5_STRSA/16-331
F0IKX6_STRSA/18-333
F0ILC2_STRSA/20-341
F0IW18_STRSA/20-341
F0IWJ0_STRSA/15-333
F0IWJ1_STRSA/16-331
F0JC41_DESDE/25-345
F0JG14_DESDE/22-338
F0JJV4_DESDE/29-352
F0JKW9_DESDE/19-342
F0JM65_ESCFE/22-332
F0JM66_ESCFE/13-325
F0JND6_ESCFE/22-323
F0JQT9_ESCFE/356-657
F0JQT9_ESCFE/7-325
F0K815_CLOAE/31-348
F0K8F1_CLOAE/19-335
F0K8F2_CLOAE/20-329
F0KBZ7_CLOAE/20-337
F0KJU3_ACICP/4-310
F0KJU4_ACICP/29-331
F0KPR3_ACICP/12-324
F0KU86_YERE3/24-355
F0KUU1_YERE3/28-330
F0KWB6_YERE3/24-331
F0KWB7_YERE3/10-313
F0KX00_YERE3/39-348
F0KX01_YERE3/31-342
F0KYD3_YERE3/14-327
F0L0J2_YERE3/15-329
F0L0J2_YERE3/359-661
F0L202_9RHIZ/31-352
F0L244_9RHIZ/30-344
F0L293_9RHIZ/9-316
F0L294_9RHIZ/11-318
F0LA77_9RHIZ/32-345
F0LA78_9RHIZ/13-326
F0LBV7_9RHIZ/30-349
F0LBW3_9RHIZ/19-337
F0LDX0_9RHIZ/12-324
F0LDX0_9RHIZ/350-653
F0LE55_9RHIZ/32-338
F0LE56_9RHIZ/32-341
F0LE96_9RHIZ/28-344
F0LE97_9RHIZ/29-341
F0LGL5_9RHIZ/25-344
F0LKE0_THEBM/8-324
F0LMF0_THEBM/9-341
F0LPP1_VIBFU/341-651
F0LPP1_VIBFU/8-323
F0LRM3_VIBFU/18-331
F0LRM4_VIBFU/31-343
F0LV30_VIBFU/17-326
F0LWN1_VIBFU/2-317
F0LXP3_VIBFU/21-335
F0LXP3_VIBFU/359-664
F0LXS9_VIBFU/5-312
F0LXT0_VIBFU/1-298
F0LYQ0_VIBFU/13-318
F0LYQ1_VIBFU/19-331
F0LZX6_VIBFU/9-329
F0M8E8_ARTPP/38-359
F0M8E9_ARTPP/44-357
F0MG56_NEIMG/14-316
F0MG57_NEIMG/19-321
F0MTQ1_NEIMM/20-321
F0MTQ2_NEIMM/14-316
F0MVL1_NEIMP/14-316
F0MVL2_NEIMP/17-321
F0N0E3_NEIMO/14-316
F0N0E4_NEIMO/19-321
F0N8U5_NEIMN/20-321
F0N8U6_NEIMN/14-316
F0NF75_SULIR/10-320
F0NKI0_SULIH/10-320
F0P0C8_WEEVC/14-338
F0P0N4_WEEVC/11-329
F0P263_WEEVC/8-313
F0P264_WEEVC/9-311
F0P3G0_STAPE/28-336
F0P3G1_STAPE/15-319
F0P875_STAPE/9-316
F0P9E0_STAPE/20-334
F0P9E1_STAPE/20-329
F0P9H0_STAPE/15-326
F0P9H1_STAPE/19-328
F0PBM3_ENTF6/7-315
F0PBM4_ENTF6/9-311
F0PEM1_ENTF6/20-331
F0PEM2_ENTF6/14-329
F0PFQ2_ENTF6/8-329
F0PIM5_BACT0/17-329
F0PIM6_BACT0/29-348
F0PJC3_BACT0/13-320
F0PL18_BACT0/22-336
F0PL19_BACT0/27-339
F0PPG7_BACT0/18-337
F0PPG8_BACT0/18-328
F0PQZ2_BACT0/38-350
F0PQZ3_BACT0/27-330
F0PVC8_BACT0/20-336
F0PVC9_BACT0/34-345
F0PWF9_BACT0/16-333
F0PWG0_BACT0/22-332
F0PY35_BACT0/27-334
F0Q3X4_ACIAP/20-336
F0Q847_ACIAP/8-323
F0Q9E3_ACIAP/43-361
F0QFD9_ACIBD/12-330
F0QMV1_ACIBD/12-310
F0QMV2_ACIBD/8-310
F0QQZ3_MYCSL/39-376
F0QQZ4_MYCSL/18-342
F0QX12_VULM7/19-328
F0R1L0_BACSH/7-327
F0RGG5_CELLC/17-337
F0RLZ1_DEIPM/14-324
F0RQZ1_DEIPM/29-346
F0RQZ3_DEIPM/23-330
F0RW16_SPHGB/12-320
F0RWJ7_SPHGB/18-331
F0S0W1_DESTD/3-296
F0SVU0_SYNGF/22-338
F0SX05_SYNGF/15-321
F0T0Z7_SYNGF/21-343
F0T768_METSL/28-343
F0TJD6_RIEAR/11-330
F0TP16_RIEAR/14-320
F0V172_9VIBR/29-345
F0V3J1_9MOLU/39-376
F0V3J2_9MOLU/22-342
F0VTH0_STRG2/26-336
F0VTH1_STRG2/17-331
F0VX25_STRG2/10-313
F0VX26_STRG2/8-316
F0YUY5_9CLOT/22-351
F1T7E2_9CLOT/9-335
F1T978_9CLOT/25-351
F1TBE7_9CLOT/21-341
F1TCD6_9CLOT/36-355
F1TKN0_PROAC/57-381
F1TKU5_PROAC/46-371
F1TLF9_PROAC/22-340
F1TM86_PROAC/10-330
F1TN83_PROAC/33-345
F1TN94_PROAC/27-344
F1TP97_PROAC/9-339
F1TS78_PROAC/32-350
F1TTX7_PROAC/57-381
F1TU05_PROAC/46-371
F1TUA4_PROAC/22-340
F1TV36_PROAC/10-330
F1TX29_PROAC/9-339
F1TXL3_PROAC/27-344
F1TXM5_PROAC/33-345
F1TZA6_PROAC/32-350
F1U1X0_PROAC/46-371
F1U2C1_PROAC/10-330
F1U2I2_PROAC/22-340
F1U5D6_PROAC/1-307
F1U5E8_PROAC/27-344
F1U5M8_PROAC/9-339
F1U5X6_PROAC/30-351
F1U6L4_PROAC/32-350
F1U8I9_PROAC/46-371
F1U985_PROAC/22-340
F1U9H7_PROAC/10-330
F1UBF3_PROAC/32-350
F1UC48_PROAC/9-339
F1UC77_PROAC/30-351
F1UCE5_PROAC/27-344
F1UCF8_PROAC/33-345
F1UFQ7_PROAC/57-381
F1UFZ1_PROAC/46-371
F1UGX7_PROAC/27-344
F1UGZ0_PROAC/33-345
F1UIA0_PROAC/10-330
F1UIJ8_PROAC/9-327
F1UKI4_PROAC/32-350
F1UL94_PROAC/9-339
F1UNE5_PROAC/57-381
F1UNI1_PROAC/46-371
F1UP75_PROAC/22-340
F1UPH0_PROAC/10-330
F1UQY1_PROAC/9-339
F1US04_PROAC/27-344
F1US18_PROAC/33-345
F1UU09_PROAC/32-350
F1UUG2_PROAC/9-327
F1UVD0_PROAC/10-330
F1UVM5_PROAC/46-371
F1UW13_PROAC/57-381
F1UXL5_PROAC/9-339
F1UZ34_PROAC/27-344
F1UZ47_PROAC/33-345
F1V119_PROAC/32-350
F1V334_PROAC/57-381
F1V369_PROAC/46-371
F1V3V7_PROAC/22-340
F1V448_PROAC/10-330
F1V6A5_PROAC/32-350
F1V6P1_PROAC/27-344
F1V8D2_PROAC/33-345
F1V8K5_PROAC/9-339
F1V9Q3_PROAC/10-330
F1VAA7_PROAC/22-340
F1VAS1_PROAC/32-350
F1VC67_PROAC/46-371
F1VCA1_PROAC/57-381
F1VDU6_PROAC/33-345
F1VDV9_PROAC/27-344
F1VEP5_PROAC/9-339
F1VHM6_PROAC/32-350
F1VII2_PROAC/9-339
F1VJW8_PROAC/10-330
F1VK62_PROAC/9-327
F1VKY4_PROAC/46-371
F1VL19_PROAC/57-381
F1VND7_PROAC/33-345
F1VNE8_PROAC/27-344
F1W3T2_9BURK/8-319
F1XJB8_ECO57/29-340
F1XJB9_ECO57/11-324
F1XQD3_ECO57/2-314
F1XR66_ECO57/22-323
F1XSV4_ECO57/13-325
F1XSV5_ECO57/18-328
F1XUC3_ECO57/347-657
F1XUC3_ECO57/7-325
F1XY42_ECO57/15-325
F1XZA8_ECO57/2-314
F1Y016_ECO57/18-328
F1Y017_ECO57/13-325
F1Y1R2_ECO57/347-657
F1Y1R2_ECO57/7-325
F1Y3S2_ECO57/22-323
F1Y9X5_ECO57/3-313
F1YCQ3_ECO57/29-340
F1YCQ4_ECO57/11-324
F1YFK9_9ACTO/38-347
F1YFL0_9ACTO/31-339
F1YID5_9ACTO/21-341
F1YJ32_9ACTO/3-329
F1YL02_9ACTO/20-341
F1YLR2_9ACTO/11-322
F1YLR3_9ACTO/32-347
F1YRG2_9PROT/17-341
F1YSG6_9PROT/48-367
F1YVD8_9PROT/15-330
F1YYJ7_9STRE/27-336
F1YYJ8_9STRE/16-329
F1ZBF9_9SPHN/5-319
F1ZEI0_ECOLX/356-657
F1ZEI0_ECOLX/7-325
F1ZG32_ECOLX/13-325
F1ZG33_ECOLX/18-328
F1ZHX7_ECOLX/22-323
F1ZYK4_THEET/28-350
F1ZZH0_THEET/15-322
F2A0E2_THEET/1-86
F2A0E3_THEET/1-103
F2A2F9_RHIET/12-320
F2A2F9_RHIET/342-652
F2ACP4_RHIET/1-210
F2AEH9_RHIET/19-348
F2AG57_RHIET/28-350
F2B592_STRPN/10-312
F2B593_STRPN/10-314
F2B8K8_9NEIS/14-327
F2B8K8_9NEIS/357-655
F2BBF3_9NEIS/28-343
F2BBV1_9NEIS/15-316
F2BBV2_9NEIS/13-317
F2BDW8_9NEIS/17-327
F2BQ71_STRSA/16-331
F2BQ72_STRSA/15-333
F2BQL7_STRSA/36-357
F2C1N3_HAEAE/16-172
F2C1N4_HAEAE/43-82
F2C4U1_STRSA/16-331
F2C4U2_STRSA/18-333
F2C5A3_STRSA/19-341
F2CBB3_STRSA/21-341
F2CJK9_STRSA/21-341
F2EQZ0_PANAN/12-313
F2EQZ1_PANAN/15-326
F2ERX2_PANAN/19-341
F2ESZ2_PANAN/25-324
F2EX08_PANAN/1-310
F2EY30_PANAN/10-324
F2EY30_PANAN/355-657
F2EYH4_PANAN/34-353
F2F0A1_9BACL/12-327
F2F1N8_9BACL/13-337
F2F4S3_9BACL/18-328
F2F4S4_9BACL/18-339
F2F6A1_9BACL/9-311
F2F6A2_9BACL/8-312
F2F6H9_9BACL/13-325
F2F6I0_9BACL/6-314
F2F775_9BACL/15-325
F2F863_9BACL/14-316
F2FAC9_9BACL/17-327
F2FAD0_9BACL/24-341
F2FDW1_SALDU/28-350
F2FDW1_SALDU/372-682
F2FIJ0_SALDU/24-326
F2FJ34_SALDU/12-324
F2FJ35_SALDU/11-322
F2FKV3_SALDU/4-322
F2FQG3_SALGL/34-354
F2FWQ4_SALGL/25-350
F2FWQ4_SALGL/377-682
F2FZJ9_SALGL/24-326
F2G0X3_SALGL/12-324
F2G0X4_SALGL/17-328
F2G3I1_ALTMD/41-369
F2G6R2_ALTMD/28-318
F2GQ44_BRUME/16-327
F2GYD3_BRUME/9-314
F2GYD4_BRUME/6-313
F2GYK8_BRUME/6-327
F2H1L1_BACTU/38-350
F2H1L2_BACTU/25-330
F2H3Z8_BACTU/16-333
F2H3Z9_BACTU/29-340
F2H5W3_BACTU/1-298
F2H5W4_BACTU/35-345
F2H771_BACTU/18-329
F2H772_BACTU/29-348
F2H7X4_BACTU/26-334
F2H9P3_BACTU/1-309
F2H9P3_BACTU/340-652
F2HAE9_BACTU/13-320
F2HB76_BACTU/1-266
F2HB77_BACTU/28-339
F2HEN8_BACTU/18-337
F2HEN9_BACTU/18-328
F2HPZ5_LACLA/1-288
F2HPZ6_LACLA/5-311
F2HU92_BRUME/16-327
F2HYV5_BRUME/9-314
F2HYV6_BRUME/6-313
F2HZ30_BRUME/6-327
F2I884_9LACT/15-324
F2IDW1_9FLAO/6-320
F2IG53_9FLAO/14-339
F2IPC8_VIBCH/24-330
F2IRP7_VIBCH/12-326
F2IRP8_VIBCH/42-352
F2IRQ1_VIBCH/1-172
F2IS60_VIBCH/11-323
F2IS60_VIBCH/336-649
F2IT13_VIBCH/6-329
F2ITN8_VIBCH/4-306
F2ITN9_VIBCH/4-312
F2IYX5_9PROT/31-346
F2IZW8_9PROT/34-360
F2J8C2_HELPY/9-322
F2JC54_HELPY/9-322
F2JHX6_9FIRM/29-356
F2JJS6_9FIRM/16-334
F2JN52_9FIRM/21-334
F2JPX0_9FIRM/15-332
F2JPX1_9FIRM/15-324
F2JSQ9_9FIRM/11-315
F2JSR0_9FIRM/12-318
F2JVM6_9GAMM/28-347
F2JX94_9GAMM/1-312
F2JX95_9GAMM/13-317
F2JYE2_9GAMM/8-310
F2JYE3_9GAMM/2-311
F2JYQ8_9GAMM/21-332
F2JYQ9_9GAMM/26-340
F2JZB4_9GAMM/347-650
F2JZB4_9GAMM/9-322
F2JZU3_9GAMM/35-343
F2JZU4_9GAMM/23-342
F2K338_9GAMM/16-336
F2K3R4_9GAMM/37-344
F2K3R5_9GAMM/29-338
F2K3S1_9GAMM/23-345
F2K4E0_9GAMM/23-336
F2K4E1_9GAMM/51-364
F2K5K9_PSEBR/17-342
F2KDH5_PSEBR/16-335
F2KPN2_ARCVE/11-332
F2KQ49_ARCVE/9-319
F2KSW7_ARCVE/14-318
F2L010_9BACT/13-334
F2L254_9CREN/3-312
F2LDJ7_BURGA/48-369
F2LGA4_BURGA/24-346
F2LKM5_BURGA/28-333
F2LKM6_BURGA/39-346
F2LKP9_BURGA/33-352
F2LPN3_BURGA/37-355
F2LPU2_BURGA/20-334
F2LPU2_BURGA/359-664
F2LU92_9DELT/10-313
F2LWK5_9DELT/13-318
F2MM89_ENTFA/20-331
F2MM90_ENTFA/14-329
F2MPI8_ENTFA/7-315
F2MPI9_ENTFA/9-311
F2MTY0_ENTFA/8-329
F2N4D8_PSEST/16-342
F2NG58_9DELT/21-333
F2NIC6_9DELT/11-325
F2NMY9_9DEIN/13-332
F2NU52_9SPIO/8-313
F2P7N5_PHOMO/17-326
F2P8P9_PHOMO/18-339
F2PAC1_PHOMO/38-353
F2PBV4_PHOMO/14-336
F2PFG4_PHOMO/26-343
F2QC91_STROR/20-340
F2R1Z9_9ACTO/126-444
F2R4H6_9ACTO/44-362
F2R4T0_9ACTO/34-361
F2R9W3_9ACTO/29-346
F2R9W3_9ACTO/375-685
F2RH91_9ACTO/35-344
F2RH92_9ACTO/19-329
F2RKI0_9ACTO/50-359
F2RKI1_9ACTO/30-340
F2RKJ3_9ACTO/48-358
F2RKJ4_9ACTO/53-362
F2UVE4_ACTVI/34-345
F2UVE5_ACTVI/38-348
F2UX61_ACTVI/68-381
F2UZG8_ACTVI/16-322
F2UZG9_ACTVI/10-335
F2V0T8_ACTVI/22-331
F2V0T9_ACTVI/24-364
FATC_VIBAN/3-312
FATD_VIBAN/5-310
FECC_ECOLI/17-330
FECD_ECOLI/9-316
FEPD_ECOLI/18-328
FEPG_ECOLI/13-325
FEUB_BACSU/17-327
FEUC_BACSU/11-329
FHUB_BACSU/67-379
FHUB_ECOLI/347-657
FHUB_ECOLI/7-325
FHUB_SALTY/28-350
FHUB_SALTY/377-682
FHUG_BACSU/17-334
HMUU_YERPE/14-327
ISDF_STAA1/14-316
ISDF_STAA3/14-316
ISDF_STAA8/14-315
ISDF_STAAB/14-316
ISDF_STAAC/14-316
ISDF_STAAE/14-316
ISDF_STAAM/14-316
ISDF_STAAN/14-316
ISDF_STAAR/14-316
ISDF_STAAS/14-316
ISDF_STAAW/14-316
O28870_ARCFU/16-325
O29818_ARCFU/18-331
O34182_HALVO/31-363
O52046_VIBCH/44-367
O58520_PYRHO/8-323
O58947_PYRHO/17-338
O68878_PSEAE/1-323
O70015_SHIDY/3-313
O86463_RHILE/12-322
O86463_RHILE/347-653
O87492_STAAU/15-326
O87493_STAAU/18-328
O87825_STAAU/12-315
O87826_STAAU/1-225
P70912_BACIN/1-72
P70913_BACIN/26-341
P72590_SYNY3/31-340
P72591_SYNY3/35-345
P74980_YEREN/14-327
Q02FW6_PSEAB/1-324
Q02HL2_PSEAB/26-348
Q02HL3_PSEAB/26-334
Q02P76_PSEAB/18-341
Q02SX6_PSEAB/21-334
Q02SX7_PSEAB/25-339
Q031Z2_LACLS/5-311
Q031Z3_LACLS/9-313
Q03KN5_STRTD/9-313
Q03KN6_STRTD/8-317
Q03SH9_LACBA/15-312
Q04IT8_STRP2/10-314
Q04IT9_STRP2/10-312
Q04KQ3_STRP2/22-329
Q04KQ4_STRP2/18-329
Q06A41_STRPY/27-343
Q06A42_STRPY/26-304
Q06PP9_PROAC/27-344
Q06PZ2_PASHA/11-312
Q06Q24_PASHA/4-300
Q07KW7_RHOP5/7-321
Q07LU4_RHOP5/30-357
Q07LX0_RHOP5/16-329
Q07U98_RHOP5/29-339
Q086T7_SHEFN/17-366
Q08PM2_STIAD/1-175
Q09A79_STIAD/30-357
Q09E11_STIAD/122-443
Q09KH4_ECOLX/33-344
Q09KH5_ECOLX/11-324
Q0A4S6_ALHEH/13-320
Q0ALP5_MARMM/9-320
Q0AWB1_SYNWW/28-343
Q0AWD0_SYNWW/26-343
Q0AWX6_SYNWW/12-332
Q0B698_BURCM/39-358
Q0BCR4_BURCM/16-328
Q0BF21_BURCM/32-348
Q0BFI2_BURCM/27-339
Q0BFI2_BURCM/379-687
Q0C214_HYPNA/11-323
Q0C330_HYPNA/8-321
Q0F0U4_9PROT/2-301
Q0FJ43_9RHOB/31-352
Q0FR92_9RHOB/3-304
Q0FR93_9RHOB/7-310
Q0FT20_9RHOB/10-320
Q0FX27_9RHOB/338-642
Q0FX27_9RHOB/4-313
Q0FX85_9RHOB/19-340
Q0G349_9RHIZ/32-341
Q0G350_9RHIZ/13-317
Q0HLZ6_SHESM/33-377
Q0HRU0_SHESR/33-377
Q0K7H4_CUPNH/15-332
Q0P813_CAMJE/16-323
Q0P8Q6_CAMJE/5-308
Q0P8Q7_CAMJE/15-317
Q0RE33_FRAAA/8-327
Q0RI66_FRAAA/34-343
Q0RI67_FRAAA/17-326
Q0RN23_FRAAA/80-395
Q0S0B9_RHOSR/36-347
Q0S0C0_RHOSR/40-355
Q0S385_RHOSR/31-355
Q0SIB8_RHOSR/26-348
Q0STW9_CLOPS/17-339
Q0SUT6_CLOPS/19-336
Q0SUT7_CLOPS/19-334
Q0SUV2_CLOPS/15-333
Q0SUV3_CLOPS/12-331
Q0SWF2_CLOPS/17-325
Q0T5K1_SHIF8/9-322
Q0T730_SHIF8/18-328
Q0T731_SHIF8/13-325
Q0T853_SHIF8/347-657
Q0T853_SHIF8/7-325
Q0TBU9_ECOL5/3-313
Q0TD77_ECOL5/11-324
Q0TD78_ECOL5/33-344
Q0TG96_ECOL5/27-346
Q0TIH5_ECOL5/9-322
Q0TK81_ECOL5/22-332
Q0TK82_ECOL5/13-325
Q0TLH8_ECOL5/347-657
Q0TLH8_ECOL5/7-325
Q0TR70_CLOP1/17-329
Q0TRJ7_CLOP1/17-339
Q0TSY0_CLOP1/19-336
Q0TSY1_CLOP1/19-334
Q0TUL3_CLOP1/17-325
Q0VLY1_ALCBS/28-336
Q0W0R1_UNCMA/15-340
Q0W1N7_UNCMA/26-371
Q0W9Z8_YERPE/22-331
Q0WH71_YERPE/125-296
Q0YRD5_9CHLB/47-355
Q11GL7_MESSB/12-323
Q11ID6_MESSB/32-358
Q11M35_MESSB/29-350
Q11M36_MESSB/25-335
Q11VA6_CYTH3/6-326
Q121Y4_POLSJ/10-320
Q121Y5_POLSJ/18-324
Q129U5_POLSJ/22-336
Q129V6_POLSJ/5-323
Q12Q71_SHEDO/20-347
Q12R51_SHEDO/15-335
Q12VS4_METBU/50-345
Q12X02_METBU/45-366
Q12X45_METBU/10-332
Q12YJ6_METBU/32-348
Q135T8_RHOPS/16-326
Q137N0_RHOPS/15-330
Q138A8_RHOPS/29-354
Q13DH1_RHOPS/18-331
Q13KG3_BURXL/31-346
Q13KG3_BURXL/386-694
Q143K5_BURXL/15-333
Q15VS6_PSEA6/40-365
Q15WS2_PSEA6/8-337
Q160G5_ROSDO/56-376
Q162X9_ROSDO/24-345
Q165X5_ROSDO/32-350
Q17WF3_HELAH/9-322
Q183W1_CLOD6/20-338
Q183W5_CLOD6/20-334
Q184I9_CLOD6/17-336
Q186K1_CLOD6/9-311
Q186K3_CLOD6/7-314
Q18JP9_HALWD/17-339
Q1AYY9_RUBXD/27-341
Q1AYZ0_RUBXD/20-331
Q1BJA4_BURCA/36-355
Q1BUF8_BURCA/55-367
Q1BWE2_BURCA/24-338
Q1BWE2_BURCA/378-686
Q1BX77_BURCA/22-345
Q1C0E6_YERPA/22-331
Q1C0E7_YERPA/11-313
Q1C0Q9_YERPA/14-327
Q1C3X0_YERPA/16-330
Q1C3X0_YERPA/360-662
Q1C737_YERPA/33-335
Q1C977_YERPA/36-355
Q1C9S5_YERPA/22-337
Q1C9S6_YERPA/34-340
Q1CAC4_YERPA/124-295
Q1CDD1_YERPN/22-331
Q1CDD2_YERPN/11-313
Q1CE66_YERPN/14-327
Q1CG84_YERPN/36-355
Q1CGB2_YERPN/124-295
Q1CGV6_YERPN/34-340
Q1CGV7_YERPN/22-337
Q1CIH2_YERPN/33-335
Q1CLU8_YERPN/16-330
Q1CLU8_YERPN/360-662
Q1CSY5_HELPH/9-322
Q1CY26_MYXXD/29-353
Q1DCP6_MYXXD/33-358
Q1DEG9_MYXXD/10-314
Q1DEH0_MYXXD/13-318
Q1EMK7_LEPBI/11-322
Q1EQD3_STRKN/39-361
Q1GCE9_SILST/15-330
Q1GJT9_SILST/34-355
Q1GUF3_SPHAL/18-328
Q1H0W3_METFK/31-361
Q1I4Q4_PSEE4/16-342
Q1I941_PSEE4/19-338
Q1IAL6_PSEE4/1-251
Q1IAL7_PSEE4/10-311
Q1J256_DEIGD/30-349
Q1J2F6_DEIGD/27-335
Q1J2U3_DEIGD/32-348
Q1J2U5_DEIGD/13-321
Q1J550_STRPF/36-345
Q1J895_STRPF/33-346
Q1J896_STRPF/27-343
Q1JA55_STRPB/36-345
Q1JDB7_STRPB/33-346
Q1JDB8_STRPB/27-343
Q1JF99_STRPD/36-345
Q1JIE1_STRPD/33-346
Q1JIE2_STRPD/27-343
Q1JKA5_STRPC/36-345
Q1JN90_STRPC/33-346
Q1JN91_STRPC/27-343
Q1JWU5_DESAC/23-342
Q1K002_DESAC/22-337
Q1K2P8_DESAC/37-358
Q1LC90_RALME/17-330
Q1LJL5_RALME/14-332
Q1M3A5_RHIL3/23-341
Q1M7I0_RHIL3/11-321
Q1M7I0_RHIL3/345-652
Q1MCZ2_RHIL3/38-363
Q1MET6_RHIL3/18-338
Q1MFS0_RHIL3/29-350
Q1MY47_9GAMM/8-332
Q1NDS7_9SPHN/17-329
Q1NTN3_9DELT/23-333
Q1NTN8_9DELT/53-372
Q1NWC0_9DELT/47-366
Q1Q9G7_PSYCK/46-349
Q1Q9G8_PSYCK/55-363
Q1QB88_PSYCK/4-315
Q1QB89_PSYCK/32-353
Q1QH43_NITHX/20-331
Q1QPP0_NITHX/32-350
Q1QSX4_CHRSD/36-354
Q1QU10_CHRSD/58-367
Q1QU11_CHRSD/26-338
Q1QUT6_CHRSD/33-349
Q1QYQ2_CHRSD/22-336
Q1QYQ2_CHRSD/362-668
Q1QYQ9_CHRSD/17-330
Q1QYR0_CHRSD/31-342
Q1R598_ECOUT/15-325
Q1R6V6_ECOUT/11-324
Q1R6V7_ECOUT/33-344
Q1RA82_ECOUT/27-346
Q1RCP5_ECOUT/9-322
Q1REX2_ECOUT/22-332
Q1REX3_ECOUT/13-325
Q1RG35_ECOUT/347-657
Q1RG35_ECOUT/7-325
Q1V3T3_VIBAL/18-339
Q1V5G9_VIBAL/1-284
Q1V5H0_VIBAL/6-312
Q1VDN2_VIBAL/18-326
Q1VE15_VIBAL/353-657
Q1VE15_VIBAL/6-323
Q1VFB0_VIBAL/8-310
Q1VFB1_VIBAL/7-312
Q1VFG4_VIBAL/344-651
Q1VFG4_VIBAL/9-323
Q1VG45_VIBAL/13-319
Q1VG46_VIBAL/11-342
Q1VVC7_9FLAO/14-334
Q1YJB0_MOBAS/37-363
Q1YKT1_MOBAS/15-324
Q1YKT1_MOBAS/350-656
Q1YL92_MOBAS/29-335
Q1YL93_MOBAS/11-317
Q1YQS9_9GAMM/15-339
Q1Z3I1_PHOPR/6-312
Q1Z3I2_PHOPR/11-314
Q1Z6M4_PHOPR/27-343
Q1Z8G6_PHOPR/17-326
Q1Z8L5_PHOPR/23-344
Q1ZAH5_PHOPR/30-345
Q1ZAH5_PHOPR/374-680
Q1ZC77_9GAMM/16-349
Q1ZCZ4_9GAMM/35-344
Q1ZCZ5_9GAMM/19-334
Q1ZEA6_9GAMM/46-362
Q1ZI03_9GAMM/15-338
Q1ZL14_PHOAS/16-336
Q1ZQ95_PHOAS/22-329
Q1ZR80_PHOAS/38-353
Q1ZSY2_PHOAS/18-339
Q1ZUV4_PHOAS/25-343
Q20YK8_RHOPB/9-319
Q210P1_RHOPB/34-355
Q216Z3_RHOPB/16-330
Q217B1_RHOPB/30-358
Q21D72_RHOPB/26-339
Q21FR9_SACD2/39-346
Q21V67_RHOFD/13-349
Q24QN0_DESHY/16-327
Q24QR9_DESHY/30-347
Q24RI1_DESHY/35-345
Q24RI2_DESHY/37-351
Q24SW0_DESHY/17-332
Q24VR8_DESHY/18-340
Q24WP0_DESHY/29-332
Q24WP1_DESHY/38-350
Q24YG9_DESHY/1-276
Q24YU9_DESHY/30-341
Q24YV0_DESHY/15-326
Q250W2_DESHY/29-354
Q250Y8_DESHY/23-338
Q252B5_DESHY/16-333
Q26C63_FLABB/1-313
Q27TC1_ECOK1/22-341
Q288C8_GLUDA/20-334
Q28Q47_JANSC/14-330
Q28QG0_JANSC/30-350
Q28QH1_JANSC/11-326
Q28QH2_JANSC/8-321
Q2B556_9BACI/24-346
Q2B6S8_9BACI/29-347
Q2B6S9_9BACI/1-306
Q2BBH3_9BACI/6-311
Q2BBH4_9BACI/5-312
Q2BCR5_9BACI/15-336
Q2BCR6_9BACI/27-338
Q2BHB4_9GAMM/18-347
Q2BXQ4_9GAMM/26-343
Q2C207_9GAMM/16-336
Q2C2H1_9GAMM/19-333
Q2C2H1_9GAMM/358-662
Q2C2V0_9GAMM/21-329
Q2C520_9GAMM/18-339
Q2C7M1_9GAMM/38-353
Q2CBZ7_9RHOB/6-310
Q2CBZ8_9RHOB/7-309
Q2CF55_9RHOB/20-332
Q2CF56_9RHOB/32-343
Q2FEV6_STAA3/30-338
Q2FEV7_STAA3/16-320
Q2FIQ6_STAA3/11-313
Q2FIQ7_STAA3/12-315
Q2FIZ0_STAA3/14-334
Q2FIZ1_STAA3/22-329
Q2FJ26_STAA3/5-310
Q2FKE5_STAA3/15-326
Q2FKE6_STAA3/18-328
Q2FLM9_METHJ/26-350
Q2FLR6_METHJ/16-317
Q2FME4_METHJ/44-363
Q2FMJ5_METHJ/28-352
Q2FMP4_METHJ/38-356
Q2FMY0_METHJ/26-354
Q2FNY4_METHJ/33-354
Q2FQB0_METHJ/31-355
Q2FW76_STAA8/30-338
Q2FW77_STAA8/16-320
Q2FZE4_STAA8/27-91
Q2G073_STAA8/11-313
Q2G074_STAA8/12-315
Q2G0F5_STAA8/5-310
Q2G1N5_STAA8/15-326
Q2G1N6_STAA8/1-300
Q2G1Z1_STAA8/14-334
Q2G1Z2_STAA8/22-329
Q2G940_NOVAD/4-314
Q2IF72_ANADE/10-338
Q2IRS6_RHOP2/6-312
Q2IRS7_RHOP2/17-320
Q2IWL1_RHOP2/17-347
Q2J267_RHOP2/18-331
Q2J3T1_RHOP2/27-354
Q2J555_FRASC/46-373
Q2JIA8_SYNJB/36-342
Q2JT37_SYNJA/37-342
Q2JYI1_RHIEC/12-320
Q2JYI1_RHIEC/343-652
Q2JZ26_RHIEC/12-331
Q2K552_RHIEC/33-363
Q2K6T3_RHIEC/13-324
Q2K6T4_RHIEC/7-328
Q2KUB9_BORA1/20-330
Q2KWK9_BORA1/24-326
Q2KWL1_BORA1/7-314
Q2LQ31_SYNAS/22-342
Q2LX41_SYNAS/13-331
Q2LY04_SYNAS/30-357
Q2MF73_STRLV/30-347
Q2MF73_STRLV/378-686
Q2MFT4_STRHY/28-343
Q2MJC0_VIBAN/1-181
Q2N9F9_ERYLH/8-311
Q2NQ31_SODGM/13-323
Q2NQ32_SODGM/15-355
Q2NSR1_SODGM/15-325
Q2RIG4_MOOTA/26-352
Q2RIK2_MOOTA/29-344
Q2RPC8_RHORT/14-351
Q2RVA7_RHORT/15-337
Q2RX50_RHORT/16-327
Q2RZ10_SALRD/48-375
Q2S382_SALRD/4-327
Q2S7C2_HAHCH/6-315
Q2S814_HAHCH/52-360
Q2S815_HAHCH/21-336
Q2SB48_HAHCH/20-332
Q2SFP9_HAHCH/24-342
Q2SFQ0_HAHCH/1-300
Q2SGM0_HAHCH/24-340
Q2SGM1_HAHCH/21-335
Q2SM67_HAHCH/336-651
Q2SM67_HAHCH/7-320
Q2SVV5_BURTA/339-649
Q2SVV5_BURTA/7-300
Q2SYN8_BURTA/22-365
Q2T0A8_BURTA/13-338
Q2T3B9_BURTA/75-399
Q2Y5S0_NITMU/17-327
Q2YKT5_BRUA2/9-314
Q2YKT6_BRUA2/5-312
Q2YL06_BRUA2/21-342
Q2YQC3_BRUA2/16-327
Q2YSJ4_STAAB/1-305
Q2YSJ5_STAAB/12-315
Q2YSQ7_STAAB/19-334
Q2YST3_STAAB/22-329
Q2YSW5_STAAB/4-310
Q2YUR8_STAAB/15-326
Q2YUR9_STAAB/18-328
Q2YYG9_STAAB/30-338
Q2YYH0_STAAB/16-320
Q30QB6_SULDN/15-335
Q30UD5_SULDN/9-317
Q30WP8_DESDG/25-353
Q311H6_DESDG/29-352
Q31J98_THICR/1-319
Q324V3_SHIBS/18-328
Q324V4_SHIBS/13-325
Q325Y6_SHIBS/347-657
Q325Y6_SHIBS/7-325
Q328R2_SHIDS/16-329
Q328R3_SHIDS/9-316
Q32AY2_SHIDS/3-313
Q32H13_SHIDS/9-322
Q32IX9_SHIDS/18-328
Q32IY0_SHIDS/14-325
Q32JV5_SHIDS/347-657
Q32JV5_SHIDS/7-325
Q38YM4_LACSS/18-331
Q38YM5_LACSS/16-325
Q39B27_BURS3/37-355
Q39DT6_BURS3/16-328
Q39GN9_BURS3/26-338
Q39GN9_BURS3/378-686
Q39HH8_BURS3/21-345
Q39N18_BURS3/38-354
Q3A014_PELCD/35-343
Q3A7C1_PELCD/24-343
Q3A877_PELCD/25-345
Q3AA29_CARHZ/11-345
Q3AF25_CARHZ/16-316
Q3ASK2_CHLCH/32-337
Q3B3T3_PELLD/8-314
Q3CZ27_STRAG/13-315
Q3CZ28_STRAG/9-319
Q3D2E9_STRAG/17-331
Q3D2F0_STRAG/25-337
Q3D8R6_STRAG/25-337
Q3D8R7_STRAG/17-331
Q3DAC1_STRAG/8-319
Q3DAC2_STRAG/13-315
Q3DEQ2_STRAG/25-337
Q3DEQ3_STRAG/17-331
Q3DHE6_STRAG/9-319
Q3DHE7_STRAG/13-315
Q3DI99_STRAG/13-315
Q3DIS8_STRAG/1-167
Q3DIS9_STRAG/9-319
Q3DMN1_STRAG/25-337
Q3DMN2_STRAG/17-331
Q3DTM3_STRAG/9-319
Q3DTM4_STRAG/13-315
Q3DVA4_STRAG/17-331
Q3DVA5_STRAG/25-337
Q3EK66_BACTI/16-333
Q3EK67_BACTI/1-71
Q3EUV9_BACTI/27-198
Q3EUW0_BACTI/3-138
Q3EUX7_BACTI/13-320
Q3EWB9_BACTI/38-350
Q3EWC0_BACTI/27-330
Q3EWW7_BACTI/21-331
Q3EWW8_BACTI/18-195
Q3EWW9_BACTI/1-148
Q3EY55_BACTI/6-261
Q3EZN6_BACTI/29-168
Q3F0H0_BACTI/35-345
Q3F0H1_BACTI/19-336
Q3HKE8_RHOS4/339-642
Q3HKE8_RHOS4/4-311
Q3ICT7_PSEHT/24-344
Q3IG43_PSEHT/15-328
Q3IPF2_NATPD/16-342
Q3IWR5_RHOS4/19-328
Q3IWR6_RHOS4/29-338
Q3IWT9_RHOS4/22-339
Q3IX97_RHOS4/7-310
Q3IX98_RHOS4/7-311
Q3J3R9_RHOS4/12-323
Q3J6K5_RHOS4/11-323
Q3J6K5_RHOS4/347-655
Q3JCU5_NITOC/9-323
Q3JHL9_BURP1/76-402
Q3JPC4_BURP1/30-370
Q3JSH7_BURP1/33-347
Q3JSH7_BURP1/385-696
Q3JV03_BURP1/14-329
Q3K0B7_STRA1/17-331
Q3K0B8_STRA1/25-337
Q3K177_STRA1/13-315
Q3K178_STRA1/9-319
Q3K6R8_PSEPF/16-342
Q3KIS1_PSEPF/16-335
Q3M2B2_ANAVT/30-352
Q3M2C2_ANAVT/19-341
Q3M3E2_ANAVT/31-340
Q3M995_ANAVT/13-298
Q3M995_ANAVT/332-639
Q3SH88_THIDA/1-245
Q3SN44_NITWN/38-348
Q3SQ64_NITWN/24-358
Q3SQV8_NITWN/10-327
Q3XWC0_ENTFC/1-54
Q3XWC1_ENTFC/1-303
Q3Y052_ENTFC/7-313
Q3Y053_ENTFC/9-311
Q3YU74_SHISS/17-330
Q3YU75_SHISS/9-316
Q3Z4K3_SHISS/18-328
Q3Z4K4_SHISS/13-325
Q3Z5K4_SHISS/347-657
Q3Z5K4_SHISS/7-325
Q3Z7B0_DEHE1/28-353
Q3Z8M2_DEHE1/7-328
Q3ZX59_DEHSC/36-357
Q46003_CAMCO/14-317
Q46004_CAMCO/4-308
Q468Q5_METBF/24-341
Q469X4_METBF/35-356
Q469X9_METBF/36-352
Q46AA6_METBF/20-337
Q46BD1_METBF/29-352
Q46DA1_METBF/29-349
Q46F50_METBF/14-333
Q46F94_METBF/26-341
Q474Z6_CUPPJ/16-332
Q478H3_DECAR/15-322
Q47MA4_THEFY/33-358
Q47PU0_THEFY/29-339
Q47PU1_THEFY/29-338
Q47S72_THEFY/18-340
Q47T41_THEFY/50-360
Q47T42_THEFY/29-339
Q486V7_COLP3/12-323
Q48BI2_PSE14/22-345
Q48D05_PSE14/13-319
Q48D06_PSE14/6-322
Q48HE6_PSE14/16-335
Q48I33_PSE14/30-340
Q48I34_PSE14/12-324
Q48RN3_STRPM/36-345
Q48V31_STRPM/33-346
Q48V32_STRPM/27-343
Q490M7_STRP1/33-346
Q490M8_STRP1/1-306
Q49BF0_STRHY/30-354
Q49VF6_STAS1/6-310
Q49VJ3_STAS1/20-328
Q49VJ4_STAS1/18-334
Q49VT1_STAS1/13-315
Q49VT2_STAS1/9-314
Q49ZC0_STAS1/15-319
Q49ZC1_STAS1/31-339
Q4EDN7_LISMO/25-101
Q4EF17_LISMO/23-331
Q4ELD9_LISMO/13-320
Q4EMI1_LISMO/25-166
Q4EMJ4_LISMO/1-150
Q4EMJ5_LISMO/20-338
Q4EPV8_LISMO/23-331
Q4ESV6_LISMO/14-320
Q4H2C0_STRGR/32-342
Q4H2C1_STRGR/31-341
Q4H463_VIBHO/21-334
Q4H463_VIBHO/359-663
Q4HDR8_CAMCO/18-323
Q4HHH0_CAMCO/13-317
Q4HHH1_CAMCO/4-308
Q4HQ95_CAMUP/27-345
Q4HQS9_CAMUP/1-303
Q4J9G3_SULAC/13-325
Q4JSP1_CORJK/47-364
Q4JSZ0_CORJK/29-331
Q4JSZ1_CORJK/62-348
Q4JT63_CORJK/44-360
Q4JT64_CORJK/14-335
Q4JT72_CORJK/23-339
Q4JT73_CORJK/30-341
Q4JTA7_CORJK/39-357
Q4JTA8_CORJK/47-366
Q4JUP2_CORJK/9-325
Q4JUP3_CORJK/57-360
Q4JWT8_CORJK/50-367
Q4JXI8_CORJK/27-341
Q4K5Z6_PSEF5/17-342
Q4KAK6_PSEF5/6-339
Q4KAK7_PSEF5/28-340
Q4KAX9_PSEF5/32-349
Q4KIZ8_PSEF5/6-325
Q4L430_STAHJ/5-312
Q4L470_STAHJ/18-329
Q4L471_STAHJ/19-334
Q4L4F6_STAHJ/11-315
Q4L4F7_STAHJ/8-314
Q4L851_STAHJ/16-320
Q4L852_STAHJ/30-338
Q4LC12_SODGL/13-323
Q4LC13_SODGL/24-340
Q4LC76_SODGL/13-323
Q4MGQ8_BACCE/20-336
Q4MGQ9_BACCE/34-345
Q4MJF0_BACCE/21-332
Q4MJF1_BACCE/16-333
Q4MMQ4_BACCE/18-328
Q4MMQ5_BACCE/18-337
Q4MN70_BACCE/1-303
Q4MN71_BACCE/17-329
Q4MQ40_BACCE/37-350
Q4MQ41_BACCE/23-326
Q4MRW9_BACCE/25-334
Q4MY25_BACCE/22-336
Q4MY26_BACCE/27-339
Q4ZL41_PSEU2/23-345
Q4ZRU5_PSEU2/16-335
Q4ZT91_PSEU2/30-340
Q4ZT92_PSEU2/11-324
Q4ZYN6_PSEU2/7-327
Q4ZYN7_PSEU2/14-319
Q50375_MYCSM/3-181
Q50376_MYCSM/40-340
Q50E90_STRFL/36-360
Q52S99_YERIN/1-106
Q52SA0_YERFR/1-107
Q52SA1_YEREN/1-106
Q52SA2_YEREN/1-103
Q53VW0_THET8/21-333
Q56UR7_ACIBA/8-310
Q578G5_BRUAB/9-314
Q578G6_BRUAB/5-312
Q578N5_BRUAB/21-342
Q57CF9_BRUAB/16-327
Q57RI7_SALCH/35-354
Q57RY2_SALCH/17-328
Q57RY3_SALCH/13-325
Q57T61_SALCH/35-350
Q57T61_SALCH/372-682
Q5CBC7_9THEM/18-340
Q5CBF2_9THEM/18-340
Q5CBH9_9THEM/21-340
Q5DQI8_ECOLX/22-341
Q5DYV4_VIBF1/16-338
Q5DZA0_VIBF1/5-258
Q5DZA1_VIBF1/3-312
Q5DZE5_VIBF1/13-333
Q5DZE5_VIBF1/363-665
Q5E166_VIBF1/23-338
Q5E166_VIBF1/365-667
Q5E5I0_VIBF1/18-340
Q5F545_NEIG1/14-316
Q5F546_NEIG1/13-321
Q5FS62_GLUOX/14-322
Q5FTD5_GLUOX/23-338
Q5HE29_STAAC/30-338
Q5HE30_STAAC/16-320
Q5HHT6_STAAC/11-313
Q5HHT7_STAAC/12-315
Q5HI19_STAAC/14-334
Q5HI20_STAAC/22-329
Q5HI57_STAAC/5-310
Q5HJQ5_STAAC/15-326
Q5HJQ6_STAAC/18-328
Q5HM53_STAEQ/29-338
Q5HM54_STAEQ/15-320
Q5HQZ5_STAEQ/6-312
Q5HQZ6_STAEQ/13-315
Q5HRC6_STAEQ/5-310
Q5HSH6_CAMJR/16-323
Q5HT58_CAMJR/6-308
Q5HT59_CAMJR/15-317
Q5JDE0_PYRKO/18-339
Q5JG57_PYRKO/7-309
Q5JHL6_PYRKO/8-329
Q5KVV1_GEOKA/17-326
Q5KVV2_GEOKA/14-323
Q5KXN6_GEOKA/20-344
Q5KZZ1_GEOKA/28-346
Q5KZZ2_GEOKA/16-328
Q5L3K3_GEOKA/19-329
Q5L3K4_GEOKA/8-328
Q5LD69_BACFN/14-337
Q5LG34_BACFN/13-328
Q5LZS3_STRT1/16-320
Q5LZS4_STRT1/14-323
Q5M4D4_STRT2/16-320
Q5M4D5_STRT2/14-323
Q5NR01_ZYMMO/22-333
Q5P2R0_AROAE/13-323
Q5PD41_SALPA/25-350
Q5PD41_SALPA/381-682
Q5PG73_SALPA/35-354
Q5PMD8_SALPA/12-324
Q5PMD9_SALPA/17-328
Q5QHG0_CORGL/1-49
Q5QXD1_IDILO/10-331
Q5SKA1_THET8/19-337
Q5UXE3_HALMA/14-350
Q5V679_HALMA/34-364
Q5WBH7_BACSK/20-327
Q5WBH7_BACSK/351-661
Q5WC91_BACSK/20-335
Q5WC92_BACSK/18-336
Q5WCF1_BACSK/22-330
Q5WCF6_BACSK/13-319
Q5WDY1_BACSK/9-311
Q5WDY2_BACSK/3-300
Q5WGY3_BACSK/25-345
Q5WJ34_BACSK/18-335
Q5WJ35_BACSK/34-344
Q5XAA8_STRP6/36-345
Q5XDN0_STRP6/33-346
Q5XDN1_STRP6/27-343
Q5YVL7_NOCFA/51-373
Q5YWS3_NOCFA/19-342
Q5YWS4_NOCFA/38-359
Q5YYS1_NOCFA/13-335
Q62A99_BURMA/41-366
Q62I55_BURMA/8-351
Q62KA1_BURMA/33-347
Q62KA1_BURMA/385-696
Q62LG1_BURMA/14-329
Q62YU6_BACLD/7-311
Q630L8_BACCZ/34-345
Q630L9_BACCZ/20-336
Q631N2_BACCZ/27-330
Q631N3_BACCZ/38-350
Q633P8_BACCZ/13-320
Q633R3_BACCZ/4-55
Q634H6_BACCZ/30-337
Q636U1_BACCZ/18-328
Q636U2_BACCZ/18-337
Q637Z1_BACCZ/27-339
Q637Z2_BACCZ/21-336
Q63G29_BACCZ/29-348
Q63G30_BACCZ/23-335
Q63GN0_BACCZ/21-332
Q63GN1_BACCZ/16-333
Q63NQ9_BURPS/40-366
Q63RF1_BURPS/30-365
Q63U33_BURPS/33-347
Q63U33_BURPS/386-696
Q63WB1_BURPS/14-329
Q64RV8_BACFR/13-320
Q64U89_BACFR/14-337
Q64X07_BACFR/13-328
Q659V5_LISDA/18-339
Q65DZ5_BACLD/17-327
Q65DZ6_BACLD/14-333
Q65F16_BACLD/38-349
Q65F17_BACLD/18-335
Q65F32_BACLD/23-345
Q65F63_BACLD/18-329
Q65F64_BACLD/29-347
Q65GZ3_BACLD/13-97
Q65GZ4_BACLD/1-66
Q65LP3_BACLD/25-333
Q65LP4_BACLD/15-326
Q65NE4_BACLD/7-311
Q65NE5_BACLD/14-318
Q65TA0_MANSM/322-635
Q65TA0_MANSM/5-309
Q65TU0_MANSM/26-336
Q65UG0_MANSM/29-337
Q65UG1_MANSM/9-312
Q664B2_YERPS/22-331
Q664B3_YERPS/11-313
Q66C62_YERPS/22-337
Q66C63_YERPS/34-340
Q66CN3_YERPS/32-347
Q66CR0_YERPS/36-355
Q66EF2_YERPS/16-330
Q66EF2_YERPS/360-662
Q66FJ9_YERPS/14-327
Q67N24_SYMTH/15-343
Q67P06_SYMTH/7-314
Q67P07_SYMTH/12-315
Q67PX3_SYMTH/21-331
Q67PX4_SYMTH/31-338
Q67RQ6_SYMTH/21-336
Q6A6V5_PROAC/35-355
Q6A9L7_PROAC/1-268
Q6A9M9_PROAC/27-344
Q6AA03_PROAC/9-339
Q6AAN8_PROAC/24-345
Q6AAX5_PROAC/19-337
Q6ABL7_PROAC/8-332
Q6ABR4_PROAC/46-371
Q6ADR2_LEIXX/1-284
Q6ADR2_LEIXX/303-606
Q6AIX2_DESPS/17-339
Q6ART1_DESPS/15-337
Q6B6Q4_HAEPR/11-322
Q6B6Q4_HAEPR/344-649
Q6CZ97_ERWCT/13-329
Q6D1Y7_ERWCT/14-336
Q6D1Y7_ERWCT/362-669
Q6D254_ERWCT/36-355
Q6D2K0_ERWCT/15-331
Q6D3D6_ERWCT/13-324
Q6D3D7_ERWCT/29-340
Q6D431_ERWCT/12-313
Q6D432_ERWCT/27-331
Q6D644_ERWCT/12-327
Q6D899_ERWCT/17-329
Q6D8A0_ERWCT/13-317
Q6FDJ5_ACIAD/8-332
Q6FYY2_BARQU/3-287
Q6FYY3_BARQU/9-312
Q6G097_BARQU/34-358
Q6G474_BARHE/32-358
Q6G7D8_STAAS/30-338
Q6G7D9_STAAS/16-320
Q6GB96_STAAS/11-313
Q6GB97_STAAS/12-315
Q6GBI1_STAAS/19-334
Q6GBI2_STAAS/22-329
Q6GBL8_STAAS/5-310
Q6GD11_STAAS/15-326
Q6GD12_STAAS/18-328
Q6GEQ3_STAAR/30-338
Q6GEQ4_STAAR/16-320
Q6GIQ7_STAAR/8-313
Q6GIQ8_STAAR/12-315
Q6GJ21_STAAR/19-334
Q6GJ22_STAAR/22-329
Q6GJ58_STAAR/5-310
Q6GKJ1_STAAR/15-326
Q6GKJ2_STAAR/18-328
Q6HAQ3_BACHK/34-345
Q6HAQ4_BACHK/20-336
Q6HBH3_BACHK/27-330
Q6HBH4_BACHK/38-350
Q6HCY2_BACHK/12-320
Q6HCZ6_BACHK/20-329
Q6HCZ6_BACHK/360-672
Q6HDF7_BACHK/30-337
Q6HF74_BACHK/18-328
Q6HF75_BACHK/18-337
Q6HFV7_BACHK/27-339
Q6HFV8_BACHK/21-336
Q6HNJ7_BACHK/30-348
Q6HNJ8_BACHK/23-335
Q6HP51_BACHK/21-332
Q6HP52_BACHK/16-333
Q6HQB7_BACAN/34-132
Q6HQB8_BACAN/1-210
Q6HR46_BACAN/27-330
Q6HT26_BACAN/30-337
Q6I3H1_BACAN/23-335
Q6I677_VIBMI/12-323
Q6I677_VIBMI/342-649
Q6KZE8_PICTO/13-329
Q6LGA6_PHOPR/15-328
Q6LGA7_PHOPR/59-365
Q6LHH8_PHOPR/1-125
Q6LQC1_PHOPR/23-344
Q6LRV2_PHOPR/36-350
Q6LRV2_PHOPR/370-678
Q6LY11_METMP/23-345
Q6M0S2_METMP/13-315
Q6M6X2_CORGL/45-369
Q6M7A4_CORGL/16-325
Q6M7A5_CORGL/27-334
Q6M7N4_CORGL/31-342
Q6M7N5_CORGL/62-376
Q6M7X2_CORGL/37-351
Q6M8Z3_CORGL/27-336
Q6N776_RHOPA/18-320
Q6N777_RHOPA/5-312
Q6N7E8_RHOPA/25-356
Q6N7Y5_RHOPA/29-353
Q6NBV5_RHOPA/19-331
Q6NDF8_RHOPA/15-330
Q6NHP7_CORDI/14-336
Q6NHS0_CORDI/19-330
Q6NHS1_CORDI/6-313
Q6NIY9_CORDI/27-342
Q6NJ29_CORDI/17-320
Q6NJ30_CORDI/5-319
Q6NKC4_CORDI/23-339
Q6PV51_YERRU/49-360
Q6PV52_YERRU/32-342
Q6TA28_COREQ/45-360
Q6TA29_COREQ/38-348
Q6TWB1_STRTR/9-313
Q6TWB2_STRTR/7-103
Q6U5Z0_KLEPN/26-341
Q70GD5_PASPI/18-339
Q70YG8_VIBAN/1-308
Q71WZ8_LISMF/23-331
Q71XI2_LISMF/13-320
Q71Y56_LISMF/26-336
Q71Y57_LISMF/20-338
Q72EC9_DESVH/14-344
Q72KV0_THET2/19-337
Q72X66_BACC1/34-345
Q72X67_BACC1/20-336
Q72XZ8_BACC1/25-330
Q72XZ9_BACC1/38-350
Q72ZJ9_BACC1/12-320
Q730G7_BACC1/27-334
Q732Z0_BACC1/18-328
Q732Z1_BACC1/17-337
Q734C0_BACC1/27-339
Q734C1_BACC1/22-336
Q73DM7_BACC1/29-348
Q73DM8_BACC1/17-329
Q73EA8_BACC1/29-340
Q73EA9_BACC1/16-333
Q73K65_TREDE/18-326
Q73KI5_TREDE/13-334
Q73NH3_TREDE/12-320
Q73PP0_TREDE/24-346
Q73PQ0_TREDE/18-335
Q73TJ2_MYCPA/20-336
Q745X7_THET2/21-333
Q74QS3_YERPE/27-337
Q74XT8_YERPE/16-330
Q74XT8_YERPE/360-662
Q75ZG6_VIBPA/10-323
Q75ZG6_VIBPA/333-651
Q76BS8_VIBMI/21-336
Q76BS8_VIBMI/361-665
Q76HK2_ACIBA/12-310
Q76HK3_ACIBA/8-310
Q79JZ3_VIBAN/3-312
Q79JZ4_VIBAN/5-310
Q7A1H6_STAAW/12-315
Q7A2V7_STAAM/14-334
Q7A4A0_STAAN/30-338
Q7A4A1_STAAN/16-320
Q7A6S9_STAAN/11-313
Q7A6T0_STAAN/12-315
Q7A702_STAAN/14-334
Q7A703_STAAN/22-329
Q7A738_STAAN/5-310
Q7A870_STAAN/15-326
Q7A871_STAAN/1-301
Q7AA12_ECO57/3-313
Q7AAR9_ECO57/33-344
Q7ANV4_LISIN/23-331
Q7CFR7_YERPE/11-313
Q7CHF3_YERPE/36-355
Q7CHR7_YERPE/34-340
Q7CHR8_YERPE/22-337
Q7CQZ9_SALTY/17-328
Q7CR00_SALTY/12-324
Q7D3D5_AGRT5/15-323
Q7M980_WOLSU/12-332
Q7MB20_PHOLL/6-323
Q7MC81_VIBVY/22-336
Q7MC81_VIBVY/365-665
Q7MEQ1_VIBVY/7-312
Q7MEQ2_VIBVY/4-306
Q7MFA0_VIBVY/5-337
Q7MWF0_PORGI/22-347
Q7MWH0_PORGI/12-335
Q7MYQ0_PHOLL/33-341
Q7MYQ1_PHOLL/19-328
Q7MZ52_PHOLL/11-316
Q7MZ53_PHOLL/15-330
Q7N3S8_PHOLL/13-327
Q7NN35_GLOVI/28-348
Q7NR86_CHRVO/4-304
Q7NVV6_CHRVO/22-330
Q7NVV7_CHRVO/31-340
Q7NX35_CHRVO/6-315
Q7NXR8_CHRVO/9-332
Q7NXY8_CHRVO/32-350
Q7P5E3_FUSNV/14-333
Q7P665_FUSNV/11-317
Q7VU06_BORPE/9-344
Q7W024_BORPE/1-307
Q7W360_BORPA/1-310
Q7W473_BORPA/9-344
Q7WEH7_BORBR/1-310
Q7WFN1_BORBR/9-344
Q814P1_BACCR/34-345
Q814P2_BACCR/19-336
Q815N6_BACCR/25-330
Q815N7_BACCR/38-350
Q817J9_BACCR/13-320
Q818A6_BACCR/29-337
Q81A54_BACCR/21-331
Q81A55_BACCR/18-337
Q81AT8_BACCR/28-339
Q81AT9_BACCR/22-336
Q81I08_BACCR/5-323
Q81IK4_BACCR/21-332
Q81IK5_BACCR/16-333
Q81JR9_BACAN/20-336
Q81L47_BACAN/13-320
Q81L64_BACAN/20-329
Q81L64_BACAN/360-672
Q81LM0_BACAN/27-334
Q81V83_BACAN/30-348
Q81V84_BACAN/17-329
Q81WU9_BACAN/18-328
Q81WV0_BACAN/18-337
Q81XB1_BACAN/23-326
Q81XB2_BACAN/38-350
Q81YK8_BACAN/27-339
Q81YK9_BACAN/21-336
Q81ZB9_BACAN/21-332
Q81ZC0_BACAN/16-333
Q829B9_STRAW/33-345
Q829C0_STRAW/34-341
Q82I45_STRAW/2-268
Q82ZH2_ENTFA/9-311
Q82ZH3_ENTFA/8-315
Q834K9_ENTFA/8-329
Q839H6_ENTFA/14-329
Q839H7_ENTFA/20-331
Q83N41_TROWT/14-317
Q83N42_TROWT/81-388
Q83NW0_TROW8/14-317
Q83NW1_TROW8/30-337
Q83RP7_SHIFL/9-322
Q83SB7_SHIFL/22-332
Q83SB8_SHIFL/13-325
Q83SL5_SHIFL/347-657
Q83SL5_SHIFL/7-325
Q845T2_VIBVU/24-336
Q845T2_VIBVU/365-665
Q84E45_BACCI/1-274
Q84EY9_ENTCL/15-324
Q878B7_STRP3/27-343
Q878B8_STRP3/26-339
Q879K1_STRP3/36-345
Q87FM5_VIBPA/21-342
Q87FM6_VIBPA/13-319
Q87G79_VIBPA/10-323
Q87G79_VIBPA/333-651
Q87IE7_VIBPA/4-312
Q87IE8_VIBPA/5-306
Q87J31_VIBPA/18-339
Q87TV7_PSESM/23-345
Q880B5_PSESM/11-331
Q889I7_PSESM/5-322
Q889I8_PSESM/13-319
Q88DY0_PSEPK/17-342
Q88JQ5_PSEPK/7-311
Q88JQ6_PSEPK/6-308
Q88K74_PSEPK/14-334
Q88T76_LACPL/13-330
Q88T77_LACPL/17-327
Q88WY5_LACPL/17-328
Q895A9_CLOTE/14-337
Q895S4_CLOTE/22-330
Q896N9_CLOTE/45-372
Q896P4_CLOTE/20-347
Q897F4_CLOTE/19-344
Q8A5Y7_BACTN/1-306
Q8A6D3_BACTN/13-320
Q8CKU6_YERPE/1-128
Q8CLZ5_ECOL6/27-346
Q8CNG4_STAES/29-338
Q8CNG5_STAES/15-320
Q8CPZ9_STAES/6-314
Q8CQ00_STAES/13-315
Q8CQ53_STAES/6-310
Q8CZI0_YERPE/5-310
Q8D034_YERPE/104-275
Q8D1A4_YERPE/384-686
Q8D1A4_YERPE/40-354
Q8D3S7_VIBVU/5-337
Q8D5B0_VIBVU/22-336
Q8D5B0_VIBVU/365-665
Q8D7P0_VIBVU/7-312
Q8D7P1_VIBVU/1-280
Q8DNJ4_STRR6/10-314
Q8DNJ5_STRR6/15-317
Q8DPY4_STRR6/22-329
Q8DPY5_STRR6/22-333
Q8DUD9_STRMU/7-318
Q8DUE0_STRMU/13-315
Q8DYS8_STRA5/17-331
Q8DYS9_STRA5/25-337
Q8DZT7_STRA5/13-315
Q8DZT8_STRA5/9-319
Q8E4D6_STRA3/17-331
Q8E4D7_STRA3/25-337
Q8E5I4_STRA3/13-315
Q8E5I5_STRA3/9-319
Q8EB60_SHEON/14-332
Q8EI19_SHEON/31-375
Q8ESD1_OCEIH/12-322
Q8ESD2_OCEIH/15-339
Q8ESS7_OCEIH/10-312
Q8ESS8_OCEIH/7-311
Q8ET12_OCEIH/18-338
Q8ET13_OCEIH/20-331
Q8ETJ9_OCEIH/26-336
Q8ETK0_OCEIH/28-338
Q8FCJ2_ECOL6/15-325
Q8FDJ0_ECOL6/11-324
Q8FDJ1_ECOL6/33-344
Q8FI14_ECOL6/1-294
Q8FK21_ECOL6/22-332
Q8FK22_ECOL6/13-325
Q8FL17_ECOL6/347-657
Q8FL17_ECOL6/7-325
Q8FM30_COREF/37-361
Q8FNY1_COREF/19-337
Q8FR78_COREF/54-367
Q8FR79_COREF/157-464
Q8FRR5_COREF/19-326
Q8FRS3_COREF/19-326
Q8FRS4_COREF/27-334
Q8FVS0_BRUSU/21-342
Q8FVZ0_BRUSU/6-313
Q8FVZ1_BRUSU/9-314
Q8FZX5_BRUSU/16-327
Q8GE71_ACTPL/1-76
Q8GRB1_VIBPA/13-319
Q8GRB2_VIBPA/25-342
Q8K602_STRP3/27-336
Q8K8H9_STRP3/33-346
Q8K8I0_STRP3/15-331
Q8KBM5_CHLTE/9-325
Q8KDV2_CHLTE/31-340
Q8KFB6_CHLTE/29-353
Q8KR74_PHOLU/33-344
Q8KR75_PHOLU/8-318
Q8KVZ0_9RHOB/42-350
Q8KVZ1_9RHOB/18-338
Q8KXD7_ACTPL/11-322
Q8KXD7_ACTPL/344-649
Q8L1U4_BORAV/20-330
Q8NNS4_CORGL/17-335
Q8NQ28_CORGL/28-354
Q8NS67_CORGL/1-310
Q8NS68_CORGL/24-328
Q8NSJ5_CORGL/24-330
Q8NSK3_CORGL/17-326
Q8NSK4_CORGL/38-345
Q8NT13_CORGL/28-339
Q8NT14_CORGL/19-333
Q8NTB7_CORGL/35-349
Q8NUA2_CORGL/15-323
Q8NVD7_STAAW/30-338
Q8NVD8_STAAW/16-320
Q8NXM9_STAAW/11-313
Q8NXR8_STAAW/19-334
Q8NXR9_STAAW/22-329
Q8NXT5_STAAW/5-310
Q8NYS8_STAAW/15-326
Q8NYS9_STAAW/1-301
Q8NZK8_STRP8/27-336
Q8P2B6_STRP8/33-346
Q8P2B7_STRP8/15-331
Q8PVA3_METMA/28-352
Q8R8W8_THETN/27-350
Q8RCP6_THETN/14-322
Q8RF37_FUSNN/15-337
Q8RFD7_FUSNN/11-317
Q8RGI7_FUSNN/16-329
Q8RGJ2_FUSNN/24-344
Q8RHP1_FUSNN/14-333
Q8RP22_STRAG/17-171
Q8RPK5_CORPS/39-350
Q8RPK6_CORPS/13-323
Q8THB2_METAC/32-348
Q8THI3_METAC/14-333
Q8TJ67_METAC/44-362
Q8TJY5_METAC/1-323
Q8TKF5_METAC/49-370
Q8TKP1_METAC/16-344
Q8TM91_METAC/1-88
Q8TM92_METAC/35-241
Q8TNX8_METAC/33-349
Q8TPQ9_METAC/24-345
Q8TRE6_METAC/20-337
Q8TRH7_METAC/22-339
Q8TRP4_METAC/22-342
Q8TS54_METAC/28-352
Q8U2C9_PYRFU/34-354
Q8U3G5_PYRFU/8-323
Q8VQV5_STRAG/25-337
Q8VR79_ECOLX/27-346
Q8VT51_STRPN/22-329
Q8VT52_STRPN/22-333
Q8VU75_LACLC/5-311
Q8VU76_LACLC/2-213
Q8VVA7_CORDI/23-339
Q8X584_ECO57/9-322
Q8X5N3_ECO57/15-325
Q8X8Z5_ECO57/347-657
Q8X8Z5_ECO57/7-325
Q8XBQ7_ECO57/11-324
Q8XBQ9_ECO57/33-344
Q8XBV5_ECO57/18-328
Q8XBV6_ECO57/13-325
Q8XFU5_SALTI/17-328
Q8XG48_SALTI/12-324
Q8XL25_CLOPE/17-346
Q8XLJ9_CLOPE/17-339
Q8XM78_CLOPE/19-336
Q8XM79_CLOPE/19-334
Q8XM96_CLOPE/15-333
Q8XM97_CLOPE/12-331
Q8XNV8_CLOPE/17-325
Q8XWS1_RALSO/20-332
Q8Y586_LISMO/13-320
Q8Y5U7_LISMO/25-336
Q8Y5U8_LISMO/20-338
Q8YCC6_BRUME/1-302
Q8YCC7_BRUME/6-313
Q8YCJ2_BRUME/1-313
Q8YHY6_BRUME/21-332
Q8YQ08_NOSS1/28-353
Q8YS51_NOSS1/31-340
Q8YTX7_NOSS1/28-339
Q8YTX8_NOSS1/28-342
Q8YZS0_NOSS1/1-172
Q8YZS0_NOSS1/206-513
Q8Z8B4_SALTI/36-354
Q8Z9B5_SALTI/25-350
Q8Z9B5_SALTI/371-682
Q8ZQS4_SALTY/34-354
Q8ZZ99_PYRAE/2-302
Q928K8_LISMO/23-331
Q929I8_LISIN/13-320
Q92A50_LISIN/25-336
Q92A51_LISIN/20-338
Q92N14_RHIME/34-359
Q92U79_RHIME/32-350
Q92XA5_RHIME/21-342
Q92YC3_RHIME/51-360
Q92YC4_RHIME/30-338
Q93F20_SHIFL/10-323
Q93F21_SHIFL/9-316
Q93H09_STRAW/1-316
Q93SH6_BRAJA/28-356
Q93SS2_PLESH/15-347
Q973Q6_SULTO/9-316
Q97C19_THEVO/24-346
Q97GC6_CLOAB/20-337
Q97HM1_CLOAB/31-348
Q97KX7_CLOAB/20-329
Q97KX8_CLOAB/19-335
Q97NY1_STRPN/10-314
Q97NY2_STRPN/15-317
Q97R07_STRPN/22-329
Q97R08_STRPN/22-333
Q97ZU1_SULSO/10-320
Q983Q1_RHILO/28-346
Q98L74_RHILO/30-360
Q99S90_STAAM/30-338
Q99S91_STAAM/16-320
Q99VP0_STAAM/11-313
Q99VP1_STAAM/12-315
Q99VX2_STAAM/22-329
Q99W02_STAAM/5-310
Q99XA0_STAAM/15-326
Q99XA1_STAAM/1-301
Q99YA3_STRP1/27-336
Q9A199_STRP1/26-304
Q9A1A0_STRP1/27-343
Q9A903_CAUCR/29-339
Q9AE31_RHILE/31-363
Q9CIM7_LACLA/5-311
Q9CIM8_LACLA/12-313
Q9CLD0_PASMU/12-326
Q9CLR3_PASMU/17-333
Q9CLX0_PASMU/3-308
Q9CPB8_PASMU/12-325
Q9CPB9_PASMU/22-328
Q9EX41_STRCO/35-360
Q9EZ56_CORUL/26-342
Q9F0F8_CAMJE/23-332
Q9F0F8_CAMJE/361-555
Q9F8P7_CARHY/4-102
Q9HLQ5_THEAC/24-345
Q9HMG0_HALSA/21-352
Q9HMG7_HALSA/28-366
Q9HV91_PSEAE/1-324
Q9HWM0_PSEAE/25-339
Q9HWM1_PSEAE/21-334
Q9HZT3_PSEAE/18-341
Q9JXL0_NEIMB/17-321
Q9JXL1_NEIMB/14-316
Q9K469_STRCO/33-360
Q9K6D9_BACHD/19-332
Q9K6E0_BACHD/29-342
Q9K7R3_BACHD/11-320
Q9K7R8_BACHD/20-327
Q9KCI5_BACHD/24-346
Q9KDX8_BACHD/22-333
Q9KDX9_BACHD/15-332
Q9KE20_BACHD/338-648
Q9KE20_BACHD/8-314
Q9KE32_BACHD/5-310
Q9KE33_BACHD/9-311
Q9KL35_VIBCH/14-337
Q9KMU0_VIBCH/4-312
Q9KMU1_VIBCH/4-306
Q9KVE3_VIBCH/12-323
Q9KVE3_VIBCH/335-649
Q9KWJ3_STAAU/1-150
Q9L179_STRCO/35-352
Q9L179_STRCO/380-691
Q9L3J1_9ENTR/1-38
Q9PPX3_UREPA/27-335
Q9PPX4_UREPA/35-345
Q9PQ90_UREPA/27-331
Q9PQ91_UREPA/36-347
Q9PQD3_UREPA/47-363
Q9PQD4_UREPA/37-354
Q9PR75_UREPA/33-354
Q9PRC0_UREPA/30-362
Q9PRC2_UREPA/23-332
Q9PRC3_UREPA/26-337
Q9RCF4_VIBCH/43-353
Q9RCF5_VIBCH/30-344
Q9RK09_STRCO/37-352
Q9RK10_STRCO/47-364
Q9RKQ5_STRCO/36-354
Q9RNW9_CORDI/42-348
Q9RNX0_CORDI/28-337
Q9RQC7_ZYMMO/16-331
Q9RRA5_DEIRA/24-335
Q9RZK4_DEIRA/12-321
Q9RZK5_DEIRA/33-349
Q9RZU6_DEIRA/28-347
Q9S213_STRCO/35-342
Q9S214_STRCO/57-368
Q9S6S8_RHILE/324-630
Q9S6S8_RHILE/6-299
Q9UZ79_PYRAB/8-323
Q9UZY7_PYRAB/19-338
Q9WXT4_THEMA/8-320
Q9WY33_THEMA/21-340
Q9X3S1_YEREN/39-348
Q9X3S2_YEREN/31-342
Q9X471_STRCO/35-363
Q9X662_STAAU/14-334
Q9X664_STAAU/29-336
Q9XD88_CORDI/27-342
Q9YD59_AERPE/7-312
Y087_METJA/20-344
Y1471_HAEIN/16-329
Y876_METJA/6-343
Y877_METJA/1-117
Y889_HELPJ/9-322
Y889_HELPY/9-322
YCLN_BACSU/9-311
YCLO_BACSU/8-310
YFHA_BACSU/24-339
YFIZ_BACSU/18-329
YFMD_BACSU/18-328
YFME_BACSU/20-328
YVRB_BACSU/24-345
