# Supplementary material for: Contact prediction is hardest for the most informative contacts, but improves with the incorporation of contact potentials
Source: PLoS One. 2018 Jun 28;13(6):e0199585. doi: 10.1371/journal.pone.0199585 (PMC6023208; doi:10.1371/journal.pone.0199585)
Supplement: S1 Data — Each file in the ‘alignments’ directory herein corresponds to a protein family’s alignment and contains the accession number and sequence range of each sequence in the alignment. (TAR.GZ) [file pone.0199585.s001.tar.gz › alignments/Toprim]

65KD_ZYMMO/460-544
A0AEJ2_LISW6/431-543
A0AEZ2_LISW6/9-89
A0AI78_LISW6/4-113
A0AI89_LISW6/422-534
A0AM89_LISW6/4-135
A0B6R2_METTP/2-135
A0B8Z4_METTP/417-529
A0BK44_PARTE/120-233
A0C0L0_PARTE/431-544
A0C7Z3_PARTE/418-531
A0CUH3_PARTE/15-160
A0D9B8_PARTE/431-546
A0DEK9_PARTE/15-160
A0DGW1_PARTE/32-174
A0DS57_PARTE/15-160
A0FCQ0_TRYCO/429-540
A0FIK2_9RHOB/312-381
A0FIK3_9RHOB/312-381
A0FIK4_SILPO/312-381
A0FIK5_9RHOB/312-382
A0FJZ0_9GAMM/304-352
A0JHB9_9RICK/401-477
A0JJQ7_9VIBR/316-392
A0JK51_9MICO/233-289
A0JK55_9MICO/250-306
A0JK60_9MICO/296-352
A0JN73_BOVIN/36-181
A0JQT7_ARTS2/475-587
A0JVE3_ARTS2/476-588
A0K0B0_ARTS2/10-131
A0K2N0_BURCH/443-556
A0K9D3_BURCH/430-545
A0KBK1_BURCH/4-135
A0KEE9_AERHH/419-532
A0KMV3_AERHH/4-145
A0KPK3_AERHH/413-524
A0KQC1_AERHH/2-134
A0KR38_SHESA/420-533
A0KT49_SHESA/413-524
A0KVA1_SHESA/2-137
A0KVZ3_SHESA/20-166
A0L3J2_MAGSM/429-542
A0L5J7_MAGSM/430-542
A0LAP8_MAGSM/2-131
A0LDV2_MAGSM/3-116
A0LER2_SYNFM/4-113
A0LLR5_SYNFM/427-540
A0LQS1_ACIC1/445-557
A0LUT9_ACIC1/482-594
A0LWD4_ACIC1/37-159
A0M1F7_GRAFK/409-517
A0M508_GRAFK/429-546
A0M5R7_GRAFK/4-113
A0MPM6_PHOTE/309-365
A0MPM7_PHOTE/309-365
A0MPM8_PHOTE/307-363
A0MQ54_9GAMM/302-360
A0MWD3_BREDI/316-385
A0NJC0_OENOE/10-119
A0NJC4_OENOE/434-546
A0NKA9_OENOE/10-148
A0NKI9_OENOE/8-88
A0NL20_OENOE/435-547
A0NQL2_9RHOB/463-574
A0NTN3_9RHOB/2-115
A0NUF7_9RHOB/437-550
A0P888_MARHY/392-475
A0P8X2_XANAL/296-351
A0P8X3_XANAL/296-351
A0P8X9_XANAL/296-351
A0PAY9_PASPI/2-131
A0PKB6_MYCUA/471-583
A0PV84_MYCUA/22-144
A0Q0S2_CLONN/4-113
A0Q160_CLONN/4-136
A0Q197_CLONN/441-553
A0Q2I1_CLONN/4-135
A0Q3E8_CLONN/5-83
A0Q3U1_CLONN/421-533
A0Q520_FRATN/4-117
A0Q5I0_FRATN/420-533
A0Q849_FRATN/413-524
A0Q8S0_MYCA1/456-568
A0QA61_MYCA1/19-141
A0QRT3_MYCS2/418-530
A0R5D9_MYCS2/16-138
A0R884_BACAH/430-542
A0R8B3_BACAH/9-87
A0RCR8_BACAH/2-139
A0RGZ2_BACAH/423-535
A0RHK6_BACAH/4-113
A0RKH5_BACAH/6-90
A0RLY0_CAMFF/419-531
A0RME7_CAMFF/3-113
A0SMV7_CLODI/75-157
A0SMV8_CLODI/75-157
A0SMV9_CLODI/75-157
A0SZ89_VIBAN/304-357
A0XZI9_9GAMM/4-151
A0Y2G1_9GAMM/414-525
A0Y4S5_9GAMM/423-536
A0Y5K4_9GAMM/2-137
A0Y971_9GAMM/420-533
A0Y9K2_9GAMM/412-523
A0YHD1_9GAMM/4-152
A0YII1_LYNSP/3-125
A0YQI2_LYNSP/427-540
A0Z2Y8_9GAMM/424-537
A0Z342_9GAMM/412-523
A0Z9F8_9GAMM/4-153
A0ZI69_NODSP/3-125
A0ZJC6_NODSP/427-540
A0ZNG1_9ACTO/348-423
A0ZNG2_9NOCA/340-415
A0ZNG3_COREQ/346-420
A0ZNG4_RHOER/336-411
A0ZNG5_RHOGO/336-411
A0ZNG6_9NOCA/346-421
A0ZNG7_ARTGO/343-418
A0ZNG8_9MYCO/343-418
A0ZNG9_9MYCO/345-420
A0ZNH0_9NOCA/344-419
A0ZNH1_NOCFA/343-418
A0ZNH2_RHORH/346-421
A0ZNH3_9NOCA/345-420
A0ZNH4_9NOCA/346-421
A0ZNH5_CORGL/357-432
A0ZNH6_9NOCA/340-415
A0ZNH7_TSUPA/353-428
A0ZNH8_9ACTO/346-421
A0ZNH9_9NOCA/346-421
A0ZNI0_9ACTO/353-428
A0ZNI1_9NOCA/346-421
A0ZNI2_RHOER/374-449
A0ZNI3_RHOER/341-416
A0ZNI4_RHOER/342-417
A0ZNI5_RHOER/342-417
A0ZNI6_RHOER/346-421
A0ZNI7_RHOER/346-421
A0ZZA3_BIFAA/491-603
A0ZZQ9_BIFAA/8-128
A1A258_BIFAA/550-662
A1AAP3_ECOK1/18-156
A1ABU3_ECOK1/20-155
A1AFV3_ECOK1/413-524
A1AHN4_ECOK1/419-532
A1AJX5_PELPD/428-541
A1ALD9_PELPD/4-117
A1AV50_RUTMC/422-535
A1AWK8_RUTMC/412-523
A1AXT2_RUTMC/4-112
A1AZ36_PARDP/434-547
A1AZS7_PARDP/2-114
A1B339_PARDP/436-548
A1BCH9_CHLPD/423-536
A1BCQ2_CHLPD/14-123
A1BZ26_BACCE/4-142
A1BZU6_BACCE/4-142
A1CF66_ASPCL/6-154
A1CUL0_ASPCL/555-670
A1CYW8_NEOFI/1-96
A1DP90_NEOFI/555-670
A1DRK9_STRPY/90-165
A1DRL0_STRPY/90-165
A1DRL1_STRPY/90-165
A1DRL2_STRPY/90-165
A1E961_STRPY/81-138
A1EAA7_9BACT/326-415
A1EAA8_9BACT/327-415
A1EAA9_9BACT/327-417
A1EGL8_THIFE/327-418
A1EGL9_THIFE/327-418
A1EGM1_THIFE/329-420
A1EGM2_THIFE/327-418
A1EGM4_THIFE/327-418
A1EGM5_THIFE/327-418
A1EGM6_THIFE/329-420
A1EGM7_9BACT/329-420
A1EGM8_9BACT/338-428
A1EGM9_9BACT/326-418
A1EGN0_9BACT/330-421
A1EGN1_9BACT/327-418
A1EGN2_9BACT/330-421
A1EGN3_9BACT/328-419
A1EGN4_9BACT/327-420
A1EGN5_9BACT/327-418
A1EGN6_9BACT/327-418
A1EGN7_9BACT/331-422
A1EGN8_9BACT/330-420
A1EGN9_9BACT/327-420
A1EGP0_9BACT/329-420
A1EGP1_9BACT/326-418
A1EGP2_9BACT/327-418
A1EGP3_9BACT/328-419
A1EGP4_9BACT/327-418
A1EGP5_9BACT/327-418
A1EGP6_9BACT/329-420
A1EGP7_9BACT/329-420
A1EGP8_9BACT/332-422
A1EGP9_9BACT/334-424
A1EGQ0_9BACT/334-424
A1EGQ1_9BACT/327-418
A1EGQ2_9BACT/334-424
A1EGQ3_9BACT/327-418
A1EGQ4_9BACT/328-418
A1EGQ5_9BACT/329-420
A1EGQ6_9BACT/326-418
A1EGQ7_9BACT/327-418
A1EGQ8_9BACT/330-421
A1EGQ9_9BACT/327-418
A1EGR0_9BACT/342-437
A1EGR1_9BACT/327-418
A1EGR2_9BACT/329-420
A1EGR3_9BACT/329-420
A1EGR4_9BACT/327-418
A1EGR5_9BACT/326-418
A1EGR6_9BACT/327-419
A1EGR7_9BACT/327-418
A1EGR8_9BACT/329-420
A1EGR9_9BACT/329-420
A1EGS0_9BACT/327-418
A1EGS1_9BACT/326-418
A1EGS2_9BACT/327-418
A1EGS3_9BACT/326-418
A1EGS4_9BACT/327-418
A1EGS5_9BACT/327-418
A1EN04_VIBCH/420-533
A1EN73_VIBCH/4-150
A1ES34_VIBCH/1-84
A1ET05_VIBCH/3-138
A1F150_VIBCH/4-150
A1F587_VIBCH/420-533
A1FAK1_VIBCH/413-524
A1FB12_VIBCH/3-138
A1HN51_9FIRM/4-113
A1IGC8_COPCI/534-650
A1INS0_NEIMA/422-535
A1IP16_NEIMA/4-117
A1ITD9_NEIMA/430-545
A1JPS1_YERE8/4-148
A1JQE7_YERE8/3-138
A1JQT9_YERE8/414-525
A1JT76_YERE8/419-532
A1JV14_ENTFC/3-141
A1K1B6_AZOSB/452-565
A1K1K8_AZOSB/4-135
A1K4H7_AZOSB/426-541
A1KEE6_MYCBP/493-605
A1KPX5_MYCBP/19-141
A1KRF3_NEIMF/4-117
A1KRP1_NEIMF/422-535
A1KV91_NEIMF/430-545
A1L051_AERPU/317-375
A1L052_9GAMM/317-375
A1L053_AERPU/317-375
A1L054_AERTR/317-375
A1L055_AERPU/317-375
A1L056_AERPU/317-375
A1L057_9GAMM/317-375
A1L058_9GAMM/317-375
A1L059_9GAMM/317-375
A1L060_AERHY/317-375
A1L061_AERHY/317-376
A1L063_AERHY/317-375
A1L065_AERHY/317-375
A1L066_9GAMM/317-375
A1L068_9GAMM/317-375
A1L070_AERTR/317-375
A1L071_9GAMM/317-376
A1L072_9GAMM/317-375
A1L073_AERJA/317-375
A1L074_9GAMM/303-361
A1L075_AERME/303-361
A1L076_9GAMM/303-361
A1L077_9GAMM/304-362
A1L079_AERSA/304-362
A1L080_9GAMM/303-361
A1L081_9GAMM/303-361
A1L082_AERHY/303-362
A1L084_9GAMM/303-361
A1L085_9GAMM/304-363
A1L086_AERPU/303-361
A1L090_9GAMM/303-361
A1L092_9GAMM/303-361
A1L093_9GAMM/304-362
A1L094_9GAMM/303-361
A1L095_9GAMM/303-361
A1L096_9GAMM/303-361
A1L097_9GAMM/303-361
A1L098_9GAMM/303-361
A1L099_9GAMM/303-361
A1L0A0_9GAMM/304-362
A1L0A1_AERME/303-361
A1L0A2_9GAMM/304-362
A1L0A4_9GAMM/303-361
A1L0A5_9GAMM/303-361
A1L0A6_9GAMM/303-361
A1L0A9_9GAMM/303-366
A1QYI9_BORT9/398-506
A1QZM1_BORT9/422-534
A1R0Q3_BORT9/5-126
A1R0S7_ARTAT/471-583
A1R5L1_ARTAT/476-588
A1R9W8_ARTAT/10-131
A1RDY0_SHESW/420-533
A1RIB5_SHESW/2-137
A1RIV0_SHESW/4-150
A1RNG9_SHESW/413-524
A1RRI8_PYRIL/2-140
A1RTX8_PYRIL/636-809
A1RXQ0_THEPD/653-838
A1RYK6_THEPD/5-144
A1S1H2_SHEAM/420-533
A1S573_SHEAM/4-150
A1S7J4_SHEAM/26-161
A1SA39_SHEAM/413-524
A1SCM1_NOCSJ/489-601
A1SDN6_NOCSJ/4-127
A1SKX5_NOCSJ/484-596
A1SW74_PSYIN/4-150
A1SXH7_PSYIN/2-137
A1SZX6_PSYIN/413-524
A1T0X7_PSYIN/424-537
A1T107_MYCVP/454-566
A1TG67_MYCVP/25-147
A1THL2_MYCVP/459-571
A1TI33_ACIAC/479-603
A1TJM5_ACIAC/2-131
A1TLU3_ACIAC/430-545
A1TW24_ACIAC/4-137
A1TWJ4_MARAV/419-532
A1TZR9_MARAV/4-153
A1U3N5_MARAV/2-136
A1U4F0_MARAV/414-525
A1U7T2_MARAV/4-111
A1U8S5_MYCSK/454-566
A1UML4_MYCSK/34-156
A1UP59_MYCSK/459-571
A1UT28_BARBK/2-115
A1UUE0_BARBK/429-542
A1V1D7_BURMS/430-545
A1V7A2_BURMS/4-135
A1V7E1_BURMS/442-555
A1V9C2_DESVV/422-535
A1V9C8_DESVV/4-113
A1VBZ8_DESVV/4-136
A1VLI6_POLNA/429-544
A1VUD0_POLNA/3-138
A1VUT1_POLNA/477-600
A1VX81_CAMJJ/415-527
A1W1T4_CAMJJ/4-114
A1W4S7_ACISJ/430-545
A1W5K6_ACISJ/2-131
A1W5Y0_ACISJ/2-131
A1W822_ACISJ/2-131
A1WCW9_ACISJ/4-137
A1WDC2_ACISJ/471-594
A1WDT5_ACISJ/2-139
A1WDT9_VEREI/474-594
A1WIG3_VEREI/431-546
A1WMQ0_VEREI/4-142
A1WWD7_HALHL/422-535
A1WYI5_HALHL/419-530
A1WZH7_HALHL/4-117
A1WZY5_CAMJJ/2-134
A1XCE5_LEUMC/318-393
A1XCE6_LEUME/318-393
A1XCE7_LEUCI/318-393
A1XCE8_LEUCI/318-373
A1XCE9_LEUGE/318-393
A1XCF0_LEUPS/318-393
A1XCF1_9LACT/318-393
A1XCF2_9LACT/318-393
A1XCF3_9LACT/318-393
A1XCF4_9LACT/318-393
A1XCF5_WEIPA/319-394
A1XCF6_LACCO/319-394
A1XCF7_WEIHE/319-394
A1XCF8_9LACT/319-394
A1XCF9_LACVI/319-394
A1XCG0_9LACT/320-395
A1XM09_9MYCO/346-421
A1XZ95_LISMO/40-152
A1XZB5_LISMO/40-152
A1YPP4_NEIME/38-132
A1ZC51_9BACT/405-513
A1ZHZ8_9BACT/4-112
A1ZTR5_9BACT/437-554
A2BE48_DANRE/2-112
A2BJC9_HYPBU/680-878
A2BLA3_HYPBU/14-146
A2BLB8_HYPBU/584-747
A2BPR8_PROMS/4-126
A2BTL6_PROMS/437-550
A2BV96_PROM5/4-126
A2BZ19_PROM5/437-550
A2C0P3_PROM1/6-128
A2C584_PROM1/437-550
A2C602_PROM3/437-550
A2C7C2_PROM3/21-143
A2CHJ3_ACHSP/401-513
A2CHK2_ACHAX/402-514
A2CHK3_ACHAX/402-514
A2CHK6_9MOLU/404-516
A2CHK7_9MOLU/401-513
A2CHK9_9MOLU/400-512
A2CHL2_ACHLA/418-530
A2CHL3_ACHLA/418-530
A2CHL4_ACHLA/418-530
A2CHL7_9MOLU/400-512
A2DNF5_TRIVA/5-150
A2E5K0_TRIVA/440-558
A2FIZ8_TRIVA/5-150
A2P3D1_VIBCH/4-150
A2P577_VIBCH/420-533
A2P732_VIBCH/413-524
A2PD63_VIBCH/3-138
A2PTM9_VIBCH/4-150
A2PUK2_VIBCH/420-533
A2PXQ2_VIBCH/389-500
A2PXS8_VIBCH/1-103
A2PYI0_ERWAM/285-331
A2PYI4_ERWPY/285-331
A2PYJ4_PECCC/286-332
A2PYJ5_9ENTR/285-331
A2PYJ6_ECOLX/285-331
A2QNT8_ASPNC/6-154
A2RCH1_STRPG/9-90
A2REF8_STRPG/27-136
A2REZ7_STRPG/431-543
A2RFE6_STRPG/430-542
A2RKQ1_LACLM/25-134
A2RLE7_LACLM/425-537
A2RLN5_LACLM/431-543
A2RMC5_LACLM/9-88
A2RPJ6_9GAMM/304-370
A2RQ01_HERSE/450-563
A2S8D0_BURM9/442-555
A2S8G5_BURM9/4-135
A2S965_BURM9/430-545
A2SBM6_METPP/472-585
A2SCD8_METPP/20-159
A2SIA9_METPP/2-131
A2SIX3_METPP/429-544
A2SNN7_METPP/4-132
A2SQI2_METLZ/437-549
A2SSK2_METLZ/2-138
A2TPC7_9FLAO/409-517
A2TSP8_9FLAO/4-113
A2TVF8_9FLAO/429-546
A2U2F2_9FLAO/409-517
A2U2G6_9FLAO/2-133
A2U3J3_9FLAO/428-545
A2U415_9FLAO/4-113
A2VM29_MYCTU/19-141
A2VMU7_MYCTU/465-577
A2VUC1_9BURK/452-565
A2VUF6_9BURK/27-158
A2VWF5_9BURK/430-545
A2W6E3_9BURK/453-566
A2W6H1_9BURK/4-135
A2W8F7_9BURK/430-545
A2WN98_ORYSI/429-541
A2ZRL7_ORYSJ/535-647
A3BAP2_ORYSJ/297-417
A3CM99_STRSV/429-541
A3CN34_STRSV/17-126
A3CN80_STRSV/428-540
A3CQN7_STRSV/18-97
A3CTK3_METMJ/2-138
A3CVD6_METMJ/442-554
A3CYH8_SHEB5/420-533
A3D5H6_SHEB5/4-150
A3D660_SHEB5/2-137
A3D8I6_SHEB5/413-524
A3DB61_SHEB5/2-130
A3DC64_CLOTH/437-558
A3DCL9_CLOTH/4-113
A3DHZ9_CLOTH/425-537
A3DID1_CLOTH/4-141
A3DN56_STAMF/625-786
A3DNK7_STAMF/674-833
A3DP02_STAMF/55-187
A3EHS7_VIBCH/4-150
A3EJP3_VIBCH/420-533
A3EPL6_9BACT/51-160
A3EQC0_9BACT/422-536
A3EUT3_9BACT/4-116
A3EW25_9BACT/2-134
A3FEZ0_XYLFA/214-270
A3FEZ3_XYLFA/214-275
A3FPU5_CRYPV/6-151
A3FQH8_CRYPV/47-196
A3GF24_PICST/507-618
A3GHH1_PICST/3-146
A3GQ86_VIBCH/4-150
A3GSI3_VIBCH/420-533
A3GTE0_VIBCH/413-524
A3GTQ4_VIBCH/3-138
A3GYE1_VIBCH/420-533
A3H0V8_VIBCH/4-150
A3H492_VIBCH/273-384
A3HRU3_9BACT/4-113
A3HRX6_9BACT/430-547
A3HSD7_9BACT/410-517
A3I7T7_9BACI/2-139
A3I810_9BACI/4-135
A3IAV4_9BACI/430-542
A3IC11_9BACI/426-538
A3IFQ3_9BACI/4-113
A3IG55_9BACI/5-89
A3ILD7_9CHRO/3-125
A3IRZ5_9CHRO/24-141
A3IWP4_9CHRO/424-537
A3IYK5_9CHRO/2-116
A3J061_9FLAO/15-123
A3J0G0_9FLAO/429-546
A3J4N7_9FLAO/4-113
A3JCH3_9ALTE/2-136
A3JF09_9ALTE/340-451
A3JI45_9ALTE/4-111
A3JIP3_9ALTE/419-532
A3JIX6_9ALTE/4-153
A3JM17_9RHOB/427-540
A3JQC2_9RHOB/435-547
A3JR62_9RHOB/2-116
A3K045_9RHOB/2-116
A3K334_9RHOB/429-542
A3K5C2_9RHOB/434-546
A3KW45_PSEAE/4-147
A3L164_PSEAE/421-534
A3L2T0_PSEAE/412-523
A3L439_PSEAE/2-119
A3LA19_PSEAE/4-147
A3LAX8_PSEAE/2-131
A3LJF5_PSEAE/412-523
A3LKT3_PSEAE/2-119
A3M0Q7_ACIBT/432-545
A3M1V0_ACIBT/23-162
A3M2F6_ACIBT/3-114
A3MA04_ACIBT/413-524
A3MH50_BURM7/442-555
A3MMY1_BURM7/430-545
A3MNN9_BURM7/4-135
A3MU01_PYRCJ/635-808
A3MV73_PYRCJ/2-139
A3N060_ACTP2/4-150
A3N0A8_ACTP2/9-144
A3N0I1_ACTP2/426-539
A3N1Q5_ACTP2/414-525
A3N471_BURP6/442-555
A3N4C9_BURP6/4-135
A3N765_BURP6/430-545
A3NPW5_BURP0/442-555
A3NQ18_BURP0/41-172
A3NSV3_BURP0/430-545
A3PBF8_PROM0/4-126
A3PFC3_PROM0/437-550
A3PFL9_RHOS1/433-546
A3PHZ5_RHOS1/2-114
A3PMG4_RHOS1/445-557
A3PSE2_MYCSJ/454-566
A3Q719_MYCSJ/34-156
A3Q8K7_MYCSJ/459-571
A3Q8S9_SHELP/420-533
A3QAC3_SHELP/413-524
A3QF42_SHELP/20-166
A3QFB7_SHELP/2-137
A3QQY3_9MOLU/390-502
A3QQY5_9MOLU/407-519
A3QQY6_9MOLU/407-519
A3QST5_AERHY/307-381
A3RP66_RALSO/439-554
A3RXA1_RALSO/4-135
A3S0A9_RALSO/451-564
A3S8M5_9RHOB/426-539
A3SC36_9RHOB/435-547
A3SF48_9RHOB/2-116
A3SIS1_9RHOB/2-116
A3SKA1_9RHOB/427-540
A3SRQ7_9RHOB/434-546
A3STI7_9RHOB/426-539
A3SXB4_9RHOB/96-208
A3SYM3_9RHOB/2-116
A3THV4_9MICO/9-130
A3TKE1_9MICO/489-601
A3TN39_9MICO/498-610
A3TY00_9RHOB/427-540
A3TYW3_9RHOB/434-546
A3TZ47_9RHOB/2-116
A3U4R5_CROAH/4-113
A3U887_CROAH/428-545
A3U916_CROAH/409-517
A3UD09_9RHOB/495-607
A3UIJ1_9RHOB/427-540
A3UJW6_9RHOB/2-115
A3UU22_VIBSP/4-148
A3UXW1_VIBSP/3-138
A3UZ87_VIBSP/420-533
A3V0F2_VIBSP/322-433
A3V0Y7_9RHOB/396-509
A3V3M3_9RHOB/434-546
A3V7A4_9RHOB/2-116
A3V9Z4_9RHOB/432-544
A3VCU2_9RHOB/427-540
A3VFW8_9RHOB/2-116
A3W2J5_9RHOB/2-116
A3W428_9RHOB/397-510
A3W481_9RHOB/444-556
A3WCB1_9SPHN/441-553
A3WD22_9SPHN/2-114
A3WH32_9SPHN/452-564
A3WIG6_9GAMM/421-534
A3WQ32_9GAMM/4-148
A3WQ59_9GAMM/412-523
A3WSP3_9BRAD/434-547
A3WWV5_9BRAD/2-115
A3WZ85_9BRAD/461-573
A3X894_9RHOB/434-546
A3X8X7_9RHOB/2-116
A3XDH8_9RHOB/427-540
A3XJR2_LEEBM/429-546
A3XNY0_LEEBM/409-517
A3XQR7_LEEBM/4-113
A3XY44_9VIBR/4-148
A3XZZ4_9VIBR/420-533
A3Y3P9_9VIBR/3-138
A3Y4D9_9VIBR/413-524
A3Y8X1_9GAMM/416-527
A3YCH5_9GAMM/422-535
A3YG77_9GAMM/2-137
A3YGT3_9GAMM/4-152
A3YK26_CAMJE/4-114
A3YN62_CAMJE/415-527
A3YT73_CAMJE/4-114
A3YTC4_CAMJE/415-527
A3YWT3_9SYNE/434-547
A3Z0K4_9SYNE/4-126
A3Z448_9SYNE/437-550
A3Z624_9SYNE/4-126
A3ZD30_CAMJE/4-114
A3ZFG6_CAMJE/415-527
A3ZFP9_CAMJE/2-134
A3ZFX7_CAMJE/4-114
A3ZKJ7_CAMJE/415-527
A3ZRF2_9PLAN/449-561
A3ZX95_9PLAN/11-133
A4A881_9GAMM/4-153
A4A8X1_9GAMM/412-523
A4A953_9GAMM/420-533
A4AEW6_9ACTN/443-555
A4AKC9_9ACTN/6-127
A4ALQ6_9ACTN/467-579
A4ARH3_MARSH/408-516
A4AUB4_MARSH/4-113
A4AWP1_MARSH/429-546
A4B8Z1_9GAMM/414-525
A4BD83_9GAMM/419-532
A4BDM0_9GAMM/4-153
A4BJY7_9GAMM/2-110
A4BP88_9GAMM/4-117
A4BSY4_9GAMM/413-524
A4BTW4_9GAMM/420-533
A4BWC5_9FLAO/4-113
A4C0A4_9FLAO/2-133
A4C0A9_9FLAO/409-517
A4C2D7_9FLAO/429-546
A4C956_9GAMM/414-525
A4C9G6_9GAMM/2-137
A4CBL2_9GAMM/4-152
A4CDI4_9GAMM/420-533
A4CJB9_ROBBH/4-113
A4CLG0_ROBBH/408-516
A4CM47_ROBBH/428-545
A4CRQ0_SYNPV/29-151
A4CYE3_SYNPV/437-550
A4E8B6_9ACTN/440-561
A4EC43_9ACTN/22-106
A4ECR5_9ACTN/404-522
A4EEH4_9RHOB/2-116
A4EFY3_9RHOB/111-224
A4EJ14_9RHOB/434-546
A4EQ09_9RHOB/2-116
A4ETT8_9RHOB/427-540
A4EVC9_9RHOB/434-546
A4F1Z3_9LEPT/316-391
A4F1Z4_9LEPT/316-391
A4F1Z5_LEPME/312-387
A4F1Z6_9LEPT/316-391
A4F1Z7_LEPBO/316-391
A4F1Z8_9LEPT/314-389
A4F1Z9_9LEPT/314-389
A4F200_9LEPT/314-389
A4F201_9LEPT/312-387
A4F202_9LEPT/314-389
A4F203_LEPIC/314-389
A4F204_LEPIN/314-389
A4F206_LEPIN/314-389
A4F207_LEPIN/314-389
A4F208_LEPIN/314-389
A4F209_9LEPT/314-389
A4F5N7_SACEN/409-521
A4F6Q1_SACEN/1-122
A4FT49_9ENTR/309-378
A4FY07_METM5/3-137
A4G157_HERAR/454-567
A4G1G3_HERAR/4-135
A4G396_HERAR/431-546
A4G6I7_HERAR/2-131
A4GJG6_9BACT/416-527
A4GJW6_9BACT/416-527
A4H891_LEIBR/435-551
A4HBL0_LEIBR/11-166
A4HGN1_LEIBR/5-146
A4HGT2_LEIBR/426-536
A4HPI6_LEIBR/4-145
A4HWL4_LEIIN/435-551
A4HZ99_LEIIN/11-166
A4I3Q5_LEIIN/5-146
A4I3V9_LEIIN/426-536
A4IDA8_LEIIN/4-145
A4IJ88_GEOTN/425-537
A4IJB7_GEOTN/1-74
A4IM86_GEOTN/4-113
A4INJ7_GEOTN/3-134
A4INV7_GEOTN/396-508
A4IP12_GEOTN/2-139
A4ISJ5_GEOTN/13-99
A4IU08_GEOTN/2-138
A4IU99_YERRU/2-131
A4IUU9_YERPE/2-131
A4IVD8_SALNS/2-131
A4IWB6_FRATW/413-524
A4IYQ0_FRATW/4-117
A4IZB6_FRATW/420-533
A4J0F5_DESRM/424-536
A4J356_DESRM/3-135
A4J5M4_DESRM/3-134
A4J5Z9_DESRM/4-113
A4J9H2_DESRM/4-135
A4J9S8_BURVG/443-556
A4JFS2_BURVG/3-139
A4JGP3_BURVG/430-545
A4JJ26_BURVG/4-135
A4JTK7_BURVG/4-134
A4JTQ3_BURVG/423-538
A4JV87_BURVG/4-135
A4JVC3_BURVG/3-116
A4JW73_BURVG/4-133
A4K864_9MOLU/398-510
A4KMB8_MYCTU/19-141
A4KN37_MYCTU/476-588
A4KQ20_FRATU/4-117
A4L2X4_LACRE/23-132
A4LMJ2_BURPS/442-555
A4MFU2_BURPS/430-545
A4MHQ3_BURPS/4-135
A4MY78_HAEIF/2-137
A4MYL3_HAEIF/422-535
A4N0B7_HAEIF/4-148
A4N0Q8_HAEIF/413-524
A4N2M4_HAEIF/2-89
A4N4X2_HAEIF/2-133
A4N5H6_HAEIF/4-148
A4N6H8_HAEIF/422-479
A4N6H9_HAEIF/1-72
A4N716_HAEIF/413-524
A4N937_HAEIF/2-137
A4N9N7_HAEIF/4-148
A4N9R6_HAEIF/413-524
A4NBC0_HAEIF/422-535
A4NDY7_HAEIF/4-148
A4NE78_HAEIF/2-137
A4NFG4_HAEIF/413-524
A4NGR3_HAEIF/422-535
A4NIL8_HAEIF/4-148
A4NJD7_HAEIF/2-137
A4NMR3_HAEIF/413-524
A4NNU4_HAEIF/422-535
A4NQK5_HAEIF/422-535
A4NR66_HAEIF/2-137
A4NRJ4_HAEIF/413-524
A4NRM9_HAEIF/4-148
A4NTD7_HAEIF/2-133
A4NV00_HAEIF/67-180
A4NVC9_HAEIF/2-86
A4NYH0_HAEIF/4-148
A4P0C7_HAEIF/1-108
A4PBE9_9BACL/314-389
A4PBF0_9BACL/314-389
A4PBF1_9BACL/315-390
A4PBF2_9BACL/314-389
A4PC82_9BACL/314-389
A4PC83_9BACL/315-390
A4PC84_9BACL/314-389
A4PC85_9BACL/314-389
A4PC86_9BACL/314-389
A4PC87_9BACL/314-389
A4PC88_9BACL/314-389
A4PEQ8_9ALTE/313-389
A4PER2_9ALTE/313-389
A4Q9S4_CORGB/463-575
A4QAW2_CORGB/17-139
A4QVX3_MAGO7/563-676
A4RM98_MAGO7/4-151
A4RU61_OSTLU/445-559
A4RUT1_OSTLU/14-161
A4RYV6_OSTLU/69-183
A4RZ61_OSTLU/5-154
A4S645_OSTLU/453-565
A4SC33_PROVI/425-538
A4SGW5_PROVI/14-123
A4SH49_AERS4/420-533
A4SHT6_AERS4/2-135
A4SIH5_AERS4/413-524
A4SQD3_AERS4/4-145
A4SU97_AERS4/2-131
A4SUR1_POLSQ/445-558
A4SXA2_POLSQ/432-547
A4T0M8_POLSQ/6-137
A4T3N1_MYCGI/459-571
A4T4U6_MYCGI/454-566
A4T5R5_MYCGI/16-138
A4TGL8_YERPP/419-532
A4THV1_YERPP/414-525
A4TJ55_YERPP/4-148
A4TJA7_YERPP/3-138
A4TWL5_9PROT/430-543
A4TWS2_9PROT/2-115
A4TXD6_9PROT/531-643
A4U8A8_PHOLE/321-401
A4U8A9_PHOLE/321-404
A4U8B0_PHOLE/310-390
A4U8B2_PHOLE/321-401
A4U8B5_PHOLE/301-379
A4U8B6_PHOMO/321-401
A4U8B7_PHOMO/320-400
A4U8C3_PHOMO/321-402
A4UA05_9GAMM/321-401
A4UAA1_PHOLE/320-400
A4UAA6_PHOMO/314-390
A4UAA8_PHOMO/317-391
A4UAA9_PHOMO/317-393
A4URT0_TRYBB/11-172
A4URT1_TRYBB/4-145
A4URT2_TRYBB/5-146
A4VFG1_PSEU5/419-532
A4VKA6_PSEU5/4-146
A4VNK8_PSEU5/1-98
A4VR32_PSEU5/453-564
A4VUD5_STRSY/168-280
A4VV12_STRSY/31-140
A4VWI7_STRSY/430-542
A4VXY7_STRSY/16-97
A4W0N0_STRS2/252-364
A4W1B9_STRS2/2-77
A4W2T9_STRS2/308-420
A4W481_STRS2/16-97
A4W4R4_ENT38/419-532
A4W9I3_ENT38/2-137
A4WAZ1_ENT38/4-142
A4WEH2_ENT38/413-524
A4WHK5_PYRAR/635-808
A4WKK5_PYRAR/2-140
A4WNF4_RHOS5/433-546
A4WPJ9_RHOS5/445-557
A4WUZ1_RHOS5/2-114
A4X0U3_SALTO/497-609
A4X5J4_SALTO/479-591
A4XC00_SALTO/9-131
A4XFI5_CALS8/425-537
A4XIW7_CALS8/3-112
A4XJT7_CALS8/561-717
A4XN63_PSEMY/421-534
A4XPV6_PSEMY/415-526
A4XSN1_PSEMY/4-147
A4Y1A7_SHEPC/420-533
A4Y3H0_SHEPC/413-524
A4Y7N8_SHEPC/4-150
A4Y873_SHEPC/2-137
A4YF11_METS5/2-126
A4YHK1_METS5/574-735
A4YIX2_METS5/609-770
A4YJA1_BRASO/434-546
A4YTV9_BRASO/471-583
A4YWH0_BRASO/2-115
A4ZPS9_BACTF/418-530
A4ZPT0_BACTF/418-530
A4ZPT1_BACMY/418-530
A4ZPT2_BACCE/418-530
A4ZPT3_BACMY/418-530
A4ZPT4_BACMY/418-530
A4ZPT5_9BACI/418-530
A4ZPT6_BACTE/418-530
A4ZPT7_BACUH/418-530
A4ZPT8_BACTX/418-530
A4ZPT9_BACTU/418-530
A4ZPU0_BACTS/418-530
A4ZPU1_BACUT/418-530
A4ZPU2_BACTU/418-530
A4ZPU3_9BACI/418-530
A4ZPU4_BACMY/418-530
A4ZPU5_BACTL/418-530
A4ZPU6_BACTU/418-529
A4ZPU7_BACTU/418-530
A4ZPU8_BACTU/418-530
A4ZPU9_BACTU/418-530
A4ZPV0_BACTU/418-530
A4ZPV1_BACTU/418-530
A4ZPV2_BACTF/418-530
A4ZPV3_BACTU/418-530
A4ZPV5_BACTU/418-530
A4ZPV6_BACTU/418-530
A4ZPV7_BACTU/418-530
A4ZPV8_BACTO/418-530
A4ZPV9_BACTU/418-530
A4ZPW0_BACUF/418-530
A4ZPW1_9BACI/418-530
A4ZPW2_BACTU/418-530
A5A151_STRPY/90-165
A5AB02_ASPNC/566-681
A5AL75_VITVI/462-560
A5AWM5_VITVI/394-508
A5BC76_VITVI/130-261
A5BX18_VITVI/419-510
A5CEE8_ORITB/430-543
A5CF60_ORITB/2-113
A5CG82_BRUAB/2-68
A5CGN5_BRUAB/2-68
A5CGS1_BRUME/2-68
A5CHB0_BRUOV/2-68
A5CHK9_BRUSU/2-68
A5CIV0_BRUSU/2-68
A5CIV9_BRUCA/2-68
A5CJ31_BRUNE/2-68
A5CJ58_9RHIZ/2-68
A5CJ67_9RHIZ/2-68
A5CJ76_9RHIZ/2-68
A5CJ85_9RHIZ/2-68
A5CJ94_9RHIZ/2-68
A5CJA3_9RHIZ/2-68
A5CJB2_9RHIZ/2-68
A5CJC1_9RHIZ/2-68
A5CJD0_9RHIZ/2-68
A5CJD9_9RHIZ/2-68
A5CJE8_9RHIZ/2-68
A5CJF7_9RHIZ/2-68
A5CJG6_9RHIZ/2-68
A5CJH5_9RHIZ/2-68
A5CJI4_9RHIZ/2-68
A5CJJ3_9RHIZ/2-68
A5CJK2_9RHIZ/2-68
A5CJL1_9RHIZ/2-68
A5CJM0_9RHIZ/2-68
A5CJM9_9RHIZ/2-68
A5CJN8_9RHIZ/2-68
A5CJP7_9RHIZ/2-68
A5CJQ6_9RHIZ/2-68
A5CJR5_9RHIZ/2-68
A5CJS4_9RHIZ/2-68
A5CJT3_9RHIZ/2-68
A5CJU2_9RHIZ/2-68
A5CJV1_9RHIZ/2-68
A5CJW0_9RHIZ/2-68
A5CJW9_9RHIZ/2-68
A5CJX8_9RHIZ/2-68
A5CJY7_9RHIZ/2-68
A5CJZ6_9RHIZ/2-68
A5CK05_9RHIZ/2-68
A5CK14_9RHIZ/2-68
A5CK23_9RHIZ/2-68
A5CK32_9RHIZ/2-68
A5CK41_9RHIZ/2-68
A5CK50_9RHIZ/2-68
A5CK59_9RHIZ/2-68
A5CK68_9RHIZ/2-68
A5CK77_9RHIZ/2-68
A5CK86_9RHIZ/2-68
A5CK95_9RHIZ/2-68
A5CKA4_9RHIZ/2-68
A5CKB3_9RHIZ/2-68
A5CKE4_AERPU/288-333
A5CLT8_CLAM3/460-572
A5CPG7_CLAM3/6-127
A5CRJ4_CLAM3/467-579
A5CVH7_VESOH/4-112
A5CWP8_VESOH/411-522
A5CY07_VESOH/425-538
A5D2W4_PELTS/4-113
A5D6E8_PELTS/429-541
A5DM60_PICGU/3-146
A5DZW1_LODEL/3-149
A5E7X7_LODEL/520-630
A5E819_BRASB/434-546
A5EIQ5_BRASB/467-579
A5EKR5_BRASB/2-115
A5EV70_DICNV/413-524
A5EVC0_DICNV/417-530
A5EWL4_DICNV/5-118
A5F492_VIBC3/420-533
A5F5K5_VIBC3/413-524
A5F6L1_VIBC3/3-138
A5F7G3_VIBC3/4-150
A5FFH7_FLAJ1/2-140
A5FH12_FLAJ1/413-521
A5FHK0_FLAJ1/2-133
A5FHP2_FLAJ1/429-546
A5FIU3_FLAJ1/4-113
A5FP51_DEHSB/428-540
A5FRD9_DEHSB/4-113
A5FUH6_ACICJ/435-547
A5FWG8_ACICJ/3-116
A5G2J4_ACICJ/440-558
A5G7S4_GEOUR/4-117
A5GDX4_GEOUR/422-535
A5GI08_SYNPW/437-550
A5GMZ4_SYNPW/4-126
A5GQ36_SYNR3/439-552
A5GRQ4_SYNR3/4-126
A5GZV1_9MOLU/408-520
A5GZV4_9MOLU/390-502
A5GZX5_9MOLU/392-504
A5GZX6_9MOLU/391-503
A5GZX7_9MOLU/392-504
A5GZX8_9MOLU/391-503
A5GZX9_9MOLU/391-503
A5GZY0_9MOLU/391-503
A5GZY8_9MOLU/393-505
A5GZZ0_9MOLU/393-505
A5GZZ1_9MOLU/394-506
A5GZZ2_9MOLU/393-505
A5GZZ3_9MOLU/393-505
A5GZZ4_9MOLU/394-506
A5GZZ5_9MOLU/393-505
A5GZZ6_9MOLU/393-505
A5GZZ7_9MOLU/393-505
A5H016_9MOLU/392-504
A5H017_9MOLU/392-504
A5H020_9MOLU/392-504
A5H0I6_9MOLU/397-509
A5H0I7_9MOLU/393-505
A5H0J0_9MOLU/392-504
A5H0J1_9MOLU/396-508
A5H0K8_9MOLU/395-507
A5H0K9_9MOLU/395-507
A5H0L1_SPIME/396-508
A5H0L2_9MOLU/393-505
A5H468_AERPU/328-411
A5H469_9GAMM/309-377
A5H470_ECOLX/311-385
A5H471_ECOLX/312-388
A5H472_ECOLX/307-384
A5H473_ECOLX/311-382
A5H474_ECOLX/312-387
A5H475_ECOLX/314-391
A5H476_ECOLX/311-385
A5H479_ECOLX/312-387
A5H480_ECOLX/312-387
A5H481_ECOLX/310-381
A5H484_ECOLX/311-383
A5H485_ECOLX/311-386
A5H487_ECOLX/308-380
A5H488_ECOLX/307-382
A5H489_ENTCL/308-382
A5H490_ENTCL/312-387
A5H491_ENTCL/309-375
A5H492_ENTCL/314-392
A5H493_ENTCL/309-378
A5H494_ENTCL/312-386
A5H495_ENTCL/310-381
A5H497_ENTCL/311-382
A5H498_ENTCL/314-394
A5H499_ENTCL/312-387
A5H4A0_ENTCL/312-388
A5H4A1_ENTCL/313-389
A5H4A3_ENTCL/311-388
A5H4A4_ENTCL/312-389
A5H4A5_ENTCL/312-389
A5H4A6_ENTCL/313-388
A5H4A7_ENTCL/313-389
A5H4A8_PSEAE/311-382
A5H4A9_SALCH/308-374
A5H4B0_SALCH/307-378
A5H4B1_SALEN/307-383
A5H4B2_SALEN/308-382
A5H4B3_SALEN/312-388
A5H4B4_SALPA/310-385
A5H4B5_SALPA/311-385
A5H4B7_SALPA/312-387
A5H4B8_SALPA/311-386
A5H4B9_SALET/307-383
A5H4C0_SALET/313-389
A5H4C1_SALTI/315-390
A5H4C2_SALTI/312-387
A5H4C3_SALTI/310-381
A5H4C5_SALTY/311-385
A5H4C6_SALTY/309-380
A5H4C7_SALTY/310-381
A5H4C9_SALTY/312-387
A5H4D0_SHIBO/311-382
A5H4D1_SHIBO/313-389
A5H4D2_SHIBO/312-387
A5H4D3_SHIDY/309-385
A5H4D5_SHIFL/313-390
A5H4D6_SHIFL/312-387
A5H4D8_SHIFL/312-383
A5H4D9_SHIFL/309-385
A5H4E0_SHISO/312-388
A5H4E1_SHISO/313-389
A5H4E2_SHISO/307-383
A5H4E3_VIBCH/311-386
A5H4E4_VIBCH/308-377
A5H4E5_VIBCH/312-384
A5H4E6_VIBCH/310-382
A5H4E7_VIBCH/312-386
A5H4E8_VIBCH/311-376
A5H4E9_VIBCH/311-387
A5H4F0_VIBPA/317-395
A5H4F2_VIBPA/311-389
A5H4F3_YEREN/307-379
A5HBW9_9GAMM/304-361
A5HBX4_9GAMM/304-361
A5HBX6_AERTR/303-360
A5HBX7_9GAMM/303-360
A5HBX8_9GAMM/304-362
A5HJT5_VIBAN/311-383
A5HMQ5_VIBAL/315-393
A5HMQ6_VIBAL/316-393
A5HXQ2_CLOBH/421-533
A5HXX7_CLOBH/4-82
A5I1C6_CLOBH/4-135
A5I1Y4_CLOBH/3-144
A5I4L5_CLOBH/4-113
A5I5K6_CLOBH/440-552
A5I8D7_9RHIZ/313-383
A5I9F4_LEGPC/420-533
A5IAX8_LEGPC/4-117
A5IGL8_LEGPC/412-523
A5IIV0_THEP1/422-534
A5IKG3_THEP1/7-114
A5IKP8_THEP1/543-699
A5INP6_STAA9/426-538
A5IQ44_STAA9/5-87
A5IR14_STAA9/7-91
A5ISD4_STAA9/6-115
A5ISN7_STAA9/427-539
A5IV38_STAA9/3-134
A5IXX1_MYCAA/423-535
A5IY64_MYCAA/4-115
A5IZH8_MYCAA/440-552
A5J0K6_AERPU/307-381
A5J6X8_BURMA/442-555
A5J8D2_BURMA/430-545
A5JBR5_BURMA/4-135
A5JUV6_VIBAL/314-389
A5JUV7_VIBAL/313-389
A5JUV8_VIBAL/314-390
A5JUV9_VIBAL/313-390
A5JUW1_VIBAL/314-392
A5JUW2_VIBAL/314-390
A5JUW3_VIBAL/316-392
A5K0R4_PLAVS/505-619
A5K8A9_PLAVS/6-151
A5K8Q8_PLAVS/578-736
A5KHT9_CAMJE/415-527
A5KJX8_9FIRM/4-136
A5KLN5_9FIRM/423-539
A5KN38_9FIRM/428-540
A5KNR6_9FIRM/4-113
A5KSZ6_9BACT/337-449
A5L1D2_9GAMM/4-148
A5L5A9_9GAMM/413-524
A5L6F5_9GAMM/420-533
A5L6G5_9GAMM/3-138
A5LC04_STRPN/428-540
A5LDK4_STRPN/15-124
A5LEL6_STRPN/7-87
A5LF39_STRPN/428-540
A5LK69_STRPN/428-540
A5LMW8_STRPN/15-124
A5LPL7_STRPN/7-87
A5LQI7_STRPN/367-479
A5LS72_STRPN/428-540
A5LTS6_STRPN/7-87
A5LUW2_STRPN/428-540
A5LXG5_STRPN/15-124
A5LZH7_STRPN/428-540
A5LZL9_STRPN/428-540
A5M314_STRPN/7-87
A5M3I7_STRPN/15-124
A5M7L6_STRPN/15-124
A5M9T2_STRPN/304-416
A5MAB9_STRPN/7-87
A5MBB9_STRPN/18-130
A5MGP3_STRPN/15-124
A5MH19_STRPN/428-540
A5MHR0_STRPN/7-87
A5MIB0_STRPN/428-540
A5MJZ0_STRPN/428-540
A5MK33_STRPN/428-540
A5MP88_STRPN/15-124
A5MPF3_STRPN/7-87
A5MSR9_STRPN/15-124
A5MVV8_STRPN/428-540
A5MW00_STRPN/428-540
A5MWH9_STRPN/7-86
A5MZ60_CLOK5/438-550
A5N3Q2_CLOK5/4-82
A5N462_CLOK5/421-533
A5N5N2_CLOK5/2-139
A5N729_CLOK5/4-135
A5N826_CLOK5/4-113
A5P7G8_9SPHN/441-553
A5P912_9SPHN/448-560
A5PDV3_9SPHN/2-114
A5PG40_9MYCO/16-90
A5PG41_9MYCO/13-87
A5PG42_9MYCO/13-87
A5PG43_9MYCO/15-89
A5PG44_9MYCO/16-90
A5PG45_9MYCO/16-90
A5PG46_9MYCO/14-88
A5PG47_9MYCO/16-90
A5PG48_9MYCO/16-90
A5PG49_9MYCO/30-104
A5PG50_9MYCO/16-90
A5PG51_9MYCO/30-104
A5PG52_9MYCO/1-73
A5PG53_9MYCO/13-87
A5PG54_9MYCO/30-104
A5PG56_9MYCO/15-89
A5PG57_9MYCO/30-104
A5PG58_9MYCO/1-75
A5PG59_9MYCO/13-87
A5PG60_9MYCO/30-103
A5PG61_9MYCO/30-103
A5PG62_9MYCO/16-89
A5PG63_9MYCO/16-89
A5PG64_9MYCO/30-103
A5PG65_9MYCO/30-104
A5PG66_9MYCO/30-103
A5PG67_MYCAB/30-107
A5PG68_9MYCO/30-104
A5PG69_9MYCO/30-104
A5PG70_MYCCH/30-107
A5PG71_MYCFO/30-107
A5PG72_9MYCO/14-91
A5PG73_9MYCO/30-106
A5PG74_9MYCO/30-107
A5PG75_MYCPR/30-107
A5PG76_9MYCO/26-99
A5PG77_9MYCO/30-107
A5PGV2_9RHIZ/319-385
A5TEW8_BURMA/430-545
A5TPD7_BURMA/442-555
A5TRD7_BURMA/4-135
A5TSE1_FUSNP/419-531
A5TSI8_FUSNP/7-89
A5TUF6_FUSNP/12-121
A5TXI0_FUSNP/2-134
A5U8X0_MYCTA/19-141
A5U9S3_HAEIE/422-535
A5UA45_HAEIE/2-136
A5UBX2_HAEIE/4-148
A5UCC4_HAEIE/413-524
A5UEJ9_HAEIG/4-148
A5UGV4_HAEIG/2-137
A5UH73_HAEIG/422-535
A5UL44_METS3/3-141
A5UPD7_ROSS1/428-540
A5UT75_ROSS1/4-114
A5VA39_SPHWW/434-547
A5VD05_SPHWW/2-114
A5VF50_SPHWW/439-551
A5VHF7_LACRD/434-546
A5VI08_LACRD/6-85
A5VJL9_LACRD/23-132
A5VJM2_LACRD/432-544
A5VN65_BRUO2/427-543
A5VUS4_BRUO2/462-574
A5VUT6_BRUO2/2-115
A5VWC1_PSEP1/421-534
A5W1F7_PSEP1/2-131
A5W4J2_PSEP1/2-130
A5W6G7_PSEP1/4-148
A5W9V1_PSEP1/417-528
A5WBC4_PSYWF/447-560
A5WCF7_PSYWF/21-156
A5WHQ4_PSYWF/415-526
A5WI59_MYCTF/493-605
A5WTL1_MYCTF/19-141
A5WV27_DANRE/4-155
A5X794_PHOLE/321-402
A5XSW1_BURMA/442-555
A5XUB8_BURMA/430-545
A5XWP2_BURMA/4-135
A5YMA3_9ACTO/334-424
A5YMA4_9ACTO/334-424
A5YMA5_9ACTO/334-424
A5YMA6_9ACTO/334-420
A5YMA7_9ACTO/334-422
A5YMA8_NOCDA/318-380
A5YMA9_9ACTO/334-424
A5YMB0_9ACTO/334-424
A5YMB1_9ACTO/334-424
A5YMB2_9ACTO/334-394
A5YMB3_9ACTO/333-423
A5YMB4_9ACTO/334-424
A5YMB5_9ACTO/334-424
A5YMB6_9ACTO/334-424
A5YMB7_9ACTO/334-424
A5YMB8_9ACTO/334-424
A5YMB9_9ACTO/318-391
A5YMC0_9ACTO/333-423
A5YMC1_9ACTO/333-420
A5YMC2_9ACTO/318-379
A5YMC3_9ACTO/334-424
A5YMC4_9ACTO/317-384
A5YMC5_9ACTO/333-421
A5YMC6_9ACTO/317-392
A5YRS0_MYCAR/388-500
A5YRS1_9MOLU/385-497
A5YRS2_9MOLU/385-497
A5Z1N9_9ACTO/430-504
A5Z3F6_9FIRM/419-535
A5Z3L6_9FIRM/4-113
A5Z4Y4_9FIRM/6-121
A5Z7E8_9FIRM/426-538
A5Z9W5_9FIRM/3-137
A5ZB45_9BACE/4-113
A5ZEG5_9BACE/418-526
A5ZJP7_9BACE/2-134
A5ZKN8_9BACE/431-548
A5ZL75_9BACE/3-140
A5ZP93_9FIRM/3-134
A5ZQR2_9FIRM/4-113
A5ZSZ0_9FIRM/2-133
A5ZTC8_9FIRM/4-135
A5ZTT8_9FIRM/424-536
A5ZUI1_9FIRM/4-137
A5ZWL6_9FIRM/442-558
A6A4B9_VIBCH/4-150
A6A4T9_VIBCH/420-533
A6A750_VIBCH/3-138
A6A779_VIBCH/413-524
A6A986_VIBCH/4-150
A6AI94_VIBCH/413-524
A6AJ95_VIBCH/272-354
A6AR64_VIBHA/3-138
A6ASA5_VIBHA/2-135
A6AUS2_VIBHA/420-533
A6AVS8_VIBHA/4-149
A6AWA9_VIBHA/413-524
A6B4G4_VIBPA/4-149
A6B4L2_VIBPA/3-138
A6B5Z4_VIBPA/420-533
A6B8X7_VIBPA/413-524
A6BGW9_9FIRM/426-538
A6BH91_9FIRM/8-117
A6BIF2_9FIRM/4-137
A6BJC7_9FIRM/461-577
A6BK25_9FIRM/3-134
A6BL31_9ENTR/315-391
A6BL32_9ENTR/315-391
A6BQF7_YERPE/4-148
A6BQK7_YERPE/3-138
A6BUJ2_YERPE/414-525
A6BWG3_YERPE/419-532
A6C2P9_9PLAN/429-542
A6C5M1_9PLAN/8-131
A6CC20_9PLAN/428-540
A6CJK2_9BACI/2-139
A6CP00_9BACI/1-130
A6CPM6_9BACI/423-535
A6CR47_9BACI/5-86
A6CU47_9BACI/4-113
A6CXJ3_9VIBR/3-138
A6D5D5_9VIBR/2-135
A6D6C2_9VIBR/188-299
A6D7I9_9VIBR/4-148
A6D7Y4_9VIBR/420-533
A6DAD2_9PROT/546-674
A6DCV0_9PROT/417-529
A6DDI1_9PROT/4-114
A6DH73_9BACT/426-538
A6DJX4_9BACT/5-115
A6DRS8_9BACT/403-511
A6DUX6_9RHOB/2-116
A6E1C2_9RHOB/433-545
A6E4S6_9RHOB/427-540
A6E8D3_9SPHI/2-140
A6E8S7_9SPHI/4-113
A6EEW5_9SPHI/406-514
A6EFI3_9SPHI/430-547
A6EMG4_9BACT/438-555
A6EMW3_9BACT/4-113
A6EP01_9BACT/408-516
A6EUS2_9ALTE/2-136
A6EWE6_9ALTE/4-153
A6EY81_9ALTE/419-532
A6F464_9ALTE/414-525
A6F719_9GAMM/413-524
A6FEC1_9GAMM/2-137
A6FH32_9GAMM/1-145
A6FIY6_9GAMM/422-535
A6FKX2_9RHOB/427-540
A6FTC5_9RHOB/434-546
A6FU07_9RHOB/2-116
A6FX32_9DELT/430-542
A6G5S5_9DELT/462-575
A6G6C2_9DELT/3-134
A6G953_9DELT/14-131
A6GKZ1_9BURK/8-139
A6GL18_9BURK/460-573
A6GQI3_9BURK/423-538
A6GUS8_9BURK/2-138
A6GVF0_SALTI/419-532
A6GVF5_SALTI/413-524
A6GX10_FLAPJ/430-547
A6GXC8_FLAPJ/409-517
A6H115_FLAPJ/4-113
A6H974_9ZZZZ/5-135
A6KYA1_BACV8/3-139
A6KZR1_BACV8/415-523
A6L010_BACV8/4-113
A6L063_BACV8/431-550
A6L0J6_BACV8/3-139
A6L1R3_BACV8/2-133
A6LCM5_PARD8/3-134
A6LH87_PARD8/414-522
A6LHT7_PARD8/430-547
A6LHY3_PARD8/4-113
A6LKT4_THEM4/413-525
A6LLT4_THEM4/6-111
A6LPB6_CLOB8/419-531
A6LPG8_CLOB8/4-82
A6LRS2_CLOB8/3-144
A6LSN8_CLOB8/4-113
A6LUL4_CLOB8/4-135
A6M1F4_CLOB8/438-550
A6MCJ8_9BACT/315-406
A6MCJ9_9BACT/317-399
A6MCK0_9BACT/314-406
A6MCK1_9BACT/323-405
A6MCK2_9BACT/315-395
A6MCK3_9BACT/315-397
A6MCK4_9BACT/314-405
A6MCK6_9BACT/315-397
A6MCK7_9BACT/315-406
A6MCK8_9BACT/318-400
A6MCK9_9BACT/315-397
A6MCL0_9BACT/318-409
A6MCL2_9BACT/315-393
A6MCL3_9BACT/316-405
A6MCL4_9BACT/316-402
A6MCL5_9BACT/319-410
A6MCL6_9BACT/314-406
A6MCL7_9BACT/315-401
A6MCL8_9BACT/314-406
A6MCL9_9BACT/319-410
A6MCM0_9BACT/318-402
A6MCM1_9BACT/314-396
A6MCM2_9BACT/315-396
A6MCM3_9BACT/314-393
A6MCM4_9BACT/320-402
A6MCM5_9BACT/317-407
A6MCM7_9BACT/317-399
A6MCM8_9BACT/322-404
A6MCM9_9BACT/316-399
A6MCN0_9BACT/322-413
A6MCN1_9BACT/339-429
A6MCN2_9BACT/317-408
A6MCN3_9BACT/321-412
A6MCN4_9BACT/318-409
A6MCN5_9BACT/318-409
A6MCN6_9BACT/323-414
A6MCN7_9BACT/318-409
A6MCN9_9BACT/320-411
A6MWW1_9PROT/317-400
A6MWW2_9PROT/317-400
A6MWW3_9PROT/317-400
A6MWW4_9PROT/317-400
A6MWW5_9PROT/317-400
A6MWW6_9PROT/317-400
A6MWW7_9PROT/317-400
A6MWW8_9PROT/317-400
A6MWW9_9PROT/317-400
A6MWX0_9PROT/317-400
A6MWX1_9PROT/317-399
A6MWX2_9PROT/317-400
A6MWX3_9PROT/317-400
A6MWX4_9PROT/317-400
A6MWX5_9PROT/317-400
A6MWX6_9PROT/317-400
A6MWX7_9PROT/317-400
A6MWX8_9PROT/317-400
A6MWX9_9PROT/317-400
A6MWY0_9PROT/317-400
A6MWY1_9PROT/317-400
A6N5J0_PSEAE/2-119
A6N682_9BACT/344-434
A6N683_9BACT/333-424
A6N684_9BACT/342-432
A6N685_9BACT/326-418
A6N686_9BACT/327-418
A6N687_9BACT/327-418
A6N688_9BACT/326-418
A6N689_9BACT/326-418
A6N690_9BACT/329-420
A6N691_9BACT/327-418
A6N692_9BACT/327-418
A6N693_9BACT/328-418
A6N694_9BACT/327-418
A6N695_9BACT/326-418
A6N696_9BACT/327-418
A6N697_9BACT/350-440
A6N698_9BACT/327-418
A6N699_9BACT/328-418
A6N6A0_9BACT/326-418
A6N6A1_9BACT/344-434
A6N6A2_9BACT/327-418
A6N6A3_9BACT/326-418
A6N6A4_9BACT/326-418
A6N6A6_9BACT/350-439
A6N6A7_9BACT/327-418
A6N6A8_9BACT/330-426
A6N6A9_9BACT/327-418
A6N6B0_9BACT/327-418
A6N6B1_9BACT/327-418
A6N6B2_9BACT/330-421
A6N6B3_9BACT/339-432
A6N6B4_9BACT/327-418
A6N6B5_9BACT/327-418
A6N6B6_9BACT/327-418
A6N6B7_9BACT/339-432
A6N6B8_9BACT/327-418
A6N6B9_9BACT/327-421
A6N6C0_9BACT/327-418
A6N6C1_9BACT/327-418
A6N6C2_9BACT/334-424
A6N6C4_9BACT/327-417
A6N6C5_9BACT/339-432
A6N6C6_9BACT/327-418
A6N6C8_9BACT/327-418
A6N6C9_9BACT/327-418
A6N6D0_9BACT/329-420
A6N6D2_9BACT/328-419
A6N6D3_9BACT/326-418
A6N6D4_9BACT/344-434
A6N6D5_9BACT/327-418
A6N6D6_9BACT/326-418
A6N6D7_9BACT/327-418
A6N6D8_9BACT/327-418
A6N6D9_9BACT/327-418
A6N6E0_9BACT/333-424
A6N6E1_9BACT/326-418
A6N6E2_9BACT/327-418
A6N6E3_9BACT/338-428
A6N6E4_9BACT/329-420
A6N6E5_9BACT/326-418
A6N6E6_9BACT/326-418
A6N6E7_9BACT/329-420
A6N6E8_9BACT/333-424
A6N6E9_9BACT/308-418
A6N6F0_9BACT/327-418
A6N6F1_9BACT/333-424
A6N6F2_9BACT/329-420
A6N6F3_9BACT/328-419
A6N6F4_9BACT/327-418
A6N6F5_9BACT/327-417
A6N6F6_9BACT/327-418
A6N6F7_9BACT/327-418
A6N6F8_9BACT/328-419
A6N6F9_9BACT/326-418
A6N6G0_9BACT/327-418
A6N6G1_9BACT/330-421
A6N6G2_9BACT/333-424
A6N6G3_9BACT/330-426
A6N6G4_9BACT/333-424
A6N6G5_9BACT/328-419
A6N6G6_9BACT/333-428
A6N6G7_9BACT/327-418
A6NQF0_9BACE/431-543
A6NR43_9BACE/435-556
A6NWX6_9BACE/2-133
A6NXT4_9BACE/2-133
A6NZE3_9BACE/7-138
A6P2C8_9BACE/5-114
A6Q0C8_9RHIZ/308-365
A6Q0W2_NITSB/417-529
A6Q5J8_NITSB/4-114
A6Q5V5_NITSB/578-709
A6Q6D9_SULNB/3-115
A6Q6J2_SULNB/417-529
A6QD44_STAAE/430-542
A6QEE5_STAAE/5-87
A6QFB8_STAAE/9-93
A6QGF0_STAAE/6-115
A6QGQ7_STAAE/425-537
A6QJ96_STAAE/3-134
A6QKL4_ONYPE/4-115
A6R6R2_AJECN/5-153
A6RG78_AJECN/563-678
A6RVL4_BOTFB/5-86
A6SIM9_BOTFB/577-690
A6STW4_JANMA/451-564
A6SU82_JANMA/4-135
A6SVV0_JANMA/431-546
A6T7S0_KLEP7/2-137
A6T7Y2_KLEP7/4-142
A6TE19_KLEP7/414-525
A6TG01_KLEP7/419-532
A6TJ81_ALKMQ/422-534
A6TJK8_ALKMQ/4-78
A6TMD4_ALKMQ/4-137
A6TRR8_ALKMQ/4-114
A6TSS9_ALKMQ/434-555
A6TTF8_ALKMQ/4-135
A6TXF5_STAA2/426-538
A6TYW6_STAA2/5-87
A6TZU0_STAA2/6-90
A6U168_STAA2/6-115
A6U1H5_STAA2/425-537
A6U3X9_STAA2/3-134
A6U807_SINMW/22-135
A6U8D5_SINMW/468-579
A6UEG4_SINMW/431-544
A6UNJ7_METVS/3-137
A6USZ7_META3/3-146
A6UX65_PSEA7/421-534
A6V385_PSEA7/4-147
A6V9T0_PSEA7/2-119
A6VD80_PSEA7/412-523
A6VFP7_METM7/3-137
A6VKL5_ACTSZ/427-540
A6VN00_ACTSZ/414-525
A6VP61_ACTSZ/4-148
A6VQ11_ACTSZ/2-137
A6VR68_MARMS/422-535
A6VX57_MARMS/4-152
A6W0F1_MARMS/2-137
A6W177_MARMS/416-527
A6W3V9_KINRD/464-576
A6W588_KINRD/17-138
A6W883_KINRD/468-580
A6WH88_SHEB8/420-533
A6WJF4_SHEB8/413-524
A6WP87_SHEB8/4-150
A6WPZ8_SHEB8/2-137
A6WV66_OCHA4/424-540
A6X559_OCHA4/486-598
A6X573_OCHA4/2-115
A6XCE6_VIBHA/321-400
A6XCE7_VIBFI/321-401
A6XCE9_VIBFI/319-400
A6XCF3_9GAMM/321-400
A6XCG1_9GAMM/322-404
A6XCG5_9GAMM/322-401
A6XCG9_9GAMM/322-404
A6XCH4_PHOLE/321-403
A6XCH7_PHOLE/320-400
A6XCH8_PHOLE/321-403
A6XM35_SALHO/266-321
A6XM36_SALET/266-321
A6XM39_SALMU/266-321
A6XM41_SALMU/266-321
A6XM42_SALET/266-321
A6XM43_SALVI/266-321
A6XM44_SALTY/266-321
A6XM45_SALBL/266-321
A6XM46_SALET/266-321
A6XM47_SALET/266-321
A6XM48_SALEN/266-321
A6XM50_SALHA/266-321
A6XM54_SALNE/266-321
A6XM58_SALIN/266-321
A6XM62_SALHA/266-321
A6XM63_SALET/266-321
A6XM64_SALET/266-322
A6XM65_SALET/266-323
A6XM66_SALET/266-321
A6XM68_SALET/266-321
A6XM69_SALET/266-321
A6XM70_SALET/266-321
A6XM71_SALTY/266-323
A6XM72_SALEN/266-321
A6XM85_SALET/266-321
A6XM88_SALET/266-321
A6XM89_SALSE/266-321
A6XM90_SALET/266-321
A6XM91_SALET/266-321
A6XM92_SALET/266-321
A6XM93_SALET/266-321
A6XM94_SALET/266-321
A6XM95_SALET/266-321
A6XM96_SALET/266-321
A6XM98_SALET/266-321
A6XMA2_SALET/266-321
A6XMA8_SALET/266-323
A6XMB0_SALET/266-323
A6XMB1_SALPA/266-321
A6XMB2_SALPA/266-321
A6XMB3_SALET/266-321
A6XMB4_SALET/266-321
A6XMB5_SALET/266-321
A6XMB6_SALET/266-321
A6XMB7_SALET/266-321
A6XMB8_SALTI/266-321
A6XMC0_SALET/266-321
A6XMC1_SALET/266-321
A6XMC2_SALET/266-321
A6XMC3_SALET/266-321
A6XMC4_SALDZ/266-321
A6XMC5_SALPU/266-321
A6XMC6_SALGL/266-321
A6XMC7_SALET/266-321
A6XMC8_SALET/266-321
A6XMD0_SALET/266-321
A6XMD2_SALET/266-321
A6XMD4_SALET/266-321
A6XMD6_SALET/266-321
A6XME0_SALET/266-321
A6XME2_SALET/266-321
A6XME4_SALET/266-321
A6XME5_SALET/266-321
A6XME6_SALRO/266-321
A6XME7_SALMC/266-321
A6XME8_SALNA/266-321
A6XME9_SALET/266-321
A6XMF1_SALET/266-321
A6XMF3_SALET/266-321
A6XMF5_SALET/266-321
A6XMF6_SALET/266-321
A6XMF7_SALET/266-320
A6XSU2_VIBCH/4-150
A6XX41_VIBCH/3-138
A6XXH3_VIBCH/420-533
A6XZB0_VIBCH/413-524
A6YQZ2_SALET/328-416
A6YQZ3_SALET/328-415
A6YQZ4_SALET/328-419
A6YQZ5_SALET/328-418
A6ZRZ2_YEAS7/444-554
A7A1B9_YEAS7/3-156
A7A2X6_BIFAD/491-603
A7A3H3_BIFAD/6-126
A7A8B0_BIFAD/550-662
A7AB01_9PORP/414-522
A7ABM5_9PORP/2-140
A7ACS3_9PORP/3-139
A7ADP3_9PORP/4-113
A7ADR6_9PORP/430-547
A7AFJ6_9PORP/2-133
A7AMD4_BABBO/4-149
A7ANB1_BABBO/437-553
A7ASL8_BABBO/626-802
A7AST5_BABBO/6-169
A7AZM6_RUMGN/7-138
A7AZX8_RUMGN/3-134
A7AZZ3_RUMGN/428-540
A7B2F5_RUMGN/4-137
A7B3A4_RUMGN/4-113
A7B899_RUMGN/433-549
A7BAS6_9ACTO/453-565
A7BBF8_9ACTO/5-126
A7BCT4_9ACTO/477-589
A7BFI4_9BACL/316-391
A7BFI5_9BACI/314-389
A7BFI6_9BACI/315-390
A7BK67_9FUSO/338-429
A7BK68_9FUSO/346-438
A7BKV8_9GAMM/1-90
A7BSD2_9GAMM/4-117
A7C0C6_9GAMM/419-530
A7E9F0_SCLS1/582-695
A7F4Y0_SCLS1/5-153
A7FC75_YERP3/6-143
A7FCC0_YERP3/3-119
A7FCC2_YERP3/5-134
A7FE93_YERP3/414-525
A7FI20_YERP3/4-148
A7FI74_YERP3/2-137
A7FPB4_YERP3/419-532
A7FPF5_CLOB1/421-533
A7FPY8_CLOB1/440-552
A7FQ00_CLOB1/8-117
A7FQA8_CLOB1/4-82
A7FTG7_CLOB1/4-135
A7FU21_CLOB1/3-144
A7G3N9_CLOBH/3-144
A7G5R4_CLOBH/8-117
A7G9B5_CLOBL/421-533
A7G9I4_CLOBL/4-82
A7GCX9_CLOBL/4-135
A7GDJ1_CLOBL/3-144
A7GG25_CLOBL/4-113
A7GGZ0_CLOBL/440-552
A7GJS3_BACCN/425-537
A7GJV2_BACCN/5-83
A7GKQ8_BACCN/4-135
A7GNT1_BACCN/2-139
A7GQT8_BACCN/423-535
A7GRG3_BACCN/4-113
A7GUH8_BACCN/6-90
A7GVR5_CAMC5/416-528
A7H0I2_CAMC5/3-113
A7H196_CAMJD/415-527
A7H633_CAMJD/4-114
A7H678_ANADF/412-525
A7HDU8_ANADF/39-149
A7HLN3_FERNB/431-543
A7HLU3_FERNB/41-146
A7HMS7_FERNB/585-715
A7HNZ7_PARL1/434-547
A7HX05_PARL1/2-115
A7HY72_PARL1/461-573
A7HYK6_PARL1/2-131
A7HZD5_CAMHC/414-526
A7HZT1_CAMHC/2-134
A7I3J1_CAMHC/3-113
A7I6L6_METB6/2-138
A7I8U0_METB6/494-606
A7IGH5_XANP2/430-548
A7IM95_XANP2/2-115
A7IPN0_XANP2/458-570
A7IUS6_PBCVM/404-517
A7IXV6_PBCVN/410-522
A7J1Y1_9MOLU/392-504
A7J1Y2_9MOLU/392-504
A7J1Y3_9MOLU/392-504
A7J1Y4_9MOLU/391-503
A7J1Y5_9MOLU/390-502
A7J1Y6_SPIME/393-505
A7J1Y7_9MOLU/393-505
A7J1Y8_9MOLU/392-504
A7J1Y9_9MOLU/392-504
A7J1Z0_9MOLU/392-504
A7J1Z2_9MOLU/392-504
A7J1Z3_9MOLU/396-508
A7J1Z4_9MOLU/393-505
A7J1Z5_9MOLU/390-502
A7J1Z6_9MOLU/391-503
A7J7Q3_PBCVF/404-518
A7JB18_FRATT/413-524
A7JBH1_FRATT/420-533
A7JCE6_FRATT/4-117
A7JGE0_FRANO/4-117
A7JGV4_FRANO/420-533
A7JJF8_FRANO/413-524
A7JKK3_FRANO/4-117
A7JL06_FRANO/420-533
A7JNL2_FRANO/413-524
A7JQH9_PASHA/426-539
A7JSR6_PASHA/2-133
A7JSY0_PASHA/2-137
A7JT73_PASHA/4-149
A7JVC2_PASHA/414-525
A7K255_VIBSE/4-149
A7K5X8_VIBSE/420-531
A7K6A0_VIBSE/3-138
A7K6K4_VIBSE/413-524
A7K7M8_COMTE/2-139
A7K9G1_9PHYC/404-519
A7KFK1_VIBFI/321-402
A7KFK2_VIBFI/307-364
A7KFK3_VIBFI/309-378
A7KFK4_VIBLO/322-402
A7KFK5_9GAMM/322-402
A7KFK6_9GAMM/322-404
A7KFK7_9VIBR/320-400
A7KFK8_VIBMI/313-391
A7KFK9_VIBOR/321-400
A7KFL0_VIBSP/321-403
A7KHK8_9GAMM/314-389
A7KHL0_9GAMM/322-403
A7KHL8_9GAMM/316-397
A7KHM3_PHOPO/315-396
A7KHM5_PHOPO/322-403
A7KHM7_9GAMM/316-397
A7L688_PSEOL/313-390
A7LAC1_BACTU/315-390
A7LH03_9HELI/4-106
A7LHQ5_SALET/328-419
A7LHQ6_SALET/328-419
A7LHQ8_SALPA/328-419
A7LHR3_SALET/328-419
A7LK13_MYCPA/433-541
A7LK15_MYCPA/433-542
A7LNB6_LACRE/434-546
A7LUK2_BACOV/3-140
A7LVN3_BACOV/431-548
A7LW71_BACOV/14-123
A7LXS5_BACOV/418-526
A7LZL4_BACOV/2-133
A7MJS3_ENTS8/413-524
A7MMF9_ENTS8/4-142
A7MMZ7_ENTS8/419-532
A7MNU7_ENTS8/2-137
A7MWM3_VIBHB/413-524
A7MZW8_VIBHB/3-138
A7N1F2_VIBHB/420-533
A7N1K5_VIBHB/4-149
A7N904_VIBHB/2-135
A7NAC2_FRATF/4-117
A7NDQ4_FRATF/422-535
A7NEA1_FRATF/413-524
A7NJW2_ROSCS/4-114
A7NRM9_ROSCS/436-548
A7RCG0_PBCVA/410-522
A7RUU4_NEMVE/1-71
A7RW77_NEMVE/4-153
A7S883_NEMVE/3-148
A7T5T3_NEMVE/2-133
A7TEE2_VANPO/443-553
A7TSV2_VANPO/3-155
A7UEC2_SHIBO/328-419
A7UEC7_SHIDY/328-419
A7UEC8_SHIDY/328-419
A7UED2_SHIFL/328-419
A7UED7_SHISO/328-419
A7UZ87_BACUN/2-140
A7V2A2_BACUN/2-133
A7V4T2_BACUN/3-139
A7V6K8_BACUN/3-141
A7V722_BACUN/2-140
A7V8G3_BACUN/431-549
A7V8S5_BACUN/14-123
A7V964_BACUN/437-545
A7VBQ0_9CLOT/418-534
A7VDH1_9CLOT/421-533
A7VIM6_9CLOT/35-144
A7VJ47_9CLOT/3-136
A7VLR9_9RHIZ/318-399
A7VLS0_9RHIZ/316-395
A7VLS1_METEX/318-399
A7VLS2_METED/318-399
A7VLS3_METEX/318-399
A7VLS4_9RHIZ/318-399
A7VLS5_9RHIZ/318-399
A7VLS6_9RHIZ/318-399
A7VLS7_9RHIZ/318-399
A7VLS8_9RHIZ/316-392
A7VLS9_METOR/318-399
A7VLT0_9RHIZ/318-399
A7VLT2_9RHIZ/318-399
A7VLT3_9RHIZ/318-399
A7VLT4_9RHIZ/318-399
A7VLT5_9RHIZ/318-399
A7VLT6_9RHIZ/318-399
A7VLT7_9RHIZ/318-399
A7VLT8_9RHIZ/318-399
A7VLT9_9RHIZ/318-399
A7VLU1_9RHIZ/318-399
A7VRR9_9CLOT/433-545
A7VVI9_9CLOT/435-556
A7VXH3_9CLOT/3-112
A7VXX4_9CLOT/2-133
A7WWN2_STAA1/430-542
A7WYN9_STAA1/5-87
A7X022_STAA1/6-90
A7X1M5_STAA1/4-113
A7X212_STAA1/427-539
A7X5G9_STAA1/3-134
A7X9P7_PHOTE/292-336
A7X9P8_9ENTR/281-317
A7X9P9_9ENTR/299-337
A7X9Q0_PHOTE/276-315
A7X9Q1_PHOTE/290-328
A7X9Q2_PHOTE/291-329
A7X9Q4_PHOTE/299-340
A7X9Q5_9ENTR/294-332
A7XYG8_CHLTR/21-134
A7XYH2_CHLTR/20-133
A7XYJ2_CHLTR/20-133
A7YLY6_SALCH/314-391
A7YLY8_SALHO/314-391
A7YLZ0_SALEN/314-391
A7YLZ1_SALTY/314-391
A7YLZ3_SALCH/314-391
A7YLZ5_SALBN/314-391
A7YLZ7_SALCH/314-391
A7YLZ9_SALDZ/314-391
A7YM01_SALCH/314-391
A7YM03_ECOLX/313-389
A7YRT4_FRATU/4-117
A7YUR9_FRATU/420-533
A7YUT7_FRATU/413-524
A7Z0C8_BACA2/423-535
A7Z0G4_BACA2/5-85
A7Z1H1_BACA2/4-135
A7Z4N2_BACA2/4-113
A7Z577_BACA2/424-536
A7Z8J1_BACA2/29-115
A7ZAX0_CAMC1/415-527
A7ZFR7_CAMC1/3-113
A7ZL92_ECO24/4-142
A7ZMN2_ECO24/2-137
A7ZRR2_ECO24/413-524
A7ZTQ5_ECO24/419-532
A7ZZL0_ECOHS/4-142
A8A0V6_ECOHS/2-137
A8A4I7_ECOHS/413-524
A8A6G0_ECOHS/419-532
A8A8D9_IGNH4/5-135
A8A9J9_IGNH4/522-681
A8A9U6_IGNH4/623-786
A8ACL1_CITK8/419-532
A8AG75_CITK8/4-142
A8AHF6_CITK8/2-137
A8APR5_CITK8/413-524
A8AUQ0_STRGC/16-95
A8AXH4_STRGC/17-126
A8AXL9_STRGC/428-540
A8AY52_STRGC/429-541
A8B577_GIAIC/2-145
A8B5A0_GIAIC/5-143
A8CYS3_9ACTO/324-399
A8CYS7_9ACTO/324-383
A8D379_9BACT/320-437
A8DAS3_ECOLX/328-419
A8DAS4_SALPA/328-419
A8DAS6_SALPA/328-419
A8DAT3_SALPA/328-419
A8DAZ2_SALET/328-419
A8DB01_SALEN/328-419
A8DB14_SALEN/328-419
A8DB25_SALTI/328-419
A8DB41_SALTI/328-419
A8DB48_SALTI/328-419
A8DB56_SALTI/328-419
A8DVR1_NEMVE/64-181
A8E868_BURPS/4-135
A8EC72_BURPS/2-131
A8EFW3_BURPS/430-545
A8EGE8_BURPS/442-555
A8EQT2_ARCB4/417-529
A8EWX5_ARCB4/1-86
A8EXX5_RICCK/440-552
A8EYA5_RICCK/430-543
A8EZB7_RICCK/2-116
A8F0Y5_RICM5/440-552
A8F198_RICM5/2-116
A8F260_RICM5/431-543
A8F3N1_THELT/4-111
A8F637_THELT/415-527
A8F8Y9_BACP2/427-539
A8F908_BACP2/5-85
A8FA28_BACP2/4-135
A8FD76_BACP2/4-113
A8FDS0_BACP2/424-536
A8FH73_BACP2/10-93
A8FJG7_CAMJ8/415-527
A8FNZ3_CAMJ8/4-114
A8FP49_SHESH/428-541
A8FRB7_SHESH/413-524
A8FTU6_SHESH/2-137
A8FX75_SHESH/4-150
A8G3F0_PROM2/4-126
A8G7E0_PROM2/437-550
A8G7Q5_SERP5/419-532
A8G8I0_SERP5/2-132
A8GF68_SERP5/4-142
A8GFC9_SERP5/2-137
A8GJB2_SERP5/2-132
A8GJR7_SERP5/414-525
A8GMM3_RICAH/440-552
A8GN12_RICAH/2-116
A8GP47_RICAH/430-542
A8GR94_RICRS/440-552
A8GRN0_RICRS/2-116
A8GSV1_RICRS/430-542
A8GW62_RICB8/430-543
A8GWP3_RICB8/2-116
A8GXP3_RICB8/440-552
A8GYE6_SHEPA/428-541
A8H2S3_SHEPA/4-150
A8H313_SHEPA/2-137
A8H8I4_SHEPA/416-527
A8HV46_AZOC5/430-543
A8I2E5_AZOC5/2-115
A8I470_9ENTR/299-347
A8IAI6_AZOC5/452-563
A8II62_CHLRE/1-120
A8IIG8_CHLRE/425-543
A8J6M3_CHLRE/5-140
A8JD08_CHLRE/455-566
A8K4N2_HUMAN/4-155
A8KFT0_BURPS/442-555
A8KKE7_BURPS/4-135
A8KU95_BURPS/430-545
A8LB21_FRASN/432-544
A8LF30_FRASN/77-199
A8LHT2_DINSH/2-116
A8LNJ4_DINSH/427-540
A8LQV1_DINSH/436-548
A8LVH4_SALAI/426-538
A8LVU4_SALAI/507-619
A8M5X0_SALAI/9-131
A8MA31_CALMQ/3-142
A8MCZ0_CALMQ/633-809
A8MEA5_ALKOO/423-535
A8MG43_ALKOO/15-146
A8MHD1_ALKOO/4-113
A8MIQ9_ALKOO/3-134
A8MK57_ALKOO/4-74
A8N230_COPC7/519-635
A8N7S6_COPC7/3-146
A8NKQ4_COPC7/483-599
A8NS91_BRUMA/481-598
A8PFA0_BRUMA/105-251
A8PGM1_BRUMA/6-158
A8PKV1_9COXI/416-527
A8PP36_9COXI/4-117
A8PPC1_9COXI/461-574
A8PTE9_MALGO/428-544
A8Q3Y0_MALGO/4-59
A8Q6X4_BRUMA/488-605
A8Q990_BRUMA/506-623
A8QH57_BRUMA/1-96
A8R7X0_9FIRM/5-136
A8R8S2_9FIRM/5-136
A8RA33_9FIRM/13-97
A8RAI9_9FIRM/436-548
A8RB67_9FIRM/424-536
A8RBU5_9FIRM/3-115
A8RG79_9CLOT/439-551
A8RQB0_9CLOT/4-135
A8RRB2_9CLOT/8-141
A8RRC1_9CLOT/422-538
A8RSQ4_9CLOT/2-133
A8RVN6_9CLOT/2-133
A8RWP9_9CLOT/4-116
A8S139_9CLOT/3-134
A8S2L5_9CLOT/420-532
A8S654_9FIRM/11-93
A8S818_9FIRM/474-595
A8SA35_9FIRM/4-135
A8SBV2_9FIRM/453-565
A8SHH3_9FIRM/4-135
A8SHN5_9FIRM/7-138
A8SI18_9FIRM/3-112
A8SJ74_9FIRM/10-119
A8SK36_9FIRM/421-533
A8SK95_9FIRM/2-133
A8SNI7_9FIRM/6-84
A8SPN1_9FIRM/431-547
A8SSA0_9FIRM/422-534
A8STZ5_9FIRM/3-135
A8SX17_9FIRM/4-135
A8SZ79_9FIRM/4-113
A8T5V6_9VIBR/4-149
A8T621_9VIBR/420-533
A8T8U1_9VIBR/3-138
A8TBZ1_9VIBR/413-524
A8TLB9_9PROT/3-116
A8TU58_9PROT/4-123
A8TUV2_9PROT/438-550
A8TWU8_9PROT/4-123
A8U128_9PROT/431-544
A8U720_9LACT/3-135
A8U7S1_9LACT/13-144
A8U8G4_9LACT/346-458
A8UA58_9LACT/430-542
A8UAL1_9LACT/6-88
A8UBT1_9LACT/5-114
A8UGR0_9FLAO/432-549
A8UHH8_9FLAO/4-113
A8UMJ6_9FLAO/2-133
A8UPF7_9FLAO/409-517
A8UUA3_9AQUI/597-728
A8UUY1_9AQUI/21-102
A8UW01_9AQUI/587-742
A8UW73_9AQUI/430-542
A8UWF0_9AQUI/2-110
A8V019_9AQUI/4-112
A8V367_9AQUI/2-76
A8VFG6_XENNE/311-374
A8WTL4_CAEBR/489-606
A8XHL1_CAEBR/4-163
A8XT54_CAEBR/477-591
A8YFB6_MICAE/3-125
A8YI51_MICAE/422-535
A8YV47_LACH4/17-126
A8YVG8_LACH4/428-540
A8YW45_LACH4/439-551
A8YX54_LACH4/10-91
A8YYS8_STAAT/430-542
A8Z0Y7_STAAT/5-87
A8Z1E3_STAAT/6-90
A8Z224_STAAT/425-537
A8Z351_STAAT/3-134
A8Z3T0_STAAT/6-115
A8Z654_SULMW/407-524
A8ZNJ6_ACAM1/3-117
A8ZRY8_DESOH/423-536
A8ZW15_DESOH/4-113
A9A2G8_NITMS/23-105
A9AAY8_METM6/3-137
A9AC73_BURM1/4-135
A9AI99_BURM1/443-556
A9AIH5_BURM1/430-545
A9AWS3_HERA2/254-337
A9AYW4_HERA2/422-504
A9AYY1_HERA2/4-114
A9BD79_PROM4/440-553
A9BE54_PROM4/4-126
A9BFD9_PETMO/427-539
A9BI47_PETMO/17-125
A9BKD5_HEMAN/467-580
A9BN19_DELAS/430-545
A9BP86_DELAS/462-585
A9BQC0_DELAS/4-142
A9C2X7_DELAS/2-131
A9CIU8_AGRT5/493-605
A9CJ93_AGRT5/2-115
A9CKT5_AGRT5/431-544
A9CRV1_ENTBH/4-139
A9CV21_9RHIZ/431-544
A9D1B1_9GAMM/413-524
A9D533_9RHIZ/42-155
A9D7G9_9GAMM/2-136
A9D9P4_9RHIZ/479-591
A9DPN2_9FLAO/4-113
A9DY76_9RHOB/426-539
A9E167_9RHOB/2-116
A9E231_9RHOB/433-545
A9E2I2_9FLAO/428-545
A9E2R6_9BACI/315-390
A9E2S2_9BACI/315-390
A9E2S7_9BACL/316-391
A9E2T3_9BACL/316-391
A9E2T8_9BACL/316-391
A9E2U4_9BACL/316-391
A9E2U9_9BACL/316-391
A9E2V4_9BACL/316-391
A9E2V9_9BACL/316-391
A9EBI7_9FLAO/409-517
A9EHJ0_9GAMM/20-166
A9EK32_9GAMM/396-509
A9EL72_9RHOB/434-546
A9EWC2_9RHOB/2-116
A9F3U4_SORC5/431-543
A9FER5_9RHOB/427-540
A9FMK2_SORC5/446-560
A9FRC6_SORC5/4-113
A9G034_9RHOB/434-546
A9G813_9RHOB/427-540
A9G971_9RHOB/2-116
A9GNF4_SORC5/2-133
A9GZQ5_GLUDA/3-116
A9H947_9RHOB/426-539
A9HAY7_9RHOB/434-546
A9HBK4_9RHOB/2-116
A9HFW7_GLUDA/460-572
A9HI38_GLUDA/438-556
A9HVB3_BORPD/433-545
A9HVM2_BORPD/4-134
A9IB17_BORPD/2-131
A9IB47_BORPD/2-131
A9IFR4_BORPD/2-131
A9IJY0_BORPD/450-565
A9ILB0_BART1/436-549
A9IU35_BART1/2-115
A9IVX1_BART1/470-582
A9K0C7_BURMA/442-555
A9K1L8_BURMA/430-545
A9K6M7_BURMA/4-135
A9KEV2_COXBN/424-537
A9KGW2_COXBN/424-535
A9KH18_COXBN/4-117
A9KNG6_CLOPH/4-113
A9KPP5_CLOPH/425-537
A9KS52_CLOPH/422-532
A9KSH4_CLOPH/10-143
A9KTU1_SHEB9/2-137
A9KU75_SHEB9/420-533
A9L1T0_SHEB9/413-524
A9L515_SHEB9/4-150
A9L6T8_SHEB9/2-139
A9LK38_9ACTO/343-455
A9LK70_SALEN/2-134
A9M1Q4_NEIM0/430-545
A9M3G9_NEIM0/440-553
A9M455_NEIM0/1-97
A9M4P8_9VIBR/2-135
A9M770_BRUC2/430-546
A9MBN1_BRUC2/481-593
A9MBP4_BRUC2/2-115
A9MFG7_SALAR/2-137
A9MJU3_SALAR/419-532
A9MQ04_SALAR/4-142
A9MQH9_SALAR/413-524
A9MWM7_SALPB/419-532
A9MWS7_SALPB/4-142
A9N283_SALPB/8-143
A9N2T9_SALPB/2-132
A9N5V6_SALPB/413-524
A9N904_COXBR/422-535
A9N9H1_COXBR/4-117
A9N9W2_COXBR/419-530
A9NE69_ACHLI/422-534
A9NE78_ACHLI/4-88
A9NF31_ACHLI/4-115
A9NF71_ACHLI/427-539
A9QTH0_EDWTA/328-419
A9QTH1_EDWTA/328-419
A9QUN8_9ACTO/354-410
A9QUN9_9ACTO/354-408
A9QUP0_9ACTO/354-408
A9QUP1_9ACTO/354-408
A9QUP3_9ACTO/354-410
A9QUP4_9ACTO/354-409
A9QUP5_9ACTO/354-408
A9QUP9_9ACTO/334-390
A9QUQ0_9ACTO/353-407
A9QUQ1_9ACTO/354-408
A9QUQ3_9ACTO/354-408
A9QUQ5_9ACTO/354-408
A9QUQ6_9ACTO/354-408
A9QUQ7_9ACTO/354-408
A9QUQ8_9ACTO/289-345
A9QUQ9_9ACTO/354-408
A9QUR0_9ACTO/354-408
A9QUR5_9ACTO/354-408
A9QUR6_9ACTO/339-393
A9QUR7_9ACTO/354-408
A9QUR8_9ACTO/354-408
A9QUR9_9ACTO/285-339
A9QUS0_9ACTO/354-408
A9QXC2_UREUR/9-90
A9R5R2_YERPG/419-532
A9R7C2_YERPG/414-525
A9R984_YERPG/4-148
A9R9B7_YERPG/2-137
A9RWX5_PHYPA/453-569
A9SRT5_PHYPA/452-568
A9SYF5_PHYPA/2-116
A9TNV0_PHYPA/422-534
A9U3N3_PHYPA/5-150
A9U3P7_PHYPA/7-152
A9U4H8_PHYPA/424-536
A9UEF8_9ACTO/304-343
A9UFU1_STRAJ/415-475
A9UFU2_9ACTO/416-483
A9UFU3_9ACTO/416-476
A9UKH9_9GAMM/327-418
A9UKI0_9VIBR/320-375
A9V1D2_MONBE/6-155
A9V3W6_MONBE/6-155
A9VM94_BACWK/425-537
A9VN53_BACWK/5-82
A9VNU5_BACWK/423-535
A9VNZ2_BACWK/6-90
A9VQL6_BACWK/2-139
A9VRN2_BACWK/4-135
A9VT71_BACWK/4-113
A9VVE2_BACWK/3-140
A9VYR5_METEP/482-594
A9W5W4_METEP/431-549
A9W733_METEP/2-115
A9WDH5_CHLAA/4-112
A9WGP2_CHLAA/421-533
A9WR34_RENSM/481-593
A9WS20_RENSM/477-589
A9WTD8_RENSM/15-136
A9WYR0_BRUSI/481-593
A9WYS3_BRUSI/2-115
A9X4P3_ECOLX/314-392
A9X4P4_ECOLX/314-392
A9X4P5_ECOLX/314-392
A9X4P6_ECOLX/314-392
A9X4P8_AERHY/307-383
A9X4P9_SALCH/328-419
A9X4Q0_VIBCH/329-420
A9X4Q1_MYCAV/346-432
A9X4Q2_HELPY/314-391
A9X4Q3_PROMI/323-414
A9X4Q4_SHISO/314-405
A9X4Q5_YEREN/329-405
A9X4Q6_PSEPU/329-417
A9X4Q7_ENTCL/316-394
A9X4Q8_SERMA/328-419
A9X4Q9_STAAU/319-398
A9X4R0_ECOLX/328-419
A9X5B8_CAMJE/313-387
A9X5B9_MYCTU/349-424
A9XAV6_9VIBR/1-135
A9XAV8_9VIBR/1-132
A9XAV9_VIBHO/1-133
A9XAW0_9GAMM/1-133
A9XAW2_9GAMM/1-133
A9YUK0_PSESM/170-227
A9YUK1_PSEYM/170-227
A9YUK6_9PSED/170-227
A9YUK7_9PSED/170-227
A9YWE1_OSV5/419-533
A9Z5X2_YERPE/419-532
A9Z9N5_YERPE/4-148
A9ZCN8_YERPE/2-137
A9ZE80_YERPE/414-525
A9ZFT4_COXBU/419-530
A9ZGC3_COXBU/4-117
A9ZK89_COXBU/393-506
A9ZN35_LISDA/294-350
A9ZN65_9VIBR/291-350
A9ZN67_9VIBR/292-348
A9ZN80_9VIBR/292-350
A9ZNA5_VIBGA/309-381
A9ZT67_9BACL/310-385
A9ZT68_9BACL/314-389
A9ZT69_9BACL/314-389
A9ZT70_9BACL/314-389
A9ZT71_9BACL/314-389
A9ZT72_9BACL/314-389
A9ZT73_9BACL/302-377
A9ZVN8_YERPE/414-525
A9ZZB2_YERPE/419-532
B0A2Q9_YERPE/4-148
B0A3I5_YERPE/2-137
B0A624_9CLOT/419-531
B0AAN8_9CLOT/4-114
B0ACZ3_9CLOT/4-81
B0ADC0_9CLOT/4-135
B0ADI3_9CLOT/2-136
B0AR33_BACAN/4-135
B0ART5_BACAN/6-90
B0AS56_BACAN/423-535
B0AWH0_BACAN/5-83
B0AXV1_BACAN/425-537
B0AYK0_BACAN/2-139
B0AYL1_BACAN/4-113
B0AYS4_BACAN/4-142
B0B0K3_STAIN/426-538
B0B0K5_9STAP/397-509
B0B0K7_9STAP/397-509
B0B0K9_STAIN/399-511
B0B0L1_9STAP/399-511
B0B0L3_9STAP/399-511
B0B8L8_CHLT2/4-112
B0B8N7_CHLT2/398-506
B0B9U0_CHLT2/432-545
B0BA97_CHLTB/4-112
B0BAB6_CHLTB/398-506
B0BBH0_CHLTB/432-545
B0BI45_9BACT/6-59
B0BNX8_ACTPJ/4-150
B0BP24_ACTPJ/2-137
B0BPA1_ACTPJ/426-539
B0BQI7_ACTPJ/414-525
B0BWP4_RICRO/440-552
B0BX36_RICRO/2-116
B0BYC7_RICRO/430-542
B0C3K9_ACAM1/3-117
B0CFN9_ACAM1/3-125
B0CG29_ACAM1/427-540
B0CIN8_BRUSI/430-546
B0D1N0_LACBS/3-146
B0EMC7_ENTDI/4-150
B0EP10_ENTDI/428-544
B0ERJ9_ENTDI/3-148
B0FXT7_BACTU/4-142
B0FYU3_STAAU/3-142
B0G2U2_9FIRM/423-539
B0G3S8_9FIRM/4-113
B0G5U8_9FIRM/4-137
B0G6X7_9FIRM/4-135
B0G8J6_9FIRM/426-538
B0G8S3_9FIRM/2-133
B0GA94_9FIRM/5-136
B0GAN0_YERPE/414-525
B0GI14_YERPE/4-148
B0GJ75_YERPE/2-137
B0GJY2_YERPE/419-532
B0GMQ2_YERPE/414-525
B0GRB9_YERPE/4-148
B0GRH4_YERPE/2-137
B0GZK7_YERPE/419-532
B0H5C9_YERPE/4-148
B0H684_YERPE/414-525
B0H710_YERPE/419-532
B0HA83_YERPE/2-137
B0HD71_YERPE/2-137
B0HDC6_YERPE/4-148
B0HG37_YERPE/414-525
B0HJX6_YERPE/419-532
B0HRC9_YERPE/414-525
B0HSU4_YERPE/2-137
B0HTK9_YERPE/419-532
B0HWX8_YERPE/4-148
B0JHS3_MICAN/3-125
B0JVQ2_MICAN/422-535
B0K0X6_THEPX/419-531
B0K1T8_THEPX/4-113
B0K9V5_THEP3/4-113
B0KAG9_THEP3/419-531
B0KEV2_PSEPG/421-534
B0KH77_PSEPG/4-148
B0KL17_PSEPG/417-528
B0KMR1_PSEPG/2-131
B0L8X4_9DELT/71-162
B0L8X5_9DELT/71-162
B0L8X6_9DELT/71-153
B0MCF5_9FIRM/4-135
B0MCS0_9FIRM/9-142
B0MCX1_9FIRM/420-536
B0MDM1_9FIRM/4-113
B0MEW1_9FIRM/4-135
B0MGR6_9FIRM/423-535
B0ML60_9FIRM/6-88
B0MLH8_9FIRM/442-563
B0MRF8_9FIRM/475-587
B0MRI8_9FIRM/17-126
B0MT16_9BACT/411-519
B0MTX4_9BACT/4-113
B0MUU5_9BACT/3-140
B0MXR7_9BACT/435-552
B0N116_9FIRM/15-146
B0N230_9FIRM/426-538
B0N759_9FIRM/4-116
B0N7F6_9FIRM/46-158
B0N9B4_EUBSP/18-127
B0N9I4_EUBSP/2-133
B0NAD0_EUBSP/449-565
B0ND13_EUBSP/4-136
B0NEQ1_EUBSP/427-539
B0NGW6_EUBSP/3-134
B0NIB8_EUBSP/2-133
B0NNY3_BACSE/2-140
B0NRM5_BACSE/27-136
B0NS24_BACSE/455-563
B0NSR6_BACSE/431-549
B0NU29_BACSE/3-139
B0NUJ1_BACSE/2-133
B0NZQ6_9CLOT/420-536
B0P0A5_9CLOT/423-535
B0P109_9CLOT/3-134
B0P1B6_9CLOT/3-137
B0P1G9_9CLOT/4-113
B0PBN8_9FIRM/445-557
B0PD53_9FIRM/6-115
B0PDI5_9FIRM/4-135
B0PFE8_9FIRM/436-557
B0Q4D5_BACAN/6-90
B0Q6C9_BACAN/423-535
B0Q847_BACAN/4-135
B0Q900_BACAN/5-83
B0Q9I0_BACAN/425-537
B0QA94_BACAN/2-139
B0QAB3_BACAN/4-113
B0QAQ4_BACAN/4-142
B0QK38_BACAN/4-135
B0QKH9_BACAN/6-90
B0QKV8_BACAN/5-83
B0QKY7_BACAN/425-537
B0QPU7_BACAN/423-535
B0QQD1_BACAN/2-139
B0QQR6_BACAN/4-142
B0QRN2_HAEPR/414-525
B0QS28_HAEPR/4-151
B0QUX4_HAEPR/2-137
B0QVW5_HAEPR/426-539
B0QZI1_MOUSE/11-156
B0R363_HALS3/2-135
B0R4D4_HALS3/422-534
B0RAE2_CLAMS/48-169
B0RC15_CLAMS/467-579
B0RH75_CLAMS/443-555
B0RLJ1_XANCB/429-540
B0RTK8_XANCB/2-131
B0RUK5_XANCB/456-567
B0RWR4_XANCB/4-117
B0S068_FINM2/4-85
B0S183_FINM2/5-114
B0S1Y4_FINM2/2-133
B0S420_FINM2/420-532
B0S4M6_FINM2/2-140
B0S911_LEPBA/424-537
B0SCM7_LEPBA/490-602
B0SF59_LEPBA/1-88
B0SK35_LEPBP/424-537
B0SKQ5_LEPBP/490-602
B0SNJ8_LEPBP/1-88
B0SZS1_CAUSK/490-601
B0T0I9_CAUSK/2-115
B0T359_CAUSK/461-574
B0TAL2_HELMI/427-539
B0TFR0_HELMI/3-127
B0TH92_HELMI/5-114
B0TKY9_SHEHH/2-137
B0TLA7_SHEHH/428-541
B0TP14_SHEHH/4-150
B0TU82_SHEHH/416-527
B0TX32_FRAP2/413-524
B0TZ18_FRAP2/420-533
B0TZZ5_FRAP2/4-117
B0U1G8_XYLFM/430-542
B0U2J5_XYLFM/4-120
B0U4M9_XYLFM/4-117
B0U654_XYLFM/412-523
B0UIR7_METS4/2-115
B0UIR9_METS4/463-575
B0UMR5_METS4/1-121
B0UQX8_METS4/429-542
B0UT33_HAES2/412-523
B0UUB3_HAES2/4-148
B0UVT9_HAES2/2-133
B0UWH6_HAES2/423-536
B0UWK5_HAES2/2-137
B0V4P1_ACIBY/23-162
B0V9T6_ACIBY/413-524
B0VAF6_ACIBY/432-545
B0VIP7_CLOAI/418-530
B0VJB5_CLOAI/4-115
B0VL89_ACIBS/23-162
B0VMK3_ACIBS/432-545
B0VP30_ACIBS/413-524
B0WGC0_CULQU/3-148
B0WQT7_CULQU/4-153
B0WRP3_CULQU/472-587
B0XM58_ASPFC/483-598
B0XU08_ASPFC/6-154
B0YNB1_9MOLU/400-512
B0YNB2_9MOLU/400-512
B0YNB4_9MOLU/400-512
B0ZB85_9BURK/2-120
B0ZDX2_ECOLX/2-134
B1A6W7_FLAPS/313-381
B1AI66_UREP2/436-548
B1AII1_UREP2/8-87
B1AJA7_UREP2/420-532
B1AJN1_UREP2/8-122
B1BB05_CLOBO/4-136
B1BBA1_CLOBO/441-553
B1BBK7_CLOBO/440-561
B1BBW4_CLOBO/4-135
B1BCN7_CLOBO/5-83
B1BE38_CLOBO/4-113
B1BG09_CLOPE/4-113
B1BHS2_CLOPE/4-86
B1BI53_CLOPE/421-533
B1BIE7_CLOPE/437-549
B1BIN1_CLOPE/3-144
B1BJK1_CLOPE/3-134
B1BLL7_CLOPE/3-142
B1BPU5_CLOPE/3-144
B1BR51_CLOPE/2-142
B1BSD1_CLOPE/4-86
B1BSR2_CLOPE/437-549
B1BVE3_CLOPE/3-142
B1BVM6_CLOPE/3-144
B1BWJ0_CLOPE/3-134
B1BXF2_CLOPE/422-534
B1BXZ4_CLOPE/4-113
B1C1T6_9FIRM/4-116
B1C1X8_9FIRM/422-534
B1C5B1_9FIRM/6-84
B1C5I0_9FIRM/426-538
B1C895_9FIRM/4-113
B1C9C5_9FIRM/422-534
B1EGE4_9ESCH/413-524
B1EIK6_9ESCH/419-532
B1ELU4_9ESCH/4-142
B1EXF2_BACAN/2-139
B1EZU8_BACAN/6-90
B1F0H3_BACAN/4-135
B1F1A5_BACAN/425-537
B1F1D5_BACAN/5-83
B1F335_BACAN/423-535
B1F6F6_BACAN/4-113
B1F6Y4_BACAN/4-142
B1F998_9BURK/3-141
B1FA09_9BURK/4-135
B1FA46_9BURK/443-556
B1FI45_9BURK/430-545
B1FXY6_9BURK/431-546
B1G3N9_9BURK/4-135
B1G3T9_9BURK/442-555
B1GF88_BACAN/6-90
B1GGD1_BACAN/2-139
B1GMC5_BACAN/423-535
B1GNQ1_BACAN/4-135
B1GQ27_BACAN/425-537
B1GQJ4_BACAN/4-113
B1GR22_BACAN/4-142
B1GUK5_9RHIZ/2-68
B1GUK6_9RHIZ/2-68
B1GUK7_OCHAN/2-68
B1GUT8_GEOSE/2-138
B1GYR4_UNCTG/4-113
B1GZ06_UNCTG/432-547
B1H0V8_9LACO/400-483
B1H2R2_XENTR/4-155
B1HAF2_BURPS/442-555
B1HBC8_BURPS/430-545
B1HHD0_BURPS/41-172
B1HKL5_BURPS/2-131
B1HP94_LYSSC/435-547
B1HS36_LYSSC/430-542
B1HS81_LYSSC/5-88
B1HX02_LYSSC/2-139
B1HZX0_LYSSC/7-138
B1I1H8_DESAP/419-531
B1I255_DESAP/4-113
B1I8U3_STRPI/7-87
B1IAY4_STRPI/428-540
B1IB21_STRPI/428-540
B1IC54_STRPI/15-124
B1ID53_CLOBK/4-82
B1IDU8_CLOBK/421-533
B1II68_CLOBK/8-117
B1IJQ6_CLOBK/4-135
B1IKI4_CLOBK/440-552
B1IKV9_CLOBK/3-144
B1IPG7_ECOLC/2-137
B1ISC6_ECOLC/413-524
B1ITI2_ECOLC/4-142
B1IYP5_ECOLC/419-532
B1J3Y5_PSEPW/421-534
B1J5A8_PSEPW/4-148
B1JAF6_PSEPW/417-528
B1JAY4_PSEPW/2-130
B1JBJ6_PSEPW/2-131
B1JGD6_YERPY/419-532
B1JKQ9_YERPY/4-148
B1JLF5_YERPY/3-138
B1JM40_YERPY/414-525
B1JWA5_BURCC/430-545
B1K0J9_BURCC/4-135
B1K0Z0_BURCC/443-556
B1KCX6_SHEWM/420-533
B1KHW8_SHEWM/416-527
B1KKN0_SHEWM/2-137
B1KNL0_SHEWM/20-166
B1KRY7_CLOBM/4-82
B1KWM7_CLOBM/8-117
B1KYI8_CLOBM/440-552
B1L006_CLOBM/4-135
B1L1B4_CLOBM/3-144
B1L1L1_CLOBM/421-533
B1L290_CLOBM/3-140
B1L3G6_KORCO/3-135
B1L5U0_KORCO/526-681
B1L9P5_THESQ/7-114
B1LCJ8_THESQ/422-534
B1LDW8_ECOSM/2-137
B1LF24_ECOSM/413-524
B1LH17_ECOSM/4-142
B1LL24_ECOSM/419-532
B1LT37_METRJ/430-548
B1M0P2_METRJ/467-579
B1M0P4_METRJ/2-115
B1M8L6_METRJ/1-113
B1M9R9_METRJ/2-120
B1ME45_MYCA9/454-566
B1MGQ4_MYCA9/3-125
B1MU05_SALDU/2-134
B1MU90_SALDU/2-134
B1MW33_LEUCK/452-564
B1MYG2_LEUCK/26-135
B1MZI2_LEUCK/425-537
B1N080_LEUCK/9-93
B1N0C6_LEUCK/4-149
B1N7K8_9BACT/329-420
B1N7K9_9BACT/329-420
B1N7L0_9BACT/329-420
B1N7L1_9BACT/343-433
B1N7L4_9BACT/327-418
B1N7L5_9BACT/343-433
B1N7L7_9BACT/328-419
B1N7L8_9BACT/329-420
B1N7M0_9BACT/339-432
B1N7M5_9BACT/328-419
B1N7M7_9BACT/330-421
B1N7M8_9BACT/330-421
B1N7M9_9BACT/326-418
B1N7N2_9BACT/330-421
B1N7N3_9BACT/333-424
B1N7N4_9BACT/328-419
B1N7N5_9BACT/325-416
B1N7N6_9BACT/326-418
B1N7N7_9BACT/326-418
B1N7N8_9BACT/327-418
B1N7N9_9BACT/332-423
B1N7P0_9BACT/327-418
B1N7P1_9BACT/327-418
B1N7P2_9BACT/326-418
B1N7P3_9BACT/329-420
B1N7P4_9BACT/326-415
B1N7P5_9BACT/327-418
B1N7P7_9BACT/327-418
B1N7P8_9BACT/339-431
B1N7P9_9BACT/326-418
B1N7Q1_9BACT/327-418
B1N7Q2_9BACT/328-419
B1N7Q3_9BACT/327-418
B1N7Q4_9BACT/326-418
B1N7Q5_9BACT/327-417
B1N7Q6_9BACT/330-422
B1N7Q7_9BACT/344-434
B1N7Q8_9BACT/326-418
B1N7Q9_9BACT/329-420
B1N7R0_9BACT/329-419
B1N7R1_9BACT/339-432
B1N7R2_9BACT/327-418
B1N7R3_9BACT/327-418
B1N7R4_9BACT/326-418
B1N7R5_9BACT/326-418
B1N7R6_9BACT/326-418
B1N7R7_9BACT/326-415
B1N7R9_9BACT/334-431
B1N7S0_9BACT/327-418
B1N7S1_9BACT/290-381
B1N7S2_9BACT/326-415
B1N7S3_9BACT/327-418
B1NNY5_STREQ/3-66
B1P197_9DELT/297-356
B1P8J8_SHIBO/413-524
B1PJM5_9ACTO/398-475
B1PJM6_9ACTO/268-370
B1PJM7_9ACTO/266-368
B1PJM8_9ACTO/266-368
B1PJM9_9ACTO/268-370
B1PJN0_9ACTO/267-369
B1PJN1_9ACTO/268-370
B1PJN2_9ACTO/268-370
B1PJN4_9ACTO/267-369
B1PJN5_9ACTO/268-370
B1PJN6_9ACTO/268-370
B1PJN7_9ACTO/268-370
B1PJN8_9ACTO/267-369
B1PJN9_9ACTO/268-370
B1PJW4_9ALTE/296-352
B1PJW5_9ALTE/296-352
B1PL25_ECOLX/11-66
B1PT67_9GAMM/384-497
B1Q2R1_9LACT/3-141
B1Q318_FLAPS/288-354
B1Q347_9FLAO/288-354
B1Q348_9FLAO/288-354
B1Q349_9FLAO/288-354
B1Q350_9FLAO/288-354
B1Q351_9FLAO/288-354
B1Q352_9FLAO/288-354
B1Q353_9FLAO/288-354
B1Q354_9FLAO/288-354
B1Q355_9FLAO/288-355
B1Q356_9FLAO/288-354
B1Q357_9FLAO/288-354
B1Q358_9FLAO/288-354
B1Q359_9FLAO/288-354
B1Q360_9FLAO/288-355
B1Q361_9FLAO/288-354
B1Q362_9FLAO/288-354
B1Q363_9FLAO/288-354
B1Q364_9FLAO/288-354
B1Q365_9FLAO/288-354
B1Q366_9FLAO/288-355
B1Q367_9FLAO/288-355
B1Q368_9FLAO/288-355
B1Q369_9FLAO/288-355
B1Q370_9FLAO/288-355
B1Q371_9FLAO/288-354
B1Q372_9FLAO/288-354
B1Q373_9FLAO/288-354
B1Q374_9FLAO/288-355
B1Q375_9FLAO/288-355
B1Q376_9FLAO/288-355
B1Q377_9FLAO/288-354
B1Q378_9FLAO/288-354
B1Q379_9FLAO/288-354
B1Q380_9FLAO/288-354
B1Q381_9FLAO/288-354
B1Q8B8_CLOBO/4-135
B1Q8E5_CLOBO/4-82
B1QCW5_CLOBO/3-144
B1QEB0_CLOBO/4-113
B1QEQ0_CLOBO/440-552
B1QFJ4_CLOBO/421-533
B1QIU6_CLOBO/4-82
B1QJ04_CLOBO/3-144
B1QL32_CLOBO/440-552
B1QMN6_CLOBO/421-533
B1QR70_CLOBO/4-135
B1QRY3_CLOBO/1-83
B1QSJ2_CLOBU/4-113
B1QSM3_CLOBU/421-533
B1QV36_CLOBU/4-135
B1QVR2_CLOBU/3-144
B1QXC9_CLOBU/438-550
B1R1W9_CLOBU/10-87
B1R366_CLOPE/3-144
B1R3F2_CLOPE/437-549
B1R566_CLOPE/3-134
B1R629_CLOPE/4-86
B1R8L5_CLOPE/4-113
B1R9A6_CLOPE/3-142
B1RBZ9_CLOPE/422-534
B1RE68_CLOPE/437-549
B1REF4_CLOPE/3-144
B1RFP1_CLOPE/4-86
B1RGM1_CLOPE/3-134
B1RKK2_CLOPE/422-534
B1RKR4_CLOPE/4-113
B1RLC3_CLOPE/3-144
B1RLK9_CLOPE/437-549
B1RPX1_CLOPE/3-134
B1RQ70_CLOPE/4-113
B1RRY2_CLOPE/4-86
B1RTQ0_CLOPE/422-534
B1RU22_UREPA/420-532
B1RUD6_UREPA/4-118
B1RUM6_UREPA/436-548
B1RUW2_UREPA/8-87
B1RVE9_UREPA/420-532
B1RVS0_UREPA/8-122
B1RW14_UREPA/436-548
B1RW95_UREPA/8-87
B1RX36_UREUR/8-88
B1RXC2_UREUR/436-548
B1RXL7_UREUR/4-118
B1RYB5_UREUR/420-532
B1S2V5_STRPN/7-87
B1S3B1_STRPN/428-540
B1S3V9_STRPN/428-540
B1S7E6_9BIFI/6-126
B1S8I1_9BIFI/557-669
B1S8L8_9BIFI/483-595
B1SE14_9STRE/3-137
B1SE77_9STRE/16-97
B1SEZ5_9STRE/430-542
B1SFB3_9STRE/47-156
B1SGI3_9STRE/430-542
B1SHH9_BACAN/5-83
B1SZF1_9BURK/443-556
B1T323_9BURK/430-545
B1T7Y0_9BURK/4-135
B1URH6_BACAN/6-90
B1URQ5_BACAN/423-535
B1UW10_BACAN/4-135
B1UX83_BACAN/425-537
B1UXA6_BACAN/5-83
B1UXZ7_BACAN/2-139
B1UY14_BACAN/4-113
B1UYM6_BACAN/4-142
B1UZ35_CLOPE/437-549
B1UZX3_CLOPE/4-86
B1V079_CLOPE/3-144
B1V109_CLOPE/3-134
B1V1E5_CLOPE/3-144
B1V450_CLOPE/4-113
B1V7I9_CLOPE/422-534
B1V9B6_PHYAS/436-552
B1VAJ5_PHYAS/4-115
B1VCP2_CLODI/49-106
B1VCP3_CLODI/39-96
B1VCP5_CLODI/39-96
B1VDX6_CORU7/478-590
B1VI08_CORU7/3-125
B1VJ64_PROMH/2-135
B1VM20_STRGG/13-134
B1VPF5_STRGG/461-573
B1VXR1_STRGG/482-594
B1WR51_CYAA5/424-537
B1WVJ8_CYAA5/3-125
B1X1Z5_CYAA5/19-136
B1X4L8_PAUCH/434-547
B1X5D7_PAUCH/4-126
B1XBM3_ECODH/4-142
B1XG35_ECODH/413-524
B1XGM4_ECODH/2-137
B1XKP8_SYNP2/3-125
B1XLP6_SYNP2/422-535
B1XSB6_POLNS/445-558
B1XSN4_POLNS/22-153
B1XUW0_POLNS/432-547
B1Y549_LEPCP/477-594
B1Y7E5_LEPCP/428-543
B1Y7Q6_LEPCP/4-141
B1YAK4_THENV/2-140
B1YAT0_THENV/636-809
B1YGB6_EXIS2/428-540
B1YGN9_EXIS2/8-88
B1YGY4_EXIS2/422-534
B1YIB3_EXIS2/4-113
B1YLV8_EXIS2/2-139
B1YPY0_BURA4/4-135
B1YPZ2_BURA4/443-556
B1YUB7_BURA4/430-545
B1ZB74_METPB/431-549
B1ZIR0_METPB/428-540
B1ZKT9_METPB/2-115
B1ZME3_OPITP/422-530
B1ZTK2_OPITP/440-557
B1ZV49_OPITP/4-145
B1ZYV6_OPITP/3-135
B2A2Z2_NATTJ/426-538
B2A333_NATTJ/4-113
B2AFZ9_CUPTR/447-560
B2AS80_PODAN/558-671
B2AX46_PODAN/89-236
B2BN55_9GAMM/294-350
B2BN56_9GAMM/293-349
B2BN57_9GAMM/294-350
B2C3E3_9BURK/311-424
B2C3E4_9BURK/304-417
B2C3E5_9BURK/312-425
B2C3E6_BURCE/322-435
B2C3E7_BURVI/305-418
B2C3E8_BURVI/305-418
B2C3E9_9BURK/312-425
B2C3F0_9BURK/312-425
B2C3F2_9BURK/312-425
B2C3F3_PSEPY/312-425
B2C3F4_9BURK/312-425
B2C4K4_XANAL/435-546
B2CG35_CAMFE/3-135
B2CS90_9MOLU/309-365
B2CSE7_CAMJE/29-110
B2D2I6_9GAMM/194-251
B2D2I7_9GAMM/194-251
B2D864_UREPA/8-122
B2D8E2_UREPA/436-548
B2D8L2_UREPA/420-532
B2D9E6_UREPA/8-87
B2D9P5_UREUR/4-118
B2D9Z0_UREUR/436-548
B2DA76_UREUR/8-88
B2DB48_UREUR/420-532
B2DGU5_STRPN/428-540
B2DHM4_STRPN/428-540
B2DJV1_STRPN/7-87
B2DNJ8_STRPN/15-124
B2DQB3_STRPN/428-540
B2DQS4_STRPN/7-87
B2DRG1_STRPN/428-540
B2DSP7_STRPN/428-540
B2DSS8_STRPN/428-540
B2DTJ3_STRPN/15-124
B2DVH2_STRPN/7-87
B2DXN6_STRPN/428-540
B2DXS0_STRPN/428-540
B2DY35_STRPN/15-124
B2E217_STRPN/7-87
B2E449_STRPN/428-540
B2E478_STRPN/428-540
B2E555_STRPN/15-124
B2E6P1_STRPN/7-87
B2E884_BIFAN/555-667
B2EBX6_BIFAN/484-596
B2ECI5_BIFAN/6-126
B2FIS0_STRMK/4-117
B2FK82_STRMK/412-523
B2FT83_STRMK/435-546
B2G4Y9_LACRJ/434-546
B2G5I7_LACRJ/6-85
B2G733_LACRJ/23-132
B2G736_LACRJ/427-539
B2GC53_LACF3/27-136
B2GC57_LACF3/427-539
B2GEV2_LACF3/434-546
B2GFD5_LACF3/6-85
B2GH68_KOCRD/14-135
B2GIG2_KOCRD/465-577
B2GJ75_KOCRD/476-588
B2H2W8_BURPS/4-135
B2H349_BURPS/430-545
B2H9J4_BURPS/442-555
B2HI50_MYCMM/471-583
B2HJ79_MYCMM/22-144
B2HZA4_ACIBC/432-545
B2I1L7_ACIBC/413-525
B2I382_ACIBC/23-162
B2I572_XYLF2/3-120
B2I5V1_XYLF2/430-542
B2I8S8_XYLF2/4-117
B2I933_XYLF2/412-523
B2IAU0_XYLF2/2-140
B2IEN4_BEII9/2-115
B2IH55_BEII9/437-550
B2IJI3_BEII9/472-584
B2IMG3_STRPS/7-87
B2INT0_STRPS/428-540
B2INX1_STRPS/428-540
B2IPL8_STRPS/21-130
B2IWS5_NOSP7/3-125
B2IY46_NOSP7/427-540
B2J1Q5_NOSP7/4-119
B2JE93_BURP8/431-546
B2JJ99_BURP8/442-555
B2JJU0_BURP8/26-157
B2JYI9_YERPB/419-532
B2K2G0_YERPB/414-525
B2K3S2_YERPB/3-138
B2K3X5_YERPB/4-148
B2KAM7_ELUMP/433-548
B2KBN6_ELUMP/19-128
B2LR46_9ENTR/308-370
B2LR47_9ENTR/308-370
B2LR48_9ENTR/308-370
B2LR49_9PSED/307-365
B2LR50_9ENTR/308-370
B2LR51_9ENTR/308-370
B2LR52_9ENTR/308-370
B2LR53_9ENTR/308-370
B2LR54_9ENTR/308-370
B2LR55_9ENTR/308-370
B2LR56_9ENTR/308-370
B2LXT3_9GAMM/307-365
B2LYU4_9MOLU/391-503
B2N2M4_ECOLX/2-137
B2N6B1_ECOLX/419-532
B2NBP8_ECOLX/413-524
B2NCL7_ECOLX/4-142
B2NDT4_UREUR/420-532
B2NEF7_UREUR/8-88
B2NF40_UREUR/4-118
B2NFD3_UREUR/436-548
B2NFS9_UREUR/420-532
B2NGE7_UREUR/4-118
B2NGH7_UREUR/8-88
B2NHA0_UREUR/436-548
B2NKB8_ECO57/419-532
B2NMY0_ECO57/413-524
B2NS01_ECO57/2-137
B2NSD7_ECO57/4-142
B2P183_ECO57/413-524
B2P424_ECO57/419-532
B2P623_ECO57/2-137
B2PAD7_ECO57/4-142
B2PHY7_ECO57/419-532
B2PMV8_ECO57/413-524
B2PNK7_ECO57/2-137
B2PSG1_ECO57/4-142
B2PV35_PROST/419-532
B2PX89_PROST/414-525
B2Q3L8_PROST/4-141
B2Q4B0_PROST/2-137
B2RGV8_PORG3/2-140
B2RH95_PORG3/37-168
B2RHT7_PORG3/433-550
B2RIA6_PORG3/2-140
B2RIV5_PORG3/3-112
B2RL68_PORG3/411-519
B2S0D8_BORHD/422-534
B2S1H2_BORHD/5-126
B2S1M4_BORHD/398-506
B2S2Z1_TREPS/18-128
B2S4P3_TREPS/423-535
B2S8C1_BRUA1/430-546
B2SB52_BRUA1/6-66
B2SB64_BRUA1/462-574
B2SDL6_FRATM/420-533
B2SF80_FRATM/4-117
B2SFF1_FRATM/413-524
B2SL47_XANOP/4-117
B2SUA0_XANOP/412-523
B2SUW6_XANOP/429-540
B2SZ77_BURPP/442-555
B2T1K2_BURPP/4-135
B2T209_BURPP/431-546
B2THB9_CLOBB/419-531
B2THX4_CLOBB/4-81
B2TJ38_CLOBB/4-113
B2TL02_CLOBB/4-135
B2TLD3_CLOBB/437-549
B2TNL7_CLOBB/3-144
B2TSE5_SHIB3/2-134
B2TUS9_SHIB3/419-532
B2U0G3_SHIB3/4-142
B2U1D8_SHIB3/413-524
B2U3E8_SHIB3/2-137
B2U7A1_RALPJ/4-135
B2U8N5_RALPJ/431-546
B2UCF3_RALPJ/451-564
B2UQJ6_AKKM8/4-141
B2URD4_AKKM8/405-513
B2URM5_AKKM8/449-566
B2URU5_HELPS/3-113
B2UTY5_HELPS/417-529
B2UU25_HELPS/5-114
B2UWD3_CLOBA/3-144
B2UX48_CLOBA/419-531
B2UXN5_CLOBA/4-81
B2V0N8_CLOBA/4-135
B2V1W8_CLOBA/437-549
B2V4F2_CLOBA/4-113
B2V6S9_SULSY/598-728
B2V7T0_SULSY/5-113
B2V9G4_SULSY/426-551
B2V9M7_SULSY/23-101
B2VAT6_ERWT9/2-136
B2VAY6_ERWT9/2-135
B2VCE0_ERWT9/419-532
B2VGI0_ERWT9/414-525
B2VKR3_ERWT9/4-142
B2VKW4_ERWT9/2-137
B2VRD7_PYRTR/4-150
B2VZ36_PYRTR/570-684
B2XRE1_9VIBR/321-401
B2XRE2_VIBVU/320-398
B2XRE3_VIBVU/320-400
B2XRE4_VIBVU/317-395
B2XRE5_PHOMO/320-400
B2XRE6_VIBCH/321-404
B2XRE7_VIBVU/321-404
B2XRE8_9GAMM/309-372
B2XRE9_VIBVU/320-398
B2XRF0_VIBVU/320-398
B2XRF1_9VIBR/310-376
B2XRF2_9VIBR/311-380
B2XRF3_9VIBR/321-401
B2XRF5_VIBCH/321-400
B2XRF6_VIBCH/321-400
B2XRF7_9VIBR/321-401
B2XWY7_9GAMM/287-339
B2XWY8_9GAMM/287-344
B2XWY9_9GAMM/286-343
B2XWZ0_9GAMM/286-343
B2XWZ1_9GAMM/286-343
B2XWZ2_9GAMM/287-344
B2XWZ3_9GAMM/286-343
B2XWZ4_9GAMM/287-344
B2XWZ5_9GAMM/287-344
B2ZJV8_VIBHA/404-517
B2ZR87_VIBAL/404-517
B2ZR88_9VIBR/404-517
B2ZR89_VIBMI/404-517
B2ZYK3_9CAUD/438-532
B3A2E3_ECO57/419-532
B3A359_ECO57/413-524
B3AA52_ECO57/2-137
B3ADX8_ECO57/4-142
B3AEY2_ECO57/2-134
B3AGW3_ECO57/419-532
B3AIW5_ECO57/413-524
B3ATA3_ECO57/2-137
B3AUM6_ECO57/4-142
B3AV06_ECO57/2-134
B3AXG5_ECO57/419-532
B3AY74_ECO57/413-524
B3B349_ECO57/2-137
B3B6M0_ECO57/4-142
B3BDH0_ECO57/419-532
B3BE16_ECO57/413-524
B3BJT1_ECO57/2-137
B3BSA9_ECO57/413-524
B3BUM5_ECO57/419-532
B3BY29_ECO57/2-137
B3C1Z1_ECO57/4-142
B3C5T1_9BACE/2-133
B3C7C9_9BACE/2-140
B3C7J9_9BACE/431-549
B3C7S7_9BACE/14-123
B3C8Z8_9BACE/416-524
B3CB26_9BACE/5-123
B3CC53_9BACE/2-140
B3CC75_9BACE/3-140
B3CCC4_9BACE/3-140
B3CHR5_9BACE/2-140
B3CKA0_ENTFC/1-36
B3CMT9_WOLPP/428-541
B3CNR3_WOLPP/2-116
B3CSN6_ORITI/430-543
B3CTT6_ORITI/2-113
B3DP18_BIFLD/475-587
B3DRA0_BIFLD/534-646
B3DRF3_BIFLD/2-138
B3DUA2_BIFLD/4-124
B3DUF7_METI4/4-136
B3DXI3_METI4/434-551
B3E8P0_GEOLS/428-541
B3EAT9_GEOLS/4-116
B3EDP3_CHLL2/423-536
B3EIE2_CHLL2/14-123
B3EJJ3_CHLPB/424-537
B3EPW7_CHLPB/14-123
B3ES42_AMOA5/406-514
B3ET99_AMOA5/429-544
B3ETD4_AMOA5/4-113
B3F5F5_STREQ/430-542
B3F5F6_STREQ/430-542
B3F5F8_STREQ/430-542
B3F5G7_STREQ/431-543
B3F5G8_STREQ/431-543
B3F5H0_STREQ/431-543
B3F5H2_STREQ/431-543
B3GCV6_GEOS8/134-245
B3GCV7_GEOSM/149-262
B3GCV8_9DELT/139-244
B3GCV9_9DELT/147-259
B3GLI7_9GAMM/304-361
B3GQS4_FUSVA/312-391
B3GS79_BACSU/311-384
B3GS80_BACSU/311-383
B3GXD1_ACTP7/4-150
B3GXI1_ACTP7/9-144
B3H1F8_ACTP7/426-539
B3H226_ACTP7/414-525
B3H4G2_ARATH/456-572
B3HA18_ECOLX/419-532
B3HCC7_ECOLX/4-142
B3HEW3_ECOLX/413-524
B3HJ14_ECOLX/2-137
B3HM72_ECOLX/419-532
B3HP24_ECOLX/4-142
B3HR01_ECOLX/2-137
B3HTB7_ECOLX/413-524
B3I0K6_ECOLX/413-524
B3I2A6_ECOLX/4-142
B3I5L0_ECOLX/419-532
B3IB68_ECOLX/2-137
B3IF21_ECOLX/413-524
B3IJU8_ECOLX/2-137
B3IKI4_ECOLX/419-532
B3IMN6_ECOLX/4-142
B3ISR3_ECOLX/2-134
B3IWK7_VIBAN/306-363
B3IWK8_VIBAN/306-363
B3IWK9_VIBAN/306-363
B3IWL4_9BACT/284-341
B3IWL5_9BACT/284-341
B3IWL6_9BACT/285-342
B3IWL7_9BACT/284-341
B3IWL8_9BACT/284-341
B3IWL9_9BACT/285-342
B3IWM0_9BACT/284-341
B3IWM1_9BACT/284-341
B3IWM2_9BACT/285-342
B3IWM3_9BACT/285-342
B3IWM4_9BACT/285-342
B3IWM5_9BACT/285-342
B3IWM6_9BACT/284-341
B3IWM7_9BACT/285-342
B3IWM8_9BACT/284-341
B3IXM3_9RHIZ/283-322
B3IXM4_9RHIZ/283-322
B3IXM5_9RHIZ/283-322
B3IXM6_9RHIZ/283-322
B3IXM7_9RHIZ/283-322
B3IXM8_BARCL/283-322
B3IXM9_BARDO/283-322
B3IXN0_BAREL/283-322
B3IXN1_9RHIZ/283-322
B3IXN2_9RHIZ/283-322
B3IXN3_BARGR/283-322
B3IXN4_9RHIZ/283-322
B3IXN5_9RHIZ/283-322
B3IXN6_BARQU/283-322
B3IXN7_9RHIZ/283-322
B3IXN8_9RHIZ/283-322
B3IXN9_9RHIZ/283-322
B3IXP0_BARTA/283-322
B3IXP1_BARVI/283-322
B3IXP2_BARVB/283-322
B3IXP3_BARVI/283-322
B3IXP4_9RHIZ/283-322
B3IZ21_BACAN/423-535
B3J4K5_BACAN/2-139
B3J6T1_BACAN/6-90
B3J7G7_BACAN/4-135
B3JBS9_BACAN/5-83
B3JCJ9_BACAN/425-537
B3JDH1_BACAN/4-142
B3JE70_9BACE/2-140
B3JE94_9BACE/3-140
B3JF47_9BACE/4-113
B3JG74_9BACE/433-541
B3JIW3_9BACE/2-140
B3JMI8_9BACE/3-140
B3JMT3_9BACE/2-133
B3JNX0_9BACE/431-550
B3L8C2_PLAKH/6-151
B3LBF9_PLAKH/494-608
B3LD45_PLAKH/630-788
B3LNU7_YEAS1/444-554
B3MN55_DROAN/3-148
B3MN65_DROAN/440-555
B3MQ67_DROAN/4-154
B3NM53_DROER/436-551
B3NXQ6_DROER/4-154
B3PCJ4_CELJU/412-523
B3PEM5_CELJU/420-533
B3PHK9_CELJU/4-153
B3PLT4_MYCA5/417-529
B3PMD8_MYCA5/4-114
B3PND3_MYCA5/432-544
B3PVU3_RHIE6/431-544
B3PW33_RHIE6/2-115
B3Q0M6_RHIE6/475-586
B3Q9Y2_RHOPT/2-115
B3QH85_RHOPT/463-575
B3QK02_RHOPT/434-547
B3QLS0_CHLP8/14-123
B3QQX8_CHLP8/427-540
B3QS66_CHLT3/426-539
B3QUJ8_CHLT3/18-127
B3R098_PHYMT/3-114
B3R0L8_PHYMT/421-533
B3R5I8_CUPTR/433-548
B3R827_CUPTR/4-135
B3RHC1_YEAS1/3-156
B3RKZ5_TRIAD/4-152
B3RRE6_TRIAD/445-562
B3RSB2_TRIAD/5-150
B3SFQ4_TRIAD/57-170
B3T4F9_9ARCH/24-115
B3T6V1_9ZZZZ/436-551
B3TAG8_9ARCH/5-115
B3TAI0_9ZZZZ/400-520
B3TCA3_9ARCH/5-115
B3U001_9GAMM/304-363
B3V6G7_9ARCH/18-155
B3V7D8_BACME/322-405
B3V7D9_BACSU/323-406
B3V7E0_BACCI/323-396
B3V7E1_PAEPO/321-399
B3V7E2_9BACL/321-404
B3V9P5_9ACTO/333-423
B3V9P6_9ACTO/334-407
B3V9P7_9ACTO/314-404
B3V9P8_THEFU/333-415
B3V9P9_9ACTO/282-340
B3V9Q0_9ACTO/282-321
B3V9Q1_9ACTO/333-423
B3V9Q3_9PSEU/316-353
B3V9Q4_9PSEU/279-350
B3V9Q5_9PSEU/336-374
B3V9Q6_9PSEU/310-346
B3V9Q7_9PSEU/332-413
B3V9Q9_9PSEU/308-346
B3V9R1_9PSEU/291-328
B3V9R2_9PSEU/292-330
B3V9R3_9PSEU/311-367
B3V9R4_9PSEU/344-434
B3V9R5_9PSEU/318-356
B3V9R6_9PSEU/326-389
B3V9R7_9PSEU/280-335
B3V9R8_9PSEU/343-433
B3V9R9_9PSEU/267-305
B3V9S0_9PSEU/330-409
B3V9S1_PSETH/291-329
B3V9S2_9PSEU/292-330
B3V9S3_9PSEU/343-398
B3V9S4_9PSEU/309-372
B3V9S5_9PSEU/325-364
B3V9S6_9PSEU/343-433
B3V9S7_9PSEU/325-393
B3V9S8_9PSEU/319-383
B3VL42_BACTL/418-530
B3VL43_BACTX/418-530
B3VL44_BACTS/418-530
B3VL45_BACTY/418-530
B3VL46_BACTU/418-530
B3VL47_BACTU/418-530
B3VL48_BACTU/418-530
B3VL49_BACTU/418-530
B3VL50_BACTE/418-530
B3VL51_BACTU/418-530
B3VL52_BACTU/418-530
B3VL53_BACTL/418-530
B3VL54_BACTK/418-530
B3VL56_BACTX/418-530
B3VL57_BACTX/418-530
B3VL58_BACTU/418-530
B3VL59_BACTS/418-530
B3VL60_BACTJ/418-530
B3VL61_BACTU/418-530
B3VL62_BACTG/418-530
B3VL63_BACUD/418-530
B3VL66_BACTU/418-530
B3VL67_BACTM/418-530
B3VL68_BACTU/418-530
B3VL69_BACTW/418-530
B3VL70_BACTG/418-530
B3VL71_BACTG/418-530
B3VL72_BACUK/418-530
B3VL73_BACTM/418-530
B3VL74_BACTM/418-530
B3VT77_HELPY/4-106
B3W6R0_LACCB/436-548
B3WAU2_LACCB/6-85
B3WEA5_LACCB/5-114
B3WEB2_LACCB/424-536
B3WG82_ECOLX/4-142
B3WH62_ECOLX/413-524
B3WML0_ECOLX/419-532
B3WNY3_ECOLX/2-137
B3WVD7_SHIDY/419-532
B3WXA3_SHIDY/413-524
B3X2B1_SHIDY/2-137
B3X8Q8_ECOLX/419-532
B3XB56_ECOLX/413-524
B3XBZ7_ECOLX/4-142
B3XG29_ECOLX/2-137
B3XMW9_LACRE/434-546
B3XP23_LACRE/6-85
B3XQ88_LACRE/23-132
B3XQ91_LACRE/427-539
B3XSB3_UREUR/4-118
B3XSE3_UREUR/436-548
B3XSJ9_UREUR/2-133
B3XT59_UREUR/8-88
B3XU06_UREUR/4-118
B3XUD3_UREUR/420-532
B3XUT3_UREUR/8-88
B3XV22_UREUR/436-548
B3XXD2_CAMJE/295-339
B3XXD3_CAMCO/295-339
B3XXD4_9PROT/295-339
B3XXD5_9PROT/295-339
B3XXD6_9PROT/295-339
B3XXD7_9PROT/295-339
B3XXD8_CAMFE/296-340
B3XXD9_CAMHY/296-340
B3XXE0_9PROT/295-339
B3XXE1_9PROT/295-339
B3XXE2_CAMUP/295-339
B3XXE3_CAMLA/295-339
B3XXE4_CAMFE/296-340
B3XXE5_CAMFE/296-340
B3Y5B7_9MICO/405-517
B3YEP8_SALET/4-142
B3YEW8_SALET/419-532
B3YKI6_SALET/2-137
B3YLT1_SALET/413-524
B3YQT9_BACCE/6-90
B3YTQ9_BACCE/423-535
B3YV10_BACCE/4-135
B3YZ87_BACCE/425-537
B3Z057_BACCE/5-83
B3Z181_BACCE/2-139
B3Z573_BACCE/423-535
B3ZAL9_BACCE/4-135
B3ZBX2_BACCE/6-90
B3ZFA2_BACCE/5-83
B3ZFM8_BACCE/2-139
B3ZFQ2_BACCE/425-537
B3ZGU6_BACCE/4-113
B3ZLN1_BACCE/6-90
B3ZN42_BACCE/423-535
B3ZQ37_BACCE/4-135
B3ZQE1_BACCE/425-537
B3ZUZ9_BACCE/2-139
B3ZW28_BACCE/5-83
B3ZXK6_BACCE/6-143
B3ZYV4_BACCE/4-141
B3ZZG9_SALNE/4-142
B4A128_SALNE/2-137
B4A1E4_SALNE/413-524
B4A4U1_SALNE/419-532
B4AE13_BACPU/4-113
B4AG67_BACPU/7-91
B4AIP3_BACPU/4-135
B4AKD6_BACPU/425-537
B4AP69_BACPU/5-85
B4APW6_FRANO/413-524
B4AQH0_FRANO/420-533
B4ASP3_FRANO/4-117
B4BJ55_9BACI/4-88
B4BJU2_9BACI/3-134
B4BML2_9BACI/2-139
B4BMZ4_9BACI/6-93
B4BPL2_9BACI/425-537
B4BS10_9BACI/5-82
B4BS55_9BACI/2-138
B4BSG5_9BACI/424-536
B4D1P1_9BACT/405-513
B4D637_9BACT/435-558
B4D958_9BACT/3-133
B4DK80_HUMAN/17-86
B4DKD0_HUMAN/396-513
B4E3E0_HUMAN/4-124
B4E6I1_BURCJ/430-545
B4E7C9_BURCJ/443-556
B4E7V4_BURCJ/4-135
B4ERU3_ENTFC/3-141
B4EW25_PROMH/4-142
B4EXS9_PROMH/2-137
B4EXZ8_PROMH/2-132
B4F0U8_PROMH/419-532
B4F2J3_PROMH/414-525
B4F384_COREQ/2-147
B4F3E5_RHOE1/2-147
B4GWX0_DROPE/435-550
B4GWY2_DROPE/3-148
B4GXI4_DROPE/4-154
B4I0C6_DROSE/50-200
B4I5V4_DROSE/436-551
B4I5W5_DROSE/3-148
B4JCU9_DROGR/453-568
B4JCW0_DROGR/3-148
B4JK56_DROGR/4-154
B4KIH0_DROMO/436-551
B4KIW5_DROMO/3-148
B4L687_DROMO/4-153
B4M8I9_DROVI/437-552
B4M8K0_DROVI/3-148
B4MAH9_DROVI/4-153
B4MYR0_DROWI/3-148
B4N154_DROWI/439-554
B4NCN9_DROWI/4-154
B4PAY8_DROYA/436-551
B4PAZ8_DROYA/3-148
B4PYQ9_DROYA/4-154
B4Q9Y2_DROSI/436-551
B4Q9Z3_DROSI/3-148
B4R5E8_DROSI/1-100
B4R961_PHEZH/2-115
B4RAH3_PHEZH/467-579
B4RBD4_PHEZH/442-555
B4RLM8_NEIG2/2-131
B4RN48_NEIG2/430-545
B4RPY3_NEIG2/20-133
B4RR46_NEIG2/497-610
B4S6B2_PROA2/14-123
B4S949_PROA2/424-537
B4SAK6_PELPB/429-542
B4SH00_PELPB/14-123
B4SKI3_STRM5/4-117
B4SR08_STRM5/435-546
B4SR80_STRM5/412-523
B4SYA5_SALNS/419-532
B4T3Y8_SALNS/2-137
B4T651_SALNS/413-524
B4T6W0_SALNS/4-142
B4TAU6_SALHS/419-532
B4TGD5_SALHS/2-137
B4TH82_SALHS/2-135
B4TI31_SALHS/413-524
B4TJJ7_SALHS/4-142
B4TM77_SALSV/2-134
B4TN04_SALSV/419-532
B4TUB5_SALSV/2-137
B4TVR3_SALSV/413-524
B4TX27_SALSV/4-142
B4U0U7_STREM/16-96
B4U2B3_STREM/430-542
B4U2W8_STREM/31-140
B4U3D1_STREM/430-542
B4U6G7_HYDS0/416-528
B4U9A2_HYDS0/3-132
B4UII4_ANASK/48-159
B4UJV2_ANASK/412-525
B4VDJ0_9ACTO/13-134
B4VFQ0_9ACTO/480-592
B4VFZ4_9ACTO/466-578
B4VL17_9CYAN/641-750
B4VNQ8_9CYAN/3-125
B4VSS7_9CYAN/3-117
B4W7B9_9CAUL/482-594
B4W8Z1_9CAUL/434-547
B4WD40_9CAUL/2-115
B4WLY1_9SYNE/3-125
B4WNX5_9SYNE/427-540
B4WVT7_9SYNE/4-117
B4WZG7_9GAMM/4-153
B4X1Q0_9GAMM/420-533
B4X455_9GAMM/413-524
B4YSS6_9EURY/312-398
B4YSS7_9EURY/323-407
B4YSS8_9EURY/299-355
B4YSS9_9EURY/298-388
B4YST0_HALSD/317-401
B4YST1_9EURY/319-405
B4YYE2_9BURK/328-403
B4YYE3_9BURK/330-406
B5A820_9PSEU/398-449
B5A821_9PSEU/396-456
B5A822_9PSEU/399-451
B5A823_9PSEU/394-446
B5A824_9PSEU/396-457
B5A825_9PSEU/390-452
B5A826_9PSEU/394-452
B5A827_9PSEU/399-448
B5A828_9PSEU/396-453
B5A829_9PSEU/413-465
B5A830_9PSEU/397-464
B5A831_9PSEU/398-450
B5A832_9PSEU/394-435
B5A833_9PSEU/392-456
B5A834_9PSEU/399-461
B5A835_9PSEU/395-456
B5A836_AMYMD/396-447
B5A837_AMYME/396-457
B5A838_9PSEU/409-461
B5A839_9PSEU/397-458
B5A840_9PSEU/396-448
B5A841_AMYOR/394-459
B5A842_9PSEU/399-438
B5A843_9PSEU/395-446
B5A844_9PSEU/396-459
B5A845_9PSEU/395-455
B5A846_9PSEU/396-450
B5A847_9PSEU/396-452
B5A848_9PSEU/397-464
B5A849_9PSEU/395-459
B5A850_9PSEU/395-448
B5A851_9PSEU/397-450
B5A852_9PSEU/392-453
B5A853_9PSEU/396-447
B5BA77_SALPK/2-137
B5BFZ3_SALPK/413-524
B5BID1_SALPK/4-142
B5BIL1_SALPK/419-532
B5BMB5_UREUR/8-88
B5BME0_UREUR/436-548
B5BMS0_UREUR/4-118
B5BNJ7_UREUR/420-532
B5BZB2_SALET/2-137
B5C0N7_SALET/413-524
B5C1M9_SALET/4-142
B5C5A3_SALET/419-532
B5CA74_SALET/419-532
B5CFP6_SALET/4-142
B5CGL5_SALET/413-524
B5CIL8_SALET/2-137
B5CJV2_SALET/2-134
B5CLF4_9FIRM/4-136
B5CNG4_9FIRM/427-539
B5CQM1_9FIRM/423-539
B5CSK7_9FIRM/4-113
B5CU73_9BACE/431-539
B5CUR7_9BACE/431-550
B5CUY3_9BACE/4-113
B5CWV7_9BACE/2-140
B5CYB4_9BACE/3-140
B5D0F1_9BACE/33-164
B5D3E5_9BACE/2-140
B5E2I2_STRP4/7-87
B5E3I8_STRP4/428-540
B5E3M5_STRP4/428-540
B5E4Z9_STRP4/15-124
B5E7Q1_GEOBB/421-534
B5EHR6_GEOBB/4-118
B5EJ67_ACIF5/419-532
B5EJ79_ACIF5/4-117
B5EJY5_ACIF5/426-543
B5EKS5_ACIF5/2-141
B5ERY6_ACIF5/2-141
B5EW42_VIBFM/7-105
B5EW83_VIBFM/1-139
B5EWF7_SALA4/2-136
B5EYB1_SALA4/419-532
B5F4N5_SALA4/4-142
B5F674_SALA4/413-524
B5F853_SALA4/2-137
B5FB61_VIBFM/413-524
B5FDD0_VIBFM/4-147
B5FEV6_VIBFM/420-533
B5FFI2_VIBFM/12-147
B5FH87_SALDC/2-134
B5FJE3_SALDC/2-137
B5FN07_SALDC/419-532
B5FU77_SALDC/4-142
B5FV49_SALDC/413-524
B5G580_9RHOB/298-353
B5G581_9RHOB/297-352
B5G582_9RHOB/297-352
B5G583_9RHOB/304-359
B5G584_9RHOB/304-359
B5G585_9RHOB/298-353
B5G586_9RHOB/298-353
B5G587_9RHOB/297-352
B5G588_9RHOB/298-353
B5G589_9RHOB/297-352
B5G590_9RHOB/298-353
B5G591_9RHOB/297-352
B5G592_9RHOB/297-352
B5G593_9RHOB/298-353
B5G594_9RHOB/298-353
B5G595_9RHOB/298-353
B5G596_9RHOB/298-353
B5G597_9RHOB/298-353
B5G598_9RHOB/298-353
B5G599_9RHOB/298-353
B5G5A0_9RHOB/298-353
B5G5A1_9RHOB/297-352
B5G5A2_9RHOB/297-352
B5G5A3_9RHOB/298-353
B5G5A4_9RHOB/298-353
B5G5A5_9RHOB/298-353
B5G5A6_9RHOB/298-353
B5G5A7_9RHOB/306-362
B5G5A8_9RHOB/298-353
B5G5A9_SILPO/298-353
B5G5B0_9RHOB/297-352
B5G5B1_9RHOB/297-352
B5G5B2_9RHOB/297-352
B5G5B3_9RHOB/297-352
B5G5B4_9RHOB/297-352
B5G5B5_9RHOB/297-352
B5G5B6_9RHOB/297-353
B5G5B7_RUEGE/298-352
B5G752_9ACTO/481-593
B5G9K7_9ACTO/13-134
B5GKB4_9ACTO/462-574
B5GPN9_STRCL/1-120
B5GW72_STRCL/479-591
B5H360_STRCL/466-578
B5H641_STRPR/468-580
B5H8U4_STRPR/482-594
B5HA95_STRPR/13-134
B5HVG2_9ACTO/26-147
B5I2D4_9ACTO/481-593
B5I763_9ACTO/470-582
B5IAL2_ACIB4/436-548
B5IB85_ACIB4/29-108
B5ID04_ACIB4/29-108
B5ID91_ACIB4/484-639
B5IDE0_ACIB4/484-639
B5IDR9_ACIB4/3-137
B5IE55_ACIB4/3-137
B5IGD0_ACIB4/436-548
B5IJI2_9CHRO/434-547
B5INS2_9CHRO/4-126
B5IY09_9RHOB/2-116
B5J063_9RHOB/427-540
B5J0P0_9RHOB/4-124
B5JBI8_9RHOB/434-546
B5JBP5_9RHOB/4-124
B5JFW9_9BACT/380-488
B5JFY2_9BACT/3-135
B5JHP8_9BACT/2-134
B5JQR2_9BACT/438-555
B5JSS7_9GAMM/4-117
B5JT33_9GAMM/419-532
B5JUZ1_9GAMM/412-523
B5JZC9_9RHOB/397-510
B5K387_9RHOB/4-124
B5K5W8_9RHOB/485-597
B5K6L9_9RHOB/2-116
B5KBH9_9RHOB/4-124
B5LZ43_9MOLU/391-503
B5M696_9RHOB/298-353
B5M697_9RHOB/298-353
B5MGJ9_9GAMM/398-511
B5MGT0_SALET/419-532
B5MIY6_SALET/4-142
B5MP20_SALET/413-524
B5MQ27_SALET/2-137
B5MVN6_SALET/413-524
B5MZM0_SALET/2-137
B5N0V7_SALET/419-532
B5N422_SALET/4-142
B5NA05_SALET/4-142
B5NAD4_SALET/2-137
B5NCF9_SALET/413-524
B5NDP9_SALET/419-532
B5NLS4_SALET/4-142
B5NQR5_SALET/413-524
B5NU79_SALET/2-137
B5NUN9_SALET/419-532
B5P0H2_SALET/4-142
B5P1A0_SALET/419-532
B5P4Z2_SALET/413-524
B5P7Y7_SALET/2-137
B5P946_SALET/2-134
B5PBH3_SALET/419-532
B5PEI9_SALET/4-142
B5PF32_SALET/413-524
B5PKB8_SALET/2-137
B5PPH0_SALHA/4-142
B5PQE8_SALHA/2-135
B5PQX2_SALHA/419-532
B5PWY4_SALHA/413-524
B5PZA6_SALHA/2-137
B5Q5U9_SALVI/413-524
B5Q666_SALVI/419-532
B5QAS6_SALVI/4-142
B5QDE2_SALVI/2-137
B5QFW6_CAMJE/415-527
B5QM03_LACRH/6-86
B5QN72_LACRH/436-548
B5QRN7_LACRH/424-536
B5QRP4_LACRH/5-114
B5QUP7_SALEP/419-532
B5QWJ5_SALEP/2-137
B5QZ18_SALEP/413-524
B5R479_SALEP/4-142
B5R6N6_SALG2/4-142
B5RB06_SALG2/2-137
B5REE0_SALG2/413-524
B5RFZ0_SALG2/419-532
B5RLP3_BORDL/398-506
B5RLZ2_BORDL/422-534
B5RN26_BORDL/5-126
B5RQG5_BORRA/5-126
B5RQL8_BORRA/398-506
B5RRN8_BORRA/422-534
B5RUS0_DEBHA/3-146
B5S6M1_RALSO/439-554
B5S770_RALSO/451-564
B5S7E8_RALSO/4-135
B5SE25_RALSO/451-564
B5SET6_RALSO/4-135
B5SEY0_RALSO/431-546
B5TK87_9ALTE/324-399
B5TK89_9ALTE/268-315
B5TK90_9ALTE/310-367
B5TK92_9ALTE/314-371
B5TK93_9GAMM/329-406
B5TK94_9GAMM/325-379
B5TK95_9GAMM/327-371
B5TK96_9GAMM/333-408
B5TK97_9GAMM/327-385
B5TK98_9GAMM/328-404
B5TK99_9GAMM/330-387
B5TKA0_9GAMM/330-405
B5TKA1_9GAMM/307-385
B5TKA2_9GAMM/333-394
B5TKA3_9GAMM/315-380
B5TKA4_9GAMM/330-404
B5TKA5_9GAMM/319-376
B5TKA6_9GAMM/328-376
B5TKA7_9VIBR/327-374
B5TKA8_9VIBR/301-358
B5TKA9_9VIBR/330-407
B5TKB0_9VIBR/326-387
B5TKB1_9VIBR/328-400
B5TKB2_9VIBR/301-363
B5TKB3_9VIBR/326-376
B5TKB4_9VIBR/315-376
B5TKB5_9VIBR/312-374
B5TKB6_9VIBR/284-373
B5TRR0_9BACL/321-404
B5TRR1_BACAZ/322-405
B5TRR2_9BACL/320-403
B5TRR3_9BACL/321-404
B5TRR4_9BACL/321-404
B5TRR5_9BACL/321-404
B5TRR6_9BACL/323-406
B5TRR8_BREBE/337-421
B5TTE7_9BACT/2-121
B5TTK1_9BACT/2-121
B5TTQ4_9BACT/2-121
B5TXE1_9GAMM/305-363
B5TXE2_9GAMM/304-363
B5TXE3_9GAMM/298-357
B5TXE4_9GAMM/297-360
B5TXE5_9BURK/327-386
B5TY61_9BACL/321-404
B5TY62_PAEDU/321-404
B5U2C7_EDWTA/419-532
B5U8S3_ENTFC/3-146
B5U987_9RHIZ/316-392
B5U988_9RHIZ/316-395
B5U989_9RHIZ/316-395
B5UAW3_9ACTO/332-407
B5UAW4_9ACTO/336-411
B5UAW5_9ACTO/336-411
B5UAW6_9ACTO/336-411
B5UAW7_9ACTO/333-408
B5UAW8_9ACTO/338-413
B5UAW9_9ACTO/334-409
B5UAX0_9ACTO/333-408
B5UAX1_9ACTO/331-406
B5UAX2_9ACTO/332-407
B5UAX3_9ACTO/333-408
B5UAX4_9ACTO/336-411
B5UAX5_9ACTO/332-389
B5UAX6_9ACTO/336-411
B5UAX7_9ACTO/336-411
B5UAX8_9ACTO/333-408
B5UAX9_RHOCO/336-411
B5UAY0_9ACTO/330-405
B5UAY1_9ACTO/335-410
B5UAY2_9ACTO/332-407
B5UAY3_9ACTO/336-411
B5UAY4_9ACTO/336-411
B5UAY5_9ACTO/333-408
B5UAY6_MYCTU/331-406
B5UH54_PAEPO/314-389
B5UIL7_BACCE/4-135
B5UKW4_BACCE/423-535
B5UPH0_BACCE/6-90
B5UQT2_BACCE/425-537
B5UQY7_BACCE/2-139
B5UW33_BACCE/4-141
B5UWN5_BACCE/5-83
B5V1D2_BACCE/4-135
B5V1E2_BACCE/4-107
B5V4T4_BACCE/423-535
B5V5Q0_BACCE/425-537
B5V7H7_BACCE/6-90
B5VBW1_BACCE/5-83
B5W1G2_SPIMA/427-540
B5W1H4_SPIMA/3-125
B5WD25_9BURK/4-135
B5WD83_9BURK/442-555
B5WDW8_9BURK/431-546
B5XJQ0_STRPZ/16-97
B5XKM4_STRPZ/430-542
B5XL23_STRPZ/430-542
B5XLK9_STRPZ/27-136
B5XMQ4_LACCZ/3-141
B5XS18_KLEP3/4-142
B5XS62_KLEP3/2-137
B5XT54_KLEP3/419-532
B5XU53_KLEP3/414-525
B5Y885_COPPD/421-533
B5Y9I3_COPPD/3-135
B5YAR0_DICT6/585-715
B5YFC7_DICT6/5-114
B5YFE9_DICT6/419-532
B5YGU1_THEYD/434-547
B5YIA8_THEYD/39-121
B5YKX8_THEYD/7-116
B5YQ52_ECO5E/2-137
B5YR76_ECO5E/413-524
B5YXA1_ECO5E/420-533
B5YZQ3_ECO5E/4-142
B5Z4Y1_ECO5E/2-134
B5Z4Z5_BACCE/4-142
B5Z5X7_BACCE/4-141
B5Z6M5_HELPG/417-529
B5Z818_HELPG/4-73
B5Z9P7_HELPG/3-113
B5ZAR0_UREU1/436-548
B5ZAZ9_UREU1/8-88
B5ZBW9_UREU1/420-532
B5ZCA5_UREU1/4-118
B5ZE47_GLUDA/460-572
B5ZJ28_GLUDA/438-556
B5ZK59_GLUDA/3-116
B5ZQ01_RHILW/486-597
B5ZV62_RHILW/431-544
B5ZYP8_RHILW/2-115
B6A852_9ENTR/1-36
B6A9W0_CRYMR/55-204
B6ADG7_CRYMR/31-176
B6AEK2_CRYMR/579-693
B6AM76_9BACT/51-160
B6AMY5_9BACT/422-536
B6AN30_9BACT/422-536
B6AP75_9BACT/2-134
B6AV28_9RHOB/427-540
B6B192_9RHOB/2-116
B6B1K7_9RHOB/433-545
B6B7J1_9RHOB/434-546
B6B7M5_9RHOB/427-540
B6B9B7_9RHOB/2-116
B6BGF4_9PROT/2-113
B6BGY9_9PROT/415-527
B6BPC9_9RICK/2-115
B6BRC2_9RICK/430-563
B6BVC6_9PROT/3-116
B6BVS7_9PROT/423-535
B6BZ36_9GAMM/413-524
B6C5U1_9GAMM/4-117
B6C647_9GAMM/420-533
B6CB41_9GAMM/295-348
B6CB42_9GAMM/312-377
B6CSH1_9ACTO/346-420
B6CSH2_9ACTO/346-419
B6CSH3_9ACTO/347-420
B6D5I9_MYCTU/232-297
B6DPU2_9RHOB/291-342
B6DPU3_9RHOB/292-346
B6DPU4_9RHOB/293-344
B6DPU5_9RHOB/291-331
B6DPU6_9RHOB/293-335
B6DPU7_9RHOB/291-342
B6DPU8_9RHOB/291-342
B6DPU9_9RHOB/305-360
B6DPV0_9RHOB/315-370
B6DPV1_9RHOB/304-364
B6DS89_9BURK/324-382
B6DYU3_9RHIZ/304-363
B6E528_9ACTO/327-402
B6E8Z7_SALTY/1-89
B6EIH2_ALISL/3-138
B6EJI6_ALISL/4-148
B6ELZ1_ALISL/413-524
B6EP49_ALISL/421-534
B6EUG6_RHOER/343-418
B6EUG7_RHOER/371-446
B6EUG8_RHOER/346-421
B6EUG9_RHOER/355-430
B6EUH0_RHOER/370-445
B6EUH1_RHOER/314-390
B6EUH2_RHOER/314-390
B6EUH3_RHOER/345-420
B6EUH4_RHOER/346-421
B6EUH5_RHOER/346-421
B6EUH7_RHOER/318-393
B6EUH8_RHOER/320-395
B6EUH9_RHOER/314-390
B6EUI0_RHOER/345-420
B6EUI1_RHOER/344-419
B6EUI2_RHOER/344-419
B6EUI3_RHOER/343-418
B6EUI4_RHOER/343-418
B6EUI5_RHOER/343-418
B6EUI6_RHOER/314-390
B6EUJ0_RHOER/346-421
B6EUJ2_RHOER/346-421
B6EUJ3_RHOER/345-420
B6EUJ6_RHOER/349-424
B6EUJ7_RHOER/346-421
B6EUJ8_RHOER/334-409
B6EUJ9_RHOER/353-428
B6EUK0_RHOER/353-428
B6EUK1_RHOER/353-428
B6F2A2_9BACL/314-389
B6F2A3_9BACL/314-389
B6F2A4_BACMC/314-389
B6F2A5_9BACL/314-389
B6FJX6_9CLOT/4-113
B6FKS0_9CLOT/2-133
B6FLS9_9CLOT/2-133
B6FN14_9CLOT/423-539
B6FNX5_9CLOT/4-135
B6FQG5_9CLOT/421-533
B6FRL6_9CLOT/4-135
B6FVA4_9CLOT/3-134
B6FVP8_9CLOT/6-120
B6FW77_9CLOT/2-136
B6FWD3_9CLOT/4-135
B6FZ87_9CLOT/10-120
B6G0I7_9CLOT/4-78
B6G1U3_9CLOT/419-531
B6G8D3_9ACTN/15-198
B6G8T2_9ACTN/476-597
B6GDL9_9ACTN/430-548
B6HC62_PENCW/5-153
B6HPI3_PENCW/559-674
B6I3T2_ECOSE/419-532
B6I402_ECOSE/413-524
B6I9Y7_ECOSE/4-142
B6IBI4_ECOSE/2-137
B6IMV9_RHOCS/437-549
B6IN35_RHOCS/5-118
B6IVV7_RHOCS/449-562
B6J290_COXB2/424-537
B6J370_COXB2/424-535
B6J3C5_COXB2/4-117
B6J617_COXB1/424-535
B6J658_COXB1/4-117
B6J8S6_COXB1/424-537
B6JCU7_OLICO/433-546
B6JFU9_OLICO/2-115
B6JHG2_OLICO/469-581
B6JL85_HELP2/417-529
B6JPL7_HELP2/3-113
B6K4K4_SCHJY/498-614
B6K7U4_SCHJY/3-150
B6K8S1_TOXGO/553-666
B6KEM8_TOXGO/8-152
B6KLI4_TOXGO/5-144
B6KRJ5_TOXGO/508-682
B6KTM5_TOXGO/896-1013
B6Q6V1_PENMQ/6-154
B6QAM9_PENMQ/557-672
B6QYJ4_9RHOB/480-592
B6R5S2_9RHOB/437-550
B6RA74_9RHOB/2-115
B6RVY7_XANCP/1-43
B6RVY8_XANAC/1-43
B6RVY9_XANAC/1-43
B6RVZ0_XANCJ/1-43
B6RVZ1_9XANT/1-43
B6RVZ2_9XANT/1-43
B6RVZ3_9XANT/1-43
B6RVZ4_9XANT/1-43
B6RVZ6_9XANT/1-43
B6RVZ7_9XANT/1-43
B6RW01_9XANT/1-43
B6RW02_XANAL/1-43
B6RW03_9XANT/1-43
B6RW04_9XANT/1-43
B6RW05_9XANT/1-43
B6RW06_9XANT/1-43
B6RW07_9XANT/1-43
B6RW08_9XANT/1-43
B6RW09_9XANT/1-43
B6RW10_9XANT/1-43
B6RW11_9XANT/1-43
B6RW12_9XANT/1-43
B6RW13_XANVA/1-43
B6RW14_9XANT/1-43
B6RW15_9XANT/1-43
B6RW16_XANCA/1-43
B6RW17_9XANT/1-43
B6RW18_9XANT/1-43
B6RW20_9XANT/1-43
B6RW21_XANCA/1-43
B6RW22_XANCT/1-43
B6RW23_9XANT/1-43
B6RW24_XANAL/1-43
B6RW26_9XANT/1-43
B6RW27_9XANT/1-43
B6RW28_9XANT/1-43
B6RW29_9XANT/1-43
B6RW30_9XANT/1-43
B6RW31_XANVA/1-43
B6RW32_9XANT/1-43
B6RW34_9XANT/1-43
B6RW35_9XANT/1-43
B6RW36_9XANT/1-43
B6RW37_9XANT/1-43
B6RW38_9XANT/1-43
B6RW41_9XANT/1-43
B6RW43_XANCT/1-43
B6RW45_XANMN/1-43
B6RW46_9XANT/1-43
B6RW47_XANCT/1-42
B6RW48_XANCT/1-43
B6RW49_XANCT/1-43
B6RW52_9XANT/1-43
B6RW53_9XANT/1-43
B6RW54_9XANT/1-43
B6RW59_9XANT/1-43
B6RW60_9XANT/1-43
B6RW63_XANAC/1-43
B6RW66_9XANT/1-43
B6RW67_9XANT/1-42
B6RW68_9XANT/1-43
B6RW69_XANAL/1-43
B6RW70_9XANT/1-43
B6RW71_9XANT/1-44
B6RW72_9XANT/1-44
B6RW74_9XANT/1-43
B6RW76_9XANT/1-43
B6RW77_9XANT/1-43
B6RW78_9XANT/1-43
B6RW79_9XANT/1-43
B6RW80_9XANT/1-43
B6RW81_9XANT/1-43
B6RW85_9XANT/1-43
B6RW86_9XANT/1-43
B6RW87_XANAL/1-43
B6RW88_XANVA/1-43
B6RW89_9XANT/1-42
B6RW91_9XANT/1-43
B6RW96_9XANT/1-43
B6RW97_9XANT/1-43
B6RW99_9XANT/1-43
B6RWA2_9XANT/1-43
B6RWA3_9XANT/1-43
B6RWA5_STEMA/1-43
B6UML9_THIFE/327-418
B6UMM0_THIAC/317-396
B6UMM1_9CREN/345-436
B6UMM2_9FIRM/327-418
B6UMM3_9EURY/350-441
B6UMM4_9BACT/327-419
B6UMM5_9BACT/326-418
B6UMM6_9BACT/326-418
B6UMM9_THIFE/327-418
B6UMN0_9GAMM/329-420
B6UMN1_THITH/327-418
B6UNI9_9GAMM/303-360
B6UNJ0_9GAMM/303-360
B6UNJ1_9GAMM/304-361
B6UNJ2_9GAMM/303-360
B6UNJ3_9GAMM/302-359
B6UNJ4_9GAMM/306-363
B6UNJ5_9GAMM/301-358
B6UNJ6_9GAMM/303-360
B6UNJ7_9GAMM/289-346
B6UNJ8_9GAMM/289-346
B6UNJ9_9GAMM/307-365
B6UNK0_9GAMM/307-364
B6UNK1_9GAMM/304-361
B6UNK2_9GAMM/301-358
B6UNK3_9GAMM/307-364
B6UNK4_9GAMM/303-360
B6UNK5_9GAMM/305-362
B6UNK6_9GAMM/268-325
B6UNK7_9GAMM/301-358
B6UNK8_9GAMM/301-358
B6UNK9_9GAMM/302-359
B6UNL0_9GAMM/307-364
B6UNL1_9GAMM/302-359
B6UNL2_9GAMM/307-364
B6UNL3_9GAMM/308-365
B6UNL4_9GAMM/308-365
B6UNL5_9GAMM/308-365
B6UNL6_9GAMM/302-359
B6UNL7_9GAMM/302-359
B6UNL8_9GAMM/302-359
B6UNL9_9GAMM/303-360
B6UNM0_9GAMM/270-327
B6UNM1_9GAMM/303-360
B6UNM2_9GAMM/303-360
B6UNM3_9GAMM/301-358
B6UNM4_9GAMM/271-328
B6V6A5_SALTY/1-93
B6V6A6_SALTY/1-90
B6V6Y1_9GAMM/293-339
B6V6Y2_AERME/293-329
B6V6Y3_9GAMM/292-328
B6V6Y4_AERSA/293-325
B6V6Y9_AERME/293-332
B6V6Z2_AERPU/293-331
B6V6Z3_9GAMM/293-326
B6V6Z5_9GAMM/293-338
B6VPM6_9RHIZ/291-336
B6VPM7_9RHIZ/291-336
B6VPM8_9RHIZ/291-336
B6VPM9_9RHIZ/291-336
B6VPN0_9RHIZ/291-336
B6VUZ8_9BACE/2-139
B6VXV1_9BACE/415-523
B6VY64_9BACE/4-113
B6VYF3_9BACE/431-550
B6W0P9_9BACE/2-133
B6W4R7_9BACE/2-140
B6W5W3_9BACE/2-140
B6W638_9FIRM/4-113
B6W693_9FIRM/6-137
B6W7P1_9FIRM/4-62
B6WBH1_9FIRM/418-530
B6WUP2_9DELT/422-535
B6WXL3_9DELT/4-113
B6XEI2_9ENTR/4-150
B6XEM7_9ENTR/2-137
B6XFX6_9ENTR/414-525
B6XK03_9ENTR/101-214
B6XSI4_9BIFI/484-596
B6XTR9_9BIFI/559-671
B6XWS1_9BIFI/6-126
B6Y742_9RICK/428-541
B6Y7W1_9RICK/2-116
B6YPW3_9STRE/3-134
B6YQ17_AZOPC/423-540
B6YQH0_AZOPC/4-113
B6YTB3_THEON/3-140
B6YTC9_THEON/643-805
B6YWN9_THEON/6-91
B6ZIU1_9GAMM/398-511
B6ZQD1_ECO57/420-533
B6ZZ20_ECO57/413-524
B7A1X7_ECO57/2-137
B7A3F4_ECO57/4-142
B7A9J7_THEAQ/26-134
B7A9M1_THEAQ/423-540
B7AD12_9BACE/2-133
B7ADF1_9BACE/2-139
B7AKT4_9BACE/14-123
B7AKU4_9BACE/2-140
B7ALE3_9BACE/431-549
B7ALQ6_9BACE/433-541
B7AQJ6_9BACE/423-539
B7ATA4_9BACE/8-140
B7ATP9_9BACE/4-113
B7AU86_9BACE/421-533
B7B741_9PORP/414-522
B7B7Z5_9PORP/2-133
B7B9S3_9PORP/2-140
B7BDS5_9PORP/3-140
B7BEF0_9PORP/2-140
B7BGA6_9PORP/4-113
B7BGE7_9PORP/430-547
B7C855_9FIRM/423-535
B7C9A6_9FIRM/2-133
B7CCH4_9FIRM/443-555
B7CD49_9FIRM/4-116
B7CDX1_9FIRM/7-87
B7CHW0_BURPS/430-545
B7CVV1_BURPS/442-555
B7CY55_BURPS/4-135
B7DM67_9BACL/35-118
B7DME5_9BACL/4-113
B7DUK2_9BACL/10-93
B7DUN2_9BACL/423-535
B7FQA8_PHATC/3-160
B7G298_PHATC/505-618
B7G2K9_PHATC/441-556
B7G2L6_PHATC/437-550
B7G3B1_PHATC/44-208
B7GCB2_PHATC/1-138
B7GF86_ANOFW/14-98
B7GFG9_ANOFW/9-86
B7GFL2_ANOFW/425-537
B7GGC9_ANOFW/4-113
B7GI29_ANOFW/426-538
B7GJP4_ANOFW/2-139
B7GQI0_BIFLS/548-660
B7GSG4_BIFLS/488-600
B7GT79_BIFLS/4-124
B7GUX8_ACIB3/432-545
B7GV52_ACIB3/413-524
B7H0R4_ACIB3/23-162
B7H7G7_BACC4/4-135
B7H7H3_BACC4/4-109
B7HAX0_BACC4/423-535
B7HD12_BACC4/6-90
B7HDV6_BACC4/4-113
B7HIH8_BACC4/425-537
B7HIK8_BACC4/5-83
B7HIU6_BACC4/2-139
B7HLG6_BACC7/4-113
B7HMR8_BACC7/2-139
B7HPS1_BACC7/425-537
B7HPV1_BACC7/5-83
B7HT58_BACC7/4-135
B7HT68_BACC7/4-107
B7HUY0_BACC7/6-90
B7I046_BACC7/423-535
B7I0W9_BACC7/4-142
B7I2H2_ACIB5/3-109
B7I4S0_ACIB5/23-162
B7IBH4_ACIB5/432-545
B7ICG7_ACIB5/413-524
B7ICM2_THEAB/6-111
B7IEV8_THEAB/478-634
B7IH06_THEAB/413-525
B7INQ9_BACC2/6-90
B7IRP5_BACC2/423-535
B7IS24_BACC2/425-537
B7IS98_BACC2/2-139
B7ISV0_BACC2/5-82
B7IUJ2_BACC2/4-113
B7IVS7_BACC2/4-135
B7IYV9_BACC2/6-119
B7J0S2_BORBZ/5-126
B7J0X5_BORBZ/398-506
B7J202_BORBZ/417-529
B7J3A5_ACIF2/418-531
B7J3B6_ACIF2/4-117
B7J4P0_ACIF2/426-543
B7J7I8_ACIF2/3-113
B7JBJ6_ACIF2/2-141
B7JEE2_BACC0/6-90
B7JI26_BACC0/423-535
B7JJB1_BACC0/4-113
B7JJC1_BACC0/425-537
B7JJF1_BACC0/5-83
B7JJL7_BACC0/2-139
B7JN70_BACC0/4-135
B7JU73_BACC0/4-142
B7JYQ6_CYAP8/3-125
B7K3K5_CYAP8/423-536
B7KBB5_CYAP7/422-502
B7KFB6_CYAP7/3-125
B7KK14_CYAP7/4-118
B7KKB3_CYAP7/4-118
B7KPQ3_METC4/431-549
B7KUN1_METC4/466-578
B7KW94_METC4/2-115
B7L4A7_ECO55/4-142
B7L6N6_ECO55/2-137
B7L843_ECO55/419-532
B7LGH0_ECO55/413-524
B7LJB3_ECOLU/2-134
B7LK41_ESCF3/419-532
B7LPZ9_ESCF3/413-524
B7LQ29_ESCF3/11-146
B7LS07_ESCF3/4-142
B7LY30_ECO8A/4-142
B7LZI0_ECO8A/413-524
B7M1H5_ECO8A/2-137
B7M4I8_ECO8A/419-532
B7MAA5_ECO45/413-524
B7MAX2_ECO45/2-137
B7MGC0_ECO45/419-532
B7MLU8_ECO45/4-142
B7MUB3_ECO81/4-142
B7MVP0_ECO81/21-156
B7N0H7_ECO81/413-524
B7N2E4_ECO81/419-532
B7N487_ECOLU/4-142
B7N597_ECOLU/21-156
B7ND21_ECOLU/413-524
B7NF16_ECOLU/419-532
B7NJP4_ECO7I/413-524
B7NR01_ECO7I/419-532
B7NT16_ECO7I/21-156
B7NVP6_ECO7I/4-142
B7P0P1_IXOSC/462-577
B7P6J4_IXOSC/398-513
B7PYY7_IXOSC/49-195
B7Q7K8_IXOSC/4-155
B7QQ34_9RHOB/2-116
B7QV17_9RHOB/427-540
B7QY53_9RHOB/434-546
B7R1S1_9EURY/6-91
B7R1X7_9EURY/643-805
B7R279_9EURY/8-118
B7R562_9EURY/3-140
B7R8A5_9THEO/440-552
B7R9S8_9THEO/22-131
B7RIS9_9RHOB/435-547
B7RLF8_9RHOB/2-116
B7RLZ2_9RHOB/426-539
B7RUB0_9GAMM/4-154
B7S0L3_9GAMM/412-523
B7S2M1_9GAMM/393-506
B7SE15_9CHLA/327-435
B7SE16_9CHLA/329-437
B7SE17_9CHLA/327-435
B7SE18_9CHLA/327-435
B7SE19_9CHLA/327-435
B7SE20_9CHLA/323-431
B7SE21_9CHLA/326-434
B7SE22_9CHLA/310-418
B7SE23_9CHLA/323-431
B7SNJ0_9ACTO/318-393
B7SNJ1_9ACTO/318-393
B7SNJ2_9ACTO/318-393
B7SNJ3_9ACTO/318-393
B7SNJ4_9ACTO/318-393
B7SNJ5_9ACTO/318-393
B7SNJ6_9ACTO/318-393
B7SNJ7_9ACTO/318-393
B7SNJ8_9ACTO/318-393
B7SNJ9_MICCH/318-393
B7SNK0_MICCH/318-393
B7SNK1_9ACTO/318-393
B7SNK2_9ACTO/318-393
B7SNK3_9ACTO/318-393
B7SNK4_9ACTO/318-393
B7SNK5_9ACTO/318-393
B7SNK6_9ACTO/318-393
B7SNK7_9ACTO/318-393
B7SNK8_MICCH/318-393
B7SNK9_9ACTO/318-393
B7SNL0_MICCH/318-393
B7SNL1_9ACTO/318-393
B7SNL2_9ACTO/318-393
B7SNL3_9ACTO/318-393
B7SNL4_9ACTO/318-393
B7SNL5_9ACTO/318-393
B7SNL7_MICCH/318-393
B7SNL8_9ACTO/318-393
B7SNL9_MICCH/318-393
B7SNM0_9ACTO/318-393
B7SNM1_MICCH/318-393
B7SNM2_MICCH/318-393
B7SNM3_9ACTO/318-393
B7SNM5_MICCH/318-393
B7SNM6_9ACTO/318-393
B7SSI2_9ACTN/177-235
B7TYI8_9GAMM/332-421
B7TYI9_9GAMM/332-421
B7TYJ0_9GAMM/332-366
B7TYJ1_9GAMM/332-421
B7TYJ2_9GAMM/328-417
B7TYJ3_9GAMM/328-417
B7TYJ4_9GAMM/328-417
B7TYJ5_9GAMM/328-417
B7TZ81_9PSED/278-333
B7TZ82_PSEPU/278-333
B7TZ83_9PSED/278-325
B7TZ84_9PSED/278-333
B7TZ85_9PSED/278-333
B7TZ86_9PSED/278-333
B7TZ87_9PSED/278-333
B7TZ88_9PSED/278-333
B7U5A8_BACSU/3-130
B7U617_9VIBR/328-419
B7U618_9VIBR/328-414
B7U6X8_9RHOB/323-407
B7UE78_9ACTO/327-402
B7UE79_9ACTO/327-402
B7UE80_9ACTO/328-402
B7UE81_9ACTO/328-402
B7UE82_9ACTO/328-373
B7UE85_9ACTO/315-389
B7UE86_9ACTO/337-412
B7UIU0_ECO27/413-524
B7UMG6_ECO27/419-532
B7UR80_ECO27/4-142
B7USE3_ECO27/2-137
B7UU74_VIBHA/277-315
B7UU80_VIBHA/278-314
B7UU81_VIBHA/278-314
B7UU84_9VIBR/280-317
B7UU85_9VIBR/280-317
B7UU86_9VIBR/280-317
B7UU89_9VIBR/280-317
B7UU92_9VIBR/295-350
B7UU94_9VIBR/295-350
B7UU95_9VIBR/295-350
B7UU97_9VIBR/282-324
B7UUA2_9VIBR/293-334
B7UUA6_VIBNA/295-350
B7UUA7_VIBPA/295-350
B7UUB0_VIBPA/295-350
B7UUB1_VIBAL/294-349
B7UUB5_VIBCH/295-350
B7UYR9_PSEA8/4-147
B7V0N9_PSEA8/421-534
B7V356_PSEA8/412-523
B7V574_PSEA8/2-131
B7VGI7_VIBSL/420-533
B7VIX7_VIBSL/413-524
B7VLC0_VIBSL/3-138
B7VM40_VIBSL/4-148
B7WQK1_COMTE/2-131
B7X1C6_COMTE/458-581
B7X237_COMTE/4-137
B7X5U1_COMTE/426-541
B7XA44_9LACO/5-142
B7XIW3_ENTBH/420-533
B7XRI2_BORGA/417-529
B7XS17_BORGA/6-87
B7XTC7_BORGA/398-506
B7XTQ5_BORGA/5-126
B7XUC8_BORGA/417-529
B7XUN6_BORGA/398-506
B7XVN5_BORGA/6-94
B7XVS9_BORGA/5-126
B8AHL0_ORYSI/156-270
B8ANX5_ORYSI/12-257
B8B0L7_ORYSI/297-417
B8BD52_ORYSI/5-149
B8BDG8_ORYSI/12-159
B8BY03_THAPS/456-569
B8BZX1_THAPS/6-170
B8C981_THAPS/457-571
B8C9L4_THAPS/470-584
B8C9P0_THAPS/438-553
B8CGH9_THAPS/645-774
B8CH74_SHEPW/420-533
B8CIV5_SHEPW/416-527
B8CN12_SHEPW/20-166
B8CPW0_SHEPW/2-137
B8CW42_HALOH/8-116
B8CXA5_HALOH/423-535
B8CZN9_HALOH/428-540
B8D4X1_DESK1/678-849
B8D5I1_DESK1/15-147
B8D628_DESK1/617-777
B8D6S9_BUCAT/419-532
B8D7I0_BUCAT/4-141
B8D8H5_BUCA5/419-532
B8D976_BUCA5/4-141
B8DAQ4_LISMH/431-543
B8DD58_LISMH/4-135
B8DG45_LISMH/422-534
B8DG56_LISMH/4-113
B8DGN8_LISMH/9-87
B8DMQ6_DESVM/4-113
B8DNH0_DESVM/4-136
B8DQA7_DESVM/422-535
B8DTA8_BIFA0/555-667
B8DV10_BIFA0/484-596
B8DVL2_BIFA0/6-126
B8DYH3_DICTD/583-713
B8E2F6_DICTD/5-114
B8E2H7_DICTD/419-532
B8E3P7_SHEB2/420-533
B8E787_SHEB2/4-150
B8ED45_SHEB2/413-524
B8EEC3_SHEB2/2-137
B8EMQ0_METSB/2-115
B8ENR4_METSB/441-554
B8EQX8_METSB/477-589
B8F3J9_HAEPS/4-151
B8F3W1_HAEPS/426-539
B8F447_HAEPS/2-137
B8F8L7_HAEPS/414-525
B8F9E0_DESAA/4-113
B8FM63_DESAA/417-530
B8FRH3_DESHD/4-113
B8FW90_DESHD/424-536
B8FXX0_DESHD/430-542
B8FY37_DESHD/7-86
B8FYP9_DESHD/3-85
B8FZ29_DESHD/4-135
B8G1K2_DESHD/4-140
B8G8J2_CHLAD/4-112
B8GAE6_CHLAD/421-533
B8GGZ0_METPE/451-563
B8GHM8_METPE/2-138
B8GNK5_THISH/2-131
B8GSS4_THISH/423-536
B8GTV9_THISH/423-534
B8GU07_THISH/4-117
B8GX27_CAUCN/478-589
B8GZL1_CAUCN/2-115
B8H7D3_ARTCA/474-586
B8HFR7_ARTCA/10-131
B8HH12_ARTCA/476-588
B8HLW8_CYAP4/427-540
B8HP12_CYAP4/3-125
B8HXZ7_CYAP4/3-116
B8I1F4_CLOCE/435-556
B8I3Q9_CLOCE/4-113
B8I3R7_CLOCE/424-536
B8I8Q6_CLOCE/4-135
B8IEL1_METNO/9-130
B8IL42_METNO/465-577
B8IL44_METNO/2-115
B8ISN3_METNO/429-542
B8J1G8_DESDA/425-538
B8J382_DESDA/4-113
B8J6Y4_ANAD2/412-525
B8JES6_ANAD2/48-159
B8K5R9_VIBPA/4-148
B8K8Q1_VIBPA/420-533
B8K9A1_VIBPA/340-451
B8KA72_VIBPA/3-138
B8KGX2_9GAMM/4-153
B8KLI7_9GAMM/420-533
B8KLY5_9GAMM/424-535
B8KUF0_9GAMM/424-537
B8KUM2_9GAMM/412-523
B8KYH4_9GAMM/4-153
B8L2C1_9GAMM/412-523
B8L2G8_9GAMM/2-131
B8L445_9GAMM/2-131
B8L709_9GAMM/435-546
B8L8E1_9GAMM/4-117
B8LLU9_PICSI/519-631
B8M038_TALSN/557-672
B8M6R0_TALSN/6-154
B8NFR2_ASPFN/6-154
B8NXR4_ASPFN/546-661
B8PK31_POSPM/3-139
B8QLZ8_MYCGA/102-183
B8QM04_MYCGA/111-190
B8QM05_MYCGA/112-193
B8QM06_MYCGA/102-183
B8QM08_MYCGA/108-187
B8QM12_MYCGA/110-191
B8QM13_MYCGA/102-183
B8QM18_MYCGA/109-186
B8QM19_MYCGA/102-181
B8QM20_MYCGA/98-179
B8QZU5_MYXFU/431-544
B8XRY4_LACDE/300-355
B8XRY5_9LACO/276-311
B8XRY6_LACDL/300-355
B8XRY7_9LACO/276-310
B8XRY8_9LACO/245-279
B8XRY9_9LACO/245-279
B8XRZ0_9LACO/301-357
B8XRZ1_LACAM/245-279
B8XRZ2_9LACO/314-390
B8XTI4_9ACTO/378-435
B8XTI5_9ACTO/378-435
B8XTI6_9ACTO/378-435
B8XTI7_9ACTO/378-435
B8XTI9_9ACTO/378-435
B8XTJ0_9ACTO/378-435
B8XTJ1_9ACTO/374-433
B8XTJ5_9ACTO/374-433
B8XTJ9_9ACTO/374-433
B8XTK1_9ACTO/375-432
B8XTK2_9ACTO/375-432
B8XTK3_9ACTO/374-433
B8XTK4_9ACTO/374-431
B8XTK5_9ACTO/374-431
B8XTK6_9ACTO/378-435
B8Y202_ENTCL/301-336
B8ZJS8_STRPJ/15-124
B8ZNG6_STRPJ/428-540
B8ZNQ2_STRPJ/428-540
B8ZNZ5_STRPJ/7-87
B8ZTP2_MYCLB/457-569
B8ZU27_MYCLB/17-139
B9AA30_BORBU/398-506
B9AAN2_BORBU/5-126
B9ABD4_BORBU/6-109
B9ABV6_BORBU/417-529
B9AG68_METSM/3-141
B9B4S7_9BURK/430-545
B9BD77_9BURK/443-556
B9BDG9_9BURK/4-135
B9BQD6_9BURK/430-545
B9BWA8_9BURK/4-135
B9BWF0_9BURK/443-556
B9CB92_9BURK/430-545
B9CHQ8_9BURK/443-556
B9CHV0_9BURK/4-135
B9CLS6_9ACTN/432-544
B9CNU7_9ACTN/2-185
B9CQ92_STACP/3-134
B9CQS3_STACP/6-91
B9CRR6_STACP/427-539
B9CSF4_STACP/425-537
B9CUW3_STACP/4-113
B9CVD6_STACP/5-87
B9CVU7_9PAST/4-149
B9CVX8_9PAST/2-137
B9CWW1_9PAST/414-525
B9CY84_WOLRE/415-527
B9D161_WOLRE/4-108
B9D4S3_WOLRE/3-113
B9DJH4_STACT/6-91
B9DLC9_STACT/5-87
B9DM24_STACT/3-134
B9DP58_STACT/427-539
B9DPG2_STACT/4-113
B9DPX0_STACT/426-538
B9DRR3_STRU0/430-542
B9DS66_STRU0/27-136
B9DSB6_STRU0/430-542
B9DVT7_STRU0/16-97
B9DXD4_CLOK1/10-88
B9DXT2_CLOK1/421-533
B9DZ72_CLOK1/2-139
B9E0J7_CLOK1/6-137
B9E1I6_CLOK1/4-113
B9E359_CLOK1/438-550
B9E8V9_MACCJ/5-88
B9E904_MACCJ/428-540
B9E9I5_MACCJ/3-134
B9EAI3_MACCJ/6-90
B9EBD0_MACCJ/4-113
B9EBV7_MACCJ/424-536
B9EC83_MACCJ/3-141
B9EZZ0_ORYSJ/156-270
B9FBH7_ORYSJ/12-257
B9H4K8_POPTR/4-149
B9H929_POPTR/435-547
B9HNR6_POPTR/448-567
B9IAB5_POPTR/6-123
B9IHQ8_POPTR/482-594
B9IUA9_BACCQ/409-521
B9IXB4_BACCQ/2-139
B9IYH2_BACCQ/425-537
B9IZC3_BACCQ/5-83
B9J2K2_BACCQ/4-135
B9J2L3_BACCQ/4-107
B9J3I9_BACCQ/6-90
B9JDL6_AGRRK/3-116
B9JFF5_AGRRK/471-582
B9JG34_AGRRK/431-544
B9JVI0_AGRVS/2-115
B9JWG7_AGRVS/485-597
B9JXV0_AGRVS/431-544
B9K6V7_THENN/539-695
B9KAD6_THENN/422-534
B9KC58_THENN/6-113
B9KE86_CAMLR/417-529
B9KEN9_CAMLR/3-113
B9KGJ1_CAMLR/2-134
B9KIC6_ANAMF/3-118
B9KIM4_ANAMF/426-539
B9KLW7_RHOSK/433-545
B9KNS1_RHOSK/2-114
B9KQK6_RHOSK/433-546
B9KZB8_THERP/422-534
B9L0B0_THERP/36-145
B9L737_NAUPA/417-529
B9L7D9_NAUPA/4-114
B9LA13_NAUPA/546-673
B9LBI7_CHLSY/421-533
B9LHB5_CHLSY/4-112
B9LMK4_HALLT/430-542
B9LRP1_HALLT/6-139
B9M5T5_GEOSF/4-116
B9M7S4_GEOSF/422-535
B9M9S1_ACIET/471-594
B9MES0_ACIET/430-545
B9MHQ8_ACIET/4-143
B9ML41_ANATD/438-550
B9MM33_ANATD/3-112
B9MRC8_ANATD/562-718
B9NGR7_POPTR/319-433
B9NNP3_9RHOB/434-546
B9NPP1_9RHOB/2-116
B9NUK3_9RHOB/427-540
B9NYX6_PROMA/437-550
B9P0I6_PROMA/4-126
B9PCZ8_POPTR/225-348
B9PED4_POPTR/2-131
B9PES6_POPTR/4-148
B9PK68_TOXGO/553-666
B9PMP6_TOXGO/8-152
B9PS18_TOXGO/486-660
B9Q192_TOXGO/910-1027
B9Q986_TOXGO/553-666
B9QEY2_TOXGO/5-144
B9QHR0_TOXGO/899-1016
B9QMR1_TOXGO/173-277
B9QU19_9RHOB/473-585
B9QWJ1_9RHOB/2-115
B9QZA6_9RHOB/440-553
B9RRL8_RICCO/6-150
B9RVN3_RICCO/163-282
B9S845_RICCO/514-626
B9SN22_RICCO/4-152
B9SPT5_RICCO/290-404
B9TGB2_RICCO/1-37
B9U3F3_9AGAR/302-418
B9U3F4_PLEPU/302-418
B9U3F5_9AGAR/302-418
B9U3F6_PLECI/293-418
B9U3F7_PLEER/302-418
B9U3F8_PLETU/302-418
B9U3F9_9AGAR/302-418
B9U3G0_LYOSH/302-418
B9U3G1_PLEER/290-406
B9U3G2_9AGAR/162-278
B9U3G3_PLECO/302-418
B9U3G4_9AGAR/302-418
B9U3G5_9AGAR/302-418
B9U3G6_PLEDJ/333-449
B9U3G7_9AGAR/311-427
B9VPW6_9GAMM/328-419
B9VPW7_9GAMM/328-419
B9VPW8_9GAMM/328-419
B9VPW9_9GAMM/328-419
B9VPX0_9GAMM/328-419
B9VPX1_9GAMM/328-419
B9VPX2_9GAMM/328-419
B9VPX3_9GAMM/328-419
B9VPX4_9GAMM/328-419
B9VU37_9GAMM/270-306
B9VVN5_AERHY/304-387
B9VVN6_AERHY/304-388
B9WE65_CANDC/3-150
B9WF18_CANDC/499-609
B9WTF8_STRSU/428-540
B9WUZ5_STRSU/16-125
B9WXX3_STRSU/16-96
B9WYD2_STRSU/430-542
B9X2W1_BORBU/5-126
B9X335_BORBU/417-529
B9X4B7_BORBU/6-87
B9X4G3_BORBU/398-506
B9X5T4_BORBU/417-529
B9X6L5_BORBU/398-506
B9X6X0_BORBU/5-126
B9X722_BORBU/6-87
B9X7M3_9SPIO/5-126
B9X7Q7_9SPIO/6-87
B9X8R8_9SPIO/422-534
B9X916_9SPIO/398-506
B9XEN8_9BACT/404-512
B9XGG8_9BACT/450-567
B9XL73_9BACT/4-135
B9XWC3_HELPY/417-529
B9XX21_HELPY/4-106
B9XX80_HELPY/3-113
B9Y0W5_HELPY/4-106
B9Y1C4_HELPY/3-113
B9Y1N7_HELPY/417-529
B9Y1W3_HELPY/4-106
B9Y4X3_9FIRM/5-86
B9Y5K1_9FIRM/105-217
B9Y5T2_9FIRM/3-134
B9Y763_9FIRM/423-535
B9Y9A6_9FIRM/2-133
B9YAX6_9FIRM/5-117
B9YBW8_9FIRM/4-135
B9Z610_9NEIS/4-117
B9Z6C1_9NEIS/423-538
B9Z8V0_9NEIS/419-532
B9ZWL7_UREUR/17-129
B9ZWM6_UREUR/420-532
B9ZX28_UREUR/4-118
B9ZXC6_UREUR/436-548
B9ZXL6_UREUR/8-88
C0A1G2_9GAMM/392-505
C0A1G3_9GAMM/393-506
C0A1G4_9GAMM/394-507
C0A759_9BACT/2-142
C0A7X0_9BACT/3-135
C0AD99_9BACT/463-581
C0ADU3_9BACT/407-515
C0AG68_UREUR/184-296
C0AG79_UREUR/420-532
C0AGP0_UREUR/4-118
C0AGY6_UREUR/436-548
C0AH79_UREUR/8-88
C0AHQ7_BORBU/417-529
C0AI09_BORBU/398-506
C0AIG7_BORBU/6-109
C0AJH7_BORBU/5-126
C0AJS7_BORBU/417-529
C0AKK4_BORBU/6-87
C0ALP8_BORBU/398-506
C0ALV9_BORBU/5-126
C0AM73_9SPIO/5-126
C0AMA0_9SPIO/6-87
C0AN81_9SPIO/417-529
C0ANU7_9SPIO/398-506
C0AQN2_9ENTR/2-137
C0ASJ4_9ENTR/264-377
C0AT77_9ENTR/27-138
C0B3Z3_9ENTR/1-50
C0B3Z4_9ENTR/4-85
C0B5H1_9FIRM/4-137
C0B625_9FIRM/2-133
C0B788_9FIRM/294-410
C0B9X2_9FIRM/3-134
C0BBI0_9FIRM/4-113
C0BCS1_9FIRM/240-343
C0BFK1_9FIRM/431-543
C0BH33_9BACT/429-546
C0BJM4_9BACT/409-517
C0BL05_9BACT/4-113
C0BMG0_9BACT/429-546
C0BR25_9BIFI/6-126
C0BS12_9BIFI/552-664
C0BU55_9BIFI/2-138
C0BUC0_9BIFI/484-596
C0BWK8_9CLOT/4-137
C0BYA5_9CLOT/4-113
C0C2W9_9CLOT/427-539
C0C3N1_9CLOT/433-549
C0C5H6_9CLOT/15-146
C0CGT1_9FIRM/3-134
C0CIB6_9FIRM/5-138
C0CJ96_9FIRM/423-539
C0CJX1_9FIRM/4-135
C0CQ16_9FIRM/4-113
C0CSE4_9FIRM/52-164
C0CSZ8_9CLOT/421-533
C0CTS3_9CLOT/3-134
C0CWN5_9CLOT/3-134
C0CYA9_9CLOT/2-133
C0D086_9CLOT/8-141
C0D092_9CLOT/422-538
C0D7D0_9CLOT/2-133
C0D9F9_9CLOT/10-122
C0DAN1_9CLOT/91-203
C0DSW7_EIKCO/426-541
C0DTA9_EIKCO/424-537
C0DYI4_EIKCO/4-119
C0E1N6_9CORY/425-537
C0E5R1_9CORY/9-131
C0EA11_9CLOT/424-536
C0ECD7_9CLOT/436-557
C0EHG4_9CLOT/17-126
C0EHP9_9CLOT/4-135
C0EKN7_NEIFL/4-117
C0EN26_NEIFL/430-545
C0ERG5_NEIFL/191-304
C0ESQ5_9FIRM/2-133
C0ET52_9FIRM/3-134
C0EVN2_9FIRM/4-113
C0EWV0_9FIRM/3-143
C0F070_9FIRM/421-537
C0F0A2_9FIRM/426-538
C0F8C8_9RICK/1-106
C0FMZ5_9FIRM/420-536
C0FN62_9FIRM/19-150
C0FPK2_9FIRM/2-133
C0FQD4_9FIRM/4-113
C0FQZ0_9FIRM/1-131
C0FRF5_9FIRM/2-133
C0FRI7_9FIRM/1-128
C0FUL5_9FIRM/5-136
C0FWW0_9FIRM/423-535
C0G3Q1_9RHIZ/430-546
C0GBC9_9RHIZ/481-593
C0GI68_9FIRM/436-548
C0GIT5_9FIRM/4-113
C0H9Z6_SALSA/4-155
C0IR52_9NOCA/342-415
C0IR53_9NOCA/342-416
C0IR54_9NOCA/342-416
C0IR55_9NOCA/342-416
C0IR56_9NOCA/342-415
C0IR57_9NOCA/342-415
C0IRK1_9ACTO/318-393
C0JLR6_9BACT/313-379
C0JLR7_9BACT/313-379
C0L2R8_PHOLL/299-364
C0L5D8_9MOLU/304-340
C0L5D9_9MOLU/304-340
C0L5H2_9MOLU/304-340
C0L5H9_9MOLU/304-340
C0L5I5_9MOLU/304-340
C0L5J4_9MOLU/304-340
C0LIT0_9GAMM/297-354
C0M0H2_9PSEU/399-464
C0M0Q5_CAMJE/4-114
C0M6D0_STRE4/28-137
C0M6K1_STRE4/430-542
C0M6P5_STRE4/3-134
C0M7J6_STRE4/430-542
C0M8P1_STRE4/16-96
C0MCI4_STRS7/2-133
C0ME60_STRS7/430-542
C0MF37_STRS7/16-96
C0MFG2_STRS7/28-137
C0MH93_STRS7/430-542
C0MP29_VIBNA/295-350
C0MP30_VIBNA/295-350
C0N5A2_9GAMM/394-507
C0N5G6_9GAMM/17-130
C0N6L0_9GAMM/415-526
C0NGZ5_AJECG/5-153
C0NX13_AJECG/467-582
C0P6Q6_MAIZE/508-620
C0PYV2_SALPC/413-524
C0Q2K6_SALPC/419-532
C0Q3P6_SALPC/4-142
C0Q5A7_SALPC/2-132
C0Q6Y5_SALPC/2-137
C0QD87_DESAH/422-535
C0QEU0_DESAH/425-536
C0QH35_DESAH/3-135
C0QI83_DESAH/4-113
C0QPQ7_PERMH/22-104
C0QRL1_PERMH/425-544
C0QST2_PERMH/8-116
C0QU27_PERMH/610-741
C0QUY8_PERMH/2-129
C0QYG0_BRAHW/27-138
C0QZ09_BRAHW/421-533
C0R4C4_WOLWR/2-116
C0R5E6_WOLWR/442-555
C0RGI6_BRUMB/430-546
C0RLB2_BRUMB/481-593
C0RLC5_BRUMB/2-115
C0S9B3_PARBP/5-148
C0SGV5_PARBP/567-682
C0SPL3_STRSU/430-542
C0SPL7_STRSU/428-540
C0SQM2_LACBR/3-141
C0SVY5_9PSED/309-378
C0SVY6_9PSED/307-371
C0SWC4_BORBU/5-126
C0SWF6_BORBU/6-87
C0SX57_BORBU/417-529
C0SYH8_BORBU/398-506
C0SZ49_BORBU/6-87
C0T0I0_BORBU/5-126
C0T112_BORBU/417-529
C0T179_BORBU/398-506
C0VI03_9GAMM/23-163
C0VKJ4_9GAMM/432-545
C0VM17_9GAMM/413-524
C0VRF5_9CORY/4-126
C0VSL6_9CORY/470-582
C0VY07_9ACTO/450-562
C0W1T5_9ACTO/475-587
C0W269_9ACTO/10-131
C0W359_9ACTO/518-630
C0W4S7_9ACTO/469-581
C0W593_9ACTO/4-125
C0W9S2_9FIRM/3-112
C0WA87_9FIRM/4-135
C0WAM1_9FIRM/433-545
C0WCN3_9FIRM/7-88
C0WHB3_9CORY/442-554
C0WHZ9_9CORY/10-132
C0WMC5_LACBU/432-544
C0WQK5_LACBU/6-87
C0WTK7_LACBU/27-136
C0WTW5_LACBU/457-569
C0WV11_LACBU/3-141
C0WVU2_LACFE/434-546
C0WWB9_LACFE/6-84
C0WYS0_LACFE/427-539
C0WYS4_LACFE/27-136
C0X1T4_ENTFA/4-135
C0X2V3_ENTFA/9-92
C0X3K2_ENTFA/430-542
C0X430_ENTFA/3-141
C0X5K2_ENTFA/427-539
C0X5N3_ENTFA/5-114
C0X9I1_ENTFA/61-192
C0XFS0_LACHI/6-87
C0XIJ1_LACHI/432-544
C0XLU3_LACHI/27-136
C0XM36_LACHI/457-569
C0XTI4_9CORY/441-553
C0XU91_9CORY/20-142
C0XWP5_BURPS/442-555
C0XZP2_BURPS/430-545
C0Y0E4_BURPS/4-135
C0YXN9_LACRE/6-85
C0YZM7_LACRE/434-546
C0Z191_LACRE/23-132
C0Z195_LACRE/432-544
C0Z536_BREBN/4-135
C0Z5T0_BREBN/4-88
C0ZEN1_BREBN/438-550
C0ZFB0_BREBN/4-113
C0ZG67_BREBN/3-133
C0ZH42_BREBN/426-538
C0ZHC5_BREBN/5-82
C0ZLE9_RHOE4/456-568
C0ZNG9_RHOE4/18-140
C1A6J5_GEMAT/440-552
C1ABE5_GEMAT/51-165
C1AI98_MYCBT/19-141
C1AJ02_MYCBT/493-605
C1B7T5_RHOOB/459-571
C1BA07_RHOOB/21-143
C1C6F0_STRP7/428-540
C1C6I6_STRP7/428-540
C1C7P1_STRP7/15-124
C1CA35_STRP7/7-87
C1CDG3_STRZJ/428-540
C1CDK0_STRZJ/428-540
C1CEL7_STRZJ/15-124
C1CGS1_STRZJ/7-87
C1CJQ3_STRZP/428-540
C1CJU3_STRZP/428-540
C1CKZ7_STRZP/15-124
C1CMT7_STRZP/7-87
C1CR43_STRZT/15-124
C1CS40_STRZT/428-540
C1CS77_STRZT/428-540
C1CTP5_STRZT/7-87
C1CWE5_DEIDV/452-569
C1D174_DEIDV/4-126
C1D686_LARHH/4-117
C1D6W9_LARHH/419-532
C1DCW4_LARHH/425-540
C1DFS3_AZOVD/413-524
C1DFU5_AZOVD/421-534
C1DJX4_AZOVD/5-134
C1DQZ0_AZOVD/4-147
C1DT23_SULAA/598-729
C1DUC4_SULAA/423-548
C1DWG6_SULAA/1-81
C1DXP7_SULAA/3-111
C1DYX0_MICSR/7-151
C1DZI4_MICSR/6-152
C1E1M3_MICSR/482-595
C1E5N4_MICSR/478-594
C1E9E3_MICSR/135-250
C1EMQ1_BACC3/423-535
C1EP57_BACC3/4-113
C1EQI2_BACC3/2-139
C1ES12_BACC3/425-537
C1ESW9_BACC3/5-83
C1EVE4_BACC3/4-135
C1EY76_BACC3/6-90
C1F350_ACIC5/444-557
C1F6V0_ACIC5/4-117
C1FL14_CLOBJ/4-135
C1FMX9_CLOBJ/3-144
C1FPH8_CLOBJ/421-533
C1FQ39_CLOBJ/4-82
C1FSK7_CLOBJ/4-113
C1FUH0_CLOBJ/440-552
C1GBF3_PARBD/5-153
C1GGA2_PARBD/630-745
C1GXB2_PARBA/453-568
C1H2W6_PARBA/5-153
C1HHA3_9ESCH/413-524
C1HK68_9ESCH/18-156
C1HLD2_9ESCH/11-146
C1HSX5_9ESCH/420-533
C1HYS2_NEIGO/430-545
C1I097_NEIGO/422-535
C1I0J4_NEIGO/4-117
C1I5E1_9CLOT/4-137
C1I5U4_9CLOT/4-135
C1I7K1_9CLOT/9-118
C1I8B1_9CLOT/438-550
C1IAQ5_9CLOT/4-82
C1IBD0_9CLOT/421-533
C1J830_VIBVU/20-126
C1JZJ9_9NOCA/342-417
C1JZK0_9NOCA/342-417
C1JZK1_9NOCA/342-417
C1JZK2_9NOCA/342-417
C1JZK3_9NOCA/342-413
C1JZK4_9NOCA/344-414
C1JZK5_9NOCA/342-412
C1K9X2_9GAMM/270-307
C1K9X7_9GAMM/270-307
C1KYC0_LISMC/9-87
C1L092_LISMC/4-135
C1L2I3_LISMC/4-113
C1L2J4_LISMC/422-534
C1L303_LISMC/431-543
C1L3G4_9ACTO/288-345
C1LZJ7_SCHMA/28-173
C1M078_SCHMA/318-464
C1M3R3_9ENTR/14-149
C1M549_9ENTR/4-142
C1MBH2_9ENTR/413-524
C1ME27_9ENTR/419-532
C1MJC0_MICPC/6-152
C1MLA1_MICPC/406-519
C1MN24_MICPC/479-595
C1MSJ2_MICPC/99-216
C1N1P2_MICPC/4-150
C1NE09_9ESCH/413-524
C1NG20_9ESCH/420-533
C1PDU4_BACCO/6-88
C1PE31_BACCO/426-538
C1PFK3_BACCO/425-537
C1PFS4_BACCO/4-141
C1PFT2_BACCO/3-134
C1PG93_BACCO/4-80
C2BCN8_9FIRM/2-133
C2BCS2_9FIRM/6-137
C2BD67_9FIRM/6-137
C2BDX0_9FIRM/2-133
C2BFP4_9FIRM/427-539
C2BGW7_9FIRM/4-86
C2BI17_9FIRM/4-113
C2C4X1_VIBCH/413-524
C2C9G8_VIBCH/4-150
C2CC24_VIBCH/3-138
C2CDX7_VIBCH/420-533
C2CGN8_9FIRM/4-113
C2CGU5_9FIRM/2-124
C2CIB3_9FIRM/6-137
C2CJK6_9FIRM/426-538
C2CK61_9FIRM/4-88
C2CR83_CORST/8-130
C2CSS4_CORST/463-575
C2CYC3_LACBR/432-544
C2D1L4_LACBR/6-87
C2D4M1_LACBR/27-136
C2D4X8_LACBR/457-569
C2DBF9_ENTFA/61-192
C2DCJ7_ENTFA/5-114
C2DCM8_ENTFA/427-539
C2DFI7_ENTFA/9-92
C2DGI2_ENTFA/430-542
C2DJV8_ECOLX/419-532
C2DQ97_ECOLX/2-137
C2DRS4_ECOLX/4-142
C2DVT7_ECOLX/413-524
C2E3F3_LACJO/11-92
C2E416_LACJO/440-552
C2E659_LACJO/10-119
C2E6F5_LACJO/436-548
C2EF62_9LACO/31-140
C2EFF0_9LACO/441-553
C2EHQ0_9LACO/437-549
C2EI77_9LACO/11-89
C2EIG6_9LACO/3-142
C2EIP3_9LACO/4-135
C2EJI5_9LACO/3-134
C2EMZ3_9LACO/17-126
C2ENI7_9LACO/423-535
C2ENW1_9LACO/439-551
C2EQK9_9LACO/10-91
C2ERG4_9LACO/6-86
C2ESF3_9LACO/25-134
C2ESF6_9LACO/427-539
C2EUA1_9LACO/433-545
C2F9M5_LACPA/6-85
C2FB29_LACPA/436-548
C2FFN6_LACPA/424-536
C2FFP3_LACPA/5-114
C2FRT2_9SPHI/2-140
C2FSU7_9SPHI/403-511
C2FXH0_9SPHI/2-140
C2FZ05_9SPHI/430-547
C2FZU9_9SPHI/2-140
C2G215_9SPHI/2-140
C2G3Y9_9SPHI/4-113
C2GFJ2_9CORY/470-582
C2GG61_9CORY/4-126
C2GLG3_LACRE/23-132
C2GLG6_LACRE/432-544
C2GM99_LACRE/434-546
C2GQ58_LACRE/6-85
C2GSS0_BIFLI/4-124
C2GXM4_BIFLI/2-138
C2GY33_BIFLI/491-603
C2GYJ3_BIFLI/548-660
C2H1P5_ENTFA/9-92
C2H3S1_ENTFA/61-192
C2H4Q3_ENTFA/5-114
C2H4T6_ENTFA/427-539
C2H6W9_ENTFA/430-542
C2H7H9_ENTFC/3-140
C2H7T9_ENTFC/1-36
C2H8Q4_ENTFC/429-541
C2HAA3_ENTFC/23-132
C2HAB2_ENTFC/438-550
C2HAZ4_ENTFC/20-158
C2HDE8_ENTFC/3-134
C2HDU6_ENTFC/8-88
C2HKK0_LACAC/439-551
C2HM17_LACAC/10-91
C2HP74_LACAC/17-126
C2HPQ5_LACAC/423-535
C2HSH8_VIBCH/420-533
C2HSP1_VIBCH/4-150
C2HU49_VIBCH/3-138
C2HWA0_VIBCH/413-524
C2I244_VIBCH/420-533
C2I3H3_VIBCH/4-150
C2I558_VIBCH/413-524
C2I7S0_VIBCH/3-138
C2IBW0_VIBCH/2-131
C2IEP0_VIBCH/420-533
C2IJH3_VIBCH/413-524
C2IL95_VIBCH/4-150
C2IM40_VIBCH/3-138
C2IS00_VIBCH/413-524
C2IS81_VIBCH/3-138
C2IVU9_VIBCH/4-150
C2IXH6_VIBCH/420-533
C2J579_VIBCH/3-138
C2J7Q8_VIBCH/413-524
C2JFH6_VIBCH/413-524
C2JGI5_VIBCH/3-138
C2JHC9_VIBCH/4-150
C2JHV5_VIBCH/420-533
C2JKC3_ENTFA/120-232
C2JKF6_ENTFA/5-114
C2JPZ8_ENTFA/9-92
C2JQY5_ENTFA/61-192
C2JRU1_ENTFA/430-542
C2JSQ6_ENTFA/3-141
C2JTX1_LACRH/436-548
C2JV04_LACRH/6-86
C2JX29_LACRH/5-114
C2JX38_LACRH/424-536
C2KCN1_9LACO/439-551
C2KDQ0_9LACO/10-91
C2KFD2_9LACO/423-535
C2KGN9_9LACO/16-125
C2KJK7_LEUMC/425-537
C2KK96_LEUMC/9-92
C2KKM4_LEUMC/24-133
C2KLL0_LEUMC/4-149
C2KMB4_LEUMC/455-567
C2KQ75_9ACTO/507-619
C2KT39_9ACTO/450-562
C2KTI6_9ACTO/33-154
C2KVQ9_9FIRM/422-538
C2KVR4_9FIRM/11-145
C2KWN3_9FIRM/4-116
C2KY15_9FIRM/438-550
C2LE24_PROMI/419-532
C2LGB3_PROMI/4-142
C2LGT3_PROMI/2-137
C2LL18_PROMI/414-525
C2LLN6_PROMI/2-132
C2LQM8_STRSL/32-141
C2LRG0_STRSL/430-542
C2LS89_STRSL/8-89
C2LUX4_STRSL/430-542
C2LVJ0_STAHO/426-538
C2LVR2_STAHO/6-91
C2LX30_STAHO/3-134
C2LXL5_STAHO/4-113
C2M0E9_STAHO/427-539
C2M170_STAHO/7-88
C2M4B3_CAPGI/2-131
C2M5A9_CAPGI/4-113
C2M5E5_CAPGI/415-523
C2M8X5_CAPGI/435-552
C2MA38_9PORP/2-133
C2MB54_9PORP/436-553
C2MC61_9PORP/6-115
C2MCA7_9PORP/3-141
C2ME34_9PORP/435-543
C2MEK2_9PORP/5-145
C2MEN9_BACCE/9-86
C2MFJ3_BACCE/4-135
C2MJF2_BACCE/2-139
C2MNS9_BACCE/423-535
C2MPG2_BACCE/1-106
C2MSS3_BACCE/6-90
C2MU80_BACCE/425-537
C2MUS2_BACCE/11-89
C2MVX6_BACCE/4-135
C2MZI8_BACCE/2-139
C2N458_BACCE/423-535
C2N519_BACCE/1-83
C2N8L9_BACCE/6-90
C2N9Y2_BACCE/425-537
C2NBI2_BACCE/9-87
C2NCE4_BACCE/4-135
C2NGA4_BACCE/2-139
C2NL00_BACCE/423-535
C2NLN8_BACCE/1-106
C2NPW8_BACCE/6-90
C2NRA3_BACCE/425-537
C2NSR9_BACCE/11-89
C2NTM8_BACCE/4-135
C2NXG5_BACCE/2-139
C2P1V2_BACCE/423-535
C2P2H6_BACCE/1-83
C2P5U1_BACCE/6-90
C2P735_BACCE/425-537
C2P8W1_BACCE/9-87
C2P9S7_BACCE/4-135
C2PDN5_BACCE/2-139
C2PIA9_BACCE/423-535
C2PIZ8_BACCE/1-106
C2PMB3_BACCE/6-90
C2PNM8_BACCE/425-537
C2PPR2_BACCE/9-87
C2PUP2_BACCE/2-139
C2PYX6_BACCE/423-535
C2PZI4_BACCE/1-83
C2Q2U9_BACCE/6-90
C2Q470_BACCE/427-539
C2Q4N3_BACCE/8-139
C2Q5Y0_BACCE/9-87
C2Q6S6_BACCE/4-135
C2QAN6_BACCE/2-139
C2QEY2_BACCE/423-535
C2QFW7_BACCE/1-83
C2QJ99_BACCE/6-90
C2QKL3_BACCE/425-537
C2QLI5_BACCE/4-142
C2QLW6_BACCE/9-87
C2QMN4_BACCE/4-135
C2QRN7_BACCE/2-139
C2QWF8_BACCE/423-535
C2QX03_BACCE/1-106
C2R0B2_BACCE/6-90
C2R1M6_BACCE/425-537
C2R200_BACCE/11-89
C2R2X0_BACCE/4-135
C2R6T3_BACCE/2-139
C2RBK7_BACCE/423-535
C2RC26_BACCE/1-83
C2RFB0_BACCE/6-90
C2RGM7_BACCE/425-537
C2RH20_BACCE/11-89
C2RHV3_BACCE/4-135
C2RLR4_BACCE/2-139
C2RRA0_BACCE/423-535
C2RRY6_BACCE/1-83
C2RV46_BACCE/6-90
C2RWJ3_BACCE/427-539
C2RXH1_BACCE/9-87
C2RYE4_BACCE/4-135
C2RYF5_BACCE/4-107
C2S2C6_BACCE/2-139
C2S6S4_BACCE/423-535
C2S7N1_BACCE/1-83
C2SAZ3_BACCE/6-90
C2SCH2_BACCE/425-537
C2SCJ9_BACCE/4-142
C2SE27_BACCE/5-82
C2SEV4_BACCE/8-139
C2SIP5_BACCE/2-139
C2SN97_BACCE/423-535
C2SNY3_BACCE/1-83
C2SS71_BACCE/6-90
C2STJ9_BACCE/425-537
C2SUU5_BACCE/11-89
C2SVP6_BACCE/4-135
C2SZL1_BACCE/2-139
C2T449_BACCE/423-535
C2T4T6_BACCE/1-83
C2T811_BACCE/6-90
C2T9E6_BACCE/425-537
C2TA66_BACCE/9-87
C2TB38_BACCE/4-135
C2TF65_BACCE/2-139
C2TJS2_BACCE/423-535
C2TKF4_BACCE/1-106
C2TNR2_BACCE/6-90
C2TQ21_BACCE/425-537
C2TR92_BACCE/11-89
C2TS57_BACCE/4-135
C2TVV5_BACCE/2-139
C2U0N1_BACCE/423-535
C2U169_BACCE/1-83
C2U4K8_BACCE/6-90
C2U619_BACCE/425-537
C2U729_BACCE/4-142
C2U7V7_BACCE/11-89
C2U8Q8_BACCE/4-135
C2UCI5_BACCE/2-139
C2UH23_BACCE/423-535
C2UHV0_BACCE/1-83
C2UL43_BACCE/6-90
C2UMD0_BACCE/425-537
C2UMQ6_BACCE/3-140
C2UMX1_BACCE/3-140
C2UNN5_BACCE/4-142
C2UPC2_BACCE/335-447
C2UPF2_BACCE/9-87
C2UQB2_BACCE/4-135
C2UU06_BACCE/2-139
C2UYF9_BACCE/423-535
C2UZ72_BACCE/1-83
C2V2J9_BACCE/6-90
C2V5S2_BACCE/11-89
C2V6N6_BACCE/4-135
C2VAH6_BACCE/2-139
C2VEZ4_BACCE/423-535
C2VFQ3_BACCE/1-83
C2VJ10_BACCE/6-90
C2VK97_BACCE/425-537
C2VLT2_BACCE/4-142
C2VMI9_BACCE/5-83
C2VNE7_BACCE/4-135
C2VSC9_BACCE/2-139
C2VWV3_BACCE/423-535
C2VXP8_BACCE/1-83
C2W114_BACCE/6-90
C2W2F6_BACCE/425-537
C2W2N0_BACCE/425-537
C2W2Q9_BACCE/9-85
C2W3J1_BACCE/4-135
C2W6U1_BACCE/3-140
C2WAD1_BACCE/423-535
C2WAW0_BACCE/1-83
C2WDY5_BACCE/6-90
C2WG78_BACCE/43-155
C2WGA9_BACCE/9-87
C2WH85_BACCE/4-135
C2WL26_BACCE/2-139
C2WQT3_BACCE/423-535
C2WRL1_BACCE/1-83
C2WUR5_BACCE/6-90
C2WXL8_BACCE/11-89
C2X1E9_BACCE/423-535
C2X3V1_BACCE/6-90
C2X5R0_BACCE/11-89
C2X6L7_BACCE/4-135
C2XAF8_BACCE/2-139
C2XEV9_BACCE/423-535
C2XFJ1_BACCE/1-83
C2XIR9_BACCE/6-90
C2XK41_BACCE/425-537
C2XKX2_BACCE/11-149
C2XMY5_BACCE/9-87
C2XNU9_BACCE/8-139
C2XSP2_BACCE/2-139
C2XX24_BACCE/422-534
C2XXU4_BACCE/1-83
C2Y180_BACCE/6-90
C2Y2K9_BACCE/425-537
C2Y4I4_BACCE/11-89
C2Y5F8_BACCE/4-135
C2Y5G2_BACCE/4-107
C2Y9C5_BACCE/2-139
C2YDK3_BACCE/423-535
C2YE83_BACCE/1-83
C2YHG3_BACCE/6-90
C2YIT0_BACCE/425-537
C2YKJ4_BACCE/5-83
C2YLG1_BACCE/8-139
C2YQB0_BACCE/2-139
C2YUR1_BACCE/423-535
C2YVB5_BACCE/1-106
C2YYJ5_BACCE/6-90
C2YZZ9_BACCE/425-537
C2Z0G3_BACCE/4-142
C2Z1R3_BACCE/9-87
C2Z2K2_BACCE/8-139
C2Z6J0_BACCE/2-139
C2ZAY7_BACCE/431-543
C2ZBM2_BACCE/1-106
C2ZET9_BACCE/6-90
C2ZG35_BACCE/425-537
C2ZGE8_BACCE/4-142
C2ZIA2_BACCE/425-537
C2ZID1_BACCE/9-87
C2ZJ73_BACCE/8-139
C2ZN79_BACCE/2-139
C2ZSH2_BACCE/431-543
C2ZT55_BACCE/1-106
C2ZWD6_BACCE/6-90
C2ZZJ1_BACCE/4-142
C2ZZW9_BACMY/9-87
C3A0S2_BACMY/8-139
C3A4M1_BACMY/2-139
C3A8Y3_BACMY/423-535
C3A9M3_BACMY/1-83
C3ACU2_BACMY/6-90
C3AE66_BACMY/427-539
C3AG09_BACMY/425-537
C3AG37_BACMY/9-86
C3AGX8_BACMY/4-135
C3AKF3_BACMY/2-139
C3ANL2_BACMY/423-535
C3APD2_BACMY/1-106
C3ASK3_BACMY/6-90
C3AXU3_BACMY/425-537
C3AXX1_BACMY/9-87
C3AYR8_BACMY/4-135
C3B2B9_BACMY/2-139
C3B578_BACMY/4-142
C3B611_BACMY/423-535
C3B6R6_BACMY/1-106
C3BA08_BACMY/6-90
C3BDH2_BACMY/3-144
C3BEG2_9BACI/9-86
C3BFG6_9BACI/4-135
C3BJ77_9BACI/2-139
C3BMZ7_9BACI/423-535
C3BNQ9_9BACI/1-106
C3BS92_9BACI/6-90
C3BTC4_9BACI/425-537
C3BW64_BACTU/9-87
C3BX22_BACTU/4-135
C3C105_BACTU/2-139
C3C5M0_BACTU/423-535
C3C6F6_BACTU/1-106
C3C9Y4_BACTU/6-90
C3CBB1_BACTU/425-537
C3CC15_BACTU/6-119
C3CCJ6_BACTU/9-87
C3CDF5_BACTU/4-135
C3CHF7_BACTU/2-139
C3CLV6_BACTU/423-535
C3CMN4_BACTU/1-106
C3CRA6_BACTU/6-90
C3CSN1_BACTU/427-539
C3CSW2_BACTU/4-142
C3CT59_BACTU/423-535
C3CTB0_BACTU/7-132
C3CVJ4_BACTU/9-87
C3CWE9_BACTU/4-135
C3D0B6_BACTU/2-139
C3D541_BACTU/423-535
C3D5N1_BACTU/1-106
C3D951_BACTU/6-90
C3DAH9_BACTU/427-539
C3DB86_BACTU/4-142
C3DDM0_BACTS/9-86
C3DEJ6_BACTS/4-135
C3DIJ7_BACTS/2-139
C3DMV8_BACTS/423-535
C3DSB4_BACTS/6-90
C3DTU0_BACTS/425-537
C3DW72_BACTS/4-142
C3DWP7_BACTS/4-142
C3DXF1_BACTU/11-89
C3DYD9_BACTU/4-135
C3E270_BACTU/2-139
C3E6H8_BACTU/423-535
C3E785_BACTU/1-83
C3EAK1_BACTU/6-90
C3EBY2_BACTU/425-537
C3ECC9_BACTU/2-140
C3EEN0_BACTK/11-89
C3EFK3_BACTK/4-135
C3EJF6_BACTK/2-139
C3ENR0_BACTK/423-535
C3EPE4_BACTK/1-83
C3ESM1_BACTK/6-90
C3ETZ4_BACTK/427-539
C3EUZ1_BACTK/4-141
C3EVI5_BACTU/9-87
C3EWG0_BACTU/4-135
C3F0A3_BACTU/2-139
C3F4V8_BACTU/423-535
C3F5U4_BACTU/1-106
C3F949_BACTU/6-92
C3FAI5_BACTU/425-537
C3FAX9_BACTU/6-119
C3FBJ1_BACTU/4-142
C3FE25_BACTB/9-87
C3FEY3_BACTB/4-135
C3FIU3_BACTB/2-139
C3FND0_BACTB/423-535
C3FP15_BACTB/1-106
C3FSI3_BACTB/6-90
C3FTV9_BACTB/427-539
C3FU59_BACTB/4-142
C3FWG3_BACTB/4-141
C3FWU5_BACTU/425-537
C3FWX4_BACTU/5-83
C3FXL5_BACTU/4-135
C3G1M2_BACTU/2-139
C3G674_BACTU/423-535
C3G6V4_BACTU/1-106
C3GA61_BACTU/6-90
C3GCR4_BACTU/9-87
C3GDN8_BACTU/4-135
C3GHJ0_BACTU/2-139
C3GM58_BACTU/423-535
C3GMT6_BACTU/1-106
C3GQZ8_BACTU/6-90
C3GSC2_BACTU/425-537
C3GSX9_BACTU/471-589
C3GTB4_BACTU/9-146
C3GV16_BACTU/11-89
C3GVW7_BACTU/4-135
C3GZN0_BACTU/4-141
C3H449_BACTU/423-535
C3H532_BACTU/1-83
C3H895_BACTU/6-90
C3H9Q4_BACTU/425-537
C3HB64_BACTU/4-142
C3HC86_BACTU/9-87
C3HD67_BACTU/4-135
C3HHF1_BACTU/2-139
C3HLV5_BACTU/423-535
C3HMJ4_BACTU/1-106
C3HQR9_BACTU/6-90
C3HS22_BACTU/425-537
C3HU80_BACTU/9-87
C3HV36_BACTU/4-135
C3HV40_BACTU/4-109
C3HZ85_BACTU/2-139
C3I477_BACTU/423-535
C3I4V3_BACTU/1-83
C3I8B4_BACTU/6-90
C3I9M6_BACTU/427-539
C3IAH5_BACTU/4-142
C3IBV8_BACTU/4-138
C3IDC2_BACTU/9-86
C3IE50_BACTU/4-135
C3II34_BACTU/2-139
C3IMD8_BACTU/423-535
C3IN36_BACTU/4-72
C3IRB6_BACTU/6-90
C3ISL6_BACTU/4-142
C3IT50_BACTU/474-592
C3IWD8_BACTU/425-537
C3J998_9PORP/2-126
C3JA98_9PORP/432-549
C3JAB5_9PORP/55-164
C3JBT4_9PORP/419-527
C3JCC0_9PORP/2-133
C3JCM7_9PORP/3-141
C3JLE7_RHOER/456-568
C3JWG9_RHOER/18-140
C3K616_PSEFS/4-149
C3K780_PSEFS/2-131
C3K790_PSEFS/2-131
C3KDM0_PSEFS/417-528
C3KDU5_PSEFS/420-533
C3KSQ9_CLOB6/3-140
C3KTY1_CLOB6/4-135
C3KVE1_CLOB6/3-144
C3KXR2_CLOB6/421-533
C3KXY3_CLOB6/4-82
C3L0D5_CLOB6/4-113
C3L242_CLOB6/440-552
C3L4Y8_BACAC/3-140
C3L625_BACAC/4-135
C3L6J4_BACAC/2-139
C3L794_BACAC/4-113
C3L9D5_BACAC/423-535
C3LCC6_BACAC/6-90
C3LIC6_BACAC/425-537
C3LJ12_BACAC/5-83
C3LLI0_BACAC/4-142
C3LN52_VIBCM/4-150
C3LNZ4_VIBCM/3-138
C3LP88_VIBCM/420-533
C3LQX4_VIBCM/413-524
C3MA93_RHISN/2-115
C3MB82_RHISN/431-544
C3MBJ0_RHISN/467-579
C3MPP3_SULIL/581-743
C3MPU5_SULIL/10-142
C3MQZ6_SULIL/620-785
C3MUV7_SULIM/10-142
C3MWY4_SULIM/620-785
C3MYN7_SULIM/581-743
C3N5B9_SULIA/581-743
C3N5H1_SULIA/10-142
C3N6Q1_SULIA/620-785
C3N764_SULIY/620-785
C3NDX3_SULIY/581-743
C3NE35_SULIY/10-142
C3NGH1_SULIN/620-785
C3NHM8_SULIN/10-142
C3NHT0_SULIN/581-743
C3NNY2_VIBCJ/3-138
C3NPV6_VIBCJ/4-150
C3NTL9_VIBCJ/420-533
C3NVH0_VIBCJ/413-524
C3P440_BACAA/423-535
C3P5N5_BACAA/4-113
C3P798_BACAA/2-139
C3P8P9_BACAA/425-537
C3P9I5_BACAA/5-83
C3PBV9_BACAA/4-135
C3PDM1_BACAA/6-90
C3PE69_BACAA/4-142
C3PE76_CORA7/460-572
C3PJV8_CORA7/10-132
C3PMS3_RICAE/440-552
C3PN41_RICAE/2-116
C3PP15_RICAE/430-542
C3PWL6_9BACE/2-140
C3PYL2_9BACE/3-140
C3Q3Q1_9BACE/4-113
C3Q3W5_9BACE/431-550
C3Q4L9_9BACE/415-523
C3Q5P7_9BACE/2-133
C3Q6U5_9BACE/3-139
C3Q7K8_9BACE/3-141
C3Q7Y4_9BACE/2-140
C3Q905_9BACE/431-548
C3QAM5_9BACE/4-113
C3QDH0_9BACE/3-98
C3QFV7_9BACE/2-134
C3QK91_9BACE/2-140
C3QM74_9BACE/2-68
C3QQ70_9BACE/2-140
C3QRJ0_9BACE/4-97
C3QRW9_9BACE/418-526
C3QVF5_9BACE/431-548
C3QWU1_9BACE/2-133
C3R025_9BACE/4-113
C3R184_9BACE/2-140
C3R196_9BACE/5-98
C3R258_9BACE/2-140
C3R3E4_9BACE/2-140
C3R5E9_9BACE/3-140
C3R7Y4_9BACE/2-140
C3R951_9BACE/3-140
C3RCH3_9BACE/431-550
C3RCM9_9BACE/4-113
C3REA4_9BACE/415-523
C3REJ6_9BACE/2-133
C3RIX9_9FIRM/6-84
C3RL46_9FIRM/4-116
C3RNA2_9FIRM/4-135
C3RP25_9FIRM/426-538
C3RPW1_9FIRM/2-140
C3RQL7_9FIRM/425-537
C3SA84_BRADI/70-184
C3SLN2_ECOLX/419-532
C3SLN3_ECOLX/419-532
C3SUE2_ECOLX/413-524
C3T732_ECOLX/2-137
C3T733_ECOLX/2-137
C3TC62_ECOLX/4-142
C3TTY0_ACIBA/3-109
C3V9X4_9PSED/4-147
C3VMW9_9BACT/322-405
C3VMX0_9BACT/322-405
C3VMX1_9BACT/322-405
C3VMX2_9BACT/322-405
C3VMX3_9BACT/322-405
C3WDA8_FUSMR/12-121
C3WEL7_FUSMR/7-89
C3WFJ2_FUSMR/419-531
C3WH23_9FUSO/12-121
C3WLY3_9FUSO/7-89
C3WMI5_9FUSO/423-535
C3WNT3_9FUSO/12-121
C3WQ11_9FUSO/4-147
C3WQY3_9FUSO/2-61
C3WRQ0_9FUSO/6-139
C3WTM6_9FUSO/7-89
C3WTR2_9FUSO/419-531
C3WW10_9FUSO/12-121
C3WX53_9FUSO/6-139
C3WYH4_9FUSO/2-131
C3X0F0_9FUSO/7-89
C3X0L6_9FUSO/419-531
C3X4C1_OXAFO/429-544
C3X5C0_OXAFO/4-135
C3X5W3_OXAFO/450-563
C3XAH4_OXAFO/429-544
C3XBJ5_OXAFO/4-135
C3XC43_OXAFO/450-563
C3XDF7_9HELI/420-532
C3XFJ0_9HELI/37-147
C3XKA4_9HELI/3-113
C3XLE1_9HELI/414-526
C3XP90_9HELI/2-134
C3Z1Q7_BRAFL/4-154
C3Z741_BRAFL/8-153
C4AN96_BURMA/430-545
C4ASS5_BURMA/4-135
C4ASZ1_BURMA/442-555
C4B4W6_9NOCA/325-400
C4EZG5_HAEIF/2-136
C4EZU2_HAEIF/422-535
C4F067_HAEIF/4-148
C4F0Y0_HAEIF/2-133
C4F186_HAEIF/413-524
C4F319_HAEIF/4-148
C4F345_HAEIF/413-524
C4F3N8_HAEIF/2-137
C4F778_HAEIF/422-535
C4FA88_9ACTN/476-597
C4FB30_9ACTN/430-548
C4FBL0_9ACTN/2-185
C4FD73_9BIFI/496-608
C4FEH2_9BIFI/540-652
C4FH65_9BIFI/6-126
C4FHQ9_9AQUI/598-728
C4FJA4_9AQUI/23-101
C4FK05_9AQUI/5-113
C4FKL1_9AQUI/426-551
C4FMI2_9FIRM/419-531
C4FQA4_9FIRM/2-134
C4FQQ5_9FIRM/77-186
C4FRC3_9FIRM/4-85
C4FV93_9FIRM/8-91
C4FX89_9FIRM/441-553
C4FX96_9FIRM/5-114
C4FYE2_9FIRM/426-538
C4FZQ6_ABIDE/2-133
C4G1I8_ABIDE/423-532
C4G350_ABIDE/6-115
C4G3K3_ABIDE/4-136
C4G5Q3_ABIDE/419-531
C4GAJ6_9FIRM/4-137
C4GB08_9FIRM/423-539
C4GBJ8_9FIRM/4-114
C4GCC5_9FIRM/425-537
C4GE00_9FIRM/2-133
C4GE37_9FIRM/2-133
C4GHX9_9NEIS/431-546
C4GLE5_9NEIS/4-119
C4GN70_9NEIS/425-538
C4GSS1_YERPN/2-137
C4GZD1_YERPE/419-532
C4H281_YERPE/414-525
C4H622_YERPE/2-137
C4H684_YERPE/4-148
C4HG63_YERPE/419-532
C4HK88_YERPE/414-525
C4HPC8_YERPE/2-137
C4HPJ1_YERPE/4-148
C4HR84_YERPE/414-525
C4HUJ4_YERPE/2-137
C4HV50_YERPE/4-148
C4I0E4_YERPE/419-532
C4IDS9_CLOBU/438-550
C4IGJ2_CLOBU/4-135
C4II72_CLOBU/3-144
C4IJD6_CLOBU/4-113
C4IMJ0_CLOBU/10-87
C4IMQ4_CLOBU/421-533
C4IP24_BRUAB/430-546
C4IVM3_BRUAB/26-139
C4IVN6_BRUAB/481-593
C4JNJ9_UNCRE/557-672
C4JSQ6_UNCRE/5-149
C4K0W4_RICPU/440-552
C4K1J5_RICPU/430-542
C4K2S3_RICPU/2-116
C4K4N2_HAMD5/415-526
C4K700_HAMD5/419-532
C4K720_HAMD5/4-144
C4KAV1_THASP/431-546
C4KGY5_SULIK/581-743
C4KH37_SULIK/10-142
C4KIC2_SULIK/620-785
C4KM09_BURPS/442-555
C4KM67_BURPS/4-135
C4KTD5_BURPS/430-545
C4KZV7_EXISA/7-88
C4KZY9_EXISA/427-539
C4L237_EXISA/422-534
C4L3B0_EXISA/2-139
C4L613_EXISA/4-113
C4L758_TOLAT/420-533
C4L9C6_TOLAT/413-524
C4L9P8_TOLAT/2-131
C4LEI1_TOLAT/4-146
C4LGB4_CORK4/461-573
C4LLJ1_CORK4/3-125
C4LZR4_ENTHI/4-150
C4M656_ENTHI/3-148
C4NUW5_ECOLX/2-131
C4NVD7_SALCH/2-131
C4PK07_BACTU/316-391
C4PK08_BREBE/315-390
C4PLC6_CLODI/48-79
C4PLC7_CLODI/48-79
C4PLC8_CLODI/48-79
C4PM43_CHLTZ/432-545
C4PNF3_CHLTZ/4-112
C4PNH2_CHLTZ/398-506
C4PPJ7_CHLTJ/432-545
C4PQ29_CHLTJ/4-112
C4PQ48_CHLTJ/398-506
C4PW99_CLODI/64-109
C4PWA0_CLODI/64-118
C4QF46_SCHMA/459-576
C4QWI9_PICPG/3-152
C4R475_PICPG/492-604
C4RFI5_9ACTO/480-592
C4RIE0_9ACTO/426-538
C4RKW2_9ACTO/9-131
C4RWZ0_YERBE/414-525
C4RXI1_YERBE/419-532
C4S5G2_YERBE/4-149
C4S6E6_YERBE/3-138
C4SBS9_YERMO/414-525
C4SCV1_YERMO/3-138
C4SE89_YERMO/419-532
C4SFR8_YERMO/4-149
C4SM59_YERFR/137-250
C4SNZ2_YERFR/3-138
C4SR00_YERFR/414-525
C4SUG4_YERFR/4-148
C4T1W1_YERIN/419-532
C4T3B6_YERIN/414-525
C4T5R3_YERIN/3-138
C4T6A5_YERIN/4-148
C4TG49_9NOCA/324-398
C4TG50_9NOCA/324-399
C4TG51_9NOCA/323-398
C4TG52_9NOCA/324-399
C4TG53_9NOCA/324-399
C4TG54_9NOCA/324-399
C4TG55_9NOCA/324-399
C4TG56_9NOCA/323-398
C4TG57_NOCAS/325-400
C4TG58_9NOCA/324-399
C4TG59_9NOCA/326-401
C4TG60_9NOCA/325-400
C4TG61_9NOCA/324-399
C4TG62_9NOCA/324-399
C4TG63_9NOCA/324-399
C4TG64_9NOCA/324-399
C4TG65_9NOCA/325-400
C4TG66_9NOCA/325-400
C4TG67_9NOCA/324-399
C4TG68_9NOCA/323-398
C4TG69_NOCFA/325-400
C4TG70_9NOCA/325-400
C4TG71_9NOCA/325-400
C4TG72_9NOCA/324-399
C4TG73_9NOCA/325-399
C4TG74_9NOCA/324-399
C4TG75_9NOCA/323-398
C4TG76_9NOCA/324-399
C4TG77_9NOCA/323-398
C4TG78_9NOCA/325-400
C4TG79_9NOCA/324-399
C4TG80_9NOCA/323-398
C4TG81_9NOCA/324-399
C4TG82_9NOCA/325-400
C4TG83_9NOCA/324-399
C4TG84_9NOCA/324-399
C4TG85_9NOCA/323-398
C4TG86_9NOCA/326-401
C4TG87_9NOCA/325-400
C4TG88_9NOCA/324-399
C4TG89_9NOCA/324-399
C4TG90_9NOCA/325-400
C4TG91_9NOCA/325-400
C4TG92_9NOCA/323-398
C4TG93_9NOCA/325-400
C4TG94_9NOCA/325-400
C4TG95_9NOCA/324-399
C4TG96_9NOCA/325-400
C4TG97_9NOCA/323-398
C4TG98_9NOCA/325-400
C4TG99_9NOCA/324-399
C4TGA0_9NOCA/324-399
C4TGA1_9NOCA/325-400
C4TGA2_9NOCA/324-399
C4TGA3_9NOCA/325-400
C4TGA4_9NOCA/328-403
C4TIY4_AERHY/290-336
C4TIY5_AERSO/290-336
C4TIY6_AERHY/291-337
C4TIY7_AERSO/291-337
C4TIY9_9GAMM/290-336
C4TIZ0_9GAMM/290-336
C4TIZ1_9GAMM/290-336
C4TIZ2_9GAMM/290-336
C4TIZ3_9GAMM/290-336
C4TIZ4_9GAMM/290-336
C4TIZ5_9GAMM/290-336
C4TIZ6_9GAMM/290-336
C4TIZ7_9GAMM/290-336
C4TIZ8_9GAMM/290-336
C4TIZ9_9GAMM/290-336
C4TJ00_9GAMM/290-336
C4TJ01_AERSO/290-336
C4TJ02_AERHY/290-336
C4TJ03_AERHY/290-336
C4TJ04_AERHY/290-336
C4TJ19_AERHY/290-336
C4TJ21_AERPU/290-336
C4TJ24_AERSO/290-336
C4TJ25_AERSO/290-336
C4TJ27_AERSO/290-336
C4TJ28_AERSO/290-336
C4TJ31_AERHY/290-336
C4TJ32_9GAMM/290-336
C4TJ35_AERHY/290-336
C4TJ39_9GAMM/290-336
C4TJ40_9GAMM/290-336
C4TJ42_9GAMM/290-336
C4TJ43_9GAMM/290-336
C4TJ44_9GAMM/290-336
C4TJ45_9GAMM/290-336
C4TJ46_9GAMM/290-336
C4TJ47_9GAMM/290-336
C4TJ48_9GAMM/290-336
C4TJ49_9GAMM/290-336
C4TJ50_9GAMM/290-336
C4TJ51_AERHY/290-336
C4TJ56_9GAMM/290-336
C4TJ57_9GAMM/290-336
C4TJ58_9GAMM/290-336
C4TJ60_9GAMM/290-336
C4TJ61_9GAMM/291-337
C4TJ62_9GAMM/291-337
C4TJ63_9GAMM/290-336
C4TJ64_9GAMM/290-336
C4TJ69_9GAMM/290-336
C4TJ70_9GAMM/290-336
C4TJ71_9GAMM/290-336
C4TJ72_9GAMM/290-336
C4TJ73_9GAMM/290-336
C4TJ74_9GAMM/290-336
C4TJ75_9GAMM/290-336
C4TJ76_9GAMM/290-336
C4TJ77_9GAMM/290-336
C4TJ78_9GAMM/290-336
C4TJ79_9GAMM/290-336
C4TJ93_AERHY/290-336
C4TJA3_AERHY/290-336
C4TJB9_AERHY/290-336
C4TJC0_AERHY/290-336
C4TP31_9BACT/319-436
C4TP32_9BACT/311-428
C4TP33_9BACT/311-428
C4TP34_9BACT/311-428
C4TP35_9BACT/311-428
C4TP36_9BACT/311-428
C4TP37_9BACT/311-428
C4TP38_9BACT/299-416
C4TP39_9BACT/299-416
C4TP40_9BACT/319-436
C4TP41_9BACT/319-436
C4TP42_9BACT/319-436
C4TP43_9BACT/319-434
C4TUI9_YERKR/414-525
C4TWF8_YERKR/4-148
C4TWL7_YERKR/2-137
C4U1Y0_YERKR/419-532
C4U3J9_YERAL/4-148
C4U453_YERAL/3-138
C4UB86_YERAL/419-532
C4UCH1_YERAL/414-525
C4UGT6_YERRU/419-532
C4UJD4_YERRU/2-137
C4UJJ0_YERRU/1-123
C4UKY4_YERRU/414-525
C4US75_YERRO/419-532
C4UU06_YERRO/414-525
C4UW24_YERRO/3-138
C4UWT4_YERRO/4-148
C4V1Q1_9FIRM/471-583
C4V2Y3_9FIRM/46-155
C4V616_9FIRM/2-132
C4V660_9FIRM/4-85
C4V6H9_NOSCE/422-532
C4VAL6_NOSCE/3-141
C4VMX8_9LACO/3-139
C4VNE0_9LACO/436-548
C4VNL5_9LACO/10-92
C4VNW8_9LACO/7-116
C4VNX5_9LACO/423-535
C4VQM7_9LACO/11-93
C4VR85_9LACO/10-119
C4VRZ6_9LACO/440-552
C4VUJ1_9LACO/427-539
C4W7V1_STAWA/3-134
C4W8K2_STAWA/4-113
C4W9F4_STAWA/6-89
C4WAR5_STAWA/427-539
C4WBF5_STAWA/426-538
C4WBY0_STAWA/5-87
C4WGU4_9RHIZ/443-559
C4WLE7_9RHIZ/514-626
C4WLG0_9RHIZ/2-115
C4WZA2_KLEPN/414-525
C4X2J5_KLEPN/11-86
C4X3H6_KLEPN/420-533
C4X722_KLEPN/2-137
C4X790_KLEPN/4-142
C4XE58_MYCFE/418-530
C4XEP1_MYCFE/6-123
C4XFU6_MYCFE/429-541
C4XSH3_DESMR/4-113
C4XT12_DESMR/421-542
C4Y396_CLAL4/3-155
C4YBE7_CLAL4/481-592
C4YQM8_CANAW/3-150
C4YUC4_9RICK/2-116
C4YV69_9RICK/440-552
C4Z0V4_EUBE2/420-536
C4Z0Y0_EUBE2/21-153
C4Z177_EUBE2/427-539
C4Z5F2_EUBE2/4-113
C4Z941_EUBR3/428-540
C4ZAQ2_EUBR3/4-113
C4ZCE3_EUBR3/4-134
C4ZD56_EUBR3/423-539
C4ZE33_EUBR3/2-133
C4ZIB2_THASP/456-569
C4ZKU1_THASP/4-135
C4ZNA9_THASP/2-131
C4ZQU9_ECOBW/413-524
C4ZTW7_ECOBW/4-142
C4ZYX6_ECOBW/419-532
C4ZZB9_ECOBW/2-137
C5A6E8_THEGJ/3-140
C5A7C1_THEGJ/6-91
C5A7G9_THEGJ/643-805
C5A805_BURGB/443-556
C5A9D2_BURGB/2-134
C5AB90_BURGB/430-545
C5AF40_BURGB/4-135
C5AS83_METEA/431-549
C5AXK1_METEA/466-578
C5AYF9_METEA/2-115
C5B4I9_METEA/3-114
C5B4P3_METEA/439-552
C5B550_METEA/4-141
C5B6Y3_EDWI9/414-525
C5B9Y3_EDWI9/2-137
C5BCW1_EDWI9/2-132
C5BDW7_EDWI9/4-142
C5BHC8_EDWI9/419-532
C5BKM2_TERTT/421-534
C5BL17_TERTT/4-154
C5BTK2_TERTT/412-523
C5BUP8_BEUC1/464-576
C5BY25_BEUC1/7-128
C5C5I7_BEUC1/482-594
C5C7X8_MICLC/499-611
C5CCL9_MICLC/475-587
C5CCT9_MICLC/17-141
C5CDJ2_KOSOT/417-529
C5CFD7_KOSOT/4-111
C5CRC8_VARPS/3-141
C5CST8_VARPS/435-550
C5CV73_VARPS/476-599
C5D331_GEOSW/425-537
C5D362_GEOSW/5-88
C5D7J8_GEOSW/6-89
C5D8V5_GEOSW/4-113
C5DAU3_GEOSW/424-536
C5DKW7_LACTC/4-151
C5DMF0_LACTC/441-554
C5DT16_ZYGRC/3-156
C5DUB5_ZYGRC/443-558
C5E978_BIFLI/475-587
C5E9D5_BIFLI/4-124
C5EC62_BIFLI/534-646
C5ECA7_BIFLI/2-138
C5EII0_9FIRM/4-137
C5EII5_9FIRM/422-538
C5EIV7_9FIRM/4-116
C5ELQ2_9FIRM/511-623
C5EMV9_9FIRM/3-134
C5EQT7_9FIRM/420-532
C5ER81_9FIRM/4-135
C5EWR2_9FIRM/2-133
C5EYP4_9HELI/416-528
C5F144_9HELI/3-113
C5F5K9_LACPA/424-536
C5F5M3_LACPA/5-114
C5F6R1_LACPA/6-85
C5F7U6_LACPA/436-548
C5FB65_LACPA/3-141
C5FLE2_ARTOC/5-163
C5FSE5_ARTOC/6-133
C5FWK9_ARTOC/554-669
C5G3C4_9LACO/436-548
C5G3Q3_9LACO/12-94
C5G442_9LACO/8-117
C5GEX1_AJEDR/559-674
C5GWY5_AJEDR/6-156
C5GXA3_AJEDR/5-153
C5GZT4_VIBFI/317-397
C5GZT5_VIBLO/319-397
C5GZT6_VIBLO/317-395
C5GZT7_VIBLO/317-395
C5GZT8_VIBLO/319-397
C5GZU1_VIBLO/313-388
C5GZU3_9GAMM/318-398
C5GZU5_9GAMM/321-399
C5GZU6_9GAMM/318-398
C5GZU8_VIBFI/322-402
C5GZU9_9VIBR/322-402
C5GZV0_9VIBR/322-402
C5GZV1_9VIBR/322-402
C5GZV2_9VIBR/322-402
C5GZV3_9VIBR/322-402
C5GZV4_9VIBR/322-402
C5GZV5_9VIBR/322-402
C5GZV6_9VIBR/322-402
C5GZV7_9VIBR/322-402
C5GZV8_9VIBR/322-402
C5GZV9_9VIBR/318-398
C5GZW0_9VIBR/318-398
C5GZW1_9VIBR/318-398
C5IG79_9ACTO/403-515
C5IG80_9ACTO/403-515
C5IIK7_AERPU/307-365
C5IIK8_AERPU/307-365
C5IIK9_AERJA/307-365
C5IIL1_9GAMM/307-365
C5IIL5_AERTR/307-365
C5IIL6_9GAMM/307-365
C5IIL7_AERTR/307-365
C5IIL8_9GAMM/307-365
C5ILB4_EDWTA/414-525
C5J5K9_MYCCR/425-537
C5J6X3_MYCCR/418-530
C5JDG2_AJEDS/5-153
C5JXE5_AJEDS/14-131
C5K1W3_AJEDS/559-674
C5KAQ6_9ALVE/463-575
C5KCJ6_9ALVE/5-151
C5LAZ3_9ALVE/241-378
C5LF56_9ALVE/5-151
C5LNS3_9ALVE/16-145
C5M7X1_CANTT/3-150
C5MDS2_CANTT/578-689
C5MRE0_9HELI/137-188
C5MRE1_9HELI/137-188
C5MZC0_STAA3/3-134
C5N0S7_STAA3/430-542
C5N2D2_STAA3/5-87
C5N3R7_STAA3/7-91
C5N4Z2_STAA3/6-115
C5N5B0_STAA3/456-568
C5N799_BURMA/430-545
C5NE27_BURMA/442-555
C5NJD1_BURMA/4-135
C5NNB5_PASPI/2-139
C5NSX4_AERSA/284-320
C5NUZ1_9BACL/5-88
C5NX02_9BACL/4-114
C5NY45_9BACL/423-535
C5NYW8_9BACL/3-133
C5P1Z4_COCP7/562-677
C5PFM2_COCP7/5-153
C5PYD6_STAAU/8-92
C5Q095_STAAU/427-539
C5Q0K8_STAAU/6-115
C5Q1I0_STAAU/430-542
C5Q2Y3_STAAU/3-134
C5Q5H2_STAAU/5-87
C5Q657_STAEP/5-92
C5Q7I2_STAEP/21-104
C5Q8N8_STAEP/4-113
C5Q8Z4_STAEP/425-537
C5QAM5_STAEP/429-541
C5QCK0_STAEP/3-134
C5QLL4_STAEP/5-88
C5QM86_STAEP/4-135
C5QP84_STAEP/429-541
C5QQI8_STAEP/6-91
C5QRJ8_STAEP/4-113
C5QS86_STAEP/425-537
C5QTW0_STAEP/5-92
C5QVN0_STAEP/21-104
C5QWL5_STAEP/4-113
C5QWW7_STAEP/425-537
C5QYN4_STAEP/429-541
C5R0M4_STAEP/3-134
C5R7X4_WEIPA/3-148
C5R9Y6_WEIPA/434-546
C5RBD7_WEIPA/35-145
C5RBE1_WEIPA/425-537
C5RDA3_WEIPA/5-82
C5S0M3_9PAST/16-151
C5S203_9PAST/4-149
C5S380_9PAST/425-538
C5S519_9PAST/414-525
C5T0L3_ACIDE/2-131
C5T3X2_ACIDE/473-588
C5T6M8_ACIDE/4-143
C5T7V1_ACIDE/480-600
C5TDN7_ZYMMO/439-551
C5TGR1_ZYMMO/2-114
C5THU3_ZYMMO/429-541
C5TKI3_NEIFL/422-535
C5TM56_NEIFL/443-558
C5TP48_NEIFL/4-117
C5UPY0_CLOBO/437-549
C5UQW1_CLOBO/3-144
C5UUR7_CLOBO/4-81
C5UV70_CLOBO/4-135
C5UW16_CLOBO/419-531
C5UX86_CLOBO/4-113
C5VNF1_CLOBO/5-82
C5VP76_CLOBO/4-135
C5VPW3_CLOBO/420-532
C5VS54_CLOBO/441-553
C5VS96_CLOBO/4-137
C5VSI4_CLOBO/4-113
C5VVN7_STRSE/9-90
C5VVT2_STRSE/428-540
C5VWI7_STRSE/16-125
C5VYK2_STRSE/430-542
C5W390_ECOBB/4-142
C5W4T6_ECOBB/2-137
C5W8Y6_ECOBB/413-524
C5WAU2_ECOBB/419-532
C5WFN6_STRDG/430-542
C5WGJ2_STRDG/27-136
C5WH05_STRDG/431-543
C5WJ65_STRDG/23-103
C5WWW3_SORBI/11-156
C5X4M3_SORBI/5-147
C5XGL0_SORBI/511-623
C5Y0E7_SORBI/446-562
C5Z2Y6_SORBI/117-230
C5Z2Z1_SORBI/129-242
C5Z4V5_SORBI/311-425
C5ZBQ3_BURPS/430-545
C5ZGR9_BURPS/442-555
C5ZGX2_BURPS/41-172
C5ZV69_9HELI/416-528
C5ZW76_9HELI/5-115
C6A1V1_THESM/641-803
C6A350_THESM/3-140
C6A3S7_THESM/11-97
C6A5K5_BIFLB/484-596
C6A666_BIFLB/6-126
C6A8L0_BIFLB/555-667
C6AB63_BARGA/430-543
C6ADW8_BARGA/2-115
C6AE88_BARGA/470-582
C6AG63_BIFAS/484-596
C6AGS4_BIFAS/6-126
C6AJ68_BIFAS/555-667
C6AK44_AGGAN/422-535
C6AMV4_AGGAN/4-148
C6ANJ9_AGGAN/2-133
C6AP18_AGGAN/413-524
C6AP86_AGGAN/2-137
C6AUV4_RHILS/2-115
C6AYL0_RHILS/481-592
C6B108_RHILS/431-544
C6BF14_RALP1/431-546
C6BI28_RALP1/4-135
C6BJS7_RALP1/451-564
C6BT42_DESAD/2-131
C6BUN6_DESAD/418-533
C6BUQ9_DESAD/4-113
C6C445_DICDC/414-525
C6C5L0_DICDC/420-533
C6C5S3_DICDC/4-146
C6C5W5_DICDC/2-137
C6CFF7_DICZE/420-533
C6CIF9_DICZE/4-144
C6CIK6_DICZE/2-137
C6CIX4_DICZE/2-131
C6CMC6_DICZE/414-525
C6CRI9_PAESJ/4-78
C6CT02_PAESJ/420-532
C6CYI6_PAESJ/440-552
C6CYM3_PAESJ/3-133
C6CZS8_PAESJ/3-134
C6CZW3_PAESJ/38-118
C6D2Y1_PAESJ/4-113
C6DGI0_PECCP/420-533
C6DGW4_PECCP/2-137
C6DH07_PECCP/4-143
C6DIS8_PECCP/414-525
C6DMU7_MYCTK/19-141
C6DQ80_MYCTK/493-605
C6E556_GEOSM/4-118
C6E7Q8_GEOSM/421-534
C6ECI0_ECOBD/419-532
C6ECJ4_ECOBD/2-137
C6EFW3_ECOBD/4-142
C6EHW3_ECOBD/413-524
C6EMZ5_9AQUI/1-98
C6EMZ6_9CHLA/1-37
C6GA14_AERHY/2-131
C6GH47_AERHY/291-338
C6GNE0_STRSX/16-125
C6GP41_STRSX/430-542
C6GRK5_STRSX/428-540
C6GSK1_STRSX/9-90
C6GTJ3_STRS4/428-540
C6GV27_STRS4/430-542
C6GXR5_STRS4/9-90
C6GYP0_STRS4/16-125
C6GZ43_9ACTO/292-344
C6GZ44_9ACTO/294-369
C6GZ45_9ACTO/292-348
C6H6Z0_AJECH/5-153
C6H7L1_AJECH/563-678
C6HTV9_9BACT/2-134
C6HWV0_9BACT/49-158
C6HYH2_9BACT/420-534
C6I066_9BACT/2-115
C6I107_9BACT/2-129
C6I2I0_9BACE/431-548
C6I3B4_9BACE/417-525
C6IAI2_9BACE/2-133
C6IB34_9BACE/4-113
C6IHP9_9BACE/418-526
C6IIB8_9BACE/432-549
C6IJL6_9BACE/4-113
C6INE2_9BACE/2-133
C6INW6_9BACE/2-140
C6IQ80_9BACE/3-140
C6IR36_9BACE/2-140
C6ITX4_9BACE/2-140
C6IVU8_9BACL/4-113
C6IWT5_9BACL/421-533
C6J0J2_9BACL/3-134
C6J0P6_9BACL/16-96
C6J494_9BACL/445-557
C6J4X7_9BACL/3-133
C6J5G1_9BACL/17-90
C6J8V6_9FIRM/3-134
C6JD43_9FIRM/4-113
C6JGC3_9FIRM/4-137
C6JGI3_9FIRM/446-562
C6JH70_9FIRM/424-536
C6JLF0_FUSVA/419-531
C6JLY6_FUSVA/7-89
C6JUQ3_9ACTO/331-406
C6KJ93_9ACTO/393-505
C6L9V4_9FIRM/12-121
C6LDA7_9FIRM/7-138
C6LEF3_9FIRM/4-138
C6LKK7_9FIRM/424-536
C6LLB0_9FIRM/423-539
C6LUF7_GIAIB/5-143
C6LX36_GIAIB/509-625
C6M0I1_NEISI/311-426
C6M8I2_NEISI/26-139
C6M971_NEISI/460-573
C6N0Q2_9GAMM/420-533
C6N3J1_9GAMM/415-526
C6N408_9GAMM/4-117
C6N565_9GAMM/2-131
C6N6E9_9GAMM/2-131
C6NRK6_9GAMM/164-277
C6NTE0_9GAMM/419-532
C6NTE6_9GAMM/4-117
C6NY48_9GAMM/3-132
C6PQY6_9CLOT/4-113
C6PWA9_9CLOT/4-137
C6PXE4_9CLOT/4-135
C6PY14_9CLOT/440-552
C6Q078_9CLOT/421-533
C6Q0T3_9CLOT/4-82
C6R2A7_9MICC/475-587
C6R2T1_9MICC/457-569
C6R379_9MICC/10-131
C6R748_9CORY/468-580
C6R7P2_9CORY/10-132
C6RGZ1_9PROT/3-113
C6RJ27_9PROT/415-527
C6RPX8_ACIRA/413-524
C6RRR5_ACIRA/432-545
C6RT56_ACIRA/24-164
C6RWM8_VIBCH/4-150
C6RXN9_VIBCH/3-138
C6S279_VIBCH/420-533
C6S2H2_VIBCH/389-500
C6S8C9_NEIML/430-545
C6S988_NEIML/422-535
C6S9H8_NEIML/4-117
C6SBM7_NEIME/422-535
C6SEJ0_NEIME/57-170
C6SFZ8_NEIME/430-545
C6SJC0_NEIME/57-170
C6SK26_NEIME/430-534
C6SL82_NEIME/324-437
C6SNA1_NEIME/2-131
C6SQ13_STRMN/430-542
C6SQ77_STRMN/430-542
C6SQQ4_STRMN/22-131
C6SSE2_STRMN/30-110
C6TQ67_BURPS/442-555
C6TQC5_BURPS/4-135
C6TWB8_BURPS/430-545
C6UE83_ECOBR/413-524
C6UGD8_ECOBR/4-142
C6UI20_ECOBR/419-532
C6UJ77_ECOBR/2-137
C6UTB7_ECO5T/4-142
C6UTS6_ECO5T/413-524
C6UX19_ECO5T/2-137
C6UYT4_ECO5T/419-532
C6V581_NEORI/2-114
C6V5K5_NEORI/398-511
C6VIH4_LACPJ/433-545
C6VKQ7_LACPJ/6-84
C6VQH0_LACPJ/426-538
C6VQH7_LACPJ/32-141
C6VX69_DYAFD/2-133
C6W3K6_DYAFD/411-519
C6W599_DYAFD/4-111
C6W6X5_DYAFD/430-547
C6WCF9_ACTMD/436-548
C6WFC8_ACTMD/20-142
C6WIH7_ACTMD/457-569
C6WSV7_METML/3-116
C6WUW5_METML/430-545
C6WY18_METML/428-541
C6WZX2_FLAB3/4-112
C6X5N6_FLAB3/410-518
C6X6B0_FLAB3/424-541
C6X7L0_METSD/421-534
C6X8M3_METSD/3-116
C6XEP4_METSD/4-112
C6XFY4_LIBAP/426-539
C6XHF2_LIBAP/465-577
C6XHN6_LIBAP/2-115
C6XK49_HIRBI/437-549
C6XL73_HIRBI/2-116
C6XRU3_HIRBI/433-553
C6XSV5_PEDHD/406-514
C6XWV5_PEDHD/2-140
C6XXX5_PEDHD/4-113
C6Y291_PEDHD/430-547
C6YCT6_VIBCH/4-150
C6YEK9_VIBCH/3-138
C6YG88_VIBCH/413-524
C6YM42_VIBCH/420-533
C6YMU3_FRATT/413-524
C6YNP2_FRATT/420-533
C6YQ14_FRATT/4-117
C6YSB0_9GAMM/4-117
C6YUF1_9GAMM/413-524
C6YX81_9GAMM/420-533
C6YZ32_9BACE/431-550
C6YZ92_9BACE/4-113
C6YZK4_9BACE/415-523
C6Z504_9BACE/2-133
C7AUK5_9PSED/302-359
C7AUK6_9PSED/302-359
C7AUK7_9PSED/302-359
C7AUK8_9PSED/302-359
C7AUK9_9PSED/302-359
C7AUL0_9PSED/302-359
C7AUL1_9PSED/302-359
C7AUL2_9PSED/302-359
C7AUL3_9PSED/302-359
C7AUL4_PSEFL/302-359
C7AUL5_9PSED/302-359
C7AUM0_9PSED/302-359
C7AUM1_PSEAE/303-360
C7AUM5_BURCE/314-369
C7AUM6_BURCE/314-369
C7AUM7_ERWCA/304-361
C7AUM8_9MICO/325-380
C7AUM9_STRCM/325-381
C7AUN0_9PSED/302-359
C7AUN1_9PSED/302-359
C7BCR8_9ALTE/290-344
C7BID6_PHOAA/2-137
C7BJ98_PHOAA/4-142
C7BKB8_PHOAA/414-525
C7BTW2_PHOAA/420-533
C7BXP5_HELPB/3-113
C7BZZ2_HELPB/417-529
C7C750_METED/431-549
C7CBZ2_METED/466-578
C7CD03_METED/2-115
C7CQT4_ENTFA/9-92
C7CRA2_ENTFA/430-542
C7CSM0_ENTFA/5-114
C7CSQ1_ENTFA/408-520
C7CVQ5_ENTFA/5-136
C7CYA2_ENTFA/9-92
C7D0C0_ENTFA/430-542
C7D2F4_ENTFA/5-136
C7D3B3_ENTFA/5-114
C7D3E4_ENTFA/408-520
C7D4U0_ENTFA/3-141
C7D9F7_9RHOB/434-546
C7DBD0_9RHOB/2-116
C7DFL1_9RHOB/427-540
C7DGI7_9EURY/3-144
C7DIB1_9EURY/422-534
C7E150_AERSO/314-385
C7E151_VIBHA/316-386
C7E430_9NOCA/342-409
C7E431_MYCTU/345-419
C7EAG0_9GAMM/314-390
C7EAG1_9GAMM/314-390
C7EAG2_9GAMM/314-390
C7EN98_9BACL/321-404
C7EN99_9BACL/321-404
C7ENA1_9BACL/321-404
C7ENA2_9BACL/321-404
C7ENA3_9BACL/321-404
C7ENA4_9BACL/321-404
C7ENA5_9BACL/321-404
C7ENA6_9BACL/321-404
C7ENA7_9BACL/321-404
C7ENA8_9BACL/321-404
C7ENB0_9BACL/321-404
C7ENB1_9BACL/321-404
C7ENB3_9BACL/321-404
C7ENB4_9BACL/321-404
C7ENB5_9BACL/321-404
C7ENB6_9BACL/321-404
C7F9K6_9ALTE/313-371
C7F9K7_9ALTE/290-344
C7FEL6_AERHY/313-389
C7G933_9FIRM/19-150
C7GBX0_9FIRM/4-113
C7GCK2_9FIRM/428-540
C7GFF6_9FIRM/4-134
C7GGC1_9FIRM/423-539
C7GH17_9FIRM/2-133
C7GHA1_9FIRM/2-133
C7GR00_YEAS2/3-156
C7GUN8_YEAS2/444-554
C7GYY4_9FIRM/12-121
C7H085_9FIRM/435-547
C7H0K7_9FIRM/13-92
C7H1C5_9FIRM/2-133
C7H1W0_9FIRM/453-565
C7H2S2_9FIRM/19-150
C7H3B7_9FIRM/11-93
C7H693_9FIRM/438-559
C7H726_9FIRM/14-140
C7H8S1_9FIRM/2-133
C7H9F6_9FIRM/4-135
C7H9Z3_9FIRM/4-135
C7H9Z8_9FIRM/3-112
C7HDH2_CLOTM/425-537
C7HG05_CLOTM/4-113
C7HGZ2_CLOTM/4-141
C7HIZ1_CLOTM/437-558
C7HSY0_9FIRM/6-137
C7HT16_9FIRM/2-133
C7HUU1_9FIRM/4-113
C7HW02_9FIRM/4-86
C7HWB5_9FIRM/418-530
C7IPE2_THEET/4-113
C7IRF2_THEET/419-531
C7J0A2_ORYSJ/12-159
C7JER2_ACEP3/460-572
C7JES1_ACEP3/3-116
C7JHC2_ACEP3/432-550
C7JLG6_ACEPA/460-572
C7JLH5_ACEPA/3-116
C7JMV2_ACEPA/432-550
C7JVN4_ACEPA/460-572
C7JVP3_ACEPA/3-116
C7JX18_ACEPA/432-550
C7K5X6_ACEPA/460-572
C7K5Y5_ACEPA/3-116
C7K7B2_ACEPA/432-550
C7KF45_ACEPA/460-572
C7KF54_ACEPA/3-116
C7KGI1_ACEPA/432-550
C7KPG1_ACEPA/460-572
C7KPH0_ACEPA/3-116
C7KQU5_ACEPA/432-550
C7KYS6_ACEPA/460-572
C7KYT5_ACEPA/3-116
C7L060_ACEPA/432-550
C7L2F9_ACEPA/432-550
C7L8K0_ACEPA/460-572
C7L8K9_ACEPA/3-116
C7LFI1_BRUMC/427-543
C7LI77_BRUMC/481-593
C7LI90_BRUMC/2-115
C7LKF5_SULMS/415-532
C7LLH7_MYCML/3-118
C7LLN2_MYCML/6-91
C7LLN5_MYCML/419-531
C7LMV0_MYCML/421-533
C7LTI8_DESBD/4-136
C7LU19_DESBD/4-113
C7LWW0_DESBD/418-531
C7M118_ACIFD/433-545
C7M1S8_ACIFD/4-126
C7M3K1_CAPOD/408-516
C7M620_CAPOD/4-113
C7M6D3_CAPOD/440-557
C7MCG2_BRAFD/479-591
C7MEZ7_BRAFD/490-602
C7MGF4_BRAFD/6-129
C7MLD6_CRYCD/429-541
C7MNY0_CRYCD/2-183
C7MQK9_SACVD/19-141
C7MRN8_SACVD/433-545
C7MWM3_SACVD/478-590
C7N0K4_SLAHD/428-540
C7N1R3_SLAHD/2-185
C7N9L8_LEPBD/3-136
C7N9R2_LEPBD/16-100
C7NA27_LEPBD/4-112
C7NEF9_LEPBD/444-556
C7NG59_KYTSD/7-128
C7NIA7_KYTSD/485-597
C7NID5_KYTSD/480-592
C7NP29_HALUD/422-534
C7NPP6_HALUD/2-134
C7NZR7_HALMD/426-538
C7P1M5_HALMD/2-134
C7P5Q9_METFA/556-717
C7P7L4_METFA/3-137
C7PC68_CHIPD/4-113
C7PES9_CHIPD/438-555
C7PPD8_CHIPD/422-530
C7PQF0_CHIPD/2-133
C7PX10_CATAD/15-137
C7QCX4_CATAD/483-595
C7QFM2_CATAD/441-553
C7QKW5_CYAP0/3-125
C7QP43_CYAP0/423-536
C7R1J9_JONDD/6-127
C7R4M0_JONDD/497-609
C7R4R1_JONDD/465-577
C7R5Z6_KANKD/422-535
C7R6J0_KANKD/414-525
C7RA94_KANKD/4-154
C7RDP9_ANAPD/4-113
C7REB8_ANAPD/4-87
C7REZ9_ANAPD/418-530
C7RI86_ANAPD/2-133
C7RIB8_ACCPU/443-556
C7RIS6_ACCPU/4-135
C7RMI8_ACCPU/419-535
C7T561_PSEPU/2-139
C7T7D0_LACRG/6-86
C7T8F7_LACRG/436-548
C7TCG3_LACRG/5-114
C7TCH1_LACRG/424-536
C7TF61_LACRL/436-548
C7TJ84_LACRL/5-114
C7TJ91_LACRL/424-536
C7TMI5_LACRL/6-86
C7TQL7_9GAMM/260-297
C7U0P4_9PHYC/419-533
C7U5C5_ENTFA/9-92
C7U5T4_ENTFA/430-542
C7U6X1_ENTFA/5-136
C7U8J5_ENTFA/408-520
C7U8Y2_ENTFA/5-114
C7UCS3_ENTFA/9-91
C7UFX0_ENTFA/430-542
C7UH13_ENTFA/5-136
C7UH47_ENTFA/405-517
C7UH78_ENTFA/5-114
C7ULH6_ENTFA/9-92
C7ULZ4_ENTFA/430-542
C7UPD8_ENTFA/5-136
C7UQ28_ENTFA/5-114
C7UQ59_ENTFA/427-539
C7USD9_ENTFA/9-92
C7UUR9_ENTFA/5-114
C7UUV0_ENTFA/405-517
C7UWH2_ENTFA/5-136
C7UY46_ENTFA/430-542
C7V1Z8_ENTFA/9-92
C7V2V7_ENTFA/423-535
C7V5T5_ENTFA/405-517
C7V5W6_ENTFA/5-114
C7V6S5_ENTFA/5-136
C7V758_ENTFA/430-542
C7V9L3_ENTFA/5-88
C7VCU1_ENTFA/405-517
C7VCX2_ENTFA/5-114
C7VDZ6_ENTFA/5-136
C7VI77_ENTFA/3-141
C7VIG9_ENTFA/5-136
C7VK48_ENTFA/430-542
C7VL75_ENTFA/9-92
C7VN54_ENTFA/5-114
C7VN86_ENTFA/405-517
C7VPL1_ENTFA/3-119
C7VRY5_ENTFA/9-92
C7VSY4_ENTFA/430-542
C7VUN2_ENTFA/5-136
C7VVJ0_ENTFA/5-114
C7VVM1_ENTFA/405-517
C7VZP6_ENTFA/9-92
C7W071_ENTFA/430-542
C7W1J0_ENTFA/5-136
C7W2D3_ENTFA/5-114
C7W2G4_ENTFA/405-517
C7W5U3_ENTFA/9-92
C7W8T2_ENTFA/430-542
C7WAF3_ENTFA/405-517
C7WAI4_ENTFA/5-114
C7WBI1_ENTFA/5-136
C7WD19_ENTFA/3-141
C7WDN6_ENTFA/5-136
C7WF31_ENTFA/430-542
C7WFM9_ENTFA/9-92
C7WKV0_ENTFA/405-517
C7WKY1_ENTFA/5-114
C7WLR1_ENTFA/3-141
C7WMC7_ENTFA/9-92
C7WPA4_ENTFA/405-517
C7WPD5_ENTFA/5-114
C7WQ53_ENTFA/5-136
C7WTR1_ENTFA/430-542
C7WWK8_ENTFA/9-92
C7WYR7_ENTFA/430-542
C7WYX2_ENTFA/2-133
C7X0Q1_ENTFA/5-136
C7X1P3_ENTFA/5-114
C7X1S4_ENTFA/405-517
C7X4A7_9PORP/2-140
C7X4X8_9PORP/414-522
C7X5M6_9PORP/430-547
C7X5S2_9PORP/4-113
C7X7R3_9PORP/1-102
C7X8X1_9PORP/13-144
C7X9U5_9PORP/8-103
C7XBB5_9PORP/2-140
C7XFN2_9PORP/2-140
C7XGL1_9LACO/16-125
C7XHF0_9LACO/423-535
C7XIY7_9LACO/4-138
C7XJI2_9LACO/439-551
C7XKX8_9LACO/10-91
C7XP13_9FUSO/12-121
C7XPY6_9FUSO/4-147
C7XSN3_9FUSO/423-535
C7XSS0_9FUSO/7-89
C7XU51_9LACO/26-135
C7XU55_9LACO/427-539
C7XXA9_9LACO/17-98
C7XXJ7_9LACO/441-553
C7XZT1_9LACO/423-535
C7XZT8_9LACO/7-116
C7Y0H8_9LACO/436-548
C7Y1B9_9LACO/10-92
C7Y395_9LACO/4-138
C7Y498_9LACO/10-91
C7Y559_9LACO/439-551
C7Y6U3_9LACO/16-125
C7Y7C3_9LACO/423-535
C7YA89_ENTFA/427-539
C7YAV3_ENTFA/5-114
C7YCA1_ENTFA/5-136
C7YE52_ENTFA/9-92
C7YGD5_ENTFA/430-542
C7YNQ3_NECH7/3-147
C7Z4E6_NECH7/551-665
C7ZRV5_STAAU/3-134
C7ZT67_STAAU/430-542
C7ZUB8_STAAU/5-87
C7ZV94_STAAU/7-91
C7ZWJ8_STAAU/6-115
C7ZWW4_STAAU/427-539
C7ZZI7_STAAU/3-134
C8A0U8_STAAU/430-542
C8A1V7_STAAU/5-87
C8A2T4_STAAU/7-91
C8A3D5_STAAU/6-115
C8A3Q1_STAAU/427-539
C8A780_STAAU/430-542
C8A8I9_STAAU/3-134
C8A9C9_STAAU/5-87
C8AAA1_STAAU/7-91
C8ABB7_STAAU/6-115
C8ABN0_STAAU/427-539
C8AEF2_STAAU/3-134
C8AFR1_STAAU/430-542
C8AH08_STAAU/5-87
C8AHX7_STAAU/7-91
C8AKC7_STAAU/6-115
C8AKP0_STAAU/427-539
C8AMS2_STAAU/3-134
C8AP31_STAAU/430-542
C8APF0_STAAU/5-87
C8AQB9_STAAU/7-91
C8ARD4_STAAU/6-115
C8ARP6_STAAU/427-539
C8JS98_LISMO/4-135
C8JSK3_LISMO/431-543
C8JW32_LISMO/4-113
C8JW44_LISMO/422-534
C8JXY4_LISMO/9-87
C8JZD2_LISMO/431-543
C8JZP1_LISMO/4-135
C8K1T1_LISMO/422-534
C8K1U3_LISMO/4-113
C8K4X8_LISMO/9-87
C8K8A2_LISMO/4-113
C8K8B4_LISMO/422-534
C8KDR1_LISMO/4-135
C8KE16_LISMO/431-543
C8KFX1_LISMO/9-86
C8KHJ4_9GAMM/283-319
C8KHJ5_9GAMM/283-319
C8KHJ6_9GAMM/283-319
C8KHJ7_9GAMM/283-319
C8KHJ8_9GAMM/283-319
C8KHJ9_9GAMM/283-319
C8KHK0_9GAMM/283-319
C8KJK8_STAAU/4-113
C8KL58_STAAU/430-542
C8KLK6_STAAU/3-134
C8KLY3_STAAU/427-539
C8KPS0_STAAU/6-90
C8KR42_STAAU/3-134
C8KTP8_STAAU/430-542
C8KUV1_STAAU/427-539
C8KV70_STAAU/5-87
C8KW87_STAAU/6-90
C8KWT0_9PAST/425-538
C8L1R2_STAAU/5-87
C8L2B1_STAAU/7-91
C8L3D8_STAAU/430-542
C8L439_STAAU/6-115
C8L4R5_STAAU/427-539
C8L664_STAAU/3-134
C8L8E9_STAAU/3-142
C8L8L3_STAAU/3-134
C8LA96_STAAU/430-542
C8LBC9_STAAU/427-539
C8LBU5_STAAU/7-91
C8LDK8_STAAU/6-115
C8LEC9_STAAU/5-87
C8LGJ9_STAAU/5-87
C8LJL3_STAAU/430-542
C8LK59_STAAU/427-539
C8LKG4_STAAU/6-115
C8LKT0_STAAU/7-91
C8LMS1_STAAU/3-134
C8LQM1_STAAU/7-91
C8LRQ1_STAAU/5-87
C8LS03_STAAU/430-542
C8LT67_STAAU/3-134
C8LVI8_STAAU/427-539
C8LVU2_STAAU/6-115
C8LWG2_STAAU/7-91
C8LXS0_STAAU/3-134
C8M0Y0_STAAU/430-542
C8M2P9_STAAU/6-115
C8M301_STAAU/427-539
C8M478_STAAU/5-87
C8M5K8_STAAU/427-539
C8M5W0_STAAU/6-115
C8M8K3_STAAU/430-542
C8M9R7_STAAU/7-91
C8MAM8_STAAU/3-134
C8MBG9_STAAU/3-134
C8MCY8_STAAU/430-542
C8MDL3_STAAU/7-91
C8MEV7_STAAU/6-115
C8MGG5_STAAU/5-87
C8MHD2_STAAU/427-539
C8MKK1_STAAU/427-539
C8MLG9_STAAU/5-87
C8MLU4_STAAU/430-542
C8MNC1_STAAU/7-91
C8MNW9_STAAU/6-115
C8MQX4_STAAU/3-134
C8MS40_STAAU/5-87
C8MU62_STAAU/3-134
C8MV60_STAAU/430-542
C8MVV6_STAAU/427-539
C8MXB8_STAAU/6-115
C8MY29_STAAU/7-91
C8MZR4_STAAU/430-542
C8N1T8_STAAU/5-87
C8N345_STAAU/3-134
C8N3I9_STAAU/7-91
C8N5L1_STAAU/427-539
C8N5W5_STAAU/6-115
C8NB53_9GAMM/4-117
C8NB71_9GAMM/175-286
C8NDF6_9GAMM/420-533
C8NEN6_9LACT/5-114
C8NEP3_9LACT/424-536
C8NI19_9LACT/428-540
C8NIP9_9LACT/3-86
C8NKH1_COREF/11-133
C8NRV1_COREF/439-551
C8P438_9LACO/1-99
C8P4F4_9LACO/6-85
C8P528_9LACO/433-545
C8P8N3_9LACO/432-544
C8P8P6_9LACO/29-138
C8PAM6_9LACO/431-543
C8PAN3_9LACO/9-118
C8PB13_9LACO/438-550
C8PBC5_9LACO/11-92
C8PI89_9PROT/3-113
C8PKQ6_9PROT/416-528
C8PNE4_9SPIO/399-507
C8PS30_9SPIO/424-536
C8PTI2_9SPIO/17-128
C8PW91_9GAMM/57-193
C8PWX4_9GAMM/415-526
C8PZ55_9GAMM/440-553
C8RV02_CORJE/8-130
C8RVG3_CORJE/453-565
C8RX93_9RHOB/427-540
C8S0Z3_9RHOB/435-547
C8S1H8_9RHOB/2-114
C8SPL4_9RHIZ/439-552
C8SRS0_9RHIZ/466-578
C8SRW8_9RHIZ/2-115
C8SZD2_KLEPR/419-532
C8T4E0_KLEPR/414-525
C8T6C0_KLEPR/4-142
C8T6J1_KLEPR/2-137
C8TH52_ECO26/413-524
C8TLB3_ECO26/419-532
C8TQX2_ECO26/4-142
C8TSS9_ECO26/2-137
C8TWW6_ECO10/413-524
C8TYZ8_ECO10/419-532
C8U791_ECO10/4-142
C8UA25_ECO10/2-137
C8UBL7_ECO1A/2-137
C8UFW3_ECO1A/413-524
C8UJ87_ECO1A/419-532
C8UP73_ECO1A/4-142
C8V872_EMENI/6-154
C8VGL7_EMENI/545-660
C8VVA2_DESAS/421-533
C8VXL1_DESAS/3-134
C8VYF5_DESAS/3-134
C8W5C5_DESAS/4-113
C8W7T0_ATOPD/2-185
C8W8K8_ATOPD/430-542
C8WCE5_ZYMMN/439-551
C8WEM7_ZYMMN/429-541
C8WFK4_ZYMMN/2-114
C8WG68_EGGLE/2-183
C8WIM9_EGGLE/428-540
C8WNM4_EGGLE/3-132
C8WQL6_ALIAD/10-92
C8WRK4_ALIAD/35-118
C8WWD7_ALIAD/4-113
C8WXT1_ALIAD/423-535
C8WZB0_DESRD/4-113
C8X5Q7_DESRD/417-530
C8X984_NAKMY/15-137
C8XHV4_NAKMY/449-561
C8XUB6_9CAUD/426-536
C8ZDJ8_YEAS8/3-156
C8ZGE3_YEAS8/444-554
C8ZXN2_ENTGA/9-88
C8ZZA1_ENTGA/5-114
C8ZZB1_ENTGA/425-537
C9A2A7_ENTGA/3-134
C9A4A8_ENTGA/430-542
C9A4L9_ENTCA/5-114
C9A4N0_ENTCA/428-540
C9A6M3_ENTCA/9-89
C9A8S2_ENTCA/430-542
C9A9V8_ENTCA/3-134
C9AEQ4_ENTFC/9-71
C9AFC6_ENTFC/411-523
C9AFD5_ENTFC/5-114
C9AFV6_ENTFC/3-134
C9AGY7_ENTFC/429-541
C9AID2_ENTFC/8-88
C9AKI7_ENTFC/3-140
C9AKL3_ENTFC/7-91
C9AL42_ENTFC/3-134
C9ANH7_ENTFC/9-71
C9AP58_ENTFC/427-539
C9AP67_ENTFC/5-114
C9AQH1_ENTFC/429-541
C9AS08_ENTFC/8-88
C9AT73_ENTFC/3-140
C9AT93_ENTFC/4-110
C9ATB7_ENTFC/1-36
C9AU70_ENTCA/1-36
C9AUS5_ENTCA/9-89
C9AWX3_ENTCA/430-542
C9AYG8_ENTCA/3-134
C9B1A0_ENTCA/5-114
C9B1B0_ENTCA/428-540
C9B2T8_ENTCA/6-118
C9B390_ENTFC/3-134
C9B5N6_ENTFC/9-71
C9B6A5_ENTFC/427-539
C9B6B4_ENTFC/5-114
C9B881_ENTFC/8-88
C9B8F0_ENTFC/429-541
C9B984_ENTFC/1-36
C9B9A4_ENTFC/3-140
C9BAV4_ENTFC/4-110
C9BBV7_ENTFC/9-71
C9BCI0_ENTFC/411-523
C9BCI9_ENTFC/5-114
C9BD58_ENTFC/3-134
C9BFK0_ENTFC/429-541
C9BG83_ENTFC/8-88
C9BIJ4_ENTFC/4-141
C9BIL0_ENTFC/4-110
C9BIP8_ENTFC/1-36
C9BJ45_ENTFC/3-58
C9BJQ7_ENTFC/427-539
C9BJR6_ENTFC/5-114
C9BK40_ENTFC/429-541
C9BM60_ENTFC/3-134
C9BMZ9_ENTFC/8-88
C9BQV8_ENTFC/3-140
C9BQZ9_ENTFC/33-170
C9BRU7_ENTFC/4-110
C9BS91_ENTFC/5-114
C9BSA0_ENTFC/427-539
C9BSW4_ENTFC/62-200
C9BTK6_ENTFC/3-134
C9BUL5_ENTFC/429-541
C9BX54_ENTFC/8-88
C9BZ11_ENTFC/33-170
C9BZW5_ENTFC/3-146
C9C125_ENTFC/3-58
C9C1P2_ENTFC/427-539
C9C1Q1_ENTFC/5-114
C9C2A9_ENTFC/3-134
C9C3V5_ENTFC/429-541
C9C5Q6_ENTFC/8-88
C9C8A1_ENTFC/3-146
C9C8U2_ENTFC/5-114
C9C8V1_ENTFC/427-539
C9C9G9_ENTFC/3-58
C9CBN2_ENTFC/429-541
C9CC27_ENTFC/3-134
C9CCV0_ENTFC/4-135
C9CER3_ENTFC/8-88
C9CGB2_ENTFC/3-140
C9CGI2_ENTFC/4-110
C9CGT7_ENTFC/4-141
C9CIB0_ENTCA/1-36
C9CIV2_ENTCA/9-89
C9CKS4_ENTCA/3-134
C9CLY7_ENTCA/430-542
C9CPL7_ENTCA/5-114
C9CPM8_ENTCA/428-540
C9CR93_ENTCA/3-141
C9CYR7_9RHOB/427-540
C9CZJ8_9RHOB/2-116
C9D1I5_9RHOB/434-546
C9DGI8_9CAUD/445-554
C9DGU6_ACTPL/40-135
C9DGU7_ACTPL/40-135
C9DGU8_ACTPL/40-135
C9DGU9_ACTPL/40-135
C9DGV0_ACTPL/40-135
C9E2Q8_SHIFL/30-137
C9E8F6_CLODI/70-127
C9E8F8_CLODI/63-120
C9EFD9_9NOCA/343-409
C9EFE0_9NOCA/343-413
C9EFE1_9NOCA/339-408
C9EFE2_9NOCA/343-413
C9EFE3_9NOCA/343-412
C9EFE4_9NOCA/342-411
C9EFE5_9NOCA/343-413
C9EFE6_9NOCA/343-411
C9EFE7_9NOCA/341-411
C9EFE8_9NOCA/342-412
C9EFE9_9NOCA/343-411
C9EFF0_9NOCA/343-412
C9EFF1_9NOCA/344-414
C9EFF2_9NOCA/341-414
C9EFF3_9NOCA/342-411
C9EFF4_9NOCA/343-417
C9EFF5_9NOCA/342-411
C9EFF6_9NOCA/343-413
C9EFF7_9NOCA/341-410
C9EFF8_9NOCA/341-411
C9EFF9_9NOCA/343-413
C9EFG0_9NOCA/343-413
C9EFG1_9NOCA/343-413
C9EFG2_9NOCA/341-411
C9EFG3_9NOCA/342-412
C9EFG4_9NOCA/343-413
C9EFG5_9NOCA/342-411
C9EFG6_9NOCA/343-413
C9EFG7_9NOCA/342-411
C9EFG8_9NOCA/343-411
C9EFG9_9NOCA/343-413
C9EFH0_NOCFA/343-412
C9EFH1_9NOCA/341-410
C9EFH2_9NOCA/343-412
C9EFH3_9NOCA/342-412
C9EFH4_9NOCA/342-411
C9EFH5_NOCAS/343-413
C9EFH6_9NOCA/342-415
C9EFH7_9NOCA/342-412
C9EFH8_9NOCA/342-411
C9EFH9_9NOCA/342-412
C9EFI0_9NOCA/344-414
C9EFI1_9NOCA/339-408
C9EFI2_9NOCA/342-411
C9EFI4_9NOCA/342-411
C9EFI5_9NOCA/343-413
C9EFI6_9NOCA/342-412
C9EFI7_9NOCA/342-411
C9EFI8_9NOCA/341-410
C9EFI9_9NOCA/342-412
C9EFJ0_9NOCA/341-411
C9EFJ1_9NOCA/343-413
C9EHF1_VIBCH/44-118
C9EIM6_9BACI/316-389
C9J4C3_HUMAN/537-653
C9J5P2_HUMAN/492-608
C9JEI7_HUMAN/4-155
C9JGD1_HUMAN/480-596
C9JKE2_HUMAN/4-121
C9JT00_HUMAN/4-122
C9K141_RHOER/336-411
C9K143_RHOGO/336-411
C9KMQ0_9FIRM/2-132
C9KMX8_9FIRM/30-139
C9KQA6_9FIRM/474-586
C9KQZ7_9BACE/418-526
C9KRB4_9BACE/14-123
C9KSP4_9BACE/3-130
C9KUM1_9BACE/4-97
C9KVL7_9BACE/2-134
C9KY03_9BACE/4-130
C9KY60_9BACE/3-140
C9L0L8_9BACE/431-548
C9L6G9_RUMHA/3-134
C9L895_RUMHA/4-137
C9L915_RUMHA/425-537
C9L9R7_RUMHA/4-113
C9LB36_RUMHA/423-539
C9LFD8_9BACT/433-541
C9LFG9_9BACT/7-115
C9LFL1_9BACT/430-547
C9LGL6_9BACT/2-133
C9LHE1_9BACT/3-141
C9LIH5_9BACT/2-140
C9LJA1_9BACT/3-115
C9LK04_9BACT/3-151
C9LLT3_9FIRM/4-83
C9LM02_9FIRM/33-142
C9LN36_9FIRM/435-547
C9LSJ2_9FIRM/117-226
C9LV44_9FIRM/476-588
C9LWM4_9FIRM/6-136
C9LYN3_9FIRM/3-122
C9LZL2_LACHE/428-540
C9LZZ1_LACHE/17-126
C9M0Q0_LACHE/439-551
C9M1Q9_LACHE/10-91
C9M1W2_LACHE/3-141
C9M7U6_9BACT/1-94
C9M8A6_9BACT/424-536
C9M9A9_9BACT/2-132
C9MC77_HAEIF/2-136
C9MDC6_HAEIF/4-148
C9MDG0_HAEIF/422-535
C9MF39_HAEIF/413-524
C9MGR1_HAEIF/413-524
C9MH92_HAEIF/2-137
C9MI49_HAEIF/4-148
C9MIQ7_HAEIF/422-535
C9MKS5_9BACT/2-133
C9MNK3_9BACT/433-551
C9MNT8_9BACT/4-112
C9MNZ8_9BACT/410-518
C9MTM1_9BACT/3-141
C9MVF6_9FUSO/4-112
C9MVZ1_9FUSO/16-79
C9MZF7_9FUSO/444-556
C9NM78_9VIBR/420-533
C9NNV5_9VIBR/413-524
C9NPN6_9VIBR/1022-1139
C9NYT8_9VIBR/4-148
C9NYZ9_9VIBR/3-138
C9P1I4_VIBME/429-540
C9P3I1_VIBME/3-138
C9P484_VIBME/4-150
C9P924_VIBME/396-509
C9P9Z7_VIBFU/3-138
C9PCN5_VIBFU/7-91
C9PKH4_VIBFU/396-509
C9PL21_VIBFU/389-500
C9PPD8_9PAST/422-535
C9PPP4_9PAST/413-524
C9PQT7_9PAST/4-148
C9PRW2_9PAST/2-137
C9PWY4_9BACT/441-549
C9PX71_9BACT/432-550
C9PXB5_9BACT/4-112
C9PXR9_9BACT/2-133
C9Q110_9BACT/3-141
C9Q285_9VIBR/3-138
C9Q4L2_9VIBR/2-135
C9Q6M6_9VIBR/338-449
C9Q7J9_9VIBR/4-150
C9QBK3_9VIBR/420-533
C9QD64_VIBOR/420-533
C9QJI9_VIBOR/4-148
C9QLW8_VIBOR/3-138
C9QMW3_VIBOR/413-524
C9QTU5_ECOD1/2-137
C9QUG3_ECOD1/419-532
C9QXS7_ECOD1/4-142
C9QYY1_ECOD1/413-524
C9R2T5_AGGAD/422-535
C9R333_AGGAD/2-137
C9R4I2_AGGAD/4-148
C9R574_AGGAD/413-524
C9R890_AMMDK/580-735
C9RA73_AMMDK/422-534
C9RBU3_AMMDK/3-112
C9RG81_METVM/3-137
C9RHR6_METVM/551-713
C9RIV4_FIBSS/34-171
C9RLZ7_FIBSS/406-514
C9RNL7_FIBSS/430-542
C9RSM0_GEOSY/3-133
C9RSQ6_GEOSY/424-536
C9RSW9_GEOSY/2-139
C9RUM6_GEOSY/6-89
C9RXS1_GEOSY/425-537
C9RXV0_GEOSY/1-81
C9S073_GEOSY/4-113
C9S837_VERA1/502-616
C9SVD2_VERA1/3-150
C9T168_9RHIZ/481-593
C9T181_9RHIZ/2-115
C9T2R7_9RHIZ/430-546
C9TAG1_9RHIZ/481-593
C9TAH4_9RHIZ/2-115
C9TE36_9RHIZ/430-546
C9TJZ0_9RHIZ/31-144
C9TK03_9RHIZ/481-593
C9TN07_9RHIZ/430-546
C9TSV3_9RHIZ/430-546
C9TZF7_9RHIZ/2-115
C9TZH0_9RHIZ/481-593
C9U762_BRUAB/430-546
C9U9S4_BRUAB/2-115
C9U9T7_BRUAB/481-593
C9UGD6_BRUAB/430-546
C9UJD5_BRUAB/2-115
C9UJE8_BRUAB/481-593
C9UQM7_BRUAB/430-546
C9UTV6_BRUAB/481-593
C9UTW9_BRUAB/2-115
C9UVL4_BRUAB/430-546
C9V2C6_BRUAB/2-115
C9V2D9_BRUAB/481-593
C9V5N7_BRUNE/2-115
C9V5Q0_BRUNE/481-593
C9V806_BRUNE/430-546
C9VFB3_9RHIZ/481-593
C9VFC6_9RHIZ/2-115
C9VKM0_9RHIZ/430-546
C9VPI3_BRUAB/2-115
C9VPJ6_BRUAB/481-593
C9VVM1_BRUAB/430-546
C9WY47_NEIM8/430-545
C9X1P3_NEIM8/4-117
C9X298_NEIM8/422-535
C9X5P6_SALTD/4-142
C9X9K8_SALTD/419-532
C9XFX8_SALTD/2-137
C9XGW5_SALTD/413-524
C9XIB7_CLODC/419-531
C9XL67_CLODC/4-135
C9XLI5_CLODC/2-136
C9XP03_CLODC/4-114
C9XSC8_CLODC/4-81
C9XTN3_CROTZ/4-142
C9Y0B4_CROTZ/413-524
C9Y2L0_CROTZ/2-137
C9Y3Y8_CROTZ/419-532
C9YCP4_9BURK/344-464
C9YD02_9BURK/19-157
C9YGA7_9BURK/426-541
C9YKL2_CLODR/4-114
C9YMI6_CLODR/2-133
C9YNL4_CLODR/4-135
C9YNY1_CLODR/2-136
C9YRZ3_CLODR/4-81
C9Z0J8_STRSW/480-592
C9Z2D8_STRSW/13-134
C9ZAK2_STRSW/461-573
C9ZXS6_TRYB9/433-548
D0A1K4_TRYB9/11-172
D0A8A5_TRYB9/5-146
D0A8E9_TRYB9/4-145
D0A926_TRYB9/429-540
D0A927_TRYB9/470-581
D0ACP8_ENTFC/429-541
D0AEM9_ENTFC/5-114
D0AEN8_ENTFC/427-539
D0AFA0_ENTFC/9-71
D0AFJ3_ENTFC/33-170
D0AFX9_ENTFC/3-134
D0AGE6_ENTFC/8-88
D0AIQ9_ENTFC/3-140
D0AJH4_ENTFC/33-170
D0AJU2_ENTFC/429-541
D0AM73_ENTFC/5-114
D0AM82_ENTFC/427-539
D0AP93_ENTFC/3-58
D0APJ2_ENTFC/4-135
D0AQD8_ENTFC/3-134
D0AQN9_ENTFC/8-88
D0ASA5_ENTFC/3-146
D0ASM2_ENTFC/33-170
D0ATV0_BRUAB/2-115
D0ATW3_BRUAB/481-593
D0AZ85_BRUAB/430-546
D0B4I6_BRUME/430-546
D0B727_BRUME/481-593
D0B740_BRUME/2-115
D0BDK8_BRUSU/430-546
D0BGT6_BRUSU/2-115
D0BGU9_BRUSU/481-593
D0BKA6_9LACT/424-536
D0BKB4_9LACT/5-114
D0BLR0_9LACT/3-87
D0BMB3_9LACT/428-540
D0BR90_9FUSO/9-118
D0BT69_9FUSO/28-140
D0BU52_9FUSO/7-89
D0BUP7_9FUSO/6-139
D0BW62_9GAMM/23-162
D0BZ32_9GAMM/413-524
D0C3U2_9GAMM/432-545
D0CAM0_ACIBA/23-162
D0CFI2_ACIBA/413-524
D0CG10_ACIBA/432-545
D0CLR2_9SYNE/4-126
D0CM23_9SYNE/437-550
D0CR26_9RHOB/427-540
D0CWX9_9RHOB/2-116
D0CX38_9RHOB/434-546
D0D7V2_9RHOB/2-116
D0D8L1_9RHOB/434-546
D0DAC0_9RHOB/427-540
D0DG44_9LACO/439-551
D0DGC6_9LACO/16-125
D0DGK2_9LACO/423-535
D0DGW6_9LACO/4-138
D0DIW5_9LACO/10-91
D0DM77_9LACO/1-136
D0DMM1_9LACO/7-116
D0DMM8_9LACO/428-540
D0DNJ9_9LACO/10-92
D0DPT1_9LACO/436-548
D0DRA7_LACFE/427-539
D0DRB1_LACFE/25-134
D0DSB5_LACFE/434-546
D0DVM7_LACFE/6-85
D0DW91_9LACO/423-535
D0DW98_9LACO/7-116
D0DYV1_9LACO/10-92
D0DZ95_9LACO/436-548
D0EFS1_VIBCH/26-83
D0EFS3_VIBCH/19-81
D0EG00_LEIDO/5-146
D0FHB9_9BACL/321-404
D0FHC0_9BACL/321-404
D0FHC1_9BACL/323-406
D0FME2_9PSED/278-333
D0FNN2_ERWPY/414-525
D0FS02_ERWPY/2-137
D0FS43_ERWPY/4-142
D0FXQ2_ERWPY/419-532
D0FZY3_9BACL/329-419
D0FZY4_9BACL/329-419
D0GAX1_BRUME/2-115
D0GAY4_BRUME/481-593
D0GHS6_BRUME/430-546
D0GIX8_9FUSO/10-92
D0GKB0_9FUSO/17-125
D0GPF8_9FUSO/444-556
D0GQQ6_VIBMI/295-406
D0GSJ8_VIBMI/3-138
D0GU87_VIBMI/4-150
D0GVT8_VIBMI/420-533
D0H1I2_VIBCH/420-533
D0H332_VIBCH/3-138
D0H572_VIBCH/389-500
D0H8Z0_VIBCH/4-150
D0HHE4_VIBMI/295-406
D0HHQ6_VIBMI/4-150
D0HJ79_VIBMI/3-138
D0HJG5_VIBMI/420-533
D0HK37_VIBCH/389-500
D0HMW8_VIBCH/420-533
D0HN08_VIBCH/3-138
D0HTA1_VIBCH/4-150
D0HUT5_VIBCH/389-500
D0HVC2_VIBCH/1-72
D0I2Z7_VIBHO/420-533
D0I730_VIBHO/24-159
D0I8A2_VIBHO/359-470
D0IBD0_VIBHO/4-148
D0IEJ4_9VIBR/420-533
D0IKF0_9VIBR/4-150
D0IL52_9VIBR/3-137
D0IM49_9VIBR/340-451
D0IQZ3_HELP1/3-113
D0ISX6_HELP1/417-529
D0IYD8_COMT2/4-137
D0J2E4_COMT2/426-541
D0J7K9_COMT2/458-581
D0J983_BLASP/423-540
D0J9D6_BLASP/4-113
D0JAY2_BLASB/4-113
D0JB34_BLASB/423-540
D0JFD4_YERPD/414-525
D0JKY3_YERPD/419-532
D0JLW6_YERPD/2-137
D0JM11_YERPD/4-148
D0JPH1_YERP1/414-525
D0JTW0_YERP1/5-84
D0JV18_YERP1/419-532
D0JVF7_YERP1/2-137
D0K008_HELP5/417-529
D0K234_HELP5/3-113
D0K389_STAAD/6-90
D0K4G9_STAAD/4-113
D0K4T0_STAAD/427-539
D0K726_STAAD/430-542
D0K7Q6_STAAD/3-134
D0K9E1_STAAD/5-87
D0KCC0_PECWW/420-533
D0KCY8_PECWW/2-137
D0KDU0_PECWW/4-143
D0KEQ7_PECWW/414-525
D0KGC5_PECWW/2-132
D0KM86_PECWW/1-127
D0KSB1_SULS9/620-785
D0KTN2_SULS9/10-142
D0KTT3_SULS9/581-743
D0KVS8_HALNC/4-117
D0KVU3_HALNC/432-545
D0L167_HALNC/2-131
D0L1K3_HALNC/423-534
D0LA37_GORB4/464-576
D0LEI6_GORB4/17-139
D0LFL2_HALO1/428-540
D0LGV7_HALO1/430-542
D0LL88_HALO1/5-136
D0LR99_HALO1/138-247
D0M4R7_VIBSE/4-149
D0M4S7_VIBSE/420-533
D0M830_VIBSE/340-451
D0MGM5_RHOM4/430-545
D0MI55_RHOM4/426-538
D0MJD2_RHOM4/3-126
D0MV61_PHYIT/428-545
D0N9W9_PHYIT/145-256
D0NZ98_PHYIT/3-152
D0P6S6_BRUSU/481-593
D0P6T9_BRUSU/2-115
D0PAF8_BRUSU/430-546
D0PFU2_BRUSU/481-593
D0PFV6_BRUSU/2-115
D0PN41_BRUSU/430-546
D0PQM5_VIBFI/296-351
D0PQM6_VIBLO/278-315
D0PQM7_VIBLO/274-305
D0PQM8_VIBLO/271-303
D0PQM9_VIBLO/286-323
D0PQN0_9GAMM/271-305
D0PQN1_9GAMM/274-310
D0PQN2_VIBLO/274-306
D0PQN4_9GAMM/281-328
D0PQN5_VIBLO/278-333
D0PQN6_VIBLO/272-309
D0PQN8_VIBLO/280-319
D0QMN5_ECOLX/2-134
D0R1U9_LACJF/11-93
D0R2Q0_LACJF/440-552
D0R468_LACJF/436-548
D0R4E9_LACJF/10-119
D0REC9_9RHIZ/481-593
D0REE2_9RHIZ/2-115
D0RLC2_9RHIZ/430-546
D0RNK2_9RICK/428-540
D0RNR0_9RICK/2-115
D0RQH0_9RICK/434-556
D0RSC7_9STRE/18-97
D0RUZ0_9STRE/17-126
D0RV76_9STRE/428-540
D0RVQ9_9STRE/429-541
D0RWS4_9STRE/44-178
D0S4Y1_ACICA/413-524
D0S5B1_ACICA/23-162
D0S7V1_ACICA/432-545
D0SD42_ACIJO/24-164
D0SFJ8_ACIJO/413-524
D0SGI8_ACIJO/433-546
D0SNW5_ACIJU/413-524
D0SPV6_ACIJU/23-163
D0SRJ1_ACIJU/432-545
D0SSG9_ACILW/24-164
D0SYC5_ACILW/413-524
D0SZS9_ACILW/433-546
D0SZZ1_ACILW/3-134
D0T6L5_ACIRA/24-164
D0T7V0_ACIRA/413-524
D0T870_ACIRA/432-545
D0TBQ5_9BACE/3-140
D0TDG9_9BACE/4-113
D0TDL7_9BACE/430-547
D0TE50_9BACE/414-522
D0TJ93_9BACE/2-133
D0TKN2_9BACE/418-526
D0TKZ0_9BACE/14-123
D0TMR2_9BACE/431-548
D0TQ34_9BACE/2-140
D0TQW0_9BACE/2-134
D0TV73_9BACE/1-102
D0U4M2_9GAMM/4-111
D0UBL9_VIBAN/319-392
D0UIR3_AGGAD/2-132
D0UZI4_9NOCA/342-409
D0UZI5_9NOCA/343-411
D0UZI6_9NOCA/336-406
D0UZI7_9NOCA/342-415
D0UZI8_9NOCA/343-411
D0UZI9_9NOCA/343-413
D0V0C0_9PSED/292-344
D0V0C1_9PSED/285-331
D0V0C2_9PSED/286-338
D0V120_9GAMM/298-378
D0V9L7_9RHOB/316-392
D0V9L8_9RHOB/320-397
D0VNV8_9FUSO/92-204
D0VNW2_9FUSO/92-204
D0VNW6_9FUSO/92-204
D0VNX0_9FUSO/92-204
D0VNX4_9FUSO/92-204
D0VNY9_9RHOB/327-403
D0VTP4_9XANT/1-43
D0VTP5_9XANT/1-43
D0VTZ5_XANCA/328-419
D0VTZ7_XANCA/328-419
D0VUW6_9ACTO/313-370
D0VXA5_9GAMM/283-319
D0VXA6_9GAMM/283-319
D0VXA7_9GAMM/283-319
D0VXA8_9GAMM/283-319
D0VXA9_9GAMM/283-319
D0VXB0_9GAMM/283-319
D0VXB1_9GAMM/283-319
D0VXB2_9GAMM/283-319
D0VXB3_9GAMM/283-319
D0VXB4_9GAMM/283-319
D0W3K1_NEICI/422-535
D0W4Y4_NEICI/430-545
D0W5A3_NEICI/4-117
D0W6A0_NEILA/430-545
D0W6M6_NEILA/4-117
D0W9Y0_NEILA/422-535
D0WHH8_9ACTN/296-408
D0WJ08_9ACTN/2-184
D0WK15_9ACTO/3-124
D0WL04_9ACTO/470-582
D0WQJ3_9ACTO/506-618
D0WUH6_VIBAL/420-533
D0WWG2_VIBAL/3-138
D0X0F3_VIBAL/413-524
D0X141_VIBAL/4-149
D0X7B1_VIBHA/413-524
D0XCP5_VIBHA/3-138
D0XEB0_VIBHA/420-533
D0XFF8_VIBHA/4-149
D0YPR6_9ACTO/8-129
D0YSL8_9ACTO/477-589
D0YU01_9ACTO/450-562
D0YVM3_LISDA/3-138
D0YYM1_LISDA/1-119
D0Z071_LISDA/414-525
D0Z136_LISDA/409-522
D0Z5F5_LISDA/2-129
D0Z7H4_EDWTE/4-142
D0Z8J5_EDWTE/419-532
D0Z9V3_EDWTE/414-525
D0ZH58_EDWTE/2-137
D0ZHN4_EDWTE/2-108
D0ZIY1_SALT1/4-142
D0ZMQ3_SALT1/419-532
D0ZW29_SALT1/2-137
D0ZX92_SALT1/413-524
D0ZZR5_CHLPP/4-112
D0ZZX0_CHLPP/395-501
D1A167_CHLPP/432-545
D1A587_THECD/26-147
D1ABF1_THECD/470-582
D1ADA5_THECD/425-537
D1AIT3_SEBTE/426-538
D1AIZ0_SEBTE/4-112
D1ANK4_SEBTE/7-93
D1AS14_SEBTE/2-132
D1AS91_ANACI/3-118
D1AUL1_ANACI/426-539
D1AV52_STRM9/2-134
D1AVF3_STRM9/433-545
D1AX89_STRM9/4-112
D1AXH1_STRM9/8-91
D1AYF7_STRM9/2-134
D1B0P9_SULD5/414-526
D1B572_SULD5/7-117
D1B6D6_THEAS/44-153
D1B7W7_THEAS/422-534
D1BDU2_SANKS/6-127
D1BG15_SANKS/483-595
D1BI11_SANKS/462-574
D1BLQ1_VEIPT/4-85
D1BLQ5_VEIPT/2-134
D1BMP2_VEIPT/74-183
D1BQ83_VEIPT/419-531
D1BTA5_XYLCX/460-572
D1BTM8_XYLCX/489-601
D1BVB2_XYLCX/4-125
D1C2Y5_SPHTD/423-535
D1C5K6_SPHTD/460-572
D1C7I9_SPHTD/61-170
D1CDG8_THET1/424-536
D1CEQ0_THET1/4-113
D1CV65_9RHIZ/430-546
D1D188_9RHIZ/2-115
D1D1A1_9RHIZ/481-593
D1D624_NEIGO/422-535
D1D698_NEIGO/4-117
D1D6T5_NEIGO/430-545
D1DA53_NEIGO/430-545
D1DCW0_NEIGO/2-131
D1DDZ5_NEIGO/422-535
D1DE97_NEIGO/4-117
D1DGE8_NEIGO/430-545
D1DJ76_NEIGO/2-131
D1DKE5_NEIGO/422-535
D1DKP0_NEIGO/4-117
D1DP22_NEIGO/2-131
D1DQK6_NEIGO/430-545
D1DS30_NEIGO/422-535
D1DSD2_NEIGO/4-117
D1DVZ5_NEIGO/2-131
D1DX86_NEIGO/430-545
D1DYJ4_NEIGO/422-535
D1DYU4_NEIGO/4-117
D1E2P7_NEIGO/2-133
D1E3X1_NEIGO/430-545
D1E514_NEIGO/422-535
D1E5B6_NEIGO/4-117
D1E5T5_NEIGO/4-117
D1E632_NEIGO/422-535
D1EA32_NEIGO/430-545
D1EBU8_NEIGO/9-140
D1EFG5_NEIGO/2-131
D1EGW2_NEIGO/430-545
D1EHV5_NEIGO/422-535
D1EI56_NEIGO/4-117
D1ELD8_9RHIZ/2-115
D1ELF1_9RHIZ/481-593
D1EQ02_9RHIZ/430-546
D1EUC6_BRUME/481-593
D1EUD9_BRUME/2-115
D1F199_BRUME/430-546
D1F3R8_BRUME/2-115
D1F3T1_BRUME/481-593
D1F692_BRUME/430-546
D1FCC8_9RHIZ/2-115
D1FCE1_9RHIZ/481-593
D1FHF7_9RHIZ/430-546
D1GP03_STAA0/5-87
D1GR58_STAA0/6-90
D1GRV7_STAA0/3-134
D1GT60_STAA0/4-113
D1GTP9_STAA0/427-539
D1GU17_STAA0/430-542
D1J7V0_MYCHP/4-114
D1J8V0_MYCHP/419-531
D1J990_9ARCH/2-135
D1JI51_9ARCH/417-529
D1JPZ6_9BACE/417-525
D1JQS5_9BACE/431-548
D1JU91_9BACE/2-140
D1JUW0_9BACE/2-133
D1JVC4_9BACE/4-113
D1K012_9BACE/3-140
D1K2F0_9BACE/2-140
D1K2L7_9BACE/415-523
D1K6U8_9BACE/4-113
D1K719_9BACE/431-550
D1K7T3_9BACE/2-140
D1K925_9BACE/13-144
D1KC03_9GAMM/412-523
D1KCD6_9GAMM/4-111
D1L8L5_9GAMM/271-308
D1LZH3_MYCTU/44-156
D1LZH4_MYCTU/26-126
D1LZH5_MYCTU/40-148
D1LZH6_MYCTU/39-143
D1LZH7_MYCTU/45-153
D1M7K5_9XANT/6-43
D1MAU2_ENTFA/3-141
D1MBW6_9BACL/321-404
D1MBW7_9BACL/321-401
D1MGA4_9MYCO/443-555
D1MGA5_9MYCO/443-555
D1MGA6_MYCCH/443-555
D1MGA7_9MYCO/443-555
D1MGA8_9MYCO/443-555
D1MH00_9BACL/323-406
D1MH01_9BACL/323-406
D1MH68_ECOLX/1-52
D1MJ39_AERME/307-365
D1MJ40_AERSO/307-365
D1MJ41_AERPU/307-365
D1MJ42_9GAMM/307-365
D1N5X3_9BACT/430-542
D1N6B4_9BACT/403-511
D1N8U4_9BACT/3-113
D1NFI5_HAEIF/43-156
D1NFV3_HAEIF/2-64
D1NG27_HAEIF/2-66
D1NLG9_CLOTM/437-558
D1NLY6_CLOTM/4-113
D1NNF3_CLOTM/4-141
D1NP22_CLOTM/425-537
D1NRV2_9BIFI/568-680
D1NVV6_9BIFI/6-126
D1NWD1_9BIFI/485-597
D1NYH9_9ENTR/2-137
D1NYM2_9ENTR/4-149
D1P1I3_9ENTR/414-525
D1P7D4_9ENTR/419-532
D1P834_9ENTR/2-135
D1PCK4_9BACT/432-550
D1PCY3_9BACT/2-133
D1PG89_9BACT/430-538
D1PH11_9BACT/4-112
D1PJ17_9FIRM/5-136
D1PJD4_9FIRM/2-133
D1PJW3_9FIRM/2-133
D1PKP8_9FIRM/6-86
D1PMH3_9FIRM/434-555
D1PPW5_9FIRM/3-112
D1PRM7_9FIRM/451-563
D1PTE0_9BACT/432-550
D1PTG8_9BACT/432-540
D1PTV0_9BACT/4-112
D1PUL7_9BACT/2-133
D1PW34_9BACT/3-141
D1PW95_9BACT/3-141
D1Q7A8_STAAU/6-115
D1Q7N6_STAAU/427-539
D1Q7Y5_STAAU/430-542
D1Q979_STAAU/3-134
D1QCD6_STAAU/5-87
D1QCX6_STAAU/7-91
D1QFJ9_STAAU/3-134
D1QHK6_STAAU/6-115
D1QI07_STAAU/430-542
D1QKT8_STAAU/427-539
D1QLM2_STAAU/7-91
D1QNB6_9BACT/2-133
D1QNX7_9BACT/2-140
D1QS61_9BACT/4-112
D1QS92_9BACT/421-529
D1QSI3_9BACT/432-550
D1QU62_9BACT/3-141
D1QWS7_STAAU/6-115
D1QX34_STAAU/427-539
D1QZB7_STAAU/3-134
D1R168_STAAU/430-542
D1R276_STAAU/7-91
D1R3H3_STAAU/5-87
D1R4F4_9CHLA/398-506
D1R590_9CHLA/442-555
D1R9M8_9CHLA/4-112
D1RD55_LEGLO/420-533
D1RH80_LEGLO/413-524
D1RHX2_LEGLO/4-117
D1RS71_SEROD/4-142
D1RSC4_SEROD/2-137
D1RV39_SEROD/441-552
D1RXJ7_SEROD/419-532
D1TTB9_YERPE/414-525
D1TWY2_YERPE/419-532
D1TYY3_YERPE/4-148
D1TZZ1_YERPE/2-137
D1VRK6_9FIRM/423-535
D1VV42_9FIRM/2-133
D1VVP8_9FIRM/7-85
D1VVV3_9FIRM/4-113
D1VZ25_9BACT/431-539
D1VZA2_9BACT/432-550
D1W0F2_9BACT/3-141
D1W0Z0_9BACT/4-112
D1W215_9BACT/2-133
D1W236_9BACT/2-140
D1W2V0_9BACT/18-126
D1W4E5_9BACT/21-159
D1W5D9_9BACT/432-550
D1W717_9BACT/3-141
D1W898_9BACT/431-539
D1W8S3_9BACT/2-133
D1W9H4_9LACO/436-548
D1WA00_9LACO/10-92
D1WB96_9LACO/7-116
D1WBA3_9LACO/423-535
D1WBB3_9LACO/7-116
D1WBC0_9LACO/423-535
D1WCM3_9LACO/10-92
D1WFB2_9LACO/3-139
D1WGK4_9LACO/436-548
D1WJ65_STAEP/429-541
D1WKX2_STAEP/3-134
D1WL55_STAEP/5-92
D1WLH3_STAEP/6-89
D1WM42_STAEP/4-113
D1WNR7_STAEP/427-539
D1XHI2_9ACTO/482-594
D1XJQ9_9ACTO/469-581
D1XKN0_9ACTO/25-146
D1XVW1_9BACT/2-133
D1XW70_9BACT/411-519
D1XX45_9BACT/4-112
D1XX93_9BACT/2-140
D1XY72_9BACT/433-551
D1XZV8_9BACT/3-141
D1Y2J3_9BACT/416-528
D1Y390_9BACT/73-182
D1Y9M6_PROAC/6-128
D1YCL3_PROAC/473-584
D1YCV3_PROAC/469-581
D1YGV1_9LACO/427-539
D1YJE5_9LACO/3-72
D1YKC8_9LACO/440-552
D1YL07_9LACO/11-93
D1YM16_9FIRM/419-531
D1YML0_9FIRM/4-85
D1YML4_9FIRM/2-134
D1YRD1_9FIRM/74-183
D1YWG2_METPS/421-533
D1Z130_METPS/2-135
D1Z1E2_METPS/2-134
D1Z6Y4_SORMK/1-96
D1ZCL6_SORMK/562-676
D2A047_TRICA/4-154
D2A7L7_SHIF2/413-524
D2AB72_SHIF2/419-532
D2ADR0_SHIF2/18-156
D2AEQ2_SHIF2/21-156
D2AL16_FRATE/413-524
D2AM16_FRATE/420-533
D2AN53_FRATE/4-117
D2AVV0_STRRD/423-535
D2B925_STRRD/464-576
D2BCM1_STRRD/12-134
D2BHH0_DEHSV/4-113
D2BJX3_DEHSV/428-540
D2BPH2_LACLK/9-88
D2BQ32_LACLK/431-543
D2BQ88_LACLK/425-537
D2BQY4_LACLK/27-136
D2C053_DICD5/4-150
D2C0F9_DICD5/420-533
D2C0T8_DICD5/2-137
D2C249_DICD5/414-525
D2C5G6_THENR/422-534
D2C7G1_THENR/543-699
D2C7P3_THENR/7-114
D2CNX7_9RHIZ/311-383
D2CNX8_9RHIZ/315-371
D2CNX9_METOR/307-376
D2CNY0_9RHIZ/310-352
D2CNY1_9RHIZ/316-373
D2CNY2_METNO/248-317
D2CNY3_9RHIZ/310-389
D2CNY4_9RHIZ/305-360
D2CNY5_METEX/302-366
D2CNY6_9RHIZ/301-382
D2D3A7_HELBI/137-212
D2E6S8_AERSA/304-356
D2E9S0_9GAMM/271-307
D2EAY1_STEMA/310-356
D2EGP7_9EURY/23-160
D2EH12_PEDAC/433-545
D2EIU9_PEDAC/7-116
D2EIV5_PEDAC/423-535
D2EJY5_PEDAC/10-89
D2EN98_9STRE/7-87
D2EP58_9STRE/428-540
D2EQK8_9STRE/428-540
D2EQQ5_9STRE/15-124
D2EXE2_9BACE/437-545
D2EXG7_9BACE/2-140
D2EXS8_9BACE/4-113
D2EY13_9BACE/431-549
D2EZ90_9BACE/2-133
D2F383_STAAU/430-542
D2F4D2_STAAU/5-87
D2F4Z8_STAAU/7-91
D2F6E6_STAAU/6-115
D2F6R3_STAAU/427-539
D2F9F9_STAAU/3-134
D2FAM2_STAAU/5-87
D2FBK1_STAAU/7-91
D2FCJ3_STAAU/6-115
D2FCV9_STAAU/427-539
D2FFV0_STAAU/3-134
D2FH66_STAAU/430-542
D2FJD9_STAAU/5-87
D2FKC8_STAAU/7-91
D2FLC9_STAAU/6-115
D2FLN4_STAAU/427-539
D2FP95_STAAU/3-134
D2FQT4_STAAU/430-542
D2FRM5_STAAU/430-542
D2FSS6_STAAU/5-87
D2FTQ7_STAAU/7-91
D2FUS8_STAAU/6-115
D2FV44_STAAU/427-539
D2FXU4_STAAU/3-134
D2FYR3_STAAU/5-87
D2FZN8_STAAU/7-91
D2G0Q2_STAAU/6-115
D2G116_STAAU/427-539
D2G3I7_STAAU/3-134
D2G4V2_STAAU/430-542
D2G731_STAAU/5-87
D2G861_STAAU/7-91
D2G952_STAAU/6-115
D2G9G7_STAAU/427-539
D2GC07_STAAU/3-134
D2GDB8_STAAU/430-542
D2GDL8_STAAU/5-87
D2GEL9_STAAU/7-91
D2GFL4_STAAU/6-115
D2GFZ5_STAAU/427-539
D2GJM3_STAAU/3-134
D2GKX8_STAAU/430-542
D2GL82_STAAU/3-134
D2GML1_STAAU/430-542
D2GNV1_STAAU/5-87
D2GQ55_STAAU/7-91
D2GQX5_STAAU/6-115
D2GRA4_STAAU/427-539
D2HUZ8_AILME/454-571
D2I7M2_AILME/6-132
D2IUU7_9ACTN/384-444
D2IUU8_9BACE/386-455
D2IUU9_BACUN/386-455
D2IUV0_BACVU/386-455
D2J2P9_9ACTO/353-412
D2J2Q0_9ACTO/355-414
D2J2Q1_9ACTO/354-413
D2J2Q4_9ACTO/357-418
D2J2Q5_9ACTO/355-411
D2J2Q8_9ACTO/352-409
D2J7B8_STAAU/3-139
D2J7M5_STAAU/3-139
D2JA54_STAAU/3-142
D2JTA4_9BACL/307-371
D2K6M4_9GAMM/291-343
D2K9I8_LACRE/185-297
D2KC60_AERHY/307-365
D2KC61_9GAMM/307-365
D2KC63_9GAMM/307-365
D2KC65_AERHY/307-365
D2KC66_9GAMM/308-366
D2KC68_9GAMM/307-365
D2KC69_AERPU/307-365
D2KKL3_PSEAE/321-405
D2KLJ0_9GAMM/313-377
D2KP03_STAAU/3-142
D2KU57_LEPBI/312-387
D2KU58_LEPIN/314-389
D2KU59_9LEPT/314-389
D2KU61_9LEPT/316-391
D2KU62_LEPME/316-391
D2KU63_9LEPT/316-391
D2KUF6_9SPIO/408-520
D2KUF7_9SPIO/408-520
D2KUF8_9SPIO/408-520
D2KUF9_9SPIO/408-520
D2L4F9_9DELT/3-112
D2L6K3_9DELT/423-544
D2L996_9DELT/4-113
D2MIS7_9BACT/4-135
D2MLX3_9FIRM/3-115
D2MM15_9FIRM/423-535
D2MMX7_9FIRM/446-558
D2MN05_9FIRM/8-92
D2MP97_9FIRM/2-133
D2MSL1_CAMJE/4-114
D2MSQ0_CAMJE/415-527
D2MVX2_CAMJE/415-527
D2MW13_CAMJE/4-114
D2MXM3_CAMJE/2-134
D2N347_STAA5/430-542
D2N4P7_STAA5/5-87
D2N5L9_STAA5/6-90
D2N6M8_STAA5/6-115
D2N6Y2_STAA5/427-539
D2N9I9_STAA5/3-134
D2NDC4_ECOS5/419-532
D2NI20_ECOS5/4-142
D2NJ39_ECOS5/2-137
D2NMN8_ECOS5/413-524
D2NQB0_ROTMD/492-604
D2NRA3_ROTMD/10-131
D2NTW6_ROTMD/499-611
D2NVP0_LISM1/4-135
D2NZ88_LISM1/9-87
D2P0J3_LISM1/431-543
D2P1P9_LISM1/4-113
D2P1R0_LISM1/422-534
D2P3C5_LISM1/3-141
D2P4I5_LISM2/4-113
D2P4J6_LISM2/422-534
D2P758_LISM2/4-135
D2PAL2_LISM2/9-87
D2PBI5_LISM2/431-543
D2PD28_SULID/620-785
D2PJT8_SULID/581-743
D2PJZ0_SULID/10-142
D2PLS1_KRIFD/468-580
D2PQF4_KRIFD/457-569
D2PW45_KRIFD/21-143
D2Q6I2_BIFDB/483-595
D2Q7V8_BIFDB/6-126
D2QB32_BIFDB/554-666
D2QCS0_SPILD/4-112
D2QHC5_SPILD/415-523
D2QKI1_SPILD/444-561
D2QYN7_PIRSD/11-133
D2R8B1_PIRSD/431-543
D2RAT5_GARV4/568-680
D2RCC8_GARV4/6-126
D2RCN5_GARV4/470-582
D2RFU2_ARCPA/420-532
D2RGC8_ARCPA/2-136
D2RI62_ARCPA/523-682
D2RKK9_ACIFV/4-113
D2RL42_ACIFV/4-85
D2RMT8_ACIFV/431-543
D2RQL3_HALTV/2-135
D2RUH9_HALTV/429-541
D2S785_GEOOG/36-158
D2SGE0_GEOOG/459-571
D2T2V2_ERWP6/414-525
D2TAG4_ERWP6/2-137
D2TAL0_ERWP6/1-117
D2TAV5_ERWP6/420-533
D2TEE3_ENTFC/3-115
D2TEU4_9VIRU/415-534
D2THW4_CITRI/419-532
D2TL39_CITRI/4-142
D2TRM7_CITRI/413-524
D2TUK4_CITRI/2-137
D2TVD1_CITRI/2-134
D2TY60_9ENTR/420-533
D2TZB1_9ENTR/3-138
D2TZE1_9ENTR/4-141
D2U0X3_9ENTR/1-121
D2U1Z5_9ENTR/1-121
D2U2B6_9ENTR/414-525
D2UCV1_XANAP/412-523
D2UF64_XANAP/435-546
D2UG30_XANAP/4-117
D2UH84_STAAU/3-134
D2UII3_STAAU/430-542
D2UJP5_STAAU/5-87
D2UKM3_STAAU/7-91
D2ULL4_STAAU/6-115
D2ULX1_STAAU/427-539
D2UPJ4_STAAU/5-87
D2UQK1_STAAU/7-91
D2URJ9_STAAU/6-115
D2URX4_STAAU/427-539
D2UUH8_STAAU/3-134
D2UVT5_STAAU/430-542
D2UZM0_NAEGR/468-582
D2V5K5_NAEGR/441-557
D2VSX3_NAEGR/24-176
D2X8Z1_9GAMM/307-364
D2X8Z2_9GAMM/307-364
D2XAH7_9VIRU/432-543
D2XBY6_MAIZE/259-375
D2XUT2_ACIAI/423-547
D2Y4V5_9GAMM/315-390
D2YAA8_VIBMI/2-131
D2YDR8_VIBMI/9-144
D2YFE0_VIBMI/420-533
D2YHJ3_VIBMI/413-524
D2YJ58_VIBMI/4-150
D2YME4_VIBMI/413-524
D2YND5_VIBMI/6-141
D2YP76_VIBMI/4-150
D2YTD8_VIBMI/420-533
D2YZV1_AERSA/284-320
D2Z1F4_9BACT/308-360
D2Z1F5_9BACT/308-360
D2Z1F6_9BACT/308-360
D2Z1F7_9BACT/308-360
D2Z1F8_9BACT/308-360
D2Z1F9_9BACT/308-360
D2Z1G0_9BACT/308-360
D2Z1G1_9BACT/308-360
D2Z1G2_9BACT/308-360
D2Z1G3_9BACT/308-360
D2Z1G4_9BACT/308-360
D2Z3N4_9BACT/15-124
D2Z769_9BACT/421-533
D2ZB98_9ENTR/2-137
D2ZD01_9ENTR/4-142
D2ZIA5_9ENTR/419-532
D2ZKG4_9ENTR/413-524
D2ZNF9_METSM/3-141
D2ZWE8_NEIMU/26-139
D2ZWR1_NEIMU/422-535
D2ZY59_NEIMU/339-454
D3A5R2_NEISU/4-117
D3A6R3_NEISU/430-545
D3A856_NEISU/191-304
D3ABL1_9CLOT/1-129
D3ABV5_9CLOT/3-134
D3AET8_9CLOT/420-532
D3AGG1_9CLOT/7-138
D3AHX1_9CLOT/10-136
D3AK54_9CLOT/2-133
D3AKX3_9CLOT/4-84
D3APB9_9CLOT/5-136
D3APK0_9CLOT/4-137
D3APY0_9CLOT/1-74
D3APY1_9CLOT/450-491
D3B7U7_POLPA/569-684
D3BML1_POLPA/558-673
D3BRX9_POLPA/330-478
D3CTA7_9ACTO/472-584
D3D5Q6_9ACTO/48-170
D3DGK1_HYDTT/2-110
D3DIS7_HYDTT/418-530
D3DJ03_HYDTT/595-725
D3E0J6_METRM/3-139
D3E6V2_GEOS4/4-113
D3E723_GEOS4/421-533
D3E743_GEOS4/18-90
D3E8J4_GEOS4/444-556
D3E9M9_GEOS4/3-133
D3EF18_GEOS4/3-134
D3EIR5_GEOS4/4-85
D3EN82_UCYNA/424-537
D3EP33_UCYNA/3-125
D3ER46_STAA4/430-542
D3ERM5_STAA4/3-134
D3ETM2_STAA4/5-87
D3EUS8_STAA4/6-90
D3EVZ6_STAA4/4-113
D3EW96_STAA4/427-539
D3EYQ8_CONWI/431-543
D3F254_CONWI/4-137
D3FGU7_MYCGH/421-532
D3FHB2_MYCGH/18-99
D3FHH5_MYCGH/7-140
D3FHR9_MYCGH/434-546
D3FI81_MYCGF/421-532
D3FIZ3_MYCGF/7-140
D3FJ88_MYCGF/434-546
D3FJV8_MYCGF/18-99
D3FKY8_CAMJI/415-527
D3FPF3_CAMJI/4-114
D3FPK2_CAMJI/4-109
D3FPY4_BACPE/425-537
D3FQ87_BACPE/4-135
D3FQI2_BACPE/431-543
D3FQZ6_BACPE/5-88
D3FST9_BACPE/4-87
D3FT49_BACPE/4-113
D3FVF6_BACPE/2-139
D3GBT1_9MYCO/10-66
D3GBT2_9MYCO/13-69
D3GBT3_9MYCO/12-70
D3GBT5_9MYCO/15-55
D3GBT7_9MYCO/12-68
D3GKN9_9GAMM/293-349
D3GKP0_9GAMM/293-349
D3GKP1_9GAMM/293-349
D3GKP2_9GAMM/295-351
D3GVH7_ECO44/2-137
D3GVT9_ECO44/413-524
D3H324_ECO44/419-532
D3H3H7_ECO44/4-142
D3H6S4_STRM6/7-87
D3H8B6_STRM6/428-540
D3H8F2_STRM6/428-540
D3H9C2_STRM6/15-124
D3HD58_STRG3/430-542
D3HDH8_STRG3/30-139
D3HEK4_STRG3/430-542
D3HG54_STRG3/16-97
D3HH36_STRG3/7-141
D3HN69_LEGLN/420-533
D3HQ06_LEGLN/4-117
D3HQD7_LEGLN/413-524
D3HX16_9BACT/4-112
D3HXA2_9BACT/389-497
D3HXL2_9BACT/432-550
D3HXN7_9BACT/2-140
D3HZB8_9BACT/2-133
D3HZW6_9BACT/3-141
D3I1B2_9BACT/3-151
D3I2C2_9BACT/433-551
D3I2I7_9BACT/6-114
D3I2S1_9BACT/390-498
D3I597_9BACT/3-141
D3I7Z0_9BACT/2-133
D3IC48_9BACT/432-550
D3ICA9_9BACT/408-516
D3ID47_9BACT/3-141
D3ID81_9BACT/4-112
D3IEF5_9BACT/3-141
D3IEQ1_9BACT/2-133
D3IFA3_9BACT/2-133
D3IGU5_9BACT/3-141
D3IIQ1_9BACT/429-537
D3IIT0_9BACT/4-112
D3IM16_9BACT/432-550
D3JWJ8_BACTR/329-419
D3JWJ9_9BACI/317-394
D3JWK0_9BACI/318-395
D3JWK1_9BACI/318-395
D3JXA2_COXBU/1-99
D3K180_PSEPU/321-405
D3K181_PANAN/321-405
D3K453_9VIBR/329-420
D3K458_9XANT/1-42
D3K459_9XANT/1-42
D3K460_9XANT/1-42
D3K932_ACIAI/425-549
D3K933_ACIAI/423-547
D3K934_9BURK/423-547
D3K935_9BURK/423-547
D3K936_9BURK/423-547
D3K937_PSESY/396-509
D3KIV7_LISMO/4-135
D3KJ65_LISMO/43-155
D3KJS6_LISMO/9-87
D3KQ55_LISMO/422-534
D3KR58_LISMO/4-113
D3KT80_9ACTO/420-502
D3L3B0_9BACT/8-118
D3L554_9BACT/431-543
D3L6M5_OENOE/435-547
D3L6U1_OENOE/3-141
D3L9G7_OENOE/10-119
D3L9H2_OENOE/434-546
D3LB47_OENOE/8-88
D3LDA0_ENTFC/5-114
D3LDA9_ENTFC/438-550
D3LED0_ENTFC/3-134
D3LFN2_ENTFC/8-88
D3LGT6_ENTFC/3-141
D3LH55_ENTFC/429-541
D3LJR4_ENTFC/4-141
D3LK86_ENTFC/33-170
D3LP48_MICLU/17-141
D3LPB8_MICLU/499-611
D3LS14_MICLU/2-131
D3LS53_MICLU/475-587
D3LTU0_9FIRM/424-536
D3LUX8_9FIRM/2-132
D3LVA6_9FIRM/4-88
D3LVX5_9FIRM/54-163
D3LWY6_9FIRM/4-135
D3M2I1_9ACTO/424-536
D3M5U9_9ACTO/78-200
D3MCP4_PROAC/473-584
D3MD16_PROAC/469-581
D3MH64_PROAC/6-128
D3MIL1_PROAC/469-581
D3MJ76_PROAC/6-128
D3MKL9_PROAC/473-584
D3MQ44_9FIRM/421-533
D3MRJ6_9FIRM/2-133
D3MRK1_9FIRM/2-133
D3MSL2_9FIRM/4-81
D3MT09_9FIRM/2-136
D3MT55_9FIRM/4-114
D3NV50_AZOS1/436-548
D3NVR2_AZOS1/5-118
D3NVU2_AZOS1/3-122
D3NY87_AZOS1/447-559
D3P968_DEFDS/4-113
D3PA92_DEFDS/417-530
D3PEJ4_DEFDS/4-120
D3PEK0_DEFDS/5-128
D3PF22_DEFDS/423-537
D3PPQ9_MEIRD/422-540
D3PSE4_MEIRD/5-113
D3PTX1_STANL/432-544
D3Q5R3_STANL/7-129
D3QD33_STALH/427-539
D3QDD3_STALH/4-113
D3QEF0_STALH/6-91
D3QG80_STALH/5-87
D3QGZ6_STALH/426-538
D3QI53_STALH/8-139
D3QRP3_ECOCB/4-142
D3QRY0_ECOCB/413-524
D3QVM7_ECOCB/2-137
D3QW91_ECOCB/419-532
D3QZT4_CLOB3/483-595
D3R1W8_CLOB3/4-113
D3R272_CLOB3/433-554
D3R3C1_BIFAB/17-137
D3R5U4_BIFAB/555-667
D3R7D8_BIFAB/484-596
D3RAX5_KLEVT/419-532
D3RGK0_KLEVT/414-525
D3RJ06_KLEVT/4-142
D3RJ67_KLEVT/2-137
D3RQB1_ALLVD/418-529
D3RUV4_ALLVD/1060-1099
D3RUV4_ALLVD/416-499
D3RV59_ALLVD/2-115
D3RWU3_FERPA/520-679
D3RZ54_FERPA/2-134
D3S0S2_FERPA/409-521
D3S853_METSF/551-712
D3S8D0_METSF/3-137
D3SBM3_THISK/426-539
D3SCL8_THISK/411-522
D3SDG8_THISK/4-117
D3SGL2_THISK/434-546
D3SIH4_DEHSG/4-113
D3SKT6_DEHSG/428-540
D3SM80_THEAH/3-111
D3SMP7_THEAH/423-535
D3SNI9_THEAH/592-722
D3SX77_NATMM/428-540
D3SY50_NATMM/2-135
D3T2Q4_THEIA/4-113
D3T4R5_THEIA/419-531
D3T950_ACIB4/432-544
D3UBY0_9GAMM/260-297
D3UBY1_9GAMM/260-297
D3UFJ8_HELM1/416-528
D3UHJ9_HELM1/3-113
D3UK99_LISSS/431-543
D3UKV4_LISSS/4-135
D3UML2_LISSS/4-113
D3UMM3_LISSS/422-534
D3UQV0_LISSS/9-88
D3UU00_CHLTS/432-545
D3UVB1_CHLTS/4-112
D3UVD0_CHLTS/398-506
D3UXY1_XENBS/419-532
D3V0M6_XENBS/2-132
D3V1M3_XENBS/2-137
D3V265_XENBS/4-140
D3V2H1_XENBS/414-525
D3V9E4_XENNA/2-132
D3VA09_XENNA/2-132
D3VAB6_XENNA/2-132
D3VCR3_XENNA/414-525
D3VG07_XENNA/419-532
D3VGL0_XENNA/2-132
D3VGP2_XENNA/4-142
D3VHA9_XENNA/2-137
D3VLS6_XENNA/2-132
D3VN28_9BACL/314-389
D3VN29_9BACL/314-389
D3VPP1_MYCA6/423-535
D3VQA9_MYCA6/4-115
D3VRV3_MYCA6/440-552
D3VV86_BORHE/417-529
D3W6E8_9GAMM/98-156
D3XF73_MYCTU/30-104
D3XF74_MYCTU/30-104
D3XF75_MYCTU/30-104
D3XF76_MYCTU/30-104
D3XTF6_9GAMM/1-132
D3Y4C9_9GAMM/294-350
D3Y4D4_9BACT/6-78
D3Y4D5_9BACT/6-76
D3YW63_MOUSE/4-68
D3YWY3_MOUSE/4-155
D3YY65_MOUSE/4-118
D3Z084_MOUSE/4-155
D3ZNC7_RAT/36-181
D4A6J4_RAT/36-181
D4A9Z2_RAT/4-155
D4AZ93_ARTBC/557-672
D4B2Z5_ARTBC/1-100
D4B8W6_9ENTR/4-142
D4BAI3_9ENTR/2-137
D4BJ35_9ENTR/419-532
D4BJQ3_9ENTR/413-524
D4BLF5_BIFBR/491-603
D4BLX7_BIFBR/4-124
D4BS85_BIFBR/559-671
D4BSE0_BIFBR/2-138
D4BTH0_PRORE/2-137
D4BTL6_PRORE/4-145
D4BWU5_PRORE/414-525
D4C5R9_PRORE/419-532
D4C6D6_9CLOT/2-133
D4C6M5_9CLOT/5-136
D4C9W4_9CLOT/4-135
D4CB69_9CLOT/19-150
D4CBW4_9CLOT/2-133
D4CC41_9CLOT/3-134
D4CCL9_9CLOT/420-532
D4CED2_9CLOT/422-538
D4CEE7_9CLOT/19-152
D4CFJ5_9CLOT/4-116
D4CI61_9FIRM/440-552
D4CLC3_9FIRM/4-116
D4CLH3_9FIRM/422-538
D4CQ60_9FIRM/3-138
D4CUP2_9FUSO/423-535
D4CW80_9FUSO/7-89
D4CX29_9FUSO/12-121
D4DAV0_TRIVH/557-672
D4DCV0_TRIVH/1-100
D4DG15_TRIVH/5-149
D4DM85_NEIEG/198-313
D4DNB1_NEIEG/422-535
D4DSN6_NEIEG/30-120
D4DUZ8_NEIEG/4-117
D4DZL8_SEROD/419-532
D4E0S8_SEROD/389-500
D4E5V8_SEROD/4-63
D4E5V9_SEROD/9-72
D4EAC4_AGGAC/4-148
D4EC66_AGGAC/413-524
D4EDE5_AGGAC/422-535
D4EF75_AGGAC/2-137
D4EL33_ENTFA/430-542
D4ELA0_ENTFA/3-141
D4ELR4_ENTFA/61-192
D4EN71_ENTFA/9-92
D4EQJ2_ENTFA/427-539
D4EQM4_ENTFA/5-114
D4ESN5_ENTFA/430-542
D4ETC8_ENTFA/5-114
D4ETG0_ENTFA/427-539
D4EVW9_ENTFA/9-92
D4EWX2_ENTFA/3-141
D4EZL2_ENTFA/61-192
D4F066_EDWTA/414-525
D4F4J5_EDWTA/2-137
D4F4R7_EDWTA/4-142
D4FAV7_EDWTA/419-532
D4FCI1_9LACO/16-125
D4FDG4_9LACO/423-535
D4FE93_9LACO/439-551
D4FFT0_9LACO/10-91
D4FHD5_9LACO/4-138
D4FHR5_STAEP/5-92
D4FJA0_STAEP/425-537
D4FJK6_STAEP/4-113
D4FLS3_STAEP/429-541
D4FNQ4_STAEP/21-104
D4FP47_STAEP/3-134
D4FQZ0_STROR/13-93
D4FS09_STROR/428-540
D4FTD3_STROR/15-124
D4FTH5_STROR/428-540
D4FWK7_BACNA/4-113
D4FXB4_BACNA/424-536
D4G145_BACNA/32-116
D4G390_BACNA/423-535
D4G3C7_BACNA/5-85
D4G5A3_BACNA/4-135
D4G7W1_RIEPU/417-530
D4G9D4_TREPC/423-535
D4GAI7_TREPC/18-128
D4GFA1_PANAM/4-142
D4GG18_PANAM/2-137
D4GGF3_PANAM/420-533
D4GN43_PANAM/322-433
D4GT20_HALVD/6-139
D4H5K9_DENA2/4-114
D4H6E7_DENA2/420-533
D4H9N3_PROAS/6-128
D4HDK1_PROAS/473-584
D4HEG7_PROAS/469-581
D4HVA7_ERWAC/414-525
D4I3D5_ERWAC/4-142
D4I3Y1_ERWAC/2-137
D4I4I9_ERWAC/419-532
D4IBL6_ERWAE/414-525
D4IDM1_ERWAE/4-142
D4IEA7_ERWAE/2-137
D4IGG0_ERWAE/419-532
D4IJ42_9BACT/413-521
D4IJL0_9BACT/435-552
D4IME7_9BACT/4-112
D4IN39_9BACT/2-140
D4IQK1_9BACT/2-140
D4IVN0_BUTFI/4-113
D4J3L8_BUTFI/423-539
D4J464_9FIRM/3-134
D4J4X5_9FIRM/419-531
D4JA74_9FIRM/2-133
D4JAU5_9FIRM/423-539
D4JD11_9FIRM/4-116
D4JEE1_9FIRM/2-133
D4JNG2_9FIRM/4-113
D4JNV2_9FIRM/428-540
D4JP10_9FIRM/423-539
D4JPB1_9FIRM/4-134
D4JQ77_9FIRM/18-150
D4JQN1_9FIRM/442-563
D4JTZ1_9FIRM/5-136
D4JW68_9FIRM/2-144
D4JWR0_9FIRM/475-587
D4JZF5_9FIRM/453-565
D4JZP3_9FIRM/12-94
D4K1X0_9FIRM/438-559
D4K311_9FIRM/3-112
D4K4Q6_9FIRM/2-133
D4K6P1_9FIRM/2-105
D4K7I0_9FIRM/3-112
D4K892_9FIRM/10-92
D4K8V0_9FIRM/453-565
D4KA47_9FIRM/4-135
D4KBI9_9FIRM/438-559
D4KD90_9FIRM/1-86
D4KD91_9FIRM/5-28
D4KHN0_9FIRM/451-563
D4KN62_9FIRM/229-345
D4KQF7_9FIRM/4-113
D4KT96_9FIRM/428-540
D4KTF6_9FIRM/2-133
D4KZQ5_9FIRM/229-345
D4KZY1_9FIRM/428-540
D4L1A1_9FIRM/19-150
D4L4L1_9FIRM/2-133
D4L7Q6_9FIRM/436-557
D4L803_9FIRM/3-112
D4L9L0_9FIRM/435-556
D4LA70_9FIRM/431-543
D4LCS4_9FIRM/3-112
D4LEK1_9FIRM/3-135
D4LFQ5_9FIRM/3-134
D4LJ45_9FIRM/4-137
D4LJA1_9FIRM/434-550
D4LLM8_9FIRM/424-536
D4LMY3_9FIRM/3-134
D4LPE7_9FIRM/4-113
D4LS45_9FIRM/2-133
D4LSE8_9FIRM/4-137
D4LTS8_9FIRM/2-133
D4LTX1_9FIRM/423-539
D4LVC5_9FIRM/4-135
D4LWC7_9FIRM/4-113
D4LWP6_9FIRM/4-135
D4LXB5_9FIRM/3-134
D4LY99_9FIRM/424-536
D4LZE7_9FIRM/4-136
D4M0W5_9FIRM/5-136
D4M1B4_9FIRM/427-539
D4M4K1_9FIRM/4-113
D4M5H9_9FIRM/423-539
D4M8T1_9BACT/2-132
D4M9F2_9BACT/426-538
D4MBG6_9ENTE/1-37
D4MBJ0_9ENTE/5-114
D4MDW9_9ENTE/5-89
D4MG32_9ENTE/430-542
D4MGQ7_9ENTE/3-141
D4MIK3_9FIRM/442-563
D4ML29_9FIRM/2-133
D4MNV3_9FIRM/469-581
D4MPC5_9FIRM/3-134
D4MQB4_9FIRM/422-538
D4MRD8_9FIRM/420-532
D4MX55_9FIRM/423-535
D4MXQ0_9FIRM/420-536
D4N020_9FIRM/4-113
D4N0D7_9FIRM/3-134
D4N1W2_9XANT/1-43
D4N1W4_9XANT/1-43
D4N1W5_9XANT/1-43
D4N1X0_9XANT/1-43
D4N1X2_9XANT/1-43
D4N1X3_9XANT/1-38
D4N5K2_9BACT/2-133
D4NWG1_VIBSP/321-404
D4NWG3_9VIBR/316-392
D4NWG4_9VIBR/316-393
D4NWG5_9VIBR/316-393
D4NWG6_9VIBR/316-393
D4NWG7_9VIBR/316-391
D4NWG8_9VIBR/316-392
D4NWG9_9VIBR/264-355
D4P4Z3_AERPU/307-365
D4P4Z4_9GAMM/307-365
D4P4Z6_9GAMM/307-365
D4P8U0_9BURK/325-385
D4PKN0_LISMO/422-534
D4PKP2_LISMO/4-113
D4PKW5_LISMO/4-135
D4PLL4_LISMO/431-543
D4PP77_LISMO/9-87
D4PTB9_LISMO/4-113
D4PTD1_LISMO/422-534
D4PWN4_LISMO/4-135
D4PWZ2_LISMO/431-543
D4PZ29_LISMO/9-86
D4PZU4_LISMO/4-135
D4Q0K9_LISMO/431-543
D4Q4E4_LISMO/422-534
D4Q4F6_LISMO/4-113
D4Q676_LISMO/9-87
D4QFI6_9PSED/312-382
D4QH22_ENTFC/5-114
D4QH31_ENTFC/438-550
D4QHJ4_ENTFC/3-141
D4QJS4_ENTFC/1-100
D4QNR3_ENTFC/429-541
D4QPS7_ENTFC/4-141
D4QPW9_ENTFC/5-85
D4QQX9_ENTFC/5-85
D4QSQ0_ENTFC/438-550
D4QSQ9_ENTFC/5-114
D4QV85_ENTFC/1-100
D4QVH1_ENTFC/429-541
D4QWC7_ENTFC/3-119
D4QWE6_ENTFC/3-140
D4QWW5_ENTFC/62-200
D4QYN6_ENTFC/4-141
D4R1A0_ENTFC/62-200
D4R2N2_ENTFC/5-85
D4R325_ENTFC/429-541
D4R3J1_ENTFC/5-114
D4R3K0_ENTFC/438-550
D4R3Q7_ENTFC/1-100
D4R7Z2_ENTFC/438-550
D4R802_ENTFC/5-114
D4R8N2_ENTFC/1-100
D4RB48_ENTFC/5-85
D4RCU2_ENTFC/3-141
D4RCX3_ENTFC/429-541
D4RD42_ENTFC/3-140
D4RDK4_ENTFC/3-135
D4REW7_ENTFC/438-550
D4REX6_ENTFC/5-114
D4RFB0_ENTFC/8-88
D4RFF9_ENTFC/1-100
D4RFK3_ENTFC/3-141
D4RGS5_ENTFC/3-141
D4RK56_ENTFC/4-141
D4RKQ1_ENTFC/429-541
D4RKR1_ENTFC/3-140
D4RQL8_ENTFC/62-200
D4RRZ5_ENTFC/5-114
D4RS05_ENTFC/187-299
D4RS79_ENTFC/4-110
D4RSI4_ENTFC/4-141
D4RT66_ENTFC/1-100
D4RU09_ENTFC/3-140
D4RUI4_ENTFC/5-85
D4RVI8_ENTFC/429-541
D4RX28_9FIRM/423-539
D4RXV8_9FIRM/4-135
D4RY22_9FIRM/421-533
D4S0P5_9FIRM/3-135
D4S1B7_9FIRM/4-113
D4S3T6_9FIRM/471-583
D4S753_9FIRM/2-132
D4S775_9FIRM/4-86
D4S8C7_9FIRM/43-152
D4SI18_ENTFC/4-141
D4SKB4_ENTFC/3-141
D4SKF5_ENTFC/429-541
D4SL15_ENTFC/1-100
D4SNQ6_ENTFC/5-114
D4SNR5_ENTFC/438-550
D4SQ60_ENTFC/5-85
D4STD2_9XANT/4-117
D4SXB4_9XANT/412-523
D4SZI3_9XANT/429-540
D4T0L5_9XANT/2-120
D4T131_9XANT/412-523
D4T2G0_9XANT/4-117
D4T5C7_9XANT/429-540
D4TD25_9NOST/3-125
D4TFK8_9NOST/586-693
D4TNC7_9NOST/3-125
D4TQC9_9NOST/584-693
D4TZL4_9ACTO/453-565
D4U0Z3_9ACTO/477-589
D4U273_9ACTO/5-126
D4U3C0_STAAU/4-113
D4U3N3_STAAU/425-537
D4U4W0_STAAU/3-134
D4U7V1_STAAU/430-542
D4U8S5_STAAU/7-91
D4U9B2_STAAU/5-87
D4U9F3_STAAU/3-142
D4UAV7_STAAU/3-134
D4UEF7_STAAU/4-113
D4UER9_STAAU/425-537
D4UFF9_STAAU/7-91
D4UGD7_STAAU/430-542
D4UHU2_STAAU/5-87
D4UZE9_ENTFA/5-136
D4UZX3_ENTFA/9-92
D4V1X4_ENTFA/430-542
D4V311_ENTFA/5-114
D4V374_ENTFA/427-539
D4V3M8_BACVU/4-113
D4V3R1_BACVU/431-550
D4V7W1_BACVU/2-140
D4V835_BACVU/3-141
D4V9Z2_BACVU/415-523
D4VCF3_BACVU/2-133
D4VDJ9_BACVU/3-139
D4VES9_9BACE/2-134
D4VFM4_9BACE/2-140
D4VG45_9BACE/418-526
D4VHY2_9BACE/4-113
D4VI04_9BACE/1-112
D4VJQ2_9BACE/4-97
D4VNX6_9BACE/118-235
D4VU67_ENTFC/438-550
D4VU76_ENTFC/5-114
D4VUU6_ENTFC/3-141
D4VW42_ENTFC/1-100
D4VY29_ENTFC/5-85
D4VZQ9_ENTFC/3-140
D4VZU9_ENTFC/6-118
D4W0A0_ENTFC/429-541
D4W2J1_9FIRM/4-135
D4W332_9FIRM/4-116
D4W6E3_9FIRM/5-89
D4W7H9_9FIRM/422-534
D4W7Q7_9FIRM/424-536
D4W984_9FIRM/3-134
D4W9V0_BACOV/4-113
D4WBD0_BACOV/2-140
D4WC67_BACOV/3-140
D4WEN5_BACOV/431-548
D4WG74_BACOV/3-140
D4WGC7_BACOV/2-140
D4WI00_BACOV/2-140
D4WJU1_BACOV/418-526
D4WMC6_BACOV/4-97
D4WNZ1_BACOV/2-133
D4WPH5_BACOV/2-140
D4WRH9_BACOV/3-140
D4WSH4_BACOV/2-134
D4WXY9_BACOV/431-548
D4WYS5_BACOV/4-97
D4X088_BACOV/2-140
D4X2B6_BACOV/418-526
D4X2P1_BACOV/4-113
D4X4C7_9BURK/3-131
D4X5G7_9BURK/433-545
D4X5M8_9BURK/4-134
D4XAI2_9BURK/423-538
D4XKX6_ACIHA/432-545
D4XMA9_ACIHA/23-163
D4XUP6_ACIHA/413-524
D4XV02_9MOLU/4-114
D4XVD6_9MOLU/431-543
D4XWC8_9MOLU/420-532
D4Y4I4_BACTR/4-113
D4Y6D8_BACTR/2-139
D4Y9G2_BACTR/6-89
D4YAN0_BACTR/424-536
D4YB29_BACTR/17-100
D4YBF2_BACTR/425-537
D4YDW2_9LACT/438-550
D4YDW5_9LACT/5-114
D4YHA7_9LACT/475-587
D4YHK6_9LACT/29-110
D4YKL2_9MICO/476-588
D4YKU3_9MICO/443-555
D4YMX3_9MICO/8-129
D4YSS2_9LACO/438-550
D4YTG9_9LACO/10-90
D4YV06_9LACO/437-549
D4YV14_9LACO/17-126
D4YWZ9_SPHJU/443-555
D4Z1R8_SPHJU/2-114
D4Z378_SPHJU/437-549
D4ZD83_SHEVD/421-534
D4ZFI9_SHEVD/413-524
D4ZM42_SHEVD/4-150
D4ZME2_SHEVD/2-137
D4ZX80_SPIPL/3-125
D4ZX89_SPIPL/427-540
D5AH89_STRGZ/428-540
D5AHL4_STRGZ/16-125
D5AIY6_STRGZ/430-542
D5AKB6_STRGZ/16-97
D5AQN5_RHOCB/2-113
D5AUZ0_RHOCB/438-551
D5AV40_RHOCB/434-546
D5AWF0_RICPP/440-552
D5AWQ5_RICPP/2-116
D5AXH8_RICPP/430-542
D5AZG2_YERPZ/2-132
D5B153_YERPZ/414-525
D5B5Y7_YERPZ/419-532
D5B6L4_YERPZ/4-148
D5B6Q8_YERPZ/2-137
D5BAC9_ZUNPS/4-113
D5BFF0_ZUNPS/409-517
D5BLH3_ZUNPS/429-546
D5BNS9_PUNMI/437-549
D5BRG3_PUNMI/2-115
D5BU51_PUNMI/436-549
D5BVT5_NITHN/413-524
D5C3C0_NITHN/4-117
D5C438_NITHN/420-533
D5C7D3_ENTCC/4-142
D5C9D3_ENTCC/419-532
D5CB07_ENTCC/413-524
D5CCU4_ENTCC/2-132
D5CCV5_ENTCC/2-137
D5CPL1_SIDLE/422-537
D5CTD9_SIDLE/434-547
D5CTE0_SIDLE/4-117
D5D0R6_ECOKI/413-524
D5D1S6_ECOKI/4-142
D5D412_ECOKI/2-137
D5D4K6_ECOKI/419-532
D5D8W0_SULMD/449-566
D5D921_BACMD/423-535
D5D952_BACMD/5-77
D5DDT1_BACMD/2-139
D5DE83_BACMD/3-134
D5DEU7_BACMD/424-536
D5DJL0_BACMD/4-113
D5DM31_BACMD/8-93
D5DPQ3_BACMQ/2-143
D5DQP9_BACMQ/4-113
D5DRA8_BACMQ/3-134
D5DTB9_BACMQ/424-536
D5DUR2_BACMQ/423-535
D5DVA8_BACMQ/8-93
D5DVL2_BACMQ/5-83
D5E4P2_MYCCM/421-533
D5E5N5_MYCCM/4-114
D5E668_MYCCM/431-543
D5EB05_METMS/3-139
D5EB22_METMS/420-532
D5EBZ7_METMS/2-138
D5EGF6_AMICL/9-118
D5EGT1_AMICL/419-531
D5EIV8_CORAD/405-513
D5ELQ9_CORAD/3-143
D5EPI2_CORAD/444-561
D5ESI0_PRER2/2-133
D5EVU0_PRER2/434-552
D5EWJ7_PRER2/415-523
D5EXD2_PRER2/4-112
D5GBK2_TUBMM/4-152
D5GF28_TUBMM/478-591
D5GXT6_LACCS/423-535
D5H0B7_LACCS/439-551
D5H0Y0_LACCS/10-91
D5H3B7_LACCS/16-125
D5H863_SALRM/3-126
D5H993_SALRM/423-535
D5HBZ4_SALRM/480-595
D5HET5_9FIRM/422-534
D5HI49_9FIRM/18-127
D5HIG2_9FIRM/2-133
D5I2R8_ONDZI/1-23
D5I2R9_9HYST/1-23
D5I2S0_CTEGU/1-23
D5I2S3_APLRU/1-23
D5I2S4_MYOGL/1-23
D5I2S5_ELIQU/1-23
D5JF54_9CAUD/432-540
D5K9K0_NEIGO/3-134
D5KJU7_BACSU/299-357
D5KJU8_BACTU/296-351
D5KJU9_BACAT/298-353
D5KJV0_BACPU/299-356
D5KJV1_BACAM/299-357
D5KJV2_BACCE/298-357
D5KJV3_BACCE/298-360
D5KJV4_BACLI/296-354
D5KJV5_BACPU/299-357
D5KJV6_BACCE/298-360
D5KJV7_BACPU/299-356
D5KJV9_BACAT/299-357
D5KJW0_9BACI/299-356
D5KJW1_BACPU/297-352
D5KJW2_9BACI/299-354
D5KJW3_BACPU/298-353
D5KJW5_BACPU/299-356
D5KJW6_BACCE/298-358
D5KJW7_BACCE/298-360
D5KJW9_BACAM/299-360
D5KJX0_BACPU/297-352
D5KJX1_BACPU/297-352
D5KJX2_BACAT/298-353
D5KJX3_BACCE/297-353
D5KJX4_BACCE/296-351
D5KJX5_BACTU/298-354
D5KJX6_BACAM/299-362
D5LMI1_9GAMM/321-405
D5LNJ1_9NOCA/343-413
D5LNJ2_9NOCA/341-414
D5MHP8_9BACT/4-113
D5MLW2_9BACT/439-551
D5MU79_9THEM/388-500
D5MV86_BACSU/5-85
D5MVZ6_BACSU/423-535
D5MYW0_BACSU/4-113
D5MZF9_BACSU/424-536
D5N1F8_BACSU/32-116
D5N4F9_BACSU/4-135
D5N9Z3_9BURK/2-131
D5NB64_9BURK/442-555
D5NFP5_9BURK/431-546
D5NM09_9BURK/4-135
D5NSX3_9BURK/4-133
D5NVK2_CORAM/8-130
D5NX06_CORAM/445-557
D5P8S4_9MYCO/19-141
D5P9Z3_9MYCO/456-568
D5PZM9_CLODI/4-81
D5Q2P6_CLODI/2-136
D5Q327_CLODI/4-135
D5Q4C2_CLODI/2-133
D5Q4K0_CLODI/5-136
D5Q5S3_CLODI/4-114
D5Q9N0_CLODI/419-531
D5QDB5_GLUHA/459-577
D5QJJ6_GLUHA/458-570
D5QJK6_GLUHA/3-116
D5QMD0_METTR/2-115
D5QMT3_METTR/3-122
D5QNE2_METTR/436-549
D5QUD5_METTR/454-566
D5RCN1_FUSNN/12-121
D5RE38_FUSNN/7-89
D5RE78_FUSNN/423-535
D5RQA4_9PROT/16-129
D5RQP5_9PROT/471-583
D5RUD3_9PROT/438-556
D5RXP4_CLODI/2-136
D5RY62_CLODI/4-135
D5S1G4_CLODI/4-81
D5S1Y2_CLODI/419-531
D5S2T3_CLODI/10-120
D5S5V7_STRPA/18-98
D5S740_STRPA/429-541
D5S808_STRPA/15-124
D5S894_STRPA/430-542
D5SMX1_PLAL2/8-130
D5SN31_PLAL2/420-532
D5SPS0_PLAL2/428-541
D5T1L1_LEUKI/452-564
D5T2I1_LEUKI/27-136
D5T3V6_LEUKI/425-537
D5T4A9_LEUKI/4-149
D5T4T2_LEUKI/9-92
D5T5M5_LEGP2/394-507
D5T991_LEGP2/1-91
D5TA57_LEGP2/412-523
D5TER7_BIFAV/484-596
D5TFC8_BIFAV/6-126
D5THS4_BIFAV/555-667
D5TJ89_BACT1/425-537
D5TJB8_BACT1/5-83
D5TMI4_BACT1/4-135
D5TN48_BACT1/6-90
D5TTV5_BACT1/344-456
D5TVA4_BACT1/4-72
D5TWS2_BACT1/2-139
D5TZ54_BACT1/2-139
D5U000_THEAM/24-156
D5U2V5_THEAM/665-822
D5U2Z1_THEAM/619-780
D5U5L3_BRAM5/26-137
D5U7L9_BRAM5/422-534
D5UF39_CELFN/477-589
D5UFF3_CELFN/483-595
D5UII4_CELFN/6-127
D5UMH7_TSUPD/15-137
D5UPB1_TSUPD/466-578
D5V3G2_ARCNC/416-528
D5V7J0_ARCNC/3-112
D5V8Q3_MORCR/24-159
D5V974_MORCR/388-499
D5V9C6_MORCR/432-545
D5VH06_CAUST/538-649
D5VL58_CAUST/2-115
D5VRZ5_METIM/547-702
D5VT99_METIM/2-134
D5VXN0_CLOB2/4-135
D5VYY2_CLOB2/3-144
D5W0U2_CLOB2/421-533
D5W233_CLOB2/8-117
D5W588_BURSC/431-546
D5W9C5_BURSC/442-555
D5W9E3_BURSC/21-152
D5WBZ1_BURSC/1354-1474
D5WPD9_BACT2/4-113
D5WQZ7_BACT2/421-533
D5WRH0_BACT2/11-87
D5X2E5_THIK1/443-556
D5X2P2_THIK1/2-133
D5X547_THIK1/427-542
D5X5T0_THIK1/4-143
D5X8C5_THEPJ/421-533
D5XFI3_THEPJ/4-113
D5XNE6_MYCTU/19-141
D5XPA3_MYCTU/493-605
D5Y9P3_MYCTU/19-141
D5YAJ4_MYCTU/493-605
D5YL93_MYCTU/19-141
D5YM35_MYCTU/493-605
D5YXR6_MYCTU/19-141
D5YYK9_MYCTU/493-605
D5Z9F8_MYCTU/493-605
D5ZAL8_MYCTU/19-141
D5ZB39_MYCTU/1-93
D5ZMI5_MYCTU/19-141
D5ZQX2_9ACTO/459-571
D5ZSX6_9ACTO/481-593
D6A7S0_9ACTO/26-147
D6ABC6_STRFL/13-134
D6ARV2_STRFL/462-574
D6AT36_STRFL/482-594
D6AX78_9ACTO/13-134
D6BB17_9ACTO/481-593
D6BBQ6_9ACTO/481-593
D6BDD4_9FUSO/12-121
D6BE65_9FUSO/4-147
D6BG00_9FUSO/419-531
D6BIL9_9FUSO/7-89
D6CKF5_THIS3/443-556
D6CKK3_THIS3/4-143
D6CRP6_THIS3/427-542
D6CUI6_THIS3/2-133
D6CY22_9BACE/4-113
D6CYF1_9BACE/418-526
D6D029_9BACE/431-548
D6D1U5_9BACE/2-140
D6D8L2_9BACE/2-134
D6DAL6_BIFLO/4-124
D6DAZ2_BIFLO/491-603
D6DD00_BIFLO/548-660
D6DD42_BIFLO/2-138
D6DE15_CLOSC/3-134
D6DF30_CLOSC/2-133
D6DFB5_CLOSC/420-532
D6DJF1_CLOSC/4-116
D6DKA4_CLOSC/4-137
D6DKQ5_CLOSC/2-133
D6DPL7_ENTCL/419-532
D6DQL5_ENTCL/4-142
D6DZW6_9FIRM/428-540
D6E3E7_9FIRM/5-136
D6E501_9FIRM/4-113
D6E5U2_9FIRM/4-134
D6E645_9FIRM/423-539
D6E876_9ACTN/436-548
D6EMC4_STRLI/474-586
D6EP50_STRLI/481-593
D6EQJ4_STRLI/13-134
D6FTQ7_MYCTU/19-141
D6FVB5_MYCTU/493-605
D6GJ91_9ENTR/414-525
D6GKM0_9ENTR/419-532
D6GN51_9ENTR/2-137
D6GNN3_9ENTR/4-142
D6GPN5_FILAD/2-133
D6GRC4_FILAD/4-114
D6GRI4_FILAD/4-135
D6GS46_FILAD/436-557
D6GSF8_FILAD/4-83
D6GSU7_FILAD/423-535
D6GWG5_9EURY/2-139
D6GX84_STAAU/5-87
D6GY68_STAAU/7-91
D6GYP4_STAAU/427-539
D6GZM1_STAAU/6-115
D6H2K5_STAAU/430-542
D6H3X8_STAAU/3-134
D6H502_NEIGO/4-117
D6H5A4_NEIGO/497-610
D6H6Q7_NEIGO/430-545
D6H813_NEIGO/2-131
D6HBU5_STAAU/3-134
D6HD60_STAAU/430-542
D6HE95_STAAU/5-87
D6HF81_STAAU/7-91
D6HG94_STAAU/6-115
D6HGK6_STAAU/427-539
D6HJG5_9FIRM/8-92
D6HK17_9FIRM/436-548
D6HKB8_9FIRM/4-135
D6HLY6_9FIRM/3-115
D6HMH9_9FIRM/3-134
D6HMI2_9FIRM/424-536
D6HQK5_9FIRM/3-133
D6HRU3_9FIRM/2-133
D6HW37_ECOLX/6-144
D6HXP4_ECOLX/2-137
D6I117_ECOLX/413-524
D6I2W3_ECOLX/419-532
D6I865_ECOLX/4-142
D6IB76_ECOLX/2-137
D6IDV8_ECOLX/413-524
D6IFU3_ECOLX/419-532
D6IPE5_ECOLX/4-142
D6IQP1_ECOLX/2-137
D6IT69_ECOLX/413-524
D6IWE9_ECOLX/419-532
D6IXP0_STAAU/5-87
D6IYM5_STAAU/7-91
D6IZQ8_STAAU/6-115
D6J019_STAAU/427-539
D6J2P7_STAAU/3-134
D6J3N1_STAAU/430-542
D6J9Q0_ECOLX/6-144
D6JA49_ECOLX/2-137
D6JFH4_ECOLX/413-524
D6JH30_ECOLX/419-532
D6JJG7_NEIGO/422-535
D6JJR6_NEIGO/4-117
D6JKZ0_NEIGO/430-545
D6JVK2_ACIG3/23-162
D6JWG3_ACIG3/413-524
D6JYU4_ACIG3/432-545
D6K3G0_9ACTO/481-593
D6K720_9ACTO/465-577
D6K972_9ACTO/13-134
D6KGZ7_9FIRM/49-130
D6KH01_9FIRM/2-134
D6KHW4_9FIRM/30-139
D6KJ41_9FIRM/431-543
D6KM65_9FIRM/2-134
D6KN24_9FIRM/30-139
D6KPF5_9FIRM/431-543
D6KSM8_SCAIO/482-594
D6KUR4_SCAIO/548-660
D6KVR2_SCAIO/5-125
D6KWX1_9NEIS/428-549
D6KXK3_9NEIS/426-541
D6L0N5_9NEIS/4-119
D6L2E3_9NEIS/4-128
D6L3K6_PARDN/483-595
D6L5T0_PARDN/563-675
D6L6A8_PARDN/24-144
D6L8E6_9FUSO/423-535
D6L8I9_9FUSO/7-89
D6LB72_9FUSO/12-121
D6LCS1_9FUSO/6-139
D6LDK3_9FUSO/423-535
D6LE45_9FUSO/7-89
D6LEU8_9FUSO/12-121
D6LL62_9RHIZ/430-546
D6LRZ3_9RHIZ/11-124
D6LSD7_9RHIZ/481-593
D6LV62_STAAU/5-87
D6LVZ6_STAAU/9-93
D6LX68_STAAU/4-113
D6LXJ9_STAAU/425-537
D6M0B0_STAAU/3-134
D6M1M3_STAAU/430-542
D6MFZ9_9CLOT/1-109
D6MJC1_9GAMM/315-395
D6NFK5_VIBPA/316-394
D6NFK6_VIBPA/316-394
D6NFK7_VIBPA/316-394
D6NFK8_VIBPA/316-394
D6NFK9_VIBPA/316-394
D6NFL0_VIBPA/316-394
D6NFL5_VIBPA/316-394
D6NFL6_VIBPA/316-394
D6NFL8_VIBPA/316-394
D6NFL9_VIBPA/316-394
D6NFM0_VIBPA/316-394
D6NFM1_VIBPA/316-394
D6NFM2_VIBPA/316-394
D6NFM4_VIBPA/316-394
D6NFM6_VIBPA/316-394
D6NFM7_VIBPA/316-394
D6NFM8_VIBPA/316-394
D6NFN3_VIBPA/316-394
D6NFN5_VIBPA/316-394
D6NFN7_VIBPA/316-394
D6NFN9_VIBPA/316-394
D6NFP0_VIBPA/316-394
D6NFP2_VIBPA/316-394
D6NFP7_VIBPA/316-394
D6NFQ0_VIBPA/316-394
D6NFQ1_VIBPA/316-394
D6NFQ4_VIBPA/316-394
D6NFQ7_VIBPA/316-394
D6NFQ8_VIBPA/316-394
D6NFQ9_VIBPA/316-394
D6NL64_EDWTA/296-374
D6PCZ2_9BACT/436-548
D6PD54_9BACT/79-191
D6PVX4_STRAP/57-134
D6PVX5_9STRE/57-134
D6PVX6_STRCR/57-134
D6PVX7_STRGN/57-134
D6PVX8_9STRE/57-134
D6PVX9_STRIT/57-134
D6PVY0_STRMT/57-134
D6PVY1_STRMU/57-134
D6PVY2_STROR/57-134
D6PVY3_STRPA/57-134
D6PVY4_STRPN/57-134
D6PVY6_STRSL/57-134
D6PVY7_STRSA/57-134
D6PVY8_STRAG/57-134
D6PW04_STRAP/77-129
D6PW05_9STRE/77-129
D6PW06_STRCR/77-129
D6PW07_STRGN/77-129
D6PW08_9STRE/77-129
D6PW09_STRIT/77-129
D6PW10_STRMT/77-129
D6PW11_STRMU/77-129
D6PW12_STROR/77-129
D6PW13_STRPA/77-129
D6PW14_STRPN/77-129
D6PW16_STRSL/77-129
D6PW17_STRSA/77-129
D6PW18_STRAG/77-129
D6Q1L8_BACAT/313-386
D6QZ34_MYCTU/22-127
D6RVQ7_STRIT/428-540
D6RWH5_BORVA/5-126
D6RWN7_BORVA/398-506
D6RXS1_BORVA/417-529
D6RYB1_BORVA/6-87
D6S3D1_9LACO/10-92
D6S3J6_9LACO/436-548
D6S559_9LACO/428-540
D6S566_9LACO/7-116
D6S9I3_PEPMA/420-532
D6SA14_PEPMA/4-86
D6SAH4_PEPMA/5-114
D6SB76_PEPMA/6-137
D6SCX6_STAAU/3-134
D6SED6_STAAU/430-542
D6SFU3_STAAU/8-92
D6SH56_STAAU/427-539
D6SHJ0_STAAU/6-115
D6SJN6_STAAU/5-87
D6SP74_9DELT/424-537
D6SQD4_9DELT/11-120
D6SVC0_GARVA/6-126
D6SX10_GARVA/470-582
D6SY22_GARVA/569-681
D6SZ03_GARVA/1-97
D6T118_GARVA/470-582
D6T2L3_GARVA/572-684
D6T3J9_STAAU/3-134
D6T4D8_STAAU/4-113
D6T4I3_STAAU/425-537
D6T632_STAAU/7-91
D6T8B3_STAAU/430-542
D6T9U4_STAAU/5-87
D6TIW6_9CHLR/4-111
D6TPS2_9CHLR/451-563
D6U6T1_9CHLR/471-583
D6U935_STAAU/5-87
D6UAR4_STAAU/427-539
D6UB26_STAAU/6-115
D6UC30_STAAU/8-92
D6UET6_STAAU/430-542
D6UG70_STAAU/3-134
D6UN36_9BACT/442-555
D6UUC7_9BACT/4-117
D6V203_9BRAD/430-543
D6V685_9BRAD/469-581
D6VA33_9BRAD/2-115
D6WF48_TRICA/460-576
D6WYH2_TRICA/3-148
D6XN80_HELPV/3-113
D6XP89_HELPV/417-529
D6XTV5_BACIE/4-113
D6XUD9_BACIE/425-537
D6XUF0_BACIE/2-139
D6XV00_BACIE/422-534
D6Y208_THEBD/423-535
D6Y3Z6_THEBD/464-576
D6YAA4_THEBD/12-134
D6YCU5_CHLT5/432-545
D6YE73_CHLT5/4-112
D6YE93_CHLT5/398-506
D6YEZ1_CHLT7/432-545
D6YGB7_CHLT7/4-112
D6YGD7_CHLT7/398-506
D6YHK5_CHLT0/432-545
D6YIY6_CHLT0/4-112
D6YJ06_CHLT0/398-506
D6YK82_CHLTG/432-545
D6YLK8_CHLTG/4-112
D6YLM8_CHLTG/398-506
D6YNC0_CHLT1/4-112
D6YNE0_CHLT1/398-506
D6YPL9_CHLT1/432-545
D6YS65_WADCW/398-506
D6YSL2_WADCW/4-112
D6YVX0_WADCW/2-134
D6YW59_WADCW/429-542
D6YXL8_CHLT9/432-545
D6YYZ7_CHLT9/4-112
D6YZ17_CHLT9/398-506
D6Z292_DESAT/402-510
D6Z5P1_DESAT/424-537
D6Z6Z6_DESAT/4-113
D6Z9S2_SEGRD/452-564
D6ZC67_SEGRD/23-145
D6ZHK3_MOBCV/474-586
D6ZJV5_MOBCV/465-577
D6ZK74_MOBCV/7-128
D6ZLV3_STRP0/428-540
D6ZM00_STRP0/428-540
D6ZPE1_STRP0/7-87
D6ZS77_STRP0/15-124
D6ZUR8_BIFLJ/547-659
D6ZX58_BIFLJ/488-600
D6ZXK2_BIFLJ/4-124
D7A487_STAND/434-547
D7A8W2_STAND/460-572
D7A9P7_STAND/2-115
D7AKT1_GEOSK/4-117
D7ALT9_GEOSK/422-535
D7AP92_THEM3/4-113
D7APY8_THEM3/419-531
D7B323_NOCDD/470-582
D7B606_NOCDD/421-533
D7B827_NOCDD/24-146
D7BBP5_MEISD/6-114
D7BI02_MEISD/422-539
D7BL56_ARCHD/3-124
D7BLH4_ARCHD/459-571
D7BNJ6_ARCHD/472-584
D7C7T1_STRBB/477-589
D7C7T2_STRBB/457-569
D7C8M8_STRBB/484-595
D7C8V7_STRBB/460-572
D7CG76_STRBB/13-134
D7CLY8_SYNLT/1-110
D7CPP1_SYNLT/422-534
D7CT23_TRURR/12-134
D7CWY7_TRURR/422-539
D7CZP4_GEOSC/4-113
D7D0M2_GEOSC/6-89
D7D6J4_GEOSC/2-139
D7D6Q7_GEOSC/424-536
D7D6U3_GEOSC/3-133
D7D7A8_GEOSC/423-535
D7D7D6_GEOSC/1-80
D7D935_STAHD/55-187
D7D9J2_STAHD/674-833
D7D9Z0_STAHD/625-786
D7DD12_CHLTD/432-545
D7DEB5_CHLTD/17-125
D7DED4_CHLTD/398-506
D7DF14_CHLTL/17-125
D7DF33_CHLTL/398-506
D7DG81_CHLTL/432-545
D7DJN2_METS0/432-545
D7DKF6_METS0/430-545
D7DLI4_METS0/3-116
D7DTG4_METV3/3-137
D7DX25_NOSA0/3-125
D7E0K6_NOSA0/427-540
D7E6X7_METEZ/2-139
D7E725_METEZ/4-139
D7E9I0_METEZ/420-532
D7EWV6_MYCTU/19-141
D7EXN9_MYCTU/493-605
D7FCY7_HELP3/4-106
D7FD37_HELP3/4-106
D7FDI6_HELP3/417-529
D7FFP9_HELP3/3-113
D7G0Y6_ECTSI/466-578
D7GE37_PROFC/481-592
D7GG87_PROFC/7-129
D7GHE4_PROFC/459-571
D7GRL4_9FIRM/420-532
D7GWX3_9FIRM/4-137
D7GWX9_9FIRM/422-538
D7H145_BRUAB/430-546
D7H751_BRUAB/11-124
D7H764_BRUAB/481-593
D7H9K6_VIBCH/4-150
D7HA95_VIBCH/3-138
D7HEJ8_VIBCH/413-524
D7HH38_VIBCH/86-199
D7HIW5_VIBCH/4-150
D7HLZ9_VIBCH/3-138
D7HQ21_VIBCH/413-524
D7HSW4_VIBCH/420-533
D7HT72_PSESS/420-533
D7HU39_PSESS/417-528
D7HVI6_PSESS/2-132
D7I110_PSESS/2-131
D7I1N9_PSESS/4-149
D7I7A8_9BACE/2-140
D7I855_9BACE/2-133
D7ICE0_9BACE/3-140
D7IE06_9BACE/418-526
D7IEM3_9BACE/5-77
D7IJV6_9BACE/432-549
D7ILT3_9BACE/414-522
D7IME6_9BACE/430-547
D7IMJ7_9BACE/4-113
D7INW6_9BACE/2-140
D7IPC2_9BACE/2-123
D7IU97_9BACE/2-140
D7IUU3_9BACE/2-140
D7IXC6_9BACE/3-139
D7IYD4_9BACE/2-134
D7IYT6_9BACE/418-526
D7IZD4_9BACE/14-123
D7J0Q3_9BACE/431-548
D7J4Y4_9BACE/3-141
D7J7M7_9BACE/3-141
D7J967_9BACE/2-140
D7JD97_9BACT/432-549
D7JF57_9BACT/419-527
D7JG65_9BACT/19-128
D7JND4_ECOLX/4-142
D7JR11_ECOLX/2-137
D7JTJ2_ECOLX/413-524
D7JUU1_ECOLX/419-532
D7JXC8_9BACE/14-123
D7JXT5_9BACE/418-526
D7K279_9BACE/3-140
D7K3Q2_9BACE/431-548
D7K642_9BACE/2-133
D7K6Q1_9BACE/2-140
D7KPI4_ARALL/407-516
D7L459_ARALL/454-570
D7L8X0_ARALL/439-551
D7LEC3_ARALL/7-151
D7LXF8_ARALL/511-623
D7MB87_ARALL/505-650
D7MFX8_ARALL/407-525
D7MQJ2_ARALL/11-156
D7N3B5_9NEIS/430-545
D7N493_9NEIS/422-535
D7N4Y9_9NEIS/4-117
D7N656_9FIRM/4-74
D7N6M2_9FIRM/4-135
D7N825_9FIRM/12-93
D7N8B3_9FIRM/423-535
D7N8Z0_9FIRM/4-135
D7N917_9FIRM/4-113
D7NBT5_9BACT/2-133
D7NCP8_9BACT/3-141
D7NDF3_9BACT/421-529
D7NDZ8_9BACT/432-550
D7NE88_9BACT/4-112
D7NG90_9BACT/3-141
D7PJP9_9FIRM/18-150
D7PVZ3_9GAMM/281-338
D7PVZ4_9GAMM/281-338
D7RH38_9ACTO/311-368
D7RH39_9ACTO/312-368
D7RH41_9ACTO/312-369
D7RH42_9ACTO/312-369
D7RJ72_SHISO/34-96
D7RJ73_SHIFL/34-96
D7RJ74_SHISO/30-102
D7RJ75_SHIFL/30-102
D7RJY3_9PSED/422-535
D7RM16_9CAUD/411-521
D7RY39_9ACTO/349-418
D7RY43_9ACTO/349-418
D7RY44_9ACTO/349-418
D7RY47_9ACTO/349-418
D7SU60_VITVI/95-209
D7T341_VITVI/451-567
D7TIQ6_VITVI/489-601
D7U4B8_VITVI/3-149
D7U9K8_VITVI/48-194
D7UEU4_LISMO/431-543
D7UF49_LISMO/4-135
D7UJ85_LISMO/9-87
D7UKB1_LISMO/4-113
D7UKC3_LISMO/422-534
D7UNV2_9BACL/314-389
D7UNV3_ALIAC/314-389
D7UNV5_ALIAC/314-389
D7UNV6_ALIAC/314-389
D7UNV7_ALIAC/314-389
D7UTE0_9PSED/303-373
D7UUL7_LISGR/27-103
D7UV17_LISGR/431-543
D7UV58_LISGR/4-135
D7UYI7_LISGR/15-124
D7UYJ8_LISGR/424-536
D7V332_9LACO/10-119
D7V3E0_9LACO/436-548
D7V5J9_9LACO/11-93
D7V657_9LACO/440-552
D7V8M0_LACPL/13-91
D7V9M1_LACPL/426-538
D7V9M8_LACPL/32-141
D7VEB1_LACPL/433-545
D7VH92_9SPHI/2-140
D7VLY8_9SPHI/4-113
D7VMV9_9SPHI/403-511
D7VNU3_9SPHI/2-140
D7VT66_9SPHI/2-140
D7VTW3_9SPHI/430-547
D7VWT3_9FLAO/4-112
D7VZV6_9FLAO/2-140
D7W0J9_9FLAO/2-140
D7W0X6_9FLAO/2-140
D7W1X1_9FLAO/410-518
D7W2U5_9FLAO/2-140
D7W6I4_9FLAO/424-541
D7W7S1_9FLAO/2-133
D7W852_9FLAO/2-140
D7W943_9CORY/465-577
D7WBB2_9CORY/24-146
D7WI62_BACCE/2-139
D7WJN3_BACCE/425-537
D7WK63_BACCE/4-135
D7WKJ4_BACCE/5-82
D7WLK7_BACCE/6-90
D7WNM5_9BACI/4-135
D7WRS8_9BACI/426-538
D7WT23_9BACI/4-142
D7WTE1_9BACI/5-88
D7WTG4_9BACI/4-113
D7WZ69_9BACI/4-141
D7WZ80_9BACI/430-542
D7X1A6_ECOLX/419-532
D7X4M6_ECOLX/4-142
D7X901_ECOLX/2-137
D7XFB3_ECOLX/413-524
D7XJI5_ECOLX/419-532
D7XMG8_ECOLX/4-142
D7XNS5_ECOLX/2-137
D7XRY3_ECOLX/413-524
D7XZK5_ECOLX/413-524
D7Y174_ECOLX/419-532
D7Y1R5_ECOLX/2-137
D7Y6E9_ECOLX/4-142
D7YH59_ECOLX/413-524
D7YK45_ECOLX/2-137
D7YLZ1_ECOLX/419-532
D7YMF7_ECOLX/2-131
D7YPX6_ECOLX/4-142
D7YTG9_ECOLX/413-524
D7YZD1_ECOLX/4-142
D7Z0J3_ECOLX/419-532
D7Z6J3_ECOLX/2-137
D7Z7Z2_ECOLX/4-142
D7ZCS6_ECOLX/419-532
D7ZE73_ECOLX/413-524
D7ZKZ0_ECOLX/2-137
D7ZN57_ECOLX/4-142
D7ZW42_ECOLX/2-137
D7ZZ76_ECOLX/413-524
D8A0B1_ECOLX/419-532
D8A1S3_ECOLX/4-142
D8A7B5_ECOLX/413-524
D8AB06_ECOLX/2-137
D8AFS5_ECOLX/2-134
D8AG64_ECOLX/419-532
D8AH41_ECOLX/2-134
D8AK37_ECOLX/419-532
D8ATG9_ECOLX/413-524
D8AV30_ECOLX/2-137
D8AWI8_ECOLX/4-142
D8B1I0_ECOLX/4-142
D8B2M5_ECOLX/419-532
D8B882_ECOLX/413-524
D8B8W0_ECOLX/2-137
D8BAL0_ECOLX/2-134
D8BAS8_ECOLX/4-142
D8BCH4_ECOLX/2-137
D8BHN4_ECOLX/419-532
D8BMS8_ECOLX/413-524
D8BT49_ECOLX/413-524
D8BTT8_ECOLX/2-137
D8BVK8_ECOLX/4-142
D8C0G8_ECOLX/2-134
D8C340_ECOLX/30-143
D8C9Q9_ECOLX/4-142
D8CBA1_ECOLX/419-532
D8CCY4_ECOLX/413-524
D8CKA3_ECOLX/2-137
D8D4M2_COMTE/426-541
D8D4T2_COMTE/4-137
D8D4U9_COMTE/458-581
D8DUA6_PREBR/433-551
D8DVL2_PREBR/2-133
D8DXI7_PREBR/4-112
D8DXM2_PREBR/415-523
D8E4R4_ECOLX/413-524
D8E7E8_ECOLX/4-142
D8E957_ECOLX/2-137
D8ECC7_ECOLX/419-532
D8EGR5_ECOLX/419-532
D8EQN3_ECOLX/2-137
D8ERR9_ECOLX/413-524
D8ESD8_ECOLX/4-142
D8EYS4_9DELT/4-115
D8FI21_9FIRM/2-133
D8FI77_9FIRM/4-113
D8FJG1_9FIRM/7-85
D8FKM5_9FIRM/423-535
D8FKY7_9FIRM/2-133
D8FML4_LACDE/3-141
D8FNG6_LACDE/438-550
D8FNR8_LACDE/7-87
D8FP62_LACDE/34-143
D8FPN1_LACDE/422-534
D8FY90_9CYAN/427-540
D8G316_9CYAN/3-125
D8GAQ2_LACCZ/436-548
D8GD72_LACCZ/6-85
D8GGL5_LACCZ/5-114
D8GGM2_LACCZ/424-536
D8GK02_CLOLD/421-533
D8GKL6_CLOLD/3-140
D8GKT3_CLOLD/4-82
D8GL46_CLOLD/4-135
D8GPS8_CLOLD/438-550
D8GS15_CLOLD/4-113
D8GUW7_BACAI/425-537
D8GWI6_BACAI/5-83
D8GZQ3_BACAI/4-135
D8H1K0_BACAI/6-90
D8H6M4_BACAI/423-535
D8H827_BACAI/4-113
D8H9B2_BACAI/2-139
D8HAD9_BACAI/8-125
D8HAP4_BACAI/3-140
D8HAT0_STAAF/6-115
D8HB42_STAAF/425-537
D8HCZ9_STAAF/430-542
D8HDZ4_STAAF/3-134
D8HFX4_STAAF/5-87
D8HH86_STAAF/8-92
D8HK66_AMYMU/21-143
D8HSV6_AMYMU/434-546
D8I6W2_AMYMU/460-572
D8IFT1_BRAP9/14-125
D8IFT6_BRAP9/422-534
D8IGA6_LACFC/434-546
D8IHS3_LACFC/27-136
D8IHS5_LACFC/427-539
D8IJA7_LACSC/437-549
D8IJV0_LACSC/11-89
D8IKW0_LACSC/19-128
D8IL45_LACSC/424-536
D8IM49_LACSC/3-134
D8IMC7_LACSC/9-89
D8INL1_LACSC/4-136
D8IRM1_HERSS/432-547
D8ITP2_HERSS/450-563
D8IY21_HERSS/4-135
D8J639_HALJB/422-534
D8J735_HALJB/2-135
D8JH00_ACISD/23-162
D8JKL7_ACISD/432-545
D8JKY2_ACISD/413-524
D8JPE3_HYPDA/436-549
D8JRS6_HYPDA/452-563
D8JSW7_HYPDA/2-116
D8K069_DEHLB/6-115
D8K223_DEHLB/427-539
D8K7S1_NITWC/413-524
D8K810_NITWC/420-533
D8KCB5_NITWC/4-117
D8KD54_LACLN/9-88
D8KIM3_LACLN/6-115
D8KJD0_LACLN/425-537
D8KJM1_LACLN/431-543
D8KJN1_CORPF/460-572
D8KKA1_CORPF/51-173
D8L9Y3_CAMFE/3-135
D8LDU2_ECTSI/89-226
D8LRZ5_ECTSI/470-582
D8LV10_BLAHO/3-146
D8LYS1_BLAHO/6-150
D8M8A6_BLAHO/464-577
D8MBJ7_BLAHO/467-579
D8MCT5_LEUGT/452-564
D8ME38_LEUGT/4-149
D8ME81_LEUGT/9-92
D8MF20_LEUGT/425-537
D8MFW1_LEUGT/27-136
D8MJG2_ERWBE/2-132
D8MLR6_ERWBE/419-532
D8MSU2_ERWBE/4-142
D8MSY7_ERWBE/2-137
D8MX28_ERWBE/414-525
D8NAB4_RALSO/4-135
D8NCD9_RALSO/431-546
D8ND75_RALSO/451-564
D8NLV0_RALSO/431-546
D8NRK7_RALSO/4-135
D8NSJ8_RALSO/447-560
D8NW64_RALSO/431-546
D8P0T1_RALSO/4-135
D8P7E9_9BACT/429-552
D8PC22_9BACT/4-117
D8PJR1_9PSED/308-377
D8Q3K1_SCHCM/3-146
D8QKJ8_SCHCM/521-633
D8QZP6_SELML/505-617
D8R567_SELML/9-134
D8RGU8_SELML/84-172
D8RIM2_SELML/5-150
D8RNR7_SELML/439-555
D8S3T9_SELML/5-142
D8SP39_SELML/5-150
D8SSL3_SELML/4-118
D8SXJ0_SELML/439-555
D8SZD6_SELML/229-343
D8SZD7_SELML/104-248
D8T8X9_SELML/400-512
D8TGD2_SELML/268-384
D8TJ44_VOLCA/155-269
D8TJ92_VOLCA/443-569
D8TJM6_VOLCA/5-129
D8TMQ9_VOLCA/5-151
D8U578_VOLCA/440-556
D8UNR4_9MICC/455-567
D8UP76_9MICC/475-587
D8URN6_9MICC/10-131
D9CH24_ECOLX/2-132
D9I5M3_COREQ/2-147
D9IC67_9CAUD/431-538
D9ICY2_9ACTO/310-366
D9ICY3_9ACTO/312-369
D9IV48_9ACTO/351-411
D9IVA5_PSEFL/295-370
D9MWX5_9ALTE/296-352
D9N630_STRPN/7-87
D9N6C3_STRPN/15-124
D9N7T8_STRPN/428-540
D9NAZ7_STRPN/428-540
D9NDB3_STRPN/7-87
D9NDN4_STRPN/15-124
D9NE06_STRPN/428-540
D9NHF9_STRPN/428-540
D9NKY5_STRPN/428-540
D9NL87_STRPN/15-124
D9NNS2_STRPN/7-87
D9NQU6_STRPN/428-540
D9NRQ1_STRPN/15-124
D9NUC8_STRPN/7-87
D9NW02_STRPN/428-540
D9NX58_STRPN/15-124
D9P127_STRPN/428-540
D9P1B6_STRPN/7-87
D9P2D1_STRPN/428-540
D9P3T6_ACTPL/414-525
D9P4F5_ACTPL/2-137
D9P4K3_ACTPL/4-150
D9P5T0_ACTPL/426-539
D9PB63_ACTPL/4-150
D9PBY1_ACTPL/414-525
D9PDL1_ACTPL/426-539
D9PDQ4_ACTPL/2-133
D9PE93_ACTPL/2-137
D9PF16_9ZZZZ/2-93
D9PQV1_PEPMA/420-532
D9PS81_PEPMA/5-114
D9PSQ2_PEPMA/2-133
D9PSZ6_PEPMA/4-85
D9PUC1_METTM/3-139
D9PWM3_METTM/9-94
D9PXC5_METTM/24-105
D9Q0J7_ACIS3/14-145
D9Q2V9_ACIS3/610-777
D9Q5G9_CORP1/460-572
D9Q633_CORP1/9-131
D9QD60_CORP2/460-572
D9QDZ9_CORP2/15-137
D9QHH4_BRESC/2-115
D9QHL0_BRESC/474-585
D9QHP6_BRESC/441-554
D9QPQ8_ACEAZ/423-535
D9QRL7_ACEAZ/4-113
D9QSA3_ACEAZ/425-537
D9QVZ6_MYCMG/6-92
D9QVZ9_MYCMG/419-531
D9QXI9_MYCMG/421-533
D9QYS2_MYCMG/3-118
D9QZK3_CLOSW/2-133
D9QZU9_CLOSW/420-532
D9QZX6_CLOSW/4-116
D9R001_CLOSW/422-538
D9R006_CLOSW/4-137
D9R209_CLOSW/3-134
D9RC12_STAAJ/430-542
D9RCB9_STAAJ/3-134
D9REF5_STAAJ/5-87
D9RFJ1_STAAJ/6-90
D9RGH7_STAAJ/4-113
D9RGU1_STAAJ/427-539
D9RIK3_STAAK/427-539
D9RLB8_STAAK/5-87
D9RN02_STAAK/8-92
D9RPT0_STAAK/3-134
D9RPV5_STAAK/430-542
D9RQ26_STAAK/6-115
D9RR17_PREMB/417-525
D9RR96_PREMB/4-112
D9RRF6_PREMB/433-551
D9RRW0_PREMB/2-133
D9RWM3_PREMB/3-141
D9RYX6_THEOJ/421-533
D9S369_THEOJ/4-113
D9SD42_GALCS/16-144
D9SFQ1_GALCS/423-538
D9SG53_GALCS/16-144
D9SHG3_GALCS/16-144
D9SHL5_GALCS/417-530
D9SHN0_GALCS/4-117
D9SKM0_CLOC7/4-113
D9SLG5_CLOC7/4-135
D9SML2_CLOC7/420-532
D9SP99_CLOC7/3-144
D9SPQ6_CLOC7/4-85
D9SPV7_CLOC7/432-544
D9T2Z5_MICAI/426-538
D9T388_MICAI/481-593
D9T7I3_MICAI/9-131
D9TGA9_CALOO/3-112
D9TGQ1_CALOO/426-538
D9TL10_CALOO/561-717
D9TMC9_THETC/419-531
D9TN66_THETC/4-113
D9UA48_AERSO/144-200
D9UF39_9ACTO/481-593
D9UGY6_9ACTO/498-610
D9UKB7_9ACTO/13-134
D9V545_9ACTO/20-142
D9V9Z3_9ACTO/474-586
D9VHE4_9ACTO/434-546
D9W1E0_9ACTO/13-134
D9W1P2_9ACTO/480-592
D9W2Y4_9ACTO/446-558
D9W706_9ACTO/456-568
D9W9T0_9ACTO/481-592
D9WBN3_9ACTO/14-135
D9WZ36_STRVR/480-592
D9X054_STRVR/470-582
D9X3Y8_STRVR/26-147
D9XMI0_9ACTO/466-578
D9XTC7_9ACTO/481-593
D9Y1F7_9ACTO/13-134
D9Y2X6_9BURK/4-135
D9Y4S1_9BURK/453-565
D9Y734_9BURK/429-544
D9Y816_9BURK/2-141
D9YAR8_9DELT/425-537
D9YBL3_9DELT/4-113
D9YGN5_9DELT/2-106
D9YUU7_AERHY/298-376
D9Z723_9BACI/317-394
D9Z724_9BACI/316-393
D9Z725_9BACI/311-388
D9Z726_9BACI/142-219
D9Z727_9BACI/317-394
D9Z728_9BACI/215-252
D9Z733_9BACI/297-345
D9Z734_9BACI/319-396
D9ZB73_9ARCH/3-135
E0ADT6_AERSO/307-365
E0DE62_9CORY/9-131
E0DHG9_9CORY/452-564
E0DM16_9RHIZ/430-546
E0DRC0_9RHIZ/462-574
E0DRD3_9RHIZ/2-115
E0DXI0_9RHIZ/462-574
E0DXJ3_9RHIZ/6-66
E0DZ32_9RHIZ/430-546
E0E1J2_9FIRM/4-82
E0E1L6_9FIRM/421-533
E0E2A2_9FIRM/4-114
E0E2X3_9FIRM/2-136
E0E3S7_9FIRM/2-133
E0E4C9_9FIRM/2-133
E0E7H8_ACTPL/4-150
E0E7P3_ACTPL/2-137
E0E7X2_ACTPL/426-539
E0E9A6_ACTPL/414-525
E0EDG4_ACTPL/4-150
E0EDL5_ACTPL/2-137
E0EDU4_ACTPL/426-539
E0EF56_ACTPL/414-525
E0EJN1_ACTPL/4-150
E0EJU3_ACTPL/2-137
E0EK18_ACTPL/426-539
E0ELA2_ACTPL/414-525
E0ESU1_ACTPL/414-525
E0EXE7_ACTPL/4-150
E0EXJ7_ACTPL/2-137
E0EXT2_ACTPL/426-539
E0EZ73_ACTPL/414-525
E0F3K0_ACTPL/4-150
E0F3P9_ACTPL/2-137
E0F401_ACTPL/426-539
E0F580_ACTPL/414-525
E0F9V0_ACTPL/4-150
E0F9Z8_ACTPL/2-137
E0FA57_ACTPL/426-539
E0FBL7_ACTPL/414-525
E0FFZ1_ACTPL/4-150
E0FG38_ACTPL/2-137
E0FGD1_ACTPL/426-539
E0FHK0_ACTPL/414-525
E0FM10_ACTPL/4-150
E0FM58_ACTPL/2-137
E0FMN0_ACTPL/426-539
E0FNG9_ACTPL/414-525
E0FR73_9THEO/4-113
E0FST8_9THEO/419-531
E0FUM1_9THEO/372-455
E0FZU8_ENTFA/9-92
E0G288_ENTFA/430-542
E0G5W4_ENTFA/61-192
E0G7S2_ENTFA/5-114
E0G7V4_ENTFA/427-539
E0GAK6_ENTFA/9-92
E0GCU2_ENTFA/61-192
E0GDZ0_ENTFA/5-114
E0GE23_ENTFA/427-539
E0GGC9_ENTFA/430-542
E0GIP2_ENTFA/5-114
E0GIS4_ENTFA/427-539
E0GJZ8_ENTFA/9-92
E0GLT5_ENTFA/61-192
E0GN68_ENTFA/430-542
E0GRL9_ENTFA/61-192
E0GRV1_ENTFA/427-539
E0GSN0_ENTFA/5-114
E0GTE8_ENTFA/9-92
E0GX58_ENTFA/4-100
E0GXL8_ENTFA/430-542
E0H154_ENTFA/9-92
E0H2A0_ENTFA/430-542
E0H2D5_ENTFA/3-141
E0H3Y9_ENTFA/61-192
E0H7E7_ENTFA/427-539
E0H7I0_ENTFA/5-114
E0HCC6_ENTFA/9-92
E0HF18_ENTFA/5-114
E0HF50_ENTFA/427-539
E0HGZ0_ENTFA/61-192
E0HHZ4_ENTFA/430-542
E0HK17_9GAMM/4-150
E0HQL6_9GAMM/413-524
E0HSM7_9GAMM/2-137
E0HUZ8_9GAMM/420-533
E0HX08_9BACT/4-111
E0HZS7_9BACT/417-529
E0I432_9BACL/4-113
E0I4X0_9BACL/441-553
E0I574_9BACL/3-133
E0I7V6_9BACL/3-134
E0I960_9BACL/4-78
E0I979_9BACL/421-533
E0IFQ1_9BACL/5-84
E0IIY2_9GAMM/4-150
E0IJP6_9GAMM/2-137
E0IQJ4_9GAMM/420-533
E0IS09_9GAMM/413-524
E0IUY8_ECOLW/4-142
E0IVX5_ECOLW/413-524
E0IXD2_ECOLW/2-137
E0J330_ECOLW/419-532
E0JB30_RHIME/2-115
E0JDN1_RHIME/431-544
E0JLJ0_RHIME/468-580
E0JSF5_RHIME/431-544
E0JWT2_RHIME/2-115
E0K7I2_RHIME/468-580
E0KGZ2_STRVO/481-592
E0KR44_STRVO/14-135
E0L1B5_STRVO/456-568
E0LFM3_SPHCR/2-114
E0LP01_SPHCR/437-549
E0LRL1_SPHCR/443-555
E0LVM5_9ENTR/4-151
E0LVS3_9ENTR/2-137
E0LYA6_9ENTR/414-525
E0M1D1_9ENTR/419-532
E0MK58_9RHOB/2-115
E0MKD9_9RHOB/463-575
E0MSW3_9RHOB/474-587
E0MUE0_9CORY/468-580
E0MV22_9CORY/10-132
E0N143_9ACTO/474-586
E0N429_9ACTO/7-128
E0N4E7_9ACTO/465-577
E0N758_NEIME/430-545
E0NCH1_NEIME/4-117
E0NCS6_NEIME/422-535
E0NDP9_PEDAC/427-539
E0NDQ5_PEDAC/7-116
E0NG99_PEDAC/433-545
E0NHU6_PEDAC/10-89
E0NJ98_9FIRM/4-83
E0NJK0_9FIRM/421-533
E0NK73_9FIRM/2-133
E0NMC4_9FIRM/6-137
E0NN70_9FIRM/4-113
E0NPS1_9BACT/2-133
E0NQS9_9BACT/3-141
E0NQU0_9BACT/21-159
E0NTI7_9BACT/432-550
E0NTR3_9BACT/4-112
E0NUG5_9BACT/409-517
E0NXP6_9FIRM/46-155
E0P0K6_9FIRM/471-583
E0P2C3_9FIRM/4-85
E0P2G5_9FIRM/2-132
E0P454_STAAU/3-134
E0P5L9_STAAU/430-542
E0P716_STAAU/5-87
E0P8K4_STAAU/427-539
E0P8X0_STAAU/6-115
E0P9Z5_STAAU/8-92
E0PDB5_STREI/430-542
E0PDM1_STREI/68-177
E0PET5_STREI/430-542
E0PG73_STREI/16-96
E0PJN6_STRGY/430-542
E0PK13_STRGY/68-177
E0PL48_STRGY/430-542
E0PMJ5_STRGY/16-97
E0PQD7_STRMT/428-540
E0PR12_STRMT/428-540
E0PRQ7_STRMT/15-124
E0PT54_STRMT/7-88
E0PVX6_STRPY/27-136
E0PWF6_STRPY/431-543
E0PWW2_STRPY/430-542
E0PXX4_STRPY/9-90
E0PZ00_9STRE/7-87
E0PZY5_9STRE/3-136
E0Q0P1_9STRE/428-540
E0Q0T6_9STRE/15-124
E0Q346_9STRE/428-540
E0Q5Q0_9BIFI/557-669
E0Q9I0_9BIFI/483-595
E0Q9N4_9BIFI/6-126
E0QE67_CAMCO/415-527
E0QEB7_CAMCO/4-114
E0QIP1_9FIRM/6-115
E0QJ97_9FIRM/8-87
E0QJZ2_9FIRM/2-133
E0QM60_9FIRM/435-547
E0QN60_9ACTO/450-562
E0QNJ5_9ACTO/33-154
E0QRU3_9ACTO/477-589
E0QYV1_ECOLX/4-142
E0R2H2_ECOLX/2-137
E0R4I2_ECOLX/2-132
E0R553_ECOLX/419-532
E0R795_ECOLX/413-524
E0R7F7_ECOLX/2-134
E0R9Y0_PAEP6/3-133
E0RBN7_PAEP6/443-555
E0RCN2_PAEP6/4-83
E0RGB8_PAEP6/4-113
E0RGY8_PAEP6/3-134
E0RM19_PAEP6/421-533
E0RM38_PAEP6/4-85
E0RRS4_SPITD/417-529
E0RS63_SPITD/13-124
E0RUQ0_BUTPB/12-123
E0RWA0_BUTPB/423-539
E0RWM5_BUTPB/4-136
E0S2D4_BUTPB/432-544
E0S4A4_BUTPB/4-138
E0S6I5_ENCIT/423-534
E0S6Q9_ENCIT/1-39
E0SBC8_DICD3/2-137
E0SBX6_DICD3/4-144
E0SI55_DICD3/414-525
E0SNF3_DICD3/420-533
E0SP63_IGNAA/7-138
E0SQB4_IGNAA/610-771
E0STF6_IGNAA/669-832
E0SXY2_STRZA/428-540
E0SY20_STRZA/428-540
E0SY42_STRZA/7-87
E0SYE8_STRZA/2-133
E0T0A3_STRZA/15-124
E0T441_EDWTF/419-532
E0T5U7_EDWTF/414-525
E0T6M8_EDWTF/2-137
E0T6T3_EDWTF/4-142
E0TBJ5_PARBH/396-509
E0TDR0_PARBH/446-558
E0TFY8_PARBH/2-115
E0TIY0_ZINIC/435-548
E0TJP5_SULMC/417-534
E0TKM3_MYCHH/420-532
E0TL58_MYCHH/425-537
E0TLH1_MYCHH/8-118
E0TMM9_STRZ6/15-124
E0TPD5_STRZ6/7-87
E0TPU7_STRZ6/428-540
E0TQF0_STRZ6/428-540
E0TUA1_BACPZ/4-113
E0TWF9_BACPZ/424-536
E0TXL5_BACPZ/423-535
E0TXQ0_BACPZ/5-85
E0U1D2_BACPZ/32-116
E0U338_BACPZ/4-135
E0U7C2_CYAP2/4-118
E0UHB4_CYAP2/422-535
E0UIG4_CYAP2/3-125
E0UP19_SULAO/416-528
E0UT72_SULAO/2-114
E0VDP5_PEDHC/4-154
E0VPP3_PEDHC/3-148
E0VS84_PEDHC/460-575
E0WFE7_9GAMM/144-200
E0WFE9_9GAMM/144-200
E0WFF0_AERPU/144-200
E0WFF1_9GAMM/144-200
E0WFF2_9GAMM/144-200
E0WFF3_AERME/144-200
E0WFF4_9GAMM/144-200
E0WFF5_9GAMM/144-200
E0WFF6_AERSA/144-200
E0WFG0_9GAMM/314-378
E0WFG1_PHOAN/291-356
E0WFG2_9GAMM/313-381
E0WFG3_9GAMM/314-381
E0WFG4_9GAMM/314-379
E0WQC4_9ENTR/2-137
E0WS82_9ENTR/431-542
E0WSD2_9ENTR/4-151
E0WTL0_9ENTR/419-532
E0XPE3_9BACT/416-527
E0Y168_9PROT/427-540
E0Y9H9_9ENTR/125-188
E0Y9I4_PHOLL/125-188
E0Y9I5_PHOTE/125-188
E0Y9I6_PHOLL/124-187
E0Y9I8_PHOLU/124-187
E0Y9I9_PHOLU/125-188
E0Y9J0_9ENTR/125-188
E0Y9J2_PHOTE/125-188
E0Y9J6_PHOLU/125-188
E0Y9J7_PHOTE/125-188
E0Y9K0_9ENTR/125-188
E0Y9K2_PHOTE/125-188
E0Y9K4_PHOLL/125-188
E0Y9M2_PHOTE/125-188
E0Y9M3_9ENTR/125-188
E0Y9M8_9ENTR/125-188
E0YA60_9BURK/327-382
E0YA62_9BURK/327-385
E0YDU3_9GAMM/309-383
E0YDU4_9GAMM/311-385
E0YDU5_9GAMM/312-377
E0YDU6_9GAMM/312-388
E0YDU7_9GAMM/312-387
E0YIY1_9CAUD/430-551
E0ZM79_9GAMM/308-386
E0ZM93_9GAMM/308-386
E0ZM95_9GAMM/308-386
E1A152_9CAUD/410-522
E1A2M9_9CAUD/404-514
E1APK2_9BACL/314-391
E1BQG8_CHICK/4-155
E1BZ19_CHICK/484-601
E1CA15_9MYCO/344-419
E1CA16_BRELI/337-412
E1CA17_RHOER/343-418
E1CA18_BACAO/315-378
E1CA19_BACAM/316-391
E1CA20_BACAR/314-389
E1CA21_BACAZ/315-373
E1CA22_BACBA/315-390
E1CA23_BACCE/315-390
E1CA24_BACSP/316-391
E1CA25_BACSU/316-379
E1CA26_RHOCO/348-422
E1CA27_LACPL/320-395
E1CA28_MICLU/355-430
E1CA29_RHOER/346-421
E1CA30_RHOFA/346-421
E1CA31_RHORH/341-415
E1CA34_STRGR/334-401
E1CA36_9ACTO/333-407
E1CA40_AMYME/327-402
E1CA41_9PSEU/327-402
E1CA42_AMYOR/327-402
E1CA43_9PSEU/328-403
E1CA44_9PSEU/329-404
E1CA45_9CORY/354-429
E1CA46_9ACTN/331-406
E1CA47_KIBAR/326-401
E1CA48_9ACTO/332-407
E1CA49_9PSEU/328-403
E1CA50_9PSEU/326-401
E1CA51_9ACTO/318-388
E1CA52_9ACTO/318-393
E1CA53_9ACTO/318-388
E1CA54_9MYCO/346-421
E1CA55_9ACTO/318-393
E1CA56_9ACTO/354-423
E1CA57_PSETH/328-403
E1CA60_RHOSO/343-418
E1CA61_9PSEU/324-399
E1CA62_9PSEU/328-403
E1CA63_9PSEU/328-403
E1CA64_9GAMM/315-391
E1CA65_9PSEU/325-400
E1CA66_MYCPR/344-419
E1CA67_MYCAB/344-419
E1CA68_9MYCO/346-421
E1CA69_MYCVA/344-419
E1CA70_MYCPH/345-420
E1CA71_MYCCH/344-419
E1CA72_MYCFO/344-419
E1CA74_9MYCO/345-420
E1CA75_MYCNO/344-419
E1CA76_9PSEU/330-405
E1CA77_RHOER/343-418
E1CA78_MYCAV/346-421
E1CA85_9CORY/357-432
E1CA86_CORFL/368-443
E1CA87_9ACTO/374-449
E1CA88_9ACTO/346-421
E1CA89_9ACTO/345-420
E1CA92_9NOCA/345-420
E1CA96_RHOGO/343-418
E1CA97_RHOGO/340-415
E1CA98_RHOGO/344-419
E1CAA1_RHORH/346-421
E1CAA2_RHORH/343-418
E1CAA5_RHORH/344-419
E1CAA8_RHORH/346-421
E1CAB1_RHORH/345-420
E1CAB2_9CORY/356-431
E1CAB3_9ACTO/370-445
E1CAB4_RHOCO/349-424
E1CAB6_9ACTO/349-424
E1CAB8_RHOGO/349-424
E1CAB9_RHOGO/345-420
E1CAC1_RHORH/348-423
E1CAC3_9CORY/352-427
E1CAC4_MYCAG/346-421
E1CAC5_9MYCO/346-421
E1CAC6_9MYCO/344-419
E1CAC7_MYCTH/343-418
E1CAC9_CORAM/366-441
E1CAD1_MYCAU/344-419
E1CAD2_9MYCO/344-419
E1CAD3_MYCNE/344-419
E1CAD4_9MYCO/344-419
E1CAD5_9MYCO/344-419
E1CAD6_9MYCO/344-419
E1CAD7_9MYCO/344-419
E1CAD9_MYCGO/346-421
E1CAE1_MYCGO/346-421
E1CAE4_MYCFA/344-419
E1CAE5_ARTOX/342-417
E1CAE6_MYCFV/346-421
E1CAE9_RHOSO/346-421
E1CAF0_9ACTO/344-419
E1CAF1_MYCPA/346-421
E1CAF5_9ACTO/324-399
E1CAG4_9MYCO/344-419
E1CAG5_9MYCO/344-419
E1CAG6_9MYCO/346-421
E1CAH2_9MYCO/344-419
E1CGA9_SAMCY/291-405
E1CHQ8_9BURK/319-424
E1CHQ9_9BURK/314-426
E1CHR0_9BURK/320-425
E1CHR1_9BURK/321-425
E1CHR2_9BURK/318-418
E1CHR3_9BURK/319-422
E1CHR4_9BURK/320-423
E1CVH4_VIBPA/3-138
E1CYN9_VIBPA/420-533
E1D0Q4_VIBPA/413-524
E1D2Q5_VIBPA/4-149
E1D816_VIBPA/4-149
E1D889_VIBPA/3-138
E1DA90_VIBPA/420-533
E1DAA6_VIBPA/413-524
E1DHI3_VIBPA/420-533
E1DIQ5_VIBPA/4-149
E1DPB5_VIBPA/3-138
E1DQ58_VIBPA/413-524
E1DW89_LACRE/434-546
E1DWX3_LACRE/6-85
E1E0E8_LACRE/432-544
E1E1M7_LACRE/23-132
E1E1R4_STAAU/5-87
E1E349_STAAU/3-134
E1E4X3_STAAU/430-542
E1E663_STAAU/427-539
E1E6H2_STAAU/6-115
E1E7H2_STAAU/8-92
E1EEY0_VIBPA/413-524
E1EF32_VIBPA/420-533
E1EFF7_VIBPA/3-138
E1EIA6_VIBPA/4-149
E1EP13_ENTFA/9-92
E1EPF7_ENTFA/5-136
E1ER35_ENTFA/5-114
E1ER66_ENTFA/427-539
E1EVE6_ENTFA/430-542
E1F5P2_GIAIA/5-140
E1F6D4_GIAIA/509-625
E1F9F6_GIAIA/2-145
E1FC29_9THEO/419-531
E1FEH5_9THEO/4-113
E1FMJ6_LOALO/505-622
E1FR69_LOALO/29-175
E1G0B3_LOALO/6-137
E1G935_LOALO/3-73
E1GTM8_9BACT/13-85
E1GU12_9BACT/411-519
E1GW53_9BACT/2-133
E1GWL4_9BACT/4-112
E1GXJ3_9BACT/433-551
E1GYQ8_9BACT/16-87
E1GZF0_STRPN/428-540
E1GZI0_STRPN/7-87
E1GZX9_STRPN/15-124
E1H450_STRPN/428-540
E1HF45_MYCTU/19-141
E1HFW6_MYCTU/465-577
E1HGX9_ECOLX/413-524
E1HJ09_ECOLX/419-532
E1HR40_ECOLX/2-134
E1HRN8_ECOLX/4-142
E1HTM1_ECOLX/2-137
E1HVP4_ECOLX/419-532
E1HX49_ECOLX/413-524
E1I0M4_ECOLX/4-142
E1I1W8_ECOLX/2-137
E1IFA2_9CHLR/4-112
E1IG73_9CHLR/421-533
E1IJY1_ECOLX/4-142
E1IKR3_ECOLX/2-137
E1IKX1_ECOLX/413-524
E1IS17_ECOLX/419-532
E1ITV8_ECOLX/2-131
E1IXJ9_ECOLX/2-135
E1J0V9_ECOLX/413-524
E1J6K5_ECOLX/2-137
E1J8X5_ECOLX/4-142
E1JC81_ECOLX/419-532
E1JKY9_9LACO/5-83
E1JMD1_9LACO/3-134
E1JMN4_9LACO/9-89
E1JN94_9LACO/437-549
E1JNN3_9LACO/424-536
E1JP14_9LACO/19-128
E1JQR8_9LACO/4-136
E1JV95_DESFR/4-113
E1JVB3_DESFR/427-547
E1K4S4_9EURY/552-710
E1K6S2_9EURY/3-140
E1K7W4_9FIRM/435-556
E1KDC0_9FIRM/425-537
E1KDU9_9FIRM/38-147
E1KJB7_9FIRM/4-135
E1KK37_9FIRM/4-141
E1KM38_9FIRM/4-135
E1KM76_9FIRM/4-135
E1KMG8_9BACT/3-141
E1KN12_9BACT/2-140
E1KN54_9BACT/459-577
E1KSC2_9BACT/2-133
E1KTZ0_9BACT/3-141
E1KU16_9BACT/411-519
E1KUI6_9BACT/18-126
E1KV52_PEPMA/2-133
E1KVL8_PEPMA/5-114
E1KXN8_PEPMA/420-532
E1KXX8_PEPMA/2-133
E1KY48_PEPMA/2-133
E1KYM3_PEPMA/4-85
E1L2T0_9ACTN/2-185
E1L3Q5_9ACTN/431-543
E1L4P4_9FIRM/419-531
E1L6X5_9FIRM/67-176
E1L876_9FIRM/4-87
E1L880_9FIRM/2-134
E1LAP7_9FIRM/67-176
E1LBF9_9FIRM/419-531
E1LCQ8_9FIRM/4-87
E1LCR2_9FIRM/2-134
E1LF84_STRMT/428-540
E1LFG4_STRMT/428-540
E1LGM6_STRMT/15-124
E1LK96_STRMT/428-540
E1LKG5_STRMT/428-540
E1LLG6_STRMT/15-124
E1LM82_STRMT/7-87
E1LRL7_STRMT/210-322
E1LRN5_STRMT/428-540
E1LSH7_STRMT/15-124
E1LXJ3_STROR/8-88
E1M438_STRMT/428-540
E1M472_STRMT/428-540
E1M4W3_STRMT/15-124
E1M6S3_9STRE/7-87
E1M7P0_9STRE/173-285
E1M9D6_9STRE/157-269
E1MAL0_9STRE/15-124
E1MBD9_9ACTO/8-129
E1MBR6_9ACTO/450-562
E1ME42_9ACTO/493-605
E1MIH9_9GAMM/414-525
E1MJG0_9GAMM/4-117
E1MMU9_9GAMM/2-134
E1MS17_9GAMM/438-551
E1N9L1_9BIFI/554-666
E1NAS9_9BIFI/6-126
E1NB15_9BIFI/477-589
E1NGQ2_9LACO/424-536
E1NGY5_9LACO/438-550
E1NH66_9LACO/9-118
E1NJ80_9LACO/140-252
E1NJI0_9LACO/11-92
E1NL92_9LACO/424-536
E1NLH4_9LACO/9-118
E1NM34_9LACO/438-550
E1NMF7_9LACO/60-172
E1NPB9_9LACO/11-92
E1NPC5_9LACO/9-118
E1NRG0_9LACO/9-86
E1NRS7_9LACO/256-368
E1NS98_9LACO/438-550
E1NU52_9LACO/11-92
E1NW56_9LACO/9-118
E1NXJ0_9LACO/140-252
E1NXT6_9LACO/424-536
E1P3S5_NEILA/4-117
E1P443_NEILA/430-545
E1P4P3_NEILA/422-535
E1P7K6_ECOAB/18-156
E1P801_ECOAB/419-532
E1PC57_ECOAB/2-137
E1PE02_ECOAB/413-524
E1PND6_CAMJM/4-114
E1PNF0_CAMJM/415-527
E1PRC5_MYCFJ/425-537
E1PRT0_MYCFJ/418-530
E1PS83_MYCFJ/3-120
E1PW72_HELPT/417-529
E1PXN8_HELPT/3-113
E1PYV7_HELPM/417-529
E1Q1K7_HELPM/3-113
E1Q1T6_HELPM/4-106
E1Q472_HELPP/3-113
E1Q5C1_HELPP/4-106
E1Q5Z1_HELPP/417-529
E1Q8E5_HELPC/3-113
E1Q975_HELPC/5-114
E1QAM3_HELPC/417-529
E1QBK2_MYCPB/11-95
E1QBP0_MYCPB/423-536
E1QC20_MYCPB/4-134
E1QGC0_DESB2/418-531
E1QIS7_DESB2/4-113
E1QQM5_VULDI/643-815
E1QRL6_VULDI/5-144
E1QWP6_OLSUV/2-185
E1QXL0_OLSUV/434-551
E1R0I2_9ACTO/4-150
E1R9C0_SPISS/398-506
E1RA60_SPISS/419-531
E1RCE7_SPISS/5-127
E1RIX2_METP4/426-538
E1RJ15_METP4/2-138
E1RLQ1_XYLFG/4-117
E1RMX0_XYLFG/13-98
E1RNM6_XYLFG/430-542
E1RUY2_ECOUM/419-532
E1RXM0_ECOUM/413-524
E1RZN1_ECOUM/2-137
E1S422_ECOUM/4-142
E1S601_HELP9/3-113
E1S7Z8_HELP9/417-529
E1S9E3_HELP9/5-114
E1SEB5_PANVC/389-500
E1SEQ3_PANVC/4-151
E1SEV1_PANVC/2-137
E1SJI7_PANVC/419-532
E1SKU9_ENTFA/3-119
E1SNQ0_FERBD/4-152
E1SQR5_FERBD/2-137
E1SUL3_FERBD/420-533
E1SWL9_FERBD/413-524
E1T1E8_THESX/4-113
E1T1Q7_THESX/419-531
E1T3W4_BURSG/442-555
E1T4K8_BURSG/4-135
E1TC49_BURSG/431-546
E1TQ30_LACPS/433-545
E1TSD2_LACPS/426-538
E1TSD9_LACPS/1-109
E1U8K4_LISML/431-543
E1UBZ1_LISML/4-135
E1UCQ3_LISML/9-87
E1UFY1_LISML/4-113
E1UFZ2_LISML/422-534
E1UJ74_BACAS/425-537
E1UJA9_BACAS/5-85
E1ULG8_BACAS/4-135
E1UTZ4_BACAS/4-113
E1UUZ0_BACAS/424-536
E1UYK9_9ACTO/293-351
E1UYL0_9ACTO/291-331
E1UYL1_9ACTO/289-344
E1UYL2_9ACTO/292-347
E1UYL4_9ACTO/293-368
E1UYL5_9ACTO/292-344
E1UYL6_9ACTO/292-349
E1UYL7_9ACTO/289-364
E1UYL8_9ACTO/283-339
E1UYL9_9ACTO/293-349
E1UYM0_9ACTO/295-351
E1UYM1_9ACTO/293-350
E1UYM2_9ACTO/293-351
E1UYM3_9ACTO/293-360
E1UYM4_9ACTO/292-348
E1UYM6_MICVI/292-347
E1UYM8_9ACTO/293-368
E1UYM9_9ACTO/293-353
E1UYN0_9ACTO/293-363
E1UYN1_9ACTO/293-345
E1UYN2_9ACTO/293-348
E1UYN3_9ACTO/283-339
E1UYN4_9ACTO/291-346
E1UYN5_9ACTO/293-349
E1UYN6_9ACTO/289-344
E1UYN7_9ACTO/292-347
E1UYN8_9ACTO/283-340
E1UYN9_9ACTO/292-347
E1UYP0_9ACTO/290-346
E1UYP1_9ACTO/293-351
E1UYP3_9ACTO/293-350
E1UYP4_9ACTO/283-339
E1UYP6_9ACTO/294-369
E1UYP8_9ACTO/293-349
E1UYP9_9ACTO/294-349
E1UYQ0_9ACTO/308-366
E1UYQ1_9ACTO/294-339
E1UYQ2_9ACTO/293-349
E1UYQ3_9ACTO/294-349
E1UYQ4_9ACTO/290-348
E1UYQ5_9ACTO/294-364
E1UYQ6_9ACTO/293-363
E1UYQ7_9ACTO/293-353
E1UYQ8_9ACTO/293-345
E1UYQ9_9ACTO/294-354
E1UYR4_9ACTO/293-363
E1UYR5_9ACTO/293-368
E1UYR6_9ACTO/292-350
E1UYR7_9ACTO/283-343
E1UYR8_9ACTO/292-367
E1V1Z2_9GAMM/144-200
E1V1Z3_AERHY/144-200
E1V1Z4_AERJA/144-200
E1V1Z6_9GAMM/144-200
E1V1Z7_9GAMM/144-200
E1V1Z8_9GAMM/144-200
E1V450_HALED/419-532
E1V841_HALED/411-522
E1VA36_HALED/3-128
E1VB31_HALED/4-154
E1VBC4_HALED/2-131
E1VFE4_9GAMM/422-535
E1VFH2_9GAMM/2-137
E1VJ76_9GAMM/4-154
E1VNT1_9GAMM/414-525
E1VRK2_ARTAR/466-578
E1VX86_ARTAR/476-588
E1VYJ3_ARTAR/12-133
E1W321_HAEP3/424-537
E1W3X9_HAEP3/2-136
E1W4M0_HAEP3/2-133
E1W5W7_HAEP3/4-148
E1W6F4_HAEP3/413-524
E1WC46_SALTS/4-142
E1WDR1_SALTS/419-532
E1WFG5_SALTS/2-137
E1WHW9_SALTS/413-524
E1WK94_BACF6/2-140
E1WM56_BACF6/431-548
E1WQU2_BACF6/4-113
E1WRQ7_BACF6/3-141
E1WRZ7_BACF6/3-140
E1WSI9_BACF6/417-525
E1WW17_BACF6/2-140
E1WWE8_BACF6/2-133
E1WZ31_BACMS/448-558
E1X1M7_BACMS/432-545
E1X628_BACMS/78-186
E1X7J8_HAEI1/4-148
E1X7Z9_HAEI1/413-524
E1X8W7_HAEI1/2-133
E1XA77_HAEI1/2-137
E1XAL6_HAEI1/422-535
E1XD38_STRZO/7-87
E1XFS1_STRZO/428-540
E1XFU9_STRZO/428-540
E1XGU0_STRZO/15-124
E1XJ40_STRZN/428-540
E1XJ68_STRZN/428-540
E1XJT3_STRZN/15-124
E1XM27_STRZN/7-87
E1XN30_STRZI/7-86
E1XQJ6_STRZI/428-540
E1XQM3_STRZI/428-540
E1XRM5_STRZI/15-124
E1XT21_9CAUD/425-535
E1XZI1_LEGPN/394-507
E1Y174_LEGPN/412-523
E1Y3G9_LEGPN/1-91
E1YHR2_9DELT/4-113
E1YI05_9DELT/419-532
E1YNJ9_9BACE/414-522
E1YNZ2_9BACE/2-140
E1YPL7_9BACE/430-547
E1YPR1_9BACE/4-113
E1YQS8_9BACE/2-139
E1YQT3_9BACE/2-140
E1YSF1_9BACE/2-133
E1YTF4_9BACE/2-140
E1YYP4_9BACE/3-139
E1YZG1_9BACE/21-159
E1Z114_9BACE/2-139
E1Z4H4_9CHLO/451-567
E1ZDW6_9CHLO/91-205
E1ZIK6_9CHLO/7-152
E1ZJR5_9CHLO/452-559
E1ZQF4_9CHLO/5-146
E2A6W4_9HYME/3-149
E2A762_9HYME/4-153
E2AE09_9HYME/448-564
E2BA67_9HYME/446-562
E2BPS8_9HYME/4-153
E2BS26_9HYME/3-149
E2CE67_9RHOB/437-550
E2CPD3_9RHOB/2-115
E2CQK5_9RHOB/464-576
E2CSK1_9RHOB/3-123
E2DQJ0_9GAMM/365-478
E2DQJ1_9GAMM/367-480
E2DQJ2_9GAMM/354-467
E2DQJ3_9GAMM/422-535
E2DQJ4_9GAMM/422-535
E2DQJ5_9GAMM/422-535
E2DQJ6_9GAMM/422-535
E2DQJ7_9GAMM/422-535
E2FMR6_SHEB9/308-386
E2FMS4_9GAMM/308-386
E2FMT0_9GAMM/308-386
E2GGY1_9ACTO/346-419
E2GN49_9ACTO/363-452
E2IQH3_9GAMM/322-373
E2J7Z1_9FLAO/78-195
E2J7Z2_9FLAO/55-172
E2J7Z3_9FLAO/82-199
E2J7Z4_9FLAO/82-199
E2J7Z5_9FLAO/82-199
E2J7Z6_9FLAO/82-199
E2J7Z7_9FLAO/82-199
E2J7Z8_9FLAO/69-186
E2J7Z9_9FLAO/39-156
E2J800_9SPHI/82-199
E2JL52_BORAF/417-529
E2JM80_BORAF/5-126
E2JMD0_BORAF/398-506
E2JNE3_BORBU/417-529
E2JPG7_BORBU/398-506
E2JPM5_BORBU/5-126
E2JPU6_BORBU/6-87
E2JSK0_ECO57/419-532
E2K163_ECO57/413-524
E2K3H8_ECO57/2-137
E2K4B6_ECO57/4-142
E2K6X7_ECO57/419-532
E2KCS6_ECO57/413-524
E2KEA1_ECO57/4-142
E2KJ60_ECO57/2-137
E2KNP0_ECO57/419-532
E2KQQ0_ECO57/4-142
E2KV84_ECO57/413-524
E2L1A3_BORBU/5-126
E2L1G0_BORBU/6-109
E2L1G9_BORBU/417-529
E2L2N3_BORBU/398-506
E2LXT5_MONPE/3-146
E2MAV0_PSESM/417-528
E2MCD2_PSESM/420-533
E2ME18_PSESM/4-149
E2MJF5_PSESM/2-131
E2MM93_PSESM/2-131
E2MMS3_PSESM/2-131
E2MPX6_FRANO/420-533
E2MQK3_FRANO/413-524
E2MSS3_FRANO/4-117
E2MXW7_9CORY/55-177
E2MYG4_9CORY/458-570
E2N0W9_CAPSP/4-137
E2N5Y4_CAPSP/440-557
E2N5Y8_CAPSP/4-113
E2N9M6_9BACE/2-133
E2NB42_9BACE/431-549
E2ND88_9BACE/416-524
E2NDW4_9BACE/14-123
E2NNT7_9FIRM/6-87
E2NPG1_9FIRM/426-538
E2NPJ5_9FIRM/9-121
E2NV20_9FIRM/424-536
E2NXG3_PASHA/426-539
E2NYY5_PASHA/4-149
E2P1E0_PASHA/414-525
E2P2M8_PASHA/2-137
E2P5P9_PASHA/4-149
E2P6L2_PASHA/426-539
E2P6T2_PASHA/2-137
E2P8T3_PASHA/414-525
E2PCF2_NEIPO/430-545
E2PHU8_NEIPO/422-535
E2PI89_NEIPO/4-117
E2PN70_9RHIZ/2-115
E2PN83_9RHIZ/462-574
E2PQH2_9RHIZ/430-546
E2PWI8_STRCL/473-585
E2Q9N0_STRCL/27-148
E2QA74_STRCL/513-625
E2QE56_ECOLX/413-524
E2QK36_ECOLX/2-132
E2QLN3_ECOLX/4-142
E2QMX0_ECOLX/2-137
E2R770_CANFA/4-156
E2RIS5_CANFA/36-181
E2RU90_GIAIC/508-624
E2S5P6_9CORY/10-132
E2S7F0_9CORY/468-580
E2S8R4_9ACTO/443-555
E2SAC7_9ACTO/464-576
E2SFJ0_9ACTO/3-125
E2SHV8_9FIRM/7-90
E2SIW8_9FIRM/424-536
E2SIX2_9FIRM/4-135
E2SJG9_9FIRM/3-115
E2SJU9_9FIRM/3-133
E2SL06_9FIRM/2-133
E2SWQ9_9RALS/4-135
E2SX94_9RALS/451-564
E2SZ93_9RALS/431-546
E2T769_MYCTU/465-577
E2TGY5_MYCTU/465-577
E2TSG9_MYCTU/19-141
E2TTN1_MYCTU/465-577
E2U3Z9_MYCTU/19-141
E2U4T4_MYCTU/19-141
E2UGA4_MYCTU/493-605
E2UHE5_MYCTU/19-141
E2URW6_MYCTU/19-141
E2USV9_MYCTU/465-577
E2V344_MYCTU/19-141
E2V3X9_MYCTU/475-587
E2VNF2_MYCTU/19-141
E2W006_MYCTU/19-141
E2W0T8_MYCTU/465-577
E2WB57_MYCTU/19-141
E2WBZ2_MYCTU/465-577
E2WN71_MYCTU/19-141
E2WNY8_MYCTU/465-577
E2WPZ3_ECOLX/2-137
E2WU69_ECOLX/4-142
E2WW21_ECOLX/419-532
E2WYD6_ECOLX/413-524
E2X4D2_SHIDY/377-490
E2X7B0_SHIDY/413-524
E2XHF3_SHIDY/4-142
E2XHN6_SHIDY/2-137
E2XJ44_PSEFL/420-533
E2XKC9_PSEFL/417-528
E2XPR9_PSEFL/2-131
E2XSJ7_PSEFL/2-131
E2Y1R0_ENTFA/61-192
E2Y2Q2_ENTFA/427-539
E2Y2T4_ENTFA/5-114
E2Y368_ENTFA/430-542
E2Y668_ENTFA/9-92
E2YB75_ENTFA/3-141
E2YCI6_ENTFA/427-539
E2YCL8_ENTFA/5-114
E2YDR3_ENTFA/61-192
E2YFL2_ENTFA/9-92
E2YHP3_ENTFA/430-542
E2YLF6_ENTFA/9-92
E2YLR7_ENTFA/3-141
E2YMU4_ENTFA/427-539
E2YMX7_ENTFA/5-114
E2YQ32_ENTFA/61-192
E2YRI8_ENTFA/430-542
E2YTF1_ENTFA/61-192
E2YU48_ENTFA/430-542
E2YUP6_ENTFA/5-114
E2YVD2_ENTFA/427-539
E2YY10_ENTFA/9-92
E2YZC3_ENTFA/3-141
E2Z1R6_ENTFA/427-539
E2Z1U8_ENTFA/5-114
E2Z5L1_ENTFA/61-192
E2Z6N6_ENTFA/430-542
E2Z7G7_ENTFA/12-95
E2Z9J4_9FIRM/433-545
E2ZC57_9FIRM/2-132
E2ZDA9_9FIRM/55-164
E2ZEH2_9FIRM/453-565
E2ZJV6_9FIRM/4-135
E2ZL05_9FIRM/3-112
E2ZM94_9FIRM/438-559
E2ZN61_9FIRM/2-121
E2ZN64_9FIRM/1-130
E2ZN96_9FIRM/11-93
E2ZUG0_PSEAE/2-131
E2ZWA0_PSEAE/4-147
E3A0R6_PSEAE/412-523
E3A4P2_PSEAE/421-534
E3ARA1_9SPHI/2-140
E3AVV4_9SPHI/430-547
E3B2U9_9SPHI/4-113
E3B5U1_9SPHI/410-518
E3B7I4_9MICO/6-127
E3B8Z4_9MICO/492-604
E3BD11_9MICO/498-610
E3BH59_9VIBR/420-533
E3BL89_9VIBR/3-138
E3BQF9_9VIBR/413-524
E3BQI2_9VIBR/4-148
E3BRT1_9LACO/11-92
E3BS41_9LACO/438-550
E3BSI5_9LACO/3-140
E3BTE7_9LACO/9-118
E3BTZ4_9LACO/424-536
E3BUM2_9LACO/438-550
E3BWE1_9LACO/9-118
E3BWN6_9LACO/11-92
E3BWZ7_9LACO/424-536
E3BYY7_9LACO/9-118
E3C029_9LACO/11-92
E3C0E2_9LACO/438-550
E3C162_9LACO/424-536
E3C303_9LACO/11-92
E3C3B6_9LACO/438-550
E3C3J2_9LACO/9-118
E3C4V3_9LACO/424-536
E3C6K6_9LACO/427-539
E3C6K9_9LACO/4-113
E3C6V8_9LACO/433-545
E3C726_9LACO/3-141
E3C7R6_9LACO/3-141
E3C9P8_9LACO/6-87
E3CAX2_STRPA/13-122
E3CD21_STRPA/429-541
E3CDM3_STRPA/16-96
E3CDX4_STRPA/430-542
E3CH15_STRDO/428-540
E3CH66_STRDO/430-542
E3CJD2_STRDO/31-140
E3CKA4_STRDO/11-88
E3CPJ6_STRVE/28-137
E3CQ66_STRVE/430-542
E3CQV5_STRVE/8-89
E3CRF9_STRVE/430-542
E3CU83_CAEBR/5-156
E3CVR2_9BACT/23-132
E3CXP0_9BACT/422-534
E3D1U8_NEIM7/430-545
E3D5G6_NEIM7/57-170
E3D660_NEIM7/422-535
E3D7Q8_GARV3/470-582
E3D8F8_GARV3/18-138
E3D9E5_GARV3/562-674
E3DEX5_ERWSE/414-525
E3DGK6_ERWSE/4-142
E3DGS5_ERWSE/2-132
E3DH53_ERWSE/2-137
E3DKN7_ERWSE/419-532
E3DLD4_HALPG/424-536
E3DLI7_HALPG/426-538
E3DRW8_HALPG/7-116
E3DUA8_BACA1/8-92
E3DW43_BACA1/4-135
E3E0K0_BACA1/4-113
E3E2M8_BACA1/423-535
E3E315_BACA1/425-537
E3E3A9_BACA1/5-85
E3E7P2_PAEPS/19-149
E3E7U7_PAEPS/443-555
E3EA65_PAEPS/4-83
E3ECV6_PAEPS/3-134
E3EDS8_PAEPS/421-533
E3EDV1_PAEPS/4-85
E3EG20_PAEPS/4-113
E3EKS5_PAEPS/3-128
E3EMY6_BIFBS/546-658
E3END1_BIFBS/499-611
E3EPR9_BIFBS/3-142
E3EQK0_BIFBS/6-126
E3EZ68_KETVY/2-116
E3F215_KETVY/438-551
E3F3U6_KETVY/436-547
E3F9V8_CORP9/460-572
E3FBK2_CORP9/51-173
E3FI90_STIAD/70-177
E3FNB7_STIAD/27-157
E3FNM4_STIAD/433-546
E3FVB6_STIAD/426-538
E3G3C0_ENTCS/414-525
E3G7N2_ENTCS/419-532
E3G9R2_ENTCS/4-142
E3GAM3_ENTCS/2-137
E3GHQ5_EUBLK/426-538
E3GKJ6_EUBLK/6-137
E3GMG1_EUBLK/3-135
E3GNZ3_EUBLK/4-113
E3GRR3_HAEI2/2-137
E3GUG6_HAEI2/4-148
E3GUW8_HAEI2/413-524
E3GVM5_HAEI2/422-535
E3GX16_METFV/617-774
E3GXE9_METFV/6-142
E3GXZ7_METFV/9-94
E3GY82_METFV/24-107
E3H0I0_ROTDC/14-135
E3H1B6_ROTDC/475-587
E3H316_ROTDC/455-567
E3H623_ILYPC/5-114
E3H637_ILYPC/418-530
E3H7T4_ILYPC/7-90
E3HE28_ILYPC/2-134
E3HHS8_ACHXA/423-538
E3HJS9_ACHXA/2-131
E3HLR7_ACHXA/433-545
E3HN14_ACHXA/4-134
E3HXT0_ACHXA/2-139
E3HYK0_ACHXA/23-194
E3HZ27_RHOVT/2-115
E3I2B2_RHOVT/460-571
E3I477_RHOVT/430-543
E3IA31_GEOS0/4-113
E3IC70_GEOS0/6-91
E3IE95_GEOS0/424-536
E3IFE3_GEOS0/2-139
E3IHM9_GEOS0/425-537
E3IIC6_GEOS0/6-89
E3IJZ6_DESVR/4-136
E3IL29_DESVR/4-113
E3IL36_DESVR/422-535
E3J255_FRASU/426-538
E3J7D1_FRASU/61-183
E3JED9_BUCA0/4-141
E3JFA5_BUCA0/419-532
E3JFL0_BUCA3/419-532
E3JGB8_BUCA3/4-141
E3JH21_BUCAF/419-532
E3JHT7_BUCAF/4-141
E3JJE7_BUCAJ/419-532
E3KC11_PUCGT/59-206
E3LH66_CAERE/474-591
E3MI31_CAERE/4-149
E3MI84_CAERE/474-589
E3MMT0_CAERE/5-156
E3NTF6_CAERE/164-276
E3NW16_CAERE/432-545
E3PJF1_ECOH1/413-524
E3PL32_ECOH1/4-142
E3PNE7_ECOH1/2-137
E3PNP7_ECOH1/419-532
E3PQZ1_CLOSD/426-538
E3PRW4_CLOSD/4-113
E3PVN0_CLOSD/4-84
E3Q8J2_COLGM/3-150
E3QJ75_COLGM/550-664
E3R1R5_9LACO/439-551
E3R305_9LACO/16-125
E3R3H6_9LACO/423-535
E3R590_9LACO/4-138
E3R611_9LACO/10-91
E3R882_9LACO/11-93
E3R9U0_9LACO/440-552
E3RAD2_9LACO/427-539
E3RAK1_9LACO/10-119
E3RFU2_PYRTT/4-150
E3RS76_PYRTT/572-686
E3SCG1_9BACT/331-435
E3SCG2_9BACT/331-424
E3SCG3_9BACT/330-432
E3SCG4_9BACT/331-435
E3SCG5_9BACT/331-422
E3SCG6_9BACT/331-436
E3SCG7_9BACT/334-427
E3SCG8_9BACT/334-440
E3SCG9_9BACT/329-434
E3SCH0_9BACT/331-437
E3SCH1_9BACT/334-440
E3SCH2_9BACT/331-428
E3SCH3_9BACT/330-436
E3SCH4_9BACT/330-435
E3SCH5_9BACT/332-435
E3SCH6_9BACT/332-434
E3SCH7_9BACT/332-434
E3SCH8_9BACT/332-435
E3SCH9_9BACT/332-433
E3SCI0_9BACT/332-432
E3SCI1_9BACT/332-422
E3SCI2_9BACT/334-437
E3SCI3_9BACT/333-435
E3SCI4_9BACT/335-438
E3SCI5_9BACT/334-436
E3SCI6_9BACT/334-437
E3SCI7_9BACT/333-434
E3SCI8_9BACT/332-432
E3SCI9_9BACT/333-433
E3SCJ0_9BACT/329-431
E3SCJ1_9BACT/330-429
E3SCJ2_TAXOC/333-433
E3SCJ3_9BACT/324-423
E3SCJ4_9BACT/334-410
E3T4K4_9VIRU/2-109
E3T596_9VIRU/806-923
E3UBU1_9THEO/383-447
E3UBU2_9THEO/383-440
E3UBW1_9THEO/384-451
E3UC33_9THEO/385-441
E3UC35_9THEO/384-440
E3UC57_9THEO/383-442
E3UC58_9THEO/384-450
E3UC76_9THEO/383-439
E3UC77_9THEO/386-453
E3UC79_9THEO/384-443
E3UC80_9THEO/384-440
E3UC92_9THEO/384-443
E3UCB0_9THEO/383-450
E3UCC4_9THEO/385-449
E3UCD6_9THEO/384-441
E3UJQ9_9NOCA/343-413
E3UJR0_9NOCA/343-413
E3UJR1_9NOCA/343-413
E3UJR2_9NOCA/343-413
E3UJR3_9NOCA/343-413
E3UJR4_9NOCA/343-413
E3USS3_ENTFC/33-170
E3VST3_9ACTO/312-369
E3VST4_9ACTO/312-369
E3VST5_9ACTO/312-369
E3VWH0_9BURK/304-390
E3VYF1_MIMIV/440-554
E3VZ84_MIMIV/3-108
E3W6C8_9GAMM/308-368
E3W9A7_9BACI/315-390
E3W9A8_9BACI/315-390
E3W9A9_9BACI/315-390
E3W9B0_9BACI/315-390
E3W9B1_9BACI/315-390
E3W9B2_9BACI/315-390
E3W9B4_9BACI/315-390
E3W9B5_9BACI/314-389
E3WDA4_ENTFA/3-141
E3WTA7_ANODA/531-676
E3X4B6_ANODA/458-573
E3X5N1_ANODA/4-153
E3XNG0_ECOLX/4-142
E3XNX6_ECOLX/2-137
E3XRS0_ECOLX/419-532
E3XTR9_ECOLX/413-524
E3Y290_SHIFL/4-142
E3Y2V4_SHIFL/2-137
E3Y6E1_SHIFL/413-524
E3Y731_SHIFL/419-532
E3YBC1_LISMO/1-70
E3YC25_LISMO/9-87
E3YFP8_LISMO/4-62
E3YKT9_9LIST/9-58
E3YLF6_9LIST/9-87
E3YPQ4_9LIST/4-113
E3YPR7_9LIST/293-405
E3YU95_LISIN/5-117
E3YV29_LISIN/21-101
E3YYG7_LISIN/4-113
E3YYI1_LISIN/422-476
E3YYI2_LISIN/1-49
E3Z3C0_LISIN/1-88
E3Z3U8_LISIN/25-105
E3Z743_LISIN/4-113
E3Z756_LISIN/50-162
E3ZBS6_LISIV/431-480
E3ZBS7_LISIV/10-59
E3ZCB4_LISIV/9-87
E3ZFY7_LISIV/4-113
E3ZFZ9_LISIV/422-534
E3ZKX0_LISSE/431-528
E3ZLJ1_LISSE/22-100
E3ZQ06_LISSE/4-113
E3ZQ18_LISSE/422-534
E3ZVF6_LISSE/22-101
E3ZYQ7_LISSE/4-113
E3ZYR8_LISSE/422-534
E4A4G7_PROAC/6-128
E4A4T3_PROAC/464-576
E4A9L2_PROAC/494-605
E4ADH4_PROAC/494-605
E4AGF0_PROAC/469-581
E4AIF5_PROAC/6-128
E4AK40_PROAC/464-576
E4AKU1_PROAC/6-128
E4ANK0_PROAC/494-605
E4AUL9_PROAC/494-605
E4AVR6_PROAC/464-576
E4AWH6_PROAC/6-128
E4B082_PROAC/6-128
E4B109_PROAC/464-576
E4B446_PROAC/494-605
E4B6Z4_PROAC/464-576
E4B7N6_PROAC/6-128
E4BBQ5_PROAC/494-605
E4BEY7_PROAC/494-605
E4BKG5_PROAC/6-128
E4BL88_PROAC/469-581
E4BNH7_PROAC/6-128
E4BQ80_PROAC/494-605
E4BSR4_PROAC/464-576
E4BU86_PROAC/464-576
E4BV82_PROAC/6-128
E4BZL7_PROAC/494-605
E4C367_PROAC/6-128
E4C448_PROAC/464-576
E4C7J1_PROAC/494-605
E4CA18_PROAC/6-128
E4CAT5_PROAC/464-576
E4CDF0_PROAC/494-605
E4CFS1_PROAC/6-128
E4CHT1_PROAC/464-576
E4CKI9_PROAC/494-605
E4CNX0_PROAC/6-128
E4CPT7_PROAC/464-576
E4CTC6_PROAC/494-605
E4CXF7_PROAC/464-576
E4CY74_PROAC/6-128
E4D1F2_PROAC/494-605
E4D2W7_PROAC/464-576
E4D3N5_PROAC/6-128
E4D839_PROAC/494-605
E4DD98_PROAC/494-605
E4DFG3_PROAC/464-576
E4DG80_PROAC/6-128
E4DKJ6_PROAC/494-605
E4DLK8_PROAC/464-576
E4DMB6_PROAC/6-128
E4DSB4_PROAC/494-605
E4DUL8_PROAC/464-576
E4DVD0_PROAC/6-128
E4DX68_PROAC/464-576
E4DYU0_PROAC/6-128
E4E1C3_PROAC/494-605
E4E683_PROAC/6-128
E4E7Z8_PROAC/494-605
E4EB34_PROAC/464-576
E4ECF2_PROAC/464-576
E4EE31_PROAC/6-128
E4EH95_PROAC/494-605
E4EJN1_PROAC/464-576
E4ELP6_PROAC/6-128
E4EQ24_PROAC/494-605
E4ERL3_PROAC/464-576
E4ETU0_PROAC/6-128
E4EWY3_PROAC/494-605
E4F1X6_PROAC/6-128
E4F2V1_PROAC/464-576
E4F486_PROAC/494-605
E4F703_PROAC/6-128
E4F7S1_PROAC/464-576
E4FA65_PROAC/494-605
E4FET0_PROAC/6-128
E4FFN8_PROAC/464-576
E4FJD0_PROAC/494-605
E4FM50_PROAC/6-128
E4FN09_PROAC/464-576
E4FSD5_PROAC/494-605
E4FTA6_PROAC/464-576
E4FTR4_PROAC/6-128
E4FZ54_PROAC/494-605
E4G3M7_PROAC/494-605
E4G5T9_PROAC/464-576
E4G6K7_PROAC/6-128
E4G8J5_PROAC/464-576
E4GB93_PROAC/494-605
E4GCS5_PROAC/6-128
E4GGD3_PROAC/494-605
E4GHW5_PROAC/6-128
E4GJ38_PROAC/464-576
E4GNE6_PROAC/6-128
E4GPA1_PROAC/464-576
E4GT60_PROAC/494-605
E4GVU5_PROAC/494-605
E4GZG9_PROAC/464-576
E4H0C4_PROAC/6-128
E4H3P6_PROAC/464-576
E4H4I9_PROAC/6-128
E4H7K3_PROAC/494-605
E4HBC9_PROAC/494-605
E4HDI5_PROAC/6-128
E4HE88_PROAC/464-576
E4HIU1_PROAC/469-581
E4HKZ8_PROAC/6-128
E4HMP1_PROAC/494-605
E4HT89_PROAC/494-605
E4HUZ4_PROAC/464-576
E4HVS5_PROAC/6-128
E4HYX5_PROAC/464-576
E4HZ93_PROAC/6-128
E4I1G6_PROAC/494-605
E4I5G4_ENTFC/62-200
E4I6B6_ENTFC/23-132
E4I6C5_ENTFC/438-550
E4I794_ENTFC/5-116
E4I9C1_ENTFC/3-140
E4IBX9_ENTFC/429-541
E4IC66_ENTFC/8-88
E4ICV0_ENTFC/3-117
E4IFL0_ENTFC/8-88
E4IGA4_ENTFC/438-550
E4IGB3_ENTFC/23-132
E4IH74_ENTFC/5-116
E4II48_ENTFC/62-200
E4IJ68_ENTFC/429-541
E4ILC3_ENTFC/3-117
E4IMM8_ENTFC/8-88
E4IMZ0_ENTFC/5-116
E4IP28_ENTFC/429-541
E4IQR1_ENTFC/23-132
E4IQS0_ENTFC/438-550
E4IQY0_ENTFC/62-200
E4IV85_ENTFC/8-88
E4IVU1_ENTFC/62-200
E4IXG2_ENTFC/5-116
E4IYE4_ENTFC/23-132
E4IYF3_ENTFC/438-550
E4IYX6_ENTFC/4-141
E4J0R9_ENTFC/3-117
E4J2R6_ENTFC/429-541
E4J5C9_ENTFC/438-550
E4J5D8_ENTFC/23-132
E4J793_ENTFC/8-88
E4J7V3_ENTFC/3-140
E4J8D7_ENTFC/62-200
E4J905_ENTFC/5-116
E4JAU3_ENTFC/429-541
E4JBK5_ENTFC/3-117
E4JFD1_ENTFC/62-200
E4JFU9_ENTFC/438-550
E4JFV8_ENTFC/23-132
E4JGD2_ENTFC/5-116
E4JH71_ENTFC/8-88
E4JHZ8_ENTFC/3-140
E4JKD9_ENTFC/3-117
E4JLU4_ENTFC/429-541
E4K4P9_9FIRM/3-112
E4K6W5_9FIRM/562-718
E4K8M5_9FIRM/425-537
E4KME2_9LACT/425-537
E4KMU6_9LACT/8-92
E4KQ19_9LACT/426-538
E4KQ25_9LACT/5-114
E4KRQ7_9PORP/435-543
E4KTH9_9PORP/428-545
E4KTV3_9PORP/2-133
E4KUV3_9PORP/3-141
E4KUW2_9PORP/2-140
E4KV80_9PORP/6-115
E4KWZ0_9FIRM/422-534
E4KXM9_9FIRM/4-113
E4KYB7_9FIRM/2-133
E4KYV3_9FIRM/2-133
E4KZB9_9FIRM/7-89
E4L1E3_9STRE/27-136
E4L2V8_9STRE/16-97
E4L3J7_9STRE/430-542
E4L514_9STRE/430-542
E4L594_9STRE/2-133
E4L5U5_9STRE/2-133
E4L616_9STRE/4-135
E4L7U6_9FIRM/4-87
E4L995_9FIRM/432-544
E4LAF6_9FIRM/33-142
E4LAS3_9FIRM/30-139
E4LCN4_9FIRM/4-85
E4LCN8_9FIRM/2-134
E4LD48_9FIRM/419-531
E4LGL1_9FIRM/470-582
E4LJ54_9FIRM/26-135
E4LJS6_9FIRM/23-151
E4LK90_9FIRM/2-132
E4LME8_9FIRM/4-98
E4LP51_9CLOT/424-536
E4LP55_9CLOT/4-135
E4LQP4_9CLOT/2-133
E4LWT1_9CLOT/3-133
E4LYW8_9CLOT/435-547
E4LZ75_9CLOT/7-88
E4LZF1_9CLOT/3-115
E4M1W5_9FIRM/4-113
E4M441_9FIRM/420-532
E4M8K2_9BACT/411-519
E4MAV6_9BACT/2-140
E4MBM7_9BACT/4-112
E4MEC9_9BACT/436-553
E4MGH5_9FIRM/428-544
E4MI23_9FIRM/428-540
E4MJQ3_9FIRM/4-113
E4ML16_9FIRM/2-133
E4MLR6_9FIRM/4-138
E4MNS1_CAPOC/440-557
E4MQJ5_CAPOC/2-141
E4MQU4_CAPOC/408-516
E4MS88_CAPOC/24-133
E4MZE6_KITSK/442-554
E4NDV3_KITSK/12-133
E4NI54_KITSK/480-592
E4NLL8_HALBP/422-534
E4NSJ8_HALBP/6-139
E4NXN6_BIFBP/546-658
E4NXQ4_BIFBP/499-611
E4P033_BIFBP/6-126
E4P2A0_ECO8N/419-532
E4P3E2_ECO8N/4-142
E4P7G6_ECO8N/2-132
E4P8P1_ECO8N/2-137
E4P8V9_ECO8N/413-524
E4PH14_MARAH/2-136
E4PHG9_MARAH/394-507
E4PIP0_MARAH/414-525
E4PL70_MARAH/4-153
E4PRT5_MARAH/2-139
E4PSN4_MYCLG/3-118
E4PSX8_MYCLG/6-91
E4PT54_MYCLG/419-531
E4PU79_MYCLG/421-533
E4PYE3_STAAU/3-142
E4Q093_MYCBG/4-115
E4Q0J0_MYCBG/420-532
E4Q103_MYCBG/440-552
E4Q1S6_CALOW/425-537
E4Q5B6_CALOW/3-112
E4Q6S8_CALOW/562-718
E4Q9A1_CALH1/425-537
E4QBV2_CALH1/562-718
E4QCU7_CALH1/3-112
E4QF40_BORBN/417-529
E4QFM2_BORBN/6-87
E4QG67_BORBN/5-126
E4QGB6_BORBN/398-506
E4QN74_METS6/384-497
E4QQ87_METS6/3-116
E4QS32_MYCH1/419-531
E4QSJ6_MYCH1/362-474
E4QSV6_MYCH1/3-113
E4QUF4_HAEI6/4-148
E4QUH9_HAEI6/413-524
E4QV56_HAEI6/422-535
E4QVP7_HAEI6/2-137
E4QY95_HAEI6/2-133
E4R0S5_BIFLM/4-124
E4R1N0_BIFLM/475-587
E4R2F6_BIFLM/548-660
E4R8C4_PSEPB/389-500
E4R996_PSEPB/4-148
E4R9L9_PSEPB/421-534
E4RF75_PSEPB/2-131
E4RKI1_HALSL/424-536
E4RL11_HALSL/7-116
E4RNH1_HALSL/426-538
E4RS36_LEAB4/409-517
E4RS56_LEAB4/4-111
E4RTG5_LEAB4/2-140
E4RTP6_LEAB4/427-544
E4S0M2_BORBJ/398-506
E4S1Q6_BORBJ/417-529
E4S287_BORBJ/6-87
E4S2T0_BORBJ/5-126
E4S5D7_CALKI/425-537
E4S677_CALKI/561-717
E4S8P0_CALKI/3-112
E4SC02_CALK2/438-550
E4SE67_CALK2/3-112
E4SF94_CALK2/562-718
E4SII5_LACAR/17-126
E4SJ60_LACAR/439-551
E4SJC7_LACAR/423-535
E4SKH6_LACAR/10-91
E4SQY5_STRTN/430-542
E4SSL9_STRTN/8-89
E4SSZ9_STRTN/430-542
E4SUA1_STRTN/32-141
E4SUE6_LACDN/34-143
E4SUM0_LACDN/438-550
E4SVF3_LACDN/3-141
E4SW36_LACDN/7-87
E4SZD1_LACDN/422-534
E4T3X9_PALPW/2-133
E4T529_PALPW/433-550
E4T618_PALPW/419-527
E4T772_PALPW/4-113
E4T8Y3_RIEAD/411-519
E4T909_RIEAD/424-541
E4TAL6_RIEAD/4-112
E4TI25_CALNY/423-536
E4TIA2_CALNY/4-113
E4TM09_MARTH/431-548
E4TNY7_MARTH/4-113
E4TQT4_MARTH/407-515
E4TW55_SULKY/415-527
E4TXE8_SULKY/2-112
E4U566_OCEP5/419-536
E4U574_OCEP5/5-114
E4UCE8_LIBSC/426-539
E4UD31_LIBSC/2-115
E4UD99_LIBSC/464-576
E4US63_ARTGP/555-670
E4V4B0_ARTGP/6-153
E4VAJ3_BIFBI/2-138
E4VAR4_BIFBI/546-658
E4VB56_BIFBI/6-126
E4VCC0_BIFBI/473-585
E4VE56_9HELI/3-113
E4VHZ2_9HELI/4-106
E4VIV5_9HELI/416-528
E4VK56_9HELI/3-113
E4VTM1_BACFR/2-140
E4VU08_BACFR/3-140
E4VWA6_BACFR/431-548
E4W052_BACFR/2-133
E4W1E4_BACFR/4-113
E4W2Q1_BACFR/417-525
E4W3H4_9VIBR/321-404
E4W3H5_9VIBR/321-404
E4W3H6_9VIBR/321-404
E4W3H7_9VIBR/321-404
E4W3H8_9VIBR/321-399
E4W3H9_9VIBR/321-403
E4W3I0_9VIBR/321-400
E4W3I1_9VIBR/321-400
E4W3I2_9VIBR/321-401
E4W3I3_9VIBR/321-401
E4W3I4_VIBHA/321-403
E4W3I5_9VIBR/321-403
E4W3I7_VIBPA/321-400
E4W3I8_VIBHA/321-400
E4WB69_RHOE1/456-568
E4WCL5_RHOE1/17-139
E4WM87_9PHYC/419-533
E4X5F4_OIKDI/4-149
E4XGA0_OIKDI/3-148
E4XKZ9_OIKDI/438-557
E4XU23_OIKDI/409-526
E4Y9R3_OIKDI/4-149
E4Y9S6_OIKDI/4-149
E4YMV5_OIKDI/3-148
E4YS84_OIKDI/438-557
E4YXQ0_OIKDI/3-148
E4Z9V7_NEIL0/4-117
E4ZAF5_NEIL0/422-535
E4ZBW0_NEIL0/430-545
E4ZSM3_LEPMC/573-687
E5AA49_LEPMC/4-150
E5AGP5_CHLPS/395-504
E5AHZ7_CHLPS/432-545
E5AJA0_CHLPS/4-112
E5AND1_BURRH/25-156
E5ASY6_BURRH/462-575
E5ATA8_BURRH/450-565
E5AXI9_RHIRD/316-392
E5AXK3_RHIRD/316-392
E5AXK5_RHIRD/316-392
E5AXK7_RHIRD/316-392
E5AXK9_RHIRD/316-392
E5AXL1_RHIRD/316-392
E5AXM0_RHIRD/316-392
E5AXM1_RHIRD/316-392
E5AXM2_RHIRD/316-392
E5AXM4_RHIRD/316-392
E5AXM8_RHIRD/316-392
E5AXN5_RHIRD/316-392
E5AXN6_RHIRD/316-392
E5B1A4_ERWAM/414-525
E5B1P7_ERWAM/1-36
E5B5W3_ERWAM/4-142
E5B623_ERWAM/2-137
E5BAS2_ERWAM/419-532
E5BEB8_9FUSO/11-120
E5BFL1_9FUSO/2-140
E5BHA3_9FUSO/7-88
E5BHR4_9FUSO/421-534
E5BJF5_9FUSO/421-534
E5BMH2_9FUSO/11-120
E5BNX0_9FUSO/7-89
E5BUB5_9FUSO/8-117
E5BXC1_9FUSO/419-531
E5BXI4_9FUSO/8-90
E5BZ12_9FUSO/11-120
E5C039_9FUSO/2-133
E5C175_9FUSO/421-534
E5C1P5_9FUSO/7-88
E5C3W9_9BACE/3-140
E5C675_9BACE/2-140
E5C9T1_9BACE/431-548
E5CBD2_9BACE/418-526
E5CBX1_9BACE/14-123
E5CEN3_9BACE/2-133
E5CIB3_STAHO/430-542
E5CK66_STAHO/3-134
E5CMS9_STAHO/423-535
E5CN26_STAHO/4-113
E5CNV7_STAHO/6-91
E5CPC9_STAHO/7-88
E5CPF3_9STAP/5-88
E5CQW0_9STAP/4-113
E5CR63_9STAP/425-537
E5CSM7_9STAP/6-91
E5CV57_9STAP/430-542
E5CVT2_9STAP/3-134
E5D8G5_9AGAR/552-668
E5DPT7_9CAUD/404-514
E5EQR1_9PHYC/416-530
E5ERC4_9PHYC/417-531
E5ES13_9PHYC/419-533
E5ESK3_9PHYC/417-531
E5FYG6_9ACTO/308-364
E5FYG7_9ACTO/312-368
E5FYG8_9ACTO/312-368
E5G101_9LACT/81-145
E5G103_9LACT/71-141
E5G105_9LACT/85-160
E5G107_9LACT/83-145
E5KCL7_9PSEU/393-456
E5KCL8_9PSEU/396-452
E5KCL9_9PSEU/394-458
E5KCM6_9PSEU/401-465
E5KCM7_9PSEU/400-466
E5L4T7_9ENTR/15-87
E5L4T9_9ENTR/34-96
E5L4Y3_PSEPU/309-379
E5L738_EDWTA/2-134
E5QRS6_STAAH/8-92
E5QSF9_STAAH/5-87
E5QV79_STAAH/430-542
E5QWE6_STAAH/427-539
E5QX81_STAAH/6-115
E5QXY5_STAAH/3-134
E5R044_ARTGP/5-153
E5R5H7_STAAG/430-542
E5R7U3_STAAG/5-87
E5R9J5_STAAG/6-90
E5RA69_STAAG/3-134
E5RBE7_STAAG/4-113
E5RC63_STAAG/427-539
E5RQU8_9LACO/48-126
E5RQV0_9LACO/48-126
E5RQV5_LACDL/48-126
E5RQW0_LACDL/48-126
E5RQW5_LACDE/48-126
E5RQW7_LACDE/48-126
E5RQX2_9LACO/48-126
E5RQX7_9LACO/48-126
E5RQY3_9LACO/48-126
E5SB63_TRISP/477-594
E5SGB5_TRISP/1-100
E5SGH1_TRISP/4-149
E5TBR8_STAAU/430-542
E5TDW0_STAAU/6-90
E5TE60_STAAU/4-113
E5TEQ8_STAAU/427-539
E5TET3_STAAU/5-87
E5TGD3_STAAU/3-134
E5TIN6_STAAU/4-113
E5TJN8_STAAU/3-134
E5TKK8_STAAU/430-542
E5TM65_STAAU/6-90
E5TPT2_STAAU/427-539
E5TQ94_STAAU/5-87
E5TRE0_STAAU/427-539
E5TRU8_STAAU/4-113
E5TVR7_STAAU/3-134
E5TWA9_STAAU/430-542
E5TXQ1_STAAU/6-90
E5TYP9_STAAU/5-87
E5UAS8_ALCXX/423-538
E5UFE5_ALCXX/4-134
E5UFL0_ALCXX/433-545
E5UJZ3_NEIMU/430-545
E5UM63_NEIMU/422-535
E5UMF6_NEIMU/4-117
E5UN66_9BACE/431-550
E5UNC5_9BACE/4-113
E5UNN3_9BACE/415-523
E5UZI4_9BACE/2-133
E5V0I4_9BACE/2-140
E5V109_9BACL/428-540
E5V1M4_9BACL/3-133
E5V3E1_9BACL/5-89
E5V566_9BACL/4-114
E5V5F7_9BACL/2-133
E5V705_9BACE/437-545
E5V7C0_9BACE/4-113
E5V7I2_9BACE/431-549
E5VAS7_9BACE/2-133
E5VFD7_9BACE/2-140
E5VI15_9FIRM/4-113
E5VK27_9FIRM/3-137
E5VK54_9FIRM/3-134
E5VMF4_9FIRM/420-536
E5VNE2_9FIRM/194-306
E5VST4_9FIRM/4-135
E5VT25_9FIRM/3-136
E5VTA0_9FIRM/420-536
E5VTX7_9FIRM/4-113
E5VVS3_9FIRM/423-535
E5W1W9_9BACI/426-538
E5W2N6_9BACI/4-113
E5W7W5_9BACI/6-89
E5WA70_9BACI/422-534
E5WAC8_9BACI/5-84
E5WAS1_9BACI/15-146
E5WD12_9BACI/4-113
E5WFG9_9BACI/10-93
E5WHB8_9BACI/427-539
E5WHR3_9BACI/2-139
E5WND9_9BACI/425-537
E5WNR6_9BACI/3-134
E5WSM8_9BACI/4-141
E5WT60_9BACI/5-84
E5WVU6_9BACE/431-549
E5WWG3_9BACE/433-541
E5WY48_9BACE/2-140
E5WYM0_9BACE/2-133
E5WZA3_9BACE/3-140
E5X107_9BACE/14-123
E5X281_9BACE/3-140
E5X4E3_9BACE/2-140
E5X6G0_9ACTN/2-183
E5X8S3_9ACTN/428-540
E5XDK6_9FIRM/4-136
E5XEP9_9FIRM/423-539
E5XFZ0_9FIRM/428-540
E5XK94_9FIRM/4-113
E5XTS2_9ACTO/26-148
E5XVC7_9ACTO/457-569
E5XXS3_9BIFI/491-603
E5XY02_9BIFI/548-660
E5XZ15_9BIFI/2-138
E5XZA5_9BIFI/2-138
E5Y0K6_9BIFI/6-126
E5Y702_BILWA/2-131
E5Y7Z3_BILWA/421-534
E5Y9Z1_BILWA/4-113
E5YFS0_9ENTR/4-142
E5YG35_9ENTR/2-137
E5YJ71_9ENTR/414-525
E5YMT6_9ENTR/419-532
E5YPU8_9BACL/419-531
E5YPX0_9BACL/26-100
E5YSC6_9BACL/3-134
E5YW50_9BACL/444-556
E5YWC3_9BACL/3-133
E5YZW4_9BACL/1-83
E5Z203_9BACL/9-72
E5Z465_9BACL/4-84
E5Z5Q7_CAMJE/415-527
E5ZA34_CAMJE/4-114
E5ZB50_CAMJE/4-114
E5ZC03_CAMJE/415-527
E5ZKD3_CAMJE/415-527
E5ZKI3_CAMJE/4-114
E5ZP00_ECOLX/4-142
E5ZPZ9_ECOLX/413-524
E5ZWH6_ECOLX/2-137
E5ZZ87_ECOLX/419-532
E6A3D3_ECOLX/413-524
E6A459_ECOLX/4-142
E6A9K0_ECOLX/419-532
E6AG97_ECOLX/2-137
E6AKH1_ECOLX/2-137
E6ARG9_ECOLX/413-524
E6ASU6_ECOLX/4-142
E6ATT5_ECOLX/419-532
E6AYT3_ECOLX/4-142
E6B129_ECOLX/419-532
E6B4R8_ECOLX/413-524
E6BEV7_ECOLX/2-137
E6BF68_ECOLX/413-524
E6BMF0_ECOLX/419-532
E6BTE5_ECOLX/4-142
E6BWG9_PROAC/6-128
E6BX90_PROAC/464-576
E6BYQ8_PROAC/494-605
E6C361_PROAC/6-128
E6C3V3_PROAC/464-576
E6C7L4_PROAC/494-605
E6CAM5_PROAC/464-576
E6CE01_PROAC/6-128
E6CG02_PROAC/494-605
E6CH50_PROAC/464-576
E6CHX6_PROAC/6-128
E6CM61_PROAC/494-605
E6CQB4_PROAC/6-128
E6CR51_PROAC/464-576
E6CTU1_PROAC/494-605
E6CY77_PROAC/464-576
E6CYX6_PROAC/6-128
E6D1T2_PROAC/494-605
E6D5Q4_PROAC/494-605
E6D6Y1_PROAC/464-576
E6D7T5_PROAC/6-128
E6DDQ8_PROAC/464-576
E6DE82_PROAC/6-128
E6DFW4_PROAC/494-605
E6DJA3_PROAC/494-605
E6DNN5_PROAC/464-576
E6DPG3_PROAC/6-128
E6DSJ5_PROAC/464-576
E6DTB2_PROAC/6-128
E6DVR4_PROAC/494-605
E6E187_PROAC/494-605
E6E3I5_PROAC/464-576
E6E456_PROAC/6-128
E6E6T7_PROAC/6-128
E6E7L7_PROAC/464-576
E6EAF8_PROAC/494-605
E6EEB8_PROAC/464-576
E6EF30_PROAC/6-128
E6EH82_PROAC/494-605
E6EML7_ENTFA/430-542
E6ENM5_ENTFA/9-92
E6EPR6_ENTFA/5-114
E6EPU9_ENTFA/427-539
E6ES29_ENTFA/61-192
E6EW00_ENTFA/430-542
E6EZ44_ENTFA/5-114
E6EZ76_ENTFA/427-539
E6F0B0_ENTFA/9-92
E6F255_ENTFA/61-192
E6F5E9_ENTFA/430-542
E6F790_ENTFA/9-92
E6F8G9_ENTFA/61-192
E6F8M1_ENTFA/427-539
E6F9R1_ENTFA/5-114
E6FD56_ENTFA/430-542
E6FDS3_ENTFA/9-92
E6FFP2_ENTFA/427-539
E6FFS3_ENTFA/5-114
E6FJ07_ENTFA/61-192
E6FLM0_ENTFA/430-542
E6FNJ2_ENTFA/9-92
E6FP47_ENTFA/61-192
E6FRK4_ENTFA/5-114
E6FRN6_ENTFA/427-539
E6FSK4_ENTFA/9-92
E6FTQ7_ENTFA/61-192
E6FWV2_ENTFA/430-542
E6FZ31_ENTFA/427-539
E6FZ64_ENTFA/5-114
E6G1Z3_ENTFA/430-542
E6G3E0_ENTFA/9-92
E6G4S8_ENTFA/61-192
E6G6T1_ENTFA/427-539
E6G6W4_ENTFA/5-114
E6G946_ENTFA/61-192
E6GCE2_ENTFA/5-114
E6GCH4_ENTFA/427-539
E6GEN5_ENTFA/9-92
E6GF04_ENTFA/430-542
E6GHE5_ENTFA/427-539
E6GHH9_ENTFA/5-114
E6GIZ2_ENTFA/430-542
E6GNJ7_ENTFA/61-192
E6GPU0_ENTFA/9-92
E6GRV0_ENTFA/61-192
E6GTK4_ENTFA/430-542
E6GU64_ENTFA/9-92
E6GXB1_ENTFA/5-114
E6GXE5_ENTFA/427-539
E6H178_ENTFA/5-114
E6H1B2_ENTFA/427-539
E6H2Y3_ENTFA/61-192
E6H603_ENTFA/9-92
E6H6H5_ENTFA/430-542
E6H9R8_ENTFA/427-539
E6H9V2_ENTFA/5-114
E6HAD8_ENTFA/430-542
E6HDG5_ENTFA/9-92
E6HHC9_ENTFA/61-192
E6HJD6_ENTFA/5-114
E6HJG8_ENTFA/427-539
E6HKL0_ENTFA/9-92
E6HLV5_ENTFA/430-542
E6HNZ1_ENTFA/61-192
E6HT42_ENTFA/61-192
E6HVD8_ENTFA/430-542
E6HXE2_ENTFA/427-539
E6HXH4_ENTFA/5-114
E6HYE2_ENTFA/9-92
E6I0F3_ENTFA/430-542
E6I2I3_ENTFA/5-114
E6I2L5_ENTFA/427-539
E6I577_ENTFA/9-92
E6I6B5_ENTFA/61-192
E6I752_ENTFA/430-542
E6I866_ENTFA/9-92
E6I9R2_ENTFA/3-141
E6ICB8_ENTFA/3-141
E6ICX1_ENTFA/61-192
E6IF88_ENTFA/5-114
E6IFC0_ENTFA/427-539
E6IHC1_ENTFA/5-114
E6IHF4_ENTFA/427-539
E6IJ91_ENTFA/430-542
E6IK79_ENTFA/9-92
E6ILE0_ENTFA/61-192
E6IQW2_ENTFA/9-92
E6ISY5_ENTFA/427-539
E6IT16_ENTFA/5-114
E6IX71_ENTFA/430-542
E6IXV3_ENTFA/61-192
E6IZY6_STRAP/428-540
E6J1M1_STRAP/7-88
E6J249_STRAP/2-133
E6J331_STRAP/17-126
E6J3A3_STRAP/428-540
E6J3Z8_STRAP/3-137
E6J7R6_9ACTO/1-121
E6J8W1_9ACTO/484-596
E6JED4_RIEAN/4-112
E6JHT7_RIEAN/424-541
E6JI30_RIEAN/411-519
E6JKD6_STAEP/6-89
E6JKY0_STAEP/4-113
E6JLI1_STAEP/427-539
E6JNG5_STAEP/3-134
E6JQH5_STAEP/429-541
E6JR57_STAEP/5-92
E6JS39_9SPIO/417-529
E6JUR9_9SPIO/13-124
E6JYF0_PARDN/480-592
E6JYV9_PARDN/563-675
E6K289_PARDN/5-125
E6K4B3_9BACT/432-550
E6K4E3_9BACT/4-112
E6K4M1_9BACT/441-549
E6K9G4_9BACT/3-141
E6K9I5_9BACT/3-141
E6KAJ6_9BACT/2-133
E6KIW9_STRSA/7-87
E6KLE0_STRSA/428-540
E6KMW3_STRSA/15-124
E6KN07_STRSA/428-540
E6KPJ7_9ACTO/477-589
E6KSD5_9ACTO/5-126
E6KT07_9ACTO/476-588
E6KWG5_9PAST/2-137
E6KWW0_9PAST/415-526
E6KXP4_9PAST/4-148
E6L0F7_9PAST/422-535
E6L0V4_9PROT/417-529
E6L4J8_9PROT/3-112
E6LBU7_CAMUP/4-114
E6LBW2_CAMUP/415-527
E6LC54_CAMUP/2-136
E6LDA3_9ENTE/10-91
E6LDP0_9ENTE/3-134
E6LEK3_9ENTE/430-542
E6LFJ8_9ENTE/12-121
E6LFK9_9ENTE/425-537
E6LIL0_9ENTE/1-36
E6LIS7_9ENTE/3-119
E6LJZ3_9FIRM/433-545
E6LND2_9FIRM/420-536
E6LND6_9FIRM/3-136
E6LP63_9FIRM/4-115
E6LRP9_9FIRM/2-133
E6LU02_9LACO/9-118
E6LU09_9LACO/424-536
E6LVF8_9LACO/11-92
E6LVR0_9LACO/438-550
E6LWF2_9ACTO/465-577
E6LX46_9ACTO/7-128
E6LZH1_9ACTO/474-586
E6M2K2_9ACTO/474-586
E6M5A8_9ACTO/7-128
E6M5M6_9ACTO/465-577
E6M7R9_STALU/427-539
E6M820_STALU/4-113
E6M8W1_STALU/8-93
E6MAJ7_STALU/8-139
E6MCA8_STALU/430-542
E6MDA3_STALU/5-87
E6MFE6_9FIRM/3-112
E6MIN1_9FIRM/454-566
E6MNE6_9BACT/2-133
E6MPP8_9BACT/432-550
E6MQ03_9BACT/21-129
E6MQ48_9BACT/421-529
E6MSB6_9BACT/3-141
E6MU91_NEIMH/4-117
E6MW90_NEIMH/422-535
E6MXB6_NEIMH/430-545
E6N3K6_9ARCH/468-623
E6N4I8_9ARCH/15-135
E6N9Z0_9ARCH/15-135
E6NC66_HELPI/3-113
E6NE89_HELPI/417-529
E6NGA9_HELPK/3-113
E6NGC0_HELPK/4-106
E6NJG4_HELPK/417-529
E6NL64_HELPL/4-106
E6NMY3_HELPL/3-113
E6NNY9_HELPL/417-529
E6NPW6_HELPQ/4-106
E6NPX8_HELPQ/3-113
E6NQE2_HELPQ/8-117
E6NR41_HELPQ/417-529
E6P953_9ARCH/599-754
E6PFJ4_9ZZZZ/4-111
E6PG75_9ZZZZ/418-530
E6PLL6_9ZZZZ/427-542
E6PV70_9ZZZZ/457-570
E6PWK5_9ZZZZ/4-139
E6PYB9_9ZZZZ/4-63
E6Q4P1_9ZZZZ/4-111
E6Q748_9ZZZZ/418-530
E6Q8V3_9ZZZZ/2-112
E6QBD0_9ZZZZ/3-142
E6QC53_9ZZZZ/426-543
E6QCJ7_9ZZZZ/2-113
E6QCV3_9ZZZZ/2-141
E6QGW4_9ZZZZ/418-531
E6QI81_9ZZZZ/1-91
E6QLW6_9ZZZZ/428-545
E6QPP2_9ZZZZ/4-117
E6QR38_9ZZZZ/423-538
E6QUR7_9ZZZZ/421-534
E6QVF7_9ZZZZ/3-116
E6R0Q0_CRYGW/541-657
E6R530_CRYGW/3-153
E6RH36_PSEU9/423-536
E6RHP7_PSEU9/414-525
E6RI16_PSEU9/4-151
E6RMW2_PSEU9/2-137
E6RSS8_CAMJS/415-527
E6RVM7_CAMJS/4-114
E6RWW7_CAMJS/2-134
E6RYY4_CAMJC/415-527
E6S0J2_CAMJC/4-114
E6S1D1_CAMJC/2-134
E6S2E4_HELPF/417-529
E6S4J0_HELPF/4-106
E6S4K2_HELPF/3-113
E6S9C2_INTC7/8-129
E6SBV1_INTC7/484-596
E6SDW8_INTC7/483-595
E6SJM0_THEM7/4-113
E6SK07_THEM7/420-532
E6SPE8_BACT6/418-526
E6SQ41_BACT6/4-113
E6ST50_BACT6/2-133
E6ST72_BACT6/3-141
E6SVZ1_BACT6/435-553
E6SXV2_SHEB6/420-533
E6T1H1_SHEB6/4-150
E6T3Y5_SHEB6/2-137
E6T7H1_SHEB6/413-524
E6TGR2_MYCSR/454-566
E6TIJ1_MYCSR/16-138
E6TJV0_MYCSR/459-571
E6TRK4_BACCJ/425-537
E6TRN9_BACCJ/7-85
E6TSX7_BACCJ/4-113
E6TWA0_BACCJ/4-135
E6U0W9_BACCJ/2-139
E6U298_BACCJ/427-539
E6U4I5_ETHHY/436-557
E6U5D0_ETHHY/429-541
E6U7W7_ETHHY/3-112
E6UA64_ETHHY/2-133
E6UB31_RUMA7/445-557
E6UDI3_RUMA7/436-557
E6UEF1_RUMA7/3-112
E6UGQ9_RUMA7/3-138
E6UJG2_RUMA7/2-138
E6UJU6_RUMA7/430-552
E6ULM4_CLOTL/437-558
E6UPP2_CLOTL/4-141
E6URF7_CLOTL/425-537
E6UTU5_CLOTL/4-113
E6UUX6_VARPD/432-547
E6UXN2_VARPD/475-598
E6UYV7_VARPD/4-143
E6VCT9_RHOPX/2-115
E6VE36_RHOPX/434-547
E6VLZ1_RHOPX/462-574
E6VSG4_DESAO/417-532
E6VVS8_DESAO/4-113
E6W1V4_DESIS/418-531
E6W3Q7_DESIS/5-116
E6WD48_PANSA/414-525
E6WDT4_PANSA/4-143
E6WF82_PANSA/2-137
E6WHG4_PANSA/419-532
E6WNW9_PSEUU/427-539
E6WPB4_PSEUU/4-117
E6WRL0_PSEUU/412-523
E6WYP6_NITSE/3-113
E6X2U2_NITSE/415-527
E6X3R0_CELAD/4-113
E6X5H5_CELAD/2-133
E6XBL8_CELAD/436-553
E6XFG2_CELAD/409-517
E6XGY6_SHEP2/2-138
E6XJL1_SHEP2/413-524
E6XNJ2_SHEP2/420-533
E6XNV0_SHEP2/4-150
E6XQL6_SHEP2/2-137
E6YFT9_BARC7/429-542
E6YHQ4_BARC7/474-586
E6YHY6_BARC7/2-115
E6YJR7_9RHIZ/429-542
E6YLP3_9RHIZ/474-586
E6YLX8_9RHIZ/2-115
E6YNW5_9RHIZ/429-542
E6YQX5_9RHIZ/474-586
E6YR65_9RHIZ/2-115
E6YT91_9RHIZ/429-542
E6YVG3_9RHIZ/474-586
E6YVP5_9RHIZ/2-115
E6YXH7_9RHIZ/429-542
E6YZ97_9RHIZ/2-115
E6YZD8_9RHIZ/474-586
E6ZGS7_DICLA/443-559
E7A0Y6_9BASI/3-150
E7A2Y1_9BASI/545-661
E7A4A5_HAEIF/4-148
E7A4N5_HAEIF/413-524
E7A6W4_HAEIF/422-535
E7A784_HAEIF/2-137
E7A9M6_HELFC/6-115
E7AA35_HELFC/412-524
E7AEU9_HAEIF/422-535
E7AF66_HAEIF/2-137
E7AH97_HAEIF/4-148
E7AHC6_HAEIF/413-524
E7AIW4_ALTCA/315-391
E7AIW5_9GAMM/316-385
E7AIW6_9GAMM/307-381
E7AIW7_9GAMM/313-387
E7AIW8_9GAMM/315-380
E7AIW9_9GAMM/313-376
E7AIX0_9GAMM/313-381
E7AIX1_PSEHA/316-390
E7AIX2_9GAMM/312-388
E7AIX3_9GAMM/316-390
E7AIX4_9GAMM/313-375
E7AIX5_9GAMM/316-387
E7AIX6_9GAMM/316-392
E7AIX7_9GAMM/312-388
E7AIX8_9GAMM/312-381
E7AIX9_9GAMM/306-379
E7AIY0_9GAMM/306-365
E7AIY1_PSYIM/308-383
E7AIY2_9GAMM/308-383
E7AIY3_9GAMM/308-383
E7AIY4_9GAMM/310-385
E7AIY5_9GAMM/310-375
E7AIY6_PSYAR/307-381
E7AZP3_YERE1/414-525
E7B7C2_YERE1/2-137
E7B7H7_YERE1/4-148
E7B9N5_YERE1/419-532
E7BBM9_9VIBR/204-261
E7BBN0_9VIBR/204-261
E7BBN1_9VIBR/204-270
E7BCX9_9GAMM/299-346
E7BCY0_9GAMM/299-346
E7BCY1_9GAMM/299-346
E7BCY2_9GAMM/299-346
E7BCY3_9GAMM/299-346
E7BCY4_9GAMM/299-346
E7BCY5_CHRSL/299-346
E7BCY6_9GAMM/299-346
E7BCY7_HALMR/299-346
E7BCY8_9GAMM/299-346
E7BCY9_9GAMM/299-346
E7BCZ0_9GAMM/299-346
E7BCZ1_9GAMM/299-346
E7BCZ2_9GAMM/299-346
E7BCZ3_9GAMM/299-346
E7BCZ4_9GAMM/299-346
E7BCZ5_9GAMM/299-346
E7BCZ6_9GAMM/299-346
E7BCZ7_HALEL/299-346
E7BCZ8_HALER/299-346
E7BCZ9_9GAMM/299-346
E7BD00_9GAMM/299-346
E7BD01_HALHD/299-346
E7BD02_9GAMM/299-346
E7BD03_9GAMM/299-346
E7BD04_9GAMM/299-346
E7BD05_9GAMM/299-346
E7BD06_9GAMM/299-346
E7BD07_9GAMM/299-346
E7BD08_9GAMM/299-346
E7BD09_9GAMM/299-346
E7BD10_9GAMM/299-346
E7BD11_9GAMM/299-346
E7BD12_9GAMM/299-346
E7BD13_9GAMM/299-346
E7BD14_9GAMM/299-346
E7BD15_9GAMM/299-346
E7BD16_9GAMM/299-346
E7BD17_9GAMM/299-346
E7BD18_9GAMM/299-346
E7BD19_9GAMM/299-346
E7BD20_9GAMM/299-346
E7BD21_9GAMM/299-346
E7BD22_9GAMM/299-346
E7BD23_9GAMM/299-346
E7BD24_9GAMM/299-346
E7BD25_9GAMM/299-346
E7BD26_9GAMM/299-346
E7BD27_9GAMM/299-346
E7BE65_NEIMW/430-545
E7BGC5_NEIMW/422-535
E7BGU0_NEIMW/4-117
E7CGS6_BACTU/1-43
E7EV63_HUMAN/4-124
E7FNU5_9LACO/422-534
E7FNV6_9LACO/24-133
E7FQD2_9LACO/3-134
E7FQL7_9LACO/8-87
E7FSA7_9LACO/437-549
E7FTS2_ERYRH/3-115
E7FV85_ERYRH/424-536
E7FWJ6_ERYRH/8-89
E7FX40_ERYRH/427-539
E7FZR9_9HELI/8-117
E7FZY8_9HELI/414-526
E7G0Z8_9HELI/6-109
E7G2M1_9HELI/20-132
E7G3Z9_9HELI/6-109
E7G433_9HELI/8-116
E7GAQ8_9FIRM/6-86
E7GAZ4_9FIRM/426-538
E7GCS6_9FIRM/421-533
E7GDM8_9FIRM/4-116
E7GEY1_9FIRM/8-145
E7GFW3_9FIRM/4-135
E7GGH7_CLOSY/4-136
E7GIS4_CLOSY/3-134
E7GKD7_CLOSY/4-137
E7GKF2_CLOSY/422-538
E7GLR2_CLOSY/4-116
E7GQ71_CLOSY/2-133
E7GSC0_CLOSY/420-532
E7GU86_CLOSY/4-135
E7GW17_STRAP/428-540
E7GW44_STRAP/14-123
E7GX36_STRAP/428-540
E7GYP1_STRAP/7-89
E7H0L8_9BURK/471-583
E7H0Q8_9BURK/4-135
E7H2J7_9BURK/2-141
E7H314_9BURK/425-540
E7HE86_ECOLX/419-532
E7HG94_ECOLX/413-524
E7HJR9_ECOLX/4-142
E7HKK8_ECOLX/2-137
E7HQ40_ECOLX/413-524
E7HS73_ECOLX/4-142
E7HVZ7_ECOLX/419-532
E7I2J4_ECOLX/2-137
E7I3T3_ECOLX/1-135
E7I886_ECOLX/419-532
E7I9A0_ECOLX/413-524
E7IBN0_ECOLX/4-142
E7IK86_ECOLX/2-137
E7IN29_ECOLX/4-142
E7IQQ9_ECOLX/413-524
E7IT23_ECOLX/419-532
E7J0N1_ECOLX/2-137
E7J287_ECOLX/4-142
E7J8S6_ECOLX/413-524
E7JAP7_ECOLX/419-532
E7JJY1_ECOLX/419-532
E7JMH7_ECOLX/413-524
E7JQS6_ECOLX/4-142
E7JS70_ECOLX/2-137
E7JX22_SHISO/4-142
E7JXI9_SHISO/413-524
E7K2K4_SHISO/2-137
E7K6M5_SHISO/419-532
E7KFQ8_YEASA/3-156
E7KRV8_YEASL/3-156
E7L056_TRYCR/4-145
E7L7D0_TRYCR/5-146
E7L7I0_TRYCR/429-542
E7LLG5_TRYCR/11-168
E7LM06_TRYCR/433-548
E7LXR9_YEASV/3-156
E7M298_9BACL/4-83
E7M2S2_9BACL/421-533
E7M3J0_9BACL/3-134
E7M4B3_9BACL/441-553
E7M5D3_9BACL/4-113
E7MAD7_9BACL/3-133
E7MB17_9BACL/3-84
E7MCY6_STAAU/430-542
E7MD64_STAAU/6-115
E7MDK9_STAAU/5-87
E7MEG8_STAAU/456-568
E7MFP1_STAAU/3-134
E7MGZ7_STAAU/8-92
E7MLL2_9FIRM/451-563
E7MLP3_9FIRM/6-89
E7MMK8_9FIRM/14-126
E7MNM7_9FIRM/2-133
E7MP95_9FIRM/423-535
E7MSA6_STAAU/430-542
E7MSM8_STAAU/6-115
E7MTU6_STAAU/8-92
E7MVA5_STAAU/425-537
E7MVC9_STAAU/3-134
E7MXR1_STAAU/5-87
E7MZJ2_9FIRM/40-149
E7N2M7_9FIRM/4-90
E7N4W9_9FIRM/2-132
E7N5D3_9FIRM/470-582
E7N630_9ACTO/522-634
E7NAF3_9ACTO/454-566
E7NBV2_9ACTO/4-125
E7NQ76_TREPH/16-126
E7NUJ3_TREPH/424-536
E7NWU2_TREPH/399-507
E7P092_PSESG/2-131
E7P6M8_PSESG/2-131
E7P7E1_PSESG/4-149
E7PBH3_PSESG/417-528
E7PD28_PSESG/420-533
E7PE96_PSESG/2-132
E7PGW7_PSESG/1-98
E7PH56_PSESG/420-533
E7PHG4_PSESG/417-528
E7PQB6_PSESG/2-131
E7PR25_PSESG/4-149
E7PV82_STRDY/430-542
E7PXF6_STRDY/22-131
E7PYL9_STRDY/430-542
E7PYR6_STRDY/9-88
E7QTL4_9EURY/2-135
E7QUS7_9EURY/423-535
E7R9F3_PICAD/488-604
E7RC40_9BACL/427-539
E7RFR9_9BACL/424-536
E7RGK1_9BACL/3-134
E7RHS6_9BACL/4-113
E7RJM6_9BACL/3-139
E7RLB9_9BACL/5-89
E7RMZ4_9BACT/418-526
E7RN79_9BACT/4-112
E7RNB1_9BACT/447-565
E7RQ18_9BACT/2-133
E7RVD4_9BURK/484-599
E7RZM1_9BURK/456-573
E7RZM8_9BURK/4-135
E7S2H6_STRAG/288-365
E7S403_STRAG/434-546
E7S4E1_STRAG/23-132
E7S5F1_STRAG/430-542
E7S6H7_STRAG/10-144
E7S9G4_9STRE/18-99
E7SBC1_9STRE/25-134
E7SBG4_9STRE/430-542
E7SBX9_9STRE/429-541
E7SFF5_SHIDY/2-137
E7SFK6_SHIDY/4-142
E7SGX9_SHIDY/413-524
E7SKM2_SHIDY/419-532
E7SUK5_SHIBO/4-142
E7SVT3_SHIBO/2-137
E7SWH0_SHIBO/413-524
E7SZF0_SHIBO/419-532
E7T744_SHIFL/4-142
E7TCF8_SHIFL/419-532
E7TG67_SHIFL/413-524
E7TGP2_SHIFL/2-137
E7TGW7_SHIFL/2-134
E7TSP5_ECO57/419-532
E7TUJ2_ECO57/4-142
E7TXM9_ECO57/413-524
E7TYD3_ECO57/2-137
E7U5Z9_ECOLX/4-142
E7U7E7_ECOLX/413-524
E7UA13_ECOLX/2-137
E7UAT8_ECOLX/419-532
E7UE86_ECOLX/2-134
E7UEP3_ECOLX/413-524
E7UH18_ECOLX/419-532
E7URT2_ECOLX/2-137
E7UUU3_SALTY/413-524
E7UVX2_SALTY/419-532
E7UXV7_SALTY/2-137
E7UZ29_SALTY/4-142
E7V5P9_SALMO/419-532
E7VB10_SALMO/4-142
E7VF16_SALMO/413-524
E7VHK1_SALMO/4-142
E7VIQ7_SALMO/413-524
E7VLR7_SALMO/2-137
E7VNB6_SALMO/419-532
E7VW69_SALMO/419-532
E7VZ66_SALMO/413-524
E7W2A8_SALMO/4-142
E7W5C7_SALMO/419-532
E7WA28_SALMO/4-142
E7WAZ6_SALMO/413-524
E7WBG4_SALMO/2-137
E7WI09_SALMO/419-532
E7WJJ3_SALMO/4-142
E7WKC2_SALMO/413-524
E7WLV7_SALMO/2-137
E7WVM0_SALMO/4-142
E7X0G0_SALMO/413-524
E7X3D8_SALMO/419-532
E7X481_SALMO/413-524
E7X5Z8_SALMO/419-532
E7XA57_SALMO/2-137
E7XB86_SALMO/4-142
E7XGI0_SALMO/419-532
E7XGN2_SALMO/413-524
E7XML6_SALMO/4-142
E7XNB2_SALMO/2-137
E7XUP2_SALMO/4-142
E7XY73_SALMO/419-532
E7XYZ1_SALMO/2-137
E7Y3K9_SALMO/413-524
E7Y7A5_SALMO/419-532
E7Y987_SALMO/2-137
E7YCN5_SALMO/4-142
E7YDM7_SALMO/413-524
E7YHB1_SALMO/419-532
E7YLA2_SALMO/2-137
E7YNT9_SALMO/4-142
E7YS98_SALMO/413-524
E7YWU5_SALMO/2-137
E7YZR5_SALMO/413-524
E7Z2V4_SALMO/4-142
E7Z5S3_SALMO/419-532
E7Z779_SALMO/2-137
E7Z8T7_SALMO/413-524
E7ZB85_SALMO/419-532
E7ZCR5_SALMO/4-142
E7ZLD2_SALMO/2-137
E7ZMG2_SALMO/413-524
E7ZN50_SALMO/419-532
E7ZR97_SALMO/4-142
E7ZYK1_SALMO/413-524
E8A058_SALMO/2-137
E8A0L9_SALMO/4-142
E8A5I1_SALMO/419-532
E8A5X7_SALMO/419-532
E8ACF4_SALMO/413-524
E8AEW7_SALMO/4-142
E8AFE0_SALMO/2-137
E8AI54_SALMO/413-524
E8AIL2_SALMO/419-532
E8AJM6_SALMO/2-137
E8AP15_SALMO/4-142
E8AVN8_SALMO/413-524
E8AW33_SALMO/4-142
E8B4K3_SALMO/2-137
E8B5P3_SALMO/419-532
E8B748_SALMO/419-532
E8B9G8_SALMO/413-524
E8BA76_SALMO/2-137
E8BAH2_SALMO/4-142
E8BJI3_SALMO/419-532
E8BK27_SALMO/4-142
E8BLZ4_SALMO/2-137
E8BQV0_SALMO/413-524
E8BY35_SALMO/2-137
E8C0N1_SALMO/413-524
E8C3N2_SALMO/419-532
E8C5V9_SALMO/4-142
E8CCB8_SALMO/413-524
E8CES5_SALMO/419-532
E8CID7_SALMO/4-142
E8CIX4_SALMO/2-137
E8CKQ7_SALMO/419-532
E8CMJ4_SALMO/2-137
E8CPP9_SALMO/4-142
E8CVS7_SALMO/413-524
E8D052_SALMO/413-524
E8D516_SALMO/1-116
E8D6B3_SALMO/2-137
E8D6W9_SALMO/419-532
E8DH71_SALMO/4-142
E8DJD9_SALMO/419-532
E8DLC5_SALMO/413-524
E8DLT7_SALMO/2-137
E8DMX4_SALMO/419-532
E8DPN2_SALMO/4-142
E8DT99_SALMO/413-524
E8E3B0_SALMO/419-532
E8E4V7_SALMO/413-524
E8E570_SALMO/4-142
E8EA83_SALMO/419-532
E8EBN9_SALMO/2-137
E8EFF4_SALMO/413-524
E8EIJ0_SALMO/4-142
E8EPB8_SALMO/413-524
E8ESA6_SALMO/4-142
E8ETP7_SALMO/2-137
E8EY27_SALMO/419-532
E8F1C7_SALMO/2-137
E8F2H2_SALMO/419-532
E8F308_SALMO/4-142
E8F6L8_SALMO/413-524
E8FBL5_SALMO/2-137
E8FEE8_SALMO/413-524
E8FGM3_SALMO/4-142
E8FHT0_SALMO/419-532
E8FPR2_SALMO/419-532
E8FTI5_SALMO/2-137
E8FW00_SALMO/413-524
E8FYB1_SALMO/4-142
E8G1B4_SALMO/2-137
E8G4K2_SALMO/419-532
E8G8J0_SALMO/4-142
E8GD61_SALMO/419-532
E8GE48_SALMO/4-142
E8GEN2_SALMO/413-524
E8GFP3_SALMO/2-137
E8GSZ2_SALMO/2-137
E8GUI8_SALMO/4-142
E8GVC3_SALMO/419-532
E8GYU8_SALMO/413-524
E8H2W6_ECO57/2-137
E8H6M0_ECO57/413-524
E8H8T2_ECO57/419-532
E8HEH8_ECO57/4-142
E8HGZ3_ECOLX/2-137
E8HKH0_ECOLX/413-524
E8HMI5_ECOLX/419-532
E8HTB7_ECOLX/4-142
E8HVL8_ECOLX/2-137
E8I042_ECOLX/413-524
E8I1I3_ECOLX/419-532
E8I772_ECOLX/4-142
E8I8X3_ECOLX/2-137
E8ID92_ECOLX/413-524
E8IFP4_ECOLX/419-532
E8IKN7_ECOLX/4-142
E8IRJ4_ECOLX/413-524
E8ITW6_ECOLX/419-532
E8IYU6_ECOLX/4-142
E8J099_ECOLX/2-137
E8J257_ECO57/2-137
E8J639_ECO57/413-524
E8J856_ECO57/419-532
E8JDU2_ECO57/4-142
E8JFK5_9ACTO/476-588
E8JIT9_9ACTO/459-571
E8JJH9_9ACTO/5-126
E8JMX2_STREI/430-542
E8JN93_STREI/29-138
E8JPB4_STREI/430-542
E8JQH1_STREI/16-97
E8JSJ6_STRCR/428-540
E8JSN3_STRCR/429-541
E8JTB1_STRCR/17-126
E8JX64_STRCR/18-99
E8JXX6_9STRE/7-87
E8K0E3_9STRE/15-124
E8K0N4_9STRE/428-540
E8K147_9STRE/428-540
E8K4K6_STRPA/430-542
E8K4X5_STRPA/13-122
E8K5S7_STRPA/429-541
E8K6Y7_STRPA/16-96
E8K9M3_9STRE/7-87
E8KBM7_9STRE/15-124
E8KBX7_9STRE/428-540
E8KC96_9STRE/428-540
E8KFB7_9PAST/414-525
E8KHD9_9PAST/4-150
E8KHI4_9PAST/9-144
E8KHK4_9PAST/426-539
E8KLN7_STRSA/9-88
E8KPD0_STRSA/428-540
E8KPH4_STRSA/17-126
E8KQA2_STRSA/429-541
E8KSX2_STRVE/8-89
E8KTT8_STRVE/430-542
E8KVD6_STRVE/28-98
E8KW57_STRVE/430-542
E8L2G1_9RHIZ/434-547
E8L2N1_9RHIZ/452-564
E8L6J8_9RHIZ/2-115
E8L9Q2_9RHIZ/3-122
E8LB04_9FIRM/4-87
E8LBJ6_9FIRM/4-119
E8LE16_9FIRM/430-542
E8LH21_9FIRM/4-135
E8LJ41_9GAMM/423-536
E8LKZ5_9GAMM/418-529
E8LMW6_9GAMM/4-134
E8LNB5_9VIBR/413-524
E8LU98_9VIBR/3-138
E8LW10_9VIBR/420-533
E8LYP2_9VIBR/4-148
E8M4R6_9VIBR/420-533
E8M7U4_9VIBR/413-524
E8M8D6_9VIBR/3-138
E8MBW6_9VIBR/4-148
E8MFX3_BIFL2/475-587
E8MGB9_BIFL2/4-124
E8MJ88_BIFL2/534-646
E8MML3_BIFLS/475-587
E8MU54_BIFL1/2-138
E8MUA9_BIFL1/548-660
E8MWJ9_BIFL1/475-587
E8MWY5_BIFL1/4-124
E8N0S6_ANATU/423-535
E8N5B1_ANATU/71-180
E8N816_MICTS/6-126
E8N932_MICTS/456-568
E8NEY8_MICTS/463-575
E8NL23_SALET/413-524
E8NLB4_SALET/419-532
E8NM21_SALET/21-156
E8NPI9_SALET/4-142
E8NW22_YERPH/4-148
E8NXB7_YERPH/419-532
E8NYI3_YERPH/2-137
E8P1Z8_YERPH/414-525
E8PAR6_ACIB1/23-162
E8PFY1_ACIB1/413-524
E8PH66_ACIB1/432-545
E8PPM8_THESS/417-534
E8PPQ7_THESS/1-107
E8PSE7_YERPE/2-131
E8Q5W1_BLOVB/420-533
E8Q8H5_STRED/9-89
E8QAF3_STRED/27-136
E8QAQ7_STRED/430-542
E8QBP6_STRED/2-133
E8QDQ4_HELP7/3-113
E8QG78_HELP7/4-106
E8QGI8_HELP7/417-529
E8QI81_HELP4/5-114
E8QJM1_HELP4/3-113
E8QJW7_HELP4/4-106
E8QLG2_HELP4/417-529
E8QME2_HELPR/3-113
E8QN47_HELPR/4-106
E8QNZ5_HELPR/417-529
E8QSG2_HELPW/8-117
E8QU45_HELPW/3-113
E8QUH9_HELPW/4-106
E8QVM6_HELPW/417-529
E8R0A7_ISOPI/446-558
E8R4T3_ISOPI/121-230
E8R584_ISOPI/435-547
E8R758_DESM0/620-780
E8R9K5_DESM0/678-851
E8RA12_DESM0/22-154
E8RB28_9DELT/400-508
E8REX8_9DELT/4-139
E8RH58_9DELT/421-534
E8RMU5_9CAUL/443-556
E8RSE1_9CAUL/451-563
E8RTK8_9CAUL/2-115
E8RYK5_MICSL/481-593
E8S1G4_MICSL/426-538
E8S8H1_MICSL/9-131
E8SDR8_STAPH/6-91
E8SEK3_STAPH/4-135
E8SG66_STAPH/4-113
E8SGY6_STAPH/427-539
E8SHQ5_STAPH/426-538
E8SIM8_STAPH/5-88
E8SNM9_NEIGO/4-117
E8SP46_NEIGO/497-610
E8SQQ9_NEIGO/430-545
E8SRV0_NEIGO/3-134
E8STK0_GEOS2/3-133
E8SU34_GEOS2/424-536
E8SUL6_GEOS2/2-139
E8SVH3_GEOS2/6-89
E8SZ59_GEOS2/4-113
E8SZW3_GEOS2/423-535
E8SZZ1_GEOS2/1-81
E8T1X8_THEA1/613-767
E8T2U3_THEA1/423-535
E8T4W0_THEA1/4-114
E8T5X1_THEA1/23-103
E8T6Y3_THEA1/1-113
E8T9C5_MESCW/439-552
E8TC59_MESCW/2-115
E8TD54_MESCW/466-578
E8TQK8_ALIDB/462-586
E8TTH1_ALIDB/2-131
E8TUJ8_ALIDB/2-131
E8TWZ7_ALIDB/4-137
E8U266_ALIDB/428-543
E8U2N6_ALIDB/2-139
E8U4S6_DEIML/3-125
E8U7S5_DEIML/431-548
E8UB98_DEIML/4-126
E8UCM6_TAYEM/399-514
E8UFF4_TAYEM/429-541
E8UFG5_TAYEM/4-135
E8UGY0_MYCFM/3-120
E8UHA8_MYCFM/425-537
E8UJG4_MYCFM/418-530
E8UM94_STREJ/430-542
E8UN57_STREJ/428-540
E8UNH8_STREJ/16-125
E8UQ45_STREJ/9-90
E8USV4_THEBF/419-531
E8UTF6_THEBF/4-113
E8V6T0_TERSS/4-117
E8V8P1_TERSS/449-562
E8V965_BACST/32-116
E8VA79_BACST/4-135
E8VAI7_BACST/4-113
E8VHA0_BACST/423-535
E8VHD8_BACST/5-85
E8VJ38_BACST/424-536
E8VL59_VIBVU/420-533
E8VMW6_VIBVU/12-147
E8VNN8_VIBVU/4-148
E8VRH6_VIBVU/413-524
E8W534_STRFA/482-594
E8WBZ0_STRFA/469-581
E8WG31_STRFA/11-132
E8WJD6_GEOS8/421-534
E8WQN5_GEOS8/4-118
E8WXU9_ACISM/4-117
E8X3A9_ACISM/452-565
E8X469_ACISM/2-136
E8XBB0_SALT4/413-524
E8XGA4_SALT4/2-137
E8XHS2_SALT4/419-532
E8XKT1_SALT4/4-142
E8XNU0_RAHSY/2-137
E8XRU2_RAHSY/419-532
E8XTV8_RAHSY/4-142
E8XXT1_RAHSY/414-525
E8Y4T4_ECOKO/413-524
E8Y610_ECOKO/2-137
E8YCB6_ECOKO/4-142
E8YCN6_ECOKO/419-532
E8YGW4_9BURK/431-546
E8YJ97_9BURK/442-555
E8YJZ4_9BURK/4-135
E8ZGH2_MYCHL/446-559
E8ZK73_MYCHL/4-123
E8ZKX0_CLOB0/421-533
E8ZLL1_CLOB0/4-82
E8ZMI3_CLOB0/440-552
E8ZMZ7_CLOB0/3-144
E8ZSI0_CLOB0/8-117
E8ZVE3_CLOB0/4-135
E9A1F3_SALET/4-142
E9A274_SALET/2-137
E9A6N2_SALET/413-524
E9A8F1_SALET/419-532
E9ABW4_9GAMM/292-331
E9ABW5_9GAMM/292-331
E9ABW6_9GAMM/292-331
E9AQC1_LEIME/435-551
E9AT98_LEIME/4-145
E9AUX9_LEIME/11-166
E9AZZ7_LEIME/5-146
E9B049_LEIME/426-536
E9BCH0_LEIDO/435-551
E9BF03_LEIDO/11-166
E9BJR1_LEIDO/5-146
E9BJW5_LEIDO/426-536
E9BU44_LEIDO/4-145
E9C0T0_9EUKA/472-588
E9CIX7_9EUKA/1-98
E9CK26_9ENTR/414-525
E9CLX8_9ENTR/119-248
E9CM89_9ENTR/2-137
E9CN10_9ENTR/419-532
E9CPT2_9ENTR/4-142
E9CQS4_9ENTR/1-104
E9DAG1_COCPS/5-153
E9DFV8_COCPS/562-677
E9DKH2_9STRE/430-542
E9DLF1_9STRE/8-88
E9DMQ0_9STRE/430-542
E9DMX2_9STRE/32-141
E9DRL7_METAQ/3-170
E9E977_METAQ/566-679
E9EYF0_METAR/557-669
E9F187_METAR/3-170
E9FG47_9STRE/428-540
E9FHA4_9STRE/21-130
E9FHE8_9STRE/428-540
E9FIL0_9STRE/7-87
E9FJZ9_9STRE/21-130
E9FL25_9STRE/428-540
E9FL57_9STRE/428-540
E9FP06_9STRE/7-87
E9G706_DAPPU/28-143
E9H1M6_DAPPU/6-151
E9HGV5_DAPPU/467-582
E9IAV6_SOLIN/3-149
E9J360_SOLIN/454-570
E9L523_BACSU/296-359
E9L525_BACAM/296-359
E9L526_BACAM/296-362
E9L527_BACAM/296-363
E9L528_BACAM/296-365
E9L530_BACPU/296-358
E9L531_BACPU/295-355
E9L532_BACSU/296-361
E9L533_9BACI/296-362
E9L534_BACPU/296-361
E9L535_BACPU/295-355
E9L536_BACAT/296-359
E9L537_BACSU/296-352
E9L538_BACPU/296-361
E9L539_BACAM/296-366
E9L541_BACPU/296-358
E9L542_BACPU/296-358
E9L543_BACPU/296-361
E9L546_BACSU/296-363
E9LEY5_9NOCA/396-452
E9LEY6_9NOCA/422-505
E9LEY7_9NOCA/424-481
E9LEY8_9NOCA/253-365
E9LEY9_9NOCA/421-533
E9LEZ0_9NOCA/421-533
E9LEZ1_9NOCA/406-518
E9LKD4_FLAPS/328-370
E9LKE0_FLAPS/328-364
E9LKE1_FLAPS/328-363
E9LKE2_FLAPS/328-362
E9NQ03_LEIDO/4-145
E9NQ85_LEPBO/426-539
E9NQ86_LEPBO/426-539
E9NQ87_LEPBO/426-539
E9NR98_LEPIN/424-537
E9P8G9_YEASX/444-554
E9P8H0_YEASX/444-554
E9P8H2_YEASX/444-554
E9P8H4_YEASX/444-554
E9P8H5_YEASX/444-554
E9P8H7_YEASX/444-554
E9P8H8_YEASX/444-554
E9PCY5_HUMAN/472-589
E9PTY5_RAT/455-571
E9RE82_9GAMM/390-466
E9RE84_9GAMM/315-393
E9RE85_9GAMM/315-393
E9RE86_9GAMM/315-393
E9RE87_9GAMM/315-393
E9RE88_9GAMM/315-393
E9RE89_9GAMM/315-393
E9RE90_9GAMM/393-476
E9RE91_9GAMM/393-471
E9RE92_9GAMM/393-471
E9RE93_9GAMM/314-392
E9RE94_9GAMM/393-471
E9RE95_9GAMM/393-471
E9RE96_9GAMM/393-471
E9RE97_9GAMM/393-471
E9RE98_9GAMM/393-471
E9RE99_9GAMM/393-471
E9REA0_9GAMM/393-471
E9REA1_9GAMM/315-393
E9REA2_9GAMM/315-393
E9REA3_9GAMM/334-412
E9REA4_9GAMM/315-393
E9RJH1_BACNA/416-536
E9RL07_LACRE/6-85
E9RMN9_LACRE/432-544
E9RMP2_LACRE/23-132
E9RNT5_LACRE/434-546
E9RS71_9FIRM/4-137
E9RUC4_9FIRM/423-539
E9RVL8_9FIRM/4-113
E9RWM8_9FIRM/14-145
E9RYE5_9FIRM/421-533
E9S1C8_TREDE/424-536
E9S1W2_TREDE/400-508
E9S3W3_TREDE/1-110
E9S873_RUMAL/3-112
E9S9S8_RUMAL/448-560
E9SAJ0_RUMAL/436-557
E9SCB5_RUMAL/5-68
E9SKT9_CLOSY/4-116
E9SN48_CLOSY/3-134
E9SNM9_CLOSY/2-133
E9SPT3_CLOSY/2-133
E9SQZ2_CLOSY/4-135
E9STW0_CLOSY/422-538
E9STX5_CLOSY/4-137
E9SUA4_CLOSY/420-532
E9SUF1_CLOSY/2-133
E9T2A8_COREQ/17-139
E9T853_COREQ/456-568
E9T9Z8_ECOLX/2-134
E9TF20_ECOLX/4-142
E9TGI4_ECOLX/419-532
E9THA2_ECOLX/413-524
E9TM76_ECOLX/2-137
E9TXS7_ECOLX/419-532
E9TZY9_ECOLX/413-524
E9U178_ECOLX/2-137
E9U1W4_ECOLX/4-142
E9UB68_ECOLX/419-532
E9UCB2_ECOLX/2-131
E9UDT6_ECOLX/2-137
E9UGQ1_ECOLX/4-142
E9UIT1_ECOLX/413-524
E9UNK3_9ACTO/4-128
E9UPB5_9ACTO/465-577
E9UZB3_9ACTO/504-616
E9V7C0_ECOLX/2-137
E9VAM6_ECOLX/413-524
E9VEN1_ECOLX/419-532
E9VGS4_ECOLX/4-142
E9VLF6_ECOLX/413-524
E9VLX7_ECOLX/2-132
E9VPJ0_ECOLX/2-137
E9VTT9_ECOLX/419-532
E9VX26_ECOLX/4-142
E9VYS0_ECOLX/413-524
E9W082_ECOLX/2-137
E9W500_ECOLX/4-142
E9W963_ECOLX/419-532
E9WDV7_ECOLX/4-142
E9WFG8_ECOLX/2-137
E9WIK6_ECOLX/413-524
E9WLJ6_ECOLX/419-532
E9WS37_ECOLX/4-142
E9WTU2_ECOLX/413-524
E9WXD8_ECOLX/2-137
E9X150_ECOLX/419-532
E9X302_ECOLX/2-137
E9X4H9_ECOLX/4-142
E9X6Y6_ECOLX/413-524
E9XE42_ECOLX/419-532
E9XFU6_ECOLX/2-134
E9XGP4_ECOLX/413-524
E9XJ83_ECOLX/2-137
E9XLX4_ECOLX/4-142
E9XS85_ECOLX/419-532
E9XV69_ECOLX/2-134
E9XYD0_ECOLX/4-142
E9XZP7_ECOLX/11-146
E9Y2R9_ECOLX/413-524
E9Y611_ECOLX/419-532
E9YA64_ECOLX/4-142
E9YCV3_ECOLX/2-137
E9YES9_ECOLX/413-524
E9YGL9_ECOLX/419-532
E9YIT7_ECOLX/2-132
E9YM78_ECOLX/2-134
E9YNV4_ECOLX/2-137
E9YUD7_ECOLX/413-524
E9YWC0_ECOLX/419-532
E9YZQ1_ECOLX/18-156
E9Z369_ESCFE/413-524
E9Z7I9_ESCFE/2-137
E9Z7W7_ESCFE/4-142
E9ZDI8_ESCFE/419-532
E9ZF13_ESCFE/2-135
E9ZQ73_MYCTU/19-141
E9ZR13_MYCTU/454-566
E9ZS31_NEIME/4-117
E9ZSB0_NEIME/422-535
E9ZT63_NEIME/11-64
E9ZXI7_NEIME/430-545
E9ZXT3_NEIME/4-117
E9ZY13_NEIME/422-535
F0A345_NEIME/4-117
F0A3E8_NEIME/422-535
F0A416_NEIME/430-545
F0A8R1_NEIME/4-117
F0A902_NEIME/422-535
F0A9X1_NEIME/430-545
F0AEE4_NEIME/4-117
F0AEP8_NEIME/422-535
F0AFP4_NEIME/430-545
F0AK68_NEIME/422-535
F0AL99_NEIME/430-545
F0ALH1_NEIME/4-117
F0AQL3_NEIME/4-117
F0AQV3_NEIME/422-535
F0ARQ5_NEIME/430-545
F0AWF7_NEIME/4-117
F0AWP0_NEIME/422-535
F0AXK3_NEIME/430-545
F0B1Y2_NEIME/4-117
F0B269_NEIME/422-535
F0B397_NEIME/430-545
F0B7L2_9XANT/4-117
F0BCS0_9XANT/429-540
F0BDR6_9XANT/412-523
F0BK46_9XANT/2-131
F0BM53_9XANT/412-523
F0BP74_9XANT/4-117
F0BQI9_9XANT/429-540
F0BTR5_9XANT/2-131
F0C9A4_9XANT/429-540
F0CD66_9XANT/4-117
F0CDQ6_9XANT/412-523
F0CF02_SALMO/2-137
F0CGS6_SALMO/2-137
F0CIZ2_SALMO/2-137
F0CVA6_SALMO/2-137
F0CWT3_SALMO/2-137
F0D1L9_STAAU/6-115
F0D1X9_STAAU/425-537
F0D4H2_STAAU/3-134
F0D5C7_STAAU/430-542
F0D884_STAAU/5-87
F0D8Z2_STAAU/8-92
F0D996_STAAU/6-115
F0D9K5_STAAU/425-537
F0DBC7_STAAU/430-542
F0DCY9_STAAU/3-134
F0DF07_STAAU/5-87
F0DF93_STAAU/7-91
F0DJB5_9FIRM/9-118
F0DKH3_9FIRM/3-135
F0DQ73_9FIRM/422-534
F0DUD4_9FIRM/4-113
F0DVI3_9FIRM/419-531
F0DY51_9PSED/417-528
F0DYU1_9PSED/8-123
F0E1M7_9PSED/5-146
F0E3I4_9PSED/2-131
F0E833_9PSED/421-534
F0ECS8_9PSED/4-148
F0EFU1_ENTCA/430-542
F0EG71_ENTCA/3-134
F0EK37_ENTCA/9-89
F0EN51_ENTCA/428-540
F0EN61_ENTCA/5-114
F0EQ16_ENTCA/3-141
F0ER18_HAEPA/424-537
F0ETY8_HAEPA/4-148
F0EUB5_HAEPA/413-524
F0EVH7_HAEPA/2-136
F0EWK9_9NEIS/430-545
F0EWY7_9NEIS/424-537
F0EZX1_9NEIS/19-134
F0F3C3_9BACT/4-112
F0F3Q1_9BACT/417-525
F0F5I7_9BACT/94-225
F0F7A7_9BACT/433-551
F0F862_9BACT/2-140
F0FD65_STRSA/428-540
F0FDB0_STRSA/17-126
F0FE28_STRSA/429-541
F0FH00_STRSA/9-88
F0FJC8_STRSA/428-540
F0FJH8_STRSA/17-126
F0FKC0_STRSA/429-541
F0FLX8_STRSA/9-89
F0FPV0_STRSA/9-89
F0FSI6_STRSA/429-541
F0FTK4_STRSA/17-126
F0FTQ1_STRSA/428-540
F0FZP8_9BURK/443-556
F0GI09_9BURK/430-545
F0GKV0_9BURK/4-135
F0GN78_9LACO/9-118
F0GNC0_9LACO/424-536
F0GP16_9LACO/438-550
F0GP88_9LACO/11-92
F0GPS2_9LACO/424-536
F0GQH2_9LACO/9-118
F0GRM7_9LACO/11-92
F0GSW0_9LACO/438-550
F0GVL6_9FIRM/4-113
F0GW31_9FIRM/418-530
F0GXD7_9FIRM/2-133
F0GXQ5_9FIRM/4-87
F0GYF7_9FIRM/4-113
F0GYV6_9FIRM/418-530
F0H1J1_9FIRM/4-86
F0H4S5_9BACT/2-140
F0H5X6_9BACT/3-141
F0H615_9BACT/3-141
F0H6Z1_9BACT/433-551
F0H782_9BACT/2-133
F0H7Y2_9BACT/3-141
F0H7Z7_9BACT/2-140
F0H8C4_9BACT/3-141
F0H920_9BACT/4-112
F0H934_9BACT/417-525
F0HCD1_9FIRM/5-89
F0HCU7_9FIRM/424-536
F0HDR6_9FIRM/4-116
F0HGA3_9FIRM/422-534
F0HLG9_9ACTN/2-183
F0HQC4_9ACTN/428-540
F0HT05_LACDL/422-534
F0HTM2_LACDL/34-143
F0HU31_LACDL/3-141
F0HW14_LACDL/438-550
F0HWY1_LACDL/7-87
F0I0N9_STRSA/429-541
F0I228_STRSA/17-126
F0I273_STRSA/428-540
F0I476_STRSA/9-88
F0I725_STRSA/428-540
F0I7E3_STRSA/17-126
F0I8D4_STRSA/429-541
F0IB77_STRSA/9-89
F0IED0_9FLAO/435-552
F0IF40_9FLAO/415-523
F0IFK2_9FLAO/4-113
F0IJT8_STRSA/18-98
F0IM91_STRSA/428-540
F0IMD6_STRSA/17-126
F0IN77_STRSA/429-541
F0ISE9_STRSA/18-98
F0IU55_STRSA/429-541
F0IUZ5_STRSA/17-126
F0IV45_STRSA/428-540
F0IX80_ACIMA/3-116
F0J0Z4_ACIMA/435-547
F0J6F6_ACIMA/440-558
F0JIQ4_DESDE/419-534
F0JJ43_DESDE/4-113
F0JMG4_ESCFE/419-532
F0JMS8_ESCFE/2-137
F0JQG5_ESCFE/413-524
F0JRX3_ESCFE/4-142
F0JZJ9_LACD2/7-88
F0K263_LACD2/422-534
F0K2V7_LACD2/37-146
F0K387_LACD2/438-550
F0K3G5_LACD2/3-141
F0K565_CLOAE/439-551
F0K622_CLOAE/4-135
F0K661_CLOAE/4-83
F0K6J2_CLOAE/4-113
F0KBF9_CLOAE/4-135
F0KCC1_CLOAE/421-533
F0KHF2_ACICP/413-524
F0KM24_ACICP/23-162
F0KPH7_ACICP/432-545
F0KTZ1_YERE3/4-148
F0KV03_YERE3/2-137
F0KX50_YERE3/414-525
F0KXB9_YERE3/419-532
F0L2J3_9RHIZ/13-126
F0L2X3_9RHIZ/431-544
F0L5B5_9RHIZ/489-601
F0LI26_THEBM/3-74
F0LKH1_THEBM/3-140
F0LL89_THEBM/642-804
F0LN05_THEBM/6-91
F0LQ64_VIBFU/420-533
F0LQM7_VIBFU/3-138
F0LSG3_VIBFU/7-91
F0LT94_VIBFU/413-524
F0M3B2_ARTPP/10-131
F0M4N3_ARTPP/474-586
F0M9P4_ARTPP/476-588
F0MDC4_NEIMG/4-117
F0MDU0_NEIMG/422-535
F0MEE7_NEIMG/430-545
F0MPW0_NEIMM/430-545
F0MQI2_NEIMM/422-535
F0MQZ8_NEIMM/4-117
F0MY38_NEIMP/4-117
F0MYL0_NEIMP/422-535
F0MZH8_NEIMP/430-545
F0N2V8_NEIMO/4-117
F0N3K0_NEIMO/422-535
F0N5A6_NEIMO/430-545
F0N7U8_NEIMN/4-117
F0N8B6_NEIMN/422-535
F0N9D5_NEIMN/430-545
F0NEW3_SULIR/10-143
F0NFE1_SULIR/620-785
F0NHH0_SULIR/581-743
F0NPL4_SULIH/581-743
F0NPV0_SULIH/620-785
F0NR24_SULIH/10-142
F0NSQ2_LACHH/423-535
F0NTA0_LACHH/17-126
F0NTE6_LACHH/398-510
F0NUF1_LACHH/10-91
F0NXG7_WEEVC/451-568
F0NXV7_WEEVC/418-526
F0NY43_WEEVC/2-133
F0NZL3_WEEVC/4-113
F0P3Z6_STAPE/426-538
F0P6L5_STAPE/4-135
F0P6V7_STAPE/427-539
F0P7F0_STAPE/4-113
F0P7Y2_STAPE/3-141
F0P827_STAPE/6-91
F0P9J6_STAPE/5-88
F0PAJ4_ENTF6/9-92
F0PDL2_ENTF6/430-542
F0PFN0_ENTF6/427-539
F0PFR1_ENTF6/5-114
F0PHZ2_ENTF6/5-136
F0PJ09_BACT0/2-139
F0PM82_BACT0/273-386
F0PMR4_BACT0/423-535
F0PNY6_BACT0/425-537
F0PPT8_BACT0/6-90
F0PPY6_BACT0/5-83
F0PQL6_BACT0/4-113
F0PWJ6_BACT0/4-135
F0Q048_ACIAP/479-603
F0Q1D1_ACIAP/430-545
F0QA70_ACIAP/4-137
F0QIE7_ACIBD/432-545
F0QK29_ACIBD/413-524
F0QN68_ACIBD/23-162
F0QQ04_MYCSL/440-551
F0QSB7_MYCSL/3-120
F0QVK1_VULM7/643-815
F0QWG4_VULM7/5-144
F0R2M3_BACSH/4-113
F0R3I5_BACSH/431-550
F0R4F1_BACSH/24-162
F0R4S7_BACSH/4-142
F0R6J0_BACSH/432-540
F0R722_BACSH/2-133
F0R8X1_BACSH/2-140
F0RCB6_CELLC/4-113
F0RCS0_CELLC/409-517
F0RDM6_CELLC/2-133
F0RGC0_CELLC/429-546
F0RMD4_DEIPM/4-126
F0RNY4_DEIPM/433-550
F0RQB8_DEIPM/2-126
F0RSY4_SPHGB/6-114
F0RVE2_SPHGB/3-134
F0RX43_SPHGB/401-509
F0RZW2_SPHGB/446-572
F0S1P5_DESTD/422-534
F0S2F6_DESTD/612-766
F0S425_DESTD/5-115
F0S6Q2_PEDSD/2-140
F0S6U2_PEDSD/2-140
F0S955_PEDSD/4-113
F0SA57_PEDSD/2-140
F0SBN8_PEDSD/411-519
F0SDM8_PEDSD/430-547
F0SMG2_PLABD/424-536
F0SMU8_PLABD/423-536
F0SN15_PLABD/10-132
F0SUB4_SYNGF/4-113
F0SUH3_SYNGF/431-543
F0SW69_SYNGF/5-86
F0SYW8_SYNGF/7-93
F0T1H4_SYNGF/4-135
F0T438_CHLP6/432-545
F0T5E2_CHLP6/4-112
F0T5J1_CHLP6/395-504
F0T637_METSL/22-104
F0T9W2_METSL/3-139
F0TES2_LACA3/17-126
F0TF23_LACA3/423-535
F0THC2_LACA3/439-551
F0TI93_LACA3/10-91
F0TMY3_RIEAR/4-112
F0TPD5_RIEAR/424-541
F0TPM7_RIEAR/425-533
F0U7D2_AJECA/5-153
F0UWA9_AJECA/467-582
F0V072_SALBN/2-132
F0V2L5_9MOLU/3-120
F0V2P6_9MOLU/440-551
F0V902_NEOCA/472-589
F0VBK1_NEOCA/5-150
F0VLT8_NEOCA/8-152
F0VN61_NEOCA/524-637
F0VRR4_NEOCA/466-630
F0VSB5_STRG2/400-512
F0VTR3_STRG2/9-90
F0VXC6_STRG2/430-542
F0VXQ7_STRG2/30-139
F0WKX4_9STRA/495-610
F0WSH2_9STRA/4-143
F0WWU7_9STRA/419-536
F0WXN1_9STRA/28-175
F0WXN2_9STRA/28-175
F0WXN3_9STRA/28-175
F0WXN4_9STRA/28-175
F0WXN5_9STRA/28-175
F0WXN6_9STRA/28-175
F0WXN7_9STRA/28-175
F0WXN8_9STRA/28-175
F0WXN9_9STRA/28-175
F0WXP0_9STRA/28-175
F0XAE9_9PEZI/582-695
F0XQ46_9PEZI/4-145
F0XY93_9STRA/4-145
F0XZ97_9STRA/7-160
F0Y200_9STRA/464-583
F0YE61_9STRA/479-596
F0YYB2_9CLOT/4-113
F0YYU0_9CLOT/4-135
F0YZ37_9CLOT/5-136
F0Z036_9CLOT/3-134
F0Z1Z8_9CLOT/6-137
F0Z4H4_9CLOT/2-124
F0Z5I5_9CLOT/423-539
F0Z5R1_9CLOT/428-540
F0ZB94_DICPU/552-668
F0ZNB2_DICPU/427-542
F0ZSL6_DICPU/3-149
F1C4A5_9ACTO/312-370
F1C4A6_9ACTO/309-366
F1C5X5_9NOCA/342-415
F1CFD8_9GAMM/296-354
F1CGT9_9ACTO/378-435
F1CGU0_9ACTO/374-433
F1CWF7_9ACTO/328-391
F1JTM1_9BACI/277-315
F1JTM2_9BACI/295-348
F1JTM3_9BACI/297-352
F1JTM4_9BACL/280-335
F1JTQ3_PHOPO/311-375
F1K0Y6_9BACI/319-396
F1K0Y7_9BACI/215-262
F1KLX6_9GAMM/309-367
F1KLX7_9GAMM/306-367
F1KLX8_9GAMM/302-363
F1KLX9_9GAMM/309-371
F1KLY0_9GAMM/302-374
F1KQU1_ASCSU/510-627
F1KQV5_ASCSU/510-627
F1KQW6_ASCSU/454-571
F1KQW9_ASCSU/454-571
F1KW18_ASCSU/4-156
F1LBG9_ASCSU/4-150
F1M7A0_RAT/455-571
F1MDU7_BOVIN/61-177
F1ME84_BOVIN/4-155
F1MGY1_BOVIN/36-181
F1MU48_BOVIN/449-566
F1NR58_CHICK/482-599
F1NZF0_CHICK/457-573
F1P1F3_CHICK/38-183
F1P2F2_CHICK/478-594
F1PRA7_CANFA/454-571
F1Q2M4_CANFA/440-556
F1Q8Y8_DANRE/471-588
F1QNX4_DANRE/4-155
F1R242_DANRE/36-178
F1RL03_PIG/4-155
F1RL05_PIG/4-155
F1RS45_PIG/454-571
F1RXE2_PIG/458-574
F1SVH1_METKA/780-935
F1SX63_9XANT/1-36
F1SX64_9XANT/1-36
F1SX65_9XANT/1-34
F1SX66_9XANT/1-34
F1SX67_9XANT/1-35
F1SX68_9XANT/1-35
F1SX72_9XANT/1-40
F1SX73_9XANT/1-34
F1SX74_9XANT/1-36
F1SX75_9XANT/1-34
F1SX76_9XANT/1-35
F1SX80_9XANT/1-34
F1SX82_9XANT/1-40
F1T1T7_9VIBR/303-360
F1T3U5_9ACTN/2-184
F1T5R1_9ACTN/433-545
F1T9H6_9CLOT/435-556
F1TCG6_9CLOT/424-536
F1TFA7_9CLOT/4-135
F1THQ6_9CLOT/4-113
F1TKL6_PROAC/464-576
F1TLH3_PROAC/6-128
F1TP32_PROAC/494-605
F1TTJ7_PROAC/464-576
F1TUI7_PROAC/6-128
F1TY30_PROAC/494-605
F1U1B1_PROAC/6-128
F1U1U3_PROAC/464-576
F1U4X1_PROAC/494-605
F1U887_PROAC/464-576
F1U8Y7_PROAC/6-128
F1UDB2_PROAC/494-605
F1UF11_PROAC/464-576
F1UGN4_PROAC/494-605
F1UIX5_PROAC/6-128
F1UNY1_PROAC/6-128
F1UQ05_PROAC/464-576
F1USR8_PROAC/494-605
F1UVI7_PROAC/6-128
F1UWC6_PROAC/464-576
F1UYU4_PROAC/494-605
F1V2L6_PROAC/464-576
F1V3L5_PROAC/6-128
F1V7N8_PROAC/494-605
F1V9I6_PROAC/6-128
F1VCH6_PROAC/464-576
F1VD46_PROAC/494-605
F1VKH3_PROAC/6-128
F1VL94_PROAC/464-576
F1VMQ9_PROAC/494-605
F1VQA7_MORCA/432-545
F1VR28_MORCA/24-159
F1VRA0_MORCA/416-527
F1W1Y8_9BURK/1-37
F1W2E8_9BURK/432-547
F1W3L6_9BURK/4-135
F1W5T1_MORCA/24-159
F1W6F1_MORCA/432-545
F1WAF5_MORCA/416-527
F1WCP0_MORCA/416-527
F1WF52_MORCA/432-545
F1WFW1_MORCA/24-159
F1WJV3_MORCA/24-159
F1WK40_MORCA/416-527
F1WKD8_MORCA/432-545
F1WLS6_MORCA/416-527
F1WRD9_MORCA/432-545
F1WTC7_MORCA/432-545
F1WVJ1_MORCA/24-159
F1WXJ8_MORCA/416-527
F1WXX6_MORCA/432-545
F1X1P5_MORCA/24-159
F1X2W3_MORCA/24-159
F1X3E4_MORCA/432-545
F1X769_MORCA/416-527
F1X8A6_MORCA/24-159
F1XAI1_MORCA/432-545
F1XBT4_MORCA/416-527
F1XCV7_MORCA/432-545
F1XH44_MORCA/24-159
F1XHG8_MORCA/416-527
F1XJC2_ECO57/413-524
F1XQ41_ECO57/4-142
F1XRB8_ECO57/2-137
F1XXE7_ECO57/419-532
F1Y2T2_ECO57/2-134
F1Y3X3_ECO57/2-137
F1Y6V6_ECO57/419-532
F1Y7N8_ECO57/4-142
F1YCQ7_ECO57/413-524
F1YJX5_9ACTO/13-135
F1YLA3_9ACTO/462-574
F1YQT6_9PROT/471-589
F1YTA7_9PROT/3-116
F1YTB6_9PROT/460-572
F1YXU0_9STRE/16-97
F1YY06_9STRE/430-542
F1YYY5_9STRE/3-137
F1Z060_9STRE/28-137
F1Z0Z9_9STRE/430-542
F1Z4X6_9SPHN/439-551
F1Z9E4_9SPHN/449-561
F1ZA60_9SPHN/1-109
F1ZI29_ECOLX/2-137
F1ZME1_ECOLX/413-524
F1ZPE5_ECOLX/419-532
F1ZSK8_THEET/4-113
F1ZV15_THEET/419-531
F2A1K0_RHIET/2-115
F2AB57_RHIET/431-544
F2AJ08_RHIET/525-636
F2AMM3_RHOBA/422-534
F2AWZ8_RHOBA/473-585
F2AXS0_RHOBA/32-154
F2AYW0_RHOBA/32-152
F2B4K6_STRPN/428-540
F2B4P7_STRPN/428-540
F2B6A2_STRPN/15-124
F2B7M5_STRPN/7-87
F2B8G7_9NEIS/2-131
F2BAE5_9NEIS/422-535
F2BAS7_9NEIS/4-117
F2BFE8_9NEIS/490-605
F2BIH0_STRSA/428-540
F2BIL9_STRSA/17-126
F2BJ60_STRSA/429-541
F2BL69_STRSA/9-89
F2BPD7_STRSA/11-91
F2BRW0_STRSA/428-540
F2BS11_STRSA/17-126
F2BSM5_STRSA/429-541
F2BVU5_9FIRM/44-153
F2BXH8_9FIRM/432-544
F2BYA6_9FIRM/4-87
F2BYV4_HAEAE/2-137
F2BZ77_HAEAE/422-535
F2C215_HAEAE/4-148
F2C2A4_HAEAE/413-524
F2C5Z1_STRSA/428-540
F2C637_STRSA/17-126
F2C6P7_STRSA/429-541
F2C9B9_STRSA/9-89
F2CCE1_STRSA/428-540
F2CD39_STRSA/17-126
F2CDX6_STRSA/429-541
F2CGM7_STRSA/9-89
F2CL76_STRSA/428-540
F2CLC5_STRSA/17-126
F2CMB8_STRSA/429-541
F2CNZ6_STRSA/16-96
F2EIZ0_HORVD/504-616
F2EUR7_PANAN/414-525
F2EVB3_PANAN/4-142
F2EVF8_PANAN/2-137
F2EYY6_PANAN/419-532
F2F1A0_9BACL/31-98
F2F250_9BACL/426-538
F2F544_9BACL/2-139
F2F5C5_9BACL/3-85
F2F5R5_9BACL/425-537
F2F625_9BACL/4-113
F2F6L9_9BACL/3-89
F2F8B2_9BACL/7-138
F2FB01_9ZZZZ/2-138
F2FEH0_SALDU/419-532
F2FEW5_SALDU/4-142
F2FJB5_SALDU/2-137
F2FKJ6_SALDU/413-524
F2FPL7_SALDU/2-134
F2FST9_SALGL/419-532
F2FW07_SALGL/4-142
F2FZR6_SALGL/413-524
F2G0B6_SALGL/2-137
F2G1Q7_ALTMD/421-534
F2G950_ALTMD/414-525
F2GF19_MYCTU/19-141
F2GLM9_MYCTU/493-605
F2GPZ8_BRUME/430-546
F2GXX7_BRUME/462-574
F2GXZ0_BRUME/11-124
F2GZG1_BACTU/425-537
F2GZJ1_BACTU/5-83
F2H0B3_BACTU/4-113
F2H0E6_BACTU/6-90
F2H501_BACTU/4-135
F2H7C3_BACTU/2-139
F2HCZ8_BACTU/423-535
F2HFC6_BACTU/4-141
F2HG64_BACTU/4-142
F2HGR1_BACTU/4-142
F2HKG0_LACLA/9-88
F2HKL9_LACLA/431-543
F2HKV0_LACLA/27-136
F2HLQ7_LACLA/425-537
F2HUR6_BRUME/430-546
F2HYM4_BRUME/462-574
F2HYN8_BRUME/2-115
F2I027_9RICK/437-559
F2I1F0_9RICK/2-115
F2I1L0_9RICK/430-542
F2I4X2_9LACT/426-538
F2I4X5_9LACT/12-121
F2I5D2_9LACT/446-558
F2I732_9LACT/7-84
F2IBG3_9FLAO/4-113
F2IDU8_9FLAO/428-545
F2IIW1_9FLAO/2-133
F2IJE1_9FLAO/406-514
F2IQP8_VIBCH/3-138
F2IRA3_VIBCH/389-500
F2IVZ0_9PROT/1-110
F2IXP5_9PROT/437-550
F2J0U1_9PROT/485-596
F2J8Y9_HELPY/3-113
F2J9K0_HELPY/417-529
F2JB20_HELPY/5-114
F2JDW2_HELPY/3-113
F2JEH6_HELPY/417-529
F2JF19_HELPY/5-114
F2JL25_9FIRM/3-144
F2JP40_9FIRM/4-135
F2JS91_9FIRM/4-113
F2JSI7_9FIRM/419-531
F2JSX1_9FIRM/431-552
F2JTI0_9GAMM/4-152
F2JUH7_9GAMM/422-535
F2JWC9_9GAMM/2-137
F2K4B0_9GAMM/416-527
F2K9H5_PSEBR/4-149
F2K9S8_PSEBR/2-131
F2KAC0_PSEBR/407-520
F2KBG5_PSEBR/417-528
F2KF19_PSEBR/2-131
F2KNC6_ARCVE/409-521
F2KPZ5_ARCVE/3-137
F2KSF0_ARCVE/520-674
F2KUM5_9BACT/3-141
F2KW29_9BACT/4-112
F2KW45_9BACT/417-525
F2KX00_9BACT/433-551
F2KXN2_9BACT/3-141
F2KYV7_9BACT/2-133
F2L146_9CREN/1-139
F2L236_9CREN/634-807
F2LFL8_BURGA/431-546
F2LGJ8_BURGA/443-556
F2LGY1_BURGA/4-135
F2LSE5_BURGA/6-145
F2LVN6_9DELT/2-111
F2LWE2_9DELT/415-527
F2LZD2_LACAM/17-126
F2LZS4_LACAM/423-535
F2M046_LACAM/439-551
F2M162_LACAM/10-91
F2M4C6_LACCA/5-114
F2M4D4_LACCA/424-536
F2MAC5_LACCA/436-548
F2MCT7_LACCA/6-85
F2MDC2_LACCA/5-114
F2MDC9_LACCA/424-536
F2MJ98_LACCA/436-548
F2MLU3_LACCA/6-85
F2MQ93_ENTFA/61-192
F2MRH6_ENTFA/430-542
F2MT94_ENTFA/9-92
F2MTV8_ENTFA/427-539
F2MTY9_ENTFA/5-114
F2MUZ1_PSEST/419-532
F2MYD4_PSEST/2-131
F2N1W2_PSEST/4-146
F2N4A9_PSEST/2-131
F2N4J8_PSEST/411-522
F2N6T8_9ACTN/430-548
F2N771_9ACTN/2-184
F2NDW2_9DELT/4-113
F2NF32_9DELT/427-540
F2NLP3_9DEIN/5-114
F2NNJ4_9DEIN/419-536
F2NT73_9SPIO/1-126
F2NV76_9SPIO/489-597
F2NVQ1_9SPIO/18-128
F2NXS8_9SPIO/426-538
F2NYP0_9SPIO/1-135
F2P725_PHOMO/4-150
F2P9P1_PHOMO/3-136
F2PBU2_PHOMO/420-533
F2PG26_PHOMO/414-525
F2PIT5_TRIEQ/5-153
F2PYI8_TRIEQ/557-672
F2Q694_9BACT/2-138
F2Q883_SALBN/2-132
F2Q8P5_SALEE/2-132
F2Q903_SALET/2-132
F2QCW3_STROR/428-540
F2QD08_STROR/15-124
F2QED0_STROR/428-540
F2QGR8_STROR/9-89
F2QKE4_9FLAO/334-400
F2QKE5_9FLAO/331-412
F2QKE6_9FLAO/338-418
F2QKE7_9FLAO/338-404
F2QKE8_9FLAO/347-427
F2QKE9_9FLAO/347-427
F2QKF0_9FLAO/332-399
F2QKF1_9FLAO/335-401
F2QKF2_9FLAO/302-336
F2QKF3_9FLAO/352-418
F2QKF4_9FLAO/347-413
F2QKF5_9FLAO/347-418
F2QKF6_9FLAO/346-412
F2QKF7_9FLAO/346-426
F2QKF8_9FLAO/347-413
F2QKF9_9FLAO/331-397
F2QKG0_9FLAO/347-427
F2QKG1_9FLAO/347-406
F2QKG2_9FLAO/333-402
F2QKG3_9FLAO/346-426
F2QKG4_9FLAO/347-427
F2QKG5_9FLAO/331-411
F2QKG6_9FLAO/347-427
F2QKG7_9FLAO/346-426
F2QKG8_9FLAO/332-398
F2QKG9_9FLAO/346-426
F2QKH0_9FLAO/330-395
F2QKH1_9FLAO/347-414
F2QKH2_9FLAO/347-413
F2QKH3_9FLAO/347-413
F2QKH4_9FLAO/347-427
F2QKH5_9FLAO/331-397
F2QKH6_9FLAO/345-429
F2QNW2_PICPA/3-152
F2QWR7_PICPA/507-619
F2R7X9_9ACTO/479-591
F2RAB3_9ACTO/49-170
F2RD41_9ACTO/456-568
F2S2F0_TRITO/557-672
F2S5G3_TRITO/5-153
F2SCP4_TRIRU/557-672
F2SEP2_TRIRU/5-153
F2SZF7_TRIRU/1-101
F2T3U6_AJEDE/559-674
F2THD6_AJEDE/6-156
F2TP38_AJEDE/5-153
F2U844_9EUKA/489-605
F2U845_9EUKA/455-571
F2UL82_9EUKA/5-153
F2UQ44_9EUKA/4-154
F2UWN9_ACTVI/454-566
F2UXV9_ACTVI/4-125
F2UZL8_ACTVI/522-634
F2V6L4_MYCTU/19-141
F2V967_MYCTU/493-605
F2WKY9_9VIRU/432-543
F2WZ76_FLAPS/247-355
F2WZ78_FLAPS/247-355
F2WZ79_FLAPS/247-355
F2WZ84_FLAPS/246-354
F2WZ85_FLAPS/228-336
F2WZ87_FLAPS/228-336
F2WZ88_FLAPS/192-354
F2X2X0_AERHY/333-416
F2X2X1_AERHY/333-416
F2XFI9_9RHIZ/311-356
F2XFJ0_9RHIZ/311-356
F2XFJ1_9RHIZ/311-356
F2XFJ2_9RHIZ/311-356
F2XFJ3_9RHIZ/311-356
F2XFJ4_AGRVI/311-356
F2XFJ6_RHIRD/311-355
F2XFJ7_RHIRD/311-356
F2XFJ9_RHIRD/311-356
F2XFK0_RHIRD/311-356
F2XFK1_AGRT5/311-356
F2XFK2_RHIRD/311-355
F2XFK4_RHIRD/311-356
F2XFK5_AGRRH/311-356
F2XFK6_AGRRH/311-356
F2XFK7_AGRRH/311-356
F2XFK8_AGRRH/311-356
F2XFK9_AGRRH/311-356
F2XFL0_AGRRH/311-356
F2XFL2_9RHIZ/311-356
F2XFL3_RHIME/311-356
F2XFL4_9RHIZ/311-356
F2XFL5_RHIFR/311-356
F2XFL6_SINTE/311-356
F2XFL7_9RHIZ/319-360
F2XFL8_RHILO/319-361
F2XFL9_9RHIZ/319-360
F2XFM0_RHIGA/311-354
F2XFM1_9RHIZ/311-356
F2XFM2_9RHIZ/307-352
F2XFM3_9RHIZ/311-356
F2XFM4_RHITR/311-356
F2XFM5_9RHIZ/311-356
F2XFM6_9RHIZ/311-356
F2Y197_9PHYC/424-535
F2Y1B5_9PHYC/3-108
F2Y201_9PHYC/3-108
F2Y3Y2_9RHIZ/311-356
F2Y3Y3_9RHIZ/311-356
F2YQ17_BACAM/393-505
F2YQ18_BACSU/393-505
F2YWX2_9ACTO/112-224
F2Z2A5_HUMAN/4-129
GYRBM_ARATH/514-626
GYRBP_ARATH/443-555
GYRBR_STRSH/457-569
GYRBS_STRSH/464-576
GYRB_ACIBA/313-388
GYRB_ACICA/313-388
GYRB_ACIG3/313-388
GYRB_ACIG6/313-388
GYRB_ACIG9/314-390
GYRB_ACIGB/313-389
GYRB_ACIHA/313-388
GYRB_ACIJO/313-389
GYRB_ACIJU/313-388
GYRB_ACILW/314-390
GYRB_AQUAE/424-536
GYRB_ARCFU/420-532
GYRB_BACAN/425-537
GYRB_BACCE/322-404
GYRB_BACHD/422-534
GYRB_BACMY/322-404
GYRB_BACSU/423-535
GYRB_BARBK/474-586
GYRB_BORBU/422-534
GYRB_BORHE/417-529
GYRB_BUCAI/419-532
GYRB_BUCAP/419-532
GYRB_BUCBP/419-532
GYRB_CAMJE/415-527
GYRB_CAUCN/436-549
GYRB_CAUCR/436-549
GYRB_CHIJA/324-441
GYRB_CHLMU/432-545
GYRB_CHLPN/432-545
GYRB_CHLTR/432-545
GYRB_CLOAB/421-533
GYRB_CYTAU/320-437
GYRB_CYTHU/320-437
GYRB_ECO57/419-532
GYRB_ECOLI/419-532
GYRB_FLEEL/320-437
GYRB_HAEIN/422-535
GYRB_HALL2/424-536
GYRB_HALVD/424-536
GYRB_HELPJ/417-529
GYRB_HELPY/417-529
GYRB_MYCAT/432-544
GYRB_MYCCT/421-533
GYRB_MYCGA/434-546
GYRB_MYCGE/436-548
GYRB_MYCHP/433-545
GYRB_MYCLE/457-569
GYRB_MYCPA/456-568
GYRB_MYCPN/436-548
GYRB_MYCS2/454-566
GYRB_MYCSM/454-566
GYRB_MYCTA/454-566
GYRB_MYCTU/454-566
GYRB_MYXXA/431-540
GYRB_NEIGO/422-521
GYRB_NICBE/513-625
GYRB_ORYSJ/511-623
GYRB_PSEAE/421-534
GYRB_PSEPU/421-534
GYRB_RICBR/430-543
GYRB_RICCN/430-542
GYRB_RICFE/430-543
GYRB_RICPR/430-542
GYRB_RICTY/430-542
GYRB_SALTI/419-532
GYRB_SALTY/419-532
GYRB_SHIFL/419-532
GYRB_SPICI/424-536
GYRB_STAA3/430-542
GYRB_STAAC/430-542
GYRB_STAAM/430-542
GYRB_STAAN/430-542
GYRB_STAAR/430-542
GYRB_STAAS/430-542
GYRB_STAAU/430-542
GYRB_STAAW/430-542
GYRB_STAEQ/429-541
GYRB_STAES/429-541
GYRB_STRCO/466-578
GYRB_STRP1/430-542
GYRB_STRP3/430-542
GYRB_STRP6/430-542
GYRB_STRP8/430-542
GYRB_STRPN/428-540
GYRB_STRR6/428-540
GYRB_SYNY3/864-973
GYRB_THEMA/422-534
GYRB_TREDE/424-536
GYRB_TREPA/423-535
GYRB_VIBCH/420-533
GYRB_VIBPA/420-533
O06854_SHEPU/327-418
O06855_SHEPU/328-406
O06856_SHEPU/328-419
O06857_SHEPU/328-418
O06858_SHEPU/328-419
O06859_SHEPU/328-419
O06860_SHEPU/328-402
O06861_SHEPU/328-403
O06862_SHEPU/328-402
O06863_SHEPU/328-405
O06864_SHEPU/328-406
O06868_SHEON/328-419
O06869_SHESR/328-419
O06870_9GAMM/328-419
O07352_ACHLA/1-93
O07852_STRAM/1-70
O08401_9ENTR/328-419
O08402_9ENTR/328-419
O08403_9ENTR/328-419
O08409_9GAMM/328-406
O08410_9GAMM/328-410
O08411_9GAMM/328-408
O08412_9GAMM/328-407
O08413_9GAMM/328-407
O08414_9GAMM/328-419
O08415_9GAMM/328-419
O08417_SHEHA/328-419
O08418_SHEPU/328-419
O08419_SHEPU/328-419
O08420_SHEPU/328-419
O08421_SHEPU/328-419
O08422_SHEPU/328-419
O08423_SHEPU/328-419
O08425_SHESM/328-419
O08426_9GAMM/328-419
O08427_9GAMM/328-419
O25188_HELPY/4-106
O26743_METTH/9-94
O30672_9GAMM/328-419
O30673_9GAMM/328-419
O30674_9GAMM/328-416
O30675_SHEFR/328-419
O30676_SHEPU/328-419
O30677_9GAMM/329-420
O31225_ALTMA/328-419
O32856_9GAMM/331-422
O33411_ALTAT/332-423
O33412_9GAMM/329-420
O33429_ALTCA/332-423
O33430_9GAMM/331-422
O33436_9GAMM/332-423
O33442_PSEHA/332-414
O33443_9GAMM/332-418
O33444_9GAMM/329-420
O33452_9GAMM/332-423
O33464_9GAMM/329-420
O33473_9GAMM/332-423
O33504_9GAMM/332-423
O41065_PBCV1/409-521
O49571_ARATH/475-556
O51571_BORBU/6-87
O51860_VIBAL/329-416
O52165_MYCHO/419-531
O52486_SHEPU/328-419
O52487_SHEON/329-417
O52488_SHEON/329-416
O52489_SHEON/329-417
O52490_9GAMM/328-419
O53042_HELPY/3-113
O55078_CRILO/455-571
O55079_CRILO/455-571
O59489_PYRHO/6-91
O59864_EMENI/545-660
O67859_AQUAE/22-99
O68005_ENTFA/3-141
O68071_RHOCA/434-546
O69189_FRATU/1-105
O69317_PSEPU/307-382
O69318_PSEPU/307-382
O69319_PSEPU/306-381
O69320_PSEPU/307-382
O69321_PSEPU/306-381
O69322_PSEPU/307-382
O69323_PSEPU/307-382
O69324_PSEPU/306-381
O69325_PSEPU/306-381
O69326_PSEPU/307-382
O69327_PSEFL/306-381
O69328_PSEFL/306-381
O69329_PSEFL/306-381
O69330_9PSED/306-381
O69998_STRCO/481-593
O84649_CHLTR/4-112
O84668_CHLTR/398-506
O85119_CHLTR/424-537
O85120_CHLTR/347-455
O85686_CITFR/77-134
O85745_AERHY/315-392
O86093_METSS/421-534
O87024_VIBCH/88-168
O87222_9LACT/3-141
P71196_ENTAE/2-139
P95681_STAAU/425-537
P97058_STRAG/3-141
PARE_BACSU/424-536
PARE_BORBU/398-506
PARE_CAUCR/478-589
PARE_ECOLI/413-524
PARE_HAEIN/413-524
PARE_MYCGA/421-532
PARE_MYCGE/420-533
PARE_MYCPN/423-536
PARE_PSEAE/412-523
PARE_RICBR/440-552
PARE_RICCN/440-552
PARE_RICFE/440-552
PARE_RICPR/440-552
PARE_RICTY/441-553
PARE_SALTI/413-524
PARE_SALTY/413-524
PARE_STAA8/425-537
PARE_STAAC/425-537
PARE_STAAM/425-537
PARE_STAAN/425-537
PARE_STAAR/425-537
PARE_STAAS/425-537
PARE_STAAU/425-537
PARE_STAAW/425-537
PARE_STAEQ/425-537
PARE_STAES/425-537
PARE_STRPN/428-540
PRIM_BACSU/263-340
PRIM_BORBU/260-340
PRIM_CHLPN/254-331
PRIM_CHLTR/252-330
PRIM_CLOAB/256-333
PRIM_HAEIN/261-338
PRIM_HELPY/247-325
PRIM_LACLA/258-335
PRIM_LEGPN/252-326
PRIM_LISMO/265-340
PRIM_MYCGE/268-347
PRIM_MYCPN/267-345
PRIM_PSEPU/262-340
PRIM_RICPR/251-331
PRIM_SALTY/260-339
PRIM_STAAU/261-337
PRIM_SYNE7/266-346
PRIM_SYNY3/266-347
PRIM_TREPA/258-335
Q002B4_9BACT/394-508
Q00G83_AERHY/287-332
Q00G84_9GAMM/287-332
Q00G85_AERME/287-326
Q00G86_AERME/287-332
Q00G92_9GAMM/288-323
Q00G94_AERSO/287-332
Q00LH2_9GAMM/277-334
Q00LH3_9GAMM/287-344
Q00LH4_9GAMM/286-343
Q00LH6_9GAMM/287-323
Q00LH7_9GAMM/287-344
Q00LH8_9GAMM/284-320
Q00LI1_9GAMM/288-333
Q00LI2_9GAMM/288-340
Q00LI3_9GAMM/288-342
Q00LI4_9GAMM/288-323
Q00LI5_9GAMM/288-342
Q00LI6_9GAMM/288-344
Q00LI7_9GAMM/288-334
Q00LJ3_9GAMM/284-321
Q00LJ5_AERPU/287-330
Q00LJ7_AERPU/287-344
Q00LJ8_AERPU/287-335
Q00LJ9_9GAMM/287-344
Q00LK1_9GAMM/283-320
Q00LK2_9GAMM/284-320
Q00LK3_9GAMM/287-344
Q00XH2_OSTTA/477-589
Q016P5_OSTTA/1589-1732
Q017B0_OSTTA/49-163
Q01CA7_OSTTA/7-154
Q01CX6_OSTTA/467-580
Q01N68_SOLUE/4-115
Q01NZ0_SOLUE/9-140
Q02D47_SOLUE/434-547
Q02F51_PSEAB/412-523
Q02GM2_PSEAB/2-119
Q02PH5_PSEAB/4-147
Q02V77_PSEAB/421-534
Q02YZ2_LACLS/25-134
Q02ZM0_LACLS/425-537
Q02ZU5_LACLS/431-543
Q030U3_LACLS/9-88
Q034Q7_LACC3/6-85
Q039D6_LACC3/424-536
Q039E3_LACC3/5-114
Q03D51_LACC3/436-548
Q03FK1_PEDPA/7-116
Q03FK7_PEDPA/427-539
Q03HF7_PEDPA/6-85
Q03I56_PEDPA/433-545
Q03IR1_STRTD/8-89
Q03JI3_STRTD/430-542
Q03KX4_STRTD/32-141
Q03LM2_STRTD/430-542
Q03S75_LACBA/426-538
Q03S81_LACBA/20-129
Q03T57_LACBA/6-87
Q03UE0_LACBA/433-545
Q03VR6_LEUMM/9-92
Q03WG5_LEUMM/425-537
Q03Y66_LEUMM/24-133
Q03Z35_LEUMM/4-149
Q040E5_LEUMM/455-567
Q043J7_LACGA/436-548
Q043R7_LACGA/10-119
Q046K6_LACGA/11-93
Q047F0_LACGA/440-552
Q049K6_LACDB/3-141
Q04A01_LACDB/35-144
Q04AP5_LACDB/422-534
Q04C61_LACDB/7-88
Q04CX1_LACDB/438-550
Q04DR7_OENOB/8-88
Q04F37_OENOB/434-546
Q04F42_OENOB/10-119
Q04GW1_OENOB/2-51
Q04HI0_OENOB/3-141
Q04HR2_OENOB/435-547
Q04IH9_STRP2/7-87
Q04K59_STRP2/15-124
Q04L62_STRP2/428-540
Q04L95_STRP2/428-540
Q04PE7_LEPBJ/493-606
Q04TE1_LEPBJ/3-111
Q04WF3_LEPBJ/426-539
Q052G9_LEPBL/3-111
Q055X8_LEPBL/493-606
Q056U8_LEPBL/426-539
Q058G1_BUCCC/418-531
Q05UK3_9SYNE/437-550
Q05WM0_9SYNE/19-141
Q05YT5_9SYNE/4-126
Q062R7_9SYNE/437-550
Q06BM8_9ACTO/355-429
Q06EZ4_9BACI/316-390
Q06EZ6_9BACI/316-390
Q06EZ8_BACAM/316-390
Q072C1_9MOLU/401-513
Q072C2_9MOLU/395-507
Q075E8_9PROT/434-547
Q075F1_9PROT/434-547
Q075F4_9PROT/434-547
Q075F7_9PROT/437-550
Q075G0_9PROT/437-550
Q075G3_9PROT/433-546
Q075G6_9PROT/433-546
Q075G9_9PROT/433-546
Q075H2_9PROT/433-546
Q075H5_9PROT/433-546
Q075H8_9PROT/433-546
Q075I0_NITST/433-546
Q075I3_9PROT/433-546
Q075I6_9PROT/433-546
Q075I9_9PROT/433-546
Q075J2_9PROT/433-546
Q075J5_9PROT/433-546
Q07711_STAAU/3-142
Q07L73_RHOP5/27-140
Q07MF1_RHOP5/465-577
Q07VR8_RHOP5/434-547
Q07XV1_SHEFN/413-524
Q080J2_SHEFN/20-166
Q084R2_SHEFN/2-137
Q08A48_SHEFN/420-533
Q08KY1_BORPE/2-139
Q08LY6_VIBAN/420-533
Q08M03_9PSED/314-391
Q08M07_AZOPA/313-384
Q08M09_9GAMM/309-385
Q08M10_9PSED/309-368
Q08M11_9PSED/314-388
Q08M12_9GAMM/309-370
Q08M16_AZOMA/312-381
Q08M22_VIBAN/413-524
Q08NW0_STIAD/400-512
Q08Q69_STIAD/70-177
Q098H8_STIAD/390-503
Q099E1_STIAD/32-162
Q0A5B5_ALHEH/4-117
Q0AA36_ALHEH/413-524
Q0ACS4_ALHEH/420-533
Q0AIZ7_NITEC/4-135
Q0AJR7_NITEC/2-131
Q0AK25_NITEC/434-547
Q0AQ17_MARMM/453-565
Q0AQ63_MARMM/2-115
Q0ATS7_MARMM/426-539
Q0AYP5_SYNWW/5-114
Q0AZM3_SYNWW/3-134
Q0B0Z0_SYNWW/420-532
Q0B116_BURCM/2-139
Q0BAT2_BURCM/4-135
Q0BD21_BURCM/430-545
Q0BJV9_BURCM/443-556
Q0BKE3_FRATO/413-524
Q0BKT1_FRATO/420-533
Q0BNC3_FRATO/4-117
Q0BU00_GRABC/14-127
Q0BUC0_GRABC/459-571
Q0BVD3_GRABC/432-550
Q0BZX2_HYPNA/2-116
Q0C3J2_HYPNA/444-556
Q0C4R2_HYPNA/441-554
Q0CHD1_ASPTN/1-96
Q0CSB2_ASPTN/559-674
Q0DYE1_ORYSJ/455-572
Q0E692_PSEAE/5-135
Q0F0S6_9PROT/389-502
Q0F0X5_9PROT/3-116
Q0F3U0_9PROT/441-553
Q0FAM6_9RHOB/443-555
Q0FCC1_9RHOB/2-116
Q0FEB7_9RHOB/427-540
Q0FGZ0_9RHOB/434-546
Q0FRU2_9RHOB/2-116
Q0FVG0_9RHOB/427-540
Q0FZT4_9RHIZ/2-115
Q0G6T9_9RHIZ/432-545
Q0G794_9RHIZ/457-569
Q0G9Z7_PSEFR/309-383
Q0G9Z8_PSEFR/311-388
Q0G9Z9_PSEFR/309-386
Q0GL58_LACRE/6-85
Q0H3G1_PEDAC/3-141
Q0HF68_SHESM/413-524
Q0HJV5_SHESM/20-166
Q0HKA6_SHESM/2-137
Q0HPD1_SHESM/420-533
Q0HW50_SHESR/20-166
Q0HWK8_SHESR/27-162
Q0HYP7_SHESR/413-524
Q0I0U5_SHESR/420-533
Q0I334_HAES1/412-523
Q0I3F2_HAES1/4-148
Q0I4S3_HAES1/2-137
Q0I5T2_HAES1/2-133
Q0I5W1_HAES1/423-536
Q0I8A6_SYNS3/4-126
Q0IDZ3_SYNS3/437-550
Q0IEA2_AEDAE/457-572
Q0J0S6_ORYSJ/5-149
Q0JNS3_ORYSJ/511-623
Q0K5G1_CUPNH/4-135
Q0K8C2_CUPNH/433-548
Q0KFR6_CUPNH/447-560
Q0MX54_STREQ/90-191
Q0MX55_STREQ/90-191
Q0PCF6_9PAST/298-353
Q0PCF7_9PAST/298-353
Q0PHV9_SALGL/49-162
Q0PVZ8_SHIFL/11-102
Q0PW06_SHIFL/11-102
Q0PWB2_PLEOS/536-652
Q0Q3S3_RALSO/138-251
Q0Q3S4_RALSO/138-251
Q0Q3S7_RALSO/138-251
Q0Q3S8_RALSO/138-251
Q0Q3S9_RALSO/138-251
Q0Q3T2_RALSO/138-251
Q0Q3T8_RALSO/138-251
Q0Q3U0_RALSO/138-251
Q0Q3Y1_9RALS/138-251
Q0Q5Z3_VIBMI/315-391
Q0QCK3_ECOLX/124-235
Q0QCK4_ECOLX/102-215
Q0RBI4_FRAAA/46-168
Q0RUP2_FRAAA/436-548
Q0S8J3_RHOSR/21-143
Q0SAF9_RHOSR/475-587
Q0SM23_BORAP/5-126
Q0SMM9_BORAP/6-87
Q0SN73_BORAP/417-529
Q0SPC7_BORAP/398-506
Q0SQ33_CLOPS/4-86
Q0SRA8_CLOPS/437-549
Q0SRJ7_CLOPS/3-144
Q0SSB8_CLOPS/4-113
Q0SSU9_CLOPS/6-137
Q0SWX9_CLOPS/422-534
Q0SYN9_SHIF8/419-532
Q0T0M7_SHIF8/413-524
Q0T4X0_SHIF8/21-156
Q0T5C5_SHIF8/18-156
Q0TB08_ECOL5/419-532
Q0TD74_ECOL5/413-524
Q0TH65_ECOL5/2-137
Q0TI93_ECOL5/18-156
Q0TMD5_CLOP1/4-86
Q0TNP1_CLOP1/437-549
Q0TNX8_CLOP1/3-144
Q0TPQ1_CLOP1/4-113
Q0TQ94_CLOP1/6-137
Q0TV59_CLOP1/422-534
Q0U0G1_PHANO/9-147
Q0UPF9_PHANO/560-673
Q0V7N8_BOVIN/4-155
Q0V9Y2_XENTR/474-591
Q0VLK6_ALCBS/413-524
Q0VQT8_ALCBS/4-153
Q0VT27_ALCBS/420-533
Q0VUT2_9ZZZZ/2-139
Q0W275_UNCMA/2-135
Q0W2I3_UNCMA/2-135
Q0W7S3_UNCMA/421-533
Q0W9U2_YERPE/419-532
Q0WEZ8_YERPE/3-138
Q0WXV0_SHECO/304-369
Q0WXV1_SHECO/300-364
Q0WXV2_9GAMM/303-364
Q0WXV3_9GAMM/303-364
Q0WXV4_9GAMM/303-367
Q0WXV5_9GAMM/303-364
Q0WXV6_9GAMM/300-359
Q0X0C5_COREQ/456-568
Q0YQK6_9CHLB/429-542
Q0YTD5_9CHLB/14-123
Q0Z8D7_STREQ/1-95
Q0ZP80_PLESH/306-382
Q0ZP81_AERHY/307-389
Q0ZP82_VIBPA/313-385
Q0ZP83_VIBPA/307-385
Q0ZP84_VIBPA/311-385
Q0ZP85_VIBPA/308-380
Q0ZP87_VIBCH/312-386
Q0ZP88_VIBCH/312-384
Q0ZP89_VIBCH/330-421
Q0ZP90_VIBCH/330-421
Q0ZP91_VIBCH/311-383
Q0ZP92_VIBCH/312-390
Q10XN8_TRIEI/676-785
Q11AC4_TRIEI/3-125
Q11CA3_MESSB/431-544
Q11IM5_MESSB/2-115
Q11JL3_MESSB/466-577
Q11P28_CYTH3/2-133
Q11SL3_CYTH3/4-113
Q11UN2_CYTH3/409-516
Q11V82_CYTH3/430-547
Q11ZT9_POLSJ/1044-1149
Q122E9_POLSJ/3-138
Q128G3_POLSJ/429-544
Q12HM2_POLSJ/477-600
Q12J80_SHEDO/413-524
Q12LJ6_SHEDO/2-137
Q12LR8_SHEDO/20-166
Q12TC5_SHEDO/420-533
Q12Y06_METBU/3-139
Q12YR9_METBU/418-530
Q12ZL2_METBU/2-141
Q135I0_RHOPS/2-115
Q137M5_RHOPS/464-576
Q13F95_RHOPS/434-547
Q13W09_BURXL/2-131
Q142U5_BURXL/431-546
Q147A8_BURXL/4-135
Q147E8_BURXL/442-555
Q14HU1_FRAT1/4-117
Q14IU9_FRAT1/422-535
Q14JR6_FRAT1/413-524
Q14N87_SPICI/425-537
Q14PN0_SPICI/4-114
Q14QH9_SPICI/423-535
Q14QK4_SPICI/3-87
Q14TE9_RAT/465-582
Q15TB6_PSEA6/4-149
Q15XT4_PSEA6/2-137
Q15YS3_PSEA6/414-525
Q15ZZ4_PSEA6/421-534
Q167W6_ROSDO/2-116
Q168D4_ROSDO/464-576
Q16DK2_ROSDO/426-539
Q16PL8_AEDAE/4-153
Q171C3_AEDAE/27-172
Q17VX7_HELAH/3-113
Q17XM0_HELAH/417-529
Q181C4_CLOD6/4-81
Q181Z2_CLOD6/2-136
Q185E5_CLOD6/4-135
Q187G8_CLOD6/2-133
Q188K6_CLOD6/2-133
Q18AW1_CLOD6/2-133
Q18BD6_CLOD6/4-114
Q18C89_CLOD6/419-531
Q18GY2_HALWD/641-749
Q18KP8_HALWD/6-139
Q18MP5_AERPX/1-133
Q18MP6_AERPX/1-133
Q18MP8_AERPX/1-133
Q18MQ2_AERPX/1-133
Q18MQ3_AERPX/1-133
Q18MQ4_AERPX/1-133
Q18MR5_AERPX/1-133
Q18PF8_9PAST/309-364
Q18PF9_9PAST/299-354
Q18PG0_9PAST/308-366
Q197Q9_SALGL/49-162
Q19D13_9CAUD/410-522
Q19RB4_9BACL/397-481
Q19RB5_9BACL/400-489
Q19RB6_9BACL/397-493
Q19RB7_9BACL/397-488
Q19RB8_9BACL/396-492
Q19RB9_9BACL/400-496
Q19V20_HAEIF/422-535
Q19V32_HAEIF/2-137
Q1ACQ7_9ACTO/313-388
Q1ACQ8_9ACTO/313-388
Q1ACQ9_9ACTO/313-388
Q1ACR0_9ACTO/313-388
Q1ACR6_9ACTO/313-388
Q1ACR7_9ACTO/313-388
Q1ACS2_9ACTO/313-388
Q1AUL7_RUBXD/2-141
Q1AY08_RUBXD/2-133
Q1B042_RUBXD/429-541
Q1B0Z1_MYCSS/459-571
Q1B2I4_MYCSS/34-156
Q1BG56_MYCSS/454-566
Q1BSF1_BURCA/443-556
Q1BSI9_BURCA/4-135
Q1BUQ4_BURCA/430-545
Q1C0C1_YERPA/419-532
Q1C387_YERPA/414-525
Q1C7M9_YERPA/4-148
Q1C7T3_YERPA/3-138
Q1CCK1_YERPN/419-532
Q1CJ15_YERPN/4-148
Q1CJ69_YERPN/3-138
Q1CMC2_YERPN/414-525
Q1CU28_HELPH/417-529
Q1CV39_HELPH/3-113
Q1D812_MYXXD/465-572
Q1D9H0_MYXXD/427-539
Q1DEW9_MYXXD/1-130
Q1DFM8_MYXXD/431-544
Q1EPM5_9NOCA/335-410
Q1EPM6_9NOCA/342-417
Q1EPQ3_9ACTO/342-417
Q1EPQ4_9ACTO/342-417
Q1G9V0_LACDA/37-146
Q1GAB7_LACDA/422-534
Q1GBR2_LACDA/7-88
Q1GC39_LACDA/438-550
Q1GE45_SILST/2-116
Q1GFU3_SILST/451-563
Q1GKS6_SILST/427-540
Q1GNU5_SPHAL/444-556
Q1GTU5_SPHAL/2-114
Q1GU64_SPHAL/438-550
Q1GXJ9_METFK/421-534
Q1H4T9_METFK/3-116
Q1H9X3_9ZZZZ/2-139
Q1HDT7_VIBHA/317-393
Q1HDT8_VIBHA/314-389
Q1HDT9_VIBHA/316-391
Q1HDU0_PHOLE/315-391
Q1HE04_BACAN/314-405
Q1I426_PSEE4/417-528
Q1I7D7_PSEE4/4-148
Q1IBF0_PSEE4/2-131
Q1IH45_PSEE4/421-534
Q1ILA9_ACIBL/4-122
Q1IVT7_ACIBL/454-567
Q1IWT9_DEIGD/4-126
Q1J0Y6_DEIGD/489-606
Q1J4U0_STRPF/6-137
Q1J6J9_STRPF/27-136
Q1J721_STRPF/431-543
Q1J7I8_STRPF/430-542
Q1J8J5_STRPF/23-103
Q1JBP7_STRPB/27-136
Q1JC73_STRPB/431-543
Q1JCP1_STRPB/431-543
Q1JDL7_STRPB/23-103
Q1JGT0_STRPD/27-136
Q1JHA2_STRPD/431-543
Q1JHQ9_STRPD/1-88
Q1JIN7_STRPD/23-103
Q1JLM9_STRPC/27-136
Q1JM57_STRPC/431-543
Q1JML8_STRPC/430-542
Q1JNI9_STRPC/23-103
Q1JR88_AERHY/303-361
Q1JR89_AERHY/303-361
Q1JR90_AERHY/303-361
Q1JR91_AERSA/304-362
Q1JR92_AERSA/304-362
Q1JR93_AERSA/304-362
Q1JR94_AERSA/304-362
Q1JZF0_DESAC/417-530
Q1K217_DESAC/4-117
Q1KT94_9PSEU/319-374
Q1KT95_9ACTO/322-394
Q1KT96_9ACTO/289-327
Q1KT97_9ACTO/318-373
Q1KT98_9ACTO/319-374
Q1KT99_9ACTO/305-360
Q1KTA0_9ACTO/319-375
Q1KTA1_9ACTO/277-340
Q1KY37_9RHOO/455-568
Q1LHD5_RALME/4-135
Q1LKC8_RALME/460-575
Q1LKZ9_RALME/2-131
Q1LSI7_RALME/447-560
Q1LTG3_BAUCH/4-131
Q1LTW4_BAUCH/419-532
Q1LUT2_DANRE/476-593
Q1MGC0_RHIL3/482-593
Q1MII0_RHIL3/2-115
Q1MNE5_RHIL3/431-544
Q1MQ88_LAWIP/425-538
Q1MQL9_LAWIP/4-113
Q1MXH7_9GAMM/423-536
Q1N2L7_9GAMM/414-525
Q1N4R9_9GAMM/4-153
Q1NAE3_9SPHN/437-549
Q1NAF4_9SPHN/2-114
Q1NDF4_9SPHN/443-555
Q1NK64_9DELT/402-510
Q1NMN5_9DELT/4-113
Q1NPP4_9DELT/427-540
Q1NV32_9DELT/427-540
Q1NY89_9DELT/4-113
Q1NYS5_9FLAO/384-501
Q1PJZ6_PROMA/4-126
Q1PVC2_9BACT/427-540
Q1PYZ6_9BACT/7-116
Q1Q4I2_9BACT/407-515
Q1Q812_PSYCK/415-526
Q1Q9H5_PSYCK/29-167
Q1QEW3_PSYCK/447-560
Q1QKM0_NITHX/27-140
Q1QKY8_NITHX/463-575
Q1QS91_NITHX/434-547
Q1QUG7_CHRSD/411-522
Q1QVL1_CHRSD/2-132
Q1QX95_CHRSD/4-154
Q1R1N9_CHRSD/419-532
Q1R4N8_ECOUT/420-533
Q1R6V3_ECOUT/413-524
Q1RB30_ECOUT/2-137
Q1RC93_ECOUT/18-156
Q1RL51_CIOIN/446-563
Q1UZD4_PELUB/2-115
Q1V1K8_PELUB/430-562
Q1V4S7_VIBAL/413-524
Q1V4W1_VIBAL/420-533
Q1V541_VIBAL/4-149
Q1VEE7_VIBAL/3-138
Q1VRN9_9FLAO/414-522
Q1VU01_9FLAO/4-113
Q1VYK7_9FLAO/438-555
Q1WG77_BURCE/312-425
Q1WLS9_9BURK/314-427
Q1WLT0_9BURK/300-413
Q1WLT1_9BURK/314-427
Q1WLT2_9BURK/314-427
Q1WR69_LACS1/4-136
Q1WSC7_LACS1/9-89
Q1WSL6_LACS1/3-134
Q1WTS6_LACS1/424-536
Q1WU05_LACS1/19-128
Q1WV74_LACS1/5-83
Q1WVP1_LACS1/437-549
Q1X6A6_BURVI/256-369
Q1X6A7_BURVI/285-398
Q1X6A8_BURVI/243-356
Q1X6A9_9BURK/286-399
Q1X6B0_9BURK/279-392
Q1X6B1_9BURK/287-400
Q1X6B2_9BURK/281-394
Q1X6B3_9BURK/287-400
Q1X6B8_9BURK/288-401
Q1X6B9_9BURK/313-426
Q1X6C0_9BURK/313-426
Q1X6C1_9BURK/285-398
Q1X6C2_9BURK/281-394
Q1X6C3_9BURK/285-398
Q1X6C4_9BURK/286-399
Q1X6C5_9BURK/286-399
Q1X6C6_9BURK/287-400
Q1X6C7_9BURK/322-435
Q1X6C8_9BURK/312-425
Q1X6C9_9BURK/281-394
Q1X6D0_9BURK/292-405
Q1X6D1_9BURK/297-410
Q1X6D2_9BURK/291-404
Q1X6D3_9BURK/300-413
Q1X6D4_9BURK/282-395
Q1X6D5_9BURK/318-431
Q1X6D6_9BURK/325-438
Q1X6D7_9BURK/312-425
Q1X6D8_9BURK/295-408
Q1X6D9_9BURK/318-431
Q1X6E0_9BURK/293-406
Q1X6E1_9BURK/277-390
Q1X6E2_9BURK/280-393
Q1X6E3_9BURK/301-414
Q1X6E4_9BURK/313-426
Q1X6E5_9BURK/321-434
Q1X6E6_9BURK/314-427
Q1X6E7_9BURK/285-398
Q1X6F2_BURCE/317-430
Q1X6F3_BURCE/294-407
Q1X6F4_BURCE/292-405
Q1X6F5_BURCE/289-402
Q1X6F6_BURCE/315-428
Q1X784_PSEPY/319-432
Q1X785_PSEPY/318-431
Q1X786_PSEPY/316-429
Q1X790_9BURK/325-438
Q1X791_9BURK/296-409
Q1X792_9BURK/318-431
Q1X793_9BURK/317-430
Q1X794_9BURK/312-425
Q1YFK4_MOBAS/432-545
Q1YHZ6_MOBAS/466-577
Q1YNI1_MOBAS/2-115
Q1YRG9_9GAMM/4-153
Q1YUP2_9GAMM/412-523
Q1YV40_9GAMM/419-532
Q1YZN2_PHOPR/420-533
Q1Z3Z7_PHOPR/4-148
Q1Z4V1_PHOPR/414-525
Q1Z7V4_PHOPR/3-138
Q1ZCM9_9GAMM/2-137
Q1ZDS6_9GAMM/4-150
Q1ZE94_9GAMM/424-537
Q1ZI24_9GAMM/413-524
Q1ZKS5_PHOAS/4-148
Q1ZL30_PHOAS/420-533
Q1ZM50_PHOAS/414-525
Q1ZRY0_PHOAS/3-136
Q207B2_9MICO/251-322
Q209L9_AERHY/2-108
Q213R1_RHOPB/465-577
Q215Z3_RHOPB/2-115
Q21DF2_RHOPB/434-547
Q21JT6_SACD2/4-154
Q21KH5_SACD2/2-137
Q21NU1_SACD2/412-523
Q21PV2_SACD2/421-534
Q21RE9_RHOFD/18-156
Q21V45_RHOFD/426-541
Q223F8_RHOFD/483-603
Q24DD8_TETTH/537-686
Q24MP6_DESHY/4-135
Q24UE9_DESHY/4-113
Q24VT1_DESHY/4-140
Q24WK8_DESHY/3-85
Q24XA9_DESHY/424-536
Q251W9_DESHY/4-83
Q252J8_DESHY/430-542
Q252N8_CHLFF/395-502
Q254L4_CHLFF/432-545
Q256J1_CHLFF/4-112
Q257A3_VIBAN/309-381
Q257A4_VIBPA/316-393
Q257A5_VIBSP/320-398
Q25BX2_LEPBI/312-387
Q26B64_FLABB/4-113
Q26CS7_FLABB/409-517
Q26EL2_FLABB/429-546
Q288I5_9BACL/400-512
Q288I6_9BACL/400-512
Q288I7_9BACL/399-511
Q288I8_9BACL/400-512
Q288I9_9BACL/400-512
Q28MI5_JANSC/2-116
Q28R20_JANSC/435-547
Q28WH7_JANSC/427-540
Q29HK8_DROPS/4-154
Q29K53_DROPS/435-550
Q29K61_DROPS/3-148
Q2A1P5_FRATH/413-524
Q2A259_FRATH/420-533
Q2A504_FRATH/4-117
Q2A6W7_9MICO/306-361
Q2A6W8_MICTE/304-359
Q2A6W9_9MICO/296-351
Q2A6X0_9MICO/256-311
Q2A6X1_9MICO/303-358
Q2A6X2_9MICO/305-360
Q2A6X3_9MICO/308-356
Q2A6X4_9MICO/246-302
Q2A6X5_9MICO/246-289
Q2A6X6_MICLT/304-355
Q2A6X7_9MICO/251-307
Q2A6X8_9MICO/246-302
Q2A6X9_9MICO/306-363
Q2A6Y0_9MICO/318-373
Q2A6Y2_9MICO/302-357
Q2A6Y4_9MICO/308-363
Q2A6Y6_9MICO/282-337
Q2A6Y7_9MICO/314-370
Q2A6Y8_9MICO/315-370
Q2A6Y9_9MICO/305-361
Q2A6Z0_9MICO/316-371
Q2A6Z2_9MICO/304-360
Q2B065_9BACI/427-539
Q2B0D4_9BACI/5-83
Q2B0H9_9BACI/425-537
Q2B0Q7_9BACI/4-141
Q2B125_9BACI/3-134
Q2B1P4_9BACI/10-94
Q2B7E3_9BACI/4-113
Q2BLJ8_9GAMM/2-137
Q2BMS7_9GAMM/4-153
Q2BQF8_9GAMM/423-536
Q2BR52_9GAMM/415-526
Q2BXX5_9GAMM/2-137
Q2BXY0_9GAMM/3-108
Q2BYT2_9GAMM/414-525
Q2C222_9GAMM/420-533
Q2C3R7_9GAMM/4-148
Q2CAE0_9RHOB/2-116
Q2CAZ6_9RHOB/434-546
Q2CDF1_9RHOB/427-540
Q2EP98_XYLFA/4-79
Q2EPD1_XYLFA/4-79
Q2EPD7_XYLFA/4-79
Q2ESR2_BACTU/4-142
Q2FDC0_STAA3/3-142
Q2FH81_STAA3/427-539
Q2FII4_STAA3/6-90
Q2FJF0_STAA3/5-87
Q2FQM2_METHJ/2-138
Q2FUD6_METHJ/461-573
Q2FZZ4_STAA8/6-90
Q2G0T1_STAA8/5-87
Q2G274_STAA8/430-542
Q2G328_NOVAD/436-548
Q2G6J8_NOVAD/445-557
Q2G7D0_NOVAD/2-114
Q2GD49_NEOSM/423-536
Q2GDH2_NEOSM/2-114
Q2GG85_EHRCR/2-117
Q2GGK3_EHRCR/431-544
Q2GK04_ANAPZ/426-539
Q2GKB4_ANAPZ/2-117
Q2H2R5_CHAGB/548-662
Q2HQ45_9GAMM/323-412
Q2HXK6_ENTFC/42-109
Q2HXK7_ENTFC/8-82
Q2HXL2_9SPHI/319-404
Q2IAK6_9MOLU/389-501
Q2IAK7_9MOLU/391-503
Q2IAK8_9MOLU/398-510
Q2IAK9_9MOLU/390-502
Q2IAL1_9MOLU/389-501
Q2IAL2_9MOLU/389-501
Q2ILD8_ANADE/48-159
Q2ILU7_ANADE/412-525
Q2IVT0_RHOP2/464-576
Q2IXD6_RHOP2/2-115
Q2J493_RHOP2/434-547
Q2J4Z1_FRASC/81-203
Q2JH42_FRASC/459-571
Q2JJ84_SYNJB/3-125
Q2JPG7_SYNJB/423-536
Q2JUD1_SYNJA/423-536
Q2JWS9_SYNJA/3-125
Q2K867_RHIEC/442-553
Q2K9P9_RHIEC/2-115
Q2KE90_RHIEC/431-544
Q2KTB8_9GAMM/328-418
Q2KTJ1_BORA1/433-545
Q2KTM0_BORA1/4-134
Q2KY10_BORA1/440-555
Q2L867_9PSED/311-366
Q2L868_9PSED/311-366
Q2L981_VIBHA/315-391
Q2L9C2_SALET/315-392
Q2L9C3_SALET/320-397
Q2L9C4_SALAN/315-392
Q2L9C5_SALTI/310-385
Q2L9C6_SALPA/315-391
Q2L9C7_SALET/314-390
Q2L9C8_SALTY/313-389
Q2L9C9_SALEN/306-377
Q2L9D0_SALET/315-386
Q2L9D1_SALET/315-392
Q2LT40_SYNAS/4-113
Q2LYA1_SYNAS/416-529
Q2M495_ZYMMO/300-346
Q2M496_ZYMMP/301-347
Q2M497_ZYMMO/300-346
Q2M498_ZYMMO/300-346
Q2N7A3_ERYLH/452-564
Q2NAK5_ERYLH/437-549
Q2NB87_ERYLH/2-114
Q2NHD4_METST/3-140
Q2NJ34_AYWBP/4-115
Q2NJM1_AYWBP/444-560
Q2NT42_SODGM/4-139
Q2NT89_SODGM/2-137
Q2NWC9_SODGM/414-525
Q2NX46_SODGM/419-532
Q2P1K3_XANOM/412-523
Q2P832_XANOM/4-117
Q2P9L8_XANOM/429-540
Q2PP72_9BACT/325-412
Q2PPC5_9CAUL/335-425
Q2PPC6_9CAUL/335-425
Q2PQ58_9TRYP/470-581
Q2PQ59_9TRYP/429-540
Q2PY64_9BACT/4-116
Q2RJP9_MOOTA/5-113
Q2RMJ2_MOOTA/420-532
Q2RPE8_RHORT/2-115
Q2RQT8_RHORT/440-552
Q2RYI6_RHORT/422-535
Q2RZX4_SALRD/434-549
Q2S2H3_SALRD/423-535
Q2S3I6_SALRD/3-126
Q2SAD7_HAHCH/470-581
Q2SD25_HAHCH/17-166
Q2SQZ3_HAHCH/420-533
Q2SR72_MYCCT/3-118
Q2ST75_MYCCT/419-531
Q2STL4_BURTA/487-600
Q2T005_BURTA/430-545
Q2T2B5_BURTA/26-157
Q2TVJ5_PSEAE/60-172
Q2TY87_ASPOR/445-560
Q2UEI0_ASPOR/6-154
Q2UVB9_9GAMM/304-362
Q2UVC0_9GAMM/304-362
Q2UVC3_9GAMM/304-362
Q2V0U8_9BACT/320-400
Q2V0U9_9BACT/320-400
Q2V2K7_9NOCA/346-421
Q2V2K8_9NOCA/346-421
Q2V2K9_9NOCA/337-393
Q2V2L0_9NOCA/337-390
Q2V2L1_9NOCA/337-392
Q2VLB5_BURCE/2-133
Q2VU31_MYCSY/12-123
Q2VU32_MYCSY/54-166
Q2W1X1_MAGSA/441-553
Q2W9I9_MAGSA/4-117
Q2W9N2_MAGSA/436-549
Q2WBJ8_9VIBR/318-394
Q2WBJ9_9VIBR/316-379
Q2WBK0_VIBAN/317-380
Q2WBK1_9VIBR/316-392
Q2WBK5_9VIBR/316-391
Q2WBK6_9VIBR/316-392
Q2WBK7_9VIBR/316-392
Q2WBR4_9VIBR/317-393
Q2WFD5_THETP/315-390
Q2WFE7_9ALTE/313-389
Q2WFE8_9ALTE/313-389
Q2WFE9_9ALTE/313-389
Q2WFF0_9ALTE/313-389
Q2WFF1_9ALTE/313-389
Q2WFF2_9ALTE/313-389
Q2WFF3_9ALTE/313-389
Q2WFF4_9ALTE/313-389
Q2WFF5_9ALTE/313-389
Q2WFF6_9ALTE/313-389
Q2WFF7_9ALTE/313-389
Q2WFF8_9ALTE/313-389
Q2WFF9_9ALTE/313-389
Q2WFG0_9ALTE/313-389
Q2WFG1_9ALTE/313-389
Q2WFG2_9ALTE/313-389
Q2WFG3_9ALTE/313-389
Q2WFG4_9ALTE/313-389
Q2WFG5_9ALTE/313-389
Q2WFG6_9ALTE/313-389
Q2WFG7_9ALTE/313-389
Q2WFG8_9ALTE/313-389
Q2WFG9_9ALTE/313-389
Q2WFH0_9ALTE/313-389
Q2WFH1_9ALTE/313-389
Q2WFH2_9ALTE/313-389
Q2WFH3_9ALTE/313-389
Q2WFH4_9ALTE/313-389
Q2WFL4_9NOCA/344-419
Q2WG90_THEAI/428-540
Q2YC17_NITMU/4-135
Q2YD59_NITMU/433-546
Q2YKL0_BRUA2/481-593
Q2YKM3_BRUA2/2-115
Q2YNX7_BRUA2/427-543
Q2YUP2_STAAB/430-542
Q2YVV3_STAAB/5-87
Q2YXW3_STAAB/427-539
Q2Z1T3_9BACL/314-389
Q2Z1T4_9BACL/315-390
Q2Z1T5_9BACL/315-390
Q2Z1T6_THEVU/316-391
Q2Z1T7_THEIN/316-391
Q2Z1T8_9BACL/314-389
Q2Z1T9_9BACL/314-389
Q2Z1U0_9BACL/314-389
Q30U79_SULDN/2-113
Q30UP7_SULDN/415-527
Q312M7_DESDG/4-136
Q317I9_DESDG/4-113
Q317S2_DESDG/421-534
Q318A7_PROM9/437-550
Q31C99_PROM9/4-126
Q31IR3_THICR/413-524
Q31J81_THICR/3-112
Q31JR4_THICR/426-539
Q31UV2_SHIBS/419-532
Q31X02_SHIBS/413-524
Q31ZW7_SHIBS/4-142
Q321Q7_SHIBS/2-137
Q329B9_SHIDS/419-532
Q32BT6_SHIDS/413-524
Q32GA7_SHIDS/2-137
Q32GR4_SHIDS/4-142
Q32XI7_SHIDY/5-60
Q33E26_ENTFC/3-146
Q383C4_9TRYP/429-540
Q383X7_9TRYP/4-145
Q384B1_9TRYP/5-146
Q38C52_9TRYP/11-172
Q38EZ6_9TRYP/433-548
Q38V21_LACSS/7-86
Q38WZ0_LACSS/5-114
Q38X03_LACSS/426-538
Q38XL5_LACSS/4-135
Q38ZS0_LACSS/441-553
Q39BU1_BURS3/4-135
Q39E23_BURS3/430-545
Q39L80_BURS3/443-556
Q39X91_GEOMG/4-117
Q39ZS0_GEOMG/422-535
Q3A7H8_PELCD/4-117
Q3A8M5_PELCD/421-534
Q3A8P7_CARHZ/421-533
Q3A8V2_CARHZ/210-293
Q3AB70_CARHZ/3-112
Q3AM11_SYNSC/4-126
Q3ANG6_SYNSC/437-550
Q3ANT6_CHLCH/417-530
Q3ANX7_CHLCH/14-123
Q3AWJ8_SYNS9/4-126
Q3B0M0_SYNS9/437-550
Q3B166_PELLD/14-123
Q3B6X9_PELLD/424-537
Q3BES0_9GAMM/309-386
Q3BES1_9GAMM/309-386
Q3BNK0_XANC5/4-117
Q3BSX6_XANC5/2-131
Q3BT95_XANC5/2-131
Q3BUT4_XANC5/456-567
Q3BZS8_XANC5/447-558
Q3BZV2_XANC5/5-151
Q3CYW8_STRAG/23-132
Q3D107_STRAG/8-87
Q3D1E2_STRAG/400-512
Q3D217_STRAG/423-535
Q3D4Y2_STRAG/1-106
Q3D7Q2_STRAG/8-87
Q3D7T3_STRAG/423-535
Q3D926_STRAG/400-512
Q3DAB7_STRAG/23-132
Q3DCS4_STRAG/430-542
Q3DD22_STRAG/8-87
Q3DFV8_STRAG/400-512
Q3DHE2_STRAG/23-132
Q3DIT3_STRAG/23-132
Q3DK47_STRAG/400-512
Q3DKG3_STRAG/8-85
Q3DP94_STRAG/423-535
Q3DPV9_STRAG/8-87
Q3DQG0_STRAG/423-535
Q3DRQ8_STRAG/379-491
Q3DS50_STRAG/8-87
Q3DTL9_STRAG/23-132
Q3EJD1_BACTI/4-142
Q3EKS2_BACTI/2-139
Q3EMF9_BACTI/1-37
Q3ERR3_BACTI/430-542
Q3EXK1_BACTI/9-86
Q3EYR9_BACTI/4-135
Q3EZV0_BACTI/474-592
Q3HZ25_STRPN/428-540
Q3HZ26_STRPN/428-540
Q3HZ33_STRPN/428-536
Q3HZ35_STRPN/428-540
Q3HZ43_STRPN/428-540
Q3HZ46_STRPN/428-540
Q3HZ49_STRPN/428-540
Q3HZ50_STRPN/428-540
Q3HZ65_STRPN/428-540
Q3HZ66_STRPN/428-540
Q3HZ69_STRPN/428-540
Q3HZ70_STRPN/428-540
Q3HZ71_STRPN/428-540
Q3HZ72_STRPN/428-540
Q3HZ74_STRPN/428-540
Q3HZ75_STRPN/428-540
Q3HZ80_STRPN/428-540
Q3HZ83_STRPN/428-540
Q3HZA0_STRPN/428-540
Q3HZB2_STRPN/428-540
Q3HZB9_STRPN/428-540
Q3HZC3_STRPN/428-540
Q3HZC6_STRPN/428-540
Q3HZC7_STRPN/428-540
Q3HZC9_STRPN/428-540
Q3HZD2_STRPN/428-540
Q3HZD3_STRPN/428-540
Q3HZD5_STRPN/428-540
Q3HZD6_STRPN/428-540
Q3IDE7_PSEHT/423-536
Q3IG71_PSEHT/414-525
Q3II06_PSEHT/9-120
Q3II14_PSEHT/2-107
Q3IL29_PSEHT/4-151
Q3IPV8_NATPD/424-536
Q3IT32_NATPD/2-134
Q3IY57_RHOS4/433-546
Q3IZT5_RHOS4/445-557
Q3J4F4_RHOS4/2-114
Q3J6U4_NITOC/4-117
Q3J8V5_NITOC/413-524
Q3JF35_NITOC/420-533
Q3JUP3_BURP1/430-545
Q3JXE5_BURP1/40-171
Q3JXI8_BURP1/442-555
Q3JZA3_STRA1/8-87
Q3K0U6_STRA1/423-535
Q3K182_STRA1/23-132
Q3K2B7_STRA1/423-535
Q3K9E1_PSEPF/4-149
Q3KAV2_PSEPF/2-131
Q3KBW5_PSEPF/2-131
Q3KJ13_PSEPF/417-528
Q3KKF8_PSEPF/420-533
Q3KL33_CHLTA/398-506
Q3KL52_CHLTA/4-112
Q3KMH2_CHLTA/432-545
Q3KU22_PHOAN/321-401
Q3KUR1_PHOPO/322-403
Q3KUR2_PHOPO/321-401
Q3KUR3_PHOPO/321-401
Q3KYX0_9GAMM/322-403
Q3KYX1_9GAMM/322-402
Q3KYX3_9GAMM/322-403
Q3KYZ5_9GAMM/322-403
Q3KZ05_PHOPO/322-402
Q3KZ08_PHOPO/322-402
Q3KZ10_PHOPO/322-403
Q3KZ11_PHOPO/322-402
Q3KZ14_9GAMM/322-403
Q3L790_BORHE/417-529
Q3L7A8_BORHE/417-529
Q3L7A9_BORHD/417-529
Q3L948_RHOE4/4-150
Q3LBL8_9MOLU/4-115
Q3LBW7_9MOLU/147-237
Q3M6J7_ANAVT/4-118
Q3MA54_ANAVT/427-540
Q3MH80_ANAVT/3-125
Q3MN26_LACPA/3-141
Q3QYM9_XYLFA/4-120
Q3QZB5_XYLFA/412-523
Q3R1I2_XYLFA/4-117
Q3R4I7_XYLFA/430-542
Q3R4R8_XYLFA/2-140
Q3R5R9_XYLFA/430-542
Q3R847_XYLFA/4-117
Q3R8C3_XYLFA/1-45
Q3R8C4_XYLFA/412-451
Q3RCB4_XYLFA/2-140
Q3RCP2_XYLFA/4-117
Q3RF91_XYLFA/430-542
Q3RFU2_XYLFA/4-120
Q3RGU6_XYLFA/412-523
Q3SMS7_THIDA/3-113
Q3SMT4_THIDA/446-559
Q3SMU7_NITWN/434-547
Q3SRW8_NITWN/2-115
Q3SS27_NITWN/465-577
Q3TBE3_MOUSE/11-156
Q3TPE4_MOUSE/36-181
Q3UJF5_MOUSE/4-155
Q3V3P1_MOUSE/36-181
Q3XW79_ENTFC/411-523
Q3XZB3_ENTFC/5-114
Q3XZE2_ENTFC/429-541
Q3Y109_ENTFC/4-141
Q3Y2F5_ENTFC/3-134
Q3Y4D5_9VIBR/321-404
Q3YBW2_PSYAR/386-499
Q3YBW3_PSYIM/391-504
Q3YBW4_9GAMM/399-512
Q3YBW5_9GAMM/391-504
Q3YBW6_9GAMM/376-489
Q3YBW7_9GAMM/398-511
Q3YBW8_PSYCK/399-512
Q3YBW9_9GAMM/365-478
Q3YBX0_9GAMM/388-501
Q3YBX1_9GAMM/397-510
Q3YBX2_9GAMM/397-510
Q3YBX3_9GAMM/382-495
Q3YBX4_9GAMM/383-496
Q3YBX5_9GAMM/397-510
Q3YBX6_9GAMM/397-510
Q3YFF6_YEREN/295-350
Q3YFF7_YEREN/295-350
Q3YFF8_YEREN/295-350
Q3YN12_BACTK/3-140
Q3YS45_EHRCJ/431-544
Q3YSD8_EHRCJ/2-117
Q3YWB5_SHISS/419-532
Q3YXL0_SHISS/413-524
Q3Z121_SHISS/4-142
Q3Z2A9_SHISS/2-137
Q3Z8J1_DEHE1/4-113
Q3ZAJ0_DEHE1/428-540
Q3ZW87_DEHSC/428-540
Q3ZX75_DEHSC/4-113
Q40J29_EHRCH/431-544
Q40K50_EHRCH/2-117
Q468I7_METBF/419-531
Q469W2_METBF/2-143
Q46AN3_METBF/4-139
Q46GY2_PROMT/6-128
Q46IH5_PROMT/437-550
Q46VR4_CUPPJ/4-135
Q46YR3_CUPPJ/433-548
Q477P8_CUPPJ/447-560
Q47EW8_DECAR/432-549
Q47K54_DECAR/13-144
Q47K69_DECAR/458-571
Q47L55_THEFY/22-144
Q47N02_THEFY/471-583
Q47U18_THEFY/437-549
Q47UU1_COLP3/2-137
Q47WJ5_COLP3/413-524
Q486S5_COLP3/4-149
Q48AS4_COLP3/429-542
Q48AZ8_PSE14/2-132
Q48GW6_PSE14/4-149
Q48HK9_PSE14/2-131
Q48NI0_PSE14/2-132
Q48P23_PSE14/417-528
Q48QJ7_PSE14/420-533
Q48TI8_STRPM/27-136
Q48U02_STRPM/431-543
Q48UG0_STRPM/430-542
Q48VC7_STRPM/23-103
Q48Z89_STRP1/430-542
Q490X8_STRP1/16-97
Q494B5_BLOPB/419-532
Q49600_9EURY/780-935
Q49CI1_BORTU/417-529
Q49CI7_BORTU/417-529
Q49CJ2_BORPR/417-529
Q49CJ4_BORPR/417-529
Q49V01_STAS1/5-88
Q49W46_STAS1/6-92
Q49XE8_STAS1/427-539
Q4A176_STAS1/427-539
Q4A1W1_9HELI/305-362
Q4A1W2_9HELI/303-360
Q4A1W3_9HELI/305-362
Q4A1W4_9HELI/302-360
Q4A1W5_9HELI/302-360
Q4A1W6_9HELI/302-360
Q4A1W7_9HELI/302-360
Q4A1W8_9HELI/303-361
Q4A1W9_9HELI/303-360
Q4A1X0_HELMU/303-360
Q4A1X1_9HELI/303-360
Q4A1X2_HELHP/303-360
Q4A1X3_HELFE/301-359
Q4A1X4_HELFE/301-359
Q4A1X5_HELFE/301-359
Q4A1X6_9HELI/303-360
Q4A1X7_9HELI/303-360
Q4A1X8_9HELI/303-361
Q4A1X9_HELBI/303-361
Q4A1Y0_HELBI/303-361
Q4A1Y1_HELBI/303-361
Q4A1Y2_HELBI/303-361
Q4A1Y4_9HELI/305-362
Q4A1Y5_9HELI/305-362
Q4A1Y6_9HELI/305-362
Q4A1Y7_9HELI/305-362
Q4A1Y9_9HELI/305-362
Q4A1Z0_9HELI/303-360
Q4A1Z1_9HELI/303-360
Q4A235_EHV86/415-534
Q4A3X9_OENOE/435-547
Q4A580_MYCS5/434-546
Q4A5H2_MYCS5/420-531
Q4A5N2_MYCS5/3-113
Q4A882_MYCH7/3-113
Q4A8Q5_MYCH7/424-536
Q4A8X8_MYCH7/419-531
Q4AA55_MYCHJ/3-113
Q4AAM3_MYCHJ/424-536
Q4AAR9_MYCHJ/419-531
Q4AC77_9SPHN/2-139
Q4ACU0_9GAMM/300-357
Q4BXD3_CROWT/2-116
Q4C5N4_CROWT/3-125
Q4CB08_CROWT/424-537
Q4D8L4_TRYCR/429-542
Q4DE53_TRYCR/429-542
Q4DE64_TRYCR/11-168
Q4DHG5_TRYCR/433-548
Q4DJB7_TRYCR/4-145
Q4DNR5_TRYCR/4-145
Q4DQ13_TRYCR/11-168
Q4DXC5_TRYCR/5-146
Q4E0W1_TRYCR/433-548
Q4E834_9RICK/2-116
Q4E871_9RICK/404-517
Q4EDA9_9RICK/138-251
Q4EFD9_LISMO/4-113
Q4EHS3_LISMO/431-543
Q4EI89_LISMO/9-87
Q4EIS1_LISMO/4-135
Q4ENA3_LISMO/4-113
Q4ENM0_LISMO/431-543
Q4ENQ5_LISMO/422-534
Q4ERP1_LISMO/9-86
Q4ETE7_LISMO/4-135
Q4FLQ1_PELUB/2-115
Q4FNH1_PELUB/430-562
Q4FPW7_PSYA2/415-526
Q4FR50_PSYA2/25-163
Q4FVT0_PSYA2/447-560
Q4HDJ9_CAMCO/2-134
Q4HE54_CAMCO/4-114
Q4HE85_CAMCO/415-527
Q4HNF6_CAMUP/415-527
Q4HNK0_CAMUP/4-114
Q4HP34_CAMUP/2-136
Q4J922_SULAC/10-141
Q4JF74_SCUBA/459-570
Q4JGN9_9CLOT/332-426
Q4JGP0_9CLOT/318-397
Q4JGP1_9CLOT/326-401
Q4JSS2_CORJK/8-130
Q4JYF3_CORJK/453-565
Q4K7M8_PSEF5/2-119
Q4KFC2_PSEF5/4-149
Q4KJ94_PSEF5/417-528
Q4KKS7_PSEF5/420-533
Q4L0S6_HAEIF/2-129
Q4L146_9FLAO/323-423
Q4L147_9FLAO/323-421
Q4L3E9_STAHJ/5-86
Q4L4R6_STAHJ/6-89
Q4L662_STAHJ/427-539
Q4LAL1_STAHJ/430-542
Q4LBK1_PSESH/2-131
Q4LCD1_9ZZZZ/2-139
Q4LDS2_CAMLA/3-57
Q4LDS7_CAMLA/3-46
Q4LDT1_CAMLA/3-113
Q4LEZ5_9ACTN/324-399
Q4LEZ6_9ACTN/324-399
Q4LEZ7_9ACTN/324-399
Q4LEZ8_9ACTN/324-399
Q4LEZ9_9ACTN/324-399
Q4LF00_9ACTN/324-399
Q4LF01_9ACTN/324-399
Q4LF02_9ACTN/324-399
Q4LF03_9ACTN/324-399
Q4LF04_9ACTO/324-399
Q4LF05_9ACTN/324-399
Q4LF06_9ACTN/324-399
Q4LF07_9ACTN/324-399
Q4LF08_9ACTN/324-399
Q4LF09_9ACTN/324-399
Q4MGV8_BACCE/4-113
Q4MH10_BACCE/423-535
Q4MI10_BACCE/5-83
Q4MMD9_BACCE/2-139
Q4MQC9_BACCE/4-135
Q4MR42_BACCE/6-90
Q4MYZ9_THEPA/4-95
Q4N523_THEPA/436-552
Q4N6P5_THEPA/594-725
Q4P8R2_USTMA/542-658
Q4PAW5_USTMA/98-245
Q4PK95_9BACT/390-501
Q4Q199_LEIMA/4-145
Q4Q836_LEIMA/426-536
Q4Q888_LEIMA/5-146
Q4QCK3_LEIMA/11-166
Q4QF53_LEIMA/435-551
Q4QK75_HAEI8/4-148
Q4QKP0_HAEI8/413-524
Q4QMX8_HAEI8/422-535
Q4QNA1_HAEI8/2-137
Q4QPE8_HAEI8/7-138
Q4S4N6_TETNG/495-612
Q4SVN5_TETNG/11-156
Q4T9Y1_TETNG/4-147
Q4UEG9_THEAN/436-552
Q4UIX0_THEAN/597-742
Q4UQ08_XANC8/4-117
Q4UTN7_XANC8/417-528
Q4UUZ9_XANC8/2-131
Q4V0S5_XANC8/429-540
Q4VQQ1_9ENTR/314-427
Q4VZY3_SALET/3-74
Q4W5X0_CHICK/38-183
Q4WI92_ASPFU/6-154
Q4WLF7_ASPFU/483-598
Q4X598_PLACH/526-661
Q4XTI6_PLACH/50-110
Q4Y492_PLACH/6-151
Q4Y8Y8_PLACH/3-100
Q4YB48_PLABA/530-665
Q4YF11_PLABA/6-151
Q4YIR5_PLABA/186-300
Q4Z0B9_PLABA/500-613
Q4Z7C4_PLABA/6-150
Q4ZRA3_PSEU2/4-149
Q4ZU85_PSEU2/2-131
Q4ZWE9_PSEU2/2-131
Q4ZZ01_PSEU2/417-528
Q500U4_PSEU2/420-533
Q50HR1_SALEN/4-57
Q53I03_9GAMM/304-362
Q53I05_9GAMM/304-362
Q53VZ7_THET8/556-706
Q54A17_CHLPN/432-545
Q55KM2_CRYNE/3-153
Q56AU3_9ACTO/351-409
Q56AU4_9ACTO/356-415
Q56AU5_9ACTO/355-416
Q56AU6_9ACTO/357-418
Q56AU8_9ACTO/355-416
Q56AU9_9ACTO/350-424
Q56AV0_RHOCO/354-412
Q56AV1_RHOCO/354-414
Q56AV2_RHOCO/354-428
Q56AV3_9ACTO/341-400
Q56AV4_9ACTO/351-425
Q56AV5_9ACTO/354-414
Q56AV6_9ACTO/354-428
Q56AV7_9ACTO/338-412
Q56AV8_9ACTO/348-405
Q56AV9_9ACTO/345-402
Q56BA2_AERHY/307-366
Q56C43_9CAUD/431-538
Q56YZ6_ARATH/7-151
Q577Z0_BRUAB/481-593
Q578A3_BRUAB/2-115
Q57FP6_BRUAB/427-543
Q57I03_SALCH/419-532
Q57JT1_SALCH/413-524
Q57NU4_SALCH/4-142
Q57PY5_SALCH/21-156
Q59957_STRPN/428-540
Q59HM2_9GAMM/295-352
Q59HM4_9GAMM/295-352
Q59HM7_SHEPU/295-352
Q59HM8_9GAMM/295-352
Q5A1E7_CANAL/499-609
Q5ANG9_CANAL/3-150
Q5B224_EMENI/545-660
Q5B4H5_EMENI/6-154
Q5CB68_THESQ/543-699
Q5CBC0_9THEM/542-698
Q5CBE3_9THEM/539-695
Q5CBG9_9THEM/539-695
Q5CBJ6_9THEM/543-699
Q5CBL4_9THEM/543-699
Q5CBQ4_THENE/558-714
Q5CBS5_THENE/539-695
Q5CNR5_CRYHO/48-197
Q5CQG8_CRYPV/581-697
Q5DFL5_SCHJA/4-113
Q5DY58_VIBF1/2-136
Q5E034_VIBF1/1025-1152
Q5E2M3_VIBF1/413-524
Q5E4B0_VIBF1/12-147
Q5E600_VIBF1/4-147
Q5E8Y9_VIBF1/420-533
Q5EGR0_DEHSV/374-438
Q5EGR1_9CHLR/372-436
Q5EGR3_9CHLR/382-446
Q5EGR4_9CHLR/395-459
Q5EGR5_9CHLR/395-459
Q5EGR6_9CHLR/379-443
Q5EGR7_DEHSC/372-428
Q5EGR8_DEHSB/383-447
Q5EN64_9GAMM/297-336
Q5EN65_9GAMM/297-337
Q5EP76_NEIGO/2-131
Q5F5Q4_NEIG1/4-117
Q5F5Z6_NEIG1/422-535
Q5F754_NEIG1/430-545
Q5FGW8_EHRRG/431-544
Q5FHL9_EHRRG/2-117
Q5FK08_LACAC/423-535
Q5FKE2_LACAC/17-126
Q5FMG4_LACAC/10-91
Q5FN11_LACAC/439-551
Q5FRH2_GLUOX/3-116
Q5FRH8_GLUOX/453-565
Q5FUT8_GLUOX/434-552
Q5G7H4_XYLFA/243-304
Q5G7H5_XYLFA/215-271
Q5GD86_9GAMM/322-402
Q5GD90_9GAMM/322-402
Q5GQ67_9MICO/252-307
Q5GQ68_9MICO/245-301
Q5GQ70_9MICO/253-310
Q5GQ71_9MICO/297-353
Q5GQ72_9MICO/308-372
Q5GQ73_LEIXC/293-348
Q5GQ74_9MICO/246-300
Q5GQ75_9MICO/239-295
Q5GQ76_9MICO/239-295
Q5GQ77_9MICO/253-308
Q5GQ78_9MICO/310-349
Q5GRA5_ALCXX/2-139
Q5GRM2_WOLTR/428-541
Q5GTP5_WOLTR/2-116
Q5GYJ8_XANOR/456-567
Q5H5D7_XANOR/4-117
Q5H712_XANOR/489-600
Q5H7A9_9GAMM/314-390
Q5H7B2_9GAMM/314-390
Q5H7B4_9GAMM/314-390
Q5H7B5_9GAMM/314-390
Q5H7B6_9GAMM/314-390
Q5H7B7_9GAMM/314-390
Q5H7B8_9GAMM/314-390
Q5HBA2_EHRRW/431-544
Q5HBJ0_EHRRW/2-117
Q5HHK6_STAAC/6-90
Q5HII4_STAAC/5-87
Q5HQR1_STAEQ/6-89
Q5HRR3_STAEQ/5-92
Q5HSB1_CAMJR/4-114
Q5HXF3_CAMJR/415-527
Q5I6D5_TRYCR/4-145
Q5IV20_PSEFL/310-365
Q5JE24_PYRKO/3-140
Q5JHA2_PYRKO/6-91
Q5KAU9_CRYNE/3-153
Q5KP97_CRYNE/542-658
Q5KSK9_COPCI/534-650
Q5KVJ9_GEOKA/6-89
Q5KYY6_GEOKA/2-139
Q5KZ50_GEOKA/424-536
Q5KZB3_GEOKA/3-133
Q5L0N4_GEOKA/4-113
Q5L3V9_GEOKA/1-80
Q5L3Y8_GEOKA/423-535
Q5L4Q0_CHLAB/4-112
Q5L5Y6_CHLAB/432-545
Q5L783_CHLAB/395-503
Q5L7F2_BACFN/417-525
Q5L7R0_BACFN/4-113
Q5L9F6_BACFN/2-133
Q5LEL6_BACFN/3-141
Q5LFX0_BACFN/3-140
Q5LIK5_BACFN/431-548
Q5LK63_BACHK/9-146
Q5LNX4_SILPO/2-116
Q5LU07_SILPO/434-546
Q5LWU8_SILPO/427-540
Q5LY11_STRT1/8-89
Q5LYP7_STRT1/430-542
Q5M018_STRT1/32-141
Q5M0R7_STRT1/430-542
Q5M2L5_STRT2/8-89
Q5M3B1_STRT2/430-542
Q5M4N3_STRT2/32-141
Q5M5A3_STRT2/430-542
Q5MB15_TRYCR/11-168
Q5N1L5_SYNP6/427-540
Q5N5T9_SYNP6/3-125
Q5NCT0_MOUSE/11-156
Q5NCT2_MOUSE/36-181
Q5NDG3_9GAMM/303-361
Q5NDG4_9GAMM/303-361
Q5NDG5_AERPU/303-361
Q5NDG6_9GAMM/303-361
Q5NDG7_9GAMM/303-361
Q5NDG8_9GAMM/303-361
Q5NDG9_9GAMM/303-361
Q5NDH0_9GAMM/303-361
Q5NDH1_AERHY/303-361
Q5NDH2_9GAMM/303-361
Q5NDH3_AERTR/303-361
Q5NDH4_AERJA/303-361
Q5NDH5_9GAMM/303-361
Q5NDH6_9GAMM/303-361
Q5NDH7_9GAMM/303-361
Q5NDH8_9GAMM/303-361
Q5NDH9_9GAMM/303-361
Q5NDI0_9GAMM/303-361
Q5NDI1_9GAMM/303-361
Q5NDI2_9GAMM/303-361
Q5NDI3_9GAMM/303-361
Q5NDI4_9GAMM/303-361
Q5NDI5_AERME/303-361
Q5NDI6_9GAMM/303-361
Q5NDI7_9GAMM/304-362
Q5NDI8_9GAMM/304-362
Q5NDI9_9GAMM/304-362
Q5NDJ0_9GAMM/304-362
Q5NDJ1_9GAMM/304-362
Q5NDJ2_9GAMM/304-362
Q5NDJ3_9GAMM/304-362
Q5NDJ4_9GAMM/304-362
Q5NDJ5_9GAMM/304-362
Q5NDJ6_9GAMM/304-362
Q5NDJ7_9GAMM/304-362
Q5NDJ8_9GAMM/304-362
Q5NDJ9_9GAMM/304-362
Q5NDK0_9GAMM/304-362
Q5NDK1_9GAMM/304-362
Q5NDK2_9GAMM/304-362
Q5NDK3_9GAMM/304-362
Q5NGD9_FRATT/4-117
Q5NHE7_FRATT/422-535
Q5NIB3_FRATT/413-524
Q5NM53_ZYMMO/429-541
Q5NQG9_ZYMMO/439-551
Q5NSX3_9BURK/443-556
Q5NWJ2_AROAE/2-139
Q5NX65_AROAE/2-134
Q5P4H1_AROAE/4-135
Q5P4N8_AROAE/454-567
Q5P5A5_AROAE/2-131
Q5P895_AROAE/427-542
Q5PAP9_ANAMM/426-539
Q5PAZ8_ANAMM/2-117
Q5PD10_SALPA/4-142
Q5PHC3_SALPA/2-137
Q5PKU9_SALPA/419-532
Q5PMT2_SALPA/413-524
Q5PQY4_DANRE/455-571
Q5QKY9_STRPN/419-531
Q5QR16_9VIBR/330-421
Q5QR17_9VIBR/330-421
Q5QR18_9VIBR/330-421
Q5QR19_9VIBR/330-421
Q5QR20_9VIBR/330-421
Q5QR21_9VIBR/330-421
Q5QR22_9VIBR/330-421
Q5QR23_9VIBR/330-421
Q5QR24_9VIBR/330-421
Q5QR25_9VIBR/330-421
Q5QR26_9VIBR/330-421
Q5QWH4_IDILO/4-148
Q5QY11_IDILO/412-523
Q5QY36_IDILO/420-533
Q5REX2_PONAB/472-589
Q5SHZ4_THET8/417-533
Q5SM69_THET8/17-125
Q5UEM0_9VIBR/131-187
Q5V1P3_HALMA/2-134
Q5V4R6_HALMA/427-539
Q5VMY4_ORYSJ/297-411
Q5W3G9_9ZZZZ/2-139
Q5WFP7_BACSK/4-113
Q5WG51_BACSK/2-140
Q5WGI1_BACSK/425-537
Q5WLW3_BACSK/42-123
Q5WM26_BACSK/425-537
Q5WTK2_LEGPL/4-117
Q5WYK9_LEGPL/412-523
Q5X0L5_LEGPL/420-533
Q5X1U1_LEGPA/4-117
Q5X759_LEGPA/412-523
Q5X987_LEGPA/420-533
Q5XC47_STRP6/27-136
Q5XCK0_STRP6/431-543
Q5XDX5_STRP6/23-105
Q5XLS4_9PHYC/404-517
Q5Z2Y2_NOCFA/21-143
Q5Z3Z3_NOCFA/475-587
Q5ZHE3_9BACT/5-135
Q5ZK71_CHICK/4-155
Q5ZSC0_LEGPH/4-117
Q5ZXP0_LEGPH/412-523
Q5ZZK5_LEGPH/421-534
Q60149_STRPY/3-141
Q601D2_MYCH2/424-536
Q601V4_MYCH2/3-113
Q60215_9ZZZZ/5-135
Q602B5_MYCH2/419-531
Q602N3_METCA/421-534
Q603G7_METCA/4-117
Q60AM8_METCA/413-524
Q60GC9_9PSED/314-391
Q62HP7_BURMA/430-545
Q62MT8_BURMA/4-135
Q62N53_BURMA/442-555
Q630A8_BACLD/424-536
Q631Y0_BACCZ/6-90
Q636J3_BACCZ/4-113
Q637M7_BACCZ/423-535
Q63CP7_BACCZ/2-139
Q63HG3_BACCZ/425-537
Q63HG8_BACCZ/5-83
Q63W24_BURPS/430-545
Q63YS0_BURPS/4-135
Q63YW7_BURPS/442-555
Q649V4_9ARCH/417-529
Q64CK3_9ARCH/2-135
Q64FP7_VIBVU/309-390
Q64FP8_VIBVU/309-391
Q64FP9_VIBVU/309-391
Q64MK5_BACFR/417-525
Q64MY0_BACFR/4-113
Q64PP1_BACFR/2-133
Q64WK2_BACFR/3-140
Q64ZN0_BACFR/431-548
Q650D3_BACFR/2-140
Q65F77_BACLD/6-89
Q65J15_BACLD/424-536
Q65JN7_BACLD/4-113
Q65PI0_BACLD/5-84
Q65PL7_BACLD/422-534
Q65QA4_MANSM/427-540
Q65TK7_MANSM/4-148
Q65U75_MANSM/413-524
Q65UM3_MANSM/2-137
Q65YQ5_BACAN/425-537
Q65YQ6_BACCE/425-537
Q65YV3_PSEFL/313-390
Q65YV4_PSEAG/313-390
Q65ZU6_BORGA/5-126
Q660P6_BORGA/6-87
Q661I5_BORGA/417-529
Q662X6_BORGA/398-506
Q663C4_YERPS/2-131
Q663T5_YERPS/419-532
Q665W5_YERPS/414-525
Q66AJ0_YERPS/4-148
Q66AN9_YERPS/3-138
Q67NT6_SYMTH/5-134
Q67PC7_SYMTH/4-113
Q67TK2_SYMTH/422-534
Q680E4_ARATH/7-124
Q683S2_MYXCO/311-386
Q683S3_MYXCO/312-392
Q683T2_MYXCO/308-363
Q683T3_9DELT/295-350
Q683T4_MYXCO/311-385
Q683T5_MYXCO/304-382
Q683T6_MYXCO/305-371
Q683T7_MYXCO/308-363
Q683T8_MYXCO/309-370
Q683T9_MYXCO/312-392
Q683U0_MYXCO/312-367
Q683U1_MYXCO/308-363
Q683U2_MYXCO/313-380
Q683U3_MYXCO/302-357
Q683U4_MYXCO/310-375
Q683U5_MYXCO/304-380
Q683U6_MYXCO/312-390
Q683U7_MYXCO/312-368
Q683U8_MYXCO/312-392
Q683U9_MYXCO/306-361
Q683V0_MYXCO/311-366
Q683V1_MYXCO/306-362
Q683V2_MYXCO/297-350
Q683V3_MYXCO/312-366
Q683V4_MYXCO/312-364
Q683V5_MYXCO/312-392
Q683V7_9DELT/312-392
Q683V8_MYXCO/308-361
Q683V9_MYXCO/295-346
Q683W0_MYXCO/312-392
Q683W1_MYXCO/308-384
Q683W2_MYXCO/307-362
Q683W3_MYXCO/312-367
Q683W4_MYXCO/312-367
Q683W5_MYXCO/312-392
Q689F4_9BACI/284-374
Q68E78_AERPU/2-108
Q68YT8_9FUSO/423-522
Q68YT9_9FUSO/423-522
Q692E7_BREDI/147-214
Q69B89_CAMJE/2-134
Q69BD8_CAMCO/2-134
Q6A297_HAEIF/2-133
Q6A8X3_PROAC/473-584
Q6AB64_PROAC/6-128
Q6ABQ6_PROAC/469-581
Q6AFE6_LEIXX/468-580
Q6AGT6_LEIXX/39-160
Q6AHN1_LEIXX/442-554
Q6AJY0_DESPS/5-141
Q6AKW6_DESPS/402-510
Q6AQJ5_DESPS/424-537
Q6BQW4_DEBHA/484-595
Q6C0R0_YARLI/3-148
Q6C7Z9_YARLI/535-643
Q6CJ79_KLULA/4-153
Q6CTC1_KLULA/448-561
Q6CYR7_ERWCT/420-533
Q6D4Q3_ERWCT/2-137
Q6D4V4_ERWCT/4-143
Q6D9T7_ERWCT/3-133
Q6DAC0_ERWCT/414-525
Q6DRC7_DANRE/455-571
Q6DT27_SHIDY/21-83
Q6DT29_SHIDY/18-91
Q6F0G3_MESFL/4-120
Q6F1F7_MESFL/421-533
Q6F2B3_MESFL/420-532
Q6F2B5_MESFL/4-87
Q6F6X8_ACIAD/413-524
Q6FET8_ACIAD/25-165
Q6FG18_ACIAD/432-545
Q6FSR2_CANGA/3-155
Q6FZQ8_BARQU/467-579
Q6FZS1_BARQU/2-115
Q6G1I9_BARQU/430-543
Q6G3F7_BARHE/2-115
Q6G3I4_BARHE/467-579
Q6G576_BARHE/430-543
Q6GB20_STAAS/6-90
Q6GBZ6_STAAS/5-87
Q6GII1_STAAR/6-90
Q6GJH9_STAAR/5-87
Q6GPC0_XENLA/41-186
Q6HBR7_BACHK/6-90
Q6HEY2_BACHK/4-113
Q6HFJ9_BACHK/423-535
Q6HK50_BACHK/2-139
Q6HPX6_BACHK/5-83
Q6HPZ9_BACHK/425-537
Q6INT0_XENLA/454-571
Q6IV74_CAMJE/415-527
Q6IVP3_9GAMM/415-526
Q6J2G4_PSEYM/2-132
Q6JVL7_9GAMM/283-320
Q6JVL8_9GAMM/284-321
Q6JVL9_9GAMM/283-320
Q6JVM0_9GAMM/283-320
Q6JVM1_9GAMM/283-319
Q6K0L7_FUSSO/271-385
Q6KHQ6_MYCMO/421-533
Q6KII9_MYCMO/432-544
Q6KIK8_MYCMO/4-114
Q6KZ53_PICTO/434-546
Q6L120_PICTO/4-136
Q6L768_9GAMM/311-387
Q6LEM4_PSEPU/307-382
Q6LP07_PHOPR/3-138
Q6LPB7_PHOPR/4-148
Q6LUY9_PHOPR/414-525
Q6LW47_PHOPR/420-533
Q6LWF5_LACPL/3-141
Q6LYN4_METMP/3-137
Q6M8X6_CORGL/463-575
Q6MCA0_PARUW/442-555
Q6MEC5_PARUW/398-506
Q6MF54_PARUW/4-112
Q6MP96_BDEBA/12-134
Q6MRR8_BDEBA/423-536
Q6MS50_MYCMS/3-118
Q6MT98_MYCMS/421-533
Q6MUM2_MYCMS/419-531
Q6MUM5_MYCMS/6-92
Q6N559_RHOPA/2-115
Q6N6X8_RHOPA/463-575
Q6NDV0_RHOPA/434-547
Q6NJR6_CORDI/9-131
Q6NKL3_CORDI/464-576
Q6NR40_DROME/321-436
Q6PUA3_TETTH/429-541
Q6PUA4_TETTH/436-550
Q6Q951_9GAMM/390-501
Q6QHL7_ALCDE/2-133
Q6QSX2_VIBPA/302-371
Q6QSX3_VIBPA/302-371
Q6RCM0_ENTHI/428-544
Q6RCM1_TRIVA/440-558
Q6RHS0_9CAUD/411-582
Q6S9H9_9ENTR/313-389
Q6S9X5_9BACI/315-392
Q6S9X6_9BACI/315-393
Q6S9X7_9BACI/315-392
Q6S9X8_9BACI/315-392
Q6S9X9_9BACI/315-393
Q6S9Y0_9BACI/315-386
Q6S9Y1_9BACI/315-386
Q6S9Y2_BACTA/315-390
Q6S9Y3_9BACI/315-390
Q6S9Y4_9BACI/315-390
Q6S9Y5_9BACI/315-390
Q6S9Y6_9BACI/315-390
Q6S9Y7_9BACI/315-390
Q6S9Y8_9BACI/315-390
Q6S9Y9_9BACI/315-390
Q6S9Z0_9BACI/315-390
Q6S9Z1_9BACI/315-390
Q6SF42_9BACT/434-546
Q6SLI2_PHOPR/321-402
Q6SLI3_PHOPR/321-402
Q6SLI4_PHOAN/321-402
Q6SLI5_9GAMM/321-403
Q6SLI7_PHOMO/321-401
Q6SLJ0_PHOMO/321-403
Q6SLJ1_PHOMO/321-404
Q6SLJ2_PHOLE/321-403
Q6SLJ4_PHOLE/321-401
Q6SLJ6_9GAMM/322-405
Q6SLJ8_9GAMM/322-402
Q6SLJ9_PHOPO/322-405
Q6SLK0_VIBFI/321-403
Q6TAI1_9LACT/316-393
Q6UE38_9FUSO/318-402
Q6UGL8_FUSVA/316-399
Q6UGL9_FUSVA/318-401
Q6UGM0_FUSVA/316-398
Q6UGM1_9FUSO/317-401
Q6UGM2_9FUSO/318-402
Q6UGM3_9FUSO/319-403
Q6UGM4_9FUSO/319-403
Q6UGM5_9FUSO/320-404
Q6UGM6_9FUSO/316-400
Q6UGM7_9FUSO/319-403
Q6UGM8_9FUSO/320-404
Q6UGM9_9FUSO/320-403
Q6UP41_CUPPJ/2-139
Q6UUU8_9MOLU/387-499
Q6V4X8_9MOLU/387-499
Q6VA67_9MOLU/391-503
Q6VA68_9MOLU/385-497
Q6VE77_PSESY/2-132
Q6VQA6_9BACT/333-428
Q6VS87_CAMFE/313-390
Q6WBB1_BIFBR/491-592
Q6WNI1_PHOTE/314-378
Q6WNI2_PHOTE/314-378
Q6WNI3_PHOLU/314-379
Q6WNI4_9ENTR/308-385
Q6WNI5_PHOTE/315-380
Q6WNI6_PHOTE/316-388
Q6WNI7_9ENTR/310-375
Q6WNI8_PHOLU/313-378
Q6WNI9_PHOLL/314-379
Q6WNJ0_PHOLL/314-389
Q6WNJ1_PHOTE/315-381
Q6WNJ2_PHOLU/314-379
Q6WNJ3_PHOLU/309-375
Q6WNJ4_PHOTE/315-380
Q6WNJ6_PHOTE/315-380
Q6WNJ7_PHOLU/316-381
Q6WNJ8_9ENTR/311-387
Q6WNJ9_PHOLU/315-389
Q6WNK0_PHOLU/315-378
Q6WNK1_PHOTE/311-376
Q6WNK2_9ENTR/315-380
Q6WNK3_9ENTR/309-387
Q6WNK4_9ENTR/315-378
Q6WNK5_9ENTR/314-383
Q6WNK6_9ENTR/308-382
Q6WWY9_PSEAE/1-111
Q6X2X3_9PAST/315-391
Q6X2X4_9PAST/313-384
Q6X2X5_9PAST/295-370
Q6X2X6_9PAST/311-374
Q6X2X7_PASMU/295-353
Q6X2X8_9PAST/295-355
Q6X2X9_9PAST/311-373
Q6X2Y0_ACTLI/314-377
Q6X2Y1_PASTR/306-367
Q6X3R0_PSEAE/2-119
Q6X924_SALET/2-132
Q6XDC5_9GAMM/284-321
Q6XDC7_9GAMM/283-320
Q6XDC8_9GAMM/283-320
Q6XDC9_9GAMM/283-320
Q6XDD0_9GAMM/283-320
Q6XDD1_9GAMM/284-321
Q6XDD2_9GAMM/284-321
Q6XDD3_9GAMM/284-321
Q6XDD4_9GAMM/284-321
Q6XDD5_9GAMM/284-321
Q6XDD6_9GAMM/284-321
Q6XDD7_9GAMM/284-321
Q6XDD8_9GAMM/284-321
Q6XDD9_9GAMM/284-321
Q6XDE0_9GAMM/284-321
Q6XDE1_9GAMM/284-321
Q6XDE3_9GAMM/284-321
Q6XDE4_9GAMM/284-321
Q6XDE5_9GAMM/284-321
Q6XDE6_9GAMM/284-321
Q6XDE7_9GAMM/283-320
Q6XDE8_9GAMM/283-320
Q6XDE9_9GAMM/283-320
Q6XZ01_SPIKU/4-114
Q6Y3A7_9DELT/290-382
Q6Y3B0_9DELT/238-297
Q6Y3N7_9TRYP/435-549
Q6YNI8_MYCSC/2-69
Q6YQ77_ONYPE/444-560
Q6YQU4_ONYPE/4-115
Q6Z8D9_ORYSJ/455-572
Q6ZX01_9GAMM/328-419
Q6ZX02_SHEPW/328-418
Q6ZY39_YERFR/309-346
Q6ZY41_YERFR/309-346
Q6ZY42_YERIN/309-346
Q6ZY43_YERFR/309-346
Q6ZY45_YEREN/309-346
Q6ZY46_YERFR/309-346
Q6ZY47_YERBE/309-346
Q6ZY48_YERKR/309-346
Q6ZZU7_9GAMM/304-362
Q702B0_9CREN/13-154
Q706K3_PSEPU/2-131
Q708T2_9GAMM/314-395
Q70FT6_9VIBR/330-421
Q70FT7_9VIBR/131-187
Q70FT8_9VIBR/131-186
Q70FT9_9VIBR/321-404
Q70FU0_9VIBR/131-187
Q70FU1_9VIBR/321-404
Q70FU2_9VIBR/131-187
Q70FU4_9VIBR/321-403
Q70FU5_9VIBR/321-404
Q70FU6_9VIBR/131-187
Q70FU7_9VIBR/321-404
Q70FU8_9VIBR/131-187
Q70FU9_9VIBR/321-404
Q70W59_YEREN/2-131
Q716Z5_GIBZA/271-385
Q716Z6_9HYPO/271-385
Q71J10_LACDL/2-79
Q71JA5_LACDL/1-51
Q71JA6_LACDL/1-49
Q71UH4_HUMAN/449-566
Q71UQ3_STRPN/3-106
Q71W07_LISMF/4-135
Q720D5_LISMF/422-534
Q720E6_LISMF/4-113
Q724M6_LISMF/9-87
Q725G5_LISMF/431-543
Q725N5_DESVH/4-113
Q729N4_DESVH/4-136
Q72G57_DESVH/422-535
Q72GB7_THET2/17-125
Q72IB0_THET2/423-539
Q72M43_LEPIC/493-606
Q72QN3_LEPIC/3-111
Q72WD2_LEPIC/424-537
Q72Y93_BACC1/6-90
Q732N7_BACC1/4-113
Q733P1_BACC1/423-535
Q73A03_BACC1/2-139
Q73FG8_BACC1/5-83
Q73FK1_BACC1/425-537
Q73G34_WOLPM/2-116
Q73IP4_WOLPM/428-541
Q73KH3_TREDE/400-508
Q73NE5_TREDE/22-132
Q744B6_MYCPA/19-141
Q74A42_GEOSL/4-117
Q74H89_GEOSL/422-535
Q74JD8_LACJO/427-539
Q74JJ9_LACJO/10-119
Q74LI1_LACJO/11-93
Q74M30_LACJO/440-552
Q74MA4_NANEQ/42-197
Q74N66_NANEQ/1-124
Q74NV4_BACC1/4-142
Q74TZ7_YERPE/3-138
Q751B3_ASHGO/3-151
Q755V8_ASHGO/449-564
Q75NW7_9LEPT/316-391
Q75NW9_9LEPT/316-391
Q75NX1_9LEPT/316-391
Q75NX2_9LEPT/316-391
Q75NX3_LEPME/316-389
Q75NY6_LEPBO/316-391
Q76C30_ARTBE/426-541
Q76C31_ARTBE/426-541
Q76C32_ARTBE/426-541
Q76C33_TRIVC/426-541
Q76C34_TRITO/426-541
Q76C35_9EURO/426-541
Q76C37_9EURO/426-541
Q76C38_9EURO/426-541
Q76C39_9EURO/424-539
Q76C40_9EURO/424-539
Q76C41_ARTGY/424-539
Q76C42_9EURO/424-539
Q76C43_9EURO/424-539
Q76C44_9EURO/424-539
Q76KP2_9FIRM/313-388
Q76KP3_9FIRM/313-388
Q76KP4_9BACL/313-388
Q76KP5_9BACL/315-390
Q76KP6_9BACL/314-389
Q76KP7_9BACL/314-389
Q76KP8_9BACL/315-390
Q76KP9_9BACL/314-389
Q76KQ0_9BACL/313-388
Q76KQ1_9BACL/314-389
Q76KQ2_9BACL/314-389
Q76KQ3_9BACL/314-389
Q76KQ4_9BACL/314-389
Q76KQ5_9BACL/314-389
Q76M06_DELAC/2-139
Q76Z86_9CAUD/404-514
Q797X9_ACHLA/1-93
Q79MQ2_9BACI/301-375
Q79MQ3_BACPU/301-375
Q7A1E5_STAAW/6-90
Q7A1S7_STAAW/5-87
Q7A6M4_STAAN/6-90
Q7A7B9_STAAN/5-87
Q7AAR5_ECO57/413-524
Q7ARW5_9VIBR/321-404
Q7ATK9_VIBSP/321-404
Q7ATL0_VIBSP/321-404
Q7ATL3_VIBSP/296-352
Q7ATL4_VIBSP/317-373
Q7ATL6_VIBSP/321-403
Q7ATL7_VIBSP/321-404
Q7ATL9_VIBSP/131-187
Q7ATM1_VIBSP/321-402
Q7ATM8_VIBSP/131-187
Q7B7R5_HELPY/4-106
Q7BVB0_MYCHO/17-99
Q7CGH6_YERPE/414-525
Q7CIL8_YERPE/4-148
Q7M8P6_WOLSU/3-113
Q7MAV1_WOLSU/416-528
Q7MJ48_VIBVY/4-148
Q7MMB7_VIBVY/3-138
Q7MNX7_VIBVY/413-524
Q7MQJ4_VIBVY/420-533
Q7MU58_PORGI/433-550
Q7MUL3_PORGI/2-140
Q7MW85_PORGI/3-112
Q7MX48_PORGI/411-519
Q7MXR3_PORGI/2-133
Q7N0E0_PHOLL/414-525
Q7N407_PHOLL/2-137
Q7N4B4_PHOLL/4-142
Q7N7S1_PHOLL/2-132
Q7NAD0_PHOLL/419-532
Q7NAR1_MYCGA/18-99
Q7NGH1_GLOVI/4-113
Q7NHM9_GLOVI/422-535
Q7NLU9_GLOVI/3-117
Q7NQ71_CHRVO/4-117
Q7NZ09_CHRVO/424-539
Q7P257_CHRVO/394-507
Q7P5Y7_FUSNV/423-535
Q7P6B1_FUSNV/12-121
Q7P921_RICSI/430-542
Q7PB47_RICSI/440-552
Q7PBH0_RICSI/2-116
Q7PWM2_ANOGA/434-549
Q7Q111_ANOGA/31-176
Q7RHG3_PLAYO/610-745
Q7RJ69_PLAYO/500-614
Q7RQG4_PLAYO/6-151
Q7RX69_NEUCR/8-122
Q7S9W8_NEUCR/549-663
Q7U312_MYCBO/493-605
Q7U539_SYNPX/4-126
Q7UA07_SYNPX/437-550
Q7UCR0_SHIFL/4-142
Q7UM28_RHOBA/501-613
Q7UMV5_RHOBA/32-154
Q7UU72_RHOBA/422-534
Q7UUI4_RHOBA/32-152
Q7UZM4_PROMP/437-550
Q7V2N7_PROMP/4-126
Q7V627_PROMM/21-143
Q7V940_PROMM/437-550
Q7V9N3_PROMA/440-553
Q7VDE6_PROMA/2-106
Q7VF79_HELHP/3-113
Q7VH40_HELHP/416-528
Q7VL42_HAEDU/426-539
Q7VLN7_HAEDU/4-148
Q7VLX0_HAEDU/3-138
Q7VMM1_HAEDU/2-133
Q7VMU6_HAEDU/414-525
Q7VQU8_BLOFL/420-533
Q7VSE2_BORPE/433-545
Q7VSG5_BORPE/4-134
Q7VYP7_BORPE/423-538
Q7W2K7_BORPA/433-545
Q7W2N2_BORPA/4-134
Q7W989_BORPA/440-555
Q7WDK1_BORBR/433-545
Q7WDM8_BORBR/4-134
Q7WHH8_BORBR/440-555
Q7WRG8_9GAMM/283-320
Q7WRG9_AERME/283-320
Q7WRH3_CAMJE/321-406
Q7WRL2_CAMCO/317-400
Q7WRL6_9GAMM/284-321
Q7WRP1_9GAMM/284-321
Q7WRQ0_AERPU/283-320
Q7WRR6_9VIBR/321-404
Q7WRS8_XYLFA/321-384
Q7WRZ6_9GAMM/284-321
Q7WS14_CAMJE/321-406
Q7WS15_XYLFA/321-384
Q7WS70_AERTR/283-320
Q7WSA3_XYLFA/321-384
Q7WTT1_STAHA/421-533
Q7WTT3_STAHA/430-542
Q7WTT5_PHOLU/315-379
Q7WTT6_XENNE/311-375
Q7WVQ9_CAMJE/317-400
Q7WVR0_CAMCO/308-365
Q7WVR1_CAMJE/321-402
Q7WVR2_CAMJE/321-406
Q7WVR3_CAMJE/320-405
Q7WVR4_CAMJE/322-402
Q7WVR5_CAMJE/321-406
Q7WVR6_CAMJE/321-400
Q7WVR7_CAMJE/320-405
Q7WVR8_CAMJE/321-406
Q7WVR9_CAMJE/321-406
Q7WVS0_CAMJE/321-407
Q7WVS1_CAMCO/317-400
Q7WVS2_CAMCO/317-400
Q7WVS3_CAMJE/320-397
Q7WVS4_CAMJE/321-405
Q7WVS5_CAMJE/317-400
Q7WVS6_CAMJE/319-402
Q7WVS7_CAMJE/321-406
Q7WVS8_CAMJE/321-406
Q7WVS9_CAMJE/320-403
Q7WVT0_CAMLA/321-404
Q7WVT1_CAMJE/321-406
Q7WVT2_CAMJE/320-403
Q7WVT3_CAMCO/322-403
Q7WVT4_CAMJE/321-406
Q7WVT5_CAMJE/321-406
Q7WVT6_CAMJE/322-407
Q7WXW8_PSEAE/2-119
Q7WY81_VIBSP/322-405
Q7WY82_VIBSP/321-404
Q7WY83_VIBSP/321-404
Q7WY84_9VIBR/321-404
Q7WY85_9VIBR/321-404
Q7WY86_9VIBR/321-404
Q7WY87_9VIBR/321-404
Q7WY88_9VIBR/321-404
Q7WY89_VIBSP/321-403
Q7WZJ0_XYLFA/321-384
Q7WZJ1_XYLFA/321-384
Q7WZJ2_XYLFA/321-384
Q7WZJ3_XYLFA/321-384
Q7X0E3_9ENTR/321-375
Q7X1P7_STRPN/419-531
Q7X1Q0_STRMT/428-540
Q7X1Q1_STROR/428-540
Q7X2N1_SPHEL/175-287
Q7X3D3_9BACT/2-139
Q7X3S9_AERSA/304-362
Q7X5S6_9GAMM/284-321
Q7X5S7_9GAMM/284-321
Q7X5S8_AERSA/284-321
Q7X5S9_9GAMM/284-321
Q7X5T0_9GAMM/283-320
Q7X5T1_AERSA/269-306
Q7X5T2_9GAMM/283-320
Q7X5T3_9GAMM/284-321
Q7X5T4_9GAMM/283-320
Q7X5T5_AERSA/284-321
Q7X5T6_AERSO/283-320
Q7X5T7_9GAMM/283-320
Q7X5T8_9GAMM/283-320
Q7X5T9_9GAMM/283-320
Q7X5U0_AERJA/283-320
Q7X5U1_9GAMM/283-320
Q7X5U2_9GAMM/284-321
Q7X5U3_9GAMM/283-320
Q7X5U4_9GAMM/283-320
Q7X5U5_AERSA/284-321
Q7X5U6_AERHY/283-320
Q7X5U7_9GAMM/284-321
Q7X5U8_9GAMM/283-320
Q7X5U9_AERSA/284-321
Q7X5V0_AERSA/284-321
Q7X5V1_AERPU/283-319
Q7X5V2_AERSO/283-319
Q7X5V3_AERJA/283-320
Q7X5V4_AERHY/283-320
Q7X5V5_9GAMM/284-321
Q7X5V6_9GAMM/283-320
Q7X5V7_AERSA/284-321
Q7X5V8_9GAMM/283-320
Q7YYF5_CRYPV/6-151
Q7YZP2_9TRYP/1-107
Q7YZS4_PHYPO/782-898
Q7Z2D0_PLAFA/494-608
Q7ZWP8_XENLA/4-155
Q7ZXS2_XENLA/454-571
Q815Y4_BACCR/6-90
Q819X3_BACCR/1-83
Q81AH1_BACCR/423-535
Q81EX9_BACCR/2-139
Q81JA6_BACCR/9-86
Q81JD1_BACCR/427-539
Q81RY0_BACAN/2-139
Q81W01_BACAN/5-83
Q81WK2_BACAN/4-113
Q81XL0_BACAN/6-90
Q81Y98_BACAN/423-535
Q821F3_CHLCV/4-112
Q823B9_CHLCV/432-545
Q824W2_CHLCV/395-501
Q82EJ4_STRAW/13-134
Q82FD3_STRAW/472-584
Q82KG1_STRAW/481-593
Q82TD2_NITEU/4-135
Q82Y82_NITEU/434-547
Q832C6_ENTFA/2-133
Q833A3_ENTFA/5-136
Q834K0_ENTFA/5-114
Q837A8_ENTFA/5-89
Q839Z1_ENTFA/423-535
Q83AA5_COXBU/4-117
Q83F84_COXBU/424-535
Q83FD5_COXBU/424-537
Q83FM2_TROWT/3-124
Q83G36_TROWT/442-553
Q83H54_TROWT/428-540
Q83HB7_TROW8/3-124
Q83I27_TROW8/442-553
Q83IG4_TROW8/428-540
Q83JK8_SHIFL/413-524
Q83L60_SHIFL/2-137
Q83LC4_SHIFL/4-142
Q83TA4_LISMO/39-151
Q83TB8_LISMO/22-134
Q83TE6_LISMO/33-145
Q83TI0_LISMO/15-127
Q83TL5_LISMO/16-128
Q83TU4_LISMO/35-147
Q83TV1_LISMO/36-148
Q83TW6_LISMO/36-148
Q83TX0_LISMO/36-148
Q83TX5_LISMO/39-151
Q83TX6_LISMO/28-140
Q83U68_BACP2/301-375
Q83U79_LISMO/35-147
Q83UA3_LISMO/38-150
Q83UC8_BACPU/301-375
Q83UE7_9BACI/301-375
Q83UE9_LISMO/22-134
Q83UF1_LISMO/33-145
Q83UG7_LISMO/33-145
Q83UI2_LISMO/37-149
Q83UI3_LISMO/16-128
Q83UI7_LISMO/25-137
Q83UK4_LISMO/22-134
Q83UK8_LISMO/26-138
Q83UN6_LISMO/35-147
Q83UR0_LISMO/38-150
Q83UR2_LISMO/33-145
Q83UT4_LISMO/33-145
Q83UW9_LISMO/33-145
Q83UX2_LISMO/36-148
Q83UX6_LISMO/33-145
Q83VW6_9ACTO/476-588
Q83VW7_9ACTO/457-569
Q83WB7_STRSH/457-569
Q83WB8_9ACTO/476-588
Q83WB9_9ACTO/457-569
Q83Z58_9MOLU/390-502
Q843D5_LISMO/38-150
Q843D6_LISMO/35-147
Q843D7_LISMO/37-149
Q843D8_LISMO/40-152
Q843D9_LISMO/24-136
Q843E0_LISMO/37-149
Q843E1_LISMO/38-150
Q843E2_LISMO/38-150
Q843E3_LISMO/36-148
Q843E4_LISMO/36-148
Q843E5_LISMO/4-116
Q843E6_LISMO/34-146
Q843E7_LISMO/26-138
Q843E8_LISMO/38-150
Q843E9_LISMO/38-150
Q843F0_LISMO/13-125
Q843F1_LISMO/40-152
Q843F2_LISMO/34-146
Q843F3_LISMO/38-150
Q843F4_LISMO/38-150
Q843F5_LISMO/21-133
Q843F6_LISMO/19-131
Q843F7_LISMO/40-152
Q843F8_LISMO/34-146
Q843F9_LISMO/35-147
Q843G0_LISMO/34-146
Q843G1_LISMO/36-148
Q843G2_LISMO/28-140
Q843G3_LISMO/27-139
Q843G4_LISMO/38-150
Q843G5_LISMO/22-134
Q843G6_LISMO/22-134
Q843G7_LISMO/33-145
Q843G8_LISMO/22-134
Q843G9_LISMO/16-128
Q843H0_LISMO/34-146
Q843H1_LISMO/29-141
Q843H2_LISMO/22-134
Q843H3_LISMO/5-117
Q843H4_LISMO/33-145
Q843H5_LISMO/21-133
Q843H6_LISMO/34-146
Q843H7_LISMO/27-139
Q843H8_LISMO/28-140
Q843H9_LISMO/25-137
Q843I0_LISMO/35-147
Q843I1_LISMO/27-139
Q843I2_LISMO/35-147
Q843I3_LISMO/16-128
Q843I4_LISMO/15-127
Q843I5_LISMO/22-134
Q843I6_LISMO/33-145
Q843I7_LISMO/15-127
Q843I8_LISMO/22-134
Q843I9_LISMO/16-128
Q843J0_LISMO/36-148
Q843J1_LISMO/33-145
Q843J2_LISMO/33-145
Q843J3_LISMO/22-134
Q843J4_LISMO/32-144
Q843J5_LISMO/36-148
Q843J6_LISMO/13-125
Q843J7_LISMO/26-138
Q843J8_LISMO/35-147
Q843J9_LISMO/35-147
Q843K0_LISMO/15-127
Q843K1_LISMO/32-144
Q843K2_LISMO/32-144
Q843K3_LISMO/22-134
Q843K4_LISMO/22-134
Q843K5_LISMO/26-138
Q843K6_LISMO/29-141
Q843K7_LISMO/36-148
Q843K8_LISMO/13-125
Q843K9_LISMO/28-140
Q843L0_LISMO/33-145
Q843L1_LISMO/37-149
Q843L2_LISMO/17-129
Q843L3_LISMO/37-149
Q843L4_LISMO/38-150
Q843L5_LISMO/26-138
Q843L6_LISMO/23-135
Q843L7_LISMO/9-121
Q843L8_LISMO/20-132
Q843L9_LISMO/27-139
Q843M0_LISMO/24-136
Q843M1_LISMO/4-116
Q843M2_LISMO/27-139
Q843M3_LISMO/19-131
Q843M4_LISMO/26-138
Q844J4_9MOLU/395-507
Q845R6_HAEIF/16-102
Q845R8_HAEIF/1-111
Q845X1_9FLAO/321-438
Q845X2_9BACT/320-437
Q845X3_9FLAO/322-439
Q845X4_9FLAO/322-439
Q846C8_9MOLU/394-506
Q847Y4_9BACI/301-375
Q847Y5_9BACI/301-378
Q847Y6_9BACI/301-370
Q84AS9_9MOLU/405-517
Q84ES8_PROST/1-48
Q84ET0_PROST/1-80
Q84ET4_PROMI/1-50
Q84ET6_PROMI/1-83
Q84FA2_MYXXA/457-564
Q84FG6_9MOLU/397-509
Q84FG7_9MOLU/399-511
Q84IE5_ALTAT/309-350
Q84IN3_PSEO7/315-390
Q84IR8_9ACTO/362-437
Q84IR9_9NOCA/346-421
Q84IS0_9NOCA/346-421
Q84IW3_9GAMM/313-389
Q84IW4_9GAMM/313-389
Q84IW5_9GAMM/313-389
Q84IW6_9GAMM/313-389
Q84IX0_LEGBO/313-389
Q86BT9_GIAIN/508-624
Q878K0_STRP3/430-542
Q879M5_STRP3/9-88
Q87CP2_XYLFT/3-120
Q87DZ0_XYLFT/412-523
Q87FC2_XYLFT/430-542
Q87MT2_VIBPA/3-138
Q87QX7_VIBPA/4-149
Q87SJ3_VIBPA/413-524
Q87VH3_PSESM/417-528
Q87ZB5_PSESM/4-149
Q882Z4_PSESM/2-131
Q88BK0_PSESM/420-533
Q88DB2_PSEPK/417-528
Q88FR4_PSEPK/2-131
Q88KZ9_PSEPK/4-148
Q88RW6_PSEPK/421-534
Q88W22_LACPL/32-141
Q88W29_LACPL/426-538
Q88Z94_LACPL/6-84
Q890K4_LACPL/433-545
Q893I6_CLOTE/5-146
Q893P5_CLOTE/440-552
Q895L4_CLOTE/6-115
Q898P2_CLOTE/4-135
Q899D6_CLOTE/14-92
Q899S8_CLOTE/421-533
Q89K08_BRAJA/2-115
Q89M38_BRAJA/461-573
Q89W70_BRAJA/433-545
Q8A277_BACTN/432-549
Q8A3C1_BACTN/418-526
Q8A3X7_BACTN/4-113
Q8A4F5_BACTN/3-140
Q8A5B5_BACTN/2-140
Q8A5Z7_BACTN/2-133
Q8ABK5_BACTN/3-140
Q8CCE5_MOUSE/1-72
Q8CDI8_MOUSE/3-66
Q8CM28_STRA3/3-137
Q8CQU4_STAES/5-92
Q8CS09_STAES/3-143
Q8CTB3_STAES/6-89
Q8CZG1_YERPE/420-533
Q8D0G4_YERPE/2-137
Q8D3I5_WIGBR/419-532
Q8D857_VIBVU/3-138
Q8DAR2_VIBVU/4-148
Q8DDJ2_VIBVU/420-533
Q8DEI3_VIBVU/413-524
Q8DHR4_THEEB/3-125
Q8DL50_THEEB/422-535
Q8DNC9_STRR6/7-87
Q8DPI9_STRR6/21-130
Q8DQB5_STRR6/428-540
Q8DTQ2_STRMU/430-542
Q8DTW0_STRMU/430-542
Q8DUD3_STRMU/22-131
Q8DVW8_STRMU/30-110
Q8DXR6_STRA5/8-87
Q8DZE7_STRA5/434-546
Q8DZU2_STRA5/23-132
Q8E0U7_STRA5/430-542
Q8E3D5_STRA3/8-85
Q8E505_STRA3/430-542
Q8E5I9_STRA3/23-132
Q8E6G5_STRA3/430-542
Q8EAK3_SHEON/413-524
Q8ECS1_SHEON/2-137
Q8EDN8_SHEON/4-150
Q8EKS9_SHEON/420-533
Q8EN97_OCEIH/4-135
Q8ENU0_OCEIH/39-124
Q8EQK5_OCEIH/422-534
Q8EQY8_OCEIH/4-113
Q8EU41_OCEIH/5-79
Q8EU83_OCEIH/426-538
Q8EUI2_MYCPE/12-95
Q8EVB8_MYCPE/419-531
Q8EVZ3_MYCPE/3-122
Q8EX47_MYCPE/435-547
Q8EYL9_LEPIN/493-606
Q8F5G0_LEPIN/3-111
Q8FA30_LEPIN/424-537
Q8FBV7_ECOL6/420-533
Q8FDI7_ECOL6/413-524
Q8FGY4_ECOL6/21-156
Q8FHU9_ECOL6/18-156
Q8FSS5_COREF/11-133
Q8FUL2_COREF/466-578
Q8FW60_BRUSU/2-115
Q8FW70_BRUSU/481-593
Q8G327_BRUSU/427-543
Q8G4B9_BIFLO/161-297
Q8G4F7_BIFLO/548-660
Q8G6K5_BIFLO/475-587
Q8G6Z5_BIFLO/6-126
Q8G8C2_VIBSP/131-187
Q8G8H0_VIBSP/131-188
Q8G8I1_VIBSP/297-353
Q8G8J0_STRMT/51-121
Q8G8J8_VIBSP/131-187
Q8G8K8_VIBSP/131-188
Q8G8R4_9GAMM/303-361
Q8G8X5_VIBSP/321-404
Q8G9E1_BACTN/2-140
Q8GD21_MESFL/311-389
Q8GD46_9MOLU/314-391
Q8GD47_9MOLU/316-393
Q8GD48_9MOLU/312-391
Q8GE07_HELMO/8-117
Q8GE20_HELMO/427-539
Q8GHA4_9ACTO/457-569
Q8GHI5_9GAMM/314-390
Q8GI41_LEGMI/390-466
Q8GI88_9NOCA/341-416
Q8GI89_9NOCA/342-417
Q8GI90_9NOCA/343-418
Q8GI91_9NOCA/343-418
Q8GI92_9NOCA/343-418
Q8GI93_9NOCA/346-421
Q8GI94_9NOCA/348-423
Q8GI95_9NOCA/348-423
Q8GI96_RHOFA/346-421
Q8GI97_9NOCA/348-423
Q8GI98_9NOCA/343-418
Q8GI99_9NOCA/343-418
Q8GIA0_9NOCA/340-415
Q8GIA1_NOCGL/343-418
Q8GIA2_9ACTO/343-418
Q8GIA3_9ACTO/349-424
Q8GIA4_9ACTO/349-424
Q8GIA5_9ACTO/351-426
Q8GIA6_9ACTO/349-424
Q8GIA7_9ACTO/346-421
Q8GIA8_9ACTO/360-435
Q8GIE8_VIBSP/321-404
Q8GIE9_VIBSP/322-405
Q8GIT7_SYNE7/427-540
Q8GJE2_CAMJJ/4-109
Q8GNT3_9GAMM/304-362
Q8GPQ7_PSEAE/2-131
Q8GQ10_PSEAE/2-131
Q8GQD2_LEPIN/424-537
Q8GQJ0_9GAMM/304-362
Q8GQJ1_9GAMM/304-362
Q8GQJ2_9GAMM/303-362
Q8GQJ3_AERTR/303-360
Q8GQJ4_9GAMM/303-361
Q8GQJ5_AERSO/303-361
Q8GQJ6_9GAMM/303-361
Q8GQJ7_9GAMM/304-362
Q8GQJ8_9GAMM/303-360
Q8GQJ9_AERME/303-361
Q8GQK1_AERPU/303-361
Q8GQK2_AERHY/304-362
Q8GQK3_9GAMM/304-362
Q8GQK4_AERHY/303-361
Q8GQL9_STRMT/50-107
Q8GR47_SHEVI/421-534
Q8GSC4_TOBAC/447-562
Q8HFR9_9EUGL/446-561
Q8I528_PLAF7/667-826
Q8IDM7_PLAF7/6-151
Q8ILC8_PLAF7/494-608
Q8J2R6_EPIFL/426-541
Q8J2R7_ARTGY/427-542
Q8J2R8_ARTOT/427-542
Q8J2R9_TRIVO/428-543
Q8J2S0_9EURO/428-543
Q8J2S1_TRIRU/429-544
Q8J2S7_9EURO/429-544
Q8K7G5_STRP3/27-136
Q8K7U7_STRP3/431-543
Q8K8N7_STRP3/16-97
Q8KAA3_CHLTE/427-540
Q8KGB3_CHLTE/14-123
Q8KH27_HELPY/314-389
Q8KH78_STAAU/317-392
Q8KH91_HELPY/314-389
Q8KHB8_HELPY/314-389
Q8KHC6_KLEPN/314-390
Q8KHD6_9ACTO/324-399
Q8KHH4_9GAMM/307-372
Q8KHU5_STRNE/324-399
Q8KHV8_ECOLX/314-390
Q8KHY1_9ACTO/324-399
Q8KHZ9_SALON/314-390
Q8KI00_SALTY/314-390
Q8KI01_SALTI/314-390
Q8KI02_SALNE/314-390
Q8KI03_SALEN/314-390
Q8KI46_YEREN/314-390
Q8KI47_YEREN/314-390
Q8KI90_ENTCL/314-390
Q8KI98_SALPA/314-390
Q8KIA0_SHISO/314-390
Q8KIA1_SHIFL/314-390
Q8KIA2_SHIBO/314-390
Q8KIA3_ECOLX/314-390
Q8KIA4_ECOLX/314-390
Q8KID3_9GAMM/307-371
Q8KQS9_XANCP/429-540
Q8KT62_PROMI/101-175
Q8KT63_PROMI/83-158
Q8KY64_PEWBP/434-546
Q8L0N0_CAMJE/311-386
Q8L0N1_CAMCO/311-386
Q8L0N2_HELPY/314-389
Q8L0N3_HELPY/314-389
Q8L0N4_HELPY/314-389
Q8L0N5_HELPY/314-389
Q8L0N6_HELPY/314-389
Q8L0N7_HELPY/314-389
Q8L0N8_HELPY/314-389
Q8L0N9_HELPY/314-389
Q8L0P0_HELPY/314-389
Q8L0P1_HELPY/314-389
Q8L0P2_HELPY/314-389
Q8L0P3_HELPY/314-389
Q8L0P4_HELPY/314-389
Q8L0P5_HELPY/314-389
Q8L0P6_HELPY/314-389
Q8L0P7_HELPY/314-389
Q8L0P8_HELPY/314-389
Q8L0P9_KLEOX/314-390
Q8L0Q0_ENTCL/314-390
Q8L0Q1_ENTCL/314-390
Q8L0Q2_ENTCL/314-390
Q8L0Q3_ENTCL/314-390
Q8L0Q4_ENTCL/314-390
Q8L0Q5_ENTAE/314-390
Q8L0Q6_SALTI/314-390
Q8L0Q7_SALTH/314-390
Q8L0Q8_SALET/314-390
Q8L0Q9_SALHA/314-390
Q8L0R0_SALET/314-390
Q8L0R1_ECOLX/314-390
Q8L0R2_ECOLX/314-390
Q8L0R3_ECOLX/314-390
Q8L0R4_ECOLX/314-390
Q8L0R6_9GAMM/307-372
Q8L0R7_9GAMM/307-375
Q8L106_9ACTO/343-418
Q8L107_NOCAS/343-418
Q8L108_9ACTO/322-397
Q8L109_9MICO/386-461
Q8L110_9MICO/336-411
Q8L111_9MICO/334-409
Q8L112_9MYCO/324-384
Q8L3F0_9ACTO/324-399
Q8L3F1_9ACTO/324-399
Q8L3F2_9ACTO/324-399
Q8L3F3_9ACTO/324-399
Q8L3F4_9ACTO/324-399
Q8L3F5_9ACTO/324-399
Q8L3F6_9ACTO/324-399
Q8L3F7_9ACTO/324-399
Q8L3F8_9ACTO/334-409
Q8L3F9_9ACTO/324-399
Q8L3G0_9ACTO/324-399
Q8L3G1_9ACTO/324-399
Q8L3G2_9ACTO/324-399
Q8L3G3_9ACTO/324-399
Q8L3G4_9ACTO/324-399
Q8L3G5_9ACTO/334-409
Q8L3G6_STRON/324-399
Q8L3G7_9ACTO/324-399
Q8L3G8_9ACTO/324-399
Q8L3G9_9ACTO/324-399
Q8L3H0_9ACTO/336-411
Q8L3H1_STRMO/324-399
Q8L3H2_STRMB/324-399
Q8L3H3_9ACTO/324-399
Q8L3H4_9ACTO/324-399
Q8L3H5_STRLT/324-399
Q8L3H6_9ACTO/324-399
Q8L3H7_9ACTO/324-399
Q8L3H8_9ACTO/324-399
Q8L3H9_9ACTO/334-409
Q8L3I0_STRMB/324-399
Q8L3I1_9ACTO/324-399
Q8L3I2_STRNE/324-399
Q8L3I3_9ACTO/324-399
Q8L3I4_9ACTO/324-399
Q8L3I5_9ACTO/324-399
Q8L3I6_STRGV/324-399
Q8L3I7_9ACTO/324-399
Q8L3I8_9ACTO/324-399
Q8L3I9_9ACTO/324-399
Q8L3J0_STREU/324-399
Q8L3J1_9ACTO/324-399
Q8L3J2_STRNE/324-399
Q8L3J3_STRCJ/324-399
Q8L3J4_STRCJ/324-399
Q8L3J5_STRCJ/324-399
Q8L3J6_STRCJ/324-399
Q8L3J7_STRCJ/324-399
Q8L3J8_STRCS/324-399
Q8L3J9_9ACTO/324-399
Q8L3K0_9ACTO/324-399
Q8L3K1_9ACTO/336-411
Q8L3K2_9ACTO/324-399
Q8L3K3_9ACTO/324-399
Q8L3K4_9ACTO/324-399
Q8L3K5_9ACTO/324-399
Q8L3K6_9ACTO/324-399
Q8L3K7_9ACTO/324-399
Q8NPG9_CORGL/4-139
Q8NTJ8_CORGL/14-136
Q8NUD3_CORGL/490-602
Q8P107_STRP8/27-136
Q8P1B4_STRP8/431-543
Q8P2N9_STRP8/9-90
Q8P4F3_XANCP/4-117
Q8P9Z8_XANCP/417-528
Q8PEH2_XANCP/429-540
Q8PG14_XANAC/4-117
Q8PKG1_XANAC/2-128
Q8PLS5_XANAC/412-523
Q8PRF9_XANAC/429-540
Q8PSK3_METMA/2-143
Q8PUB6_METMA/420-532
Q8Q0F3_METMA/3-139
Q8R9Y1_THETN/4-113
Q8RDK7_THETN/440-552
Q8REN0_FUSNN/12-121
Q8RH71_FUSNN/7-89
Q8RHB1_FUSNN/423-535
Q8RJ13_AQUIT/316-392
Q8RJV4_STEMA/16-127
Q8RJV5_STEMA/16-127
Q8RJV6_STEMA/16-127
Q8RJV7_STEMA/16-127
Q8RJV8_STEMA/16-127
Q8RJV9_STEMA/16-127
Q8RJW0_STEMA/16-127
Q8RQG8_BACCE/9-86
Q8RQW3_9BACT/315-390
Q8RQW4_9BACT/315-390
Q8RQW5_9SPHI/318-393
Q8RQW6_FLAFE/318-391
Q8RQW7_9BACT/315-388
Q8RQW8_9BACT/315-388
Q8RQW9_9BACT/315-388
Q8RQX0_9BACT/315-388
Q8RQX1_9BACT/315-388
Q8RQX2_BACFR/314-389
Q8RQX3_9BACT/314-386
Q8RQX4_9BACT/314-387
Q8RQX5_9BACT/314-388
Q8RQX6_9BACT/315-390
Q8RQX7_9BACT/315-390
Q8RQX8_9BACT/315-390
Q8RQX9_9BACT/315-390
Q8RQY0_9BACT/315-390
Q8RQY1_9BACT/315-390
Q8RQY2_9BACT/315-391
Q8RQY3_9BACT/315-389
Q8RQY4_9BACT/315-390
Q8RQY5_9BACT/315-390
Q8RQY6_9BACT/315-390
Q8RQY7_9BACT/315-390
Q8RQY8_9BACT/315-390
Q8RQY9_9BACT/315-389
Q8RQZ0_9BACT/315-389
Q8RQZ1_9BACT/315-389
Q8RQZ2_9BACT/315-389
Q8RQZ3_9BACT/315-390
Q8RQZ4_9BACT/315-389
Q8RQZ5_9BACT/315-390
Q8RQZ6_9BACT/315-390
Q8RQZ7_9BACT/315-390
Q8RQZ8_9BACT/315-390
Q8RQZ9_9BACT/315-390
Q8RR00_9BACT/315-390
Q8RR01_9BACT/315-390
Q8RR02_9BACT/315-390
Q8RR03_9BACT/315-390
Q8RR04_9BACT/315-390
Q8RR05_9BACT/315-389
Q8RR06_9BACT/315-389
Q8RR07_9BACT/315-390
Q8RR08_9BACT/315-390
Q8RR09_9BACT/315-390
Q8RR10_9BACT/315-390
Q8RR11_9BACT/315-390
Q8RR12_9BACT/315-390
Q8RR13_9BACT/315-390
Q8RR14_9BACT/315-390
Q8RR15_9BACT/315-390
Q8RR16_9BACT/315-390
Q8RS43_RHOVA/393-469
Q8RS44_RHOVA/316-392
Q8RS47_9BACT/388-460
Q8RS50_9BACT/403-479
Q8RS51_9BACT/400-476
Q8RS53_9RHIZ/313-389
Q8RS57_9BACT/399-474
Q8RS68_9BACT/321-397
Q8RS69_PARAH/394-466
Q8RS70_OCHAN/314-393
Q8RS73_VARPD/411-497
Q8RS74_9THEM/383-439
Q8RS75_9THEM/383-439
Q8RS77_9THEM/384-459
Q8RS78_9RHOB/391-467
Q8RS79_9GAMM/379-447
Q8RS80_HALHA/313-389
Q8RS81_9BACT/407-471
Q8RS82_9SPHN/407-482
Q8RS83_9SPHN/407-482
Q8RS84_ZOORA/327-403
Q8RS85_VIBPE/388-464
Q8RS86_VARPD/337-423
Q8RS87_VIBGA/387-463
Q8RS88_VIBDI/391-467
Q8RS89_9VIBR/391-467
Q8RS91_SERRU/314-390
Q8RS92_9PROT/313-389
Q8RS93_SERMA/313-389
Q8RS94_9RHOB/312-386
Q8RS95_RHOSH/322-398
Q8RS96_9ACTN/316-374
Q8RS97_RHOPA/314-390
Q8RS98_9RHOB/315-391
Q8RS99_RHOCA/321-397
Q8RSA0_RHOAC/321-397
Q8RSA2_9RHIZ/326-402
Q8RSA3_9GAMM/313-388
Q8RSA4_OCELI/313-389
Q8RSA5_9ALTE/313-389
Q8RSA6_9GAMM/311-387
Q8RSA7_9GAMM/316-392
Q8RSA8_METCA/310-386
Q8RSA9_METCA/313-389
Q8RSB0_9GAMM/316-392
Q8RSB1_LEGPN/313-389
Q8RSB2_9GAMM/313-389
Q8RSB5_9GAMM/384-443
Q8RSB6_9GAMM/385-451
Q8RSB7_CAUCR/326-402
Q8RSB8_9CAUL/322-398
Q8RSB9_9CAUL/325-401
Q8RSC0_9CAUL/322-390
Q8RSC1_9GAMM/313-389
Q8RSC2_9RHOB/310-378
Q8RSC3_9SPHN/395-471
Q8RSC4_9CAUL/321-397
Q8RSC5_9CAUL/324-400
Q8RSC6_9CAUL/326-402
Q8RSC7_9RHOB/317-393
Q8RSC8_9CAUL/322-398
Q8RSC9_9CAUL/324-400
Q8RSD0_BREVE/321-397
Q8RSD1_BREDI/323-399
Q8RSD2_9RHOB/321-397
Q8RSD3_SYNSP/386-499
Q8RSD4_RHOSA/316-390
Q8RSD5_PLEBO/389-502
Q8RSD6_9CAUL/324-399
Q8RSD7_MYCDI/315-390
Q8RSD8_9CAUL/324-397
Q8RSD9_9CAUL/398-474
Q8RSE0_9CAUL/398-474
Q8RSE1_CHLLI/387-444
Q8RSE2_9CAUL/398-474
Q8RSE3_CAUCR/402-478
Q8RSE4_CAUCR/326-402
Q8RSE5_BURCE/321-391
Q8RSE6_9GAMM/309-368
Q8RSH4_9BACT/2-139
Q8RTY9_BRAJA/390-465
Q8S5U5_ORYSJ/12-257
Q8SS31_ENCCU/1-39
Q8SS63_ENCCU/423-534
Q8TMY4_METAC/2-143
Q8TPW5_METAC/3-139
Q8TQG0_METAC/420-532
Q8TUZ7_METKA/9-148
Q8TYS0_METKA/13-99
Q8TZW0_PYRFU/6-91
Q8U4S9_HALSA/390-502
Q8U4T0_9EURY/398-510
Q8U4T1_HALSA/373-442
Q8VKZ4_AERSO/55-122
Q8VKZ5_AERHY/55-124
Q8VKZ6_AERPU/55-124
Q8VL28_ECOLX/87-144
Q8VLE3_ECOLX/48-158
Q8VM41_STEMA/17-128
Q8VM43_STEMA/29-123
Q8VRC4_HAEIF/2-130
Q8VV26_9GAMM/315-392
Q8VV27_9GAMM/315-392
Q8VV28_9GAMM/315-392
Q8VV29_9GAMM/315-392
Q8VV30_9GAMM/315-392
Q8VV31_9GAMM/315-393
Q8VV32_9GAMM/390-466
Q8VV33_9GAMM/315-393
Q8VV34_9GAMM/312-389
Q8VV35_9GAMM/314-390
Q8VV36_9GAMM/306-376
Q8VV37_9GAMM/317-395
Q8VV38_9GAMM/393-471
Q8VV39_9GAMM/315-393
Q8VV40_9GAMM/314-392
Q8VV41_9GAMM/309-379
Q8VV42_9GAMM/315-384
Q8VV43_9GAMM/317-395
Q8VV44_9GAMM/315-393
Q8VV45_9GAMM/391-467
Q8VV46_9GAMM/309-378
Q8VV47_9GAMM/318-388
Q8VV49_HALMR/313-389
Q8VV50_9GAMM/314-390
Q8VV51_9GAMM/314-390
Q8X1U0_TALFL/429-544
Q8X1U1_PENMA/447-562
Q8X1U2_PENCI/431-546
Q8X1U3_PENCH/435-550
Q8X1U4_ASPNG/488-603
Q8X1U5_ASPFM/483-598
Q8X1U6_ASPFL/451-566
Q8X1U7_9EURO/429-544
Q8X7C5_ECO57/4-142
Q8XBQ4_ECO57/413-524
Q8XDW7_ECO57/2-137
Q8XHG7_CLOPE/4-86
Q8XIP6_CLOPE/439-551
Q8XIY0_CLOPE/3-144
Q8XJQ4_CLOPE/4-113
Q8XK95_CLOPE/3-134
Q8XPF7_CLOPE/422-534
Q8XTV6_RALSO/451-564
Q8Y0R7_RALSO/431-546
Q8Y3B4_RALSO/4-135
Q8Y3S5_LISMO/4-135
Q8Y7J1_LISMO/422-534
Q8Y7K2_LISMO/4-113
Q8YAE3_LISMO/9-87
Q8YAV7_LISMO/431-543
Q8YC56_BRUME/481-593
Q8YC66_BRUME/26-139
Q8YEQ5_BRUME/430-546
Q8YLN3_NOSS1/427-540
Q8YTE2_NOSS1/3-125
Q8YTT2_NOSS1/4-118
Q8ZU12_PYRAE/2-140
Q91UQ5_9ZZZZ/2-120
Q91UX7_9ZZZZ/2-120
Q92C66_LISIN/422-534
Q92C77_LISIN/4-113
Q92F80_LISIN/9-89
Q92FU7_LISIN/431-543
Q92QA5_RHIME/468-580
Q92QL9_RHIME/8-121
Q92TE4_RHIME/431-544
Q937B7_PSESD/2-139
Q937U3_9BACE/2-140
Q93DN9_9ALTE/317-406
Q93DP0_9GAMM/315-393
Q93DP1_9GAMM/306-363
Q93DP2_9ALTE/317-392
Q93DP3_9GAMM/317-399
Q93GU6_SALPA/6-117
Q93GU7_SALTI/3-114
Q93GV0_SALTI/42-152
Q93GV2_SALPA/43-156
Q93HU7_ENTFA/427-539
Q93HU9_ENTFA/430-542
Q93MA0_CLOPE/3-142
Q93PR6_STAEP/20-75
Q93RL1_STRAG/400-512
Q972B2_SULTO/9-140
Q97BB6_THEVO/428-540
Q97CT2_THEVO/6-141
Q97DB3_CLOAB/4-135
Q97EW9_CLOAB/4-83
Q97F08_CLOAB/4-135
Q97I68_CLOAB/4-113
Q97IL3_CLOAB/439-551
Q97NN0_STRPN/7-87
Q97QF3_STRPN/15-124
Q97ZJ8_SULSO/10-142
Q98CE1_RHILO/439-552
Q98LS4_RHILO/466-578
Q98LX0_RHILO/2-115
Q98PI3_MYCPU/429-541
Q98Q95_MYCPU/9-118
Q98QI9_MYCPU/418-530
Q98RQ4_GUITH/462-575
Q99PZ4_9BACT/321-438
Q99VH0_STAAM/6-90
Q99WB1_STAAM/5-87
Q99ZM4_STRP1/27-136
Q9A069_STRP1/431-543
Q9A1I1_STRP1/9-88
Q9A5J6_CAUCR/2-115
Q9AEW7_AERHY/5-71
Q9AEW8_AERSO/5-71
Q9AEW9_AERPU/5-71
Q9AG30_9GAMM/282-362
Q9AG31_9GAMM/282-362
Q9AG32_9GAMM/282-362
Q9AG33_9GAMM/282-362
Q9AG34_9GAMM/282-362
Q9AG35_9GAMM/282-362
Q9AG36_9GAMM/282-362
Q9AG37_9GAMM/282-362
Q9AG38_9GAMM/282-362
Q9AG39_9GAMM/282-362
Q9AG40_9GAMM/282-362
Q9AG41_9GAMM/282-362
Q9AG42_9GAMM/282-362
Q9AG43_9GAMM/282-362
Q9AG44_9GAMM/282-362
Q9AG45_9GAMM/282-362
Q9AG46_9GAMM/282-362
Q9AG47_9GAMM/282-362
Q9AG48_9GAMM/282-362
Q9AJE8_9ALTE/311-386
Q9AJE9_9ALTE/311-387
Q9AJH3_9BACT/321-438
Q9AJH4_9BACT/321-438
Q9AJH5_9BACT/321-438
Q9AJH6_9BACT/321-438
Q9AJH7_9BACT/321-438
Q9AJH8_9BACT/321-438
Q9AJH9_9BACT/321-438
Q9AJI0_9BACT/321-438
Q9AJI1_9BACT/321-438
Q9AJI2_9BACT/321-438
Q9AJI3_9BACT/321-438
Q9AJI4_9BACT/321-438
Q9AJI5_9BACT/321-438
Q9AJI6_9BACT/321-438
Q9AJI7_9BACT/321-438
Q9AJI8_9BACT/321-438
Q9AJI9_9BACT/321-438
Q9AJJ0_9BACT/321-438
Q9AJJ1_9BACT/321-438
Q9AJJ2_9BACT/321-438
Q9AJJ3_9BACT/321-438
Q9AJJ4_9BACT/321-438
Q9AJJ5_9BACT/321-438
Q9AJJ6_9BACT/321-438
Q9AJJ7_9BACT/321-438
Q9AJJ8_9BACT/321-438
Q9AJJ9_9BACT/321-438
Q9AJK0_9BACT/321-438
Q9AJK1_9BACT/321-438
Q9AJK2_9BACT/321-438
Q9AJK3_9BACT/321-438
Q9AJK4_9BACT/321-438
Q9AJK5_9BACT/321-438
Q9AJK6_9BACT/321-438
Q9AJK7_9BACT/321-438
Q9AJK8_9BACT/321-438
Q9AJK9_9BACT/321-438
Q9AJL0_9BACT/321-438
Q9AJL1_9BACT/321-438
Q9AJL2_9BACT/320-437
Q9AJL3_9BACT/320-437
Q9AJL4_9BACT/320-437
Q9AL23_ENTFA/3-141
Q9AQK9_9BACT/323-441
Q9AQL0_PORGI/321-438
Q9AQL1_9PORP/320-437
Q9AQL2_FLAFE/324-441
Q9AQL3_9SPHI/324-441
Q9AQL4_9SPHI/324-441
Q9AQL5_BACFR/320-437
Q9CGW3_LACLA/425-537
Q9CH36_LACLA/431-543
Q9CHN9_LACLA/9-88
Q9CKX5_PASMU/422-535
Q9CNQ7_PASMU/413-524
Q9DFB7_CHICK/492-608
Q9ETN4_9GAMM/313-378
Q9ETS8_9FLAO/321-438
Q9ETV9_CELLY/321-438
Q9EU61_PSEAE/314-389
Q9EU73_9FLAO/321-438
Q9EUL5_COREQ/36-182
Q9EY92_COREQ/2-147
Q9F1Y8_9FLAO/321-438
Q9F1Y9_9FLAO/321-438
Q9F1Z0_9FLAO/321-438
Q9F205_9FLAO/321-438
Q9F544_ECOLX/2-134
Q9F5W8_ENTCL/3-89
Q9F5W9_ENTCL/10-63
Q9F6Z0_TREHY/421-533
Q9F7P0_PRB01/416-527
Q9F8Q6_AERJA/303-361
Q9F9V6_BACFR/1-75
Q9FAQ1_PSEST/313-388
Q9FAQ2_PSEST/313-388
Q9FAQ3_PSEAE/314-389
Q9FAQ4_PSEAC/314-389
Q9FAQ5_PSEAE/314-389
Q9FAQ6_PSEAE/314-389
Q9FAQ7_PSEFL/313-388
Q9FAQ8_PSEFL/313-387
Q9FAQ9_PSEFL/313-389
Q9FAR0_PSEFL/313-388
Q9FAR1_PSEFL/313-388
Q9FAU2_9BACT/322-439
Q9FAU3_9FLAO/321-438
Q9FAU4_9BACT/320-437
Q9FAU5_9BACT/320-437
Q9FAU6_9BACT/320-437
Q9FAU7_9FLAO/321-438
Q9FAU8_9BACT/320-437
Q9FAU9_9BACT/323-441
Q9FAV0_9FLAO/321-438
Q9FAV1_9FLAO/321-438
Q9FAV2_9FLAO/321-438
Q9FAV3_9FLAO/321-438
Q9FAV4_9FLAO/321-438
Q9FAV5_FLAJO/321-438
Q9FAV6_9FLAO/321-438
Q9FAV7_9BACT/320-437
Q9FAV8_9BACT/321-438
Q9FAV9_CELLY/321-438
Q9FAW0_CELLY/321-438
Q9FAW1_CELLY/321-438
Q9FAW2_CELLY/321-438
Q9FAW3_9BACT/321-438
Q9FAW4_9FLAO/327-444
Q9FAW6_9BACT/321-438
Q9FAW7_FLECA/321-438
Q9FAW8_9BACT/320-437
Q9FAW9_9SPHI/324-441
Q9FAX0_FLEFI/324-441
Q9FAX3_9BACT/319-436
Q9FAX4_CAPOC/327-444
Q9FAX5_CAPGI/327-444
Q9FAX7_9GAMM/331-401
Q9FAX8_9GAMM/314-404
Q9FAX9_9GAMM/314-378
Q9FAY0_9GAMM/308-378
Q9FAY1_9GAMM/315-391
Q9FAY2_9GAMM/310-375
Q9FDE1_9GAMM/320-396
Q9HGH0_CLALS/396-507
Q9HGH2_CANPA/403-514
Q9HGH3_CANPA/403-514
Q9HGH4_CANDU/404-515
Q9HGH5_CANTR/404-515
Q9HGH6_CANTR/404-515
Q9HGH7_ISSOR/427-543
Q9HGH8_KLUMA/404-518
Q9HJB5_THEAC/428-540
Q9HR30_HALSA/396-508
Q9JJ62_MOUSE/4-155
Q9JY97_NEIMB/430-545
Q9K1E4_NEIMB/422-535
Q9K1K0_NEIMB/4-117
Q9K2I6_MYCTU/344-419
Q9K2T5_MYCKA/344-419
Q9K2X5_STROR/23-97
Q9K2Y3_STROR/23-97
Q9K305_MYCGS/344-419
Q9K371_STROR/21-75
Q9K372_STROR/21-75
Q9K7H4_BACHD/4-141
Q9KAZ6_BACHD/424-536
Q9KGK5_BACHD/5-85
Q9KHX8_STRMT/21-75
Q9KHX9_STRMT/21-75
Q9KHY1_STROR/23-96
Q9KHY2_STRMT/23-97
Q9KPD9_VIBCH/413-524
Q9L724_KLEPN/316-396
Q9L725_KLEPO/316-390
Q9L726_KLEPN/316-394
Q9L8Z2_ENTFA/4-135
Q9LAA2_STROR/31-103
Q9LAA3_STRMT/31-103
Q9LAA4_STRMT/31-103
Q9LAA5_STRSA/31-103
Q9LAA8_STROR/21-68
Q9LAA9_STRSA/21-68
Q9LAB0_STRMT/21-68
Q9LCK2_9SPHI/321-438
Q9LCK3_PEDHE/321-438
Q9LCK4_9BACT/322-439
Q9LCK5_9BACT/320-437
Q9LCK6_9BACT/320-437
Q9LCK7_9BACT/320-437
Q9LCK8_9PORP/396-513
Q9LCK9_BACVU/320-439
Q9LCL0_9FLAO/321-438
Q9LCL1_9FLAO/320-437
Q9LCL2_9FLAO/321-438
Q9LCL3_9FLAO/320-437
Q9LCL4_FLAME/320-437
Q9LCL5_MICEC/318-393
Q9LCL6_MYCTU/344-419
Q9LCL7_MYCTU/344-419
Q9LCL8_MYCTU/344-419
Q9LCL9_MYCSC/346-421
Q9LCM0_MYCAS/346-421
Q9LCM1_9MYCO/344-419
Q9LCM2_MYCMR/346-421
Q9LCM3_9MYCO/344-419
Q9LCM4_MYCGO/346-421
Q9LCM5_MYCAV/346-421
Q9LCM6_MYCIT/346-421
Q9LCM7_MYCMA/346-421
Q9LCM8_MYCSZ/346-421
Q9LCM9_MYCSI/346-421
Q9LCN0_9ACTO/318-393
Q9LCN1_MICEC/318-393
Q9LCN2_9ACTO/318-393
Q9LCN4_MICOL/317-392
Q9LCN5_9ACTO/397-472
Q9LCN6_9ACTO/318-393
Q9LCN7_9ACTO/318-393
Q9LCN8_MICEC/316-391
Q9LCN9_MICEC/317-392
Q9LCP0_9ACTO/318-393
Q9LCP1_MICCH/318-393
Q9LCP2_9ACTO/318-393
Q9LCP3_9ACTO/315-390
Q9LCP4_9ACTO/318-393
Q9LCP5_9ACTO/321-396
Q9LCP6_9ACTO/321-396
Q9LCP7_ACTUT/321-396
Q9LCP8_9ACTO/321-396
Q9LCP9_9ACTO/321-396
Q9LCQ0_ACTMI/320-395
Q9LCQ1_9ACTO/321-396
Q9LCQ2_9ACTO/321-396
Q9LCQ3_9ACTO/316-391
Q9LCX5_THETH/417-533
Q9LVP1_ARATH/11-156
Q9NAS4_LEIIN/435-551
Q9PBT0_XYLFA/2-140
Q9PCK3_XYLFA/16-80
Q9PDU3_XYLFA/412-523
Q9PHD9_XYLFA/430-542
Q9PLR3_CHLMU/398-504
Q9PLT3_CHLMU/4-112
Q9PPP9_UREPA/4-118
Q9PQ24_UREPA/420-532
Q9PQU9_UREPA/8-87
Q9PR64_UREPA/436-548
Q9R2M6_FLAPS/307-379
Q9R2U2_STRMT/38-110
Q9R6Q0_MYCGA/7-140
Q9RAG6_PASPI/322-435
Q9RAP1_LISDA/315-428
Q9REW2_AERHY/307-376
Q9REW3_AERHY/307-376
Q9REW4_AERHY/307-372
Q9REW5_AERHY/307-376
Q9REW6_AERHY/307-374
Q9REW7_AERHY/307-378
Q9REW8_AERHY/307-377
Q9REW9_AERHY/307-366
Q9REX0_AERHY/307-377
Q9REX1_AERHY/307-381
Q9REX2_AERHY/307-383
Q9RF03_9ALTE/328-417
Q9RH27_ZYMMO/429-541
Q9RHF5_SALTI/2-132
Q9RHI3_FLAPS/307-379
Q9RHI4_FLAPS/307-379
Q9RHI5_FLAPS/307-379
Q9RHI6_FLAPS/307-379
Q9RHI7_FLAPS/307-379
Q9RHI8_FLAPS/307-379
Q9RHJ0_FLAPS/307-379
Q9RHJ1_FLAPS/307-379
Q9RLH9_LISDA/152-265
Q9RMV8_BACAN/3-140
Q9RP14_9GAMM/303-361
Q9RP84_ACHLA/422-534
Q9RUL0_DEIRA/47-169
Q9RVW5_DEIRA/438-555
Q9S0W6_VIBHO/329-420
Q9S1B0_BACFR/432-549
Q9S1B9_FLAPS/307-379
Q9S1C7_PSEAE/422-535
Q9S3T4_ACHLA/1-96
Q9S641_STRMT/38-110
Q9S6K0_BACCE/316-406
Q9SKZ9_ARATH/39-188
Q9U286_CAEEL/5-156
Q9V1P6_PYRAB/6-92
Q9WW60_STRMT/21-68
Q9WX34_ANAVA/3-64
Q9WX52_FLAPS/307-379
Q9WXC2_MYCBO/344-419
Q9X3Q2_STRMT/21-68
Q9X3Q3_STRMT/21-68
Q9X3Q4_STRMT/21-68
Q9X3Q5_STRMT/38-109
Q9X3Q6_STRMT/38-110
Q9X3Y4_BACTU/322-404
Q9X5Y5_STRMT/15-127
Q9X6D8_PHOAN/329-419
Q9X6D9_LISDA/329-419
Q9X6E0_PHOLE/329-419
Q9X6E1_PHOPO/330-419
Q9X6E2_BACCE/318-407
Q9X6E3_BACCE/318-407
Q9X6E4_BACTU/322-400
Q9X6E5_SHESA/328-418
Q9X6I7_PSEO7/329-420
Q9XZN0_LEIDO/435-551
Q9Z3E3_ACISP/313-389
Q9Z5F2_PSEAE/14-101
Q9Z7D7_CHLPN/4-112
Q9Z7J0_CHLPN/395-501
Q9Z9Z8_ACIRA/313-389
Q9Z9Z9_ACISP/312-388
Q9ZA05_ACISP/313-389
Q9ZAD7_9ACTO/318-393
Q9ZAQ2_MYCAT/394-506
Q9ZKK4_HELPJ/4-106
Q9ZKL6_HELPJ/5-114
Q9ZNH2_9ACTO/311-386
Q9ZNH3_9ACTO/321-396
Q9ZNM9_9PROT/320-395
Q9ZNN0_9PROT/313-389
Q9ZNN1_9PROT/313-389
Q9ZNN2_9PROT/313-389
Q9ZNN3_9PROT/313-389
Q9ZNN4_9PROT/313-389
Q9ZNN5_NITEU/313-389
Q9ZNP9_PSEAE/412-523
RECR_AQUAE/94-188
RECR_BACSU/81-172
RECR_CHLTR/83-174
RECR_DEIRA/81-171
RECR_HAEDU/55-146
RECR_MYCTU/80-174
RECR_RICPR/81-172
RECR_SHIFL/82-173
RECR_STRR6/81-172
RECR_SYNY3/116-208
RECR_TREPA/79-169
RGYR1_AERPE/648-825
RGYR1_AQUAE/597-728
RGYR1_SULSO/620-785
RGYR1_SULTO/575-736
RGYR2_AERPE/619-783
RGYR2_AQUAE/588-743
RGYR2_SULSO/581-743
RGYR2_SULTO/611-774
RGYR_ARCFU/507-661
RGYR_METJA/551-712
RGYR_PYRAB/640-802
RGYR_PYRAE/636-809
RGYR_PYRFU/640-802
RGYR_PYRHO/641-803
RGYR_PYRKO/643-805
RGYR_SULAC/626-789
RGYR_SULSH/581-743
RGYR_THEMA/543-699
RGYR_THETN/556-712
TOP1P_MIMIV/3-108
TOP1P_XYLFA/2-108
TOP1_AERPE/1-133
TOP1_AQUAE/2-110
TOP1_ARCFU/5-139
TOP1_BACAN/8-125
TOP1_BACHD/4-113
TOP1_BACPE/2-139
TOP1_BACSU/4-113
TOP1_BORBU/5-126
TOP1_BUCAI/4-141
TOP1_BUCAP/4-136
TOP1_CAMJE/4-114
TOP1_ECOLI/4-142
TOP1_FERIS/39-147
TOP1_HAEIN/4-148
TOP1_HELPJ/3-113
TOP1_HELPY/3-113
TOP1_LACLA/27-136
TOP1_METJA/7-141
TOP1_METTH/10-146
TOP1_MYCBO/19-141
TOP1_MYCGA/7-140
TOP1_MYCGE/4-127
TOP1_MYCLE/17-139
TOP1_MYCPN/4-134
TOP1_MYCTU/19-141
TOP1_PASMU/4-148
TOP1_PSEAE/4-147
TOP1_PYRAB/2-139
TOP1_PYRFU/2-139
TOP1_PYRHO/2-139
TOP1_RICBR/2-116
TOP1_RICCN/2-116
TOP1_RICFE/2-116
TOP1_RICPR/2-116
TOP1_RICTY/2-116
TOP1_SALTI/4-142
TOP1_SALTY/4-142
TOP1_STAA3/4-113
TOP1_STAA8/4-113
TOP1_STAAB/4-113
TOP1_STAAC/4-113
TOP1_STAAM/4-113
TOP1_STAAN/4-113
TOP1_STAAR/4-113
TOP1_STAAS/4-113
TOP1_STAAU/4-113
TOP1_STAAW/4-113
TOP1_STAEQ/4-113
TOP1_STAES/4-113
TOP1_STAHJ/4-113
TOP1_STAS1/4-113
TOP1_STRCO/13-134
TOP1_SYNE7/3-125
TOP1_SYNY3/3-125
TOP1_THEAC/5-140
TOP1_THEMA/7-114
TOP1_TREPA/18-128
TOP1_VIBCH/4-150
TOP1_XYLFA/4-117
TOP1_XYLFT/4-117
TOP1_ZYMMO/2-114
TOP2A_CHICK/457-573
TOP2A_CRIGR/455-571
TOP2A_HUMAN/456-572
TOP2A_MOUSE/455-571
TOP2A_PIG/456-572
TOP2A_RAT/454-570
TOP2B_CHICK/482-599
TOP2B_CRILO/465-582
TOP2B_HUMAN/477-594
TOP2B_MOUSE/465-582
TOP2M_CAEEL/360-475
TOP2M_DICDI/561-678
TOP2_ARATH/456-572
TOP2_BOMMO/464-578
TOP2_CAEEL/491-608
TOP2_CANAL/499-609
TOP2_CANGA/442-554
TOP2_CRIFA/435-550
TOP2_DICDI/528-642
TOP2_DROME/436-551
TOP2_IIV3/442-565
TOP2_IIV6/443-567
TOP2_LEICH/435-551
TOP2_MIMIV/440-554
TOP2_PEA/443-560
TOP2_PENCH/493-608
TOP2_PICGU/498-609
TOP2_PLAFK/494-608
TOP2_SCHPO/500-613
TOP2_TRYBB/433-548
TOP2_TRYCR/433-548
TOP2_YEAST/444-554
TOP3A_DROME/28-173
TOP3A_HUMAN/36-181
TOP3A_MOUSE/36-181
TOP3B_DROME/4-154
TOP3B_HUMAN/4-155
TOP3B_MOUSE/4-155
TOP3_BACAH/4-135
TOP3_BACAN/4-135
TOP3_BACC1/4-135
TOP3_BACCR/4-135
TOP3_BACCZ/4-135
TOP3_BACHK/4-135
TOP3_BACLD/4-135
TOP3_BACSK/4-135
TOP3_BACSU/4-135
TOP3_CAEEL/4-149
TOP3_DICDI/5-151
TOP3_ECOLI/2-137
TOP3_HAEIN/2-137
TOP3_PASMU/2-137
TOP3_SALTI/2-137
TOP3_SALTY/2-137
TOP3_SCHPO/3-150
TOP3_STAA3/3-134
TOP3_STAA8/3-134
TOP3_STAAB/3-134
TOP3_STAAC/3-134
TOP3_STAAM/3-134
TOP3_STAAN/3-134
TOP3_STAAR/3-134
TOP3_STAAS/3-134
TOP3_STAAW/3-134
TOP3_STAEQ/3-134
TOP3_STAES/3-134
TOP3_STAHJ/3-134
TOP3_STAS1/3-134
TOP3_VIBCH/3-138
TOP3_YEAST/3-156
Y003_MYCCT/6-91
Y010_MYCGE/112-194
Y014_MYCPN/106-189
Y057_MYCGE/11-96
Y072_MYCPN/11-95
Y079_SULSO/170-240
Y1411_PYRKO/10-100
Y1624_METJA/24-106
Y1700_PYRHO/21-103
Y1724_PYRFU/21-100
Y1777_THEGJ/5-104
Y187_THEON/21-103
Y1899_ARCFU/183-261
Y4098_METAC/29-106
Y423_THESM/6-103
Y457_MYCS2/459-571
Y474_PYRAB/21-101
Y890_METTH/25-105
Y905_ARCFU/22-102
YABF_BACSU/5-85
YUSF_BACSU/32-116
