# Supplementary material for: Contact prediction is hardest for the most informative contacts, but improves with the incorporation of contact potentials
Source: PLoS One. 2018 Jun 28;13(6):e0199585. doi: 10.1371/journal.pone.0199585 (PMC6023208; doi:10.1371/journal.pone.0199585)
Supplement: S1 Data — Each file in the ‘alignments’ directory herein corresponds to a protein family’s alignment and contains the accession number and sequence range of each sequence in the alignment. (TAR.GZ) [file pone.0199585.s001.tar.gz › alignments/DHHA1]

A0AEM9_LISW6/588-647
A0AIX4_LISW6/370-436
A0AJ24_LISW6/247-306
A0B5E7_METTP/349-419
A0B7D3_METTP/238-311
A0B941_METTP/387-458
A0K8P0_BURCH/377-448
A0KNB0_AERHH/380-449
A0L0I4_SHESA/379-455
A0L8H3_MAGSM/394-460
A0LG26_SYNFM/239-299
A0LGJ6_SYNFM/261-324
A0LHM1_SYNFM/260-319
A0LQ39_SYNFM/363-429
A0LZG9_GRAFK/265-326
A0M6Q5_GRAFK/369-435
A0NIV5_OENOE/258-320
A0NK55_OENOE/614-673
A0NP87_9RHOB/808-880
A0NPY4_9RHOB/403-470
A0PQC6_MYCUA/257-316
A0PX92_CLONN/592-651
A0Q0Q5_CLONN/254-315
A0Q187_CLONN/381-445
A0Q5E9_FRATN/379-450
A0QIY0_MYCA1/255-314
A0QVM9_MYCS2/279-338
A0RH12_BACAH/337-405
A0RJ17_BACAH/391-457
A0RJK4_BACAH/267-327
A0RLP9_BACAH/586-645
A0RRP0_CAMFF/338-402
A0RTT0_CENSY/362-431
A0RVT1_CENSY/262-330
A0Y2C5_9GAMM/378-447
A0Y5U7_9GAMM/790-860
A0YAS4_9GAMM/381-451
A0YHT3_9GAMM/799-868
A0YM71_LYNSP/434-488
A0YQ44_LYNSP/811-884
A0YYI0_LYNSP/428-480
A0Z7L8_9GAMM/381-450
A0Z875_9GAMM/789-858
A0ZD85_NODSP/417-469
A0ZIE1_NODSP/428-493
A0ZM23_NODSP/801-873
A1A5T1_DANRE/885-957
A1AF82_ECOK1/335-404
A1AMM3_PELPD/254-313
A1APY7_PELPD/381-446
A1AU78_PELPD/240-299
A1AWT7_RUTMC/382-450
A1B378_PARDP/384-449
A1BEB5_CHLPD/374-438
A1BGN3_CHLPD/282-349
A1EPC2_VIBCH/385-457
A1EPU8_VIBCH/784-854
A1F6A8_VIBCH/385-457
A1F830_VIBCH/784-854
A1HMM2_9FIRM/376-440
A1HRJ7_9FIRM/593-651
A1HSB6_9FIRM/198-264
A1HU97_9FIRM/791-862
A1IR82_NEIMA/377-446
A1JPL7_YERE8/382-451
A1K5L7_AZOSB/376-449
A1KMI0_MYCBP/275-333
A1KT85_NEIMF/377-446
A1QZ50_BORT9/507-572
A1R047_BORT9/251-311
A1RN50_SHESW/389-462
A1RRM5_PYRIL/247-286
A1RSS3_PYRIL/225-286
A1RUC6_PYRIL/246-308
A1RXJ0_THEPD/401-465
A1RXX6_THEPD/242-319
A1RYK9_THEPD/250-317
A1S0D5_THEPD/242-308
A1S983_SHEAM/379-448
A1SZS4_PSYIN/379-448
A1T7I0_MYCVP/274-332
A1TPH0_ACIAC/255-313
A1TTG2_ACIAC/379-452
A1U2Y1_MARAV/381-451
A1U3Y1_MARAV/253-317
A1U815_MARAV/449-510
A1UES0_MYCSK/270-330
A1UT82_BARBK/398-463
A1V5L4_BURMS/377-448
A1VDD5_DESVV/248-307
A1VF80_DESVV/386-450
A1VG85_DESVV/258-317
A1VGD0_DESVV/251-320
A1VLW2_POLNA/244-302
A1VSC8_POLNA/384-457
A1VXA7_CAMJJ/338-402
A1W8T7_ACISJ/249-307
A1WBB6_ACISJ/379-452
A1WE92_VEREI/241-296
A1WMQ6_VEREI/379-455
A1WTA4_HALHL/382-450
A1ZPM4_9BACT/265-324
A1ZYM3_9BACT/377-441
A1ZYX1_9BACT/808-880
A2A059_9BACT/218-263
A2BK01_HYPBU/247-304
A2BKC6_HYPBU/267-346
A2C286_PROM1/375-440
A2C9N8_PROM3/376-440
A2P746_VIBCH/385-454
A2PD12_VIBCH/517-587
A2PUQ0_VIBCH/784-854
A2PVF7_VIBCH/385-454
A2REY0_STRPG/369-433
A2RFF3_STRPG/249-312
A2RH02_STRPG/585-644
A2RIV9_LACLM/368-432
A2RM60_LACLM/583-645
A2SAT5_BURM9/377-448
A2SJG6_METPP/396-465
A2SQ59_METLZ/330-397
A2SQK3_METLZ/257-321
A2SRG9_METLZ/404-477
A2ST58_METLZ/380-454
A2TR35_9FLAO/371-435
A2TU46_9FLAO/794-867
A2TWQ9_9FLAO/266-329
A2TYU4_9FLAO/371-435
A2TZ13_9FLAO/800-869
A2U2K1_9FLAO/265-330
A2VLH0_MYCTU/275-333
A2VR13_9BURK/820-891
A3CNR5_STRSV/369-433
A3CRB0_STRSV/608-668
A3CSI0_METMJ/411-488
A3CSL2_METMJ/334-401
A3CW61_METMJ/378-451
A3CX41_METMJ/256-302
A3D0V7_SHEB5/382-458
A3DBX0_CLOTH/372-437
A3DE42_CLOTH/253-317
A3DF49_CLOTH/376-440
A3DHN1_CLOTH/597-655
A3DMV5_STAMF/261-343
A3DNP6_STAMF/255-318
A3DPE0_STAMF/253-296
A3DPJ4_STAMF/253-308
A3EHV0_VIBCH/226-279
A3EMP8_VIBCH/380-449
A3ENA9_VIBCH/784-854
A3EUK8_9BACT/239-286
A3EUX9_9BACT/359-424
A3EWF8_9BACT/801-873
A3GQD1_VIBCH/784-854
A3GZC1_VIBCH/385-454
A3H478_VIBCH/784-854
A3HTM2_9BACT/798-871
A3HUT8_9BACT/267-330
A3HVP3_9BACT/375-439
A3I939_9BACI/264-321
A3IAS8_9BACI/586-652
A3ID49_9BACI/246-301
A3IFB4_9BACI/666-735
A3IFH7_9BACI/372-438
A3IR15_9CHRO/404-463
A3IW40_9CHRO/799-872
A3IWC9_9CHRO/383-449
A3J1I1_9FLAO/269-331
A3J2N7_9FLAO/381-445
A3J4Q1_9FLAO/803-875
A3J9U1_9ALTE/388-458
A3JGH1_9ALTE/257-317
A3JGQ5_9ALTE/799-868
A3JSX2_9RHOB/811-882
A3JWA7_9RHOB/382-448
A3JZX3_9RHOB/383-449
A3K230_9RHOB/815-886
A3KXZ6_PSEAE/376-445
A3LEH6_PSEAE/376-445
A3LRI3_PICST/878-948
A3M9W3_ACIBT/374-444
A3ML89_BURM7/377-448
A3MUN7_PYRCJ/224-288
A3MUV7_PYRCJ/248-279
A3MZH7_ACTP2/390-468
A3NB93_BURP6/377-448
A3NX24_BURP0/377-448
A3PLE6_RHOS1/389-455
A3PY77_MYCSJ/270-330
A3QAZ6_SHELP/379-454
A3RUL5_RALSO/803-874
A3RW95_RALSO/380-449
A3SCC2_9RHOB/383-449
A3SGP8_9RHOB/811-882
A3SMS6_9RHOB/383-449
A3SNY7_9RHOB/812-883
A3SXK6_9RHOB/383-449
A3T117_9RHOB/811-882
A3TLT6_9MICO/819-889
A3TWT1_9RHOB/816-887
A3U202_9RHOB/383-449
A3U5Y7_CROAH/371-435
A3U723_CROAH/794-867
A3U9L2_CROAH/280-342
A3UCE8_9RHOB/393-461
A3UDY1_9RHOB/811-882
A3UV43_VIBSP/784-854
A3UYT2_VIBSP/379-448
A3V3P5_9RHOB/389-455
A3V9G2_9RHOB/807-878
A3VJG4_9RHOB/807-878
A3VKK3_9RHOB/386-452
A3VX41_9RHOB/813-883
A3W2Q2_9RHOB/386-452
A3WBB9_9SPHN/811-882
A3WCN6_9SPHN/372-440
A3WNA0_9GAMM/789-859
A3WPQ3_9GAMM/375-444
A3WVK6_9BRAD/816-888
A3X1Z5_9BRAD/408-475
A3X949_9RHOB/384-450
A3XAX3_9RHOB/808-879
A3XK04_LEEBM/773-846
A3XNS9_LEEBM/266-335
A3XRB2_LEEBM/371-435
A3XXN3_9VIBR/784-854
A3Y0M2_9VIBR/379-448
A3YGY2_9GAMM/795-864
A3YIC6_9GAMM/385-454
A3YIV6_CAMJE/768-836
A3YN36_CAMJE/338-402
A3YRE6_CAMJE/768-836
A3YTE7_CAMJE/338-402
A3YU59_9SYNE/815-889
A3Z1S0_9SYNE/395-459
A3Z3G5_9SYNE/828-904
A3Z8B3_9SYNE/365-429
A3ZDV1_CAMJE/768-836
A3ZFE4_CAMJE/338-402
A3ZIY2_CAMJE/768-836
A3ZKM1_CAMJE/338-402
A3ZNU5_9PLAN/859-930
A3ZQU3_9PLAN/262-325
A3ZZC6_9PLAN/383-450
A4ACW8_9GAMM/789-859
A4ADF5_9GAMM/382-451
A4AJV8_9ACTN/808-880
A4APH2_MARSH/371-435
A4ASR9_MARSH/267-328
A4AUE8_MARSH/795-868
A4BBM4_9GAMM/381-450
A4BCJ2_9GAMM/790-859
A4BS57_9GAMM/371-440
A4BU39_9GAMM/792-862
A4BWQ1_9FLAO/371-435
A4C1M3_9FLAO/265-322
A4CCF8_9GAMM/790-860
A4CCI4_9GAMM/385-456
A4CIF7_ROBBH/375-439
A4CJG2_ROBBH/796-868
A4CQ17_ROBBH/265-329
A4CUZ5_SYNPV/374-439
A4CXB1_SYNPV/810-885
A4E6Q2_9ACTN/803-874
A4E6U5_9ACTN/270-326
A4E7W6_9ACTN/378-441
A4EDH6_9RHOB/261-327
A4EKU0_9RHOB/808-879
A4ERJ4_9RHOB/808-879
A4EU94_9RHOB/385-451
A4FM31_SACEN/257-320
A4FYS9_METM5/354-423
A4FZQ2_METM5/399-469
A4FZU3_METM5/248-322
A4G0N8_METM5/396-465
A4G775_HERAR/377-446
A4GJ52_9DELT/803-873
A4GJZ2_9BACT/815-886
A4IRA2_GEOTN/372-438
A4IRR2_GEOTN/250-309
A4ITV2_GEOTN/584-646
A4IZE2_FRATW/379-450
A4J2G7_DESRM/377-441
A4J3L2_DESRM/239-299
A4J5X0_DESRM/255-321
A4JFZ4_BURVG/377-448
A4KKA7_MYCTU/275-333
A4KNY1_MYCTU/823-895
A4KRN3_FRATU/786-857
A4KSP9_FRATU/379-450
A4LDF9_BURPS/377-448
A4MGH6_BURPS/797-868
A4MVB3_HAEIF/187-254
A4MWQ5_HAEIF/798-868
A4N355_HAEIF/798-868
A4N556_HAEIF/213-282
A4N7M2_HAEIF/798-868
A4NA51_HAEIF/376-445
A4NF84_HAEIF/798-868
A4NFU7_HAEIF/376-445
A4NKB3_HAEIF/798-868
A4NLH6_HAEIF/376-445
A4NPL1_HAEIF/798-868
A4NSP7_HAEIF/376-445
A4NX66_HAEIF/58-128
A4NXZ3_HAEIF/213-282
A4QEZ0_CORGB/260-316
A4QRE3_MAGO7/877-950
A4RWN1_OSTLU/896-961
A4SDH3_PROVI/374-438
A4SEQ3_PROVI/282-339
A4SJU1_AERS4/380-449
A4SYX0_POLSQ/385-457
A4TCF6_MYCGI/240-298
A4TIC3_YERPP/382-451
A4TZR5_9PROT/806-877
A4VN58_PSEU5/333-402
A4VVY6_STRSY/369-432
A4VWL0_STRSY/188-250
A4VYD8_STRSY/180-240
A4W294_STRS2/369-432
A4W2W3_STRS2/249-311
A4W4M9_STRS2/585-645
A4WE43_ENT38/382-451
A4WJ80_PYRAR/243-308
A4WLR3_PYRAR/243-278
A4WM74_PYRAR/224-286
A4WQS2_RHOS5/389-455
A4X4P0_SALTO/277-336
A4XHU1_CALS8/376-444
A4XJH9_CALS8/597-655
A4XL68_CALS8/252-309
A4XXR2_PSEMY/374-443
A4Y3T8_SHEPC/389-462
A4YGY0_METS5/241-289
A4YTY0_BRASO/408-475
A5CCV5_ORITB/387-453
A5CWG0_VESOH/382-452
A5D2S2_PELTS/258-315
A5D2V4_PELTS/239-302
A5D3H7_PELTS/425-489
A5DAB8_PICGU/888-958
A5E5L5_LODEL/325-396
A5EIS4_BRASB/408-475
A5EVF0_DICNV/363-433
A5F5M4_VIBC3/385-457
A5FHC2_FLAJ1/266-332
A5FMF3_FLAJ1/371-435
A5FQT9_DEHSB/372-436
A5FY25_ACICJ/397-463
A5G3R1_GEOUR/240-299
A5G3X5_GEOUR/259-326
A5GER1_GEOUR/385-449
A5GF88_GEOUR/251-310
A5GKS2_SYNPW/374-439
A5GU29_SYNR3/361-425
A5I4J1_CLOBH/257-316
A5I5J8_CLOBH/383-447
A5I7Z6_CLOBH/592-650
A5IBV2_LEGPC/318-387
A5IJ71_THEP1/232-292
A5ILY8_THEP1/248-308
A5IM37_THEP1/369-434
A5INQ5_STAA9/584-643
A5ITG0_STAA9/369-435
A5ITM7_STAA9/251-310
A5IYN3_MYCAA/255-314
A5KF55_CAMJE/768-836
A5KHW1_CAMJE/318-382
A5KJ99_9FIRM/352-411
A5KL29_9FIRM/801-872
A5KLM7_9FIRM/255-316
A5KQ36_9FIRM/391-455
A5KQP5_9FIRM/612-670
A5KSK3_9BACT/176-241
A5L312_9GAMM/784-854
A5L892_9GAMM/379-448
A5LAG4_STRPN/369-433
A5LBV0_STRPN/585-644
A5LDP0_STRPN/248-310
A5LES2_STRPN/803-869
A5LLR7_STRPN/585-644
A5LM28_STRPN/369-433
A5LN03_STRPN/248-310
A5LNG4_STRPN/803-869
A5LQW0_STRPN/585-644
A5LRQ6_STRPN/369-433
A5LTK3_STRPN/803-869
A5LVV0_STRPN/248-301
A5M0S0_STRPN/803-869
A5M1Q7_STRPN/585-644
A5M2F4_STRPN/369-433
A5M474_STRPN/248-310
A5M6N4_STRPN/373-437
A5M7Q5_STRPN/184-246
A5M7Z3_STRPN/362-416
A5M8S9_STRPN/585-644
A5MD10_STRPN/373-437
A5MGK5_STRPN/248-310
A5MHF6_STRPN/803-869
A5MIG1_STRPN/585-644
A5MKP3_STRPN/369-433
A5MML7_STRPN/803-869
A5MPC9_STRPN/248-310
A5MQB7_STRPN/585-644
A5MSV9_STRPN/248-310
A5MSZ9_STRPN/803-869
A5MU49_STRPN/585-644
A5MVM7_STRPN/369-433
A5MZ56_CLOK5/385-447
A5N435_CLOK5/592-650
A5N844_CLOK5/255-313
A5P753_9SPHN/809-880
A5P8D6_9SPHN/395-462
A5TJQ6_BURMA/377-448
A5TLU9_BURMA/797-868
A5TRQ9_FUSNP/287-349
A5TS41_FUSNP/361-425
A5TTL1_FUSNP/368-434
A5TUM6_FUSNP/260-319
A5TW59_FUSNP/790-863
A5U6I9_MYCTA/275-333
A5UCP7_HAEIE/376-445
A5UMH0_METS3/365-435
A5UNC7_METS3/394-465
A5UUU1_ROSS1/378-442
A5UZQ5_ROSS1/263-325
A5VFK4_SPHWW/389-456
A5VHG2_LACRD/599-658
A5VIX5_LACRD/251-310
A5VIX7_LACRD/809-879
A5VMH4_LACRD/267-326
A5VR37_BRUO2/377-444
A5W8A8_PSEP1/374-443
A5WDK1_PSYWF/408-483
A5WQG4_MYCTF/823-895
A5WR90_MYCTF/275-333
A5XHA8_BURMA/377-448
A5XI03_BURMA/797-868
A5XNU1_BURMA/797-868
A5XYQ6_BURMA/377-448
A5Z3V4_9FIRM/379-443
A5Z6C2_9FIRM/808-879
A5Z730_9FIRM/617-681
A5ZAJ5_9FIRM/252-314
A5ZFE6_9BACE/378-442
A5ZFM3_9BACE/798-868
A5ZNJ1_9FIRM/381-445
A5ZPS4_9FIRM/618-681
A5ZQA6_9FIRM/605-675
A5ZWK4_9FIRM/251-307
A6A672_VIBCH/385-454
A6A6C5_VIBCH/784-854
A6AEW3_VIBCH/784-854
A6AGZ6_VIBCH/385-454
A6AU69_VIBHA/252-315
A6AW09_VIBHA/784-854
A6B2X3_VIBPA/252-315
A6B6D7_VIBPA/784-854
A6B6V2_VIBPA/380-452
A6BDT6_9FIRM/809-880
A6BGG5_9FIRM/617-676
A6BHW2_9FIRM/319-381
A6BHZ3_9FIRM/381-445
A6BJB8_9FIRM/250-309
A6BTZ1_YERPE/382-451
A6BYJ4_YERPE/799-869
A6BZD1_9PLAN/384-450
A6CF31_9PLAN/795-864
A6CJS2_9BACI/333-402
A6CLE1_9BACI/248-307
A6CPQ5_9BACI/583-644
A6D4F3_9VIBR/785-855
A6D8T9_9VIBR/380-449
A6DBB0_9PROT/248-310
A6DDI9_9PROT/775-842
A6DEN4_9PROT/350-414
A6DGR8_9BACT/823-894
A6DSV4_9BACT/381-446
A6DYM7_9RHOB/386-452
A6E087_9RHOB/814-884
A6ECC4_9SPHI/824-896
A6EFX3_9SPHI/375-439
A6EJG6_9SPHI/266-329
A6EL25_9BACT/371-435
A6EMB9_9BACT/796-869
A6EPA0_9BACT/265-328
A6F293_9ALTE/381-451
A6F5K3_9ALTE/799-868
A6FDP5_9GAMM/380-449
A6FG67_9GAMM/797-866
A6FQ64_9RHOB/384-450
A6FSR3_9RHOB/812-883
A6G9W0_9DELT/411-477
A6GJR9_9DELT/840-912
A6GT37_9BURK/369-439
A6GT92_9BURK/803-873
A6GY03_FLAPJ/371-435
A6H0T5_FLAPJ/269-336
A6KWB8_BACV8/272-333
A6L222_BACV8/378-442
A6LCN1_PARD8/273-332
A6LCS9_PARD8/378-442
A6LJS2_THEM4/370-434
A6LN71_THEM4/257-316
A6LSQ6_CLOB8/259-322
A6M1F1_CLOB8/383-447
A6M2S3_CLOB8/323-392
A6M3K8_CLOB8/577-636
A6ML60_CALJA/26-98
A6NR30_9BACE/375-437
A6NTY3_9BACE/249-309
A6NU17_9BACE/811-882
A6NY19_9BACE/351-417
A6NYF6_9BACE/597-657
A6Q1B3_NITSB/337-402
A6Q221_NITSB/245-309
A6Q427_NITSB/269-331
A6Q667_SULNB/339-404
A6QBG4_SULNB/284-339
A6QBR2_SULNB/254-311
A6QD53_STAAE/584-643
A6QHH8_STAAE/369-435
A6QHN8_STAAE/250-310
A6QKQ2_ONYPE/253-316
A6QKU6_ONYPE/796-859
A6QLT9_BOVIN/885-957
A6QWW4_AJECN/831-904
A6SXF6_JANMA/361-430
A6TDP6_KLEP7/382-451
A6TQN7_ALKMQ/375-439
A6TRK5_ALKMQ/257-316
A6TTK3_ALKMQ/328-396
A6TXB8_ALKMQ/598-658
A6TXG4_STAA2/584-643
A6U2A4_STAA2/369-435
A6U2H0_STAA2/251-310
A6U9G7_SINMW/402-469
A6UQW3_METVS/396-465
A6URN2_METVS/248-322
A6URS2_METVS/397-468
A6USX1_METVS/355-424
A6UTA9_META3/380-449
A6UUQ5_META3/264-337
A6UVF9_META3/421-492
A6UWP8_META3/397-465
A6V144_PSEA7/376-445
A6VHU6_METM7/396-465
A6VIN3_METM7/248-322
A6VIS5_METM7/398-469
A6VJJ8_METM7/354-423
A6VPH3_ACTSZ/361-430
A6W1T2_MARMS/415-484
A6WS60_SHEB8/382-458
A6X082_OCHA4/396-463
A6XXS7_VIBCH/784-854
A6XZC4_VIBCH/385-454
A6ZPG5_YEAS7/877-950
A7A636_BIFAD/813-886
A7AFR8_9PORP/290-353
A7AGH4_9PORP/378-442
A7AIQ1_9PORP/798-870
A7AYC0_RUMGN/801-872
A7B156_RUMGN/609-667
A7B3I1_RUMGN/318-382
A7B743_RUMGN/381-445
A7B8A7_RUMGN/251-311
A7BCJ7_9ACTO/826-897
A7BND8_9GAMM/250-325
A7BRV3_9GAMM/278-349
A7BZ88_9GAMM/389-458
A7FF37_YERP3/382-451
A7FVZ1_CLOB1/254-313
A7FX14_CLOB1/383-447
A7FZG6_CLOB1/592-650
A7G5P2_CLOBH/254-313
A7GG04_CLOBL/254-313
A7GGY2_CLOBL/383-447
A7GJL9_CLOBL/592-650
A7GQW3_BACCN/340-412
A7GT91_BACCN/372-438
A7GTQ2_BACCN/248-306
A7GVN3_BACCN/586-644
A7H167_CAMC5/340-404
A7H1B8_CAMJD/338-402
A7H6M2_ANADF/246-311
A7H9B1_ANADF/287-353
A7H9Y9_ANADF/406-470
A7HIK2_ANADF/327-396
A7HJP8_FERNB/256-319
A7HJW8_FERNB/370-434
A7HXC2_PARL1/401-468
A7HZQ5_CAMHC/337-403
A7I6G5_METB6/255-299
A7I9D3_METB6/379-452
A7IAI9_METB6/334-401
A7IAM8_METB6/397-474
A7IPM4_XANP2/429-495
A7JBE4_FRATT/379-450
A7JCW9_FRATT/786-857
A7JGS5_FRANO/379-450
A7JHC7_FRANO/786-857
A7JKX9_FRANO/379-450
A7JLH7_FRANO/786-857
A7JQM3_PASHA/799-869
A7JTK2_PASHA/377-448
A7K421_VIBSE/380-452
A7K5Q3_VIBSE/252-315
A7K6B8_VIBSE/784-854
A7KV88_9CAUD/380-446
A7LTL9_BACOV/394-458
A7M3X4_BACOV/797-868
A7MR62_ENTS8/348-417
A7MX62_VIBHB/252-315
A7MXM3_VIBHB/380-452
A7NDU2_FRATF/379-450
A7NIC8_ROSCS/263-322
A7NQW8_ROSCS/378-442
A7SHU9_NEMVE/881-953
A7TPK2_VANPO/875-948
A7U105_9EURY/394-465
A7V6Q9_BACUN/430-494
A7V7V7_BACUN/797-868
A7VB88_9CLOT/809-880
A7VBR1_9CLOT/254-318
A7VDP8_9CLOT/415-481
A7VGI2_9CLOT/648-711
A7VT61_9CLOT/259-323
A7VTK0_9CLOT/798-869
A7VVI3_9CLOT/565-623
A7VWX6_9CLOT/394-458
A7WWP8_STAA1/584-643
A7X351_STAA1/369-435
A7X3D2_STAA1/251-310
A7YTY0_FRATU/786-857
A7YUP1_FRATU/379-450
A7Z757_BACA2/370-436
A7Z7L3_BACA2/248-307
A7ZAQ8_BACA2/588-647
A7ZG65_CAMC1/350-414
A7ZR00_ECO24/382-451
A8A433_ECOHS/382-451
A8AAP4_IGNH4/241-311
A8AC30_IGNH4/235-289
A8AP99_CITK8/382-451
A8AU88_STRGC/584-644
A8AWX9_STRGC/394-458
A8DJQ9_9BACT/800-868
A8EC02_BURPS/377-448
A8EEG7_BURPS/797-868
A8EWD1_ARCB4/262-321
A8EWZ8_ARCB4/338-403
A8EYR0_RICCK/385-451
A8F1S2_RICM5/407-473
A8F454_THELT/371-435
A8F574_THELT/251-311
A8FFQ1_BACP2/370-436
A8FG63_BACP2/248-307
A8FJD3_BACP2/591-650
A8FJJ1_CAMJ8/338-402
A8FRN3_SHESH/379-448
A8FXJ0_SHESH/256-319
A8GIP5_SERP5/382-451
A8GNQ5_RICAH/386-452
A8GSC8_RICRS/386-452
A8GUL3_RICB8/9-67
A8GXI4_RICB8/385-451
A8H0P7_SHEPA/379-454
A8I2C5_AZOC5/409-475
A8J462_CHLRE/802-873
A8KMJ5_BURPS/797-868
A8KVS1_BURPS/377-448
A8L6F7_FRASN/296-358
A8LR88_DINSH/387-453
A8M749_SALAI/277-335
A8M9U8_CALMQ/248-294
A8MAG1_CALMQ/239-293
A8MFB0_ALKOO/250-312
A8MGN3_ALKOO/382-446
A8MK80_ALKOO/325-393
A8MKJ8_ALKOO/598-658
A8N6S6_COPC7/889-962
A8PLR9_9COXI/379-449
A8PPB9_9COXI/790-860
A8PYV2_MALGO/904-956
A8Q378_BRUMA/884-955
A8QVT3_9SPIO/285-344
A8R7N4_9FIRM/353-417
A8RC97_9FIRM/248-312
A8RCB2_9FIRM/799-871
A8RF15_9FIRM/582-641
A8RIX7_9CLOT/611-670
A8RUG0_9CLOT/808-880
A8RZ92_9CLOT/250-306
A8S509_9CLOT/383-447
A8S649_9FIRM/808-879
A8S8F7_9FIRM/257-323
A8S9G4_9FIRM/330-394
A8SAW8_9FIRM/575-633
A8SGF1_9FIRM/404-469
A8SIM4_9FIRM/591-652
A8SMZ4_9FIRM/262-324
A8SN06_9FIRM/376-442
A8SNA4_9FIRM/774-862
A8SPD7_9FIRM/809-880
A8SPQ2_9FIRM/275-337
A8SQ01_9FIRM/645-706
A8SRX9_9FIRM/418-484
A8T8M0_9VIBR/252-315
A8T9C0_9VIBR/789-858
A8TAG0_9VIBR/380-451
A8TPL8_9PROT/809-880
A8TS01_9PROT/394-460
A8U8E7_9LACT/806-876
A8U9L1_9LACT/251-311
A8UA66_9LACT/597-657
A8UBS7_9LACT/294-360
A8UFK4_9FLAO/371-435
A8UG73_9FLAO/266-330
A8UGM1_9FLAO/796-868
A8UQI8_9AQUI/371-435
A8UQV1_9AQUI/793-863
A8UR79_9AQUI/252-314
A8UST1_9AQUI/232-291
A8UZ04_9AQUI/218-279
A8UZ79_9AQUI/375-439
A8UZF7_9AQUI/240-297
A8V2R7_9AQUI/18-91
A8XEI6_CAEBR/888-960
A8YII0_MICAE/385-451
A8YKM0_MICAE/382-447
A8YLG8_MICAE/798-871
A8YTI6_LACH4/250-309
A8YVP8_LACH4/365-431
A8YW52_LACH4/604-663
A8YYT7_STAAT/584-643
A8Z2G3_STAAT/369-435
A8Z2L9_STAAT/250-310
A8ZT16_DESOH/247-312
A8ZTX7_DESOH/384-448
A8ZXT1_DESOH/248-308
A9A4L6_NITMS/309-377
A9A4V1_NITMS/391-460
A9A757_METM6/354-423
A9A812_METM6/398-469
A9A853_METM6/248-322
A9A8Y2_METM6/396-465
A9AGV3_BURM1/377-448
A9AV51_HERA2/264-329
A9B0P5_HERA2/315-384
A9B300_HERA2/378-442
A9BAH9_PROM4/372-437
A9BF16_PETMO/382-448
A9BH78_PETMO/259-320
A9BI97_PETMO/248-307
A9BNZ0_DELAS/379-455
A9CIW4_AGRT5/404-471
A9D4D6_9GAMM/255-315
A9D6C7_9GAMM/797-867
A9D6E8_9RHIZ/809-881
A9D8F8_9GAMM/379-455
A9DQ01_9FLAO/797-867
A9DSK7_9FLAO/371-435
A9E2H6_9RHOB/383-449
A9E4G5_9RHOB/810-881
A9ECN3_9FLAO/267-331
A9EMD8_9RHOB/808-879
A9F5X9_9RHOB/384-450
A9F8C3_SORC5/398-460
A9FNH4_9RHOB/808-879
A9GCR3_9RHOB/384-450
A9GSY7_9RHOB/810-881
A9GUI7_9RHOB/383-449
A9HCQ0_GLUDA/374-441
A9HL73_GLUDA/804-875
A9IQX3_BORPD/511-585
A9IVX3_BART1/398-463
A9JQI5_THETE/225-284
A9K9I4_BURMA/377-448
A9KB02_BURMA/797-868
A9KCW2_COXBN/379-448
A9KJ29_CLOPH/245-308
A9KKB4_CLOPH/614-673
A9KLD3_CLOPH/383-447
A9KNW2_CLOPH/253-310
A9L1K7_SHEB9/382-458
A9M3Z0_NEIM0/378-446
A9M5T2_BRUC2/396-463
A9MRI2_SALAR/382-451
A9N3L8_SALPB/382-451
A9NBZ8_COXBR/379-448
A9NE36_ACHLI/253-311
A9NE37_ACHLI/247-310
A9NEP2_ACHLI/598-655
A9R4M3_YERPG/382-451
A9RG15_PHYPA/845-917
A9T4K7_PHYPA/870-929
A9URD2_MONBE/871-936
A9VIN5_BACWK/372-438
A9VJR9_BACWK/248-309
A9VPQ9_BACWK/337-405
A9VTK6_BACWK/586-645
A9W6E7_METEP/413-480
A9W853_METEP/322-370
A9WGP9_CHLAA/263-326
A9WJ87_CHLAA/376-440
A9Z5H5_YERPE/799-869
A9Z717_YERPE/382-451
A9ZH61_COXBU/786-856
A9ZIX0_COXBU/379-448
A9ZVY6_YERPE/382-451
A9ZXV0_YERPE/799-869
ALAXL_PYRHO/333-400
B0A647_9CLOT/596-655
B0A9Q3_9CLOT/376-440
B0AAK6_9CLOT/262-321
B0AAN0_9CLOT/801-872
B0AN50_BACAN/248-308
B0AS83_BACAN/326-394
B0AUU0_BACAN/372-438
B0AX27_BACAN/802-873
B0AXS8_BACAN/586-645
B0B820_CHLT2/389-453
B0BC85_CHLTB/389-453
B0BTW2_ACTPJ/317-395
B0BXU0_RICRO/386-452
B0CAF5_ACAM1/391-457
B0CF33_ACAM1/400-460
B0CH66_BRUSI/396-463
B0D0A1_LACBS/876-948
B0EMG5_ENTDI/280-339
B0G1H3_9FIRM/816-887
B0G2A2_9FIRM/618-677
B0G2T1_9FIRM/253-315
B0G3G0_9FIRM/318-380
B0G3M4_9FIRM/390-454
B0GB35_YERPE/799-869
B0GFJ2_YERPE/382-451
B0GNA5_YERPE/382-451
B0GVR5_YERPE/799-869
B0H1A0_YERPE/799-869
B0H6J2_YERPE/382-451
B0HIR6_YERPE/382-451
B0HJL8_YERPE/799-869
B0HV92_YERPE/799-869
B0HVN8_YERPE/382-451
B0JFY3_MICAN/385-451
B0JQH2_MICAN/382-447
B0K0M9_THEPX/370-434
B0K1D4_THEPX/251-310
B0K8F9_THEP3/585-646
B0K968_THEP3/370-434
B0K9P8_THEP3/251-309
B0KRJ6_PSEPG/374-443
B0MBW8_9FIRM/381-446
B0MD22_9FIRM/250-313
B0MDQ1_9FIRM/790-861
B0MFQ8_9FIRM/617-675
B0ML56_9FIRM/800-871
B0MLV1_9FIRM/368-432
B0MQX6_9FIRM/249-318
B0MRR6_9FIRM/588-647
B0MTW9_9BACT/272-317
B0MXJ4_9BACT/768-840
B0MY13_9BACT/390-454
B0N1G2_9FIRM/579-641
B0N6U6_9FIRM/796-867
B0N714_9FIRM/357-423
B0N740_9FIRM/246-307
B0N9E3_EUBSP/318-381
B0NAD9_EUBSP/251-310
B0NAH2_EUBSP/801-872
B0NCG3_EUBSP/381-445
B0NI66_EUBSP/618-677
B0NV37_BACSE/798-869
B0NVY7_BACSE/389-453
B0NXX9_9CLOT/622-680
B0NZN3_9CLOT/251-312
B0P091_9CLOT/383-447
B0P1J2_9CLOT/790-861
B0PDV5_9FIRM/848-917
B0PEB7_9FIRM/372-436
B0PF96_9FIRM/612-674
B0PH13_9FIRM/254-313
B0PYX7_BACAN/248-308
B0Q0U2_BACAN/802-873
B0Q6A4_BACAN/326-394
B0Q6L7_BACAN/372-438
B0Q9J8_BACAN/586-645
B0QHA6_BACAN/248-308
B0QL10_BACAN/586-645
B0QPS2_BACAN/326-394
B0QPV8_BACAN/372-438
B0QPX7_BACAN/802-873
B0QT25_HAEPR/777-847
B0QU18_HAEPR/376-447
B0R3V2_HALS3/383-459
B0R7M5_HALS3/394-466
B0R9M7_HALS3/270-342
B0RSQ1_XANCB/381-452
B0RZP7_FINM2/588-646
B0S1E3_FINM2/252-316
B0S1I9_FINM2/374-440
B0S708_DANRE/907-979
B0S709_DANRE/882-954
B0SFU7_LEPBA/467-531
B0SP95_LEPBP/467-531
B0T0Q9_CAUSK/404-472
B0TA57_HELMI/596-653
B0TAW1_HELMI/371-438
B0TFC2_HELMI/239-300
B0THR6_HELMI/262-321
B0TUD7_SHEHH/379-455
B0TZ45_FRAP2/379-450
B0U570_XYLFM/391-462
B0UMP8_METS4/399-466
B0URX2_HAES2/376-445
B0V9D0_ACIBY/374-444
B0VEZ1_CLOAI/382-446
B0VFC3_CLOAI/266-326
B0VFU1_CLOAI/791-864
B0VII4_CLOAI/356-420
B0VL29_ACIBS/803-873
B0VNC7_ACIBS/374-444
B0WGD2_CULQU/888-960
B1AJ57_UREP2/253-312
B1BAZ7_CLOBO/801-872
B1BB34_CLOBO/381-445
B1BC66_CLOBO/541-600
B1BDR3_CLOBO/254-318
B1BG27_CLOPE/252-310
B1BI82_CLOPE/584-642
B1BIF1_CLOPE/384-448
B1BJ78_CLOPE/801-872
B1BL21_CLOPE/323-393
B1BP60_CLOPE/323-393
B1BSQ8_CLOPE/384-448
B1BWX3_CLOPE/252-310
B1BXQ9_CLOPE/801-872
B1BXW0_CLOPE/584-642
B1C0S3_9FIRM/796-867
B1C167_9FIRM/247-308
B1C195_9FIRM/371-436
B1C582_9FIRM/590-650
B1C814_9FIRM/797-869
B1C9H3_9FIRM/378-443
B1CB52_9FIRM/249-308
B1EFZ7_9ESCH/382-451
B1EGT7_9ESCH/799-869
B1EVG8_BACAN/248-308
B1F187_BACAN/586-645
B1F360_BACAN/326-394
B1F661_BACAN/372-438
B1F6I8_BACAN/802-873
B1FLL1_9BURK/797-868
B1FS09_9BURK/377-448
B1G5R5_9BURK/380-451
B1G7V5_9BURK/813-884
B1GE85_BACAN/248-308
B1GMF0_BACAN/326-394
B1GMX3_BACAN/372-438
B1GQ04_BACAN/586-645
B1GQG8_BACAN/802-873
B1GZN8_UNCTG/261-325
B1HDT0_BURPS/377-448
B1HI80_BURPS/797-868
B1HPK7_LYSSC/586-636
B1HV84_LYSSC/372-438
B1HX20_LYSSC/264-321
B1HXK6_LYSSC/357-425
B1I335_DESAP/362-426
B1I387_DESAP/258-317
B1I3Y3_DESAP/239-298
B1IAF5_STRPI/369-433
B1ICB2_STRPI/248-310
B1IHP9_CLOBK/592-650
B1II47_CLOBK/254-313
B1IKH6_CLOBK/383-447
B1ITB0_ECOLC/382-451
B1JDD0_PSEPW/374-443
B1JPH4_YERPY/382-451
B1JUZ5_BURCC/377-448
B1KF40_SHEWM/379-453
B1KU92_CLOBM/592-650
B1KWK5_CLOBM/254-313
B1KYI0_CLOBM/383-447
B1L6T5_KORCO/373-442
B1L7J7_KORCO/227-286
B1L7Z2_THESQ/232-292
B1LB55_THESQ/369-434
B1LBA4_THESQ/248-308
B1LR74_ECOSM/382-451
B1M365_METRJ/406-472
B1MCF9_MYCA9/815-886
B1MD85_MYCA9/269-329
B1MWV3_LEUCK/608-674
B1MZQ3_LEUCK/380-444
B1MZW6_LEUCK/263-323
B1QDX9_CLOBO/801-872
B1QED1_CLOBO/254-313
B1QEQ8_CLOBO/383-447
B1QFG3_CLOBO/592-650
B1QJK8_CLOBO/801-872
B1QL41_CLOBO/383-447
B1QMK5_CLOBO/592-650
B1QQ26_CLOBO/254-313
B1QSQ1_CLOBU/576-635
B1QUX9_CLOBU/258-320
B1QWF8_CLOBU/325-394
B1QXC6_CLOBU/383-447
B1QYT8_CLOBU/801-870
B1R3E8_CLOPE/384-448
B1R6G9_CLOPE/323-393
B1RAF8_CLOPE/801-872
B1RAH8_CLOPE/252-310
B1RAW5_CLOPE/584-642
B1RE72_CLOPE/384-448
B1RHS9_CLOPE/801-872
B1RI21_CLOPE/323-393
B1RII4_CLOPE/252-310
B1RJF2_CLOPE/584-642
B1RLK5_CLOPE/384-448
B1RQ52_CLOPE/252-310
B1RQM4_CLOPE/323-393
B1RSZ9_CLOPE/584-642
B1RTJ5_CLOPE/801-872
B1RTY1_UREPA/253-312
B1RVD5_UREPA/829-901
B1RWS0_UREPA/829-901
B1RWX0_UREPA/253-312
B1RYG0_UREUR/253-312
B1RYL7_UREUR/829-901
B1RZF7_STRPN/369-433
B1S3C4_STRPN/249-310
B1S3J1_STRPN/803-869
B1SB55_9BIFI/814-887
B1SD10_9STRE/586-645
B1SFF1_9STRE/803-870
B1SFN3_9STRE/369-433
B1SGJ5_9STRE/248-311
B1TDA3_9BURK/797-868
B1TF59_9BURK/377-448
B1UNW0_BACAN/248-308
B1URT0_BACAN/326-394
B1UTJ4_BACAN/802-873
B1UUS7_BACAN/372-438
B1UX60_BACAN/586-645
B1UZ39_CLOPE/384-448
B1V3M8_CLOPE/801-872
B1V5N1_CLOPE/252-310
B1V5S8_CLOPE/584-642
B1V8W9_PHYAS/243-303
B1V952_PHYAS/609-670
B1WBD3_XENLA/886-957
B1WNJ3_CYAA5/383-449
B1WRC4_CYAA5/407-463
B1X4D9_PAUCH/807-880
B1XEH9_ECODH/382-451
B1XJC3_SYNP2/385-449
B1XPL2_SYNP2/387-453
B1XTS6_POLNS/385-457
B1XW08_POLNS/798-869
B1Y4V2_LEPCP/393-465
B1Y971_THENV/224-289
B1YBH8_THENV/246-308
B1YG96_EXIS2/586-647
B1YJG2_EXIS2/369-435
B1YKB7_EXIS2/245-304
B1YT18_BURA4/377-448
B1ZAN1_METPB/373-422
B1ZEH6_METPB/413-480
B1ZV73_OPITP/382-446
B2A2F5_NATTJ/382-448
B2A399_NATTJ/261-321
B2BDZ5_MYCPN/261-320
B2D8P8_UREPA/253-312
B2D8X1_UREPA/829-901
B2DAB4_UREUR/829-901
B2DAJ3_UREUR/253-312
B2DKF6_STRPN/803-869
B2DL24_STRPN/248-310
B2DLA8_STRPN/373-437
B2DNN1_STRPN/248-310
B2DPP2_STRPN/803-869
B2DS31_STRPN/369-433
B2DT62_STRPN/803-869
B2DTM7_STRPN/248-310
B2DX68_STRPN/373-437
B2DY69_STRPN/248-310
B2DYC5_STRPN/803-869
B2E097_STRPN/585-644
B2E4S0_STRPN/803-869
B2E590_STRPN/248-310
B2E6F1_STRPN/369-433
B2E8P2_BIFAN/820-894
B2FQ76_STRMK/393-464
B2G4Z4_LACRJ/599-658
B2G6F1_LACRJ/251-310
B2G6F3_LACRJ/810-880
B2G9S8_LACRJ/272-331
B2GB23_LACF3/249-312
B2GB25_LACF3/808-878
B2GBD3_LACF3/369-435
B2GED2_LACF3/300-352
B2GEV7_LACF3/601-660
B2GW07_BURPS/797-868
B2H9R9_BURPS/377-448
B2HKS4_MYCMM/262-321
B2I1H6_ACIBC/374-444
B2I846_XYLF2/391-462
B2IBB1_BEII9/409-474
B2IMS8_STRPS/373-437
B2INM3_STRPS/585-644
B2IQ97_STRPS/252-314
B2IYZ9_NOSP7/433-498
B2J6M4_NOSP7/420-473
B2JIX9_BURP8/389-460
B2K0N8_YERPB/382-451
B2KCA3_ELUMP/262-321
B2N1I2_ECOLX/799-869
B2NDA9_ECOLX/382-451
B2NE63_UREUR/253-312
B2NEY8_UREUR/829-901
B2NFR3_UREUR/253-312
B2NGS7_UREUR/829-901
B2NRL1_ECO57/799-869
B2NU04_ECO57/382-451
B2P1M6_ECO57/382-451
B2P7I1_ECO57/799-869
B2PEX3_ECO57/382-451
B2PF71_ECO57/799-869
B2PTZ3_PROST/799-870
B2Q1I3_PROST/382-451
B2RK11_PORG3/274-331
B2RKK5_PORG3/797-870
B2RMC6_PORG3/380-444
B2RZW5_BORHD/507-572
B2S0W5_BORHD/251-311
B2S332_TREPS/285-344
B2S3U3_TREPS/513-574
B2S647_BRUA1/810-882
B2S6A9_BRUA1/396-463
B2SDP2_FRATM/379-450
B2SV90_XANOP/360-431
B2SXW2_BURPP/380-451
B2TI52_CLOBB/324-393
B2TJ57_CLOBB/258-317
B2TLD6_CLOBB/383-447
B2TRG3_CLOBB/577-636
B2U0Q8_SHIB3/382-451
B2U853_RALPJ/811-882
B2U9A9_RALPJ/379-448
B2ULA8_AKKM8/388-453
B2UQ51_AKKM8/261-330
B2USH8_HELPS/338-402
B2V1T3_CLOBA/577-636
B2V1X1_CLOBA/383-447
B2V2X1_CLOBA/324-393
B2V4H1_CLOBA/258-317
B2V5Y9_SULSY/232-289
B2V600_SULSY/251-326
B2V7S6_SULSY/225-281
B2V9Q3_SULSY/384-448
B2VF48_ERWT9/377-446
B2VHD4_ERWT9/799-869
B2WCE6_PYRTR/884-959
B3A2R6_ECO57/382-451
B3A6T6_ECO57/799-869
B3AIG9_ECO57/382-451
B3ANG7_ECO57/799-869
B3AXS8_ECO57/382-451
B3B4W5_ECO57/799-869
B3BDM7_ECO57/382-451
B3BJ78_ECO57/799-869
B3BY08_ECO57/382-451
B3BYJ5_ECO57/799-869
B3C5G5_9BACE/378-442
B3CGP4_9BACE/798-868
B3CLH0_WOLPP/389-455
B3CU38_ORITI/387-453
B3DSE3_BIFLD/814-888
B3DZL4_METI4/259-322
B3E2R5_GEOLS/393-459
B3E537_GEOLS/240-299
B3E9Y5_GEOLS/803-873
B3EAE9_GEOLS/255-312
B3ED47_CHLL2/283-346
B3EES2_CHLL2/808-883
B3EGL3_CHLL2/374-438
B3EJ07_CHLPB/282-348
B3EL72_CHLPB/807-878
B3ELC5_CHLPB/374-438
B3ES00_AMOA5/265-326
B3EU12_AMOA5/375-439
B3GX36_ACTP7/390-468
B3HAP4_ECOLX/382-451
B3HDP3_ECOLX/799-869
B3HQ27_ECOLX/799-869
B3HVE7_ECOLX/382-451
B3I4Q4_ECOLX/382-451
B3I8V2_ECOLX/799-869
B3ILR8_ECOLX/799-869
B3IPE0_ECOLX/382-451
B3IYZ7_BACAN/326-394
B3J611_BACAN/372-438
B3J630_BACAN/802-873
B3JBZ0_BACAN/248-308
B3JCM2_BACAN/586-645
B3JJR2_9BACE/275-333
B3JPF2_9BACE/798-868
B3JPN2_9BACE/378-442
B3LJZ4_YEAS1/877-950
B3MP00_DROAN/887-959
B3N756_DROER/886-959
B3PCZ6_CELJU/798-867
B3PEA4_CELJU/398-467
B3PNF4_MYCA5/259-319
B3PNF5_MYCA5/257-317
B3PPU3_RHIE6/808-880
B3PYK3_RHIE6/402-469
B3QHU9_RHOPT/408-475
B3QI68_RHOPT/813-885
B3QNM6_CHLP8/282-346
B3QQ72_CHLP8/375-438
B3QQR2_CHLP8/809-878
B3QVB1_CHLT3/808-880
B3QVE7_CHLT3/285-349
B3QWF4_CHLT3/374-438
B3R0I6_PHYMT/246-308
B3R0K0_PHYMT/616-676
B3R482_CUPTR/382-451
B3R5H0_CUPTR/798-868
B3RVT0_TRIAD/879-951
B3SF38_TRIAD/435-507
B3T2Z4_9ARCH/820-893
B3T533_9ZZZZ/885-957
B3T7K5_9ARCH/821-893
B3T833_9ARCH/821-893
B3T8C0_9ARCH/62-135
B3TCM3_9ARCH/277-344
B3W7F7_LACCB/600-659
B3WBG0_LACCB/250-309
B3WC65_LACCB/246-305
B3WC68_LACCB/804-875
B3WEQ1_LACCB/370-436
B3WHR3_ECOLX/382-451
B3WLW8_ECOLX/799-869
B3WX83_SHIDY/382-451
B3X0Z5_SHIDY/799-869
B3XAZ6_ECOLX/382-451
B3XHH7_ECOLX/799-869
B3XM10_LACRE/267-326
B3XMX4_LACRE/599-658
B3XRD0_LACRE/251-310
B3XRD2_LACRE/809-880
B3XRP9_LACRE/372-439
B3XTC9_UREUR/253-312
B3XTJ0_UREUR/829-901
B3XUH9_UREUR/253-312
B3XVQ0_UREUR/829-901
B3YCY0_SALET/382-451
B3YID2_SALET/799-869
B3YQC4_BACCE/248-308
B3YTN3_BACCE/326-394
B3YUF3_BACCE/802-873
B3YUH5_BACCE/372-438
B3YZB0_BACCE/586-645
B3Z596_BACCE/326-394
B3Z821_BACCE/802-873
B3Z842_BACCE/372-438
B3ZCT0_BACCE/248-308
B3ZFS5_BACCE/586-645
B3ZN73_BACCE/326-394
B3ZNY2_BACCE/372-438
B3ZP03_BACCE/802-873
B3ZQG4_BACCE/586-645
B3ZWA8_BACCE/248-308
B4A1U0_SALNE/382-451
B4A2F8_SALNE/799-869
B4AK99_BACPU/588-647
B4ALT8_BACPU/801-872
B4ALW1_BACPU/370-436
B4AMD0_BACPU/248-307
B4AQD8_FRANO/379-450
B4ATK9_FRANO/786-857
B4BPI4_9BACI/584-646
B4BPP3_9BACI/250-309
B4BQ41_9BACI/801-872
B4BQ64_9BACI/372-438
B4CTM5_9BACT/45-110
B4CYQ4_9BACT/257-317
B4D2L0_9BACT/852-922
B4DR45_HUMAN/909-981
B4E6Y2_BURCJ/797-868
B4EDB0_BURCJ/377-448
B4EUV7_PROMH/799-869
B4F0M8_PROMH/382-454
B4GJT1_DROPE/887-959
B4HYK1_DROSE/886-959
B4JEE5_DROGR/889-960
B4KE83_DROMO/889-960
B4M8W1_DROVI/889-960
B4N0Y7_DROWI/888-960
B4NWX7_DROYA/886-959
B4Q6S2_DROSI/868-941
B4RB00_PHEZH/396-464
B4RHE1_PHEZH/805-876
B4RIZ0_NEIG2/797-867
B4RKC0_NEIG2/377-446
B4S3F2_PROA2/374-438
B4S4B1_PROA2/809-885
B4S7K0_PROA2/283-348
B4SA60_PELPB/282-328
B4SDN6_PELPB/374-438
B4SG00_PELPB/807-883
B4SHU4_STRM5/391-462
B4SRB2_STRM5/806-876
B4T398_SALNS/799-869
B4T536_SALNS/382-451
B4TF11_SALHS/799-869
B4TGW1_SALHS/382-451
B4TT04_SALSV/799-869
B4TUQ9_SALSV/382-451
B4U0N9_STREM/585-644
B4U215_STREM/803-870
B4U293_STREM/248-310
B4U3L9_STREM/369-433
B4U683_HYDS0/785-852
B4U6C7_HYDS0/253-320
B4U6I4_HYDS0/253-306
B4UA60_HYDS0/380-444
B4UET3_ANASK/828-898
B4UGR3_ANASK/286-363
B4UIE0_ANASK/387-451
B4UIY4_ANASK/331-403
B4ULE8_ANASK/244-309
B4V668_9ACTO/812-883
B4VLT1_9CYAN/381-447
B4VRD7_9CYAN/406-464
B4VYK7_9CYAN/797-870
B4W6W2_9CAUL/403-471
B4WFB2_9CAUL/807-877
B4WFY1_9SYNE/394-464
B4WG64_9SYNE/807-879
B4WJC5_9SYNE/417-483
B4X3S3_9GAMM/377-447
B4X4W0_9GAMM/792-862
B5BEN5_SALPK/799-869
B5BFK7_SALPK/382-451
B5BNH1_UREUR/829-901
B5BNP3_UREUR/253-312
B5BYR1_SALET/799-869
B5BZY5_SALET/382-451
B5CB97_SALET/382-451
B5CBG6_SALET/799-869
B5CM23_9FIRM/801-872
B5CQ70_9FIRM/611-670
B5CQM9_9FIRM/251-313
B5CSD9_9FIRM/381-445
B5CSM2_9FIRM/328-396
B5D1I5_9BACE/378-442
B5D2F9_9BACE/798-868
B5E2K6_STRP4/369-433
B5E3V1_STRP4/585-644
B5E534_STRP4/248-309
B5E5P0_STRP4/803-869
B5ED08_GEOBB/802-872
B5EEF9_GEOBB/264-328
B5EEG1_GEOBB/240-299
B5EI60_GEOBB/257-316
B5EMW0_ACIF5/393-462
B5EQ49_ACIF5/800-870
B5F350_SALA4/799-869
B5F5G5_SALA4/382-451
B5F9U3_VIBFM/380-449
B5FAD1_VIBFM/783-853
B5FFX5_VIBFM/253-315
B5FSX8_SALDC/799-869
B5FUF4_SALDC/382-451
B5GBH3_9ACTO/813-866
B5I019_9ACTO/812-883
B5IB45_ACIB4/346-412
B5ID50_ACIB4/1-58
B5IFJ7_ACIB4/405-476
B5IFK4_ACIB4/210-272
B5IFV1_ACIB4/405-476
B5IFV7_ACIB4/210-272
B5II50_9CHRO/825-900
B5IIE3_9CHRO/394-458
B5IXK7_9RHOB/809-880
B5J9R9_9RHOB/392-458
B5JGJ0_9BACT/812-882
B5JHK0_9BACT/263-330
B5JHU4_9BACT/382-446
B5JRU3_9GAMM/388-457
B5JV98_9GAMM/791-861
B5JZH4_9RHOB/809-880
B5K4U7_9RHOB/391-457
B5MJN0_SALET/382-451
B5MKA3_SALET/799-869
B5N4T6_SALET/382-451
B5NBF7_SALET/799-869
B5NC11_SALET/382-451
B5NNK2_SALET/799-869
B5NP80_SALET/382-451
B5P471_SALET/382-451
B5PA04_SALET/799-869
B5PGW1_SALET/799-869
B5PN20_SALET/382-451
B5PUL2_SALHA/799-869
B5PUX7_SALHA/382-451
B5Q6W6_SALVI/382-451
B5Q848_SALVI/799-869
B5QET8_CAMJE/768-836
B5QFZ0_CAMJE/338-402
B5QK45_LACRH/370-436
B5QLD6_LACRH/250-309
B5QMM7_LACRH/246-311
B5QMN1_LACRH/804-875
B5QQ77_LACRH/600-661
B5QV76_SALEP/799-869
B5QXG9_SALEP/382-451
B5RDF2_SALG2/799-869
B5RE03_SALG2/382-451
B5RL80_BORDL/521-586
B5RMG8_BORDL/262-322
B5RPW4_BORRA/251-311
B5RR71_BORRA/522-587
B5S9E7_RALSO/816-887
B5SMA1_RALSO/380-449
B5UKU1_BACCE/326-394
B5UMV7_BACCE/802-873
B5UMX7_BACCE/372-438
B5UNF7_BACCE/294-354
B5UQQ9_BACCE/586-645
B5V5S3_BACCE/586-645
B5V6D1_BACCE/802-873
B5V6F2_BACCE/372-438
B5V6S5_BACCE/326-394
B5V9N0_BACCE/248-308
B5VSL3_YEAS6/877-950
B5VWU3_SPIMA/797-869
B5W1F3_SPIMA/388-456
B5W678_SPIMA/400-464
B5WNB0_9BURK/797-868
B5WPN9_9BURK/380-451
B5X2C6_SALSA/885-957
B5XJA3_STRPZ/585-644
B5XKL8_STRPZ/249-312
B5XL38_STRPZ/369-433
B5XM38_STRPZ/803-870
B5XUF2_KLEP3/382-451
B5XVB8_KLEP3/799-869
B5Y7R1_COPPD/795-866
B5Y925_COPPD/251-303
B5YDY5_DICT6/793-862
B5YEH7_DICT6/256-320
B5YHU0_THEYD/273-332
B5YIG7_THEYD/370-433
B5YJG4_THEYD/799-868
B5YQ84_ECO5E/382-451
B5Z2A8_ECO5E/799-869
B5Z8N6_HELPG/743-809
B5ZAB1_HELPG/338-402
B5ZBI1_UREU1/829-901
B5ZBR4_UREU1/253-312
B5ZFU4_GLUDA/419-486
B5ZML5_RHILW/402-469
B5ZRG1_RHILW/808-880
B6AKR2_9BACT/239-286
B6ANE9_9BACT/800-870
B6ANM6_9BACT/359-424
B6AT17_9RHOB/384-450
B6AYP5_9RHOB/812-883
B6BA00_9RHOB/384-450
B6BE27_9RHOB/808-879
B6BGW2_9PROT/341-405
B6BHU3_9PROT/777-842
B6BPJ1_9RICK/372-438
B6BSI7_9RICK/815-886
B6BWK2_9PROT/799-869
B6BWW7_9PROT/376-445
B6BZW4_9GAMM/792-861
B6C122_9GAMM/356-425
B6EHF3_ALISL/252-315
B6EMX0_ALISL/380-449
B6ENH9_ALISL/783-853
B6FJT1_9CLOT/320-382
B6FN22_9CLOT/249-303
B6FP50_9CLOT/612-671
B6FS40_9CLOT/807-878
B6FSW8_9CLOT/381-445
B6FZ95_9CLOT/833-904
B6FZB9_9CLOT/269-327
B6FZP5_9CLOT/322-391
B6G1J6_9CLOT/373-437
B6G1X4_9CLOT/595-662
B6GB88_9ACTN/378-442
B6GCI2_9ACTN/810-880
B6GCN4_9ACTN/259-318
B6I683_ECOSE/799-869
B6I725_ECOSE/382-451
B6IMP2_RHOCS/400-466
B6IS94_RHOCS/817-888
B6J044_COXB2/786-856
B6J1H2_COXB2/379-448
B6J6Y9_COXB1/786-856
B6J8C7_COXB1/379-448
B6JBM6_OLICO/833-905
B6JHH3_OLICO/408-475
B6JKS1_HELP2/338-402
B6JN81_HELP2/773-839
B6JYX5_SCHJY/882-954
B6QMI2_PENMQ/920-993
B6QXC3_9RHOB/406-470
B6R0D7_9RHOB/207-279
B6SE72_9NEIS/380-449
B6SQC0_MAIZE/150-223
B6VKD0_PHOAA/382-449
B6VTS9_9BACE/272-333
B6W0H4_9BACE/797-868
B6W1U2_9BACE/395-459
B6W705_9FIRM/592-657
B6W831_9FIRM/797-866
B6W860_9FIRM/380-446
B6W933_9FIRM/64-129
B6WQA0_9DELT/380-444
B6WRY1_9DELT/243-305
B6WX85_9DELT/276-332
B6WXJ6_9DELT/815-885
B6XAT2_9ENTR/798-869
B6XCM4_9ENTR/382-451
B6XV65_9BIFI/814-887
B6Y909_9RICK/389-455
B6YQI4_AZOPC/272-332
B6YRF8_AZOPC/799-869
B6YTZ2_THEON/249-325
B6YU63_THEON/389-462
B6YUK5_THEON/401-483
B6YUZ1_THEON/841-906
B6ZVP2_ECO57/382-451
B6ZWC5_ECO57/799-869
B7A6W9_THEAQ/254-313
B7A9P3_THEAQ/355-415
B7ACL2_9BACE/378-442
B7AEH7_9BACE/798-869
B7ANV3_9BACE/790-861
B7AQW7_9BACE/384-451
B7ATJ2_9BACE/20-75
B7AWZ6_9BACE/614-677
B7B568_9PORP/798-870
B7B7Y8_9PORP/290-353
B7BAN6_9PORP/378-442
B7C7P0_9FIRM/799-871
B7C872_9FIRM/335-398
B7C9X8_9FIRM/604-663
B7CD34_9FIRM/245-306
B7CLZ0_BURPS/377-448
B7CU68_BURPS/797-868
B7DNW2_9BACL/376-440
B7DS63_9BACL/254-324
B7G185_PHATC/496-563
B7G5M3_PHATC/884-954
B7G7J0_PHATC/884-948
B7GFN9_ANOFW/371-437
B7GGS3_ANOFW/251-310
B7GIT2_ANOFW/801-872
B7GMU5_ANOFW/583-645
B7GSA1_BIFLS/813-887
B7GV91_ACIB3/374-444
B7GWX4_ACIB3/808-878
B7HCA2_BACC4/326-394
B7HE23_BACC4/802-873
B7HE43_BACC4/372-438
B7HFC1_BACC4/294-354
B7HGD0_BACC4/586-645
B7HQE6_BACC7/802-873
B7HQG8_BACC7/372-438
B7HRP7_BACC7/248-308
B7HZF7_BACC7/586-645
B7I074_BACC7/326-394
B7IAF1_ACIB5/808-878
B7ICC5_ACIB5/374-444
B7IDI3_THEAB/785-854
B7IE59_THEAB/258-318
B7IG33_THEAB/370-434
B7IIS1_BACC2/372-438
B7IK06_BACC2/294-354
B7IS14_BACC2/586-645
B7ISG3_BACC2/326-394
B7IYP2_BACC2/802-873
B7J1I2_BORBZ/507-572
B7J2H7_BORBZ/254-312
B7J4L9_ACIF2/393-462
B7J7B1_ACIF2/800-870
B7JI53_BACC0/326-394
B7JIJ7_BACC0/586-645
B7JPX4_BACC0/802-873
B7JPZ5_BACC0/372-438
B7JQY2_BACC0/372-439
B7JRF0_BACC0/382-450
B7JRY0_BACC0/248-308
B7K3K2_CYAP8/384-449
B7K3W2_CYAP8/403-463
B7K4L5_CYAP8/799-872
B7K8S8_CYAP7/382-449
B7KIE8_CYAP7/801-874
B7KJ70_CYAP7/396-468
B7KPS4_METC4/814-886
B7KR91_METC4/413-480
B7LEA8_ECO55/799-869
B7LF77_ECO55/382-451
B7LPA5_ESCF3/382-451
B7LW32_ESCF3/799-869
B7LYF6_ECO8A/382-451
B7M9D4_ECO8A/799-869
B7MKG6_ECO45/799-869
B7MM79_ECO45/382-451
B7MYZ4_ECO81/799-869
B7MZJ0_ECO81/382-451
B7N6S7_ECOLU/799-869
B7N7D6_ECOLU/382-451
B7NSH7_ECO7I/799-869
B7NW33_ECO7I/382-451
B7P8C1_IXOSC/381-447
B7PEY5_IXOSC/338-411
B7QLW2_IXOSC/228-296
B7QSR9_9RHOB/808-879
B7QWU4_9RHOB/384-450
B7QZL4_9EURY/401-483
B7R0C5_9EURY/389-462
B7R1G0_9EURY/249-324
B7R441_9EURY/845-910
B7R8T5_9THEO/251-312
B7R9F8_9THEO/366-430
B7RH73_9RHOB/810-881
B7RHS0_9RHOB/383-449
B7RTN8_9GAMM/789-858
B7TYM9_9MOLU/244-303
B7UHB5_ECO27/799-869
B7UHU1_ECO27/382-451
B7UY31_PSEA8/797-868
B7UZN9_PSEA8/376-445
B7VJ65_VIBSL/379-448
B7VK44_VIBSL/784-854
B7WSG5_COMTE/797-868
B7WTV2_COMTE/379-452
B7XS10_BORGA/254-312
B7XSS7_BORGA/507-572
B7XVM8_BORGA/254-312
B7XW13_BORGA/318-383
B8BFZ6_ORYSI/873-946
B8BWZ9_THAPS/815-879
B8CJQ7_SHEPW/797-866
B8CNT1_SHEPW/264-329
B8CU25_SHEPW/442-517
B8CW74_HALOH/259-321
B8CXF2_HALOH/373-437
B8D2A5_HALOH/798-868
B8D2U4_DESK1/264-320
B8D5F0_DESK1/249-319
B8D7T8_BUCAT/799-868
B8D9I6_BUCA5/799-868
B8DAL4_LISMH/588-647
B8DE06_LISMH/801-872
B8DHH2_LISMH/247-306
B8DHM3_LISMH/370-436
B8DJJ3_DESVM/246-308
B8DKC6_DESVM/377-441
B8DN10_DESVM/259-318
B8DP01_DESVM/805-875
B8E226_DICTD/791-861
B8E2N1_DICTD/380-444
B8E2Z0_DICTD/256-320
B8E5S8_SHEB2/379-455
B8E8U4_SHEB2/797-866
B8EKV4_METSB/401-467
B8ETR0_METSB/814-886
B8F3R0_HAEPS/340-411
B8F481_HAEPS/799-869
B8FAQ4_DESAA/238-301
B8FCV5_DESAA/255-326
B8FE66_DESAA/383-447
B8FEB0_DESAA/251-311
B8FKZ9_DESAA/800-870
B8FQC2_DESHD/798-866
B8FQU1_DESHD/379-443
B8FR04_DESHD/255-314
B8G9Q5_CHLAD/263-327
B8GBF4_CHLAD/376-440
B8GC75_CHLAD/816-888
B8GE02_METPE/253-302
B8GEZ9_METPE/385-453
B8GFP1_METPE/332-399
B8GIW6_METPE/382-460
B8GQV5_THISH/788-857
B8GRJ0_THISH/380-449
B8H069_CAUCN/805-876
B8H563_CAUCN/404-472
B8H9C0_ARTCA/820-891
B8HKK4_CYAP4/401-466
B8HLQ9_CYAP4/407-463
B8HUZ9_CYAP4/811-882
B8I3F8_CLOCE/372-436
B8I408_CLOCE/801-872
B8I4B4_CLOCE/597-655
B8I6E9_CLOCE/252-314
B8I9J8_METNO/399-466
B8IP31_METNO/809-881
B8IPT3_METNO/311-364
B8J011_DESDA/245-307
B8J0N4_DESDA/383-447
B8J1Y2_DESDA/267-332
B8J368_DESDA/818-888
B8J8G2_ANAD2/828-898
B8J8S4_ANAD2/244-309
B8JBT5_ANAD2/331-403
B8JFT3_ANAD2/286-363
B8JH57_ANAD2/387-451
B8K902_VIBPA/784-854
B8KD65_VIBPA/379-449
B8KDX4_VIBPA/251-315
B8KF69_9GAMM/789-859
B8KFG4_9GAMM/382-451
B8KXD9_9GAMM/381-450
B8KY71_9GAMM/789-858
B8KYU0_9GAMM/393-464
B8L290_9GAMM/806-876
B8LD66_THAPS/855-924
B8ZK22_STRPJ/248-310
B8ZKN1_STRPJ/803-869
B8ZME0_STRPJ/369-433
B8ZQ96_STRPJ/585-644
B8ZUJ6_MYCLB/830-902
B9AAW2_BORBU/507-572
B9ABC7_BORBU/254-310
B9ADY3_METSM/394-465
B9AFH6_METSM/365-435
B9AGG4_METSM/827-895
B9BE25_9BURK/377-448
B9BEC1_9BURK/797-868
B9BN49_9BURK/797-868
B9BZV9_9BURK/377-448
B9C7U6_9BURK/377-448
B9CIJ2_9BURK/797-868
B9CKR4_9ACTN/378-442
B9CNY2_9ACTN/269-334
B9CP15_9ACTN/806-878
B9CSE6_STACP/584-643
B9CSU2_STACP/251-310
B9CUJ2_STACP/370-435
B9CUK8_STACP/800-871
B9CYB4_WOLRE/338-402
B9D0T7_WOLRE/772-841
B9DN99_STACT/249-308
B9DNG4_STACT/370-434
B9DNH3_STACT/801-871
B9DPY4_STACT/584-643
B9DRQ1_STRU0/248-311
B9DUP3_STRU0/369-433
B9DWD1_STRU0/584-643
B9DWF9_STRU0/803-870
B9DXQ5_CLOK1/592-650
B9E196_CLOK1/801-872
B9E1K4_CLOK1/258-316
B9E355_CLOK1/385-447
B9E6Z7_MACCJ/800-869
B9E712_MACCJ/366-432
B9E7A9_MACCJ/251-313
B9G7S6_ORYSJ/821-894
B9IT28_BACCQ/586-645
B9IUD7_BACCQ/337-405
B9IYF3_BACCQ/802-873
B9IYY3_BACCQ/372-438
B9IZ90_BACCQ/372-441
B9J0A7_BACCQ/248-308
B9JEJ6_AGRRK/406-473
B9JFS6_AGRRK/810-881
B9JWK4_AGRVS/402-469
B9JX55_AGRVS/810-882
B9K7V7_THENN/248-308
B9K8M2_THENN/382-447
B9K8T8_THENN/791-861
B9KAR3_THENN/233-295
B9KCV5_CAMLR/770-838
B9KE96_CAMLR/337-401
B9KGY3_ANAMF/396-462
B9KHT5_ANAMF/805-874
B9KKE9_RHOSK/389-455
B9KKJ6_RHOSK/808-879
B9KZ15_THERP/796-867
B9KZ58_THERP/252-319
B9L1D5_THERP/369-433
B9L6F1_NAUPA/249-309
B9L7F6_NAUPA/782-849
B9L7S0_NAUPA/341-405
B9LB92_CHLSY/376-440
B9LBJ5_CHLSY/263-326
B9LH38_CHLSY/816-887
B9LR86_HALLT/321-372
B9LRG9_HALLT/306-367
B9LS83_HALLT/380-443
B9LT27_HALLT/249-313
B9LTF2_HALLT/395-466
B9M1G2_GEOSF/253-312
B9M2T2_GEOSF/259-324
B9M309_GEOSF/240-299
B9M368_GEOSF/803-873
B9M5N0_GEOSF/385-449
B9MEF3_ACIET/379-452
B9MHB7_ACIET/249-307
B9MJ98_ACIET/797-868
B9MQ13_ANATD/376-441
B9MQN6_ANATD/597-655
B9MR50_ANATD/252-314
B9MRX7_ANATD/799-871
B9NP07_9RHOB/383-449
B9NRH2_9RHOB/815-886
B9NZB2_PROMA/802-874
B9PEW6_POPTR/167-238
B9QV80_9RHOB/404-472
B9R0H4_9RHOB/808-880
B9SYR5_RICCO/945-1018
B9T776_RICCO/731-804
B9TGS8_RICCO/182-254
B9WJ73_CANDC/892-966
B9WVP0_STRSU/369-432
B9WWQ1_STRSU/803-870
B9WWU6_STRSU/584-644
B9X4B0_BORBU/254-312
B9X4P5_BORBU/507-572
B9X621_BORBU/507-572
B9X715_BORBU/254-312
B9X7Q0_9SPIO/254-312
B9XFC3_9BACT/258-317
B9XID2_9BACT/834-904
B9XN50_9BACT/386-450
B9XR68_9BACT/228-287
B9XTI2_HELPY/338-402
B9XVG5_HELPY/773-839
B9XXW9_HELPY/112-177
B9Y2B4_HELPY/12-72
B9Y2E8_HELPY/293-359
B9Y3H3_9FIRM/581-641
B9YCH1_9FIRM/323-395
B9YCM0_9FIRM/246-310
B9YCU3_9FIRM/354-418
B9Z0V1_9NEIS/375-444
B9Z519_9NEIS/801-871
B9ZW86_UREUR/829-901
B9ZWG9_UREUR/253-312
C0AAY6_9BACT/416-481
C0AFW1_UREUR/829-901
C0AG19_UREUR/253-312
C0AIG0_BORBU/254-312
C0AJ12_BORBU/507-572
C0AKL1_BORBU/254-312
C0AKW0_BORBU/505-570
C0AM93_9SPIO/254-312
C0APG4_9SPIO/507-572
C0APZ1_9SPIO/507-572
C0AW75_9ENTR/382-451
C0AXS0_9ENTR/1-67
C0B512_9FIRM/50-106
C0B740_9FIRM/777-848
C0B776_9FIRM/1-57
C0B813_9FIRM/612-671
C0B973_9FIRM/2-40
C0BHB9_9BACT/794-867
C0BII8_9BACT/370-434
C0BJH6_9BACT/272-338
C0BLS4_9BACT/371-435
C0BP47_9BACT/266-331
C0BT09_9BIFI/815-887
C0BY30_9CLOT/382-445
C0BY75_9CLOT/318-384
C0C3N9_9CLOT/249-308
C0C3T8_9CLOT/801-872
C0C5P1_9CLOT/614-673
C0CGU4_9FIRM/383-447
C0CIA3_9FIRM/790-861
C0CJA4_9FIRM/251-308
C0CJM2_9FIRM/321-381
C0CNP7_9FIRM/605-668
C0CUJ4_9CLOT/610-669
C0D0N9_9CLOT/809-880
C0D3R0_9CLOT/253-308
C0D7W5_9CLOT/388-451
C0DRW9_EIKCO/797-867
C0DVR3_EIKCO/378-447
C0E2H6_9CORY/267-326
C0E2Y7_9CORY/828-900
C0E9C9_9CLOT/585-643
C0EAK3_9CLOT/251-312
C0EBF3_9CLOT/371-436
C0EC08_9CLOT/802-872
C0EL90_NEIFL/797-867
C0EPK2_NEIFL/377-446
C0ET26_9FIRM/318-382
C0ETM1_9FIRM/790-861
C0EV70_9FIRM/267-320
C0EW92_9FIRM/382-446
C0EYE6_9FIRM/614-672
C0FAD2_9RICK/389-455
C0FP04_9FIRM/251-313
C0FU48_9FIRM/247-317
C0FX11_9FIRM/808-878
C0FX94_9FIRM/379-443
C0G000_9FIRM/612-671
C0G6T7_9RHIZ/810-882
C0G703_9RHIZ/396-463
C0GDZ3_9FIRM/237-297
C0GFY2_9FIRM/373-437
C0GIW1_9FIRM/255-311
C0GKI5_9FIRM/794-865
C0M9L6_STRE4/803-870
C0MAM7_STRE4/369-433
C0MB50_STRE4/585-644
C0MC11_STRE4/248-310
C0MCT2_STRS7/803-870
C0MDK1_STRS7/369-433
C0MGP9_STRS7/585-644
C0MHB3_STRS7/248-310
C0N1U0_9GAMM/780-850
C0N9A7_9GAMM/383-452
C0N9W7_9GAMM/254-316
C0NKL8_AJECG/950-1023
C0P591_MAIZE/267-339
C0PWM0_SALPC/799-869
C0PY14_SALPC/382-451
C0QDK3_DESAH/385-448
C0QEI7_DESAH/248-307
C0QI89_DESAH/800-870
C0QTB5_PERMH/375-439
C0QTQ9_PERMH/803-876
C0QU81_PERMH/251-317
C0QUH2_PERMH/229-286
C0QZB9_BRAHW/266-329
C0R1G2_BRAHW/792-864
C0R1T4_BRAHW/526-591
C0R2V6_WOLWR/389-455
C0RJG8_BRUMB/810-882
C0RJN5_BRUMB/396-463
C0S7L6_PARBP/882-955
C0SWE9_BORBU/254-312
C0SWY3_BORBU/507-572
C0SZ56_BORBU/254-312
C0SZS0_BORBU/507-572
C0VK19_9GAMM/810-878
C0VM63_9GAMM/374-444
C0VVG4_9CORY/263-317
C0VVV0_9CORY/813-884
C0W1N2_9ACTO/817-890
C0W3N6_9ACTO/829-900
C0W9Q5_9FIRM/795-867
C0WAS3_9FIRM/599-659
C0WBC6_9FIRM/251-313
C0WCD6_9FIRM/376-440
C0WL03_9CORY/820-895
C0WMD2_LACBU/578-637
C0WQ59_LACBU/376-442
C0WSZ2_LACBU/251-309
C0WSZ4_LACBU/811-882
C0WVU7_LACFE/601-660
C0WX02_LACFE/286-349
C0WX04_LACFE/808-878
C0WXN9_LACFE/369-435
C0WZ80_LACFE/280-332
C0X3J6_ENTFA/602-661
C0X537_ENTFA/251-310
C0X543_ENTFA/804-875
C0X5S7_ENTFA/369-436
C0XIJ8_LACHI/578-637
C0XKS9_LACHI/376-442
C0XLD6_LACHI/251-309
C0XLD8_LACHI/811-882
C0XSS2_9CORY/813-883
C0XVK0_BURPS/797-868
C0Y2Z6_BURPS/377-448
C0YWQ7_LACRE/809-879
C0YWQ9_LACRE/274-333
C0YZ79_LACRE/267-326
C0YZN2_LACRE/599-658
C0ZA43_BREBN/580-639
C0ZAP8_BREBN/372-438
C0ZAS0_BREBN/802-873
C0ZD87_BREBN/260-315
C0ZE75_BREBN/328-395
C0ZF48_BREBN/261-319
C0ZYA8_RHOE4/268-327
C0ZZA8_RHOE4/810-881
C1A4A6_GEMAT/392-456
C1A4D2_GEMAT/847-918
C1AB85_GEMAT/276-334
C1AF24_MYCBT/823-895
C1AFV1_MYCBT/275-333
C1B316_RHOOB/271-330
C1B4H4_RHOOB/811-881
C1C5Y0_STRP7/369-433
C1C7S7_STRP7/248-310
C1C7Y3_STRP7/803-869
C1CBI2_STRP7/585-644
C1CCY5_STRZJ/369-433
C1CEQ3_STRZJ/248-310
C1CEX1_STRZJ/803-869
C1CHK4_STRZJ/585-644
C1CJ83_STRZP/373-437
C1CL33_STRZP/249-310
C1CL91_STRZP/803-869
C1CNH9_STRZP/585-644
C1CQ96_STRZT/369-433
C1CQX3_STRZT/803-869
C1CR08_STRZT/248-310
C1CUC2_STRZT/585-644
C1CV95_DEIDV/264-322
C1CVQ6_DEIDV/333-396
C1CXW8_DEIDV/825-890
C1D146_DEIDV/363-423
C1D716_LARHH/247-300
C1D7N4_LARHH/801-871
C1DB40_LARHH/375-444
C1DQF9_AZOVD/798-868
C1DSZ0_AZOVD/374-443
C1DTH3_SULAA/384-448
C1DU14_SULAA/227-283
C1DUS1_SULAA/801-873
C1DVJ4_SULAA/251-315
C1E0L4_MICSR/841-915
C1EDP7_MICSR/873-941
C1EN64_BACC3/326-394
C1ER63_BACC3/586-645
C1EST3_BACC3/802-873
C1ESV3_BACC3/372-438
C1EUV1_BACC3/248-308
C1F1B7_ACIC5/347-414
C1F3K9_ACIC5/395-459
C1F439_ACIC5/270-334
C1F8F1_ACIC5/904-975
C1FP11_CLOBJ/592-650
C1FS57_CLOBJ/254-313
C1FTC0_CLOBJ/801-872
C1FUG2_CLOBJ/383-447
C1FZG2_PARBD/882-955
C1GTD2_PARBA/882-955
C1HIN0_9ESCH/382-451
C1HJ99_9ESCH/799-869
C1HWH7_NEIGO/377-446
C1HZT1_NEIGO/797-867
C1I3T6_9CLOT/324-394
C1I7I1_9CLOT/259-318
C1I7T1_9CLOT/801-870
C1I8A8_9CLOT/383-447
C1IBF7_9CLOT/586-645
C1KV59_LISMC/588-647
C1KVF1_LISMC/801-872
C1KVH2_LISMC/370-436
C1KVM2_LISMC/247-306
C1MAL7_9ENTR/799-869
C1MB48_9ENTR/382-451
C1MXY1_MICPC/919-968
C1NCP5_9ESCH/799-869
C1ND96_9ESCH/382-451
C1P9S7_BACCO/249-307
C1PAM2_BACCO/371-437
C1PB07_BACCO/805-876
C1PE60_BACCO/586-645
C1PF91_BACCO/247-302
C2BDD0_9FIRM/380-446
C2BDF6_9FIRM/798-868
C2BHN4_9FIRM/258-316
C2BI37_9FIRM/16-76
C2CA70_VIBCH/385-457
C2CED5_VIBCH/784-854
C2CEX7_9FIRM/258-317
C2CFN2_9FIRM/798-868
C2CFQ8_9FIRM/380-446
C2CGM3_9FIRM/593-654
C2CPF7_CORST/818-894
C2CYD0_LACBR/578-637
C2D254_LACBR/376-442
C2D486_LACBR/251-309
C2D488_LACBR/811-882
C2DCF6_ENTFA/369-435
C2DD44_ENTFA/665-736
C2DD51_ENTFA/251-310
C2DGH7_ENTFA/602-661
C2DX70_ECOLX/799-869
C2DXS9_ECOLX/382-451
C2E2R8_LACJO/814-885
C2E410_LACJO/603-662
C2E723_LACJO/365-431
C2EG14_9LACO/382-448
C2EG34_9LACO/841-913
C2EG36_9LACO/252-310
C2EGH4_9LACO/604-663
C2EI12_9LACO/266-319
C2EKB2_9LACO/380-446
C2ENV5_9LACO/604-663
C2ER84_9LACO/250-309
C2ER86_9LACO/803-874
C2ES12_9LACO/371-437
C2ETU1_9LACO/251-310
C2ETU3_9LACO/809-880
C2EU96_9LACO/599-658
C2EUX0_9LACO/272-329
C2F937_LACPA/250-309
C2FAT5_LACPA/600-659
C2FDV2_LACPA/246-305
C2FDV5_LACPA/837-908
C2FF77_LACPA/370-436
C2FWG1_9SPHI/266-332
C2FWP3_9SPHI/376-440
C2FZ84_9SPHI/524-596
C2GHX1_9CORY/813-884
C2GKY5_9CORY/263-317
C2GMA6_LACRE/599-658
C2GNN0_LACRE/820-890
C2GNN2_LACRE/274-333
C2GQW3_LACRE/372-441
C2GRR7_LACRE/267-326
C2GTK8_BIFLI/814-888
C2H4L4_ENTFA/369-435
C2H5A4_ENTFA/804-875
C2H5B0_ENTFA/251-310
C2H6W4_ENTFA/622-681
C2H8Q9_ENTFC/603-662
C2HAR9_ENTFC/368-433
C2HAV4_ENTFC/804-875
C2HDR0_ENTFC/251-309
C2HKJ5_LACAC/604-663
C2HMM3_LACAC/255-314
C2HMM5_LACAC/803-874
C2HQ23_LACAC/365-431
C2HUC1_VIBCH/784-854
C2HW23_VIBCH/385-463
C2I4B4_VIBCH/784-854
C2I546_VIBCH/385-454
C2IJF8_VIBCH/385-454
C2IK39_VIBCH/784-854
C2INK4_VIBCH/784-854
C2IRY6_VIBCH/385-454
C2JEL4_VIBCH/784-854
C2JFJ0_VIBCH/385-457
C2JJM3_ENTFA/251-310
C2JJM9_ENTFA/804-875
C2JKJ8_ENTFA/369-436
C2JRU6_ENTFA/602-661
C2JTK1_LACRH/600-661
C2JUF6_LACRH/250-309
C2JXM3_LACRH/371-436
C2K1L3_LACRH/246-305
C2K1L9_LACRH/399-470
C2KCN6_9LACO/604-663
C2KCT0_9LACO/803-874
C2KFT9_9LACO/365-431
C2KJU6_LEUMC/380-443
C2KK64_LEUMC/254-314
C2KL66_LEUMC/817-888
C2KM24_LEUMC/608-667
C2KV12_9FIRM/252-319
C2KVV6_9FIRM/458-529
C2KX60_9FIRM/377-442
C2KYU5_9FIRM/511-578
C2LIF1_PROMI/382-454
C2LMF5_PROMI/799-869
C2LR27_STRSL/377-441
C2LSV1_STRSL/248-310
C2LTP0_STRSL/803-870
C2LTY9_STRSL/584-643
C2LY74_STAHO/801-871
C2LY90_STAHO/370-435
C2LYE8_STAHO/251-310
C2LZY8_STAHO/584-643
C2M2M5_CAPGI/801-875
C2M375_CAPGI/377-441
C2M459_CAPGI/272-338
C2M9N4_9PORP/287-348
C2M9T5_9PORP/381-445
C2MD45_9PORP/800-870
C2MGH3_BACCE/382-450
C2MNV4_BACCE/337-405
C2MR23_BACCE/802-873
C2MR44_BACCE/372-438
C2MRD2_BACCE/372-437
C2MRQ8_BACCE/259-319
C2MU14_BACCE/586-645
C2N482_BACCE/337-405
C2N6Q8_BACCE/802-873
C2N6S8_BACCE/372-438
C2N7B3_BACCE/294-354
C2N9V9_BACCE/586-645
C2NL24_BACCE/337-405
C2NN84_BACCE/802-873
C2NNA4_BACCE/372-438
C2NNW2_BACCE/267-327
C2NR81_BACCE/553-612
C2P1X7_BACCE/337-405
C2P427_BACCE/802-873
C2P448_BACCE/372-438
C2P4T4_BACCE/294-353
C2P712_BACCE/586-645
C2PID3_BACCE/337-405
C2PKJ7_BACCE/802-873
C2PKL7_BACCE/372-438
C2PL97_BACCE/271-332
C2PNK5_BACCE/586-645
C2PZ02_BACCE/337-405
C2Q184_BACCE/802-873
C2Q1A4_BACCE/372-438
C2Q1T1_BACCE/263-324
C2Q446_BACCE/586-645
C2QF05_BACCE/337-405
C2QHI0_BACCE/802-873
C2QHK0_BACCE/372-438
C2QI86_BACCE/259-318
C2QKJ0_BACCE/586-644
C2QWI3_BACCE/337-404
C2QYP1_BACCE/802-873
C2QYR1_BACCE/372-438
C2QZ93_BACCE/259-319
C2R1K2_BACCE/586-645
C2RBG0_BACCE/337-405
C2RDN0_BACCE/802-873
C2RDQ0_BACCE/372-438
C2RE65_BACCE/294-354
C2RGK4_BACCE/586-645
C2RRG1_BACCE/337-405
C2RTI4_BACCE/802-873
C2RTK3_BACCE/372-438
C2RU36_BACCE/263-323
C2RWH0_BACCE/586-645
C2S6V0_BACCE/337-405
C2S9C3_BACCE/802-873
C2S9E5_BACCE/372-438
C2S9U2_BACCE/259-319
C2SCE9_BACCE/586-645
C2SNC2_BACCE/337-405
C2SQI4_BACCE/380-446
C2SQL5_BACCE/802-873
C2SR62_BACCE/263-324
C2STH5_BACCE/519-578
C2T475_BACCE/337-405
C2T6E1_BACCE/802-873
C2T6G1_BACCE/372-438
C2T6T1_BACCE/294-354
C2T9C3_BACCE/586-645
C2TJU7_BACCE/337-405
C2TM17_BACCE/267-327
C2TMD5_BACCE/802-873
C2TMF6_BACCE/372-438
C2TMQ6_BACCE/372-439
C2TPZ8_BACCE/553-612
C2U0Q3_BACCE/337-405
C2U2Y8_BACCE/802-873
C2U311_BACCE/372-438
C2U3J8_BACCE/290-350
C2U5Z6_BACCE/586-645
C2UH47_BACCE/337-405
C2UJ98_BACCE/802-873
C2UJB7_BACCE/372-438
C2UJV8_BACCE/294-354
C2UMA7_BACCE/586-645
C2UYJ0_BACCE/337-405
C2V0Y4_BACCE/802-873
C2V107_BACCE/372-438
C2V1Q2_BACCE/290-350
C2V3T5_BACCE/237-296
C2VF17_BACCE/337-405
C2VHA0_BACCE/802-873
C2VHC3_BACCE/372-438
C2VHV6_BACCE/290-350
C2VK74_BACCE/519-578
C2VWZ6_BACCE/337-405
C2VZ97_BACCE/713-784
C2VZB8_BACCE/372-438
C2VZY8_BACCE/259-319
C2W2D3_BACCE/586-645
C2WAF2_BACCE/166-234
C2WCF7_BACCE/802-873
C2WCH7_BACCE/372-438
C2WD12_BACCE/248-307
C2WF63_BACCE/160-219
C2WQV8_BACCE/337-405
C2WT61_BACCE/802-873
C2WT81_BACCE/372-438
C2WTR4_BACCE/294-353
C2X1H2_BACCE/337-405
C2X2Y0_BACCE/372-438
C2X347_BACCE/290-350
C2XEY5_BACCE/337-405
C2XH45_BACCE/802-873
C2XH65_BACCE/372-438
C2XHQ5_BACCE/294-353
C2XK18_BACCE/586-645
C2XX49_BACCE/337-405
C2XZM2_BACCE/802-873
C2XZP2_BACCE/372-438
C2Y075_BACCE/263-324
C2Y2I5_BACCE/586-645
C2YDM7_BACCE/293-361
C2YFF0_BACCE/379-442
C2YFU3_BACCE/802-873
C2YFW3_BACCE/372-438
C2YGF6_BACCE/263-323
C2YIQ7_BACCE/586-645
C2YUT7_BACCE/337-405
C2YWX3_BACCE/802-873
C2YWZ3_BACCE/372-438
C2YXH4_BACCE/259-318
C2YZX6_BACCE/586-645
C2Z3J1_BACCE/372-437
C2ZB10_BACCE/337-405
C2ZD74_BACCE/802-873
C2ZD95_BACCE/372-438
C2ZDR7_BACCE/263-324
C2ZG12_BACCE/586-644
C2ZSJ6_BACCE/337-405
C2ZUQ9_BACCE/802-873
C2ZUS9_BACCE/372-438
C2ZVB8_BACCE/263-324
C2ZXK8_BACCE/586-644
C2ZYI6_BACCE/372-437
C3A908_BACMY/337-405
C3AB79_BACMY/802-873
C3AB99_BACMY/372-438
C3ABT2_BACMY/263-324
C3AE42_BACMY/586-645
C3ANP0_BACMY/326-393
C3AQZ2_BACMY/802-873
C3AR13_BACMY/372-438
C3ARK8_BACMY/277-336
C3ATV4_BACMY/469-528
C3B636_BACMY/326-394
C3B8E0_BACMY/802-873
C3B8E8_BACMY/372-438
C3B946_BACMY/277-336
C3BB77_BACMY/585-644
C3BN21_9BACI/340-408
C3BQC0_9BACI/802-873
C3BQE1_9BACI/372-438
C3BQX3_9BACI/277-336
C3BTA1_9BACI/585-644
C3C5P5_BACTU/337-404
C3C8A8_BACTU/802-873
C3C8C8_BACTU/372-438
C3C8W8_BACTU/259-318
C3CB87_BACTU/586-645
C3CLY2_BACTU/337-405
C3CPG5_BACTU/802-873
C3CPI5_BACTU/372-438
C3CQ39_BACTU/294-354
C3CSK8_BACTU/586-645
C3CT94_BACTU/385-448
C3D4Y6_BACTU/337-405
C3D7F8_BACTU/802-873
C3D7H8_BACTU/372-438
C3D832_BACTU/294-354
C3DAF6_BACTU/586-645
C3DMY4_BACTS/334-402
C3DQK3_BACTS/802-873
C3DQM4_BACTS/372-438
C3DR85_BACTS/294-354
C3DTR6_BACTS/586-645
C3E6K4_BACTU/337-405
C3E8X7_BACTU/802-873
C3E8Z8_BACTU/372-438
C3E9I0_BACTU/294-354
C3EBV9_BACTU/586-645
C3ENT6_BACTK/337-405
C3ER02_BACTK/802-873
C3ER22_BACTK/372-438
C3ERK2_BACTK/294-354
C3ETX2_BACTK/586-645
C3F4Y3_BACTU/337-405
C3F7D8_BACTU/802-873
C3F7F9_BACTU/372-438
C3F817_BACTU/267-327
C3FAG2_BACTU/586-645
C3FNF5_BACTB/337-405
C3FQU0_BACTB/802-873
C3FQW0_BACTB/372-438
C3FRG8_BACTB/294-354
C3FTT6_BACTB/586-645
C3G8J6_BACTU/802-873
C3G8L6_BACTU/372-438
C3G939_BACTU/259-319
C3GBG5_BACTU/586-645
C3GM81_BACTU/337-405
C3GPC7_BACTU/802-873
C3GPE8_BACTU/372-438
C3GPZ5_BACTU/267-327
C3GS99_BACTU/586-645
C3H475_BACTU/337-405
C3H6M6_BACTU/802-873
C3H6P7_BACTU/372-438
C3H785_BACTU/259-319
C3H9N0_BACTU/586-645
C3HLX9_BACTU/337-405
C3HP06_BACTU/802-873
C3HP29_BACTU/372-438
C3HPI5_BACTU/259-319
C3HS30_BACTU/553-612
C3I4A1_BACTU/337-405
C3I6I7_BACTU/802-873
C3I6K8_BACTU/372-438
C3I741_BACTU/294-354
C3I9K8_BACTU/586-645
C3IMI2_BACTU/337-405
C3IPQ3_BACTU/802-873
C3IPS4_BACTU/372-438
C3IQA7_BACTU/294-354
C3IUN9_BACTU/276-336
C3IWB5_BACTU/586-645
C3J8D1_9PORP/298-356
C3J9I7_9PORP/381-445
C3JBR7_9PORP/793-866
C3JK64_RHOER/268-327
C3JSR7_RHOER/810-881
C3JXY1_PSEFS/795-865
C3K1B2_PSEFS/375-445
C3KWH5_CLOB6/592-650
C3L0B4_CLOB6/254-313
C3L150_CLOB6/801-872
C3L233_CLOB6/383-447
C3L5Z4_BACAC/802-873
C3L614_BACAC/372-438
C3L8Y6_BACAC/248-308
C3L9A9_BACAC/326-394
C3LGS7_BACAC/519-578
C3LQW0_VIBCM/385-457
C3LS35_VIBCM/784-854
C3MCA3_RHISN/402-469
C3MD92_RHISN/811-882
C3MKD1_SULIL/238-292
C3MUA1_SULIM/238-292
C3N189_SULIA/238-292
C3N979_SULIY/238-292
C3NMU7_SULIN/238-292
C3NVI4_VIBCJ/385-454
C3NW35_VIBCJ/784-854
C3P3E1_BACAA/586-645
C3P464_BACAA/326-394
C3P977_BACAA/802-873
C3P996_BACAA/372-438
C3PAJ6_BACAA/248-308
C3PGN2_CORA7/818-894
C3PLZ2_RICAE/802-873
C3PNN3_RICAE/386-452
C3PW04_9BACE/272-333
C3Q5U6_9BACE/390-461
C3Q6N0_9BACE/378-442
C3QHC4_9BACE/378-442
C3QHI8_9BACE/796-867
C3QZE2_9BACE/378-442
C3QZN6_9BACE/797-868
C3R896_9BACE/272-333
C3REP2_9BACE/797-868
C3RFD9_9BACE/378-442
C3RH30_9FIRM/579-641
C3RKU2_9FIRM/796-867
C3RL02_9FIRM/362-428
C3RL28_9FIRM/246-307
C3RPY2_9FIRM/372-436
C3SVX2_ECOLX/382-451
C3WB27_FUSMR/254-313
C3WCG5_FUSMR/373-437
C3WCX2_FUSMR/791-860
C3WCZ7_FUSMR/371-437
C3WJ33_9FUSO/359-423
C3WK63_9FUSO/790-864
C3WKI0_9FUSO/368-434
C3WKX4_9FUSO/260-321
C3WLS8_9FUSO/288-350
C3WNM8_9FUSO/260-319
C3WPT6_9FUSO/368-434
C3WRJ2_9FUSO/362-426
C3WS92_9FUSO/790-859
C3WTD0_9FUSO/287-349
C3WUS1_9FUSO/260-319
C3WWV8_9FUSO/368-434
C3WXS8_9FUSO/790-863
C3WYL4_9FUSO/287-349
C3X053_9FUSO/362-426
C3X1L7_OXAFO/792-863
C3X2Q0_OXAFO/378-446
C3X9N0_OXAFO/378-446
C3XAD0_OXAFO/799-869
C3XE77_9HELI/320-371
C3XGI8_9HELI/818-889
C3XHK2_9HELI/396-460
C3XJZ6_9HELI/354-415
C3XKZ0_9HELI/289-353
C3XNS3_9HELI/884-956
C4AR46_BURMA/377-448
C4B3N9_BURMA/797-868
C4EXI1_HAEIF/798-868
C4EYK9_HAEIF/376-445
C4F4H3_HAEIF/798-868
C4F4X1_HAEIF/376-445
C4F848_9ACTN/259-321
C4F885_9ACTN/810-880
C4FC64_9ACTN/390-454
C4FF74_9BIFI/813-887
C4FIL8_9AQUI/800-876
C4FJ97_9AQUI/384-448
C4FJF6_9AQUI/251-323
C4FK01_9AQUI/225-281
C4FNV8_9FIRM/600-659
C4FPI9_9FIRM/372-436
C4FPM1_9FIRM/792-861
C4FR83_9FIRM/253-314
C4FTB6_9FIRM/804-875
C4FTM6_9FIRM/255-318
C4FWR9_9FIRM/373-439
C4FYF1_9FIRM/583-642
C4FYS5_ABIDE/254-315
C4FYX2_ABIDE/809-881
C4G1K1_ABIDE/612-671
C4G696_ABIDE/381-445
C4G984_9FIRM/843-914
C4GBF5_9FIRM/251-312
C4GBT7_9FIRM/381-446
C4GC56_9FIRM/612-670
C4GHJ8_9NEIS/381-450
C4GLK0_9NEIS/885-956
C4H050_YERPE/382-451
C4H9M8_YERPE/799-869
C4HBU1_YERPE/799-869
C4HLN5_YERPE/382-451
C4HRV9_YERPE/382-451
C4HZE2_YERPE/799-869
C4ID25_CLOBU/325-394
C4IDS6_CLOBU/383-447
C4IHK5_CLOBU/801-870
C4IJB6_CLOBU/258-320
C4IMT2_CLOBU/576-635
C4IRQ1_BRUAB/810-882
C4IRW8_BRUAB/396-463
C4K0C8_RICPU/386-452
C4K2W1_RICPU/802-873
C4K831_HAMD5/799-869
C4K8U1_HAMD5/381-450
C4KKT2_SULIK/238-292
C4KQK9_BURPS/377-448
C4KWD1_BURPS/797-868
C4L011_EXISA/588-651
C4L485_EXISA/251-309
C4L530_EXISA/370-436
C4L551_EXISA/803-874
C4LBP8_TOLAT/797-868
C4LCN8_TOLAT/381-450
C4LIV5_CORK4/809-883
C4LJ80_CORK4/286-349
C4M6B4_ENTHI/280-339
C4PMV7_CHLTZ/389-453
C4PNR0_CHLTZ/797-868
C4PQD6_CHLTJ/797-868
C4PRC6_CHLTJ/389-453
C4Q7I0_SCHMA/898-970
C4R4M5_PICPG/902-973
C4RD72_9ACTO/278-340
C4RZG1_YERBE/382-450
C4S0P3_YERBE/799-869
C4SAK6_YERMO/382-450
C4SIL4_YERMO/799-869
C4SJK2_YERFR/799-869
C4SKQ5_YERFR/382-451
C4SWV0_YERIN/799-869
C4T105_YERIN/382-451
C4TSI8_YERKR/771-841
C4TWQ7_YERKR/382-451
C4U7H3_YERAL/771-841
C4UAD3_YERAL/382-451
C4UID5_YERRU/382-451
C4UN38_YERRU/798-868
C4UZT8_YERRO/382-451
C4V0A6_YERRO/770-840
C4V0G0_9FIRM/378-442
C4V1V7_9FIRM/592-649
C4V2H9_9FIRM/810-886
C4V3N2_9FIRM/249-314
C4VL84_9LACO/365-431
C4VNE5_9LACO/603-662
C4VNN9_9LACO/251-312
C4VNP1_9LACO/803-874
C4VQ17_9LACO/365-431
C4VS02_9LACO/603-662
C4VTC3_9LACO/804-875
C4WBG4_STAWA/584-643
C4WC59_STAWA/369-435
C4WC75_STAWA/801-871
C4WD22_STAWA/250-310
C4WK96_9RHIZ/810-882
C4WKF9_9RHIZ/396-463
C4WYZ4_KLEPN/382-451
C4XCF9_KLEPN/799-869
C4XE35_MYCFE/263-321
C4XE36_MYCFE/264-323
C4XIM8_DESMR/254-314
C4XJN3_DESMR/373-439
C4XQT6_DESMR/805-876
C4XSJ7_DESMR/251-310
C4Y8W6_CLAL4/887-958
C4YSD8_CANAW/892-966
C4YUU3_9RICK/398-464
C4YW76_9RICK/802-873
C4Z054_EUBE2/801-872
C4Z150_EUBE2/266-329
C4Z1M3_EUBE2/382-446
C4Z4Q2_EUBE2/622-680
C4Z5N9_EUBE2/249-310
C4Z855_EUBR3/381-445
C4Z8H7_EUBR3/353-417
C4ZAS5_EUBR3/808-879
C4ZB71_EUBR3/238-296
C4ZBF2_EUBR3/251-313
C4ZDL1_EUBR3/613-680
C4ZNW2_THASP/376-445
C4ZPD3_THASP/797-867
C4ZYU2_ECOBW/799-869
C5A0G4_ECOBW/382-451
C5A339_THEGJ/336-399
C5A3K0_THEGJ/845-910
C5A4B8_THEGJ/401-483
C5A554_THEGJ/389-462
C5A6Y3_THEGJ/249-324
C5A8H5_BURGB/798-868
C5A9V0_BURGB/377-448
C5ATF9_METEA/814-886
C5AUV1_METEA/413-480
C5B0M8_METEA/322-370
C5B4H2_METEA/424-486
C5BAR9_EDWI9/380-449
C5BGH4_EDWI9/799-869
C5BMQ0_TERTT/790-858
C5BR81_TERTT/384-453
C5C5S8_BEUC1/815-886
C5CCG5_MICLC/827-898
C5CEC5_KOSOT/254-319
C5CED3_KOSOT/374-438
C5CF31_KOSOT/798-870
C5CQN3_VARPS/383-458
C5CQU9_VARPS/798-868
C5D4Z3_GEOSW/801-872
C5D515_GEOSW/372-438
C5D669_GEOSW/251-310
C5D9X2_GEOSW/584-646
C5DG24_LACTC/875-945
C5DV71_ZYGRC/875-948
C5EAN4_BIFLI/814-888
C5EEP4_9FIRM/397-461
C5EFI7_9FIRM/611-670
C5EQR4_9FIRM/250-308
C5EUG9_9FIRM/809-880
C5EXJ2_9HELI/788-853
C5EXU4_9HELI/261-324
C5EZ64_9HELI/285-346
C5F570_LACPA/370-436
C5F639_LACPA/600-659
C5F7D7_LACPA/250-309
C5FAC8_LACPA/246-305
C5FAD1_LACPA/801-872
C5FX97_ARTOC/885-956
C5G1N5_9LACO/803-874
C5G1N7_9LACO/251-312
C5GV97_AJEDR/882-955
C5J5G3_MYCCR/256-314
C5J5G4_MYCCR/254-312
C5JCH2_AJEDS/882-955
C5KTI1_9ALVE/905-975
C5N0T6_STAA3/590-649
C5N646_STAA3/802-872
C5N665_STAA3/369-435
C5N6C7_STAA3/265-324
C5NCT8_BURMA/377-448
C5NF16_BURMA/797-868
C5NVY4_9BACL/583-641
C5NXH3_9BACL/256-314
C5NYK5_9BACL/801-871
C5NYP0_9BACL/367-431
C5PZF9_STAAU/368-434
C5PZH7_STAAU/802-872
C5Q1H1_STAAU/590-649
C5Q3F9_STAAU/265-324
C5Q9N2_STAEP/801-871
C5Q9P8_STAEP/369-434
C5Q9V4_STAEP/251-310
C5QAN5_STAEP/590-649
C5QP75_STAEP/590-649
C5QT04_STAEP/801-871
C5QT22_STAEP/375-440
C5QT79_STAEP/250-310
C5QXM5_STAEP/801-871
C5QXP1_STAEP/369-434
C5QXV1_STAEP/266-325
C5QYM5_STAEP/590-649
C5RAT7_WEIPA/597-661
C5RCA3_WEIPA/370-434
C5RD17_WEIPA/812-883
C5RD19_WEIPA/248-308
C5S0V6_9PAST/376-454
C5S370_9PAST/798-868
C5T6Y3_ACIDE/796-866
C5TAR2_ACIDE/245-303
C5TCJ8_ACIDE/276-349
C5TGU3_ZYMMO/388-455
C5THD7_ZYMMO/854-925
C5TJ54_NEIFL/377-446
C5TN06_NEIFL/797-867
C5UPX7_CLOBO/383-447
C5UV03_CLOBO/324-393
C5UVY8_CLOBO/577-636
C5UX67_CLOBO/258-317
C5UXZ9_CLOBO/801-872
C5VPT7_CLOBO/593-651
C5VS66_CLOBO/382-446
C5VSA6_CLOBO/801-872
C5VSK1_CLOBO/254-315
C5VWF4_STRSE/584-644
C5VX73_STRSE/803-870
C5VXH0_STRSE/369-432
C5VYM5_STRSE/249-311
C5W808_ECOBB/799-869
C5W8H7_ECOBB/382-451
C5WFM6_STRDG/249-311
C5WHA9_STRDG/369-433
C5WHR0_STRDG/803-870
C5WJR1_STRDG/585-644
C5YTZ0_SORBI/927-999
C5ZEA9_BURPS/797-868
C5ZJQ4_BURPS/377-448
C5ZVL2_9HELI/286-344
C5ZWW3_9HELI/348-411
C5ZX82_9HELI/781-846
C6A344_THESM/404-485
C6A3X8_THESM/390-462
C6A446_THESM/248-316
C6A5G8_THESM/843-909
C6A852_BIFLB/820-894
C6AE89_BARGA/398-463
C6AEB2_BARGA/811-890
C6AIR0_BIFAS/820-894
C6ANY1_AGGAN/376-445
C6AQK7_AGGAN/797-868
C6AWW4_RHILS/402-469
C6AZP1_RHILS/808-879
C6BES8_RALP1/816-887
C6BG47_RALP1/379-448
C6BUK5_DESAD/249-309
C6BZZ6_DESAD/384-448
C6C0D0_DESAD/254-315
C6C1J8_DESAD/804-875
C6CBL9_DICDC/799-869
C6CDW6_DICDC/382-451
C6CJK2_DICZE/381-450
C6CMT2_DICZE/799-869
C6D2F0_PAESJ/264-325
C6D7T8_PAESJ/797-868
C6D7X7_PAESJ/381-447
C6D825_PAESJ/582-646
C6D8Z4_PECCP/385-454
C6DCQ9_PECCP/799-869
C6DME0_MYCTK/823-895
C6DX04_MYCTK/275-333
C6E2P8_GEOSM/257-316
C6E6K0_GEOSM/382-446
C6E6X9_GEOSM/802-872
C6E7B6_GEOSM/240-299
C6E7B8_GEOSM/264-324
C6EIL6_ECOBD/382-451
C6EJT4_ECOBD/799-869
C6GNX7_STRSX/369-432
C6GP75_STRSX/249-311
C6GPH2_STRSX/803-870
C6GSY5_STRSX/584-644
C6GV50_STRS4/249-311
C6GX44_STRS4/369-432
C6GXJ9_STRS4/803-870
C6GYE7_STRS4/584-644
C6HAV6_AJECH/882-955
C6HU39_9BACT/800-871
C6HUV1_9BACT/245-297
C6HWC3_9BACT/360-425
C6I176_9BACE/798-868
C6I9E0_9BACE/378-442
C6ILP9_9BACE/797-868
C6ILV9_9BACE/378-442
C6IW06_9BACL/263-323
C6IWX4_9BACL/585-649
C6IZT7_9BACL/797-868
C6IZW2_9BACL/374-440
C6J8B1_9FIRM/381-444
C6JAF3_9FIRM/268-326
C6JAV4_9FIRM/801-871
C6JGH5_9FIRM/251-309
C6JH30_9FIRM/613-674
C6JII2_FUSVA/302-366
C6JM49_FUSVA/256-314
C6JNK7_FUSVA/791-860
C6JNX8_FUSVA/374-440
C6L933_9FIRM/614-675
C6LAA7_9FIRM/393-457
C6LLI0_9FIRM/801-872
C6LMF0_9FIRM/255-313
C6M373_NEISI/797-866
C6M8Z5_NEISI/377-446
C6MZX8_9GAMM/382-451
C6NUA0_9GAMM/380-448
C6NX53_9GAMM/801-871
C6NXH8_9GAMM/313-383
C6PNS8_9CLOT/245-315
C6PQW8_9CLOT/226-285
C6PXE1_9CLOT/318-385
C6Q034_9CLOT/383-447
C6Q0G1_9CLOT/591-650
C6Q0Y6_9CLOT/584-655
C6R4R1_9MICC/817-888
C6RA46_9CORY/818-893
C6RCR4_9PROT/772-841
C6RIZ9_9PROT/350-414
C6RNV8_ACIRA/822-892
C6RPU9_ACIRA/374-445
C6RUW1_VIBCH/784-854
C6S2I7_VIBCH/346-415
C6S6A0_NEIML/377-446
C6S855_NEIML/808-878
C6SBA9_NEIME/808-878
C6SCK8_NEIME/377-446
C6SI25_NEIME/377-446
C6SKL8_NEIME/808-878
C6SPM1_STRMN/369-433
C6SPZ6_STRMN/248-310
C6SRM2_STRMN/803-870
C6ST57_STRMN/585-645
C6TTR3_BURPS/377-448
C6TZN4_BURPS/797-868
C6UC46_ECOBR/799-869
C6UD02_ECOBR/382-451
C6URM9_ECO5T/799-869
C6USZ7_ECO5T/382-451
C6V5J7_NEORI/387-453
C6VIH9_LACPJ/598-657
C6VPD0_LACPJ/249-309
C6VR18_LACPJ/374-438
C6VRI1_LACPJ/804-875
C6VRI3_LACPJ/250-309
C6VWV7_DYAFD/812-884
C6VZ47_DYAFD/379-443
C6W208_DYAFD/272-333
C6W914_ACTMD/811-881
C6WDK5_ACTMD/260-319
C6WX66_METML/376-452
C6WY09_METML/800-871
C6WZD4_FLAB3/822-891
C6X239_FLAB3/376-440
C6X2B0_FLAB3/269-332
C6X7H0_METSD/796-867
C6XAI4_METSD/376-445
C6XG71_LIBAP/395-464
C6XHC1_LIBAP/822-894
C6XKA3_HIRBI/411-480
C6XLQ5_HIRBI/822-893
C6XU81_PEDHD/375-439
C6XZP3_PEDHD/823-896
C6Y0K2_PEDHD/266-328
C6YG73_VIBCH/385-454
C6YK50_VIBCH/784-854
C6YNL6_FRATT/379-450
C6YQ62_FRATT/786-857
C6YVH7_9GAMM/786-857
C6YXB2_9GAMM/379-452
C6Z2Z8_9BACE/272-333
C6Z4P6_9BACE/797-868
C6Z5N8_9BACE/395-459
C7BHV7_PHOAA/800-870
C7BYT3_HELPB/338-402
C7C0E5_HELPB/773-839
C7C771_METED/814-886
C7C8N0_METED/413-480
C7CGI4_METED/322-370
C7CRA7_ENTFA/586-645
C7CSI2_ENTFA/302-368
C7CT65_ENTFA/804-875
C7CT71_ENTFA/251-310
C7D0C5_ENTFA/586-645
C7D375_ENTFA/302-369
C7D3W1_ENTFA/804-875
C7D3W7_ENTFA/251-310
C7DA18_9RHOB/386-452
C7DF87_9RHOB/811-882
C7DI95_9EURY/248-319
C7DIF7_9EURY/270-321
C7DZV8_9BACT/391-462
C7G6I1_9FIRM/380-444
C7G833_9FIRM/30-104
C7G900_9FIRM/244-298
C7G9C7_9FIRM/612-671
C7GDK5_9FIRM/255-317
C7GNT1_YEAS2/877-950
C7GYM7_9FIRM/804-875
C7H0U6_9FIRM/349-422
C7H128_9FIRM/392-455
C7H4N2_9FIRM/2-60
C7H6A7_9FIRM/257-320
C7H6K7_9FIRM/808-879
C7H6M6_9FIRM/408-473
C7H8K3_9FIRM/330-393
C7HBW5_CLOTM/253-317
C7HCM8_CLOTM/801-872
C7HEP9_CLOTM/376-440
C7HGB8_CLOTM/61-126
C7HHB5_CLOTM/597-655
C7HSS8_9FIRM/261-326
C7HTZ0_9FIRM/385-451
C7HU17_9FIRM/797-868
C7HV29_9FIRM/592-656
C7IPK6_THEET/251-309
C7IRI7_THEET/406-467
C7IUH7_THEET/1-68
C7IUK8_THEET/262-326
C7JE67_ACEP3/412-479
C7JEV2_ACEP3/804-880
C7JLK6_ACEPA/804-880
C7JQC7_ACEPA/412-479
C7JVS4_ACEPA/804-880
C7JZJ2_ACEPA/412-479
C7K2B0_ACEPA/412-479
C7K616_ACEPA/804-880
C7KBH9_ACEPA/412-479
C7KF85_ACEPA/804-880
C7KKU5_ACEPA/412-479
C7KPK1_ACEPA/804-880
C7KV56_ACEPA/412-479
C7KYW6_ACEPA/804-880
C7L4Y4_ACEPA/412-479
C7L8P0_ACEPA/804-880
C7LCF1_BRUMC/810-882
C7LCL7_BRUMC/396-463
C7LM09_MYCML/249-310
C7LRI8_DESBD/253-315
C7LTJ5_DESBD/246-306
C7LU21_DESBD/380-442
C7LWY9_DESBD/252-308
C7LXM0_DESBD/805-875
C7M4Z2_CAPOD/802-875
C7M633_CAPOD/372-436
C7M8M2_CAPOD/266-325
C7MD05_BRAFD/823-894
C7MMI3_CRYCD/390-454
C7MMU1_CRYCD/804-875
C7MNL6_CRYCD/263-321
C7MSG4_SACVD/811-882
C7N0X9_SLAHD/374-437
C7N4K1_SLAHD/816-885
C7N4Z4_SLAHD/264-322
C7NAM2_LEPBD/370-434
C7NC39_LEPBD/795-865
C7NDA8_LEPBD/276-333
C7NEA4_LEPBD/412-478
C7NHC6_KYTSD/817-888
C7NMR0_HALUD/311-370
C7NR80_HALUD/390-464
C7NT23_HALUD/847-914
C7NUV1_HALUD/391-462
C7NWC1_HALMD/243-309
C7NWR6_HALMD/383-448
C7P1H8_HALMD/411-482
C7P1R4_HALMD/305-363
C7P221_HALMD/848-916
C7P5C4_METFA/239-315
C7P7Y7_METFA/396-466
C7P857_METFA/354-423
C7P9A2_METFA/391-460
C7PRF1_CHIPD/375-439
C7PUY8_CHIPD/265-328
C7PVQ4_CATAD/810-881
C7QMW9_CYAP0/403-463
C7QP40_CYAP0/384-449
C7QR61_CYAP0/799-872
C7R4F0_JONDD/816-887
C7RAG3_KANKD/388-457
C7RC58_KANKD/798-868
C7RGG8_ANAPD/593-654
C7RGP2_ANAPD/258-317
C7RHH6_ANAPD/380-446
C7RHK3_ANAPD/798-868
C7RMX6_ACCPU/802-872
C7RQM7_ACCPU/384-459
C7T217_9CAUD/401-464
C7T7Z0_LACRG/250-309
C7T8S3_LACRG/600-661
C7TAL5_LACRG/246-311
C7TAL9_LACRG/804-875
C7TD00_LACRG/370-436
C7TFH3_LACRL/600-661
C7THB2_LACRL/246-305
C7THB7_LACRL/80-151
C7TJN4_LACRL/371-436
C7TN24_LACRL/250-309
C7U5T9_ENTFA/586-645
C7U773_ENTFA/251-310
C7U779_ENTFA/804-875
C7U920_ENTFA/302-369
C7UFW5_ENTFA/602-661
C7UGD8_ENTFA/251-310
C7UGE4_ENTFA/804-875
C7UHB6_ENTFA/302-368
C7ULZ9_ENTFA/586-645
C7UPZ2_ENTFA/302-369
C7UQ97_ENTFA/804-875
C7UQA3_ENTFA/251-310
C7UVB3_ENTFA/804-875
C7UVB9_ENTFA/251-310
C7UVN3_ENTFA/302-368
C7UY51_ENTFA/595-654
C7V2V2_ENTFA/602-661
C7V5C4_ENTFA/251-310
C7V5D0_ENTFA/804-875
C7V604_ENTFA/302-368
C7V763_ENTFA/586-645
C7VCC3_ENTFA/251-310
C7VCC9_ENTFA/804-875
C7VD10_ENTFA/302-368
C7VK53_ENTFA/602-661
C7VN16_ENTFA/302-368
C7VNP5_ENTFA/804-875
C7VNQ1_ENTFA/251-310
C7VSY9_ENTFA/586-645
C7VVF4_ENTFA/302-369
C7VW99_ENTFA/804-875
C7VWA5_ENTFA/251-310
C7W075_ENTFA/602-661
C7W298_ENTFA/302-369
C7W2W6_ENTFA/804-875
C7W2X2_ENTFA/251-310
C7W8S6_ENTFA/294-353
C7W9Y9_ENTFA/251-310
C7W9Z5_ENTFA/804-875
C7WAM2_ENTFA/302-369
C7WF26_ENTFA/602-661
C7WKD4_ENTFA/251-310
C7WKE0_ENTFA/804-875
C7WL19_ENTFA/302-369
C7WNU3_ENTFA/251-310
C7WNU9_ENTFA/804-875
C7WPH0_ENTFA/302-369
C7WTR6_ENTFA/591-650
C7WYR2_ENTFA/602-661
C7X1K5_ENTFA/302-369
C7X283_ENTFA/804-875
C7X289_ENTFA/251-310
C7X8R4_9PORP/378-442
C7X8W5_9PORP/273-332
C7XDG7_9PORP/796-868
C7XIH9_9LACO/365-431
C7XJH7_9LACO/604-663
C7XLK6_9LACO/803-874
C7XMG2_9FUSO/790-859
C7XNK7_9FUSO/260-319
C7XPQ3_9FUSO/368-434
C7XRY3_9FUSO/287-349
C7XT99_9FUSO/361-425
C7XTQ6_9LACO/372-438
C7XVG5_9LACO/263-319
C7XWJ9_9LACO/809-879
C7XWK1_9LACO/250-309
C7XXJ2_9LACO/603-662
C7Y053_9LACO/365-431
C7Y0I3_9LACO/603-662
C7Y1U7_9LACO/803-874
C7Y1U9_9LACO/251-312
C7Y3Q5_9LACO/803-874
C7Y564_9LACO/433-492
C7Y5C0_9LACO/365-431
C7YA48_ENTFA/251-310
C7YA54_ENTFA/804-875
C7YAZ1_ENTFA/302-368
C7YGE0_ENTFA/586-645
C7ZT76_STAAU/584-643
C7ZXK4_STAAU/801-871
C7ZXM1_STAAU/369-435
C7ZXS9_STAAU/251-310
C8A0V7_STAAU/584-643
C8A4M4_STAAU/801-871
C8A4P1_STAAU/369-435
C8A4V5_STAAU/251-310
C8A789_STAAU/584-643
C8ACK7_STAAU/801-871
C8ACM4_STAAU/369-435
C8ACT2_STAAU/251-310
C8AFS0_STAAU/584-643
C8AIU2_STAAU/801-871
C8AIV9_STAAU/369-435
C8AJ15_STAAU/251-310
C8AP40_STAAU/584-643
C8ASM3_STAAU/801-871
C8ASP0_STAAU/369-435
C8ASU8_STAAU/251-310
C8JSQ5_LISMO/588-647
C8JUS2_LISMO/247-305
C8JUX4_LISMO/370-436
C8JUZ5_LISMO/801-872
C8JZ79_LISMO/588-647
C8K027_LISMO/801-872
C8K048_LISMO/370-436
C8K0A0_LISMO/247-306
C8K8Y7_LISMO/801-872
C8K908_LISMO/370-436
C8K959_LISMO/247-305
C8KCV9_LISMO/588-647
C8KJ61_STAAU/369-435
C8KJ75_STAAU/801-871
C8KL03_STAAU/250-310
C8KL65_STAAU/584-643
C8KRD0_STAAU/801-871
C8KRE4_STAAU/369-435
C8KSN1_STAAU/250-310
C8KTQ5_STAAU/584-643
C8KX63_9PAST/376-454
C8KZ86_9PAST/798-868
C8L138_STAAU/801-871
C8L154_STAAU/305-371
C8L2M6_STAAU/251-310
C8L3E7_STAAU/584-643
C8L803_STAAU/369-435
C8L825_STAAU/801-871
C8L907_STAAU/250-310
C8LA87_STAAU/584-643
C8LHI8_STAAU/251-310
C8LIM8_STAAU/801-871
C8LIP5_STAAU/369-435
C8LJK4_STAAU/584-643
C8LR85_STAAU/251-310
C8LS12_STAAU/584-643
C8LTT5_STAAU/801-871
C8LTV2_STAAU/369-435
C8M026_STAAU/801-871
C8M043_STAAU/369-435
C8M0A0_STAAU/251-310
C8M0X1_STAAU/584-643
C8M7V4_STAAU/801-871
C8M7X1_STAAU/369-435
C8M833_STAAU/251-310
C8M8L2_STAAU/584-643
C8MCX9_STAAU/584-643
C8MF89_STAAU/802-872
C8MFA6_STAAU/369-435
C8MFG4_STAAU/251-310
C8MJR0_STAAU/801-871
C8MJS7_STAAU/369-435
C8MLV3_STAAU/584-643
C8MPQ6_STAAU/251-310
C8MUP5_STAAU/801-871
C8MV33_STAAU/369-435
C8MV51_STAAU/584-643
C8MWZ3_STAAU/251-310
C8MZS3_STAAU/584-643
C8N064_STAAU/801-871
C8N080_STAAU/369-435
C8N1A9_STAAU/251-310
C8N9W4_9GAMM/801-870
C8NBN4_9GAMM/76-146
C8NE18_9LACT/839-910
C8NEX6_9LACT/257-315
C8NEZ1_9LACT/370-436
C8NI07_9LACT/605-664
C8NP57_COREF/828-901
C8P523_9LACO/599-658
C8P5P9_9LACO/279-339
C8P764_9LACO/259-318
C8P766_9LACO/809-880
C8P7V3_9LACO/373-439
C8PAV1_9LACO/365-430
C8PB08_9LACO/601-662
C8PCJ4_9LACO/833-904
C8PCJ6_9LACO/248-307
C8PIY0_9PROT/772-841
C8PKF4_9PROT/337-401
C8PPU2_9SPIO/514-576
C8PRN0_9SPIO/264-325
C8PUF7_9GAMM/388-469
C8PWG2_9GAMM/813-882
C8RTE4_CORJE/812-883
C8RXV1_9RHOB/807-878
C8S062_9RHOB/386-452
C8SFC8_9RHIZ/396-463
C8SI79_9RHIZ/811-883
C8T516_KLEPR/382-451
C8T8V3_KLEPR/799-869
C8TFT9_ECO26/799-869
C8TGQ4_ECO26/382-451
C8U9C4_ECO10/799-869
C8UAP6_ECO10/382-451
C8UEP9_ECO1A/799-869
C8UF98_ECO1A/382-451
C8USB7_LACRG/835-906
C8VZ06_DESAS/239-298
C8VZV4_DESAS/799-869
C8VZX5_DESAS/377-440
C8W4P2_DESAS/255-314
C8W717_ATOPD/269-330
C8W9V0_ATOPD/806-877
C8WA12_ATOPD/378-442
C8WBA9_ZYMMN/814-885
C8WFH2_ZYMMN/388-455
C8WI32_EGGLE/264-326
C8WLP7_EGGLE/805-875
C8WMH4_EGGLE/373-436
C8WQ93_ALIAD/796-868
C8WQG4_ALIAD/376-440
C8WWJ1_ALIAD/254-324
C8WZW9_DESRD/377-441
C8WZY8_DESRD/805-875
C8X0G4_DESRD/254-313
C8X2I7_DESRD/256-315
C8X5I8_DESRD/251-309
C8XD24_NAKMY/814-884
C8XJC2_NAKMY/277-330
C8ZH87_YEAS8/877-950
C8ZW28_ENTGA/804-875
C8ZW54_ENTGA/347-412
C9A3A4_ENTGA/250-316
C9A4B3_ENTGA/416-475
C9A8C5_ENTCA/804-875
C9A8G4_ENTCA/361-426
C9A8S8_ENTCA/416-475
C9ABM4_ENTCA/250-316
C9AEU3_ENTFC/804-875
C9AEX5_ENTFC/368-433
C9AGZ2_ENTFC/585-644
C9AI97_ENTFC/251-309
C9ANL7_ENTFC/804-875
C9ANP8_ENTFC/347-412
C9AQH6_ENTFC/585-644
C9ARC5_ENTFC/251-309
C9AWG1_ENTCA/804-875
C9AWJ8_ENTCA/361-426
C9AWX8_ENTCA/416-475
C9AZI0_ENTCA/250-316
C9B5S0_ENTFC/804-875
C9B5V3_ENTFC/347-412
C9B8B0_ENTFC/251-309
C9B8F5_ENTFC/585-644
C9BBZ6_ENTFC/804-875
C9BC28_ENTFC/368-433
C9BFJ5_ENTFC/585-644
C9BGB8_ENTFC/251-309
C9BJ78_ENTFC/804-875
C9BJA7_ENTFC/368-433
C9BK45_ENTFC/585-644
C9BN28_ENTFC/251-309
C9BSP8_ENTFC/347-412
C9BUM0_ENTFC/442-501
C9BX82_ENTFC/251-309
C9C158_ENTFC/804-875
C9C190_ENTFC/347-412
C9C3W0_ENTFC/585-644
C9C5T5_ENTFC/251-309
C9C9A4_ENTFC/347-412
C9C9D5_ENTFC/804-875
C9CBN7_ENTFC/487-546
C9CEU2_ENTFC/251-309
C9CJT1_ENTCA/804-875
C9CJW8_ENTCA/361-426
C9CLY2_ENTCA/416-475
C9CMV5_ENTCA/250-316
C9CVK4_9RHOB/384-450
C9D4H7_9RHOB/827-898
C9KKC6_9FIRM/249-312
C9KKH1_9FIRM/377-442
C9KKZ3_9FIRM/793-868
C9KM26_9FIRM/591-649
C9KSR4_9BACE/797-868
C9KSX5_9BACE/378-442
C9L4L8_RUMHA/634-693
C9L6A1_RUMHA/814-885
C9LB27_RUMHA/251-310
C9LBD4_RUMHA/382-446
C9LG96_9BACT/285-350
C9LGM4_9BACT/378-442
C9LJS4_9BACT/802-870
C9LKW7_9FIRM/383-447
C9LLS2_9FIRM/791-860
C9LQB8_9FIRM/590-649
C9LRE7_9FIRM/258-322
C9LTR4_9FIRM/793-864
C9LTT2_9FIRM/252-317
C9LW29_9FIRM/371-435
C9LYM4_9FIRM/595-653
C9LZ77_LACHE/365-431
C9M0N7_LACHE/604-663
C9M3L7_LACHE/803-874
C9M3M1_LACHE/250-309
C9M534_9BACT/796-868
C9M6R2_9BACT/245-310
C9M9I0_9BACT/372-428
C9MAC2_HAEIF/798-868
C9MBT1_HAEIF/376-445
C9MFK7_HAEIF/798-868
C9MIX8_HAEIF/376-445
C9MKH9_9BACT/275-335
C9MM97_9BACT/812-884
C9MN21_9BACT/379-442
C9MWT6_9FUSO/107-171
C9N091_9FUSO/221-279
C9N165_9FUSO/412-475
C9N1E8_9FUSO/795-865
C9NLC2_9VIBR/251-315
C9NMZ8_9VIBR/379-451
C9P1H2_VIBME/287-356
C9P2H7_VIBME/784-854
C9P9I4_VIBFU/784-854
C9PEK6_VIBFU/247-310
C9PL07_VIBFU/380-449
C9PNY8_9PAST/798-865
C9PRX8_9PAST/376-445
C9PXZ4_9BACT/797-869
C9PZG5_9BACT/379-442
C9Q2M5_9VIBR/784-854
C9Q6L2_9VIBR/380-449
C9QCL0_VIBOR/378-450
C9QMF6_VIBOR/784-853
C9QNC5_VIBOR/252-315
C9QZM4_ECOD1/382-451
C9R0V2_ECOD1/799-869
C9R2M1_AGGAD/798-868
C9R3T5_AGGAD/376-445
C9R7Y1_AMMDK/239-296
C9R8B1_AMMDK/792-863
C9R8X4_AMMDK/263-327
C9RBA5_AMMDK/366-430
C9RED0_METVM/239-307
C9REJ6_METVM/355-424
C9RFX8_METVM/247-322
C9RG13_METVM/396-465
C9RI14_METVM/393-462
C9RIN9_FIBSS/365-429
C9RJY0_FIBSS/252-314
C9RPI0_FIBSS/803-874
C9RTI1_GEOSY/251-309
C9RUQ1_GEOSY/372-438
C9RUS5_GEOSY/801-872
C9RXB2_GEOSY/585-646
C9T6T2_9RHIZ/810-882
C9T6Z5_9RHIZ/396-463
C9TFP9_9RHIZ/396-463
C9TH51_9RHIZ/648-720
C9TL65_9RHIZ/396-463
C9TLC7_9RHIZ/810-882
C9TWB9_9RHIZ/810-882
C9TWI2_9RHIZ/396-463
C9U439_BRUAB/810-882
C9U4A0_BRUAB/396-463
C9UD40_BRUAB/810-882
C9UDA1_BRUAB/396-463
C9UML5_BRUAB/810-882
C9UMS9_BRUAB/396-463
C9UYM2_BRUAB/810-882
C9UYT4_BRUAB/396-463
C9VB04_BRUNE/810-882
C9VB64_BRUNE/396-463
C9VKG5_9RHIZ/810-882
C9VL09_9RHIZ/396-463
C9VTS8_BRUAB/810-882
C9VTZ2_BRUAB/396-463
C9WYC3_NEIM8/797-867
C9X089_NEIM8/377-446
C9XEL3_SALTD/799-869
C9XG73_SALTD/382-451
C9XK27_CLODC/323-392
C9XNB7_CLODC/373-437
C9XP11_CLODC/801-872
C9XP42_CLODC/272-335
C9XSW0_CLODC/595-654
C9XYZ2_CROTZ/799-869
C9XZR4_CROTZ/358-427
C9YFV4_9BURK/801-872
C9YGV9_9BURK/414-487
C9YKM0_CLODR/801-872
C9YKQ1_CLODR/272-335
C9YNB0_CLODR/323-392
C9YPX0_CLODR/373-437
C9YSF0_CLODR/595-654
C9Z659_STRSW/812-883
D0ACQ3_ENTFC/585-644
D0AF36_ENTFC/347-412
D0AF66_ENTFC/804-875
D0AGB6_ENTFC/251-309
D0AJU7_ENTFC/585-644
D0AMN1_ENTFC/347-412
D0AMR1_ENTFC/804-875
D0AQL0_ENTFC/251-309
D0AZZ2_BRUAB/810-882
D0B052_BRUAB/396-463
D0B8Z4_BRUME/396-463
D0B952_BRUME/810-882
D0BAN6_BRUSU/396-463
D0BAU5_BRUSU/810-882
D0BJV5_9LACT/255-312
D0BKN4_9LACT/370-436
D0BKS3_9LACT/805-876
D0BLJ4_9LACT/607-666
D0BPB3_9FUSO/260-319
D0BPQ3_9FUSO/790-864
D0BQ90_9FUSO/368-434
D0BSI5_9FUSO/361-425
D0BTV8_9FUSO/287-349
D0BYI1_9GAMM/808-878
D0BZ72_9GAMM/374-444
D0CEF9_ACIBA/808-878
D0CF49_ACIBA/374-444
D0CIZ7_9SYNE/375-440
D0CN13_9SYNE/804-880
D0CQU3_9RHOB/815-886
D0CT10_9RHOB/383-449
D0D3B3_9RHOB/831-902
D0D6X3_9RHOB/383-449
D0DG49_9LACO/604-663
D0DHN2_9LACO/365-431
D0DJN6_9LACO/803-874
D0DL82_9LACO/365-431
D0DPT6_9LACO/603-662
D0DQ41_9LACO/803-874
D0DQ43_9LACO/251-312
D0DRV8_LACFE/270-323
D0DSC0_LACFE/601-660
D0DUQ9_LACFE/249-312
D0DUR1_LACFE/808-878
D0DVG4_LACFE/369-435
D0DWL3_9LACO/365-431
D0DZ90_9LACO/603-662
D0DZN2_9LACO/251-312
D0DZN4_9LACO/803-874
D0EM60_DEIRA/359-418
D0FV78_ERWPY/799-868
D0FVL3_ERWPY/377-446
D0GEN3_BRUME/396-463
D0GEU3_BRUME/810-882
D0GIS6_9FUSO/370-432
D0GKX1_9FUSO/794-863
D0GNE3_9FUSO/274-334
D0GPB1_9FUSO/382-448
D0GQS0_VIBMI/385-458
D0GTI8_VIBMI/784-854
D0H557_VIBCH/346-418
D0H9A9_VIBCH/784-854
D0HBX5_VIBMI/784-854
D0HHD3_VIBMI/349-422
D0HKI0_VIBCH/784-852
D0HSL9_VIBCH/346-415
D0HUI5_VIBCH/692-761
D0HX37_VIBCH/346-415
D0I4I5_VIBHO/784-853
D0I557_VIBHO/254-317
D0I829_VIBHO/380-449
D0IDL7_9VIBR/784-854
D0IM34_9VIBR/380-449
D0IRK5_HELP1/338-402
D0ITT7_HELP1/772-839
D0IWY7_COMT2/757-828
D0J0B8_COMT2/379-452
D0J8X8_BLASP/229-289
D0JBD9_BLASB/262-323
D0JGD1_YERPD/382-451
D0JGM7_YERPD/771-841
D0JQU4_YERP1/382-451
D0JR37_YERP1/771-841
D0JYP0_HELP5/338-402
D0K0V5_HELP5/773-839
D0K5J7_STAAD/801-871
D0K5L4_STAAD/369-435
D0K5U4_STAAD/251-310
D0K735_STAAD/584-643
D0KHT0_PECWW/385-454
D0KJ89_PECWW/799-869
D0KN20_SULS9/238-292
D0KXP7_HALNC/795-865
D0KXT7_HALNC/393-466
D0KZP9_HALNC/299-355
D0LBI9_GORB4/257-316
D0LCP4_GORB4/820-896
D0LJ88_HALO1/382-448
D0LLE0_HALO1/534-602
D0LXW2_HALO1/539-610
D0LZ22_HALO1/813-883
D0MFV1_RHOM4/379-443
D0MIY9_RHOM4/873-945
D0MJD9_RHOM4/263-322
D0N2D2_PHYIT/837-895
D0PDG3_BRUSU/810-882
D0PDM8_BRUSU/396-463
D0PKS1_BRUSU/810-882
D0PKY5_BRUSU/396-463
D0R2G4_LACJF/804-875
D0R2Q6_LACJF/603-661
D0R3K3_LACJF/365-431
D0RJA7_9RHIZ/810-882
D0RJH0_9RHIZ/396-463
D0RNX1_9RICK/386-452
D0RPJ5_9RICK/817-887
D0RRW8_9STRE/591-651
D0RTX2_9STRE/369-433
D0RW46_9STRE/803-869
D0RZQ5_ACICA/808-878
D0S4U1_ACICA/374-443
D0SC45_ACIJO/817-887
D0SFP4_ACIJO/374-443
D0SMN5_ACIJU/810-878
D0SNR7_ACIJU/374-444
D0STI2_ACILW/817-887
D0SYH1_ACILW/374-443
D0T247_ACIRA/822-892
D0T7S1_ACIRA/374-445
D0TFI7_9BACE/796-868
D0TJ22_9BACE/378-442
D0TJ89_9BACE/273-332
D0TUE6_9BACE/378-442
D0TUL0_9BACE/797-868
D0W048_NEICI/377-446
D0W5E7_NEICI/797-867
D0W713_NEILA/377-446
D0WA21_NEILA/808-878
D0WDY8_9ACTN/263-327
D0WG12_9ACTN/827-897
D0WJD4_9ACTN/376-439
D0WN09_9ACTO/814-885
D0WSP1_VIBAL/380-452
D0WUF8_VIBAL/784-854
D0WYU8_VIBAL/252-315
D0X5L0_VIBHA/380-452
D0X7S6_VIBHA/784-853
D0XDS2_VIBHA/252-315
D0YW36_LISDA/797-867
D0Z003_LISDA/379-448
D0ZDR3_EDWTE/799-869
D0ZDY1_EDWTE/382-451
D0ZUV1_SALT1/799-869
D0ZWD8_SALT1/382-451
D0ZZE3_CHLPP/794-865
D1A0C9_CHLPP/390-454
D1AAF3_THECD/282-330
D1AEX6_THECD/811-884
D1AGF3_SEBTE/374-440
D1AL25_SEBTE/370-432
D1AM86_SEBTE/264-329
D1AML1_SEBTE/794-861
D1AST8_ANACI/805-874
D1ATN3_ANACI/396-462
D1AWA1_STRM9/372-438
D1AX74_STRM9/790-860
D1AY62_STRM9/371-435
D1AYS2_STRM9/252-313
D1B0G0_SULD5/246-309
D1B0U0_SULD5/339-403
D1B2R6_SULD5/276-326
D1B3L2_SULD5/772-840
D1B7I8_THEAS/240-298
D1BAB9_THEAS/259-325
D1BGX6_SANKS/816-888
D1BM62_VEIPT/253-312
D1BNA4_VEIPT/792-861
D1BND6_VEIPT/373-437
D1BPQ2_VEIPT/600-659
D1BSM0_XYLCX/815-887
D1C377_SPHTD/274-336
D1C3K1_SPHTD/400-464
D1C426_SPHTD/800-871
D1CDK5_THET1/799-870
D1CG92_THET1/375-437
D1CYF7_9RHIZ/810-882
D1CYM0_9RHIZ/396-463
D1D3Z8_NEIGO/804-874
D1D4T6_NEIGO/377-446
D1D8N4_NEIGO/804-874
D1DBR7_NEIGO/377-446
D1DI41_NEIGO/377-446
D1DJY5_NEIGO/797-867
D1DN84_NEIGO/377-446
D1DRM8_NEIGO/797-867
D1DTJ2_NEIGO/797-867
D1DTS7_NEIGO/377-446
D1DZ84_NEIGO/797-867
D1E1J8_NEIGO/377-446
D1E727_NEIGO/797-867
D1E7X5_NEIGO/377-446
D1EC18_NEIGO/797-867
D1EEC0_NEIGO/377-446
D1EML8_9RHIZ/810-882
D1EMS9_9RHIZ/396-463
D1EW08_BRUME/810-882
D1EW68_BRUME/396-463
D1F986_BRUME/810-882
D1F9E6_BRUME/396-463
D1FG02_9RHIZ/810-882
D1FG64_9RHIZ/396-463
D1GMN2_STAA0/802-872
D1GMP9_STAA0/369-435
D1GN76_STAA0/251-310
D1GU26_STAA0/584-643
D1J8I1_MYCHP/585-648
D1J8W9_MYCHP/259-319
D1JF23_9ARCH/410-484
D1JFB4_9ARCH/844-908
D1JH96_9ARCH/373-452
D1JRZ3_9BACE/798-868
D1JV74_9BACE/378-442
D1K089_9BACE/395-459
D1K1L5_9BACE/272-333
D1K8X7_9BACE/797-868
D1KBC5_9GAMM/74-146
D1KBE6_9GAMM/375-447
D1N2Z0_9BACT/260-322
D1N562_9BACT/382-446
D1NCZ4_HAEIF/64-133
D1NIU5_CLOTM/253-317
D1NJE4_CLOTM/376-440
D1NKI0_CLOTM/801-872
D1NL62_CLOTM/372-437
D1NNM5_CLOTM/597-655
D1NSA7_9BIFI/818-892
D1P3Y3_9ENTR/382-451
D1P5U5_9ENTR/798-869
D1PB45_9BACT/812-883
D1PBT9_9BACT/379-442
D1PDA4_9BACT/274-337
D1PKP3_9FIRM/807-878
D1PL43_9FIRM/582-640
D1PLD4_9FIRM/379-443
D1PLN2_9FIRM/255-320
D1PSV3_9BACT/274-347
D1PX65_9BACT/812-882
D1PXX9_9BACT/379-442
D1Q6P0_STAAU/801-871
D1Q6R0_STAAU/369-435
D1Q7Z4_STAAU/584-643
D1QB56_STAAU/250-310
D1QI16_STAAU/584-643
D1QI56_STAAU/251-310
D1QJ88_STAAU/801-871
D1QJA7_STAAU/369-435
D1QPE6_9BACT/812-883
D1QT21_9BACT/379-442
D1QXV9_STAAU/801-871
D1QXX8_STAAU/369-435
D1QY36_STAAU/251-310
D1R177_STAAU/584-643
D1R5V9_9CHLA/800-871
D1R7P0_9CHLA/389-453
D1RG57_LEGLO/788-855
D1RIR5_LEGLO/382-450
D1RXA4_SEROD/763-833
D1RZQ7_SEROD/382-451
D1TRE2_YERPE/799-869
D1TRU7_YERPE/382-451
D1VS52_9FIRM/382-446
D1VSB1_9FIRM/260-319
D1VUM1_9FIRM/800-872
D1VW23_9FIRM/593-653
D1W041_9BACT/814-871
D1W2B4_9BACT/379-442
D1W488_9BACT/379-442
D1W600_9BACT/812-868
D1W9H9_9LACO/603-662
D1WCF0_9LACO/251-312
D1WCF2_9LACO/803-874
D1WD92_9LACO/365-431
D1WDE4_9LACO/803-874
D1WDE6_9LACO/251-312
D1WGJ9_9LACO/603-662
D1WHV8_9LACO/365-431
D1WJ75_STAEP/584-643
D1WMT2_STAEP/251-310
D1WMZ7_STAEP/369-434
D1WN13_STAEP/801-871
D1XT04_9ACTO/813-883
D1XVV3_9BACT/275-330
D1XVX7_9BACT/379-442
D1XXK9_9BACT/809-884
D1Y3T5_9BACT/802-874
D1Y6L7_9BACT/374-438
D1Y7J5_9BACT/248-310
D1YC72_PROAC/817-887
D1YFV2_9LACO/365-431
D1YJL6_9LACO/804-875
D1YKD5_9LACO/603-662
D1YM86_9FIRM/253-311
D1YPI2_9FIRM/600-659
D1YS03_9FIRM/792-861
D1YS35_9FIRM/372-436
D1YUV4_METPS/385-459
D1YVE8_METPS/240-308
D1YWB8_METPS/389-459
D1YZE3_METPS/355-425
D1Z196_METPS/243-310
D1Z2G0_METPS/235-310
D2A725_SHIF2/382-451
D2AID9_SHIF2/799-869
D2ALY5_FRATE/379-450
D2ANQ1_FRATE/786-857
D2AVH4_STRRD/813-883
D2AXT3_STRRD/271-330
D2BI15_DEHSV/372-436
D2BK14_DEHSV/803-874
D2BL14_LACLK/802-869
D2BPA6_LACLK/368-432
D2BPM4_LACLK/583-645
D2BSB3_DICD5/381-450
D2BUH2_DICD5/799-869
D2C3J3_THENR/248-308
D2C3P3_THENR/369-434
D2C435_THENR/790-860
D2C6M2_THENR/232-292
D2EFS2_9EURY/280-346
D2EH07_PEDAC/597-656
D2EK39_PEDAC/803-874
D2EK41_PEDAC/251-309
D2ELC4_PEDAC/372-438
D2EMM4_9STRE/562-621
D2EP01_9STRE/252-314
D2EPJ6_9STRE/373-437
D2EQD3_9STRE/803-869
D2EV56_9BACE/797-868
D2EYY2_9BACE/378-442
D2F392_STAAU/584-643
D2F7P5_STAAU/801-871
D2F7R1_STAAU/369-435
D2F7W9_STAAU/251-310
D2FDT7_STAAU/801-871
D2FDV4_STAAU/369-435
D2FE11_STAAU/251-310
D2FH75_STAAU/584-643
D2FMF6_STAAU/801-871
D2FMH3_STAAU/369-435
D2FMN2_STAAU/251-310
D2FQU3_STAAU/584-643
D2FRN4_STAAU/584-643
D2FVX3_STAAU/801-871
D2FVZ1_STAAU/369-435
D2FW49_STAAU/251-310
D2G173_STAAU/251-310
D2G2I6_STAAU/802-872
D2G2K3_STAAU/369-435
D2G4W1_STAAU/584-643
D2G9T5_STAAU/802-872
D2G9V3_STAAU/369-435
D2GA12_STAAU/251-310
D2GDC7_STAAU/584-643
D2GGX1_STAAU/801-871
D2GGY8_STAAU/369-435
D2GH45_STAAU/251-310
D2GKY7_STAAU/584-643
D2GMM0_STAAU/584-643
D2GS19_STAAU/801-871
D2GS36_STAAU/369-435
D2GS94_STAAU/251-310
D2I6M4_AILME/893-965
D2L0W6_9DELT/373-439
D2L1U1_9DELT/254-319
D2L7U9_9DELT/251-310
D2LAK8_9DELT/805-876
D2MJC9_9BACT/390-455
D2MMB3_9FIRM/581-641
D2MPX1_9FIRM/801-873
D2MPZ2_9FIRM/254-314
D2MQN7_9FIRM/345-409
D2MS05_CAMJE/768-836
D2MSS5_CAMJE/338-402
D2MVU9_CAMJE/338-402
D2MXD0_CAMJE/768-836
D2N356_STAA5/584-643
D2N7V8_STAA5/802-872
D2N7X5_STAA5/369-435
D2N833_STAA5/251-310
D2NLK6_ECOS5/799-869
D2NM53_ECOS5/382-451
D2NT32_ROTMD/817-888
D2P008_LISM1/588-647
D2P2D3_LISM1/754-825
D2P2F4_LISM1/398-464
D2P2K5_LISM1/248-306
D2P569_LISM2/754-825
D2P590_LISM2/398-464
D2P5E1_LISM2/248-306
D2PBD2_LISM2/588-647
D2PF76_SULID/238-292
D2PVC5_KRIFD/809-881
D2QA28_BIFDB/814-887
D2QFM4_SPILD/815-886
D2QL07_SPILD/388-452
D2QT58_SPILD/269-332
D2R0Z2_PIRSD/854-927
D2R117_PIRSD/262-326
D2R2J0_PIRSD/382-449
D2R9Z0_GARV4/814-888
D2RDK0_ARCPA/356-423
D2RE17_ARCPA/379-452
D2RFM9_ARCPA/387-462
D2RFS9_ARCPA/828-894
D2RJM7_ACIFV/796-871
D2RKW2_ACIFV/251-317
D2RKZ1_ACIFV/327-397
D2RLC4_ACIFV/375-439
D2RN25_ACIFV/599-662
D2RPX4_HALTV/309-385
D2RRS4_HALTV/414-493
D2RSN6_HALTV/246-317
D2RSW0_HALTV/850-916
D2RZ17_HALTV/280-348
D2RZ74_HALTV/387-452
D2S292_HALTV/338-400
D2S9G4_GEOOG/816-889
D2SDW3_GEOOG/277-336
D2T5I0_ERWP6/799-868
D2T6A0_ERWP6/377-446
D2TLG1_CITRI/799-869
D2TSQ8_CITRI/382-451
D2U037_9ENTR/821-892
D2U1X9_9ENTR/380-449
D2U8D7_XANAP/805-876
D2UA75_XANAP/382-453
D2UIJ2_STAAU/584-643
D2UMP2_STAAU/801-871
D2UMR0_STAAU/369-435
D2UMY1_STAAU/251-310
D2USN5_STAAU/801-871
D2USQ2_STAAU/369-435
D2USW0_STAAU/251-310
D2UVU4_STAAU/584-643
D2VJ86_NAEGR/883-953
D2Y951_VIBMI/782-852
D2YCV9_VIBMI/380-453
D2YMF7_VIBMI/380-453
D2YUX8_VIBMI/784-854
D2Z3W4_9BACT/263-321
D2Z416_9BACT/800-873
D2Z4R8_9BACT/238-303
D2Z8Y2_9BACT/368-432
D2ZJG9_9ENTR/799-869
D2ZJY3_9ENTR/382-451
D2ZN69_METSM/827-895
D2ZP38_METSM/365-435
D2ZQL7_METSM/394-465
D2ZSY1_NEIMU/377-446
D2ZVD6_NEIMU/797-866
D3A3D4_NEISU/377-446
D3A511_NEISU/547-617
D3A9D5_9CLOT/372-436
D3AAL4_9CLOT/615-674
D3AKT4_9CLOT/257-307
D3AMU8_9CLOT/110-176
D3B7Q7_POLPA/878-951
D3B824_POLPA/732-796
D3CXI9_9ACTO/802-873
D3D7B6_9ACTO/315-377
D3DHJ8_HYDTT/252-312
D3DIU4_HYDTT/368-432
D3DKE4_HYDTT/791-861
D3E0X3_METRM/355-425
D3E160_METRM/837-909
D3E4D6_METRM/397-470
D3E6P5_GEOS4/261-321
D3E9W1_GEOS4/251-304
D3EJ91_GEOS4/595-660
D3EKT3_GEOS4/373-439
D3ELL9_GEOS4/798-869
D3EP58_UCYNA/383-449
D3EQ32_UCYNA/800-873
D3ER55_STAA4/584-643
D3EX14_STAA4/801-871
D3EX32_STAA4/369-435
D3EXA0_STAA4/251-310
D3FCU1_CONWI/809-880
D3FDY9_CONWI/370-436
D3FE26_CONWI/266-328
D3FFP3_MYCGH/255-319
D3FFX8_MYCGH/829-898
D3FH30_MYCGH/256-315
D3FI03_MYCGF/256-315
D3FJC8_MYCGF/255-319
D3FJL1_MYCGF/829-898
D3FKW9_CAMJI/768-836
D3FL13_CAMJI/338-402
D3FQF6_BACPE/584-644
D3FRR5_BACPE/246-299
D3FSQ6_BACPE/327-396
D3FVG6_BACPE/238-297
D3FVX1_BACPE/372-438
D3FVZ4_BACPE/802-873
D3FWZ7_BACPE/250-308
D3GRM9_ECO44/799-869
D3GTQ7_ECO44/382-451
D3H804_STRM6/803-869
D3H9G9_STRM6/249-310
D3HAC9_STRM6/417-481
D3HBP1_STRM6/585-644
D3HCB1_STRG3/803-870
D3HCH7_STRG3/249-311
D3HCP7_STRG3/369-433
D3HGQ9_STRG3/586-645
D3HRE7_LEGLN/788-855
D3HT79_LEGLN/382-450
D3HV47_9BACT/816-877
D3HVH5_9BACT/275-344
D3HVV7_9BACT/379-442
D3I5J6_9BACT/379-442
D3I760_9BACT/815-883
D3I821_9BACT/275-335
D3IA88_9BACT/379-442
D3ICV9_9BACT/274-333
D3IEJ3_9BACT/799-868
D3IFI4_9BACT/796-868
D3IGF0_9BACT/379-442
D3KK33_LISMO/588-647
D3KPB5_LISMO/801-872
D3KQY9_LISMO/247-306
D3L233_9BACT/800-871
D3L2R1_9BACT/262-325
D3L481_9BACT/368-432
D3L590_9BACT/242-307
D3L6J2_9BACT/7-54
D3L6N3_OENOE/614-673
D3L9M7_OENOE/367-431
D3L9Y0_OENOE/809-877
D3LAA4_OENOE/244-306
D3LFA9_ENTFC/368-433
D3LGF6_ENTFC/804-875
D3LH50_ENTFC/585-644
D3LHC9_ENTFC/251-309
D3LQ63_MICLU/827-898
D3LUB6_9FIRM/790-859
D3LUH8_9FIRM/599-656
D3LVQ7_9FIRM/371-435
D3LWM4_9FIRM/250-314
D3M4U7_9ACTO/811-883
D3M5S1_9ACTO/294-357
D3MG35_PROAC/817-887
D3ML07_PROAC/838-908
D3MQ18_9FIRM/598-657
D3MRT2_9FIRM/276-333
D3MS32_9FIRM/373-437
D3MT50_9FIRM/800-871
D3NT58_AZOS1/412-482
D3P008_AZOS1/810-881
D3P9A9_DEFDS/221-280
D3PAD6_DEFDS/390-454
D3PBT3_DEFDS/246-317
D3PD73_DEFDS/239-297
D3PEA0_DEFDS/799-867
D3PF51_DEFDS/402-467
D3PMT2_MEIRD/254-313
D3PPT2_MEIRD/819-883
D3PPZ9_MEIRD/354-414
D3QC64_STALH/251-310
D3QCC3_STALH/371-436
D3QCD9_STALH/801-871
D3QH05_STALH/584-643
D3QPP4_ECOCB/799-869
D3QQL5_ECOCB/382-451
D3R082_CLOB3/279-339
D3R343_CLOB3/376-444
D3R347_CLOB3/808-879
D3R5D2_BIFAB/820-894
D3RHJ3_KLEVT/382-451
D3RJG7_KLEVT/799-869
D3RQX3_ALLVD/380-449
D3RRY5_ALLVD/790-858
D3RX43_FERPA/835-897
D3RYY7_FERPA/383-458
D3RZB1_FERPA/354-424
D3S0K8_FERPA/375-445
D3S4E1_METSF/396-466
D3S595_METSF/354-423
D3S611_METSF/239-314
D3S8G9_METSF/391-460
D3SAQ6_THISK/791-863
D3SGQ5_THISK/394-465
D3SJ17_DEHSG/372-436
D3SKX9_DEHSG/803-874
D3SLB4_THEAH/228-288
D3SN08_THEAH/367-430
D3SN45_THEAH/786-856
D3SP89_THEAH/252-313
D3SSE9_NATMM/385-447
D3SV71_NATMM/850-917
D3SVH1_NATMM/446-510
D3SYS0_NATMM/337-405
D3SYY5_NATMM/315-391
D3T6V3_THEIA/585-646
D3T8K7_THEIA/374-438
D3T8M6_THEIA/798-869
D3T917_THEIA/251-313
D3T9Z6_ACIB4/399-470
D3TAQ4_ACIB4/346-412
D3UG39_HELM1/339-403
D3UH14_HELM1/293-347
D3UHC3_HELM1/778-843
D3UK80_LISSS/588-647
D3UN87_LISSS/801-872
D3UNA8_LISSS/370-436
D3UNF8_LISSS/247-305
D3UUR5_CHLTS/389-453
D3UVL8_CHLTS/797-868
D3V425_XENBS/811-881
D3V4G2_XENBS/382-451
D3V909_XENNA/382-454
D3V9U5_XENNA/799-869
D3VQT2_MYCA6/255-314
D4AQA4_ARTBC/876-947
D4BGM2_9ENTR/382-451
D4BHE3_9ENTR/799-869
D4BP77_BIFBR/814-887
D4C092_PRORE/382-450
D4C4M5_PRORE/798-869
D4CD42_9CLOT/253-309
D4CET7_9CLOT/790-861
D4CGU1_9CLOT/378-442
D4CGV9_9CLOT/619-678
D4CJN4_9FIRM/412-478
D4CP83_9FIRM/252-314
D4CQ26_9FIRM/803-874
D4CQL2_9FIRM/610-669
D4CSI7_9FUSO/260-321
D4CTP9_9FUSO/359-423
D4CTV4_9FUSO/368-434
D4CU78_9FUSO/790-864
D4CUS5_9FUSO/288-350
D4D1V0_TRIVH/847-918
D4DQU4_NEIEG/797-867
D4DUX8_NEIEG/272-341
D4DWX4_SEROD/799-869
D4E237_SEROD/382-451
D4EBA6_AGGAC/376-445
D4EDT4_AGGAC/798-868
D4EKP4_ENTFA/251-310
D4EL38_ENTFA/602-661
D4ELV7_ENTFA/804-875
D4EQR4_ENTFA/369-436
D4ESN0_ENTFA/602-661
D4ET88_ENTFA/369-436
D4ETS5_ENTFA/804-875
D4ETT1_ENTFA/251-310
D4F1G4_EDWTA/799-869
D4F1P4_EDWTA/370-438
D4FE98_9LACO/604-663
D4FG35_9LACO/803-874
D4FH23_9LACO/365-431
D4FIC3_STAEP/251-310
D4FII0_STAEP/369-434
D4FIJ6_STAEP/801-871
D4FLR4_STAEP/590-649
D4FQA5_STROR/585-644
D4FRL8_STROR/388-452
D4FS70_STROR/248-310
D4FTQ4_STROR/803-869
D4FXC8_BACNA/249-305
D4FZE0_BACNA/801-872
D4FZG5_BACNA/370-436
D4G007_BACNA/248-307
D4G462_BACNA/588-647
D4GAM3_TREPC/285-344
D4GBC1_TREPC/513-574
D4GLE6_PANAM/799-869
D4GLP3_PANAM/383-452
D4GTP7_HALVD/309-371
D4GVG7_HALVD/382-447
D4GW34_HALVD/334-398
D4GYR9_HALVD/394-465
D4GZF1_HALVD/846-914
D4H035_HALVD/380-458
D4H0W4_DENA2/246-317
D4H2P1_DENA2/224-278
D4H407_DENA2/391-455
D4H5Z1_DENA2/800-870
D4H8E9_DENA2/243-301
D4HDY5_PROAS/816-887
D4HWD0_ERWAC/377-446
D4HX66_ERWAC/799-869
D4I9E3_ERWAE/799-869
D4IAA3_ERWAE/377-446
D4IJD9_9BACT/796-866
D4IM61_9BACT/371-435
D4IMB1_9BACT/272-318
D4IXK4_BUTFI/613-672
D4IYH7_BUTFI/383-447
D4J0N4_BUTFI/253-309
D4J2M2_BUTFI/718-789
D4J335_BUTFI/254-317
D4J4I8_9FIRM/266-327
D4J7H4_9FIRM/610-669
D4J843_9FIRM/802-872
D4JB51_9FIRM/251-315
D4JER3_9FIRM/799-870
D4JI29_9FIRM/360-424
D4JID6_9FIRM/613-680
D4JJH2_9FIRM/381-445
D4JLD9_9FIRM/238-296
D4JNI3_9FIRM/808-879
D4JNT5_9FIRM/251-313
D4JQJ5_9FIRM/368-434
D4JSS8_9FIRM/800-871
D4JU59_9FIRM/368-432
D4JVZ7_9FIRM/249-318
D4JXV8_9FIRM/330-392
D4JYH5_9FIRM/574-632
D4JZP6_9FIRM/808-879
D4K1Y1_9FIRM/257-316
D4K4W1_9FIRM/403-468
D4K5M1_9FIRM/404-469
D4K887_9FIRM/808-879
D4K928_9FIRM/330-394
D4KBZ4_9FIRM/585-643
D4KD04_9FIRM/253-319
D4KEX5_9FIRM/166-237
D4KHK8_9FIRM/590-649
D4KIL4_9FIRM/109-171
D4KJ78_9FIRM/380-444
D4KKL4_9FIRM/244-298
D4KQN2_9FIRM/251-313
D4KTN0_9FIRM/612-671
D4KUW7_9FIRM/244-298
D4KWE0_9FIRM/255-317
D4KYB4_9FIRM/380-444
D4L1H9_9FIRM/591-650
D4L600_9FIRM/244-312
D4L6K8_9FIRM/799-870
D4L7J2_9FIRM/581-646
D4LAM6_9FIRM/250-311
D4LB80_9FIRM/369-433
D4LBH3_9FIRM/584-643
D4LCC6_9FIRM/801-872
D4LGV1_9FIRM/801-871
D4LLA3_9FIRM/1-56
D4LNF0_9FIRM/470-534
D4LSU1_9FIRM/801-871
D4LTW6_9FIRM/253-307
D4LX18_9FIRM/618-679
D4LXS0_9FIRM/425-489
D4M0U0_9FIRM/611-674
D4M2J7_9FIRM/385-449
D4M4L3_9FIRM/334-400
D4M5I4_9FIRM/250-312
D4M5L3_9FIRM/801-872
D4M823_9BACT/798-871
D4M9C8_9BACT/365-429
D4MB37_9ENTE/251-309
D4MG37_9ENTE/586-645
D4MJE9_9FIRM/249-318
D4MLH5_9FIRM/368-432
D4MMH8_9FIRM/800-871
D4MS82_9FIRM/378-442
D4MTT2_9FIRM/622-680
D4MVU2_9FIRM/382-446
D4MXM4_9FIRM/251-312
D4PJT9_LISMO/247-306
D4PJZ0_LISMO/370-436
D4PK12_LISMO/801-872
D4PLF9_LISMO/588-647
D4PU09_LISMO/801-872
D4PU30_LISMO/370-436
D4PU84_LISMO/247-305
D4PX44_LISMO/588-647
D4Q0F2_LISMO/588-647
D4Q1N1_LISMO/801-872
D4Q1Q3_LISMO/370-436
D4Q1V9_LISMO/247-306
D4QHN4_ENTFC/804-875
D4QHR7_ENTFC/368-433
D4QJG5_ENTFC/251-309
D4QNR8_ENTFC/585-644
D4QVG6_ENTFC/585-644
D4QWQ3_ENTFC/368-433
D4QWT3_ENTFC/804-875
D4QXQ7_ENTFC/251-309
D4QXU8_ENTFC/804-875
D4R0K1_ENTFC/368-433
D4R1E2_ENTFC/251-309
D4R330_ENTFC/585-644
D4R5X3_ENTFC/368-433
D4RAR4_ENTFC/251-309
D4RCQ7_ENTFC/804-875
D4RCW8_ENTFC/585-644
D4RE58_ENTFC/368-433
D4RFR9_ENTFC/251-309
D4RG06_ENTFC/804-875
D4RKQ6_ENTFC/585-644
D4RMP3_ENTFC/368-433
D4RRV7_ENTFC/804-875
D4RUQ5_ENTFC/251-309
D4RVJ3_ENTFC/585-644
D4RYJ8_9FIRM/609-668
D4RYS0_9FIRM/379-443
D4RZ25_9FIRM/247-317
D4RZX8_9FIRM/256-320
D4S065_9FIRM/806-878
D4S438_9FIRM/236-293
D4S4L1_9FIRM/249-307
D4S7Z9_9FIRM/369-433
D4S8K2_9FIRM/793-868
D4SIR0_ENTFC/251-309
D4SK52_ENTFC/368-433
D4SK82_ENTFC/804-875
D4SPM3_ENTFC/585-644
D4SSJ1_9XANT/160-231
D4SX88_9XANT/805-873
D4T5P9_9XANT/805-873
D4T8N6_9XANT/381-452
D4TGM2_9NOST/394-463
D4TIL9_9NOST/403-467
D4TJI2_9NOST/799-871
D4TPY3_9NOST/799-871
D4TQ28_9NOST/389-454
D4TQ77_9NOST/412-471
D4U185_9ACTO/826-897
D4U4H1_STAAU/802-872
D4U4I9_STAAU/369-435
D4U7W0_STAAU/584-643
D4U7Y1_STAAU/250-310
D4UDY5_STAAU/251-310
D4UG09_STAAU/801-871
D4UG26_STAAU/369-435
D4UGE6_STAAU/584-643
D4UX98_ENTFA/251-310
D4UXA4_ENTFA/804-875
D4V0L9_ENTFA/586-645
D4V2X3_ENTFA/369-436
D4V849_BACVU/395-459
D4V8N4_BACVU/272-333
D4VCA8_BACVU/797-868
D4VF49_9BACE/797-868
D4VFS0_9BACE/378-442
D4VUY6_ENTFC/804-875
D4VWM8_ENTFC/251-309
D4VYP5_ENTFC/368-433
D4W0A5_ENTFC/585-644
D4W1U2_9FIRM/796-867
D4W4C6_9FIRM/368-433
D4W5D9_9FIRM/588-652
D4W703_9FIRM/250-309
D4W768_9FIRM/247-308
D4WJB8_BACOV/797-868
D4WJL2_BACOV/378-442
D4WVS3_BACOV/389-453
D4WX58_BACOV/797-868
D4XAL0_9BURK/796-868
D4XF00_9BURK/382-455
D4XPC6_ACIHA/810-878
D4XUJ8_ACIHA/374-444
D4XVP4_9MOLU/254-312
D4XVP5_9MOLU/253-313
D4Y3H7_BACTR/801-872
D4Y3K0_BACTR/372-438
D4Y417_BACTR/251-310
D4YBH6_BACTR/584-646
D4YD43_BACTR/372-439
D4YE20_9LACT/805-876
D4YF49_9LACT/248-308
D4YGU2_9LACT/375-445
D4YH98_9LACT/621-680
D4YPE3_9MICO/808-881
D4YSR6_9LACO/603-662
D4YTW5_9LACO/803-874
D4YTW7_9LACO/249-309
D4YUR6_9LACO/365-431
D4Z310_SPHJU/806-877
D4Z615_SPHJU/389-456
D4ZAU0_SHEVD/797-867
D4ZGA4_SHEVD/379-448
D4ZIH5_SHEVD/255-315
D4ZTS9_SPIPL/388-456
D5A1C6_SPIPL/799-871
D5A2N7_SPIPL/400-464
D5AF21_STRGZ/585-645
D5AI85_STRGZ/328-395
D5AIF2_STRGZ/369-432
D5AJ08_STRGZ/249-311
D5AQJ8_RHOCB/384-442
D5AU58_RHOCB/808-879
D5AXB6_RICPP/386-452
D5AYE4_RICPP/802-873
D5B2H6_YERPZ/382-451
D5B2Q1_YERPZ/771-841
D5BCT4_ZUNPS/373-437
D5BGH8_ZUNPS/793-866
D5BLQ6_ZUNPS/264-326
D5BNR5_PUNMI/806-877
D5BR14_PUNMI/398-465
D5BY71_NITHN/382-451
D5BZJ6_NITHN/791-862
D5C8H5_ENTCC/799-869
D5C9U9_ENTCC/382-451
D5CS06_SIDLE/376-445
D5CU19_SIDLE/797-866
D5CYI8_ECOKI/799-869
D5CZV4_ECOKI/382-451
D5DJ10_BACMD/246-299
D5DLE5_BACMD/801-872
D5DLG7_BACMD/372-438
D5DMX4_BACMD/248-307
D5DNJ7_BACMD/583-645
D5DT03_BACMQ/801-872
D5DT25_BACMQ/372-438
D5DTV8_BACMQ/248-307
D5DXH6_BACMQ/583-645
D5E2V6_BACMQ/246-299
D5E4R5_MYCCM/253-313
D5E4R6_MYCCM/254-310
D5E732_METMS/348-418
D5E811_METMS/376-446
D5E884_METMS/368-447
D5E9Q1_METMS/845-913
D5EAN5_METMS/237-312
D5EC65_METMS/247-313
D5EDU9_AMICL/370-434
D5EEW2_AMICL/264-322
D5EF21_AMICL/800-872
D5EFG8_AMICL/238-302
D5EK63_CORAD/262-322
D5EKA4_CORAD/380-444
D5ELN7_CORAD/867-941
D5EUV5_PRER2/811-882
D5EXU3_PRER2/378-442
D5FY30_MYCGE/253-313
D5FY33_MYCGE/253-313
D5FY39_MYCGE/253-313
D5FY45_MYCGE/253-313
D5FY51_MYCGE/253-313
D5GHQ8_TUBMM/879-952
D5GY49_LACCS/365-431
D5H0C5_LACCS/604-663
D5H1H6_LACCS/803-874
D5H492_SALRM/400-454
D5H7W8_SALRM/306-369
D5H9F8_SALRM/886-958
D5HBH7_SALRM/422-486
D5HEI2_9FIRM/418-484
D5HF16_9FIRM/642-701
D5HG05_9FIRM/250-312
D5HG79_9FIRM/809-880
D5MF60_9BACT/809-879
D5MWL7_BACSU/588-647
D5MXZ6_BACSU/249-305
D5N1C0_BACSU/370-436
D5N2F7_BACSU/248-307
D5N5H8_BACSU/801-872
D5N6H9_BACSU/2-39
D5NCY4_9BURK/797-868
D5NDE9_9BURK/380-451
D5NUD2_CORAM/260-317
D5NUR8_CORAM/826-901
D5PI02_9MYCO/823-895
D5PJE2_9MYCO/274-333
D5Q3D5_CLODI/324-392
D5Q5T1_CLODI/801-872
D5Q5W2_CLODI/263-326
D5Q904_CLODI/373-437
D5Q9Q8_CLODI/595-654
D5QCP7_GLUHA/187-258
D5QJE0_GLUHA/416-483
D5QP00_METTR/406-472
D5QVL1_METTR/787-889
D5RA55_FUSNN/260-319
D5RBP3_FUSNN/790-861
D5RBX5_FUSNN/368-434
D5RDI9_FUSNN/359-423
D5RF85_FUSNN/288-349
D5RJ50_9PROT/402-468
D5RQH1_9PROT/806-877
D5RVK7_CLODI/373-437
D5S097_CLODI/324-392
D5S1V4_CLODI/595-654
D5S2P4_CLODI/263-326
D5S2S5_CLODI/801-872
D5S5D8_STRPA/645-705
D5S790_STRPA/369-433
D5S8E3_STRPA/247-310
D5S8Y2_STRPA/803-869
D5SPP2_PLAL2/264-321
D5SQ01_PLAL2/792-859
D5T1D1_LEUKI/817-888
D5T2D3_LEUKI/608-667
D5T587_LEUKI/254-314
D5T5F1_LEUKI/380-444
D5TD54_LEGP2/381-450
D5TE56_LEGP2/788-860
D5THB6_BIFAV/820-894
D5TJZ3_BACT1/248-308
D5TRP4_BACT1/586-645
D5TTY0_BACT1/326-394
D5TYE9_BACT1/802-873
D5TYH1_BACT1/372-438
D5TZQ2_THEAM/252-317
D5U0K1_THEAM/246-303
D5U5T2_BRAM5/273-335
D5U940_BRAM5/782-854
D5U9Q8_BRAM5/526-591
D5UEQ5_CELFN/821-893
D5UM56_TSUPD/254-314
D5UNL9_TSUPD/811-882
D5UZA2_ARCNC/262-324
D5V5E1_ARCNC/240-307
D5V5R8_ARCNC/776-844
D5V7Q7_ARCNC/338-402
D5VAC4_MORCR/383-458
D5VB09_MORCR/812-884
D5VFE6_CAUST/805-876
D5VJ82_CAUST/410-478
D5VTC1_METIM/382-452
D5VTG4_METIM/238-312
D5VTJ0_METIM/385-455
D5VU73_METIM/351-420
D5W213_CLOB2/254-313
D5W419_CLOB2/383-447
D5W949_BURSC/380-451
D5W9R5_BURSC/797-868
D5WPJ5_BACT2/259-321
D5WU41_BACT2/367-431
D5WWZ3_BACT2/794-863
D5WY65_THIK1/838-909
D5WYH8_THIK1/381-450
D5X7B9_THEPJ/238-298
D5X833_THEPJ/804-875
D5XEJ8_THEPJ/377-440
D5XF15_THEPJ/256-316
D5XWK0_MYCTU/823-895
D5XXH3_MYCTU/275-333
D5Y6S3_MYCTU/275-333
D5YID9_MYCTU/275-333
D5YKF0_MYCTU/823-895
D5YUW6_MYCTU/823-895
D5YVC0_MYCTU/160-218
D5Z682_MYCTU/413-485
D5Z720_MYCTU/275-333
D5ZJ76_MYCTU/716-788
D5ZK27_MYCTU/275-333
D5ZTK9_9ACTO/811-882
D6AKE1_STRFL/812-883
D6B972_9ACTO/812-883
D6BF23_9FUSO/260-319
D6BH18_9FUSO/790-863
D6BHE1_9FUSO/363-429
D6BHR0_9FUSO/287-349
D6BIV1_9FUSO/362-426
D6CKW3_THIS3/838-909
D6CL86_THIS3/381-450
D6D0W4_9BACE/378-442
D6D127_9BACE/797-868
D6D8W6_BIFLO/814-888
D6DFX5_CLOSC/253-309
D6DG94_CLOSC/616-675
D6DLF9_CLOSC/378-442
D6DX51_ENTCL/799-869
D6E0A7_9FIRM/381-445
D6E1I6_9FIRM/238-296
D6E2V7_9FIRM/613-680
D6E381_9FIRM/360-424
D6E522_9FIRM/808-879
D6E5H0_9FIRM/251-312
D6E903_9ACTN/809-879
D6EPS6_STRLI/812-883
D6FJC2_MYCTU/747-819
D6FK67_MYCTU/275-333
D6FNP7_MYCTU/275-333
D6FYU7_MYCTU/669-741
D6FYU9_MYCTU/823-895
D6GI32_9ENTR/799-869
D6GIZ1_9ENTR/382-451
D6GRR3_FILAD/802-874
D6GRX4_FILAD/253-315
D6GSB4_FILAD/366-430
D6H0I6_STAAU/801-871
D6H0K4_STAAU/369-435
D6H0R3_STAAU/251-310
D6H2L4_STAAU/584-643
D6H947_NEIGO/377-446
D6HBI7_NEIGO/804-874
D6HD69_STAAU/584-643
D6HHH9_STAAU/801-871
D6HHJ5_STAAU/369-435
D6HHQ8_STAAU/251-310
D6HKP5_9FIRM/586-645
D6HLR4_9FIRM/819-890
D6HLV1_9FIRM/254-319
D6HML4_9FIRM/353-417
D6I007_ECOLX/799-869
D6I0L1_ECOLX/382-451
D6ICC9_ECOLX/799-869
D6ICX9_ECOLX/382-451
D6IU34_ECOLX/799-869
D6IUN7_ECOLX/382-451
D6J139_STAAU/801-871
D6J156_STAAU/369-435
D6J1B5_STAAU/52-112
D6J3P0_STAAU/584-643
D6JE36_ECOLX/799-869
D6JEN5_ECOLX/382-451
D6JN24_NEIGO/377-446
D6JNT3_NEIGO/804-874
D6JR62_ACIG3/803-873
D6JWK3_ACIG3/374-444
D6K7I5_9ACTO/812-883
D6KHE8_9FIRM/253-311
D6KIG8_9FIRM/792-861
D6KIK0_9FIRM/372-436
D6KJK9_9FIRM/600-659
D6KMK7_9FIRM/253-311
D6KNL7_9FIRM/792-861
D6KNP9_9FIRM/372-436
D6KPZ1_9FIRM/600-659
D6KU97_SCAIO/820-894
D6KX07_9NEIS/379-454
D6KXZ4_9NEIS/796-867
D6L5E3_PARDN/823-896
D6L7S6_9FUSO/287-349
D6L842_9FUSO/361-425
D6LAD3_9FUSO/313-379
D6LBC6_9FUSO/260-319
D6LC80_9FUSO/790-859
D6LH16_9FUSO/260-321
D6LHB9_9FUSO/368-434
D6LHW0_9FUSO/790-860
D6LJ61_9FUSO/359-423
D6LJQ8_9FUSO/287-350
D6LKP1_9RHIZ/810-882
D6LKW0_9RHIZ/396-463
D6LYH6_STAAU/802-872
D6LYJ2_STAAU/369-435
D6LYQ2_STAAU/265-324
D6M1N2_STAAU/584-643
D6M8N2_9CLOT/254-313
D6M8Z1_9CLOT/801-872
D6MCT5_9CLOT/326-385
D6RX96_BORVA/507-572
D6RYA4_BORVA/253-312
D6S337_9LACO/251-312
D6S339_9LACO/803-874
D6S3K1_9LACO/603-662
D6S5P2_9LACO/365-431
D6S996_PEPMA/588-646
D6SA94_PEPMA/794-864
D6SAN5_PEPMA/257-320
D6SAT2_PEPMA/374-440
D6SEC7_STAAU/590-649
D6SIS2_STAAU/265-324
D6SIY0_STAAU/369-435
D6SIZ7_STAAU/802-872
D6SK70_9DELT/252-313
D6SM21_9DELT/248-307
D6SMW6_9DELT/379-443
D6SNX2_9DELT/805-875
D6SVZ5_GARVA/814-888
D6T0G2_GARVA/814-888
D6T5Z9_STAAU/251-310
D6T7W8_STAAU/369-435
D6T7Y6_STAAU/801-871
D6T8C2_STAAU/584-643
D6TGE6_9CHLR/803-873
D6THA6_9CHLR/383-449
D6TJS7_9CHLR/271-333
D6U9L0_STAAU/265-324
D6U9S0_STAAU/369-435
D6U9T8_STAAU/801-871
D6UES7_STAAU/590-649
D6UQE0_9BACT/401-470
D6UWU6_9BACT/259-318
D6UZM9_9BACT/818-887
D6V296_9BRAD/812-884
D6V695_9BRAD/408-475
D6WJA8_TRICA/888-959
D6XNV8_HELPV/338-402
D6XRB4_HELPV/773-839
D6XSR9_BACIE/250-308
D6XWW8_BACIE/801-872
D6XWY6_BACIE/369-435
D6Y1K2_BACIE/582-644
D6Y2B0_THEBD/811-882
D6Y7W7_THEBD/270-329
D6YBW1_CHLT5/797-868
D6YDL4_CHLT5/389-453
D6YFQ9_CHLT7/389-453
D6YGN2_CHLT7/797-868
D6YIC6_CHLT0/389-453
D6YJA1_CHLT0/796-867
D6YL01_CHLTG/389-453
D6YLX2_CHLTG/797-868
D6YMR2_CHLT1/389-453
D6YNN3_CHLT1/797-868
D6YRN7_WADCW/263-327
D6YSI0_WADCW/389-453
D6YTZ8_WADCW/795-866
D6YYD8_CHLT9/389-453
D6YZB0_CHLT9/797-868
D6Z1S9_DESAT/401-466
D6Z3D9_DESAT/271-336
D6Z4T3_DESAT/256-312
D6Z4V7_DESAT/804-872
D6Z5L0_DESAT/240-299
D6Z879_SEGRD/812-883
D6ZHD8_MOBCV/816-891
D6ZP12_STRP0/585-644
D6ZR90_STRP0/373-437
D6ZS03_STRP0/803-869
D6ZS41_STRP0/248-310
D6ZTY0_BIFLJ/792-866
D7A1A0_STAND/807-879
D7A8X8_STAND/407-473
D7AJ11_GEOSK/240-299
D7AJ20_GEOSK/251-311
D7AJM7_GEOSK/258-328
D7AKY9_GEOSK/385-449
D7AM59_GEOSK/802-872
D7ANN0_THEM3/374-438
D7ANP8_THEM3/798-869
D7AP35_THEM3/251-313
D7ATP7_THEM3/585-646
D7B1Q8_NOCDD/810-883
D7BB30_MEISD/354-414
D7BGR7_MEISD/259-312
D7BNR9_ARCHD/815-888
D7BWV4_STRBB/812-883
D7CK26_SYNLT/801-871
D7CKT5_SYNLT/238-298
D7CLG2_SYNLT/375-439
D7CM49_SYNLT/260-324
D7CQQ4_TRURR/844-908
D7CS79_TRURR/371-431
D7CW79_TRURR/263-328
D7D206_GEOSC/251-309
D7D2U7_GEOSC/372-438
D7D2X1_GEOSC/801-872
D7D5U9_GEOSC/585-646
D7D8J5_STAHD/249-304
D7D8P5_STAHD/260-304
D7D9F7_STAHD/254-317
D7DA94_STAHD/255-325
D7DDS0_CHLTD/389-453
D7DEM1_CHLTD/846-917
D7DFC0_CHLTL/846-917
D7DGK9_CHLTL/389-453
D7DJE8_METS0/215-284
D7DL84_METS0/825-895
D7DTX8_METV3/418-487
D7DUQ0_METV3/268-341
D7DUY1_METV3/397-466
D7DV49_METV3/400-469
D7DZV5_NOSA0/390-458
D7E1R7_NOSA0/801-873
D7E3L1_NOSA0/408-473
D7E6B4_METEZ/364-434
D7E8F8_METEZ/237-304
D7E9B0_METEZ/845-913
D7EBA0_METEZ/412-491
D7EBN3_METEZ/388-458
D7EUQ1_MYCTU/669-741
D7EVH9_MYCTU/275-333
D7FC92_HELP3/773-839
D7FF24_HELP3/338-402
D7FG16_HELP3/12-72
D7GDR7_PROFC/816-887
D7GSA1_9FIRM/609-668
D7GUV5_9FIRM/382-446
D7GW56_9FIRM/806-877
D7GYU9_BRUAB/810-882
D7GZ10_BRUAB/396-463
D7HDP4_VIBCH/784-854
D7HEI4_VIBCH/385-454
D7HQ35_VIBCH/385-457
D7HS59_VIBCH/475-545
D7I349_PSESS/797-867
D7I3H6_PSESS/376-445
D7IB84_9BACE/378-442
D7IBD5_9BACE/797-868
D7IP30_9BACE/378-442
D7IPB6_9BACE/273-332
D7IV30_9BACE/796-868
D7IZU5_9BACE/378-442
D7J000_9BACE/797-868
D7JCC7_9BACT/379-443
D7JDI2_9BACT/795-866
D7JE02_9BACT/272-331
D7JS29_ECOLX/382-451
D7JSL6_ECOLX/799-869
D7K7Z0_9BACE/378-442
D7K870_9BACE/797-868
D7KFW7_ARALL/875-948
D7KWT8_ARALL/6-60
D7M1J4_ARALL/894-967
D7MZG7_9NEIS/944-1013
D7N0P7_9NEIS/377-446
D7N5T4_9FIRM/379-454
D7N5W1_9FIRM/254-321
D7N6D0_9FIRM/781-872
D7N882_9FIRM/596-655
D7NCY0_9BACT/811-882
D7NFF8_9BACT/379-442
D7T9F5_VITVI/945-1019
D7U4W0_VITVI/923-999
D7UIW4_LISMO/370-436
D7UIY6_LISMO/801-872
D7ULE5_LISMO/588-647
D7UM86_LISMO/247-306
D7UUY8_LISGR/607-666
D7UYW4_LISGR/247-305
D7UZ16_LISGR/371-437
D7UZ50_LISGR/801-871
D7V3X1_9LACO/365-431
D7V4Y4_9LACO/804-875
D7V651_9LACO/603-662
D7VB89_LACPL/250-309
D7VB91_LACPL/804-875
D7VBU6_LACPL/374-439
D7VEB6_LACPL/598-657
D7VEI6_LACPL/256-316
D7VJ27_9SPHI/818-890
D7VJ71_9SPHI/266-332
D7VJE1_9SPHI/383-447
D7VW98_9FLAO/407-472
D7VYM8_9FLAO/287-351
D7W7E2_9FLAO/796-866
D7WCH1_9CORY/817-890
D7WJQ7_BACCE/586-645
D7WKR4_BACCE/802-873
D7WPS1_9BACI/251-308
D7WQD4_9BACI/372-438
D7WQH3_9BACI/810-879
D7WQP9_9BACI/246-296
D7WZA9_9BACI/586-652
D7X013_9BACI/321-390
D7X1S8_ECOLX/382-451
D7XBF4_ECOLX/707-777
D7XTW6_ECOLX/382-451
D7XUK6_ECOLX/707-777
D7Y5Y9_ECOLX/707-777
D7YB40_ECOLX/382-451
D7YIN5_ECOLX/707-777
D7YKY4_ECOLX/382-451
D7YW33_ECOLX/707-777
D7YXW6_ECOLX/382-451
D7ZLS8_ECOLX/707-777
D7ZMB0_ECOLX/382-451
D7ZP77_ECOLX/382-451
D7ZVK7_ECOLX/707-777
D8A3J3_ECOLX/382-451
D8AGN4_ECOLX/707-777
D8AIR9_ECOLX/707-777
D8AKA5_ECOLX/301-370
D8AXA9_ECOLX/382-451
D8AZ24_ECOLX/707-777
D8BC88_ECOLX/707-777
D8BNQ9_ECOLX/382-451
D8BZS7_ECOLX/762-832
D8C1C3_ECOLX/382-451
D8CG52_ECOLX/382-451
D8CGR8_ECOLX/707-777
D8D4Y1_COMTE/797-868
D8D6K8_COMTE/379-452
D8DT48_PREBR/812-884
D8DZE8_PREBR/379-442
D8E1G5_ECOLX/707-777
D8E242_ECOLX/382-451
D8EHU8_ECOLX/382-451
D8EIJ4_ECOLX/707-777
D8F9U9_9DELT/256-316
D8FBX6_9DELT/263-333
D8FC97_9DELT/263-320
D8FEI5_9DELT/803-873
D8FHR0_9FIRM/593-653
D8FHT4_9FIRM/260-319
D8FJ12_9FIRM/800-872
D8FMB9_LACDE/250-310
D8FMC1_LACDE/803-874
D8FNH1_LACDE/601-663
D8FQ05_LACDE/365-431
D8G456_9CYAN/451-503
D8G7C7_9CYAN/800-872
D8G8Q9_9CYAN/457-516
D8GBF0_LACCZ/600-659
D8GE84_LACCZ/250-309
D8GEM0_LACCZ/246-305
D8GEM3_LACCZ/804-875
D8GH20_LACCZ/370-436
D8GJX3_CLOLD/592-650
D8GPT3_CLOLD/383-447
D8GRE5_CLOLD/801-871
D8GS32_CLOLD/252-311
D8GWE1_BACAI/802-873
D8GWG1_BACAI/372-438
D8GYC0_BACAI/248-308
D8H551_BACAI/586-645
D8H6Q0_BACAI/337-405
D8HBT6_STAAF/801-871
D8HBV3_STAAF/369-435
D8HC11_STAAF/251-310
D8HDD3_STAAF/584-643
D8HX57_AMYMU/261-326
D8HY66_AMYMU/810-880
D8IDK2_BRAP9/792-862
D8IEV1_BRAP9/530-595
D8IG35_BRAP9/266-330
D8IGA8_LACFC/601-660
D8IH64_LACFC/249-311
D8IH66_LACFC/808-878
D8IHC5_LACFC/369-435
D8IIZ7_LACFC/270-323
D8IK27_LACSC/266-319
D8ILM6_LACSC/371-437
D8ILN8_LACSC/138-210
D8ILP2_LACSC/252-310
D8IN45_LACSC/445-504
D8IQI0_HERSS/797-867
D8IYU1_HERSS/377-446
D8J4E2_HALJB/391-462
D8J547_HALJB/846-911
D8J5L5_HALJB/387-462
D8JLF8_ACISD/374-443
D8JP25_ACISD/808-878
D8JQG9_HYPDA/821-893
D8JXX8_HYPDA/412-482
D8K103_DEHLB/368-432
D8K228_DEHLB/782-853
D8K709_NITWC/382-451
D8KBY5_NITWC/793-861
D8KCZ0_LACLN/583-645
D8KD77_LACLN/802-869
D8KGR7_LACLN/368-432
D8KMX6_CORPF/813-886
D8KNA5_CORPF/266-327
D8LCV6_ECTSI/1053-1119
D8M1P4_BLAHO/874-929
D8MDM7_LEUGT/608-667
D8MEQ1_LEUGT/253-314
D8MEU9_LEUGT/380-443
D8MGL8_LEUGT/817-888
D8MW05_ERWBE/799-869
D8MWF0_ERWBE/377-446
D8N6B0_RALSO/811-882
D8ND24_RALSO/380-449
D8NKY3_RALSO/380-449
D8NMJ5_RALSO/803-874
D8NVD9_RALSO/380-449
D8NWV3_RALSO/803-874
D8P7Z9_9BACT/224-272
D8PCE9_9BACT/245-304
D8PDY1_9BACT/798-867
D8PI67_9BACT/372-437
D8Q8F8_SCHCM/874-946
D8SHA2_SELML/851-922
D8TCM1_SELML/837-908
D8TQJ5_VOLCA/901-974
D8TVU1_VOLCA/1066-1136
D8UPX0_9MICC/817-888
D8VN02_9ZZZZ/380-449
D9I357_9RICK/805-865
D9I3A6_9RICK/400-466
D9N6G9_STRPN/803-869
D9N6U0_STRPN/369-433
D9N739_STRPN/248-310
D9N7B6_STRPN/585-644
D9NCY9_STRPN/803-869
D9ND62_STRPN/369-433
D9NDL3_STRPN/585-644
D9NGV0_STRPN/248-310
D9NKD9_STRPN/369-433
D9NLC7_STRPN/248-310
D9NLG8_STRPN/803-869
D9NM80_STRPN/585-644
D9NR58_STRPN/369-433
D9NRU3_STRPN/248-310
D9NRY4_STRPN/803-869
D9NTC9_STRPN/585-644
D9NX99_STRPN/248-310
D9NXE0_STRPN/803-869
D9NZF1_STRPN/585-644
D9P0K9_STRPN/369-433
D9P3U9_ACTPL/376-454
D9P885_ACTPL/798-868
D9P907_ACTPL/798-868
D9PAS1_ACTPL/376-454
D9PFR2_9ZZZZ/1-54
D9PQ55_PEPMA/588-646
D9PRX5_PEPMA/374-440
D9PS21_PEPMA/252-316
D9PSG2_PEPMA/794-864
D9PUH2_METTM/823-891
D9PVG2_METTM/386-460
D9PYS7_METTM/380-450
D9Q0F4_ACIS3/259-331
D9Q0P2_ACIS3/259-314
D9Q8N6_CORP1/813-886
D9Q911_CORP1/266-327
D9QAP6_CORP2/813-886
D9QB22_CORP2/266-327
D9QF01_BRESC/806-877
D9QHW5_BRESC/404-472
D9QRF9_ACEAZ/259-318
D9QRQ1_ACEAZ/242-302
D9QUP9_ACEAZ/799-870
D9QVJ7_ACEAZ/378-443
D9QWF7_MYCMG/249-310
D9R1A5_CLOSW/801-872
D9R2V6_CLOSW/615-674
D9R576_CLOSW/378-442
D9R782_CLOSW/254-308
D9RC21_STAAJ/584-643
D9RHR3_STAAJ/801-871
D9RHT0_STAAJ/369-435
D9RHY9_STAAJ/251-310
D9RKL2_STAAK/802-872
D9RKM9_STAAK/369-435
D9RL85_STAAK/250-310
D9RPW4_STAAK/584-643
D9RS37_PREMB/275-335
D9RSA3_PREMB/815-883
D9RUK8_PREMB/379-442
D9RXN6_THEOJ/802-873
D9RXP7_THEOJ/372-435
D9S183_THEOJ/484-544
D9S3L4_THEOJ/253-316
D9SAE5_FIBSS/803-874
D9SC89_GALCS/797-867
D9SGL8_GALCS/376-445
D9SKN8_CLOC7/253-315
D9SL58_CLOC7/801-872
D9SPB7_CLOC7/590-650
D9SPV1_CLOC7/375-439
D9SVD4_CLOC7/323-389
D9SXT9_MICAI/278-337
D9T5Q9_MICAI/819-887
D9TIX1_CALOO/376-441
D9TJE3_CALOO/597-655
D9TKI6_CALOO/799-871
D9TL79_CALOO/252-311
D9TLT2_THETC/251-313
D9TNU3_THETC/370-434
D9TP61_THETC/323-389
D9TPU4_THETC/799-869
D9TRG1_THETC/587-648
D9UCB5_9ACTO/813-883
D9UZ75_9ACTO/810-880
D9V4H3_9ACTO/265-327
D9VK65_9ACTO/812-883
D9XID8_STRVR/812-883
D9XUT8_9ACTO/812-883
D9Y697_9BURK/376-448
D9Y6V6_9BURK/798-865
D9YBI9_9DELT/818-888
D9YD26_9DELT/243-304
D9YEE5_9DELT/380-444
D9ZF48_9ZZZZ/207-271
E0DF71_9CORY/812-884
E0DFL4_9CORY/267-326
E0DL72_9RHIZ/810-882
E0DLE4_9RHIZ/396-463
E0DUS5_9RHIZ/810-882
E0DXR9_9RHIZ/396-463
E0E138_9FIRM/800-871
E0E2N7_9FIRM/373-437
E0E490_9FIRM/275-332
E0E582_9FIRM/602-660
E0E6T9_ACTPL/376-454
E0E7D4_ACTPL/798-868
E0ECW3_ACTPL/376-454
E0EDC0_ACTPL/798-868
E0EJ25_ACTPL/376-454
E0EJI1_ACTPL/798-868
E0EWP0_ACTPL/376-454
E0EXA3_ACTPL/798-868
E0F2Z8_ACTPL/376-454
E0F3F7_ACTPL/798-868
E0F944_ACTPL/376-454
E0F9Q6_ACTPL/798-868
E0FFC8_ACTPL/376-454
E0FFU3_ACTPL/798-868
E0FLE9_ACTPL/376-454
E0FLV5_ACTPL/798-868
E0FRD2_9THEO/251-311
E0FS73_9THEO/798-869
E0FSX4_9THEO/460-521
E0FVZ2_9THEO/374-438
E0G293_ENTFA/602-661
E0G3U3_ENTFA/369-435
E0G8B7_ENTFA/804-875
E0G8C3_ENTFA/251-310
E0GDV0_ENTFA/369-435
E0GEV3_ENTFA/804-875
E0GEV9_ENTFA/251-310
E0GGD4_ENTFA/602-661
E0GLE2_ENTFA/369-435
E0GN63_ENTFA/602-661
E0GQX8_ENTFA/804-875
E0GQY4_ENTFA/251-310
E0GSJ1_ENTFA/369-436
E0GVB1_ENTFA/251-310
E0GVB7_ENTFA/804-875
E0GXM3_ENTFA/602-661
E0H295_ENTFA/602-661
E0H4N0_ENTFA/804-875
E0H4N6_ENTFA/251-310
E0H7L9_ENTFA/369-436
E0HDH7_ENTFA/251-310
E0HDI4_ENTFA/804-875
E0HEX9_ENTFA/369-435
E0HHZ9_ENTFA/622-681
E0HMR1_9GAMM/797-866
E0HNW6_9GAMM/379-455
E0HVI6_9BACT/374-438
E0HVJ4_9BACT/255-316
E0HXE9_9BACT/797-867
E0I491_9BACL/267-333
E0I9B8_9BACL/583-646
E0IDY5_9BACL/381-447
E0IE04_9BACL/797-868
E0IH01_9GAMM/797-866
E0IMK7_9GAMM/379-455
E0IWC1_ECOLW/382-451
E0J5K6_ECOLW/799-869
E0JDQ7_RHIME/402-469
E0JDY3_RHIME/811-882
E0JYT3_RHIME/402-469
E0JZ10_RHIME/811-882
E0KLY1_STRVO/813-883
E0LFE8_SPHCR/806-877
E0LMI0_SPHCR/389-456
E0LXX4_9ENTR/382-451
E0M4K0_9ENTR/799-869
E0MJM2_9RHOB/808-880
E0ML40_9RHOB/399-466
E0MY70_9CORY/818-893
E0N1A9_9ACTO/816-891
E0N7K2_NEIME/808-878
E0N9S8_NEIME/377-446
E0NE58_PEDAC/372-438
E0NFU7_PEDAC/803-874
E0NFV0_PEDAC/254-313
E0NGA4_PEDAC/597-656
E0NKJ8_9FIRM/590-649
E0NM53_9FIRM/251-316
E0NN14_9FIRM/800-870
E0NN61_9FIRM/375-438
E0NTJ0_9BACT/286-345
E0NUN2_9BACT/815-871
E0NVU1_9BACT/378-442
E0NWJ2_9FIRM/810-885
E0NWU8_9FIRM/378-442
E0NYH1_9FIRM/249-314
E0P0E9_9FIRM/592-649
E0P5M8_STAAU/590-649
E0P7K6_STAAU/265-324
E0P7R6_STAAU/369-435
E0P7T3_STAAU/802-872
E0PCF8_STREI/819-886
E0PCN3_STREI/249-311
E0PCU8_STREI/369-433
E0PGI3_STREI/586-645
E0PIS7_STRGY/819-886
E0PJ14_STRGY/249-310
E0PJC4_STRGY/369-433
E0PN37_STRGY/586-645
E0PNS2_STRMT/585-644
E0PQ06_STRMT/369-433
E0PRX5_STRMT/803-869
E0PTH9_STRPY/585-644
E0PVB9_STRPY/803-870
E0PWD9_STRPY/369-433
E0PWW9_STRPY/249-312
E0Q0G5_9STRE/803-869
E0Q1W1_9STRE/248-310
E0Q2C6_9STRE/388-452
E0Q3S1_9STRE/585-644
E0Q6P9_9BIFI/814-887
E0QE41_CAMCO/200-264
E0QFW2_CAMCO/768-836
E0QHE5_9FIRM/361-425
E0QIC2_9FIRM/257-315
E0QIC9_9FIRM/802-875
E0QJ50_9FIRM/593-652
E0QUM1_ECOLX/382-451
E0QV91_ECOLX/799-869
E0RH34_PAEP6/261-319
E0RLR7_PAEP6/798-869
E0RMP6_PAEP6/373-439
E0RNB4_SPITD/246-303
E0RQN9_SPITD/258-323
E0RR34_SPITD/511-577
E0RXH5_BUTPB/627-686
E0RYN4_BUTPB/408-473
E0S1N5_BUTPB/251-308
E0S2J3_BUTPB/806-877
E0S4B0_BUTPB/350-415
E0SC73_DICD3/799-869
E0SP27_IGNAA/255-324
E0SP75_IGNAA/244-301
E0SQY3_IGNAA/272-350
E0SUA0_STRZA/248-310
E0SUR5_STRZA/803-869
E0SWT3_STRZA/373-437
E0SZD7_STRZA/552-611
E0T6W7_EDWTF/799-869
E0T7H7_EDWTF/382-451
E0TBT1_PARBH/410-476
E0TEF8_PARBH/805-877
E0TJ01_ZINIC/368-438
E0TJW1_MYCHH/255-318
E0TL44_MYCHH/598-659
E0TMD0_STRZ6/803-869
E0TMJ4_STRZ6/248-310
E0TS03_STRZ6/585-644
E0TT64_STRZ6/373-437
E0TUJ4_BACPZ/801-872
E0TUL5_BACPZ/370-436
E0TWH5_BACPZ/249-305
E0TWM6_BACPZ/248-307
E0TZC6_BACPZ/588-647
E0U6K3_CYAP2/801-874
E0UAU1_CYAP2/382-449
E0UAZ7_CYAP2/406-464
E0UQQ8_SULAO/778-843
E0US92_SULAO/341-405
E0VL09_PEDHC/886-957
E0WQJ8_9ENTR/381-450
E0WR43_9ENTR/817-887
E0XPX1_9BACT/252-322
E0YIU9_9CAUD/401-464
E1CTD1_VIBPA/784-854
E1CW53_VIBPA/380-452
E1D0W2_VIBPA/252-315
E1DCY1_VIBPA/252-315
E1DE32_VIBPA/380-452
E1DGA0_VIBPA/784-854
E1DGK3_VIBPA/380-452
E1DHU1_VIBPA/252-315
E1DPM1_VIBPA/784-854
E1DVL2_LACRE/820-890
E1DVL4_LACRE/274-333
E1DW96_LACRE/599-658
E1DXZ1_LACRE/267-326
E1E1A1_LACRE/372-441
E1E4W4_STAAU/590-649
E1E5F6_STAAU/265-324
E1E7K3_STAAU/369-435
E1E7Z4_STAAU/801-871
E1E9H8_VIBPA/252-315
E1EAT7_VIBPA/3-73
E1EFC8_VIBPA/380-452
E1EQU1_ENTFA/369-435
E1ES28_ENTFA/804-875
E1ES34_ENTFA/251-309
E1EVE1_ENTFA/586-645
E1FC63_9THEO/585-646
E1FDU3_9THEO/374-438
E1FDW5_9THEO/797-869
E1FEB8_9THEO/251-310
E1FMK3_LOALO/889-960
E1GTD7_9BACT/808-881
E1GVB8_9BACT/273-331
E1GWY7_9BACT/379-441
E1GZ36_STRPN/369-433
E1H0N4_STRPN/245-307
E1H0S2_STRPN/803-869
E1H1N0_STRPN/585-644
E1HC08_MYCTU/823-895
E1HCS9_MYCTU/275-333
E1HHD3_ECOLX/382-451
E1HLL3_ECOLX/707-777
E1HYU1_ECOLX/707-777
E1I1D4_ECOLX/382-451
E1IER3_9CHLR/817-888
E1IFZ8_9CHLR/263-328
E1IH56_9CHLR/378-442
E1ILY9_ECOLX/382-451
E1IQC3_ECOLX/707-777
E1J3Y8_ECOLX/382-451
E1JAQ8_ECOLX/707-777
E1JKV9_9LACO/604-663
E1JPC0_9LACO/252-310
E1JPC2_9LACO/804-876
E1JPE2_9LACO/371-437
E1JPT9_9LACO/266-319
E1JRF6_DESFR/251-310
E1JRZ5_DESFR/805-876
E1JX43_DESFR/373-442
E1JZD6_DESFR/254-320
E1K327_9EURY/266-340
E1K3J3_9EURY/375-444
E1K446_9EURY/404-475
E1K4T6_9EURY/397-466
E1K978_9FIRM/376-440
E1K9C1_9FIRM/801-871
E1KC53_9FIRM/372-437
E1KDJ4_9FIRM/596-655
E1KFB3_9FIRM/253-312
E1KQH6_9BACT/821-893
E1KQJ4_9BACT/378-442
E1KVC4_PEPMA/374-440
E1KVS8_PEPMA/252-316
E1KW97_PEPMA/794-864
E1L065_PEPMA/588-646
E1L1R4_9ACTN/810-879
E1L278_9ACTN/379-435
E1L3P0_9ACTN/277-335
E1L599_9FIRM/792-864
E1L5D1_9FIRM/371-435
E1L7I0_9FIRM/600-659
E1L8X1_9FIRM/253-311
E1LBZ9_9FIRM/371-435
E1LC31_9FIRM/792-864
E1LCQ1_9FIRM/253-311
E1LCX6_9FIRM/600-659
E1LEQ6_STRMT/369-433
E1LGE3_STRMT/249-310
E1LGP8_STRMT/803-869
E1LIV6_STRMT/562-621
E1LKF5_STRMT/803-869
E1LLC3_STRMT/249-310
E1LNY3_STRMT/562-621
E1LPU4_STRMT/369-433
E1LQX5_STRMT/369-433
E1LSQ0_STRMT/249-310
E1LSV6_STRMT/803-869
E1LV26_STRMT/562-621
E1LWZ8_STROR/562-621
E1LY75_STROR/369-433
E1M0I1_STRMT/803-869
E1M2A1_STRMT/585-644
E1M4Z8_STRMT/188-249
E1M718_9STRE/616-675
E1M8W0_9STRE/157-221
E1MAX4_9STRE/661-727
E1MN97_9GAMM/229-278
E1MSU8_9GAMM/792-861
E1MU95_9GAMM/386-454
E1N962_9BIFI/814-887
E1NFL0_9LACO/804-875
E1NFL2_9LACO/207-266
E1NGP4_9LACO/365-430
E1NGX9_9LACO/481-542
E1NJ85_9LACO/601-662
E1NKD5_9LACO/248-307
E1NKD7_9LACO/804-875
E1NKH3_9LACO/365-430
E1NM29_9LACO/601-662
E1NMC0_9LACO/190-249
E1NMC2_9LACO/804-875
E1NQP0_9LACO/365-430
E1NR63_9LACO/559-630
E1NR66_9LACO/248-307
E1NRX0_9LACO/262-328
E1NSA4_9LACO/601-662
E1NWC5_9LACO/365-430
E1NX73_9LACO/248-307
E1NXE0_9LACO/804-875
E1NXI5_9LACO/601-662
E1P1E2_NEILA/377-446
E1P4C4_NEILA/797-867
E1P6B5_GEOBB/382-450
E1P8P4_ECOAB/799-869
E1PAL2_ECOAB/382-451
E1PLG7_CAMJM/768-836
E1PNH3_CAMJM/338-402
E1PRQ6_MYCFJ/255-314
E1PRQ7_MYCFJ/263-321
E1PUP7_HELPT/338-402
E1PX43_HELPT/773-839
E1PYD9_HELPM/338-402
E1PYK3_HELPM/283-342
E1Q0Z5_HELPM/772-839
E1Q3J7_HELPP/772-839
E1Q5H9_HELPP/338-403
E1Q8H6_HELPC/773-839
E1QA34_HELPC/338-402
E1QBQ8_MYCPB/261-320
E1QCT4_MYCPB/256-315
E1QFC8_DESB2/250-312
E1QFW7_DESB2/251-310
E1QH34_DESB2/386-450
E1QIT5_DESB2/806-876
E1QPP8_VULDI/225-298
E1QVF9_OLSUV/267-326
E1QVT4_OLSUV/807-876
E1QZN5_OLSUV/378-442
E1R375_SPISS/512-575
E1R3A5_SPISS/264-311
E1R3Z6_SPISS/261-321
E1RGR2_METP4/839-902
E1RI95_METP4/254-305
E1RJF1_METP4/335-402
E1RJR7_METP4/383-455
E1RK80_METP4/397-479
E1RP27_XYLFG/806-877
E1RQJ5_XYLFG/393-464
E1RZF3_ECOUM/382-451
E1S200_ECOUM/799-869
E1S7K5_HELP9/338-402
E1SA94_HELP9/773-839
E1SBX6_PANVC/799-869
E1SCW5_PANVC/382-451
E1ST10_FERBD/800-870
E1SUF6_FERBD/378-447
E1T1M5_THESX/585-646
E1T1Z2_THESX/251-310
E1T2U6_THESX/797-869
E1T2W8_THESX/374-438
E1T3K7_BURSG/380-451
E1T4F5_BURSG/813-884
E1TKT8_LACPS/374-439
E1TLR1_LACPS/804-875
E1TLR3_LACPS/250-309
E1TPB9_LACPS/249-309
E1TQ35_LACPS/598-657
E1UC95_LISML/588-647
E1UGL2_LISML/801-872
E1UGN3_LISML/370-436
E1UGT3_LISML/247-306
E1ULW9_BACAS/801-872
E1ULZ2_BACAS/370-436
E1UN57_BACAS/248-311
E1UUG9_BACAS/588-647
E1V8H1_HALED/790-860
E1V967_HALED/399-469
E1VIQ9_9GAMM/799-869
E1VLY9_9GAMM/380-449
E1VWE1_ARTAR/820-891
E1W445_HAEP3/798-868
E1W5E6_HAEP3/376-445
E1WA72_SALTS/799-869
E1WHI2_SALTS/382-451
E1WLF2_BACF6/798-868
E1WMX1_BACF6/378-442
E1X419_BACMS/799-876
E1X592_BACMS/377-443
E1X736_HAEI1/376-445
E1XBB8_HAEI1/798-868
E1XDN2_STRZO/585-644
E1XFA1_STRZO/369-433
E1XGX3_STRZO/248-310
E1XH17_STRZO/803-869
E1XIL7_STRZN/369-433
E1XKD8_STRZN/248-310
E1XKH4_STRZN/803-869
E1XMM9_STRZN/585-644
E1XNL9_STRZI/587-646
E1XQ33_STRZI/369-433
E1XRQ8_STRZI/249-310
E1XRW1_STRZI/803-869
E1XWP0_LEGPN/788-860
E1Y2B7_LEGPN/381-450
E1Y8S7_9DELT/382-446
E1YBU0_9DELT/246-305
E1YCA9_9DELT/250-310
E1YEQ8_9DELT/276-321
E1YGH1_9DELT/238-299
E1YHT5_9DELT/232-294
E1YM14_9DELT/800-869
E1YS89_9BACE/378-442
E1YSE4_9BACE/273-332
E1YXB9_9BACE/796-868
E1ZA66_9CHLO/448-518
E2A1R5_9HYME/886-957
E2BBY0_9HYME/890-961
E2CMI3_9RHOB/810-882
E2CQG8_9RHOB/404-471
E2J5T4_XANOR/24-92
E2JLN1_BORAF/254-312
E2JMY0_BORAF/505-570
E2JNW3_BORBU/507-572
E2JPV3_BORBU/254-312
E2JTQ8_ECO57/799-869
E2JY02_ECO57/382-451
E2K7V1_ECO57/799-869
E2KAQ1_ECO57/382-451
E2KSJ2_ECO57/799-869
E2KU94_ECO57/382-451
E2L1F3_BORBU/254-312
E2L233_BORBU/507-572
E2MCU7_PSESM/797-867
E2ME60_PSESM/374-443
E2MNS0_FRANO/786-857
E2MPU5_FRANO/379-450
E2MU35_9CORY/279-338
E2MY63_9CORY/812-882
E2N0N6_CAPSP/273-332
E2N3G4_CAPSP/372-436
E2N559_CAPSP/802-875
E2N8X4_9BACE/378-442
E2NF82_9BACE/798-868
E2NPL4_9FIRM/244-304
E2NS29_9FIRM/580-642
E2NSE5_9FIRM/354-422
E2NTZ9_9FIRM/796-866
E2NXT5_PASHA/377-448
E2P0V3_PASHA/799-869
E2P765_PASHA/799-869
E2P7E2_PASHA/377-448
E2PDG7_NEIPO/797-867
E2PIX2_NEIPO/377-446
E2PJ75_9RHIZ/396-463
E2PJE2_9RHIZ/810-882
E2PV60_STRCL/813-883
E2QQE5_ECOLX/799-869
E2QQZ2_ECOLX/382-451
E2S1A0_9CORY/821-896
E2S9F4_9ACTO/811-882
E2SIM1_9FIRM/801-872
E2SIN7_9FIRM/250-312
E2SIU0_9FIRM/353-417
E2SMK7_9FIRM/585-644
E2SYT1_9RALS/803-874
E2SZL1_9RALS/379-448
E2TBU0_MYCTU/823-895
E2TCZ0_MYCTU/275-333
E2TPA1_MYCTU/823-895
E2TQ40_MYCTU/275-333
E2U0S2_MYCTU/275-333
E2U1F6_MYCTU/823-895
E2UC56_MYCTU/823-895
E2UCY4_MYCTU/275-333
E2UNR2_MYCTU/823-895
E2UPL5_MYCTU/275-333
E2UWX0_MYCTU/266-324
E2UXQ2_MYCTU/823-895
E2VB72_MYCTU/823-895
E2VC04_MYCTU/266-324
E2VL20_MYCTU/255-313
E2VNM0_MYCTU/823-895
E2VWV1_MYCTU/823-895
E2VXN4_MYCTU/275-333
E2W818_MYCTU/823-895
E2W8U0_MYCTU/275-333
E2WK43_MYCTU/823-895
E2WKX8_MYCTU/275-333
E2WXR4_ECOLX/707-777
E2WYU5_ECOLX/382-451
E2X786_SHIDY/335-404
E2X9Z6_SHIDY/707-777
E2XWW0_PSEFL/795-865
E2XXJ4_PSEFL/375-445
E2Y2X3_ENTFA/369-435
E2Y363_ENTFA/602-661
E2Y510_ENTFA/251-310
E2Y516_ENTFA/804-875
E2YBU6_ENTFA/251-310
E2YBV2_ENTFA/804-875
E2YCQ7_ENTFA/369-436
E2YHP8_ENTFA/602-661
E2YM55_ENTFA/251-310
E2YM61_ENTFA/804-875
E2YN16_ENTFA/369-436
E2YRI3_ENTFA/602-661
E2YU53_ENTFA/602-661
E2YVG3_ENTFA/369-435
E2YWZ1_ENTFA/251-310
E2YWZ7_ENTFA/804-875
E2Z1Y8_ENTFA/369-436
E2Z506_ENTFA/251-310
E2Z513_ENTFA/804-875
E2Z6N1_ENTFA/602-661
E2ZAJ8_9FIRM/597-656
E2ZCQ8_9FIRM/250-314
E2ZDQ4_9FIRM/371-435
E2ZDR1_9FIRM/790-861
E2ZGX0_9FIRM/592-650
E2ZH15_9FIRM/404-469
E2ZMA7_9FIRM/257-321
E2ZN90_9FIRM/808-879
E2ZPR7_PSEAE/797-868
E2ZYG9_PSEAE/376-445
E3AR34_9SPHI/852-923
E3AUV4_9SPHI/375-439
E3B4Y3_9SPHI/284-352
E3B776_9MICO/826-896
E3BM27_9VIBR/379-448
E3BNX4_9VIBR/784-853
E3BS46_9LACO/601-662
E3BSP8_9LACO/248-307
E3BSQ0_9LACO/804-875
E3BTL6_9LACO/365-430
E3BUL7_9LACO/601-662
E3BVW9_9LACO/804-875
E3BVX1_9LACO/248-307
E3BWH9_9LACO/365-430
E3BZ58_9LACO/365-430
E3C0E7_9LACO/601-662
E3C0Q0_9LACO/248-307
E3C0Q2_9LACO/804-875
E3C1R4_9LACO/804-875
E3C1R6_9LACO/248-307
E3C3C1_9LACO/601-662
E3C3R7_9LACO/365-430
E3C6D0_9LACO/377-443
E3C6V2_9LACO/599-658
E3C772_9LACO/281-332
E3CAB9_9LACO/251-310
E3CAC1_9LACO/809-880
E3CBK9_STRPA/585-645
E3CCF7_STRPA/803-869
E3CD73_STRPA/369-433
E3CE18_STRPA/247-310
E3CH58_STRDO/35-99
E3CH88_STRDO/272-335
E3CHH0_STRDO/804-871
E3CKM3_STRDO/584-647
E3CNU7_STRVE/377-441
E3CS79_STRVE/262-324
E3CSX6_STRVE/584-643
E3CT85_STRVE/803-870
E3CZ79_9BACT/801-860
E3CZL1_9BACT/260-323
E3D0V2_9BACT/264-329
E3D1E9_NEIM7/808-878
E3D3Q9_NEIM7/377-446
E3DAT1_GARV3/814-888
E3DGE0_ERWSE/377-446
E3DHN5_ERWSE/799-868
E3DPG8_HALPG/365-431
E3DQE3_HALPG/368-434
E3DR74_HALPG/800-871
E3DRZ0_HALPG/261-324
E3DZY5_BACA1/801-872
E3E009_BACA1/370-436
E3E1L3_BACA1/248-307
E3E2H0_BACA1/588-647
E3E3L4_BACA1/250-303
E3E6G3_PAEPS/796-869
E3E8W5_PAEPS/373-439
E3EHG2_PAEPS/261-319
E3EKQ9_PAEPS/291-355
E3EM30_BIFBS/814-887
E3EU35_HYDTT/252-312
E3EXZ9_KETVY/383-449
E3F2D4_KETVY/1-43
E3F659_CORP9/266-327
E3FBG4_CORP9/828-901
E3FIA8_STIAD/279-356
E3FJJ7_STIAD/332-399
E3FK42_STIAD/818-889
E3FR42_STIAD/378-442
E3G4Y6_ENTCS/382-451
E3G6H9_ENTCS/799-869
E3GFZ3_EUBLK/377-442
E3GG93_EUBLK/801-872
E3GNW7_EUBLK/254-316
E3GR70_EUBLK/588-650
E3GSF2_HAEI2/798-868
E3GV90_HAEI2/376-445
E3GX87_METFV/374-445
E3GXB8_METFV/837-903
E3GZH2_METFV/378-446
E3H2V8_ROTDC/817-888
E3H5Y3_ILYPC/371-437
E3H6E8_ILYPC/372-436
E3H7P8_ILYPC/267-326
E3HB00_ILYPC/792-862
E3HIR6_ACHXA/796-868
E3HRC3_ACHXA/382-455
E3I0A9_RHOVT/813-885
E3I1N2_RHOVT/408-476
E3I9I3_GEOS0/584-646
E3IER1_GEOS0/251-310
E3IG01_GEOS0/372-438
E3IGH0_GEOS0/801-872
E3IK70_DESVR/805-875
E3IPR2_DESVR/251-320
E3IPV6_DESVR/258-317
E3IPZ6_DESVR/248-307
E3ISU3_DESVR/377-441
E3J8Y8_FRASU/802-875
E3JEQ8_BUCA0/799-868
E3JGN6_BUCA3/799-868
E3JI57_BUCAF/799-868
E3JIX6_BUCAJ/799-868
E3KJL0_PUCGT/894-955
E3MGG7_CAERE/888-959
E3PH61_ECOH1/799-869
E3PIG8_ECOH1/382-451
E3PRC3_CLOSD/359-425
E3PRV7_CLOSD/802-873
E3PSF4_CLOSD/257-313
E3PVX8_CLOSD/591-651
E3Q396_COLGM/874-947
E3R4K0_9LACO/803-874
E3R5N5_9LACO/365-431
E3R9T6_9LACO/603-662
E3RAT8_9LACO/365-431
E3RBS7_9LACO/804-875
E3S4A0_PYRTT/884-959
E3WW65_ANODA/897-968
E3XI55_ECOLX/382-451
E3XKA7_ECOLX/707-777
E3Y5L1_SHIFL/707-777
E3Y6M7_SHIFL/382-451
E3YBJ7_LISMO/501-560
E3YGF7_LISMO/801-872
E3YGI0_LISMO/1-33
E3YL01_9LIST/34-93
E3YQF1_9LIST/786-857
E3YQM4_9LIST/247-305
E3YZ75_LISIN/455-526
E3YZ99_LISIN/105-171
E3YZE8_LISIN/247-306
E3Z3G2_LISIN/175-234
E3Z7S8_LISIN/801-872
E3Z7U9_LISIN/107-173
E3Z801_LISIN/247-306
E3ZGP1_LISIV/801-872
E3ZGR1_LISIV/1-38
E3ZGW1_LISIV/247-305
E3ZQP0_LISSE/2-50
E3ZQR1_LISSE/307-373
E3ZQW0_LISSE/247-305
E3ZV31_LISSE/588-647
E3ZZ43_LISSE/247-305
E3ZZK4_LISSE/801-872
E3ZZM9_LISSE/307-373
E4A968_PROAC/817-887
E4ABK6_PROAC/814-887
E4AP01_PROAC/817-887
E4AV17_PROAC/817-887
E4B4J0_PROAC/817-887
E4BB97_PROAC/397-468
E4BDM0_PROAC/814-887
E4BQM6_PROAC/816-887
E4C014_PROAC/816-887
E4C6F5_PROAC/817-887
E4CDU4_PROAC/817-887
E4CKY1_PROAC/817-887
E4CST2_PROAC/817-887
E4D1V1_PROAC/817-887
E4D7P5_PROAC/817-887
E4DDN9_PROAC/817-887
E4DJY4_PROAC/817-887
E4DSR0_PROAC/817-887
E4E1S0_PROAC/817-887
E4E8E2_PROAC/816-887
E4EGL8_PROAC/816-887
E4EQG7_PROAC/816-887
E4EXC6_PROAC/816-887
E4F3U1_PROAC/817-887
E4F9S0_PROAC/817-887
E4FK09_PROAC/817-887
E4FRY7_PROAC/817-887
E4FY44_PROAC/817-887
E4G434_PROAC/817-887
E4GAU9_PROAC/817-887
E4GFY4_PROAC/817-887
E4GSR5_PROAC/816-887
E4GX54_PROAC/817-887
E4H796_PROAC/817-887
E4HBS4_PROAC/817-887
E4HNY2_PROAC/814-887
E4HSU3_PROAC/817-887
E4I117_PROAC/817-887
E4I9E0_ENTFC/368-433
E4IB07_ENTFC/804-875
E4IBX4_ENTFC/582-641
E4IC97_ENTFC/251-309
E4IFP2_ENTFC/251-309
E4IFQ5_ENTFC/804-875
E4IJ73_ENTFC/585-644
E4ILG9_ENTFC/368-433
E4IMJ6_ENTFC/251-309
E4INR5_ENTFC/368-433
E4IP33_ENTFC/585-644
E4IPE3_ENTFC/804-875
E4IV53_ENTFC/251-309
E4J009_ENTFC/804-875
E4J2D8_ENTFC/368-433
E4J2R1_ENTFC/582-641
E4J5X6_ENTFC/804-875
E4J7C5_ENTFC/251-309
E4J9K9_ENTFC/368-433
E4JAU8_ENTFC/585-644
E4JDE9_ENTFC/368-433
E4JEE6_ENTFC/251-309
E4JFG3_ENTFC/804-875
E4JLT9_ENTFC/585-644
E4K2R6_9FIRM/376-441
E4K390_9FIRM/799-871
E4K3R0_9FIRM/597-655
E4K603_9FIRM/252-311
E4KM03_9LACT/255-314
E4KM18_9LACT/375-441
E4KMD6_9LACT/598-661
E4KP16_9LACT/805-875
E4KS68_9PORP/287-348
E4KUC8_9PORP/381-445
E4KVP1_9PORP/799-869
E4KWN6_9FIRM/592-652
E4KXY9_9FIRM/796-868
E4KYI7_9FIRM/259-318
E4KZ29_9FIRM/382-446
E4L1Y9_9STRE/585-644
E4L3X7_9STRE/369-433
E4L524_9STRE/247-310
E4L5G0_9STRE/803-870
E4L865_9FIRM/791-862
E4L8V1_9FIRM/380-444
E4L9M1_9FIRM/593-652
E4LAI1_9FIRM/256-315
E4LBR2_9FIRM/792-861
E4LBU2_9FIRM/372-436
E4LDQ7_9FIRM/253-314
E4LF56_9FIRM/600-659
E4LGN0_9FIRM/249-307
E4LIU6_9FIRM/369-433
E4LJ35_9FIRM/796-871
E4LN70_9FIRM/592-650
E4LNX2_9CLOT/801-872
E4LNZ0_9CLOT/250-312
E4LP14_9CLOT/353-417
E4LRC1_9CLOT/316-381
E4LXD8_9CLOT/585-644
E4M0N8_9FIRM/278-344
E4M2Y8_9FIRM/377-441
E4M306_9FIRM/818-886
E4M7M4_9BACT/390-454
E4M7Q0_9BACT/273-318
E4MDR4_9BACT/796-866
E4MG37_9FIRM/819-890
E4MIQ1_9FIRM/613-672
E4MLP5_9FIRM/415-486
E4MM75_9FIRM/250-305
E4MQ08_CAPOC/266-325
E4MRE4_CAPOC/802-875
E4MSA8_CAPOC/372-436
E4N7R9_KITSK/809-882
E4NHV6_KITSK/327-393
E4NPM9_HALBP/381-443
E4NR34_HALBP/334-400
E4NRJ7_HALBP/846-914
E4NRW9_HALBP/303-366
E4NS72_HALBP/400-471
E4NTP2_HALBP/388-460
E4P1B4_BIFBP/813-887
E4P4G4_ECO8N/799-869
E4P6C1_ECO8N/382-451
E4PIK8_MARAH/799-868
E4PQI7_MARAH/381-451
E4PTG3_MYCLG/249-310
E4Q080_MYCBG/255-314
E4Q1F1_CALOW/797-869
E4Q4N9_CALOW/376-441
E4Q5J7_CALOW/597-655
E4Q6D9_CALOW/252-313
E4QAT4_CALH1/799-871
E4QCA6_CALH1/252-311
E4QD27_CALH1/597-655
E4QDZ9_CALH1/376-441
E4QEL6_BORBN/507-572
E4QFL5_BORBN/254-312
E4QK31_METS6/377-446
E4QL71_METS6/797-867
E4QS08_MYCH1/255-314
E4QS09_MYCH1/254-313
E4QSK4_MYCH1/673-738
E4QTV2_MYCH1/319-378
E4QUU9_HAEI6/376-445
E4QWT8_HAEI6/798-868
E4R451_BIFLM/814-888
E4RAY6_PSEPB/798-867
E4RGL3_PSEPB/374-443
E4RIJ7_HALSL/369-435
E4RJ39_HALSL/365-431
E4RKT4_HALSL/260-322
E4RLH4_HALSL/800-871
E4RQC7_LEAB4/273-334
E4RYC6_LEAB4/376-441
E4RZ44_LEAB4/809-882
E4S183_BORBJ/507-572
E4S280_BORBJ/254-312
E4S5M6_CALKI/252-311
E4S7T4_CALKI/799-871
E4S9D5_CALKI/376-442
E4SAB1_CALKI/597-655
E4SBV3_CALK2/799-871
E4SFG8_CALK2/252-311
E4SFU8_CALK2/597-655
E4SGB2_CALK2/376-441
E4SJ65_LACAR/604-663
E4SJY3_LACAR/365-431
E4SLG4_LACAR/250-309
E4SLG6_LACAR/803-874
E4SPK5_STRTN/369-433
E4SSE6_STRTN/803-870
E4STM3_STRTN/584-643
E4STU9_STRTN/248-310
E4SUM5_LACDN/601-663
E4SUU7_LACDN/365-431
E4SW84_LACDN/803-874
E4SW86_LACDN/250-310
E4T6Z1_PALPW/378-442
E4T7X4_PALPW/795-867
E4T835_PALPW/273-333
E4TBY0_RIEAD/386-451
E4TCC3_RIEAD/266-331
E4TD51_RIEAD/796-866
E4TG26_CALNY/393-457
E4TGX8_CALNY/799-869
E4TH98_CALNY/223-277
E4TIE9_CALNY/348-422
E4TMZ9_MARTH/377-441
E4TNU4_MARTH/267-330
E4TSU6_MARTH/798-870
E4TWP2_SULKY/775-843
E4TZE6_SULKY/345-409
E4TZN3_SULKY/244-301
E4U8X5_OCEP5/358-418
E4U9Q3_OCEP5/260-319
E4U9W3_OCEP5/827-894
E4UDK3_LIBSC/396-464
E4UDT5_LIBSC/826-898
E4V9A4_BIFBI/813-887
E4VHR3_9HELI/913-984
E4VJK2_9HELI/306-355
E4VTU5_BACFR/798-868
E4W0H8_BACFR/378-442
E4WGC9_RHOE1/247-308
E4WGZ9_RHOE1/811-881
E4X3T4_OIKDI/867-935
E4YU17_OIKDI/860-928
E4Z6R8_OIKDI/141-209
E4ZC47_NEIL0/797-867
E4ZE27_NEIL0/377-446
E4ZXC7_LEPMC/886-963
E5AH44_CHLPS/388-452
E5AIY8_CHLPS/797-868
E5AP78_BURRH/817-887
E5ASA1_BURRH/389-460
E5B206_ERWAM/377-446
E5B2F8_ERWAM/756-826
E5BE09_9FUSO/356-420
E5BGV1_9FUSO/364-433
E5BHA4_9FUSO/253-313
E5BHH0_9FUSO/790-860
E5BHM8_9FUSO/288-350
E5BJK5_9FUSO/288-350
E5BJR9_9FUSO/790-860
E5BL99_9FUSO/362-432
E5BN62_9FUSO/356-420
E5BNW9_9FUSO/253-312
E5BQM4_9FUSO/790-860
E5BR04_9FUSO/374-440
E5BRK4_9FUSO/302-366
E5BYP9_9FUSO/257-314
E5BZB7_9FUSO/356-420
E5C0X6_9FUSO/364-433
E5C1B2_9FUSO/288-350
E5C1I1_9FUSO/790-860
E5C1P4_9FUSO/253-313
E5C6V0_9BACE/797-868
E5C7A3_9BACE/378-442
E5CIC1_STAHO/584-643
E5CLY3_STAHO/251-310
E5CM38_STAHO/370-435
E5CM53_STAHO/801-871
E5CRW5_9STAP/800-871
E5CRY1_9STAP/369-435
E5CS37_9STAP/251-310
E5CV48_9STAP/584-643
E5FNN2_TREPE/285-344
E5FNQ4_TREPE/285-344
E5FNR5_TREPA/285-344
E5FNX5_TREPA/285-344
E5QU21_STAAH/265-324
E5QUI0_STAAH/369-435
E5QUJ7_STAAH/802-872
E5QV70_STAAH/590-649
E5R5I6_STAAG/584-643
E5R6Q2_STAAG/801-871
E5R6R9_STAAG/369-435
E5R759_STAAG/251-310
E5TAF2_STAAU/801-871
E5TAH2_STAAU/369-435
E5TAP2_STAAU/251-310
E5TBS7_STAAU/584-643
E5THZ1_STAAU/369-435
E5TI12_STAAU/801-871
E5TKL7_STAAU/584-643
E5TMB5_STAAU/250-310
E5TSW0_STAAU/251-310
E5TVE2_STAAU/801-871
E5TVG3_STAAU/369-435
E5TWB8_STAAU/584-643
E5U658_ALCXX/382-455
E5UAU8_ALCXX/796-868
E5UHJ5_NEIMU/377-446
E5UIB6_NEIMU/887-956
E5UXU2_9BACE/272-333
E5UYR3_9BACE/395-459
E5V0C0_9BACE/796-867
E5V1B8_9BACL/791-863
E5V1F1_9BACL/367-431
E5V2Z4_9BACL/257-315
E5V3Y9_9BACL/583-641
E5VB45_9BACE/378-442
E5VEX2_9BACE/797-868
E5VHW1_9FIRM/687-758
E5VMD3_9FIRM/255-316
E5VMP8_9FIRM/383-447
E5VNQ4_9FIRM/622-680
E5VQT3_9FIRM/381-446
E5VSB2_9FIRM/618-676
E5VTD8_9FIRM/250-313
E5VU08_9FIRM/801-872
E5VZK5_9BACI/370-436
E5VZM3_9BACI/801-872
E5VZW9_9BACI/114-180
E5W1P9_9BACI/84-149
E5W6N4_9BACI/260-319
E5WA39_9BACI/589-648
E5WH82_9BACI/583-645
E5WIW5_9BACI/801-872
E5WIY9_9BACI/355-421
E5WJD6_9BACI/248-310
E5WSI9_9BACI/323-391
E5WXT2_9BACE/798-869
E5WYW1_9BACE/378-442
E5XBG1_9ACTN/805-875
E5XBR5_9ACTN/373-436
E5XCR4_9ACTN/264-326
E5XD72_9FIRM/352-411
E5XE67_9FIRM/801-872
E5XEP1_9FIRM/255-316
E5XJ60_9FIRM/381-445
E5XJT4_9FIRM/612-670
E5XXC7_9BIFI/814-888
E5Y3E8_BILWA/267-328
E5Y3I3_BILWA/809-880
E5Y984_BILWA/377-441
E5YKF5_9ENTR/382-451
E5YKU4_9ENTR/799-869
E5YPM9_9BACL/595-660
E5YUN5_9BACL/798-869
E5YZR2_9BACL/261-321
E5Z5N1_CAMJE/338-402
E5Z922_CAMJE/768-836
E5ZBM7_CAMJE/338-402
E5ZDX5_CAMJE/641-709
E5ZIS3_CAMJE/768-836
E5ZKA8_CAMJE/338-402
E5ZN72_ECOLX/382-451
E5ZNV1_ECOLX/707-777
E6A6P7_ECOLX/382-451
E6A7B2_ECOLX/707-777
E6ANR7_ECOLX/707-777
E6AX50_ECOLX/382-451
E6BAN4_ECOLX/707-777
E6BBJ1_ECOLX/382-451
E6BGD3_ECOLX/382-451
E6BMP5_ECOLX/707-777
E6BZ51_PROAC/817-887
E6C770_PROAC/817-887
E6CFJ0_PROAC/817-887
E6CLK2_PROAC/817-887
E6CU86_PROAC/816-887
E6D2T9_PROAC/817-887
E6D4W8_PROAC/817-887
E6DFQ6_PROAC/817-887
E6DJX7_PROAC/817-887
E6DVB7_PROAC/817-887
E6E2E1_PROAC/817-887
E6EA11_PROAC/816-887
E6EGT7_PROAC/817-887
E6EML2_ENTFA/622-681
E6EN32_ENTFA/804-875
E6EN39_ENTFA/251-310
E6EPM6_ENTFA/369-435
E6EW05_ENTFA/602-661
E6EXH5_ENTFA/251-310
E6EXI1_ENTFA/804-875
E6EZ05_ENTFA/369-435
E6F5F4_ENTFA/602-661
E6F6S7_ENTFA/251-310
E6F6T3_ENTFA/804-875
E6F9M2_ENTFA/369-435
E6FD61_ENTFA/602-661
E6FEQ3_ENTFA/251-309
E6FEQ9_ENTFA/804-875
E6FFW1_ENTFA/369-435
E6FKV2_ENTFA/251-310
E6FKV9_ENTFA/804-875
E6FLL5_ENTFA/622-681
E6FRG4_ENTFA/369-436
E6FWU7_ENTFA/602-661
E6FYM0_ENTFA/251-310
E6FYM6_ENTFA/804-875
E6FZA3_ENTFA/369-436
E6G1Y8_ENTFA/602-661
E6G6B2_ENTFA/251-310
E6G6B8_ENTFA/804-875
E6G703_ENTFA/369-436
E6GC07_ENTFA/369-436
E6GCZ9_ENTFA/804-875
E6GD05_ENTFA/251-310
E6GEZ9_ENTFA/602-661
E6GGX8_ENTFA/251-310
E6GGY4_ENTFA/804-875
E6GHL9_ENTFA/369-436
E6GIY7_ENTFA/602-661
E6GTJ9_ENTFA/602-661
E6GX71_ENTFA/369-436
E6GZ74_ENTFA/251-310
E6GZ80_ENTFA/804-875
E6H0R9_ENTFA/369-436
E6H1M3_ENTFA/804-875
E6H1M9_ENTFA/251-310
E6H6H0_ENTFA/602-661
E6H924_ENTFA/251-310
E6H931_ENTFA/804-875
E6HAD3_ENTFA/602-661
E6HEV6_ENTFA/369-435
E6HI23_ENTFA/369-435
E6HJY1_ENTFA/804-875
E6HJY7_ENTFA/251-310
E6HLV0_ENTFA/605-664
E6HVE3_ENTFA/602-661
E6HWW5_ENTFA/251-310
E6HWX1_ENTFA/804-875
E6HXL3_ENTFA/369-435
E6I0F8_ENTFA/602-661
E6I238_ENTFA/804-875
E6I244_ENTFA/251-310
E6I2E2_ENTFA/369-436
E6I757_ENTFA/602-661
E6IA30_ENTFA/369-436
E6IFU3_ENTFA/804-875
E6IFU9_ENTFA/251-309
E6IH81_ENTFA/369-436
E6IJ96_ENTFA/602-661
E6INQ2_ENTFA/804-875
E6INQ8_ENTFA/251-309
E6IRQ3_ENTFA/251-309
E6IRQ9_ENTFA/804-875
E6IT55_ENTFA/369-436
E6IX66_ENTFA/602-661
E6IZ82_STRAP/592-651
E6J012_STRAP/803-870
E6J2F0_STRAP/369-433
E6J3R4_STRAP/249-307
E6JCL8_9ACTO/258-322
E6JFJ2_RIEAN/266-331
E6JFY6_RIEAN/386-451
E6JJ42_RIEAN/796-866
E6JMN3_STAEP/801-871
E6JMP7_STAEP/369-435
E6JMV2_STAEP/251-310
E6JQG7_STAEP/584-643
E6JSG4_9SPIO/246-303
E6JVS3_9SPIO/511-577
E6JXP6_9SPIO/258-323
E6K1S1_PARDN/823-896
E6K747_9BACT/816-877
E6K7Z4_9BACT/275-344
E6K8D8_9BACT/379-442
E6KJS3_STRSA/611-670
E6KLK2_STRSA/247-310
E6KLR7_STRSA/388-452
E6KN84_STRSA/805-871
E6KQ13_9ACTO/825-896
E6KYP2_9PAST/380-449
E6L035_9PAST/798-868
E6L3Z9_9PROT/262-321
E6L455_9PROT/777-845
E6L4M1_9PROT/338-403
E6L7Z7_CAMUP/339-403
E6L8B9_CAMUP/770-838
E6LEJ8_9ENTE/416-475
E6LFZ7_9ENTE/804-875
E6LG22_9ENTE/368-433
E6LHL6_9ENTE/263-322
E6LM67_9FIRM/380-447
E6LPI4_9FIRM/807-878
E6LPV1_9FIRM/594-653
E6LQA0_9FIRM/249-305
E6LSP2_9LACO/833-904
E6LSP4_9LACO/248-307
E6LTT4_9LACO/365-430
E6LVR5_9LACO/601-662
E6LZA7_9ACTO/816-891
E6M2R2_9ACTO/816-891
E6M6P4_STALU/250-309
E6M703_STALU/371-436
E6M719_STALU/801-871
E6MC99_STALU/584-643
E6MEH8_9FIRM/377-442
E6MF47_9FIRM/130-193
E6MG87_9FIRM/804-878
E6MIK6_9FIRM/586-645
E6MSJ0_9BACT/840-912
E6MT76_9BACT/379-442
E6MYX2_NEIMH/377-446
E6N037_NEIMH/797-867
E6N598_9ARCH/401-471
E6N5C1_9ARCH/401-471
E6N8Z2_9ARCH/249-324
E6N909_9ARCH/249-324
E6NCT8_HELPI/338-402
E6NF62_HELPI/773-839
E6NHK0_HELPK/773-839
E6NJU4_HELPK/338-402
E6NL26_HELPL/338-402
E6NLN5_HELPL/773-839
E6NQQ6_HELPQ/338-402
E6NT08_HELPQ/773-839
E6PII5_9ZZZZ/260-318
E6PNV7_9ZZZZ/382-451
E6PPW9_9ZZZZ/839-906
E6PWT2_9ZZZZ/277-342
E6Q4L6_9ZZZZ/260-318
E6Q7W9_9ZZZZ/260-318
E6QAI0_9ZZZZ/800-870
E6QD84_9ZZZZ/393-461
E6QG46_9ZZZZ/392-462
E6QIG1_9ZZZZ/422-486
E6QJ87_9ZZZZ/367-438
E6QN19_9ZZZZ/669-739
E6QRA1_9ZZZZ/792-861
E6QRJ6_9ZZZZ/379-448
E6R844_CRYGW/929-1003
E6RHL1_PSEU9/378-447
E6RLU7_PSEU9/790-860
E6RSV3_CAMJS/338-402
E6RVH1_CAMJS/768-836
E6RZ05_CAMJC/338-402
E6S136_CAMJC/768-836
E6S3N6_HELPF/773-839
E6S585_HELPF/338-402
E6S8W3_INTC7/813-883
E6SJS2_THEM7/282-348
E6SLA5_THEM7/818-886
E6SLQ8_THEM7/373-437
E6SRU1_BACT6/378-442
E6STI0_BACT6/796-868
E6T0U2_SHEB6/379-455
E6T8S5_SHEB6/797-866
E6TCF4_MYCSR/821-893
E6TFL7_MYCSR/275-333
E6TV85_BACCJ/370-436
E6TVA4_BACCJ/801-871
E6TZX2_BACCJ/581-643
E6U129_BACCJ/248-307
E6U3K9_ETHHY/796-867
E6U4R3_ETHHY/587-645
E6U7Z1_ETHHY/370-435
E6U8F4_ETHHY/255-321
E6UAG2_RUMA7/806-878
E6UE91_RUMA7/247-311
E6UI83_RUMA7/605-672
E6UIA6_RUMA7/369-434
E6UJE3_RUMA7/342-407
E6UJU2_RUMA7/295-349
E6ULR0_CLOTL/801-872
E6UMK3_CLOTL/376-440
E6UPA9_CLOTL/253-317
E6UTG6_CLOTL/597-655
E6UYF9_VARPD/797-868
E6UZ87_VARPD/383-456
E6VIB4_RHOPX/814-886
E6VLW9_RHOPX/408-475
E6VSR0_DESAO/254-313
E6VTM7_DESAO/374-439
E6VUY5_DESAO/250-309
E6VWW9_DESAO/804-875
E6VX57_DESAO/256-316
E6W0E0_DESIS/254-310
E6W1T2_DESIS/815-886
E6W271_DESIS/370-435
E6WG81_PANSA/799-869
E6WGR1_PANSA/380-449
E6WRS4_PSEUU/805-874
E6WTV5_PSEUU/381-451
E6WXV7_NITSE/343-407
E6X0H3_NITSE/781-856
E6X0L8_NITSE/281-340
E6X2E2_NITSE/259-321
E6X828_CELAD/371-435
E6XC33_CELAD/267-334
E6XET4_CELAD/796-868
E6XID6_SHEP2/797-866
E6XLR9_SHEP2/379-452
E6YHQ3_BARC7/398-463
E6YIA1_BARC7/811-883
E6YLP2_9RHIZ/398-463
E6YM96_9RHIZ/811-883
E6YQX4_9RHIZ/398-463
E6YRL3_9RHIZ/813-885
E6YVG2_9RHIZ/398-463
E6YW08_9RHIZ/811-883
E6YZD7_9RHIZ/397-462
E6YZV5_9RHIZ/812-887
E6ZYX8_9BASI/903-976
E7A558_HAEIF/333-402
E7A685_HAEIF/798-868
E7A9W6_HELFC/368-431
E7ACK2_HELFC/289-343
E7AE41_HAEIF/798-868
E7AHT9_HAEIF/333-402
E7B0W3_YERE1/799-869
E7B3H4_YERE1/382-451
E7BGI6_NEIMW/377-446
E7BJ36_NEIMW/808-878
E7ETK8_HUMAN/909-981
E7FRM8_9LACO/373-439
E7FS82_9LACO/236-290
E7FSB7_9LACO/622-681
E7FTD9_9LACO/270-328
E7FTE1_9LACO/834-905
E7FTX5_ERYRH/795-865
E7FU12_ERYRH/332-396
E7FUV0_ERYRH/244-303
E7FWY1_ERYRH/582-641
E7G1B0_9HELI/287-346
E7G506_9HELI/287-346
E7G7N0_9FIRM/796-867
E7GDA0_9FIRM/355-427
E7GEF5_9FIRM/34-104
E7GFI4_9FIRM/243-303
E7GFL3_9FIRM/581-641
E7GNN7_CLOSY/611-670
E7GP27_CLOSY/253-310
E7GSX9_CLOSY/739-810
E7GUD4_CLOSY/378-442
E7GVA8_STRAP/249-307
E7GVL7_STRAP/369-433
E7GX62_STRAP/803-870
E7GZ61_STRAP/585-644
E7H2L4_9BURK/798-869
E7H584_9BURK/378-447
E7HF71_ECOLX/707-777
E7HFV0_ECOLX/382-451
E7HRT2_ECOLX/382-451
E7HZ63_ECOLX/707-777
E7I7S1_ECOLX/382-451
E7IA31_ECOLX/1-44
E7IL02_ECOLX/382-451
E7ILD3_ECOLX/799-869
E7J7N0_ECOLX/707-777
E7J8A7_ECOLX/382-451
E7JLT3_ECOLX/382-451
E7JMY2_ECOLX/707-777
E7JY11_SHISO/382-451
E7K082_SHISO/707-777
E7KUR9_YEASL/877-950
E7KY66_TRYCR/885-950
E7M0T2_YEASV/877-950
E7M2P4_9BACL/579-641
E7M5G6_9BACL/270-328
E7M714_9BACL/806-877
E7MCZ5_STAAU/590-649
E7MDS4_STAAU/369-435
E7MDU2_STAAU/802-872
E7MEL0_STAAU/265-324
E7MMM8_9FIRM/350-413
E7MNC3_9FIRM/580-641
E7MPT4_9FIRM/825-896
E7MRC4_STAAU/265-324
E7MSB5_STAAU/590-649
E7MUC8_STAAU/369-435
E7MUE6_STAAU/802-872
E7MZ85_9FIRM/369-433
E7MZH5_9FIRM/793-868
E7N2P7_9FIRM/249-307
E7N577_9FIRM/592-650
E7ND60_9ACTO/557-628
E7NPU0_TREPH/512-575
E7NUA0_TREPH/263-325
E7P8K3_PSESG/797-867
E7P918_PSESG/376-445
E7PL63_PSESG/797-867
E7PLA5_PSESG/376-445
E7PV72_STRDY/249-311
E7PZI5_STRDY/369-433
E7Q049_STRDY/585-644
E7QL36_YEASZ/877-950
E7QMT8_9EURY/847-913
E7QQG1_9EURY/332-396
E7QQP9_9EURY/245-315
E7QRF9_9EURY/383-448
E7QSS5_9EURY/387-466
E7QWT9_9EURY/307-368
E7QXD0_9EURY/252-315
E7QXV3_9EURY/392-463
E7QZS1_9EURY/256-329
E7RAS2_PICAD/874-946
E7RC65_9BACL/586-645
E7REA0_9BACL/249-308
E7RIM0_9BACL/372-438
E7RIN7_9BACL/799-871
E7RP85_9BACT/379-442
E7RR39_9BACT/797-869
E7RWF7_9BURK/386-455
E7RXI2_9BURK/801-867
E7S1A5_STRAG/584-643
E7S3U8_STRAG/369-433
E7S4V9_STRAG/803-870
E7S5H3_STRAG/248-310
E7S8Q3_9STRE/596-656
E7SBK4_9STRE/248-311
E7SBQ6_9STRE/377-441
E7SCB7_9STRE/803-869
E7SHP7_SHIDY/382-451
E7SPF7_SHIDY/799-869
E7ST64_SHIBO/382-451
E7SX52_SHIBO/762-832
E7T9S8_SHIFL/799-869
E7TF88_SHIFL/382-451
E7TWM2_ECO57/382-451
E7TWZ5_ECO57/762-832
E7U7U1_ECOLX/799-869
E7U8B6_ECOLX/382-451
E7UDM5_ECOLX/382-451
E7US43_ECOLX/756-826
E7UVK2_SALTY/382-451
E7V1W7_SALTY/799-869
E7VCP8_SALMO/799-869
E7VEM2_SALMO/382-451
E7VGV1_SALMO/799-869
E7VIB3_SALMO/382-451
E7VYB0_SALMO/799-869
E7VYS3_SALMO/382-451
E7W952_SALMO/799-869
E7WAJ1_SALMO/382-451
E7WKR6_SALMO/382-451
E7WLD2_SALMO/799-869
E7X0M8_SALMO/799-869
E7X192_SALMO/382-451
E7XEF0_SALMO/799-869
E7XH25_SALMO/382-451
E7XIG8_SALMO/799-869
E7XXY2_SALMO/799-869
E7Y381_SALMO/382-451
E7YC37_SALMO/799-869
E7YE22_SALMO/382-451
E7YPR5_SALMO/799-869
E7YSS9_SALMO/382-451
E7YYH1_SALMO/799-869
E7Z060_SALMO/382-451
E7Z904_SALMO/382-451
E7ZAZ5_SALMO/799-869
E7ZKH6_SALMO/799-869
E7ZMV6_SALMO/382-451
E7ZXJ2_SALMO/799-869
E7ZY57_SALMO/382-451
E8ABE9_SALMO/799-869
E8AC10_SALMO/382-451
E8AHZ4_SALMO/382-451
E8ATS1_SALMO/799-869
E8AXV8_SALMO/382-451
E8B0N5_SALMO/799-869
E8B7I2_SALMO/799-869
E8BHV5_SALMO/382-451
E8BPC2_SALMO/799-869
E8BR95_SALMO/382-451
E8C088_SALMO/382-451
E8C6R7_SALMO/799-869
E8CC03_SALMO/799-869
E8CCR1_SALMO/382-451
E8CRV8_SALMO/799-869
E8CVD3_SALMO/382-451
E8CZG5_SALMO/382-451
E8D3T4_SALMO/799-869
E8DDD2_SALMO/799-869
E8DIJ4_SALMO/382-451
E8DSP9_SALMO/799-869
E8DTP3_SALMO/382-451
E8E3V0_SALMO/799-869
E8E4G4_SALMO/382-451
E8EEE6_SALMO/799-869
E8EF10_SALMO/382-451
E8EPR2_SALMO/382-451
E8EXQ1_SALMO/799-869
E8F3C9_SALMO/799-869
E8F711_SALMO/382-451
E8FE04_SALMO/382-451
E8FK54_SALMO/799-869
E8FVL9_SALMO/382-451
E8FX90_SALMO/799-869
E8G205_SALMO/799-869
E8G3J1_SALMO/382-451
E8GEW2_SALMO/382-451
E8GN79_SALMO/799-869
E8GU60_SALMO/799-869
E8GZI5_SALMO/382-451
E8H5P5_ECO57/382-451
E8H5Z0_ECO57/799-869
E8HJG7_ECOLX/799-869
E8HK12_ECOLX/382-451
E8HYH9_ECOLX/799-869
E8HZ24_ECOLX/382-451
E8IC43_ECOLX/799-869
E8ICJ0_ECOLX/382-451
E8IQE4_ECOLX/799-869
E8IQY9_ECOLX/382-451
E8J4Y9_ECO57/799-869
E8J5I5_ECO57/382-451
E8JFB4_9ACTO/842-913
E8JMA2_STREI/822-889
E8JMJ7_STREI/369-433
E8JPC5_STREI/248-311
E8JQV4_STREI/586-645
E8JTN3_STRCR/369-433
E8JTY9_STRCR/248-307
E8JUH9_STRCR/803-869
E8JW74_STRCR/550-610
E8JZ12_9STRE/369-433
E8JZ95_9STRE/803-869
E8K0H6_9STRE/248-310
E8K1T7_9STRE/585-644
E8K3R6_STRPA/803-869
E8K4F0_STRPA/247-310
E8K5M1_STRPA/369-433
E8K7F0_STRPA/645-705
E8K971_9STRE/591-650
E8K9T7_9STRE/373-437
E8KB72_9STRE/803-870
E8KGB2_9PAST/376-454
E8KGX3_9PAST/798-868
E8KMB6_STRSA/594-654
E8KNH6_STRSA/369-433
E8KQM1_STRSA/803-870
E8KSF8_STRVE/584-643
E8KUN2_STRVE/377-441
E8KVQ5_STRVE/248-310
E8KWH4_STRVE/803-870
E8KZI1_9RHIZ/400-466
E8L4L2_9RHIZ/809-881
E8LBH5_9FIRM/608-670
E8LBS9_9FIRM/795-866
E8LDE4_9FIRM/252-312
E8LGB7_9FIRM/375-439
E8LHC8_9GAMM/798-868
E8LJZ4_9GAMM/386-454
E8LQT8_9VIBR/252-315
E8LTS1_9VIBR/784-853
E8LVP2_9VIBR/379-448
E8M1P3_9VIBR/379-448
E8M2L2_9VIBR/784-853
E8M8V2_9VIBR/252-315
E8MI04_BIFL2/814-888
E8MT22_BIFL1/814-888
E8MZB4_ANATU/250-316
E8N1B6_ANATU/372-436
E8N4I0_ANATU/373-439
E8N5J6_ANATU/832-900
E8NFJ8_MICTS/811-882
E8NQC3_SALET/799-869
E8NTD7_SALET/382-451
E8NZH9_YERPH/382-451
E8NZX7_YERPH/799-869
E8PA68_ACIB1/808-878
E8PFT7_ACIB1/374-444
E8PK80_THESS/356-416
E8PKN5_THESS/245-295
E8PL74_THESS/816-881
E8PN84_THESS/254-313
E8Q5T0_BLOVB/805-877
E8Q939_STRED/249-311
E8Q9T3_STRED/585-644
E8QB89_STRED/369-433
E8QBV1_STRED/803-870
E8QER1_HELP7/338-402
E8QHP1_HELP7/773-839
E8QIW9_HELP4/773-839
E8QL08_HELP4/338-402
E8QNL2_HELPR/338-402
E8QR01_HELPR/773-839
E8QT74_HELPW/772-839
E8QV80_HELPW/338-403
E8R2N9_ISOPI/793-866
E8R3A6_ISOPI/265-330
E8R6L9_ISOPI/438-502
E8R7Y1_DESM0/242-297
E8RAI2_DESM0/252-317
E8RBS5_9DELT/804-874
E8RDC3_9DELT/391-460
E8RDK3_9DELT/237-292
E8RDM4_9DELT/246-306
E8RDN0_9DELT/262-321
E8RHF6_9DELT/266-323
E8RK94_FILAD/590-649
E8RSJ1_9CAUL/422-490
E8RUV4_9CAUL/806-880
E8S1X2_MICSL/819-887
E8S9U7_MICSL/278-337
E8SHP6_STAPH/583-643
E8SIG8_STAPH/800-871
E8SII5_STAPH/373-439
E8SIV9_STAPH/249-308
E8SKQ6_NEIGO/808-878
E8SM64_NEIGO/377-446
E8SSI9_GEOS2/251-309
E8SZD2_GEOS2/585-646
E8T0Z0_GEOS2/801-872
E8T115_GEOS2/372-438
E8T1W6_THEA1/237-300
E8T5I4_THEA1/804-874
E8T6F3_THEA1/258-321
E8TD74_MESCW/397-464
E8TG97_MESCW/811-883
E8TRV1_ALIDB/796-867
E8TZ55_ALIDB/249-304
E8U0L6_ALIDB/379-452
E8U3Q0_DEIML/828-893
E8U9G6_DEIML/364-424
E8UAZ5_DEIML/266-323
E8UB06_DEIML/327-388
E8UCN0_TAYEM/798-868
E8UCR3_TAYEM/381-449
E8UJ71_MYCFM/255-314
E8UJ72_MYCFM/258-316
E8ULI0_STREJ/803-870
E8ULP7_STREJ/369-432
E8UNT7_STREJ/249-311
E8UQH8_STREJ/584-644
E8US99_THEBF/374-438
E8USC6_THEBF/797-869
E8USJ6_THEBF/585-646
E8UT20_THEBF/251-309
E8V2T5_TERSS/811-882
E8V5R3_TERSS/408-475
E8VFN9_BACST/801-872
E8VFR3_BACST/370-436
E8VGN0_BACST/588-647
E8VH49_BACST/248-307
E8VJS7_BACST/249-305
E8VKU0_VIBVU/784-854
E8VQU7_VIBVU/380-449
E8VRR4_VIBVU/252-315
E8W997_STRFA/812-883
E8WI97_GEOS8/240-299
E8WI99_GEOS8/260-326
E8WMD7_GEOS8/383-447
E8WMY4_GEOS8/257-316
E8WU93_GEOS8/802-872
E8WY75_ACISM/393-460
E8WYK5_ACISM/863-934
E8X9L3_SALT4/382-451
E8XK66_SALT4/799-869
E8XM43_RAHSY/382-451
E8XYS7_RAHSY/798-869
E8Y6F4_ECOKO/382-451
E8Y8X8_ECOKO/799-869
E8YIE1_9BURK/380-451
E8YKG9_9BURK/813-884
E8ZK39_MYCHL/275-335
E8ZKR1_MYCHL/258-317
E8ZMH3_CLOB0/383-447
E8ZRD9_CLOB0/592-650
E8ZSF9_CLOB0/254-313
E8ZVM7_CLOB0/801-872
E9A5Q9_SALET/799-869
E9A5Z2_SALET/382-451
E9CKL8_9ENTR/799-869
E9CNM7_9ENTR/381-450
E9DLU7_9STRE/803-870
E9DND5_9STRE/140-202
E9DP55_9STRE/369-433
E9DQ34_9STRE/583-643
E9EC01_METAQ/874-946
E9EFS4_METAQ/535-608
E9EMG2_METAR/874-946
E9FF36_9STRE/585-644
E9FFY5_9STRE/248-311
E9FGI7_9STRE/373-437
E9FHM0_9STRE/803-869
E9FK34_9STRE/253-314
E9FKQ1_9STRE/803-869
E9FP89_9STRE/373-437
E9FPK3_9STRE/585-644
E9FUF6_DAPPU/892-965
E9J833_SOLIN/867-938
E9JMQ7_MYCGE/253-313
E9RJE4_BACNA/377-442
E9RM01_LACRE/274-333
E9RM03_LACRE/809-879
E9RNU0_LACRE/599-658
E9RR86_LACRE/267-326
E9RTN0_9FIRM/36-92
E9RU83_9FIRM/801-872
E9RUB6_9FIRM/250-312
E9RVJ9_9FIRM/1-62
E9RW79_9FIRM/381-445
E9RXT5_9FIRM/612-670
E9S1A3_TREDE/246-317
E9S241_TREDE/514-576
E9S4N3_TREDE/269-327
E9SBR9_RUMAL/806-878
E9SBW8_RUMAL/603-670
E9SC09_RUMAL/390-455
E9SLC1_CLOSY/801-872
E9SNW4_CLOSY/253-310
E9ST04_CLOSY/378-442
E9SUT9_CLOSY/611-670
E9SVJ8_COREQ/271-332
E9SVP2_COREQ/811-881
E9TJR8_ECOLX/382-451
E9TKE4_ECOLX/707-777
E9TUZ6_ECOLX/707-777
E9U0M9_ECOLX/382-451
E9UHQ0_ECOLX/707-777
E9UI90_ECOLX/382-451
E9UR75_9ACTO/819-889
E9V9R3_ECOLX/382-451
E9VB11_ECOLX/799-869
E9VM52_ECOLX/382-451
E9VMY0_ECOLX/799-869
E9VXR3_ECOLX/799-869
E9VYB7_ECOLX/382-451
E9WIY9_ECOLX/382-451
E9WJI2_ECOLX/799-869
E9WU88_ECOLX/382-451
E9WUT8_ECOLX/799-869
E9X7F0_ECOLX/382-451
E9X805_ECOLX/799-869
E9XH62_ECOLX/382-451
E9XHG1_ECOLX/799-869
E9Y387_ECOLX/382-451
E9Y3S5_ECOLX/799-869
E9YF77_ECOLX/382-451
E9YFQ9_ECOLX/799-869
E9YTA9_ECOLX/799-869
E9YTY5_ECOLX/382-451
E9Z3M3_ESCFE/382-451
E9ZE32_ESCFE/799-869
E9ZLZ0_MYCTU/823-895
E9ZMS0_MYCTU/275-333
E9ZTD8_NEIME/797-867
E9ZVA7_NEIME/377-446
E9ZZ10_NEIME/797-867
F0A0S5_NEIME/377-446
F0A485_NEIME/804-874
F0A668_NEIME/377-446
F0AA44_NEIME/797-867
F0AC22_NEIME/377-446
F0AFW4_NEIME/912-982
F0AHV2_NEIME/377-446
F0ALS2_NEIME/797-867
F0AP44_NEIME/377-446
F0ARY9_NEIME/804-874
F0ATU2_NEIME/377-446
F0AXS2_NEIME/797-867
F0AZL0_NEIME/377-446
F0B3G9_NEIME/797-867
F0B5B2_NEIME/401-470
F0BC69_9XANT/381-452
F0BDN7_9XANT/805-873
F0BMT1_9XANT/381-452
F0BT24_9XANT/805-873
F0C8I6_9XANT/381-452
F0CB21_9XANT/1-42
F0CDM7_9XANT/805-875
F0D2H3_STAAU/265-324
F0D2N2_STAAU/369-435
F0D5B7_STAAU/568-627
F0D7E4_STAAU/802-872
F0DBB7_STAAU/568-627
F0DCF5_STAAU/265-324
F0DCU5_STAAU/802-872
F0DCW3_STAAU/369-435
F0DJE4_9FIRM/255-321
F0DK79_9FIRM/377-441
F0DKB7_9FIRM/799-870
F0DL81_9FIRM/239-301
F0DTT6_9FIRM/799-870
F0DU79_9FIRM/251-312
F0DVE9_9FIRM/587-648
F0DX50_9FIRM/370-434
F0DYJ9_9PSED/798-867
F0E4H3_9PSED/15-84
F0EFT5_ENTCA/416-475
F0EIC5_ENTCA/250-316
F0ELX6_ENTCA/804-875
F0EM14_ENTCA/369-434
F0ETF6_HAEPA/376-445
F0EVB0_HAEPA/798-868
F0F163_9NEIS/379-448
F0F2I0_9NEIS/797-867
F0F4Z9_9BACT/812-884
F0F5N6_9BACT/379-442
F0F6G4_9BACT/278-335
F0FBM1_STRSA/369-433
F0FEJ7_STRSA/803-870
F0FHN4_STRSA/594-654
F0FI00_STRSA/369-433
F0FKQ3_STRSA/803-870
F0FNV1_STRSA/594-654
F0FPL2_STRSA/594-654
F0FSJ4_STRSA/803-870
F0FU59_STRSA/369-433
F0FWX1_9BURK/797-868
F0G691_9BURK/155-226
F0GLT5_9LACO/365-431
F0GN14_9LACO/804-875
F0GN16_9LACO/248-307
F0GP21_9LACO/601-662
F0GQP1_9LACO/365-430
F0GSW5_9LACO/601-662
F0GT30_9LACO/804-875
F0GT32_9LACO/248-307
F0GU86_9FIRM/380-446
F0GUB2_9FIRM/798-868
F0GV04_9FIRM/258-317
F0GX01_9FIRM/593-654
F0GYD6_9FIRM/592-657
F0GZC8_9FIRM/380-446
F0GZF7_9FIRM/797-868
F0H0Z2_9FIRM/258-325
F0H486_9BACT/812-884
F0HB60_9BACT/379-442
F0HBD7_9FIRM/588-652
F0HE08_9FIRM/247-308
F0HF96_9FIRM/368-433
F0HH40_9FIRM/796-867
F0HI22_9FIRM/250-309
F0HRI1_9ACTN/264-326
F0HRZ5_9ACTN/373-436
F0HSA6_9ACTN/805-875
F0HTQ6_LACDL/365-431
F0HUE7_LACDL/803-874
F0HUE9_LACDL/250-310
F0HW09_LACDL/606-668
F0I0B6_STRSA/803-870
F0I1H8_STRSA/369-433
F0I4V6_STRSA/608-668
F0I6L8_STRSA/369-433
F0I8R0_STRSA/803-870
F0IA30_STRSA/594-654
F0ID81_9FLAO/375-442
F0IEG4_9FLAO/294-356
F0II22_9FLAO/801-875
F0IJ53_STRSA/594-654
F0ILS9_STRSA/369-433
F0INL7_STRSA/803-870
F0IQD0_STRSA/594-654
F0ITB4_STRSA/803-870
F0IVK4_STRSA/369-433
F0IY29_ACIMA/397-463
F0J5F1_ACIMA/803-874
F0JCT3_DESDE/254-314
F0JF10_DESDE/804-875
F0JFC3_DESDE/248-309
F0JKV9_DESDE/379-441
F0JPE5_ESCFE/382-451
F0JSD2_ESCFE/762-832
F0JZ51_LACD2/803-874
F0JZ53_LACD2/250-310
F0K2Z0_LACD2/365-431
F0K392_LACD2/605-667
F0K5B5_CLOAE/803-874
F0K6L1_CLOAE/257-316
F0KA17_CLOAE/382-446
F0KBU7_CLOAE/344-409
F0KCY3_CLOAE/592-651
F0KHB0_ACICP/374-443
F0KI74_ACICP/808-878
F0KYM1_YERE3/762-832
F0KYR7_YERE3/382-451
F0L578_9RHIZ/404-471
F0L6Z2_9RHIZ/821-893
F0LHR6_THEBM/248-316
F0LJP8_THEBM/841-907
F0LK04_THEBM/401-480
F0LM26_THEBM/390-463
F0LQB9_VIBFU/271-334
F0LTA8_VIBFU/380-449
F0LWE8_VIBFU/784-854
F0M2G3_ARTPP/816-887
F0MDZ4_NEIMG/797-867
F0MGU9_NEIMG/377-446
F0MQA0_NEIMM/912-982
F0MSP9_NEIMM/377-446
F0MWB7_NEIMP/377-446
F0MZ29_NEIMP/797-867
F0N054_NEIMO/797-867
F0N2P6_NEIMO/377-446
F0N661_NEIMN/377-446
F0N8Y0_NEIMN/912-982
F0NDK6_SULIR/238-292
F0NN17_SULIH/238-292
F0NSG1_LACHH/365-431
F0NTF8_LACHH/604-663
F0NVK1_LACHH/250-309
F0NVK5_LACHH/818-889
F0NXJ2_WEEVC/373-441
F0NXW4_WEEVC/794-866
F0NZF5_WEEVC/267-330
F0P3K2_STAPE/249-308
F0P3Q7_STAPE/370-436
F0P4H3_STAPE/800-871
F0P4P6_STAPE/583-643
F0PDL7_ENTF6/586-645
F0PES0_ENTF6/251-310
F0PES6_ENTF6/804-875
F0PG26_ENTF6/369-435
F0PK53_BACT0/248-309
F0PMU1_BACT0/337-404
F0PXC1_BACT0/586-645
F0PY56_BACT0/802-873
F0PY76_BACT0/372-438
F0Q459_ACIAP/281-339
F0QBJ5_ACIAP/799-869
F0QCN3_ACIAP/379-452
F0QJH7_ACIBD/808-878
F0QJY7_ACIBD/374-444
F0QQR0_MYCSL/275-342
F0QVA1_VULM7/212-280
F0QZ42_BACSH/798-868
F0QZN2_BACSH/378-442
F0RBR1_CELLC/796-868
F0RG56_CELLC/371-435
F0RH63_CELLC/267-331
F0RLG7_DEIPM/359-419
F0RLS9_DEIPM/825-891
F0RNM6_DEIPM/265-327
F0RWB2_SPHGB/512-577
F0RYR2_SPHGB/259-325
F0S285_DESTD/804-878
F0S2H1_DESTD/239-303
F0S3Z9_DESTD/254-320
F0S4W1_PEDSD/276-335
F0SDY9_PEDSD/386-450
F0SER3_PEDSD/805-876
F0SJT5_PLABD/384-450
F0SQU8_PLABD/790-860
F0SRR5_PLABD/261-322
F0SU15_SYNGF/257-324
F0T0V4_SYNGF/798-868
F0T255_SYNGF/372-436
F0T372_CHLP6/388-452
F0T530_CHLP6/797-868
F0T7C8_METSL/375-445
F0TBZ7_METSL/386-459
F0TCS8_METSL/828-900
F0TFL4_LACA3/365-431
F0THC7_LACA3/604-663
F0TIV0_LACA3/250-309
F0TIV2_LACA3/803-874
F0TM01_RIEAR/796-866
F0TNI2_RIEAR/266-331
F0TNP8_RIEAR/386-451
F0UD15_AJECA/882-955
F0V3A7_9MOLU/275-342
F0VUK6_STRG2/586-645
F0VWF2_STRG2/803-870
F0VWP0_STRG2/249-311
F0VWW1_STRG2/369-433
F0Y0K1_9STRA/945-1016
F0Y7Q2_9STRA/856-918
F0YV58_9CLOT/381-445
F0Z3E7_9CLOT/611-671
F0Z5J4_9CLOT/256-312
F0Z5M7_9CLOT/801-872
F0ZCZ1_DICPU/867-941
F1LBV1_ASCSU/205-276
F1LFJ4_ASCSU/91-160
F1LS09_RAT/552-624
F1P7C2_CANFA/924-996
F1T431_9ACTN/806-877
F1T4Q9_9ACTN/267-333
F1T6T7_9ACTN/379-443
F1TAH3_9CLOT/372-436
F1TCN1_9CLOT/597-655
F1TG51_9CLOT/252-312
F1THU6_9CLOT/801-872
F1TNM0_PROAC/817-887
F1TYE2_PROAC/816-887
F1U4B1_PROAC/817-887
F1UDQ7_PROAC/817-887
F1UGT4_PROAC/816-887
F1URD7_PROAC/817-887
F1UZT1_PROAC/817-887
F1V793_PROAC/817-887
F1VEA8_PROAC/816-887
F1VM95_PROAC/817-887
F1VPS4_MORCA/812-884
F1VT03_MORCA/383-458
F1VV77_9BURK/792-861
F1VWT9_9BURK/377-446
F1W7B9_MORCA/383-458
F1W7M0_MORCA/812-884
F1WAW8_MORCA/806-878
F1WG50_MORCA/383-458
F1WHE8_MORCA/383-458
F1WJP6_MORCA/812-884
F1WMY5_MORCA/383-458
F1WNY2_MORCA/812-884
F1WRQ0_MORCA/383-458
F1WUJ6_MORCA/812-884
F1WY08_MORCA/812-884
F1WYZ9_MORCA/383-458
F1X5F0_MORCA/383-458
F1X6G6_MORCA/812-884
F1X9S5_MORCA/812-884
F1XBI8_MORCA/383-458
F1XDU1_MORCA/383-458
F1XEG5_MORCA/812-884
F1XUX7_ECO57/382-451
F1XVI8_ECO57/756-826
F1Y4N5_ECO57/763-833
F1Y598_ECO57/382-451
F1YG82_9ACTO/824-895
F1YIG3_9ACTO/257-320
F1YSG9_9PROT/413-480
F1YT80_9PROT/821-896
F1YXZ5_9STRE/248-310
F1Z1G2_9STRE/369-433
F1Z1K6_9STRE/585-644
F1Z1X6_9STRE/803-869
F1Z832_9SPHN/805-876
F1Z986_9SPHN/391-460
F1ZL89_ECOLX/707-777
F1ZLY0_ECOLX/382-451
F1ZSF1_THEET/251-310
F1ZUE9_THEET/374-438
F1ZUI0_THEET/798-869
F1ZZ07_THEET/585-646
F2A1D7_THEET/1-33
F2ACF3_RHIET/402-469
F2AD04_RHIET/808-880
F2AU02_RHOBA/261-319
F2AZ37_RHOBA/866-938
F2B462_STRPN/369-433
F2B6D5_STRPN/248-310
F2B6H2_STRPN/803-869
F2B897_STRPN/531-590
F2BAD9_9NEIS/378-447
F2BFN7_9NEIS/916-986
F2BHZ6_STRSA/369-433
F2BJJ2_STRSA/803-870
F2BMY7_STRSA/594-654
F2BNM6_STRSA/594-654
F2BR89_STRSA/369-433
F2BTS9_STRSA/803-870
F2BV97_9FIRM/380-444
F2BVE3_9FIRM/807-878
F2BVX1_9FIRM/256-315
F2BX19_9FIRM/593-652
F2C0A5_HAEAE/798-868
F2C3X5_HAEAE/376-445
F2C5Q4_STRSA/369-432
F2C7T2_STRSA/803-870
F2CA42_STRSA/608-668
F2CBV2_STRSA/369-433
F2CEY4_STRSA/803-870
F2CHT5_STRSA/594-654
F2CJF5_STRSA/594-654
F2CKG5_STRSA/369-433
F2CMQ4_STRSA/803-870
F2DBU4_HORVD/225-298
F2DI15_HORVD/898-970
F2DN70_HORVD/928-1001
F2DSR3_HORVD/925-997
F2ES31_PANAN/799-869
F2ET92_PANAN/307-376
F2F349_9BACL/587-646
F2F3G8_9BACL/372-438
F2F3H9_9BACL/814-885
F2F8X2_9BACL/249-307
F2FGU9_SALDU/799-869
F2FIT6_SALDU/382-451
F2FW75_SALGL/799-869
F2FYP9_SALGL/382-451
F2G420_ALTMD/789-858
F2GA24_ALTMD/379-448
F2GH03_MYCTU/823-895
F2GL96_MYCTU/275-333
F2GVG9_BRUME/810-882
F2GVW2_BRUME/396-463
F2H701_BACTU/586-645
F2H8N4_BACTU/802-873
F2H8Q4_BACTU/372-438
F2HAL1_BACTU/285-345
F2HD22_BACTU/326-394
F2HJ34_LACLA/368-432
F2HLI2_LACLA/583-645
F2HM25_LACLA/802-869
F2HSQ2_BRUME/810-882
F2HTD0_BRUME/396-463
F2I0U6_9RICK/822-896
F2I184_9RICK/386-452
F2I4K7_9LACT/808-879
F2I5J0_9LACT/608-667
F2I680_9LACT/249-308
F2IAB4_9FLAO/267-332
F2IBZ2_9FLAO/796-868
F2IED1_9FLAO/373-437
F2IP85_VIBCH/784-854
F2IR90_VIBCH/346-418
F2J463_9PROT/810-882
F2J4D8_9PROT/400-471
F2J7H0_HELPY/338-402
F2JBB4_HELPY/773-839
F2JDE6_HELPY/338-402
F2JFA5_HELPY/439-505
F2JGM6_9FIRM/240-301
F2JI44_9FIRM/373-439
F2JR22_9FIRM/802-873
F2JRZ1_9FIRM/598-661
F2K1Y4_9GAMM/379-448
F2K2I8_9GAMM/795-865
F2KC65_PSEBR/796-867
F2KCP3_PSEBR/375-445
F2KMQ1_ARCVE/429-499
F2KMU0_ARCVE/391-466
F2KP47_ARCVE/356-423
F2KRL9_ARCVE/843-894
F2KTP7_9BACT/379-442
F2KVG6_9BACT/812-884
F2L3A8_9CREN/193-251
F2L6D3_9CREN/243-309
F2L8C2_BURGA/798-868
F2LBM5_BURGA/377-448
F2LVA7_9DELT/246-312
F2LVP9_9DELT/387-451
F2LX26_9DELT/236-296
F2LXW3_9DELT/788-858
F2M051_LACAM/604-663
F2M0C3_LACAM/365-431
F2M2C2_LACAM/250-309
F2M2C4_LACAM/803-874
F2M5P9_LACCA/370-436
F2M5Y1_LACCA/250-309
F2M887_LACCA/246-305
F2M890_LACCA/804-875
F2MB25_LACCA/600-659
F2MEN5_LACCA/370-436
F2MEV0_LACCA/250-309
F2MGT1_LACCA/246-305
F2MGT4_LACCA/804-875
F2MK10_LACCA/600-659
F2MML5_ENTFA/369-435
F2MRI1_ENTFA/602-661
F2MSQ2_ENTFA/251-310
F2MSQ8_ENTFA/804-875
F2N024_PSEST/797-867
F2N0T8_PSEST/376-445
F2N801_9ACTN/808-879
F2N9P6_9ACTN/272-336
F2NBI7_9ACTN/378-442
F2NE05_9DELT/802-871
F2NES4_9DELT/244-304
F2NET0_9DELT/243-304
F2NIR4_9DELT/383-446
F2NL23_9DEIN/260-322
F2NP24_9DEIN/355-415
F2NQP0_9DEIN/248-297
F2NST8_9SPIO/264-327
F2NVL7_9SPIO/528-591
F2PAC9_PHOMO/798-867
F2PC91_PHOMO/379-448
F2PH18_TRIEQ/885-956
F2QCP1_STROR/803-869
F2QE68_STROR/248-310
F2QER5_STROR/388-452
F2QG24_STROR/585-644
F2QWC2_PICPA/880-951
F2RCN1_9ACTO/812-883
F2RX71_TRITO/885-956
F2SIM2_TRIRU/856-927
F2T595_AJEDE/991-1064
F2UQ47_9EUKA/875-947
F2UU67_9EURY/292-346
F2UZ21_ACTVI/828-899
F2V5M9_MYCTU/822-894
F2V7S5_MYCTU/275-333
MGP1_MYCGE/253-313
MGP1_MYCPN/261-320
NRNA_BACSU/248-307
NRNB_BACSU/249-305
O25115_HELPY/338-402
O26266_METTH/371-441
O27473_METTH/379-449
O28250_ARCFU/387-461
O29523_ARCFU/379-449
O29559_ARCFU/362-431
O51269_BORBU/507-572
O51564_BORBU/264-322
O57804_PYRHO/392-465
O58017_PYRHO/401-476
O66728_AQUAE/230-293
O67552_AQUAE/250-312
O67909_AQUAE/370-434
O73979_PYRHO/249-317
O83450_TREPA/285-344
O83702_TREPA/513-574
O84453_CHLTR/389-453
O85734_SERMA/1-57
P71615_MYCTU/275-333
P73518_SYNY3/390-455
P94659_CHLCV/317-381
Q01AA5_OSTTA/1098-1164
Q028T4_SOLUE/321-386
Q02C20_SOLUE/386-452
Q02RJ7_PSEAB/376-445
Q030M7_LACLS/583-645
Q030N7_LACLS/245-306
Q031A1_LACLS/368-432
Q033X8_LACC3/250-309
Q038P0_LACC3/370-436
Q03B05_LACC3/246-305
Q03CU3_LACC3/600-659
Q03ER6_PEDPA/250-309
Q03F38_PEDPA/372-440
Q03I51_PEDPA/597-656
Q03I90_STRTD/584-643
Q03K91_STRTD/369-433
Q03L83_STRTD/248-310
Q03QP7_LACBA/373-437
Q03R41_LACBA/252-311
Q03UC8_LACBA/599-658
Q03UT4_LEUMM/608-667
Q03VU5_LEUMM/254-314
Q03W56_LEUMM/380-443
Q044A5_LACGA/365-431
Q047E4_LACGA/603-662
Q048Z1_LACDB/250-310
Q049X0_LACDB/365-431
Q04CW6_LACDB/601-663
Q04EG3_OENOB/254-316
Q04F00_OENOB/367-431
Q04HQ4_OENOB/614-673
Q04HX1_STRP2/585-644
Q04K27_STRP2/248-310
Q04LR5_STRP2/369-433
Q04RG7_LEPBJ/448-512
Q053B0_LEPBL/448-512
Q05ST1_9SYNE/374-438
Q05VD2_9SYNE/809-885
Q061R8_9SYNE/804-883
Q066W3_9SYNE/342-405
Q07MG3_RHOP5/408-475
Q087P0_SHEFN/379-451
Q08VI0_STIAD/246-311
Q092L5_STIAD/843-914
Q094R3_STIAD/318-382
Q0A7M4_ALHEH/384-455
Q0AJQ2_NITEC/394-463
Q0API9_MARMM/401-471
Q0AX27_SYNWW/239-296
Q0AYI6_SYNWW/258-318
Q0AYS8_SYNWW/372-436
Q0BDR4_BURCM/377-448
Q0BKQ5_FRATO/379-450
Q0BSA4_GRABC/415-481
Q0C0S5_HYPNA/401-469
Q0EX06_9PROT/255-315
Q0EZ76_9PROT/265-325
Q0F3M9_9PROT/376-439
Q0F3T8_9PROT/797-867
Q0FAH3_9RHOB/385-451
Q0FAQ6_9RHOB/809-882
Q0FH21_9RHOB/816-887
Q0FQ63_9RHOB/383-449
Q0FZI2_9RHIZ/831-906
Q0G812_9RHIZ/413-480
Q0GL62_LACRE/372-441
Q0HM40_SHESM/379-455
Q0HRP6_SHESR/379-455
Q0I5K3_HAES1/376-445
Q0IAJ9_SYNS3/374-439
Q0KCF9_CUPNH/380-449
Q0PC97_CAMJE/338-402
Q0RDS7_FRAAA/272-334
Q0S216_RHOSR/271-330
Q0SMN7_BORAP/254-312
Q0SNQ7_BORAP/505-570
Q0SPS1_CLOPS/584-642
Q0SRB2_CLOPS/384-448
Q0SSD6_CLOPS/252-310
Q0SV19_CLOPS/323-393
Q0T105_SHIF8/335-404
Q0TDW0_ECOL5/382-451
Q0TM13_CLOP1/584-642
Q0TNP5_CLOP1/384-448
Q0TPR9_CLOP1/252-310
Q0TT74_CLOP1/323-393
Q0VNZ9_ALCBS/379-449
Q0W0A4_UNCMA/320-386
Q0W1G2_UNCMA/256-310
Q0W306_UNCMA/382-451
Q0W370_UNCMA/252-311
Q0W4X0_UNCMA/407-482
Q0W6C3_UNCMA/238-304
Q0W937_UNCMA/350-420
Q0YSB8_9CHLB/825-894
Q0YT18_9CHLB/282-349
Q0YUR3_9CHLB/374-438
Q10A14_ORYSJ/919-992
Q10X30_TRIEI/425-489
Q118L3_TRIEI/391-464
Q11JN8_MESSB/397-464
Q11NW2_CYTH3/378-442
Q11NY1_CYTH3/265-339
Q11SG3_CYTH3/266-328
Q12ES6_POLSJ/410-483
Q12R87_SHEDO/379-453
Q12TN2_METBU/360-430
Q12UW2_METBU/411-485
Q12VW4_METBU/383-453
Q12ZB0_METBU/237-308
Q137L0_RHOPS/428-494
Q13WZ8_BURXL/380-451
Q14IX8_FRAT1/379-450
Q14MG1_SPICI/839-909
Q14QE4_SPICI/249-308
Q15PH4_PSEA6/379-447
Q166K0_ROSDO/383-452
Q17LY0_AEDAE/887-959
Q17X80_HELAH/338-403
Q181R1_CLOD6/595-654
Q183I1_CLOD6/373-437
Q185V2_CLOD6/323-392
Q18BH5_CLOD6/260-323
Q18E45_HALWD/412-483
Q18H52_HALWD/388-460
Q18JM8_HALWD/381-445
Q1AW52_RUBXD/252-311
Q1AXM3_RUBXD/363-429
Q1BA92_MYCSS/270-330
Q1BHS9_BURCA/377-448
Q1CB25_YERPA/382-451
Q1CF14_YERPN/382-451
Q1CUG2_HELPH/338-402
Q1D3B9_MYXXD/381-445
Q1D830_MYXXD/251-328
Q1DAV3_MYXXD/270-335
Q1G945_LACDA/250-310
Q1G9R6_LACDA/365-431
Q1GC34_LACDA/601-663
Q1GEL8_SILST/407-473
Q1GNQ3_SPHAL/390-457
Q1GZK5_METFK/376-445
Q1I603_PSEE4/374-443
Q1IIT6_ACIBL/247-306
Q1IIX8_ACIBL/373-437
Q1IJB7_ACIBL/333-399
Q1IXZ0_DEIGD/365-425
Q1IYU8_DEIGD/264-327
Q1IZ36_DEIGD/326-393
Q1J458_STRPF/605-664
Q1J703_STRPF/369-433
Q1J7J4_STRPF/249-312
Q1J991_STRPB/605-664
Q1JC57_STRPB/369-433
Q1JCP8_STRPB/213-276
Q1JED7_STRPD/605-664
Q1JH85_STRPD/369-433
Q1JHR7_STRPD/249-312
Q1JJD8_STRPC/605-664
Q1JM39_STRPC/78-142
Q1JMM4_STRPC/249-312
Q1JVP0_DESAC/239-299
Q1K0G3_DESAC/255-314
Q1K1E0_DESAC/383-447
Q1K3C1_DESAC/804-873
Q1LPK2_RALME/380-449
Q1LTU5_BAUCH/381-450
Q1LVL2_DANRE/885-957
Q1LVL3_DANRE/910-982
Q1MHH2_RHIL3/388-455
Q1MQY7_LAWIP/260-324
Q1MRK7_LAWIP/374-438
Q1N0E3_9GAMM/387-450
Q1N815_9SPHN/806-877
Q1NAC6_9SPHN/389-456
Q1NIA6_9DELT/192-262
Q1NIP4_9DELT/271-336
Q1NKC6_9DELT/240-299
Q1NKC9_9DELT/363-427
Q1NKW0_9DELT/256-317
Q1NNQ1_9DELT/240-299
Q1NUV0_9DELT/381-445
Q1NYA7_9DELT/850-920
Q1PW58_9BACT/265-329
Q1PYI8_9BACT/802-873
Q1PZA9_9BACT/382-446
Q1Q091_9BACT/388-465
Q1Q2B1_9BACT/261-317
Q1QCV0_PSYCK/403-477
Q1QKZ8_NITHX/408-475
Q1QT56_CHRSD/400-470
Q1R7D9_ECOUT/382-451
Q1RJT8_RICBR/385-451
Q1UZ68_PELUB/372-438
Q1V253_PELUB/815-888
Q1V4R0_VIBAL/252-315
Q1V5N2_VIBAL/784-854
Q1V797_VIBAL/380-452
Q1VT56_9FLAO/795-867
Q1VV61_9FLAO/267-331
Q1VY43_9FLAO/371-435
Q1WRG8_LACS1/604-663
Q1WT30_LACS1/252-310
Q1WT52_LACS1/371-437
Q1WV10_LACS1/266-319
Q1YEB6_MOBAS/812-883
Q1YJB9_MOBAS/398-465
Q1YR03_9GAMM/380-449
Q1YR94_9GAMM/788-857
Q1Z170_PHOPR/286-355
Q1Z483_PHOPR/797-866
Q1ZDH3_9GAMM/792-863
Q1ZEN7_9GAMM/381-450
Q1ZML4_PHOAS/379-448
Q1ZN92_PHOAS/798-867
Q213S5_RHOPB/408-475
Q21LF4_SACD2/384-453
Q21TG0_RHOFD/384-457
Q24UI8_DESHY/255-314
Q24UQ0_DESHY/348-412
Q253D9_CHLFF/388-452
Q26DW3_FLABB/264-328
Q26FE2_FLABB/800-871
Q26GN0_FLABB/371-435
Q28MZ3_JANSC/385-451
Q29NZ1_DROPS/887-959
Q2A228_FRATH/379-450
Q2B090_9BACI/586-645
Q2B0V3_9BACI/801-872
Q2B1D4_9BACI/372-438
Q2B2K2_9BACI/248-307
Q2BQV5_9GAMM/778-847
Q2BR73_9GAMM/382-451
Q2C125_9GAMM/798-867
Q2C7X3_9GAMM/379-448
Q2C9X5_9RHOB/810-880
Q2CFB6_9RHOB/395-461
Q2FG34_STAA3/250-310
Q2FG91_STAA3/369-435
Q2FKP2_STAA3/584-643
Q2FN11_METHJ/396-467
Q2FS31_METHJ/337-404
Q2FT58_METHJ/391-454
Q2FU79_METHJ/256-294
Q2FXM3_STAA8/250-310
Q2FXT9_STAA8/369-435
Q2G2T6_STAA8/584-643
Q2G612_NOVAD/372-441
Q2GD58_NEOSM/387-453
Q2GF84_EHRCR/394-459
Q2GIU7_ANAPZ/395-464
Q2I152_ICTPU/179-250
Q2IHC3_ANADE/356-406
Q2IKX4_ANADE/378-442
Q2IM89_ANADE/244-309
Q2IPU6_ANADE/280-357
Q2IVU6_RHOP2/408-474
Q2J731_FRASC/297-358
Q2JMF8_SYNJB/376-441
Q2JVD4_SYNJA/374-436
Q2K916_RHIEC/402-469
Q2L222_BORA1/382-454
Q2LR14_SYNAS/240-300
Q2LTE9_SYNAS/396-460
Q2LWU0_SYNAS/252-315
Q2NAW3_ERYLH/388-455
Q2NF33_METST/399-472
Q2NIB0_METST/377-447
Q2NIG0_AYWBP/245-307
Q2NRF9_SODGM/383-452
Q2P1T6_XANOM/381-452
Q2PY21_9BACT/790-860
Q2RHV6_MOOTA/368-432
Q2RJM3_MOOTA/261-316
Q2RRN7_RHORT/410-475
Q2S0E3_SALRD/380-444
Q2S3U4_SALRD/261-324
Q2SL49_HAHCH/357-426
Q2SSY0_MYCCT/249-310
Q2SXD4_BURTA/377-448
Q2TZ34_ASPOR/864-932
Q2W0U1_MAGSA/401-467
Q2YBC4_NITMU/411-480
Q2YM77_BRUA2/396-463
Q2YT94_STAAB/369-435
Q2YTD7_STAAB/251-310
Q2YUQ7_STAAB/584-643
Q2Z0V6_9CAUD/349-398
Q30NS6_SULDN/349-413
Q30SM9_SULDN/286-328
Q30VK9_DESDG/251-309
Q30WI8_DESDG/263-326
Q30XT5_DESDG/376-440
Q30ZX7_DESDG/249-308
Q31G80_THICR/398-467
Q31M03_SYNE7/404-469
Q31QX0_SYNE7/390-459
Q31WF4_SHIBS/382-451
Q32BV5_SHIDS/382-451
Q38W52_LACSS/371-437
Q38YP2_LACSS/250-309
Q38ZR5_LACSS/600-659
Q39EV0_BURS3/377-448
Q39VA4_GEOMG/251-309
Q39VB4_GEOMG/240-299
Q39XC5_GEOMG/384-448
Q3A2Y4_PELCD/258-328
Q3A3C6_PELCD/384-448
Q3A4A4_PELCD/250-310
Q3A9Z7_CARHZ/376-441
Q3ABA0_CARHZ/252-314
Q3AK10_SYNSC/361-426
Q3ASD5_CHLCH/282-348
Q3ASZ9_CHLCH/374-438
Q3AXR5_SYNS9/375-440
Q3B4B6_PELLD/283-345
Q3B5N1_PELLD/374-438
Q3BUC0_XANC5/381-452
Q3CYV0_STRAG/584-643
Q3CZD3_STRAG/43-102
Q3D2Y9_STRAG/589-656
Q3D379_STRAG/248-310
Q3D3E2_STRAG/369-433
Q3D818_STRAG/584-643
Q3D855_STRAG/803-870
Q3D948_STRAG/248-310
Q3DB14_STRAG/369-433
Q3DE66_STRAG/369-433
Q3DEK7_STRAG/248-310
Q3DGN6_STRAG/584-643
Q3DGW6_STRAG/803-870
Q3DLP5_STRAG/248-310
Q3DN30_STRAG/584-643
Q3DNA0_STRAG/803-870
Q3DP38_STRAG/369-433
Q3DPS0_STRAG/89-153
Q3DQX5_STRAG/803-870
Q3DRG8_STRAG/382-441
Q3DTB3_STRAG/1-48
Q3DTB4_STRAG/226-288
Q3EN87_BACTI/586-645
Q3EQE1_BACTI/337-405
Q3EUY4_BACTI/389-455
Q3EVP3_BACTI/294-354
Q3F1F5_BACTI/265-325
Q3ILD9_PSEHT/378-447
Q3IRJ4_NATPD/382-447
Q3IUI8_NATPD/400-471
Q3J0V5_RHOS4/389-455
Q3JBV5_NITOC/382-451
Q3JQP6_BURP1/377-448
Q3JYG4_STRA1/584-643
Q3K0P6_STRA1/369-433
Q3K2D5_STRA1/248-310
Q3KHH8_PSEPF/375-446
Q3KLQ2_CHLTA/389-453
Q3MAJ6_ANAVT/437-502
Q3MEY7_ANAVT/407-462
Q3QZH9_XYLFA/450-521
Q3R6H2_XYLFA/402-473
Q3R741_XYLFA/806-877
Q3RBA6_XYLFA/402-473
Q3RDU3_XYLFA/402-473
Q3RE84_XYLFA/806-877
Q3SI09_THIDA/376-445
Q3SS35_NITWN/408-475
Q3TZ32_MOUSE/885-957
Q3UD67_MOUSE/885-957
Q3XZD7_ENTFC/585-644
Q3Y1K4_ENTFC/251-309
Q3YQT3_EHRCJ/394-459
Q3YXX8_SHISS/382-451
Q3Z7W2_DEHE1/372-436
Q3ZXW2_DEHSC/372-436
Q46AQ0_METBF/360-430
Q46BP8_METBF/383-453
Q46FJ1_METBF/402-475
Q46FZ6_METBF/237-306
Q46G88_METBF/235-293
Q46GI4_METBF/253-318
Q46KX9_PROMT/368-433
Q473I1_CUPPJ/380-449
Q47C63_DECAR/381-450
Q47CM2_DECAR/275-331
Q47WS3_COLP3/383-460
Q48LU6_PSE14/376-445
Q48QN1_STRPM/605-664
Q48TY6_STRPM/369-433
Q48UG7_STRPM/249-312
Q49Y74_STAS1/369-435
Q49YD3_STAS1/251-309
Q4A167_STAS1/584-643
Q4A672_MYCS5/257-317
Q4A673_MYCS5/253-313
Q4A6C5_MYCS5/258-316
Q4A906_MYCH7/254-313
Q4A907_MYCH7/255-314
Q4AAU3_MYCHJ/254-313
Q4AAU4_MYCHJ/255-314
Q4C0P1_CROWT/383-449
Q4C3T5_CROWT/189-262
Q4C7X7_CROWT/404-463
Q4D747_TRYCR/885-950
Q4DQ33_TRYCR/885-950
Q4E742_9RICK/389-455
Q4EBF6_9RICK/389-455
Q4EEL0_LISMO/247-306
Q4EEN2_LISMO/370-436
Q4EGQ9_LISMO/801-872
Q4EK73_LISMO/588-647
Q4ENU6_LISMO/801-872
Q4EPC6_LISMO/398-464
Q4EQ00_LISMO/247-305
Q4EUN7_LISMO/588-647
Q4FLX1_PELUB/372-438
Q4FTS1_PSYA2/403-477
Q4HD79_CAMCO/768-836
Q4HEG5_CAMCO/338-402
Q4HNP9_CAMUP/770-838
Q4HPB7_CAMUP/339-403
Q4JB91_SULAC/239-292
Q4JLL0_LACRE/599-658
Q4KHN2_PSEF5/374-443
Q4L6Y1_STAHJ/370-435
Q4L745_STAHJ/251-310
Q4LAK3_STAHJ/584-643
Q4MLH0_BACCE/586-645
Q4MNI1_BACCE/337-405
Q4MRZ1_BACCE/802-873
Q4MS13_BACCE/389-455
Q4MVX5_BACCE/248-308
Q4P3T0_USTMA/910-976
Q4QL85_HAEI8/376-445
Q4T1A3_TETNG/223-295
Q4T605_TETNG/1115-1186
Q4ULF9_RICFE/386-452
Q4UU77_XANC8/381-452
Q4ZWX3_PSEU2/376-445
Q57CM5_BRUAB/396-463
Q57K74_SALCH/382-451
Q5E7Q1_VIBF1/380-449
Q5E8F1_VIBF1/253-315
Q5F9I0_NEIG1/377-446
Q5FEV2_EHRRW/398-463
Q5FGN3_EHRRG/398-463
Q5FJP8_LACAC/365-431
Q5FLW8_LACAC/250-309
Q5FN06_LACAC/604-663
Q5FQT9_GLUOX/401-466
Q5GTF9_WOLTR/389-455
Q5GYT3_XANOR/381-452
Q5HA27_EHRRW/393-458
Q5HF70_STAAC/250-310
Q5HFC7_STAAC/369-435
Q5HJY2_STAAC/584-643
Q5HK13_STAEQ/584-643
Q5HNK1_STAEQ/251-310
Q5HNR5_STAEQ/369-434
Q5HXD0_CAMJR/338-402
Q5JF82_PYRKO/249-325
Q5JGL0_PYRKO/389-462
Q5JGP2_PYRKO/401-483
Q5JIQ8_PYRKO/336-405
Q5KF97_CRYNE/929-1003
Q5KU73_GEOKA/585-646
Q5KWA4_GEOKA/251-309
Q5KWS1_GEOKA/372-438
Q5L2F1_GEOKA/372-439
Q5L6T7_CHLAB/388-452
Q5L947_BACFN/378-442
Q5LSN5_SILPO/355-421
Q5LXK1_STRT1/584-643
Q5LZD3_STRT1/369-433
Q5M0C1_STRT1/248-310
Q5M251_STRT2/584-643
Q5M3Y5_STRT2/369-433
Q5M4W8_STRT2/248-310
Q5MZX1_SYNP6/363-428
Q5N3C7_SYNP6/390-459
Q5NHH6_FRATT/379-450
Q5NN55_ZYMMO/388-455
Q5NZT9_AROAE/376-451
Q5P9Q0_ANAMM/396-462
Q5PJG0_SALPA/382-451
Q5QYV7_IDILO/375-444
Q5SJ47_THET8/356-416
Q5SM25_THET8/253-312
Q5UY46_HALMA/428-499
Q5V162_HALMA/310-388
Q5V2K6_HALMA/249-321
Q5V2P1_HALMA/385-459
Q5V4L5_HALMA/347-410
Q5WAH7_BACSK/585-651
Q5WEE8_BACSK/247-308
Q5WHQ2_BACSK/372-438
Q5WW86_LEGPL/381-450
Q5X5A3_LEGPA/381-450
Q5X9C3_STRP6/605-664
Q5XCH5_STRP6/369-433
Q5XD11_STRP6/249-312
Q5YSC9_NOCFA/282-351
Q5ZVH9_LEGPH/381-450
Q602E4_MYCH2/257-316
Q602E5_MYCH2/255-314
Q60B54_METCA/404-473
Q62J01_BURMA/377-448
Q630D2_BACCZ/586-645
Q633J0_BACCZ/248-308
Q634D5_BACCZ/372-438
Q637K6_BACCZ/337-405
Q63SP1_BURPS/377-448
Q64AB2_9ARCH/373-452
Q64BE8_9ARCH/207-288
Q64PA7_BACFR/378-442
Q65CQ2_BACLD/589-648
Q65G74_BACLD/249-308
Q65GQ7_BACLD/370-436
Q65H19_BACLD/331-397
Q65IU7_BACLD/250-315
Q65SB4_MANSM/395-464
Q660Q3_BORGA/254-312
Q662B1_BORGA/507-572
Q666T1_YERPS/382-451
Q67LM2_SYMTH/373-438
Q67NF3_SYMTH/249-309
Q67P84_SYMTH/259-323
Q68WK8_RICTY/386-452
Q6AJY6_DESPS/262-322
Q6ALW7_DESPS/361-426
Q6AP25_DESPS/265-328
Q6AS17_DESPS/241-304
Q6BZ68_DEBHA/945-1015
Q6CLJ9_KLULA/875-948
Q6D947_ERWCT/382-451
Q6F0I1_MESFL/248-307
Q6F0X7_MESFL/248-310
Q6F719_ACIAD/374-444
Q6FV21_CANGA/875-948
Q6FZQ7_BARQU/398-463
Q6G3I5_BARHE/398-463
Q6G8M3_STAAS/250-310
Q6G8T3_STAAS/369-435
Q6GD76_STAAS/584-643
Q6GG03_STAAR/251-310
Q6GG68_STAAR/369-435
Q6GKT1_STAAR/584-643
Q6HAG6_BACHK/586-645
Q6HCS5_BACHK/248-308
Q6HDB7_BACHK/372-438
Q6HFH8_BACHK/337-405
Q6KIB7_MYCMO/584-645
Q6KIM3_MYCMO/253-313
Q6L2H2_PICTO/365-435
Q6LUN4_PHOPR/413-482
Q6LWM7_METMP/396-465
Q6LZS6_METMP/354-423
Q6M0I5_METMP/398-469
Q6M0M6_METMP/248-322
Q6MEM6_PARUW/390-454
Q6MKZ4_BDEBA/379-446
Q6MU91_MYCMS/249-310
Q6N6V6_RHOPA/440-507
Q6NGN4_CORDI/228-293
Q6PDM7_MOUSE/424-496
Q6SHE0_9BACT/376-443
Q6XMP4_MOUSE/885-957
Q6YPH9_ONYPE/245-308
Q701U9_9CREN/258-328
Q71I00_LACDL/130-193
Q71IZ0_LACDL/24-84
Q71Z92_LISMF/247-306
Q71ZE5_LISMF/370-436
Q725B2_LISMF/588-647
Q72BI3_DESVH/248-307
Q72DM5_DESVH/377-441
Q72ER3_DESVH/258-317
Q72EW2_DESVH/251-320
Q72GG2_THET2/253-312
Q72JG9_THET2/356-416
Q72TF5_LEPIC/447-511
Q72WV7_BACC1/586-645
Q72ZD0_BACC1/248-308
Q72ZQ8_BACC1/372-439
Q730C3_BACC1/372-438
Q733L5_BACC1/326-394
Q73D70_BACC1/382-450
Q73I66_WOLPM/389-455
Q73KM7_TREDE/514-576
Q73MM9_TREDE/269-327
Q73RQ8_TREDE/246-317
Q73VV6_MYCPA/269-328
Q749X8_GEOSL/385-449
Q74C78_GEOSL/258-328
Q74CT1_GEOSL/251-311
Q74CU0_GEOSL/240-299
Q74IT9_LACJO/365-431
Q74M24_LACJO/603-661
Q759B4_ASHGO/875-948
Q79CD3_CHLCV/66-130
Q7A555_STAAN/251-310
Q7A587_STAAN/369-435
Q7A8E3_STAAN/584-643
Q7CGT9_YERPE/382-451
Q7D6H2_MYCTU/255-313
Q7MAI2_WOLSU/344-408
Q7ME02_VIBVY/37-91
Q7MGY2_VIBVY/252-315
Q7MNP8_VIBVY/380-449
Q7MQU4_WOLSU/253-314
Q7MRT6_WOLSU/285-346
Q7MVH2_PORGI/258-315
Q7MXV3_PORGI/380-444
Q7N1C6_PHOLL/382-449
Q7NAY6_MYCGA/256-315
Q7NC44_MYCGA/255-319
Q7NPL4_GLOVI/389-453
Q7NV69_CHRVO/375-444
Q7P2M6_FUSNV/238-297
Q7P2Y8_FUSNV/287-349
Q7P4S2_FUSNV/368-434
Q7P6H0_FUSNV/790-859
Q7P774_FUSNV/361-425
Q7P8M1_RICSI/386-452
Q7PA66_RICSI/802-873
Q7Q1N8_ANOGA/889-938
Q7TUZ6_PROMM/376-440
Q7TXQ9_MYCBO/275-333
Q7U6Y0_SYNPX/373-438
Q7UFW9_RHOBA/261-319
Q7VBV8_PROMA/370-435
Q7VGH0_HELHP/339-403
Q7VIY4_HELHP/307-357
Q7VLS6_HAEDU/376-454
Q7VZ34_BORPE/382-455
Q7W8T3_BORPA/394-467
Q7WK43_BORBR/338-411
Q7X5H5_CITFR/288-357
Q814G9_BACCR/586-645
Q817E6_BACCR/248-308
Q817X2_BACCR/372-438
Q81JI6_BACAN/586-645
Q81KY2_BACAN/248-308
Q81LI0_BACAN/372-438
Q81Y73_BACAN/337-405
Q824G7_CHLCV/388-452
Q82Y75_NITEU/392-461
Q834G5_ENTFA/369-436
Q835K4_ENTFA/251-310
Q839Y7_ENTFA/586-645
Q83E28_COXBU/379-448
Q83JU5_SHIFL/382-451
Q87EB5_XYLFT/402-473
Q87KY9_VIBPA/252-315
Q87SB3_VIBPA/380-452
Q886T8_PSESM/374-443
Q88MU1_PSEPK/374-443
Q88V08_LACPL/250-309
Q88VG9_LACPL/374-438
Q88X59_LACPL/256-316
Q890J9_LACPL/598-657
Q893R6_CLOTE/405-469
Q895J6_CLOTE/257-316
Q899Q9_CLOTE/594-652
Q89M16_BRAJA/428-495
Q8A0T2_BACTN/378-442
Q8CS65_STAES/251-310
Q8CS94_STAES/369-434
Q8CU91_STAES/584-643
Q8D2B5_WIGBR/383-462
Q8DCW7_VIBVU/252-315
Q8DEQ7_VIBVU/380-449
Q8DJI0_THEEB/403-468
Q8DMZ1_STRR6/585-644
Q8DPG3_STRR6/252-314
Q8DQR4_STRR6/373-437
Q8DRS7_STRMU/585-645
Q8DT92_STRMU/369-433
Q8DTN6_STRMU/248-310
Q8DWS2_STRA5/584-643
Q8DZA1_STRA5/369-433
Q8E126_STRA5/248-310
Q8E2M2_STRA3/584-643
Q8E4W3_STRA3/369-433
Q8E6I1_STRA3/248-310
Q8EI92_SHEON/379-452
Q8EKX0_OCEIH/587-646
Q8EPC9_OCEIH/249-309
Q8EPR4_OCEIH/365-431
Q8EVH9_MYCPE/254-313
Q8F1X9_LEPIN/447-511
Q8FE73_ECOL6/382-451
Q8G045_BRUSU/396-463
Q8GDX4_HELMO/374-441
Q8GDZ1_HELMO/805-876
Q8K5H8_STRP3/585-644
Q8K7T7_STRP3/369-433
Q8K844_STRP3/249-312
Q8KD73_CHLTE/282-338
Q8KFG6_CHLTE/374-438
Q8KRN5_FLAJO/266-332
Q8NP42_CORGL/260-316
Q8NW57_STAAW/250-310
Q8NW80_STAAW/369-435
Q8NYX7_STAAW/584-643
Q8NZ03_STRP8/585-644
Q8P1A4_STRP8/369-433
Q8P1M9_STRP8/249-312
Q8P9L1_XANCP/381-452
Q8PLD7_XANAC/381-452
Q8PTJ9_METMA/253-318
Q8PUW9_METMA/402-475
Q8PVJ3_METMA/383-453
Q8PYT1_METMA/212-270
Q8PZ20_METMA/237-306
Q8Q0C4_METMA/360-430
Q8R346_MOUSE/375-447
Q8R6A6_FUSNN/368-434
Q8R6D2_FUSNN/361-425
Q8R6M6_THETN/584-646
Q8R8A4_THETN/315-381
Q8RA39_THETN/251-312
Q8RAM1_THETN/366-430
Q8RET0_FUSNN/260-319
Q8RIJ2_FUSNN/288-349
Q8RU03_METGL/237-307
Q8T9G8_DROME/460-533
Q8TIH7_METAC/237-295
Q8TJD4_METAC/237-306
Q8TKH3_METAC/360-430
Q8TMT3_METAC/264-329
Q8TRK4_METAC/419-492
Q8TSH3_METAC/393-463
Q8TV09_METKA/372-440
Q8TYT8_METKA/274-340
Q8TZ15_METKA/390-463
Q8TZ78_METKA/269-326
Q8TZE0_PYRFU/389-462
Q8TZP5_PYRFU/401-476
Q8U3S1_PYRFU/250-327
Q8U4A3_PYRFU/333-399
Q8XD43_ECO57/382-451
Q8XH48_CLOPE/584-642
Q8XIQ0_CLOPE/384-448
Q8XJS0_CLOPE/252-310
Q8XMH1_CLOPE/323-393
Q8Y0C9_RALSO/380-449
Q8Y6V6_LISMO/247-305
Q8Y705_LISMO/370-436
Q8YAR3_LISMO/588-647
Q8YHR8_BRUME/396-463
Q8YM14_NOSS1/423-488
Q8YVI9_NOSS1/418-469
Q8Z3X7_SALTI/382-451
Q8ZTY9_PYRAE/241-297
Q8ZUG7_PYRAE/34-97
Q8ZVN6_PYRAE/224-286
Q92BE0_LISIN/247-305
Q92BI9_LISIN/370-436
Q92FQ8_LISIN/588-647
Q92HL0_RICCN/386-452
Q92PM0_RHIME/402-469
Q93R48_THETH/356-416
Q93UL7_SYNP2/1-66
Q94GG8_ORYSJ/614-687
Q974S9_SULTO/239-291
Q979C9_THEVO/358-428
Q979X8_THEVO/405-476
Q97CX8_CLOAB/592-651
Q97GY3_CLOAB/382-446
Q97I49_CLOAB/257-316
Q97JS5_CLOAB/344-409
Q97N62_STRPN/585-644
Q97QC1_STRPN/248-310
Q97S12_STRPN/369-433
Q97VZ4_SULSO/238-292
Q98LQ2_RHILO/395-462
Q98PN0_MYCPU/256-323
Q98Q51_MYCPU/588-651
Q98RI7_MYCPU/253-316
Q99TF9_STAAM/251-310
Q99TL7_STAAM/369-435
Q99XF7_STAAM/584-643
Q99XI9_STRP1/585-644
Q9A054_STRP1/369-433
Q9A0L5_STRP1/249-312
Q9A8G8_CAUCR/404-472
Q9CHI7_LACLA/583-645
Q9CHT6_LACLA/368-432
Q9CP64_PASMU/376-445
Q9HHX6_HALSA/270-342
Q9HJ40_THEAC/86-160
Q9HKR9_THEAC/407-478
Q9HMY2_HALSA/394-466
Q9HRL0_HALSA/383-459
Q9HXR7_PSEAE/376-445
Q9JZZ0_NEIMB/377-446
Q9K5Q7_BACHD/583-644
Q9K834_BACHD/249-307
Q9KDH3_BACHD/372-438
Q9KPF1_VIBCH/385-454
Q9L4D5_XANCA/381-452
Q9L6I4_NEIGO/377-446
Q9PEB8_XYLFA/370-441
Q9PJU5_CHLMU/389-453
Q9PQ72_UREPA/253-312
Q9RVA3_DEIRA/295-354
Q9RW43_DEIRA/264-322
Q9RX13_DEIRA/348-409
Q9UXV2_PYRAB/335-401
Q9UYJ6_PYRAB/250-318
Q9V221_PYRAB/401-477
Q9V2K8_PYRAB/393-466
Q9WZH4_THEMA/232-292
Q9X1N2_THEMA/369-434
Q9X1T1_THEMA/248-308
Q9YC14_AERPE/258-329
Q9YFX6_AERPE/253-304
Q9Z7Z0_CHLPN/390-454
Q9ZD22_RICPR/386-452
Q9ZM41_HELPJ/283-342
Q9ZMA0_HELPJ/338-402
RECJ_BACSU/370-436
RECJ_DICD3/381-450
RECJ_ECOLI/382-451
RECJ_HAEIN/376-445
RECJ_METJA/396-466
RECJ_SALTY/382-451
RL9_AYWBP/627-688
RL9_ONYPE/627-688
SYA1_CLOPH/801-872
SYAC_BOMMO/889-960
SYAC_CAEEL/889-961
SYAC_DICDI/868-941
SYAC_DROME/886-959
SYAC_HUMAN/885-957
SYAC_MESAU/885-957
SYAC_MOUSE/885-957
SYAC_PONAB/885-957
SYAC_RAT/885-957
SYAP_ARATH/894-967
SYAP_MICPC/817-891
SYAP_ORYSI/913-989
SYAP_ORYSJ/849-925
SYAP_OSTLU/824-897
SYAP_OSTTA/865-937
SYAP_POPTR/911-983
SYAP_SORBI/879-951
SYA_ACAM1/794-866
SYA_ACHLI/787-849
SYA_ACIAC/871-942
SYA_ACIAD/803-873
SYA_ACIBC/803-873
SYA_ACIBL/991-1089
SYA_ACIBT/803-873
SYA_ACIBY/803-873
SYA_ACIC1/808-882
SYA_ACICJ/803-874
SYA_ACISJ/797-868
SYA_ACTP2/798-868
SYA_ACTP7/798-868
SYA_ACTPJ/798-868
SYA_ACTSZ/798-867
SYA_AERHH/798-868
SYA_AERPE/824-897
SYA_AERS4/798-868
SYA_AGRT5/811-883
SYA_ALCBS/789-859
SYA_ALHEH/790-860
SYA_ALKMQ/801-872
SYA_ALKOO/801-872
SYA_ANADE/828-898
SYA_ANADF/827-897
SYA_ANAMM/805-874
SYA_ANAVT/801-873
SYA_AQUAE/793-863
SYA_AQUPY/793-863
SYA_ARATH/923-996
SYA_ARCB4/777-845
SYA_ARCFU/834-899
SYA_AROAE/797-867
SYA_ARTAT/815-887
SYA_ARTS2/816-887
SYA_AZOC5/805-877
SYA_AZOSB/808-879
SYA_BACA2/801-872
SYA_BACAH/802-873
SYA_BACAN/802-873
SYA_BACC1/802-873
SYA_BACCN/802-873
SYA_BACCR/802-873
SYA_BACCZ/802-873
SYA_BACFN/798-868
SYA_BACFR/798-868
SYA_BACHD/802-873
SYA_BACHK/802-873
SYA_BACLD/801-872
SYA_BACP2/801-872
SYA_BACSK/798-870
SYA_BACSU/801-872
SYA_BACTN/797-868
SYA_BACV8/796-867
SYA_BACWK/802-873
SYA_BARBA/810-882
SYA_BARBK/810-882
SYA_BARHE/811-883
SYA_BARQU/811-887
SYA_BART1/811-887
SYA_BAUCH/799-870
SYA_BDEBA/833-903
SYA_BEII9/817-889
SYA_BIFAA/813-886
SYA_BIFLO/814-888
SYA_BLOPB/800-865
SYA_BORA1/796-867
SYA_BORBR/796-868
SYA_BORPA/796-868
SYA_BORPD/796-867
SYA_BORPE/796-868
SYA_BRAJA/815-887
SYA_BRASB/818-890
SYA_BRASO/813-885
SYA_BRUA2/810-882
SYA_BRUAB/810-882
SYA_BRUC2/810-882
SYA_BRUME/810-882
SYA_BRUO2/810-882
SYA_BRUSI/810-882
SYA_BRUSU/810-882
SYA_BUCAI/799-868
SYA_BUCAP/797-867
SYA_BUCBP/805-874
SYA_BURA4/797-868
SYA_BURCA/797-868
SYA_BURCC/797-868
SYA_BURCH/797-868
SYA_BURCM/797-868
SYA_BURM1/797-868
SYA_BURM7/797-868
SYA_BURM9/797-868
SYA_BURMA/797-868
SYA_BURMS/797-868
SYA_BURP0/797-868
SYA_BURP1/797-868
SYA_BURP6/797-868
SYA_BURP8/797-868
SYA_BURPP/797-868
SYA_BURPS/797-868
SYA_BURS3/798-868
SYA_BURTA/797-868
SYA_BURVG/798-868
SYA_BURXL/797-868
SYA_CALS8/799-871
SYA_CAMC1/775-844
SYA_CAMC5/776-843
SYA_CAMFF/771-839
SYA_CAMHC/772-839
SYA_CAMJ8/768-836
SYA_CAMJD/768-836
SYA_CAMJE/768-836
SYA_CAMJJ/768-836
SYA_CAMJR/768-836
SYA_CANAL/892-966
SYA_CARHZ/799-869
SYA_CAUCR/805-876
SYA_CAUSK/808-881
SYA_CENSY/820-885
SYA_CHLAA/816-887
SYA_CHLAB/796-868
SYA_CHLCH/808-879
SYA_CHLCV/798-868
SYA_CHLFF/797-868
SYA_CHLMU/797-868
SYA_CHLPD/809-883
SYA_CHLPN/794-865
SYA_CHLT2/797-868
SYA_CHLTA/797-868
SYA_CHLTB/797-868
SYA_CHLTE/807-878
SYA_CHLTR/797-868
SYA_CHRSD/790-859
SYA_CHRVO/801-871
SYA_CITK8/799-869
SYA_CLAM3/809-881
SYA_CLAMS/809-881
SYA_CLOAB/803-874
SYA_CLOB1/801-872
SYA_CLOB8/801-870
SYA_CLOBA/801-872
SYA_CLOBB/801-872
SYA_CLOBH/801-872
SYA_CLOBK/801-872
SYA_CLOBL/801-872
SYA_CLOBM/801-872
SYA_CLOD6/801-872
SYA_CLOK5/801-872
SYA_CLONN/801-872
SYA_CLOP1/801-872
SYA_CLOPE/801-872
SYA_CLOPS/801-872
SYA_CLOTE/801-872
SYA_CLOTH/801-872
SYA_COLP3/799-869
SYA_COREF/812-885
SYA_CORGB/812-885
SYA_CORGL/812-885
SYA_CORJK/812-883
SYA_CORU7/809-881
SYA_COXBN/786-856
SYA_COXBR/786-856
SYA_COXBU/786-856
SYA_CUPNH/797-868
SYA_CUPPJ/798-868
SYA_CYAA5/799-872
SYA_CYTH3/799-871
SYA_DECAR/794-864
SYA_DEHE1/798-869
SYA_DEHSB/798-869
SYA_DEHSC/798-869
SYA_DEIGD/820-884
SYA_DEIRA/824-889
SYA_DELAS/797-868
SYA_DESAP/798-869
SYA_DESDG/806-876
SYA_DESHY/798-868
SYA_DESOH/801-871
SYA_DESPS/806-876
SYA_DESRM/800-871
SYA_DESVH/805-875
SYA_DESVV/805-875
SYA_DICNV/800-868
SYA_DINSH/812-883
SYA_ECO24/799-869
SYA_ECO57/799-869
SYA_ECODH/799-869
SYA_ECOHS/799-869
SYA_ECOK1/799-869
SYA_ECOL5/799-869
SYA_ECOLC/799-869
SYA_ECOLI/799-869
SYA_ECOSM/799-869
SYA_ECOUT/799-869
SYA_ELUMP/799-866
SYA_EMENI/881-954
SYA_ENT38/799-869
SYA_ENTFA/804-875
SYA_ENTS8/799-869
SYA_ERWCT/799-869
SYA_ERYLH/809-880
SYA_EXIS2/803-873
SYA_FERNB/790-860
SYA_FINM2/794-864
SYA_FLAJ1/805-876
SYA_FRAAA/803-872
SYA_FRAP2/786-857
SYA_FRASC/802-871
SYA_FRASN/802-873
SYA_FRAT1/786-857
SYA_FRATF/786-857
SYA_FRATH/786-857
SYA_FRATM/786-857
SYA_FRATN/786-857
SYA_FRATO/786-857
SYA_FRATT/786-857
SYA_FRATW/786-857
SYA_FUSNN/790-864
SYA_GEOKA/810-881
SYA_GEOMG/803-871
SYA_GEOSL/802-872
SYA_GEOTN/801-872
SYA_GEOUR/803-873
SYA_GLOVI/791-863
SYA_GLUOX/804-878
SYA_GRABC/805-876
SYA_GRAFK/795-868
SYA_HAEDU/797-868
SYA_HAEI8/798-868
SYA_HAEIE/798-868
SYA_HAEIG/798-868
SYA_HAEIN/798-868
SYA_HAES1/798-868
SYA_HAES2/798-868
SYA_HAHCH/799-869
SYA_HALHL/786-856
SYA_HALLT/850-917
SYA_HALMA/853-919
SYA_HALS3/853-920
SYA_HALSA/853-920
SYA_HALWD/847-915
SYA_HELAH/772-839
SYA_HELHP/817-885
SYA_HELMI/805-876
SYA_HELPH/773-839
SYA_HELPJ/772-839
SYA_HELPS/773-839
SYA_HELPY/773-839
SYA_HERA2/816-887
SYA_HERAR/792-863
SYA_HYPNA/806-877
SYA_IDILO/789-859
SYA_JANMA/792-863
SYA_JANSC/808-879
SYA_KINRD/812-883
SYA_KLEP7/799-869
SYA_KOCRD/817-888
SYA_LACAC/803-874
SYA_LACBA/803-873
SYA_LACC3/804-875
SYA_LACDA/803-874
SYA_LACDB/803-874
SYA_LACGA/804-875
SYA_LACH4/803-874
SYA_LACJO/804-875
SYA_LACLA/802-869
SYA_LACLM/802-869
SYA_LACLS/802-869
SYA_LACPL/804-875
SYA_LACS1/804-876
SYA_LACSS/804-875
SYA_LAWIP/809-881
SYA_LEGPA/788-860
SYA_LEGPC/788-860
SYA_LEGPH/788-860
SYA_LEGPL/788-859
SYA_LEIXX/812-882
SYA_LEPBA/843-915
SYA_LEPBJ/858-929
SYA_LEPBL/858-929
SYA_LEPBP/843-915
SYA_LEPCP/798-867
SYA_LEPIC/895-966
SYA_LEPIN/895-966
SYA_LEUCK/817-892
SYA_LEUMM/817-888
SYA_LISIN/801-872
SYA_LISMF/801-872
SYA_LISMO/801-872
SYA_LISW6/801-872
SYA_MAGSA/803-874
SYA_MAGSM/801-869
SYA_MANSM/799-869
SYA_MARAV/799-868
SYA_MARMM/809-882
SYA_MARMS/796-864
SYA_MESSB/811-883
SYA_META3/850-907
SYA_METAC/845-915
SYA_METB6/838-905
SYA_METBF/845-914
SYA_METBU/845-916
SYA_METCA/789-859
SYA_METEP/814-886
SYA_METFK/796-866
SYA_METHJ/842-907
SYA_METI4/838-905
SYA_METKA/841-910
SYA_METLZ/839-905
SYA_METMA/845-913
SYA_METMJ/839-903
SYA_METPB/814-886
SYA_METPP/798-868
SYA_METRJ/814-886
SYA_METS3/827-895
SYA_METS4/809-881
SYA_METS5/833-897
SYA_METST/828-897
SYA_METTH/823-891
SYA_METTP/834-902
SYA_MICAN/794-867
SYA_MOOTA/803-872
SYA_MYCA1/819-891
SYA_MYCBO/823-895
SYA_MYCBP/823-895
SYA_MYCGA/829-898
SYA_MYCGI/867-893
SYA_MYCH2/813-878
SYA_MYCH7/813-878
SYA_MYCHJ/813-878
SYA_MYCLE/830-902
SYA_MYCMM/821-895
SYA_MYCMO/834-901
SYA_MYCPA/819-891
SYA_MYCPE/852-927
SYA_MYCS2/819-891
SYA_MYCS5/810-872
SYA_MYCSJ/820-892
SYA_MYCSK/820-892
SYA_MYCSS/820-892
SYA_MYCTA/823-895
SYA_MYCTU/823-895
SYA_MYCUA/821-895
SYA_MYCVP/821-893
SYA_MYXXD/819-890
SYA_NATPD/856-924
SYA_NATTJ/798-869
SYA_NEIG1/797-867
SYA_NEIM0/797-867
SYA_NEIMA/797-867
SYA_NEIMB/797-867
SYA_NEIMF/797-867
SYA_NITEC/787-856
SYA_NITEU/787-856
SYA_NITHX/815-887
SYA_NITMS/815-885
SYA_NITMU/786-856
SYA_NITOC/792-861
SYA_NITSB/777-844
SYA_NITWN/815-887
SYA_NOCFA/811-881
SYA_NOCSJ/818-888
SYA_NOSP7/801-873
SYA_NOSS1/801-873
SYA_NOVAD/806-877
SYA_OCEIH/801-872
SYA_OCHA4/810-882
SYA_OENOB/809-877
SYA_ONYPE/796-859
SYA_OPITP/860-929
SYA_ORITB/817-878
SYA_ORITI/815-884
SYA_PARD8/796-868
SYA_PARDP/808-879
SYA_PARL1/811-883
SYA_PARUW/798-868
SYA_PASMU/797-868
SYA_PEDPA/803-874
SYA_PELCD/803-873
SYA_PELLD/808-878
SYA_PELPD/803-873
SYA_PELTS/799-868
SYA_PELUB/815-888
SYA_PETMO/801-872
SYA_PHOLL/800-870
SYA_PHOPR/797-866
SYA_POLNA/798-867
SYA_POLSJ/801-872
SYA_POLSQ/798-869
SYA_PORGI/797-870
SYA_PROAC/817-887
SYA_PROM0/800-874
SYA_PROM1/805-879
SYA_PROM2/816-874
SYA_PROM3/809-884
SYA_PROM4/809-883
SYA_PROM5/799-874
SYA_PROM9/800-874
SYA_PROMA/810-885
SYA_PROMM/809-884
SYA_PROMP/799-874
SYA_PROMS/800-874
SYA_PROMT/805-879
SYA_PROVI/809-877
SYA_PSE14/797-867
SYA_PSEA6/789-859
SYA_PSEA7/797-868
SYA_PSEAB/797-868
SYA_PSEAE/797-868
SYA_PSEE4/798-867
SYA_PSEF5/797-867
SYA_PSEHT/790-860
SYA_PSEMY/798-868
SYA_PSEP1/798-867
SYA_PSEPF/797-867
SYA_PSEPG/798-867
SYA_PSEPK/798-867
SYA_PSEPW/798-867
SYA_PSESM/797-867
SYA_PSEU2/797-867
SYA_PSEU5/797-867
SYA_PSYA2/813-883
SYA_PSYCK/813-882
SYA_PSYIN/790-860
SYA_PSYWF/826-894
SYA_PYRAB/847-912
SYA_PYRFU/847-912
SYA_PYRHO/847-912
SYA_PYRKO/849-914
SYA_RALME/798-868
SYA_RALSO/807-878
SYA_RENSM/820-891
SYA_RHIEC/808-879
SYA_RHIL3/808-879
SYA_RHILO/811-883
SYA_RHIME/811-882
SYA_RHOBA/866-938
SYA_RHOFD/800-870
SYA_RHOP2/815-887
SYA_RHOP5/815-887
SYA_RHOPA/813-885
SYA_RHOPB/814-886
SYA_RHOPS/815-887
SYA_RHORT/808-879
SYA_RHOS1/808-879
SYA_RHOS4/808-879
SYA_RHOS5/808-879
SYA_RHOSR/811-881
SYA_RICAH/802-873
SYA_RICBR/802-873
SYA_RICCK/801-873
SYA_RICCN/802-873
SYA_RICFE/802-872
SYA_RICM5/802-873
SYA_RICPR/802-873
SYA_RICRO/802-873
SYA_RICRS/802-873
SYA_RICTY/802-873
SYA_ROSCS/826-897
SYA_ROSDO/810-881
SYA_ROSS1/826-897
SYA_RUBXD/801-871
SYA_RUTMC/793-863
SYA_SACD2/797-868
SYA_SACEN/810-881
SYA_SALAI/819-889
SYA_SALAR/799-869
SYA_SALCH/799-869
SYA_SALPA/799-869
SYA_SALPB/799-869
SYA_SALRD/886-958
SYA_SALTI/799-869
SYA_SALTY/799-869
SYA_SCHPO/881-953
SYA_SERP5/799-869
SYA_SHEAM/797-866
SYA_SHEB5/797-866
SYA_SHEB8/797-866
SYA_SHEB9/797-866
SYA_SHEDO/796-867
SYA_SHEFN/797-867
SYA_SHEHH/797-866
SYA_SHELP/797-866
SYA_SHEON/796-866
SYA_SHEPA/798-867
SYA_SHEPC/797-866
SYA_SHESA/796-866
SYA_SHESH/797-866
SYA_SHESM/796-866
SYA_SHESR/796-866
SYA_SHESW/797-866
SYA_SHEWM/797-866
SYA_SHIB3/799-869
SYA_SHIBS/799-869
SYA_SHIDS/799-869
SYA_SHIF8/799-869
SYA_SHIFL/799-869
SYA_SHISS/799-869
SYA_SILPO/815-886
SYA_SILST/808-879
SYA_SINMW/811-882
SYA_SODGM/799-869
SYA_SOLUE/802-872
SYA_SORC5/838-908
SYA_SPHAL/810-881
SYA_SPHWW/809-880
SYA_STAA1/801-871
SYA_STAA2/801-871
SYA_STAA3/801-871
SYA_STAA8/801-871
SYA_STAA9/801-871
SYA_STAAB/801-871
SYA_STAAC/801-871
SYA_STAAE/801-871
SYA_STAAM/801-871
SYA_STAAN/801-871
SYA_STAAR/801-871
SYA_STAAS/801-871
SYA_STAAT/802-872
SYA_STAAW/801-871
SYA_STAEQ/801-871
SYA_STAES/801-871
SYA_STAHJ/801-871
SYA_STAS1/801-871
SYA_STRA1/803-870
SYA_STRA3/803-870
SYA_STRA5/803-870
SYA_STRAW/813-883
SYA_STRCO/812-883
SYA_STRGC/803-869
SYA_STRGG/811-883
SYA_STRMK/806-876
SYA_STRMU/803-870
SYA_STRP1/803-870
SYA_STRP2/803-869
SYA_STRP3/803-870
SYA_STRP6/803-870
SYA_STRP8/803-870
SYA_STRPB/803-870
SYA_STRPC/803-870
SYA_STRPD/803-870
SYA_STRPF/803-870
SYA_STRPG/803-870
SYA_STRPI/803-869
SYA_STRPM/803-870
SYA_STRPN/803-869
SYA_STRPS/803-869
SYA_STRR6/803-869
SYA_STRS2/803-870
SYA_STRSV/803-870
SYA_STRSY/803-870
SYA_STRT1/803-870
SYA_STRT2/803-870
SYA_STRTD/803-870
SYA_SULDN/776-842
SYA_SULNB/780-846
SYA_SULSY/800-876
SYA_SYMTH/793-862
SYA_SYNAS/806-876
SYA_SYNE7/795-868
SYA_SYNFM/809-879
SYA_SYNJA/799-871
SYA_SYNJB/803-875
SYA_SYNP2/797-870
SYA_SYNP6/795-868
SYA_SYNPW/809-885
SYA_SYNPX/804-880
SYA_SYNR3/798-874
SYA_SYNS3/810-886
SYA_SYNS9/804-882
SYA_SYNSC/804-882
SYA_SYNWW/802-873
SYA_SYNY3/797-870
SYA_THEEB/802-874
SYA_THEFY/811-884
SYA_THELT/783-853
SYA_THEM4/785-854
SYA_THEMA/790-860
SYA_THEP1/790-862
SYA_THEP3/797-869
SYA_THEPX/797-869
SYA_THESQ/790-860
SYA_THET2/817-881
SYA_THET8/817-881
SYA_THETN/799-870
SYA_THICR/788-858
SYA_THIDA/795-865
SYA_THIFE/800-870
SYA_TRIEI/795-867
SYA_UNCTG/802-873
SYA_UREP2/829-901
SYA_UREPA/829-901
SYA_VEREI/795-865
SYA_VESOH/792-863
SYA_VIBC3/784-854
SYA_VIBCH/784-854
SYA_VIBF1/783-853
SYA_VIBHB/789-859
SYA_VIBPA/784-854
SYA_VIBVU/784-854
SYA_VIBVY/784-854
SYA_WOLSU/779-848
SYA_XANAC/805-873
SYA_XANC5/805-873
SYA_XANC8/805-873
SYA_XANCB/805-873
SYA_XANCP/805-873
SYA_XANOM/805-873
SYA_XANOP/805-873
SYA_XANOR/805-873
SYA_XANP2/808-880
SYA_XYLF2/806-877
SYA_XYLFA/806-877
SYA_XYLFM/806-877
SYA_XYLFT/806-877
SYA_YEAST/902-975
SYA_YERE8/799-869
SYA_YERP3/799-869
SYA_YERPB/799-869
SYA_YERPE/799-869
SYA_YERPG/799-869
SYA_YERPN/799-869
SYA_YERPP/799-869
SYA_YERPS/799-869
SYA_YERPY/799-869
SYA_ZYMMO/814-885
Y1633_METJA/394-463
Y371_MYCGE/256-315
Y549_MYCPN/256-315
Y831_METJA/355-424
Y988_METJA/239-315
YYBT_BACSU/588-647
