# Supplementary material for: Contact prediction is hardest for the most informative contacts, but improves with the incorporation of contact potentials
Source: PLoS One. 2018 Jun 28;13(6):e0199585. doi: 10.1371/journal.pone.0199585 (PMC6023208; doi:10.1371/journal.pone.0199585)
Supplement: S1 Data — Each file in the ‘alignments’ directory herein corresponds to a protein family’s alignment and contains the accession number and sequence range of each sequence in the alignment. (TAR.GZ) [file pone.0199585.s001.tar.gz › alignments/FMN_red]

A0A060_ECOLX/5-153
A0ACA2_STRAM/2-146
A0AD00_STRAM/1-158
A0AD30_STRAM/12-150
A0ADT2_STRAM/3-152
A0AX17_BURCH/40-185
A0AYB9_BURCH/13-152
A0B2N4_BURCH/79-227
A0B446_BURCH/3-150
A0B5F6_METTP/1-147
A0B5I9_METTP/2-157
A0B771_METTP/10-168
A0B8L6_METTP/3-130
A0B9I0_METTP/1-152
A0JZB8_ARTS2/22-179
A0K274_ARTS2/4-153
A0K2H0_ARTS2/4-156
A0K3J2_BURCH/2-134
A0K6T0_BURCH/4-149
A0KCH4_BURCH/5-152
A0KCK6_BURCH/35-129
A0L032_SHESA/1-150
A0LF23_SYNFM/1-159
A0LGN7_SYNFM/1-152
A0LI31_SYNFM/2-158
A0LLC2_SYNFM/6-155
A0LM75_SYNFM/1-165
A0LPE0_SYNFM/1-137
A0LZK3_GRAFK/9-183
A0M2S3_GRAFK/1-153
A0M3C5_GRAFK/2-149
A0NPV2_9RHOB/3-145
A0NR34_9RHOB/3-151
A0NUH8_9RHOB/4-157
A0NVR2_9RHOB/36-181
A0PNI3_MYCUA/9-168
A0PPY4_MYCUA/2-152
A0PQG0_MYCUA/7-132
A0PTA5_MYCUA/8-157
A0PVQ6_MYCUA/17-176
A0Q1C3_CLONN/2-152
A0Q4D1_FRATN/4-148
A0Q557_FRATN/2-146
A0Q7E6_FRATN/11-131
A0QIU9_MYCA1/16-135
A0QJC5_MYCA1/2-154
A0QJJ6_MYCA1/1-148
A0QR79_MYCS2/4-152
A0QTA2_MYCS2/6-162
A0QUX9_MYCS2/6-155
A0QVR5_MYCS2/4-118
A0QW43_MYCS2/1-140
A0QZW9_MYCS2/4-158
A0RDQ4_BACAH/1-140
A0RKW7_BACAH/1-129
A0RXW1_CENSY/1-145
A0Y016_9GAMM/3-132
A0Y0S5_9GAMM/7-154
A0Y1R1_9GAMM/1-158
A0Y457_9GAMM/4-156
A0Y8C1_9GAMM/1-152
A0YAZ6_9GAMM/1-115
A0YE13_9GAMM/5-147
A0YLT0_LYNSP/8-153
A0YTW8_LYNSP/2-146
A0Z468_9GAMM/1-149
A0ZDV5_NODSP/2-146
A0ZJS9_NODSP/8-153
A1A9L4_ECOK1/1-144
A1AET4_ECOK1/10-130
A1AHP6_ECOK1/5-153
A1ALY3_PELPD/1-161
A1ALY8_PELPD/4-178
A1AN10_PELPD/1-136
A1AR50_PELPD/1-138
A1AYV0_PARDP/5-151
A1B6S0_PARDP/28-174
A1B9E3_PARDP/3-151
A1BAU9_PARDP/115-255
A1BBF6_PARDP/3-152
A1BCD5_PARDP/4-149
A1BCK5_CHLPD/1-168
A1BCK5_CHLPD/212-355
A1BEM0_CHLPD/4-151
A1BHU5_CHLPD/1-161
A1CCT9_ASPCL/108-253
A1CDZ6_ASPCL/2-152
A1DBW8_NEOFI/80-225
A1DD04_NEOFI/4-155
A1ELB4_VIBCH/2-137
A1ELG4_VIBCH/1-148
A1F3Y6_VIBCH/2-137
A1F437_VIBCH/1-148
A1HLZ7_9FIRM/1-161
A1HNR8_9FIRM/1-160
A1HQ29_9FIRM/1-157
A1HU18_9FIRM/49-206
A1IQA0_NEIMA/3-156
A1JPZ9_YERE8/30-175
A1JT96_YERE8/6-154
A1K9U9_AZOSB/7-154
A1KAC5_AZOSB/3-144
A1KBC6_AZOSB/4-132
A1KH57_MYCBP/18-177
A1KMB3_MYCBP/35-131
A1KN52_MYCBP/8-157
A1KSA1_NEIMF/3-156
A1R8X7_ARTAT/12-169
A1RBE5_ARTAT/4-153
A1RBS9_ARTAT/4-151
A1RC49_ARTAT/4-156
A1RMR8_SHESW/1-150
A1S9D3_SHEAM/1-145
A1SEC7_NOCSJ/4-152
A1SJW7_NOCSJ/3-152
A1SM26_NOCSJ/3-153
A1SMT9_NOCSJ/6-164
A1SS78_PSYIN/2-176
A1SWG6_PSYIN/2-153
A1T6Q6_MYCVP/19-167
A1T6Z1_MYCVP/2-153
A1T7P0_MYCVP/6-131
A1TCW6_MYCVP/7-157
A1TEB8_MYCVP/8-162
A1TI77_ACIAC/2-160
A1TIF4_ACIAC/6-181
A1TKI9_ACIAC/5-152
A1TQ75_ACIAC/4-150
A1TQW1_ACIAC/5-152
A1TRK7_ACIAC/2-133
A1TZ40_MARAV/8-149
A1U2E2_MARAV/9-129
A1U5T7_MARAV/3-151
A1U6T9_MARAV/32-177
A1UE04_MYCSK/4-156
A1UEU5_MYCSK/2-121
A1UG11_MYCSK/10-166
A1UJN8_MYCSK/8-158
A1UMW9_MYCSK/1-135
A1UXN4_BURMS/3-150
A1V3K2_BURMS/4-146
A1V862_BURMS/3-134
A1VAU9_DESVV/9-160
A1VFF8_DESVV/1-161
A1VI64_POLNA/97-306
A1VJQ0_POLNA/5-152
A1VMH5_POLNA/28-175
A1VQ00_POLNA/5-150
A1VQG0_POLNA/40-185
A1VRF0_POLNA/11-141
A1W206_ACISJ/1-159
A1W5I3_ACISJ/37-182
A1W6K4_ACISJ/6-132
A1W8C7_ACISJ/4-151
A1WGT1_VEREI/5-161
A1WRT5_VEREI/23-170
A1WSR0_VEREI/4-133
A1WUX5_HALHL/22-165
A1ZF26_9BACT/1-129
A1ZW59_9BACT/3-151
A2AXE9_STRCM/4-157
A2AXH4_STRCM/4-157
A2BJV4_HYPBU/4-171
A2BNG9_PROMS/5-153
A2BTZ6_PROM5/5-153
A2BZF9_PROM1/4-154
A2CDQ6_PROM3/7-154
A2DEC7_TRIVA/10-177
A2DKX7_TRIVA/11-147
A2E2F6_TRIVA/10-154
A2EQX7_TRIVA/11-146
A2F264_TRIVA/10-143
A2FJP8_TRIVA/11-150
A2G078_TRIVA/10-171
A2P4E2_VIBCH/1-161
A2P5G8_VIBCH/1-148
A2P5L8_VIBCH/2-137
A2PS44_VIBCH/2-137
A2PW52_VIBCH/1-148
A2Q7G2_ASPNC/3-154
A2Q8S0_ASPNC/3-151
A2QKR9_ASPNC/15-160
A2RGI1_STRPG/2-148
A2RI98_LACLM/1-148
A2RYE9_BURM9/10-157
A2RZV0_BURM9/3-150
A2S387_BURM9/4-146
A2S7L7_BURM9/3-134
A2SG54_METPP/38-183
A2SHR5_METPP/1-145
A2SJ99_METPP/3-134
A2SJV1_METPP/4-157
A2SJV2_METPP/2-132
A2SPP1_METLZ/3-134
A2SQ44_METLZ/2-130
A2SRL2_METLZ/2-159
A2SSA9_METLZ/5-165
A2SSJ4_METLZ/2-172
A2SSJ5_METLZ/1-161
A2SU31_METLZ/2-136
A2SU32_METLZ/3-155
A2SU92_METLZ/1-161
A2TRG6_9FLAO/10-169
A2TVZ9_9FLAO/3-149
A2U0T1_9FLAO/3-149
A2VGM2_MYCTU/18-177
A2VLA7_MYCTU/35-131
A2VNM0_MYCTU/18-167
A2VQX3_9BURK/4-149
A2VUA7_9BURK/55-188
A2W1C8_9BURK/45-190
A2W240_9BURK/3-150
A2W353_9BURK/79-227
A2W4D3_9BURK/1-129
A2W4F7_9BURK/46-193
A2W4I0_9BURK/2-149
A2WAS1_9BURK/11-147
A2WH74_9BURK/3-150
A2WI42_9BURK/1-128
A2WI76_9BURK/2-149
A2WIH7_9BURK/20-152
A2WVT8_ORYSI/6-152
A2WZ68_ORYSI/10-160
A2WZ70_ORYSI/10-159
A2Y683_ORYSI/5-153
A3CMC2_STRSV/1-114
A3CMX9_STRSV/1-148
A3CMY0_STRSV/2-148
A3CNM9_STRSV/2-150
A3CRI5_METMJ/1-171
A3CRU3_METMJ/3-152
A3CRU4_METMJ/3-140
A3CRV1_METMJ/3-140
A3CS09_METMJ/4-159
A3CU71_METMJ/106-262
A3CUB2_METMJ/1-157
A3CVH1_METMJ/1-157
A3CXT3_METMJ/6-162
A3CXU5_METMJ/1-160
A3D1C1_SHEB5/1-150
A3DDS5_CLOTH/1-161
A3DFH3_CLOTH/4-154
A3DFM1_CLOTH/1-138
A3DK44_CLOTH/1-133
A3DL05_STAMF/4-168
A3ENF1_VIBCH/2-137
A3F7Q2_GOSHI/5-152
A3F7Q3_GOSHI/4-152
A3GPJ3_VIBCH/2-137
A3GPZ9_VIBCH/1-148
A3H0F8_VIBCH/2-137
A3H163_VIBCH/1-148
A3HXN3_9BACT/1-141
A3I4Y2_9BACI/2-146
A3I6Z0_9BACI/21-163
A3I815_9BACI/1-145
A3I992_9BACI/1-148
A3IBB3_9BACI/1-147
A3IBJ7_9BACI/27-168
A3IFC6_9BACI/1-147
A3IH28_9CHRO/5-162
A3IM43_9CHRO/2-146
A3IM53_9CHRO/8-153
A3J4B9_9FLAO/2-148
A3JB32_9ALTE/8-136
A3JGW6_9ALTE/8-148
A3JJC4_9ALTE/36-180
A3JRP6_9RHOB/1-147
A3JZU8_9RHOB/5-153
A3K369_9RHOB/1-118
A3K399_9RHOB/4-153
A3KAR4_9RHOB/4-150
A3KBD8_9RHOB/3-146
A3KJH4_STRAM/2-146
A3KRE8_PSEAE/5-152
A3KU52_PSEAE/24-168
A3KUC3_PSEAE/5-152
A3KXB1_PSEAE/1-145
A3L5L1_PSEAE/4-146
A3L8V5_PSEAE/24-168
A3L9M4_PSEAE/5-152
A3LD09_PSEAE/5-152
A3LDP2_PSEAE/1-145
A3LMJ3_PSEAE/4-146
A3LTQ8_PICST/5-149
A3LTQ9_PICST/8-150
A3M050_PICST/1-148
A3M051_PICST/3-149
A3M0S0_ACIBT/1-150
A3M166_ACIBT/37-134
A3M2Y3_ACIBT/10-131
A3M869_ACIBT/12-133
A3M939_ACIBT/3-151
A3M9V0_ACIBT/10-157
A3MFL9_BURM7/10-157
A3MH39_BURM7/3-150
A3MJ85_BURM7/4-146
A3MRZ5_BURM7/3-134
A3N3T5_ACTP2/3-150
A3N8Q4_BURP6/4-146
A3NEL6_BURP6/3-134
A3NL03_BURP6/10-157
A3NPK3_BURP6/3-150
A3NUF6_BURP0/4-146
A3P0F4_BURP0/3-134
A3P6K8_BURP0/10-158
A3PA39_BURP0/3-150
A3PA92_PROM0/5-153
A3PIF5_RHOS1/4-151
A3PJI4_RHOS1/29-174
A3PRB0_RHOS1/2-152
A3PXF6_MYCSJ/4-156
A3PYA3_MYCSJ/6-131
A3PZM1_MYCSJ/10-166
A3Q333_MYCSJ/8-158
A3Q7A3_MYCSJ/1-135
A3QBD7_SHELP/1-147
A3RR95_RALSO/3-135
A3RWA2_RALSO/3-147
A3RX16_RALSO/26-170
A3RZH6_RALSO/4-151
A3SEK6_9RHOB/30-174
A3SH43_9RHOB/8-136
A3SL21_9RHOB/1-146
A3SNB4_9RHOB/7-166
A3SNR7_9RHOB/35-181
A3T0H7_9RHOB/30-174
A3TH26_9MICO/1-146
A3TIQ6_9MICO/1-141
A3TK75_9MICO/14-173
A3TM57_9MICO/3-155
A3TNR6_9MICO/5-152
A3TRD0_9MICO/10-134
A3TTD1_9RHOB/25-127
A3TUC8_9RHOB/30-175
A3TZD5_9RHOB/5-152
A3U0X3_9RHOB/2-147
A3U1K6_9RHOB/7-166
A3U945_CROAH/24-171
A3U9F3_CROAH/9-167
A3UH73_9RHOB/27-171
A3UJS4_9RHOB/15-174
A3UKM1_9RHOB/3-136
A3UQB7_VIBSP/1-148
A3UUT7_VIBSP/2-146
A3UWR8_VIBSP/5-138
A3UZZ7_VIBSP/1-148
A3V1H1_9RHOB/32-179
A3V1Y6_9RHOB/2-148
A3V868_9RHOB/5-151
A3VFK3_9RHOB/4-150
A3VFY1_9RHOB/6-154
A3VI16_9RHOB/4-150
A3VYT3_9RHOB/4-150
A3WCN7_9SPHN/5-106
A3WKM4_9GAMM/1-149
A3WKV3_9GAMM/5-134
A3WSF6_9BRAD/9-165
A3WUN6_9BRAD/4-151
A3WYI6_9BRAD/2-151
A3X3Y2_9RHOB/2-151
A3X9P8_9RHOB/43-187
A3XNK2_LEEBM/1-151
A3XZA2_9VIBR/2-146
A3XZE0_9VIBR/13-160
A3Y4H5_9VIBR/1-148
A3Y6T0_9GAMM/1-163
A3Y7F6_9GAMM/13-163
A3YAY5_9GAMM/2-210
A3YE80_9GAMM/8-164
A3YEA9_9GAMM/4-149
A3YEQ7_9GAMM/2-129
A3YVB6_9SYNE/15-176
A3Z3H4_9SYNE/6-153
A3ZRL4_9PLAN/4-158
A4A911_9GAMM/1-152
A4ACK3_9GAMM/6-150
A4AEI5_9ACTN/20-177
A4AHG7_9ACTN/5-157
A4AKI3_9ACTN/9-157
A4ARU0_MARSH/6-160
A4ATL0_MARSH/23-184
A4AUI3_MARSH/2-148
A4AUV4_MARSH/2-149
A4B8Z6_9GAMM/1-151
A4B8Z7_9GAMM/3-140
A4BGF6_9GAMM/1-151
A4BGJ6_9GAMM/1-145
A4BGV0_9GAMM/5-148
A4BUG1_9GAMM/2-152
A4C2R5_9FLAO/2-148
A4CAJ8_9GAMM/1-147
A4CBB5_9GAMM/3-130
A4CK32_ROBBH/7-162
A4CKW2_ROBBH/2-149
A4CME5_ROBBH/2-149
A4CXA2_SYNPV/7-154
A4E848_9ACTN/1-155
A4E8C0_9ACTN/1-158
A4EDS8_9RHOB/34-180
A4EF83_9RHOB/2-148
A4ENR7_9RHOB/6-153
A4EXF6_9RHOB/32-179
A4F6G3_SACEN/3-153
A4F7U8_SACEN/7-153
A4F9Y5_SACEN/6-147
A4FD80_SACEN/13-172
A4FDN4_SACEN/3-155
A4FDQ1_SACEN/2-142
A4FGQ9_SACEN/1-110
A4FGR4_SACEN/2-145
A4FGU8_SACEN/6-155
A4FNU3_SACEN/5-123
A4FX07_METM5/1-159
A4FXU4_METM5/1-158
A4FYL3_METM5/9-169
A4FZ06_METM5/1-159
A4FZ08_METM5/1-161
A4FZ15_METM5/1-137
A4G2H6_HERAR/45-190
A4G4E5_HERAR/3-139
A4G581_HERAR/4-151
A4G6H1_HERAR/34-179
A4G9X9_HERAR/42-187
A4GA69_HERAR/35-180
A4GJ85_9BACT/11-156
A4IJP5_GEOTN/24-88
A4IRJ8_GEOTN/1-144
A4IT49_GEOTN/1-147
A4ITU0_GEOTN/3-132
A4IXI7_FRATW/2-146
A4J030_FRATW/4-148
A4J1P5_DESRM/1-163
A4J7C2_DESRM/1-159
A4JAK7_BURVG/2-135
A4JDS1_BURVG/4-148
A4JJL1_BURVG/79-226
A4JKH9_BURVG/3-149
A4JLB6_BURVG/13-152
A4JNN1_BURVG/2-146
A4JQ68_BURVG/1-129
A4JSY5_BURVG/11-135
A4KFM7_MYCTU/18-177
A4KK45_MYCTU/35-131
A4KKV7_MYCTU/8-157
A4KP77_FRATU/4-148
A4LP70_BURPS/3-150
A4LQI8_BURPS/4-146
A4LR70_BURPS/10-158
A4LVK3_BURPS/3-134
A4QCY2_CORGB/2-148
A4QEL8_CORGB/2-155
A4QHW8_CORGB/1-152
A4QTF6_MAGO7/5-159
A4RGS5_MAGO7/84-229
A4RK93_MAGO7/3-137
A4S375_OSTLU/6-145
A4SXI2_POLSQ/5-147
A4SZ22_POLSQ/11-131
A4T6K1_MYCGI/8-163
A4T8B2_MYCGI/10-160
A4TCI4_MYCGI/9-132
A4TDU6_MYCGI/7-155
A4TH87_YERPP/1-144
A4U0J1_9PROT/4-151
A4U5L8_9PROT/4-135
A4VCA8_9LACT/1-148
A4VCA9_9LACT/1-148
A4VKH4_PSEU5/2-149
A4VLB2_PSEU5/31-176
A4VN20_PSEU5/2-151
A4VNC1_PSEU5/4-146
A4W076_STRS2/22-166
A4W8V6_ENT38/1-144
A4WGG7_ENT38/5-153
A4WGP1_ENT38/26-170
A4WQL3_RHOS5/3-150
A4WSD6_RHOS5/29-174
A4WSX0_RHOS5/3-151
A4X509_SALTO/6-151
A4X6C9_SALTO/5-158
A4X7F0_SALTO/6-155
A4X8S5_SALTO/22-176
A4XDQ6_SALTO/20-169
A4XH48_CALS8/1-151
A4XM44_CALS8/1-159
A4XRZ1_PSEMY/5-146
A4XSG8_PSEMY/34-179
A4XTU2_PSEMY/2-147
A4XWM9_PSEMY/4-145
A4XZN7_PSEMY/5-153
A4Y0F5_PSEMY/1-145
A4Y463_SHEPC/1-150
A4YDV3_METS5/4-153
A4YJQ2_BRASO/15-171
A4YTH9_BRASO/3-151
A4YVB6_BRASO/5-152
A4YZB6_BRASO/31-176
A5AS03_VITVI/11-160
A5AS18_VITVI/4-152
A5BJ84_VITVI/8-113
A5BPW8_VITVI/10-172
A5BUH9_VITVI/3-91
A5C0W6_VITVI/3-103
A5CME3_CLAM3/2-158
A5CMU3_CLAM3/5-153
A5CV62_CLAM3/24-173
A5DLS0_PICGU/1-149
A5DLS1_PICGU/3-148
A5DPD4_PICGU/3-147
A5DUM0_LODEL/1-144
A5DYJ4_LODEL/45-193
A5E125_LODEL/3-154
A5E126_LODEL/4-151
A5E8J7_BRASB/4-160
A5EJJ6_BRASB/3-151
A5EK09_BRASB/5-152
A5EPC4_BRASB/31-176
A5ETW4_BRASB/3-150
A5EWS1_DICNV/4-152
A5F6A7_VIBC3/2-137
A5F6F0_VIBC3/1-148
A5FH23_FLAJ1/1-144
A5FHW0_FLAJ1/6-146
A5FKQ7_FLAJ1/3-152
A5FPW6_DEHSB/1-161
A5FQ18_DEHSB/5-160
A5FQ79_DEHSB/1-174
A5FQ88_DEHSB/1-160
A5FXF7_ACICJ/46-192
A5G2D6_ACICJ/7-154
A5G4I1_GEOUR/3-143
A5G7B0_GEOUR/1-136
A5GNL4_SYNPW/23-168
A5GPG8_SYNPW/7-153
A5GUB2_SYNR3/26-173
A5I045_CLOBH/1-163
A5I0B9_CLOBH/1-154
A5I380_CLOBH/1-157
A5I439_CLOBH/1-140
A5I534_CLOBH/165-324
A5I7U7_CLOBH/1-159
A5IF17_LEGPC/2-148
A5IGR2_LEGPC/4-146
A5IPS1_STAA9/1-148
A5IQB4_STAA9/1-149
A5IQF5_STAA9/1-152
A5J4Q6_BURMA/3-134
A5JBP1_BURMA/1-118
A5JDG6_BURMA/10-157
A5JJT4_LACRE/2-161
A5KL35_9FIRM/5-155
A5KL77_9FIRM/3-178
A5KNS2_9FIRM/3-173
A5L2Q5_9GAMM/1-148
A5L5T2_9GAMM/12-142
A5L5Z8_9GAMM/2-146
A5L840_9GAMM/1-158
A5L8I8_9GAMM/1-148
A5LCM2_STRPN/2-148
A5LCM3_STRPN/1-148
A5LCV2_STRPN/3-152
A5LL27_STRPN/3-152
A5LQ92_STRPN/2-148
A5LQ93_STRPN/1-148
A5LSD2_STRPN/3-152
A5LSL2_STRPN/1-148
A5LSL3_STRPN/2-148
A5M095_STRPN/3-152
A5M0H4_STRPN/1-148
A5M0H5_STRPN/2-148
A5M894_STRPN/2-98
A5M896_STRPN/1-148
A5M977_STRPN/1-132
A5MH65_STRPN/1-148
A5MH66_STRPN/2-148
A5MHX6_STRPN/3-152
A5MMV0_STRPN/2-148
A5MMV1_STRPN/1-148
A5MN32_STRPN/3-152
A5MPJ1_STRPN/1-159
A5MT83_STRPN/2-148
A5MT84_STRPN/1-148
A5MW79_STRPN/1-132
A5N016_CLOK5/1-176
A5N1A1_CLOK5/14-124
A5N1K1_CLOK5/3-130
A5N2M3_CLOK5/1-157
A5N2U9_CLOK5/1-153
A5P8D5_9SPHN/63-154
A5PCK3_9SPHN/5-153
A5PDK4_9SPHN/20-179
A5TDB3_BURMA/10-157
A5TEQ2_BURMA/1-94
A5TH57_BURMA/3-134
A5TLQ5_BURMA/4-146
A5TWW4_FUSNP/1-121
A5TXW1_FUSNP/3-152
A5U0W5_MYCTA/18-177
A5U6C4_MYCTA/6-131
A5U768_MYCTA/8-157
A5UJU4_METS3/1-156
A5UKZ1_METS3/2-159
A5ULQ0_METS3/1-143
A5UMI6_METS3/1-155
A5UP04_METS3/3-156
A5UQH1_ROSS1/1-175
A5UQT5_ROSS1/11-129
A5V8I4_SPHWW/36-182
A5VF41_SPHWW/2-153
A5VHI1_LACRD/2-145
A5VHP1_LACRD/14-160
A5VHP2_LACRD/1-148
A5VLS1_LACRD/1-160
A5VM91_LACRD/2-148
A5VX15_PSEP1/1-145
A5W173_PSEP1/5-153
A5W4Q8_PSEP1/6-154
A5W4V5_PSEP1/27-171
A5W7T7_PSEP1/5-147
A5WD45_PSYWF/14-157
A5WEJ9_PSYWF/35-179
A5WFS0_PSYWF/18-153
A5WHU8_PSYWF/5-152
A5WKU7_MYCTF/18-177
A5WR22_MYCTF/35-131
A5WRV9_MYCTF/8-157
A5XIR3_BURMA/4-146
A5XMR5_BURMA/3-150
A5XNY4_BURMA/4-146
A5XQP8_BURMA/3-134
A5XXQ2_BURMA/10-157
A5YT82_THIFE/19-163
A5Z5D3_9FIRM/1-159
A5Z985_9FIRM/1-155
A5Z9X9_9FIRM/7-119
A5ZHU8_9BACE/3-148
A5ZIF6_9BACE/3-177
A5ZP64_9FIRM/1-149
A5ZSD2_9FIRM/3-178
A5ZSF4_9FIRM/20-173
A5ZSI0_9FIRM/1-154
A6A2E5_VIBCH/1-148
A6A2J6_VIBCH/2-137
A6A391_VIBCH/1-150
A6AAR8_VIBCH/1-161
A6AAU1_VIBCH/1-143
A6AB39_VIBCH/2-137
A6AB90_VIBCH/1-148
A6AQD1_VIBHA/2-148
A6ARV2_VIBHA/4-139
A6ASR8_VIBHA/24-171
A6AVN2_VIBHA/1-158
A6AZW5_VIBPA/39-187
A6B045_VIBPA/4-140
A6B3J4_VIBPA/2-148
A6BBB3_VIBPA/1-116
A6BDB8_9FIRM/1-153
A6BE85_9FIRM/1-112
A6BGD9_9FIRM/1-159
A6BK99_9FIRM/5-157
A6BRE2_YERPE/2-149
A6BXY5_YERPE/1-144
A6C048_9PLAN/4-159
A6CJB7_9BACI/1-148
A6CKP1_9BACI/4-161
A6CQF6_9BACI/44-188
A6CT14_9BACI/2-151
A6CWU5_9VIBR/1-158
A6CXF3_9VIBR/1-148
A6CXT0_9VIBR/5-152
A6D3F3_9VIBR/3-140
A6D3L2_9VIBR/2-140
A6DJV2_9BACT/1-143
A6DKF7_9BACT/25-171
A6DM01_9BACT/1-146
A6DU56_9BACT/32-176
A6E209_9RHOB/4-150
A6EA35_9SPHI/2-152
A6EI84_9SPHI/12-159
A6EIP1_9SPHI/1-145
A6ENN1_9BACT/2-146
A6EP13_9BACT/9-168
A6EW14_9ALTE/3-151
A6F0U3_9ALTE/32-177
A6F3D8_9ALTE/7-151
A6F7P4_9GAMM/1-148
A6FA04_9GAMM/3-135
A6FA52_9GAMM/1-147
A6FB57_9GAMM/1-147
A6FDC8_9GAMM/2-148
A6FGK1_9GAMM/1-153
A6FT64_9RHOB/4-150
A6FZP9_9DELT/1-162
A6G4U0_9DELT/2-146
A6G9R9_9DELT/31-176
A6GKV8_9BURK/38-129
A6GPV7_9BURK/4-135
A6GSC8_9BURK/30-175
A6GUM8_9BURK/5-150
A6L649_BACV8/1-160
A6LBL0_PARD8/1-151
A6LQ31_CLOB8/2-155
A6LRE3_CLOB8/1-160
A6LV43_CLOB8/1-148
A6LV44_CLOB8/1-148
A6LVJ8_CLOB8/1-151
A6LX06_CLOB8/1-122
A6LXV5_CLOB8/1-181
A6LY16_CLOB8/3-169
A6LYQ0_CLOB8/1-161
A6LZ28_CLOB8/2-152
A6LZC2_CLOB8/1-163
A6LZF9_CLOB8/2-149
A6LZJ5_CLOB8/1-136
A6LZS4_CLOB8/21-211
A6M079_CLOB8/1-157
A6M203_CLOB8/1-157
A6M263_CLOB8/2-156
A6M2H1_CLOB8/1-150
A6M396_CLOB8/1-142
A6NRI5_9BACE/1-134
A6NU50_9BACE/3-133
A6NU51_9BACE/3-162
A6P241_9BACE/3-172
A6QE22_STAAE/1-148
A6QEL2_STAAE/1-149
A6QER3_STAAE/1-152
A6RV25_BOTFB/72-217
A6STK4_BOTFB/15-171
A6SVX8_JANMA/5-152
A6SVY1_JANMA/1-144
A6SZC3_JANMA/35-176
A6T023_JANMA/7-149
A6T1C2_JANMA/172-317
A6T738_KLEP7/1-145
A6T793_KLEP7/4-150
A6TG22_KLEP7/5-153
A6TI84_KLEP7/31-176
A6TNC2_ALKMQ/1-161
A6TNS8_ALKMQ/161-318
A6TPM8_ALKMQ/2-149
A6TW31_ALKMQ/2-162
A6TYJ2_STAA2/1-148
A6TZ37_STAA2/1-149
A6TZ79_STAA2/1-152
A6U9A0_SINMW/2-150
A6U9Q7_SINMW/18-157
A6UC55_SINMW/2-153
A6UH87_SINMW/4-151
A6UJK2_SINMW/35-181
A6UK22_SINMW/2-149
A6UK86_SINMW/2-149
A6UKV3_SINMW/5-151
A6UN53_METVS/1-158
A6UNW2_METVS/4-146
A6UPH1_METVS/1-159
A6USA9_METVS/9-169
A6UT48_META3/1-158
A6UT64_META3/1-129
A6UTT7_META3/1-160
A6V1Y0_PSEA7/1-145
A6V431_PSEA7/29-164
A6V5D0_PSEA7/5-152
A6V5I6_PSEA7/24-168
A6V8Z3_PSEA7/6-153
A6VA24_PSEA7/4-146
A6VFK2_METM7/1-158
A6VGA7_METM7/1-159
A6VJR9_METM7/1-161
A6VK64_METM7/1-136
A6VWJ8_MARMS/1-158
A6VXT3_MARMS/7-154
A6VYP1_MARMS/1-148
A6W7P0_KINRD/4-157
A6W8B9_KINRD/2-151
A6W9D4_KINRD/19-171
A6WK92_SHEB8/1-150
A6WX05_OCHA4/3-159
A6X3C8_OCHA4/4-144
A6X3V1_OCHA4/31-176
A6X658_OCHA4/4-148
A6X6Y7_OCHA4/9-169
A6XY44_VIBCH/1-148
A6XY94_VIBCH/2-137
A6YFJ3_9MICC/3-145
A6ZTI6_YEAS7/2-147
A6ZXZ4_YEAS7/8-148
A7A0R6_YEAS7/1-159
A7AFD7_9PORP/3-160
A7ALH8_9PORP/9-165
A7B4G3_RUMGN/1-137
A7B5G8_RUMGN/26-164
A7BEW0_9ACTO/2-150
A7EA77_SCLS1/114-259
A7FCF6_YERP3/1-147
A7FDL7_YERP3/1-144
A7FSA3_CLOB1/1-163
A7FSH5_CLOB1/1-154
A7FV12_CLOB1/1-157
A7FVT7_CLOB1/1-140
A7FWN4_CLOB1/165-324
A7FZD3_CLOB1/1-159
A7GBA1_CLOBL/1-149
A7GBA8_CLOBL/1-69
A7GBW8_CLOBL/1-153
A7GES1_CLOBL/1-157
A7GFL1_CLOBL/1-140
A7GGJ0_CLOBL/165-324
A7GIV9_CLOBL/1-158
A7GJG5_CLOBL/1-159
A7GPB8_BACCN/1-141
A7HAX4_ANADF/1-151
A7HQ57_PARL1/5-163
A7HRS5_PARL1/1-150
A7HTM2_PARL1/1-162
A7I480_METB6/2-162
A7I481_METB6/2-158
A7I4D9_METB6/3-152
A7I4E0_METB6/3-139
A7I4E3_METB6/3-163
A7I5B7_METB6/4-160
A7I5I9_METB6/1-136
A7I607_METB6/1-159
A7I6V5_METB6/1-159
A7I6W1_METB6/1-154
A7I7P8_METB6/1-165
A7I8C3_METB6/4-151
A7I8C4_METB6/1-136
A7I9X0_METB6/26-197
A7IAD5_METB6/195-349
A7IAL4_METB6/1-157
A7IAN2_METB6/1-157
A7IDN6_XANP2/32-177
A7IK79_XANP2/1-149
A7JDN1_FRATT/4-148
A7JFQ6_FRANO/4-148
A7JGI0_FRANO/2-146
A7JIR0_FRANO/11-131
A7JJX9_FRANO/4-148
A7JKN6_FRANO/2-146
A7JMV7_FRANO/11-131
A7JRS1_PASHA/3-150
A7JXR0_VIBSE/2-148
A7KG15_KLEPN/28-173
A7LSM0_BACOV/51-205
A7LSM9_BACOV/3-156
A7MEW1_ENTS8/1-144
A7MFY2_ENTS8/19-165
A7MMY2_ENTS8/5-154
A7MS66_VIBHB/1-148
A7MXN0_VIBHB/1-136
A7MY34_VIBHB/4-139
A7N7Z0_VIBHB/1-89
A7NAE3_FRATF/2-146
A7NEX2_FRATF/4-148
A7NH21_ROSCS/25-132
A7TJD6_VANPO/9-148
A7V3P9_BACUN/1-172
A7V9I9_BACUN/1-108
A7VRE8_9CLOT/6-167
A7VSY2_9CLOT/1-157
A7VT21_9CLOT/14-145
A7VT34_9CLOT/1-152
A7VWE4_9CLOT/5-163
A7VWQ1_9CLOT/1-128
A7WY24_STAA1/1-148
A7WYZ4_STAA1/1-149
A7WZ48_STAA1/1-152
A7YR64_FRATU/4-148
A7Z2R8_BACA2/1-126
A7Z2U8_BACA2/2-141
A7Z849_BACA2/3-150
A7ZK41_ECO24/1-144
A7ZTR8_ECO24/5-153
A7ZYP0_ECOHS/1-144
A8A6H5_ECOHS/5-153
A8AA50_IGNH4/1-164
A8ACM3_CITK8/5-153
A8AID5_CITK8/1-144
A8AXE6_STRGC/2-148
A8AXE7_STRGC/1-148
A8AXS1_STRGC/2-126
A8DR45_9BACT/1-147
A8EAW5_BURPS/1-118
A8EEC2_BURPS/4-146
A8EK84_BURPS/3-134
A8EPY1_BURPS/10-158
A8EV13_ARCB4/2-150
A8FBC7_BACP2/1-124
A8FDT7_BACP2/2-150
A8FJE0_BACP2/7-156
A8FRY2_SHESH/1-147
A8FZA5_SHESH/1-148
A8FZF0_SHESH/1-148
A8G237_PROM2/5-153
A8G7P3_SERP5/6-154
A8GAZ4_SERP5/3-131
A8GCK3_SERP5/2-123
A8GSX1_RICRS/8-69
A8GW48_RICB8/2-136
A8H0X7_SHEPA/1-147
A8H7J0_SHEPA/1-148
A8HLR3_BURPS/3-134
A8HQW2_AZOC5/45-193
A8I0G7_CHLRE/71-223
A8I0H0_CHLRE/79-230
A8I0M2_AZOC5/36-181
A8KG57_BURPS/10-158
A8KGS1_BURPS/3-150
A8KMN9_BURPS/4-146
A8L2R1_FRASN/9-132
A8L392_FRASN/301-427
A8L4L7_FRASN/6-156
A8L7H0_FRASN/10-152
A8L7T5_FRASN/69-219
A8LBH0_FRASN/3-149
A8LHC2_FRASN/34-187
A8LHF0_FRASN/46-192
A8LKR0_DINSH/4-150
A8LUZ8_SALAI/5-158
A8LVW2_SALAI/25-174
A8LW80_SALAI/10-148
A8M378_SALAI/1-145
A8MH20_ALKOO/1-164
A8MKB2_ALKOO/161-319
A8MLQ9_ALKOO/1-148
A8N8J2_COPC7/6-154
A8P8W2_COPC7/17-161
A8PM52_9COXI/6-146
A8RHW0_9CLOT/1-155
A8RLE2_9CLOT/3-156
A8RT90_9CLOT/2-165
A8RWI5_9CLOT/2-151
A8RXJ7_9CLOT/15-144
A8RZ02_9CLOT/2-160
A8S4W6_9CLOT/2-164
A8SE37_9FIRM/1-155
A8SGI7_9FIRM/22-154
A8SGJ4_9FIRM/1-158
A8SRM2_9FIRM/1-155
A8T4W5_9VIBR/4-139
A8T563_9VIBR/1-148
A8TRD3_9PROT/1-152
A8TTI3_9PROT/3-151
A8TWY5_9PROT/5-146
A8U786_9LACT/32-179
A8UBC4_9LACT/2-150
A8UF74_9FLAO/2-148
A8ULQ9_9FLAO/2-149
A8UPX9_9FLAO/2-149
A8Y5W1_9GAMM/29-77
A8Y5W7_9PSED/5-153
A8Y5W8_9ENTR/26-70
A8YKK0_MICAE/8-153
A8YNC0_MICAE/2-146
A8YZG4_STAAT/1-148
A8YZQ8_STAAT/1-149
A8Z111_STAAT/1-152
A8ZRW4_DESOH/1-130
A8ZTA9_DESOH/1-138
A8ZX25_DESOH/2-165
A8ZZH4_DESOH/7-162
A9A2V6_NITMS/1-145
A9A3C1_NITMS/1-147
A9A6B0_METM6/9-169
A9AAE5_METM6/1-159
A9AB32_METM6/1-158
A9ABX0_BURM1/4-148
A9AE92_BURM1/34-179
A9AK05_BURM1/9-134
A9AKT6_BURM1/3-150
A9AML2_BURM1/77-225
A9AS14_BURM1/39-184
A9AS54_BURM1/39-184
A9AT88_BURM1/5-152
A9ATD9_BURM1/31-159
A9AU86_BURM1/39-184
A9B145_HERA2/5-155
A9B1Y6_HERA2/2-146
A9B5S8_HERA2/4-151
A9B9E0_PROM4/6-153
A9BGC1_PETMO/10-150
A9BJT7_PETMO/9-149
A9BPC1_DELAS/1-148
A9BQJ0_DELAS/4-162
A9BR80_DELAS/34-179
A9BTF8_DELAS/32-177
A9BUV4_DELAS/5-152
A9BZ86_DELAS/5-152
A9BZR0_DELAS/75-160
A9C0A9_DELAS/22-152
A9C3B3_DELAS/4-151
A9CG77_AGRT5/9-130
A9CL27_AGRT5/5-152
A9CLD3_AGRT5/29-174
A9CV65_9RHIZ/3-159
A9CVX9_9GAMM/1-148
A9D2C9_9RHIZ/31-177
A9D5W1_9RHIZ/2-160
A9DQT6_9FLAO/3-151
A9DUX1_9FLAO/2-149
A9E3D0_9RHOB/7-166
A9E882_9RHOB/3-157
A9EEE1_9RHOB/30-174
A9EIQ2_9RHOB/4-151
A9F158_SORC5/9-157
A9F550_9RHOB/36-183
A9FCK5_SORC5/1-147
A9FPA1_SORC5/2-149
A9FWN2_9RHOB/4-151
A9G1K8_SORC5/2-146
A9G3W7_9RHOB/27-174
A9G5C7_SORC5/1-151
A9GQK8_9RHOB/1-138
A9H3J8_9RHOB/4-149
A9HXL5_BORPD/88-235
A9I990_BORPD/1-110
A9IET1_BORPD/40-185
A9IID1_BORPD/3-131
A9IMS0_BORPD/1-145
A9IRZ2_BORPD/4-161
A9JZH1_BURMA/10-157
A9K0F5_BURMA/3-134
A9K6P7_BURMA/1-118
A9KB46_BURMA/4-146
A9KDX7_COXBN/9-167
A9KF30_COXBN/4-146
A9KIS0_CLOPH/1-160
A9KMP7_CLOPH/3-152
A9KS91_CLOPH/1-158
A9KSZ8_CLOPH/5-119
A9KT23_CLOPH/1-159
A9L471_SHEB9/1-150
A9M1W2_NEIM0/3-156
A9MJT2_SALAR/5-153
A9MX89_SALPB/5-153
A9N3U9_SALPB/1-117
A9N9B1_COXBR/4-146
A9NET4_ACHLI/3-148
A9NK47_PICSI/4-152
A9NQY6_PICSI/4-97
A9NTB3_PICSI/7-152
A9NTR1_PICSI/5-150
A9P8U5_POPTR/10-159
A9PDW4_POPTR/4-152
A9RW94_PHYPA/8-152
A9S819_PHYPA/4-152
A9SSS6_PHYPA/6-72
A9TWV6_PHYPA/12-154
A9U3P8_PHYPA/112-254
A9VJF6_BACWK/5-151
A9VQ91_BACWK/1-128
A9VU05_BACWK/1-140
A9VXR3_METEP/38-183
A9VZZ8_METEP/1-87
A9W400_METEP/38-183
A9W5B7_METEP/3-151
A9W7M1_METEP/3-148
A9WIQ0_CHLAA/11-134
A9WLA3_RENSM/4-164
A9WLV0_RENSM/15-167
A9WQ01_RENSM/16-142
A9X5I7_9RHIZ/28-173
A9XR72_9BACT/40-173
A9Z7E7_YERPE/1-144
A9ZB54_YERPE/2-149
A9ZI07_COXBU/4-146
A9ZKQ5_COXBU/9-167
A9ZYE2_YERPE/2-149
AZO1_STAA3/1-149
AZO1_STAA8/1-149
AZO1_STAAB/1-149
AZO1_STAAC/1-149
AZO1_STAAM/1-149
AZO1_STAAN/1-149
AZO1_STAAR/1-149
AZO1_STAAS/1-149
AZO1_STAAU/1-149
AZO1_STAAW/1-149
AZO1_STAEQ/1-149
AZO1_STAES/1-149
AZO1_STAHJ/1-149
AZO1_STAS1/1-149
AZRB_BACOY/1-140
AZR_BACSU/1-141
B0A357_YERPE/1-144
B0A6V6_9CLOT/1-129
B0A7P5_9CLOT/1-159
B0A9D1_9CLOT/1-155
B0ADX8_9CLOT/6-137
B0ANY7_BACAN/1-129
B0AQP8_BACAN/1-140
B0BU23_ACTPJ/3-150
B0BYE7_RICRO/8-69
B0BZ02_ACAM1/23-180
B0C1N5_ACAM1/7-152
B0C5I5_ACAM1/1-142
B0CFF5_ACAM1/2-146
B0CFU1_ACAM1/5-163
B0E7U1_ENTDI/3-170
B0EDL2_ENTDI/5-160
B0EGF2_ENTDI/4-148
B0EI57_ENTDI/5-161
B0ER01_ENTDI/4-148
B0ERY4_ENTDI/8-162
B0FB24_9BACT/1-166
B0G7J7_9FIRM/1-140
B0GIH8_YERPE/2-149
B0GKX6_YERPE/1-144
B0GSC2_YERPE/2-149
B0GSV3_YERPE/1-144
B0H781_YERPE/1-144
B0H7X0_YERPE/2-149
B0HC87_YERPE/2-149
B0HMN5_YERPE/1-144
B0HXC6_YERPE/2-149
B0I0G4_YERPE/1-144
B0JKL3_MICAN/2-146
B0JM60_MICAN/8-153
B0JMU8_MICAN/2-146
B0KGH1_PSEPG/27-171
B0KH54_PSEPG/1-144
B0KMK9_PSEPG/5-152
B0KMZ6_PSEPG/5-153
B0KT35_PSEPG/4-148
B0MCU2_9FIRM/1-137
B0MDK8_9FIRM/2-154
B0MMX0_9FIRM/1-154
B0MT99_9BACT/3-171
B0MWJ6_9BACT/1-160
B0N478_9FIRM/1-156
B0N5G1_9FIRM/8-152
B0N826_9FIRM/1-155
B0N831_9FIRM/4-137
B0NAZ7_EUBSP/10-170
B0NFN3_EUBSP/1-159
B0NZM8_9CLOT/1-154
B0Q3J8_BACAN/1-140
B0Q621_BACAN/1-129
B0QES0_BACAN/1-140
B0QLM4_BACAN/1-129
B0R5Z6_HALS3/5-150
B0RD19_CLAMS/2-151
B0RFI1_CLAMS/5-153
B0RM83_XANCB/9-155
B0RUB4_XANCB/4-144
B0RW08_XANCB/4-151
B0RWI2_XANCB/9-137
B0SC58_LEPBA/6-148
B0SI18_LEPBA/1-149
B0SKI8_LEPBP/6-148
B0STN2_LEPBP/1-149
B0T0G4_CAUSK/1-148
B0T3N2_CAUSK/30-175
B0T405_CAUSK/2-133
B0TEA3_HELMI/6-151
B0TG54_HELMI/1-157
B0TRS2_SHEHH/1-148
B0TV76_SHEHH/1-147
B0U142_FRAP2/2-146
B0U554_XYLFM/2-145
B0U590_XYLFM/3-132
B0UCG8_METS4/4-150
B0UI47_METS4/113-260
B0UIY0_METS4/4-151
B0UM61_METS4/38-183
B0UQM0_METS4/1-177
B0V5V3_ACIBY/1-145
B0V6T0_ACIBY/13-161
B0V8G7_ACIBY/10-131
B0V9C0_ACIBY/10-157
B0VCC3_ACIBY/47-134
B0VCF5_ACIBY/28-172
B0VEH9_ACIBY/12-133
B0VFR5_CLOAI/1-152
B0VNB3_ACIBS/10-157
B0VQW3_ACIBS/13-161
B0VTW2_ACIBS/9-129
B0XML8_ASPFC/5-148
B0Y900_ASPFC/83-228
B0Y9D5_ASPFC/97-239
B0YBB0_ASPFC/4-156
B1BAA3_CLOBO/2-152
B1BMA5_CLOPE/1-155
B1BQ49_CLOPE/1-155
B1C418_9FIRM/1-162
B1C4L3_9FIRM/2-65
B1C7G6_9FIRM/1-158
B1C7P2_9FIRM/4-154
B1C997_9FIRM/3-131
B1CAG8_9FIRM/3-155
B1EIM1_9ESCH/5-153
B1ERU7_9ESCH/3-139
B1EZ28_BACAN/1-140
B1F208_BACAN/1-129
B1F942_9BURK/5-152
B1F9J0_9BURK/10-158
B1FBH8_9BURK/2-149
B1FGX9_9BURK/2-134
B1FIS0_9BURK/8-160
B1FM82_9BURK/34-179
B1FPX1_9BURK/13-152
B1FQ44_9BURK/36-128
B1FT07_9BURK/10-157
B1FUL8_9BURK/3-150
B1G0I7_9BURK/109-318
B1G8Z4_9BURK/3-147
B1GAK0_9BURK/36-182
B1GIG6_BACAN/1-140
B1GKZ6_BACAN/1-129
B1H4C4_BURPS/3-150
B1H4I8_BURPS/3-134
B1H8W2_BURPS/10-158
B1HIC6_BURPS/4-146
B1HP34_LYSSC/13-157
B1HR67_LYSSC/1-146
B1HRD4_LYSSC/1-147
B1HT35_LYSSC/11-158
B1HTH4_LYSSC/2-143
B1HZA2_LYSSC/1-145
B1HZV0_LYSSC/21-163
B1I1T8_DESAP/1-161
B1ICQ2_STRPI/2-148
B1ICQ3_STRPI/1-148
B1ICW7_STRPI/3-152
B1IEP4_CLOBK/1-163
B1IEQ4_CLOBK/17-93
B1IFK9_CLOBK/1-158
B1IGN9_CLOBK/1-163
B1IH27_CLOBK/1-159
B1IHJ0_CLOBK/1-140
B1IJK6_CLOBK/165-324
B1IN51_CLOBK/1-157
B1IVZ4_ECOLC/1-144
B1IX25_ECOLC/5-153
B1J1K6_PSEPW/4-148
B1JBM7_PSEPW/5-153
B1JEW1_PSEPW/1-145
B1JFP1_PSEPW/32-176
B1JTN5_BURCC/2-135
B1K072_BURCC/4-149
B1K281_BURCC/3-150
B1K5M8_BURCC/13-152
B1K6L3_BURCC/10-158
B1K7K9_BURCC/34-179
B1KC03_BURCC/5-152
B1KC33_BURCC/1-129
B1KE11_SHEWM/1-148
B1KGL2_SHEWM/1-147
B1KU37_CLOBM/1-157
B1KW20_CLOBM/1-140
B1KWF0_CLOBM/1-158
B1KXJ4_CLOBM/3-150
B1KXR3_CLOBM/165-324
B1LJS5_ECOSM/1-145
B1LL39_ECOSM/5-153
B1LXK5_METRJ/13-158
B1LZW7_METRJ/3-150
B1M3N4_METRJ/4-151
B1M3S5_METRJ/38-183
B1MBI0_MYCA9/8-164
B1MD50_MYCA9/2-117
B1ME24_MYCA9/8-157
B1MFB3_MYCA9/8-153
B1MWA7_LEUCK/1-147
B1MYI3_LEUCK/2-149
B1MYJ8_LEUCK/3-150
B1MYJ9_LEUCK/9-156
B1N2Q3_ENTHI/3-169
B1N3D7_ENTHI/5-146
B1N5S9_ENTHI/3-169
B1Q6G8_CLOBO/1-147
B1Q9K9_CLOBO/1-158
B1QBJ3_CLOBO/1-157
B1QEK6_CLOBO/1-140
B1QF54_CLOBO/165-324
B1QFB5_CLOBO/1-159
B1QJT8_CLOBO/165-324
B1QMF7_CLOBO/1-159
B1QN40_CLOBO/1-140
B1QNJ7_CLOBO/1-163
B1QRK9_CLOBO/1-157
B1QU03_CLOBU/1-157
B1R1M7_CLOBU/3-171
B1R2M7_CLOBU/1-157
B1R9S2_CLOPE/8-160
B1RAR0_CLOPE/1-155
B1RD14_CLOPE/1-155
B1RMT1_CLOPE/1-154
B1S154_STRPN/3-152
B1S1Y7_STRPN/1-148
B1S1Y8_STRPN/2-148
B1S2S0_STRPN/1-159
B1SDS0_9STRE/2-149
B1SEI8_9STRE/1-148
B1SEI9_9STRE/1-126
B1SY83_9BURK/5-152
B1T1X2_9BURK/3-150
B1T2B1_9BURK/2-135
B1T7A5_9BURK/13-152
B1T974_9BURK/36-128
B1TC62_9BURK/10-158
B1TDR1_9BURK/42-187
B1TET9_9BURK/2-149
B1UIY5_BACAN/1-140
B1USU0_BACAN/1-129
B1V1S9_CLOPE/1-155
B1VE58_CORU7/7-143
B1VE98_CORU7/5-158
B1VIC1_CORU7/1-154
B1VLW5_STRGG/1-159
B1VLZ9_STRGG/6-151
B1VQX9_STRGG/23-163
B1VQY5_STRGG/7-160
B1VSF3_STRGG/5-153
B1VSZ3_STRGG/14-171
B1VYA3_STRGG/20-165
B1WRH8_CYAA5/5-149
B1WW14_CYAA5/8-153
B1X8P1_ECODH/1-144
B1X9U2_ECODH/5-153
B1XKH2_SYNP2/1-145
B1XUN9_POLNS/6-147
B1Y5P6_LEPCP/4-140
B1YEB2_EXIS2/4-145
B1YEN7_EXIS2/4-153
B1YNZ0_BURA4/4-152
B1YR96_BURA4/2-135
B1YXB5_BURA4/8-153
B1Z010_BURA4/13-152
B1Z093_BURA4/10-158
B1Z2U2_BURA4/3-150
B1Z4U6_BURA4/34-179
B1Z607_BURA4/1-128
B1Z649_BURA4/5-152
B1Z6Z3_METPB/38-183
B1Z991_METPB/3-151
B1ZBM5_METPB/38-183
B1ZLU6_METPB/3-148
B1ZMK1_OPITP/2-163
B1ZNP0_OPITP/2-145
B1ZPR4_OPITP/9-153
B1ZZ18_OPITP/1-143
B2A438_NATTJ/1-136
B2A478_NATTJ/1-146
B2A7B6_NATTJ/2-155
B2AFD0_PODAN/110-242
B2AJK8_CUPTR/31-176
B2BSQ5_LEGPN/4-146
B2DHL2_STRPN/2-148
B2DHL3_STRPN/1-148
B2DL03_STRPN/3-152
B2DMW4_STRPN/3-152
B2DPW7_STRPN/2-148
B2DPW8_STRPN/1-148
B2DUB2_STRPN/3-152
B2DVK6_STRPN/1-159
B2DWQ0_STRPN/2-148
B2DWQ1_STRPN/1-148
B2DYJ9_STRPN/2-148
B2DYK0_STRPN/1-148
B2DYU4_STRPN/3-152
B2E3A8_STRPN/3-152
B2E4Z5_STRPN/2-148
B2E4Z6_STRPN/1-148
B2EA91_BIFAN/5-141
B2EBZ4_BIFAN/18-165
B2FHE5_STRMK/34-179
B2FLD9_STRMK/4-151
B2FNU7_STRMK/5-154
B2FQ09_STRMK/4-145
B2FRK7_STRMK/30-175
B2FSV0_STRMK/8-155
B2FSW3_STRMK/8-161
B2G512_LACRJ/3-147
B2G569_LACRJ/1-147
B2G570_LACRJ/1-148
B2G942_LACRJ/2-161
B2G9J8_LACRJ/2-148
B2GDP4_LACF3/1-173
B2GE75_LACF3/3-139
B2GHI1_KOCRD/6-157
B2GW51_BURPS/4-146
B2H487_BURPS/3-134
B2H4K9_BURPS/3-150
B2H8M1_BURPS/10-158
B2HEG3_MYCMM/17-176
B2HHF6_MYCMM/8-157
B2HHK6_MYCMM/17-176
B2HIG8_MYCMM/2-152
B2HKW9_MYCMM/7-130
B2HUN3_ACIBC/10-131
B2HZ62_ACIBC/3-151
B2I005_ACIBC/1-150
B2I123_ACIBC/16-134
B2I1G2_ACIBC/10-157
B2I4R4_XYLF2/1-153
B2I834_XYLF2/2-145
B2I870_XYLF2/3-133
B2IG19_BEII9/35-181
B2IH04_BEII9/5-158
B2IQT8_STRPS/2-148
B2IQT9_STRPS/1-148
B2IR65_STRPS/30-179
B2IT10_NOSP7/2-146
B2IX66_NOSP7/19-174
B2IXS8_NOSP7/1-121
B2IZA8_NOSP7/8-153
B2J1P3_NOSP7/2-146
B2J6A8_NOSP7/7-147
B2JIK0_BURP8/2-133
B2JK35_BURP8/6-147
B2JLJ1_BURP8/27-174
B2JMT0_BURP8/109-318
B2JPS6_BURP8/3-150
B2K4U7_YERPB/1-144
B2N540_ECOLX/2-149
B2N5A3_ECOLX/1-144
B2N697_ECOLX/5-153
B2NKA2_ECO57/5-153
B2NNW0_ECO57/2-149
B2NV20_ECO57/1-144
B2P117_ECO57/2-149
B2P408_ECO57/5-153
B2PAG9_ECO57/1-144
B2PI03_ECO57/5-153
B2PKP8_ECO57/2-149
B2PSW6_ECO57/1-144
B2PUP5_PROST/1-143
B2PWL5_PROST/5-151
B2PZ25_PROST/1-145
B2SE71_FRATM/4-148
B2SJB1_XANOP/1-138
B2SKE2_XANOP/35-180
B2SQH5_XANOP/12-137
B2SQM7_XANOP/24-165
B2SSF1_XANOP/4-151
B2SZI0_BURPP/4-147
B2T0S0_BURPP/31-176
B2T6P7_BURPP/2-134
B2T7Z3_BURPP/3-150
B2TFP4_BURPP/10-157
B2TGD6_BURPP/34-179
B2TL44_CLOBB/1-181
B2TPS8_CLOBB/1-160
B2TUE1_SHIB3/1-144
B2TUR2_SHIB3/5-153
B2U909_RALPJ/3-135
B2UAU0_RALPJ/1-145
B2UGL6_RALPJ/3-147
B2UHT3_RALPJ/4-151
B2UIB6_RALPJ/43-131
B2V1I1_CLOBA/1-131
B2VC86_ERWT9/1-145
B2VJC3_ERWT9/11-159
B2VVI9_PYRTR/86-163
B2WCX0_PYRTR/3-153
B3A2F8_ECO57/5-153
B3A4A4_ECO57/2-149
B3AAT4_ECO57/1-144
B3AGX6_ECO57/5-153
B3AK66_ECO57/2-149
B3AR95_ECO57/1-144
B3AXI0_ECO57/5-153
B3B532_ECO57/1-144
B3B5U7_ECO57/6-143
B3BG16_ECO57/5-153
B3BHR9_ECO57/1-144
B3BI42_ECO57/2-149
B3BUP1_ECO57/5-153
B3BZK3_ECO57/2-149
B3C4J5_ECO57/1-144
B3CBB8_9BACE/5-165
B3CEY7_9BACE/1-173
B3D9M2_BURM1/10-158
B3DAL4_BURM1/34-179
B3DAQ2_BURM1/34-179
B3DBM9_BURM1/1-129
B3DCZ3_BURM1/34-179
B3DPV6_BIFLD/2-159
B3DVK5_METI4/1-153
B3DXA2_METI4/1-145
B3E5J0_GEOLS/1-153
B3E8F6_GEOLS/1-161
B3EA34_GEOLS/1-141
B3EBW6_GEOLS/1-120
B3EBX3_GEOLS/1-149
B3EBZ0_GEOLS/1-154
B3ECF5_CHLL2/136-312
B3EDS3_CHLL2/1-168
B3EDS3_CHLL2/212-352
B3EQ52_CHLPB/1-161
B3ERT2_AMOA5/2-150
B3ETY4_AMOA5/5-150
B3G203_PSEAE/39-184
B3GZE3_ACTP7/3-150
B3HA06_ECOLX/5-153
B3HD60_ECOLX/2-149
B3HDB2_ECOLX/1-144
B3HM59_ECOLX/5-153
B3HPP7_ECOLX/10-130
B3HSA5_ECOLX/1-144
B3HT04_ECOLX/2-149
B3I5M3_ECOLX/5-153
B3I7K4_ECOLX/2-149
B3I7V0_ECOLX/1-144
B3IKJ7_ECOLX/5-153
B3IQ19_ECOLX/2-149
B3ISH4_ECOLX/1-144
B3J2F0_BACAN/1-140
B3J8A5_BACAN/1-129
B3JHQ4_9BACE/3-168
B3LGN4_YEAS1/7-148
B3LSY4_YEAS1/1-159
B3LU76_YEAS1/2-147
B3PJS4_CELJU/6-152
B3PJY2_CELJU/1-148
B3PKG2_CELJU/1-146
B3PNY1_RHIE6/4-152
B3PR65_RHIE6/4-146
B3PZK6_RHIE6/1-128
B3Q112_RHIE6/3-162
B3Q2E6_RHIE6/1-147
B3Q344_RHIE6/107-317
B3Q5L4_RHIE6/4-151
B3Q6K5_RHOPT/5-153
B3Q975_RHOPT/4-160
B3QMI8_CHLP8/1-160
B3QPV0_CHLP8/11-158
B3QSJ4_CHLT3/1-176
B3R1G9_CUPTR/5-152
B3R2Q4_CUPTR/1-145
B3R4F2_CUPTR/2-145
B3R8K7_CUPTR/36-129
B3RAN1_CUPTR/116-325
B3RAR2_CUPTR/5-152
B3RBX6_CUPTR/6-140
B3S9X1_TRIAD/4-154
B3V6C0_9ARCH/1-147
B3V6Z8_9ARCH/1-148
B3VBK2_ARTAU/1-60
B3VBK3_BACAT/1-60
B3VBK4_RHOER/1-74
B3VPZ9_BACAM/2-141
B3W8F4_LACCB/2-149
B3W8F5_LACCB/1-148
B3WDK2_LACCB/1-147
B3WMJ7_ECOLX/5-153
B3WNB5_ECOLX/1-144
B3WNI9_ECOLX/2-149
B3WVF1_SHIDY/5-153
B3X4T9_SHIDY/1-144
B3X8P3_ECOLX/5-153
B3XEU7_ECOLX/2-149
B3XGR3_ECOLX/1-144
B3XMZ3_LACRE/2-145
B3XNE8_LACRE/1-147
B3XNE9_LACRE/1-148
B3XPW0_LACRE/1-160
B3YEX9_SALET/5-153
B3YHC7_SALET/2-149
B3YQA5_BACCE/1-135
B3YT24_BACCE/1-140
B3Z8V5_BACCE/1-132
B3ZA49_BACCE/1-140
B3ZR50_BACCE/1-129
B3ZUQ8_BACCE/1-140
B4A4S7_SALNE/5-153
B4ABA6_SALNE/2-149
B4AFW5_BACPU/1-124
B4AJD9_BACPU/2-146
B4AKA6_BACPU/4-153
B4ARF9_FRANO/16-135
B4AST1_FRANO/2-146
B4ATD7_FRANO/4-148
B4BMT0_9BACI/2-146
B4BPH1_9BACI/1-130
B4BQG2_9BACI/1-144
B4D0V5_9BACT/2-146
B4D4E5_9BACT/4-160
B4D610_9BACT/2-147
B4E7G7_BURCJ/4-149
B4EEC8_BURCJ/2-135
B4EI34_BURCJ/10-158
B4EI47_BURCJ/34-179
B4ELP3_BURCJ/13-152
B4EM17_BURCJ/3-150
B4ENP8_BURCJ/1-134
B4EPH0_BURCJ/5-152
B4EQD6_BURCJ/1-129
B4F0I4_PROMH/4-149
B4FV07_MAIZE/1-107
B4FVE1_MAIZE/10-160
B4FWD0_MAIZE/7-152
B4FWN1_MAIZE/14-165
B4R8F2_PHEZH/5-151
B4R9T9_PHEZH/30-175
B4RB61_PHEZH/13-163
B4RCT5_PHEZH/1-128
B4RDE5_PHEZH/11-168
B4RGT6_PHEZH/2-151
B4RHZ3_PHEZH/4-150
B4RQ38_NEIG2/5-158
B4S5C7_PROA2/5-191
B4S8S4_PROA2/1-161
B4SC15_PELPB/4-151
B4SEF9_PELPB/1-114
B4SGP0_PELPB/13-173
B4SJC7_STRM5/30-175
B4SJI9_STRM5/5-152
B4SKS2_STRM5/4-145
B4SPR8_STRM5/4-151
B4STH4_STRM5/5-154
B4SYB6_SALNS/5-153
B4TAV7_SALHS/5-153
B4TN15_SALSV/5-153
B4TP31_SALSV/26-171
B4U577_STREM/14-163
B4UMT2_ANASK/4-151
B4UX43_9ACTO/10-167
B4UXT0_9ACTO/1-148
B4VDP7_9ACTO/2-146
B4VEG5_9ACTO/21-179
B4VLT3_9CYAN/5-162
B4W2L5_9CYAN/2-146
B4W831_9CAUL/2-147
B4W8Y1_9CAUL/38-184
B4WBH3_9CAUL/38-184
B4WCC8_9CAUL/3-151
B4WF24_9CAUL/2-151
B4WNX9_9SYNE/1-129
B4WPR9_9SYNE/4-162
B4WV31_9SYNE/5-151
B4X1H2_9GAMM/30-174
B4X2C4_9GAMM/1-148
B4X334_9GAMM/5-147
B4X413_9GAMM/7-148
B4X4L5_9GAMM/1-131
B4YKI1_ENTCL/2-151
B5AGY9_9STAP/1-149
B5BIM3_SALPK/11-159
B5BY18_SALET/2-149
B5C5X2_SALET/11-159
B5CA85_SALET/5-153
B5CCR2_SALET/26-171
B5CE95_SALET/2-149
B5CKQ6_9FIRM/42-180
B5CNB1_9FIRM/1-142
B5CNB2_9FIRM/14-160
B5CWE7_9BACE/2-153
B5E639_STRP4/2-148
B5E640_STRP4/1-148
B5E6B2_STRP4/3-152
B5EA34_GEOBB/1-160
B5EAM3_GEOBB/4-151
B5ED74_GEOBB/5-147
B5EEH9_GEOBB/1-154
B5EER3_GEOBB/3-147
B5EG19_GEOBB/1-120
B5EP84_ACIF5/1-140
B5EPD2_ACIF5/31-175
B5EVP7_VIBFM/1-148
B5EYY0_SALA4/5-153
B5FN18_SALDC/11-159
B5G7F8_9ACTO/2-146
B5GG29_9ACTO/22-128
B5GKH7_9ACTO/3-152
B5GM86_STRCL/2-146
B5GQG4_STRCL/20-165
B5GWL9_STRCL/14-155
B5GWM7_STRCL/420-546
B5H0R4_STRCL/1-151
B5H3N8_STRCL/31-177
B5H6Y1_STRPR/16-161
B5HAD5_STRPR/10-160
B5HHR0_STRPR/6-156
B5HQ96_9ACTO/3-151
B5HVW9_9ACTO/22-161
B5HXZ3_9ACTO/9-160
B5HZD2_9ACTO/3-151
B5I5J1_9ACTO/2-68
B5I6V5_9ACTO/1-148
B5IHX1_9CHRO/2-149
B5J1M3_9RHOB/3-147
B5JAL6_9RHOB/35-181
B5JBZ0_9RHOB/3-118
B5JFU6_9BACT/3-148
B5JRX9_9GAMM/4-159
B5JXJ9_9GAMM/4-148
B5K0F0_9RHOB/2-147
B5K9Y4_9RHOB/27-173
B5MAF0_9MICC/3-145
B5MGR9_SALET/5-153
B5MQN5_SALET/2-149
B5MT81_SALET/26-171
B5N3X2_SALET/2-149
B5N7H6_SALET/11-159
B5NDN8_SALET/11-159
B5NIE0_SALET/2-149
B5NUY0_SALET/2-149
B5NX50_SALET/5-153
B5P1B1_SALET/5-153
B5P6U4_SALET/2-149
B5PJY1_SALET/2-149
B5PND9_SALET/5-153
B5PQR4_SALHA/5-153
B5PZU5_SALHA/2-149
B5Q613_SALVI/11-159
B5QEE8_SALVI/2-149
B5QL94_LACRH/1-146
B5QUQ9_SALEP/11-159
B5RFX8_SALG2/11-159
B5RJY6_KLEP3/31-176
B5RXS6_RALSO/5-134
B5RY82_RALSO/4-151
B5S067_RALSO/1-145
B5S215_RALSO/3-135
B5S2U0_RALSO/3-147
B5SBV1_RALSO/4-151
B5SFB4_RALSO/3-135
B5SJQ1_RALSO/3-147
B5SLL7_RALSO/1-145
B5UPW5_BACCE/1-129
B5UU57_BACCE/1-140
B5V057_BACCE/1-140
B5V8R7_BACCE/1-133
B5VEV2_YEAS6/2-147
B5VFT5_YEAS6/7-148
B5VMV3_YEAS6/1-159
B5W5F7_SPIMA/5-162
B5WBA0_9BURK/10-157
B5WJD3_9BURK/5-157
B5WN47_9BURK/3-150
B5WWC3_9BURK/4-145
B5XIL2_STRPZ/2-147
B5XY60_KLEP3/1-145
B5XZN9_KLEP3/5-153
B5YHJ1_THEYD/1-165
B5YKW4_THEYD/1-160
B5YL73_THEYD/1-155
B5YT71_ECO5E/1-144
B5YXB7_ECO5E/5-153
B5ZT96_RHILW/1-135
B5ZUA7_RHILW/4-146
B6A1Z8_RHILW/4-151
B6A2B1_RHILW/4-151
B6A430_RHILW/3-162
B6A4D1_RHILW/4-151
B6A514_RHILW/4-149
B6B2I4_9RHOB/21-166
B6B7U5_9RHOB/39-127
B6B9J3_9RHOB/36-183
B6BCJ1_9RHOB/4-151
B6BWV9_9PROT/2-141
B6C018_9GAMM/3-137
B6C1T6_9GAMM/21-180
B6C2L0_9GAMM/2-149
B6C2W6_9GAMM/2-144
B6ESU3_ALISL/1-107
B6FQV0_9CLOT/31-180
B6FW17_9CLOT/10-160
B6FX79_9CLOT/1-155
B6FYR3_9CLOT/8-141
B6G857_9ACTN/1-158
B6GAU0_9ACTN/2-151
B6GWB8_PENCW/75-220
B6H192_PENCW/15-160
B6HBC8_PENCW/4-172
B6HPM2_PENCW/124-269
B6I3U6_ECOSE/5-153
B6I911_ECOSE/1-144
B6J453_COXB2/4-146
B6J518_COXB1/4-146
B6J9V8_OLICO/31-176
B6JAB2_OLICO/30-175
B6JC66_OLICO/99-307
B6JCI6_OLICO/4-157
B6JFY1_OLICO/3-149
B6JKA2_OLICO/29-175
B6K0X9_SCHJY/4-147
B6QRC4_PENMQ/4-149
B6QW41_PENMQ/104-249
B6QWB8_PENMQ/6-158
B6QZQ6_9RHOB/37-181
B6R198_9RHOB/3-160
B6R351_9RHOB/5-136
B6R5X6_9RHOB/2-145
B6R8L3_9RHOB/1-155
B6RAB1_9RHOB/4-136
B6RAE9_9RHOB/2-133
B6SPB2_MAIZE/55-197
B6T4R2_MAIZE/5-155
B6T653_MAIZE/12-165
B6TFN1_MAIZE/4-152
B6TL26_MAIZE/14-165
B6U474_MAIZE/10-152
B6U724_MAIZE/1-131
B6UDE7_MAIZE/10-160
B6VAQ9_AZOBR/2-150
B6VW05_9BACE/48-205
B6VYW6_9BACE/1-163
B6WAU2_9FIRM/1-152
B6WPV0_9DELT/1-149
B6WQM9_9DELT/3-164
B6WSY9_9DELT/4-181
B6WWM3_9DELT/1-144
B6WYC8_9DELT/1-155
B6XDW9_9ENTR/5-151
B6YW13_THEON/1-140
B6ZQB6_ECO57/5-153
B6ZT50_ECO57/6-143
B6ZTT5_ECO57/1-144
B7A813_THEAQ/3-165
B7ALK8_9BACE/2-162
B7APA2_9BACE/15-168
B7ASJ0_9BACE/1-140
B7BF97_9PORP/1-158
B7CBD9_9FIRM/1-154
B7CU21_BURPS/4-146
B7CWR6_BURPS/1-126
B7CZK5_BURPS/14-162
B7D0G8_BURPS/3-134
B7DRM3_9BACL/6-157
B7FKU3_MEDTR/49-161
B7FMR8_MEDTR/3-152
B7FMX0_MEDTR/6-155
B7FY26_PHATC/1-142
B7G3F2_PHATC/72-244
B7G884_PHATC/1-148
B7GVA4_ACIB3/10-157
B7GW48_ACIB3/3-151
B7GXI6_ACIB3/12-133
B7GYP9_ACIB3/10-131
B7H272_ACIB3/47-134
B7H307_ACIB3/1-145
B7H536_BACC4/1-140
B7HEH7_BACC4/1-129
B7HQ70_BACC7/1-140
B7HX05_BACC7/1-133
B7I1Y4_ACIB5/9-134
B7I2G1_ACIB5/28-172
B7I6V1_ACIB5/12-133
B7I7Q1_ACIB5/15-101
B7I9E2_ACIB5/3-151
B7IBL4_ACIB5/1-145
B7ICB2_ACIB5/10-157
B7IHH9_THEAB/2-149
B7IPU0_BACC2/1-129
B7IVB1_BACC2/1-140
B7J8Z6_ACIF2/1-140
B7J950_ACIF2/31-175
B7JFK7_BACC0/1-129
B7JMK4_BACC0/1-140
B7JWN3_CYAP8/9-154
B7K2B4_CYAP8/2-146
B7KGQ7_CYAP7/2-146
B7KGS1_CYAP7/8-153
B7KNK4_METC4/38-183
B7KNQ6_METC4/3-151
B7KX07_METC4/3-148
B7L144_METC4/38-183
B7L858_ECO55/5-153
B7LE37_ECO55/1-144
B7LK55_ESCF3/5-154
B7LNV4_ESCF3/1-144
B7M565_ECO8A/5-153
B7M866_ECO8A/1-144
B7MGD4_ECO45/5-153
B7MHP6_ECO45/1-144
B7MKL4_ECO45/10-130
B7MPT8_ECO81/6-143
B7MS55_ECO81/1-144
B7MZ40_ECO81/10-130
B7N2X6_ECO81/5-153
B7N3A6_ECOLU/1-144
B7NF30_ECOLU/5-153
B7NM37_ECO7I/1-144
B7NR15_ECO7I/5-153
B7QNP3_IXOSC/7-127
B7QYQ8_9RHOB/4-151
B7R4X9_9EURY/1-138
B7RLY9_9RHOB/2-158
B7RN07_9RHOB/32-178
B7RNB1_9RHOB/4-149
B7RNY9_9RHOB/2-151
B7RTF4_9GAMM/4-148
B7RU51_9GAMM/2-126
B7S251_9GAMM/36-180
B7SKG6_9PSED/32-176
B7UMI0_ECO27/5-153
B7UN23_ECO27/1-144
B7UWX2_PSEA8/5-152
B7UXY4_PSEA8/4-146
B7UZQ1_PSEA8/1-145
B7V8W5_PSEA8/5-152
B7V943_PSEA8/24-168
B7VHU2_VIBSL/13-160
B7VIM9_VIBSL/2-146
B7VL77_VIBSL/1-148
B7WQM0_COMTE/5-132
B7WSH2_COMTE/3-131
B7WXM5_COMTE/4-151
B7WZK1_COMTE/2-151
B7X1A7_COMTE/13-172
B7X2I2_COMTE/1-146
B7X2Y7_COMTE/1-117
B7X342_COMTE/32-177
B7X4F4_COMTE/44-189
B7X4R6_COMTE/1-135
B7XKS3_ENTBH/4-154
B8AZT6_ORYSI/7-148
B8BAM3_ORYSI/9-152
B8BH17_ORYSI/57-200
B8BRD8_THAPS/353-470
B8BSE4_THAPS/26-196
B8CJZ6_SHEPW/1-147
B8CT08_SHEPW/1-148
B8CXU6_HALOH/1-144
B8D4P4_DESK1/8-171
B8DF23_LISMH/2-146
B8DHG4_LISMH/1-149
B8DNR0_DESVM/5-154
B8DQC1_DESVM/1-146
B8DRF6_DESVM/9-162
B8DSG1_DESVM/1-160
B8DV26_BIFA0/1-148
B8DWF4_BIFA0/5-141
B8EFH1_SHEB2/1-150
B8EL91_METSB/28-174
B8F980_DESAA/26-207
B8FAM4_DESAA/5-141
B8FBZ5_DESAA/1-140
B8FHF4_DESAA/1-156
B8FJW5_DESAA/1-161
B8FKJ6_DESAA/7-175
B8FLJ7_DESAA/1-152
B8FTA0_DESHD/4-153
B8FVA6_DESHD/1-159
B8FXC2_DESHD/3-166
B8FZW1_DESHD/1-134
B8G0W4_DESHD/1-154
B8G7Z9_CHLAD/12-134
B8GEJ8_METPE/4-159
B8GEQ0_METPE/1-143
B8GEQ6_METPE/1-157
B8GFJ0_METPE/1-125
B8GFJ1_METPE/21-186
B8GGG2_METPE/1-158
B8GHB6_METPE/4-149
B8GHB9_METPE/1-157
B8GHX1_METPE/1-142
B8GIJ4_METPE/1-160
B8GIK4_METPE/1-153
B8GIK9_METPE/2-161
B8GIL0_METPE/2-152
B8GIP3_METPE/1-161
B8GJ90_METPE/3-134
B8GJ91_METPE/1-159
B8GJN1_METPE/3-166
B8GJN6_METPE/3-138
B8GJN7_METPE/4-155
B8GKA4_METPE/1-153
B8GS62_THISH/3-147
B8GUK7_THISH/2-144
B8H5X1_CAUCN/30-175
B8H602_CAUCN/1-148
B8H7W0_ARTCA/4-153
B8H835_ARTCA/4-156
B8HD39_ARTCA/13-170
B8HH75_ARTCA/4-151
B8HVJ8_CYAP4/2-146
B8I4Z9_CLOCE/1-161
B8I6N9_CLOCE/1-161
B8IBE5_METNO/3-151
B8IGR9_METNO/2-150
B8III3_METNO/4-151
B8IJD4_METNO/4-150
B8ILB0_METNO/18-220
B8IP44_METNO/4-150
B8IQK5_METNO/38-144
B8IQN8_METNO/38-183
B8ISX5_METNO/3-151
B8IXH4_METNO/2-149
B8J0W2_DESDA/1-155
B8J1M2_DESDA/3-159
B8J1T8_DESDA/1-169
B8J204_DESDA/4-147
B8K6Q6_VIBPA/1-118
B8K7P6_VIBPA/1-148
B8K891_VIBPA/2-136
B8KE15_VIBPA/4-139
B8KF13_9GAMM/6-148
B8KLV6_9GAMM/1-153
B8KLZ9_9GAMM/10-140
B8KQC0_9GAMM/4-145
B8KQE8_9GAMM/2-151
B8KSG1_9GAMM/3-140
B8L0G4_9GAMM/5-145
B8L4Q3_9GAMM/4-151
B8LB32_9GAMM/5-154
B8LMW0_PICSI/74-222
B8LRI9_PICSI/4-152
B8MGN3_TALSN/35-183
B8MS80_TALSN/6-154
B8MS90_TALSN/103-248
B8MYC6_ASPFN/3-152
B8MZS6_ASPFN/122-267
B8N462_ASPFN/3-157
B8N651_ASPFN/2-156
B8P5A7_POSPM/1-78
B8P8Q0_POSPM/1-78
B8PYA8_9BACT/52-196
B8PYB9_9BACT/34-178
B8PZV4_9BACT/2-144
B8PZX0_9BACT/4-146
B8R4J7_9MYCO/20-170
B8Y4H1_STRAU/6-152
B8ZL17_STRPJ/2-148
B8ZL18_STRPJ/1-148
B8ZLE6_STRPJ/3-152
B8ZNV8_STRPJ/1-159
B8ZRR9_MYCLB/3-137
B9ACN3_METSM/1-156
B9ADH2_METSM/3-156
B9AER0_METSM/1-143
B9AFJ1_METSM/1-155
B9AGC1_METSM/2-159
B9AY65_9BURK/10-158
B9B0W1_9BURK/3-150
B9B682_9BURK/2-149
B9B6D8_9BURK/5-152
B9B6K7_9BURK/31-159
B9B923_9BURK/13-134
B9BE72_9BURK/4-148
B9BLR6_9BURK/3-150
B9BMR2_9BURK/9-134
B9BN01_9BURK/4-148
B9BPG0_9BURK/2-149
B9BPL1_9BURK/5-152
B9BPT5_9BURK/16-143
B9BRG6_9BURK/10-158
B9BS19_9BURK/1-134
B9BUI8_9BURK/34-179
B9C5S1_9BURK/3-150
B9C632_9BURK/9-134
B9C895_9BURK/4-148
B9C9Q0_9BURK/2-149
B9C9V3_9BURK/5-152
B9CA28_9BURK/16-143
B9CDB3_9BURK/10-158
B9CDW6_9BURK/1-134
B9CES9_9BURK/34-179
B9CMZ8_9ACTN/2-149
B9CMZ9_9ACTN/1-148
B9CRD1_STACP/1-130
B9CRG5_STACP/1-149
B9DKQ9_STACT/1-148
B9DKS4_STACT/1-149
B9DTD5_STRU0/9-157
B9DUC7_STRU0/1-148
B9DUC8_STRU0/1-148
B9DVX3_STRU0/1-147
B9DVX4_STRU0/1-148
B9DWK4_CLOK1/4-156
B9E3Z0_CLOK1/1-176
B9E539_CLOK1/14-124
B9E5B7_CLOK1/3-130
B9E6A0_CLOK1/4-160
B9E940_MACCJ/1-145
B9G5W2_ORYSJ/4-103
B9GLZ8_POPTR/10-159
B9GWY9_POPTR/10-162
B9GWZ1_POPTR/10-159
B9H0M8_POPTR/71-208
B9H1W2_POPTR/4-152
B9HET4_POPTR/62-204
B9HP55_POPTR/4-154
B9HYS8_POPTR/4-152
B9I056_POPTR/4-152
B9I757_POPTR/4-152
B9IZS9_BACCQ/1-140
B9J5H9_BACCQ/1-133
B9JAE5_AGRRK/5-148
B9JBY8_AGRRK/5-145
B9JCM3_AGRRK/34-127
B9JJE2_AGRRK/4-151
B9JL00_AGRRK/1-152
B9JM18_AGRRK/11-162
B9JNZ9_AGRRK/55-200
B9JQ79_AGRRK/1-150
B9K2H7_AGRVS/26-171
B9KPM8_RHOSK/4-151
B9KRX3_RHOSK/29-174
B9KW99_RHOSK/2-152
B9L156_THERP/6-154
B9LKP2_CHLSY/11-134
B9LMQ6_HALLT/5-158
B9LNC9_HALLT/5-147
B9LU33_HALLT/2-143
B9LZT1_GEOSF/1-129
B9M0E1_GEOSF/1-155
B9M8T0_GEOSF/1-140
B9M9W2_ACIET/1-159
B9MAA0_ACIET/7-132
B9MI45_ACIET/4-151
B9MRA5_ANATD/1-161
B9MXR8_POPTR/62-203
B9NL82_9RHOB/33-178
B9NLV7_9RHOB/5-150
B9NTK9_9RHOB/3-127
B9NZA9_PROMA/5-153
B9P8I9_POPTR/5-151
B9PE59_POPTR/83-200
B9QZC5_9RHOB/4-157
B9R074_9RHOB/1-150
B9R083_9RHOB/5-160
B9R1X1_9RHOB/45-190
B9RG94_RICCO/8-158
B9RG95_RICCO/11-161
B9RG96_RICCO/8-157
B9RXX3_RICCO/3-152
B9RZC0_RICCO/71-206
B9SGI4_RICCO/42-207
B9SI05_RICCO/4-154
B9T876_RICCO/4-152
B9TG77_RICCO/6-153
B9TN88_RICCO/4-154
B9VXZ6_CAPAN/12-161
B9WBX6_CANDC/5-150
B9WLW8_CANDC/1-151
B9WLW9_CANDC/4-148
B9WXA0_STRSU/2-146
B9XH48_9BACT/2-146
B9XIB3_9BACT/6-146
B9Y665_9FIRM/1-156
B9Y6V8_9FIRM/1-156
B9YYM9_9NEIS/3-144
B9Z2E1_9NEIS/1-131
B9Z837_9NEIS/5-160
C0AC17_9BACT/3-158
C0AXK5_9ENTR/4-150
C0B7V4_9FIRM/5-159
C0BVY3_9CLOT/1-162
C0BZ56_9CLOT/1-155
C0BZZ8_9CLOT/2-157
C0C292_9CLOT/16-140
C0C3E9_9CLOT/2-159
C0C4U6_9CLOT/3-158
C0CLW5_9FIRM/1-137
C0CQ08_9FIRM/166-324
C0CUI3_9CLOT/1-162
C0CUU0_9CLOT/1-155
C0CYE4_9CLOT/1-100
C0D3D8_9CLOT/1-154
C0D3Q6_9CLOT/2-133
C0EAD9_9CLOT/3-159
C0EAT5_9CLOT/1-159
C0EBR2_9CLOT/1-160
C0EDB2_9CLOT/3-176
C0EDR2_9CLOT/3-152
C0EGT2_9CLOT/6-174
C0EQK2_NEIFL/6-152
C0EQT8_NEIFL/2-129
C0ETX6_9FIRM/1-138
C0EV74_9FIRM/1-157
C0EW48_9FIRM/1-130
C0EYT2_9FIRM/1-140
C0EYZ0_9FIRM/3-143
C0G6E0_9RHIZ/2-151
C0GDB6_9FIRM/1-159
C0GDU0_9FIRM/1-126
C0GFM3_9FIRM/1-150
C0GG17_9FIRM/1-142
C0GHF2_9FIRM/2-159
C0GJ27_9FIRM/1-155
C0M9E2_STRE4/2-151
C0MFA5_STRS7/2-151
C0N3Z2_9GAMM/3-145
C0P2E3_MAIZE/12-104
C0Q2L7_SALPC/11-159
C0Q939_DESAH/3-154
C0Q942_DESAH/3-153
C0QAW5_DESAH/1-142
C0QD18_DESAH/1-146
C0QDE5_DESAH/1-154
C0QFT7_DESAH/3-153
C0QJP5_DESAH/1-161
C0QMH9_DESAH/2-157
C0QXT8_BRAHW/1-174
C0QY39_BRAHW/1-156
C0QZ59_BRAHW/3-134
C0QZG2_BRAHW/1-130
C0SEW2_PARBP/15-152
C0VGZ0_9GAMM/11-132
C0VJ19_9GAMM/1-148
C0VM76_9GAMM/11-158
C0VM89_9GAMM/10-135
C0VNN9_9GAMM/4-151
C0VPV7_9GAMM/33-177
C0VVU2_9CORY/1-154
C0VXX5_9ACTO/1-152
C0W7Y3_9ACTO/2-150
C0W8Q0_9ACTO/46-198
C0WA33_9FIRM/1-155
C0WBA4_9FIRM/3-165
C0WDH2_9FIRM/1-123
C0WDI3_9FIRM/1-159
C0WE79_9FIRM/2-152
C0WH58_9CORY/1-154
C0WHI4_9CORY/2-151
C0WKZ7_9CORY/1-155
C0WMI1_LACBU/16-164
C0WP67_LACBU/263-410
C0WQJ3_LACBU/2-149
C0WQJ4_LACBU/1-148
C0WV90_LACFE/1-167
C0WZJ7_LACFE/1-148
C0WZJ9_LACFE/8-127
C0X4E0_ENTFA/2-149
C0X4E1_ENTFA/1-148
C0X5T5_ENTFA/3-152
C0XFQ7_LACHI/2-149
C0XFQ8_LACHI/1-148
C0XIR8_LACHI/16-136
C0XKE4_LACHI/584-731
C0XQ14_9CORY/2-151
C0XRV5_9CORY/1-151
C0XSR3_9CORY/1-154
C0XV29_9CORY/1-143
C0XVQ0_BURPS/4-146
C0XX36_BURPS/3-134
C0YD80_BURPS/10-158
C0YDT2_BURPS/1-94
C0YYG8_LACRE/2-161
C0YYZ4_LACRE/2-148
C0YZQ1_LACRE/3-147
C0YZW6_LACRE/1-130
C0YZW7_LACRE/1-148
C0ZBX3_BREBN/1-147
C0ZP86_RHOE4/5-152
C0ZW59_RHOE4/4-143
C0ZXH1_RHOE4/4-154
C0ZYH3_RHOE4/1-128
C1A9Q2_GEMAT/8-157
C1AFN4_MYCBT/35-131
C1AGH3_MYCBT/8-157
C1ALQ9_MYCBT/18-177
C1AXH3_RHOOB/1-142
C1AYE9_RHOOB/15-174
C1B044_RHOOB/7-146
C1B1P2_RHOOB/4-153
C1B358_RHOOB/29-128
C1C867_STRP7/2-148
C1C868_STRP7/1-148
C1C8D6_STRP7/3-152
C1CF54_STRZJ/2-148
C1CF55_STRZJ/1-148
C1CFC8_STRZJ/3-152
C1CGN5_STRZJ/1-159
C1CLH1_STRZP/2-148
C1CLH2_STRZP/1-148
C1CLP6_STRZP/3-152
C1CQP6_STRZT/1-148
C1CQP7_STRZT/2-148
C1CSG5_STRZT/3-152
C1CUK6_DEIDV/1-154
C1CUV7_DEIDV/2-149
C1D3I3_DEIDV/33-180
C1D4F9_LARHH/3-138
C1D514_LARHH/2-142
C1DBD8_LARHH/2-116
C1DN50_AZOVD/1-145
C1DRV4_AZOVD/5-145
C1EDD1_MICSR/3-153
C1ETE1_BACC3/1-140
C1EZF9_BACC3/1-129
C1FM39_CLOBJ/1-158
C1FNH7_CLOBJ/1-159
C1FPL0_CLOBJ/1-157
C1FR47_CLOBJ/1-140
C1FTF9_CLOBJ/165-324
C1FTX8_CLOBJ/1-148
C1FUR8_CLOBJ/1-163
C1FUV2_CLOBJ/1-50
C1FVC6_CLOBJ/1-154
C1GKG3_PARBD/65-232
C1HFA3_9ESCH/2-149
C1HFM4_9ESCH/1-144
C1HJ47_9ESCH/10-130
C1HSZ0_9ESCH/5-153
C1HVL8_NEIGO/3-156
C1I202_9PSED/4-151
C1I2H1_9CLOT/1-156
C1IUR8_ENTCL/28-173
C1KXY7_LISMC/2-146
C1M2Z0_9ENTR/2-149
C1M6W4_9ENTR/31-176
C1M9M1_9ENTR/1-144
C1ME38_9ENTR/5-153
C1NG35_9ESCH/5-153
C1P7B5_BACCO/1-148
C1P927_BACCO/1-146
C1P9X4_BACCO/2-151
C1PA26_BACCO/1-147
C1PBP0_BACCO/3-146
C2BI48_9FIRM/1-147
C2CB86_VIBCH/2-137
C2CBK3_VIBCH/1-148
C2CLP5_CORST/2-129
C2CPE0_CORST/1-155
C2CSH7_CORST/2-166
C2CYJ7_LACBR/16-164
C2D1K2_LACBR/2-149
C2D1K3_LACBR/1-148
C2DCE7_ENTFA/3-152
C2DDK2_ENTFA/1-148
C2DDK3_ENTFA/2-149
C2DJX3_ECOLX/5-153
C2DK81_ECOLX/2-149
C2DKD5_ECOLX/1-145
C2DXC1_ECOLX/10-130
C2E4E7_LACJO/1-146
C2E4E8_LACJO/1-150
C2EGW1_9LACO/4-150
C2EH21_9LACO/3-149
C2EH22_9LACO/1-146
C2EH50_9LACO/1-147
C2EPC0_9LACO/1-146
C2EPC1_9LACO/1-148
C2EU35_9LACO/2-149
C2EU36_9LACO/11-158
C2EU79_9LACO/6-149
C2FGE9_LACPA/1-148
C2FRS6_9SPHI/2-104
C2FY69_9SPHI/1-133
C2G2F9_9SPHI/2-147
C2G4Q8_9SPHI/1-150
C2G5A7_9SPHI/27-166
C2GHX9_9CORY/1-154
C2GMC5_LACRE/3-147
C2GMH4_LACRE/1-130
C2GMH5_LACRE/1-148
C2GN97_LACRE/2-161
C2GS01_LACRE/5-150
C2H4K6_ENTFA/3-152
C2H5Q8_ENTFA/1-148
C2H5Q9_ENTFA/2-149
C2HBC9_ENTFC/1-159
C2HCA9_ENTFC/3-152
C2HL00_LACAC/1-146
C2HL01_LACAC/1-148
C2HUB3_VIBCH/1-148
C2HUL6_VIBCH/2-137
C2I6T0_VIBCH/1-148
C2I6Y2_VIBCH/2-137
C2IIN8_VIBCH/2-137
C2IMA4_VIBCH/1-148
C2IR57_VIBCH/1-148
C2IRA6_VIBCH/2-137
C2IU73_VIBCH/1-143
C2JG70_VIBCH/2-137
C2JGB9_VIBCH/1-148
C2JJ66_ENTFA/2-149
C2JJ67_ENTFA/1-148
C2JKK6_ENTFA/3-152
C2JV46_LACRH/1-148
C2JV47_LACRH/2-149
C2JWD4_LACRH/1-147
C2KGS4_9LACO/1-146
C2KGS5_9LACO/1-148
C2KKF7_LEUMC/2-149
C2KTR4_9ACTO/3-156
C2L0A2_9FIRM/1-145
C2L1A0_9FIRM/35-187
C2LID5_PROMI/4-149
C2LTH6_STRSL/2-151
C2LUD8_STRSL/1-148
C2LUD9_STRSL/1-147
C2LY55_STAHO/1-122
C2LYF6_STAHO/1-149
C2MKF2_BACCE/1-140
C2MT64_BACCE/1-133
C2N0F6_BACCE/1-140
C2N911_BACCE/1-128
C2NHA3_BACCE/1-140
C2NQC5_BACCE/1-129
C2NYD0_BACCE/1-122
C2P681_BACCE/1-129
C2PEN7_BACCE/1-140
C2PMR2_BACCE/1-134
C2PVI9_BACCE/3-142
C2Q3B4_BACCE/1-128
C2Q4W5_BACCE/3-161
C2QBM4_BACCE/1-140
C2QJP1_BACCE/2-111
C2QSN1_BACCE/1-140
C2R0R5_BACCE/1-128
C2R7R4_BACCE/1-140
C2RFT4_BACCE/1-129
C2RMM7_BACCE/1-140
C2RVK4_BACCE/1-129
C2S3B4_BACCE/1-140
C2SBI6_BACCE/1-133
C2SJM4_BACCE/1-140
C2SLT6_BACCE/13-159
C2SSM6_BACCE/1-128
C2T120_BACCE/1-140
C2T8I2_BACCE/1-129
C2TG81_BACCE/1-140
C2TP65_BACCE/1-129
C2TWZ9_BACCE/1-140
C2TZ12_BACCE/5-151
C2U561_BACCE/2-117
C2UDE5_BACCE/1-140
C2ULA1_BACCE/1-129
C2UUX7_BACCE/1-122
C2UWV7_BACCE/5-151
C2V316_BACCE/2-110
C2VBE8_BACCE/1-140
C2VDE4_BACCE/5-151
C2VJD4_BACCE/2-114
C2VTC1_BACCE/1-140
C2W1I3_BACCE/1-135
C2W7Q5_BACCE/1-141
C2WEC8_BACCE/1-128
C2WLZ9_BACCE/1-140
C2WV57_BACCE/1-128
C2WZV8_BACCE/1-140
C2XBC4_BACCE/1-122
C2XJ61_BACCE/1-128
C2XLH0_BACCE/10-155
C2XM83_BACCE/1-171
C2XTM8_BACCE/1-122
C2Y1P3_BACCE/1-128
C2YA84_BACCE/1-140
C2YHW2_BACCE/1-129
C2YRB2_BACCE/1-140
C2YZ01_BACCE/1-129
C2Z7K3_BACCE/1-140
C2ZF87_BACCE/1-129
C2ZWS9_BACCE/1-129
C3A5H3_BACMY/1-140
C3A7E5_BACMY/13-159
C3AD98_BACMY/1-128
C3AL97_BACMY/1-141
C3AT03_BACMY/2-109
C3B366_BACMY/1-141
C3BAL8_BACMY/2-109
C3BK34_9BACI/1-141
C3BSF6_9BACI/1-129
C3C1Y4_BACTU/1-140
C3CAE5_BACTU/1-133
C3CIF1_BACTU/1-140
C3CRQ7_BACTU/1-129
C3D1A4_BACTU/1-122
C3D9K3_BACTU/1-129
C3DJB6_BACTS/1-64
C3DSS8_BACTS/1-129
C3E2Y8_BACTU/1-140
C3EAY9_BACTU/1-129
C3EKC9_BACTK/1-122
C3ET24_BACTK/1-128
C3F193_BACTU/1-140
C3F9M0_BACTU/1-129
C3FJV6_BACTB/1-122
C3FSY5_BACTB/1-129
C3G2K8_BACTU/1-140
C3GAN3_BACTU/1-129
C3GIH7_BACTU/1-140
C3GRF9_BACTU/1-129
C3H0M0_BACTU/1-122
C3H391_BACTU/2-163
C3H8S2_BACTU/1-129
C3HI44_BACTU/1-140
C3HR80_BACTU/1-129
C3I0D4_BACTU/1-122
C3I8Q6_BACTU/1-128
C3IJ27_BACTU/1-140
C3IRR5_BACTU/1-129
C3JEQ4_RHOER/5-152
C3JGZ1_RHOER/4-143
C3JKH5_RHOER/1-129
C3JSL8_RHOER/4-153
C3JY40_PSEFS/5-145
C3K3V0_PSEFS/1-145
C3K525_PSEFS/5-152
C3K9Q9_PSEFS/5-153
C3KNI8_RHISN/109-317
C3KNJ0_RHISN/13-162
C3KWC7_CLOB6/1-159
C3KXL5_CLOB6/1-157
C3KZI2_CLOB6/1-140
C3L189_CLOB6/165-324
C3L2D2_CLOB6/1-163
C3LEE8_BACAC/1-129
C3LJI8_BACAC/1-140
C3LP60_VIBCM/1-148
C3LPH1_VIBCM/2-137
C3MDC3_RHISN/5-144
C3MF23_RHISN/1-135
C3MGZ8_RHISN/2-152
C3MKI5_SULIL/4-153
C3MS06_SULIM/4-153
C3N0Z5_SULIA/4-153
C3N9L6_SULIY/4-153
C3NLV9_SULIN/4-153
C3NNL7_VIBCJ/2-137
C3NNR6_VIBCJ/1-148
C3P0E5_BACAA/1-129
C3P8Y9_BACAA/1-140
C3PGP0_CORA7/1-155
C3PI35_CORA7/4-157
C3Q226_9BACE/1-163
C3QFM0_9BACE/3-156
C3QMP7_9BACE/51-200
C3QMQ5_9BACE/3-156
C3RBG1_9BACE/1-163
C3RHY0_9FIRM/4-137
C3RHY5_9FIRM/1-155
C3RPI0_9FIRM/1-155
C3RQZ1_9FIRM/8-152
C3S169_9BACI/1-140
C3TFZ2_ECOLX/1-144
C3UVG1_9BACL/1-120
C3WA58_FUSMR/1-181
C3WA76_FUSMR/3-152
C3WC33_FUSMR/1-153
C3WQE4_9FUSO/1-121
C3X211_OXAFO/2-149
C3XA96_OXAFO/2-149
C4AS24_BURMA/4-146
C4AYF8_BURMA/3-134
C4B290_BURMA/10-157
C4B7R1_9DELT/1-166
C4FAA8_9ACTN/2-151
C4FAF2_9ACTN/10-168
C4FFZ3_9BIFI/2-185
C4FHB7_9BIFI/1-148
C4FP27_9FIRM/1-160
C4FY14_9FIRM/1-148
C4FY15_9FIRM/2-149
C4G5J4_ABIDE/3-127
C4H5B6_YERPE/2-149
C4HAT7_YERPE/1-144
C4HE41_YERPE/1-144
C4HND7_YERPE/2-149
C4HXI1_YERPE/2-149
C4I4M1_BURPS/3-150
C4I5S4_BURPS/10-158
C4IAX9_CLOBU/1-127
C4IBZ4_CLOBU/3-171
C4ICK0_CLOBU/1-157
C4IGR1_CLOBU/1-157
C4IQW9_BRUAB/2-151
C4JW16_UNCRE/3-148
C4KAF3_THASP/2-144
C4KKF5_SULIK/4-153
C4KWH6_BURPS/4-146
C4KXE7_BURPS/3-134
C4KZH7_EXISA/2-143
C4L597_EXISA/4-150
C4L742_EXISA/1-158
C4LK06_CORK4/2-154
C4LUJ7_ENTHI/3-169
C4M023_ENTHI/3-170
C4M104_ENTHI/8-162
C4M3J0_ENTHI/5-161
C4M4N2_ENTHI/5-161
C4M9L6_ENTHI/3-146
C4M9R4_ENTHI/3-169
C4NYK6_9ACTO/6-151
C4PWA9_STRAQ/21-174
C4QX53_PICPG/3-150
C4RBG2_9ACTO/25-186
C4REV6_9ACTO/10-153
C4RHV3_9ACTO/4-156
C4RJB3_9ACTO/5-158
C4RXG9_YERBE/20-168
C4S2E2_YERBE/7-154
C4SEA0_YERMO/19-167
C4SHU1_YERMO/2-149
C4SM74_YERFR/6-154
C4SNN8_YERFR/7-154
C4T1U7_YERIN/6-150
C4T4E0_YERIN/2-149
C4U1E2_YERKR/3-139
C4U320_YERKR/6-154
C4U6Y7_YERAL/2-149
C4US87_YERRO/6-155
C4UZ37_YERRO/7-154
C4V2T7_9FIRM/1-145
C4VKA7_9LACO/1-144
C4VKA8_9LACO/1-148
C4VT15_9LACO/1-150
C4VT16_9LACO/1-146
C4WA19_STAWA/1-122
C4WCP4_STAWA/1-149
C4WHQ2_9RHIZ/31-176
C4WIW3_9RHIZ/2-151
C4WKS2_9RHIZ/3-158
C4WMH1_9RHIZ/7-147
C4X3I9_KLEPN/5-153
C4X6A9_KLEPN/1-145
C4X6H5_KLEPN/2-148
C4XC92_KLEPN/10-161
C4XL70_DESMR/1-161
C4XLL8_DESMR/6-154
C4XN28_DESMR/1-129
C4XND7_DESMR/1-163
C4XT32_DESMR/212-318
C4XX09_CLAL4/9-153
C4XZA0_CLAL4/16-145
C4Y3Y0_CLAL4/1-151
C4Y3Y1_CLAL4/3-149
C4YJZ4_CANAW/5-150
C4YKE6_CANAW/4-149
C4YLZ1_CANAW/1-151
C4YLZ2_CANAW/4-148
C4Z257_EUBE2/2-152
C4Z3K9_EUBE2/1-142
C4Z770_EUBE2/1-140
C4Z7H2_EUBE2/1-100
C4ZCT0_EUBR3/7-161
C4ZEA1_EUBR3/1-143
C4ZFB4_EUBR3/6-145
C4ZJV9_THASP/4-131
C4ZN12_THASP/4-162
C4ZQ63_ECOBW/1-144
C4ZYZ1_ECOBW/5-153
C5A8C5_BURGB/3-147
C5AL57_BURGB/3-150
C5AM73_BURGB/10-159
C5AN70_BURGB/9-155
C5AP14_BURGB/31-176
C5AQR6_METEA/3-151
C5AR31_METEA/2-151
C5AY26_METEA/38-183
C5AZ33_METEA/3-148
C5B256_METEA/38-183
C5B3N5_METEA/38-183
C5B445_METEA/27-172
C5B5H2_METEA/3-152
C5B7G8_EDWI9/23-158
C5BM81_TERTT/1-157
C5BNZ6_TERTT/3-147
C5BX15_BEUC1/2-145
C5C2U9_BEUC1/2-149
C5C468_BEUC1/20-172
C5C9X4_MICLC/18-170
C5CI72_KOSOT/14-135
C5CNV9_VARPS/4-151
C5CNX3_VARPS/1-123
C5CQ01_VARPS/3-131
C5CRQ8_VARPS/4-151
C5CVA2_VARPS/5-152
C5CVF7_VARPS/40-185
C5CVY1_VARPS/104-313
C5CZQ9_VARPS/10-158
C5CZU4_VARPS/4-156
C5D2E2_GEOSW/2-137
C5D5P6_GEOSW/2-146
C5D5X9_GEOSW/4-157
C5D5Z1_GEOSW/1-140
C5DBZ0_LACTC/1-157
C5DEA4_LACTC/2-150
C5DPG2_ZYGRC/1-148
C5DPG5_ZYGRC/3-150
C5E3D9_LACTC/2-149
C5EBE1_BIFLI/1-148
C5EFJ6_9FIRM/1-143
C5EFP3_9FIRM/3-132
C5EG45_9FIRM/3-170
C5EIB0_9FIRM/1-156
C5ENY6_9FIRM/8-158
C5ETN6_9FIRM/1-155
C5F358_LACPA/2-149
C5G228_9LACO/1-148
C5G229_9LACO/1-144
C5I5M1_NEIMB/5-158
C5I5M6_NEIME/5-158
C5I5M9_NEIMB/5-158
C5I5N2_NEIME/5-158
C5I5N5_NEIME/5-158
C5I5N7_NEIMC/5-158
C5I5N8_NEIMC/5-158
C5I5N9_NEIME/5-158
C5I5P1_NEIME/5-158
C5I5P5_NEIMC/5-158
C5I5P9_NEIMB/5-158
C5I5Q6_NEIMA/5-158
C5M3D2_CANTT/1-150
C5M3D3_CANTT/3-152
C5M3E5_CANTT/4-151
C5M3F0_CANTT/3-151
C5M7M9_CANTT/18-149
C5M7Q5_CANTT/13-146
C5N1M5_STAA3/1-148
C5N2Y6_STAA3/13-161
C5N346_STAA3/1-152
C5N8P1_BURMA/3-150
C5NF83_BURMA/3-134
C5NIF8_BURMA/4-146
C5NU83_9BACL/1-149
C5NU84_9BACL/36-183
C5P073_COCP7/6-159
C5P137_COCP7/3-148
C5PXW5_STAAU/1-149
C5PZ03_STAAU/1-152
C5Q527_STAAU/1-148
C5Q6P0_STAEP/1-149
C5QPS2_STAEP/1-149
C5QPW0_STAEP/1-122
C5QUT2_STAEP/1-149
C5RB18_WEIPA/2-149
C5S133_9PAST/3-151
C5T4T4_ACIDE/4-151
C5T5F1_ACIDE/477-633
C5T6D6_ACIDE/3-132
C5T8D6_ACIDE/5-163
C5TA98_ACIDE/1-145
C5TFS3_ZYMMO/2-149
C5TJV9_NEIFL/6-152
C5TLC2_NEIFL/50-203
C5UR09_CLOBO/4-167
C5UTV3_CLOBO/1-131
C5VS35_CLOBO/2-152
C5VV10_STRSE/2-146
C5W2W3_ECOBB/2-149
C5W2Y1_ECOBB/1-144
C5WAV6_ECOBB/5-153
C5WEF1_STRDG/3-150
C5WHC1_STRDG/1-151
C5WHR7_STRDG/5-153
C5X760_SORBI/3-153
C5XCR3_SORBI/8-159
C5XIG6_SORBI/11-162
C5XIG7_SORBI/19-168
C5XVJ6_SORBI/4-160
C5ZEP4_BURPS/3-134
C5ZET3_BURPS/4-146
C5ZNQ7_BURPS/3-150
C5ZP53_BURPS/10-158
C6A3D0_THESM/1-138
C6A574_THESM/1-140
C6A5M3_BIFLB/18-165
C6A951_BIFLB/5-141
C6AAD2_BARGA/1-148
C6AF93_BIFAS/5-141
C6AG81_BIFAS/18-165
C6AVS1_RHILS/2-149
C6AY24_RHILS/5-145
C6AZZ9_RHILS/4-148
C6B1U2_RHILS/35-180
C6B2U1_RHILS/1-133
C6B5N5_RHILS/4-151
C6B727_RHILS/5-152
C6B7U2_RHILS/3-162
C6B915_RHILS/107-315
C6BAA7_RHILS/4-151
C6BDL2_RALP1/39-184
C6BH34_RALP1/1-145
C6BJ25_RALP1/3-147
C6BK46_RALP1/3-135
C6BMT3_RALP1/4-151
C6BNB5_RALP1/43-131
C6BRM2_DESAD/1-144
C6BWJ8_DESAD/1-157
C6BY94_DESAD/1-160
C6BZL7_DESAD/6-167
C6BZQ0_DESAD/1-161
C6C3U7_DICDC/1-145
C6C938_DICDC/3-131
C6CEV4_DICZE/4-149
C6CFK1_DICZE/1-145
C6CM03_DICZE/2-132
C6CSU0_PAESJ/3-147
C6CV94_PAESJ/1-125
C6CZE4_PAESJ/5-151
C6D6U3_PAESJ/4-144
C6D7C4_PAESJ/2-176
C6DDN3_PECCP/3-132
C6DGL7_PECCP/4-131
C6DVK5_MYCTK/8-157
C6DWG5_MYCTK/18-177
C6DX73_MYCTK/35-131
C6DY93_GEOSM/1-160
C6DZL9_GEOSM/1-142
C6E1M7_GEOSM/4-151
C6E6F6_GEOSM/1-120
C6E7L4_GEOSM/1-154
C6EG90_ECOBD/5-153
C6EHK3_ECOBD/2-149
C6EI45_ECOBD/1-144
C6FI47_PSEPU/4-152
C6GRC3_STRSX/2-146
C6GU64_STRS4/2-146
C6I7D1_9BACE/1-160
C6ISU9_9BACE/41-195
C6ISW0_9BACE/3-143
C6IXA3_9BACL/4-144
C6IYL8_9BACL/1-155
C6IYR2_9BACL/1-145
C6J024_9BACL/2-146
C6J4E4_9BACL/1-147
C6JAD4_9FIRM/1-157
C6JAX8_9FIRM/1-159
C6JCC7_9FIRM/6-145
C6JHR8_9FIRM/6-147
C6JLB4_FUSVA/1-159
C6JMM2_FUSVA/1-154
C6KV44_9BACT/4-155
C6LCI5_9FIRM/3-149
C6LE88_9FIRM/1-152
C6LMH8_9FIRM/1-155
C6M1K4_NEISI/6-151
C6MAM3_NEISI/3-156
C6MYW7_9GAMM/3-152
C6N675_9GAMM/5-147
C6NW05_9GAMM/2-149
C6PMT5_9CLOT/1-131
C6PNS9_9CLOT/2-154
C6PRU1_9CLOT/1-152
C6PRW7_9CLOT/1-90
C6PS28_9CLOT/1-153
C6PS36_9CLOT/1-155
C6PS74_9CLOT/5-159
C6PTD2_9CLOT/3-169
C6PU95_9CLOT/2-143
C6PUJ0_9CLOT/1-180
C6PV40_9CLOT/1-155
C6PV41_9CLOT/1-142
C6PV61_9CLOT/4-169
C6PVP7_9CLOT/168-326
C6PVQ9_9CLOT/2-164
C6PWD6_9CLOT/1-198
C6PXA0_9CLOT/2-155
C6PY39_9CLOT/1-157
C6PYZ9_9CLOT/2-139
C6PZ02_9CLOT/1-100
C6Q2S1_9CLOT/4-140
C6RA54_9CORY/1-155
C6RB95_9CORY/4-157
C6RC51_9CORY/2-152
C6RP64_ACIRA/4-145
C6RQN3_ACIRA/12-159
C6RRC6_ACIRA/28-172
C6RRE7_ACIRA/2-115
C6RRQ4_ACIRA/1-146
C6RXD0_VIBCH/2-137
C6RXH7_VIBCH/1-148
C6S5C4_NEIML/3-156
C6SNB5_NEIME/3-124
C6SPS7_STRMN/1-148
C6SQI0_STRMN/1-148
C6SQI1_STRMN/1-147
C6STJ3_STRMN/3-157
C6STN0_STRMN/1-148
C6STN1_STRMN/1-148
C6SV84_SOYBN/4-153
C6SV92_SOYBN/5-153
C6SVU1_SOYBN/9-152
C6SWY7_SOYBN/9-148
C6SXG7_SOYBN/12-161
C6SXL2_SOYBN/9-152
C6T2H1_SOYBN/3-151
C6T2X0_SOYBN/12-161
C6T4M4_SOYBN/6-154
C6TD38_SOYBN/7-155
C6TLP4_SOYBN/58-205
C6TND2_SOYBN/4-154
C6TNI8_SOYBN/53-192
C6U066_BURPS/3-134
C6U0A8_BURPS/4-146
C6U559_BURPS/3-150
C6U5M8_BURPS/14-162
C6UES2_ECOBR/1-144
C6UFB5_ECOBR/2-149
C6UI35_ECOBR/5-153
C6UNK3_ECO5T/1-144
C6UPM7_ECO5T/1-133
C6UYV0_ECO5T/5-153
C6VIN4_LACPJ/1-148
C6VJ79_LACPJ/2-156
C6VJH9_LACPJ/38-185
C6VJI9_LACPJ/1-148
C6VJJ0_LACPJ/2-149
C6VLU9_LACPJ/1-148
C6VMR1_LACPJ/578-725
C6VN20_LACPJ/7-156
C6VPG2_LACPJ/1-148
C6VPG3_LACPJ/1-148
C6VT48_DYAFD/1-132
C6VUT0_DYAFD/1-157
C6WF64_ACTMD/3-152
C6WII2_ACTMD/2-151
C6WMA9_ACTMD/2-146
C6WRU7_ACTMD/3-152
C6WUQ3_METML/2-145
C6WYN4_METML/1-148
C6X5N1_FLAB3/9-156
C6X747_METSD/5-152
C6X768_METSD/2-149
C6XCF1_METSD/28-135
C6XCG2_METSD/10-145
C6XMP7_HIRBI/27-175
C6XNL4_HIRBI/2-158
C6XS89_PEDHD/2-149
C6XTE6_PEDHD/1-145
C6XZV0_PEDHD/1-141
C6Y2V6_PEDHD/3-150
C6YDK2_VIBCH/2-137
C6YES6_VIBCH/1-148
C6YN12_FRATT/4-148
C6YT12_9GAMM/2-146
C6Z1Y0_9BACE/1-144
C7BLJ2_PHOAA/1-152
C7BNS7_PHOAA/2-150
C7CDS5_METED/3-148
C7CF25_METED/38-183
C7CFR0_METED/38-183
C7CGI3_METED/11-156
C7CI31_METED/38-183
C7CLI2_METED/3-151
C7CLP5_METED/2-151
C7CND0_METED/38-183
C7CSH4_ENTFA/3-152
C7CTL5_ENTFA/1-148
C7CTL6_ENTFA/2-149
C7D367_ENTFA/3-152
C7D495_ENTFA/1-148
C7D496_ENTFA/2-149
C7D613_9RHOB/2-147
C7D8F3_9RHOB/33-178
C7DH93_9EURY/6-154
C7GLW7_YEAS2/7-148
C7GQL7_YEAS2/2-147
C7GXF7_YEAS2/1-159
C7H2Y7_9FIRM/67-221
C7HCV0_CLOTM/1-133
C7HEU7_CLOTM/1-161
C7HFK2_CLOTM/1-138
C7HFQ5_CLOTM/4-154
C7JCF9_ACEP3/9-131
C7JDG7_ACEP3/8-156
C7JIU4_ACEP3/32-177
C7JPL4_ACEPA/9-131
C7JQ55_ACEPA/8-156
C7JSJ2_ACEPA/32-177
C7JYS9_ACEPA/9-131
C7JZC0_ACEPA/8-156
C7K189_ACEPA/32-177
C7K238_ACEPA/8-156
C7K924_ACEPA/9-131
C7K9Y7_ACEPA/32-177
C7KAR6_ACEPA/9-131
C7KBA7_ACEPA/8-156
C7KIN5_ACEPA/32-177
C7KK31_ACEPA/9-131
C7KKM3_ACEPA/8-156
C7KSD1_ACEPA/32-177
C7KUE3_ACEPA/9-131
C7KUY4_ACEPA/8-156
C7L0W5_ACEPA/32-177
C7L470_ACEPA/9-131
C7L4R2_ACEPA/8-156
C7L9L1_ACEPA/32-177
C7LBZ8_BRUMC/2-151
C7LQ04_DESBD/4-150
C7LVV1_DESBD/1-161
C7LXL7_DESBD/1-153
C7LZD4_ACIFD/1-149
C7MD91_BRAFD/2-148
C7MHY7_BRAFD/5-157
C7MMS3_CRYCD/1-154
C7MQQ7_SACVD/9-159
C7MUR9_SACVD/14-130
C7MVU6_SACVD/3-153
C7MXU5_SACVD/6-153
C7N066_SACVD/1-141
C7N0S2_SLAHD/3-158
C7N0T9_SLAHD/1-136
C7N4G9_SLAHD/4-166
C7N5I4_SLAHD/2-155
C7N7E6_SLAHD/1-144
C7N7F4_SLAHD/1-154
C7NKD0_KYTSD/1-155
C7NKD8_KYTSD/2-151
C7NKG4_KYTSD/15-137
C7NSH8_HALUD/4-146
C7NWV2_HALMD/4-146
C7P245_HALMD/5-147
C7P8I2_METFA/1-160
C7P9C4_METFA/1-158
C7PE40_CHIPD/3-147
C7PHL8_CHIPD/6-144
C7PS30_CHIPD/1-151
C7PTM9_CHIPD/2-156
C7PW04_CATAD/4-156
C7PYU9_CATAD/225-377
C7PZF1_CATAD/2-151
C7Q1J5_CATAD/1-158
C7Q368_CATAD/3-133
C7Q440_CATAD/2-150
C7Q7E6_CATAD/2-149
C7QAM2_CATAD/5-158
C7QBV9_CATAD/9-165
C7QD84_CATAD/17-156
C7QEG0_CATAD/9-129
C7QF34_CATAD/26-171
C7QHT4_CATAD/3-151
C7QJS9_CATAD/2-145
C7QNB8_CYAP0/2-146
C7QVQ4_CYAP0/9-154
C7QYL1_JONDD/3-149
C7R475_JONDD/2-151
C7R6L9_KANKD/1-158
C7RCQ7_KANKD/3-145
C7RD09_KANKD/4-132
C7RET4_ANAPD/1-149
C7RNH0_ACCPU/2-143
C7RQ20_ACCPU/4-151
C7TBR7_LACRG/1-147
C7TIJ0_LACRL/1-147
C7U6H6_ENTFA/2-149
C7U6H7_ENTFA/1-148
C7U928_ENTFA/3-152
C7UEM2_ENTFA/18-177
C7UHC4_ENTFA/3-152
C7UIQ3_ENTFA/2-149
C7UIQ4_ENTFA/1-148
C7UPY4_ENTFA/3-152
C7UUI5_ENTFA/2-149
C7UUI6_ENTFA/1-148
C7UVP1_ENTFA/3-152
C7V4Z0_ENTFA/2-149
C7V4Z1_ENTFA/1-148
C7V612_ENTFA/3-152
C7VBZ1_ENTFA/2-149
C7VBZ2_ENTFA/1-148
C7VD18_ENTFA/3-152
C7VN08_ENTFA/3-152
C7VP35_ENTFA/1-148
C7VP36_ENTFA/2-149
C7VVE5_ENTFA/3-152
C7VWP6_ENTFA/1-148
C7VWP7_ENTFA/2-149
C7W290_ENTFA/3-152
C7W3C1_ENTFA/1-148
C7W3C2_ENTFA/2-149
C7W9I8_ENTFA/2-149
C7W9I9_ENTFA/1-148
C7WAN0_ENTFA/3-152
C7WJY7_ENTFA/2-149
C7WJY8_ENTFA/1-148
C7WL27_ENTFA/3-152
C7WNF9_ENTFA/2-149
C7WNG0_ENTFA/1-148
C7WPH8_ENTFA/3-152
C7X1J7_ENTFA/3-152
C7X2M3_ENTFA/1-148
C7X2M4_ENTFA/2-149
C7XK51_9LACO/1-146
C7XK52_9LACO/1-148
C7XUD5_9LACO/1-148
C7XUD6_9LACO/2-193
C7XVG2_9LACO/7-156
C7Y0Y9_9LACO/1-145
C7Y0Z0_9LACO/1-148
C7Y4K5_9LACO/1-148
C7Y4K6_9LACO/1-146
C7YA06_ENTFA/2-149
C7YA07_ENTFA/1-148
C7YAZ9_ENTFA/3-152
C7ZJ14_NECH7/5-158
C7ZTZ9_STAAU/4-102
C7ZUI8_STAAU/1-149
C7ZUN4_STAAU/1-152
C8A1M2_STAAU/4-102
C8A228_STAAU/1-149
C8A275_STAAU/1-152
C8A804_STAAU/4-102
C8A9K0_STAAU/1-149
C8A9P2_STAAU/1-153
C8AGP1_STAAU/4-102
C8AH77_STAAU/1-149
C8AHC0_STAAU/1-152
C8AM83_STAAU/4-102
C8APL9_STAAU/1-149
C8APR2_STAAU/1-152
C8JQU7_LISMO/2-146
C8K6P9_LISMO/2-146
C8KG08_LISMO/2-146
C8KL85_STAAU/1-152
C8KMM6_STAAU/1-149
C8KPA1_STAAU/1-148
C8KS90_STAAU/1-148
C8KU56_STAAU/1-149
C8KUE7_STAAU/1-152
C8KYF5_9PAST/3-151
C8L1K7_STAAU/1-149
C8L5D0_STAAU/1-152
C8L7L3_STAAU/1-148
C8L941_STAAU/1-152
C8LE07_STAAU/1-149
C8LF14_STAAU/1-148
C8LGN0_STAAU/1-148
C8LHL7_STAAU/1-149
C8LMA1_STAAU/1-152
C8LNJ5_STAAU/1-148
C8LS54_STAAU/1-152
C8LS96_STAAU/1-149
C8LXJ6_STAAU/1-152
C8M169_STAAU/1-149
C8M1Y5_STAAU/1-148
C8M6R9_STAAU/1-152
C8M750_STAAU/1-148
C8M9T8_STAAU/1-149
C8MB62_STAAU/1-149
C8MBQ5_STAAU/1-153
C8MGR2_STAAU/1-147
C8MK66_STAAU/1-152
C8MK98_STAAU/1-149
C8MMX7_STAAU/1-148
C8MTD3_STAAU/1-152
C8MUN3_STAAU/1-149
C8MW96_STAAU/1-148
C8MYQ4_STAAU/1-152
C8N407_STAAU/1-148
C8N4W2_STAAU/1-149
C8N6X1_9GAMM/2-153
C8NF60_9LACT/14-162
C8NHH5_9LACT/1-148
C8NHH6_9LACT/2-149
C8NJD1_COREF/15-166
C8NJF9_COREF/2-149
C8NP68_COREF/1-155
C8P4U9_9LACO/1-147
C8P4V0_9LACO/1-131
C8P4Z3_9LACO/27-168
C8P8R2_9LACO/2-161
C8PAG9_9LACO/3-156
C8PCA7_9LACO/1-146
C8PCA8_9LACO/2-152
C8PRG4_9SPIO/1-155
C8PXF3_9GAMM/47-192
C8PXF9_9GAMM/1-158
C8PZN9_9GAMM/4-151
C8Q0F0_9GAMM/17-164
C8Q0Y7_9GAMM/4-138
C8RVM1_CORJE/11-157
C8RYY2_9RHOB/35-148
C8S019_9RHOB/11-158
C8SNQ4_9RHIZ/4-151
C8SPL2_9RHIZ/4-151
C8SQE2_9RHIZ/22-178
C8SS05_9RHIZ/4-151
C8SUF2_9RHIZ/4-151
C8SW60_9RHIZ/4-163
C8SX88_9RHIZ/18-157
C8SZE4_KLEPR/5-153
C8T0Q6_KLEPR/11-155
C8T7Z5_KLEPR/4-150
C8TL99_ECO26/5-153
C8TM53_ECO26/1-144
C8TYY4_ECO10/5-153
C8U4L7_ECO10/1-144
C8U5G6_ECO10/2-149
C8UJA1_ECO1A/5-153
C8ULG0_ECO1A/1-144
C8V7R3_EMENI/94-239
C8VXT8_DESAS/1-61
C8VYG4_DESAS/1-154
C8VZ39_DESAS/16-150
C8W088_DESAS/1-157
C8W3G5_DESAS/2-161
C8W3K5_DESAS/1-160
C8W840_ATOPD/2-148
C8W9A5_ATOPD/1-148
C8W9A6_ATOPD/2-149
C8WF86_ZYMMN/2-149
C8WGB7_EGGLE/3-159
C8WGK7_EGGLE/1-154
C8WGP8_EGGLE/3-147
C8WI74_EGGLE/1-150
C8WII0_EGGLE/1-157
C8WMB5_EGGLE/1-168
C8WUN7_ALIAD/2-146
C8WW08_ALIAD/6-157
C8WZD6_DESRD/1-161
C8X1Y0_DESRD/1-161
C8X2C6_DESRD/2-173
C8X2U5_DESRD/2-147
C8X4X1_DESRD/7-155
C8X6I0_NAKMY/13-170
C8X6W1_NAKMY/4-156
C8X8D8_NAKMY/3-152
C8XB38_NAKMY/2-151
C8XFC5_NAKMY/4-151
C8XJS2_NAKMY/2-145
C8XJS6_NAKMY/7-156
C8Z489_YEAS8/2-147
C8Z4V2_YEAS8/7-148
C8ZCY3_YEAS8/1-159
C8ZXD6_ENTGA/1-148
C8ZXD7_ENTGA/1-148
C8ZYK7_ENTGA/1-148
C8ZYK8_ENTGA/1-148
C9A120_ENTGA/3-151
C9A6D6_ENTCA/1-148
C9A6D7_ENTCA/15-162
C9A8Z6_ENTCA/1-148
C9A8Z7_ENTCA/1-148
C9ACK4_ENTCA/3-152
C9ADA3_ENTCA/30-166
C9ADA4_ENTCA/1-137
C9ADG1_ENTFC/3-152
C9AEC4_ENTFC/1-159
C9AM71_ENTFC/3-152
C9AN46_ENTFC/1-159
C9AUJ3_ENTCA/1-148
C9AUJ4_ENTCA/15-162
C9AX51_ENTCA/1-148
C9AX52_ENTCA/1-148
C9B0I9_ENTCA/3-152
C9B2L9_ENTCA/30-165
C9B2M0_ENTCA/1-137
C9B4A9_ENTFC/3-152
C9B5B4_ENTFC/1-159
C9BBI1_ENTFC/1-159
C9BE99_ENTFC/3-152
C9BQ97_ENTFC/3-152
C9BYE7_ENTFC/3-152
C9C7P2_ENTFC/3-152
C9CAI7_ENTFC/3-152
C9CHU9_ENTCA/1-148
C9CHV0_ENTCA/15-162
C9CLQ8_ENTCA/1-148
C9CLQ9_ENTCA/1-148
C9CNV8_ENTCA/3-152
C9CR15_ENTCA/1-137
C9CR16_ENTCA/30-165
C9CRG7_9RHOB/2-151
C9CZV5_9RHOB/5-151
C9D2C3_9RHOB/41-188
C9DFB8_NICBE/1-138
C9KLG3_9FIRM/2-156
C9KP85_9FIRM/1-146
C9KRL8_9BACE/3-159
C9L606_RUMHA/1-137
C9LAZ6_RUMHA/6-156
C9M436_LACHE/1-148
C9M437_LACHE/1-146
C9MA18_9BACT/3-175
C9NPB3_9VIBR/2-151
C9NPP6_9VIBR/1-149
C9NQ60_9VIBR/1-148
C9NVU0_9VIBR/1-148
C9NZA8_9VIBR/3-138
C9NZH2_9VIBR/1-118
C9P386_VIBME/2-138
C9P3C9_VIBME/1-148
C9P9W8_VIBFU/2-140
C9PAW7_VIBFU/1-148
C9PB23_VIBFU/4-139
C9PEH4_VIBFU/4-151
C9PNA7_9PAST/1-147
C9Q1W0_9VIBR/1-148
C9Q208_9VIBR/2-137
C9QE63_VIBOR/1-121
C9QF59_VIBOR/1-148
C9QHP9_VIBOR/1-149
C9QLJ2_VIBOR/11-112
C9QXC3_ECOD1/5-153
C9QZ72_ECOD1/2-149
C9QZD9_ECOD1/1-144
C9REQ7_METVM/1-158
C9RFD8_METVM/1-160
C9RII6_FIBSS/1-157
C9RM55_FIBSS/191-318
C9RPK7_FIBSS/1-140
C9RRX5_FIBSS/2-141
C9T6D0_9RHIZ/10-151
C9TEG4_9RHIZ/10-151
C9TLS3_9RHIZ/2-151
C9TVF2_9RHIZ/2-151
C9U3R6_BRUAB/2-151
C9UCY9_BRUAB/2-151
C9UM66_BRUAB/2-151
C9UY68_BRUAB/2-151
C9VAK6_BRUNE/2-151
C9VJN4_9RHIZ/2-151
C9VSU1_BRUAB/2-151
C9X1C3_NEIM8/3-156
C9X9M3_SALTD/11-159
C9XEF9_SALTD/2-149
C9XJV1_CLODC/2-154
C9XKD0_CLODC/1-155
C9XN54_CLODC/12-150
C9XQN8_CLODC/1-153
C9XRA9_CLODC/3-138
C9XSR0_CLODC/2-155
C9XSS5_CLODC/1-141
C9XST8_CLODC/1-181
C9Y0N4_CROTZ/1-144
C9Y0R8_CROTZ/2-148
C9Y3X1_CROTZ/10-159
C9YA77_9BURK/38-183
C9YAV1_9BURK/5-151
C9YCA1_9BURK/1-145
C9YFS1_9BURK/2-131
C9YIM0_CLODR/1-155
C9YL55_CLODR/2-155
C9YLW8_CLODR/1-153
C9YM98_CLODR/1-141
C9YN34_CLODR/2-154
C9YPQ7_CLODR/12-150
C9YR27_CLODR/3-138
C9YSC8_CLODR/1-181
C9YSU0_STRSW/33-193
C9YXT3_STRSW/3-152
C9YZ17_STRSW/1-179
C9YZA0_STRSW/1-149
C9Z1I0_STRSW/2-146
C9Z6C6_STRSW/3-156
C9Z6J0_STRSW/2-154
C9ZAV5_STRSW/61-205
C9ZB51_STRSW/3-152
C9ZHR2_STRSW/2-149
D0AFS2_ENTFC/3-152
D0AMX7_ENTFC/3-152
D0AW15_BRUAB/2-151
D0B388_BRUME/2-151
D0BB89_BRUSU/2-151
D0BJQ1_9LACT/3-155
D0BMY6_9LACT/1-148
D0BMY7_9LACT/2-149
D0BY13_9GAMM/13-161
D0BZ85_9GAMM/10-157
D0C1T5_9GAMM/1-133
D0C3I6_9GAMM/1-145
D0C4F3_9GAMM/10-128
D0C9M7_ACIBA/10-131
D0CBA5_ACIBA/14-134
D0CD43_ACIBA/13-161
D0CF41_ACIBA/1-150
D0CF63_ACIBA/10-157
D0CN02_9SYNE/3-150
D0CRN7_9RHOB/2-127
D0CUC0_9RHOB/4-150
D0D2Q6_9RHOB/3-151
D0D3P0_9RHOB/26-126
D0D8R6_9RHOB/2-150
D0DB61_9RHOB/3-151
D0DFK9_9LACO/1-148
D0DFL0_9LACO/1-146
D0DPF1_9LACO/1-144
D0DPF2_9LACO/1-148
D0DSM1_LACFE/3-69
D0DSS3_LACFE/1-148
D0DSS4_LACFE/2-149
D0DT53_LACFE/1-174
D0E037_9LACO/1-148
D0E038_9LACO/1-145
D0EFL2_ENTFC/1-149
D0FRN7_ERWPY/11-159
D0FTQ5_ERWPY/1-145
D0G8P4_CLOBO/1-154
D0G8T4_CLOBO/1-116
D0GF92_BRUME/2-151
D0GIZ4_9FUSO/4-156
D0GRY0_VIBMI/2-137
D0GSD3_VIBMI/1-148
D0GY68_VIBMI/2-150
D0GY73_VIBMI/1-148
D0H2J2_VIBCH/1-148
D0H2N9_VIBCH/2-137
D0HD72_VIBMI/2-150
D0HJD4_VIBMI/1-148
D0HLQ6_VIBCH/1-148
D0HLV3_VIBCH/2-137
D0HZ00_VIBCH/1-148
D0I0F6_VIBCH/2-150
D0I1E8_VIBCH/6-120
D0ICH4_VIBHO/2-142
D0ILB5_9VIBR/1-148
D0ILH1_9VIBR/2-137
D0IWY0_COMT2/23-152
D0IY12_COMT2/32-177
D0IZ50_COMT2/21-112
D0J1D3_COMT2/16-161
D0J1Y0_COMT2/32-177
D0J3J9_COMT2/2-151
D0J703_COMT2/4-151
D0J7P2_COMT2/13-172
D0JHZ3_YERPD/1-144
D0JL59_YERPD/2-149
D0JST6_YERP1/1-144
D0JW64_YERP1/2-149
D0K2H8_STAAD/1-152
D0K8N0_STAAD/1-148
D0K9L2_STAAD/1-149
D0KL56_PECWW/3-132
D0KQX2_SULS9/4-153
D0KYR3_HALNC/2-149
D0L2K8_GORB4/6-155
D0L5A3_GORB4/1-142
D0L5Y7_GORB4/2-158
D0LBK8_GORB4/4-130
D0LD03_GORB4/6-157
D0LKE8_HALO1/4-151
D0LNU6_HALO1/1-146
D0M0B2_VIBSE/4-140
D0M0J4_VIBSE/1-148
D0M7J0_VIBSE/1-127
D0ME76_RHOM4/4-151
D0NGG6_PHYIT/10-172
D0NKJ0_PHYIT/2-148
D0NLJ3_PHYIT/146-246
D0NMN8_PHYIT/2-147
D0NMQ9_PHYIT/2-149
D0NMR0_PHYIT/3-150
D0NMR1_PHYIT/3-149
D0PD08_BRUSU/2-151
D0PJ77_BRUSU/2-151
D0PRC6_9GAMM/54-199
D0PRC8_9GAMM/2-158
D0R616_LACJF/1-150
D0R617_LACJF/1-146
D0RH62_9RHIZ/2-151
D0RV15_9STRE/1-148
D0RV16_9STRE/2-148
D0RVC6_9STRE/1-103
D0S0Q8_ACICA/8-132
D0S366_ACICA/33-178
D0S3Z4_ACICA/13-163
D0S4S8_ACICA/10-157
D0S5U3_ACICA/1-134
D0S5W9_ACICA/1-137
D0S827_ACICA/1-150
D0S8A7_ACIJO/28-172
D0SBF4_ACIJO/14-132
D0SBI6_ACIJO/12-139
D0SF46_ACIJO/3-151
D0SFR1_ACIJO/9-156
D0SFW9_ACIJO/1-149
D0SGP9_ACIJO/28-172
D0SKJ6_ACIJU/11-137
D0SLW5_ACIJU/10-132
D0SMZ7_ACIJU/14-156
D0SNQ4_ACIJU/11-158
D0SP66_ACIJU/1-134
D0SQ42_ACIJU/28-172
D0SQU6_ACIJU/1-150
D0SW27_ACILW/28-172
D0SWW6_ACILW/6-128
D0SY67_ACILW/1-148
D0SYI5_ACILW/10-157
D0SYN4_ACILW/4-147
D0SZM5_ACILW/15-136
D0T755_ACIRA/4-145
D0T7Q7_ACIRA/12-159
D0T881_ACIRA/1-146
D0T8L1_ACIRA/15-136
D0T8N2_ACIRA/28-172
D0TBH5_9BACE/1-149
D0TWC8_9BACE/3-156
D0W2U2_NEICI/6-151
D0W2V7_NEICI/3-156
D0WBA1_NEILA/5-158
D0WG36_9ACTN/5-166
D0WND8_9ACTO/1-147
D0WND9_9ACTO/28-174
D0WQ60_9ACTO/3-152
D0WSM8_VIBAL/1-158
D0WTX5_VIBAL/8-154
D0WVJ5_VIBAL/1-148
D0X418_VIBAL/4-103
D0X5M4_VIBHA/1-158
D0X6X9_VIBHA/2-148
D0X7M0_VIBHA/2-153
D0X8H4_VIBHA/4-139
D0XBF4_VIBHA/1-148
D0YPZ2_9ACTO/3-156
D0YWD9_LISDA/2-141
D0ZAU4_EDWTE/1-139
D0ZMR9_SALT1/5-153
D0ZTQ2_SALT1/2-149
D1A3E3_THECD/2-147
D1A5I1_THECD/10-149
D1A891_THECD/6-144
D1AAH9_THECD/8-129
D1AED3_THECD/9-161
D1AL11_SEBTE/1-157
D1AQ74_SEBTE/2-143
D1AQ88_SEBTE/1-180
D1BEP7_SANKS/4-154
D1BH77_SANKS/9-160
D1BJN4_SANKS/2-149
D1BSV0_XYLCX/6-158
D1BTL8_XYLCX/14-156
D1CHA1_THET1/2-146
D1CHM7_THET1/2-150
D1CI86_THET1/8-145
D1CY15_9RHIZ/2-151
D1D3R6_NEIGO/3-156
D1DAV3_NEIGO/3-156
D1DH70_NEIGO/3-156
D1DMB2_NEIGO/3-156
D1DU46_NEIGO/3-156
D1E0M2_NEIGO/3-156
D1E6T9_NEIGO/3-156
D1EDE1_NEIGO/3-156
D1ESG4_9RHIZ/2-151
D1EZ88_BRUME/2-151
D1F8T8_BRUME/2-151
D1FFK5_9RHIZ/2-151
D1GN39_STAA0/1-148
D1GPG1_STAA0/1-149
D1GPK9_STAA0/1-152
D1H095_9ACTO/2-149
D1H0K6_9ACTO/2-149
D1JFJ5_9ARCH/2-161
D1JG12_9ARCH/21-146
D1JSF1_9BACE/1-160
D1K4E5_9BACE/1-163
D1N0H5_9BACT/3-152
D1N0M3_9BACT/1-157
D1N2A1_9BACT/45-200
D1NB58_9BACT/4-137
D1NIH8_CLOTM/1-161
D1NJS0_CLOTM/1-137
D1NKB2_CLOTM/1-133
D1NMY1_CLOTM/4-154
D1NTG5_9BIFI/4-147
D1P2B0_9ENTR/5-152
D1PKH3_9FIRM/6-128
D1PKI0_9FIRM/3-130
D1PKJ5_9FIRM/3-162
D1PM18_9FIRM/1-155
D1PZ07_9BACT/3-154
D1Q4M2_YERPE/1-144
D1Q8K0_STAAU/1-152
D1Q9Q8_STAAU/1-148
D1QBD6_STAAU/1-149
D1QH27_STAAU/1-148
D1QKD7_STAAU/1-152
D1QKS9_STAAU/1-149
D1QYY5_STAAU/1-148
D1R373_STAAU/1-149
D1R3B6_STAAU/1-152
D1R4X4_9CHLA/20-150
D1R6N1_9CHLA/1-128
D1R9S2_9CHLA/5-162
D1RCG3_LEGLO/3-152
D1RK78_LEGLO/5-147
D1RP86_SEROD/1-144
D1RPB9_SEROD/2-150
D1RW93_SEROD/3-131
D1RWK7_SEROD/5-144
D1RXI5_SEROD/6-154
D1TYB2_YERPE/2-149
D1TYS2_YERPE/1-144
D1VVU2_9FIRM/3-158
D1WA68_9LACO/1-144
D1WA69_9LACO/1-148
D1WIB3_9LACO/1-148
D1WIB4_9LACO/1-145
D1WJW8_STAEP/1-149
D1XFC6_9ACTO/15-150
D1XGZ1_9ACTO/4-129
D1XIK0_9ACTO/11-152
D1XIP2_9ACTO/1-158
D1XKS8_9ACTO/3-152
D1XL93_9ACTO/7-160
D1XMT3_9ACTO/2-146
D1XTJ4_9ACTO/5-154
D1Y1R9_9BACT/7-160
D1Y756_9BACT/2-152
D1YLW3_9LACO/1-150
D1YLW4_9LACO/1-146
D1YUJ9_METPS/1-155
D1YVL7_METPS/47-133
D1YW10_METPS/1-107
D1YW50_METPS/1-154
D1YYC8_METPS/3-146
D1YYH8_METPS/2-158
D1YZD3_METPS/47-211
D1Z2C7_METPS/1-157
D1Z2Q3_METPS/5-152
D1Z2X9_METPS/1-159
D1Z7V9_SORMK/3-152
D1ZYU4_SORMK/35-181
D2AB58_SHIF2/5-153
D2ABJ0_SHIF2/1-145
D2AC35_SHIF2/2-149
D2AK35_FRATE/4-81
D2AL64_FRATE/1-130
D2AP63_FRATE/2-51
D2AQX2_STRRD/4-155
D2AR54_STRRD/1-144
D2AT55_STRRD/2-170
D2AW83_STRRD/6-155
D2AW92_STRRD/2-149
D2AWN3_STRRD/2-149
D2AYY4_STRRD/1-146
D2B3H4_STRRD/3-153
D2B9L8_STRRD/11-155
D2BA62_STRRD/2-149
D2BCM8_STRRD/2-154
D2BCQ6_STRRD/2-146
D2BIJ6_DEHSV/1-160
D2BIK2_DEHSV/1-160
D2BIR7_DEHSV/5-160
D2BIW6_DEHSV/1-159
D2BNQ3_LACLK/1-148
D2BRZ3_DICD5/4-149
D2BXQ0_DICD5/1-145
D2C2I7_DICD5/9-132
D2D309_GOSHI/11-152
D2EGJ6_9EURY/4-151
D2EGZ4_PEDAC/3-151
D2EN49_9STRE/1-126
D2EN50_9STRE/1-148
D2EP49_9STRE/2-148
D2EP50_9STRE/1-148
D2EQ64_9STRE/3-152
D2ETU9_9BACE/1-172
D2F0U9_9BACE/3-132
D2F409_STAAU/1-81
D2F5C9_STAAU/1-149
D2F5H5_STAAU/1-152
D2FAU4_STAAU/1-149
D2FAY7_STAAU/1-152
D2FHB8_STAAU/2-159
D2FI56_STAAU/1-81
D2FIZ3_STAAU/1-148
D2FJK9_STAAU/1-149
D2FJR4_STAAU/1-152
D2FQW1_STAAU/2-159
D2FSF2_STAAU/4-102
D2FSZ6_STAAU/1-149
D2FT41_STAAU/1-152
D2FYY2_STAAU/1-149
D2FZ26_STAAU/1-152
D2G5P5_STAAU/4-102
D2G6N6_STAAU/4-102
D2G7A3_STAAU/1-149
D2G7F0_STAAU/1-152
D2GDT7_STAAU/1-149
D2GDX9_STAAU/1-152
D2GJ09_STAAU/4-102
D2GMN8_STAAU/2-159
D2GNE8_STAAU/4-102
D2GPB1_STAAU/1-149
D2GPF6_STAAU/1-152
D2L2A8_9DELT/1-161
D2L777_9DELT/8-153
D2L9S8_9DELT/1-153
D2LAC1_9DELT/1-157
D2ML72_9BACT/131-307
D2N4B0_STAA5/1-148
D2N4W5_STAA5/1-149
D2N512_STAA5/1-146
D2NDD9_ECOS5/5-153
D2NGC9_ECOS5/1-144
D2NGI1_ECOS5/2-149
D2NLQ2_ECOS5/10-130
D2NXN4_LISM1/2-146
D2P909_LISM2/2-146
D2PFK7_SULID/4-153
D2PNA4_KRIFD/13-170
D2PQ50_KRIFD/2-149
D2PTA6_KRIFD/8-160
D2PUW9_KRIFD/3-155
D2PY34_KRIFD/5-149
D2Q013_KRIFD/1-158
D2Q3C8_KRIFD/9-158
D2Q3Q2_KRIFD/6-135
D2Q506_KRIFD/20-169
D2QF64_SPILD/1-146
D2QNU8_SPILD/1-147
D2QY73_PIRSD/5-160
D2RJ38_ACIFV/176-337
D2RJA2_ACIFV/1-142
D2RJL2_ACIFV/2-161
D2RJT3_ACIFV/1-177
D2RRZ5_HALTV/5-149
D2RTQ5_HALTV/4-148
D2SFT1_GEOOG/4-156
D2SGY6_GEOOG/4-126
D2STN8_9PSED/4-151
D2T9Q2_ERWP6/11-159
D2TDN8_ERWP6/1-145
D2THB8_CITRI/5-153
D2TS74_CITRI/1-144
D2TT26_CITRI/2-149
D2TZ72_9ENTR/4-149
D2UB61_XANAP/5-144
D2UGC2_XANAP/11-136
D2UIL0_STAAU/2-159
D2UJA7_STAAU/1-148
D2UJW7_STAAU/1-149
D2UK16_STAAU/1-152
D2UPR6_STAAU/1-149
D2UPW0_STAAU/1-152
D2VE25_NAEGR/2-154
D2VP59_NAEGR/2-153
D2W2U7_NAEGR/2-150
D2XDE6_9PSED/4-153
D2XDY7_9PSEU/6-151
D2YFK0_VIBMI/2-137
D2YFQ0_VIBMI/1-148
D2YH84_VIBMI/1-118
D2YHN1_VIBMI/1-148
D2YHN6_VIBMI/2-150
D2YN70_VIBMI/1-148
D2YRU8_VIBMI/2-150
D2YRV3_VIBMI/1-148
D2ZAN4_9ENTR/1-144
D2ZAT6_9ENTR/2-148
D2ZI89_9ENTR/5-154
D2ZNB3_METSM/2-159
D2ZP23_METSM/1-155
D2ZPV7_METSM/1-143
D2ZR29_METSM/2-115
D2ZRZ7_METSM/1-156
D2ZYW9_NEIMU/6-151
D2ZZC2_NEIMU/3-156
D3A7U7_NEISU/3-156
D3A870_NEISU/6-152
D3ACC0_9CLOT/1-152
D3AK98_9CLOT/1-151
D3AMX0_9CLOT/23-178
D3APB3_9CLOT/3-160
D3ASW6_9CLOT/1-155
D3AWS9_POLPA/1-144
D3AWT1_POLPA/5-152
D3BEF0_POLPA/10-166
D3BF39_POLPA/7-150
D3CXB7_9ACTO/4-150
D3CZZ5_9ACTO/9-153
D3D125_9ACTO/15-185
D3D4K4_9ACTO/1-76
D3D735_9ACTO/7-129
D3D7T8_9ACTO/31-173
D3D816_9ACTO/5-154
D3D8Q4_9ACTO/6-156
D3D8S3_9ACTO/5-152
D3DBQ8_9ACTO/65-215
D3DZ32_METRM/1-145
D3DZB6_METRM/1-149
D3E0H0_METRM/2-169
D3E111_METRM/1-159
D3E1M0_METRM/1-153
D3E2U3_METRM/1-155
D3E3J9_METRM/4-163
D3E3V8_METRM/1-139
D3E4R5_METRM/1-157
D3EB11_GEOS4/4-144
D3EBN5_GEOS4/1-144
D3ECI3_GEOS4/1-148
D3ECR4_GEOS4/2-146
D3EFD2_GEOS4/2-146
D3EMA2_GEOS4/1-148
D3EMA4_GEOS4/1-145
D3ESV4_STAA4/1-148
D3ETU2_STAA4/1-149
D3EU66_STAA4/1-152
D3FB71_CONWI/6-153
D3FDR8_CONWI/15-137
D3FFG9_CONWI/1-149
D3FGE0_MYCGH/4-146
D3FIN3_MYCGF/4-146
D3FRW5_BACPE/9-152
D3FSQ4_BACPE/4-153
D3H0G6_ECO44/1-144
D3H118_ECO44/2-149
D3H339_ECO44/5-153
D3H9T4_STRM6/2-148
D3H9T5_STRM6/1-148
D3HA72_STRM6/3-152
D3HCX6_STRG3/2-149
D3HCX7_STRG3/1-148
D3HFV3_STRG3/1-148
D3HFV4_STRG3/1-148
D3HGV4_STRG3/2-150
D3HKM2_LEGLN/5-147
D3HNV4_LEGLN/3-152
D3KNP4_LISMO/2-146
D3KVM6_9BURK/3-150
D3L0A3_9BACT/2-133
D3L0S1_9BACT/1-116
D3L287_9BACT/1-159
D3L6I2_9BACT/1-135
D3L918_OENOE/3-152
D3LI84_ENTFC/3-152
D3LQS3_MICLU/414-566
D3LUU7_9FIRM/1-136
D3M1T7_9ACTO/6-160
D3M7Y8_9ACTO/28-129
D3MA00_9ACTO/6-93
D3MS68_9FIRM/3-154
D3NR01_AZOS1/8-155
D3NYB9_AZOS1/38-183
D3P350_AZOS1/4-151
D3P556_AZOS1/2-150
D3PAE9_DEFDS/1-151
D3PTX9_STANL/6-147
D3PYM1_STANL/8-158
D3PZF9_STANL/3-155
D3QFC5_STALH/1-120
D3QG05_STALH/1-150
D3QPD4_ECOCB/1-144
D3QPJ8_ECOCB/2-149
D3QWA7_ECOCB/5-153
D3R6F3_BIFAB/5-141
D3R7F7_BIFAB/18-165
D3RII0_KLEVT/5-153
D3RJN2_KLEVT/10-161
D3RKL9_KLEVT/2-148
D3RKT1_KLEVT/1-145
D3RTQ6_ALLVD/2-144
D3RX45_FERPA/1-135
D3RYK0_FERPA/2-149
D3S762_METSF/1-158
D3SAF4_THISK/3-146
D3SCK5_THISK/3-151
D3SF06_THISK/5-149
D3SJI7_DEHSG/1-160
D3SJJ3_DEHSG/1-174
D3SJQ9_DEHSG/5-160
D3SJU2_DEHSG/1-161
D3SVB7_NATMM/6-148
D3U1W5_9BACT/5-160
D3ULM3_LISSS/1-147
D3V140_XENBS/31-175
D3V1C3_XENBS/1-149
D3VI49_XENNA/1-142
D3VJC9_XENNA/31-175
D4AVW1_ARTBC/6-125
D4BBB2_9ENTR/26-171
D4BBN0_9ENTR/2-149
D4BBS4_9ENTR/1-144
D4BJ50_9ENTR/1-132
D4BXX6_PRORE/5-152
D4C5E2_PRORE/1-145
D4C6J6_9CLOT/3-126
D4C7V8_9CLOT/1-154
D4CCA0_9CLOT/9-167
D4CCJ5_9CLOT/3-162
D4CDT6_9CLOT/218-377
D4CHU2_9CLOT/1-158
D4CJ29_9FIRM/1-142
D4CJL0_9FIRM/44-177
D4CNL4_9FIRM/35-189
D4CRJ8_9FUSO/3-167
D4DB13_TRIVH/3-139
D4DPD5_NEIEG/8-149
D4DSE1_NEIEG/3-156
D4DZK4_SEROD/6-154
D4E7Y2_SEROD/3-146
D4E853_SEROD/1-127
D4EKA5_ENTFA/2-149
D4EKA6_ENTFA/1-148
D4EQS2_ENTFA/3-152
D4ET80_ENTFA/3-152
D4EU68_ENTFA/1-148
D4EU69_ENTFA/2-149
D4F7M2_EDWTA/1-139
D4FDP5_9LACO/1-146
D4FDP6_9LACO/1-148
D4FMS4_STAEP/1-149
D4FS19_STROR/1-148
D4FS20_STROR/2-148
D4FU36_STROR/3-152
D4G2C8_BACNA/1-153
D4G6S1_BACNA/1-125
D4G6X0_BACNA/1-141
D4GBX4_PANAM/2-148
D4GET6_PANAM/7-156
D4GNJ4_PANAM/1-145
D4GXM5_HALVD/4-146
D4H0T1_DENA2/1-131
D4H2G9_DENA2/1-161
D4H4F6_DENA2/1-154
D4HVH4_ERWAC/11-159
D4I0B6_ERWAC/1-145
D4IA15_ERWAE/1-145
D4IF99_ERWAE/7-155
D4IMN2_9BACT/1-154
D4IY46_BUTFI/1-157
D4IY50_BUTFI/2-135
D4IY65_BUTFI/1-154
D4J658_9FIRM/3-169
D4JEB6_9FIRM/3-179
D4JEF9_9FIRM/2-152
D4JMH3_9FIRM/1-143
D4JMV5_9FIRM/1-140
D4JNW6_9FIRM/3-136
D4JUQ3_9FIRM/1-155
D4JV15_9FIRM/1-154
D4K0M7_9FIRM/1-155
D4K5I9_9FIRM/1-158
D4K5J4_9FIRM/2-134
D4KA87_9FIRM/1-155
D4KHI5_9FIRM/9-162
D4KHS9_9FIRM/1-136
D4KIJ7_9FIRM/3-43
D4KIJ8_9FIRM/1-121
D4KT62_9FIRM/1-156
D4KY31_9FIRM/7-162
D4L0H5_9FIRM/1-159
D4L726_9FIRM/1-154
D4L7I6_9FIRM/1-153
D4LDK8_9FIRM/3-169
D4LEH3_9FIRM/2-144
D4LLH5_9FIRM/1-116
D4LPA7_9FIRM/1-137
D4LWA0_9FIRM/5-157
D4M301_9FIRM/1-152
D4M3X8_9FIRM/1-159
D4M5M1_9FIRM/5-157
D4M5T5_9FIRM/1-140
D4M8R5_9BACT/1-155
D4MBM6_9ENTE/1-128
D4MFL6_9ENTE/2-161
D4MHB2_9ENTE/2-149
D4MHB3_9ENTE/1-148
D4MHM4_9FIRM/1-154
D4MN02_9FIRM/1-155
D4MP69_9FIRM/1-154
D4MRY0_9FIRM/3-162
D4MXL9_9FIRM/1-154
D4PLV6_LISMO/2-146
D4PZF3_LISMO/2-146
D4Q723_LISMO/2-146
D4QH53_ENTFC/3-152
D4QPC1_ENTFC/1-159
D4QQ87_ENTFC/3-152
D4R4N9_ENTFC/3-152
D4RA42_ENTFC/3-152
D4RKV0_ENTFC/3-152
D4RTB1_ENTFC/3-152
D4RXS9_9FIRM/1-155
D4RY78_9FIRM/1-154
D4S2R7_9FIRM/7-163
D4SMY2_ENTFC/3-152
D4SUP4_9XANT/12-135
D4SVN7_9XANT/5-152
D4SVT5_9XANT/9-145
D4SX39_9XANT/4-151
D4SZU0_9XANT/7-153
D4T5T4_9XANT/4-151
D4T5X4_9XANT/5-152
D4T6S2_9XANT/9-145
D4T7I8_9XANT/12-135
D4TBU5_9XANT/7-153
D4TJ74_9NOST/2-146
D4TTQ5_9NOST/2-146
D4TVY6_9ACTO/2-150
D4U677_STAAU/1-152
D4U8A3_STAAU/1-148
D4U999_STAAU/1-149
D4UCT5_STAAU/1-148
D4UGK4_STAAU/1-149
D4UGP9_STAAU/1-152
D4V1M8_ENTFA/2-149
D4V1M9_ENTFA/1-148
D4V2W4_ENTFA/3-152
D4VCK8_BACVU/13-173
D4VRE4_9BACE/3-156
D4VV79_ENTFC/1-159
D4VXH8_ENTFC/3-152
D4W2G9_9FIRM/1-136
D4W3M1_9FIRM/7-138
D4W6I3_9FIRM/1-156
D4WFC2_BACOV/51-200
D4WFC9_BACOV/3-156
D4X3C1_BACOV/3-156
D4X894_9BURK/39-177
D4XB70_9BURK/8-163
D4XD77_9BURK/38-183
D4XEI1_9BURK/25-172
D4XES8_9BURK/102-311
D4XGE7_9BURK/4-151
D4XL21_ACIHA/1-147
D4XMP6_ACIHA/33-177
D4XNB8_ACIHA/10-135
D4XST3_ACIHA/10-132
D4XTP5_ACIHA/4-151
D4XUI4_ACIHA/11-158
D4Y3V2_BACTR/2-146
D4Y4U5_BACTR/13-156
D4Y5D9_BACTR/2-130
D4Y871_BACTR/2-146
D4YAJ3_BACTR/4-155
D4YG15_9LACT/1-149
D4YG16_9LACT/2-149
D4YG98_9LACT/1-147
D4YH39_9LACT/50-192
D4YI72_9LACT/46-193
D4YIM2_9LACT/1-75
D4YMM9_9MICO/2-117
D4YQA4_9MICO/4-152
D4YUN9_9LACO/1-148
D4YUP0_9LACO/1-146
D4YXD1_SPHJU/3-151
D4YY30_SPHJU/36-182
D4Z1B7_SPHJU/2-151
D4ZBQ7_SHEVD/1-147
D4ZGJ2_SHEVD/1-147
D4ZWK8_SPIPL/5-162
D4ZYE0_SPIPL/8-153
D5A6T1_ECOLX/1-89
D5A6X5_ECOLX/1-90
D5A8C5_PICSI/1-117
D5A9E1_PICSI/61-210
D5AGU3_STRGZ/22-166
D5AL27_RHOCB/5-153
D5B3N1_YERPZ/1-144
D5B7A1_YERPZ/2-149
D5BCZ8_ZUNPS/4-154
D5BG49_ZUNPS/2-150
D5BMZ2_PUNMI/29-174
D5BP51_PUNMI/5-160
D5BX38_NITHN/3-144
D5BYL6_NITHN/3-82
D5BZC0_NITHN/2-153
D5C2Z5_NITHN/3-147
D5C7J1_ENTCC/35-181
D5CDR2_ENTCC/34-179
D5CE41_ENTCC/2-148
D5CEB0_ENTCC/1-144
D5CHU9_ENTCC/5-154
D5CKF9_ENTCC/31-176
D5CQG5_SIDLE/37-133
D5CYY2_ECOKI/1-144
D5CZ20_ECOKI/10-130
D5CZG5_ECOKI/2-149
D5D4M0_ECOKI/5-153
D5DCF9_BACMD/1-121
D5DEQ2_BACMD/1-140
D5DEX8_BACMD/3-161
D5DK24_BACMD/1-147
D5DK97_BACMD/3-150
D5DLP7_BACMD/2-146
D5DNF0_BACMD/1-140
D5DSU0_BACMQ/1-140
D5DTP0_BACMQ/2-146
D5DVJ7_BACMQ/1-140
D5E0V7_BACMQ/1-147
D5E1V4_BACMQ/3-150
D5E267_BACMQ/1-121
D5E778_METMS/7-166
D5E7L3_METMS/1-155
D5E836_METMS/1-161
D5EB65_METMS/1-109
D5EB86_METMS/1-143
D5EBH0_METMS/12-170
D5EHM3_CORAD/7-153
D5ES47_PRER2/1-148
D5ETN5_PRER2/2-152
D5EX83_PRER2/1-168
D5GFI9_TUBMM/56-220
D5GNA2_TUBMM/3-148
D5GZU6_LACCS/1-148
D5GZU7_LACCS/1-146
D5HCZ9_SALRM/22-178
D5HF91_9FIRM/1-154
D5MRJ6_9ACTO/6-151
D5N0P1_BACSU/1-153
D5N3I9_BACSU/1-124
D5N3L8_BACSU/1-140
D5N8M8_9BURK/10-157
D5NB86_9BURK/2-134
D5NCU2_9BURK/4-147
D5NEA7_9BURK/3-150
D5NL86_9BURK/31-176
D5NLJ5_9BURK/31-176
D5NN54_9BURK/5-152
D5NUR0_CORAM/1-155
D5NWV0_CORAM/1-146
D5NY00_CORAM/1-148
D5P214_9MYCO/6-162
D5PIP5_9MYCO/3-156
D5PIX7_9MYCO/2-151
D5PJH0_9MYCO/8-135
D5PZX1_CLODI/2-130
D5Q1W0_CLODI/12-150
D5Q3N0_CLODI/2-154
D5Q4U5_CLODI/1-159
D5Q6B1_CLODI/1-154
D5Q6Z3_CLODI/1-153
D5Q7V4_CLODI/3-137
D5Q9T0_CLODI/1-181
D5QBR9_GLUHA/1-135
D5QBS7_GLUHA/1-133
D5QDH9_GLUHA/5-133
D5QDR7_GLUHA/32-177
D5QF93_GLUHA/2-149
D5QFC5_GLUHA/7-155
D5QM18_METTR/7-151
D5QQE2_METTR/9-134
D5RGW9_9PROT/2-146
D5RJW2_9PROT/4-160
D5RQR5_9PROT/35-180
D5RWW5_CLODI/12-150
D5RYT3_CLODI/1-153
D5RZ87_CLODI/1-159
D5S002_CLODI/2-154
D5S0K0_CLODI/3-137
D5S1T2_CLODI/1-181
D5S298_CLODI/1-154
D5S442_CLODI/2-130
D5S7A9_STRPA/1-148
D5S7B0_STRPA/1-148
D5S859_STRPA/18-164
D5S860_STRPA/1-148
D5S959_STRPA/2-149
D5SJF6_STRCL/44-190
D5SKF2_STRCL/24-168
D5SYZ9_PLAL2/3-146
D5T088_LEUKI/2-149
D5T8D4_LEGP2/2-148
D5T9N2_LEGP2/4-146
D5TET5_BIFAV/18-165
D5TIB9_BIFAV/5-141
D5TJE4_BACT1/1-140
D5TPB5_BACT1/1-129
D5U0X5_THEAM/6-170
D5U452_BRAM5/1-175
D5U5H6_BRAM5/1-161
D5U7I1_BRAM5/1-112
D5UDC1_CELFN/9-148
D5UHV8_CELFN/4-151
D5UJS7_CELFN/4-156
D5UKE0_CELFN/7-151
D5UM96_TSUPD/7-131
D5UNP9_TSUPD/3-155
D5UU65_TSUPD/4-136
D5UV63_TSUPD/1-150
D5V3A0_ARCNC/2-150
D5V4T7_ARCNC/1-147
D5V6U3_ARCNC/1-148
D5V865_MORCR/5-148
D5VCY0_MORCR/3-149
D5VDV6_CAUST/9-134
D5VFU7_CAUST/1-148
D5VJL5_CAUST/2-150
D5VK97_CAUST/30-175
D5VQL7_METIM/1-160
D5VSD2_METIM/1-158
D5VUL1_CLOB2/1-149
D5VUM3_CLOB2/1-69
D5VVZ3_CLOB2/1-154
D5VXS8_CLOB2/1-158
D5VYR0_CLOB2/1-159
D5W077_CLOB2/1-157
D5W193_CLOB2/1-140
D5W3A1_CLOB2/165-324
D5W5T9_BURSC/2-134
D5W9M3_BURSC/4-145
D5WE84_BURSC/3-150
D5WIE3_BURSC/54-200
D5WM68_BURSC/85-293
D5WWB7_BACT2/6-153
D5WZG7_THIK1/35-180
D5X0J7_THIK1/2-150
D5X0U8_THIK1/3-145
D5X2S9_THIK1/6-145
D5XA15_THEPJ/1-160
D5XRM5_MYCTU/18-177
D5XY53_MYCTU/8-157
D5Y1Q3_MYCTU/18-177
D5Y7P7_MYCTU/35-131
D5Y7X1_MYCTU/8-157
D5YDA2_MYCTU/18-177
D5YI72_MYCTU/35-131
D5YJ16_MYCTU/8-157
D5YPM7_MYCTU/18-177
D5YUP3_MYCTU/35-131
D5YVZ7_MYCTU/8-157
D5Z1G6_MYCTU/18-177
D5Z6V0_MYCTU/35-131
D5Z7P0_MYCTU/8-157
D5ZDZ7_MYCTU/18-177
D5ZJV2_MYCTU/35-131
D5ZKR0_MYCTU/1-96
D5ZNX2_9ACTO/5-149
D5ZPH4_9ACTO/17-176
D5ZU96_9ACTO/5-155
D5ZYM2_9ACTO/1-155
D5ZZJ7_9ACTO/2-146
D6A038_9ACTO/3-152
D6A106_9ACTO/4-123
D6A526_9ACTO/8-151
D6A667_9ACTO/1-151
D6AA93_9ACTO/397-546
D6AAC1_9ACTO/5-161
D6ABJ7_STRFL/6-156
D6AFQ7_STRFL/1-159
D6AMN3_STRFL/17-172
D6AND7_STRFL/5-153
D6ARJ6_STRFL/7-160
D6ARK3_STRFL/8-149
D6AUT3_STRFL/14-159
D6AY55_9ACTO/2-151
D6B020_9ACTO/2-150
D6B5Y6_9ACTO/14-171
D6B6H3_9ACTO/38-190
D6B7M1_9ACTO/5-154
D6B8K9_9ACTO/18-171
D6CSI9_THIS3/2-150
D6CSU1_THIS3/3-145
D6D4M7_9BACE/1-84
D6DG53_CLOSC/3-162
D6DI59_CLOSC/1-40
D6DI82_CLOSC/3-118
D6DM38_CLOSC/1-158
D6DN18_ENTCL/26-171
D6DPM5_ENTCL/5-154
D6DUA6_ENTCL/2-148
D6DUE3_ENTCL/1-144
D6DYY0_9FIRM/1-150
D6E2G4_9FIRM/1-140
D6E6M1_9ACTN/3-134
D6ED84_STRLI/3-127
D6EDC5_STRLI/3-159
D6EEG8_STRLI/14-157
D6EFJ6_STRLI/3-153
D6EJQ0_STRLI/2-149
D6ERZ6_STRLI/1-157
D6ESK1_STRLI/6-155
D6EWU1_STRLI/3-152
D6F2K8_MYCTU/18-177
D6F936_MYCTU/8-157
D6FJZ6_MYCTU/35-131
D6FKV1_MYCTU/8-157
D6FNH8_MYCTU/35-131
D6FP31_MYCTU/18-177
D6FQ32_MYCTU/8-157
D6GH65_9ENTR/1-145
D6GHC8_9ENTR/2-148
D6GKK9_9ENTR/5-153
D6GUP7_9EURY/4-152
D6GXF7_STAAU/1-149
D6GXK3_STAAU/1-152
D6H3D3_STAAU/4-102
D6HA60_NEIGO/5-158
D6HDY3_STAAU/4-102
D6HEH4_STAAU/1-149
D6HEM0_STAAU/1-152
D6HQ46_9FIRM/9-133
D6HR50_9FIRM/2-155
D6HUY8_ECOLX/1-144
D6HV53_ECOLX/2-149
D6I2X6_ECOLX/5-153
D6I8K6_ECOLX/1-144
D6I8S0_ECOLX/2-149
D6IFV6_ECOLX/5-154
D6IM14_ECOLX/1-144
D6IM71_ECOLX/2-149
D6IWG2_ECOLX/5-153
D6IXC1_STAAU/4-102
D6IXW3_STAAU/1-149
D6IY09_STAAU/1-152
D6J8Q2_ECOLX/1-144
D6J8X1_ECOLX/2-149
D6JH45_ECOLX/5-153
D6JIC7_NEIGO/5-158
D6JQ84_ACIG3/33-178
D6JS74_ACIG3/8-126
D6JUW9_ACIG3/1-133
D6JUZ4_ACIG3/1-137
D6JVY7_ACIG3/28-172
D6JWL7_ACIG3/10-157
D6JXD5_ACIG3/13-163
D6JZ69_ACIG3/1-150
D6K002_9ACTO/18-162
D6K9A9_9ACTO/3-153
D6KA94_9ACTO/2-152
D6KD40_9ACTO/2-151
D6KGP1_9ACTO/2-146
D6KT02_SCAIO/2-153
D6KTY2_SCAIO/3-156
D6L3X7_PARDN/2-147
D6L4X3_PARDN/3-156
D6L531_PARDN/1-156
D6L532_PARDN/3-150
D6LG61_9FUSO/3-149
D6LPB2_9RHIZ/2-151
D6LUR1_STAAU/1-81
D6LVD4_STAAU/1-149
D6LVH9_STAAU/1-152
D6M3S8_9ACTO/2-146
D6M9I1_9CLOT/11-165
D6M9V2_9CLOT/1-86
D6MG79_9CLOT/3-130
D6MI43_9CLOT/1-163
D6PJW2_9ZZZZ/4-151
D6QSE4_LACAC/1-146
D6S2F4_9LACO/1-145
D6S2F5_9LACO/1-148
D6SDK5_STAAU/1-81
D6SGJ7_STAAU/1-152
D6SGN9_STAAU/13-161
D6SM98_9DELT/2-163
D6SMR3_9DELT/4-153
D6SP08_9DELT/1-130
D6SUC6_9DELT/1-159
D6SUQ2_9DELT/11-153
D6T7D3_STAAU/1-148
D6T8Z1_STAAU/1-152
D6T981_STAAU/1-149
D6TNZ5_9CHLR/4-145
D6TRS5_9CHLR/1-147
D6TU65_9CHLR/3-157
D6TWG7_9CHLR/5-157
D6U137_9CHLR/5-151
D6U6D2_9CHLR/1-153
D6UCP3_STAAU/1-152
D6UCU5_STAAU/1-149
D6UDY8_STAAU/1-148
D6USE0_9BACT/8-156
D6V0A2_9BRAD/34-180
D6V1M5_9BRAD/4-158
D6V382_9BRAD/2-150
D6V9J7_9BRAD/3-150
D6X6K2_STRPR/1-159
D6X9I4_STRPR/8-159
D6XC06_9ACTO/2-133
D6XTD5_BACIE/3-148
D6XXB0_BACIE/4-156
D6Y2F0_THEBD/4-152
D6Y774_THEBD/6-146
D6YAV3_THEBD/2-146
D6YVT1_WADCW/22-177
D6YWV6_WADCW/5-160
D6YZW2_DESAT/1-155
D6Z2I7_DESAT/4-163
D6Z384_DESAT/1-161
D6Z5X9_DESAT/1-167
D6ZFM8_SEGRD/2-153
D6ZM95_STRP0/3-152
D6ZRR0_STRP0/1-148
D6ZRR1_STRP0/2-148
D7A0H3_STAND/4-158
D7A4X2_STAND/5-153
D7A636_STAND/14-164
D7A8C6_STAND/34-179
D7A9W7_STAND/37-182
D7AAI8_STAND/2-150
D7ADE6_GEOSK/1-160
D7AGN7_GEOSK/1-140
D7AGR9_GEOSK/1-154
D7AWS3_NOCDD/4-156
D7AXX9_NOCDD/2-145
D7B0H9_NOCDD/4-144
D7B375_NOCDD/19-161
D7B590_NOCDD/2-145
D7B8P5_NOCDD/3-117
D7BKI4_ARCHD/2-151
D7BMI8_ARCHD/3-156
D7BWH3_STRBB/11-137
D7BYQ8_STRBB/5-147
D7C1E1_STRBB/5-158
D7C2V4_STRBB/6-156
D7C4W7_STRBB/35-180
D7C690_STRBB/14-164
D7C6D2_STRBB/17-169
D7C7I9_STRBB/2-151
D7C7X5_STRBB/2-146
D7CAU4_STRBB/3-153
D7CDL7_STRBB/5-134
D7CDX2_STRBB/7-159
D7CF15_STRBB/17-165
D7CNU7_SYNLT/4-164
D7CT41_TRURR/4-156
D7DC46_STAHD/6-169
D7DNP7_METS0/4-145
D7DP36_METS0/5-152
D7DPU8_METS0/4-132
D7DQM0_METV3/1-157
D7DT55_METV3/1-165
D7DU12_METV3/2-164
D7E0T5_NOSA0/2-146
D7E2J8_NOSA0/8-153
D7E7A3_METEZ/1-155
D7E7A6_METEZ/1-125
D7EA82_METEZ/1-155
D7EAG2_METEZ/2-130
D7EAH4_METEZ/8-167
D7EAK1_METEZ/3-159
D7EAM2_METEZ/1-152
D7EBG2_METEZ/1-133
D7EP08_MYCTU/18-177
D7ETR9_MYCTU/8-157
D7EVB0_MYCTU/35-131
D7GJ49_PROFC/1-155
D7GQ77_9FIRM/151-311
D7GTQ1_9FIRM/3-176
D7GW29_9FIRM/1-153
D7H3J3_BRUAB/2-151
D7HH98_VIBCH/1-148
D7HHE9_VIBCH/2-137
D7HLN6_VIBCH/2-137
D7HLT5_VIBCH/1-148
D7HXV1_PSESS/10-158
D7I1I0_PSESS/1-145
D7I2K1_PSESS/4-147
D7ICG0_9BACE/3-177
D7IF39_9BACE/3-143
D7ITT7_9BACE/1-152
D7J473_9BACE/3-156
D7JLV1_ECOLX/1-144
D7JM06_ECOLX/2-149
D7JUV4_ECOLX/5-153
D7K2P2_9BACE/3-157
D7LPM0_ARALL/11-160
D7MBE5_ARALL/76-225
D7MEH6_ARALL/4-152
D7MQH8_ARALL/4-154
D7MUA0_ARALL/5-152
D7N1S8_9NEIS/3-156
D7N3E4_9NEIS/6-150
D7N6T9_9FIRM/1-154
D7RFL5_AMYOR/2-152
D7SK01_VITVI/4-154
D7SPI3_VITVI/2-102
D7SSM6_VITVI/11-152
D7SSM7_VITVI/10-151
D7TPY0_VITVI/60-201
D7TX98_VITVI/11-160
D7TX99_VITVI/11-160
D7UBN0_VITVI/67-177
D7UE46_VITVI/11-152
D7UWU5_LISGR/1-148
D7UWV7_LISGR/3-149
D7UWV9_LISGR/2-146
D7UWY2_LISGR/2-148
D7V346_9LACO/2-160
D7V6U9_9LACO/1-146
D7V6V0_9LACO/1-150
D7V7T3_LACPL/2-156
D7V835_LACPL/43-190
D7VAJ3_LACPL/7-156
D7VCR2_LACPL/2-149
D7VCR3_LACPL/11-158
D7VDQ7_LACPL/4-151
D7VEE8_LACPL/1-148
D7VEE9_LACPL/1-148
D7VF36_LACPL/578-725
D7VFK9_LACPL/1-148
D7VK27_9SPHI/1-150
D7VKI9_9SPHI/27-166
D7VLC6_9SPHI/2-146
D7VPE5_9SPHI/1-133
D7VSC3_9SPHI/2-145
D7VXQ4_9FLAO/1-169
D7VZJ4_9FLAO/5-146
D7W363_9FLAO/18-164
D7W517_9FLAO/1-152
D7W5Y3_9FLAO/1-150
D7WE44_9CORY/1-150
D7WI50_BACCE/2-164
D7WM17_9BACI/1-148
D7WM51_9BACI/2-146
D7WNM9_9BACI/1-145
D7WQU3_9BACI/2-143
D7WVL2_9BACI/1-135
D7WWJ1_9BACI/1-147
D7WX52_9BACI/21-162
D7X1B9_ECOLX/5-153
D7X233_ECOLX/1-144
D7XAC2_ECOLX/2-149
D7XIZ1_ECOLX/2-149
D7XJ62_ECOLX/1-144
D7XJH0_ECOLX/5-153
D7XYF6_ECOLX/5-153
D7YAD2_ECOLX/2-149
D7YAK3_ECOLX/1-144
D7YAZ6_ECOLX/31-176
D7YLE1_ECOLX/2-149
D7YLL1_ECOLX/1-144
D7YM04_ECOLX/5-153
D7YVY1_ECOLX/10-130
D7YWT3_ECOLX/1-145
D7Z0H8_ECOLX/5-153
D7Z4R1_ECOLX/2-149
D7ZCR0_ECOLX/5-153
D7ZG13_ECOLX/1-144
D7ZG76_ECOLX/2-149
D7ZS17_ECOLX/2-149
D7ZT60_ECOLX/1-144
D8A0C5_ECOLX/5-153
D8A7Q5_ECOLX/2-149
D8A7X0_ECOLX/1-144
D8AG78_ECOLX/5-153
D8AK23_ECOLX/5-153
D8AQH4_ECOLX/2-149
D8AQP5_ECOLX/1-144
D8B0B4_ECOLX/1-144
D8B2L2_ECOLX/5-153
D8B6T6_ECOLX/2-149
D8BCR3_ECOLX/10-130
D8BH46_ECOLX/2-149
D8BHA2_ECOLX/1-144
D8BHP9_ECOLX/5-153
D8BV67_ECOLX/1-144
D8C354_ECOLX/5-153
D8C6A9_ECOLX/7-144
D8CAV3_ECOLX/2-149
D8CBB6_ECOLX/5-153
D8CC10_ECOLX/1-145
D8CGL3_ECOLX/10-130
D8D1P4_COMTE/5-132
D8D4Y8_COMTE/2-130
D8D5A3_COMTE/32-177
D8D5I1_COMTE/1-160
D8D757_COMTE/1-146
D8D798_COMTE/32-177
D8DBL6_COMTE/2-151
D8DCJ5_COMTE/89-238
D8DCM6_COMTE/4-151
D8E0K9_PREBR/2-159
D8EBA2_ECOLX/2-149
D8EBY9_ECOLX/1-144
D8ECB3_ECOLX/5-153
D8EGQ1_ECOLX/5-153
D8ESU9_ECOLX/1-144
D8ETI0_ECOLX/2-149
D8EVU1_9DELT/16-176
D8EZT3_9DELT/1-140
D8F279_9DELT/3-124
D8F4I9_9DELT/6-172
D8F4J0_9DELT/1-123
D8F6K3_9DELT/1-153
D8F6Z2_9DELT/1-159
D8F8R2_9DELT/3-164
D8FEQ0_9DELT/2-134
D8FFR6_9DELT/1-163
D8FG42_9DELT/1-165
D8FI88_9FIRM/3-158
D8FPA4_LACDE/1-148
D8FPA5_LACDE/1-146
D8FYV5_9CYAN/5-160
D8G7K4_9CYAN/2-146
D8G9N2_9CYAN/8-153
D8GFX2_LACCZ/1-148
D8GIS2_CLOLD/1-135
D8GLW2_CLOLD/2-152
D8GMQ5_CLOLD/1-133
D8GPE5_CLOLD/3-161
D8GPX9_CLOLD/3-169
D8GQ35_CLOLD/1-153
D8GTM0_CLOLD/1-177
D8GWT5_BACAI/1-140
D8H2Q6_BACAI/1-129
D8HF45_STAAF/1-148
D8HGH9_STAAF/1-149
D8HGM0_STAAF/1-152
D8HIP6_AMYMU/2-148
D8HKD6_AMYMU/1-149
D8HKX7_AMYMU/2-125
D8HS55_AMYMU/3-159
D8HVW7_AMYMU/3-154
D8I2C3_AMYMU/7-130
D8I2G8_AMYMU/6-154
D8I3L6_AMYMU/5-155
D8I656_AMYMU/4-151
D8I6W5_AMYMU/1-150
D8I7B2_AMYMU/7-166
D8IAQ0_BRAP9/1-124
D8IBS8_BRAP9/1-175
D8IBU0_BRAP9/3-133
D8IFG5_BRAP9/2-163
D8IG09_BRAP9/1-154
D8IIL7_LACFC/1-167
D8IMK2_LACSC/1-129
D8IMN2_LACSC/1-62
D8IMN3_LACSC/3-149
D8IMT0_LACSC/1-131
D8IQE0_HERSS/2-139
D8IQP9_HERSS/1-145
D8J0R2_HERSS/5-152
D8J204_HERSS/17-161
D8J388_HALJB/5-147
D8J536_HALJB/4-146
D8JEV0_ACISD/8-127
D8JID8_ACISD/1-136
D8JIG4_ACISD/1-134
D8JJC2_ACISD/1-143
D8JLH1_ACISD/10-157
D8JN32_ACISD/3-153
D8JRS2_HYPDA/33-178
D8JVI6_HYPDA/2-150
D8JXJ4_HYPDA/9-166
D8K1U4_DEHLB/8-190
D8K1W3_DEHLB/1-153
D8K2W8_DEHLB/3-154
D8K6L9_NITWC/21-180
D8K8V1_NITWC/3-144
D8KA19_NITWC/2-149
D8KFS6_LACLN/1-148
D8KIK0_LACLN/3-138
D8KMY5_CORPF/2-153
D8KN67_CORPF/1-154
D8KQC5_CORPF/6-159
D8LTD7_ECTSI/9-153
D8MEJ5_LEUGT/2-149
D8MQF3_ERWBE/1-145
D8MQI2_ERWBE/2-148
D8MZV9_RALSO/1-129
D8N0Y2_RALSO/4-133
D8N2F1_RALSO/4-151
D8N4U0_RALSO/1-145
D8N9Q8_RALSO/3-135
D8NA01_RALSO/4-134
D8NBC0_RALSO/7-150
D8NCF9_RALSO/18-149
D8NF09_RALSO/4-151
D8NIH5_RALSO/3-147
D8NNF1_RALSO/44-131
D8NRS5_RALSO/3-135
D8NT56_RALSO/3-147
D8NU72_RALSO/1-145
D8P0X9_RALSO/3-135
D8P2E6_RALSO/3-97
D8P6A7_RALSO/4-151
D8P7G0_9BACT/131-307
D8PI62_9BACT/29-165
D8PQP5_SCHCM/3-150
D8PQQ9_SCHCM/6-151
D8PU50_SCHCM/3-149
D8QEK8_SCHCM/4-152
D8QQX0_SELML/3-142
D8R813_SELML/3-142
D8RPY6_SELML/9-152
D8SCD5_SELML/6-155
D8SGL3_SELML/6-155
D8TM19_VOLCA/4-134
D8TM20_VOLCA/3-152
D8VN85_9ZZZZ/3-149
D9N964_STRPN/1-148
D9N965_STRPN/2-148
D9N9T4_STRPN/3-152
D9NEJ1_STRPN/3-152
D9NFE8_STRPN/1-148
D9NFE9_STRPN/2-148
D9NLR0_STRPN/2-148
D9NLR1_STRPN/1-148
D9NN96_STRPN/3-152
D9NS72_STRPN/2-148
D9NS73_STRPN/1-148
D9NUH8_STRPN/3-152
D9NXN2_STRPN/2-148
D9NXN3_STRPN/1-148
D9P0V8_STRPN/3-152
D9P2U4_ACTPL/3-150
D9PB47_ACTPL/3-150
D9PU92_METTM/1-154
D9PVD2_METTM/2-159
D9PYX1_METTM/1-156
D9Q548_CORP1/6-159
D9Q8P5_CORP1/2-153
D9Q8X1_CORP1/1-154
D9QAQ5_CORP2/2-153
D9QAY2_CORP2/1-154
D9QD12_CORP2/6-159
D9QI28_BRESC/1-158
D9QJ35_BRESC/3-151
D9QK91_BRESC/2-151
D9QVH0_ACEAZ/1-161
D9R3E2_CLOSW/1-155
D9RDP0_STAAJ/1-147
D9REU4_STAAJ/1-149
D9REY4_STAAJ/1-152
D9RJS8_STAAK/1-148
D9RLR4_STAAK/1-149
D9RLW3_STAAK/1-152
D9S4P6_FIBSS/1-65
D9S9A1_FIBSS/187-314
D9SCB1_GALCS/6-148
D9SMJ6_CLOC7/1-156
D9SNA8_CLOC7/1-159
D9SNB2_CLOC7/3-168
D9SNC8_CLOC7/1-154
D9SNV2_CLOC7/1-140
D9ST30_CLOC7/1-154
D9T1W9_MICAI/5-160
D9T282_MICAI/13-161
D9T3K7_MICAI/5-158
D9T5X5_MICAI/4-156
D9T6U4_MICAI/2-149
D9T7Z2_MICAI/20-174
D9T9Y2_MICAI/2-150
D9TCL0_MICAI/4-162
D9TGM6_CALOO/1-154
D9THD8_CALOO/1-159
D9UDN2_9ACTO/16-167
D9UG60_9ACTO/2-146
D9UG71_9ACTO/2-146
D9UHI7_9ACTO/4-159
D9UNY4_9ACTO/3-161
D9UU85_9ACTO/3-152
D9V2X5_9ACTO/16-154
D9V4E4_9ACTO/3-154
D9V5B6_9ACTO/6-130
D9V6J3_9ACTO/1-149
D9V879_9ACTO/1-140
D9V8W7_9ACTO/1-158
D9V9Z5_9ACTO/4-154
D9VFB8_9ACTO/5-154
D9VFH3_9ACTO/12-154
D9VH49_9ACTO/8-133
D9VJF0_9ACTO/1-153
D9VLM0_9ACTO/1-148
D9VV44_9ACTO/1-151
D9VXG4_9ACTO/2-151
D9VZL5_9ACTO/17-174
D9W0B7_9ACTO/5-133
D9W2D8_9ACTO/3-147
D9W2R7_9ACTO/12-161
D9W5A1_9ACTO/6-156
D9WLI3_9ACTO/2-146
D9WSI5_9ACTO/2-146
D9WSK7_9ACTO/12-137
D9WU80_9ACTO/16-161
D9X3T9_STRVR/18-178
D9X4N7_STRVR/4-125
D9X6B7_STRVR/2-146
D9X7U9_STRVR/19-162
D9X8D7_STRVR/3-150
D9X8W4_STRVR/4-151
D9XAA6_STRVR/3-153
D9XBD9_STRVR/8-156
D9XBR7_STRVR/2-146
D9XL66_9ACTO/20-178
D9XSD2_9ACTO/12-137
D9XWL4_9ACTO/5-154
D9XYY8_9ACTO/1-151
D9XZH5_9ACTO/2-146
D9Y1Y4_9ACTO/3-152
D9Y252_9ACTO/1-159
D9Y5S7_9BURK/49-202
D9YAY1_9DELT/4-148
D9YBN4_9DELT/3-165
D9YDM9_9DELT/1-159
D9YER8_9DELT/2-156
D9YGH2_9DELT/1-147
D9YH70_9DELT/1-155
E0DKP5_9RHIZ/2-151
E0DVX9_9RHIZ/2-151
E0EBF3_ACTPL/3-150
E0EHD2_ACTPL/3-150
E0ENE4_ACTPL/3-150
E0F1C1_ACTPL/1-130
E0F7E7_ACTPL/3-150
E0FDT0_ACTPL/3-150
E0FJP8_ACTPL/1-130
E0FQU1_ACTPL/3-150
E0FXI3_9THEO/1-150
E0G1I2_ENTFA/1-148
E0G1I3_ENTFA/2-149
E0G3V1_ENTFA/3-152
E0GDU2_ENTFA/3-152
E0GEY1_ENTFA/1-148
E0GEY2_ENTFA/2-149
E0GHI5_ENTFA/1-148
E0GHI6_ENTFA/2-149
E0GLD4_ENTFA/3-152
E0GSI3_ENTFA/3-152
E0GVH6_ENTFA/2-149
E0GVH7_ENTFA/1-148
E0H5J3_ENTFA/1-148
E0H5J4_ENTFA/2-149
E0H7M7_ENTFA/3-152
E0HD29_ENTFA/2-149
E0HD30_ENTFA/1-148
E0HEX1_ENTFA/3-152
E0HNE4_9GAMM/1-150
E0HY62_9BACT/1-161
E0I0E0_9BACT/1-131
E0IB10_9BACL/2-146
E0IB65_9BACL/1-145
E0IE69_9BACL/1-129
E0IFS1_9BACL/4-149
E0IFX5_9BACL/4-144
E0INS1_9GAMM/1-150
E0IZ39_ECOLW/2-149
E0IZA5_ECOLW/1-144
E0J317_ECOLW/5-153
E0J862_RHIME/109-317
E0JB66_RHIME/35-180
E0JCP7_RHIME/4-151
E0JE08_RHIME/5-144
E0JH52_RHIME/2-149
E0JHQ1_RHIME/2-153
E0JKG1_RHIME/2-150
E0JL97_RHIME/2-149
E0JV72_RHIME/2-150
E0JVS2_RHIME/2-153
E0JZ35_RHIME/5-144
E0K583_RHIME/35-180
E0K5T8_RHIME/2-149
E0K6Y0_RHIME/4-151
E0K7K3_RHIME/2-149
E0KAS0_RHIME/110-318
E0KGN5_STRVO/21-180
E0KHT7_STRVO/2-146
E0KJ03_STRVO/24-176
E0KV83_STRVO/2-132
E0KVN8_STRVO/20-165
E0LJR5_SPHCR/9-134
E0LJZ0_SPHCR/2-151
E0LQV4_SPHCR/17-163
E0LYL9_9ENTR/1-145
E0LYQ1_9ENTR/2-147
E0MTE9_9RHOB/4-155
E0MU89_9CORY/1-154
E0MUL4_9CORY/2-151
E0MY76_9CORY/1-155
E0NAX1_NEIME/5-158
E0NGC1_PEDAC/3-151
E0NX22_9FIRM/1-145
E0P6B1_STAAU/1-148
E0PAL6_STAAU/1-152
E0PAR9_STAAU/1-149
E0PBF9_STREI/2-150
E0PD28_STREI/8-96
E0PE40_STREI/50-184
E0PFV8_STREI/1-148
E0PFV9_STREI/1-148
E0PHG1_STRGY/2-150
E0PJK5_STRGY/2-149
E0PJK6_STRGY/14-161
E0PM89_STRGY/1-148
E0PM90_STRGY/1-148
E0PQE6_STRMT/1-148
E0PQE7_STRMT/2-148
E0PS42_STRMT/3-152
E0PTY3_STRPY/2-148
E0Q048_9STRE/3-152
E0Q304_9STRE/2-148
E0Q305_9STRE/1-148
E0Q361_9STRE/1-148
E0Q362_9STRE/1-148
E0QLA3_9FIRM/1-157
E0QNS2_9ACTO/3-156
E0QV43_ECOLX/10-130
E0QXE0_ECOLX/2-149
E0QXJ2_ECOLX/1-144
E0R539_ECOLX/5-153
E0RE54_PAEP6/3-127
E0RFE7_PAEP6/5-150
E0RI44_PAEP6/2-146
E0RSY7_SPITD/1-152
E0SDR5_DICD3/1-147
E0SGV9_DICD3/1-145
E0SK79_DICD3/3-132
E0SKC6_DICD3/1-128
E0STJ5_IGNAA/8-172
E0SV78_STRZA/2-148
E0SV79_STRZA/1-148
E0SVM6_STRZA/3-152
E0T386_EDWTF/1-139
E0TBR7_PARBH/42-128
E0TCT1_PARBH/7-133
E0TM40_STRZ6/1-148
E0TM41_STRZ6/2-148
E0TR72_STRZ6/3-152
E0TWY1_BACPZ/1-124
E0TX13_BACPZ/1-140
E0U516_BACPZ/1-153
E0UEY8_CYAP2/2-146
E0UGS2_CYAP2/2-146
E0UKY9_CYAP2/1-149
E0XCR0_9RHIZ/2-103
E0XSH9_9DELT/10-155
E1CRF8_VIBPA/2-148
E1CVM1_VIBPA/1-149
E1CYS1_VIBPA/4-140
E1D5M3_VIBPA/4-140
E1D634_VIBPA/1-149
E1D6K3_VIBPA/2-148
E1DIF5_VIBPA/4-140
E1DP69_VIBPA/1-149
E1DUE1_VIBPA/2-148
E1DVZ8_LACRE/2-161
E1DWB6_LACRE/3-147
E1DWG6_LACRE/1-147
E1DWG7_LACRE/1-148
E1DXQ2_LACRE/5-150
E1E401_STAAU/1-148
E1E8K4_STAAU/1-152
E1E8Q5_STAAU/1-149
E1EE37_VIBPA/2-148
E1EF01_VIBPA/4-140
E1EJJ1_VIBPA/1-149
E1EN79_ENTFA/1-148
E1EN80_ENTFA/2-149
E1EQT3_ENTFA/3-152
E1H218_STRPN/2-148
E1H219_STRPN/1-148
E1H2Y1_STRPN/3-152
E1H7D6_MYCTU/18-177
E1HCL3_MYCTU/6-131
E1HDF7_MYCTU/8-157
E1HGJ5_ECOLX/1-144
E1HJ23_ECOLX/5-153
E1HQB4_ECOLX/2-149
E1HVN1_ECOLX/5-153
E1HZS0_ECOLX/1-144
E1I111_ECOLX/2-149
E1IH51_9CHLR/2-160
E1IPX4_ECOLX/2-149
E1IQ44_ECOLX/1-144
E1IS03_ECOLX/5-153
E1J251_ECOLX/2-149
E1J2C2_ECOLX/1-144
E1JC67_ECOLX/5-153
E1JKB9_9LACO/1-146
E1JKC0_9LACO/3-149
E1JNB4_9LACO/1-147
E1JPZ2_9LACO/1-150
E1JV19_DESFR/1-151
E1JVD4_DESFR/18-127
E1K090_DESFR/5-148
E1K0D1_DESFR/1-161
E1K142_DESFR/2-142
E1K1A5_DESFR/1-133
E1K2D7_DESFR/1-154
E1K587_9EURY/1-160
E1K6M7_9EURY/1-158
E1K883_9FIRM/6-126
E1K8W7_9FIRM/1-133
E1KET5_9FIRM/1-160
E1KIV0_9FIRM/1-160
E1L3P5_9ACTN/2-155
E1L8B8_9FIRM/1-160
E1LEC9_9FIRM/1-160
E1LEX3_STRMT/3-152
E1LGY9_STRMT/2-148
E1LGZ0_STRMT/1-148
E1LJK5_STRMT/3-152
E1LLB2_STRMT/2-148
E1LLB3_STRMT/1-148
E1LR31_STRMT/3-152
E1LT77_STRMT/2-148
E1LT78_STRMT/1-148
E1M0S5_STRMT/2-148
E1M0S6_STRMT/1-148
E1M348_STRMT/3-152
E1M544_9STRE/2-148
E1M545_9STRE/1-64
E1M7H2_9STRE/1-148
E1M7H3_9STRE/1-148
E1MG70_9ACTO/3-156
E1MHQ7_9GAMM/4-143
E1MM13_9GAMM/2-144
E1MTR3_9GAMM/2-147
E1NE98_9LACO/3-156
E1NF37_9LACO/1-146
E1NJV1_9LACO/2-152
E1NJV2_9LACO/1-146
E1NK28_9LACO/3-156
E1NNE0_9LACO/1-146
E1NNE1_9LACO/2-152
E1NNZ7_9LACO/3-156
E1NRM3_9LACO/3-156
E1NT90_9LACO/1-146
E1NT92_9LACO/2-152
E1NVF7_9LACO/1-146
E1NVF8_9LACO/2-152
E1NYQ2_9LACO/3-156
E1P0Y7_NEILA/5-158
E1P815_ECOAB/5-153
E1P8U2_ECOAB/10-130
E1PFC5_ECOAB/1-145
E1PFH7_ECOAB/2-149
E1QCQ2_MYCPB/4-151
E1QDD7_DESB2/2-163
E1QF28_DESB2/2-127
E1QGQ1_DESB2/1-148
E1QHF8_DESB2/1-160
E1QI84_DESB2/3-155
E1QM77_DESB2/4-158
E1QVG7_OLSUV/2-187
E1QW01_OLSUV/4-154
E1QZ21_OLSUV/3-178
E1R2N2_SPISS/2-154
E1R451_SPISS/1-139
E1R544_SPISS/1-137
E1R5N3_SPISS/3-155
E1R6V1_SPISS/1-169
E1R7W2_SPISS/1-161
E1RAF8_SPISS/1-142
E1RAF9_SPISS/1-154
E1RB63_SPISS/31-169
E1RD09_METP4/1-149
E1REK6_METP4/1-161
E1RF19_METP4/1-141
E1RFA6_METP4/1-161
E1RFQ8_METP4/3-143
E1RFQ9_METP4/3-139
E1RFR4_METP4/3-139
E1RFU8_METP4/1-158
E1RH91_METP4/7-161
E1RHG6_METP4/1-158
E1RHU2_METP4/1-140
E1RI28_METP4/111-283
E1RJ90_METP4/1-157
E1RQI2_XYLFG/2-145
E1RQL4_XYLFG/3-133
E1RUZ6_ECOUM/5-153
E1RVF8_ECOUM/2-149
E1RVL0_ECOUM/1-144
E1S166_ECOUM/10-130
E1SIG0_PANVC/1-145
E1SIZ6_PANVC/2-147
E1SUN4_FERBD/4-151
E1T4B7_BURSG/5-146
E1T8E1_BURSG/31-176
E1TDG3_BURSG/155-364
E1TEJ0_BURSG/15-131
E1TF99_BURSG/10-157
E1TGA4_BURSG/3-150
E1TM83_LACPS/7-156
E1TP25_LACPS/1-148
E1TP26_LACPS/2-149
E1TQ70_LACPS/1-148
E1TQT4_LACPS/2-156
E1TRI5_LACPS/38-185
E1TTW8_LACPS/578-725
E1UAL7_LISML/2-146
E1UGU1_LISML/26-174
E1UQ29_BACAS/1-125
E1UQ60_BACAS/1-140
E1V318_HALED/6-148
E1V6Q2_HALED/58-203
E1V889_HALED/4-159
E1VFF4_9GAMM/2-123
E1VPF5_9GAMM/4-144
E1VT90_ARTAR/3-155
E1VUB4_ARTAR/3-152
E1VZ87_ARTAR/3-150
E1VZY9_ARTAR/3-156
E1W7F0_SALTS/2-149
E1WDS6_SALTS/11-159
E1WUG0_BACF6/1-160
E1WXS0_BACMS/3-151
E1X5F9_BACMS/27-173
E1XBU5_STRZO/2-148
E1XBU6_STRZO/1-148
E1XC05_STRZO/3-152
E1XKQ3_STRZN/2-148
E1XKQ4_STRZN/1-148
E1XKW8_STRZN/3-152
E1XS32_STRZI/2-148
E1XS33_STRZI/1-148
E1XS93_STRZI/3-152
E1Y131_LEGPN/5-146
E1Y2Y9_LEGPN/2-148
E1Y8Z9_9DELT/1-156
E1Y946_9DELT/19-152
E1YAS8_9DELT/22-136
E1YEB1_9DELT/2-148
E1YEG6_9DELT/2-158
E1YVS0_9BACE/1-149
E1ZBJ9_9CHLO/2-151
E2CE83_9RHOB/4-162
E2CKG8_9RHOB/36-181
E2D2J9_9BACT/1-112
E2JSL6_ECO57/5-153
E2JU95_ECO57/1-144
E2JVU8_ECO57/2-149
E2K6Z3_ECO57/5-153
E2KEY4_ECO57/1-144
E2KFY2_ECO57/2-149
E2KP04_ECO57/5-153
E2KX50_ECO57/1-144
E2KXG0_ECO57/2-149
E2MDJ4_PSESM/10-158
E2MKM8_PSESM/1-145
E2MLV5_PSESM/31-176
E2MM66_PSESM/4-147
E2MRB1_FRANO/16-135
E2MSV7_FRANO/2-146
E2MT62_FRANO/4-148
E2MWV7_9CORY/9-130
E2N894_9BACE/5-167
E2NJ26_9BACE/1-173
E2NU17_9FIRM/3-88
E2NU37_9FIRM/1-153
E2NUW1_9FIRM/3-112
E2P3H4_PASHA/3-150
E2P8G6_PASHA/3-150
E2PI20_NEIPO/5-158
E2PJX8_9RHIZ/2-151
E2PVF2_STRCL/30-182
E2Q615_STRCL/1-147
E2QHQ2_ECOLX/5-153
E2QJE8_ECOLX/1-144
E2QJP6_ECOLX/2-149
E2QQJ2_ECOLX/10-130
E2S1A8_9CORY/1-155
E2S5H7_9CORY/2-153
E2S673_9CORY/4-157
E2S7X1_9ACTO/5-163
E2S893_9ACTO/2-150
E2SB33_9ACTO/2-131
E2SC91_9ACTO/10-169
E2SGS2_9FIRM/1-155
E2SIH0_9FIRM/1-159
E2SKE0_9FIRM/1-162
E2SKE2_9FIRM/1-161
E2SLI7_9FIRM/3-161
E2SLK0_9FIRM/1-156
E2SST0_9RALS/4-131
E2STB7_9RALS/4-151
E2SV30_9RALS/3-148
E2SV84_9RALS/5-152
E2T1E9_9RALS/3-135
E2T2D9_9RALS/5-149
E2T392_9RALS/3-147
E2TCS3_MYCTU/35-131
E2TDL1_MYCTU/8-157
E2TFI3_MYCTU/18-177
E2TJL2_MYCTU/18-177
E2TPW2_MYCTU/35-131
E2TQR2_MYCTU/8-157
E2TW95_MYCTU/18-177
E2U213_MYCTU/35-131
E2U290_MYCTU/8-157
E2U7H3_MYCTU/18-177
E2UCR3_MYCTU/35-131
E2UE14_MYCTU/8-157
E2UJ75_MYCTU/18-177
E2UPD3_MYCTU/35-131
E2UQ84_MYCTU/8-157
E2UVC2_MYCTU/18-177
E2UX35_MYCTU/35-131
E2V1J8_MYCTU/18-167
E2V6M7_MYCTU/18-177
E2VBT6_MYCTU/35-131
E2VCM0_MYCTU/8-157
E2VFV9_MYCTU/18-177
E2VKV5_MYCTU/35-131
E2VLN7_MYCTU/8-157
E2VS61_MYCTU/18-177
E2VXG7_MYCTU/6-131
E2VYA8_MYCTU/18-167
E2W3G1_MYCTU/18-177
E2W8M5_MYCTU/6-131
E2W9G4_MYCTU/8-157
E2WFE3_MYCTU/18-177
E2WKQ7_MYCTU/6-131
E2WLK1_MYCTU/8-157
E2WSZ8_ECOLX/1-144
E2WTL1_ECOLX/2-149
E2WW08_ECOLX/5-153
E2X2L0_SHIDY/35-181
E2X4B3_SHIDY/1-77
E2XBD8_SHIDY/2-149
E2XEG2_SHIDY/1-126
E2XPI5_PSEFL/5-152
E2XR27_PSEFL/5-153
E2XU64_PSEFL/4-140
E2Y0H6_PSEFL/1-145
E2Y177_ENTFA/1-148
E2Y178_ENTFA/2-149
E2Y2Y1_ENTFA/3-152
E2YBG0_ENTFA/2-149
E2YBG1_ENTFA/1-148
E2YCR5_ENTFA/3-152
E2YN24_ENTFA/3-152
E2YNM4_ENTFA/2-149
E2YNM5_ENTFA/1-148
E2YVH1_ENTFA/3-152
E2YWK3_ENTFA/2-149
E2YWK4_ENTFA/1-148
E2Z2E2_ENTFA/2-149
E2Z2E3_ENTFA/1-148
E2Z8I4_ENTFA/3-152
E2ZA18_9FIRM/1-136
E2ZDZ6_9FIRM/167-328
E2ZI58_9FIRM/24-155
E2ZJU2_9FIRM/1-142
E2ZKN2_9FIRM/1-155
E2ZPW5_PSEAE/4-146
E2ZQU9_PSEAE/5-152
E2ZWV9_PSEAE/3-131
E2ZXK6_PSEAE/1-145
E3A2S5_PSEAE/5-152
E3A2Z1_PSEAE/24-168
E3AUM1_9SPHI/1-145
E3B2M4_9SPHI/4-147
E3BDN3_9MICO/6-158
E3BJU8_9VIBR/1-120
E3BMB9_9VIBR/3-138
E3BT47_9LACO/2-152
E3BT48_9LACO/1-146
E3BTQ3_9LACO/3-156
E3BV47_9LACO/1-146
E3BV48_9LACO/2-152
E3BX55_9LACO/3-156
E3BYI8_9LACO/2-152
E3BYI9_9LACO/1-146
E3C0T9_9LACO/3-156
E3C2N5_9LACO/1-146
E3C2N6_9LACO/2-152
E3C4P9_9LACO/3-156
E3C5T7_9LACO/2-146
E3C674_9LACO/1-147
E3C675_9LACO/1-148
E3C8Q5_9LACO/2-123
E3CB23_STRPA/2-148
E3CB24_STRPA/1-148
E3CCN6_STRPA/2-149
E3CH90_STRDO/1-147
E3CH91_STRDO/1-148
E3CJS3_STRDO/2-156
E3CLP7_STRDO/1-148
E3CLP8_STRDO/1-148
E3CN72_STRVE/1-148
E3CN73_STRVE/1-147
E3CNN1_STRVE/2-151
E3CUD5_9BACT/1-157
E3CUD6_9BACT/1-111
E3CW95_9BACT/1-143
E3CWF4_9BACT/1-161
E3D2B4_NEIM7/3-156
E3DC39_ERWSE/1-145
E3DHX5_ERWSE/11-159
E3DN60_HALPG/5-154
E3DNH3_HALPG/1-160
E3DT31_BACA1/1-126
E3DT63_BACA1/1-140
E3DXL5_BACA1/1-151
E3EAB0_PAEPS/3-130
E3EGP5_PAEPS/8-153
E3EHM9_PAEPS/2-146
E3F3X2_KETVY/2-151
E3F4E5_KETVY/8-154
E3F618_CORP9/1-154
E3FAC8_CORP9/6-159
E3FBH3_CORP9/2-153
E3G6C9_ENTCS/5-153
E3GCZ8_ENTCS/2-149
E3GFQ1_EUBLK/3-170
E3GHF0_EUBLK/3-151
E3GLU8_EUBLK/1-141
E3GNV1_EUBLK/1-157
E3GP92_EUBLK/1-153
E3GR28_EUBLK/1-155
E3GXH0_METFV/2-160
E3GYJ0_METFV/1-156
E3H6J7_ILYPC/2-150
E3H8H1_ILYPC/1-160
E3H8J4_ILYPC/1-139
E3HDP5_ILYPC/1-154
E3HI30_ACHXA/4-151
E3HKA0_ACHXA/34-179
E3HKQ5_ACHXA/34-179
E3HS67_ACHXA/1-137
E3HT41_ACHXA/10-153
E3HVV8_ACHXA/101-310
E3I614_RHOVT/15-162
E3I751_RHOVT/2-148
E3I992_GEOS0/13-156
E3IA88_GEOS0/2-146
E3ICB0_GEOS0/2-130
E3IEG8_GEOS0/4-155
E3IFA1_GEOS0/2-146
E3II45_GEOS0/1-147
E3IMQ7_DESVR/9-161
E3ISC7_DESVR/1-161
E3IVW9_FRASU/22-171
E3J1C6_FRASU/7-131
E3J290_FRASU/2-151
E3JCA6_FRASU/4-154
E3L5P0_PUCGT/11-149
E3NW82_CAERE/10-157
E3NWP0_CAERE/7-127
E3PIV8_ECOH1/1-144
E3PJH3_ECOH1/2-149
E3PNR2_ECOH1/5-153
E3PT32_CLOSD/1-137
E3PT62_CLOSD/162-319
E3PU70_CLOSD/1-185
E3PVB1_CLOSD/205-337
E3PVY0_CLOSD/1-161
E3QF97_COLGM/84-229
E3QH24_COLGM/5-159
E3R175_9LACO/1-148
E3R176_9LACO/1-146
E3RBH5_9LACO/1-146
E3RBH6_9LACO/10-149
E3RLA1_PYRTT/3-150
E3RWX6_PYRTT/86-230
E3XRQ6_ECOLX/5-153
E3XUP2_ECOLX/2-149
E3XUX1_ECOLX/1-126
E3XY12_SHIFL/21-167
E3XYE3_SHIFL/2-149
E3XYM3_SHIFL/1-127
E3Y749_SHIFL/5-153
E3YGN5_LISMO/1-48
E3YSM9_9LIST/2-146
E3YTQ8_9LIST/1-159
E3Z1N2_LISIN/2-146
E3ZA49_LISIN/2-146
E3ZCW0_LISIV/8-150
E3ZEV6_LISIV/1-147
E3ZNT7_LISSE/1-147
E3ZXS8_LISSE/1-147
E4AF55_PROAC/170-283
E4BI65_PROAC/170-318
E4HN12_PROAC/170-318
E4I6F7_ENTFC/3-152
E4IKM8_ENTFC/3-152
E4IS07_ENTFC/3-152
E4J0M8_ENTFC/3-152
E4J756_ENTFC/3-152
E4JJV3_ENTFC/3-152
E4K6J8_9FIRM/3-158
E4K9T6_9FIRM/1-159
E4KRC6_9LACT/2-162
E4KRD6_9LACT/1-148
E4KRD7_9LACT/1-148
E4L2R4_9STRE/1-148
E4L2R5_9STRE/1-147
E4L6R9_9STRE/18-162
E4LQH5_9CLOT/2-158
E4LSD3_9CLOT/1-157
E4LSU6_9CLOT/1-140
E4LTU3_9CLOT/1-159
E4LY64_9CLOT/4-153
E4MAB8_9BACT/1-154
E4MC96_9BACT/1-164
E4MCW7_9BACT/3-159
E4MKR5_9FIRM/1-148
E4MME3_9FIRM/2-154
E4MME6_9FIRM/2-141
E4N0F8_KITSK/1-146
E4N0G0_KITSK/6-151
E4N0H2_KITSK/2-150
E4N0H5_KITSK/2-155
E4N162_KITSK/4-156
E4N6K9_KITSK/4-157
E4N7C3_KITSK/3-153
E4NC34_KITSK/2-146
E4ND12_KITSK/10-170
E4NRI9_HALBP/2-144
E4NSZ4_HALBP/4-146
E4P2B4_ECO8N/5-153
E4P4L1_ECO8N/10-130
E4PBU2_ECO8N/1-144
E4PD28_ECO8N/2-149
E4PIF5_MARAH/10-149
E4PMZ3_MARAH/1-148
E4PNA4_MARAH/2-151
E4Q263_CALOW/1-159
E4Q650_CALOW/8-158
E4QAN9_CALH1/1-154
E4QK12_METS6/5-152
E4QKB9_METS6/2-149
E4QLV4_METS6/14-135
E4QLW5_METS6/10-145
E4RBX5_PSEPB/1-145
E4REB4_PSEPB/5-153
E4RFL6_PSEPB/5-147
E4RI57_PSEPB/27-171
E4RKF7_HALSL/3-155
E4RTW3_LEAB4/6-149
E4RUS0_LEAB4/2-143
E4RWR2_LEAB4/1-146
E4S630_CALKI/1-159
E4S815_CALKI/3-158
E4SD81_CALK2/1-154
E4SNA6_LACAR/1-148
E4SNA7_LACAR/1-146
E4SQ79_STRTN/2-151
E4SYM6_LACDN/1-148
E4SYM7_LACDN/1-146
E4T6Q7_PALPW/1-161
E4TH39_CALNY/1-154
E4TLU1_MARTH/22-180
E4TUJ2_MARTH/1-140
E4U6J9_OCEP5/1-149
E4V279_ARTGP/83-228
E4VQ61_BACFR/3-167
E4VZC5_BACFR/1-160
E4WEL5_RHOE1/7-159
E4WGE4_RHOE1/4-132
E4WI43_RHOE1/5-160
E4WJU2_RHOE1/4-153
E4WKT2_RHOE1/7-146
E4WME5_9BACT/4-74
E4X6K3_OIKDI/1-151
E4Y3W3_OIKDI/1-151
E4ZF03_NEIL0/3-156
E5AB37_LEPMC/44-189
E5AQ49_BURRH/3-145
E5AR31_BURRH/12-159
E5B432_ERWAM/1-145
E5B6G5_ERWAM/11-159
E5BSD5_9FUSO/3-152
E5BSD9_9FUSO/1-159
E5BU37_9FUSO/1-180
E5BV61_9FUSO/8-139
E5BX87_9FUSO/1-157
E5CDB3_9BACE/3-156
E5CLC6_STAHO/1-122
E5CLF8_STAHO/1-149
E5CPK6_9STAP/1-149
E5CPP2_9STAP/1-130
E5QT62_STAAH/1-81
E5QTG5_STAAH/1-152
E5QTK9_STAAH/13-161
E5R714_STAAG/1-148
E5R863_STAAG/1-149
E5R8A3_STAAG/1-152
E5TDB8_STAAU/1-81
E5TF04_STAAU/1-149
E5TF51_STAAU/1-152
E5TK35_STAAU/1-148
E5TNX1_STAAU/1-149
E5TPE5_STAAU/1-152
E5TUM8_STAAU/1-148
E5TXY5_STAAU/1-152
E5TY73_STAAU/1-149
E5U0N5_ALCXX/48-193
E5U1M2_ALCXX/101-309
E5U775_ALCXX/4-151
E5U8T4_ALCXX/5-152
E5U9C8_ALCXX/1-145
E5UM69_NEIMU/3-156
E5UMC6_NEIMU/6-152
E5US24_9BACE/1-162
E5V8I9_9BACE/1-172
E5VCM4_9BACE/3-132
E5VD77_9BACE/1-159
E5VHY6_9FIRM/1-155
E5VMC8_9FIRM/1-154
E5VSE8_9FIRM/1-109
E5VT75_9FIRM/1-137
E5VTW5_9FIRM/2-154
E5W202_9BACI/20-168
E5W4C5_9BACI/1-140
E5W4G1_9BACI/1-125
E5W9A0_9BACI/1-147
E5WEW6_9BACI/2-141
E5WK46_9BACI/3-161
E5WK61_9BACI/22-170
E5WKF4_9BACI/22-160
E5WVP3_9BACE/2-162
E5X4X4_9ACTN/1-157
E5X5D0_9ACTN/1-150
E5X630_9ACTN/1-154
E5X6B1_9ACTN/3-158
E5XBK6_9ACTN/1-168
E5XE73_9FIRM/5-155
E5XH66_9FIRM/1-176
E5XK99_9FIRM/3-173
E5XNF6_9ACTO/2-150
E5XQ74_9ACTO/3-156
E5XSD7_9ACTO/7-151
E5XZK3_9BIFI/2-159
E5Y1Q6_BILWA/1-161
E5Y2C2_BILWA/3-158
E5Y3M3_BILWA/1-159
E5Y4W7_BILWA/3-143
E5Y604_BILWA/5-150
E5Y725_BILWA/2-132
E5Y9C8_BILWA/3-159
E5YA90_BILWA/1-156
E5YBA0_BILWA/3-164
E5YBC5_BILWA/1-153
E5YBE6_BILWA/18-166
E5YGT7_9ENTR/5-139
E5YMS4_9ENTR/6-154
E5YRL2_9BACL/2-146
E5YWX2_9BACL/1-123
E5YYZ8_9BACL/3-168
E5Z0T9_9BACL/1-148
E5Z0U1_9BACL/1-145
E5Z1I5_9BACL/1-148
E5ZNP6_ECOLX/10-130
E5ZTE6_ECOLX/1-144
E5ZU20_ECOLX/2-149
E5ZZ73_ECOLX/5-153
E6A759_ECOLX/10-130
E6A9L5_ECOLX/5-153
E6AE57_ECOLX/1-145
E6AEB3_ECOLX/2-149
E6ANC1_ECOLX/2-149
E6ANL4_ECOLX/10-130
E6ATV0_ECOLX/5-153
E6AVN3_ECOLX/1-144
E6AZI6_ECOLX/1-144
E6B116_ECOLX/5-153
E6B3A3_ECOLX/2-149
E6BCV2_ECOLX/1-144
E6BD22_ECOLX/2-149
E6BMD5_ECOLX/5-153
E6EPL8_ENTFA/3-152
E6EQH7_ENTFA/1-148
E6EQH8_ENTFA/2-149
E6EX40_ENTFA/2-149
E6EX41_ENTFA/1-148
E6EYZ7_ENTFA/3-152
E6F4A4_ENTFA/1-148
E6F4A5_ENTFA/2-149
E6F9L4_ENTFA/3-152
E6FE92_ENTFA/2-149
E6FE93_ENTFA/1-148
E6FFW9_ENTFA/3-152
E6FQE2_ENTFA/1-148
E6FQE3_ENTFA/2-149
E6FRF6_ENTFA/3-152
E6FV28_ENTFA/18-177
E6FY65_ENTFA/2-149
E6FY66_ENTFA/1-148
E6FZB1_ENTFA/3-152
E6G2P8_ENTFA/2-149
E6G2P9_ENTFA/1-148
E6G711_ENTFA/3-152
E6G8F9_ENTFA/1-148
E6G8G0_ENTFA/2-149
E6GBZ9_ENTFA/3-152
E6GHM7_ENTFA/3-152
E6GMP0_ENTFA/1-148
E6GMP1_ENTFA/2-149
E6GX63_ENTFA/3-152
E6GYS8_ENTFA/2-149
E6GYS9_ENTFA/1-148
E6H0R1_ENTFA/3-152
E6H222_ENTFA/1-148
E6H223_ENTFA/2-149
E6HEU8_ENTFA/3-152
E6HF66_ENTFA/18-177
E6HG47_ENTFA/2-149
E6HG48_ENTFA/1-148
E6HI31_ENTFA/3-152
E6HIP6_ENTFA/2-149
E6HIP7_ENTFA/1-148
E6HW27_ENTFA/1-148
E6HW28_ENTFA/2-149
E6HXM1_ENTFA/3-152
E6I057_ENTFA/2-149
E6I058_ENTFA/1-148
E6I2D4_ENTFA/3-152
E6I9E5_ENTFA/2-149
E6I9E6_ENTFA/1-148
E6IA22_ENTFA/3-152
E6IH73_ENTFA/3-152
E6IP54_ENTFA/1-148
E6IP55_ENTFA/2-149
E6IRA5_ENTFA/2-149
E6IRA6_ENTFA/1-148
E6IT63_ENTFA/3-152
E6J366_STRAP/2-149
E6J383_STRAP/3-154
E6J3B4_STRAP/1-148
E6J9B0_9ACTO/7-128
E6J9I0_9ACTO/5-161
E6J9K0_9ACTO/17-169
E6JAZ8_9ACTO/1-150
E6JR02_STAEP/1-149
E6JT23_9SPIO/1-152
E6JZC7_PARDN/2-147
E6K176_PARDN/17-170
E6K1E3_PARDN/1-156
E6K1E4_PARDN/15-162
E6KLF0_STRSA/1-148
E6KLF1_STRSA/2-148
E6KNJ0_STRSA/3-152
E6KRT0_9ACTO/2-148
E6L194_9PROT/1-148
E6L6U1_9PROT/2-150
E6LCG1_9ENTE/3-152
E6LD89_9ENTE/14-161
E6LD90_9ENTE/5-152
E6LE47_9ENTE/2-148
E6LT98_9LACO/2-152
E6LT99_9LACO/1-146
E6LU64_9LACO/3-156
E6M9I0_STALU/3-123
E6M9R8_STALU/1-150
E6MFL3_9FIRM/2-108
E6MGQ5_9FIRM/14-169
E6MIJ5_9FIRM/40-198
E6MYE6_NEIMH/3-156
E6PD19_9ZZZZ/3-151
E6PR88_9ZZZZ/4-146
E6PS70_9ZZZZ/2-149
E6Q6J0_9ZZZZ/3-151
E6QDW2_9ZZZZ/1-149
E6QFV2_9ZZZZ/34-178
E6QQT9_9ZZZZ/3-145
E6QZA5_CRYGW/6-155
E6R921_CRYGW/3-159
E6RLK3_PSEU9/4-156
E6RM64_PSEU9/3-132
E6RQS3_PSEU9/7-154
E6RRN8_PSEU9/1-126
E6S8X5_INTC7/4-146
E6S980_INTC7/1-145
E6SAP8_INTC7/3-153
E6SDI7_INTC7/2-148
E6SPX2_BACT6/2-154
E6SQV6_BACT6/3-158
E6SU14_BACT6/6-151
E6SY09_SHEB6/1-150
E6TBA4_MYCSR/6-156
E6TFJ0_MYCSR/7-132
E6TJB5_MYCSR/7-155
E6TJW2_MYCSR/8-163
E6TU92_BACCJ/4-156
E6TV10_BACCJ/5-148
E6TXG3_BACCJ/4-154
E6U2X5_ETHHY/1-158
E6U487_ETHHY/1-158
E6U4D3_ETHHY/1-141
E6U7X3_ETHHY/1-160
E6UBF8_RUMA7/2-163
E6UDQ8_RUMA7/3-171
E6UFF6_RUMA7/1-155
E6UH58_RUMA7/1-146
E6UI23_RUMA7/3-150
E6ULC2_CLOTL/1-133
E6UNB4_CLOTL/4-154
E6UNN7_CLOTL/1-138
E6UQF8_CLOTL/1-161
E6UX30_VARPD/5-152
E6UXP5_VARPD/98-307
E6V000_VARPD/7-153
E6V1L4_VARPD/4-151
E6V1Z4_VARPD/7-154
E6V2P7_VARPD/1-145
E6V2R8_VARPD/4-151
E6V7R0_VARPD/34-179
E6VCJ5_RHOPX/2-150
E6VHM6_RHOPX/5-153
E6VI37_RHOPX/4-145
E6VY55_DESAO/4-139
E6VY81_DESAO/1-97
E6VYQ8_DESAO/1-156
E6W2Q9_DESIS/1-154
E6W6P5_DESIS/1-161
E6W9W8_PANSA/1-149
E6WCB6_PANSA/1-145
E6WCE8_PANSA/2-147
E6WG52_PANSA/27-172
E6WMJ7_PANSA/6-143
E6WRJ6_PSEUU/30-175
E6WTE5_PSEUU/104-312
E6WTT3_PSEUU/4-151
E6WVJ8_PSEUU/4-145
E6WWT5_PSEUU/9-141
E6X981_CELAD/2-149
E6XMI6_SHEP2/1-150
E7A245_9BASI/2-154
E7B5M9_YERE1/2-150
E7B9Q1_YERE1/6-154
E7BAV7_YERE1/26-171
E7BEH3_NEIMW/3-156
E7C5C8_9BACT/5-153
E7C5Y4_9BACT/5-153
E7FS85_9LACO/1-147
E7FWM5_ERYRH/1-147
E7FY39_ERYRH/2-148
E7G803_9FIRM/4-149
E7G8G9_9FIRM/7-166
E7G8S2_9FIRM/7-141
E7G8S5_9FIRM/1-154
E7GA24_9FIRM/1-159
E7GGS6_CLOSY/174-333
E7GVZ7_STRAP/3-154
E7GW94_STRAP/2-149
E7GW95_STRAP/1-148
E7H8J9_ECOLX/5-143
E7H9C2_ECOLX/1-144
E7HEA0_ECOLX/5-153
E7HVY4_ECOLX/5-153
E7HZP9_ECOLX/1-144
E7I3D6_ECOLX/2-149
E7I4M7_ECOLX/2-149
E7I4V1_ECOLX/1-144
E7I8A0_ECOLX/5-153
E7IT36_ECOLX/5-153
E7IZG5_ECOLX/2-149
E7J340_ECOLX/7-144
E7J3A8_ECOLX/1-144
E7JAR0_ECOLX/5-153
E7JDN1_ECOLX/21-74
E7JGT7_ECOLX/2-149
E7JJW8_ECOLX/5-153
E7JM67_ECOLX/10-130
E7K439_SHISO/1-126
E7K485_SHISO/2-149
E7K6L2_SHISO/5-153
E7KA27_YEASA/2-148
E7KAL3_YEASA/7-148
E7KFN3_YEASA/1-106
E7KKU6_YEASL/2-147
E7KL71_YEASL/7-148
E7KRG0_YEASL/1-159
E7LRX8_YEASV/2-147
E7LSI4_YEASV/7-148
E7LXB1_YEASV/1-159
E7MA85_9BACL/3-147
E7MH60_STAAU/1-148
E7MJP2_STAAU/1-149
E7MJU1_STAAU/1-152
E7MRJ0_STAAU/1-149
E7MWF3_STAAU/1-152
E7MY77_STAAU/1-148
E7N531_9FIRM/61-202
E7NBH3_9ACTO/2-149
E7NDH3_9ACTO/56-208
E7NGP2_YEASO/7-148
E7NKJ3_YEASO/1-159
E7NS40_TREPH/1-158
E7NU21_TREPH/262-381
E7P325_PSESG/5-153
E7P786_PSESG/1-89
E7P8H9_PSESG/4-147
E7PQX0_PSESG/1-89
E7PSG4_PSESG/4-147
E7PYB8_STRDY/3-150
E7PZJ7_STRDY/1-151
E7Q0D7_STRDY/3-151
E7Q225_YEASB/7-148
E7Q6R9_YEASB/1-159
E7QC33_YEASZ/2-147
E7QCP8_YEASZ/7-148
E7QHP7_YEASZ/1-159
E7QMS8_9EURY/1-134
E7QQN1_9EURY/5-147
E7QY10_9EURY/5-147
E7R149_PICAD/4-99
E7RBX6_PICAD/3-147
E7RBX7_PICAD/3-148
E7RDE6_9BACL/2-151
E7RDF3_9BACL/4-161
E7RDV9_9BACL/2-150
E7RDW1_9BACL/4-145
E7RGJ9_9BACL/1-148
E7RJP4_9BACL/4-161
E7S474_STRAG/1-148
E7S475_STRAG/2-126
E7SB61_9STRE/1-148
E7SB62_9STRE/2-148
E7SC17_9STRE/2-150
E7SED2_SHIDY/1-144
E7SFL3_SHIDY/5-153
E7STJ8_SHIBO/1-144
E7SZG5_SHIBO/5-153
E7T9P9_SHIFL/5-153
E7TH91_SHIFL/1-144
E7TLJ2_ECO57/1-144
E7TM46_ECO57/2-149
E7TSN2_ECO57/5-153
E7U325_ECOLX/1-144
E7U3U7_ECOLX/2-149
E7U7Y4_ECOLX/10-130
E7UAS4_ECOLX/5-153
E7UE60_ECOLX/1-144
E7UH05_ECOLX/5-153
E7UK13_ECOLX/2-149
E7UVY9_SALTY/5-153
E7V103_SALTY/2-149
E7V5N4_SALMO/5-153
E7VND1_SALMO/5-153
E7VW84_SALMO/5-153
E7W572_SALMO/5-153
E7W6L0_SALMO/2-149
E7WHZ5_SALMO/5-153
E7WN60_SALMO/2-149
E7X3C3_SALMO/5-153
E7X608_SALMO/5-153
E7X9D3_SALMO/2-149
E7XNM1_SALMO/5-153
E7XPD5_SALMO/2-149
E7XYI6_SALMO/5-153
E7Y0W3_SALMO/2-149
E7YE60_SALMO/5-153
E7YH96_SALMO/5-153
E7YQJ8_SALMO/2-149
E7Z5Q9_SALMO/5-153
E7Z6Q9_SALMO/5-153
E7ZHI4_SALMO/2-149
E7ZQM2_SALMO/5-153
E8A5J5_SALMO/5-153
E8A5Z1_SALMO/5-153
E8AMF7_SALMO/5-153
E8AV96_SALMO/2-149
E8B5M8_SALMO/5-153
E8B733_SALMO/5-153
E8B956_SALMO/2-149
E8BQD5_SALMO/2-149
E8BQN9_SALMO/5-153
E8BZ65_SALMO/5-153
E8CD13_SALMO/2-149
E8CER0_SALMO/5-153
E8CKP2_SALMO/5-153
E8CN70_SALMO/2-149
E8D130_SALMO/2-149
E8D6V4_SALMO/5-153
E8DE04_SALMO/2-129
E8DMY9_SALMO/5-153
E8E3C5_SALMO/5-153
E8EA98_SALMO/5-153
E8EU93_SALMO/2-149
E8EY13_SALMO/5-153
E8F2F7_SALMO/5-153
E8F546_SALMO/2-149
E8FFY0_SALMO/2-149
E8FHU5_SALMO/5-153
E8FPP7_SALMO/5-153
E8FXK6_SALMO/2-149
E8G4E7_SALMO/5-153
E8G696_SALMO/2-149
E8GD76_SALMO/5-153
E8GVD8_SALMO/5-153
E8GXF2_SALMO/2-149
E8H8U8_ECO57/5-153
E8HD96_ECO57/1-144
E8HDG1_ECO57/2-149
E8HMJ9_ECOLX/5-153
E8HS45_ECOLX/1-144
E8HSB0_ECOLX/2-149
E8I1J9_ECOLX/5-153
E8I659_ECOLX/1-144
E8I6C5_ECOLX/2-149
E8IFR0_ECOLX/5-153
E8IJG1_ECOLX/1-144
E8IJM8_ECOLX/2-149
E8ITY1_ECOLX/5-153
E8IXJ6_ECOLX/1-144
E8IXU3_ECOLX/2-149
E8J872_ECO57/5-153
E8JCL7_ECO57/1-144
E8JCT3_ECO57/2-149
E8JLS2_9ACTO/2-151
E8JQB4_STREI/14-161
E8JQB5_STREI/10-157
E8JR16_STREI/2-149
E8JSV1_STRCR/1-148
E8JSV2_STRCR/2-149
E8JTS2_STRCR/7-156
E8JYE9_9STRE/3-152
E8JZP4_9STRE/1-148
E8JZP5_9STRE/10-156
E8K3H2_STRPA/2-149
E8K4P4_STRPA/1-148
E8K4P5_STRPA/18-164
E8KAA6_9STRE/3-151
E8KBA9_9STRE/1-148
E8KBB0_9STRE/10-156
E8KF43_9PAST/3-149
E8KNL0_STRSA/2-150
E8KPN0_STRSA/37-183
E8KPN1_STRSA/1-148
E8KQ82_STRSA/9-113
E8KSU1_STRVE/1-148
E8KSU2_STRVE/13-159
E8KXQ5_STRVE/2-136
E8LGX9_9FIRM/52-188
E8LPL1_9VIBR/1-148
E8LS28_9VIBR/4-139
E8LUL2_9VIBR/1-148
E8LYK3_9VIBR/1-152
E8M3C1_9VIBR/1-148
E8M3P4_9VIBR/1-148
E8M4I4_9VIBR/3-138
E8M6M7_9VIBR/2-136
E8MB46_9VIBR/1-146
E8NA65_MICTS/4-156
E8NBS8_MICTS/4-151
E8NDN0_MICTS/18-169
E8NI80_SALET/2-146
E8NLC4_SALET/11-159
E8P0I4_YERPH/2-149
E8P6Y3_YERPH/1-144
E8P8M3_ACIB1/3-134
E8PD71_ACIB1/3-151
E8PDZ9_ACIB1/10-131
E8PFS4_ACIB1/10-157
E8PHR0_ACIB1/1-150
E8PMG0_THESS/12-174
E8PS81_YERPE/26-171
E8PST3_YERPE/37-182
E8QBA1_STRED/1-151
E8QBV8_STRED/3-151
E8QC16_STRED/3-150
E8QY90_ISOPI/9-163
E8R7V4_DESM0/5-169
E8RB52_9DELT/1-151
E8RCA2_9DELT/3-117
E8RCM6_9DELT/87-247
E8RDA5_9DELT/4-151
E8RDB2_9DELT/1-161
E8RHI8_9DELT/1-137
E8RHK4_9DELT/1-160
E8RLI6_9CAUL/12-132
E8RM44_9CAUL/36-181
E8RTL0_9CAUL/4-152
E8RW09_9CAUL/170-315
E8RWD7_MICSL/5-160
E8RWU7_MICSL/13-163
E8RZ87_MICSL/20-174
E8RZC5_MICSL/2-150
E8S187_MICSL/2-149
E8S359_MICSL/4-156
E8S8D6_MICSL/4-162
E8SA87_MICSL/5-158
E8SHB1_STAPH/1-153
E8SRE7_NEIGO/5-158
E8T675_THEA1/1-156
E8T980_MESCW/4-151
E8T9C4_MESCW/4-151
E8TER5_MESCW/5-161
E8THD5_MESCW/4-151
E8TIU5_MESCW/2-136
E8TJ55_MESCW/4-149
E8TNJ6_MESCW/6-163
E8TQV2_ALIDB/19-166
E8TRC3_ALIDB/1-159
E8TTF2_ALIDB/37-182
E8TU40_ALIDB/6-132
E8U4N2_DEIML/5-152
E8U758_DEIML/4-153
E8UL06_STREJ/2-146
E8VCN9_BACST/1-152
E8VFF8_BACST/1-124
E8VFI8_BACST/1-141
E8VMM3_VIBVU/6-141
E8VXG2_VIBVU/2-142
E8W3N8_STRFA/4-127
E8WC48_STRFA/15-149
E8WD27_STRFA/9-162
E8WF42_STRFA/3-152
E8WG53_STRFA/5-157
E8WK26_GEOS8/1-127
E8WLU8_GEOS8/4-151
E8WN88_GEOS8/1-160
E8WNI4_GEOS8/1-160
E8WQ40_GEOS8/5-180
E8WWZ1_ACISM/1-155
E8XE76_SALT4/2-149
E8XHT8_SALT4/11-159
E8XMZ9_RAHSY/32-178
E8XPB2_RAHSY/6-154
E8XVA6_RAHSY/1-144
E8Y225_ECOKO/2-149
E8Y2W5_ECOKO/1-144
E8Y9L9_ECOKO/5-153
E8YJS5_9BURK/4-145
E8YRZ4_9BURK/60-207
E8YTU6_9BURK/75-278
E8YWP0_9BURK/3-150
E8ZKR6_MYCHL/1-132
E8ZNL0_CLOB0/1-111
E8ZQ95_CLOB0/1-140
E8ZQL9_CLOB0/1-159
E8ZU74_CLOB0/1-157
E8ZUN0_CLOB0/2-159
E8ZVQ6_CLOB0/165-324
E9A064_SALET/2-149
E9A8G9_SALET/5-153
E9CCX8_9EUKA/2-149
E9CQW8_9ENTR/7-85
E9DDV8_COCPS/3-148
E9DII7_COCPS/6-159
E9DQG4_9STRE/1-148
E9DQG5_9STRE/1-147
E9E6Q0_METAQ/5-160
E9E9M3_METAQ/9-163
E9EL98_METAR/3-139
E9EY86_METAR/5-158
E9F9R1_METAR/9-182
E9FEK5_9STRE/1-148
E9FEK6_9STRE/1-126
E9FG36_9STRE/2-148
E9FG37_9STRE/1-148
E9FHX1_9STRE/3-152
E9FKA7_9STRE/2-148
E9FKA8_9STRE/1-148
E9FKL7_9STRE/3-152
E9HPA2_DAPPU/4-154
E9KN42_9RHIZ/29-174
E9RNV9_LACRE/3-147
E9RP25_LACRE/1-147
E9RP26_LACRE/1-148
E9RQH4_LACRE/2-161
E9RR01_LACRE/2-148
E9S0D4_TREDE/2-136
E9S6W6_TREDE/1-89
E9S7B2_RUMAL/2-161
E9SBI3_RUMAL/2-162
E9SEK2_RUMAL/1-155
E9SFN6_RUMAL/1-140
E9SG06_RUMAL/1-136
E9SGS2_RUMAL/1-158
E9SK72_CLOSY/150-309
E9SVI2_COREQ/4-132
E9SZU1_COREQ/17-172
E9T2Q3_COREQ/7-146
E9T3R1_COREQ/4-153
E9TEG4_ECOLX/2-149
E9TEN5_ECOLX/1-144
E9TGH0_ECOLX/5-153
E9TPX6_ECOLX/10-130
E9TVZ3_ECOLX/2-149
E9TX79_ECOLX/1-144
E9TXR3_ECOLX/5-153
E9U5Y6_ECOLX/1-144
E9UB82_ECOLX/5-153
E9UBG7_ECOLX/2-149
E9UHV3_ECOLX/10-130
E9UKW5_ECOLX/1-144
E9UM30_ECOLX/1-144
E9UN78_9ACTO/2-145
E9UNU2_9ACTO/1-153
E9URI2_9ACTO/2-154
E9USG0_9ACTO/5-162
E9USG2_9ACTO/5-153
E9UTN7_9ACTO/4-151
E9V2W1_9ACTO/4-138
E9V377_9ACTO/5-156
E9V4T6_ECOLX/2-149
E9V4Y8_ECOLX/1-144
E9VAW4_ECOLX/10-130
E9VEP6_ECOLX/5-153
E9VK52_ECOLX/1-144
E9VKA8_ECOLX/2-149
E9VMT2_ECOLX/10-130
E9VTS4_ECOLX/5-153
E9W5P0_ECOLX/2-149
E9W5V5_ECOLX/1-144
E9W949_ECOLX/5-153
E9WCZ5_ECOLX/1-144
E9WD60_ECOLX/2-149
E9WLI2_ECOLX/5-153
E9WQL4_ECOLX/2-149
E9WRB4_ECOLX/1-144
E9X135_ECOLX/5-153
E9X5D7_ECOLX/2-149
E9X5K5_ECOLX/1-144
E9XE56_ECOLX/5-153
E9XMV8_ECOLX/2-149
E9XN18_ECOLX/1-144
E9XS70_ECOLX/5-153
E9XXC6_ECOLX/1-144
E9XXJ4_ECOLX/2-149
E9Y625_ECOLX/5-153
E9YAV9_ECOLX/2-149
E9YB27_ECOLX/1-144
E9YGN3_ECOLX/5-153
E9YSF7_ECOLX/1-144
E9YSS9_ECOLX/2-149
E9YWE1_ECOLX/5-153
E9Z8D4_ESCFE/2-149
E9Z8U2_ESCFE/1-144
E9ZDK2_ESCFE/5-154
E9ZH34_MYCTU/18-177
E9ZMK1_MYCTU/35-131
E9ZNF3_MYCTU/8-157
E9ZW89_NEIME/3-156
F0A7B3_NEIME/3-156
F0AD54_NEIME/3-156
F0AIS2_NEIME/3-156
F0APJ7_NEIME/3-156
F0AUY4_NEIME/3-156
F0B0L0_NEIME/3-146
F0B6B2_NEIME/3-156
F0B7V4_9XANT/11-135
F0B835_9XANT/4-151
F0B8S5_9XANT/5-145
F0B929_9XANT/9-155
F0BIX3_9XANT/35-180
F0BQZ0_9XANT/11-135
F0BTH7_9XANT/7-153
F0BX75_9XANT/4-151
F0BZ42_9XANT/24-165
F0C081_9XANT/3-137
F0C8C7_9XANT/5-152
F0C9P4_9XANT/4-151
F0CBR1_9XANT/9-155
F0CDU7_9XANT/4-145
F0CEF7_SALMO/2-149
F0CFT8_SALMO/2-149
F0CHC3_SALMO/2-149
F0CJI9_SALMO/2-149
F0CLB1_SALMO/2-149
F0CMM2_SALMO/2-149
F0CNJ9_SALMO/2-149
F0CQ56_SALMO/2-149
F0CR32_SALMO/2-149
F0CRV5_SALMO/2-149
F0CTU4_SALMO/2-149
F0CVV2_SALMO/2-149
F0CXD1_SALMO/2-149
F0CYA6_SALMO/2-149
F0D125_SALMO/2-149
F0D5B1_STAAU/1-149
F0D6C6_STAAU/1-152
F0D7G2_STAAU/1-148
F0DC10_STAAU/1-149
F0DDK9_STAAU/1-148
F0DET9_STAAU/1-152
F0DM77_9FIRM/1-161
F0DNI7_9FIRM/1-160
F0DQ68_9FIRM/1-139
F0DS00_9FIRM/1-150
F0E0Y0_9PSED/1-145
F0ED60_9PSED/5-153
F0EFK5_ENTCA/1-148
F0EFK6_ENTCA/12-159
F0EHI8_ENTCA/30-166
F0EHI9_ENTCA/1-137
F0EJU7_ENTCA/1-148
F0EJU8_ENTCA/15-162
F0ENX0_ENTCA/3-152
F0FBQ5_STRSA/2-150
F0FDG6_STRSA/2-148
F0FDG7_STRSA/1-148
F0FE06_STRSA/9-113
F0FI27_STRSA/2-150
F0FJN3_STRSA/2-148
F0FJN4_STRSA/1-148
F0FKA0_STRSA/1-115
F0FSP4_STRSA/1-115
F0FTF8_STRSA/1-148
F0FTF9_STRSA/2-148
F0FU30_STRSA/2-150
F0FWB3_9BURK/10-158
F0FWF8_9BURK/4-149
F0G113_9BURK/1-128
F0G8W6_9BURK/10-133
F0GB54_9BURK/2-124
F0GDZ4_9BURK/2-142
F0GED8_9BURK/30-124
F0GFI4_9BURK/34-159
F0GIS9_9BURK/3-150
F0GKH7_9BURK/5-152
F0GLC1_9LACO/2-152
F0GLC2_9LACO/1-146
F0GNH5_9LACO/3-156
F0GPZ1_9LACO/3-156
F0GSM4_9LACO/2-152
F0GSM5_9LACO/1-146
F0GWS7_9FIRM/4-156
F0HCH5_9FIRM/3-152
F0HED5_9FIRM/1-136
F0HF09_9FIRM/1-156
F0HGP4_9FIRM/7-138
F0HLT1_9ACTN/1-157
F0HLW9_9ACTN/1-154
F0HM89_9ACTN/3-158
F0HS56_9ACTN/1-168
F0HWG9_LACDL/1-146
F0HWH0_LACDL/1-148
F0I0R4_STRSA/11-130
F0I1E5_STRSA/2-150
F0I1Y0_STRSA/1-148
F0I1Y1_STRSA/2-148
F0I6P7_STRSA/2-150
F0I7N9_STRSA/2-148
F0I7R6_STRSA/1-148
F0I8B3_STRSA/1-115
F0ILW7_STRSA/2-153
F0IMI9_STRSA/2-148
F0IMJ0_STRSA/1-148
F0IN56_STRSA/15-76
F0IU76_STRSA/1-122
F0IUT9_STRSA/1-148
F0IUU0_STRSA/2-148
F0IVH7_STRSA/2-150
F0J0Q8_ACIMA/2-146
F0J371_ACIMA/32-178
F0J5B6_ACIMA/46-192
F0J5X0_ACIMA/7-154
F0J7M4_ACIMA/33-179
F0JD76_DESDE/1-161
F0JE61_DESDE/2-137
F0JLA6_ESCFE/1-144
F0JLY4_ESCFE/2-149
F0JMH5_ESCFE/5-154
F0K0P5_LACD2/1-148
F0K0P6_LACD2/1-146
F0K8B9_CLOAE/1-140
F0K9F3_CLOAE/1-153
F0K9G0_CLOAE/1-157
F0KAS2_CLOAE/1-161
F0KAT1_CLOAE/2-149
F0KAU1_CLOAE/1-159
F0KCT6_CLOAE/1-133
F0KCU4_CLOAE/3-168
F0KFH6_ACICP/8-126
F0KH96_ACICP/10-157
F0KIM1_ACICP/1-147
F0KJZ7_ACICP/1-133
F0KK28_ACICP/1-137
F0KPY6_ACICP/13-163
F0KQR9_YERE3/2-150
F0KXD3_YERE3/6-154
F0L1I0_YERE3/26-171
F0L620_9RHIZ/51-199
F0LB78_9RHIZ/3-162
F0LDH1_9RHIZ/36-182
F0LFC3_9RHIZ/2-149
F0LFP8_9RHIZ/1-108
F0LFQ7_9RHIZ/3-162
F0LNI2_VIBFU/1-148
F0LQ88_VIBFU/4-151
F0LUZ2_VIBFU/4-139
F0LW89_VIBFU/2-140
F0M1M0_ARTPP/4-162
F0M5C0_ARTPP/4-151
F0M976_ARTPP/4-153
F0MA28_ARTPP/14-166
F0MF14_NEIMG/3-156
F0MP56_NEIMM/3-156
F0MZZ5_NEIMP/3-156
F0N4T4_NEIMO/3-156
F0NA04_NEIMN/3-156
F0NCK3_SULIR/4-153
F0NQM3_SULIH/4-153
F0NWQ2_LACHH/1-80
F0NWY0_LACHH/4-149
F0P2E8_WEEVC/1-150
F0P4U6_STAPE/1-153
F0PDS4_ENTF6/2-149
F0PDS5_ENTF6/1-148
F0PG34_ENTF6/3-152
F0PNA3_BACT0/1-140
F0PP75_BACT0/4-164
F0PT09_BACT0/1-135
F0Q0A4_ACIAP/5-163
F0Q1V8_ACIAP/5-164
F0Q2D1_ACIAP/4-150
F0Q8T3_ACIAP/5-152
F0QBI3_ACIAP/1-145
F0QBK2_ACIAP/2-133
F0QDG3_ACIAP/33-178
F0QF05_ACIBD/10-131
F0QH02_ACIBD/3-151
F0QJ70_ACIBD/1-150
F0QJX4_ACIBD/10-157
F0QKA9_ACIBD/9-134
F0QQZ2_MYCSL/2-134
F0R3W7_BACSH/1-154
F0RCV4_CELLC/2-149
F0RDZ4_CELLC/9-166
F0RLW8_DEIPM/15-174
F0RPY1_DEIPM/3-154
F0RQU3_DEIPM/9-156
F0RSM6_SPHGB/1-155
F0RTA8_SPHGB/4-151
F0RTU4_SPHGB/1-131
F0RXE2_SPHGB/1-130
F0RZP7_SPHGB/5-152
F0S3W6_DESTD/1-154
F0S940_PEDSD/1-147
F0SDQ1_PEDSD/4-152
F0SEH4_PEDSD/1-147
F0SKG4_PLABD/21-181
F0SNP4_PLABD/1-144
F0SZ84_SYNGF/1-161
F0T1K9_SYNGF/5-152
F0T2E4_SYNGF/1-151
F0T799_METSL/1-159
F0T7L3_METSL/1-136
F0T849_METSL/1-129
F0T8E1_METSL/1-169
F0T8H6_METSL/1-159
F0TC64_METSL/2-159
F0TCV9_METSL/2-159
F0THA2_LACA3/1-148
F0THA3_LACA3/1-146
F0TIW0_LACA3/2-149
F0V3J0_9MOLU/2-134
F0VSY0_STRG2/1-148
F0VSY1_STRG2/1-148
F0VUX0_STRG2/2-137
F0VVA2_STRG2/2-150
F0VX48_STRG2/2-149
F0VX49_STRG2/1-148
F0W447_9STRA/2-147
F0XAG4_9PEZI/3-151
F0XCI3_9PEZI/1067-1233
F0Y163_9STRA/4-156
F0YE06_9STRA/10-156
F0YER1_9STRA/4-156
F0YNC9_9STRA/5-150
F0YTX2_9CLOT/3-189
F0YTZ7_9CLOT/1-182
F0YU21_9CLOT/1-173
F0YX30_9CLOT/1-151
F0Z1S9_9CLOT/1-143
F0Z5G8_9CLOT/1-160
F1A2E2_DICPU/5-155
F1T4R4_9ACTN/6-159
F1TAS6_9CLOT/1-150
F1TBS0_9CLOT/1-142
F1TBU3_9CLOT/1-179
F1TDR5_9CLOT/5-125
F1TFX5_9CLOT/1-158
F1THJ3_9CLOT/1-160
F1TI26_9CLOT/1-154
F1TJZ9_COREQ/7-159
F1VSI7_MORCA/3-149
F1VSP3_MORCA/6-148
F1VUY7_9BURK/1-129
F1W345_9BURK/97-302
F1W3R4_9BURK/4-150
F1W3U1_9BURK/31-176
F1W5P6_MORCA/5-148
F1W9Y4_MORCA/3-149
F1WCY9_MORCA/3-149
F1WDV9_MORCA/6-148
F1WIX7_MORCA/6-148
F1WL94_MORCA/3-149
F1WN34_MORCA/3-149
F1WRA4_MORCA/6-148
F1WSV2_MORCA/5-148
F1WTK0_MORCA/3-149
F1X093_MORCA/6-148
F1X1T0_MORCA/3-149
F1X2C7_MORCA/3-149
F1X3N1_MORCA/6-148
F1XBM7_MORCA/6-148
F1XCB5_MORCA/3-149
F1XG73_MORCA/3-149
F1XGT6_MORCA/6-148
F1XIL5_ECO57/2-122
F1XLH7_ECO57/1-144
F1XXD4_ECO57/5-153
F1Y6U3_ECO57/5-153
F1YBY6_ECO57/2-149
F1YC49_ECO57/1-144
F1YES1_9ACTO/6-155
F1YH62_9ACTO/10-159
F1YHT4_9ACTO/4-130
F1YJG0_9ACTO/3-155
F1YRY9_9PROT/49-194
F1YU00_9PROT/3-131
F1YWX7_9PROT/8-156
F1YZJ6_9STRE/18-166
F1Z036_9STRE/1-148
F1Z037_9STRE/1-148
F1Z2G0_9STRE/1-149
F1Z2G1_9STRE/1-147
F1Z4P4_9SPHN/39-185
F1Z5G0_9SPHN/2-157
F1Z7A8_9SPHN/6-153
F1Z8U8_9SPHN/36-124
F1ZDL0_9SPHN/2-149
F1ZH46_ECOLX/2-149
F1ZPG8_ECOLX/5-153
F1ZUT8_THEET/1-150
F2A2N5_RHIET/4-151
F2A559_RHIET/1-147
F2A8U0_RHIET/1-96
F2A9H1_RHIET/3-162
F2ACW2_RHIET/4-151
F2ADX0_RHIET/1-148
F2AGX0_RHIET/154-364
F2AH67_RHIET/4-151
F2AXQ1_RHOBA/6-148
F2B6R0_STRPN/2-148
F2B6R1_STRPN/1-148
F2B6Y6_STRPN/3-152
F2B9P9_9NEIS/3-156
F2BI25_STRSA/29-123
F2BIR4_STRSA/2-148
F2BIR5_STRSA/1-148
F2BJ40_STRSA/1-115
F2BRG9_STRSA/2-150
F2BS66_STRSA/2-148
F2BS67_STRSA/1-148
F2BSV6_STRSA/1-128
F2C5T8_STRSA/2-150
F2C692_STRSA/2-148
F2C693_STRSA/1-148
F2C6M4_STRSA/1-137
F2CBG6_STRSA/2-70
F2CCW9_STRSA/2-148
F2CCX0_STRSA/1-148
F2CDV6_STRSA/1-115
F2CKJ2_STRSA/2-151
F2CLE2_STRSA/2-148
F2CLE3_STRSA/1-148
F2CM98_STRSA/1-115
F2CZX6_HORVD/11-159
F2D363_HORVD/20-90
F2DBD5_HORVD/5-152
F2DCZ3_HORVD/58-140
F2DFI7_HORVD/3-152
F2DJN4_HORVD/14-166
F2DLD4_HORVD/1-130
F2DTB4_HORVD/10-160
F2DTE6_HORVD/4-152
F2DWX8_HORVD/7-152
F2DZ18_HORVD/16-168
F2DZP0_HORVD/30-165
F2E0N6_HORVD/16-168
F2E256_HORVD/3-152
F2EQ84_PANAN/1-145
F2EQB6_PANAN/2-148
F2EZK0_PANAN/6-155
F2F3T7_9BACL/2-146
F2F513_9BACL/21-162
F2F8B9_9BACL/1-144
F2F993_9BACL/1-148
F2FEI1_SALDU/11-159
F2FNV1_SALDU/2-149
F2FSE8_SALGL/2-149
F2FSS7_SALGL/11-159
F2G3D8_ALTMD/4-143
F2G4W8_ALTMD/2-157
F2GD99_ALTMD/42-187
F2GIE4_MYCTU/18-177
F2GP14_MYCTU/8-157
F2GPF0_MYCTU/35-131
F2GV17_BRUME/2-151
F2H2M2_BACTU/1-129
F2HBW6_BACTU/1-140
F2HFS7_BACTU/1-128
F2HIR0_LACLA/1-148
F2HRE1_BRUME/2-151
F2I4H2_9LACT/1-149
F2I4U1_9LACT/1-149
F2I8Y4_9LACT/3-156
F2I904_9LACT/2-151
F2IHQ7_9FLAO/1-147
F2IMR7_VIBCH/2-137
F2IQW3_VIBCH/1-148
F2IVM2_9PROT/4-161
F2J1H6_9PROT/35-179
F2J2E7_9PROT/1-62
F2J2I7_9PROT/2-147
F2J2J2_9PROT/6-133
F2JH49_9FIRM/1-156
F2JIW4_9FIRM/275-432
F2JNL2_9FIRM/1-147
F2JPV4_9FIRM/3-140
F2JQR1_9FIRM/1-164
F2JRG8_9FIRM/1-135
F2JU89_9GAMM/1-158
F2JW69_9GAMM/1-147
F2JWK9_9GAMM/5-149
F2K274_9GAMM/5-146
F2K6J5_PSEBR/1-145
F2KCL4_PSEBR/8-157
F2KFG8_PSEBR/1-134
F2KFW0_PSEBR/38-182
F2KGN4_PSEBR/5-152
F2KH56_PSEBR/5-152
F2KHE0_PSEBR/3-147
F2KI77_PSEBR/5-152
F2KKM0_PSEBR/4-146
F2L6U4_9PSEU/20-171
F2L9W2_BURGA/3-146
F2LF47_BURGA/35-180
F2LIV4_BURGA/6-132
F2LJQ1_BURGA/10-160
F2LN96_BURGA/5-152
F2LQ69_BURGA/113-322
F2LRG2_BURGA/3-150
F2LVD0_9DELT/21-180
F2M314_LACAM/1-148
F2M315_LACAM/1-146
F2M6V3_LACCA/2-149
F2M6V4_LACCA/1-148
F2MB78_LACCA/1-147
F2MFQ0_LACCA/2-149
F2MFQ1_LACCA/1-148
F2MK88_LACCA/1-147
F2MMM3_ENTFA/3-152
F2MQ56_ENTFA/2-149
F2MQ57_ENTFA/1-148
F2MXS0_PSEST/1-144
F2MZE9_PSEST/2-151
F2N0H8_PSEST/31-176
F2N2L8_PSEST/4-146
F2N3G7_PSEST/2-149
F2N7F2_9ACTN/5-149
F2NH43_9DELT/1-161
F2NJM0_9DELT/1-159
F2NMD2_9DEIN/3-158
F2NXR2_9SPIO/1-153
F2P5X2_PHOMO/2-140
F2PE02_PHOMO/33-178
F2PF20_PHOMO/1-148
F2PF64_PHOMO/4-141
F2QCD0_STROR/3-152
F2QEB9_STROR/2-148
F2QEC0_STROR/1-148
F2QMV3_PICPA/3-150
F2R135_9ACTO/22-167
F2R4M3_9ACTO/4-151
F2R5F0_9ACTO/5-129
F2R5L0_9ACTO/11-169
F2R8H4_9ACTO/10-168
F2RBV5_9ACTO/4-156
F2RC37_9ACTO/2-154
F2REG4_9ACTO/3-155
F2RHV2_9ACTO/2-146
F2UVA0_ACTVI/53-205
F2UW92_ACTVI/2-149
F2V3J7_MYCTU/8-157
F2V755_MYCTU/35-131
F2VBZ6_MYCTU/18-177
FMNR_SCHPO/12-157
ISF1_ARCFU/1-153
ISF1_METJA/1-160
ISF2_ARCFU/1-157
ISF2_METJA/1-158
ISF3_ARCFU/1-150
ISF_CLOD6/1-155
ISF_METTE/1-157
LOT6_YEAST/1-159
MNTH_MYCBO/18-177
MSUE_PSEAE/5-152
MSUE_PSEPK/6-154
NQR1_ORYSJ/10-160
NQR2_ORYSJ/10-159
NQR_ARATH/11-160
NQR_SOLTU/7-156
O05917_MYCTU/18-177
O26238_METTH/10-167
O27517_METTH/1-157
O27632_METTH/1-141
O31130_BRELN/38-187
O33313_MYCTU/6-131
O50309_CHLVI/1-160
O81830_ARATH/17-158
O85450_9NEIS/2-124
P74312_SYNY3/8-153
P74987_YEREN/26-171
P95105_MYCTU/8-157
Q010T5_OSTTA/6-153
Q01PG7_SOLUE/7-148
Q01ZF4_SOLUE/5-159
Q020A5_SOLUE/4-147
Q02IB0_PSEAB/4-146
Q02J40_PSEAB/5-152
Q02M80_PSEAB/24-168
Q02MF0_PSEAB/5-152
Q02Q31_PSEAB/3-131
Q02QT5_PSEAB/1-145
Q031V2_LACLS/1-148
Q03A33_LACC3/1-147
Q03BI3_LACC3/1-148
Q03BI4_LACC3/2-149
Q03EI5_PEDPA/2-149
Q03EI6_PEDPA/1-148
Q03I34_PEDPA/3-151
Q03MW9_STRTD/2-151
Q03NC1_LACBA/3-155
Q03RH9_LACBA/1-124
Q03TP7_LACBA/3-145
Q03UC4_LACBA/1-153
Q03XT8_LEUMM/2-149
Q040T4_LACGA/1-146
Q040T5_LACGA/1-150
Q047R7_LACDB/1-146
Q047R8_LACDB/1-148
Q04FH9_OENOB/3-152
Q04IL5_STRP2/1-159
Q04JK3_STRP2/3-152
Q04JN0_STRP2/1-148
Q04JN1_STRP2/2-148
Q04NU3_LEPBJ/1-149
Q04X30_LEPBL/1-149
Q05VB7_9SYNE/6-153
Q061S9_9SYNE/7-155
Q065L6_9SYNE/47-191
Q07ND6_RHOP5/5-152
Q07NX9_RHOP5/3-151
Q07US9_RHOP5/4-160
Q08MN8_STIAD/2-149
Q0A533_ALHEH/1-158
Q0ABB3_ALHEH/1-129
Q0ADB9_NITEC/3-151
Q0ADV2_NITEC/35-181
Q0AHP4_NITEC/4-153
Q0AQQ4_MARMM/1-136
Q0AU16_SYNWW/2-105
Q0AWU1_SYNWW/4-160
Q0B0X3_SYNWW/2-154
Q0B2P5_BURCM/5-152
Q0B2S3_BURCM/36-128
Q0B3X8_BURCM/34-179
Q0B4H3_BURCM/13-152
Q0B5R4_BURCM/3-150
Q0B6V1_BURCM/79-227
Q0BG29_BURCM/4-151
Q0BJ79_BURCM/2-135
Q0BJY3_FRATO/4-148
Q0BNA7_FRATO/2-146
Q0BYQ2_HYPNA/32-115
Q0BZG0_HYPNA/2-152
Q0C3H9_HYPNA/34-179
Q0CMR9_ASPTN/71-216
Q0EW19_9PROT/1-147
Q0EX75_9PROT/2-133
Q0FF23_9RHOB/29-174
Q0FHX6_9RHOB/7-155
Q0FIT5_9RHOB/41-125
Q0FJM1_9RHOB/2-150
Q0FPD2_9RHOB/3-151
Q0FWX1_9RHOB/30-175
Q0G3I3_9RHIZ/37-182
Q0G3X8_9RHIZ/3-150
Q0G4W0_9RHIZ/3-159
Q0G7L8_9RHIZ/2-148
Q0GL00_LACRE/1-148
Q0GL23_LACRE/2-147
Q0GLA4_LACRE/1-147
Q0HFU7_SHESM/1-150
Q0HS41_SHESR/1-150
Q0I6F1_SYNS3/2-149
Q0JFY4_ORYSJ/10-159
Q0JFY5_ORYSJ/10-160
Q0JZD2_CUPNH/33-139
Q0K0Y3_CUPNH/121-330
Q0K1B6_CUPNH/11-165
Q0K2R2_CUPNH/1-129
Q0K9D5_CUPNH/5-152
Q0K9H8_CUPNH/1-145
Q0KB16_CUPNH/2-153
Q0KC22_CUPNH/2-145
Q0KJB9_9SPHN/41-187
Q0RE49_FRAAA/1-150
Q0REB3_FRAAA/7-152
Q0RHE2_FRAAA/7-109
Q0RKN2_FRAAA/1-142
Q0RSL3_FRAAA/1-126
Q0S1S3_RHOSR/1-126
Q0S2M5_RHOSR/4-153
Q0S4C4_RHOSR/16-175
Q0SFW8_RHOSR/42-183
Q0SUL3_CLOPS/1-155
Q0SYQ4_SHIF8/5-153
Q0T6A2_SHIF8/1-145
Q0TAZ5_ECOL5/5-153
Q0TEB9_ECOL5/10-130
Q0TJB7_ECOL5/1-144
Q0TSN2_CLOP1/1-155
Q0UGN0_PHANO/87-232
Q0UVG1_PHANO/3-152
Q0VL23_ALCBS/64-208
Q0VLR1_ALCBS/1-130
Q0VPA5_ALCBS/5-147
Q0VPB1_ALCBS/32-189
Q0W0S0_UNCMA/5-152
Q0W119_UNCMA/26-164
Q0W180_UNCMA/2-159
Q0W3G2_UNCMA/1-86
Q0W3G6_UNCMA/1-159
Q0W5J7_UNCMA/1-157
Q0W5P6_UNCMA/1-159
Q0W890_UNCMA/1-157
Q0W8Q3_UNCMA/51-216
Q0YP36_9CHLB/3-178
Q0YPD3_9CHLB/1-160
Q0YRB5_9CHLB/136-312
Q0YRQ0_9CHLB/8-155
Q0YSS0_9CHLB/15-175
Q0YUM9_9CHLB/1-126
Q10CV9_ORYSJ/56-200
Q10ZF8_TRIEI/13-157
Q11BZ6_MESSB/5-155
Q11GG0_MESSB/4-148
Q11H80_MESSB/3-150
Q11HA2_MESSB/3-148
Q11KJ3_MESSB/3-160
Q11RI1_CYTH3/1-146
Q11UA2_CYTH3/2-148
Q11X44_CYTH3/4-151
Q11XA7_CYTH3/5-147
Q120P8_POLSJ/33-188
Q129H9_POLSJ/2-132
Q12B00_POLSJ/4-151
Q12BE5_POLSJ/28-173
Q12HF3_POLSJ/1-159
Q12HJ7_POLSJ/97-306
Q12P98_SHEDO/1-108
Q12PB9_SHEDO/2-137
Q12QH3_SHEDO/1-148
Q12RK6_SHEDO/5-157
Q12TJ7_METBU/6-165
Q12VC1_METBU/2-164
Q12WA7_METBU/1-157
Q13E63_RHOPS/4-160
Q13IT8_BURXL/109-318
Q13J19_BURXL/3-150
Q13JU4_BURXL/31-176
Q13LU9_BURXL/39-186
Q13TD4_BURXL/2-134
Q13WD9_BURXL/4-147
Q14JM5_FRAT1/4-148
Q15QD6_PSEA6/38-183
Q15SP7_PSEA6/3-159
Q15SY7_PSEA6/3-147
Q15Z47_PSEA6/1-86
Q15Z48_PSEA6/1-64
Q16BE4_ROSDO/8-135
Q16BK8_ROSDO/4-150
Q181N8_CLOD6/3-183
Q181V4_CLOD6/3-137
Q183B7_CLOD6/14-152
Q186N1_CLOD6/1-153
Q187B8_CLOD6/1-141
Q188F5_CLOD6/2-154
Q18BX8_CLOD6/2-155
Q19VH4_CHLRE/2-151
Q19VH5_CHLRE/2-151
Q1AV36_RUBXD/18-166
Q1AX62_RUBXD/2-155
Q1B281_MYCSS/1-135
Q1B5E8_MYCSS/8-158
Q1B8Z9_MYCSS/10-166
Q1BA67_MYCSS/2-121
Q1BB11_MYCSS/4-156
Q1BI68_BURCA/35-129
Q1BI98_BURCA/5-152
Q1BK11_BURCA/3-150
Q1BKL7_BURCA/40-185
Q1BLB9_BURCA/13-152
Q1BQL9_BURCA/79-227
Q1BRR6_BURCA/2-134
Q1BWX3_BURCA/4-149
Q1C1S4_YERPA/1-144
Q1CDQ6_YERPN/1-144
Q1CYA2_MYXXD/4-153
Q1DA63_MYXXD/5-155
Q1DGI3_AEDAE/2-141
Q1ESZ9_SACPS/4-118
Q1G8A0_LACDA/1-146
Q1G8A1_LACDA/1-148
Q1GCX2_SILST/36-127
Q1GDT7_SILST/4-150
Q1GM58_SILST/2-132
Q1GPM6_SPHAL/8-167
Q1GQ29_SPHAL/35-181
Q1GQF8_SPHAL/41-187
Q1GS03_SPHAL/1-82
Q1GSK1_SPHAL/3-151
Q1GVU2_SPHAL/3-151
Q1GYB7_METFK/2-153
Q1H088_METFK/3-134
Q1H097_METFK/3-145
Q1H100_METFK/2-149
Q1I7T8_PSEE4/5-152
Q1IDM9_PSEE4/4-147
Q1IGL8_PSEE4/1-144
Q1IJH7_ACIBL/5-134
Q1IMU3_ACIBL/1-156
Q1ISE5_ACIBL/4-169
Q1IX61_DEIGD/7-159
Q1J4M2_STRPF/2-148
Q1J9R6_STRPB/2-148
Q1JEV6_STRPD/2-148
Q1JJW5_STRPC/2-104
Q1K2C3_DESAC/3-151
Q1LD40_RALME/9-156
Q1LDX6_RALME/39-186
Q1LLS6_RALME/5-152
Q1LPB0_RALME/14-159
Q1LRL2_RALME/31-176
Q1M331_RHIL3/17-164
Q1M702_RHIL3/3-162
Q1M7S0_RHIL3/4-151
Q1M8D8_RHIL3/4-151
Q1MAB8_RHIL3/7-150
Q1MB00_RHIL3/5-145
Q1MF11_RHIL3/1-134
Q1MF96_RHIL3/35-180
Q1MPB1_LAWIP/2-159
Q1MZE6_9GAMM/21-134
Q1N5E9_9GAMM/4-143
Q1N6W4_9GAMM/4-145
Q1N8H7_9SPHN/8-161
Q1NAQ9_9SPHN/4-153
Q1NC26_9SPHN/40-186
Q1NCY7_9SPHN/10-160
Q1NHA5_9SPHN/4-152
Q1NPX6_9DELT/1-161
Q1NQ53_9DELT/1-167
Q1NSE1_9DELT/1-167
Q1NTI8_9DELT/4-170
Q1NUR2_9DELT/1-161
Q1NX03_9DELT/1-143
Q1NXM3_9DELT/4-170
Q1PWU6_9BACT/9-138
Q1Q014_9BACT/1-143
Q1Q3M7_9BACT/2-147
Q1Q6J4_9BACT/1-145
Q1QAR0_PSYCK/42-186
Q1QBP3_PSYCK/24-153
Q1QDB3_PSYCK/3-131
Q1QDD3_PSYCK/6-150
Q1QFI5_NITHX/33-179
Q1QG29_NITHX/68-272
Q1QGJ7_NITHX/4-151
Q1QMI5_NITHX/6-152
Q1QWA9_CHRSD/10-152
Q1QXH0_CHRSD/30-174
Q1R4M1_ECOUT/5-153
Q1R7V3_ECOUT/10-130
Q1RDS0_ECOUT/1-144
Q1RI25_RICBR/2-136
Q1V686_VIBAL/1-148
Q1V782_VIBAL/1-158
Q1VEM1_VIBAL/1-148
Q1VEV4_VIBAL/4-139
Q1VGB0_VIBAL/8-154
Q1VVP2_9FLAO/1-143
Q1W0I7_9FLAO/16-163
Q1W388_STRAF/4-153
Q1WRU3_LACS1/4-150
Q1WRZ4_LACS1/3-149
Q1WRZ5_LACS1/1-146
Q1WS21_LACS1/1-147
Q1YES8_MOBAS/3-159
Q1YF48_MOBAS/2-149
Q1YFL0_MOBAS/37-182
Q1YL18_MOBAS/2-149
Q1YP61_9GAMM/6-144
Q1YTU8_9GAMM/3-110
Q1YYP9_PHOPR/2-143
Q1Z1Z1_PHOPR/1-148
Q1ZAY3_PHOPR/1-148
Q1ZJJ1_PHOAS/2-140
Q1ZU98_PHOAS/1-74
Q1ZUG3_PHOAS/33-178
Q1ZW62_PHOAS/1-148
Q1ZWB0_PHOAS/8-138
Q207T5_GYMCO/3-152
Q214Z8_RHOPB/5-152
Q21CH9_RHOPB/24-180
Q21E46_SACD2/30-175
Q21EV6_SACD2/2-141
Q21KT8_SACD2/9-130
Q21MB8_SACD2/4-150
Q21P13_SACD2/3-151
Q21SQ2_RHOFD/2-153
Q21VB3_RHOFD/2-131
Q21VW8_RHOFD/4-150
Q21XJ4_RHOFD/1-145
Q24PP2_DESHY/1-135
Q24WY2_DESHY/3-165
Q24XI5_DESHY/1-159
Q24Y89_DESHY/4-153
Q252I3_DESHY/1-164
Q26CG6_FLABB/1-148
Q26CX7_FLABB/9-166
Q28QJ2_JANSC/33-178
Q28TK1_JANSC/8-129
Q28W57_JANSC/1-144
Q2A161_FRATH/4-148
Q2A4Y5_FRATH/2-146
Q2B055_9BACI/18-111
Q2B6Z0_9BACI/1-145
Q2BA41_9BACI/1-141
Q2BAE1_9BACI/3-160
Q2BCZ9_9BACI/21-163
Q2BDX9_9BACI/1-148
Q2BE53_9BACI/8-159
Q2BLK8_9GAMM/5-148
Q2C173_9GAMM/2-140
Q2C1L2_9GAMM/33-178
Q2C732_9GAMM/10-138
Q2C787_9GAMM/1-148
Q2CA78_9RHOB/4-157
Q2CH36_9RHOB/2-126
Q2CH89_9RHOB/31-176
Q2CIZ4_9RHOB/5-164
Q2FD45_ACIBA/28-172
Q2FJ35_STAA3/1-152
Q2FJS4_STAA3/1-148
Q2FMD1_METHJ/1-158
Q2FN39_METHJ/13-176
Q2FNC0_METHJ/4-143
Q2FNC1_METHJ/5-166
Q2FR50_METHJ/1-156
Q2FRG7_METHJ/7-80
Q2FS22_METHJ/1-157
Q2FSI5_METHJ/1-160
Q2FT44_METHJ/3-136
Q2G0G5_STAA8/1-152
Q2G135_STAA8/1-148
Q2G614_NOVAD/15-125
Q2H5G4_CHAGB/2-138
Q2HIK0_ARATH/11-160
Q2HR15_9ACTO/9-157
Q2IEF3_ANADE/4-151
Q2IWD5_RHOP2/5-152
Q2IX38_RHOP2/3-151
Q2J317_RHOP2/4-160
Q2J5C9_FRASC/1-71
Q2J7D4_FRASC/69-217
Q2J8Y8_FRASC/3-129
Q2JBS9_FRASC/6-150
Q2JCG4_FRASC/5-150
Q2JGJ4_FRASC/5-156
Q2JJV8_SYNJB/2-146
Q2JLI8_SYNJB/1-142
Q2JUF4_SYNJA/1-142
Q2JXC1_SYNJA/2-154
Q2JZ68_RHIEC/4-151
Q2K015_RHIEC/3-162
Q2K155_RHIEC/4-151
Q2K339_RHIEC/4-145
Q2K776_RHIEC/29-174
Q2K8I7_RHIEC/1-129
Q2KUM9_BORA1/9-135
Q2KWZ7_BORA1/4-170
Q2KXX5_BORA1/34-179
Q2L0Q8_BORA1/11-155
Q2L2A1_BORA1/2-150
Q2LRH1_SYNAS/2-108
Q2LRJ5_SYNAS/26-186
Q2LS95_SYNAS/1-158
Q2LV34_SYNAS/29-169
Q2LW80_SYNAS/2-122
Q2LWH9_SYNAS/1-129
Q2NB03_ERYLH/20-179
Q2NEB4_METST/1-172
Q2NF98_METST/4-132
Q2NG20_METST/1-156
Q2NG58_METST/1-126
Q2NG81_METST/1-141
Q2NGT6_METST/1-160
Q2NGW4_METST/1-156
Q2NXY6_XANOM/9-155
Q2NZV4_XANOM/5-145
Q2P5K9_XANOM/4-151
Q2P7W7_XANOM/12-137
Q2PC55_STRAH/1-151
Q2RHL8_MOOTA/1-160
Q2RKT8_MOOTA/1-161
Q2RLI1_MOOTA/6-166
Q2RPR7_RHORT/4-150
Q2RYW8_SALRD/22-178
Q2SCA8_HAHCH/4-159
Q2SCP8_HAHCH/4-130
Q2SKY0_HAHCH/10-151
Q2SM21_HAHCH/5-146
Q2SM56_HAHCH/4-143
Q2STZ1_BURTA/48-180
Q2SVB5_BURTA/4-146
Q2T2P5_BURTA/3-150
Q2T6N7_BURTA/14-163
Q2UD04_ASPOR/2-98
Q2ULN0_ASPOR/3-157
Q2UQA8_ASPOR/84-165
Q2URI7_ASPOR/3-152
Q2W004_MAGSA/4-133
Q2Y8P6_NITMU/4-151
Q2Y8Z8_NITMU/3-151
Q2YSX4_STAAB/1-153
Q2YVG9_STAAB/1-148
Q30WL1_DESDG/3-144
Q313C5_DESDG/1-161
Q314R0_DESDG/8-166
Q316A4_DESDG/1-166
Q31DE2_PROM9/6-153
Q31NG4_SYNE7/3-151
Q31QU4_SYNE7/2-155
Q31UW7_SHIBS/5-153
Q31YR3_SHIBS/1-144
Q32E59_SHIDS/1-144
Q38KA6_LACRE/2-99
Q38W12_LACSS/3-152
Q38WH2_LACSS/1-131
Q391K6_BURS3/4-135
Q392Q3_BURS3/13-152
Q39BN5_BURS3/3-150
Q39H70_BURS3/4-151
Q39KK0_BURS3/2-134
Q39L89_BURS3/1-129
Q39LA8_BURS3/10-157
Q39PK1_BURS3/39-184
Q39SA9_GEOMG/1-151
Q39UN0_GEOMG/1-155
Q39VP8_GEOMG/1-138
Q3A1A7_PELCD/1-159
Q3A1Q5_PELCD/5-141
Q3A1S0_PELCD/1-140
Q3A5K4_PELCD/1-161
Q3A858_PELCD/1-155
Q3AAC6_CARHZ/1-157
Q3AB64_CARHZ/7-141
Q3ABD6_CARHZ/1-160
Q3ACF6_CARHZ/1-124
Q3AEI3_CARHZ/1-150
Q3AEX1_CARHZ/1-161
Q3AGM0_SYNSC/3-150
Q3AQ49_CHLCH/1-161
Q3AUL3_SYNS9/7-155
Q3BNV3_XANC5/11-135
Q3BVE8_XANC5/4-151
Q3BX15_XANC5/4-143
Q3BYT9_XANC5/7-153
Q3D356_STRAG/1-147
Q3D357_STRAG/1-148
Q3D8Q0_STRAG/1-147
Q3D8Q1_STRAG/1-148
Q3DHM0_STRAG/1-147
Q3DHM1_STRAG/1-148
Q3DMX1_STRAG/1-147
Q3DMX2_STRAG/1-148
Q3DT76_STRAG/1-147
Q3DT77_STRAG/1-148
Q3EK20_BACTI/2-97
Q3EZ64_BACTI/1-129
Q3IGT2_PSEHT/1-120
Q3IJT0_PSEHT/4-156
Q3IKE4_PSEHT/1-125
Q3IKF8_PSEHT/3-132
Q3IXP9_RHOS4/2-152
Q3J2U8_RHOS4/29-174
Q3J3Z4_RHOS4/4-151
Q3JB84_NITOC/21-180
Q3JEM6_NITOC/2-144
Q3JEW8_NITOC/2-149
Q3JIE9_BURP1/3-150
Q3JLE3_BURP1/14-162
Q3JT41_BURP1/490-630
Q3JYB3_BURP1/75-207
Q3K114_STRA1/1-148
Q3K115_STRA1/1-147
Q3K502_PSEPF/1-145
Q3K8D8_PSEPF/4-146
Q3K9A2_PSEPF/5-152
Q3KDL6_PSEPF/24-168
Q3KE71_PSEPF/5-153
Q3MAC8_ANAVT/2-146
Q3MDU8_ANAVT/2-146
Q3QZP7_XYLFA/2-145
Q3R1K2_XYLFA/3-133
Q3R6J3_XYLFA/3-133
Q3RBB8_XYLFA/2-145
Q3RDS9_XYLFA/2-145
Q3RDW3_XYLFA/3-133
Q3SHF4_THIDA/2-150
Q3SLF0_THIDA/2-157
Q3SMW7_NITWN/30-175
Q3SRL0_NITWN/5-152
Q3SW73_NITWN/9-165
Q3Z3I4_SHISS/1-144
Q3Z6R7_DEHE1/1-162
Q3Z736_DEHE1/1-157
Q3Z743_DEHE1/1-160
Q3ZYC6_DEHSC/1-160
Q3ZYE5_DEHSC/1-174
Q3ZYJ5_DEHSC/5-160
Q3ZYT4_DEHSC/1-161
Q465V1_METBF/3-160
Q466K7_METBF/1-157
Q467N2_METBF/4-91
Q469F1_METBF/1-129
Q46A66_METBF/1-161
Q46AT4_METBF/3-161
Q46BH9_METBF/4-162
Q46CP6_METBF/1-161
Q46CQ3_METBF/1-160
Q46EG6_METBF/1-154
Q46EN6_METBF/8-168
Q46FV6_METBF/9-170
Q46I16_PROMT/4-154
Q46NE7_CUPPJ/4-157
Q46RL9_CUPPJ/7-139
Q46T02_CUPPJ/114-323
Q46VI6_CUPPJ/1-129
Q46X69_CUPPJ/2-134
Q46XR7_CUPPJ/5-152
Q46ZQ1_CUPPJ/5-152
Q472R3_CUPPJ/2-146
Q47BI2_DECAR/3-144
Q47CA4_DECAR/4-149
Q47EB4_DECAR/4-151
Q47IM0_DECAR/4-132
Q47M17_THEFY/2-147
Q47NK5_THEFY/4-156
Q47PT4_THEFY/1-145
Q47QA3_THEFY/12-162
Q47QJ5_THEFY/22-167
Q47T58_THEFY/2-128
Q485X4_COLP3/1-130
Q486M9_COLP3/1-148
Q48850_LACSK/1-154
Q48AQ5_COLP3/1-147
Q48FH0_PSE14/4-147
Q48KX0_PSE14/5-153
Q48R92_STRPM/2-148
Q49VE8_STAS1/1-154
Q4A0M6_STAS1/2-146
Q4C769_CROWT/8-76
Q4C770_CROWT/1-72
Q4EJL4_LISMO/2-146
Q4ES18_LISMO/2-146
Q4FSA4_PSYA2/61-149
Q4FT51_PSYA2/57-201
Q4FU80_PSYA2/3-131
Q4FU98_PSYA2/6-150
Q4J9C9_SULAC/4-152
Q4JJZ9_SALTY/11-159
Q4JY90_CORJK/11-157
Q4K437_PSEF5/1-145
Q4K888_PSEF5/5-146
Q4K936_PSEF5/5-152
Q4KBI9_PSEF5/9-156
Q4KEP3_PSEF5/26-170
Q4L3Y9_STAHJ/1-128
Q4MM04_BACCE/1-133
Q4MTU9_BACCE/1-140
Q4P9Q0_USTMA/38-190
Q4UMI5_RICFE/6-140
Q4UQ94_XANC8/9-137
Q4URA8_XANC8/4-144
Q4USW9_XANC8/4-151
Q4UZW0_XANC8/5-151
Q4WBQ9_ASPFU/97-239
Q4WGX8_ASPFU/4-156
Q4WRJ1_ASPFU/79-224
Q4WWB0_ASPFU/83-228
Q4ZQ37_PSEU2/4-147
Q4ZRF7_PSEU2/1-145
Q4ZVK7_PSEU2/10-158
Q4ZWC1_PSEU2/38-182
Q50EJ3_LACRE/2-148
Q51415_PSEAE/5-124
Q548D9_ECOLX/5-153
Q54QT4_DICDI/7-156
Q55PX3_CRYNE/3-159
Q55Y75_CRYNE/5-151
Q57HZ3_SALCH/11-159
Q57QN6_SALCH/2-146
Q58WQ6_9BACT/2-158
Q59KV1_CANAL/1-151
Q59KV2_CANAL/4-148
Q59Y37_CANAL/4-149
Q59Z58_CANAL/5-150
Q59ZC1_CANAL/4-121
Q5B4A6_EMENI/94-239
Q5DYG8_VIBF1/1-148
Q5EI63_TRIMO/7-152
Q5FAB8_NEIG1/2-129
Q5FI38_LACAC/1-146
Q5FI39_LACAC/1-148
Q5GUN4_XANOR/12-158
Q5H2P3_XANOR/4-151
Q5H551_XANOR/56-182
Q5HI66_STAAC/1-152
Q5HIV5_STAAC/1-148
Q5KDI7_CRYNE/3-159
Q5KLR3_CRYNE/5-151
Q5KLS4_CRYNE/6-155
Q5LAG0_BACFN/1-160
Q5LMJ0_SILPO/4-150
Q5LX19_SILPO/3-127
Q5M1X7_STRT1/2-151
Q5M6G7_STRT2/2-151
Q5N3F2_SYNP6/2-155
Q5N5P7_SYNP6/3-151
Q5NFE8_FRATT/4-109
Q5NI72_FRATT/4-148
Q5NWD6_AROAE/1-128
Q5NXN0_AROAE/2-145
Q5PKV3_SALPA/11-159
Q5QV24_IDILO/1-149
Q5QVD3_IDILO/1-158
Q5SLB9_THET8/3-164
Q5UYX0_HALMA/5-149
Q5V3F2_HALMA/4-146
Q5WCH8_BACSK/3-146
Q5WKG8_BACSK/2-146
Q5WKN1_BACSK/4-158
Q5WU13_LEGPL/2-148
Q5WYQ4_LEGPL/5-146
Q5X287_LEGPA/2-148
Q5X7A5_LEGPA/5-146
Q5X9V0_STRP6/2-148
Q5YNF7_NOCFA/1-142
Q5YR50_NOCFA/4-153
Q5YRJ7_NOCFA/4-160
Q5YRN2_NOCFA/5-155
Q5YSW4_NOCFA/8-130
Q5YVI1_NOCFA/13-153
Q5YW55_NOCFA/2-149
Q5YX95_NOCFA/4-171
Q5Z1K1_NOCFA/10-149
Q5ZSS7_LEGPH/2-148
Q5ZXT5_LEGPH/5-146
Q604L8_METCA/9-158
Q60EJ3_ORYSJ/5-153
Q629L5_BURMA/3-150
Q62DA4_BURMA/217-364
Q62GP4_BURMA/3-134
Q62KV1_BURMA/4-146
Q631H5_BACCZ/1-129
Q63BR9_BACCZ/1-140
Q63HS4_BURPS/3-150
Q63KD3_BURPS/14-162
Q63PX9_BURPS/3-134
Q63TK1_BURPS/4-146
Q648Y9_9ARCH/1-155
Q64QU7_BACFR/1-160
Q65DK8_BACLD/3-81
Q65J47_BACLD/4-152
Q65M04_BACLD/1-140
Q65M40_BACLD/1-125
Q65WP2_MANSM/3-151
Q65YX0_PSEPU/6-154
Q665B2_YERPS/1-144
Q67QV1_SYMTH/2-150
Q67SF0_SYMTH/3-146
Q68Q06_ORYSI/56-200
Q6ACB8_LEIXX/9-161
Q6AG77_LEIXX/1-156
Q6AGX7_LEIXX/11-158
Q6AKT0_DESPS/33-193
Q6ANT6_DESPS/1-167
Q6APC3_DESPS/20-177
Q6APS8_DESPS/3-149
Q6BL21_DEBHA/4-148
Q6BL22_DEBHA/1-150
Q6BT95_DEBHA/3-149
Q6CBE2_YARLI/2-152
Q6CFH1_YARLI/4-148
Q6CK83_KLULA/2-150
Q6CLB4_KLULA/3-146
Q6D145_ERWCT/3-132
Q6D6S5_ERWCT/26-171
Q6DLR8_PSEPS/4-154
Q6F746_ACIAD/11-158
Q6F7V9_ACIAD/4-152
Q6F8G9_ACIAD/4-139
Q6F8J8_ACIAD/7-127
Q6FG05_ACIAD/1-148
Q6FM13_CANGA/2-146
Q6FRB1_CANGA/2-149
Q6FS27_CANGA/2-149
Q6FXR3_CANGA/1-148
Q6G1P8_BARHE/1-150
Q6GBM8_STAAS/1-152
Q6GCD2_STAAS/1-148
Q6GJ67_STAAR/1-152
Q6HBB0_BACHK/1-129
Q6HJ88_BACHK/1-140
Q6L1T3_PICTO/2-149
Q6LFS4_PHOPR/1-148
Q6LN79_PHOPR/2-143
Q6LY27_METMP/1-159
Q6LYS7_METMP/1-158
Q6LZL1_METMP/1-161
Q6LZX3_METMP/1-155
Q6MBI8_PARUW/20-175
Q6MCK2_PARUW/5-161
Q6MHD1_BDEBA/2-134
Q6MJY8_BDEBA/131-305
Q6MLL1_BDEBA/2-145
Q6MM85_BDEBA/1-152
Q6MXL9_SERMA/28-173
Q6N5V1_RHOPA/5-153
Q6N7J8_RHOPA/35-181
Q6NCY1_RHOPA/4-160
Q6NEL1_CORDI/1-146
Q6NGS1_CORDI/1-154
Q6NQE2_ARATH/5-152
Q6SG97_9BACT/1-149
Q6T1C6_STRGL/6-144
Q6T681_SALCH/11-159
Q6TAC7_MYCVP/1-86
Q6WGQ6_GLOTR/44-190
Q6WGQ7_GLOTR/44-190
Q6WGQ8_GLOTR/44-190
Q6WLD0_9BACT/15-134
Q6YCG4_VITVI/20-115
Q6ZKI0_ORYSJ/9-152
Q71X78_LISMF/2-146
Q727T7_DESVH/9-161
Q72DW0_DESVH/1-161
Q72LQ1_THET2/3-164
Q72XU1_BACC1/1-133
Q738T3_BACC1/2-141
Q73NT8_TREDE/1-89
Q73QT6_TREDE/2-136
Q73VB0_MYCPA/17-170
Q73VH8_MYCPA/2-154
Q73VY5_MYCPA/16-135
Q74F37_GEOSL/1-140
Q74GR6_GEOSL/1-160
Q74HL7_LACJO/1-146
Q74HL8_LACJO/1-150
Q75G27_LEPIC/1-149
Q7A1P0_STAAW/1-152
Q7A746_STAAN/1-152
Q7A7M6_STAAN/1-148
Q7AG45_ECO57/1-144
Q7BD45_PSEPU/5-153
Q7CL44_YERPE/1-144
Q7CZ51_AGRT5/23-168
Q7D676_MYCTU/18-167
Q7D6L9_MYCTU/35-131
Q7M964_WOLSU/1-162
Q7MBT2_VIBVY/2-142
Q7MIK6_VIBVY/6-141
Q7N480_PHOLL/1-152
Q7NGX2_GLOVI/2-145
Q7NMT6_GLOVI/2-146
Q7NPQ0_GLOVI/25-170
Q7NUA9_CHRVO/8-140
Q7NZW0_CHRVO/2-147
Q7P0N6_CHRVO/1-130
Q7TXD0_MYCBO/8-157
Q7TXX2_MYCBO/35-131
Q7U3Q8_SYNPX/3-150
Q7UC03_SHIFL/35-181
Q7UID9_RHOBA/6-148
Q7V3N3_PROMP/5-153
Q7V413_PROMM/7-154
Q7VEH0_PROMA/5-153
Q7VTF5_BORPE/1-135
Q7VXR2_BORPE/34-179
Q7VY03_BORPE/4-151
Q7VYI9_BORPE/2-150
Q7W5G5_BORPA/1-135
Q7W720_BORPA/34-179
Q7W751_BORPA/2-150
Q7W878_BORPA/4-151
Q7WBQ0_BORPA/4-147
Q7WD00_BORBR/1-134
Q7WIM4_BORBR/2-150
Q7WIS0_BORBR/34-179
Q7WLM6_BORBR/4-151
Q7WPP2_BORBR/4-147
Q7X2G1_9ACTO/2-154
Q815H5_BACCR/1-129
Q81DW7_BACCR/1-140
Q81QY8_BACAN/1-140
Q81X35_BACAN/1-129
Q826Y0_STRAW/3-152
Q82BN9_STRAW/28-171
Q82DU9_STRAW/3-180
Q82E52_STRAW/1-148
Q82GT3_STRAW/21-171
Q82JU3_STRAW/18-145
Q82NT4_STRAW/2-146
Q82PJ2_STRAW/2-151
Q82VR1_NITEU/1-149
Q834F7_ENTFA/1-128
Q835Z1_ENTFA/1-148
Q835Z2_ENTFA/2-149
Q83BD2_COXBU/4-146
Q83LN0_SHIFL/1-145
Q83V38_PSEFL/4-159
Q845S9_PSEPU/5-152
Q849Z0_ECOLX/1-142
Q87D15_XYLFT/1-153
Q87E96_XYLFT/3-133
Q87EC5_XYLFT/2-145
Q87FE1_VIBPA/2-148
Q87MH5_VIBPA/4-140
Q87MN5_VIBPA/1-149
Q87YT4_PSESM/10-158
Q87ZH8_PSESM/1-145
Q885Z5_PSESM/4-147
Q88FF8_PSEPK/5-153
Q88JD4_PSEPK/27-171
Q88LK4_PSEPK/35-179
Q88MC9_PSEPK/5-147
Q88SE0_LACPL/578-725
Q88SX5_LACPL/1-148
Q88U18_LACPL/2-149
Q88U19_LACPL/1-148
Q88X25_LACPL/1-148
Q88X26_LACPL/1-148
Q88Y32_LACPL/7-156
Q88Z69_LACPL/1-145
Q88ZR3_LACPL/2-149
Q890A9_LACPL/2-156
Q890G6_LACPL/1-148
Q896J7_CLOTE/1-162
Q89KW3_BRAJA/3-150
Q8A7W2_BACTN/3-143
Q8A7X2_BACTN/51-205
Q8CUR9_OCEIH/1-148
Q8CYI9_STRR6/30-178
Q8CYK7_STRR6/1-148
Q8D503_VIBVU/2-142
Q8DBB7_VIBVU/6-141
Q8DLQ7_THEEB/2-146
Q8DNF5_STRR6/1-159
Q8DP68_STRR6/2-148
Q8DTE2_STRMU/1-148
Q8DU59_STRMU/1-148
Q8DU60_STRMU/1-147
Q8DW88_STRMU/1-148
Q8DW89_STRMU/1-148
Q8DWD8_STRMU/3-157
Q8DZL8_STRA5/1-148
Q8DZL9_STRA5/1-147
Q8E5B8_STRA3/1-148
Q8E5B9_STRA3/1-147
Q8EBE0_SHEON/1-150
Q8ELK0_OCEIH/4-162
Q8ELS2_OCEIH/1-148
Q8ELW2_OCEIH/2-151
Q8ELY0_OCEIH/1-146
Q8ELY5_OCEIH/2-145
Q8ETA5_OCEIH/1-147
Q8EWA9_MYCPE/1-152
Q8EY29_LEPIN/1-149
Q8EYS6_LEPIN/1-144
Q8FBU8_ECOL6/5-153
Q8FEK3_ECOL6/10-130
Q8FJ92_ECOL6/1-145
Q8FLV3_COREF/15-166
Q8FLX9_COREF/2-149
Q8FPL8_COREF/1-155
Q8GAJ2_ARTNI/5-152
Q8GKS3_RHOSH/1-140
Q8GMH2_STRGL/5-161
Q8K5S9_STRP3/2-148
Q8KCF9_CHLTE/4-151
Q8KCW0_CHLTE/1-161
Q8KL37_RHIEC/1-147
Q8KZR0_PSEPU/1-145
Q8L245_SALTY/10-155
Q8L5Q7_CICAR/4-152
Q8LB59_ARATH/74-223
Q8LQN2_ORYSJ/6-152
Q8NLM7_CORGL/1-152
Q8NQ10_CORGL/1-94
Q8NRN4_CORGL/2-148
Q8NYA6_STAAW/1-148
Q8NZB6_STRP8/2-148
Q8P4N9_XANCP/9-137
Q8PAP6_XANCP/4-151
Q8PC76_XANCP/4-144
Q8PDL9_XANCP/5-151
Q8PGA8_XANAC/13-137
Q8PKE3_XANAC/6-146
Q8PMF3_XANAC/4-151
Q8PNV3_XANAC/5-145
Q8PP37_XANAC/5-152
Q8PQI9_XANAC/7-153
Q8PSG0_METMA/1-137
Q8PSM1_METMA/1-151
Q8PTC6_METMA/4-161
Q8PWF7_METMA/1-163
Q8PWF8_METMA/7-165
Q8PWK0_METMA/1-163
Q8PWK3_METMA/1-160
Q8PYB8_METMA/1-107
Q8PZ60_METMA/9-170
Q8PZJ5_METMA/4-160
Q8Q088_METMA/3-161
Q8Q0I9_METMA/16-171
Q8RMC7_9ACTO/44-189
Q8RR37_GEOSE/1-141
Q8RR38_BACSU/1-140
Q8TI02_METAC/1-120
Q8TJ23_METAC/1-126
Q8TJN9_METAC/1-162
Q8TJW9_METAC/1-159
Q8TK17_METAC/1-158
Q8TMZ9_METAC/1-157
Q8TNT9_METAC/4-135
Q8TNW1_METAC/5-136
Q8TPD3_METAC/1-161
Q8TPK8_METAC/14-144
Q8TPP6_METAC/1-140
Q8TPS0_METAC/1-135
Q8TPU2_METAC/3-161
Q8TPY1_METAC/1-144
Q8TTI8_METAC/1-159
Q8TTI9_METAC/1-159
Q8TTL2_METAC/3-145
Q8TTM3_METAC/1-155
Q8TTU3_METAC/1-163
Q8TTU8_METAC/1-160
Q8TWU3_METKA/1-156
Q8U2V7_PYRFU/1-140
Q8VUC6_BURCE/3-150
Q8VUC8_BURCE/5-152
Q8W305_ORYSA/56-200
Q8XDD6_ECO57/1-144
Q8XLX5_CLOPE/1-155
Q8XPZ1_RALSO/4-151
Q8XXA9_RALSO/3-135
Q8XZ48_RALSO/7-150
Q8XZQ8_RALSO/1-145
Q8Y1Q6_RALSO/1-134
Q8Y4T1_LISMO/2-146
Q8YMZ7_NOSS1/2-146
Q8Z2P1_SALTI/11-159
Q8ZKX9_SALTY/11-159
Q928T7_LISIN/2-146
Q92BD0_LISIN/1-149
Q92MW5_RHIME/5-156
Q92PE2_RHIME/5-144
Q92R45_RHIME/35-180
Q92TM6_RHIME/4-151
Q92W43_RHIME/109-317
Q93CC2_ECOLX/1-80
Q93MF4_AMYMD/6-154
Q93T20_PSEPU/5-153
Q941C6_ARATH/6-102
Q973M9_SULTO/7-153
Q97DH2_CLOAB/1-159
Q97DI2_CLOAB/2-149
Q97DJ1_CLOAB/1-161
Q97DX9_CLOAB/1-157
Q97DY6_CLOAB/1-153
Q97G43_CLOAB/3-168
Q97G50_CLOAB/1-133
Q97L10_CLOAB/1-140
Q97NR6_STRPN/1-159
Q97PQ7_STRPN/30-179
Q97PW8_STRPN/1-148
Q97PW9_STRPN/2-148
Q97U66_SULSO/4-153
Q98CB0_RHILO/4-151
Q98CD9_RHILO/18-165
Q98DD4_RHILO/5-161
Q98DG8_RHILO/9-156
Q98EB1_RHILO/2-136
Q98I27_RHILO/4-149
Q98MW2_RHILO/4-151
Q99W11_STAAM/1-152
Q99WN7_STAAM/1-148
Q99XY6_STRP1/2-148
Q9A828_CAUCR/1-148
Q9A858_CAUCR/30-175
Q9AH37_PSEPU/7-106
Q9AJY7_STRCO/6-155
Q9AKP5_RICMO/6-131
Q9AMI6_STRAT/6-147
Q9AYU0_TRIVS/3-152
Q9CBV8_MYCLE/3-137
Q9CIJ0_LACLA/1-148
Q9CKX9_PASMU/2-153
Q9EUU2_PSEPU/23-168
Q9F2X4_STRCO/3-153
Q9F4J9_STRMT/1-148
Q9F7X7_ECOLX/10-130
Q9F9T2_9PROT/3-148
Q9FD35_PSEPU/3-159
Q9HPI9_HALSA/5-150
Q9HYG0_PSEAE/1-145
Q9I1J5_PSEAE/24-168
Q9I4D4_PSEAE/5-152
Q9I509_PSEAE/4-146
Q9JY11_NEIMB/5-158
Q9K7P0_BACHD/2-146
Q9KB78_BACHD/2-144
Q9KE48_BACHD/2-155
Q9KQ38_VIBCH/2-137
Q9KQ90_VIBCH/1-148
Q9L2E1_STRCO/8-151
Q9L334_SERMA/28-173
Q9L9D0_THIFE/34-178
Q9LCT1_BRAJA/4-160
Q9LSQ5_ARATH/5-152
Q9LUX9_ARATH/4-154
Q9PC62_XYLFA/1-153
Q9PCP5_XYLFA/5-134
Q9PE95_XYLFA/7-133
Q9PED4_XYLFA/2-145
Q9RBT7_9PSED/3-159
Q9RD22_STRCO/3-152
Q9RD46_STRCO/3-127
Q9RJP5_STRCO/1-153
Q9RKU1_STRCO/2-149
Q9RP96_STRFR/6-154
Q9RVR0_DEIRA/41-198
Q9RWP2_DEIRA/32-178
Q9X887_STRCO/1-157
Q9ZGB0_STRCY/12-157
Q9ZGD0_STRCY/6-151
SSUE_ECOLI/1-144
SSUE_PSEPK/1-145
SSUE_PSEPU/1-145
WRBA1_RHIME/2-150
WRBA2_RHIME/2-149
WRBA3_RHIME/2-149
WRBA_ACICJ/2-146
WRBA_ACIET/2-150
WRBA_ACIF2/2-147
WRBA_ACIF5/2-147
WRBA_AGRRK/2-151
WRBA_AGRT5/2-150
WRBA_ALHEH/2-148
WRBA_AROAE/1-149
WRBA_AZOC5/2-149
WRBA_AZOSB/2-148
WRBA_AZOVD/2-148
WRBA_BEII9/2-150
WRBA_BRAJA/2-151
WRBA_BRASB/2-150
WRBA_BRASO/2-150
WRBA_BRUA1/2-151
WRBA_BRUA2/2-151
WRBA_BRUAB/2-151
WRBA_BRUC2/2-151
WRBA_BRUMB/2-151
WRBA_BRUME/2-151
WRBA_BRUO2/2-151
WRBA_BRUSI/2-151
WRBA_BRUSU/2-151
WRBA_BURA4/2-149
WRBA_BURCA/2-149
WRBA_BURCC/2-149
WRBA_BURCH/2-149
WRBA_BURCJ/2-149
WRBA_BURCM/2-149
WRBA_BURM1/2-149
WRBA_BURP8/2-148
WRBA_BURPP/2-149
WRBA_BURS3/2-149
WRBA_BURVG/2-149
WRBA_CAUCN/2-149
WRBA_CAUCR/2-149
WRBA_CAUSK/2-149
WRBA_CHRSD/2-148
WRBA_CITK8/2-149
WRBA_DESMR/1-154
WRBA_ECO24/2-149
WRBA_ECO27/2-149
WRBA_ECO45/2-149
WRBA_ECO55/2-149
WRBA_ECO57/2-149
WRBA_ECO5E/2-149
WRBA_ECO7I/2-149
WRBA_ECO8A/2-149
WRBA_ECOBW/2-149
WRBA_ECODH/2-149
WRBA_ECOHS/2-149
WRBA_ECOK1/2-149
WRBA_ECOL5/2-149
WRBA_ECOL6/2-149
WRBA_ECOLC/2-149
WRBA_ECOLI/2-149
WRBA_ECOLU/2-149
WRBA_ECOSE/2-149
WRBA_ECOSM/2-149
WRBA_ECOUT/2-149
WRBA_ENT38/2-148
WRBA_ESCF3/2-149
WRBA_GEOLS/10-150
WRBA_GEOMG/8-154
WRBA_GEOSF/1-154
WRBA_GEOSL/1-154
WRBA_GEOUR/1-154
WRBA_GLUDA/2-147
WRBA_HALHL/2-150
WRBA_KLEP3/2-148
WRBA_MARMS/2-145
WRBA_MESSB/2-151
WRBA_METAC/6-154
WRBA_METBF/2-155
WRBA_METC4/2-151
WRBA_METEP/2-151
WRBA_METMA/2-156
WRBA_METPB/2-151
WRBA_METRJ/2-151
WRBA_METS4/2-150
WRBA_METSB/2-149
WRBA_NITOC/2-147
WRBA_NITWN/2-150
WRBA_OCHA4/2-151
WRBA_OLICO/2-150
WRBA_PARDP/2-149
WRBA_PARL1/5-153
WRBA_PHOLL/2-150
WRBA_RALME/2-149
WRBA_RHIL3/2-149
WRBA_RHISN/2-150
WRBA_RHOCS/2-149
WRBA_RHOP2/2-150
WRBA_RHOP5/2-150
WRBA_RHOPA/2-150
WRBA_RHOPB/2-148
WRBA_RHOPS/2-150
WRBA_RHOPT/2-150
WRBA_RHORT/5-150
WRBA_SALA4/2-149
WRBA_SALAR/2-149
WRBA_SALDC/2-149
WRBA_SALEP/2-149
WRBA_SALG2/2-149
WRBA_SALHS/2-149
WRBA_SALNS/2-149
WRBA_SALPA/2-149
WRBA_SALPB/2-149
WRBA_SALPC/2-149
WRBA_SALPK/2-149
WRBA_SALSV/2-149
WRBA_SALTI/2-149
WRBA_SALTY/2-149
WRBA_SERP5/2-150
WRBA_SHIDS/2-149
WRBA_SHIF8/2-149
WRBA_SHISS/5-152
WRBA_SPHWW/2-149
WRBA_SYNAS/1-153
WRBA_SYNFM/1-153
WRBA_TOLAT/2-150
WRBA_XANP2/2-151
WRBA_YERE8/2-150
WRBA_YERP3/2-149
WRBA_YERPA/2-149
WRBA_YERPB/2-149
WRBA_YERPE/2-149
WRBA_YERPG/2-149
WRBA_YERPN/2-149
WRBA_YERPP/2-149
WRBA_YERPS/2-149
WRBA_YERPY/2-149
WRBA_ZYMMO/2-149
Y342_MYCGE/6-154
Y517_MYCPN/4-151
YIEF_ECO57/5-153
YIEF_ECOLI/5-153
YIEF_SHIFL/5-153
YWQN_BACSU/1-152
