# Supplementary material for: Contact prediction is hardest for the most informative contacts, but improves with the incorporation of contact potentials
Source: PLoS One. 2018 Jun 28;13(6):e0199585. doi: 10.1371/journal.pone.0199585 (PMC6023208; doi:10.1371/journal.pone.0199585)
Supplement: S1 Data — Each file in the ‘alignments’ directory herein corresponds to a protein family’s alignment and contains the accession number and sequence range of each sequence in the alignment. (TAR.GZ) [file pone.0199585.s001.tar.gz › alignments/PadR]

A0ACB4_STRAM/16-88
A0AG55_LISW6/16-86
A0AGH4_LISW6/16-88
A0AIL0_LISW6/10-80
A0B475_BURCH/79-148
A0B595_METTP/37-107
A0JSA6_ARTS2/7-81
A0JSQ9_ARTS2/7-78
A0JYA8_ARTS2/14-83
A0JZB5_ARTS2/14-90
A0K2Z9_BURCH/13-90
A0K6G8_BURCH/21-94
A0LEX5_SYNFM/34-107
A0LWU9_ACIC1/14-87
A0M021_GRAFK/19-90
A0NMS3_9RHOB/7-82
A0PKG9_MYCUA/6-82
A0PMR3_MYCUA/66-140
A0PQX7_MYCUA/12-84
A0PRS2_MYCUA/7-78
A0PUT4_MYCUA/13-83
A0PVD1_MYCUA/121-191
A0PWW1_MYCUA/7-81
A0Q8Y0_MYCA1/6-82
A0Q942_MYCA1/7-81
A0Q9V4_MYCA1/122-192
A0QH42_MYCA1/21-97
A0QWA0_MYCS2/21-95
A0R5K7_MYCS2/7-78
A0R5K8_MYCS2/112-182
A0R6M7_MYCS2/7-81
A0R7G5_MYCS2/9-86
A0RAH9_BACAH/12-85
A0RAK6_BACAH/20-90
A0RB82_BACAH/21-90
A0RBD8_BACAH/32-104
A0REG9_BACAH/15-87
A0REL7_BACAH/7-81
A0RGM4_BACAH/14-84
A0RI11_BACAH/7-83
A0RKG2_BACAH/93-167
A0RYA5_CENSY/122-188
A0YG06_9GAMM/7-81
A0YQL6_LYNSP/91-165
A0ZDA7_NODSP/27-101
A0ZNA8_NODSP/7-81
A0ZYN4_9CAUD/40-111
A1AFZ1_ECOK1/67-137
A1EMC5_VIBCH/7-81
A1F744_VIBCH/7-81
A1JJY6_YERE8/66-136
A1KEL5_MYCBP/6-82
A1KHW7_MYCBP/7-81
A1KPH3_MYCBP/13-83
A1R264_ARTAT/84-153
A1R330_ARTAT/7-78
A1R446_ARTAT/30-101
A1R6Y5_ARTAT/7-82
A1R7Z5_ARTAT/14-83
A1R8I7_ARTAT/46-115
A1R8I8_ARTAT/10-81
A1R8X4_ARTAT/15-90
A1RBB4_ARTAT/17-89
A1RNP7_SHESW/19-91
A1RQJ0_PYRIL/18-84
A1RU34_PYRIL/13-86
A1RV86_PYRIL/20-87
A1RWE5_THEPD/25-94
A1S018_THEPD/13-82
A1S081_THEPD/24-91
A1S0L0_THEPD/16-87
A1SCX7_NOCSJ/3-78
A1SQI6_NOCSJ/7-81
A1SQM2_NOCSJ/84-151
A1SQT7_NOCSJ/12-88
A1T923_MYCVP/8-82
A1TGD1_MYCVP/7-78
A1TGD2_MYCVP/112-182
A1THZ2_MYCVP/6-83
A1U9K7_MYCSK/43-119
A1UMU0_MYCSK/8-79
A1UMU1_MYCSK/86-156
A1UNT5_MYCSK/16-90
A1UP91_MYCSK/6-83
A1UXS0_BURMS/51-120
A1V8M2_BURMS/14-84
A1V8R1_BURMS/15-92
A1ZRU2_9BACT/15-89
A1ZT52_9BACT/19-90
A2BMT4_HYPBU/13-87
A2P6Z1_VIBCH/7-81
A2PW08_VIBCH/7-81
A2RGZ3_STRPG/14-82
A2RI36_LACLM/17-91
A2RJ61_LACLM/19-91
A2RN77_LACLM/11-85
A2RNL2_LACLM/16-88
A2RZY6_BURM9/51-120
A2S6H7_BURM9/15-92
A2S790_BURM9/14-84
A2SQ65_METLZ/25-95
A2TT16_9FLAO/19-90
A2TYI9_9FLAO/15-89
A2U1E3_9FLAO/19-90
A2VH82_MYCTU/7-81
A2VMY3_MYCTU/6-82
A2VPR1_MYCTU/13-83
A2VR60_9BURK/21-94
A2VU06_9BURK/13-90
A2W215_9BURK/79-148
A2W651_9BURK/14-91
A2WH97_9BURK/77-146
A3CPC7_STRSV/5-77
A3CQC8_STRSV/22-91
A3CR89_STRSV/14-83
A3D8V7_SHEB5/19-91
A3DFJ0_CLOTH/16-86
A3DFJ2_CLOTH/30-104
A3DGN6_CLOTH/16-90
A3DGR1_CLOTH/15-89
A3DLA0_STAMF/22-89
A3DMJ9_STAMF/22-97
A3DPH2_STAMF/15-92
A3EJ89_VIBCH/7-81
A3GRE4_VIBCH/7-81
A3GXB4_VIBCH/7-81
A3HSK7_9BACT/34-109
A3HWA1_9BACT/19-90
A3I2Y6_9BACT/13-90
A3I767_9BACI/14-83
A3IAC9_9BACI/16-88
A3IAM9_9BACI/15-89
A3IGH9_9BACI/14-83
A3IWR1_9CHRO/66-135
A3J0A8_9FLAO/15-88
A3J0R5_9FLAO/19-90
A3KI89_STRAM/7-81
A3KJN5_STRAM/7-81
A3KJP8_STRAM/7-81
A3KKA3_STRAM/6-80
A3KKS5_STRAM/83-152
A3M123_ACIBT/38-106
A3M5Y9_ACIBT/7-80
A3MAE8_BURM7/51-120
A3MPQ7_BURM7/14-84
A3MQM0_BURM7/15-92
A3MTK3_PYRCJ/20-87
A3MUA1_PYRCJ/13-86
A3N447_BURP6/14-84
A3NF20_BURP6/15-92
A3NFB5_BURP6/78-147
A3NJS5_BURP6/7-80
A3NPS6_BURP0/14-84
A3P0W9_BURP0/15-92
A3P161_BURP0/78-147
A3P5E1_BURP0/18-91
A3PT65_MYCSJ/16-92
A3PWG0_MYCSJ/13-83
A3Q775_MYCSJ/8-79
A3Q776_MYCSJ/79-149
A3Q883_MYCSJ/16-90
A3Q8N7_MYCSJ/6-83
A3RWI6_RALSO/65-134
A3RYP4_RALSO/7-78
A3TJN1_9MICO/14-88
A3TK78_9MICO/17-89
A3TN90_9MICO/12-93
A3TNT6_9MICO/19-91
A3TP10_9MICO/7-79
A3TPY5_9MICO/15-87
A3TQ81_9MICO/23-96
A3TQB0_9MICO/21-93
A3U8Y5_CROAH/19-90
A3UE77_9RHOB/21-93
A3UVF9_VIBSP/7-81
A3WDN6_9SPHN/53-131
A3WHL1_9SPHN/12-86
A3WSY5_9BRAD/18-86
A3Y0H6_9VIBR/7-81
A3Z908_9SYNE/41-115
A4A416_9GAMM/7-81
A4AEH6_9ACTN/9-86
A4AG94_9ACTN/7-89
A4AKT3_9ACTN/56-125
A4AL95_9ACTN/7-81
A4AP31_MARSH/15-89
A4AQI3_MARSH/19-90
A4BBA4_9GAMM/6-79
A4BBX5_9GAMM/35-74
A4BCU6_9GAMM/8-82
A4BKI3_9GAMM/24-96
A4BRK0_9GAMM/17-87
A4BX76_9FLAO/15-89
A4BZ47_9FLAO/19-90
A4C7L7_9GAMM/15-91
A4CA37_9GAMM/25-97
A4CNU3_ROBBH/10-81
A4CSI4_SYNPV/36-110
A4E8B0_9ACTN/14-83
A4F652_SACEN/7-79
A4F7W5_SACEN/8-85
A4F8I2_SACEN/14-87
A4F8R1_SACEN/1-71
A4FFB8_SACEN/7-81
A4FFL6_SACEN/7-81
A4FHB0_SACEN/14-88
A4FIQ8_SACEN/19-93
A4FNW1_SACEN/22-95
A4FR39_SACEN/6-83
A4FXJ9_METM5/23-87
A4FXK6_METM5/4-81
A4FYA0_METM5/14-88
A4G020_METM5/15-84
A4IK35_GEOTN/14-84
A4IN67_GEOTN/8-82
A4JA49_BURVG/13-90
A4JKF3_BURVG/78-147
A4KGA3_MYCTU/7-81
A4KN77_MYCTU/6-82
A4KTF7_MYCTU/13-83
A4LML3_BURPS/14-84
A4LMY8_BURPS/15-92
A4MH97_BURPS/7-80
A4QCK0_CORGB/7-81
A4QI20_CORGB/80-149
A4T4P6_MYCGI/6-83
A4T5X3_MYCGI/106-176
A4T5X4_MYCGI/19-90
A4TD25_MYCGI/22-98
A4TGL2_MYCGI/12-85
A4TIE6_YERPP/68-138
A4TUK3_9PROT/57-130
A4VSZ3_STRSY/37-106
A4VTC9_STRSY/16-86
A4VVF8_STRSY/14-82
A4VWR7_STRSY/15-87
A4VWV7_STRSY/14-88
A4VZ78_STRS2/14-83
A4VZK5_STRS2/16-86
A4W1R2_STRS2/14-82
A4W319_STRS2/15-87
A4W360_STRS2/3-71
A4WEQ3_ENT38/41-111
A4WHQ6_PYRAR/13-86
A4WIX1_PYRAR/20-87
A4WJU8_PYRAR/18-84
A4X2J5_SALTO/39-114
A4X3C2_SALTO/15-87
A4X3K5_SALTO/33-104
A4X4L0_SALTO/19-93
A4X842_SALTO/23-97
A4XDH4_SALTO/6-89
A4XUH0_PSEMY/15-85
A4Y387_SHEPC/19-91
A4YE88_METS5/17-86
A4YEN8_METS5/20-88
A4YF39_METS5/15-86
A4YGH7_METS5/19-85
A4YQN2_BRASO/86-156
A4YT47_BRASO/19-86
A4Z2F2_BRASO/7-81
A5CLW3_CLAM3/15-89
A5CNB3_CLAM3/15-87
A5CQ98_CLAM3/51-120
A5CRF7_CLAM3/7-78
A5CTH7_CLAM3/93-162
A5D200_PELTS/8-83
A5EA81_BRASB/7-81
A5EAC0_BRASB/14-84
A5EFD0_BRASB/92-162
A5F4Z9_VIBC3/7-81
A5FNI2_FLAJ1/19-90
A5FQF6_DEHSB/39-108
A5FR59_DEHSB/15-85
A5G0N4_ACICJ/63-133
A5GIX5_SYNPW/42-116
A5HXZ4_CLOBH/16-88
A5HZE2_CLOBH/19-89
A5I0H8_CLOBH/16-85
A5I473_CLOBH/16-89
A5IKC3_THEP1/12-80
A5INN2_THEP1/18-92
A5IWB9_STAA9/16-89
A5J4W6_BURMA/14-84
A5J5R2_BURMA/15-92
A5KIK6_9FIRM/23-93
A5KIP7_9FIRM/14-84
A5L0N6_9GAMM/7-81
A5LEA3_STRPN/14-83
A5LF57_STRPN/15-87
A5LIZ3_STRPN/14-83
A5LQG8_STRPN/15-87
A5LS52_STRPN/15-87
A5LW59_STRPN/14-83
A5LY25_STRPN/14-83
A5LZN6_STRPN/15-87
A5M5D9_STRPN/14-83
A5M9R0_STRPN/15-87
A5MI91_STRPN/15-87
A5MIV5_STRPN/14-83
A5MK52_STRPN/15-87
A5ML17_STRPN/14-83
A5MRN1_STRPN/14-83
A5MVT9_STRPN/15-87
A5MZK5_CLOK5/18-92
A5MZR1_CLOK5/51-124
A5MZV5_CLOK5/7-80
A5N0A8_CLOK5/21-93
A5N0S6_CLOK5/16-90
A5N332_CLOK5/10-54
A5N335_CLOK5/17-89
A5N5Q3_CLOK5/54-110
A5N8Q2_CLOK5/15-89
A5N8T7_CLOK5/15-86
A5PDB7_9SPHN/50-120
A5THV9_BURMA/14-84
A5TI74_BURMA/15-92
A5TP94_BURMA/79-148
A5TYB8_MYCTA/6-82
A5U1M5_MYCTA/7-81
A5U8G3_MYCTA/13-83
A5UMM7_METS3/30-108
A5V4N2_SPHWW/69-139
A5VIB4_LACRD/14-83
A5VZE9_PSEP1/33-102
A5WIA0_MYCTF/6-82
A5WLK5_MYCTF/7-81
A5WT59_MYCTF/13-83
A5XJB9_BURMA/51-120
A5XQV8_BURMA/14-84
A5XRP9_BURMA/20-97
A5XZ23_BURMA/51-120
A5YSI9_9EURY/11-80
A5ZDI0_9BACE/37-108
A5ZSR5_9FIRM/14-82
A5ZW46_9FIRM/14-85
A5ZWX0_9FIRM/19-88
A6A158_VIBCH/7-81
A6AIV4_VIBCH/7-81
A6B5U2_VIBPA/19-93
A6BEA8_9FIRM/16-88
A6BF30_9FIRM/16-88
A6BF93_9FIRM/16-89
A6BGS7_9FIRM/16-89
A6BJ97_9FIRM/14-85
A6BU15_YERPE/68-138
A6BZG9_9PLAN/14-87
A6C2L2_9PLAN/16-90
A6CC54_9PLAN/18-92
A6CJD3_9BACI/18-88
A6CKD5_9BACI/11-85
A6CPP9_9BACI/31-103
A6CVI3_9VIBR/7-79
A6D0D2_9VIBR/7-81
A6DRV1_9BACT/15-89
A6EA69_9SPHI/19-90
A6ESG3_9BACT/19-90
A6GXF6_FLAPJ/19-90
A6L402_BACV8/19-90
A6LFK4_PARD8/19-90
A6LMA8_THEM4/22-95
A6LMD0_THEM4/18-92
A6LTJ6_CLOB8/10-85
A6LUR6_CLOB8/8-82
A6LXT6_CLOB8/6-79
A6LZB5_CLOB8/15-91
A6LZD5_CLOB8/6-81
A6M080_CLOB8/9-84
A6M096_CLOB8/19-93
A6NQ05_9BACE/24-98
A6NR86_9BACE/16-85
A6NRI4_9BACE/5-78
A6NRR8_9BACE/32-101
A6NW62_9BACE/8-82
A6QKI0_STAAE/16-89
A6SZ38_JANMA/45-116
A6TEB1_KLEP7/45-114
A6TNH9_ALKMQ/16-90
A6TNJ9_ALKMQ/18-88
A6TRI8_ALKMQ/26-99
A6TSJ0_ALKMQ/16-88
A6TUZ0_ALKMQ/6-81
A6TUZ4_ALKMQ/6-81
A6U577_STAA2/16-89
A6URE9_METVS/15-84
A6USJ8_METVS/14-88
A6VIF8_METM7/15-84
A6VK07_METM7/14-88
A6W6T2_KINRD/74-142
A6W9D9_KINRD/11-82
A6WBU7_KINRD/18-90
A6WDT4_KINRD/13-92
A6WJ29_SHEB8/19-91
A6X806_OCHA4/15-85
A6XUA5_VIBCH/7-81
A7AB76_9PORP/19-90
A7AXX2_RUMGN/14-85
A7AYC6_RUMGN/16-85
A7AZJ7_RUMGN/16-87
A7B0Z2_RUMGN/17-93
A7B8F8_RUMGN/14-83
A7BA03_9ACTO/7-80
A7BBE0_9ACTO/15-89
A7DWH9_STRTE/13-95
A7FF61_YERP3/68-138
A7FQC6_CLOB1/16-88
A7FR65_CLOB1/14-88
A7FRK9_CLOB1/19-89
A7FSN3_CLOB1/16-85
A7FVW1_CLOB1/16-89
A7G0W2_CLOBH/14-88
A7G9K0_CLOBL/16-88
A7GB02_CLOBL/19-89
A7GMK9_BACCN/32-104
A7GQ99_BACCN/17-87
A7GR35_BACCN/14-84
A7GS53_BACCN/16-88
A7HN08_FERNB/33-106
A7HPG2_PARL1/72-147
A7HXX0_PARL1/7-81
A7I556_METB6/14-84
A7I725_METB6/23-96
A7I8E5_METB6/355-422
A7I8I5_METB6/359-426
A7IBN0_XANP2/49-118
A7IME8_XANP2/45-118
A7K4E6_VIBSE/7-81
A7K7H8_COMTE/15-85
A7KUY2_9CAUD/32-107
A7M0R8_BACOV/19-90
A7MIT3_ENTS8/1-71
A7MXA8_VIBHB/29-103
A7NL90_ROSCS/14-89
A7UZ26_BACUN/19-90
A7VEC2_9CLOT/17-91
A7VGC7_9CLOT/14-83
A7VGD7_9CLOT/36-111
A7VRI9_9CLOT/14-84
A7VT79_9CLOT/14-83
A7VVC7_9CLOT/20-89
A7VYN2_9CLOT/18-93
A7X784_STAA1/16-89
A7Z1R7_BACA2/15-84
A7Z2K3_BACA2/8-82
A7Z6Z0_BACA2/6-83
A7Z9X7_BACA2/14-84
A7ZA28_BACA2/15-89
A7ZRV3_ECO24/67-137
A8A4M7_ECOHS/67-137
A8AAT8_IGNH4/25-91
A8APX5_CITK8/2-72
A8AUB4_STRGC/15-84
A8AVA2_STRGC/22-91
A8DWZ8_BURPS/50-119
A8EGG9_BURPS/14-84
A8EGT0_BURPS/1-78
A8ELT1_BURPS/7-80
A8F469_THELT/24-98
A8F9K7_BACP2/14-83
A8FAY3_BACP2/8-82
A8FCB2_BACP2/16-88
A8FJ74_BACP2/11-85
A8GB56_SERP5/66-136
A8HLE5_BURPS/78-147
A8I0M8_AZOC5/36-109
A8IL86_AZOC5/78-147
A8KFC9_BURPS/15-92
A8KFQ3_BURPS/14-84
A8KSD3_BURPS/7-80
A8KY39_FRASN/15-88
A8L1D7_FRASN/7-81
A8L532_FRASN/7-78
A8L6H3_FRASN/13-87
A8L6X9_FRASN/41-115
A8L716_FRASN/13-87
A8L8T9_FRASN/6-83
A8LAZ7_FRASN/144-213
A8LB85_FRASN/7-78
A8LCD1_FRASN/14-90
A8LCR1_FRASN/16-90
A8LD61_FRASN/19-92
A8LUT0_SALAI/10-83
A8LXH4_SALAI/6-90
A8LZV9_SALAI/8-82
A8M3R0_SALAI/13-84
A8M5R3_SALAI/7-81
A8M728_SALAI/53-123
A8M7C7_SALAI/16-90
A8M843_SALAI/11-85
A8MBK9_CALMQ/24-91
A8MBR3_CALMQ/20-90
A8MFL3_ALKOO/14-84
A8MG87_ALKOO/18-88
A8MIX9_ALKOO/14-86
A8MJA2_ALKOO/16-90
A8R6M3_SALET/15-85
A8RB14_9FIRM/7-81
A8RCJ3_9FIRM/20-89
A8REG8_9FIRM/19-88
A8RL52_9CLOT/14-85
A8RU82_9CLOT/14-90
A8S375_9CLOT/8-83
A8S7J7_9FIRM/14-85
A8SEV9_9FIRM/16-88
A8SF82_9FIRM/18-89
A8SHJ4_9FIRM/17-87
A8SIW9_9FIRM/13-81
A8SJL9_9FIRM/14-88
A8SJV3_9FIRM/14-84
A8SNQ0_9FIRM/17-87
A8SUL2_9FIRM/37-111
A8SXX0_9FIRM/14-83
A8SYP6_9FIRM/25-95
A8T8T5_9VIBR/7-81
A8TPJ3_9PROT/7-82
A8U065_9PROT/7-80
A8U3F7_9PROT/47-120
A8U6F3_9LACT/6-83
A8U8K4_9LACT/18-90
A8U8P1_9LACT/15-89
A8UBY4_9LACT/19-88
A8UJ88_9FLAO/13-90
A8UKM5_9FLAO/19-90
A8YU09_LACH4/14-83
A8YWT2_LACH4/11-84
A8Z5J3_STAAT/16-89
A9A325_NITMS/22-88
A9A6G5_METM6/2-81
A9A7I0_METM6/3-81
A9A7I1_METM6/14-80
A9A7Q9_METM6/14-88
A9A7Y3_METM6/14-81
A9A8C6_METM6/15-84
A9ACS3_BURM1/13-90
A9AR11_BURM1/87-156
A9AWY2_HERA2/14-89
A9AXE5_HERA2/11-86
A9AZM1_HERA2/24-96
A9B204_HERA2/5-78
A9BFH7_PETMO/9-79
A9BLW3_DELAS/7-80
A9DST5_9FLAO/15-89
A9DUN0_9FLAO/15-89
A9E5Y6_9FLAO/19-90
A9GCC6_SORC5/13-87
A9GIC6_SORC5/56-125
A9HBN2_GLUDA/59-128
A9HJL2_GLUDA/17-87
A9I6P5_BORPD/67-136
A9K0V9_BURMA/14-84
A9K1C7_BURMA/15-92
A9KHP6_CLOPH/14-84
A9KID4_CLOPH/15-88
A9KII7_CLOPH/16-88
A9KIP8_CLOPH/16-90
A9KMD3_CLOPH/6-79
A9KNP7_CLOPH/14-85
A9KRM5_CLOPH/19-89
A9L0X0_SHEB9/19-91
A9LBS8_BURMA/51-120
A9M526_9VIBR/10-83
A9N5Z3_SALPB/74-144
A9NE13_ACHLI/14-83
A9NFF7_ACHLI/1-62
A9NFN4_ACHLI/21-90
A9R4P5_YERPG/68-138
A9VFA5_BACWK/7-83
A9VFD2_BACWK/15-87
A9VGN2_BACWK/15-87
A9VGY9_BACWK/14-86
A9VHB2_BACWK/12-85
A9VHE1_BACWK/16-86
A9VHK0_BACWK/7-81
A9VI60_BACWK/14-88
A9VI63_BACWK/48-117
A9VIF5_BACWK/18-90
A9VK54_BACWK/18-87
A9VKJ5_BACWK/20-92
A9VKP1_BACWK/32-104
A9VMQ3_BACWK/16-88
A9VPX8_BACWK/14-84
A9WI05_CHLAA/14-90
A9WKS9_RENSM/83-152
A9WLA2_RENSM/16-93
A9WLL1_RENSM/7-78
A9WPK9_RENSM/14-83
A9WR20_RENSM/10-88
A9WRK0_RENSM/7-81
A9WRL5_RENSM/18-93
A9WRW0_RENSM/19-91
A9Z6Z5_YERPE/68-138
A9ZVC4_YERPE/68-138
B0A6E9_9CLOT/14-86
B0A7J4_9CLOT/16-85
B0A7U1_9CLOT/17-92
B0A9K0_9CLOT/19-92
B0ACQ4_9CLOT/17-90
B0AJI2_BACAN/15-87
B0AJN5_BACAN/7-81
B0AK45_BACAN/18-89
B0AKM0_BACAN/18-87
B0ALS7_BACAN/16-88
B0AQB4_BACAN/32-104
B0ARS2_BACAN/14-88
B0ASD7_BACAN/7-83
B0ASG9_BACAN/15-87
B0AU00_BACAN/12-85
B0AU32_BACAN/16-86
B0AYB9_BACAN/14-84
B0C2P3_ACAM1/15-91
B0C568_ACAM1/7-81
B0C5H6_ACAM1/7-81
B0C9K8_ACAM1/27-102
B0CCP4_ACAM1/24-99
B0CDV4_ACAM1/29-103
B0G250_9FIRM/16-89
B0G550_9FIRM/19-88
B0G6A0_9FIRM/8-83
B0G8A9_9FIRM/14-85
B0GFG6_YERPE/68-138
B0GN81_YERPE/68-138
B0H6G9_YERPE/68-138
B0HIU0_YERPE/68-138
B0HVL6_YERPE/68-138
B0K4B6_THEPX/7-55
B0KUH8_PSEPG/33-102
B0LTY1_9ACTO/64-135
B0MAB8_9FIRM/14-83
B0MFX0_9FIRM/8-83
B0MIS0_9FIRM/14-85
B0MMH7_9FIRM/14-84
B0MSB8_9FIRM/17-91
B0MUY2_9BACT/19-90
B0N082_9FIRM/20-91
B0N3V8_9FIRM/19-88
B0N6J8_9FIRM/16-88
B0NE98_EUBSP/36-109
B0NHS9_EUBSP/29-101
B0NKC2_EUBSP/15-89
B0NKK1_EUBSP/14-85
B0NPA3_BACSE/19-90
B0NXH8_9CLOT/16-87
B0NZB0_9CLOT/18-92
B0NZL6_9CLOT/13-87
B0P0Q0_9CLOT/8-83
B0P308_9CLOT/22-96
B0P866_9FIRM/8-83
B0PX73_BACAN/16-88
B0PXH8_BACAN/18-87
B0PXX0_BACAN/7-81
B0PY33_BACAN/15-87
B0PYJ4_BACAN/18-89
B0Q1N6_BACAN/16-86
B0Q1U8_BACAN/12-85
B0Q2Q4_BACAN/32-104
B0Q3A2_BACAN/7-83
B0Q3D4_BACAN/15-87
B0Q4J4_BACAN/14-88
B0QA63_BACAN/14-84
B0QBJ9_BACAN/15-87
B0QBQ1_BACAN/7-81
B0QC76_BACAN/18-89
B0QCN1_BACAN/18-87
B0QDF7_BACAN/16-88
B0QGL6_BACAN/7-83
B0QGT9_BACAN/15-87
B0QIQ7_BACAN/32-104
B0QKG8_BACAN/14-88
B0QLY5_BACAN/16-86
B0QM16_BACAN/12-85
B0QQA9_BACAN/14-84
B0R2Z7_HALS3/22-89
B0R430_HALS3/11-80
B0R5K7_HALS3/11-80
B0R6W2_HALS3/15-87
B0R8L2_HALS3/87-152
B0R8N0_HALS3/11-80
B0R8V5_HALS3/11-80
B0R8X1_HALS3/11-80
B0R9R9_HALS3/90-156
B0RA99_HALS3/11-80
B0RBG6_CLAMS/7-78
B0RCG2_CLAMS/15-87
B0RE25_CLAMS/73-142
B0RHN2_CLAMS/93-162
B0RN88_XANCB/38-107
B0RW88_XANCB/26-101
B0S0R4_FINM2/14-84
B0SAX8_LEPBA/15-85
B0SC64_LEPBA/11-85
B0SIY5_LEPBP/15-85
B0SKJ4_LEPBP/11-85
B0SZB6_CAUSK/21-93
B0T0X9_CAUSK/18-88
B0T548_CAUSK/51-121
B0TAS3_HELMI/14-88
B0TEQ6_HELMI/19-93
B0V5F7_ACIBY/7-80
B0VBM0_ACIBY/38-106
B0VNI3_ACIBS/38-106
B0VQJ6_ACIBS/7-80
B1B837_CLOBO/14-88
B1B9D8_CLOBO/16-91
B1BF20_CLOPE/18-98
B1BFB4_CLOPE/14-89
B1BHT0_CLOPE/48-121
B1BIC4_CLOPE/18-88
B1BLJ0_CLOPE/14-89
B1BMY9_CLOPE/8-83
B1BP74_CLOPE/16-91
B1BQ85_CLOPE/14-89
B1BSC3_CLOPE/48-121
B1BSJ9_CLOPE/18-88
B1BUM8_CLOPE/14-89
B1C139_9FIRM/17-87
B1C1I7_9FIRM/14-87
B1C3L5_9FIRM/14-85
B1C726_9FIRM/53-127
B1EF86_9ESCH/67-137
B1ESP9_BACAN/7-81
B1ETA4_BACAN/15-87
B1ETQ5_BACAN/18-89
B1EUA0_BACAN/18-87
B1EV14_BACAN/16-88
B1EWB7_BACAN/7-83
B1EWE9_BACAN/15-87
B1EXW4_BACAN/32-104
B1EZT5_BACAN/14-88
B1F1U3_BACAN/45-117
B1F2H8_BACAN/12-85
B1F2L1_BACAN/16-86
B1F690_BACAN/14-84
B1FQE3_9BURK/79-148
B1FQJ4_9BURK/13-90
B1FSS2_9BURK/108-177
B1GBM6_BACAN/18-87
B1GCT5_BACAN/16-88
B1GDD3_BACAN/15-87
B1GDI6_BACAN/7-81
B1GDZ6_BACAN/18-89
B1GF75_BACAN/14-88
B1GHI0_BACAN/32-104
B1GIY5_BACAN/15-87
B1GJ17_BACAN/7-83
B1GJV3_BACAN/16-86
B1GJY5_BACAN/12-85
B1GQF8_BACAN/14-84
B1GQR8_BACAN/45-117
B1H4P7_BURPS/72-141
B1H6C8_BURPS/7-80
B1H9X7_BURPS/15-92
B1HAG6_BURPS/14-84
B1HNT5_LYSSC/15-89
B1HPD7_LYSSC/1-70
B1HU18_LYSSC/14-83
B1HVW0_LYSSC/14-84
B1I0V4_DESAP/29-103
B1I2K7_DESAP/18-88
B1I7Z8_STRPI/14-83
B1IAW6_STRPI/15-87
B1ID71_CLOBK/16-88
B1IDL4_CLOBK/19-89
B1IHW9_CLOBK/16-85
B1II16_CLOBK/16-92
B1IRP6_ECOLC/67-137
B1J4F4_PSEPW/33-102
B1JPL3_YERPY/68-138
B1JSX1_BURCC/13-90
B1JZK4_BURCC/7-80
B1K255_BURCC/79-148
B1KS04_CLOBM/16-88
B1KVS2_CLOBM/18-89
B1KWH0_CLOBM/16-89
B1KY90_CLOBM/16-85
B1L3Y8_KORCO/15-82
B1L511_KORCO/20-87
B1L685_KORCO/14-87
B1L8P2_THESQ/17-92
B1L9K6_THESQ/12-80
B1LF63_ECOSM/67-137
B1M5I1_METRJ/71-141
B1MEB8_MYCA9/19-95
B1MFT2_MYCA9/106-176
B1MLI7_MYCA9/7-81
B1MMI9_MYCA9/6-86
B1MW38_LEUCK/16-90
B1MWC4_LEUCK/14-88
B1Q8G1_CLOBO/16-88
B1QBW1_CLOBO/15-87
B1QGL7_CLOBO/22-95
B1QIS9_CLOBO/16-88
B1QLT9_CLOBO/1-44
B1QMQ2_CLOBO/15-87
B1QN77_CLOBO/16-89
B1QV91_CLOBU/16-88
B1QVI1_CLOBU/18-88
B1R1V9_CLOBU/54-135
B1R3H4_CLOPE/18-88
B1R621_CLOPE/48-121
B1R6I3_CLOPE/16-91
B1R978_CLOPE/14-89
B1RAM0_CLOPE/14-89
B1RCY2_CLOPE/14-89
B1RE46_CLOPE/18-88
B1RFN3_CLOPE/48-121
B1RGW8_CLOPE/16-91
B1RKK5_CLOPE/24-104
B1RLN1_CLOPE/18-88
B1RMP6_CLOPE/14-89
B1RRF4_CLOPE/24-104
B1RRX4_CLOPE/48-121
B1S1I3_STRPN/14-83
B1S394_STRPN/15-87
B1SAW2_9BIFI/7-78
B1SXX8_9BURK/13-90
B1SYK9_9BURK/79-148
B1TA38_9BURK/7-80
B1UJA4_BACAN/18-89
B1UKG6_BACAN/15-87
B1UKL9_BACAN/7-81
B1UL40_BACAN/16-88
B1UL83_BACAN/18-87
B1UPZ8_BACAN/32-104
B1URG3_BACAN/14-88
B1USA6_BACAN/15-87
B1USD7_BACAN/7-83
B1UTY2_BACAN/12-85
B1UU15_BACAN/16-86
B1UXV9_BACAN/14-84
B1UZ10_CLOPE/18-88
B1UZB5_CLOPE/16-91
B1UZY1_CLOPE/48-121
B1VLR9_STRGG/7-81
B1VPD0_STRGG/12-70
B1VQF6_STRGG/25-97
B1VQT6_STRGG/7-78
B1VSE9_STRGG/8-86
B1VSV1_STRGG/7-81
B1W0H0_STRGG/14-83
B1W2G2_STRGG/7-80
B1W4H7_STRGG/67-136
B1W5X4_STRGG/7-81
B1XG75_ECODH/67-137
B1YB69_THENV/13-86
B1YD13_THENV/20-87
B1YDM5_THENV/18-84
B1YI07_EXIS2/12-85
B1YM88_EXIS2/7-81
B1YQN0_BURA4/13-90
B1YXQ4_BURA4/79-148
B1ZMY1_OPITP/1-66
B1ZQQ0_OPITP/19-90
B1ZX29_OPITP/15-89
B2A0I7_NATTJ/22-95
B2A1I4_NATTJ/18-88
B2AHQ7_CUPTR/14-81
B2AI33_CUPTR/7-87
B2DHP1_STRPN/15-87
B2DJN1_STRPN/14-83
B2DLP9_STRPN/15-87
B2DPG9_STRPN/14-83
B2DSM9_STRPN/15-87
B2DWE5_STRPN/14-83
B2DXL8_STRPN/15-87
B2DZL0_STRPN/14-83
B2E433_STRPN/15-87
B2E7P6_STRPN/14-83
B2FHM6_STRMK/24-100
B2FKW1_STRMK/35-104
B2G5U1_LACRJ/14-83
B2GCG3_LACF3/11-84
B2H946_BURPS/15-92
B2H9H2_BURPS/14-84
B2HGL0_MYCMM/12-84
B2HHY0_MYCMM/13-83
B2HIB1_MYCMM/6-82
B2HIX2_MYCMM/7-78
B2HJF3_MYCMM/7-81
B2HKB4_MYCMM/100-170
B2HSA6_MYCMM/7-81
B2I0Y1_ACIBC/46-114
B2I2U7_ACIBC/7-80
B2IIF7_BEII9/14-84
B2IKL6_BEII9/59-128
B2INR3_STRPS/16-88
B2IRH6_STRPS/14-83
B2IVL6_NOSP7/7-82
B2IYD3_NOSP7/67-136
B2IYY4_NOSP7/7-81
B2J6K5_NOSP7/27-101
B2JM89_BURP8/82-151
B2JZY2_YERPB/68-138
B2KK32_BURPS/16-85
B2NBK6_ECOLX/67-137
B2NMU7_ECO57/67-137
B2P5V8_ECO57/67-137
B2PL52_ECO57/67-137
B2PUN1_PROST/2-72
B2Q1E3_PROST/30-99
B2TFG8_BURPP/120-189
B2THY4_CLOBB/53-126
B2TNP2_CLOBB/46-120
B2U1S5_SHIB3/67-137
B2UHK8_RALPJ/64-133
B2UK01_RALPJ/7-78
B2UWP0_CLOBA/16-88
B2UXP5_CLOBA/53-126
B3A395_ECO57/67-137
B3AQ57_ECO57/67-137
B3B2S2_ECO57/67-137
B3BE51_ECO57/67-137
B3BRM9_ECO57/67-137
B3CDV8_9BACE/19-90
B3CKB0_ENTFC/5-65
B3EA42_GEOLS/16-89
B3HD29_ECOLX/67-137
B3HSL7_ECOLX/67-137
B3I0P5_ECOLX/67-137
B3IFE1_ECOLX/67-137
B3IZF9_BACAN/16-88
B3J0L3_BACAN/18-87
B3J130_BACAN/18-89
B3J1I7_BACAN/7-81
B3J1N7_BACAN/15-87
B3J378_BACAN/15-87
B3J3A7_BACAN/7-83
B3J512_BACAN/12-85
B3J543_BACAN/16-86
B3J589_BACAN/45-117
B3J6R8_BACAN/14-88
B3JB49_BACAN/32-104
B3JCU8_BACAN/14-84
B3JQT1_9BACE/19-90
B3PVK2_RHIE6/28-97
B3QHI9_RHOPT/51-120
B3QHW5_RHOPT/23-86
B3R9X9_CUPTR/81-150
B3RBT3_CUPTR/15-82
B3T492_9ARCH/22-88
B3T7R0_9ARCH/22-88
B3W8Z2_LACCB/18-90
B3WA94_LACCB/16-88
B3WAQ0_LACCB/7-81
B3WBD4_LACCB/10-83
B3WC09_LACCB/15-89
B3WLG7_ECOLX/67-137
B3WXH9_SHIDY/67-137
B3XJQ0_ECOLX/67-137
B3XMK7_LACRE/11-84
B3XP74_LACRE/7-81
B3XQQ2_LACRE/14-83
B3Y1H7_ECO11/67-137
B3YLX3_SALET/74-144
B3YMV4_BACCE/7-81
B3YNH3_BACCE/18-87
B3YP46_BACCE/18-89
B3YPX1_BACCE/20-92
B3YRQ9_BACCE/7-81
B3YTG2_BACCE/14-84
B3YVN4_BACCE/15-87
B3YWG8_BACCE/16-86
B3YWK2_BACCE/12-85
B3YX99_BACCE/32-104
B3YXM5_BACCE/16-88
B3YYW5_BACCE/7-83
B3Z0F7_BACCE/45-117
B3Z111_BACCE/15-87
B3Z2M6_BACCE/45-117
B3Z2T1_BACCE/16-86
B3Z2V7_BACCE/12-85
B3Z4Y7_BACCE/18-87
B3Z5G7_BACCE/14-84
B3Z5V0_BACCE/16-88
B3Z6M6_BACCE/7-83
B3Z6Q8_BACCE/15-87
B3Z919_BACCE/7-81
B3ZB29_BACCE/7-81
B3ZB91_BACCE/15-87
B3ZBG2_BACCE/14-88
B3ZC48_BACCE/32-104
B3ZDR3_BACCE/7-81
B3ZEN2_BACCE/14-86
B3ZF33_BACCE/18-89
B3ZHP2_BACCE/7-83
B3ZIH5_BACCE/16-88
B3ZIP7_BACCE/18-87
B3ZJP7_BACCE/15-87
B3ZJW1_BACCE/7-81
B3ZKC3_BACCE/18-90
B3ZKV2_BACCE/1-64
B3ZLL8_BACCE/14-88
B3ZLT9_BACCE/12-85
B3ZLX3_BACCE/16-86
B3ZM22_BACCE/45-117
B3ZNE4_BACCE/14-84
B3ZQV3_BACCE/15-87
B3ZRS6_BACCE/7-83
B3ZRV6_BACCE/15-87
B3ZT72_BACCE/14-86
B3ZTD7_BACCE/18-87
B3ZTJ6_BACCE/32-104
B3ZWI9_BACCE/7-81
B3ZXV3_BACCE/16-90
B4A1B1_SALNE/74-144
B4AEX5_BACPU/16-88
B4AG48_BACPU/6-81
B4AHX8_BACPU/8-82
B4AK26_BACPU/11-85
B4AMF5_BACPU/16-90
B4AMQ1_BACPU/14-83
B4BK80_9BACI/8-82
B4BR76_9BACI/14-84
B4D3V9_9BACT/15-89
B4D7I1_9BACT/20-94
B4DAD2_9BACT/20-89
B4DB33_9BACT/58-127
B4E656_BURCJ/21-94
B4EF06_BURCJ/13-90
B4EG13_BURCJ/77-146
B4ETU0_PROMH/118-188
B4RB07_PHEZH/18-88
B4SHM6_STRM5/35-104
B4SQ01_STRM5/24-100
B4T684_SALNS/74-144
B4TIU2_SALHS/74-144
B4TVU8_SALSV/74-144
B4U0M5_STREM/13-82
B4UAC6_ANASK/25-97
B4V1F7_9ACTO/7-81
B4V1R2_9ACTO/33-104
B4V5H3_9ACTO/7-78
B4V6G4_9ACTO/7-78
B4V890_9ACTO/7-81
B4V9K6_9ACTO/12-95
B4VD12_9ACTO/3-72
B4VEG0_9ACTO/7-81
B4VNP9_9CYAN/19-97
B4VSJ0_9CYAN/29-103
B4W6A1_9CAUL/80-149
B4WC74_9CAUL/22-94
B4WCD9_9CAUL/18-88
B4WDB8_9CAUL/7-68
B4WFZ0_9SYNE/15-91
B4WKN8_9SYNE/7-81
B4WN75_9SYNE/27-101
B4WQX1_9SYNE/7-81
B4X4V0_9GAMM/7-81
B5BG26_SALPK/74-144
B5C0S2_SALET/74-144
B5CG81_SALET/74-144
B5CPV7_9FIRM/5-78
B5D2P3_9BACE/19-90
B5E3H1_STRP4/15-87
B5E5X9_STRP4/14-83
B5F6B0_SALA4/74-144
B5FHU9_SALDC/74-144
B5G873_9ACTO/8-82
B5GCL2_9ACTO/7-81
B5GD69_9ACTO/14-83
B5GDL3_9ACTO/1-73
B5GFD7_9ACTO/75-144
B5GFM6_9ACTO/8-86
B5GHS0_9ACTO/12-94
B5GPC7_STRCL/8-86
B5GT24_STRCL/10-78
B5GTL5_STRCL/16-88
B5GTT4_STRCL/10-84
B5GU58_STRCL/7-78
B5GXA3_STRCL/12-95
B5GZ02_STRCL/91-160
B5H127_STRCL/7-81
B5H614_STRPR/12-95
B5H7X2_STRPR/88-157
B5HC41_STRPR/19-90
B5HI92_STRPR/8-85
B5HMX5_9ACTO/14-83
B5HPL3_9ACTO/7-81
B5HXM6_9ACTO/7-81
B5HYC3_9ACTO/8-86
B5HYV0_9ACTO/7-81
B5HZI6_9ACTO/6-79
B5I296_9ACTO/6-80
B5I5M8_9ACTO/5-79
B5I6L9_9ACTO/8-82
B5I788_9ACTO/12-95
B5I8K9_9ACTO/14-90
B5I9W1_ACIB4/17-91
B5IAL3_ACIB4/43-118
B5IBP0_ACIB4/17-91
B5IFM1_ACIB4/13-83
B5IFX4_ACIB4/13-83
B5IGC9_ACIB4/43-118
B5JHE8_9BACT/25-99
B5JMJ5_9BACT/18-92
B5JMY4_9BACT/9-82
B5JQ85_9BACT/17-91
B5JQ94_9BACT/9-82
B5MS67_SALET/74-144
B5MVK2_SALET/60-130
B5NCJ2_SALET/74-144
B5NQU9_SALET/74-144
B5P4F2_SALET/74-144
B5PF00_SALET/74-144
B5PWR0_SALHA/74-144
B5Q5R5_SALVI/74-144
B5QJB0_LACRH/15-89
B5QNQ1_LACRH/20-92
B5QPN5_LACRH/7-81
B5QRF8_LACRH/16-88
B5QT80_LACCA/7-81
B5QZ50_SALEP/75-145
B5REH2_SALG2/75-145
B5RXV1_RALSO/65-134
B5S9K9_RALSO/1-68
B5SAA4_RALSO/1-68
B5UI39_BACCE/32-104
B5UKC2_BACCE/14-88
B5UKC5_BACCE/45-117
B5UKM2_BACCE/14-84
B5ULD0_BACCE/16-88
B5UM55_BACCE/7-83
B5UML0_BACCE/18-87
B5UR58_BACCE/7-81
B5USE9_BACCE/7-83
B5USH7_BACCE/15-87
B5UT02_BACCE/14-86
B5UUQ1_BACCE/18-90
B5UWA1_BACCE/7-81
B5UWF3_BACCE/15-87
B5UY25_BACCE/15-84
B5UZI1_BACCE/3-75
B5V0Q7_BACCE/18-90
B5V1D3_BACCE/16-88
B5V1X0_BACCE/18-87
B5V3H7_BACCE/7-81
B5V514_BACCE/16-88
B5V531_BACCE/14-84
B5V574_BACCE/16-86
B5V5A1_BACCE/12-85
B5V7S8_BACCE/45-117
B5VA77_BACCE/7-83
B5VAA6_BACCE/15-87
B5VAP8_BACCE/32-104
B5VCU0_BACCE/14-84
B5VZF2_SPIMA/6-80
B5W1D8_SPIMA/27-97
B5WQX0_9BURK/119-188
B5XJ94_STRPZ/14-82
B5XTY8_KLEP3/45-114
B5YBF9_DICT6/23-100
B5YBT8_DICT6/24-101
B5YRB0_ECO5E/67-137
B5ZGK2_GLUDA/59-128
B5ZYX9_RHILW/28-97
B6FTU8_9CLOT/16-89
B6FV65_9CLOT/33-104
B6GB42_9ACTN/19-93
B6GD31_9ACTN/14-83
B6I443_ECOSE/67-137
B6IT74_RHOCS/8-83
B6IW77_RHOCS/91-161
B6R5A6_9RHOB/12-85
B6R7U7_9RHOB/1-72
B6W475_9BACE/19-89
B6W9G0_9FIRM/20-92
B6WBV4_9FIRM/18-98
B6XH37_9ENTR/2-72
B6XHV3_9ENTR/30-99
B6YSG2_THEON/11-81
B6YSR2_THEON/21-94
B6YSW4_THEON/377-441
B6YW56_THEON/26-100
B6YWL9_THEON/13-82
B6ZYL5_ECO57/67-137
B7AJF5_9BACE/19-90
B7B7B0_9PORP/19-90
B7C7T5_9FIRM/14-84
B7CEN2_BURPS/18-91
B7CTH0_BURPS/79-148
B7CVF3_BURPS/15-92
B7CVS6_BURPS/14-84
B7GFZ8_ANOFW/29-101
B7GI50_ANOFW/7-83
B7GP62_BIFLS/7-89
B7GTR2_BIFLS/8-81
B7H218_ACIB3/7-80
B7H2B5_ACIB3/38-106
B7H5K5_BACC4/15-87
B7H6H1_BACC4/16-88
B7H7X8_BACC4/7-81
B7H8A5_BACC4/18-87
B7H8Z1_BACC4/7-83
B7H920_BACC4/15-87
B7HA26_BACC4/18-90
B7HAE5_BACC4/7-83
B7HB77_BACC4/14-86
B7HCH2_BACC4/14-84
B7HG06_BACC4/14-88
B7HG10_BACC4/45-117
B7HH69_BACC4/32-104
B7HKQ8_BACC7/14-84
B7HMK4_BACC7/7-81
B7HMX6_BACC7/7-83
B7HN06_BACC7/15-87
B7HNW8_BACC7/14-86
B7HS90_BACC7/3-75
B7HT59_BACC7/16-88
B7HUB9_BACC7/18-90
B7HVN0_BACC7/18-87
B7HYL6_BACC7/12-85
B7HYP5_BACC7/16-86
B7HYV1_BACC7/45-117
B7HZ23_BACC7/16-88
B7HZ41_BACC7/14-84
B7I0M0_BACC7/32-104
B7I1U3_ACIB5/38-106
B7I926_ACIB5/7-80
B7ID47_THEAB/13-88
B7IIE1_BACC2/7-81
B7IJN2_BACC2/18-88
B7IK61_BACC2/16-86
B7IKB5_BACC2/45-117
B7ILM5_BACC2/18-87
B7IME4_BACC2/32-104
B7IQG9_BACC2/16-88
B7IRC0_BACC2/7-81
B7ISN5_BACC2/14-84
B7IVP1_BACC2/7-83
B7IWE1_BACC2/15-87
B7IXJ7_BACC2/14-86
B7JCN4_BACC0/12-85
B7JCR1_BACC0/1-39
B7JCW4_BACC0/45-117
B7JD40_BACC0/18-87
B7JEC8_BACC0/14-88
B7JFP7_BACC0/32-104
B7JGB8_BACC0/16-88
B7JIC9_BACC0/14-84
B7JKX8_BACC0/7-83
B7JL09_BACC0/15-87
B7JPS8_BACC0/15-87
B7JQM6_BACC0/7-81
B7JRT0_BACC0/18-89
B7JS61_BACC0/1-64
B7K746_CYAP7/6-81
B7KA95_CYAP7/54-129
B7KB20_CYAP7/54-123
B7LH06_ECO55/67-137
B7LQF6_ESCF3/68-138
B7LZM0_ECO8A/67-137
B7MB06_ECO45/67-137
B7N0M0_ECO81/67-137
B7ND59_ECOLU/67-137
B7NJT6_ECO7I/67-137
B7R138_9EURY/25-99
B7R1B7_9EURY/9-80
B7R312_9EURY/21-94
B7R4I7_9EURY/18-92
B7R531_9EURY/14-84
B7RWP5_9GAMM/11-85
B7UIX8_ECO27/67-137
B7VLL6_VIBSL/7-81
B7WXG0_COMTE/24-94
B8D3Z1_DESK1/13-86
B8D555_DESK1/23-92
B8DA24_LISMH/16-86
B8DCQ2_LISMH/53-122
B8DEA2_LISMH/10-80
B8DI62_LISMH/16-88
B8DZ88_DICTD/26-103
B8E1H6_DICTD/21-98
B8E9I5_SHEB2/19-91
B8EKR3_METSB/11-81
B8F979_DESAA/7-81
B8FGB8_DESAA/7-83
B8FPR0_DESHD/16-85
B8FPR2_DESHD/16-88
B8FSJ5_DESHD/10-82
B8FSL4_DESHD/21-92
B8FU21_DESHD/6-81
B8FUA4_DESHD/17-90
B8FX15_DESHD/7-81
B8FYD5_DESHD/16-90
B8FZV5_DESHD/18-92
B8G072_DESHD/7-81
B8G2P3_DESHD/16-90
B8G8L6_CHLAD/14-90
B8GDI5_METPE/78-127
B8GGH4_METPE/19-93
B8GHG8_METPE/88-157
B8GI45_METPE/100-169
B8GVW7_CAUCN/54-124
B8H2L1_CAUCN/31-103
B8H3Z7_CAUCN/17-85
B8H5D9_CAUCN/18-88
B8H9F8_ARTCA/46-115
B8HB33_ARTCA/14-83
B8HCP0_ARTCA/7-78
B8HEM9_ARTCA/17-89
B8HG13_ARTCA/74-143
B8HKW8_CYAP4/15-85
B8HRZ4_CYAP4/27-102
B8HZW2_CLOCE/21-93
B8I032_CLOCE/19-88
B8I4N2_CLOCE/9-86
B8I523_CLOCE/16-88
B8I8C9_CLOCE/16-90
B8IJJ5_METNO/15-85
B8KBA7_VIBPA/50-124
B8KFN8_9GAMM/7-81
B8L1F6_9GAMM/20-89
B8L2M5_9GAMM/15-85
B8L361_9GAMM/24-100
B8ZJY5_STRPJ/14-83
B8ZNE7_STRPJ/15-87
B8ZT10_MYCLB/66-136
B8ZTM1_MYCLB/6-82
B9AFN5_METSM/28-106
B9B0Y9_9BURK/77-146
B9BCD1_9BURK/13-90
B9BLN6_9BURK/79-148
B9BZI6_9BURK/13-90
B9C5P0_9BURK/79-148
B9CIQ6_9BURK/13-90
B9CND2_9ACTN/6-80
B9CNI3_9ACTN/14-83
B9CNN7_9ACTN/16-88
B9CPE9_STACP/46-115
B9CQ03_STACP/14-84
B9DJS8_STACT/49-118
B9DKK2_STACT/16-89
B9DLK8_STACT/14-84
B9DW97_STRU0/14-83
B9DWT2_CLOK1/19-91
B9DZ89_CLOK1/60-116
B9E252_CLOK1/18-92
B9E284_CLOK1/15-86
B9E3I9_CLOK1/30-104
B9E3P1_CLOK1/51-124
B9E3T2_CLOK1/7-80
B9E479_CLOK1/37-109
B9E4N1_CLOK1/16-90
B9IS97_BACCQ/12-85
B9ISC4_BACCQ/16-86
B9ISV0_BACCQ/16-88
B9IT56_BACCQ/45-117
B9IUL5_BACCQ/6-76
B9IUQ4_BACCQ/32-104
B9IWL3_BACCQ/2-54
B9IWP2_BACCQ/15-87
B9IX50_BACCQ/7-81
B9J1U0_BACCQ/15-87
B9J1Z0_BACCQ/7-63
B9J2K3_BACCQ/16-88
B9J338_BACCQ/18-90
B9J4B9_BACCQ/18-87
B9J7W6_AGRRK/65-134
B9JBB1_AGRRK/9-77
B9JLC2_AGRRK/29-99
B9JUJ8_AGRVS/29-99
B9JUL2_AGRVS/65-135
B9KA32_THENN/17-92
B9KC28_THENN/15-83
B9LK24_CHLSY/14-90
B9LQZ0_HALLT/13-81
B9LRB4_HALLT/15-87
B9LRQ1_HALLT/11-80
B9LS64_HALLT/26-93
B9LVD9_HALLT/41-101
B9LVG4_HALLT/12-74
B9LW10_HALLT/41-101
B9LWJ6_HALLT/11-80
B9LWN7_HALLT/11-80
B9LXD2_HALLT/16-84
B9LXF9_HALLT/11-80
B9QW78_9RHOB/13-88
B9WTW1_STRSU/16-86
B9WUN5_STRSU/11-85
B9WV94_STRSU/15-87
B9WW34_STRSU/14-83
B9WWA2_STRSU/14-82
B9XCL0_9BACT/15-89
B9XHE1_9BACT/15-89
B9XIM0_9BACT/18-92
B9Y2R1_9FIRM/16-89
B9Y4V1_9FIRM/14-84
B9Y6V7_9FIRM/13-87
B9Y6Z7_9FIRM/14-84
B9Y8E5_9FIRM/46-115
B9Y955_9FIRM/14-83
B9YE57_9FIRM/19-88
C0B360_9ENTR/117-187
C0B4R4_9FIRM/16-89
C0BDK5_9FIRM/14-85
C0BKK4_9BACT/19-90
C0BXM9_9CLOT/8-83
C0BZN1_9CLOT/15-87
C0C0A1_9CLOT/14-83
C0C470_9CLOT/14-85
C0CI60_9FIRM/14-83
C0CKK2_9FIRM/8-83
C0CPD3_9FIRM/29-100
C0CST9_9CLOT/16-85
C0CYM5_9CLOT/14-85
C0D595_9CLOT/16-89
C0D5I1_9CLOT/8-83
C0E7Y9_9CORY/7-82
C0EAZ4_9CLOT/14-83
C0ECW2_9CLOT/16-90
C0ETF0_9FIRM/14-84
C0F044_9FIRM/15-83
C0FVV8_9FIRM/14-85
C0GCQ4_9FIRM/14-84
C0GD85_9FIRM/16-88
C0GEF9_9FIRM/19-90
C0GEI8_9FIRM/15-87
C0GEJ0_9FIRM/18-89
C0GK93_9FIRM/9-83
C0INZ5_9BACT/15-90
C0MB41_STRE4/14-82
C0MGN8_STRS7/14-82
C0PYY7_SALPC/75-145
C0QBE6_DESAH/6-79
C0QG95_DESAH/22-96
C0VPM8_9GAMM/7-80
C0VRS9_9CORY/7-82
C0VX09_9CORY/14-85
C0W906_9ACTO/27-99
C0WLP6_LACBU/24-97
C0WNH5_LACBU/10-82
C0WS65_LACBU/14-83
C0WYF8_LACFE/13-86
C0X4V7_ENTFA/15-87
C0X8K3_ENTFA/15-89
C0XHH1_LACHI/14-83
C0XHX1_LACHI/24-97
C0XW88_BURPS/15-92
C0XWL6_BURPS/14-84
C0XXF3_BURPS/78-147
C0YGC4_BURPS/18-91
C0YXD1_LACRE/14-83
C0Z6B3_BREBN/14-88
C0Z7E2_BREBN/7-83
C0ZAH9_BREBN/14-84
C0ZGN3_BREBN/19-92
C0ZHM5_BREBN/7-81
C0ZI34_BREBN/11-89
C0ZL66_BREBN/19-93
C0ZTB1_RHOE4/18-94
C0ZV58_RHOE4/6-83
C0ZYD9_RHOE4/13-87
C0ZZD6_RHOE4/5-74
C1A1T0_RHOE4/7-81
C1A2I7_RHOE4/13-89
C1A3M6_GEMAT/25-99
C1ABY6_GEMAT/17-91
C1AHU5_MYCBT/13-83
C1AJ70_MYCBT/6-82
C1AMH1_MYCBT/7-81
C1ARE6_RHOOB/26-100
C1ARG5_RHOOB/13-84
C1AVU2_RHOOB/7-81
C1AZQ7_RHOOB/13-88
C1B235_RHOOB/22-100
C1B4J9_RHOOB/70-139
C1B733_RHOOB/6-82
C1C6D2_STRP7/15-87
C1C9Z6_STRP7/14-83
C1CBR6_STRZJ/14-83
C1CDE3_STRZJ/15-87
C1CI03_STRZP/14-83
C1CJN6_STRZP/15-87
C1CNX2_STRZT/14-83
C1CS94_STRZT/15-87
C1CWB0_DEIDV/14-85
C1CWD8_DEIDV/14-89
C1EKF0_BACC3/45-117
C1ELH2_BACC3/18-87
C1ELU4_BACC3/16-88
C1ELW5_BACC3/14-84
C1EM21_BACC3/32-104
C1END5_BACC3/14-84
C1EPI9_BACC3/7-81
C1EQ19_BACC3/7-83
C1EQQ4_BACC3/15-87
C1ERS8_BACC3/14-86
C1EV41_BACC3/20-92
C1EVQ2_BACC3/15-87
C1EWM3_BACC3/7-81
C1EXU2_BACC3/18-90
C1EY62_BACC3/14-88
C1EZ36_BACC3/18-87
C1EZV6_BACC3/12-85
C1EZY7_BACC3/16-86
C1F2X2_ACIC5/20-94
C1F449_ACIC5/52-122
C1F5H7_ACIC5/70-141
C1F5N2_ACIC5/16-90
C1F5Y7_ACIC5/16-91
C1F6L8_ACIC5/15-89
C1F6M0_ACIC5/16-90
C1F6M4_ACIC5/20-94
C1F6P3_ACIC5/14-85
C1F6R0_ACIC5/16-91
C1F744_ACIC5/33-107
C1F7E6_ACIC5/21-95
C1F8Q8_ACIC5/12-91
C1F9G9_ACIC5/16-90
C1FK14_CLOBJ/27-102
C1FQ55_CLOBJ/16-88
C1FQA7_CLOBJ/15-87
C1HHS1_9ESCH/67-137
C1I4V6_9CLOT/16-85
C1I6B6_9CLOT/24-104
C1I6K6_9CLOT/7-81
C1I6Y6_9CLOT/16-88
C1I803_9CLOT/17-99
C1IAR3_9CLOT/55-128
C1L0M8_LISMC/16-86
C1L100_LISMC/16-88
C1L2B8_LISMC/19-88
C1L2W4_LISMC/10-80
C1MBM8_9ENTR/83-153
C1NE50_9ESCH/67-137
C1P9X8_BACCO/16-88
C1PA84_BACCO/10-84
C1PD58_BACCO/14-84
C1PE77_BACCO/16-88
C1PFU6_BACCO/6-86
C2BD08_9FIRM/16-85
C2BGZ0_9FIRM/15-87
C2C5X0_VIBCH/7-81
C2CK80_9FIRM/15-87
C2CM54_CORST/5-80
C2CXL8_LACBR/24-97
C2D3F3_LACBR/14-83
C2D5W4_LACBR/18-90
C2DAV9_ENTFA/15-89
C2DDD4_ENTFA/15-87
C2DVY3_ECOLX/2-72
C2E7J0_LACJO/11-84
C2EJR6_9LACO/15-84
C2EL63_9LACO/1-73
C2ET96_9LACO/14-83
C2FBF5_LACPA/16-88
C2FD53_LACPA/27-99
C2FDP6_LACPA/15-89
C2G1C0_9SPHI/19-90
C2G3G3_9SPHI/22-95
C2GDK9_9CORY/1-46
C2GEW9_9CORY/7-82
C2GRE5_LACRE/14-83
C2H375_ENTFA/15-89
C2H5J1_ENTFA/15-87
C2H768_ENTFC/16-86
C2H9X1_ENTFC/11-85
C2H9Z1_ENTFC/33-102
C2HA33_ENTFC/15-89
C2HEP3_ENTFC/8-76
C2HXI4_VIBCH/7-81
C2I6G1_VIBCH/7-81
C2I7M2_VIBCH/10-81
C2IE08_VIBCH/7-81
C2IQQ7_VIBCH/7-81
C2JEW8_VIBCH/7-81
C2JJE0_ENTFA/15-87
C2JLW1_ENTFA/15-89
C2JSQ2_ENTFA/16-86
C2JVD4_LACRH/7-81
C2JYU3_LACRH/27-99
C2K054_LACRH/20-92
C2K1F6_LACRH/15-89
C2KIL7_LEUMC/10-52
C2KIL8_LEUMC/1-28
C2KM43_LEUMC/16-90
C2KM66_LEUMC/14-83
C2KN54_9ACTO/8-83
C2KTI1_9ACTO/29-100
C2LFX2_PROMI/11-81
C2LU00_STRSL/14-83
C2LZG9_STAHO/1-38
C2LZJ4_STAHO/16-89
C2M5H5_CAPGI/22-94
C2MGY5_BACCE/12-85
C2MH66_BACCE/45-117
C2MHX9_BACCE/32-104
C2MJ81_BACCE/19-93
C2ML04_BACCE/15-87
C2MLS5_BACCE/18-90
C2MMC3_BACCE/18-87
C2MNE2_BACCE/16-88
C2MP31_BACCE/14-84
C2MPY6_BACCE/5-81
C2MQ16_BACCE/10-82
C2MRZ6_BACCE/20-92
C2MX55_BACCE/16-86
C2MXA0_BACCE/26-100
C2MXA3_BACCE/48-117
C2MY08_BACCE/32-104
C2MZB9_BACCE/7-81
C2N199_BACCE/15-87
C2N1G6_BACCE/7-81
C2N1Z4_BACCE/18-90
C2N256_BACCE/18-87
C2N3Q8_BACCE/16-88
C2N4F3_BACCE/14-84
C2N5M4_BACCE/7-83
C2N5Q4_BACCE/15-87
C2N677_BACCE/10-82
C2NDI7_BACCE/12-85
C2NDW7_BACCE/16-86
C2NE16_BACCE/16-88
C2NES4_BACCE/1-54
C2NI06_BACCE/15-87
C2NI99_BACCE/7-81
C2NIR2_BACCE/18-90
C2NJB0_BACCE/18-87
C2NJP7_BACCE/1-72
C2NK60_BACCE/9-70
C2NKJ0_BACCE/16-88
C2NL96_BACCE/14-84
C2NM58_BACCE/7-83
C2NM87_BACCE/10-82
C2NMQ7_BACCE/10-82
C2NPV4_BACCE/14-88
C2NQ65_BACCE/7-81
C2NRP1_BACCE/14-84
C2NRT6_BACCE/4-73
C2NVC2_BACCE/9-83
C2NW16_BACCE/32-104
C2NX98_BACCE/19-93
C2NZ41_BACCE/7-81
C2NZM4_BACCE/18-90
C2P062_BACCE/18-87
C2P0L6_BACCE/7-83
C2P1D6_BACCE/16-88
C2P246_BACCE/14-84
C2P2Z4_BACCE/7-83
C2P324_BACCE/15-87
C2P3W4_BACCE/10-82
C2PB84_BACCE/16-86
C2PBD1_BACCE/48-117
C2PC34_BACCE/32-104
C2PDE2_BACCE/19-93
C2PFE2_BACCE/15-87
C2PG21_BACCE/18-91
C2PGL2_BACCE/18-87
C2PHX6_BACCE/16-88
C2PJG7_BACCE/5-81
C2PJJ6_BACCE/15-87
C2PK82_BACCE/10-82
C2PNW3_BACCE/12-85
C2PS40_BACCE/12-85
C2PS75_BACCE/16-86
C2PSC7_BACCE/48-117
C2PT75_BACCE/32-104
C2PUH2_BACCE/19-93
C2PW90_BACCE/18-90
C2PXB1_BACCE/18-87
C2PYJ6_BACCE/1-37
C2PZ71_BACCE/1-67
C2Q051_BACCE/5-81
C2Q080_BACCE/15-87
C2Q0Q4_BACCE/10-82
C2Q4C7_BACCE/15-87
C2Q4F5_BACCE/37-110
C2Q867_BACCE/12-85
C2Q8E5_BACCE/45-117
C2Q954_BACCE/32-104
C2QC91_BACCE/15-87
C2QCV1_BACCE/18-90
C2QDE8_BACCE/18-87
C2QEK2_BACCE/16-88
C2QF96_BACCE/14-84
C2QGF0_BACCE/7-83
C2QGI0_BACCE/15-87
C2QJH7_BACCE/7-81
C2QP63_BACCE/12-85
C2QP85_BACCE/16-86
C2QPF0_BACCE/45-117
C2QQ60_BACCE/32-104
C2QRG7_BACCE/12-86
C2QTH6_BACCE/15-87
C2QTP0_BACCE/7-81
C2QU49_BACCE/18-90
C2QUK8_BACCE/18-87
C2QV59_BACCE/1-72
C2QVX2_BACCE/1-46
C2QW91_BACCE/14-84
C2QXH6_BACCE/5-81
C2QXK5_BACCE/10-82
C2QY44_BACCE/10-82
C2QZH9_BACCE/20-92
C2R098_BACCE/14-88
C2R4I3_BACCE/26-100
C2R4I6_BACCE/45-117
C2R594_BACCE/32-104
C2R8M1_BACCE/7-81
C2R979_BACCE/18-90
C2R9R1_BACCE/18-87
C2RA51_BACCE/1-72
C2RAW8_BACCE/1-46
C2RBN7_BACCE/14-84
C2RCF1_BACCE/10-82
C2RCW3_BACCE/5-81
C2RD48_BACCE/10-82
C2RJH8_BACCE/17-91
C2RJI1_BACCE/45-117
C2RK94_BACCE/32-104
C2RLJ1_BACCE/19-93
C2RNG0_BACCE/15-87
C2RNL3_BACCE/7-81
C2RNS3_BACCE/18-90
C2RPN7_BACCE/18-87
C2RRE7_BACCE/14-84
C2RSF6_BACCE/7-83
C2RSI2_BACCE/15-87
C2RT05_BACCE/10-82
C2RWK2_BACCE/1-46
C2RYE6_BACCE/34-106
C2S036_BACCE/16-86
C2S040_BACCE/45-117
C2S0V3_BACCE/32-104
C2S400_BACCE/15-87
C2S4F8_BACCE/18-90
C2S559_BACCE/18-87
C2S6B7_BACCE/16-88
C2S778_BACCE/14-84
C2S887_BACCE/5-81
C2S8B7_BACCE/15-87
C2S8T9_BACCE/10-82
C2SG58_BACCE/12-85
C2SGD9_BACCE/48-117
C2SH48_BACCE/32-104
C2SJ32_BACCE/13-89
C2SL05_BACCE/15-87
C2SLF6_BACCE/18-90
C2SLY3_BACCE/18-87
C2SMW1_BACCE/1-37
C2SNJ1_BACCE/1-67
C2SPF2_BACCE/5-81
C2SPH9_BACCE/15-87
C2SQ17_BACCE/10-82
C2SRE3_BACCE/20-92
C2STN1_BACCE/16-86
C2SX70_BACCE/16-86
C2SXB7_BACCE/17-91
C2SY44_BACCE/32-104
C2SZD8_BACCE/19-93
C2T235_BACCE/18-90
C2T2M2_BACCE/18-87
C2T3P6_BACCE/16-88
C2T4E5_BACCE/14-84
C2T5A7_BACCE/7-83
C2T5D5_BACCE/10-82
C2T5V9_BACCE/10-82
C2TCL3_BACCE/12-85
C2TCP5_BACCE/1-39
C2TCU6_BACCE/16-88
C2TDP5_BACCE/1-54
C2TGX7_BACCE/15-87
C2TH77_BACCE/7-81
C2THP4_BACCE/18-89
C2TI65_BACCE/18-87
C2TJC4_BACCE/16-88
C2TK17_BACCE/14-84
C2TKX2_BACCE/7-83
C2TLI4_BACCE/10-82
C2TTH5_BACCE/12-85
C2TU05_BACCE/45-117
C2TUF5_BACCE/32-104
C2TXV8_BACCE/3-75
C2TY34_BACCE/7-81
C2TYM0_BACCE/18-90
C2TZ58_BACCE/17-62
C2U076_BACCE/16-88
C2U0W9_BACCE/1-70
C2U1W0_BACCE/5-81
C2U1Y9_BACCE/15-87
C2U2G4_BACCE/14-86
C2U762_BACCE/14-86
C2UAA8_BACCE/9-83
C2UB16_BACCE/32-104
C2UCB2_BACCE/19-93
C2UEF5_BACCE/7-81
C2UEX6_BACCE/18-90
C2UFG6_BACCE/1-65
C2UGM3_BACCE/16-88
C2UIM6_BACCE/5-81
C2UIQ6_BACCE/10-82
C2UIX3_BACCE/10-82
C2UNH9_BACCE/14-84
C2URK7_BACCE/12-85
C2USI3_BACCE/32-104
C2UVR8_BACCE/15-87
C2UVY2_BACCE/7-81
C2UWF4_BACCE/18-90
C2UX03_BACCE/18-87
C2UYQ7_BACCE/1-70
C2UZS8_BACCE/5-81
C2UZV7_BACCE/10-82
C2V0F3_BACCE/10-82
C2V4I7_BACCE/14-86
C2V810_BACCE/12-85
C2V8Y1_BACCE/32-104
C2VA75_BACCE/19-93
C2VCH7_BACCE/7-81
C2VCZ2_BACCE/18-90
C2VDJ7_BACCE/18-87
C2VEJ9_BACCE/1-46
C2VF83_BACCE/1-70
C2VG66_BACCE/5-81
C2VG95_BACCE/15-87
C2VGS2_BACCE/14-86
C2VLM6_BACCE/14-86
C2VPW3_BACCE/16-86
C2VQ18_BACCE/16-88
C2VQW9_BACCE/1-54
C2VU56_BACCE/15-87
C2VUC8_BACCE/7-81
C2VUU9_BACCE/18-90
C2VVD0_BACCE/18-87
C2VWF8_BACCE/16-88
C2VX55_BACCE/14-84
C2VY67_BACCE/7-83
C2VY95_BACCE/10-82
C2VYL6_BACCE/10-82
C2W071_BACCE/1-64
C2W100_BACCE/14-88
C2W1B4_BACCE/7-81
C2W4U4_BACCE/2-79
C2W4Z7_BACCE/12-85
C2W5H4_BACCE/32-104
C2W6M3_BACCE/7-81
C2W974_BACCE/1-62
C2W994_BACCE/3-75
C2WAJ6_BACCE/1-39
C2WBD5_BACCE/5-81
C2WBE5_BACCE/15-87
C2WBZ1_BACCE/14-86
C2WDX1_BACCE/14-88
C2WE68_BACCE/10-82
C2WIR9_BACCE/16-86
C2WIX4_BACCE/45-117
C2WJL8_BACCE/32-104
C2WKW2_BACCE/19-93
C2WNJ2_BACCE/18-90
C2WP24_BACCE/18-87
C2WQC6_BACCE/16-88
C2WR82_BACCE/14-84
C2WS24_BACCE/7-83
C2WSM7_BACCE/10-82
C2WXG8_BACCE/7-81
C2X073_BACCE/15-87
C2X1N9_BACCE/1-70
C2X234_BACCE/10-82
C2X2F8_BACCE/10-82
C2X4M9_BACCE/7-81
C2X825_BACCE/16-86
C2X881_BACCE/14-88
C2X884_BACCE/48-117
C2X8Z4_BACCE/32-104
C2XA93_BACCE/19-93
C2XC06_BACCE/15-87
C2XCM4_BACCE/18-90
C2XD57_BACCE/18-87
C2XDH2_BACCE/18-95
C2XE93_BACCE/16-88
C2XF60_BACCE/14-84
C2XG10_BACCE/5-81
C2XG39_BACCE/10-82
C2XGL4_BACCE/10-82
C2XMJ9_BACCE/4-73
C2XQ77_BACCE/12-85
C2XQD0_BACCE/26-100
C2XQD3_BACCE/45-117
C2XR50_BACCE/32-104
C2XUP8_BACCE/7-81
C2XV59_BACCE/18-90
C2XVQ6_BACCE/18-87
C2XXC8_BACCE/14-84
C2XYH1_BACCE/5-81
C2XYK0_BACCE/15-87
C2XZ39_BACCE/10-82
C2Y394_BACCE/16-86
C2Y3R0_BACCE/15-84
C2Y741_BACCE/14-88
C2Y744_BACCE/45-117
C2Y7V1_BACCE/32-104
C2Y952_BACCE/7-81
C2YBI5_BACCE/18-90
C2YC29_BACCE/18-87
C2YD55_BACCE/16-88
C2YEP7_BACCE/7-83
C2YES5_BACCE/15-87
C2YFA0_BACCE/10-82
C2YJ51_BACCE/14-84
C2YN69_BACCE/45-117
C2YNT4_BACCE/32-104
C2YS11_BACCE/15-87
C2YS75_BACCE/6-81
C2YT73_BACCE/18-87
C2YUH4_BACCE/1-46
C2YVT6_BACCE/5-81
C2YVW7_BACCE/15-87
C2YWE3_BACCE/10-82
C2YXR2_BACCE/20-92
C2Z009_BACCE/16-86
C2Z0S0_BACCE/12-85
C2Z421_BACCE/12-85
C2Z436_BACCE/16-86
C2Z521_BACCE/32-104
C2Z8Y9_BACCE/18-88
C2Z9M1_BACCE/18-87
C2ZAJ7_BACCE/16-88
C2ZC42_BACCE/5-81
C2ZC73_BACCE/15-87
C2ZGL5_BACCE/10-82
C2ZI50_BACCE/14-84
C2ZKJ0_BACCE/12-85
C2ZKM2_BACCE/16-86
C2ZLN1_BACCE/32-104
C2ZQN2_BACCE/18-88
C2ZR76_BACCE/18-87
C2ZS22_BACCE/16-88
C2ZTM5_BACCE/5-81
C2ZTQ0_BACCE/15-87
C2ZU83_BACCE/10-82
C2ZYF5_BACCE/14-84
C3A255_BACMY/12-85
C3A285_BACMY/16-86
C3A2D7_BACMY/48-117
C3A361_BACMY/32-104
C3A6A0_BACMY/15-87
C3A6Y9_BACMY/18-90
C3A7J3_BACMY/18-87
C3A8C6_BACMY/4-73
C3A983_BACMY/1-67
C3AA44_BACMY/5-81
C3AA72_BACMY/15-87
C3AAQ3_BACMY/10-82
C3ACS9_BACMY/14-88
C3AEB4_BACMY/14-86
C3AI14_BACMY/46-117
C3AIK8_BACMY/12-85
C3AJ55_BACMY/32-104
C3AK83_BACMY/7-81
C3AL29_BACMY/6-82
C3AMN7_BACMY/18-87
C3AMQ3_BACMY/15-87
C3AMR3_BACMY/18-94
C3AN87_BACMY/1-37
C3ANA4_BACMY/25-99
C3ANV7_BACMY/14-84
C3APX1_BACMY/5-81
C3APZ9_BACMY/10-73
C3AQG8_BACMY/10-82
C3AST5_BACMY/16-88
C3AUI9_BACMY/1-37
C3AUN1_BACMY/4-73
C3AWB5_BACMY/15-84
C3AWM8_BACMY/7-81
C3B0B5_BACMY/12-85
C3B108_BACMY/32-104
C3B247_BACMY/7-81
C3B386_BACMY/6-82
C3B3Z5_BACMY/7-81
C3B4T7_BACMY/18-87
C3B4V2_BACMY/15-87
C3B5F2_BACMY/25-99
C3B6A2_BACMY/25-95
C3B771_BACMY/15-78
C3B7C8_BACMY/5-81
C3B7Q0_BACMY/10-82
C3BA84_BACMY/16-88
C3BBI9_BACMY/7-81
C3BCX2_BACMY/18-94
C3BD59_BACMY/4-73
C3BD82_BACMY/20-89
C3BH36_9BACI/12-85
C3BHN2_9BACI/32-104
C3BIV1_9BACI/10-84
C3BJX3_9BACI/6-82
C3BKR4_9BACI/7-81
C3BLL0_9BACI/18-87
C3BLM3_9BACI/15-87
C3BLZ9_9BACI/18-94
C3BML9_9BACI/1-37
C3BN83_9BACI/6-76
C3BND0_9BACI/4-73
C3BNX1_9BACI/15-78
C3BPB0_9BACI/5-81
C3BPU8_9BACI/10-82
C3BUG4_9BACI/1-70
C3BVI8_9BACI/24-98
C3BYI1_BACTU/12-85
C3BYL8_BACTU/16-86
C3BYR0_BACTU/45-117
C3BZI1_BACTU/32-104
C3C2N0_BACTU/15-87
C3C2Z2_BACTU/7-81
C3C3F6_BACTU/18-90
C3C438_BACTU/18-87
C3C565_BACTU/1-46
C3C5W7_BACTU/14-84
C3C715_BACTU/5-81
C3C743_BACTU/15-87
C3C7K5_BACTU/10-82
C3C952_BACTU/20-92
C3C9X0_BACTU/14-88
C3CF17_BACTU/16-86
C3CF71_BACTU/17-91
C3CF74_BACTU/45-117
C3CFY3_BACTU/32-104
C3CH79_BACTU/7-81
C3CJ92_BACTU/7-81
C3CJS0_BACTU/18-90
C3CKB9_BACTU/18-87
C3CLE0_BACTU/16-88
C3CM50_BACTU/14-84
C3CNC9_BACTU/7-83
C3CNX8_BACTU/10-82
C3CV93_BACTU/15-87
C3CY30_BACTU/17-91
C3CY34_BACTU/45-117
C3CYT8_BACTU/32-104
C3D036_BACTU/7-81
C3D286_BACTU/7-81
C3D2S2_BACTU/18-90
C3D3B9_BACTU/18-87
C3D4G6_BACTU/16-88
C3D581_BACTU/14-84
C3D6C3_BACTU/5-81
C3D6X2_BACTU/10-82
C3DBT8_BACTU/4-73
C3DC57_BACTU/16-86
C3DD01_BACTU/15-87
C3DG37_BACTS/16-86
C3DG88_BACTS/17-91
C3DG92_BACTS/45-117
C3DGZ8_BACTS/32-104
C3DIC1_BACTS/7-81
C3DKA8_BACTS/4-65
C3DKU0_BACTS/18-90
C3DLD4_BACTS/18-87
C3DMD6_BACTS/16-88
C3DN57_BACTS/14-84
C3DPC7_BACTS/7-83
C3DPF7_BACTS/15-87
C3DPZ4_BACTS/10-82
C3DVC0_BACTS/19-89
C3DWT0_BACTS/15-84
C3DZZ5_BACTU/45-117
C3E0Q2_BACTU/32-104
C3E202_BACTU/19-93
C3E3Z0_BACTU/7-81
C3E4C2_BACTU/18-90
C3E4Y5_BACTU/18-87
C3E641_BACTU/16-88
C3E6S7_BACTU/14-84
C3E7U4_BACTU/7-83
C3E7X1_BACTU/15-87
C3E8E5_BACTU/10-82
C3EE62_BACTU/14-86
C3EH20_BACTK/16-86
C3EH74_BACTK/48-117
C3EHZ8_BACTK/32-104
C3EJ92_BACTK/7-81
C3EL73_BACTK/7-81
C3ELQ7_BACTK/18-90
C3EM93_BACTK/18-87
C3EN80_BACTK/16-88
C3EP12_BACTK/14-84
C3EPW1_BACTK/5-81
C3EPZ0_BACTK/10-82
C3EQQ0_BACTK/10-82
C3EXU4_BACTU/12-85
C3EY28_BACTU/45-117
C3EYS4_BACTU/1-54
C3F028_BACTU/19-93
C3F244_BACTU/15-87
C3F280_BACTU/7-81
C3F2P6_BACTU/18-89
C3F372_BACTU/18-87
C3F4G1_BACTU/16-88
C3F557_BACTU/14-84
C3F6B3_BACTU/7-83
C3F6N0_BACTU/10-82
C3F6U9_BACTU/10-82
C3F8B9_BACTU/1-64
C3F935_BACTU/14-88
C3FCX7_BACTU/16-86
C3FGL4_BACTB/17-91
C3FGL7_BACTB/45-117
C3FHC1_BACTB/32-104
C3FIL4_BACTB/19-93
C3FL89_BACTB/18-90
C3FLT3_BACTB/18-87
C3FMW0_BACTB/16-88
C3FNM3_BACTB/14-84
C3FPS0_BACTB/5-81
C3FQA3_BACTB/10-82
C3FUP8_BACTB/15-87
C3FWK0_BACTB/16-86
C3FWR2_BACTB/7-81
C3FZ62_BACTU/12-85
C3FZ89_BACTU/16-86
C3FZC5_BACTU/45-117
C3G041_BACTU/1-54
C3G1D2_BACTU/19-93
C3G2V3_BACTU/18-88
C3G3D1_BACTU/15-87
C3G3I6_BACTU/7-81
C3G3Z9_BACTU/18-89
C3G4H7_BACTU/18-87
C3G5T2_BACTU/16-88
C3G6H8_BACTU/14-84
C3G7G7_BACTU/7-83
C3G7J4_BACTU/10-82
C3G9C0_BACTU/20-92
C3GA47_BACTU/14-88
C3GBN9_BACTU/17-90
C3GBR9_BACTU/3-77
C3GEZ6_BACTU/12-85
C3GF26_BACTU/1-39
C3GF77_BACTU/16-88
C3GFY8_BACTU/32-104
C3GJA5_BACTU/15-87
C3GJG1_BACTU/7-81
C3GJY3_BACTU/18-89
C3GKH3_BACTU/18-87
C3GLP8_BACTU/16-88
C3GMF1_BACTU/14-84
C3GNA4_BACTU/7-83
C3GNC9_BACTU/10-82
C3GTC9_BACTU/6-76
C3GXH3_BACTU/45-117
C3GY69_BACTU/32-104
C3H1I2_BACTU/7-81
C3H1Z4_BACTU/18-90
C3H2H7_BACTU/17-87
C3H3V8_BACTU/16-88
C3H4K2_BACTU/14-84
C3H5J7_BACTU/5-81
C3H5M5_BACTU/10-82
C3H648_BACTU/10-82
C3HEK8_BACTU/12-85
C3HEP9_BACTU/1-39
C3HEV4_BACTU/16-88
C3HFL4_BACTU/1-54
C3HIW2_BACTU/15-87
C3HJL0_BACTU/18-90
C3HK44_BACTU/18-87
C3HLD5_BACTU/16-88
C3HND9_BACTU/7-83
C3HNG9_BACTU/10-82
C3HPZ9_BACTU/1-64
C3HQQ6_BACTU/14-88
C3HSL7_BACTU/7-81
C3HT18_BACTU/7-81
C3HT71_BACTU/4-73
C3HWP0_BACTU/16-86
C3HX19_BACTU/45-117
C3HXK4_BACTU/32-104
C3HZ08_BACTU/7-81
C3I1A1_BACTU/7-81
C3I1T9_BACTU/18-90
C3I2E6_BACTU/18-87
C3I3R0_BACTU/16-88
C3I4I5_BACTU/14-84
C3I5E8_BACTU/7-83
C3I5H7_BACTU/10-82
C3I605_BACTU/10-82
C3IFQ8_BACTU/16-86
C3IFV9_BACTU/17-91
C3IFW4_BACTU/45-117
C3IGM6_BACTU/32-104
C3IHW9_BACTU/7-81
C3IJY2_BACTU/7-81
C3IKD7_BACTU/18-88
C3IKW5_BACTU/18-87
C3ILY0_BACTU/16-88
C3IMQ1_BACTU/14-84
C3INK8_BACTU/7-83
C3INN9_BACTU/10-82
C3IP66_BACTU/10-82
C3ISM9_BACTU/3-77
C3ISU2_BACTU/14-84
C3IU80_BACTU/1-72
C3IVN1_BACTU/15-87
C3JRL6_RHOER/18-94
C3JSU7_RHOER/124-193
C3JTK9_RHOER/13-89
C3JU76_RHOER/7-81
C3JWC1_RHOER/6-83
C3K7I6_PSEFS/32-102
C3KY01_CLOB6/16-88
C3KY85_CLOB6/15-87
C3KZV6_CLOB6/16-89
C3L0X0_CLOB6/22-95
C3L938_BACAC/14-84
C3LAP1_BACAC/32-104
C3LBA1_BACAC/16-88
C3LCB2_BACAC/14-88
C3LCX9_BACAC/45-117
C3LD28_BACAC/16-86
C3LDY1_BACAC/12-85
C3LEU7_BACAC/18-87
C3LG39_BACAC/18-89
C3LHK6_BACAC/7-81
C3LHR8_BACAC/15-87
C3LI70_BACAC/7-83
C3LI99_BACAC/15-87
C3LRV8_VIBCM/7-81
C3MJR6_SULIL/13-83
C3MJS4_SULIL/19-88
C3MKX1_SULIL/16-82
C3MPL3_SULIL/17-89
C3MUH1_SULIM/16-82
C3MYK5_SULIM/17-89
C3MZ24_SULIM/13-83
C3MZ32_SULIM/19-88
C3N073_SULIA/13-83
C3N081_SULIA/19-88
C3N1T6_SULIA/16-82
C3N590_SULIA/17-89
C3N8T9_SULIY/13-83
C3N8U8_SULIY/19-88
C3N9F3_SULIY/34-100
C3NDU4_SULIY/17-89
C3NHV8_SULIN/17-89
C3NMM0_SULIN/19-88
C3NMM9_SULIN/13-83
C3NN18_SULIN/16-82
C3NUW2_VIBCJ/7-81
C3NZW4_BACAA/18-87
C3P2L0_BACAA/12-85
C3P2P1_BACAA/16-86
C3P2T8_BACAA/45-117
C3P378_BACAA/16-88
C3P4D3_BACAA/32-104
C3P4R0_BACAA/14-84
C3P709_BACAA/7-83
C3P738_BACAA/15-87
C3PB42_BACAA/15-87
C3PBZ5_BACAA/7-81
C3PD40_BACAA/18-89
C3PDK8_BACAA/14-88
C3PEZ9_CORA7/7-82
C3PYQ7_9BACE/19-89
C3QGH9_9BACE/20-91
C3QYS5_9BACE/20-91
C3R517_9BACE/19-89
C3RIK9_9FIRM/14-85
C3RLL4_9FIRM/16-85
C3RMX5_9FIRM/16-88
C3RNR6_9FIRM/16-88
C3RQ00_9FIRM/43-119
C3STX2_ECOLX/67-137
C3STX3_ECOLX/67-137
C3WSQ4_9FUSO/16-89
C3X014_9FUSO/16-89
C4AQV9_BURMA/20-97
C4AU54_BURMA/79-148
C4B0B0_BURMA/14-84
C4B695_CLOBO/16-91
C4F7R8_9ACTN/14-83
C4F9Z1_9ACTN/19-93
C4FSQ5_9FIRM/40-110
C4FVY8_9FIRM/14-83
C4G181_ABIDE/12-84
C4G1R3_ABIDE/14-83
C4GD80_9FIRM/25-100
C4H0H2_YERPE/68-138
C4HLK6_YERPE/68-138
C4HRS9_YERPE/68-138
C4I3C3_BURPS/7-80
C4I4R1_BURPS/78-147
C4IFU4_CLOBU/18-88
C4IFY4_CLOBU/16-88
C4IMK0_CLOBU/54-135
C4K9M2_THASP/7-81
C4KGV2_SULIK/17-89
C4KJB2_SULIK/13-83
C4KJP0_SULIK/19-88
C4KL09_SULIK/16-82
C4KLY5_BURPS/14-84
C4KY70_BURPS/15-92
C4KZ22_EXISA/19-88
C4L070_EXISA/19-90
C4L0R8_EXISA/15-85
C4L393_EXISA/9-83
C4L5F0_EXISA/16-91
C4L675_EXISA/16-86
C4L6E0_EXISA/18-88
C4RCC7_9ACTO/57-129
C4RD63_9ACTO/7-78
C4RF50_9ACTO/17-89
C4RHJ6_9ACTO/6-90
C4RI46_9ACTO/11-82
C4RJU4_9ACTO/7-81
C4RM06_9ACTO/16-90
C4RM26_9ACTO/8-82
C4RP56_9ACTO/8-85
C4RPT9_9ACTO/22-94
C4RQF7_9ACTO/14-83
C4RRB7_9ACTO/15-86
C4S2B1_YERBE/58-128
C4SBA2_YERMO/66-136
C4ST63_YERFR/66-136
C4SYJ9_YERIN/66-136
C4TZH9_YERKR/41-111
C4UAZ1_YERAL/66-136
C4UWZ0_YERRO/66-136
C4WAI4_STAWA/17-86
C4WAY3_STAWA/17-90
C4WCK6_STAWA/14-84
C4X066_KLEPN/45-114
C4XR01_DESMR/18-92
C4Z2X4_EUBE2/17-92
C4Z442_EUBE2/20-92
C4Z8B7_EUBR3/14-81
C4ZDG6_EUBR3/17-92
C4ZEY2_EUBR3/20-92
C4ZQY7_ECOBW/67-137
C5A240_THEGJ/21-94
C5A2S9_THEGJ/19-93
C5A462_THEGJ/26-100
C5A6B5_THEGJ/14-84
C5A6T4_THEGJ/14-84
C5A883_BURGB/11-88
C5AKR8_BURGB/109-178
C5BWG6_BEUC1/14-87
C5BX82_BEUC1/20-92
C5BZV9_BEUC1/8-86
C5BZX9_BEUC1/30-102
C5C0A0_BEUC1/15-87
C5C0A6_BEUC1/17-89
C5C0M5_BEUC1/7-81
C5C0N8_BEUC1/14-85
C5C2U7_BEUC1/14-89
C5C3L8_BEUC1/11-87
C5C3M5_BEUC1/7-81
C5C5Y5_BEUC1/118-187
C5C640_BEUC1/3-77
C5C6L4_BEUC1/12-91
C5CF63_KOSOT/5-78
C5CG93_KOSOT/10-78
C5CHI3_KOSOT/6-75
C5CI45_KOSOT/23-98
C5CTL4_VARPS/61-132
C5D3X6_GEOSW/16-88
C5EE64_9FIRM/14-87
C5EFK8_9FIRM/15-87
C5EJF3_9FIRM/16-89
C5ENA5_9FIRM/14-88
C5ENM9_9FIRM/8-83
C5ERG3_9FIRM/14-85
C5F7A3_LACPA/6-79
C5F809_LACPA/18-90
C5F993_LACPA/16-88
C5FA73_LACPA/15-89
C5N0Q2_STAA3/18-91
C5N8S7_BURMA/79-148
C5NBD0_BURMA/14-84
C5NBG7_BURMA/20-97
C5NUR7_9BACL/17-89
C5NVP2_9BACL/19-88
C5QCA7_STAEP/14-84
C5QNA0_STAEP/49-118
C5R0D3_STAEP/14-84
C5R9R7_WEIPA/33-105
C5RCK5_WEIPA/14-83
C5RD83_WEIPA/14-83
C5UQD0_CLOBO/16-88
C5UUQ7_CLOBO/53-126
C5VR49_CLOBO/16-90
C5VR79_CLOBO/14-88
C5VWX6_STRSE/14-82
C5VYJ1_STRSE/14-83
C5VYY8_STRSE/15-87
C5VZ27_STRSE/11-85
C5VZ98_STRSE/16-86
C5W924_ECOBB/67-137
C5WH75_STRDG/14-82
C5WJM6_STRDG/14-82
C5ZFX0_BURPS/15-92
C5ZG95_BURPS/14-84
C5ZLD3_BURPS/18-91
C5ZNM1_BURPS/78-147
C6A0K0_THESM/26-99
C6A0Y4_THESM/21-91
C6A1H5_THESM/21-94
C6A2W1_THESM/376-440
C6A530_THESM/14-84
C6ATA5_RHILS/28-97
C6BLP2_RALP1/7-78
C6BMK8_RALP1/64-133
C6BZR0_DESAD/18-92
C6CRA4_PAESJ/14-88
C6CYV9_PAESJ/7-85
C6D038_PAESJ/14-84
C6D3E0_PAESJ/19-93
C6D8H5_PAESJ/17-89
C6DM07_MYCTK/13-83
C6DQQ8_MYCTK/6-82
C6DUY1_MYCTK/7-81
C6DXX9_CLOBO/16-91
C6EHS5_ECOBD/67-137
C6GNB4_STRSX/15-87
C6GNT2_STRSX/14-82
C6GPE1_STRSX/11-85
C6GQ34_STRSX/16-86
C6GQX9_STRSX/14-83
C6GUV5_STRS4/14-83
C6GVG7_STRS4/16-86
C6GVJ5_STRS4/15-87
C6GVN4_STRS4/11-85
C6GY35_STRS4/14-82
C6ICV2_9BACE/19-90
C6IH12_9BACE/37-108
C6IX47_9BACL/7-81
C6IXD3_9BACL/11-68
C6IXT3_9BACL/16-86
C6J093_9BACL/30-106
C6J4M2_9BACL/10-86
C6JDP9_9FIRM/19-92
C6JEU3_9FIRM/21-92
C6LGA1_9FIRM/8-83
C6LHJ2_9FIRM/14-83
C6LHZ5_9FIRM/59-128
C6LJ22_9FIRM/8-83
C6LLA8_9FIRM/21-90
C6NX27_9GAMM/6-75
C6PNM9_9CLOT/8-82
C6PNX9_9CLOT/7-82
C6PTF1_9CLOT/11-85
C6PUA2_9CLOT/8-83
C6PVU1_9CLOT/17-93
C6PVU8_9CLOT/16-85
C6PY73_9CLOT/5-78
C6PYQ3_9CLOT/12-82
C6PZ43_9CLOT/8-82
C6Q176_9CLOT/16-89
C6Q244_9CLOT/16-92
C6Q2X6_9CLOT/19-88
C6RJL2_ACIRA/7-80
C6RKQ8_ACIRA/31-101
C6RVM5_VIBCH/7-81
C6SP01_STRMN/14-82
C6SP93_STRMN/7-81
C6STL5_STRMN/10-82
C6TPD0_BURPS/15-92
C6TPQ4_BURPS/14-84
C6U389_BURPS/18-91
C6U599_BURPS/78-147
C6UEC1_ECOBR/67-137
C6UTW1_ECO5T/67-137
C6VJ99_LACPJ/21-92
C6VK46_LACPJ/6-80
C6VL16_LACPJ/15-87
C6VLD5_LACPJ/14-83
C6VNI8_LACPJ/11-85
C6VRJ4_DYAFD/14-90
C6VRU9_DYAFD/13-90
C6VSB4_DYAFD/19-93
C6VVV6_DYAFD/14-90
C6W103_DYAFD/19-90
C6W6K9_DYAFD/13-90
C6W9U0_ACTMD/8-82
C6WA02_ACTMD/8-76
C6WET7_ACTMD/177-247
C6WKY5_ACTMD/14-87
C6WM40_ACTMD/22-98
C6WNI3_ACTMD/11-82
C6WPM7_ACTMD/7-80
C6WSF4_ACTMD/6-84
C6X192_FLAB3/38-109
C6XLJ9_HIRBI/60-130
C6XNX7_HIRBI/7-81
C6XSB7_PEDHD/6-72
C6XZZ6_PEDHD/19-90
C6YKV4_VIBCH/7-81
C6Z7K7_9BACE/19-90
C7CTF2_ENTFA/15-87
C7CV66_ENTFA/15-89
C7D1M1_ENTFA/15-89
C7D431_ENTFA/15-87
C7DGB3_9EURY/25-99
C7DH25_9EURY/27-103
C7G6H6_9FIRM/14-85
C7G726_9FIRM/15-88
C7H7Y1_9FIRM/13-84
C7HA53_9FIRM/17-87
C7HAU2_9FIRM/16-88
C7HFN5_CLOTM/30-104
C7HFN7_CLOTM/16-86
C7HJ14_CLOTM/15-89
C7HJL8_CLOTM/37-111
C7HRX1_9FIRM/14-85
C7HSI3_9FIRM/18-91
C7ITH0_THEET/7-55
C7JI60_ACEP3/55-124
C7JNP0_ACEPA/55-124
C7JXV6_ACEPA/55-124
C7K850_ACEPA/55-124
C7KHB9_ACEPA/55-124
C7KRN3_ACEPA/55-124
C7KTH0_ACEPA/55-124
C7L397_ACEPA/55-124
C7LZY3_ACIFD/55-124
C7M1G4_ACIFD/17-76
C7M6L0_CAPOD/22-94
C7MFQ8_BRAFD/15-89
C7MG61_BRAFD/27-99
C7MH95_BRAFD/18-90
C7MI62_BRAFD/7-80
C7MMR2_CRYCD/17-89
C7MS18_SACVD/6-83
C7MSW4_SACVD/7-81
C7MWH3_SACVD/11-82
C7MY60_SACVD/15-87
C7N061_SACVD/7-81
C7N3R3_SLAHD/7-82
C7N3Y7_SLAHD/7-82
C7N660_SLAHD/7-82
C7N786_SLAHD/14-88
C7NMR8_HALUD/24-92
C7NN30_HALUD/40-110
C7NNZ7_HALUD/11-73
C7NSI6_HALUD/11-80
C7NWW3_HALMD/11-80
C7NYN3_HALMD/76-143
C7P009_HALMD/16-87
C7P062_HALMD/11-80
C7P0Z7_HALMD/14-81
C7P137_HALMD/35-106
C7P1S9_HALMD/24-92
C7P8R4_METFA/14-82
C7PGF5_CHIPD/15-89
C7PJT9_CHIPD/19-90
C7PVE3_CATAD/12-90
C7Q1D8_CATAD/7-77
C7Q1J4_CATAD/22-93
C7Q283_CATAD/21-98
C7Q622_CATAD/15-87
C7Q6C4_CATAD/15-91
C7Q8M0_CATAD/32-108
C7Q962_CATAD/70-138
C7QA58_CATAD/6-80
C7QBA1_CATAD/14-84
C7QDC2_CATAD/10-82
C7QDM4_CATAD/28-100
C7QEY5_CATAD/192-261
C7QFH2_CATAD/7-81
C7QHX9_CATAD/7-78
C7QKF8_CATAD/14-87
C7QKQ7_CATAD/14-88
C7R3B1_JONDD/12-92
C7REA3_ANAPD/15-87
C7T6T5_LACRG/16-88
C7T783_LACRG/7-81
C7TAG1_LACRG/15-89
C7TDX8_LACRG/18-90
C7TH56_LACRL/15-89
C7TKL9_LACRL/18-90
C7TLX9_LACRL/16-88
C7TMD4_LACRL/7-81
C7U6P0_ENTFA/15-87
C7U7G7_ENTFA/27-100
C7U7R0_ENTFA/15-89
C7UBI5_ENTFA/15-89
C7UG60_ENTFA/15-87
C7UMZ7_ENTFA/15-89
C7UQI3_ENTFA/15-87
C7UUP9_ENTFA/15-87
C7UX15_ENTFA/15-89
C7V3J3_ENTFA/15-89
C7V555_ENTFA/15-87
C7VAK7_ENTFA/15-89
C7VC56_ENTFA/15-87
C7VJ05_ENTFA/15-89
C7VNW9_ENTFA/15-87
C7VTY4_ENTFA/15-89
C7VWI2_ENTFA/15-87
C7W109_ENTFA/15-89
C7W357_ENTFA/15-87
C7W502_ENTFA/18-90
C7W9Q6_ENTFA/15-87
C7WC51_ENTFA/15-89
C7WE74_ENTFA/15-89
C7WK53_ENTFA/15-87
C7WNM4_ENTFA/15-87
C7WQS5_ENTFA/15-89
C7X026_ENTFA/15-89
C7X2F7_ENTFA/15-87
C7XFB8_9PORP/19-90
C7XRH2_9FUSO/16-89
C7Y0J1_9LACO/18-90
C7YAM5_ENTFA/15-87
C7YCB5_ENTFA/15-89
C8JT93_LISMO/10-80
C8JV72_LISMO/16-86
C8JVW5_LISMO/19-88
C8JX02_LISMO/53-122
C8JY85_LISMO/16-88
C8K1G1_LISMO/10-80
C8K2K8_LISMO/19-88
C8K3G0_LISMO/16-86
C8K7E4_LISMO/16-88
C8K836_LISMO/19-88
C8K8N9_LISMO/10-80
C8K9H8_LISMO/16-86
C8K9V5_LISMO/16-88
C8KF19_LISMO/53-122
C8L3B2_STAAU/16-89
C8LAC6_STAAU/16-89
C8LJN9_STAAU/16-89
C8LRX7_STAAU/16-89
C8M105_STAAU/16-89
C8M8H8_STAAU/16-89
C8MLR8_STAAU/16-89
C8MV85_STAAU/16-89
C8MZN9_STAAU/16-89
C8NK46_COREF/15-87
C8NM71_COREF/1-67
C8NN61_COREF/7-82
C8NS93_COREF/1-61
C8P6T7_9LACO/14-83
C8PPX0_9SPIO/1-73
C8PQQ8_9SPIO/14-82
C8SSA8_9RHIZ/66-135
C8SX56_9RHIZ/8-84
C8TH89_ECO26/67-137
C8TX65_ECO10/67-137
C8UG29_ECO1A/67-137
C8VY82_DESAS/7-81
C8VYH3_DESAS/1-66
C8VZL9_DESAS/16-90
C8W023_DESAS/17-90
C8W3A2_DESAS/25-99
C8W8A1_ATOPD/6-80
C8W953_ATOPD/16-88
C8WGP1_EGGLE/18-93
C8WGU7_EGGLE/17-88
C8WHB0_EGGLE/20-92
C8WID0_EGGLE/12-84
C8WM23_EGGLE/32-106
C8WPF3_EGGLE/14-83
C8X8W9_NAKMY/14-87
C8X952_NAKMY/19-95
C8XDF6_NAKMY/33-114
C8XGC2_NAKMY/7-81
C8XGD0_NAKMY/100-169
C8ZWC1_ENTGA/15-89
C8ZWN0_ENTGA/20-92
C8ZZX6_ENTGA/6-81
C9A0P4_ENTGA/11-81
C9A2M3_ENTGA/19-92
C9A3S6_ENTGA/14-83
C9A608_ENTCA/15-87
C9A8M6_ENTCA/15-89
C9A8W8_ENTCA/14-83
C9AC80_ENTCA/17-87
C9AFK5_ENTFC/15-89
C9AI31_ENTFC/11-85
C9AI49_ENTFC/14-83
C9AJY8_ENTFC/8-76
C9APD8_ENTFC/15-89
C9ASA0_ENTFC/8-76
C9ASK3_ENTFC/14-83
C9ASL7_ENTFC/11-85
C9AWQ9_ENTCA/15-89
C9AX17_ENTCA/14-83
C9B065_ENTCA/17-87
C9B6I5_ENTFC/15-89
C9B9U1_ENTFC/8-76
C9BAE3_ENTFC/11-85
C9BAF7_ENTFC/14-83
C9BCQ9_ENTFC/15-89
C9BD92_ENTFC/16-88
C9BHB0_ENTFC/8-76
C9BHZ7_ENTFC/11-85
C9BI14_ENTFC/14-83
C9BIR2_ENTFC/16-86
C9BJY5_ENTFC/15-89
C9BL27_ENTFC/11-85
C9BL41_ENTFC/14-83
C9BNJ2_ENTFC/8-76
C9BS21_ENTFC/15-89
C9BTQ1_ENTFC/16-88
C9BWM7_ENTFC/12-86
C9BWP4_ENTFC/14-83
C9BXG7_ENTFC/8-76
C9C1X2_ENTFC/15-89
C9C4V3_ENTFC/11-85
C9C4W7_ENTFC/14-83
C9C704_ENTFC/8-76
C9C8M1_ENTFC/15-89
C9CBH0_ENTFC/11-85
C9CBI4_ENTFC/14-83
C9CDW2_ENTFC/8-76
C9CK29_ENTCA/15-89
C9CLU3_ENTCA/14-83
C9CNI5_ENTCA/17-87
C9D3S1_9RHOB/18-94
C9KW80_9BACE/19-90
C9L6X2_RUMHA/9-84
C9L889_RUMHA/16-88
C9LAG1_RUMHA/14-85
C9LE84_9BACT/19-90
C9LQP3_9FIRM/14-84
C9M4L6_LACHE/11-84
C9P0A8_9VIBR/7-81
C9P1Z6_VIBME/37-111
C9PCM4_VIBFU/8-82
C9PJZ2_VIBFU/7-81
C9Q5V3_9VIBR/1-35
C9QNI2_VIBOR/41-115
C9QYU2_ECOD1/67-137
C9R8L2_AMMDK/10-85
C9RDB5_AMMDK/28-102
C9RP12_FIBSS/8-83
C9XHD4_SALTD/75-145
C9XKR8_CLODC/11-85
C9XNN0_CLODC/16-89
C9XPK8_CLODC/14-84
C9XQS8_CLODC/8-82
C9XRF7_CLODC/6-79
C9XU97_CROTZ/5-75
C9Y8M6_9BURK/1-75
C9YAW2_9BURK/11-82
C9YJ07_CLODR/11-85
C9YK90_CLODR/16-89
C9YKT5_CLODR/14-84
C9YQU6_CLODR/8-82
C9YR50_CLODR/6-79
C9YYG8_STRSW/7-81
C9Z0V7_STRSW/8-86
C9Z678_STRSW/7-81
C9Z7B0_STRSW/34-108
C9Z926_STRSW/1-71
C9Z9E2_STRSW/5-74
C9Z9S6_STRSW/15-89
C9ZA93_STRSW/14-83
C9ZAM7_STRSW/12-95
C9ZF74_STRSW/9-83
D0ABV3_ENTFC/8-76
D0ACA6_ENTFC/14-83
D0ACC0_ENTFC/11-85
D0AEG0_ENTFC/15-89
D0AKR3_ENTFC/11-85
D0AKS7_ENTFC/14-83
D0AM05_ENTFC/15-89
D0ANB2_ENTFC/8-76
D0BZI2_9GAMM/7-80
D0C2C6_9GAMM/38-106
D0CEM5_ACIBA/38-106
D0CKF9_9SYNE/36-110
D0DQZ4_LACFE/11-84
D0DZ81_9LACO/18-90
D0G8Q9_CLOBO/19-89
D0GJW4_9FUSO/5-78
D0GQ50_VIBMI/7-81
D0HA08_VIBCH/7-81
D0HPN1_VIBCH/7-81
D0HV32_VIBCH/7-81
D0I3V0_VIBHO/1-72
D0IE51_9VIBR/7-81
D0JGS7_YERPD/68-138
D0JQW0_YERP1/68-138
D0K2W4_STAAD/16-89
D0KQG6_SULS9/16-82
D0KR96_SULS9/19-88
D0KRA7_SULS9/13-83
D0KTW3_SULS9/17-88
D0L721_GORB4/10-85
D0L8B8_GORB4/6-82
D0L9F4_GORB4/16-92
D0LAF7_GORB4/7-81
D0LDX3_GORB4/7-81
D0LFT7_HALO1/13-87
D0LR23_HALO1/16-89
D0MK53_RHOM4/6-82
D0RS02_9STRE/15-84
D0RSY3_9STRE/22-91
D0RWL1_9STRE/12-84
D0RYJ3_ACICA/7-80
D0S789_ACICA/38-106
D0SAP9_ACIJO/34-104
D0SDX1_ACIJO/13-86
D0SIH4_ACIJU/7-80
D0SSY2_ACILW/7-80
D0T2R6_ACIRA/31-101
D0T3Q7_ACIRA/20-93
D0TJR8_9BACE/19-90
D0TP31_9BACE/19-90
D0WHP8_9ACTN/17-88
D0WKT0_9ACTO/17-90
D0WL51_9ACTO/7-81
D0WM05_9ACTO/51-125
D0WRG0_9ACTO/17-89
D0WSI5_VIBAL/7-81
D0XAR2_VIBHA/14-88
D0YPR1_9ACTO/34-105
D0YQR2_9ACTO/7-82
D0ZXC9_SALT1/75-145
D1A5B6_THECD/14-86
D1A5M7_THECD/58-127
D1A757_THECD/17-90
D1A942_THECD/14-95
D1AAQ6_THECD/15-91
D1ABR3_THECD/12-83
D1AC56_THECD/77-146
D1ACF2_THECD/14-83
D1AEL4_THECD/7-79
D1AM99_SEBTE/7-81
D1AQ73_SEBTE/7-81
D1BAH9_SANKS/19-91
D1BBP9_SANKS/18-90
D1BBW2_SANKS/6-78
D1BE53_SANKS/21-91
D1BEF8_SANKS/19-91
D1BEW3_SANKS/14-88
D1BGE9_SANKS/12-92
D1BI54_SANKS/114-183
D1BL27_VEIPT/14-84
D1BRI4_XYLCX/16-90
D1BRU1_XYLCX/12-74
D1BU81_XYLCX/25-99
D1BVE7_XYLCX/3-77
D1BXD0_XYLCX/7-91
D1BXQ1_XYLCX/15-87
D1BZM3_XYLCX/8-82
D1C7N8_SPHTD/15-91
D1C8Q3_SPHTD/19-91
D1CAL8_SPHTD/8-82
D1CB71_THET1/10-86
D1CBR0_THET1/15-91
D1J9U1_9ARCH/26-96
D1JB28_9ARCH/26-96
D1JPB3_9BACE/19-90
D1JXX0_9BACE/19-89
D1LHK3_ENTFA/5-65
D1NMZ9_CLOTM/16-86
D1NPP6_CLOTM/37-111
D1NPS0_CLOTM/15-89
D1NZ20_9ENTR/63-132
D1P0Q7_9ENTR/2-72
D1PLN9_9FIRM/16-86
D1PMS6_9FIRM/26-98
D1PMT3_9FIRM/14-85
D1PN95_9FIRM/21-100
D1PPF6_9FIRM/67-140
D1Q036_9BACT/40-111
D1Q7V5_STAAU/16-89
D1QHY1_STAAU/16-89
D1R142_STAAU/16-89
D1RWG0_SEROD/64-134
D1TRR9_YERPE/68-138
D1W1P5_9BACT/21-92
D1W7P7_9BACT/21-92
D1WGJ1_9LACO/18-90
D1WKM4_STAEP/14-84
D1XBW1_9ACTO/27-99
D1XDB7_9ACTO/14-83
D1XHV5_9ACTO/7-81
D1XIT2_9ACTO/7-81
D1XJK4_9ACTO/7-78
D1XJT3_9ACTO/12-81
D1XLN0_9ACTO/26-101
D1XPT3_9ACTO/7-81
D1XQH2_9ACTO/7-81
D1XTJ8_9ACTO/8-86
D1XTR0_9ACTO/69-138
D1XUS0_9ACTO/18-94
D1Y9J2_PROAC/7-78
D1YBI3_PROAC/16-88
D1YDJ1_PROAC/19-91
D1YMZ6_9FIRM/14-84
D1YXU7_METPS/19-88
D1YY91_METPS/27-88
D1YZ71_METPS/21-94
D1YZ73_METPS/21-94
D1YZA0_METPS/21-90
D1YZI5_METPS/21-96
D1YZS2_METPS/21-90
D1Z094_METPS/11-86
D1Z132_METPS/8-83
D2A7Z8_SHIF2/67-137
D2ART9_STRRD/5-80
D2ASN5_STRRD/13-91
D2AT91_STRRD/8-80
D2ATI1_STRRD/16-88
D2AVG9_STRRD/8-82
D2AVN2_STRRD/10-84
D2AVR1_STRRD/7-78
D2AXH4_STRRD/12-87
D2AYC7_STRRD/20-92
D2AYP5_STRRD/7-81
D2AYZ8_STRRD/14-83
D2B030_STRRD/7-81
D2B049_STRRD/6-80
D2B2G4_STRRD/19-93
D2B3D4_STRRD/18-90
D2B3J2_STRRD/7-81
D2B513_STRRD/5-81
D2B5F1_STRRD/109-178
D2B615_STRRD/10-84
D2B7G8_STRRD/17-89
D2B7U5_STRRD/5-78
D2BD14_STRRD/7-79
D2BDD1_STRRD/14-87
D2BDR1_STRRD/23-94
D2BEE5_STRRD/13-99
D2BHP7_DEHSV/15-85
D2BLQ1_LACLK/11-85
D2BMQ7_LACLK/16-88
D2BN66_LACLK/17-91
D2BRG8_LACLK/16-86
D2C563_THENR/18-92
D2C7S2_THENR/12-80
D2EEC8_9EURY/42-111
D2EFB3_9EURY/16-83
D2EFH8_9EURY/25-99
D2EJ76_PEDAC/11-84
D2EMS4_9STRE/14-83
D2ENI8_9STRE/21-90
D2F1T3_9BACE/19-90
D2FH37_STAAU/16-89
D2FQQ9_STAAU/16-89
D2GMI0_STAAU/16-89
D2L3R4_9DELT/16-88
D2L429_9DELT/18-92
D2MMP2_9FIRM/14-84
D2NAS0_STAA5/16-89
D2NMT0_ECOS5/67-137
D2NXF7_LISM1/53-122
D2NYN1_LISM1/16-86
D2NZI2_LISM1/16-88
D2P1C2_LISM1/19-88
D2P233_LISM1/10-80
D2P458_LISM2/19-88
D2P4W9_LISM2/10-80
D2P993_LISM2/53-122
D2PA50_LISM2/16-86
D2PAV7_LISM2/16-88
D2PES9_SULID/13-83
D2PET8_SULID/19-88
D2PFE9_SULID/16-82
D2PJQ5_SULID/17-89
D2PLK8_KRIFD/29-100
D2PPV5_KRIFD/10-81
D2PQ95_KRIFD/88-157
D2PQN8_KRIFD/13-87
D2PRD5_KRIFD/7-81
D2PS08_KRIFD/7-80
D2PTC8_KRIFD/15-87
D2PVR8_KRIFD/8-84
D2PXT2_KRIFD/19-91
D2Q0W5_KRIFD/7-81
D2Q2L9_KRIFD/16-88
D2Q3Y5_KRIFD/12-86
D2Q544_KRIFD/14-87
D2QA64_BIFDB/7-78
D2QC32_SPILD/23-96
D2QC33_SPILD/13-90
D2QDJ1_SPILD/14-93
D2QDQ5_SPILD/13-90
D2QEH5_SPILD/14-90
D2QES7_SPILD/30-98
D2QHL5_SPILD/17-91
D2QIH5_SPILD/19-90
D2QIW2_SPILD/14-90
D2QIW8_SPILD/14-90
D2QIX1_SPILD/14-90
D2QIX7_SPILD/14-90
D2QIY2_SPILD/14-90
D2QIY6_SPILD/14-90
D2QND5_SPILD/24-100
D2QNR2_SPILD/14-90
D2QQV2_SPILD/22-99
D2QUI7_SPILD/18-92
D2R6Y5_PIRSD/29-86
D2RH25_ARCPA/15-81
D2RNF7_ACIFV/11-85
D2RQ38_HALTV/29-98
D2RQ95_HALTV/77-140
D2RQG1_HALTV/15-87
D2RQV7_HALTV/29-101
D2RRL8_HALTV/11-80
D2RVG3_HALTV/11-80
D2RW37_HALTV/24-91
D2RX08_HALTV/11-80
D2RZE5_HALTV/16-83
D2S0J6_HALTV/11-80
D2S0L3_HALTV/11-80
D2S201_HALTV/11-80
D2S2F1_HALTV/11-80
D2S2J2_HALTV/11-80
D2S2K1_HALTV/11-80
D2S2Q5_HALTV/11-80
D2S2V4_HALTV/1-67
D2S360_HALTV/11-80
D2S3L9_HALTV/22-91
D2S3Y9_GEOOG/19-91
D2S4N5_GEOOG/7-81
D2S820_GEOOG/6-91
D2TR19_CITRI/36-106
D2UIF6_STAAU/16-89
D2YEC4_VIBMI/7-81
D2YLC8_VIBMI/7-81
D2ZKM4_9ENTR/23-93
D2ZNY1_METSM/28-106
D3ADL6_9CLOT/8-82
D3AI77_9CLOT/8-83
D3AIF8_9CLOT/6-79
D3ARC8_9CLOT/14-85
D3ARD1_9CLOT/14-84
D3ARV2_9CLOT/14-88
D3AT77_9CLOT/14-83
D3AUJ8_9CLOT/16-89
D3CRR9_9ACTO/7-66
D3CZ73_9ACTO/9-86
D3D0A2_9ACTO/78-153
D3D1Q1_9ACTO/118-187
D3D4I2_9ACTO/7-78
D3D4J5_9ACTO/20-88
D3D5X0_9ACTO/6-83
D3D6M4_9ACTO/7-81
D3D6N6_9ACTO/18-90
D3D8V6_9ACTO/7-78
D3DAP8_9ACTO/8-82
D3DBF1_9ACTO/8-82
D3E636_GEOS4/16-86
D3E8P0_GEOS4/8-78
D3EAI0_GEOS4/16-89
D3EBR1_GEOS4/7-83
D3EC89_GEOS4/6-81
D3EDP8_GEOS4/19-93
D3EF58_GEOS4/73-147
D3EGD6_GEOS4/6-81
D3EGR5_GEOS4/11-89
D3EI18_GEOS4/6-81
D3EIK1_GEOS4/16-88
D3EM75_GEOS4/21-93
D3EU13_STAA4/16-89
D3F014_CONWI/9-87
D3F0U4_CONWI/7-79
D3F1A0_CONWI/7-86
D3F1V4_CONWI/7-78
D3F3A4_CONWI/13-97
D3F3C0_CONWI/24-96
D3F453_CONWI/7-81
D3F4J3_CONWI/101-170
D3F664_CONWI/7-80
D3F7V7_CONWI/13-83
D3FA47_CONWI/7-90
D3FBE8_CONWI/19-91
D3FDN4_CONWI/15-88
D3FRI4_BACPE/7-83
D3FWJ3_BACPE/47-117
D3GWN9_ECO44/67-137
D3H6X9_STRM6/23-92
D3HBH1_STRM6/14-83
D3HFA6_STRG3/15-87
D3HGD0_STRG3/11-84
D3HGP9_STRG3/14-83
D3KLB4_LISMO/16-86
D3KPR7_LISMO/16-88
D3KQZ3_LISMO/10-80
D3KZX2_9BACT/14-84
D3L7Y9_OENOE/1-70
D3LCW1_ENTFC/8-76
D3LIG0_ENTFC/14-83
D3LIH4_ENTFC/11-85
D3LJ18_ENTFC/15-89
D3LY72_9ACTO/41-113
D3M709_9ACTO/1-61
D3M7S1_9ACTO/6-82
D3M9G8_9ACTO/6-83
D3MGW7_PROAC/19-91
D3MH27_PROAC/7-78
D3MJ40_PROAC/7-78
D3MNR5_PROAC/19-91
D3NRH4_AZOS1/75-146
D3PT98_MEIRD/16-93
D3PV69_STANL/7-78
D3PV99_STANL/8-82
D3PVC6_STANL/14-88
D3PVC7_STANL/14-87
D3PVM8_STANL/12-86
D3PVN9_STANL/14-87
D3PWK6_STANL/8-82
D3PWK9_STANL/19-87
D3PWZ7_STANL/16-93
D3PXA5_STANL/18-87
D3PXE3_STANL/8-82
D3PY43_STANL/20-91
D3PYR8_STANL/7-81
D3Q019_STANL/6-88
D3Q0R6_STANL/98-167
D3Q1Q2_STANL/12-86
D3Q6I1_STANL/15-91
D3Q7Q5_STANL/15-90
D3Q7Z1_STANL/8-85
D3Q8Y9_STANL/15-91
D3Q9C1_STANL/14-87
D3QB10_STANL/16-90
D3QBG9_STANL/6-79
D3QFW4_STALH/16-89
D3QH18_STALH/54-123
D3QS16_ECOCB/67-137
D3R283_CLOB3/14-83
D3RGE8_KLEVT/45-114
D3S549_METSF/14-84
D3SIQ0_DEHSG/15-85
D3SR04_NATMM/11-80
D3SSR0_NATMM/37-101
D3SSV3_NATMM/97-159
D3STR6_NATMM/15-87
D3SWU0_NATMM/11-80
D3SWX7_NATMM/11-80
D3SWY6_NATMM/38-101
D3SX82_NATMM/24-91
D3SZ37_NATMM/11-80
D3T0Q5_NATMM/11-80
D3T1J6_NATMM/11-81
D3T2K0_NATMM/85-151
D3UKC6_LISSS/16-86
D3UKP8_LISSS/16-88
D3UMB0_LISSS/19-88
D3UMZ3_LISSS/10-79
D4BJI1_9ENTR/2-72
D4BS40_BIFBR/7-87
D4BU39_PRORE/30-100
D4C2A9_PRORE/2-72
D4CC38_9CLOT/16-88
D4CFN4_9CLOT/14-85
D4CIF6_9FIRM/10-82
D4CJB3_9FIRM/5-78
D4CKM7_9FIRM/1-58
D4CLD8_9FIRM/1-57
D4CMX2_9FIRM/17-91
D4E9M2_SEROD/2-73
D4EJE7_ENTFA/15-89
D4EKH4_ENTFA/15-87
D4EU01_ENTFA/15-87
D4EV72_ENTFA/15-89
D4FKB9_STAEP/14-84
D4FPG6_STROR/21-90
D4FPR2_STROR/20-89
D4G6J7_BACNA/8-82
D4GME0_PANAM/37-107
D4GQF0_HALVD/11-80
D4GQT2_HALVD/41-101
D4GRQ8_HALVD/11-79
D4GT98_HALVD/24-92
D4GXH6_HALVD/11-80
D4H9J7_PROAS/7-78
D4HFL8_PROAS/19-91
D4IQP4_9BACT/19-90
D4IZP3_BUTFI/17-94
D4J8D9_9FIRM/20-94
D4J911_9FIRM/20-94
D4J9S3_9FIRM/21-95
D4JBN8_9FIRM/17-87
D4JBQ2_9FIRM/19-88
D4JC22_9FIRM/21-95
D4JDR8_9FIRM/14-82
D4JEI1_9FIRM/14-84
D4JFI7_9FIRM/18-93
D4JH90_9FIRM/20-92
D4JIC8_9FIRM/17-92
D4JJD0_9FIRM/14-85
D4JRB9_9FIRM/22-93
D4JUK1_9FIRM/16-90
D4JVF8_9FIRM/14-84
D4JYS5_9FIRM/8-83
D4K6D1_9FIRM/13-84
D4K6M0_9FIRM/16-88
D4K840_9FIRM/14-85
D4K9U7_9FIRM/18-93
D4KJ84_9FIRM/14-85
D4KML1_9FIRM/15-88
D4KYB9_9FIRM/14-85
D4KZ84_9FIRM/15-88
D4L4E2_9FIRM/16-89
D4L4G4_9FIRM/8-83
D4L7S3_9FIRM/16-90
D4LBG3_9FIRM/14-83
D4LKS9_9FIRM/15-84
D4LNH4_9FIRM/14-85
D4LQ59_9FIRM/17-87
D4LRJ6_9FIRM/14-85
D4LYS4_9FIRM/14-82
D4M2F7_9FIRM/16-89
D4M3I5_9FIRM/18-93
D4MC42_9ENTE/18-90
D4MI39_9FIRM/14-84
D4MMV5_9FIRM/16-90
D4MPC1_9FIRM/16-88
D4MYF9_9FIRM/14-88
D4N064_9FIRM/8-83
D4N139_9FIRM/14-85
D4PIC3_LISMO/16-88
D4PIQ5_LISMO/16-86
D4PJ65_LISMO/19-88
D4PKB0_LISMO/10-80
D4PRB7_LISMO/16-86
D4PRP8_LISMO/16-88
D4PT50_LISMO/19-88
D4PTQ9_LISMO/10-80
D4PYD7_LISMO/53-122
D4Q393_LISMO/16-88
D4Q3M3_LISMO/16-86
D4Q4Z3_LISMO/10-80
D4Q5V5_LISMO/19-88
D4QJZ3_ENTFC/16-86
D4QL05_ENTFC/15-89
D4QP06_ENTFC/8-76
D4QP64_ENTFC/11-85
D4QP79_ENTFC/14-83
D4QSA8_ENTFC/15-89
D4QTE4_ENTFC/14-83
D4QTF8_ENTFC/11-85
D4QXD8_ENTFC/8-76
D4R1X8_ENTFC/14-83
D4R1Z2_ENTFC/11-85
D4R3B6_ENTFC/15-89
D4R5D5_ENTFC/8-76
D4R5N6_ENTFC/14-83
D4R5Q1_ENTFC/11-85
D4R7K5_ENTFC/15-89
D4RDU6_ENTFC/8-76
D4RGZ5_ENTFC/8-76
D4RJY0_ENTFC/11-85
D4RKD4_ENTFC/14-83
D4RLU8_ENTFC/15-89
D4RMM4_ENTFC/15-89
D4RNI0_ENTFC/8-76
D4RUE6_ENTFC/11-85
D4RUG0_ENTFC/14-83
D4SKM9_ENTFC/8-76
D4SMI2_ENTFC/14-83
D4SMV4_ENTFC/15-89
D4SPK1_ENTFC/11-85
D4SS53_9XANT/39-108
D4SVC7_9XANT/24-99
D4TZ12_9ACTO/7-80
D4U292_9ACTO/15-89
D4U7R9_STAAU/16-89
D4UGA9_STAAU/16-89
D4V0R0_ENTFA/15-89
D4V1Q1_ENTFA/15-87
D4V9A1_BACVU/19-90
D4VGN1_9BACE/19-90
D4VXK4_ENTFC/15-89
D4VY50_ENTFC/11-85
D4VY66_ENTFC/14-83
D4VYY5_ENTFC/8-76
D4W4V2_9FIRM/14-84
D4W790_9FIRM/14-84
D4WE04_BACOV/19-90
D4WPY6_BACOV/19-90
D4X3P9_9BURK/10-79
D4XQP7_ACIHA/7-80
D4Y8B5_BACTR/16-88
D4YKE7_9MICO/25-98
D4ZTU8_SPIPL/27-101
D4ZY30_SPIPL/6-80
D5AFU0_STRGZ/37-106
D5AG55_STRGZ/16-86
D5AHY6_STRGZ/14-82
D5AJ62_STRGZ/15-87
D5AJA3_STRGZ/14-88
D5B2J3_YERPZ/68-138
D5BBI1_ZUNPS/15-88
D5BD47_ZUNPS/19-90
D5CBA4_ENTCC/24-94
D5D193_ECOKI/67-137
D5DAT3_BACMD/8-82
D5DCX4_BACMD/44-116
D5DFM2_BACMD/19-93
D5DG11_BACMD/10-84
D5DGE4_BACMD/16-88
D5DHT0_BACMD/7-83
D5DJ01_BACMD/14-84
D5DS00_BACMQ/19-93
D5DTF3_BACMQ/10-84
D5DUU6_BACMQ/16-88
D5DV53_BACMQ/7-83
D5DZ00_BACMQ/8-82
D5DZ96_BACMQ/31-103
D5DZR3_BACMQ/45-117
D5E1S5_BACMQ/1-73
D5E2U8_BACMQ/14-84
D5E3Z4_BACMQ/18-90
D5E4B8_BACMQ/16-91
D5E6K6_METMS/25-99
D5EV07_PRER2/19-90
D5HE94_9FIRM/18-93
D5HFV6_9FIRM/14-83
D5HHG9_9FIRM/50-124
D5MW60_BACSU/19-89
D5MXL6_BACSU/15-86
D5MXZ2_BACSU/27-104
D5N0G8_BACSU/15-89
D5N104_BACSU/14-84
D5N1Z6_BACSU/8-82
D5N8W0_9BURK/118-187
D5NWC3_CORAM/19-93
D5P2B9_9MYCO/1-70
D5P2J2_9MYCO/7-81
D5P3B7_9MYCO/24-100
D5P901_9MYCO/101-171
D5P9T1_9MYCO/6-82
D5Q000_CLODI/6-81
D5Q0G5_CLODI/16-65
D5Q0L6_CLODI/8-82
D5Q5E5_CLODI/16-89
D5Q5Z3_CLODI/17-87
D5Q7S8_CLODI/6-79
D5Q822_CLODI/8-82
D5Q9Y8_CLODI/16-89
D5RC31_FUSNN/16-89
D5RPU5_9PROT/33-106
D5RQP9_9PROT/36-109
D5RUN6_CLODI/8-82
D5S0M5_CLODI/6-79
D5S1M4_CLODI/16-89
D5S2L5_CLODI/17-87
D5S361_CLODI/16-89
D5S3I9_CLODI/11-85
D5S3P0_CLODI/16-65
D5S413_CLODI/6-81
D5S949_STRPA/22-94
D5SK22_STRCL/18-94
D5T1L5_LEUKI/16-90
D5T2F9_LEUKI/18-90
D5T2R4_LEUKI/14-83
D5T374_LEUKI/17-89
D5T389_LEUKI/55-129
D5T474_LEUKI/6-78
D5TKW2_BACT1/1-64
D5TLU8_BACT1/7-81
D5TMY5_BACT1/18-90
D5TPY0_BACT1/18-87
D5TSK8_BACT1/14-88
D5TUI2_BACT1/14-84
D5TW58_BACT1/7-83
D5TW85_BACT1/15-87
D5TWK0_BACT1/7-81
D5U0M5_THEAM/12-85
D5U1H8_THEAM/23-92
D5U3S4_BRAM5/16-90
D5U4K6_BRAM5/8-82
D5UBM0_CELFN/15-84
D5UCV4_CELFN/95-165
D5UE94_CELFN/12-90
D5UID5_CELFN/18-90
D5UK76_CELFN/21-93
D5UKK4_CELFN/15-87
D5ULR8_CELFN/26-98
D5UP54_TSUPD/6-85
D5UQE2_TSUPD/97-166
D5US48_TSUPD/15-87
D5USW4_TSUPD/7-82
D5UUL9_TSUPD/26-102
D5UUZ6_TSUPD/28-102
D5UWV2_TSUPD/10-84
D5V0E2_ARCNC/21-94
D5VFL8_CAUST/9-82
D5VHE4_CAUST/18-88
D5VN19_CAUST/21-93
D5VQ35_CAUST/54-124
D5W1F9_CLOB2/16-88
D5W3Y4_CLOB2/19-89
D5WI96_BURSC/112-181
D5WPN8_BACT2/18-90
D5WR73_BACT2/15-88
D5WTY6_BACT2/6-81
D5WUW6_BACT2/19-92
D5XDZ3_THEPJ/14-87
D5XPE8_MYCTU/6-82
D5XSE5_MYCTU/7-81
D5XZI5_MYCTU/13-83
D5Y2G4_MYCTU/7-81
D5Y990_MYCTU/13-83
D5YAN6_MYCTU/6-82
D5YE17_MYCTU/7-81
D5YKB4_MYCTU/13-83
D5YM77_MYCTU/6-82
D5YQF5_MYCTU/7-81
D5YXA2_MYCTU/13-83
D5YYQ0_MYCTU/6-82
D5Z279_MYCTU/7-81
D5Z8X5_MYCTU/13-83
D5Z9J9_MYCTU/6-82
D5ZB85_MYCTU/6-82
D5ZET2_MYCTU/7-81
D5ZM23_MYCTU/13-83
D5ZNG4_9ACTO/5-80
D5ZQZ9_9ACTO/12-95
D5ZV27_9ACTO/74-143
D5ZY92_9ACTO/7-81
D5ZYA5_9ACTO/7-81
D5ZYR4_9ACTO/14-83
D6A0E0_9ACTO/7-81
D6A2B2_9ACTO/7-81
D6A7M9_9ACTO/8-86
D6AFQ4_STRFL/7-81
D6AGT8_STRFL/10-84
D6AIW5_STRFL/90-159
D6AJH9_STRFL/7-81
D6AML1_STRFL/14-83
D6ANE4_STRFL/8-86
D6ARP7_STRFL/7-78
D6ASP2_STRFL/12-104
D6B268_9ACTO/15-89
D6B2F5_9ACTO/7-81
D6B374_9ACTO/14-90
D6B6M9_9ACTO/14-83
D6B7M2_9ACTO/8-86
D6B830_9ACTO/86-155
D6B9W9_9ACTO/14-87
D6BBT3_9ACTO/12-95
D6BER7_9FUSO/16-89
D6D5E2_9BACE/19-90
D6DE18_CLOSC/16-88
D6DJC0_CLOSC/14-85
D6DMD4_ENTCL/24-94
D6DYP9_9FIRM/20-92
D6E2W5_9FIRM/17-92
D6E9C4_9ACTN/31-108
D6E9I7_9ACTN/10-85
D6EA45_9ACTN/18-93
D6EB97_9ACTN/20-92
D6EBD7_9ACTN/14-83
D6EBK1_9ACTN/16-88
D6EDJ9_STRLI/7-81
D6EDL2_STRLI/7-81
D6EH46_STRLI/36-111
D6EM97_STRLI/12-93
D6EQL6_STRLI/8-86
D6EQY0_STRLI/82-151
D6EUM2_STRLI/14-83
D6EWJ9_STRLI/25-97
D6EXJ8_STRLI/7-81
D6F3C8_MYCTU/7-81
D6FAF3_MYCTU/13-83
D6FM58_MYCTU/13-83
D6FR17_MYCTU/7-81
D6FSI5_MYCTU/13-83
D6FVF7_MYCTU/6-82
D6GJF1_9ENTR/45-114
D6GUC8_9EURY/25-99
D6GVI6_9EURY/16-83
D6GWD4_9EURY/43-112
D6HJC9_9FIRM/7-81
D6HK63_9FIRM/16-88
D6HLF9_9FIRM/19-88
D6HP57_9FIRM/14-84
D6HP61_9FIRM/16-85
D6HQR7_9FIRM/16-85
D6I155_ECOLX/67-137
D6IDZ2_ECOLX/67-137
D6ITA7_ECOLX/67-137
D6JEV0_ECOLX/67-137
D6JNX8_ACIG3/7-80
D6JY82_ACIG3/31-99
D6JZN5_9ACTO/7-81
D6K0K8_9ACTO/14-83
D6K0U6_9ACTO/1-75
D6K5D1_9ACTO/6-80
D6K6G2_9ACTO/87-156
D6K6Z4_9ACTO/12-95
D6K7X1_9ACTO/51-122
D6K9F1_9ACTO/1-72
D6K9Y6_9ACTO/8-86
D6KBP4_9ACTO/8-84
D6KEF5_9ACTO/6-80
D6KLK0_9FIRM/14-84
D6KR25_9FIRM/14-84
D6L928_9FUSO/16-89
D6M3G9_9ACTO/11-82
D6MAP5_9CLOT/19-88
D6MAU8_9CLOT/8-78
D6MF24_9CLOT/15-88
D6S285_9LACO/18-90
D6S8P8_PEPMA/14-84
D6T885_STAAU/16-89
D6TCM7_9CHLR/17-89
D6TCQ9_9CHLR/25-102
D6TFQ4_9CHLR/30-104
D6TGI0_9CHLR/7-81
D6TIH1_9CHLR/113-182
D6TPU6_9CHLR/11-86
D6TSW9_9CHLR/19-93
D6TUL4_9CHLR/21-98
D6TUM2_9CHLR/6-87
D6TVJ5_9CHLR/30-111
D6TVU6_9CHLR/21-89
D6TYF0_9CHLR/8-82
D6U0Q0_9CHLR/18-90
D6U164_9CHLR/19-93
D6U3B2_9CHLR/11-89
D6U4G9_9CHLR/6-81
D6U525_9CHLR/39-122
D6U616_9CHLR/7-81
D6ULT7_9BACT/15-82
D6UM57_9BACT/15-91
D6UMQ9_9BACT/72-148
D6UUN6_9BACT/13-84
D6UXL4_9BACT/1-57
D6X5Q8_STRPR/21-93
D6X6D4_STRPR/14-83
D6X700_STRPR/7-81
D6X8C1_STRPR/13-83
D6X960_STRPR/19-93
D6X9H9_STRPR/7-81
D6X9S4_STRPR/5-80
D6XCE7_9ACTO/6-80
D6XCI6_9ACTO/86-155
D6XUN5_BACIE/23-93
D6XV04_BACIE/19-90
D6XVZ9_BACIE/152-224
D6Y047_BACIE/14-87
D6Y3B3_THEBD/63-132
D6Y5W4_THEBD/14-87
D6Y6M3_THEBD/5-80
D6Y6V0_THEBD/14-83
D6Y909_THEBD/18-90
D6Y913_THEBD/3-80
D6YAK2_THEBD/16-93
D6Z433_DESAT/25-96
D6ZAK5_SEGRD/116-185
D6ZB04_SEGRD/6-94
D6ZB90_SEGRD/7-81
D6ZJU6_MOBCV/8-83
D6ZM17_STRP0/15-87
D6ZPS8_STRP0/14-83
D6ZUW5_BIFLJ/7-87
D7AV44_NOCDD/8-84
D7AYK2_NOCDD/16-90
D7B0B9_NOCDD/7-81
D7B2F0_NOCDD/122-192
D7B2H1_NOCDD/8-86
D7B3V6_NOCDD/7-81
D7B561_NOCDD/14-83
D7B596_NOCDD/16-88
D7B5E7_NOCDD/13-87
D7B9T9_NOCDD/7-81
D7BF98_MEISD/22-99
D7BKK4_ARCHD/15-86
D7BMK8_ARCHD/7-82
D7BRW1_STRBB/7-81
D7BU66_STRBB/18-94
D7BVG3_STRBB/14-87
D7BVJ9_STRBB/5-81
D7BVK3_STRBB/5-78
D7BXZ1_STRBB/62-131
D7C418_STRBB/2-72
D7C8T2_STRBB/12-95
D7C913_STRBB/7-78
D7CES6_STRBB/6-80
D7CFE9_STRBB/7-81
D7CGC3_STRBB/8-86
D7CGY7_STRBB/6-80
D7CHH1_STRBB/10-78
D7CHI4_STRBB/14-83
D7CJI0_SYNLT/23-96
D7D8L6_STAHD/20-97
D7DBV2_STAHD/22-89
D7DQT4_METV3/13-81
D7EPW0_MYCTU/7-81
D7EWF5_MYCTU/13-83
D7EXT1_MYCTU/6-82
D7GGY9_PROFC/141-212
D7GIE2_PROFC/55-124
D7HFS7_VIBCH/7-81
D7HQZ0_VIBCH/7-81
D7I4Q6_PSESS/50-119
D7IID5_9BACE/37-108
D7IX79_9BACE/19-90
D7J795_9BACE/19-90
D7JH77_9BACT/19-90
D7JTN2_ECOLX/67-137
D7N7K7_9FIRM/14-83
D7UHM1_LISMO/19-88
D7UHR0_LISMO/16-86
D7UI41_LISMO/16-88
D7ULK4_LISMO/10-80
D7UXD6_LISGR/16-86
D7UZ91_LISGR/19-88
D7UZF2_LISGR/9-79
D7V7V2_LACPL/21-92
D7V8C5_LACPL/6-80
D7VE86_LACPL/11-85
D7VFI5_LACPL/14-83
D7VIM1_9SPHI/19-90
D7VTH2_9SPHI/22-95
D7W6W1_9FLAO/19-90
D7WGW7_BACCE/16-88
D7WJ85_BACCE/7-83
D7WJU4_BACCE/1-64
D7WL81_BACCE/14-84
D7WLJ4_BACCE/14-88
D7WSR3_9BACI/18-90
D7WSR9_9BACI/16-88
D7WTV7_9BACI/14-84
D7WVM3_9BACI/16-86
D7WYM3_9BACI/14-83
D7WZG1_9BACI/15-89
D7XFF8_ECOLX/2-72
D7XRT7_ECOLX/2-72
D7Y0Z7_ECOLX/2-72
D7YDF0_ECOLX/2-72
D7YTC2_ECOLX/2-72
D7ZEB8_ECOLX/2-72
D7ZZB8_ECOLX/2-72
D8A771_ECOLX/2-72
D8ATC5_ECOLX/2-72
D8B8C7_ECOLX/2-72
D8BDL9_ECOLX/2-72
D8BY94_ECOLX/67-137
D8C2P4_ECOLX/15-85
D8CCT6_ECOLX/2-72
D8E4V8_ECOLX/2-72
D8ERW3_ECOLX/2-72
D8FCJ3_9DELT/11-85
D8FT83_9CYAN/7-82
D8FU17_9CYAN/27-113
D8G1J1_9CYAN/71-140
D8G2J2_9CYAN/6-81
D8GBU9_LACCZ/16-88
D8GE50_LACCZ/6-79
D8GEF8_LACCZ/15-89
D8GHX7_LACCZ/18-90
D8GKJ6_CLOLD/22-96
D8GLW8_CLOLD/7-81
D8GLX9_CLOLD/51-124
D8GMW4_CLOLD/15-88
D8GPF5_CLOLD/8-82
D8GRH1_CLOLD/16-90
D8GS89_CLOLD/16-92
D8GS96_CLOLD/16-92
D8GSE1_CLOLD/19-88
D8GSH2_CLOLD/16-89
D8GTL9_CLOLD/11-85
D8GTN6_CLOLD/16-91
D8GUM6_CLOLD/7-82
D8GVF9_BACAI/14-86
D8GYK3_BACAI/20-92
D8GZ33_BACAI/3-75
D8GZ91_BACAI/7-81
D8H151_BACAI/18-90
D8H1I7_BACAI/80-154
D8H2D0_BACAI/18-87
D8H450_BACAI/12-85
D8H483_BACAI/16-86
D8H4D7_BACAI/45-117
D8H5U3_BACAI/16-88
D8H6A2_BACAI/32-104
D8H7A8_BACAI/14-84
D8H8Y3_BACAI/7-83
D8H9F1_BACAI/15-87
D8HIM3_AMYMU/8-85
D8HLJ6_AMYMU/6-84
D8HN19_AMYMU/9-84
D8HN85_AMYMU/14-90
D8HPI4_AMYMU/15-87
D8HQS7_AMYMU/60-129
D8HR37_AMYMU/136-205
D8HRD7_AMYMU/14-88
D8HT50_AMYMU/15-91
D8HW18_AMYMU/7-81
D8I195_AMYMU/7-78
D8I3K5_AMYMU/13-89
D8I3W7_AMYMU/14-87
D8I417_AMYMU/7-81
D8I4M4_AMYMU/12-88
D8I4V8_AMYMU/7-79
D8I650_AMYMU/10-82
D8I6R4_AMYMU/11-82
D8I736_AMYMU/1-74
D8IAX2_BRAP9/8-82
D8ICN7_BRAP9/16-90
D8IPU2_HERSS/18-88
D8IQJ7_HERSS/50-120
D8J381_HALJB/11-80
D8J484_HALJB/11-80
D8J487_HALJB/11-80
D8J5Q2_HALJB/1-67
D8J770_HALJB/11-80
D8J8G2_HALJB/24-91
D8J8S0_HALJB/15-87
D8J9M3_HALJB/17-86
D8JAZ7_HALJB/25-92
D8JB12_HALJB/12-80
D8JB56_HALJB/11-80
D8JB57_HALJB/25-92
D8JBE1_HALJB/11-80
D8JBH1_HALJB/11-80
D8JBJ0_HALJB/11-80
D8JBX1_HALJB/11-80
D8JC28_HALJB/11-80
D8JCN2_HALJB/1-37
D8JCY4_HALJB/11-80
D8JCY5_HALJB/25-78
D8JIK9_ACISD/38-106
D8JIT6_ACISD/7-80
D8JYV9_HYPDA/18-91
D8K0X0_DEHLB/38-107
D8KEG0_LACLN/11-85
D8KF84_LACLN/16-88
D8KFL4_LACLN/17-91
D8KH30_LACLN/19-91
D8KJS0_CORPF/18-88
D8KPY5_CORPF/37-105
D8MCU0_LEUGT/16-90
D8MDP9_LEUGT/18-90
D8MH75_LEUGT/14-83
D8MI39_LEUGT/9-83
D8MI51_LEUGT/17-89
D8MS39_ERWBE/125-194
D8MSH6_ERWBE/38-108
D8MZ03_RALSO/65-134
D8MZ58_RALSO/7-78
D8NG61_RALSO/65-134
D8NGB0_RALSO/11-82
D8P2B4_RALSO/65-134
D8P2I1_RALSO/7-78
D8URW9_9MICC/10-85
D8VMM1_9ZZZZ/1-70
D9N7V7_STRPN/15-87
D9NAD2_STRPN/14-83
D9NE24_STRPN/15-87
D9NGY6_STRPN/14-83
D9NIB4_STRPN/14-83
D9NKW6_STRPN/15-87
D9NPS1_STRPN/14-83
D9NQS7_STRPN/15-87
D9NXR4_STRPN/14-83
D9P108_STRPN/15-87
D9PQG7_PEPMA/14-84
D9PSP6_PEPMA/13-82
D9PTY3_METTM/31-111
D9PVS7_METTM/19-90
D9Q0I4_ACIS3/22-98
D9Q1Z7_ACIS3/17-85
D9Q2Q8_ACIS3/33-97
D9Q316_ACIS3/14-80
D9Q4R7_CORP1/15-83
D9Q5K5_CORP1/18-88
D9QCN1_CORP2/40-108
D9QD95_CORP2/18-88
D9QG17_BRESC/75-145
D9QME4_BRESC/18-88
D9QN71_BRESC/21-93
D9QQ09_ACEAZ/26-100
D9R1W2_CLOSW/14-88
D9R3B9_CLOSW/18-88
D9R4C3_CLOSW/14-85
D9R5M4_CLOSW/12-87
D9SKS1_CLOC7/16-85
D9SKU4_CLOC7/15-91
D9SN92_CLOC7/13-86
D9SNA2_CLOC7/17-90
D9SNU4_CLOC7/19-91
D9SPS1_CLOC7/51-124
D9SQP0_CLOC7/16-86
D9ST10_CLOC7/18-88
D9ST86_CLOC7/19-89
D9STQ6_CLOC7/16-88
D9STY6_CLOC7/16-88
D9SVX8_CLOC7/16-90
D9SW30_CLOC7/16-92
D9SWK0_CLOC7/17-92
D9SWZ3_CLOC7/16-90
D9SXP5_MICAI/60-131
D9SXT0_MICAI/7-78
D9T201_MICAI/16-90
D9T254_MICAI/18-90
D9T3H4_MICAI/14-88
D9T418_MICAI/6-90
D9T453_MICAI/17-89
D9T5L4_MICAI/21-92
D9T6E4_MICAI/7-81
D9T6Z7_MICAI/19-94
D9T7G3_MICAI/10-83
D9T957_MICAI/8-82
D9T9Z3_MICAI/14-87
D9TAU0_MICAI/3-80
D9TB06_MICAI/18-90
D9TBT0_MICAI/7-81
D9TC36_MICAI/13-84
D9TCT4_MICAI/14-83
D9TM20_THETC/15-87
D9UG46_9ACTO/12-93
D9UHD4_9ACTO/14-90
D9UNF2_9ACTO/7-81
D9UNQ7_9ACTO/34-106
D9UNY5_9ACTO/8-86
D9UUC9_9ACTO/99-168
D9UVR1_9ACTO/7-81
D9UW27_9ACTO/10-82
D9UWE6_9ACTO/17-89
D9UWU2_9ACTO/15-91
D9UYW3_9ACTO/12-86
D9V020_9ACTO/8-85
D9V2M9_9ACTO/5-74
D9V2Y9_9ACTO/7-78
D9V417_9ACTO/27-80
D9V5E9_9ACTO/21-97
D9V5Q5_9ACTO/14-91
D9V6V5_9ACTO/14-87
D9V7C7_9ACTO/7-81
D9V8P0_9ACTO/11-82
D9VA92_9ACTO/20-88
D9VB84_9ACTO/10-88
D9VBH5_9ACTO/11-85
D9VDH9_9ACTO/13-87
D9VDT2_9ACTO/13-87
D9VE07_9ACTO/35-107
D9VF78_9ACTO/44-113
D9VHQ0_9ACTO/20-96
D9VLR4_9ACTO/13-88
D9VM00_9ACTO/7-81
D9VNC5_9ACTO/31-107
D9VRV1_9ACTO/31-108
D9VWX2_9ACTO/7-81
D9VYM3_9ACTO/14-83
D9VZL0_9ACTO/7-81
D9W1R6_9ACTO/7-81
D9W2S9_9ACTO/7-78
D9W310_9ACTO/12-95
D9W4J5_9ACTO/24-99
D9W7L7_9ACTO/7-81
D9W8K8_9ACTO/12-95
D9WAT7_9ACTO/15-89
D9WBU5_9ACTO/8-86
D9WBZ1_9ACTO/17-89
D9WFJ9_9ACTO/6-80
D9WG90_9ACTO/14-83
D9WHW6_9ACTO/70-139
D9WJX8_9ACTO/10-84
D9WKP3_9ACTO/7-81
D9WN44_9ACTO/6-80
D9X026_STRVR/12-92
D9X0S9_STRVR/17-92
D9X138_STRVR/7-78
D9X597_STRVR/8-86
D9X7T0_STRVR/7-81
D9X8Z5_STRVR/7-81
D9X9H6_STRVR/7-81
D9XAC6_STRVR/7-81
D9XCV6_STRVR/7-81
D9XFS3_STRVR/14-83
D9XGU6_STRVR/85-154
D9XHS1_STRVR/7-81
D9XHT2_STRVR/1-47
D9XM95_9ACTO/14-83
D9XNW4_9ACTO/12-95
D9XQ99_9ACTO/5-80
D9XRM6_9ACTO/7-81
D9XVZ3_9ACTO/78-147
D9Y0D7_9ACTO/7-81
D9Y1D3_9ACTO/8-86
D9YAW2_9DELT/27-101
D9ZE88_9ZZZZ/18-93
E0DIX1_9CORY/7-82
E0E0Z7_9FIRM/14-88
E0E4V7_9FIRM/19-88
E0G7F6_ENTFA/15-89
E0G8K9_ENTFA/15-87
E0G9F9_ENTFA/15-89
E0GEN4_ENTFA/15-87
E0GPZ5_ENTFA/15-89
E0GR72_ENTFA/15-87
E0GVP4_ENTFA/15-87
E0H021_ENTFA/15-89
E0H3Q2_ENTFA/15-89
E0H500_ENTFA/15-87
E0H896_ENTFA/16-86
E0HB67_ENTFA/15-89
E0HD98_ENTFA/15-87
E0HQU0_9GAMM/19-91
E0I1Z3_9BACT/20-95
E0I2E5_9BACT/17-88
E0I5M8_9BACL/19-93
E0I7M5_9BACL/24-94
E0IBL8_9BACL/7-85
E0ID30_9BACL/16-92
E0IGH6_9BACL/14-84
E0IS83_9GAMM/19-91
E0IVT7_ECOLW/67-137
E0KC27_STRVO/20-93
E0KD86_STRVO/12-86
E0KI12_STRVO/7-81
E0KIU0_STRVO/71-140
E0KMR4_STRVO/8-86
E0KW06_STRVO/12-95
E0KYK6_STRVO/14-83
E0KYX6_STRVO/7-79
E0L2D5_STRVO/7-81
E0L309_STRVO/7-81
E0LII9_SPHCR/64-134
E0LY39_9ENTR/40-110
E0MLF9_9RHOB/7-82
E0N0L4_9CORY/5-77
E0N4F6_9ACTO/8-83
E0NHZ8_PEDAC/11-84
E0NML2_9FIRM/15-84
E0PGH3_STREI/14-83
E0PGM1_STREI/11-84
E0PLM3_STRGY/15-87
E0PMS8_STRGY/11-84
E0PN27_STRGY/42-111
E0PNY9_STRMT/14-83
E0PSW6_STRMT/21-90
E0PT14_STRMT/14-83
E0PTI7_STRPY/14-82
E0PZC4_9STRE/21-90
E0Q3L3_9STRE/14-83
E0Q6L1_9BIFI/7-78
E0QHL1_9FIRM/14-83
E0QI30_9FIRM/5-78
E0QIB1_9FIRM/13-88
E0QIE5_9FIRM/10-82
E0QIZ1_9FIRM/7-81
E0QNJ0_9ACTO/29-100
E0QQ01_9ACTO/8-83
E0R754_ECOLX/67-137
E0RBL7_PAEP6/8-78
E0RFD7_PAEP6/9-83
E0RK17_PAEP6/16-86
E0RQY9_SPITD/19-89
E0RV05_BUTPB/17-91
E0SPM5_IGNAA/24-90
E0SQI5_IGNAA/19-88
E0SQM7_IGNAA/14-86
E0SUF1_STRZA/14-83
E0SXW5_STRZA/15-87
E0TPL1_STRZ6/14-83
E0TQG8_STRZ6/15-87
E0TVZ9_BACPZ/14-84
E0TW48_BACPZ/15-89
E0TW95_BACPZ/8-82
E0TXH6_BACPZ/19-89
E0TYW6_BACPZ/27-104
E0U2W2_BACPZ/15-86
E0UDL2_CYAP2/7-82
E0UEY4_CYAP2/54-123
E0WFL4_9ACTO/1102-1171
E1CXH1_VIBPA/19-93
E1DAB7_VIBPA/1-70
E1DQS4_VIBPA/7-81
E1DYB4_LACRE/14-83
E1EI76_VIBPA/19-93
E1EN14_ENTFA/15-87
E1ES91_ENTFA/15-89
E1H1I7_STRPN/14-83
E1H468_STRPN/15-87
E1H839_MYCTU/7-81
E1HEP5_MYCTU/13-83
E1HG04_MYCTU/6-82
E1HK31_ECOLX/2-72
E1HX27_ECOLX/2-72
E1ICL6_9CHLR/7-81
E1IEW6_9CHLR/15-90
E1IEW7_9CHLR/12-88
E1IL13_ECOLX/2-72
E1J0R4_ECOLX/2-72
E1JQH3_9LACO/15-84
E1JSP7_DESFR/16-89
E1JY57_DESFR/18-92
E1JZ57_DESFR/16-89
E1K420_9EURY/5-64
E1K4U7_9EURY/15-77
E1KEF4_9FIRM/16-86
E1KEX7_9FIRM/11-85
E1KFF5_9FIRM/17-93
E1KGK0_9FIRM/14-88
E1KH49_9FIRM/16-90
E1KH71_9FIRM/7-81
E1KJR1_9FIRM/11-83
E1KJS6_9FIRM/16-88
E1KXK0_PEPMA/14-84
E1L7A3_9FIRM/14-84
E1LB77_9FIRM/14-84
E1LFF3_STRMT/15-87
E1LHQ6_STRMT/21-90
E1LIN3_STRMT/14-83
E1LK63_STRMT/15-87
E1LNR1_STRMT/14-83
E1LT72_STRMT/15-87
E1LUA4_STRMT/21-90
E1LUX4_STRMT/14-83
E1LWI6_STROR/14-83
E1M1M0_STRMT/21-90
E1M248_STRMT/14-83
E1M422_STRMT/15-87
E1M6Z6_9STRE/14-82
E1M8Y2_9STRE/21-90
E1MB48_9ACTO/7-82
E1MBE5_9ACTO/34-105
E1N9A0_9BIFI/7-78
E1PE45_ECOAB/67-137
E1QTJ1_VULDI/25-95
E1QV20_VULDI/22-83
E1QYD7_OLSUV/14-88
E1R4N6_SPISS/7-82
E1R6J1_SPISS/7-81
E1RAF7_SPISS/11-85
E1RD12_METP4/31-97
E1RG32_METP4/22-93
E1RH40_METP4/33-104
E1RWU9_ECOUM/67-137
E1SDQ8_PANVC/40-110
E1TFN5_BURSG/101-170
E1TNA6_LACPS/11-85
E1TQV2_LACPS/21-92
E1TRZ1_LACPS/14-83
E1TS85_LACPS/6-80
E1UDD2_LISML/53-122
E1UDW6_LISML/16-86
E1UE86_LISML/16-88
E1UGB7_LISML/10-80
E1UKP8_BACAS/11-85
E1UM25_BACAS/15-84
E1UNT1_BACAS/8-82
E1USW0_BACAS/14-84
E1VRI8_ARTAR/14-85
E1VSX8_ARTAR/7-81
E1VTA8_ARTAR/1-63
E1VWE7_ARTAR/20-92
E1VWV2_ARTAR/21-91
E1VZT2_ARTAR/21-92
E1WI01_SALTS/75-145
E1WPQ4_BACF6/19-90
E1XE37_STRZO/14-83
E1XFQ3_STRZO/15-87
E1XHD6_STRZN/14-83
E1XJ23_STRZN/15-87
E1XNX4_STRZI/14-83
E1XQH8_STRZI/15-87
E1Z153_9BACE/19-90
E2CQ47_9RHOB/7-82
E2K1Y7_ECO57/67-137
E2KDA9_ECO57/67-137
E2KVV5_ECO57/67-137
E2MJ52_PSESM/53-122
E2MW32_9CORY/18-90
E2NJR4_9BACE/19-90
E2NNT9_9FIRM/14-87
E2NNW1_9FIRM/15-89
E2NP08_9FIRM/15-88
E2NQ00_9FIRM/14-86
E2NWC8_9FIRM/14-87
E2PU60_STRCL/66-135
E2PVP8_STRCL/13-96
E2Q475_STRCL/7-81
E2Q5I5_STRCL/14-83
E2S8I1_9ACTO/7-81
E2S8N3_9ACTO/35-112
E2SCF6_9ACTO/17-89
E2SFR7_9ACTO/20-92
E2SHC2_9FIRM/1-73
E2SI45_9FIRM/7-81
E2SJV5_9FIRM/16-88
E2SL47_9FIRM/15-87
E2SLM7_9FIRM/19-89
E2SM54_9FIRM/14-83
E2SN35_9FIRM/16-86
E2SR38_9FIRM/16-86
E2SR45_9FIRM/16-84
E2STM8_9RALS/35-104
E2SUI9_9RALS/7-78
E2T7A8_MYCTU/6-82
E2TEU0_MYCTU/7-81
E2TGW0_MYCTU/13-83
E2TH25_MYCTU/6-82
E2TKD7_MYCTU/7-81
E2TS11_MYCTU/13-83
E2TTS7_MYCTU/6-82
E2TWZ5_MYCTU/7-81
E2U3J3_MYCTU/13-83
E2U5P7_MYCTU/6-82
E2U8B4_MYCTU/7-81
E2UFF1_MYCTU/13-83
E2UGE4_MYCTU/6-82
E2UJY1_MYCTU/7-81
E2URF1_MYCTU/13-83
E2USN6_MYCTU/6-82
E2UW29_MYCTU/7-81
E2V2N8_MYCTU/13-83
E2V417_MYCTU/6-82
E2V7C9_MYCTU/7-81
E2VDX8_MYCTU/13-83
E2VGM3_MYCTU/7-81
E2VMZ2_MYCTU/13-83
E2VPM1_MYCTU/6-82
E2VSX3_MYCTU/7-81
E2VZJ7_MYCTU/13-83
E2W0X8_MYCTU/6-82
E2W455_MYCTU/7-81
E2WAQ2_MYCTU/13-83
E2WC31_MYCTU/6-82
E2WCU9_MYCTU/6-82
E2WG41_MYCTU/7-81
E2WMS1_MYCTU/13-83
E2WY94_ECOLX/67-137
E2X7G5_SHIDY/67-137
E2XM76_PSEFL/41-110
E2Y4S7_ENTFA/15-87
E2Y855_ENTFA/15-89
E2YAN0_ENTFA/15-89
E2YBM8_ENTFA/15-87
E2YJ14_ENTFA/15-89
E2YLY5_ENTFA/15-87
E2YWS0_ENTFA/15-87
E2YZS7_ENTFA/15-89
E2Z1M2_ENTFA/15-87
E2Z2U7_ENTFA/15-89
E2ZEU5_9FIRM/18-93
E3AW31_9SPHI/15-89
E3B157_9SPHI/19-90
E3B6F1_9MICO/7-79
E3B6V8_9MICO/7-81
E3B8U1_9MICO/12-87
E3B9E4_9MICO/8-84
E3BIN3_9VIBR/7-81
E3C9X2_9LACO/14-83
E3CCM6_STRPA/15-87
E3CHK9_STRDO/16-85
E3CIE4_STRDO/12-84
E3CK30_STRDO/7-81
E3CKN2_STRDO/14-83
E3CSY8_STRVE/14-83
E3DSA5_BACA1/8-82
E3DX46_BACA1/15-87
E3DZG5_BACA1/15-92
E3E7S8_PAEPS/8-78
E3EAV6_PAEPS/16-86
E3EDK4_PAEPS/8-84
E3EGN4_PAEPS/9-83
E3EP07_BIFBS/8-81
E3F9E2_CORP9/40-108
E3F9Z4_CORP9/18-88
E3FEM2_STIAD/49-119
E3FWK2_STIAD/193-266
E3G2H6_ENTCS/56-126
E3GEF1_EUBLK/8-82
E3GGT6_EUBLK/20-92
E3GIA1_EUBLK/23-98
E3GKD5_EUBLK/14-83
E3GLB6_EUBLK/8-83
E3GW26_METFV/20-99
E3H0Y1_ROTDC/10-85
E3H9M2_ILYPC/8-81
E3HF98_ACHXA/10-83
E3HII2_ACHXA/94-163
E3I6B5_RHOVT/121-190
E3I9P2_GEOS0/16-88
E3IW82_FRASU/16-84
E3IWX5_FRASU/96-165
E3IZV2_FRASU/6-83
E3J120_FRASU/8-82
E3J2R1_FRASU/18-90
E3J2X0_FRASU/7-81
E3J441_FRASU/15-91
E3J578_FRASU/14-87
E3J5I4_FRASU/12-86
E3J5J7_FRASU/7-79
E3J783_FRASU/16-84
E3J8N8_FRASU/8-82
E3JDM6_FRASU/1-76
E3PJY5_ECOH1/67-137
E3PW44_CLOSD/18-88
E3T6J0_9BACT/20-95
E3XTM9_ECOLX/67-137
E3Y518_SHIFL/67-137
E3YCW8_LISMO/53-122
E3YDI0_LISMO/16-86
E3YDX1_LISMO/16-88
E3YG63_LISMO/10-80
E3YM72_9LIST/1-54
E3YMR9_9LIST/16-86
E3YN43_9LIST/16-88
E3YQ50_9LIST/10-80
E3YWF9_LISIN/16-86
E3YWU4_LISIN/16-88
E3YY96_LISIN/19-88
E3YYX6_LISIN/10-80
E3Z595_LISIN/16-86
E3Z5I2_LISIN/16-88
E3Z6X0_LISIN/19-88
E3Z7I0_LISIN/10-80
E3ZDN2_LISIV/16-86
E3ZE13_LISIV/16-88
E3ZFL8_LISIV/19-88
E3ZGD1_LISIV/10-79
E3ZMR0_LISSE/16-86
E3ZN53_LISSE/16-88
E3ZPL1_LISSE/19-88
E3ZQE5_LISSE/10-79
E3ZWN4_LISSE/16-86
E3ZX00_LISSE/16-88
E3ZYI2_LISSE/19-88
E3ZZ99_LISSE/10-79
E4A4X0_PROAC/7-78
E4A855_PROAC/19-91
E4ABQ1_PROAC/9-71
E4ACP2_PROAC/19-91
E4AIJ1_PROAC/7-78
E4AKQ2_PROAC/7-78
E4AQ75_PROAC/19-76
E4AWD6_PROAC/7-78
E4AYN4_PROAC/19-91
E4B0C2_PROAC/7-78
E4B5C0_PROAC/19-71
E4B655_PROAC/16-88
E4B7J9_PROAC/7-78
E4B9I4_PROAC/19-91
E4BE10_PROAC/9-71
E4BGG1_PROAC/19-91
E4BKK2_PROAC/7-78
E4BNL5_PROAC/7-78
E4BNU3_PROAC/19-91
E4BV42_PROAC/7-78
E4BWZ7_PROAC/19-91
E4C330_PROAC/7-78
E4C5C3_PROAC/19-91
E4C8G7_PROAC/19-91
E4CA59_PROAC/7-78
E4CFN6_PROAC/7-78
E4CH57_PROAC/19-91
E4CP68_PROAC/7-78
E4CRK1_PROAC/19-91
E4CWD7_PROAC/19-91
E4CY36_PROAC/7-78
E4D3J5_PROAC/7-78
E4D664_PROAC/19-91
E4DAF6_PROAC/19-91
E4DG39_PROAC/7-78
E4DI37_PROAC/19-91
E4DM76_PROAC/7-78
E4DRR5_PROAC/19-91
E4DVB8_PROAC/7-78
E4DYQ3_PROAC/7-78
E4E2U4_PROAC/19-91
E4E3Y0_PROAC/19-91
E4E644_PROAC/7-78
E4EDZ2_PROAC/7-78
E4EFM6_PROAC/19-91
E4EKJ7_PROAC/19-91
E4ELI9_PROAC/7-78
E4ETX9_PROAC/7-78
E4EUD9_PROAC/19-91
E4EZD3_PROAC/19-91
E4F213_PROAC/7-78
E4F746_PROAC/7-78
E4FBK2_PROAC/19-91
E4FF09_PROAC/7-78
E4FH82_PROAC/19-91
E4FM86_PROAC/7-78
E4FP84_PROAC/19-91
E4FU29_PROAC/7-78
E4FW46_PROAC/19-91
E4G0U1_PROAC/19-91
E4G6G6_PROAC/7-78
E4G870_PROAC/19-91
E4GCN5_PROAC/7-78
E4GI06_PROAC/7-78
E4GKK4_PROAC/19-91
E4GNL8_PROAC/7-78
E4GRT0_PROAC/19-91
E4GVN4_PROAC/16-88
E4GY26_PROAC/19-91
E4H049_PROAC/7-78
E4H2R2_PROAC/19-91
E4H4C4_PROAC/7-78
E4HDM5_PROAC/7-78
E4HEK3_PROAC/19-91
E4HH29_PROAC/19-91
E4HL37_PROAC/7-78
E4HNN0_PROAC/9-71
E4HRZ6_PROAC/19-91
E4HS97_PROAC/16-88
E4HVN5_PROAC/7-78
E4HYK1_PROAC/7-78
E4I2X3_PROAC/19-68
E4IA60_ENTFC/15-89
E4IAR1_ENTFC/14-83
E4IAS6_ENTFC/11-85
E4IBT1_ENTFC/8-76
E4IDV4_ENTFC/15-89
E4IHS7_ENTFC/8-76
E4ILH8_ENTFC/11-85
E4ILJ3_ENTFC/14-83
E4ISE4_ENTFC/8-76
E4ITU1_ENTFC/15-89
E4IUM3_ENTFC/11-85
E4IUN3_ENTFC/14-83
E4IY34_ENTFC/15-89
E4J181_ENTFC/8-76
E4J3S5_ENTFC/11-85
E4J3U0_ENTFC/14-83
E4JA30_ENTFC/14-83
E4JA45_ENTFC/11-85
E4JAJ7_ENTFC/8-76
E4JB82_ENTFC/15-89
E4JCZ8_ENTFC/8-76
E4JIQ7_ENTFC/15-89
E4JJ16_ENTFC/11-85
E4JJ42_ENTFC/14-83
E4KX78_9FIRM/16-85
E4L436_9STRE/14-83
E4LDX4_9FIRM/14-84
E4LDX7_9FIRM/14-84
E4LPD6_9CLOT/21-94
E4LPY4_9CLOT/14-83
E4LQL2_9CLOT/19-89
E4LSM2_9CLOT/9-84
E4LVB3_9CLOT/16-85
E4LVC1_9CLOT/16-86
E4LW15_9CLOT/7-81
E4LWS8_9CLOT/16-88
E4LWY2_9CLOT/14-83
E4LY24_9CLOT/15-87
E4LYY5_9CLOT/19-88
E4M6N5_9FIRM/23-95
E4MB26_9BACT/19-90
E4MHV6_9FIRM/17-91
E4MSI7_CAPOC/22-94
E4MZB9_KITSK/12-94
E4N160_KITSK/7-80
E4N1X5_KITSK/7-81
E4N3G6_KITSK/18-92
E4N4U8_KITSK/5-80
E4N790_KITSK/17-89
E4NA91_KITSK/6-80
E4NFC1_KITSK/13-87
E4NGN7_KITSK/7-78
E4NGV7_KITSK/14-83
E4NJG7_KITSK/10-78
E4NK06_KITSK/26-98
E4NLI0_HALBP/15-87
E4NNL8_HALBP/67-126
E4NRZ5_HALBP/23-91
E4NSH2_HALBP/11-80
E4NU53_HALBP/11-80
E4NUR8_HALBP/87-153
E4NVP3_HALBP/11-80
E4NWE4_HALBP/11-79
E4NWV3_BIFBP/8-81
E4P900_ECO8N/67-137
E4R704_PSEPB/33-102
E4RSJ5_LEAB4/19-90
E4STL1_STRTN/14-49
E4T064_PALPW/19-90
E4TDI7_RIEAD/19-90
E4TM16_MARTH/20-94
E4TM51_MARTH/19-90
E4TRD4_MARTH/25-99
E4V9P8_BIFBI/8-81
E4VS97_BACFR/32-103
E4W970_RHOE1/25-101
E4WAY4_RHOE1/6-82
E4WBI3_RHOE1/71-140
E4WDY2_RHOE1/13-89
E4WJG5_RHOE1/7-81
E5AV17_BURRH/78-147
E5AVJ8_BURRH/10-84
E5BKX7_9FUSO/16-89
E5BZQ2_9FUSO/16-89
E5CF96_9BACE/19-90
E5CIM5_STAHO/16-89
E5CIR0_STAHO/1-57
E5CUB5_9STAP/46-115
E5CW35_9STAP/14-84
E5CYE4_9BACI/18-88
E5RCJ6_STAAG/16-89
E5RLK3_9ACTO/49-118
E5TKH8_STAAU/16-89
E5TW82_STAAU/16-89
E5U4U7_ALCXX/17-86
E5UEL9_ALCXX/22-88
E5UYD8_9BACE/19-89
E5V167_9BACL/14-83
E5V3L7_9BACL/17-89
E5V4K3_9BACL/19-88
E5V8Y2_9BACE/19-90
E5VHB4_9FIRM/22-96
E5VI67_9FIRM/14-88
E5VM86_9FIRM/14-85
E5VNY8_9FIRM/13-87
E5VP23_9FIRM/18-92
E5VQ72_9FIRM/14-85
E5VQJ3_9FIRM/14-83
E5VYV2_9FIRM/8-83
E5W287_9BACI/15-87
E5W6N7_9BACI/8-82
E5W9F3_9BACI/27-97
E5WB92_9BACI/11-85
E5WBD9_9BACI/19-90
E5WDL2_9BACI/7-81
E5WJY3_9BACI/18-88
E5WKL1_9BACI/7-83
E5WL44_9BACI/18-90
E5WPJ4_9BACI/16-88
E5WPM5_9BACI/7-90
E5WPN5_9BACI/16-90
E5WQ98_9BACI/11-84
E5WR79_9BACI/16-88
E5X0R1_9BACE/36-107
E5X4L2_9ACTN/33-96
E5X531_9ACTN/12-84
E5X5T3_9ACTN/17-88
E5X5Z4_9ACTN/18-93
E5X6M7_9ACTN/14-83
E5X7N0_9ACTN/6-80
E5XAB6_9ACTN/32-73
E5XC12_9ACTN/20-92
E5XCZ7_9ACTN/32-76
E5XJ04_9FIRM/14-84
E5XJ40_9FIRM/14-84
E5XJP0_9FIRM/8-83
E5XL31_9ACTO/20-89
E5XQA6_9ACTO/6-94
E5XVE4_9ACTO/6-79
E5Y337_BILWA/1-62
E5YQY2_9BACL/16-89
E5YRD0_9BACL/7-83
E5YSG4_9BACL/16-96
E5YSY3_9BACL/6-81
E5YW99_9BACL/2-56
E5YXC1_9BACL/5-81
E5YY62_9BACL/23-92
E5YY67_9BACL/16-88
E5YZI6_9BACL/16-86
E5Z0S3_9BACL/21-93
E5Z1Q5_9BACL/1-72
E5Z2U5_9BACL/18-92
E5Z4T3_9BACL/19-92
E5ZPV2_ECOLX/2-72
E6A3I0_ECOLX/2-72
E6ARC7_ECOLX/2-72
E6B4V7_ECOLX/67-137
E6BFB3_ECOLX/2-72
E6BWK7_PROAC/7-78
E6BXI6_PROAC/19-91
E6C3A1_PROAC/7-78
E6C5W2_PROAC/19-91
E6C9Y8_PROAC/7-78
E6CC53_PROAC/19-91
E6CHS5_PROAC/7-78
E6CJG1_PROAC/19-91
E6CL41_PROAC/16-88
E6CQF1_PROAC/7-78
E6CVK8_PROAC/19-91
E6CWJ6_PROAC/19-91
E6CYW1_PROAC/7-78
E6D3F9_PROAC/16-88
E6D470_PROAC/16-88
E6D7Q0_PROAC/7-78
E6D8J8_PROAC/19-91
E6DC60_PROAC/19-91
E6DE42_PROAC/7-78
E6DM06_PROAC/19-91
E6DPC3_PROAC/7-78
E6DRB3_PROAC/19-91
E6DT73_PROAC/7-78
E6DZU2_PROAC/19-91
E6E417_PROAC/7-78
E6E6X6_PROAC/7-78
E6E8B3_PROAC/19-91
E6EEW7_PROAC/7-78
E6EJZ2_PROAC/19-91
E6EKC5_ENTFA/15-87
E6EMF9_ENTFA/15-89
E6EUK9_ENTFA/22-85
E6EV90_ENTFA/15-89
E6EXA6_ENTFA/15-87
E6F6J4_ENTFA/15-87
E6FA75_ENTFA/15-89
E6FCT0_ENTFA/16-86
E6FEG0_ENTFA/15-87
E6FHQ8_ENTFA/15-89
E6FKN4_ENTFA/15-87
E6FN34_ENTFA/15-89
E6FXD6_ENTFA/15-89
E6FYD4_ENTFA/15-87
E6G4D8_ENTFA/15-89
E6G626_ENTFA/15-87
E6GD87_ENTFA/15-87
E6GDL0_ENTFA/15-89
E6GGP3_ENTFA/15-87
E6GKR4_ENTFA/15-89
E6GYJ2_ENTFA/15-89
E6GYZ7_ENTFA/15-87
E6H1V4_ENTFA/15-87
E6H583_ENTFA/15-89
E6H8U1_ENTFA/15-87
E6HCA2_ENTFA/15-89
E6HK69_ENTFA/15-87
E6HQR1_ENTFA/15-89
E6HU47_ENTFA/15-89
E6HWN0_ENTFA/15-87
E6I2B2_ENTFA/15-87
E6I481_ENTFA/15-89
E6IBT5_ENTFA/15-89
E6IET0_ENTFA/16-86
E6IG31_ENTFA/15-87
E6INY8_ENTFA/15-87
E6IPH9_ENTFA/15-89
E6IRH2_ENTFA/15-87
E6ITT2_ENTFA/15-89
E6IZ63_STRAP/14-83
E6J5E0_9ACTO/11-85
E6J9U8_9ACTO/6-87
E6JDD8_9ACTO/22-94
E6JDE6_9ACTO/7-82
E6JIP9_RIEAN/19-90
E6JKK2_STAEP/14-84
E6JXJ9_9SPIO/32-102
E6KJW9_STRSA/14-83
E6KTS7_9ACTO/7-80
E6LHX2_9ENTE/15-87
E6LIT3_9ENTE/5-65
E6LQW0_9FIRM/25-100
E6LS47_9FIRM/16-88
E6LWN3_9ACTO/8-82
E6M5U1_9ACTO/8-83
E6MB11_STALU/57-126
E6MBM7_STALU/16-89
E6N3M6_9ARCH/19-92
E6N5T6_9ARCH/39-108
E6PX43_9ZZZZ/20-94
E6Q3G0_9ZZZZ/33-105
E6Q5P9_9ZZZZ/32-91
E6S5Y7_INTC7/116-185
E6S6D2_INTC7/7-78
E6S7D2_INTC7/19-94
E6SFA2_INTC7/21-93
E6SHM6_THEM7/23-95
E6SS50_BACT6/19-90
E6T5W6_SHEB6/19-91
E6TAX9_MYCSR/6-83
E6TJI9_MYCSR/3-74
E6TJJ0_MYCSR/106-176
E6TND1_MYCSR/22-98
E6TQC5_BACCJ/16-87
E6TQF7_BACCJ/16-88
E6TQH2_BACCJ/15-84
E6TQQ1_BACCJ/17-91
E6TVD2_BACCJ/21-93
E6TW90_BACCJ/18-88
E6U4D2_ETHHY/15-88
E6U525_ETHHY/16-90
E6UDI9_RUMA7/14-83
E6UNK5_CLOTL/16-86
E6UNK7_CLOTL/6-80
E6UQN2_CLOTL/16-90
E6UQQ7_CLOTL/15-89
E6V665_VARPD/68-139
E6VE70_RHOPX/50-119
E6VKP9_RHOPX/69-139
E6W8B4_PANSA/32-102
E6W8R6_PANSA/40-110
E6WMD9_PANSA/17-91
E6WUN3_PSEUU/24-100
E6XB11_CELAD/15-89
E6XBZ1_CELAD/44-115
E6XIS1_SHEP2/19-91
E7B176_YERE1/55-125
E7FS32_9LACO/14-83
E7FWU7_ERYRH/14-84
E7FY05_ERYRH/15-90
E7G5W4_9FIRM/19-88
E7G7B0_9FIRM/15-87
E7G8E6_9FIRM/14-85
E7G8G6_9FIRM/13-85
E7GCA7_9FIRM/16-85
E7GDE0_9FIRM/14-83
E7GFF0_9FIRM/18-93
E7GFX9_9FIRM/8-83
E7GKK7_CLOSY/16-86
E7GLL7_CLOSY/14-85
E7GMP2_CLOSY/16-89
E7GPF6_CLOSY/5-78
E7GPN3_CLOSY/16-85
E7GPY1_CLOSY/16-87
E7GQR7_CLOSY/8-83
E7GUL3_CLOSY/7-81
E7GZ45_STRAP/14-83
E7HGG6_ECOLX/67-137
E7HQ79_ECOLX/67-137
E7I957_ECOLX/67-137
E7IQV0_ECOLX/67-137
E7J8W5_ECOLX/67-137
E7JMD2_ECOLX/67-137
E7JXE6_SHISO/67-137
E7M2P7_9BACL/16-90
E7M6E2_9BACL/1-66
E7MDB2_STAAU/16-89
E7MKQ7_9FIRM/55-125
E7MQ36_9FIRM/16-85
E7MS77_STAAU/16-89
E7NCY9_9ACTO/10-84
E7NSQ1_TREPH/14-83
E7NUJ8_TREPH/17-91
E7P1U9_PSESG/50-119
E7PSZ5_PSESG/50-119
E7PZF4_STRDY/14-82
E7Q038_STRDY/14-82
E7QP63_9EURY/15-87
E7QPX3_9EURY/2-69
E7QQM0_9EURY/11-80
E7QR36_9EURY/11-80
E7QS07_9EURY/23-91
E7QVH1_9EURY/41-101
E7QW76_9EURY/14-82
E7QW81_9EURY/11-80
E7REJ9_9BACL/19-89
E7REY1_9BACL/16-91
E7RHM8_9BACL/16-88
E7S6K1_STRAG/15-87
E7SCR9_9STRE/15-87
E7SL53_SHIDY/67-137
E7T1F8_SHIBO/67-137
E7TJR8_SHIFL/67-137
E7TXR5_ECO57/67-137
E7U7J2_ECOLX/67-137
E7UET2_ECOLX/67-137
E7UUX9_SALTY/74-144
E7VF50_SALMO/74-144
E7VIU2_SALMO/74-144
E7VZA1_SALMO/74-144
E7WAW1_SALMO/74-144
E7WK88_SALMO/74-144
E7X0J5_SALMO/74-144
E7X4B5_SALMO/74-144
E7XPG1_SALMO/74-144
E7Y3H5_SALMO/74-144
E7YDJ3_SALMO/74-144
E7YS64_SALMO/74-144
E7YZN1_SALMO/74-144
E7Z8X3_SALMO/74-144
E7ZMC8_SALMO/74-144
E7ZYN6_SALMO/74-144
E8ACI9_SALMO/74-144
E8AI20_SALMO/74-144
E8AVK4_SALMO/74-144
E8B9K3_SALMO/74-144
E8BQR6_SALMO/74-144
E8C0R6_SALMO/74-144
E8CC83_SALMO/74-144
E8CVW2_SALMO/74-144
E8CZC4_SALMO/74-144
E8DL91_SALMO/74-144
E8DT65_SALMO/74-144
E8E4Z1_SALMO/74-144
E8EFI9_SALMO/74-144
E8EP83_SALMO/74-144
E8F6I4_SALMO/74-144
E8FEI2_SALMO/74-144
E8FVW6_SALMO/74-144
E8G418_SALMO/74-144
E8GEJ1_SALMO/74-144
E8GYY3_SALMO/74-144
E8H6Q5_ECO57/67-137
E8HKK6_ECOLX/67-137
E8HZR3_ECOLX/67-137
E8IDC0_ECOLX/67-137
E8IRN0_ECOLX/67-137
E8J674_ECO57/67-137
E8JHX1_9ACTO/7-80
E8JJG5_9ACTO/15-89
E8JK54_9ACTO/7-81
E8JW96_STRCR/14-83
E8K1R6_9STRE/14-82
E8K3I3_STRPA/22-94
E8K985_9STRE/14-82
E8K9V2_9STRE/21-90
E8KLD3_STRSA/22-91
E8KM93_STRSA/28-97
E8KSH0_STRVE/14-83
E8LXY1_9VIBR/7-81
E8M815_9VIBR/7-81
E8MLW6_BIFLS/10-83
E8MXQ2_ANATU/17-92
E8N0I2_ANATU/7-83
E8N6J0_MICTS/14-83
E8N6L5_MICTS/14-90
E8N6W3_MICTS/7-76
E8N7D8_MICTS/56-125
E8N954_MICTS/15-87
E8NEL1_MICTS/7-81
E8NMH9_SALET/75-145
E8NZK6_YERPH/68-138
E8PHI1_ACIB1/7-80
E8PII6_ACIB1/38-106
E8Q9G8_STRED/14-82
E8QAY7_STRED/14-82
E8R8U9_DESM0/15-86
E8R9P2_DESM0/23-92
E8RNH7_9CAUL/54-124
E8RQF0_9CAUL/18-88
E8RQY8_9CAUL/24-97
E8RUI4_9CAUL/15-88
E8RWG5_MICSL/16-90
E8RWJ4_MICSL/7-81
E8RX34_MICSL/8-82
E8RXH1_MICSL/18-90
E8RZD6_MICSL/14-87
E8RZH2_MICSL/3-80
E8S092_MICSL/19-94
E8S0J3_MICSL/18-90
E8S1S7_MICSL/21-92
E8S2L4_MICSL/17-89
E8S2W0_MICSL/13-84
E8S395_MICSL/10-83
E8S682_MICSL/6-90
E8S6F4_MICSL/7-81
E8S8U9_MICSL/58-129
E8S9T7_MICSL/7-78
E8SC54_MICSL/14-83
E8SFA9_STAPH/14-84
E8SJH5_STAPH/17-87
E8TL43_MESCW/66-135
E8U344_DEIML/10-84
E8U4I7_DEIML/13-86
E8UB18_DEIML/13-89
E8UC00_DEIML/23-98
E8UK03_STREJ/14-83
E8UKB9_STREJ/16-86
E8UL82_STREJ/14-82
E8UNZ2_STREJ/15-87
E8UP35_STREJ/11-85
E8UX99_TERSS/19-93
E8UXB3_TERSS/16-91
E8UY90_TERSS/24-96
E8UZ80_TERSS/22-96
E8UZR3_TERSS/15-90
E8UZR8_TERSS/21-95
E8V042_TERSS/12-86
E8V099_TERSS/17-91
E8V0A7_TERSS/17-92
E8V0A9_TERSS/16-90
E8V0W7_TERSS/16-91
E8V0Y1_TERSS/17-92
E8V160_TERSS/16-90
E8V1X9_TERSS/16-86
E8V2V2_TERSS/20-95
E8V2X5_TERSS/18-92
E8V5I3_TERSS/15-90
E8V671_TERSS/16-90
E8V6A6_TERSS/9-83
E8V8L1_TERSS/20-94
E8VEB9_BACST/8-82
E8VGX8_BACST/23-95
E8VSF9_VIBVU/7-81
E8W228_STRFA/7-81
E8W4S4_STRFA/25-97
E8W8B9_STRFA/7-81
E8WBA8_STRFA/63-132
E8WBH5_STRFA/7-81
E8WBW5_STRFA/12-67
E8WCP3_STRFA/14-83
E8WEZ9_STRFA/7-81
E8WFL3_STRFA/7-81
E8WG49_STRFA/8-85
E8WGR9_STRFA/8-82
E8WH08_STRFA/15-89
E8X1J1_ACISM/13-84
E8X2M8_ACISM/14-89
E8XBE3_SALT4/75-145
E8XN82_RAHSY/86-156
E8XZZ3_RAHSY/24-94
E8Y002_RAHSY/20-90
E8Y429_ECOKO/67-137
E8YRK9_9BURK/101-170
E8ZM34_CLOB0/16-88
E8ZRT9_CLOB0/16-92
E8ZUM0_CLOB0/22-57
E8ZVC8_CLOB0/19-89
E9A6R7_SALET/74-144
E9DQ45_9STRE/14-83
E9FEY3_9STRE/14-83
E9FL08_9STRE/15-87
E9FNN4_9STRE/21-90
E9FQ35_9STRE/14-83
E9RLB8_LACRE/14-83
E9RRU5_9FIRM/17-87
E9RYU7_9FIRM/14-85
E9S3T1_TREDE/14-83
E9S6T9_TREDE/16-90
E9SFF4_RUMAL/14-83
E9SGR6_RUMAL/25-94
E9SKP3_CLOSY/14-85
E9SM45_CLOSY/7-81
E9SP63_CLOSY/8-83
E9SPH9_CLOSY/16-85
E9SQL3_CLOSY/16-89
E9STP5_CLOSY/16-86
E9SVW7_COREQ/20-91
E9SZ03_COREQ/25-101
E9T4L8_COREQ/7-81
E9T4W7_COREQ/13-89
E9T7M2_COREQ/8-84
E9T8A5_COREQ/71-140
E9TH58_ECOLX/2-72
E9TZU6_ECOLX/2-72
E9U8U9_ECOLX/2-72
E9UNH4_9ACTO/7-81
E9UP22_9ACTO/12-88
E9UPI3_9ACTO/15-89
E9UPY6_9ACTO/1-56
E9UQ20_9ACTO/14-87
E9UQ82_9ACTO/3-78
E9V0N3_9ACTO/14-84
E9V1U2_9ACTO/15-87
E9V2M8_9ACTO/17-89
E9VAA6_ECOLX/67-137
E9VLB5_ECOLX/67-137
E9VYV8_ECOLX/67-137
E9WIG6_ECOLX/67-137
E9WTQ3_ECOLX/67-137
E9X6U4_ECOLX/67-137
E9XGK2_ECOLX/5-75
E9Y2M7_ECOLX/67-137
E9YJE3_ECOLX/67-137
E9YUH7_ECOLX/5-75
E9Z320_ESCFE/68-138
E9ZHV9_MYCTU/7-81
E9ZPR5_MYCTU/13-83
E9ZR55_MYCTU/6-82
F0BHA0_9XANT/40-109
F0BXJ7_9XANT/13-82
F0BZF6_9XANT/24-99
F0C794_9XANT/26-101
F0CBD4_9XANT/3-72
F0D5F5_STAAU/18-91
F0DBF5_STAAU/18-91
F0DKZ1_9FIRM/25-99
F0DZY7_9PSED/33-102
F0EFP5_ENTCA/14-83
F0EJ62_ENTCA/11-81
F0EM79_ENTCA/15-89
F0FGN9_STRSA/22-91
F0FHL3_STRSA/14-83
F0FLK6_STRSA/22-91
F0FNX3_STRSA/14-83
F0FPJ0_STRSA/14-83
F0FQ79_STRSA/22-91
F0FSZ1_STRSA/5-77
F0FWH8_9BURK/78-147
F0FWI7_9BURK/13-90
F0GXS5_9FIRM/15-87
F0H018_9FIRM/14-86
F0H0F1_9FIRM/18-98
F0HGY5_9FIRM/14-84
F0HHP0_9FIRM/14-84
F0HLM3_9ACTN/12-84
F0HM11_9ACTN/18-93
F0HN70_9ACTN/20-92
F0HPK8_9ACTN/14-83
F0HR81_9ACTN/17-88
F0HSP7_9ACTN/32-106
F0I3X2_STRSA/22-91
F0I4P0_STRSA/14-83
F0IA06_STRSA/14-83
F0IBI7_STRSA/22-91
F0IFC6_9FLAO/22-94
F0IJ31_STRSA/14-83
F0IK41_STRSA/22-91
F0IQF2_STRSA/14-83
F0ISR4_STRSA/22-91
F0J1R7_ACIMA/58-128
F0JE71_DESDE/18-92
F0JRA6_ESCFE/2-72
F0K6D1_CLOAE/6-81
F0K6H3_CLOAE/14-84
F0K905_CLOAE/6-81
F0K9I9_CLOAE/8-82
F0K9T2_CLOAE/49-122
F0KEK5_CLOAE/8-83
F0KEQ0_CLOAE/16-89
F0KFQ7_ACICP/20-93
F0KJE8_ACICP/31-99
F0KWT7_YERE3/55-125
F0LIH3_THEBM/21-94
F0LJ88_THEBM/14-84
F0LJR4_THEBM/26-100
F0LMC1_THEBM/375-439
F0LN27_THEBM/14-84
F0LRW8_VIBFU/23-97
F0LS71_VIBFU/8-82
F0M159_ARTPP/7-78
F0M2K3_ARTPP/46-115
F0M402_ARTPP/76-145
F0M6Q4_ARTPP/14-83
F0NBV9_SULIR/19-88
F0NE81_SULIR/16-82
F0NHD9_SULIR/17-89
F0NIS5_SULIR/13-83
F0NJA6_SULIH/16-82
F0NL22_SULIH/13-83
F0NL31_SULIH/19-88
F0NPI5_SULIH/17-89
F0NW00_LACHH/11-84
F0NYI8_WEEVC/19-90
F0P5Y2_STAPE/14-84
F0P894_STAPE/17-87
F0PBD0_ENTF6/15-89
F0PDZ2_ENTF6/15-87
F0PKY3_BACT0/16-88
F0PMB5_BACT0/12-85
F0PNM9_BACT0/14-84
F0PP34_BACT0/45-117
F0PQY6_BACT0/25-99
F0PS22_BACT0/7-79
F0PSW4_BACT0/7-83
F0PSZ4_BACT0/15-87
F0PTE4_BACT0/32-104
F0PUQ4_BACT0/18-90
F0PX27_BACT0/18-87
F0PYP5_BACT0/7-81
F0PYV0_BACT0/7-83
F0PZQ5_BACT0/14-87
F0QBX9_ACIAP/33-103
F0QGP7_ACIBD/7-80
F0QK68_ACIBD/38-106
F0QSM1_VULM7/25-95
F0QTF0_VULM7/22-82
F0R7Z6_BACSH/19-89
F0RHU0_CELLC/15-89
F0RI39_CELLC/19-90
F0RKM3_DEIPM/11-84
F0RN89_DEIPM/18-92
F0RX99_SPHGB/21-92
F0RZR3_SPHGB/19-88
F0S958_PEDSD/19-90
F0SS89_PLABD/16-83
F0T235_SYNGF/16-87
F0T2W8_SYNGF/16-90
F0T6S9_METSL/54-130
F0T6U9_METSL/73-123
F0T6X9_METSL/14-84
F0T7I4_METSL/20-89
F0T8F8_METSL/34-107
F0T986_METSL/9-73
F0T9E7_METSL/8-82
F0TAM4_METSL/57-111
F0TBG4_METSL/59-109
F0TLL3_RIEAR/19-90
F0VTC4_STRG2/15-87
F0VU29_STRG2/11-84
F0VUJ6_STRG2/14-83
F0YUJ3_9CLOT/14-85
F0YX01_9CLOT/16-90
F0YXV7_9CLOT/8-83
F0YXX4_9CLOT/21-104
F0YZ18_9CLOT/16-85
F0Z5B5_9CLOT/14-83
F1T3P5_9ACTN/26-100
F1T7H5_9CLOT/21-93
F1T7R1_9CLOT/19-88
F1T8K8_9CLOT/11-85
F1T9C4_9CLOT/10-83
F1TD08_9CLOT/11-85
F1TF86_9CLOT/7-81
F1TG81_9CLOT/14-85
F1TGQ9_9CLOT/16-90
F1TGV1_9CLOT/14-87
F1TL91_PROAC/7-78
F1TPT0_PROAC/34-74
F1TPT1_PROAC/19-57
F1TUG6_PROAC/7-78
F1TWB4_PROAC/19-91
F1U173_PROAC/7-78
F1U357_PROAC/19-91
F1U4P6_PROAC/16-88
F1U8U7_PROAC/7-78
F1UA77_PROAC/19-91
F1UIY5_PROAC/7-78
F1UJL2_PROAC/19-91
F1UN61_PROAC/19-91
F1UNU2_PROAC/7-78
F1UW80_PROAC/7-78
F1V0U4_PROAC/19-91
F1V3H7_PROAC/7-78
F1V4N3_PROAC/19-91
F1V9E8_PROAC/7-78
F1VFJ7_PROAC/19-91
F1VIV3_PROAC/19-91
F1VKL3_PROAC/7-78
F1XJF8_ECO57/67-137
F1YCU2_ECO57/67-137
F1YFL9_9ACTO/7-82
F1YH51_9ACTO/23-99
F1YI09_9ACTO/7-81
F1YKD1_9ACTO/15-91
F1YKW4_9ACTO/10-85
F1YL45_9ACTO/6-84
F1YNL3_9ACTO/17-89
F1YPE8_9ACTO/1-74
F1YPT1_9ACTO/23-92
F1YW34_9PROT/55-124
F1YXC6_9STRE/15-87
F1Z002_9STRE/15-85
F1Z1M0_9STRE/14-83
F1Z1U6_9STRE/19-88
F1ZB29_9SPHN/97-167
F1ZMI1_ECOLX/67-137
F2AC84_RHIET/28-97
F2ASH9_RHOBA/13-87
F2B2M2_STRPN/14-83
F2B4I9_STRPN/15-87
F2BKV2_STRSA/22-91
F2BN09_STRSA/14-83
F2BNF5_STRSA/14-83
F2BPH7_STRSA/22-91
F2C536_STRSA/5-78
F2C8S4_STRSA/22-91
F2CA63_STRSA/14-83
F2CH15_STRSA/22-91
F2CHR2_STRSA/14-83
F2CJD3_STRSA/14-83
F2CNM1_STRSA/22-91
F2ETF4_PANAN/37-107
F2F0X1_9BACL/6-81
F2F3F2_9BACL/43-111
F2F3R6_9BACL/15-84
F2F5G8_9BACL/14-84
F2F5Y5_9BACL/13-84
F2F8Q1_9BACL/18-90
F2F9E4_9BACL/16-86
F2F9I8_9BACL/7-84
F2FLA6_SALDU/75-145
F2G0H4_SALGL/75-145
F2GG11_MYCTU/7-81
F2GJ52_MYCTU/13-83
F2GPQ0_MYCTU/6-82
F2GZT7_BACTU/32-104
F2H160_BACTU/7-81
F2H3D7_BACTU/7-83
F2H3G5_BACTU/15-87
F2H4A3_BACTU/18-90
F2H5T6_BACTU/14-86
F2H6B7_BACTU/7-81
F2H6M1_BACTU/18-87
F2HB47_BACTU/16-88
F2HBP9_BACTU/16-86
F2HCJ2_BACTU/14-88
F2HCJ6_BACTU/45-117
F2HDY1_BACTU/14-84
F2HGX9_BACTU/15-84
F2HJU6_LACLA/11-85
F2HL81_LACLA/16-88
F2HPX6_LACLA/17-91
F2I6V1_9LACT/14-84
F2I8A0_9LACT/18-91
F2IAY1_9FLAO/19-90
F2IB18_9FLAO/20-94
F2IRF7_VIBCH/7-81
F2J590_9PROT/18-93
F2JGM7_9FIRM/16-90
F2JH65_9FIRM/6-81
F2JH73_9FIRM/15-89
F2JHE1_9FIRM/16-90
F2JJI3_9FIRM/16-90
F2JSD2_9FIRM/14-83
F2KKX8_PSEBR/43-112
F2KSC1_ARCVE/18-96
F2L2A5_9CREN/13-86
F2L309_9CREN/19-90
F2L4U9_9CREN/23-89
F2L7Y0_BURGA/14-84
F2LFA3_BURGA/7-80
F2LH79_BURGA/11-88
F2LID5_BURGA/103-172
F2LP89_BURGA/16-83
F2LVA9_9DELT/28-102
F2M5V2_LACCA/10-83
F2M7V1_LACCA/15-89
F2M840_LACCA/18-90
F2MBB1_LACCA/16-88
F2MCP2_LACCA/7-81
F2MET0_LACCA/6-79
F2MGM0_LACCA/15-89
F2MGY5_LACCA/18-90
F2MJU8_LACCA/16-88
F2ML87_LACCA/7-81
F2MR10_ENTFA/15-87
F2MS63_ENTFA/15-89
F2PBB7_PHOMO/7-81
F2QFW7_STROR/14-83
F2QGW3_STROR/14-83
F2R199_9ACTO/7-81
F2R1Q3_9ACTO/7-81
F2R1W6_9ACTO/27-99
F2R2W6_9ACTO/14-83
F2R583_9ACTO/18-90
F2R705_9ACTO/7-81
F2R7B6_9ACTO/27-101
F2RA74_9ACTO/8-86
F2RBB4_9ACTO/73-142
F2RCY5_9ACTO/7-78
F2RD66_9ACTO/12-95
F2RGC6_9ACTO/7-82
F2RHF6_9ACTO/14-87
F2RHX6_9ACTO/11-88
F2RI99_9ACTO/6-80
F2UWK5_ACTVI/17-89
F2V089_ACTVI/9-81
F2V0K9_ACTVI/15-89
F2V0T7_ACTVI/7-81
F2V475_MYCTU/7-81
F2V5B2_MYCTU/13-83
F2V9B0_MYCTU/6-82
GVPE1_HALSA/87-152
GVPE2_HALSA/90-156
GVPE_HALME/87-152
O06351_MYCTU/13-83
O26381_METTH/34-104
O27532_METTH/56-136
O28080_ARCFU/24-96
O28730_ARCFU/15-85
O50114_PYRHO/374-438
O50207_RHOER/13-59
O50432_MYCTU/7-81
O52006_HALSA/11-80
O58619_PYRHO/1-55
O66226_SYNE7/49-123
O87247_9LACT/19-91
O93680_9CREN/12-82
P71704_MYCTU/6-82
P95912_SULSF/16-82
PADR_BACSU/8-82
Q01N73_SOLUE/16-90
Q01NG4_SOLUE/16-90
Q01P14_SOLUE/12-86
Q01PF0_SOLUE/16-90
Q01PG2_SOLUE/18-92
Q01QE5_SOLUE/17-92
Q01QF0_SOLUE/20-94
Q01QP6_SOLUE/15-90
Q01QT6_SOLUE/2-90
Q01T52_SOLUE/16-91
Q01TA1_SOLUE/18-92
Q01TW7_SOLUE/18-92
Q01U79_SOLUE/19-93
Q01UJ3_SOLUE/16-91
Q01UT6_SOLUE/14-85
Q01VZ7_SOLUE/25-101
Q01W25_SOLUE/15-91
Q01WQ8_SOLUE/16-90
Q01X17_SOLUE/20-97
Q01X60_SOLUE/16-90
Q01X84_SOLUE/16-90
Q01XA2_SOLUE/18-92
Q01XD5_SOLUE/15-90
Q01XF4_SOLUE/22-96
Q01XF7_SOLUE/24-96
Q01XG9_SOLUE/17-91
Q01XX9_SOLUE/15-91
Q01ZC7_SOLUE/15-89
Q01ZF6_SOLUE/14-88
Q01ZM8_SOLUE/19-93
Q01ZV7_SOLUE/20-94
Q020Q2_SOLUE/17-91
Q020V9_SOLUE/16-91
Q020Z1_SOLUE/22-96
Q021V2_SOLUE/3-77
Q022A6_SOLUE/16-91
Q022R5_SOLUE/19-93
Q022R8_SOLUE/15-89
Q023M2_SOLUE/8-76
Q024H7_SOLUE/16-93
Q024U6_SOLUE/15-90
Q025E2_SOLUE/37-111
Q025M2_SOLUE/20-95
Q025M5_SOLUE/15-91
Q027Q3_SOLUE/15-89
Q027T1_SOLUE/15-89
Q029Z6_SOLUE/22-94
Q02A76_SOLUE/15-91
Q02B04_SOLUE/19-94
Q02BB3_SOLUE/18-93
Q02D58_SOLUE/24-99
Q02W67_LACLS/16-88
Q02WL1_LACLS/11-85
Q032C0_LACLS/17-91
Q034A6_LACC3/6-79
Q035B6_LACC3/15-87
Q035K9_LACC3/16-88
Q037J3_LACC3/18-90
Q03B63_LACC3/15-89
Q03D80_PEDPA/14-83
Q03GT6_PEDPA/11-86
Q03NZ6_LACBA/6-79
Q03PK0_LACBA/6-79
Q03TR4_LACBA/14-83
Q03TU2_LACBA/1-61
Q03UK7_LEUMM/16-90
Q03UM6_LEUMM/14-83
Q04GF1_OENOB/1-70
Q04LB3_STRP2/15-87
Q04MY0_STRP2/14-83
Q04Q64_LEPBJ/20-96
Q054R9_LEPBL/20-96
Q05Q81_9SYNE/42-116
Q05ZC5_9SYNE/40-114
Q07JI0_RHOP5/51-120
Q07T45_RHOP5/11-80
Q07TV6_RHOP5/7-81
Q08UR2_STIAD/6-81
Q08WA9_STIAD/69-143
Q09DY3_STIAD/75-145
Q0AM40_MARMM/26-99
Q0B5N7_BURCM/79-148
Q0BJK0_BURCM/13-90
Q0FKV2_9RHOB/41-111
Q0JWS5_STRAM/7-81
Q0JZJ0_CUPNH/29-96
Q0K200_CUPNH/63-132
Q0K4Q1_CUPNH/7-89
Q0K506_CUPNH/14-81
Q0RAQ8_FRAAA/6-83
Q0RCI5_FRAAA/13-86
Q0RJJ9_FRAAA/18-90
Q0RJK9_FRAAA/7-81
Q0RMN0_FRAAA/19-93
Q0RRN4_FRAAA/136-205
Q0RT51_FRAAA/1-67
Q0S0L1_RHOSR/70-139
Q0S3T7_RHOSR/15-90
Q0S7Q4_RHOSR/14-90
Q0SB37_RHOSR/21-97
Q0SDG3_RHOSR/31-108
Q0SDU6_RHOSR/22-100
Q0SGV1_RHOSR/7-81
Q0SK35_RHOSR/13-84
Q0SK56_RHOSR/16-90
Q0SQ41_CLOPS/48-121
Q0SR88_CLOPS/18-88
Q0STU0_CLOPS/24-104
Q0SV74_CLOPS/14-89
Q0T0J3_SHIF8/67-137
Q0TD36_ECOL5/67-137
Q0TME3_CLOP1/48-121
Q0TNL9_CLOP1/18-88
Q0TRG1_CLOP1/24-104
Q0TT89_CLOP1/16-91
Q0VNM0_ALCBS/7-81
Q0W129_UNCMA/21-94
Q0W2I1_UNCMA/8-83
Q0W2S6_UNCMA/21-96
Q0W2U9_UNCMA/11-85
Q0W4N9_UNCMA/21-90
Q0W4V9_UNCMA/21-96
Q0W8K0_UNCMA/19-88
Q0ZKT4_ECOLX/15-85
Q10XS7_TRIEI/28-98
Q12QU4_SHEDO/36-108
Q12S11_SHEDO/19-91
Q130R7_RHOPS/51-120
Q137X5_RHOPS/60-129
Q13M26_BURXL/114-183
Q17ZV3_CLOD6/12-85
Q187J9_CLOD6/6-83
Q189H4_CLOD6/8-82
Q18B15_CLOD6/16-89
Q18BK8_CLOD6/14-84
Q18HL1_HALWD/11-80
Q18KT5_HALWD/24-92
Q194P2_STRAA/16-91
Q1ASK5_RUBXD/16-91
Q1ASM4_RUBXD/29-99
Q1ATF8_RUBXD/38-109
Q1AUC4_RUBXD/29-102
Q1AYM9_RUBXD/30-99
Q1B0V9_MYCSS/6-83
Q1B1B5_MYCSS/16-90
Q1B2A9_MYCSS/86-156
Q1B2B0_MYCSS/8-79
Q1BFC5_MYCSS/43-119
Q1BK40_BURCA/79-148
Q1BRC6_BURCA/13-90
Q1BX84_BURCA/21-94
Q1CAZ7_YERPA/68-138
Q1CF38_YERPN/68-138
Q1IE35_PSEE4/33-102
Q1IHM4_ACIBL/17-91
Q1IIA6_ACIBL/20-94
Q1IIB1_ACIBL/16-92
Q1IIL5_ACIBL/17-91
Q1IKJ6_ACIBL/16-90
Q1IKN6_ACIBL/26-98
Q1IKX7_ACIBL/21-96
Q1IKY7_ACIBL/23-98
Q1IME3_ACIBL/11-84
Q1IMK2_ACIBL/18-92
Q1IQ03_ACIBL/17-91
Q1IQF8_ACIBL/36-111
Q1IQQ1_ACIBL/25-97
Q1IQZ2_ACIBL/25-99
Q1IS64_ACIBL/26-100
Q1ISR0_ACIBL/16-90
Q1ITP0_ACIBL/26-100
Q1IU28_ACIBL/14-88
Q1J467_STRPF/14-82
Q1J9A0_STRPB/14-82
Q1JB94_STRPB/8-83
Q1JEE6_STRPD/14-82
Q1JJE7_STRPC/14-82
Q1LB68_RALME/30-97
Q1LFL1_RALME/92-161
Q1LG93_RALME/29-96
Q1LH31_RALME/7-88
Q1MDD0_RHIL3/28-97
Q1MEN8_RHIL3/18-88
Q1N1T0_9GAMM/7-81
Q1NCF2_9SPHN/74-144
Q1NIX6_9DELT/25-95
Q1NWZ4_9DELT/25-95
Q1QPC9_NITHX/18-86
Q1R6Q9_ECOUT/67-137
Q1V6F8_VIBAL/19-93
Q1W0I4_9FLAO/19-90
Q1WVJ5_LACS1/14-83
Q1YZZ9_PHOPR/7-81
Q1ZLS5_PHOAS/7-81
Q212B7_RHOPB/44-113
Q21BY2_RHOPB/77-147
Q21X85_RHOFD/7-81
Q24NX0_DESHY/7-81
Q24P82_DESHY/16-90
Q24PN6_DESHY/18-92
Q24R68_DESHY/16-85
Q24VA8_DESHY/10-84
Q24W55_DESHY/31-90
Q24XS8_DESHY/1-58
Q24YJ9_DESHY/21-92
Q24YK9_DESHY/10-82
Q24Z01_DESHY/15-87
Q250E7_DESHY/6-81
Q26BN5_FLABB/19-90
Q2B363_9BACI/16-89
Q2B3F3_9BACI/19-89
Q2B567_9BACI/21-95
Q2B5E4_9BACI/14-88
Q2BA19_9BACI/18-88
Q2BD29_9BACI/16-88
Q2BDA5_9BACI/7-84
Q2BDI2_9BACI/21-93
Q2BE85_9BACI/47-118
Q2BEK7_9BACI/24-94
Q2BFH1_9BACI/8-77
Q2C0Q4_9GAMM/7-81
Q2FDG9_STAA3/16-89
Q2FNW6_METHJ/25-96
Q2FP38_METHJ/31-97
Q2FPB0_METHJ/14-84
Q2FUS4_STAA8/16-89
Q2G591_NOVAD/75-145
Q2IS16_RHOP2/48-117
Q2J4B8_FRASC/6-83
Q2J635_FRASC/13-86
Q2JEU7_FRASC/3-77
Q2JFD9_FRASC/142-211
Q2K5K6_RHIEC/28-97
Q2L0P7_BORA1/33-103
Q2L5K5_CLOPE/14-89
Q2NCW1_ERYLH/69-151
Q2NHM2_METST/19-95
Q2PZS2_9ACTO/8-82
Q2RG05_MOOTA/27-98
Q2RGC9_MOOTA/22-95
Q2RGE0_MOOTA/28-102
Q2RNR0_RHORT/65-135
Q2STG5_BURTA/15-92
Q2T2I0_BURTA/14-84
Q2T5T1_BURTA/7-80
Q2T9C3_BURTA/79-148
Q2YZA0_STAAB/18-91
Q31QG0_SYNE7/27-101
Q31WW3_SHIBS/67-137
Q32BP7_SHIDS/67-137
Q38XY6_LACSS/14-83
Q38Z10_LACSS/11-85
Q38Z76_LACSS/6-79
Q38ZC9_LACSS/6-82
Q38ZU4_BURS3/78-147
Q39GC9_BURS3/31-108
Q39HJ4_BURS3/21-94
Q39KW2_BURS3/13-90
Q3A708_PELCD/30-105
Q3AMK0_SYNSC/36-110
Q3AUY8_SYNS9/40-114
Q3BVM7_XANC5/24-99
Q3BY39_XANC5/39-108
Q3CYV5_STRAG/15-87
Q3CZV1_STRAG/16-86
Q3D5P6_STRAG/15-87
Q3DAG8_STRAG/16-86
Q3DDF7_STRAG/16-86
Q3DHD6_STRAG/15-87
Q3DIK1_STRAG/15-87
Q3DLA4_STRAG/16-86
Q3DSS2_STRAG/16-86
Q3DTJ5_STRAG/15-87
Q3ELG4_BACTI/7-81
Q3ELQ1_BACTI/18-87
Q3ENJ2_BACTI/17-91
Q3ES09_BACTI/1-67
Q3ESL6_BACTI/14-86
Q3ET63_BACTI/14-84
Q3EU17_BACTI/7-83
Q3EW79_BACTI/15-87
Q3EXG2_BACTI/19-93
Q3EZ21_BACTI/15-87
Q3EZQ7_BACTI/45-117
Q3F106_BACTI/14-84
Q3INJ0_NATPD/66-134
Q3IPH2_NATPD/73-141
Q3IQK3_NATPD/11-80
Q3IRG9_NATPD/32-102
Q3JIB6_BURP1/78-147
Q3JME9_BURP1/18-91
Q3JXK8_BURP1/14-84
Q3JXY5_BURP1/20-97
Q3JYT9_STRA1/16-86
Q3K3B5_STRA1/15-87
Q3K7E5_PSEPF/43-112
Q3MAX0_ANAVT/7-81
Q3MCE2_ANAVT/27-101
Q3MDT7_ANAVT/15-85
Q3MHA0_ANAVT/44-119
Q3MSH4_KLEPN/15-85
Q3SN82_NITWN/18-86
Q3XX19_ENTFC/15-89
Q3Y151_ENTFC/8-76
Q3Y2T8_ENTFC/11-85
Q3Y2V2_ENTFC/14-83
Q3YXH2_SHISS/67-137
Q3ZXF7_DEHSC/15-85
Q3ZY54_DEHSC/39-108
Q465T5_METBF/24-93
Q46CE0_METBF/15-87
Q46F41_METBF/14-87
Q46FL8_METBF/34-104
Q46PJ8_CUPPJ/7-94
Q46PR2_CUPPJ/14-81
Q46TA8_CUPPJ/78-147
Q46V31_CUPPJ/15-82
Q47K91_THEFY/13-87
Q47QT2_THEFY/91-162
Q47SG6_THEFY/14-83
Q48EX8_PSE14/50-119
Q48QR5_STRPM/14-82
Q49UC5_STAS1/7-84
Q49ZY2_STAS1/16-89
Q4C4V0_CROWT/17-86
Q4EE61_LISMO/1-53
Q4EIL7_LISMO/10-80
Q4EL07_LISMO/19-88
Q4ELS5_LISMO/16-88
Q4EQW6_LISMO/53-122
Q4ETR4_LISMO/10-80
Q4EU89_LISMO/16-88
Q4EV56_LISMO/19-88
Q4J6E8_SULAC/20-89
Q4JA17_SULAC/16-82
Q4K6Z5_PSEF5/44-113
Q4L9Y8_STAHJ/16-89
Q4MGM4_BACCE/7-81
Q4MJA3_BACCE/14-86
Q4MJW1_BACCE/16-86
Q4MLN9_BACCE/18-87
Q4MP44_BACCE/18-90
Q4MPQ4_BACCE/45-117
Q4MR55_BACCE/26-100
Q4MSD8_BACCE/32-104
Q4MTJ2_BACCE/2-54
Q4MTM2_BACCE/15-87
Q4MVN4_BACCE/20-92
Q4MW47_BACCE/16-86
Q4MW76_BACCE/12-85
Q4MX80_BACCE/7-83
Q4MXZ2_BACCE/16-88
Q4MY12_BACCE/14-84
Q4USN8_XANC8/26-101
Q4UZ71_XANC8/38-107
Q4ZPG6_PSEU2/50-119
Q52JK2_BACTU/32-104
Q57JP5_SALCH/75-145
Q5FSN3_GLUOX/113-182
Q5HCK5_STAAC/16-89
Q5HLQ0_STAEQ/14-84
Q5J8U3_BACTU/32-104
Q5JE72_PYRKO/14-84
Q5JEU1_PYRKO/26-100
Q5JEV5_PYRKO/20-94
Q5JHB0_PYRKO/24-98
Q5JIW6_PYRKO/14-84
Q5JJD4_PYRKO/21-94
Q5LC36_BACFN/19-90
Q5LXL2_STRT1/14-49
Q5M263_STRT2/14-49
Q5N3S8_SYNP6/49-123
Q5PC98_SALPA/74-144
Q5QJF7_SALTY/15-85
Q5UWK4_HALMA/11-80
Q5UWK7_HALMA/11-80
Q5UWP0_HALMA/14-84
Q5UXJ1_HALMA/24-92
Q5V055_HALMA/75-142
Q5V3E2_HALMA/11-80
Q5V3Z5_HALMA/15-83
Q5V4T3_HALMA/11-80
Q5V6Y0_HALMA/11-80
Q5V752_HALMA/21-90
Q5V7E5_HALMA/11-80
Q5V7S3_HALMA/14-84
Q5V7U8_HALMA/33-100
Q5V7W5_HALMA/14-84
Q5V818_HALMA/27-94
Q5V852_HALMA/11-80
Q5V869_HALMA/27-94
Q5W3B0_9BACT/15-85
Q5WAR4_BACSK/16-89
Q5WCB9_BACSK/29-101
Q5WCL8_BACSK/14-88
Q5WG75_BACSK/16-89
Q5WGK7_BACSK/9-79
Q5WJB0_BACSK/14-88
Q5WK57_BACSK/7-78
Q5WKG3_BACSK/6-83
Q5WLJ9_BACSK/33-103
Q5X9D2_STRP6/14-82
Q5YN36_NOCFA/6-81
Q5YQI3_NOCFA/15-91
Q5YTN2_NOCFA/71-140
Q5YUC8_NOCFA/17-93
Q5YUZ1_NOCFA/16-87
Q5YV14_NOCFA/8-85
Q5YV55_NOCFA/7-81
Q5YWE3_NOCFA/8-85
Q5YXJ9_NOCFA/20-96
Q5YY53_NOCFA/2-63
Q5YYH2_NOCFA/16-90
Q5Z0A5_NOCFA/7-81
Q5Z0U4_NOCFA/16-92
Q62EJ9_BURMA/79-148
Q62FQ0_BURMA/15-92
Q62GI5_BURMA/14-84
Q633A4_BACCZ/20-92
Q634X8_BACCZ/20-92
Q635P9_BACCZ/15-87
Q635S7_BACCZ/7-83
Q637D4_BACCZ/16-86
Q638C8_BACCZ/16-88
Q639U6_BACCZ/48-117
Q63AE1_BACCZ/18-90
Q63AV2_BACCZ/7-81
Q63B14_BACCZ/15-87
Q63CX7_BACCZ/7-81
Q63E56_BACCZ/32-104
Q63EW7_BACCZ/45-117
Q63F24_BACCZ/20-90
Q63F63_BACCZ/12-85
Q63L74_BURPS/7-80
Q63PC3_BURPS/78-147
Q63PJ5_BURPS/15-92
Q63YY4_BURPS/14-84
Q64T21_BACFR/19-90
Q65DF3_BACLD/18-88
Q65G71_BACLD/8-82
Q65KV5_BACLD/15-87
Q65NQ3_BACLD/11-85
Q65NU9_BACLD/18-89
Q666Y6_YERPS/68-138
Q67LY3_SYMTH/9-84
Q67MN2_SYMTH/6-81
Q6A793_PROAC/19-91
Q6AB98_PROAC/7-78
Q6ACE3_LEIXX/14-90
Q6AFT2_LEIXX/5-76
Q6FBR4_ACIAD/7-80
Q6FFN0_ACIAD/38-106
Q6HCJ4_BACHK/20-92
Q6HDV9_BACHK/14-86
Q6HED5_BACHK/15-87
Q6HEG4_BACHK/7-83
Q6HFA7_BACHK/16-86
Q6HFY8_BACHK/16-88
Q6HH99_BACHK/18-87
Q6HHT1_BACHK/18-90
Q6HI87_BACHK/7-81
Q6HIE9_BACHK/3-75
Q6HIU7_BACHK/18-88
Q6HKC5_BACHK/7-81
Q6HLN1_BACHK/32-104
Q6HMC8_BACHK/45-117
Q6HMI0_BACHK/20-90
Q6HMM1_BACHK/12-85
Q6HRF0_BACAN/93-167
Q6I2I8_BACAN/20-90
Q6KZ78_PICTO/25-94
Q6KZ79_PICTO/13-85
Q6L022_PICTO/9-74
Q6L0W8_PICTO/14-82
Q6LL85_PHOPR/7-81
Q6LVH2_PHOPR/7-81
Q6LZC9_METMP/14-88
Q6M008_METMP/2-81
Q6M0V0_METMP/15-84
Q6NB15_RHOPA/51-120
Q6NEW2_CORDI/15-87
Q70J74_STRGR/2-79
Q71ZR2_LISMF/10-80
Q720L6_LISMF/19-88
Q722H8_LISMF/16-88
Q722V1_LISMF/16-86
Q72VC3_LEPIC/20-95
Q72YA7_BACC1/26-100
Q72Z41_BACC1/20-92
Q730Y7_BACC1/14-86
Q731T2_BACC1/15-87
Q731W3_BACC1/7-83
Q733D0_BACC1/14-84
Q734D8_BACC1/14-84
Q734F6_BACC1/16-88
Q735G7_BACC1/7-83
Q735V0_BACC1/18-87
Q737J0_BACC1/7-81
Q737R9_BACC1/15-87
Q73A72_BACC1/7-81
Q73BJ1_BACC1/32-104
Q73CD3_BACC1/45-117
Q73CJ2_BACC1/16-86
Q73LK4_TREDE/14-83
Q73NW7_TREDE/16-90
Q740C0_MYCPA/21-97
Q744I7_MYCPA/104-174
Q744W2_MYCPA/6-82
Q745D8_MYCPA/14-88
Q7A336_STAAN/16-89
Q7AP25_LISIN/16-86
Q7CEL0_STRP3/14-82
Q7CGV1_YERPE/68-138
Q7CMN3_STRP8/14-82
Q7D8P4_MYCTU/65-139
Q7DAJ4_MYCTU/6-82
Q7LX63_SULSO/16-82
Q7ME15_VIBVY/7-83
Q7MH67_VIBVY/31-105
Q7NDS5_GLOVI/11-84
Q7NFR5_GLOVI/54-128
Q7NHV7_GLOVI/21-98
Q7NJV6_GLOVI/23-95
Q7NKJ9_GLOVI/41-118
Q7NKN9_GLOVI/24-101
Q7NKP8_GLOVI/7-81
Q7NLC4_GLOVI/16-93
Q7NMS9_GLOVI/21-98
Q7NP34_GLOVI/55-124
Q7NRK5_CHRVO/28-98
Q7NV79_CHRVO/45-114
Q7P2D9_FUSNV/16-89
Q7TWE3_MYCBO/13-83
Q7U0G6_MYCBO/7-81
Q7U2Y8_MYCBO/6-82
Q7U4N0_SYNPX/67-141
Q7VYJ3_BORPE/52-121
Q7VZR6_BORPE/33-88
Q7W594_BORPA/33-88
Q7W755_BORPA/52-121
Q7WCS5_BORBR/33-88
Q7WIL9_BORBR/52-121
Q818P3_BACCR/14-86
Q819F5_BACCR/15-85
Q819H9_BACCR/5-81
Q81A89_BACCR/14-84
Q81AW4_BACCR/16-88
Q81BZ0_BACCR/18-87
Q81CF7_BACCR/18-90
Q81F45_BACCR/7-81
Q81G93_BACCR/32-77
Q81GZ0_BACCR/17-91
Q81H32_BACCR/22-92
Q81MJ9_BACAN/15-87
Q81MN0_BACAN/7-83
Q81P06_BACAN/18-87
Q81PJ2_BACAN/18-89
Q81Q08_BACAN/7-81
Q81Q61_BACAN/15-87
Q81TF0_BACAN/32-104
Q81U52_BACAN/45-117
Q81UA0_BACAN/16-86
Q81UD1_BACAN/12-85
Q81XM3_BACAN/14-88
Q81Y03_BACAN/16-86
Q81YP4_BACAN/16-88
Q827D0_STRAW/82-151
Q828F9_STRAW/16-92
Q829V4_STRAW/5-80
Q82CG1_STRAW/7-81
Q82EG3_STRAW/8-86
Q82FF8_STRAW/12-95
Q82ID0_STRAW/7-81
Q82J05_STRAW/14-83
Q82K03_STRAW/9-83
Q82MS4_STRAW/9-83
Q82NL2_STRAW/7-81
Q82NN2_STRAW/7-81
Q82RW3_STRAW/15-89
Q831S2_ENTFA/15-89
Q835S6_ENTFA/15-87
Q87L53_VIBPA/7-81
Q87XI6_PSESM/53-122
Q88NZ6_PSEPK/33-102
Q88SZ9_LACPL/14-83
Q88TA0_LACPL/15-87
Q88ZH2_LACPL/6-80
Q88ZY8_LACPL/21-92
Q896W1_CLOTE/46-119
Q897V5_CLOTE/27-97
Q897X0_CLOTE/16-88
Q89V91_BRAJA/7-81
Q8AA83_BACTN/37-108
Q8CRB7_STAES/14-84
Q8CUC5_STAES/14-84
Q8CV09_OCEIH/22-94
Q8DCN3_VIBVU/31-105
Q8DFY7_VIBVU/9-81
Q8DHJ4_THEEB/27-102
Q8DQF6_STRR6/16-88
Q8DRJ5_STRR6/14-83
Q8DSR7_STRMU/14-82
Q8DSZ7_STRMU/7-81
Q8DWA4_STRMU/10-82
Q8DX26_STRA5/16-86
Q8E1T9_STRA5/15-87
Q8E2X3_STRA3/16-86
Q8E7A1_STRA3/15-87
Q8EIU7_SHEON/19-91
Q8ELF2_OCEIH/18-88
Q8ELJ9_OCEIH/11-85
Q8ESQ4_OCEIH/15-87
Q8ET68_OCEIH/18-92
Q8F8W8_LEPIN/19-94
Q8FDF9_ECOL6/67-137
Q8FLQ3_COREF/82-151
Q8FMK1_COREF/10-82
Q8FR33_COREF/7-82
Q8FRX5_COREF/7-82
Q8JL00_9CAUD/85-151
Q8KZT2_RHOSR/19-95
Q8L3A2_ACHLA/21-90
Q8NLG3_CORGL/62-131
Q8NN31_CORGL/7-82
Q8NS25_CORGL/7-81
Q8P4U8_XANCP/38-107
Q8PAX5_XANCP/26-101
Q8PMM8_XANAC/24-99
Q8PPX4_XANAC/14-84
Q8RGT3_FUSNN/16-89
Q8TP31_METAC/8-83
Q8U0V5_PYRFU/72-145
Q8U386_PYRFU/14-83
Q8VWA1_9ACTO/10-84
Q8XAN2_ECO57/67-137
Q8XHH4_CLOPE/48-121
Q8XIM4_CLOPE/18-88
Q8XLG4_CLOPE/24-104
Q8XMI4_CLOPE/16-91
Q8XT08_RALSO/7-78
Q8XT57_RALSO/65-134
Q8Y7Q9_LISMO/19-88
Q8Y923_LISMO/16-88
Q8Y9U8_LISMO/53-122
Q8YMG2_NOSS1/7-81
Q8YQ56_NOSS1/27-101
Q8YVG0_NOSS1/44-119
Q8Z3M2_SALTI/74-144
Q8ZLY0_SALTY/75-145
Q8ZWJ8_PYRAE/20-87
Q8ZXL5_PYRAE/13-86
Q8ZZY8_PYRAE/18-84
Q92BU9_LISIN/10-80
Q92CJ5_LISIN/19-88
Q92DT5_LISIN/16-88
Q92E53_LISMO/16-86
Q92EL6_LISIN/53-122
Q93MC8_CLOPE/14-89
Q96YG1_SULTO/18-87
Q96ZR2_SULTO/16-82
Q973X6_SULTO/19-86
Q973Z4_SULTO/17-88
Q977Z7_THEVO/26-95
Q978J7_THEVO/20-79
Q978X6_THEVO/19-91
Q97A48_THEVO/18-84
Q97BE0_THEVO/8-73
Q97DV1_CLOAB/8-82
Q97KH0_CLOAB/49-122
Q97KT4_CLOAB/6-81
Q97LI9_CLOAB/14-84
Q97LM7_CLOAB/2-57
Q97RL5_STRPN/15-87
Q97T55_STRPN/14-83
Q97TF1_CLOAB/16-89
Q97TJ3_CLOAB/13-88
Q97ZC8_SULSO/30-101
Q981A0_SULSO/13-83
Q981A9_SULSO/19-88
Q98IA9_RHILO/18-88
Q98ID0_RHILO/17-86
Q99QU9_STAAM/16-89
Q99XJ9_STRP1/14-82
Q9A275_CAUCR/14-84
Q9A2Z8_CAUCR/18-88
Q9A3M0_CAUCR/17-85
Q9A474_CAUCR/31-103
Q9AK96_STRCO/82-151
Q9CB82_MYCLE/66-136
Q9CCY3_MYCLE/6-82
Q9CDZ1_LACLA/16-88
Q9CE96_LACLA/11-85
Q9CIP7_LACLA/17-91
Q9EXE6_LACPL/11-85
Q9F2S4_STRCO/12-100
Q9F3K1_STRCO/14-83
Q9F3X1_PEDPE/11-86
Q9FBP1_STRCO/7-81
Q9FC17_STRCO/7-81
Q9FC30_STRCO/7-81
Q9HHE2_HALSA/11-80
Q9HI09_HALSA/20-89
Q9HI51_THEAC/27-96
Q9HJA9_THEAC/106-171
Q9HJU5_THEAC/1-57
Q9HL84_THEAC/19-91
Q9HNN5_HALSA/15-87
Q9HPX7_HALSA/11-80
Q9HRD2_HALSA/11-80
Q9HSF4_HALSA/22-89
Q9K5V6_BACHD/1-73
Q9K5Y4_BACHD/11-85
Q9K7K0_BACHD/50-123
Q9KEY2_BACHD/3-75
Q9KFB0_BACHD/18-88
Q9KFS1_BACHD/81-152
Q9RD08_STRCO/6-54
Q9RD92_STRCO/25-97
Q9RR68_DEIRA/11-84
Q9RSP5_DEIRA/37-112
Q9RT15_DEIRA/14-89
Q9RTB9_DEIRA/11-84
Q9RTM1_DEIRA/14-89
Q9RVI7_DEIRA/34-109
Q9RXD9_DEIRA/14-85
Q9RZ95_DEIRA/20-94
Q9UZ29_PYRAB/14-84
Q9V0W9_PYRAB/1-56
Q9V1D5_PYRAB/22-96
Q9WYC2_THEMA/12-80
Q9X035_THEMA/18-92
Q9X399_VIBCH/7-81
Q9X4M7_LACSK/1-74
Q9X768_LISMO/10-80
Q9X8J8_STRCO/8-86
Q9X8T6_STRCO/12-93
Q9XAT0_RHILE/13-90
Q9YC94_AERPE/24-100
Q9YG99_AERPE/20-93
Q9ZF95_BACME/31-103
YIZB_BACSU/23-95
YQJI_ECOLI/67-137
YQJI_SHIFL/67-137
YT37_STRFR/10-78
YWZG_BACSU/15-89
YX_LYSSH/15-89
