# Supplementary material for: Contact prediction is hardest for the most informative contacts, but improves with the incorporation of contact potentials
Source: PLoS One. 2018 Jun 28;13(6):e0199585. doi: 10.1371/journal.pone.0199585 (PMC6023208; doi:10.1371/journal.pone.0199585)
Supplement: S1 Data — Each file in the ‘alignments’ directory herein corresponds to a protein family’s alignment and contains the accession number and sequence range of each sequence in the alignment. (TAR.GZ) [file pone.0199585.s001.tar.gz › alignments/IspD]

A0AF35_LISW6/4-225
A0AHJ7_LISW6/2-232
A0JSV5_ARTS2/23-264
A0KU84_SHESA/26-246
A0LB25_MAGSM/14-238
A0LQZ6_ACIC1/5-220
A0LV45_ACIC1/8-234
A0NSU4_9RHOB/5-236
A0Q5K1_FRATN/4-229
A0QAB3_MYCA1/11-229
A0R560_MYCS2/3-220
A0XYY7_9GAMM/7-226
A0YEP2_9GAMM/9-234
A0YHY2_LYNSP/1-224
A0Z6J1_9GAMM/4-228
A0ZD05_NODSP/1-211
A1A017_BIFAA/43-276
A1AT96_PELPD/6-232
A1BGY6_CHLPD/5-240
A1EPW4_VIBCH/4-227
A1F846_VIBCH/4-227
A1HTI4_9FIRM/2-225
A1JJT4_YERE8/1-209
A1R380_ARTAT/12-253
A1RHF5_SHESW/30-250
A1SP00_NOCSJ/4-222
A1SP01_NOCSJ/53-187
A1SSR0_PSYIN/6-225
A1TCK6_MYCVP/3-230
A1TCK7_MYCVP/14-218
A1TMI2_ACIAC/20-248
A1TZ50_MARAV/6-232
A1UMF7_MYCSK/3-219
A1VQC4_POLNA/13-237
A1WAK6_ACISJ/47-277
A1WR06_VEREI/23-234
A1ZVL0_9BACT/4-231
A2C0R1_PROM1/1-220
A2C7E7_PROM3/19-240
A2P8J5_VIBCH/4-227
A2PUR6_VIBCH/4-227
A2SG43_METPP/12-236
A2VPZ0_MYCTU/8-231
A2VXJ8_9BURK/5-231
A3CQX4_STRSV/3-232
A3D793_SHEB5/40-260
A3DJL0_CLOTH/9-233
A3EN91_VIBCH/4-227
A3EV55_9BACT/6-239
A3GQE8_VIBCH/4-227
A3H3Q5_VIBCH/4-227
A3HWW9_9BACT/3-223
A3IET1_9BACI/3-224
A3IXN3_9CHRO/1-201
A3IXN4_9CHRO/4-32
A3JGV4_9ALTE/6-232
A3JTP8_9RHOB/1-203
A3K6F5_9RHOB/3-216
A3KXQ8_PSEAE/9-231
A3LE91_PSEAE/9-231
A3Q6W2_MYCSJ/3-219
A3SAL2_9RHOB/7-220
A3SPX4_9RHOB/3-224
A3SVZ0_9RHOB/7-220
A3TRL6_9MICO/1-159
A3TXL2_9RHOB/8-218
A3UCM6_9RHOB/3-215
A3UV09_VIBSP/8-230
A3V670_9RHOB/3-217
A3VDU9_9RHOB/3-216
A3VWV9_9RHOB/3-218
A3WC58_9SPHN/10-227
A3WM65_9GAMM/9-229
A3WWR0_9BRAD/7-229
A3XAR7_9RHOB/3-224
A3XXL5_9VIBR/8-230
A3Y5R0_9GAMM/5-231
A3YJU7_CAMJE/4-203
A3YT01_CAMJE/4-203
A3YY06_9SYNE/1-222
A3Z5Z6_9SYNE/14-235
A3ZCW3_CAMJE/4-203
A3ZG56_CAMJE/4-203
A3ZYI5_9PLAN/6-228
A4A558_9GAMM/4-229
A4AAC0_9GAMM/4-226
A4AIG4_9ACTN/9-232
A4BCH9_9GAMM/1-193
A4BS44_9GAMM/9-234
A4C6Z7_9GAMM/6-225
A4CRS5_SYNPV/1-222
A4E9D6_9ACTN/4-230
A4EM96_9RHOB/3-216
A4ER72_9RHOB/3-218
A4G6C5_HERAR/6-230
A4GKG9_MESVI/1-98
A4IZ94_FRATW/4-229
A4KM67_MYCTU/8-231
A4KSK3_FRATU/4-229
A4LCM1_BURPS/5-231
A4N0K1_HAEIF/5-101
A4N0K2_HAEIF/1-107
A4N763_HAEIF/5-222
A4NCT4_HAEIF/5-222
A4NH65_HAEIF/5-222
A4NP11_HAEIF/5-222
A4NSY5_HAEIF/5-222
A4PIB9_ORYSJ/1-205
A4S0I5_OSTLU/50-269
A4SRB9_AERS4/9-227
A4SXD2_POLSQ/11-246
A4T7Y8_MYCGI/3-230
A4T7Z7_MYCGI/12-216
A4TZJ9_9PROT/4-221
A4VJU3_PSEU5/6-229
A4X5J8_SALTO/21-247
A4XCN2_SALTO/26-244
A4Y941_SHEPC/30-250
A5B4C4_VITVI/86-307
A5F9D6_VIBC3/4-227
A5FHP6_FLAJ1/2-230
A5FVZ3_ACICJ/2-224
A5GRS8_SYNR3/8-232
A5I8H5_AERSA/10-228
A5IPC0_STAA9/2-233
A5IPC4_STAA9/3-233
A5K9U5_PLAVS/405-564
A5KES7_CAMJE/4-203
A5KQJ7_9FIRM/17-241
A5L347_9GAMM/8-230
A5LDL4_STRPN/2-234
A5LMX7_STRPN/2-234
A5LVS3_STRPN/2-234
A5M446_STRPN/2-234
A5M7M5_STRPN/2-234
A5MGN2_STRPN/2-234
A5MP98_STRPN/2-234
A5MSS9_STRPN/2-234
A5P7M1_9SPHN/10-220
A5TK95_BURMA/5-231
A5TRN9_FUSNP/12-230
A5UK54_METS3/2-233
A5UNG9_METS3/2-231
A5WG11_PSYWF/29-252
A5WTF1_MYCTF/8-231
A5XGS2_BURMA/5-231
A5XQD6_BURMA/5-231
A5Z515_9FIRM/4-232
A5Z783_9FIRM/2-233
A5ZKK1_9BACE/3-219
A5ZW01_9FIRM/2-231
A5ZXK2_9FIRM/5-230
A6A6A9_VIBCH/4-227
A6AEU7_VIBCH/4-227
A6AW98_VIBHA/9-232
A6AYZ6_VIBPA/2-230
A6B6E9_VIBPA/8-231
A6BHF4_9FIRM/2-230
A6BKW2_9FIRM/5-238
A6BYE1_YERPE/11-232
A6C1E6_9PLAN/18-248
A6D316_9VIBR/8-231
A6DBY9_9PROT/3-202
A6DGS2_9BACT/4-212
A6E010_9RHOB/3-218
A6ECE9_9SPHI/3-222
A6F5D2_9ALTE/6-231
A6FHB0_9GAMM/5-225
A6FRU7_9RHOB/3-222
A6GN80_9BURK/8-236
A6L4H6_BACV8/2-233
A6LBP6_PARD8/4-229
A6LD14_PARD8/3-227
A6LFF5_PARD8/4-232
A6LI09_PARD8/2-228
A6LIJ8_PARD8/3-234
A6NUR0_9BACE/1-209
A6QDM5_STAAE/2-233
A6QDM9_STAAE/3-233
A6SXV2_JANMA/6-233
A6TY36_STAA2/2-233
A6TY40_STAA2/3-233
A6VUV1_MARMS/5-229
A6W6E8_KINRD/1-190
A6WR26_SHEB8/40-260
A6XXR1_VIBCH/4-227
A7A3W1_BIFAD/14-247
A7AI96_9PORP/5-232
A7AMX9_BABBO/236-417
A7AZF2_RUMGN/7-232
A7BBH2_9ACTO/7-234
A7BSV3_9GAMM/1-221
A7HJG7_FERNB/9-237
A7INM9_XANP2/9-232
A7JBY3_FRATT/4-229
A7JGX6_FRANO/4-229
A7JL28_FRANO/4-229
A7JRH5_PASHA/5-223
A7K6C6_VIBSE/8-231
A7LQ73_HAEIF/5-222
A7LTK2_BACOV/3-219
A7MTT0_VIBHB/15-238
A7NDN1_FRATF/4-229
A7S1B2_NEMVE/15-245
A7V2W4_BACUN/3-231
A7V6N8_BACUN/3-221
A7V919_BACUN/4-228
A7VDV3_9CLOT/3-230
A7VGI0_9CLOT/2-231
A7VWX0_9CLOT/5-227
A7WXR1_STAA1/2-233
A7WXR6_STAA1/3-233
A7YV77_FRATU/4-229
A8AZQ5_STRGC/3-232
A8ECP4_BURPS/5-231
A8F5D0_THELT/2-217
A8I265_LACRE/2-161
A8JAC5_CHLRE/85-308
A8KL94_BURPS/5-231
A8L140_FRASN/18-230
A8LF84_FRASN/5-221
A8LVU9_SALAI/21-246
A8M7S8_SALAI/11-229
A8PPH8_9COXI/7-228
A8RF24_9FIRM/3-217
A8RKR0_9CLOT/2-232
A8S345_9CLOT/6-245
A8SG25_9FIRM/2-229
A8SGF7_9FIRM/5-226
A8SMI9_9FIRM/15-236
A8SML4_9FIRM/2-234
A8SRL4_9FIRM/2-231
A8SVG8_9FIRM/8-232
A8T9A9_9VIBR/9-232
A8TL79_9PROT/3-222
A8UB78_9LACT/6-231
A8URK9_9AQUI/2-210
A8YEW5_MICAE/1-224
A8Z0L4_STAAT/2-233
A8Z0L8_STAAT/3-233
A8ZUB9_DESOH/2-226
A9BVX4_DELAS/40-273
A9D5R3_9GAMM/8-228
A9D8U1_9RHIZ/7-235
A9E400_9RHOB/3-216
A9EMI8_9RHOB/28-246
A9FMX7_9RHOB/28-246
A9GXQ1_9RHOB/3-217
A9HLU2_GLUDA/3-223
A9K8Z1_BURMA/5-231
A9KYG8_SHEB9/40-260
A9LGP4_9BACT/4-226
A9M5D3_BRUC2/57-282
A9SL61_PHYPA/109-330
A9TDZ3_PHYPA/9-223
A9UR83_MONBE/1-224
A9W6K1_METEP/18-250
A9WLY2_RENSM/9-241
A9Z561_YERPE/11-232
A9ZN09_HEVBR/83-304
A9ZN10_HEVBR/83-304
A9ZY83_YERPE/11-232
B0A6H8_9CLOT/2-224
B0AY50_BACAN/2-223
B0CGS0_BRUSI/57-282
B0G4N1_9FIRM/6-235
B0GAY1_YERPE/11-232
B0GVK7_YERPE/11-232
B0H138_YERPE/11-232
B0HJS9_YERPE/11-232
B0HV31_YERPE/11-232
B0K5E9_THEPX/3-227
B0KCH2_THEP3/3-227
B0MI59_9FIRM/5-231
B0MKG1_9FIRM/3-223
B0MWJ0_9BACT/6-224
B0N2C9_9FIRM/3-211
B0NF09_EUBSP/6-70
B0NF92_EUBSP/9-242
B0NG21_EUBSP/6-233
B0NW03_BACSE/2-220
B0NWU4_9CLOT/5-229
B0PDS5_9FIRM/35-257
B0QA43_BACAN/2-223
B0QKQ7_BACAN/2-223
B0RAX0_CLAMS/23-246
B0S2Q8_FINM2/5-227
B0SGT2_LEPBA/4-228
B0SPX7_LEPBP/4-228
B0SXE5_CAUSK/3-221
B0TBU2_HELMI/6-235
B0TYS0_FRAP2/4-230
B0UHM7_METS4/4-231
B0URV0_HAES2/5-224
B0VFK3_CLOAI/7-231
B1BD87_CLOBO/4-227
B1BV28_CLOPE/4-225
B1C4J3_9FIRM/8-216
B1C681_9FIRM/11-232
B1C9I3_9FIRM/6-230
B1EGQ1_9ESCH/8-229
B1F1I0_BACAN/2-223
B1FFN3_9BURK/1-210
B1FZ07_9BURK/1-212
B1GQA8_BACAN/2-223
B1HK30_BURPS/5-231
B1JTX1_BURCC/1-210
B1KPT4_SHEWM/8-228
B1LWM9_METRJ/18-251
B1MGY3_MYCA9/1-205
B1Q959_CLOBO/5-227
B1QHI2_CLOBO/5-227
B1R1P2_CLOBU/2-224
B1RA10_CLOPE/4-225
B1RJ50_CLOPE/4-225
B1RNR4_CLOPE/2-229
B1RSP5_CLOPE/4-225
B1S3F1_STRPN/2-234
B1S6V2_9BIFI/29-262
B1S9T6_9BIFI/1-219
B1UXL5_BACAN/2-223
B1V7D0_CLOPE/4-225
B1VIQ1_CORU7/12-265
B1VS87_STRGG/16-248
B1VXD9_STRGG/11-245
B1X5E8_PAUCH/1-224
B1XQJ7_SYNP2/2-225
B1XUT2_POLNS/11-246
B1Y439_LEPCP/9-230
B1YGS5_EXIS2/6-224
B1YHE3_EXIS2/2-233
B1YS11_BURA4/1-210
B1ZEM7_METPB/14-246
B1ZRQ2_OPITP/4-218
B1ZSC3_OPITP/4-231
B2A095_OPITP/15-231
B2A4B1_NATTJ/8-247
B2DKJ4_STRPN/2-234
B2DNK5_STRPN/2-234
B2DTK1_STRPN/2-234
B2DY43_STRPN/2-234
B2E563_STRPN/2-234
B2E9N9_BIFAN/9-242
B2GFT0_KOCRD/15-243
B2GX00_BURPS/5-231
B2IB65_BEII9/12-246
B2KDX1_ELUMP/6-219
B2KK88_PEROL/1-70
B2N0S5_ECOLX/8-229
B2NRF9_ECO57/8-229
B2P7C9_ECO57/8-229
B2PEN4_ECO57/8-229
B2PZ72_PROST/12-238
B2S3A6_TREPS/4-241
B2S5X1_BRUA1/53-278
B2SDJ4_FRATM/4-229
B2UFT7_RALPJ/11-242
B2ULC4_AKKM8/4-224
B2UY88_CLOBA/2-224
B2UZ62_CLOBA/2-233
B2V8S1_SULSY/2-216
B2VFZ7_ERWT9/10-231
B3A6Y7_ECO57/8-229
B3ANL8_ECO57/8-229
B3B4Z7_ECO57/8-229
B3BJC9_ECO57/8-229
B3BYE4_ECO57/8-229
B3C5D9_9BACE/3-220
B3CMF7_WOLPP/14-235
B3E146_METI4/5-227
B3E531_GEOLS/6-232
B3EDE0_CHLL2/5-240
B3F8G6_NICLS/85-306
B3GEM2_POPTR/17-238
B3HCT3_ECOLX/8-229
B3HPP0_ECOLX/8-229
B3I910_ECOLX/8-229
B3ILU9_ECOLX/8-229
B3JBN4_BACAN/2-223
B3JNY9_9BACE/4-221
B3JQQ9_9BACE/9-236
B3KZK5_PLAKH/416-583
B3PJB1_CELJU/25-250
B3R4U3_CUPTR/17-252
B3RQD7_TRIAD/14-242
B3WM25_ECOLX/8-229
B3WWY4_SHIDY/8-229
B3XHC4_ECOLX/8-229
B3YJ80_SALET/8-229
B3Z010_BACCE/2-223
B3ZF57_BACCE/2-223
B4A257_SALNE/8-229
B4AN55_BACPU/3-225
B4AQJ3_FRANO/4-229
B4BT27_9BACI/3-224
B4D703_9BACT/2-224
B4F227_PROMH/10-240
B4FP01_MAIZE/76-297
B4RBU7_PHEZH/3-219
B4UA11_HYDS0/3-212
B4UGC4_ANASK/7-227
B4VG41_9ACTO/10-244
B4W2T2_9CYAN/1-224
B4WF12_9CAUL/3-219
B4WM26_9SYNE/20-243
B4X0N5_9GAMM/9-228
B5BZ13_SALET/8-229
B5CBR6_SALET/8-229
B5CS43_9FIRM/11-236
B5D454_9BACE/3-222
B5EEK3_GEOBB/4-229
B5GP18_STRCL/88-318
B5H007_STRCL/11-246
B5H5D0_STRPR/13-241
B5H786_STRPR/9-244
B5HLP7_9ACTO/18-247
B5HXB7_9ACTO/10-244
B5I9L2_ACIB4/8-233
B5IBZ3_ACIB4/5-228
B5INP8_9CHRO/1-224
B5J5A5_9RHOB/15-228
B5JLZ5_9BACT/7-231
B5JV90_9GAMM/6-234
B5K514_9RHOB/7-220
B5MJZ9_SALET/8-229
B5N2N4_SALET/8-229
B5NBQ4_SALET/8-229
B5NNV5_SALET/8-229
B5P3T2_SALET/8-229
B5PGK9_SALET/8-229
B5PUA8_SALHA/8-229
B5Q7J2_SALVI/8-229
B5QFJ3_CAMJE/4-203
B5S386_RALSO/45-276
B5SKB6_RALSO/45-276
B5UVY0_BACCE/2-223
B5VD06_BACCE/2-223
B5VYN6_SPIMA/1-224
B5WRM8_9BURK/1-212
B5Y8V5_COPPD/3-208
B5YHA6_THEYD/4-226
B6A8S7_ECOLX/3-228
B6ANU3_9BACT/6-239
B6AX31_9RHOB/3-215
B6BDL3_9RHOB/1-187
B6BKL7_9PROT/4-205
B6BPT6_9RICK/5-215
B6BUC9_9PROT/3-217
B6BZD1_9GAMM/5-229
B6DXM1_CATRO/87-308
B6FRT5_9CLOT/6-230
B6G090_9CLOT/2-224
B6GB28_9ACTN/152-263
B6GB28_9ACTN/9-142
B6IQ39_RHOCS/4-222
B6JDY3_OLICO/19-241
B6KRB5_TOXGO/212-312
B6QXZ2_9RHOB/3-217
B6VVJ0_9BACE/3-219
B6W5U8_9BACE/4-228
B6WAB9_9FIRM/7-229
B6WR96_9DELT/9-238
B6XG67_9ENTR/12-239
B6XWF2_9BIFI/14-247
B6XXK0_9BIFI/9-240
B6Y6R4_9RICK/11-232
B6ZW69_ECO57/8-229
B7A5W3_THEAQ/6-213
B7ACJ6_9BACE/3-221
B7ANC9_9BACE/18-255
B7ATD1_9BACE/2-236
B7BH47_9PORP/4-231
B7C8Y1_9FIRM/3-215
B7CN47_BURPS/5-231
B7DS17_9BACL/2-228
B7G4H5_PHATC/25-260
B7G5U1_PHATC/1-119
B7GJ42_ANOFW/15-236
B7H230_ACIB3/13-236
B7HJ24_BACC4/2-223
B7HQS0_BACC7/2-223
B7I915_ACIB5/13-236
B7ISZ5_BACC2/2-223
B7JK93_BACC0/2-223
B7JV85_CYAP8/1-224
B7KHS2_CYAP7/1-224
B7KRE6_METC4/18-250
B7QSW9_9RHOB/30-248
B7RFP2_9RHOB/7-219
B7RY50_9GAMM/5-227
B7V7V5_PSEA8/9-231
B7WXM0_COMTE/21-250
B7ZU47_XENTR/11-244
B8A7C3_ORYSI/75-296
B8BYA8_THAPS/69-304
B8D099_HALOH/3-227
B8D7V0_BUCAT/11-232
B8D9J8_BUCA5/11-232
B8DCC8_LISMH/2-232
B8DF20_LISMH/4-225
B8DPC7_DESVM/3-231
B8DVW8_BIFA0/9-242
B8E113_DICTD/4-227
B8E8T3_SHEB2/40-260
B8EJU4_METSB/11-242
B8F4V9_HAEPS/7-225
B8FNA1_DESAA/2-227
B8G1T8_DESHD/4-227
B8GQ77_THISH/7-231
B8HCR5_ARTCA/10-251
B8HU42_CYAP4/1-224
B8I5R1_CLOCE/10-234
B8IDD9_METNO/4-232
B8J078_DESDA/16-240
B8JDH2_ANAD2/7-227
B8KE65_VIBPA/1-224
B8KI22_9GAMM/1-210
B8KSY8_9GAMM/1-222
B8L2B3_9GAMM/5-229
B8NM95_ASPFN/47-269
B9ADU6_METSM/2-231
B9AH55_METSM/2-233
B9BEI7_9BURK/5-231
B9C0N3_9BURK/5-231
B9C7B2_9BURK/5-231
B9CLB2_9ACTN/26-252
B9D0J9_WOLRE/4-202
B9E8S1_MACCJ/5-223
B9IZH0_BACCQ/2-223
B9KHD8_ANAMF/21-249
B9L113_THERP/3-225
B9L6K5_NAUPA/2-228
B9L809_NAUPA/3-200
B9LZW3_GEOSF/3-228
B9MD07_ACIET/19-249
B9N0J7_POPTR/86-307
B9NQS5_9RHOB/3-216
B9PZ93_TOXGO/211-312
B9QMD4_TOXGO/212-312
B9QRZ3_9RHOB/4-236
B9S047_RICCO/71-283
B9TQE9_RICCO/4-211
B9XP94_9BACT/2-225
B9XT96_HELPY/36-241
B9XY60_HELPY/36-241
B9Y439_9FIRM/3-214
B9Z129_9NEIS/4-225
C0ADB3_9BACT/4-222
C0AXD4_9ENTR/10-240
C0B569_9FIRM/6-233
C0BQP6_9BIFI/14-247
C0C2F5_9CLOT/2-234
C0C6L2_9CLOT/7-239
C0CL01_9FIRM/5-230
C0CVA8_9CLOT/11-239
C0DV87_EIKCO/4-232
C0E5A2_9CORY/2-222
C0E8E5_9CLOT/35-256
C0EK05_NEIFL/5-227
C0EWI9_9FIRM/18-242
C0EZX1_9FIRM/9-240
C0F868_9RICK/8-213
C0FWM6_9FIRM/11-235
C0G6K7_9RHIZ/57-282
C0GIM2_9FIRM/3-227
C0N7S8_9GAMM/7-231
C0PQM4_PICSI/97-318
C0QJZ3_DESAH/12-240
C0QQJ4_PERMH/3-218
C0R1Q9_BRAHW/4-232
C0R460_WOLWR/11-232
C0RJ92_BRUMB/57-282
C0VPL8_9GAMM/5-228
C0VXL3_9CORY/5-224
C0W224_9ACTO/5-246
C0W5A7_9ACTO/1-170
C0W5A7_9ACTO/164-259
C0WDA0_9FIRM/2-231
C0WE26_9FIRM/5-232
C0WGV3_9CORY/13-238
C0X9M6_ENTFA/2-231
C0XP78_9CORY/5-227
C0Y517_BURPS/5-231
C0ZIF3_BREBN/3-224
C1A916_GEMAT/33-257
C1CXL7_DEIDV/11-226
C1DSS4_AZOVD/9-234
C1DXE5_SULAA/2-216
C1EAL3_MICSR/47-266
C1ET15_BACC3/2-223
C1HJ40_9ESCH/8-229
C1HX81_NEIGO/5-228
C1I8F5_9CLOT/2-222
C1KYG8_LISMC/4-225
C1L200_LISMC/2-232
C1MAU5_9ENTR/8-229
C1MHP0_MICPC/1-203
C1NCU9_9ESCH/8-229
C1PDI6_BACCO/4-222
C2BG80_9FIRM/7-231
C2CEB9_VIBCH/4-227
C2CJ08_9FIRM/7-230
C2CS55_CORST/13-236
C2DBB6_ENTFA/2-231
C2DXC8_ECOLX/8-229
C2FW73_9SPHI/4-157
C2FW74_9SPHI/1-66
C2GEE9_9CORY/5-224
C2GNF7_LACRE/2-233
C2GT61_BIFLI/31-264
C2H8B8_ENTFC/2-231
C2HU17_VIBCH/4-227
C2I498_VIBCH/4-227
C2IK57_VIBCH/4-227
C2INI8_VIBCH/4-227
C2JEJ6_VIBCH/4-227
C2JQT9_ENTFA/2-231
C2KTS0_9ACTO/4-239
C2KX70_9FIRM/137-283
C2KX70_9FIRM/7-77
C2LJ07_PROMI/10-240
C2MC44_9PORP/14-234
C2MET3_BACCE/2-223
C2MUW6_BACCE/2-223
C2NBM6_BACCE/2-223
C2NSW3_BACCE/2-223
C2P915_BACCE/2-223
C2PPV6_BACCE/2-223
C2Q624_BACCE/2-223
C2QM10_BACCE/2-223
C2R250_BACCE/2-223
C2RH44_BACCE/2-223
C2RXL5_BACCE/2-223
C2SE38_BACCE/2-223
C2SUY9_BACCE/2-223
C2TAB0_BACCE/2-223
C2TRD8_BACCE/2-223
C2U801_BACCE/2-223
C2UPJ7_BACCE/2-223
C2V5W7_BACCE/2-223
C2VMP2_BACCE/2-223
C2W2V1_BACCE/2-223
C2WGF4_BACCE/1-188
C2WXR2_BACCE/2-223
C2X5V5_BACCE/2-223
C2XN52_BACCE/2-223
C2Y4M8_BACCE/2-223
C2YKN8_BACCE/2-223
C2Z1V7_BACCE/2-223
C2ZIH2_BACCE/2-223
C3A013_BACMY/2-223
C3AG85_BACMY/2-223
C3AY15_BACMY/2-223
C3BEK6_9BACI/2-223
C3BWA8_BACTU/2-223
C3CCP0_BACTU/2-223
C3CVN8_BACTU/2-223
C3DDR6_BACTS/2-223
C3DXJ7_BACTU/2-223
C3EES4_BACTK/2-223
C3EVM9_BACTU/2-223
C3FE69_BACTB/2-223
C3FX18_BACTU/2-223
C3GCV8_BACTU/2-223
C3GV60_BACTU/2-223
C3HCD0_BACTU/2-223
C3HUC5_BACTU/2-223
C3IDG7_BACTU/2-223
C3JCT6_9PORP/1-219
C3JUM9_RHOER/3-220
C3LJ58_BACAC/2-223
C3LS18_VIBCM/4-227
C3MBL3_RHISN/16-244
C3NW45_VIBCJ/4-227
C3P9N1_BACAA/2-223
C3PJC0_CORA7/17-242
C3PXB9_9BACE/4-228
C3Q627_9BACE/3-219
C3QHA7_9BACE/3-219
C3QK38_9BACE/2-232
C3QZC6_9BACE/3-219
C3RA20_9BACE/4-228
C3RF55_9BACE/3-219
C3RJA8_9FIRM/4-212
C3SXH7_ECOLX/8-229
C3SXI0_ECOLX/8-229
C3WCV7_FUSMR/2-236
C3WMC1_9FUSO/12-151
C3WMC2_9FUSO/1-77
C3WTB2_9FUSO/12-230
C3WYU7_9FUSO/12-230
C3X223_OXAFO/14-237
C3XA16_OXAFO/2-231
C3XA82_OXAFO/13-236
C3XI64_9HELI/102-316
C3XLN9_9HELI/34-230
C3XNG5_9HELI/4-230
C3ZME4_BRAFL/12-240
C4AUG8_BURMA/5-231
C4F763_HAEIF/5-222
C4FA04_9ACTN/183-289
C4FA04_9ACTN/27-160
C4FB40_9ACTN/3-232
C4FH96_9BIFI/24-257
C4FM31_9AQUI/2-216
C4FQ57_9FIRM/3-231
C4FQF9_9FIRM/9-232
C4FSY9_9FIRM/2-234
C4FYM7_ABIDE/2-233
C4GCD7_9FIRM/2-225
C4GHK0_9NEIS/3-233
C4H9U1_YERPE/11-232
C4HC04_YERPE/11-232
C4HZK4_YERPE/11-232
C4IF77_CLOBU/2-224
C4IRH5_BRUAB/57-282
C4K6X6_HAMD5/11-235
C4KNZ6_BURPS/5-231
C4KZS1_EXISA/4-222
C4PMX2_CHLTZ/5-214
C4PRE1_CHLTJ/5-214
C4RFK2_9ACTO/24-249
C4S607_YERBE/11-232
C4SC92_YERMO/11-232
C4SJA1_YERFR/11-232
C4SWI5_YERIN/11-237
C4TSB2_YERKR/16-237
C4U7B7_YERAL/16-237
C4UI92_YERRU/11-235
C4UT22_YERRO/1-218
C4V398_9FIRM/10-233
C4WJN2_9RHIZ/28-253
C4XCN8_KLEPN/8-229
C4Z2P2_EUBE2/2-224
C4ZFP2_EUBR3/6-235
C4ZJW3_THASP/11-233
C5AF77_BURGB/5-231
C5AVT0_METEA/1-233
C5BGJ1_EDWI9/12-233
C5BYS7_BEUC1/6-241
C5C8X4_MICLC/3-252
C5CFX6_KOSOT/5-228
C5CKQ1_VARPS/10-235
C5D3P2_GEOSW/3-224
C5E8E6_BIFLI/34-267
C5EVW2_9FIRM/6-245
C5EY67_9HELI/5-215
C5KER6_9ALVE/276-466
C5N1C1_STAA3/6-237
C5N1C6_STAA3/3-233
C5N7W7_BURMA/5-231
C5NWF2_9BACL/2-234
C5NWI1_9BACL/2-234
C5Q169_STAAU/3-233
C5Q4A7_STAAU/6-237
C5Q6N0_STAEP/2-233
C5QUS2_STAEP/2-233
C5S2F7_9PAST/5-222
C5T6E5_ACIDE/60-281
C5TDI4_ZYMMO/2-228
C5TGC3_ZYMMO/7-222
C5TJF9_NEIFL/5-227
C5UU30_CLOBO/2-224
C5UWV8_CLOBO/2-233
C5VRF3_CLOBO/4-227
C5W856_ECOBB/8-229
C5W8R1_ECOBB/3-231
C5XEP2_SORBI/73-294
C5ZIN8_BURPS/5-231
C5ZX09_9HELI/4-214
C6A085_THESM/5-228
C6A6H2_BIFLB/9-242
C6ACR7_BARGA/1-189
C6AH30_BIFAS/9-242
C6AJW2_AGGAN/7-228
C6AX31_RHILS/12-240
C6BIT5_RALP1/11-242
C6BS25_DESAD/7-233
C6CAX7_DICDC/11-230
C6CLS9_DICZE/11-230
C6D4R6_PAESJ/6-228
C6DMN4_MYCTK/8-231
C6E7N7_GEOSM/4-229
C6EJC0_ECOBD/8-229
C6I0F3_9BACT/4-231
C6I9H0_9BACE/3-219
C6IJ29_9BACE/2-230
C6ILX5_9BACE/3-219
C6J668_9BACL/14-235
C6JDF2_9FIRM/5-230
C6JHY7_FUSVA/13-233
C6LFJ6_9FIRM/13-244
C6LIV4_9FIRM/5-234
C6M366_NEISI/5-226
C6NSD7_9GAMM/4-232
C6PZC8_9CLOT/5-227
C6R682_9MICC/9-243
C6RCC7_9CORY/13-237
C6RH57_9PROT/4-201
C6RJK2_ACIRA/14-237
C6RUX6_VIBCH/4-227
C6S7X0_NEIML/5-228
C6SD85_NEIME/5-228
C6SKI4_NEIME/5-228
C6TSB0_BURPS/5-231
C6UC96_ECOBR/8-229
C6UDM2_ECOBR/3-231
C6US62_ECO5T/8-229
C6V449_NEORI/4-229
C6V8Y1_ECOBD/3-231
C6VQF1_LACPJ/2-231
C6VRV2_DYAFD/4-224
C6WGL6_ACTMD/3-227
C6WWQ4_METML/4-226
C6XD04_METSD/4-231
C6XJQ8_HIRBI/4-221
C6Y065_PEDHD/3-221
C6YK34_VIBCH/4-227
C6YP69_FRATT/4-229
C6YX59_9GAMM/4-230
C6Z3I6_9BACE/3-219
C7BLD2_PHOAA/12-243
C7BYH6_HELPB/36-239
C7C8T4_METED/1-233
C7D5K8_9RHOB/3-215
C7G9G5_9FIRM/2-231
C7GF49_9FIRM/4-228
C7GYJ9_9FIRM/2-242
C7GZF1_9FIRM/4-233
C7H6L9_9FIRM/55-198
C7H6M0_9FIRM/1-78
C7HHF0_CLOTM/9-233
C7HWM6_9FIRM/7-229
C7IUC8_THEET/3-227
C7IXL0_ORYSJ/2-49
C7JC54_ACEP3/3-223
C7JPA8_ACEPA/3-223
C7JYH4_ACEPA/3-223
C7K8R8_ACEPA/3-223
C7KHY7_ACEPA/3-223
C7KJS6_ACEPA/3-223
C7KU38_ACEPA/3-223
C7L3W5_ACEPA/3-223
C7LC73_BRUMC/57-282
C7LXG7_DESBD/5-231
C7M1Q8_ACIFD/3-202
C7MAL9_BRAFD/16-245
C7MAM1_BRAFD/36-184
C7MGW7_BRAFD/2-222
C7ML52_CRYCD/56-283
C7MQ48_SACVD/14-213
C7MYZ3_SACVD/9-237
C7N5T2_SLAHD/90-319
C7N5T3_SLAHD/2-230
C7N6E2_SLAHD/1-223
C7N6E7_SLAHD/3-237
C7N7S8_SLAHD/10-237
C7NK62_KYTSD/12-235
C7PSY8_CHIPD/6-224
C7QIR9_CATAD/29-251
C7QTT3_CYAP0/1-224
C7QZI7_JONDD/3-228
C7R0Y9_JONDD/12-257
C7RAI1_KANKD/8-232
C7RFG6_ANAPD/7-230
C7RSK8_ACCPU/4-226
C7U714_ENTFA/5-234
C7UP90_ENTFA/2-231
C7UWL6_ENTFA/2-231
C7V342_ENTFA/2-231
C7VA32_ENTFA/2-231
C7W1E4_ENTFA/2-231
C7WQ98_ENTFA/5-234
C7X0K5_ENTFA/5-234
C7XDY5_9PORP/4-232
C7XEA7_9PORP/2-228
C7XRW4_9FUSO/12-230
C7YCU0_ENTFA/2-231
C7ZTQ4_STAAU/2-233
C7ZTQ8_STAAU/3-233
C8A1C9_STAAU/2-233
C8A1D3_STAAU/3-233
C8A7R0_STAAU/2-233
C8A7R4_STAAU/3-233
C8AG91_STAAU/2-233
C8AG95_STAAU/3-233
C8ALY9_STAAU/2-233
C8ALZ3_STAAU/3-233
C8JVK5_LISMO/2-232
C8JW94_LISMO/4-225
C8K2Y2_LISMO/2-232
C8K4C4_LISMO/4-225
C8KAX9_LISMO/2-232
C8KEW8_LISMO/4-225
C8KJ23_STAAU/2-233
C8KJ27_STAAU/3-233
C8KQK5_STAAU/2-233
C8KQK9_STAAU/3-233
C8KXB7_9PAST/5-222
C8L7C5_STAAU/2-233
C8L7C9_STAAU/3-233
C8LB60_STAAU/2-233
C8LB64_STAAU/3-233
C8LI22_STAAU/2-233
C8LI26_STAAU/3-233
C8LUI0_STAAU/2-233
C8LUI4_STAAU/3-233
C8M1P7_STAAU/2-233
C8M1Q1_STAAU/3-233
C8M9D3_STAAU/2-233
C8M9D7_STAAU/3-233
C8MH01_STAAU/3-233
C8MH05_STAAU/2-233
C8MMP0_STAAU/2-233
C8MMP4_STAAU/3-233
C8MTS1_STAAU/2-233
C8MTS5_STAAU/3-233
C8N0V4_STAAU/3-233
C8N0V8_STAAU/2-233
C8NFZ7_9LACT/2-234
C8NK28_COREF/6-237
C8PHW7_9PROT/122-267
C8PMM3_9SPIO/5-229
C8PXM8_9GAMM/17-275
C8RS93_CORJE/5-272
C8RZ20_9RHOB/3-217
C8SE22_9RHIZ/14-238
C8T269_KLEPR/8-229
C8TFZ5_ECO26/8-229
C8U9H9_ECO10/8-229
C8UEV5_ECO1A/8-229
C8W3W0_DESAS/4-228
C8W822_ATOPD/18-244
C8WCJ5_ZYMMN/2-228
C8WFR5_ZYMMN/7-222
C8WJR7_EGGLE/46-272
C8WTZ7_ALIAD/2-229
C8WYR9_DESRD/3-229
C8XAB3_NAKMY/3-221
C9AJ86_ENTFC/2-231
C9B7D6_ENTFC/2-231
C9BGU4_ENTFC/2-231
C9BPC8_ENTFC/20-102
C9BVU8_ENTFC/2-231
C9CEC9_ENTFC/4-86
C9CXQ6_9RHOB/3-218
C9KNS2_9FIRM/1-216
C9KSZ0_9BACE/3-219
C9L495_RUMHA/3-229
C9LIN7_9BACT/2-236
C9LJ11_9BACT/5-228
C9LKY7_9FIRM/3-223
C9LVQ5_9FIRM/19-242
C9M692_9BACT/3-216
C9ME75_HAEIF/5-222
C9MK36_HAEIF/5-222
C9MNG8_9BACT/2-235
C9MNP6_9BACT/4-222
C9NN25_9VIBR/8-231
C9P2J2_VIBME/1-211
C9P9H3_VIBFU/5-228
C9PP73_9PAST/10-238
C9PUJ4_9BACT/5-229
C9PUL1_9BACT/2-222
C9Q2K9_9VIBR/4-227
C9QCI4_VIBOR/8-231
C9R0D4_ECOD1/8-229
C9R1U4_AGGAD/7-228
C9RBC7_AMMDK/6-227
C9RKG4_FIBSS/10-241
C9RPC1_FIBSS/4-231
C9RYD0_GEOSY/3-224
C9T6K3_9RHIZ/53-278
C9TGX1_9RHIZ/53-278
C9TLK5_9RHIZ/53-278
C9TVV2_9RHIZ/53-278
C9U3V8_BRUAB/53-278
C9UED5_BRUAB/53-278
C9UMD3_BRUAB/53-278
C9UYE0_BRUAB/53-278
C9VAS6_BRUNE/53-278
C9VK88_9RHIZ/53-278
C9VTK1_BRUAB/53-278
C9WYK1_NEIM8/5-228
C9XFI1_SALTD/8-229
C9XIF9_CLODC/13-235
C9XZ21_CROTZ/34-255
C9Y697_9BURK/33-255
C9YHJ5_CLODR/13-235
C9ZH30_STRSW/22-251
D0AGW9_ENTFC/5-87
D0AHX8_ENTFC/2-231
D0ARA7_ENTFC/2-231
D0AZR7_BRUAB/53-278
D0B9C6_BRUME/53-278
D0BB20_BRUSU/53-278
D0BJJ7_9LACT/2-234
D0BUG7_9FUSO/12-230
D0BZH0_9GAMM/13-236
D0C6Q8_ACIBA/13-236
D0CLN9_9SYNE/14-235
D0CPU4_9RHOB/3-216
D0D0W8_9RHOB/3-216
D0FVA7_ERWPY/10-231
D0GF21_BRUME/53-278
D0GTV0_VIBMI/4-227
D0H994_VIBCH/4-227
D0HBZ0_VIBMI/4-227
D0HKJ5_VIBCH/4-227
D0HXE9_VIBCH/4-227
D0I4J7_VIBHO/20-239
D0IDN8_9VIBR/4-227
D0IRT3_HELP1/36-241
D0J708_COMT2/21-250
D0JH60_YERPD/11-232
D0JR90_YERP1/11-232
D0JYX0_HELP5/36-241
D0K806_STAAD/2-233
D0K810_STAAD/3-233
D0KKY4_PECWW/11-235
D0KYJ5_HALNC/16-243
D0L458_GORB4/12-231
D0MHN1_RHOM4/13-232
D0PD81_BRUSU/53-278
D0PKJ0_BRUSU/53-278
D0RIP2_9RHIZ/53-278
D0RP30_9RICK/37-248
D0RYH4_ACICA/13-236
D0SDY3_ACIJO/15-238
D0SII6_ACIJU/11-234
D0SSX3_ACILW/12-235
D0T3R7_ACIRA/8-231
D0TFZ3_9BACE/4-232
D0TT08_9BACE/2-232
D0TUC9_9BACE/3-219
D0W0M4_NEICI/5-228
D0W915_NEILA/5-228
D0WIS1_9ACTN/15-240
D0WIT5_9ACTN/3-233
D0WJ72_9ACTN/47-273
D0WJY7_9ACTO/235-325
D0WJY7_9ACTO/3-74
D0WJY7_9ACTO/88-192
D0WUE7_VIBAL/8-231
D0X7T7_VIBHA/12-235
D0YPZ8_9ACTO/4-239
D0YVZ5_LISDA/1-212
D0ZDT3_EDWTE/12-233
D0ZVM1_SALT1/8-229
D1A0B0_CHLPP/5-211
D1AF95_THECD/3-234
D1ARK2_SEBTE/3-223
D1AT50_ANACI/74-302
D1B3Q2_SULD5/4-206
D1B5E2_THEAS/4-222
D1BD73_SANKS/174-262
D1BD73_SANKS/4-156
D1BLV1_VEIPT/3-231
D1BMU2_VEIPT/5-228
D1BQA6_VEIPT/3-230
D1BZ67_XYLCX/3-241
D1C1M7_SPHTD/4-227
D1CCF1_THET1/7-228
D1CY80_9RHIZ/53-278
D1D5B1_NEIGO/5-228
D1D8Z6_NEIGO/5-228
D1DIN6_NEIGO/5-228
D1DQB7_NEIGO/5-228
D1DVF3_NEIGO/5-228
D1E260_NEIGO/5-228
D1E8H4_NEIGO/5-228
D1EEX8_NEIGO/5-228
D1EMD9_9RHIZ/53-278
D1EVT0_BRUME/53-278
D1F907_BRUME/53-278
D1FFS4_9RHIZ/53-278
D1GMF2_STAA0/2-233
D1GMF6_STAA0/3-233
D1JVA4_9BACE/3-219
D1JXK0_9BACE/2-233
D1K3M2_9BACE/4-228
D1K7P7_9BACE/3-219
D1KDG8_9GAMM/6-231
D1N5M0_9BACT/6-224
D1NDH1_HAEIF/1-132
D1NR01_CLOTM/9-233
D1NVJ9_9BIFI/20-256
D1P4R1_9ENTR/12-239
D1PDH0_9BACT/3-222
D1PDJ9_9BACT/3-231
D1PLD9_9FIRM/30-245
D1PU91_9BACT/3-222
D1QCM2_STAAU/2-233
D1QCM6_STAAU/3-233
D1QEJ0_STAAU/2-233
D1QEJ4_STAAU/3-233
D1QMP1_9BACT/3-221
D1QVJ6_9BACT/2-230
D1QYP4_STAAU/2-233
D1QYP8_STAAU/3-233
D1R656_9CHLA/3-222
D1RX83_SEROD/11-232
D1TR77_YERPE/11-232
D1VSG6_9FIRM/7-230
D1VYS1_9BACT/2-223
D1W9C3_9BACT/10-231
D1WJX8_STAEP/2-233
D1XBR5_9ACTO/16-247
D1XFK9_9ACTO/11-246
D1XVL3_9BACT/2-230
D1XW81_9BACT/4-224
D1Y7I9_9BACT/4-213
D1YA96_PROAC/9-233
D1YLZ2_9FIRM/3-230
D1YMR1_9FIRM/3-231
D1YRI0_9FIRM/5-228
D2AIJ1_SHIF2/8-229
D2AML4_FRATE/4-229
D2BEI3_STRRD/10-241
D2BK21_DEHSV/7-225
D2BV72_DICD5/11-230
D2C438_THENR/2-217
D2EQV0_9STRE/2-234
D2EYV2_9BACE/3-221
D2F3R2_STAAU/2-233
D2F3R7_STAAU/3-233
D2FHW7_STAAU/2-233
D2FHX1_STAAU/3-233
D2FIA8_STAAU/2-233
D2FIB3_STAAU/3-233
D2FS55_STAAU/2-233
D2FS59_STAAU/3-233
D2G5F3_STAAU/2-233
D2G5F7_STAAU/3-233
D2G6E9_STAAU/2-233
D2G6F3_STAAU/3-233
D2GIS1_STAAU/2-233
D2GIS5_STAAU/3-233
D2GN58_STAAU/2-233
D2GN62_STAAU/3-233
D2KWU7_LACPL/11-240
D2KWW7_LACPL/11-240
D2KWX1_LACPL/11-240
D2KWZ5_LACPL/2-231
D2KX07_LACPL/2-231
D2L7W0_9DELT/3-230
D2MLN7_9FIRM/3-170
D2MQ40_9FIRM/1-42
D2MUZ6_CAMJE/4-203
D2MW89_CAMJE/4-203
D2N3V3_STAA5/2-233
D2N3V8_STAA5/3-233
D2NLQ9_ECOS5/8-229
D2NPJ3_ROTMD/12-247
D2NWJ2_LISM1/4-225
D2P107_LISM1/2-232
D2P3U3_LISM2/2-232
D2P811_LISM2/4-225
D2Q1D6_KRIFD/3-229
D2Q6S9_BIFDB/1-219
D2Q8B8_BIFDB/29-262
D2QKY6_SPILD/49-242
D2R5R8_PIRSD/4-227
D2RJ59_ACIFV/5-232
D2RJ82_ACIFV/2-233
D2S7D0_GEOOG/3-220
D2T5K5_ERWP6/1-213
D2TKL9_CITRI/8-229
D2U3T5_9ENTR/12-240
D2UD83_XANAP/4-228
D2UJ22_STAAU/2-233
D2UJ26_STAAU/3-233
D2UWD2_STAAU/2-233
D2UWD7_STAAU/3-233
D2Y971_VIBMI/4-227
D2YUZ4_VIBMI/4-227
D2Z3X3_9BACT/3-183
D2ZJM5_9ENTR/8-229
D2ZMH9_METSM/2-233
D2ZQQ0_METSM/2-231
D2ZW22_NEIMU/5-228
D3A4D8_NEISU/5-227
D3CWT8_9ACTO/20-237
D3DC67_9ACTO/5-221
D3DFS0_HYDTT/2-210
D3E2Z6_METRM/2-233
D3ELD1_GEOS4/4-225
D3ES78_STAA4/2-233
D3ES82_STAA4/3-233
D3F139_CONWI/2-220
D3FGB5_MYCGH/10-233
D3FIR0_MYCGF/10-233
D3FP78_CAMJI/4-203
D3FR47_BACPE/3-230
D3GRS9_ECO44/8-229
D3H9C8_STRM6/2-234
D3HWJ7_9BACT/3-223
D3HWT8_9BACT/3-231
D3I2H6_9BACT/1-209
D3I3A2_9BACT/2-235
D3IBD0_9BACT/2-223
D3IK32_9BACT/2-223
D3IK47_9BACT/5-229
D3KKU1_LISMO/4-225
D3KQN1_LISMO/2-232
D3L1Z1_9BACT/6-224
D3L634_9BACT/6-224
D3LDD3_ENTFC/2-231
D3LIY3_ENTFC/5-88
D3LPD9_MICLU/3-252
D3LUV3_9FIRM/3-230
D3M251_9ACTO/7-228
D3MHG6_PROAC/9-233
D3MHT5_PROAC/9-233
D3MTI5_9FIRM/115-253
D3MTI5_9FIRM/2-114
D3NUS0_AZOS1/4-225
D3PCZ8_DEFDS/3-221
D3PMQ5_MEIRD/3-206
D3PXW9_STANL/5-236
D3QPU4_ECOCB/8-229
D3R1I3_CLOB3/6-239
D3R3N2_BIFAB/9-242
D3RIU4_KLEVT/8-229
D3RN68_ALLVD/5-229
D3SAB7_THISK/15-239
D3SKY5_DEHSG/7-225
D3SLB0_THEAH/2-209
D3T4U5_THEIA/3-227
D3UJD1_HELM1/5-210
D3ULZ4_LISSS/2-232
D3UR07_LISSS/4-225
D3UUT0_CHLTS/5-214
D3V4Z2_XENBS/17-252
D3VBP4_XENNA/17-257
D3ZS46_RAT/45-277
D4BH49_9ENTR/8-229
D4BQJ2_BIFBR/22-255
D4BZ85_PRORE/15-242
D4CE48_9CLOT/2-231
D4CGD8_9CLOT/20-247
D4CL06_9FIRM/5-246
D4CVS8_9FUSO/12-230
D4DRX8_NEIEG/5-228
D4DWY9_SEROD/11-232
D4EFC9_AGGAC/7-228
D4EHI2_ENTFA/2-231
D4ER50_ENTFA/2-231
D4F1I4_EDWTA/12-233
D4FMR4_STAEP/2-233
D4FSM6_STROR/2-234
D4G3H7_BACNA/3-225
D4G7L3_RIEPU/8-242
D4GAU2_TREPC/4-241
D4GLG2_PANAM/10-231
D4H7Y4_DENA2/3-222
D4HAQ4_PROAS/9-233
D4HX18_ERWAC/10-231
D4I9S5_ERWAE/10-231
D4INB0_9BACT/4-229
D4IZA0_BUTFI/4-227
D4J0A6_BUTFI/2-231
D4J7R2_9FIRM/8-232
D4JKG9_9FIRM/6-235
D4JWF5_9FIRM/3-223
D4K5L6_9FIRM/5-226
D4KFD8_9FIRM/2-225
D4KLL8_9FIRM/2-231
D4KPM7_9FIRM/4-228
D4L3B3_9FIRM/4-228
D4L530_9FIRM/5-228
D4L7Y2_9FIRM/2-233
D4L9S7_9FIRM/2-229
D4LD53_9FIRM/22-243
D4LJN9_9FIRM/6-231
D4LNT5_9FIRM/6-83
D4LV52_9FIRM/5-230
D4LZZ2_9FIRM/6-230
D4MAI0_9BACT/4-218
D4MJ15_9FIRM/3-223
D4MQ38_9FIRM/20-247
D4MYR3_9FIRM/5-229
D4PHB2_LISMO/2-232
D4PNQ4_LISMO/4-225
D4PST1_LISMO/2-232
D4PXT0_LISMO/4-225
D4Q4K1_LISMO/4-225
D4Q6N9_LISMO/2-232
D4QVZ0_ENTFC/2-231
D4R402_ENTFC/2-231
D4RZ97_9FIRM/3-225
D4S7X0_9FIRM/2-225
D4SXA8_9XANT/5-229
D4T5R9_9XANT/5-229
D4TGP3_9NOST/1-224
D4TQL3_9NOST/1-224
D4U242_9ACTO/7-234
D4U602_STAAU/2-233
D4U606_STAAU/3-233
D4UCJ6_STAAU/2-233
D4UCJ9_STAAU/3-233
D4V5X5_BACVU/3-219
D4VHK0_9BACE/3-219
D4VUK1_ENTFC/2-231
D4W4V0_9FIRM/2-224
D4W9S2_BACOV/3-219
D4WY50_BACOV/3-219
D4X8Y1_9BURK/5-227
D4XQN7_ACIHA/5-228
D4YAY2_BACTR/3-224
D4YJT0_9MICO/3-229
D4Z1M8_SPHJU/1-218
D4ZAU9_SHEVD/8-228
D4ZNL7_SPIPL/1-224
D5AUA1_RHOCB/3-215
D5B2V3_YERPZ/11-232
D5BPH4_PUNMI/13-248
D5BX74_NITHN/5-229
D5C925_ENTCC/8-229
D5CUS2_SIDLE/4-224
D5CZ27_ECOKI/8-229
D5D999_BACMD/3-224
D5DVQ9_BACMQ/3-224
D5EEX2_AMICL/4-227
D5EN25_CORAD/2-229
D5EUB9_PRER2/3-220
D5EWQ8_PRER2/3-233
D5H9R9_SALRM/25-245
D5HJ66_9FIRM/25-249
D5MK13_9BACT/3-206
D5MUE5_HAEIF/5-222
D5MX49_BACSU/2-233
D5N599_BACSU/3-225
D5NBZ0_9BURK/1-212
D5NXY4_CORAM/5-231
D5P8L1_9MYCO/11-228
D5Q1Q7_CLODI/13-235
D5QCI0_GLUHA/10-241
D5QT83_METTR/7-234
D5RB73_FUSNN/12-230
D5RQ37_9PROT/3-220
D5RVV3_CLODI/13-235
D5SRS5_PLAL2/4-233
D5TFN4_BIFAV/9-242
D5TK90_BACT1/2-223
D5U907_BRAM5/3-229
D5UJ53_CELFN/3-244
D5USV3_TSUPD/3-218
D5V4U8_ARCNC/4-205
D5VD22_MORCR/5-233
D5VGK8_CAUST/3-220
D5VYJ6_CLOB2/5-227
D5W7X3_BURSC/5-233
D5WRP4_BACT2/1-209
D5X1R3_THIK1/14-239
D5X9R9_THEPJ/5-228
D5XZS3_MYCTU/8-231
D5Y9I2_MYCTU/8-231
D5YL32_MYCTU/8-231
D5YXK3_MYCTU/8-231
D5ZAF6_MYCTU/8-231
D5ZMC6_MYCTU/8-231
D5ZTI0_9ACTO/22-251
D6A3M9_9ACTO/10-244
D6AB55_STRFL/11-245
D6APE9_STRFL/1-230
D6AYC0_9ACTO/10-258
D6BHM6_9FUSO/12-230
D6CTZ3_THIS3/1-223
D6D0V0_9BACE/3-219
D6DA36_BIFLO/31-264
D6DGS1_CLOSC/20-247
D6DKG9_CLOSC/1-81
D6DXA1_ENTCL/8-229
D6E2F5_9FIRM/6-235
D6E780_9ACTN/46-272
D6EJY1_STRLI/34-263
D6FT65_MYCTU/8-231
D6GIB7_9ENTR/8-229
D6H336_STAAU/2-233
D6H340_STAAU/3-233
D6H8K2_NEIGO/5-228
D6HDN9_STAAU/2-233
D6HDP3_STAAU/3-233
D6HKN3_9FIRM/3-214
D6HKZ3_9FIRM/2-231
D6I065_ECOLX/8-229
D6ICH7_ECOLX/8-229
D6IU85_ECOLX/8-229
D6J461_STAAU/2-233
D6J465_STAAU/3-233
D6JE86_ECOLX/8-229
D6JMG7_NEIGO/5-228
D6JNZ2_ACIG3/13-236
D6K4S2_9ACTO/1-196
D6KH49_9FIRM/3-231
D6KI09_9FIRM/5-228
D6KJ20_9FIRM/3-230
D6KMB1_9FIRM/3-231
D6KN65_9FIRM/5-228
D6KPD3_9FIRM/3-230
D6KZM8_9NEIS/4-229
D6L6J2_PARDN/3-234
D6L7Q9_9FUSO/12-230
D6LDP7_9FUSO/12-230
D6LPZ1_9RHIZ/53-278
D6LUH4_STAAU/6-237
D6LUH8_STAAU/3-233
D6S7G0_PEPMA/5-227
D6SDU3_STAAU/3-233
D6SDU8_STAAU/6-237
D6SMF1_9DELT/3-230
D6T4Z3_STAAU/2-233
D6T4Z7_STAAU/3-233
D6TJV3_9CHLR/5-228
D6UE75_STAAU/3-233
D6UE81_STAAU/6-237
D6UXJ2_9BACT/3-233
D6V6E5_9BRAD/7-229
D6XP42_HELPV/36-241
D6XV78_BACIE/4-225
D6Y5U8_THEBD/10-238
D6YDN2_CHLT5/5-214
D6YFS6_CHLT7/5-214
D6YIE3_CHLT0/5-214
D6YL18_CHLTG/5-214
D6YMT0_CHLT1/5-214
D6YYF5_CHLT9/5-214
D6Z573_DESAT/7-238
D6ZBV6_SEGRD/4-229
D6ZK83_MOBCV/4-239
D6ZS69_STRP0/2-234
D6ZY18_BIFLJ/31-264
D6ZYH8_STAND/18-238
D7AG79_GEOSK/3-229
D7AS69_THEM3/3-227
D7B6I2_NOCDD/5-237
D7BBZ9_MEISD/1-204
D7BL17_ARCHD/3-226
D7C348_STRBB/22-256
D7CJP9_SYNLT/5-224
D7CV84_TRURR/3-211
D7D7I4_GEOSC/3-224
D7DDT5_CHLTD/5-214
D7DGM4_CHLTL/5-214
D7DIS5_METS0/4-226
D7DZE1_NOSA0/1-224
D7EWP7_MYCTU/8-231
D7FET5_HELP3/36-241
D7G3Q7_ECTSI/59-279
D7GFQ7_PROFC/22-245
D7GUY9_9FIRM/6-237
D7H3Q7_BRUAB/57-282
D7HDM6_VIBCH/4-227
D7HS75_VIBCH/4-227
D7I3P0_PSESS/8-228
D7IB68_9BACE/3-219
D7IN85_9BACE/3-234
D7IUH8_9BACE/4-232
D7IZS8_9BACE/3-219
D7JDL9_9BACT/4-221
D7JT43_ECOLX/8-229
D7K7X4_9BACE/3-219
D7LQ40_ARALL/77-298
D7N1L4_9NEIS/5-227
D7NEN9_9BACT/2-230
D7NF19_9BACT/3-221
D7TGK2_VITVI/82-303
D7UHA1_LISMO/1-163
D7UIE8_LISMO/4-225
D7UVR9_LISGR/3-226
D7V166_LISGR/2-232
D7V9K4_LACPL/11-240
D7VGA5_9SPHI/4-232
D7WA11_9CORY/8-238
D7WLF5_BACCE/2-223
D7WZM1_9BACI/3-225
D7XBK8_ECOLX/8-229
D7XUE6_ECOLX/8-229
D7Y5T2_ECOLX/8-229
D7YDD9_ECOLX/8-229
D7YVX4_ECOLX/8-229
D7ZLY9_ECOLX/8-229
D7ZVR1_ECOLX/8-229
D8AGU5_ECOLX/8-229
D8AIM0_ECOLX/8-229
D8AZ79_ECOLX/8-229
D8BCS0_ECOLX/8-229
D8C0L8_ECOLX/1-209
D8CGK6_ECOLX/8-229
D8DCM1_COMTE/31-260
D8DTD8_PREBR/3-220
D8DTF1_PREBR/3-231
D8DZN2_PREBR/3-230
D8E1M4_ECOLX/8-229
D8EID6_ECOLX/8-229
D8F8I9_9DELT/4-229
D8FK24_9FIRM/7-230
D8FZX3_9CYAN/1-224
D8GJ62_CLOLD/5-229
D8GWN3_BACAI/2-223
D8HE86_STAAF/2-233
D8HE90_STAAF/3-233
D8HK55_AMYMU/4-171
D8HT85_AMYMU/5-225
D8IDD2_BRAP9/6-234
D8J0F8_HERSS/21-251
D8JIV3_ACISD/13-236
D8JYN7_HYPDA/3-228
D8K311_DEHLB/13-233
D8K8G2_NITWC/5-229
D8KPN6_CORPF/17-246
D8MW52_ERWBE/10-231
D8NBK8_RALSO/12-243
D8NIS1_RALSO/12-243
D8NTE4_RALSO/12-243
D8PHD6_9BACT/15-239
D8QNS6_SELML/7-228
D8QNT2_SELML/1-144
D8SJ99_SELML/7-228
D8UHS9_VOLCA/77-300
D9I7K0_9BACT/8-232
D9N718_STRPN/2-234
D9NGJ8_STRPN/2-234
D9NL97_STRPN/2-234
D9NRR2_STRPN/2-234
D9NX69_STRPN/2-234
D9P497_ACTPL/5-222
D9PDF1_ACTPL/5-222
D9PFE7_9ZZZZ/1-71
D9PIA5_9ZZZZ/7-223
D9PPK7_PEPMA/5-227
D9Q4H3_CORP1/5-234
D9QCD3_CORP2/5-234
D9QHC5_BRESC/3-219
D9QSZ9_ACEAZ/4-227
D9R4S3_CLOSW/7-233
D9RDF4_STAAJ/2-233
D9RDF8_STAAJ/3-233
D9RJ36_STAAK/6-237
D9RJ41_STAAK/3-233
D9RRA8_PREMB/8-228
D9RTE5_PREMB/2-235
D9S0H4_THEOJ/3-225
D9SCW1_GALCS/4-224
D9SXC2_CLOC7/4-227
D9T0G8_MICAI/11-229
D9T398_MICAI/24-250
D9TK01_CALOO/3-221
D9TRS6_THETC/3-227
D9UDK3_9ACTO/23-252
D9V4U7_9ACTO/16-211
D9VGE6_9ACTO/6-230
D9VR32_9ACTO/58-289
D9WD65_9ACTO/21-255
D9WXK9_STRVR/18-247
D9X990_STRVR/10-245
D9XSU4_9ACTO/22-250
D9Y1M6_9ACTO/10-245
D9Y3U8_9BURK/12-231
D9YDI3_9DELT/11-237
E0DDP3_9CORY/7-227
E0DKV8_9RHIZ/53-278
E0DV91_9RHIZ/53-278
E0E1R6_9FIRM/8-229
E0E7V1_ACTPL/5-222
E0EDS4_ACTPL/5-222
E0EJZ4_ACTPL/5-222
E0EXQ8_ACTPL/5-222
E0F3Y1_ACTPL/5-222
E0FA35_ACTPL/5-222
E0FGB0_ACTPL/5-222
E0FML2_ACTPL/5-222
E0FVG0_9THEO/3-227
E0HGU4_ENTFA/2-231
E0HMS1_9GAMM/40-260
E0HZ83_9BACT/3-226
E0I8L3_9BACL/6-228
E0IGZ1_9GAMM/40-260
E0J270_ECOLW/8-229
E0JLL3_RHIME/33-261
E0K8Q4_RHIME/16-244
E0KMG9_STRVO/19-257
E0LGU1_SPHCR/5-225
E0M4M2_9ENTR/10-231
E0MK05_9RHOB/7-229
E0N015_9CORY/13-192
E0N420_9ACTO/4-239
E0N7T8_NEIME/5-228
E0NMU3_9FIRM/7-230
E0NSJ9_9BACT/3-220
E0NTD0_9BACT/28-255
E0NXT1_9FIRM/2-225
E0P614_STAAU/6-237
E0P620_STAAU/3-233
E0PR61_STRMT/2-234
E0Q1D9_9STRE/2-234
E0Q8U7_9BIFI/29-262
E0QAW6_9BIFI/6-237
E0QDR1_CAMCO/4-203
E0QI76_9FIRM/2-224
E0QNS8_9ACTO/4-239
E0QV36_ECOLX/8-229
E0RGQ9_PAEP6/5-226
E0RPY0_SPITD/6-224
E0RVT7_BUTPB/2-235
E0S0J2_BUTPB/3-234
E0SDJ3_DICD3/11-230
E0SU72_STRZA/2-234
E0T6Y7_EDWTF/12-233
E0TDA0_PARBH/1-217
E0TMM0_STRZ6/2-234
E0TYL9_BACPZ/3-225
E0U589_CYAP2/1-224
E0UUR8_SULAO/4-203
E0VR29_PEDHC/6-221
E0WT50_9ENTR/7-232
E1BCH6_BOVIN/47-233
E1CTC0_VIBPA/8-231
E1CXU9_VIBPA/2-230
E1DBG2_VIBPA/2-230
E1DD17_VIBPA/8-231
E1DN27_VIBPA/2-230
E1DPL0_VIBPA/8-231
E1E094_LACRE/2-233
E1E485_STAAU/3-233
E1E491_STAAU/6-237
E1EAU9_VIBPA/8-231
E1EMG9_VIBPA/2-230
E1ESV2_ENTFA/2-231
E1FFP6_9THEO/3-227
E1GUN0_9BACT/4-223
E1GWM5_9BACT/2-230
E1H0L1_STRPN/2-234
E1HEZ0_MYCTU/8-231
E1HLF8_ECOLX/8-229
E1HYN0_ECOLX/8-229
E1IQI4_ECOLX/8-229
E1JCT2_ECOLX/8-229
E1JU59_DESFR/3-229
E1K8C5_9FIRM/9-233
E1KQW4_9BACT/2-223
E1KR13_9BACT/2-230
E1KWU0_PEPMA/5-227
E1L0T6_9ACTN/120-301
E1L0T6_9ACTN/29-104
E1L4L2_9FIRM/3-231
E1L5Y9_9FIRM/3-231
E1L746_9FIRM/4-227
E1LAU4_9FIRM/4-227
E1LCB4_9FIRM/3-231
E1LGB2_STRMT/2-234
E1LKC4_STRMT/2-234
E1LRU3_STRMT/2-234
E1M4W9_STRMT/2-234
E1MAL7_9STRE/2-234
E1MG76_9ACTO/4-239
E1MRD2_9GAMM/7-229
E1NB66_9BIFI/6-237
E1NDT7_9BIFI/1-233
E1P3C6_NEILA/5-228
E1P8U9_ECOAB/8-229
E1PN11_CAMJM/4-203
E1PV11_HELPT/36-242
E1PYQ6_HELPM/36-239
E1Q5T1_HELPP/36-241
E1QAH3_HELPC/36-242
E1QC14_MYCPB/103-250
E1QEC1_DESB2/5-230
E1QX79_OLSUV/26-252
E1R9M8_SPISS/8-233
E1RRF0_XYLFG/5-229
E1S159_ECOUM/8-229
E1S7U3_HELP9/36-239
E1SC18_PANVC/10-231
E1ST00_FERBD/9-228
E1SZM0_THESX/3-227
E1T7C6_BURSG/29-257
E1TSB4_LACPS/2-231
E1UCV1_LISML/4-225
E1UF90_LISML/2-232
E1UJU3_BACAS/3-225
E1V7R3_HALED/5-228
E1VNQ2_9GAMM/8-232
E1VT04_ARTAR/10-239
E1W340_HAEP3/5-224
E1WAH4_SALTS/8-229
E1WN01_BACF6/3-219
E1X6I4_HAEI1/7-234
E1XAX3_HAEI1/5-222
E1XGU7_STRZO/2-234
E1XKA7_STRZN/2-234
E1XRN2_STRZI/2-234
E1Y9X6_9DELT/2-226
E1YXW3_9BACE/4-232
E1Z7B5_9CHLO/24-69
E1Z7B5_9CHLO/60-128
E2CCV8_9RHOB/30-260
E2DNM9_ECOLX/1-104
E2JV47_ECO57/8-229
E2K996_ECO57/8-229
E2KSP2_ECO57/8-229
E2MED0_PSESM/8-228
E2MNB6_FRANO/4-229
E2N8U1_9BACE/3-220
E2NS43_9FIRM/3-211
E2NZZ6_PASHA/5-223
E2P9W4_PASHA/5-223
E2PE99_NEIPO/5-228
E2PNG5_9RHIZ/53-278
E2QQJ9_ECOLX/8-229
E2S341_9CORY/13-246
E2SB63_9ACTO/3-230
E2SMN1_9FIRM/3-220
E2T3L1_9RALS/11-242
E2T690_MYCTU/8-231
E2TS62_MYCTU/8-231
E2U3T8_MYCTU/8-231
E2U4M1_MYCTU/8-231
E2UH84_MYCTU/8-231
E2URQ2_MYCTU/8-231
E2V2Y1_MYCTU/8-231
E2VN87_MYCTU/8-231
E2VZU2_MYCTU/8-231
E2WAZ5_MYCTU/8-231
E2WN15_MYCTU/8-231
E2WZC1_ECOLX/8-229
E2X9T2_SHIDY/3-224
E2XMU0_PSEFL/8-228
E2YDV8_ENTFA/2-231
E2YPY8_ENTFA/2-231
E2YTJ7_ENTFA/2-231
E2Z5G9_ENTFA/2-231
E2ZCN6_9FIRM/6-233
E2ZH10_9FIRM/29-251
E2ZY77_PSEAE/9-231
E3B2Z0_9SPHI/17-236
E3BC78_9MICO/1-193
E3BM01_9VIBR/9-232
E3CBS7_STRPA/2-234
E3CZK0_9BACT/6-228
E3D6S1_NEIM7/5-228
E3DHK9_ERWSE/10-231
E3DPZ4_HALPG/4-227
E3E3Z9_BACA1/3-225
E3EAJ0_PAEPS/5-226
E3EMM5_BIFBS/13-246
E3EQ16_BIFBS/2-229
E3F006_KETVY/1-191
E3F0M3_KETVY/3-218
E3F8W9_CORP9/5-234
E3G5U0_ENTCS/8-229
E3GKR5_EUBLK/17-239
E3GT82_HAEI2/5-222
E3H521_ROTDC/19-248
E3H9T6_ILYPC/3-221
E3HS22_ACHXA/5-227
E3I5Z5_RHOVT/4-228
E3I8U5_GEOS0/3-224
E3IRS8_DESVR/3-230
E3J8M3_FRASU/8-226
E3JER8_BUCA0/11-232
E3JGP8_BUCA3/9-230
E3JI69_BUCAF/11-232
E3JIY6_BUCAJ/11-232
E3PHQ4_ECOH1/8-229
E3PUC7_CLOSD/2-228
E3W9G4_9ALVE/276-465
E3XIJ3_ECOLX/8-229
E3Y6F3_SHIFL/1-219
E3YC86_LISMO/4-119
E3YC87_LISMO/1-113
E3YF15_LISMO/2-232
E3YLL2_9LIST/4-225
E3YP42_9LIST/2-232
E3YV88_LISIN/4-225
E3YXX5_LISIN/2-194
E3Z411_LISIN/4-225
E3Z6J6_LISIN/2-232
E3ZCH8_LISIV/4-225
E3ZFA2_LISIV/2-232
E3ZLR2_LISSE/4-225
E3ZP68_LISSE/2-232
E3ZVL4_LISSE/4-225
E3ZY59_LISSE/2-178
E3ZY60_LISSE/1-49
E4A456_PROAC/9-233
E4AI09_PROAC/9-233
E4AL52_PROAC/9-233
E4AWT8_PROAC/9-233
E4AZX1_PROAC/9-233
E4B849_PROAC/9-233
E4BK21_PROAC/9-233
E4BN65_PROAC/9-233
E4BVJ4_PROAC/9-233
E4C3H7_PROAC/9-233
E4C9Q9_PROAC/9-233
E4CG34_PROAC/9-233
E4CNK4_PROAC/9-233
E4CYI9_PROAC/9-233
E4D3Z4_PROAC/9-233
E4DGJ8_PROAC/9-233
E4DMM5_PROAC/20-244
E4DVP0_PROAC/9-233
E4DZ72_PROAC/9-233
E4E6J7_PROAC/9-233
E4EEE6_PROAC/9-233
E4EM10_PROAC/9-233
E4ETH9_PROAC/9-233
E4F1L4_PROAC/9-233
E4F654_PROAC/9-233
E4FEG9_PROAC/9-233
E4FLT8_PROAC/9-233
E4FUC3_PROAC/9-233
E4G6W6_PROAC/9-233
E4GD35_PROAC/9-233
E4GIA9_PROAC/9-233
E4GN34_PROAC/9-233
E4H0K5_PROAC/9-233
E4H4S5_PROAC/9-233
E4HCN7_PROAC/9-233
E4HK83_PROAC/9-233
E4HW47_PROAC/9-72
E4HW48_PROAC/2-190
E4HZT2_PROAC/9-233
E4IBA2_ENTFC/2-231
E4IHG1_ENTFC/2-231
E4IU39_ENTFC/2-231
E4J0L4_ENTFC/2-231
E4J996_ENTFC/2-231
E4JGS9_ENTFC/2-231
E4K5T6_9FIRM/3-221
E4KSD9_9PORP/14-234
E4KYG3_9FIRM/7-230
E4L4W9_9STRE/3-230
E4L8X0_9FIRM/3-224
E4LB03_9FIRM/3-231
E4LCG6_9FIRM/5-228
E4LLT9_9FIRM/2-225
E4LXG9_9CLOT/3-220
E4M4A9_9FIRM/174-283
E4M4A9_9FIRM/21-167
E4MDF4_9BACT/5-223
E4MHQ6_9FIRM/16-227
E4MJ28_9FIRM/5-231
E4MK21_9FIRM/2-230
E4NDH4_KITSK/35-264
E4NZJ0_BIFBP/13-246
E4P123_BIFBP/2-229
E4P5A0_ECO8N/8-229
E4PIG5_MARAH/6-232
E4Q237_CALOW/4-222
E4Q916_CALH1/3-221
E4QMY7_METS6/4-231
E4QY11_HAEI6/5-222
E4R0D3_BIFLM/31-264
E4RFP5_PSEPB/8-228
E4RJE3_HALSL/4-227
E4RWQ8_LEAB4/4-223
E4S9Q2_CALKI/3-221
E4SBD0_CALK2/3-221
E4T725_PALPW/23-240
E4TI90_CALNY/4-222
E4TSB2_MARTH/4-221
E4U0U5_SULKY/4-207
E4U601_OCEP5/7-215
E4V8Z4_BIFBI/2-229
E4VBH5_BIFBI/29-262
E4VH94_9HELI/1-207
E4W0K1_BACFR/4-220
E4WCU5_RHOE1/8-223
E4ZCC2_NEIL0/5-228
E5AH28_CHLPS/5-212
E5ARI7_BURRH/5-241
E5B2A3_ERWAM/10-231
E5BHL0_9FUSO/12-231
E5BJM2_9FUSO/13-231
E5BYF0_9FUSO/13-233
E5C1C9_9FUSO/12-231
E5C7B9_9BACE/3-219
E5QTV7_STAAH/3-233
E5QTW2_STAAH/6-237
E5R6J7_STAAG/2-233
E5R6K1_STAAG/3-233
E5TCL0_STAAU/2-233
E5TCL6_STAAU/3-233
E5TIZ7_STAAU/3-233
E5TJ01_STAAU/2-233
E5TU43_STAAU/2-233
E5TU47_STAAU/3-233
E5UEQ2_ALCXX/5-76
E5UJG2_NEIMU/5-227
E5UQF5_9BACE/3-219
E5UQM7_9BACE/3-233
E5V4Q4_9BACL/2-234
E5V736_9BACE/4-228
E5VB62_9BACE/3-221
E5VUE6_9FIRM/5-231
E5WBX9_9BACI/3-224
E5WSU8_9BACI/3-224
E5WYY1_9BACE/3-221
E5X4N4_9ACTN/10-242
E5XAT9_9ACTN/46-272
E5XFT1_9FIRM/30-254
E5XQZ7_9ACTO/4-229
E5XWW5_9BIFI/31-264
E5Y5R0_BILWA/3-235
E5YKS9_9ENTR/12-233
E5Z535_9BACL/5-226
E5Z7C8_CAMJE/1-196
E5ZEK1_CAMJE/4-203
E5ZJH9_CAMJE/2-144
E5ZNN8_ECOLX/8-229
E6A752_ECOLX/8-229
E6ANK7_ECOLX/8-229
E6BAT9_ECOLX/1-188
E6BMV6_ECOLX/8-229
E6BW59_PROAC/20-244
E6C2U9_PROAC/9-233
E6CDN6_PROAC/9-233
E6CI96_PROAC/9-233
E6CQ02_PROAC/9-233
E6CZC0_PROAC/9-233
E6D858_PROAC/9-233
E6DES6_PROAC/9-233
E6DPS6_PROAC/9-233
E6DTM7_PROAC/9-233
E6E4S4_PROAC/9-233
E6E6H7_PROAC/9-233
E6EFE2_PROAC/9-233
E6ES73_ENTFA/2-231
E6EXS2_ENTFA/2-231
E6FLQ1_ENTFA/2-231
E6FTL1_ENTFA/2-231
E6G8Z5_ENTFA/2-231
E6GRM9_ENTFA/2-231
E6H389_ENTFA/2-231
E6HH84_ENTFA/2-231
E6HP39_ENTFA/2-231
E6I6F8_ENTFA/2-231
E6IL93_ENTFA/2-231
E6IXZ6_ENTFA/2-231
E6J7F5_9ACTO/1-230
E6JR12_STAEP/2-233
E6JUF2_9SPIO/6-224
E6K1Y8_PARDN/3-234
E6K640_9BACT/3-231
E6K688_9BACT/3-223
E6KLB8_STRSA/2-234
E6KSC1_9ACTO/7-233
E6L0I7_9PAST/7-228
E6L182_9PROT/4-203
E6L872_CAMUP/4-204
E6LMN1_9FIRM/5-229
E6LX56_9ACTO/4-239
E6M599_9ACTO/4-239
E6MDH7_9FIRM/22-248
E6MFC9_9FIRM/2-230
E6MRE7_9BACT/2-222
E6MU07_NEIMH/5-228
E6ND18_HELPI/36-241
E6NJL4_HELPK/36-241
E6NKU6_HELPL/36-241
E6NQY7_HELPQ/36-241
E6PJ64_9ZZZZ/4-225
E6PS77_9ZZZZ/1-230
E6Q151_9ZZZZ/4-226
E6QHF2_9ZZZZ/4-225
E6QIW7_9ZZZZ/3-242
E6RQ36_PSEU9/7-226
E6RV80_CAMJS/4-203
E6S0D2_CAMJC/4-203
E6S5G8_HELPF/36-241
E6SAW0_INTC7/8-240
E6SLF2_THEM7/34-270
E6SRV6_BACT6/3-220
E6T9F3_SHEB6/40-260
E6TC99_MYCSR/12-216
E6TCW5_MYCSR/3-230
E6TSG7_BACCJ/4-225
E6U6A3_ETHHY/11-229
E6UDJ9_RUMA7/2-231
E6UJ13_RUMA7/2-232
E6UT11_CLOTL/9-233
E6UV16_VARPD/6-231
E6VK94_RHOPX/7-229
E6VWD4_DESAO/8-253
E6W5T5_DESIS/2-222
E6WG96_PANSA/10-231
E6WRL5_PSEUU/4-228
E6X0Y1_NITSE/4-207
E6XIE5_SHEP2/28-248
E6Y2G1_9CONI/90-311
E6YDU5_9ACTO/40-272
E6YHE3_BARC7/1-186
E6YLD0_9RHIZ/1-176
E6YQL7_9RHIZ/1-176
E6YV55_9RHIZ/1-186
E6YYJ8_9RHIZ/1-190
E7A6S9_HAEIF/5-222
E7AD44_HELFC/22-235
E7AER4_HAEIF/5-222
E7B0P9_YERE1/26-247
E7BIP2_NEIMW/5-228
E7FQ45_9LACO/2-231
E7FRY0_9LACO/2-231
E7FSX5_9LACO/4-238
E7FWX6_ERYRH/3-212
E7FZU8_9HELI/5-221
E7G403_9HELI/5-221
E7G7K9_9FIRM/2-233
E7GFM2_9FIRM/2-212
E7GJ37_CLOSY/1-226
E7GRC4_CLOSY/9-240
E7H1D0_9BURK/12-237
E7HFD5_ECOLX/1-188
E7HZ02_ECOLX/8-229
E7I9W7_ECOLX/8-229
E7ILJ1_ECOLX/8-229
E7J7U0_ECOLX/8-229
E7JM60_ECOLX/8-229
E7K019_SHISO/8-229
E7M2Y5_9BACL/4-227
E7MJ25_STAAU/6-237
E7MJ30_STAAU/3-233
E7MQF8_9FIRM/3-213
E7MRS1_STAAU/6-237
E7MRY8_STAAU/3-233
E7MZS1_9FIRM/2-225
E7N8U3_9ACTO/1-223
E7NXV8_TREPH/4-231
E7P8V2_PSESG/8-228
E7PLH0_PSESG/8-228
E7RK88_9BACL/3-224
E7RLP4_9BACT/3-220
E7RLW6_9BACT/2-232
E7RW98_9BURK/22-254
E7S3F5_STRAG/3-230
E7SPA8_SHIDY/1-209
E7SWY7_SHIBO/8-229
E7TVG5_ECO57/8-229
E7U7Z1_ECOLX/8-229
E7UD70_ECOLX/8-229
E7UV90_SALTY/8-229
E7VCE3_SALMO/8-229
E7VHD5_SALMO/8-229
E7VYL6_SALMO/8-229
E7W944_SALMO/8-229
E7WL26_SALMO/8-229
E7X0Y4_SALMO/8-229
E7XEQ1_SALMO/8-229
E7XIS5_SALMO/8-229
E7XTN6_SALMO/8-229
E7YBT0_SALMO/8-229
E7YPF9_SALMO/8-229
E7YYS7_SALMO/8-229
E7ZB03_SALMO/8-229
E7ZKT2_SALMO/8-229
E7ZXU8_SALMO/8-229
E8ABF8_SALMO/8-229
E8ATG5_SALMO/8-229
E8B0Z2_SALMO/8-229
E8B7T8_SALMO/8-229
E8BRP8_SALMO/8-229
E8C723_SALMO/8-229
E8CJE9_SALMO/8-229
E8CS64_SALMO/8-229
E8D4X2_SALMO/8-229
E8DEQ7_SALMO/8-229
E8DSE3_SALMO/8-229
E8E456_SALMO/8-229
E8EEQ2_SALMO/8-229
E8EXA7_SALMO/8-229
E8F323_SALMO/8-229
E8FK46_SALMO/8-229
E8FT13_SALMO/8-229
E8G2B3_SALMO/8-229
E8GMX4_SALMO/8-229
E8GTV4_SALMO/8-229
E8H642_ECO57/8-229
E8HJL8_ECOLX/8-229
E8HYN0_ECOLX/8-229
E8IC94_ECOLX/8-229
E8IQJ5_ECOLX/8-229
E8J541_ECO57/8-229
E8JJJ4_9ACTO/4-236
E8JZW3_9STRE/2-234
E8KAY6_9STRE/2-234
E8KI93_9PAST/4-221
E8KLY1_STRSA/3-232
E8L0H5_9RHIZ/10-238
E8LDX6_9FIRM/6-233
E8LL37_9GAMM/6-224
E8LVL5_9VIBR/9-232
E8M1Z0_9VIBR/9-232
E8MGQ5_BIFL2/31-264
E8MPD0_BIFLS/31-264
E8MXB2_BIFL1/31-264
E8N8P1_MICTS/9-226
E8NSD5_SALET/8-229
E8P034_YERPH/11-232
E8PH28_ACIB1/1-177
E8PKS9_THESS/2-209
E8Q5S7_BLOVB/11-232
E8QF77_HELP7/36-242
E8QLB3_HELP4/36-239
E8QNU2_HELPR/36-242
E8QVH7_HELPW/36-240
E8R3V0_ISOPI/4-255
E8RBX1_9DELT/11-237
E8RSN9_9CAUL/3-221
E8RYL6_MICSL/24-250
E8S6Q7_MICSL/11-229
E8SJ05_STAPH/4-225
E8SNF5_NEIGO/5-228
E8T0J7_GEOS2/3-224
E8T3P0_THEA1/2-229
E8TNE2_MESCW/16-240
E8TRH0_ALIDB/18-248
E8U6L3_DEIML/3-214
E8UGM1_TAYEM/3-231
E8UUV6_THEBF/3-227
E8V5H3_TERSS/3-235
E8VHZ6_BACST/3-225
E8VKS9_VIBVU/8-232
E8W6L1_STRFA/16-247
E8WB23_STRFA/11-245
E8WI16_GEOS8/4-229
E8X317_ACISM/3-235
E8XL58_SALT4/8-229
E8XYR4_RAHSY/11-232
E8Y860_ECOKO/8-229
E8YP10_9BURK/5-233
E8ZP56_CLOB0/14-236
E9A691_SALET/8-229
E9CAS9_9EUKA/13-248
E9CKF0_9ENTR/11-232
E9FFI4_9STRE/2-234
E9FK05_9STRE/2-234
E9QIE3_DANRE/55-286
E9RWH7_9FIRM/12-236
E9S1S3_TREDE/9-243
E9S7Q5_RUMAL/2-231
E9SC46_RUMAL/2-231
E9SNG1_CLOSY/5-232
E9SP53_CLOSY/2-229
E9SUJ6_CLOSY/9-240
E9T1G5_COREQ/1-199
E9TKK4_ECOLX/8-229
E9TPW9_ECOLX/8-229
E9UHW0_ECOLX/8-229
E9UXB9_9ACTO/64-201
E9UXC0_9ACTO/3-230
E9VAV7_ECOLX/8-229
E9VMS5_ECOLX/8-229
E9VXW8_ECOLX/8-229
E9WJC9_ECOLX/8-229
E9WUN7_ECOLX/8-229
E9X7U7_ECOLX/8-229
E9XHB1_ECOLX/8-229
E9Y3M4_ECOLX/8-229
E9YFK7_ECOLX/8-229
E9YTG7_ECOLX/8-229
E9ZDR3_ESCFE/8-229
E9ZQ13_MYCTU/8-231
E9ZXF3_NEIME/5-228
E9ZZ78_NEIME/5-228
F0A4E6_NEIME/5-228
F0AAB2_NEIME/5-228
F0AG32_NEIME/5-228
F0ALV6_NEIME/5-228
F0AS67_NEIME/5-228
F0AXZ2_NEIME/5-228
F0B3N7_NEIME/5-228
F0BDQ9_9XANT/5-229
F0BXB5_9XANT/5-229
F0CDP9_9XANT/5-229
F0D438_STAAU/2-233
F0D443_STAAU/3-233
F0DAX1_STAAU/3-233
F0DBA9_STAAU/2-233
F0DPS9_9FIRM/4-228
F0DUW4_9FIRM/3-227
F0EEN6_9PSED/8-228
F0ENB3_ENTCA/2-231
F0ERG3_HAEPA/5-224
F0F188_9NEIS/3-227
F0F347_9BACT/2-223
F0F3D0_9BACT/2-230
F0FH99_STRSA/3-232
F0FM66_STRSA/3-232
F0FQR3_STRSA/3-232
F0G9I9_9BURK/5-231
F0GVT2_9FIRM/7-230
F0GY42_9FIRM/7-229
F0H5U0_9BACT/2-231
F0H9B5_9BACT/2-223
F0HGY7_9FIRM/2-224
F0HJX2_9ACTN/46-272
F0HLE8_9ACTN/10-242
F0IAZ1_STRSA/3-232
F0IJJ0_STRSA/3-232
F0IS61_STRSA/3-232
F0J4C0_ACIMA/2-224
F0JJ47_DESDE/4-232
F0JRR9_ESCFE/8-229
F0K834_CLOAE/2-225
F0KFP3_ACICP/1-221
F0KZC3_YERE3/31-252
F0L398_9RHIZ/3-229
F0LWF9_VIBFU/5-228
F0M1M3_ARTPP/10-251
F0MDK0_NEIMG/5-228
F0MQN9_NEIMM/5-228
F0MYM5_NEIMP/5-228
F0N0J8_NEIMO/5-228
F0N8I5_NEIMN/5-228
F0P8Z0_STAPE/4-225
F0PA19_ENTF6/2-231
F0PR00_BACT0/2-223
F0Q4P5_ACIAP/35-263
F0QGN5_ACIBD/13-236
F0R0V4_BACSH/1-215
F0RKP7_DEIPM/23-238
F0RY96_SPHGB/6-238
F0S3C6_DESTD/2-227
F0SC99_PEDSD/5-229
F0SMT1_PLABD/4-225
F0SXC1_SYNGF/6-229
F0T356_CHLP6/5-212
F0VB50_NEOCA/276-360
F0Y453_9STRA/42-259
F0Z547_9CLOT/8-233
F1NM25_CHICK/9-242
F1PVF5_CANFA/1-231
F1PVF6_CANFA/1-233
F1R603_DANRE/39-270
F1SEJ2_PIG/47-278
F1T3I2_9ACTN/5-231
F1TDY2_9CLOT/10-234
F1TLK7_PROAC/9-233
F1TUC1_PROAC/9-233
F1U2J9_PROAC/9-233
F1U9A2_PROAC/9-233
F1UIH9_PROAC/9-233
F1UP92_PROAC/9-233
F1UVU9_PROAC/9-233
F1V3X4_PROAC/9-233
F1VAC5_PROAC/9-233
F1VK45_PROAC/9-233
F1VS20_MORCA/5-233
F1W558_9BURK/1-137
F1WAA0_MORCA/5-233
F1WEL0_MORCA/5-233
F1WGS8_MORCA/5-233
F1WNN2_MORCA/5-233
F1WUD9_MORCA/5-233
F1X0Y9_MORCA/5-233
F1X6Z3_MORCA/5-233
F1XCF9_MORCA/5-233
F1XGB9_MORCA/5-233
F1XVD8_ECO57/8-229
F1Y4T6_ECO57/8-229
F1YIV2_9ACTO/1-205
F1YU68_9PROT/15-235
F1Z9Z2_9SPHN/1-214
F1ZLF0_ECOLX/8-229
F1ZX60_THEET/3-227
F2AAQ8_RHIET/9-237
F2ALP2_RHOBA/1-229
F2B6A9_STRPN/2-234
F2B8T5_9NEIS/5-227
F2BLE8_STRSA/3-232
F2BNX0_STRSA/3-232
F2BV77_9FIRM/1-75
F2BV78_9FIRM/3-146
F2BZE9_HAEAE/5-222
F2C9M2_STRSA/3-232
F2CH45_STRSA/3-232
F2CP73_STRSA/3-232
F2D816_HORVD/76-297
F2ES47_PANAN/10-231
F2F3A9_9BACL/3-224
F2FHS9_SALDU/8-229
F2FX55_SALGL/8-229
F2G8C4_ALTMD/6-227
F2GJS8_MYCTU/8-231
F2GV87_BRUME/53-278
F2H0K4_BACTU/1-209
F2HS12_BRUME/53-278
F2I130_9RICK/3-214
F2IHE2_9FLAO/2-219
F2IP70_VIBCH/4-227
F2J0P9_9PROT/5-236
F2J9E7_HELPY/36-239
F2JEC3_HELPY/36-239
F2JR48_9FIRM/4-229
F2JUN5_9GAMM/5-229
F2KDU2_PSEBR/4-224
F2KWK8_9BACT/2-223
F2KX30_9BACT/2-231
F2LEM4_BURGA/5-231
F2LVF5_9DELT/3-211
F2MYJ7_PSEST/6-229
F2NAM5_9ACTN/4-230
F2NIU1_9DELT/3-229
F2NNE0_9DEIN/10-217
F2NTN6_9SPIO/4-237
F2PB17_PHOMO/5-229
F2QDN8_STROR/2-234
F2RFV1_9ACTO/10-242
F2UHJ4_9EUKA/109-340
F2UXT6_ACTVI/20-266
F2V603_MYCTU/8-231
ISPD1_LISIN/4-225
ISPD1_LISMF/4-225
ISPD1_LISMO/4-225
ISPD1_STAAB/2-233
ISPD1_STAAC/2-233
ISPD1_STAAM/2-233
ISPD1_STAAN/2-233
ISPD1_STAAR/2-233
ISPD1_STAAS/2-233
ISPD1_STAAW/2-233
ISPD1_VIBPA/8-231
ISPD2_LISIN/2-232
ISPD2_LISMF/2-232
ISPD2_LISMO/2-232
ISPD2_STAAB/3-233
ISPD2_STAAC/3-233
ISPD2_STAAM/3-233
ISPD2_STAAN/3-233
ISPD2_STAAR/3-233
ISPD2_STAAS/3-233
ISPD2_STAAW/3-233
ISPD2_VIBPA/2-230
ISPDF_AGRRK/12-240
ISPDF_AGRT5/8-235
ISPDF_AGRVS/12-241
ISPDF_ANADE/7-227
ISPDF_ANADF/7-228
ISPDF_ARCB4/4-203
ISPDF_AZOC5/3-226
ISPDF_BARBK/3-228
ISPDF_BARHE/3-228
ISPDF_BARQU/1-222
ISPDF_BART1/5-229
ISPDF_BRAJA/7-229
ISPDF_BRASB/7-229
ISPDF_BRASO/7-229
ISPDF_BRUA2/1-221
ISPDF_BRUAB/1-221
ISPDF_BRUME/1-221
ISPDF_BRUO2/15-240
ISPDF_BRUSU/1-221
ISPDF_CAMC1/4-205
ISPDF_CAMC5/4-205
ISPDF_CAMFF/4-203
ISPDF_CAMHC/4-207
ISPDF_CAMJ8/4-203
ISPDF_CAMJD/4-203
ISPDF_CAMJE/4-203
ISPDF_CAMJJ/4-203
ISPDF_CAMJR/4-203
ISPDF_CAMLR/4-203
ISPDF_CAUCN/3-220
ISPDF_CAUCR/3-220
ISPDF_CLAM3/23-246
ISPDF_DESAP/4-227
ISPDF_DESDG/3-230
ISPDF_DESMR/3-231
ISPDF_DESPS/5-223
ISPDF_DESVH/3-230
ISPDF_DESVV/3-230
ISPDF_DINSH/23-238
ISPDF_ERYLH/10-224
ISPDF_GLUOX/3-223
ISPDF_GRABC/3-214
ISPDF_HELAH/36-240
ISPDF_HELHP/6-214
ISPDF_HELP2/36-241
ISPDF_HELPG/36-242
ISPDF_HELPH/36-242
ISPDF_HELPJ/39-242
ISPDF_HELPS/36-241
ISPDF_HELPY/36-241
ISPDF_HYPNA/4-216
ISPDF_JANSC/8-221
ISPDF_LAWIP/3-228
ISPDF_LEIXX/9-229
ISPDF_MAGSA/4-222
ISPDF_MARMM/3-222
ISPDF_MESSB/14-238
ISPDF_NITHX/7-229
ISPDF_NITSB/4-206
ISPDF_NITWN/7-229
ISPDF_NOVAD/12-228
ISPDF_OCHA4/13-238
ISPDF_PARDP/7-220
ISPDF_PARL1/3-222
ISPDF_PELUB/3-215
ISPDF_RHIE6/12-240
ISPDF_RHIEC/12-240
ISPDF_RHIL3/12-240
ISPDF_RHILO/14-238
ISPDF_RHILW/12-240
ISPDF_RHIME/9-237
ISPDF_RHOCA/3-215
ISPDF_RHOFD/17-238
ISPDF_RHOP2/7-229
ISPDF_RHOP5/7-229
ISPDF_RHOPA/7-229
ISPDF_RHOPB/7-229
ISPDF_RHOPS/7-229
ISPDF_RHOPT/7-229
ISPDF_RHORT/4-223
ISPDF_SILPO/3-217
ISPDF_SILST/3-218
ISPDF_SINMW/9-237
ISPDF_SPHAL/12-227
ISPDF_SPHWW/7-222
ISPDF_SULDN/17-218
ISPDF_SULNB/4-205
ISPDF_TREPA/8-225
ISPDF_TROW8/3-242
ISPDF_TROWT/3-242
ISPDF_WOLPM/8-229
ISPDF_WOLSU/4-206
ISPDF_WOLTR/59-236
ISPDF_ZYMMO/6-221
ISPD_ACAM1/1-224
ISPD_ACIAD/13-236
ISPD_ACIBC/13-236
ISPD_ACIBS/13-236
ISPD_ACIBT/13-236
ISPD_ACIBY/13-236
ISPD_ACIC5/3-235
ISPD_ACIF2/4-232
ISPD_ACIF5/4-232
ISPD_ACTP2/5-222
ISPD_ACTP7/5-222
ISPD_ACTPJ/5-222
ISPD_ACTSZ/8-228
ISPD_AERHH/8-226
ISPD_ALISL/9-232
ISPD_ALKMQ/7-231
ISPD_ALKOO/7-231
ISPD_ALTMD/9-230
ISPD_ANATD/3-221
ISPD_ANAVT/1-224
ISPD_AQUAE/2-210
ISPD_ARATH/79-300
ISPD_AROAE/8-230
ISPD_AZOPC/4-222
ISPD_AZOSB/8-230
ISPD_BACA2/3-225
ISPD_BACAH/2-223
ISPD_BACAN/2-223
ISPD_BACC1/2-223
ISPD_BACCN/2-223
ISPD_BACCR/2-223
ISPD_BACCZ/2-223
ISPD_BACFN/3-219
ISPD_BACFR/3-219
ISPD_BACHD/3-224
ISPD_BACHK/2-223
ISPD_BACLD/3-224
ISPD_BACP2/3-225
ISPD_BACSK/3-224
ISPD_BACSU/3-225
ISPD_BACTN/3-219
ISPD_BACV8/3-219
ISPD_BACWK/2-223
ISPD_BAUCH/11-234
ISPD_BIFLD/31-264
ISPD_BIFLO/31-264
ISPD_BIFLS/31-264
ISPD_BLOPB/9-230
ISPD_BORBR/5-227
ISPD_BORPA/5-227
ISPD_BORPD/5-224
ISPD_BORPE/5-227
ISPD_BUCAI/11-232
ISPD_BUCAP/11-232
ISPD_BURCA/5-231
ISPD_BURCH/5-231
ISPD_BURCJ/5-231
ISPD_BURCM/5-231
ISPD_BURM1/5-231
ISPD_BURM7/5-231
ISPD_BURM9/5-231
ISPD_BURMA/5-231
ISPD_BURMS/5-231
ISPD_BURP0/5-231
ISPD_BURP1/5-231
ISPD_BURP6/5-231
ISPD_BURP8/5-232
ISPD_BURPP/5-233
ISPD_BURPS/5-231
ISPD_BURS3/5-231
ISPD_BURTA/5-231
ISPD_BURVG/5-231
ISPD_BURXL/5-233
ISPD_CALS8/3-221
ISPD_CARHZ/4-226
ISPD_CHLAB/10-217
ISPD_CHLCH/3-238
ISPD_CHLCV/5-212
ISPD_CHLFF/5-212
ISPD_CHLMU/5-214
ISPD_CHLP8/3-238
ISPD_CHLPB/3-239
ISPD_CHLPN/5-211
ISPD_CHLT2/5-214
ISPD_CHLT3/3-240
ISPD_CHLTA/5-214
ISPD_CHLTB/5-214
ISPD_CHLTE/3-238
ISPD_CHLTR/5-214
ISPD_CHRSD/4-227
ISPD_CHRVO/1-221
ISPD_CITK8/8-229
ISPD_CLOAB/2-225
ISPD_CLOB1/5-227
ISPD_CLOB6/5-227
ISPD_CLOB8/2-224
ISPD_CLOBB/2-224
ISPD_CLOBH/5-227
ISPD_CLOBJ/5-227
ISPD_CLOBK/5-227
ISPD_CLOBL/5-227
ISPD_CLOBM/5-227
ISPD_CLOD6/2-224
ISPD_CLOK1/5-227
ISPD_CLOK5/5-227
ISPD_CLONN/4-227
ISPD_CLOP1/4-225
ISPD_CLOPE/4-225
ISPD_CLOPH/4-228
ISPD_CLOPS/4-225
ISPD_CLOTE/15-237
ISPD_COLP3/7-237
ISPD_CORDI/5-233
ISPD_COREF/6-237
ISPD_CORGB/8-245
ISPD_CORGL/8-245
ISPD_CORJK/5-272
ISPD_CUPPJ/6-241
ISPD_CYAA5/1-224
ISPD_DANRE/69-300
ISPD_DECAR/4-226
ISPD_DEHE1/7-225
ISPD_DEHSB/7-225
ISPD_DEHSC/7-225
ISPD_DEIGD/11-218
ISPD_DEIRA/11-219
ISPD_DESRM/4-228
ISPD_DICT6/4-227
ISPD_ECO24/8-229
ISPD_ECO27/8-229
ISPD_ECO45/8-229
ISPD_ECO55/8-229
ISPD_ECO57/8-229
ISPD_ECO5E/8-229
ISPD_ECO7I/8-229
ISPD_ECO81/8-229
ISPD_ECO8A/8-229
ISPD_ECOBW/8-229
ISPD_ECODH/8-229
ISPD_ECOHS/8-229
ISPD_ECOK1/8-229
ISPD_ECOL5/8-229
ISPD_ECOL6/8-229
ISPD_ECOLC/8-229
ISPD_ECOLI/8-229
ISPD_ECOLU/8-229
ISPD_ECOSE/8-229
ISPD_ECOSM/8-229
ISPD_ECOUT/8-229
ISPD_ENT38/8-229
ISPD_ENTS8/8-229
ISPD_ERWCT/11-235
ISPD_ESCF3/8-229
ISPD_EUBE2/2-227
ISPD_FRASC/14-230
ISPD_FUSNN/12-230
ISPD_GEOKA/3-224
ISPD_GEOMG/3-229
ISPD_GEOSL/3-229
ISPD_GEOTN/3-224
ISPD_GEOUR/3-228
ISPD_GLOVI/1-225
ISPD_HAEDU/5-222
ISPD_HAEI8/5-222
ISPD_HAEIE/5-222
ISPD_HAEIG/5-222
ISPD_HAEIN/5-222
ISPD_HAHCH/11-235
ISPD_HALHL/4-231
ISPD_HUMAN/47-279
ISPD_IDILO/16-245
ISPD_KLEP3/8-229
ISPD_KLEP7/8-229
ISPD_LACC3/2-231
ISPD_LACPL/2-231
ISPD_LARHH/4-225
ISPD_LEPBJ/10-229
ISPD_LEPBL/10-229
ISPD_LEPIC/10-229
ISPD_LEPIN/10-229
ISPD_LYSSC/3-224
ISPD_MANSM/8-227
ISPD_METCA/7-230
ISPD_MICAN/1-224
ISPD_MOOTA/4-227
ISPD_MOUSE/45-277
ISPD_MYCBO/8-231
ISPD_MYCBP/8-231
ISPD_MYCBT/8-231
ISPD_MYCLB/8-241
ISPD_MYCLE/8-241
ISPD_MYCMM/8-227
ISPD_MYCPA/17-235
ISPD_MYCTA/8-231
ISPD_MYCTU/8-231
ISPD_MYCUA/8-227
ISPD_NEIG1/5-228
ISPD_NEIG2/5-228
ISPD_NEIM0/5-228
ISPD_NEIMA/5-228
ISPD_NEIMB/5-228
ISPD_NEIMF/5-228
ISPD_NEOSM/4-229
ISPD_NITEC/4-229
ISPD_NITEU/4-229
ISPD_NITMU/4-230
ISPD_NITOC/5-229
ISPD_NOCFA/10-226
ISPD_NOSP7/1-224
ISPD_NOSS1/1-224
ISPD_PARUW/8-226
ISPD_PASMU/12-236
ISPD_PECCP/11-235
ISPD_PELCD/3-227
ISPD_PELLD/3-238
ISPD_PELPB/3-238
ISPD_PELTS/4-228
ISPD_PETMO/2-225
ISPD_PHOLL/12-242
ISPD_PHOPR/5-230
ISPD_PORG3/6-222
ISPD_PORGI/6-222
ISPD_PROA2/3-239
ISPD_PROAC/12-236
ISPD_PROM0/1-222
ISPD_PROM2/1-222
ISPD_PROM4/1-222
ISPD_PROM5/1-222
ISPD_PROM9/1-222
ISPD_PROMA/1-222
ISPD_PROMM/1-222
ISPD_PROMP/1-222
ISPD_PROMS/1-222
ISPD_PROMT/1-222
ISPD_PROVI/3-238
ISPD_PSE14/8-228
ISPD_PSEA6/7-227
ISPD_PSEA7/9-231
ISPD_PSEAB/9-231
ISPD_PSEAE/9-231
ISPD_PSEE4/8-228
ISPD_PSEF5/8-228
ISPD_PSEFS/8-228
ISPD_PSEHT/15-234
ISPD_PSEMY/5-231
ISPD_PSEP1/8-228
ISPD_PSEPF/8-228
ISPD_PSEPG/8-228
ISPD_PSEPK/8-228
ISPD_PSEPW/8-228
ISPD_PSESM/8-228
ISPD_PSEU2/8-228
ISPD_PSYA2/156-272
ISPD_PSYA2/16-180
ISPD_PSYCK/16-174
ISPD_PSYCK/189-274
ISPD_RALSO/12-243
ISPD_RAT/45-277
ISPD_RHOBA/7-237
ISPD_RHOE4/3-220
ISPD_RHOOB/8-223
ISPD_RHOS1/3-221
ISPD_RHOS4/3-221
ISPD_RHOS5/3-221
ISPD_RHOSK/3-221
ISPD_RHOSR/8-223
ISPD_ROSDO/3-217
ISPD_RUBXD/4-223
ISPD_RUTMC/5-236
ISPD_SACEN/3-224
ISPD_SALA4/8-229
ISPD_SALAR/8-229
ISPD_SALCH/8-229
ISPD_SALDC/8-229
ISPD_SALEP/8-229
ISPD_SALG2/8-229
ISPD_SALHS/8-229
ISPD_SALNS/8-229
ISPD_SALPA/8-229
ISPD_SALPB/8-229
ISPD_SALPC/8-229
ISPD_SALPK/8-229
ISPD_SALRD/1-221
ISPD_SALSV/8-229
ISPD_SALTI/8-229
ISPD_SALTY/8-229
ISPD_SERP5/11-232
ISPD_SHEAM/11-233
ISPD_SHEDO/13-233
ISPD_SHEFN/8-231
ISPD_SHEHH/8-228
ISPD_SHELP/8-231
ISPD_SHEON/26-246
ISPD_SHEPA/8-228
ISPD_SHEPW/8-228
ISPD_SHESH/8-228
ISPD_SHIB3/8-229
ISPD_SHIBS/8-229
ISPD_SHIDS/8-229
ISPD_SHIF8/8-229
ISPD_SHIFL/8-229
ISPD_SHISS/8-229
ISPD_SODGM/11-232
ISPD_SOLUE/3-236
ISPD_STAA3/3-233
ISPD_STAA8/3-233
ISPD_STAEQ/2-233
ISPD_STAES/2-233
ISPD_STAS1/2-233
ISPD_STRA1/3-229
ISPD_STRA3/3-229
ISPD_STRA5/3-230
ISPD_STRAW/14-243
ISPD_STRCO/34-263
ISPD_STRM5/5-229
ISPD_STRMK/5-229
ISPD_STRP2/2-234
ISPD_STRP4/2-234
ISPD_STRP7/2-234
ISPD_STRPI/2-234
ISPD_STRPJ/2-234
ISPD_STRPN/2-234
ISPD_STRPS/2-234
ISPD_STRR6/2-234
ISPD_STRZJ/2-234
ISPD_STRZP/2-234
ISPD_STRZT/2-234
ISPD_SYMTH/12-231
ISPD_SYNAS/5-229
ISPD_SYNE7/1-224
ISPD_SYNFM/4-223
ISPD_SYNJA/1-229
ISPD_SYNP6/1-224
ISPD_SYNPW/1-222
ISPD_SYNPX/1-222
ISPD_SYNS3/1-222
ISPD_SYNS9/1-222
ISPD_SYNSC/1-222
ISPD_SYNY3/1-224
ISPD_THEAB/2-220
ISPD_THEEB/1-224
ISPD_THEFY/13-245
ISPD_THEM4/2-220
ISPD_THEMA/2-217
ISPD_THENN/2-217
ISPD_THEP1/2-217
ISPD_THESQ/2-217
ISPD_THET2/3-210
ISPD_THET8/3-210
ISPD_THETN/3-227
ISPD_THIDA/3-230
ISPD_TOLAT/4-223
ISPD_TRIEI/1-224
ISPD_UNCTG/3-219
ISPD_VESOH/5-239
ISPD_VIBCH/4-227
ISPD_VIBF1/9-232
ISPD_VIBFM/9-232
ISPD_VIBSL/8-230
ISPD_VIBVU/8-232
ISPD_VIBVY/8-232
ISPD_WIGBR/7-226
ISPD_XANAC/5-229
ISPD_XANC5/5-229
ISPD_XANC8/5-229
ISPD_XANCB/5-229
ISPD_XANCP/5-229
ISPD_XANOM/10-234
ISPD_XANOP/10-234
ISPD_XANOR/10-234
ISPD_XYLF2/5-229
ISPD_XYLFA/5-229
ISPD_XYLFM/5-229
ISPD_XYLFT/5-229
ISPD_YERP3/11-232
ISPD_YERPB/11-232
ISPD_YERPE/11-232
ISPD_YERPG/11-232
ISPD_YERPN/11-232
ISPD_YERPP/11-232
ISPD_YERPS/11-232
ISPD_YERPY/11-232
O58136_PYRHO/2-224
Q05WP6_9SYNE/14-240
Q05YR2_9SYNE/1-222
Q075K1_PROWI/88-223
Q0A7K6_ALHEH/6-229
Q0AUF4_SYNWW/5-229
Q0BKV3_FRATO/4-229
Q0CZ74_ASPTN/10-235
Q0F0F0_9PROT/54-277
Q0FAI8_9RHOB/12-229
Q0FTE1_9RHOB/3-216
Q0G7A5_9RHIZ/6-232
Q0HL70_SHESM/26-246
Q0HXG8_SHESR/26-246
Q0I5I1_HAES1/5-224
Q0KBN0_CUPNH/30-265
Q0R5D7_GINBI/105-326
Q0RBN7_FRAAA/1-213
Q0RCF9_FRAAA/183-265
Q0RCF9_FRAAA/27-183
Q0VQD4_ALCBS/1-207
Q0YQU4_9CHLB/3-238
Q11QH4_CYTH3/7-225
Q12A10_POLSJ/16-235
Q14IB8_FRAT1/4-229
Q14QG2_SPICI/4-227
Q1B2P1_MYCSS/3-219
Q1C478_YERPA/1-222
Q1EM12_9BACT/3-226
Q1H2A3_METFK/7-230
Q1IVA7_ACIBL/4-235
Q1K1W0_DESAC/3-227
Q1LLZ3_RALME/34-267
Q1N1K7_9GAMM/3-226
Q1NDU3_9SPHN/3-221
Q1NIU0_9DELT/9-234
Q1NQ03_9DELT/9-234
Q1PJQ7_PROMA/1-222
Q1Q3B5_9BACT/6-229
Q1UZ08_PELUB/3-215
Q1V5M1_VIBAL/8-231
Q1YI07_MOBAS/5-230
Q1YSS5_9GAMM/6-230
Q1Z494_PHOPR/5-230
Q1ZFT3_9GAMM/3-222
Q1ZNA3_PHOAS/5-230
Q21LC0_SACD2/1-225
Q24T42_DESHY/3-224
Q250R0_DESHY/1-211
Q28CQ3_XENTR/11-244
Q28CZ7_XENTR/11-244
Q2A280_FRATH/4-229
Q2B1J3_9BACI/3-224
Q2C114_9GAMM/5-230
Q2CD11_9RHOB/3-212
Q2ERG2_HAEIF/7-234
Q2FA41_9VIBR/2-230
Q2FK19_STAA3/2-219
Q2G2C4_STAA8/2-219
Q2GHU9_EHRCR/4-231
Q2GIK7_ANAPZ/4-232
Q2I6K0_STERE/90-311
Q2J610_FRASC/21-241
Q2JID1_SYNJB/1-216
Q2KUX3_BORA1/6-228
Q2U5Q5_ASPOR/9-236
Q3D2C7_STRAG/3-229
Q3D685_STRAG/3-229
Q3DES5_STRAG/3-229
Q3DMQ6_STRAG/3-229
Q3DV82_STRAG/3-229
Q3EUS6_BACTI/2-223
Q3QZY5_XYLFA/5-229
Q3R8C9_XYLFA/5-229
Q3RGV2_XYLFA/5-229
Q3YT01_EHRCJ/4-228
Q40JZ0_EHRCH/4-231
Q48154_HAEIF/7-234
Q48230_HAEIF/7-234
Q4BZU3_CROWT/1-224
Q4E6J7_9RICK/1-83
Q4EBM0_9RICK/14-235
Q4EFA2_LISMO/4-183
Q4EKM1_LISMO/2-232
Q4EN96_LISMO/4-225
Q4EUU3_LISMO/2-232
Q4HDS6_CAMCO/4-203
Q4HPI6_CAMUP/1-197
Q4JYH1_STRPN/2-232
Q4JYV1_STRPN/2-230
Q4JZE6_STRPN/2-230
Q4K096_STRPN/2-232
Q4K0B7_STRPN/2-232
Q4K0D7_STRPN/2-232
Q4K1B3_STRPN/2-232
Q4K1U0_STRPN/2-232
Q4MI96_BACCE/2-223
Q4N0Q6_THEPA/217-410
Q4S9E2_TETNG/400-615
Q4UD04_THEAN/245-431
Q4Y5Z7_PLACH/2-109
Q4YJF4_PLABA/79-247
Q4YT46_PLABA/83-251
Q5FF91_EHRRG/4-231
Q5HC73_EHRRW/4-231
Q5JJ28_PYRKO/2-224
Q5N8G1_ORYSJ/75-296
Q5NGW6_FRATT/4-229
Q5NQM7_ZYMMO/2-228
Q5P992_ANAMM/4-232
Q6PYD5_PASPE/7-70
Q6SG03_9BACT/4-230
Q73KC7_TREDE/9-243
Q7NBM6_MYCGA/10-233
Q7P7Y6_FUSNV/12-230
Q7R8Z9_PLAYO/469-637
Q7WRK1_HAEIF/7-234
Q832P8_ENTFA/2-231
Q8A3S3_BACTN/2-230
Q8A774_BACTN/3-227
Q8EWC7_MYCPE/6-237
Q8GPF2_STRTR/3-234
Q8I273_PLAF7/499-604
Q9EYY4_KLEAE/8-132
TARI_BACPZ/2-233
Y116_MYCGE/103-250
Y255_MYCPN/103-250
