# Supplementary material for: Contact prediction is hardest for the most informative contacts, but improves with the incorporation of contact potentials
Source: PLoS One. 2018 Jun 28;13(6):e0199585. doi: 10.1371/journal.pone.0199585 (PMC6023208; doi:10.1371/journal.pone.0199585)
Supplement: S1 Data — Each file in the ‘alignments’ directory herein corresponds to a protein family’s alignment and contains the accession number and sequence range of each sequence in the alignment. (TAR.GZ) [file pone.0199585.s001.tar.gz › alignments/Radical_SAM]

TYW1_YEAST/473-657
Q8TWY5_METKA/122-278
D3F5N1_CONWI/429-603
C0QZI7_BRAHW/214-377
A1RXY0_THEPD/32-203
C4XTF2_DESMR/50-197
MOAA_ALKMQ/14-176
Q63PB8_BURPS/203-364
D7BMN6_ARCHD/88-249
Q3A0F3_PELCD/21-180
B3PDL8_CELJU/135-315
F4A2S0_MAHA5/12-179
D4H0U3_DENA2/36-209
G0SWE7_RHOG2/673-838
RIMO_THET8/136-315
MTAB_BACSU/147-319
A4XFS3_CALS8/28-189
F2NUG2_TRES6/147-351
A9SHU6_PHYPA/137-301
A5I7V3_CLOBH/24-223
D1BMR8_VEIPT/184-347
C4ZDB6_EUBR3/14-174
C9SA22_VERA1/165-329
F5YL81_TREPZ/227-399
Q2JJN8_SYNJB/32-193
A4XKA1_CALS8/8-179
RIMO_SOLUE/144-318
A5FGU6_FLAJ1/55-229
O27813_METTH/1-144
Q1ITC4_KORVE/188-355
D4LE59_RUMC1/16-204
C4ZB49_EUBR3/14-188
Q97LA4_CLOAB/129-308
F2NT95_TRES6/91-258
Q1IU25_KORVE/74-253
LIPA_VIBCH/88-252
A9T8M7_PHYPA/301-483
Q60AN3_METCA/32-187
Q73JY3_TREDE/1-177
D9SV04_CLOC7/164-325
E4RMN5_HALSL/262-427
Q9YBR9_AERPE/158-333
E4RXL2_LEAB4/129-304
D6Z1S4_DESAT/108-284
Q31IC6_THICR/57-233
LIPA_ALCBS/88-252
D5XDJ4_THEPJ/182-356
F4LVM4_TEPAE/106-270
D0LLY8_HALO1/150-303
B8E372_DICTD/12-162
D3F023_CONWI/49-211
F0SXS0_SYNGF/37-211
A0LME4_SYNFM/31-212
E0RS35_SPITD/158-326
G4KWN4_OSCVS/114-268
Q8TU32_METAC/145-315
G8PV04_PSEUV/58-232
Y1487_METJA/177-355
Q1MRC9_LAWIP/26-202
BIOB_HAHCH/49-211
D9R353_CLOSW/25-197
D7CUQ0_TRURR/73-247
E6SMN4_THEM7/47-209
C7NK92_KYTSD/19-184
LIPA_PELUB/71-234
E3H854_ILYPC/9-175
A0LNA4_SYNFM/248-409
Q6A9I6_PROAC/268-434
QUEE_RHOBA/52-238
Q9X1T7_THEMA/178-371
MIAB_DEIRA/188-363
Q3AFT1_CARHZ/175-347
COFG_METKA/10-190
H2FWI9_OCESG/17-178
Q8REY0_FUSNN/60-233
RIMO_ELUMP/144-316
Q8I3L6_PLAF7/665-849
Q63S72_BURPS/31-202
QUEE_NEIMB/35-131
B6KKD1_TOXGO/116-326
Q8TZ90_METKA/69-243
Q7NHE6_GLOVI/221-384
E3GDT8_EUBLK/64-223
F0SIL0_PLABD/54-229
Q3Z707_DEHE1/169-339
QUEE_PYRAE/29-196
A8MDS1_CALMQ/135-319
A9KPV5_CLOPH/14-174
F4CPT6_PSEUX/150-322
C4XPJ4_DESMR/24-152
QUEE_CLOAB/25-197
G0J5M1_CYCMS/68-248
MIAB_BDEBA/168-339
F4PEP5_BATDJ/53-217
KAMA_FUSNN/121-277
A3DP58_STAMF/42-212
D8HUX8_AMYMU/155-327
E6W2J5_DESIS/66-240
C4Z9V5_EUBR3/189-361
Q74GP2_GEOSL/189-349
O67770_AQUAE/49-226
Q74N61_NANEQ/6-174
D5BML3_PUNMI/159-332
F8FPI8_PAEMK/46-160
Q54J76_DICDI/150-326
C7PJ66_CHIPD/107-290
B3RZX5_TRIAD/213-386
G8NP75_GRAMM/34-175
RSAD1_HUMAN/43-207
G4RBU8_PELHB/101-265
RLMN_FRATT/107-285
A7SA82_NEMVE/98-307
C4ZHJ2_EUBR3/26-188
E4RYF1_LEAB4/58-241
Q89TG9_BRAJA/29-202
C7NH34_KYTSD/32-214
C0R2H9_BRAHW/2-134
F0YEU9_AURAN/147-311
Q1ARB7_RUBXD/18-174
B3PKP0_CELJU/103-267
C4XJM7_DESMR/140-318
Q7MQP0_WOLSU/30-179
BIOB_BACSU/61-222
F8L704_SIMNZ/142-316
C5AUI6_METEA/30-193
Q9CGC9_LACLA/296-459
A8M8S5_CALMQ/33-241
D3E013_METRM/18-176
A7S733_NEMVE/102-267
RLMN_DEIRA/97-268
A5HZC4_CLOBH/95-265
H8KQQ3_SOLCM/74-250
MIAB_CLOD6/188-360
A4J6K7_DESRM/64-238
Q0AWC9_SYNWW/42-207
G4KPN0_OSCVS/104-270
Q3A1N1_PELCD/192-352
RLMN_MAGSM/109-279
Q2JDP8_FRASC/268-434
Q2J8Z0_FRASC/216-386
Y454_AQUAE/115-282
BIOB_SYNY3/82-251
E6W1Y0_DESIS/105-278
Y243_ARCFU/165-357
A4FCB4_SACEN/25-182
O67488_AQUAE/37-202
A9RR00_PHYPA/15-177
D3TDB3_ACIB4/26-184
RLMN_HAHCH/110-286
C8W2M9_DESAS/14-176
C6CWS4_PAESJ/67-228
C0ZJI7_BREBN/25-159
Q6AR19_DESPS/120-288
E3GLQ2_EUBLK/185-348
O30119_ARCFU/103-265
F2LTW6_HIPMA/76-236
F7V5W2_CLOSS/158-328
Q2IP63_ANADE/31-190
A5FCK6_FLAJ1/1-135
A1SHU9_NOCSJ/25-189
E1WZW5_BACMS/105-271
D0LSL8_HALO1/131-306
E4T0P4_PALPW/166-339
A1AWX6_RUTMC/17-179
A0LFW3_SYNFM/56-193
A2BM67_HYPBU/194-393
C6C0Q9_DESAD/29-192
B1L4Z1_KORCO/12-169
E6UC72_RUMA7/150-322
Q7MSY9_PORGI/155-325
E3H8Z7_ILYPC/54-221
C7PPA7_CHIPD/184-359
C4XNP6_DESMR/94-254
RLMN_SALRD/126-300
A8B734_GIAIC/95-302
Q01Q30_SOLUE/12-171
A6TWQ6_ALKMQ/120-276
Q3A6Z0_PELCD/78-234
Q8U078_PYRFU/169-341
D3FAA7_CONWI/87-251
BIOB_PROAC/55-217
D1CDL2_THET1/69-232
RLMN_SYMTH/127-300
RLMN_PROAC/150-327
MOAA_BREBN/18-184
B2A5M5_NATTJ/146-326
LIPA_BEII9/86-249
C6XIH0_HIRBI/13-182
C7QFK1_CATAD/12-178
LIPA_TOLAT/88-252
MOCS1_DROME/74-235
Q0W905_UNCMA/7-167
Q18CP8_CLOD6/96-271
E6U5X1_ETHHY/24-126
F8JG56_HYPSM/472-650
B8GQ79_THISH/378-584
D9SQ50_CLOC7/9-176
E0TGJ7_PARBH/36-196
F2G957_ALTMD/115-270
B8E3A8_DICTD/9-168
MIAB_EHRCR/151-324
E1WZW6_BACMS/16-127
MIAB_THETN/180-352
Q8R9W4_THETN/11-180
Q6MC79_PARUW/15-188
C9RB88_AMMDK/140-310
MIAB_CARHZ/153-325
A8MB17_CALMQ/26-194
D9QQF9_ACEAZ/105-275
A5FVY9_ACICJ/73-252
F9W966_TRYCI/162-350
Q8TWE9_METKA/159-330
A7APS4_BABBO/523-716
B3ERC5_AMOA5/5-175
Q7V9G5_PROMA/201-364
F8ADG9_THEID/264-429
G0EHP3_PYRF1/16-175
Q6APZ7_DESPS/347-548
D3EMY5_UCYNA/32-187
Q24TK3_DESHY/174-333
Q7LXS8_SULSO/225-410
Q7VZE3_BORPE/102-282
C7RGT8_ANAPD/11-180
LIPA_HAHCH/99-263
G0EEV7_PYRF1/60-232
Q9KEG3_BACHD/36-207
C8VZJ4_DESAS/19-176
D2S6X5_GEOOG/36-193
C5AQ24_METEA/45-209
Q3A5I4_PELCD/31-225
Q72C77_DESVH/186-360
RIMO_ACIAD/141-320
F4D0C7_PSEUX/76-236
Q182D3_CLOD6/146-319
BIOB_MAGSA/60-222
O29250_ARCFU/27-193
D9QQX0_ACEAZ/226-397
C5CIS5_KOSOT/7-175
Q2RLA1_MOOTA/159-313
Q5SJC2_THET8/57-229
F5YJJ1_TREPZ/63-236
A6LJ71_THEM4/9-166
MIAB_RHOCS/156-330
Q2IGE2_ANADE/182-355
B5Y6W3_COPPD/56-216
A9KMH2_CLOPH/263-427
B1L3V1_KORCO/12-162
COFH_METJA/53-229
RIMO_DEIRA/180-358
D1CBZ4_THET1/123-297
Q3Z7W4_DEHE1/131-299
F2NGK5_DESAR/44-201
A4J5C9_DESRM/26-206
D5SU78_PLAL2/16-178
D9STV1_CLOC7/77-235
RLMN_ANADE/111-289
D1BNC6_VEIPT/300-507
G8T808_NIAKG/15-174
D2R822_PIRSD/138-311
F4PF11_BATDJ/1131-1297
F4QAW2_DICFS/159-336
Q72DS2_DESVH/44-214
E3K2T5_PUCGT/129-297
H8KRM6_SOLCM/40-197
F2JMW7_CELLD/25-197
Q2RIN9_MOOTA/94-248
E1ZDY0_CHLVA/100-264
B9PIC3_TOXGO/725-906
G8RZP0_ACTS5/271-433
A0L5I8_MAGSM/208-373
Y021_METJA/32-161
F5WSL8_ERYRF/82-259
O84772_CHLTR/50-223
A7S098_NEMVE/95-289
C8VVU2_DESAS/24-193
LIPA_NITEU/81-245
Q5QY62_IDILO/13-186
E6U719_ETHHY/13-185
F2JRN3_CELLD/182-354
Q24Z74_DESHY/108-277
D5BU86_PUNMI/157-331
E4T232_PALPW/310-525
RIMO_KORVE/208-380
G8PK62_PSEUV/10-182
QUEE_HAEIN/35-158
Q8EHA3_SHEON/32-209
RIMO_BACTN/140-312
COFH_HALSA/82-289
G0ECQ7_PYRF1/161-341
A4XJW6_CALS8/9-173
F8F9H8_PAEMK/19-180
D2BE76_STRRD/12-160
MIAB_FLAPJ/172-359
D8HJD5_AMYMU/22-185
D7A015_STAND/50-223
G4R8I6_PELHB/166-340
B2V906_SULSY/125-286
BIOB_CELJU/59-220
Q2IPB2_ANADE/29-203
D3PVW9_STANL/33-211
F7V889_CLOSS/169-339
A3DG38_CLOTH/140-296
QUEE_ARCFU/25-179
D8LJR5_ECTSI/129-338
A0JV09_ARTS2/74-253
B2A0A0_OPITP/324-540
F2NX93_TRES6/93-264
MIAB_UNCTG/137-306
D7CV43_TRURR/28-188
Q47E91_DECAR/46-207
Q6MI22_BDEBA/79-250
B0VIP9_CLOAI/294-492
D6X1B3_TRICA/45-226
E6X1K3_NITSE/46-230
A0L3L2_MAGSM/63-239
D1AVT5_STRM9/142-319
Q8U2B4_PYRFU/11-121
Q2RGR7_MOOTA/25-179
D3Q227_STANL/123-296
F8I9K2_SULAT/62-224
MIAB_POLSJ/149-324
Q6MAB2_PARUW/135-310
F2JRH7_CELLD/178-342
E9FRP6_DAPPU/402-584
B5Y8X0_COPPD/121-290
B8D0U7_HALOH/78-233
C0QIB5_DESAH/147-323
A0RWZ6_CENSY/38-212
E9C3M3_CAPO3/47-209
G7Z9I0_AZOL4/69-232
RLMN_BUCCC/116-294
Q726V2_DESVH/323-479
Q01S25_SOLUE/193-360
C4ZAY6_EUBR3/147-319
MIAB_MARMM/157-335
D9SQX7_CLOC7/63-224
A5EVE9_DICNV/66-246
G8NSM8_GRAMM/65-258
B8FGQ6_DESAA/192-365
B2UQ09_AKKM8/30-198
D6ZYZ1_STAND/8-180
RIMO_SORC5/149-327
G1X0R3_ARTOA/457-642
D7GCY7_PROFC/32-208
Q8TVA4_METKA/17-159
Q2IQJ3_ANADE/23-168
E0RWV9_BUTPB/89-252
RIMO_PSYA2/224-403
H6C4N3_EXODN/157-322
Q9WZM8_THEMA/254-419
A2BM66_HYPBU/146-313
B9L874_NAUPA/29-170
B1YFM8_EXIS2/33-159
D0LY54_HALO1/80-241
MIAB_ALCBS/151-325
Q1IP33_KORVE/6-182
Q9X127_THEMA/92-263
D6ZEP0_SEGRD/174-352
D6XTB4_BACIE/16-175
H2J669_MARPK/21-179
C4LC29_TOLAT/24-184
D5ELQ8_CORAD/19-190
A7EQC4_SCLS1/117-325
F8L357_SIMNZ/114-285
E3PSE7_CLOSD/150-322
D3R024_CLOB3/99-294
Q2JJI2_SYNJB/228-391
E3GMX6_EUBLK/58-219
A8ACA6_IGNH4/326-523
D9SW22_CLOC7/5-172
Q7NI69_GLOVI/194-363
F2JJJ2_CELLD/13-186
RLMN_MOOTA/111-283
C4XNQ0_DESMR/185-357
LIPA2_PHATC/66-231
MOAA_MAGSM/16-178
F3ZYG4_MAHA5/76-232
LIPA_MYCTU/76-236
C8WKC9_EGGLE/303-512
E4RIN4_HALSL/151-323
A0LL49_SYNFM/227-395
C1F813_ACIC5/156-329
RLMN_CALS8/104-275
C4Z9Z3_EUBR3/263-428
C7PP05_CHIPD/108-281
B9PSJ3_TOXGO/237-368
G8TFK6_NIAKG/187-362
E0RP90_SPITD/58-222
C4LAM9_TOLAT/57-241
E3X303_ANODA/190-351
BIOB_ALTMD/58-219
D1B785_THEAS/133-304
F2IK96_FLUTR/163-334
D5X8N8_THEPJ/13-184
Q24U01_DESHY/12-165
D6ZDC4_SEGRD/72-233
B5Y6V7_COPPD/255-416
E0SSM8_IGNAA/25-232
A0LNP4_SYNFM/254-413
Q8TXS8_METKA/24-235
D8LJ65_ECTSI/269-335
H6LHM6_ACEWD/188-356
D5XF68_THEPJ/305-509
RIMO_STRCO/187-359
G2LFE7_CHLTF/23-116
Q0AXX3_SYNWW/171-325
G0EDU0_PYRF1/74-260
H2G0R5_OCESG/88-252
Q2J9T5_FRASC/32-187
Q8I5E0_PLAF7/338-538
D9R051_CLOSW/10-181
B8FAP5_DESAA/79-249
A1RZJ6_THEPD/220-405
Q97XA6_SULSO/12-162
G4KQE4_OSCVS/11-184
A3DBR2_CLOTH/147-318
Q8KFF5_CHLTE/59-233
Q186B3_CLOD6/15-182
C3L4L2_AMOA5/89-265
E4RR02_LEAB4/4-174
B0THN0_HELMI/202-373
Q729D8_DESVH/320-523
H3IFW8_STRPU/64-273
D2PV10_KRIFD/33-211
Q2SG63_HAHCH/77-272
D9R498_CLOSW/90-252
C5CD74_KOSOT/115-270
D2RKC5_ACIFV/19-182
LIPA_THISH/86-250
A5FZK6_ACICJ/201-363
Q1D120_MYXXD/329-534
Q3Z6X3_DEHE1/79-240
Q8THI2_METAC/63-217
D8HTB9_AMYMU/88-250
F8I941_SULAT/14-182
D6Z3V5_DESAT/45-206
E8RFC7_DESPD/20-175
A1SFM9_NOCSJ/43-221
Q63IA2_BURPS/32-187
A3DBR8_CLOTH/262-427
RIMO_PROMA/139-310
G8NZ76_GRAMM/162-333
A6LKC3_THEM4/34-201
D7GE66_PROFC/170-342
Y966_METJA/172-330
F6V9G2_CIOIN/231-415
BIOB_HYPNA/52-214
Q2LU91_SYNAS/69-239
A6GYS7_FLAPJ/55-229
E4RJT6_HALSL/55-218
MOAA_LACPL/17-179
Q72WJ2_DESVH/58-198
Q01UE2_SOLUE/161-346
C6X0V6_FLAB3/156-332
Q9XV04_CAEEL/78-239
Q3AF59_CARHZ/258-423
E0S2Q5_BUTPB/152-324
A7TDC5_NEMVE/8-155
LIPA_CHLTE/58-221
Q9X143_THEMA/86-262
A9WJL8_CHLAA/32-203
I1CJA1_RHIO9/96-304
C1MGH5_MICPC/349-514
F8JEG9_HYPSM/28-177
Q1AXD6_RUBXD/60-240
MIAB_HAHCH/151-325
A0LF52_SYNFM/76-238
BIOB_STRCO/61-223
C7NCD1_LEPBD/34-192
Q0AUP1_SYNWW/21-209
E0RT18_SPITD/83-243
A7G541_CLOBH/32-253
A6VZ74_MARMS/86-250
Q0C4M1_HYPNA/36-198
A6LJH7_THEM4/214-369
O28683_ARCFU/26-199
A4J7F7_DESRM/6-180
BIOB_THET8/58-221
G8QXS5_SPHPG/148-317
B0S3K3_FINM2/29-205
RLMN_CHRSD/114-292
E3PSW7_CLOSD/105-273
C5LM03_PERM5/50-216
E3H9Y8_ILYPC/178-340
G8PKD5_PSEUV/30-187
D2QYA0_PIRSD/336-541
B6IW68_RHOCS/101-281
A4XH05_CALS8/117-277
E0SP72_IGNAA/132-299
A8MCE4_CALMQ/51-212
D2RJ41_ACIFV/12-185
Q8AA25_BACTN/182-345
A0RTK9_CENSY/32-202
C8W448_DESAS/41-225
C6CZU0_PAESJ/66-238
Q8RAM6_THETN/98-257
E8MZK5_ANATU/79-223
E4T534_PALPW/8-137
A1RYH4_THEPD/63-251
Q7UX65_RHOBA/225-386
A1RXS2_THEPD/23-180
Q0AWD2_SYNWW/59-221
Q022F3_SOLUE/151-322
Y520_HAEIN/28-202
C8W5Q9_DESAS/268-433
F8L5T3_SIMNZ/82-243
BIOB_LYSSC/60-221
D3PXV5_STANL/98-266
D5G801_TUBMM/167-332
F7V664_CLOSS/264-429
Q2LX84_SYNAS/180-336
E0VF37_PEDHC/82-291
D2QQX5_SPILD/42-162
E1WZU7_BACMS/55-201
Q8U081_PYRFU/71-257
C6Y252_PEDHD/100-263
B8FF77_DESAA/27-251
B8CX40_HALOH/23-190
D2VBP2_NAEGR/71-240
MOAA_PYRFU/15-171
Q2RN62_RHORT/27-201
Q3A2T8_PELCD/32-187
B1L398_KORCO/198-361
Q9Y8N5_AERPE/146-316
BIOB_NITEU/71-229
D5XBA3_THEPJ/198-361
A4J0M1_DESRM/78-236
E0TEK6_PARBH/97-270
MOAA1_MYCTU/31-197
G7Z261_AZOL4/96-254
C6XJ27_HIRBI/46-208
C1F5I4_ACIC5/38-202
O27238_METTH/10-201
BIOB_HELMI/62-223
E1R3U9_SPISS/72-243
C8W6B8_DESAS/103-276
BIOB_AQUAE/66-228
Q4QEZ6_LEIMA/199-394
F8I6Y0_SULAT/56-213
MIAB_DECAR/151-326
BIOB_CLOBH/58-219
D5X7U1_THEPJ/186-383
LIPA_SULSO/51-211
RLMN_WOLSU/113-284
A0B6A1_METTP/29-182
C6C1Q7_DESAD/61-219
BIOB_PROMA/60-223
A7APG7_BABBO/108-277
B1YKT3_EXIS2/147-318
Q8ZV55_PYRAE/141-306
C6BXR3_DESAD/34-197
B8FAB7_DESAA/22-206
B8FIB8_DESAA/176-344
B9KXI1_THERP/63-264
G8SIB4_ACTS5/180-352
C1F311_ACIC5/69-243
D6Z0P3_DESAT/68-242
H2J4X1_MARPK/145-321
O27680_METTH/162-320
G7Z7L2_AZOL4/76-256
QUEE_RHORT/40-125
Q84JV6_ARATH/119-283
MIAB_AROAE/150-326
RLMN_CAMJE/116-290
E6U9Z2_ETHHY/177-349
D2QFQ1_SPILD/45-208
Q9X7W1_STRCO/32-187
G8SK26_ACTS5/33-181
RIMO_CHLAA/160-333
F0YQN2_AURAN/71-247
F2JHK8_CELLD/159-334
B9L5N1_NAUPA/54-227
Q18BB3_CLOD6/9-177
MIAB_NOCSJ/157-329
A5G138_ACICJ/95-251
Q3AB58_CARHZ/63-237
H2J7E0_MARPK/69-232
B1L6N0_KORCO/204-390
D7A667_STAND/33-196
Q24QS2_DESHY/93-242
Q67SK4_SYMTH/86-255
Q3J1C7_RHOS4/28-191
Q8TR79_METAC/135-294
Q4QF25_LEIMA/66-246
Q74GK5_GEOSL/162-323
MOAA_XANCP/23-188
MIAB_NEIMB/151-325
G8TNF5_NIAKG/82-239
Q7MT74_PORGI/80-238
Q6AIW0_DESPS/27-188
A1RXF4_THEPD/193-392
E1QJY3_DESB2/10-164
D3E3K5_METRM/65-239
D6Y5X5_THEBD/72-253
C8VVF8_DESAS/187-360
E1Z8R5_CHLVA/100-294
Q97E74_CLOAB/55-225
H6L3H8_SAPGL/21-177
H6LEW4_ACEWD/151-327
G2LEB8_CHLTF/60-234
D0J9M2_BLASP/160-345
F8I6M0_SULAT/153-325
E0RR77_SPITD/145-315
F2NHG6_DESAR/87-254
E6W5C5_DESIS/18-179
H8KMY3_SOLCM/180-355
A6TQ65_ALKMQ/76-235
F3ZXI8_MAHA5/21-172
Q9PQL7_UREPA/11-180
E8RIF7_DESPD/263-428
B6KEM0_TOXGO/272-437
G2LHV9_CHLTF/31-202
Q74H62_GEOSL/8-181
F2LWU8_HIPMA/59-211
B9Q6F8_TOXGO/725-906
Q24P30_DESHY/188-348
B0RCS3_CLAMS/33-212
RIMO_MARAV/158-337
Y486_METJA/44-221
Y3898_SORC5/98-273
E6UAU7_RUMA7/99-274
MOAA_SULSO/14-170
G4R8Z4_PELHB/79-242
Q73MP2_TREDE/8-185
C7NE10_LEPBD/160-320
Q6AKL9_DESPS/97-262
PFLA_STAA8/23-189
Q6FFG9_ACIAD/421-627
D7CRB1_TRURR/93-258
Q3A3F9_PELCD/143-315
Q3A2R0_PELCD/31-217
E6UIC5_RUMA7/58-219
B8LD38_THAPS/139-311
Q73NH6_TREDE/52-224
Q1H2D6_METFK/391-597
C7PHE5_CHIPD/79-236
Q8F5Q0_LEPIN/47-216
Q5P0L0_AROAE/412-575
E1ZMU5_CHLVA/90-259
MIAB_SOLUE/152-324
F8J6L3_HYPSM/24-182
C6BTQ5_DESAD/315-518
Q2LUT6_SYNAS/21-234
Q0C0Y9_HYPNA/69-249
F2NWM9_TRES6/309-516
B5YH11_THEYD/30-212
B0VJ12_CLOAI/118-275
F9Z6R7_ODOSD/34-195
Q7UKS9_RHOBA/85-237
B9LAF2_NAUPA/16-169
RLMN_IDILO/111-287
A0LGM0_SYNFM/21-197
E4RTK7_LEAB4/148-321
B8FEQ7_DESAA/148-320
RIMO_GEOSL/154-326
B8C487_THAPS/48-216
E0SRJ9_IGNAA/45-207
C8X9J4_NAKMY/175-347
B8GUI6_THISH/40-176
A8ABG1_IGNH4/48-221
E0RY93_BUTPB/164-335
Q7US07_RHOBA/342-507
B8CXT9_HALOH/161-329
Q250V7_DESHY/25-166
A3DPU4_STAMF/12-219
A6VXJ3_MARMS/92-252
Q47XY4_COLP3/13-188
Q7NBU1_MYCGA/6-174
Q8U4A1_PYRFU/60-211
Q74MD9_NANEQ/86-276
C4L9H1_TOLAT/56-229
B0TFS5_HELMI/64-238
E8N259_ANATU/152-324
B8CZG0_HALOH/97-265
Q189H8_CLOD6/28-201
B1H025_UNCTG/78-233
Q9KAN2_BACHD/127-282
Q8TYL9_METKA/48-213
D2QEY3_SPILD/145-317
Q74ES3_GEOSL/196-370
A0L9M2_MAGSM/35-192
Q0AUB0_SYNWW/187-360
B2KAS6_ELUMP/5-174
D2SCR9_GEOOG/268-434
Q8RB33_THETN/175-336
Q8ZYU5_PYRAE/33-203
D9SPV2_CLOC7/54-214
E0SRP2_IGNAA/223-409
E4T4D4_PALPW/27-211
A2BKT6_HYPBU/206-366
MOAA_CLOAB/14-175
H8L1B9_FRAAD/32-187
E8UEQ0_TAYEM/179-354
B0TFU5_HELMI/41-214
RIMO_NOVAD/157-342
D2RJ51_ACIFV/150-323
D4H0I6_DENA2/24-199
G8SL94_ACTS5/140-321
A8MDG2_CALMQ/153-313
B7JC27_ACIF2/115-286
A0B8N5_METTP/29-192
A1U5A5_MARAV/66-242
A5FU02_ACICJ/27-181
Q8A5S0_BACTN/5-176
A2BL81_HYPBU/37-159
A0B663_METTP/92-251
F0SZC9_SYNGF/31-201
C7R6W7_KANKD/12-188
E1QXZ4_OLSUV/29-250
MIAB_ANADE/174-342
C8WWN8_ALIAD/204-375
Q9X114_THEMA/25-193
Q0AU42_SYNWW/106-259
G8NZJ3_GRAMM/183-347
B0S2W8_FINM2/47-208
BIOB_PSYA2/77-242
O27623_METTH/23-177
C7QDW0_CATAD/72-233
C9RP95_FIBSS/97-272
C1MRJ7_MICPC/130-292
A9KM80_CLOPH/17-153
PQQE_GLUOX/12-170
A4T0A9_POLSQ/99-267
Q7NV14_CHRVO/15-177
E6W783_DESIS/77-232
Q2JKL1_SYNJB/265-468
D2QM44_SPILD/155-328
Q4FUW5_PSYA2/443-649
I1FX64_AMPQE/150-205
Q01PM3_SOLUE/35-176
Q9X026_THEMA/61-227
C5C488_BEUC1/32-212
G1XJR2_ARTOA/106-258
A5I835_CLOBH/114-271
A0LJR6_SYNFM/25-120
F2NET5_DESAR/165-328
B9L9E3_NAUPA/75-232
Q55908_SYNY3/35-192
BIOB_METCA/56-215
MIAB_CLOBH/163-335
H6LFD2_ACEWD/15-191
A1TWY4_MARAV/34-191
O29678_ARCFU/8-157
A2BIS2_HYPBU/27-188
C7Q601_CATAD/43-221
D5SXS1_PLAL2/74-235
RIMO_CHLTE/143-314
D7CMK5_SYNLT/59-233
BIOB_FUSNN/97-261
PQQE_PSEAE/20-178
D5EID4_CORAD/11-177
F8L867_SIMNZ/6-176
B7QN38_IXOSC/262-444
Q24SN4_DESHY/268-433
F4CMU0_PSEUX/78-239
H9KR64_APIME/259-454
RLMN_KINRD/138-315
E3GFK3_EUBLK/90-256
D4H3H2_DENA2/37-203
D2QMW9_SPILD/312-526
E1RCC6_SPISS/221-387
A5D2D9_PELTS/25-190
D1BMR7_VEIPT/32-210
Q0W7U2_UNCMA/25-192
C6BVU9_DESAD/41-259
Q3J0G6_RHOS4/67-251
Q2RXL5_RHORT/20-183
D9QT32_ACEAZ/54-219
LIPA_ACICJ/81-244
B6YQV9_AZOPC/84-252
F8KZP3_PARAV/35-180
C8WPW3_EGGLE/115-282
E1QJ15_DESB2/90-264
C7RFR3_ANAPD/92-255
D9ST92_CLOC7/123-280
B2ID18_BEII9/104-263
C6XZQ9_PEDHD/5-175
E6UCC9_RUMA7/93-250
D7GFS5_PROFC/26-187
RIMO_PORGI/140-312
A0L6X4_MAGSM/33-217
C0QD94_DESAH/105-274
Q01SU9_SOLUE/46-222
Q74CC0_GEOSL/96-253
A9WEG1_CHLAA/168-329
Q97GU4_CLOAB/153-330
Q7MQM6_WOLSU/58-232
E6W0X0_DESIS/149-322
Q6ALW2_DESPS/47-217
BIOB_MYXXD/73-236
G0J4C9_CYCMS/354-517
Q9XAP2_STRCO/64-239
BIOB_AKKM8/57-219
F7V352_CLOSS/25-215
Q1AXD6_RUBXD/476-652
B1HP45_LYSSC/180-345
RLMN_VIBCH/108-288
G0R0N9_ICHMG/20-231
C5CEK3_KOSOT/21-177
E8RHL6_DESPD/76-238
Q97HK1_CLOAB/221-384
C7Q685_CATAD/75-257
E1QW06_OLSUV/23-245
C6BZN2_DESAD/34-199
B0TA49_HELMI/115-260
B0S073_FINM2/112-258
RLMN_NITEU/104-294
A0B5V7_METTP/61-231
Q7RXK2_NEUCR/125-287
MIAB_OPITP/179-355
MIAB_GLOVI/155-325
C1MLR3_MICPC/114-296
E4TVE8_MARTH/145-318
D2RKV1_ACIFV/58-225
A3DKA2_CLOTH/182-344
B6KND1_TOXGO/8-174
C1N1R1_MICPC/55-231
Q5WIH5_BACSK/33-204
B8CX99_HALOH/153-325
C5KHT4_PERM5/133-299
F9Z937_ODOSD/21-202
Q6AS81_DESPS/21-178
MIAB_THEM4/141-313
D9SMV3_CLOC7/99-263
B5Y6B5_COPPD/20-193
B8BUD0_THAPS/64-253
COFG_METTP/25-188
BIOB_GLUOX/45-204
C8W370_DESAS/114-284
F0SZC5_SYNGF/202-361
A4FIF7_SACEN/83-265
D8LUA7_ECTSI/150-286
MOAA_CAMJE/15-176
G8NUS7_GRAMM/78-252
Q0AXT6_SYNWW/60-233
E3HC73_ILYPC/19-181
Q020Q8_SOLUE/44-217
E3H7V6_ILYPC/9-193
MIAB_MARAV/153-327
Q2RHE5_MOOTA/57-230
BIOB_NEOSM/45-207
E6W4F7_DESIS/76-236
Q1D1Z8_MYXXD/95-269
O28318_ARCFU/124-280
E1R4B6_SPISS/83-241
Q89WZ0_BRAJA/105-268
F2NFX1_DESAR/21-188
E6UD75_RUMA7/187-347
MOAA_SYNJB/9-173
B9QDT8_TOXGO/116-330
C0QGQ4_DESAH/24-208
F2JLB1_CELLD/519-703
D2QPI7_SPILD/15-175
Q8IM25_PLAF7/103-270
D7CNA1_SYNLT/5-162
E3I8H2_RHOVT/2-171
A0B9S6_METTP/64-228
D3E1T6_METRM/66-213
RLMN_ZYMMO/134-310
D5EP23_CORAD/109-283
E4RKK1_HALSL/149-321
Q01R21_SOLUE/191-353
Q8ZTM5_PYRAE/76-235
LIPA_PROAC/77-236
MIAB_SYMTH/170-348
Y597_METJA/42-197
Q18D17_CLOD6/83-249
Q7MAP2_WOLSU/75-242
Q7UGX9_RHOBA/66-234
C9RQ46_FIBSS/307-521
BIOB_HELPY/11-175
D9SRC4_CLOC7/26-200
CDKAL_HUMAN/208-381
F5YPB6_TREPZ/13-176
C6XI08_LIBAP/180-354
Q24SX9_DESHY/14-190
E8RDB6_DESPD/25-192
RLMN_HELPY/117-286
Q24WN1_DESHY/93-270
Q7NRA2_CHRVO/215-379
Q2JET1_FRASC/32-187
D4LBQ8_RUMC1/8-176
B1L7E7_KORCO/38-191
BIOB_ALCBS/61-223
Y4229_ANADE/101-267
D6Z4W0_DESAT/165-337
Q97UW2_SULSO/184-368
F5YH19_TREPZ/9-191
B8DZ18_DICTD/24-200
E3GQB3_EUBLK/191-362
B1HQR4_LYSSC/129-285
B2KED3_ELUMP/54-214
C9R7Z1_AMMDK/107-278
MIAB_CELJU/157-331
Q2W3S3_MAGSA/50-224
C9R7T7_AMMDK/5-162
RLMN1_MYXXD/110-281
LIPA_BACTN/57-218
A5F9Z2_FLAJ1/358-521
D9R2W2_CLOSW/22-185
F2KWU0_PREDF/100-268
Q5A4E7_CANAL/95-304
Q9HLE0_THEAC/242-430
A5D4G7_PELTS/98-258
D4H6B7_DENA2/46-218
RLMN_CLOPE/105-276
C1F0W4_ACIC5/159-330
Q8TZB9_METKA/58-223
D9SQ57_CLOC7/23-151
A9KHC8_CLOPH/33-208
Y463_HAEIN/10-187
D6GTA8_FILAD/19-185
Q8XIS8_CLOPE/7-178
A6LJF5_THEM4/252-417
G8R891_OWEHD/53-230
C1F6A0_ACIC5/32-187
B8FNP8_DESAA/110-279
E0RYB3_BUTPB/66-223
RLMN_BIFLO/141-322
F4LSI1_TEPAE/147-320
Q0VNI6_ALCBS/28-178
I1CSV5_RHIO9/367-549
O29360_ARCFU/23-182
Y1242_SYNY3/171-340
Q72EJ8_DESVH/25-186
RLMN_THICR/111-289
F0XY08_AURAN/162-311
G7DSP7_MIXOS/145-310
Q89QX7_BRAJA/201-370
D0LYD7_HALO1/228-385
C4ZEV5_EUBR3/112-283
A8MB41_CALMQ/232-422
Q8E8E1_SHEON/17-178
F8A9Y9_THEID/185-348
LIPA_AQUAE/47-210
F2NXI2_TRES6/7-181
Q0W6V3_UNCMA/22-194
Q2IMW4_ANADE/327-501
C9RB60_AMMDK/126-288
RLMN2_PARUW/104-278
E6UI61_RUMA7/19-188
C0ZJA6_BREBN/104-273
O48815_ARATH/171-340
E3PXB7_CLOSD/21-159
F9Z3G4_ODOSD/22-204
A5CYV3_PELTS/27-197
Q2RSU2_RHORT/342-548
A7RNF3_NEMVE/8-191
C3Y381_BRAFL/70-204
Q185C5_CLOD6/158-312
A4XG64_CALS8/77-234
D6XSU3_BACIE/58-231
RLMN1_OPITP/107-278
A4F790_SACEN/36-199
D7CJH0_SYNLT/62-226
COFH2_METAC/61-231
G7Z964_AZOL4/73-258
C7RFR1_ANAPD/49-212
C8WHM6_EGGLE/10-183
E4T1J3_PALPW/56-217
E8RBF8_DESPD/21-194
RIMO_HELPY/145-316
Q188H9_CLOD6/13-185
F9VKM5_ARTSS/57-219
B6IVK7_RHOCS/12-183
A4XH88_CALS8/1-129
A0B882_METTP/1-150
C5CAP3_MICLC/72-272
A9W9P2_CHLAA/58-199
H2FZE9_OCESG/54-227
E1ZGJ0_CHLVA/63-243
C7RB51_KANKD/155-335
Q72C80_DESVH/84-257
B8FM74_DESAA/185-347
B5YKJ6_THEYD/76-236
G4L0Y9_OSCVS/97-258
C7RDD9_ANAPD/7-175
Q24MJ5_DESHY/69-233
RLMN_FLAPJ/108-283
A2FYK5_TRIVA/5-161
F9ZAJ2_ODOSD/53-220
C5CI47_KOSOT/31-203
BIOB_BRAHW/68-229
F2NJ57_DESAR/27-222
D7GE77_PROFC/181-353
A3DMA9_STAMF/141-302
Q1MRW6_LAWIP/44-215
D9QV91_ACEAZ/147-319
LIPA_FRATT/92-257
F7V429_CLOSS/117-269
Q00Y44_OSTTA/170-278
E3PUU4_CLOSD/23-186
A4J7I6_DESRM/21-191
B1HQT4_LYSSC/11-153
B7PR51_IXOSC/1-166
C6XMB3_HIRBI/36-192
D4LCZ9_RUMC1/57-220
Q89RM4_BRAJA/177-346
C6BVM8_DESAD/9-155
D0LHG8_HALO1/81-243
A6W3F1_MARMS/11-189
Q74MF1_NANEQ/33-195
Q5WEH6_BACSK/75-249
D6XSG0_BACIE/39-213
Q83F56_COXBU/26-163
F0SXQ3_SYNGF/77-238
Q252C0_DESHY/163-320
H2KPT2_CLOSI/139-335
F4H5B5_CELFA/52-217
E0RUZ2_BUTPB/264-427
Q0UK04_PHANO/1-138
Q9ZBJ3_STRCO/64-243
MOAA_RHOBA/43-206
C5CD30_KOSOT/174-367
Q5ZT11_LEGPH/7-176
A0B8X3_METTP/74-297
C7RBV9_KANKD/20-181
Q8XIT8_CLOPE/146-318
D3TCK2_ACIB4/56-237
F2LTY4_HIPMA/30-217
D7CIQ6_SYNLT/59-219
E3H690_ILYPC/24-246
Q3AAG5_CARHZ/23-158
H9KI52_APIME/122-286
MOAA_SYNY3/31-190
MOAA_THEAC/16-174
MOAA_STRCO/27-190
B8C666_THAPS/102-271
MIAB_TROWT/147-319
MOAA_AERPE/15-178
C8W068_DESAS/107-278
A9B6D2_HERA2/59-222
E6U8K7_ETHHY/115-262
G8T9C1_NIAKG/22-171
E4T3M4_PALPW/144-316
C7QJJ0_CATAD/15-178
F4LTY7_TEPAE/114-265
Q8TJ11_METAC/120-274
A0RU25_CENSY/66-241
E1QKU9_DESB2/44-201
C4ZIA0_EUBR3/197-361
A5I6U4_CLOBH/21-181
Q8ZU57_PYRAE/119-301
A3DFR5_CLOTH/28-210
A0B677_METTP/51-227
A9KP10_CLOPH/22-183
Q748W3_GEOSL/200-365
D0LQ91_HALO1/23-165
E8N5H5_ANATU/114-288
F5YGY4_TREPZ/81-234
D3Q4M4_STANL/62-224
C5B2Z7_METEA/59-223
MOAA_DESAD/16-176
B2IHQ0_BEII9/100-280
B0S3H2_FINM2/26-186
Q8RI64_FUSNN/82-205
F8FCN8_PAEMK/180-354
Q6AMF6_DESPS/73-232
C0QJ27_DESAH/99-260
Q8R8P0_THETN/77-234
Q1IML8_KORVE/45-222
D4H5J4_DENA2/139-312
D2R825_PIRSD/52-196
H9JDR8_BOMMO/97-306
H6LHM3_ACEWD/179-347
Y808_METJA/77-233
Q2J8I8_FRASC/13-119
B8D1A9_HALOH/23-185
A5D438_PELTS/260-425
B8GV26_THISH/151-325
A1RYK2_THEPD/156-315
D5X9E1_THEPJ/96-265
C6BWV5_DESAD/40-201
B2A3U9_NATTJ/33-172
H6LK32_ACEWD/263-428
E6U6Y8_ETHHY/99-272
E0RUH2_BUTPB/33-202
G2LGP8_CHLTF/66-232
C0Z4J4_BREBN/9-162
E2LZ87_MONPE/138-278
Q24Q99_DESHY/45-227
C1A8W4_GEMAT/41-214
Q3Z8U5_DEHE1/20-214
RIMO_SHEON/174-353
Q3Z9W2_DEHE1/1-161
RIMO_DESVH/139-311
Q9HLL0_THEAC/58-236
RIMO_PROAC/190-362
B1L5P2_KORCO/9-165
A3DMB0_STAMF/202-365
C4ZEL7_EUBR3/92-261
E0RYM8_BUTPB/114-285
BIOB_CHRSD/65-227
Q89S86_BRAJA/100-280
E8R5V5_ISOPI/36-191
G0ECX3_PYRF1/55-218
BIOB_PSEAE/53-213
C8WHJ8_EGGLE/169-341
D1B7Y1_THEAS/64-225
Q6ARU9_DESPS/22-189
B7FVC1_PHATC/90-299
MIAB_CYTH3/186-362
E0S0R2_BUTPB/9-171
Q97ZG2_SULSO/71-257
Q2IDK7_ANADE/192-361
E6U8V6_ETHHY/38-197
B9L711_NAUPA/22-183
E8N125_ANATU/96-293
Q67R91_SYMTH/69-243
E3I4T9_RHOVT/34-216
Q67T94_SYMTH/36-198
E1QGK4_DESB2/24-131
D9QT77_ACEAZ/19-189
LIPA_CALS8/56-219
HPDA_CLOD6/28-250
Q9YBE2_AERPE/16-189
D6Z1S5_DESAT/20-186
Q3Z8S9_DEHE1/156-306
C9RC41_AMMDK/59-232
Q6AR20_DESPS/41-201
MIAB_COPPD/138-309
B0TF87_HELMI/198-375
Q1MRW4_LAWIP/75-233
RIMO_SYNWW/148-320
H6C8G7_EXODN/100-268
MOAA_CARHZ/14-175
F0T0H4_SYNGF/14-176
MIAB_WOLSU/144-319
A9KLC8_CLOPH/136-330
LIPA_SCLS1/155-320
D0L212_HALNC/156-335
A0LGI6_SYNFM/44-205
A6LNE0_THEM4/53-213
Q2RG58_MOOTA/81-236
G8PI05_PSEUV/73-236
H3EZQ6_PRIPA/42-207
H6LAX0_SAPGL/66-238
C7RHF7_ANAPD/26-206
F0SJU7_PLABD/26-189
B3PCW0_CELJU/435-641
COFG_METTH/9-184
Q2RQ01_RHORT/45-207
B0TDM0_HELMI/38-216
C1MHI6_MICPC/225-398
RLMN_DICTD/103-277
D7CUI8_TRURR/26-195
Q3A667_PELCD/280-390
A9KIR0_CLOPH/195-357
C0QKU6_DESAH/104-279
C6CW91_PAESJ/184-348
P74381_SYNY3/226-389
D5WTJ1_BACT2/41-196
B5IA40_ACIB4/21-175
G4KXN9_OSCVS/14-176
Q6AAG1_PROAC/27-193
D5EEH9_AMICL/17-179
D5EDW2_AMICL/260-425
C8VXA1_DESAS/22-189
F8L018_PARAV/49-212
BIOB_THICR/50-212
C9RP24_FIBSS/123-257
E1QE84_DESB2/107-279
Q0TYZ8_PHANO/144-308
Q1D8B1_MYXXD/34-160
Y311_SHEON/379-585
G0EF50_PYRF1/97-260
E6UIA9_RUMA7/169-346
E4RMK1_HALSL/17-178
H8L2E6_FRAAD/10-168
Q47FD2_DECAR/14-171
D3BRG1_POLPA/36-230
D5XAT9_THEPJ/6-180
D3TDB4_ACIB4/24-192
A0B6M9_METTP/20-191
Q980E0_SULSO/28-148
A6GWS1_FLAPJ/79-237
Q1GYT4_METFK/24-186
D4H369_DENA2/5-173
E1R5M8_SPISS/165-333
G7DU98_MIXOS/97-308
C5CFK0_KOSOT/18-175
Q746R4_GEOSL/12-170
D9SKV4_CLOC7/37-211
C4ZAH7_EUBR3/62-225
F0T2L5_SYNGF/13-173
G7Y7S9_CLOSI/1-84
F0XXZ7_AURAN/75-256
C7RDC7_ANAPD/146-318
BIOB_BEII9/54-218
Q3Z8T5_DEHE1/17-187
A9T7V9_PHYPA/15-177
C5AS36_METEA/19-191
D5X855_THEPJ/172-349
D5WTA2_BACT2/59-223
A6TRT4_ALKMQ/11-181
MIAB_SORC5/157-343
G7Z4C2_AZOL4/156-330
LIPA1_BRAJA/80-243
F9ZC17_ODOSD/60-207
B7G524_PHATC/157-331
Q00Y67_OSTTA/93-321
D0LL20_HALO1/24-178
Q6CEV3_YARLI/100-308
Q72WT2_DESVH/26-210
Q3A0B2_PELCD/29-205
D4H135_DENA2/20-191
Q2G1X7_STAA8/27-209
B1L7M3_KORCO/118-276
A6W9Q6_KINRD/125-301
B5Y8D4_COPPD/186-360
C0QGM4_DESAH/128-284
B0S3A8_FINM2/14-175
F2IEK0_FLUTR/48-208
A0B5S4_METTP/59-225
C4ZFE4_EUBR3/31-198
LIPA_PSEAE/94-258
D1BNE4_VEIPT/263-428
C5B046_METEA/150-333
D3Q7H7_STANL/77-247
F8AD77_THEID/150-322
Q8TUB9_METAC/65-244
E6UIZ2_RUMA7/25-200
A2BL55_HYPBU/44-201
D8M8M1_BLAHO/189-364
B8F965_DESAA/5-174
D1CC63_THET1/29-197
Q97XS7_SULSO/40-184
G0IW70_CYCMS/55-229
E0SSG6_IGNAA/18-193
Q0W2M4_UNCMA/79-234
Q0AZ39_SYNWW/5-162
A1TWU5_MARAV/34-170
D3QC28_STANL/24-161
O29344_ARCFU/40-190
Q0RVJ8_RHOSR/552-726
Q74FQ8_GEOSL/169-339
E0SSM6_IGNAA/130-288
A6TTU7_ALKMQ/190-350
D3E091_METRM/27-196
Q8RAW5_THETN/57-218
Y1738_CHRVO/385-591
C6BZL4_DESAD/89-245
Q2FKU5_METHJ/96-253
A8JHN1_CHLRE/118-272
Q2G4E0_NOVAD/31-226
RLMN_KORVE/105-278
C9SUP7_VERA1/68-239
Q9WXX5_THEMA/95-257
D2RLP6_ACIFV/28-194
RLMN_AROAE/107-325
QUEE_ECOLI/25-196
Q3A161_PELCD/29-191
BIOB_ACIAD/47-209
RLMN_LACLA/113-290
MOAA_PYRAE/15-175
Q9HLF2_THEAC/4-153
MIAB_BEII9/189-364
Q83C07_COXBU/67-247
Q0W760_UNCMA/32-214
Q8TI77_METAC/29-181
Q74G11_GEOSL/59-233
F4KUY9_HALH1/186-361
C8WUJ2_ALIAD/21-189
Q47EV1_DECAR/22-195
D2QLT2_SPILD/12-162
F8JFF9_HYPSM/11-181
RIMO_CLOTH/156-328
C0QGR9_DESAH/23-241
D3Q285_STANL/155-327
C1N6R2_MICPC/241-429
B2A5K3_NATTJ/120-281
H6LK19_ACEWD/177-338
Q4FU37_PSYA2/61-216
Q9HHN7_HALSA/42-231
D6GQ85_FILAD/60-221
Q8AA16_BACTN/78-238
D2PNV5_KRIFD/22-185
E8RBP5_DESPD/45-208
D3F5L3_CONWI/426-600
D5EDU7_AMICL/118-258
F8FPY3_PAEMK/30-212
Q3ADN2_CARHZ/24-205
D2SC44_GEOOG/77-262
G0EHJ4_PYRF1/32-191
E1X5Q6_BACMS/219-382
C8WGJ2_EGGLE/264-429
B0S2V3_FINM2/95-287
F8PKQ1_SERL3/31-157
Q47H77_DECAR/66-243
BIOB_AROAE/60-218
A9RZE1_PHYPA/29-211
C4XHG4_DESMR/44-201
A3DNX1_STAMF/90-252
C6BZN1_DESAD/34-196
QUEE_SYNY3/36-128
E8RC55_DESPD/100-262
BIOB_METFK/69-228
A8AB37_IGNH4/201-360
D0LGF3_HALO1/64-243
F4KY22_HALH1/93-273
C0QWI6_BRAHW/10-189
Q0AAN3_ALHEH/26-175
D4H5G2_DENA2/142-298
MIAB_MAGSA/154-324
B8E2B1_DICTD/10-178
F8JII2_HYPSM/32-187
COFG_GLOVI/14-178
TYW1B_HUMAN/346-528
F6Y1Q3_CIOIN/98-307
E8RCB8_DESPD/59-222
Q1QXF5_CHRSD/72-252
A7HQ54_PARL1/51-213
A6GW51_FLAPJ/5-175
D5EIF6_CORAD/11-179
BIOB_CAMJE/10-174
F8J7Z7_HYPSM/99-261
D7FRC0_ECTSI/56-257
C8WY00_ALIAD/50-227
E0TEP0_PARBH/136-313
F0YNV7_AURAN/47-211
B8E311_DICTD/260-425
A6LNA8_THEM4/18-192
RLMN_DESHY/114-281
RLMN1_PARUW/109-278
B5YHE0_THEYD/10-190
Q24MD3_DESHY/116-253
B0RZM1_FINM2/22-196
H6LAJ6_SAPGL/149-329
G8S9I2_ACTS5/62-236
Q0AWB7_SYNWW/63-220
C1N354_MICPC/249-424
LIPA_PYRAE/52-214
C6XXV4_PEDHD/48-211
PFLA_ECOLI/24-184
E8MY15_ANATU/451-601
C4K4C2_HAMD5/82-246
QUEE_METAC/31-197
A0B619_METTP/70-224
Q0W7F7_UNCMA/210-372
Q74AX2_GEOSL/10-176
QUEE_BACTN/25-125
G7ZIW3_AZOL4/228-392
F7V8I6_CLOSS/87-245
C8WJ01_EGGLE/5-162
E0SSK1_IGNAA/55-218
G1XD28_ARTOA/164-329
D0LTE2_HALO1/33-168
D4LBR2_RUMC1/167-339
Q8XJV8_CLOPE/177-340
B9L9G6_NAUPA/131-298
Q89W40_BRAJA/196-360
Q726U7_DESVH/12-166
BIOB_MAGSM/54-216
Q2WAS4_MAGSA/26-141
E1QKP2_DESB2/76-238
E1QY53_OLSUV/42-241
Q8R677_FUSNN/46-219
F4P6Q9_BATDJ/94-312
Q63RM6_BURPS/61-237
C0QHG4_DESAH/18-171
D6XWK0_BACIE/23-151
D5GII1_TUBMM/99-268
LIPA_CAUCR/84-247
FBIC_STRCO/542-716
E8RIN3_DESPD/18-165
E3PXV8_CLOSD/195-359
E4TSD7_MARTH/34-164
G0IX09_CYCMS/5-175
E6SJA7_THEM7/202-376
A3DIH3_CLOTH/32-200
D7BP57_ARCHD/26-204
E6U649_ETHHY/97-263
BIOB_POLSQ/70-232
E8T241_THEA1/72-244
Q74E14_GEOSL/200-362
D0KVT5_HALNC/48-210
RIMO_BEII9/151-330
Q747M5_GEOSL/236-401
A9G3P3_SORC5/169-333
YGIQ_ECOLI/380-586
Q2FRN7_METHJ/169-340
B1ZSN2_OPITP/68-242
H3G9W9_PHYRM/139-315
E9CJ57_CAPO3/315-542
Q726V3_DESVH/92-253
G0EC59_PYRF1/28-193
Q8XHC8_CLOPE/36-211
D6XWB2_BACIE/147-318
F0SYJ2_SYNGF/33-217
D2RM98_ACIFV/54-221
COFH_METHJ/64-237
E1X3S8_BACMS/26-175
Q8R947_THETN/50-233
Q0AAV0_ALHEH/113-265
RLMN_THETN/105-272
A0B6P0_METTP/91-245
A4J6G2_DESRM/170-326
D1AYU7_STRM9/15-186
E4RSD0_LEAB4/310-524
H3H756_PHYRM/1-103
C0Q8U6_DESAH/180-337
A5D3L7_PELTS/41-198
COFH_METTH/62-236
Q8U0X7_PYRFU/145-305
Q2RX91_RHORT/87-244
Q01U36_SOLUE/193-355
H2J3M0_MARPK/126-286
C6C1B6_DESAD/66-239
CK5P1_HUMAN/252-461
A8MAY8_CALMQ/4-139
B2A5I5_NATTJ/159-315
LIPA_RICPR/57-220
A6VXH7_MARMS/51-227
Q60AG7_METCA/9-162
D6Y829_THEBD/160-332
Q74G10_GEOSL/57-231
B1HNE8_LYSSC/28-198
LISC_ARATH/152-317
G8QVJ6_SPHPG/143-317
Q3A1K4_PELCD/25-192
A1RZK3_THEPD/18-193
Q1H0N9_METFK/25-183
Q7VXX7_BORPE/36-208
F0T2U9_SYNGF/116-278
C7RFV5_ANAPD/129-294
Y1136_METJA/90-296
E8REF5_DESPD/10-169
D5WXN0_BACT2/10-182
B8FFL3_DESAA/21-235
Q82XE5_NITEU/32-187
Y841_METJA/13-200
RIMO_BDEBA/157-334
C6BVL6_DESAD/26-191
B9L8M4_NAUPA/51-226
MOAA_THEYD/14-176
C5BWM6_BEUC1/205-377
E6W0C9_DESIS/141-311
B7FSP3_PHATC/74-277
E6UAR8_RUMA7/182-348
D3DZ69_METRM/40-221
BIOB1_FRASC/90-251
B2KE98_ELUMP/127-299
D5SRH0_PLAL2/52-199
Q8RAK9_THETN/166-321
B2KDL2_ELUMP/25-161
B6YRC4_AZOPC/93-249
D3Q200_STANL/3-160
H2J3T4_MARPK/209-370
E0SP26_IGNAA/72-257
Q2G3V9_NOVAD/110-286
Q2S3H2_SALRD/118-274
D6Z525_DESAT/165-360
C7RBJ0_KANKD/21-192
Q2SF68_HAHCH/43-204
Q2RII1_MOOTA/24-179
RLMN2_MYXXD/127-302
A4FNY6_SACEN/543-717
A0B8A6_METTP/16-175
ELP3_DICDI/108-314
H6LJS0_ACEWD/4-135
F0SW31_SYNGF/32-247
LIAS_HUMAN/131-296
B3DYL8_METI4/70-250
G8PHF5_PSEUV/200-337
E6U5I5_ETHHY/170-340
RLMN_LAWIP/110-286
Q3AET2_CARHZ/27-192
C8VVC9_DESAS/61-224
F2ICW9_FLUTR/5-176
A1SMC4_NOCSJ/286-452
G2LFN8_CHLTF/55-213
A9TTS2_PHYPA/202-377
F9VKM4_ARTSS/78-332
F8ADV8_THEID/20-202
LIPA_YARLI/109-274
F8L089_PARAV/138-313
B1HWN0_LYSSC/76-239
Q2LTL5_SYNAS/214-382
E3I3J4_RHOVT/51-214
Q2RJ40_MOOTA/17-204
A4XGU3_CALS8/62-223
E8RDE3_DESPD/56-228
F8I7K6_SULAT/73-246
D6GS44_FILAD/24-204
O33183_MYCTU/84-230
B5Y9P2_COPPD/6-159
A6TQI9_ALKMQ/262-427
D5WPQ1_BACT2/150-322
F8FCG5_PAEMK/59-233
F2JKS2_CELLD/303-511
D7FI54_ECTSI/87-255
E3GPT0_EUBLK/61-243
BIOB_ZYMMO/68-231
C8WXE7_ALIAD/69-232
PFLC_ECOLI/41-231
A9END5_SORC5/162-329
D9RAJ3_CLOSW/22-214
Q8TWJ4_METKA/182-383
RIMO_DESPS/148-320
H9KDU6_APIME/1-80
G8NRF8_GRAMM/173-334
E0S0Z0_BUTPB/63-227
Q0AY43_SYNWW/22-186
Q01S24_SOLUE/209-371
Q0C4R0_HYPNA/50-224
A0LKE0_SYNFM/297-459
H2J490_MARPK/51-213
E8T550_THEA1/37-199
E1QJW0_DESB2/280-440
D9QQ85_ACEAZ/162-334
Q8RAP3_THETN/94-263
G8TRT3_NIAKG/109-281
Q2W2M4_MAGSA/332-538
Q8P8Y7_XANCP/66-242
Q726U0_DESVH/174-343
LIPA_BURPS/96-260
B0RG42_CLAMS/189-338
G0EG94_PYRF1/25-180
Q5FTA4_GLUOX/201-363
D6Z4Z6_DESAT/10-169
Q00XT4_OSTTA/189-363
F4KSR9_HALH1/145-317
E4TTQ9_MARTH/69-249
Q72F21_DESVH/19-189
H8KZG9_FRAAD/26-194
Q74NB0_NANEQ/166-354
C9RKV9_FIBSS/45-220
Y285_HELPY/138-305
C4XTE2_DESMR/22-183
Q9I763_PSEAE/67-247
F0STY0_SYNGF/149-321
A5I3A7_CLOBH/37-189
RLMN_GEOSL/107-275
C4XHH1_DESMR/47-219
Q029D2_SOLUE/44-207
F4LUA2_TEPAE/148-320
C7PR94_CHIPD/36-150
C5BWT6_BEUC1/136-314
Q2RLI7_MOOTA/77-246
A4XG44_CALS8/158-314
Q8A096_BACTN/28-204
Q1CYF0_MYXXD/179-356
D6Y5A6_THEBD/164-325
D8PNA8_SCHCM/77-238
A9FYL1_SORC5/157-315
C6Y313_PEDHD/44-221
C7RF60_ANAPD/20-190
C1F721_ACIC5/5-183
A7S7F5_NEMVE/206-379
F8JD77_HYPSM/159-333
C5AX60_METEA/25-183
F4H775_CELFA/170-342
Q7M8D2_WOLSU/4-160
MIAB_PSEAE/151-325
G8TBW8_NIAKG/148-329
E8N5N3_ANATU/53-204
CDKAL_CAEEL/68-242
F2NFG8_DESAR/263-428
Q47ZX2_COLP3/29-183
E8UD46_TAYEM/20-193
Q2LW90_SYNAS/112-269
C3YWP9_BRAFL/6-143
Q2RWD0_RHORT/151-311
C4ZBX2_EUBR3/25-196
A5FK61_FLAJ1/5-181
G2LDD8_CHLTF/31-201
F8FJJ1_PAEMK/68-242
C9RJA8_FIBSS/265-431
Q18CJ8_CLOD6/23-165
A7G934_CLOBH/23-222
E0RR67_SPITD/208-379
C9SDR9_VERA1/127-292
E3I7F1_RHOVT/149-328
Q2W1I8_MAGSA/201-363
H8L5A9_FRAAD/98-264
H2J339_MARPK/25-200
Q0AMK5_MARMM/86-266
B1L7G8_KORCO/29-155
D6GTG0_FILAD/8-179
A1RYH2_THEPD/29-195
D4H761_DENA2/9-172
LIPA_NOCSJ/81-241
D9SUM8_CLOC7/23-237
E8MZH9_ANATU/124-277
G8QQ86_SPHPG/24-181
F0SG15_PLABD/125-282
Q7LXV3_SULSO/11-191
D7A703_STAND/25-183
C8XCT5_NAKMY/41-204
MOAA_DESRM/14-176
D0LKI6_HALO1/184-360
C7RI25_ANAPD/96-255
Q22Z99_TETTS/13-196
Q12DV1_POLSJ/24-196
TYW1_HUMAN/410-592
A3DLF1_STAMF/24-197
RLMN_FUSNN/115-286
F9VKH4_ARTSS/98-258
B8FKC5_DESAA/187-358
H8L543_FRAAD/151-325
D4H1Q6_DENA2/76-230
Q9X1N8_THEMA/77-231
LIPA_BACHD/61-224
Q8U140_PYRFU/22-188
B7G277_PHATC/133-297
C0QM73_DESAH/83-256
B8GLQ0_THISH/70-250
Q01Y31_SOLUE/30-186
G8NTM5_GRAMM/199-366
D5SUC1_PLAL2/32-202
B8GPB5_THISH/9-180
B5YH43_THEYD/56-232
D7BKG8_ARCHD/80-240
F7V5V1_CLOSS/7-180
Q9A8E3_CAUCR/55-229
MIAB_SYNFM/162-334
B8CXZ5_HALOH/263-428
Q5SHW2_THET8/143-311
B7J3H0_ACIF2/27-165
Q1K825_NEUCR/111-319
RLMN_STAA8/121-331
MOAA_STAA8/18-184
H3GA15_PHYRM/5-171
LIPA_PORGI/57-219
Q9YAS8_AERPE/90-253
C9R7S6_AMMDK/61-221
D5EDA1_AMICL/134-307
BIOB_CARHZ/60-225
G4R8F3_PELHB/10-182
D3EPI3_UCYNA/276-441
C4LBG1_TOLAT/373-579
D6Z3Y2_DESAT/21-182
A1RYY1_THEPD/24-189
MOCS1_HUMAN/74-236
D3F5L3_CONWI/13-183
A2EB88_TRIVA/70-235
Y674_METJA/123-285
C7NE15_LEPBD/159-319
BIOB_BURPS/63-225
D2PUS1_KRIFD/268-434
Q2IKY8_ANADE/126-282
D6Z2R0_DESAT/205-366
C8WIZ0_EGGLE/44-201
Q2JC13_FRASC/314-493
LIPA_BEUC1/76-237
O29857_ARCFU/57-228
F3ZXI6_MAHA5/16-167
B1L4A6_KORCO/75-231
C8VWF0_DESAS/62-234
E1R4P8_SPISS/15-191
G4T9M9_PIRID/8-163
Q89B57_BRAJA/20-191
Q24VD2_DESHY/5-162
F7V5F5_CLOSS/19-190
E1ZH10_CHLVA/107-272
A8MC77_CALMQ/77-236
Q2LWG0_SYNAS/27-197
E1R0A9_OLSUV/158-332
D7BL58_ARCHD/31-184
RIMO_GLOVI/146-317
F7AVN1_CIOIN/117-282
A5D3X7_PELTS/6-180
F4LT04_TEPAE/101-264
A8MBI4_CALMQ/14-174
C5AWV2_METEA/96-255
D3E195_METRM/56-220
QUEE_FLAPJ/38-146
G7ZIM9_AZOL4/212-396
E0TC96_PARBH/31-153
B1L5L5_KORCO/63-251
A5FZ66_ACICJ/7-175
C4Z9Y5_EUBR3/307-514
RLMN_THEMA/105-283
BIOB_MYCTU/80-241
B2A6K3_NATTJ/190-384
E0SPR0_IGNAA/38-207
E6X383_NITSE/141-312
G8QW11_SPHPG/13-186
E1QKC9_DESB2/153-324
B8FE31_DESAA/192-354
C9RB59_AMMDK/163-322
Q2SNT1_HAHCH/377-583
C3XRN9_BRAFL/82-245
Q8R6C0_FUSNN/22-193
Q97ZQ9_SULSO/28-187
E0S0E5_BUTPB/61-195
A8MDS2_CALMQ/200-363
A9KIJ8_CLOPH/90-253
C4XIT0_DESMR/93-254
Q2G8H8_NOVAD/116-296
A2BJQ9_HYPBU/61-231
A3DEE7_CLOTH/315-522
E3GFK2_EUBLK/56-219
F2JR15_CELLD/152-323
BCHE_SYNY3/196-358
Q8R6B9_FUSNN/9-179
C4LFY7_TOLAT/36-228
E6W2X1_DESIS/43-243
RLMN_SYNY3/107-273
RIMO_MAGSA/141-320
Q7D0U5_AGRT5/82-261
D6Z267_DESAT/51-198
Q2JC02_FRASC/61-197
C9RIR6_FIBSS/56-229
RIMO_HELMI/165-337
RLMN_SORC5/142-313
Q8TWT0_METKA/89-244
A3DPN9_STAMF/221-410
A0L6I9_MAGSM/42-206
B8CXL4_HALOH/14-185
Q3A7R5_PELCD/58-233
E6W556_DESIS/64-237
H2J343_MARPK/89-258
D3E0Q8_METRM/20-169
D1BA12_THEAS/16-178
HEMN_BRAJA/51-224
Q3A5I2_PELCD/40-200
BIOB_CALS8/69-230
G8QTB9_SPHPG/25-179
BIOB_CAUCR/52-214
A3DNG7_STAMF/38-201
E2RTS1_GIAIC/79-249
B5Y7W5_COPPD/8-170
Q1D6S0_MYXXD/27-197
H6L0F6_SAPGL/145-317
Q7M9T9_WOLSU/24-181
Q8ZYM6_PYRAE/189-388
MIAB_ALHEH/150-324
Q9X0W4_THEMA/127-300
D4H5A9_DENA2/183-357
B1L5E2_KORCO/88-247
E3I204_RHOVT/215-377
E1X327_BACMS/49-222
E8T3G7_THEA1/253-418
A1RY25_THEPD/154-313
F8JBJ6_HYPSM/171-338
Q18AX7_CLOD6/24-237
Q183H7_CLOD6/197-374
Q47WW6_COLP3/85-259
C0R2I1_BRAHW/30-188
D9QSR9_ACEAZ/13-183
D6Z6C9_DESAT/300-455
D7CRN6_TRURR/9-179
G7YWE3_CLOSI/199-375
Q9HIM8_THEAC/75-277
F8JE10_HYPSM/138-311
E8R6G7_ISOPI/205-379
B5Y8A0_COPPD/58-219
Q8ED57_SHEON/24-185
MIAB_LYSSC/217-389
E8QXC9_ISOPI/54-216
C9R9P6_AMMDK/254-419
Q74CE6_GEOSL/76-237
Q0ALB4_MARMM/54-228
G4R8A2_PELHB/42-200
A0LMF2_SYNFM/210-372
D2QEF5_SPILD/76-237
LIPA_PARL1/81-244
B5IFL4_ACIB4/220-408
C4XGL4_DESMR/219-392
Q9YBE5_AERPE/39-210
Q7NEV7_GLOVI/8-161
Q8TWY6_METKA/191-354
RIMO_ALTMD/173-352
B8FFS3_DESAA/23-192
I1G8A3_AMPQE/99-308
C5AR88_METEA/203-365
B1L7E9_KORCO/219-388
C6C0I8_DESAD/37-204
B1ZMT5_OPITP/56-217
C9RBW4_AMMDK/33-216
D6GS86_FILAD/105-272
F4LT31_TEPAE/247-406
Q8KCC1_CHLTE/151-313
Q12GR4_POLSJ/115-279
C6C1K3_DESAD/186-357
B1ZWM3_OPITP/23-200
A9KR64_CLOPH/191-355
F0SG12_PLABD/179-352
Q3A2H3_PELCD/250-409
G8SKI3_ACTS5/297-460
RIMO_MOOTA/145-317
Q8TRM2_METAC/150-322
H6LB41_ACEWD/25-200
A7RV91_NEMVE/280-462
E4RMV3_HALSL/74-238
D8I3E0_AMYMU/532-706
Q0AL46_MARMM/26-189
C7NCG6_LEPBD/22-213
C9R880_AMMDK/169-323
A3DL57_STAMF/1-182
C7RBJ4_KANKD/37-221
Q89M05_BRAJA/101-259
F2IBG2_FLUTR/177-359
F2JP80_CELLD/114-258
C7M1B9_ACIFD/20-187
Q59SA1_CANAL/424-609
Q01SL8_SOLUE/170-334
H6LFA7_ACEWD/14-176
E1R2U0_SPISS/129-282
C4LCM4_TOLAT/10-180
A0B9D6_METTP/305-510
Q1MRL2_LAWIP/145-323
MIAB_LEPIN/158-327
G0ED68_PYRF1/33-146
F4L0B8_HALH1/351-514
O28658_ARCFU/9-162
D2RIP5_ACIFV/94-255
Q2FXY9_STAA8/7-173
Q1ITB6_KORVE/37-157
C7R8V6_KANKD/56-230
C4LEK2_TOLAT/22-197
BIOB_RHOSR/68-229
D7CK87_SYNLT/106-263
Q1QVT1_CHRSD/17-178
B0VJ72_CLOAI/142-313
D9QR05_ACEAZ/109-286
F2L030_PREDF/140-312
E4TR30_MARTH/25-180
A4XG00_CALS8/14-187
E3HD19_ILYPC/20-145
B8E319_DICTD/231-390
A0LMV9_SYNFM/58-232
D6Z033_DESAT/55-215
E9I491_DAPPU/65-152
C5CEQ0_KOSOT/146-318
RLMN_PSYA2/136-326
A6TKU2_ALKMQ/23-234
D1CIE0_THET1/466-644
G4KQD3_OSCVS/19-192
Q74GJ8_GEOSL/165-322
BIOB_RHOS4/50-212
Q05FP4_CARRP/143-311
D3R2M8_CLOB3/107-275
RLMN_NOCSJ/127-304
Q9KAP5_BACHD/27-165
H2J7D4_MARPK/6-151
Q8XJ26_CLOPE/154-332
A0B5G1_METTP/90-252
RIMO_DECAR/143-322
C0QLS0_DESAH/8-177
F5YGQ6_TREPZ/14-183
Q3Z865_DEHE1/9-178
E6W1S2_DESIS/6-172
MIAB_BRAJA/160-334
A9WFE6_CHLAA/55-229
C6CTS9_PAESJ/147-318
RLMN_ALHEH/103-274
F0SNT6_PLABD/64-238
C8W6J8_DESAS/176-353
Q97DI5_CLOAB/16-192
B1YME4_EXIS2/20-152
LIPA_THET8/89-254
B8FL41_DESAA/7-177
A3DD53_CLOTH/21-178
C7M235_ACIFD/100-267
B5IEV8_ACIB4/23-244
H6BKG9_EXODN/485-670
E3H7A0_ILYPC/108-283
Q8KCU0_CHLTE/188-353
RIMO_NITEU/150-329
G0QJ17_ICHMG/214-387
E1R7Z4_SPISS/62-226
E8N674_ANATU/21-132
I1CL47_RHIO9/96-304
C0QIC4_DESAH/8-169
Q01DS0_OSTTA/148-311
A9RJ65_PHYPA/140-304
B5YFQ4_THEYD/100-266
D2R2Y4_PIRSD/28-188
F4KZN7_HALH1/1-145
Q8A687_BACTN/30-161
BIOB_AGRT5/62-223
D6ZE34_SEGRD/530-702
F5WUQ6_ERYRF/104-275
MOAA_MOOTA/14-176
B8E397_DICTD/21-183
F0T251_SYNGF/195-372
Q0AWM0_SYNWW/9-182
MIAB_PARUW/162-335
F4A0N4_MAHA5/8-180
A6VV14_MARMS/382-588
D1BL84_VEIPT/78-241
F7V6G9_CLOSS/30-247
Q1GYX6_METFK/31-192
Q2WB18_MAGSA/14-177
F9Z3G0_ODOSD/35-206
Q9HNF3_HALSA/55-236
F5XS29_MICPN/76-236
D2QI27_SPILD/7-155
Q2LSR3_SYNAS/40-195
Q0TYP9_PHANO/112-320
G4KZA6_OSCVS/23-242
C0QIN8_DESAH/25-239
Q3JAC9_NITOC/32-187
Q5P6A4_AROAE/23-247
BIOB_DECAR/61-222
F8ACU5_THEID/107-281
G8TFZ6_NIAKG/195-360
Q8RGN0_FUSNN/22-182
Q1ISY2_KORVE/32-204
F3ZYC4_MAHA5/56-217
C6BWV4_DESAD/87-255
Q2J7N0_FRASC/79-218
E1RB67_SPISS/58-227
D6GR77_FILAD/140-311
A5FZK1_ACICJ/32-187
B7FZP4_PHATC/118-308
F2NIA7_DESAR/153-325
Q9YDI1_AERPE/32-198
LIPA_ZYMMO/73-237
Q8F884_LEPIN/236-407
Q47V92_COLP3/15-176
C6X5Q5_FLAB3/348-511
MIAB_NITOC/151-325
G0EGZ5_PYRF1/17-177
E0STR7_IGNAA/23-187
Q47EY0_DECAR/366-529
E1ZQL2_CHLVA/127-260
D5EK67_CORAD/27-182
C0QA88_DESAH/209-375
Q8U204_PYRFU/123-282
MIAB_PELCD/151-323
A5I5F1_CLOBH/47-208
F8Q802_SERL3/97-305
D6XU41_BACIE/221-393
E6U2V4_ETHHY/152-325
E8RGI5_DESPD/166-329
A5HY95_CLOBH/303-510
E0TD11_PARBH/8-179
H3G5Q1_PHYRM/22-184
C0QDK5_DESAH/163-334
Q2RM07_MOOTA/213-376
C1MJ04_MICPC/64-212
Q97GE5_CLOAB/19-187
A5FTP3_ACICJ/105-274
Q6C3V9_YARLI/372-555
RLMN_PORGI/102-266
H6LDR8_ACEWD/47-222
C9RBU1_AMMDK/155-327
B9L536_THERP/71-251
D9R4P4_CLOSW/110-281
RLMN_BUCAI/116-290
Q89YJ4_BACTN/22-180
D3PU21_STANL/60-234
Q6AM41_DESPS/33-195
E0RYQ5_BUTPB/10-182
Q5NYJ3_AROAE/79-234
MIAB_RHOBA/142-339
B0VHG4_CLOAI/145-314
B3E034_METI4/21-174
C8W2Y0_DESAS/61-217
E4RTL4_LEAB4/173-347
A0LH03_SYNFM/26-210
D6Z5C4_DESAT/196-366
D9SMC7_CLOC7/10-168
E0RR60_SPITD/24-180
C6XW09_PEDHD/74-249
D3TA83_ACIB4/14-173
RLMN_FINM2/108-276
C7NCD8_LEPBD/151-324
RLMN_CHRVO/105-282
B7PTM1_IXOSC/96-305
A0LJI8_SYNFM/18-180
H3HZM9_STRPU/204-408
B0TBX0_HELMI/290-455
Q72C52_DESVH/254-419
Q8P6F5_XANCP/40-178
F5YJ54_TREPZ/140-311
A0B7N6_METTP/76-237
B8CA75_THAPS/85-290
G2LJS1_CHLTF/198-365
Q82XJ2_NITEU/23-197
D3B1M1_POLPA/106-268
Q6ABR6_PROAC/9-165
F8AA20_THEID/199-363
C8WIR0_EGGLE/41-208
A4XI83_CALS8/174-354
F2NEM7_DESAR/188-358
BIOB_EHRCR/51-213
D5SXT6_PLAL2/43-227
D2Q1R9_KRIFD/237-409
B9L6C8_NAUPA/33-221
Q748U6_GEOSL/73-227
C6XHD2_LIBAP/26-142
F4NRB2_BATDJ/117-290
A4J6H5_DESRM/41-197
E3GH91_EUBLK/117-263
C4XGL0_DESMR/214-378
Q8TJR7_METAC/31-141
C8XJ90_NAKMY/122-298
Q5FT40_GLUOX/250-410
Y1227_METJA/23-186
B2UQ90_AKKM8/51-208
Q3A4R5_PELCD/41-262
Q2RFT4_MOOTA/118-271
F2JH38_CELLD/89-262
F8FKN3_PAEMK/106-282
B6IXL5_RHOCS/69-253
Q3AB60_CARHZ/58-232
D7GHK6_PROFC/1-144
Q8TYL0_METKA/131-293
E1QLF4_DESB2/43-218
D3RNA5_ALLVD/166-335
C6BY11_DESAD/158-331
E4RNB0_HALSL/13-186
Q63SF7_BURPS/80-254
D0LN28_HALO1/453-630
F8I2W0_SULAT/82-245
D1CIE0_THET1/58-238
BIOB_RHOBA/90-251
F8FC27_PAEMK/114-288
B8E220_DICTD/77-236
H2FY43_OCESG/151-325
RIMO_ALHEH/146-325
D9SS05_CLOC7/261-425
B5ICY1_ACIB4/23-162
F4H3D8_CELFA/33-213
G7ZIE9_AZOL4/205-361
D4H8D5_DENA2/25-207
Q0AKR0_MARMM/162-335
C8WHM2_EGGLE/132-316
Q60CJ1_METCA/64-237
A5D4R6_PELTS/18-173
A3DG33_CLOTH/3-163
F5YKN1_TREPZ/317-526
G8PUQ9_PSEUV/74-237
C7M0Y3_ACIFD/164-328
Q8TL56_METAC/141-305
Q9I6A9_PSEAE/15-188
B1L3K3_KORCO/1-120
LIPA_METFK/91-255
Q9RUT4_DEIRA/236-392
MIAB_THEFY/152-324
B0S0Q6_FINM2/22-171
Q0W6V5_UNCMA/54-223
D6XXU2_BACIE/28-189
Q00VG8_OSTTA/100-311
Q47J07_DECAR/82-248
Q3A7R4_PELCD/57-231
D2AZM1_STRRD/33-211
F4LSX1_TEPAE/57-218
MIAB_FUSNN/148-320
Q7P1Z0_CHRVO/99-286
B9PTY0_TOXGO/116-330
E8RID7_DESPD/122-293
D3R1Z9_CLOB3/26-186
C6X096_FLAB3/34-203
F7V442_CLOSS/59-222
Q2SB97_HAHCH/74-254
C6C002_DESAD/140-318
G7E107_MIXOS/81-252
B3S4K3_TRIAD/279-487
MOAA2_MYCTU/43-206
D2AYE6_STRRD/37-198
A0RXY0_CENSY/203-389
A9AYF9_HERA2/70-232
MIAB_RICPR/156-330
D2QJ28_SPILD/186-395
Q01PK8_SOLUE/199-361
D5X8E0_THEPJ/65-251
D2RKG3_ACIFV/21-179
G8NYM7_GRAMM/23-181
A5I564_CLOBH/177-340
F8JDP1_HYPSM/171-334
D2R756_PIRSD/103-265
C6BX24_DESAD/24-208
Q7LXQ2_SULSO/77-233
Q6MI32_BDEBA/149-304
H2J595_MARPK/30-192
D5XA40_THEPJ/187-357
B8CZE4_HALOH/57-218
Q3J8E8_NITOC/13-184
Q8TWK6_METKA/102-259
CFR_CLOPH/103-272
C4XGW0_DESMR/31-192
C6D222_PAESJ/29-206
D3RUN7_ALLVD/66-228
D6GQA2_FILAD/33-206
Q0A640_ALHEH/66-235
E6SGG4_THEM7/47-206
Q74ES5_GEOSL/153-319
A3DLI6_STAMF/26-190
D6Z2Q3_DESAT/31-193
B9PMN9_TOXGO/272-437
D2QI63_SPILD/94-290
F0YKM0_AURAN/186-362
B5YIE1_THEYD/50-212
D6Z0P2_DESAT/133-290
F2KUN3_PREDF/107-276
MIAB_TREPA/156-334
Q2RXW6_RHORT/98-255
D2PSW8_KRIFD/62-223
Q1ITC1_KORVE/199-361
QUEE_CHLTE/29-180
B9L535_THERP/78-252
D1BQT7_VEIPT/74-237
E6X136_NITSE/57-231
F7V7D4_CLOSS/107-278
D9SS79_CLOC7/494-678
E0RY59_BUTPB/22-216
A5D3Y5_PELTS/149-273
C4Z9X8_EUBR3/148-320
A7HQZ7_PARL1/132-310
Q18AK0_CLOD6/303-510
LIPA_SULMW/58-219
BIOB_CLOPE/58-219
BIOB_ACIF2/48-210
C9RPI8_FIBSS/23-199
H2J6W0_MARPK/107-275
A6LKT7_THEM4/141-312
B2KC63_ELUMP/28-172
A0B988_METTP/151-320
Q2JME7_SYNJB/57-232
H8KZ33_FRAAD/95-275
I1F572_AMPQE/202-354
E9FRR5_DAPPU/26-205
G2LJY0_CHLTF/22-196
D3EPM7_UCYNA/107-276
Q9X0Z6_THEMA/57-217
MOAA_AQUAE/15-178
B8FKS5_DESAA/1-163
D9SNU8_CLOC7/24-200
MIAB_MARMS/150-324
B5Y6W6_COPPD/24-198
E3HAG5_ILYPC/147-324
A8A8D7_IGNH4/39-205
E3GFF3_EUBLK/105-272
Q24XA2_DESHY/76-226
Q01S20_SOLUE/191-353
C6XZH9_PEDHD/81-238
ELP3_SCHPO/92-298
Y309_SYNY3/171-335
C5C8H7_MICLC/76-239
F5YK11_TREPZ/153-319
C6XYZ3_PEDHD/179-361
F8A8E3_THEID/27-200
Q97J65_CLOAB/77-235
G8NNU5_GRAMM/13-191
Q8TY24_METKA/82-243
D8LZQ5_BLAHO/83-261
F2JGF4_CELLD/9-164
D2SAT7_GEOOG/88-248
G0SUV5_RHOG2/92-256
F2NC09_DESAR/18-180
B7J780_ACIF2/73-231
D4H4G5_DENA2/77-233
C6XRC9_HIRBI/116-296
A8A8Y0_IGNH4/35-206
D9QZC6_CLOSW/5-162
F8AB09_THEID/109-274
Q9X148_THEMA/92-272
Q1QSA6_CHRSD/11-185
C9RJW8_FIBSS/32-192
B7PXP0_IXOSC/27-198
Q5ZWB5_LEGPH/87-242
G8PSL2_PSEUV/88-268
Q4PHU8_USTMA/129-287
F0Y0X6_AURAN/156-334
B3DVI9_METI4/43-140
MIAB_RUTMC/155-329
A5FAY5_FLAJ1/21-180
C7PMM5_CHIPD/76-256
E1QHQ7_DESB2/144-316
Q2IM32_ANADE/79-239
F2NEQ9_DESAR/23-207
Q9CEM4_LACLA/33-201
Q63SC6_BURPS/200-362
C8WSK0_ALIAD/67-253
D5XED2_THEPJ/5-162
A5D4Q0_PELTS/170-325
F8JB82_HYPSM/77-261
RIMO_ZYMMO/144-323
G4KZ03_OSCVS/145-317
Q182E9_CLOD6/5-192
D6Y8H3_THEBD/30-208
G8NTM2_GRAMM/192-354
RLMN_AGRT5/135-321
B9L1I3_THERP/146-319
C5CFW3_KOSOT/77-235
Q7UPS7_RHOBA/39-195
B8F9D4_DESAA/28-228
Q481X8_COLP3/215-379
Q1IPR5_KORVE/102-265
A9AWJ7_HERA2/23-115
Q24SR7_DESHY/5-182
D3B481_POLPA/152-317
Q74GH3_GEOSL/149-309
H6LFY8_ACEWD/26-253
C4R5A0_PICPG/51-214
MOAA_METTH/16-174
HEMN_MYCTU/9-184
P73947_SYNY3/54-209
Q6A609_PROAC/51-212
Q11VH2_CYTH3/20-181
O67713_AQUAE/77-242
A1SEV4_NOCSJ/538-712
Q5FTA1_GLUOX/32-187
Q1ITB8_KORVE/193-355
LIPA_AERPE/52-214
E3I2J3_RHOVT/205-372
E3I4D2_RHOVT/174-348
A0RWZ5_CENSY/24-203
A3DIH8_CLOTH/32-193
E3H746_ILYPC/25-183
E8T5Q6_THEA1/147-318
A6TSL6_ALKMQ/146-318
A8AAD8_IGNH4/191-390
H6LC02_ACEWD/166-343
RLMN_TOLAT/108-288
A4XIQ0_CALS8/77-233
D8M4P5_BLAHO/175-349
RLMN_LISMO/106-280
E1QEC5_DESB2/74-201
RIMO_DESRM/150-322
C7RHR7_ANAPD/20-159
D2RN97_ACIFV/25-191
Q2W262_MAGSA/414-575
D9R104_CLOSW/303-513
C6BSQ8_DESAD/26-202
MOAA_SYNWW/14-176
Q6BFF2_PARTE/99-308
D9R7D0_CLOSW/14-175
C4XGV3_DESMR/63-223
E1R7Q3_SPISS/113-280
Q82XN6_NITEU/24-162
A8N0G4_COPC7/62-223
F0SXL1_SYNGF/213-375
H6BN29_EXODN/107-269
D5WU30_BACT2/29-191
G8R4I5_OWEHD/143-315
D3BSF9_POLPA/122-314
E3GLZ9_EUBLK/302-509
D5EQH0_CORAD/53-227
A4SYS0_POLSQ/359-522
Q8EEH4_SHEON/19-226
A4XLU5_CALS8/158-320
A0LKC8_SYNFM/9-167
E4RTI8_LEAB4/29-129
B8BTB6_THAPS/127-295
C8WUP2_ALIAD/66-228
O29051_ARCFU/38-143
MIAB_FLAJ1/172-359
A2FIM6_TRIVA/5-164
TYW1_METJA/56-239
Q3A4R0_PELCD/149-305
RIMO_CYTH3/145-317
A1SMT4_NOCSJ/71-256
D3F1J9_CONWI/98-261
MOAA_NAUPA/15-176
A4XJ15_CALS8/263-428
Q609B4_METCA/101-257
E3PWP2_CLOSD/30-203
RLMN_RHOS4/130-310
MOAA2_PSEAE/19-180
O27239_METTH/159-331
B6IQJ6_RHOCS/199-362
B1L7K9_KORCO/139-296
Q60C18_METCA/369-575
E8QX25_ISOPI/79-232
G8NZX3_GRAMM/23-171
A9ESY4_SORC5/156-312
B2V7I2_SULSY/27-204
G4KUR4_OSCVS/16-191
E3PX76_CLOSD/27-207
BIOB_GEOSL/62-224
G4L230_OSCVS/183-355
B9PZF5_TOXGO/278-478
G8TGR7_NIAKG/69-230
Q2W111_MAGSA/171-339
Q6M3F2_CORGL/7-184
A2BKH6_HYPBU/34-193
RIMO_LEPIN/151-320
C0ZF18_BREBN/156-329
Q67SK5_SYMTH/60-221
C7QBG1_CATAD/156-328
Q2LTC1_SYNAS/58-207
H6LJA0_ACEWD/315-522
Q97IA3_CLOAB/11-182
RIMO_BORPE/141-320
Q0ACR1_ALHEH/25-180
G7E4W3_MIXOS/117-278
G8QVD9_SPHPG/110-278
C5CET0_KOSOT/216-384
C6BU74_DESAD/22-192
E1X019_BACMS/160-332
E3I043_RHOVT/24-177
A4J1V8_DESRM/12-177
Q2FP42_METHJ/138-308
RIMO_CALS8/150-322
A6H0S1_FLAPJ/92-267
Y1766_SYNY3/31-203
E6UDN8_RUMA7/34-211
E4T4W4_PALPW/20-191
E3PSQ5_CLOSD/167-338
C8VWB7_DESAS/8-139
MIAB_MYCPE/203-376
Q1ITH8_KORVE/16-176
Q5QWL1_IDILO/53-226
E8T6F1_THEA1/21-189
LIAS_ARATH/128-294
E6W4H9_DESIS/10-168
LIPA_THETN/54-216
Q97K49_CLOAB/201-367
G8TFZ8_NIAKG/30-175
B8E101_DICTD/148-320
MOAA_CORGL/55-222
H6LG88_ACEWD/90-254
E1QIB5_DESB2/27-193
B6IQN0_RHOCS/24-178
Q8KBN6_CHLTE/40-204
Q8ZVJ2_PYRAE/16-204
Y1093_METJA/32-216
B3PFK7_CELJU/11-184
A6TMU2_ALKMQ/19-189
Q9K8R0_BACHD/93-255
B8FCC6_DESAA/44-201
B1ZMZ0_OPITP/11-160
Q8TZ93_METKA/33-210
C8WM32_EGGLE/111-252
Q2S8L6_HAHCH/17-194
A6TNY0_ALKMQ/179-343
YYDG_BACSU/8-154
H6QS56_PUCGT/95-256
BIOB_PARL1/54-215
A0LFD6_SYNFM/47-221
A6GZG0_FLAPJ/346-509
G8TMQ0_NIAKG/5-175
F2IAT2_FLUTR/66-227
CFR_CLOBH/105-271
B2A0X4_NATTJ/94-262
Q8EBY6_SHEON/17-190
BIOB_ARTS2/86-248
B5YK83_THEYD/10-172
Q93XX3_ARATH/200-371
Q3Z7E7_DEHE1/39-205
A8A9Z3_IGNH4/91-253
RLMN_AKKM8/115-283
B5IF97_ACIB4/219-404
TYW1_ARATH/326-508
D5BTR1_PUNMI/113-289
H3E689_PRIPA/190-363
LIPA_PHANO/124-287
D3RS02_ALLVD/54-238
D1B9N4_THEAS/35-218
G8PVG5_PSEUV/9-216
Q18BT3_CLOD6/39-212
E6U8T5_ETHHY/8-180
E1QZP5_OLSUV/62-235
D3RNX3_ALLVD/59-221
D7CXT7_TRURR/54-230
C7PEC5_CHIPD/178-354
H3GQH2_PHYRM/648-800
F5WQY2_ERYRF/22-126
B3S1C1_TRIAD/82-290
A9SZ46_PHYPA/655-833
H6LGE9_ACEWD/26-201
A8M9R6_CALMQ/6-153
RLMN_COXBU/107-277
B6IU65_RHOCS/122-298
Q1D4V3_MYXXD/206-377
C5API7_METEA/123-298
B5Y853_COPPD/32-201
MIAB_COLP3/151-325
Q0SHB3_RHOSR/48-224
E0STP8_IGNAA/136-291
E8T2E9_THEA1/94-251
D1BLR6_VEIPT/101-263
RLMN_LEGPH/108-286
RLMN_BDEBA/130-300
O27118_METTH/61-243
D1BQX6_VEIPT/22-184
E1R0C1_OLSUV/139-314
Q5NMS2_ZYMMO/59-231
C0QCD2_DESAH/24-190
C7ND71_LEPBD/13-177
C0QJ76_DESAH/21-179
Q8ZXQ1_PYRAE/49-224
C6XKV5_HIRBI/127-303
Q6AL74_DESPS/84-252
A5HY03_CLOBH/117-261
F8AB16_THEID/42-203
D3F5R6_CONWI/18-181
A0B6J0_METTP/149-318
Q8XP55_CLOPE/91-262
D7CM86_SYNLT/150-322
Q2GHP3_EHRCR/131-304
D6GR99_FILAD/101-269
C7RGU3_ANAPD/106-275
BIOB_RUTMC/48-210
E9FSS1_DAPPU/96-305
E8T6P0_THEA1/9-173
Q837N9_ENTFA/39-214
A0JQZ3_ARTS2/77-236
Q2LS92_SYNAS/69-230
D5EGK0_AMICL/21-179
Q8ZXQ2_PYRAE/56-231
A4J9M4_DESRM/32-254
D1BND2_VEIPT/158-330
RLMN_PELTS/122-293
Q8U1P7_PYRFU/17-170
H3GAG0_PHYRM/78-240
E1R545_SPISS/21-168
A7AV72_BABBO/391-572
D7CKY5_SYNLT/19-185
MIAB_SACEN/150-322
F7XVN0_MIDMI/1-164
D7GJ11_PROFC/77-237
MIAB_TREDE/156-334
Y103_METJA/115-284
G2LLG5_CHLTF/28-190
BIOB_LAWIP/45-207
D9SVQ0_CLOC7/86-250
B8FDJ8_DESAA/198-361
E8RCX1_DESPD/196-366
E5S6L6_TRISP/110-319
E8MZS4_ANATU/72-234
Q7NM80_GLOVI/23-174
F2JHD4_CELLD/157-316
B1YK06_EXIS2/25-181
Q9WXW4_THEMA/78-244
Y1155_METJA/293-520
E4T4J3_PALPW/106-273
B8FIL3_DESAA/21-172
D6GTE6_FILAD/40-207
A0B5M6_METTP/163-337
E3GJL3_EUBLK/149-321
H9JR09_BOMMO/205-378
A5G1F6_ACICJ/132-305
F7V231_CLOSS/181-356
C8W555_DESAS/7-181
F0SYL4_SYNGF/76-251
Q8ZV12_PYRAE/24-198
F2KYP3_PREDF/32-204
MIAB_DESPS/155-332
F8F6V9_PAEMK/150-322
MOAA_RHOSR/39-201
E6X1I9_NITSE/45-219
LIPA_MOOTA/63-226
RIMO_XANCP/141-320
B8FMK6_DESAA/22-242
C4ZBB4_EUBR3/9-164
RLMN_HELMI/140-313
A9FX05_SORC5/196-367
A1SJT6_NOCSJ/20-183
F7XV07_MIDMI/8-145
Q8TYF9_METKA/63-237
E8N5D5_ANATU/136-307
Q9YFJ6_AERPE/71-247
D2QXW6_PIRSD/186-342
C8VX17_DESAS/28-210
A6TQA0_ALKMQ/24-185
G8SKH5_ACTS5/222-398
E6UE53_RUMA7/28-210
A9S1C9_PHYPA/180-352
D1BQM3_VEIPT/59-226
MOAA_LISMO/17-179
Y4618_METAC/446-651
C8VXR7_DESAS/23-130
C4LDA9_TOLAT/82-240
H8KTU8_SOLCM/68-248
RIMO_NATTJ/148-320
RIMO_RHOCS/151-330
BIOB_ALHEH/52-214
LIPA_MICLC/76-236
LIPA_STRCO/77-242
E8T3U5_THEA1/45-207
Q8ZSM8_PYRAE/100-256
B7J593_ACIF2/85-241
C7RDD3_ANAPD/9-172
D5WTL6_BACT2/77-238
E6U4Z1_ETHHY/146-315
A1S125_THEPD/23-195
E1ZEE3_CHLVA/49-214
RLMN_ACIAD/142-326
HEMZ_RHOS4/54-228
B1HUD4_LYSSC/6-180
E0RSF5_SPITD/149-323
D0J8X4_BLASP/57-220
C7R7I7_KANKD/151-325
B8CYJ0_HALOH/116-262
A6LMR4_THEM4/207-375
Q72DN2_DESVH/167-345
F2KVZ0_PREDF/27-191
Q2RKX1_MOOTA/148-320
E3I5L9_RHOVT/31-194
E4T8C8_PALPW/53-218
C5KV34_PERM5/1-86
Q2FLA9_METHJ/104-262
E1ZFI8_CHLVA/65-276
G8R400_OWEHD/66-228
E0TEH4_PARBH/79-243
RIMO_LAWIP/146-318
A2E5B6_TRIVA/9-171
A4XIQ9_CALS8/95-254
E1R6S8_SPISS/338-545
Q2W7T7_MAGSA/96-254
B1ZS28_OPITP/74-254
D0LWS7_HALO1/95-265
E1RAG6_SPISS/168-328
A0LKA1_SYNFM/169-338
D7GEL1_PROFC/124-302
A7G0A9_CLOBH/303-510
G0EE87_PYRF1/142-321
COFG_ARCFU/12-180
E0S1T2_BUTPB/14-185
LIPA_CHRVO/83-247
Q3J7X0_NITOC/24-181
H8KUA6_SOLCM/36-223
LIPA_RUBXD/83-280
Q9X0Z4_THEMA/92-258
A9SEN4_PHYPA/149-315
B8DYY0_DICTD/303-509
Q00Y17_OSTTA/465-643
LIPA_NEOSM/55-218
F4A1Q7_MAHA5/153-325
Q01SM0_SOLUE/19-180
Q67R90_SYMTH/84-258
D9SUF7_CLOC7/27-198
Q0P9P6_CAMJE/137-304
F4A276_MAHA5/100-268
Q8TTJ5_METAC/121-280
C7NJB7_KYTSD/223-395
D1BNB6_VEIPT/23-221
D6ZE34_SEGRD/69-254
Q3IZB7_RHOS4/140-313
RLMN_XANCP/128-304
E6UA90_RUMA7/113-284
G4KX55_OSCVS/112-267
A0LJS6_SYNFM/140-297
Q1ILW4_KORVE/173-334
LIPA_CYTH3/66-227
C9RPP5_FIBSS/37-206
E6UCD0_RUMA7/6-170
D5ED37_AMICL/190-358
Q67S75_SYMTH/6-183
A0LF59_SYNFM/21-193
F5XP07_MICPN/271-437
LIPA_CHLTR/68-231
G8QVE5_SPHPG/181-341
H8KWB0_SOLCM/151-323
H6LFV5_ACEWD/199-362
I1G9V9_AMPQE/237-445
A5HYA9_CLOBH/81-250
C6CZN5_PAESJ/59-234
B0S2H5_FINM2/31-198
Q67LN6_SYMTH/196-375
B9L8X4_NAUPA/25-187
A7TAC9_NEMVE/5-175
Q47J15_DECAR/103-265
D3EPE6_UCYNA/148-319
F9URA4_LACPL/31-203
D5SRP7_PLAL2/163-335
B8FG10_DESAA/174-344
F2JNF0_CELLD/189-355
A7TBR7_NEMVE/148-213
A8JE89_CHLRE/422-596
C8WMQ8_EGGLE/37-206
G7ZFB2_AZOL4/45-201
B8F9C4_DESAA/192-360
F5YGT6_TREPZ/178-355
F8JC25_HYPSM/66-229
A5CZ41_PELTS/12-176
D2AXY5_STRRD/176-348
Q01U00_SOLUE/118-281
D3RW21_ALLVD/83-254
B5YH22_THEYD/109-278
Q0AY68_SYNWW/105-270
RLMN_LYSSC/137-311
Q24YU6_DESHY/26-201
C0QEF8_DESAH/53-216
Q47Q83_THEFY/15-178
Y785_METJA/86-250
D2RJY5_ACIFV/147-319
E8RD88_DESPD/295-504
D3PVZ3_STANL/268-434
D0LUS4_HALO1/40-179
Q24XD1_DESHY/19-185
E6U7Z6_ETHHY/169-346
QUEE_GLOVI/39-135
E3PWL0_CLOSD/186-346
LIPA1_PHATC/142-320
I1ER83_AMPQE/92-256
B8FD03_DESAA/200-363
LIPA_BUCCC/81-244
Q67NY9_SYMTH/18-176
Q9F3J2_STRCO/65-242
C7QH32_CATAD/70-244
E1Z7L5_CHLVA/289-455
E8R0V9_ISOPI/40-153
Q5BG28_EMENI/444-629
LIPA_ALHEH/92-257
Q97JM0_CLOAB/261-426
Q7NRB8_CHRVO/216-379
C1MXS4_MICPC/60-225
E0RQV9_SPITD/64-221
Q5P4Z3_AROAE/34-155
G2LKP2_CHLTF/28-189
Q89X46_BRAJA/142-315
D5ELH0_CORAD/157-333
A4SVU4_POLSQ/44-215
RIMO_SYNFM/151-321
Q3ADK0_CARHZ/14-186
A3DLV1_STAMF/25-193
H6C6L1_EXODN/118-289
Q97WC3_SULSO/31-181
I1FIM6_AMPQE/20-196
B5Y835_COPPD/14-171
G0EHJ3_PYRF1/17-177
Q24RN4_DESHY/101-264
B5Y6E4_COPPD/26-246
D3DYY7_METRM/145-317
D6Y0L2_BACIE/89-242
D5XED0_THEPJ/41-227
LIPA_EHRCR/54-217
F8ACW9_THEID/11-157
E4RVH5_LEAB4/47-221
D9QQK9_ACEAZ/177-372
B1L7J0_KORCO/125-285
Q5R145_IDILO/78-235
C4ZEM1_EUBR3/132-283
E0S2T9_BUTPB/21-189
G8TGH7_NIAKG/71-246
Q60AI7_METCA/167-330
Q2RWC9_RHORT/192-354
Q607P8_METCA/138-307
A0LMZ8_SYNFM/199-361
H2G0H6_OCESG/111-271
Q8TZT2_PYRFU/133-373
E6UIX8_RUMA7/58-189
A0LLM0_SYNFM/43-208
D2PYB9_KRIFD/70-251
D5WPS1_BACT2/190-361
Q7NEE4_GLOVI/171-340
Q2JF13_FRASC/98-279
C8W4S1_DESAS/148-320
C6XIE8_HIRBI/160-336
A2BJC6_HYPBU/17-166
F2LWN1_HIPMA/136-306
C7LZ29_ACIFD/54-232
Q4QJC7_LEIMA/474-656
A4XIK1_CALS8/22-194
RLMN_POLSJ/105-280
E8RE60_DESPD/150-322
Q74G80_GEOSL/29-205
A2BJG7_HYPBU/23-176
E1X1N4_BACMS/136-313
E1QKX6_DESB2/274-435
Q8RB71_THETN/7-176
F2IC06_FLUTR/313-527
BIOB_NEIMB/63-225
B8P9E3_POSPM/97-306
RLMN_SYNFM/106-275
D4H6W5_DENA2/29-213
RIMO_CARHZ/144-316
A6TTU4_ALKMQ/163-325
C5CCD3_MICLC/39-219
Q2FPJ0_METHJ/183-378
B8FD56_DESAA/13-183
Q2SJT2_HAHCH/56-232
C4XH47_DESMR/59-235
B8FE78_DESAA/111-284
B0VHG0_CLOAI/84-236
E8N0M5_ANATU/153-326
C0QJ74_DESAH/44-203
A1U5D5_MARAV/35-192
F2NI65_DESAR/128-288
MOAA_CLOBH/14-176
D7CLG8_SYNLT/176-353
MIAB_BORPE/147-322
Q3AA12_CARHZ/119-290
E8QX77_ISOPI/268-433
F7V3R9_CLOSS/26-250
E0S378_BUTPB/13-182
COFH_METKA/64-238
B2A0V1_NATTJ/21-189
RIMO_SYNY3/148-319
Q3AEM0_CARHZ/93-261
C6XWX8_PEDHD/34-128
F2JQY2_CELLD/6-178
RLMN_SHEON/108-285
Q2IPY1_ANADE/55-229
C6XMT8_HIRBI/421-584
H3INY9_STRPU/57-229
D7A1S3_STAND/472-650
F8I7K7_SULAT/24-194
LIPA_DEIRA/80-245
D2AZ22_STRRD/63-223
C6D688_PAESJ/106-282
D7CQZ0_TRURR/138-317
LIPA_SYMTH/76-239
Q2J7L2_FRASC/65-190
H8L1C2_FRAAD/200-364
E4T2G7_PALPW/35-214
C5CDX8_KOSOT/170-340
B9PXW8_TOXGO/82-254
Q5ZTW7_LEGPH/30-177
Q0W491_UNCMA/96-259
Q2IM11_ANADE/330-539
A9GX19_SORC5/10-181
Q74CW1_GEOSL/98-250
Q9KL39_VIBCH/67-241
A0LG57_SYNFM/189-346
C5CFH4_KOSOT/78-234
D0LTF4_HALO1/11-122
LIPA_PLAF7/173-338
Q67KB1_SYMTH/14-176
D0KYC1_HALNC/17-178
MOAA_GEOSL/16-178
C0R2I0_BRAHW/35-198
E4WQB9_OIKDI/109-275
D5X7Q1_THEPJ/64-238
Q2FRL5_METHJ/64-220
B2UQF8_AKKM8/25-177
D7CNA3_SYNLT/43-200
E1QJV9_DESB2/279-444
Q6MLR6_BDEBA/147-319
Q8KAX8_CHLTE/19-173
F2LXZ4_HIPMA/10-166
C8XDW9_NAKMY/63-245
B2V9M0_SULSY/49-212
Q2FRR5_METHJ/76-304
Q9RYR4_DEIRA/113-286
Q9KD75_BACHD/6-178
A4J5B9_DESRM/17-186
F0SZD1_SYNGF/30-205
Q0SHK5_RHOSR/86-246
B8FL69_DESAA/19-189
RLMN_THEM4/105-276
Q2SBA5_HAHCH/125-279
Q7D858_MYCTU/85-231
H3G5B1_PHYRM/320-502
E6UF23_RUMA7/8-177
A5D3K2_PELTS/120-270
E1QE25_DESB2/10-198
Q9HJR1_THEAC/214-397
G8TPY7_NIAKG/46-209
MIAB_PSYA2/198-372
A9KIA3_CLOPH/172-346
B1H0N4_UNCTG/21-180
C8W369_DESAS/73-244
Q8PEG5_XANCP/70-250
RLMN_STRR6/105-278
D1CBA6_THET1/181-345
MIAB_CORGL/171-349
D3PUF4_STANL/24-185
F5YPT2_TREPZ/27-223
MIAB_SULSY/150-321
D3E442_METRM/2-163
BIOB_YEAST/93-255
D5SN23_PLAL2/71-245
F2JPP6_CELLD/56-227
C7PJV3_CHIPD/51-219
Q74N08_NANEQ/23-181
C7RIA7_ANAPD/117-278
C8VBV7_EMENI/118-289
D2QWZ2_PIRSD/274-430
F2LX93_HIPMA/132-294
RIMO_COLP3/155-334
O26919_METTH/97-261
F4LRJ6_TEPAE/24-244
F4CZI3_PSEUX/30-207
E3PS50_CLOSD/9-179
A0LGE8_SYNFM/55-225
F4KTR4_HALH1/188-363
C7PY72_CATAD/42-225
Q74GK2_GEOSL/114-256
O28270_ARCFU/118-274
Q0PB51_CAMJE/46-220
C8WKH0_EGGLE/89-249
D9QR70_ACEAZ/19-185
E8R283_ISOPI/126-293
E3GQW6_EUBLK/66-221
Q1D8C4_MYXXD/50-224
Q24UQ5_DESHY/194-371
AMTAB_ARCFU/137-310
Q9KS94_VIBCH/47-207
F0SG71_PLABD/72-234
C1N9M0_MICPC/181-383
G1XN63_ARTOA/122-288
RIMO_RHOS4/165-336
D2AUJ5_STRRD/130-307
A0L849_MAGSM/187-357
Q7MSG4_WOLSU/28-221
A0RYL0_CENSY/62-236
C9RKM0_FIBSS/107-276
C7Q5H3_CATAD/26-184
A5I3N8_CLOBH/35-256
B5Y8R0_COPPD/129-300
D5XF69_THEPJ/149-320
D2RKZ2_ACIFV/6-174
E8RDB5_DESPD/110-284
D1B5R4_THEAS/147-319
A7G7F5_CLOBH/260-425
E0RWV8_BUTPB/88-262
C6XF06_LIBAP/59-222
Q97JJ4_CLOAB/146-318
D3R1X4_CLOB3/103-277
Q8U0G1_PYRFU/119-288
C8W664_DESAS/169-295
G8SFM4_ACTS5/17-180
A3DIH5_CLOTH/30-193
Q2RNF3_RHORT/199-362
D2V2P3_NAEGR/98-305
B8FMF7_DESAA/203-365
Q3A4Q7_PELCD/7-172
RIMO_VIBCH/169-348
C0QZJ2_BRAHW/107-274
D5XAC4_THEPJ/76-235
RLMN_HYPNA/125-303
Q0W901_UNCMA/122-279
G8R099_OWEHD/176-363
D5WP78_BACT2/118-292
RLMN_MYCPE/107-279
Q82UG8_NITEU/33-223
Q3A3I1_PELCD/115-276
A6WE56_KINRD/85-266
A9KTF0_CLOPH/71-240
F8ICB0_SULAT/8-155
C0Q9U4_DESAH/12-174
F5YHX6_TREPZ/252-415
Q74FM0_GEOSL/37-211
F2KWS5_PREDF/31-198
Q8U2I4_PYRFU/40-197
C8XHA2_NAKMY/76-236
E1ZLV6_CHLVA/15-186
E8RBV7_DESPD/26-210
RIMO_THEFY/186-358
MTAB_THEMA/141-312
D9S502_FIBSS/80-214
LIPA_DESRM/55-216
G0EDQ1_PYRF1/48-216
Q8EJD9_SHEON/21-185
Q8ZV63_PYRAE/185-343
F4BRL3_CARS1/26-190
H8L2P2_FRAAD/109-283
C6BXN6_DESAD/184-346
B5Y9F8_COPPD/71-236
A5D616_PELTS/53-223
Y2873_GEOSL/299-504
A4XIN9_CALS8/20-177
D2R660_PIRSD/49-224
ANSME_BACTN/19-190
LIPA_SORC5/57-236
D5EQU2_CORAD/118-297
Q2FMG8_METHJ/62-221
C4XGE0_DESMR/41-208
E8T2Z9_THEA1/14-171
F8FF48_PAEMK/42-211
D6Z0U7_DESAT/167-343
A0LJC7_SYNFM/47-210
Q7UJ47_RHOBA/131-310
D7CN81_SYNLT/63-233
RLMN_BEII9/126-312
B8E3C3_DICTD/116-261
E0SSP2_IGNAA/173-350
A5I643_CLOBH/16-184
B2KDS1_ELUMP/138-305
C8VZ41_DESAS/160-331
RLMN_GLOVI/104-270
Q9HKR8_THEAC/47-213
D9S5A9_FIBSS/53-226
C3ZI22_BRAFL/100-309
Q2W6Y8_MAGSA/70-254
B0TAE1_HELMI/151-320
Q1DF25_MYXXD/41-205
B5I9R4_ACIB4/19-168
LIPA_AROAE/82-246
H2J7Y4_MARPK/10-175
E8QX99_ISOPI/113-275
B3PC23_CELJU/64-158
RLMN_CLOD6/108-276
A0LQI2_SYNFM/96-248
C5AY53_METEA/151-325
E3GFY8_EUBLK/160-335
C7REN9_ANAPD/92-252
B1L7C8_KORCO/185-345
D1AV09_STRM9/8-172
LIPA_YEAST/175-340
E3I5Z2_RHOVT/82-246
E8UE78_TAYEM/109-287
C4ZAI3_EUBR3/118-273
Q2RJ28_MOOTA/4-180
E0RR82_SPITD/86-253
Q5FQR1_GLUOX/26-140
E1X650_BACMS/85-250
Q8EI99_SHEON/78-229
RIMO_AROAE/145-324
F3ZZB9_MAHA5/18-187
G2KNK9_MICAA/1-140
E1QI72_DESB2/27-237
E1QJW2_DESB2/282-450
Q5NLG9_ZYMMO/67-251
MIAB_MAGSM/148-322
CK5P1_DROME/245-440
A9G2T4_SORC5/159-323
G4KW57_OSCVS/20-187
D7BN40_ARCHD/134-311
D4LF32_RUMC1/303-510
C7RAG6_KANKD/139-308
B8F987_DESAA/217-380
D6Z7J5_SEGRD/81-263
HEMN_SYNY3/60-234
A8HMR0_CHLRE/112-281
C5CG32_KOSOT/96-277
Q9RDD2_STRCO/58-240
Q5NNW3_ZYMMO/202-364
B2KDX7_ELUMP/99-271
F2NXC9_TRES6/57-232
F2LUR2_HIPMA/57-243
RIMO_DESHY/153-325
D4G7Q1_RIEPU/58-222
F2ICM4_FLUTR/109-284
G8PRU4_PSEUV/79-253
Y1917_SYNY3/13-189
C6BYG0_DESAD/230-387
LIPA_COXBU/82-246
A8M9R2_CALMQ/155-325
E1QE22_DESB2/26-210
F2U2K3_SALS5/39-214
Q1D3A9_MYXXD/136-292
A4J7J5_DESRM/261-426
D4LCS7_RUMC1/9-174
A9KPD1_CLOPH/32-251
Q0AZ41_SYNWW/44-201
COFG_HALSA/20-192
D5BPH0_PUNMI/77-240
A5FUZ0_ACICJ/303-451
A0JVC8_ARTS2/77-236
Q2RW95_RHORT/69-251
E3HAJ5_ILYPC/48-232
B7PRM2_IXOSC/200-373
A9V530_MONBE/11-201
A0B6H5_METTP/18-200
A8A911_IGNH4/26-174
A8PTD7_BRUMA/87-292
LIPA1_GLOVI/54-218
A2BLS4_HYPBU/146-320
MOAA_BACSU/21-188
Q8XLP7_CLOPE/57-226
A3DD60_CLOTH/83-242
F8I7Y7_SULAT/30-210
Q9KPJ6_VIBCH/36-207
G4RB62_PELHB/96-275
D6ZZN6_STAND/164-338
E6W382_DESIS/261-426
G7Z3N2_AZOL4/123-299
G8S831_ACTS5/67-227
MOAA_HALSA/15-175
A2E0C1_TRIVA/87-296
F8A800_THEID/44-208
F2NU86_TRES6/60-224
F0XVD1_AURAN/17-190
F0SXR0_SYNGF/305-512
A9CIV7_AGRT5/50-224
Q3ADN9_CARHZ/121-272
E0RSP8_SPITD/243-435
Q8R8Y5_THETN/20-165
D7FKR1_ECTSI/54-217
D9QRD7_ACEAZ/78-237
Q2FSX3_METHJ/100-260
Q6FB29_ACIAD/19-180
LIPA_CORGL/76-236
Q0W344_UNCMA/121-293
Q3ACT0_CARHZ/5-162
A5D546_PELTS/78-237
A6TVG7_ALKMQ/152-313
D1B6M7_THEAS/23-233
B0TAY1_HELMI/30-189
Q3A9V8_CARHZ/76-236
C8W4Q1_DESAS/195-356
HEMN_BACSU/5-178
D3T952_ACIB4/44-210
D5XBA2_THEPJ/193-360
C6BX56_DESAD/25-242
BIOB_PELTS/58-220
C7Q908_CATAD/246-408
Q24VD0_DESHY/41-198
LIPA_CRYNJ/131-301
A9CHN5_AGRT5/107-266
Q3J7W6_NITOC/113-269
D5WTJ0_BACT2/31-190
G7ZHS1_AZOL4/343-549
A4J8I2_DESRM/172-349
O28023_ARCFU/54-230
B8GUS3_THISH/17-178
LIPA_DESVH/63-224
MTAB_AQUAE/146-316
C1F180_ACIC5/47-216
D9SWQ3_CLOC7/95-263
A6TT99_ALKMQ/165-343
H6LHQ7_ACEWD/21-179
Q0VLY8_ALCBS/25-186
A5D0Q8_PELTS/26-207
RIMO_WOLSU/141-312
C5CFU5_KOSOT/295-502
H2J4M7_MARPK/15-182
O28176_ARCFU/8-155
D9SVQ2_CLOC7/27-192
RIMO_SYMTH/166-338
D2R0I3_PIRSD/62-236
B8GPB8_THISH/147-326
Q9CGF7_LACLA/9-177
C4XUJ2_DESMR/219-383
Q8U341_PYRFU/116-279
D0LTG3_HALO1/11-167
Q9X0I7_THEMA/7-168
E1QYG7_OLSUV/31-249
F4LRA7_TEPAE/76-234
A0LI74_SYNFM/229-396
C0Z9D3_BREBN/186-350
Q7RX29_NEUCR/2-172
Q5NGT1_FRATT/105-262
Q4P5G0_USTMA/540-705
A9AZA3_HERA2/10-212
F3ZVT8_MAHA5/24-183
B3PLG0_CELJU/60-236
Q3A179_PELCD/19-189
E1R306_SPISS/246-410
LIPA_CANAL/131-307
C7PIJ6_CHIPD/53-227
D2S5D6_GEOOG/89-243
A6VTQ1_MARMS/111-299
B0TFU7_HELMI/5-162
A4XIW3_CALS8/114-266
E1R7A2_SPISS/25-186
RIMO_FLAJ1/146-318
A7HZ47_PARL1/14-185
Q9YD53_AERPE/60-245
Q11QL2_CYTH3/12-164
RIMO_BURPS/151-338
E1X4J9_BACMS/149-319
E6WY89_NITSE/126-297
A9T761_PHYPA/123-287
Q3A3W9_PELCD/280-449
B5YH46_THEYD/46-219
A9WK58_CHLAA/101-238
A6LM47_THEM4/52-219
G8NQV9_GRAMM/45-222
D7CKW7_SYNLT/14-176
E9CBZ6_CAPO3/52-231
Q8P5T2_XANCP/12-185
BIOB_COLP3/49-207
E4TQT8_MARTH/53-227
D7GHF0_PROFC/102-258
F2JJ65_CELLD/57-220
E3I4V1_RHOVT/28-243
F2NYJ0_TRES6/21-123
Q477Q6_DECAR/205-367
Q8XJN9_CLOPE/11-193
F9VKP9_ARTSS/5-173
A3DMB3_STAMF/28-192
C0QM91_DESAH/295-504
I1ERH6_AMPQE/36-202
BIOB_ARATH/88-252
MIAB_SHEON/151-325
A7RUL2_NEMVE/1-170
C8X824_NAKMY/43-206
A4XLH9_CALS8/10-157
F9Z8L4_ODOSD/57-218
G1XUG2_ARTOA/178-385
Q8Y745_LISMO/15-187
E1QL45_DESB2/258-423
G8QYV5_SPHPG/324-534
D4LAG6_RUMC1/149-321
D7CMQ0_SYNLT/25-159
Q74AB3_GEOSL/500-663
A5D3M6_PELTS/59-220
A2BJ49_HYPBU/25-179
C3YDE3_BRAFL/396-578
C5CDI9_KOSOT/135-306
A0LKQ3_SYNFM/165-324
MIAB_DICNV/154-328
D5EP35_CORAD/34-210
F8FQX8_PAEMK/182-346
C9R8Q6_AMMDK/8-170
Q250T6_DESHY/31-257
O83216_TREPA/10-191
B8CXK7_HALOH/148-320
C7N9R5_LEPBD/20-182
A0B7L2_METTP/77-290
A0LBW1_MAGSM/20-190
A5I5E5_CLOBH/7-175
Q2SCT9_HAHCH/26-181
C5AR82_METEA/15-160
A0LHZ9_SYNFM/10-179
D7CLK8_SYNLT/21-153
LIPA2_PROMA/72-244
Q24MV6_DESHY/179-348
B2V827_SULSY/27-172
H8L1E5_FRAAD/50-212
G8PL21_PSEUV/162-320
E0RSX2_SPITD/83-242
B2IE25_BEII9/80-264
B7J4X8_ACIF2/203-365
E3GLK2_EUBLK/16-160
C4XP45_DESMR/10-189
Q2W0N3_MAGSA/217-388
E8R696_ISOPI/134-304
G8P0C3_GRAMM/202-364
Y1839_PSEAE/102-269
Q8ZTU3_PYRAE/43-206
B8GPI9_THISH/28-179
Q7NID8_GLOVI/91-273
C4XGL3_DESMR/197-361
G8QVZ7_SPHPG/73-211
BIOB_SACEN/62-224
D7A8C7_STAND/33-196
F5YPB0_TREPZ/30-214
Q3A4R7_PELCD/27-194
E8T242_THEA1/64-240
G8TG01_NIAKG/202-364
Q2IKN0_ANADE/178-339
Q6AM43_DESPS/190-351
E3X059_ANODA/98-307
B2UQ91_AKKM8/19-181
A0LJC4_SYNFM/109-280
C7MHY4_BRAFD/61-239
A8A9N9_IGNH4/23-178
B8FKH8_DESAA/263-435
E8N4E5_ANATU/70-249
H6L573_SAPGL/16-194
Q9WYY5_THEMA/26-200
BIOB_XANCP/49-211
Y550_BUCAI/10-181
C9RK62_FIBSS/211-376
C5AR89_METEA/197-359
G4L1N5_OSCVS/104-272
Q2JC63_FRASC/42-174
I1ETF7_AMPQE/96-274
D0LWS9_HALO1/273-438
F8ACJ9_THEID/17-195
C7LZR2_ACIFD/16-184
B8FFK5_DESAA/210-378
Y1711_VIBCH/371-577
F0T1R0_SYNGF/185-356
A5I3C2_CLOBH/19-184
Q2RHQ3_MOOTA/60-220
LIPA_IDILO/88-253
A1RWA1_THEPD/228-397
D0KZ48_HALNC/58-234
A0LQH3_SYNFM/33-194
D7FSB7_ECTSI/57-235
D6ZIR8_MOBCV/83-242
Q0VP56_ALCBS/60-240
MIAB_METCA/151-325
E8UG46_TAYEM/40-179
A4F9K0_SACEN/259-425
D5WXQ5_BACT2/148-320
MIAB_METFK/153-327
A4F9S4_SACEN/33-214
LIPA_COLP3/95-259
A4XG83_CALS8/18-243
D6ZJ89_MOBCV/35-191
A0LKV1_SYNFM/31-192
E3I0A1_RHOVT/32-187
F9VM76_ARTSS/33-207
C7PIL0_CHIPD/58-232
Q9RY86_DEIRA/67-241
H6LL04_ACEWD/116-278
G8TF51_NIAKG/58-232
MOAA_TOLAT/27-188
G0EHI7_PYRF1/29-199
G8P0Y2_GRAMM/22-169
D3DYX5_METRM/16-192
B6KDD7_TOXGO/725-906
B1L5L2_KORCO/22-174
A6TJC7_ALKMQ/41-198
F0SMF0_PLABD/206-361
F2NSW7_TRES6/169-344
Q7NKT3_GLOVI/246-414
E6W5W1_DESIS/291-501
C6BRY3_DESAD/129-284
MIAB_ECOLI/151-325
C0QG71_DESAH/75-238
C8W4J4_DESAS/163-323
B0S1F4_FINM2/146-319
Q01S23_SOLUE/192-354
Q8TSK2_METAC/45-211
H6LG89_ACEWD/56-219
Q0W0G8_UNCMA/60-238
C0Q958_DESAH/213-375
B1YKS6_EXIS2/7-180
F2JHD5_CELLD/163-325
C0ZFZ5_BREBN/113-287
E3PTK4_CLOSD/53-216
C4K335_HAMD5/25-193
E8RD76_DESPD/237-396
Q3A421_PELCD/33-177
LIPA_RUTMC/82-246
E8RJA0_DESPD/28-179
C6C1L0_DESAD/78-239
H3G704_PHYRM/162-359
Q0BX11_HYPNA/17-189
BIOB_THISH/54-216
A9WJQ5_CHLAA/141-317
LIAS_BRAFL/127-292
Q2IL70_ANADE/54-232
B1L4I9_KORCO/43-205
D9R3E0_CLOSW/20-165
G7ZF87_AZOL4/66-233
D3DZJ5_METRM/60-243
C6X2H5_FLAB3/60-243
A0LKC7_SYNFM/18-178
Q2FV03_STAA8/30-143
Q47AZ0_DECAR/30-187
Q6FEY5_ACIAD/15-191
Q1ITC2_KORVE/208-370
Q8TXL2_METKA/5-194
Q7VVG3_BORPE/42-213
Q5QUZ0_IDILO/35-152
H2J491_MARPK/104-270
B0VFS8_CLOAI/162-331
LIPA_PELCD/76-240
D2BCD2_STRRD/268-434
A1SGK9_NOCSJ/37-197
LIPA_NOVAD/65-229
E1X6A0_BACMS/191-362
Q8ZVS5_PYRAE/2-148
Q0C3A3_HYPNA/26-188
A4J0I5_DESRM/22-179
B2URQ3_AKKM8/29-194
C0QVQ9_BRAHW/245-410
Q9RZF4_DEIRA/220-382
G8TLJ8_NIAKG/42-144
E1R7Y9_SPISS/146-318
B7PNG9_IXOSC/1-169
G8NVY5_GRAMM/102-265
Q01CK2_OSTTA/170-345
E3I2J7_RHOVT/142-331
Q8TKC6_METAC/81-241
A2BJ88_HYPBU/48-216
D2QI67_SPILD/14-198
Q47EL6_DECAR/90-246
E4RMV9_HALSL/26-251
Q5NNL5_ZYMMO/139-312
Q0P810_CAMJE/28-164
C8XF78_NAKMY/39-216
Q7MVJ1_PORGI/120-276
F2NJ95_DESAR/66-240
RLMN_BRAJA/139-319
D3E0P4_METRM/26-118
D9SRE9_CLOC7/161-317
Q73LH7_TREDE/186-355
Q2FS29_METHJ/12-199
RLMN_PSEAE/111-290
Q5P7X1_AROAE/30-187
BIOB_VIBCH/47-209
E8N241_ANATU/87-251
B0RZR2_FINM2/93-241
LIPA_TROWT/95-255
MIAB_NITEU/151-325
D7AAW7_STAND/120-295
Q2W6C6_MAGSA/83-250
C7LYN7_ACIFD/37-212
E1QXM4_OLSUV/120-288
Q2W7K2_MAGSA/51-206
E3HB80_ILYPC/160-316
C0QGU0_DESAH/58-222
D9QUZ4_ACEAZ/65-238
D7CMD6_SYNLT/179-342
A1SPZ3_NOCSJ/28-189
O66721_AQUAE/64-220
Q477U2_DECAR/182-346
Q478F5_DECAR/25-172
Q9KQX8_VIBCH/24-184
D5ECT0_AMICL/108-276
G0EDZ3_PYRF1/56-227
F4H1F9_CELFA/75-237
G0EDP8_PYRF1/37-207
G8QUB7_SPHPG/62-203
LIPA2_SYNY3/71-241
C7NE11_LEPBD/171-330
LIPA_BACSU/61-224
Q63SW2_BURPS/18-179
F5YMU5_TREPZ/113-280
MIAB_NEOSM/181-356
B9KXX2_THERP/130-301
F4KT32_HALH1/39-213
D5EPY0_CORAD/80-237
C0ZBA6_BREBN/46-220
BIOB_SYNAS/66-227
Q2JNM9_SYNJB/23-169
Q2FSK8_METHJ/142-315
RLMN_BACSK/106-282
A6VRV9_MARMS/372-535
BIOB_CLOTH/59-221
Y114_METTH/7-167
Q5P0W1_AROAE/73-247
E1R1J4_SPISS/11-190
A9NG14_ACHLI/5-172
A0LQI0_SYNFM/154-324
Q5KEW6_CRYNJ/94-258
E1WXK2_BACMS/109-282
Q11UD2_CYTH3/32-160
F4NUR1_BATDJ/157-334
D9QR89_ACEAZ/148-320
MIAB_RHOS4/152-321
RIMO_POLSQ/143-331
F4L0X6_HALH1/105-280
G4VNA4_SCHMA/13-115
BIOB_LEGPH/48-210
Q2FQ41_METHJ/30-188
D5X7P9_THEPJ/55-229
LIAS_DROME/128-293
C5CFU1_KOSOT/209-375
G4R6Y4_PELHB/134-320
Q60CA5_METCA/81-265
G7Z6Y1_AZOL4/14-185
B2V787_SULSY/106-280
D3Q4B3_STANL/28-191
A1RXD6_THEPD/225-386
E4RMU0_HALSL/99-263
O66888_AQUAE/71-245
Q97FE9_CLOAB/117-261
Q2JA29_FRASC/187-347
Q5WHG4_BACSK/6-178
B8FE09_DESAA/200-364
Q7M7Y1_WOLSU/57-218
B8FKI5_DESAA/28-194
A6WE49_KINRD/42-209
G0EDG0_PYRF1/32-185
D1BME3_VEIPT/148-320
E0RVN5_BUTPB/60-199
C8W490_DESAS/21-157
LIPA_AGRT5/81-244
Q1QXA3_CHRSD/111-276
D5WTA3_BACT2/73-248
B2IEL5_BEII9/29-200
H6BK99_EXODN/113-319
D3FDM2_CONWI/33-220
MIAB_COXBU/150-324
A8ABI2_IGNH4/8-169
Q9K7S5_BACHD/46-220
RIMO_METI4/161-335
D6Z2T4_DESAT/263-428
C6XFJ6_LIBAP/90-253
F2NSJ5_TRES6/181-354
D0LGF4_HALO1/99-273
C1AAH4_GEMAT/56-253
Q8TVG0_METKA/220-405
MIAB_ALTMD/151-325
Q6AL42_DESPS/101-258
C8XJJ0_NAKMY/497-673
B2V8A5_SULSY/27-193
YTQA_BACSU/41-215
B0VEZ0_CLOAI/41-211
Y634_METJA/332-524
E3H8R4_ILYPC/239-404
G8PST1_PSEUV/33-150
E4RIP0_HALSL/14-185
E1QYF8_OLSUV/22-185
A0L6I2_MAGSM/33-200
MIAB_BACSK/226-397
Q3A7S6_PELCD/76-238
D2R4L3_PIRSD/131-310
E0VNN1_PEDHC/68-231
A9B7V6_HERA2/48-221
D9R1S3_CLOSW/21-180
Q3A790_PELCD/184-347
PFLA_LISMO/25-193
E0RY20_BUTPB/19-195
Q480D1_COLP3/25-139
B5IH55_ACIB4/36-203
E1WZU5_BACMS/51-223
Q72B69_DESVH/43-204
D0LIJ7_HALO1/87-242
Q3IV13_RHOS4/45-216
Q8AAF5_BACTN/36-197
F2G5Q8_ALTMD/26-186
A0LL36_SYNFM/220-376
MIAB_CHRVO/150-324
H8KLM8_SOLCM/35-212
A7ESY6_SCLS1/115-279
Q2G9V3_NOVAD/25-187
Q9RZC7_DEIRA/145-301
G2KRV3_MICAA/14-182
D3E1F7_METRM/90-252
RIMO_PELTS/150-322
F2IKI0_FLUTR/55-229
E1RBT7_SPISS/5-134
Q9WY85_THEMA/27-183
I1FG68_AMPQE/133-298
D8LZT5_BLAHO/5-170
H7C7W2_BRAJA/281-444
E3HAH4_ILYPC/6-170
C7PF89_CHIPD/15-174
D0KX12_HALNC/15-189
RLMN_CORGL/122-294
B6YRJ3_AZOPC/20-204
E6UL61_RUMA7/5-174
Q023D0_SOLUE/1-115
G0IW95_CYCMS/145-318
H3G5J3_PHYRM/81-287
Q8RAQ5_THETN/39-197
A9G9F2_SORC5/143-315
FBIC_STRCO/83-268
E0S344_BUTPB/124-270
D3TBX1_ACIB4/13-168
G8NX62_GRAMM/45-208
B3SAV0_TRIAD/61-223
E4TNW5_MARTH/5-177
H2J3Y6_MARPK/143-316
B8FBR2_DESAA/238-397
E4XU19_OIKDI/142-314
Q2W4X9_MAGSA/163-319
A9GNT9_SORC5/166-330
A2BKT4_HYPBU/170-345
LIPA1_PROMA/58-222
C5CE91_KOSOT/28-195
F7XUU8_MIDMI/46-209
G4KZW8_OSCVS/29-245
A5I4N1_CLOBH/11-183
F4H0A2_CELFA/62-257
MIAB_BACSU/215-387
A8BNK5_GIAIC/211-389
ANSME_CLOPE/10-181
D3RUK2_ALLVD/122-283
D2S4D7_GEOOG/14-171
Q9HKV2_THEAC/198-364
Q2FRI6_METHJ/9-169
MIAB_CALS8/185-357
F2NHS8_DESAR/224-386
C4XGK4_DESMR/511-679
RIMO_CLOAB/150-322
B2A7I9_NATTJ/303-510
F4QA85_DICFS/60-253
A0B5D6_METTP/21-187
E8RAS6_DESPD/10-185
D9QSE3_ACEAZ/65-227
Q3A3U2_PELCD/43-206
MOAA_CLOPE/14-175
F2JLA4_CELLD/4-159
Q7NFI9_GLOVI/254-419
G8R3L1_OWEHD/52-226
H6LHT7_ACEWD/26-206
A0LJP4_SYNFM/30-214
F8F6U0_PAEMK/47-213
D4LCQ9_RUMC1/90-253
D7CJI5_SYNLT/78-234
Q97JJ5_CLOAB/7-175
Q8KAY8_CHLTE/5-175
O28958_ARCFU/19-188
RLMN_CYTH3/125-300
A8A9C1_IGNH4/43-206
RLMN_MAGSA/191-368
B1ZQB5_OPITP/25-172
D4LCE8_RUMC1/190-350
G7ZH17_AZOL4/139-318
A9WB65_CHLAA/199-362
D6YBB4_THEBD/89-271
A6VZR5_MARMS/34-193
E6UD92_RUMA7/22-182
C8W665_DESAS/118-270
C7R7K9_KANKD/108-272
B8FKI3_DESAA/207-370
Q189T2_CLOD6/28-194
G8NYS9_GRAMM/200-369
Q9HLL1_THEAC/196-364
C5AZ89_METEA/32-216
BIOB_MARMM/57-218
Q8TLK1_METAC/44-201
Q01RX4_SOLUE/29-190
Q74D73_GEOSL/88-257
B5YKT9_THEYD/62-233
Q8A6P2_BACTN/56-219
A8M8S4_CALMQ/236-422
F7V873_CLOSS/58-219
I1CV26_RHIO9/63-229
Q8ZYR7_PYRAE/231-417
D0LYD4_HALO1/262-426
C4XUE6_DESMR/253-418
F4L0A8_HALH1/74-249
A0L5B2_MAGSM/27-141
D5XFB9_THEPJ/158-330
C0ZB52_BREBN/148-319
G0QZX8_ICHMG/216-338
B8FM64_DESAA/258-423
Q24ME8_DESHY/32-263
Q8R950_THETN/109-261
G2LG77_CHLTF/50-213
F2NH85_DESAR/215-378
Q1ITC3_KORVE/190-357
BIOB_THEYD/52-212
D6Z304_DESAT/76-239
C1ABK8_GEMAT/65-226
C1MZ03_MICPC/651-821
BIOB_DESPS/70-232
F9ZAT2_ODOSD/151-324
C9RK15_FIBSS/26-161
C8WJM8_EGGLE/14-174
G4VNA2_SCHMA/166-212
C6C016_DESAD/243-408
O84433_CHLTR/71-244
A0LKX3_SYNFM/18-162
E3PSC7_CLOSD/14-175
E2LW96_MONPE/2-163
E8R4W9_ISOPI/61-221
B8FGL8_DESAA/155-329
B8CFZ4_THAPS/69-257
C7LY61_ACIFD/301-462
C4XJG8_DESMR/90-250
G2LKJ0_CHLTF/24-130
E0RWZ6_BUTPB/56-179
MIAB_DESRM/166-338
Q47LX0_THEFY/537-711
B2A1M6_NATTJ/12-191
E1QKQ1_DESB2/30-198
C0QG62_DESAH/148-320
E6U541_ETHHY/261-426
E0RWD1_BUTPB/193-369
LIAS_TRIAD/107-272
C9RCQ4_AMMDK/21-177
C7N9Y5_LEPBD/9-185
A4FNY6_SACEN/80-261
E9FU91_DAPPU/61-223
C4XJT2_DESMR/102-259
F2NJA4_DESAR/34-210
B8F966_DESAA/35-246
F5YIP4_TREPZ/16-189
B8FF38_DESAA/199-358
Q0A958_ALHEH/20-181
C7MAF2_BRAFD/48-211
Q74GJ9_GEOSL/193-354
Q3Z626_DEHE1/259-424
E3HAP8_ILYPC/149-321
Q02CA2_SOLUE/23-148
F2KYM6_PREDF/349-563
H6LFY5_ACEWD/27-259
Q9WZ51_THEMA/226-383
C8W6P9_DESAS/101-262
A6TN20_ALKMQ/21-178
C1F565_ACIC5/76-254
D4H7Q1_DENA2/13-171
C5L3Y5_PERM5/262-437
A8J945_CHLRE/130-300
C5CFU4_KOSOT/31-202
G8NP78_GRAMM/209-371
O27917_METTH/193-351
B1L4Z0_KORCO/35-182
C5AZ85_METEA/200-362
E6U742_ETHHY/173-342
G8TFZ9_NIAKG/209-372
D6Z0P4_DESAT/70-242
B8FIB9_DESAA/209-372
E1QEN6_DESB2/314-517
MIAB_PELTS/152-324
E4T234_PALPW/60-197
E4RMC5_HALSL/96-248
A7HT01_PARL1/140-313
G0SV24_RHOG2/97-259
MIAB_CLOAB/154-326
LIPA_PICPG/146-311
D0LR06_HALO1/16-193
A0LNZ4_SYNFM/285-444
A0B6D4_METTP/11-171
Q7UT24_RHOBA/66-240
Q8RAQ7_THETN/51-215
B7J3N1_ACIF2/61-237
Q8TT64_METAC/13-171
A8HQB8_CHLRE/129-294
MIAB_SALRD/192-366
D9SX36_CLOC7/177-340
F8ACD0_THEID/77-235
E3PYA7_CLOSD/151-328
D1BMC5_VEIPT/105-272
BIOB_SHEON/50-212
E0VJV1_PEDHC/255-420
C0QIZ6_DESAH/267-432
C0QZL5_BRAHW/76-246
Q74BD9_GEOSL/24-238
Q749E4_GEOSL/29-215
B2V824_SULSY/22-179
RIMO_SULSY/135-307
Q5NW67_AROAE/55-235
E1R3A9_SPISS/150-321
Q9K7F1_BACHD/64-238
E8RI61_DESPD/11-178
B1L393_KORCO/22-225
E4TUX8_MARTH/48-211
F3ZXI9_MAHA5/9-165
D3RTV7_ALLVD/70-244
D2RNK7_ACIFV/93-256
Q189V6_CLOD6/23-182
LIPA_XANCP/101-267
C4XP30_DESMR/34-187
RLMN_NITOC/108-282
F2JKV5_CELLD/9-152
F2KZX6_PREDF/5-203
F2JQF6_CELLD/263-428
Q180C7_CLOD6/22-237
C4XGK6_DESMR/220-394
Q8U4N9_PYRFU/203-402
Q2FTR4_METHJ/307-508
Q97KD8_CLOAB/21-187
D8PKP2_SCHCM/69-233
B1ZXL7_OPITP/17-183
MFTC_MYCTU/24-181
Y2870_AROAE/99-263
D6GSL4_FILAD/188-360
D4LB43_RUMC1/23-181
B0TGW5_HELMI/6-189
C1F6H1_ACIC5/201-373
D2QKV2_SPILD/68-248
F8ABP4_THEID/141-310
B9L971_NAUPA/49-209
F7V6S2_CLOSS/94-249
A8DW51_NEMVE/6-166
RIMO_POLSJ/161-344
Q7MWW0_PORGI/5-175
MIAB_MOOTA/155-327
A3DF12_CLOTH/19-192
H2J348_MARPK/21-193
H9JCW7_BOMMO/143-313
Q97Z26_SULSO/44-222
C1A6D3_GEMAT/105-268
B1L7I6_KORCO/136-308
C1F787_ACIC5/45-222
G8R7L1_OWEHD/45-206
C6XKD3_HIRBI/96-255
D2R7A6_PIRSD/65-239
Q3Z9Y0_DEHE1/119-275
H2J482_MARPK/28-186
B8C5V3_THAPS/52-216
RLMN_MARMM/133-311
H2VFK1_CHLTE/200-363
A6LLV9_THEM4/150-326
RLMN_DESRM/112-282
D9SLC6_CLOC7/11-181
D9SMX1_CLOC7/72-234
B2ULH6_AKKM8/38-199
Q97V91_SULSO/27-197
I1CTV8_RHIO9/237-427
D9SRT8_CLOC7/78-235
C9RA97_AMMDK/86-231
D7CT53_TRURR/146-317
O28006_ARCFU/74-229
RLMN_DESMR/104-279
C9RA25_AMMDK/33-190
COFG_METAC/3-176
C4XUI0_DESMR/176-344
D7A1S3_STAND/57-237
G0J592_CYCMS/181-369
D0KY69_HALNC/40-203
G4L145_OSCVS/40-208
E1RBJ6_SPISS/49-247
D3E0A0_METRM/52-231
Q3A0Z0_PELCD/21-176
A5EX30_DICNV/25-187
RLMN_ALCBS/109-289
C8W424_DESAS/78-236
Q7NZJ5_CHRVO/22-193
D4G7N9_RIEPU/155-329
H2FXZ1_OCESG/26-175
O30258_ARCFU/9-169
H2J3F2_MARPK/145-316
A5D3L9_PELTS/5-162
F0SWE5_SYNGF/5-162
A9WJD2_CHLAA/42-204
B2A1H1_NATTJ/5-162
C8WXP7_ALIAD/26-202
A8J196_CHLRE/289-456
Q0W7S1_UNCMA/16-187
H2FZC2_OCESG/107-287
F8A8L8_THEID/20-176
F4KUA3_HALH1/58-232
E6U7X2_ETHHY/10-180
E4RMU1_HALSL/60-254
LIPA_BUCAI/85-248
C4XHZ8_DESMR/47-220
B2A1C3_NATTJ/13-188
A1TY10_MARAV/16-189
A2FD73_TRIVA/135-303
RLMN_POLSQ/108-297
C7Q8C1_CATAD/268-434
LIPA_SHEON/88-252
C7Q9R3_CATAD/79-239
LIPA1_SYNY3/54-218
Q2RJA8_MOOTA/25-196
Q24QD7_DESHY/14-176
E3H945_ILYPC/55-220
Q5WDU3_BACSK/64-238
D5SUE2_PLAL2/57-219
G8PFR6_PSEUV/219-386
A8A9R9_IGNH4/149-308
A3DD05_CLOTH/79-237
Q3IZR7_RHOS4/25-183
B8FKI1_DESAA/207-370
A9FL79_SORC5/319-484
D5XEC0_THEPJ/196-361
Q3JDI7_NITOC/26-174
Q9CDR0_LACLA/15-172
MIAB_HERA2/142-314
Q74FC4_GEOSL/32-187
LIPA_METCA/90-254
Q73JV5_TREDE/63-196
D2A066_TRICA/131-296
D3RT48_ALLVD/57-233
D7A7M2_STAND/57-230
D9SP47_CLOC7/268-429
H3J1C9_STRPU/147-260
C7NGS7_KYTSD/65-226
A9GTF9_SORC5/207-363
Q0W3N5_UNCMA/121-285
Q8EVQ8_MYCPE/10-93
MIAB_CLOPH/167-339
D4H2Z4_DENA2/292-501
C0R2I6_BRAHW/47-208
A0B642_METTP/125-297
C8WHJ1_EGGLE/159-330
MIAB_NOVAD/156-330
H6LAA0_SAPGL/84-241
F4S199_MELLP/83-294
MIAB_MYCTU/172-350
B1HUC5_LYSSC/135-307
Q47AS7_DECAR/79-259
E6WZ15_NITSE/144-320
F5XM99_MICPN/55-217
A5FYX9_ACICJ/17-179
B9QKP8_TOXGO/219-390
H8KQU3_SOLCM/33-129
D2S6Z9_GEOOG/13-176
E1QLD9_DESB2/26-208
E3GPI9_EUBLK/7-181
D0LL51_HALO1/142-311
G8S3A9_ACTS5/268-434
Q056Y5_BUCCC/15-186
G8R255_OWEHD/35-200
D8I1E0_AMYMU/79-256
B2V7X4_SULSY/36-202
A8AAC8_IGNH4/15-173
D7FPQ5_ECTSI/160-315
D8LWU0_BLAHO/292-474
D0LGT4_HALO1/32-137
E3KDF1_PUCGT/355-511
B2A1G9_NATTJ/42-220
B3PHC4_CELJU/16-177
Q67LM8_SYMTH/112-263
D4LC16_RUMC1/44-211
E4RKH5_HALSL/154-326
FBIC_MYCTU/552-726
G2LKL7_CHLTF/104-289
E9H9K8_DAPPU/47-211
G0IW34_CYCMS/109-281
B8CX38_HALOH/21-181
F8FHG6_PAEMK/66-241
Q7NMF7_GLOVI/171-340
F0SW33_SYNGF/27-251
Q6MLM2_BDEBA/43-223
C4XKB6_DESMR/69-229
C4XG91_DESMR/40-214
Q8TML0_METAC/15-186
RLMN_CHLTE/133-306
F4PJ51_DICFS/265-435
Q2VYM1_MAGSA/9-180
D8PUU4_SCHCM/97-306
C4XP32_DESMR/58-202
A0B5M5_METTP/190-355
PQQE_BRAJA/20-177
F8AAA8_THEID/44-201
F0SKN4_PLABD/68-229
Q025H1_SOLUE/17-169
E6W443_DESIS/26-181
Q7MV41_PORGI/29-143
A8J2R6_CHLRE/146-322
A0B8B2_METTP/99-254
E3I3B6_RHOVT/137-310
D4G8Y7_RIEPU/45-206
Q2FQY5_METHJ/1-161
Q3A8W4_CARHZ/103-277
A0LMW0_SYNFM/68-242
D5ECQ0_AMICL/125-277
BIOB_GLOVI/48-211
E1QJ31_DESB2/190-361
C6X1Q6_FLAB3/142-314
Q2J4G8_FRASC/74-258
Q0W681_UNCMA/96-259
Y329_HAEIN/117-271
C0QLJ1_DESAH/27-206
MIAB_ACICJ/156-330
A9NHQ7_ACHLI/28-156
B6YR23_AZOPC/26-176
C5CFE9_KOSOT/93-255
C4ZFV0_EUBR3/70-231
C6BTD4_DESAD/141-314
Q8THK1_METAC/53-230
F2LTL5_HIPMA/22-238
Q8ZYW8_PYRAE/40-197
A0LGL0_SYNFM/32-187
A9VAL5_MONBE/121-286
Q5WKR4_BACSK/61-240
B2A3K4_NATTJ/118-274
A3DLX5_STAMF/175-356
RIMO_SYNAS/155-327
A6LKF6_THEM4/77-228
E1R999_SPISS/129-284
E1QIS4_DESB2/15-184
E3PWL2_CLOSD/181-341
Q9HI79_THEAC/24-220
D4H3P1_DENA2/138-310
H8L144_FRAAD/38-140
D5SWY7_PLAL2/188-361
E3GQB2_EUBLK/202-365
A9UTN6_MONBE/43-205
I1EYF6_AMPQE/1-172
D3E1B7_METRM/51-225
G8QU24_SPHPG/30-233
A0LMT0_SYNFM/32-190
B0THU2_HELMI/112-281
Q7NIE8_GLOVI/44-220
MIAB_SULMW/150-336
F2IAZ5_FLUTR/68-248
C8WSG7_ALIAD/33-188
D2PYU3_KRIFD/39-151
E1QJ95_DESB2/97-247
B8FJH2_DESAA/115-270
D5BUB8_PUNMI/22-194
G8R1C2_OWEHD/13-157
A0LJ51_SYNFM/191-365
D9R126_CLOSW/263-428
Q47CX3_DECAR/15-177
Q0W8U5_UNCMA/5-169
Q2JDK1_FRASC/33-215
A0B7X2_METTP/23-195
F2NH15_DESAR/76-239
E4T7L7_PALPW/54-228
F5XQM0_MICPN/122-295
D2RLE3_ACIFV/61-223
B2A6F5_NATTJ/78-233
Y189_UNCMA/293-498
E1Z8L9_CHLVA/226-407
Q8XMM8_CLOPE/2-201
A3DDW1_CLOTH/98-265
A1SHX3_NOCSJ/43-226
C4XU61_DESMR/182-350
C7R787_KANKD/65-227
LIPA2_GLOVI/63-226
B3DY93_METI4/7-171
E0SNT6_IGNAA/83-236
E9C527_CAPO3/64-254
F0SWD5_SYNGF/16-189
Q2FSV0_METHJ/22-190
D4H7A8_DENA2/69-236
D5SRE0_PLAL2/60-234
E3I648_RHOVT/199-362
Q1AX93_RUBXD/17-177
Q835I4_ENTFA/17-179
B8GUG7_THISH/80-230
F3ZX75_MAHA5/23-242
A2BMK9_HYPBU/25-198
F2KVM2_PREDF/149-326
G4R701_PELHB/139-311
H8L3U2_FRAAD/16-190
C4ZAH8_EUBR3/90-254
F5YLC9_TREPZ/65-183
Q5NRL8_ZYMMO/22-193
Q1IN39_KORVE/18-175
Y2578_MYCTU/66-245
Q5NM67_ZYMMO/44-206
Q8XMG5_CLOPE/85-254
Q4FPT5_PSYA2/97-278
C6C204_DESAD/43-204
Q9HII3_THEAC/36-186
B2A1A2_NATTJ/32-250
D5WPD2_BACT2/58-232
C9RPJ9_FIBSS/23-173
B2A640_NATTJ/122-279
D2AU26_STRRD/17-180
C5ATM9_METEA/180-346
D9R5Z7_CLOSW/95-252
F4S6N3_MELLP/112-273
Y1312_METJA/21-192
E6W2D1_DESIS/33-209
B2A2R0_NATTJ/29-249
F8JG56_HYPSM/57-237
Q2RHE3_MOOTA/72-246
Q8TWP5_METKA/21-179
B8FA99_DESAA/75-235
F5XDW5_MICPN/153-325
Q7NL35_GLOVI/199-359
B1ZW52_OPITP/20-188
C0R0S3_BRAHW/144-317
Q8RAQ1_THETN/84-241
E8MY47_ANATU/267-433
E3GFP5_EUBLK/115-275
BIOB_CLOAB/65-228
F3ZYW6_MAHA5/14-185
A9KRE1_CLOPH/118-275
C6XGU0_LIBAP/118-303
Q0AYG9_SYNWW/19-187
C6X399_FLAB3/61-254
G7YIM5_CLOSI/1-70
Q8KBT5_CHLTE/191-356
Q3A3B9_PELCD/310-515
Q9WY26_THEMA/143-319
G8NQD5_GRAMM/156-329
MIAB_CLOTH/192-364
A8MAB5_CALMQ/16-175
B8FGF4_DESAA/193-375
G8P0P4_GRAMM/8-182
MIAB_SYNWW/156-328
B9L9I9_NAUPA/45-219
A1U0P1_MARAV/24-196
Q2JPP1_SYNJB/32-192
C0QGY2_DESAH/5-158
C4LAP1_TOLAT/30-203
Q9YFJ9_AERPE/77-253
A8M922_CALMQ/54-229
MIAB_METI4/153-329
A0LEF4_SYNFM/29-204
Q1D5G5_MYXXD/44-203
MTAB_TREPA/207-375
D9R2Z4_CLOSW/197-361
I1BM47_RHIO9/150-315
F8J946_HYPSM/83-263
E1WX78_BACMS/7-144
Q8TZS2_PYRFU/142-314
Q12B81_POLSJ/45-216
G2LE53_CHLTF/130-310
D2RN85_ACIFV/72-231
E3I009_RHOVT/26-184
B0VES1_CLOAI/143-311
E6W2L2_DESIS/68-229
F0SXT7_SYNGF/20-176
A3DG31_CLOTH/24-185
E8N569_ANATU/172-341
B2KDZ2_ELUMP/21-181
G7YIZ4_CLOSI/254-462
D5SRB3_PLAL2/158-327
C6BT94_DESAD/23-241
B2IDU6_BEII9/25-223
Q8ZXV0_PYRAE/27-197
D2R1Y5_PIRSD/72-233
Q1D4L5_MYXXD/30-189
B8CYV4_HALOH/178-372
D2B1P4_STRRD/51-229
YHCC_ECOLI/32-203
H6LFI0_ACEWD/95-256
F4PRM5_DICFS/283-491
C6BWB7_DESAD/97-258
E1R0A1_OLSUV/160-331
D0LHR2_HALO1/37-186
B8D1U3_HALOH/20-193
F8A852_THEID/73-240
QUEE_AQUAE/35-195
F8ACX8_THEID/30-195
Q8ZVN9_PYRAE/153-315
D1BND7_VEIPT/90-256
F5YIQ6_TREPZ/219-381
D6WVN1_TRICA/263-459
B6IP81_RHOCS/178-351
Q9HPR3_HALSA/86-312
Q9HP07_HALSA/127-302
F7V6A0_CLOSS/200-372
B2A7J3_NATTJ/95-252
B8GQC8_THISH/62-248
E9C7A2_CAPO3/215-380
C9R8L1_AMMDK/122-276
Q2RKX7_MOOTA/17-190
B0TG91_HELMI/79-236
E8MZY7_ANATU/119-287
QUEE_AGRT5/38-157
B7TB39_UCYNA/71-255
A0B6M5_METTP/155-325
D7CIT2_SYNLT/19-189
C8WLR0_EGGLE/26-154
Q8U4E4_PYRFU/31-196
A8Q2Q6_MALGO/94-302
A3DL01_STAMF/78-264
D7CK60_SYNLT/188-359
Q8Y6M3_LISMO/41-215
A1RWA3_THEPD/5-160
Q11SA0_CYTH3/69-249
F2IH51_FLUTR/31-167
B8GTN7_THISH/109-289
A5FJI9_FLAJ1/79-239
A0LKI2_SYNFM/59-237
H2J7C7_MARPK/180-372
Q2LWV7_SYNAS/40-208
C7MD97_BRAFD/14-194
CDKAL_DROME/215-388
B1H003_UNCTG/18-189
E0RPF2_SPITD/60-222
Q72FN1_DESVH/37-192
E5SUZ7_TRISP/65-222
G8SFD2_ACTS5/62-223
F2JHD8_CELLD/166-325
E6WZ23_NITSE/13-219
D5BQN3_PUNMI/33-196
Q6ANU9_DESPS/8-176
D6XUL4_BACIE/106-282
E8N6E5_ANATU/15-177
D1BLY0_VEIPT/10-181
BIOB1_POLSJ/66-228
A7T8M8_NEMVE/49-203
Q3AFW5_CARHZ/76-246
C4LBN6_TOLAT/151-325
Q8R6P9_THETN/94-263
B6IYC1_RHOCS/47-213
C5AUR0_METEA/133-306
C5L6V9_PERM5/15-173
E8RGH8_DESPD/147-319
A0LQF1_SYNFM/30-190
Q9YED1_AERPE/16-173
A3DJZ3_CLOTH/113-265
C6D4F4_PAESJ/105-279
E4RKB4_HALSL/306-514
E0S058_BUTPB/9-159
F8L2M7_PARAV/88-254
RIMO_THICR/142-321
A5I672_CLOBH/261-426
A5FYT4_ACICJ/50-224
A0B7K8_METTP/28-175
D9R5Z8_CLOSW/45-205
LIPA_STAA8/62-225
F0YHU6_AURAN/192-391
BIOB_NITOC/58-220
O27812_METTH/194-357
RSAD2_HUMAN/77-266
B0VIE3_CLOAI/110-262
D6GR47_FILAD/153-325
C4LAB5_TOLAT/28-174
Q186W6_CLOD6/29-205
F7V570_CLOSS/127-282
E1X5C9_BACMS/42-216
B2A6E0_NATTJ/113-267
A4SYR8_POLSQ/24-187
D5SXN2_PLAL2/65-245
Q7URI1_RHOBA/182-348
D7FLU3_ECTSI/124-263
E8T4N1_THEA1/61-231
D5ELH4_CORAD/44-204
E1QFR4_DESB2/7-169
D2R3R1_PIRSD/20-182
LIPA_RHOCS/74-237
BCHE_RHOS4/199-364
Q1AW39_RUBXD/164-331
B6YRC3_AZOPC/98-257
Q8TUV2_METKA/38-212
G4M1E3_SCHMA/237-445
D3RP63_ALLVD/91-256
A0LIP5_SYNFM/259-424
F2KU48_PREDF/112-280
C9RJL3_FIBSS/32-192
F8A8W9_THEID/15-177
Q0BWE5_HYPNA/145-317
A0LG63_SYNFM/22-186
G8SLK3_ACTS5/174-351
E3PRA9_CLOSD/19-185
Q0W708_UNCMA/184-378
G7Z9A8_AZOL4/143-316
Q6AQC8_DESPS/17-189
F0SIA7_PLABD/66-246
MIAB_NATTJ/159-331
Q9HQF7_HALSA/1-104
F4PCR0_BATDJ/111-275
LIPA_NEUCR/167-334
B6KDK3_TOXGO/567-745
D3BMI1_POLPA/147-328
D2BEK8_STRRD/538-712
G2KPH7_MICAA/81-268
C8WHR9_EGGLE/69-230
Q7UQ74_RHOBA/79-255
O66979_AQUAE/61-235
C0QLB0_DESAH/14-184
E6U3M9_ETHHY/107-274
THIH_ECOLI/79-238
D4H7G9_DENA2/77-230
Q2RLB2_MOOTA/62-221
Q3AF04_CARHZ/147-319
D3E4K8_METRM/24-202
D3QZP6_CLOB3/173-347
A3DCC9_CLOTH/24-203
A0K1P9_ARTS2/128-288
C1F3R6_ACIC5/166-330
C7PUQ1_CHIPD/351-514
C0ZEZ8_BREBN/211-383
MIAB_GEOSL/153-325
A9B1F1_HERA2/58-232
G8TD60_NIAKG/56-230
Q2JJ81_SYNJB/171-337
H2FUS4_OCESG/46-208
E0RPC5_SPITD/32-216
B2A201_NATTJ/21-192
G2LDT8_CHLTF/106-281
F4H250_CELFA/76-236
C8VVJ7_DESAS/105-256
Q8ZYW0_PYRAE/20-178
A8AAQ6_IGNH4/138-308
RLMN_CARHZ/105-276
E0SRM0_IGNAA/212-389
A4J489_DESRM/29-210
RLMN_BACTN/107-272
E1QET5_DESB2/38-199
H2J8A3_MARPK/50-215
E3H683_ILYPC/25-247
Q604Z3_METCA/103-266
G8PM07_PSEUV/140-313
B8E0G0_DICTD/124-295
B8E356_DICTD/77-239
HEMZ_BACSU/174-352
Q0A8W6_ALHEH/74-250
D2BBW0_STRRD/77-251
Q8G5Q4_BIFLO/73-235
C7NA12_LEPBD/22-128
Q72DY9_DESVH/33-208
A5I7S9_CLOBH/22-209
Q8ZV70_PYRAE/157-330
C9RJI5_FIBSS/5-180
MIAB_DEHE1/128-300
D6XU83_BACIE/76-250
E1R8L0_SPISS/205-369
A6LM67_THEM4/114-270
F2IAI5_FLUTR/49-214
Q0AXT8_SYNWW/58-233
Q8KE97_CHLTE/21-178
Q487P5_COLP3/118-274
C4XNE4_DESMR/41-257
E0STU0_IGNAA/80-239
G8T7F6_NIAKG/31-185
Q5K9S3_CRYNJ/99-306
A2BK58_HYPBU/36-202
D4LF93_RUMC1/22-164
O28589_ARCFU/185-337
D9QV84_ACEAZ/7-179
C4ZEL4_EUBR3/16-128
D3RPF2_ALLVD/35-209
LIPA_GLUOX/81-244
Q5ZYS3_LEGPH/104-256
Q60AV6_METCA/189-349
D7BJX6_ARCHD/29-195
Q8E8D5_SHEON/57-230
Q3A432_PELCD/91-259
O26168_METTH/39-188
BIOB_SALRD/61-222
RIMO_CAMJE/140-311
Q2LVR5_SYNAS/161-333
A1RZE8_THEPD/68-226
E1QVI6_OLSUV/26-248
B7P6B3_IXOSC/156-330
LIPA_THICR/84-248
E6U6V0_ETHHY/64-227
C1A8D6_GEMAT/149-318
G0EDT9_PYRF1/195-394
C9RJR0_FIBSS/59-221
Q5SKZ6_THET8/5-173
QUEE_KORVE/23-178
A8P5W3_BRUMA/120-293
B1HTZ9_LYSSC/23-176
Q5AYI7_EMENI/90-254
Q8U0W1_PYRFU/24-190
F2LWK1_HIPMA/20-179
G8SLN9_ACTS5/44-216
RLMN_ENTFA/106-282
RLMN_CHLAA/110-287
D5GA49_TUBMM/94-258
B9PXB5_TOXGO/8-174
Q9HKG8_THEAC/47-207
B3SFJ0_TRIAD/8-170
E0SQF2_IGNAA/140-320
RLMN_RUTMC/106-281
G8QV98_SPHPG/67-226
A3DPW0_STAMF/15-170
F2G7V8_ALTMD/106-283
C6BV33_DESAD/111-285
E8R2H6_ISOPI/61-234
E8QYM0_ISOPI/329-534
A7T891_NEMVE/1-168
MIAB_KINRD/175-347
G8NTM4_GRAMM/203-365
Q9KD68_BACHD/147-318
C0Q8P9_DESAH/242-401
Q0AWI7_SYNWW/279-444
MOAA_METKA/14-170
MIAB_PELUB/152-325
F2LU19_HIPMA/17-179
Q55948_SYNY3/116-296
Q8KCI1_CHLTE/21-188
B1GZC9_UNCTG/284-449
ELP3_ARATH/112-323
D9SL40_CLOC7/23-184
D3RS12_ALLVD/14-189
RLMN_CLOBH/105-272
Q486B2_COLP3/22-194
F7V428_CLOSS/118-273
E0RNH4_SPITD/34-211
D3EQU8_UCYNA/60-234
Q8SUP3_ENCCU/137-345
A9KIV0_CLOPH/303-510
F2NG65_DESAR/256-414
D2V637_NAEGR/127-292
F8ABG5_THEID/25-192
C4L845_TOLAT/84-243
B1L492_KORCO/22-237
A0D7J9_PARTE/186-379
D6Z043_DESAT/217-380
A2BJD2_HYPBU/221-407
F2NIU3_DESAR/19-187
MIAB_XANCP/185-364
F2NEU6_DESAR/24-182
Q1ARD3_RUBXD/69-249
RLMN_NAUPA/114-285
Y2204_ARCFU/58-211
F4A2N6_MAHA5/263-428
Q8TIJ8_METAC/101-257
RLMN_CLOAB/104-271
D5EQC0_CORAD/179-346
D2R4S1_PIRSD/23-154
LIPA_MARAV/93-258
D6Z6E9_DESAT/21-194
D3R1Y8_CLOB3/177-349
Q1D3K8_MYXXD/258-419
G2KR21_MICAA/143-322
B5YHG3_THEYD/106-274
Q2RL05_MOOTA/264-429
D4H8X8_DENA2/55-216
A6LM46_THEM4/12-225
E6W1L5_DESIS/58-232
Q18B18_CLOD6/263-428
C6XKX6_HIRBI/155-328
F4L2V2_HALH1/9-177
E4WVZ6_OIKDI/198-371
Q9ZDY8_RICPR/24-195
D5XC16_THEPJ/41-225
Q8TUB3_METAC/29-206
F0Y5B2_AURAN/88-256
A5D228_PELTS/123-336
C7NIL5_KYTSD/76-236
D5X9Q5_THEPJ/227-397
F9Z4X0_ODOSD/114-257
Q01NY7_SOLUE/183-343
B8FMW5_DESAA/25-144
G4T981_PIRID/115-279
Q2LVK5_SYNAS/25-153
D4H128_DENA2/24-177
G8QSP6_SPHPG/100-260
Q6AJK7_DESPS/181-344
B1L5Q9_KORCO/15-173
D1B6H8_THEAS/106-270
D5SR70_PLAL2/14-182
F4A297_MAHA5/150-322
Q2IKH1_ANADE/191-363
F8PF39_SERL3/78-239
B0VJ61_CLOAI/7-170
C6BXS1_DESAD/35-196
F4CM88_PSEUX/9-166
E6U4U5_ETHHY/31-215
B0S1M5_FINM2/11-182
MIAB_BACHD/244-416
Q8KB86_CHLTE/169-339
A1SFG8_NOCSJ/128-289
Q0W697_UNCMA/30-200
F4A0P0_MAHA5/147-318
F0SJE7_PLABD/52-219
BIOB_ACICJ/58-220
H9IV13_BOMMO/125-290
D7G123_ECTSI/321-442
G7Z3K4_AZOL4/30-193
F5YKK9_TREPZ/24-190
D3E055_METRM/10-199
MIAB_LEGPH/151-325
E8T2I4_THEA1/273-446
Q73Q22_TREDE/19-189
Q24Q73_DESHY/50-225
F0T104_SYNGF/32-159
G4KRK2_OSCVS/167-344
A1RW71_THEPD/88-251
E3I3H6_RHOVT/78-262
Q59S70_CANAL/441-626
Q8XJ18_CLOPE/100-292
A0LL08_SYNFM/14-170
G4RF45_PELHB/23-187
F4D178_PSEUX/120-296
C0QHP0_DESAH/21-182
F4KPP2_HALH1/149-329
E6SK45_THEM7/205-377
F8QCR4_SERL3/127-291
A4J9P5_DESRM/97-248
Q3Z9K4_DEHE1/239-398
O26387_METTH/58-233
MIAB_HELPY/142-317
BIOB_WIGBR/47-209
G1XS38_ARTOA/44-205
F4P802_BATDJ/70-235
ELP3_HUMAN/96-305
E8UFL4_TAYEM/93-256
D9SP10_CLOC7/66-219
A2BM24_HYPBU/1-159
E0RSU2_SPITD/25-206
A8MDH8_CALMQ/133-310
D6Z1C9_DESAT/106-264
RLMN_GLUOX/152-330
BIOB_LEPIN/60-220
A3DMH7_STAMF/161-320
E0RSB9_SPITD/227-392
Q24PI8_DESHY/121-306
Q7UEZ7_RHOBA/234-393
A2BJI5_HYPBU/48-218
I1FJK8_AMPQE/34-197
C0ZKV1_BREBN/58-221
RIMO_KINRD/185-357
B8F9C5_DESAA/208-372
G4TBZ9_PIRID/95-256
A3DMD5_STAMF/87-241
O27212_METTH/56-220
F2IH95_FLUTR/145-317
F2TX33_SALS5/274-469
Q2LQU5_SYNAS/15-173
Q9Y8Q6_AERPE/45-225
BIOB_MARAV/50-213
P73260_SYNY3/259-424
O67418_AQUAE/6-176
F0T0G0_SYNGF/55-217
LIPA_SACEN/76-236
F2JSM6_CELLD/31-206
Q01GW5_OSTTA/51-235
D6XU84_BACIE/44-223
MIAB_CAMJE/145-320
Q2LT73_SYNAS/13-170
G8S6T6_ACTS5/26-159
C1N9M1_MICPC/43-200
O69696_MYCTU/94-260
Q97TG5_CLOAB/47-215
A9FSM7_SORC5/53-233
C4XR14_DESMR/211-376
C3XQ45_BRAFL/27-200
A4XKJ7_CALS8/146-318
E4T247_PALPW/109-277
A0LJW3_SYNFM/70-237
B2A1N3_NATTJ/159-331
Q11YW1_CYTH3/350-513
O66941_AQUAE/116-252
C0ZHP3_BREBN/28-202
B8FAS2_DESAA/200-365
D4LF73_RUMC1/59-229
F0SM65_PLABD/175-347
A2BIS4_HYPBU/40-199
Y934_PORGI/310-524
F0SWZ0_SYNGF/114-274
Q2WB99_MAGSA/16-181
F8FBA3_PAEMK/18-180
Q8R6G6_FUSNN/149-326
Q2JP82_SYNJB/55-239
D3RPY3_ALLVD/151-325
D0L076_HALNC/101-265
F2GBS6_ALTMD/4-142
Q6ARN1_DESPS/92-253
CFR_BACSK/107-273
D8HQT4_AMYMU/121-298
B0RZZ3_FINM2/58-199
C6C201_DESAD/90-252
G0EDE5_PYRF1/214-374
C1F4I7_ACIC5/201-363
D1BA08_THEAS/228-391
D1BQP7_VEIPT/81-234
MIAB_ACIAD/186-360
F0SUR2_SYNGF/111-286
D9QUB1_ACEAZ/63-227
F0SYL6_SYNGF/57-230
F4CVN7_PSEUX/268-434
Q97W60_SULSO/135-309
A9B624_HERA2/206-371
Q2LVR3_SYNAS/17-188
Q2S4E9_SALRD/169-329
Q0AUM0_SYNWW/80-237
B5YIP6_THEYD/77-247
C0QK52_DESAH/11-168
ELP3_DROME/98-307
I1FX61_AMPQE/1-118
G0EDT3_PYRF1/147-313
C5C433_BEUC1/40-202
H2J7B3_MARPK/69-229
F2JSB3_CELLD/130-286
Q3A7A5_PELCD/94-261
RLMN_CAUCR/133-311
C0R0V2_BRAHW/6-157
O30269_ARCFU/75-282
RIMO_THEYD/136-307
Q0P8P1_CAMJE/54-229
C6XGN5_LIBAP/99-258
RLMN_WIGBR/127-304
Q97XA7_SULSO/40-184
C4XGM7_DESMR/54-206
B8D0Z2_HALOH/21-215
Q2WB53_MAGSA/212-374
D7A8U6_STAND/151-324
QUEE_RICPR/49-146
B8E1S4_DICTD/128-293
F2NTC9_TRES6/145-301
B5YKW1_THEYD/121-292
C9RAW3_AMMDK/78-233
RLMN_ALKMQ/106-273
B2IGN6_BEII9/26-198
F9VJR1_ARTSS/160-332
E3GP36_EUBLK/152-324
H2J492_MARPK/90-267
A3DCU0_CLOTH/9-164
D3F4P8_CONWI/425-599
A9GP03_SORC5/281-445
Q6FDF2_ACIAD/91-255
RLMN_DESPS/114-291
C7MBD0_BRAFD/177-349
B8GMU4_THISH/86-241
O28689_ARCFU/31-221
D6Y7C8_THEBD/135-312
Q028Q9_SOLUE/70-237
D1BMG0_VEIPT/148-320
D5WQ46_BACT2/63-236
Q3J4K7_RHOS4/75-255
Q3A9B1_CARHZ/162-316
D7A3Q0_STAND/132-312
F4D0K9_PSEUX/19-176
D5XD13_THEPJ/198-363
Q73LK6_TREDE/20-198
G7Z1V8_AZOL4/105-277
F4CZW2_PSEUX/77-240
H6L5L0_SAPGL/186-361
F4KRL8_HALH1/49-219
Q0A5U9_ALHEH/15-199
D3RQ59_ALLVD/25-151
Q8TSH0_METAC/84-299
A5D204_PELTS/19-188
LIPA_ALKMQ/56-219
B6IU10_RHOCS/104-262
C0QBQ5_DESAH/38-224
Q488A9_COLP3/17-175
E1QFS5_DESB2/32-197
D5GA97_TUBMM/113-321
A2BIW4_HYPBU/215-399
C4XJP7_DESMR/90-260
F3ZYZ7_MAHA5/12-173
H8KX09_SOLCM/5-176
E3HCY2_ILYPC/25-126
D5XAT1_THEPJ/147-319
Q8R6A4_FUSNN/21-189
D5SN69_PLAL2/79-254
C6XV38_PEDHD/109-282
E8RF06_DESPD/42-155
Q7VA13_PROMA/278-443
RIMO_CLOPE/151-323
E4WUL9_OIKDI/25-191
C0R2H6_BRAHW/128-259
B0VIC7_CLOAI/240-405
MOAA_GLOVI/9-173
RLMN3_OPITP/118-297
A0JUW4_ARTS2/18-181
C4LSP0_ENTHI/102-306
Q0ASY8_MARMM/29-182
C7QA59_CATAD/150-327
E8N5G3_ANATU/28-167
F4PLU6_DICFS/112-318
F4A344_MAHA5/20-176
D7CIY9_SYNLT/29-212
D1CBE5_THET1/23-186
F2UF97_SALS5/194-367
Q83DA2_COXBU/54-219
Q5P268_AROAE/26-177
A0B894_METTP/6-161
B1L4Q0_KORCO/30-219
G0EDE3_PYRF1/45-204
Q5WG43_BACSK/8-209
A4XJG0_CALS8/22-201
Q4FSJ7_PSYA2/26-178
Q6AJ59_DESPS/234-393
Q5P6N8_AROAE/20-163
Q97XZ2_SULSO/74-235
A0LKP8_SYNFM/16-172
Q2FR34_METHJ/78-232
F2NHQ7_DESAR/159-330
Q2LR52_SYNAS/253-411
Q5BAY6_EMENI/112-319
HEMN_HELPY/56-231
LIPA_ANADE/55-219
RLMN_SYNJB/107-275
Q6AN68_DESPS/20-176
F2JHM7_CELLD/98-264
B2A5Q2_NATTJ/24-196
I1G868_AMPQE/211-384
F0Y2R3_AURAN/58-240
Q726P9_DESVH/136-271
O27141_METTH/122-279
A4XM66_CALS8/87-249
F2U0U4_SALS5/90-251
D6ZGA3_MOBCV/138-314
C5CDQ7_KOSOT/245-410
Q2FT76_METHJ/59-233
A2BM68_HYPBU/166-325
Q8TVP3_METKA/7-168
H8KN75_SOLCM/55-228
C1AEG3_GEMAT/60-233
E1R5B5_SPISS/113-278
A4J2H6_DESRM/120-276
F7V929_CLOSS/20-193
E8MYL6_ANATU/156-332
F2LWL5_HIPMA/137-309
C7QKB4_CATAD/66-223
C4XQS7_DESMR/156-328
E8RHD8_DESPD/8-180
C1MGU7_MICPC/163-338
B1L4M8_KORCO/145-314
D2QD75_SPILD/50-218
B9L037_THERP/38-200
C7PPC5_CHIPD/145-317
B9PJ99_TOXGO/659-841
Q74MF6_NANEQ/133-305
Q6C903_YARLI/76-237
Q8ZZN5_PYRAE/78-267
B6YR73_AZOPC/6-179
YJEK_ECOLI/115-270
Q1D3K2_MYXXD/312-475
C8VZ60_DESAS/19-186
Q8DRC5_STRR6/25-199
D2QQE5_SPILD/55-233
F2NFZ7_DESAR/45-207
Q128J3_POLSJ/80-259
BIOB_IDILO/48-208
C0QHS2_DESAH/217-383
BIOB_ALKMQ/58-219
Q2FNW9_METHJ/16-172
F8FFR0_PAEMK/14-187
Q1ITJ3_KORVE/128-291
E3HCT2_ILYPC/55-220
Q2IIX4_ANADE/26-186
D3F787_CONWI/70-231
A4FHR9_SACEN/32-187
RLMN_AQUAE/103-277
Q2S4J8_SALRD/55-227
D5XCN0_THEPJ/194-372
A3DMN6_STAMF/117-283
Q189Q5_CLOD6/180-344
Q8ZXT2_PYRAE/228-397
RLMN_CLOTH/107-275
Q00Y17_OSTTA/27-207
E8T535_THEA1/151-320
D2QQX0_SPILD/351-514
Q123Z4_POLSJ/172-345
RIMO_THEMA/142-314
Q9KAR9_BACHD/26-199
Q2WB82_MAGSA/65-260
F2JRZ6_CELLD/22-184
RLMN_CLOPH/111-282
C4XN04_DESMR/210-376
F2LVL1_HIPMA/58-231
D2QUQ0_SPILD/78-234
A0RWC3_CENSY/112-274
E0SS17_IGNAA/35-197
Q97ZV0_SULSO/228-411
Q5FUC9_GLUOX/111-284
G8TPT4_NIAKG/145-317
LIPA_BORPE/100-264
H2J532_MARPK/92-259
C7RHT5_ANAPD/162-334
D6ZDN1_SEGRD/40-190
F8L4S2_SIMNZ/150-323
Q97XS8_SULSO/12-206
F2LVL2_HIPMA/56-228
Q9FMJ4_ARATH/60-251
E0SNY3_IGNAA/135-310
E3PWY3_CLOSD/95-264
B2ICC2_BEII9/32-187
Q12E83_POLSJ/60-234
D6XUL0_BACIE/22-187
C7NKF9_KYTSD/19-182
Q2RVX8_RHORT/29-242
E0SPT8_IGNAA/231-416
C7RIA0_ANAPD/126-301
C5KY06_PERM5/50-221
Q3A873_PELCD/63-220
D5X9Q6_THEPJ/231-401
B3DVD8_METI4/27-185
MIAB_SYNAS/166-338
E8REJ8_DESPD/78-234
C9RQ04_FIBSS/27-209
A6LJG8_THEM4/120-276
F8FQB8_PAEMK/65-226
B2V5I0_SULSY/23-182
A8JAT8_CHLRE/1-126
F0YJ17_AURAN/58-222
Q8TRH4_METAC/63-217
Q3ACN7_CARHZ/76-226
G8SM59_ACTS5/226-388
E1QJX3_DESB2/18-182
F4L597_HALH1/69-230
Q9X2J0_THEMA/12-225
LIPA_HALSA/60-223
Q7VCE5_PROMA/16-163
F4KWX6_HALH1/7-161
B9Q808_TOXGO/272-437
B8FE11_DESAA/208-372
C7QF95_CATAD/224-396
F0SNR2_PLABD/63-237
F8J7F2_HYPSM/26-189
Q1IMF1_KORVE/69-228
C9RJC2_FIBSS/11-154
Q8TWQ2_METKA/95-241
A8M923_CALMQ/56-231
RLMN_NEIMB/105-282
A4XH06_CALS8/200-363
A0L6A1_MAGSM/176-349
H6LKJ2_ACEWD/515-699
F0SVF2_SYNGF/5-186
B2V7U0_SULSY/8-168
D6Z3E8_DESAT/109-268
Q2J8G0_FRASC/93-254
RIMO_CLOD6/149-321
B7S3M1_PHATC/132-312
Q2FPD0_METHJ/80-289
C7LYN7_ACIFD/441-618
B8GQC2_THISH/125-281
B5ICX7_ACIB4/78-234
C8W027_DESAS/59-219
E8MY15_ANATU/9-169
C7PKJ7_CHIPD/51-214
A4J7E9_DESRM/148-321
I1BSQ8_RHIO9/91-255
B8FIT6_DESAA/33-209
MIAB_BUCCC/141-316
A3DKZ3_STAMF/38-203
D3RSQ9_ALLVD/110-281
Y1580_SORC5/154-324
F0Y9K4_AURAN/57-227
E8RGN8_DESPD/31-203
Q8A2Y7_BACTN/30-201
E0RX05_BUTPB/158-300
RLMN_MARMS/111-287
B2IKP3_BEII9/183-352
D2R0H0_PIRSD/54-228
Q9WZT2_THEMA/10-167
E1QIJ0_DESB2/188-350
C8VWW2_DESAS/78-234
Q67RS9_SYMTH/29-200
A4XI84_CALS8/58-227
C6BYU6_DESAD/78-237
D2PSV2_KRIFD/62-241
NIFB_BRAJA/57-241
F2L015_PREDF/27-187
A9GSS6_SORC5/66-214
QUEE_CAUCR/25-180
Q1MQ56_LAWIP/4-183
B6ITE1_RHOCS/28-191
C6CR66_PAESJ/102-265
A1RZM2_THEPD/155-326
BIOB_WOLSU/11-175
H3E7G2_PRIPA/94-255
D9SLA4_CLOC7/104-272
H2J563_MARPK/123-279
A6TQN2_ALKMQ/96-260
G2LD76_CHLTF/2-180
F4LUD5_TEPAE/149-321
Q020W9_SOLUE/32-187
A0RX48_CENSY/42-207
A9GQC3_SORC5/24-200
E3I0U0_RHOVT/44-202
F8I1T4_SULAT/110-281
A9EWW6_SORC5/201-364
C9RN42_FIBSS/5-195
C5CE37_KOSOT/143-319
LIPA_ACIF2/84-248
Y1632_METJA/39-195
A9V4C5_MONBE/705-873
C6BZY7_DESAD/63-225
F4LWC2_TEPAE/175-336
E3I0J4_RHOVT/51-226
MOAA_BACHD/19-186
Q2LUU5_SYNAS/78-233
A1SF01_NOCSJ/68-249
YGGW_ECOLI/10-180
COFH1_METAC/58-228
A3DNI7_STAMF/141-316
A4J6H3_DESRM/5-162
Q8TQM0_METAC/25-198
Q2LR10_SYNAS/258-417
D1B9P6_THEAS/9-182
A9GF38_SORC5/63-222
E6UCX4_RUMA7/26-171
Q8TUJ6_METAC/27-193
BIOB2_POLSJ/67-223
Q24RR5_DESHY/21-185
C4Z905_EUBR3/28-202
D2R686_PIRSD/71-251
F8A9Z0_THEID/217-373
A9KHS7_CLOPH/164-322
Q47Z71_COLP3/384-590
C6D7Q6_PAESJ/29-154
BIOB_BACHD/60-221
Q2FLI5_METHJ/45-229
SPLB_CLOAB/82-251
Q3IX93_RHOS4/91-250
F7V330_CLOSS/205-369
G4M0F5_SCHMA/96-305
E1R3R5_SPISS/262-429
B5Y794_COPPD/5-91
B9L4U7_THERP/196-360
C9RL35_FIBSS/176-349
BIOB_CLOD6/65-226
Q5SMD2_THET8/27-187
BIOB_ANADE/61-224
Q22HD8_TETTS/111-333
RLMN_BORPE/109-296
G8S512_ACTS5/6-182
C7RE50_ANAPD/14-175
E5SRI1_TRISP/196-370
F5XQI3_MICPN/38-201
D3EMX7_UCYNA/227-390
B5YFS7_THEYD/252-404
D3RQP2_ALLVD/367-573
RIMO_MAGSM/183-355
G8TL53_NIAKG/160-321
D1CG24_THET1/139-311
B8CXD0_HALOH/24-207
F4RP84_MELLP/132-300
MIAB_CLOPE/159-331
G0ECZ5_PYRF1/69-228
PQQE_METCA/17-174
E6U878_ETHHY/515-699
O67843_AQUAE/270-441
B8D0N6_HALOH/84-250
C7NJ90_KYTSD/160-332
Q9HJU2_THEAC/122-294
Q1D3R1_MYXXD/180-347
C3ZNQ8_BRAFL/166-362
Q7NY62_CHRVO/39-201
MIAB_ZYMMO/150-324
RIMO_CELJU/154-333
E4TSA2_MARTH/122-294
F2GB40_ALTMD/385-591
H2XKN0_CIOIN/269-466
LIPA_DECAR/81-245
BIOB_CHLTE/68-233
H9KQ33_APIME/2-145
Q8PA11_XANCP/288-450
B2V8D4_SULSY/35-198
Q5SHM0_THET8/82-251
COFH_ARCFU/47-217
C6C1N1_DESAD/26-175
C4XPN4_DESMR/149-322
G8SJN1_ACTS5/131-308
RLMN_PROMA/109-284
B7FWN7_PHATC/160-358
A0JTP4_ARTS2/25-170
E1QJ16_DESB2/66-236
A1SF01_NOCSJ/524-698
D9STT3_CLOC7/151-322
F8KY17_PARAV/150-323
RIMO_ALKMQ/149-321
B5Y9U8_COPPD/111-266
Q2J9Y5_FRASC/46-203
Q2IQL3_ANADE/43-219
LIPA_RHOS4/80-244
A8IUI9_CHLRE/197-379
B3DW76_METI4/59-220
D4H718_DENA2/27-219
B3DXY5_METI4/26-188
E1X307_BACMS/34-181
I1G142_AMPQE/44-222
C5LD08_PERM5/164-384
Q183I6_CLOD6/98-268
G8P0B1_GRAMM/18-175
C0R013_BRAHW/133-305
E1QJX4_DESB2/22-182
C9RM71_FIBSS/57-219
A9FJN3_SORC5/71-227
C8VWI0_DESAS/23-177
Q2FN58_METHJ/31-206
Q1MP17_LAWIP/207-371
A8A9E9_IGNH4/159-332
A1U4D9_MARAV/130-286
D8LVH3_BLAHO/139-305
C5B0X8_METEA/91-271
Q72DS4_DESVH/25-183
D5WV99_BACT2/30-191
F7V8H7_CLOSS/23-190
E1R5Z0_SPISS/14-165
Y907_METJA/10-158
MIAB_BIFLO/176-348
B1H017_UNCTG/5-173
B7G995_PHATC/15-180
Q5CMS2_CRYHO/195-401
F2JQZ4_CELLD/149-320
A8A9R8_IGNH4/152-310
A0L7M9_MAGSM/186-354
C7QH39_CATAD/60-234
E6SHH9_THEM7/125-288
C6C1B5_DESAD/66-240
MIAB_THEMA/144-316
MIAB_IDILO/151-325
A9WC07_CHLAA/302-464
Q2W4U9_MAGSA/34-198
C8W5F3_DESAS/41-228
Q2RQQ5_RHORT/34-189
C7Q5C4_CATAD/35-213
B7P666_IXOSC/137-197
A4XIK0_CALS8/5-170
Q6AJD8_DESPS/257-422
RIMO_METCA/139-318
B2A4R6_NATTJ/84-258
A1RXU0_THEPD/141-315
G8R2F6_OWEHD/5-174
E1QM28_DESB2/145-316
RIMO_HAHCH/142-321
A5D3T6_PELTS/75-245
Q9KDQ9_BACHD/173-351
A0LJ29_SYNFM/20-229
B7J6B3_ACIF2/14-185
D8HVV8_AMYMU/180-354
BIOB_NAUPA/11-174
A8PW68_MALGO/76-234
F2NIK7_DESAR/216-366
Q01XF1_SOLUE/64-227
Q01UP8_SOLUE/39-183
E6SKB0_THEM7/56-229
C0R2H8_BRAHW/31-191
A5CYC6_PELTS/197-371
B2V5V0_SULSY/6-176
E6UG67_RUMA7/57-220
F0SVH5_SYNGF/267-432
Q2JF13_FRASC/576-750
E4RJ52_HALSL/19-189
C5B608_METEA/127-302
C0Q9H2_DESAH/18-180
C7RI13_ANAPD/26-186
E3I517_RHOVT/81-261
F7V6S1_CLOSS/44-205
RLMN_BACHD/119-293
C1F2N4_ACIC5/28-189
D5X9F5_THEPJ/196-361
Q8TWI2_METKA/101-303
A5I7T2_CLOBH/55-225
F8L9K9_SIMNZ/218-383
C4ZEL5_EUBR3/6-168
MOAA_ECOLI/18-181
LIPA_MAGSM/65-228
B8LBJ6_THAPS/20-194
A4XMP9_CALS8/22-201
D3RRS2_ALLVD/153-332
F4A102_MAHA5/180-346
G3XD10_PSEAE/31-188
C6CW96_PAESJ/45-220
F8JBF1_HYPSM/166-345
Q1IKV3_KORVE/202-358
LIPA_LEIMA/151-317
B2A5G4_NATTJ/80-276
F8L0B1_PARAV/108-277
G8PP55_PSEUV/33-196
O27899_METTH/32-213
Q6PSL5_CHLRE/148-346
Q11Q12_CYTH3/49-214
E1QEJ1_DESB2/61-224
H8KS79_SOLCM/29-181
E1WX55_BACMS/112-285
B5YHJ2_THEYD/7-181
C0ZKS2_BREBN/67-241
A4XLT9_CALS8/13-171
E1QX90_OLSUV/101-369
A0LK87_SYNFM/10-180
G2KT44_MICAA/123-305
Q5FTR7_GLUOX/29-197
RLMN_BACSU/120-294
H6L877_SAPGL/87-262
A3DNL6_STAMF/228-415
C1A4B7_GEMAT/14-185
MOAA_THICR/16-179
Q3ZAA9_DEHE1/54-222
RIMO_PSEAE/143-322
D6W9C6_TRICA/51-213
RIMO_SYNJB/173-344
A5I636_CLOBH/146-318
E1RBF9_SPISS/52-215
BIOB_METJA/61-254
F2LWM6_HIPMA/21-190
LIPA_NEIMB/86-250
Q6MRN5_BDEBA/24-160
Q11UB0_CYTH3/145-318
COFH_UNCMA/54-223
C9RIJ5_FIBSS/154-327
A2BM60_HYPBU/38-203
Q5FQZ5_GLUOX/114-290
F0SJR5_PLABD/167-330
C8WNV4_EGGLE/99-255
Q97Z27_SULSO/29-189
Q8D250_WIGBR/79-238
C1F2N6_ACIC5/23-122
C4L935_TOLAT/19-236
RLMN_THEFY/120-297
Q6A5X0_PROAC/20-158
B5I9M7_ACIB4/193-356
RIMO_FRASC/186-358
D0J907_BLASP/30-141
B1HR76_LYSSC/33-198
E6UAE8_RUMA7/22-165
D1B9A9_THEAS/147-317
D6GSP9_FILAD/53-214
Q8E941_SHEON/17-178
BIOB_NOVAD/63-225
Q63NT5_BURPS/27-183
Q1ISQ8_KORVE/230-418
Q9HSD6_HALSA/192-395
RIMO_ACIF2/146-325
F8FR65_PAEMK/41-216
Q2INT7_ANADE/272-437
Q97FE4_CLOAB/41-198
A8AAL9_IGNH4/25-186
F9Z7X0_ODOSD/47-214
Q2WB85_MAGSA/222-381
D2SCW8_GEOOG/33-211
D6Z5Q8_DESAT/216-366
Q6MK22_BDEBA/22-139
Q8THT9_METAC/94-250
A9G006_SORC5/325-530
C7Q5H4_CATAD/22-177
C1A8W6_GEMAT/71-247
Q7RW32_NEUCR/136-304
A2BK43_HYPBU/98-261
B9L5Z1_NAUPA/140-309
D7BKL1_ARCHD/17-188
Q8TWV3_METKA/131-289
F8FDJ6_PAEMK/59-222
Q980Q0_SULSO/139-305
D6XYI8_BACIE/33-191
E3H9F6_ILYPC/149-321
A0RUA6_CENSY/101-262
G0EGR2_PYRF1/40-198
E8T3J7_THEA1/55-229
B9L2N2_THERP/25-197
BIOB_ECOLI/47-209
E5SMJ9_TRISP/83-263
BIOB_PORGI/57-218
Q1IMZ6_KORVE/84-254
Q7MRF5_WOLSU/28-214
E1RA92_SPISS/24-238
D2VUL9_NAEGR/22-148
MIAB_ARTS2/174-346
Q7NJT4_GLOVI/32-187
A6TTX6_ALKMQ/32-216
LIPA_DESPS/65-228
A8AA60_IGNH4/40-231
Q2RLX3_MOOTA/136-287
Q1IP80_KORVE/202-364
Q2RJ30_MOOTA/5-162
Q8E8Y0_SHEON/64-232
B3DYY9_METI4/80-264
B8E2F0_DICTD/28-191
Q0VRI9_ALCBS/25-146
E3GNY4_EUBLK/33-250
H8KW40_SOLCM/15-175
B2V7N7_SULSY/60-234
D7CLQ9_SYNLT/109-290
BIOB_METI4/41-204
F7V4G0_CLOSS/97-264
A6LLK4_THEM4/18-183
Q89QW8_BRAJA/32-187
D0LQG8_HALO1/34-219
G2LIR9_CHLTF/159-331
H9K236_APIME/60-222
C4XRK8_DESMR/48-201
A1SE80_NOCSJ/18-179
F8A9X9_THEID/138-309
Q2WBC5_MAGSA/120-282
Q1IM61_KORVE/215-375
F0SVE5_SYNGF/169-350
Q3A4U1_PELCD/81-212
LIPA_SCHPO/125-290
E3H5X9_ILYPC/90-256
Q67KF0_SYMTH/60-213
E6X1H1_NITSE/4-173
Q3JER5_NITOC/26-165
E0RUP5_BUTPB/205-380
G0EEV8_PYRF1/83-259
G0IVF5_CYCMS/145-317
C6C0Y0_DESAD/63-224
E1QF15_DESB2/32-191
D7CL97_SYNLT/305-470
O28822_ARCFU/25-241
C4XQA0_DESMR/316-519
D5WTW2_BACT2/64-238
C8W4H6_DESAS/149-321
C6BSS7_DESAD/12-174
C1N030_MICPC/69-280
B7J4X3_ACIF2/32-187
F0SK40_PLABD/109-280
Q8DNE0_STRR6/32-198
Q3A1D4_PELCD/258-423
B5YKC4_THEYD/197-364
A1AW81_RUTMC/28-185
F2NFY8_DESAR/19-168
E0TC63_PARBH/88-268
Q0AYV9_SYNWW/9-175
RIMO_FLAPJ/142-314
Q47WW5_COLP3/47-227
B8FCC4_DESAA/34-192
E4RWS5_LEAB4/47-215
Q2FS62_METHJ/61-241
Q9KUR0_VIBCH/10-186
D5XCK0_THEPJ/14-176
MTAB_RICPR/142-315
RLMN_DECAR/105-280
H9JI39_BOMMO/7-149
PQQE_METEA/22-180
E6WYQ0_NITSE/90-247
H3GM80_PHYRM/193-395
Q1IPN3_KORVE/193-369
C0QHA9_DESAH/23-196
F8J8U9_HYPSM/28-186
A4J6K5_DESRM/59-232
B6IR79_RHOCS/205-354
Q6AIS6_DESPS/48-218
Q2GCY6_NEOSM/147-320
E4RPP1_HALSL/182-376
B5YME4_THAPS/228-410
E8UG80_TAYEM/54-213
B8FHW7_DESAA/23-242
D2RM75_ACIFV/264-429
D3RVY0_ALLVD/200-363
B9US92_BRAHW/37-210
Q022V5_SOLUE/203-334
C0R217_BRAHW/55-216
D3R199_CLOB3/159-331
QUEE_METHJ/55-148
A6TKL6_ALKMQ/29-210
Q5CMV4_CRYHO/253-426
Q9YBR4_AERPE/146-305
A6GYP7_FLAPJ/148-324
D6Z0N8_DESAT/336-544
F4H0L4_CELFA/31-193
RIMO_METFK/141-320
Q2G7G0_NOVAD/92-272
E6UIY4_RUMA7/146-318
O26445_METTH/23-230
MIAB_MYXXD/151-319
MIAB_RHORT/155-329
F5YP15_TREPZ/200-377
C9RA05_AMMDK/19-168
F5WV95_ERYRF/26-187
A6TVG8_ALKMQ/82-245
B0VFK4_CLOAI/47-218
D3F7L5_CONWI/71-241
A3DIH4_CLOTH/30-202
Q0SBF3_RHOSR/111-280
G8QW56_SPHPG/243-405
CMO_PYRFU/6-171
F4A1E1_MAHA5/59-229
Q97IL9_CLOAB/27-191
E8T2C7_THEA1/78-238
A3DBZ1_CLOTH/117-276
B8DZU9_DICTD/156-334
C4QV32_PICPG/105-267
B7G3J1_PHATC/81-263
Q0P912_CAMJE/23-191
F0SWE4_SYNGF/41-198
Q9RY22_DEIRA/19-188
Y274_METJA/211-410
A0LEL6_SYNFM/150-322
Q727N0_DESVH/30-252
Q479A0_DECAR/31-202
Q5P2W1_AROAE/386-592
Q1QZA3_CHRSD/17-175
Q8TRQ9_METAC/86-276
Q0AY74_SYNWW/179-342
Q3ZAA8_DEHE1/19-188
D0KZZ7_HALNC/175-349
D9R676_CLOSW/164-338
A6TKW0_ALKMQ/187-347
E6X236_NITSE/15-176
D3Q602_STANL/61-235
A8M8X9_CALMQ/80-265
C8VWE8_DESAS/64-238
D9R1K5_CLOSW/32-253
G8T986_NIAKG/351-514
KAMA_CLOSD/118-274
E4RJ82_HALSL/80-235
C4R6U9_PICPG/102-311
RIMO_HERA2/174-348
D6Z4B0_DESAT/24-180
E0RNC2_SPITD/79-236
C5CG40_KOSOT/88-262
F2NRS3_TRES6/254-414
H3I629_STRPU/89-251
A9KN54_CLOPH/27-202
F2JMI2_CELLD/105-272
Q3A1J9_PELCD/98-254
C4V8Q8_NOSCE/84-292
Q8KFB0_CHLTE/2-153
Q01X07_SOLUE/25-196
D4H104_DENA2/108-282
MIAB_PORGI/168-341
F9Z442_ODOSD/4-175
C6CST2_PAESJ/180-352
Q8TYV4_METKA/22-178
D2QZH7_PIRSD/19-186
Q2W6Q4_MAGSA/20-189
C6D8P6_PAESJ/17-179
H6KZF6_SAPGL/52-217
A4XMA2_CALS8/24-207
E4T2Z5_PALPW/342-505
F4CIR2_PSEUX/178-341
RLMN_SACEN/122-299
Q8TZL8_PYRFU/21-177
B8E304_DICTD/14-187
D3DYY4_METRM/78-309
Q3JAD6_NITOC/190-350
B5YHA8_THEYD/28-204
A2BLU6_HYPBU/85-272
E3HBP3_ILYPC/10-194
D3R2I6_CLOB3/59-229
Q8EE87_SHEON/25-157
F2JHD9_CELLD/160-320
E6U5H3_ETHHY/59-222
B0TAQ0_HELMI/34-219
G8NXW8_GRAMM/236-414
D1AWV5_STRM9/26-184
H2J344_MARPK/81-242
F8I973_SULAT/54-203
B2UR58_AKKM8/58-218
H3J8K4_STRPU/205-378
E6UGX9_RUMA7/65-216
C6X1E0_FLAB3/62-224
MIAB_AKKM8/164-339
Q0VLC0_ALCBS/22-194
C7PM77_CHIPD/148-324
G8S516_ACTS5/15-192
Q746V3_GEOSL/204-366
D0LV10_HALO1/25-186
D0LST9_HALO1/214-383
H6L6D7_SAPGL/58-232
Q8R9N8_THETN/108-276
Q6AL87_DESPS/130-285
D0KWA4_HALNC/125-302
Q8KC85_CHLTE/24-208
D9SMJ4_CLOC7/24-194
G2LJH6_CHLTF/40-201
B0TFS7_HELMI/93-266
MIAB_ACIF2/151-325
B1GZM6_UNCTG/123-290
F0SFG7_PLABD/194-372
E8T3G2_THEA1/27-203
B1ZQH2_OPITP/19-209
Q97DY7_CLOAB/89-241
Q8U1D2_PYRFU/31-220
D3E2B5_METRM/216-375
BIOB_FRATT/40-203
A6LLS0_THEM4/93-254
MOAA_METJA/14-172
A5G0U4_ACICJ/199-362
BIOB_BORPE/60-222
Q9HIQ5_THEAC/56-237
Q727U7_DESVH/74-248
RLMN_ACICJ/142-320
Q2SDZ7_HAHCH/23-169
D3TAS9_ACIB4/5-153
D0LTG5_HALO1/233-394
Q0W7A6_UNCMA/89-256
Q3A0I8_PELCD/26-193
LIPA_MARMM/85-248
CK5P1_ARATH/290-484
A0LIY1_SYNFM/102-243
LIPA_ECOLI/88-252
D9QV49_ACEAZ/265-430
E0VTT3_PEDHC/376-558
G8QYS9_SPHPG/21-174
D4H601_DENA2/129-282
B8F9C6_DESAA/203-349
C6C1Q9_DESAD/44-215
RSAD1_DICDI/28-213
Q0VLQ5_ALCBS/141-296
B7Q4E2_IXOSC/69-223
B5YH19_THEYD/56-216
E3PX07_CLOSD/56-218
E0VX50_PEDHC/228-425
B0S1G1_FINM2/5-173
F5WS11_ERYRF/7-172
C7PLT6_CHIPD/77-252
E4X091_OIKDI/100-309
F2LVH2_HIPMA/25-200
F8JIH8_HYPSM/205-367
E8RD16_DESPD/14-182
A6LKC2_THEM4/37-202
C9RLB8_FIBSS/153-322
A3DCR4_CLOTH/24-186
H2J478_MARPK/15-172
Q5P5Q7_AROAE/109-278
F9VJP9_ARTSS/149-320
D3Q439_STANL/94-253
A2F1F1_TRIVA/71-236
E3GG50_EUBLK/23-154
D0LK51_HALO1/26-181
Q8R6B0_FUSNN/20-163
G8SHE7_ACTS5/16-198
MIAB_THET8/167-338
D3E4D2_METRM/222-386
E3PWL1_CLOSD/165-327
LIPA_KINRD/77-236
C8XJJ0_NAKMY/62-238
E8RDE4_DESPD/64-238
Q0W8V9_UNCMA/11-199
BIOB_DESAD/61-224
Q3ADI3_CARHZ/24-185
Q0BXH9_HYPNA/97-256
Q729S8_DESVH/23-238
Q5WHF7_BACSK/147-318
A6TM37_ALKMQ/10-164
O28939_ARCFU/79-233
D9R7V4_CLOSW/57-226
A0E5I6_PARTE/99-308
Q8A5T5_BACTN/153-323
LIPA_THEFY/76-236
Y734_FUSNN/297-506
F4A2D8_MAHA5/107-275
H3G784_PHYRM/98-262
Q2LXG6_SYNAS/33-196
Q9A282_CAUCR/163-336
BIOB_HAEIN/60-222
BIOB_FLAPJ/48-208
BIOB_STAA8/57-218
D6XWB9_BACIE/6-179
C9R9I2_AMMDK/22-173
D4H4S2_DENA2/190-352
C8W5F5_DESAS/5-162
D2B794_STRRD/28-183
H6LBH8_ACEWD/106-272
Q47G28_DECAR/60-244
B5YFS6_THEYD/99-263
Q73LZ1_TREDE/31-198
D0LKN4_HALO1/4-197
Q8TX87_METKA/155-334
A7HWM8_PARL1/30-193
AMTAB_METTH/144-316
E1RBM1_SPISS/212-393
Q9HKD1_THEAC/113-272
C0QIB7_DESAH/19-182
MIAB_GLUOX/180-354
C0QW73_BRAHW/26-203
RLMN_LEPIN/120-290
E8R001_ISOPI/101-264
RIMO_PARUW/179-353
B2A6N4_NATTJ/33-214
Q2WB54_MAGSA/3-92
Q609K1_METCA/28-166
E9GMP1_DAPPU/144-309
C7R5T3_KANKD/26-164
D7AAL5_STAND/153-332
A6LK27_THEM4/73-240
RLMN_ACHLI/103-274
C6X3V9_FLAB3/55-234
D9S5P6_FIBSS/11-168
E1ZNS1_CHLVA/31-211
F7V8T4_CLOSS/14-174
BIOB_DESVH/101-276
F4R4B6_MELLP/78-260
A6TUD4_ALKMQ/28-208
Q97ZU7_SULSO/20-229
C5CGV5_KOSOT/104-275
Q24W35_DESHY/305-512
H2FWG5_OCESG/140-319
Q9WZT1_THEMA/114-270
A8A9H8_IGNH4/4-195
A4J2D0_DESRM/24-139
Q11YI0_CYTH3/79-238
Q2FXZ6_STAA8/147-318
BIOB_PELCD/62-222
F2KVW7_PREDF/162-332
Q8CJT5_STRCO/60-235
D9R184_CLOSW/194-366
D7CMK3_SYNLT/58-231
A0LQQ0_SYNFM/198-357
Q0UIA4_PHANO/440-625
F8A8R8_THEID/104-278
Q3A611_PELCD/28-248
D3RMS5_ALLVD/39-195
E4RJ12_HALSL/25-208
F2NI36_DESAR/106-278
A3DLK9_STAMF/143-319
F5WRH6_ERYRF/38-212
Q8XII6_CLOPE/260-425
P95188_MYCTU/83-239
Q01U03_SOLUE/5-170
D4H0V0_DENA2/147-319
F3ZX04_MAHA5/86-250
E6W704_DESIS/32-185
C6Y1Z3_PEDHD/146-319
D9SMD2_CLOC7/10-168
O66879_AQUAE/34-210
E8N2R8_ANATU/41-208
C6BXP3_DESAD/30-192
A0LDC2_MAGSM/27-178
Q3A5H4_PELCD/195-354
Q5NII4_FRATT/11-179
F2US34_SALS5/138-309
G0EC94_PYRF1/222-409
C6KT59_PLAF7/568-743
D9R077_CLOSW/190-362
D5EMX4_CORAD/20-160
B8FF36_DESAA/197-361
D6Y7Z8_THEBD/179-351
D3R1F0_CLOB3/223-398
A5I230_CLOBH/25-197
C1NA12_MICPC/51-206
A3DKZ2_STAMF/18-176
E3H9H3_ILYPC/14-173
D9SWQ4_CLOC7/47-207
YFKA_BACSU/36-197
C4K5L9_HAMD5/47-208
C0Z790_BREBN/66-227
BIOB_NOCSJ/62-224
Q7NC94_GLOVI/40-211
PFLE_ECOLI/19-234
C8WMA7_EGGLE/81-239
B5Y6I3_COPPD/21-184
Q0SCK3_RHOSR/76-236
C9RBY2_AMMDK/152-324
E4RKD4_HALSL/21-180
D2RKH2_ACIFV/152-324
RIMO_HYPNA/152-331
E8RJ39_DESPD/59-220
Q4PII8_USTMA/253-418
Q01Z17_SOLUE/21-161
Q02DC8_SOLUE/64-238
C0QA89_DESAH/197-360
A7HXX2_PARL1/24-164
Q8TWP3_METKA/115-285
Q63SG5_BURPS/31-182
C6D8P3_PAESJ/45-216
D2BEK8_STRRD/71-252
Q74M57_NANEQ/72-236
A4J8R6_DESRM/23-237
C6X5E1_FLAB3/118-290
Q2SA06_HAHCH/19-180
G4RC03_PELHB/185-364
Q73JL6_TREDE/82-247
A9ENR5_SORC5/219-387
E2LP31_MONPE/4-164
Q9K117_NEIMB/71-245
Q47RP4_THEFY/33-216
F4L6L8_HALH1/49-210
Q8EAH7_SHEON/65-226
E3H836_ILYPC/24-191
C6XJR1_HIRBI/84-247
A0L6P1_MAGSM/185-353
F9Z7Z9_ODOSD/311-526
Q97IK9_CLOAB/57-217
D6GTV3_FILAD/15-184
F2NG51_DESAR/28-212
E3WLE9_ANODA/210-383
Q5FQL1_GLUOX/13-187
D3TAG5_ACIB4/171-368
B3PH70_CELJU/21-200
D5XBE4_THEPJ/263-428
Y683_METJA/28-191
Q8TWF4_METKA/140-316
Q47WE5_COLP3/34-191
LIPA_CHLAA/76-238
D6ZGW8_MOBCV/164-336
F0T1U4_SYNGF/35-207
F8I600_SULAT/157-329
Q6ARY0_DESPS/28-128
QUEE_GEOSL/28-195
Q4FTR8_PSYA2/42-201
Q1WVU4_PELCD/17-175
D3RTC4_ALLVD/76-264
Y1620_METJA/203-385
C7RI11_ANAPD/112-271
F2G2S8_ALTMD/78-237
Q74A23_GEOSL/145-317
C1A7K6_GEMAT/142-314
F4L604_HALH1/48-211
B5YFM8_THEYD/267-435
D5SMX8_PLAL2/142-320
Q4FMK8_PELUB/17-179
G8NNJ5_GRAMM/73-241
E8T5D6_THEA1/140-312
E3GMI6_EUBLK/150-322
MIAB_PARL1/171-345
C5CH06_KOSOT/120-276
A7G0W3_CLOBH/28-192
D6Z2R1_DESAT/200-361
A9GST7_SORC5/39-193
A4J853_DESRM/32-256
BIOB_SYNFM/62-223
Q835S0_ENTFA/19-191
MIAB_BACTN/165-339
H2J6B4_MARPK/254-419
C4K4I6_HAMD5/136-313
E4TRT9_MARTH/67-228
O27507_METTH/72-243
G8QZN3_OWEHD/107-281
Q97Y04_SULSO/18-193
A7G2H1_CLOBH/14-163
F2NJ46_DESAR/10-161
Q2WBA1_MAGSA/33-200
D5WT66_BACT2/179-343
Q8EWP0_MYCPE/157-328
Q2LW49_SYNAS/203-343
H8KMS2_SOLCM/110-285
H6LJX9_ACEWD/163-335
Q2RHK2_MOOTA/114-261
C5B397_METEA/206-352
RIMO_AQUAE/128-300
B5Y7Y7_COPPD/71-231
F4CJ20_PSEUX/104-272
G2LKG7_CHLTF/201-363
C4XM78_DESMR/49-211
OBG_BRAHW/391-561
E8T685_THEA1/97-259
D3FE51_CONWI/145-321
A6TU40_ALKMQ/27-183
B1L4Z6_KORCO/25-194
LIPA_TREDE/64-225
Q9L1H1_STRCO/286-452
C1A4F2_GEMAT/32-201
Q9K8Q1_BACHD/180-344
Q5NP62_ZYMMO/32-187
G0IVT6_CYCMS/66-227
F2JPS2_CELLD/20-160
O29140_ARCFU/44-226
Q8RB61_THETN/147-318
RLMN_PARL1/134-316
Q47LX0_THEFY/69-250
SKFB_BACSU/111-267
Q1D2M2_MYXXD/54-234
A0LMS8_SYNFM/44-201
Q8TUM6_METAC/89-268
A4J166_DESRM/78-237
Q748E2_GEOSL/250-409
Q01S17_SOLUE/1-156
Q97WK5_SULSO/5-157
D2QWN1_PIRSD/166-338
F4LSH3_TEPAE/7-176
E6UL78_RUMA7/72-247
Q1III4_KORVE/25-185
G8S4U0_ACTS5/20-168
A9T583_PHYPA/221-315
E1QJX7_DESB2/14-182
E8RCM1_DESPD/18-162
Q3Z9V8_DEHE1/18-183
Q9HLH2_THEAC/117-289
E3I665_RHOVT/63-236
C7PX41_CATAD/27-197
E4RN21_HALSL/26-191
Q9HZP2_PSEAE/26-195
B5YKG6_THEYD/17-179
D8M8V0_BLAHO/377-543
E4TT84_MARTH/145-317
MOAA_HAEIN/27-189
A0B690_METTP/43-226
Q0C0M3_HYPNA/108-272
E1R4Y1_SPISS/8-175
H2FVB7_OCESG/10-180
E8T576_THEA1/189-385
A6LJ11_THEM4/29-183
G8NUA2_GRAMM/194-361
E6WZF0_NITSE/51-226
B1ZRJ1_OPITP/188-356
A0B547_METTP/214-398
Q1ITK2_KORVE/166-330
F2JLM4_CELLD/23-145
RLMN_METFK/105-279
LIPA_BACSK/64-227
Q9I2I5_PSEAE/25-165
A3DK23_CLOTH/23-179
B8FE10_DESAA/206-365
QUEE_METKA/35-233
Q606R6_METCA/31-192
A1SEV4_NOCSJ/71-256
B8D1W3_HALOH/121-278
E6U3C7_ETHHY/14-175
C0Z833_BREBN/190-364
Q3A477_PELCD/26-190
C8X9C1_NAKMY/24-180
C6BZH8_DESAD/32-187
Q3ADZ0_CARHZ/23-212
LIAS_NEMVE/65-227
RLMN_EXIS2/106-279
A8I8N2_CHLRE/200-352
B8FKA8_DESAA/126-308
Q018Q5_OSTTA/138-301
Q7MRB2_WOLSU/138-303
CNX2_ARATH/79-241
RLMN_NATTJ/111-280
Q2SBS7_HAHCH/87-246
F0Y6Z0_AURAN/61-237
Q6AIS5_DESPS/58-282
F4LQR9_TEPAE/83-250
Q3Z7D7_DEHE1/26-209
Q0AZS4_SYNWW/19-187
Q0C1X5_HYPNA/21-182
COFH_SYNY3/68-247
D9SVG9_CLOC7/303-506
B7J777_ACIF2/62-248
D5EFF1_AMICL/7-177
RLMN2_OPITP/156-358
RLMN_RUBXD/114-286
E4RT10_LEAB4/145-317
B3DWI2_METI4/127-284
Y6459_MYXXD/107-275
B5IFN5_ACIB4/21-193
E4T6C4_PALPW/73-229
A9B7K6_HERA2/34-196
H2FX31_OCESG/25-130
B1L3P2_KORCO/28-201
B5YGD1_THEYD/23-157
E1QG77_DESB2/172-328
Q7S8B5_NEUCR/736-921
E8RDC8_DESPD/19-184
H6LHM2_ACEWD/797-964
C8WMI5_EGGLE/21-188
Q605R6_METCA/40-220
MIAB_KORVE/154-326
D7CNX1_SYNLT/150-322
Q726T8_DESVH/85-243
E3HA90_ILYPC/151-323
E8N589_ANATU/19-192
E1Z721_CHLVA/75-189
A0JX49_ARTS2/33-213
Q24W20_DESHY/92-252
G4KWI7_OSCVS/149-320
D6Z2P9_DESAT/180-343
Q8RBT6_THETN/120-276
Q2LXH5_SYNAS/83-240
D8HPJ8_AMYMU/76-236
Q186S0_CLOD6/14-176
C5CG41_KOSOT/87-244
G8QUR7_SPHPG/147-320
Q74DB3_GEOSL/20-193
E1QMB9_DESB2/274-433
A8M8V4_CALMQ/40-197
B2UPP4_AKKM8/4-179
F2NS37_TRES6/105-275
C4LZZ7_ENTHI/80-252
E1Z5I3_CHLVA/206-382
B1YK38_EXIS2/33-204
E0THH5_PARBH/5-149
C8WW79_ALIAD/106-280
E3GG67_EUBLK/94-266
O28465_ARCFU/1-132
D7GDB5_PROFC/60-222
C5CDG4_KOSOT/7-175
B8FKA9_DESAA/409-572
C4XQ76_DESMR/26-223
D3DYZ1_METRM/94-258
D7CMB4_SYNLT/158-330
BIOB_FLAJ1/49-210
Q83DU5_COXBU/9-182
E3GMS2_EUBLK/265-430
Q24RR1_DESHY/92-244
LIPA_EMENI/158-323
D3R1N6_CLOB3/12-206
Q9RZF6_DEIRA/13-180
Q8R695_FUSNN/8-177
Q2J798_FRASC/16-179
BIOB_CHRVO/61-222
A9G6T5_SORC5/28-172
A8JA29_CHLRE/242-424
D2QJE4_SPILD/4-173
B2UR33_AKKM8/66-230
D1CBV5_THET1/19-189
E8N592_ANATU/274-436
MOAA1_PSEAE/17-178
A1RY77_THEPD/50-222
E3GEI3_EUBLK/25-198
D1B6J9_THEAS/300-503
Q47EI6_DECAR/47-208
Q3ADQ7_CARHZ/22-226
MIAB_PROAC/162-334
RIMO_THETN/148-319
Q8R7P4_THETN/90-261
D7CIQ5_SYNLT/84-241
C5LIL1_PERM5/1-152
D3E0F4_METRM/48-206
C0QAM2_DESAH/186-349
MIAB_AMOA5/183-368
RLMN_DESVH/110-286
C7LY00_ACIFD/155-357
F9Z7Z8_ODOSD/162-334
D8PQD3_SCHCM/38-203
H6LCN9_ACEWD/13-164
G2LJS2_CHLTF/190-378
Q0ARS6_MARMM/25-144
C6D208_PAESJ/22-181
H3F5Y5_PRIPA/69-141
O27057_METTH/46-213
Q9RXE7_DEIRA/63-237
G0J846_CYCMS/18-179
Q2JEL1_FRASC/47-203
D1B9B7_THEAS/24-167
E3PY32_CLOSD/189-361
D7BPR5_ARCHD/34-204
Q025C7_SOLUE/166-330
E4XVS4_OIKDI/400-582
D7CV06_TRURR/103-274
D9RAS0_CLOSW/166-341
D5EJ90_CORAD/55-216
Q63S27_BURPS/81-261
E1Z2V4_CHLVA/12-172
C0ZAQ6_BREBN/175-353
A2F4F9_TRIVA/135-301
Q2LR83_SYNAS/240-405
G8SJK4_ACTS5/23-180
F4LRM3_TEPAE/12-184
D5EG16_AMICL/149-321
Q0AKA1_MARMM/16-181
F8FMI2_PAEMK/28-211
A4J6G5_DESRM/60-221
C7MD16_BRAFD/76-236
Q6AJ85_DESPS/194-365
RIMO_THEM4/139-310
F2JHD3_CELLD/167-324
Q8TZD1_PYRFU/93-278
C7NAZ6_LEPBD/75-239
F9Z7W6_ODOSD/56-240
Q47UR0_COLP3/55-227
G7ZFN0_AZOL4/36-212
Q8R8V5_THETN/63-223
B6IY11_RHOCS/106-280
A7G7C6_CLOBH/13-181
Q2J7M1_FRASC/21-193
RIMO_ECOLI/144-323
D6Y1Q3_THEBD/15-178
B2IEM2_BEII9/145-318
D5EEK8_AMICL/80-228
B8BQ31_THAPS/67-232
D5EPQ2_CORAD/43-207
Q97K98_CLOAB/181-344
Q8TIF7_METAC/44-227
B3ER15_AMOA5/145-318
RLMN_METCA/116-288
D7GCV4_PROFC/274-440
E3GLU2_EUBLK/14-176
Q24SS7_DESHY/157-329
B7J7M6_ACIF2/28-189
E8T5T2_THEA1/9-170
MIAB_CHLTE/157-328
B0S2R3_FINM2/128-331
Q4QB17_LEIMA/212-415
RLMN_COLP3/110-286
E0RPF3_SPITD/89-258
B2KBB6_ELUMP/61-224
Q7CWG5_AGRT5/141-314
Q3AE53_CARHZ/14-206
MIAB_FINM2/173-345
G4VCX3_SCHMA/44-180
D8HID6_AMYMU/17-190
D2PZD4_KRIFD/153-325
F0SUW2_SYNGF/22-180
Q7MVK2_PORGI/23-146
C9R9P2_AMMDK/145-314
C5B2A6_METEA/151-330
D5XE06_THEPJ/56-228
D6Y4Z7_THEBD/8-189
C8XHH5_NAKMY/156-328
D0LQ74_HALO1/389-595
D1B5Z3_THEAS/244-408
Q01DS1_OSTTA/210-411
D9R251_CLOSW/107-278
F8A9S2_THEID/81-239
F8PFY6_SERL3/68-233
Q2WAV7_MAGSA/172-345
D1BMF2_VEIPT/19-194
D6Y4J0_THEBD/268-434
G8PL79_PSEUV/182-356
Q2LTM5_SYNAS/38-207
A9FSH8_SORC5/149-292
QUEE_METJA/22-188
F5YH39_TREPZ/229-405
C6XR48_HIRBI/52-214
B1L4C0_KORCO/217-399
A4XI56_CALS8/14-171
CK5P1_CAEEL/226-424
RLMN_UNCTG/113-283
H6LHM2_ACEWD/191-359
E0RRW2_SPITD/109-274
B7G1J5_PHATC/20-176
D6ZKA1_MOBCV/37-200
C9R9Q6_AMMDK/77-247
Q8A6P1_BACTN/90-257
C9RBX4_AMMDK/7-180
F2NG80_DESAR/59-222
LIPA_FLAJ1/62-224
B8D1W4_HALOH/11-163
F5YQF6_TREPZ/49-212
E6W164_DESIS/20-190
Q1H1V3_METFK/74-254
Q7MUK4_PORGI/19-185
A9UQE3_MONBE/358-540
B9PFV3_TOXGO/567-745
D7CNX8_SYNLT/6-177
Q9X147_THEMA/95-264
G2KNH6_MICAA/138-311
G7ZEG8_AZOL4/53-215
RLMN_RHOBA/128-298
D1B879_THEAS/56-213
A7G7Z8_CLOBH/81-241
Q55524_SYNY3/239-407
MOAA_MARAV/19-179
C7PXD4_CATAD/189-359
D2R3C9_PIRSD/81-244
RLMN_DICNV/107-286
A6LL35_THEM4/158-351
G0ECC1_PYRF1/11-164
Q0AY70_SYNWW/5-174
D3F5N1_CONWI/13-185
Q0W769_UNCMA/143-309
G2LKI8_CHLTF/13-188
H3J7A8_STRPU/99-261
C6BVM0_DESAD/26-199
A2BJN8_HYPBU/141-323
Q8ZVH2_PYRAE/156-326
Q2LQU7_SYNAS/44-201
H6L883_SAPGL/47-210
D1BA46_THEAS/71-228
C4XK08_DESMR/66-240
MIAB_STAA8/217-389
Q8G604_BIFLO/5-184
C8WY42_ALIAD/147-318
A5I6E5_CLOBH/99-270
B2A1J4_NATTJ/19-186
F9ZCL0_ODOSD/23-161
E3PV56_CLOSD/22-181
Q8TQQ4_METAC/101-266
E6UKJ5_RUMA7/264-429
MIAB_SYNJB/149-321
B8C4S6_THAPS/161-336
H6LDS4_ACEWD/27-190
A5I6D7_CLOBH/152-330
A7RRV4_NEMVE/27-189
E0RZH4_BUTPB/33-203
Q1DD70_MYXXD/21-196
H8KMW2_SOLCM/65-227
A6LM82_THEM4/6-163
E3L9I0_PUCGT/83-294
B8FM11_DESAA/11-165
A2DYJ6_TRIVA/70-235
Q2FX16_STAA8/34-204
D2RJC4_ACIFV/23-191
A4SWS2_POLSQ/67-243
MIAB_BURPS/151-327
Q97JF2_CLOAB/66-223
D0LQI4_HALO1/45-220
Q8TVK7_METKA/216-374
F4PX68_DICFS/116-278
C4ZGH6_EUBR3/97-243
A6TPN2_ALKMQ/25-241
HEMN_AQUAE/55-229
A5CY87_PELTS/96-253
Q5SIQ9_THET8/122-294
C9RRF8_FIBSS/33-195
D5EFR7_AMICL/302-511
D5XDN7_THEPJ/102-285
H6LFV4_ACEWD/189-357
A5I7V7_CLOBH/78-240
Q2G568_NOVAD/61-233
A5EWP9_DICNV/12-182
Q9X0P9_THEMA/6-175
G2LJY1_CHLTF/200-363
F4KVJ0_HALH1/53-227
H3HWS5_STRPU/396-578
D6GSQ0_FILAD/92-255
Q0P9R0_CAMJE/49-224
D5EG73_AMICL/155-326
Q47RZ0_THEFY/55-231
Q6ANR4_DESPS/10-169
Q2S7U8_HAHCH/28-180
C6CYT6_PAESJ/9-139
Q2IMI8_ANADE/8-179
Q5SK48_THET8/63-237
Q8G3N2_BIFLO/120-282
Q2LTF3_SYNAS/66-223
BIOB_SCHPO/63-227
B7JAA6_ACIF2/57-241
A6TSM3_ALKMQ/7-179
C7PXZ9_CATAD/74-236
A9KNC1_CLOPH/89-258
Y7973_BRAJA/340-546
A7G0M2_CLOBH/28-217
B8FCC2_DESAA/301-464
Q1GXA7_METFK/15-187
Q9X045_THEMA/79-243
F8FFP6_PAEMK/147-318
LIPA_LEPIN/75-234
C0QBI6_DESAH/270-436
Q67TH3_SYMTH/126-282
F0SXS8_SYNGF/96-265
Q97FE5_CLOAB/5-162
F8ABV2_THEID/202-399
Q73LQ7_TREDE/13-171
Q9C7H2_ARATH/201-376
B0VFM7_CLOAI/56-191
Q5NW67_AROAE/464-640
Q97JD0_CLOAB/90-257
Q2RX23_RHORT/46-213
E8QWP6_ISOPI/26-196
C0QYT2_BRAHW/14-175
Q9CDF5_LACLA/30-205
Q1IVB9_KORVE/23-175
E3PSD0_CLOSD/32-206
Y117_HELPY/28-193
Q97MD9_CLOAB/488-672
A8IEL3_CHLRE/3-179
Q2FRG6_METHJ/74-215
Q0W0F1_UNCMA/24-197
F8L059_PARAV/17-189
BIOB_COXBU/46-208
E1R3Y2_SPISS/25-208
Q97E77_CLOAB/46-220
Q5WJM2_BACSK/19-185
E6UBM4_RUMA7/119-253
E3H7T7_ILYPC/90-247
B8FF78_DESAA/24-251
RIMO_RHORT/141-320
Q60CN2_METCA/87-243
Q7MQM0_WOLSU/20-188
O25368_HELPY/53-227
F2NJ94_DESAR/59-231
RLMN_SOLUE/118-290
MIAB_AGRT5/165-339
FBIC_MYCTU/92-277
C9R8B8_AMMDK/62-236
D9SW48_CLOC7/89-241
PQQE_ACIAD/17-175
Q7NZY1_CHRVO/32-202
RLMN_FLAJ1/108-280
F4H398_CELFA/36-195
C0QLS1_DESAH/25-234
Q7NSA8_CHRVO/15-177
B8CA19_THAPS/158-361
O25370_HELPY/75-249
G8SL94_ACTS5/613-783
H2J5G5_MARPK/115-258
F8KZ51_PARAV/105-275
Q7MSK9_WOLSU/45-219
D2RNU4_ACIFV/109-280
D7CMB1_SYNLT/20-190
E8R3H0_ISOPI/160-332
E4RY69_LEAB4/57-218
E4T3L1_PALPW/153-323
H8KQP3_SOLCM/148-324
D3EQ13_UCYNA/65-244
D3Q2H8_STANL/184-356
MOAA_CHLTE/24-183
B8FHK6_DESAA/295-504
B0VHH9_CLOAI/87-253
B0VFS1_CLOAI/13-180
BIOB_DESAA/63-219
D2SDU1_GEOOG/173-345
C1MKC7_MICPC/53-242
D3EPA6_UCYNA/201-364
D8LZS1_BLAHO/136-342
F9UTJ6_LACPL/38-205
D3F4P8_CONWI/13-183
C7Q015_CATAD/32-187
Q74AA1_GEOSL/279-449
C1MUW6_MICPC/157-322
D4G8C9_RIEPU/107-290
E3GKE0_EUBLK/20-190
F2NJ47_DESAR/6-161
A8AAU8_IGNH4/63-234
G2KSL1_MICAA/78-241
D6Z1T2_DESAT/155-333
MIAB_DESHY/156-328
Q2W2X9_MAGSA/37-201
B8FB17_DESAA/156-327
F2KYT5_PREDF/25-200
RLMN_TREDE/108-276
Q7MSJ9_WOLSU/25-192
C8W3T7_DESAS/83-252
C1MIV9_MICPC/300-482
C6XTD8_PEDHD/152-324
COFG_METJA/43-217
C7MB92_BRAFD/156-334
MIAB_CHRSD/152-326
Q3ABV3_CARHZ/82-242
B7GDA2_PHATC/132-286
D5WXX6_BACT2/69-232
A9FT34_SORC5/225-382
C9S7T0_VERA1/463-622
MOAA_AGRT5/34-197
D6Y5X5_THEBD/543-717
C0ZB45_BREBN/6-181
C4LF82_TOLAT/84-264
Q8ZXJ4_PYRAE/5-148
Q8TN83_METAC/153-309
B1HPF4_LYSSC/9-157
B8E0Q0_DICTD/55-225
E8RF39_DESPD/21-173
Q2FXH0_STAA8/39-213
G2LJ16_CHLTF/171-335
Q3A789_PELCD/196-371
B0TBM5_HELMI/199-362
G8TE40_NIAKG/94-264
D3RRU9_ALLVD/37-214
E1QXR4_OLSUV/118-265
F4RMT9_MELLP/334-517
C5C9V5_MICLC/173-345
Q602I4_METCA/10-182
A9GLK9_SORC5/116-286
D6ZL82_MOBCV/58-188
MIAB_PROMA/166-345
F8ABB0_THEID/8-181
O27968_ARCFU/104-263
A3DGI1_CLOTH/62-225
RLMN_MYCTU/120-293
E6WY34_NITSE/26-193
D5X980_THEPJ/24-160
E1QJW3_DESB2/296-458
Q2RK91_MOOTA/163-324
E6SM06_THEM7/44-224
LIAS_CHLRE/53-220
D2B4S0_STRRD/76-236
CK5P1_DICDI/259-467
D8LH87_ECTSI/100-264
Q9HQF5_HALSA/15-175
A8PUC4_MALGO/65-230
D2PXV0_KRIFD/76-236
COFG_SYNY3/12-177
B9L4X6_THERP/18-174
Q2JN08_SYNJB/31-207
F2NEW0_DESAR/32-187
Y932_METKA/211-386
Q47CT9_DECAR/19-181
D1AXP8_STRM9/107-278
E0S228_BUTPB/30-204
O29859_ARCFU/9-178
F8I974_SULAT/59-236
BIOB_CORGL/65-226
D1BR62_VEIPT/29-213
E9BZF6_CAPO3/120-284
C6XZJ8_PEDHD/56-230
Q9K0E4_NEIMB/21-193
D4H4B5_DENA2/28-199
Q7NRY0_CHRVO/66-240
D9QTI6_ACEAZ/78-233
MIAB_RHOSR/157-335
LIAS_SCHMA/159-344
F2NGA5_DESAR/186-347
Y865_METJA/171-341
D9R0J0_CLOSW/56-219
RIMO_AKKM8/156-342
MOAA_BRAJA/29-192
Q9KVM5_VIBCH/79-252
Q8NNB2_CORGL/1-134
Q97LS3_CLOAB/22-133
Q2J7L7_FRASC/238-400
Y337_THEMA/297-503
Q9K864_BACHD/58-232
A6TVU6_ALKMQ/78-237
A4SXT4_POLSQ/16-193
B8E303_DICTD/76-242
LIPA_COPC7/131-295
B1ZRC3_OPITP/86-241
A0LGQ3_SYNFM/203-367
A0LD49_MAGSM/51-185
F2GAM8_ALTMD/1-133
Q3A2S8_PELCD/85-240
H6LEY5_ACEWD/13-184
Q0PBE7_CAMJE/46-213
RIMO_OPITP/160-345
HEMN_PSEAE/57-233
A6TUT4_ALKMQ/32-251
B5IH57_ACIB4/77-278
A6TQP3_ALKMQ/183-360
LIPA_DICNV/92-257
Q3AF12_CARHZ/11-180
G8TK14_NIAKG/84-264
BIOAB_BACTN/58-219
C7Q244_CATAD/71-252
F2LX28_HIPMA/25-199
G7Z3C9_AZOL4/76-250
E8T5R3_THEA1/24-164
E1R4W0_SPISS/122-271
A0CF63_PARTE/4-173
Q3A431_PELCD/43-207
G4KSP6_OSCVS/60-201
G8TB87_NIAKG/51-219
Q0S0P9_RHOSR/61-262
A9T8U2_PHYPA/109-321
A6TTU5_ALKMQ/181-341
E8R5K3_ISOPI/63-237
C8WG81_EGGLE/56-229
Q0W1D2_UNCMA/82-292
F4IVY6_ARATH/174-343
D0LI59_HALO1/135-290
Q3A9E2_CARHZ/30-190
F2NDB6_DESAR/25-172
F3ZW05_MAHA5/49-216
E0STP5_IGNAA/10-167
F8AD91_THEID/149-320
A9WC69_CHLAA/5-185
A9SBP6_PHYPA/134-298
A0RWC7_CENSY/147-309
B8FI43_DESAA/19-185
D5WW01_BACT2/84-253
RLMN_TREPA/105-275
Q2RYD0_RHORT/32-187
C4XSB5_DESMR/51-225
Q4W554_CHLTE/153-321
F9VJW9_ARTSS/104-270
RIMO_CLOPH/148-320
Q6MHT5_BDEBA/52-229
E6WYV3_NITSE/140-307
LIPA_FRASC/77-237
Q2LQ21_SYNAS/17-179
E8RCE4_DESPD/39-235
B3SCL2_TRIAD/2-172
Q9I4Z3_PSEAE/76-240
F9VKN9_ARTSS/147-319
B6YS04_AZOPC/81-236
D4LBN5_RUMC1/273-438
Q2LW76_SYNAS/52-223
Q0W561_UNCMA/15-171
D2RL22_ACIFV/55-218
MIAB_POLSQ/150-325
D2SDR4_GEOOG/157-329
Q5A974_CANAL/94-257
D9SMU5_CLOC7/153-330
MIAB_THICR/172-346
G0EHL7_PYRF1/164-323
D4H5I3_DENA2/70-242
Q8A3J8_BACTN/22-237
Q7VAS2_PROMA/8-181
C0QY83_BRAHW/50-208
B6KPF5_TOXGO/219-390
MIAB_LAWIP/158-335
D2QZB0_PIRSD/54-220
C8VW97_DESAS/203-368
D5X8D3_THEPJ/65-226
Q0W134_UNCMA/342-504
D4H7A3_DENA2/90-250
D0J994_BLASP/146-325
C1F5X2_ACIC5/53-216
Q8THG6_METAC/10-194
E1ZHP0_CHLVA/242-456
Q8R646_FUSNN/30-203
RIMO_BRAJA/140-319
D8LWA5_BLAHO/40-245
E8UFG6_TAYEM/54-230
MIAB_FRATT/153-327
Q2RV62_RHORT/161-334
F0SMV8_PLABD/32-187
E6W2D7_DESIS/25-143
Q24RR0_DESHY/46-198
C9RMC1_FIBSS/6-142
H9KL96_APIME/87-296
G8NNM0_GRAMM/34-199
Q01V42_SOLUE/196-365
ELP3_CAEEL/90-300
A5FMQ1_FLAJ1/38-142
A9B048_HERA2/31-198
Q2JFN9_FRASC/60-234
D7CMG6_SYNLT/28-203
C6XNP1_HIRBI/148-327
F7V678_CLOSS/149-321
Q67SD5_SYMTH/266-430
D7A8U3_STAND/193-324
D6YB78_THEBD/64-247
G8NZ38_GRAMM/32-187
LIPA_KORVE/68-231
Q3A806_PELCD/89-251
A4FBC1_SACEN/78-260
C7NCK0_LEPBD/40-169
B9KY11_THERP/162-334
D9QUZ6_ACEAZ/59-232
E3PR37_CLOSD/19-178
F2NV27_TRES6/22-189
D3RUK8_ALLVD/216-382
B2V607_SULSY/71-246
G8SH04_ACTS5/153-325
A7G5T1_CLOBH/11-183
A6LN50_THEM4/297-498
D2R676_PIRSD/162-335
Q4FSD4_PSYA2/34-210
A8A9B3_IGNH4/5-156
HEMF_RHOS4/54-228
Q01CI8_OSTTA/308-490
D8HQE8_AMYMU/11-168
Q02AP0_SOLUE/264-427
LIPA_UNCMA/58-233
RIMO_NOCSJ/187-359
D5XAD5_THEPJ/29-171
A3DDY5_CLOTH/11-180
Q2G6M1_NOVAD/7-178
E0VZ20_PEDHC/199-372
Q3A1J8_PELCD/272-435
ELP3_YEAST/105-314
A6WDI6_KINRD/33-210
Q2LTK9_SYNAS/33-202
F5YMU0_TREPZ/161-334
A0RYT4_CENSY/26-181
F5XDU8_MICPN/196-368
D6Z7B3_SEGRD/32-212
F4D0H6_PSEUX/186-359
D9R395_CLOSW/160-315
A3DF44_CLOTH/185-362
Q9HLL2_THEAC/61-233
F2NCC2_DESAR/204-371
A3DF28_CLOTH/10-182
LIPA_FLAPJ/64-226
Q6F9A4_ACIAD/49-167
D6Z509_DESAT/8-181
B0VIB4_CLOAI/107-281
E3PVD0_CLOSD/163-323
E6W4X4_DESIS/146-318
E0TD13_PARBH/125-301
MIAB_THEYD/148-317
LIPA_NITOC/91-255
Q8TKF9_METAC/77-237
RLMN_RHORT/150-327
F4D100_PSEUX/32-187
D6ZGM4_MOBCV/2-149
E3H9W3_ILYPC/296-505
C8WY99_ALIAD/183-347
E1R0C4_OLSUV/27-196
O25824_HELPY/11-181
D9R8K6_CLOSW/33-211
Q00WN4_OSTTA/659-791
A9V6X7_MONBE/268-464
Q8TWG1_METKA/97-261
A0RW56_CENSY/139-311
A9TSQ2_PHYPA/141-310
H2XNB1_CIOIN/87-249
D0LM66_HALO1/98-256
D6Y965_THEBD/76-236
Q8EZ64_LEPIN/233-398
Q9X1M3_THEMA/185-349
D6ZI14_MOBCV/78-238
E8RFK7_DESPD/28-193
Q3ACE4_CARHZ/20-185
C0Q9R9_DESAH/65-231
C9RPT9_FIBSS/41-198
H8KRH9_SOLCM/58-232
BIOB_DESRM/59-220
Q8ZZF5_PYRAE/12-174
E3H5Y5_ILYPC/76-237
G8QR96_SPHPG/194-351
A0L3N8_MAGSM/9-187
E1WZV5_BACMS/117-283
D3EQI9_UCYNA/152-331
F4H720_CELFA/126-303
G8R288_OWEHD/70-250
D3RUN6_ALLVD/77-259
E8T3F5_THEA1/104-274
Q016M6_OSTTA/581-744
A8NEF4_COPC7/97-305
B6YS14_AZOPC/149-319
E0STP3_IGNAA/11-194
B8FMS4_DESAA/195-357
F0YB54_AURAN/91-261
Q2JIP8_SYNJB/244-412
D5XDT8_THEPJ/147-308
E8N586_ANATU/141-298
B2KED7_ELUMP/78-248
A0RV20_CENSY/272-461
H8ZAS3_NEMS1/93-302
F2NHS9_DESAR/20-172
A3DL36_STAMF/46-212
B0VIE1_CLOAI/61-223
B8FEM1_DESAA/24-252
B8FI81_DESAA/16-175
Q8A8W2_BACTN/24-187
MOAA_VIBCH/23-186
D5EQN3_CORAD/28-212
G5EAS9_EMENI/98-265
Q3A0V4_PELCD/21-183
D1BNQ8_VEIPT/72-246
D3BAC0_POLPA/273-473
A0LPC4_SYNFM/22-165
BIOB_SORC5/73-237
B0TGD7_HELMI/22-136
Q2LS93_SYNAS/80-243
F2IHL0_FLUTR/78-235
D5XBL1_THEPJ/29-220
D3RW24_ALLVD/11-164
F2G6R8_ALTMD/15-175
C4LW30_ENTHI/149-322
B7J8F2_ACIF2/29-185
Q2JHV5_SYNJB/57-219
D9QQX8_ACEAZ/30-210
MIAB_CLAMS/165-337
A8ACF7_IGNH4/69-258
E3HDS8_ILYPC/128-284
MOAA_METAC/34-197
C6WZR5_FLAB3/38-151
MOCS1_CAEEL/78-239
A0L8T2_MAGSM/276-434
Q8U132_PYRFU/85-246
COFH_GLOVI/64-240
A3DFS5_CLOTH/22-220
RIMO_MYXXD/152-323
A2EUJ7_TRIVA/76-245
E1RBQ9_SPISS/13-189
B8CXC8_HALOH/148-320
MOCS1_DICDI/71-233
B8FLD7_DESAA/110-276
Q8TU98_METAC/104-261
C5C7B0_MICLC/209-393
C1F852_ACIC5/169-338
D7ELK9_TRICA/98-307
Q5QVT7_IDILO/114-270
G8S3E0_ACTS5/33-209
D6RK51_COPC7/65-229
H6L3A6_SAPGL/5-146
RIMO_TREDE/147-336
Q47MV1_THEFY/268-434
A6GYG5_FLAPJ/100-263
QUEE_HYPBU/38-211
Q010L7_OSTTA/3-147
E3GE34_EUBLK/19-189
D3RP15_ALLVD/19-180
Q834N2_ENTFA/26-191
D6Z3J1_DESAT/83-235
Q9CDQ9_LACLA/13-170
Q1MNY7_LAWIP/109-255
Q2IMX0_ANADE/69-245
D5G5B9_TUBMM/152-337
B2V9P6_SULSY/154-325
B6K9Q0_TOXGO/659-841
H6LHU3_ACEWD/163-335
A6TJC6_ALKMQ/5-162
B2A7W2_NATTJ/45-189
B8C081_THAPS/33-183
Q1DEG0_MYXXD/329-490
H8L6I1_FRAAD/132-311
RLMN_THET8/103-274
D2VXT6_NAEGR/194-368
C6D2B5_PAESJ/230-402
MIAB_STRCO/163-335
Q8EY40_LEPIN/54-230
E4TS08_MARTH/183-372
C7NCD4_LEPBD/185-361
Q9KVS3_VIBCH/78-235
A1S147_THEPD/27-202
F9Z9G8_ODOSD/102-272
D9ST93_CLOC7/136-293
A3DII8_CLOTH/162-321
G8NRB5_GRAMM/163-351
F2NGW1_DESAR/151-323
Q7UEG2_RHOBA/27-158
E1X5A2_BACMS/93-269
LIPA_RHOBA/86-250
E1QZF4_OLSUV/87-251
A1SMT4_NOCSJ/538-712
C6Y0H6_PEDHD/65-226
Q3A8B9_PELCD/21-197
Q9X156_THEMA/226-386
Q9KNS0_VIBCH/114-297
C0QIU7_DESAH/82-213
D1BNC4_VEIPT/150-323
C7PC79_CHIPD/73-234
Q7NR98_CHRVO/19-188
F8A8K8_THEID/63-236
B5YHV6_THEYD/235-400
Q2SHZ5_HAHCH/248-410
B2A8C3_NATTJ/136-291
C5CFM2_KOSOT/34-188
Q9YA30_AERPE/160-335
Q74ET8_GEOSL/190-353
F9Z4R4_ODOSD/149-319
Q4PI04_USTMA/92-300
Q24RF3_DESHY/123-285
C5CHK0_KOSOT/12-164
D5WU74_BACT2/29-213
Q1IMY3_KORVE/40-185
C4XJJ6_DESMR/223-380
Q3A7P4_PELCD/78-235
B8FF35_DESAA/202-362
RLMN_GEMAT/111-278
C0QG46_DESAH/22-193
C8WY49_ALIAD/14-184
Q2RHX3_MOOTA/78-234
A3DL09_STAMF/193-392
Q0V0W4_PHANO/15-161
Q0S415_RHOSR/566-739
C6WZM1_FLAB3/196-383
Q8TZ84_METKA/57-241
C5LCT6_PERM5/279-460
F7V832_CLOSS/303-510
LIPA_CLAMS/76-236
B3DX07_METI4/47-216
A9KKS8_CLOPH/165-348
D9QVT0_ACEAZ/77-246
D9QQK3_ACEAZ/119-275
BIOB2_FRASC/64-226
D5WTQ6_BACT2/23-193
C7R5S9_KANKD/108-287
Y619_METJA/92-255
Q7MVH5_PORGI/31-209
C6CTR8_PAESJ/10-182
D6ZYI1_STAND/81-244
F5XMJ8_MICPN/33-224
C5ATW6_METEA/314-520
C4XQD8_DESMR/4-177
Q72B71_DESVH/84-253
B1L7B8_KORCO/31-200
Q8TWP0_METKA/199-362
Q1IP77_KORVE/182-351
F8AD35_THEID/94-257
F2G9L4_ALTMD/57-230
B0TCA4_HELMI/78-232
RLMN_FRASC/141-318
A0RWR6_CENSY/84-288
A1S087_THEPD/78-231
C4LDC7_TOLAT/49-211
E0SSP1_IGNAA/15-175
F0SYB7_SYNGF/78-236
E9FR10_DAPPU/211-384
Y804_METJA/44-191
H2J7S3_MARPK/94-255
B8FIP6_DESAA/106-262
Q1DCB4_MYXXD/227-384
C5C5R8_BEUC1/63-245
B9L7T3_NAUPA/140-314
Y1196_CLOPE/304-511
C7RE13_ANAPD/33-207
C5CI02_KOSOT/23-194
D8HJB9_AMYMU/23-153
G2KPF3_MICAA/141-315
A0LHV4_SYNFM/97-258
Y254_BACTN/319-532
E1WZH5_BACMS/40-203
E0RYN6_BUTPB/123-322
MIAB_HYPNA/151-328
A9KKU3_CLOPH/29-201
G8S9G2_ACTS5/60-234
B1ZW83_OPITP/169-338
F4LQS1_TEPAE/21-178
C6BRH3_DESAD/13-183
A5F9T5_FLAJ1/148-324
A8Q9X3_BRUMA/136-333
F0Y7V9_AURAN/28-205
G8QT56_SPHPG/131-285
Q2RPV4_RHORT/21-191
Q23W13_TETTS/46-206
Q2RUX0_RHORT/25-179
D3TB69_ACIB4/24-192
D3EPM8_UCYNA/240-408
QUEE_BACSU/28-196
C0QKL5_DESAH/22-206
Q9AA90_CAUCR/98-270
Q9WZY6_THEMA/205-370
F8JD80_HYPSM/92-255
E5SCT4_TRISP/171-353
Q6A9A2_PROAC/21-198
F2JJQ5_CELLD/58-242
D6XTD7_BACIE/14-173
E6U572_ETHHY/114-266
H2J3A6_MARPK/77-234
C9R8L3_AMMDK/22-159
BIOB_MARMS/53-215
A9AWZ5_HERA2/64-238
D7BN86_ARCHD/170-342
BIOB_CYTH3/48-211
F8ACE9_THEID/20-178
D6ZA16_SEGRD/76-236
F0SX02_SYNGF/43-215
D9SKV7_CLOC7/55-225
C0Z9A9_BREBN/57-231
E6W3A1_DESIS/9-176
D7CMX4_SYNLT/9-180
B0TAD3_HELMI/24-206
PQQE_XANCP/12-170
RIMO_RHOBA/181-353
C7NE13_LEPBD/163-334
F3ZXY6_MAHA5/114-267
Q24T44_DESHY/1-226
E8RDC6_DESPD/159-334
C9SXL8_VERA1/111-318
QUEE_THEAC/23-147
Q2FQJ2_METHJ/13-184
A0B545_METTP/32-163
F8FMT0_PAEMK/166-338
RLMN_HAEIN/124-303
F4LWQ1_TEPAE/11-179
D9SMU1_CLOC7/150-322
D9QVD3_ACEAZ/156-314
RIMO_CHRVO/140-319
B2V5X2_SULSY/60-235
D5XCH5_THEPJ/19-191
Q8R637_FUSNN/150-321
Q251T3_DESHY/86-257
MOAA_ARCFU/15-171
F4CUX2_PSEUX/543-717
A5EWT4_DICNV/55-231
D0LKB1_HALO1/70-229
E4TVS3_MARTH/48-213
A9GM22_SORC5/77-233
Q3A5I3_PELCD/236-400
C7RHS5_ANAPD/99-258
Q2LXU9_SYNAS/52-229
D7FQQ6_ECTSI/162-333
G8R7B1_OWEHD/149-325
Q726Q2_DESVH/26-192
RLMN_SYNAS/108-273
Q9HIF8_THEAC/17-188
D6W6D0_TRICA/212-385
Q1MR17_LAWIP/65-222
B3PHW5_CELJU/130-310
G0J1D5_CYCMS/36-150
D9R662_CLOSW/10-182
C4ZI21_EUBR3/211-386
B2A243_NATTJ/21-183
B1L3J8_KORCO/23-183
Q1QUH9_CHRSD/134-317
G0EDG8_PYRF1/178-357
D3E0W3_METRM/57-234
C6Y3S6_PEDHD/73-253
F4CUX2_PSEUX/81-262
A6VSA7_MARMS/84-264
A9V6Q8_MONBE/179-352
C4XKJ3_DESMR/172-341
MIAB_FRASC/151-323
F0YGK0_AURAN/60-238
C1F3Z1_ACIC5/28-192
E0S3D3_BUTPB/32-193
D9QT62_ACEAZ/14-177
Q0AWM7_SYNWW/150-322
F0XXZ7_AURAN/458-631
MIAB_HAEIN/151-325
QUEE_METTH/28-191
H6L699_SAPGL/109-285
C5CES1_KOSOT/141-313
F0SMR4_PLABD/38-177
D6Z0A8_DESAT/26-210
RIMO_UNCTG/149-318
ALBA_BACSU/123-281
C9R7S3_AMMDK/106-272
Q11VZ7_CYTH3/65-238
D9SX22_CLOC7/9-161
E1QG56_DESB2/74-230
F2JQC9_CELLD/26-204
Q2W980_MAGSA/220-386
C7Q244_CATAD/531-705
F0SZI5_SYNGF/155-327
A9NE92_ACHLI/30-194
Q63RV3_BURPS/32-206
Q1ISD7_KORVE/202-374
F8L444_SIMNZ/100-254
H8KVZ9_SOLCM/48-211
D7CPW4_SYNLT/115-269
MIAB_BUCAI/150-324
F7XV84_MIDMI/137-310
E0SRF5_IGNAA/24-196
A4XLE1_CALS8/302-510
G4KW23_OSCVS/19-188
Q2W0Z1_MAGSA/80-281
D2PYB9_KRIFD/524-698
G8P1G8_GRAMM/55-221
F8FL50_PAEMK/22-181
F2LVT8_HIPMA/7-172
HEMN_ECOLI/56-229
D6Y188_BACIE/64-238
D3Q8U2_STANL/77-237
F7V6N0_CLOSS/29-128
Q5WKR5_BACSK/56-208
MIAB_CHLAA/160-332
E4RZL8_LEAB4/59-239
B8E278_DICTD/150-321
B1YKX9_EXIS2/60-223
Q2JBV3_FRASC/264-427
A6TLY7_ALKMQ/21-208
E3PSR2_CLOSD/12-187
H6LHM5_ACEWD/187-355
Q748E5_GEOSL/20-191
H2G091_OCESG/78-235
C7NE12_LEPBD/158-322
B5YGR8_THEYD/21-172
RIMO_SACEN/178-350
D0LIH5_HALO1/120-292
D2QCV8_SPILD/110-284
Y550_METJA/54-232
D4H522_DENA2/94-246
A7ET36_SCLS1/452-637
C0Q9P0_DESAH/19-189
LISC_CHLRE/177-340
C1F416_ACIC5/21-174
E3X697_ANODA/145-311
Y4928_PSEAE/379-585
E3H8G9_ILYPC/32-206
C8W4S9_DESAS/38-234
E0SSE2_IGNAA/28-129
F2JJ66_CELLD/90-255
B8FKI2_DESAA/12-162
O27446_METTH/78-235
ASLB_ECOLI/16-208
E6SGJ5_THEM7/91-255
F8JAT6_HYPSM/117-290
C0QVX9_BRAHW/94-261
B2V8X1_SULSY/77-240
E3H8I3_ILYPC/78-234
O26908_METTH/90-303
C8W3G2_DESAS/10-175
F8ACX5_THEID/68-238
Q7UVA9_RHOBA/65-237
E0RX11_BUTPB/96-266
F0SM64_PLABD/21-193
LIPA_HAEIN/87-251
B0RHP7_CLAMS/40-203
E4T1V8_PALPW/32-189
F2LTL1_HIPMA/105-275
C0QLW1_DESAH/201-371
B1L7F5_KORCO/5-161
G2LKG9_CHLTF/32-187
A9RS32_PHYPA/183-381
Q47EI9_DECAR/385-591
I1CGR7_RHIO9/150-315
F0SYG8_SYNGF/35-217
B8D1X2_HALOH/116-262
F2NSX5_TRES6/23-211
Q8U481_PYRFU/221-406
A8DV91_NEMVE/219-397
E9CC54_CAPO3/105-315
E8T3A0_THEA1/179-357
D4H7P2_DENA2/237-402
B3DYH2_METI4/31-186
D0LTF7_HALO1/216-361
Q3A456_PELCD/43-206
B5I9X6_ACIB4/99-266
H2J6K3_MARPK/148-321
Q2RUV6_RHORT/14-177
A6LNE2_THEM4/90-256
E8T4Y9_THEA1/27-200
Q8XHI1_CLOPE/24-162
Q8TSK1_METAC/28-215
D5EMF6_CORAD/15-181
C4K7G6_HAMD5/10-181
Q6AM80_DESPS/201-361
B2A1T8_NATTJ/11-169
Q63YK9_BURPS/25-149
Q1D0Z8_MYXXD/63-237
C6CW15_PAESJ/60-223
Q2IFQ0_ANADE/242-401
RLMN_PELCD/114-279
F4LW05_TEPAE/263-428
A4J8B5_DESRM/39-223
Q72BT0_DESVH/101-270
C6XFE8_LIBAP/22-194
E8T2D3_THEA1/166-325
E8R2S4_ISOPI/29-190
D2SDY1_GEOOG/120-297
Q8TM20_METAC/206-402
F7XUR7_MIDMI/157-331
TYW1_SCHPO/351-533
E1WZH2_BACMS/11-120
E6UD10_RUMA7/18-189
E1R2J8_SPISS/61-214
G8TJ50_NIAKG/179-375
C6XUF1_PEDHD/58-232
H6LG35_ACEWD/80-238
A9KRA2_CLOPH/16-192
D2PZE5_KRIFD/123-301
C1A903_GEMAT/14-176
Q9WXX2_THEMA/25-197
D1BA56_THEAS/182-379
B1ZY00_OPITP/127-284
B9QGC4_TOXGO/237-368
Q7MR57_WOLSU/24-154
Q2LRN4_SYNAS/108-263
C4LCP2_TOLAT/144-323
D6ZE28_SEGRD/121-298
B7FTR0_PHATC/162-334
Q8U2J1_PYRFU/24-192
G2LHR8_CHLTF/100-263
D9RA32_CLOSW/48-209
LIPA_LEGPH/92-257
Q023K3_SOLUE/6-186
E6X3I5_NITSE/52-214
B2IDH7_BEII9/36-199
B0VIC6_CLOAI/21-181
Q2RWC8_RHORT/19-187
F2KU01_PREDF/416-577
C7PG03_CHIPD/5-176
LIPA_PSYA2/97-261
A9B190_HERA2/28-187
Q0S415_RHOSR/106-291
Q1H3V7_METFK/21-183
D2AZG2_STRRD/160-332
D5XDT9_THEPJ/97-258
Q0RVJ8_RHOSR/92-277
Q2RLB3_MOOTA/41-214
Q1MNZ4_LAWIP/12-175
D0LGE1_HALO1/149-276
LIAS_CAEEL/116-281
C0ZBI1_BREBN/35-206
BIOB_BRAJA/62-224
D7A163_STAND/107-265
D7CKR4_SYNLT/176-337
Q9HLI0_THEAC/92-251
F8L774_SIMNZ/133-306
E3PRJ3_CLOSD/262-426
Q6MHC7_BDEBA/169-331
F9ZAF5_ODOSD/110-281
RLMN_MARAV/110-285
Q0S3N7_RHOSR/31-188
Q8KEJ2_CHLTE/54-215
LIPA_MYXXD/57-221
Q8F2R2_LEPIN/65-239
YDEM_ECOLI/7-175
B6KR58_TOXGO/293-493
RIMO_CLOBH/150-322
A0L619_MAGSM/84-239
Q8DPA6_STRR6/9-177
Q8TZG1_PYRFU/20-213
G7Z6S6_AZOL4/76-239
Q2RRE1_RHORT/70-244
Q1IP63_KORVE/200-373
MIAB_AZOPC/160-332
G4KW26_OSCVS/21-182
A8ACE3_IGNH4/135-308
Q5P0F4_AROAE/41-207
A5FUM8_ACICJ/24-182
Q72WL4_DESVH/136-304
QUEE_PROMA/27-133
G0ECS9_PYRF1/235-431
Q727U8_DESVH/66-239
A7T7Q9_NEMVE/175-323
D1AY77_STRM9/148-320
A1S0J7_THEPD/45-209
MOAA_UNCMA/15-172
A5I0R0_CLOBH/9-158
G4KX43_OSCVS/116-272
D7CL27_SYNLT/26-207
Q8TX78_METKA/168-334
F0SZD0_SYNGF/30-188
F8I911_SULAT/17-189
Q7NDJ4_GLOVI/171-331
A8IWR9_CHLRE/51-171
PFLA_HAEIN/24-184
B7PRQ9_IXOSC/198-399
A5I6R3_CLOBH/34-193
D3TDD0_ACIB4/118-290
MIAB_SYNY3/151-330
D6Z3P5_DESAT/265-424
RIMO_PELCD/158-330
D2SC44_GEOOG/541-715
C4LU10_ENTHI/9-160
D4LAR8_RUMC1/146-316
Q8KG96_CHLTE/191-353
E4RLT7_HALSL/106-280
E1R112_SPISS/52-224
D2V442_NAEGR/184-384
E1WZS9_BACMS/51-210
B0VFJ6_CLOAI/27-149
E1R9S9_SPISS/31-245
LIPA_PARUW/81-247
Q8U328_PYRFU/149-307
E8RCE3_DESPD/9-130
C5B303_METEA/184-354
F6TJ71_CIOIN/209-382
Q9A8M3_CAUCR/72-252
A7ENP4_SCLS1/85-253
C5CDV2_KOSOT/76-236
Q72FB4_DESVH/26-188
RLMN_RHOSR/122-299
C9RPS5_FIBSS/5-162
B8FN48_DESAA/92-247
D9SM43_CLOC7/165-337
E6X0L0_NITSE/27-182
D6XUD2_BACIE/18-185
B8CWT1_HALOH/108-282
H6LEI6_ACEWD/95-258
Q8XK03_CLOPE/78-233
B8GUG4_THISH/62-249
RIMO_ANADE/148-320
A0LN29_SYNFM/87-255
G2LKL5_CHLTF/59-231
F0YB61_AURAN/93-291
D3EPE5_UCYNA/36-126
RIMO_LEGPH/138-317
D5EFY0_AMICL/22-185
Q010H6_OSTTA/66-228
MOAA_CAUCR/36-199
MIAB_ALKMQ/188-360
Q2RVQ0_RHORT/76-260
A3DEM0_CLOTH/85-243
Q0W0E7_UNCMA/36-145
O84055_CHLTR/10-177
Q8U3Z7_PYRFU/61-229
C8WHT4_EGGLE/41-208
I1C082_RHIO9/1-84
LIPA_RHORT/73-237
BIOB_BUCAI/45-207
Q9ABS5_CAUCR/12-185
B2A0J3_NATTJ/118-266
B1HVI7_LYSSC/177-355
A6VUW5_MARMS/19-180
A0LL34_SYNFM/88-255
C5AVR2_METEA/88-251
Q9YAR9_AERPE/46-216
Q8ZY71_PYRAE/16-219
B2A6B0_NATTJ/302-466
D4H7E4_DENA2/28-186
B8FJV4_DESAA/26-216
B5I9M6_ACIB4/120-278
Q128Y3_POLSJ/474-680
B8LBJ3_THAPS/22-193
D1BNK8_VEIPT/14-176
F4KXU6_HALH1/44-214
LIAS_BRUMA/114-279
AMTAB_METJA/149-321
E1QFR6_DESB2/219-384
F8AAV9_THEID/34-212
MOAA_HELMI/14-176
C4Z9E4_EUBR3/7-179
D6XT75_BACIE/182-346
D9QRN9_ACEAZ/11-180
A9KL92_CLOPH/21-181
C0R2I2_BRAHW/31-199
D1BP03_VEIPT/252-411
BIOB_UNCTG/55-213
BIOB_CENSY/56-219
MIAB_VIBCH/151-325
RLMN_SYNWW/113-289
E6W3Y5_DESIS/24-193
Q7UE74_RHOBA/27-159
MIAB_AQUAE/152-324
A9V8X8_MONBE/82-292
H8KLI0_SOLCM/77-236
Q74GK8_GEOSL/187-349
Q67LX6_SYMTH/80-227
MOAA_HELPY/15-176
Q8RBB3_THETN/262-427
D4H3V1_DENA2/21-183
A5CZM5_PELTS/113-273
C6C093_DESAD/105-295
LIPA_WIGBR/86-250
D2QYV7_PIRSD/32-187
Q7P1X6_CHRVO/352-515
E4TQX9_MARTH/12-164
D5EDP6_AMICL/7-168
BIOB_SULSY/62-220
RLMN_ECOLI/119-299
G4TEN8_PIRID/125-333
Q7VA17_PROMA/257-424
A9KIJ9_CLOPH/78-241
O84751_CHLTR/52-228
B1H077_UNCTG/49-210
RLMN_HERA2/105-288
B2A770_NATTJ/183-343
YJJW_ECOLI/26-232
Q2JFM5_FRASC/71-245
A8Z5Z4_SULMW/141-315
MIAB_DESVH/152-325
Q7M8B6_WOLSU/51-226
E1WYJ5_BACMS/32-191
D9SBQ2_FIBSS/42-204
P96395_MYCTU/168-342
Q726T7_DESVH/209-371
Q31JG0_THICR/12-183
A9NEU1_ACHLI/39-210
Q97GT6_CLOAB/99-275
D9SW50_CLOC7/146-318
LIPA2_BRAJA/87-250
B8FE14_DESAA/28-176
F9Z8B9_ODOSD/119-275
MOAA_PELTS/14-176
Q2JC41_FRASC/68-226
H3IBC2_STRPU/38-247
H3ISX2_STRPU/129-294
E4T218_PALPW/5-176
F5YPR5_TREPZ/57-219
Q5NNQ9_ZYMMO/26-181
C7LZC3_ACIFD/23-183
D5X7S2_THEPJ/107-278
O28638_ARCFU/19-130
C5CDV0_KOSOT/84-250
Q6AIZ5_DESPS/148-320
Q9Y8Z1_AERPE/192-391
Q9YCV4_AERPE/196-358
Q01S02_SOLUE/27-199
Q8KBK9_CHLTE/156-327
D8I3E0_AMYMU/79-260
Y1464_SYNY3/28-192
