# Supplementary material for: Contact prediction is hardest for the most informative contacts, but improves with the incorporation of contact potentials
Source: PLoS One. 2018 Jun 28;13(6):e0199585. doi: 10.1371/journal.pone.0199585 (PMC6023208; doi:10.1371/journal.pone.0199585)
Supplement: S1 Data — Each file in the ‘alignments’ directory herein corresponds to a protein family’s alignment and contains the accession number and sequence range of each sequence in the alignment. (TAR.GZ) [file pone.0199585.s001.tar.gz › alignments/HD]

A0AFS8_LISW6/49-154
A0AIR7_LISW6/511-653
A0AIT6_LISW6/18-132
A0AJN1_LISW6/27-128
A0ALQ1_LISW6/61-181
A0ALZ2_LISW6/63-252
A0B301_BURCH/28-161
A0B9Q5_METTP/50-163
A0BFX1_PARTE/22-129
A0CEE8_PARTE/74-215
A0JUL1_ARTS2/69-222
A0JWG1_ARTS2/88-204
A0K2L2_ARTS2/261-413
A0K3S1_BURCH/93-224
A0K8E5_BURCH/443-575
A0KCM9_BURCH/31-153
A0KFC5_AERHH/201-339
A0KFJ5_AERHH/187-309
A0KGQ3_AERHH/57-131
A0KHG1_AERHH/454-586
A0KI00_AERHH/246-381
A0KIK7_AERHH/325-448
A0KK23_AERHH/268-390
A0KKE4_AERHH/150-274
A0KLW1_AERHH/57-233
A0KNZ4_AERHH/341-478
A0KU45_SHESA/247-369
A0KU45_SHESA/34-149
A0KVY5_SHESA/169-293
A0KWT3_SHESA/144-256
A0KX16_SHESA/347-471
A0KZ25_SHESA/434-568
A0KZ28_SHESA/331-453
A0L0I9_SHESA/155-279
A0L0S2_SHESA/162-286
A0L433_MAGSM/174-311
A0L4B3_MAGSM/176-302
A0L7H9_MAGSM/492-631
A0L7K5_MAGSM/622-767
A0L840_MAGSM/74-207
A0L856_MAGSM/254-376
A0L856_MAGSM/53-164
A0LBU3_MAGSM/179-303
A0LCG2_MAGSM/183-307
A0LDG1_MAGSM/19-166
A0LDJ0_MAGSM/62-169
A0LEK7_SYNFM/162-282
A0LEP0_SYNFM/73-194
A0LFI3_SYNFM/438-570
A0LFS1_SYNFM/439-574
A0LG35_SYNFM/227-353
A0LHV7_SYNFM/222-315
A0LK94_SYNFM/570-723
A0LKA7_SYNFM/267-381
A0LNB8_SYNFM/59-176
A0LNG3_SYNFM/337-459
A0LP82_SYNFM/324-446
A0LPQ6_SYNFM/215-337
A0LQR6_SYNFM/22-136
A0LSA9_ACIC1/247-369
A0LSB0_ACIC1/235-350
A0LT15_ACIC1/70-256
A0LV76_ACIC1/402-539
A0LWV1_ACIC1/274-405
A0M1I6_GRAFK/477-619
A0M2A2_GRAFK/57-172
A0M320_GRAFK/44-145
A0M3Q3_GRAFK/262-385
A0M4S3_GRAFK/42-142
A0M6A9_GRAFK/27-129
A0M716_GRAFK/64-166
A0M742_GRAFK/346-469
A0NIB1_OENOE/21-135
A0NIB5_OENOE/159-280
A0NKU0_OENOE/57-183
A0NPZ2_9RHOB/283-405
A0NQE5_9RHOB/93-231
A0NQL6_9RHOB/94-242
A0NXB4_9RHOB/503-637
A0NYQ0_9RHOB/188-311
A0NZ25_9RHOB/54-170
A0PTC8_MYCUA/28-170
A0PX54_MYCUA/269-413
A0PXJ4_CLONN/127-225
A0PY68_CLONN/169-291
A0PZ44_CLONN/127-250
A0Q1Q4_CLONN/466-611
A0Q1T1_CLONN/19-134
A0Q2I2_CLONN/82-243
A0Q2L6_CLONN/33-136
A0Q2W9_CLONN/247-369
A0Q3L3_CLONN/231-350
A0Q5G7_FRATN/73-221
A0Q5L0_FRATN/61-225
A0QG60_MYCA1/36-184
A0QJ57_MYCA1/437-556
A0QJ83_MYCA1/1-125
A0QNB7_MYCA1/268-415
A0QQV5_MYCS2/26-168
A0QV29_MYCS2/444-564
A0QXM6_MYCS2/35-156
A0QY03_MYCS2/36-161
A0R4A5_MYCS2/30-136
A0R7I2_MYCS2/270-419
A0RAK3_BACAH/205-328
A0RAV6_BACAH/49-154
A0RDE9_BACAH/27-127
A0REF8_BACAH/31-165
A0RIS4_BACAH/501-644
A0RIU8_BACAH/77-191
A0RJG2_BACAH/51-167
A0RLG0_BACAH/61-181
A0RNJ1_CAMFF/438-616
A0RU35_CENSY/173-293
A0RXT5_CENSY/53-174
A0XXQ1_9GAMM/153-275
A0XYS5_9GAMM/228-326
A0XZS3_9GAMM/58-170
A0Y032_9GAMM/54-158
A0Y034_9GAMM/154-278
A0Y3E7_9GAMM/59-154
A0Y3T0_9GAMM/450-584
A0Y400_9GAMM/178-301
A0Y6B1_9GAMM/338-462
A0Y7V6_9GAMM/50-154
A0Y8H3_9GAMM/166-289
A0Y9W9_9GAMM/143-273
A0Y9Y6_9GAMM/133-256
A0YE65_9GAMM/466-613
A0YFA9_9GAMM/53-151
A0YLG6_LYNSP/53-153
A0YM96_LYNSP/343-482
A0YRI8_LYNSP/229-387
A0YX31_LYNSP/603-751
A0Z4Z2_9GAMM/58-160
A0Z5D8_9GAMM/177-301
A0Z8W3_9GAMM/445-576
A0ZI65_NODSP/684-833
A0ZK61_NODSP/361-486
A1A0P5_BIFAA/61-216
A1A1W5_BIFAA/39-148
A1A2N4_BIFAA/16-121
A1A3L8_BIFAA/42-223
A1A3W6_BIFAA/255-386
A1ACA9_ECOK1/27-132
A1AKG2_PELPD/170-271
A1AL53_PELPD/162-282
A1AM56_PELPD/53-178
A1ANP3_PELPD/477-611
A1AP90_PELPD/242-346
A1AQM1_PELPD/546-692
A1AQP2_PELPD/230-352
A1AQV7_PELPD/213-335
A1AS22_PELPD/70-199
A1ATJ5_PELPD/35-152
A1AUZ8_PELPD/22-129
A1AWC4_RUTMC/430-578
A1B928_PARDP/499-629
A1BDS8_CHLPD/344-480
A1BFH3_CHLPD/262-384
A1BGD8_CHLPD/24-80
A1BHE9_CHLPD/54-174
A1BIN9_CHLPD/61-177
A1CRZ8_ASPCL/36-165
A1D2Z2_NEOFI/64-191
A1D4V7_NEOFI/32-161
A1EI00_VIBCH/253-375
A1EI00_VIBCH/40-155
A1EQ21_VIBCH/62-158
A1EQM0_VIBCH/302-439
A1ERM1_VIBCH/456-590
A1ESI2_VIBCH/228-365
A1ETD5_VIBCH/153-221
A1F0L2_VIBCH/244-366
A1F0L2_VIBCH/31-146
A1F1W8_VIBCH/54-158
A1F262_VIBCH/456-590
A1F3B5_VIBCH/302-439
A1F824_VIBCH/62-158
A1FAL2_VIBCH/50-173
A1HMH2_9FIRM/44-175
A1HMM0_9FIRM/3-118
A1HNN5_9FIRM/32-134
A1HNX7_9FIRM/18-132
A1HP93_9FIRM/22-153
A1HPB6_9FIRM/73-135
A1HPD3_9FIRM/446-590
A1HPZ3_9FIRM/118-241
A1HQ46_9FIRM/21-168
A1HRL7_9FIRM/282-404
A1HRP8_9FIRM/25-145
A1HSJ6_9FIRM/178-302
A1HSJ8_9FIRM/61-183
A1HUE3_9FIRM/238-331
A1HUH1_9FIRM/40-162
A1K6S3_AZOSB/446-577
A1K7L2_AZOSB/189-324
A1K7V0_AZOSB/257-379
A1K7V0_AZOSB/43-161
A1KBU6_AZOSB/179-303
A1KMR2_MYCBP/430-550
A1KQN6_MYCBP/268-418
A1KYH6_CYAA5/340-481
A1QZU0_BORT9/327-422
A1R4U8_ARTAT/78-231
A1RC98_ARTAT/258-398
A1RG58_SHESW/162-286
A1RIU2_SHESW/169-294
A1RLM9_SHESW/434-568
A1RMH1_SHESW/236-354
A1RSH7_PYRIL/54-190
A1RTD0_PYRIL/60-181
A1RW72_THEPD/165-330
A1RWE1_THEPD/60-183
A1RXD7_THEPD/25-129
A1RZD0_THEPD/28-134
A1RZQ8_THEPD/167-275
A1RZX0_THEPD/46-200
A1S3T5_SHEAM/232-350
A1S4N8_SHEAM/434-568
A1S5S0_SHEAM/160-282
A1S5U0_SHEAM/167-290
A1S695_SHEAM/58-163
A1S6I8_SHEAM/346-470
A1S9U7_SHEAM/162-286
A1SAA7_SHEAM/152-276
A1SI20_NOCSJ/65-225
A1SLT4_NOCSJ/359-478
A1SQU1_NOCSJ/269-420
A1SRQ7_PSYIN/186-310
A1SUR4_PSYIN/96-289
A1SYZ1_PSYIN/458-584
A1T014_PSYIN/279-401
A1T745_MYCVP/445-565
A1TI13_MYCVP/268-416
A1TJQ8_ACIAC/184-307
A1TKW4_ACIAC/89-225
A1TNV8_ACIAC/204-342
A1TRS7_ACIAC/470-602
A1TU75_ACIAC/56-177
A1TXV6_MARAV/348-449
A1U3Q6_MARAV/453-607
A1U6W2_MARAV/162-285
A1U6X6_MARAV/152-276
A1U785_MARAV/182-305
A1UBD5_MYCSK/28-128
A1UCR2_MYCSK/31-153
A1UEE5_MYCSK/450-570
A1UGB3_MYCSK/56-158
A1UHW9_MYCSK/23-150
A1UPB3_MYCSK/272-422
A1UQR1_MYCSK/42-169
A1USU4_BARBK/71-213
A1UZF3_BURMS/28-161
A1V8D8_BURMS/101-232
A1VA19_DESVV/43-167
A1VAJ1_DESVV/286-408
A1VAL9_DESVV/267-363
A1VBA4_DESVV/236-358
A1VBA4_DESVV/31-146
A1VBD7_DESVV/163-289
A1VCE5_DESVV/168-287
A1VCM3_DESVV/20-141
A1VCY5_DESVV/521-663
A1VDT3_DESVV/303-397
A1VE63_DESVV/42-162
A1VEI0_DESVV/451-590
A1VEM6_DESVV/185-307
A1VF16_DESVV/227-349
A1VF16_DESVV/25-137
A1VFP7_DESVV/340-464
A1VGA0_DESVV/161-284
A1VGU6_DESVV/50-175
A1VHS3_DESVV/37-144
A1VK21_POLNA/63-209
A1VNA1_POLNA/449-580
A1W405_ACISJ/67-203
A1W4V4_ACISJ/186-324
A1W881_ACISJ/465-600
A1WNX1_VEREI/478-610
A1WTT3_HALHL/222-374
A1WWR0_HALHL/203-338
A1WX23_HALHL/462-617
A1WZA8_HALHL/68-199
A1YSF5_STRSU/37-159
A1ZG38_9BACT/258-415
A1ZM08_9BACT/56-170
A1ZYY1_9BACT/46-179
A2A076_9BACT/350-460
A2BIT7_HYPBU/68-180
A2BJE7_HYPBU/71-238
A2BKW7_HYPBU/56-218
A2BM21_HYPBU/1-100
A2BPC4_PROMS/59-179
A2BRP6_PROMS/277-420
A2BUV3_PROM5/59-179
A2BX54_PROM5/277-420
A2C0G9_PROM1/58-178
A2C3L4_PROM1/449-592
A2C872_PROM3/454-598
A2CBR2_PROM3/58-178
A2DE84_TRIVA/23-125
A2E4P3_TRIVA/52-183
A2EI16_TRIVA/52-183
A2F5V7_TRIVA/52-183
A2GCQ3_TRIVA/54-185
A2P2W5_VIBCH/253-375
A2P2W5_VIBCH/40-155
A2P3R5_VIBCH/302-439
A2P7R0_VIBCH/228-365
A2P8Y1_VIBCH/338-462
A2PBL7_VIBCH/62-158
A2PCJ3_VIBCH/456-590
A2PPY7_VIBCH/253-375
A2PPY7_VIBCH/40-155
A2PR62_VIBCH/302-439
A2PSQ7_VIBCH/62-158
A2PW23_VIBCH/456-590
A2PWZ3_VIBCH/8-112
A2PX44_VIBCH/54-158
A2PXU3_VIBCH/1-143
A2QDS7_ASPNC/33-174
A2QUH9_ASPNC/47-169
A2QXJ8_ASPNC/63-198
A2RCH7_STRPG/158-279
A2RFP8_STRPG/53-175
A2RGD2_STRPG/26-140
A2RHE7_LACLM/23-126
A2RHV6_LACLM/27-141
A2RLA7_LACLM/52-174
A2RMF9_LACLM/41-144
A2RMV1_LACLM/19-170
A2RN65_LACLM/159-280
A2S719_BURM9/101-232
A2SGM9_METPP/456-589
A2SK70_METPP/344-457
A2SKH0_METPP/63-203
A2SL12_METPP/246-390
A2SNN8_METPP/158-314
A2SPI1_METLZ/51-164
A2SPV1_METLZ/39-144
A2SQM7_METLZ/17-138
A2SRR5_METLZ/27-138
A2SRX8_METLZ/166-282
A2SSU1_METLZ/19-115
A2STN4_METLZ/53-158
A2TP01_9FLAO/478-620
A2TPB7_9FLAO/56-171
A2TR83_9FLAO/28-130
A2TTZ2_9FLAO/337-430
A2TUY5_9FLAO/65-162
A2TVW4_9FLAO/258-462
A2TWP2_9FLAO/28-149
A2TXY5_9FLAO/27-131
A2TZ35_9FLAO/28-129
A2TZJ1_9FLAO/64-159
A2U0L9_9FLAO/481-625
A2U105_9FLAO/275-396
A2U1W5_9FLAO/338-431
A2U223_9FLAO/65-180
A2VK76_MYCTU/72-222
A2VLP6_MYCTU/430-550
A2VMT0_MYCTU/268-416
A2VTK4_9BURK/93-224
A2VUQ3_9BURK/232-351
A2VXC7_9BURK/443-575
A2W4B5_9BURK/31-154
A2W6S7_9BURK/232-337
A2W9A0_9BURK/443-574
A2WDB9_9BURK/93-224
A2WI29_9BURK/31-153
A2WJF7_9BURK/38-162
A3CLG7_STRSV/26-140
A3CM85_STRSV/53-175
A3CPR6_STRSV/36-155
A3CQM8_STRSV/159-279
A3CSN0_METMJ/83-223
A3CVN0_METMJ/23-126
A3CVQ4_METMJ/19-126
A3CWP7_METMJ/171-287
A3CXG4_METMJ/50-163
A3CYR8_SHEB5/159-284
A3D2K1_SHEB5/332-454
A3D2K3_SHEB5/434-568
A3D4S0_SHEB5/59-156
A3D6I9_SHEB5/335-459
A3D8B8_SHEB5/162-286
A3DBQ4_CLOTH/366-488
A3DBQ7_CLOTH/19-172
A3DC33_CLOTH/366-488
A3DDD1_CLOTH/322-444
A3DDV2_CLOTH/75-185
A3DDV3_CLOTH/130-253
A3DDW0_CLOTH/33-139
A3DEC3_CLOTH/500-643
A3DEU3_CLOTH/18-133
A3DEY8_CLOTH/298-420
A3DEZ6_CLOTH/127-235
A3DF81_CLOTH/323-445
A3DFK5_CLOTH/219-326
A3DHB6_CLOTH/82-233
A3DI43_CLOTH/148-268
A3DIJ9_CLOTH/332-454
A3DKL4_STAMF/78-201
A3DKV8_STAMF/27-134
A3DLB4_STAMF/6-101
A3DLH3_STAMF/57-177
A3DPL0_STAMF/72-183
A3EIL6_VIBCH/202-324
A3EIR2_VIBCH/338-462
A3EMR3_VIBCH/302-439
A3EN37_VIBCH/456-590
A3EN78_VIBCH/62-158
A3EPA0_9BACT/166-313
A3EPX2_9BACT/74-199
A3ER94_9BACT/272-417
A3ERK8_9BACT/338-430
A3ERZ7_9BACT/190-314
A3EUJ6_9BACT/156-279
A3EUL4_9BACT/72-159
A3EUP1_9BACT/11-133
A3EWD9_9BACT/163-282
A3GKU5_VIBCH/72-215
A3GKX3_VIBCH/54-158
A3GMI3_VIBCH/253-375
A3GMI3_VIBCH/40-155
A3GQZ4_VIBCH/62-158
A3GS89_VIBCH/302-439
A3GTA6_VIBCH/228-350
A3GUH7_VIBCH/168-214
A3GUV1_VIBCH/253-375
A3GUV1_VIBCH/40-155
A3GUV2_VIBCH/244-366
A3GUV2_VIBCH/31-146
A3GZX1_VIBCH/62-158
A3H1N9_VIBCH/72-215
A3H307_VIBCH/302-439
A3H3C4_VIBCH/456-590
A3H517_VIBCH/168-291
A3HUG8_9BACT/62-144
A3HWR8_9BACT/337-482
A3HY61_9BACT/27-125
A3HZG7_9BACT/261-384
A3HZQ7_9BACT/54-169
A3I180_9BACT/37-190
A3I3N4_9BACI/159-278
A3IAX4_9BACI/135-258
A3IBL1_9BACI/153-272
A3ICA7_9BACI/335-428
A3ICL3_9BACI/61-181
A3ID21_9BACI/499-641
A3IE72_9BACI/20-118
A3IEU8_9BACI/198-317
A3IF92_9BACI/18-132
A3IKC7_9CHRO/17-132
A3IMG2_9CHRO/340-481
A3IRA2_9CHRO/595-743
A3J0G7_9FLAO/256-381
A3J2L3_9FLAO/65-157
A3J3F8_9FLAO/24-126
A3J580_9FLAO/336-429
A3J6Q1_9FLAO/57-172
A3JAF3_9ALTE/188-311
A3JCX5_9ALTE/453-605
A3JND5_9RHOB/494-654
A3JNS1_9RHOB/53-167
A3JP57_9RHOB/74-210
A3K1V6_9RHOB/62-205
A3K997_9RHOB/470-602
A3KB01_9RHOB/46-158
A3KR70_PSEAE/71-212
A3KVJ8_PSEAE/31-109
A3KW77_PSEAE/61-184
A3KXT2_PSEAE/461-614
A3KZ06_PSEAE/157-280
A3KZL1_PSEAE/228-341
A3L611_PSEAE/71-189
A3L9H7_PSEAE/31-109
A3LCI7_PSEAE/61-184
A3LEB5_PSEAE/461-614
A3LFK3_PSEAE/157-280
A3LI38_PSEAE/228-341
A3LN48_PICST/52-163
A3M2B2_ACIBT/333-461
A3M6U3_ACIBT/81-192
A3M7V9_ACIBT/63-172
A3MCW4_BURM7/28-161
A3MPY0_BURM7/101-232
A3MVM4_PYRCJ/11-188
A3MWR5_PYRCJ/59-180
A3MXW2_PYRCJ/54-189
A3MZ31_ACTP2/58-189
A3MZW4_ACTP2/435-569
A3NED1_BURP6/101-232
A3NGX4_BURP6/28-161
A3P065_BURP0/101-232
A3P2H5_BURP0/28-161
A3PB47_PROM0/59-179
A3PDH2_PROM0/277-420
A3PDQ4_PROM0/44-178
A3PGV8_RHOS1/504-634
A3PV01_MYCSJ/28-128
A3PXU9_MYCSJ/450-570
A3PZW3_MYCSJ/56-158
A3Q1D5_MYCSJ/23-150
A3Q8Q9_MYCSJ/272-422
A3QGA5_SHELP/434-568
A3QGI1_SHELP/181-316
A3QHW7_SHELP/162-286
A3QJ88_SHELP/164-289
A3RPW6_RALSO/283-404
A3RW22_RALSO/78-209
A3RXR8_RALSO/441-574
A3SB68_9RHOB/62-198
A3SG75_9RHOB/501-630
A3SLR8_9RHOB/25-165
A3SPT2_9RHOB/62-198
A3SQN6_9RHOB/497-627
A3SVD2_9RHOB/501-630
A3SWJ6_9RHOB/62-198
A3TGH7_9MICO/285-398
A3TGH8_9MICO/259-364
A3TM51_9MICO/60-209
A3TN73_9MICO/259-393
A3TRC6_9MICO/422-543
A3TTW2_9RHOB/493-625
A3TX67_9RHOB/62-198
A3U6G2_CROAH/30-132
A3U6P9_CROAH/64-149
A3U7U4_CROAH/264-387
A3U863_CROAH/338-431
A3UA92_CROAH/477-619
A3UB12_CROAH/35-136
A3UBI9_CROAH/57-172
A3UDN3_9RHOB/65-207
A3UIJ9_9RHOB/487-620
A3UKV2_VIBSP/164-289
A3UQR1_VIBSP/24-128
A3URA7_VIBSP/184-322
A3USM0_VIBSP/244-366
A3USM0_VIBSP/31-146
A3UT90_VIBSP/68-261
A3UTK8_VIBSP/168-290
A3UV31_VIBSP/61-165
A3UW53_VIBSP/307-444
A3UXJ2_VIBSP/404-528
A3UZC4_VIBSP/256-438
A3V014_VIBSP/451-585
A3V594_9RHOB/504-637
A3V6H7_9RHOB/62-198
A3V747_9RHOB/168-292
A3V8Q8_9RHOB/28-145
A3V8R0_9RHOB/27-140
A3VHY0_9RHOB/501-634
A3VLD5_9RHOB/62-198
A3VM76_9RHOB/19-142
A3VX76_9RHOB/62-207
A3VZM7_9RHOB/495-627
A3W5W5_9RHOB/16-149
A3W9R7_9SPHN/77-212
A3WH51_9SPHN/494-628
A3WLZ8_9GAMM/452-612
A3WM76_9GAMM/58-154
A3WMH3_9GAMM/52-216
A3WSL8_9BRAD/498-628
A3WSQ2_9BRAD/199-322
A3WYX3_9BRAD/59-189
A3WZJ9_9BRAD/65-213
A3X493_9RHOB/60-165
A3X707_9RHOB/25-135
A3XBJ0_9RHOB/62-198
A3XCX9_9RHOB/507-637
A3XEU3_9RHOB/30-145
A3XEU6_9RHOB/27-140
A3XH68_LEEBM/35-138
A3XHN1_LEEBM/65-160
A3XLN8_LEEBM/35-136
A3XLU9_LEEBM/261-384
A3XN21_LEEBM/477-619
A3XNS3_LEEBM/338-431
A3XP68_LEEBM/57-172
A3XS30_9VIBR/24-128
A3XUE9_9VIBR/271-395
A3XVV2_9VIBR/164-289
A3XW55_9VIBR/244-366
A3XW55_9VIBR/31-146
A3XWD0_9VIBR/184-322
A3XXC0_9VIBR/302-439
A3XYL3_9VIBR/162-288
A3XZ69_9VIBR/451-585
A3Y3S6_9VIBR/73-266
A3Y4J4_9VIBR/256-430
A3Y4Q4_9VIBR/168-291
A3Y506_9GAMM/30-160
A3Y5M3_9GAMM/24-128
A3Y5N6_9GAMM/458-616
A3Y8X0_9GAMM/49-171
A3Y9U7_9GAMM/166-289
A3YBN9_9GAMM/66-160
A3YI04_9GAMM/361-498
A3YI33_9GAMM/45-166
A3YMT2_CAMJE/333-426
A3YPG1_CAMJE/333-426
A3YUV5_9SYNE/58-178
A3Z1G0_9SYNE/482-625
A3Z7U0_9SYNE/490-634
A3Z964_9SYNE/70-190
A3ZBU0_CAMJE/333-426
A3ZHF3_CAMJE/333-426
A3ZLQ8_9PLAN/73-276
A3ZNH4_9PLAN/456-570
A3ZPY8_9PLAN/333-447
A3ZRN1_9PLAN/96-216
A3ZTR4_9PLAN/198-340
A3ZUD2_9PLAN/177-305
A3ZWM2_9PLAN/242-336
A3ZXP3_9PLAN/175-312
A3ZXV3_9PLAN/547-696
A3ZYV1_9PLAN/42-163
A3ZZS3_9PLAN/162-287
A4A023_9PLAN/348-470
A4A0I0_9PLAN/355-475
A4A1L2_9PLAN/66-194
A4A1V0_9PLAN/72-194
A4A6V7_9GAMM/228-395
A4A7I4_9GAMM/58-180
A4ACI3_9GAMM/463-615
A4AEU5_9ACTN/260-390
A4AGC3_9ACTN/29-181
A4ANL5_MARSH/64-167
A4ANR0_MARSH/27-131
A4AQX2_MARSH/474-616
A4ARJ3_MARSH/15-130
A4ASJ9_MARSH/347-442
A4AU02_MARSH/28-129
A4AVF1_MARSH/260-409
A4BAI4_9GAMM/228-346
A4BAR4_9GAMM/175-296
A4BCF5_9GAMM/464-598
A4BDB2_9GAMM/169-292
A4BDG0_9GAMM/191-314
A4BG28_9GAMM/169-292
A4BGC8_9GAMM/335-459
A4BGF1_9GAMM/66-175
A4BGI6_9GAMM/184-319
A4BJT5_9GAMM/337-461
A4BKA7_9GAMM/189-311
A4BN53_9GAMM/228-345
A4BPH4_9GAMM/343-460
A4BS20_9GAMM/467-619
A4BWZ3_9FLAO/64-157
A4BXH9_9FLAO/27-131
A4BZE1_9FLAO/481-625
A4BZU0_9FLAO/261-383
A4C1E1_9FLAO/65-180
A4C1I9_9FLAO/337-430
A4C605_9GAMM/469-584
A4C767_9GAMM/155-277
A4C768_9GAMM/152-242
A4C7B8_9GAMM/333-457
A4C9A9_9GAMM/218-313
A4CAT0_9GAMM/57-187
A4CCU6_9GAMM/200-322
A4CCX0_9GAMM/120-281
A4CE28_9GAMM/149-272
A4CFL0_9GAMM/338-462
A4CFQ2_9GAMM/155-279
A4CHE8_ROBBH/65-166
A4CHJ0_ROBBH/27-131
A4CJ27_ROBBH/28-129
A4CK46_ROBBH/477-620
A4CLD9_ROBBH/82-197
A4CMP7_ROBBH/246-370
A4CMW5_ROBBH/336-431
A4CSB9_SYNPV/58-178
A4CVN4_SYNPV/464-607
A4D9S2_ASPFU/32-163
A4E6Q8_9ACTN/100-245
A4E7U5_9ACTN/63-170
A4E7Y5_9ACTN/31-158
A4E952_9ACTN/434-568
A4E960_9ACTN/41-150
A4EAU2_9ACTN/27-126
A4EC85_9ACTN/334-384
A4EC86_9ACTN/2-54
A4ECH6_9ACTN/7-122
A4EHK6_9RHOB/64-200
A4EI77_9RHOB/504-634
A4EQB7_9RHOB/57-161
A4EVB1_9RHOB/483-612
A4EVB5_9RHOB/37-153
A4EW64_9RHOB/64-200
A4EWW8_9RHOB/62-174
A4F0K7_9RHOB/26-135
A4F9U9_SACEN/75-221
A4FBR6_SACEN/65-254
A4FQ43_SACEN/21-178
A4FR58_SACEN/277-433
A4FZV7_METM5/58-171
A4G014_METM5/53-154
A4G0F6_METM5/45-157
A4G4R9_HERAR/435-566
A4G833_HERAR/35-158
A4G9P1_HERAR/67-198
A4H4I2_LEIBR/58-185
A4HKP4_LEIBR/75-242
A4HSQ7_LEIIN/58-185
A4I875_LEIIN/75-242
A4IKT5_GEOTN/160-280
A4ILH8_GEOTN/23-138
A4IP46_GEOTN/432-555
A4IR20_GEOTN/488-629
A4IR48_GEOTN/18-132
A4ITP0_GEOTN/69-189
A4IZ87_FRATW/61-225
A4J0F8_DESRM/233-355
A4J0F8_DESRM/26-143
A4J0V4_DESRM/234-383
A4J175_DESRM/196-321
A4J2L5_DESRM/343-463
A4J2Z3_DESRM/385-507
A4J352_DESRM/19-174
A4J384_DESRM/19-127
A4J3R0_DESRM/330-454
A4J4H8_DESRM/130-253
A4J543_DESRM/33-137
A4J5J1_DESRM/33-133
A4J5S9_DESRM/43-173
A4J7C1_DESRM/75-185
A4J7E0_DESRM/496-640
A4J7H4_DESRM/19-134
A4J828_DESRM/218-340
A4J8F7_DESRM/171-292
A4J938_DESRM/199-324
A4JAH3_BURVG/61-161
A4JAT6_BURVG/93-224
A4KJ96_MYCTU/72-222
A4KKI0_MYCTU/430-550
A4KN17_MYCTU/268-418
A4KSI9_FRATU/61-225
A4L2N8_LACRE/31-145
A4LCV2_BURPS/443-575
A4LSZ4_BURPS/101-232
A4LTP5_BURPS/232-351
A4LVA9_BURPS/28-161
A4MV49_HAEIF/228-353
A4MZ96_HAEIF/446-580
A4MZS9_HAEIF/72-191
A4N3V7_HAEIF/62-179
A4N6T7_HAEIF/446-580
A4NA02_HAEIF/228-352
A4NAM3_HAEIF/72-191
A4NBU3_HAEIF/446-580
A4NDW2_HAEIF/72-191
A4NFP5_HAEIF/228-352
A4NGU0_HAEIF/446-580
A4NMM2_HAEIF/228-352
A4NNG2_HAEIF/72-191
A4NNM6_HAEIF/446-580
A4NRD7_HAEIF/72-191
A4NSC3_HAEIF/446-580
A4NUA4_HAEIF/228-353
A4NXG2_HAEIF/446-580
A4NYK6_HAEIF/62-182
A4NZG9_HAEIF/131-256
A4QBN4_CORGB/70-187
A4QFC6_CORGB/383-529
A4QID1_CORGB/258-406
A4RPX0_MAGO7/33-147
A4RQJ2_OSTLU/95-237
A4SD15_PROVI/61-200
A4SEA7_PROVI/251-380
A4SFP0_PROVI/162-284
A4SFQ2_PROVI/20-75
A4SG71_PROVI/344-463
A4SJ74_AERS4/341-478
A4SKK8_AERS4/193-328
A4SPI1_AERS4/292-415
A4SQI4_AERS4/457-589
A4SR39_AERS4/60-146
A4SRY3_AERS4/167-289
A4SSK5_AERS4/177-315
A4SY18_POLSQ/205-343
A4SY27_POLSQ/215-337
A4SYV3_POLSQ/446-579
A4T2A6_MYCGI/91-237
A4T4S1_MYCGI/282-430
A4TBA5_MYCGI/19-146
A4TE68_MYCGI/446-566
A4TG08_MYCGI/21-134
A4TUM2_9PROT/173-311
A4TUZ9_9PROT/181-316
A4TY77_9PROT/169-293
A4TYW7_9PROT/176-314
A4TZY6_9PROT/181-303
A4U1L7_9PROT/72-216
A4U2Z6_9PROT/486-620
A4U3I7_9PROT/256-378
A4V7C5_PSEFS/196-349
A4VJX2_PSEU5/72-187
A4VM35_PSEU5/61-173
A4VQW7_PSEU5/24-141
A4VT85_STRSY/71-131
A4VT98_STRSY/25-139
A4VTR0_STRSY/53-175
A4VXW7_STRSY/163-283
A4VZG7_STRS2/71-202
A4VZI0_STRS2/25-139
A4VZZ6_STRS2/53-175
A4W464_STRS2/163-283
A4W6R2_ENT38/469-603
A4WBS3_ENT38/550-672
A4WBZ1_ENT38/27-132
A4WJZ2_PYRAR/13-164
A4WL25_PYRAR/59-181
A4WN69_PYRAR/65-202
A4WPR1_RHOS5/504-635
A4X3M6_SALTO/31-143
A4X4H0_SALTO/424-557
A4X6G4_SALTO/37-158
A4XAB0_SALTO/60-206
A4XDI6_SALTO/272-420
A4XFM9_CALS8/13-124
A4XFP4_CALS8/5-130
A4XGI3_CALS8/175-297
A4XGZ6_CALS8/20-143
A4XH23_CALS8/20-146
A4XHN3_CALS8/327-449
A4XHP3_CALS8/175-297
A4XHW2_CALS8/76-186
A4XJ37_CALS8/21-122
A4XJF0_CALS8/19-87
A4XJX2_CALS8/24-121
A4XK39_CALS8/89-210
A4XKG6_CALS8/18-133
A4XKI8_CALS8/276-418
A4XLT5_CALS8/22-138
A4XLT5_CALS8/231-351
A4XMQ9_CALS8/32-139
A4XWP3_PSEMY/61-172
A4Y1R2_SHEPC/56-160
A4Y4G0_SHEPC/236-353
A4Y541_SHEPC/434-568
A4Y6L0_SHEPC/59-156
A4Y6X6_SHEPC/277-401
A4Y7P6_SHEPC/169-294
A4YA70_SHEPC/162-286
A4YFY0_METS5/14-155
A4YH30_METS5/50-192
A4YIL6_METS5/76-192
A4YXS0_BRASO/196-319
A5AKP9_VITVI/78-204
A5C8X7_VITVI/77-184
A5CNQ7_CLAM3/34-160
A5CRC7_CLAM3/62-214
A5CVB3_CLAM3/260-418
A5CWY0_VESOH/430-577
A5CYN0_PELTS/19-130
A5CYP4_PELTS/8-130
A5CYT8_PELTS/131-255
A5CYY2_PELTS/209-344
A5CZ33_PELTS/60-198
A5CZ38_PELTS/53-165
A5D004_PELTS/18-159
A5D0C2_PELTS/387-509
A5D0S1_PELTS/161-281
A5D0Y2_PELTS/25-126
A5D1X2_PELTS/279-401
A5D3G8_PELTS/31-137
A5D3K6_PELTS/231-353
A5D3K6_PELTS/25-141
A5D3U4_PELTS/75-185
A5D3W1_PELTS/496-640
A5D442_PELTS/21-142
A5D4H0_PELTS/198-293
A5D4P1_PELTS/19-141
A5D5A0_PELTS/53-206
A5D5Z6_PELTS/17-66
A5DNU6_PICGU/50-201
A5DUU9_LODEL/52-170
A5EC36_BRASB/187-249
A5ECC1_BRASB/25-141
A5ECC3_BRASB/39-155
A5EWC6_DICNV/60-180
A5EZY3_VIBC3/253-375
A5EZY3_VIBC3/40-155
A5F5D4_VIBC3/168-291
A5F609_VIBC3/456-590
A5F8M2_VIBC3/302-439
A5FA42_FLAJ1/27-128
A5FA68_FLAJ1/280-403
A5FBE2_FLAJ1/32-144
A5FFU3_FLAJ1/57-172
A5FJS0_FLAJ1/64-158
A5FLC2_FLAJ1/27-129
A5FPU8_DEHSB/663-785
A5FRJ6_DEHSB/170-292
A5FRQ9_DEHSB/78-198
A5FRS0_DEHSB/19-142
A5FX01_ACICJ/523-620
A5FX34_ACICJ/63-198
A5FXM6_ACICJ/31-180
A5G445_GEOUR/472-601
A5G4F8_GEOUR/73-202
A5G4K1_GEOUR/20-140
A5G4N0_GEOUR/335-455
A5G531_GEOUR/6-132
A5G5A8_GEOUR/271-393
A5G5N3_GEOUR/162-282
A5G6N6_GEOUR/35-152
A5G7E8_GEOUR/230-352
A5G7F0_GEOUR/29-145
A5G8Q3_GEOUR/179-301
A5G9E2_GEOUR/43-163
A5G9E5_GEOUR/178-302
A5GB40_GEOUR/222-364
A5GBD6_GEOUR/370-492
A5GBL7_GEOUR/24-166
A5GD77_GEOUR/72-217
A5GDI9_GEOUR/214-337
A5GEU2_GEOUR/533-655
A5GEW6_GEOUR/544-690
A5GEX8_GEOUR/111-231
A5GFC6_GEOUR/193-315
A5GJ42_SYNPW/58-178
A5GM32_SYNPW/464-607
A5GR37_SYNR3/58-178
A5GRZ2_SYNR3/450-593
A5HXQ4_CLOBH/29-149
A5HYM7_CLOBH/393-515
A5HYQ4_CLOBH/20-143
A5HYU1_CLOBH/129-252
A5HZ52_CLOBH/24-145
A5HZB2_CLOBH/25-126
A5I0U0_CLOBH/45-189
A5I201_CLOBH/566-687
A5I620_CLOBH/75-190
A5I630_CLOBH/478-623
A5I663_CLOBH/19-134
A5I6T5_CLOBH/148-269
A5I744_CLOBH/247-369
A5I7A7_CLOBH/163-289
A5IAH9_LEGPC/228-336
A5ID29_LEGPC/56-156
A5IJ46_THEP1/110-231
A5IKG4_THEP1/180-299
A5IKN4_THEP1/170-294
A5IL31_THEP1/15-134
A5IL31_THEP1/224-342
A5ILC3_THEP1/380-502
A5ILE0_THEP1/383-505
A5ILM5_THEP1/13-211
A5ILN8_THEP1/2-107
A5ILT4_THEP1/20-135
A5IM25_THEP1/13-137
A5IM36_THEP1/43-158
A5IM75_THEP1/221-363
A5IMB7_THEP1/256-379
A5IN12_THEP1/445-567
A5INJ2_THEP1/239-359
A5INJ2_THEP1/27-153
A5IQF7_STAA9/63-183
A5ITC0_STAA9/18-132
A5IU07_STAA9/159-278
A5IUN5_STAA9/26-128
A5IXL4_MYCAA/197-310
A5J548_BURMA/101-232
A5J6P8_BURMA/232-351
A5K8Q3_PLAVS/383-535
A5KJF2_9FIRM/34-142
A5KKH3_9FIRM/315-408
A5KLI6_9FIRM/20-135
A5KN67_9FIRM/161-281
A5KNG4_9FIRM/62-190
A5KQA6_9FIRM/75-184
A5KS26_9BACT/55-215
A5KSE7_9BACT/27-130
A5KSV3_9BACT/319-412
A5KTD4_9BACT/27-127
A5KUZ1_9GAMM/164-289
A5KW85_9GAMM/404-528
A5KX00_9GAMM/244-366
A5KX00_9GAMM/31-146
A5L2A3_9GAMM/73-266
A5L2I7_9GAMM/184-322
A5L2Z1_9GAMM/24-128
A5L4S5_9GAMM/294-431
A5L593_9GAMM/256-400
A5L8K3_9GAMM/451-585
A5L8U5_9GAMM/168-291
A5LAY2_STRPN/353-446
A5LAY8_STRPN/26-140
A5LDN3_STRPN/53-175
A5LEK3_STRPN/158-279
A5LMZ6_STRPN/53-175
A5LN71_STRPN/353-446
A5LN77_STRPN/26-140
A5LPK6_STRPN/158-279
A5LTR4_STRPN/158-279
A5LVR5_STRPN/353-446
A5LVU2_STRPN/53-175
A5LX84_STRPN/26-140
A5M1B0_STRPN/353-446
A5M1B7_STRPN/26-140
A5M302_STRPN/158-279
A5M466_STRPN/53-175
A5M5Z9_STRPN/5-98
A5M607_STRPN/26-140
A5M7P8_STRPN/1-90
A5MAA6_STRPN/158-279
A5MFD6_STRPN/26-140
A5MFE2_STRPN/353-446
A5MGL2_STRPN/53-175
A5MHP9_STRPN/158-279
A5MM32_STRPN/26-140
A5MM41_STRPN/353-446
A5MPB7_STRPN/53-175
A5MPG3_STRPN/158-279
A5MSV2_STRPN/53-175
A5MUV2_STRPN/353-446
A5MUV9_STRPN/26-140
A5MWG8_STRPN/158-279
A5MZG9_CLOK5/348-465
A5MZH1_CLOK5/25-145
A5MZY8_CLOK5/60-179
A5N0T9_CLOK5/127-250
A5N3S2_CLOK5/256-377
A5N464_CLOK5/17-135
A5N520_CLOK5/188-308
A5N553_CLOK5/158-281
A5N684_CLOK5/47-160
A5N6K4_CLOK5/19-134
A5N6N2_CLOK5/478-623
A5N6R0_CLOK5/75-189
A5N6S4_CLOK5/34-135
A5N7K8_CLOK5/587-708
A5N7L1_CLOK5/257-378
A5P8V4_9SPHN/489-623
A5P9E1_9SPHN/64-178
A5PBH7_9SPHN/66-201
A5PE72_9SPHN/168-291
A5THT5_BURMA/101-232
A5TK32_BURMA/443-575
A5TMG2_BURMA/28-161
A5TPQ2_BURMA/232-351
A5TRR5_FUSNP/337-430
A5TS85_FUSNP/51-215
A5TT64_FUSNP/251-390
A5TTY8_FUSNP/52-144
A5TU16_FUSNP/34-162
A5TWB4_FUSNP/491-633
A5TXR4_FUSNP/20-136
A5U9N5_MYCTA/268-418
A5UJR3_METS3/54-163
A5UKV9_METS3/15-123
A5ULR4_METS3/21-150
A5UQ18_ROSS1/79-199
A5UQ67_ROSS1/314-436
A5URI0_ROSS1/316-449
A5UUF4_ROSS1/25-159
A5UUL6_ROSS1/254-377
A5UUV8_ROSS1/33-125
A5UV73_ROSS1/382-506
A5UZ99_ROSS1/501-643
A5V1C0_ROSS1/102-241
A5V1Q5_ROSS1/13-129
A5VA07_SPHWW/11-145
A5VBC4_SPHWW/350-454
A5VDB6_SPHWW/67-202
A5VI20_LACRD/62-190
A5VIW8_LACRD/329-422
A5VK23_LACRD/26-129
A5VKV3_LACRD/40-144
A5VKW7_LACRD/31-145
A5W5B1_PSEP1/59-162
A5W6K1_PSEP1/90-247
A5WGR0_PSYWF/87-198
A5WPV8_MYCTF/72-222
A5WRH0_MYCTF/430-550
A5WUC8_MYCTF/268-418
A5XGY3_BURMA/443-575
A5XJJ3_BURMA/28-161
A5XQJ9_BURMA/443-575
A5XR41_BURMA/101-232
A5XSN2_BURMA/232-351
A5XYG9_BURMA/28-161
A5Z3T9_9FIRM/75-186
A5Z4D1_9FIRM/161-281
A5Z4G7_9FIRM/222-337
A5Z545_9FIRM/38-143
A5Z6J0_9FIRM/116-209
A5ZBE7_9BACE/481-625
A5ZFZ2_9BACE/55-169
A5ZJH2_9BACE/21-142
A5ZKS2_9BACE/72-260
A5ZL31_9BACE/327-420
A5ZLD9_9BACE/263-386
A5ZPC4_9FIRM/163-256
A5ZQX7_9FIRM/161-281
A5ZR68_9FIRM/37-140
A5ZRR0_9FIRM/21-136
A5ZSM8_9FIRM/28-146
A5ZSR1_9FIRM/468-601
A5ZSU8_9FIRM/665-787
A5ZTY4_9FIRM/165-299
A5ZU84_9FIRM/165-299
A5ZV83_9FIRM/12-156
A5ZWM0_9FIRM/333-457
A5ZXV6_9FIRM/82-204
A5ZYQ2_9FIRM/75-186
A5ZZ63_VIBCH/253-375
A5ZZ63_VIBCH/40-155
A6A5E1_VIBCH/302-439
A6A614_VIBCH/62-158
A6A857_VIBCH/456-590
A6A8D8_VIBCH/228-362
A6AA33_VIBCH/456-590
A6AAP4_VIBCH/54-158
A6ACD8_VIBCH/24-128
A6AEK9_VIBCH/62-158
A6AHP8_VIBCH/163-300
A6AHU6_VIBCH/253-375
A6AHU6_VIBCH/40-155
A6AI47_VIBCH/228-365
A6AJ51_VIBCH/168-291
A6AKI9_VIBHA/165-291
A6AKJ6_VIBHA/249-371
A6AKJ6_VIBHA/36-156
A6ANA6_VIBHA/31-135
A6AW00_VIBHA/406-530
A6AY67_VIBPA/407-531
A6AYS9_VIBPA/249-371
A6AYS9_VIBPA/36-153
A6AYT6_VIBPA/165-290
A6B0G7_VIBPA/26-130
A6B2Z2_VIBPA/66-214
A6B7W1_VIBPA/451-585
A6B8B8_VIBPA/168-291
A6B8F8_VIBPA/228-346
A6BA79_VIBPA/127-182
A6BAA3_VIBPA/1-55
A6BCM0_9FIRM/35-153
A6BE14_9FIRM/21-136
A6BF57_9FIRM/71-260
A6BGF4_9FIRM/161-281
A6BGU2_9FIRM/38-144
A6BJ37_9FIRM/44-171
A6BJF6_9FIRM/163-256
A6BJU2_9FIRM/25-180
A6BKZ8_9FIRM/25-122
A6BTK0_YERPE/489-623
A6BUL0_YERPE/228-345
A6BYC0_YERPE/66-146
A6C077_9PLAN/42-168
A6C2F7_9PLAN/331-424
A6C4J4_9PLAN/67-196
A6C6E5_9PLAN/242-355
A6C7F8_9PLAN/67-211
A6C848_9PLAN/45-175
A6C9E2_9PLAN/66-174
A6C9P7_9PLAN/53-175
A6CA19_9PLAN/172-301
A6CB53_9PLAN/365-484
A6CBK0_9PLAN/575-725
A6CC91_9PLAN/368-490
A6CDP1_9PLAN/458-586
A6CDR0_9PLAN/33-161
A6CFY6_9PLAN/162-287
A6CH76_9BACI/107-208
A6CHR5_9BACI/203-247
A6CJE1_9BACI/83-207
A6CKY4_9BACI/420-542
A6CKZ2_9BACI/268-390
A6CL17_9BACI/135-256
A6CR17_9BACI/61-181
A6CRL8_9BACI/159-278
A6CS27_9BACI/18-132
A6CSK4_9BACI/448-590
A6CSM6_9BACI/336-429
A6CXL3_9VIBR/168-292
A6CY84_9VIBR/25-129
A6D012_9VIBR/228-353
A6D2G4_9VIBR/190-314
A6D2T3_9VIBR/451-585
A6D7G2_9VIBR/117-240
A6D8E3_9VIBR/62-159
A6DB90_9PROT/316-408
A6DBG3_9PROT/440-561
A6DE76_9PROT/2-95
A6DHC6_9BACT/77-193
A6DUR5_9RHOB/495-627
A6E0D0_9RHOB/62-216
A6EAV6_9SPHI/25-127
A6EDL7_9SPHI/54-169
A6EF94_9SPHI/80-190
A6EFJ1_9SPHI/253-401
A6EFV7_9SPHI/50-153
A6EJ45_9SPHI/32-132
A6EJA2_9SPHI/484-628
A6EKD7_9SPHI/336-453
A6ELK1_9BACT/30-132
A6ELY5_9BACT/65-160
A6ENX8_9BACT/57-172
A6EPD0_9BACT/261-383
A6ER39_9BACT/478-620
A6ETF4_9BACT/28-129
A6ETN8_9BACT/352-445
A6EUU3_9ALTE/453-608
A6EZ96_9ALTE/58-163
A6EZV7_9ALTE/338-456
A6F1R9_9ALTE/183-306
A6F4M4_9ALTE/162-285
A6F6H3_9GAMM/452-586
A6F7M7_9GAMM/25-159
A6F870_9GAMM/290-427
A6FBR1_9GAMM/458-580
A6FCH4_9GAMM/20-124
A6FD47_9GAMM/145-268
A6FS22_9RHOB/65-201
A6FT79_9RHOB/496-628
A6FWY6_9DELT/72-142
A6G5Q8_9DELT/63-152
A6G6B2_9DELT/48-178
A6G6L4_9DELT/110-244
A6GH37_9DELT/56-178
A6GKN5_9DELT/219-349
A6GNY1_9BURK/234-357
A6GPK5_9BURK/68-199
A6GU11_9BURK/454-569
A6GVP7_FLAPJ/25-127
A6GWC3_FLAPJ/64-149
A6GYA0_FLAPJ/57-172
A6GZX3_FLAPJ/72-203
A6H038_FLAPJ/251-381
A6KWL2_BACV8/54-169
A6L082_BACV8/62-247
A6L0E7_BACV8/477-620
A6L0X3_BACV8/257-380
A6L7T7_BACV8/21-142
A6LDM0_PARD8/262-385
A6LEA2_PARD8/470-613
A6LHB7_PARD8/78-272
A6LI92_PARD8/21-142
A6LJK1_THEM4/22-137
A6LJN5_THEM4/364-482
A6LJV4_THEM4/239-362
A6LKB3_THEM4/263-387
A6LKJ4_THEM4/234-377
A6LL33_THEM4/14-133
A6LL33_THEM4/222-340
A6LLQ8_THEM4/302-425
A6LLT5_THEM4/177-297
A6LM97_THEM4/171-293
A6LMM3_THEM4/19-149
A6LMM6_THEM4/99-220
A6LMR2_THEM4/52-175
A6LNF7_THEM4/128-240
A6LNH0_THEM4/301-424
A6LNL2_THEM4/1-98
A6LP01_THEM4/277-400
A6LPB8_CLOB8/45-171
A6LPE1_CLOB8/143-266
A6LPI4_CLOB8/135-258
A6LQS2_CLOB8/19-134
A6LRP6_CLOB8/474-619
A6LRQ5_CLOB8/75-189
A6LSX6_CLOB8/141-264
A6LTG5_CLOB8/35-151
A6LVA3_CLOB8/223-344
A6LVA3_CLOB8/27-142
A6LVV2_CLOB8/22-144
A6LW64_CLOB8/150-271
A6LWE0_CLOB8/127-252
A6LYB3_CLOB8/24-131
A6LYI5_CLOB8/127-233
A6M0W9_CLOB8/139-262
A6M0Z3_CLOB8/61-182
A6M0Z5_CLOB8/426-548
A6M115_CLOB8/132-255
A6M1J6_CLOB8/44-170
A6M1P5_CLOB8/23-129
A6M1V1_CLOB8/27-149
A6M1V2_CLOB8/26-148
A6M2T5_CLOB8/421-543
A6M3F8_CLOB8/59-181
A6NQ63_9BACE/61-166
A6NQP9_9BACE/334-427
A6NVJ4_9BACE/183-314
A6NVX1_9BACE/81-192
A6NXB0_9BACE/19-171
A6NY14_9BACE/34-138
A6NYK2_9BACE/12-133
A6P052_9BACE/261-383
A6P2B0_9BACE/216-330
A6PXJ5_9ENTR/29-117
A6Q4X9_NITSB/451-575
A6Q648_NITSB/52-187
A6Q694_SULNB/52-186
A6Q7N8_SULNB/435-562
A6Q8W0_SULNB/258-403
A6QER5_STAAE/63-183
A6QHD5_STAAE/18-132
A6QI24_STAAE/159-278
A6QIT3_STAAE/26-128
A6QKK8_ONYPE/343-436
A6QKP7_ONYPE/27-173
A6QKU0_ONYPE/27-173
A6RCZ2_AJECN/76-197
A6RRD6_BOTFB/66-182
A6S2L4_BOTFB/188-304
A6SWE5_JANMA/40-162
A6SYZ8_JANMA/38-143
A6SZQ3_JANMA/435-556
A6T3F5_JANMA/67-198
A6T4W9_KLEP7/465-599
A6T7M6_KLEP7/220-342
A6T7M6_KLEP7/23-130
A6T831_KLEP7/57-236
A6TB81_KLEP7/26-132
A6TJG8_ALKMQ/237-387
A6TKN6_ALKMQ/129-252
A6TLA9_ALKMQ/26-155
A6TMP4_ALKMQ/559-681
A6TQ47_ALKMQ/40-147
A6TQ84_ALKMQ/18-153
A6TQJ9_ALKMQ/20-135
A6TSH2_ALKMQ/75-185
A6TSK4_ALKMQ/514-658
A6TSS4_ALKMQ/20-112
A6TTA2_ALKMQ/231-353
A6TTA2_ALKMQ/24-141
A6TUE3_ALKMQ/44-155
A6TUF2_ALKMQ/253-375
A6TVP2_ALKMQ/167-289
A6TVZ6_ALKMQ/43-150
A6TZ81_STAA2/63-183
A6U265_STAA2/18-132
A6U2U5_STAA2/159-278
A6U3H5_STAA2/26-128
A6U7C2_SINMW/35-138
A6UR15_METVS/45-157
A6URF4_METVS/53-154
A6URL8_METVS/58-171
A6UVI0_META3/53-154
A6UVJ1_META3/69-190
A6UVY8_META3/2-99
A6UW56_META3/69-182
A6V3T5_PSEA7/31-109
A6V964_PSEA7/71-260
A6VI25_METM7/45-157
A6VIG4_METM7/53-154
A6VIL9_METM7/58-171
A6VN51_ACTSZ/440-574
A6VNU7_ACTSZ/19-162
A6VS65_MARMS/177-301
A6VU88_MARMS/156-280
A6VUN7_MARMS/28-132
A6VUS0_MARMS/455-597
A6VV53_MARMS/59-255
A6VXX5_MARMS/182-306
A6VZK3_MARMS/64-158
A6W2F7_MARMS/342-471
A6W7U4_KINRD/412-533
A6WAF6_KINRD/53-206
A6WDD9_KINRD/63-212
A6WGL4_KINRD/286-435
A6WJK1_SHEB8/162-286
A6WLA2_SHEB8/332-454
A6WLA4_SHEB8/434-568
A6WQD0_SHEB8/335-459
A6WUC9_SHEB8/159-284
A6X605_OCHA4/31-134
A6XTW9_VIBCH/253-375
A6XTW9_VIBCH/40-155
A6XUX9_VIBCH/456-590
A6XWG6_VIBCH/302-439
A6XXB3_VIBCH/62-158
A6XYY6_VIBCH/228-365
A6ZIK0_THEAQ/391-484
A7A1Y2_YEAS7/52-177
A7A1Y4_YEAS7/52-177
A7A2V4_BIFAD/241-372
A7A4M8_BIFAD/61-216
A7A7V9_BIFAD/39-148
A7A909_BIFAD/16-121
A7A983_BIFAD/42-223
A7A9L9_9PORP/61-256
A7ACM6_9PORP/468-611
A7ADF3_9PORP/21-143
A7AGD8_9PORP/34-138
A7AK50_9PORP/262-385
A7AKT6_9PORP/327-420
A7B170_RUMGN/161-281
A7B2G9_RUMGN/333-426
A7B2Z8_RUMGN/20-135
A7B3L4_RUMGN/41-145
A7B5A5_RUMGN/64-191
A7B815_RUMGN/18-138
A7B8E4_RUMGN/28-150
A7B926_9ACTO/15-147
A7BAU2_9ACTO/255-404
A7BE19_9ACTO/75-227
A7BKX0_9GAMM/228-331
A7BQN3_9GAMM/19-152
A7BWD7_9GAMM/466-601
A7BXM7_9GAMM/202-357
A7BZC6_9GAMM/55-148
A7EID4_SCLS1/201-317
A7EMW2_SCLS1/66-184
A7FQ36_CLOB1/29-149
A7FQY6_CLOB1/393-515
A7FR13_CLOB1/20-143
A7FRC1_CLOB1/24-145
A7FRI0_CLOB1/25-126
A7FSZ3_CLOB1/45-189
A7FU37_CLOB1/566-687
A7FXJ6_CLOB1/75-190
A7FXK5_CLOB1/478-623
A7FXU3_CLOB1/19-134
A7FYF6_CLOB1/148-269
A7FYR5_CLOB1/247-369
A7FYX6_CLOB1/163-289
A7G7B3_CLOBH/478-623
A7G9B8_CLOBL/19-139
A7GA90_CLOBL/393-515
A7GAB8_CLOBL/20-166
A7GAF8_CLOBL/129-252
A7GAR2_CLOBL/24-145
A7GCE3_CLOBL/45-189
A7GHF7_CLOBL/75-190
A7GHG6_CLOBL/478-623
A7GHJ9_CLOBL/19-134
A7GIE7_CLOBL/148-269
A7GIQ5_CLOBL/247-369
A7GIX8_CLOBL/163-289
A7GP63_BACCN/27-127
A7GPQ6_BACCN/31-146
A7GSU9_BACCN/49-153
A7GSZ8_BACCN/501-644
A7GT25_BACCN/18-132
A7GTL3_BACCN/23-138
A7GVC6_BACCN/61-181
A7GZG5_CAMC5/475-598
A7H381_CAMJD/243-395
A7H7U2_ANADF/322-441
A7H9H0_ANADF/140-262
A7H9J6_ANADF/195-315
A7H9T2_ANADF/70-191
A7HC69_ANADF/517-626
A7HD51_ANADF/175-294
A7HDW7_ANADF/559-705
A7HEF8_ANADF/686-808
A7HJ01_FERNB/246-369
A7HKT1_FERNB/15-143
A7HKT1_FERNB/230-348
A7HKX9_FERNB/21-136
A7HKZ5_FERNB/19-127
A7HLQ4_FERNB/246-389
A7HLU2_FERNB/178-306
A7HM16_FERNB/276-400
A7HM81_FERNB/52-168
A7HMB6_FERNB/16-138
A7HMV1_FERNB/1-110
A7HNQ7_FERNB/299-423
A7HWD5_PARL1/54-163
A7HZ67_PARL1/491-623
A7I4I1_METB6/52-164
A7I5G5_METB6/63-185
A7I5T2_METB6/75-224
A7I7T7_METB6/21-129
A7I8B2_METB6/363-485
A7I8B3_METB6/346-490
A7I9S2_METB6/85-226
A7IBZ9_XANP2/536-665
A7IN72_XANP2/69-216
A7JBZ1_FRATT/61-225
A7JGY5_FRANO/61-225
A7JL36_FRANO/61-225
A7JQI2_PASHA/25-156
A7JRC9_PASHA/229-351
A7JTV8_PASHA/58-265
A7JUE6_PASHA/439-573
A7JYV1_VIBSE/12-116
A7K064_VIBSE/249-371
A7K064_VIBSE/36-159
A7K070_VIBSE/167-292
A7K319_VIBSE/168-291
A7K604_VIBSE/228-346
A7K660_VIBSE/62-208
A7LSB0_BACOV/263-386
A7LTB4_BACOV/481-625
A7LVJ5_BACOV/72-260
A7LZE7_BACOV/68-189
A7M208_BACOV/39-167
A7M2H2_BACOV/30-128
A7M4L4_BACOV/55-169
A7M557_BACOV/327-420
A7MJL0_ENTS8/26-132
A7MTM9_VIBHB/167-290
A7MW27_VIBHB/577-722
A7N096_VIBHB/165-291
A7N7D6_VIBHB/31-135
A7NDK9_FRATF/61-225
A7NG01_ROSCS/79-199
A7NHJ7_ROSCS/25-146
A7NHL5_ROSCS/314-436
A7NNC4_ROSCS/32-125
A7NP56_ROSCS/26-159
A7NPT1_ROSCS/381-505
A7NRF4_ROSCS/253-377
A7NRW5_ROSCS/501-643
A7SFG0_NEMVE/35-176
A7SLH4_NEMVE/119-275
A7SLH5_NEMVE/170-326
A7T6A7_NEMVE/28-146
A7T930_NEMVE/296-416
A7T9B7_NEMVE/336-429
A7UZV4_BACUN/490-634
A7V0M0_BACUN/26-126
A7V116_BACUN/328-421
A7V235_BACUN/263-386
A7V2C8_BACUN/21-143
A7V7B0_BACUN/54-168
A7V8D6_BACUN/63-246
A7VB19_9CLOT/333-426
A7VBD6_9CLOT/217-343
A7VBD8_9CLOT/18-133
A7VBT6_9CLOT/43-147
A7VBX1_9CLOT/31-169
A7VCB5_9CLOT/75-186
A7VD29_9CLOT/35-138
A7VD33_9CLOT/336-454
A7VDR7_9CLOT/176-297
A7VGH2_9CLOT/28-126
A7VHT9_9CLOT/37-143
A7VTM1_9CLOT/49-151
A7VW76_9CLOT/324-446
A7VXG2_9CLOT/18-133
A7VZA3_9CLOT/75-186
A7VZD8_9CLOT/337-430
A7WZ52_STAA1/63-183
A7X2Z8_STAA1/18-132
A7X3U9_STAA1/159-278
A7X4S4_STAA1/26-128
A7YV64_FRATU/61-225
A7Z5T9_BACA2/27-129
A7Z6U7_BACA2/500-642
A7Z6X7_BACA2/18-132
A7Z894_BACA2/23-139
A7Z9X4_BACA2/61-181
A7ZCR5_CAMC1/446-570
A7ZN84_ECO24/27-132
A8A1G2_ECOHS/22-127
A8ABL1_IGNH4/22-202
A8AF64_CITK8/27-132
A8AUR1_STRGC/159-279
A8AVF4_STRGC/26-140
A8AVN0_STRGC/36-151
A8AYN8_STRGC/53-175
A8BVC9_GIAIC/50-194
A8CFH6_ECOLX/81-228
A8DJP5_9BACT/371-493
A8E8H2_BURPS/232-351
A8EIP4_BURPS/28-161
A8EM77_BURPS/101-232
A8ER97_ARCB4/457-573
A8ES04_ARCB4/428-552
A8ETB3_ARCB4/482-601
A8ETI0_ARCB4/473-597
A8ETQ6_ARCB4/58-169
A8EV15_ARCB4/107-212
A8EVK2_ARCB4/556-680
A8EX64_ARCB4/348-472
A8F0H1_RICM5/64-200
A8F366_THELT/143-277
A8F3N3_THELT/189-310
A8F3T3_THELT/506-627
A8F4C6_THELT/20-119
A8F5D8_THELT/334-457
A8F5H9_THELT/510-629
A8F5X4_THELT/20-135
A8F5Y9_THELT/52-179
A8F6W1_THELT/489-610
A8F727_THELT/133-256
A8F813_THELT/248-371
A8F8P1_THELT/239-380
A8F8Q7_THELT/119-240
A8FEC7_BACP2/26-127
A8FFB7_BACP2/519-661
A8FFE9_BACP2/18-132
A8FGZ1_BACP2/24-140
A8FIH9_BACP2/61-181
A8FRN7_SHESH/24-146
A8FTW8_SHESH/155-278
A8FU28_SHESH/157-280
A8FU68_SHESH/350-474
A8FU76_SHESH/170-293
A8FU87_SHESH/165-288
A8FY44_SHESH/436-569
A8FY69_SHESH/238-360
A8FY69_SHESH/30-146
A8FZS7_SHESH/447-580
A8FZV9_SHESH/407-551
A8G2Y4_PROM2/59-179
A8G5D7_PROM2/277-420
A8GDY5_SERP5/38-141
A8H070_SHEPA/162-286
A8H3B0_SHEPA/170-293
A8H6L8_SHEPA/434-568
A8H6P7_SHEPA/62-174
A8IJP6_AZOC5/551-672
A8J4L8_CHLRE/75-221
A8KJY7_BURPS/232-351
A8KPG8_BURPS/28-161
A8KSR6_BURPS/101-232
A8KYX7_FRASN/85-239
A8L232_FRASN/20-128
A8L8U3_FRASN/282-433
A8LDN7_FRASN/408-537
A8LJ71_DINSH/517-649
A8LLU3_DINSH/74-210
A8LXI6_SALAI/272-421
A8M0T7_SALAI/60-206
A8M4Q6_SALAI/34-155
A8M672_SALAI/424-542
A8MD70_CALMQ/53-166
A8MG65_ALKOO/491-635
A8MG94_ALKOO/76-186
A8MHK5_ALKOO/24-139
A8MIK3_ALKOO/386-508
A8MJ75_ALKOO/167-289
A8P4C1_COPC7/31-152
A8R823_9FIRM/28-147
A8R863_9FIRM/27-130
A8R8Y7_9FIRM/70-184
A8R9Y8_9FIRM/58-178
A8RC55_9FIRM/333-458
A8RC71_9FIRM/193-304
A8RDC6_9FIRM/157-277
A8RMR4_9CLOT/75-186
A8RNX2_9CLOT/238-359
A8RNX2_9CLOT/28-145
A8RNY8_9CLOT/328-421
A8RPU1_9CLOT/161-281
A8RT00_9CLOT/58-174
A8RT86_9CLOT/23-140
A8RTY3_9CLOT/23-138
A8RXN6_9CLOT/61-194
A8RZF3_9CLOT/162-300
A8RZP6_9CLOT/164-270
A8S439_9CLOT/650-772
A8S8T7_9FIRM/21-152
A8S9C1_9FIRM/339-432
A8SD42_9FIRM/173-303
A8SEH4_9FIRM/18-133
A8SFN2_9FIRM/75-185
A8SII2_9FIRM/327-420
A8SLV9_9FIRM/23-141
A8SM08_9FIRM/212-380
A8SNW3_9FIRM/362-484
A8SP92_9FIRM/18-133
A8SP94_9FIRM/217-343
A8SPJ5_9FIRM/333-426
A8SQ12_9FIRM/28-126
A8SRB1_9FIRM/160-280
A8SRG7_9FIRM/49-189
A8SRK0_9FIRM/187-321
A8SU27_9FIRM/335-456
A8SU32_9FIRM/38-141
A8SUG3_9FIRM/75-186
A8SUN2_9FIRM/37-162
A8SWL2_9FIRM/504-626
A8SXT6_9FIRM/15-137
A8SY95_9FIRM/90-237
A8T2A9_9VIBR/165-291
A8T4Q9_9VIBR/451-585
A8T8I9_9VIBR/228-346
A8TCA6_9VIBR/62-171
A8TKP7_9PROT/191-314
A8TLE2_9PROT/32-140
A8TNW8_9PROT/65-173
A8TP74_9PROT/175-314
A8TRJ0_9PROT/26-152
A8TRK9_9PROT/56-161
A8TVV7_9PROT/44-133
A8U0C1_9PROT/515-647
A8U6U2_9LACT/64-192
A8U8Y7_9LACT/34-148
A8U9K5_9LACT/160-281
A8U9N5_9LACT/335-428
A8U9V3_9LACT/30-133
A8UC77_9LACT/526-669
A8UDH5_9LACT/39-143
A8UEX1_9FLAO/64-166
A8UGB0_9FLAO/258-380
A8UHT1_9FLAO/59-191
A8UIF4_9FLAO/29-132
A8UJG7_9FLAO/28-129
A8ULN6_9FLAO/479-621
A8UNM0_9FLAO/339-434
A8UP99_9FLAO/15-130
A8URW9_9AQUI/364-457
A8USX0_9AQUI/17-139
A8UVS8_9AQUI/187-311
A8UWT2_9AQUI/272-422
A8UZ64_9AQUI/20-152
A8V322_9AQUI/73-163
A8V429_9AQUI/1-87
A8V4R9_9AQUI/180-304
A8V5I8_9AQUI/1-112
A8YA12_MICAE/26-141
A8YBD6_MICAE/1-115
A8YCW6_MICAE/348-488
A8YNM2_MICAE/561-709
A8YWC8_LACH4/30-144
A8YWF3_LACH4/22-171
A8YWQ4_LACH4/160-281
A8YX63_LACH4/62-190
A8YY11_STAAT/159-278
A8Z113_STAAT/63-183
A8Z4D2_STAAT/18-132
A8Z4Z2_STAAT/26-128
A8Z5W3_SULMW/233-356
A8ZTI5_DESOH/75-196
A8ZTX4_DESOH/99-226
A8ZU65_DESOH/472-585
A8ZUA6_DESOH/335-428
A8ZVC7_DESOH/540-688
A8ZWH5_DESOH/244-389
A8ZXH3_DESOH/81-227
A8ZXI5_DESOH/170-294
A8ZXL2_DESOH/163-284
A8ZYD6_DESOH/72-185
A9A0E8_DESOH/21-126
A9A0U5_DESOH/30-151
A9A1Z0_NITMS/22-126
A9A2S5_NITMS/54-174
A9A5V1_NITMS/57-181
A9A867_METM6/58-171
A9A8C1_METM6/53-154
A9A8Q4_METM6/45-157
A9AAI5_METM6/21-142
A9ADP1_BURM1/93-224
A9AIL2_BURM1/443-576
A9AM84_BURM1/28-161
A9ATF2_BURM1/31-152
A9AUC5_HERA2/22-129
A9AWE8_HERA2/104-260
A9AYV4_HERA2/28-120
A9B0N0_HERA2/332-450
A9B121_HERA2/488-630
A9B1C9_HERA2/77-197
A9B274_HERA2/325-418
A9B2L7_HERA2/21-119
A9B4L0_HERA2/29-131
A9B569_HERA2/376-498
A9B6L3_HERA2/248-433
A9B7J8_HERA2/45-174
A9BB40_PROM4/476-619
A9BDY0_PROM4/58-178
A9BFN1_PETMO/333-452
A9BH75_PETMO/136-256
A9BHG0_PETMO/260-401
A9BI38_PETMO/19-163
A9BI48_PETMO/189-316
A9BJL2_PETMO/23-160
A9BMD7_DELAS/480-612
A9BRM2_DELAS/67-191
A9BRT9_DELAS/165-287
A9BXC6_DELAS/66-202
A9BXW6_DELAS/233-372
A9BYH8_DELAS/31-171
A9C376_DELAS/48-175
A9CI24_AGRT5/147-270
A9CJK2_AGRT5/31-134
A9CWG0_9RHIZ/497-629
A9D5P9_9RHIZ/88-230
A9D8K8_9GAMM/436-570
A9DB16_9RHIZ/139-262
A9DG74_9GAMM/156-279
A9DG92_9GAMM/228-342
A9DHL0_9GAMM/59-154
A9DIC0_9FLAO/258-423
A9DKU7_9FLAO/28-128
A9DLV7_9GAMM/178-301
A9DN23_9FLAO/32-134
A9DN51_9FLAO/64-173
A9DP44_9FLAO/22-126
A9DUT7_9FLAO/339-432
A9DVD5_9RHOB/514-643
A9E0C6_9FLAO/57-172
A9E5S2_9RHOB/62-198
A9EDW0_9FLAO/492-634
A9EJK8_9RHOB/46-175
A9EJW1_9RHOB/503-628
A9EN31_9RHOB/55-191
A9EU53_SORC5/28-145
A9F5D3_SORC5/346-491
A9F8U4_9RHOB/317-439
A9F9R3_SORC5/20-132
A9FPM5_9RHOB/314-436
A9FU31_9RHOB/503-628
A9FUN3_9RHOB/46-124
A9FWQ4_SORC5/53-196
A9G3J4_SORC5/366-488
A9GC22_SORC5/126-266
A9GFI4_SORC5/53-182
A9GIQ8_SORC5/486-621
A9GLM9_9RHOB/63-199
A9GXB7_SORC5/47-172
A9GZW0_GLUDA/20-135
A9HIB5_9RHOB/32-135
A9HKC5_GLUDA/545-660
A9HLI1_GLUDA/63-197
A9HS89_9RHOB/499-628
A9HVD5_9RHOB/62-198
A9I3E0_BORPD/27-132
A9I9N0_BORPD/31-137
A9IHP2_BORPD/64-199
A9INW9_BORPD/440-571
A9ISU7_BORPD/31-137
A9JNV9_ARATH/128-281
A9K097_BURMA/232-351
A9K0M7_BURMA/101-232
A9K958_BURMA/443-575
A9KGA6_COXBN/84-178
A9KIK9_CLOPH/80-191
A9KJX8_CLOPH/170-292
A9KL76_CLOPH/148-270
A9KLJ0_CLOPH/145-258
A9KLX0_CLOPH/133-257
A9KMF2_CLOPH/20-146
A9KMW0_CLOPH/307-396
A9KP18_CLOPH/33-138
A9KQ36_CLOPH/57-191
A9KQI2_CLOPH/146-268
A9KR79_CLOPH/160-280
A9KR81_CLOPH/46-181
A9KRE8_CLOPH/98-211
A9KUK1_SHEB9/332-454
A9KUK3_SHEB9/434-568
A9KVT0_SHEB9/335-459
A9L2G6_SHEB9/162-286
A9LC69_BURMA/28-161
A9M790_BRUC2/496-613
A9MTG5_SALPB/27-132
A9N0Q6_SALPB/80-169
A9N0R3_SALPB/398-532
A9N8I8_COXBR/52-147
A9NE77_ACHLI/57-176
A9NEQ5_ACHLI/147-266
A9NG09_ACHLI/500-621
A9NGN1_ACHLI/19-131
A9NGP2_ACHLI/31-128
A9TAA5_PHYPA/67-208
A9TP03_PHYPA/401-534
A9U7Q3_PHYPA/329-379
A9V464_MONBE/52-192
A9VHT1_BACWK/501-644
A9VHV8_BACWK/18-132
A9VIH2_BACWK/25-151
A9VIX9_BACWK/49-154
A9VJM7_BACWK/23-139
A9VSH1_BACWK/61-181
A9VSY8_BACWK/27-127
A9VXE1_METEP/182-305
A9VZ76_METEP/168-292
A9VZK3_METEP/485-618
A9W247_METEP/286-408
A9W7L0_METEP/71-219
A9W8E5_METEP/210-333
A9WAZ5_CHLAA/504-646
A9WBT8_CHLAA/305-427
A9WCF5_CHLAA/379-506
A9WEB5_CHLAA/570-692
A9WER3_CHLAA/19-136
A9WFD0_CHLAA/77-197
A9WFZ4_CHLAA/25-158
A9WGK2_CHLAA/281-412
A9WJG0_CHLAA/29-121
A9WKI2_CHLAA/331-458
A9WTV8_RENSM/27-180
A9WVN3_RENSM/254-429
A9Z539_YERPE/66-146
A9ZE60_YERPE/470-604
A9ZE96_YERPE/228-345
A9ZVQ5_YERPE/228-345
A9ZXZ5_YERPE/66-146
B0A1V9_YERPE/470-604
B0A6Y0_9CLOT/41-147
B0AA13_9CLOT/26-141
B0AAJ1_9CLOT/330-423
B0AC07_9CLOT/249-372
B0ACY3_9CLOT/52-203
B0AM23_BACAN/31-165
B0AQ40_BACAN/27-127
B0AT00_BACAN/61-181
B0ATF3_BACAN/23-139
B0AU62_BACAN/160-279
B0AUJ9_BACAN/49-154
B0AV63_BACAN/501-644
B0AW65_BACAN/336-429
B0AYE5_BACAN/21-135
B0BPK0_ACTPJ/254-374
B0BT62_ACTPJ/58-188
B0BUF7_ACTPJ/435-569
B0C0F0_ACAM1/61-180
B0C0W0_ACAM1/21-124
B0C3C5_ACAM1/28-143
B0CCV1_ACAM1/523-672
B0CD18_ACAM1/330-467
B0D5V0_LACBS/10-130
B0EAM3_ENTDI/28-155
B0EAX0_ENTDI/76-213
B0G1N8_9FIRM/161-281
B0G1S1_9FIRM/142-276
B0G2I2_9FIRM/25-180
B0G309_9FIRM/80-191
B0G467_9FIRM/65-190
B0G579_9FIRM/333-426
B0G5M3_9FIRM/20-135
B0G6Q8_9FIRM/42-148
B0G7F3_9FIRM/19-144
B0G9Y7_9FIRM/472-594
B0GB71_YERPE/66-146
B0GEI0_YERPE/228-345
B0GF59_YERPE/470-604
B0GML7_YERPE/228-345
B0GQ32_YERPE/470-604
B0GTP4_YERPE/66-146
B0H116_YERPE/66-146
B0H6A2_YERPE/228-345
B0H6R0_YERPE/470-604
B0HED1_YERPE/470-604
B0HG18_YERPE/228-345
B0HMG5_YERPE/66-146
B0HRE7_YERPE/228-345
B0HV08_YERPE/66-146
B0I084_YERPE/470-604
B0JP68_MICAN/17-132
B0JY05_MICAN/561-709
B0JYF8_MICAN/348-488
B0K0Z8_THEPX/452-574
B0K104_THEPX/184-306
B0K130_THEPX/232-381
B0K325_THEPX/26-146
B0K412_THEPX/20-135
B0K4G8_THEPX/43-156
B0K4V0_THEPX/4-126
B0K552_THEPX/15-135
B0K6G2_THEPX/27-149
B0K6X8_THEPX/75-186
B0K705_THEPX/472-615
B0K716_THEPX/19-138
B0K7J5_THEP3/232-381
B0K7Z7_THEP3/227-349
B0K7Z7_THEP3/24-134
B0K803_THEP3/452-574
B0K884_THEP3/75-186
B0KA46_THEP3/19-138
B0KA57_THEP3/472-615
B0KA68_THEP3/27-146
B0KAB5_THEP3/20-135
B0KAK2_THEP3/43-156
B0KAU3_THEP3/55-177
B0KAX9_THEP3/4-126
B0KBV2_THEP3/252-374
B0KCC2_THEP3/26-146
B0KGC6_PSEPG/79-236
B0KN89_PSEPG/29-158
B0MAT3_9FIRM/165-300
B0MBL8_9FIRM/33-134
B0MBU2_9FIRM/144-317
B0MC01_9FIRM/331-424
B0MCD0_9FIRM/18-133
B0MCN0_9FIRM/72-179
B0MCP8_9FIRM/21-144
B0MCS3_9FIRM/222-343
B0MCS3_9FIRM/24-138
B0ME80_9FIRM/75-186
B0MFF9_9FIRM/160-280
B0MGA6_9FIRM/95-239
B0MHN7_9FIRM/160-282
B0MKL2_9FIRM/348-441
B0MLH7_9FIRM/28-128
B0MLR8_9FIRM/19-148
B0MMC6_9FIRM/35-165
B0MN20_9FIRM/65-198
B0MPS6_9FIRM/23-169
B0MPW7_9FIRM/81-191
B0MQA6_9FIRM/44-152
B0MRK0_9FIRM/31-147
B0MU46_9BACT/258-385
B0MVZ1_9BACT/331-424
B0MVZ2_9BACT/35-133
B0N115_9FIRM/334-427
B0N181_9FIRM/21-148
B0N1P8_9FIRM/254-378
B0N298_9FIRM/51-167
B0N2K1_9FIRM/85-233
B0N2S9_9FIRM/32-147
B0N613_9FIRM/78-222
B0N6G7_9FIRM/27-141
B0N6N3_9FIRM/162-281
B0N6Y2_9FIRM/669-791
B0N7F1_9FIRM/198-310
B0N7T2_9FIRM/13-134
B0N7T3_9FIRM/33-146
B0N8E6_9FIRM/29-147
B0N8H4_9FIRM/66-185
B0NAM0_EUBSP/20-135
B0NBC9_EUBSP/75-186
B0NBP2_EUBSP/5-92
B0NBZ9_EUBSP/29-152
B0NC98_EUBSP/35-139
B0NCH2_EUBSP/41-154
B0NCV9_EUBSP/332-454
B0ND65_EUBSP/333-426
B0NEB0_EUBSP/20-145
B0NI55_EUBSP/161-281
B0NKB2_EUBSP/28-146
B0NQG8_BACSE/343-436
B0NSE2_BACSE/22-126
B0NSV1_BACSE/63-250
B0NTG2_BACSE/478-622
B0NUD7_BACSE/263-386
B0NUP4_BACSE/21-143
B0NVT2_BACSE/55-169
B0NWL1_9CLOT/15-137
B0NYX0_9CLOT/33-136
B0NZW7_9CLOT/331-424
B0P1U2_9CLOT/21-136
B0P1Y5_9CLOT/160-280
B0P3M4_9CLOT/88-161
B0P5B1_9CLOT/20-142
B0P7F9_9FIRM/336-429
B0PD43_9FIRM/27-142
B0PFC2_9FIRM/75-191
B0PGW4_9FIRM/33-137
B0PY42_BACAN/31-165
B0PZT5_BACAN/27-127
B0Q0D1_BACAN/18-132
B0Q0N6_BACAN/501-644
B0Q1U3_BACAN/199-322
B0Q1V8_BACAN/160-279
B0Q479_BACAN/336-429
B0Q589_BACAN/49-154
B0Q5R0_BACAN/61-181
B0Q940_BACAN/23-139
B0QBJ0_BACAN/31-165
B0QF63_BACAN/27-127
B0QJB1_BACAN/18-132
B0QJI6_BACAN/501-644
B0QLR9_BACAN/49-154
B0QLZ1_BACAN/200-323
B0QM60_BACAN/160-279
B0QMG6_BACAN/23-139
B0QMT1_BACAN/61-181
B0QMY1_BACAN/336-429
B0QRM7_HAEPR/444-578
B0QRY2_HAEPR/234-368
B0QUY8_HAEPR/57-264
B0R2V1_HALS3/53-216
B0R3K8_HALS3/50-152
B0R469_HALS3/61-182
B0R5U2_HALS3/51-165
B0R805_HALS3/50-163
B0RBC6_CLAMS/62-214
B0RDN9_CLAMS/239-402
B0RFM9_CLAMS/34-139
B0RSQ9_XANCB/200-320
B0S1K3_FINM2/71-184
B0S1R0_FINM2/33-136
B0S3Z7_FINM2/18-136
B0S9A7_LEPBA/30-141
B0SB33_LEPBA/560-709
B0SBF0_LEPBA/355-486
B0SGX4_LEPBA/76-203
B0SHT7_LEPBA/415-545
B0SJN0_LEPBP/355-486
B0SQC9_LEPBP/76-203
B0SRF7_LEPBP/415-545
B0SRU1_LEPBP/28-139
B0SSV5_LEPBP/560-709
B0T0N6_CAUSK/30-150
B0T143_CAUSK/497-631
B0T2H7_CAUSK/63-180
B0T992_CAUSK/31-176
B0TAE7_HELMI/527-671
B0TBP2_HELMI/53-172
B0TBV5_HELMI/26-141
B0TCP3_HELMI/195-315
B0TDI2_HELMI/160-280
B0TDS4_HELMI/139-263
B0TDV0_HELMI/128-249
B0TDV5_HELMI/129-252
B0TDX2_HELMI/27-144
B0TDY9_HELMI/334-456
B0TEK7_HELMI/352-474
B0TF80_HELMI/34-154
B0TFE1_HELMI/240-362
B0TFG4_HELMI/127-251
B0TFY2_HELMI/93-237
B0TG55_HELMI/75-185
B0TGJ5_HELMI/26-140
B0TIK4_HELMI/52-186
B0TIP6_SHEHH/241-360
B0TK75_SHEHH/169-292
B0TP85_SHEHH/434-568
B0TSX1_SHEHH/162-286
B0TYQ7_FRAP2/61-224
B0U573_XYLFM/199-320
B0UA46_METS4/168-292
B0UB85_METS4/187-310
B0UBW7_METS4/31-156
B0UCH3_METS4/485-618
B0UGH3_METS4/188-311
B0UI68_METS4/70-218
B0UN15_METS4/37-140
B0UU21_HAES2/444-578
B0UWR5_HAES2/228-353
B0V5Q0_ACIBY/333-461
B0VDI7_ACIBY/63-172
B0VFC7_CLOAI/164-283
B0VG04_CLOAI/82-227
B0VGJ5_CLOAI/338-431
B0VH63_CLOAI/244-345
B0VIA3_CLOAI/501-643
B0VIH0_CLOAI/178-300
B0VKF2_ACIBS/81-192
B0VT91_ACIBS/63-172
B0VV79_ACIBS/332-461
B0VZJ8_CULQU/64-206
B0XMV4_ASPFC/32-163
B0XQK6_ASPFC/64-190
B1AJB0_UREP2/232-355
B1AJN9_UREP2/56-178
B1B8Q0_CLOBO/247-369
B1B9S2_CLOBO/330-423
B1B9W3_CLOBO/127-250
B1BBW3_CLOBO/79-240
B1BC39_CLOBO/45-168
B1BCH8_CLOBO/238-344
B1BDD8_CLOBO/466-611
B1BDQ3_CLOBO/19-134
B1BE48_CLOBO/27-129
B1BF76_CLOPE/33-134
B1BG39_CLOPE/327-420
B1BGC7_CLOPE/392-514
B1BHT6_CLOPE/56-182
B1BHX4_CLOPE/45-167
B1BHY7_CLOPE/170-292
B1BIJ7_CLOPE/470-615
B1BIK7_CLOPE/75-190
B1BLV1_CLOPE/19-134
B1BN86_CLOPE/59-193
B1BPL0_CLOPE/470-615
B1BPM0_CLOPE/75-190
B1BRD4_CLOPE/69-161
B1BSB7_CLOPE/56-168
B1BSM9_CLOPE/19-134
B1BTH4_CLOPE/170-292
B1BTI7_CLOPE/45-167
B1BTT2_CLOPE/59-193
B1BU88_CLOPE/33-134
B1BUZ9_CLOPE/392-514
B1BWW1_CLOPE/327-420
B1C1M9_9FIRM/161-280
B1C1Y3_9FIRM/198-310
B1C2D7_9FIRM/334-427
B1C381_9FIRM/73-238
B1C3H6_9FIRM/20-120
B1C4Y5_9FIRM/29-147
B1C505_9FIRM/66-185
B1C5C8_9FIRM/254-374
B1C5M0_9FIRM/479-621
B1C6F8_9FIRM/156-278
B1C6L1_9FIRM/331-424
B1C759_9FIRM/87-198
B1C7S7_9FIRM/174-308
B1C8V9_9FIRM/20-146
B1C921_9FIRM/85-229
B1C9S7_9FIRM/26-141
B1CC88_9FIRM/40-147
B1EG77_9ESCH/228-329
B1EMA3_9ESCH/468-602
B1EMA9_9ESCH/66-180
B1EQC0_9ESCH/27-132
B1ET83_BACAN/31-165
B1EWS3_BACAN/27-127
B1EZA2_BACAN/336-429
B1F0Z6_BACAN/18-132
B1F125_BACAN/501-644
B1F1N0_BACAN/49-154
B1F2K5_BACAN/200-323
B1F2P1_BACAN/160-279
B1F2U5_BACAN/61-181
B1F4N8_BACAN/23-139
B1FD40_9BURK/49-173
B1FFE3_9BURK/232-353
B1FG04_9BURK/443-575
B1FIG4_9BURK/93-224
B1FIL7_9BURK/31-153
B1FMM0_9BURK/27-160
B1FUI4_9BURK/33-152
B1FYX8_9BURK/443-575
B1G3C2_9BURK/30-168
B1G8M2_9BURK/92-223
B1G9G5_9BURK/232-351
B1GDC4_BACAN/31-165
B1GH13_BACAN/27-127
B1GJI2_BACAN/501-644
B1GJK9_BACAN/18-132
B1GJS3_BACAN/160-279
B1GJV9_BACAN/200-323
B1GKQ7_BACAN/336-429
B1GL96_BACAN/49-154
B1GLL5_BACAN/61-181
B1GLY4_BACAN/23-139
B1GZY7_UNCTG/282-424
B1H029_UNCTG/22-140
B1H0M5_UNCTG/45-147
B1H0N0_UNCTG/36-191
B1HC10_BURPS/28-161
B1HGU2_BURPS/232-351
B1HKB7_BURPS/443-575
B1HL62_BURPS/101-232
B1HNR0_LYSSC/204-325
B1HTI7_LYSSC/157-276
B1HTJ5_LYSSC/499-641
B1HUI1_LYSSC/5-119
B1HV65_LYSSC/20-118
B1HVK1_LYSSC/159-278
B1HWM8_LYSSC/135-258
B1HYH8_LYSSC/27-174
B1HZB1_LYSSC/49-154
B1I025_LYSSC/61-181
B1I1E3_DESAP/53-177
B1I1S2_DESAP/255-387
B1I1T9_DESAP/78-188
B1I248_DESAP/669-791
B1I262_DESAP/241-363
B1I262_DESAP/33-149
B1I2H5_DESAP/175-297
B1I2I0_DESAP/223-345
B1I2I2_DESAP/358-480
B1I2V9_DESAP/669-791
B1I3C6_DESAP/202-326
B1I402_DESAP/133-252
B1I4K6_DESAP/33-177
B1I5M4_DESAP/41-187
B1I5P0_DESAP/14-153
B1I689_DESAP/495-639
B1I7K9_STRPI/26-140
B1I8T2_STRPI/158-279
B1ICA4_STRPI/53-175
B1IDF6_CLOBK/129-252
B1IDG4_CLOBK/20-143
B1IDY3_CLOBK/29-149
B1IEZ3_CLOBK/393-515
B1IF20_CLOBK/24-145
B1IFF6_CLOBK/247-369
B1IFW8_CLOBK/163-289
B1IIH1_CLOBK/43-189
B1ILK4_CLOBK/75-190
B1ILL3_CLOBK/478-623
B1ILY2_CLOBK/19-134
B1IN26_CLOBK/148-269
B1INJ0_CLOBK/33-152
B1INL0_CLOBK/46-177
B1IZU8_ECOLC/27-132
B1J5C3_PSEPW/61-171
B1JQF8_YERPY/489-623
B1JU68_BURCC/93-224
B1KC53_BURCC/31-153
B1KER7_SHEWM/178-302
B1KFM4_SHEWM/448-582
B1KJ62_SHEWM/170-293
B1KK04_SHEWM/144-267
B1KL60_SHEWM/155-278
B1KLA6_SHEWM/145-268
B1KNU5_SHEWM/436-570
B1KPP9_SHEWM/168-292
B1KQU0_SHEWM/181-316
B1KTX3_CLOBM/52-192
B1KUD5_CLOBM/393-515
B1KUG2_CLOBM/20-164
B1KUK1_CLOBM/129-252
B1KV77_CLOBM/24-145
B1KYV5_CLOBM/45-189
B1KZL8_CLOBM/75-190
B1KZM7_CLOBM/478-623
B1KZR0_CLOBM/19-134
B1L106_CLOBM/148-269
B1L1L3_CLOBM/19-139
B1L1Z9_CLOBM/247-369
B1L275_CLOBM/163-289
B1L2P6_CLOBM/33-152
B1L2S2_CLOBM/46-177
B1L411_KORCO/16-171
B1L4T1_KORCO/64-228
B1L5J8_KORCO/53-170
B1L6U4_KORCO/31-149
B1L7W7_THESQ/110-231
B1L9P6_THESQ/188-307
B1L9W6_THESQ/170-294
B1LAB1_THESQ/15-134
B1LAB1_THESQ/224-342
B1LAL1_THESQ/1-99
B1LAY2_THESQ/383-505
B1LAZ9_THESQ/387-509
B1LB27_THESQ/20-135
B1LB56_THESQ/52-167
B1LB67_THESQ/20-143
B1LBK6_THESQ/256-379
B1LBP8_THESQ/238-380
B1LCS1_THESQ/442-564
B1LCZ0_ECOSM/68-172
B1LQP7_ECOSM/27-132
B1LT83_METRJ/187-309
B1LUT4_METRJ/490-624
B1LVJ9_METRJ/170-294
B1M1Q5_METRJ/179-301
B1M337_METRJ/69-254
B1M363_METRJ/188-311
B1M3Y3_METRJ/183-305
B1M6E8_METRJ/168-292
B1MAU7_MYCA9/74-189
B1MDJ5_MYCA9/417-537
B1MM36_MYCA9/30-163
B1MML7_MYCA9/268-415
B1MN80_MYCA9/74-220
B1MPC5_MYCA9/23-150
B1MVT8_LEUCK/40-144
B1MVW1_LEUCK/320-439
B1MX75_LEUCK/24-130
B1MXH7_LEUCK/24-139
B1MXM4_LEUCK/59-186
B1MZF3_LEUCK/160-281
B1NME4_9BACT/202-323
B1Q5D3_CLOBO/393-515
B1Q5G0_CLOBO/20-143
B1Q5J7_CLOBO/135-258
B1Q5V6_CLOBO/24-145
B1Q7M1_CLOBO/45-189
B1Q9I5_CLOBO/163-289
B1Q9S5_CLOBO/247-369
B1QA35_CLOBO/148-269
B1QAG2_CLOBO/19-134
B1QBB2_CLOBO/75-190
B1QBC2_CLOBO/478-623
B1QEE4_CLOBO/329-422
B1QFL8_CLOBO/29-149
B1QFY5_CLOBO/135-258
B1QG82_CLOBO/52-161
B1QGG0_CLOBO/24-145
B1QGY0_CLOBO/75-190
B1QGY8_CLOBO/478-623
B1QH20_CLOBO/19-134
B1QHV6_CLOBO/163-289
B1QI36_CLOBO/247-369
B1QKI8_CLOBO/67-203
B1QM30_CLOBO/148-269
B1QPF7_CLOBO/33-152
B1QPI0_CLOBO/46-177
B1QQ13_CLOBO/329-422
B1QQL7_CLOBO/393-515
B1QQP4_CLOBO/20-143
B1QR06_CLOBO/29-149
B1QSG1_CLOBU/329-422
B1QT63_CLOBU/142-265
B1QTP7_CLOBU/130-253
B1QUN3_CLOBU/25-147
B1QUP6_CLOBU/30-152
B1QVS2_CLOBU/390-512
B1QWQ2_CLOBU/33-135
B1QWZ1_CLOBU/75-189
B1QX00_CLOBU/482-627
B1QXK6_CLOBU/12-127
B1QXK6_CLOBU/205-326
B1QY08_CLOBU/55-183
B1QZN4_CLOBU/139-262
B1QZQ4_CLOBU/425-547
B1R1B3_CLOBU/19-134
B1R1F3_CLOBU/22-131
B1R203_CLOBU/143-266
B1R392_CLOPE/75-190
B1R3A2_CLOPE/470-615
B1R3K4_CLOPE/19-134
B1R615_CLOPE/56-182
B1R6R8_CLOPE/59-180
B1R805_CLOPE/54-176
B1R817_CLOPE/170-292
B1R8N8_CLOPE/33-134
B1RAJ0_CLOPE/327-420
B1RE16_CLOPE/19-134
B1REB8_CLOPE/470-615
B1REC8_CLOPE/75-190
B1RFM7_CLOPE/56-182
B1RFX4_CLOPE/393-515
B1RHA6_CLOPE/170-292
B1RID7_CLOPE/59-178
B1RIJ6_CLOPE/327-420
B1RK19_CLOPE/33-134
B1RLF1_CLOPE/75-190
B1RLF9_CLOPE/470-615
B1RLR1_CLOPE/19-134
B1RPP5_CLOPE/59-178
B1RQ40_CLOPE/327-420
B1RRL3_CLOPE/33-134
B1RRW8_CLOPE/56-182
B1RS40_CLOPE/392-514
B1RS65_CLOPE/54-176
B1RS78_CLOPE/170-292
B1RU25_UREPA/232-355
B1RUE4_UREPA/56-178
B1RUN0_UREPA/285-378
B1RVF2_UREPA/232-355
B1RVS8_UREPA/56-178
B1RW18_UREPA/285-378
B1RXB8_UREUR/285-378
B1RXK9_UREUR/56-178
B1RYB2_UREUR/232-355
B1S0L8_STRPN/353-446
B1S0M5_STRPN/26-140
B1S2U6_STRPN/158-279
B1S3D2_STRPN/53-175
B1S537_9BIFI/60-214
B1S6M7_9BIFI/20-126
B1S7R9_9BIFI/450-557
B1S8N5_9BIFI/241-372
B1S9E3_9BIFI/38-147
B1S9G0_9BIFI/98-228
B1SC70_9STRE/351-444
B1SEB6_9STRE/158-279
B1SF67_9STRE/28-128
B1SGP0_9STRE/53-175
B1SH82_9STRE/40-163
B1SHC7_9STRE/27-141
B1SXL8_9BURK/28-159
B1T206_9BURK/232-352
B1T3L3_9BURK/33-183
B1T4B5_9BURK/443-574
B1T5V3_9BURK/93-224
B1TD60_9BURK/31-169
B1UKF7_BACAN/31-165
B1UN12_BACAN/27-127
B1UQE9_BACAN/61-181
B1UQY8_BACAN/336-429
B1UT83_BACAN/23-139
B1UTB1_BACAN/501-644
B1UTE0_BACAN/18-132
B1UU09_BACAN/200-323
B1UU45_BACAN/160-279
B1UV71_BACAN/49-154
B1UYY0_CLOPE/19-134
B1UZY7_CLOPE/56-182
B1V0A5_CLOPE/75-190
B1V0B4_CLOPE/470-615
B1V2T7_CLOPE/45-167
B1V2U9_CLOPE/170-292
B1V5P2_CLOPE/327-420
B1V5W6_CLOPE/59-178
B1V6I0_CLOPE/33-134
B1V7N7_CLOPE/392-514
B1V9I6_PHYAS/64-183
B1VA65_PHYAS/20-132
B1VAK1_PHYAS/337-430
B1VAS1_PHYAS/158-277
B1VGH3_CORU7/69-219
B1VJ23_CORU7/307-438
B1VPD3_STRGG/270-395
B1VYW7_STRGG/439-558
B1WQ29_CYAA5/340-481
B1WYH7_CYAA5/628-776
B1X1A8_CYAA5/19-134
B1X6B5_ECODH/27-132
B1XK32_SYNP2/565-714
B1XKJ4_SYNP2/20-135
B1XMA6_SYNP2/351-499
B1XYG4_LEPCP/206-327
B1Y0S7_LEPCP/470-601
B1Y301_LEPCP/61-197
B1Y5K5_LEPCP/180-318
B1Y7Q7_LEPCP/189-324
B1Y7Y9_LEPCP/173-311
B1Y9G8_THENV/60-181
B1YBP7_THENV/54-189
B1YDR7_THENV/28-166
B1YFQ8_EXIS2/325-450
B1YHA2_EXIS2/17-148
B1YHM7_EXIS2/251-386
B1YHU1_EXIS2/61-180
B1YJC3_EXIS2/22-138
B1YK85_EXIS2/154-273
B1YKR6_EXIS2/18-131
B1YL69_EXIS2/476-616
B1YLT9_EXIS2/22-118
B1YRS5_BURA4/93-224
B1Z0S6_BURA4/27-160
B1Z463_BURA4/49-173
B1Z5Z3_BURA4/31-153
B1ZAL3_METPB/186-309
B1ZB85_METPB/70-148
B1ZBM6_METPB/55-187
B1ZEW9_METPB/213-336
B1ZJ18_METPB/485-619
B1ZLT3_METPB/71-219
B1ZT16_OPITP/564-733
B1ZUE5_OPITP/242-374
B1ZVD3_OPITP/60-146
B1ZYQ2_OPITP/492-609
B1ZZG4_OPITP/176-295
B1ZZK2_OPITP/23-117
B2A1X7_NATTJ/499-644
B2A1Z1_NATTJ/76-207
B2A2X9_NATTJ/268-392
B2A492_NATTJ/165-287
B2A4X3_NATTJ/30-147
B2A6B9_NATTJ/22-165
B2A6Y7_NATTJ/19-138
B2A735_NATTJ/243-365
B2A7I2_NATTJ/129-252
B2A7J5_NATTJ/129-252
B2A818_NATTJ/331-453
B2A9M1_PODAN/15-153
B2AP73_PODAN/79-277
B2D857_UREPA/56-178
B2D8D8_UREPA/285-378
B2D8K9_UREPA/232-355
B2D9Q3_UREUR/56-178
B2D9Z4_UREUR/285-378
B2DB51_UREUR/232-355
B2DI52_STRPN/26-140
B2DI59_STRPN/353-446
B2DJT9_STRPN/158-279
B2DM95_STRPN/26-140
B2DMA3_STRPN/353-446
B2DNM3_STRPN/53-175
B2DQR3_STRPN/158-279
B2DTM0_STRPN/53-175
B2DTU2_STRPN/26-140
B2DTU9_STRPN/353-446
B2DVI2_STRPN/158-279
B2DY62_STRPN/53-175
B2DZC0_STRPN/353-446
B2DZC6_STRPN/26-140
B2E227_STRPN/158-279
B2E3Q9_STRPN/26-140
B2E3R6_STRPN/353-446
B2E582_STRPN/53-175
B2E6Q3_STRPN/158-279
B2E992_BIFAN/72-181
B2EBV8_BIFAN/285-416
B2ECC9_BIFAN/69-210
B2FIB7_STRMK/451-591
B2FQ85_STRMK/201-321
B2G5J9_LACRJ/62-190
B2G6E4_LACRJ/333-426
B2G7G5_LACRJ/27-130
B2G887_LACRJ/40-144
B2G8A2_LACRJ/31-145
B2GB16_LACF3/335-428
B2GD19_LACF3/17-156
B2GD95_LACF3/40-144
B2GDA8_LACF3/31-145
B2GDD4_LACF3/157-278
B2GFE6_LACF3/61-189
B2GJE2_KOCRD/258-414
B2GKV5_KOCRD/69-223
B2GWN2_BURPS/443-575
B2GZQ3_BURPS/101-232
B2H2H7_BURPS/232-351
B2H5G1_BURPS/28-158
B2HG01_MYCMM/23-150
B2HHD2_MYCMM/28-170
B2HJK2_MYCMM/430-550
B2HL91_MYCMM/103-249
B2HNS2_MYCMM/269-416
B2HTI6_ACIBC/333-461
B2HWT1_ACIBC/63-172
B2I849_XYLF2/199-320
B2IC91_BEII9/513-635
B2IJH0_BEII9/70-218
B2IM62_STRPS/179-300
B2IQ81_STRPS/85-207
B2IS90_STRPS/353-446
B2IS97_STRPS/26-140
B2IWS1_NOSP7/634-783
B2IXN0_NOSP7/538-685
B2IXW3_NOSP7/348-483
B2JI18_BURP8/96-227
B2JIC8_BURP8/443-574
B2JM01_BURP8/38-161
B2JM05_BURP8/73-206
B2JPX6_BURP8/31-172
B2JTT9_BURP8/38-160
B2JV02_BURP8/31-150
B2JZ36_YERPB/489-623
B2KAP9_ELUMP/20-120
B2KAX5_ELUMP/63-204
B2KD53_ELUMP/203-321
B2KE42_ELUMP/251-392
B2N985_ECOLX/27-132
B2NBM1_ECOLX/228-329
B2NC08_ECOLX/468-602
B2NC14_ECOLX/66-183
B2NDT7_UREUR/232-355
B2NF48_UREUR/56-178
B2NFD7_UREUR/285-378
B2NFT2_UREUR/232-355
B2NG07_UREUR/56-178
B2NH96_UREUR/285-378
B2NMW0_ECO57/228-329
B2NX13_ECO57/66-178
B2NX18_ECO57/468-602
B2NYP9_ECO57/27-132
B2PAW3_ECO57/66-178
B2PAW8_ECO57/468-602
B2PCT9_ECO57/27-132
B2PMX7_ECO57/228-329
B2PN89_ECO57/66-178
B2PN94_ECO57/468-602
B2PRG0_ECO57/27-132
B2PWE9_PROST/457-591
B2PXA4_PROST/229-351
B2PYV7_PROST/39-168
B2Q1T0_PROST/27-133
B2Q4I0_PROST/70-150
B2RI45_PORG3/466-609
B2RIL4_PORG3/21-142
B2RIZ8_PORG3/263-384
B2RL38_PORG3/329-422
B2RM72_PORG3/69-263
B2RM87_PORG3/16-166
B2S0K7_BORHD/327-422
B2S3P0_TREPS/581-722
B2S3X9_TREPS/13-131
B2S403_TREPS/156-278
B2S4B4_TREPS/186-314
B2S4E9_TREPS/208-327
B2S4Q5_TREPS/320-413
B2S5A9_BRUA1/73-217
B2SDI6_FRATM/61-225
B2SNR1_XANOP/532-655
B2SQZ0_XANOP/419-553
B2SV98_XANOP/175-295
B2T058_BURPP/175-299
B2T1E7_BURPP/33-179
B2T4C0_BURPP/31-169
B2T5J6_BURPP/443-575
B2T703_BURPP/92-223
B2TCS5_BURPP/55-177
B2TDU2_BURPP/31-134
B2TDX1_BURPP/27-161
B2THC1_CLOBB/45-167
B2TI63_CLOBB/8-110
B2TJ70_CLOBB/330-423
B2TKI4_CLOBB/19-134
B2TL40_CLOBB/149-276
B2TL63_CLOBB/150-271
B2TM05_CLOBB/476-621
B2TMC5_CLOBB/75-190
B2TPJ4_CLOBB/134-257
B2TR78_CLOBB/53-179
B2TRA2_CLOBB/220-341
B2TRA2_CLOBB/24-138
B2TWM4_SHIB3/27-132
B2U783_RALPJ/250-372
B2UB04_RALPJ/442-575
B2UG01_RALPJ/60-162
B2UGW6_RALPJ/28-120
B2UMF8_AKKM8/296-455
B2UN51_AKKM8/64-177
B2UQE5_AKKM8/171-306
B2UQN4_AKKM8/327-463
B2UT71_HELPS/316-409
B2UX50_CLOBA/44-166
B2UY20_CLOBA/28-150
B2V0B1_CLOBA/19-134
B2V0I2_CLOBA/130-253
B2V0Z4_CLOBA/53-181
B2V156_CLOBA/150-271
B2V1N5_CLOBA/220-341
B2V1N5_CLOBA/24-138
B2V2J7_CLOBA/476-621
B2V2K6_CLOBA/75-190
B2V301_CLOBA/149-276
B2V4I4_CLOBA/330-423
B2V556_CLOBA/393-515
B2V6U7_SULSY/380-473
B2V8N4_SULSY/16-155
B2V8Q1_SULSY/77-194
B2V9B6_SULSY/464-618
B2VE17_ERWT9/463-597
B2VE29_ERWT9/66-153
B2VFG3_ERWT9/27-132
B2VWT3_PYRTR/60-171
B2W0N2_PYRTR/43-158
B2XSC5_AMYMD/33-177
B3A380_ECO57/228-329
B3A7H8_ECO57/66-178
B3A7I3_ECO57/468-602
B3AIY5_ECO57/228-329
B3ASC2_ECO57/468-602
B3ASC7_ECO57/66-178
B3AVD5_ECO57/27-132
B3AY93_ECO57/228-329
B3B7G5_ECO57/27-132
B3B8F7_ECO57/468-602
B3B8G2_ECO57/66-178
B3BE36_ECO57/228-329
B3BMF1_ECO57/66-178
B3BMF6_ECO57/468-602
B3BMJ8_ECO57/27-132
B3BSC8_ECO57/228-329
B3C289_ECO57/27-132
B3C3L6_ECO57/66-178
B3C3M1_ECO57/468-602
B3C5V0_9BACE/21-142
B3C7F9_9BACE/75-257
B3C849_9BACE/490-634
B3C9R8_9BACE/26-125
B3CAQ9_9BACE/20-146
B3CE56_9BACE/307-400
B3CFE7_9BACE/39-165
B3CFW5_9BACE/54-169
B3CJ05_9BACE/263-386
B3CM16_WOLPP/67-209
B3DP35_BIFLD/255-386
B3DPE1_BIFLD/28-183
B3DSY1_BIFLD/41-150
B3DT82_BIFLD/67-221
B3DVV1_METI4/171-304
B3DX98_METI4/281-439
B3E0R8_METI4/474-597
B3E223_GEOLS/170-293
B3E2U3_GEOLS/337-430
B3E3A7_GEOLS/336-455
B3E3D6_GEOLS/223-346
B3E3E2_GEOLS/200-322
B3E4G3_GEOLS/108-230
B3E4T2_GEOLS/16-142
B3E589_GEOLS/230-345
B3E6Y5_GEOLS/205-358
B3E6Z9_GEOLS/474-608
B3E7B8_GEOLS/192-329
B3E7C7_GEOLS/545-691
B3E7Z0_GEOLS/159-274
B3E946_GEOLS/35-152
B3E9C1_GEOLS/162-282
B3E9C9_GEOLS/149-273
B3E9M2_GEOLS/70-199
B3EAZ6_GEOLS/170-271
B3EB30_GEOLS/229-344
B3EBF8_GEOLS/34-157
B3EDX4_CHLL2/340-435
B3EFR3_CHLL2/343-473
B3EG13_CHLL2/40-145
B3EGD5_CHLL2/61-186
B3EI72_CHLL2/31-132
B3EIX7_CHLL2/262-384
B3EJT2_CHLPB/265-387
B3EKC3_CHLPB/340-457
B3EM74_CHLPB/349-468
B3ENI8_CHLPB/61-162
B3EQX0_CHLPB/31-133
B3ESN9_AMOA5/258-381
B3H0F8_ACTP7/58-188
B3H127_ACTP7/435-569
B3HBH6_ECOLX/468-602
B3HBI2_ECOLX/66-183
B3HIF6_ECOLX/228-329
B3HJL3_ECOLX/27-132
B3HT92_ECOLX/228-329
B3HU31_ECOLX/468-602
B3HU36_ECOLX/66-178
B3HVJ0_ECOLX/27-132
B3I0N0_ECOLX/228-329
B3I3X4_ECOLX/468-602
B3I3X9_ECOLX/66-182
B3IDH1_ECOLX/27-132
B3IFF5_ECOLX/228-329
B3IG24_ECOLX/66-183
B3IG29_ECOLX/468-602
B3IRJ1_ECOLX/27-132
B3J1P6_BACAN/31-165
B3J538_BACAN/200-323
B3J572_BACAN/160-279
B3J5E7_BACAN/49-154
B3J5L4_BACAN/23-139
B3J685_BACAN/18-132
B3J8M3_BACAN/27-127
B3JA87_BACAN/336-429
B3JCR5_BACAN/61-181
B3JEJ0_9BACE/21-142
B3JHD8_9BACE/477-620
B3JJY7_9BACE/62-224
B3JLS2_9BACE/286-409
B3JPM5_9BACE/327-420
B3LD01_PLAKH/393-545
B3LPG7_YEAS1/52-177
B3M7M0_DROAN/50-192
B3NIC4_DROER/102-213
B3PBP0_CELJU/475-626
B3PCD0_CELJU/62-186
B3PF42_CELJU/163-286
B3PGP6_CELJU/155-279
B3PIH0_CELJU/148-209
B3PKB0_CELJU/259-375
B3PKI9_CELJU/16-159
B3PL59_CELJU/167-290
B3PM58_MYCA5/194-305
B3PUP5_RHIE6/31-134
B3PZC7_RHIE6/512-628
B3Q195_RHIE6/53-182
B3Q6I9_RHOPT/65-213
B3Q722_RHOPT/170-294
B3QBK0_RHOPT/499-627
B3QLL1_CHLP8/342-461
B3QMG7_CHLP8/340-454
B3QMM7_CHLP8/29-130
B3QNX3_CHLP8/262-384
B3QQW2_CHLP8/61-186
B3QRW2_CHLT3/247-369
B3QS33_CHLT3/340-450
B3QT88_CHLT3/19-158
B3QV05_CHLT3/524-666
B3QV38_CHLT3/64-179
B3QYJ8_CHLT3/347-466
B3QZ74_CHLT3/266-388
B3QZM5_PHYMT/60-180
B3R0F0_PHYMT/340-433
B3R2B9_CUPTR/441-577
B3R7B7_CUPTR/68-199
B3R7X7_CUPTR/59-161
B3RJE5_TRIAD/48-205
B3T389_9ARCH/54-174
B3T4L4_9ZZZZ/339-432
B3T557_9ZZZZ/50-143
B3T5T6_9ZZZZ/79-161
B3T9W8_9ZZZZ/50-163
B3V4Y9_BACIN/61-181
B3WAS5_LACCB/60-188
B3WAY4_LACCB/23-126
B3WCM2_LACCB/339-432
B3WF21_LACCB/40-144
B3WF33_LACCB/31-173
B3WF71_LACCB/160-281
B3WH39_ECOLX/228-329
B3WN69_ECOLX/66-182
B3WN74_ECOLX/468-602
B3WU55_ECOLX/27-132
B3WXG4_SHIDY/228-329
B3X251_SHIDY/66-182
B3X257_SHIDY/468-602
B3X2R3_SHIDY/27-132
B3XB30_ECOLX/228-329
B3XHS0_ECOLX/66-183
B3XHS6_ECOLX/468-602
B3XKN5_ECOLX/27-132
B3XMQ8_LACRE/40-144
B3XMS2_LACRE/31-145
B3XP83_LACRE/62-190
B3XQI1_LACRE/26-129
B3XRC1_LACRE/333-426
B3XSA5_UREUR/56-178
B3XSD9_UREUR/285-378
B3XSL9_UREUR/232-355
B3XUD0_UREUR/232-355
B3XV18_UREUR/285-378
B3XVB0_UREUR/56-178
B3YJQ1_SALET/27-132
B3YLW3_SALET/228-329
B3YM34_SALET/80-169
B3YM40_SALET/468-602
B3YTB6_BACCE/27-127
B3YTZ0_BACCE/336-429
B3YU71_BACCE/501-644
B3YU98_BACCE/18-132
B3YUX8_BACCE/23-139
B3YWE1_BACCE/160-279
B3YWH3_BACCE/200-323
B3Z099_BACCE/49-154
B3Z0G5_BACCE/61-181
B3Z120_BACCE/31-165
B3Z2H2_BACCE/49-154
B3Z2P3_BACCE/160-279
B3Z2T6_BACCE/200-323
B3Z5S0_BACCE/336-429
B3Z7W3_BACCE/18-132
B3Z981_BACCE/27-127
B3ZB99_BACCE/31-165
B3ZD30_BACCE/61-181
B3ZG82_BACCE/23-139
B3ZLW8_BACCE/200-323
B3ZM01_BACCE/160-279
B3ZM91_BACCE/49-154
B3ZMT9_BACCE/336-429
B3ZNG4_BACCE/23-139
B3ZP59_BACCE/18-132
B3ZQQ7_BACCE/61-181
B3ZS53_BACCE/27-127
B3ZSX2_BACCE/501-644
B4A199_SALNE/27-132
B4A1C1_SALNE/228-329
B4A3B7_SALNE/468-602
B4A3C3_SALNE/80-169
B4ADR4_BACPU/336-429
B4AFN9_BACPU/160-279
B4AHT4_BACPU/24-140
B4AJE8_BACPU/61-181
B4AKR9_BACPU/26-127
B4AND8_BACPU/505-647
B4ANH0_BACPU/18-132
B4AQF6_FRANO/73-221
B4AQK2_FRANO/61-225
B4BI66_9BACI/23-139
B4BIW3_9BACI/334-427
B4BLT6_9BACI/488-629
B4BLW5_9BACI/18-132
B4BMH5_9BACI/432-555
B4BPC0_9BACI/60-180
B4BSJ2_9BACI/72-224
B4BT49_9BACI/160-279
B4CU94_9BACT/498-627
B4D2J5_9BACT/60-187
B4D6K1_9BACT/64-163
B4D8Y3_9BACT/76-203
B4DBP5_9BACT/302-461
B4E604_BURCJ/74-205
B4E9T7_BURCJ/47-177
B4ECN3_BURCJ/443-575
B4EPE8_BURCJ/29-153
B4EUF1_PROMH/65-150
B4EXW3_PROMH/41-169
B4F2D5_PROMH/459-593
B4F2R6_PROMH/62-166
B4H965_DROPE/50-192
B4IG17_DROSE/126-237
B4ITL6_DROYA/50-135
B4J192_DROGR/91-233
B4KZM9_DROMO/96-239
B4LCI4_DROVI/96-238
B4MXI6_DROWI/88-193
B4QQF3_DROSI/101-243
B4RDI9_PHEZH/73-213
B4S4Q5_PROA2/61-180
B4S512_PROA2/346-466
B4S727_PROA2/340-449
B4S7E1_PROA2/31-131
B4S8E4_PROA2/270-392
B4SAU7_PELPB/25-84
B4SCZ3_PELPB/345-465
B4SD36_PELPB/340-436
B4SEX2_PELPB/28-130
B4SFD0_PELPB/61-165
B4SGS2_PELPB/262-413
B4SHV5_STRM5/201-321
B4SQ31_STRM5/451-593
B4SUZ0_SALNS/80-169
B4SW99_SALNS/27-132
B4T8U7_SALHS/27-132
B4TEI7_SALHS/74-221
B4TK36_SALHS/80-169
B4TZM3_SALSV/27-132
B4U0V4_STREM/158-279
B4U1Q3_STREM/20-181
B4U3T5_STREM/53-175
B4U4I0_STREM/352-445
B4U4U8_STREM/25-139
B4U6D7_HYDS0/292-444
B4U8T8_HYDS0/72-216
B4U8V1_HYDS0/391-484
B4UCZ4_ANASK/503-624
B4UDZ0_ANASK/91-250
B4UG76_ANASK/174-293
B4UHH6_ANASK/140-262
B4UHJ4_ANASK/178-298
B4UI86_ANASK/80-201
B4UIK3_ANASK/556-704
B4V479_9ACTO/80-236
B4V5U9_9ACTO/33-153
B4V947_9ACTO/242-364
B4V948_9ACTO/219-331
B4V9K3_9ACTO/270-395
B4VPZ0_9CYAN/17-132
B4VU84_9CYAN/606-754
B4VYC7_9CYAN/237-341
B4W524_9CYAN/364-487
B4W693_9CAUL/477-611
B4WAP8_9CAUL/51-146
B4WAX4_9CAUL/66-210
B4WD66_9CAUL/33-179
B4WIR6_9SYNE/60-179
B4WLV1_9SYNE/326-470
B4WRR5_9SYNE/399-517
B4WSK6_9SYNE/694-842
B4WX59_9GAMM/228-342
B4X0K9_9GAMM/458-611
B4X2W7_9GAMM/60-149
B4X3L5_9GAMM/58-183
B4X4J4_9GAMM/329-445
B5BG77_SALPK/27-132
B5BMD6_UREUR/285-378
B5BMN0_UREUR/56-178
B5BNJ4_UREUR/232-355
B5C0R1_SALET/228-329
B5C2V8_SALET/66-155
B5C2W4_SALET/468-602
B5C414_SALET/27-132
B5C8Z5_SALET/66-155
B5C902_SALET/468-602
B5CGN9_SALET/228-329
B5CJA1_SALET/27-132
B5CLW7_9FIRM/20-135
B5CN06_9FIRM/50-178
B5CNZ5_9FIRM/15-165
B5CPF3_9FIRM/62-181
B5CQ58_9FIRM/161-281
B5CQG8_9FIRM/47-165
B5CR10_9FIRM/335-428
B5CT37_9FIRM/23-124
B5CUT7_9BACE/62-187
B5CUX6_9BACE/477-620
B5CXK8_9BACE/31-161
B5D1I0_9BACE/327-420
B5D1M9_9BACE/21-143
B5D475_9BACE/317-440
B5E2H1_STRP4/158-279
B5E527_STRP4/53-175
B5E7G1_STRP4/353-446
B5E7G7_STRP4/26-140
B5E8C8_GEOBB/178-302
B5E9E1_GEOBB/162-282
B5E9K0_GEOBB/536-658
B5E9Y4_GEOBB/235-359
B5EB30_GEOBB/472-599
B5EB46_GEOBB/72-202
B5EDY1_GEOBB/23-115
B5EEA0_GEOBB/336-455
B5EFT5_GEOBB/349-442
B5EFT8_GEOBB/21-141
B5EFV2_GEOBB/174-296
B5EG77_GEOBB/199-322
B5EGF3_GEOBB/536-682
B5EGG5_GEOBB/39-154
B5EHM1_GEOBB/204-357
B5EIU2_GEOBB/230-330
B5ELD4_ACIF5/237-362
B5EP38_ACIF5/73-204
B5EQ40_ACIF5/427-574
B5F2P5_SALA4/26-132
B5F8S2_SALA4/80-169
B5FE64_VIBFM/26-130
B5FEA2_VIBFM/524-647
B5FJ07_SALDC/80-169
B5FRT8_SALDC/27-132
B5GE81_9ACTO/92-247
B5GHR7_9ACTO/278-403
B5GQB5_STRCL/255-377
B5GQB6_STRCL/213-319
B5GV92_STRCL/62-191
B5GXA0_STRCL/270-395
B5H618_STRPR/278-403
B5HFV3_STRPR/48-162
B5HN39_9ACTO/263-370
B5HN40_9ACTO/252-374
B5HTC8_9ACTO/18-133
B5HVX8_9ACTO/63-209
B5HZ06_9ACTO/31-183
B5I785_9ACTO/270-395
B5IAA1_ACIB4/166-284
B5IDN1_ACIB4/50-170
B5IE16_ACIB4/50-170
B5IF32_ACIB4/166-284
B5IH71_ACIB4/55-161
B5IHE3_ACIB4/55-161
B5IHF2_ACIB4/2-92
B5IND7_9CHRO/479-622
B5IPH2_9CHRO/58-178
B5IYT0_9RHOB/506-638
B5J6J7_9RHOB/62-204
B5JM58_9BACT/501-613
B5JMP8_9BACT/530-675
B5JPR9_9BACT/261-407
B5JQM5_9BACT/335-428
B5JTS9_9GAMM/66-197
B5JWT2_9GAMM/460-617
B5K3P1_9RHOB/506-638
B5K9S0_9RHOB/11-156
B5MKU6_SALET/468-602
B5MKV2_SALET/80-169
B5MNZ8_SALET/228-329
B5MR22_SALET/27-132
B5MUM8_SALET/80-169
B5MUN4_SALET/468-602
B5MVL2_SALET/228-329
B5N3L9_SALET/27-132
B5N879_SALET/66-155
B5N886_SALET/468-602
B5NCI3_SALET/228-329
B5NJQ0_SALET/27-132
B5NMP3_SALET/80-169
B5NMP9_SALET/468-602
B5NQT9_SALET/228-329
B5NWI4_SALET/27-132
B5P516_SALET/228-329
B5P8Z8_SALET/27-132
B5P9I0_SALET/468-602
B5P9I6_SALET/80-169
B5PF10_SALET/228-329
B5PHJ2_SALET/468-602
B5PHJ8_SALET/80-169
B5PJS6_SALET/27-132
B5PNN4_SALHA/27-132
B5PWW1_SALHA/228-329
B5PZC6_SALHA/468-602
B5PZD2_SALHA/80-169
B5Q1G6_SALVI/468-602
B5Q1H2_SALVI/80-169
B5Q5S5_SALVI/228-329
B5Q9G1_SALVI/27-132
B5QH99_CAMJE/333-426
B5QK09_LACRH/40-144
B5QK31_LACRH/31-175
B5QK83_LACRH/339-432
B5QLV6_LACRH/23-126
B5QM20_LACRH/59-187
B5QRD3_LACRH/160-281
B5R091_SALEP/27-132
B5R7E0_SALG2/27-132
B5RM62_BORDL/327-422
B5RPK8_BORRA/327-422
B5RWR8_RALSO/78-209
B5S0C7_RALSO/441-574
B5S3V8_RALSO/47-170
B5S681_RALSO/56-176
B5S7H1_RALSO/251-372
B5SEV5_RALSO/251-372
B5SJF7_RALSO/78-209
B5SLF0_RALSO/441-574
B5SMA8_RALSO/56-176
B5UHK6_BACCE/49-154
B5UKA4_BACCE/160-279
B5UMQ0_BACCE/18-132
B5UNB4_BACCE/23-139
B5UQH3_BACCE/61-181
B5UTA0_BACCE/31-159
B5UUL7_BACCE/50-188
B5UUN4_BACCE/25-151
B5UV15_BACCE/27-127
B5UWT8_BACCE/337-430
B5UZI9_BACCE/31-158
B5V0N8_BACCE/25-150
B5V3T9_BACCE/27-127
B5V544_BACCE/160-279
B5V580_BACCE/200-323
B5V615_BACCE/61-181
B5V675_BACCE/18-132
B5V7Y8_BACCE/49-154
B5VBD2_BACCE/23-139
B5VBS2_BACCE/337-430
B5VD57_BACCE/501-644
B5VHW9_YEAS6/70-193
B5VQ88_YEAS6/52-177
B5VWT7_SPIMA/621-769
B5W225_SPIMA/341-510
B5W613_SPIMA/229-325
B5WHA5_9BURK/232-346
B5WL48_9BURK/443-575
B5WPT5_9BURK/90-221
B5XJQ6_STRPZ/158-279
B5XJT8_STRPZ/26-140
B5XKI6_STRPZ/53-175
B5XMD9_STRPZ/16-216
B5XMI7_STRPZ/351-444
B5XPU9_KLEP3/26-132
B5XSE7_KLEP3/220-342
B5XSE7_KLEP3/23-130
B5Y1K4_KLEP3/465-599
B5Y5X2_COPPD/29-147
B5Y6K7_COPPD/281-403
B5Y766_COPPD/55-174
B5Y7J2_COPPD/167-285
B5Y7U7_COPPD/394-536
B5Y8R5_COPPD/337-430
B5Y9I6_COPPD/20-115
B5Y9T2_COPPD/27-139
B5Y9T9_COPPD/501-623
B5YAC5_DICT6/481-603
B5YAI6_DICT6/906-1028
B5YAX8_DICT6/26-179
B5YAZ2_DICT6/22-155
B5YAZ2_DICT6/221-342
B5YBJ9_DICT6/1-98
B5YCA4_DICT6/601-723
B5YCC3_DICT6/284-406
B5YCL3_DICT6/20-143
B5YD89_DICT6/457-602
B5YDA5_DICT6/305-398
B5YEI3_DICT6/147-269
B5YES2_DICT6/86-333
B5YF89_DICT6/19-119
B5YFC2_DICT6/237-383
B5YFS2_THEYD/21-139
B5YFV4_THEYD/335-428
B5YGD3_THEYD/249-372
B5YHW5_THEYD/324-446
B5YIS0_THEYD/185-307
B5YIS1_THEYD/194-316
B5YJ90_THEYD/178-303
B5YKE2_THEYD/291-434
B5YSJ0_ECO5E/27-132
B5Z7C2_HELPG/294-387
B5ZAR4_UREU1/285-378
B5ZBX2_UREU1/232-355
B5ZCB3_UREU1/56-178
B5ZCH6_GLUDA/63-197
B5ZK84_GLUDA/29-158
B5ZMZ2_RHILW/512-628
B5ZW81_RHILW/31-134
B5ZYB6_RHILW/137-260
B6A0N6_RHILW/75-212
B6AKQ6_9BACT/72-164
B6AKS4_9BACT/157-280
B6ALR7_9BACT/166-312
B6AMI3_9BACT/150-275
B6AP91_9BACT/11-133
B6APT5_9BACT/163-282
B6AQD4_9BACT/190-314
B6AQS6_9BACT/338-430
B6AR28_9BACT/271-416
B6AST0_9RHOB/32-135
B6ATE7_9RHOB/38-146
B6AVA9_9RHOB/62-198
B6AZZ9_9RHOB/495-620
B6B6C6_9RHOB/516-641
B6BCB6_9RHOB/295-417
B6BCD2_9RHOB/62-198
B6BDT8_9RHOB/62-166
B6BE46_9RHOB/37-132
B6BGK5_9PROT/293-416
B6BIM4_9PROT/265-387
B6BIT2_9PROT/554-678
B6BJ10_9PROT/554-678
B6BJ31_9PROT/170-294
B6BJB2_9PROT/410-547
B6BK33_9PROT/175-300
B6BK49_9PROT/293-415
B6BKA8_9PROT/618-742
B6BKL2_9PROT/450-575
B6BLG9_9PROT/154-277
B6BLN7_9PROT/338-431
B6BLZ6_9PROT/195-319
B6BMH8_9PROT/286-410
B6BMI2_9PROT/165-289
B6BN95_9PROT/30-153
B6BPM9_9RICK/62-200
B6BPQ1_9RICK/30-129
B6BSN9_9RICK/53-161
B6BTU7_9PROT/437-567
B6BW51_9PROT/61-192
B6BZ82_9GAMM/467-601
B6C3I2_9GAMM/225-347
B6EK59_ALISL/461-595
B6EKV9_ALISL/532-658
B6EL98_ALISL/26-130
B6FLC1_9CLOT/21-136
B6FMK7_9CLOT/18-138
B6FNF9_9CLOT/21-136
B6FP32_9CLOT/161-281
B6FPB3_9CLOT/28-146
B6FPN8_9CLOT/62-150
B6FQA7_9CLOT/20-146
B6FR95_9CLOT/75-186
B6FS92_9CLOT/333-426
B6FW75_9CLOT/38-144
B6FYD2_9CLOT/45-185
B6FZD1_9CLOT/329-422
B6G0H8_9CLOT/53-188
B6G1H5_9CLOT/18-133
B6G8J9_9ACTN/70-179
B6GA93_9ACTN/37-103
B6GBK4_9ACTN/26-125
B6GBR7_9ACTN/30-145
B6GBU0_9ACTN/335-428
B6GCI8_9ACTN/128-273
B6GEC1_9ACTN/54-203
B6HIS1_PENCW/63-183
B6HSB5_PENCW/33-175
B6I108_ECOSE/27-132
B6IQL4_RHOCS/194-329
B6IU95_RHOCS/510-644
B6IYM0_RHOCS/165-288
B6IZH4_COXB2/11-108
B6J7W4_COXB1/84-178
B6JA37_OLICO/511-642
B6JFQ3_OLICO/69-217
B6JLZ4_HELP2/342-435
B6K8H6_TOXGO/744-884
B6Q7A0_PENMQ/31-202
B6QFL6_PENMQ/47-189
B6QQN0_PENMQ/73-199
B6QXE1_9RHOB/96-233
B6QY26_9RHOB/72-220
B6QZ36_9RHOB/24-129
B6R4V9_9RHOB/58-192
B6R5Z5_9RHOB/500-634
B6SZF0_MAIZE/25-132
B6V2K3_BPSP1/63-185
B6VSN3_9BACE/285-419
B6VTB3_9BACE/21-142
B6VTI3_9BACE/54-169
B6VYH4_9BACE/62-232
B6VYQ8_9BACE/477-620
B6W1U7_9BACE/327-420
B6W383_9BACE/20-146
B6W809_9FIRM/328-421
B6W835_9FIRM/19-130
B6W989_9FIRM/241-357
B6WQS0_9DELT/67-178
B6WR05_9DELT/228-387
B6WR47_9DELT/337-430
B6WRB6_9DELT/20-138
B6WTE2_9DELT/573-715
B6WUJ3_9DELT/166-285
B6WVW3_9DELT/248-365
B6WWG7_9DELT/116-221
B6WWT1_9DELT/44-164
B6WXI7_9DELT/357-480
B6WXI8_9DELT/192-312
B6XB39_9ENTR/39-167
B6XDN6_9ENTR/457-591
B6XFW2_9ENTR/228-350
B6XGE1_9ENTR/2-54
B6XS65_9BIFI/262-393
B6XSG5_9BIFI/450-566
B6XSU6_9BIFI/29-210
B6XUQ8_9BIFI/15-124
B6Y6C8_9RICK/67-209
B6YQ13_AZOPC/21-142
B6YQ27_AZOPC/330-423
B6YRE0_AZOPC/57-172
B6YRV6_AZOPC/261-384
B6YTD9_THEON/34-138
B6YVA6_THEON/52-182
B6YVG6_THEON/50-151
B6YWB8_THEON/2-106
B6ZRW8_ECO57/468-602
B6ZRX3_ECO57/66-178
B6ZYM9_ECO57/228-329
B7A183_ECO57/27-132
B7A502_THEAQ/391-484
B7A5P3_THEAQ/188-313
B7A5U0_THEAQ/22-163
B7A837_THEAQ/76-128
B7A9I5_THEAQ/146-266
B7A9Y2_THEAQ/2-99
B7AAC3_THEAQ/209-329
B7ABG4_THEAQ/20-112
B7ACU0_9BACE/21-143
B7AD71_9BACE/263-386
B7AET5_9BACE/54-168
B7AG68_9BACE/344-437
B7AKL5_9BACE/478-622
B7AM28_9BACE/26-126
B7AN87_9BACE/79-166
B7ANT9_9BACE/25-140
B7APD1_9BACE/127-249
B7AQN0_9BACE/82-193
B7AQS4_9BACE/22-151
B7AS05_9BACE/7-167
B7ASS3_9BACE/36-142
B7ASU5_9BACE/333-445
B7ATW4_9BACE/335-428
B7AU61_9BACE/136-260
B7AVH0_9BACE/235-356
B7AVH0_9BACE/45-153
B7AVI9_9BACE/161-281
B7AW59_9BACE/33-153
B7AWY1_9BACE/150-272
B7B5M7_9PORP/61-256
B7BAK6_9PORP/34-138
B7BBI5_9PORP/262-412
B7BCX3_9PORP/327-420
B7BE64_9PORP/468-611
B7BG14_9PORP/21-142
B7C7U2_9FIRM/14-129
B7C864_9FIRM/332-447
B7C8V9_9FIRM/193-304
B7C9P7_9FIRM/15-51
B7CB13_9FIRM/49-155
B7CBB2_9FIRM/451-573
B7CCJ1_9FIRM/58-179
B7CDR8_9FIRM/155-275
B7CE33_9FIRM/233-355
B7CMV3_BURPS/443-575
B7CTL2_BURPS/28-160
B7CXW4_BURPS/101-232
B7CYH3_BURPS/232-351
B7DM79_9BACL/332-457
B7DNB1_9BACL/313-457
B7DNE2_9BACL/22-172
B7DSA1_9BACL/331-424
B7DTB9_9BACL/53-174
B7DTJ9_9BACL/134-257
B7FTY7_PHATC/89-300
B7GF64_ANOFW/28-150
B7GFL4_ANOFW/152-275
B7GFY1_ANOFW/329-454
B7GG22_ANOFW/129-234
B7GI63_ANOFW/431-553
B7GJN2_ANOFW/337-430
B7GKA9_ANOFW/18-132
B7GKX6_ANOFW/283-407
B7GLM6_ANOFW/23-139
B7GLW5_ANOFW/172-296
B7GMK7_ANOFW/68-188
B7GNU4_BIFLS/28-183
B7GPE6_BIFLS/255-386
B7GTN4_BIFLS/41-150
B7GUB7_BIFLS/78-232
B7GYB7_ACIB3/63-172
B7GZZ0_ACIB3/333-461
B7H7X3_BACC4/1-121
B7HA49_BACC4/25-150
B7HA65_BACC4/50-193
B7HCS8_BACC4/501-644
B7HCV8_BACC4/18-132
B7HDQ3_BACC4/336-429
B7HF80_BACC4/23-139
B7HG41_BACC4/61-181
B7HGM3_BACC4/49-154
B7HK32_BACC4/27-127
B7HLB2_BACC7/337-430
B7HPK3_BACC7/501-644
B7HPN0_BACC7/18-132
B7HPZ1_BACC7/27-127
B7HRK5_BACC7/23-139
B7HS81_BACC7/31-159
B7HUD8_BACC7/25-151
B7HYD9_BACC7/61-181
B7HYN9_BACC7/200-323
B7HZN6_BACC7/49-154
B7I5A7_ACIB5/63-172
B7I6A2_ACIB5/333-461
B7ICM3_THEAB/178-307
B7ICP2_THEAB/292-414
B7ICQ5_THEAB/277-401
B7ICX8_THEAB/237-380
B7ID30_THEAB/326-419
B7ID75_THEAB/52-166
B7IDE4_THEAB/172-294
B7IDM7_THEAB/20-133
B7IDN0_THEAB/101-222
B7IE25_THEAB/128-240
B7IE37_THEAB/303-426
B7IFT9_THEAB/20-135
B7IG01_THEAB/241-364
B7II03_THEAB/268-391
B7IJQ2_BACC2/25-151
B7IJR8_BACC2/50-188
B7IJW3_BACC2/23-139
B7IL58_BACC2/49-154
B7IRQ9_BACC2/61-181
B7ITN0_BACC2/337-430
B7IUF5_BACC2/27-127
B7IXD5_BACC2/31-146
B7IYF5_BACC2/501-644
B7IYI4_BACC2/18-132
B7J269_BORBZ/324-419
B7J3W3_ACIF2/237-362
B7J627_ACIF2/82-213
B7J7A1_ACIF2/427-574
B7JCQ5_BACC0/200-323
B7JDR5_BACC0/49-154
B7JHK1_BACC0/61-181
B7JJ56_BACC0/336-429
B7JLL6_BACC0/27-127
B7JN29_BACC0/501-644
B7JNW3_BACC0/18-132
B7JPR8_BACC0/31-165
B7JR70_BACC0/23-139
B7JXB0_CYAP8/17-132
B7K0M5_CYAP8/594-742
B7K2R9_CYAP8/344-482
B7K743_CYAP7/352-488
B7KCB1_CYAP7/19-134
B7KCW6_CYAP7/573-720
B7KRT0_METC4/286-408
B7KRZ2_METC4/30-128
B7KWG4_METC4/71-219
B7KYK9_METC4/182-305
B7L040_METC4/485-618
B7L1K3_METC4/168-292
B7L2M3_METC4/210-333
B7L8X5_ECO55/27-132
B7LTP7_ESCF3/26-132
B7M3A2_ECO8A/27-132
B7MCL7_ECO45/27-132
B7MWF0_ECO81/27-132
B7NBV5_ECOLU/27-132
B7NRB9_ECO7I/27-132
B7Q8V6_IXOSC/46-184
B7QPD2_9RHOB/46-161
B7QS87_9RHOB/298-420
B7QUX6_9RHOB/63-199
B7QYH8_9RHOB/512-637
B7R3A9_9EURY/34-138
B7R4E5_9EURY/50-150
B7R4P0_9EURY/51-179
B7R6S5_9THEO/464-586
B7R7A9_9THEO/53-173
B7R888_9THEO/172-292
B7R8F7_9THEO/168-320
B7R8S0_9THEO/339-432
B7R9M0_9THEO/26-146
B7RAE5_9THEO/471-614
B7RGW6_9RHOB/502-631
B7RQ17_9RHOB/46-182
B7RVM7_9GAMM/234-375
B7RXJ4_9GAMM/56-156
B7RZN5_9GAMM/50-153
B7S140_9GAMM/450-581
B7S397_9GAMM/188-312
B7S3A3_9GAMM/177-301
B7USX4_ECO27/27-132
B7UWN2_PSEA8/31-109
B7UX63_PSEA8/71-189
B7V6P3_PSEA8/157-280
B7VHZ2_VIBSL/68-199
B7VIW1_VIBSL/256-390
B7VKS1_VIBSL/168-291
B7VN94_VIBSL/188-326
B7VPQ0_VIBSL/307-444
B7VRK6_VIBSL/165-291
B7VS47_VIBSL/164-289
B7VSF9_VIBSL/244-366
B7VSF9_VIBSL/31-146
B7VSI8_VIBSL/404-528
B7VT97_VIBSL/24-128
B7WR35_COMTE/144-266
B7WSC3_COMTE/237-353
B7WV72_COMTE/64-200
B7X008_COMTE/463-595
B7X5K2_COMTE/49-178
B7XRQ0_BORGA/324-419
B7XU04_BORGA/324-419
B7Z075_DROME/50-162
B8ACV1_ORYSI/99-240
B8BHK2_ORYSI/26-134
B8C6I3_THAPS/141-255
B8C9C2_THAPS/66-142
B8CJU4_SHEPW/162-286
B8CK77_SHEPW/448-582
B8CPB3_SHEPW/90-174
B8CQ87_SHEPW/434-568
B8CTI4_SHEPW/162-286
B8CW63_HALOH/23-139
B8CXB8_HALOH/330-423
B8CXH3_HALOH/75-189
B8CXJ0_HALOH/486-630
B8CXK4_HALOH/27-142
B8CXS1_HALOH/19-134
B8CYF4_HALOH/19-120
B8CYH3_HALOH/548-670
B8CYW8_HALOH/19-142
B8D0L1_HALOH/129-252
B8D196_HALOH/35-155
B8D4A0_DESK1/85-206
B8D4R0_DESK1/63-178
B8D4R8_DESK1/30-169
B8D5K2_DESK1/28-132
B8DAB0_LISMH/15-144
B8DAY3_LISMH/63-252
B8DBE4_LISMH/61-181
B8DCJ8_LISMH/49-154
B8DDY0_LISMH/26-128
B8DE24_LISMH/18-132
B8DE45_LISMH/511-653
B8DF90_LISMH/176-294
B8DFS8_LISMH/336-429
B8DJQ4_DESVM/207-356
B8DJZ5_DESVM/254-373
B8DKH5_DESVM/335-428
B8DKV4_DESVM/515-657
B8DL15_DESVM/20-143
B8DLN2_DESVM/306-428
B8DLT5_DESVM/24-148
B8DM21_DESVM/162-285
B8DMC4_DESVM/60-191
B8DN40_DESVM/166-285
B8DNY8_DESVM/486-652
B8DPL4_DESVM/160-286
B8DPP3_DESVM/232-354
B8DPP3_DESVM/27-142
B8DQ50_DESVM/18-137
B8DR06_DESVM/85-209
B8DRA9_DESVM/23-131
B8DRK0_DESVM/27-137
B8DRT8_DESVM/266-362
B8DT40_BIFA0/56-197
B8DU63_BIFA0/38-147
B8DUZ4_BIFA0/255-386
B8DYM1_DICTD/284-406
B8DZ30_DICTD/219-340
B8DZ30_DICTD/22-132
B8DZG7_DICTD/1-98
B8DZX9_DICTD/457-602
B8DZZ6_DICTD/303-396
B8E0E6_DICTD/75-232
B8E125_DICTD/19-119
B8E1N0_DICTD/601-723
B8E1Q4_DICTD/283-405
B8E207_DICTD/220-342
B8E2F1_DICTD/237-384
B8E2Z6_DICTD/200-322
B8E386_DICTD/479-601
B8E3F1_DICTD/906-1028
B8E6U1_SHEB2/247-369
B8E6U1_SHEB2/34-170
B8E7R8_SHEB2/434-568
B8E7S0_SHEB2/332-454
B8ED93_SHEB2/162-286
B8EDB9_SHEB2/335-459
B8EDN9_SHEB2/159-284
B8EEM8_SHEB2/46-164
B8EJR2_METSB/70-218
B8ET76_METSB/502-635
B8F3Q1_HAEPS/233-365
B8F5F9_HAEPS/53-260
B8F8L2_HAEPS/438-572
B8F909_DESAA/36-168
B8FA15_DESAA/63-173
B8FAG6_DESAA/21-143
B8FAI3_DESAA/250-374
B8FAU7_DESAA/104-210
B8FAW8_DESAA/239-360
B8FBF1_DESAA/178-302
B8FBG8_DESAA/240-385
B8FBH6_DESAA/336-458
B8FBP9_DESAA/205-358
B8FC90_DESAA/163-286
B8FCJ1_DESAA/54-198
B8FDY7_DESAA/443-574
B8FEN1_DESAA/22-129
B8FGT0_DESAA/339-432
B8FIM1_DESAA/49-153
B8FJ87_DESAA/561-705
B8FJL9_DESAA/85-231
B8FJS6_DESAA/335-457
B8FKR6_DESAA/27-160
B8FNR1_DESAA/266-388
B8FQU9_DESHD/35-138
B8FS03_DESHD/326-445
B8FS04_DESHD/333-452
B8FS09_DESHD/40-162
B8FST4_DESHD/546-667
B8FSY6_DESHD/34-149
B8FT78_DESHD/20-161
B8FTM2_DESHD/29-151
B8FTY4_DESHD/76-191
B8FU78_DESHD/34-132
B8FUL4_DESHD/498-640
B8FUR5_DESHD/18-153
B8FV62_DESHD/66-213
B8FVJ5_DESHD/245-367
B8FVJ5_DESHD/36-150
B8FVP2_DESHD/54-180
B8FWT3_DESHD/24-118
B8FX92_DESHD/21-125
B8FZD5_DESHD/36-162
B8FZG0_DESHD/108-230
B8G007_DESHD/28-127
B8G020_DESHD/127-250
B8G058_DESHD/44-161
B8G066_DESHD/332-425
B8G0A1_DESHD/233-326
B8G0P3_DESHD/33-155
B8G1A2_DESHD/20-165
B8G203_DESHD/248-370
B8G2K4_DESHD/129-252
B8G2S2_CHLAD/331-459
B8G395_CHLAD/305-427
B8G4A2_CHLAD/25-171
B8G539_CHLAD/29-121
B8G558_CHLAD/77-197
B8G5A5_CHLAD/379-506
B8G5P7_CHLAD/68-190
B8G6W6_CHLAD/271-402
B8G8Y3_CHLAD/19-136
B8GAH2_CHLAD/326-419
B8GBD5_CHLAD/499-641
B8GDF8_METPE/21-129
B8GEK5_METPE/23-126
B8GF41_METPE/50-163
B8GMF8_THISH/173-296
B8GPS6_THISH/478-611
B8GPV4_THISH/66-197
B8GTC5_THISH/222-346
B8GU66_THISH/592-723
B8H8Y1_ARTCA/261-434
B8HFM4_ARTCA/71-224
B8HHS6_ARTCA/294-415
B8HKL5_CYAP4/33-148
B8HL31_CYAP4/562-710
B8HP69_CYAP4/232-369
B8HWC4_CYAP4/61-180
B8HY30_CYAP4/350-488
B8I185_CLOCE/33-142
B8I1C0_CLOCE/18-133
B8I1H5_CLOCE/127-250
B8I204_CLOCE/15-133
B8I311_CLOCE/74-223
B8I394_CLOCE/320-442
B8I4T9_CLOCE/19-123
B8I501_CLOCE/235-357
B8I501_CLOCE/25-145
B8I668_CLOCE/450-569
B8I6I7_CLOCE/134-257
B8I732_CLOCE/503-646
B8I762_CLOCE/338-431
B8IA37_METNO/30-128
B8IJD8_METNO/583-716
B8ILY5_METNO/186-309
B8IN86_METNO/190-313
B8IUT4_METNO/70-218
B8IZ51_DESDA/53-156
B8IZN4_DESDA/168-305
B8IZW7_DESDA/152-275
B8J058_DESDA/47-164
B8J0P7_DESDA/20-151
B8J131_DESDA/525-667
B8J1I3_DESDA/335-428
B8J2F2_DESDA/68-179
B8J2G1_DESDA/166-285
B8J4A0_DESDA/263-364
B8J7G4_ANAD2/103-250
B8JA72_ANAD2/503-625
B8JDC7_ANAD2/174-293
B8JEU5_ANAD2/524-672
B8JG02_ANAD2/140-262
B8JGD8_ANAD2/178-298
B8JGN2_ANAD2/80-201
B8K3Q7_VIBPA/27-130
B8K3Z6_VIBPA/245-367
B8K3Z6_VIBPA/31-150
B8K470_VIBPA/344-468
B8K5Z0_VIBPA/162-288
B8K874_VIBPA/263-400
B8K9F4_VIBPA/233-351
B8K9L2_VIBPA/283-405
B8K9L3_VIBPA/62-255
B8KAA3_VIBPA/289-423
B8KCW6_VIBPA/93-216
B8KD94_VIBPA/56-157
B8KDI6_VIBPA/198-320
B8KDP5_VIBPA/248-370
B8KDP5_VIBPA/35-190
B8KF33_9GAMM/460-612
B8KK73_9GAMM/58-126
B8KQ64_9GAMM/228-391
B8KTG2_9GAMM/167-291
B8KU35_9GAMM/59-180
B8KYA3_9GAMM/11-164
B8L331_9GAMM/451-591
B8L8Z7_9GAMM/251-372
B8LAP5_9GAMM/201-321
B8LVL6_TALSN/64-186
B8M183_TALSN/131-232
B8M619_TALSN/31-189
B8MAF5_TALSN/38-178
B8MDJ2_TALSN/37-179
B8MYB1_ASPFN/32-179
B8NR33_ASPFN/78-205
B8NTT8_ASPFN/70-140
B8NYC4_ASPFN/62-181
B8P3V2_POSPM/491-630
B8PGI5_POSPM/66-179
B8QZS6_MYXFU/173-293
B8QZT1_MYXFU/180-302
B8ZJV4_STRPJ/53-175
B8ZMR2_STRPJ/353-446
B8ZMS1_STRPJ/26-140
B8ZNY4_STRPJ/158-279
B8ZQI1_MYCLB/76-226
B8ZTM4_MYCLB/271-421
B9AC22_BORBU/324-419
B9ACS3_METSM/54-163
B9AES4_METSM/21-148
B9AGF2_METSM/15-123
B9B2A0_9BURK/28-159
B9B6M4_9BURK/31-151
B9BA10_9BURK/93-224
B9BFQ3_9BURK/443-576
B9BG09_9BURK/232-354
B9BJI7_9BURK/32-162
B9BPU9_9BURK/31-150
B9BUA3_9BURK/28-161
B9BVD2_9BURK/94-225
B9BY28_9BURK/443-576
B9BZ77_9BURK/232-354
B9C3J4_9BURK/92-220
B9C7K0_9BURK/443-576
B9CA42_9BURK/31-150
B9CCM3_9BURK/232-354
B9CFB6_9BURK/28-161
B9CH71_9BURK/94-225
B9CK86_9ACTN/39-155
B9CKG5_9ACTN/77-201
B9CKH8_9ACTN/335-428
B9CKT6_9ACTN/260-412
B9CMI3_9ACTN/26-126
B9CP21_9ACTN/95-237
B9CRC9_STACP/64-184
B9CT37_STACP/159-278
B9CTZ9_STACP/26-128
B9CV80_STACP/18-132
B9CXD9_9PAST/57-264
B9D517_WOLRE/435-558
B9DKP9_STACT/64-184
B9DMH8_STACT/26-128
B9DMY2_STACT/159-278
B9DNI6_STACT/18-132
B9DPC6_STACT/335-428
B9DRM4_STRU0/53-175
B9DSD8_STRU0/29-129
B9DTM7_STRU0/26-140
B9DV49_STRU0/351-444
B9DVS7_STRU0/158-279
B9DXF2_CLOK1/259-380
B9DXT4_CLOK1/17-135
B9DYM4_CLOK1/188-308
B9DYQ6_CLOK1/158-281
B9DZR0_CLOK1/47-160
B9E023_CLOK1/19-134
B9E051_CLOK1/478-623
B9E079_CLOK1/78-192
B9E093_CLOK1/34-135
B9E120_CLOK1/587-708
B9E123_CLOK1/260-381
B9E1L7_CLOK1/330-423
B9E3F8_CLOK1/356-473
B9E3G0_CLOK1/25-145
B9E3W3_CLOK1/67-186
B9E4P3_CLOK1/127-250
B9E6Y2_MACCJ/18-132
B9E7U8_MACCJ/159-278
B9E8D3_MACCJ/25-126
B9E8L6_MACCJ/61-181
B9EBH2_MACCJ/335-428
B9EYU2_ORYSJ/99-240
B9G6C3_ORYSJ/26-134
B9HGL3_POPTR/28-79
B9HLT6_POPTR/67-208
B9HQU4_POPTR/79-220
B9IS11_BACCQ/61-181
B9ISB9_BACCQ/228-351
B9ITC3_BACCQ/37-142
B9IV68_BACCQ/337-430
B9IY71_BACCQ/501-644
B9IY98_BACCQ/18-132
B9IYU2_BACCQ/27-127
B9J066_BACCQ/23-139
B9J1T0_BACCQ/31-152
B9J356_BACCQ/25-150
B9J899_AGRRK/512-628
B9JC78_AGRRK/28-132
B9JQV8_AGRVS/165-289
B9JUP3_AGRVS/49-153
B9JUZ7_AGRVS/168-292
B9K6U4_THENN/170-294
B9K798_THENN/15-136
B9K798_THENN/225-273
B9K7E5_THENN/4-157
B9K7F4_THENN/12-144
B9K7I2_THENN/20-135
B9K7N5_THENN/324-417
B9K7X9_THENN/450-572
B9K878_THENN/237-379
B9K8B9_THENN/251-374
B9K8I5_THENN/223-345
B9K8M3_THENN/56-173
B9K8N4_THENN/20-144
B9K9E8_THENN/384-506
B9KAN8_THENN/115-236
B9KB30_THENN/237-357
B9KB30_THENN/28-154
B9KC59_THENN/184-303
B9KD96_CAMLR/333-426
B9KLJ2_RHOSK/504-634
B9KRP1_RHOSK/42-178
B9KY78_THERP/84-203
B9KYH3_THERP/24-120
B9KZE7_THERP/23-143
B9L0M0_THERP/37-159
B9L1M9_THERP/488-630
B9L1X9_THERP/325-418
B9L267_THERP/257-387
B9L3V9_THERP/3-90
B9L483_THERP/57-183
B9L5N2_NAUPA/439-559
B9LAV9_CHLSY/77-197
B9LAZ9_CHLSY/25-158
B9LDK8_CHLSY/499-641
B9LDT7_CHLSY/331-458
B9LEB0_CHLSY/305-427
B9LET7_CHLSY/387-514
B9LJ39_CHLSY/570-692
B9LJ81_CHLSY/281-412
B9LJM7_CHLSY/19-136
B9LLA8_CHLSY/29-121
B9LLH6_CHLSY/326-419
B9LN53_HALLT/50-152
B9LP68_HALLT/50-163
B9LSW3_HALLT/53-135
B9LUB1_HALLT/120-220
B9LWK9_HALLT/31-168
B9LZJ6_GEOSF/275-397
B9LZY1_GEOSF/21-128
B9M0A8_GEOSF/53-196
B9M135_GEOSF/150-272
B9M1N0_GEOSF/472-601
B9M255_GEOSF/46-171
B9M3M0_GEOSF/543-689
B9M4U1_GEOSF/73-202
B9M4W5_GEOSF/229-344
B9M4X6_GEOSF/20-140
B9M5K0_GEOSF/21-133
B9M682_GEOSF/161-281
B9M6B2_GEOSF/148-272
B9M6E3_GEOSF/337-430
B9M6K8_GEOSF/370-492
B9M723_GEOSF/211-334
B9M7C1_GEOSF/35-152
B9M8H4_GEOSF/25-137
B9M8U1_GEOSF/205-358
B9MDF2_ACIET/61-197
B9MF77_ACIET/186-324
B9MIM3_ACIET/465-600
B9MKI5_ANATD/22-159
B9MKI5_ANATD/228-351
B9MKR7_ANATD/123-246
B9MLW2_ANATD/21-122
B9MMN5_ANATD/54-166
B9MN95_ANATD/11-131
B9MNI4_ANATD/19-126
B9MPD3_ANATD/326-448
B9MPU0_ANATD/13-127
B9MPX6_ANATD/9-145
B9MQ34_ANATD/76-186
B9MQC1_ANATD/367-491
B9MQY5_ANATD/336-430
B9MRP7_ANATD/18-133
B9MRR9_ANATD/275-417
B9N4P0_POPTR/348-469
B9NIX0_POPTR/29-115
B9NQ52_9RHOB/46-182
B9NRQ8_9RHOB/489-618
B9NTT4_9RHOB/36-129
B9NUH3_9RHOB/22-150
B9P041_PROMA/59-179
B9P2F4_PROMA/267-410
B9PJW9_TOXGO/744-884
B9Q8Z1_TOXGO/744-884
B9QT90_9RHOB/79-227
B9QTG2_9RHOB/46-176
B9QUA3_9RHOB/82-193
B9QV74_9RHOB/283-405
B9QVU6_9RHOB/504-638
B9R158_9RHOB/616-726
B9R2T4_9RHOB/191-314
B9RFG9_RICCO/349-470
B9RUU0_RICCO/75-216
B9SCQ5_RICCO/28-134
B9SHC0_RICCO/458-599
B9TB66_RICCO/73-182
B9TD80_RICCO/166-289
B9TFQ0_RICCO/153-263
B9WAJ2_CANDC/53-197
B9WST1_STRSU/25-139
B9WTU2_STRSU/353-446
B9WUK6_STRSU/53-175
B9WX18_STRSU/159-279
B9X448_BORBU/324-419
B9X5K9_BORBU/324-419
B9X8K1_9SPIO/324-419
B9XDP8_9BACT/43-194
B9XG79_9BACT/76-203
B9XID6_9BACT/336-429
B9XPW9_9BACT/489-622
B9XUL2_HELPY/342-435
B9XZL0_HELPY/342-435
B9Y3Z6_9FIRM/42-148
B9Y5W3_9FIRM/1-107
B9Y7C1_9FIRM/160-280
B9Y8Z5_9FIRM/28-129
B9Y9Z1_9FIRM/25-146
B9YAQ9_9FIRM/222-343
B9YAQ9_9FIRM/27-144
B9YCX2_9FIRM/191-302
B9YCZ3_9FIRM/334-427
B9YDA5_9FIRM/27-94
B9YDC8_9FIRM/16-146
B9YED7_9FIRM/52-157
B9YEF6_9FIRM/33-138
B9YZZ2_9NEIS/89-177
B9Z0Y6_9NEIS/225-346
B9Z3G5_9NEIS/439-568
B9Z815_9NEIS/341-478
B9ZWM9_UREUR/232-355
B9ZX36_UREUR/56-178
B9ZXD0_UREUR/285-378
C0A212_9BACT/519-621
C0A4F7_9BACT/341-434
C0A6X1_9BACT/280-426
C0AB18_9BACT/60-239
C0ABY2_9BACT/517-704
C0AF06_9BACT/186-305
C0AG82_UREUR/232-355
C0AGP8_UREUR/56-178
C0AGZ0_UREUR/285-378
C0AHI8_BORBU/324-419
C0AJZ6_BORBU/324-419
C0ANF2_9SPIO/324-419
C0ASY7_9ENTR/459-593
C0ATA5_9ENTR/228-346
C0AY99_9ENTR/44-131
C0B5G5_9FIRM/332-425
C0B6B9_9FIRM/665-787
C0B800_9FIRM/161-281
C0B8R7_9FIRM/46-155
C0B9X1_9FIRM/473-599
C0BBA3_9FIRM/75-186
C0BCF1_9FIRM/165-299
C0BCH4_9FIRM/20-135
C0BFA8_9FIRM/1-111
C0BGV5_9BACT/337-430
C0BH91_9BACT/469-612
C0BHV4_9BACT/64-151
C0BJF5_9BACT/262-404
C0BJQ1_9BACT/28-126
C0BJW4_9BACT/55-170
C0BMP0_9BACT/261-409
C0BMW5_9BACT/477-619
C0BP30_9BACT/261-356
C0BPG6_9BACT/65-162
C0BR84_9BIFI/450-566
C0BSK0_9BIFI/22-204
C0BTT1_9BIFI/37-146
C0BU94_9BIFI/269-400
C0BV27_9BIFI/29-210
C0BVW2_9CLOT/19-149
C0BWA6_9CLOT/20-135
C0BYC9_9CLOT/178-307
C0C127_9CLOT/19-137
C0C1H1_9CLOT/65-186
C0C394_9CLOT/75-186
C0C3W1_9CLOT/333-426
C0C4Z5_9CLOT/44-147
C0C506_9CLOT/237-358
C0C506_9CLOT/38-155
C0C5S9_9CLOT/161-281
C0CHX9_9FIRM/21-136
C0CJ80_9FIRM/334-457
C0CKH5_9FIRM/39-143
C0CLI6_9FIRM/333-426
C0CLR8_9FIRM/75-199
C0CME0_9FIRM/53-159
C0CMT0_9FIRM/161-281
C0CQ84_9FIRM/33-143
C0CQD7_9FIRM/75-186
C0CR87_9FIRM/40-142
C0CT86_9CLOT/161-281
C0CTW5_9CLOT/505-627
C0CUD4_9CLOT/37-141
C0CUS6_9CLOT/1-117
C0CUS6_9CLOT/199-320
C0CWT5_9CLOT/166-300
C0CZ23_9CLOT/331-424
C0D023_9CLOT/233-326
C0D148_9CLOT/198-290
C0D409_9CLOT/40-143
C0D536_9CLOT/20-146
C0D9L3_9CLOT/23-138
C0DC19_9CLOT/75-186
C0DT47_EIKCO/435-567
C0DWV8_EIKCO/226-337
C0DX37_EIKCO/72-212
C0E1J7_9CORY/302-451
C0E499_9CORY/66-216
C0E4X5_9CORY/389-490
C0EA64_9CLOT/337-430
C0EDE1_9CLOT/20-129
C0EE27_9CLOT/78-188
C0EEY8_9CLOT/33-143
C0EHF5_9CLOT/219-334
C0EKA1_NEIFL/231-349
C0ENT9_NEIFL/435-568
C0ENX1_NEIFL/76-199
C0ERY7_9FIRM/19-134
C0EUP2_9FIRM/159-279
C0EVB6_9FIRM/38-145
C0EVT2_9FIRM/337-455
C0EVX4_9FIRM/171-305
C0EW07_9FIRM/462-595
C0EZN0_9FIRM/332-425
C0EZX0_9FIRM/494-619
C0FQC7_9FIRM/147-269
C0FQJ7_9FIRM/334-455
C0FR62_9FIRM/331-424
C0FRV5_9FIRM/159-281
C0FTC9_9FIRM/28-152
C0FTN2_9FIRM/161-281
C0FTV1_9FIRM/245-367
C0FUG6_9FIRM/11-68
C0FUH7_9FIRM/363-485
C0FVS4_9FIRM/637-759
C0FXF2_9FIRM/90-201
C0FXG7_9FIRM/240-362
C0FY87_9FIRM/1-108
C0FZ83_9FIRM/127-252
C0G3R9_9RHIZ/496-613
C0G5Y0_9RHIZ/73-217
C0GBZ5_9FIRM/74-184
C0GCX6_9FIRM/33-138
C0GDM9_9FIRM/329-422
C0GDU1_9FIRM/585-707
C0GEJ9_9FIRM/483-627
C0GEU4_9FIRM/48-162
C0GF25_9FIRM/165-286
C0GF84_9FIRM/249-371
C0GFB9_9FIRM/19-119
C0GHY4_9FIRM/35-156
C0GJT6_9FIRM/20-136
C0GKN0_9FIRM/131-254
C0M6S2_STRE4/53-175
C0M784_STRE4/352-445
C0M8B2_STRE4/26-140
C0M931_STRE4/158-279
C0MD32_STRS7/53-175
C0MDE6_STRS7/20-181
C0MF31_STRS7/158-279
C0MG32_STRS7/26-140
C0MH26_STRS7/352-445
C0N3H7_9GAMM/225-328
C0N6D7_9GAMM/181-306
C0N9W5_9GAMM/463-597
C0NKA7_AJECG/71-192
C0NZ58_AJECG/101-222
C0Q1T1_SALPC/27-132
C0Q5S1_SALPC/80-169
C0Q5S7_SALPC/471-605
C0Q974_DESAH/335-428
C0Q9D8_DESAH/534-678
C0QAL4_DESAH/334-456
C0QC95_DESAH/199-346
C0QCA1_DESAH/99-218
C0QCF5_DESAH/230-355
C0QF47_DESAH/165-304
C0QFJ3_DESAH/179-341
C0QFS7_DESAH/84-230
C0QFZ3_DESAH/22-121
C0QGC4_DESAH/470-607
C0QHL3_DESAH/98-219
C0QHN5_DESAH/34-162
C0QI64_DESAH/341-465
C0QJ08_DESAH/442-577
C0QJ22_DESAH/23-118
C0QMI5_DESAH/164-288
C0QQ26_PERMH/186-310
C0QRG6_PERMH/173-297
C0QSY5_PERMH/441-573
C0QT52_PERMH/369-462
C0QU61_PERMH/74-191
C0QVN2_BRAHW/271-406
C0QX52_BRAHW/22-115
C0QXH0_BRAHW/22-136
C0R0C9_BRAHW/287-380
C0R0I8_BRAHW/75-193
C0R0Z8_BRAHW/24-146
C0R187_BRAHW/156-277
C0R1B5_BRAHW/527-669
C0R3C4_WOLWR/67-215
C0RIK9_BRUMB/73-217
C0SXC6_BORBU/324-419
C0T0T4_BORBU/324-419
C0VII9_9GAMM/63-171
C0VL24_9GAMM/459-615
C0VN19_9GAMM/82-191
C0VPQ3_9GAMM/333-461
C0VSN7_9CORY/267-414
C0VUS8_9CORY/67-207
C0VXY5_9ACTO/273-412
C0W0B6_9ACTO/64-220
C0W3X8_9ACTO/80-233
C0W4U9_9ACTO/271-424
C0WB61_9FIRM/329-451
C0WBN9_9FIRM/18-133
C0WC63_9FIRM/16-144
C0WCJ3_9FIRM/180-300
C0WD72_9FIRM/261-354
C0WDS1_9FIRM/265-391
C0WEI6_9FIRM/39-157
C0WH85_9CORY/269-393
C0WJW0_9CORY/67-219
C0WKH2_9CORY/387-507
C0WN50_LACBU/345-463
C0WNQ0_LACBU/334-451
C0WQL6_LACBU/61-189
C0WQT1_LACBU/29-131
C0WSY2_LACBU/340-464
C0WU38_LACBU/39-143
C0WU50_LACBU/32-146
C0WU78_LACBU/160-281
C0WWD0_LACFE/72-200
C0WWZ5_LACFE/335-428
C0WY09_LACFE/26-129
C0X019_LACFE/157-278
C0X047_LACFE/31-145
C0X060_LACFE/43-147
C0X125_ENTFA/334-427
C0X299_ENTFA/159-280
C0X4J1_ENTFA/63-191
C0X4L2_ENTFA/34-138
C0X677_ENTFA/25-140
C0X6Z9_ENTFA/74-214
C0X771_ENTFA/35-136
C0X7A4_ENTFA/27-141
C0X8F9_ENTFA/56-160
C0X8L7_ENTFA/510-653
C0XFT1_LACHI/61-189
C0XGF2_LACHI/29-131
C0XJC9_LACHI/345-463
C0XJY7_LACHI/334-451
C0XLC6_LACHI/340-464
C0XMB0_LACHI/39-143
C0XMC2_LACHI/32-146
C0XMF0_LACHI/160-281
C0XRP7_9CORY/86-235
C0XTG2_9CORY/282-423
C0YAI1_BURPS/101-232
C0YEM1_BURPS/28-161
C0YF20_BURPS/232-351
C0YG48_BURPS/443-575
C0YWC2_LACRE/31-145
C0YWD6_LACRE/40-144
C0YWR6_LACRE/333-426
C0YXQ1_LACRE/62-190
C0Z0C7_LACRE/27-130
C0Z6Q4_BREBN/32-134
C0Z6S3_BREBN/257-379
C0Z6T9_BREBN/133-256
C0Z7Z4_BREBN/135-258
C0Z869_BREBN/60-179
C0ZAS9_BREBN/137-260
C0ZB10_BREBN/22-136
C0ZD94_BREBN/189-310
C0ZF12_BREBN/329-422
C0ZGZ0_BREBN/161-284
C0ZH48_BREBN/143-266
C0ZH98_BREBN/399-524
C0ZKY2_BREBN/136-259
C0ZVM6_RHOE4/272-423
C0ZWD3_RHOE4/31-154
C0ZXR4_RHOE4/456-576
C0ZZ92_RHOE4/70-197
C1A1C3_RHOE4/78-224
C1A476_GEMAT/155-279
C1A488_GEMAT/344-437
C1A4G8_GEMAT/276-398
C1A4T1_GEMAT/177-299
C1A5R0_GEMAT/24-123
C1A762_GEMAT/366-488
C1A953_GEMAT/233-359
C1A9N5_GEMAT/50-171
C1AB07_GEMAT/340-459
C1AB66_GEMAT/174-297
C1AG33_MYCBT/430-550
C1AJ47_MYCBT/268-418
C1AQR6_MYCBT/72-222
C1AUH6_RHOOB/78-224
C1B2R4_RHOOB/467-587
C1B7Q5_RHOOB/272-422
C1BSY8_9MAXI/149-255
C1C7S0_STRP7/85-207
C1C8X6_STRP7/353-446
C1C8Y2_STRP7/26-140
C1CA24_STRP7/158-279
C1CEP5_STRZJ/85-207
C1CFW1_STRZJ/353-446
C1CFW8_STRZJ/26-140
C1CGR0_STRZJ/158-279
C1CL25_STRZP/53-175
C1CM75_STRZP/353-446
C1CM81_STRZP/26-140
C1CMS6_STRZP/158-279
C1CR16_STRZT/53-175
C1CSZ8_STRZT/353-446
C1CT05_STRZT/26-140
C1CTN4_STRZT/158-279
C1CV82_DEIDV/209-312
C1CXJ8_DEIDV/381-474
C1CXV3_DEIDV/193-316
C1CXZ7_DEIDV/19-118
C1CY17_DEIDV/14-124
C1CYH0_DEIDV/328-449
C1CYM5_DEIDV/42-143
C1D0P6_DEIDV/60-171
C1D0Q1_DEIDV/228-348
C1D104_DEIDV/24-141
C1D269_DEIDV/493-617
C1D2U9_DEIDV/398-522
C1D402_DEIDV/439-563
C1D4P3_LARHH/75-204
C1D7G1_LARHH/440-573
C1DEC3_AZOVD/86-217
C1DIL9_AZOVD/161-285
C1DLF9_AZOVD/162-286
C1DTM0_SULAA/380-473
C1DVA8_SULAA/465-575
C1DWS9_SULAA/2-107
C1DWY3_SULAA/74-191
C1DY95_MICSR/72-218
C1E4Q0_MICSR/26-133
C1EKN7_BACC3/49-154
C1EP02_BACC3/336-429
C1EQ47_BACC3/61-181
C1ESD4_BACC3/27-127
C1ESJ8_BACC3/501-644
C1ESM5_BACC3/18-132
C1EU03_BACC3/23-139
C1EVP1_BACC3/1-131
C1EZY1_BACC3/200-323
C1F2C1_ACIC5/23-192
C1F3D2_ACIC5/474-609
C1F471_ACIC5/66-197
C1F538_ACIC5/163-283
C1F6U3_ACIC5/113-235
C1F9R3_ACIC5/271-382
C1FK51_CLOBJ/47-189
C1FL81_CLOBJ/148-269
C1FLX7_CLOBJ/247-369
C1FMK0_CLOBJ/163-289
C1FPI0_CLOBJ/29-149
C1FRL5_CLOBJ/393-515
C1FRP2_CLOBJ/20-143
C1FRT1_CLOBJ/135-258
C1FS44_CLOBJ/329-422
C1FSI6_CLOBJ/24-145
C1FVS1_CLOBJ/75-190
C1FVT0_CLOBJ/478-623
C1FVW2_CLOBJ/19-134
C1HHT7_9ESCH/228-329
C1HLZ0_9ESCH/36-141
C1HPY3_9ESCH/66-178
C1HPY8_9ESCH/468-602
C1HXP3_NEIGO/436-570
C1HXS7_NEIGO/226-343
C1I599_9CLOT/33-134
C1I606_9CLOT/58-199
C1I6B7_9CLOT/148-269
C1I7G8_9CLOT/336-429
C1IAB6_9CLOT/75-190
C1IAC5_9CLOT/476-621
C1IAE1_9CLOT/48-168
C1KVB3_LISMC/511-653
C1KVD4_LISMC/18-132
C1KW76_LISMC/27-129
C1KYY1_LISMC/61-181
C1KZL0_LISMC/63-252
C1KZY6_LISMC/49-154
C1L2V5_LISMC/336-429
C1M5Z5_9ENTR/27-132
C1MBJ3_9ENTR/228-329
C1MCT1_9ENTR/66-176
C1MCT6_9ENTR/468-602
C1ML86_MICPC/122-266
C1MPS6_MICPC/22-129
C1NCA9_9ESCH/66-183
C1NCB5_9ESCH/468-602
C1NE34_9ESCH/228-329
C1P7W4_BACCO/61-181
C1P8K2_BACCO/160-279
C1PB50_BACCO/18-132
C1PC75_BACCO/124-244
C1PD48_BACCO/23-144
C1PEG2_BACCO/494-636
C1PFX7_BACCO/27-128
C1PG09_BACCO/336-429
C2BDF2_9FIRM/19-132
C2BDH3_9FIRM/345-438
C2BEK8_9FIRM/30-183
C2C4Y6_VIBCH/228-365
C2C6B2_VIBCH/168-291
C2C925_VIBCH/253-375
C2C925_VIBCH/40-155
C2CAV2_VIBCH/236-374
C2CB03_VIBCH/302-439
C2CCL7_VIBCH/62-158
C2CFL2_9FIRM/332-425
C2CFN6_9FIRM/30-143
C2CN57_CORST/82-232
C2CNR0_CORST/381-498
C2CSU6_CORST/260-405
C2CZ66_LACBR/345-463
C2CZU2_LACBR/334-451
C2D1M6_LACBR/61-189
C2D283_LACBR/29-131
C2D476_LACBR/340-464
C2D551_LACBR/39-143
C2D563_LACBR/32-146
C2D591_LACBR/160-281
C2D9W4_ENTFA/27-141
C2DAS0_ENTFA/56-160
C2DAX3_ENTFA/510-653
C2DBR5_ENTFA/74-216
C2DC28_ENTFA/23-138
C2DDR4_ENTFA/35-138
C2DDT5_ENTFA/63-191
C2DES0_ENTFA/159-280
C2DHB1_ENTFA/334-427
C2DID3_ENTFA/35-136
C2DMQ8_ECOLX/468-602
C2DMR3_ECOLX/66-178
C2DNN4_ECOLX/81-228
C2DPP8_ECOLX/27-132
C2DVW7_ECOLX/228-329
C2E3D7_LACJO/62-190
C2E509_LACJO/160-281
C2E550_LACJO/30-144
C2E5B7_LACJO/356-471
C2EEG6_9LACO/161-282
C2EEJ5_9LACO/38-152
C2EF68_9LACO/4-79
C2EF84_9LACO/39-143
C2EG53_9LACO/337-430
C2EGW3_9LACO/26-129
C2EI35_9LACO/55-183
C2EKZ8_9LACO/30-144
C2EL39_9LACO/160-281
C2EM05_9LACO/359-476
C2EQM6_9LACO/62-190
C2ERH4_9LACO/61-189
C2ESR0_9LACO/26-129
C2ETT2_9LACO/336-429
C2EW22_9LACO/32-146
C2EW36_9LACO/40-144
C2F9I4_LACPA/33-136
C2F9P2_LACPA/60-188
C2FEU1_LACPA/163-284
C2FEY1_LACPA/31-173
C2FEZ3_LACPA/40-144
C2FH34_LACPA/340-433
C2FTJ0_9SPHI/25-127
C2FUL7_9SPHI/497-641
C2FWP9_9SPHI/254-403
C2FZV0_9SPHI/69-261
C2G0F2_9SPHI/58-173
C2G1X2_9SPHI/30-132
C2G531_9SPHI/335-447
C2GFL5_9CORY/267-414
C2GKA8_9CORY/67-207
C2GMW5_LACRE/31-145
C2GMX9_LACRE/40-144
C2GNN9_LACRE/333-426
C2GPS3_LACRE/47-150
C2GQ46_LACRE/62-190
C2GUE6_BIFLI/41-150
C2GUP8_BIFLI/91-245
C2GWG6_BIFLI/28-183
C2GWV1_BIFLI/255-386
C2GZ51_ENTFA/334-427
C2GZY6_ENTFA/35-136
C2H105_ENTFA/159-280
C2H246_ENTFA/27-141
C2H330_ENTFA/56-160
C2H389_ENTFA/510-653
C2H426_ENTFA/74-216
C2H485_ENTFA/23-138
C2H5W7_ENTFA/35-138
C2H5Y8_ENTFA/63-191
C2H8I8_ENTFC/29-143
C2HAU2_ENTFC/23-126
C2HCI3_ENTFC/38-157
C2HCL0_ENTFC/511-654
C2HCU1_ENTFC/63-191
C2HEG5_ENTFC/159-280
C2HEL7_ENTFC/371-464
C2HM33_LACAC/62-190
C2HNA8_LACAC/359-476
C2HQV4_LACAC/30-144
C2HR10_LACAC/124-245
C2HRM5_VIBCH/236-374
C2HTQ7_VIBCH/62-158
C2HVE5_VIBCH/451-585
C2HWB6_VIBCH/228-360
C2HWQ5_VIBCH/168-291
C2HXT1_VIBCH/302-439
C2I098_VIBCH/253-375
C2I098_VIBCH/40-155
C2I574_VIBCH/228-365
C2I609_VIBCH/168-291
C2I772_VIBCH/451-585
C2I7G1_VIBCH/62-158
C2I7Z6_VIBCH/217-339
C2I7Z6_VIBCH/4-119
C2I9T6_VIBCH/338-462
C2ICR3_VIBCH/253-375
C2ICR3_VIBCH/40-155
C2IDL2_VIBCH/168-291
C2IEW1_VIBCH/72-215
C2IHW4_VIBCH/302-439
C2IJ17_VIBCH/451-585
C2IJI8_VIBCH/228-350
C2ILX7_VIBCH/62-158
C2IQ49_VIBCH/47-151
C2IRJ7_VIBCH/451-585
C2IS15_VIBCH/228-362
C2IS61_VIBCH/168-291
C2ISC0_VIBCH/253-375
C2ISC0_VIBCH/40-155
C2IV23_VIBCH/62-158
C2IWQ2_VIBCH/302-439
C2J0I1_VIBCH/168-291
C2J6J9_VIBCH/451-585
C2J7S4_VIBCH/228-350
C2J8T1_VIBCH/302-439
C2JBR7_VIBCH/253-375
C2JBR7_VIBCH/40-155
C2JCT9_VIBCH/72-215
C2JFB3_VIBCH/168-291
C2JFG1_VIBCH/228-350
C2JFY1_VIBCH/451-585
C2JGP9_VIBCH/62-158
C2JIY3_ENTFA/63-191
C2JJ04_ENTFA/35-138
C2JL06_ENTFA/25-140
C2JL57_ENTFA/35-136
C2JLU6_ENTFA/510-653
C2JM06_ENTFA/56-159
C2JMU5_ENTFA/27-141
C2JNP0_ENTFA/334-427
C2JPA1_ENTFA/159-280
C2JR95_ENTFA/74-216
C2JUV4_LACRH/23-126
C2JV22_LACRH/59-187
C2JVQ6_LACRH/340-433
C2JXZ3_LACRH/40-144
C2JY05_LACRH/31-175
C2JY54_LACRH/163-284
C2KBN4_9LACO/361-478
C2KD79_9LACO/30-144
C2KDR1_9LACO/62-190
C2KE24_9LACO/160-281
C2KHG8_LEUMC/334-427
C2KHI1_LEUMC/24-139
C2KHU4_LEUMC/23-129
C2KHX1_LEUMC/40-144
C2KI05_LEUMC/315-434
C2KKN9_LEUMC/10-131
C2KLB1_LEUMC/59-180
C2KNN8_9ACTO/62-242
C2KT12_9ACTO/260-412
C2KU41_9FIRM/154-277
C2KUK4_9FIRM/338-431
C2KVZ2_9FIRM/25-140
C2KWR9_9FIRM/75-186
C2KY01_9FIRM/37-145
C2KYH4_9FIRM/168-288
C2KZX9_9FIRM/26-125
C2LFY2_PROMI/57-236
C2LGW7_PROMI/41-169
C2LKW1_PROMI/459-593
C2LL32_PROMI/228-349
C2LN03_PROMI/65-150
C2LRS7_STRSL/26-140
C2LS83_STRSL/158-279
C2LTU4_STRSL/351-444
C2LUP9_STRSL/26-125
C2LXI3_STAHO/26-128
C2LXZ5_STAHO/335-428
C2LY57_STAHO/64-184
C2M083_STAHO/159-278
C2M105_STAHO/18-132
C2M337_CAPGI/258-394
C2M567_CAPGI/65-151
C2M5D9_CAPGI/476-618
C2M5W7_CAPGI/340-433
C2M8R7_CAPGI/57-172
C2MA87_9PORP/23-178
C2MBG2_9PORP/522-665
C2MDP6_9PORP/360-453
C2MDQ7_9PORP/66-154
C2ME38_9PORP/22-144
C2MEH4_9PORP/278-432
C2MH15_BACCE/200-323
C2MH51_BACCE/160-279
C2MHD7_BACCE/44-149
C2MK61_BACCE/27-127
C2MKZ3_BACCE/31-159
C2MLU4_BACCE/25-150
C2MLW0_BACCE/50-181
C2MPA9_BACCE/337-430
C2MQU0_BACCE/501-644
C2MQW7_BACCE/9-123
C2MRL6_BACCE/23-139
C2MTR6_BACCE/61-181
C2MX83_BACCE/160-279
C2MXH0_BACCE/49-153
C2N079_BACCE/27-127
C2N186_BACCE/31-159
C2N214_BACCE/25-151
C2N230_BACCE/50-164
C2N4S1_BACCE/337-430
C2N6H3_BACCE/501-644
C2N6K2_BACCE/5-119
C2N769_BACCE/23-139
C2N9M1_BACCE/49-169
C2NDW2_BACCE/200-323
C2NDZ4_BACCE/160-279
C2NE89_BACCE/49-154
C2NH06_BACCE/27-127
C2NI30_BACCE/1-131
C2NLI3_BACCE/336-429
C2NN00_BACCE/501-644
C2NN27_BACCE/9-123
C2NNR7_BACCE/23-139
C2NQY9_BACCE/38-158
C2NRC4_BACCE/200-323
C2NVA4_BACCE/160-279
C2NVH9_BACCE/49-154
C2NY50_BACCE/27-127
C2NZ14_BACCE/31-150
C2NZP1_BACCE/25-151
C2NZQ8_BACCE/50-188
C2P0G4_BACCE/31-158
C2P2C3_BACCE/337-430
C2P3R1_BACCE/501-644
C2P3X3_BACCE/5-119
C2P4P0_BACCE/23-139
C2P6S4_BACCE/61-181
C2PB78_BACCE/200-323
C2PBB6_BACCE/160-279
C2PBJ3_BACCE/49-153
C2PEG4_BACCE/27-127
C2PEZ7_BACCE/196-321
C2PFC9_BACCE/31-166
C2PIU2_BACCE/336-429
C2PK20_BACCE/501-644
C2PKE2_BACCE/5-119
C2PL53_BACCE/50-166
C2PNB5_BACCE/49-169
C2PSB4_BACCE/160-279
C2PSJ7_BACCE/49-152
C2PVB9_BACCE/27-127
C2PW74_BACCE/25-151
C2PZD0_BACCE/337-430
C2Q105_BACCE/501-644
C2Q131_BACCE/5-119
C2Q1N8_BACCE/50-166
C2Q3W1_BACCE/49-169
C2Q4E2_BACCE/31-146
C2Q8B1_BACCE/160-279
C2Q8K6_BACCE/49-154
C2QBE7_BACCE/27-127
C2QC84_BACCE/31-146
C2QCW7_BACCE/25-151
C2QCY2_BACCE/50-157
C2QFS2_BACCE/336-429
C2QH95_BACCE/501-644
C2QHC5_BACCE/5-119
C2QI36_BACCE/23-139
C2QK97_BACCE/61-181
C2QP96_BACCE/200-323
C2QPC3_BACCE/160-279
C2QPK6_BACCE/44-149
C2QSD9_BACCE/27-127
C2QTG5_BACCE/45-170
C2QU67_BACCE/25-151
C2QWV1_BACCE/336-429
C2QYF8_BACCE/501-644
C2QYI4_BACCE/5-119
C2QZ53_BACCE/23-139
C2R1B2_BACCE/38-158
C2R4G8_BACCE/160-279
C2R4Q4_BACCE/49-154
C2R7I7_BACCE/27-127
C2R8G9_BACCE/1-121
C2R996_BACCE/25-151
C2R9B2_BACCE/50-193
C2RBX4_BACCE/336-429
C2RDE5_BACCE/501-644
C2RDH4_BACCE/5-119
C2REF8_BACCE/23-139
C2RGB7_BACCE/49-169
C2RJG3_BACCE/160-279
C2RJQ0_BACCE/49-154
C2RMF3_BACCE/27-127
C2RNE6_BACCE/31-168
C2RP53_BACCE/25-150
C2RP67_BACCE/50-193
C2RRT2_BACCE/336-429
C2RTB5_BACCE/501-644
C2RTC8_BACCE/5-119
C2RTZ2_BACCE/23-139
C2RVZ6_BACCE/61-181
C2S016_BACCE/160-279
C2S0A5_BACCE/49-154
C2S334_BACCE/27-127
C2S3Y5_BACCE/31-159
C2S4H8_BACCE/25-151
C2S7H5_BACCE/337-430
C2S940_BACCE/397-540
C2S967_BACCE/9-123
C2SA31_BACCE/50-165
C2SC52_BACCE/38-158
C2SD06_BACCE/214-337
C2SGC3_BACCE/160-279
C2SGK1_BACCE/49-154
C2SJD8_BACCE/27-127
C2SLF9_BACCE/25-151
C2SNT0_BACCE/337-430
C2SQB4_BACCE/501-644
C2SQE0_BACCE/5-119
C2SR18_BACCE/50-166
C2ST79_BACCE/61-181
C2SXA0_BACCE/160-279
C2SXJ2_BACCE/49-154
C2T0I9_BACCE/27-127
C2T1E5_BACCE/31-168
C2T256_BACCE/25-150
C2T4N2_BACCE/336-429
C2T655_BACCE/501-644
C2T684_BACCE/5-119
C2T744_BACCE/23-139
C2T936_BACCE/49-169
C2TCN9_BACCE/200-323
C2TCS4_BACCE/160-279
C2TD31_BACCE/49-154
C2TFV6_BACCE/27-127
C2TGW7_BACCE/31-165
C2TK99_BACCE/336-429
C2TLT7_BACCE/501-644
C2TLW4_BACCE/9-123
C2TMY5_BACCE/50-165
C2TPQ8_BACCE/38-158
C2TTY9_BACCE/160-279
C2TU59_BACCE/49-154
C2TWM6_BACCE/27-127
C2TXU4_BACCE/41-160
C2TYN5_BACCE/25-151
C2U114_BACCE/337-430
C2U2Q6_BACCE/501-644
C2U2T4_BACCE/9-123
C2U3F5_BACCE/50-166
C2U5Q7_BACCE/61-181
C2UA92_BACCE/160-279
C2UAH6_BACCE/49-154
C2UD69_BACCE/27-127
C2UE37_BACCE/31-168
C2UEZ6_BACCE/25-150
C2UHP8_BACCE/336-429
C2UJ03_BACCE/501-644
C2UJE3_BACCE/5-119
C2UK75_BACCE/23-139
C2UM17_BACCE/61-181
C2URQ4_BACCE/160-279
C2URX2_BACCE/49-154
C2UUQ4_BACCE/27-127
C2UVQ2_BACCE/31-158
C2UWH1_BACCE/25-151
C2UWI8_BACCE/50-157
C2UZ19_BACCE/337-430
C2V0Q0_BACCE/501-644
C2V0S7_BACCE/1-107
C2V1K7_BACCE/23-138
C2V3J5_BACCE/38-158
C2V891_BACCE/160-279
C2V8D3_BACCE/49-154
C2VAQ6_BACCE/27-127
C2VCB7_BACCE/41-161
C2VD09_BACCE/25-151
C2VD26_BACCE/50-157
C2VFJ8_BACCE/337-430
C2VH17_BACCE/501-644
C2VH45_BACCE/9-123
C2VHR2_BACCE/50-166
C2VJY4_BACCE/61-181
C2VPV8_BACCE/200-323
C2VPZ8_BACCE/160-279
C2VQ87_BACCE/49-154
C2VT19_BACCE/27-127
C2VU45_BACCE/31-146
C2VXI9_BACCE/336-429
C2VZ15_BACCE/501-644
C2VZ41_BACCE/9-123
C2VZU3_BACCE/23-139
C2W244_BACCE/38-158
C2W4Q6_BACCE/160-279
C2W7G7_BACCE/27-127
C2WAS2_BACCE/336-429
C2WC68_BACCE/501-644
C2WCA9_BACCE/5-119
C2WCW5_BACCE/23-139
C2WEX5_BACCE/38-158
C2WG04_BACCE/32-158
C2WG49_BACCE/65-170
C2WIV2_BACCE/160-279
C2WJ27_BACCE/49-154
C2WLR9_BACCE/27-127
C2WMS6_BACCE/31-159
C2WNL0_BACCE/25-151
C2WRF6_BACCE/336-429
C2WSX5_BACCE/501-644
C2WT04_BACCE/5-119
C2WTM1_BACCE/23-139
C2WVR7_BACCE/49-169
C2WZP6_BACCE/27-127
C2X060_BACCE/41-168
C2X2U8_BACCE/5-119
C2X304_BACCE/50-165
C2X860_BACCE/160-279
C2X8F2_BACCE/49-154
C2XB49_BACCE/1-92
C2XBZ6_BACCE/31-159
C2XCP0_BACCE/25-151
C2XDE6_BACCE/31-158
C2XFD6_BACCE/336-429
C2XGV9_BACCE/501-644
C2XGY8_BACCE/5-119
C2XHL1_BACCE/23-139
C2XJT2_BACCE/49-169
C2XLW8_BACCE/151-274
C2XM54_BACCE/17-141
C2XQB5_BACCE/160-279
C2XQJ9_BACCE/49-154
C2XTF4_BACCE/27-127
C2XUG2_BACCE/41-156
C2XV76_BACCE/25-151
C2XXP0_BACCE/337-430
C2XZD6_BACCE/501-644
C2XZG8_BACCE/5-119
C2Y032_BACCE/23-139
C2Y286_BACCE/38-158
C2Y7B1_BACCE/49-154
C2YA06_BACCE/27-127
C2YAV2_BACCE/31-146
C2YBK5_BACCE/25-150
C2YBL9_BACCE/50-193
C2YE29_BACCE/336-429
C2YFM3_BACCE/501-644
C2YFN7_BACCE/5-119
C2YGB3_BACCE/23-139
C2YIH0_BACCE/61-181
C2YK73_BACCE/160-279
C2YN11_BACCE/160-279
C2YN25_BACCE/49-154
C2YR25_BACCE/27-127
C2YS00_BACCE/39-166
C2YSP7_BACCE/25-152
C2YSR3_BACCE/50-155
C2YV61_BACCE/336-429
C2YWP1_BACCE/501-644
C2YWR9_BACCE/5-119
C2YXD1_BACCE/23-139
C2YZL7_BACCE/49-169
C2Z470_BACCE/160-279
C2Z4E2_BACCE/49-153
C2Z7C3_BACCE/27-127
C2Z8D4_BACCE/31-156
C2ZCZ7_BACCE/501-644
C2ZD24_BACCE/5-119
C2ZDM7_BACCE/23-139
C2ZFS3_BACCE/49-169
C2ZKQ5_BACCE/160-279
C2ZL21_BACCE/49-153
C2ZNX6_BACCE/27-127
C2ZPZ9_BACCE/31-156
C2ZT02_BACCE/336-429
C2ZUI1_BACCE/501-644
C2ZUK8_BACCE/5-119
C2ZV77_BACCE/23-139
C2ZXC1_BACCE/49-169
C3A2C2_BACMY/160-279
C3A2J5_BACMY/49-154
C3A5D2_BACMY/27-127
C3A692_BACMY/31-146
C3A707_BACMY/25-151
C3A9G9_BACMY/337-430
C3AB00_BACMY/501-644
C3AB27_BACMY/5-119
C3ABN5_BACMY/50-166
C3ADV2_BACMY/49-169
C3AIC0_BACMY/160-279
C3AL08_BACMY/27-127
C3AP48_BACMY/345-438
C3AQK8_BACMY/25-150
C3AQL3_BACMY/49-153
C3AQR3_BACMY/517-660
C3AQU1_BACMY/5-119
C3ARG2_BACMY/23-138
C3ATL0_BACMY/38-158
C3B039_BACMY/160-279
C3B313_BACMY/27-127
C3B7U1_BACMY/25-150
C3B7U6_BACMY/49-153
C3B859_BACMY/517-660
C3B889_BACMY/5-119
C3B8U1_BACMY/23-138
C3BBB0_BACMY/38-158
C3BCB2_BACMY/345-438
C3BGW9_9BACI/160-279
C3BJV4_9BACI/27-127
C3BNF5_9BACI/345-438
C3BPY4_9BACI/21-147
C3BPY9_9BACI/49-153
C3BQ40_9BACI/517-660
C3BQ68_9BACI/5-119
C3BQS5_9BACI/23-138
C3BT04_9BACI/38-158
C3BTZ7_9BACI/22-146
C3BYK2_BACTU/203-326
C3BYP2_BACTU/160-279
C3BYW5_BACTU/49-154
C3C1P2_BACTU/27-127
C3C2V5_BACTU/31-152
C3C3G9_BACTU/25-151
C3C690_BACTU/336-429
C3C827_BACTU/501-644
C3C854_BACTU/5-119
C3C8S6_BACTU/23-139
C3CAZ5_BACTU/38-158
C3CF52_BACTU/160-279
C3CFD8_BACTU/49-154
C3CI55_BACTU/27-127
C3CJ24_BACTU/31-159
C3CJT9_BACTU/25-151
C3CJV5_BACTU/50-185
C3CMC7_BACTU/337-430
C3CP80_BACTU/501-644
C3CPA9_BACTU/5-119
C3CPZ4_BACTU/51-166
C3CSA5_BACTU/61-181
C3CTK8_BACTU/30-148
C3CTV2_BACTU/249-367
C3CUF9_BACTU/158-282
C3CY10_BACTU/160-279
C3CY97_BACTU/49-154
C3D108_BACTU/27-127
C3D1Z8_BACTU/31-159
C3D2U2_BACTU/25-151
C3D2V7_BACTU/50-185
C3D5F9_BACTU/337-430
C3D774_BACTU/501-644
C3D7A1_BACTU/5-119
C3D7Y7_BACTU/51-166
C3DA68_BACTU/61-181
C3DB35_BACTU/31-158
C3DG67_BACTS/160-279
C3DGE0_BACTS/49-154
C3DJ70_BACTS/1-92
C3DK41_BACTS/1-121
C3DNH8_BACTS/337-430
C3DQB5_BACTS/501-644
C3DQE2_BACTS/5-119
C3DR43_BACTS/51-167
C3DTG0_BACTS/49-169
C3DY02_BACTU/82-167
C3E054_BACTU/49-154
C3E2U8_BACTU/27-127
C3E3S6_BACTU/31-168
C3E4I1_BACTU/25-150
C3E4J6_BACTU/50-181
C3E722_BACTU/336-429
C3E8P0_BACTU/501-644
C3E8S0_BACTU/5-118
C3E9D9_BACTU/23-139
C3EBM1_BACTU/61-181
C3EED0_BACTU/160-279
C3EH54_BACTK/160-279
C3EHD8_BACTK/49-154
C3EK33_BACTK/27-127
C3EL11_BACTK/31-154
C3ELS4_BACTK/25-151
C3EP91_BACTK/337-430
C3EQI5_BACTK/501-644
C3EQU8_BACTK/5-119
C3ERF8_BACTK/23-139
C3ETN2_BACTK/49-169
C3EY87_BACTU/49-154
C3F0Y9_BACTU/27-127
C3F234_BACTU/31-165
C3F5P1_BACTU/336-429
C3F755_BACTU/501-644
C3F782_BACTU/9-123
C3F7X3_BACTU/50-165
C3FA75_BACTU/40-160
C3FCU2_BACTU/160-279
C3FCY2_BACTU/200-323
C3FCY5_BACTU/27-177
C3FGJ4_BACTB/160-279
C3FGT1_BACTB/49-154
C3FJI6_BACTB/27-127
C3FKJ2_BACTB/31-159
C3FLA7_BACTB/25-151
C3FLC1_BACTB/50-185
C3FNV1_BACTB/337-430
C3FQK5_BACTB/501-644
C3FQN3_BACTB/5-119
C3FRC4_BACTB/51-166
C3FTJ5_BACTB/38-158
C3FW41_BACTB/31-158
C3FZ84_BACTU/200-323
C3FZI3_BACTU/49-154
C3FZP7_BACTU/160-279
C3G2B9_BACTU/27-127
C3G3C0_BACTU/31-165
C3G6S9_BACTU/336-429
C3G8B3_BACTU/501-644
C3G8E0_BACTU/9-123
C3G8Z7_BACTU/50-165
C3GB81_BACTU/38-158
C3GF20_BACTU/200-323
C3GF55_BACTU/160-279
C3GFE9_BACTU/49-154
C3GI82_BACTU/27-127
C3GJ93_BACTU/31-165
C3GMN3_BACTU/336-429
C3GP45_BACTU/501-644
C3GP72_BACTU/9-123
C3GPV1_BACTU/50-165
C3GS09_BACTU/49-169
C3GT26_BACTU/167-285
C3GXF3_BACTU/160-279
C3GXN7_BACTU/49-154
C3H1B8_BACTU/31-155
C3H214_BACTU/25-150
C3H230_BACTU/50-188
C3H4U0_BACTU/337-430
C3H6E4_BACTU/501-644
C3H6H1_BACTU/5-119
C3H740_BACTU/23-139
C3H920_BACTU/61-181
C3HBQ5_BACTU/27-127
C3HC04_BACTU/200-323
C3HEP2_BACTU/200-323
C3HET3_BACTU/160-279
C3HF34_BACTU/44-149
C3HH41_BACTU/27-127
C3HIV1_BACTU/31-159
C3HME1_BACTU/336-429
C3HNV6_BACTU/501-644
C3HNY2_BACTU/9-123
C3HPR0_BACTU/23-139
C3HRT0_BACTU/61-181
C3HWX9_BACTU/49-154
C3I010_BACTU/27-127
C3I0Z3_BACTU/196-321
C3I159_BACTU/31-146
C3I1X3_BACTU/50-154
C3I4P7_BACTU/337-430
C3I6A3_BACTU/501-644
C3I6D2_BACTU/5-119
C3I6Z7_BACTU/51-167
C3I9A7_BACTU/38-158
C3IFT9_BACTU/160-279
C3IG35_BACTU/49-154
C3IIV1_BACTU/27-127
C3IJR2_BACTU/31-146
C3IMZ4_BACTU/337-430
C3IPG8_BACTU/501-644
C3IPJ6_BACTU/5-119
C3IQ64_BACTU/51-167
C3ISB8_BACTU/49-169
C3ITL1_BACTU/167-285
C3IUX0_BACTU/242-354
C3J7W0_9PORP/67-249
C3J8J4_9PORP/24-147
C3J9Y5_9PORP/261-384
C3JAD2_9PORP/14-156
C3JC50_9PORP/483-627
C3JCV1_9PORP/337-430
C3JGS0_RHOER/52-175
C3JIU4_RHOER/78-224
C3JLB5_RHOER/272-423
C3JLT3_RHOER/456-576
C3JSP9_RHOER/70-197
C3K0C0_PSEFS/54-162
C3K3Q0_PSEFS/29-161
C3K3T3_PSEFS/31-169
C3K7K3_PSEFS/61-171
C3KSA3_CLOB6/33-152
C3KSC2_CLOB6/46-177
C3KSR3_CLOB6/161-287
C3KT14_CLOB6/67-203
C3KU51_CLOB6/148-269
C3KUT3_CLOB6/247-369
C3KV15_CLOB6/163-289
C3KXR4_CLOB6/29-149
C3KZF3_CLOB6/393-515
C3KZW6_CLOB6/20-143
C3L005_CLOB6/135-258
C3L0A1_CLOB6/329-422
C3L0Q8_CLOB6/24-145
C3L3E8_CLOB6/75-190
C3L3F7_CLOB6/478-623
C3L3J0_CLOB6/19-134
C3L5Q7_BACAC/501-644
C3L5T5_BACAC/18-132
C3L813_BACAC/336-429
C3L8U1_BACAC/23-139
C3LC10_BACAC/49-154
C3LD33_BACAC/133-256
C3LFQ6_BACAC/61-181
C3LHT2_BACAC/31-165
C3LKE4_BACAC/27-127
C3LLZ0_VIBCM/302-439
C3LNT0_VIBCM/62-158
C3LQ34_VIBCM/456-590
C3LR38_VIBCM/168-291
C3LUY9_VIBCM/24-128
C3LV12_VIBCM/72-215
C3LVU6_VIBCM/253-375
C3LVU6_VIBCM/40-155
C3M8U1_RHISN/35-138
C3MBT2_RHISN/126-270
C3MEZ9_RHISN/510-631
C3MJM8_SULIL/50-168
C3MKL0_SULIL/50-194
C3MMF8_SULIL/162-268
C3MS30_SULIM/50-194
C3MWL6_SULIM/111-240
C3MYY6_SULIM/50-168
C3N034_SULIA/50-168
C3N1F1_SULIA/50-194
C3N4E4_SULIA/111-240
C3N8P9_SULIY/50-168
C3N9P7_SULIY/50-194
C3NBG6_SULIY/54-180
C3NLT3_SULIN/50-194
C3NMR9_SULIN/50-168
C3NP45_VIBCJ/62-158
C3NR07_VIBCJ/302-439
C3NVA6_VIBCJ/168-291
C3NVF4_VIBCJ/228-350
C3NVX3_VIBCJ/451-585
C3NWV8_VIBCJ/253-375
C3NWV8_VIBCJ/40-155
C3NXT2_VIBCJ/72-215
C3P2E0_BACAA/61-181
C3P2N6_BACAA/200-323
C3P3G5_BACAA/49-154
C3P5I4_BACAA/336-429
C3P8A7_BACAA/27-127
C3P8L0_BACAA/501-644
C3P8N8_BACAA/18-132
C3PAF2_BACAA/23-139
C3PB33_BACAA/31-165
C3PH79_CORA7/381-497
C3PHT4_CORA7/135-286
C3PKZ9_CORA7/337-485
C3PVS7_9BACE/21-142
C3PW76_9BACE/54-169
C3Q3Y6_9BACE/62-232
C3Q6N5_9BACE/327-420
C3Q6Q4_9BACE/477-620
C3Q7A7_9BACE/259-382
C3Q8X6_9BACE/63-251
C3QB17_9BACE/481-625
C3QDJ1_9BACE/55-169
C3QE26_9BACE/327-420
C3QF40_9BACE/32-130
C3QFF7_9BACE/40-166
C3QG33_9BACE/37-158
C3QI43_9BACE/263-386
C3QMV9_9BACE/39-167
C3QNB4_9BACE/32-130
C3QSG7_9BACE/55-169
C3QT02_9BACE/327-420
C3QVC4_9BACE/63-251
C3QWN0_9BACE/21-142
C3QX13_9BACE/263-386
C3R0F8_9BACE/481-625
C3R816_9BACE/21-142
C3R8F1_9BACE/54-169
C3RCF4_9BACE/62-232
C3RFE4_9BACE/327-420
C3RG42_9BACE/259-382
C3RGJ1_9BACE/477-620
C3RHJ7_9FIRM/67-186
C3RHM3_9FIRM/29-147
C3RI74_9FIRM/13-134
C3RIT2_9FIRM/220-344
C3RJ15_9FIRM/21-148
C3RJ77_9FIRM/51-167
C3RK45_9FIRM/85-233
C3RKA9_9FIRM/31-146
C3RKX7_9FIRM/658-780
C3RMU4_9FIRM/27-141
C3RNA3_9FIRM/334-427
C3RNM9_9FIRM/162-281
C3RQM2_9FIRM/198-310
C3RRD3_9FIRM/78-222
C3SU42_ECOLX/228-329
C3SU43_ECOLX/228-329
C3T4K7_ECOLX/27-132
C3T4L0_ECOLX/27-132
C3TPP2_ECOLX/468-602
C3TPR7_ECOLX/66-178
C3V9Z6_9PSED/61-201
C3W9M5_FUSMR/324-417
C3W9Q7_FUSMR/17-133
C3W9Y9_FUSMR/34-162
C3WBH4_FUSMR/484-626
C3WD50_FUSMR/1-106
C3WDN5_FUSMR/21-131
C3WF78_FUSMR/14-136
C3WH79_9FUSO/484-626
C3WHM0_9FUSO/43-138
C3WIB8_9FUSO/1-87
C3WIN1_9FUSO/34-162
C3WIZ2_9FUSO/20-136
C3WJC7_9FUSO/334-427
C3WPD6_9FUSO/34-162
C3WRZ5_9FUSO/1-87
C3WS40_9FUSO/20-136
C3WSD4_9FUSO/491-633
C3WTD8_9FUSO/327-420
C3WTJ6_9FUSO/51-215
C3WUD7_9FUSO/484-626
C3WVC8_9FUSO/20-136
C3WWM2_9FUSO/20-68
C3WXQ1_9FUSO/34-162
C3X088_9FUSO/322-415
C3X0H8_9FUSO/51-215
C3X185_OXAFO/440-572
C3X3R6_OXAFO/73-207
C3X682_OXAFO/226-346
C3X6K4_OXAFO/66-197
C3X7K4_OXAFO/440-571
C3X8P5_OXAFO/69-263
C3XCG0_OXAFO/212-329
C3XCS6_OXAFO/66-197
C3XJ44_9HELI/317-410
C3XKX7_9HELI/339-432
C3XLC5_9HELI/53-188
C3XRP2_BRAFL/39-181
C3YFK4_BRAFL/159-312
C4AUS0_BURMA/101-232
C4AVP7_BURMA/443-575
C4AW60_BURMA/232-351
C4B3N5_BURMA/28-161
C4B7S1_9DELT/550-693
C4EYQ4_HAEIF/228-352
C4F090_HAEIF/72-191
C4F1J7_HAEIF/446-580
C4F4S6_HAEIF/228-352
C4F5Q0_HAEIF/72-193
C4F637_HAEIF/446-580
C4F879_9ACTN/98-243
C4F8K9_9ACTN/28-143
C4F8N5_9ACTN/333-426
C4FBJ9_9ACTN/33-151
C4FCA9_9ACTN/60-170
C4FCK4_9BIFI/450-570
C4FD55_9BIFI/261-392
C4FDB9_9BIFI/31-205
C4FFW4_9BIFI/38-147
C4FHJ0_9AQUI/464-577
C4FK61_9AQUI/77-194
C4FLN2_9AQUI/16-162
C4FM74_9AQUI/4-93
C4FMA0_9AQUI/232-325
C4FMT5_9FIRM/3-86
C4FN97_9FIRM/261-370
C4FPK5_9FIRM/317-410
C4FQB9_9FIRM/73-185
C4FR55_9FIRM/19-134
C4FRD0_9FIRM/332-455
C4FTF0_9FIRM/345-438
C4FU69_9FIRM/23-126
C4FU93_9FIRM/23-137
C4FVU7_9FIRM/57-155
C4FW97_9FIRM/159-280
C4FWU4_9FIRM/537-680
C4FY96_9FIRM/66-194
C4FYK6_ABIDE/334-427
C4FZ11_ABIDE/22-137
C4FZZ3_ABIDE/79-190
C4G077_ABIDE/149-271
C4G0H7_ABIDE/39-153
C4G2X7_ABIDE/25-148
C4G4N5_ABIDE/160-280
C4G812_9FIRM/24-130
C4G973_9FIRM/75-186
C4G974_9FIRM/331-426
C4GB16_9FIRM/39-142
C4GB68_9FIRM/305-420
C4GBZ8_9FIRM/161-281
C4GF13_9NEIS/43-175
C4GIH6_9NEIS/225-344
C4GIK5_9NEIS/451-585
C4GKC3_9NEIS/22-148
C4GKL8_9NEIS/70-198
C4H2A2_YERPE/228-345
C4H2L9_YERPE/470-604
C4H9X0_YERPE/66-146
C4HCF8_YERPE/66-146
C4HK67_YERPE/228-345
C4HMI6_YERPE/470-604
C4HR63_YERPE/228-345
C4HSD0_YERPE/470-604
C4HZN3_YERPE/66-146
C4I7M2_BURPS/28-161
C4ICD3_CLOBU/30-152
C4ICE9_CLOBU/25-147
C4ID45_CLOBU/33-135
C4IDD8_CLOBU/75-189
C4IDE7_CLOBU/482-627
C4IE52_CLOBU/19-134
C4II83_CLOBU/390-512
C4II93_CLOBU/22-131
C4IJ03_CLOBU/12-127
C4IJ03_CLOBU/205-326
C4IJ98_CLOBU/329-422
C4IJN8_CLOBU/139-262
C4IJV2_CLOBU/425-547
C4IK41_CLOBU/130-253
C4IKJ7_CLOBU/142-265
C4IMF5_CLOBU/143-266
C4IN51_CLOBU/55-183
C4INW2_BRUAB/496-613
C4IQF1_BRUAB/73-217
C4JEZ1_UNCRE/63-179
C4JW01_UNCRE/448-565
C4K6C0_HAMD5/68-192
C4KAK6_THASP/168-306
C4KJ74_SULIK/50-168
C4KKI1_SULIK/50-194
C4KMW9_BURPS/232-351
C4KP90_BURPS/443-575
C4KWS6_BURPS/101-232
C4KZ13_EXISA/61-180
C4L0B2_EXISA/322-447
C4L2V2_EXISA/336-429
C4L3C8_EXISA/23-118
C4L3M6_EXISA/156-275
C4L3U5_EXISA/18-131
C4L409_EXISA/476-619
C4L571_EXISA/23-139
C4L697_EXISA/224-359
C4L6D9_EXISA/728-849
C4L840_TOLAT/183-318
C4L867_TOLAT/452-586
C4LA68_TOLAT/32-138
C4LAP3_TOLAT/59-154
C4LF43_TOLAT/143-244
C4LGI1_CORK4/294-419
C4LHW8_CORK4/72-225
C4LJC7_CORK4/399-516
C4LUA0_ENTHI/76-213
C4M3K4_ENTHI/28-144
C4Q9W1_SCHMA/199-348
C4RC72_9ACTO/430-553
C4RDE2_9ACTO/375-468
C4RFR3_9ACTO/63-252
C4RHK3_9ACTO/273-421
C4RMX5_9ACTO/4-101
C4RNQ3_9ACTO/81-228
C4RWX5_YERBE/228-336
C4S2W2_YERBE/470-604
C4S6R4_YERBE/79-197
C4SAR7_YERMO/470-604
C4SBR2_YERMO/228-336
C4SCC5_YERMO/94-183
C4SJ77_YERFR/66-154
C4SKH4_YERFR/470-604
C4SR15_YERFR/228-337
C4SWF8_YERIN/94-225
C4T0S5_YERIN/458-592
C4T3D1_YERIN/228-337
C4TS82_YERKR/66-151
C4TTI7_YERKR/31-169
C4TUK8_YERKR/228-344
C4TYW6_YERKR/470-604
C4U792_YERAL/66-152
C4UC93_YERAL/342-476
C4UCI8_YERAL/228-342
C4UI69_YERRU/66-169
C4UJ30_YERRU/470-604
C4UL00_YERRU/228-347
C4USZ3_YERRO/110-189
C4UU26_YERRO/228-343
C4UVI2_YERRO/470-604
C4V0W9_9FIRM/20-135
C4V2K0_9FIRM/138-263
C4V2W5_9FIRM/20-217
C4V3F0_9FIRM/23-141
C4V3J7_9FIRM/34-151
C4V483_9FIRM/338-431
C4V4H3_9FIRM/251-376
C4V4P6_9FIRM/37-167
C4V567_9FIRM/73-183
C4V5P0_9FIRM/120-244
C4VKH6_9LACO/30-146
C4VKP3_9LACO/61-189
C4VLP6_9LACO/359-467
C4VME4_9LACO/160-281
C4VQP3_9LACO/62-190
C4VT72_9LACO/30-144
C4VTZ4_9LACO/356-471
C4VU27_9LACO/160-281
C4WA17_STAWA/64-184
C4WAJ5_STAWA/335-428
C4WBP3_STAWA/27-128
C4WC96_STAWA/18-132
C4WD54_STAWA/159-278
C4WGW1_9RHIZ/531-648
C4WH98_9RHIZ/73-217
C4WNK2_9RHIZ/30-134
C4WZC1_KLEPN/228-329
C4X3W7_KLEPN/66-166
C4X3X2_KLEPN/465-599
C4X7G5_KLEPN/57-236
C4XAJ9_KLEPN/26-132
C4XEA7_MYCFE/201-315
C4XGQ9_DESMR/154-278
C4XH23_DESMR/50-174
C4XHK2_DESMR/548-695
C4XHN9_DESMR/170-294
C4XI16_DESMR/335-428
C4XI78_DESMR/157-279
C4XIF1_DESMR/164-288
C4XJC8_DESMR/164-287
C4XK31_DESMR/180-326
C4XL37_DESMR/442-570
C4XLA1_DESMR/200-324
C4XLI7_DESMR/20-147
C4XM27_DESMR/170-294
C4XM87_DESMR/23-130
C4XN35_DESMR/289-391
C4XNF1_DESMR/48-160
C4XNX2_DESMR/165-284
C4XPC2_DESMR/35-155
C4XRI0_DESMR/56-166
C4XRN4_DESMR/260-354
C4XSX2_DESMR/282-404
C4XTP6_DESMR/266-360
C4XU45_DESMR/299-421
C4YJA4_CANAW/53-185
C4YYA7_9RICK/62-198
C4Z099_EUBE2/23-138
C4Z0K6_EUBE2/331-424
C4Z0R6_EUBE2/19-144
C4Z218_EUBE2/152-274
C4Z3S7_EUBE2/23-141
C4Z3X2_EUBE2/269-518
C4Z415_EUBE2/160-280
C4Z4Y4_EUBE2/75-186
C4Z5C6_EUBE2/141-265
C4Z792_EUBE2/247-369
C4Z7G7_EUBE2/239-385
C4ZA02_EUBR3/18-133
C4ZBW3_EUBR3/161-283
C4ZCF0_EUBR3/28-154
C4ZD02_EUBR3/331-424
C4ZD18_EUBR3/131-253
C4ZDE2_EUBR3/30-189
C4ZDG3_EUBR3/33-137
C4ZEF8_EUBR3/125-247
C4ZEM3_EUBR3/78-193
C4ZEX2_EUBR3/75-186
C4ZG22_EUBR3/15-129
C4ZG29_EUBR3/408-530
C4ZHH7_EUBR3/243-365
C4ZHP9_EUBR3/149-272
C4ZI05_EUBR3/160-280
C4ZIV8_THASP/226-375
C4ZK94_THASP/176-300
C4ZLJ8_THASP/64-195
C4ZMK5_THASP/167-288
C4ZPM6_THASP/45-147
C4ZPS4_THASP/443-573
C4ZQN5_ECOBW/27-132
C5A1W5_THEGJ/34-138
C5A6F7_THEGJ/54-182
C5A6N8_THEGJ/50-150
C5A8S6_BURGB/67-238
C5A9K5_BURGB/127-258
C5AEH7_BURGB/232-335
C5AEV3_BURGB/443-576
C5AN31_BURGB/16-142
C5APC9_METEA/168-292
C5ASD0_METEA/70-156
C5AX91_METEA/286-408
C5AZ22_METEA/71-219
C5B0L0_METEA/182-305
C5B2Q8_METEA/194-317
C5B349_METEA/485-618
C5B5B5_METEA/167-291
C5B6F3_METEA/46-180
C5BAP3_EDWI9/70-158
C5BHB4_EDWI9/462-596
C5BM21_TERTT/149-275
C5BN88_TERTT/155-278
C5BQF4_TERTT/472-597
C5BS79_TERTT/131-253
C5BWX5_BEUC1/464-573
C5C4R4_BEUC1/69-223
C5C6M1_BEUC1/267-421
C5C7V9_MICLC/264-418
C5C9K9_MICLC/104-258
C5CES6_KOSOT/326-419
C5CET8_KOSOT/32-146
C5CEX6_KOSOT/52-167
C5CEY0_KOSOT/361-483
C5CFB0_KOSOT/18-177
C5CFD8_KOSOT/188-310
C5CFG9_KOSOT/20-113
C5CFN4_KOSOT/339-477
C5CFX3_KOSOT/255-395
C5CFZ3_KOSOT/136-257
C5CG16_KOSOT/35-139
C5CHF5_KOSOT/372-494
C5CHG7_KOSOT/194-316
C5CHX1_KOSOT/339-477
C5CHY4_KOSOT/226-348
C5CIH3_KOSOT/259-381
C5CIY9_KOSOT/163-285
C5CJ16_KOSOT/235-357
C5CNT5_VARPS/445-578
C5CQ10_VARPS/54-154
C5CQH2_VARPS/63-199
C5D4S9_GEOSW/489-630
C5D4V9_GEOSW/18-132
C5D9G5_GEOSW/334-427
C5D9S0_GEOSW/61-181
C5E1P3_ZYGRC/52-162
C5E7U3_BIFLI/41-150
C5E8H5_BIFLI/67-221
C5E9A7_BIFLI/255-386
C5ECV1_BIFLI/28-183
C5EGC0_9FIRM/23-140
C5EH16_9FIRM/16-130
C5EJG1_9FIRM/75-186
C5EL18_9FIRM/229-350
C5EL18_9FIRM/29-145
C5EL53_9FIRM/329-422
C5ELW3_9FIRM/161-281
C5ENE2_9FIRM/652-774
C5EP73_9FIRM/208-297
C5ESN2_9FIRM/61-188
C5EUQ6_9FIRM/74-189
C5EZ52_9HELI/339-432
C5EZS1_9HELI/52-187
C5F085_9HELI/234-416
C5F3Z2_LACPA/40-144
C5F404_LACPA/31-173
C5F441_LACPA/160-281
C5F4N3_LACPA/339-432
C5F6P2_LACPA/59-187
C5F6V4_LACPA/23-126
C5G1H3_9LACO/160-281
C5G5V5_9LACO/30-146
C5GD02_AJEDR/52-171
C5J5P0_MYCCR/199-312
C5JAT2_9BACT/166-290
C5JQH9_AJEDS/105-224
C5L1E1_9ALVE/151-226
C5L2M6_9ALVE/151-237
C5LHH7_9ALVE/228-316
C5LHH8_9ALVE/228-316
C5LQD3_9ALVE/47-123
C5M5V6_CANTT/53-202
C5N2P7_STAA3/32-134
C5N348_STAA3/63-183
C5N528_STAA3/335-428
C5N619_STAA3/41-155
C5N6S1_STAA3/159-278
C5N9B8_BURMA/28-161
C5NCI3_BURMA/443-575
C5NEV9_BURMA/232-351
C5NHQ5_BURMA/101-232
C5NUX0_9BACL/158-277
C5NVB7_9BACL/18-132
C5NVZ5_9BACL/59-179
C5NX80_9BACL/333-426
C5P122_COCP7/30-147
C5PHL1_COCP7/64-179
C5PZ01_STAAU/63-183
C5PZC3_STAAU/32-134
C5PZK2_STAAU/18-132
C5Q0H2_STAAU/335-428
C5Q5M4_STAAU/159-278
C5Q6T1_STAEP/64-184
C5Q8S4_STAEP/335-428
C5Q9L6_STAEP/18-132
C5QA41_STAEP/159-278
C5QAU3_STAEP/26-128
C5QD02_STAEP/26-128
C5QLB6_STAEP/27-128
C5QPW2_STAEP/64-184
C5QRN5_STAEP/335-428
C5QSY3_STAEP/18-132
C5QTH7_STAEP/159-278
C5QUX4_STAEP/64-184
C5QWQ2_STAEP/335-428
C5QXK4_STAEP/18-97
C5QY47_STAEP/159-278
C5R7Z1_WEIPA/336-429
C5R8D0_WEIPA/31-145
C5R986_WEIPA/29-132
C5RAW3_WEIPA/60-188
C5RBA7_WEIPA/333-450
C5RCI5_WEIPA/160-281
C5RZB1_9PAST/57-264
C5S3C8_9PAST/447-581
C5S3C9_9PAST/230-371
C5SZM1_ACIDE/173-297
C5SZR1_ACIDE/66-202
C5T1I2_ACIDE/185-323
C5T3K0_ACIDE/28-135
C5T3R8_ACIDE/448-581
C5T4R6_ACIDE/225-355
C5T5I7_ACIDE/62-186
C5T855_ACIDE/230-333
C5TAR5_ACIDE/177-300
C5TED9_ZYMMO/496-629
C5TFE8_ZYMMO/60-168
C5THE0_ZYMMO/74-209
C5TJP3_NEIFL/231-348
C5TL09_NEIFL/435-568
C5TL61_NEIFL/76-196
C5UQI9_CLOBO/150-271
C5UR80_CLOBO/19-134
C5UTG9_CLOBO/19-155
C5UV33_CLOBO/149-276
C5UVD8_CLOBO/44-166
C5UVQ9_CLOBO/130-253
C5UVT9_CLOBO/220-341
C5UVT9_CLOBO/24-138
C5UWF4_CLOBO/393-515
C5UX54_CLOBO/330-423
C5UY70_CLOBO/28-150
C5UYA1_CLOBO/53-179
C5UZG2_CLOBO/75-190
C5UZH1_CLOBO/476-621
C5UZL0_CLOBO/53-181
C5VP40_CLOBO/33-136
C5VPJ6_CLOBO/127-252
C5VPK9_CLOBO/60-182
C5VQA2_CLOBO/127-250
C5VQE5_CLOBO/148-269
C5VR29_CLOBO/163-285
C5VRM8_CLOBO/19-134
C5VRQ6_CLOBO/466-611
C5VSL3_CLOBO/330-423
C5VTS8_CLOBO/45-162
C5VVL8_STRSE/159-279
C5VZ68_STRSE/71-225
C5VZ79_STRSE/25-139
C5VZB5_STRSE/353-446
C5W011_STRSE/53-175
C5W155_ECOBB/66-183
C5W161_ECOBB/468-602
C5W910_ECOBB/228-329
C5WEQ8_STRDG/26-140
C5WFH6_STRDG/53-175
C5WH50_STRDG/29-129
C5WIG6_STRDG/351-444
C5WJ59_STRDG/158-279
C5WYA3_SORBI/30-137
C5XEY6_SORBI/1-109
C5ZEF4_BURPS/101-232
C5ZHM5_BURPS/232-351
C5ZIX8_BURPS/443-575
C5ZMB0_BURPS/28-161
C5ZVU6_9HELI/52-187
C5ZW07_9HELI/339-432
C6A0J1_THESM/59-172
C6A1K4_THESM/37-139
C6A3Q4_THESM/55-185
C6A7K3_BIFLB/72-181
C6A9S7_BIFLB/69-210
C6AA05_BIFLB/285-416
C6AE57_BARGA/73-215
C6AFW8_BIFAS/69-210
C6AG46_BIFAS/285-416
C6AI61_BIFAS/72-181
C6AL23_AGGAN/234-339
C6AMD3_AGGAN/449-583
C6ANT1_AGGAN/61-211
C6AT82_RHILS/137-260
C6ATH7_RHILS/31-134
C6ATP2_RHILS/31-155
C6ATT2_RHILS/168-292
C6AWC8_RHILS/75-219
C6AYD2_RHILS/512-628
C6B9E2_RHILS/32-154
C6B9E6_RHILS/67-182
C6BFC7_RALP1/78-209
C6BGH9_RALP1/60-164
C6BH97_RALP1/27-120
C6BHM2_RALP1/442-575
C6BI10_RALP1/250-372
C6BRV1_DESAD/151-274
C6BRX9_DESAD/345-469
C6BRZ2_DESAD/175-297
C6BSM8_DESAD/413-540
C6BSP1_DESAD/334-427
C6BTM8_DESAD/31-225
C6BU15_DESAD/291-413
C6BUD4_DESAD/286-408
C6BUF6_DESAD/41-166
C6BUG5_DESAD/166-286
C6BUQ2_DESAD/177-301
C6BWB4_DESAD/218-315
C6BXY1_DESAD/418-542
C6BXY2_DESAD/61-152
C6C1G0_DESAD/22-118
C6C1S2_DESAD/267-390
C6C248_DESAD/192-316
C6C268_DESAD/20-143
C6C2B2_DESAD/149-273
C6C3F4_DICDC/28-133
C6CAU0_DICDC/228-329
C6CB55_DICDC/66-195
C6CBZ8_DICDC/469-603
C6CET4_DICZE/469-603
C6CKQ9_DICZE/28-133
C6CLN7_DICZE/228-347
C6CNJ2_DICZE/66-195
C6CPF4_DICZE/58-160
C6CRI6_PAESJ/58-179
C6CSZ6_PAESJ/125-264
C6CT53_PAESJ/32-132
C6CTU8_PAESJ/529-677
C6CYU4_PAESJ/174-296
C6CZ41_PAESJ/161-284
C6D1K4_PAESJ/20-157
C6D2C2_PAESJ/329-422
C6D5V3_PAESJ/18-132
C6D5Z1_PAESJ/57-218
C6D8P4_PAESJ/135-258
C6D8P8_PAESJ/137-261
C6DC26_PECCP/66-168
C6DI00_PECCP/47-159
C6DNS4_MYCTK/72-222
C6DPD7_MYCTK/268-418
C6DY45_GEOSM/235-359
C6DZ56_GEOSM/66-196
C6DZ73_GEOSM/477-599
C6E0G1_GEOSM/23-116
C6E0G5_GEOSM/162-282
C6E2X8_GEOSM/521-643
C6E397_GEOSM/205-358
C6E458_GEOSM/38-153
C6E470_GEOSM/536-682
C6E493_GEOSM/230-331
C6E4M2_GEOSM/349-442
C6E4V4_GEOSM/155-277
C6E4Y4_GEOSM/75-218
C6E713_GEOSM/21-141
C6E7W7_GEOSM/178-302
C6E858_GEOSM/336-455
C6E9K8_GEOSM/199-322
C6EAB8_ECOBD/468-602
C6EAC4_ECOBD/66-183
C6EBA4_ECOBD/27-132
C6EHT9_ECOBD/228-329
C6GQ04_STRSX/71-225
C6GQ15_STRSX/25-139
C6GR49_STRSX/353-446
C6GR95_STRSX/53-175
C6GSI2_STRSX/159-279
C6GVD7_STRS4/71-225
C6GVE8_STRS4/25-139
C6GVS8_STRS4/353-446
C6GWJ9_STRS4/53-175
C6GXP6_STRS4/159-279
C6H1C6_AJECH/118-239
C6HIG5_AJECH/69-190
C6HUJ8_9BACT/337-429
C6HVH4_9BACT/155-280
C6HYT8_9BACT/70-151
C6I0J0_9BACT/157-276
C6I2E8_9BACE/72-237
C6I5H3_9BACE/55-169
C6I9Z2_9BACE/327-420
C6IA31_9BACE/263-386
C6IAQ3_9BACE/23-142
C6IBI9_9BACE/477-620
C6ICK3_9BACE/38-168
C6II05_9BACE/481-625
C6II85_9BACE/63-231
C6IL81_9BACE/327-420
C6ILF2_9BACE/55-169
C6IMJ9_9BACE/263-386
C6INR6_9BACE/21-142
C6IQH2_9BACE/20-144
C6ITJ1_9BACE/29-128
C6IVI3_9BACL/41-140
C6IW37_9BACL/329-422
C6IYP1_9BACL/33-156
C6IYU8_9BACL/340-465
C6IZC9_9BACL/161-284
C6IZL8_9BACL/20-134
C6J0C9_9BACL/71-185
C6J187_9BACL/17-143
C6J2W3_9BACL/12-135
C6J354_9BACL/527-675
C6J4B2_9BACL/132-254
C6J4Q9_9BACL/87-210
C6J5G4_9BACL/58-179
C6J7J8_9BACL/132-254
C6J8Y7_9FIRM/335-428
C6JA23_9FIRM/2-86
C6JBJ8_9FIRM/40-142
C6JD08_9FIRM/161-281
C6JDB0_9FIRM/20-132
C6JFJ8_9FIRM/36-155
C6JG86_9FIRM/36-152
C6JGJ6_9FIRM/334-458
C6JGK8_9FIRM/75-186
C6JHD2_9FIRM/217-308
C6JJP9_FUSVA/337-430
C6JKU0_FUSVA/484-626
C6JL89_FUSVA/17-133
C6JMB1_FUSVA/26-135
C6JNC0_FUSVA/34-162
C6JNV0_FUSVA/51-215
C6L9L2_9FIRM/42-143
C6LAQ9_9FIRM/16-132
C6LAW8_9FIRM/62-179
C6LBX8_9FIRM/82-186
C6LC74_9FIRM/21-136
C6LCX8_9FIRM/25-142
C6LD45_9FIRM/166-286
C6LEG9_9FIRM/332-425
C6LGM3_9FIRM/75-186
C6LLD2_9FIRM/34-137
C6LPU9_GIAIB/50-194
C6M0V5_NEISI/436-570
C6M327_NEISI/233-357
C6M9U8_NEISI/74-160
C6MZR6_9GAMM/36-149
C6N613_9GAMM/244-347
C6N721_9GAMM/56-161
C6N7F8_9GAMM/440-574
C6NX63_9GAMM/396-527
C6NXE9_9GAMM/72-203
C6PNK2_9CLOT/164-290
C6PP36_9CLOT/41-155
C6PPN4_9CLOT/127-252
C6PPV1_9CLOT/407-528
C6PQV5_9CLOT/329-422
C6PSD0_9CLOT/41-211
C6PTT4_9CLOT/138-261
C6PTX9_9CLOT/69-184
C6PTY9_9CLOT/247-392
C6PV57_9CLOT/58-174
C6PV92_9CLOT/126-249
C6PVR6_9CLOT/150-271
C6PVW2_9CLOT/43-156
C6PW00_9CLOT/90-212
C6PWH6_9CLOT/127-250
C6PWY0_9CLOT/33-155
C6PY19_9CLOT/221-316
C6PYK4_9CLOT/133-256
C6PYN5_9CLOT/19-134
C6PZF7_9CLOT/234-340
C6Q009_9CLOT/55-182
C6Q2K4_9CLOT/22-143
C6Q2N4_9CLOT/33-136
C6Q2Q9_9CLOT/45-164
C6R2U9_9MICC/256-410
C6R6E8_9CORY/67-219
C6R770_9CORY/269-393
C6RAN7_9CORY/384-504
C6RH30_9PROT/435-560
C6RH66_9PROT/333-426
C6RKC5_ACIRA/229-342
C6RKK5_ACIRA/68-159
C6RMK9_ACIRA/457-613
C6RS24_ACIRA/60-173
C6RVE1_VIBCH/150-273
C6RZ18_VIBCH/212-349
C6S086_VIBCH/72-215
C6S236_VIBCH/244-366
C6S236_VIBCH/31-146
C6S2F7_VIBCH/228-350
C6S2W8_VIBCH/451-585
C6S727_NEIML/436-570
C6S761_NEIML/226-343
C6S9U6_NEIME/436-569
C6SBJ1_NEIME/226-343
C6SJW3_NEIME/436-570
C6SMF4_NEIME/226-401
C6SNY3_STRMN/37-155
C6SRG2_STRMN/53-175
C6SS28_STRMN/351-444
C6SSC9_STRMN/158-279
C6SU69_STRMN/26-140
C6SU99_STRMN/15-169
C6T179_SOYBN/27-134
C6TKA4_SOYBN/108-181
C6TR23_BURPS/232-351
C6TSY9_BURPS/443-575
C6TZX4_BURPS/101-232
C6UEA7_ECOBR/228-329
C6UMC1_ECOBR/66-183
C6UMC7_ECOBR/468-602
C6UTU6_ECO5T/228-329
C6UWR5_ECO5T/66-178
C6UWS0_ECO5T/468-602
C6UYG5_ECO5T/27-132
C6V4U9_NEORI/62-197
C6VI48_LACPJ/335-428
C6VJ04_LACPJ/26-128
C6VKS2_LACPJ/61-189
C6VME0_LACPJ/324-452
C6VPF8_LACPJ/160-281
C6VPQ6_LACPJ/31-164
C6VS11_DYAFD/64-253
C6VUH0_DYAFD/339-483
C6W0M7_DYAFD/258-381
C6W1M9_DYAFD/30-132
C6W4Z8_DYAFD/26-125
C6W5L4_DYAFD/82-197
C6W8B6_ACTMD/64-192
C6WEW5_ACTMD/433-553
C6WRH1_ACTMD/72-212
C6WSJ9_ACTMD/253-380
C6WUF5_METML/156-280
C6WVX8_METML/456-587
C6WXN5_METML/42-164
C6WYH6_METML/226-327
C6WZ08_METML/184-319
C6WZ98_METML/64-195
C6WZD3_FLAB3/340-433
C6X1F2_FLAB3/26-128
C6X1P4_FLAB3/55-170
C6X292_FLAB3/294-416
C6X4V3_FLAB3/59-195
C6X8F6_METSD/173-296
C6X999_METSD/226-328
C6X9G8_METSD/171-293
C6XAW6_METSD/64-195
C6XDN3_METSD/444-577
C6XHL6_LIBAP/74-217
C6XIF8_HIRBI/505-638
C6XIY8_HIRBI/70-212
C6XXG6_PEDHD/63-178
C6XYF4_PEDHD/25-127
C6XYT7_PEDHD/63-170
C6Y1V6_PEDHD/474-618
C6Y257_PEDHD/333-450
C6Y283_PEDHD/253-376
C6YDF5_VIBCH/62-158
C6YFE0_VIBCH/302-439
C6YFS5_VIBCH/456-590
C6YGA3_VIBCH/228-350
C6YI34_VIBCH/253-375
C6YI34_VIBCH/40-155
C6YJ70_VIBCH/72-215
C6YKW2_VIBCH/168-291
C6YP77_FRATT/61-225
C6YX46_9GAMM/61-224
C6YZ13_9BACE/62-247
C6Z112_9BACE/21-142
C6Z349_9BACE/54-169
C6Z548_9BACE/477-620
C6Z5P3_9BACE/327-420
C6ZAG0_9BACE/259-382
C7BKE3_PHOAA/228-349
C7BKP8_PHOAA/462-596
C7BMT4_PHOAA/67-185
C7BX76_HELPB/316-409
C7C6K8_METED/168-292
C7C6X7_METED/485-618
C7CDR4_METED/71-219
C7CGG3_METED/182-305
C7CI96_METED/210-333
C7CIL0_METED/286-408
C7CJM2_METED/30-128
C7CNV0_ENTFA/334-427
C7CPE2_ENTFA/35-136
C7CQ43_ENTFA/159-280
C7CTS2_ENTFA/35-138
C7CTU3_ENTFA/63-191
C7CUA2_ENTFA/27-141
C7CV25_ENTFA/38-142
C7CV80_ENTFA/510-653
C7CW11_ENTFA/74-216
C7CW68_ENTFA/25-140
C7CWK4_ENTFA/35-136
C7CXL7_ENTFA/159-280
C7CYX1_ENTFA/334-427
C7D0I8_ENTFA/27-141
C7D1H9_ENTFA/38-142
C7D1N5_ENTFA/510-653
C7D2K2_ENTFA/74-216
C7D2V3_ENTFA/25-140
C7D4F6_ENTFA/35-138
C7D4H7_ENTFA/63-191
C7D7K8_9RHOB/495-632
C7DB14_9RHOB/53-158
C7DEP8_9RHOB/62-197
C7DIA7_9EURY/61-174
C7G6C7_9FIRM/2-84
C7G6F2_9FIRM/995-1117
C7G7T5_9FIRM/22-137
C7G8D7_9FIRM/148-270
C7G8I6_9FIRM/398-520
C7GBL8_9FIRM/240-362
C7GCA1_9FIRM/328-421
C7GCM1_9FIRM/125-247
C7GD61_9FIRM/243-380
C7GDX0_9FIRM/151-272
C7GEG4_9FIRM/571-693
C7GFP9_9FIRM/46-153
C7GG54_9FIRM/161-281
C7GGM9_9FIRM/75-186
C7GYX7_9FIRM/329-422
C7GZ26_9FIRM/56-148
C7GZY9_9FIRM/75-222
C7H3D8_9FIRM/75-185
C7H586_9FIRM/21-142
C7H5V2_9FIRM/18-133
C7H905_9FIRM/339-432
C7H995_9FIRM/400-546
C7HBT0_CLOTM/332-454
C7HC47_CLOTM/500-643
C7HC68_CLOTM/340-433
C7HD11_CLOTM/322-444
C7HDC7_CLOTM/148-268
C7HDU6_CLOTM/82-233
C7HEX6_CLOTM/75-185
C7HEX7_CLOTM/130-253
C7HEY4_CLOTM/33-139
C7HF67_CLOTM/18-133
C7HFB3_CLOTM/225-347
C7HFC1_CLOTM/127-235
C7HFM3_CLOTM/208-315
C7HFY0_CLOTM/366-488
C7HFY3_CLOTM/19-172
C7HGK8_CLOTM/366-488
C7HGN7_CLOTM/323-445
C7HU13_9FIRM/19-130
C7HU36_9FIRM/338-431
C7IPM5_THEET/324-417
C7IPR0_THEET/252-374
C7IQ63_THEET/43-156
C7IQX2_THEET/75-186
C7IR95_THEET/232-381
C7IRC2_THEET/184-306
C7IRC9_THEET/452-574
C7IRU0_THEET/26-146
C7ISV8_THEET/19-138
C7ISW9_THEET/472-615
C7ITA9_THEET/27-149
C7ITG3_THEET/20-135
C7IXD6_ORYSJ/99-218
C7JBQ7_ACEP3/555-670
C7JE50_ACEP3/81-216
C7JP27_ACEPA/555-670
C7JQB0_ACEPA/81-216
C7JY93_ACEPA/555-670
C7JZH5_ACEPA/81-216
C7K293_ACEPA/81-216
C7K8I7_ACEPA/555-670
C7KBG2_ACEPA/81-216
C7KHQ6_ACEPA/555-670
C7KJJ5_ACEPA/555-670
C7KKS8_ACEPA/81-216
C7KTV7_ACEPA/555-670
C7KV39_ACEPA/81-216
C7L3N4_ACEPA/555-670
C7L4W7_ACEPA/81-216
C7LBH8_BRUMC/73-217
C7LFK0_BRUMC/496-613
C7LK57_SULMS/110-231
C7LK60_SULMS/246-361
C7LLZ7_MYCML/53-171
C7LML2_MYCML/325-418
C7LMN2_MYCML/198-310
C7LMT5_MYCML/165-293
C7LNZ8_DESBD/410-534
C7LPW1_DESBD/335-428
C7LRM3_DESBD/35-149
C7LRX4_DESBD/250-376
C7LRX7_DESBD/46-171
C7LSK2_DESBD/166-286
C7LSR3_DESBD/247-369
C7LT41_DESBD/38-166
C7LTQ0_DESBD/47-172
C7LTQ7_DESBD/341-465
C7LU80_DESBD/27-142
C7LUB2_DESBD/217-312
C7LVF9_DESBD/19-141
C7LVN4_DESBD/316-438
C7LW85_DESBD/414-540
C7LWC4_DESBD/347-471
C7LWC5_DESBD/333-457
C7LWC6_DESBD/342-466
C7LYY6_ACIFD/340-455
C7LZY2_ACIFD/88-194
C7M1E9_ACIFD/256-402
C7M3H6_CAPOD/258-407
C7M6R7_CAPOD/64-153
C7M6Y0_CAPOD/477-620
C7M839_CAPOD/57-172
C7M8H5_CAPOD/338-431
C7MBJ0_BRAFD/251-400
C7MD62_BRAFD/75-224
C7MLT6_CRYCD/92-236
C7MN27_CRYCD/44-160
C7MNB7_CRYCD/77-201
C7MNG2_CRYCD/341-434
C7MQC5_SACVD/70-216
C7MS45_SACVD/272-423
C7MT26_SACVD/69-258
C7N132_SLAHD/38-142
C7N377_SLAHD/249-372
C7N3I6_SLAHD/33-137
C7N408_SLAHD/85-228
C7N5C4_SLAHD/329-422
C7N5Z7_SLAHD/22-138
C7N8W8_LEPBD/339-433
C7N973_LEPBD/14-157
C7NAV7_LEPBD/44-132
C7NC49_LEPBD/470-612
C7NCL9_LEPBD/19-137
C7NGW7_KYTSD/264-398
C7NH60_KYTSD/83-233
C7NJS3_KYTSD/219-334
C7NJS4_KYTSD/244-359
C7NQJ7_HALUD/65-189
C7NR94_HALUD/50-152
C7NTV6_HALUD/50-163
C7NU83_HALUD/57-222
C7NYY5_HALMD/63-183
C7NYZ6_HALMD/50-163
C7P1U6_HALMD/50-152
C7P251_HALMD/1-90
C7P7C1_METFA/47-169
C7P7P1_METFA/50-150
C7P865_METFA/58-171
C7P8A7_METFA/2-99
C7P8G3_METFA/18-130
C7P9K4_METFA/37-195
C7PEG6_CHIPD/269-417
C7PGH3_CHIPD/30-132
C7PIC1_CHIPD/37-167
C7PK95_CHIPD/28-202
C7PK96_CHIPD/28-143
C7PMB3_CHIPD/32-134
C7PN12_CHIPD/33-162
C7PNR4_CHIPD/35-160
C7PQ90_CHIPD/56-171
C7PRL7_CHIPD/30-132
C7PU48_CHIPD/337-481
C7PW12_CATAD/22-124
C7Q0M5_CATAD/31-131
C7Q584_CATAD/68-217
C7Q5H0_CATAD/22-125
C7Q5N8_CATAD/275-402
C7Q6C7_CATAD/33-156
C7QAA6_CATAD/376-469
C7QDX0_CATAD/298-415
C7QGX1_CATAD/474-597
C7QNQ2_CYAP0/344-482
C7QPZ1_CYAP0/594-742
C7QT74_CYAP0/17-132
C7R316_JONDD/425-535
C7R3G3_JONDD/304-397
C7R3M9_JONDD/276-428
C7R501_JONDD/68-221
C7R6A3_KANKD/463-615
C7R7F8_KANKD/191-314
C7R7F9_KANKD/202-325
C7R7G0_KANKD/182-305
C7R7N7_KANKD/228-341
C7RBC1_KANKD/151-273
C7RHJ9_ANAPD/19-131
C7RHM0_ANAPD/334-427
C7RJQ9_ACCPU/226-348
C7RLI1_ACCPU/443-585
C7RPC7_ACCPU/64-195
C7RQ39_ACCPU/233-355
C7RQ39_ACCPU/25-178
C7RS67_ACCPU/176-300
C7RTZ4_ACCPU/443-575
C7T7B3_LACRG/59-187
C7T7I5_LACRG/23-126
C7TAZ4_LACRG/339-432
C7TDC2_LACRG/40-144
C7TDD7_LACRG/31-175
C7TDI3_LACRG/160-281
C7THU6_LACRL/339-432
C7TK20_LACRL/31-175
C7TK68_LACRL/160-281
C7TMG8_LACRL/59-187
C7TMN6_LACRL/23-126
C7U3L7_ENTFA/334-427
C7U4P1_ENTFA/159-280
C7U5N4_ENTFA/35-136
C7U7P6_ENTFA/510-653
C7U7V2_ENTFA/38-142
C7U969_ENTFA/27-141
C7U9H7_ENTFA/63-191
C7U9V4_ENTFA/35-138
C7UA60_ENTFA/25-140
C7UBE3_ENTFA/38-142
C7UBJ9_ENTFA/510-653
C7UC93_ENTFA/27-141
C7UCA7_ENTFA/35-136
C7UDV8_ENTFA/159-280
C7UEM7_ENTFA/334-427
C7UHW6_ENTFA/25-140
C7UIA9_ENTFA/63-191
C7UIJ2_ENTFA/35-138
C7UIU3_ENTFA/74-216
C7UJ86_ENTFA/334-427
C7UJW7_ENTFA/35-136
C7UKU4_ENTFA/159-280
C7UMV9_ENTFA/43-147
C7UN11_ENTFA/510-653
C7UNI4_ENTFA/74-216
C7UQT5_ENTFA/35-138
C7UQV6_ENTFA/63-191
C7UR64_ENTFA/27-141
C7UST9_ENTFA/35-136
C7UTT5_ENTFA/159-280
C7UUA5_ENTFA/63-191
C7UUC5_ENTFA/35-138
C7UW05_ENTFA/25-140
C7UX01_ENTFA/510-653
C7UX53_ENTFA/38-142
C7UZT2_ENTFA/334-427
C7V0H8_ENTFA/334-427
C7V0T6_ENTFA/35-136
C7V1B8_ENTFA/159-280
C7V3H9_ENTFA/510-653
C7V3N3_ENTFA/38-142
C7V4F7_ENTFA/27-141
C7V4R0_ENTFA/63-191
C7V4T1_ENTFA/35-138
C7V6G4_ENTFA/25-140
C7V6M9_ENTFA/74-216
C7V807_ENTFA/35-136
C7V8Y1_ENTFA/159-280
C7VAJ3_ENTFA/510-653
C7VAP7_ENTFA/38-142
C7VBR0_ENTFA/63-191
C7VBT1_ENTFA/35-138
C7VDE8_ENTFA/25-140
C7VDP8_ENTFA/74-216
C7VEL2_ENTFA/27-141
C7VFH3_ENTFA/334-427
C7VHB4_ENTFA/334-427
C7VHM0_ENTFA/35-136
C7VIZ1_ENTFA/510-653
C7VJ44_ENTFA/38-142
C7VJX9_ENTFA/27-141
C7VLV7_ENTFA/159-280
C7VMC9_ENTFA/74-216
C7VMN9_ENTFA/25-140
C7VP96_ENTFA/35-138
C7VPB7_ENTFA/63-191
C7VQ00_ENTFA/334-427
C7VQQ9_ENTFA/35-136
C7VRA2_ENTFA/159-280
C7VT15_ENTFA/27-141
C7VTU2_ENTFA/38-142
C7VTZ8_ENTFA/510-653
C7VUS8_ENTFA/74-216
C7VWW4_ENTFA/35-138
C7VWY5_ENTFA/63-191
C7VXK7_ENTFA/334-427
C7VYG8_ENTFA/35-136
C7VZ03_ENTFA/159-280
C7W0W8_ENTFA/38-142
C7W124_ENTFA/510-653
C7W1N6_ENTFA/74-216
C7W1U2_ENTFA/25-140
C7W3I8_ENTFA/35-138
C7W3K9_ENTFA/63-191
C7W3W5_ENTFA/27-141
C7W6C1_ENTFA/159-280
C7W6T0_ENTFA/35-138
C7W6V1_ENTFA/63-191
C7W7I7_ENTFA/334-427
C7W9F7_ENTFA/27-141
C7WB13_ENTFA/25-140
C7WB81_ENTFA/74-216
C7WC37_ENTFA/510-653
C7WC92_ENTFA/38-142
C7WCK5_ENTFA/35-136
C7WE60_ENTFA/510-653
C7WEB5_ENTFA/38-142
C7WGB4_ENTFA/159-280
C7WH95_ENTFA/35-136
C7WI61_ENTFA/27-141
C7WIY4_ENTFA/334-427
C7WJQ9_ENTFA/63-191
C7WJT0_ENTFA/35-138
C7WLJ2_ENTFA/74-216
C7WMA4_ENTFA/35-136
C7WN71_ENTFA/63-191
C7WN92_ENTFA/35-138
C7WQ05_ENTFA/74-216
C7WQR1_ENTFA/510-653
C7WQW3_ENTFA/38-142
C7WRV1_ENTFA/27-141
C7WSZ0_ENTFA/334-427
C7WT68_ENTFA/159-280
C7WV41_ENTFA/35-136
C7WVW8_ENTFA/159-280
C7WXN9_ENTFA/334-427
C7WZ40_ENTFA/27-141
C7WZY6_ENTFA/38-142
C7X040_ENTFA/510-653
C7X0U9_ENTFA/76-217
C7X159_ENTFA/25-140
C7X2T8_ENTFA/35-138
C7X2V9_ENTFA/63-191
C7X527_9PORP/63-257
C7X639_9PORP/21-142
C7XBT1_9PORP/470-613
C7XCC3_9PORP/262-385
C7XCU6_9PORP/328-421
C7XHG2_9LACO/30-144
C7XHM1_9LACO/358-475
C7XI71_9LACO/160-281
C7XKZ1_9LACO/62-190
C7XMB2_9FUSO/20-136
C7XMW2_9FUSO/491-633
C7XPE9_9FUSO/34-162
C7XRZ1_9FUSO/337-430
C7XSF8_9FUSO/51-215
C7XTG8_9LACO/31-145
C7XTJ4_9LACO/160-281
C7XUH1_9LACO/26-129
C7XV18_9LACO/40-144
C7XWK8_9LACO/331-424
C7XXB9_9LACO/61-189
C7XY98_9LACO/30-146
C7XZ09_9LACO/359-469
C7Y1C6_9LACO/61-189
C7Y219_9LACO/160-281
C7Y2T1_9LACO/358-475
C7Y488_9LACO/62-190
C7Y6G6_9LACO/30-144
C7Y6M1_9LACO/160-281
C7Y8F5_ENTFA/35-136
C7Y9S6_ENTFA/63-191
C7Y9U7_ENTFA/35-138
C7YB24_ENTFA/74-216
C7YBR0_ENTFA/25-140
C7YC77_ENTFA/510-653
C7YCF3_ENTFA/56-160
C7YDN6_ENTFA/27-141
C7YFF0_ENTFA/334-427
C7YFJ9_ENTFA/159-280
C7YRT8_NECH7/32-141
C7ZID9_NECH7/63-242
C7ZLM5_NECH7/54-195
C7ZUN6_STAAU/63-183
C7ZWN4_STAAU/335-428
C7ZXH8_STAAU/18-132
C7ZY65_STAAU/159-278
C7ZYY0_STAAU/26-128
C8A277_STAAU/63-183
C8A3H2_STAAU/335-428
C8A4J9_STAAU/18-132
C8A590_STAAU/159-278
C8A6G7_STAAU/26-128
C8A9P4_STAAU/63-183
C8ABF3_STAAU/335-428
C8ACI2_STAAU/18-132
C8AD70_STAAU/159-278
C8ADV6_STAAU/26-128
C8AHC2_STAAU/63-183
C8AIR8_STAAU/18-132
C8AJF1_STAAU/159-278
C8AKG3_STAAU/335-428
C8ALJ2_STAAU/26-128
C8APR4_STAAU/63-183
C8ARH0_STAAU/335-428
C8ASJ8_STAAU/18-132
C8AT83_STAAU/159-278
C8ATZ4_STAAU/26-128
C8JR16_LISMO/161-279
C8JT84_LISMO/336-429
C8JTH8_LISMO/511-653
C8JTK0_LISMO/18-132
C8JXG2_LISMO/63-252
C8JYE2_LISMO/49-154
C8JYP4_LISMO/61-181
C8JYV5_LISMO/26-128
C8JZZ5_LISMO/63-252
C8K009_LISMO/18-132
C8K0P7_LISMO/511-653
C8K1H0_LISMO/336-429
C8K3W2_LISMO/161-279
C8K5D1_LISMO/52-157
C8K5I0_LISMO/15-134
C8K6Z4_LISMO/61-181
C8K7D8_LISMO/26-128
C8K7S9_LISMO/49-154
C8K814_LISMO/15-131
C8K8N0_LISMO/336-429
C8K8U7_LISMO/511-653
C8K8W9_LISMO/18-132
C8KCG4_LISMO/161-279
C8KDF6_LISMO/61-196
C8KDF7_LISMO/63-252
C8KFK8_LISMO/61-181
C8KG51_LISMO/26-128
C8KJ98_STAAU/18-132
C8KL83_STAAU/63-183
C8KMV8_STAAU/26-128
C8KNC7_STAAU/159-278
C8KRA8_STAAU/18-132
C8KT89_STAAU/26-128
C8KUE9_STAAU/63-183
C8KVN0_STAAU/159-278
C8KWG9_9PAST/230-375
C8KX39_9PAST/434-568
C8KZ52_9PAST/19-147
C8L0G6_STAAU/159-278
C8L0J2_STAAU/26-128
C8L112_STAAU/18-132
C8L403_STAAU/335-428
C8L5D2_STAAU/63-183
C8L882_STAAU/18-132
C8L939_STAAU/63-183
C8LDP4_STAAU/335-428
C8LDX0_STAAU/159-278
C8LFE4_STAAU/26-128
C8LH16_STAAU/159-278
C8LIK4_STAAU/18-132
C8LKC8_STAAU/335-428
C8LMA3_STAAU/63-183
C8LMI5_STAAU/26-128
C8LQJ3_STAAU/26-128
C8LS52_STAAU/63-183
C8LTR1_STAAU/18-132
C8LV34_STAAU/159-278
C8LVQ6_STAAU/335-428
C8LW90_STAAU/26-128
C8LXJ8_STAAU/63-183
C8M001_STAAU/18-132
C8M0N4_STAAU/159-278
C8M2T5_STAAU/335-428
C8M5B2_STAAU/26-128
C8M5S4_STAAU/335-428
C8M6R7_STAAU/63-183
C8M7F4_STAAU/18-132
C8M7S1_STAAU/159-278
C8MBQ7_STAAU/63-183
C8MC23_STAAU/26-128
C8MCM6_STAAU/159-278
C8MES1_STAAU/335-428
C8MF65_STAAU/18-132
C8MJN5_STAAU/18-132
C8MK68_STAAU/63-183
C8MLB1_STAAU/159-278
C8MNT3_STAAU/335-428
C8MPW9_STAAU/26-128
C8MRJ6_STAAU/26-128
C8MTD5_STAAU/63-183
C8MUR9_STAAU/18-132
C8MWT9_STAAU/159-278
C8MXQ9_STAAU/335-428
C8MYQ6_STAAU/63-183
C8N040_STAAU/18-132
C8N0H0_STAAU/159-278
C8N0L9_STAAU/26-128
C8N5S9_STAAU/335-428
C8N8M6_9GAMM/20-140
C8N9E9_9GAMM/60-148
C8NAS6_9GAMM/442-580
C8NDU2_9LACT/162-283
C8NEX5_9LACT/336-429
C8NF03_9LACT/522-665
C8NFJ6_9LACT/30-144
C8NFM3_9LACT/27-127
C8NG10_9LACT/57-163
C8NHS7_9LACT/58-186
C8NMF3_COREF/76-187
C8NPS1_COREF/383-503
C8NQD5_COREF/67-217
C8NRY1_COREF/278-428
C8P756_9LACO/333-426
C8P8S2_9LACO/26-129
C8P995_9LACO/40-144
C8P9A8_9LACO/31-145
C8PAB9_9LACO/30-145
C8PBT7_9LACO/359-472
C8PCC7_9LACO/65-193
C8PCW0_9LACO/160-281
C8PLM7_9PROT/326-419
C8PMW7_9SPIO/25-143
C8PNQ2_9SPIO/21-118
C8PPJ0_9SPIO/211-363
C8PPR7_9SPIO/104-225
C8PQY7_9SPIO/167-295
C8PRM2_9SPIO/329-422
C8PTB9_9SPIO/534-675
C8PV92_9GAMM/68-193
C8PYZ4_9GAMM/461-622
C8RRR7_CORJE/68-229
C8RVE2_CORJE/302-451
C8RWD1_9RHOB/488-619
C8RY04_9RHOB/62-207
C8SF68_9RHIZ/75-219
C8SM06_9RHIZ/12-163
C8SNH5_9RHIZ/496-627
C8STP9_9RHIZ/280-403
C8T4C2_KLEPR/228-329
C8T667_KLEPR/57-236
C8T6P0_KLEPR/220-342
C8T6P0_KLEPR/23-130
C8T7L3_KLEPR/26-132
C8TB35_KLEPR/465-599
C8TB41_KLEPR/66-166
C8TH75_ECO26/228-329
C8THI7_ECO26/66-183
C8THJ3_ECO26/468-602
C8TWZ2_ECO10/228-329
C8U1N0_ECO10/66-182
C8U1N5_ECO10/468-602
C8U3P1_ECO10/27-132
C8UCD3_ECO1A/27-132
C8UG15_ECO1A/228-329
C8UH28_ECO1A/66-183
C8UH34_ECO1A/468-602
C8USM2_LACRG/340-433
C8V0G7_EMENI/63-178
C8VGL2_EMENI/63-175
C8VHW2_EMENI/70-174
C8VUA9_EMENI/28-149
C8VWG4_DESAS/218-340
C8VWJ7_DESAS/16-143
C8VX01_DESAS/35-152
C8VXJ3_DESAS/163-283
C8W0M4_DESAS/17-137
C8W344_DESAS/20-149
C8W3K4_DESAS/75-186
C8W3N5_DESAS/496-640
C8W3R7_DESAS/327-420
C8W3T3_DESAS/35-136
C8W4E0_DESAS/31-135
C8W4J9_DESAS/20-146
C8W5N9_DESAS/17-132
C8W6P6_DESAS/224-356
C8W6W6_ATOPD/333-426
C8W9B0_ATOPD/26-126
C8W9U4_ATOPD/96-237
C8WAH6_ATOPD/38-153
C8WAI8_ATOPD/77-201
C8WBB2_ZYMMN/74-209
C8WBH6_ZYMMN/496-629
C8WEW3_ZYMMN/60-168
C8WG37_ZYMMN/20-138
C8WGS2_EGGLE/168-300
C8WGX9_EGGLE/77-201
C8WHJ4_EGGLE/326-419
C8WHU3_EGGLE/90-233
C8WIK3_EGGLE/15-130
C8WIS9_EGGLE/26-142
C8WKS1_EGGLE/50-164
C8WQ81_ALIAD/22-172
C8WQT8_ALIAD/134-257
C8WRY7_ALIAD/332-457
C8WVF8_ALIAD/53-174
C8WWM9_ALIAD/331-424
C8WY34_ALIAD/491-635
C8WZ51_DESRD/267-363
C8X181_DESRD/326-448
C8X1L0_DESRD/464-589
C8X240_DESRD/39-144
C8X2M9_DESRD/42-175
C8X2P4_DESRD/167-287
C8X3V3_DESRD/222-319
C8X4N5_DESRD/20-142
C8X4W5_DESRD/169-291
C8X4Z4_DESRD/334-427
C8X556_DESRD/402-529
C8XBX6_NAKMY/426-548
C8XE76_NAKMY/251-400
C8XFZ9_NAKMY/27-133
C8XHB4_NAKMY/77-223
C8XHI1_NAKMY/426-519
C8XKA1_NAKMY/75-188
C8ZBV9_YEAS8/52-177
C8ZVN6_ENTGA/511-654
C8ZVU1_ENTGA/26-140
C8ZW36_ENTGA/23-128
C8ZY26_ENTGA/28-125
C8ZZ29_ENTGA/38-161
C9A0Q2_ENTGA/63-191
C9A2K0_ENTGA/159-280
C9A3C4_ENTGA/30-145
C9A3R8_ENTGA/335-428
C9A4E6_ENTCA/38-157
C9A766_ENTCA/33-131
C9A7I3_ENTCA/511-654
C9A7P7_ENTCA/26-140
C9A8D3_ENTCA/29-134
C9A8V9_ENTCA/335-428
C9AAJ1_ENTCA/37-173
C9AAU7_ENTCA/159-280
C9AC88_ENTCA/63-191
C9AEV4_ENTFC/23-126
C9AGE4_ENTFC/63-191
C9AGQ8_ENTFC/511-654
C9AGT5_ENTFC/38-157
C9AIY7_ENTFC/159-280
C9AJ15_ENTFC/29-143
C9AK13_ENTFC/334-427
C9ALN8_ENTFC/63-191
C9ALY9_ENTFC/511-654
C9AM25_ENTFC/38-157
C9ANM7_ENTFC/23-126
C9APK6_ENTFC/29-143
C9ARE7_ENTFC/159-280
C9ASC5_ENTFC/334-427
C9AVA2_ENTCA/33-130
C9AVM3_ENTCA/511-654
C9AVT8_ENTCA/26-140
C9AWG9_ENTCA/29-134
C9AX08_ENTCA/335-428
C9AYR2_ENTCA/37-173
C9AYT7_ENTCA/159-280
C9B073_ENTCA/63-191
C9B0Y4_ENTCA/38-157
C9B3U8_ENTFC/63-191
C9B444_ENTFC/511-654
C9B468_ENTFC/38-157
C9B5T0_ENTFC/23-126
C9B7J7_ENTFC/29-143
C9B7M5_ENTFC/159-280
C9B9R7_ENTFC/334-427
C9BC07_ENTFC/23-126
C9BDR8_ENTFC/63-191
C9BE24_ENTFC/511-654
C9BE54_ENTFC/38-157
C9BFM7_ENTFC/159-280
C9BH12_ENTFC/29-143
C9BH84_ENTFC/334-427
C9BJ86_ENTFC/23-126
C9BME9_ENTFC/159-280
C9BNL8_ENTFC/334-427
C9BP03_ENTFC/63-191
C9BPA1_ENTFC/511-654
C9BQ17_ENTFC/29-143
C9BQ55_ENTFC/38-157
C9BSS3_ENTFC/23-126
C9BU64_ENTFC/63-191
C9BUF5_ENTFC/511-654
C9BUJ0_ENTFC/38-157
C9BW07_ENTFC/29-143
C9BXJ1_ENTFC/334-427
C9BXP1_ENTFC/74-195
C9C167_ENTFC/23-126
C9C3C1_ENTFC/63-191
C9C3L4_ENTFC/511-654
C9C3Q1_ENTFC/38-157
C9C500_ENTFC/159-280
C9C696_ENTFC/29-143
C9C731_ENTFC/334-427
C9C9C6_ENTFC/23-126
C9CDK3_ENTFC/63-191
C9CDY8_ENTFC/334-427
C9CE97_ENTFC/511-654
C9CEE1_ENTFC/38-157
C9CF62_ENTFC/29-143
C9CF91_ENTFC/159-280
C9CH41_ENTCA/26-140
C9CI72_ENTCA/33-130
C9CJB4_ENTCA/511-654
C9CJT9_ENTCA/29-134
C9CK47_ENTCA/37-173
C9CLV2_ENTCA/335-428
C9CM60_ENTCA/159-280
C9CNJ3_ENTCA/63-191
C9CPD1_ENTCA/38-157
C9CTU0_9RHOB/60-254
C9CTX8_9RHOB/30-173
C9CUY4_9RHOB/477-602
C9D3B7_9RHOB/62-198
C9KIT0_9FIRM/242-405
C9KKJ7_9FIRM/36-159
C9KKX3_9FIRM/47-173
C9KMV0_9FIRM/34-151
C9KNW2_9FIRM/336-460
C9KNW7_9FIRM/75-185
C9KPP5_9FIRM/330-423
C9KQ56_9FIRM/18-133
C9KQT0_9FIRM/22-145
C9KU51_9BACE/20-146
C9KUB4_9BACE/327-420
C9KV91_9BACE/263-386
C9KVS0_9BACE/44-165
C9KZP4_9BACE/481-625
C9L0N9_9BACE/67-255
C9L2L5_9BACE/55-169
C9L518_RUMHA/161-281
C9L618_RUMHA/33-137
C9L6D7_RUMHA/32-149
C9L743_RUMHA/318-411
C9L8C3_RUMHA/75-186
C9L8E5_RUMHA/20-135
C9L9Z1_RUMHA/24-141
C9LD25_9BACT/264-387
C9LEZ3_9BACT/21-142
C9LG29_9BACT/1-105
C9LH30_9BACT/480-630
C9LI09_9BACT/57-203
C9LI65_9BACT/328-421
C9LIY2_9BACT/62-151
C9LL08_9FIRM/18-133
C9LM16_9FIRM/2-87
C9LM41_9FIRM/333-454
C9LM50_9FIRM/289-398
C9LNH3_9FIRM/48-171
C9LNK7_9FIRM/74-184
C9LRD3_9FIRM/343-436
C9LTA6_9FIRM/73-183
C9LTI3_9FIRM/242-343
C9LTZ6_9FIRM/220-344
C9LU19_9FIRM/330-423
C9LUD3_9FIRM/159-283
C9LV65_9FIRM/331-454
C9LW52_9FIRM/27-143
C9LWC6_9FIRM/18-145
C9LY98_9FIRM/129-252
C9LY99_9FIRM/129-253
C9LYV3_9FIRM/21-200
C9M1S2_LACHE/62-190
C9M2G1_LACHE/359-476
C9M4C0_LACHE/30-144
C9M4I0_LACHE/160-281
C9M5C7_9BACT/209-332
C9M6H7_9BACT/30-123
C9M816_9BACT/334-427
C9MA47_9BACT/466-608
C9MBX5_HAEIF/228-353
C9MCS1_HAEIF/72-191
C9MDP9_HAEIF/446-580
C9MGY2_HAEIF/228-352
C9MIV2_HAEIF/446-580
C9MJP1_HAEIF/72-191
C9MMN4_9BACT/23-145
C9MNA9_9BACT/329-422
C9MR95_9BACT/263-414
C9MRJ6_9BACT/461-604
C9MT23_9BACT/28-127
C9MT87_9BACT/62-176
C9MUG6_9FUSO/339-433
C9MX58_9FUSO/1-69
C9MYH6_9FUSO/470-612
C9N0U1_9FUSO/18-136
C9NLB3_9VIBR/141-264
C9NMT9_9VIBR/228-347
C9NNK0_9VIBR/451-585
C9NRU0_9VIBR/62-208
C9NT09_9VIBR/245-367
C9NT09_9VIBR/31-147
C9NVB3_9VIBR/171-309
C9NVG0_9VIBR/184-322
C9NX28_9VIBR/72-215
C9NZZ4_9VIBR/168-292
C9P1J7_VIBME/228-339
C9P2C4_VIBME/169-292
C9P308_VIBME/451-585
C9P5L5_VIBME/62-161
C9P896_VIBME/20-142
C9PBA8_VIBFU/451-585
C9PBS7_VIBFU/62-159
C9PFZ5_VIBFU/238-360
C9PFZ5_VIBFU/30-146
C9PGU5_VIBFU/284-406
C9PHM1_VIBFU/181-319
C9PIP0_VIBFU/197-319
C9PKD9_VIBFU/131-254
C9PL37_VIBFU/229-351
C9PPL3_9PAST/454-588
C9PQK0_9PAST/61-209
C9PQN0_9PAST/234-360
C9PSY6_9BACT/276-399
C9PTR5_9BACT/475-618
C9PXK8_9BACT/62-245
C9PYR6_9BACT/31-129
C9PZR0_9BACT/54-169
C9Q099_9BACT/327-420
C9Q1C5_9BACT/23-144
C9Q429_9VIBR/62-158
C9Q4X5_9VIBR/174-312
C9Q5E5_9VIBR/171-294
C9Q678_9VIBR/451-585
C9Q6P0_9VIBR/228-365
C9Q988_9VIBR/205-327
C9QA79_9VIBR/24-128
C9QEE7_VIBOR/245-367
C9QEE7_VIBOR/31-150
C9QFD1_VIBOR/26-130
C9QFG8_VIBOR/330-453
C9QGH4_VIBOR/171-309
C9QGW9_VIBOR/174-312
C9QHB1_VIBOR/339-463
C9QIM1_VIBOR/62-255
C9QJB2_VIBOR/332-455
C9QKM6_VIBOR/162-287
C9QMA7_VIBOR/126-249
C9QML0_VIBOR/451-585
C9QN15_VIBOR/250-368
C9QRM1_ECOD1/468-602
C9QRM7_ECOD1/66-183
C9QSL6_ECOD1/27-132
C9QYV5_ECOD1/228-329
C9R3Z8_AGGAD/19-146
C9R531_AGGAD/446-580
C9R5D8_AGGAD/61-211
C9R5Q8_AGGAD/234-339
C9R7N3_AMMDK/522-644
C9R7V4_AMMDK/40-186
C9R8E2_AMMDK/328-421
C9R941_AMMDK/77-186
C9R966_AMMDK/264-407
C9RAN1_AMMDK/488-631
C9RAU0_AMMDK/130-252
C9RBI3_AMMDK/307-429
C9RBZ4_AMMDK/21-142
C9RCG2_AMMDK/27-150
C9REA4_METVM/18-130
C9REK4_METVM/58-171
C9RF80_METVM/47-169
C9RG30_METVM/50-150
C9RHF3_METVM/5-113
C9RIM5_FIBSS/211-335
C9RIZ9_FIBSS/49-157
C9RL27_FIBSS/386-517
C9RL28_FIBSS/381-514
C9RLT4_FIBSS/60-219
C9RMP0_FIBSS/439-576
C9RNC4_FIBSS/548-694
C9RP00_FIBSS/166-303
C9RQ85_FIBSS/80-228
C9RS53_FIBSS/167-301
C9RSZ6_GEOSY/432-555
C9RUV8_GEOSY/18-132
C9RUY7_GEOSY/488-629
C9RWT2_GEOSY/60-180
C9RXE9_GEOSY/160-279
C9RY84_GEOSY/323-448
C9RYB4_GEOSY/23-139
C9S0G4_GEOSY/334-427
C9S5Q3_VERA1/33-150
C9T2P9_9RHIZ/496-613
C9T5X2_9RHIZ/73-217
C9TE54_9RHIZ/496-613
C9TEX1_9RHIZ/73-217
C9TM77_9RHIZ/73-217
C9TMY9_9RHIZ/496-613
C9TSX1_9RHIZ/496-613
C9TUZ5_9RHIZ/73-217
C9U3A5_BRUAB/73-217
C9U780_BRUAB/496-613
C9UCH8_BRUAB/73-217
C9UGF4_BRUAB/496-613
C9ULQ4_BRUAB/73-217
C9UQP5_BRUAB/496-613
C9UVN2_BRUAB/496-613
C9UXQ7_BRUAB/73-217
C9V823_BRUNE/496-613
C9VA48_BRUNE/73-217
C9VIU4_9RHIZ/73-217
C9VKN7_9RHIZ/496-613
C9VSD9_BRUAB/73-217
C9VVN8_BRUAB/496-613
C9WZC1_NEIM8/226-343
C9WZE9_NEIM8/436-569
C9X755_SALTD/66-155
C9X761_SALTD/468-602
C9X7K7_SALTD/27-132
C9XGY8_SALTD/228-329
C9XLN5_CLODC/25-160
C9XLT0_CLODC/18-124
C9XMP5_CLODC/18-133
C9XPJ1_CLODC/329-422
C9XSE7_CLODC/52-204
C9XSR2_CLODC/42-146
C9XVC2_CROTZ/35-140
C9XW96_CROTZ/86-194
C9XWA0_CROTZ/469-603
C9Y0D1_CROTZ/228-339
C9Y5Z8_9BURK/449-582
C9Y840_9BURK/77-219
C9Y9Y3_9BURK/349-472
C9YAS3_9BURK/228-350
C9YDQ2_9BURK/195-330
C9YE21_9BURK/291-404
C9YJ82_CLODR/18-124
C9YKR8_CLODR/329-422
C9YL57_CLODR/42-146
C9YP31_CLODR/25-160
C9YP99_CLODR/18-133
C9YS12_CLODR/52-204
C9Z126_STRSW/25-153
C9Z3R2_STRSW/433-555
C9ZAM4_STRSW/269-396
C9ZAW5_STRSW/81-237
C9ZQW1_TRYB9/216-366
C9ZTA3_TRYB9/61-188
CCA_ACIAC/230-344
CCA_ACIET/230-413
CCA_ACISJ/230-413
CCA_ACTP2/229-351
CCA_ACTP7/229-351
CCA_AERHH/228-345
CCA_AERS4/228-344
CCA_ALCBS/228-365
CCA_ALHEH/228-372
CCA_ALISL/228-347
CCA_AROAE/226-327
CCA_AZOSB/226-380
CCA_AZOVD/228-331
CCA_BAUCH/227-348
CCA_BURA4/232-350
CCA_BURCA/232-351
CCA_BURCC/232-351
CCA_BURCH/232-351
CCA_BURCJ/232-351
CCA_BURCM/232-350
CCA_BURM1/232-354
CCA_BURM7/232-351
CCA_BURM9/232-351
CCA_BURMA/232-351
CCA_BURMS/232-351
CCA_BURP0/232-351
CCA_BURP6/232-351
CCA_BURP8/232-354
CCA_BURPP/232-352
CCA_BURPS/232-351
CCA_BURS3/232-348
CCA_BURVG/232-347
CCA_CHRVO/226-339
CCA_CITK8/228-329
CCA_CUPNH/232-353
CCA_CUPPJ/232-376
CCA_CUPTR/232-351
CCA_DECAR/226-369
CCA_ECO24/228-329
CCA_ECO27/228-329
CCA_ECO45/228-329
CCA_ECO55/228-329
CCA_ECO57/228-329
CCA_ECO5E/228-329
CCA_ECO7I/228-329
CCA_ECO81/228-329
CCA_ECO8A/228-329
CCA_ECOBW/228-329
CCA_ECODH/228-329
CCA_ECOHS/228-329
CCA_ECOK1/228-329
CCA_ECOL5/228-329
CCA_ECOL6/228-329
CCA_ECOLC/228-329
CCA_ECOLI/228-329
CCA_ECOLU/228-329
CCA_ECOSE/228-329
CCA_ECOSM/228-329
CCA_ECOUT/228-329
CCA_EDWI9/228-344
CCA_ENT38/228-329
CCA_ENTS8/228-329
CCA_ERWCT/228-329
CCA_ERWT9/228-329
CCA_ESCF3/228-329
CCA_HAEDU/229-355
CCA_HAEIE/228-352
CCA_HAEIG/228-353
CCA_HAEIN/228-352
CCA_HAHCH/228-338
CCA_HALHL/228-346
CCA_HERAR/226-327
CCA_JANMA/226-334
CCA_KLEP3/228-329
CCA_KLEP7/228-329
CCA_LARHH/225-341
CCA_LEGPA/228-331
CCA_LEGPH/228-344
CCA_LEGPL/228-331
CCA_LEPCP/226-327
CCA_MANSM/229-354
CCA_METCA/228-329
CCA_METFK/226-328
CCA_NEIG1/226-343
CCA_NEIG2/226-343
CCA_NEIM0/226-343
CCA_NEIMA/226-343
CCA_NEIMB/226-343
CCA_NEIMF/226-343
CCA_NITEC/225-323
CCA_NITEU/225-323
CCA_NITMU/225-360
CCA_NITOC/225-347
CCA_PASMU/228-354
CCA_PECCP/228-329
CCA_PHOLL/228-349
CCA_PHOPR/229-349
CCA_POLNA/238-386
CCA_PROMH/228-349
CCA_PSE14/228-334
CCA_PSEA6/228-346
CCA_PSEA7/228-337
CCA_PSEA8/228-343
CCA_PSEAB/228-341
CCA_PSEAE/228-341
CCA_PSEF5/228-351
CCA_PSEFS/228-364
CCA_PSEMY/228-331
CCA_PSEPF/229-347
CCA_PSESM/228-341
CCA_PSEU2/228-336
CCA_PSYIN/228-340
CCA_RALME/232-354
CCA_RALSO/251-371
CCA_SALA4/228-329
CCA_SALAR/228-329
CCA_SALCH/228-329
CCA_SALDC/228-329
CCA_SALEP/228-329
CCA_SALG2/228-329
CCA_SALHS/228-329
CCA_SALNS/228-329
CCA_SALPA/228-329
CCA_SALPB/228-329
CCA_SALPC/228-329
CCA_SALPK/228-329
CCA_SALSV/228-329
CCA_SALTI/228-329
CCA_SALTY/228-329
CCA_SERP5/228-344
CCA_SHEB2/228-348
CCA_SHEB5/228-348
CCA_SHEB8/228-345
CCA_SHEB9/228-345
CCA_SHEDO/228-347
CCA_SHEFN/228-342
CCA_SHELP/228-346
CCA_SHEPA/228-347
CCA_SHEPW/229-329
CCA_SHESA/228-346
CCA_SHESH/228-340
CCA_SHESM/228-346
CCA_SHESR/228-346
CCA_SHEWM/228-345
CCA_SHIB3/228-329
CCA_SHIBS/228-329
CCA_SHIDS/228-329
CCA_SHIF8/228-329
CCA_SHIFL/228-329
CCA_SHISS/228-329
CCA_SODGM/226-346
CCA_STRM5/229-350
CCA_STRMK/229-351
CCA_TERTT/228-343
CCA_THICR/229-352
CCA_THISH/228-347
CCA_TOLAT/228-329
CCA_VARPS/239-376
CCA_VEREI/230-332
CCA_VIBC3/228-365
CCA_VIBCH/228-350
CCA_VIBCM/228-350
CCA_VIBF1/228-344
CCA_VIBFM/229-344
CCA_VIBHB/228-346
CCA_VIBPA/228-346
CCA_VIBVU/228-347
CCA_VIBVY/228-347
CCA_XANAC/229-352
CCA_XANC5/229-352
CCA_XANC8/229-352
CCA_XANCB/229-352
CCA_XANCP/229-352
CCA_XANOM/229-352
CCA_XYLF2/229-352
CCA_XYLFA/230-352
CCA_XYLFM/229-352
CCA_XYLFT/229-352
CCA_YERE8/228-336
CCA_YERP3/228-345
CCA_YERPA/228-345
CCA_YERPB/228-345
CCA_YERPE/228-345
CCA_YERPG/228-345
CCA_YERPN/228-345
CCA_YERPP/228-345
CCA_YERPS/228-345
CCA_YERPY/228-345
CYAH_MYRVE/63-174
D0ABX8_ENTFC/334-427
D0AF58_ENTFC/23-126
D0AGZ8_ENTFC/511-654
D0AH91_ENTFC/63-191
D0AHS0_ENTFC/29-143
D0AIC8_ENTFC/159-280
D0AJ10_ENTFC/38-157
D0ALT9_ENTFC/38-157
D0AMQ3_ENTFC/23-126
D0AND7_ENTFC/334-427
D0ANK8_ENTFC/511-654
D0ANV0_ENTFC/63-191
D0AR49_ENTFC/29-143
D0AS07_ENTFC/159-280
D0AWG5_BRUAB/73-217
D0AZA1_BRUAB/496-613
D0B2T8_BRUME/73-217
D0B4K1_BRUME/496-613
D0BBP3_BRUSU/73-217
D0BDJ3_BRUSU/496-613
D0BJ84_9LACT/27-129
D0BJE4_9LACT/57-253
D0BJT9_9LACT/517-660
D0BJV6_9LACT/337-430
D0BLE0_9LACT/29-143
D0BLH9_9LACT/162-283
D0BNB5_9LACT/60-188
D0BPK9_9FUSO/484-626
D0BPS9_9FUSO/34-162
D0BQT9_9FUSO/20-136
D0BRS5_9FUSO/20-68
D0BSF3_9FUSO/337-430
D0BTA7_9FUSO/51-215
D0BX31_9GAMM/81-187
D0C0F6_9GAMM/458-614
D0C2Q1_9GAMM/63-172
D0C341_9GAMM/333-460
D0C5T8_ACIBA/81-182
D0C825_ACIBA/458-614
D0CA66_ACIBA/332-461
D0CBM1_ACIBA/63-172
D0CH75_9SYNE/486-629
D0CJS8_9SYNE/34-154
D0CPQ6_9RHOB/509-634
D0CRX8_9RHOB/26-129
D0CTV6_9RHOB/36-114
D0CVK6_9RHOB/57-162
D0CYQ6_9RHOB/63-199
D0D0K3_9RHOB/488-620
D0D1N6_9RHOB/61-202
D0DFD0_9LACO/358-475
D0DIV5_9LACO/62-190
D0DJ87_9LACO/30-144
D0DK63_9LACO/160-281
D0DLU9_9LACO/359-467
D0DNK6_9LACO/61-189
D0DQK5_9LACO/30-146
D0DQN8_9LACO/160-281
D0DTP8_LACFE/26-129
D0DUQ2_LACFE/335-428
D0DUZ5_LACFE/157-278
D0DV22_LACFE/31-145
D0DV35_LACFE/40-144
D0DVN8_LACFE/61-189
D0DX91_9LACO/359-469
D0DXP2_9LACO/30-146
D0DYU4_9LACO/61-189
D0DZU8_9LACO/160-281
D0E8I2_9BACT/447-580
D0E8I5_9BACT/32-127
D0FNL7_ERWPY/228-329
D0FPU6_ERWPY/66-146
D0FPV0_ERWPY/463-597
D0FRK2_ERWPY/27-132
D0GFP6_BRUME/73-217
D0GHQ9_BRUME/496-613
D0GJE4_9FUSO/339-433
D0GJL0_9FUSO/22-156
D0GJN8_9FUSO/50-160
D0GJZ5_9FUSO/470-612
D0GLC6_9FUSO/46-132
D0GMG9_9FUSO/20-138
D0GNV2_9FUSO/99-202
D0GQJ3_VIBMI/150-273
D0GQP0_VIBMI/228-364
D0GRD4_VIBMI/451-585
D0GT36_VIBMI/62-158
D0GWM2_VIBMI/293-430
D0GYJ9_VIBMI/243-365
D0GZ33_VIBMI/24-128
D0GZW5_VIBMI/245-367
D0H0F4_VIBMI/338-462
D0H202_VIBCH/228-365
D0H3U4_VIBCH/62-158
D0H4S3_VIBCH/451-585
D0H5I9_VIBCH/244-366
D0H5I9_VIBCH/31-146
D0H7Z8_VIBCH/212-349
D0HDZ3_VIBMI/338-462
D0HEE6_VIBMI/245-367
D0HG94_VIBMI/293-430
D0HHG0_VIBMI/228-366
D0HHY8_VIBMI/168-291
D0HIM9_VIBMI/62-158
D0HJV5_VIBMI/197-331
D0HN80_VIBCH/62-158
D0HQN7_VIBCH/244-366
D0HQN7_VIBCH/31-146
D0HS87_VIBCH/451-585
D0HTS7_VIBCH/228-350
D0HUF4_VIBCH/72-215
D0HVA8_VIBCH/24-128
D0HVP3_VIBCH/228-365
D0HW42_VIBCH/293-430
D0HYM9_VIBCH/62-158
D0HZU1_VIBCH/244-366
D0HZU1_VIBCH/31-146
D0I1V0_VIBCH/174-312
D0I5M7_VIBHO/146-271
D0I5Y4_VIBHO/60-199
D0I8C0_VIBHO/228-347
D0I9L3_VIBHO/252-374
D0I9L3_VIBHO/36-151
D0IBX7_VIBHO/63-177
D0ICN5_VIBHO/453-587
D0IDQ4_9VIBR/168-291
D0IFB7_9VIBR/293-430
D0IH90_9VIBR/339-463
D0III6_9VIBR/24-128
D0IJ97_9VIBR/205-327
D0IKY9_9VIBR/62-158
D0ILQ2_9VIBR/451-585
D0IM65_9VIBR/228-366
D0IS80_HELP1/342-435
D0IV46_COMT2/144-266
D0IV74_COMT2/54-193
D0IZ68_COMT2/49-178
D0IZH1_COMT2/64-200
D0J5G2_COMT2/471-603
D0J736_COMT2/66-190
D0J8A7_COMT2/237-354
D0J8J7_BLASP/462-607
D0J8X9_BLASP/241-388
D0J9R9_BLASP/339-434
D0JAJ1_BLASB/339-453
D0JBD8_BLASB/258-381
D0JBS1_BLASB/471-616
D0JFB8_YERPD/228-312
D0JH27_YERPD/470-604
D0JH81_YERPD/66-146
D0JPF6_YERP1/228-345
D0JRB0_YERP1/66-146
D0JT61_YERP1/470-604
D0JZB5_HELP5/340-433
D0K2I0_STAAD/63-183
D0K4K6_STAAD/335-428
D0K5H3_STAAD/18-132
D0K682_STAAD/159-278
D0K6X8_STAAD/26-128
D0KEZ8_PECWW/19-160
D0KJT7_PECWW/66-151
D0KK57_PECWW/478-612
D0KL41_PECWW/228-329
D0KQU2_SULS9/50-194
D0KRE5_SULS9/50-168
D0KVY9_HALNC/69-251
D0KW61_HALNC/438-572
D0KXT6_HALNC/289-411
D0KYZ9_HALNC/25-197
D0L1E7_HALNC/235-355
D0L9A8_GORB4/278-429
D0LAL9_GORB4/453-573
D0LBW2_GORB4/71-217
D0LGK9_HALO1/336-429
D0LH11_HALO1/340-432
D0LHP4_HALO1/55-171
D0LSF8_HALO1/455-585
D0LUF4_HALO1/101-236
D0LW87_HALO1/324-449
D0LWQ2_HALO1/45-172
D0LXD8_HALO1/335-480
D0LXV4_HALO1/54-158
D0M070_VIBSE/451-585
D0M744_VIBSE/168-291
D0M9I7_VIBSE/26-130
D0ME46_RHOM4/35-139
D0MEA2_RHOM4/21-132
D0MFI8_RHOM4/374-467
D0MFT1_RHOM4/286-416
D0MI10_RHOM4/564-708
D0MI26_RHOM4/349-468
D0MJ65_RHOM4/3-86
D0MK76_RHOM4/61-179
D0MKB6_RHOM4/64-179
D0NPY9_PHYIT/62-210
D0P368_PHYIT/27-129
D0PAH7_BRUSU/496-613
D0PCJ8_BRUSU/73-217
D0PIR8_BRUSU/73-217
D0PN59_BRUSU/237-354
D0R2M5_LACJF/62-190
D0R560_LACJF/356-471
D0R5C6_LACJF/30-144
D0R5F9_LACJF/160-281
D0RH36_9RHIZ/73-217
D0RLE0_9RHIZ/496-613
D0RP13_9RICK/70-206
D0RSD8_9STRE/159-279
D0RT28_9STRE/26-140
D0RTA1_9STRE/36-151
D0RTG1_9STRE/351-444
D0RW90_9STRE/59-181
D0S1C6_ACICA/63-174
D0S2K3_ACICA/81-186
D0S384_ACICA/457-614
D0S5S3_ACICA/333-460
D0S9T3_ACIJO/457-615
D0SA77_ACIJO/63-172
D0SAC6_ACIJO/229-373
D0SHV8_ACIJU/458-614
D0SK52_ACIJU/63-171
D0SNJ5_ACIJU/81-237
D0SQE6_ACIJU/319-459
D0SS06_ACILW/333-460
D0STF6_ACILW/457-615
D0STU7_ACILW/63-165
D0T2D7_ACIRA/229-342
D0T2L6_ACIRA/68-159
D0T511_ACIRA/63-176
D0T5V3_ACIRA/457-613
D0TBN2_9BACE/73-226
D0TD66_9BACE/21-142
D0TE17_9BACE/61-256
D0TGD1_9BACE/328-421
D0TGW6_9BACE/262-385
D0THJ4_9BACE/470-613
D0TLD0_9BACE/481-625
D0TMN2_9BACE/63-251
D0TQN7_9BACE/46-167
D0TR27_9BACE/263-386
D0TV95_9BACE/55-169
D0TVS7_9BACE/327-420
D0TWJ3_9BACE/40-166
D0TWV9_9BACE/32-130
D0U540_9BACT/32-148
D0W1H2_NEICI/436-570
D0W4J1_NEICI/226-342
D0W8X3_NEILA/39-161
D0WAX4_NEILA/226-343
D0WBC8_NEILA/436-570
D0WE59_9ACTN/87-193
D0WEG7_9ACTN/83-207
D0WEK7_9ACTN/344-437
D0WFK0_9ACTN/21-136
D0WHK5_9ACTN/85-228
D0WHK8_9ACTN/44-147
D0WHS7_9ACTN/26-121
D0WL39_9ACTO/277-440
D0WQT2_9ACTO/54-207
D0WVB6_VIBAL/62-207
D0WX68_VIBAL/454-588
D0WXI4_VIBAL/168-291
D0WXK7_VIBAL/27-130
D0X0H1_VIBAL/228-345
D0X330_VIBAL/249-371
D0X330_VIBAL/36-151
D0X337_VIBAL/12-137
D0X6S5_VIBHA/165-289
D0X793_VIBHA/228-346
D0X8D2_VIBHA/451-585
D0X9M7_VIBHA/62-207
D0XBI0_VIBHA/305-442
D0XFS9_VIBHA/417-541
D0XFW6_VIBHA/167-290
D0XG23_VIBHA/165-291
D0XG30_VIBHA/249-371
D0XG30_VIBHA/36-151
D0XGQ3_VIBHA/31-135
D0YQC2_9ACTO/62-242
D0YTX6_9ACTO/260-412
D0YVH8_LISDA/64-172
D0YW71_LISDA/453-587
D0Z085_LISDA/229-349
D0Z2B0_LISDA/26-129
D0ZBD0_EDWTE/228-347
D0ZCU9_EDWTE/462-596
D0ZD43_EDWTE/68-170
D0ZKW3_SALT1/66-155
D0ZKW8_SALT1/468-602
D0ZLC1_SALT1/27-132
D0ZXB8_SALT1/228-329
D0ZYP9_CHLPP/480-625
D1A6P6_THECD/256-391
D1A861_THECD/20-144
D1A953_THECD/272-420
D1A9R8_THECD/59-214
D1AAB7_THECD/338-431
D1AB20_THECD/421-565
D1ACH8_THECD/268-387
D1ACM1_THECD/36-134
D1AGS3_SEBTE/68-193
D1AIL6_SEBTE/81-239
D1AJB1_SEBTE/476-618
D1ALY3_SEBTE/27-130
D1AMG5_SEBTE/342-436
D1AP67_SEBTE/43-135
D1AQ66_SEBTE/18-133
D1AV02_STRM9/15-126
D1AXI3_STRM9/474-616
D1AY09_STRM9/19-134
D1AYM6_STRM9/345-439
D1AYT2_STRM9/61-184
D1B1E5_SULD5/321-414
D1B1G2_SULD5/10-179
D1B1H2_SULD5/178-316
D1B1L8_SULD5/58-151
D1B2Q7_SULD5/178-301
D1B315_SULD5/221-314
D1B3N3_SULD5/459-585
D1B5J8_THEAS/76-201
D1B5K9_THEAS/400-541
D1B618_THEAS/164-285
D1B652_THEAS/325-418
D1B6F3_THEAS/58-174
D1B6G3_THEAS/174-309
D1B6H0_THEAS/219-311
D1B703_THEAS/327-451
D1B704_THEAS/24-142
D1B7G7_THEAS/176-313
D1B7P6_THEAS/538-660
D1B7U8_THEAS/38-159
D1B8F1_THEAS/177-295
D1BF34_SANKS/69-223
D1BGF5_SANKS/269-400
D1BJ39_SANKS/304-397
D1BJ98_SANKS/466-576
D1BM90_VEIPT/19-134
D1BMY2_VEIPT/73-185
D1BNC0_VEIPT/330-423
D1BP90_VEIPT/261-368
D1BQ24_VEIPT/3-86
D1BRU5_XYLCX/270-415
D1BUG2_XYLCX/85-234
D1BZP1_XYLCX/457-584
D1C1E5_SPHTD/19-180
D1C1M3_SPHTD/326-419
D1C205_SPHTD/155-276
D1C258_SPHTD/457-599
D1C6L8_SPHTD/68-214
D1C7J7_SPHTD/61-181
D1C7L1_SPHTD/374-496
D1C7M1_SPHTD/77-196
D1C7Z9_SPHTD/259-389
D1C8A3_SPHTD/59-187
D1CAG3_SPHTD/590-712
D1CBQ0_THET1/58-191
D1CCE9_THET1/326-418
D1CD75_THET1/81-201
D1CDC8_THET1/19-112
D1CEV5_THET1/45-165
D1CEW3_THET1/89-209
D1CFN1_THET1/44-158
D1CHV2_THET1/21-143
D1CJ19_THET1/265-406
D1CV82_9RHIZ/496-613
D1CXL9_9RHIZ/73-217
D1D5S1_NEIGO/436-570
D1D5V4_NEIGO/226-357
D1DCP0_NEIGO/226-357
D1DCY2_NEIGO/436-570
D1DJ54_NEIGO/436-570
D1DJF0_NEIGO/226-343
D1DP00_NEIGO/436-570
D1DP96_NEIGO/226-343
D1DVX3_NEIGO/436-570
D1DW72_NEIGO/226-357
D1E2M5_NEIGO/436-570
D1E2X0_NEIGO/226-357
D1E8Y5_NEIGO/436-570
D1E921_NEIGO/226-343
D1EFE3_NEIGO/436-571
D1EFP2_NEIGO/226-343
D1EQ19_9RHIZ/496-613
D1ES08_9RHIZ/73-217
D1EYT1_BRUME/73-217
D1F1B6_BRUME/496-613
D1F6A9_BRUME/496-613
D1F8D2_BRUME/73-217
D1FF49_9RHIZ/73-217
D1FHH4_9RHIZ/496-613
D1GMC1_STAA0/18-132
D1GNV8_STAA0/159-278
D1GPL1_STAA0/63-183
D1GQW2_STAA0/26-128
D1GT96_STAA0/335-428
D1J7R3_MYCHP/195-307
D1J9K4_9ARCH/163-283
D1J9P2_9ARCH/26-136
D1JB07_9ARCH/26-136
D1JDN7_9ARCH/51-177
D1JFG4_9ARCH/20-115
D1JFT8_9ARCH/88-229
D1JI90_9ARCH/58-191
D1JIB8_9ARCH/37-154
D1JP52_9BACE/20-182
D1JPL7_9BACE/38-168
D1JPT9_9BACE/55-169
D1JQV3_9BACE/72-237
D1JUC2_9BACE/327-420
D1JUF6_9BACE/263-386
D1JUY1_9BACE/23-142
D1JVT8_9BACE/477-620
D1K084_9BACE/327-420
D1K1E1_9BACE/21-142
D1K1S4_9BACE/54-169
D1K740_9BACE/62-232
D1KA49_9BACE/285-408
D1KAE1_9BACE/477-620
D1KDX5_9GAMM/429-568
D1N248_9BACT/30-136
D1N350_9BACT/31-148
D1N3C1_9BACT/348-465
D1N4M9_9BACT/61-152
D1N4S4_9BACT/257-368
D1N6T5_9BACT/39-165
D1N913_9BACT/566-714
D1N994_9BACT/339-432
D1NAZ3_9BACT/28-157
D1NDB2_HAEIF/2-81
D1NIK5_CLOTM/75-185
D1NIK6_CLOTM/130-253
D1NIL3_CLOTM/33-139
D1NJ86_CLOTM/127-235
D1NJH8_CLOTM/323-445
D1NKZ9_CLOTM/366-488
D1NL02_CLOTM/19-172
D1NLD6_CLOTM/366-488
D1NMH7_CLOTM/322-444
D1NMM7_CLOTM/500-643
D1NMP8_CLOTM/340-433
D1NMS5_CLOTM/18-133
D1NMX0_CLOTM/298-420
D1NN12_CLOTM/208-315
D1NNW7_CLOTM/148-268
D1NPI0_CLOTM/332-454
D1NQC0_CLOTM/82-233
D1NTX4_9BIFI/51-160
D1NUR4_9BIFI/85-252
D1NVR3_9BIFI/117-222
D1NWE9_9BIFI/271-402
D1NZE2_9ENTR/39-166
D1P1C9_9ENTR/457-591
D1P1K1_9ENTR/236-358
D1P4I0_9ENTR/70-150
D1P942_9BACT/327-420
D1P9Q3_9BACT/44-142
D1PBI1_9BACT/21-143
D1PC00_9BACT/25-147
D1PCI5_9BACT/62-187
D1PG22_9BACT/475-618
D1PGM4_9BACT/263-411
D1PIC6_9FIRM/24-149
D1PKK2_9FIRM/34-123
D1PL96_9FIRM/93-204
D1PLZ2_9FIRM/40-147
D1PNM8_9FIRM/51-170
D1PPV7_9FIRM/227-341
D1PPZ3_9FIRM/333-426
D1PRZ0_9FIRM/24-157
D1PSZ3_9BACT/327-420
D1PVN0_9BACT/27-126
D1PXH0_9BACT/39-160
D1PZ77_9BACT/265-426
D1PZH0_9BACT/481-625
D1Q0E7_9BACT/62-187
D1Q6L6_STAAU/18-132
D1Q7E4_STAAU/335-428
D1Q8K2_STAAU/63-183
D1QA46_STAAU/26-128
D1QB30_STAAU/159-278
D1QHP2_STAAU/335-428
D1QJ62_STAAU/18-132
D1QK03_STAAU/159-278
D1QKD9_STAAU/63-183
D1QLZ6_STAAU/26-128
D1QM97_9BACT/28-127
D1QMX2_9BACT/21-143
D1QNM7_9BACT/263-412
D1QQH2_9BACT/328-421
D1QSK0_9BACT/62-245
D1QSY8_9BACT/475-618
D1QWW3_STAAU/335-428
D1QXT2_STAAU/18-132
D1R3B8_STAAU/63-183
D1R3L3_STAAU/159-278
D1R400_STAAU/26-128
D1R459_9CHLA/54-184
D1R5V1_9CHLA/91-163
D1R8K3_9CHLA/111-257
D1R923_9CHLA/336-429
D1RC86_LEGLO/229-332
D1RFN8_LEGLO/56-161
D1RL78_LEGLO/456-590
D1RQF4_SEROD/38-141
D1RV62_SEROD/228-344
D1RX45_SEROD/66-146
D1RZH7_SEROD/470-604
D1TQS5_YERPE/66-147
D1TR31_YERPE/470-604
D1TTD6_YERPE/228-345
D1VS91_9FIRM/327-420
D1VST4_9FIRM/39-144
D1VTG3_9FIRM/75-188
D1VUN2_9FIRM/18-133
D1VVR9_9FIRM/24-147
D1VW93_9BACT/61-160
D1VXT5_9BACT/263-386
D1VYH1_9BACT/326-419
D1VZ94_9BACT/62-220
D1W0X9_9BACT/475-618
D1W192_9BACT/21-115
D1W4J5_9BACT/263-412
D1W5G0_9BACT/62-187
D1W631_9BACT/21-142
D1W6Y7_9BACT/32-131
D1W867_9BACT/326-419
D1W8N5_9BACT/453-596
D1W9U9_9LACO/359-467
D1W9Z3_9LACO/61-189
D1WC66_9LACO/160-281
D1WEP2_9LACO/359-469
D1WF68_9LACO/160-281
D1WG44_9LACO/61-189
D1WH84_9LACO/30-146
D1WHC3_9LACO/30-146
D1WJS6_STAEP/64-184
D1WMI2_STAEP/159-278
D1WN36_STAEP/18-132
D1WNY9_STAEP/335-428
D1WP81_STAEP/26-128
D1XE67_9ACTO/436-555
D1XFC3_9ACTO/83-239
D1XJT0_9ACTO/295-439
D1XU76_9ACTO/257-379
D1XVA7_9BACT/21-142
D1XWH9_9BACT/329-422
D1XX22_9BACT/263-391
D1XX37_9BACT/475-618
D1XYB0_9BACT/29-128
D1XYG8_9BACT/75-190
D1Y0U5_9BACT/66-231
D1Y283_9BACT/326-419
D1Y2S7_9BACT/241-359
D1Y4A3_9BACT/22-150
D1Y4A6_9BACT/17-140
D1Y725_9BACT/184-307
D1Y8K3_9BACT/463-605
D1Y8W0_PROAC/285-413
D1YCP1_PROAC/381-475
D1YD30_PROAC/113-219
D1YH34_9LACO/30-144
D1YHB3_9LACO/200-313
D1YIB3_9LACO/160-281
D1YL24_9LACO/62-190
D1YMG4_9FIRM/19-134
D1YQ49_9FIRM/261-368
D1YRL9_9FIRM/73-185
D1YS19_9FIRM/349-442
D1YUM2_METPS/21-127
D1YYR0_METPS/22-128
D1YZW4_METPS/50-161
D1Z1T8_METPS/82-226
D1Z2L9_METPS/73-196
D1ZCZ3_SORMK/65-177
D2A6M4_SHIF2/14-119
D2A7P5_SHIF2/228-329
D2AI68_SHIF2/68-143
D2AIU1_SHIF2/66-183
D2AIU5_SHIF2/468-602
D2AMM2_FRATE/61-225
D2ATA1_STRRD/411-530
D2AY29_STRRD/318-411
D2AZ30_STRRD/275-383
D2B164_STRRD/64-209
D2B482_STRRD/26-151
D2BEF0_STRRD/265-417
D2BH42_DEHSV/19-140
D2BH47_DEHSV/78-198
D2BHB4_DEHSV/170-292
D2BIX5_DEHSV/663-785
D2BJK5_DEHSV/177-301
D2BJT7_DEHSV/343-436
D2BL28_LACLK/41-144
D2BLJ7_LACLK/25-143
D2BLL8_LACLK/347-440
D2BLP1_LACLK/159-280
D2BLT9_LACLK/23-126
D2BMI1_LACLK/27-141
D2BQI2_LACLK/52-174
D2BTW1_DICD5/470-604
D2BUB6_DICD5/66-150
D2BVP6_DICD5/228-347
D2C2W1_DICD5/28-133
D2C3E0_THENR/20-135
D2C3N1_THENR/20-143
D2C3P2_THENR/52-167
D2C3T2_THENR/238-380
D2C3X4_THENR/256-379
D2C6P7_THENR/110-231
D2C6X4_THENR/324-417
D2C728_THENR/15-134
D2C728_THENR/224-342
D2C7P2_THENR/180-299
D2C817_THENR/1-98
D2C8A8_THENR/383-505
D2C8C5_THENR/386-508
D2DW86_PHAVU/75-216
D2EHV1_PEDAC/61-189
D2EIE5_PEDAC/32-146
D2EIH5_PEDAC/160-281
D2EK51_PEDAC/335-428
D2EKM7_PEDAC/28-132
D2EKM8_PEDAC/332-450
D2ENA6_9STRE/174-295
D2ENY4_9STRE/53-175
D2EPT8_9STRE/353-446
D2ER29_9STRE/73-172
D2ERP5_9STRE/26-140
D2ESK8_9BACE/328-421
D2EUR6_9BACE/54-168
D2EW46_9BACE/477-621
D2EWV8_9BACE/26-126
D2EY36_9BACE/63-246
D2EZ68_9BACE/21-143
D2EZE6_9BACE/263-386
D2F5H7_STAAU/63-183
D2F6I2_STAAU/335-428
D2F7M0_STAAU/18-132
D2F8A7_STAAU/159-278
D2F8Z9_STAAU/26-128
D2FAY9_STAAU/63-183
D2FCM9_STAAU/335-428
D2FDR2_STAAU/18-132
D2FEE7_STAAU/159-278
D2FFD7_STAAU/26-128
D2FJR6_STAAU/63-183
D2FLG5_STAAU/335-428
D2FMD2_STAAU/18-132
D2FN29_STAAU/159-278
D2FP02_STAAU/26-128
D2FT43_STAAU/63-183
D2FUW4_STAAU/335-428
D2FVU9_STAAU/18-132
D2FWI7_STAAU/159-278
D2FXD0_STAAU/26-128
D2FZ28_STAAU/63-183
D2G0T8_STAAU/335-428
D2G1K8_STAAU/159-278
D2G2G1_STAAU/18-132
D2G330_STAAU/26-128
D2G7F2_STAAU/63-183
D2G989_STAAU/335-428
D2G9R0_STAAU/18-132
D2GAF6_STAAU/159-278
D2GBJ6_STAAU/26-128
D2GDY1_STAAU/63-183
D2GFQ0_STAAU/335-428
D2GGU7_STAAU/18-132
D2GHI6_STAAU/159-278
D2GI26_STAAU/26-128
D2GPF8_STAAU/63-183
D2GR11_STAAU/335-428
D2GRZ4_STAAU/18-132
D2GSN7_STAAU/159-278
D2GTS8_STAAU/26-128
D2H122_AILME/164-319
D2KZZ5_9DELT/50-174
D2L076_9DELT/299-421
D2L0Q6_9DELT/51-126
D2L1P3_9DELT/408-530
D2L1P7_9DELT/287-409
D2L2Z3_9DELT/27-143
D2L5L9_9DELT/464-589
D2L6A0_9DELT/207-340
D2L713_9DELT/20-124
D2L7J1_9DELT/197-321
D2L7Q0_9DELT/265-360
D2L8C6_9DELT/228-323
D2L8N9_9DELT/335-428
D2L8U4_9DELT/290-398
D2L949_9DELT/31-151
D2L9K2_9DELT/534-681
D2LAK2_9DELT/192-311
D2MJ94_9BACT/466-596
D2MJJ3_9BACT/2-84
D2MKF9_9BACT/338-457
D2MLU8_9FIRM/58-178
D2MLZ7_9FIRM/347-440
D2MM11_9FIRM/112-221
D2MQK8_9FIRM/157-277
D2MTT0_CAMJE/280-373
D2MZ18_CAMJE/333-426
D2N514_STAA5/63-183
D2N6R4_STAA5/335-428
D2N7T4_STAA5/18-132
D2N8H6_STAA5/159-278
D2N918_STAA5/26-128
D2NBX5_ECOS5/66-178
D2NBY0_ECOS5/468-602
D2NJM9_ECOS5/27-132
D2NMR6_ECOS5/228-329
D2NQ91_ROTMD/256-410
D2NUQ0_LISM1/26-128
D2NWB9_LISM1/63-252
D2NWX3_LISM1/176-294
D2NXW6_LISM1/49-154
D2NZ17_LISM1/61-181
D2P224_LISM1/336-429
D2P292_LISM1/511-653
D2P2B3_LISM1/18-132
D2P4W0_LISM2/336-429
D2P528_LISM2/511-653
D2P549_LISM2/18-132
D2P646_LISM2/26-128
D2P7T8_LISM2/63-252
D2P898_LISM2/176-294
D2P9D5_LISM2/49-154
D2PAE1_LISM2/61-181
D2PEA6_SULID/50-168
D2PFN5_SULID/50-194
D2PWC7_KRIFD/63-208
D2Q0J6_KRIFD/401-508
D2Q1T3_KRIFD/406-499
D2Q533_KRIFD/259-390
D2Q5M0_BIFDB/47-153
D2Q6V8_BIFDB/98-228
D2Q7Q2_BIFDB/450-557
D2Q814_BIFDB/226-357
D2QAS0_BIFDB/15-124
D2QDB8_SPILD/352-497
D2QGC1_SPILD/260-393
D2QJB5_SPILD/29-131
D2QP97_SPILD/24-137
D2QUG7_SPILD/57-172
D2QYQ2_PIRSD/351-472
D2R1X9_PIRSD/69-171
D2R224_PIRSD/335-448
D2R258_PIRSD/79-201
D2R352_PIRSD/460-589
D2R3X2_PIRSD/259-372
D2R5L4_PIRSD/27-132
D2R5M0_PIRSD/569-717
D2R6C5_PIRSD/145-282
D2R763_PIRSD/31-140
D2R7B5_PIRSD/101-223
D2R7N8_PIRSD/366-488
D2R7Z8_PIRSD/162-287
D2R8K9_PIRSD/66-194
D2R8V2_PIRSD/173-301
D2RBR9_GARV4/71-225
D2RCA1_GARV4/104-218
D2RCQ2_GARV4/257-388
D2RDX5_ARCPA/29-122
D2REX3_ARCPA/6-103
D2RGH5_ARCPA/20-132
D2RI23_ARCPA/50-162
D2RJ92_ACIFV/25-137
D2RJF1_ACIFV/161-281
D2RJR7_ACIFV/29-153
D2RKT3_ACIFV/21-130
D2RM72_ACIFV/261-396
D2RMB2_ACIFV/329-452
D2RNC5_ACIFV/18-133
D2RNZ0_ACIFV/325-418
D2RU53_HALTV/22-128
D2RV87_HALTV/50-163
D2RVS7_HALTV/27-132
D2RXL8_HALTV/61-177
D2RXW2_HALTV/50-151
D2RYD3_HALTV/83-183
D2S6D0_GEOOG/81-190
D2S826_GEOOG/270-414
D2SE13_GEOOG/413-536
D2T2T6_ERWP6/228-329
D2T5A9_ERWP6/66-146
D2T5P2_ERWP6/463-597
D2T9K9_ERWP6/27-132
D2TI48_CITRI/66-183
D2TI54_CITRI/468-602
D2TNU9_CITRI/27-132
D2TQU2_CITRI/25-139
D2TRQ0_CITRI/228-329
D2U267_9ENTR/459-593
D2U2C8_9ENTR/228-350
D2U8S9_XANAP/150-274
D2UA78_XANAP/181-301
D2UC69_XANAP/229-352
D2UEF3_XANAP/450-605
D2UG51_XANAP/19-144
D2UK18_STAAU/63-183
D2ULQ0_STAAU/335-428
D2UML8_STAAU/18-132
D2UNC6_STAAU/159-278
D2UPA4_STAAU/26-128
D2UPW2_STAAU/63-183
D2URN5_STAAU/335-428
D2USL2_STAAU/18-132
D2UTA1_STAAU/159-278
D2UU19_STAAU/26-128
D2W150_NAEGR/57-255
D2XA82_9VIRU/21-120
D2XIR6_9BACT/248-370
D2XIR6_9BACT/37-187
D2YBW5_VIBMI/252-374
D2YC87_VIBMI/338-462
D2YER9_VIBMI/158-281
D2YES4_VIBMI/24-128
D2YGK6_VIBMI/62-157
D2YHL0_VIBMI/228-366
D2YIT6_VIBMI/451-585
D2YJJ9_VIBMI/126-263
D2YKG4_VIBMI/338-462
D2YKM7_VIBMI/293-430
D2YM82_VIBMI/252-374
D2YMU0_VIBMI/451-585
D2YNK2_VIBMI/62-157
D2YRL5_VIBMI/228-366
D2YSZ1_VIBMI/158-281
D2YV23_VIBMI/57-200
D2Z2K5_9BACT/324-417
D2Z2U0_9BACT/471-613
D2Z4A6_9BACT/343-472
D2Z549_9BACT/186-308
D2Z5E4_9BACT/178-302
D2Z5K6_9BACT/497-619
D2Z6Y7_9BACT/516-638
D2Z6Z1_9BACT/190-312
D2Z756_9BACT/537-659
D2Z758_9BACT/134-269
D2Z779_9BACT/34-204
D2Z7R9_9BACT/92-216
D2Z8B5_9BACT/22-111
D2Z8N7_9BACT/217-310
D2Z9B2_9ENTR/480-614
D2Z9B8_9ENTR/66-166
D2ZDQ6_9ENTR/67-225
D2ZDT9_9ENTR/532-654
D2ZE69_9ENTR/26-132
D2ZKI5_9ENTR/230-331
D2ZN81_METSM/15-123
D2ZPU3_METSM/21-150
D2ZRW4_METSM/54-163
D2ZUK8_NEIMU/74-177
D2ZXF8_NEIMU/233-366
D2ZYZ8_NEIMU/436-570
D3A3S4_NEISU/76-199
D3A3V7_NEISU/6-123
D3A719_NEISU/231-348
D3A967_9CLOT/49-151
D3A985_9CLOT/56-142
D3A9J3_9CLOT/335-428
D3AAC5_9CLOT/161-281
D3ABX0_9CLOT/167-298
D3ADW6_9CLOT/653-775
D3AE09_9CLOT/77-207
D3AEF9_9CLOT/18-134
D3AG48_9CLOT/42-168
D3AGS6_9CLOT/166-300
D3AHK2_9CLOT/188-323
D3AMR9_9CLOT/226-347
D3AMR9_9CLOT/27-144
D3ANU6_9CLOT/75-186
D3ASP5_9CLOT/28-145
D3B9U3_POLPA/39-190
D3BLV2_POLPA/24-129
D3BVI7_POLPA/135-268
D3D194_9ACTO/20-150
D3D5W5_9ACTO/267-416
D3D7J6_9ACTO/43-184
D3D9Q1_9ACTO/536-629
D3DDH7_9ACTO/410-548
D3DFA6_HYDTT/394-487
D3DHD9_HYDTT/51-171
D3DIN0_HYDTT/273-465
D3E142_METRM/17-125
D3E3C2_METRM/1-91
D3E3L3_METRM/54-163
D3E4W9_GEOS4/20-134
D3E519_GEOS4/525-673
D3E675_GEOS4/329-422
D3E740_GEOS4/58-179
D3EBC6_GEOS4/161-284
D3EBT1_GEOS4/440-562
D3EC23_GEOS4/198-318
D3ECV6_GEOS4/327-452
D3EDE6_GEOS4/29-129
D3EDH3_GEOS4/133-256
D3EDH7_GEOS4/133-255
D3EFY1_GEOS4/31-164
D3EHA2_GEOS4/59-249
D3END3_UCYNA/590-738
D3EU68_STAA4/63-183
D3EW32_STAA4/335-428
D3EWY9_STAA4/18-132
D3EXN6_STAA4/159-278
D3EYB8_STAA4/26-128
D3F093_CONWI/23-140
D3F2D7_CONWI/256-379
D3F2Q4_CONWI/161-279
D3F2U7_CONWI/163-287
D3F335_CONWI/239-390
D3F7Z4_CONWI/77-198
D3F8X2_CONWI/74-200
D3FA32_CONWI/507-626
D3FBN6_CONWI/332-469
D3FD12_CONWI/88-204
D3FE50_CONWI/296-389
D3FGU4_MYCGH/199-318
D3FH01_MYCGH/354-464
D3FHQ7_MYCGH/60-192
D3FI31_MYCGF/354-464
D3FI84_MYCGF/199-318
D3FJ76_MYCGF/60-192
D3FN59_CAMJI/333-426
D3FPT5_BACPE/62-181
D3FQI4_BACPE/152-275
D3FQW1_BACPE/61-168
D3FTP1_BACPE/328-453
D3FTW9_BACPE/337-430
D3FUZ6_BACPE/26-126
D3FV30_BACPE/23-139
D3FVD9_BACPE/160-279
D3FXJ0_BACPE/18-132
D3FY24_BACPE/507-650
D3FZ33_BACPE/135-258
D3GRA7_ECO44/66-183
D3GRB2_ECO44/468-602
D3GWM4_ECO44/228-329
D3GXL0_ECO44/36-141
D3H6T0_STRM6/158-279
D3H9F5_STRM6/53-175
D3HAH2_STRM6/350-443
D3HAH8_STRM6/26-140
D3HCY3_STRG3/28-128
D3HEN4_STRG3/53-175
D3HFI8_STRG3/37-162
D3HFN8_STRG3/27-141
D3HG25_STRG3/158-279
D3HHM9_STRG3/351-444
D3HJQ5_LEGLN/439-573
D3HP25_LEGLN/229-332
D3HRV1_LEGLN/56-161
D3HY90_9BACT/54-169
D3HZ55_9BACT/327-420
D3HZN0_9BACT/475-618
D3I031_9BACT/73-228
D3I0S7_9BACT/29-128
D3I136_9BACT/30-152
D3I1Q1_9BACT/263-420
D3I4G2_9BACT/21-160
D3I6G2_9BACT/263-414
D3I7A9_9BACT/329-422
D3I7U9_9BACT/54-169
D3I8K3_9BACT/62-235
D3I8N0_9BACT/475-618
D3I8R2_9BACT/28-127
D3I9D4_9BACT/263-421
D3I9I1_9BACT/21-142
D3IAP1_9BACT/54-169
D3IDC7_9BACT/62-219
D3IDC9_9BACT/474-617
D3IEQ8_9BACT/327-420
D3IEY5_9BACT/23-145
D3IH78_9BACT/31-129
D3IHL4_9BACT/54-169
D3IHY5_9BACT/327-420
D3IKZ1_9BACT/475-618
D3IL54_9BACT/276-399
D3IM66_9BACT/62-222
D3KIL4_LISMO/63-252
D3KL43_LISMO/61-181
D3KM57_LISMO/26-128
D3KMD0_LISMO/161-279
D3KP99_LISMO/5-119
D3KQC0_LISMO/511-653
D3KR02_LISMO/11-104
D3L0X3_9BACT/155-278
D3L1K3_9BACT/183-306
D3L2E1_9BACT/19-144
D3L2E8_9BACT/470-612
D3L2Y0_9BACT/328-421
D3L4C1_9BACT/23-114
D3L501_9BACT/232-362
D3L542_9BACT/277-399
D3L5U9_9BACT/66-185
D3L951_OENOE/157-278
D3L956_OENOE/21-135
D3LBV7_OENOE/57-183
D3LCY6_ENTFC/334-427
D3LDJ2_ENTFC/29-143
D3LG29_ENTFC/159-280
D3LGE8_ENTFC/26-129
D3LHS7_ENTFC/511-654
D3LI57_ENTFC/38-157
D3LJC9_ENTFC/63-191
D3LP08_MICLU/104-258
D3LRJ0_MICLU/264-418
D3LSM7_9FIRM/333-455
D3LT42_9FIRM/72-216
D3LTY2_9FIRM/22-138
D3LV30_9FIRM/327-420
D3M2E3_9ACTO/387-480
D3M2F7_9ACTO/268-434
D3M327_9ACTO/63-209
D3M3I6_9ACTO/25-167
D3M6W1_9ACTO/408-527
D3MCF5_PROAC/110-216
D3MCL5_PROAC/355-449
D3MCV2_PROAC/285-413
D3MIF1_PROAC/285-413
D3MKD0_PROAC/110-216
D3MKJ0_PROAC/355-449
D3MT16_9FIRM/41-164
D3MU25_9FIRM/331-424
D3MUE4_9FIRM/18-133
D3NVC5_AZOS1/502-637
D3NXV5_AZOS1/400-537
D3NZZ8_AZOS1/70-211
D3P5H6_AZOS1/334-470
D3P975_DEFDS/21-167
D3P9C2_DEFDS/437-568
D3PA35_DEFDS/153-276
D3PAE6_DEFDS/230-358
D3PAP8_DEFDS/74-193
D3PBK2_DEFDS/335-428
D3PBL8_DEFDS/152-274
D3PDA0_DEFDS/152-273
D3PKG1_MEIRD/291-414
D3PKV8_MEIRD/22-164
D3PKY7_MEIRD/23-139
D3PL99_MEIRD/2-98
D3PMU0_MEIRD/251-374
D3PN61_MEIRD/43-150
D3PNT6_MEIRD/169-293
D3PPA1_MEIRD/407-500
D3PQ11_MEIRD/76-203
D3PQD1_MEIRD/26-213
D3PQT1_MEIRD/1149-1272
D3PR77_MEIRD/326-445
D3PRR1_MEIRD/474-598
D3Q5J2_STANL/255-410
D3QCG0_STALH/18-132
D3QD96_STALH/335-428
D3QEX3_STALH/2-87
D3QFC3_STALH/64-184
D3QIK8_STALH/26-128
D3QJ06_STALH/159-278
D3QS02_ECOCB/228-329
D3QWG2_ECOCB/66-178
D3QWG7_ECOCB/409-543
D3QWY2_ECOCB/27-132
D3QZU6_CLOB3/108-198
D3R1Q9_CLOB3/257-369
D3R257_CLOB3/498-644
D3R262_CLOB3/336-429
D3R4S7_BIFAB/109-218
D3R734_BIFAB/71-212
D3R7C0_BIFAB/309-440
D3R8Q3_KLEVT/26-132
D3RAV6_KLEVT/465-599
D3RAW1_KLEVT/66-199
D3RGI3_KLEVT/228-329
D3RJT5_KLEVT/220-342
D3RJT5_KLEVT/23-130
D3RMN9_ALLVD/27-149
D3RNQ6_ALLVD/179-303
D3RPD8_ALLVD/179-303
D3RQU7_ALLVD/166-291
D3RR50_ALLVD/356-478
D3RSJ2_ALLVD/242-358
D3RSZ7_ALLVD/150-274
D3RT06_ALLVD/162-285
D3RV32_ALLVD/459-593
D3RZV0_FERPA/18-118
D3S1Q7_FERPA/50-149
D3S3I0_FERPA/4-102
D3S3Q5_METSF/50-150
D3S4U1_METSF/37-195
D3S587_METSF/58-171
D3S5G0_METSF/18-130
D3S640_METSF/47-169
D3S8B1_METSF/2-89
D3SAE8_THISK/473-607
D3SD37_THISK/78-209
D3SEP0_THISK/228-335
D3SI46_DEHSG/19-142
D3SI51_DEHSG/78-198
D3SIB9_DEHSG/170-292
D3SJL0_DEHSG/66-210
D3SJV2_DEHSG/565-687
D3SKQ0_DEHSG/338-431
D3SNQ9_THEAH/288-431
D3SNW6_THEAH/352-445
D3SQ99_THEAH/51-147
D3SQW5_NATMM/57-175
D3SRG3_NATMM/50-163
D3SRR0_NATMM/84-203
D3SUJ8_NATMM/54-167
D3SV01_NATMM/22-129
D3SY59_NATMM/108-212
D3SYL4_NATMM/52-215
D3T3J9_THEIA/75-186
D3T3W1_THEIA/29-149
D3T561_THEIA/451-573
D3T567_THEIA/227-349
D3T5C4_THEIA/232-381
D3T6Z2_THEIA/26-146
D3T784_THEIA/252-374
D3T7Y9_THEIA/43-157
D3T853_THEIA/20-135
D3T8B3_THEIA/472-615
D3T8C3_THEIA/19-143
D3T8Z8_THEIA/324-417
D3TA10_ACIB4/53-200
D3UGA2_HELM1/919-1043
D3UJA4_HELM1/325-417
D3UMY4_LISSS/336-429
D3UN51_LISSS/511-653
D3UN70_LISSS/18-132
D3UP67_LISSS/27-128
D3UQK8_LISSS/176-294
D3US37_LISSS/61-181
D3US75_LISSS/49-157
D3USB1_LISSS/19-147
D3USR3_LISSS/63-252
D3UWF7_XENBS/462-596
D3V546_XENBS/71-206
D3V8K5_XENBS/27-131
D3VAL7_XENNA/24-130
D3VCJ9_XENNA/462-596
D3VKK4_XENNA/67-193
D3VQ44_MYCA6/197-310
D3W8E7_9ZZZZ/145-268
D3Z898_RAT/163-318
D4A2W9_RAT/164-319
D4APH0_ARTBC/50-176
D4B7S6_9ENTR/27-132
D4BG83_9ENTR/66-164
D4BG89_9ENTR/468-602
D4BJN3_9ENTR/228-329
D4BLD6_BIFBR/255-386
D4BN05_BIFBR/71-225
D4BNJ3_BIFBR/53-162
D4BQ65_BIFBR/28-203
D4BUU3_PRORE/39-167
D4BWP3_PRORE/39-173
D4BWW2_PRORE/236-357
D4BYZ9_PRORE/71-153
D4CBM2_9CLOT/52-205
D4CCZ5_9CLOT/325-465
D4CE95_9CLOT/75-186
D4CF00_9CLOT/23-183
D4CF44_9CLOT/20-135
D4CFE3_9CLOT/185-321
D4CGQ9_9CLOT/330-423
D4CH15_9CLOT/161-281
D4CHN0_9CLOT/112-217
D4CI88_9FIRM/37-145
D4CIM4_9FIRM/330-423
D4CJ59_9FIRM/161-281
D4CL35_9FIRM/35-150
D4CN24_9FIRM/81-192
D4CT85_9FUSO/35-185
D4CTE0_9FUSO/337-430
D4CWF5_9FUSO/20-136
D4CY04_9FUSO/492-634
D4CYN9_9FUSO/34-162
D4D9L8_TRIVH/50-176
D4DPB4_NEIEG/75-198
D4DR37_NEIEG/436-569
D4DUA8_NEIEG/226-343
D4E1G3_SEROD/230-346
D4E2C7_SEROD/484-618
D4EAF7_AGGAC/61-211
D4EBZ8_AGGAC/446-580
D4ECB3_AGGAC/234-338
D4EIX6_ENTFA/27-141
D4EJD3_ENTFA/510-653
D4EJI7_ENTFA/56-160
D4EJK9_ENTFA/76-217
D4EK18_ENTFA/63-191
D4EK39_ENTFA/35-138
D4EM99_ENTFA/35-136
D4ENY4_ENTFA/23-138
D4EPQ8_ENTFA/159-280
D4EQV3_ENTFA/334-427
D4ES52_ENTFA/27-141
D4EUD4_ENTFA/35-138
D4EUF5_ENTFA/63-191
D4EUK5_ENTFA/35-136
D4EUM8_ENTFA/23-138
D4EV32_ENTFA/56-160
D4EV86_ENTFA/510-653
D4EY92_ENTFA/76-217
D4EZ42_ENTFA/159-280
D4EZW0_ENTFA/334-427
D4F135_EDWTA/228-344
D4F2F7_EDWTA/462-596
D4F456_EDWTA/171-300
D4F917_EDWTA/130-218
D4FB87_EDWTA/297-400
D4FCC7_9LACO/361-478
D4FD16_9LACO/160-281
D4FDU0_9LACO/30-144
D4FH43_9LACO/62-190
D4FHI6_STAEP/22-124
D4FHW0_STAEP/159-278
D4FIZ2_STAEP/18-132
D4FJH0_STAEP/335-428
D4FN31_STAEP/64-184
D4FQZ8_STROR/162-283
D4FRE7_STROR/26-140
D4FRF3_STROR/353-446
D4FS90_STROR/53-175
D4FWU4_BACNA/336-429
D4FXV2_BACNA/27-129
D4FYX4_BACNA/501-643
D4FZ07_BACNA/18-132
D4G0S6_BACNA/23-139
D4G2U1_BACNA/61-181
D4G5T3_BACNA/49-154
D4G736_BACNA/142-261
D4G940_TREPC/184-303
D4G9E7_TREPC/320-413
D4GBF5_TREPC/62-180
D4GBH7_TREPC/156-278
D4GBT9_TREPC/186-314
D4GH44_PANAM/26-132
D4GKC2_PANAM/66-186
D4GKC8_PANAM/460-594
D4GN58_PANAM/252-370
D4GRJ5_HALVD/58-177
D4GT99_HALVD/50-163
D4GTA1_HALVD/50-163
D4GUL4_HALVD/50-152
D4GWD0_HALVD/63-183
D4H0N3_DENA2/157-279
D4H122_DENA2/335-428
D4H477_DENA2/269-380
D4H559_DENA2/138-258
D4H5J2_DENA2/441-573
D4H632_DENA2/62-183
D4H643_DENA2/235-357
D4H643_DENA2/28-145
D4H6S7_DENA2/243-365
D4H6S7_DENA2/35-153
D4H746_DENA2/340-459
D4H7E3_DENA2/21-179
D4H7I6_DENA2/28-146
D4H7V4_DENA2/149-270
D4H8A9_DENA2/210-310
D4HBM7_PROAS/285-413
D4HDB5_PROAS/110-216
D4HDH3_PROAS/355-449
D4HV91_ERWAC/228-329
D4HW06_ERWAC/27-132
D4HZ84_ERWAC/463-597
D4HZ88_ERWAC/66-192
D4I6T2_ERWAE/66-192
D4I6T6_ERWAE/463-597
D4IBN1_ERWAE/228-329
D4IG61_ERWAE/27-132
D4INE1_9BACT/25-124
D4IVH5_BUTFI/235-352
D4IWK0_BUTFI/148-271
D4IXW4_BUTFI/32-150
D4IXZ8_BUTFI/76-187
D4IZN8_BUTFI/165-285
D4J049_BUTFI/178-300
D4J0L8_BUTFI/165-289
D4J131_BUTFI/23-140
D4J3C2_BUTFI/223-338
D4J3E3_BUTFI/1-78
D4J4D6_9FIRM/20-146
D4J4F5_9FIRM/664-786
D4J4J3_9FIRM/478-603
D4J5A5_9FIRM/15-121
D4J6J2_9FIRM/160-280
D4J7E0_9FIRM/168-299
D4J7T9_9FIRM/33-148
D4J7U1_9FIRM/336-471
D4J7V7_9FIRM/75-186
D4J8G5_9FIRM/19-134
D4J8H1_9FIRM/29-136
D4J8Y5_9FIRM/2-117
D4JAC4_9FIRM/427-549
D4JBL0_9FIRM/165-299
D4JEJ2_9FIRM/23-128
D4JES3_9FIRM/238-358
D4JF22_9FIRM/58-179
D4JH84_9FIRM/75-186
D4JHJ0_9FIRM/160-280
D4JIB9_9FIRM/44-195
D4JJJ3_9FIRM/241-363
D4JL53_9FIRM/161-283
D4JLH2_9FIRM/18-133
D4JLZ9_9FIRM/15-129
D4JM06_9FIRM/348-470
D4JME9_9FIRM/134-257
D4JNX0_9FIRM/125-247
D4JP42_9FIRM/131-253
D4JP53_9FIRM/331-424
D4JPA6_9FIRM/28-154
D4JPS8_9FIRM/117-240
D4JQN2_9FIRM/28-128
D4JRJ3_9FIRM/44-152
D4JS03_9FIRM/31-147
D4JSI5_9FIRM/35-165
D4JV67_9FIRM/65-198
D4JVG6_9FIRM/19-149
D4JXA4_9FIRM/348-441
D4JYJ9_9FIRM/60-181
D4JZ44_9FIRM/75-186
D4K260_9FIRM/339-432
D4K2T7_9FIRM/458-588
D4K2Y8_9FIRM/50-183
D4K319_9FIRM/18-133
D4K3G7_9FIRM/21-152
D4K3I8_9FIRM/26-144
D4K4S6_9FIRM/395-541
D4K642_9FIRM/75-185
D4K7I9_9FIRM/18-133
D4K7L3_9FIRM/33-149
D4K8B5_9FIRM/21-153
D4K904_9FIRM/339-432
D4KAS0_9FIRM/171-301
D4KF50_9FIRM/242-341
D4KGS1_9FIRM/62-179
D4KHX5_9FIRM/261-354
D4KIF7_9FIRM/21-138
D4KIN2_9FIRM/6-106
D4KJE6_9FIRM/279-401
D4KM28_9FIRM/240-362
D4KN14_9FIRM/243-380
D4KNX5_9FIRM/161-281
D4KP91_9FIRM/144-266
D4KPC4_9FIRM/365-487
D4KR07_9FIRM/18-133
D4KRC2_9FIRM/20-142
D4KS91_9FIRM/75-186
D4KSB0_9FIRM/40-147
D4KSH2_9FIRM/151-272
D4KTB2_9FIRM/125-247
D4KUG3_9FIRM/161-281
D4KUR7_9FIRM/502-620
D4KX37_9FIRM/20-142
D4KXG0_9FIRM/1-108
D4KYE3_9FIRM/995-1117
D4KYN8_9FIRM/240-362
D4KZK5_9FIRM/243-380
D4L091_9FIRM/2-84
D4L2I6_9FIRM/50-212
D4L2U3_9FIRM/148-270
D4L2Y2_9FIRM/365-487
D4L3D1_9FIRM/46-153
D4L3E9_9FIRM/75-186
D4L633_9FIRM/20-142
D4L6H6_9FIRM/65-187
D4L7I2_9FIRM/23-141
D4L9P1_9FIRM/75-185
D4L9T9_9FIRM/33-143
D4LAQ4_9FIRM/37-141
D4LE49_9FIRM/43-150
D4LF67_9FIRM/49-189
D4LGU2_9FIRM/33-135
D4LHI2_9FIRM/21-136
D4LJ79_9FIRM/75-186
D4LJA3_9FIRM/20-137
D4LJY6_9FIRM/185-307
D4LL37_9FIRM/40-143
D4LL81_9FIRM/426-548
D4LN77_9FIRM/29-148
D4LND3_9FIRM/22-185
D4LPG9_9FIRM/161-281
D4LS69_9FIRM/217-308
D4LS90_9FIRM/37-140
D4LT36_9FIRM/21-136
D4LTX4_9FIRM/333-457
D4LTY6_9FIRM/75-186
D4LWE7_9FIRM/164-299
D4LWF2_9FIRM/161-281
D4LXE3_9FIRM/19-146
D4LYN9_9FIRM/28-146
D4LYS1_9FIRM/471-603
D4LZM7_9FIRM/19-145
D4M0V0_9FIRM/161-281
D4M1D5_9FIRM/166-299
D4M1U6_9FIRM/29-147
D4M5X7_9FIRM/20-135
D4M6X9_9BACT/325-418
D4M705_9BACT/182-305
D4M9Y3_9BACT/30-148
D4MC18_9ENTE/74-216
D4MCV0_9ENTE/38-142
D4MDI4_9ENTE/27-141
D4MF09_9ENTE/35-136
D4MFL2_9ENTE/334-427
D4MH60_9ENTE/63-191
D4MH73_9ENTE/35-138
D4MHU6_9FIRM/65-198
D4MI47_9FIRM/19-147
D4MJU8_9FIRM/44-152
D4MKD6_9FIRM/31-146
D4ML81_9FIRM/1-127
D4MMQ0_9FIRM/35-165
D4MNB2_9FIRM/348-441
D4MPL3_9FIRM/98-234
D4MR49_9FIRM/255-397
D4MS31_9FIRM/161-281
D4MUW6_9FIRM/20-141
D4MWR3_9FIRM/88-199
D4MY30_9FIRM/160-280
D4MZP2_9FIRM/18-133
D4PJ30_LISMO/52-157
D4PK30_LISMO/18-132
D4PK52_LISMO/511-653
D4PKB9_LISMO/336-429
D4PL68_LISMO/63-252
D4PMA1_LISMO/161-279
D4PQG6_LISMO/61-181
D4PQM6_LISMO/26-128
D4PQX8_LISMO/49-154
D4PR32_LISMO/15-131
D4PTQ0_LISMO/336-429
D4PTW9_LISMO/511-653
D4PTZ1_LISMO/18-132
D4PVT3_LISMO/161-279
D4PWC6_LISMO/61-196
D4PWC7_LISMO/63-252
D4PYS8_LISMO/61-181
D4PZJ9_LISMO/26-128
D4Q046_LISMO/63-252
D4Q1L3_LISMO/18-132
D4Q2B3_LISMO/161-279
D4Q3U0_LISMO/61-181
D4Q4Y4_LISMO/336-429
D4Q551_LISMO/511-653
D4Q6S8_LISMO/49-154
D4Q7Y0_LISMO/26-128
D4QHP6_ENTFC/23-126
D4QJ31_ENTFC/27-141
D4QJZ9_ENTFC/159-280
D4QKR7_ENTFC/511-654
D4QKV0_ENTFC/38-157
D4QN12_ENTFC/63-191
D4QNL8_ENTFC/334-427
D4QQ38_ENTFC/159-280
D4QU00_ENTFC/38-157
D4QU32_ENTFC/511-654
D4QUJ2_ENTFC/63-191
D4QVT2_ENTFC/27-141
D4QWS5_ENTFC/23-126
D4QXG4_ENTFC/334-427
D4QXU0_ENTFC/23-126
D4QY32_ENTFC/511-654
D4QZ14_ENTFC/38-157
D4QZS8_ENTFC/63-191
D4R1N7_ENTFC/159-280
D4R346_ENTFC/27-141
D4R473_ENTFC/334-427
D4R6A0_ENTFC/159-280
D4R6T6_ENTFC/63-191
D4R8C9_ENTFC/334-427
D4R8J5_ENTFC/27-141
D4RC05_ENTFC/511-654
D4RC44_ENTFC/38-157
D4RCP9_ENTFC/23-126
D4REM6_ENTFC/334-427
D4RF28_ENTFC/63-191
D4RG14_ENTFC/23-126
D4RI38_ENTFC/511-654
D4RIC4_ENTFC/159-280
D4RJ41_ENTFC/27-141
D4RLT6_ENTFC/38-157
D4RPB7_ENTFC/159-280
D4RPR3_ENTFC/27-141
D4RRW5_ENTFC/23-126
D4RSY4_ENTFC/63-191
D4RTI1_ENTFC/511-654
D4RTM6_ENTFC/38-157
D4RV95_ENTFC/334-427
D4RW53_9FIRM/332-425
D4RWV4_9FIRM/18-144
D4RY04_9FIRM/127-251
D4RY41_9FIRM/168-288
D4S0B1_9FIRM/134-256
D4S0D0_9FIRM/75-186
D4S4C7_9FIRM/26-144
D4S4H2_9FIRM/34-152
D4S4W0_9FIRM/155-279
D4S590_9FIRM/337-430
D4S5N4_9FIRM/243-370
D4S6B0_9FIRM/75-188
D4S6K7_9FIRM/18-206
D4S6V5_9FIRM/120-244
D4S8B5_9FIRM/129-254
D4S8J8_9FIRM/44-100
D4S8T9_9FIRM/20-135
D4SJ61_ENTFC/63-191
D4SK74_ENTFC/23-126
D4SKQ5_ENTFC/334-427
D4SL73_ENTFC/38-157
D4SMD8_ENTFC/159-280
D4SMK8_ENTFC/511-654
D4SNI7_ENTFC/27-141
D4SRI2_9XANT/450-584
D4SSI6_9XANT/200-320
D4T065_9XANT/229-352
D4T553_9XANT/450-584
D4T8P1_9XANT/200-320
D4T9R4_9XANT/229-352
D4TD14_9NOST/346-486
D4TI56_9NOST/58-136
D4TQR4_9NOST/349-486
D4TXF0_9ACTO/75-227
D4TZQ8_9ACTO/255-404
D4U3F7_STAAU/335-428
D4U4E7_STAAU/18-132
D4U679_STAAU/63-183
D4U933_STAAU/159-278
D4U9X9_STAAU/26-128
D4UEC0_STAAU/159-278
D4UEJ4_STAAU/335-428
D4UFY5_STAAU/18-132
D4UGQ1_STAAU/63-183
D4UGT6_STAAU/26-128
D4UW60_ENTFA/334-427
D4UWN6_ENTFA/25-140
D4UX50_ENTFA/27-141
D4UXT4_ENTFA/74-216
D4UY45_ENTFA/35-136
D4UZS1_ENTFA/159-280
D4V0V2_ENTFA/38-142
D4V117_ENTFA/510-653
D4V1A3_ENTFA/63-191
D4V1C4_ENTFA/35-138
D4V3C3_BACVU/257-380
D4V3S9_BACVU/338-431
D4V5G6_BACVU/21-142
D4V8T2_BACVU/54-169
D4VBQ6_BACVU/62-247
D4VBX4_BACVU/477-620
D4VIX5_9BACE/327-420
D4VJM9_9BACE/55-169
D4VLM1_9BACE/21-142
D4VP08_9BACE/62-250
D4VQT1_9BACE/260-383
D4VQY4_9BACE/30-128
D4VR78_9BACE/39-165
D4VRV5_9BACE/481-625
D4VUZ9_ENTFC/1-89
D4VX00_ENTFC/63-191
D4VXA7_ENTFC/511-654
D4VXD3_ENTFC/38-157
D4VY98_ENTFC/159-280
D4VYF4_ENTFC/27-141
D4VYW0_ENTFC/334-427
D4W1E1_9FIRM/305-427
D4W1W0_9FIRM/16-129
D4W6E2_9FIRM/56-176
D4W6X1_9FIRM/24-125
D4W770_9FIRM/220-341
D4W770_9FIRM/24-176
D4W7S6_9FIRM/333-426
D4W8I6_9FIRM/156-277
D4WB71_BACOV/327-420
D4WBQ8_BACOV/55-169
D4WER6_BACOV/62-250
D4WGG1_BACOV/260-383
D4WJ12_BACOV/481-625
D4WK44_BACOV/39-167
D4WKI6_BACOV/30-128
D4WNS7_BACOV/21-142
D4WRY1_BACOV/327-420
D4WS26_BACOV/481-625
D4WUC4_BACOV/88-211
D4WVB4_BACOV/30-128
D4WW92_BACOV/39-165
D4WXV8_BACOV/62-250
D4WYQ4_BACOV/55-169
D4X204_BACOV/21-142
D4X552_9BURK/70-205
D4XC26_9BURK/437-570
D4XE06_9BURK/27-151
D4XMT0_ACIHA/333-461
D4XR24_ACIHA/459-615
D4XSB9_ACIHA/63-171
D4XUC3_ACIHA/82-191
D4XV04_9MOLU/194-310
D4Y374_BACTR/489-630
D4Y3A3_BACTR/18-132
D4Y4S1_BACTR/337-430
D4Y6B2_BACTR/429-551
D4Y787_BACTR/61-181
D4Y8I9_BACTR/160-279
D4YE68_9LACT/339-432
D4YG26_9LACT/62-188
D4YG79_9LACT/162-282
D4YIV5_9LACT/30-145
D4YJ52_9LACT/44-148
D4YKR1_9MICO/64-219
D4YKW3_9MICO/261-421
D4YSG2_9LACO/30-144
D4YSK7_9LACO/160-281
D4YTF9_9LACO/62-190
D4YVC5_9LACO/360-478
D4Z4T5_SPHJU/77-212
D4Z6V4_SPHJU/492-622
D4ZG17_SHEVD/448-582
D4ZGR2_SHEVD/228-347
D4ZHQ2_SHEVD/436-570
D4ZIY7_SHEVD/157-280
D4ZJ57_SHEVD/170-293
D4ZJZ9_SHEVD/59-161
D4ZLA4_SHEVD/162-285
D4ZWS7_SPIPL/342-493
D5A1B9_SPIPL/621-769
D5A586_SPIPL/229-356
D5AG24_STRGZ/71-225
D5AG35_STRGZ/25-139
D5AG74_STRGZ/353-446
D5AGM5_STRGZ/53-175
D5AK97_STRGZ/163-283
D5ALJ3_RHOCB/62-198
D5AMU2_RHOCB/493-624
D5AVY7_RICPP/62-198
D5B138_YERPZ/228-345
D5B2X3_YERPZ/66-146
D5B378_YERPZ/470-604
D5B9A7_ZUNPS/343-436
D5B9U6_ZUNPS/26-127
D5BA09_ZUNPS/20-121
D5BBQ4_ZUNPS/28-130
D5BD07_ZUNPS/15-130
D5BEP4_ZUNPS/64-162
D5BF22_ZUNPS/477-619
D5BHM5_ZUNPS/260-389
D5BIQ9_ZUNPS/347-466
D5BKU1_ZUNPS/28-129
D5BQP0_PUNMI/53-158
D5BQV1_PUNMI/76-214
D5BU94_PUNMI/503-645
D5BUN3_NITHN/225-360
D5BVV9_NITHN/467-601
D5C3S7_NITHN/14-147
D5CB31_ENTCC/228-329
D5CCS4_ENTCC/25-139
D5CHW4_ENTCC/66-178
D5CHW9_ENTCC/469-603
D5CIJ7_ENTCC/26-132
D5CLQ3_SIDLE/236-358
D5CMU1_SIDLE/238-408
D5CPW3_SIDLE/30-153
D5CRE1_SIDLE/184-308
D5CRF2_SIDLE/211-334
D5CRI1_SIDLE/293-415
D5CRU6_SIDLE/68-197
D5CSG0_SIDLE/431-563
D5CSZ0_SIDLE/290-429
D5CTQ0_SIDLE/65-196
D5CU72_SIDLE/231-331
D5CUS3_SIDLE/375-497
D5CV94_ECOKI/66-178
D5CV99_ECOKI/468-602
D5D0U5_ECOKI/228-329
D5D4Y6_ECOKI/27-132
D5D8L8_SULMD/229-351
D5DAS4_BACMD/160-279
D5DDW5_BACMD/24-124
D5DIS3_BACMD/50-154
D5DKT9_BACMD/336-429
D5DLY9_BACMD/24-140
D5DM99_BACMD/61-181
D5DMN0_BACMD/468-611
D5DMQ9_BACMD/29-143
D5DQ29_BACMQ/335-428
D5DQ80_BACMQ/24-124
D5DSF8_BACMQ/468-611
D5DSX3_BACMQ/18-132
D5DUP8_BACMQ/23-139
D5DWL1_BACMQ/61-181
D5DYZ2_BACMQ/160-279
D5E0R6_BACMQ/50-154
D5E5N7_MYCCM/194-310
D5E7S9_METMS/50-164
D5E9I9_METMS/53-191
D5EA46_METMS/29-131
D5EBY7_METMS/20-132
D5ED81_AMICL/207-330
D5EDN6_AMICL/287-408
D5EDN8_AMICL/699-821
D5EEA4_AMICL/473-615
D5EEQ2_AMICL/223-314
D5EG40_AMICL/329-422
D5EHA3_AMICL/150-274
D5EHC4_AMICL/705-827
D5EHW2_CORAD/555-714
D5EJG8_CORAD/172-291
D5EK30_CORAD/62-234
D5EKE1_CORAD/324-417
D5EM28_CORAD/493-634
D5EPJ9_CORAD/238-350
D5ESS0_PRER2/30-128
D5EU34_PRER2/267-390
D5EUZ6_PRER2/475-618
D5EW62_PRER2/329-422
D5EW91_PRER2/35-158
D5EYM0_PRER2/54-169
D5EYX1_PRER2/63-247
D5GHI0_TUBMM/28-146
D5GV47_9CAUD/38-160
D5GVP0_9CAUD/38-160
D5GYU2_LACCS/30-144
D5GYZ2_LACCS/160-281
D5H0Z1_LACCS/62-190
D5H288_LACCS/361-478
D5H950_SALRM/451-573
D5H9D6_SALRM/571-717
D5H9X8_SALRM/57-172
D5HC20_SALRM/284-413
D5HCQ9_SALRM/209-312
D5HDD8_9FIRM/75-186
D5HE77_9FIRM/340-462
D5HEH8_9FIRM/21-143
D5HF08_9FIRM/28-126
D5HFA9_9FIRM/178-312
D5HGB2_9FIRM/217-343
D5HIE1_9FIRM/504-626
D5HJ87_9FIRM/335-453
D5HJ91_9FIRM/37-150
D5L2C3_9VIRU/66-177
D5MGE7_9BACT/316-438
D5MGM3_9BACT/338-430
D5MHX2_9BACT/83-251
D5MLA0_9BACT/251-399
D5MME1_9BACT/296-442
D5MMG6_9BACT/504-625
D5MV40_BACSU/27-129
D5MYP1_BACSU/23-139
D5MZ42_BACSU/336-429
D5N0C5_BACSU/61-181
D5N3S7_BACSU/160-279
D5N5T9_BACSU/18-132
D5N5X0_BACSU/500-642
D5N6G9_BACSU/49-154
D5NBB0_9BURK/232-351
D5NE73_9BURK/30-136
D5NF27_9BURK/443-575
D5NGT5_9BURK/92-223
D5NQY2_9BURK/31-167
D5NU74_CORAM/387-503
D5NWX9_CORAM/269-393
D5P0N2_CORAM/31-178
D5P176_CORAM/67-216
D5P4X8_9MYCO/23-151
D5P548_9MYCO/29-154
D5P7Q7_9MYCO/72-218
D5P9Y2_9MYCO/79-155
D5PA16_9MYCO/266-414
D5PDA6_9MYCO/30-158
D5PJ33_9MYCO/418-538
D5PZP2_CLODI/53-209
D5Q0T4_CLODI/18-124
D5Q2C1_CLODI/18-133
D5Q2J5_CLODI/25-165
D5Q5X9_CLODI/336-429
D5Q6B3_CLODI/42-146
D5QCL6_GLUHA/63-198
D5QCY3_GLUHA/509-624
D5QUE5_METTR/71-212
D5QX73_METTR/457-590
D5RAB4_FUSNN/51-215
D5RAL5_FUSNN/20-136
D5RBF6_FUSNN/52-144
D5RBJ7_FUSNN/491-633
D5RD55_FUSNN/34-162
D5REY5_FUSNN/337-430
D5RHY9_9PROT/60-141
D5RLD8_9PROT/503-635
D5RQ17_9PROT/64-199
D5RTT6_9PROT/19-141
D5RWP0_CLODI/18-124
D5RXC5_CLODI/18-133
D5RY39_CLODI/25-165
D5S1H7_CLODI/53-209
D5S296_CLODI/37-141
D5S2M7_CLODI/336-429
D5S5W4_STRPA/163-284
D5S727_STRPA/53-175
D5S7J6_STRPA/26-125
D5S8D3_STRPA/15-143
D5S9F4_STRPA/26-140
D5S9J2_STRPA/351-444
D5SME8_PLAL2/67-196
D5SNE5_PLAL2/551-702
D5SNI7_PLAL2/461-577
D5SP85_PLAL2/358-479
D5SPE8_PLAL2/162-287
D5SSA3_PLAL2/33-135
D5SU82_PLAL2/66-176
D5SWQ8_PLAL2/369-491
D5SX13_PLAL2/43-164
D5SYR3_PLAL2/362-455
D5T1F6_LEUKI/59-186
D5T2T4_LEUKI/24-130
D5T332_LEUKI/24-139
D5T345_LEUKI/334-427
D5T3Q5_LEUKI/319-438
D5T3S3_LEUKI/40-144
D5T3Y9_LEUKI/160-281
D5TA22_LEGP2/228-336
D5TDX0_LEGP2/440-574
D5TEC9_LEGP2/56-156
D5TGR7_BIFAV/72-181
D5TIZ4_BIFAV/69-210
D5TJ72_BIFAV/285-416
D5TJV4_BACT1/23-139
D5TLI8_BACT1/31-168
D5TNQ5_BACT1/25-150
D5TNS1_BACT1/50-193
D5TRE8_BACT1/61-181
D5TSJ1_BACT1/160-279
D5TSS5_BACT1/49-154
D5TUR6_BACT1/336-429
D5TXT3_BACT1/501-644
D5TXV9_BACT1/18-132
D5TY82_BACT1/27-127
D5U085_THEAM/50-177
D5U0I9_THEAM/70-207
D5U130_THEAM/62-178
D5U2C4_THEAM/19-124
D5U5V5_BRAM5/22-136
D5U6V2_BRAM5/325-418
D5U725_BRAM5/22-115
D5U888_BRAM5/75-193
D5U9D4_BRAM5/141-264
D5UAL8_BRAM5/278-407
D5UAN2_BRAM5/527-669
D5UBB1_BRAM5/24-147
D5UBD6_BRAM5/156-277
D5UD28_CELFN/447-568
D5UDA8_CELFN/328-421
D5UEA4_CELFN/290-442
D5UG40_CELFN/67-222
D5UP82_TSUPD/274-421
D5USR7_TSUPD/88-237
D5UYC4_TSUPD/443-563
D5V056_ARCNC/29-153
D5V0D4_ARCNC/331-424
D5V0W5_ARCNC/148-271
D5V3S5_ARCNC/65-261
D5V4Q5_ARCNC/104-204
D5V7B8_ARCNC/458-568
D5V890_MORCR/480-617
D5VDI9_CAUST/496-630
D5VIU4_CAUST/70-210
D5VLF3_CAUST/63-173
D5VMB9_CAUST/27-153
D5VQY8_METIM/15-127
D5VR55_METIM/45-167
D5VSW8_METIM/50-151
D5VU53_METIM/58-241
D5VUA7_METIM/58-171
D5VUV9_CLOB2/75-190
D5VUW9_CLOB2/478-623
D5VUZ9_CLOB2/19-134
D5VWK6_CLOB2/148-269
D5VWU2_CLOB2/45-189
D5VX95_CLOB2/247-369
D5W0U5_CLOB2/29-149
D5W201_CLOB2/329-422
D5W2J2_CLOB2/20-166
D5W3P2_CLOB2/24-145
D5W5K7_BURSC/115-246
D5W5W0_BURSC/232-347
D5W8U5_BURSC/443-575
D5WEC6_BURSC/31-148
D5WPQ7_BACT2/325-439
D5WRL5_BACT2/135-258
D5WTK7_BACT2/21-114
D5WTT3_BACT2/56-177
D5WUB1_BACT2/8-173
D5WVC1_BACT2/489-633
D5WVS6_BACT2/55-189
D5WW62_BACT2/331-456
D5WWQ0_BACT2/49-175
D5WXL4_BACT2/18-131
D5X001_THIK1/161-284
D5X137_THIK1/455-588
D5X1T8_THIK1/336-455
D5X5G3_THIK1/235-379
D5X6E1_THIK1/63-198
D5X819_THEPJ/19-125
D5X8H9_THEPJ/162-282
D5X8J1_THEPJ/5-86
D5X8K8_THEPJ/134-257
D5X8T1_THEPJ/266-388
D5X9M6_THEPJ/33-150
D5XA14_THEPJ/75-186
D5XAQ7_THEPJ/497-641
D5XAX4_THEPJ/26-159
D5XB76_THEPJ/380-502
D5XBB9_THEPJ/177-299
D5XBC1_THEPJ/18-133
D5XC77_THEPJ/19-132
D5XCI7_THEPJ/229-351
D5XCI7_THEPJ/27-139
D5XCJ0_THEPJ/513-635
D5XCM1_THEPJ/33-135
D5XCS4_THEPJ/69-227
D5XCS9_THEPJ/252-374
D5XCT0_THEPJ/248-370
D5XEE0_THEPJ/127-250
D5XEJ5_THEPJ/6-135
D5XES0_THEPJ/319-412
D5XEU4_THEPJ/44-173
D5XP81_MYCTU/268-418
D5XVC1_MYCTU/72-222
D5XXQ9_MYCTU/51-171
D5Y633_MYCTU/72-222
D5YAH1_MYCTU/186-340
D5YHH2_MYCTU/72-222
D5YIM6_MYCTU/430-550
D5YM13_MYCTU/268-418
D5YSG4_MYCTU/72-222
D5YVK1_MYCTU/430-550
D5YYI5_MYCTU/268-418
D5Z5L8_MYCTU/72-222
D5Z9D6_MYCTU/268-418
D5ZB15_MYCTU/184-338
D5ZGR5_MYCTU/72-222
D5ZKA7_MYCTU/6-111
D5ZQZ4_9ACTO/264-396
D5ZUK3_9ACTO/386-505
D5ZX40_9ACTO/45-176
D5ZXG8_9ACTO/20-162
D5ZYV8_9ACTO/97-219
D6A531_9ACTO/83-239
D6A5U4_9ACTO/44-166
D6ABE2_STRFL/21-169
D6AME6_STRFL/129-251
D6AR22_STRFL/439-558
D6ASN9_STRFL/270-395
D6AUS8_STRFL/91-247
D6AZ72_9ACTO/72-228
D6AZL2_9ACTO/69-169
D6B914_9ACTO/464-583
D6BAR9_9ACTO/37-162
D6BBS9_9ACTO/278-403
D6BCW1_9FUSO/20-136
D6BGL8_9FUSO/484-626
D6BGW4_9FUSO/51-144
D6BGY7_9FUSO/34-162
D6BJ27_9FUSO/51-215
D6BJ70_9FUSO/337-430
D6CKU4_THIS3/63-198
D6CLU4_THIS3/256-398
D6CP05_THIS3/161-284
D6CT96_THIS3/455-588
D6CW70_9BACE/263-386
D6CXS0_9BACE/481-625
D6D061_9BACE/63-251
D6D1L0_9BACE/55-169
D6D276_9BACE/327-420
D6D4U3_9BACE/40-168
D6D568_9BACE/30-128
D6DCJ0_BIFLO/28-183
D6DEU4_CLOSC/23-183
D6DFU0_CLOSC/325-464
D6DGD6_CLOSC/161-281
D6DJH5_CLOSC/176-312
D6DJU1_CLOSC/20-135
D6DKE2_CLOSC/75-186
D6DM62_CLOSC/112-217
D6DRV2_ENTCL/27-133
D6DTL6_ENTCL/66-189
D6DYQ7_9FIRM/75-186
D6DZY5_9FIRM/125-247
D6E088_9FIRM/241-363
D6E0S8_9FIRM/134-257
D6E177_9FIRM/408-530
D6E184_9FIRM/15-129
D6E1R8_9FIRM/161-283
D6E2X5_9FIRM/30-189
D6E3Q2_9FIRM/160-280
D6E4P3_9FIRM/18-133
D6E5U7_9FIRM/28-155
D6E602_9FIRM/331-424
D6E613_9FIRM/131-253
D6E6Q9_9ACTN/326-419
D6E708_9ACTN/77-201
D6E7T2_9ACTN/247-342
D6E7T2_9ACTN/49-162
D6EAW9_9ACTN/90-233
D6EEH6_STRLI/70-220
D6EEU9_STRLI/66-193
D6EMA1_STRLI/270-403
D6ERI4_STRLI/431-550
D6EST6_STRLI/29-134
D6EUS1_STRLI/242-364
D6FIQ3_MYCTU/72-222
D6FKF1_MYCTU/430-550
D6FPA9_MYCTU/430-550
D6FV93_MYCTU/268-418
D6FXT9_MYCTU/72-222
D6GB30_9ENTR/26-132
D6GJA8_9ENTR/228-329
D6GMA4_9ENTR/465-599
D6GMA9_9ENTR/66-199
D6GNC9_9ENTR/220-342
D6GNC9_9ENTR/23-130
D6GPQ5_FILAD/34-148
D6GR08_FILAD/44-178
D6GRY5_FILAD/18-133
D6GSE5_FILAD/345-438
D6GST4_FILAD/21-245
D6GTK8_FILAD/8-113
D6GXK5_STAAU/63-183
D6GZQ7_STAAU/335-428
D6H0G1_STAAU/18-132
D6H151_STAAU/159-278
D6H1U6_STAAU/26-128
D6H7T7_NEIGO/226-357
D6H837_NEIGO/436-570
D6HEM2_STAAU/63-183
D6HGD0_STAAU/335-428
D6HHF4_STAAU/18-132
D6HI40_STAAU/159-278
D6HIS8_STAAU/26-128
D6HJC1_9FIRM/57-177
D6HLL3_9FIRM/159-278
D6HM71_9FIRM/50-177
D6HMN6_9FIRM/334-475
D6HMQ0_9FIRM/192-303
D6HQF3_9FIRM/64-192
D6HQH6_9FIRM/27-130
D6HQV4_9FIRM/32-142
D6HYA0_ECOLX/27-132
D6I141_ECOLX/228-329
D6I553_ECOLX/66-183
D6I558_ECOLX/468-602
D6I952_ECOLX/27-132
D6IDX8_ECOLX/228-329
D6IID3_ECOLX/66-183
D6IID8_ECOLX/468-602
D6IK66_ECOLX/66-183
D6IK71_ECOLX/468-602
D6IR74_ECOLX/27-132
D6IT93_ECOLX/228-329
D6IY11_STAAU/63-183
D6IZU4_STAAU/335-428
D6J114_STAAU/18-132
D6J1Q3_STAAU/159-278
D6J291_STAAU/26-128
D6J623_ECOLX/66-183
D6J628_ECOLX/468-602
D6JBK5_ECOLX/27-132
D6JFJ8_ECOLX/228-329
D6JLZ3_NEIGO/226-343
D6JM22_NEIGO/436-570
D6JQ66_ACIG3/458-614
D6JSU4_ACIG3/63-174
D6JUJ1_ACIG3/229-347
D6JW39_ACIG3/333-460
D6JZZ8_9ACTO/84-240
D6K0H2_9ACTO/208-330
D6K0H3_9ACTO/39-173
D6K243_9ACTO/434-553
D6K6Z8_9ACTO/267-392
D6KI49_9FIRM/73-185
D6KII4_9FIRM/330-423
D6KK14_9FIRM/261-370
D6KNA5_9FIRM/73-185
D6KNN3_9FIRM/330-423
D6KQI0_9FIRM/283-390
D6KRM4_9FIRM/93-239
D6KSL1_SCAIO/251-382
D6KSS0_SCAIO/54-193
D6KV45_SCAIO/86-240
D6KZZ5_9NEIS/430-566
D6L1X2_9NEIS/227-345
D6L3E7_PARDN/49-194
D6L3M3_PARDN/266-397
D6L644_PARDN/74-228
D6L7A9_PARDN/31-131
D6L7T4_9FUSO/337-430
D6L8L7_9FUSO/51-215
D6LAS9_9FUSO/34-162
D6LC35_9FUSO/491-633
D6LCD2_9FUSO/20-136
D6LEH0_9FUSO/484-626
D6LFG1_9FUSO/20-136
D6LFR3_9FUSO/34-162
D6LG24_9FUSO/1-87
D6LGS3_9FUSO/47-138
D6LIW8_9FUSO/337-430
D6LL78_9RHIZ/496-613
D6LN62_9RHIZ/73-217
D6LVI1_STAAU/63-183
D6LXA4_STAAU/335-428
D6LYF1_STAAU/18-132
D6LZ48_STAAU/159-278
D6LZV1_STAAU/32-134
D6M4F0_9ACTO/102-221
D6M4M7_9ACTO/26-149
D6M781_9CLOT/163-289
D6M7G2_9CLOT/247-369
D6M7G2_9CLOT/43-156
D6MA84_9CLOT/735-856
D6MGP2_9CLOT/75-190
D6MGQ1_9CLOT/478-623
D6MGT7_9CLOT/126-249
D6MH66_9CLOT/234-378
D6PD68_9BACT/97-215
D6RXZ1_BORVA/324-419
D6S392_9LACO/160-281
D6S3C4_9LACO/66-194
D6S4V9_9LACO/30-146
D6S5Y7_9LACO/359-469
D6S8E5_PEPMA/18-136
D6S8Z7_PEPMA/24-168
D6SAM2_PEPMA/329-422
D6SAU8_PEPMA/71-184
D6SB07_PEPMA/33-136
D6SEN6_STAAU/32-134
D6SGJ5_STAAU/63-183
D6SHF4_STAAU/335-428
D6SIC2_STAAU/159-278
D6SJ23_STAAU/18-132
D6SKD5_9DELT/155-277
D6SKM7_9DELT/20-162
D6SL95_9DELT/32-192
D6SQT1_9DELT/320-442
D6SQX4_9DELT/19-143
D6SSC3_9DELT/335-428
D6SSG7_9DELT/174-311
D6SSW1_9DELT/164-284
D6SV91_GARVA/104-218
D6SWV2_GARVA/257-388
D6SWW8_GARVA/71-225
D6SYX6_GARVA/70-218
D6SZV9_GARVA/71-225
D6T136_GARVA/257-388
D6T436_STAAU/335-428
D6T5L6_STAAU/159-278
D6T810_STAAU/18-132
D6T8Z3_STAAU/63-183
D6TAJ4_STAAU/26-128
D6TEA4_9CHLR/109-222
D6TEC9_9CHLR/20-116
D6TH81_9CHLR/29-136
D6TH93_9CHLR/335-429
D6THX9_9CHLR/253-370
D6TJE3_9CHLR/11-131
D6TJH6_9CHLR/753-875
D6TJK1_9CHLR/264-430
D6TK44_9CHLR/33-149
D6TKW6_9CHLR/25-152
D6TLS8_9CHLR/54-185
D6TR88_9CHLR/31-153
D6U6T7_9CHLR/28-131
D6U802_9CHLR/31-159
D6U970_STAAU/159-278
D6U9W4_STAAU/18-132
D6UAY9_STAAU/335-428
D6UCP1_STAAU/63-183
D6UGM5_STAAU/32-134
D6UMX7_9BACT/263-383
D6UNP6_9BACT/154-300
D6UP45_9BACT/68-199
D6UPA2_9BACT/31-161
D6UQJ2_9BACT/26-130
D6UR07_9BACT/30-133
D6UR41_9BACT/31-163
D6URW5_9BACT/437-574
D6UXU2_9BACT/23-127
D6V0I6_9BRAD/530-661
D6V7K5_9BRAD/196-319
D6V9I4_9BRAD/69-217
D6X7F4_STRPR/85-241
D6XPZ9_HELPV/342-435
D6XTB9_BACIE/23-138
D6XTG6_BACIE/127-249
D6XU33_BACIE/336-429
D6XUB9_BACIE/25-125
D6XVZ4_BACIE/316-441
D6XW63_BACIE/165-293
D6XWA6_BACIE/528-670
D6XWC8_BACIE/18-133
D6XX16_BACIE/162-281
D6XYN9_BACIE/202-326
D6XZJ8_BACIE/142-266
D6Y1B1_BACIE/62-181
D6Y6X5_THEBD/272-380
D6Y823_THEBD/353-446
D6Y8L0_THEBD/62-218
D6YAK6_THEBD/265-412
D6YAM4_THEBD/19-144
D6YRR8_WADCW/499-646
D6YRU3_WADCW/93-235
D6YW84_WADCW/325-418
D6YZZ0_DESAT/236-367
D6Z026_DESAT/163-286
D6Z1J4_DESAT/185-307
D6Z242_DESAT/338-431
D6Z2H3_DESAT/76-200
D6Z2N1_DESAT/85-231
D6Z386_DESAT/298-418
D6Z445_DESAT/175-332
D6Z4T9_DESAT/165-286
D6Z4Z4_DESAT/32-161
D6Z505_DESAT/122-231
D6Z5L1_DESAT/408-530
D6Z6R6_DESAT/188-345
D6Z716_DESAT/99-202
D6Z741_DESAT/845-967
D6Z8J6_SEGRD/77-235
D6Z9H3_SEGRD/304-455
D6ZA33_SEGRD/417-537
D6ZIK2_MOBCV/62-212
D6ZJX7_MOBCV/283-432
D6ZMX1_STRP0/353-446
D6ZMX7_STRP0/26-140
D6ZPD0_STRP0/162-283
D6ZS49_STRP0/53-175
D6ZT11_BIFLJ/62-216
D6ZTB7_BIFLJ/51-160
D6ZWR4_BIFLJ/28-183
D6ZX42_BIFLJ/255-386
D6ZZ58_STAND/69-205
D6ZZX0_STAND/506-638
D7A7S3_STAND/30-175
D7ADQ0_GEOSK/214-337
D7AFJ2_GEOSK/51-176
D7AGG0_GEOSK/204-345
D7AHE6_GEOSK/370-492
D7AHQ5_GEOSK/162-282
D7AHR9_GEOSK/336-429
D7AHX6_GEOSK/35-152
D7AHY7_GEOSK/52-173
D7AI27_GEOSK/75-204
D7AJB5_GEOSK/21-142
D7AJQ1_GEOSK/476-609
D7AJX5_GEOSK/178-302
D7AKU2_GEOSK/335-455
D7AKV7_GEOSK/176-301
D7AL74_GEOSK/150-272
D7AMA8_GEOSK/547-692
D7AML1_GEOSK/23-115
D7AN02_THEM3/43-155
D7AN68_THEM3/20-135
D7AND0_THEM3/472-615
D7ANE0_THEM3/19-143
D7AP17_THEM3/324-417
D7AQ24_THEM3/75-186
D7AQJ8_THEM3/451-573
D7AQK4_THEM3/227-349
D7AQK4_THEM3/24-134
D7AR30_THEM3/232-381
D7ASN5_THEM3/65-185
D7AT89_THEM3/252-374
D7AXW4_NOCDD/45-195
D7AYK7_NOCDD/68-255
D7AYW5_NOCDD/26-147
D7B138_NOCDD/286-414
D7B575_NOCDD/292-405
D7B576_NOCDD/227-349
D7BB54_MEISD/2-100
D7BBA6_MEISD/67-179
D7BBF4_MEISD/76-202
D7BBG2_MEISD/25-121
D7BBX5_MEISD/403-496
D7BD66_MEISD/23-141
D7BDX4_MEISD/27-214
D7BDY9_MEISD/327-445
D7BE91_MEISD/704-825
D7BEA0_MEISD/44-150
D7BEI9_MEISD/260-382
D7BFR1_MEISD/247-382
D7BIA9_MEISD/221-338
D7BIJ0_MEISD/328-450
D7BJ65_MEISD/1149-1272
D7BLE2_ARCHD/47-169
D7BLF4_ARCHD/280-411
D7BND0_ARCHD/60-209
D7BPK6_ARCHD/22-128
D7BQA0_STRBB/267-389
D7BW06_STRBB/23-131
D7C7C0_STRBB/44-200
D7C7F3_STRBB/70-198
D7C8T5_STRBB/284-409
D7C9H9_STRBB/29-170
D7CC22_STRBB/36-165
D7CC74_STRBB/447-566
D7CIK8_SYNLT/156-287
D7CJ30_SYNLT/128-251
D7CJ42_SYNLT/33-149
D7CK89_SYNLT/301-441
D7CL07_SYNLT/39-144
D7CLB9_SYNLT/551-673
D7CLE6_SYNLT/32-134
D7CM95_SYNLT/331-424
D7CN24_SYNLT/18-153
D7CNM6_SYNLT/18-179
D7CNU6_SYNLT/90-207
D7CNW3_SYNLT/504-648
D7CP03_SYNLT/21-136
D7CPG3_SYNLT/19-134
D7CPX2_SYNLT/22-150
D7CQ00_SYNLT/13-170
D7CQW2_TRURR/482-605
D7CRT5_TRURR/372-465
D7CS49_TRURR/432-574
D7CSF0_TRURR/76-202
D7CTA1_TRURR/214-337
D7CTX2_TRURR/222-347
D7CW42_TRURR/29-125
D7CWS8_TRURR/32-174
D7CXI1_TRURR/55-170
D7CYD8_TRURR/21-145
D7CZ41_GEOSC/334-427
D7D163_GEOSC/23-139
D7D1K8_GEOSC/323-448
D7D2L8_GEOSC/160-279
D7D304_GEOSC/18-132
D7D3D7_GEOSC/488-629
D7D5C5_GEOSC/60-180
D7D6G7_GEOSC/434-557
D7D8H3_STAHD/72-176
D7DBT9_STAHD/7-103
D7DC90_STAHD/27-134
D7DCH2_STAHD/78-215
D7DI07_METS0/467-602
D7DKX9_METS0/165-288
D7DMJ7_METS0/226-329
D7DMZ6_METS0/169-291
D7DNB7_METS0/64-195
D7DNQ1_METS0/155-279
D7DQI1_METV3/53-156
D7DSV9_METV3/12-139
D7DUR9_METV3/70-227
D7DV90_METV3/61-170
D7DW06_NOSA0/346-493
D7DX20_NOSA0/671-820
D7E7Z1_METEZ/20-132
D7E874_METEZ/50-164
D7ET66_MYCTU/72-222
D7EVR0_MYCTU/430-550
D7EXL5_MYCTU/268-418
D7FEB7_HELP3/342-435
D7GD43_PROFC/122-228
D7GE68_PROFC/327-420
D7GHA9_PROFC/270-406
D7GSZ5_9FIRM/33-137
D7GTK9_9FIRM/239-361
D7GVA7_9FIRM/160-280
D7GVQ4_9FIRM/75-186
D7GWN6_9FIRM/20-135
D7GWY4_9FIRM/21-147
D7H161_BRUAB/496-613
D7H348_BRUAB/73-217
D7H8C4_VIBCH/302-439
D7HA31_VIBCH/62-158
D7HCD7_VIBCH/253-375
D7HCD7_VIBCH/40-155
D7HE49_VIBCH/456-590
D7HEL3_VIBCH/228-365
D7HIA9_VIBCH/62-158
D7HK36_VIBCH/302-439
D7HM25_VIBCH/54-158
D7HM47_VIBCH/72-215
D7HMZ3_VIBCH/253-375
D7HMZ3_VIBCH/40-155
D7HQ06_VIBCH/228-350
D7HQH3_VIBCH/456-590
D7HRD1_VIBCH/168-291
D7HV40_PSESS/228-334
D7HVW1_PSESS/31-134
D7HYX0_PSESS/61-176
D7I3L7_PSESS/460-614
D7I8D3_9BACE/55-169
D7I8Z7_9BACE/327-420
D7IC09_9BACE/263-386
D7IEW1_9BACE/481-625
D7IFS7_9BACE/29-128
D7IJZ6_9BACE/63-232
D7ILW3_9BACE/63-257
D7IMW0_9BACE/21-142
D7IRJ3_9BACE/470-613
D7IS00_9BACE/262-385
D7ISJ2_9BACE/328-421
D7IY66_9BACE/263-386
D7IYM5_9BACE/46-167
D7J0T2_9BACE/63-251
D7J3I0_9BACE/327-420
D7J4D0_9BACE/39-167
D7J5B1_9BACE/55-169
D7J7R6_9BACE/481-625
D7JBH3_9BACE/30-128
D7JD09_9BACT/54-169
D7JDA8_9BACT/257-400
D7JFM7_9BACT/332-425
D7JGT6_9BACT/461-605
D7JH66_9BACT/21-141
D7JHX8_ECOLX/4-122
D7JHY4_ECOLX/468-602
D7JNA3_ECOLX/27-132
D7JWR0_9BACE/30-128
D7JX21_9BACE/481-625
D7K2U5_9BACE/39-167
D7K3T2_9BACE/72-237
D7K5Y3_9BACE/67-188
D7K6B7_9BACE/263-386
D7K6V7_9BACE/327-420
D7K8V3_9BACE/55-169
D7KFE2_ARALL/26-133
D7MJA0_ARALL/76-217
D7MZV2_9NEIS/225-343
D7N097_9NEIS/437-571
D7N0T4_9NEIS/72-173
D7N5X8_9FIRM/328-421
D7N662_9FIRM/75-188
D7N6W9_9FIRM/34-145
D7NA60_9BACT/328-421
D7NAT1_9BACT/28-127
D7NAZ7_9BACT/475-618
D7NBA1_9BACT/263-412
D7NDY3_9BACT/62-245
D7NEX1_9BACT/21-143
D7NGF3_9BACT/18-125
D7T9H7_VITVI/10-117
D7TNS0_VITVI/71-212
D7TWR0_VITVI/72-213
D7UFF1_LISMO/63-252
D7UGI2_LISMO/161-279
D7UJ04_LISMO/18-132
D7UJS7_LISMO/52-157
D7UJX5_LISMO/15-134
D7UL54_LISMO/511-653
D7ULJ5_LISMO/336-429
D7UME8_LISMO/61-181
D7UNE4_LISMO/26-128
D7UVB6_LISGR/64-253
D7UVM5_LISGR/50-152
D7UVP1_LISGR/61-181
D7UZ68_LISGR/18-132
D7UZ87_LISGR/515-657
D7UZG1_LISGR/338-431
D7UZR5_LISGR/191-309
D7V1U3_9LACO/160-281
D7V1Z1_9LACO/30-144
D7V257_9LACO/356-471
D7V5I3_9LACO/62-190
D7V8U8_LACPL/31-164
D7VA85_LACPL/324-452
D7VCW5_LACPL/26-128
D7VEF5_LACPL/160-281
D7VFS7_LACPL/61-189
D7VG19_LACPL/347-440
D7VH93_9SPHI/69-196
D7VHS2_9SPHI/58-173
D7VJE7_9SPHI/254-403
D7VKC1_9SPHI/335-447
D7VL09_9SPHI/25-127
D7VRF8_9SPHI/497-641
D7VTP4_9SPHI/63-171
D7VTR6_9SPHI/30-132
D7VWL2_9FLAO/27-127
D7VZN2_9FLAO/60-174
D7W434_9FLAO/30-155
D7W4N1_9FLAO/25-127
D7W4T6_9FLAO/63-178
D7W659_9FLAO/260-382
D7W6G7_9FLAO/337-430
D7W964_9CORY/306-455
D7WEC0_9CORY/67-215
D7WH70_BACCE/61-181
D7WHJ4_BACCE/27-127
D7WJB2_BACCE/18-132
D7WL14_BACCE/31-166
D7WMN0_9BACI/335-428
D7WNZ4_9BACI/20-118
D7WQJ4_9BACI/18-132
D7WQS4_9BACI/499-641
D7WQT1_9BACI/153-272
D7WRF2_9BACI/61-181
D7WS89_9BACI/135-258
D7WUV9_9BACI/49-153
D7WVR3_9BACI/159-278
D7WZI3_9BACI/197-317
D7X9L2_ECOLX/27-132
D7XDQ6_ECOLX/468-602
D7XDR2_ECOLX/66-183
D7XFD9_ECOLX/228-329
D7XGS4_ECOLX/66-180
D7XGT0_ECOLX/468-602
D7XPE6_ECOLX/2-43
D7XRV6_ECOLX/228-329
D7Y116_ECOLX/228-329
D7Y753_ECOLX/66-182
D7Y759_ECOLX/468-602
D7Y8C4_ECOLX/27-132
D7YFF1_ECOLX/468-602
D7YFF7_ECOLX/66-182
D7YH83_ECOLX/228-329
D7YHN1_ECOLX/27-132
D7YMW5_ECOLX/81-228
D7YTD9_ECOLX/228-329
D7YUX9_ECOLX/27-132
D7YWN4_ECOLX/81-228
D7Z5U1_ECOLX/468-602
D7Z5U6_ECOLX/66-178
D7Z8L3_ECOLX/27-132
D7ZE98_ECOLX/228-329
D7ZKA1_ECOLX/468-602
D7ZKA7_ECOLX/66-183
D7ZX84_ECOLX/27-132
D7ZZA0_ECOLX/228-329
D7ZZR3_ECOLX/66-183
D7ZZR9_ECOLX/468-602
D8A790_ECOLX/228-329
D8AA54_ECOLX/66-183
D8AA60_ECOLX/468-602
D8AF05_ECOLX/27-132
D8AQZ5_ECOLX/468-602
D8AR01_ECOLX/66-183
D8ATE4_ECOLX/228-329
D8AVP3_ECOLX/27-132
D8B1Z7_ECOLX/66-183
D8B203_ECOLX/468-602
D8B380_ECOLX/27-132
D8B8A8_ECOLX/228-329
D8BDK1_ECOLX/228-329
D8BIG4_ECOLX/66-178
D8BIH0_ECOLX/468-602
D8BN64_ECOLX/27-132
D8BU54_ECOLX/228-329
D8C3I1_ECOLX/66-183
D8C3I9_ECOLX/468-602
D8C5C1_ECOLX/27-132
D8CCV4_ECOLX/228-329
D8CHQ3_ECOLX/468-602
D8CHQ8_ECOLX/66-178
D8CJH1_ECOLX/81-228
D8CJP5_ECOLX/27-132
D8D175_COMTE/64-200
D8D1R1_COMTE/49-178
D8D5F4_COMTE/54-193
D8D721_COMTE/471-603
D8D9N0_COMTE/237-354
D8DAA0_COMTE/144-266
D8DU36_PREBR/475-618
D8DU87_PREBR/62-170
D8DUR8_PREBR/21-142
D8DVS3_PREBR/263-431
D8DYZ2_PREBR/20-119
D8DZQ7_PREBR/326-419
D8E4U0_ECOLX/228-329
D8E6K4_ECOLX/2-43
D8EBS5_ECOLX/468-602
D8EBT2_ECOLX/66-183
D8EIS8_ECOLX/66-183
D8EIT4_ECOLX/468-602
D8ER93_ECOLX/27-132
D8ERU5_ECOLX/228-329
D8EZK0_9DELT/228-365
D8EZP4_9DELT/443-577
D8EZQ5_9DELT/454-571
D8EZT8_9DELT/21-142
D8F240_9DELT/331-424
D8F247_9DELT/417-539
D8F3T6_9DELT/47-169
D8F7Y1_9DELT/99-226
D8F8J8_9DELT/90-236
D8F904_9DELT/44-176
D8FA65_9DELT/22-137
D8FAZ8_9DELT/92-215
D8FBQ1_9DELT/156-276
D8FEZ1_9DELT/554-703
D8FGK8_9FIRM/273-366
D8FI45_9FIRM/75-188
D8FIZ4_9FIRM/18-133
D8FJ54_9FIRM/39-144
D8FLU7_LACDE/326-446
D8FNR1_LACDE/77-205
D8FQ87_LACDE/160-281
D8FR96_LACDE/363-476
D8FRL5_LACDE/18-132
D8FV48_9CYAN/351-474
D8FZA5_9CYAN/54-173
D8G231_9CYAN/230-314
D8G7B9_9CYAN/617-781
D8G8M5_9CYAN/26-141
D8G8Q2_9CYAN/19-174
D8GCS0_LACCZ/59-187
D8GDB5_LACCZ/33-136
D8GF58_LACCZ/339-432
D8GHD7_LACCZ/40-144
D8GHE9_LACCZ/31-174
D8GHI5_LACCZ/163-284
D8GJI9_CLOLD/513-635
D8GK04_CLOLD/45-167
D8GK84_CLOLD/22-144
D8GKQ9_CLOLD/257-380
D8GL98_CLOLD/221-315
D8GM84_CLOLD/73-217
D8GN67_CLOLD/127-250
D8GN88_CLOLD/33-135
D8GNW5_CLOLD/19-134
D8GP29_CLOLD/479-624
D8GPH6_CLOLD/127-252
D8GS44_CLOLD/330-423
D8GU25_CLOLD/60-179
D8GU29_CLOLD/252-374
D8GUQ0_CLOLD/150-271
D8GVV7_BACAI/27-127
D8GW40_BACAI/501-644
D8GW67_BACAI/18-132
D8GY81_BACAI/23-139
D8GZ19_BACAI/31-165
D8H185_BACAI/50-181
D8H477_BACAI/257-380
D8H4B5_BACAI/160-279
D8H4V3_BACAI/61-181
D8H5B7_BACAI/49-154
D8H7X2_BACAI/336-429
D8HAW6_STAAF/335-428
D8HBR2_STAAF/18-132
D8HCE8_STAAF/159-278
D8HD63_STAAF/26-128
D8HGM2_STAAF/63-183
D8HLR3_AMYMU/259-410
D8HQP0_AMYMU/411-529
D8HYV4_AMYMU/20-141
D8HYV7_AMYMU/36-182
D8HZR2_AMYMU/63-172
D8I082_AMYMU/70-216
D8I230_AMYMU/4-101
D8I2R8_AMYMU/26-126
D8IAZ8_BRAP9/22-115
D8IB71_BRAP9/20-134
D8IB75_BRAP9/287-380
D8IBQ2_BRAP9/24-148
D8IC13_BRAP9/75-193
D8ICG9_BRAP9/115-238
D8IDE1_BRAP9/153-274
D8IDQ1_BRAP9/526-668
D8IEI0_BRAP9/271-409
D8IF71_BRAP9/275-432
D8IGM6_LACFC/61-189
D8IIB2_LACFC/17-156
D8IIF8_LACFC/157-278
D8IK09_LACSC/63-191
D8IKB9_LACSC/161-282
D8IKE2_LACSC/32-146
D8IKZ6_LACSC/39-143
D8ILQ4_LACSC/337-430
D8IMS9_LACSC/26-129
D8INS9_HERSS/171-295
D8ITM5_HERSS/69-200
D8IU13_HERSS/435-557
D8IUL9_HERSS/226-329
D8IW38_HERSS/233-361
D8IXE8_HERSS/595-737
D8IZ38_HERSS/35-138
D8J0Q8_HERSS/153-276
D8J0T6_HERSS/159-282
D8J4W5_HALJB/57-179
D8J689_HALJB/50-152
D8JAR2_HALJB/50-139
D8JEC6_ACISD/63-174
D8JLB2_ACISD/457-614
D8JWF6_HYPDA/85-224
D8JY62_HYPDA/497-628
D8JZX7_DEHLB/174-296
D8K0G5_DEHLB/80-200
D8K0G9_DEHLB/20-109
D8K1D2_DEHLB/924-1046
D8K205_DEHLB/328-421
D8K3W8_DEHLB/72-217
D8K8L2_NITWC/467-601
D8KAR2_NITWC/225-347
D8KCE4_NITWC/63-168
D8KD91_LACLN/18-121
D8KDQ4_LACLN/19-170
D8KDY9_LACLN/347-440
D8KE56_LACLN/51-154
D8KEE8_LACLN/159-280
D8KF01_LACLN/27-141
D8KJ88_LACLN/52-174
D8KNF7_CORPF/407-547
D8KNZ4_CORPF/45-195
D8KQM1_CORPF/313-466
D8LTJ5_ECTSI/131-282
D8MDU3_LEUGT/40-144
D8MF48_LEUGT/160-281
D8MGP0_LEUGT/59-186
D8MGS6_LEUGT/334-427
D8MGT9_LEUGT/24-139
D8MH53_LEUGT/24-130
D8MHK0_LEUGT/320-439
D8MNC7_ERWBE/66-145
D8MND2_ERWBE/459-593
D8MSD9_ERWBE/28-172
D8MTB9_ERWBE/137-259
D8MTQ8_ERWBE/27-132
D8MTR5_ERWBE/63-196
D8MX47_ERWBE/228-329
D8N2J2_RALSO/50-160
D8N504_RALSO/441-572
D8N5B1_RALSO/78-209
D8NA96_RALSO/251-372
D8NEX6_RALSO/47-169
D8NJK4_RALSO/441-574
D8NL50_RALSO/55-176
D8NMV1_RALSO/78-209
D8NRI8_RALSO/251-372
D8NU06_RALSO/441-575
D8NX66_RALSO/78-209
D8P0R3_RALSO/251-372
D8P2V7_RALSO/47-171
D8P7Q5_9BACT/341-434
D8PB47_9BACT/177-300
D8PD03_9BACT/463-634
D8PFA6_9BACT/282-408
D8PFT8_9BACT/337-457
D8PGG8_9BACT/61-184
D8PHK8_9BACT/74-210
D8PM58_SCHCM/68-179
D8QLC6_SCHCM/73-211
D8R029_SELML/59-198
D8RFK0_SELML/23-127
D8RVB9_SELML/56-197
D8S220_SELML/56-203
D8SDR0_SELML/23-127
D8SZV5_SELML/59-198
D8THA3_VOLCA/101-242
D8U940_VOLCA/137-283
D8UIC4_VOLCA/60-213
D8UKC2_VOLCA/33-146
D8UNT2_9MICC/256-402
D8USZ1_9MICC/75-234
D8WUH1_CLOSG/388-510
D9N619_STRPN/158-279
D9N751_STRPN/53-175
D9N7E3_STRPN/353-446
D9N7F0_STRPN/26-140
D9NDC4_STRPN/158-279
D9NF49_STRPN/353-446
D9NF56_STRPN/26-140
D9NGW2_STRPN/53-175
D9NJP0_STRPN/353-446
D9NJP7_STRPN/26-140
D9NLB5_STRPN/53-175
D9NNR1_STRPN/158-279
D9NRT1_STRPN/53-175
D9NSF9_STRPN/353-446
D9NSG6_STRPN/26-140
D9NUB7_STRPN/158-279
D9NWI8_STRPN/353-446
D9NWJ5_STRPN/26-140
D9NX87_STRPN/53-175
D9P1A5_STRPN/158-279
D9P449_ACTPL/435-569
D9P520_ACTPL/58-189
D9P6G5_ACTPL/229-350
D9P8Q0_ACTPL/58-176
D9PDS1_ACTPL/229-351
D9PEC9_ACTPL/435-569
D9PF41_9ZZZZ/256-379
D9PHC8_9ZZZZ/245-337
D9PHW9_9ZZZZ/539-630
D9PJW4_9ZZZZ/499-628
D9PK40_9ZZZZ/72-218
D9PM73_9ZZZZ/1-90
D9PRI2_PEPMA/33-136
D9PRQ3_PEPMA/21-136
D9PRW1_PEPMA/71-184
D9PS34_PEPMA/329-422
D9PTH7_PEPMA/18-136
D9PUF6_METTM/15-122
D9PVE5_METTM/50-159
D9Q2S3_ACIS3/61-239
D9Q3A3_CORP1/407-547
D9Q3S6_CORP1/66-216
D9Q5E8_CORP1/313-466
D9QB71_CORP2/407-547
D9QBQ1_CORP2/66-216
D9QDF2_CORP2/313-466
D9QJ82_BRESC/473-607
D9QNR0_BRESC/72-212
D9QPM7_ACEAZ/241-363
D9QPM7_ACEAZ/29-151
D9QPT4_ACEAZ/166-288
D9QR43_ACEAZ/327-420
D9QRG8_ACEAZ/25-141
D9QRZ8_ACEAZ/33-150
D9QS60_ACEAZ/450-572
D9QTK7_ACEAZ/127-250
D9QU87_ACEAZ/19-150
D9QV62_ACEAZ/18-133
D9QVA1_ACEAZ/509-653
D9QVH1_ACEAZ/77-191
D9QVJ0_ACEAZ/30-135
D9QWD9_MYCMG/53-171
D9QXA1_MYCMG/298-391
D9QXC4_MYCMG/198-310
D9QXH6_MYCMG/165-293
D9R0G0_CLOSW/606-726
D9R138_CLOSW/20-135
D9R2C0_CLOSW/75-186
D9R307_CLOSW/161-281
D9R319_CLOSW/133-256
D9R4W3_CLOSW/220-357
D9R598_CLOSW/335-428
D9R5W9_CLOSW/744-864
D9R7D6_CLOSW/433-554
D9R872_CLOSW/63-185
D9R8J9_CLOSW/684-806
D9R9D9_CLOSW/228-349
D9R9D9_CLOSW/29-146
D9RB22_STAAJ/159-278
D9RBQ0_STAAJ/26-128
D9REY6_STAAJ/63-183
D9RGL3_STAAJ/335-428
D9RHP0_STAAJ/18-132
D9RKI7_STAAK/18-132
D9RLW5_STAAK/63-183
D9RLZ6_STAAK/159-278
D9RNY0_STAAK/26-128
D9RQK7_STAAK/335-428
D9RRT9_PREMB/329-422
D9RRZ7_PREMB/91-206
D9RSS0_PREMB/62-222
D9RTH4_PREMB/426-569
D9RU13_PREMB/263-415
D9RWF0_PREMB/21-160
D9RWS4_PREMB/20-119
D9RY65_THEOJ/146-269
D9RYM3_THEOJ/247-369
D9RYZ7_THEOJ/19-132
D9RZ87_THEOJ/238-360
D9S107_THEOJ/23-116
D9S1C1_THEOJ/60-182
D9S1L1_THEOJ/86-232
D9S1M2_THEOJ/2-127
D9S2A8_THEOJ/19-134
D9S2Q5_THEOJ/481-625
D9S2R5_THEOJ/75-185
D9S3J0_THEOJ/326-419
D9S461_FIBSS/167-301
D9S4X9_FIBSS/164-301
D9S7I3_FIBSS/190-322
D9S7U0_FIBSS/68-226
D9SAQ1_FIBSS/66-214
D9SC48_GALCS/192-315
D9SCH0_GALCS/223-370
D9SDB8_GALCS/189-311
D9SDN3_GALCS/175-313
D9SDQ1_GALCS/188-323
D9SEH6_GALCS/211-333
D9SF64_GALCS/439-570
D9SHA1_GALCS/25-147
D9SI73_GALCS/236-358
D9SI73_GALCS/27-141
D9SI74_GALCS/187-322
D9SID7_GALCS/30-153
D9SIF3_GALCS/64-195
D9SIT2_GALCS/151-275
D9SJ11_GALCS/236-358
D9SJ11_GALCS/26-141
D9SJA3_GALCS/175-299
D9SKC5_CLOC7/33-136
D9SKW8_CLOC7/335-459
D9SKX5_CLOC7/59-203
D9SKZ4_CLOC7/55-218
D9SL37_CLOC7/159-281
D9SM73_CLOC7/331-424
D9SML4_CLOC7/45-167
D9SMS1_CLOC7/27-130
D9SNE7_CLOC7/127-232
D9SNE8_CLOC7/127-256
D9SNN2_CLOC7/266-375
D9SQT6_CLOC7/127-252
D9SR22_CLOC7/21-157
D9SRZ6_CLOC7/19-134
D9SW55_CLOC7/469-614
D9SWF9_CLOC7/60-190
D9SWI4_CLOC7/88-248
D9SXJ7_MICAI/415-534
D9SYR0_MICAI/404-497
D9T3E6_MICAI/63-252
D9T424_MICAI/273-421
D9T9E8_MICAI/56-203
D9TEM5_MICAI/41-143
D9TER1_MICAI/34-155
D9TFF7_CALOO/123-246
D9TG35_CALOO/21-126
D9TGX9_CALOO/21-146
D9THN2_CALOO/4-113
D9TIK9_CALOO/326-448
D9TIZ5_CALOO/76-186
D9TJ58_CALOO/373-497
D9TJG2_CALOO/22-159
D9TJG2_CALOO/229-351
D9TKP4_CALOO/275-417
D9TKR5_CALOO/18-133
D9TLD1_CALOO/336-430
D9TLN6_THETC/332-425
D9TM03_THETC/31-148
D9TMG9_THETC/57-202
D9TMT8_THETC/75-186
D9TMW3_THETC/450-572
D9TMW9_THETC/227-349
D9TND8_THETC/234-381
D9TP45_THETC/18-133
D9TPN4_THETC/472-614
D9TPS1_THETC/179-303
D9TRQ9_THETC/250-372
D9TS00_THETC/23-143
D9TS18_THETC/24-124
D9UD40_9ACTO/284-403
D9UGW1_9ACTO/264-395
D9UK21_9ACTO/92-247
D9UNK3_9ACTO/22-154
D9UPH9_9ACTO/69-225
D9URX1_9ACTO/33-161
D9UU86_9ACTO/26-149
D9UZI3_9ACTO/62-170
D9V5Z8_9ACTO/58-181
D9V7F3_9ACTO/32-162
D9V7P0_9ACTO/72-218
D9V897_9ACTO/25-174
D9VBD4_9ACTO/261-391
D9VF47_9ACTO/405-529
D9VV78_9ACTO/73-229
D9VYI4_9ACTO/268-390
D9VYI5_9ACTO/256-362
D9VYU8_9ACTO/22-148
D9W0D2_9ACTO/468-573
D9W1B9_9ACTO/24-154
D9W1I2_9ACTO/28-143
D9W307_9ACTO/270-395
D9W482_9ACTO/18-149
D9W8K5_9ACTO/265-400
D9WBE8_9ACTO/58-177
D9WER2_9ACTO/26-147
D9WHX7_9ACTO/128-235
D9X030_STRVR/270-404
D9X408_STRVR/20-137
D9X5U4_STRVR/47-169
D9X7T8_STRVR/70-220
D9XEG0_STRVR/254-376
D9XEG1_STRVR/260-368
D9XJ17_STRVR/451-570
D9XNR4_9ACTO/262-384
D9XNW0_9ACTO/277-412
D9XXJ6_9ACTO/443-562
D9Y0X9_9ACTO/26-149
D9Y1W6_9ACTO/70-220
D9Y562_9BURK/68-199
D9Y7W1_9BURK/434-568
D9YAA7_9DELT/166-285
D9YBV9_9DELT/247-364
D9YCZ5_9DELT/526-668
D9YD58_9DELT/20-143
D9YE98_9DELT/68-180
D9YFD4_9DELT/24-135
D9YG85_9DELT/335-428
D9YGD0_9DELT/469-606
D9YH51_9DELT/34-151
D9YH52_9DELT/18-132
D9YHE8_9DELT/57-157
D9YI10_9DELT/108-227
D9YI11_9DELT/366-488
D9YI26_9DELT/230-332
DDI2_YEAST/52-177
DDI3_YEAST/52-177
DGT1A_DEIRA/76-198
DGT1A_RHILO/75-219
DGT1A_VIBCH/62-158
DGT1B_DEIRA/61-211
DGT1B_RHILO/60-233
DGT1B_VIBCH/72-215
DGTL1_ACTSZ/61-187
DGTL1_AGRRK/75-219
DGTL1_AGRT5/75-219
DGTL1_AGRVS/75-219
DGTL1_ALISL/67-163
DGTL1_AZOC5/68-215
DGTL1_AZOSB/69-200
DGTL1_BARHE/73-215
DGTL1_BARQU/73-215
DGTL1_BART1/73-215
DGTL1_BIFLO/118-272
DGTL1_BORBR/73-208
DGTL1_BORPA/73-208
DGTL1_BORPE/73-208
DGTL1_BRAJA/69-217
DGTL1_BRASB/69-205
DGTL1_BRASO/69-205
DGTL1_BRUA2/73-217
DGTL1_BRUAB/73-217
DGTL1_BRUC2/73-217
DGTL1_BRUME/73-217
DGTL1_BRUO2/73-217
DGTL1_BRUSI/73-217
DGTL1_BRUSU/73-217
DGTL1_CAUCN/70-210
DGTL1_CAUCR/70-210
DGTL1_CAUSK/70-210
DGTL1_CLOP1/75-190
DGTL1_CLOPE/75-190
DGTL1_CLOPS/75-190
DGTL1_CLOTE/80-197
DGTL1_CORDI/66-216
DGTL1_COREF/67-217
DGTL1_CORGB/67-217
DGTL1_CORGL/67-217
DGTL1_DEIDV/79-196
DGTL1_DEIGD/75-197
DGTL1_DESAA/75-196
DGTL1_GEOMG/75-204
DGTL1_GEOSL/69-198
DGTL1_HAEI8/72-191
DGTL1_HAEIE/72-191
DGTL1_HAEIG/72-200
DGTL1_HAES1/59-199
DGTL1_HAES2/61-201
DGTL1_JANSC/62-198
DGTL1_LEPBJ/76-203
DGTL1_LEPBL/76-203
DGTL1_LEPIC/76-203
DGTL1_LEPIN/76-203
DGTL1_MYCA1/72-220
DGTL1_MYCBO/72-222
DGTL1_MYCBP/72-222
DGTL1_MYCLE/76-226
DGTL1_MYCPA/72-220
DGTL1_MYCS2/72-222
DGTL1_MYCSJ/72-217
DGTL1_MYCSK/72-217
DGTL1_MYCSS/72-217
DGTL1_MYCTA/72-222
DGTL1_MYCTU/72-222
DGTL1_MYCUA/72-218
DGTL1_MYCVP/72-218
DGTL1_NEOSM/62-197
DGTL1_NITEC/65-196
DGTL1_NITEU/65-196
DGTL1_NITHX/69-217
DGTL1_NOCFA/71-217
DGTL1_OCHA4/73-217
DGTL1_PARDP/62-198
DGTL1_PARL1/69-211
DGTL1_PASMU/61-197
DGTL1_PELUB/62-199
DGTL1_RALPJ/78-209
DGTL1_RALSO/78-209
DGTL1_RHIE6/75-219
DGTL1_RHIEC/75-219
DGTL1_RHIL3/75-219
DGTL1_RHILW/75-219
DGTL1_RHIME/75-219
DGTL1_RHOP2/69-217
DGTL1_RHOPB/69-217
DGTL1_RHOPS/69-217
DGTL1_RHOS1/62-198
DGTL1_RHOS5/62-198
DGTL1_RICAE/62-198
DGTL1_RICAH/62-198
DGTL1_RICB8/62-198
DGTL1_RICBR/62-198
DGTL1_RICCK/62-198
DGTL1_RICCN/62-198
DGTL1_RICFE/62-198
DGTL1_RICPR/62-198
DGTL1_RICPU/62-198
DGTL1_RICRO/62-198
DGTL1_RICRS/62-198
DGTL1_RICTY/63-199
DGTL1_ROSDO/62-198
DGTL1_SHEB2/59-156
DGTL1_SHEB8/59-157
DGTL1_SHEB9/59-156
DGTL1_SHEHH/59-176
DGTL1_SHELP/59-250
DGTL1_SHEON/59-157
DGTL1_SHEPA/59-156
DGTL1_SHESA/59-155
DGTL1_SHESH/59-152
DGTL1_SHESM/59-155
DGTL1_SHESR/59-155
DGTL1_SHESW/59-156
DGTL1_SHEWM/59-144
DGTL1_SILST/62-198
DGTL1_SINMW/75-219
DGTL1_STRAW/90-246
DGTL1_STRCO/70-220
DGTL1_SYNAS/76-204
DGTL1_THETN/75-186
DGTL1_THEYD/75-192
DGTL1_THIDA/65-196
DGTL1_VIBC3/62-158
DGTL1_VIBF1/67-165
DGTL1_VIBFM/67-166
DGTL1_VIBHB/66-210
DGTL1_VIBPA/62-210
DGTL1_VIBVU/66-259
DGTL1_VIBVY/66-259
DGTL1_WOLSU/52-187
DGTL1_ZYMMO/68-203
DGTL2_LISIN/63-252
DGTL2_LISMO/63-252
DGTL2_PSEA7/61-192
DGTL2_PSEA8/61-184
DGTL2_PSEAB/61-184
DGTL2_PSEAE/61-184
DGTL2_SYNY3/61-169
DGTP2_ESCF3/66-179
DGTP_CITK8/66-177
DGTP_ECO24/66-182
DGTP_ECO27/66-178
DGTP_ECO45/66-178
DGTP_ECO55/66-182
DGTP_ECO57/66-178
DGTP_ECO5E/66-178
DGTP_ECO7I/66-183
DGTP_ECO81/66-178
DGTP_ECO8A/66-183
DGTP_ECOBW/66-183
DGTP_ECODH/66-183
DGTP_ECOHS/66-183
DGTP_ECOK1/66-178
DGTP_ECOL5/66-178
DGTP_ECOL6/66-178
DGTP_ECOLC/66-183
DGTP_ECOLI/66-183
DGTP_ECOLU/66-183
DGTP_ECOSE/66-182
DGTP_ECOSM/66-183
DGTP_ECOUT/66-178
DGTP_ENT38/66-179
DGTP_ENTS8/66-155
DGTP_ESCF3/66-166
DGTP_KLEP3/66-199
DGTP_KLEP7/66-166
DGTP_PSEAE/71-189
DGTP_SALAR/66-176
DGTP_SALCH/66-155
DGTP_SALEP/66-155
DGTP_SALG2/66-155
DGTP_SALPA/66-173
DGTP_SALPK/66-173
DGTP_SALSV/66-155
DGTP_SALTI/66-155
DGTP_SALTY/66-155
DGTP_SERP5/66-148
DGTP_SHIB3/66-183
DGTP_SHIBO/66-166
DGTP_SHIBS/66-183
DGTP_SHIF8/66-183
DGTP_SHIFL/66-183
DGTP_YERE8/66-148
DGTP_YERP3/66-146
DGTP_YERPA/66-146
DGTP_YERPB/66-146
DGTP_YERPE/66-146
DGTP_YERPG/66-146
DGTP_YERPN/66-146
DGTP_YERPP/66-146
DGTP_YERPS/66-146
DGTP_YERPY/66-181
E0DFU1_9CORY/389-490
E0DGE0_9CORY/66-216
E0DHE2_9CORY/277-426
E0DK99_9RHIZ/73-217
E0DM31_9RHIZ/496-613
E0DSW7_9RHIZ/73-217
E0DZ54_9RHIZ/496-613
E0E0X1_9FIRM/18-133
E0E145_9FIRM/331-424
E0E6C3_ACTPL/58-188
E0E7A0_ACTPL/435-569
E0E8B8_ACTPL/229-351
E0ECF7_ACTPL/58-189
E0ED69_ACTPL/435-569
E0EE43_ACTPL/229-351
E0EIM0_ACTPL/58-188
E0EKC2_ACTPL/229-351
E0ENL5_ACTPL/435-569
E0EW83_ACTPL/58-188
E0EX54_ACTPL/435-569
E0EY82_ACTPL/229-351
E0F2I4_ACTPL/58-188
E0F3A4_ACTPL/435-569
E0F4A1_ACTPL/229-351
E0F8M8_ACTPL/58-188
E0F9K7_ACTPL/435-569
E0FAK3_ACTPL/254-376
E0FEX1_ACTPL/58-188
E0FFP1_ACTPL/435-569
E0FGN0_ACTPL/70-208
E0FKQ4_ACTPL/58-188
E0FLR0_ACTPL/435-569
E0FMK3_ACTPL/229-351
E0FRN5_9THEO/60-182
E0FT51_9THEO/26-146
E0FTD6_9THEO/252-374
E0FTI9_9THEO/232-381
E0FV12_9THEO/75-186
E0FVL2_9THEO/472-615
E0FVP2_9THEO/1-97
E0FWQ8_9THEO/20-142
E0FWY8_9THEO/20-135
E0FX37_9THEO/19-138
E0FXL2_9THEO/43-157
E0FY74_9THEO/15-135
E0FY88_9THEO/324-417
E0FYD8_9THEO/227-349
E0FYD8_9THEO/24-134
E0FYE4_9THEO/452-574
E0FYI5_9THEO/1-97
E0FZ74_9THEO/141-260
E0G044_ENTFA/74-216
E0G0K5_ENTFA/27-141
E0G1P4_ENTFA/35-138
E0G1R5_ENTFA/63-191
E0G2V2_ENTFA/35-136
E0G3K5_ENTFA/23-138
E0G4F2_ENTFA/159-280
E0G6L5_ENTFA/334-427
E0G7B2_ENTFA/56-160
E0G7H1_ENTFA/510-653
E0G9E4_ENTFA/510-653
E0G9J9_ENTFA/56-160
E0GB25_ENTFA/27-141
E0GB60_ENTFA/35-136
E0GC54_ENTFA/159-280
E0GD49_ENTFA/74-216
E0GDG8_ENTFA/23-138
E0GFE9_ENTFA/334-427
E0GFV9_ENTFA/63-191
E0GFY0_ENTFA/35-138
E0GHT8_ENTFA/63-191
E0GJG6_ENTFA/35-138
E0GJS6_ENTFA/35-136
E0GL13_ENTFA/23-138
E0GLI4_ENTFA/74-216
E0GMA3_ENTFA/27-141
E0GNH5_ENTFA/334-427
E0GNX4_ENTFA/56-160
E0GPN8_ENTFA/159-280
E0GQ10_ENTFA/510-653
E0GRG9_ENTFA/74-216
E0GS61_ENTFA/23-138
E0GUL7_ENTFA/35-138
E0GUN8_ENTFA/63-191
E0GW13_ENTFA/27-141
E0GWL7_ENTFA/35-136
E0GYD9_ENTFA/159-280
E0GYH1_ENTFA/334-427
E0GZX6_ENTFA/56-160
E0H036_ENTFA/510-653
E0H1E0_ENTFA/27-141
E0H321_ENTFA/510-653
E0H3L3_ENTFA/56-160
E0H438_ENTFA/74-216
E0H4A9_ENTFA/23-138
E0H5C1_ENTFA/334-427
E0H5Q1_ENTFA/35-138
E0H5S2_ENTFA/63-191
E0H672_ENTFA/35-136
E0H8Q1_ENTFA/159-280
E0H969_ENTFA/27-141
E0H9J3_ENTFA/159-280
E0HB28_ENTFA/56-160
E0HB82_ENTFA/510-653
E0HCU5_ENTFA/63-191
E0HCW6_ENTFA/35-138
E0HEJ8_ENTFA/23-138
E0HFW8_ENTFA/334-427
E0HGL1_ENTFA/35-136
E0HH96_ENTFA/74-216
E0HIW7_9GAMM/59-156
E0HKR1_9GAMM/228-345
E0HLF2_9GAMM/332-454
E0HLF4_9GAMM/434-568
E0HM17_9GAMM/335-459
E0HQH3_9GAMM/162-286
E0HWG5_9BACT/572-694
E0HWL4_9BACT/20-127
E0HX09_9BACT/189-311
E0HX44_9BACT/24-163
E0HX56_9BACT/327-420
E0HXB8_9BACT/371-493
E0HXX1_9BACT/135-256
E0HXY3_9BACT/879-1005
E0HYH5_9BACT/180-304
E0HYY9_9BACT/33-136
E0HZ80_9BACT/265-407
E0I0W7_9BACT/343-435
E0I0X5_9BACT/299-421
E0I2P2_9BACT/10-137
E0I345_9BACL/18-132
E0I3A3_9BACL/527-675
E0I4C2_9BACL/329-422
E0I963_9BACL/61-182
E0IAC6_9BACL/174-298
E0IAX2_9BACL/330-455
E0IBN6_9BACL/161-284
E0IBV8_9BACL/144-266
E0IBW4_9BACL/135-258
E0IEX4_9BACL/57-218
E0IHP9_9GAMM/335-459
E0IHW5_9GAMM/162-286
E0ILA4_9GAMM/332-454
E0ILA6_9GAMM/434-568
E0IMF4_9GAMM/228-345
E0IP98_9GAMM/59-156
E0IVV1_ECOLW/228-329
E0IYL6_ECOLW/468-602
E0IYM1_ECOLW/66-183
E0J185_ECOLW/27-132
E0JB83_RHIME/35-138
E0JC03_RHIME/494-610
E0JLT2_RHIME/75-219
E0JP51_RHIME/65-188
E0JVE3_RHIME/75-219
E0JXF9_RHIME/494-610
E0K5A0_RHIME/35-138
E0KBZ5_STRVO/34-174
E0KED4_STRVO/26-147
E0KGC8_STRVO/96-252
E0KGP6_STRVO/93-241
E0KHS0_STRVO/85-209
E0KJ29_STRVO/35-163
E0KKB2_STRVO/36-186
E0KRY2_STRVO/266-388
E0KRY3_STRVO/500-607
E0KW09_STRVO/284-411
E0KW37_STRVO/452-571
E0LL96_SPHCR/67-202
E0LNB5_SPHCR/55-165
E0LRS3_SPHCR/492-622
E0LX53_9ENTR/66-205
E0LX58_9ENTR/462-596
E0LYC1_9ENTR/239-351
E0M3P5_9ENTR/26-132
E0MKS3_9RHOB/76-220
E0MR52_9RHOB/519-653
E0MUB6_9CORY/269-393
E0MYQ3_9CORY/387-507
E0MZA6_9CORY/67-219
E0N4C6_9ACTO/283-432
E0N5G9_9ACTO/62-212
E0N8U1_NEIME/226-343
E0N8X7_NEIME/436-569
E0NER1_PEDAC/160-281
E0NEU2_PEDAC/32-146
E0NFH3_PEDAC/28-132
E0NFH4_PEDAC/332-450
E0NFW0_PEDAC/335-428
E0NGH1_PEDAC/61-189
E0NLJ3_9FIRM/74-187
E0NMM5_9FIRM/326-419
E0NP33_9FIRM/19-132
E0NQH9_9BACT/31-129
E0NRS3_9BACT/32-154
E0NS64_9BACT/327-420
E0NTY2_9BACT/475-618
E0NTY9_9BACT/63-222
E0NUL0_9BACT/263-420
E0NWH1_9FIRM/129-254
E0NWS9_9FIRM/54-184
E0NX52_9FIRM/20-135
E0NYD5_9FIRM/46-163
E0NZ14_9FIRM/235-371
E0NZD8_9FIRM/76-191
E0NZY3_9FIRM/73-183
E0P240_9FIRM/338-431
E0P2P3_9FIRM/120-244
E0P3M0_STAAU/32-134
E0P762_STAAU/159-278
E0P7V8_STAAU/18-132
E0P8T3_STAAU/163-256
E0PAL4_STAAU/63-183
E0PBY7_STREI/351-444
E0PD34_STREI/28-128
E0PEW1_STREI/53-175
E0PFJ8_STREI/37-162
E0PFP6_STREI/27-141
E0PG44_STREI/162-283
E0PI23_STRGY/351-444
E0PJL2_STRGY/28-128
E0PL79_STRGY/53-175
E0PLV4_STRGY/37-162
E0PM24_STRGY/27-141
E0PMG2_STRGY/158-279
E0PPT4_STRMT/26-140
E0PPU0_STRMT/353-446
E0PQL1_STRMT/53-175
E0PT47_STRMT/162-283
E0PUW4_STRPY/351-444
E0PX45_STRPY/53-175
E0PXT6_STRPY/26-140
E0PXW7_STRPY/158-279
E0PZ07_9STRE/162-283
E0Q1U4_9STRE/53-175
E0Q2J0_9STRE/353-446
E0Q2J5_9STRE/26-140
E0Q622_9BIFI/38-147
E0Q838_9BIFI/60-214
E0Q9J7_9BIFI/241-372
E0Q9U5_9BIFI/450-557
E0QAI0_9BIFI/98-228
E0QC39_CAMCO/333-426
E0QIP8_9FIRM/213-327
E0QJW0_9FIRM/51-185
E0QK12_9FIRM/22-142
E0QLT9_9FIRM/328-421
E0QN32_9ACTO/260-412
E0QQB7_9ACTO/62-242
E0R067_ECOLX/27-132
E0R349_ECOLX/468-602
E0R354_ECOLX/66-178
E0R768_ECOLX/228-329
E0RAJ4_PAEP6/36-136
E0RCW9_PAEP6/440-562
E0RCY1_PAEP6/136-258
E0RCY3_PAEP6/148-271
E0REF1_PAEP6/328-453
E0RH63_PAEP6/330-423
E0RHE2_PAEP6/528-676
E0RI75_PAEP6/20-135
E0RL89_PAEP6/59-249
E0RM35_PAEP6/58-179
E0RPN5_SPITD/18-163
E0RR53_SPITD/145-246
E0RRA0_SPITD/23-116
E0RRN7_SPITD/338-458
E0RSD4_SPITD/533-675
E0RT54_SPITD/67-201
E0RTE0_SPITD/203-350
E0RTL3_SPITD/325-418
E0RTX5_SPITD/204-309
E0RUE2_BUTPB/72-182
E0RUY3_BUTPB/22-137
E0RVL2_BUTPB/263-387
E0RWI1_BUTPB/146-268
E0RWI8_BUTPB/993-1120
E0RWK0_BUTPB/331-424
E0RXK1_BUTPB/45-209
E0RXN9_BUTPB/340-461
E0RXU1_BUTPB/44-215
E0RXX0_BUTPB/165-287
E0RY62_BUTPB/116-243
E0S079_BUTPB/161-281
E0S0B7_BUTPB/23-142
E0S0I5_BUTPB/145-267
E0S0K0_BUTPB/27-145
E0S123_BUTPB/643-765
E0S1I6_BUTPB/91-202
E0S453_BUTPB/69-192
E0SA76_ENCIT/66-187
E0SBJ5_DICD3/66-191
E0SCC7_DICD3/469-603
E0SDP0_DICD3/228-346
E0SIE7_DICD3/25-159
E0SJ49_DICD3/34-139
E0SPF9_IGNAA/54-177
E0SRX9_IGNAA/24-125
E0SSJ6_IGNAA/59-171
E0SSP9_IGNAA/53-177
E0STQ7_IGNAA/20-118
E0SU92_STRZA/53-175
E0SWK5_STRZA/353-446
E0SWU3_STRZA/26-140
E0SY30_STRZA/158-279
E0T690_EDWTF/68-170
E0T7S6_EDWTF/228-347
E0TA81_EDWTF/462-596
E0TEB3_PARBH/69-218
E0TJF4_SULMC/231-379
E0TJF8_SULMC/237-330
E0TLI0_MYCHH/208-320
E0TMK1_STRZ6/53-175
E0TPC4_STRZ6/158-279
E0TST5_STRZ6/353-446
E0TSU2_STRZ6/26-140
E0TTG7_BACPZ/49-154
E0TV19_BACPZ/336-429
E0TVG6_BACPZ/61-181
E0TXV5_BACPZ/160-279
E0TZX6_BACPZ/23-139
E0U0I6_BACPZ/27-129
E0U4P7_BACPZ/500-642
E0U4S9_BACPZ/18-132
E0UC84_CYAP2/377-501
E0UHB2_CYAP2/605-752
E0UHG7_CYAP2/17-132
E0UP31_SULAO/52-187
E0UPV8_SULAO/265-387
E0UQZ4_SULAO/183-307
E0USR7_SULAO/292-416
E0USU1_SULAO/185-307
E0UTI1_SULAO/148-271
E0UTW4_SULAO/29-136
E0UUA8_SULAO/338-431
E0UUD4_SULAO/299-423
E0UUR3_SULAO/450-575
E0VLQ9_PEDHC/52-208
E0XVX9_9GAMM/32-159
E1CQY6_VIBPA/26-130
E1CTZ6_VIBPA/168-291
E1CUK1_VIBPA/451-585
E1CUR9_VIBPA/407-531
E1CUU6_VIBPA/228-346
E1CY08_VIBPA/165-290
E1CY49_VIBPA/249-371
E1CY49_VIBPA/36-153
E1D1J6_VIBPA/62-210
E1D792_VIBPA/451-585
E1D7K8_VIBPA/26-130
E1DAC1_VIBPA/168-291
E1DAJ5_VIBPA/62-210
E1DAV8_VIBPA/407-531
E1DBM0_VIBPA/165-290
E1DBR2_VIBPA/249-371
E1DBR2_VIBPA/36-153
E1DDH2_VIBPA/228-346
E1DIB5_VIBPA/451-585
E1DKM2_VIBPA/407-531
E1DM20_VIBPA/228-346
E1DMS5_VIBPA/62-210
E1DN87_VIBPA/165-290
E1DNC9_VIBPA/249-371
E1DNC9_VIBPA/36-153
E1DQP7_VIBPA/168-291
E1DT03_VIBPA/26-130
E1DVM2_LACRE/333-426
E1DWY7_LACRE/62-190
E1DZU6_LACRE/31-145
E1DZW1_LACRE/40-144
E1E0W4_LACRE/65-168
E1E203_STAAU/32-134
E1E519_STAAU/159-278
E1E6D6_STAAU/335-428
E1E819_STAAU/18-132
E1E8K2_STAAU/63-183
E1E9M5_VIBPA/451-585
E1E9N6_VIBPA/62-210
E1EA86_VIBPA/228-346
E1EF17_VIBPA/168-291
E1EGI6_VIBPA/26-130
E1EKB8_VIBPA/407-531
E1EMM8_VIBPA/165-290
E1EMR9_VIBPA/249-371
E1EMR9_VIBPA/36-153
E1END7_ENTFA/35-138
E1ENF8_ENTFA/63-191
E1EPS3_ENTFA/74-216
E1EQB6_ENTFA/27-141
E1ERZ2_ENTFA/38-142
E1ESA5_ENTFA/510-653
E1ETQ9_ENTFA/334-427
E1EU37_ENTFA/159-280
E1EUQ9_ENTFA/35-136
E1EZ49_GIAIA/50-194
E1F9X7_9THEO/15-135
E1FAF4_9THEO/4-126
E1FAY4_9THEO/26-146
E1FBV0_9THEO/232-381
E1FC08_9THEO/452-574
E1FCX9_9THEO/20-135
E1FD34_9THEO/43-156
E1FD66_9THEO/472-615
E1FD77_9THEO/19-138
E1FEA0_9THEO/324-417
E1FEV5_9THEO/27-149
E1FGD5_9THEO/75-186
E1GUP3_9BACT/475-618
E1GWC0_9BACT/29-129
E1GX71_9BACT/21-142
E1GX79_9BACT/263-389
E1GXI6_9BACT/66-229
E1GYC7_9BACT/329-422
E1GZJ1_STRPN/158-279
E1H088_STRPN/353-446
E1H095_STRPN/26-140
E1H0M0_STRPN/53-175
E1HBA0_MYCTU/72-222
E1HD10_MYCTU/430-550
E1HFU4_MYCTU/268-418
E1HJK6_ECOLX/27-132
E1HK13_ECOLX/228-329
E1HPP6_ECOLX/66-183
E1HPQ2_ECOLX/468-602
E1HX58_ECOLX/228-329
E1I2I9_ECOLX/27-132
E1I7K4_ECOLX/468-602
E1I7L0_ECOLX/66-182
E1IAM2_9CHLR/326-419
E1ICY8_9CHLR/19-136
E1ID30_9CHLR/178-302
E1IE01_9CHLR/19-138
E1IF81_9CHLR/74-194
E1IGI8_9CHLR/314-436
E1IH55_9CHLR/379-506
E1IIC0_9CHLR/507-649
E1IKZ6_ECOLX/228-329
E1ISJ4_ECOLX/27-132
E1ITP6_ECOLX/66-183
E1ITQ3_ECOLX/468-602
E1J0T2_ECOLX/228-329
E1J7F2_ECOLX/2-43
E1JAD7_ECOLX/1-110
E1JAE3_ECOLX/468-602
E1JKM7_9LACO/63-191
E1JL38_9LACO/32-146
E1JNH7_9LACO/161-282
E1JPZ0_9LACO/26-129
E1JQ49_9LACO/39-143
E1JQP6_9LACO/337-430
E1JRV4_DESFR/335-428
E1JTI0_DESFR/166-290
E1JU11_DESFR/49-173
E1JU19_DESFR/298-420
E1JUG2_DESFR/32-151
E1JUK2_DESFR/531-678
E1JV46_DESFR/265-359
E1JXC9_DESFR/171-316
E1JYE8_DESFR/226-321
E1JYT0_DESFR/288-410
E1JZR7_DESFR/20-124
E1JZZ0_DESFR/440-565
E1K020_DESFR/288-387
E1K0H4_DESFR/184-308
E1K1A3_DESFR/186-305
E1K237_DESFR/224-338
E1K2I2_DESFR/51-130
E1K3Y5_9EURY/78-193
E1K476_9EURY/3-105
E1K5N0_9EURY/53-117
E1K6B1_9EURY/59-171
E1K753_9EURY/35-152
E1K7V0_9FIRM/19-131
E1K844_9FIRM/344-468
E1K897_9FIRM/169-297
E1K905_9FIRM/361-484
E1K9I4_9FIRM/331-458
E1K9U1_9FIRM/75-185
E1K9U3_9FIRM/128-251
E1K9V0_9FIRM/35-139
E1KAR3_9FIRM/351-444
E1KBI8_9FIRM/20-145
E1KCZ9_9FIRM/507-650
E1KEQ4_9FIRM/373-495
E1KEQ5_9FIRM/364-486
E1KFH7_9FIRM/364-486
E1KFK4_9FIRM/330-453
E1KGI3_9FIRM/355-479
E1KHE7_9FIRM/1060-1182
E1KHL8_9FIRM/19-147
E1KHW7_9FIRM/308-430
E1KHX6_9FIRM/127-235
E1KI64_9FIRM/18-133
E1KI98_9FIRM/322-444
E1KIE3_9FIRM/49-177
E1KKN8_9FIRM/326-448
E1KPL7_9BACT/483-626
E1KQ71_9BACT/63-249
E1KQA4_9BACT/21-143
E1KRZ5_9BACT/263-416
E1KSE8_9BACT/29-128
E1KSL9_9BACT/54-169
E1KTS9_9BACT/328-421
E1KVD8_PEPMA/71-184
E1KVJ5_PEPMA/33-136
E1KVR5_PEPMA/329-422
E1KY02_PEPMA/21-136
E1KZW3_PEPMA/18-136
E1L0H2_9ACTN/87-213
E1L1Q9_9ACTN/96-238
E1L358_9ACTN/337-430
E1L4V3_9FIRM/73-188
E1L5B5_9FIRM/335-428
E1L6B5_9FIRM/257-384
E1L869_9FIRM/328-457
E1L898_9FIRM/3-86
E1L8U2_9FIRM/18-131
E1L943_9FIRM/73-188
E1LAK8_9FIRM/257-384
E1LC15_9FIRM/335-428
E1LCH8_9FIRM/328-464
E1LDB3_9FIRM/18-131
E1LEL2_STRMT/26-140
E1LEL9_STRMT/353-446
E1LGD2_STRMT/53-175
E1LLB7_STRMT/53-175
E1LM88_STRMT/158-279
E1LPP9_STRMT/26-140
E1LPQ6_STRMT/353-446
E1LQT1_STRMT/26-140
E1LQT6_STRMT/353-446
E1LSN6_STRMT/53-175
E1LXK1_STROR/158-279
E1LY12_STROR/177-270
E1M3K5_STRMT/26-140
E1M3L0_STRMT/353-446
E1M4Y7_STRMT/53-175
E1M5T1_9STRE/353-446
E1M6E5_9STRE/158-279
E1MAS3_9STRE/53-175
E1MBU1_9ACTO/260-412
E1MGZ3_9ACTO/62-242
E1MIE8_9GAMM/177-299
E1MII8_9GAMM/457-606
E1MPV8_9GAMM/174-298
E1MQI6_9GAMM/228-347
E1MT27_9GAMM/236-358
E1MT27_9GAMM/27-142
E1MUB3_9GAMM/54-182
E1N876_9BIFI/38-147
E1N8F9_9BIFI/98-228
E1NAZ7_9BIFI/261-392
E1NBF9_9BIFI/450-557
E1NCV7_9BIFI/62-216
E1NE51_9LACO/359-472
E1NEE9_9LACO/30-145
E1NF16_9LACO/63-191
E1NF76_9LACO/147-268
E1NIK7_9LACO/359-472
E1NJT2_9LACO/62-190
E1NK82_9LACO/237-352
E1NKM2_9LACO/147-268
E1NP66_9LACO/160-281
E1NPY1_9LACO/246-360
E1NQD8_9LACO/30-145
E1NQY9_9LACO/62-190
E1NR26_9LACO/160-281
E1NSK3_9LACO/62-190
E1NUN0_9LACO/359-472
E1NVH8_9LACO/62-190
E1NY99_9LACO/359-472
E1NYJ8_9LACO/160-281
E1NYV5_9LACO/30-145
E1P3Q9_NEILA/226-343
E1P3W6_NEILA/22-144
E1P402_NEILA/270-411
E1P6H3_ECOAB/66-178
E1P6H8_ECOAB/468-602
E1PE31_ECOAB/228-329
E1PEQ3_ECOAB/27-132
E1PFA5_ECOAB/74-221
E1PQN9_CAMJM/333-426
E1PRX5_MYCFJ/197-312
E1PVH6_HELPT/316-409
E1PZM0_HELPM/320-413
E1Q6Q3_HELPP/342-435
E1QBC6_HELPC/316-409
E1QC27_MYCPB/300-394
E1QC88_MYCPB/198-309
E1QD49_MYCPB/55-184
E1QEQ8_DESB2/243-407
E1QFI4_DESB2/319-466
E1QFP3_DESB2/82-228
E1QG40_DESB2/75-195
E1QG96_DESB2/161-281
E1QGD0_DESB2/30-132
E1QGF9_DESB2/336-429
E1QHI2_DESB2/21-135
E1QLB3_DESB2/351-473
E1QLB8_DESB2/103-225
E1QLU6_DESB2/243-365
E1QLU6_DESB2/27-151
E1QM69_DESB2/204-350
E1QUJ8_VULDI/56-204
E1QVP0_OLSUV/249-398
E1QVU0_OLSUV/98-239
E1QYL6_OLSUV/68-174
E1R018_OLSUV/32-147
E1R032_OLSUV/77-198
E1R0A4_OLSUV/332-425
E1R1U1_SPISS/59-154
E1R3D2_SPISS/514-658
E1R4H5_SPISS/195-324
E1R4Q4_SPISS/298-408
E1R543_SPISS/66-201
E1R5I4_SPISS/325-418
E1R6B5_SPISS/24-188
E1R6R8_SPISS/198-322
E1R8F0_SPISS/217-316
E1R8I4_SPISS/28-150
E1RDV3_METP4/172-289
E1RG13_METP4/24-142
E1RG14_METP4/344-465
E1RGQ3_METP4/86-226
E1RGS4_METP4/21-128
E1RHT5_METP4/24-127
E1RIP6_METP4/50-163
E1RKB8_METP4/19-115
E1RQJ8_XYLFG/199-320
E1RRK7_XYLFG/229-352
E1RSW8_ECOUM/66-178
E1RSX3_ECOUM/468-602
E1RWW3_ECOUM/228-329
E1RX51_ECOUM/27-132
E1S8R9_HELP9/316-409
E1SDX0_PANVC/66-206
E1SDX5_PANVC/462-596
E1SED1_PANVC/239-350
E1SHB4_PANVC/26-132
E1SM59_FERBD/62-252
E1SNF7_FERBD/167-291
E1SQZ9_FERBD/29-133
E1SR31_FERBD/149-272
E1STD9_FERBD/164-288
E1SU12_FERBD/436-570
E1SVL6_FERBD/167-289
E1SWK0_FERBD/228-329
E1SWZ4_THESX/19-138
E1SX05_THESX/472-615
E1SX31_THESX/75-186
E1SX96_THESX/26-146
E1SXZ1_THESX/27-149
E1SZ86_THESX/43-156
E1SZE1_THESX/20-135
E1T0B6_THESX/4-126
E1T181_THESX/15-135
E1T1S9_THESX/452-574
E1T210_THESX/324-417
E1T268_THESX/232-381
E1T4V6_BURSG/443-575
E1TBA7_BURSG/92-223
E1TC05_BURSG/232-353
E1TFT9_BURSG/28-111
E1TH75_BURSG/30-147
E1TLI5_LACPS/324-452
E1TM04_LACPS/304-397
E1TNR1_LACPS/26-128
E1TPM2_LACPS/160-281
E1TPU3_LACPS/31-164
E1TTF6_LACPS/61-189
E1U951_LISML/26-128
E1UAF0_LISML/176-294
E1UB85_LISML/61-181
E1UBP0_LISML/63-252
E1UDI4_LISML/49-154
E1UDN0_LISML/15-144
E1UGA8_LISML/336-429
E1UGH4_LISML/511-653
E1UGJ5_LISML/18-132
E1UJI5_BACAS/27-129
E1UL63_BACAS/500-642
E1ULN1_BACAS/18-132
E1UPL0_BACAS/23-139
E1UQB5_BACAS/160-279
E1USV7_BACAS/61-181
E1UU79_BACAS/335-428
E1V3G5_HALED/53-155
E1V4X2_HALED/65-244
E1V918_HALED/502-633
E1VG00_9GAMM/155-279
E1VJI9_9GAMM/32-154
E1VNF3_9GAMM/228-363
E1VNK9_9GAMM/475-628
E1VTC7_ARTAR/63-249
E1VU49_ARTAR/62-217
E1W157_ARTAR/258-415
E1W568_HAEP3/228-352
E1W5P1_HAEP3/61-197
E1W640_HAEP3/445-579
E1W880_SALTS/66-155
E1W886_SALTS/468-602
E1WGM8_SALTS/27-132
E1WHZ1_SALTS/228-329
E1WLU5_BACF6/55-169
E1WM86_BACF6/72-237
E1WPF9_BACF6/477-620
E1WQK6_BACF6/38-168
E1WVI5_BACF6/327-420
E1WVL6_BACF6/263-386
E1WWV9_BACF6/23-142
E1WXI9_BACMS/60-207
E1WYL9_BACMS/176-306
E1WYN0_BACMS/49-207
E1X010_BACMS/336-428
E1X2E0_BACMS/208-330
E1X507_BACMS/147-283
E1X7B8_HAEI1/72-191
E1X896_HAEI1/228-352
E1X8K4_HAEI1/446-580
E1XCH6_STRZO/353-446
E1XCI1_STRZO/26-140
E1XD27_STRZO/158-279
E1XGW6_STRZO/53-175
E1XKC5_STRZN/85-207
E1XLE5_STRZN/353-446
E1XLF2_STRZN/26-140
E1XM16_STRZN/158-279
E1XN22_STRZI/158-279
E1XRQ0_STRZI/53-175
E1XSQ5_STRZI/353-446
E1XSR0_STRZI/26-140
E1XWF5_LEGPN/440-574
E1XWW8_LEGPN/56-158
E1XXV6_LEGPN/228-331
E1YAG6_9DELT/3-148
E1YCQ6_9DELT/162-282
E1YDC8_9DELT/335-428
E1YE18_9DELT/17-142
E1YF45_9DELT/35-166
E1YF54_9DELT/75-197
E1YGY6_9DELT/327-449
E1YH49_9DELT/260-431
E1YH54_9DELT/1-122
E1YH97_9DELT/507-651
E1YKA5_9DELT/171-293
E1YKR7_9DELT/23-128
E1YLA5_9DELT/99-241
E1YM91_9DELT/1-129
E1YMV0_9DELT/54-202
E1YNN4_9BACE/79-273
E1YQ56_9BACE/21-142
E1YT31_9BACE/328-421
E1YYY7_9BACE/262-385
E1Z095_9BACE/470-613
E1ZFZ8_9CHLO/132-244
E1ZP54_9CHLO/45-185
E2CH92_9RHOB/507-641
E2CIB3_9RHOB/189-312
E2CIB4_9RHOB/188-311
E2CQL3_9RHOB/72-220
E2JLC3_BORAF/324-419
E2JQJ1_BORBU/324-419
E2JTF5_ECO57/66-178
E2JTG0_ECO57/468-602
E2K1X4_ECO57/228-329
E2K2U5_ECO57/27-132
E2K7P7_ECO57/66-178
E2K7Q2_ECO57/468-602
E2KD95_ECO57/228-329
E2KJV1_ECO57/27-132
E2KKY4_ECO57/27-132
E2KVE3_ECO57/66-178
E2KVE8_ECO57/468-602
E2KVU1_ECO57/228-329
E2L1T7_BORBU/324-419
E2LU32_MONPE/95-231
E2M968_PSESM/31-134
E2MA80_PSESM/228-341
E2MEA6_PSESM/460-614
E2MIC0_PSESM/64-185
E2MNC5_FRANO/61-225
E2MXA5_9CORY/72-222
E2MYI5_9CORY/259-410
E2MZP5_CAPSP/64-154
E2N0P9_CAPSP/478-621
E2N1H5_CAPSP/258-408
E2N5G0_CAPSP/338-431
E2N5X8_CAPSP/57-172
E2N9I3_9BACE/21-142
E2N9V4_9BACE/263-386
E2NAY1_9BACE/15-155
E2NC16_9BACE/43-142
E2NEG1_9BACE/490-634
E2NFX6_9BACE/54-169
E2NG45_9BACE/39-165
E2NHB4_9BACE/354-447
E2NJJ5_9BACE/69-154
E2NP43_9FIRM/29-199
E2NP80_9FIRM/32-137
E2NPM9_9FIRM/66-210
E2NQN1_9FIRM/161-280
E2NRD0_9FIRM/61-180
E2NRD9_9FIRM/252-374
E2NRL4_9FIRM/27-144
E2NRR1_9FIRM/331-424
E2NS23_9FIRM/19-133
E2NV24_9FIRM/198-310
E2NVQ5_9FIRM/2-87
E2NX51_PASHA/65-272
E2NXG6_PASHA/25-156
E2NXL2_PASHA/439-573
E2P039_PASHA/229-351
E2P6L5_PASHA/25-156
E2P6W0_PASHA/439-573
E2PA07_PASHA/229-351
E2PA93_PASHA/65-272
E2PD07_NEIPO/226-351
E2PFM6_NEIPO/436-570
E2PID6_NEIPO/22-147
E2PJH1_9RHIZ/73-217
E2PQ89_9RHIZ/420-537
E2Q1J7_STRCL/72-201
E2Q2Z6_STRCL/100-255
E2Q501_STRCL/283-389
E2Q8Z3_STRCL/599-718
E2QE82_ECOLX/228-329
E2QF89_ECOLX/66-178
E2QF94_ECOLX/468-602
E2QNF5_ECOLX/27-132
E2QTR2_CANFA/164-319
E2RFI0_CANFA/164-319
E2S1V5_9CORY/384-503
E2S3B0_9CORY/269-393
E2S6I8_9CORY/81-233
E2S8P4_9ACTO/264-397
E2SAY4_9ACTO/63-212
E2SD35_9ACTO/388-531
E2SGR9_9FIRM/64-176
E2SH16_9FIRM/29-147
E2SHG5_9FIRM/220-341
E2SHG5_9FIRM/24-138
E2SJ74_9FIRM/51-185
E2SJL7_9FIRM/193-304
E2SJX3_9FIRM/27-132
E2SLT6_9FIRM/32-140
E2SMW3_9FIRM/173-300
E2SPM6_9FIRM/57-177
E2SQ99_9FIRM/158-278
E2SRA1_9FIRM/16-143
E2SS34_9FIRM/53-139
E2SWS7_9RALS/250-372
E2SXB8_9RALS/27-120
E2SXP5_9RALS/45-148
E2T4B5_9RALS/78-209
E2T747_MYCTU/268-418
E2TB95_MYCTU/72-222
E2TD74_MYCTU/430-550
E2TNP1_MYCTU/72-222
E2TQC3_MYCTU/430-550
E2TT93_MYCTU/268-418
E2TTK9_MYCTU/268-418
E2U076_MYCTU/72-222
E2U105_MYCTU/430-550
E2U5I9_MYCTU/268-418
E2UBJ9_MYCTU/72-222
E2UDM6_MYCTU/430-550
E2UG82_MYCTU/268-418
E2UN50_MYCTU/72-222
E2UPT7_MYCTU/430-550
E2UST7_MYCTU/268-418
E2V0C2_MYCTU/72-222
E2V113_MYCTU/430-550
E2V3V7_MYCTU/268-418
E2VAL0_MYCTU/72-222
E2VC86_MYCTU/430-550
E2VJY0_MYCTU/46-196
E2VLA3_MYCTU/430-550
E2VPG1_MYCTU/268-418
E2VW89_MYCTU/72-222
E2VXW7_MYCTU/430-550
E2W0R6_MYCTU/268-418
E2W7F5_MYCTU/72-222
E2W920_MYCTU/430-550
E2WBW9_MYCTU/268-418
E2WJH0_MYCTU/72-222
E2WL62_MYCTU/430-550
E2WNW9_MYCTU/268-418
E2WQM3_ECOLX/1-113
E2WQN0_ECOLX/468-602
E2WYB0_ECOLX/228-329
E2X180_ECOLX/27-132
E2X7E5_SHIDY/228-329
E2XCL4_SHIDY/468-602
E2XCM4_SHIDY/66-183
E2XJ04_SHIDY/2-43
E2XJ05_SHIDY/26-81
E2XMR5_PSEFL/461-597
E2XNX1_PSEFL/61-171
E2XZ74_PSEFL/228-345
E2XZW4_PSEFL/30-173
E2Y0G1_PSEFL/31-174
E2Y1I6_ENTFA/27-141
E2Y239_ENTFA/74-216
E2Y2A0_ENTFA/63-191
E2Y3W2_ENTFA/35-136
E2Y561_ENTFA/35-138
E2Y6X7_ENTFA/159-280
E2Y7H4_ENTFA/334-427
E2Y840_ENTFA/510-653
E2Y898_ENTFA/56-160
E2Y9J1_ENTFA/63-191
E2YA35_ENTFA/159-280
E2YAJ0_ENTFA/56-160
E2YAP4_ENTFA/510-653
E2YB43_ENTFA/35-136
E2YB95_ENTFA/35-138
E2YD57_ENTFA/23-138
E2YD99_ENTFA/27-141
E2YDM7_ENTFA/76-217
E2YEG4_ENTFA/334-427
E2YI57_ENTFA/63-191
E2YII0_ENTFA/159-280
E2YIX4_ENTFA/56-160
E2YJ28_ENTFA/510-653
E2YJQ6_ENTFA/35-136
E2YK64_ENTFA/27-141
E2YKI1_ENTFA/334-427
E2YKW4_ENTFA/35-138
E2YNG4_ENTFA/23-138
E2YQ80_ENTFA/76-217
E2YRV7_ENTFA/35-138
E2YT48_ENTFA/74-216
E2YUN1_ENTFA/23-138
E2YVQ7_ENTFA/63-191
E2YXG4_ENTFA/159-280
E2YXP5_ENTFA/27-141
E2YZB2_ENTFA/35-136
E2YZR2_ENTFA/510-653
E2YZX2_ENTFA/56-160
E2Z0P3_ENTFA/334-427
E2Z264_ENTFA/63-191
E2Z285_ENTFA/35-138
E2Z2T2_ENTFA/510-653
E2Z2Y5_ENTFA/56-160
E2Z412_ENTFA/159-280
E2Z4V5_ENTFA/35-136
E2Z5R0_ENTFA/74-213
E2Z5Y0_ENTFA/23-138
E2Z757_ENTFA/27-141
E2Z8V6_ENTFA/334-427
E2ZBJ6_9FIRM/20-149
E2ZBV1_9FIRM/263-387
E2ZCE6_9FIRM/21-137
E2ZCF8_9FIRM/333-467
E2ZCV6_9FIRM/72-216
E2ZD14_9FIRM/327-420
E2ZE69_9FIRM/3-84
E2ZED8_9FIRM/340-433
E2ZH47_9FIRM/75-186
E2ZKZ6_9FIRM/18-133
E2ZL35_9FIRM/167-299
E2ZMY5_9FIRM/60-181
E2ZNC1_9FIRM/21-151
E2ZQL7_PSEAE/71-213
E2ZVM5_PSEAE/31-109
E2ZWD6_PSEAE/61-184
E2ZYA2_PSEAE/461-614
E2ZZL8_PSEAE/157-280
E3A5I1_PSEAE/228-341
E3ARI8_9SPHI/38-166
E3ATD2_9SPHI/31-164
E3AUC8_9SPHI/66-175
E3AVV9_9SPHI/253-376
E3AYY7_9SPHI/54-169
E3B1P0_9SPHI/29-131
E3B3G8_9SPHI/485-629
E3B571_9SPHI/336-451
E3B7X8_9MICO/126-274
E3B8W6_9MICO/282-420
E3B948_9MICO/47-165
E3BF29_9VIBR/337-461
E3BFR5_9VIBR/228-346
E3BHB1_9VIBR/57-177
E3BHB2_9VIBR/57-235
E3BHQ8_9VIBR/62-255
E3BJD5_9VIBR/245-367
E3BJZ2_9VIBR/294-431
E3BLK6_9VIBR/449-583
E3BRE2_9LACO/359-472
E3BSA2_9LACO/160-281
E3BT28_9LACO/62-190
E3BTV4_9LACO/30-145
E3BV67_9LACO/62-190
E3BVL4_9LACO/160-281
E3BXA5_9LACO/30-145
E3BXL0_9LACO/359-472
E3BYG9_9LACO/62-190
E3BYU3_9LACO/160-281
E3BZM7_9LACO/359-472
E3C0X2_9LACO/30-145
E3C1L0_9LACO/359-472
E3C297_9LACO/160-281
E3C2Q5_9LACO/63-191
E3C4J8_9LACO/30-145
E3C5I6_9LACO/31-145
E3C9N5_9LACO/61-189
E3CAB1_9LACO/333-426
E3CAI9_9LACO/40-144
E3CCW8_STRPA/26-140
E3CD07_STRPA/53-175
E3CDF1_STRPA/26-125
E3CDN1_STRPA/159-280
E3CEN3_STRPA/351-444
E3CHC0_STRDO/53-175
E3CKB9_STRDO/158-279
E3CM32_STRDO/351-444
E3CME3_STRDO/27-141
E3CQW1_STRVE/158-279
E3CR38_STRVE/26-140
E3CT34_STRVE/351-444
E3CV35_9BACT/155-279
E3CV57_9BACT/402-526
E3CW18_9BACT/309-431
E3CW36_9BACT/58-180
E3CWA8_9BACT/325-418
E3CWE5_9BACT/58-174
E3CWH6_9BACT/229-319
E3CX88_9BACT/543-665
E3CY62_9BACT/26-201
E3CYT7_9BACT/468-610
E3CYU7_9BACT/75-200
E3CZ51_9BACT/540-662
E3CZF4_9BACT/291-413
E3CZT6_9BACT/25-147
E3CZU4_9BACT/476-598
E3D081_9BACT/133-255
E3D0C4_9BACT/173-310
E3D0D3_9BACT/175-312
E3D0D8_9BACT/33-202
E3D0G5_9BACT/339-463
E3D0I2_9BACT/179-301
E3D4U4_NEIM7/436-569
E3D4X2_NEIM7/226-343
E3D7G8_GARV3/278-409
E3D8I5_GARV3/78-225
E3DA98_GARV3/71-225
E3DCV4_ERWSE/463-597
E3DCV8_ERWSE/66-146
E3DEF5_ERWSE/228-329
E3DIF5_ERWSE/27-132
E3DLC2_HALPG/336-429
E3DMD7_HALPG/33-155
E3DMJ2_HALPG/65-187
E3DMJ9_HALPG/33-137
E3DMY7_HALPG/25-140
E3DNU8_HALPG/246-368
E3DNU8_HALPG/37-156
E3DNX5_HALPG/242-365
E3DNZ4_HALPG/590-712
E3DQ59_HALPG/522-666
E3DQ72_HALPG/75-189
E3DSQ4_BACA1/23-139
E3DTZ9_BACA1/160-279
E3DUY2_BACA1/29-131
E3DYR0_BACA1/500-642
E3DYX9_BACA1/61-181
E3DZA0_BACA1/18-132
E3E1E3_BACA1/336-429
E3E8L0_PAEPS/528-676
E3E9I8_PAEPS/20-135
E3ED71_PAEPS/440-562
E3EDU8_PAEPS/58-250
E3EEE9_PAEPS/37-136
E3EF12_PAEPS/362-487
E3EGT5_PAEPS/59-249
E3EHJ3_PAEPS/330-423
E3EIP6_PAEPS/136-258
E3EIP8_PAEPS/148-271
E3ENA4_BIFBS/438-552
E3EP82_BIFBS/71-224
E3EQP0_BIFBS/28-193
E3ER21_BIFBS/39-148
E3ERH4_BIFBS/260-391
E3EXL3_KETVY/73-209
E3F3W6_KETVY/55-154
E3F6F1_CORP9/407-547
E3F7K8_CORP9/66-216
E3FB25_CORP9/313-466
E3FN84_STIAD/49-206
E3FR18_STIAD/173-293
E3FSQ6_STIAD/597-744
E3FUG9_STIAD/326-445
E3G074_STIAD/180-302
E3G203_ENTCS/26-132
E3G3A1_ENTCS/228-329
E3G914_ENTCS/465-599
E3G918_ENTCS/66-178
E3GFJ3_EUBLK/37-157
E3GHJ4_EUBLK/75-225
E3GHN8_EUBLK/159-281
E3GI38_EUBLK/21-146
E3GJR2_EUBLK/23-117
E3GKC2_EUBLK/46-167
E3GKW2_EUBLK/330-423
E3GLP9_EUBLK/18-133
E3GMK8_EUBLK/176-310
E3GN62_EUBLK/174-308
E3GNK5_EUBLK/22-148
E3GQT7_EUBLK/227-348
E3GQT7_EUBLK/30-150
E3GU04_HAEI2/446-580
E3GUE3_HAEI2/72-191
E3GV46_HAEI2/228-353
E3GW84_METFV/21-129
E3GX80_METFV/50-159
E3H011_ROTDC/75-234
E3H335_ROTDC/256-401
E3H8R5_ILYPC/6-136
E3H9K1_ILYPC/297-414
E3H9K2_ILYPC/328-446
E3H9Q2_ILYPC/16-129
E3HA01_ILYPC/483-625
E3HA35_ILYPC/337-430
E3HA81_ILYPC/34-162
E3HAB5_ILYPC/92-216
E3HAL9_ILYPC/61-175
E3HBJ2_ILYPC/59-180
E3HCB2_ILYPC/20-148
E3HCW9_ILYPC/173-295
E3HD74_ILYPC/302-439
E3HDG7_ILYPC/319-456
E3HDV8_ILYPC/302-439
E3HJ66_ACHXA/28-152
E3HMK1_ACHXA/30-134
E3HQD0_ACHXA/31-159
E3HRP8_ACHXA/71-206
E3HTK3_ACHXA/437-570
E3I3R2_RHOVT/494-628
E3I4G9_RHOVT/18-134
E3I6Z2_RHOVT/64-212
E3I9C0_GEOS0/337-430
E3IDU1_GEOS0/160-279
E3IFG9_GEOS0/429-551
E3IGK3_GEOS0/18-132
E3IH25_GEOS0/489-630
E3IIZ7_GEOS0/61-181
E3IJ42_GEOS0/23-145
E3IJG1_DESVR/227-349
E3IJG1_DESVR/25-137
E3IKL9_DESVR/185-307
E3IKR4_DESVR/451-590
E3ILB6_DESVR/236-358
E3ILB6_DESVR/31-146
E3ILT4_DESVR/42-162
E3IM22_DESVR/335-428
E3IN36_DESVR/518-660
E3INB4_DESVR/63-190
E3INJ3_DESVR/50-175
E3INX8_DESVR/267-363
E3IP05_DESVR/286-408
E3IPU1_DESVR/161-284
E3IQP8_DESVR/319-413
E3IQS7_DESVR/43-167
E3IRP2_DESVR/340-464
E3ISE6_DESVR/39-160
E3ISW3_DESVR/166-285
E3ITF7_DESVR/37-144
E3IXV1_FRASU/61-227
E3IZV8_FRASU/297-445
E3J5X9_FRASU/443-559
E3JCG9_FRASU/35-156
E3M4P4_CAERE/58-232
E3PBE7_ECOH1/27-132
E3PDB3_ECOH1/66-183
E3PDB9_ECOH1/468-602
E3PJX1_ECOH1/228-329
E3PR30_CLOSD/681-802
E3PRI4_CLOSD/16-131
E3PRS2_CLOSD/77-200
E3PSE4_CLOSD/333-426
E3PTH6_CLOSD/134-257
E3PTH7_CLOSD/132-255
E3PTQ6_CLOSD/239-389
E3PUE3_CLOSD/476-597
E3PV97_CLOSD/346-477
E3PVG7_CLOSD/384-506
E3PW76_CLOSD/23-134
E3PWE5_CLOSD/25-125
E3PWI1_CLOSD/479-600
E3PX15_CLOSD/53-187
E3PX65_CLOSD/339-458
E3PXK0_CLOSD/19-167
E3QA08_COLGM/63-214
E3QE91_COLGM/28-140
E3R495_9LACO/358-475
E3R6T6_9LACO/160-281
E3R837_9LACO/160-281
E3R867_9LACO/48-176
E3R8E6_9LACO/30-144
E3R8S7_9LACO/356-471
E3RGL0_PYRTT/60-171
E3RHG7_PYRTT/43-158
E3T4P8_9VIRU/50-189
E3VXK0_MIMIV/65-209
E3VXZ5_MIMIV/57-207
E3WPS7_ANODA/18-132
E3XGJ5_ECOLX/61-256
E3XLN7_ECOLX/66-178
E3XLP2_ECOLX/468-602
E3XLU6_ECOLX/74-221
E3XPH2_ECOLX/27-132
E3XTP5_ECOLX/228-329
E3Y0J3_SHIFL/14-119
E3Y6S9_SHIFL/228-329
E3YA43_SHIFL/468-602
E3YA50_SHIFL/66-183
E3YG50_LISMO/1-80
E3YGB9_LISMO/257-399
E3YGE1_LISMO/18-132
E3YH95_LISMO/26-128
E3YIM5_LISMO/20-138
E3YJL6_LISMO/61-181
E3YJX4_LISMO/63-252
E3YQ41_9LIST/1-86
E3YQB0_9LIST/246-388
E3YQD3_9LIST/18-132
E3YR65_9LIST/27-128
E3YSF8_9LIST/176-294
E3YZ37_LISIN/511-653
E3YZ59_LISIN/18-132
E3Z052_LISIN/27-128
E3Z1F7_LISIN/176-294
E3Z2B6_LISIN/61-181
E3Z4T4_LISIN/49-153
E3Z7H1_LISIN/336-429
E3Z7R1_LISIN/18-132
E3Z8L5_LISIN/27-128
E3Z9Y3_LISIN/176-294
E3ZD77_LISIV/49-154
E3ZGC1_LISIV/1-81
E3ZGM4_LISIV/18-132
E3ZJS2_LISIV/67-187
E3ZMA6_LISSE/49-154
E3ZMF9_LISSE/19-147
E3ZQD6_LISSE/1-78
E3ZQK4_LISSE/474-616
E3ZQM4_LISSE/18-132
E3ZRH9_LISSE/27-128
E3ZST1_LISSE/161-279
E3ZTL9_LISSE/61-181
E3ZTW8_LISSE/63-252
E3ZZ89_LISSE/1-86
E3ZZG6_LISSE/266-408
E3ZZI6_LISSE/18-132
E4A2L3_LISSE/61-181
E4A2V9_LISSE/63-252
E4A5G1_PROAC/293-421
E4A9P2_PROAC/381-475
E4A9V6_PROAC/99-205
E4AD49_PROAC/113-219
E4ADL4_PROAC/355-449
E4AG73_PROAC/285-413
E4AJW9_PROAC/293-421
E4ANA5_PROAC/113-219
E4ANH1_PROAC/381-475
E4AUC2_PROAC/113-219
E4AUI8_PROAC/381-475
E4AVJ4_PROAC/293-421
E4B181_PROAC/293-421
E4B3V0_PROAC/113-219
E4B416_PROAC/381-475
E4B6R8_PROAC/293-421
E4BBT4_PROAC/381-475
E4BC03_PROAC/99-205
E4BF27_PROAC/355-449
E4BFA5_PROAC/113-219
E4BLG6_PROAC/285-413
E4BPY5_PROAC/113-219
E4BQ51_PROAC/381-475
E4BSJ1_PROAC/293-421
E4BU51_PROAC/293-421
E4BZC4_PROAC/113-219
E4BZI7_PROAC/381-475
E4C2K1_PROAC/293-421
E4C7A2_PROAC/113-219
E4C7G2_PROAC/381-475
E4CB07_PROAC/293-421
E4CD55_PROAC/113-219
E4CDC1_PROAC/381-475
E4CHL0_PROAC/278-406
E4CK97_PROAC/113-219
E4CKF9_PROAC/381-475
E4CP38_PROAC/293-421
E4CS31_PROAC/99-205
E4CTF4_PROAC/381-475
E4CX81_PROAC/278-406
E4D156_PROAC/113-219
E4D1C1_PROAC/381-475
E4D2P4_PROAC/293-421
E4D867_PROAC/381-475
E4D8D0_PROAC/99-205
E4DD07_PROAC/113-219
E4DD69_PROAC/381-475
E4DF90_PROAC/293-421
E4DKM5_PROAC/381-475
E4DKU2_PROAC/99-205
E4DLD7_PROAC/293-421
E4DS84_PROAC/381-475
E4DTT5_PROAC/113-219
E4DUE1_PROAC/293-421
E4DXT9_PROAC/278-406
E4E131_PROAC/113-219
E4E193_PROAC/381-475
E4E7Q2_PROAC/113-219
E4E7W8_PROAC/381-475
E4EBA5_PROAC/293-421
E4EC79_PROAC/293-421
E4EH00_PROAC/113-219
E4EH64_PROAC/381-475
E4EJF8_PROAC/293-421
E4EPS7_PROAC/113-219
E4EPZ3_PROAC/381-475
E4ERE3_PROAC/293-421
E4EWP2_PROAC/113-219
E4EWV4_PROAC/381-475
E4F325_PROAC/278-406
E4F4B5_PROAC/381-475
E4F4I1_PROAC/99-205
E4F7Z5_PROAC/293-421
E4FA95_PROAC/381-475
E4FAF8_PROAC/99-205
E4FFW0_PROAC/293-421
E4FJ37_PROAC/113-219
E4FJA1_PROAC/381-475
E4FN84_PROAC/278-406
E4FQK5_PROAC/381-475
E4FQS0_PROAC/99-205
E4FT34_PROAC/293-421
E4FYW0_PROAC/113-219
E4FZ24_PROAC/381-475
E4G3D0_PROAC/113-219
E4G3J6_PROAC/381-475
E4G5L3_PROAC/293-421
E4G8C1_PROAC/293-421
E4GBC1_PROAC/381-475
E4GBI5_PROAC/99-205
E4GGG2_PROAC/381-475
E4GGM8_PROAC/99-205
E4GJB1_PROAC/293-421
E4GPH2_PROAC/293-421
E4GT90_PROAC/381-475
E4GTF7_PROAC/99-205
E4GVX3_PROAC/381-475
E4GW35_PROAC/99-205
E4GZ90_PROAC/293-421
E4H3H2_PROAC/293-421
E4H7N3_PROAC/381-475
E4H7U5_PROAC/99-205
E4HAV9_PROAC/113-219
E4HB24_PROAC/381-475
E4HEF7_PROAC/293-421
E4HJ10_PROAC/285-413
E4HMC7_PROAC/113-219
E4HMK3_PROAC/355-449
E4HTC0_PROAC/381-475
E4HTI8_PROAC/99-205
E4HUR8_PROAC/293-421
E4HYQ4_PROAC/293-421
E4I0N1_PROAC/99-205
E4I1J4_PROAC/381-475
E4I6J4_ENTFC/63-191
E4I6X4_ENTFC/371-464
E4I7P5_ENTFC/159-280
E4I9J2_ENTFC/29-143
E4IAE3_ENTFC/511-654
E4IB15_ENTFC/23-126
E4IC23_ENTFC/38-157
E4IDB2_ENTFC/159-280
E4IGG4_ENTFC/29-143
E4IGN6_ENTFC/23-126
E4IHH5_ENTFC/38-157
E4IIA0_ENTFC/511-654
E4IJG9_ENTFC/371-464
E4ILA0_ENTFC/63-191
E4IPD4_ENTFC/23-126
E4IPQ4_ENTFC/29-143
E4IR98_ENTFC/511-654
E4ISA9_ENTFC/371-464
E4ITI3_ENTFC/63-191
E4IU65_ENTFC/159-280
E4IUJ8_ENTFC/38-157
E4IWT9_ENTFC/63-191
E4IWX4_ENTFC/29-143
E4IZ16_ENTFC/159-280
E4IZR7_ENTFC/371-464
E4IZU7_ENTFC/38-157
E4J000_ENTFC/23-126
E4J2F7_ENTFC/511-654
E4J512_ENTFC/29-143
E4J5M9_ENTFC/159-280
E4J5Y5_ENTFC/23-126
E4J6A8_ENTFC/371-464
E4J9M4_ENTFC/511-654
E4JBW8_ENTFC/38-157
E4JCE5_ENTFC/63-191
E4JDZ6_ENTFC/159-280
E4JFA2_ENTFC/63-191
E4JFF5_ENTFC/23-126
E4JFJ8_ENTFC/511-654
E4JH45_ENTFC/371-464
E4JID1_ENTFC/29-143
E4JJB6_ENTFC/38-157
E4K3F0_9FIRM/246-388
E4K3H1_9FIRM/18-133
E4K4E0_9FIRM/373-497
E4K4L3_9FIRM/75-185
E4K4V9_9FIRM/4-115
E4K4Y3_9FIRM/13-118
E4K5D5_9FIRM/123-246
E4K7H1_9FIRM/39-155
E4K7P6_9FIRM/336-430
E4K836_9FIRM/21-119
E4K8W5_9FIRM/318-440
E4KA08_9FIRM/83-217
E4KLX6_9LACT/335-428
E4KN97_9LACT/42-147
E4KPB9_9LACT/30-144
E4KQ81_9LACT/160-281
E4KQW9_9LACT/22-126
E4KQZ7_9LACT/64-192
E4KTE3_9PORP/265-372
E4KUA9_9PORP/23-165
E4KUG3_9PORP/475-618
E4KUY6_9PORP/360-453
E4KVB4_9PORP/22-144
E4KVN9_9PORP/67-157
E4KWW9_9FIRM/33-136
E4KY41_9FIRM/34-140
E4KYK6_9FIRM/328-421
E4KYQ5_9FIRM/20-135
E4KZD9_9FIRM/11-117
E4L084_9FIRM/75-188
E4L2X1_9STRE/158-279
E4L300_9STRE/16-160
E4L328_9STRE/53-175
E4L3C8_9STRE/351-444
E4L3P9_9STRE/29-129
E4L5T7_9STRE/26-140
E4L856_9FIRM/340-433
E4L8G1_9FIRM/281-402
E4L8P5_9FIRM/20-135
E4L9H0_9FIRM/73-183
E4LBP1_9FIRM/261-368
E4LBS5_9FIRM/330-423
E4LCM7_9FIRM/332-484
E4LD99_9FIRM/73-185
E4LDM9_9FIRM/19-134
E4LGN9_9FIRM/34-151
E4LH21_9FIRM/1-85
E4LI08_9FIRM/261-449
E4LJ66_9FIRM/129-254
E4LK11_9FIRM/161-285
E4LKH2_9FIRM/330-423
E4LLB2_9FIRM/20-135
E4LLF0_9FIRM/51-179
E4LMM6_9FIRM/73-194
E4LNP8_9CLOT/83-218
E4LPG6_9CLOT/51-185
E4LPY7_9CLOT/416-562
E4LQ09_9CLOT/49-157
E4LSC6_9CLOT/64-177
E4LSV4_9CLOT/29-213
E4LT23_9CLOT/220-341
E4LT23_9CLOT/24-138
E4LV58_9CLOT/158-278
E4LVK6_9CLOT/16-135
E4LVY1_9CLOT/57-177
E4LWN9_9CLOT/27-131
E4LZA8_9CLOT/333-449
E4LZZ1_9CLOT/193-304
E4M1E6_9FIRM/330-423
E4M2G8_9FIRM/42-157
E4M2S0_9FIRM/24-118
E4M3T3_9FIRM/136-258
E4M417_9FIRM/21-143
E4M5G7_9FIRM/498-642
E4M5Q2_9FIRM/74-220
E4M6G2_9FIRM/245-367
E4M8B2_9BACT/366-459
E4M8B6_9BACT/39-138
E4M8F4_9BACT/251-374
E4MFS4_9FIRM/318-471
E4MFW7_9FIRM/23-138
E4MG50_9FIRM/55-160
E4MH02_9FIRM/161-281
E4MI55_9FIRM/30-150
E4MJ54_9FIRM/284-407
E4MJ60_9FIRM/303-425
E4MJK4_9FIRM/804-926
E4MKS2_9FIRM/26-125
E4MKY2_9FIRM/338-431
E4MLP0_9FIRM/26-146
E4MNB9_9FIRM/75-220
E4MNU8_CAPOC/64-153
E4MP12_CAPOC/477-620
E4MPP4_CAPOC/57-172
E4MQR9_CAPOC/258-407
E4MT97_CAPOC/338-431
E4MZA4_KITSK/27-130
E4MZC4_KITSK/268-413
E4N6R8_KITSK/37-169
E4N6X0_KITSK/54-141
E4NAU9_KITSK/62-224
E4NHH9_KITSK/433-552
E4NI06_KITSK/291-384
E4NPA1_HALBP/59-181
E4NQL6_HALBP/50-163
E4NQL7_HALBP/50-163
E4NQW6_HALBP/50-152
E4NUM2_HALBP/27-132
E4NV52_HALBP/63-180
E4NWD4_HALBP/62-178
E4NXD5_BIFBP/39-148
E4NXY9_BIFBP/71-224
E4NZY9_BIFBP/450-564
E4P0E6_BIFBP/28-193
E4P0J5_BIFBP/260-391
E4P454_ECO8N/66-178
E4P4U5_ECO8N/468-602
E4P8Y6_ECO8N/228-329
E4PAJ5_ECO8N/27-132
E4PFB4_MARAH/162-285
E4PG32_MARAH/135-258
E4PGZ1_MARAH/453-609
E4PK60_MARAH/307-428
E4PLN0_MARAH/185-308
E4PQ54_MARAH/58-160
E4PT31_MYCLG/165-290
E4PTF0_MYCLG/53-171
E4PU95_MYCLG/165-293
E4PUF3_MYCLG/198-310
E4PUH5_MYCLG/325-418
E4PZ26_MYCBG/197-310
E4Q146_CALOW/18-133
E4Q168_CALOW/275-417
E4Q389_CALOW/22-160
E4Q389_CALOW/229-351
E4Q3P2_CALOW/123-246
E4Q3W6_CALOW/16-134
E4Q3W8_CALOW/125-247
E4Q3Y1_CALOW/261-383
E4Q4R5_CALOW/76-186
E4Q4W9_CALOW/21-128
E4Q553_CALOW/404-528
E4Q5P7_CALOW/336-430
E4Q736_CALOW/4-103
E4Q7D1_CALH1/123-246
E4Q7E4_CALH1/326-448
E4Q7F5_CALH1/125-247
E4Q7F6_CALH1/16-134
E4Q811_CALH1/22-159
E4Q811_CALH1/229-351
E4Q965_CALH1/333-456
E4QAD0_CALH1/13-119
E4QAE7_CALH1/5-129
E4QAJ6_CALH1/21-141
E4QB77_CALH1/275-417
E4QB98_CALH1/18-133
E4QBX2_CALH1/19-126
E4QCA7_CALH1/55-172
E4QCF6_CALH1/54-189
E4QCP0_CALH1/336-430
E4QD89_CALH1/21-119
E4QDI1_CALH1/373-497
E4QDX7_CALH1/75-185
E4QFA7_BORBN/324-419
E4QIT9_METS6/226-328
E4QJ91_METS6/171-293
E4QMQ3_METS6/64-195
E4QPL3_METS6/173-296
E4QPV8_METS6/444-577
E4QTD3_MYCH1/199-311
E4QU01_HAEI6/72-191
E4QUQ0_HAEI6/228-353
E4QYQ8_HAEI6/446-580
E4QZK2_BIFLM/41-150
E4QZV7_BIFLM/67-221
E4R1P6_BIFLM/255-386
E4R266_BIFLM/28-183
E4R5W2_PSEPB/31-134
E4RAA0_PSEPB/61-168
E4RGF8_PSEPB/461-597
E4RIL4_HALSL/75-189
E4RIM7_HALSL/529-673
E4RIQ9_HALSL/24-161
E4RKJ3_HALSL/330-423
E4RKW6_HALSL/610-731
E4RMH0_HALSL/711-833
E4RMH4_HALSL/424-546
E4RMI6_HALSL/33-137
E4RN77_HALSL/224-346
E4RN87_HALSL/19-122
E4RN91_HALSL/280-402
E4RNE7_HALSL/420-541
E4RNP4_HALSL/752-874
E4RNY7_HALSL/805-926
E4RNZ1_HALSL/703-825
E4RPB7_HALSL/943-1065
E4RPM9_HALSL/849-971
E4RPU3_HALSL/198-320
E4RRR4_LEAB4/337-452
E4RSJ3_LEAB4/61-258
E4RUX5_LEAB4/27-124
E4RX66_LEAB4/261-384
E4RYX4_LEAB4/62-177
E4S1X3_BORBJ/324-419
E4S3Z4_CALKI/75-185
E4S4C7_CALKI/123-246
E4S4I9_CALKI/373-497
E4S534_CALKI/336-430
E4S563_CALKI/318-440
E4S6Y0_CALKI/81-215
E4S777_CALKI/18-133
E4S7M4_CALKI/275-417
E4S8J3_CALKI/4-113
E4S998_CALKI/21-122
E4SA95_CALKI/58-233
E4SAT2_CALKI/12-158
E4SAT2_CALKI/230-351
E4SC49_CALK2/275-417
E4SC70_CALK2/18-133
E4SCW1_CALK2/21-141
E4SDE5_CALK2/123-246
E4SDT4_CALK2/22-156
E4SDT4_CALK2/228-351
E4SED5_CALK2/21-122
E4SET7_CALK2/19-126
E4SFM0_CALK2/336-430
E4SG26_CALK2/373-497
E4SG88_CALK2/76-186
E4SGN2_CALK2/326-448
E4SHS3_CALK2/13-119
E4SHV5_CALK2/10-142
E4SKI7_LACAR/62-190
E4SLM4_LACAR/30-144
E4SLZ8_LACAR/160-281
E4SN19_LACAR/359-476
E4SNY0_STRTN/2-106
E4SRP0_STRTN/26-140
E4SS12_STRTN/351-444
E4SSL3_STRTN/158-279
E4SVS5_LACDN/18-132
E4SVW4_LACDN/160-281
E4SWB3_LACDN/77-205
E4SX71_LACDN/326-446
E4SXJ2_LACDN/342-456
E4T082_PALPW/264-387
E4T2V0_PALPW/27-129
E4T4A1_PALPW/467-611
E4T5X5_PALPW/62-169
E4T762_PALPW/57-172
E4T7W6_PALPW/322-466
E4T8Y0_RIEAD/340-433
E4T9U9_RIEAD/57-172
E4TB95_RIEAD/59-197
E4TBU0_RIEAD/25-128
E4TDU0_RIEAD/262-361
E4TEU1_CALNY/46-157
E4TFA9_CALNY/328-446
E4TFB0_CALNY/336-456
E4TFI7_CALNY/151-270
E4TFP8_CALNY/439-572
E4TG71_CALNY/233-359
E4TJZ6_CALNY/336-429
E4TK25_CALNY/154-276
E4TLU7_MARTH/258-381
E4TMB2_MARTH/61-153
E4TNB7_MARTH/54-169
E4TSC6_MARTH/336-441
E4TW61_SULKY/254-375
E4TWC0_SULKY/149-272
E4TWT3_SULKY/52-187
E4TX29_SULKY/58-175
E4TX59_SULKY/569-691
E4TYX5_SULKY/325-449
E4TZ89_SULKY/191-313
E4U064_SULKY/338-431
E4U075_SULKY/460-584
E4U0H7_SULKY/232-354
E4U0V1_SULKY/450-575
E4U1A8_SULKY/288-412
E4U1V1_SULKY/173-296
E4U215_SULKY/153-276
E4U216_SULKY/555-679
E4U249_SULKY/302-426
E4U278_SULKY/554-679
E4U2Y8_SULKY/486-580
E4U5H3_OCEP5/20-113
E4U5M2_OCEP5/399-492
E4U6Z7_OCEP5/22-131
E4U7U1_OCEP5/223-350
E4U844_OCEP5/30-127
E4U9K8_OCEP5/76-203
E4U9L7_OCEP5/51-158
E4U9W8_OCEP5/328-445
E4UA46_OCEP5/412-557
E4UE19_LIBSC/74-217
E4US52_ARTGP/70-174
E4V332_ARTGP/50-173
E4V7H3_BIFBI/102-255
E4VA80_BIFBI/30-139
E4VB18_BIFBI/34-199
E4VBA0_BIFBI/438-552
E4VCA3_BIFBI/255-386
E4VF80_9HELI/305-398
E4VMV3_9HELI/306-399
E4VST4_BACFR/39-168
E4VUP3_BACFR/55-170
E4VW81_BACFR/72-235
E4VZL5_BACFR/327-420
E4VZQ0_BACFR/265-388
E4W075_BACFR/21-142
E4W0X7_BACFR/477-620
E4W9S4_RHOE1/61-164
E4W9S6_RHOE1/57-165
E4WB46_RHOE1/272-421
E4WJ17_RHOE1/75-221
E4WJI9_RHOE1/462-582
E4XMI7_OIKDI/131-273
E4YN30_OIKDI/131-196
E4ZCZ3_NEIL0/436-570
E4ZD39_NEIL0/226-343
E4ZGU1_LEPMC/43-158
E4ZR90_LEPMC/102-192
E4ZRB0_LEPMC/54-163
E5AHI1_CHLPS/484-629
E5APS0_BURRH/83-214
E5AQ76_BURRH/29-132
E5AQY7_BURRH/494-626
E5B188_ERWAM/228-329
E5B6K8_ERWAM/27-132
E5B840_ERWAM/379-513
E5B844_ERWAM/66-192
E5BDP2_9FUSO/492-634
E5BGH5_9FUSO/333-426
E5BGI3_9FUSO/79-237
E5BI66_9FUSO/34-162
E5BIE3_9FUSO/20-136
E5BJ88_9FUSO/324-417
E5BJ96_9FUSO/51-136
E5BKF1_9FUSO/34-162
E5BKT5_9FUSO/236-367
E5BKV4_9FUSO/492-634
E5BNH4_9FUSO/20-136
E5BPU9_9FUSO/34-162
E5BQ32_9FUSO/284-405
E5BQW3_9FUSO/57-221
E5BT81_9FUSO/318-411
E5BTT7_9FUSO/22-136
E5BUM4_9FUSO/484-626
E5BXR5_9FUSO/27-127
E5BYB7_9FUSO/17-133
E5BZL5_9FUSO/244-367
E5BZN7_9FUSO/492-634
E5C0K3_9FUSO/337-430
E5C0L1_9FUSO/79-237
E5C2Q6_9FUSO/20-136
E5C398_9FUSO/34-162
E5C4W6_9BACE/327-420
E5C5V4_9BACE/55-169
E5C9Q2_9BACE/72-237
E5CCT9_9BACE/30-128
E5CD65_9BACE/39-168
E5CEF7_9BACE/263-386
E5CEU5_9BACE/43-164
E5CHW0_9BACE/481-625
E5CKJ7_STAHO/26-128
E5CLC4_STAHO/64-184
E5CLP2_STAHO/159-278
E5CM74_STAHO/18-132
E5CMZ0_STAHO/335-428
E5CPP4_9STAP/64-184
E5CQZ6_9STAP/335-428
E5CRU4_9STAP/18-132
E5CSI7_9STAP/159-278
E5CTI9_9STAP/26-128
E5QR79_STAAH/32-134
E5QSQ7_STAAH/159-278
E5QTG3_STAAH/63-183
E5QUV2_STAAH/18-132
E5QX43_STAAH/335-428
E5R6M7_STAAG/18-132
E5R7Y2_STAAG/159-278
E5R8A5_STAAG/63-183
E5R998_STAAG/26-128
E5RBR3_STAAG/335-428
E5TAC9_STAAU/18-132
E5TB37_STAAU/159-278
E5TF53_STAAU/63-183
E5TGX3_STAAU/26-128
E5TI37_STAAU/18-132
E5TIS4_STAAU/335-428
E5TN41_STAAU/26-128
E5TNI9_STAAU/159-278
E5TPE7_STAAU/63-183
E5TRY5_STAAU/335-428
E5TT25_STAAU/159-278
E5TVB4_STAAU/18-132
E5TXY3_STAAU/63-183
E5TY85_STAAU/26-128
E5U3G7_ALCXX/437-569
E5U3R3_ALCXX/33-157
E5U906_ALCXX/47-180
E5UB75_ALCXX/27-121
E5UCA5_ALCXX/27-158
E5UFY5_ALCXX/64-199
E5UIY5_NEIMU/231-346
E5ULS2_NEIMU/435-568
E5ULV0_NEIMU/76-199
E5UMX1_9BACE/477-620
E5UN27_9BACE/62-247
E5UWL9_9BACE/21-142
E5UXP0_9BACE/54-169
E5UYR8_9BACE/327-420
E5V023_9BACE/259-382
E5V1W7_9BACL/333-426
E5V329_9BACL/18-132
E5V3I1_9BACL/158-277
E5V400_9BACL/59-179
E5V5P9_9BACE/490-634
E5V6E4_9BACE/26-126
E5V7K4_9BACE/63-246
E5VA89_9BACE/328-421
E5VAM6_9BACE/263-386
E5VAU8_9BACE/21-143
E5VDI1_9BACE/20-144
E5VEI5_9BACE/54-168
E5VG68_9FIRM/21-136
E5VGE8_9FIRM/33-136
E5VKU2_9FIRM/88-199
E5VL80_9FIRM/426-535
E5VLC8_9FIRM/160-280
E5VM21_9FIRM/331-424
E5VN78_9FIRM/20-141
E5VQW7_9FIRM/331-424
E5VR50_9FIRM/28-134
E5VRB8_9FIRM/127-300
E5VSQ8_9FIRM/1-109
E5VT03_9FIRM/21-144
E5VT28_9FIRM/222-343
E5VT28_9FIRM/24-138
E5VT69_9FIRM/72-179
E5VW08_9FIRM/85-229
E5VYC2_9FIRM/165-300
E5VYM0_9FIRM/160-280
E5VZ49_9FIRM/75-186
E5VZZ3_9BACI/18-132
E5W025_9BACI/505-647
E5W157_9BACI/32-135
E5W1I9_9BACI/53-158
E5W475_9BACI/335-428
E5W5C7_9BACI/160-279
E5W7J5_9BACI/23-139
E5W8F7_9BACI/37-142
E5W941_9BACI/77-197
E5WCS1_9BACI/337-430
E5WEP3_9BACI/160-279
E5WFF2_9BACI/135-258
E5WGY5_9BACI/61-181
E5WHQ2_9BACI/26-127
E5WIQ5_9BACI/482-624
E5WIT8_9BACI/18-132
E5WK05_9BACI/132-256
E5WKN8_9BACI/49-154
E5WL57_9BACI/13-179
E5WN81_9BACI/23-138
E5WQP3_9BACI/28-147
E5WVS6_9BACE/62-249
E5WVX4_9BACE/25-126
E5WY12_9BACE/54-168
E5WYD7_9BACE/263-386
E5WYN3_9BACE/21-143
E5WZJ0_9BACE/330-423
E5X163_9BACE/478-622
E5X4S7_9ACTN/26-142
E5X4V5_9ACTN/15-135
E5X5Q1_9ACTN/77-201
E5X5W1_9ACTN/168-300
E5X9S6_9ACTN/13-127
E5XC98_9ACTN/354-447
E5XCJ6_9ACTN/90-233
E5XDC0_9FIRM/34-142
E5XEK1_9FIRM/20-135
E5XEX7_9FIRM/75-184
E5XF14_9FIRM/330-423
E5XJK3_9FIRM/62-190
E5XJR9_9FIRM/161-281
E5XL83_9ACTO/262-382
E5XNN9_9ACTO/82-232
E5XQE6_9ACTO/82-168
E5XVA0_9ACTO/278-403
E5XW95_9BIFI/41-150
E5XXQ5_9BIFI/255-386
E5XY77_9BIFI/78-232
E5XYJ8_9BIFI/28-183
E5Y3U6_BILWA/20-140
E5Y4X0_BILWA/175-309
E5Y4Z2_BILWA/211-326
E5Y637_BILWA/47-163
E5Y7D8_BILWA/270-366
E5Y8A6_BILWA/60-169
E5Y8G5_BILWA/528-670
E5Y8H9_BILWA/335-428
E5Y8J3_BILWA/172-291
E5YAB3_BILWA/159-297
E5YAH4_BILWA/353-476
E5YAH5_BILWA/1-121
E5YAT0_BILWA/26-136
E5YDX6_9ENTR/64-152
E5YIL8_9ENTR/467-601
E5YK44_9ENTR/228-343
E5YPW7_9BACL/58-179
E5YRE7_9BACL/366-488
E5YRP7_9BACL/327-452
E5YU56_9BACL/20-134
E5YUA4_9BACL/525-673
E5YYW1_9BACL/29-129
E5YZM9_9BACL/330-423
E5Z0M1_9BACL/33-148
E5Z2A3_9BACL/161-284
E5Z2M9_9BACL/121-244
E5Z2N3_9BACL/133-255
E5Z3U6_9BACL/59-249
E5Z8G4_CAMJE/333-426
E5ZE99_CAMJE/333-413
E5ZI10_CAMJE/333-426
E5ZPX1_ECOLX/228-329
E5ZVW3_ECOLX/27-132
E5ZZX8_ECOLX/468-602
E5ZZY4_ECOLX/66-178
E6A3G3_ECOLX/228-329
E6A4L6_ECOLX/66-178
E6A4M1_ECOLX/468-602
E6AGV2_ECOLX/27-132
E6AI47_ECOLX/468-602
E6AI57_ECOLX/66-178
E6ARE5_ECOLX/228-329
E6AV23_ECOLX/27-132
E6B4U1_ECOLX/228-329
E6B7F1_ECOLX/468-602
E6B7F7_ECOLX/66-183
E6BE83_ECOLX/2-43
E6BF95_ECOLX/228-329
E6BLG9_ECOLX/66-180
E6BLH5_ECOLX/468-602
E6BXG2_PROAC/293-421
E6C0B8_PROAC/113-219
E6C0I2_PROAC/381-475
E6C405_PROAC/278-406
E6C7P3_PROAC/381-475
E6C7V8_PROAC/99-205
E6CAU9_PROAC/293-421
E6CG22_PROAC/381-475
E6CG86_PROAC/99-205
E6CGZ3_PROAC/293-421
E6CLX7_PROAC/3-94
E6CLY8_PROAC/381-475
E6CRC2_PROAC/293-421
E6CTJ7_PROAC/113-219
E6CTR1_PROAC/381-475
E6CXZ7_PROAC/293-421
E6D1S9_PROAC/113-219
E6D2F5_PROAC/381-475
E6D5I5_PROAC/99-205
E6D5T4_PROAC/381-475
E6D6U9_PROAC/293-421
E6DDD6_PROAC/293-421
E6DGE6_PROAC/381-475
E6DGL0_PROAC/99-205
E6DJD3_PROAC/381-475
E6DJK0_PROAC/99-205
E6DNG0_PROAC/293-421
E6DSA1_PROAC/278-406
E6DVU4_PROAC/381-475
E6DW07_PROAC/99-205
E6E158_PROAC/381-475
E6E1X5_PROAC/113-219
E6E375_PROAC/293-421
E6E7T7_PROAC/278-406
E6EAI8_PROAC/381-475
E6EAQ6_PROAC/99-205
E6EE41_PROAC/293-421
E6EHB0_PROAC/381-475
E6EHH4_PROAC/99-205
E6EKQ7_ENTFA/27-141
E6EKU5_ENTFA/35-138
E6EKW6_ENTFA/63-191
E6ELA3_ENTFA/159-280
E6EMC1_ENTFA/56-160
E6EMH4_ENTFA/510-653
E6EP96_ENTFA/23-138
E6ER16_ENTFA/74-216
E6ESL6_ENTFA/35-136
E6ESV4_ENTFA/334-427
E6EU98_ENTFA/35-136
E6EV46_ENTFA/56-160
E6EVA5_ENTFA/510-653
E6EW61_ENTFA/159-280
E6EZV0_ENTFA/63-191
E6EZX1_ENTFA/35-138
E6F0U2_ENTFA/334-427
E6F1N6_ENTFA/27-141
E6F1V1_ENTFA/75-216
E6F405_ENTFA/27-141
E6F4G3_ENTFA/35-138
E6F4N2_ENTFA/159-280
E6F590_ENTFA/35-136
E6F5K1_ENTFA/63-191
E6F7W1_ENTFA/334-427
E6F929_ENTFA/74-216
E6FA60_ENTFA/510-653
E6FAB8_ENTFA/56-160
E6FBE7_ENTFA/27-141
E6FBS4_ENTFA/56-160
E6FCP0_ENTFA/63-191
E6FCV5_ENTFA/35-138
E6FF09_ENTFA/23-138
E6FF81_ENTFA/74-216
E6FGW0_ENTFA/159-280
E6FHF7_ENTFA/35-136
E6FHP3_ENTFA/510-653
E6FHZ4_ENTFA/334-427
E6FK49_ENTFA/63-191
E6FK70_ENTFA/35-138
E6FL66_ENTFA/74-216
E6FLV1_ENTFA/56-160
E6FLZ3_ENTFA/159-280
E6FM70_ENTFA/27-141
E6FN19_ENTFA/510-653
E6FPZ6_ENTFA/334-427
E6FRA9_ENTFA/35-136
E6FT05_ENTFA/27-141
E6FV37_ENTFA/334-427
E6FVP3_ENTFA/63-191
E6FVR5_ENTFA/35-138
E6FW87_ENTFA/159-280
E6FWS9_ENTFA/35-136
E6FXF1_ENTFA/510-653
E6FY12_ENTFA/56-160
E6FZT3_ENTFA/23-138
E6G005_ENTFA/74-216
E6G0A3_ENTFA/27-141
E6G0X5_ENTFA/35-136
E6G2G9_ENTFA/63-191
E6G2J0_ENTFA/35-138
E6G499_ENTFA/56-160
E6G4F3_ENTFA/510-653
E6G5B2_ENTFA/159-280
E6G5Q8_ENTFA/334-427
E6G7A0_ENTFA/23-138
E6G7S0_ENTFA/74-216
E6G9J3_ENTFA/74-216
E6G9R3_ENTFA/35-136
E6GAA6_ENTFA/159-280
E6GAM8_ENTFA/35-138
E6GAP9_ENTFA/63-191
E6GAZ2_ENTFA/27-141
E6GDJ5_ENTFA/510-653
E6GDP9_ENTFA/56-160
E6GG48_ENTFA/334-427
E6GJ41_ENTFA/27-141
E6GKM0_ENTFA/56-160
E6GKS9_ENTFA/510-653
E6GLR8_ENTFA/35-136
E6GMV0_ENTFA/35-138
E6GN07_ENTFA/63-191
E6GND8_ENTFA/334-427
E6GNY7_ENTFA/74-216
E6GPC0_ENTFA/159-280
E6GR55_ENTFA/35-138
E6GR76_ENTFA/63-191
E6GS36_ENTFA/27-141
E6GSS6_ENTFA/35-136
E6GTR9_ENTFA/74-216
E6GUS1_ENTFA/159-280
E6GVC0_ENTFA/334-427
E6GWC7_ENTFA/56-160
E6GWU4_ENTFA/23-138
E6GYH7_ENTFA/510-653
E6H0B8_ENTFA/23-138
E6H2H0_ENTFA/159-280
E6H2T1_ENTFA/27-141
E6H455_ENTFA/35-136
E6H473_ENTFA/56-160
E6H4T2_ENTFA/74-216
E6H598_ENTFA/510-653
E6H798_ENTFA/63-191
E6H7B9_ENTFA/35-138
E6H8K0_ENTFA/334-427
E6HB38_ENTFA/74-216
E6HBR1_ENTFA/27-141
E6HC87_ENTFA/510-653
E6HCE8_ENTFA/56-160
E6HEE6_ENTFA/35-136
E6HEH1_ENTFA/23-138
E6HF56_ENTFA/334-427
E6HFW6_ENTFA/63-191
E6HFY7_ENTFA/35-138
E6HGE8_ENTFA/159-280
E6HHV8_ENTFA/63-191
E6HII4_ENTFA/23-138
E6HJ16_ENTFA/35-138
E6HM20_ENTFA/27-141
E6HMD0_ENTFA/334-427
E6HNA8_ENTFA/35-136
E6HPK1_ENTFA/159-280
E6HQM3_ENTFA/56-160
E6HQS6_ENTFA/510-653
E6HRU4_ENTFA/23-138
E6HS02_ENTFA/74-216
E6HS97_ENTFA/159-280
E6HSV0_ENTFA/334-427
E6HU02_ENTFA/56-160
E6HU62_ENTFA/510-653
E6HUH6_ENTFA/27-141
E6HUP0_ENTFA/35-136
E6HW88_ENTFA/35-138
E6HWA9_ENTFA/63-191
E6HZ99_ENTFA/27-141
E6I1A3_ENTFA/35-138
E6I1N9_ENTFA/334-427
E6I327_ENTFA/63-191
E6I3D6_ENTFA/35-136
E6I442_ENTFA/56-160
E6I495_ENTFA/510-653
E6I5Z0_ENTFA/159-280
E6I612_ENTFA/23-138
E6I667_ENTFA/74-216
E6I8I6_ENTFA/23-138
E6I8R9_ENTFA/27-141
E6IB09_ENTFA/159-280
E6IBU9_ENTFA/510-653
E6IC35_ENTFA/56-160
E6ICL6_ENTFA/74-216
E6ID88_ENTFA/334-427
E6IDY1_ENTFA/35-138
E6IE02_ENTFA/63-191
E6IF49_ENTFA/35-136
E6IGU3_ENTFA/27-141
E6IJ39_ENTFA/63-191
E6IJ60_ENTFA/35-138
E6IKI4_ENTFA/35-136
E6ILV1_ENTFA/23-138
E6IMK8_ENTFA/334-427
E6INB7_ENTFA/159-280
E6IPD5_ENTFA/56-160
E6IPJ4_ENTFA/510-653
E6IR39_ENTFA/27-141
E6ITF2_ENTFA/23-138
E6ITP2_ENTFA/56-160
E6ITU6_ENTFA/510-653
E6IUD2_ENTFA/63-191
E6IUF3_ENTFA/35-138
E6IUN0_ENTFA/159-280
E6IVL6_ENTFA/334-427
E6IVV8_ENTFA/35-136
E6IXK0_ENTFA/74-216
E6J004_STRAP/59-181
E6J0K5_STRAP/351-444
E6J0V8_STRAP/30-131
E6J1L3_STRAP/164-284
E6J1T1_STRAP/26-140
E6J4S1_9ACTO/66-212
E6J7R4_9ACTO/313-457
E6JCU4_9ACTO/427-545
E6JG38_RIEAN/262-381
E6JGV3_RIEAN/25-128
E6JHK6_RIEAN/57-172
E6JI33_RIEAN/340-433
E6JIJ4_RIEAN/59-197
E6JKU5_STAEP/335-428
E6JPY3_STAEP/64-184
E6JRB5_STAEP/26-128
E6JS02_9SPIO/338-458
E6JS68_9SPIO/203-350
E6JS93_9SPIO/204-316
E6JTE1_9SPIO/67-202
E6JUZ5_9SPIO/325-418
E6JVU2_9SPIO/63-152
E6JWI1_9SPIO/16-130
E6JWN7_9SPIO/533-675
E6JXG3_9SPIO/23-116
E6JYH1_PARDN/290-421
E6JZH3_PARDN/74-228
E6K052_PARDN/31-131
E6K2F6_PARDN/60-205
E6K383_9BACT/263-420
E6K3X4_9BACT/475-618
E6K5D4_9BACT/62-217
E6K8S5_9BACT/71-186
E6K8X0_9BACT/327-420
E6K975_9BACT/21-143
E6KAU1_9BACT/29-128
E6KIV9_STRSA/162-283
E6KL19_STRSA/26-140
E6KL25_STRSA/353-446
E6KLL2_STRSA/53-175
E6KQX5_9ACTO/75-227
E6KSZ3_9ACTO/281-431
E6KWM9_9PAST/233-336
E6KY57_9PAST/61-211
E6KY71_9PAST/446-580
E6L0U5_9PROT/348-472
E6L1G5_9PROT/457-573
E6L285_9PROT/428-552
E6L2T9_9PROT/65-165
E6L4V7_9PROT/330-423
E6L4W7_9PROT/482-601
E6L536_9PROT/473-597
E6L5D9_9PROT/58-180
E6LB41_CAMUP/332-425
E6LEG7_9ENTE/340-433
E6LFC5_9ENTE/514-657
E6LG02_9ENTE/23-126
E6LGS0_9ENTE/28-142
E6LH48_9ENTE/63-191
E6LII6_9ENTE/159-280
E6LKK4_9FIRM/334-427
E6LL09_9FIRM/161-281
E6LNE7_9FIRM/75-186
E6LPE7_9FIRM/24-145
E6LS33_9FIRM/20-140
E6LT06_9LACO/160-281
E6LT79_9LACO/65-193
E6LUB5_9LACO/30-145
E6LV18_9LACO/359-472
E6LWH3_9ACTO/283-432
E6M0I7_9ACTO/62-212
E6M181_9ACTO/62-212
E6M5K5_9ACTO/283-432
E6M6G5_STALU/159-278
E6M740_STALU/18-132
E6M7Y3_STALU/335-428
E6M9H8_STALU/77-197
E6MD10_STALU/26-128
E6MF14_9FIRM/21-136
E6MGR0_9FIRM/326-419
E6MH34_9FIRM/2-85
E6MI49_9FIRM/18-156
E6MID9_9FIRM/162-284
E6MIF8_9FIRM/22-162
E6MKV9_9BACT/29-128
E6MMQ1_9BACT/328-421
E6MP29_9BACT/263-412
E6MPB7_9BACT/475-618
E6MPN8_9BACT/70-223
E6MRK0_9BACT/21-143
E6MWP7_NEIMH/436-569
E6MWU0_NEIMH/226-343
E6N3P3_9ARCH/51-151
E6N6X2_9ARCH/11-208
E6N6Z7_9ARCH/160-262
E6NDI8_HELPI/320-413
E6NIR7_HELPK/342-435
E6NKE3_HELPL/316-409
E6NRT9_HELPQ/342-435
E6PCS0_9ZZZZ/20-135
E6PEC2_9ZZZZ/19-149
E6PF97_9ZZZZ/228-350
E6PFU8_9ZZZZ/50-177
E6PG15_9ZZZZ/25-146
E6PGJ7_9ZZZZ/252-360
E6PJ07_9ZZZZ/122-243
E6PND0_9ZZZZ/32-146
E6PRW0_9ZZZZ/462-595
E6PVG7_9ZZZZ/76-231
E6PX14_9ZZZZ/73-204
E6Q0Z6_9ZZZZ/122-243
E6Q1M0_9ZZZZ/50-177
E6Q695_9ZZZZ/20-135
E6Q6Q2_9ZZZZ/836-972
E6Q7G7_9ZZZZ/253-359
E6Q836_9ZZZZ/20-135
E6Q9P4_9ZZZZ/73-204
E6QAI8_9ZZZZ/427-574
E6QG95_9ZZZZ/237-362
E6QJP4_9ZZZZ/451-562
E6QJQ2_9ZZZZ/25-136
E6QQE5_9ZZZZ/21-135
E6QRA3_9ZZZZ/440-571
E6QWK3_9ZZZZ/67-246
E6QXG2_9ZZZZ/240-363
E6RGW4_PSEU9/233-334
E6RKT4_PSEU9/58-246
E6RM42_PSEU9/154-278
E6RM44_PSEU9/32-136
E6RMU3_PSEU9/338-462
E6RNE1_PSEU9/154-276
E6RNM7_PSEU9/450-584
E6RQE8_PSEU9/58-153
E6RQI5_PSEU9/336-460
E6RSX4_CAMJS/333-426
E6RYN2_CAMJC/333-426
E6S1Q0_HELPF/342-435
E6S7E1_INTC7/308-458
E6SDH2_INTC7/60-209
E6SF17_INTC7/419-540
E6SGT7_THEM7/31-102
E6SI30_THEM7/27-149
E6SIF9_THEM7/55-177
E6SJL0_THEM7/75-275
E6SK38_THEM7/330-423
E6SK93_THEM7/515-658
E6SKC2_THEM7/29-144
E6SLQ7_THEM7/251-373
E6SMN3_THEM7/24-117
E6SMX3_BACT6/26-126
E6SQG8_BACT6/25-128
E6SR99_BACT6/477-621
E6SSE6_BACT6/263-386
E6ST63_BACT6/21-143
E6SUM8_BACT6/55-169
E6SVH9_BACT6/63-249
E6SW94_BACT6/328-421
E6SZK6_SHEB6/228-345
E6T251_SHEB6/332-454
E6T253_SHEB6/434-568
E6T696_SHEB6/335-459
E6T884_SHEB6/162-286
E6T9D9_SHEB6/59-156
E6TBT8_MYCSR/271-419
E6TEN0_MYCSR/71-217
E6THC9_MYCSR/446-566
E6TS31_BACCJ/337-430
E6TUG9_BACCJ/160-279
E6TVZ3_BACCJ/135-257
E6TW11_BACCJ/18-132
E6TW43_BACCJ/527-670
E6TX71_BACCJ/23-139
E6TY38_BACCJ/61-180
E6TYD3_BACCJ/47-147
E6U261_BACCJ/25-125
E6U2F6_BACCJ/135-258
E6U4A9_ETHHY/75-186
E6U691_ETHHY/61-195
E6U6R2_ETHHY/335-428
E6U7Y0_ETHHY/25-140
E6U9W3_ETHHY/264-386
E6U9Y6_ETHHY/129-252
E6U9Z1_ETHHY/23-145
E6UAJ4_RUMA7/35-138
E6UBE9_RUMA7/894-1016
E6UCH9_RUMA7/841-963
E6UCY9_RUMA7/268-390
E6UEB4_RUMA7/337-430
E6UF32_RUMA7/22-137
E6UH18_RUMA7/195-319
E6UH21_RUMA7/75-218
E6UI12_RUMA7/31-136
E6UIY0_RUMA7/47-153
E6UJS1_RUMA7/171-292
E6UKE5_RUMA7/170-292
E6ULX4_CLOTL/366-488
E6UM94_CLOTL/347-469
E6UMP8_CLOTL/19-172
E6UMQ1_CLOTL/366-488
E6UMY5_CLOTL/127-235
E6UMZ3_CLOTL/298-420
E6UN37_CLOTL/18-133
E6UNL9_CLOTL/259-366
E6UNS9_CLOTL/340-433
E6UNV0_CLOTL/500-643
E6UPY3_CLOTL/33-139
E6UPZ0_CLOTL/130-253
E6UPZ1_CLOTL/75-185
E6UQA2_CLOTL/332-454
E6URK1_CLOTL/148-268
E6URU8_CLOTL/322-444
E6USP0_CLOTL/82-233
E6UVP0_VARPD/238-375
E6UWH7_VARPD/33-155
E6UY16_VARPD/63-199
E6VA05_VARPD/445-578
E6VHP1_RHOPX/65-213
E6VKN0_RHOPX/170-294
E6VMC6_RHOPX/499-630
E6VQM7_DESAO/154-277
E6VR58_DESAO/296-418
E6VRP9_DESAO/270-382
E6VS08_DESAO/340-464
E6VS73_DESAO/219-316
E6VTX3_DESAO/209-356
E6VVB5_DESAO/32-148
E6VVN0_DESAO/167-290
E6VVP4_DESAO/24-137
E6VW03_DESAO/62-229
E6VXY7_DESAO/208-347
E6VYJ7_DESAO/170-290
E6VYL0_DESAO/20-142
E6VZ09_DESAO/458-568
E6W014_DESAO/334-427
E6W099_DESIS/209-333
E6W0W1_DESIS/164-287
E6W0Y1_DESIS/20-136
E6W1K2_DESIS/515-656
E6W2K7_DESIS/487-621
E6W3G9_DESIS/157-277
E6W572_DESIS/334-427
E6W597_DESIS/74-192
E6W5B9_DESIS/151-290
E6W6K3_DESIS/276-412
E6W6P7_DESIS/281-407
E6W6V9_DESIS/171-294
E6W959_PANSA/66-203
E6W965_PANSA/462-596
E6WD63_PANSA/228-342
E6WDW8_PANSA/26-132
E6WIS7_PANSA/31-160
E6WPA8_PSEUU/228-385
E6WRN0_PSEUU/451-582
E6WTP5_PSEUU/169-293
E6WUM1_PSEUU/32-156
E6WZZ9_NITSE/323-416
E6X135_NITSE/436-610
E6X2R9_NITSE/20-113
E6X3L9_NITSE/52-187
E6X504_CELAD/28-129
E6X9C1_CELAD/252-409
E6XAI8_CELAD/337-432
E6XCN5_CELAD/27-132
E6XCR9_CELAD/64-157
E6XEC1_CELAD/478-620
E6XFD8_CELAD/57-172
E6XLF6_SHEP2/347-471
E6XM96_SHEP2/162-286
E6XMJ5_SHEP2/59-156
E6XNN9_SHEP2/228-345
E6XNV8_SHEP2/169-294
E6XR68_SHEP2/434-568
E6YHL5_BARC7/73-215
E6YLI9_9RHIZ/73-215
E6YQT6_9RHIZ/73-215
E6YVB7_9RHIZ/73-215
E6YZM5_9RHIZ/72-214
E7A3N0_HAEIF/446-580
E7A483_HAEIF/62-181
E7A511_HAEIF/228-353
E7ACZ5_HELFC/296-388
E7AGB2_HAEIF/446-580
E7AGY5_HAEIF/62-181
E7AHP2_HAEIF/228-353
E7AZM6_YERE1/228-336
E7B383_YERE1/470-604
E7B425_YERE1/66-148
E7BHP0_NEIMW/436-569
E7BHR8_NEIMW/226-343
E7C2R3_9ACTN/17-141
E7C3W7_9DELT/319-441
E7FN06_9LACO/30-144
E7FND3_9LACO/160-281
E7FNI3_9LACO/343-436
E7FQP8_9LACO/73-201
E7FUH2_ERYRH/159-279
E7FUK3_ERYRH/334-427
E7FV80_ERYRH/189-300
E7FWM0_ERYRH/63-183
E7G1K5_9HELI/338-431
E7G3K5_9HELI/338-431
E7G5J3_9FIRM/51-183
E7G6N3_9FIRM/37-143
E7G6R3_9FIRM/66-185
E7G6U0_9FIRM/29-173
E7G742_9FIRM/249-368
E7G8Z7_9FIRM/237-358
E7G9D6_9FIRM/46-149
E7GAE3_9FIRM/335-428
E7GCT1_9FIRM/199-311
E7GD70_9FIRM/88-236
E7GEC4_9FIRM/21-160
E7GF53_9FIRM/27-127
E7GFC5_9FIRM/161-280
E7GFW0_9FIRM/35-150
E7GG97_9FIRM/73-232
E7GHH4_CLOSY/21-153
E7GJA7_CLOSY/330-423
E7GKQ0_CLOSY/75-186
E7GLQ6_CLOSY/668-790
E7GMS3_CLOSY/161-281
E7GNT0_CLOSY/165-300
E7GRR0_CLOSY/45-162
E7GSK5_CLOSY/164-299
E7GSR7_CLOSY/53-168
E7GU13_CLOSY/35-139
E7GUY3_STRAP/36-152
E7GX53_STRAP/53-175
E7GXR6_STRAP/351-444
E7GY32_STRAP/26-140
E7GYN4_STRAP/159-279
E7GZC3_STRAP/30-131
E7H1F9_9BURK/445-579
E7H785_ECOLX/468-602
E7H791_ECOLX/4-121
E7HGF0_ECOLX/228-329
E7HL91_ECOLX/2-43
E7HQ64_ECOLX/228-329
E7HY46_ECOLX/468-602
E7HY52_ECOLX/66-182
E7I209_ECOLX/27-132
E7I5A7_ECOLX/27-132
E7I973_ECOLX/228-329
E7IF60_ECOLX/1-113
E7IF66_ECOLX/468-602
E7IJX5_ECOLX/27-132
E7IQT5_ECOLX/228-329
E7IYJ9_ECOLX/1-113
E7IYK5_ECOLX/468-602
E7J6V5_ECOLX/27-132
E7J8V0_ECOLX/228-329
E7JD57_ECOLX/66-183
E7JD63_ECOLX/468-602
E7JHC3_ECOLX/468-602
E7JHC8_ECOLX/66-178
E7JME7_ECOLX/228-329
E7JSR9_ECOLX/27-132
E7JW68_SHISO/12-119
E7JXG2_SHISO/228-329
E7K3L7_SHISO/1-114
E7K3M7_SHISO/468-602
E7KJQ6_YEASA/70-193
E7KJT1_YEASA/70-194
E7KJT8_YEASA/43-170
E7KWB2_YEASL/52-177
E7L6X7_TRYCR/57-184
E7L8X5_TRYCR/263-413
E7LWK7_YEASV/70-193
E7M2A3_9BACL/54-175
E7M2H8_9BACL/58-219
E7M8T7_9BACL/535-681
E7M9T5_9BACL/132-254
E7MBI8_9BACL/28-127
E7MBW4_9BACL/62-166
E7MC75_9BACL/18-132
E7MDA0_STAAU/335-428
E7MDW7_STAAU/18-132
E7MEZ0_STAAU/32-134
E7MFC5_STAAU/159-278
E7MJU3_STAAU/63-183
E7MLX2_9FIRM/338-431
E7MMC5_9FIRM/38-144
E7MP91_9FIRM/116-227
E7MPL2_9FIRM/26-144
E7MPP6_9FIRM/158-278
E7MPR9_9FIRM/53-136
E7MQT7_9FIRM/58-178
E7MSF0_STAAU/159-278
E7MSJ2_STAAU/335-428
E7MU26_STAAU/32-134
E7MUH2_STAAU/18-132
E7MWF1_STAAU/63-183
E7MZH8_9FIRM/45-178
E7N034_9FIRM/20-135
E7N0P6_9FIRM/330-423
E7N0X7_9FIRM/160-284
E7N1K5_9FIRM/261-376
E7N2Q6_9FIRM/34-151
E7N4B5_9FIRM/120-244
E7N4R1_9FIRM/73-183
E7N9N2_9ACTO/277-408
E7NC17_9ACTO/69-222
E7NPJ8_YEASO/52-176
E7NRV2_TREPH/25-143
E7NU61_TREPH/213-365
E7NWY5_TREPH/159-281
E7NXK8_TREPH/65-147
E7NY05_TREPH/327-420
E7NY93_TREPH/527-668
E7NYG2_TREPH/183-308
E7P0Q3_PSESG/228-340
E7P0X8_PSESG/43-146
E7P5B3_PSESG/61-176
E7P8X6_PSESG/460-614
E7PEY3_PSESG/228-334
E7PJS7_PSESG/43-146
E7PLE6_PSESG/460-614
E7PPH9_PSESG/61-176
E7PUY4_STRDY/53-175
E7PVL5_STRDY/24-224
E7PWD4_STRDY/351-444
E7PYR0_STRDY/158-279
E7PYY1_STRDY/26-140
E7PZ40_STRDY/29-129
E7QAW0_YEASB/70-189
E7QMU8_9EURY/50-163
E7QMZ3_9EURY/27-130
E7QPK5_9EURY/61-179
E7QUM3_9EURY/50-163
E7QYE8_9EURY/61-186
E7QYP4_9EURY/33-135
E7RD69_9BACL/136-257
E7RGM7_9BACL/61-181
E7RGT1_9BACL/26-123
E7RGZ8_9BACL/160-279
E7RH60_9BACL/335-428
E7RIQ4_9BACL/18-132
E7RIS7_9BACL/499-641
E7RJG6_9BACL/134-255
E7RNF2_9BACT/62-224
E7RPU2_9BACT/263-386
E7RQB1_9BACT/475-618
E7RRC0_9BACT/21-142
E7RS12_9BACT/327-420
E7RSZ3_9BACT/54-169
E7RT47_9BACT/78-177
E7RVY4_9BURK/472-604
E7S2I4_STRAG/158-279
E7S2S7_STRAG/26-140
E7S4L4_STRAG/31-131
E7S5L4_STRAG/53-175
E7S6C4_STRAG/351-444
E7S956_9STRE/163-284
E7S9S8_9STRE/26-140
E7SBL9_9STRE/26-125
E7SBW5_9STRE/53-175
E7SD26_9STRE/351-444
E7SIU6_SHIDY/27-132
E7SKB4_SHIDY/228-329
E7SPP1_SHIDY/468-602
E7SRM0_SHIBO/27-132
E7SZP4_SHIBO/66-182
E7SZQ2_SHIBO/468-602
E7T1E2_SHIBO/228-329
E7T855_SHIFL/228-329
E7T9K0_SHIFL/66-183
E7T9K7_SHIFL/468-602
E7TFE5_SHIFL/27-132
E7TNM8_ECO57/27-132
E7TPR0_ECO57/468-602
E7TPR6_ECO57/66-178
E7TXQ0_ECO57/228-329
E7U2J7_ECOLX/468-602
E7U7H7_ECOLX/228-329
E7U9G4_ECOLX/27-132
E7UER7_ECOLX/228-329
E7UIH1_ECOLX/468-602
E7UIH7_ECOLX/66-183
E7UPR1_ECOLX/27-132
E7UUW8_SALTY/228-329
E7UZX1_SALTY/27-132
E7V4K4_SALTY/468-602
E7V4L1_SALTY/80-169
E7V6Y2_SALMO/26-132
E7V811_SALMO/66-155
E7V819_SALMO/468-602
E7VF40_SALMO/228-329
E7VIT1_SALMO/228-329
E7VJV9_SALMO/66-155
E7VJW6_SALMO/468-602
E7VR98_SALMO/26-132
E7VUP8_SALMO/26-132
E7VZ90_SALMO/228-329
E7VZM1_SALMO/468-602
E7VZM8_SALMO/66-155
E7WAX2_SALMO/228-329
E7WCQ7_SALMO/468-602
E7WCW9_SALMO/66-155
E7WGA7_SALMO/26-132
E7WK98_SALMO/228-329
E7WMF2_SALMO/26-132
E7WT58_SALMO/468-602
E7WT65_SALMO/66-155
E7WUP6_SALMO/26-132
E7WY06_SALMO/66-155
E7WY14_SALMO/468-602
E7X0I4_SALMO/228-329
E7X4A4_SALMO/228-329
E7XBZ0_SALMO/66-155
E7XBZ7_SALMO/468-602
E7XCJ7_SALMO/26-132
E7XHN4_SALMO/26-132
E7XMF8_SALMO/468-602
E7XMG5_SALMO/66-155
E7XPH2_SALMO/228-329
E7Y3I6_SALMO/228-329
E7Y3T1_SALMO/26-132
E7Y513_SALMO/66-155
E7Y520_SALMO/468-602
E7Y591_SALMO/66-155
E7Y598_SALMO/468-602
E7YAA3_SALMO/26-132
E7YDK4_SALMO/228-329
E7YL22_SALMO/26-132
E7YS75_SALMO/228-329
E7YTN6_SALMO/66-155
E7YTP3_SALMO/468-602
E7YZP2_SALMO/228-329
E7Z0T6_SALMO/66-155
E7Z0U3_SALMO/468-602
E7Z2D8_SALMO/26-132
E7Z8W2_SALMO/228-329
E7ZBW4_SALMO/26-132
E7ZHB7_SALMO/66-155
E7ZHC4_SALMO/468-602
E7ZJK0_SALMO/26-132
E7ZMD9_SALMO/228-329
E7ZPD8_SALMO/468-602
E7ZPE5_SALMO/66-155
E7ZYM5_SALMO/228-329
E8A2G7_SALMO/66-155
E8A2H4_SALMO/468-602
E8A4C9_SALMO/26-132
E8A7U5_SALMO/26-132
E8ACH8_SALMO/228-329
E8AGZ4_SALMO/468-602
E8AH01_SALMO/66-155
E8AI31_SALMO/228-329
E8AKZ0_SALMO/26-132
E8AM52_SALMO/66-155
E8AM60_SALMO/468-602
E8AVL5_SALMO/228-329
E8AWT4_SALMO/26-132
E8B1Q3_SALMO/66-155
E8B1R0_SALMO/468-602
E8B9J2_SALMO/228-329
E8BDX2_SALMO/26-132
E8BFC2_SALMO/468-602
E8BFC9_SALMO/66-155
E8BKZ1_SALMO/26-132
E8BQS7_SALMO/228-329
E8BVJ1_SALMO/66-155
E8BVJ9_SALMO/468-602
E8BWH5_SALMO/66-155
E8BWI2_SALMO/468-602
E8C0Q5_SALMO/228-329
E8C1M2_SALMO/26-132
E8CC94_SALMO/228-329
E8CDB3_SALMO/468-602
E8CDC1_SALMO/66-155
E8CGS3_SALMO/26-132
E8CP91_SALMO/26-132
E8CRE7_SALMO/468-602
E8CRF4_SALMO/66-155
E8CVV1_SALMO/228-329
E8D076_SALMO/228-329
E8D0D8_SALMO/26-132
E8D4K8_SALMO/112-246
E8D4L5_SALMO/66-155
E8DE50_SALMO/26-132
E8DGL7_SALMO/66-155
E8DGM4_SALMO/468-602
E8DLA2_SALMO/228-329
E8DR60_SALMO/26-132
E8DT76_SALMO/228-329
E8DWI5_SALMO/468-602
E8DWJ2_SALMO/66-155
E8E0K5_SALMO/66-155
E8E0L2_SALMO/468-602
E8E1U8_SALMO/26-132
E8E4Y1_SALMO/228-329
E8EB26_SALMO/26-132
E8ECA5_SALMO/468-602
E8ECB2_SALMO/66-155
E8EFH8_SALMO/228-329
E8EMF5_SALMO/26-132
E8EP94_SALMO/228-329
E8EWG8_SALMO/66-155
E8EWH5_SALMO/468-602
E8EZ33_SALMO/66-155
E8EZ40_SALMO/468-602
E8F5A4_SALMO/26-132
E8F6J5_SALMO/228-329
E8FB87_SALMO/26-132
E8FEH2_SALMO/228-329
E8FHD4_SALMO/66-155
E8FHE2_SALMO/468-602
E8FS22_SALMO/26-132
E8FVX6_SALMO/228-329
E8FXQ1_SALMO/66-155
E8FXQ8_SALMO/468-602
E8G2S5_SALMO/468-602
E8G2T2_SALMO/66-155
E8G408_SALMO/228-329
E8G5A6_SALMO/26-132
E8GEK9_SALMO/228-329
E8GI22_SALMO/26-132
E8GJF9_SALMO/468-602
E8GJG6_SALMO/66-155
E8GSC0_SALMO/66-155
E8GSC7_SALMO/468-602
E8GV18_SALMO/26-132
E8GYX2_SALMO/228-329
E8H2Q1_ECO57/27-132
E8H6P0_ECO57/228-329
E8H7E7_ECO57/66-178
E8H7F2_ECO57/468-602
E8HGS8_ECOLX/27-132
E8HKJ1_ECOLX/228-329
E8HMQ4_ECOLX/66-178
E8HMQ9_ECOLX/468-602
E8HUR5_ECOLX/66-178
E8HUS0_ECOLX/468-602
E8HW67_ECOLX/27-132
E8I048_ECOLX/228-329
E8I8J1_ECOLX/66-178
E8I8J6_ECOLX/468-602
E8I9H3_ECOLX/2-57
E8IDA5_ECOLX/228-329
E8IMH1_ECOLX/66-178
E8IMH6_ECOLX/468-602
E8IRL5_ECOLX/228-329
E8J0U6_ECOLX/27-132
E8J1D7_ECO57/66-179
E8J1E2_ECO57/468-602
E8J2Q4_ECO57/27-132
E8J659_ECO57/228-329
E8JIV4_9ACTO/281-412
E8JKT9_9ACTO/126-278
E8JMQ2_STREI/28-128
E8JPG4_STREI/53-175
E8JQ08_STREI/37-157
E8JQ56_STREI/27-141
E8JQG2_STREI/158-279
E8JRE9_STREI/351-444
E8JSL8_STRCR/53-175
E8JUY1_STRCR/353-446
E8JUY8_STRCR/36-161
E8JV25_STRCR/26-140
E8JX72_STRCR/164-284
E8JXY3_9STRE/162-283
E8K0G3_9STRE/53-175
E8K1H0_9STRE/353-446
E8K1H6_9STRE/26-140
E8K384_STRPA/26-140
E8K5F2_STRPA/26-125
E8K5U1_STRPA/53-175
E8K6Y1_STRPA/163-284
E8K8U6_STRPA/351-444
E8K9N1_9STRE/162-283
E8KBP6_9STRE/53-175
E8KCJ4_9STRE/353-446
E8KCJ9_9STRE/26-140
E8KH65_9PAST/436-570
E8KHY3_9PAST/229-414
E8KIC2_9PAST/58-184
E8KKX6_STRSA/353-446
E8KLM7_STRSA/159-279
E8KMX2_STRSA/36-154
E8KQB6_STRSA/53-175
E8KSB6_STRSA/26-140
E8KSX8_STRVE/158-279
E8KTH6_STRVE/26-140
E8KWN0_STRVE/351-444
E8L2A7_9RHIZ/501-623
E8L3R9_9RHIZ/67-214
E8LBN9_9FIRM/32-147
E8LBU6_9FIRM/161-279
E8LD33_9FIRM/330-423
E8LDK4_9FIRM/2-93
E8LDR3_9FIRM/279-410
E8LEM5_9FIRM/21-149
E8LGZ4_9FIRM/24-147
E8LGZ6_9FIRM/342-460
E8LHS4_9GAMM/229-343
E8LJH2_9GAMM/467-600
E8LN32_9GAMM/23-149
E8LNS7_9VIBR/228-347
E8LNX4_9VIBR/24-128
E8LP40_9VIBR/331-454
E8LPP7_9VIBR/192-316
E8LQK0_9VIBR/165-322
E8LQW7_9VIBR/62-255
E8LRW3_9VIBR/168-292
E8LS97_9VIBR/294-431
E8LSU9_9VIBR/286-408
E8LUK8_9VIBR/169-292
E8LV51_9VIBR/171-309
E8LXG9_9VIBR/238-360
E8LXG9_9VIBR/24-142
E8LZ43_9VIBR/174-312
E8M0F0_9VIBR/451-585
E8M3F3_9VIBR/198-320
E8M6Q0_9VIBR/294-431
E8M7P1_9VIBR/451-585
E8MAA8_9VIBR/245-367
E8MAV0_9VIBR/184-322
E8MB95_9VIBR/340-464
E8MBM0_9VIBR/62-255
E8MBQ6_9VIBR/228-347
E8MDH8_9VIBR/24-128
E8MDT9_9VIBR/171-294
E8MFK3_BIFL2/28-183
E8MFV6_BIFL2/255-386
E8MH81_BIFL2/78-232
E8MHI7_BIFL2/41-150
E8MM71_BIFLS/91-245
E8MS80_BIFL1/91-245
E8MSI3_BIFL1/41-150
E8MW74_BIFL1/28-183
E8MWG7_BIFL1/255-386
E8MZ98_ANATU/221-343
E8MZG5_ANATU/19-124
E8N190_ANATU/371-493
E8N3K3_ANATU/558-680
E8N3V9_ANATU/20-124
E8N498_ANATU/346-470
E8N4H0_ANATU/194-296
E8N4U8_ANATU/482-629
E8N5A8_ANATU/76-203
E8N5C2_ANATU/329-421
E8N952_MICTS/260-390
E8NAA3_MICTS/53-159
E8NES7_MICTS/66-218
E8NFB1_MICTS/69-250
E8NL49_SALET/228-329
E8NLP6_SALET/66-155
E8NLQ2_SALET/468-602
E8NPW9_SALET/27-132
E8P0L0_YERPH/66-146
E8P0S6_YERPH/470-604
E8P219_YERPH/228-345
E8P9T7_ACIB1/63-172
E8PC48_ACIB1/333-461
E8PCZ3_ACIB1/458-614
E8PJE6_THESS/45-151
E8PKH7_THESS/22-136
E8PKQ1_THESS/170-293
E8PL89_THESS/392-485
E8PM30_THESS/77-191
E8PM59_THESS/76-201
E8PMN0_THESS/336-455
E8PND3_THESS/260-385
E8PP25_THESS/229-386
E8PR35_THESS/20-116
E8Q8H0_STRED/158-279
E8Q8R1_STRED/53-175
E8QCN6_STRED/24-224
E8QCV1_STRED/26-140
E8QD26_STRED/351-444
E8QFP7_HELP7/316-409
E8QM64_HELP4/342-435
E8QPP6_HELPR/342-435
E8QRW1_HELPW/316-409
E8QWH8_ISOPI/573-723
E8QXL9_ISOPI/340-433
E8QYC6_ISOPI/51-155
E8R4A3_ISOPI/176-305
E8R6H6_ISOPI/164-289
E8R7W9_DESM0/49-186
E8R841_DESM0/71-193
E8RA67_DESM0/22-125
E8RBW6_9DELT/251-367
E8RC52_9DELT/230-344
E8RCJ5_9DELT/396-520
E8RCX5_9DELT/337-430
E8RD48_9DELT/260-409
E8RDY0_9DELT/27-149
E8RE45_9DELT/32-136
E8REF3_9DELT/32-176
E8RES8_9DELT/80-201
E8RG85_9DELT/246-368
E8RH70_9DELT/181-303
E8RHG2_9DELT/159-262
E8RIN6_9DELT/106-253
E8RJ74_9DELT/162-283
E8RJR5_9DELT/435-561
E8RMK0_9CAUL/58-161
E8RMX5_9CAUL/517-651
E8RPE2_9CAUL/288-410
E8RTW4_9CAUL/55-175
E8RUY8_9CAUL/69-209
E8RZK5_MICSL/63-252
E8RZY7_MICSL/56-203
E8S4T6_MICSL/34-155
E8S604_MICSL/41-142
E8S688_MICSL/273-421
E8S8P0_MICSL/415-534
E8SAW2_MICSL/404-497
E8SGI9_STAPH/335-428
E8SIE6_STAPH/18-132
E8SJI9_STAPH/64-184
E8SJP7_STAPH/159-278
E8SKM5_STAPH/25-127
E8SPC4_NEIGO/436-570
E8SPF6_NEIGO/226-357
E8SUP2_GEOS2/432-555
E8SV34_GEOS2/160-279
E8SWZ8_GEOS2/323-448
E8SX28_GEOS2/23-139
E8SYR0_GEOS2/60-180
E8T021_GEOS2/334-427
E8T0D2_GEOS2/488-629
E8T0G1_GEOS2/18-132
E8T2W2_THEA1/373-466
E8T3X6_THEA1/56-173
E8T441_THEA1/382-503
E8T4J0_THEA1/165-285
E8T4K7_THEA1/245-367
E8T4K7_THEA1/27-145
E8T4S1_THEA1/246-395
E8T520_THEA1/291-413
E8T544_THEA1/15-173
E8T637_THEA1/442-579
E8T6E5_THEA1/466-608
E8T6K4_THEA1/37-177
E8T6R5_THEA1/85-214
E8T787_MESCW/496-634
E8T7U3_MESCW/51-144
E8TBB3_MESCW/52-166
E8TG91_MESCW/12-165
E8TKB0_MESCW/75-219
E8TQU3_ALIDB/224-312
E8TSL0_ALIDB/458-591
E8TXA3_ALIDB/230-413
E8U064_ALIDB/66-202
E8U354_DEIML/459-583
E8U3Q7_DEIML/34-161
E8U3R2_DEIML/432-556
E8U4A7_DEIML/24-140
E8U4B7_DEIML/48-177
E8U4G5_DEIML/326-447
E8U4I1_DEIML/55-195
E8U5V6_DEIML/36-137
E8U605_DEIML/59-221
E8U6E9_DEIML/19-112
E8U766_DEIML/215-317
E8U7K7_DEIML/14-135
E8U7R5_DEIML/48-172
E8U9K8_DEIML/217-342
E8UA87_DEIML/64-174
E8UB32_DEIML/641-764
E8UBN8_DEIML/372-465
E8UDD4_TAYEM/425-557
E8UF37_TAYEM/82-217
E8UJL2_MYCFM/197-311
E8UK88_STREJ/71-225
E8UK99_STREJ/25-139
E8UKD9_STREJ/353-446
E8UKP6_STREJ/53-175
E8UQ25_STREJ/159-279
E8UQM7_THEBF/75-186
E8URR9_THEBF/232-381
E8US47_THEBF/227-349
E8US47_THEBF/24-134
E8US53_THEBF/452-574
E8UT01_THEBF/324-417
E8UT66_THEBF/61-183
E8UTA4_THEBF/4-126
E8UTX1_THEBF/19-138
E8UTY2_THEBF/472-615
E8UTZ4_THEBF/27-146
E8UUB5_THEBF/20-135
E8UUP3_THEBF/43-156
E8UW13_THEBF/252-374
E8UWG9_THEBF/26-146
E8V4M8_TERSS/165-285
E8V568_TERSS/44-148
E8V7R4_TERSS/31-162
E8V886_TERSS/69-200
E8V8C0_TERSS/496-607
E8V9V0_BACST/27-129
E8VBA2_BACST/49-154
E8VBF8_BACST/336-429
E8VD69_BACST/500-642
E8VDR1_BACST/18-132
E8VE17_BACST/61-181
E8VG54_BACST/160-279
E8VK24_BACST/23-139
E8VMA3_VIBVU/451-585
E8VN87_VIBVU/62-255
E8VNG0_VIBVU/53-178
E8VPF5_VIBVU/292-429
E8VPI6_VIBVU/165-290
E8VPV6_VIBVU/248-370
E8VRJ2_VIBVU/228-347
E8VTN8_VIBVU/129-252
E8VTY8_VIBVU/187-325
E8VUU2_VIBVU/338-462
E8VW17_VIBVU/248-370
E8VW17_VIBVU/35-150
E8VWL2_VIBVU/174-312
E8VY66_VIBVU/171-309
E8W7C3_STRFA/34-156
E8W8H0_STRFA/430-549
E8W8U7_STRFA/24-134
E8WBW8_STRFA/270-437
E8WC54_STRFA/72-228
E8WCU6_STRFA/258-380
E8WIV3_GEOS8/335-454
E8WJP6_GEOS8/206-330
E8WK21_GEOS8/80-203
E8WKY0_GEOS8/213-336
E8WL52_GEOS8/147-271
E8WLZ2_GEOS8/178-302
E8WMK3_GEOS8/39-154
E8WML5_GEOS8/539-685
E8WMQ9_GEOS8/236-360
E8WPA6_GEOS8/23-114
E8WRC2_GEOS8/162-282
E8WRH4_GEOS8/231-353
E8WS46_GEOS8/337-456
E8WT26_GEOS8/230-333
E8WTE0_GEOS8/329-451
E8WTR7_GEOS8/470-599
E8WTT7_GEOS8/72-201
E8WUC5_GEOS8/349-442
E8WUK3_GEOS8/174-296
E8WUL9_GEOS8/21-142
E8WW84_ACISM/24-131
E8WYV0_ACISM/39-155
E8X386_ACISM/471-613
E8X3I9_ACISM/164-283
E8X4D6_ACISM/68-199
E8XB14_SALT4/27-132
E8XBD3_SALT4/228-329
E8XI06_SALT4/66-155
E8XI12_SALT4/471-605
E8XMX9_RAHSY/475-609
E8XQ72_RAHSY/31-167
E8XSG2_RAHSY/66-154
E8XXR4_RAHSY/228-344
E8Y140_RAHSY/199-321
E8Y443_ECOKO/228-329
E8Y478_ECOKO/27-132
E8YCI9_ECOKO/468-602
E8YCJ4_ECOKO/66-183
E8YGQ5_9BURK/92-223
E8YHM7_9BURK/443-575
E8YHV1_9BURK/232-353
E8YST3_9BURK/30-168
E8YSU2_9BURK/38-165
E8ZJ11_MYCHL/200-325
E8ZK43_MYCHL/190-281
E8ZKD6_MYCHL/60-191
E8ZM19_CLOB0/163-289
E8ZQG7_CLOB0/75-190
E8ZQH8_CLOB0/478-623
E8ZR91_CLOB0/19-134
E8ZRF5_CLOB0/393-515
E8ZRI3_CLOB0/20-143
E8ZRV9_CLOB0/329-422
E8ZS69_CLOB0/135-258
E8ZSS7_CLOB0/45-189
E8ZTY3_CLOB0/30-151
E8ZUH5_CLOB0/148-269
E8ZV01_CLOB0/123-256
E8ZWF0_CLOB0/247-369
E8ZXH6_SALET/80-169
E8ZXI2_SALET/398-532
E9A0J3_SALET/27-132
E9A6Q7_SALET/228-329
E9AKP4_LEIME/58-185
E9B333_LEIME/75-242
E9B8M7_LEIDO/58-185
E9BP19_LEIDO/75-242
E9C1W4_9EUKA/183-292
E9C253_9EUKA/67-197
E9C8G4_9EUKA/64-203
E9CN58_9ENTR/228-343
E9CPE0_9ENTR/66-185
E9CVF1_COCPS/64-179
E9DDU0_COCPS/77-194
E9DKV2_9STRE/26-140
E9DLE5_9STRE/162-283
E9DLI0_9STRE/351-444
E9DN58_9STRE/26-125
E9DUE5_METAQ/38-172
E9DXW6_METAQ/63-197
E9E1Y0_METAQ/31-140
E9E8Q7_METAQ/39-183
E9EMR9_METAR/63-195
E9ESN5_METAR/31-140
E9F8N2_METAR/36-175
E9FAG1_METAR/37-162
E9FAQ6_METAR/63-194
E9FBE0_METAR/39-183
E9FFX7_9STRE/53-175
E9FGQ6_9STRE/353-446
E9FGR0_9STRE/26-140
E9FIL7_9STRE/180-300
E9FK21_9STRE/53-175
E9FNH4_9STRE/179-300
E9FP39_9STRE/26-140
E9FP46_9STRE/353-446
E9PYG9_MOUSE/196-351
E9Q0K6_MOUSE/196-351
E9QMH0_MOUSE/196-351
E9RL19_LACRE/62-190
E9RLZ4_LACRE/333-426
E9RM82_LACRE/27-130
E9RPJ0_LACRE/40-144
E9RPK4_LACRE/31-145
E9RRE6_9FIRM/20-149
E9RSG3_9FIRM/332-425
E9RU72_9FIRM/22-137
E9RV87_9FIRM/75-186
E9RVB3_9FIRM/35-153
E9RXS0_9FIRM/161-281
E9S0Q2_TREDE/325-418
E9S2H8_TREDE/213-365
E9S3K2_TREDE/234-352
E9S3L4_TREDE/32-132
E9S3Q8_TREDE/24-126
E9S3Z3_TREDE/528-669
E9S406_TREDE/158-280
E9S441_TREDE/23-140
E9S4B6_TREDE/37-147
E9S4F0_TREDE/57-149
E9S7E9_RUMAL/75-320
E9S7I2_RUMAL/47-153
E9S9K5_RUMAL/22-137
E9SB68_RUMAL/337-430
E9SBB0_RUMAL/269-391
E9SBQ1_RUMAL/17-137
E9SD35_RUMAL/895-1017
E9SDA9_RUMAL/170-292
E9SI60_CLOSY/164-299
E9SJH1_CLOSY/21-153
E9SKT3_CLOSY/668-790
E9SL33_CLOSY/174-299
E9SL56_CLOSY/53-168
E9SME2_CLOSY/75-186
E9SNS0_CLOSY/330-423
E9SRV9_CLOSY/161-281
E9SSF0_CLOSY/35-139
E9SSS0_CLOSY/45-162
E9ST56_CLOSY/165-300
E9T4I9_COREQ/462-582
E9T6N2_COREQ/75-221
E9T7D4_COREQ/46-154
E9T7D6_COREQ/61-164
E9T7N0_COREQ/272-421
E9TFC2_ECOLX/27-132
E9TH76_ECOLX/228-329
E9TI89_ECOLX/468-602
E9TI95_ECOLX/66-182
E9TVP2_ECOLX/27-132
E9TZC5_ECOLX/66-178
E9TZD3_ECOLX/468-602
E9TZW4_ECOLX/228-329
E9UAK4_ECOLX/66-178
E9UAL0_ECOLX/468-602
E9UHD0_ECOLX/27-132
E9UIV9_ECOLX/228-329
E9UP29_9ACTO/269-397
E9V221_9ACTO/37-175
E9V2Y9_9ACTO/62-213
E9V7V4_ECOLX/27-132
E9VAJ8_ECOLX/228-329
E9VBG1_ECOLX/468-602
E9VBG6_ECOLX/66-178
E9VLC9_ECOLX/228-329
E9VQ33_ECOLX/36-141
E9VTF4_ECOLX/468-602
E9VTL2_ECOLX/66-178
E9VYU4_ECOLX/228-329
E9W0R3_ECOLX/27-132
E9W2K4_ECOLX/66-182
E9W2K9_ECOLX/468-602
E9WFC3_ECOLX/2-43
E9WII0_ECOLX/228-329
E9WL80_ECOLX/66-183
E9WL85_ECOLX/468-602
E9WTR7_ECOLX/228-329
E9WXT8_ECOLX/27-132
E9WZ05_ECOLX/468-602
E9WZ11_ECOLX/4-121
E9X2F7_ECOLX/27-132
E9X6V8_ECOLX/228-329
E9XA11_ECOLX/66-182
E9XA16_ECOLX/468-602
E9XGL7_ECOLX/228-329
E9XIN6_ECOLX/27-132
E9XQF6_ECOLX/468-602
E9XQG2_ECOLX/4-90
E9Y087_ECOLX/27-132
E9Y2P1_ECOLX/228-329
E9Y5J1_ECOLX/66-183
E9Y5J7_ECOLX/468-602
E9YC80_ECOLX/27-132
E9YEQ5_ECOLX/228-329
E9YI19_ECOLX/4-121
E9YI25_ECOLX/468-602
E9YPF2_ECOLX/27-132
E9YTA3_ECOLX/39-166
E9YUG3_ECOLX/228-329
E9YYR9_ECOLX/468-602
E9YYS5_ECOLX/66-155
E9Z341_ESCFE/228-329
E9Z659_ESCFE/26-132
E9ZAA0_ESCFE/468-602
E9ZAA6_ESCFE/66-166
E9ZLC1_MYCTU/72-222
E9ZN05_MYCTU/430-550
E9ZQZ2_MYCTU/268-418
E9ZUB8_NEIME/226-343
E9ZUE8_NEIME/436-570
E9ZZZ8_NEIME/226-343
F0A024_NEIME/436-569
F0A5G8_NEIME/226-343
F0A5M3_NEIME/436-569
F0AAX3_NEIME/226-359
F0AB06_NEIME/436-569
F0AGV5_NEIME/226-343
F0AGY4_NEIME/436-569
F0AMS9_NEIME/226-343
F0AMV1_NEIME/436-569
F0ASU9_NEIME/226-343
F0ASY2_NEIME/436-569
F0AYN7_NEIME/226-343
F0AYR5_NEIME/436-569
F0B4D5_NEIME/226-343
F0B4G7_NEIME/453-586
F0B7Y5_9XANT/450-584
F0BFD6_9XANT/200-320
F0BI35_9XANT/229-407
F0BMT6_9XANT/173-293
F0BWA8_9XANT/450-584
F0BWD3_9XANT/229-352
F0C6N1_9XANT/450-584
F0C7P3_9XANT/200-320
F0D1Q9_STAAU/308-401
F0D6C4_STAAU/63-183
F0D6W8_STAAU/26-128
F0D7Y6_STAAU/159-278
F0D8R8_STAAU/18-132
F0D9D6_STAAU/308-401
F0DCS0_STAAU/18-132
F0DDT4_STAAU/26-128
F0DET7_STAAU/63-183
F0DG03_STAAU/159-278
F0DID4_9FIRM/1-106
F0DIW3_9FIRM/22-152
F0DJI3_9FIRM/329-422
F0DJJ2_9FIRM/44-174
F0DJY2_9FIRM/34-137
F0DKA1_9FIRM/176-298
F0DKG4_9FIRM/8-150
F0DKT7_9FIRM/19-134
F0DLU8_9FIRM/129-252
F0DMW1_9FIRM/330-453
F0DNH2_9FIRM/496-640
F0DNI8_9FIRM/75-185
F0DNM4_9FIRM/182-303
F0DPG6_9FIRM/247-384
F0DQF4_9FIRM/233-355
F0DQF4_9FIRM/26-143
F0DQS5_9FIRM/472-614
F0DQY0_9FIRM/18-133
F0DS61_9FIRM/75-186
F0DT35_9FIRM/451-573
F0DT41_9FIRM/227-349
F0DT41_9FIRM/23-134
F0DU55_9FIRM/286-379
F0DUY9_9FIRM/23-143
F0DV05_9FIRM/24-118
F0DVB1_9FIRM/17-191
F0DVM4_9FIRM/20-130
F0DVU9_9FIRM/52-171
F0DWR6_9FIRM/234-381
F0DXB1_9FIRM/252-374
F0E630_9PSED/61-218
F0EER3_9PSED/461-596
F0EF61_ENTCA/37-173
F0EFQ5_ENTCA/340-433
F0EHP0_ENTCA/170-291
F0EJ70_ENTCA/63-191
F0EKU1_ENTCA/29-126
F0EL36_ENTCA/511-654
F0EL96_ENTCA/26-140
F0ELY4_ENTCA/29-134
F0ENE6_ENTCA/38-158
F0ET83_HAEPA/228-351
F0ETQ4_HAEPA/61-182
F0EU00_HAEPA/445-579
F0EWZ8_9NEIS/486-617
F0EYH9_9NEIS/226-327
F0F026_9NEIS/101-239
F0F4H2_9BACT/62-187
F0F606_9BACT/329-422
F0F6D7_9BACT/22-150
F0F6I4_9BACT/274-397
F0F732_9BACT/475-618
F0F7Q0_9BACT/21-142
F0FAD1_9BACT/28-127
F0FAW2_9BACT/70-184
F0FBK2_STRSA/353-446
F0FE42_STRSA/53-175
F0FED2_STRSA/26-140
F0FGZ1_STRSA/159-279
F0FI87_STRSA/36-155
F0FKD5_STRSA/53-175
F0FL64_STRSA/26-140
F0FLW9_STRSA/159-279
F0FMQ6_STRSA/353-446
F0FPV9_STRSA/159-279
F0FRS3_STRSA/26-140
F0FSH2_STRSA/53-175
F0FUP8_STRSA/353-446
F0G356_9BURK/232-350
F0G7I3_9BURK/28-160
F0G9G3_9BURK/443-575
F0GC29_9BURK/31-156
F0GD99_9BURK/94-225
F0GDD1_9BURK/31-152
F0GLA2_9LACO/62-190
F0GLP0_9LACO/359-471
F0GM58_9LACO/160-281
F0GNM6_9LACO/30-145
F0GQ42_9LACO/30-145
F0GR88_9LACO/359-472
F0GS24_9LACO/160-281
F0GSK4_9LACO/62-190
F0GUA8_9FIRM/19-132
F0GUG0_9FIRM/334-427
F0GZF2_9FIRM/19-130
F0GZH7_9FIRM/328-421
F0H4L0_9BACT/475-618
F0H5L4_9BACT/263-436
F0H6N6_9BACT/20-119
F0H7N2_9BACT/329-422
F0H9D7_9BACT/22-146
F0H9U5_9BACT/69-184
F0HAA7_9BACT/62-217
F0HCD2_9FIRM/56-176
F0HE06_9FIRM/220-341
F0HE06_9FIRM/24-176
F0HGF3_9FIRM/305-427
F0HH58_9FIRM/16-129
F0HHD4_9FIRM/333-426
F0HHQ9_9FIRM/156-277
F0HI09_9FIRM/24-125
F0HL00_9ACTN/21-135
F0HNB7_9ACTN/374-467
F0HNN4_9ACTN/90-233
F0HP93_9ACTN/15-135
F0HPC1_9ACTN/26-142
F0HR48_9ACTN/77-201
F0HU71_LACDL/30-144
F0HUA2_LACDL/160-281
F0HWY8_LACDL/77-205
F0HXF3_LACDL/326-446
F0HXM6_LACDL/363-476
F0HYD4_LACDL/17-154
F0HZU1_STRSA/26-140
F0I0M4_STRSA/53-175
F0I388_STRSA/36-155
F0I3E7_STRSA/353-446
F0I467_STRSA/159-279
F0I729_STRSA/26-140
F0I8E8_STRSA/53-175
F0IB86_STRSA/159-279
F0IBU1_STRSA/353-446
F0IF44_9FLAO/496-638
F0IGI7_9FLAO/65-154
F0IH43_9FLAO/256-390
F0IHI0_9FLAO/62-177
F0IJU7_STRSA/159-279
F0IKM7_STRSA/353-446
F0IKT3_STRSA/36-155
F0IN92_STRSA/53-175
F0IPG3_STRSA/26-140
F0IRS3_STRSA/353-446
F0ISF8_STRSA/159-279
F0ITQ8_STRSA/26-140
F0IU41_STRSA/53-175
F0IWN1_STRSA/36-155
F0J4P5_ACIMA/31-180
F0J630_ACIMA/63-198
F0J664_ACIMA/523-620
F0JBY1_DESDE/166-290
F0JC79_DESDE/270-387
F0JD86_DESDE/166-288
F0JDJ8_DESDE/219-324
F0JE52_DESDE/161-287
F0JER8_DESDE/20-146
F0JET1_DESDE/170-290
F0JG20_DESDE/71-180
F0JGG9_DESDE/334-427
F0JGM6_DESDE/32-157
F0JGZ3_DESDE/432-560
F0JH71_DESDE/24-140
F0JHC9_DESDE/156-279
F0JHR8_DESDE/35-155
F0JI84_DESDE/207-355
F0JJS6_DESDE/298-378
F0JK72_DESDE/19-124
F0JQU6_ESCFE/45-135
F0JQV2_ESCFE/468-602
F0JR84_ESCFE/228-329
F0JTZ8_ESCFE/26-132
F0JYS2_LACD2/160-281
F0JZK6_LACD2/62-190
F0K0F8_LACD2/326-446
F0K0W0_LACD2/363-476
F0K3J9_LACD2/30-144
F0K499_CLOAE/140-263
F0K4D3_CLOAE/231-359
F0K4U3_CLOAE/245-367
F0K5J0_CLOAE/36-138
F0K6M3_CLOAE/330-423
F0K7W3_CLOAE/49-185
F0K8B2_CLOAE/150-271
F0K8B6_CLOAE/40-158
F0K8R0_CLOAE/325-449
F0K927_CLOAE/186-308
F0KA35_CLOAE/86-210
F0KAK7_CLOAE/161-283
F0KB00_CLOAE/60-182
F0KBJ4_CLOAE/22-135
F0KC52_CLOAE/138-261
F0KCC3_CLOAE/45-156
F0KCM5_CLOAE/19-134
F0KD87_CLOAE/470-615
F0KDL6_CLOAE/133-255
F0KJ91_ACICP/229-347
F0KJI5_ACICP/81-186
F0KL48_ACICP/63-174
F0KLM5_ACICP/458-614
F0KNF0_ACICP/333-460
F0KXE5_YERE3/228-336
F0KZJ7_YERE3/470-604
F0L0K1_YERE3/66-148
F0L2Q2_9RHIZ/169-293
F0L5E2_9RHIZ/491-606
F0L5S9_9RHIZ/75-219
F0L8Y4_9RHIZ/146-269
F0L914_9RHIZ/31-134
F0LJI3_THEBM/560-748
F0LK97_THEBM/52-182
F0LL52_THEBM/52-172
F0LL79_THEBM/34-136
F0LQT3_VIBFU/62-159
F0LSV3_VIBFU/162-285
F0LT77_VIBFU/228-350
F0LUI1_VIBFU/451-585
F0LX55_VIBFU/181-319
F0LXV7_VIBFU/243-365
F0LZ72_VIBFU/197-319
F0M0I1_VIBFU/238-360
F0M0I1_VIBFU/30-146
F0M6J9_ARTPP/69-222
F0MA67_ARTPP/261-436
F0MB41_ARTPP/78-194
F0MHU1_NEIMG/436-569
F0MHX3_NEIMG/226-343
F0MRU4_NEIMM/226-343
F0MRX3_NEIMM/436-569
F0MX70_NEIMP/436-569
F0MX99_NEIMP/226-394
F0N1K5_NEIMO/226-359
F0N1N8_NEIMO/436-569
F0N6Y5_NEIMN/436-569
F0N714_NEIMN/226-343
F0NCV8_SULIR/50-194
F0NIN3_SULIR/50-168
F0NKY4_SULIH/50-168
F0NQP9_SULIH/50-194
F0NUN9_LACHH/66-194
F0NUY6_LACHH/359-476
F0NWB1_LACHH/160-281
F0NWE1_LACHH/22-171
F0NWQ3_LACHH/37-151
F0NYE0_WEEVC/60-187
F0NZ92_WEEVC/59-174
F0P0Z0_WEEVC/336-429
F0P152_WEEVC/26-125
F0P1E4_WEEVC/258-381
F0P4E6_STAPE/25-127
F0P4J5_STAPE/18-132
F0P6S1_STAPE/159-278
F0P7A9_STAPE/335-428
F0P882_STAPE/64-184
F0PBB6_ENTF6/510-653
F0PBH2_ENTF6/38-142
F0PCA2_ENTF6/334-427
F0PD37_ENTF6/63-191
F0PD58_ENTF6/35-138
F0PE11_ENTF6/27-141
F0PF33_ENTF6/35-136
F0PGN0_ENTF6/23-138
F0PHA8_ENTF6/159-280
F0PHG1_ENTF6/74-216
F0PJE3_BACT0/23-139
F0PLQ5_BACT0/27-127
F0PN49_BACT0/160-279
F0PPL1_BACT0/336-429
F0PQ72_BACT0/49-154
F0PQH6_BACT0/31-165
F0PUS5_BACT0/25-150
F0PVC5_BACT0/61-181
F0PX68_BACT0/501-644
F0PX95_BACT0/18-132
F0Q214_ACIAP/48-178
F0Q2J2_ACIAP/99-221
F0Q3W6_ACIAP/192-313
F0Q514_ACIAP/230-344
F0Q659_ACIAP/184-307
F0Q6Q1_ACIAP/184-322
F0QAG4_ACIAP/89-225
F0QAQ3_ACIAP/453-585
F0QMR0_ACIBD/458-614
F0QP86_ACIBD/63-172
F0QPJ7_ACIBD/333-461
F0QQQ5_MYCSL/82-174
F0QQQ6_MYCSL/183-276
F0QR06_MYCSL/12-144
F0QSA3_MYCSL/179-298
F0QSS9_VULM7/20-154
F0QSY5_VULM7/56-215
F0R0B3_BACSH/257-380
F0R2E4_BACSH/63-220
F0R318_BACSH/326-419
F0R4H6_BACSH/21-143
F0R4Z4_BACSH/477-620
F0RA82_CELLC/27-135
F0RAA7_CELLC/28-129
F0RAR9_CELLC/64-167
F0RCQ5_CELLC/57-172
F0RFB2_CELLC/337-432
F0RFV9_CELLC/254-411
F0RHG9_CELLC/474-616
F0RIV7_DEIPM/329-449
F0RJG5_DEIPM/75-195
F0RK76_DEIPM/19-128
F0RKA5_DEIPM/421-514
F0RLJ3_DEIPM/83-193
F0RLS2_DEIPM/286-409
F0RNS4_DEIPM/70-180
F0RQ28_DEIPM/277-397
F0RS26_SPHGB/326-419
F0RT94_SPHGB/176-298
F0RTQ7_SPHGB/22-163
F0RTU2_SPHGB/260-363
F0RTU2_SPHGB/57-167
F0RUD6_SPHGB/24-151
F0RVX8_SPHGB/526-671
F0RWA0_SPHGB/66-193
F0RWZ5_SPHGB/123-230
F0RXB1_SPHGB/500-621
F0RXF5_SPHGB/764-886
F0RYR9_SPHGB/61-199
F0RZ62_SPHGB/777-898
F0RZA4_SPHGB/533-655
F0S0J5_DESTD/56-173
F0S0M8_DESTD/165-285
F0S123_DESTD/245-395
F0S199_DESTD/382-504
F0S252_DESTD/242-364
F0S252_DESTD/27-142
F0S310_DESTD/425-581
F0S315_DESTD/301-423
F0S357_DESTD/373-479
F0S396_DESTD/469-613
F0S6V7_PEDSD/29-158
F0S741_PEDSD/336-444
F0S8E9_PEDSD/75-190
F0S9H4_PEDSD/25-127
F0SBT4_PEDSD/487-631
F0SC31_PEDSD/63-262
F0SCH4_PEDSD/253-376
F0SFM9_PLABD/453-577
F0SGC2_PLABD/67-196
F0SGW0_PLABD/42-176
F0SIG9_PLABD/184-313
F0SKK1_PLABD/350-472
F0SM61_PLABD/330-423
F0SP01_PLABD/68-175
F0SP10_PLABD/73-195
F0SRT6_PLABD/577-727
F0SSN5_PLABD/162-286
F0STW6_SYNGF/44-163
F0STX5_SYNGF/331-424
F0SUT5_SYNGF/130-253
F0SVB7_SYNGF/78-188
F0SVD7_SYNGF/502-644
F0SVG6_SYNGF/19-147
F0SVP2_SYNGF/336-456
F0SWC6_SYNGF/30-165
F0SWG3_SYNGF/60-239
F0SWS5_SYNGF/161-283
F0SXB2_SYNGF/27-149
F0SY90_SYNGF/360-481
F0SYD5_SYNGF/38-145
F0SYH5_SYNGF/136-259
F0SZK4_SYNGF/21-127
F0T1K5_SYNGF/324-446
F0T1N0_SYNGF/133-256
F0T1Y2_SYNGF/28-161
F0T2E6_SYNGF/21-151
F0T2U3_SYNGF/255-377
F0T2U3_SYNGF/38-153
F0T3L9_CHLP6/454-599
F0T8U3_METSL/86-240
F0T9M3_METSL/168-290
F0TCG0_METSL/50-159
F0TCR2_METSL/19-132
F0TDP5_LACA3/359-476
F0TGB5_LACA3/30-144
F0TGH1_LACA3/160-281
F0TIA6_LACA3/62-190
F0TJF4_RIEAR/25-128
F0TK11_RIEAR/57-172
F0TLA3_RIEAR/262-381
F0TPN0_RIEAR/340-433
F0TPU2_RIEAR/59-197
F0UCQ4_AJECA/69-190
F0ULB7_AJECA/182-303
F0V2K1_9MOLU/180-299
F0V3K1_9MOLU/71-203
F0VMY3_NEOCA/791-940
F0VSE4_STRG2/53-175
F0VSR7_STRG2/27-141
F0VT56_STRG2/158-279
F0VTK7_STRG2/37-162
F0VVU8_STRG2/351-444
F0VX55_STRG2/28-128
F0WRJ6_9STRA/182-342
F0X8P7_9PEZI/67-179
F0XDX5_9PEZI/37-176
F0YCU8_9STRA/71-228
F0YS23_9STRA/122-275
F0YXH0_9CLOT/35-137
F0YY21_9CLOT/27-140
F0YZF0_9CLOT/170-303
F0YZJ2_9CLOT/57-155
F0Z153_9CLOT/75-184
F0Z1H3_9CLOT/19-134
F0Z399_9CLOT/64-176
F0Z3F8_9CLOT/161-281
F0Z4H8_9CLOT/333-426
F0Z5H5_9CLOT/332-454
F0ZIW8_DICPU/24-132
F1A552_DICPU/32-163
F1P0T3_CHICK/155-310
F1Q7Z0_DANRE/48-209
F1QN88_DANRE/48-206
F1R3I8_DANRE/48-205
F1R861_DANRE/143-299
F1SEM6_PIG/73-227
F1T425_9ACTN/95-238
F1T511_9ACTN/337-430
F1T6C9_9ACTN/43-158
F1T8F6_9CLOT/19-146
F1T925_9CLOT/33-136
F1T9A9_9CLOT/18-133
F1T9J5_9CLOT/127-250
F1T9Q8_9CLOT/15-127
F1T9S7_9CLOT/74-223
F1TAQ3_9CLOT/321-443
F1TAW8_9CLOT/51-172
F1TC09_9CLOT/305-424
F1TD16_9CLOT/235-357
F1TD16_9CLOT/25-145
F1TEJ5_9CLOT/503-646
F1TEK3_9CLOT/22-144
F1TEM5_9CLOT/338-431
F1TES9_9CLOT/86-215
F1TG89_9CLOT/134-257
F1TKG5_PROAC/293-421
F1TML7_PROAC/381-475
F1TMT1_PROAC/99-205
F1TTE8_PROAC/293-421
F1TXU9_PROAC/113-219
F1TY01_PROAC/381-475
F1U0E3_PROAC/293-421
F1U3P6_PROAC/99-205
F1U500_PROAC/381-475
F1U823_PROAC/278-406
F1UD19_PROAC/113-219
F1UD84_PROAC/381-475
F1UEY2_PROAC/293-421
F1UGJ4_PROAC/113-219
F1UGN1_PROAC/381-475
F1UPT2_PROAC/293-421
F1USH2_PROAC/113-219
F1USN8_PROAC/381-475
F1UWJ6_PROAC/278-406
F1UY11_PROAC/113-219
F1UYK4_PROAC/381-475
F1V4H8_PROAC/293-421
F1V7R7_PROAC/381-475
F1V7Y0_PROAC/99-205
F1VCP9_PROAC/293-421
F1VD77_PROAC/381-475
F1VDE1_PROAC/99-205
F1VLG9_PROAC/293-421
F1VMT7_PROAC/381-475
F1VN03_PROAC/99-205
F1VSN8_MORCA/480-617
F1VUP3_9BURK/34-162
F1VX47_9BURK/151-275
F1VYM4_9BURK/65-196
F1VZJ4_9BURK/152-276
F1W0E2_9BURK/168-292
F1W5Y7_MORCA/480-617
F1WE11_MORCA/480-617
F1WJI5_MORCA/480-617
F1WPR8_MORCA/480-617
F1WVM9_MORCA/480-617
F1WXT5_MORCA/480-617
F1X2H6_MORCA/480-617
F1XBM4_MORCA/480-617
F1XGU0_MORCA/480-617
F1XJE3_ECO57/228-329
F1XS09_ECO57/27-132
F1XUB1_ECO57/468-602
F1XUB7_ECO57/66-178
F1Y1Q0_ECO57/468-602
F1Y1Q5_ECO57/66-178
F1Y244_ECO57/27-132
F1YCS7_ECO57/228-329
F1YDX5_9ACTO/79-225
F1YI88_9ACTO/438-556
F1YL77_9ACTO/271-417
F1YSI5_9PROT/88-223
F1YT39_9PROT/42-154
F1YTU9_9PROT/555-670
F1YXT1_9STRE/158-279
F1YXW0_9STRE/96-218
F1YYQ8_9STRE/26-140
F1Z1B5_9STRE/27-127
F1Z2R6_9STRE/352-445
F1Z3I2_9SPHN/28-162
F1Z3Y3_9SPHN/68-172
F1Z6A0_9SPHN/490-622
F1ZA32_9SPHN/86-221
F1ZCH5_9SPHN/49-180
F1ZD49_9SPHN/47-153
F1ZEI7_ECOLX/1-90
F1ZEJ3_ECOLX/468-602
F1ZIP2_ECOLX/27-132
F1ZL82_ECOLX/39-166
F1ZMG7_ECOLX/228-329
F1ZRN7_9FLAO/360-453
F1ZRT5_THEET/232-381
F1ZSD3_THEET/324-417
F1ZSS3_THEET/26-146
F1ZTK1_THEET/19-114
F1ZTL7_THEET/472-615
F1ZTR3_THEET/20-135
F1ZU03_THEET/123-242
F1ZUX1_THEET/227-338
F1ZUX1_THEET/24-134
F1ZUX7_THEET/452-574
F1ZVN6_THEET/75-186
F1ZVZ9_THEET/43-157
F1ZZQ0_THEET/84-228
F2A9H4_RHIET/31-134
F2A9Q1_RHIET/75-219
F2AI84_RHIET/512-628
F2AKT1_RHOBA/135-257
F2AL61_RHOBA/62-204
F2AP30_RHOBA/248-370
F2AP50_RHOBA/456-580
F2APT2_RHOBA/338-459
F2AS62_RHOBA/162-287
F2ATL9_RHOBA/580-728
F2AV73_RHOBA/27-128
F2AX29_RHOBA/123-235
F2B0Q5_RHOBA/593-714
F2B1C0_RHOBA/150-302
F2B204_RHOBA/367-488
F2B2B2_RHOBA/75-196
F2B4Y6_STRPN/353-446
F2B4Z2_STRPN/26-140
F2B6C7_STRPN/53-175
F2B7L5_STRPN/158-279
F2B8W6_9NEIS/136-221
F2B8W9_9NEIS/434-581
F2BE22_9NEIS/226-373
F2BH04_STRSA/36-155
F2BJ74_STRSA/53-175
F2BK05_STRSA/26-140
F2BL60_STRSA/159-279
F2BM54_STRSA/353-446
F2BPM0_STRSA/159-279
F2BPY9_STRSA/353-446
F2BQE3_STRSA/36-155
F2BSP0_STRSA/53-175
F2BUC5_STRSA/26-140
F2BV52_9FIRM/37-152
F2BVD4_9FIRM/347-440
F2BXB7_9FIRM/73-183
F2C194_HAEAE/446-580
F2C236_HAEAE/72-191
F2C3J7_HAEAE/228-353
F2C6R1_STRSA/53-175
F2C839_STRSA/26-140
F2C9B0_STRSA/159-279
F2CAG5_STRSA/353-446
F2CC15_STRSA/36-155
F2CDZ0_STRSA/53-175
F2CEA7_STRSA/26-140
F2CF78_STRSA/353-446
F2CGL8_STRSA/159-279
F2CIG8_STRSA/353-446
F2CMD3_STRSA/53-175
F2CMZ8_STRSA/26-140
F2CNY7_STRSA/159-279
F2CRQ2_HORVD/25-132
F2D2H1_HORVD/93-234
F2EUT2_PANAN/195-313
F2EX02_PANAN/26-132
F2EY40_PANAN/460-594
F2F010_9BACL/159-278
F2F1X1_9BACL/500-641
F2F248_9BACL/145-268
F2F2P3_9BACL/333-426
F2F3K0_9BACL/18-132
F2F6N6_9BACL/135-258
F2F790_9BACL/63-183
F2FA41_9BACL/208-331
F2FDX8_SALDU/66-155
F2FDY4_SALDU/471-605
F2FL96_SALDU/228-329
F2FNY8_SALDU/27-132
F2FT02_SALGL/27-132
F2FWR6_SALGL/66-155
F2FWS2_SALGL/471-605
F2G0G4_SALGL/228-329
F2G9J8_ALTMD/63-189
F2GA02_ALTMD/169-293
F2GAC5_ALTMD/159-284
F2GBY6_ALTMD/1-121
F2GCM0_ALTMD/156-278
F2GDR8_MYCTU/268-418
F2GIQ1_MYCTU/72-222
F2GQ20_BRUME/496-613
F2GUD3_BRUME/73-217
F2GZX3_BACTU/31-159
F2H4C6_BACTU/25-151
F2H4E2_BACTU/50-185
F2H5W0_BACTU/61-181
F2H7R1_BACTU/501-644
F2H7T9_BACTU/18-132
F2HAG7_BACTU/23-139
F2HAY0_BACTU/27-127
F2HCH3_BACTU/160-279
F2HDE9_BACTU/49-154
F2HET2_BACTU/337-430
F2HG37_BACTU/17-141
F2HIJ7_LACLA/27-141
F2HM57_LACLA/41-144
F2HMP7_LACLA/52-174
F2HNP3_LACLA/25-143
F2HP51_LACLA/347-440
F2HP72_LACLA/159-280
F2HPH2_LACLA/23-126
F2HUT7_BRUME/496-613
F2HW00_BRUME/73-217
F2I155_9RICK/72-208
F2I5Q3_9LACT/339-432
F2I5U4_9LACT/31-145
F2I7L3_9LACT/62-190
F2I8I6_9LACT/161-282
F2IA01_9FLAO/327-420
F2IEN6_9FLAO/61-179
F2IH42_9FLAO/259-382
F2IHV1_9FLAO/389-490
F2IHY4_9FLAO/24-126
F2IMH3_VIBCH/62-158
F2IN55_VIBCH/158-281
F2IPU7_VIBCH/293-430
F2IPY9_VIBCH/174-312
F2IR37_VIBCH/451-585
F2IRB8_VIBCH/228-365
F2ITM1_VIBCH/338-462
F2ITY7_VIBCH/244-366
F2ITY7_VIBCH/31-146
F2IVE8_9PROT/505-639
F2J0T6_9PROT/84-232
F2JAU5_HELPY/316-409
F2JET8_HELPY/316-409
F2JGT0_9FIRM/344-437
F2JHG8_9FIRM/138-260
F2JHP1_9FIRM/136-259
F2JI65_9FIRM/44-162
F2JKQ3_9FIRM/38-144
F2JKS3_9FIRM/126-258
F2JN20_9FIRM/33-154
F2JNL3_9FIRM/22-137
F2JP47_9FIRM/158-276
F2JQA9_9FIRM/465-607
F2JQW8_9FIRM/232-347
F2JRB5_9FIRM/64-225
F2JRH5_9FIRM/130-253
F2JRP0_9FIRM/145-267
F2JRW3_9FIRM/19-142
F2JSU2_9FIRM/77-188
F2JTZ6_9GAMM/454-597
F2JZR6_9GAMM/26-129
F2K285_9GAMM/183-307
F2K2C1_9GAMM/65-212
F2K429_9GAMM/72-154
F2K913_PSEBR/54-150
F2K9D8_PSEBR/61-176
F2KAE0_PSEBR/29-152
F2KDR8_PSEBR/461-595
F2KK54_PSEBR/31-134
F2KM54_PSEBR/228-349
F2KMV1_ARCVE/49-192
F2KQ51_ARCVE/19-120
F2KQR4_ARCVE/27-139
F2KRD5_ARCVE/51-160
F2KSL1_ARCVE/20-117
F2KTW4_9BACT/28-127
F2KUQ0_9BACT/62-220
F2KUY8_9BACT/22-146
F2KXA8_9BACT/21-142
F2KXG0_9BACT/475-618
F2KYE1_9BACT/263-436
F2KYR0_9BACT/329-422
F2KZG6_9BACT/69-184
F2L1N1_9CREN/61-182
F2L3V1_9CREN/54-162
F2LFZ0_BURGA/232-335
F2LG16_BURGA/443-577
F2LHW7_BURGA/99-230
F2LIN0_BURGA/61-161
F2LJX8_BURGA/36-131
F2LLV3_BURGA/32-166
F2LSF4_BURGA/178-321
F2LTM5_9DELT/420-542
F2LTR3_9DELT/336-429
F2LTS6_9DELT/428-560
F2LTZ7_9DELT/19-129
F2LU12_9DELT/357-479
F2LUC6_9DELT/177-314
F2LUE3_9DELT/145-269
F2LV16_9DELT/17-138
F2LWF8_9DELT/525-667
F2LWG1_9DELT/74-195
F2LWH9_9DELT/466-588
F2LWP4_9DELT/164-283
F2LWY3_9DELT/354-476
F2LX00_9DELT/276-398
F2LXC2_9DELT/23-132
F2LY28_9DELT/234-384
F2LY82_9DELT/243-368
F2LYF7_LACAM/359-476
F2M175_LACAM/62-190
F2M1R2_LACAM/30-144
F2M241_LACAM/160-281
F2M4H3_LACCA/33-136
F2M6Z1_LACCA/40-144
F2M703_LACCA/31-173
F2M740_LACCA/160-281
F2M961_LACCA/339-432
F2MCR9_LACCA/59-187
F2MDG0_LACCA/33-136
F2MFF4_LACCA/40-144
F2MFX5_LACCA/31-173
F2MG12_LACCA/160-281
F2MHY3_LACCA/340-433
F2MLS5_LACCA/59-187
F2MN56_ENTFA/35-136
F2MP90_ENTFA/63-191
F2MP99_ENTFA/25-140
F2MQ00_ENTFA/35-138
F2MQF7_ENTFA/334-427
F2MQP9_ENTFA/159-280
F2MS49_ENTFA/510-653
F2MT10_ENTFA/56-160
F2MUG9_ENTFA/27-141
F2MXC5_PSEST/461-596
F2MYM7_PSEST/72-154
F2N0M0_PSEST/61-171
F2N736_9ACTN/45-154
F2N7T6_9ACTN/39-154
F2N7X8_9ACTN/334-427
F2N807_9ACTN/101-246
F2N830_9ACTN/269-404
F2ND11_9DELT/39-159
F2NDL4_9DELT/81-227
F2NET8_9DELT/216-364
F2NF48_9DELT/254-401
F2NFK1_9DELT/570-715
F2NFY2_9DELT/27-172
F2NG96_9DELT/54-166
F2NIQ1_9DELT/169-289
F2NIS1_9DELT/327-448
F2NJS6_9DELT/339-432
F2NKD7_9DEIN/45-150
F2NKK9_9DEIN/20-109
F2NLR5_9DEIN/263-386
F2NMA8_9DEIN/652-775
F2NNL3_9DEIN/23-152
F2NNY7_9DEIN/76-203
F2NPZ1_9DEIN/389-482
F2NQI7_9DEIN/231-351
F2NRK2_9SPIO/24-139
F2NS52_9SPIO/72-197
F2NSC6_9SPIO/339-481
F2NSZ6_9SPIO/34-174
F2NTU3_9SPIO/341-460
F2NUT6_9SPIO/327-420
F2NVI3_9SPIO/215-368
F2NWD9_9SPIO/2-130
F2NWN4_9SPIO/273-395
F2P5S1_PHOMO/454-588
F2P7F3_PHOMO/57-231
F2P9W3_PHOMO/63-166
F2PDE4_PHOMO/22-125
F2PG42_PHOMO/229-347
F2QE30_STROR/53-175
F2QEY0_STROR/350-443
F2QEY9_STROR/26-140
F2QGS8_STROR/158-279
F2R127_9ACTO/79-234
F2R320_9ACTO/26-147
F2R3D3_9ACTO/25-153
F2R4T2_9ACTO/28-162
F2R5G3_9ACTO/441-560
F2RD62_9ACTO/264-396
F2U6L8_9EUKA/52-169
F2U9W6_9EUKA/244-397
F2UBW0_9EUKA/42-202
F2UWR1_ACTVI/286-417
F2UYP7_ACTVI/69-222
F2V3S2_MYCTU/72-222
F2V5Q6_MYCTU/105-202
F2V8F8_MYCTU/430-550
F2V8N7_MYCTU/268-418
F2WL09_9VIRU/24-124
F2Z616_HALMA/27-132
GLND_ACIAD/458-614
GLND_ACIB3/458-614
GLND_ACIB5/458-614
GLND_ACIBC/458-614
GLND_ACIBS/458-614
GLND_ACIBT/458-614
GLND_ACIBY/458-614
GLND_AGRT5/491-606
GLND_AGRVS/489-611
GLND_AROAE/447-578
GLND_AZOBR/506-640
GLND_AZOVD/461-595
GLND_AZOVI/461-595
GLND_BORA1/437-568
GLND_BORBR/437-569
GLND_BORPA/437-569
GLND_BORPE/437-569
GLND_BRAJA/499-630
GLND_BRASB/499-629
GLND_BRASO/499-629
GLND_BRUA1/496-613
GLND_BRUA2/496-613
GLND_BRUAB/496-613
GLND_BRUMB/496-613
GLND_BRUME/496-613
GLND_BRUO2/496-613
GLND_BRUSI/496-613
GLND_BRUSU/496-613
GLND_BURA4/443-575
GLND_BURCA/443-575
GLND_BURCC/443-575
GLND_BURM7/443-575
GLND_BURM9/443-575
GLND_BURMA/443-575
GLND_BURMS/443-575
GLND_BURP0/443-575
GLND_BURP1/443-575
GLND_BURP6/443-575
GLND_BURPS/443-575
GLND_BURS3/443-575
GLND_BURTA/443-574
GLND_BURVG/444-575
GLND_CAUCN/496-630
GLND_CAUCR/496-630
GLND_CHRVO/439-573
GLND_CITK8/468-602
GLND_COLP3/460-594
GLND_CORGL/383-503
GLND_CUPPJ/450-586
GLND_DECAR/436-570
GLND_ECO24/468-602
GLND_ECO27/468-602
GLND_ECO45/468-602
GLND_ECO55/468-602
GLND_ECO57/468-602
GLND_ECO5E/468-602
GLND_ECO7I/468-602
GLND_ECO81/468-602
GLND_ECO8A/468-602
GLND_ECOBW/468-602
GLND_ECODH/468-602
GLND_ECOHS/468-602
GLND_ECOK1/468-602
GLND_ECOL5/468-602
GLND_ECOL6/468-602
GLND_ECOLC/468-602
GLND_ECOLI/468-602
GLND_ECOLU/468-602
GLND_ECOSE/468-602
GLND_ECOSM/468-602
GLND_ECOUT/468-602
GLND_ENTS8/470-604
GLND_ERWCT/479-613
GLND_ERYLH/489-623
GLND_ESCF3/468-602
GLND_GLUOX/516-631
GLND_HAEI8/446-580
GLND_HAEIE/446-580
GLND_HAEIN/446-580
GLND_IDILO/458-592
GLND_KLEOX/465-599
GLND_LEGPA/440-574
GLND_LEGPC/440-574
GLND_LEGPH/440-574
GLND_LEGPL/440-574
GLND_MANSM/461-595
GLND_METCA/454-588
GLND_MYCTA/430-550
GLND_MYCTU/430-550
GLND_NEIG1/436-570
GLND_NEIG2/436-570
GLND_NEIM0/436-569
GLND_NEIMA/436-569
GLND_NEIMB/436-569
GLND_NEIMF/436-570
GLND_NITHX/499-630
GLND_NITMU/448-580
GLND_NITOC/467-601
GLND_NITWN/498-628
GLND_NOVAD/486-619
GLND_OCHA4/496-613
GLND_PASMU/446-580
GLND_PECCP/479-613
GLND_PHEZH/495-629
GLND_PHOLL/462-596
GLND_PHOPR/455-589
GLND_PSE14/460-614
GLND_PSEA7/461-614
GLND_PSEA8/461-614
GLND_PSEAB/461-614
GLND_PSEAE/461-614
GLND_PSEE4/461-596
GLND_PSEF5/461-595
GLND_PSEFS/461-612
GLND_PSEHT/450-584
GLND_PSEMY/461-615
GLND_PSEP1/461-597
GLND_PSEPF/461-595
GLND_PSEPG/461-597
GLND_PSEPK/461-597
GLND_PSEPW/461-597
GLND_PSESM/460-614
GLND_PSEU2/460-614
GLND_PSEU5/461-596
GLND_PSYA2/478-641
GLND_PSYCK/476-638
GLND_PSYWF/481-652
GLND_RALME/441-585
GLND_RALSO/441-574
GLND_RHILO/496-627
GLND_RHILV/488-604
GLND_RHIME/494-610
GLND_RHITR/489-605
GLND_RHOPA/495-623
GLND_RHORT/473-621
GLND_RHOS4/504-634
GLND_SALA4/468-602
GLND_SALAR/468-602
GLND_SALCH/468-602
GLND_SALDC/468-602
GLND_SALEP/468-602
GLND_SALG2/468-602
GLND_SALHS/468-602
GLND_SALNS/468-602
GLND_SALPA/468-602
GLND_SALPK/468-602
GLND_SALSV/468-602
GLND_SALTI/468-602
GLND_SALTY/468-602
GLND_SERP5/470-604
GLND_SHEON/434-568
GLND_SHIB3/468-602
GLND_SHIBS/468-602
GLND_SHIDS/468-602
GLND_SHIF8/468-602
GLND_SHIFL/468-602
GLND_SHISS/468-602
GLND_SILPO/477-607
GLND_SINMW/494-610
GLND_SODGM/474-608
GLND_STRCO/431-550
GLND_THICR/468-602
GLND_THIDA/436-567
GLND_VIBCH/451-585
GLND_VIBF1/451-585
GLND_VIBFM/451-585
GLND_VIBHB/451-585
GLND_VIBPA/451-585
GLND_VIBSL/451-585
GLND_VIBVU/451-585
GLND_VIBVY/451-585
GLND_XANAC/450-584
GLND_XANC5/450-584
GLND_XANC8/450-584
GLND_XANCB/450-584
GLND_XANCP/450-584
GLND_XANOM/450-584
GLND_XANOR/450-584
GLND_YERE8/470-604
GLND_YERP3/470-604
GLND_YERPA/470-604
GLND_YERPE/470-604
GLND_YERPG/470-604
GLND_YERPN/470-604
GLND_YERPP/470-604
GLND_YERPS/470-604
GLND_ZYMMO/496-629
MESH1_DROME/33-128
NADD_UREPA/232-355
O24769_BACME/28-137
O24771_BACME/49-153
O26251_METTH/50-159
O27154_METTH/4-97
O27704_METTH/15-122
O28404_ARCFU/16-218
O28840_ARCFU/39-129
O28849_ARCFU/51-157
O29044_ARCFU/20-133
O29268_ARCFU/6-101
O30165_ARCFU/578-749
O30203_ARCFU/70-171
O33847_THETH/45-152
O34203_FERIS/166-297
O50560_RHOSH/51-140
O52019_HALSA/34-139
O57915_PYRHO/21-151
O58085_PYRHO/33-132
O58617_PYRHO/16-187
O59446_PYRHO/39-165
O59597_PYRHO/37-137
O67745_AQUAE/51-170
O67911_AQUAE/273-423
O69970_STRCO/99-196
O80487_ARATH/353-489
O81418_ARATH/34-167
O82212_ARATH/108-212
O83657_TREPA/581-722
O83722_TREPA/13-131
O83745_TREPA/156-278
O83847_TREPA/186-314
O83882_TREPA/208-327
P72810_SYNY3/36-134
P73657_SYNY3/21-136
P73724_SYNY3/158-280
P73928_SYNY3/177-315
P74663_SYNY3/335-476
P95581_PSESX/20-123
P95966_SULSF/50-168
Q01DB1_OSTTA/26-135
Q01H10_OSTTA/64-194
Q01PU2_SOLUE/162-282
Q01QH1_SOLUE/421-551
Q01VK3_SOLUE/62-193
Q022E3_SOLUE/20-113
Q02IU4_PSEAB/71-148
Q02NW1_PSEAB/31-109
Q02SS2_PSEAB/157-280
Q02WM1_LACLS/159-280
Q02WX1_LACLS/19-170
Q02XD7_LACLS/27-130
Q02ZB1_LACLS/52-174
Q032M2_LACLS/27-141
Q034L8_LACC3/33-136
Q034S3_LACC3/59-187
Q037X6_LACC3/160-281
Q038B2_LACC3/31-182
Q038C5_LACC3/40-144
Q03DX7_PEDPA/61-189
Q03E94_PEDPA/28-132
Q03GA4_PEDPA/33-147
Q03GD5_PEDPA/160-281
Q03IR7_STRTD/158-279
Q03J90_STRTD/26-140
Q03RL1_LACBA/30-144
Q03RM7_LACBA/39-143
Q03T32_LACBA/61-189
Q03U19_LACBA/25-129
Q03VE8_LEUMM/24-139
Q03Y82_LEUMM/160-281
Q03YU5_LEUMM/59-180
Q03ZE7_LEUMM/23-129
Q03ZH0_LEUMM/40-144
Q03ZK2_LEUMM/315-434
Q041R5_LACGA/160-281
Q041V8_LACGA/42-156
Q046J0_LACGA/62-190
Q049D6_LACDB/160-281
Q049G6_LACDB/18-132
Q04BR7_LACDB/326-446
Q04C54_LACDB/62-190
Q04D43_OENOB/57-183
Q04FE6_OENOB/21-135
Q04FF1_OENOB/157-278
Q04II9_STRP2/162-283
Q04J29_STRP2/26-140
Q04K34_STRP2/53-175
Q04S27_LEPBJ/344-462
Q04TG6_LEPBJ/565-714
Q04ZV4_LEPBL/344-462
Q052J5_LEPBL/565-714
Q05HJ5_FRAAL/49-174
Q05Q04_9SYNE/58-196
Q05XT2_9SYNE/486-630
Q05Z53_9SYNE/58-178
Q065C5_9SYNE/457-600
Q07GV0_RHOP5/201-324
Q07NB7_RHOP5/65-213
Q07QP7_RHOP5/184-307
Q07V15_RHOP5/498-628
Q07W77_SHEFN/160-286
Q07ZG9_SHEFN/338-462
Q080G6_SHEFN/156-280
Q080I1_SHEFN/168-291
Q082R4_SHEFN/70-174
Q082Z2_SHEFN/159-282
Q085E4_SHEFN/436-570
Q086Q2_SHEFN/454-589
Q08NR3_STIAD/555-702
Q08S97_STIAD/236-356
Q094T4_STIAD/122-242
Q095T9_STIAD/218-340
Q09EC5_STIAD/272-391
Q0A5W8_ALHEH/309-431
Q0A7B6_ALHEH/68-176
Q0A7H8_ALHEH/465-599
Q0AK90_MARMM/488-621
Q0AND1_MARMM/98-240
Q0ATZ8_SYNWW/13-209
Q0AU91_SYNWW/227-354
Q0AUA8_SYNWW/237-359
Q0AUA8_SYNWW/31-147
Q0AUB1_SYNWW/163-287
Q0AV13_SYNWW/128-251
Q0AV33_SYNWW/160-282
Q0AVR2_SYNWW/136-259
Q0AW34_SYNWW/33-137
Q0AW50_SYNWW/2-84
Q0AWK1_SYNWW/30-145
Q0AWN6_SYNWW/500-644
Q0AWU2_SYNWW/75-192
Q0AWU9_SYNWW/126-249
Q0AX21_SYNWW/35-135
Q0AXC6_SYNWW/302-424
Q0AY50_SYNWW/187-310
Q0AZ80_SYNWW/125-247
Q0B015_SYNWW/50-172
Q0B026_SYNWW/213-337
Q0B077_SYNWW/19-113
Q0B0J4_SYNWW/53-198
Q0B0Q1_SYNWW/33-149
Q0B1P2_BURCM/37-161
Q0B2T8_BURCM/31-153
Q0BE13_BURCM/443-575
Q0BJ00_BURCM/93-224
Q0BKW6_FRATO/61-225
Q0BSP3_GRABC/94-229
Q0BV39_GRABC/518-633
Q0BYE2_HYPNA/60-173
Q0C0J5_HYPNA/64-206
Q0C4U5_HYPNA/511-643
Q0CUB2_ASPTN/495-624
Q0EW86_9PROT/242-364
Q0EYI3_9PROT/454-576
Q0EZG6_9PROT/454-567
Q0EZK0_9PROT/335-457
Q0F1G6_9PROT/175-299
Q0F1H9_9PROT/1009-1131
Q0F1I7_9PROT/128-245
Q0F301_9PROT/860-982
Q0F3A3_9PROT/263-390
Q0F3B2_9PROT/243-387
Q0F8S9_9RHOB/62-198
Q0FD40_9RHOB/505-635
Q0FQ71_9RHOB/488-620
Q0FTI1_9RHOB/61-202
Q0FZC4_9RHIZ/522-656
Q0FZP8_9RHIZ/83-224
Q0HGV0_SHESM/331-453
Q0HGV3_SHESM/434-568
Q0HIP0_SHESM/347-471
Q0HJW3_SHESM/169-292
Q0HLB2_SHESM/247-369
Q0HLB2_SHESM/34-151
Q0HM45_SHESM/155-279
Q0HMC1_SHESM/162-286
Q0HRG7_SHESR/162-286
Q0HRP1_SHESR/155-279
Q0HT57_SHESR/331-453
Q0HT60_SHESR/434-568
Q0HV95_SHESR/347-471
Q0HW58_SHESR/169-292
Q0HXK9_SHESR/247-369
Q0HXK9_SHESR/34-151
Q0I3N7_HAES1/444-578
Q0I3V3_HAES1/228-354
Q0IBH0_SYNS3/486-630
Q0ICQ0_SYNS3/58-178
Q0K1P1_CUPNH/27-123
Q0K5W4_CUPNH/59-159
Q0K670_CUPNH/68-199
Q0KA14_CUPNH/441-575
Q0PIH3_HELMO/343-467
Q0RAQ5_FRAAA/277-429
Q0RJF6_FRAAA/32-154
Q0RMV9_FRAAA/29-155
Q0RP60_FRAAA/1-141
Q0RS95_FRAAA/408-527
Q0S0R3_RHOSR/31-178
Q0S156_RHOSR/28-159
Q0S2D1_RHOSR/467-587
Q0SAJ2_RHOSR/272-422
Q0SHE6_RHOSR/78-224
Q0SK01_RHOSR/31-174
Q0SQ47_CLOPS/56-183
Q0SR57_CLOPS/19-134
Q0SRF7_CLOPS/470-615
Q0SSR0_CLOPS/393-515
Q0STY8_CLOPS/33-134
Q0SWU1_CLOPS/163-285
Q0SWX3_CLOPS/45-167
Q0T3H2_SHIF8/14-119
Q0TGN3_ECOL5/27-132
Q0TME9_CLOP1/56-182
Q0TNI8_CLOP1/19-134
Q0TNU1_CLOP1/470-615
Q0TQ45_CLOP1/392-514
Q0TQH9_CLOP1/59-193
Q0TRL9_CLOP1/33-134
Q0TV44_CLOP1/163-285
Q0TV57_CLOP1/45-167
Q0UHQ8_PHANO/2-82
Q0UR26_PHANO/42-163
Q0V2K5_PHANO/44-159
Q0VL60_ALCBS/60-158
Q0VLN9_ALCBS/327-447
Q0VP48_ALCBS/58-161
Q0VQF9_ALCBS/458-611
Q0W0E1_UNCMA/50-161
Q0W2L1_UNCMA/645-766
Q0W5M9_UNCMA/54-175
Q0W825_UNCMA/82-225
Q0W8N7_UNCMA/20-125
Q0YP55_9CHLB/296-418
Q0YPA5_9CHLB/340-439
Q0YRV4_9CHLB/61-175
Q0YTP7_9CHLB/346-465
Q0YUB3_9CHLB/103-204
Q111G5_TRIEI/612-759
Q116J1_TRIEI/233-382
Q119V5_TRIEI/342-482
Q11B25_MESSB/471-592
Q11HB7_MESSB/77-221
Q11NM7_CYTH3/29-131
Q11S25_CYTH3/262-385
Q11TA0_CYTH3/64-176
Q11WA0_CYTH3/55-170
Q125I3_POLSJ/250-416
Q12AD8_POLSJ/448-580
Q12FE8_POLSJ/63-210
Q12K70_SHEDO/469-587
Q12L51_SHEDO/335-459
Q12LJ7_SHEDO/171-294
Q12LR3_SHEDO/177-300
Q12MP8_SHEDO/61-163
Q12N39_SHEDO/347-471
Q12NY9_SHEDO/436-570
Q12RH3_SHEDO/154-278
Q12U82_METBU/53-187
Q12W52_METBU/50-164
Q12WS0_METBU/24-126
Q12X96_METBU/35-152
Q12YV8_METBU/20-132
Q133H0_RHOPS/186-309
Q13EY3_RHOPS/500-630
Q13QN6_BURXL/31-150
Q13SE5_BURXL/30-148
Q13T59_BURXL/234-351
Q13TL7_BURXL/92-223
Q13XB3_BURXL/443-575
Q14IB0_FRAT1/61-225
Q14N99_SPICI/197-309
Q14P76_SPICI/325-418
Q14PE2_SPICI/158-279
Q14PP8_SPICI/54-180
Q15MV4_PSEA6/146-268
Q15P95_PSEA6/63-148
Q15TD6_PSEA6/23-127
Q15TM2_PSEA6/155-279
Q15UA5_PSEA6/76-211
Q15WG5_PSEA6/452-589
Q16B05_ROSDO/509-638
Q176Y5_AEDAE/75-218
Q181E3_CLOD6/52-204
Q182D7_CLOD6/28-167
Q182K9_CLOD6/18-133
Q189P8_CLOD6/18-124
Q18BY2_CLOD6/37-141
Q18FZ1_HALWD/50-163
Q18HC6_HALWD/57-185
Q18JG6_HALWD/50-154
Q1ARA9_RUBXD/23-157
Q1ARW7_RUBXD/19-141
Q1AT02_RUBXD/26-199
Q1AUJ3_RUBXD/137-257
Q1AV14_RUBXD/293-435
Q1AVV6_RUBXD/520-665
Q1AVW3_RUBXD/62-176
Q1AX94_RUBXD/480-602
Q1AXV4_RUBXD/39-171
Q1B088_MYCSS/42-169
Q1B0T7_MYCSS/238-388
Q1B756_MYCSS/1-127
Q1B8P5_MYCSS/56-158
Q1BAL7_MYCSS/450-570
Q1BC82_MYCSS/31-153
Q1BDK6_MYCSS/28-128
Q1BI47_BURCA/31-153
Q1BQY6_BURCA/28-161
Q1BRZ4_BURCA/93-224
Q1CYS6_MYXXD/326-445
Q1CZT6_MYXXD/49-206
Q1D207_MYXXD/63-183
Q1D374_MYXXD/595-742
Q1D3D2_MYXXD/173-293
Q1D4L6_MYXXD/180-302
Q1EM09_9BACT/265-407
Q1EM40_9BACT/33-136
Q1G9B7_LACDA/30-144
Q1GBB5_LACDA/326-446
Q1GBQ5_LACDA/62-190
Q1GJI7_SILST/463-588
Q1GJU9_SILST/36-165
Q1GKA4_SILST/30-171
Q1GKD8_SILST/60-180
Q1GMF5_SILST/57-158
Q1GPD0_SPHAL/508-661
Q1GRY7_SPHAL/66-201
Q1GT21_SPHAL/58-155
Q1GXW9_METFK/178-302
Q1GYG8_METFK/64-195
Q1H137_METFK/442-575
Q1H3R6_METFK/19-180
Q1H4Y9_METFK/70-218
Q1I6W0_PSEE4/54-154
Q1I7A0_PSEE4/61-176
Q1IBA2_PSEE4/47-193
Q1IGG9_PSEE4/37-168
Q1IHP8_ACIBL/62-193
Q1II97_ACIBL/146-268
Q1IIK6_ACIBL/164-284
Q1IJ90_ACIBL/176-314
Q1ILB4_ACIBL/409-531
Q1IMN3_ACIBL/211-334
Q1IRL0_ACIBL/456-589
Q1IRT6_ACIBL/20-114
Q1IV70_ACIBL/63-222
Q1IWE5_DEIGD/19-127
Q1IY14_DEIGD/59-169
Q1J0L9_DEIGD/197-319
Q1J0S0_DEIGD/224-348
Q1J1U2_DEIGD/37-161
Q1J248_DEIGD/30-155
Q1J2M2_DEIGD/179-303
Q1J5N7_STRPF/18-218
Q1J7M8_STRPF/53-175
Q1J8F3_STRPF/26-140
Q1J8I9_STRPF/158-279
Q1JAP6_STRPB/18-218
Q1JCT0_STRPB/87-209
Q1JDH4_STRPB/26-140
Q1JDL1_STRPB/158-279
Q1JFX2_STRPD/18-218
Q1JHV0_STRPD/53-175
Q1JIJ7_STRPD/26-140
Q1JIN1_STRPD/158-279
Q1JKU7_STRPC/18-218
Q1JMQ6_STRPC/87-209
Q1JNE8_STRPC/26-140
Q1JNI2_STRPC/158-279
Q1JW44_DESAC/164-275
Q1JX55_DESAC/179-330
Q1JYA1_DESAC/64-146
Q1JYA8_DESAC/237-359
Q1JYA8_DESAC/29-144
Q1JYK9_DESAC/171-306
Q1JZ34_DESAC/78-199
Q1JZM8_DESAC/336-429
Q1K0Y9_DESAC/162-282
Q1K124_DESAC/551-695
Q1K1V0_DESAC/478-598
Q1K247_DESAC/24-131
Q1K2V4_DESAC/22-144
Q1K4D7_DESAC/203-351
Q1LI89_RALME/72-203
Q1LQB8_RALME/29-115
Q1MD77_RHIL3/168-292
Q1MDC4_RHIL3/31-160
Q1MDF0_RHIL3/137-260
Q1MJ47_RHIL3/36-139
Q1MMA6_RHIL3/512-628
Q1MP00_LAWIP/52-133
Q1MPC9_LAWIP/166-292
Q1MQB2_LAWIP/176-295
Q1MQJ0_LAWIP/48-148
Q1MRR4_LAWIP/40-157
Q1MZK7_9GAMM/342-464
Q1N0R8_9GAMM/61-178
Q1N0R9_9GAMM/161-284
Q1N1X6_9GAMM/463-597
Q1N3K9_9GAMM/331-455
Q1N3T0_9GAMM/232-354
Q1NBC6_9SPHN/67-202
Q1NCF1_9SPHN/169-292
Q1NCM5_9SPHN/56-174
Q1NDB6_9SPHN/492-625
Q1NII7_9DELT/288-410
Q1NJ81_9DELT/169-326
Q1NJY2_9DELT/164-285
Q1NK79_9DELT/76-197
Q1NKK1_9DELT/76-197
Q1NLE2_9DELT/337-430
Q1NMA3_9DELT/107-245
Q1NMT3_9DELT/22-122
Q1NMV7_9DELT/189-345
Q1NPB7_9DELT/189-345
Q1NPX8_9DELT/274-423
Q1NQ83_9DELT/226-367
Q1NRG8_9DELT/171-328
Q1NS67_9DELT/337-430
Q1NSQ4_9DELT/454-576
Q1NTL5_9DELT/188-310
Q1NUG4_9DELT/226-367
Q1NUR4_9DELT/274-423
Q1NVN3_9DELT/22-121
Q1NWE3_9DELT/188-310
Q1NWU1_9DELT/288-410
Q1NX83_9DELT/171-328
Q1NX95_9DELT/190-346
Q1NXY4_9DELT/113-259
Q1NY31_9DELT/454-576
Q1NYC5_9DELT/164-285
Q1PJA7_PROMA/59-179
Q1PKJ3_PROMA/59-179
Q1PL61_PROMA/59-179
Q1PVA6_9BACT/174-314
Q1PVG9_9BACT/335-427
Q1PXJ5_9BACT/221-365
Q1PXM8_9BACT/27-143
Q1PXR6_9BACT/18-83
Q1Q0E4_9BACT/191-313
Q1Q3P9_9BACT/155-278
Q1Q4K6_9BACT/396-517
Q1Q4W5_9BACT/341-479
Q1Q6K3_9BACT/162-282
Q1Q6N2_9BACT/26-148
Q1Q7L2_9BACT/396-521
Q1QAJ9_PSYCK/74-228
Q1QGE6_NITHX/200-323
Q1R035_CHRSD/466-600
Q1R057_CHRSD/53-154
Q1R0Z2_CHRSD/65-224
Q1RAH8_ECOUT/36-141
Q1UZ29_PELUB/62-199
Q1V3I3_VIBAL/168-291
Q1V457_VIBAL/62-207
Q1V4U5_VIBAL/228-346
Q1VDD6_VIBAL/13-116
Q1VE01_VIBAL/167-292
Q1VE08_VIBAL/239-361
Q1VE08_VIBAL/26-141
Q1VEZ8_VIBAL/451-585
Q1VSE1_9FLAO/71-186
Q1VUV8_9FLAO/247-361
Q1VV64_9FLAO/336-429
Q1VVG4_9FLAO/28-129
Q1VVG8_9FLAO/475-618
Q1VXV4_9FLAO/65-163
Q1VY28_9FLAO/27-129
Q1W0P4_9FLAO/64-166
Q1WRU5_LACS1/26-129
Q1WTZ1_LACS1/39-143
Q1WUM3_LACS1/32-146
Q1WUQ2_LACS1/161-282
Q1WV34_LACS1/63-191
Q1YFE2_MOBAS/501-634
Q1YIR0_MOBAS/82-203
Q1YRG3_9GAMM/52-156
Q1YRW0_9GAMM/228-382
Q1YSL9_9GAMM/26-137
Q1YTX5_9GAMM/461-595
Q1YZG4_PHOPR/23-127
Q1Z081_PHOPR/455-589
Q1Z4G5_PHOPR/169-292
Q1Z4T5_PHOPR/229-349
Q1Z7Z3_PHOPR/63-166
Q1ZC08_9GAMM/339-463
Q1ZCX8_9GAMM/475-604
Q1ZDZ6_9GAMM/136-259
Q1ZH74_9GAMM/334-458
Q1ZH94_9GAMM/24-128
Q1ZHN0_9GAMM/228-329
Q1ZIF0_9GAMM/70-169
Q1ZLI0_PHOAS/454-588
Q1ZM33_PHOAS/229-347
Q1ZMS7_PHOAS/665-784
Q1ZRP3_PHOAS/63-166
Q1ZX41_PHOAS/26-129
Q21CG9_RHOPB/499-630
Q21HG7_SACD2/467-622
Q21LD3_SACD2/170-293
Q21LD4_SACD2/138-261
Q21MU0_SACD2/246-352
Q21MZ7_SACD2/147-270
Q21RK3_RHOFD/19-154
Q21UB5_RHOFD/63-199
Q21VR4_RHOFD/449-582
Q21W42_RHOFD/29-152
Q21WZ9_RHOFD/174-296
Q21ZH2_RHOFD/243-370
Q220B4_RHOFD/32-159
Q24NB8_DESHY/24-118
Q24PZ7_DESHY/24-164
Q24R13_DESHY/156-278
Q24SB4_DESHY/64-188
Q24SD2_DESHY/54-180
Q24SH8_DESHY/245-367
Q24SH8_DESHY/36-150
Q24SP3_DESHY/18-153
Q24SU3_DESHY/498-640
Q24T03_DESHY/87-201
Q24TA7_DESHY/29-151
Q24TC5_DESHY/20-161
Q24TK6_DESHY/12-127
Q24UP3_DESHY/49-152
Q24VJ2_DESHY/129-252
Q24W22_DESHY/233-326
Q24W70_DESHY/44-161
Q24WA4_DESHY/127-250
Q24WB7_DESHY/28-127
Q24X12_DESHY/21-125
Q24XM4_DESHY/66-213
Q24XW7_DESHY/34-132
Q24YC7_DESHY/546-667
Q24YS6_DESHY/29-151
Q24YT1_DESHY/344-463
Q24YT2_DESHY/326-445
Q24Z78_DESHY/149-243
Q250J5_DESHY/248-370
Q251F1_DESHY/33-155
Q251M3_DESHY/118-240
Q251P7_DESHY/33-159
Q253U6_CHLFF/480-625
Q26CM5_FLABB/475-617
Q26DL4_FLABB/29-130
Q26EE6_FLABB/57-172
Q26EU0_FLABB/261-380
Q26EW6_FLABB/343-436
Q26HT3_FLABB/64-153
Q26I79_FLABB/27-130
Q28TZ8_JANSC/488-620
Q29DH2_DROPS/89-231
Q2A299_FRATH/61-225
Q2B035_9BACI/110-233
Q2B0I9_9BACI/61-181
Q2B0P9_9BACI/25-126
Q2B174_9BACI/160-279
Q2B1B7_9BACI/18-132
Q2B1L0_9BACI/336-429
Q2B1R4_9BACI/135-258
Q2B2A1_9BACI/528-670
Q2B835_9BACI/93-242
Q2B9P1_9BACI/330-455
Q2BAH4_9BACI/26-142
Q2BIC3_9GAMM/194-329
Q2BMI5_9GAMM/168-311
Q2BMX9_9GAMM/294-431
Q2BNF4_9GAMM/63-221
Q2BQY7_9GAMM/467-600
Q2BYU8_9GAMM/229-347
Q2C040_9GAMM/454-588
Q2C611_9GAMM/63-166
Q2C8A2_9GAMM/26-129
Q2CFQ0_9RHOB/514-646
Q2CHV4_9RHOB/62-198
Q2FF37_STAA3/26-128
Q2FFQ4_STAA3/159-278
Q2FGD1_STAA3/18-132
Q2FJ33_STAA3/63-183
Q2FNR4_METHJ/23-125
Q2FPY6_METHJ/354-472
Q2FQI5_METHJ/117-217
Q2FR85_METHJ/75-227
Q2FRV0_METHJ/50-163
Q2FS23_METHJ/344-465
Q2FS24_METHJ/22-139
Q2FT23_METHJ/21-133
Q2FWG7_STAA8/26-128
Q2G0G3_STAA8/63-183
Q2G297_STAA8/18-132
Q2G2T1_STAA8/159-278
Q2G785_NOVAD/67-202
Q2G918_NOVAD/56-163
Q2GGE0_EHRCR/64-208
Q2HGM9_CHAGB/37-152
Q2IGC0_ANADE/67-175
Q2III3_ANADE/502-624
Q2IL28_ANADE/80-201
Q2ILG0_ANADE/556-705
Q2IQ08_ANADE/140-262
Q2IQ24_ANADE/194-314
Q2IQL1_ANADE/174-293
Q2IXM5_RHOP2/276-414
Q2J466_RHOP2/499-629
Q2J4B5_FRASC/273-423
Q2JBH3_FRASC/39-140
Q2JDI3_FRASC/63-213
Q2JDX9_FRASC/7-149
Q2JFY5_FRASC/410-529
Q2JLF2_SYNJB/363-500
Q2JMQ6_SYNJB/589-734
Q2JQ52_SYNJB/22-136
Q2JQ70_SYNJB/63-182
Q2JS32_SYNJA/367-504
Q2JVH0_SYNJA/580-725
Q2JWM0_SYNJA/63-181
Q2JWR2_SYNJA/23-137
Q2K5M9_RHIEC/124-247
Q2KAD6_RHIEC/31-134
Q2KD77_RHIEC/488-604
Q2KYC2_BORA1/66-187
Q2KYT8_BORA1/30-135
Q2KZ09_BORA1/27-181
Q2L1Y4_BORA1/66-201
Q2LPN9_SYNAS/154-291
Q2LQ20_SYNAS/54-158
Q2LQ30_SYNAS/496-618
Q2LRV4_SYNAS/308-430
Q2LRW0_SYNAS/43-160
Q2LSR2_SYNAS/234-322
Q2LST9_SYNAS/295-408
Q2LT34_SYNAS/333-455
Q2LTL3_SYNAS/557-703
Q2LU18_SYNAS/173-289
Q2LU52_SYNAS/179-299
Q2LU62_SYNAS/475-597
Q2LW86_SYNAS/425-547
Q2LX11_SYNAS/28-177
Q2LXM7_SYNAS/19-143
Q2N6R9_ERYLH/68-202
Q2NCM3_ERYLH/66-201
Q2NEV3_METST/21-128
Q2NF57_METST/166-288
Q2NH68_METST/50-159
Q2NIH9_AYWBP/64-183
Q2NIL8_AYWBP/191-309
Q2NU56_SODGM/26-132
Q2NVP6_SODGM/66-148
Q2P1U7_XANOM/200-320
Q2RFL5_MOOTA/20-141
Q2RGK0_MOOTA/527-649
Q2RGL6_MOOTA/157-280
Q2RHU5_MOOTA/35-153
Q2RIG0_MOOTA/149-272
Q2RIJ5_MOOTA/32-154
Q2RKT7_MOOTA/75-185
Q2RKW5_MOOTA/493-638
Q2RKZ3_MOOTA/16-131
Q2RL55_MOOTA/24-145
Q2RL61_MOOTA/18-138
Q2RLT2_MOOTA/19-130
Q2RPH0_RHORT/179-323
Q2RSN6_RHORT/29-138
Q2RTG5_RHORT/71-214
Q2RW66_RHORT/19-128
Q2RXK0_RHORT/43-176
Q2RZ56_SALRD/36-139
Q2RZU6_SALRD/315-444
Q2S1V6_SALRD/57-172
Q2S2D8_SALRD/565-711
Q2S2L5_SALRD/340-462
Q2S6U0_HAHCH/33-146
Q2S6V4_HAHCH/48-175
Q2S8I5_HAHCH/77-250
Q2SBP5_HAHCH/468-628
Q2SCK0_HAHCH/206-323
Q2SF88_HAHCH/103-221
Q2SID3_HAHCH/20-125
Q2SII0_HAHCH/11-120
Q2SJA8_HAHCH/164-287
Q2SP69_HAHCH/190-325
Q2SQ88_HAHCH/169-292
Q2SRW2_MYCCT/198-310
Q2SS16_MYCCT/165-293
Q2SU73_BURTA/101-232
Q2T205_BURTA/251-372
Q2T3L3_BURTA/28-160
Q2TYS0_ASPOR/62-181
Q2UAN9_ASPOR/65-193
Q2URK1_ASPOR/32-177
Q2VYP5_MAGSA/487-621
Q2VZE4_MAGSA/238-360
Q2VZE4_MAGSA/30-147
Q2VZM7_MAGSA/173-311
Q2W1N1_MAGSA/357-479
Q2W1N2_MAGSA/151-275
Q2W681_MAGSA/177-315
Q2W926_MAGSA/232-355
Q2W9W8_MAGSA/183-305
Q2Y4K3_9ARCH/52-178
Q2Y8G0_NITMU/185-320
Q2YB60_NITMU/64-195
Q2YSX2_STAAB/63-183
Q2YT35_STAAB/18-132
Q2YTZ5_STAAB/159-278
Q2YUG5_STAAB/26-128
Q2YZR2_9DELT/454-576
Q30QH2_SULDN/450-575
Q30S67_SULDN/154-277
Q30SK7_SULDN/64-196
Q30UM9_SULDN/52-187
Q30VF6_DESDG/267-367
Q30VP7_DESDG/169-292
Q30WN8_DESDG/346-470
Q30X00_DESDG/286-408
Q30X36_DESDG/247-361
Q30Y87_DESDG/229-349
Q30Y87_DESDG/24-142
Q30YW0_DESDG/168-287
Q30YZ0_DESDG/448-565
Q30ZA6_DESDG/50-175
Q311E7_DESDG/525-667
Q312F6_DESDG/228-350
Q312F6_DESDG/27-139
Q313E4_DESDG/64-189
Q313R4_DESDG/163-288
Q316I0_DESDG/50-165
Q31AF7_PROM9/277-420
Q31CK5_PROM9/59-179
Q31DK6_THICR/175-300
Q31GP9_THICR/65-173
Q31KR0_SYNE7/61-180
Q31LS4_SYNE7/362-486
Q31Q58_SYNE7/605-754
Q322Q9_SHIBS/27-132
Q32HJ6_SHIDS/2-43
Q32HJ7_SHIDS/26-81
Q332H3_CBCP/57-180
Q337J5_ORYSJ/26-134
Q38V43_LACSS/61-189
Q38VU0_LACSS/30-144
Q38VV1_LACSS/40-144
Q38WI6_LACSS/24-127
Q38Y00_LACSS/161-282
Q39AP1_BURS3/28-161
Q39G51_BURS3/31-156
Q39GF7_BURS3/47-176
Q39KC3_BURS3/93-224
Q39LX5_BURS3/31-134
Q39PF3_BURS3/31-153
Q39QI6_GEOMG/209-332
Q39RT9_GEOMG/205-351
Q39S81_GEOMG/162-282
Q39SJ6_GEOMG/370-492
Q39T17_GEOMG/35-152
Q39T28_GEOMG/546-691
Q39TT7_GEOMG/24-138
Q39UC6_GEOMG/174-296
Q39V73_GEOMG/21-141
Q39VR4_GEOMG/468-610
Q39WM7_GEOMG/51-173
Q39WS0_GEOMG/18-126
Q39XA2_GEOMG/336-455
Q39ZQ6_GEOMG/306-428
Q3A1A9_PELCD/22-129
Q3A2K4_PELCD/22-142
Q3A303_PELCD/162-282
Q3A425_PELCD/66-195
Q3A4E9_PELCD/482-610
Q3A4I3_PELCD/55-208
Q3A4J2_PELCD/40-164
Q3A576_PELCD/535-681
Q3A5C9_PELCD/211-357
Q3A6J3_PELCD/205-348
Q3A803_PELCD/205-300
Q3A8L7_PELCD/166-291
Q3A998_CARHZ/20-155
Q3A9E9_CARHZ/228-349
Q3A9E9_CARHZ/24-138
Q3A9F0_CARHZ/233-366
Q3A9K3_CARHZ/33-148
Q3AA76_CARHZ/1-72
Q3AAI7_CARHZ/377-499
Q3AAP6_CARHZ/341-463
Q3AAW0_CARHZ/233-384
Q3AAW0_CARHZ/29-142
Q3AAY9_CARHZ/436-558
Q3AAZ3_CARHZ/24-123
Q3ABY9_CARHZ/33-182
Q3ADH5_CARHZ/132-255
Q3ADQ1_CARHZ/51-174
Q3ADQ3_CARHZ/179-301
Q3AEX0_CARHZ/75-186
Q3AEZ7_CARHZ/479-622
Q3AF32_CARHZ/16-132
Q3AFC4_CARHZ/19-155
Q3AFS7_CARHZ/227-348
Q3AFS7_CARHZ/24-139
Q3AFV9_CARHZ/137-259
Q3AIB2_SYNSC/486-629
Q3AMC5_SYNSC/58-178
Q3ASN2_CHLCH/265-387
Q3AT91_CHLCH/61-199
Q3ATH9_CHLCH/346-465
Q3AUX1_SYNS9/58-178
Q3AYX3_SYNS9/489-632
Q3B293_PELLD/341-460
Q3B3R8_PELLD/258-380
Q3B656_PELLD/61-162
Q3BUB5_XANC5/200-320
Q3D115_STRAG/158-279
Q3D2I2_STRAG/31-131
Q3D3A4_STRAG/53-175
Q3D4L0_STRAG/351-444
Q3D654_STRAG/25-225
Q3D7R0_STRAG/158-279
Q3D7W9_STRAG/31-131
Q3D7Z2_STRAG/53-175
Q3D9S7_STRAG/26-140
Q3DAB1_STRAG/351-444
Q3DBJ1_STRAG/29-120
Q3DD30_STRAG/158-279
Q3DDN4_STRAG/26-140
Q3DEI3_STRAG/53-175
Q3DG42_STRAG/31-131
Q3DH92_STRAG/351-444
Q3DI72_STRAG/26-100
Q3DKH1_STRAG/158-279
Q3DKU8_STRAG/53-175
Q3DMU2_STRAG/351-444
Q3DN15_STRAG/31-131
Q3DR50_STRAG/351-444
Q3DTP0_STRAG/158-279
Q3DU20_STRAG/53-175
Q3EJ71_BACTI/77-191
Q3ENB9_BACTI/77-196
Q3EQ69_BACTI/501-644
Q3ESC6_BACTI/27-127
Q3ETM4_BACTI/23-139
Q3EY56_BACTI/49-154
Q3EYT0_BACTI/158-276
Q3EZB5_BACTI/245-357
Q3F0H4_BACTI/65-185
Q3ICX2_PSEHT/58-165
Q3IHR1_PSEHT/153-275
Q3II70_PSEHT/160-283
Q3IK69_PSEHT/228-333
Q3IKI7_PSEHT/154-278
Q3IKI9_PSEHT/28-132
Q3IKV4_PSEHT/58-158
Q3IQQ2_NATPD/25-185
Q3IRY5_NATPD/50-163
Q3ISH7_NATPD/50-151
Q3IW28_RHOS4/62-236
Q3J320_RHOS4/62-198
Q3J618_RHOS4/79-176
Q3JH89_BURP1/28-161
Q3JMW2_BURP1/101-232
Q3JX32_BURP1/251-370
Q3JZB1_STRA1/158-279
Q3JZM8_STRA1/26-140
Q3K1F7_STRA1/23-123
Q3K2F9_STRA1/53-175
Q3K517_PSEPF/41-182
Q3K552_PSEPF/30-164
Q3K8N6_PSEPF/31-134
Q3K944_PSEPF/61-172
Q3KG87_PSEPF/54-150
Q3LBY1_9MOLU/39-132
Q3M799_ANAVT/345-486
Q3MH76_ANAVT/624-773
Q3R119_XYLFA/229-352
Q3R5F5_XYLFA/229-352
Q3R6H5_XYLFA/199-320
Q3RBA3_XYLFA/199-320
Q3RDU6_XYLFA/199-320
Q3RH38_XYLFA/229-352
Q3SA72_9EURY/53-199
Q3SAA5_9EURY/53-199
Q3SB83_9EURY/23-88
Q3SFI7_THIDA/166-290
Q3SGD7_THIDA/226-338
Q3SMV5_NITWN/198-321
Q3SR90_NITWN/19-159
Q3SRM2_NITWN/65-213
Q3TCJ7_MOUSE/165-320
Q3U754_MOUSE/114-202
Q3UBG9_MOUSE/65-156
Q3UDX7_MOUSE/165-320
Q3XWW1_ENTFC/38-157
Q3XXT6_ENTFC/23-126
Q3XYT6_ENTFC/511-654
Q3Y0R3_ENTFC/29-143
Q3Y1B8_ENTFC/334-427
Q3Y2Y4_ENTFC/159-280
Q3YS98_EHRCJ/64-208
Q3Z0M8_SHISS/12-119
Q3Z6Q7_DEHE1/614-736
Q3Z8T3_DEHE1/170-292
Q3Z902_DEHE1/78-198
Q3Z908_DEHE1/19-137
Q3ZX27_DEHSC/170-292
Q3ZYF1_DEHSC/66-210
Q3ZYS4_DEHSC/614-736
Q3ZZU7_DEHSC/78-198
Q3ZZV2_DEHSC/19-142
Q40KC2_EHRCH/64-208
Q466Q8_METBF/26-128
Q466Z1_METBF/242-364
Q467D2_METBF/620-775
Q467T7_METBF/35-159
Q467U9_METBF/54-199
Q46C17_METBF/51-165
Q46D77_METBF/344-468
Q46G13_METBF/20-132
Q46GI7_METBF/35-201
Q46H44_PROMT/58-177
Q46K04_PROMT/485-628
Q46N19_CUPPJ/38-161
Q46N24_CUPPJ/47-172
Q46TK1_CUPPJ/27-158
Q46W89_CUPPJ/59-160
Q46WJ5_CUPPJ/68-199
Q46X34_CUPPJ/44-126
Q470L6_CUPPJ/154-277
Q47AE4_DECAR/175-313
Q47AP5_DECAR/225-351
Q47AW1_DECAR/29-153
Q47BZ9_DECAR/169-293
Q47C46_DECAR/242-364
Q47C46_DECAR/33-148
Q47DS0_DECAR/232-353
Q47EP7_DECAR/64-158
Q47ET8_DECAR/478-617
Q47GF6_DECAR/155-271
Q47H23_DECAR/50-152
Q47H31_DECAR/25-127
Q47K65_DECAR/167-291
Q47K87_THEFY/331-459
Q47RL4_THEFY/64-212
Q47SH8_THEFY/279-393
Q47SH9_THEFY/283-405
Q47VA6_COLP3/144-267
Q47WF7_COLP3/250-372
Q47WK6_COLP3/173-297
Q483D1_COLP3/58-205
Q48JX0_PSE14/64-179
Q48N53_PSE14/31-134
Q48SA5_STRPM/18-218
Q48UJ9_STRPM/53-175
Q48V86_STRPM/26-140
Q48VC1_STRPM/158-279
Q48XL6_STRP1/16-216
Q49VF0_STAS1/64-184
Q49W13_STAS1/31-155
Q49Y34_STAS1/18-132
Q49YN5_STAS1/159-278
Q49Z37_STAS1/26-128
Q4A689_MYCS5/194-309
Q4A7P6_MYCH7/199-311
Q4A9L2_MYCHJ/199-311
Q4BZB0_CROWT/366-505
Q4C5K0_CROWT/17-132
Q4C744_CROWT/623-771
Q4CTE5_TRYCR/57-184
Q4DB46_TRYCR/263-413
Q4DND3_TRYCR/57-184
Q4E6W1_9RICK/67-215
Q4EBA4_9RICK/67-215
Q4EE28_LISMO/161-279
Q4EER9_LISMO/27-129
Q4EEX4_LISMO/18-132
Q4EGA3_LISMO/61-181
Q4EGK4_LISMO/511-653
Q4EGT4_LISMO/336-429
Q4EJB7_LISMO/49-154
Q4EJN3_LISMO/63-252
Q4EMW9_LISMO/161-279
Q4EN06_LISMO/26-128
Q4EP43_LISMO/61-181
Q4ETF5_LISMO/61-196
Q4ETF6_LISMO/63-252
Q4ETQ5_LISMO/336-429
Q4ETX2_LISMO/511-653
Q4ETZ5_LISMO/18-132
Q4EVM0_LISMO/49-154
Q4EVR7_LISMO/15-131
Q4FF12_THESQ/309-431
Q4FF45_THESQ/27-153
Q4FTB2_PSYA2/74-187
Q4HH01_CAMCO/333-426
Q4HP68_CAMUP/225-395
Q4HRX9_CAMUP/332-425
Q4J764_SULAC/51-186
Q4J789_SULAC/161-265
Q4J8P5_SULAC/50-169
Q4J9D8_SULAC/50-189
Q4JLN9_LACRE/333-426
Q4JSD7_CORJK/308-457
Q4JWM9_CORJK/68-239
Q4K454_PSEF5/31-171
Q4K489_PSEF5/30-163
Q4K8V6_PSEF5/61-182
Q4KA32_PSEF5/31-134
Q4KCB9_PSEF5/47-193
Q4KDP0_PSEF5/143-266
Q4L3Z1_STAHJ/64-184
Q4L6U4_STAHJ/18-132
Q4L7E6_STAHJ/159-278
Q4MGQ5_BACCE/61-181
Q4MJL8_BACCE/18-132
Q4MME6_BACCE/31-158
Q4MMK0_BACCE/336-429
Q4MNZ1_BACCE/501-644
Q4MPK3_BACCE/49-154
Q4MRU1_BACCE/27-127
Q4MW11_BACCE/160-279
Q4MW54_BACCE/199-322
Q4PKG7_9BACT/440-568
Q4Q521_LEIMA/75-242
Q4QJ63_LEIMA/71-198
Q4QL41_HAEI8/228-352
Q4QSB4_RHOMR/162-281
Q4SW70_TETNG/153-309
Q4WT18_ASPFU/64-190
Q4YSQ6_PLABA/369-521
Q4ZUL3_PSEU2/61-174
Q4ZY53_PSEU2/31-134
Q53606_STAAU/159-278
Q53W19_THET8/1-99
Q56418_THETH/23-147
Q56749_WOLSU/57-181
Q57N09_SALCH/27-132
Q57X97_9TRYP/61-188
Q583P4_9TRYP/216-366
Q59534_MYCLE/269-393
Q59H15_HUMAN/173-328
Q5ALX7_CANAL/53-185
Q5AQI1_EMENI/28-149
Q5AZ59_EMENI/63-178
Q5B219_EMENI/63-175
Q5B7Z9_EMENI/70-174
Q5CBA7_9THEM/173-297
Q5CBD0_9THEM/171-295
Q5CBF6_9THEM/170-294
Q5CBI3_9THEM/170-294
Q5E534_VIBF1/520-647
Q5E566_VIBF1/26-130
Q5FHM8_EHRRG/70-214
Q5FIR9_LACAC/160-281
Q5FIX6_LACAC/30-144
Q5FME9_LACAC/62-190
Q5FQ55_GLUOX/62-197
Q5GTQ7_WOLTR/67-215
Q5GUX2_XANOR/90-265
Q5GVW8_XANOR/532-655
Q5GYU6_XANOR/241-361
Q5HBF5_EHRRW/70-214
Q5HEB1_STAAC/26-128
Q5HET3_STAAC/159-278
Q5HFG8_STAAC/18-132
Q5HI65_STAAC/63-183
Q5HK89_STAEQ/2-87
Q5HMD2_STAEQ/26-128
Q5HN94_STAEQ/159-278
Q5HNV4_STAEQ/18-132
Q5HRE2_STAEQ/64-184
Q5JD40_PYRKO/16-187
Q5JD58_PYRKO/34-138
Q5JDL5_PYRKO/54-172
Q5JF27_PYRKO/57-185
Q5JFZ0_PYRKO/50-150
Q5KUE0_GEOKA/60-180
Q5KWY0_GEOKA/18-132
Q5KX09_GEOKA/488-629
Q5KYW0_GEOKA/432-555
Q5L1I2_GEOKA/23-139
Q5L6E9_CHLAB/484-629
Q5L882_BACFN/477-620
Q5L9D7_BACFN/23-142
Q5L9U4_BACFN/263-386
Q5LBU8_BACFN/38-168
Q5LH13_BACFN/55-169
Q5LII0_BACFN/63-228
Q5LN31_SILPO/35-159
Q5LQI5_SILPO/63-199
Q5LVR2_SILPO/66-169
Q5LX61_SILPO/28-143
Q5LY17_STRT1/162-283
Q5LYF7_STRT1/26-140
Q5M2M1_STRT2/162-283
Q5M320_STRT2/26-140
Q5M4I7_STRT2/2-106
Q5N050_SYNP6/379-503
Q5N157_SYNP6/61-180
Q5N422_SYNP6/634-783
Q5NGV8_FRATT/61-225
Q5NMF1_ZYMMO/60-168
Q5NX97_AROAE/178-322
Q5P5P4_AROAE/64-195
Q5P5T1_AROAE/71-194
Q5P6M7_AROAE/381-543
Q5PDW0_SALPA/27-132
Q5QUJ2_IDILO/56-169
Q5QV90_IDILO/55-160
Q5SGX6_THET8/47-154
Q5SHD9_THET8/20-122
Q5SHF1_THET8/1-142
Q5SIJ3_THET8/257-382
Q5SJL3_THET8/148-268
Q5SJT3_THET8/203-342
Q5SL81_THET8/76-201
Q5UWF2_HALMA/57-173
Q5UWY9_HALMA/50-163
Q5V193_HALMA/33-135
Q5V4L1_HALMA/76-182
Q5WB22_BACSK/58-177
Q5WBY0_BACSK/16-146
Q5WCQ6_BACSK/49-154
Q5WCR6_BACSK/30-128
Q5WEZ2_BACSK/23-139
Q5WF90_BACSK/121-236
Q5WHE3_BACSK/510-653
Q5WHH9_BACSK/20-134
Q5WLY4_BACSK/49-178
Q5WVH6_LEGPL/56-158
Q5X438_LEGPA/56-156
Q5XD43_STRP6/87-209
Q5XDT6_STRP6/26-140
Q5XDW9_STRP6/158-279
Q5XQ89_9ARCH/1-123
Q5YMT3_NOCFA/275-421
Q5YS30_NOCFA/448-568
Q5YVZ8_NOCFA/34-161
Q5YX74_NOCFA/59-173
Q5Z1V3_NOCFA/28-158
Q5ZUC7_LEGPH/65-165
Q5ZW20_LEGPH/63-188
Q5ZWK5_LEGPH/59-165
Q600I1_MYCH2/199-311
Q606E8_METCA/603-725
Q60AC8_METCA/27-222
Q60B27_METCA/19-150
Q62CL8_BURMA/28-161
Q62GB1_BURMA/101-232
Q630M2_BACCZ/61-181
Q633N1_BACCZ/23-139
Q634L1_BACCZ/74-188
Q634N7_BACCZ/501-644
Q63AA8_BACCZ/50-181
Q63B25_BACCZ/31-165
Q63C12_BACCZ/27-127
Q63EQ0_BACCZ/49-154
Q63F28_BACCZ/199-322
Q63NE9_BURPS/28-161
Q63Q58_BURPS/101-232
Q647V9_9ARCH/1-121
Q648P3_9ARCH/51-176
Q649N8_9ARCH/37-154
Q64A09_9ARCH/88-229
Q64A68_9ARCH/48-165
Q64AP2_9ARCH/88-229
Q64B53_9ARCH/1-123
Q64D52_9ARCH/1-121
Q64EG1_9ARCH/88-229
Q64NI2_BACFR/477-620
Q64PM1_BACFR/23-142
Q64Q48_BACFR/263-386
Q64SS1_BACFR/38-168
Q64T82_BACFR/20-134
Q64XW7_BACFR/55-169
Q64ZK4_BACFR/72-237
Q65DR7_BACLD/61-181
Q65EI2_BACLD/37-142
Q65FG1_BACLD/23-139
Q65H37_BACLD/18-132
Q65H69_BACLD/502-644
Q65IA8_BACLD/32-135
Q65IP0_BACLD/32-137
Q65T34_MANSM/62-183
Q65TW2_MANSM/24-139
Q65VW6_MANSM/332-470
Q67KX1_SYMTH/128-250
Q67LL7_SYMTH/55-159
Q67LV9_SYMTH/20-144
Q67MG3_SYMTH/166-289
Q67MG4_SYMTH/140-263
Q67QE2_SYMTH/49-171
Q67RU5_SYMTH/27-123
Q67S28_SYMTH/493-637
Q67SC3_SYMTH/21-136
Q67TG7_SYMTH/53-175
Q6A5F6_PROAC/293-421
Q6A958_PROAC/110-216
Q6ABW6_LEIXX/260-390
Q6AFU8_LEIXX/66-218
Q6AJ41_DESPS/265-413
Q6AKV5_DESPS/151-278
Q6AKY9_DESPS/229-354
Q6AKY9_DESPS/24-138
Q6ALH5_DESPS/416-540
Q6AM99_DESPS/85-206
Q6ANR6_DESPS/57-184
Q6APC1_DESPS/72-189
Q6APR6_DESPS/434-559
Q6APW0_DESPS/150-274
Q6AQ61_DESPS/163-284
Q6BZF7_DEBHA/52-196
Q6CCU9_YARLI/52-165
Q6D1Z5_ERWCT/66-153
Q6D570_ERWCT/50-164
Q6F0G7_MESFL/52-170
Q6F191_MESFL/200-312
Q6F1M2_MESFL/165-293
Q6F878_ACIAD/319-462
Q6F993_ACIAD/63-144
Q6FB98_ACIAD/81-226
Q6G7M1_STAAS/26-128
Q6G893_STAAS/159-278
Q6G8X5_STAAS/18-132
Q6GBM6_STAAS/63-183
Q6GEY6_STAAR/26-128
Q6GFL4_STAAR/159-278
Q6GGA8_STAAR/18-132
Q6GJ65_STAAR/63-183
Q6HAQ7_BACHK/61-181
Q6HCW4_BACHK/23-139
Q6HDJ1_BACHK/18-132
Q6HDL7_BACHK/501-644
Q6HHR3_BACHK/25-150
Q6HIF8_BACHK/31-159
Q6HJG6_BACHK/27-127
Q6HM73_BACHK/49-154
Q6HMI4_BACHK/199-322
Q6J6A5_9BURK/226-337
Q6KI14_MYCMO/195-308
Q6KYX7_PICTO/52-144
Q6L313_PICTO/2-89
Q6LMK5_PHOPR/169-292
Q6LNW9_PHOPR/44-148
Q6LP60_PHOPR/74-157
Q6LQV8_PHOPR/23-127
Q6LY70_METMP/21-146
Q6M0P0_METMP/58-171
Q6M0U4_METMP/53-154
Q6M180_METMP/45-157
Q6M1D4_CORGL/282-430
Q6MBQ8_PARUW/470-616
Q6ME10_PARUW/83-224
Q6MIN6_BDEBA/162-282
Q6MKH2_BDEBA/30-155
Q6MKR0_BDEBA/164-287
Q6MLQ2_BDEBA/395-524
Q6MMY4_BDEBA/579-725
Q6MN37_BDEBA/30-133
Q6MQQ3_BDEBA/49-215
Q6MTB1_MYCMS/165-293
Q6MTG6_MYCMS/198-310
Q6MUA5_MYCMS/53-171
Q6N5W5_RHOPA/69-217
Q6NDG3_RHOPA/173-297
Q6NEA8_CORDI/286-436
Q6NGI1_CORDI/387-503
Q6QN30_9MOLU/343-436
Q6QN32_9MOLU/161-279
Q6SFT3_9BACT/32-154
Q6TMX4_AERHY/288-339
Q6XYS5_SPIKU/158-279
Q6YPJ5_ONYPE/64-183
Q6YQS3_ONYPE/27-173
Q6YRB4_ONYPE/84-202
Q70I14_9ACTO/31-155
Q71IX6_LACDL/38-154
Q71WB5_LISMF/63-252
Q71WL4_LISMF/61-181
Q71YP1_LISMF/27-129
Q71ZI3_LISMF/18-132
Q71ZK4_LISMF/511-653
Q723H4_LISMF/49-154
Q726I4_DESVH/29-153
Q727C2_DESVH/286-408
Q727F2_DESVH/267-363
Q727L7_DESVH/63-190
Q728Q2_DESVH/1-109
Q728Q2_DESVH/199-321
Q728T7_DESVH/163-289
Q72A56_DESVH/166-285
Q72AD9_DESVH/36-157
Q72AV8_DESVH/477-619
Q72BT3_DESVH/312-406
Q72CC7_DESVH/37-157
Q72CQ0_DESVH/451-590
Q72CV2_DESVH/180-302
Q72DF7_DESVH/227-349
Q72DF7_DESVH/25-137
Q72E57_DESVH/340-464
Q72ES8_DESVH/161-284
Q72F81_DESVH/50-175
Q72HA5_THET2/47-154
Q72HP7_THET2/20-116
Q72HR6_THET2/22-160
Q72IX1_THET2/259-384
Q72JY2_THET2/337-455
Q72JY5_THET2/148-268
Q72K91_THET2/208-345
Q72LL5_THET2/76-201
Q72MR3_LEPIC/440-565
Q72QK7_LEPIC/565-714
Q72SW5_LEPIC/346-461
Q72T78_LEPIC/25-166
Q72WG0_DESVH/1-101
Q72X70_BACC1/110-230
Q730K4_BACC1/18-132
Q730N2_BACC1/501-644
Q737T1_BACC1/31-165
Q739B8_BACC1/27-127
Q73C54_BACC1/49-154
Q73H63_WOLPM/67-215
Q73JB6_TREDE/213-365
Q73LV2_TREDE/31-132
Q73LW5_TREDE/234-352
Q73MV0_TREDE/57-149
Q73MY3_TREDE/37-146
Q73N64_TREDE/23-140
Q73N99_TREDE/158-280
Q73NB4_TREDE/528-669
Q73RU6_MYCPA/268-415
Q73VM7_MYCPA/437-556
Q73Z95_MYCPA/36-164
Q746F3_THET2/1-99
Q749G0_GEOSL/23-115
Q74A17_GEOSL/176-301
Q74A32_GEOSL/335-455
Q74AR7_GEOSL/547-692
Q74BB8_GEOSL/109-236
Q74BE7_GEOSL/150-272
Q74BY7_GEOSL/178-302
Q74C55_GEOSL/476-609
Q74CI8_GEOSL/21-142
Q74DV9_GEOSL/52-173
Q74E42_GEOSL/162-282
Q74EF5_GEOSL/370-492
Q74FB0_GEOSL/204-345
Q74GF9_GEOSL/214-337
Q74I92_LACJO/160-281
Q74ID1_LACJO/30-144
Q74LG5_LACJO/62-190
Q74MK7_NANEQ/54-159
Q76DY8_THETH/76-201
Q7A0R7_STAAW/18-132
Q7A2Q3_STAAM/159-278
Q7A4F4_STAAN/26-128
Q7A4V6_STAAN/159-278
Q7A5B4_STAAN/18-132
Q7A744_STAAN/63-183
Q7CFG4_STRP3/26-140
Q7CLS4_XANCP/200-320
Q7CNL0_STRP8/26-140
Q7D4M2_MYCTU/268-418
Q7LXZ1_SULSO/50-168
Q7M8J3_WOLSU/461-585
Q7MAU4_WOLSU/478-609
Q7MB72_PHOLL/67-194
Q7MBE5_CHRVO/72-179
Q7MCB4_VIBVY/174-312
Q7MDM0_VIBVY/338-462
Q7MET5_VIBVY/171-309
Q7MG73_VIBVY/248-370
Q7MG73_VIBVY/35-150
Q7MHH7_VIBVY/169-292
Q7MJR5_VIBVY/317-454
Q7MJU5_VIBVY/172-297
Q7MJV2_VIBVY/248-370
Q7MLB4_VIBVY/213-351
Q7MQS3_WOLSU/58-167
Q7MTF8_PORGI/69-263
Q7MUD7_PORGI/466-609
Q7MW45_PORGI/263-384
Q7MWG6_PORGI/22-143
Q7MZI8_PHOLL/31-154
Q7N934_PHOLL/27-133
Q7NAE6_MYCGA/60-192
Q7NB62_MYCGA/199-318
Q7NF34_GLOVI/555-700
Q7NJZ6_GLOVI/72-167
Q7NMH8_GLOVI/26-141
Q7NNA1_GLOVI/322-470
Q7NV48_CHRVO/176-314
Q7NW01_CHRVO/68-172
Q7NWZ0_CHRVO/27-161
Q7NYT3_CHRVO/151-275
Q7P146_CHRVO/162-285
Q7P155_CHRVO/25-147
Q7P2E4_FUSNV/110-274
Q7P473_FUSNV/20-136
Q7P4K5_FUSNV/491-633
Q7P624_FUSNV/1-87
Q7P675_FUSNV/34-162
Q7P8L9_FUSNV/327-420
Q7PAK1_RICSI/62-198
Q7PP61_ANOGA/73-202
Q7RCD0_PLAYO/375-527
Q7RYE1_NEUCR/65-177
Q7TU12_RHOBA/87-208
Q7TVD4_MYCBO/268-418
Q7TXM3_MYCBO/430-550
Q7U4U4_SYNPX/58-178
Q7U883_SYNPX/486-629
Q7UAB9_SHIFL/68-143
Q7UE79_RHOBA/29-130
Q7UFU7_RHOBA/162-287
Q7UI71_RHOBA/255-367
Q7UJ73_RHOBA/370-491
Q7UJY0_RHOBA/27-128
Q7UR09_RHOBA/162-284
Q7USC8_RHOBA/580-728
Q7UUZ2_RHOBA/456-580
Q7UWV7_RHOBA/253-375
Q7UWZ9_RHOBA/593-714
Q7UXY7_RHOBA/164-304
Q7V120_PROMP/277-420
Q7V2L8_PROMP/355-478
Q7V2X7_PROMP/59-179
Q7V5B8_PROMM/58-178
Q7V6N9_PROMM/486-630
Q7VBG4_PROMA/491-634
Q7VDL1_PROMA/58-178
Q7VQ94_CHLPN/480-625
Q7VTL7_BORPE/30-154
Q7VV45_BORPE/39-144
Q7W0U1_BORPA/39-144
Q7W7K1_BORPA/30-154
Q7WKZ0_BORBR/30-154
Q7WN59_BORBR/39-144
Q7WU55_BACOV/20-144
Q7X1J6_9BACT/15-98
Q7X2Z0_9BACT/466-610
Q7X360_9BACT/505-639
Q812I2_BACCR/61-181
Q813H4_BACCR/25-150
Q817I3_BACCR/23-139
Q818D3_BACCR/21-135
Q818F8_BACCR/501-644
Q81D79_BACCR/31-168
Q81E42_BACCR/27-127
Q81GS4_BACCR/49-154
Q81JS2_BACAN/61-181
Q81L27_BACAN/23-139
Q81LQ5_BACAN/18-132
Q81LT3_BACAN/501-644
Q81Q71_BACAN/31-165
Q81R90_BACAN/27-127
Q81TY9_BACAN/49-154
Q81UA6_BACAN/203-326
Q820Y3_TROWT/79-248
Q823S3_CHLCV/484-629
Q82FF4_STRAW/270-402
Q82IU7_STRAW/274-396
Q82JV5_STRAW/434-553
Q82QJ5_STRAW/36-164
Q82W61_NITEU/45-171
Q830C0_ENTFA/27-141
Q831N2_ENTFA/43-147
Q831T6_ENTFA/510-653
Q833J2_ENTFA/74-216
Q833T8_ENTFA/25-140
Q836F0_ENTFA/35-138
Q836G9_ENTFA/63-191
Q837Z0_ENTFA/159-280
Q838Z9_ENTFA/35-136
Q83C26_COXBU/84-178
Q83FE3_TROWT/269-398
Q83H60_TROW8/263-392
Q83HN9_TROW8/79-248
Q86JB3_DICDI/41-156
Q87EB2_XYLFT/199-320
Q87GS0_VIBPA/26-130
Q87HW7_VIBPA/407-531
Q87LI1_VIBPA/168-291
Q87PS8_VIBPA/249-371
Q87PS8_VIBPA/36-153
Q87PX2_VIBPA/165-290
Q883M5_PSESM/61-182
Q888M1_PSESM/31-134
Q88JX3_PSEPK/31-134
Q88L33_PSEPK/61-218
Q88U62_LACPL/26-128
Q88WT4_LACPL/31-164
Q88X30_LACPL/160-281
Q88YD1_LACPL/324-452
Q88Z01_LACPL/13-128
Q88Z80_LACPL/61-189
Q890Y3_CLOTE/163-289
Q892P0_CLOTE/19-134
Q892R8_CLOTE/478-623
Q895X0_CLOTE/44-186
Q896T6_CLOTE/35-172
Q897Q4_CLOTE/60-182
Q897S4_CLOTE/79-200
Q898D3_CLOTE/132-255
Q89CW6_BRAJA/31-137
Q89CW9_BRAJA/33-163
Q89MK1_BRAJA/209-332
Q89SR0_BRAJA/170-294
Q8A013_BACTN/55-169
Q8A246_BACTN/63-231
Q8A454_BACTN/481-625
Q8A5V2_BACTN/21-142
Q8A6B0_BACTN/288-411
Q8A7G1_BACTN/29-128
Q8C5C0_MOUSE/165-320
Q8CNR3_STAES/159-278
Q8CRP0_STAES/26-128
Q8CSC2_STAES/18-132
Q8CTP6_STAES/64-184
Q8CY25_COREF/383-503
Q8D4M5_VIBVU/248-370
Q8D4M5_VIBVU/35-150
Q8D5D9_VIBVU/174-312
Q8D6R1_VIBVU/338-462
Q8D7S1_VIBVU/171-309
Q8D958_VIBVU/187-325
Q8DAB9_VIBVU/248-370
Q8DAC6_VIBVU/165-290
Q8DAF5_VIBVU/292-429
Q8DCD2_VIBVU/169-292
Q8DIB0_THEEB/363-487
Q8DJA2_THEEB/31-146
Q8DLK6_THEEB/228-379
Q8DND8_STRR6/179-300
Q8DNQ7_STRR6/26-140
Q8DPG9_STRR6/85-207
Q8DSI7_STRMU/26-140
Q8DSL6_STRMU/17-138
Q8DSQ1_STRMU/37-155
Q8DV05_STRMU/53-175
Q8DVV7_STRMU/158-279
Q8DXS3_STRA5/158-279
Q8DY32_STRA5/26-140
Q8E028_STRA5/15-115
Q8E150_STRA5/53-175
Q8E3E3_STRA3/158-279
Q8E3Q1_STRA3/26-140
Q8E5R1_STRA3/29-129
Q8E6K5_STRA3/53-175
Q8EBM0_SHEON/247-369
Q8EBM0_SHEON/34-151
Q8EEL3_SHEON/347-471
Q8EFM8_SHEON/169-293
Q8EIH9_SHEON/163-287
Q8EM40_OCEIH/61-180
Q8ENV5_OCEIH/135-258
Q8EPV2_OCEIH/18-132
Q8EPX7_OCEIH/492-634
Q8EQF8_OCEIH/27-126
Q8EST7_OCEIH/23-139
Q8EU95_MYCPE/75-192
Q8EVP0_MYCPE/197-309
Q8EZD3_LEPIN/440-565
Q8F262_LEPIN/25-166
Q8F2L0_LEPIN/346-461
Q8F5J8_LEPIN/565-714
Q8FGJ1_ECOL6/36-141
Q8FS48_COREF/76-187
Q8FSW6_COREF/278-428
Q8G5F9_BIFLO/41-150
Q8G6I6_BIFLO/255-386
Q8G7Q1_BIFLO/1-156
Q8GNC9_LEPIN/69-162
Q8GUM8_ARATH/26-133
Q8I533_PLAF7/408-560
Q8K868_STRP3/53-175
Q8K8N1_STRP3/158-279
Q8KB83_CHLTE/61-164
Q8KBS0_CHLTE/344-462
Q8KCL5_CHLTE/77-202
Q8KDQ5_CHLTE/262-384
Q8KKC0_LEPIN/109-193
Q8NL64_CORGL/228-377
Q8NSW8_CORGL/70-187
Q8NVH6_STAAW/26-128
Q8NVV6_STAAW/159-278
Q8NXU3_STAAW/63-183
Q8P1V9_STRP8/1-88
Q8P2N4_STRP8/158-279
Q8PLC5_XANAC/200-320
Q8PST2_METMA/39-161
Q8PTJ6_METMA/35-201
Q8PUQ2_METMA/24-126
Q8PVT7_METMA/50-164
Q8PX46_METMA/344-468
Q8PZ05_METMA/20-132
Q8R5U9_THETN/233-380
Q8R5Z0_FUSNN/79-243
Q8R6X3_THETN/14-143
Q8R8E9_THETN/17-138
Q8RAY0_THETN/283-400
Q8RAZ6_THETN/20-142
Q8RB42_THETN/19-114
Q8RB53_THETN/471-614
Q8RBA3_THETN/20-135
Q8RBH3_THETN/47-161
Q8RBV7_THETN/197-317
Q8RCB8_THETN/252-374
Q8RDI3_THETN/227-383
Q8RDI3_THETN/24-134
Q8RDI7_THETN/452-574
Q8RE88_FUSNN/52-144
Q8REA4_FUSNN/34-162
Q8RFF6_FUSNN/423-565
Q8RFT0_FUSNN/20-136
Q8RGP3_FUSNN/257-367
Q8SW77_ENCCU/76-245
Q8TJB6_METAC/20-132
Q8TM43_METAC/3-127
Q8TN92_METAC/10-138
Q8TND7_METAC/344-468
Q8TPI2_METAC/3-113
Q8TRA3_METAC/24-126
Q8TST2_METAC/50-164
Q8TUI4_METAC/344-468
Q8TVC2_METKA/29-132
Q8TVS4_METKA/1-93
Q8TY12_METKA/17-126
Q8TYB2_METKA/62-176
Q8TYN9_METKA/41-149
Q8TYU7_METKA/51-156
Q8TZZ4_PYRFU/53-179
Q8U468_PYRFU/37-139
Q8VS59_GLUDI/546-661
Q8W371_ORYSA/26-134
Q8X249_9EURY/27-132
Q8XB89_ECO57/27-132
Q8XHI0_CLOPE/56-184
Q8XIJ5_CLOPE/19-134
Q8XIU4_CLOPE/470-615
Q8XK43_CLOPE/392-514
Q8XKH5_CLOPE/59-178
Q8XLM1_CLOPE/33-134
Q8XPE0_CLOPE/170-292
Q8XPF3_CLOPE/2-97
Q8Y490_LISMO/61-181
Q8Y6B4_LISMO/26-128
Q8Y736_LISMO/18-132
Q8Y746_LISMO/511-653
Q8Y9P8_LISMO/49-154
Q8YR96_NOSS1/345-486
Q8YTD8_NOSS1/623-772
Q8Z5Q5_SALTI/27-132
Q8ZNS9_SALTY/27-132
Q8ZVE6_PYRAE/59-180
Q8ZYT6_PYRAE/54-193
Q8ZZL3_PYRAE/11-166
Q8ZZS3_PYRAE/8-99
Q927S8_LISIN/61-181
Q92AN1_LISIN/27-128
Q92BM6_LISIN/18-132
Q92BP4_LISIN/511-653
Q92R36_RHIME/35-138
Q930D5_RHIME/65-188
Q965E5_DROME/102-213
Q96Z49_SULTO/48-189
Q971D2_SULTO/50-168
Q973B7_SULTO/50-192
Q977D4_SULTO/167-272
Q978I6_THEVO/55-169
Q97CJ0_THEVO/1-87
Q97D31_CLOAB/138-261
Q97D78_CLOAB/22-135
Q97DB7_CLOAB/60-182
Q97DR2_CLOAB/86-210
Q97E65_CLOAB/325-449
Q97F30_CLOAB/36-138
Q97FA3_CLOAB/245-367
Q97FV6_CLOAB/133-255
Q97GV4_CLOAB/161-283
Q97HS0_CLOAB/49-185
Q97JI8_CLOAB/470-615
Q97JL1_CLOAB/19-134
Q97KR4_CLOAB/186-308
Q97L13_CLOAB/40-158
Q97L17_CLOAB/150-271
Q97M87_CLOAB/231-359
Q97MC1_CLOAB/140-263
Q97N30_CLOAB/45-156
Q97NP0_STRPN/153-274
Q97P95_STRPN/26-140
Q97QC9_STRPN/53-175
Q97U95_SULSO/56-200
Q97XC0_SULSO/48-185
Q97YA4_SULSO/123-252
Q98CR4_RHILO/51-165
Q98JD8_RHILO/280-403
Q98KK1_RHILO/12-164
Q98QM6_MYCPU/200-314
Q99SG8_STAAM/26-128
Q99TQ6_STAAM/18-132
Q99W09_STAAM/63-183
Q99YS2_STRP1/18-218
Q9A0U1_STRP1/53-175
Q9A1F1_STRP1/26-140
Q9A1H5_STRP1/158-279
Q9ANV7_9LACO/67-183
Q9CCY1_MYCLE/271-421
Q9CEC1_LACLA/159-280
Q9CEG2_LACLA/25-143
Q9CEU6_LACLA/41-144
Q9CGM0_LACLA/52-174
Q9CIY0_LACLA/27-141
Q9CJD2_LACLA/23-126
Q9EWR0_STRCO/29-134
Q9FL04_ARATH/69-223
Q9FL05_ARATH/76-217
Q9HH71_METMI/1-95
Q9HLN4_THEAC/111-226
Q9HMK5_HALSA/50-163
Q9HPP4_HALSA/51-165
Q9HR93_HALSA/88-209
Q9HRV0_HALSA/33-135
Q9HSK2_HALSA/53-216
Q9HWS0_PSEAE/157-280
Q9I039_PSEAE/31-109
Q9K4A3_STRCO/242-364
Q9K6B1_BACHD/62-181
Q9K6D5_BACHD/11-134
Q9K816_BACHD/161-283
Q9K8Y6_BACHD/23-139
Q9K916_BACHD/27-127
Q9KBW3_BACHD/49-154
Q9KD57_BACHD/503-646
Q9KD90_BACHD/18-132
Q9KF40_BACHD/50-221
Q9KFY4_BACHD/16-166
Q9KLR1_VIBCH/253-375
Q9KLR1_VIBCH/40-155
Q9KP78_VIBCH/168-291
Q9KSG1_VIBCH/302-439
Q9LN17_ARATH/26-79
Q9PEB5_XYLFA/201-322
Q9PPP1_UREPA/56-178
Q9R6H4_RHIRD/41-147
Q9RC97_BACHD/142-265
Q9RH69_BRAJA/95-194
Q9RJG7_STRCO/66-193
Q9RRB2_DEIRA/9-140
Q9RRR5_DEIRA/48-141
Q9RSY8_DEIRA/72-184
Q9RTC7_DEIRA/78-187
Q9RU30_DEIRA/189-293
Q9RV39_DEIRA/222-347
Q9RVH0_DEIRA/24-142
Q9RWF0_DEIRA/280-403
Q9RYB1_DEIRA/218-341
Q9RYH1_DEIRA/488-612
Q9RYW9_DEIRA/337-458
Q9RZM5_DEIRA/48-178
Q9SYH1_ARATH/237-341
Q9UXZ9_PYRAB/35-137
Q9UY89_PYRAB/33-132
Q9UZX4_PYRAB/16-187
Q9V1T1_PYRAB/57-183
Q9VMB3_DROME/209-311
Q9VVY4_DROME/102-213
Q9WXP4_THEMA/15-134
Q9WXP4_THEMA/224-342
Q9WY30_THEMA/170-294
Q9WZI8_THEMA/93-197
Q9WZJ8_THEMA/110-231
Q9X0M9_THEMA/171-296
Q9X0N1_THEMA/184-308
Q9X0Q2_THEMA/445-567
Q9X1H8_THEMA/254-377
Q9X1J6_THEMA/238-380
Q9X1N3_THEMA/52-167
Q9X1P4_THEMA/20-143
Q9X1Y1_THEMA/20-135
Q9X210_THEMA/387-509
Q9X225_THEMA/394-516
Q9X2D1_THEMA/1-101
Q9X8T2_STRCO/270-403
Q9Y9C8_AERPE/32-133
Q9YBD1_AERPE/39-180
Q9YW52_MSEPV/52-159
Q9Z9D3_CHLPN/480-625
Q9ZN65_PRERU/267-390
Q9ZNA7_9RHOB/51-140
RELA_BACSU/50-149
RELA_CORGL/77-174
RELA_MYXXA/63-165
RELA_STAAW/57-156
RELA_STRCO/149-246
RELA_STREQ/50-149
RNY1_BDEBA/338-428
RNY1_LACBA/335-428
RNY1_PEDPA/335-453
RNY2_BDEBA/340-432
RNY2_LACBA/334-427
RNY2_PEDPA/332-467
RNY_ACHLI/342-435
RNY_ACIC1/307-400
RNY_ALKMQ/291-384
RNY_ALKOO/331-424
RNY_AQUAE/374-467
RNY_ARCB4/330-423
RNY_AYWBP/343-436
RNY_BACA2/335-428
RNY_BACAH/336-429
RNY_BACAN/336-429
RNY_BACC1/336-429
RNY_BACCN/336-429
RNY_BACCR/336-429
RNY_BACCZ/336-429
RNY_BACFN/327-420
RNY_BACFR/327-420
RNY_BACHD/337-430
RNY_BACHK/336-429
RNY_BACLD/335-428
RNY_BACP2/336-429
RNY_BACSK/341-434
RNY_BACSU/336-429
RNY_BACTN/327-420
RNY_BACV8/327-420
RNY_BACWK/337-430
RNY_BORAP/323-418
RNY_BORBU/324-419
RNY_BORGA/324-419
RNY_CALS8/336-430
RNY_CAMC1/333-426
RNY_CAMC5/333-426
RNY_CAMFF/333-426
RNY_CAMHC/333-426
RNY_CAMJ8/333-426
RNY_CAMJD/333-426
RNY_CAMJE/333-426
RNY_CAMJJ/333-426
RNY_CAMJR/333-426
RNY_CARHZ/329-422
RNY_CHLAA/326-419
RNY_CHLCH/340-437
RNY_CHLPD/341-438
RNY_CHLTE/340-455
RNY_CLOAB/330-423
RNY_CLOB1/329-422
RNY_CLOB8/329-422
RNY_CLOBH/329-422
RNY_CLOBK/329-422
RNY_CLOBL/329-422
RNY_CLOBM/329-422
RNY_CLOD6/336-429
RNY_CLOK5/330-423
RNY_CLONN/320-413
RNY_CLOP1/327-420
RNY_CLOPE/327-420
RNY_CLOPH/332-425
RNY_CLOPS/327-420
RNY_CLOTE/353-446
RNY_CLOTH/340-433
RNY_CYTH3/338-454
RNY_DEHE1/343-436
RNY_DEHSB/343-436
RNY_DEHSC/343-436
RNY_DEIGD/378-471
RNY_DEIRA/388-481
RNY_DESAP/329-422
RNY_DESDG/335-428
RNY_DESHY/340-433
RNY_DESPS/337-430
RNY_DESRM/328-421
RNY_DESVH/335-428
RNY_DESVV/335-428
RNY_ENTFA/334-427
RNY_EXIS2/336-429
RNY_FERNB/333-426
RNY_FINM2/329-422
RNY_FLAJ1/335-428
RNY_FLAPJ/336-429
RNY_FRAAA/541-634
RNY_FRASC/462-555
RNY_FRASN/349-442
RNY_FUSNN/324-417
RNY_GEOKA/334-427
RNY_GEOMG/336-429
RNY_GEOSL/336-429
RNY_GEOTN/334-427
RNY_GEOUR/337-430
RNY_GRAFK/336-429
RNY_HELAH/342-435
RNY_HELHP/339-432
RNY_HELMI/325-418
RNY_HELPH/342-435
RNY_HELPJ/342-435
RNY_HELPY/342-435
RNY_LACAC/359-476
RNY_LACC3/339-432
RNY_LACDA/363-476
RNY_LACDB/363-476
RNY_LACGA/356-471
RNY_LACH4/359-476
RNY_LACJO/356-471
RNY_LACLA/347-440
RNY_LACLM/347-440
RNY_LACLS/347-440
RNY_LACPL/335-428
RNY_LACS1/337-430
RNY_LACSS/337-430
RNY_LAWIP/335-429
RNY_LEUCK/334-427
RNY_LEUMM/334-427
RNY_LISIN/336-429
RNY_LISMF/336-429
RNY_LISMO/336-429
RNY_LISW6/336-429
RNY_LYSSC/335-428
RNY_MAGSM/332-425
RNY_MESFL/319-412
RNY_MOOTA/320-413
RNY_MYCCT/325-418
RNY_MYCGA/354-464
RNY_MYCGE/293-385
RNY_MYCMS/325-418
RNY_MYCMY/238-331
RNY_MYCPE/276-369
RNY_MYCPN/300-394
RNY_NATTJ/303-396
RNY_NITSB/338-431
RNY_OCEIH/336-429
RNY_ONYPE/343-436
RNY_OPITP/339-432
RNY_PARD8/328-421
RNY_PARUW/335-428
RNY_PELCD/336-429
RNY_PELLD/340-434
RNY_PELPD/337-430
RNY_PELTS/314-407
RNY_PETMO/333-426
RNY_PORGI/329-422
RNY_PROAC/355-449
RNY_PROVI/340-440
RNY_RHOBA/338-459
RNY_ROSCS/351-444
RNY_ROSS1/351-444
RNY_RUBXD/330-423
RNY_SALAI/404-497
RNY_SALTO/404-497
RNY_STAA1/335-428
RNY_STAA2/335-428
RNY_STAA3/335-428
RNY_STAA8/335-428
RNY_STAA9/335-428
RNY_STAAB/335-428
RNY_STAAC/335-428
RNY_STAAE/335-428
RNY_STAAM/335-428
RNY_STAAN/335-428
RNY_STAAR/335-428
RNY_STAAS/335-428
RNY_STAAT/335-428
RNY_STAAW/335-428
RNY_STAEQ/335-428
RNY_STAES/335-428
RNY_STAHJ/335-428
RNY_STAS1/335-428
RNY_STRA1/351-444
RNY_STRA3/351-444
RNY_STRA5/351-444
RNY_STRGC/351-444
RNY_STRMU/351-444
RNY_STRP1/351-444
RNY_STRP2/353-446
RNY_STRP3/351-444
RNY_STRP6/351-444
RNY_STRP8/351-444
RNY_STRPB/351-444
RNY_STRPC/351-444
RNY_STRPD/351-444
RNY_STRPF/351-444
RNY_STRPG/351-444
RNY_STRPI/353-446
RNY_STRPM/351-444
RNY_STRPN/350-443
RNY_STRR6/350-443
RNY_STRS2/353-446
RNY_STRSV/353-446
RNY_STRSY/353-446
RNY_STRT1/351-444
RNY_STRT2/351-444
RNY_STRTD/348-441
RNY_SULDN/338-431
RNY_SULNB/325-418
RNY_SYMTH/333-426
RNY_SYNAS/337-430
RNY_SYNFM/336-429
RNY_SYNWW/331-424
RNY_THEFY/316-409
RNY_THELT/325-418
RNY_THEM4/326-419
RNY_THEMA/324-417
RNY_THEP1/323-416
RNY_THEP3/324-417
RNY_THEPX/324-417
RNY_THESQ/323-416
RNY_THET2/390-483
RNY_THET8/390-483
RNY_THETN/339-432
RNY_TREDE/325-418
RNY_TREPA/320-413
RNY_UNCTG/334-427
RNY_UREP2/285-378
RNY_UREPA/285-378
RNY_WOLSU/339-432
RPFG_XANC8/200-320
SAMH1_BOVIN/152-308
SAMH1_CHICK/155-310
SAMH1_DANRE/143-299
SAMH1_DICDI/128-262
SAMH1_HUMAN/164-319
SAMH1_MOUSE/165-320
SAMH1_XENLA/161-324
SPOT_AQUAE/49-145
SPOT_BORBU/62-161
SPOT_HAEIN/18-117
SPOT_MYCGE/49-154
SPOT_MYCPN/62-167
SPOT_SHIFL/45-144
SPOT_SPICI/49-148
SPOT_SYNY3/76-175
TRM56_PICTO/187-294
TRM56_THEAC/188-295
TRM56_THEVO/188-295
Y1020_METJA/51-173
Y104_SYNY3/586-734
Y1154_METJA/50-150
Y1672_METJA/5-92
Y2027_AQUAE/19-141
Y205_CLOB8/33-134
Y240_MYCGE/140-252
Y336_MYCPN/193-304
Y461_MYCGE/55-184
Y677_MYCPN/55-184
Y778_METJA/18-130
Y837_METJA/58-171
YAHC_RHOCA/51-146
YB92_YEAST/77-183
YC0H_SCHPO/38-144
YDHJ_BACSU/49-154
YEDJ_ECOLI/27-132
YFBR_ECOLI/30-178
YGK1_YEAST/58-164
YHAM_BACA2/160-279
YHAM_BACAA/160-279
YHAM_BACAC/160-279
YHAM_BACAH/160-279
YHAM_BACAN/160-279
YHAM_BACC0/160-279
YHAM_BACC1/160-279
YHAM_BACC2/160-279
YHAM_BACC3/160-279
YHAM_BACC4/160-279
YHAM_BACC7/160-279
YHAM_BACCN/160-279
YHAM_BACCQ/160-279
YHAM_BACCR/160-279
YHAM_BACCZ/160-279
YHAM_BACHD/160-279
YHAM_BACHK/160-279
YHAM_BACLD/160-279
YHAM_BACP2/160-279
YHAM_BACSK/160-279
YHAM_BACSU/160-279
YHAM_BACWK/160-279
YHAM_GEOKA/160-279
YHAM_GEOSW/160-279
YHAM_LISIN/161-279
YHAM_LISMC/161-279
YHAM_LISMF/161-279
YHAM_LISMO/161-279
YHAM_LISW6/160-279
YHAM_OCEIH/160-279
YL394_MIMIV/65-209
YL432_MIMIV/57-207
YPEC_LACLC/19-141
YPGQ_BACSU/27-129
YQEK_BACSU/18-132
YQFF_BACSU/501-643
YS48_CAEEL/92-265
YUEE_BACSU/23-139
YWFO_BACSU/61-181
