# Supplementary material for: Contact prediction is hardest for the most informative contacts, but improves with the incorporation of contact potentials
Source: PLoS One. 2018 Jun 28;13(6):e0199585. doi: 10.1371/journal.pone.0199585 (PMC6023208; doi:10.1371/journal.pone.0199585)
Supplement: S1 Data — Each file in the ‘alignments’ directory herein corresponds to a protein family’s alignment and contains the accession number and sequence range of each sequence in the alignment. (TAR.GZ) [file pone.0199585.s001.tar.gz › alignments/HemolysinCabind]

A0KLQ4_AERHH/4066-4083
A0KLQ4_AERHH/4075-4092
A0KLQ4_AERHH/4093-4110
A0KLQ4_AERHH/4111-4128
A0KLQ4_AERHH/4129-4146
A0KNW4_AERHH/4242-4258
A0KNW4_AERHH/4274-4290
A0KNW4_AERHH/4775-4793
A0KNW4_AERHH/4849-4866
A0KNW4_AERHH/4867-4884
A0KNW4_AERHH/4885-4902
A0KNW4_AERHH/4903-4920
A0KNW4_AERHH/4921-4938
A0KS56_SHESA/4990-5007
A0KS56_SHESA/5047-5063
A0KS56_SHESA/5565-5583
A0KS56_SHESA/5639-5656
A0KS56_SHESA/5657-5674
A0KS56_SHESA/5675-5692
A0KS56_SHESA/5693-5710
A0N0T1_SERMA/348-365
A0N0T1_SERMA/357-374
A0N0T1_SERMA/366-383
A0N0T1_SERMA/375-392
A0NQR0_9RHOB/1478-1495
A0NQR0_9RHOB/1498-1513
A0NQR0_9RHOB/1522-1537
A0NQR0_9RHOB/1538-1555
A0NQR0_9RHOB/1556-1573
A0NQR0_9RHOB/1574-1591
A0NQR0_9RHOB/1592-1609
A0NQR0_9RHOB/1805-1817
A0NQR0_9RHOB/1819-1831
A0NQR0_9RHOB/1823-1840
A0NQR0_9RHOB/1832-1849
A0NQR0_9RHOB/1950-1967
A0NQR0_9RHOB/1959-1976
A0NQR0_9RHOB/1968-1985
A0NQR0_9RHOB/1977-1993
A0NQR0_9RHOB/2192-2208
A0NQR0_9RHOB/2209-2226
A0NQR0_9RHOB/2227-2244
A0NQR0_9RHOB/622-632
A0NQR0_9RHOB/642-659
A0NQR0_9RHOB/660-677
A0NQR0_9RHOB/856-870
A0NQR0_9RHOB/862-878
A0P374_9RHOB/104-121
A0P374_9RHOB/122-132
A0P374_9RHOB/32-49
A0P374_9RHOB/50-67
A0P374_9RHOB/68-85
A0P374_9RHOB/86-103
A0RN78_CAMFF/201-216
A0RN78_CAMFF/231-244
A0RN78_CAMFF/418-429
A0RN78_CAMFF/436-448
A0RN78_CAMFF/959-975
A0RN78_CAMFF/979-993
A0T2X0_ECO57/716-733
A0T2X0_ECO57/734-751
A0T2X0_ECO57/752-769
A0T2X0_ECO57/770-787
A0T2X0_ECO57/797-814
A0T2X0_ECO57/815-832
A0YHX4_LYNSP/113-130
A0YHX4_LYNSP/131-147
A0YHX4_LYNSP/157-172
A0YHX4_LYNSP/175-192
A0YHX4_LYNSP/193-210
A0YHX4_LYNSP/57-70
A0YHX4_LYNSP/71-88
A0YHX4_LYNSP/80-92
A0YHX4_LYNSP/97-112
A0YIC2_LYNSP/1138-1155
A0YIC2_LYNSP/1147-1164
A0YIC2_LYNSP/1156-1173
A0YIC2_LYNSP/1186-1202
A0YIC2_LYNSP/1221-1238
A0YIC2_LYNSP/1240-1255
A0YIC2_LYNSP/1276-1292
A0YIC2_LYNSP/1303-1320
A0YIC2_LYNSP/1339-1356
A0YIC2_LYNSP/1348-1365
A0YIC2_LYNSP/1357-1374
A0YIC2_LYNSP/1366-1383
A0YIC2_LYNSP/1375-1392
A0YIC2_LYNSP/1384-1401
A0YIC2_LYNSP/1410-1426
A0YIC2_LYNSP/1418-1435
A0YIC2_LYNSP/1437-1453
A0YIC2_LYNSP/1454-1471
A0YIC2_LYNSP/1463-1480
A0YIK3_LYNSP/1437-1454
A0YIK3_LYNSP/1455-1472
A0YIK3_LYNSP/1473-1490
A0YIK3_LYNSP/214-231
A0YIK3_LYNSP/232-249
A0YIK3_LYNSP/250-267
A0YIK3_LYNSP/268-285
A0YIK3_LYNSP/286-303
A0YIK3_LYNSP/295-312
A0YIK3_LYNSP/304-321
A0YIK3_LYNSP/313-330
A0YIK3_LYNSP/331-348
A0YIK3_LYNSP/349-365
A0YIK3_LYNSP/367-384
A0YIK3_LYNSP/385-402
A0YIK3_LYNSP/403-420
A0YIK3_LYNSP/421-438
A0YIK3_LYNSP/439-456
A0YIK4_LYNSP/1005-1022
A0YIK4_LYNSP/1023-1040
A0YIK4_LYNSP/1032-1049
A0YIK4_LYNSP/1059-1074
A0YIK4_LYNSP/1075-1092
A0YIK4_LYNSP/1093-1110
A0YIK4_LYNSP/1111-1128
A0YIK4_LYNSP/1129-1146
A0YIK4_LYNSP/155-168
A0YIK4_LYNSP/268-285
A0YIK4_LYNSP/286-303
A0YIK4_LYNSP/304-321
A0YIK4_LYNSP/322-339
A0YIK4_LYNSP/358-375
A0YIK4_LYNSP/385-402
A0YIK4_LYNSP/394-411
A0YIK4_LYNSP/403-420
A0YIK4_LYNSP/412-429
A0YIK4_LYNSP/421-438
A0YIK4_LYNSP/439-456
A0YIK4_LYNSP/457-474
A0YIK4_LYNSP/872-889
A0YIK4_LYNSP/890-906
A0YIK4_LYNSP/908-925
A0YIK4_LYNSP/926-943
A0YIK4_LYNSP/944-961
A0YIK4_LYNSP/962-979
A0YIK4_LYNSP/971-988
A0YIK4_LYNSP/98-112
A0YIK4_LYNSP/980-992
A0YIM6_LYNSP/108-125
A0YIM6_LYNSP/126-143
A0YIM6_LYNSP/162-179
A0YIM6_LYNSP/180-197
A0YIM6_LYNSP/198-215
A0YIM6_LYNSP/90-107
A0YIR2_LYNSP/900-917
A0YIR2_LYNSP/931-945
A0YIR2_LYNSP/946-963
A0YIR2_LYNSP/964-981
A0YIV8_LYNSP/1048-1065
A0YIV8_LYNSP/1066-1083
A0YIV8_LYNSP/1075-1092
A0YIV8_LYNSP/1084-1101
A0YIV8_LYNSP/1093-1110
A0YIV8_LYNSP/1102-1119
A0YIV8_LYNSP/1120-1137
A0YIV8_LYNSP/1138-1155
A0YIV8_LYNSP/1147-1164
A0YIV8_LYNSP/1156-1173
A0YIV8_LYNSP/1165-1182
A0YIV8_LYNSP/1183-1200
A0YIV8_LYNSP/1192-1209
A0YIV8_LYNSP/1202-1218
A0YIV8_LYNSP/1219-1236
A0YIV8_LYNSP/1228-1245
A0YIV8_LYNSP/1246-1263
A0YIV9_LYNSP/1273-1290
A0YIV9_LYNSP/1282-1299
A0YIV9_LYNSP/1300-1317
A0YIV9_LYNSP/1336-1353
A0YIV9_LYNSP/1345-1362
A0YIV9_LYNSP/1354-1371
A0YIV9_LYNSP/1363-1380
A0YIV9_LYNSP/1372-1389
A0YIV9_LYNSP/1381-1398
A0YIV9_LYNSP/1390-1407
A0YIV9_LYNSP/1409-1425
A0YIV9_LYNSP/1417-1434
A0YIV9_LYNSP/1426-1438
A0YIV9_LYNSP/1435-1452
A0YIV9_LYNSP/1453-1470
A0YJA4_LYNSP/1585-1602
A0YJA4_LYNSP/1594-1611
A0YJA4_LYNSP/1603-1620
A0YJA4_LYNSP/1612-1629
A0YJA4_LYNSP/1621-1638
A0YJA4_LYNSP/1630-1647
A0YJA4_LYNSP/1639-1656
A0YJA4_LYNSP/1648-1665
A0YJA4_LYNSP/1657-1674
A0YJA4_LYNSP/1666-1683
A0YJA4_LYNSP/1702-1719
A0YJA4_LYNSP/1720-1737
A0YJA4_LYNSP/1738-1755
A0YJA4_LYNSP/1756-1773
A0YJA4_LYNSP/1774-1791
A0YJA4_LYNSP/1792-1809
A0YJH0_LYNSP/1808-1825
A0YJH0_LYNSP/1835-1852
A0YJH0_LYNSP/1862-1879
A0YJH0_LYNSP/1880-1897
A0YJH0_LYNSP/1898-1915
A0YJH0_LYNSP/1907-1924
A0YJH0_LYNSP/1943-1960
A0YJH0_LYNSP/1961-1978
A0YJH0_LYNSP/1979-1996
A0YJH0_LYNSP/1997-2014
A0YJH0_LYNSP/2015-2032
A0YJI2_LYNSP/108-125
A0YJI2_LYNSP/126-143
A0YJI2_LYNSP/54-71
A0YJI2_LYNSP/63-80
A0YJI2_LYNSP/72-89
A0YJI2_LYNSP/81-98
A0YJI2_LYNSP/90-107
A0YJI2_LYNSP/99-116
A0YKP6_LYNSP/456-473
A0YKP6_LYNSP/465-482
A0YKP6_LYNSP/483-500
A0YKP6_LYNSP/501-518
A0YKP6_LYNSP/519-535
A0YKP6_LYNSP/537-554
A0YKP6_LYNSP/574-590
A0YKQ9_LYNSP/109-126
A0YKQ9_LYNSP/127-144
A0YKQ9_LYNSP/491-508
A0YKQ9_LYNSP/509-526
A0YKQ9_LYNSP/54-71
A0YKQ9_LYNSP/72-89
A0YKQ9_LYNSP/90-107
A0YKZ5_LYNSP/1008-1025
A0YKZ5_LYNSP/1026-1043
A0YKZ5_LYNSP/1044-1061
A0YKZ5_LYNSP/999-1016
A0YL96_LYNSP/106-123
A0YL96_LYNSP/115-132
A0YL96_LYNSP/124-141
A0YL96_LYNSP/133-150
A0YL96_LYNSP/142-159
A0YL96_LYNSP/151-168
A0YL96_LYNSP/24-36
A0YL96_LYNSP/33-50
A0YL96_LYNSP/54-69
A0YL96_LYNSP/79-96
A0YL96_LYNSP/88-105
A0YL96_LYNSP/97-114
A0YLN4_LYNSP/126-138
A0YLN4_LYNSP/176-195
A0YLN4_LYNSP/199-209
A0YLN4_LYNSP/257-270
A0YLN4_LYNSP/273-288
A0YLN4_LYNSP/294-306
A0YLN4_LYNSP/327-341
A0YLN4_LYNSP/33-45
A0YLN4_LYNSP/367-380
A0YLN4_LYNSP/392-407
A0YLN4_LYNSP/418-435
A0YLN4_LYNSP/464-481
A0YLN4_LYNSP/482-494
A0YLN4_LYNSP/508-525
A0YLN4_LYNSP/526-543
A0YLN4_LYNSP/558-571
A0YLN4_LYNSP/68-82
A0YLR4_LYNSP/128-142
A0YLR4_LYNSP/143-160
A0YLR4_LYNSP/179-196
A0YLR4_LYNSP/197-214
A0YLR4_LYNSP/215-232
A0YLR4_LYNSP/23-40
A0YLR4_LYNSP/237-252
A0YLR4_LYNSP/253-270
A0YLR4_LYNSP/271-288
A0YLR4_LYNSP/289-306
A0YLR4_LYNSP/32-49
A0YLR4_LYNSP/325-342
A0YLR4_LYNSP/334-351
A0YLR4_LYNSP/343-360
A0YLR4_LYNSP/391-405
A0YLR4_LYNSP/41-58
A0YLR4_LYNSP/5-22
A0YLR4_LYNSP/50-62
A0YLR7_LYNSP/112-126
A0YLR7_LYNSP/127-144
A0YLR7_LYNSP/145-162
A0YLR7_LYNSP/163-180
A0YLR7_LYNSP/181-198
A0YLR7_LYNSP/199-216
A0YLR7_LYNSP/208-225
A0YLR7_LYNSP/217-234
A0YLR7_LYNSP/23-40
A0YLR7_LYNSP/235-252
A0YLR7_LYNSP/253-270
A0YLR7_LYNSP/271-288
A0YLR7_LYNSP/289-306
A0YLR7_LYNSP/298-315
A0YLR7_LYNSP/307-324
A0YLR7_LYNSP/316-333
A0YLR7_LYNSP/325-342
A0YLR7_LYNSP/334-351
A0YLR7_LYNSP/343-360
A0YLR7_LYNSP/352-369
A0YLR7_LYNSP/41-58
A0YM15_LYNSP/103-120
A0YM15_LYNSP/112-129
A0YM15_LYNSP/121-138
A0YM15_LYNSP/130-147
A0YM15_LYNSP/139-156
A0YM15_LYNSP/23-40
A0YM15_LYNSP/41-55
A0YM15_LYNSP/5-22
A0YM15_LYNSP/61-75
A0YM15_LYNSP/76-93
A0YM15_LYNSP/94-111
A0YMB1_LYNSP/2200-2217
A0YMB1_LYNSP/2218-2235
A0YMB1_LYNSP/2237-2253
A0YMB1_LYNSP/2300-2317
A0YMB1_LYNSP/2309-2326
A0YMB1_LYNSP/2348-2365
A0YMB1_LYNSP/2366-2383
A0YMB1_LYNSP/2384-2401
A0YMB1_LYNSP/2403-2417
A0YMB1_LYNSP/2433-2450
A0YMB1_LYNSP/2452-2468
A0YMB1_LYNSP/2472-2486
A0YMB1_LYNSP/2487-2504
A0YMC1_LYNSP/108-125
A0YMC1_LYNSP/126-143
A0YMC1_LYNSP/156-173
A0YMC1_LYNSP/174-191
A0YMC1_LYNSP/192-204
A0YMC1_LYNSP/81-98
A0YMC1_LYNSP/90-104
A0YMC2_LYNSP/14-31
A0YMC2_LYNSP/32-49
A0YMC2_LYNSP/50-67
A0YMC2_LYNSP/68-85
A0YMC2_LYNSP/86-103
A0YMC4_LYNSP/502-519
A0YMC4_LYNSP/520-537
A0YMC4_LYNSP/538-555
A0YMC4_LYNSP/556-573
A0YMZ7_LYNSP/189-206
A0YMZ7_LYNSP/310-327
A0YMZ7_LYNSP/32-49
A0YMZ7_LYNSP/431-448
A0YMZ7_LYNSP/50-67
A0YMZ7_LYNSP/68-84
A0YMZ8_LYNSP/121-137
A0YMZ8_LYNSP/227-244
A0YMZ8_LYNSP/236-253
A0YMZ8_LYNSP/245-262
A0YMZ8_LYNSP/254-271
A0YMZ8_LYNSP/263-280
A0YMZ8_LYNSP/272-289
A0YMZ8_LYNSP/299-316
A0YMZ8_LYNSP/308-325
A0YMZ8_LYNSP/317-334
A0YMZ8_LYNSP/335-352
A0YMZ8_LYNSP/353-370
A0YMZ8_LYNSP/371-388
A0YMZ8_LYNSP/389-406
A0YMZ8_LYNSP/84-101
A0YNR4_LYNSP/1596-1613
A0YNR4_LYNSP/1635-1650
A0YNR4_LYNSP/1671-1688
A0YNR4_LYNSP/1712-1729
A0YNR4_LYNSP/1748-1765
A0YNR4_LYNSP/1795-1811
A0YNR4_LYNSP/1813-1829
A0YNR4_LYNSP/1830-1847
A0YNR4_LYNSP/1839-1856
A0YNR5_LYNSP/1725-1741
A0YNR5_LYNSP/1743-1760
A0YNR5_LYNSP/1776-1790
A0YNR5_LYNSP/1782-1798
A0YNR5_LYNSP/1818-1835
A0YNR5_LYNSP/1859-1876
A0YNR5_LYNSP/1877-1894
A0YNR5_LYNSP/1895-1912
A0YNR5_LYNSP/1914-1928
A0YNR5_LYNSP/1942-1958
A0YNR5_LYNSP/1960-1976
A0YNR5_LYNSP/1977-1994
A0YNR5_LYNSP/1986-2003
A0YNR7_LYNSP/1280-1297
A0YNR7_LYNSP/1313-1325
A0YNR7_LYNSP/1317-1334
A0YNR7_LYNSP/1326-1342
A0YNR7_LYNSP/1344-1361
A0YNR7_LYNSP/1353-1370
A0YNR7_LYNSP/1394-1411
A0YNR7_LYNSP/1430-1447
A0YNR7_LYNSP/1449-1464
A0YNR7_LYNSP/1477-1493
A0YNR7_LYNSP/1495-1511
A0YNR7_LYNSP/1503-1520
A0YNR7_LYNSP/1512-1529
A0YQ08_LYNSP/354-371
A0YQ08_LYNSP/363-379
A0YQ08_LYNSP/381-398
A0YQ08_LYNSP/399-416
A0YQ08_LYNSP/417-434
A0YQH4_LYNSP/516-533
A0YQH4_LYNSP/527-542
A0YQH4_LYNSP/534-551
A0YQH4_LYNSP/543-560
A0YQH4_LYNSP/552-569
A0YQH4_LYNSP/570-587
A0YQH4_LYNSP/711-728
A0YQH4_LYNSP/729-746
A0YQH4_LYNSP/747-764
A0YQH4_LYNSP/765-782
A0YQM5_LYNSP/554-564
A0YQM5_LYNSP/565-582
A0YQM5_LYNSP/574-586
A0YQM5_LYNSP/596-610
A0YQM5_LYNSP/611-628
A0YQM5_LYNSP/621-637
A0YQM5_LYNSP/629-646
A0YQM5_LYNSP/638-655
A0YR49_LYNSP/106-123
A0YR49_LYNSP/115-132
A0YR49_LYNSP/124-141
A0YR49_LYNSP/133-150
A0YR49_LYNSP/61-78
A0YR49_LYNSP/70-87
A0YR49_LYNSP/88-105
A0YR49_LYNSP/97-114
A0YR65_LYNSP/1148-1165
A0YR65_LYNSP/1179-1193
A0YR65_LYNSP/1194-1211
A0YR65_LYNSP/1212-1229
A0YR67_LYNSP/787-804
A0YR67_LYNSP/818-832
A0YR67_LYNSP/833-850
A0YR67_LYNSP/851-868
A0YR68_LYNSP/1015-1032
A0YR68_LYNSP/951-968
A0YR68_LYNSP/982-996
A0YR68_LYNSP/997-1014
A0YR70_LYNSP/1002-1019
A0YR70_LYNSP/938-955
A0YR70_LYNSP/969-983
A0YR70_LYNSP/984-1001
A0YRU7_LYNSP/113-130
A0YRU7_LYNSP/122-139
A0YRU7_LYNSP/42-58
A0YRU7_LYNSP/59-76
A0YRU7_LYNSP/77-94
A0YRU7_LYNSP/95-111
A0YRY9_LYNSP/109-126
A0YRY9_LYNSP/11-25
A0YRY9_LYNSP/127-144
A0YRY9_LYNSP/136-153
A0YRY9_LYNSP/145-162
A0YRY9_LYNSP/154-171
A0YRY9_LYNSP/55-72
A0YRY9_LYNSP/76-90
A0YRY9_LYNSP/91-108
A0YS26_LYNSP/113-130
A0YS26_LYNSP/131-148
A0YS26_LYNSP/179-196
A0YS26_LYNSP/188-205
A0YS26_LYNSP/197-210
A0YS26_LYNSP/206-223
A0YS26_LYNSP/95-112
A0YSA9_LYNSP/1023-1040
A0YSA9_LYNSP/1041-1058
A0YSA9_LYNSP/1050-1067
A0YSA9_LYNSP/1059-1076
A0YSA9_LYNSP/1068-1085
A0YSA9_LYNSP/1077-1094
A0YSA9_LYNSP/1086-1103
A0YSA9_LYNSP/1104-1121
A0YSA9_LYNSP/1122-1139
A0YSA9_LYNSP/1131-1148
A0YSA9_LYNSP/1140-1157
A0YSA9_LYNSP/1149-1166
A0YSA9_LYNSP/1158-1175
A0YSA9_LYNSP/1167-1184
A0YSA9_LYNSP/1176-1193
A0YSA9_LYNSP/1185-1202
A0YSA9_LYNSP/1194-1211
A0YSA9_LYNSP/1203-1220
A0YSA9_LYNSP/1212-1229
A0YSA9_LYNSP/1221-1238
A0YSA9_LYNSP/1230-1247
A0YSA9_LYNSP/1248-1265
A0YSA9_LYNSP/1266-1283
A0YSA9_LYNSP/1284-1301
A0YSA9_LYNSP/1302-1319
A0YSA9_LYNSP/1320-1337
A0YSA9_LYNSP/1329-1346
A0YSA9_LYNSP/1338-1355
A0YSA9_LYNSP/1347-1364
A0YSA9_LYNSP/1356-1373
A0YSA9_LYNSP/1365-1382
A0YSA9_LYNSP/1374-1391
A0YSA9_LYNSP/1383-1400
A0YSA9_LYNSP/1392-1409
A0YSA9_LYNSP/1401-1418
A0YSA9_LYNSP/1410-1427
A0YSA9_LYNSP/1419-1436
A0YSA9_LYNSP/1428-1445
A0YSA9_LYNSP/391-408
A0YSA9_LYNSP/409-425
A0YSA9_LYNSP/554-571
A0YSA9_LYNSP/572-589
A0YSA9_LYNSP/626-643
A0YSA9_LYNSP/644-661
A0YSA9_LYNSP/662-679
A0YSA9_LYNSP/691-708
A0YSA9_LYNSP/709-726
A0YSA9_LYNSP/727-744
A0YSA9_LYNSP/745-762
A0YSA9_LYNSP/763-780
A0YSA9_LYNSP/781-798
A0YSA9_LYNSP/799-816
A0YSA9_LYNSP/817-834
A0YSA9_LYNSP/835-852
A0YSA9_LYNSP/853-870
A0YSA9_LYNSP/871-888
A0YSA9_LYNSP/889-906
A0YSA9_LYNSP/907-924
A0YSA9_LYNSP/916-933
A0YSA9_LYNSP/934-951
A0YSA9_LYNSP/952-968
A0YSL1_LYNSP/114-131
A0YSL1_LYNSP/132-149
A0YSL1_LYNSP/150-167
A0YSL1_LYNSP/78-95
A0YSL1_LYNSP/96-113
A0YSL2_LYNSP/100-117
A0YSL2_LYNSP/121-136
A0YSL2_LYNSP/50-62
A0YSL2_LYNSP/64-81
A0YSL2_LYNSP/83-99
A0YSV9_LYNSP/150-161
A0YSV9_LYNSP/162-179
A0YSV9_LYNSP/189-206
A0YSV9_LYNSP/207-224
A0YSV9_LYNSP/225-242
A0YSY3_LYNSP/3193-3210
A0YSY3_LYNSP/3229-3246
A0YSY3_LYNSP/3247-3264
A0YSY3_LYNSP/3265-3282
A0YSY3_LYNSP/3283-3300
A0YT58_LYNSP/100-114
A0YT58_LYNSP/115-132
A0YT58_LYNSP/124-141
A0YT58_LYNSP/133-150
A0YT58_LYNSP/142-156
A0YT58_LYNSP/159-174
A0YT58_LYNSP/38-51
A0YT58_LYNSP/4-14
A0YT58_LYNSP/43-60
A0YT58_LYNSP/52-69
A0YT58_LYNSP/61-78
A0YT58_LYNSP/70-85
A0YT58_LYNSP/79-96
A0YT59_LYNSP/269-286
A0YT59_LYNSP/278-295
A0YT59_LYNSP/287-300
A0YT59_LYNSP/296-313
A0YT59_LYNSP/314-331
A0YT59_LYNSP/342-358
A0YT60_LYNSP/260-277
A0YT60_LYNSP/287-304
A0YT60_LYNSP/305-322
A0YT60_LYNSP/326-340
A0YT60_LYNSP/332-349
A0YT60_LYNSP/341-358
A0YT60_LYNSP/350-367
A0YT60_LYNSP/383-400
A0YT60_LYNSP/401-418
A0YT60_LYNSP/422-436
A0YT60_LYNSP/437-454
A0YT60_LYNSP/458-472
A0YT60_LYNSP/473-490
A0YT60_LYNSP/504-517
A0YT75_LYNSP/1291-1308
A0YT75_LYNSP/1300-1317
A0YT75_LYNSP/1309-1326
A0YT75_LYNSP/1318-1335
A0YT75_LYNSP/1327-1344
A0YT75_LYNSP/1336-1352
A0YT75_LYNSP/1354-1371
A0YT75_LYNSP/1372-1389
A0YT75_LYNSP/1390-1407
A0YT75_LYNSP/1408-1425
A0YT75_LYNSP/1426-1443
A0YT75_LYNSP/1444-1461
A0YTD3_LYNSP/112-129
A0YTD3_LYNSP/130-147
A0YTD3_LYNSP/148-165
A0YTD3_LYNSP/166-183
A0YTD3_LYNSP/193-210
A0YTD3_LYNSP/202-219
A0YTD3_LYNSP/211-228
A0YTD3_LYNSP/220-237
A0YTD3_LYNSP/58-75
A0YTD3_LYNSP/667-682
A0YTD3_LYNSP/76-93
A0YTD3_LYNSP/94-111
A0YTG0_LYNSP/115-130
A0YTG0_LYNSP/131-148
A0YTG0_LYNSP/23-40
A0YTG0_LYNSP/41-58
A0YTG0_LYNSP/59-76
A0YTG0_LYNSP/77-94
A0YTG0_LYNSP/98-112
A0YTP7_LYNSP/302-319
A0YTP7_LYNSP/311-328
A0YTP7_LYNSP/320-337
A0YTP7_LYNSP/329-346
A0YTP7_LYNSP/338-355
A0YTP7_LYNSP/347-364
A0YTP7_LYNSP/365-382
A0YTP7_LYNSP/383-400
A0YTS5_LYNSP/100-117
A0YTS5_LYNSP/109-126
A0YTS5_LYNSP/118-135
A0YTS5_LYNSP/136-153
A0YTS5_LYNSP/64-81
A0YTS5_LYNSP/91-108
A0YVA0_LYNSP/370-383
A0YVA0_LYNSP/385-402
A0YVA0_LYNSP/394-411
A0YVA0_LYNSP/451-468
A0YVA0_LYNSP/460-477
A0YVA0_LYNSP/469-480
A0YVA0_LYNSP/498-509
A0YVA0_LYNSP/501-518
A0YVA0_LYNSP/510-527
A0YVA0_LYNSP/519-536
A0YVA0_LYNSP/528-545
A0YVA0_LYNSP/537-554
A0YVA0_LYNSP/556-571
A0YVA0_LYNSP/576-589
A0YVA0_LYNSP/584-600
A0YVA0_LYNSP/602-618
A0YVA0_LYNSP/619-636
A0YVM1_LYNSP/3210-3227
A0YVM1_LYNSP/3219-3236
A0YVM1_LYNSP/3228-3245
A0YVM1_LYNSP/3255-3272
A0YVM1_LYNSP/3300-3317
A0YVM1_LYNSP/3318-3335
A0YVM1_LYNSP/3336-3353
A0YVM1_LYNSP/3354-3371
A0YVM1_LYNSP/3372-3389
A0YVM1_LYNSP/3390-3407
A0YVP1_LYNSP/1607-1624
A0YVP1_LYNSP/1616-1633
A0YVP1_LYNSP/1625-1642
A0YVP1_LYNSP/1634-1651
A0YVP1_LYNSP/1643-1660
A0YVP1_LYNSP/1652-1669
A0YVP1_LYNSP/1661-1678
A0YVP1_LYNSP/1670-1687
A0YVP1_LYNSP/1679-1696
A0YVP1_LYNSP/1688-1705
A0YVP1_LYNSP/1697-1714
A0YVP1_LYNSP/1715-1732
A0YWX8_LYNSP/433-449
A0YWX8_LYNSP/450-467
A0YWX8_LYNSP/468-481
A0YWX8_LYNSP/486-501
A0YWX8_LYNSP/493-510
A0YWX8_LYNSP/511-523
A0YX80_LYNSP/108-125
A0YX80_LYNSP/127-144
A0YX80_LYNSP/145-162
A0YX80_LYNSP/163-180
A0YX80_LYNSP/81-98
A0YX80_LYNSP/90-107
A0YX80_LYNSP/99-116
A0YXW9_LYNSP/270-287
A0YXW9_LYNSP/288-305
A0YXW9_LYNSP/306-323
A0YXW9_LYNSP/324-341
A0YXW9_LYNSP/342-359
A0YY54_LYNSP/28-45
A0YY54_LYNSP/37-54
A0YY54_LYNSP/55-72
A0YY54_LYNSP/73-90
A0YY54_LYNSP/91-108
A0YYB6_LYNSP/104-121
A0YYB6_LYNSP/14-31
A0YYB6_LYNSP/32-49
A0YYB6_LYNSP/50-67
A0YYB6_LYNSP/71-85
A0YYB6_LYNSP/86-103
A0YZE3_LYNSP/1234-1250
A0YZE3_LYNSP/1252-1269
A0YZE3_LYNSP/1270-1284
A0YZE3_LYNSP/1290-1305
A0YZE3_LYNSP/1306-1323
A0YZE3_LYNSP/1324-1341
A0YZE3_LYNSP/1342-1359
A0YZE3_LYNSP/1360-1377
A0YZE3_LYNSP/1378-1395
A0YZE3_LYNSP/1396-1413
A0YZE3_LYNSP/1414-1431
A0YZE3_LYNSP/1432-1449
A0YZI9_LYNSP/1723-1740
A0YZI9_LYNSP/1760-1775
A0YZI9_LYNSP/1786-1812
A0YZI9_LYNSP/1813-1827
A0YZI9_LYNSP/1831-1847
A0YZI9_LYNSP/1848-1865
A0YZI9_LYNSP/1857-1874
A0YZI9_LYNSP/1866-1883
A0YZI9_LYNSP/1875-1892
A0YZI9_LYNSP/1893-1910
A0YZI9_LYNSP/1911-1928
A0YZL1_LYNSP/1-13
A0YZL1_LYNSP/14-31
A0YZL1_LYNSP/23-40
A0YZL1_LYNSP/32-49
A0YZL1_LYNSP/5-22
A0YZR5_LYNSP/100-117
A0YZR5_LYNSP/40-54
A0YZR5_LYNSP/46-63
A0YZR5_LYNSP/55-72
A0YZR5_LYNSP/64-81
A0YZR5_LYNSP/73-90
A0YZR5_LYNSP/82-99
A0YZR5_LYNSP/91-108
A0YZW7_LYNSP/106-123
A0YZW7_LYNSP/124-141
A0YZW7_LYNSP/52-69
A0YZW7_LYNSP/70-87
A0YZW7_LYNSP/88-105
A0YZZ7_LYNSP/110-127
A0YZZ7_LYNSP/128-145
A0YZZ7_LYNSP/137-154
A0YZZ7_LYNSP/146-163
A0YZZ7_LYNSP/155-172
A0YZZ7_LYNSP/173-190
A0YZZ7_LYNSP/191-208
A0YZZ7_LYNSP/65-82
A0YZZ7_LYNSP/74-91
A0YZZ7_LYNSP/92-109
A0Z003_LYNSP/157-174
A0Z003_LYNSP/175-192
A0Z003_LYNSP/184-201
A0Z003_LYNSP/193-210
A0Z003_LYNSP/202-219
A0Z003_LYNSP/211-228
A0Z003_LYNSP/220-237
A0Z003_LYNSP/238-255
A0Z003_LYNSP/256-273
A0Z003_LYNSP/274-291
A0Z003_LYNSP/292-309
A0Z003_LYNSP/301-318
A0Z003_LYNSP/310-327
A0Z003_LYNSP/328-345
A0Z003_LYNSP/346-363
A0Z003_LYNSP/378-390
A0Z9Q7_NODSP/1239-1256
A0Z9Q7_NODSP/1257-1274
A0Z9Q7_NODSP/1275-1292
A0Z9Q7_NODSP/1293-1310
A0Z9Q7_NODSP/1311-1328
A0Z9Q7_NODSP/1329-1346
A0Z9Q7_NODSP/1347-1364
A0Z9Z9_NODSP/621-631
A0Z9Z9_NODSP/639-652
A0Z9Z9_NODSP/653-670
A0Z9Z9_NODSP/711-728
A0Z9Z9_NODSP/734-745
A0Z9Z9_NODSP/737-751
A0Z9Z9_NODSP/747-764
A0ZD83_NODSP/1007-1024
A0ZD83_NODSP/1025-1042
A0ZD83_NODSP/1043-1060
A0ZD83_NODSP/167-184
A0ZD83_NODSP/185-202
A0ZD83_NODSP/203-220
A0ZD83_NODSP/221-238
A0ZD83_NODSP/239-256
A0ZD83_NODSP/257-274
A0ZD83_NODSP/266-283
A0ZD83_NODSP/275-292
A0ZD83_NODSP/284-301
A0ZD83_NODSP/302-319
A0ZD83_NODSP/382-399
A0ZD83_NODSP/391-408
A0ZD83_NODSP/400-417
A0ZD83_NODSP/409-426
A0ZD83_NODSP/418-435
A0ZD83_NODSP/427-444
A0ZD83_NODSP/436-453
A0ZD83_NODSP/445-462
A0ZD83_NODSP/454-471
A0ZD83_NODSP/472-489
A0ZD83_NODSP/490-507
A0ZD83_NODSP/569-586
A0ZD83_NODSP/578-595
A0ZD83_NODSP/587-604
A0ZD83_NODSP/596-613
A0ZD83_NODSP/605-622
A0ZD83_NODSP/614-631
A0ZD83_NODSP/623-640
A0ZD83_NODSP/632-649
A0ZD83_NODSP/641-658
A0ZD83_NODSP/650-667
A0ZD83_NODSP/659-676
A0ZD83_NODSP/677-694
A0ZD83_NODSP/757-774
A0ZD83_NODSP/766-783
A0ZD83_NODSP/775-792
A0ZD83_NODSP/784-801
A0ZD83_NODSP/793-810
A0ZD83_NODSP/802-819
A0ZD83_NODSP/811-828
A0ZD83_NODSP/820-837
A0ZD83_NODSP/829-846
A0ZD83_NODSP/838-855
A0ZD83_NODSP/847-864
A0ZD83_NODSP/856-873
A0ZD83_NODSP/865-882
A0ZD83_NODSP/883-900
A0ZD83_NODSP/962-979
A0ZD83_NODSP/971-988
A0ZD83_NODSP/989-1006
A0ZL64_NODSP/120-137
A0ZL64_NODSP/15-32
A0ZL64_NODSP/197-207
A0ZL64_NODSP/208-225
A0ZL64_NODSP/226-243
A0ZL64_NODSP/24-41
A0ZL64_NODSP/244-261
A0ZL64_NODSP/262-279
A0ZL64_NODSP/280-297
A0ZL64_NODSP/289-306
A0ZL64_NODSP/298-315
A0ZL64_NODSP/307-321
A0ZL64_NODSP/322-337
A0ZL64_NODSP/33-50
A0ZL64_NODSP/42-59
A0ZL64_NODSP/60-77
A0ZL64_NODSP/78-95
A0ZL64_NODSP/96-113
A1ARK6_PELPD/1017-1034
A1ARK6_PELPD/1165-1182
A1ARK6_PELPD/1183-1200
A1ARK6_PELPD/1308-1325
A1ARK6_PELPD/138-153
A1ARK6_PELPD/1453-1470
A1ARK6_PELPD/1471-1488
A1ARK6_PELPD/1598-1615
A1ARK6_PELPD/1616-1633
A1ARK6_PELPD/1754-1771
A1ARK6_PELPD/1772-1789
A1ARK6_PELPD/1883-1900
A1ARK6_PELPD/1892-1909
A1ARK6_PELPD/1901-1918
A1ARK6_PELPD/1910-1927
A1ARK6_PELPD/1919-1936
A1ARK6_PELPD/1928-1945
A1ARK6_PELPD/1991-2008
A1ARK6_PELPD/2009-2026
A1ARK6_PELPD/2082-2099
A1ARK6_PELPD/2091-2108
A1ARK6_PELPD/2100-2117
A1ARK6_PELPD/2109-2126
A1ARK6_PELPD/2181-2198
A1ARK6_PELPD/2190-2207
A1ARK6_PELPD/2510-2527
A1ARK6_PELPD/2528-2545
A1ARK6_PELPD/2546-2563
A1ARK6_PELPD/2618-2635
A1ARK6_PELPD/2636-2653
A1ARK6_PELPD/2708-2725
A1ARK6_PELPD/2726-2743
A1ARK6_PELPD/2804-2815
A1ARK6_PELPD/2807-2824
A1ARK6_PELPD/2816-2833
A1ARK6_PELPD/288-305
A1ARK6_PELPD/297-314
A1ARK6_PELPD/326-340
A1ARK6_PELPD/341-358
A1ARK6_PELPD/359-376
A1ARK6_PELPD/377-394
A1ARK6_PELPD/395-412
A1ARK6_PELPD/413-430
A1ARK6_PELPD/431-448
A1ARK6_PELPD/449-466
A1ARK6_PELPD/467-484
A1ARK6_PELPD/485-502
A1ARK6_PELPD/503-520
A1ARK6_PELPD/521-538
A1ARK6_PELPD/539-556
A1ARK6_PELPD/557-574
A1ARK6_PELPD/575-592
A1ARK6_PELPD/593-610
A1ARK6_PELPD/611-628
A1ARK6_PELPD/629-646
A1ARK6_PELPD/654-669
A1ARK6_PELPD/670-687
A1ARK6_PELPD/791-808
A1ARK6_PELPD/809-826
A1ARK6_PELPD/827-844
A1ARK6_PELPD/845-862
A1ARK7_PELPD/449-466
A1ARK7_PELPD/467-484
A1AYR4_PARDP/104-121
A1AYR4_PARDP/122-139
A1AYR4_PARDP/131-148
A1AYR4_PARDP/140-157
A1AYR4_PARDP/149-166
A1AYR4_PARDP/158-175
A1AYR4_PARDP/167-184
A1AYR4_PARDP/176-193
A1AYR4_PARDP/185-202
A1AYR4_PARDP/194-211
A1AYR4_PARDP/203-220
A1AYR4_PARDP/212-229
A1AYR4_PARDP/221-238
A1AYR4_PARDP/230-247
A1AYR4_PARDP/248-265
A1AYR4_PARDP/266-283
A1AYR4_PARDP/55-67
A1AYR4_PARDP/68-85
A1AYR4_PARDP/86-103
A1AZH8_PARDP/162-176
A1AZH8_PARDP/177-194
A1AZH8_PARDP/195-212
A1AZH8_PARDP/218-233
A1AZH8_PARDP/291-305
A1AZH8_PARDP/306-323
A1AZH8_PARDP/324-341
A1AZH8_PARDP/347-362
A1AZH8_PARDP/420-434
A1AZH8_PARDP/435-452
A1AZH8_PARDP/453-470
A1AZH8_PARDP/476-491
A1AZH8_PARDP/48-65
A1AZH8_PARDP/548-563
A1AZH8_PARDP/555-572
A1AZH8_PARDP/564-581
A1AZH8_PARDP/573-589
A1AZH8_PARDP/636-653
A1AZH8_PARDP/654-670
A1AZH8_PARDP/66-83
A1AZH8_PARDP/717-734
A1AZH8_PARDP/726-743
A1AZH8_PARDP/735-752
A1AZH8_PARDP/753-770
A1AZH8_PARDP/771-787
A1AZH8_PARDP/825-842
A1AZH8_PARDP/834-851
A1AZH8_PARDP/843-860
A1AZH8_PARDP/852-869
A1AZH8_PARDP/861-878
A1AZH8_PARDP/870-887
A1AZH8_PARDP/879-895
A1AZH8_PARDP/89-104
A1AZH8_PARDP/933-950
A1AZH8_PARDP/951-968
A1AZH8_PARDP/969-986
A1AZH8_PARDP/987-1004
A1B065_PARDP/100-117
A1B065_PARDP/132-149
A1B065_PARDP/196-208
A1B065_PARDP/200-214
A1B065_PARDP/64-81
A1B065_PARDP/82-99
A1B065_PARDP/91-108
A1B090_PARDP/451-468
A1B090_PARDP/469-486
A1B090_PARDP/558-575
A1B090_PARDP/576-593
A1B090_PARDP/597-611
A1B090_PARDP/612-629
A1B090_PARDP/695-709
A1B090_PARDP/710-727
A1B090_PARDP/728-745
A1B0A1_PARDP/14-31
A1B0A1_PARDP/158-175
A1B0A1_PARDP/176-193
A1B0A1_PARDP/222-239
A1B0A1_PARDP/312-325
A1B0A1_PARDP/32-49
A1B0A1_PARDP/326-343
A1B0A1_PARDP/5-22
A1B2L5_PARDP/117-134
A1B2L5_PARDP/135-152
A1B2L5_PARDP/153-170
A1B2L5_PARDP/171-188
A1B2L5_PARDP/45-62
A1B2L5_PARDP/63-80
A1B2L5_PARDP/81-98
A1B2L5_PARDP/99-116
A1B2Z8_PARDP/204-219
A1B2Z8_PARDP/220-237
A1B2Z8_PARDP/238-255
A1B2Z8_PARDP/247-264
A1B2Z8_PARDP/256-273
A1B2Z8_PARDP/265-282
A1B2Z8_PARDP/283-300
A1B2Z8_PARDP/292-309
A1B2Z8_PARDP/301-318
A1B2Z8_PARDP/310-327
A1B2Z8_PARDP/319-336
A1B2Z8_PARDP/328-345
A1B3X2_PARDP/303-320
A1B3X2_PARDP/312-329
A1B3X2_PARDP/321-338
A1B3X2_PARDP/330-347
A1B3X2_PARDP/339-356
A1B3X2_PARDP/348-365
A1B3X2_PARDP/357-374
A1B3X2_PARDP/366-383
A1B3X2_PARDP/375-392
A1B3X2_PARDP/384-401
A1B3X2_PARDP/402-419
A1B3X2_PARDP/420-437
A1B3X2_PARDP/438-455
A1B3X2_PARDP/447-464
A1B3X2_PARDP/456-473
A1B3X2_PARDP/465-482
A1B3X2_PARDP/474-491
A1B3X2_PARDP/483-500
A1B3X2_PARDP/492-509
A1B3X2_PARDP/501-518
A1B3X2_PARDP/510-527
A1B3X2_PARDP/519-536
A1B3X2_PARDP/528-545
A1B3X2_PARDP/537-554
A1B3X2_PARDP/546-563
A1B3X2_PARDP/555-572
A1B3X2_PARDP/564-581
A1B3X2_PARDP/573-590
A1B3X2_PARDP/582-599
A1B3X2_PARDP/591-608
A1B3X2_PARDP/600-617
A1B3X2_PARDP/609-626
A1B3X2_PARDP/627-644
A1B3X2_PARDP/645-662
A1B3X2_PARDP/663-678
A1B3X2_PARDP/681-698
A1B3X2_PARDP/699-716
A1B3X2_PARDP/717-734
A1B3X2_PARDP/735-752
A1B3X2_PARDP/753-770
A1B3X2_PARDP/771-788
A1B3X2_PARDP/789-806
A1B3X2_PARDP/807-824
A1B3X2_PARDP/825-842
A1B3X2_PARDP/843-860
A1B4V8_PARDP/104-126
A1B4V8_PARDP/133-145
A1B4V8_PARDP/164-181
A1B4V8_PARDP/182-199
A1B4V8_PARDP/191-208
A1B4V8_PARDP/200-217
A1B4V8_PARDP/209-226
A1B4V8_PARDP/218-235
A1B4V8_PARDP/227-244
A1B4V8_PARDP/236-253
A1B4V8_PARDP/25-40
A1B4V8_PARDP/44-61
A1B4V8_PARDP/5-22
A1B4V8_PARDP/62-82
A1B4V8_PARDP/89-103
A1B5Q1_PARDP/109-126
A1B5Q1_PARDP/127-144
A1B5Q1_PARDP/145-162
A1B5Q1_PARDP/163-180
A1B5Q1_PARDP/181-194
A1B5Q1_PARDP/201-215
A1B5Q1_PARDP/59-76
A1B5Q1_PARDP/77-94
A1BAT1_PARDP/104-121
A1BAT1_PARDP/122-139
A1BAT1_PARDP/14-31
A1BAT1_PARDP/140-157
A1BAT1_PARDP/158-175
A1BAT1_PARDP/23-40
A1BAT1_PARDP/32-49
A1BAT1_PARDP/50-67
A1BAT1_PARDP/69-85
A1BAT1_PARDP/86-102
A1BIT3_CHLPD/1083-1099
A1BIT3_CHLPD/410-425
A1BIT3_CHLPD/417-434
A1BIT3_CHLPD/426-443
A1BIT3_CHLPD/436-452
A1BIT3_CHLPD/444-461
A1BIT3_CHLPD/453-470
A1BIT3_CHLPD/525-542
A1BIT3_CHLPD/534-551
A1BIT3_CHLPD/543-560
A1BIT3_CHLPD/615-632
A1BIT3_CHLPD/624-641
A1BIT3_CHLPD/714-731
A1BIT3_CHLPD/804-821
A1BIT3_CHLPD/822-839
A1BIT3_CHLPD/894-911
A1BIT3_CHLPD/912-929
A1BIT3_CHLPD/984-1001
A1BIT3_CHLPD/993-1010
A1BIT9_CHLPD/1002-1019
A1BIT9_CHLPD/1020-1037
A1BIT9_CHLPD/1092-1109
A1BIT9_CHLPD/1101-1118
A1BIT9_CHLPD/1182-1199
A1BIT9_CHLPD/1191-1208
A1BIT9_CHLPD/1200-1217
A1BIT9_CHLPD/1272-1289
A1BIT9_CHLPD/1362-1379
A1BIT9_CHLPD/1380-1397
A1BIT9_CHLPD/1452-1469
A1BIT9_CHLPD/1542-1559
A1BIT9_CHLPD/1632-1649
A1BIT9_CHLPD/1650-1667
A1BIT9_CHLPD/1722-1739
A1BIT9_CHLPD/1893-1910
A1BIT9_CHLPD/1911-1928
A1BIT9_CHLPD/1983-2000
A1BIT9_CHLPD/2154-2171
A1BIT9_CHLPD/2172-2189
A1BIT9_CHLPD/2244-2261
A1BIT9_CHLPD/2262-2279
A1BIT9_CHLPD/2343-2360
A1BIT9_CHLPD/416-433
A1BIT9_CHLPD/434-451
A1BIT9_CHLPD/443-460
A1BIT9_CHLPD/452-469
A1BIT9_CHLPD/543-558
A1BIT9_CHLPD/552-569
A1BIT9_CHLPD/570-587
A1BIT9_CHLPD/651-668
A1BIT9_CHLPD/669-686
A1BIT9_CHLPD/741-758
A1BIT9_CHLPD/750-767
A1BIT9_CHLPD/822-839
A1BIT9_CHLPD/912-929
A1BIT9_CHLPD/930-947
A1BIU7_CHLPD/1077-1094
A1BIU7_CHLPD/1090-1103
A1BIU7_CHLPD/1104-1121
A1BIU7_CHLPD/1130-1144
A1BIU7_CHLPD/1299-1316
A1BIU7_CHLPD/1312-1325
A1BIU7_CHLPD/1326-1343
A1BIU7_CHLPD/1352-1366
A1BIU7_CHLPD/1521-1538
A1BIU7_CHLPD/1539-1556
A1BIU7_CHLPD/1620-1637
A1BIU7_CHLPD/1719-1736
A1BIU7_CHLPD/1737-1754
A1BIU7_CHLPD/1809-1826
A1BIU7_CHLPD/1827-1844
A1BIU7_CHLPD/1899-1916
A1BIU7_CHLPD/1917-1934
A1BIU7_CHLPD/1998-2015
A1BIU7_CHLPD/2007-2024
A1BIU7_CHLPD/2016-2033
A1BIU7_CHLPD/642-659
A1BIU7_CHLPD/660-677
A1BIU7_CHLPD/686-700
A1BIU7_CHLPD/855-872
A1BIU7_CHLPD/868-881
A1BIU7_CHLPD/882-899
A1BIU7_CHLPD/908-922
A1BIU8_CHLPD/1669-1684
A1BIU8_CHLPD/1676-1693
A1BIU8_CHLPD/1685-1702
A1BIU8_CHLPD/1697-1711
A1BIU8_CHLPD/1712-1729
A1BIU8_CHLPD/1784-1801
A1BIU8_CHLPD/1874-1891
A1BIU8_CHLPD/1964-1981
A1BIU8_CHLPD/1982-1999
A1BIU8_CHLPD/2063-2080
A1BIU8_CHLPD/2072-2089
A1BIU8_CHLPD/2081-2098
A1EAA3_ECOLX/716-733
A1EAA3_ECOLX/734-751
A1EAA3_ECOLX/752-769
A1EAA3_ECOLX/770-787
A1EAA3_ECOLX/797-814
A1EAA3_ECOLX/815-832
A1EPJ8_VIBCH/1435-1448
A1EPJ8_VIBCH/1452-1469
A1EPJ8_VIBCH/1470-1487
A1EPJ8_VIBCH/1479-1496
A1EPJ8_VIBCH/1497-1514
A1F8F2_VIBCH/1339-1352
A1F8F2_VIBCH/1356-1373
A1F8F2_VIBCH/1374-1391
A1F8F2_VIBCH/1383-1400
A1F8F2_VIBCH/1401-1418
A1ISK4_NEIMA/337-354
A1ISK4_NEIMA/355-372
A1ISK4_NEIMA/483-500
A1ISK4_NEIMA/501-518
A1ISK4_NEIMA/519-536
A1ISK4_NEIMA/537-554
A1ISK4_NEIMA/555-572
A1JQP7_YERE8/153-170
A1JQP7_YERE8/180-197
A1JQP7_YERE8/189-206
A1JQP7_YERE8/198-215
A1JQP7_YERE8/207-224
A1JQP7_YERE8/239-253
A1JQP7_YERE8/254-271
A1JSQ0_YERE8/302-319
A1JSQ0_YERE8/311-328
A1JSQ0_YERE8/320-337
A1JSQ0_YERE8/329-346
A1JSQ0_YERE8/338-355
A1JSQ0_YERE8/347-364
A1JSQ0_YERE8/356-373
A1JSQ0_YERE8/365-382
A1JSQ0_YERE8/374-391
A1KSJ4_NEIMF/1015-1032
A1KSJ4_NEIMF/1033-1050
A1KSJ4_NEIMF/1051-1068
A1KSJ4_NEIMF/1069-1086
A1KSJ4_NEIMF/1087-1104
A1KSJ4_NEIMF/1215-1232
A1KSJ4_NEIMF/1233-1250
A1KSJ4_NEIMF/1251-1268
A1KSJ4_NEIMF/1269-1286
A1KSJ4_NEIMF/1287-1304
A1KSJ4_NEIMF/1415-1432
A1KSJ4_NEIMF/1433-1450
A1KSJ4_NEIMF/1451-1468
A1KSJ4_NEIMF/1469-1486
A1KSJ4_NEIMF/1487-1504
A1KSJ4_NEIMF/1615-1632
A1KSJ4_NEIMF/1633-1650
A1KSJ4_NEIMF/1651-1668
A1KSJ4_NEIMF/1669-1686
A1KSJ4_NEIMF/1687-1704
A1KSJ4_NEIMF/1815-1832
A1KSJ4_NEIMF/1833-1850
A1KSJ4_NEIMF/1851-1868
A1KSJ4_NEIMF/1869-1886
A1KSJ4_NEIMF/1887-1904
A1KSJ4_NEIMF/869-886
A1KSJ4_NEIMF/887-904
A1RPE1_SHESW/2298-2315
A1RPE1_SHESW/2375-2392
A1RPE1_SHESW/2393-2410
A1RPE1_SHESW/2407-2419
A1RPE1_SHESW/2411-2428
A1RPE1_SHESW/2420-2437
A1WL15_VEREI/1003-1020
A1WL15_VEREI/1102-1118
A1WL15_VEREI/1119-1136
A1WL15_VEREI/1149-1166
A1WL15_VEREI/1167-1184
A1WL15_VEREI/1185-1202
A1WL15_VEREI/1203-1220
A1WL15_VEREI/1221-1238
A1WL15_VEREI/1230-1247
A1WL15_VEREI/1239-1256
A1WL15_VEREI/1248-1265
A1WL15_VEREI/705-716
A1WL15_VEREI/708-725
A1WL15_VEREI/717-734
A1WL15_VEREI/726-743
A1WL15_VEREI/735-752
A1WL15_VEREI/939-966
A1WPE9_VEREI/12-29
A1WPE9_VEREI/21-37
A1WPE9_VEREI/3-20
A1YKW7_9NEIS/739-756
A1YKW7_9NEIS/757-774
A1YKW7_9NEIS/775-792
A1YKW7_9NEIS/796-812
A1Z374_PSECL/380-397
A1Z374_PSECL/491-508
A1Z374_PSECL/509-526
A1Z374_PSECL/527-544
A1Z374_PSECL/547-564
A1ZLZ8_9BACT/116-133
A1ZLZ8_9BACT/134-151
A1ZLZ8_9BACT/62-79
A1ZLZ8_9BACT/80-97
A1ZLZ8_9BACT/98-115
A1ZQL8_9BACT/117-128
A1ZQL8_9BACT/43-60
A1ZQL8_9BACT/52-69
A1ZQL8_9BACT/61-78
A1ZQL8_9BACT/70-87
A1ZQL8_9BACT/79-94
A1ZQL8_9BACT/88-105
A1ZQM9_9BACT/122-132
A1ZQM9_9BACT/43-60
A1ZQM9_9BACT/61-78
A1ZQM9_9BACT/79-96
A1ZQM9_9BACT/97-114
A2C5A1_PROM1/1118-1135
A2C5A1_PROM1/1136-1153
A2C5A1_PROM1/1145-1162
A2C5A1_PROM1/1545-1562
A2C5A1_PROM1/1554-1571
A2C5A1_PROM1/1572-1589
A2C5A1_PROM1/1590-1607
A2C5A1_PROM1/1608-1625
A2C5A1_PROM1/1634-1649
A2C5A1_PROM1/417-428
A2C5A1_PROM1/436-448
A2C5A1_PROM1/654-671
A2C5A1_PROM1/672-689
A2C5A1_PROM1/690-707
A2C5A1_PROM1/708-725
A2C5A1_PROM1/734-746
A2C5U0_PROM3/228-245
A2C5U0_PROM3/246-263
A2C5U0_PROM3/264-281
A2C5U0_PROM3/273-290
A2C5U0_PROM3/282-299
A2C5U0_PROM3/291-308
A2C653_PROM3/20-37
A2C6U6_PROM3/136-153
A2C6U6_PROM3/145-162
A2C6U6_PROM3/163-180
A2C6U6_PROM3/181-198
A2C7B0_PROM3/125-142
A2C7B0_PROM3/143-160
A2C7B0_PROM3/98-115
A2C967_PROM3/158-172
A2C967_PROM3/172-187
A2C967_PROM3/191-205
A2C967_PROM3/206-223
A2C967_PROM3/215-232
A2C967_PROM3/224-236
A2CB09_PROM3/566-583
A2CB09_PROM3/584-601
A2CB09_PROM3/602-619
A2CB11_PROM3/350-367
A2CB11_PROM3/368-385
A2CB11_PROM3/386-403
A2CCM5_PROM3/447-464
A2CCM5_PROM3/465-482
A2CCM5_PROM3/483-500
A2CCN1_PROM3/542-559
A2CCN1_PROM3/560-577
A2CCN1_PROM3/578-595
A2CCN1_PROM3/587-604
A2CDT3_PROM3/212-229
A2CDT3_PROM3/221-238
A2CDT3_PROM3/255-272
A2CDT3_PROM3/286-310
A2CDT3_PROM3/311-328
A2P810_VIBCH/1928-1945
A2P810_VIBCH/1946-1963
A2P810_VIBCH/1964-1981
A2P810_VIBCH/1982-1999
A2PTV6_VIBCH/1319-1332
A2PTV6_VIBCH/1336-1353
A2PTV6_VIBCH/1354-1371
A2PTV6_VIBCH/1363-1380
A2PTV6_VIBCH/1381-1398
A2SGZ6_METPP/1500-1517
A2SGZ6_METPP/1518-1535
A2SGZ6_METPP/1536-1553
A2SGZ6_METPP/1554-1571
A3CMV6_STRSV/1088-1105
A3CMV6_STRSV/1106-1123
A3CMV6_STRSV/1124-1141
A3CMV6_STRSV/1250-1267
A3CMV6_STRSV/1268-1285
A3CMV6_STRSV/1286-1303
A3CMV6_STRSV/800-817
A3CMV6_STRSV/926-943
A3CMV6_STRSV/944-961
A3CMV6_STRSV/962-979
A3D9Q8_SHEB5/1467-1479
A3D9Q8_SHEB5/1985-2003
A3D9Q8_SHEB5/2060-2077
A3D9Q8_SHEB5/2078-2095
A3D9Q8_SHEB5/2096-2113
A3ELA7_VIBCH/1475-1492
A3ELA7_VIBCH/1493-1510
A3ELA7_VIBCH/1511-1528
A3ELA7_VIBCH/1529-1546
A3F2S6_9ENTR/354-371
A3F2S6_9ENTR/372-389
A3F2S6_9ENTR/381-398
A3GMJ6_VIBCH/1338-1351
A3GMJ6_VIBCH/1355-1372
A3GMJ6_VIBCH/1373-1390
A3GMJ6_VIBCH/1382-1399
A3GMJ6_VIBCH/1400-1417
A3GZ95_VIBCH/1964-1977
A3GZ95_VIBCH/1981-1998
A3GZ95_VIBCH/1999-2016
A3GZ95_VIBCH/2008-2025
A3GZ95_VIBCH/2026-2043
A3IRF3_9CHRO/190-207
A3IRF3_9CHRO/199-216
A3IRF3_9CHRO/208-225
A3IRF3_9CHRO/217-234
A3IRF3_9CHRO/241-252
A3IRF3_9CHRO/311-325
A3IRF3_9CHRO/317-331
A3IRF3_9CHRO/327-342
A3IRF3_9CHRO/425-436
A3IRF3_9CHRO/481-498
A3IRF3_9CHRO/499-516
A3ITB9_9CHRO/139-156
A3ITB9_9CHRO/148-165
A3ITB9_9CHRO/228-246
A3ITB9_9CHRO/333-350
A3ITB9_9CHRO/34-44
A3ITB9_9CHRO/351-368
A3ITB9_9CHRO/369-386
A3ITB9_9CHRO/387-404
A3ITB9_9CHRO/46-62
A3ITB9_9CHRO/54-71
A3ITB9_9CHRO/63-80
A3ITM4_9CHRO/144-158
A3ITM4_9CHRO/159-176
A3ITM4_9CHRO/186-203
A3ITM4_9CHRO/25-42
A3ITM4_9CHRO/34-51
A3ITM4_9CHRO/70-84
A3ITM4_9CHRO/83-98
A3ITM4_9CHRO/99-113
A3IYT3_9CHRO/29-46
A3IYT3_9CHRO/47-64
A3IYT3_9CHRO/65-82
A3JM76_9RHOB/108-125
A3JM76_9RHOB/126-143
A3JM76_9RHOB/135-151
A3JM76_9RHOB/153-170
A3JM76_9RHOB/613-628
A3JM76_9RHOB/620-637
A3JM76_9RHOB/629-646
A3JM76_9RHOB/638-655
A3JM76_9RHOB/647-664
A3JM76_9RHOB/656-673
A3JM76_9RHOB/665-682
A3JM76_9RHOB/683-700
A3JM76_9RHOB/692-709
A3JM76_9RHOB/701-718
A3JM76_9RHOB/710-727
A3JM76_9RHOB/719-731
A3JM76_9RHOB/92-107
A3JQ19_9RHOB/121-135
A3JQ19_9RHOB/127-144
A3JQ19_9RHOB/136-152
A3JQ19_9RHOB/145-162
A3JQ19_9RHOB/193-210
A3JQ19_9RHOB/229-246
A3JQ19_9RHOB/247-259
A3JQ19_9RHOB/280-302
A3JQ19_9RHOB/303-320
A3JQ19_9RHOB/321-337
A3JQ19_9RHOB/44-56
A3JQ19_9RHOB/66-83
A3JQ19_9RHOB/75-87
A3JRG5_9RHOB/103-120
A3JRG5_9RHOB/139-156
A3JRG5_9RHOB/157-174
A3JRG5_9RHOB/175-192
A3JRG5_9RHOB/193-210
A3JRG5_9RHOB/206-219
A3JRG5_9RHOB/211-228
A3JRG5_9RHOB/220-231
A3JRG5_9RHOB/259-274
A3JRG5_9RHOB/29-48
A3JRG5_9RHOB/49-66
A3JRG5_9RHOB/70-84
A3JRG5_9RHOB/85-102
A3JSK7_9RHOB/109-126
A3JSK7_9RHOB/118-135
A3JSK7_9RHOB/15-32
A3JSK7_9RHOB/154-170
A3JSK7_9RHOB/172-189
A3JSK7_9RHOB/181-198
A3JSK7_9RHOB/199-216
A3JSK7_9RHOB/217-234
A3JSK7_9RHOB/235-252
A3JSK7_9RHOB/253-270
A3JSK7_9RHOB/272-288
A3JSK7_9RHOB/289-301
A3JSK7_9RHOB/6-23
A3JSK7_9RHOB/60-77
A3JSK7_9RHOB/745-757
A3JSK7_9RHOB/749-767
A3JSK7_9RHOB/767-784
A3JSK7_9RHOB/78-90
A3JSK7_9RHOB/785-802
A3JSK7_9RHOB/794-811
A3JSK7_9RHOB/812-829
A3JSK7_9RHOB/830-847
A3JSK7_9RHOB/848-865
A3JSK7_9RHOB/866-883
A3JSK7_9RHOB/884-901
A3JSK7_9RHOB/902-917
A3JSK7_9RHOB/920-937
A3JSK7_9RHOB/938-955
A3JSK7_9RHOB/956-973
A3JSK7_9RHOB/974-991
A3JSK7_9RHOB/992-1009
A3JSZ7_9RHOB/141-157
A3JSZ7_9RHOB/158-175
A3JSZ7_9RHOB/176-193
A3JSZ7_9RHOB/274-290
A3JSZ7_9RHOB/472-489
A3JSZ7_9RHOB/569-586
A3JSZ7_9RHOB/729-746
A3JSZ7_9RHOB/738-755
A3JSZ7_9RHOB/747-764
A3JSZ7_9RHOB/765-782
A3JSZ7_9RHOB/850-866
A3JSZ7_9RHOB/867-884
A3JSZ7_9RHOB/885-902
A3JSZ7_9RHOB/904-920
A3JTB0_9RHOB/76-93
A3JTB2_9RHOB/14-31
A3JTB2_9RHOB/2-13
A3JTB2_9RHOB/32-49
A3JTB2_9RHOB/50-67
A3JTB2_9RHOB/68-85
A3JTB2_9RHOB/86-103
A3JU68_9RHOB/125-142
A3JU68_9RHOB/143-160
A3JU68_9RHOB/161-178
A3JU68_9RHOB/179-196
A3JU68_9RHOB/206-223
A3JU68_9RHOB/215-232
A3JU68_9RHOB/224-241
A3JU68_9RHOB/233-250
A3JU68_9RHOB/242-259
A3JU68_9RHOB/260-277
A3JU68_9RHOB/269-286
A3JU68_9RHOB/287-304
A3JU68_9RHOB/305-321
A3JU68_9RHOB/323-340
A3JU68_9RHOB/341-358
A3JU68_9RHOB/359-376
A3JUC9_9RHOB/156-172
A3JUC9_9RHOB/173-190
A3JUC9_9RHOB/191-208
A3JUC9_9RHOB/398-414
A3JUC9_9RHOB/415-432
A3JV80_9RHOB/416-432
A3JV80_9RHOB/433-450
A3JV80_9RHOB/451-468
A3JV80_9RHOB/469-486
A3JV80_9RHOB/487-504
A3JV80_9RHOB/505-522
A3JV80_9RHOB/523-535
A3JV81_9RHOB/30-44
A3JV81_9RHOB/45-62
A3JV81_9RHOB/63-80
A3JW39_9RHOB/369-386
A3JW39_9RHOB/387-404
A3JW39_9RHOB/405-419
A3JW97_9RHOB/509-521
A3JW97_9RHOB/527-544
A3JW97_9RHOB/545-562
A3JW97_9RHOB/563-580
A3JW97_9RHOB/581-598
A3JW97_9RHOB/599-616
A3JW97_9RHOB/617-634
A3JW97_9RHOB/635-652
A3JW97_9RHOB/653-670
A3JW97_9RHOB/671-688
A3JW97_9RHOB/680-697
A3JW97_9RHOB/689-706
A3JW97_9RHOB/698-715
A3JW97_9RHOB/707-724
A3JW97_9RHOB/725-742
A3JW97_9RHOB/734-751
A3JW97_9RHOB/743-760
A3JW97_9RHOB/752-769
A3JW97_9RHOB/761-778
A3JW97_9RHOB/770-787
A3JWW6_9RHOB/103-120
A3JWW6_9RHOB/112-129
A3JWW6_9RHOB/121-138
A3JWW6_9RHOB/13-30
A3JWW6_9RHOB/130-147
A3JWW6_9RHOB/31-48
A3JWW6_9RHOB/49-66
A3JWW6_9RHOB/67-84
A3JWW6_9RHOB/85-102
A3JWW6_9RHOB/94-111
A3JXU2_9RHOB/109-126
A3JXU2_9RHOB/127-144
A3JXU2_9RHOB/145-162
A3JXU2_9RHOB/163-180
A3JXU2_9RHOB/172-189
A3JXU2_9RHOB/181-198
A3JXU2_9RHOB/190-207
A3JXU2_9RHOB/199-216
A3JXU2_9RHOB/208-225
A3JXU2_9RHOB/21-36
A3JXU2_9RHOB/217-234
A3JXU2_9RHOB/226-243
A3JXU2_9RHOB/235-252
A3JXU2_9RHOB/244-261
A3JXU2_9RHOB/262-279
A3JXU2_9RHOB/280-297
A3JXU2_9RHOB/37-54
A3JXU2_9RHOB/55-72
A3JXU2_9RHOB/73-90
A3JXU2_9RHOB/91-108
A3JYC0_9RHOB/102-118
A3JYC0_9RHOB/110-127
A3JYC0_9RHOB/119-136
A3JYC0_9RHOB/128-145
A3JYC0_9RHOB/146-163
A3JYC0_9RHOB/222-239
A3JYC0_9RHOB/231-248
A3JYC0_9RHOB/74-91
A3JYC0_9RHOB/83-100
A3JYC0_9RHOB/92-109
A3JYV1_9RHOB/560-577
A3JYV1_9RHOB/569-586
A3JYV1_9RHOB/578-595
A3JYV1_9RHOB/587-604
A3JYV1_9RHOB/605-622
A3JYV1_9RHOB/626-640
A3K072_9RHOB/319-335
A3K072_9RHOB/327-344
A3K072_9RHOB/336-353
A3K133_9RHOB/116-133
A3K133_9RHOB/134-151
A3K133_9RHOB/152-169
A3K133_9RHOB/170-187
A3K133_9RHOB/188-205
A3K133_9RHOB/206-223
A3K133_9RHOB/297-309
A3K133_9RHOB/80-97
A3K133_9RHOB/89-106
A3K133_9RHOB/98-115
A3K151_9RHOB/172-189
A3K151_9RHOB/408-423
A3K151_9RHOB/424-441
A3K151_9RHOB/442-459
A3K151_9RHOB/460-476
A3K151_9RHOB/536-548
A3K151_9RHOB/540-557
A3K151_9RHOB/549-566
A3K151_9RHOB/558-575
A3K151_9RHOB/567-584
A3K151_9RHOB/576-593
A3K151_9RHOB/585-602
A3K151_9RHOB/594-611
A3K151_9RHOB/603-620
A3K151_9RHOB/612-626
A3K1J9_9RHOB/117-134
A3K1J9_9RHOB/135-153
A3K1J9_9RHOB/161-171
A3K1J9_9RHOB/173-188
A3K1J9_9RHOB/214-225
A3K1J9_9RHOB/252-268
A3K1J9_9RHOB/273-287
A3K1J9_9RHOB/308-319
A3K1J9_9RHOB/311-328
A3K1J9_9RHOB/320-337
A3K1J9_9RHOB/329-341
A3K1J9_9RHOB/343-360
A3K1J9_9RHOB/363-378
A3K1J9_9RHOB/482-499
A3K1J9_9RHOB/491-508
A3K1J9_9RHOB/500-512
A3K1J9_9RHOB/518-528
A3K1J9_9RHOB/538-550
A3K1J9_9RHOB/574-585
A3K1J9_9RHOB/608-622
A3K1J9_9RHOB/81-98
A3K1J9_9RHOB/99-116
A3K3S3_9RHOB/140-157
A3K3S3_9RHOB/149-166
A3K3S3_9RHOB/158-175
A3K3S3_9RHOB/167-184
A3K3S3_9RHOB/185-202
A3K3S3_9RHOB/203-220
A3K3S3_9RHOB/221-238
A3K3S3_9RHOB/239-256
A3K3S3_9RHOB/257-274
A3K3S3_9RHOB/289-301
A3K3S3_9RHOB/293-307
A3K596_9RHOB/262-275
A3K596_9RHOB/342-359
A3K596_9RHOB/351-368
A3K596_9RHOB/360-377
A3K596_9RHOB/369-386
A3K596_9RHOB/378-395
A3K596_9RHOB/387-404
A3K596_9RHOB/396-413
A3K596_9RHOB/405-422
A3K596_9RHOB/414-431
A3K596_9RHOB/423-440
A3K596_9RHOB/432-449
A3K596_9RHOB/441-458
A3K596_9RHOB/450-467
A3K596_9RHOB/459-476
A3K596_9RHOB/468-485
A3K596_9RHOB/477-494
A3K596_9RHOB/495-512
A3K5E2_9RHOB/101-118
A3K5E2_9RHOB/119-136
A3K5E2_9RHOB/219-236
A3K5E2_9RHOB/237-257
A3K5E2_9RHOB/258-275
A3K5E2_9RHOB/379-396
A3K5E2_9RHOB/397-414
A3K5E2_9RHOB/415-432
A3K5E2_9RHOB/433-450
A3K5E2_9RHOB/442-459
A3K5E2_9RHOB/451-468
A3K5E2_9RHOB/460-477
A3K5E2_9RHOB/469-486
A3K5E2_9RHOB/478-495
A3K5E2_9RHOB/487-504
A3K5E2_9RHOB/708-722
A3K5E2_9RHOB/723-740
A3K5E2_9RHOB/741-758
A3K5E2_9RHOB/759-773
A3K5E2_9RHOB/83-100
A3K9Z8_9RHOB/110-127
A3K9Z8_9RHOB/140-152
A3K9Z8_9RHOB/144-158
A3K9Z8_9RHOB/153-169
A3K9Z8_9RHOB/58-74
A3K9Z8_9RHOB/96-109
A3KRI7_PSEAE/355-367
A3KRI7_PSEAE/359-376
A3KRI7_PSEAE/368-385
A3LCP5_PSEAE/355-367
A3LCP5_PSEAE/359-376
A3LCP5_PSEAE/368-385
A3M2N8_ACIBT/663-684
A3M2N8_ACIBT/685-699
A3M2N8_ACIBT/825-842
A3M2N8_ACIBT/843-860
A3M2N8_ACIBT/861-877
A3M3K9_ACIBT/1015-1032
A3M3K9_ACIBT/1087-1103
A3M3K9_ACIBT/1115-1132
A3M3K9_ACIBT/1133-1150
A3M3K9_ACIBT/1151-1168
A3M3K9_ACIBT/1170-1187
A3M3K9_ACIBT/1179-1196
A3M3K9_ACIBT/1188-1205
A3M3K9_ACIBT/1197-1214
A3M3K9_ACIBT/1594-1611
A3M3K9_ACIBT/1724-1741
A3M3K9_ACIBT/1742-1759
A3M3K9_ACIBT/1760-1777
A3M3K9_ACIBT/1937-1954
A3M3K9_ACIBT/2130-2147
A3M3K9_ACIBT/2348-2364
A3M3K9_ACIBT/2447-2464
A3M3K9_ACIBT/2959-2976
A3M3K9_ACIBT/2977-2994
A3M3K9_ACIBT/2995-3012
A3M3K9_ACIBT/3085-3102
A3M3K9_ACIBT/3157-3174
A3M3K9_ACIBT/3166-3183
A3M3K9_ACIBT/425-442
A3M3K9_ACIBT/443-460
A3M3K9_ACIBT/452-469
A3M3K9_ACIBT/470-487
A3M3K9_ACIBT/479-496
A3M3K9_ACIBT/488-505
A3M3K9_ACIBT/497-514
A3M3K9_ACIBT/506-523
A3M3K9_ACIBT/555-571
A3M3K9_ACIBT/576-593
A3M3K9_ACIBT/594-611
A3M3K9_ACIBT/620-637
A3M3K9_ACIBT/775-792
A3M3K9_ACIBT/784-801
A3M3K9_ACIBT/802-819
A3M3K9_ACIBT/820-837
A3M3K9_ACIBT/943-960
A3M3K9_ACIBT/979-996
A3M3K9_ACIBT/997-1014
A3M7D8_ACIBT/101-118
A3M7D8_ACIBT/110-127
A3M7D8_ACIBT/182-199
A3M7D8_ACIBT/200-217
A3M7D8_ACIBT/218-235
A3M7D8_ACIBT/301-318
A3M7D8_ACIBT/319-335
A3M7D8_ACIBT/83-100
A3M7D9_ACIBT/189-208
A3M7D9_ACIBT/209-226
A3M7D9_ACIBT/227-244
A3M7D9_ACIBT/245-262
A3M7D9_ACIBT/266-282
A3M7D9_ACIBT/352-369
A3M7D9_ACIBT/361-378
A3M7D9_ACIBT/94-111
A3N0W6_ACTP2/718-735
A3N0W6_ACTP2/736-753
A3N0W6_ACTP2/754-771
A3N0W6_ACTP2/772-789
A3N0W6_ACTP2/793-809
A3N106_ACTP2/1115-1132
A3N106_ACTP2/1243-1260
A3N106_ACTP2/1261-1278
A3N106_ACTP2/1369-1388
A3N106_ACTP2/1390-1407
A3N106_ACTP2/1518-1535
A3N106_ACTP2/1536-1553
A3N106_ACTP2/1644-1663
A3N106_ACTP2/1665-1682
A3N106_ACTP2/1793-1810
A3N106_ACTP2/1811-1828
A3N106_ACTP2/372-389
A3N292_ACTP2/747-764
A3N292_ACTP2/765-782
A3N292_ACTP2/783-800
A3N292_ACTP2/811-828
A3N292_ACTP2/829-846
A3PLQ2_RHOS1/227-244
A3PLQ2_RHOS1/236-253
A3PLQ2_RHOS1/254-271
A3PLQ2_RHOS1/335-352
A3PLQ2_RHOS1/353-370
A3PLQ2_RHOS1/371-388
A3PLQ2_RHOS1/389-406
A3PNG1_RHOS1/106-123
A3PNG1_RHOS1/115-132
A3PNG1_RHOS1/159-170
A3PNG1_RHOS1/162-179
A3PNG1_RHOS1/171-188
A3PNG1_RHOS1/180-197
A3PNG1_RHOS1/189-206
A3PNG1_RHOS1/198-215
A3PNG1_RHOS1/207-224
A3PNG1_RHOS1/216-233
A3PNG1_RHOS1/225-242
A3PNG1_RHOS1/234-251
A3PNG1_RHOS1/243-260
A3PNG1_RHOS1/252-269
A3PNG1_RHOS1/261-278
A3PNG1_RHOS1/279-296
A3PNG1_RHOS1/302-318
A3PNG1_RHOS1/319-336
A3PNG1_RHOS1/337-354
A3PNG1_RHOS1/70-87
A3PNG1_RHOS1/79-96
A3PNG1_RHOS1/88-105
A3PNG1_RHOS1/97-114
A3PNG2_RHOS1/104-121
A3PNG2_RHOS1/122-139
A3PNG2_RHOS1/140-157
A3PNG2_RHOS1/149-166
A3PNG2_RHOS1/158-175
A3PNG2_RHOS1/167-184
A3PNG2_RHOS1/176-193
A3PNG2_RHOS1/185-202
A3PNG2_RHOS1/23-40
A3PNG2_RHOS1/32-49
A3PNG2_RHOS1/41-58
A3PNG2_RHOS1/5-22
A3PNG2_RHOS1/50-67
A3PNG2_RHOS1/68-85
A3PNG2_RHOS1/86-103
A3PPI8_RHOS1/113-130
A3PPI8_RHOS1/23-40
A3PPI8_RHOS1/41-58
A3PPI8_RHOS1/5-22
A3PPI8_RHOS1/59-76
A3PPI8_RHOS1/77-94
A3PPI8_RHOS1/95-112
A3PPL6_RHOS1/2129-2155
A3PPL6_RHOS1/2156-2173
A3PPL6_RHOS1/2174-2191
A3PPL6_RHOS1/2192-2209
A3PPL6_RHOS1/2210-2226
A3PPL6_RHOS1/2274-2291
A3PPL6_RHOS1/2292-2308
A3PPL6_RHOS1/2365-2382
A3PPL6_RHOS1/2374-2391
A3PPL6_RHOS1/2383-2400
A3PPL6_RHOS1/2392-2409
A3PPL6_RHOS1/2401-2418
A3PPL6_RHOS1/2410-2427
A3PPL6_RHOS1/2419-2436
A3PPL6_RHOS1/2492-2509
A3PPL6_RHOS1/2501-2518
A3PPL6_RHOS1/2519-2536
A3PPL6_RHOS1/2537-2554
A3PPL6_RHOS1/2555-2572
A3PPL6_RHOS1/2573-2590
A3PS53_RHOS1/167-184
A3PS53_RHOS1/185-202
A3PS53_RHOS1/203-215
A3PS53_RHOS1/221-238
A3PS53_RHOS1/27-44
A3PS53_RHOS1/45-62
A3PS53_RHOS1/54-71
A3PS53_RHOS1/63-78
A3PS53_RHOS1/97-110
A3PSD6_RHOS1/688-705
A3PSD6_RHOS1/709-723
A3PSD6_RHOS1/715-732
A3PSD6_RHOS1/724-741
A3PSD6_RHOS1/733-750
A3PSD6_RHOS1/805-822
A3PSD6_RHOS1/823-840
A3PSD6_RHOS1/894-911
A3PSD6_RHOS1/912-929
A3Q9N8_SHELP/1373-1385
A3Q9N8_SHELP/1377-1394
A3Q9N8_SHELP/1386-1403
A3Q9N8_SHELP/1395-1412
A3Q9N8_SHELP/1404-1421
A3Q9N8_SHELP/1413-1430
A3Q9N8_SHELP/1422-1439
A3RQU3_RALSO/11-28
A3RQU3_RALSO/29-46
A3RZ37_RALSO/12-27
A3RZ37_RALSO/186-203
A3RZ37_RALSO/19-36
A3RZ37_RALSO/204-221
A3RZ37_RALSO/37-54
A3RZ37_RALSO/55-72
A3RZ38_RALSO/1041-1058
A3RZ38_RALSO/1059-1076
A3RZ38_RALSO/1077-1094
A3RZ38_RALSO/1095-1112
A3RZ38_RALSO/1113-1130
A3RZ38_RALSO/1262-1279
A3RZ38_RALSO/1280-1297
A3RZ38_RALSO/1298-1315
A3RZ38_RALSO/1447-1464
A3RZ38_RALSO/1465-1482
A3RZ38_RALSO/1483-1500
A3RZ38_RALSO/680-697
A3RZ38_RALSO/689-706
A3RZ38_RALSO/698-715
A3RZ38_RALSO/707-724
A3RZ38_RALSO/725-742
A3RZ38_RALSO/743-760
A3RZ38_RALSO/892-909
A3RZ38_RALSO/910-927
A3RZ38_RALSO/928-945
A3S8T8_9RHOB/113-130
A3S8T8_9RHOB/131-148
A3S8T8_9RHOB/149-166
A3S8T8_9RHOB/158-175
A3S8T8_9RHOB/193-206
A3S8T8_9RHOB/41-58
A3S8T8_9RHOB/70-85
A3S8T8_9RHOB/86-103
A3S9H8_9RHOB/201-217
A3S9H8_9RHOB/218-235
A3S9H8_9RHOB/449-465
A3S9H8_9RHOB/466-483
A3S9H8_9RHOB/484-501
A3S9H8_9RHOB/502-519
A3S9H8_9RHOB/597-611
A3S9H8_9RHOB/711-728
A3S9H8_9RHOB/729-746
A3S9H8_9RHOB/747-764
A3S9U8_9RHOB/363-380
A3S9U8_9RHOB/381-398
A3S9U8_9RHOB/399-416
A3S9U8_9RHOB/538-555
A3S9U8_9RHOB/556-573
A3S9U8_9RHOB/583-600
A3S9U8_9RHOB/601-618
A3S9U8_9RHOB/610-627
A3S9U8_9RHOB/619-636
A3S9U8_9RHOB/637-654
A3S9U8_9RHOB/646-663
A3S9U8_9RHOB/655-672
A3S9U8_9RHOB/664-681
A3S9U8_9RHOB/673-690
A3S9U8_9RHOB/682-699
A3S9U8_9RHOB/691-708
A3S9U8_9RHOB/700-717
A3S9U8_9RHOB/709-726
A3S9U8_9RHOB/718-735
A3S9U8_9RHOB/727-744
A3S9U8_9RHOB/736-753
A3S9U8_9RHOB/745-762
A3SAE6_9RHOB/1012-1029
A3SAE6_9RHOB/103-120
A3SAE6_9RHOB/1109-1125
A3SAE6_9RHOB/112-125
A3SAE6_9RHOB/1144-1161
A3SAE6_9RHOB/1190-1205
A3SAE6_9RHOB/1224-1241
A3SAE6_9RHOB/1245-1259
A3SAE6_9RHOB/1292-1307
A3SAE6_9RHOB/1308-1325
A3SAE6_9RHOB/1335-1352
A3SAE6_9RHOB/1353-1368
A3SAE6_9RHOB/1393-1410
A3SAE6_9RHOB/1429-1446
A3SAE6_9RHOB/1447-1464
A3SAE6_9RHOB/1465-1482
A3SAE6_9RHOB/1483-1500
A3SAE6_9RHOB/1501-1518
A3SAE6_9RHOB/1537-1554
A3SAE6_9RHOB/1546-1563
A3SAE6_9RHOB/1555-1572
A3SAE6_9RHOB/1564-1581
A3SAE6_9RHOB/1573-1590
A3SAE6_9RHOB/1582-1599
A3SAE6_9RHOB/1591-1608
A3SAE6_9RHOB/1600-1617
A3SAE6_9RHOB/345-362
A3SAE6_9RHOB/550-564
A3SAE6_9RHOB/556-573
A3SAE6_9RHOB/565-582
A3SAE6_9RHOB/574-591
A3SAE6_9RHOB/583-600
A3SAE6_9RHOB/592-605
A3SAE6_9RHOB/825-842
A3SAE6_9RHOB/843-860
A3SAE6_9RHOB/85-102
A3SAE6_9RHOB/861-878
A3SAE6_9RHOB/94-111
A3SAE6_9RHOB/999-1011
A3SBN4_9RHOB/103-120
A3SBN4_9RHOB/121-138
A3SBN4_9RHOB/139-156
A3SBN4_9RHOB/148-165
A3SBN4_9RHOB/157-174
A3SBN4_9RHOB/166-183
A3SBN4_9RHOB/175-192
A3SBN4_9RHOB/193-210
A3SBN4_9RHOB/202-214
A3SBN4_9RHOB/217-228
A3SBN4_9RHOB/247-264
A3SBN4_9RHOB/265-282
A3SBN4_9RHOB/283-300
A3SBN4_9RHOB/301-318
A3SBN4_9RHOB/310-327
A3SBN4_9RHOB/319-336
A3SBN4_9RHOB/337-354
A3SBN4_9RHOB/355-372
A3SBN4_9RHOB/364-381
A3SBN4_9RHOB/373-390
A3SBN4_9RHOB/382-399
A3SBN4_9RHOB/391-408
A3SBN4_9RHOB/400-417
A3SBN4_9RHOB/409-426
A3SBN4_9RHOB/418-435
A3SBN4_9RHOB/437-453
A3SBN4_9RHOB/476-490
A3SBN4_9RHOB/490-501
A3SBN4_9RHOB/85-101
A3SC31_9RHOB/104-121
A3SC31_9RHOB/113-124
A3SC31_9RHOB/136-155
A3SC31_9RHOB/95-112
A3SE41_9RHOB/23-40
A3SE41_9RHOB/270-285
A3SE41_9RHOB/286-303
A3SE41_9RHOB/296-312
A3SE41_9RHOB/304-321
A3SE41_9RHOB/313-330
A3SE41_9RHOB/41-55
A3SE41_9RHOB/5-22
A3SES4_9RHOB/611-628
A3SES4_9RHOB/620-637
A3SES4_9RHOB/638-655
A3SES4_9RHOB/676-691
A3SI48_9RHOB/175-192
A3SI48_9RHOB/193-210
A3SI48_9RHOB/211-228
A3SI48_9RHOB/229-246
A3SI48_9RHOB/238-255
A3SI48_9RHOB/247-264
A3SI48_9RHOB/256-273
A3SI48_9RHOB/265-282
A3SI48_9RHOB/274-291
A3SI48_9RHOB/283-300
A3SI48_9RHOB/292-309
A3SI48_9RHOB/301-318
A3SI48_9RHOB/310-327
A3SKM1_9RHOB/109-126
A3SKM1_9RHOB/118-135
A3SKM1_9RHOB/136-153
A3SKM1_9RHOB/154-171
A3SKM1_9RHOB/172-189
A3SKM1_9RHOB/190-207
A3SKM1_9RHOB/208-225
A3SL65_9RHOB/226-243
A3SL65_9RHOB/235-252
A3SL65_9RHOB/244-261
A3SL65_9RHOB/253-270
A3SL65_9RHOB/262-279
A3SL65_9RHOB/271-283
A3SL65_9RHOB/290-310
A3SL65_9RHOB/311-328
A3SL65_9RHOB/343-355
A3SL65_9RHOB/356-373
A3SL66_9RHOB/384-401
A3SL66_9RHOB/402-419
A3SNQ5_9RHOB/330-345
A3SNQ5_9RHOB/346-363
A3SNQ5_9RHOB/364-381
A3SNQ5_9RHOB/509-526
A3SNQ5_9RHOB/527-544
A3SNQ5_9RHOB/545-562
A3SNQ5_9RHOB/600-617
A3SNQ5_9RHOB/618-635
A3SNQ5_9RHOB/636-653
A3SNQ5_9RHOB/654-669
A3SNQ5_9RHOB/682-697
A3SNQ5_9RHOB/698-715
A3SNQ5_9RHOB/734-751
A3SNQ5_9RHOB/752-769
A3SNQ5_9RHOB/770-787
A3SNQ5_9RHOB/79-96
A3SNQ5_9RHOB/97-114
A3SNQ6_9RHOB/23-40
A3SNQ6_9RHOB/264-280
A3SNQ6_9RHOB/272-289
A3SNQ6_9RHOB/281-298
A3SNQ6_9RHOB/290-303
A3SNQ6_9RHOB/41-55
A3SNQ6_9RHOB/5-22
A3SNQ6_9RHOB/516-531
A3SNQ6_9RHOB/532-549
A3SNQ6_9RHOB/541-558
A3SNQ6_9RHOB/550-567
A3SNQ6_9RHOB/559-576
A3SNQ6_9RHOB/580-593
A3SRN2_9RHOB/122-137
A3SRN2_9RHOB/158-171
A3SRN2_9RHOB/175-189
A3SRN2_9RHOB/190-202
A3SRN2_9RHOB/209-221
A3SRN2_9RHOB/226-239
A3SRN2_9RHOB/243-256
A3SRN2_9RHOB/260-276
A3SRN2_9RHOB/277-287
A3SRN2_9RHOB/297-312
A3SRN2_9RHOB/48-64
A3SRN2_9RHOB/56-70
A3SRN2_9RHOB/90-102
A3STQ1_9RHOB/113-130
A3STQ1_9RHOB/140-157
A3STQ1_9RHOB/158-175
A3STQ1_9RHOB/176-193
A3STQ1_9RHOB/185-202
A3STQ1_9RHOB/220-233
A3STQ1_9RHOB/68-85
A3STQ1_9RHOB/95-112
A3SUD5_9RHOB/201-217
A3SUD5_9RHOB/218-235
A3SUD5_9RHOB/449-465
A3SUD5_9RHOB/466-483
A3SUD5_9RHOB/484-501
A3SUD5_9RHOB/502-519
A3SUD5_9RHOB/597-611
A3SUD5_9RHOB/711-728
A3SUD5_9RHOB/729-746
A3SUD5_9RHOB/747-764
A3SUQ7_9RHOB/363-380
A3SUQ7_9RHOB/381-398
A3SUQ7_9RHOB/399-416
A3SUQ7_9RHOB/538-555
A3SUQ7_9RHOB/556-573
A3SUQ7_9RHOB/583-600
A3SUQ7_9RHOB/601-618
A3SUQ7_9RHOB/610-627
A3SUQ7_9RHOB/619-636
A3SUQ7_9RHOB/637-654
A3SUQ7_9RHOB/646-663
A3SUQ7_9RHOB/655-672
A3SUQ7_9RHOB/664-681
A3SUQ7_9RHOB/673-690
A3SUQ7_9RHOB/682-699
A3SUQ7_9RHOB/691-708
A3SUQ7_9RHOB/700-717
A3SUQ7_9RHOB/709-726
A3SUQ7_9RHOB/718-735
A3SUQ7_9RHOB/727-744
A3SUQ7_9RHOB/736-753
A3SUQ7_9RHOB/745-762
A3SX32_9RHOB/109-126
A3SX32_9RHOB/127-144
A3SX32_9RHOB/145-162
A3SX32_9RHOB/163-180
A3SX32_9RHOB/181-198
A3SX32_9RHOB/205-216
A3SX32_9RHOB/235-252
A3SX32_9RHOB/253-270
A3SX32_9RHOB/271-288
A3SX32_9RHOB/280-297
A3SX32_9RHOB/289-306
A3SX32_9RHOB/298-315
A3SX32_9RHOB/307-324
A3SX32_9RHOB/316-333
A3SX32_9RHOB/325-342
A3SX32_9RHOB/343-360
A3SX32_9RHOB/352-369
A3SX32_9RHOB/361-378
A3SX32_9RHOB/370-387
A3SX32_9RHOB/379-396
A3SX32_9RHOB/388-405
A3SX32_9RHOB/406-423
A3SX32_9RHOB/424-441
A3SX32_9RHOB/478-489
A3SX32_9RHOB/73-89
A3SX32_9RHOB/91-108
A3SXA9_9RHOB/102-119
A3SXA9_9RHOB/111-122
A3SXA9_9RHOB/134-153
A3SXA9_9RHOB/93-110
A3SZU1_9RHOB/23-40
A3SZU1_9RHOB/264-279
A3SZU1_9RHOB/280-297
A3SZU1_9RHOB/290-306
A3SZU1_9RHOB/298-315
A3SZU1_9RHOB/307-324
A3SZU1_9RHOB/41-55
A3SZU1_9RHOB/5-22
A3T0P6_9RHOB/611-628
A3T0P6_9RHOB/620-637
A3T0P6_9RHOB/638-655
A3T0P6_9RHOB/676-691
A3T1A0_9RHOB/1012-1029
A3T1A0_9RHOB/103-120
A3T1A0_9RHOB/1109-1125
A3T1A0_9RHOB/112-125
A3T1A0_9RHOB/1144-1161
A3T1A0_9RHOB/1190-1205
A3T1A0_9RHOB/1224-1241
A3T1A0_9RHOB/1245-1259
A3T1A0_9RHOB/1292-1307
A3T1A0_9RHOB/1308-1325
A3T1A0_9RHOB/1335-1352
A3T1A0_9RHOB/1353-1368
A3T1A0_9RHOB/1393-1410
A3T1A0_9RHOB/1429-1446
A3T1A0_9RHOB/1447-1464
A3T1A0_9RHOB/1465-1482
A3T1A0_9RHOB/1483-1500
A3T1A0_9RHOB/1501-1518
A3T1A0_9RHOB/1537-1554
A3T1A0_9RHOB/1546-1563
A3T1A0_9RHOB/1555-1572
A3T1A0_9RHOB/1564-1581
A3T1A0_9RHOB/1573-1590
A3T1A0_9RHOB/1582-1599
A3T1A0_9RHOB/1600-1617
A3T1A0_9RHOB/345-362
A3T1A0_9RHOB/550-564
A3T1A0_9RHOB/565-582
A3T1A0_9RHOB/583-600
A3T1A0_9RHOB/825-842
A3T1A0_9RHOB/843-860
A3T1A0_9RHOB/85-102
A3T1A0_9RHOB/861-878
A3T1A0_9RHOB/879-896
A3T1A0_9RHOB/94-111
A3T1A0_9RHOB/999-1011
A3TT37_9RHOB/293-310
A3TT37_9RHOB/311-328
A3TT37_9RHOB/329-346
A3TT37_9RHOB/409-426
A3TT37_9RHOB/418-435
A3TT37_9RHOB/436-453
A3TT37_9RHOB/505-530
A3TT37_9RHOB/601-618
A3TT37_9RHOB/610-627
A3TT37_9RHOB/688-705
A3TW05_9RHOB/111-128
A3TW05_9RHOB/129-146
A3TW05_9RHOB/138-155
A3TW05_9RHOB/156-173
A3TW05_9RHOB/174-191
A3TW05_9RHOB/202-216
A3TW05_9RHOB/75-92
A3TW05_9RHOB/93-110
A3TXD3_9RHOB/102-118
A3TXD3_9RHOB/1021-1035
A3TXD3_9RHOB/1036-1053
A3TXD3_9RHOB/1054-1071
A3TXD3_9RHOB/1090-1107
A3TXD3_9RHOB/1108-1125
A3TXD3_9RHOB/111-128
A3TXD3_9RHOB/131-146
A3TXD3_9RHOB/168-185
A3TXD3_9RHOB/294-311
A3TXD3_9RHOB/335-352
A3TXD3_9RHOB/84-101
A3TY51_9RHOB/243-260
A3TY51_9RHOB/261-278
A3TY51_9RHOB/292-309
A3TY51_9RHOB/310-327
A3TY51_9RHOB/328-340
A3TY51_9RHOB/342-354
A3TY51_9RHOB/355-372
A3TY52_9RHOB/366-383
A3TY52_9RHOB/384-401
A3TY52_9RHOB/402-419
A3U2H4_9RHOB/103-120
A3U2H4_9RHOB/112-129
A3U2H4_9RHOB/121-138
A3U2H4_9RHOB/130-147
A3U2H4_9RHOB/1355-1372
A3U2H4_9RHOB/139-154
A3U2H4_9RHOB/1396-1410
A3U2H4_9RHOB/1411-1428
A3U2H4_9RHOB/1430-1446
A3U2H4_9RHOB/1450-1464
A3U2H4_9RHOB/1494-1511
A3U2H4_9RHOB/1512-1529
A3U2H4_9RHOB/1548-1565
A3U2H4_9RHOB/1588-1610
A3U2H4_9RHOB/1629-1646
A3U2H4_9RHOB/1647-1664
A3U2H4_9RHOB/1665-1682
A3U2H4_9RHOB/1683-1700
A3U2H4_9RHOB/1701-1718
A3U2H4_9RHOB/376-393
A3U2H4_9RHOB/385-402
A3U2H4_9RHOB/403-418
A3U2H4_9RHOB/635-652
A3U2H4_9RHOB/67-84
A3U2H4_9RHOB/94-111
A3V080_VIBSP/1433-1448
A3V080_VIBSP/2012-2029
A3V080_VIBSP/2030-2047
A3V2T8_9RHOB/100-117
A3V2T8_9RHOB/118-135
A3V2T8_9RHOB/136-153
A3V2T8_9RHOB/145-162
A3V2T8_9RHOB/154-171
A3V2T8_9RHOB/163-180
A3V2T8_9RHOB/185-200
A3V2T8_9RHOB/200-217
A3V2T8_9RHOB/64-81
A3V2T8_9RHOB/82-99
A3V2W7_9RHOB/364-381
A3V2W7_9RHOB/373-390
A3V2W7_9RHOB/382-399
A3V2W7_9RHOB/391-408
A3V2W7_9RHOB/556-573
A3V2W7_9RHOB/574-591
A3V2W7_9RHOB/592-609
A3V2W7_9RHOB/601-618
A3V2W7_9RHOB/610-627
A3V2W7_9RHOB/619-636
A3V5T4_9RHOB/860-877
A3V5T4_9RHOB/878-895
A3V5T4_9RHOB/896-913
A3V5T4_9RHOB/905-922
A3V5T4_9RHOB/914-931
A3V5T4_9RHOB/923-940
A3V6Y9_9RHOB/1007-1022
A3V6Y9_9RHOB/415-432
A3V6Y9_9RHOB/424-441
A3V6Y9_9RHOB/442-459
A3V6Y9_9RHOB/538-555
A3V6Y9_9RHOB/547-564
A3V6Y9_9RHOB/556-573
A3V6Y9_9RHOB/658-675
A3V6Y9_9RHOB/682-699
A3V6Y9_9RHOB/700-717
A3V6Y9_9RHOB/848-863
A3V6Y9_9RHOB/864-881
A3V6Y9_9RHOB/882-899
A3V6Y9_9RHOB/917-927
A3V6Y9_9RHOB/980-997
A3V6Y9_9RHOB/989-1006
A3V6Y9_9RHOB/998-1015
A3V909_9RHOB/4-19
A3V909_9RHOB/468-485
A3V909_9RHOB/486-503
A3V909_9RHOB/495-512
A3V922_9RHOB/210-222
A3V922_9RHOB/415-430
A3V922_9RHOB/437-452
A3V922_9RHOB/741-758
A3V9Q1_9RHOB/506-518
A3V9Q1_9RHOB/519-536
A3V9Q1_9RHOB/555-572
A3V9Q1_9RHOB/564-581
A3V9Q1_9RHOB/573-590
A3V9Q1_9RHOB/582-599
A3V9Q1_9RHOB/591-608
A3V9Q1_9RHOB/600-617
A3V9Q1_9RHOB/618-635
A3VAQ6_9RHOB/100-117
A3VAQ6_9RHOB/109-126
A3VAQ6_9RHOB/118-135
A3VAQ6_9RHOB/127-144
A3VAQ6_9RHOB/136-153
A3VAQ6_9RHOB/154-171
A3VAQ6_9RHOB/163-180
A3VAQ6_9RHOB/172-189
A3VAQ6_9RHOB/181-198
A3VAQ6_9RHOB/199-216
A3VAQ6_9RHOB/217-234
A3VAQ6_9RHOB/235-252
A3VAQ6_9RHOB/253-270
A3VAQ6_9RHOB/271-288
A3VAQ6_9RHOB/289-306
A3VAQ6_9RHOB/307-323
A3VAQ6_9RHOB/325-342
A3VAQ6_9RHOB/343-360
A3VAQ6_9RHOB/370-387
A3VAQ6_9RHOB/388-405
A3VAQ6_9RHOB/415-432
A3VAQ6_9RHOB/433-450
A3VAQ6_9RHOB/454-468
A3VAQ6_9RHOB/469-486
A3VAQ6_9RHOB/478-495
A3VAQ6_9RHOB/487-504
A3VAQ6_9RHOB/496-513
A3VAQ6_9RHOB/505-519
A3VAQ6_9RHOB/662-676
A3VAQ6_9RHOB/680-697
A3VAQ6_9RHOB/698-715
A3VAQ6_9RHOB/716-733
A3VAQ6_9RHOB/734-751
A3VAQ6_9RHOB/752-769
A3VAQ6_9RHOB/770-787
A3VAQ6_9RHOB/815-832
A3VAQ6_9RHOB/833-850
A3VAQ6_9RHOB/851-868
A3VAQ6_9RHOB/869-886
A3VAQ6_9RHOB/92-108
A3VGL9_9RHOB/414-431
A3VGL9_9RHOB/433-449
A3VGL9_9RHOB/450-467
A3VGL9_9RHOB/459-476
A3VGL9_9RHOB/468-485
A3VGL9_9RHOB/477-494
A3VGL9_9RHOB/486-503
A3VGL9_9RHOB/495-512
A3VGL9_9RHOB/504-521
A3VGL9_9RHOB/531-548
A3VHU1_9RHOB/276-293
A3VHU1_9RHOB/294-311
A3VHU1_9RHOB/312-329
A3VHU1_9RHOB/330-347
A3VHU3_9RHOB/296-313
A3VHU3_9RHOB/314-331
A3VHU3_9RHOB/332-349
A3VHU3_9RHOB/350-367
A3VHU3_9RHOB/371-385
A3VHU3_9RHOB/377-394
A3VI53_9RHOB/264-281
A3VI53_9RHOB/282-295
A3VI53_9RHOB/503-520
A3VI53_9RHOB/521-538
A3VW67_9RHOB/1193-1209
A3VW67_9RHOB/1210-1227
A3VW67_9RHOB/1228-1244
A3VW67_9RHOB/1246-1263
A3VW67_9RHOB/1264-1281
A3VW67_9RHOB/1282-1299
A3VW67_9RHOB/1300-1317
A3VW67_9RHOB/1318-1335
A3VW67_9RHOB/1336-1353
A3VWQ0_9RHOB/581-598
A3VWQ0_9RHOB/599-615
A3VWQ0_9RHOB/695-712
A3VWQ0_9RHOB/704-721
A3VWQ0_9RHOB/713-730
A3VWQ0_9RHOB/740-757
A3VWQ0_9RHOB/759-775
A3VWQ0_9RHOB/776-793
A3VWQ0_9RHOB/794-811
A3VWQ0_9RHOB/812-829
A3VWQ0_9RHOB/830-847
A3VWQ0_9RHOB/848-865
A3VWQ0_9RHOB/866-883
A3VX53_9RHOB/285-302
A3VX53_9RHOB/303-320
A3VX53_9RHOB/312-329
A3VX53_9RHOB/321-333
A3VX53_9RHOB/363-380
A3VX53_9RHOB/381-398
A3VX53_9RHOB/399-416
A3VX53_9RHOB/417-430
A3VX53_9RHOB/43-60
A3VX53_9RHOB/447-463
A3VX53_9RHOB/464-481
A3VX53_9RHOB/482-499
A3VX53_9RHOB/500-517
A3VX53_9RHOB/518-535
A3VX53_9RHOB/52-69
A3VX53_9RHOB/61-78
A3VX53_9RHOB/70-81
A3VYD6_9RHOB/214-231
A3VYD6_9RHOB/232-249
A3VYD6_9RHOB/250-267
A3VYD6_9RHOB/268-285
A3VYD6_9RHOB/286-303
A3VYD6_9RHOB/304-321
A3VYD6_9RHOB/322-339
A3VYD6_9RHOB/340-357
A3VYD6_9RHOB/358-375
A3VYD6_9RHOB/376-393
A3VYD6_9RHOB/394-411
A3VYD6_9RHOB/412-429
A3VYD7_9RHOB/177-194
A3VYD7_9RHOB/195-212
A3VYD7_9RHOB/292-309
A3VYD7_9RHOB/310-327
A3VYD7_9RHOB/329-345
A3VYD7_9RHOB/346-363
A3VYD7_9RHOB/364-381
A3VYD7_9RHOB/382-399
A3VYD7_9RHOB/400-417
A3VYD7_9RHOB/418-435
A3VYD7_9RHOB/436-453
A3VYD7_9RHOB/454-471
A3VYD7_9RHOB/472-489
A3VZ39_9RHOB/728-745
A3VZ39_9RHOB/764-781
A3VZ39_9RHOB/782-799
A3VZ39_9RHOB/800-817
A3VZ39_9RHOB/819-835
A3VZ39_9RHOB/836-853
A3VZ39_9RHOB/872-889
A3VZ39_9RHOB/890-907
A3VZ39_9RHOB/908-925
A3VZ39_9RHOB/926-943
A3VZ41_9RHOB/1013-1030
A3VZ41_9RHOB/1031-1047
A3VZ41_9RHOB/1113-1130
A3VZ41_9RHOB/1131-1148
A3VZ41_9RHOB/1295-1312
A3VZ41_9RHOB/1313-1330
A3VZ41_9RHOB/1331-1346
A3VZ41_9RHOB/1406-1423
A3VZ41_9RHOB/1442-1459
A3VZ41_9RHOB/1460-1477
A3VZ41_9RHOB/1478-1495
A3VZ41_9RHOB/1497-1513
A3VZ41_9RHOB/1514-1531
A3VZ41_9RHOB/1550-1567
A3VZ41_9RHOB/1569-1585
A3VZ41_9RHOB/1586-1603
A3VZ41_9RHOB/1604-1621
A3VZ41_9RHOB/340-357
A3VZ41_9RHOB/358-375
A3VZ41_9RHOB/484-501
A3VZ41_9RHOB/581-598
A3VZ41_9RHOB/599-613
A3VZ41_9RHOB/995-1012
A3VZ42_9RHOB/795-812
A3VZ42_9RHOB/813-830
A3VZ42_9RHOB/831-848
A3VZ42_9RHOB/849-866
A3VZ42_9RHOB/868-884
A3VZ42_9RHOB/885-902
A3VZ42_9RHOB/903-920
A3VZ42_9RHOB/921-938
A3VZ42_9RHOB/940-956
A3VZ42_9RHOB/957-974
A3VZ42_9RHOB/975-992
A3VZK1_9RHOB/866-883
A3VZK1_9RHOB/884-900
A3VZM8_9RHOB/517-532
A3VZM8_9RHOB/524-541
A3VZM8_9RHOB/533-550
A3VZM8_9RHOB/542-559
A3VZM8_9RHOB/551-568
A3VZM8_9RHOB/560-577
A3VZM8_9RHOB/578-595
A3VZM8_9RHOB/596-613
A3VZM8_9RHOB/614-631
A3VZM8_9RHOB/632-649
A3VZM8_9RHOB/651-667
A3VZM8_9RHOB/668-685
A3VZM8_9RHOB/686-703
A3VZY4_9RHOB/4572-4589
A3VZY4_9RHOB/4590-4607
A3VZY4_9RHOB/4608-4625
A3VZY4_9RHOB/4626-4643
A3VZY4_9RHOB/4644-4661
A3VZY4_9RHOB/4662-4679
A3VZY4_9RHOB/4680-4697
A3VZY4_9RHOB/4698-4715
A3VZY4_9RHOB/4716-4733
A3VZY4_9RHOB/4734-4751
A3VZY4_9RHOB/4752-4769
A3VZY4_9RHOB/4770-4787
A3W1U2_9RHOB/242-259
A3W1U2_9RHOB/316-333
A3W1U2_9RHOB/353-368
A3W1U2_9RHOB/393-410
A3W1U2_9RHOB/429-446
A3W1U2_9RHOB/447-462
A3W1U2_9RHOB/487-504
A3W1U2_9RHOB/524-539
A3W1U2_9RHOB/564-581
A3W1U2_9RHOB/600-617
A3W1U2_9RHOB/636-653
A3W1U2_9RHOB/655-670
A3W1U2_9RHOB/672-689
A3W1U2_9RHOB/690-707
A3W1U2_9RHOB/708-725
A3W1U2_9RHOB/726-743
A3W1U2_9RHOB/744-761
A3W1U2_9RHOB/762-779
A3W238_9RHOB/203-220
A3W238_9RHOB/221-238
A3W238_9RHOB/230-247
A3W238_9RHOB/239-256
A3W238_9RHOB/248-265
A3W238_9RHOB/257-274
A3W238_9RHOB/266-280
A3W238_9RHOB/449-465
A3W238_9RHOB/457-474
A3W238_9RHOB/476-491
A3W239_9RHOB/1114-1129
A3W239_9RHOB/1130-1147
A3W239_9RHOB/208-224
A3W239_9RHOB/216-233
A3W239_9RHOB/225-242
A3W239_9RHOB/234-251
A3W239_9RHOB/243-260
A3W239_9RHOB/252-269
A3W239_9RHOB/261-277
A3W239_9RHOB/341-358
A3W239_9RHOB/359-376
A3W239_9RHOB/368-385
A3W239_9RHOB/386-403
A3W239_9RHOB/406-421
A3W239_9RHOB/544-561
A3W239_9RHOB/553-570
A3W239_9RHOB/562-579
A3W239_9RHOB/571-588
A3W239_9RHOB/580-597
A3W239_9RHOB/589-606
A3W239_9RHOB/808-823
A3W239_9RHOB/824-841
A3W239_9RHOB/922-939
A3W239_9RHOB/940-957
A3W239_9RHOB/959-975
A3W2S3_9RHOB/102-119
A3W2S3_9RHOB/12-29
A3W2S3_9RHOB/120-137
A3W2S3_9RHOB/129-146
A3W2S3_9RHOB/138-155
A3W2S3_9RHOB/147-164
A3W2S3_9RHOB/165-182
A3W2S3_9RHOB/183-200
A3W2S3_9RHOB/30-47
A3W2S3_9RHOB/39-56
A3W2S3_9RHOB/48-65
A3W2S3_9RHOB/57-74
A3W2S3_9RHOB/66-83
A3W2S3_9RHOB/75-92
A3W2S3_9RHOB/85-101
A3W3B3_9RHOB/552-569
A3W3B3_9RHOB/570-587
A3W3B3_9RHOB/588-605
A3W3B3_9RHOB/606-623
A3W3B3_9RHOB/624-641
A3W3B3_9RHOB/660-677
A3W3B3_9RHOB/678-695
A3W3B3_9RHOB/696-713
A3W3B3_9RHOB/714-731
A3W4J0_9RHOB/251-268
A3W4J0_9RHOB/260-276
A3W4J0_9RHOB/365-382
A3W4J0_9RHOB/383-400
A3W4J0_9RHOB/401-418
A3W4J0_9RHOB/420-436
A3W4J0_9RHOB/437-454
A3W4J0_9RHOB/455-472
A3W4J0_9RHOB/473-490
A3W4J0_9RHOB/491-508
A3W4J0_9RHOB/509-526
A3W4J0_9RHOB/527-544
A3W4J1_9RHOB/172-187
A3W4J1_9RHOB/190-207
A3W4J1_9RHOB/208-225
A3W4J1_9RHOB/234-247
A3W4J1_9RHOB/401-417
A3W4J1_9RHOB/456-473
A3W4J1_9RHOB/474-491
A3W4J1_9RHOB/483-499
A3W4J1_9RHOB/559-576
A3W4J1_9RHOB/568-585
A3W4J1_9RHOB/587-604
A3W4J1_9RHOB/596-613
A3W4J1_9RHOB/614-631
A3W4J1_9RHOB/633-649
A3W4J1_9RHOB/650-667
A3W4J1_9RHOB/668-685
A3W4J1_9RHOB/686-703
A3W4J1_9RHOB/704-721
A3W4J1_9RHOB/722-739
A3W4J1_9RHOB/740-757
A3W4J2_9RHOB/166-183
A3W4J2_9RHOB/184-201
A3W4J2_9RHOB/202-219
A3W4J2_9RHOB/717-734
A3W4J2_9RHOB/736-752
A3W4J2_9RHOB/753-770
A3W4J2_9RHOB/772-788
A3W4J2_9RHOB/789-806
A3W4J2_9RHOB/807-824
A3W4J2_9RHOB/825-842
A3W4J2_9RHOB/843-860
A3W4J2_9RHOB/861-878
A3W4J2_9RHOB/879-896
A3W4Z6_9RHOB/107-124
A3W4Z6_9RHOB/125-142
A3W4Z6_9RHOB/143-160
A3W4Z6_9RHOB/161-178
A3W4Z6_9RHOB/179-196
A3W4Z6_9RHOB/211-226
A3W4Z6_9RHOB/71-88
A3W4Z6_9RHOB/89-106
A3W5T0_9RHOB/11-28
A3W655_9RHOB/1328-1345
A3W655_9RHOB/1346-1363
A3W655_9RHOB/1364-1381
A3W655_9RHOB/1400-1417
A3W655_9RHOB/1418-1434
A3W655_9RHOB/1436-1453
A3W655_9RHOB/1454-1471
A3W655_9RHOB/1472-1489
A3W655_9RHOB/1481-1498
A3W655_9RHOB/1499-1516
A3W655_9RHOB/1517-1534
A3W655_9RHOB/1535-1552
A3W655_9RHOB/1553-1570
A3W655_9RHOB/1571-1588
A3W786_9RHOB/115-132
A3W786_9RHOB/133-150
A3W786_9RHOB/151-168
A3W786_9RHOB/169-186
A3W786_9RHOB/25-42
A3W786_9RHOB/43-60
A3W786_9RHOB/61-78
A3W786_9RHOB/7-24
A3W786_9RHOB/79-96
A3W786_9RHOB/97-114
A3W787_9RHOB/152-163
A3W787_9RHOB/172-189
A3W787_9RHOB/181-198
A3W787_9RHOB/315-329
A3WRJ0_9BRAD/117-132
A3WRJ0_9BRAD/133-150
A3WRJ0_9BRAD/151-168
A3WRJ0_9BRAD/242-258
A3WRJ0_9BRAD/260-273
A3WRJ0_9BRAD/276-293
A3WRJ0_9BRAD/297-312
A3WU27_9BRAD/114-131
A3WU27_9BRAD/132-149
A3WU27_9BRAD/205-222
A3WU27_9BRAD/23-40
A3WU27_9BRAD/42-58
A3WU27_9BRAD/5-22
A3WU49_9BRAD/23-40
A3WU49_9BRAD/42-58
A3WU49_9BRAD/5-22
A3X341_9RHOB/189-209
A3X341_9RHOB/425-442
A3X341_9RHOB/443-460
A3X341_9RHOB/461-478
A3X341_9RHOB/479-496
A3X341_9RHOB/497-514
A3X341_9RHOB/517-532
A3X341_9RHOB/533-550
A3X341_9RHOB/551-568
A3X341_9RHOB/569-586
A3X341_9RHOB/587-604
A3X341_9RHOB/605-622
A3X341_9RHOB/625-640
A3X341_9RHOB/632-649
A3X341_9RHOB/641-658
A3X341_9RHOB/650-667
A3X341_9RHOB/668-685
A3X341_9RHOB/690-702
A3X341_9RHOB/765-782
A3X4E7_9RHOB/133-150
A3X4E7_9RHOB/151-168
A3X4E7_9RHOB/169-186
A3X4E7_9RHOB/187-204
A3X4E7_9RHOB/380-395
A3X4E7_9RHOB/387-404
A3X4E7_9RHOB/396-413
A3X4E7_9RHOB/405-422
A3X5I8_9RHOB/339-356
A3X5I8_9RHOB/348-365
A3X5I8_9RHOB/357-374
A3X5I8_9RHOB/366-383
A3X5I8_9RHOB/384-401
A3X5I8_9RHOB/402-419
A3X5I8_9RHOB/420-437
A3X5I8_9RHOB/438-454
A3X5I8_9RHOB/456-473
A3X5I8_9RHOB/474-491
A3X5I8_9RHOB/483-500
A3X5I8_9RHOB/492-509
A3X5I8_9RHOB/501-518
A3X5I8_9RHOB/510-527
A3X5I8_9RHOB/519-536
A3X5I8_9RHOB/528-545
A3X5I8_9RHOB/537-554
A3X5I8_9RHOB/555-572
A3X5I8_9RHOB/573-590
A3X5I8_9RHOB/591-608
A3X5I8_9RHOB/609-626
A3XC27_9RHOB/114-131
A3XC27_9RHOB/123-140
A3XC27_9RHOB/204-216
A3XC27_9RHOB/217-234
A3XC27_9RHOB/235-252
A3XC27_9RHOB/253-270
A3XC27_9RHOB/271-288
A3XC27_9RHOB/280-297
A3XC27_9RHOB/289-306
A3XC27_9RHOB/298-315
A3XC27_9RHOB/307-324
A3XC27_9RHOB/316-331
A3XC27_9RHOB/325-342
A3XDL8_9RHOB/118-135
A3XDL8_9RHOB/136-153
A3XDL8_9RHOB/154-171
A3XDL8_9RHOB/164-180
A3XDL8_9RHOB/172-189
A3XDL8_9RHOB/181-197
A3XDL8_9RHOB/199-216
A3XDL8_9RHOB/208-225
A3XDL8_9RHOB/217-234
A3XDL8_9RHOB/226-243
A3XDL8_9RHOB/252-264
A3XDL8_9RHOB/256-270
A3XF05_9RHOB/269-286
A3XF05_9RHOB/278-295
A3XF05_9RHOB/287-304
A3XF05_9RHOB/526-540
A3XF05_9RHOB/541-558
A3XF05_9RHOB/550-567
A3XF05_9RHOB/559-576
A3XF05_9RHOB/568-585
A3XF05_9RHOB/621-635
A3XF05_9RHOB/627-644
A3XF05_9RHOB/645-662
A3XF05_9RHOB/663-680
A3XF05_9RHOB/681-694
A3XF05_9RHOB/725-742
A3XF05_9RHOB/761-778
A3XF05_9RHOB/799-816
A3XF20_9RHOB/282-299
A3XF20_9RHOB/300-317
A3XF20_9RHOB/318-335
A3XF20_9RHOB/336-353
A3XF20_9RHOB/354-371
A3XF20_9RHOB/379-397
A3XF81_9RHOB/298-315
A3XF81_9RHOB/316-333
A3XF81_9RHOB/334-351
A3XF81_9RHOB/352-369
A3XFF3_9RHOB/100-117
A3XFF3_9RHOB/109-126
A3XFF3_9RHOB/118-135
A3XFF3_9RHOB/127-144
A3XFF3_9RHOB/136-153
A3XFF3_9RHOB/145-162
A3XFF3_9RHOB/154-166
A3XFF3_9RHOB/204-215
A3XFF3_9RHOB/55-72
A3XFF3_9RHOB/73-90
A3Y4E8_9VIBR/1959-1976
A3Y4E8_9VIBR/1977-1994
A3Y4E8_9VIBR/1995-2012
A3Y4E8_9VIBR/2013-2030
A3Y538_9GAMM/1055-1070
A3Y538_9GAMM/1071-1088
A3Y538_9GAMM/126-146
A3Y538_9GAMM/148-165
A3Y538_9GAMM/166-183
A3Y538_9GAMM/184-201
A3Y538_9GAMM/202-216
A3Y538_9GAMM/523-534
A3Y538_9GAMM/683-700
A3Y538_9GAMM/692-709
A3Y538_9GAMM/701-718
A3Y538_9GAMM/710-724
A3Y538_9GAMM/806-821
A3Y538_9GAMM/813-830
A3Y538_9GAMM/822-839
A3Y538_9GAMM/831-843
A3Y538_9GAMM/956-973
A3Y538_9GAMM/965-982
A3Y540_9GAMM/151-168
A3Y540_9GAMM/169-186
A3Y540_9GAMM/187-201
A3Y540_9GAMM/202-217
A3Y540_9GAMM/604-621
A3Y540_9GAMM/613-630
A3YI74_9GAMM/2545-2562
A3YI74_9GAMM/2563-2580
A3YI74_9GAMM/2581-2598
A3YI74_9GAMM/2599-2616
A3YI74_9GAMM/2617-2634
A3YI74_9GAMM/2635-2652
A3YI74_9GAMM/2653-2670
A3YI74_9GAMM/2671-2686
A3Z032_9SYNE/160-177
A3Z032_9SYNE/178-195
A3Z032_9SYNE/196-213
A3Z1Q7_9SYNE/327-344
A3Z1Q7_9SYNE/336-353
A3Z1Q7_9SYNE/345-362
A3Z1Q7_9SYNE/354-371
A3Z1Q7_9SYNE/363-380
A3Z1Q7_9SYNE/372-389
A3Z1Q7_9SYNE/381-398
A4A2V9_9PLAN/1-16
A4A2V9_9PLAN/107-124
A4A2V9_9PLAN/125-142
A4A2V9_9PLAN/143-160
A4A2V9_9PLAN/152-169
A4A2V9_9PLAN/161-178
A4A2V9_9PLAN/17-34
A4A2V9_9PLAN/170-187
A4A2V9_9PLAN/179-196
A4A2V9_9PLAN/188-205
A4A2V9_9PLAN/197-214
A4A2V9_9PLAN/35-52
A4A2V9_9PLAN/53-70
A4A2V9_9PLAN/71-88
A4A2V9_9PLAN/89-106
A4BTX5_9GAMM/285-302
A4BTX5_9GAMM/294-311
A4BTX5_9GAMM/303-320
A4BTX5_9GAMM/312-329
A4BV64_9GAMM/1030-1047
A4BV64_9GAMM/1048-1065
A4BV64_9GAMM/1066-1083
A4BV64_9GAMM/1084-1101
A4BV64_9GAMM/1093-1110
A4BV64_9GAMM/1102-1119
A4BV64_9GAMM/1111-1128
A4BV64_9GAMM/1276-1293
A4BV64_9GAMM/1294-1311
A4BV64_9GAMM/1312-1329
A4BV64_9GAMM/1330-1347
A4BV64_9GAMM/1339-1356
A4BV64_9GAMM/1348-1365
A4BV64_9GAMM/1357-1374
A4BV64_9GAMM/766-783
A4BV64_9GAMM/784-801
A4BV64_9GAMM/802-819
A4BV64_9GAMM/820-837
A4BV64_9GAMM/838-855
A4BV64_9GAMM/847-864
A4BV64_9GAMM/856-873
A4BV64_9GAMM/865-882
A4CQU5_SYNPV/133-148
A4CQU5_SYNPV/140-157
A4CQU5_SYNPV/158-175
A4CQU5_SYNPV/96-113
A4CRH9_SYNPV/380-397
A4CRH9_SYNPV/398-414
A4CRH9_SYNPV/448-465
A4CRH9_SYNPV/458-474
A4CRH9_SYNPV/466-483
A4CRH9_SYNPV/475-492
A4CRH9_SYNPV/484-501
A4CRH9_SYNPV/493-510
A4CRH9_SYNPV/502-519
A4CRH9_SYNPV/511-528
A4CRK4_SYNPV/127-147
A4CRK4_SYNPV/155-172
A4CRK4_SYNPV/173-190
A4CTX3_SYNPV/202-219
A4CTX3_SYNPV/220-237
A4CTX3_SYNPV/238-255
A4CTX3_SYNPV/256-273
A4CTX3_SYNPV/30-46
A4CTX3_SYNPV/38-55
A4CTX3_SYNPV/56-73
A4CTX3_SYNPV/74-91
A4CTX3_SYNPV/83-97
A4CV17_SYNPV/114-131
A4CV17_SYNPV/132-149
A4CVM7_SYNPV/45-63
A4CVM7_SYNPV/55-72
A4CVM7_SYNPV/64-77
A4CVM7_SYNPV/73-90
A4CWG1_SYNPV/248-264
A4CWG1_SYNPV/289-306
A4CWG1_SYNPV/307-324
A4CXJ4_SYNPV/325-342
A4CXJ4_SYNPV/343-360
A4CXT8_SYNPV/1118-1135
A4CXT8_SYNPV/1136-1153
A4CXT8_SYNPV/1154-1171
A4CXT8_SYNPV/212-229
A4CXT8_SYNPV/362-379
A4CXT8_SYNPV/513-530
A4CXT8_SYNPV/531-548
A4CXT8_SYNPV/549-566
A4CXT8_SYNPV/567-584
A4CXT8_SYNPV/585-602
A4CXT8_SYNPV/603-620
A4CXT8_SYNPV/992-1009
A4EHE4_9RHOB/251-268
A4EHE4_9RHOB/296-313
A4EHE4_9RHOB/305-322
A4EHE4_9RHOB/314-326
A4EHE4_9RHOB/332-346
A4EHE4_9RHOB/338-355
A4EIA9_9RHOB/107-124
A4EIA9_9RHOB/116-133
A4EIA9_9RHOB/125-139
A4EIA9_9RHOB/148-165
A4EIA9_9RHOB/44-61
A4EIA9_9RHOB/62-79
A4EIA9_9RHOB/80-97
A4EIA9_9RHOB/89-106
A4EIA9_9RHOB/98-115
A4EIH6_9RHOB/164-179
A4EIH6_9RHOB/171-188
A4EIH6_9RHOB/189-206
A4EIH6_9RHOB/207-224
A4EIH6_9RHOB/456-473
A4EIH6_9RHOB/474-491
A4EIH6_9RHOB/492-509
A4EIH6_9RHOB/510-527
A4EIH6_9RHOB/528-545
A4EJ90_9RHOB/2220-2237
A4EJ90_9RHOB/2238-2255
A4EJ90_9RHOB/2367-2383
A4EJ90_9RHOB/2387-2404
A4EJ90_9RHOB/2405-2422
A4EJ90_9RHOB/2541-2558
A4EJ90_9RHOB/2559-2576
A4EJ90_9RHOB/2695-2712
A4EJ90_9RHOB/2713-2730
A4EJ90_9RHOB/2843-2860
A4EJ90_9RHOB/2861-2878
A4EJ90_9RHOB/2981-2998
A4EJ90_9RHOB/2990-3007
A4EJ90_9RHOB/3008-3025
A4EJ90_9RHOB/3316-3333
A4EJ90_9RHOB/3334-3351
A4EJ90_9RHOB/3352-3369
A4EJ90_9RHOB/3450-3467
A4EJ90_9RHOB/3468-3485
A4EKR0_9RHOB/568-585
A4EKR0_9RHOB/577-591
A4EKR0_9RHOB/606-623
A4EKR0_9RHOB/615-632
A4EKR0_9RHOB/624-641
A4EKR0_9RHOB/633-650
A4ELZ8_9RHOB/110-127
A4ELZ8_9RHOB/128-145
A4ELZ8_9RHOB/146-163
A4ELZ8_9RHOB/175-191
A4ELZ8_9RHOB/57-73
A4ELZ8_9RHOB/75-91
A4ELZ8_9RHOB/92-109
A4EM55_9RHOB/370-387
A4EM55_9RHOB/388-405
A4EM55_9RHOB/561-578
A4EM55_9RHOB/579-596
A4EM55_9RHOB/597-614
A4EM55_9RHOB/615-632
A4EQX2_9RHOB/276-293
A4EQX2_9RHOB/285-302
A4EQX2_9RHOB/294-311
A4EQX2_9RHOB/303-315
A4EQX2_9RHOB/534-548
A4EQX2_9RHOB/549-566
A4EQX2_9RHOB/558-575
A4EQX2_9RHOB/651-668
A4EQX2_9RHOB/669-682
A4EQX2_9RHOB/706-721
A4EQX2_9RHOB/722-739
A4EQX2_9RHOB/749-766
A4EQX2_9RHOB/767-784
A4ERT5_9RHOB/117-134
A4ERT5_9RHOB/135-152
A4ERT5_9RHOB/203-215
A4ERT5_9RHOB/207-221
A4ERT5_9RHOB/216-232
A4ERT5_9RHOB/27-44
A4ERT5_9RHOB/36-53
A4ERT5_9RHOB/54-70
A4ERT5_9RHOB/72-89
A4ERT5_9RHOB/81-98
A4ERT5_9RHOB/99-116
A4ERZ3_9RHOB/28-45
A4ERZ3_9RHOB/487-501
A4ERZ3_9RHOB/493-510
A4ERZ3_9RHOB/560-575
A4ERZ3_9RHOB/576-593
A4ERZ3_9RHOB/594-611
A4ERZ3_9RHOB/612-629
A4ERZ3_9RHOB/630-647
A4ERZ3_9RHOB/648-665
A4ERZ3_9RHOB/666-683
A4ERZ3_9RHOB/684-701
A4ERZ3_9RHOB/702-719
A4ERZ3_9RHOB/720-737
A4ERZ3_9RHOB/729-746
A4ERZ3_9RHOB/738-755
A4ERZ3_9RHOB/747-764
A4ERZ3_9RHOB/756-773
A4ERZ3_9RHOB/765-782
A4ERZ3_9RHOB/774-791
A4ESK2_9RHOB/199-222
A4ESK2_9RHOB/429-452
A4ESK2_9RHOB/453-470
A4ESK2_9RHOB/471-488
A4ESK2_9RHOB/489-506
A4ESK2_9RHOB/507-524
A4ESK2_9RHOB/527-542
A4ESK2_9RHOB/534-551
A4ESK2_9RHOB/543-556
A4ESK2_9RHOB/552-569
A4ESK2_9RHOB/570-587
A4ESK2_9RHOB/590-604
A4EV74_9RHOB/122-140
A4EV74_9RHOB/132-149
A4EV74_9RHOB/150-167
A4EV74_9RHOB/352-369
A4EV74_9RHOB/370-387
A4EV74_9RHOB/388-405
A4EV74_9RHOB/406-423
A4EVR4_9RHOB/102-119
A4EVR4_9RHOB/111-128
A4EVR4_9RHOB/120-137
A4EVR4_9RHOB/129-146
A4EVR4_9RHOB/138-155
A4EVR4_9RHOB/147-164
A4EVR4_9RHOB/205-217
A4EVR4_9RHOB/57-74
A4EVR4_9RHOB/66-83
A4EVR4_9RHOB/75-92
A4EVR4_9RHOB/84-101
A4EVR4_9RHOB/93-110
A4EY26_9RHOB/108-124
A4EY26_9RHOB/134-151
A4EY26_9RHOB/152-169
A4EY26_9RHOB/161-178
A4EY26_9RHOB/170-187
A4EY26_9RHOB/179-196
A4EY26_9RHOB/188-205
A4EY26_9RHOB/197-214
A4EY26_9RHOB/206-223
A4EY26_9RHOB/215-232
A4EY26_9RHOB/224-241
A4EY26_9RHOB/233-250
A4EY26_9RHOB/242-259
A4EY26_9RHOB/251-268
A4EY26_9RHOB/260-277
A4EY26_9RHOB/269-286
A4EY26_9RHOB/303-320
A4EY26_9RHOB/321-338
A4EY26_9RHOB/339-352
A4EY26_9RHOB/361-374
A4EY26_9RHOB/386-403
A4EY26_9RHOB/404-421
A4EY26_9RHOB/422-439
A4EY26_9RHOB/440-454
A4EY26_9RHOB/52-73
A4EY26_9RHOB/74-91
A4EY26_9RHOB/92-105
A4EY51_9RHOB/392-409
A4EY51_9RHOB/401-418
A4EY51_9RHOB/410-427
A4EY51_9RHOB/419-436
A4EY51_9RHOB/428-445
A4EY51_9RHOB/437-454
A4EY51_9RHOB/455-472
A4EY51_9RHOB/473-490
A4EY51_9RHOB/482-499
A4EY51_9RHOB/500-517
A4EY51_9RHOB/518-535
A4EY51_9RHOB/536-553
A4EY51_9RHOB/554-570
A4EY51_9RHOB/572-589
A4EY51_9RHOB/590-607
A4EY51_9RHOB/608-620
A4EZW8_9RHOB/126-143
A4EZW8_9RHOB/144-161
A4EZW8_9RHOB/162-179
A4EZW8_9RHOB/180-197
A4EZW8_9RHOB/198-215
A4EZW8_9RHOB/216-233
A4EZW8_9RHOB/234-251
A4EZW8_9RHOB/258-272
A4EZW8_9RHOB/264-278
A4F0P1_9RHOB/512-529
A4F0P1_9RHOB/521-538
A4F0P1_9RHOB/530-547
A4F0P1_9RHOB/539-556
A4F0P1_9RHOB/548-565
A4F0P1_9RHOB/557-574
A4F0P1_9RHOB/575-592
A4F0P1_9RHOB/593-610
A4F0P1_9RHOB/611-628
A4F0P1_9RHOB/629-646
A4F0P1_9RHOB/638-655
A4F0P1_9RHOB/656-673
A4F0P1_9RHOB/674-691
A4F0P1_9RHOB/710-727
A4F0P1_9RHOB/728-745
A4F0P1_9RHOB/746-763
A4F0P1_9RHOB/764-779
A4F1J7_9RHOB/334-351
A4F1J7_9RHOB/343-360
A4F1J7_9RHOB/361-378
A4F1J7_9RHOB/379-396
A4F1J7_9RHOB/397-414
A4F1J7_9RHOB/415-441
A4F1J7_9RHOB/442-459
A4F1J7_9RHOB/460-477
A4F1J7_9RHOB/478-495
A4F1J7_9RHOB/496-512
A4F1J7_9RHOB/514-531
A4F1J7_9RHOB/532-549
A4F1J7_9RHOB/550-562
A4KBK8_9GAMM/372-389
A4KBK8_9GAMM/381-398
A4KBK8_9GAMM/399-416
A4KBK8_9GAMM/492-509
A4KBK8_9GAMM/510-527
A4KBK8_9GAMM/528-545
A4SJA3_AERS4/2404-2416
A4SJA3_AERS4/2923-2941
A4SJA3_AERS4/2997-3014
A4SJA3_AERS4/3015-3032
A4SJA3_AERS4/3033-3050
A4SJA3_AERS4/3051-3068
A4SJA3_AERS4/3069-3086
A4TXL1_9PROT/416-432
A4TXL1_9PROT/604-621
A4TXL1_9PROT/622-639
A4TXL1_9PROT/753-770
A4TXL1_9PROT/771-788
A4U122_9PROT/1618-1635
A4U122_9PROT/1636-1655
A4U122_9PROT/1757-1774
A4U122_9PROT/1766-1783
A4U122_9PROT/1775-1792
A4U122_9PROT/1784-1801
A4U122_9PROT/1845-1862
A4U122_9PROT/1896-1911
A4U122_9PROT/1912-1929
A4U122_9PROT/1930-1947
A4U122_9PROT/2998-3015
A4U122_9PROT/3016-3033
A4U122_9PROT/3034-3051
A4U122_9PROT/3114-3129
A4U122_9PROT/3247-3263
A4U122_9PROT/3255-3272
A4U122_9PROT/3315-3332
A4U122_9PROT/3368-3385
A4U122_9PROT/3386-3403
A4U122_9PROT/3404-3421
A4U122_9PROT/3507-3524
A4U122_9PROT/3525-3542
A4WPF2_RHOS5/104-121
A4WPF2_RHOS5/113-130
A4WPF2_RHOS5/122-139
A4WPF2_RHOS5/131-148
A4WPF2_RHOS5/14-31
A4WPF2_RHOS5/140-157
A4WPF2_RHOS5/158-175
A4WPF2_RHOS5/32-49
A4WPF2_RHOS5/41-58
A4WPF2_RHOS5/50-67
A4WPF2_RHOS5/59-76
A4WPF2_RHOS5/68-85
A4WPF2_RHOS5/77-94
A4WPF2_RHOS5/86-103
A4WPF2_RHOS5/95-112
A4WV98_RHOS5/237-254
A4WV98_RHOS5/255-272
A4WV98_RHOS5/327-344
A4WV98_RHOS5/336-353
A4WV98_RHOS5/345-362
A4WV98_RHOS5/354-371
A4WV98_RHOS5/363-380
A4WV98_RHOS5/381-398
A4WZW7_RHOS5/333-350
A4WZW7_RHOS5/351-368
A4WZW7_RHOS5/369-386
A4WZW7_RHOS5/387-404
A4WZW7_RHOS5/405-422
A4WZX2_RHOS5/145-162
A4WZX2_RHOS5/163-180
A4WZX2_RHOS5/182-194
A4XQ73_PSEMY/1002-1019
A4XQ73_PSEMY/1083-1100
A4XQ73_PSEMY/1155-1172
A4XQ73_PSEMY/1173-1190
A4XQ73_PSEMY/1258-1275
A4XQ73_PSEMY/1276-1293
A4XQ73_PSEMY/1370-1381
A4XQ73_PSEMY/1436-1453
A4XQ73_PSEMY/1445-1462
A4XQ73_PSEMY/1526-1543
A4XQ73_PSEMY/1623-1645
A4XQ73_PSEMY/1653-1670
A4XQ73_PSEMY/476-493
A4XQ73_PSEMY/494-510
A4XQ73_PSEMY/984-1001
A4XQ74_PSEMY/313-325
A4XQ74_PSEMY/317-334
A4XQ74_PSEMY/326-343
A4XQ74_PSEMY/344-361
A4XQ74_PSEMY/362-379
A4XQ74_PSEMY/453-470
A4XQ74_PSEMY/525-542
A4XQ74_PSEMY/534-551
A4XQ74_PSEMY/615-632
A4XQ74_PSEMY/712-729
A4XQ74_PSEMY/721-738
A4XQ74_PSEMY/740-757
A4XTA4_PSEMY/3037-3053
A4XTA4_PSEMY/3045-3062
A4XTA4_PSEMY/3063-3080
A4Y123_PSEMY/1007-1024
A4Y123_PSEMY/1025-1042
A4Y123_PSEMY/324-341
A4Y123_PSEMY/420-437
A4Y123_PSEMY/506-523
A4Y123_PSEMY/585-602
A4Y123_PSEMY/682-699
A4Y123_PSEMY/768-785
A4Y123_PSEMY/920-937
A4YBG6_SHEPC/3954-3971
A4YBG6_SHEPC/4031-4048
A4YBG6_SHEPC/4049-4066
A4YBG6_SHEPC/4063-4075
A4YBG6_SHEPC/4067-4084
A4YBG6_SHEPC/4076-4093
A4Z398_BRASO/145-161
A4Z398_BRASO/198-215
A4Z398_BRASO/215-229
A4Z398_BRASO/245-262
A4Z398_BRASO/281-298
A4Z398_BRASO/311-328
A4Z398_BRASO/368-385
A4Z398_BRASO/386-400
A4Z399_BRASO/130-146
A4Z399_BRASO/160-174
A4Z399_BRASO/166-182
A4Z399_BRASO/176-191
A4Z399_BRASO/217-229
A4Z399_BRASO/230-247
A4Z399_BRASO/270-284
A4Z399_BRASO/297-314
A4Z399_BRASO/315-327
A4Z399_BRASO/354-371
A4Z399_BRASO/363-380
A4Z399_BRASO/372-386
A4Z399_BRASO/411-428
A4Z399_BRASO/429-446
A4Z399_BRASO/479-491
A5EJA1_BRASB/289-306
A5EJA1_BRASB/307-324
A5EJA1_BRASB/325-342
A5EWE0_DICNV/257-274
A5EWE0_DICNV/275-292
A5EWE0_DICNV/293-310
A5EWE0_DICNV/364-381
A5EWE0_DICNV/382-399
A5F7Q5_VIBC3/2078-2091
A5F7Q5_VIBC3/2095-2112
A5F7Q5_VIBC3/2113-2130
A5F7Q5_VIBC3/2122-2139
A5F7Q5_VIBC3/2140-2157
A5G4L0_GEOUR/1091-1108
A5G4L0_GEOUR/1109-1126
A5G4L0_GEOUR/1127-1141
A5G4L0_GEOUR/1251-1268
A5G4L0_GEOUR/1269-1286
A5G4L0_GEOUR/1287-1304
A5G4L0_GEOUR/1401-1418
A5G4L0_GEOUR/1419-1436
A5G4L0_GEOUR/1529-1546
A5G4L0_GEOUR/1547-1564
A5G4L0_GEOUR/1556-1573
A5G4L0_GEOUR/1565-1582
A5G4L0_GEOUR/1574-1591
A5G4L0_GEOUR/1592-1609
A5G4L0_GEOUR/1746-1763
A5G4L0_GEOUR/1764-1781
A5G4L0_GEOUR/1782-1799
A5G4L0_GEOUR/1968-1979
A5G4L0_GEOUR/1971-1988
A5G4L0_GEOUR/1980-1997
A5G4L0_GEOUR/1989-2006
A5G4L0_GEOUR/1998-2015
A5G4L0_GEOUR/2007-2024
A5G4L0_GEOUR/2025-2042
A5G4L0_GEOUR/2167-2184
A5G4L0_GEOUR/2185-2202
A5G4L0_GEOUR/2194-2211
A5G4L0_GEOUR/2305-2322
A5G4L0_GEOUR/2323-2340
A5G4L0_GEOUR/2438-2450
A5G4L0_GEOUR/766-781
A5G4L0_GEOUR/784-801
A5G4L0_GEOUR/793-810
A5G4L0_GEOUR/920-937
A5G4L0_GEOUR/929-946
A5GHW7_SYNPW/271-288
A5GHW7_SYNPW/289-306
A5GHW7_SYNPW/307-324
A5GHW7_SYNPW/325-342
A5GHW7_SYNPW/343-360
A5GHX2_SYNPW/1519-1536
A5GHX2_SYNPW/1537-1554
A5GHX2_SYNPW/1643-1660
A5GHX2_SYNPW/1661-1678
A5GRU3_SYNR3/113-130
A5GRU3_SYNR3/122-139
A5GRU3_SYNR3/140-157
A5GRU3_SYNR3/158-174
A5GRU3_SYNR3/208-225
A5GRU3_SYNR3/226-243
A5GRU3_SYNR3/244-261
A5GRU3_SYNR3/262-279
A5GRU4_SYNR3/185-197
A5GRU4_SYNR3/189-206
A5GRU4_SYNR3/198-215
A5GRU4_SYNR3/216-232
A5GRU4_SYNR3/266-283
A5GRU4_SYNR3/284-301
A5GRU4_SYNR3/302-319
A5GRU4_SYNR3/320-337
A5GSD6_SYNR3/440-464
A5GSD6_SYNR3/474-491
A5GSD6_SYNR3/492-509
A5GSD6_SYNR3/510-527
A5GSD6_SYNR3/584-601
A5GSD6_SYNR3/602-618
A5GSD6_SYNR3/652-669
A5GSD6_SYNR3/670-687
A5GSD6_SYNR3/688-705
A5GSD6_SYNR3/706-723
A5GSF3_SYNR3/322-339
A5GSF3_SYNR3/340-356
A5GSF3_SYNR3/390-407
A5GSF3_SYNR3/408-425
A5GSF3_SYNR3/417-434
A5GSF3_SYNR3/467-484
A5GSF3_SYNR3/485-502
A5GSF3_SYNR3/503-520
A5GSF3_SYNR3/521-538
A5GSF3_SYNR3/539-552
A5GSF3_SYNR3/559-574
A5GSF3_SYNR3/566-583
A5GSF3_SYNR3/584-601
A5GSF3_SYNR3/602-619
A5GSF7_SYNR3/442-459
A5GSF7_SYNR3/460-477
A5GSF7_SYNR3/469-486
A5GSF7_SYNR3/478-494
A5GSF7_SYNR3/546-563
A5GSF7_SYNR3/564-581
A5GSF7_SYNR3/582-599
A5GSF9_SYNR3/1044-1061
A5GSF9_SYNR3/1062-1079
A5GSF9_SYNR3/1184-1201
A5GSF9_SYNR3/1202-1219
A5GSF9_SYNR3/1304-1321
A5GSF9_SYNR3/1313-1330
A5GSF9_SYNR3/1331-1348
A5GSF9_SYNR3/1508-1525
A5GSF9_SYNR3/1517-1534
A5GSF9_SYNR3/1526-1543
A5GSF9_SYNR3/1535-1552
A5GSF9_SYNR3/1553-1570
A5GSF9_SYNR3/1632-1649
A5GSF9_SYNR3/1651-1666
A5GSF9_SYNR3/1718-1735
A5GSF9_SYNR3/1736-1752
A5GSF9_SYNR3/1786-1803
A5GSF9_SYNR3/1804-1821
A5GSF9_SYNR3/1822-1839
A5GSF9_SYNR3/879-896
A5GSF9_SYNR3/897-914
A5GSF9_SYNR3/915-932
A5IGR3_LEGPC/5498-5513
A5IGR3_LEGPC/5514-5531
A5IGR3_LEGPC/5532-5548
A5IGR3_LEGPC/5585-5602
A5IGR3_LEGPC/5603-5620
A5IGR3_LEGPC/5612-5629
A5IGR3_LEGPC/5630-5647
A5IGR3_LEGPC/6141-6158
A5IGR3_LEGPC/6159-6176
A5JW88_BORPE/1047-1064
A5JW88_BORPE/1056-1073
A5JW88_BORPE/1065-1082
A5JW88_BORPE/1074-1091
A5JW88_BORPE/1092-1109
A5JW88_BORPE/1122-1139
A5JW88_BORPE/533-550
A5JW88_BORPE/551-568
A5JW88_BORPE/569-586
A5JW88_BORPE/674-691
A5JW88_BORPE/692-709
A5JW88_BORPE/798-815
A5JW88_BORPE/816-833
A5JW88_BORPE/834-851
A5JW88_BORPE/858-871
A5JW88_BORPE/948-965
A5JW88_BORPE/966-983
A5L5C4_9GAMM/5826-5843
A5L5C4_9GAMM/5844-5861
A5L5C4_9GAMM/5853-5870
A5L6U7_9GAMM/1176-1193
A5L6U7_9GAMM/1194-1211
A5L6U7_9GAMM/1212-1229
A5L6U7_9GAMM/1230-1247
A5P718_9SPHN/287-304
A5P718_9SPHN/305-322
A5P718_9SPHN/355-372
A5P718_9SPHN/364-381
A5P718_9SPHN/373-390
A5P718_9SPHN/382-399
A5P718_9SPHN/401-417
A5P718_9SPHN/418-434
A5P718_9SPHN/489-506
A5P718_9SPHN/498-515
A5P718_9SPHN/507-524
A5P718_9SPHN/516-533
A5P718_9SPHN/525-542
A5P718_9SPHN/534-551
A5P718_9SPHN/543-560
A5P718_9SPHN/552-569
A5P718_9SPHN/561-578
A5P718_9SPHN/579-596
A5P718_9SPHN/665-682
A5P718_9SPHN/674-691
A5P718_9SPHN/692-709
A5P718_9SPHN/781-798
A5P718_9SPHN/799-816
A5P718_9SPHN/808-825
A5P718_9SPHN/817-834
A5P718_9SPHN/826-843
A5P718_9SPHN/835-852
A5P718_9SPHN/844-861
A5P718_9SPHN/853-870
A5P718_9SPHN/871-888
A5P718_9SPHN/889-906
A5P718_9SPHN/899-915
A5P720_9SPHN/225-242
A5P720_9SPHN/243-260
A5P720_9SPHN/261-278
A5P720_9SPHN/286-301
A5P720_9SPHN/320-337
A5P720_9SPHN/338-354
A5P720_9SPHN/356-377
A5P720_9SPHN/379-396
A5P720_9SPHN/397-414
A5P720_9SPHN/415-432
A5P720_9SPHN/433-450
A5P720_9SPHN/470-486
A5P720_9SPHN/718-735
A5P720_9SPHN/752-769
A5P720_9SPHN/770-787
A5P720_9SPHN/788-805
A5P720_9SPHN/869-886
A5P720_9SPHN/887-904
A5P720_9SPHN/932-949
A5P720_9SPHN/950-967
A5P720_9SPHN/968-985
A5P720_9SPHN/977-994
A5P720_9SPHN/986-1003
A5P720_9SPHN/995-1012
A5PAF2_9SPHN/105-119
A5PAF2_9SPHN/120-137
A5PAF2_9SPHN/138-155
A5PAF2_9SPHN/156-173
A5PAF2_9SPHN/174-191
A5PAF2_9SPHN/192-209
A5PAF2_9SPHN/21-38
A5PAF2_9SPHN/41-56
A5PAF2_9SPHN/48-65
A5PAF2_9SPHN/66-83
A5PAF2_9SPHN/84-101
A5PAF4_9SPHN/626-643
A5PAF4_9SPHN/644-661
A5PAF4_9SPHN/665-679
A5PAF4_9SPHN/671-688
A5PAF4_9SPHN/680-697
A5PAF4_9SPHN/689-706
A5PAF4_9SPHN/716-733
A5PAF4_9SPHN/725-739
A5PAF4_9SPHN/745-762
A5PAF4_9SPHN/763-780
A5PAF4_9SPHN/781-798
A5PAF4_9SPHN/799-816
A5PAF4_9SPHN/817-834
A5PAF7_9SPHN/110-127
A5PAF7_9SPHN/128-145
A5PAF7_9SPHN/155-172
A5PAF7_9SPHN/173-190
A5PAF7_9SPHN/191-208
A5PAF7_9SPHN/209-226
A5PAF7_9SPHN/227-244
A5PAF7_9SPHN/236-253
A5PAF7_9SPHN/245-262
A5PAF7_9SPHN/254-271
A5PAF7_9SPHN/263-280
A5PAF7_9SPHN/272-289
A5PAF7_9SPHN/281-298
A5PAF7_9SPHN/299-316
A5PAF7_9SPHN/317-334
A5PAF7_9SPHN/338-352
A5PAF7_9SPHN/344-361
A5PAF7_9SPHN/353-370
A5PAF7_9SPHN/362-379
A5PAF7_9SPHN/380-397
A5PAF7_9SPHN/389-406
A5PAF7_9SPHN/398-415
A5PAF7_9SPHN/407-424
A5PAF7_9SPHN/47-64
A5PAF7_9SPHN/65-82
A5PAF7_9SPHN/83-100
A5PAF7_9SPHN/92-109
A5PAP4_9SPHN/100-117
A5PAP4_9SPHN/118-135
A5PAP4_9SPHN/136-153
A5PAP4_9SPHN/154-171
A5PAP4_9SPHN/172-189
A5PAP4_9SPHN/190-207
A5PAP4_9SPHN/208-225
A5PAP4_9SPHN/217-234
A5PAP4_9SPHN/226-243
A5PAP4_9SPHN/244-261
A5PAP4_9SPHN/262-279
A5PAP4_9SPHN/271-288
A5PAP4_9SPHN/280-297
A5PAP4_9SPHN/289-306
A5PAP4_9SPHN/298-315
A5PAP4_9SPHN/307-324
A5PAP4_9SPHN/316-332
A5PAP4_9SPHN/334-351
A5PAP4_9SPHN/352-369
A5PAP4_9SPHN/370-387
A5PAP4_9SPHN/388-405
A5PAP4_9SPHN/406-423
A5PAP4_9SPHN/46-63
A5PAP4_9SPHN/55-72
A5PAP4_9SPHN/64-81
A5PAP4_9SPHN/73-90
A5PAP4_9SPHN/82-99
A5PAP4_9SPHN/91-108
A5PAQ8_9SPHN/369-386
A5PAQ8_9SPHN/387-404
A5PAQ8_9SPHN/406-422
A5PAQ8_9SPHN/423-440
A5PAQ8_9SPHN/441-458
A5PAQ8_9SPHN/459-476
A5PAQ8_9SPHN/477-494
A5PAU7_9SPHN/12-25
A5PAU7_9SPHN/2-15
A5PAU7_9SPHN/35-45
A5PAU7_9SPHN/57-73
A5PAU8_9SPHN/40-52
A5PAU8_9SPHN/56-70
A5PAU8_9SPHN/77-90
A5PCK8_9SPHN/1061-1078
A5PCK8_9SPHN/1079-1096
A5PCK8_9SPHN/1097-1114
A5PCK8_9SPHN/1115-1132
A5PCK8_9SPHN/1205-1222
A5PCK8_9SPHN/1223-1240
A5PCK8_9SPHN/1241-1258
A5PCK8_9SPHN/1259-1276
A5PCK8_9SPHN/1277-1294
A5PCK8_9SPHN/1295-1312
A5PCK8_9SPHN/1387-1404
A5PCK8_9SPHN/1405-1422
A5PCK8_9SPHN/1423-1440
A5PCK8_9SPHN/1532-1549
A5PCK8_9SPHN/1541-1558
A5PCK8_9SPHN/1550-1567
A5PCK8_9SPHN/160-176
A5PCK8_9SPHN/1659-1676
A5PCK8_9SPHN/1668-1685
A5PCK8_9SPHN/1677-1691
A5PCK8_9SPHN/1758-1775
A5PCK8_9SPHN/177-194
A5PCK8_9SPHN/1776-1793
A5PCK8_9SPHN/1803-1820
A5PCK8_9SPHN/1812-1829
A5PCK8_9SPHN/1918-1935
A5PCK8_9SPHN/1936-1953
A5PCK8_9SPHN/1945-1962
A5PCK8_9SPHN/1954-1971
A5PCK8_9SPHN/2039-2056
A5PCK8_9SPHN/2057-2074
A5PCK8_9SPHN/2075-2092
A5PCK8_9SPHN/2165-2182
A5PCK8_9SPHN/2201-2217
A5PCK8_9SPHN/2272-2289
A5PCK8_9SPHN/2290-2307
A5PCK8_9SPHN/23-40
A5PCK8_9SPHN/2308-2325
A5PCK8_9SPHN/2326-2343
A5PCK8_9SPHN/2344-2360
A5PCK8_9SPHN/2362-2379
A5PCK8_9SPHN/2380-2397
A5PCK8_9SPHN/2398-2415
A5PCK8_9SPHN/290-307
A5PCK8_9SPHN/308-325
A5PCK8_9SPHN/329-343
A5PCK8_9SPHN/41-58
A5PCK8_9SPHN/412-429
A5PCK8_9SPHN/421-438
A5PCK8_9SPHN/439-456
A5PCK8_9SPHN/457-474
A5PCK8_9SPHN/543-560
A5PCK8_9SPHN/552-569
A5PCK8_9SPHN/570-587
A5PCK8_9SPHN/579-596
A5PCK8_9SPHN/588-605
A5PCK8_9SPHN/59-76
A5PCK8_9SPHN/597-614
A5PCK8_9SPHN/606-623
A5PCK8_9SPHN/633-650
A5PCK8_9SPHN/651-668
A5PCK8_9SPHN/660-677
A5PCK8_9SPHN/750-762
A5PCK8_9SPHN/763-780
A5PCK8_9SPHN/781-798
A5PCK8_9SPHN/883-900
A5PCK8_9SPHN/957-974
A5PCK8_9SPHN/975-992
A5PCZ7_9SPHN/458-475
A5PCZ7_9SPHN/476-493
A5PCZ7_9SPHN/494-511
A5PCZ7_9SPHN/512-529
A5PCZ7_9SPHN/530-547
A5PCZ7_9SPHN/552-565
A5PCZ7_9SPHN/566-583
A5PCZ7_9SPHN/584-601
A5PCZ7_9SPHN/611-628
A5PCZ7_9SPHN/629-646
A5PDA6_9SPHN/1106-1123
A5PDA6_9SPHN/1182-1199
A5PDA6_9SPHN/1200-1217
A5PDA6_9SPHN/1296-1310
A5PDA6_9SPHN/1398-1412
A5PDA6_9SPHN/1539-1556
A5PDA6_9SPHN/1571-1582
A5PDA6_9SPHN/1586-1598
A5PDA6_9SPHN/1601-1617
A5PDA6_9SPHN/1672-1689
A5PDA6_9SPHN/1690-1707
A5PDA6_9SPHN/1708-1725
A5PDA6_9SPHN/1726-1743
A5PDA6_9SPHN/1744-1761
A5PDA6_9SPHN/1762-1779
A5PDA6_9SPHN/1780-1797
A5PDA6_9SPHN/1798-1815
A5PDA6_9SPHN/1816-1833
A5PDA6_9SPHN/313-330
A5PDA6_9SPHN/331-348
A5PDA6_9SPHN/432-449
A5PDA6_9SPHN/497-514
A5PDA6_9SPHN/515-532
A5PDA6_9SPHN/658-675
A5PDA6_9SPHN/679-696
A5PDA6_9SPHN/697-714
A5PDA6_9SPHN/706-723
A5PDA6_9SPHN/780-797
A5PDA6_9SPHN/892-904
A5PDA6_9SPHN/911-932
A5PDA6_9SPHN/936-953
A5PER4_9SPHN/1008-1025
A5PER4_9SPHN/1053-1070
A5PER4_9SPHN/1247-1264
A5PER4_9SPHN/1535-1552
A5PER4_9SPHN/1544-1561
A5PER4_9SPHN/1628-1645
A5PER4_9SPHN/1637-1654
A5PER4_9SPHN/1646-1663
A5PER4_9SPHN/1655-1671
A5PER4_9SPHN/1766-1783
A5PER4_9SPHN/1775-1792
A5PER4_9SPHN/1849-1866
A5PER4_9SPHN/1858-1875
A5PER4_9SPHN/1867-1884
A5PER4_9SPHN/1876-1893
A5PER4_9SPHN/962-979
A5PER4_9SPHN/980-997
A5PER4_9SPHN/989-1006
A5V3X9_SPHWW/334-351
A5V3X9_SPHWW/352-369
A5V3X9_SPHWW/377-394
A5V3X9_SPHWW/395-412
A5V3X9_SPHWW/413-430
A5V3X9_SPHWW/422-439
A5V3X9_SPHWW/431-448
A5V3X9_SPHWW/440-457
A5V3X9_SPHWW/458-475
A5V3X9_SPHWW/476-493
A5VAY9_SPHWW/107-121
A5VAY9_SPHWW/125-139
A5VAY9_SPHWW/140-154
A5VAY9_SPHWW/164-181
A5VAY9_SPHWW/173-190
A5VAY9_SPHWW/182-199
A5VAY9_SPHWW/191-208
A5VAY9_SPHWW/200-217
A5VAY9_SPHWW/209-226
A5VAY9_SPHWW/218-235
A5VAY9_SPHWW/227-244
A5VAY9_SPHWW/245-262
A5VDI3_SPHWW/132-149
A5VDI3_SPHWW/161-180
A5VDI3_SPHWW/185-202
A5VDI3_SPHWW/194-211
A5VDI3_SPHWW/212-229
A5VDI3_SPHWW/230-247
A5VDI3_SPHWW/248-265
A5VDI3_SPHWW/266-283
A5VDI3_SPHWW/284-301
A5VDP7_SPHWW/108-122
A5VDP7_SPHWW/132-149
A5VDP7_SPHWW/159-173
A5VDP7_SPHWW/174-191
A5VDP7_SPHWW/192-209
A5VDP7_SPHWW/210-227
A5VDP7_SPHWW/219-236
A5VDP7_SPHWW/228-244
A5VDP7_SPHWW/237-254
A5VDP7_SPHWW/246-263
A5VDP7_SPHWW/255-272
A5VF24_SPHWW/441-458
A5VF24_SPHWW/450-467
A5VF24_SPHWW/459-471
A5VF24_SPHWW/475-491
A5VF24_SPHWW/492-509
A5VF24_SPHWW/510-527
A5VF24_SPHWW/528-545
A5VF24_SPHWW/546-563
A5VF24_SPHWW/564-581
A5VF24_SPHWW/78-95
A5VWV3_PSEP1/8474-8491
A5VWV3_PSEP1/8867-8882
A5VWV3_PSEP1/8874-8891
A5VWV3_PSEP1/8892-8909
A5VWV3_PSEP1/8910-8927
A5W572_PSEP1/2447-2464
A5W572_PSEP1/2465-2482
A5W572_PSEP1/2474-2491
A5W572_PSEP1/2492-2509
A5W572_PSEP1/2501-2518
A5W572_PSEP1/2537-2553
A5W572_PSEP1/2591-2608
A5W572_PSEP1/2723-2740
A5W572_PSEP1/3178-3195
A5W572_PSEP1/3223-3240
A5W572_PSEP1/3241-3258
A5W572_PSEP1/3305-3322
A5W572_PSEP1/3323-3340
A5W572_PSEP1/3396-3413
A5W572_PSEP1/3414-3431
A5W572_PSEP1/3432-3449
A5W572_PSEP1/3450-3467
A5W572_PSEP1/3468-3485
A5W572_PSEP1/3486-3503
A5W572_PSEP1/3504-3521
A5W572_PSEP1/3522-3539
A5W572_PSEP1/920-937
A5W572_PSEP1/929-946
A5W572_PSEP1/947-964
A5W572_PSEP1/965-982
A5WE88_PSYWF/1020-1036
A5WE88_PSYWF/1037-1050
A5WE88_PSYWF/1269-1286
A5WE88_PSYWF/1287-1300
A5WEM5_PSYWF/1494-1511
A5WEM5_PSYWF/1537-1547
A5WEM5_PSYWF/1548-1565
A5WEM5_PSYWF/1557-1571
A5WEM5_PSYWF/1754-1771
A5WEM5_PSYWF/1797-1807
A5WEM5_PSYWF/1808-1825
A5WEM5_PSYWF/1817-1831
A5WGV1_PSYWF/485-502
A5WGV1_PSYWF/494-511
A5WGV1_PSYWF/503-518
A5WGV1_PSYWF/512-529
A5WGV1_PSYWF/530-547
A6A072_VIBCH/1228-1240
A6A072_VIBCH/1241-1257
A6A072_VIBCH/1752-1767
A6A072_VIBCH/1818-1831
A6A072_VIBCH/1832-1849
A6A072_VIBCH/1850-1867
A6A072_VIBCH/1868-1885
A6AGW7_VIBCH/1211-1225
A6AGW7_VIBCH/1293-1308
A6AGW7_VIBCH/1300-1317
A6AGW7_VIBCH/1318-1335
A6AGW7_VIBCH/527-541
A6AGW7_VIBCH/546-559
A6AGW7_VIBCH/562-579
A6AGW7_VIBCH/584-596
A6AGW7_VIBCH/788-802
A6AJL6_VIBHA/100-117
A6AJL6_VIBHA/21-36
A6AJL6_VIBHA/29-45
A6AJL6_VIBHA/46-63
A6AJL6_VIBHA/64-81
A6AJL6_VIBHA/82-99
A6ANU4_VIBHA/3053-3070
A6ANU4_VIBHA/3280-3297
A6ANU4_VIBHA/3579-3594
A6ANU4_VIBHA/3655-3672
A6ANU4_VIBHA/3673-3690
A6AX48_VIBPA/102-119
A6AX48_VIBPA/23-38
A6AX48_VIBPA/30-47
A6AX48_VIBPA/39-56
A6AX48_VIBPA/48-65
A6AX48_VIBPA/66-83
A6AX48_VIBPA/84-101
A6AZS7_VIBPA/2192-2209
A6AZS7_VIBPA/2210-2227
A6B521_VIBPA/4991-5008
A6B521_VIBPA/5009-5026
A6B5G9_VIBPA/1719-1735
A6B5G9_VIBPA/1737-1754
A6B7Z2_VIBPA/12-29
A6B7Z2_VIBPA/42-59
A6B7Z2_VIBPA/60-77
A6B7Z2_VIBPA/78-95
A6B7Z2_VIBPA/96-113
A6BZS0_9PLAN/1503-1520
A6BZS0_9PLAN/1521-1534
A6BZS0_9PLAN/1534-1548
A6CZA9_9VIBR/1005-1022
A6CZA9_9VIBR/1024-1040
A6CZA9_9VIBR/1042-1058
A6CZA9_9VIBR/1060-1076
A6CZA9_9VIBR/1077-1094
A6CZA9_9VIBR/1095-1112
A6CZA9_9VIBR/1113-1130
A6CZA9_9VIBR/1131-1148
A6CZA9_9VIBR/1149-1166
A6CZA9_9VIBR/1158-1175
A6CZA9_9VIBR/1176-1193
A6CZA9_9VIBR/1194-1211
A6CZA9_9VIBR/1212-1229
A6CZA9_9VIBR/1230-1247
A6CZA9_9VIBR/1248-1265
A6CZA9_9VIBR/1266-1283
A6CZA9_9VIBR/1284-1301
A6CZA9_9VIBR/1302-1319
A6CZA9_9VIBR/1311-1328
A6CZA9_9VIBR/198-212
A6CZA9_9VIBR/213-230
A6CZA9_9VIBR/231-248
A6CZA9_9VIBR/249-266
A6CZA9_9VIBR/267-284
A6CZA9_9VIBR/285-302
A6CZA9_9VIBR/303-320
A6CZA9_9VIBR/321-338
A6CZA9_9VIBR/339-356
A6CZA9_9VIBR/357-374
A6CZA9_9VIBR/375-392
A6CZA9_9VIBR/38-55
A6CZA9_9VIBR/393-410
A6CZA9_9VIBR/411-428
A6CZA9_9VIBR/429-446
A6CZA9_9VIBR/456-473
A6CZA9_9VIBR/465-482
A6CZA9_9VIBR/492-509
A6CZA9_9VIBR/528-545
A6CZA9_9VIBR/546-563
A6CZA9_9VIBR/582-599
A6CZA9_9VIBR/600-617
A6CZA9_9VIBR/618-635
A6CZA9_9VIBR/637-653
A6CZA9_9VIBR/645-662
A6CZA9_9VIBR/672-689
A6CZA9_9VIBR/690-707
A6CZA9_9VIBR/708-725
A6CZA9_9VIBR/726-743
A6CZA9_9VIBR/744-761
A6CZA9_9VIBR/762-779
A6CZA9_9VIBR/780-797
A6CZA9_9VIBR/798-814
A6CZA9_9VIBR/825-842
A6CZA9_9VIBR/834-851
A6CZA9_9VIBR/843-860
A6CZA9_9VIBR/852-869
A6CZA9_9VIBR/870-887
A6CZA9_9VIBR/888-904
A6CZA9_9VIBR/906-923
A6CZA9_9VIBR/915-932
A6CZA9_9VIBR/924-941
A6CZA9_9VIBR/933-950
A6CZA9_9VIBR/951-968
A6CZA9_9VIBR/969-986
A6CZA9_9VIBR/987-1004
A6CZN0_9VIBR/19-36
A6CZN0_9VIBR/263-280
A6CZN0_9VIBR/272-289
A6CZN0_9VIBR/357-381
A6CZN0_9VIBR/37-54
A6CZN0_9VIBR/385-400
A6CZN0_9VIBR/401-417
A6CZN0_9VIBR/46-63
A6CZN0_9VIBR/484-501
A6CZN0_9VIBR/512-527
A6CZN0_9VIBR/549-564
A6CZN0_9VIBR/55-72
A6CZN0_9VIBR/633-658
A6CZN0_9VIBR/64-81
A6DUR4_9RHOB/515-532
A6DUR4_9RHOB/524-541
A6DUR4_9RHOB/542-559
A6DUR4_9RHOB/560-577
A6DUR4_9RHOB/579-595
A6DUR4_9RHOB/596-613
A6DUR4_9RHOB/614-631
A6DUR4_9RHOB/632-649
A6DUR4_9RHOB/650-667
A6DUR4_9RHOB/668-685
A6DUR4_9RHOB/686-703
A6DV43_9RHOB/2-19
A6DV43_9RHOB/20-37
A6DV43_9RHOB/29-46
A6DWI7_9RHOB/382-399
A6DWI7_9RHOB/391-408
A6DWI7_9RHOB/522-539
A6DWI7_9RHOB/540-557
A6DWI7_9RHOB/558-575
A6DWI7_9RHOB/576-593
A6DWI7_9RHOB/594-611
A6DWI7_9RHOB/612-629
A6DWI7_9RHOB/630-647
A6DWI7_9RHOB/648-665
A6DWI7_9RHOB/666-683
A6DWI7_9RHOB/684-701
A6DWI7_9RHOB/702-719
A6DWI8_9RHOB/231-248
A6DWI8_9RHOB/240-256
A6DWI8_9RHOB/327-344
A6DWI8_9RHOB/345-362
A6DWI8_9RHOB/363-380
A6DWI8_9RHOB/381-398
A6DWI8_9RHOB/399-416
A6DWI8_9RHOB/417-434
A6DWI8_9RHOB/435-452
A6DWI8_9RHOB/453-470
A6DWI8_9RHOB/471-488
A6DWI8_9RHOB/489-506
A6DWI8_9RHOB/507-524
A6DWI9_9RHOB/401-421
A6DWI9_9RHOB/422-439
A6DWI9_9RHOB/440-457
A6DWI9_9RHOB/458-475
A6DWI9_9RHOB/476-493
A6DWI9_9RHOB/494-511
A6DWI9_9RHOB/512-529
A6DWI9_9RHOB/530-547
A6DWI9_9RHOB/548-565
A6DWI9_9RHOB/566-583
A6DWI9_9RHOB/584-601
A6DY37_9RHOB/16-33
A6DY37_9RHOB/34-50
A6DY37_9RHOB/634-651
A6DY37_9RHOB/652-669
A6DY37_9RHOB/670-687
A6DY37_9RHOB/688-705
A6DY37_9RHOB/706-723
A6DY37_9RHOB/724-741
A6DY37_9RHOB/742-759
A6DY37_9RHOB/760-777
A6DY37_9RHOB/778-795
A6DY37_9RHOB/796-813
A6DY37_9RHOB/814-831
A6DY37_9RHOB/832-849
A6DY38_9RHOB/236-253
A6DY38_9RHOB/254-271
A6DY38_9RHOB/272-289
A6DY38_9RHOB/281-298
A6DY38_9RHOB/290-307
A6DY38_9RHOB/299-316
A6DY38_9RHOB/317-334
A6DY38_9RHOB/335-352
A6DY38_9RHOB/353-370
A6DY38_9RHOB/371-388
A6DY38_9RHOB/389-406
A6DY38_9RHOB/407-424
A6DY38_9RHOB/425-442
A6DY38_9RHOB/443-460
A6DY38_9RHOB/461-478
A6DY38_9RHOB/479-496
A6DY38_9RHOB/497-514
A6DYK6_9RHOB/104-121
A6DYK6_9RHOB/122-139
A6DYK6_9RHOB/14-31
A6DYK6_9RHOB/140-157
A6DYK6_9RHOB/158-175
A6DYK6_9RHOB/176-193
A6DYK6_9RHOB/23-40
A6DYK6_9RHOB/32-49
A6DYK6_9RHOB/5-22
A6DYK6_9RHOB/50-67
A6DYK6_9RHOB/68-85
A6DYK6_9RHOB/86-103
A6DZ99_9RHOB/203-218
A6DZ99_9RHOB/210-227
A6DZ99_9RHOB/219-236
A6DZ99_9RHOB/228-245
A6DZ99_9RHOB/246-263
A6DZ99_9RHOB/264-278
A6DZ99_9RHOB/447-463
A6DZ99_9RHOB/455-472
A6DZ99_9RHOB/474-489
A6DZA0_9RHOB/1032-1048
A6DZA0_9RHOB/1049-1066
A6DZA0_9RHOB/1145-1162
A6DZA0_9RHOB/1163-1180
A6DZA0_9RHOB/1182-1198
A6DZA0_9RHOB/1340-1356
A6DZA0_9RHOB/1357-1374
A6DZA0_9RHOB/1375-1392
A6DZA0_9RHOB/1393-1410
A6DZA0_9RHOB/1424-1436
A6DZA0_9RHOB/1446-1461
A6DZA0_9RHOB/1468-1485
A6DZA0_9RHOB/1499-1510
A6DZA0_9RHOB/1502-1519
A6DZA0_9RHOB/1511-1528
A6DZA0_9RHOB/1529-1546
A6DZA0_9RHOB/1547-1564
A6DZA0_9RHOB/215-232
A6DZA0_9RHOB/233-250
A6DZA0_9RHOB/251-268
A6DZA0_9RHOB/338-355
A6DZA0_9RHOB/356-373
A6DZA0_9RHOB/375-391
A6DZA0_9RHOB/407-424
A6DZA0_9RHOB/425-442
A6DZA0_9RHOB/443-460
A6DZA0_9RHOB/462-478
A6DZA0_9RHOB/591-607
A6DZA0_9RHOB/608-625
A6DZA0_9RHOB/626-643
A6DZA0_9RHOB/644-661
A6DZA0_9RHOB/723-740
A6DZA0_9RHOB/741-758
A6DZA0_9RHOB/837-854
A6DZA0_9RHOB/855-872
A6DZA0_9RHOB/874-890
A6DZR8_9RHOB/267-284
A6DZR8_9RHOB/285-302
A6DZR8_9RHOB/303-320
A6DZR8_9RHOB/321-338
A6DZR8_9RHOB/340-356
A6DZR8_9RHOB/357-374
A6DZR8_9RHOB/375-392
A6DZR8_9RHOB/393-410
A6DZR8_9RHOB/411-428
A6DZR8_9RHOB/429-446
A6DZR8_9RHOB/447-464
A6DZU9_9RHOB/562-579
A6DZU9_9RHOB/580-596
A6DZU9_9RHOB/667-684
A6DZU9_9RHOB/685-702
A6DZU9_9RHOB/703-720
A6DZU9_9RHOB/721-738
A6DZU9_9RHOB/739-756
A6DZU9_9RHOB/757-774
A6DZU9_9RHOB/775-792
A6DZU9_9RHOB/793-810
A6DZU9_9RHOB/811-828
A6DZU9_9RHOB/829-846
A6DZU9_9RHOB/847-864
A6DZV0_9RHOB/177-194
A6DZV0_9RHOB/195-212
A6DZV0_9RHOB/284-309
A6DZV0_9RHOB/310-327
A6DZV0_9RHOB/328-345
A6DZV0_9RHOB/346-363
A6DZV0_9RHOB/364-381
A6DZV0_9RHOB/382-399
A6DZV0_9RHOB/400-417
A6DZV0_9RHOB/418-435
A6DZV0_9RHOB/436-453
A6DZV0_9RHOB/454-471
A6DZV0_9RHOB/472-489
A6E099_9RHOB/132-146
A6E099_9RHOB/138-155
A6E099_9RHOB/147-164
A6E099_9RHOB/156-173
A6E099_9RHOB/165-182
A6E099_9RHOB/174-191
A6E099_9RHOB/183-200
A6E099_9RHOB/192-204
A6E099_9RHOB/221-238
A6E099_9RHOB/230-247
A6E099_9RHOB/239-256
A6E099_9RHOB/248-265
A6E099_9RHOB/257-274
A6E099_9RHOB/266-283
A6E099_9RHOB/275-292
A6E099_9RHOB/284-301
A6E099_9RHOB/54-68
A6E099_9RHOB/87-104
A6E0A0_9RHOB/285-302
A6E0A0_9RHOB/303-320
A6E0A0_9RHOB/52-69
A6E0A0_9RHOB/70-82
A6E0J8_9RHOB/1176-1191
A6E0J8_9RHOB/1193-1209
A6E0J8_9RHOB/1210-1227
A6E0J8_9RHOB/1229-1244
A6E0J8_9RHOB/1246-1263
A6E0J8_9RHOB/1264-1281
A6E0J8_9RHOB/1282-1299
A6E0J8_9RHOB/1300-1317
A6E0J8_9RHOB/1318-1335
A6E0J8_9RHOB/1336-1353
A6E153_9RHOB/172-189
A6E153_9RHOB/190-207
A6E153_9RHOB/208-225
A6E153_9RHOB/400-417
A6E153_9RHOB/456-473
A6E153_9RHOB/483-499
A6E153_9RHOB/559-576
A6E153_9RHOB/568-585
A6E153_9RHOB/587-604
A6E153_9RHOB/596-613
A6E153_9RHOB/614-631
A6E153_9RHOB/633-649
A6E153_9RHOB/650-667
A6E153_9RHOB/668-685
A6E153_9RHOB/686-703
A6E153_9RHOB/704-721
A6E153_9RHOB/722-739
A6E153_9RHOB/740-757
A6E154_9RHOB/184-201
A6E154_9RHOB/202-219
A6E154_9RHOB/717-734
A6E154_9RHOB/736-752
A6E154_9RHOB/753-770
A6E154_9RHOB/772-788
A6E154_9RHOB/789-806
A6E154_9RHOB/807-824
A6E154_9RHOB/825-842
A6E154_9RHOB/843-860
A6E154_9RHOB/861-878
A6E154_9RHOB/879-896
A6E282_9RHOB/1004-1021
A6E282_9RHOB/1022-1039
A6E282_9RHOB/1040-1057
A6E282_9RHOB/1058-1074
A6E282_9RHOB/1076-1093
A6E282_9RHOB/1085-1102
A6E282_9RHOB/1103-1120
A6E282_9RHOB/1121-1138
A6E282_9RHOB/332-346
A6E282_9RHOB/347-364
A6E282_9RHOB/356-373
A6E282_9RHOB/365-382
A6E282_9RHOB/374-391
A6E282_9RHOB/383-400
A6E282_9RHOB/392-409
A6E282_9RHOB/401-418
A6E282_9RHOB/410-427
A6E282_9RHOB/428-445
A6E282_9RHOB/437-454
A6E282_9RHOB/455-471
A6E282_9RHOB/473-490
A6E282_9RHOB/491-508
A6E282_9RHOB/527-544
A6E282_9RHOB/545-562
A6E282_9RHOB/563-580
A6E282_9RHOB/581-598
A6E282_9RHOB/599-616
A6E282_9RHOB/617-634
A6E282_9RHOB/635-651
A6E282_9RHOB/653-670
A6E282_9RHOB/689-706
A6E282_9RHOB/707-724
A6E282_9RHOB/725-742
A6E282_9RHOB/743-760
A6E282_9RHOB/761-778
A6E282_9RHOB/779-796
A6E282_9RHOB/797-814
A6E282_9RHOB/815-832
A6E282_9RHOB/833-850
A6E282_9RHOB/851-868
A6E282_9RHOB/869-886
A6E282_9RHOB/878-895
A6E282_9RHOB/887-904
A6E282_9RHOB/896-913
A6E282_9RHOB/905-922
A6E282_9RHOB/914-931
A6E282_9RHOB/923-940
A6E282_9RHOB/932-949
A6E282_9RHOB/941-958
A6E282_9RHOB/950-966
A6E282_9RHOB/959-976
A6E282_9RHOB/968-985
A6E282_9RHOB/977-994
A6E282_9RHOB/986-1003
A6E3F0_9RHOB/295-305
A6E3F0_9RHOB/315-327
A6E3F0_9RHOB/371-385
A6E3F0_9RHOB/404-416
A6E3F0_9RHOB/408-425
A6E3F0_9RHOB/417-434
A6E3F0_9RHOB/568-585
A6E3F0_9RHOB/586-603
A6E3F0_9RHOB/604-621
A6E3F0_9RHOB/623-639
A6E3F0_9RHOB/640-657
A6E3F0_9RHOB/658-675
A6E3F0_9RHOB/676-693
A6E3F0_9RHOB/694-711
A6E3F0_9RHOB/712-729
A6E3F0_9RHOB/730-747
A6E3F4_9RHOB/444-463
A6E3F4_9RHOB/465-482
A6E3F4_9RHOB/483-500
A6E3F4_9RHOB/501-518
A6E3F4_9RHOB/520-536
A6E3F4_9RHOB/537-554
A6E3F4_9RHOB/555-572
A6E3F4_9RHOB/573-590
A6E3F4_9RHOB/591-608
A6E3F4_9RHOB/609-626
A6E3F4_9RHOB/627-644
A6E493_9RHOB/131-148
A6E493_9RHOB/149-166
A6E493_9RHOB/167-184
A6E493_9RHOB/18-44
A6E493_9RHOB/185-202
A6E493_9RHOB/204-220
A6E493_9RHOB/221-238
A6E493_9RHOB/239-256
A6E493_9RHOB/257-274
A6E493_9RHOB/275-292
A6E493_9RHOB/293-310
A6E493_9RHOB/311-328
A6E493_9RHOB/4-17
A6E493_9RHOB/45-61
A6E577_9RHOB/107-124
A6E577_9RHOB/125-142
A6E577_9RHOB/143-160
A6E577_9RHOB/161-178
A6E577_9RHOB/179-196
A6E577_9RHOB/211-226
A6E577_9RHOB/71-88
A6E577_9RHOB/89-106
A6E5R9_9RHOB/244-261
A6E5R9_9RHOB/271-288
A6E5R9_9RHOB/318-335
A6E5R9_9RHOB/353-370
A6E5R9_9RHOB/395-412
A6E5R9_9RHOB/404-421
A6E5R9_9RHOB/422-439
A6E5R9_9RHOB/431-448
A6E5R9_9RHOB/449-464
A6E5R9_9RHOB/489-506
A6E5R9_9RHOB/526-541
A6E5R9_9RHOB/566-583
A6E5R9_9RHOB/602-619
A6E5R9_9RHOB/620-637
A6E5R9_9RHOB/638-655
A6E5R9_9RHOB/657-673
A6E5R9_9RHOB/674-691
A6E5R9_9RHOB/692-709
A6E5R9_9RHOB/710-727
A6E5R9_9RHOB/746-763
A6E5R9_9RHOB/764-781
A6E5T4_9RHOB/1023-1040
A6E5T4_9RHOB/1041-1058
A6E5T4_9RHOB/1059-1075
A6E5T4_9RHOB/1141-1158
A6E5T4_9RHOB/1159-1176
A6E5T4_9RHOB/1305-1322
A6E5T4_9RHOB/1323-1340
A6E5T4_9RHOB/1341-1358
A6E5T4_9RHOB/1359-1374
A6E5T4_9RHOB/1434-1451
A6E5T4_9RHOB/1470-1487
A6E5T4_9RHOB/1506-1523
A6E5T4_9RHOB/1525-1541
A6E5T4_9RHOB/1542-1559
A6E5T4_9RHOB/1560-1577
A6E5T4_9RHOB/1578-1595
A6E5T4_9RHOB/1596-1613
A6E5T4_9RHOB/1614-1631
A6E5T4_9RHOB/1632-1649
A6E5T4_9RHOB/361-378
A6E5T4_9RHOB/370-387
A6E5T4_9RHOB/388-405
A6E5T4_9RHOB/517-529
A6E5T4_9RHOB/591-608
A6E5T4_9RHOB/600-617
A6E5T4_9RHOB/618-635
A6E5T4_9RHOB/627-641
A6E5U4_9RHOB/593-610
A6E5U4_9RHOB/615-628
A6E5U4_9RHOB/620-637
A6E5U4_9RHOB/638-655
A6E5U4_9RHOB/656-673
A6E5U4_9RHOB/674-691
A6E5U4_9RHOB/807-824
A6E5U4_9RHOB/825-842
A6E5U4_9RHOB/843-860
A6E5U4_9RHOB/861-878
A6E5U4_9RHOB/879-896
A6E5U4_9RHOB/897-914
A6E5U4_9RHOB/915-932
A6E5U4_9RHOB/933-950
A6E5U4_9RHOB/951-968
A6E5U4_9RHOB/987-1004
A6E5V9_9RHOB/137-154
A6E5V9_9RHOB/155-172
A6E5V9_9RHOB/173-189
A6E5V9_9RHOB/378-394
A6E5V9_9RHOB/395-412
A6E5W6_9RHOB/1046-1063
A6E5W6_9RHOB/1064-1081
A6E5W6_9RHOB/1082-1099
A6E5W6_9RHOB/1100-1117
A6E5W6_9RHOB/1118-1135
A6E5W6_9RHOB/1136-1153
A6E5W6_9RHOB/1154-1171
A6E5W6_9RHOB/1172-1189
A6E5W6_9RHOB/1190-1207
A6E5W6_9RHOB/1208-1225
A6E5W6_9RHOB/1226-1243
A6E687_9RHOB/105-122
A6E687_9RHOB/114-128
A6E687_9RHOB/159-173
A6E687_9RHOB/307-324
A6E687_9RHOB/325-342
A6E687_9RHOB/343-360
A6E687_9RHOB/38-50
A6E687_9RHOB/400-415
A6E687_9RHOB/418-432
A6E687_9RHOB/555-572
A6E687_9RHOB/573-585
A6E687_9RHOB/582-599
A6E687_9RHOB/639-654
A6E687_9RHOB/78-95
A6E687_9RHOB/87-104
A6E687_9RHOB/96-113
A6F3W5_9ALTE/2389-2405
A6F3W5_9ALTE/2407-2424
A6F3W5_9ALTE/2425-2442
A6F3W5_9ALTE/2443-2460
A6F3W5_9ALTE/2796-2810
A6F3W5_9ALTE/2816-2833
A6F3W5_9ALTE/2834-2851
A6F3W5_9ALTE/2852-2869
A6FG01_9GAMM/1081-1097
A6FG01_9GAMM/1090-1106
A6FG01_9GAMM/1098-1115
A6FG01_9GAMM/1107-1124
A6FG01_9GAMM/1125-1142
A6FG01_9GAMM/1143-1160
A6FG01_9GAMM/1162-1179
A6FG01_9GAMM/1202-1219
A6FG01_9GAMM/1333-1349
A6FG01_9GAMM/1342-1358
A6FG01_9GAMM/1350-1367
A6FG01_9GAMM/1359-1376
A6FG01_9GAMM/1377-1394
A6FG01_9GAMM/1395-1412
A6FG01_9GAMM/1414-1431
A6FG01_9GAMM/1454-1471
A6FG01_9GAMM/630-647
A6FG01_9GAMM/639-656
A6FG01_9GAMM/658-675
A6FG01_9GAMM/698-715
A6FG01_9GAMM/829-845
A6FG01_9GAMM/838-854
A6FG01_9GAMM/846-863
A6FG01_9GAMM/855-872
A6FG01_9GAMM/873-890
A6FG01_9GAMM/891-908
A6FG01_9GAMM/910-927
A6FG01_9GAMM/950-967
A6FKA4_9RHOB/1031-1048
A6FKA4_9RHOB/1049-1066
A6FKA4_9RHOB/1067-1084
A6FKA4_9RHOB/1085-1102
A6FKA4_9RHOB/1119-1131
A6FKA4_9RHOB/1171-1188
A6FKA4_9RHOB/1180-1197
A6FKA5_9RHOB/1006-1021
A6FKA5_9RHOB/1185-1202
A6FKA5_9RHOB/1351-1368
A6FKA5_9RHOB/1369-1386
A6FKA5_9RHOB/1517-1534
A6FKA5_9RHOB/1526-1543
A6FKA5_9RHOB/1546-1563
A6FKA5_9RHOB/897-913
A6FKA5_9RHOB/905-922
A6FKA5_9RHOB/914-931
A6FKA5_9RHOB/923-940
A6FKA5_9RHOB/932-945
A6FKA5_9RHOB/988-1004
A6FKB6_9RHOB/340-357
A6FKB6_9RHOB/358-375
A6FKB6_9RHOB/376-393
A6FKB6_9RHOB/394-411
A6FKB6_9RHOB/412-429
A6FKB6_9RHOB/433-449
A6FLF9_9RHOB/372-389
A6FLF9_9RHOB/485-502
A6FLF9_9RHOB/503-520
A6FLF9_9RHOB/512-529
A6FLF9_9RHOB/521-538
A6FLF9_9RHOB/530-547
A6FLF9_9RHOB/548-565
A6FLF9_9RHOB/566-583
A6FLF9_9RHOB/584-601
A6FLF9_9RHOB/602-619
A6FLF9_9RHOB/620-637
A6FLF9_9RHOB/638-655
A6FLF9_9RHOB/656-673
A6FLF9_9RHOB/676-691
A6FLF9_9RHOB/692-709
A6FLF9_9RHOB/710-730
A6FLN0_9RHOB/109-126
A6FLN0_9RHOB/127-144
A6FLN0_9RHOB/145-162
A6FLN0_9RHOB/163-180
A6FLN0_9RHOB/181-198
A6FLN0_9RHOB/199-216
A6FLN0_9RHOB/249-263
A6FLN0_9RHOB/91-108
A6FML4_9RHOB/154-171
A6FML4_9RHOB/172-189
A6FML4_9RHOB/190-207
A6FML4_9RHOB/208-225
A6FML4_9RHOB/226-243
A6FML4_9RHOB/244-261
A6FML4_9RHOB/262-279
A6FML4_9RHOB/286-303
A6FML4_9RHOB/295-312
A6FML4_9RHOB/304-321
A6FML4_9RHOB/313-330
A6FML4_9RHOB/434-451
A6FML4_9RHOB/452-469
A6FML4_9RHOB/470-487
A6FML4_9RHOB/488-505
A6FML4_9RHOB/506-523
A6FML4_9RHOB/524-541
A6FML4_9RHOB/542-559
A6FML4_9RHOB/566-583
A6FML4_9RHOB/575-592
A6FML4_9RHOB/584-601
A6FML4_9RHOB/593-610
A6FML4_9RHOB/818-830
A6FML4_9RHOB/822-839
A6FML4_9RHOB/841-857
A6FMU1_9RHOB/1005-1022
A6FMU1_9RHOB/1023-1040
A6FMU1_9RHOB/1163-1180
A6FMU1_9RHOB/1199-1216
A6FMU1_9RHOB/1217-1234
A6FMU1_9RHOB/1226-1243
A6FMU1_9RHOB/1235-1252
A6FMU1_9RHOB/1244-1261
A6FMU1_9RHOB/1253-1270
A6FMU1_9RHOB/1289-1305
A6FMU1_9RHOB/1307-1324
A6FMU1_9RHOB/1325-1342
A6FMU1_9RHOB/1343-1360
A6FMU1_9RHOB/147-164
A6FMU1_9RHOB/1514-1531
A6FMU1_9RHOB/1532-1549
A6FMU1_9RHOB/1550-1567
A6FMU1_9RHOB/1568-1585
A6FMU1_9RHOB/1586-1603
A6FMU1_9RHOB/1604-1621
A6FMU1_9RHOB/1623-1638
A6FMU1_9RHOB/1738-1755
A6FMU1_9RHOB/1747-1764
A6FMU1_9RHOB/1756-1773
A6FMU1_9RHOB/1765-1782
A6FMU1_9RHOB/1783-1800
A6FMU1_9RHOB/1801-1818
A6FMU1_9RHOB/1936-1952
A6FMU1_9RHOB/1944-1961
A6FMU1_9RHOB/1953-1970
A6FMU1_9RHOB/1962-1979
A6FMU1_9RHOB/1989-2006
A6FMU1_9RHOB/1998-2015
A6FMU1_9RHOB/2007-2024
A6FMU1_9RHOB/2016-2033
A6FMU1_9RHOB/2025-2042
A6FMU1_9RHOB/2034-2051
A6FMU1_9RHOB/411-425
A6FMU1_9RHOB/613-630
A6FMU1_9RHOB/631-648
A6FMU1_9RHOB/649-666
A6FMU1_9RHOB/658-675
A6FMU1_9RHOB/667-684
A6FMU1_9RHOB/676-693
A6FMU1_9RHOB/791-815
A6FMU1_9RHOB/816-833
A6FMU1_9RHOB/834-851
A6FMU1_9RHOB/852-869
A6FMU1_9RHOB/870-887
A6FMU1_9RHOB/879-896
A6FMU1_9RHOB/888-905
A6FMU1_9RHOB/915-932
A6FMU1_9RHOB/933-950
A6FMU1_9RHOB/951-968
A6FMU1_9RHOB/969-986
A6FMU1_9RHOB/987-1004
A6FPB3_9RHOB/181-198
A6FPB3_9RHOB/199-216
A6FPB3_9RHOB/217-238
A6FPB3_9RHOB/388-402
A6FPB3_9RHOB/403-420
A6FPB3_9RHOB/574-590
A6FPB3_9RHOB/604-619
A6FPB3_9RHOB/682-699
A6FPB3_9RHOB/693-708
A6FPB3_9RHOB/709-726
A6FPB3_9RHOB/787-803
A6FPB3_9RHOB/804-821
A6FPB9_9RHOB/144-159
A6FPB9_9RHOB/169-186
A6FPB9_9RHOB/178-195
A6FPB9_9RHOB/187-204
A6FPB9_9RHOB/196-213
A6FPB9_9RHOB/205-222
A6FPB9_9RHOB/214-231
A6FPB9_9RHOB/223-240
A6FPB9_9RHOB/232-249
A6FPB9_9RHOB/241-258
A6FPB9_9RHOB/250-267
A6FPB9_9RHOB/268-285
A6FPB9_9RHOB/286-303
A6FPB9_9RHOB/304-321
A6FPB9_9RHOB/313-330
A6FPB9_9RHOB/349-366
A6FPB9_9RHOB/367-384
A6FPB9_9RHOB/385-402
A6FPB9_9RHOB/403-419
A6FPB9_9RHOB/421-438
A6FPB9_9RHOB/439-456
A6FPB9_9RHOB/457-474
A6FPB9_9RHOB/476-491
A6FPB9_9RHOB/633-650
A6FPB9_9RHOB/651-668
A6FPB9_9RHOB/669-686
A6FPB9_9RHOB/687-704
A6FPB9_9RHOB/705-722
A6FPB9_9RHOB/723-740
A6FPB9_9RHOB/842-858
A6FPB9_9RHOB/859-876
A6FPB9_9RHOB/877-894
A6FPB9_9RHOB/895-912
A6FPB9_9RHOB/931-948
A6FPB9_9RHOB/940-957
A6FPB9_9RHOB/949-966
A6FPB9_9RHOB/958-975
A6FPB9_9RHOB/978-992
A6FRH9_9RHOB/110-126
A6FRH9_9RHOB/128-145
A6FRH9_9RHOB/146-163
A6FRH9_9RHOB/333-350
A6FRH9_9RHOB/351-368
A6FRH9_9RHOB/369-386
A6FRH9_9RHOB/387-404
A6FRH9_9RHOB/405-422
A6FRH9_9RHOB/447-462
A6FRH9_9RHOB/463-475
A6FRH9_9RHOB/49-70
A6FRH9_9RHOB/74-91
A6FRH9_9RHOB/92-109
A6FRI0_9RHOB/162-178
A6FRI0_9RHOB/41-58
A6FRI0_9RHOB/59-76
A6FRI0_9RHOB/77-94
A6FRI0_9RHOB/95-112
A6FRV7_9RHOB/556-573
A6FRV7_9RHOB/574-591
A6FRV7_9RHOB/592-609
A6FRV7_9RHOB/605-618
A6FRV7_9RHOB/610-627
A6FRV7_9RHOB/619-636
A6FRV7_9RHOB/641-657
A6FRV7_9RHOB/803-820
A6FRV7_9RHOB/821-838
A6FRV7_9RHOB/839-856
A6FRV7_9RHOB/848-865
A6FRV7_9RHOB/857-874
A6FV45_9RHOB/1452-1468
A6FV45_9RHOB/1460-1477
A6FV45_9RHOB/1469-1486
A6FV45_9RHOB/1478-1495
A6FV45_9RHOB/1487-1500
A6FV45_9RHOB/1543-1559
A6FV45_9RHOB/1561-1576
A6FV45_9RHOB/1740-1757
A6FV45_9RHOB/1906-1923
A6FV45_9RHOB/1924-1941
A6FV45_9RHOB/2072-2089
A6FV45_9RHOB/2081-2098
A6FV45_9RHOB/2101-2118
A6FV58_9RHOB/389-406
A6FV58_9RHOB/407-424
A6FV58_9RHOB/425-442
A6FV58_9RHOB/443-460
A6FV58_9RHOB/461-478
A6G0P3_9DELT/186-203
A6G0P3_9DELT/195-212
A6G0P3_9DELT/213-230
A6G0P3_9DELT/222-239
A6G0P3_9DELT/231-248
A6G0P3_9DELT/249-266
A6G0P3_9DELT/267-284
A6G0P3_9DELT/285-302
A6G0P3_9DELT/303-320
A6G0P3_9DELT/321-338
A6G1D9_9DELT/129-145
A6G1D9_9DELT/137-154
A6G1D9_9DELT/146-163
A6G1D9_9DELT/164-181
A6G1D9_9DELT/173-190
A6G1D9_9DELT/182-199
A6G1D9_9DELT/191-208
A6G1D9_9DELT/209-226
A6G1D9_9DELT/227-244
A6G1D9_9DELT/245-262
A6G1D9_9DELT/263-280
A6Q4U0_NITSB/1065-1082
A6Q4U0_NITSB/1083-1100
A6Q4U0_NITSB/1301-1313
A6Q4U0_NITSB/1305-1322
A6Q4U0_NITSB/1314-1331
A6Q4U0_NITSB/491-507
A6U972_SINMW/108-128
A6U972_SINMW/133-154
A6U972_SINMW/162-181
A6U972_SINMW/189-206
A6U972_SINMW/215-235
A6U972_SINMW/243-258
A6U972_SINMW/49-66
A6U972_SINMW/76-93
A6UAF1_SINMW/128-145
A6UAF1_SINMW/165-182
A6UAF1_SINMW/23-40
A6UAF1_SINMW/290-307
A6UAF1_SINMW/308-325
A6UAF1_SINMW/32-49
A6UAF1_SINMW/356-367
A6UAF1_SINMW/399-416
A6UAF1_SINMW/417-434
A6UAF1_SINMW/435-452
A6UAF1_SINMW/51-67
A6UGT5_SINMW/105-121
A6UGT5_SINMW/160-177
A6UGT5_SINMW/178-195
A6UGT5_SINMW/196-213
A6UGT5_SINMW/23-40
A6UGT5_SINMW/260-277
A6UGT5_SINMW/278-294
A6UGT5_SINMW/32-48
A6UGT5_SINMW/333-350
A6UGT5_SINMW/351-367
A6UGT5_SINMW/406-421
A6UGT5_SINMW/424-440
A6UGT5_SINMW/5-22
A6UGT5_SINMW/561-578
A6UGT5_SINMW/570-587
A6UGT5_SINMW/625-642
A6UGT5_SINMW/725-741
A6UGT5_SINMW/780-797
A6UGT5_SINMW/798-814
A6UGT5_SINMW/853-870
A6UGT5_SINMW/87-104
A6UGT5_SINMW/880-896
A6UGT5_SINMW/935-952
A6UGT5_SINMW/953-970
A6UHI1_SINMW/128-145
A6UHI1_SINMW/166-181
A6UHI1_SINMW/189-202
A6UHI1_SINMW/263-279
A6UHI1_SINMW/280-297
A6UHI1_SINMW/369-385
A6UHI1_SINMW/388-404
A6UHI1_SINMW/405-422
A6UHI1_SINMW/425-440
A6UHI1_SINMW/50-67
A6UHI1_SINMW/518-534
A6UHI1_SINMW/536-561
A6UHI1_SINMW/562-579
A6UHI1_SINMW/580-597
A6UI85_SINMW/103-120
A6UI85_SINMW/121-138
A6UI85_SINMW/13-30
A6UI85_SINMW/155-172
A6UI85_SINMW/173-190
A6UI85_SINMW/191-208
A6UI85_SINMW/218-235
A6UI85_SINMW/22-39
A6UI85_SINMW/236-253
A6UI85_SINMW/254-271
A6UI85_SINMW/272-292
A6UI85_SINMW/31-48
A6UI85_SINMW/40-56
A6UI85_SINMW/49-66
A6UI85_SINMW/67-84
A6UI85_SINMW/85-102
A6UI85_SINMW/9-21
A6UIM8_SINMW/113-130
A6UIM8_SINMW/122-139
A6UIM8_SINMW/140-151
A6UIM8_SINMW/23-40
A6UIM8_SINMW/41-58
A6UIM8_SINMW/5-22
A6UIM8_SINMW/59-76
A6UIM8_SINMW/77-94
A6UIM8_SINMW/95-112
A6UJF1_SINMW/154-169
A6UJF1_SINMW/170-187
A6UJF1_SINMW/342-356
A6UJF1_SINMW/419-436
A6UJF1_SINMW/438-454
A6UJF1_SINMW/455-472
A6UJI3_SINMW/103-120
A6UJI3_SINMW/121-138
A6UJI3_SINMW/14-30
A6UJI3_SINMW/155-172
A6UJI3_SINMW/173-190
A6UJI3_SINMW/191-208
A6UJI3_SINMW/22-39
A6UJI3_SINMW/227-244
A6UJI3_SINMW/245-262
A6UJI3_SINMW/263-280
A6UJI3_SINMW/281-298
A6UJI3_SINMW/31-48
A6UJI3_SINMW/40-56
A6UJI3_SINMW/49-66
A6UJI3_SINMW/67-84
A6UJI3_SINMW/85-102
A6UJK9_SINMW/112-129
A6UJK9_SINMW/130-147
A6UJK9_SINMW/14-30
A6UJK9_SINMW/164-181
A6UJK9_SINMW/182-199
A6UJK9_SINMW/200-217
A6UJK9_SINMW/22-39
A6UJK9_SINMW/227-244
A6UJK9_SINMW/236-253
A6UJK9_SINMW/245-262
A6UJK9_SINMW/254-271
A6UJK9_SINMW/272-289
A6UJK9_SINMW/291-307
A6UJK9_SINMW/31-48
A6UJK9_SINMW/40-57
A6UJK9_SINMW/58-75
A6UJK9_SINMW/76-93
A6UJK9_SINMW/94-111
A6UJW9_SINMW/147-164
A6UJW9_SINMW/165-182
A6UJW9_SINMW/174-191
A6UJW9_SINMW/183-200
A6UJW9_SINMW/192-209
A6UJW9_SINMW/201-218
A6UJW9_SINMW/210-227
A6UJW9_SINMW/219-236
A6UJW9_SINMW/228-245
A6UJW9_SINMW/23-40
A6UJW9_SINMW/237-254
A6UJW9_SINMW/259-273
A6UJW9_SINMW/287-299
A6UJW9_SINMW/32-49
A6UJW9_SINMW/353-364
A6UJW9_SINMW/372-388
A6UJW9_SINMW/389-413
A6UJW9_SINMW/416-433
A6UJW9_SINMW/50-67
A6UK74_SINMW/323-340
A6UK74_SINMW/426-443
A6UK74_SINMW/478-495
A6UK74_SINMW/496-513
A6UK74_SINMW/514-531
A6UK74_SINMW/604-621
A6UK74_SINMW/622-639
A6UK74_SINMW/705-722
A6UK74_SINMW/714-731
A6UK74_SINMW/779-796
A6UK74_SINMW/976-993
A6UK74_SINMW/994-1011
A6UK83_SINMW/316-333
A6UK83_SINMW/334-351
A6UK83_SINMW/352-368
A6UK83_SINMW/422-439
A6UK83_SINMW/431-448
A6UK83_SINMW/440-457
A6UK83_SINMW/449-465
A6UK83_SINMW/501-518
A6UK83_SINMW/519-536
A6UK83_SINMW/537-552
A6V8W2_PSEA7/355-367
A6V8W2_PSEA7/359-376
A6V8W2_PSEA7/368-385
A6WE39_KINRD/772-789
A6WE39_KINRD/790-807
A6WE39_KINRD/809-825
A6WE39_KINRD/826-843
A6WE39_KINRD/835-852
A6WTG4_SHEB8/5911-5923
A6WTG4_SHEB8/6429-6446
A6WTG4_SHEB8/6504-6521
A6WTG4_SHEB8/6522-6539
A6WTG4_SHEB8/6540-6557
A6X2P1_OCHA4/132-145
A6X2P1_OCHA4/151-168
A6X2P1_OCHA4/169-186
A6X2P1_OCHA4/187-204
A6X2P1_OCHA4/205-222
A6X2P1_OCHA4/223-240
A6X2P1_OCHA4/241-258
A6X2P1_OCHA4/261-277
A6X2P1_OCHA4/293-303
A6X2P1_OCHA4/32-49
A6X2P1_OCHA4/376-393
A6X2P1_OCHA4/403-420
A6X2P1_OCHA4/421-438
A6X4I7_OCHA4/104-121
A6X4I7_OCHA4/122-139
A6X4I7_OCHA4/140-151
A6X4I7_OCHA4/23-40
A6X4I7_OCHA4/41-58
A6X4I7_OCHA4/5-22
A6X4I7_OCHA4/59-76
A6X4I7_OCHA4/68-85
A6X4I7_OCHA4/77-94
A6X4I7_OCHA4/86-103
A6X4I7_OCHA4/95-112
A6XVN7_VIBCH/2025-2038
A6XVN7_VIBCH/2042-2059
A6XVN7_VIBCH/2060-2077
A6XVN7_VIBCH/2069-2086
A6XVN7_VIBCH/2087-2104
A7I0Z0_CAMHC/100-117
A7I0Z0_CAMHC/118-135
A7I390_CAMHC/1091-1108
A7I390_CAMHC/1100-1117
A7I390_CAMHC/1118-1135
A7I390_CAMHC/1229-1246
A7I390_CAMHC/1247-1264
A7I390_CAMHC/125-140
A7I390_CAMHC/1265-1282
A7I390_CAMHC/1286-1302
A7I390_CAMHC/132-149
A7I390_CAMHC/141-158
A7I390_CAMHC/1415-1432
A7I390_CAMHC/1435-1450
A7I390_CAMHC/1470-1480
A7I390_CAMHC/150-167
A7I390_CAMHC/1519-1542
A7I390_CAMHC/1546-1562
A7I390_CAMHC/1653-1670
A7I390_CAMHC/1671-1688
A7I390_CAMHC/168-185
A7I390_CAMHC/1787-1804
A7I390_CAMHC/1806-1823
A7I390_CAMHC/1824-1840
A7I390_CAMHC/1841-1856
A7I390_CAMHC/1857-1874
A7I390_CAMHC/24-40
A7I390_CAMHC/3-20
A7I390_CAMHC/319-336
A7I390_CAMHC/444-461
A7I390_CAMHC/462-479
A7I390_CAMHC/742-752
A7I390_CAMHC/753-770
A7I390_CAMHC/771-788
A7I390_CAMHC/923-940
A7I390_CAMHC/941-958
A7I390_CAMHC/962-978
A7ISK7_9GAMM/710-727
A7ISK7_9GAMM/728-745
A7ISK7_9GAMM/746-763
A7ISK7_9GAMM/767-783
A7ISL2_9GAMM/710-727
A7ISL2_9GAMM/728-745
A7ISL2_9GAMM/746-763
A7ISL2_9GAMM/767-783
A7J993_9BACT/372-389
A7J993_9BACT/390-407
A7K049_VIBSE/1091-1108
A7K049_VIBSE/1109-1126
A7K1C5_VIBSE/102-119
A7K1C5_VIBSE/23-38
A7K1C5_VIBSE/30-47
A7K1C5_VIBSE/39-56
A7K1C5_VIBSE/48-65
A7K1C5_VIBSE/66-83
A7K1C5_VIBSE/84-101
A7K3C4_VIBSE/2605-2622
A7K3C4_VIBSE/2623-2640
A7K6D7_VIBSE/42-59
A7K6D7_VIBSE/60-77
A7K6D7_VIBSE/78-95
A7K6D7_VIBSE/96-113
A7MRZ1_VIBHB/12-28
A7MRZ1_VIBHB/43-59
A7MRZ1_VIBHB/60-77
A7MRZ1_VIBHB/78-95
A7MRZ1_VIBHB/96-113
A7N6A8_VIBHB/100-117
A7N6A8_VIBHB/21-36
A7N6A8_VIBHB/29-45
A7N6A8_VIBHB/46-63
A7N6A8_VIBHB/64-81
A7N6A8_VIBHB/82-99
A7N878_VIBHB/101-118
A7N878_VIBHB/119-136
A7N878_VIBHB/137-154
A7N878_VIBHB/165-182
A7N878_VIBHB/208-225
A7N878_VIBHB/332-349
A7N878_VIBHB/350-367
A7N878_VIBHB/368-385
A7N878_VIBHB/386-403
A7N878_VIBHB/414-431
A7N878_VIBHB/457-474
A7N878_VIBHB/581-598
A7N878_VIBHB/599-616
A7N878_VIBHB/617-634
A7N878_VIBHB/635-652
A7N878_VIBHB/663-680
A7N878_VIBHB/706-723
A7N878_VIBHB/83-100
A7N879_VIBHB/561-578
A7N879_VIBHB/570-587
A7N879_VIBHB/579-596
A7N879_VIBHB/588-605
A7N879_VIBHB/597-614
A7N879_VIBHB/616-633
A7N879_VIBHB/659-676
A7N879_VIBHB/783-800
A7N879_VIBHB/801-818
A7N879_VIBHB/819-836
A7N879_VIBHB/837-854
A7N879_VIBHB/865-882
A7N879_VIBHB/908-925
A7N881_VIBHB/639-656
A7N881_VIBHB/666-683
A7N881_VIBHB/675-692
A7N881_VIBHB/694-711
A7N881_VIBHB/734-751
A7N881_VIBHB/867-882
A7N881_VIBHB/883-900
A7N881_VIBHB/892-909
A7N881_VIBHB/911-928
A7N881_VIBHB/951-968
A7XER5_MORBO/692-709
A7XER5_MORBO/710-727
A7XER5_MORBO/728-745
A7XER5_MORBO/746-763
A7XER5_MORBO/767-783
A7XES7_MORBO/692-709
A7XES7_MORBO/710-727
A7XES7_MORBO/728-745
A7XES7_MORBO/746-763
A7XES7_MORBO/767-783
A8CHF2_9GAMM/710-727
A8CHF2_9GAMM/728-745
A8CHF2_9GAMM/746-763
A8CHF2_9GAMM/767-783
A8CHG0_9GAMM/710-727
A8CHG0_9GAMM/728-745
A8CHG0_9GAMM/746-763
A8CHG0_9GAMM/767-783
A8CHH3_9GAMM/710-727
A8CHH3_9GAMM/728-745
A8CHH3_9GAMM/746-763
A8CHH3_9GAMM/767-783
A8G880_SERP5/365-382
A8G880_SERP5/374-391
A8G880_SERP5/383-400
A8G880_SERP5/392-409
A8GDX0_SERP5/382-399
A8GDX0_SERP5/400-417
A8GDX0_SERP5/485-500
A8GDX0_SERP5/508-524
A8GDX0_SERP5/527-544
A8GEE8_SERP5/351-368
A8GEE8_SERP5/369-386
A8GEE8_SERP5/378-395
A8HV20_AZOC5/125-142
A8HV20_AZOC5/218-235
A8HV20_AZOC5/236-253
A8HV20_AZOC5/254-271
A8HV20_AZOC5/272-289
A8HV20_AZOC5/42-59
A8HV20_AZOC5/51-68
A8HV20_AZOC5/60-77
A8HV20_AZOC5/69-86
A8I8I4_AZOC5/373-390
A8I8I4_AZOC5/382-399
A8I8I4_AZOC5/391-408
A8I8I4_AZOC5/400-417
A8IHV4_AZOC5/104-121
A8IHV4_AZOC5/122-139
A8IHV4_AZOC5/14-31
A8IHV4_AZOC5/140-150
A8IHV4_AZOC5/32-49
A8IHV4_AZOC5/50-67
A8IHV4_AZOC5/68-85
A8IHV4_AZOC5/86-103
A8KI33_ECOLX/732-749
A8KI33_ECOLX/750-767
A8KI33_ECOLX/768-785
A8KI33_ECOLX/786-803
A8KI33_ECOLX/816-833
A8KI33_ECOLX/834-851
A8LL00_DINSH/347-364
A8LL00_DINSH/365-382
A8LL00_DINSH/383-400
A8LL00_DINSH/401-418
A8LL00_DINSH/429-451
A8LN17_DINSH/376-392
A8LN17_DINSH/394-411
A8LN17_DINSH/412-429
A8LN17_DINSH/421-438
A8LNC4_DINSH/496-517
A8LNC4_DINSH/527-540
A8LNC4_DINSH/567-581
A8LNC4_DINSH/582-599
A8LNC4_DINSH/600-617
A8LNC4_DINSH/618-635
A8LNC4_DINSH/636-653
A8LNC4_DINSH/654-671
A8LNC4_DINSH/672-689
A8LNC4_DINSH/690-707
A8LNC4_DINSH/708-725
A8LNC4_DINSH/726-743
A8LNC4_DINSH/744-761
A8LNP1_DINSH/328-345
A8LNP1_DINSH/346-363
A8LS66_DINSH/261-278
A8LS66_DINSH/270-287
A8LS66_DINSH/288-305
A8LS66_DINSH/450-467
A8LS66_DINSH/468-485
A8LS66_DINSH/53-70
A8LS66_DINSH/71-88
A8LS66_DINSH/93-107
A8LTN2_DINSH/1008-1025
A8LTN2_DINSH/1026-1043
A8LTN2_DINSH/1053-1070
A8LTN2_DINSH/1071-1088
A8LTN2_DINSH/517-534
A8LTN2_DINSH/535-552
A8LTN2_DINSH/553-570
A8LTN2_DINSH/711-737
A8LTN2_DINSH/837-854
A8LTN2_DINSH/846-863
A8LTN2_DINSH/855-872
A8LTN2_DINSH/864-881
A8LTN2_DINSH/873-890
A8LTN2_DINSH/882-899
A8LTN2_DINSH/900-917
A8LTN2_DINSH/918-935
A8LTN2_DINSH/936-953
A8LTN2_DINSH/954-971
A8LTN2_DINSH/972-989
A8LTN2_DINSH/990-1007
A8LTN3_DINSH/1041-1058
A8LTN3_DINSH/1050-1067
A8LTN3_DINSH/1059-1076
A8LTN3_DINSH/1068-1085
A8LTN3_DINSH/1265-1282
A8LTN3_DINSH/1274-1291
A8LTN3_DINSH/1292-1309
A8LTN3_DINSH/1380-1403
A8LTN3_DINSH/1577-1594
A8LTN3_DINSH/1595-1612
A8LTN3_DINSH/1631-1648
A8LTN3_DINSH/1667-1684
A8LTN3_DINSH/1685-1702
A8LTN3_DINSH/1703-1720
A8LTN3_DINSH/1722-1738
A8LTN3_DINSH/1730-1747
A8LTN3_DINSH/1739-1756
A8LTN3_DINSH/1748-1765
A8LTN3_DINSH/1757-1774
A8LTN3_DINSH/1766-1783
A8LTN3_DINSH/1784-1801
A8LTN3_DINSH/1802-1819
A8LTN3_DINSH/596-610
A8LTN3_DINSH/774-791
A8LTN3_DINSH/792-809
A8LTN3_DINSH/872-889
A8LTN3_DINSH/890-907
A8LTN3_DINSH/908-925
A8LTN3_DINSH/926-943
A8LTN3_DINSH/944-961
A8LVI4_SALAI/126-143
A8LVI4_SALAI/162-179
A8LVI4_SALAI/180-197
A8LVI4_SALAI/198-215
A8LVI4_SALAI/216-233
A8LVI4_SALAI/234-251
A8LVI4_SALAI/252-269
A8LVI4_SALAI/270-287
A8LVI4_SALAI/288-305
A8LVI4_SALAI/306-323
A8LVI4_SALAI/324-341
A8LVI4_SALAI/342-359
A8LVI4_SALAI/55-71
A8LVI4_SALAI/73-89
A8LVI4_SALAI/90-107
A8QWG3_ECOLX/716-733
A8QWG3_ECOLX/734-751
A8QWG3_ECOLX/752-769
A8QWG3_ECOLX/770-787
A8QWG3_ECOLX/797-814
A8QWG3_ECOLX/815-832
A8QWG4_ECOLX/716-733
A8QWG4_ECOLX/734-751
A8QWG4_ECOLX/752-769
A8QWG4_ECOLX/770-787
A8QWG4_ECOLX/797-814
A8QWG4_ECOLX/815-832
A8QWG6_ECOLX/716-733
A8QWG6_ECOLX/734-751
A8QWG6_ECOLX/752-769
A8QWG6_ECOLX/770-787
A8QWG6_ECOLX/797-814
A8QWG6_ECOLX/815-832
A8QWG8_ECOLX/716-733
A8QWG8_ECOLX/734-751
A8QWG8_ECOLX/752-769
A8QWG8_ECOLX/770-787
A8QWG8_ECOLX/797-814
A8QWG8_ECOLX/815-832
A8QWH0_ECOLX/716-733
A8QWH0_ECOLX/734-751
A8QWH0_ECOLX/752-769
A8QWH0_ECOLX/770-787
A8QWH0_ECOLX/797-814
A8QWH0_ECOLX/815-832
A8QWH7_ECOLX/716-733
A8QWH7_ECOLX/734-751
A8QWH7_ECOLX/752-769
A8QWH7_ECOLX/770-787
A8QWH7_ECOLX/797-814
A8QWH7_ECOLX/815-832
A8QWH8_ECOLX/716-733
A8QWH8_ECOLX/734-751
A8QWH8_ECOLX/752-769
A8QWH8_ECOLX/770-787
A8QWH8_ECOLX/797-811
A8QWH8_ECOLX/814-831
A8QWH9_ECOLX/716-733
A8QWH9_ECOLX/734-751
A8QWH9_ECOLX/752-769
A8QWH9_ECOLX/770-787
A8QWH9_ECOLX/797-811
A8QWH9_ECOLX/814-831
A8QWI1_ECOLX/716-733
A8QWI1_ECOLX/734-751
A8QWI1_ECOLX/752-769
A8QWI1_ECOLX/770-787
A8QWI1_ECOLX/797-814
A8QWI1_ECOLX/815-832
A8SQ59_9FIRM/1021-1033
A8SQ59_9FIRM/1034-1051
A8SQ59_9FIRM/1052-1069
A8SQ59_9FIRM/1070-1087
A8SQ59_9FIRM/1232-1249
A8SQ59_9FIRM/1250-1267
A8SQ59_9FIRM/1268-1285
A8SQ59_9FIRM/1290-1305
A8SQ59_9FIRM/1411-1426
A8SQ59_9FIRM/1429-1446
A8SQ59_9FIRM/1561-1576
A8SQ59_9FIRM/1579-1596
A8SQ59_9FIRM/1597-1614
A8SQ59_9FIRM/850-866
A8SQ59_9FIRM/867-884
A8SQ59_9FIRM/885-902
A8SV47_9FIRM/1007-1024
A8SV47_9FIRM/1025-1042
A8SV47_9FIRM/1043-1060
A8SV47_9FIRM/1062-1078
A8SV47_9FIRM/1271-1288
A8SV47_9FIRM/1289-1306
A8SV47_9FIRM/1309-1324
A8SV47_9FIRM/1450-1467
A8SV47_9FIRM/1468-1485
A8SV47_9FIRM/1600-1617
A8SV47_9FIRM/1618-1633
A8SV47_9FIRM/1636-1653
A8SV47_9FIRM/833-850
A8SV47_9FIRM/851-866
A8SV47_9FIRM/869-885
A8SV47_9FIRM/998-1015
A8SZL4_9VIBR/20-35
A8SZL4_9VIBR/30-44
A8SZL4_9VIBR/36-53
A8SZL4_9VIBR/45-62
A8SZL4_9VIBR/63-80
A8SZL4_9VIBR/81-98
A8SZL4_9VIBR/99-116
A8T4N1_9VIBR/5208-5225
A8T4N1_9VIBR/5226-5243
A8T9G9_9VIBR/42-59
A8T9G9_9VIBR/51-68
A8T9G9_9VIBR/60-77
A8T9G9_9VIBR/69-86
A8T9G9_9VIBR/78-95
A8T9G9_9VIBR/96-113
A8TIX3_9PROT/190-207
A8TIX3_9PROT/208-225
A8TIX3_9PROT/226-243
A8TIX3_9PROT/244-260
A8TIX3_9PROT/262-279
A8TIX3_9PROT/280-297
A8TIX3_9PROT/298-315
A8TIX3_9PROT/316-333
A8TIX3_9PROT/335-351
A8TIX3_9PROT/352-369
A8TIX3_9PROT/370-387
A8TIX3_9PROT/388-405
A8TIX3_9PROT/679-695
A8TIX3_9PROT/698-713
A8TIX3_9PROT/714-731
A8TIX3_9PROT/732-749
A8TIX3_9PROT/741-758
A8TIX3_9PROT/750-767
A8TIX3_9PROT/768-785
A8TIX3_9PROT/777-794
A8TIX3_9PROT/795-812
A8TIX3_9PROT/813-830
A8TIX4_9PROT/171-185
A8TIX4_9PROT/255-272
A8TIX4_9PROT/264-281
A8TIX4_9PROT/273-290
A8TIX4_9PROT/282-299
A8TIX4_9PROT/300-317
A8TIX4_9PROT/318-335
A8TIX4_9PROT/602-618
A8TIX4_9PROT/621-636
A8TIX4_9PROT/628-645
A8TIX4_9PROT/655-672
A8TIX4_9PROT/664-681
A8TIX4_9PROT/673-690
A8TIX4_9PROT/682-699
A8TIX4_9PROT/691-708
A8TIX4_9PROT/700-717
A8TIX4_9PROT/709-726
A8TIX4_9PROT/718-735
A8TIX4_9PROT/727-744
A8TIX4_9PROT/736-753
A8TNI3_9PROT/241-258
A8TNI3_9PROT/259-276
A8TNI3_9PROT/268-285
A8TNI3_9PROT/277-294
A8TNI3_9PROT/286-298
A8TNI3_9PROT/309-325
A8TNI3_9PROT/317-334
A8TNI3_9PROT/335-352
A8TNI3_9PROT/353-370
A8TNI3_9PROT/371-388
A8TNI3_9PROT/380-397
A8TNI3_9PROT/389-401
A8TRZ9_9PROT/284-301
A8TRZ9_9PROT/293-310
A8TRZ9_9PROT/302-319
A8TRZ9_9PROT/311-325
A8TRZ9_9PROT/346-363
A8TRZ9_9PROT/364-380
A8TRZ9_9PROT/382-399
A8TSE6_9PROT/165-182
A8TSE6_9PROT/183-200
A8TSE6_9PROT/201-218
A8TSE6_9PROT/219-233
A8TSE6_9PROT/233-244
A8TSE7_9PROT/115-132
A8TSE7_9PROT/133-150
A8TSE7_9PROT/151-168
A8TSE7_9PROT/169-183
A8TSE7_9PROT/198-215
A8TSE7_9PROT/363-380
A8TSE7_9PROT/381-398
A8TSE7_9PROT/399-416
A8TSE7_9PROT/517-532
A8TSE7_9PROT/533-550
A8TSE7_9PROT/551-568
A8TSE7_9PROT/569-586
A8TSE7_9PROT/578-595
A8TSE7_9PROT/587-604
A8TSE7_9PROT/596-613
A8TSE7_9PROT/605-622
A8TSE7_9PROT/632-649
A8TSE7_9PROT/650-667
A8TSE7_9PROT/669-685
A8TSE7_9PROT/98-114
A8TSE9_9PROT/14-31
A8TSE9_9PROT/205-222
A8TSE9_9PROT/223-240
A8TSE9_9PROT/241-258
A8TSE9_9PROT/259-276
A8TSE9_9PROT/298-313
A8TSE9_9PROT/305-322
A8TSE9_9PROT/32-46
A8TSE9_9PROT/54-68
A8TSE9_9PROT/60-77
A8TUW5_9PROT/1017-1034
A8TUW5_9PROT/1035-1052
A8TUW5_9PROT/1053-1070
A8TUW5_9PROT/1071-1088
A8TUW5_9PROT/1081-1097
A8TUW5_9PROT/1089-1106
A8TUW5_9PROT/1098-1115
A8TUW5_9PROT/325-342
A8TUW5_9PROT/352-369
A8TUW5_9PROT/370-387
A8TUW5_9PROT/392-409
A8TUW5_9PROT/410-427
A8TUW5_9PROT/437-454
A8TUW5_9PROT/455-472
A8TUW5_9PROT/473-490
A8TUW5_9PROT/494-511
A8TUW5_9PROT/512-529
A8TUW5_9PROT/535-547
A8TUW5_9PROT/548-565
A8TUW5_9PROT/566-583
A8TUW5_9PROT/575-592
A8TUW5_9PROT/584-601
A8TUW5_9PROT/598-610
A8TUW5_9PROT/711-728
A8TUW5_9PROT/730-746
A8TUW5_9PROT/747-764
A8TUW5_9PROT/765-782
A8TUW5_9PROT/783-800
A8TUW5_9PROT/801-818
A8TUW5_9PROT/819-836
A8TUW5_9PROT/837-854
A8TUW5_9PROT/855-872
A8TUW5_9PROT/873-890
A8TUW5_9PROT/891-908
A8TUW5_9PROT/909-926
A8TUW5_9PROT/927-944
A8TUW5_9PROT/945-962
A8TUW5_9PROT/963-980
A8TUW5_9PROT/981-998
A8TUW5_9PROT/999-1016
A8TV90_9PROT/104-121
A8TV90_9PROT/122-139
A8TV90_9PROT/14-31
A8TV90_9PROT/140-157
A8TV90_9PROT/158-175
A8TV90_9PROT/32-49
A8TV90_9PROT/68-85
A8TV90_9PROT/86-103
A8TVC3_9PROT/104-121
A8TVC3_9PROT/129-139
A8TVC3_9PROT/152-169
A8TVC3_9PROT/161-178
A8TVC3_9PROT/179-196
A8TVC3_9PROT/188-205
A8TVC3_9PROT/197-214
A8TVC3_9PROT/206-223
A8TVC3_9PROT/215-232
A8TVC3_9PROT/224-241
A8TVC3_9PROT/233-250
A8TVC3_9PROT/242-259
A8TVC3_9PROT/251-268
A8TVC3_9PROT/269-286
A8TVC3_9PROT/297-307
A8TVC3_9PROT/32-49
A8TVC3_9PROT/323-335
A8TVC3_9PROT/346-363
A8TVC3_9PROT/355-372
A8TVC3_9PROT/364-381
A8TVC3_9PROT/373-390
A8TVC3_9PROT/400-417
A8TVC3_9PROT/409-426
A8TVC3_9PROT/418-435
A8TVC3_9PROT/427-444
A8TVC3_9PROT/449-464
A8TVC3_9PROT/68-85
A8TVC3_9PROT/86-103
A8TVF6_9PROT/121-136
A8TVF6_9PROT/128-145
A8TVF6_9PROT/137-154
A8TVF6_9PROT/146-163
A8TVF6_9PROT/164-181
A8TVF6_9PROT/39-56
A8TVF6_9PROT/57-74
A8TVF6_9PROT/66-83
A8TVF6_9PROT/75-92
A8TVF6_9PROT/84-101
A8TVF6_9PROT/93-108
A8TVG2_9PROT/195-208
A8TVG2_9PROT/204-220
A8TVG2_9PROT/222-239
A8TVG2_9PROT/240-257
A8TVG2_9PROT/249-266
A8TVG2_9PROT/258-275
A8TVG2_9PROT/267-284
A8TVG2_9PROT/276-293
A8TVG2_9PROT/285-302
A8TVG2_9PROT/294-311
A8TVG2_9PROT/312-329
A8TWR6_9PROT/441-458
A8TWR6_9PROT/516-534
A8TWR6_9PROT/526-543
A8TWR6_9PROT/544-561
A8TWR6_9PROT/562-579
A8TWS0_9PROT/117-134
A8TWS0_9PROT/12-29
A8TWS0_9PROT/136-152
A8TWS0_9PROT/144-161
A8TWS0_9PROT/153-170
A8TWS0_9PROT/162-179
A8TWS0_9PROT/171-188
A8TWS0_9PROT/180-197
A8TWS0_9PROT/3-20
A8TWS0_9PROT/99-116
A8TXS3_9PROT/3-16
A8TXS3_9PROT/30-52
A8TXS3_9PROT/53-70
A8TXS3_9PROT/62-79
A8TXS3_9PROT/71-88
A8TXS3_9PROT/80-97
A8TYE8_9PROT/243-260
A8TYE8_9PROT/252-269
A8TYE8_9PROT/261-278
A8TYE8_9PROT/279-293
A8TYE8_9PROT/318-335
A8TYE8_9PROT/327-344
A8TYE8_9PROT/336-353
A8TYE8_9PROT/345-362
A8TYE8_9PROT/354-371
A8TYE8_9PROT/363-380
A8U0Y3_9PROT/114-128
A8U0Y3_9PROT/127-142
A8U0Y3_9PROT/143-160
A8U0Y3_9PROT/161-178
A8U0Y3_9PROT/179-196
A8U0Y3_9PROT/197-214
A8U0Y3_9PROT/215-232
A8U0Y3_9PROT/233-250
A8U0Y3_9PROT/242-259
A8U0Y3_9PROT/251-266
A8U0Y3_9PROT/269-286
A8U0Y3_9PROT/287-304
A8U0Y3_9PROT/96-113
A8U2Y3_9PROT/31-45
A8U2Y3_9PROT/37-53
A8U2Y3_9PROT/46-63
A8U2Y3_9PROT/55-72
A8U2Y3_9PROT/64-81
A8U2Y3_9PROT/82-95
A8V0S6_9AQUI/227-244
A8V0S6_9AQUI/245-262
A8V0S6_9AQUI/263-280
A8Y9X8_MICAE/101-118
A8Y9X8_MICAE/119-136
A8Y9X8_MICAE/20-37
A8Y9X8_MICAE/29-46
A8Y9X8_MICAE/38-55
A8Y9X8_MICAE/47-64
A8Y9X8_MICAE/65-82
A8Y9X8_MICAE/83-100
A8Y9Y8_MICAE/14-31
A8Y9Y8_MICAE/145-162
A8Y9Y8_MICAE/163-179
A8Y9Y8_MICAE/23-40
A8Y9Y8_MICAE/264-281
A8Y9Y8_MICAE/282-299
A8Y9Y8_MICAE/300-317
A8YAB1_MICAE/453-470
A8YAB1_MICAE/471-488
A8YBK6_MICAE/117-134
A8YBK6_MICAE/126-143
A8YBK6_MICAE/135-152
A8YBK6_MICAE/144-161
A8YBK6_MICAE/162-179
A8YBK6_MICAE/216-233
A8YBK6_MICAE/225-242
A8YBK6_MICAE/234-251
A8YBK6_MICAE/243-260
A8YBK6_MICAE/252-265
A8YBK6_MICAE/261-278
A8YBK6_MICAE/31-44
A8YBK6_MICAE/315-332
A8YBK6_MICAE/324-341
A8YBK6_MICAE/342-359
A8YBK6_MICAE/360-377
A8YBK6_MICAE/414-431
A8YBK6_MICAE/423-440
A8YBK6_MICAE/441-458
A8YBK6_MICAE/45-62
A8YBK6_MICAE/63-80
A8YCB9_MICAE/141-158
A8YCB9_MICAE/155-167
A8YCB9_MICAE/159-176
A8YCB9_MICAE/168-185
A8YCB9_MICAE/177-194
A8YCB9_MICAE/186-203
A8YCB9_MICAE/195-212
A8YCB9_MICAE/204-221
A8YCB9_MICAE/222-239
A8YCB9_MICAE/240-257
A8YCB9_MICAE/258-275
A8YCB9_MICAE/267-284
A8YCB9_MICAE/276-293
A8YCB9_MICAE/285-302
A8YEJ1_MICAE/1214-1231
A8YEJ1_MICAE/1223-1240
A8YEJ1_MICAE/1304-1321
A8YEJ1_MICAE/1322-1339
A8YEJ1_MICAE/1340-1357
A8YEJ1_MICAE/167-184
A8YEJ1_MICAE/185-202
A8YEJ1_MICAE/203-220
A8YEJ1_MICAE/223-238
A8YEJ1_MICAE/302-319
A8YEJ1_MICAE/320-337
A8YEJ1_MICAE/338-355
A8YEJ1_MICAE/358-373
A8YEJ1_MICAE/434-451
A8YEJ1_MICAE/443-460
A8YEJ1_MICAE/452-469
A8YEJ1_MICAE/461-478
A8YEJ1_MICAE/470-487
A8YEJ1_MICAE/491-506
A8YEJ1_MICAE/571-588
A8YEJ1_MICAE/580-597
A8YEJ1_MICAE/589-606
A8YEJ1_MICAE/598-615
A8YEJ1_MICAE/607-619
A8YEJ1_MICAE/620-637
A8YG52_MICAE/72-89
A8YG52_MICAE/90-107
A8YH95_MICAE/574-591
A8YH95_MICAE/592-609
A8YH95_MICAE/610-627
A8YH95_MICAE/628-645
A8YH95_MICAE/637-654
A8YH95_MICAE/646-663
A8YH95_MICAE/655-669
A8YHH5_MICAE/104-121
A8YHH5_MICAE/122-139
A8YHH5_MICAE/140-157
A8YHH5_MICAE/15-31
A8YHH5_MICAE/158-175
A8YHH5_MICAE/176-193
A8YHH5_MICAE/185-202
A8YHH5_MICAE/203-220
A8YHH5_MICAE/23-40
A8YHH5_MICAE/32-49
A8YHH5_MICAE/41-58
A8YHH5_MICAE/5-22
A8YHH5_MICAE/50-67
A8YHH5_MICAE/59-76
A8YHH5_MICAE/68-85
A8YHH5_MICAE/77-94
A8YHH5_MICAE/86-103
A8YJQ7_MICAE/252-265
A8YJQ7_MICAE/289-303
A8YJQ7_MICAE/304-320
A8YJQ7_MICAE/503-520
A8YJQ7_MICAE/512-529
A8YJQ7_MICAE/590-601
A8YJQ7_MICAE/711-728
A8YJQ7_MICAE/720-737
A8YJQ7_MICAE/901-918
A8YJQ7_MICAE/919-936
A8ZL20_ACAM1/124-137
A8ZL20_ACAM1/161-178
A8ZL20_ACAM1/179-196
A8ZL20_ACAM1/197-214
A8ZL20_ACAM1/206-223
A8ZL20_ACAM1/215-232
A8ZL20_ACAM1/224-241
A8ZL20_ACAM1/537-554
A8ZL20_ACAM1/631-648
A8ZL20_ACAM1/649-666
A8ZL20_ACAM1/667-684
A8ZL20_ACAM1/689-704
A8ZL20_ACAM1/793-808
A8ZL20_ACAM1/800-817
A8ZL20_ACAM1/809-826
A8ZL20_ACAM1/818-835
A8ZL20_ACAM1/836-852
A8ZL20_ACAM1/845-862
A8ZN95_ACAM1/124-137
A8ZN95_ACAM1/161-178
A8ZN95_ACAM1/179-196
A8ZN95_ACAM1/197-214
A8ZN95_ACAM1/206-223
A8ZN95_ACAM1/215-232
A8ZN95_ACAM1/224-241
A8ZN95_ACAM1/537-554
A8ZN95_ACAM1/631-648
A8ZN95_ACAM1/649-666
A8ZN95_ACAM1/667-684
A8ZN95_ACAM1/689-704
A8ZN95_ACAM1/793-808
A8ZN95_ACAM1/800-817
A8ZN95_ACAM1/809-826
A8ZN95_ACAM1/818-835
A8ZN95_ACAM1/836-852
A8ZN95_ACAM1/845-862
A8ZPE1_ACAM1/1530-1547
A8ZPE1_ACAM1/1566-1583
A8ZPE1_ACAM1/1584-1601
A8ZPE1_ACAM1/1706-1723
A8ZPE1_ACAM1/1724-1741
A8ZPE1_ACAM1/1742-1759
A8ZPE1_ACAM1/1760-1777
A8ZPE1_ACAM1/177-194
A8ZPE1_ACAM1/186-203
A8ZPE1_ACAM1/195-212
A8ZPE1_ACAM1/213-230
A8ZPE1_ACAM1/334-355
A8ZPE1_ACAM1/356-373
A8ZPE1_ACAM1/374-391
A8ZPE1_ACAM1/392-409
A8ZPE1_ACAM1/401-418
A8ZPE1_ACAM1/419-436
A8ZPE1_ACAM1/437-454
A8ZPE1_ACAM1/510-527
A8ZPE1_ACAM1/519-536
A8ZPE1_ACAM1/528-545
A8ZPE1_ACAM1/537-554
A8ZPE1_ACAM1/612-629
A8ZPE1_ACAM1/621-638
A8ZPE1_ACAM1/692-709
A8ZPE1_ACAM1/701-718
A8ZPE1_ACAM1/710-727
A8ZPE1_ACAM1/719-736
A8ZPE1_ACAM1/794-811
A8ZPE1_ACAM1/803-820
A8ZPE1_ACAM1/893-910
A8ZPZ5_ACAM1/183-200
A8ZPZ5_ACAM1/192-209
A8ZPZ5_ACAM1/201-218
A8ZPZ5_ACAM1/210-227
A8ZPZ5_ACAM1/219-236
A8ZPZ5_ACAM1/237-254
A8ZQR7_ACAM1/1086-1103
A8ZQR7_ACAM1/1459-1471
A8ZQR7_ACAM1/1472-1489
A9A187_NITMS/423-440
A9A187_NITMS/441-458
A9A187_NITMS/450-467
A9A187_NITMS/459-476
A9A187_NITMS/468-485
A9A187_NITMS/477-494
A9A187_NITMS/486-503
A9A187_NITMS/495-511
A9ANY2_BURM1/2522-2539
A9ANY2_BURM1/2531-2548
A9ANY2_BURM1/2549-2566
A9ANY2_BURM1/2567-2584
A9DD57_9RHIZ/1071-1088
A9DD57_9RHIZ/1089-1106
A9DD57_9RHIZ/1165-1182
A9DD57_9RHIZ/1183-1200
A9DD57_9RHIZ/1259-1276
A9DD57_9RHIZ/1277-1302
A9DD57_9RHIZ/1897-1914
A9DD57_9RHIZ/2086-2103
A9DD57_9RHIZ/2104-2121
A9DD57_9RHIZ/2124-2139
A9DD57_9RHIZ/2173-2190
A9DD57_9RHIZ/2191-2208
A9DD57_9RHIZ/2227-2244
A9DD57_9RHIZ/883-900
A9DD57_9RHIZ/892-909
A9DD57_9RHIZ/901-918
A9DD57_9RHIZ/977-994
A9DD57_9RHIZ/995-1012
A9DRQ9_9RHOB/200-217
A9DRQ9_9RHOB/209-226
A9DRQ9_9RHOB/218-235
A9DRQ9_9RHOB/227-244
A9DRQ9_9RHOB/236-253
A9DRQ9_9RHOB/245-262
A9DRQ9_9RHOB/254-271
A9DRQ9_9RHOB/263-280
A9DRQ9_9RHOB/272-289
A9DRQ9_9RHOB/290-307
A9DRQ9_9RHOB/308-325
A9DRQ9_9RHOB/414-431
A9DRQ9_9RHOB/432-449
A9DRQ9_9RHOB/450-467
A9DRQ9_9RHOB/468-485
A9DRQ9_9RHOB/486-503
A9DRQ9_9RHOB/504-521
A9DRQ9_9RHOB/522-539
A9DRQ9_9RHOB/540-557
A9DRQ9_9RHOB/549-566
A9DRQ9_9RHOB/558-575
A9DRQ9_9RHOB/567-584
A9DRQ9_9RHOB/576-593
A9DRQ9_9RHOB/585-602
A9DRQ9_9RHOB/594-611
A9DRQ9_9RHOB/603-620
A9DRQ9_9RHOB/627-643
A9DRQ9_9RHOB/644-661
A9DWG7_9RHOB/103-119
A9DWG7_9RHOB/121-138
A9DWG7_9RHOB/130-147
A9DWG7_9RHOB/139-156
A9DWG7_9RHOB/148-165
A9DWG7_9RHOB/157-173
A9DWG7_9RHOB/183-196
A9DWG7_9RHOB/199-214
A9DWG7_9RHOB/218-241
A9DWG7_9RHOB/67-84
A9DWG7_9RHOB/85-102
A9DX89_9RHOB/110-127
A9DX89_9RHOB/128-145
A9DX89_9RHOB/146-163
A9DX89_9RHOB/164-181
A9DX89_9RHOB/187-202
A9DX89_9RHOB/56-73
A9DX89_9RHOB/74-91
A9DX89_9RHOB/92-109
A9E9P3_9RHOB/400-417
A9E9P3_9RHOB/418-440
A9E9P3_9RHOB/465-480
A9E9P3_9RHOB/481-498
A9E9P3_9RHOB/508-525
A9E9P3_9RHOB/517-534
A9E9P3_9RHOB/526-539
A9E9P3_9RHOB/573-590
A9E9P3_9RHOB/591-608
A9E9P3_9RHOB/609-626
A9E9P3_9RHOB/618-635
A9E9P3_9RHOB/627-644
A9E9P3_9RHOB/636-653
A9E9P3_9RHOB/645-662
A9E9P3_9RHOB/654-671
A9E9P3_9RHOB/663-680
A9E9P3_9RHOB/672-689
A9E9P3_9RHOB/690-707
A9EEC5_9RHOB/433-450
A9EEC5_9RHOB/451-468
A9EEC5_9RHOB/469-486
A9EEC5_9RHOB/478-495
A9EEC5_9RHOB/487-504
A9EEC5_9RHOB/496-513
A9EEF5_9RHOB/197-214
A9EEF5_9RHOB/206-223
A9EEF5_9RHOB/224-240
A9EEF5_9RHOB/294-311
A9EEF5_9RHOB/312-329
A9EEF5_9RHOB/330-347
A9EEF5_9RHOB/348-365
A9EEF5_9RHOB/366-383
A9EEF5_9RHOB/384-401
A9EEF5_9RHOB/393-410
A9EEF5_9RHOB/402-419
A9EEF5_9RHOB/411-428
A9EEF5_9RHOB/684-703
A9EEF5_9RHOB/704-721
A9EEF5_9RHOB/722-739
A9EEF5_9RHOB/740-757
A9EEF5_9RHOB/760-775
A9EEF5_9RHOB/776-793
A9EEF5_9RHOB/794-811
A9EEF5_9RHOB/986-1003
A9EGX8_9RHOB/263-275
A9EGX8_9RHOB/490-502
A9EGX8_9RHOB/513-527
A9EHU8_9RHOB/2-19
A9EHU8_9RHOB/20-37
A9EHU8_9RHOB/249-264
A9EHU8_9RHOB/256-273
A9EHU8_9RHOB/274-291
A9EHU8_9RHOB/292-309
A9EHU8_9RHOB/310-327
A9EHU8_9RHOB/328-345
A9EHU8_9RHOB/348-363
A9EHU8_9RHOB/364-381
A9EHU8_9RHOB/382-399
A9EHU8_9RHOB/400-417
A9EHU8_9RHOB/418-435
A9EHU8_9RHOB/436-453
A9EHU8_9RHOB/454-471
A9EHU8_9RHOB/474-489
A9EHU8_9RHOB/481-498
A9EHU8_9RHOB/490-507
A9EHU8_9RHOB/499-516
A9EHU8_9RHOB/517-534
A9EHU8_9RHOB/537-554
A9EHU8_9RHOB/625-640
A9EL12_9RHOB/269-286
A9EL12_9RHOB/287-304
A9EL12_9RHOB/305-322
A9EL12_9RHOB/323-340
A9ET11_9RHOB/102-119
A9ET11_9RHOB/120-137
A9ET11_9RHOB/138-155
A9ET11_9RHOB/239-255
A9ET11_9RHOB/247-264
A9ET11_9RHOB/256-273
A9ET11_9RHOB/265-282
A9ET11_9RHOB/282-299
A9ET11_9RHOB/446-463
A9ET11_9RHOB/455-472
A9ET11_9RHOB/476-489
A9ET11_9RHOB/553-570
A9ET11_9RHOB/571-588
A9ET11_9RHOB/589-606
A9ET11_9RHOB/607-624
A9ET11_9RHOB/89-101
A9ET11_9RHOB/93-110
A9EVC1_9RHOB/216-232
A9EVC1_9RHOB/251-268
A9EVC1_9RHOB/269-286
A9EVC1_9RHOB/287-304
A9EVC1_9RHOB/305-322
A9EVC1_9RHOB/323-340
A9EVC1_9RHOB/341-358
A9EVC1_9RHOB/359-376
A9EVC1_9RHOB/377-394
A9EVC1_9RHOB/395-411
A9EVC1_9RHOB/444-461
A9EVC1_9RHOB/462-479
A9EVC1_9RHOB/480-497
A9EVC1_9RHOB/498-515
A9EXG9_9RHOB/137-153
A9EXG9_9RHOB/167-184
A9EXG9_9RHOB/185-202
A9EXG9_9RHOB/194-211
A9EXG9_9RHOB/212-229
A9EXG9_9RHOB/221-238
A9EXG9_9RHOB/230-247
A9EXG9_9RHOB/239-256
A9EXG9_9RHOB/248-265
A9EXG9_9RHOB/266-283
A9EXG9_9RHOB/286-299
A9EY77_9RHOB/268-285
A9EY77_9RHOB/286-303
A9EY77_9RHOB/295-312
A9EY77_9RHOB/304-321
A9EY77_9RHOB/313-330
A9EY77_9RHOB/331-348
A9EZ56_9RHOB/123-139
A9EZ56_9RHOB/140-157
A9EZ56_9RHOB/158-175
A9EZ56_9RHOB/176-193
A9EZ56_9RHOB/194-211
A9EZ56_9RHOB/212-229
A9EZ56_9RHOB/221-238
A9EZT8_9RHOB/252-269
A9EZT8_9RHOB/270-287
A9EZT8_9RHOB/288-305
A9EZT8_9RHOB/306-323
A9EZT8_9RHOB/324-341
A9F228_9RHOB/264-281
A9F228_9RHOB/273-290
A9F228_9RHOB/282-299
A9F228_9RHOB/291-308
A9F228_9RHOB/300-317
A9F228_9RHOB/309-326
A9F228_9RHOB/318-335
A9F228_9RHOB/327-344
A9F228_9RHOB/336-353
A9F2M4_9RHOB/123-137
A9F2M4_9RHOB/129-146
A9F2M4_9RHOB/216-233
A9F2M4_9RHOB/234-251
A9F2M4_9RHOB/252-269
A9F2M4_9RHOB/270-287
A9F2M4_9RHOB/304-321
A9F2M4_9RHOB/322-339
A9F2M4_9RHOB/340-357
A9F2M4_9RHOB/358-375
A9F2M4_9RHOB/376-393
A9F2M4_9RHOB/394-411
A9F2M4_9RHOB/412-429
A9F2M8_9RHOB/126-143
A9F2M8_9RHOB/220-237
A9F2M8_9RHOB/238-255
A9F2M8_9RHOB/256-273
A9F2M8_9RHOB/274-291
A9F2M8_9RHOB/283-300
A9F2M8_9RHOB/292-309
A9F2M8_9RHOB/310-327
A9F2M8_9RHOB/328-345
A9F382_9RHOB/106-123
A9F382_9RHOB/115-132
A9F382_9RHOB/124-141
A9F382_9RHOB/180-196
A9F382_9RHOB/201-213
A9F382_9RHOB/43-60
A9F382_9RHOB/71-87
A9F382_9RHOB/79-96
A9F382_9RHOB/88-105
A9F382_9RHOB/97-114
A9FBN3_9RHOB/524-541
A9FBN3_9RHOB/533-550
A9FBN3_9RHOB/542-559
A9FBN3_9RHOB/551-568
A9FBN3_9RHOB/560-577
A9FBN3_9RHOB/578-595
A9FBN3_9RHOB/596-613
A9FBN3_9RHOB/605-622
A9FBN3_9RHOB/623-640
A9FBN3_9RHOB/641-658
A9FBN8_9RHOB/323-340
A9FBN8_9RHOB/341-358
A9FBN8_9RHOB/359-376
A9FBN8_9RHOB/377-394
A9FBN8_9RHOB/395-412
A9FC03_9RHOB/131-148
A9FC03_9RHOB/149-163
A9FC03_9RHOB/206-220
A9FC03_9RHOB/221-238
A9FC03_9RHOB/230-247
A9FC03_9RHOB/299-316
A9FC03_9RHOB/317-334
A9FC03_9RHOB/335-352
A9FC03_9RHOB/403-420
A9FC03_9RHOB/421-436
A9FC03_9RHOB/439-456
A9FC03_9RHOB/448-463
A9FC03_9RHOB/466-483
A9FC03_9RHOB/484-501
A9FC03_9RHOB/502-519
A9FC03_9RHOB/520-537
A9FC03_9RHOB/529-546
A9FC03_9RHOB/556-573
A9FC03_9RHOB/583-600
A9FC03_9RHOB/601-615
A9FC03_9RHOB/617-638
A9FC03_9RHOB/79-96
A9FC03_9RHOB/97-113
A9FC79_9RHOB/236-248
A9FC79_9RHOB/257-274
A9FC79_9RHOB/293-310
A9FC79_9RHOB/324-339
A9FC79_9RHOB/340-357
A9FC79_9RHOB/358-374
A9FC79_9RHOB/384-401
A9FC79_9RHOB/393-409
A9FC79_9RHOB/411-427
A9FC79_9RHOB/419-436
A9FC79_9RHOB/437-454
A9FDZ1_9RHOB/323-340
A9FDZ1_9RHOB/341-358
A9FDZ1_9RHOB/480-496
A9FDZ1_9RHOB/497-514
A9FDZ1_9RHOB/515-532
A9FDZ1_9RHOB/623-640
A9FDZ1_9RHOB/697-714
A9FDZ1_9RHOB/715-731
A9FDZ1_9RHOB/780-797
A9FDZ1_9RHOB/976-993
A9FDZ1_9RHOB/994-1011
A9FI34_9RHOB/1486-1503
A9FI34_9RHOB/1504-1521
A9FI34_9RHOB/1522-1538
A9FI34_9RHOB/1540-1557
A9FI34_9RHOB/1558-1575
A9FI34_9RHOB/1576-1593
A9FI34_9RHOB/1594-1611
A9FI34_9RHOB/1621-1638
A9FI34_9RHOB/1639-1656
A9FJ07_9RHOB/110-127
A9FJ07_9RHOB/128-145
A9FJ07_9RHOB/146-163
A9FJ07_9RHOB/164-181
A9FJ07_9RHOB/173-190
A9FJ07_9RHOB/182-199
A9FJ07_9RHOB/191-207
A9FJ07_9RHOB/208-226
A9FJ07_9RHOB/74-91
A9FJ07_9RHOB/92-109
A9FQD8_9RHOB/106-123
A9FQD8_9RHOB/115-132
A9FQD8_9RHOB/124-141
A9FQD8_9RHOB/180-196
A9FQD8_9RHOB/201-213
A9FQD8_9RHOB/43-60
A9FQD8_9RHOB/71-87
A9FQD8_9RHOB/79-96
A9FQD8_9RHOB/88-105
A9FQD8_9RHOB/97-114
A9FQY4_9RHOB/126-143
A9FQY4_9RHOB/220-237
A9FQY4_9RHOB/238-255
A9FQY4_9RHOB/256-273
A9FQY4_9RHOB/274-291
A9FQY4_9RHOB/283-300
A9FQY4_9RHOB/292-309
A9FQY4_9RHOB/310-327
A9FQY4_9RHOB/328-345
A9FQY8_9RHOB/118-128
A9FQY8_9RHOB/129-146
A9FQY8_9RHOB/211-224
A9FQY8_9RHOB/216-233
A9FQY8_9RHOB/225-242
A9FQY8_9RHOB/234-251
A9FQY8_9RHOB/252-269
A9FQY8_9RHOB/261-278
A9FQY8_9RHOB/270-287
A9FQY8_9RHOB/279-292
A9FQY8_9RHOB/304-321
A9FQY8_9RHOB/322-339
A9FQY8_9RHOB/340-357
A9FQY8_9RHOB/358-375
A9FQY8_9RHOB/376-393
A9FQY8_9RHOB/394-411
A9FQY8_9RHOB/412-429
A9FRN8_9RHOB/264-281
A9FRN8_9RHOB/273-290
A9FRN8_9RHOB/282-299
A9FRN8_9RHOB/291-308
A9FRN8_9RHOB/300-317
A9FRN8_9RHOB/318-335
A9FRN8_9RHOB/336-353
A9FT87_9RHOB/323-340
A9FT87_9RHOB/341-358
A9FT87_9RHOB/436-453
A9FT87_9RHOB/480-496
A9FT87_9RHOB/497-514
A9FT87_9RHOB/515-532
A9FT87_9RHOB/623-640
A9FT87_9RHOB/697-714
A9FT87_9RHOB/715-731
A9FT87_9RHOB/780-797
A9FT87_9RHOB/976-993
A9FT87_9RHOB/994-1011
A9FYF9_9RHOB/2-19
A9FYF9_9RHOB/20-37
A9FYF9_9RHOB/256-273
A9FYF9_9RHOB/274-291
A9FYF9_9RHOB/292-309
A9FYF9_9RHOB/310-327
A9FYF9_9RHOB/328-345
A9FYF9_9RHOB/348-363
A9FYF9_9RHOB/364-381
A9FYF9_9RHOB/382-399
A9FYF9_9RHOB/400-417
A9FYF9_9RHOB/418-435
A9FYF9_9RHOB/436-453
A9FYF9_9RHOB/454-471
A9FYF9_9RHOB/474-489
A9FYF9_9RHOB/481-498
A9FYF9_9RHOB/490-507
A9FYF9_9RHOB/499-516
A9FYF9_9RHOB/517-534
A9FYF9_9RHOB/537-554
A9FYF9_9RHOB/625-640
A9G0E2_9RHOB/342-359
A9G0E2_9RHOB/360-377
A9G0E2_9RHOB/378-395
A9G0E2_9RHOB/396-413
A9G7Q2_9RHOB/252-269
A9G7Q2_9RHOB/270-287
A9G7Q2_9RHOB/288-305
A9G7Q2_9RHOB/306-323
A9G7Q2_9RHOB/324-341
A9GA60_9RHOB/216-232
A9GA60_9RHOB/251-268
A9GA60_9RHOB/269-286
A9GA60_9RHOB/287-304
A9GA60_9RHOB/305-322
A9GA60_9RHOB/323-340
A9GA60_9RHOB/341-358
A9GA60_9RHOB/359-376
A9GA60_9RHOB/377-394
A9GA60_9RHOB/395-411
A9GA60_9RHOB/444-461
A9GA60_9RHOB/462-479
A9GA60_9RHOB/480-497
A9GA60_9RHOB/498-515
A9GGX6_9RHOB/1483-1500
A9GGX6_9RHOB/1501-1518
A9GGX6_9RHOB/1519-1535
A9GGX6_9RHOB/1537-1553
A9GGX6_9RHOB/1555-1572
A9GGX6_9RHOB/1573-1590
A9GGX6_9RHOB/1591-1608
A9GGX6_9RHOB/1618-1635
A9GGX6_9RHOB/1636-1653
A9GH03_9RHOB/123-139
A9GH03_9RHOB/140-157
A9GH03_9RHOB/158-175
A9GH03_9RHOB/176-193
A9GH03_9RHOB/194-211
A9GH03_9RHOB/203-220
A9GH03_9RHOB/212-229
A9GH03_9RHOB/221-238
A9GHD9_9RHOB/137-153
A9GHD9_9RHOB/167-184
A9GHD9_9RHOB/185-202
A9GHD9_9RHOB/194-211
A9GHD9_9RHOB/212-229
A9GHD9_9RHOB/221-238
A9GHD9_9RHOB/230-247
A9GHD9_9RHOB/239-256
A9GHD9_9RHOB/248-265
A9GHD9_9RHOB/266-283
A9GHD9_9RHOB/286-299
A9GHZ2_9RHOB/268-285
A9GHZ2_9RHOB/286-303
A9GHZ2_9RHOB/295-312
A9GHZ2_9RHOB/304-321
A9GHZ2_9RHOB/313-330
A9GHZ2_9RHOB/322-339
A9GHZ2_9RHOB/331-348
A9GL51_9RHOB/102-119
A9GL51_9RHOB/120-137
A9GL51_9RHOB/138-155
A9GL51_9RHOB/239-255
A9GL51_9RHOB/247-264
A9GL51_9RHOB/256-273
A9GL51_9RHOB/265-282
A9GL51_9RHOB/282-299
A9GL51_9RHOB/446-463
A9GL51_9RHOB/455-472
A9GL51_9RHOB/476-489
A9GL51_9RHOB/553-570
A9GL51_9RHOB/571-588
A9GL51_9RHOB/607-624
A9GL51_9RHOB/89-101
A9GL51_9RHOB/93-110
A9GNS8_9RHOB/110-127
A9GNS8_9RHOB/128-145
A9GNS8_9RHOB/146-163
A9GNS8_9RHOB/164-181
A9GNS8_9RHOB/173-190
A9GNS8_9RHOB/182-199
A9GNS8_9RHOB/191-207
A9GNS8_9RHOB/208-226
A9GNS8_9RHOB/74-91
A9GNS8_9RHOB/92-109
A9GQV3_9RHOB/127-144
A9GQV3_9RHOB/145-159
A9GQV3_9RHOB/199-216
A9GQV3_9RHOB/217-234
A9GQV3_9RHOB/226-243
A9GQV3_9RHOB/277-294
A9GQV3_9RHOB/286-303
A9GQV3_9RHOB/295-312
A9GQV3_9RHOB/304-321
A9GQV3_9RHOB/313-330
A9GQV3_9RHOB/322-339
A9GQV3_9RHOB/331-348
A9GQV3_9RHOB/399-416
A9GQV3_9RHOB/417-432
A9GQV3_9RHOB/435-452
A9GQV3_9RHOB/444-459
A9GQV3_9RHOB/462-479
A9GQV3_9RHOB/480-497
A9GQV3_9RHOB/498-515
A9GQV3_9RHOB/516-533
A9GQV3_9RHOB/525-542
A9GQV3_9RHOB/543-560
A9GQV3_9RHOB/579-596
A9GQV3_9RHOB/597-611
A9GQV3_9RHOB/613-634
A9GQV3_9RHOB/93-107
A9GR05_9RHOB/238-252
A9GR05_9RHOB/254-271
A9GR05_9RHOB/272-289
A9GR05_9RHOB/290-307
A9GR05_9RHOB/328-345
A9GR05_9RHOB/362-379
A9GR05_9RHOB/400-416
A9GR05_9RHOB/408-425
A9GR05_9RHOB/426-441
A9GR05_9RHOB/444-461
A9GR28_9RHOB/524-541
A9GR28_9RHOB/533-550
A9GR28_9RHOB/542-559
A9GR28_9RHOB/551-568
A9GR28_9RHOB/560-577
A9GR28_9RHOB/578-595
A9GR28_9RHOB/596-613
A9GR28_9RHOB/605-622
A9GR28_9RHOB/623-640
A9GR28_9RHOB/641-658
A9GR31_9RHOB/323-340
A9GR31_9RHOB/341-358
A9GR31_9RHOB/359-376
A9GR31_9RHOB/377-394
A9GR31_9RHOB/395-412
A9H2W3_9RHOB/570-587
A9H2W3_9RHOB/579-596
A9H2W3_9RHOB/588-605
A9H2W3_9RHOB/597-609
A9H2W3_9RHOB/834-857
A9H2W3_9RHOB/858-875
A9H2W3_9RHOB/876-893
A9H5V7_9RHOB/111-128
A9H5V7_9RHOB/302-319
A9H5V7_9RHOB/39-56
A9H5V7_9RHOB/461-478
A9H5V7_9RHOB/479-496
A9H5V7_9RHOB/48-74
A9H5V7_9RHOB/66-83
A9H5V7_9RHOB/75-92
A9H5V7_9RHOB/93-110
A9H636_9RHOB/1005-1022
A9H636_9RHOB/294-310
A9H636_9RHOB/538-554
A9H636_9RHOB/59-74
A9H636_9RHOB/951-968
A9H636_9RHOB/969-986
A9HA73_9RHOB/495-512
A9HA73_9RHOB/513-530
A9HA73_9RHOB/531-548
A9HA73_9RHOB/549-566
A9HA73_9RHOB/567-584
A9HA73_9RHOB/585-602
A9HA73_9RHOB/603-620
A9HA73_9RHOB/621-637
A9HA73_9RHOB/639-656
A9HA73_9RHOB/657-674
A9HA73_9RHOB/675-692
A9HA73_9RHOB/693-710
A9HA73_9RHOB/711-728
A9HA73_9RHOB/729-746
A9HA73_9RHOB/747-764
A9HA73_9RHOB/756-773
A9HA73_9RHOB/765-782
A9HA73_9RHOB/774-791
A9HDJ0_9RHOB/1246-1263
A9HDJ0_9RHOB/1264-1281
A9HDJ0_9RHOB/1282-1299
A9HDJ0_9RHOB/1300-1317
A9HDJ0_9RHOB/1318-1335
A9HDJ0_9RHOB/1336-1353
A9HDJ0_9RHOB/1354-1371
A9HDJ0_9RHOB/1372-1389
A9HDJ0_9RHOB/1390-1407
A9HM20_9RHOB/234-251
A9HM20_9RHOB/243-260
A9HM20_9RHOB/252-269
A9HM20_9RHOB/261-278
A9HM20_9RHOB/270-287
A9HM20_9RHOB/279-296
A9HM20_9RHOB/288-305
A9HM20_9RHOB/297-314
A9HM20_9RHOB/306-323
A9HM20_9RHOB/315-332
A9HM20_9RHOB/333-350
A9HM20_9RHOB/351-368
A9HM20_9RHOB/369-386
A9HM20_9RHOB/387-404
A9HM20_9RHOB/405-422
A9HM20_9RHOB/423-440
A9HM20_9RHOB/432-449
A9HM20_9RHOB/441-458
A9HM20_9RHOB/450-467
A9HQY0_9RHOB/1085-1102
A9HQY0_9RHOB/1103-1120
A9HQY0_9RHOB/1185-1202
A9HQY0_9RHOB/1424-1441
A9HQY0_9RHOB/2301-2318
A9HQY0_9RHOB/2319-2336
A9HQY0_9RHOB/2337-2354
A9HQY0_9RHOB/2355-2372
A9HQY0_9RHOB/2373-2390
A9HQY0_9RHOB/2391-2408
A9HQY0_9RHOB/2445-2462
A9HQY0_9RHOB/2463-2480
A9HQY0_9RHOB/2481-2498
A9HQY0_9RHOB/2499-2516
A9HQY0_9RHOB/2508-2525
A9HQY0_9RHOB/2517-2534
A9HQY0_9RHOB/2526-2543
A9HQY0_9RHOB/2535-2552
A9HQY0_9RHOB/2544-2561
A9HQY0_9RHOB/843-869
A9HQY0_9RHOB/870-887
A9HSE8_9RHOB/429-446
A9HSE8_9RHOB/506-523
A9HSE8_9RHOB/515-532
A9HSE8_9RHOB/524-541
A9HSE8_9RHOB/533-549
A9HSE8_9RHOB/552-567
A9HSE8_9RHOB/618-635
A9HSE8_9RHOB/636-653
A9HSE8_9RHOB/654-671
A9HSE8_9RHOB/672-689
A9HSE8_9RHOB/690-707
A9HSE8_9RHOB/708-725
A9HSE8_9RHOB/717-734
A9HSE8_9RHOB/726-743
A9HSE8_9RHOB/735-752
A9HSE8_9RHOB/744-761
A9HSE8_9RHOB/753-770
A9HSE8_9RHOB/762-779
A9HSE8_9RHOB/771-788
A9HSE8_9RHOB/780-797
A9HSE8_9RHOB/789-806
A9HSE8_9RHOB/798-815
A9HSE8_9RHOB/807-824
A9HSE8_9RHOB/816-833
A9HSE8_9RHOB/825-842
A9HSE8_9RHOB/834-851
A9HSE8_9RHOB/843-860
A9HSE8_9RHOB/852-869
A9HSE8_9RHOB/861-878
A9HSE8_9RHOB/870-887
A9HVN8_9RHOB/433-446
A9HVN8_9RHOB/502-519
A9HVN8_9RHOB/520-537
A9HVN8_9RHOB/529-546
A9HVN8_9RHOB/547-564
A9HVN8_9RHOB/650-667
A9HVN8_9RHOB/668-685
A9HVN8_9RHOB/686-703
A9HVN8_9RHOB/704-721
A9HVN8_9RHOB/722-739
A9HVN8_9RHOB/740-757
A9HVN8_9RHOB/758-775
A9HVN8_9RHOB/776-793
A9HVN8_9RHOB/794-811
A9HVN8_9RHOB/812-829
A9HVN8_9RHOB/830-847
A9HVN8_9RHOB/848-865
A9HW22_9RHOB/440-452
A9HW22_9RHOB/508-525
A9HW22_9RHOB/526-543
A9HW22_9RHOB/544-560
A9HW22_9RHOB/563-578
A9HW22_9RHOB/647-664
A9HW22_9RHOB/665-682
A9HW22_9RHOB/683-700
A9HW22_9RHOB/701-716
A9HW22_9RHOB/710-727
A9HW22_9RHOB/719-736
A9HW22_9RHOB/728-744
A9HW22_9RHOB/746-763
A9HW22_9RHOB/764-781
A9HW22_9RHOB/782-799
A9HW22_9RHOB/800-817
A9HW22_9RHOB/818-835
A9HW22_9RHOB/836-853
A9HW22_9RHOB/854-871
A9HW22_9RHOB/872-889
A9HXC9_9RHOB/376-393
A9HXC9_9RHOB/394-411
A9HXC9_9RHOB/412-429
A9HXC9_9RHOB/430-447
A9HXC9_9RHOB/457-474
A9HXC9_9RHOB/466-483
A9HXC9_9RHOB/475-492
A9HXC9_9RHOB/484-501
A9HXC9_9RHOB/493-510
A9HXC9_9RHOB/502-519
A9HXC9_9RHOB/511-528
A9HXC9_9RHOB/520-537
A9HXC9_9RHOB/529-546
A9HXC9_9RHOB/538-555
A9HXC9_9RHOB/547-564
A9HXC9_9RHOB/565-582
A9HXC9_9RHOB/610-627
A9HXC9_9RHOB/619-636
A9HXC9_9RHOB/628-645
A9HXC9_9RHOB/646-663
A9HXC9_9RHOB/664-681
A9HXC9_9RHOB/682-699
A9HXC9_9RHOB/700-717
A9HXC9_9RHOB/709-726
A9L5G4_SHEB9/5890-5902
A9L5G4_SHEB9/6408-6425
A9L5G4_SHEB9/6483-6500
A9L5G4_SHEB9/6501-6518
A9L5G4_SHEB9/6519-6536
A9M056_NEIM0/1088-1105
A9M056_NEIM0/1106-1123
A9M056_NEIM0/1124-1141
A9M056_NEIM0/1142-1159
A9M056_NEIM0/1160-1177
A9M056_NEIM0/742-759
A9M056_NEIM0/760-777
A9M056_NEIM0/888-905
A9M056_NEIM0/906-923
A9M056_NEIM0/924-941
A9M056_NEIM0/942-959
A9M056_NEIM0/960-977
A9VWI3_METEP/113-134
A9VWI3_METEP/139-155
A9VWI3_METEP/147-164
A9VWI3_METEP/156-168
A9VWI3_METEP/169-184
A9VWI3_METEP/192-204
A9VWI3_METEP/196-213
A9VWI3_METEP/205-222
A9VWI3_METEP/214-231
A9VWI3_METEP/223-240
A9VWI3_METEP/241-258
A9VWI3_METEP/33-50
A9VWI3_METEP/42-59
A9VWI3_METEP/51-68
A9VWI3_METEP/60-77
A9VWI3_METEP/86-101
A9VXT5_METEP/300-316
A9VXT5_METEP/308-325
A9VXT5_METEP/326-343
A9VXT5_METEP/421-438
A9VYJ5_METEP/216-233
A9VYJ5_METEP/234-251
A9VYJ5_METEP/333-350
A9VYJ5_METEP/51-68
A9VYJ5_METEP/69-82
A9VYJ5_METEP/93-106
A9VZ15_METEP/234-251
A9VZ15_METEP/300-317
A9VZ15_METEP/318-335
A9VZ15_METEP/336-352
A9VZM4_METEP/167-180
A9VZM4_METEP/181-198
A9VZM4_METEP/199-216
A9VZM4_METEP/217-234
A9VZM4_METEP/289-306
A9VZM4_METEP/388-405
A9W3A7_METEP/416-433
A9W3A7_METEP/425-442
A9W3A7_METEP/434-451
A9W3A7_METEP/443-460
A9W3A7_METEP/452-469
A9W3A7_METEP/470-487
A9W3A7_METEP/488-505
A9W3A7_METEP/498-514
A9W3A7_METEP/506-523
A9W3A7_METEP/515-532
A9W3A7_METEP/533-550
A9W3A7_METEP/562-575
A9W5G5_METEP/167-180
A9W5G5_METEP/181-198
A9W5G5_METEP/199-216
A9W5G5_METEP/217-234
A9W5G5_METEP/289-306
A9W5G5_METEP/388-405
A9W5V8_METEP/113-130
A9W5V8_METEP/131-148
A9W5V8_METEP/149-166
A9W5V8_METEP/158-175
A9W5V8_METEP/167-184
A9W5V8_METEP/35-58
A9W5V8_METEP/5-22
A9W5V8_METEP/59-76
A9W5V8_METEP/77-93
A9W5V8_METEP/95-112
A9W7Y7_METEP/131-148
A9W7Y7_METEP/149-166
A9W7Y7_METEP/167-184
A9W7Y7_METEP/176-193
A9W7Y7_METEP/239-256
A9W7Y7_METEP/248-265
A9W7Y7_METEP/347-364
A9W836_METEP/414-430
A9W836_METEP/431-448
A9W836_METEP/449-466
A9W836_METEP/458-475
A9W8Z6_METEP/369-386
A9W8Z6_METEP/387-404
A9W8Z6_METEP/405-422
A9W8Z7_METEP/347-364
A9W8Z7_METEP/365-382
A9W8Z7_METEP/383-400
ALGE1_AZOVI/1226-1243
ALGE1_AZOVI/1244-1261
ALGE1_AZOVI/1262-1279
ALGE1_AZOVI/387-404
ALGE1_AZOVI/405-422
ALGE1_AZOVI/423-440
ALGE1_AZOVI/556-573
ALGE1_AZOVI/574-591
ALGE1_AZOVI/697-714
ALGE1_AZOVI/715-732
ALGE1_AZOVI/733-750
ALGE2_AZOVI/387-404
ALGE2_AZOVI/405-422
ALGE2_AZOVI/423-440
ALGE2_AZOVI/556-573
ALGE2_AZOVI/574-591
ALGE2_AZOVI/695-712
ALGE2_AZOVI/713-730
ALGE2_AZOVI/827-844
ALGE2_AZOVI/845-862
ALGE2_AZOVI/863-880
ALGE3_AZOVI/1228-1245
ALGE3_AZOVI/1246-1263
ALGE3_AZOVI/1264-1281
ALGE3_AZOVI/1397-1414
ALGE3_AZOVI/1415-1432
ALGE3_AZOVI/1536-1553
ALGE3_AZOVI/1554-1571
ALGE3_AZOVI/1669-1686
ALGE3_AZOVI/1687-1704
ALGE3_AZOVI/1705-1722
ALGE3_AZOVI/387-404
ALGE3_AZOVI/405-422
ALGE3_AZOVI/423-440
ALGE3_AZOVI/538-555
ALGE3_AZOVI/556-573
ALGE3_AZOVI/574-591
ALGE3_AZOVI/695-712
ALGE3_AZOVI/713-730
ALGE3_AZOVI/731-748
ALGE4_AZOVI/403-420
ALGE4_AZOVI/421-438
ALGE5_AZOVI/387-404
ALGE5_AZOVI/405-422
ALGE5_AZOVI/423-440
ALGE5_AZOVI/556-573
ALGE5_AZOVI/574-591
ALGE5_AZOVI/694-711
ALGE5_AZOVI/712-729
ALGE5_AZOVI/827-844
ALGE5_AZOVI/845-862
ALGE5_AZOVI/863-880
ALGE6_AZOVI/382-394
ALGE6_AZOVI/400-417
ALGE6_AZOVI/418-435
ALGE6_AZOVI/561-578
ALGE6_AZOVI/579-596
ALGE6_AZOVI/722-739
ALGE6_AZOVI/740-757
ALGE7_AZOVI/386-403
ALGE7_AZOVI/404-421
ALGE7_AZOVI/422-439
ALGE7_AZOVI/537-554
ALGE7_AZOVI/553-563
ALGE7_AZOVI/564-581
ALGE7_AZOVI/582-599
ALGE7_AZOVI/714-731
ALGE7_AZOVI/732-749
APRA_PSEAE/355-367
APRA_PSEAE/359-376
APRA_PSEAE/368-385
B0BPP0_ACTPJ/718-735
B0BPP0_ACTPJ/736-753
B0BPP0_ACTPJ/754-771
B0BPP0_ACTPJ/772-789
B0BPP0_ACTPJ/793-809
B0BQR7_ACTPJ/744-761
B0BQR7_ACTPJ/762-779
B0BQR7_ACTPJ/780-797
B0BQR7_ACTPJ/798-815
B0BQR7_ACTPJ/826-843
B0BQR7_ACTPJ/844-861
B0BZ62_ACAM1/2033-2050
B0BZ62_ACAM1/2051-2068
B0BZ62_ACAM1/2437-2454
B0BZA2_ACAM1/316-333
B0BZA2_ACAM1/337-351
B0BZA2_ACAM1/352-369
B0BZA2_ACAM1/370-387
B0BZA2_ACAM1/388-405
B0BZA2_ACAM1/406-423
B0BZA2_ACAM1/424-441
B0BZA2_ACAM1/442-459
B0BZA2_ACAM1/460-477
B0C0X5_ACAM1/104-121
B0C0X5_ACAM1/1123-1137
B0C0X5_ACAM1/1138-1155
B0C0X5_ACAM1/1156-1173
B0C0X5_ACAM1/122-139
B0C0X5_ACAM1/13-30
B0C0X5_ACAM1/140-156
B0C0X5_ACAM1/158-175
B0C0X5_ACAM1/176-193
B0C0X5_ACAM1/194-210
B0C0X5_ACAM1/213-230
B0C0X5_ACAM1/22-39
B0C0X5_ACAM1/231-248
B0C0X5_ACAM1/249-265
B0C0X5_ACAM1/267-284
B0C0X5_ACAM1/285-302
B0C0X5_ACAM1/303-320
B0C0X5_ACAM1/31-47
B0C0X5_ACAM1/322-339
B0C0X5_ACAM1/340-357
B0C0X5_ACAM1/358-374
B0C0X5_ACAM1/376-393
B0C0X5_ACAM1/394-411
B0C0X5_ACAM1/412-428
B0C0X5_ACAM1/431-448
B0C0X5_ACAM1/449-466
B0C0X5_ACAM1/467-483
B0C0X5_ACAM1/485-502
B0C0X5_ACAM1/49-66
B0C0X5_ACAM1/503-520
B0C0X5_ACAM1/521-537
B0C0X5_ACAM1/540-557
B0C0X5_ACAM1/558-575
B0C0X5_ACAM1/576-592
B0C0X5_ACAM1/58-75
B0C0X5_ACAM1/594-611
B0C0X5_ACAM1/612-629
B0C0X5_ACAM1/630-645
B0C0X5_ACAM1/649-666
B0C0X5_ACAM1/667-684
B0C0X5_ACAM1/67-84
B0C0X5_ACAM1/685-701
B0C0X5_ACAM1/703-720
B0C0X5_ACAM1/721-738
B0C0X5_ACAM1/739-755
B0C0X5_ACAM1/758-775
B0C0X5_ACAM1/776-793
B0C0X5_ACAM1/794-810
B0C0X5_ACAM1/812-829
B0C0X5_ACAM1/830-847
B0C0X5_ACAM1/848-864
B0C0X5_ACAM1/85-101
B0C0X5_ACAM1/867-884
B0C0X5_ACAM1/885-902
B0C0X5_ACAM1/903-920
B0C0X5_ACAM1/921-938
B0C0X5_ACAM1/939-956
B0C419_ACAM1/352-364
B0C419_ACAM1/365-382
B0C633_ACAM1/11-28
B0C633_ACAM1/112-127
B0C633_ACAM1/119-136
B0C633_ACAM1/128-145
B0C633_ACAM1/137-154
B0C633_ACAM1/146-163
B0C633_ACAM1/164-181
B0C633_ACAM1/182-199
B0C633_ACAM1/2-19
B0C633_ACAM1/20-37
B0C633_ACAM1/200-217
B0C633_ACAM1/218-235
B0C633_ACAM1/236-249
B0C633_ACAM1/253-264
B0C633_ACAM1/265-282
B0C633_ACAM1/283-300
B0C633_ACAM1/29-46
B0C633_ACAM1/47-64
B0C633_ACAM1/65-82
B0C633_ACAM1/83-100
B0C634_ACAM1/106-123
B0C634_ACAM1/120-132
B0C634_ACAM1/124-141
B0C634_ACAM1/133-150
B0C634_ACAM1/142-159
B0C634_ACAM1/151-168
B0C634_ACAM1/160-177
B0C634_ACAM1/169-186
B0C634_ACAM1/178-195
B0C634_ACAM1/187-204
B0C634_ACAM1/196-209
B0C634_ACAM1/212-224
B0C634_ACAM1/225-242
B0C634_ACAM1/243-260
B0C634_ACAM1/273-285
B0C634_ACAM1/35-52
B0C634_ACAM1/53-70
B0C634_ACAM1/62-79
B0C634_ACAM1/71-83
B0C634_ACAM1/90-105
B0C752_ACAM1/1071-1088
B0C752_ACAM1/1089-1106
B0C752_ACAM1/1171-1188
B0C752_ACAM1/1432-1449
B0C752_ACAM1/1450-1467
B0C752_ACAM1/499-516
B0C752_ACAM1/894-911
B0C752_ACAM1/912-928
B0C752_ACAM1/998-1014
B0C755_ACAM1/1041-1058
B0C755_ACAM1/1050-1067
B0C755_ACAM1/1135-1152
B0C755_ACAM1/692-709
B0C755_ACAM1/938-955
B0C755_ACAM1/956-973
B0C7J9_ACAM1/264-281
B0C7J9_ACAM1/282-298
B0C7J9_ACAM1/416-433
B0C7J9_ACAM1/434-451
B0C7J9_ACAM1/452-469
B0C7J9_ACAM1/535-552
B0C7J9_ACAM1/553-570
B0C7J9_ACAM1/571-588
B0C7J9_ACAM1/589-606
B0C8X5_ACAM1/598-615
B0C8X5_ACAM1/616-633
B0C8X5_ACAM1/634-651
B0C8X5_ACAM1/652-669
B0C8X5_ACAM1/670-687
B0C951_ACAM1/1316-1333
B0C951_ACAM1/1334-1351
B0C951_ACAM1/1352-1369
B0C951_ACAM1/1370-1387
B0C951_ACAM1/1388-1405
B0CCM6_ACAM1/167-184
B0CCM6_ACAM1/185-202
B0CCM6_ACAM1/203-220
B0CCM6_ACAM1/221-238
B0CCM6_ACAM1/239-256
B0CCM6_ACAM1/248-265
B0CCM6_ACAM1/266-283
B0CCM6_ACAM1/275-292
B0CCM6_ACAM1/284-301
B0CCM6_ACAM1/293-310
B0CCM6_ACAM1/302-319
B0CCM6_ACAM1/320-337
B0CCT5_ACAM1/362-379
B0CCT5_ACAM1/371-388
B0CCT5_ACAM1/389-406
B0CCT5_ACAM1/407-424
B0CCT5_ACAM1/416-433
B0CCT5_ACAM1/425-442
B0CCT5_ACAM1/434-451
B0CCT5_ACAM1/443-460
B0CDH1_ACAM1/2431-2448
B0CDH1_ACAM1/2449-2466
B0CDH1_ACAM1/2467-2484
B0CDH1_ACAM1/2485-2502
B0CDH1_ACAM1/2503-2520
B0CDK3_ACAM1/1733-1750
B0CDK3_ACAM1/1751-1768
B0CDK3_ACAM1/1769-1786
B0CDK3_ACAM1/1787-1804
B0CEE1_ACAM1/1008-1025
B0CEE1_ACAM1/1017-1034
B0CEE1_ACAM1/1035-1052
B0CEE1_ACAM1/1053-1070
B0CEE1_ACAM1/1071-1088
B0CEE1_ACAM1/1089-1106
B0CEE1_ACAM1/1107-1124
B0CEE1_ACAM1/1125-1142
B0CEE1_ACAM1/1143-1160
B0CEE1_ACAM1/1161-1178
B0CEE1_ACAM1/1179-1196
B0CEE1_ACAM1/1197-1214
B0CEE1_ACAM1/1215-1232
B0CEE1_ACAM1/1233-1250
B0CEE1_ACAM1/1251-1268
B0CEE1_ACAM1/1269-1286
B0CEE1_ACAM1/1287-1304
B0CEE1_ACAM1/1305-1322
B0CEE1_ACAM1/1323-1340
B0CEE1_ACAM1/1341-1358
B0CEE1_ACAM1/1359-1376
B0CEE1_ACAM1/1377-1394
B0CEE1_ACAM1/1395-1412
B0CEE1_ACAM1/1413-1430
B0CEE1_ACAM1/1431-1448
B0CEE1_ACAM1/1449-1466
B0CEE1_ACAM1/1458-1475
B0CEE1_ACAM1/1467-1484
B0CEE1_ACAM1/1476-1493
B0CEE1_ACAM1/1485-1502
B0CEE1_ACAM1/1494-1511
B0CEE1_ACAM1/990-1007
B0CEE1_ACAM1/999-1016
B0CES7_ACAM1/106-132
B0CES7_ACAM1/1067-1084
B0CES7_ACAM1/1085-1101
B0CES7_ACAM1/1103-1120
B0CES7_ACAM1/1121-1136
B0CES7_ACAM1/1139-1156
B0CES7_ACAM1/1214-1231
B0CES7_ACAM1/1232-1249
B0CES7_ACAM1/1250-1267
B0CES7_ACAM1/1268-1285
B0CES7_ACAM1/133-149
B0CES7_ACAM1/1342-1359
B0CES7_ACAM1/1351-1368
B0CES7_ACAM1/1369-1386
B0CES7_ACAM1/1387-1404
B0CES7_ACAM1/1405-1422
B0CES7_ACAM1/1414-1431
B0CES7_ACAM1/1423-1440
B0CES7_ACAM1/1432-1449
B0CES7_ACAM1/1441-1455
B0CES7_ACAM1/1516-1533
B0CES7_ACAM1/152-169
B0CES7_ACAM1/1534-1551
B0CES7_ACAM1/1552-1569
B0CES7_ACAM1/1570-1587
B0CES7_ACAM1/1588-1605
B0CES7_ACAM1/1606-1623
B0CES7_ACAM1/1624-1641
B0CES7_ACAM1/1660-1677
B0CES7_ACAM1/1669-1686
B0CES7_ACAM1/1678-1695
B0CES7_ACAM1/1687-1704
B0CES7_ACAM1/170-187
B0CES7_ACAM1/1705-1722
B0CES7_ACAM1/188-205
B0CES7_ACAM1/206-223
B0CES7_ACAM1/22-38
B0CES7_ACAM1/224-241
B0CES7_ACAM1/242-258
B0CES7_ACAM1/261-278
B0CES7_ACAM1/279-296
B0CES7_ACAM1/297-313
B0CES7_ACAM1/315-332
B0CES7_ACAM1/333-350
B0CES7_ACAM1/351-368
B0CES7_ACAM1/369-386
B0CES7_ACAM1/387-402
B0CES7_ACAM1/406-423
B0CES7_ACAM1/41-58
B0CES7_ACAM1/424-441
B0CES7_ACAM1/442-458
B0CES7_ACAM1/461-478
B0CES7_ACAM1/479-496
B0CES7_ACAM1/497-514
B0CES7_ACAM1/515-532
B0CES7_ACAM1/59-73
B0CES7_ACAM1/701-713
B0CES7_ACAM1/714-731
B0CES7_ACAM1/732-749
B0CES7_ACAM1/768-785
B0CES7_ACAM1/786-802
B0CES7_ACAM1/805-822
B0CES7_ACAM1/823-840
B0CES7_ACAM1/841-858
B0CES7_ACAM1/859-876
B0CES7_ACAM1/877-894
B0CES7_ACAM1/895-912
B0CES7_ACAM1/913-930
B0CES7_ACAM1/931-948
B0CES7_ACAM1/949-965
B0CES7_ACAM1/968-985
B0CES7_ACAM1/986-1003
B0CET5_ACAM1/100-117
B0CET5_ACAM1/118-135
B0CET5_ACAM1/127-144
B0CET5_ACAM1/136-153
B0CET5_ACAM1/145-162
B0CET5_ACAM1/154-171
B0CET5_ACAM1/172-189
B0CET5_ACAM1/190-207
B0CET5_ACAM1/28-45
B0CET5_ACAM1/37-54
B0CET5_ACAM1/46-63
B0CET5_ACAM1/55-72
B0CET5_ACAM1/630-647
B0CET5_ACAM1/64-81
B0CET5_ACAM1/648-665
B0CET5_ACAM1/73-90
B0CET5_ACAM1/82-99
B0CET5_ACAM1/91-108
B0CF15_ACAM1/416-433
B0CF15_ACAM1/434-451
B0CF15_ACAM1/452-469
B0CF15_ACAM1/470-487
B0CF15_ACAM1/488-505
B0CF15_ACAM1/506-523
B0CF15_ACAM1/515-532
B0CF15_ACAM1/524-541
B0CF15_ACAM1/533-550
B0CF15_ACAM1/551-568
B0CF15_ACAM1/569-586
B0CF15_ACAM1/587-604
B0CF15_ACAM1/605-622
B0CF15_ACAM1/623-640
B0CF15_ACAM1/641-658
B0CF15_ACAM1/663-676
B0CF15_ACAM1/677-694
B0CF15_ACAM1/695-712
B0CF15_ACAM1/713-729
B0CF15_ACAM1/740-757
B0CF15_ACAM1/758-775
B0CF15_ACAM1/776-793
B0CF15_ACAM1/785-802
B0CF15_ACAM1/794-811
B0CF15_ACAM1/803-820
B0CF81_ACAM1/1029-1046
B0CF81_ACAM1/1047-1060
B0CF81_ACAM1/1062-1073
B0CF81_ACAM1/1065-1082
B0CF81_ACAM1/1101-1118
B0CF81_ACAM1/1119-1136
B0CF81_ACAM1/1128-1145
B0CF81_ACAM1/1137-1154
B0CF81_ACAM1/121-138
B0CF81_ACAM1/1218-1235
B0CF81_ACAM1/1261-1271
B0CF81_ACAM1/196-210
B0CF81_ACAM1/216-228
B0CF81_ACAM1/285-300
B0CF81_ACAM1/357-372
B0CF81_ACAM1/36-48
B0CF81_ACAM1/427-444
B0CF81_ACAM1/499-516
B0CF81_ACAM1/571-588
B0CF81_ACAM1/70-84
B0CF81_ACAM1/85-102
B0CF81_ACAM1/975-988
B0CGA5_ACAM1/786-803
B0CGA5_ACAM1/804-821
B0CGA5_ACAM1/822-839
B0CGA5_ACAM1/831-848
B0CGA5_ACAM1/849-866
B0CGA5_ACAM1/927-944
B0CGA5_ACAM1/946-962
B0FXD9_PSEFL/343-360
B0FXD9_PSEFL/361-378
B0FXD9_PSEFL/370-387
B0FXD9_PSEFL/379-394
B0FXE0_PSEFL/348-365
B0FXE0_PSEFL/362-374
B0FXE0_PSEFL/366-383
B0FXE0_PSEFL/375-392
B0JFG0_MICAN/1596-1613
B0JFG0_MICAN/1614-1631
B0JGB6_MICAN/1-13
B0JGB6_MICAN/104-121
B0JGB6_MICAN/179-196
B0JGB6_MICAN/197-213
B0JGB6_MICAN/301-318
B0JGB6_MICAN/319-336
B0JGB6_MICAN/337-354
B0JGB6_MICAN/355-372
B0JGB6_MICAN/86-103
B0JGS0_MICAN/117-134
B0JGS0_MICAN/135-152
B0JGS0_MICAN/153-170
B0JGS0_MICAN/228-245
B0JGS0_MICAN/246-263
B0JGS0_MICAN/264-281
B0JGS0_MICAN/27-44
B0JGS0_MICAN/357-374
B0JGS0_MICAN/45-62
B0JGS0_MICAN/63-80
B0JGS0_MICAN/81-97
B0JGS0_MICAN/99-116
B0JH16_MICAN/1493-1510
B0JH16_MICAN/1583-1595
B0JH16_MICAN/1601-1618
B0JH16_MICAN/1619-1636
B0JH16_MICAN/195-212
B0JH16_MICAN/386-403
B0JH16_MICAN/559-576
B0JH16_MICAN/723-740
B0JH16_MICAN/732-749
B0JH16_MICAN/895-912
B0JH16_MICAN/904-921
B0JH16_MICAN/980-997
B0JH16_MICAN/998-1015
B0JIW0_MICAN/1012-1029
B0JIW0_MICAN/1030-1047
B0JIW0_MICAN/1093-1110
B0JIW0_MICAN/1111-1128
B0JIW0_MICAN/1179-1200
B0JIW0_MICAN/1201-1218
B0JIW0_MICAN/850-867
B0JIW0_MICAN/868-885
B0JIW0_MICAN/931-948
B0JIW0_MICAN/949-966
B0JJN8_MICAN/167-184
B0JJN8_MICAN/185-202
B0JJN8_MICAN/203-220
B0JJN8_MICAN/223-238
B0JJN8_MICAN/305-322
B0JJN8_MICAN/323-340
B0JJN8_MICAN/341-358
B0JJN8_MICAN/361-376
B0JJN8_MICAN/441-454
B0JJN8_MICAN/450-467
B0JJN8_MICAN/468-485
B0JJN8_MICAN/486-501
B0JJN8_MICAN/500-513
B0JJN8_MICAN/573-590
B0JJN8_MICAN/582-599
B0JJN8_MICAN/591-608
B0JJN8_MICAN/600-617
B0JJN8_MICAN/609-623
B0JJP6_MICAN/149-166
B0JJP6_MICAN/163-175
B0JJP6_MICAN/167-184
B0JJP6_MICAN/185-202
B0JJP6_MICAN/59-76
B0JJP6_MICAN/68-85
B0JK17_MICAN/115-130
B0JK17_MICAN/128-142
B0JK17_MICAN/203-213
B0JK17_MICAN/214-231
B0JK17_MICAN/223-240
B0JK17_MICAN/232-249
B0JK17_MICAN/241-255
B0JK17_MICAN/52-69
B0JK17_MICAN/61-78
B0JK17_MICAN/727-744
B0JK17_MICAN/745-762
B0JK17_MICAN/79-96
B0JK17_MICAN/97-114
B0JK19_MICAN/31-43
B0JK19_MICAN/55-72
B0JK19_MICAN/64-81
B0JK19_MICAN/73-90
B0JK19_MICAN/82-99
B0JK19_MICAN/91-108
B0JK74_MICAN/1225-1242
B0JK74_MICAN/1306-1323
B0JK74_MICAN/1315-1332
B0JK74_MICAN/1324-1341
B0JK74_MICAN/1333-1350
B0JKJ9_MICAN/1075-1090
B0JKJ9_MICAN/1093-1110
B0JKJ9_MICAN/1111-1128
B0JKJ9_MICAN/1129-1146
B0JKJ9_MICAN/1138-1155
B0JKJ9_MICAN/1147-1164
B0JKJ9_MICAN/1156-1173
B0JN05_MICAN/167-184
B0JN05_MICAN/185-202
B0JN05_MICAN/203-220
B0JN05_MICAN/315-329
B0JN05_MICAN/330-347
B0JN05_MICAN/348-364
B0JN05_MICAN/669-686
B0JN05_MICAN/687-704
B0JR54_MICAN/10-26
B0JR54_MICAN/18-35
B0JR54_MICAN/27-44
B0JR54_MICAN/55-69
B0JT21_MICAN/1503-1520
B0JT21_MICAN/1521-1538
B0JT21_MICAN/1539-1556
B0JT21_MICAN/1557-1574
B0JT30_MICAN/2-19
B0JT30_MICAN/20-37
B0JT30_MICAN/38-55
B0JT30_MICAN/56-73
B0JT30_MICAN/74-91
B0JT30_MICAN/92-109
B0JVP3_MICAN/139-156
B0JVP3_MICAN/157-174
B0JVP3_MICAN/175-192
B0JVP3_MICAN/193-210
B0JVP3_MICAN/211-228
B0JWV7_MICAN/111-127
B0JWV7_MICAN/30-47
B0JWV7_MICAN/56-73
B0JWV7_MICAN/74-91
B0JWV7_MICAN/823-840
B0JWV7_MICAN/832-849
B0JWV7_MICAN/841-858
B0JWV7_MICAN/850-867
B0JX23_MICAN/1067-1084
B0JX23_MICAN/1085-1102
B0JX23_MICAN/853-870
B0JX23_MICAN/862-879
B0JX23_MICAN/956-968
B0JX23_MICAN/969-986
B0KGY2_PSEPG/6198-6215
B0KGY2_PSEPG/6521-6535
B0KGY2_PSEPG/6589-6605
B0KGY2_PSEPG/6597-6614
B0KGY2_PSEPG/6606-6623
B0KGY2_PSEPG/6615-6632
B0KGY2_PSEPG/6624-6641
B0KGY2_PSEPG/6633-6650
B0KJL7_PSEPG/2436-2453
B0KJL7_PSEPG/2454-2471
B0KJL7_PSEPG/2481-2498
B0KJL7_PSEPG/2490-2507
B0KJL7_PSEPG/2526-2542
B0KJL7_PSEPG/2580-2597
B0KJL7_PSEPG/2712-2729
B0KJL7_PSEPG/3167-3184
B0KJL7_PSEPG/3176-3193
B0KJL7_PSEPG/3185-3202
B0KJL7_PSEPG/3194-3211
B0KJL7_PSEPG/3203-3220
B0KJL7_PSEPG/3212-3229
B0KJL7_PSEPG/3230-3247
B0KJL7_PSEPG/3294-3311
B0KJL7_PSEPG/3312-3329
B0KJL7_PSEPG/3385-3402
B0KJL7_PSEPG/3403-3420
B0KJL7_PSEPG/3421-3438
B0KJL7_PSEPG/3439-3456
B0KJL7_PSEPG/3457-3474
B0KJL7_PSEPG/3475-3492
B0KJL7_PSEPG/3493-3510
B0KJL7_PSEPG/3511-3528
B0KJL7_PSEPG/909-926
B0KJL7_PSEPG/918-935
B0KJL7_PSEPG/927-944
B0KJL7_PSEPG/936-953
B0KJL7_PSEPG/945-962
B0KJL7_PSEPG/954-971
B0SX69_CAUSK/2201-2218
B0SX69_CAUSK/2219-2236
B0SX69_CAUSK/2237-2254
B0SXS4_CAUSK/1108-1125
B0SXS4_CAUSK/1167-1183
B0SXS4_CAUSK/1175-1192
B0SXS4_CAUSK/1184-1201
B0SXS4_CAUSK/1202-1218
B0SXS4_CAUSK/1402-1418
B0SXS4_CAUSK/1438-1455
B0SXS4_CAUSK/1474-1491
B0SXS4_CAUSK/1675-1692
B0SXS4_CAUSK/1693-1710
B0SXS4_CAUSK/1711-1728
B0SXS4_CAUSK/1790-1807
B0SXS4_CAUSK/2005-2022
B0SXS4_CAUSK/2023-2040
B0SXS4_CAUSK/2041-2057
B0SXS4_CAUSK/2135-2152
B0SXS4_CAUSK/2153-2170
B0SXS4_CAUSK/2207-2224
B0SXS4_CAUSK/2225-2242
B0SXS4_CAUSK/2243-2260
B0SXS4_CAUSK/2261-2278
B0SXS4_CAUSK/2851-2868
B0SXS4_CAUSK/2869-2886
B0SXS4_CAUSK/2887-2904
B0SXS4_CAUSK/2905-2922
B0SXS4_CAUSK/2923-2940
B0SXS4_CAUSK/2941-2958
B0SXS4_CAUSK/2959-2976
B0SXS4_CAUSK/2977-2994
B0SXS4_CAUSK/3065-3082
B0SXS4_CAUSK/3083-3100
B0SXS4_CAUSK/3101-3118
B0SYK1_CAUSK/114-131
B0SYK1_CAUSK/141-158
B0SYK1_CAUSK/96-113
B0T214_CAUSK/219-228
B0T214_CAUSK/239-256
B0T214_CAUSK/257-274
B0T214_CAUSK/275-292
B0T3Z8_CAUSK/27-44
B0T3Z8_CAUSK/45-62
B0T3Z8_CAUSK/63-78
B0T438_CAUSK/124-141
B0T438_CAUSK/34-51
B0T438_CAUSK/536-553
B0T438_CAUSK/545-558
B0T438_CAUSK/560-572
B0T438_CAUSK/636-653
B0T438_CAUSK/717-734
B0T438_CAUSK/726-743
B0T438_CAUSK/798-815
B0T438_CAUSK/807-824
B0T438_CAUSK/816-833
B0T558_CAUSK/434-446
B0T558_CAUSK/447-464
B0T558_CAUSK/465-482
B0T558_CAUSK/545-562
B0T558_CAUSK/563-580
B0T558_CAUSK/581-594
B0T558_CAUSK/590-607
B0T7R1_CAUSK/26-43
B0T7R1_CAUSK/35-52
B0T7R1_CAUSK/44-61
B0T7R1_CAUSK/53-70
B0T7R1_CAUSK/62-79
B0T7R1_CAUSK/71-88
B0T7R1_CAUSK/89-106
B0T829_CAUSK/908-925
B0T829_CAUSK/926-943
B0T829_CAUSK/944-961
B0TJ58_SHEHH/1919-1936
B0TJ58_SHEHH/1937-1954
B0TJ58_SHEHH/1955-1972
B0U213_XYLFM/1046-1062
B0U213_XYLFM/1135-1152
B0U213_XYLFM/1147-1161
B0U213_XYLFM/1153-1170
B0U213_XYLFM/1162-1179
B0U213_XYLFM/1191-1208
B0U213_XYLFM/1301-1318
B0U213_XYLFM/1310-1327
B0U213_XYLFM/1339-1356
B0U213_XYLFM/1450-1467
B0U213_XYLFM/1468-1485
B0U213_XYLFM/1486-1503
B0U213_XYLFM/1504-1521
B0U213_XYLFM/1534-1551
B0U213_XYLFM/1656-1670
B0U213_XYLFM/942-959
B0U213_XYLFM/960-977
B0U213_XYLFM/978-995
B0U213_XYLFM/996-1013
B0U3X8_XYLFM/717-734
B0U3X8_XYLFM/726-743
B0U3X8_XYLFM/735-752
B0U3X8_XYLFM/744-761
B0U3X8_XYLFM/753-770
B0U3X8_XYLFM/762-779
B0U3X8_XYLFM/771-788
B0U3X8_XYLFM/780-797
B0U3X8_XYLFM/809-826
B0U6G7_XYLFM/1016-1033
B0U6G7_XYLFM/1144-1161
B0U6G7_XYLFM/1162-1179
B0U6G7_XYLFM/1180-1195
B0U6G7_XYLFM/1306-1321
B0U6G7_XYLFM/1324-1341
B0U6G7_XYLFM/1342-1357
B0U6G7_XYLFM/624-644
B0U6G7_XYLFM/647-662
B0U6G7_XYLFM/654-671
B0U6G7_XYLFM/663-680
B0U6G7_XYLFM/672-689
B0U6G7_XYLFM/800-817
B0U6G7_XYLFM/818-835
B0U6G7_XYLFM/836-853
B0U6G7_XYLFM/962-979
B0U6G7_XYLFM/980-997
B0U6G7_XYLFM/998-1015
B0UL98_METS4/106-122
B0UL98_METS4/124-141
B0UL98_METS4/142-159
B0UL98_METS4/178-195
B0UL98_METS4/196-209
B0UL98_METS4/210-227
B0UL98_METS4/228-245
B0UL98_METS4/246-263
B0UL98_METS4/255-272
B0UL98_METS4/273-290
B0UL98_METS4/43-60
B0UL98_METS4/61-78
B0UL98_METS4/88-105
B0UPU3_METS4/129-146
B0UPU3_METS4/147-164
B0UPU3_METS4/165-182
B0UPU3_METS4/277-294
B0UPU3_METS4/295-312
B0UPU3_METS4/324-341
B0UPU3_METS4/416-433
B0UPU3_METS4/425-442
B0UPU3_METS4/488-505
B0UPU3_METS4/497-514
B0UPU3_METS4/515-532
B0UQ58_METS4/1733-1750
B0UQ58_METS4/1742-1759
B0UQ58_METS4/1751-1768
B0UQ58_METS4/1760-1777
B0UQ58_METS4/1769-1786
B0UQ58_METS4/1778-1795
B0UQ58_METS4/1805-1822
B0UQ58_METS4/1823-1840
B0UQ58_METS4/1841-1858
B0UQ58_METS4/1859-1876
B0UQ58_METS4/1877-1894
B0UQ58_METS4/1895-1912
B0UQ58_METS4/1913-1930
B0UQ58_METS4/1931-1948
B0UQ58_METS4/1949-1966
B0UQ58_METS4/1958-1975
B0UQ58_METS4/1967-1984
B0UQ58_METS4/1976-1993
B0UQ58_METS4/1994-2011
B0UQ58_METS4/2012-2029
B0UQ59_METS4/1333-1350
B0UQ59_METS4/1351-1368
B0UQ59_METS4/1369-1386
B0UQ59_METS4/1387-1404
B0UQ59_METS4/1405-1422
B0UQ59_METS4/1424-1440
B0UQ59_METS4/1441-1458
B0UQ59_METS4/1459-1476
B0UQ59_METS4/1477-1494
B0UQ59_METS4/1495-1512
B0UQ59_METS4/1522-1539
B0UQ59_METS4/1540-1557
B0UQ59_METS4/1558-1575
B0UQ59_METS4/1576-1593
B0UQ59_METS4/1594-1611
B0UQ59_METS4/1612-1629
B0UQ59_METS4/1630-1647
B0UQ59_METS4/1648-1665
B0UQ59_METS4/1666-1683
B0UQ59_METS4/1684-1701
B0UQ59_METS4/1702-1719
B0UQ63_METS4/680-697
B0UQ63_METS4/716-733
B0UQ63_METS4/734-751
B0UQ63_METS4/752-769
B0UQ63_METS4/770-787
B0UQ63_METS4/789-805
B0UQ63_METS4/806-823
B0UQ63_METS4/824-841
B0UQ63_METS4/842-859
B0UQ63_METS4/860-877
B0UQ63_METS4/869-886
B0UQ63_METS4/878-895
B0UQ63_METS4/887-904
B0UQB7_METS4/103-116
B0UQB7_METS4/117-131
B0UQB7_METS4/137-154
B0UQB7_METS4/146-163
B0UQB7_METS4/155-169
B0UQB7_METS4/168-183
B0UQB7_METS4/192-203
B0UQB7_METS4/195-212
B0UQB7_METS4/204-221
B0UQB7_METS4/222-239
B0UQB7_METS4/29-45
B0UQB7_METS4/37-54
B0UQB7_METS4/46-63
B0UQB7_METS4/55-72
B0UQB7_METS4/81-96
B0UR77_METS4/10-27
B0UR77_METS4/106-120
B0UR77_METS4/117-134
B0UR77_METS4/146-163
B0UR77_METS4/164-181
B0UR77_METS4/2-18
B0UR77_METS4/36-51
B0UR77_METS4/71-87
B0UR77_METS4/79-96
B0UR77_METS4/88-105
B0UR77_METS4/97-114
B0UUQ0_HAES2/71-88
B0UUQ0_HAES2/89-105
B1A5Q9_9ENTR/348-365
B1A5Q9_9ENTR/357-374
B1A5Q9_9ENTR/366-383
B1A5Q9_9ENTR/375-392
B1JFF2_PSEPW/5417-5432
B1JFF2_PSEPW/5732-5746
B1JFF2_PSEPW/5808-5825
B1JFF2_PSEPW/5826-5843
B1JFF2_PSEPW/5844-5861
B1K647_BURCC/1007-1024
B1K647_BURCC/1016-1033
B1K647_BURCC/1025-1042
B1K647_BURCC/1106-1123
B1K647_BURCC/1394-1411
B1K647_BURCC/618-635
B1K647_BURCC/636-653
B1K647_BURCC/654-671
B1K647_BURCC/672-689
B1K647_BURCC/704-721
B1K647_BURCC/722-739
B1K647_BURCC/740-757
B1K647_BURCC/758-775
B1K647_BURCC/776-793
B1K647_BURCC/808-825
B1K647_BURCC/826-843
B1K647_BURCC/844-861
B1K647_BURCC/862-879
B1K647_BURCC/880-897
B1K647_BURCC/913-929
B1K647_BURCC/930-947
B1K647_BURCC/948-965
B1K647_BURCC/966-983
B1K647_BURCC/999-1015
B1PF33_9PROT/320-334
B1PF33_9PROT/454-466
B1PF33_9PROT/472-490
B1PF33_9PROT/497-514
B1W4Z2_STRGG/201-218
B1W4Z2_STRGG/219-235
B1W4Z2_STRGG/228-245
B1W4Z2_STRGG/237-254
B1W4Z2_STRGG/246-263
B1WNL0_CYAA5/1553-1570
B1WNL0_CYAA5/1562-1579
B1WNL0_CYAA5/1571-1588
B1WNL0_CYAA5/1580-1597
B1WNL0_CYAA5/1589-1606
B1WNL0_CYAA5/1598-1615
B1WPH5_CYAA5/109-126
B1WPH5_CYAA5/127-144
B1WPH5_CYAA5/136-153
B1WPH5_CYAA5/154-171
B1WPH5_CYAA5/259-271
B1WPH5_CYAA5/279-296
B1WPH5_CYAA5/288-305
B1WPH5_CYAA5/297-314
B1WPH5_CYAA5/306-323
B1WPH5_CYAA5/324-341
B1WPH5_CYAA5/37-54
B1WPH5_CYAA5/428-441
B1WPH5_CYAA5/449-466
B1WPH5_CYAA5/458-475
B1WPH5_CYAA5/467-484
B1WPH5_CYAA5/476-493
B1WPH5_CYAA5/55-72
B1WPH5_CYAA5/73-90
B1WPH5_CYAA5/91-108
B1WTG5_CYAA5/134-151
B1WTG5_CYAA5/152-169
B1WTG5_CYAA5/170-187
B1WTG5_CYAA5/188-205
B1WTG5_CYAA5/19-36
B1WTG5_CYAA5/206-223
B1WTG5_CYAA5/224-241
B1WTG5_CYAA5/242-259
B1WTG5_CYAA5/272-284
B1WTG5_CYAA5/37-54
B1WTG5_CYAA5/46-63
B1WTG5_CYAA5/55-72
B1WTG5_CYAA5/64-81
B1X2S6_CYAA5/1061-1078
B1X2S6_CYAA5/1079-1096
B1X2S6_CYAA5/1165-1182
B1X2S6_CYAA5/1183-1200
B1X2S6_CYAA5/1201-1218
B1X2S6_CYAA5/1219-1236
B1X2S6_CYAA5/1239-1256
B1X2S6_CYAA5/1270-1287
B1X2S6_CYAA5/1288-1305
B1X2S6_CYAA5/1306-1323
B1X2S6_CYAA5/1324-1341
B1X2S6_CYAA5/1342-1359
B1X2S6_CYAA5/1360-1377
B1X2S6_CYAA5/1378-1395
B1X2S6_CYAA5/1396-1413
B1X2S6_CYAA5/1414-1431
B1X2S6_CYAA5/1432-1449
B1X2S6_CYAA5/1450-1467
B1X2S6_CYAA5/1468-1485
B1X2S6_CYAA5/1486-1503
B1X2S6_CYAA5/1504-1521
B1X2S6_CYAA5/1522-1539
B1X2S6_CYAA5/1959-1976
B1XZR1_LEPCP/1003-1020
B1XZR1_LEPCP/1021-1038
B1XZR1_LEPCP/1093-1110
B1XZR1_LEPCP/1111-1128
B1XZR1_LEPCP/1185-1202
B1XZR1_LEPCP/1203-1220
B1XZR1_LEPCP/1275-1292
B1XZR1_LEPCP/1293-1310
B1XZR1_LEPCP/366-383
B1XZR1_LEPCP/385-401
B1XZR1_LEPCP/448-465
B1XZR1_LEPCP/466-483
B1XZR1_LEPCP/484-501
B1XZR1_LEPCP/565-582
B1XZR1_LEPCP/639-656
B1XZR1_LEPCP/657-674
B1XZR1_LEPCP/729-746
B1XZR1_LEPCP/747-764
B1XZR1_LEPCP/821-838
B1XZR1_LEPCP/839-856
B1XZR1_LEPCP/911-928
B1XZR1_LEPCP/929-946
B1Y442_LEPCP/1143-1167
B1Y442_LEPCP/1406-1423
B1Y442_LEPCP/1424-1441
B1Y442_LEPCP/1517-1534
B1Y442_LEPCP/1535-1552
B1Y442_LEPCP/872-889
B1Y442_LEPCP/881-898
B1Y442_LEPCP/890-907
B1Y442_LEPCP/899-916
B1Y442_LEPCP/937-958
B1Y442_LEPCP/980-997
B1Y442_LEPCP/989-1003
B1Z0Q1_BURA4/1001-1017
B1Z0Q1_BURA4/1009-1026
B1Z0Q1_BURA4/1018-1035
B1Z0Q1_BURA4/1027-1044
B1Z0Q1_BURA4/1108-1125
B1Z0Q1_BURA4/1396-1413
B1Z0Q1_BURA4/624-637
B1Z0Q1_BURA4/638-655
B1Z0Q1_BURA4/656-673
B1Z0Q1_BURA4/674-691
B1Z0Q1_BURA4/706-723
B1Z0Q1_BURA4/724-741
B1Z0Q1_BURA4/742-759
B1Z0Q1_BURA4/760-777
B1Z0Q1_BURA4/778-795
B1Z0Q1_BURA4/810-827
B1Z0Q1_BURA4/828-845
B1Z0Q1_BURA4/846-863
B1Z0Q1_BURA4/864-881
B1Z0Q1_BURA4/882-899
B1Z0Q1_BURA4/915-931
B1Z0Q1_BURA4/932-949
B1Z0Q1_BURA4/950-967
B1Z0Q1_BURA4/968-985
B1Z7U6_METPB/219-234
B1Z7U6_METPB/235-252
B1Z7U6_METPB/253-270
B1Z7U6_METPB/271-287
B1ZB67_METPB/113-130
B1ZB67_METPB/131-148
B1ZB67_METPB/14-31
B1ZB67_METPB/149-166
B1ZB67_METPB/158-175
B1ZB67_METPB/167-184
B1ZB67_METPB/35-53
B1ZB67_METPB/59-76
B1ZB67_METPB/77-93
B1ZB67_METPB/95-112
B1ZBA3_METPB/118-135
B1ZBA3_METPB/280-297
B1ZBA3_METPB/298-315
B1ZBA3_METPB/316-333
B1ZBA3_METPB/334-349
B1ZBA3_METPB/352-369
B1ZBA3_METPB/64-81
B1ZBA3_METPB/82-99
B1ZES9_METPB/299-316
B1ZES9_METPB/308-325
B1ZES9_METPB/326-343
B1ZES9_METPB/406-423
B1ZES9_METPB/424-441
B1ZHV0_METPB/381-398
B1ZHV0_METPB/399-416
B1ZHV1_METPB/370-387
B1ZHV1_METPB/379-396
B1ZHV1_METPB/388-405
B1ZIM1_METPB/101-114
B1ZIM1_METPB/158-172
B1ZIM1_METPB/176-186
B1ZIM1_METPB/216-229
B1ZIM1_METPB/23-40
B1ZIM1_METPB/237-247
B1ZIM1_METPB/247-262
B1ZIM1_METPB/263-280
B1ZIM1_METPB/41-58
B1ZIM1_METPB/59-73
B1ZIM1_METPB/72-84
B1ZLP5_METPB/339-356
B1ZLP5_METPB/357-374
B1ZLP5_METPB/375-392
B2BSQ4_LEGPN/3878-3893
B2BSQ4_LEGPN/3894-3911
B2BSQ4_LEGPN/3912-3928
B2BSQ4_LEGPN/3965-3982
B2BSQ4_LEGPN/3983-4000
B2BSQ4_LEGPN/3992-4009
B2BSQ4_LEGPN/4010-4027
B2BSQ4_LEGPN/4521-4538
B2BSQ4_LEGPN/4539-4556
B2I1C9_ACIBC/1011-1028
B2I1C9_ACIBC/1029-1046
B2I1C9_ACIBC/1173-1188
B2I1C9_ACIBC/1182-1199
B2I1C9_ACIBC/1200-1217
B2I6U5_XYLF2/1036-1053
B2I6U5_XYLF2/1048-1062
B2I6U5_XYLF2/1054-1071
B2I6U5_XYLF2/1063-1080
B2I6U5_XYLF2/1072-1089
B2I6U5_XYLF2/1081-1098
B2I6U5_XYLF2/1106-1127
B2I6U5_XYLF2/1220-1237
B2I6U5_XYLF2/1232-1246
B2I6U5_XYLF2/1247-1264
B2I6U5_XYLF2/1272-1293
B2I6U5_XYLF2/1386-1403
B2I6U5_XYLF2/1398-1412
B2I6U5_XYLF2/1404-1421
B2I6U5_XYLF2/1413-1430
B2I6U5_XYLF2/1422-1439
B2I6U5_XYLF2/1431-1448
B2I6U5_XYLF2/1456-1477
B2I6U5_XYLF2/1570-1587
B2I6U5_XYLF2/1582-1596
B2I6U5_XYLF2/1597-1614
B2I6U5_XYLF2/1622-1643
B2I6U5_XYLF2/1736-1753
B2I6U5_XYLF2/1748-1762
B2I6U5_XYLF2/1754-1771
B2I6U5_XYLF2/1763-1780
B2I6U5_XYLF2/1772-1789
B2I6U5_XYLF2/1781-1798
B2I6U5_XYLF2/1806-1827
B2I6U5_XYLF2/1920-1937
B2I6U5_XYLF2/1932-1946
B2I6U5_XYLF2/1947-1964
B2I6U5_XYLF2/1972-1993
B2I6U5_XYLF2/861-878
B2I6U5_XYLF2/879-896
B2I6U5_XYLF2/897-914
B2I6U5_XYLF2/922-943
B2I7A3_XYLF2/1068-1080
B2I7A3_XYLF2/1082-1094
B2I7A3_XYLF2/1086-1103
B2I7A3_XYLF2/1095-1112
B2I7A3_XYLF2/1104-1121
B2I7A3_XYLF2/1113-1130
B2I7A3_XYLF2/1142-1159
B2I7A3_XYLF2/1252-1264
B2I7A3_XYLF2/1266-1278
B2I7A3_XYLF2/1270-1287
B2I7A3_XYLF2/1279-1296
B2I7A3_XYLF2/1288-1305
B2I7A3_XYLF2/1297-1314
B2I7A3_XYLF2/1326-1343
B2I7A3_XYLF2/1436-1453
B2I7A3_XYLF2/1448-1462
B2I7A3_XYLF2/1463-1480
B2I7A3_XYLF2/1492-1509
B2I7A3_XYLF2/1602-1619
B2I7A3_XYLF2/1614-1628
B2I7A3_XYLF2/1620-1637
B2I7A3_XYLF2/1629-1646
B2I7A3_XYLF2/1658-1675
B2I7A3_XYLF2/727-744
B2I7A3_XYLF2/745-762
B2I7A3_XYLF2/763-780
B2I7A3_XYLF2/792-809
B2I7A3_XYLF2/902-919
B2I7A3_XYLF2/914-928
B2I7A3_XYLF2/929-946
B2I7A3_XYLF2/958-975
B2I7M0_XYLF2/1078-1095
B2I7M0_XYLF2/1090-1104
B2I7M0_XYLF2/1096-1113
B2I7M0_XYLF2/1105-1122
B2I7M0_XYLF2/1133-1150
B2I7M0_XYLF2/1243-1260
B2I7M0_XYLF2/1261-1278
B2I7M0_XYLF2/1279-1296
B2I7M0_XYLF2/1297-1314
B2I7M0_XYLF2/1327-1344
B2I7M0_XYLF2/1449-1463
B2I7M0_XYLF2/913-930
B2I7M0_XYLF2/922-939
B2I7M0_XYLF2/931-948
B2I7M0_XYLF2/940-957
B2I7M0_XYLF2/968-985
B2IAP9_XYLF2/649-670
B2IAP9_XYLF2/672-687
B2IAP9_XYLF2/679-696
B2IAP9_XYLF2/688-705
B2IAP9_XYLF2/697-714
B2IAP9_XYLF2/825-840
B2IAP9_XYLF2/843-860
B2IAP9_XYLF2/861-878
B2IL47_BEII9/1015-1032
B2IL47_BEII9/1051-1065
B2IL47_BEII9/1196-1209
B2IL47_BEII9/2110-2127
B2IL47_BEII9/2119-2136
B2IL47_BEII9/2128-2145
B2IL47_BEII9/2137-2154
B2IL47_BEII9/2190-2207
B2IL47_BEII9/2199-2216
B2IL47_BEII9/2208-2225
B2IL47_BEII9/2217-2234
B2IL47_BEII9/2270-2287
B2IL47_BEII9/2279-2296
B2IL47_BEII9/2288-2305
B2IL47_BEII9/2297-2314
B2IL47_BEII9/2359-2376
B2IL47_BEII9/2368-2385
B2IL47_BEII9/2377-2394
B2IL47_BEII9/2386-2403
B2IL47_BEII9/2395-2411
B2IL47_BEII9/2457-2474
B2IL47_BEII9/2475-2492
B2IL47_BEII9/2528-2545
B2IL47_BEII9/2546-2563
B2IL47_BEII9/2608-2625
B2IL47_BEII9/2617-2634
B2IL47_BEII9/2626-2643
B2IL47_BEII9/2635-2652
B2IL47_BEII9/2644-2660
B2IL47_BEII9/2706-2723
B2IL47_BEII9/2724-2741
B2IL47_BEII9/2777-2794
B2IL47_BEII9/2786-2803
B2IL47_BEII9/2795-2812
B2IL47_BEII9/2804-2821
B2IWX2_NOSP7/334-351
B2IWX2_NOSP7/343-360
B2IWX2_NOSP7/352-369
B2IWX2_NOSP7/361-378
B2IWX2_NOSP7/370-387
B2IWX2_NOSP7/388-405
B2IWZ3_NOSP7/494-511
B2IWZ3_NOSP7/512-529
B2IWZ3_NOSP7/672-689
B2IWZ3_NOSP7/681-698
B2IWZ3_NOSP7/699-716
B2IXB9_NOSP7/188-203
B2IXB9_NOSP7/19-31
B2IXB9_NOSP7/195-212
B2IXB9_NOSP7/204-221
B2IXB9_NOSP7/213-230
B2IXB9_NOSP7/231-248
B2IXB9_NOSP7/249-266
B2IXB9_NOSP7/269-286
B2IXB9_NOSP7/297-312
B2IXB9_NOSP7/315-332
B2IXB9_NOSP7/32-49
B2IXB9_NOSP7/344-358
B2IXB9_NOSP7/383-398
B2IXB9_NOSP7/402-418
B2IXB9_NOSP7/431-446
B2IXB9_NOSP7/451-470
B2IXB9_NOSP7/482-497
B2IXB9_NOSP7/5-17
B2IXB9_NOSP7/537-552
B2IXB9_NOSP7/557-572
B2IXB9_NOSP7/575-592
B2IXB9_NOSP7/584-601
B2IXB9_NOSP7/602-619
B2IXJ2_NOSP7/1001-1018
B2IXJ2_NOSP7/1035-1050
B2IXJ2_NOSP7/1053-1070
B2IXJ2_NOSP7/1090-1105
B2IXJ2_NOSP7/1108-1125
B2IXJ2_NOSP7/1139-1154
B2IXJ2_NOSP7/1157-1174
B2IXJ2_NOSP7/1189-1204
B2IXJ2_NOSP7/1207-1224
B2IXJ2_NOSP7/1229-1244
B2IXJ2_NOSP7/1245-1262
B2IXJ2_NOSP7/14-31
B2IXJ2_NOSP7/195-212
B2IXJ2_NOSP7/213-230
B2IXJ2_NOSP7/23-40
B2IXJ2_NOSP7/232-248
B2IXJ2_NOSP7/251-268
B2IXJ2_NOSP7/271-288
B2IXJ2_NOSP7/300-317
B2IXJ2_NOSP7/32-49
B2IXJ2_NOSP7/323-337
B2IXJ2_NOSP7/359-373
B2IXJ2_NOSP7/378-393
B2IXJ2_NOSP7/409-426
B2IXJ2_NOSP7/431-446
B2IXJ2_NOSP7/5-22
B2IXJ2_NOSP7/508-524
B2IXJ2_NOSP7/528-543
B2IXJ2_NOSP7/585-602
B2IXJ2_NOSP7/604-621
B2IXJ2_NOSP7/663-680
B2IXJ2_NOSP7/681-698
B2IXJ2_NOSP7/699-716
B2IXJ2_NOSP7/865-880
B2IXJ2_NOSP7/872-889
B2IXJ2_NOSP7/881-898
B2IXJ2_NOSP7/890-907
B2IXJ2_NOSP7/899-916
B2IXJ2_NOSP7/928-945
B2IXJ2_NOSP7/948-965
B2IXJ2_NOSP7/983-998
B2IXX6_NOSP7/1012-1029
B2IXX6_NOSP7/1030-1047
B2IXX6_NOSP7/1048-1065
B2IXX6_NOSP7/1120-1137
B2IXX6_NOSP7/1138-1155
B2IXX6_NOSP7/1156-1173
B2IXX6_NOSP7/1228-1245
B2IXX6_NOSP7/1246-1263
B2IXX6_NOSP7/1264-1281
B2IXX6_NOSP7/1336-1353
B2IXX6_NOSP7/1354-1371
B2IXX6_NOSP7/1444-1461
B2IXX6_NOSP7/1462-1479
B2IXX6_NOSP7/1480-1497
B2IXX6_NOSP7/922-939
B2IXX6_NOSP7/940-957
B2IYM9_NOSP7/103-120
B2IYM9_NOSP7/121-138
B2IYM9_NOSP7/130-147
B2IYM9_NOSP7/246-263
B2IYM9_NOSP7/264-281
B2IYM9_NOSP7/318-335
B2IYM9_NOSP7/336-353
B2IYM9_NOSP7/354-371
B2IYM9_NOSP7/38-55
B2IYM9_NOSP7/47-64
B2IYM9_NOSP7/56-73
B2IYM9_NOSP7/65-82
B2IYM9_NOSP7/87-102
B2IZK1_NOSP7/1940-1957
B2IZK1_NOSP7/1949-1966
B2IZK1_NOSP7/1958-1975
B2IZK1_NOSP7/1976-1993
B2IZK1_NOSP7/1994-2011
B2IZK1_NOSP7/2012-2029
B2IZK1_NOSP7/2030-2047
B2IZM8_NOSP7/1336-1353
B2IZM8_NOSP7/1354-1371
B2IZM8_NOSP7/1514-1531
B2IZM8_NOSP7/1532-1549
B2IZM8_NOSP7/1550-1567
B2J010_NOSP7/1006-1023
B2J010_NOSP7/1015-1032
B2J010_NOSP7/1033-1050
B2J010_NOSP7/1051-1068
B2J010_NOSP7/1069-1086
B2J010_NOSP7/1087-1104
B2J010_NOSP7/1105-1122
B2J010_NOSP7/1123-1140
B2J010_NOSP7/1141-1158
B2J010_NOSP7/1159-1176
B2J010_NOSP7/1177-1194
B2J010_NOSP7/1195-1212
B2J010_NOSP7/1213-1230
B2J010_NOSP7/1231-1248
B2J010_NOSP7/1249-1266
B2J010_NOSP7/1267-1284
B2J010_NOSP7/1285-1302
B2J010_NOSP7/1303-1315
B2J010_NOSP7/1345-1362
B2J010_NOSP7/1384-1399
B2J010_NOSP7/139-156
B2J010_NOSP7/1400-1417
B2J010_NOSP7/1440-1455
B2J010_NOSP7/1456-1473
B2J010_NOSP7/1465-1479
B2J010_NOSP7/1499-1514
B2J010_NOSP7/1506-1523
B2J010_NOSP7/1515-1532
B2J010_NOSP7/1524-1541
B2J010_NOSP7/1533-1545
B2J010_NOSP7/157-174
B2J010_NOSP7/1575-1595
B2J010_NOSP7/1599-1616
B2J010_NOSP7/252-268
B2J010_NOSP7/270-287
B2J010_NOSP7/288-305
B2J010_NOSP7/318-335
B2J010_NOSP7/336-353
B2J010_NOSP7/354-371
B2J010_NOSP7/395-411
B2J010_NOSP7/412-429
B2J010_NOSP7/430-447
B2J010_NOSP7/476-493
B2J010_NOSP7/494-511
B2J010_NOSP7/553-569
B2J010_NOSP7/570-587
B2J010_NOSP7/588-605
B2J010_NOSP7/645-660
B2J010_NOSP7/661-673
B2J010_NOSP7/779-796
B2J010_NOSP7/855-872
B2J010_NOSP7/873-890
B2J010_NOSP7/891-904
B2J010_NOSP7/952-969
B2J010_NOSP7/971-987
B2J010_NOSP7/988-1005
B2J026_NOSP7/691-706
B2J026_NOSP7/707-724
B2J026_NOSP7/716-733
B2J026_NOSP7/725-742
B2J026_NOSP7/734-751
B2J0G2_NOSP7/1250-1265
B2J0G2_NOSP7/1274-1284
B2J0G2_NOSP7/1285-1302
B2J0G2_NOSP7/1307-1319
B2J0G2_NOSP7/1321-1338
B2J324_NOSP7/115-131
B2J324_NOSP7/135-150
B2J324_NOSP7/153-170
B2J324_NOSP7/173-190
B2J324_NOSP7/259-276
B2J324_NOSP7/277-294
B2J324_NOSP7/286-303
B2J324_NOSP7/33-50
B2J324_NOSP7/55-70
B2J324_NOSP7/95-110
B2J3P8_NOSP7/578-595
B2J3P8_NOSP7/596-613
B2J3P8_NOSP7/614-631
B2J3P8_NOSP7/623-640
B2J3P8_NOSP7/632-649
B2J3P8_NOSP7/641-658
B2J4Y5_NOSP7/14-31
B2J4Y5_NOSP7/189-204
B2J4Y5_NOSP7/196-213
B2J4Y5_NOSP7/205-222
B2J4Y5_NOSP7/214-231
B2J4Y5_NOSP7/23-40
B2J4Y5_NOSP7/236-251
B2J4Y5_NOSP7/266-281
B2J4Y5_NOSP7/286-301
B2J4Y5_NOSP7/312-329
B2J4Y5_NOSP7/32-49
B2J4Y5_NOSP7/334-349
B2J4Y5_NOSP7/360-377
B2J4Y5_NOSP7/382-397
B2J4Y5_NOSP7/401-417
B2J4Y5_NOSP7/431-446
B2J4Y5_NOSP7/449-466
B2J4Y5_NOSP7/481-496
B2J4Y5_NOSP7/5-22
B2J4Y5_NOSP7/501-516
B2J4Y5_NOSP7/534-551
B2J4Y5_NOSP7/556-571
B2J4Y5_NOSP7/574-591
B2J4Y5_NOSP7/592-609
B2J5H9_NOSP7/485-502
B2J5H9_NOSP7/503-520
B2J5H9_NOSP7/656-671
B2J5H9_NOSP7/672-689
B2J5H9_NOSP7/690-707
B2J5S4_NOSP7/1135-1152
B2J5S4_NOSP7/1153-1170
B2J5X2_NOSP7/147-164
B2J5X2_NOSP7/156-173
B2J5X2_NOSP7/165-178
B2J5X2_NOSP7/174-191
B2J5X2_NOSP7/260-277
B2J5X2_NOSP7/278-295
B2J5X2_NOSP7/339-365
B2J5X2_NOSP7/34-51
B2J5X2_NOSP7/366-383
B2J5X2_NOSP7/444-469
B2J5X2_NOSP7/470-487
B2J5X2_NOSP7/52-69
B2J5X2_NOSP7/556-573
B2J5X2_NOSP7/574-591
B2J5X2_NOSP7/652-677
B2J5X2_NOSP7/678-695
B2J5X2_NOSP7/70-87
B2J5X2_NOSP7/756-781
B2J5X2_NOSP7/782-799
B2J5X2_NOSP7/868-885
B2J5X2_NOSP7/886-903
B2JB14_NOSP7/17-31
B2JB14_NOSP7/186-201
B2JB14_NOSP7/193-210
B2JB14_NOSP7/202-219
B2JB14_NOSP7/211-228
B2JB14_NOSP7/220-237
B2JB14_NOSP7/250-266
B2JB14_NOSP7/269-286
B2JB14_NOSP7/300-317
B2JB14_NOSP7/32-49
B2JB14_NOSP7/323-337
B2JB14_NOSP7/351-368
B2JB14_NOSP7/372-388
B2JB14_NOSP7/402-418
B2JB14_NOSP7/421-438
B2JB14_NOSP7/5-17
B2JB14_NOSP7/517-534
B2JB14_NOSP7/536-553
B2JB14_NOSP7/595-612
B2JB14_NOSP7/614-631
B2JB14_NOSP7/673-690
B2JB14_NOSP7/692-709
B2JB14_NOSP7/710-727
B2JB14_NOSP7/881-898
B2JB14_NOSP7/899-916
B2JB14_NOSP7/917-934
B2JBW7_NOSP7/1620-1637
B2JBW7_NOSP7/1629-1646
B2JBW7_NOSP7/1638-1655
B2JBW7_NOSP7/1647-1664
B2JBW7_NOSP7/1679-1703
B2JBW7_NOSP7/1704-1720
B2JBW7_NOSP7/1994-2011
B2JBW7_NOSP7/2163-2180
B2JBW7_NOSP7/2181-2198
B2JBW7_NOSP7/2350-2367
B2JBW7_NOSP7/2368-2385
B2MW57_ECOLX/26-43
B2MW57_ECOLX/8-25
B2NWA9_ECO57/716-733
B2NWA9_ECO57/734-751
B2NWA9_ECO57/752-769
B2NWA9_ECO57/770-787
B2NWA9_ECO57/797-814
B2NWA9_ECO57/815-832
B2P9B2_ECO57/716-733
B2P9B2_ECO57/734-751
B2P9B2_ECO57/752-769
B2P9B2_ECO57/770-787
B2P9B2_ECO57/797-814
B2P9B2_ECO57/815-832
B2PQN7_ECO57/716-733
B2PQN7_ECO57/734-751
B2PQN7_ECO57/752-769
B2PQN7_ECO57/770-787
B2PQN7_ECO57/797-814
B2PQN7_ECO57/815-832
B3ABG5_ECO57/716-733
B3ABG5_ECO57/734-751
B3ABG5_ECO57/752-769
B3ABG5_ECO57/770-787
B3ABG5_ECO57/797-814
B3ABG5_ECO57/815-832
B3APR0_ECO57/716-733
B3APR0_ECO57/734-751
B3APR0_ECO57/752-769
B3APR0_ECO57/770-787
B3APR0_ECO57/797-814
B3APR0_ECO57/815-832
B3B595_ECO57/716-733
B3B595_ECO57/734-751
B3B595_ECO57/752-769
B3B595_ECO57/770-787
B3B595_ECO57/797-814
B3B595_ECO57/815-832
B3BP10_ECO57/716-733
B3BP10_ECO57/734-751
B3BP10_ECO57/752-769
B3BP10_ECO57/770-787
B3BP10_ECO57/797-814
B3BP10_ECO57/815-832
B3C478_ECO57/716-733
B3C478_ECO57/734-751
B3C478_ECO57/752-769
B3C478_ECO57/770-787
B3C478_ECO57/797-814
B3C478_ECO57/815-832
B3EE03_CHLL2/183-200
B3EE03_CHLL2/192-209
B3EE03_CHLL2/210-227
B3EE03_CHLL2/240-256
B3EE03_CHLL2/257-274
B3EE03_CHLL2/275-292
B3EE03_CHLL2/293-310
B3EE03_CHLL2/326-343
B3EE03_CHLL2/344-361
B3EE03_CHLL2/362-379
B3EE03_CHLL2/380-392
B3EE03_CHLL2/401-417
B3EE03_CHLL2/409-426
B3EE03_CHLL2/418-435
B3EE03_CHLL2/427-444
B3EE03_CHLL2/436-453
B3EE03_CHLL2/445-462
B3EE03_CHLL2/526-543
B3EE03_CHLL2/544-561
B3EE03_CHLL2/562-579
B3EE03_CHLL2/643-660
B3EE03_CHLL2/652-669
B3EE03_CHLL2/661-678
B3EE03_CHLL2/670-687
B3EE03_CHLL2/688-705
B3EE05_CHLL2/2488-2505
B3EE05_CHLL2/2506-2523
B3EE05_CHLL2/2661-2678
B3EE05_CHLL2/2679-2696
B3EF45_CHLL2/1088-1103
B3EF45_CHLL2/1204-1219
B3EF45_CHLL2/1225-1242
B3EF45_CHLL2/1243-1260
B3EF45_CHLL2/1264-1281
B3EF45_CHLL2/1358-1373
B3EF45_CHLL2/1474-1490
B3EF45_CHLL2/1495-1512
B3EF45_CHLL2/1504-1521
B3EF45_CHLL2/1522-1539
B3EF45_CHLL2/1540-1557
B3EF45_CHLL2/1567-1584
B3EF45_CHLL2/1585-1598
B3EF45_CHLL2/1602-1619
B3EF45_CHLL2/1620-1637
B3EF45_CHLL2/1653-1667
B3EF45_CHLL2/166-183
B3EF45_CHLL2/1668-1685
B3EF45_CHLL2/1677-1694
B3EF45_CHLL2/1686-1703
B3EF45_CHLL2/1695-1712
B3EF45_CHLL2/1704-1721
B3EF45_CHLL2/1713-1730
B3EF45_CHLL2/1722-1739
B3EF45_CHLL2/184-201
B3EF45_CHLL2/202-219
B3EF45_CHLL2/211-228
B3EF45_CHLL2/220-237
B3EF45_CHLL2/229-246
B3EF45_CHLL2/310-330
B3EF45_CHLL2/331-347
B3EF45_CHLL2/348-365
B3EF45_CHLL2/412-429
B3EF45_CHLL2/430-447
B3EF45_CHLL2/448-465
B3EF45_CHLL2/471-487
B3EF45_CHLL2/479-496
B3EF45_CHLL2/488-505
B3EF45_CHLL2/497-514
B3EF45_CHLL2/506-523
B3EF45_CHLL2/515-532
B3EF45_CHLL2/524-540
B3EF45_CHLL2/591-608
B3EF45_CHLL2/609-626
B3EF45_CHLL2/676-693
B3EF45_CHLL2/685-702
B3EF45_CHLL2/703-720
B3EF45_CHLL2/724-741
B3EF45_CHLL2/818-833
B3EF45_CHLL2/936-950
B3EF45_CHLL2/955-972
B3EF45_CHLL2/973-990
B3EF45_CHLL2/994-1011
B3EF48_CHLL2/1090-1107
B3EF48_CHLL2/1099-1116
B3EF48_CHLL2/1108-1125
B3EF48_CHLL2/1135-1152
B3EF48_CHLL2/1170-1184
B3EF48_CHLL2/1204-1219
B3EF48_CHLL2/1238-1252
B3EF48_CHLL2/1255-1269
B3EF48_CHLL2/1282-1297
B3EF48_CHLL2/1307-1324
B3EF48_CHLL2/1316-1333
B3EF48_CHLL2/1325-1342
B3EF48_CHLL2/1352-1365
B3EF48_CHLL2/1412-1428
B3EF48_CHLL2/1420-1434
B3EF48_CHLL2/1454-1468
B3EF48_CHLL2/1548-1565
B3EF48_CHLL2/1557-1574
B3EF48_CHLL2/1566-1583
B3EF48_CHLL2/1575-1592
B3EF48_CHLL2/1584-1601
B3EF48_CHLL2/1593-1610
B3EF48_CHLL2/1602-1619
B3EF48_CHLL2/1611-1628
B3EF48_CHLL2/1620-1637
B3EF48_CHLL2/1629-1646
B3EF48_CHLL2/1647-1664
B3EF48_CHLL2/1656-1673
B3EF48_CHLL2/167-183
B3EF48_CHLL2/1674-1691
B3EF48_CHLL2/1692-1709
B3EF48_CHLL2/1701-1718
B3EF48_CHLL2/1710-1727
B3EF48_CHLL2/1719-1736
B3EF48_CHLL2/1737-1754
B3EF48_CHLL2/1756-1772
B3EF48_CHLL2/1798-1812
B3EF48_CHLL2/1815-1829
B3EF48_CHLL2/1849-1863
B3EF48_CHLL2/185-202
B3EF48_CHLL2/1901-1918
B3EF48_CHLL2/1919-1936
B3EF48_CHLL2/1937-1954
B3EF48_CHLL2/194-211
B3EF48_CHLL2/1973-1988
B3EF48_CHLL2/1980-1994
B3EF48_CHLL2/2014-2026
B3EF48_CHLL2/203-220
B3EF48_CHLL2/2042-2057
B3EF48_CHLL2/2049-2066
B3EF48_CHLL2/2058-2075
B3EF48_CHLL2/2067-2084
B3EF48_CHLL2/2085-2102
B3EF48_CHLL2/2094-2111
B3EF48_CHLL2/2112-2129
B3EF48_CHLL2/212-229
B3EF48_CHLL2/2130-2147
B3EF48_CHLL2/2148-2165
B3EF48_CHLL2/2166-2183
B3EF48_CHLL2/2184-2201
B3EF48_CHLL2/2202-2219
B3EF48_CHLL2/2224-2242
B3EF48_CHLL2/2264-2281
B3EF48_CHLL2/2376-2393
B3EF48_CHLL2/2394-2411
B3EF48_CHLL2/284-301
B3EF48_CHLL2/2891-2908
B3EF48_CHLL2/2909-2926
B3EF48_CHLL2/2918-2935
B3EF48_CHLL2/2927-2944
B3EF48_CHLL2/2936-2953
B3EF48_CHLL2/2945-2962
B3EF48_CHLL2/2954-2971
B3EF48_CHLL2/2972-2989
B3EF48_CHLL2/3008-3023
B3EF48_CHLL2/3015-3029
B3EF48_CHLL2/302-318
B3EF48_CHLL2/3049-3061
B3EF48_CHLL2/3077-3092
B3EF48_CHLL2/3084-3101
B3EF48_CHLL2/3102-3119
B3EF48_CHLL2/3120-3137
B3EF48_CHLL2/3138-3155
B3EF48_CHLL2/3147-3161
B3EF48_CHLL2/3181-3195
B3EF48_CHLL2/320-337
B3EF48_CHLL2/3215-3227
B3EF48_CHLL2/3240-3257
B3EF48_CHLL2/3267-3284
B3EF48_CHLL2/3285-3302
B3EF48_CHLL2/3342-3356
B3EF48_CHLL2/3359-3380
B3EF48_CHLL2/338-355
B3EF48_CHLL2/3382-3395
B3EF48_CHLL2/3464-3481
B3EF48_CHLL2/3473-3490
B3EF48_CHLL2/3482-3499
B3EF48_CHLL2/356-373
B3EF48_CHLL2/3573-3590
B3EF48_CHLL2/3591-3608
B3EF48_CHLL2/3618-3632
B3EF48_CHLL2/3669-3683
B3EF48_CHLL2/3678-3694
B3EF48_CHLL2/3703-3717
B3EF48_CHLL2/3728-3745
B3EF48_CHLL2/3755-3772
B3EF48_CHLL2/3773-3790
B3EF48_CHLL2/3812-3826
B3EF48_CHLL2/3830-3844
B3EF48_CHLL2/3847-3868
B3EF48_CHLL2/3871-3883
B3EF48_CHLL2/3970-3987
B3EF48_CHLL2/4015-4032
B3EF48_CHLL2/4042-4055
B3EF48_CHLL2/4072-4088
B3EF48_CHLL2/4089-4106
B3EF48_CHLL2/4099-4115
B3EF48_CHLL2/4107-4124
B3EF48_CHLL2/4116-4133
B3EF48_CHLL2/4134-4151
B3EF48_CHLL2/4143-4160
B3EF48_CHLL2/4152-4169
B3EF48_CHLL2/4161-4178
B3EF48_CHLL2/4170-4185
B3EF48_CHLL2/4179-4196
B3EF48_CHLL2/4197-4214
B3EF48_CHLL2/437-454
B3EF48_CHLL2/455-472
B3EF48_CHLL2/473-490
B3EF48_CHLL2/554-571
B3EF48_CHLL2/635-652
B3EF48_CHLL2/644-661
B3EF48_CHLL2/653-670
B3EF48_CHLL2/662-679
B3EF48_CHLL2/671-688
B3EF48_CHLL2/680-697
B3EF48_CHLL2/698-715
B3EF48_CHLL2/716-733
B3EF48_CHLL2/754-771
B3EF48_CHLL2/775-789
B3EF48_CHLL2/896-913
B3EF48_CHLL2/916-931
B3EF48_CHLL2/961-971
B3EF48_CHLL2/995-1005
B3EGS1_CHLL2/1016-1032
B3EGS1_CHLL2/1110-1127
B3EGS1_CHLL2/1119-1136
B3EGS1_CHLL2/1128-1145
B3EGS1_CHLL2/1137-1154
B3EGS1_CHLL2/1146-1163
B3EGS1_CHLL2/1155-1172
B3EGS1_CHLL2/1164-1181
B3EGS1_CHLL2/1173-1190
B3EGS1_CHLL2/1209-1226
B3EGS1_CHLL2/1227-1244
B3EGS1_CHLL2/1245-1261
B3EGS1_CHLL2/1281-1298
B3EGS1_CHLL2/1299-1316
B3EGS1_CHLL2/1362-1379
B3EGS1_CHLL2/1380-1392
B3EGS1_CHLL2/1398-1412
B3EGS1_CHLL2/1413-1430
B3EGS1_CHLL2/1518-1535
B3EGS1_CHLL2/1536-1553
B3EGS1_CHLL2/1571-1588
B3EGS1_CHLL2/1589-1606
B3EGS1_CHLL2/1607-1624
B3EGS1_CHLL2/1625-1642
B3EGS1_CHLL2/1643-1660
B3EGS1_CHLL2/1661-1674
B3EGS1_CHLL2/170-187
B3EGS1_CHLL2/1700-1717
B3EGS1_CHLL2/1766-1783
B3EGS1_CHLL2/1784-1801
B3EGS1_CHLL2/1802-1819
B3EGS1_CHLL2/1859-1876
B3EGS1_CHLL2/1868-1885
B3EGS1_CHLL2/188-205
B3EGS1_CHLL2/1899-1915
B3EGS1_CHLL2/1916-1933
B3EGS1_CHLL2/1937-1951
B3EGS1_CHLL2/1952-1969
B3EGS1_CHLL2/197-214
B3EGS1_CHLL2/1970-1987
B3EGS1_CHLL2/2004-2019
B3EGS1_CHLL2/2011-2028
B3EGS1_CHLL2/2041-2055
B3EGS1_CHLL2/269-286
B3EGS1_CHLL2/287-304
B3EGS1_CHLL2/305-322
B3EGS1_CHLL2/323-340
B3EGS1_CHLL2/3304-3321
B3EGS1_CHLL2/3313-3330
B3EGS1_CHLL2/3322-3339
B3EGS1_CHLL2/3331-3348
B3EGS1_CHLL2/3340-3357
B3EGS1_CHLL2/3349-3364
B3EGS1_CHLL2/3369-3385
B3EGS1_CHLL2/3395-3412
B3EGS1_CHLL2/3404-3421
B3EGS1_CHLL2/341-358
B3EGS1_CHLL2/3413-3430
B3EGS1_CHLL2/3422-3439
B3EGS1_CHLL2/3440-3457
B3EGS1_CHLL2/3458-3475
B3EGS1_CHLL2/3499-3514
B3EGS1_CHLL2/350-367
B3EGS1_CHLL2/3515-3531
B3EGS1_CHLL2/359-376
B3EGS1_CHLL2/386-403
B3EGS1_CHLL2/458-475
B3EGS1_CHLL2/467-484
B3EGS1_CHLL2/476-493
B3EGS1_CHLL2/494-511
B3EGS1_CHLL2/566-583
B3EGS1_CHLL2/584-601
B3EGS1_CHLL2/602-619
B3EGS1_CHLL2/674-691
B3EGS1_CHLL2/692-709
B3EGS1_CHLL2/710-727
B3EGS1_CHLL2/791-808
B3EGS1_CHLL2/809-826
B3EGS1_CHLL2/827-844
B3EGS1_CHLL2/917-934
B3EGS1_CHLL2/989-1006
B3EGS1_CHLL2/998-1015
B3EHD2_CHLL2/64-81
B3EHD2_CHLL2/73-90
B3EHD2_CHLL2/82-96
B3EM99_CHLPB/1006-1022
B3EM99_CHLPB/1024-1041
B3EM99_CHLPB/1042-1059
B3EM99_CHLPB/1060-1077
B3EM99_CHLPB/1078-1095
B3EM99_CHLPB/1096-1113
B3EM99_CHLPB/1114-1131
B3EM99_CHLPB/1132-1149
B3EM99_CHLPB/1150-1167
B3EM99_CHLPB/1172-1187
B3EM99_CHLPB/520-537
B3EM99_CHLPB/538-555
B3EM99_CHLPB/556-573
B3EM99_CHLPB/574-589
B3EM99_CHLPB/592-609
B3EM99_CHLPB/610-627
B3EM99_CHLPB/628-645
B3EM99_CHLPB/646-663
B3EM99_CHLPB/664-681
B3EM99_CHLPB/682-699
B3EM99_CHLPB/700-717
B3EM99_CHLPB/718-735
B3EM99_CHLPB/736-753
B3EM99_CHLPB/754-771
B3EM99_CHLPB/772-789
B3EM99_CHLPB/790-807
B3EM99_CHLPB/808-825
B3EM99_CHLPB/826-843
B3EM99_CHLPB/844-861
B3EM99_CHLPB/862-879
B3EM99_CHLPB/880-897
B3EM99_CHLPB/898-915
B3EM99_CHLPB/916-933
B3EM99_CHLPB/934-951
B3EM99_CHLPB/954-969
B3EM99_CHLPB/970-987
B3EM99_CHLPB/989-1005
B3G0T9_PSEAE/1009-1026
B3G0T9_PSEAE/1119-1136
B3G0T9_PSEAE/1137-1154
B3G0T9_PSEAE/1155-1172
B3G0T9_PSEAE/1173-1190
B3G0T9_PSEAE/1301-1318
B3G0T9_PSEAE/1319-1336
B3G0T9_PSEAE/1337-1354
B3G0T9_PSEAE/1447-1464
B3G0T9_PSEAE/1465-1482
B3G0T9_PSEAE/1483-1500
B3G0T9_PSEAE/1501-1518
B3G0T9_PSEAE/1629-1646
B3G0T9_PSEAE/1647-1664
B3G0T9_PSEAE/1665-1682
B3G0T9_PSEAE/1776-1793
B3G0T9_PSEAE/1794-1811
B3G0T9_PSEAE/1812-1829
B3G0T9_PSEAE/1830-1847
B3G0T9_PSEAE/1940-1957
B3G0T9_PSEAE/1958-1975
B3G0T9_PSEAE/1976-1993
B3G0T9_PSEAE/1994-2011
B3G0T9_PSEAE/2122-2139
B3G0T9_PSEAE/2140-2157
B3G0T9_PSEAE/2158-2175
B3G0T9_PSEAE/2269-2286
B3G0T9_PSEAE/2287-2299
B3G0T9_PSEAE/627-644
B3G0T9_PSEAE/645-662
B3G0T9_PSEAE/663-680
B3G0T9_PSEAE/681-698
B3G0T9_PSEAE/809-826
B3G0T9_PSEAE/827-844
B3G0T9_PSEAE/845-862
B3G0T9_PSEAE/955-972
B3G0T9_PSEAE/973-990
B3G0T9_PSEAE/991-1008
B3G0U0_PSEAE/103-120
B3G0U0_PSEAE/231-248
B3G0U0_PSEAE/249-266
B3G0U0_PSEAE/267-284
B3G0U0_PSEAE/377-394
B3G0U0_PSEAE/395-412
B3G0U0_PSEAE/413-430
B3G0U0_PSEAE/431-448
B3G0U0_PSEAE/49-66
B3G0U0_PSEAE/541-558
B3G0U0_PSEAE/559-576
B3G0U0_PSEAE/577-594
B3G0U0_PSEAE/595-612
B3G0U0_PSEAE/613-630
B3G0U0_PSEAE/631-648
B3G0U0_PSEAE/67-84
B3G0U0_PSEAE/85-102
B3GXU5_ACTP7/718-735
B3GXU5_ACTP7/736-753
B3GXU5_ACTP7/754-771
B3GXU5_ACTP7/772-789
B3GXU5_ACTP7/793-809
B3H1M6_ACTP7/587-604
B3H1M6_ACTP7/696-714
B3H1M6_ACTP7/716-733
B3H1M6_ACTP7/844-861
B3H1M6_ACTP7/862-879
B3H1M8_ACTP7/1023-1040
B3H1M8_ACTP7/1042-1059
B3H1M8_ACTP7/1170-1187
B3H1M8_ACTP7/1188-1205
B3H1M8_ACTP7/492-509
B3H1M8_ACTP7/620-637
B3H1M8_ACTP7/638-655
B3H1M8_ACTP7/746-765
B3H1M8_ACTP7/767-784
B3H1M8_ACTP7/895-912
B3H1M8_ACTP7/913-930
B3H1N0_ACTP7/267-276
B3H1N0_ACTP7/364-381
B3H1N0_ACTP7/382-396
B3HNB3_ECOLX/732-749
B3HNB3_ECOLX/750-767
B3HNB3_ECOLX/768-785
B3HNB3_ECOLX/786-803
B3HNB3_ECOLX/816-833
B3HNB3_ECOLX/834-851
B3INZ7_ECOLX/732-749
B3INZ7_ECOLX/750-767
B3INZ7_ECOLX/768-785
B3INZ7_ECOLX/786-803
B3INZ7_ECOLX/816-833
B3INZ7_ECOLX/834-851
B3PQE9_RHIE6/1040-1057
B3PQE9_RHIE6/1058-1075
B3PQE9_RHIE6/1131-1148
B3PQE9_RHIE6/1140-1157
B3PQE9_RHIE6/1149-1166
B3PQE9_RHIE6/1213-1230
B3PQE9_RHIE6/1231-1248
B3PQE9_RHIE6/1304-1321
B3PQE9_RHIE6/1322-1339
B3PQE9_RHIE6/1387-1403
B3PQE9_RHIE6/1404-1421
B3PQE9_RHIE6/1473-1485
B3PQE9_RHIE6/1486-1503
B3PQE9_RHIE6/1559-1576
B3PQE9_RHIE6/1568-1585
B3PQE9_RHIE6/1641-1658
B3PQE9_RHIE6/1659-1676
B3PQE9_RHIE6/1732-1749
B3PQE9_RHIE6/1750-1767
B3PQE9_RHIE6/1815-1831
B3PQE9_RHIE6/1832-1849
B3PQE9_RHIE6/1905-1922
B3PQE9_RHIE6/1923-1940
B3PQE9_RHIE6/1988-2004
B3PQE9_RHIE6/2005-2022
B3PQE9_RHIE6/2074-2086
B3PQE9_RHIE6/2087-2104
B3PQE9_RHIE6/2160-2177
B3PQE9_RHIE6/2169-2186
B3PQE9_RHIE6/2242-2259
B3PQE9_RHIE6/2260-2277
B3PQE9_RHIE6/2333-2350
B3PQE9_RHIE6/2351-2368
B3PQE9_RHIE6/2415-2432
B3PQE9_RHIE6/2433-2450
B3PQE9_RHIE6/2515-2532
B3PQE9_RHIE6/333-350
B3PQE9_RHIE6/351-368
B3PQE9_RHIE6/369-386
B3PQE9_RHIE6/433-450
B3PQE9_RHIE6/451-468
B3PQE9_RHIE6/533-550
B3PQE9_RHIE6/599-616
B3PQE9_RHIE6/617-634
B3PQE9_RHIE6/683-700
B3PQE9_RHIE6/701-718
B3PQE9_RHIE6/785-802
B3PQE9_RHIE6/854-866
B3PQE9_RHIE6/867-884
B3PQE9_RHIE6/885-902
B3PQE9_RHIE6/949-966
B3PQE9_RHIE6/967-984
B3PSV8_RHIE6/1168-1185
B3PSV8_RHIE6/1177-1194
B3PSV8_RHIE6/1186-1203
B3PSV8_RHIE6/1195-1212
B3PSV8_RHIE6/1213-1230
B3PSV8_RHIE6/1231-1248
B3PYL2_RHIE6/477-494
B3PYL2_RHIE6/495-512
B3Q3P3_RHIE6/1503-1520
B3Q3P3_RHIE6/1521-1538
B3Q3P3_RHIE6/1539-1556
B3Q3P3_RHIE6/1612-1629
B3Q3P3_RHIE6/1621-1638
B3Q3P3_RHIE6/1687-1704
B3Q3P3_RHIE6/1705-1722
B3Q3P3_RHIE6/1776-1788
B3Q3P3_RHIE6/1789-1806
B3Q3P3_RHIE6/1865-1882
B3Q3P3_RHIE6/1883-1900
B3Q3P3_RHIE6/1949-1966
B3Q3P3_RHIE6/1967-1984
B3Q3P3_RHIE6/2040-2057
B3Q3P3_RHIE6/2058-2075
B3Q3P3_RHIE6/2131-2148
B3Q3R4_RHIE6/123-140
B3Q3R4_RHIE6/132-149
B3Q3R4_RHIE6/141-158
B3Q3R4_RHIE6/150-167
B3Q3R4_RHIE6/159-176
B3Q3R4_RHIE6/213-230
B3Q3R4_RHIE6/222-239
B3Q3R4_RHIE6/231-248
B3Q3R4_RHIE6/24-41
B3Q3R4_RHIE6/240-257
B3Q3R4_RHIE6/42-59
B3Q3R4_RHIE6/60-77
B3Q3R6_RHIE6/1001-1018
B3Q3R6_RHIE6/1048-1062
B3Q3R6_RHIE6/1141-1158
B3Q3R6_RHIE6/1159-1176
B3Q3R6_RHIE6/447-464
B3Q3R6_RHIE6/465-482
B3Q3R6_RHIE6/600-617
B3Q3R6_RHIE6/618-635
B3Q3R6_RHIE6/753-770
B3Q3R6_RHIE6/771-788
B3Q3R6_RHIE6/789-806
B3Q3R6_RHIE6/807-824
B3Q3R6_RHIE6/947-964
B3Q3R6_RHIE6/965-982
B3Q3R6_RHIE6/983-1000
B3QK80_RHOPT/1687-1704
B3QK80_RHOPT/1705-1722
B3QK80_RHOPT/1723-1740
B3QK80_RHOPT/1741-1758
B3QK80_RHOPT/1785-1796
B3QK80_RHOPT/2286-2301
B3QK80_RHOPT/2293-2310
B3QK80_RHOPT/2311-2328
B3QK80_RHOPT/2329-2345
B3QK80_RHOPT/2396-2413
B3QK80_RHOPT/2405-2422
B3QK80_RHOPT/2414-2427
B3QK80_RHOPT/2423-2440
B3QK80_RHOPT/2486-2503
B3QK80_RHOPT/2495-2512
B3QK80_RHOPT/2504-2521
B3QK80_RHOPT/2513-2530
B3QK80_RHOPT/2522-2539
B3QK80_RHOPT/2575-2591
B3QK80_RHOPT/2592-2609
B3QK80_RHOPT/2610-2627
B3QK80_RHOPT/2628-2645
B3QK80_RHOPT/2664-2681
B3QK80_RHOPT/2682-2699
B3QK82_RHOPT/1299-1316
B3QK82_RHOPT/1317-1334
B3QK82_RHOPT/1335-1352
B3QK82_RHOPT/1353-1370
B3QK82_RHOPT/1371-1387
B3QK82_RHOPT/1423-1440
B3QK82_RHOPT/1441-1458
B3QK82_RHOPT/1459-1476
B3QK82_RHOPT/1512-1528
B3QK82_RHOPT/1529-1546
B3QK82_RHOPT/1547-1564
B3QK82_RHOPT/1565-1582
B3QK82_RHOPT/1583-1600
B3QK82_RHOPT/1601-1618
B3QK82_RHOPT/1619-1636
B3QK82_RHOPT/270-287
B3QK82_RHOPT/288-305
B3QK82_RHOPT/306-323
B3RAW1_CUPTR/1346-1363
B3RAW1_CUPTR/135-149
B3RAW1_CUPTR/1364-1379
B3RAW1_CUPTR/141-158
B3RAW1_CUPTR/1421-1438
B3RAW1_CUPTR/1439-1456
B3RAW1_CUPTR/1497-1514
B3RAW1_CUPTR/1515-1532
B3RAW1_CUPTR/1533-1550
B3RAW1_CUPTR/166-183
B3RAW1_CUPTR/184-201
B3RAW1_CUPTR/41-58
B3RAW1_CUPTR/5-22
B3RAW1_CUPTR/59-76
B3RAW1_CUPTR/77-94
B3RC95_CUPTR/425-437
B3RC95_CUPTR/838-855
B3RC95_CUPTR/856-873
B3RC95_CUPTR/874-891
B3RC95_CUPTR/892-909
B3T2U6_9ARCH/1100-1112
B3T2U6_9ARCH/1115-1132
B3T2U6_9ARCH/1133-1150
B3VKT0_9PAST/718-735
B3VKT0_9PAST/736-753
B3VKT0_9PAST/754-771
B3VKT0_9PAST/772-789
B3VKT0_9PAST/793-809
B4DAX8_9BACT/164-180
B4DAX8_9BACT/216-233
B4DAX8_9BACT/234-251
B4EFU0_BURCJ/2734-2751
B4EFU0_BURCJ/2752-2769
B4EFU0_BURCJ/2770-2787
B4EFU0_BURCJ/2788-2805
B4EUL5_PROMH/342-359
B4EUL5_PROMH/360-377
B4EUL5_PROMH/378-395
B4EUL6_PROMH/439-456
B4EUL6_PROMH/457-474
B4EUL6_PROMH/466-483
B4EUL6_PROMH/475-492
B4EUL6_PROMH/484-501
B4EUL6_PROMH/493-510
B4EUL6_PROMH/502-519
B4EUL6_PROMH/511-528
B4EUL6_PROMH/520-537
B4EUL6_PROMH/540-555
B4EUL6_PROMH/559-575
B4EUL6_PROMH/576-593
B4EUL7_PROMH/438-455
B4EUL7_PROMH/456-473
B4EUL7_PROMH/465-482
B4EUL7_PROMH/474-491
B4EUL7_PROMH/483-500
B4EUL7_PROMH/503-518
B4EUL7_PROMH/525-542
B4EUL8_PROMH/438-455
B4EUL8_PROMH/456-473
B4EUL8_PROMH/465-482
B4EUL8_PROMH/474-491
B4EUL8_PROMH/483-500
B4EUL8_PROMH/503-518
B4EUL8_PROMH/525-542
B4EUL8_PROMH/545-560
B4EUM0_PROMH/433-450
B4EUM0_PROMH/451-468
B4EUM0_PROMH/460-477
B4EUM0_PROMH/469-486
B4EUM0_PROMH/478-495
B4EUM0_PROMH/498-513
B4EUM0_PROMH/520-537
B4EUM0_PROMH/540-555
B4F2V0_PROMH/2130-2144
B4F2V0_PROMH/2145-2162
B4F2V0_PROMH/2622-2639
B4F2V0_PROMH/2640-2657
B4R7Y6_PHEZH/1111-1122
B4R7Y6_PHEZH/1114-1131
B4R7Y6_PHEZH/1123-1140
B4R7Y6_PHEZH/1267-1278
B4R7Y6_PHEZH/1279-1296
B4R7Y6_PHEZH/950-961
B4R7Y6_PHEZH/962-979
B4R847_PHEZH/111-128
B4R847_PHEZH/120-137
B4R847_PHEZH/129-146
B4R847_PHEZH/138-155
B4R847_PHEZH/156-173
B4R847_PHEZH/165-182
B4R847_PHEZH/183-197
B4R847_PHEZH/203-220
B4R847_PHEZH/221-238
B4R847_PHEZH/239-256
B4R848_PHEZH/119-136
B4R848_PHEZH/137-149
B4R848_PHEZH/155-172
B4R848_PHEZH/173-187
B4R848_PHEZH/193-210
B4R848_PHEZH/211-228
B4R848_PHEZH/229-246
B4R8I1_PHEZH/1574-1591
B4R8I1_PHEZH/1594-1609
B4R8I1_PHEZH/1610-1627
B4R8I1_PHEZH/1628-1645
B4R8I1_PHEZH/1637-1654
B4R8I1_PHEZH/1646-1663
B4R8I1_PHEZH/1664-1681
B4R8I1_PHEZH/1707-1724
B4R8I1_PHEZH/1716-1733
B4R8I1_PHEZH/1734-1751
B4R8I1_PHEZH/1752-1769
B4R935_PHEZH/121-138
B4R935_PHEZH/31-45
B4R935_PHEZH/514-531
B4R935_PHEZH/654-664
B4R935_PHEZH/665-682
B4R936_PHEZH/121-138
B4R936_PHEZH/39-56
B4R936_PHEZH/493-510
B4R936_PHEZH/511-524
B4R936_PHEZH/530-546
B4R936_PHEZH/547-563
B4R936_PHEZH/565-582
B4R936_PHEZH/583-600
B4R936_PHEZH/601-618
B4R9Q6_PHEZH/121-138
B4R9Q6_PHEZH/41-58
B4R9Q6_PHEZH/492-509
B4R9Q6_PHEZH/634-649
B4R9Q6_PHEZH/650-667
B4R9W6_PHEZH/107-124
B4R9W6_PHEZH/116-130
B4R9W6_PHEZH/134-150
B4R9W6_PHEZH/296-313
B4R9W6_PHEZH/305-322
B4R9W6_PHEZH/323-340
B4R9W6_PHEZH/341-358
B4R9W6_PHEZH/377-394
B4R9W6_PHEZH/71-88
B4R9W6_PHEZH/80-97
B4R9W6_PHEZH/89-106
B4RA05_PHEZH/246-263
B4RA05_PHEZH/264-281
B4RA05_PHEZH/273-290
B4RAF3_PHEZH/273-290
B4RAF3_PHEZH/309-326
B4RAF3_PHEZH/327-344
B4RB58_PHEZH/361-378
B4RB58_PHEZH/370-387
B4RB58_PHEZH/379-391
B4RB58_PHEZH/388-405
B4RB58_PHEZH/415-431
B4RB58_PHEZH/433-450
B4RB58_PHEZH/451-468
B4RB58_PHEZH/469-486
B4RCT6_PHEZH/608-625
B4RCT6_PHEZH/626-643
B4RCT6_PHEZH/635-652
B4RCT6_PHEZH/644-661
B4RCT6_PHEZH/653-670
B4RD43_PHEZH/278-295
B4RD43_PHEZH/287-304
B4RD43_PHEZH/425-436
B4RD43_PHEZH/438-454
B4RDD6_PHEZH/303-320
B4RDD6_PHEZH/321-338
B4RDD6_PHEZH/339-356
B4RDD6_PHEZH/484-501
B4RDD6_PHEZH/494-510
B4RDD6_PHEZH/502-519
B4RDD6_PHEZH/511-528
B4RDD6_PHEZH/520-537
B4RDD6_PHEZH/529-546
B4RDD6_PHEZH/538-555
B4RDD6_PHEZH/547-564
B4RDD6_PHEZH/556-573
B4RDD6_PHEZH/565-582
B4RDD6_PHEZH/574-591
B4RDS9_PHEZH/120-137
B4RDS9_PHEZH/138-155
B4RDS9_PHEZH/14-31
B4RDS9_PHEZH/156-173
B4RDS9_PHEZH/174-191
B4RDS9_PHEZH/192-206
B4RDS9_PHEZH/212-229
B4RDS9_PHEZH/230-247
B4RDS9_PHEZH/248-265
B4RDS9_PHEZH/32-49
B4RDS9_PHEZH/5-17
B4REG2_PHEZH/103-120
B4REG2_PHEZH/112-129
B4REG2_PHEZH/130-147
B4REG2_PHEZH/157-171
B4REG2_PHEZH/177-187
B4REG2_PHEZH/188-205
B4REG2_PHEZH/206-223
B4REG2_PHEZH/261-278
B4REG2_PHEZH/289-306
B4REG2_PHEZH/307-324
B4REG2_PHEZH/325-342
B4REG2_PHEZH/343-360
B4REG2_PHEZH/361-378
B4REG2_PHEZH/370-387
B4REG2_PHEZH/379-396
B4REG2_PHEZH/406-423
B4REG2_PHEZH/424-441
B4REG2_PHEZH/442-459
B4REG2_PHEZH/460-477
B4REG2_PHEZH/478-495
B4REG2_PHEZH/496-513
B4REG2_PHEZH/514-531
B4REG2_PHEZH/94-111
B4REP7_PHEZH/110-127
B4REP7_PHEZH/128-141
B4REP7_PHEZH/162-179
B4REP7_PHEZH/180-197
B4REP7_PHEZH/198-215
B4REP7_PHEZH/20-37
B4REP7_PHEZH/40-55
B4REP7_PHEZH/47-64
B4REP7_PHEZH/56-73
B4REP7_PHEZH/65-82
B4REP7_PHEZH/74-91
B4REP7_PHEZH/83-100
B4REP7_PHEZH/92-109
B4REV8_PHEZH/258-275
B4REV8_PHEZH/276-288
B4REV8_PHEZH/294-311
B4REV8_PHEZH/312-329
B4REV8_PHEZH/330-347
B4REV8_PHEZH/348-365
B4REV8_PHEZH/366-383
B4RFD1_PHEZH/112-129
B4RFD1_PHEZH/130-151
B4RFD1_PHEZH/165-182
B4RFD1_PHEZH/174-191
B4RFD1_PHEZH/192-209
B4RFD1_PHEZH/210-227
B4RFD1_PHEZH/228-245
B4RFD1_PHEZH/255-265
B4RFD1_PHEZH/266-283
B4RGQ3_PHEZH/194-211
B4RGQ3_PHEZH/212-229
B4RGQ3_PHEZH/239-256
B4RGQ3_PHEZH/257-274
B4RGQ3_PHEZH/275-292
B4RGQ3_PHEZH/293-310
B4RGQ3_PHEZH/311-328
B4RHG5_PHEZH/630-645
B4RHG5_PHEZH/648-665
B4RHG5_PHEZH/666-683
B4RHG5_PHEZH/684-701
B4RHG5_PHEZH/702-719
B4RHG5_PHEZH/720-737
B4RHM3_PHEZH/218-235
B4RHM3_PHEZH/227-244
B4RHM3_PHEZH/23-45
B4RHM3_PHEZH/245-262
B4RHM3_PHEZH/265-281
B4RHM3_PHEZH/285-301
B4RHM3_PHEZH/311-328
B4RHM3_PHEZH/329-346
B4RHM3_PHEZH/347-364
B4RHM3_PHEZH/365-382
B4RHM3_PHEZH/5-22
B4RHM3_PHEZH/50-64
B4RHM4_PHEZH/221-238
B4RHM4_PHEZH/23-40
B4RHM4_PHEZH/242-256
B4RHM4_PHEZH/248-265
B4RHM4_PHEZH/266-283
B4RHM4_PHEZH/287-302
B4RHM4_PHEZH/313-334
B4RHM4_PHEZH/335-352
B4RHM4_PHEZH/371-388
B4RHM4_PHEZH/389-406
B4RHM4_PHEZH/5-22
B4RHM4_PHEZH/68-83
B4RHM4_PHEZH/88-98
B4RIH7_PHEZH/107-124
B4RIH7_PHEZH/134-150
B4RIH7_PHEZH/305-322
B4RIH7_PHEZH/323-340
B4RIH7_PHEZH/341-358
B4RIH7_PHEZH/359-376
B4RIH7_PHEZH/377-394
B4RIH7_PHEZH/62-79
B4RIH7_PHEZH/80-97
B4RIH7_PHEZH/98-115
B4SE18_PELPB/1100-1112
B4SE18_PELPB/1104-1121
B4SE18_PELPB/542-567
B4SE18_PELPB/568-585
B4SE18_PELPB/628-642
B4SE18_PELPB/798-815
B4SE18_PELPB/807-824
B4VH91_9CYAN/129-146
B4VH91_9CYAN/138-155
B4VH91_9CYAN/147-163
B4VH91_9CYAN/156-173
B4VH91_9CYAN/231-248
B4VH91_9CYAN/28-45
B4VH91_9CYAN/322-339
B4VH91_9CYAN/340-357
B4VH91_9CYAN/358-375
B4VH91_9CYAN/376-391
B4VH91_9CYAN/46-63
B4VHX3_9CYAN/112-129
B4VHX3_9CYAN/130-147
B4VHX3_9CYAN/139-156
B4VHX3_9CYAN/148-165
B4VHX3_9CYAN/157-174
B4VHX3_9CYAN/166-183
B4VHX3_9CYAN/175-192
B4VHX3_9CYAN/184-201
B4VHX3_9CYAN/193-210
B4VHX3_9CYAN/202-219
B4VHX3_9CYAN/211-228
B4VHX3_9CYAN/229-246
B4VHX3_9CYAN/247-264
B4VHX3_9CYAN/265-282
B4VHX3_9CYAN/294-311
B4VHX3_9CYAN/43-60
B4VHX3_9CYAN/61-78
B4VHX3_9CYAN/85-98
B4VHX3_9CYAN/94-111
B4VJN7_9CYAN/1962-1979
B4VJN7_9CYAN/1980-1997
B4VJN7_9CYAN/1998-2015
B4VJN7_9CYAN/2016-2033
B4VJN7_9CYAN/2034-2051
B4VJN7_9CYAN/2052-2069
B4VJN7_9CYAN/2070-2087
B4VJN7_9CYAN/2088-2105
B4VJN7_9CYAN/2106-2123
B4VJN7_9CYAN/2124-2141
B4VJN7_9CYAN/2142-2159
B4VNV4_9CYAN/402-416
B4VNV4_9CYAN/430-444
B4VNV4_9CYAN/445-462
B4VNV4_9CYAN/463-480
B4VNV4_9CYAN/472-494
B4VP21_9CYAN/1017-1034
B4VP21_9CYAN/1105-1122
B4VP21_9CYAN/1123-1140
B4VP21_9CYAN/1157-1174
B4VP21_9CYAN/1177-1194
B4VP21_9CYAN/1195-1212
B4VP21_9CYAN/1213-1230
B4VP21_9CYAN/1222-1239
B4VP21_9CYAN/1231-1248
B4VP21_9CYAN/1240-1257
B4VP21_9CYAN/1249-1266
B4VP21_9CYAN/1258-1275
B4VP21_9CYAN/1267-1284
B4VP21_9CYAN/1276-1293
B4VP21_9CYAN/1285-1302
B4VP21_9CYAN/1294-1311
B4VP21_9CYAN/1303-1320
B4VP21_9CYAN/1312-1329
B4VP21_9CYAN/1321-1338
B4VP21_9CYAN/1330-1347
B4VP21_9CYAN/1339-1356
B4VP21_9CYAN/1348-1365
B4VP21_9CYAN/1357-1374
B4VP21_9CYAN/1366-1383
B4VP21_9CYAN/1375-1392
B4VP21_9CYAN/1393-1410
B4VP21_9CYAN/1411-1428
B4VP21_9CYAN/1429-1446
B4VP21_9CYAN/1447-1464
B4VP21_9CYAN/1465-1482
B4VP21_9CYAN/1483-1500
B4VP21_9CYAN/1502-1518
B4VP21_9CYAN/1510-1527
B4VP21_9CYAN/1519-1536
B4VP21_9CYAN/1528-1545
B4VP21_9CYAN/1555-1572
B4VP21_9CYAN/1573-1590
B4VP21_9CYAN/1591-1608
B4VP21_9CYAN/1609-1626
B4VP21_9CYAN/1627-1644
B4VP21_9CYAN/1645-1662
B4VP21_9CYAN/1663-1680
B4VP21_9CYAN/1681-1698
B4VP21_9CYAN/1699-1716
B4VP21_9CYAN/1717-1734
B4VP21_9CYAN/1735-1752
B4VP21_9CYAN/1753-1770
B4VP21_9CYAN/1771-1788
B4VP21_9CYAN/1789-1806
B4VP21_9CYAN/1807-1824
B4VP21_9CYAN/1825-1842
B4VP21_9CYAN/1861-1878
B4VP21_9CYAN/1879-1896
B4VP21_9CYAN/1897-1914
B4VP21_9CYAN/1915-1932
B4VP21_9CYAN/1933-1950
B4VP21_9CYAN/1951-1968
B4VP21_9CYAN/1969-1986
B4VP21_9CYAN/1987-2004
B4VP21_9CYAN/2005-2022
B4VP21_9CYAN/2014-2031
B4VP21_9CYAN/2023-2040
B4VP21_9CYAN/2032-2049
B4VP21_9CYAN/2041-2058
B4VP21_9CYAN/2068-2085
B4VP21_9CYAN/2086-2103
B4VP21_9CYAN/2104-2121
B4VP21_9CYAN/2122-2139
B4VP21_9CYAN/2158-2175
B4VP21_9CYAN/2176-2193
B4VP21_9CYAN/2194-2211
B4VP21_9CYAN/2212-2229
B4VP21_9CYAN/2230-2247
B4VP21_9CYAN/2248-2265
B4VP21_9CYAN/2257-2274
B4VP21_9CYAN/2266-2283
B4VP21_9CYAN/2275-2292
B4VP21_9CYAN/403-420
B4VP21_9CYAN/421-437
B4VP21_9CYAN/506-522
B4VP21_9CYAN/524-541
B4VP21_9CYAN/542-559
B4VP21_9CYAN/560-577
B4VP21_9CYAN/578-595
B4VP21_9CYAN/596-613
B4VP21_9CYAN/614-631
B4VP21_9CYAN/632-649
B4VP21_9CYAN/650-667
B4VP21_9CYAN/668-685
B4VP21_9CYAN/686-703
B4VP21_9CYAN/704-721
B4VP21_9CYAN/722-739
B4VP21_9CYAN/758-775
B4VP21_9CYAN/776-793
B4VP21_9CYAN/794-811
B4VP21_9CYAN/812-829
B4VP21_9CYAN/848-865
B4VP21_9CYAN/866-883
B4VP21_9CYAN/884-901
B4VP21_9CYAN/902-919
B4VP47_9CYAN/101-118
B4VP47_9CYAN/119-136
B4VP47_9CYAN/160-172
B4VP47_9CYAN/173-189
B4VP47_9CYAN/192-208
B4VP47_9CYAN/209-226
B4VP47_9CYAN/21-37
B4VP47_9CYAN/218-235
B4VP47_9CYAN/244-261
B4VP47_9CYAN/262-279
B4VP47_9CYAN/39-55
B4VP47_9CYAN/47-64
B4VP47_9CYAN/56-71
B4VP47_9CYAN/65-82
B4VP47_9CYAN/83-100
B4VUR9_9CYAN/168-185
B4VUR9_9CYAN/186-203
B4VUR9_9CYAN/195-212
B4VUR9_9CYAN/204-216
B4VUR9_9CYAN/222-239
B4VUR9_9CYAN/258-275
B4VUR9_9CYAN/267-284
B4VUR9_9CYAN/276-288
B4VUR9_9CYAN/294-310
B4VV68_9CYAN/275-292
B4VV68_9CYAN/293-310
B4VV68_9CYAN/311-328
B4VV68_9CYAN/329-342
B4VV68_9CYAN/349-363
B4VV68_9CYAN/364-381
B4VV68_9CYAN/382-399
B4VV68_9CYAN/462-479
B4VV68_9CYAN/471-488
B4VV68_9CYAN/489-506
B4VV68_9CYAN/498-515
B4VV68_9CYAN/507-524
B4VV68_9CYAN/587-604
B4VV68_9CYAN/596-613
B4VV68_9CYAN/605-622
B4VV68_9CYAN/614-631
B4VV69_9CYAN/47-64
B4VV69_9CYAN/65-77
B4VV69_9CYAN/80-97
B4VV69_9CYAN/89-106
B4VV80_9CYAN/1046-1063
B4VV80_9CYAN/1055-1072
B4VV80_9CYAN/1064-1081
B4VV80_9CYAN/1143-1160
B4VV80_9CYAN/1152-1169
B4VV80_9CYAN/1170-1186
B4VV80_9CYAN/1249-1266
B4VV80_9CYAN/1267-1284
B4VV80_9CYAN/1285-1302
B4VV80_9CYAN/1303-1320
B4VV80_9CYAN/1321-1338
B4VV80_9CYAN/1339-1356
B4VV80_9CYAN/1348-1365
B4VV80_9CYAN/1357-1374
B4VV80_9CYAN/1366-1383
B4VV80_9CYAN/1375-1392
B4VV80_9CYAN/1384-1401
B4VV80_9CYAN/1402-1419
B4VV80_9CYAN/1420-1437
B4VV80_9CYAN/1438-1455
B4VV80_9CYAN/1456-1473
B4VV80_9CYAN/1474-1491
B4VV80_9CYAN/1492-1509
B4VV80_9CYAN/1510-1527
B4VV80_9CYAN/1519-1536
B4VV80_9CYAN/1528-1545
B4VV80_9CYAN/1537-1554
B4VV80_9CYAN/1555-1572
B4VV80_9CYAN/1564-1581
B4VV80_9CYAN/1573-1590
B4VV80_9CYAN/1582-1599
B4VV80_9CYAN/1591-1608
B4VV80_9CYAN/1609-1626
B4VV80_9CYAN/1627-1644
B4VV80_9CYAN/1645-1662
B4VV80_9CYAN/1663-1680
B4VV80_9CYAN/1681-1698
B4VV80_9CYAN/1699-1716
B4VV80_9CYAN/1717-1734
B4VV80_9CYAN/1735-1752
B4VV80_9CYAN/1753-1770
B4VV80_9CYAN/1771-1788
B4VV80_9CYAN/1789-1806
B4VV80_9CYAN/1807-1824
B4VV80_9CYAN/1825-1842
B4VV80_9CYAN/1843-1860
B4VV80_9CYAN/1861-1878
B4VV80_9CYAN/581-598
B4VV80_9CYAN/590-607
B4VV80_9CYAN/599-616
B4VV80_9CYAN/608-625
B4VV80_9CYAN/626-640
B4VV80_9CYAN/638-655
B4VV80_9CYAN/690-707
B4VV80_9CYAN/699-716
B4VV80_9CYAN/708-725
B4VV80_9CYAN/717-734
B4VV80_9CYAN/735-752
B4VV80_9CYAN/753-770
B4VV80_9CYAN/846-863
B4VV80_9CYAN/855-872
B4VV80_9CYAN/916-933
B4VV80_9CYAN/934-951
B4VV80_9CYAN/952-969
B4VVG5_9CYAN/104-121
B4VVG5_9CYAN/122-139
B4VVG5_9CYAN/13-29
B4VVG5_9CYAN/140-157
B4VVG5_9CYAN/158-175
B4VVG5_9CYAN/176-193
B4VVG5_9CYAN/194-211
B4VVG5_9CYAN/212-229
B4VVG5_9CYAN/354-370
B4VVG5_9CYAN/389-406
B4VVG5_9CYAN/398-415
B4VVG5_9CYAN/407-419
B4VVG5_9CYAN/427-444
B4VVG5_9CYAN/445-462
B4VVG5_9CYAN/463-480
B4VVG5_9CYAN/48-65
B4VVG5_9CYAN/481-498
B4VVG5_9CYAN/499-516
B4VVG5_9CYAN/517-534
B4VVG5_9CYAN/535-552
B4VVG5_9CYAN/553-570
B4VVG5_9CYAN/57-74
B4VVG5_9CYAN/582-598
B4VVG5_9CYAN/66-78
B4VVG5_9CYAN/86-103
B4VWH8_9CYAN/1571-1588
B4VWH8_9CYAN/1589-1606
B4VWH8_9CYAN/1607-1624
B4VWH8_9CYAN/1625-1642
B4VWH8_9CYAN/1643-1660
B4VWH8_9CYAN/1661-1678
B4VWH8_9CYAN/1679-1696
B4VWH8_9CYAN/1697-1714
B4VWH8_9CYAN/1715-1732
B4VX95_9CYAN/1799-1816
B4VX95_9CYAN/1826-1843
B4VX95_9CYAN/1844-1861
B4VX95_9CYAN/1862-1879
B4VZ37_9CYAN/578-595
B4VZ37_9CYAN/596-613
B4VZ37_9CYAN/614-631
B4VZ37_9CYAN/632-649
B4VZ37_9CYAN/650-667
B4VZ37_9CYAN/668-685
B4VZ37_9CYAN/686-703
B4VZ37_9CYAN/704-721
B4VZ37_9CYAN/722-739
B4VZ37_9CYAN/740-757
B4VZ37_9CYAN/758-775
B4VZ37_9CYAN/776-793
B4VZ37_9CYAN/794-811
B4VZU0_9CYAN/1185-1202
B4VZU0_9CYAN/1215-1230
B4VZU0_9CYAN/1222-1239
B4VZU0_9CYAN/1231-1248
B4VZU0_9CYAN/1240-1257
B4VZU0_9CYAN/1258-1275
B4W2C2_9CYAN/1511-1528
B4W2C2_9CYAN/1529-1546
B4W2C2_9CYAN/1538-1555
B4W2C2_9CYAN/1547-1564
B4W2C2_9CYAN/1556-1573
B4W2C2_9CYAN/1565-1582
B4W2C2_9CYAN/1574-1591
B4W2C2_9CYAN/1583-1600
B4W2C2_9CYAN/1592-1609
B4W2C2_9CYAN/1610-1627
B4W382_9CYAN/144-161
B4W382_9CYAN/162-179
B4W382_9CYAN/171-188
B4W382_9CYAN/180-197
B4W382_9CYAN/189-206
B4W382_9CYAN/198-215
B4W382_9CYAN/207-224
B4W382_9CYAN/23-40
B4W382_9CYAN/41-57
B4W382_9CYAN/5-22
B4W4L7_9CYAN/104-121
B4W4L7_9CYAN/122-139
B4W4L7_9CYAN/14-31
B4W4L7_9CYAN/140-157
B4W4L7_9CYAN/158-175
B4W4L7_9CYAN/176-193
B4W4L7_9CYAN/35-49
B4W4L7_9CYAN/50-67
B4W4L7_9CYAN/68-85
B4W4L7_9CYAN/86-103
B4WFG3_9SYNE/430-447
B4WFG3_9SYNE/439-456
B4WFG3_9SYNE/457-474
B4WFG3_9SYNE/475-492
B4WFG3_9SYNE/493-510
B4WFY6_9SYNE/495-512
B4WFY6_9SYNE/523-540
B4WFY6_9SYNE/541-558
B4WFY6_9SYNE/559-576
B4WFY6_9SYNE/568-585
B4WG24_9SYNE/670-687
B4WG24_9SYNE/698-715
B4WG24_9SYNE/716-733
B4WG24_9SYNE/734-751
B4WG84_9SYNE/162-174
B4WG84_9SYNE/183-192
B4WG84_9SYNE/193-210
B4WG84_9SYNE/211-228
B4WG84_9SYNE/23-40
B4WG84_9SYNE/233-248
B4WG84_9SYNE/336-353
B4WG84_9SYNE/354-371
B4WG84_9SYNE/363-380
B4WG84_9SYNE/41-58
B4WG84_9SYNE/59-76
B4WGP0_9SYNE/1-16
B4WGP0_9SYNE/17-34
B4WGP0_9SYNE/35-52
B4WGP0_9SYNE/44-66
B4WJ70_9SYNE/238-255
B4WJ70_9SYNE/256-273
B4WJ70_9SYNE/265-282
B4WJ70_9SYNE/274-291
B4WJ70_9SYNE/283-300
B4WJ70_9SYNE/301-318
B4WJG8_9SYNE/146-163
B4WJG8_9SYNE/164-181
B4WJG8_9SYNE/182-199
B4WJG8_9SYNE/23-40
B4WJG8_9SYNE/287-304
B4WJG8_9SYNE/296-313
B4WJG8_9SYNE/305-322
B4WJG8_9SYNE/323-338
B4WJG8_9SYNE/41-58
B4WKV8_9SYNE/1006-1023
B4WKV8_9SYNE/933-950
B4WKV8_9SYNE/942-959
B4WKV8_9SYNE/973-987
B4WKV8_9SYNE/988-1005
B4WL31_9SYNE/800-817
B4WL31_9SYNE/829-845
B4WL31_9SYNE/846-863
B4WL31_9SYNE/864-881
B4WL54_9SYNE/628-645
B4WL54_9SYNE/637-654
B4WL54_9SYNE/655-672
B4WL54_9SYNE/673-690
B4WL54_9SYNE/691-708
B4WL54_9SYNE/709-726
B4WLX9_9SYNE/170-187
B4WLX9_9SYNE/188-205
B4WLX9_9SYNE/206-223
B4WLX9_9SYNE/224-238
B4WLX9_9SYNE/238-255
B4WMK8_9SYNE/487-504
B4WMK8_9SYNE/505-522
B4WMK8_9SYNE/523-540
B4WMK8_9SYNE/541-558
B4WMK8_9SYNE/550-567
B4WMK8_9SYNE/559-576
B4WMK8_9SYNE/568-585
B4WMK8_9SYNE/586-603
B4WMK8_9SYNE/606-623
B4WN11_9SYNE/180-193
B4WN11_9SYNE/201-218
B4WN11_9SYNE/330-343
B4WN11_9SYNE/352-369
B4WN11_9SYNE/50-66
B4WN11_9SYNE/504-521
B4WN11_9SYNE/513-530
B4WN11_9SYNE/522-539
B4WN11_9SYNE/531-548
B4WN11_9SYNE/58-75
B4WN11_9SYNE/67-84
B4WN49_9SYNE/320-337
B4WN49_9SYNE/338-355
B4WN49_9SYNE/356-372
B4WN49_9SYNE/435-452
B4WN49_9SYNE/453-470
B4WP05_9SYNE/224-241
B4WP05_9SYNE/233-250
B4WP05_9SYNE/242-259
B4WP05_9SYNE/251-265
B4WP05_9SYNE/260-277
B4WP05_9SYNE/278-295
B4WP77_9SYNE/511-528
B4WP77_9SYNE/529-546
B4WP77_9SYNE/547-564
B4WP77_9SYNE/556-573
B4WP77_9SYNE/565-582
B4WP77_9SYNE/574-591
B4WP77_9SYNE/592-609
B4WPK1_9SYNE/496-511
B4WPK1_9SYNE/503-520
B4WPK1_9SYNE/521-538
B4WPK1_9SYNE/539-556
B4WPK1_9SYNE/557-574
B4WPK1_9SYNE/575-592
B4WPK1_9SYNE/593-610
B4WPK1_9SYNE/611-628
B4WPK1_9SYNE/629-646
B4WPK1_9SYNE/647-664
B4WPK1_9SYNE/665-682
B4WPK1_9SYNE/683-700
B4WPK1_9SYNE/701-718
B4WPK2_9SYNE/1055-1072
B4WPK2_9SYNE/1073-1090
B4WPK2_9SYNE/1091-1108
B4WPK2_9SYNE/1109-1126
B4WPK2_9SYNE/1127-1144
B4WPK2_9SYNE/1145-1162
B4WPK2_9SYNE/1163-1180
B4WPK2_9SYNE/1181-1198
B4WPK2_9SYNE/1190-1207
B4WPK2_9SYNE/1199-1216
B4WPK2_9SYNE/1208-1225
B4WPK2_9SYNE/1226-1243
B4WPK2_9SYNE/1244-1261
B4WPK3_9SYNE/509-526
B4WPK3_9SYNE/527-544
B4WPK3_9SYNE/545-562
B4WPK3_9SYNE/563-580
B4WPK3_9SYNE/573-589
B4WPK3_9SYNE/581-598
B4WPK3_9SYNE/590-607
B4WPK3_9SYNE/608-625
B4WQN0_9SYNE/193-210
B4WQN0_9SYNE/202-219
B4WQN0_9SYNE/220-237
B4WQN0_9SYNE/238-255
B4WQN0_9SYNE/256-273
B4WQN0_9SYNE/274-291
B4WRE7_9SYNE/812-829
B4WRE7_9SYNE/841-856
B4WRE7_9SYNE/857-874
B4WRE7_9SYNE/875-892
B4WRE7_9SYNE/884-901
B4WRE7_9SYNE/893-908
B4WRE7_9SYNE/902-919
B4WRE7_9SYNE/920-937
B4WRH5_9SYNE/480-497
B4WRH5_9SYNE/498-515
B4WRH5_9SYNE/516-533
B4WRH5_9SYNE/534-551
B4WRH5_9SYNE/543-560
B4WRH5_9SYNE/552-569
B4WRH5_9SYNE/561-578
B4WRH5_9SYNE/579-596
B4WT86_9SYNE/491-508
B4WT86_9SYNE/509-526
B4WT86_9SYNE/527-544
B4WT86_9SYNE/545-562
B4WT86_9SYNE/563-580
B4WT86_9SYNE/581-598
B4WT86_9SYNE/599-616
B4WT86_9SYNE/617-634
B4WT86_9SYNE/635-652
B4WT86_9SYNE/653-670
B4WT86_9SYNE/671-688
B4WT86_9SYNE/680-697
B4WT86_9SYNE/689-706
B4WT86_9SYNE/698-715
B4WT86_9SYNE/707-724
B4WT86_9SYNE/716-733
B4WT86_9SYNE/725-742
B4WT86_9SYNE/743-760
B4WT86_9SYNE/761-778
B4WT86_9SYNE/779-796
B4WT86_9SYNE/797-814
B4WT87_9SYNE/511-528
B4WT87_9SYNE/529-546
B4WT87_9SYNE/547-564
B4WT87_9SYNE/565-582
B4WT87_9SYNE/583-600
B4WT87_9SYNE/601-618
B4WT87_9SYNE/619-636
B4WT87_9SYNE/637-654
B4WT87_9SYNE/655-672
B4WT90_9SYNE/724-741
B4WT90_9SYNE/742-759
B4WT90_9SYNE/760-777
B4WT90_9SYNE/778-795
B4WT90_9SYNE/796-813
B4WT90_9SYNE/805-822
B4WT90_9SYNE/814-831
B4WT90_9SYNE/823-840
B4WT90_9SYNE/832-849
B4WT90_9SYNE/841-858
B4WT90_9SYNE/850-867
B4WT90_9SYNE/859-876
B4WT90_9SYNE/868-885
B4WT90_9SYNE/877-894
B4WT90_9SYNE/886-903
B4WT90_9SYNE/895-912
B4WT90_9SYNE/904-921
B4WT90_9SYNE/913-930
B4WT90_9SYNE/922-939
B4WT90_9SYNE/940-957
B4WT90_9SYNE/958-975
B4WTH8_9SYNE/188-205
B4WTH8_9SYNE/206-222
B4WTH8_9SYNE/271-288
B4WTH8_9SYNE/280-297
B4WTH8_9SYNE/298-315
B4WTH8_9SYNE/316-332
B4WTH8_9SYNE/390-407
B4WTH8_9SYNE/652-668
B4WTH8_9SYNE/660-677
B4WTH8_9SYNE/669-686
B4WTH8_9SYNE/678-695
B4WTH8_9SYNE/687-701
B4WTH8_9SYNE/706-723
B4WTH8_9SYNE/724-741
B4WTH8_9SYNE/742-759
B4WTQ3_9SYNE/624-641
B4WTQ3_9SYNE/633-645
B4WTQ3_9SYNE/656-670
B4WTQ3_9SYNE/671-688
B4WTQ3_9SYNE/680-697
B4WTQ3_9SYNE/689-704
B4WTQ3_9SYNE/698-715
B4WTS4_9SYNE/505-522
B4WTS4_9SYNE/523-540
B4WTS4_9SYNE/541-558
B4WTS4_9SYNE/559-576
B4WTS4_9SYNE/568-585
B4WTS4_9SYNE/577-594
B4WTS4_9SYNE/586-603
B4WTS4_9SYNE/595-612
B4WTS4_9SYNE/604-621
B4WTS4_9SYNE/613-630
B4WTS4_9SYNE/622-639
B4WTS4_9SYNE/640-657
B4WTS4_9SYNE/658-675
B4WTS4_9SYNE/676-693
B4WUG8_9SYNE/1664-1681
B4WUG8_9SYNE/1682-1699
B4WUG8_9SYNE/1728-1745
B4WUG8_9SYNE/2009-2026
B4WUG8_9SYNE/2018-2035
B4WUG8_9SYNE/2027-2042
B4WUG8_9SYNE/2036-2053
B4WUG8_9SYNE/2054-2071
B4WUG8_9SYNE/2072-2089
B4WUG8_9SYNE/2090-2107
B4WUG8_9SYNE/2108-2125
B4WUG8_9SYNE/2126-2143
B4WUG8_9SYNE/2144-2161
B4WUG8_9SYNE/2162-2179
B4WUG8_9SYNE/2180-2197
B4WUG8_9SYNE/2198-2215
B4WUG8_9SYNE/2216-2233
B4WUG8_9SYNE/2234-2251
B4WV20_9SYNE/374-391
B4WV20_9SYNE/392-409
B4WV20_9SYNE/410-427
B4WV20_9SYNE/438-454
B4WVN2_9SYNE/161-178
B4WVN2_9SYNE/179-196
B4WVN2_9SYNE/57-74
B4WVN2_9SYNE/66-83
B4WVN2_9SYNE/84-101
B5HCY6_STRPR/118-138
B5HCY6_STRPR/148-164
B5HCY6_STRPR/174-190
B5HCY6_STRPR/260-274
B5HCY6_STRPR/289-305
B5HCY6_STRPR/320-334
B5HCY6_STRPR/335-351
B5HCY6_STRPR/54-71
B5HCY6_STRPR/63-80
B5HCY6_STRPR/82-98
B5HCY6_STRPR/90-106
B5IIW0_9CHRO/505-522
B5IIW0_9CHRO/514-531
B5IIW0_9CHRO/523-540
B5IIW0_9CHRO/532-549
B5IIW0_9CHRO/541-558
B5IIW0_9CHRO/550-565
B5IIW0_9CHRO/559-576
B5IXB1_9RHOB/215-226
B5IXB1_9RHOB/218-230
B5IXB1_9RHOB/227-244
B5IXB1_9RHOB/245-262
B5IXB1_9RHOB/311-328
B5IXB1_9RHOB/320-337
B5IXB1_9RHOB/329-345
B5IXB1_9RHOB/380-397
B5IXB1_9RHOB/389-406
B5IXB1_9RHOB/398-415
B5IXB1_9RHOB/407-424
B5IXB1_9RHOB/485-502
B5IXB1_9RHOB/494-511
B5IYU9_9RHOB/120-137
B5IYU9_9RHOB/156-173
B5IYU9_9RHOB/206-221
B5IYU9_9RHOB/213-230
B5IYU9_9RHOB/222-239
B5IYU9_9RHOB/231-248
B5IYU9_9RHOB/240-257
B5IYU9_9RHOB/39-56
B5IYU9_9RHOB/48-65
B5IYU9_9RHOB/57-74
B5IYU9_9RHOB/66-83
B5IYU9_9RHOB/84-101
B5IZ75_9RHOB/103-120
B5IZ75_9RHOB/121-138
B5IZ75_9RHOB/157-174
B5IZ75_9RHOB/175-192
B5IZ75_9RHOB/193-210
B5IZ75_9RHOB/225-239
B5J6N2_9RHOB/129-140
B5J6N2_9RHOB/206-223
B5J6N2_9RHOB/242-259
B5J6N2_9RHOB/261-277
B5J6N2_9RHOB/270-286
B5J6N2_9RHOB/278-295
B5J6N2_9RHOB/287-304
B5J6N2_9RHOB/311-327
B5J6N2_9RHOB/329-346
B5J6N2_9RHOB/347-363
B5J6N2_9RHOB/365-382
B5J6N2_9RHOB/383-400
B5J6N2_9RHOB/401-418
B5J6N2_9RHOB/410-427
B5J6N2_9RHOB/419-431
B5J885_9RHOB/100-117
B5J885_9RHOB/111-126
B5J885_9RHOB/127-144
B5J885_9RHOB/145-162
B5J885_9RHOB/154-171
B5J885_9RHOB/231-248
B5J885_9RHOB/240-257
B5J885_9RHOB/249-266
B5J885_9RHOB/267-284
B5J885_9RHOB/276-293
B5J885_9RHOB/285-302
B5J885_9RHOB/303-320
B5J885_9RHOB/321-338
B5J885_9RHOB/330-347
B5J885_9RHOB/357-377
B5J885_9RHOB/378-395
B5J885_9RHOB/396-413
B5J885_9RHOB/58-72
B5J885_9RHOB/82-99
B5J885_9RHOB/91-108
B5JB10_9RHOB/187-204
B5JB10_9RHOB/205-222
B5JB10_9RHOB/25-42
B5JB10_9RHOB/34-51
B5JB10_9RHOB/367-384
B5JB10_9RHOB/389-401
B5JB10_9RHOB/403-419
B5JB10_9RHOB/421-441
B5JB10_9RHOB/448-463
B5JB10_9RHOB/464-481
B5JB10_9RHOB/482-498
B5JB10_9RHOB/500-517
B5JB10_9RHOB/518-535
B5JB10_9RHOB/53-70
B5JB10_9RHOB/536-553
B5JB10_9RHOB/554-566
B5JB10_9RHOB/7-24
B5K1F2_9RHOB/22-37
B5K1F2_9RHOB/38-55
B5K1F2_9RHOB/47-64
B5K1F2_9RHOB/74-84
B5K1F3_9RHOB/109-126
B5K1F3_9RHOB/127-144
B5K1F3_9RHOB/145-162
B5K1F3_9RHOB/163-180
B5K1F3_9RHOB/181-198
B5K1F3_9RHOB/190-207
B5K1F3_9RHOB/199-216
B5K1F3_9RHOB/208-225
B5K1F3_9RHOB/37-54
B5K1F3_9RHOB/55-72
B5K1F3_9RHOB/73-90
B5K1F3_9RHOB/91-108
B5K5P3_9RHOB/117-134
B5K5P3_9RHOB/135-152
B5K5P3_9RHOB/153-170
B5K5P3_9RHOB/162-179
B5K5P3_9RHOB/171-188
B5K5P3_9RHOB/180-197
B5K5P3_9RHOB/189-206
B5K5P3_9RHOB/198-215
B5K5P3_9RHOB/207-223
B5K5P3_9RHOB/230-244
B5K5P3_9RHOB/99-116
B5K880_9RHOB/369-382
B5K880_9RHOB/383-400
B5K880_9RHOB/401-418
B5K880_9RHOB/419-436
B5K880_9RHOB/437-454
B5K880_9RHOB/455-472
B5K880_9RHOB/473-490
B5K880_9RHOB/491-508
B5K880_9RHOB/509-526
B5K880_9RHOB/527-544
B5K880_9RHOB/536-553
B5K880_9RHOB/545-562
B5K880_9RHOB/554-571
B5KCQ9_9RHOB/115-132
B5KCQ9_9RHOB/154-171
B5KCQ9_9RHOB/172-189
B5KCQ9_9RHOB/263-280
B5KCQ9_9RHOB/352-369
B5KCQ9_9RHOB/372-387
B5KCQ9_9RHOB/538-561
B5KCQ9_9RHOB/580-596
B5KCQ9_9RHOB/598-615
B5KCQ9_9RHOB/624-640
B5KCQ9_9RHOB/641-658
B5KCQ9_9RHOB/659-676
B5KCQ9_9RHOB/695-712
B5KCQ9_9RHOB/704-721
B5KCQ9_9RHOB/713-730
B5KCQ9_9RHOB/722-739
B5KCQ9_9RHOB/731-743
B5KCW7_9RHOB/105-122
B5KCW7_9RHOB/140-150
B5KCW7_9RHOB/53-68
B5KCW7_9RHOB/69-86
B5KCW7_9RHOB/87-104
B5KD39_9RHOB/125-146
B5KD39_9RHOB/153-170
B5KD39_9RHOB/171-188
B5KD39_9RHOB/189-206
B5KD39_9RHOB/256-268
B5KD39_9RHOB/47-62
B5KD39_9RHOB/54-71
B5KD39_9RHOB/63-80
B5KD39_9RHOB/72-89
B5KD39_9RHOB/90-107
B5KFY0_SERLI/382-399
B5KFY0_SERLI/508-525
B5KFY0_SERLI/526-543
B5KFY0_SERLI/546-563
B5S057_RALSO/2-19
B5S057_RALSO/20-37
B5S057_RALSO/200-222
B5S057_RALSO/223-240
B5S057_RALSO/241-258
B5S057_RALSO/259-276
B5S057_RALSO/38-55
B5S057_RALSO/385-407
B5S057_RALSO/408-425
B5S057_RALSO/426-443
B5S057_RALSO/444-461
B5S057_RALSO/557-574
B5S057_RALSO/56-73
B5S057_RALSO/575-592
B5S057_RALSO/593-610
B5S057_RALSO/611-628
B5S057_RALSO/629-646
B5S057_RALSO/74-91
B5S057_RALSO/769-783
B5S059_RALSO/12-27
B5S059_RALSO/186-203
B5S059_RALSO/19-36
B5S059_RALSO/204-221
B5S059_RALSO/37-54
B5S059_RALSO/55-72
B5S7T3_RALSO/537-554
B5S7T3_RALSO/555-572
B5S7T3_RALSO/573-590
B5S7T3_RALSO/591-608
B5S7T3_RALSO/609-626
B5S7T3_RALSO/758-775
B5S7T3_RALSO/776-793
B5S7T3_RALSO/794-811
B5S7T3_RALSO/943-960
B5S7T3_RALSO/961-978
B5S7T3_RALSO/979-996
B5SDI2_RALSO/3156-3173
B5SDI2_RALSO/3174-3191
B5SDI2_RALSO/3192-3209
B5SDI2_RALSO/3210-3227
B5SEH1_RALSO/1-16
B5SEH1_RALSO/17-34
B5SEH1_RALSO/26-43
B5SEH1_RALSO/44-61
B5SEH1_RALSO/8-25
B5SEH2_RALSO/1079-1096
B5SEH2_RALSO/1097-1114
B5SEH2_RALSO/1115-1132
B5SEH2_RALSO/673-690
B5SEH2_RALSO/682-699
B5SEH2_RALSO/691-708
B5SEH2_RALSO/700-717
B5SEH2_RALSO/709-726
B5SEH2_RALSO/727-744
B5SEH2_RALSO/745-762
B5SEH2_RALSO/894-911
B5SEH2_RALSO/912-929
B5SEH2_RALSO/930-947
B5TME9_SERMA/348-365
B5TME9_SERMA/357-374
B5TME9_SERMA/366-383
B5TME9_SERMA/375-392
B5VV02_SPIMA/1000-1017
B5VV02_SPIMA/1018-1035
B5VV02_SPIMA/1036-1053
B5VV02_SPIMA/1045-1062
B5VV02_SPIMA/1054-1071
B5VV02_SPIMA/1063-1080
B5VV02_SPIMA/1072-1089
B5VV02_SPIMA/1081-1098
B5VV02_SPIMA/260-277
B5VV02_SPIMA/278-295
B5VV02_SPIMA/296-313
B5VV02_SPIMA/314-331
B5VV02_SPIMA/332-349
B5VV02_SPIMA/350-365
B5VV02_SPIMA/368-385
B5VV02_SPIMA/386-403
B5VV02_SPIMA/395-412
B5VV02_SPIMA/404-421
B5VV02_SPIMA/413-430
B5VV02_SPIMA/422-439
B5VV02_SPIMA/431-448
B5VV02_SPIMA/449-466
B5VV02_SPIMA/838-855
B5VV02_SPIMA/856-873
B5VV02_SPIMA/874-891
B5VV02_SPIMA/892-909
B5VV02_SPIMA/928-945
B5VV02_SPIMA/948-963
B5VV02_SPIMA/964-981
B5VV02_SPIMA/982-999
B5VV03_SPIMA/175-192
B5VV03_SPIMA/202-219
B5VV03_SPIMA/211-228
B5VV03_SPIMA/220-237
B5VV03_SPIMA/229-246
B5VV03_SPIMA/238-255
B5VV03_SPIMA/247-264
B5VV03_SPIMA/2543-2560
B5VV03_SPIMA/2561-2578
B5VV03_SPIMA/2579-2596
B5VV03_SPIMA/265-282
B5VV03_SPIMA/283-300
B5VV03_SPIMA/301-318
B5VV03_SPIMA/319-336
B5VV03_SPIMA/337-354
B5VV03_SPIMA/346-363
B5VV03_SPIMA/355-372
B5VV03_SPIMA/364-381
B5VV03_SPIMA/373-390
B5VV03_SPIMA/382-399
B5VWZ6_SPIMA/113-130
B5VWZ6_SPIMA/42-59
B5VWZ6_SPIMA/62-76
B5VWZ6_SPIMA/80-98
B5VY81_SPIMA/112-129
B5VY81_SPIMA/130-147
B5VY81_SPIMA/148-165
B5VY81_SPIMA/166-183
B5VY81_SPIMA/184-201
B5VY81_SPIMA/202-219
B5VY81_SPIMA/220-237
B5VY81_SPIMA/238-255
B5VY81_SPIMA/256-273
B5VY81_SPIMA/274-291
B5VY81_SPIMA/292-309
B5VY81_SPIMA/310-327
B5VY81_SPIMA/328-345
B5VY81_SPIMA/346-363
B5VY81_SPIMA/39-56
B5VY81_SPIMA/53-62
B5VY81_SPIMA/58-75
B5VY81_SPIMA/76-93
B5VY81_SPIMA/94-111
B5VYL8_SPIMA/103-120
B5VYL8_SPIMA/121-138
B5VYL8_SPIMA/139-156
B5VYL8_SPIMA/157-174
B5VYL8_SPIMA/175-192
B5VYL8_SPIMA/193-210
B5VYL8_SPIMA/211-228
B5VYL8_SPIMA/220-237
B5VYL8_SPIMA/56-66
B5VYL8_SPIMA/668-684
B5VYL8_SPIMA/67-84
B5VYL8_SPIMA/85-102
B5VZS5_SPIMA/115-132
B5VZS5_SPIMA/133-150
B5VZS5_SPIMA/151-168
B5VZS5_SPIMA/169-186
B5VZS5_SPIMA/27-42
B5VZS5_SPIMA/61-78
B5VZS5_SPIMA/79-96
B5VZS5_SPIMA/97-114
B5W043_SPIMA/352-369
B5W043_SPIMA/373-387
B5W043_SPIMA/379-396
B5W043_SPIMA/388-405
B5W043_SPIMA/397-414
B5W043_SPIMA/406-423
B5W043_SPIMA/415-432
B5W043_SPIMA/424-438
B5W043_SPIMA/433-450
B5W043_SPIMA/442-454
B5W043_SPIMA/452-469
B5W0U1_SPIMA/100-117
B5W0U1_SPIMA/109-126
B5W0U1_SPIMA/118-135
B5W0U1_SPIMA/136-153
B5W0U1_SPIMA/64-81
B5W0U1_SPIMA/82-99
B5W0U1_SPIMA/91-108
B5W0V5_SPIMA/2-19
B5W0V5_SPIMA/20-37
B5W1N0_SPIMA/221-238
B5W1N0_SPIMA/239-256
B5W1N0_SPIMA/257-274
B5W1N0_SPIMA/275-292
B5W1N0_SPIMA/293-310
B5W1N0_SPIMA/311-328
B5W1N0_SPIMA/329-346
B5W1N0_SPIMA/347-364
B5W1N0_SPIMA/365-382
B5W1N0_SPIMA/374-391
B5W1N0_SPIMA/383-400
B5W1N0_SPIMA/392-407
B5W1N0_SPIMA/401-418
B5W1T9_SPIMA/252-269
B5W1T9_SPIMA/270-287
B5W1T9_SPIMA/288-305
B5W1T9_SPIMA/306-323
B5W1T9_SPIMA/324-341
B5W1T9_SPIMA/342-359
B5W2I3_SPIMA/114-131
B5W2I3_SPIMA/132-149
B5W2I3_SPIMA/15-32
B5W2I3_SPIMA/24-41
B5W2I3_SPIMA/42-59
B5W2I3_SPIMA/51-68
B5W2I3_SPIMA/60-77
B5W2I3_SPIMA/69-86
B5W2I3_SPIMA/78-95
B5W2I3_SPIMA/96-113
B5W2Q0_SPIMA/103-120
B5W2Q0_SPIMA/121-138
B5W2Q0_SPIMA/139-156
B5W2Q0_SPIMA/157-174
B5W2Q0_SPIMA/175-192
B5W2Q0_SPIMA/193-210
B5W2Q0_SPIMA/76-93
B5W2Q0_SPIMA/85-102
B5W2Q0_SPIMA/94-111
B5W2Q3_SPIMA/31-48
B5W2Q3_SPIMA/49-66
B5W2Q3_SPIMA/67-84
B5W2Q3_SPIMA/76-93
B5W2Q3_SPIMA/85-97
B5W2Q4_SPIMA/105-122
B5W2Q4_SPIMA/123-140
B5W2Q4_SPIMA/141-158
B5W2Q4_SPIMA/159-176
B5W2Q4_SPIMA/168-185
B5W2Q4_SPIMA/186-203
B5W2Q4_SPIMA/69-86
B5W2Q4_SPIMA/87-104
B5W3A2_SPIMA/1007-1024
B5W3A2_SPIMA/1016-1033
B5W3A2_SPIMA/1025-1042
B5W3A2_SPIMA/1034-1051
B5W3A2_SPIMA/1043-1060
B5W3A2_SPIMA/1052-1069
B5W3A2_SPIMA/1061-1073
B5W3A2_SPIMA/1071-1088
B5W3A2_SPIMA/990-1006
B5W3A2_SPIMA/998-1015
B5W5G1_SPIMA/138-155
B5W5G1_SPIMA/177-193
B5W5G1_SPIMA/199-211
B5W5G1_SPIMA/218-229
B5W5G1_SPIMA/27-39
B5W5G1_SPIMA/303-318
B5W5G1_SPIMA/323-336
B5W5G1_SPIMA/356-370
B5W5G1_SPIMA/377-390
B5W5G1_SPIMA/397-409
B5W5G1_SPIMA/422-434
B5W5G1_SPIMA/459-479
B5W5G1_SPIMA/512-527
B5W5G1_SPIMA/528-545
B5W5G1_SPIMA/537-554
B5W5G1_SPIMA/546-563
B5W5G1_SPIMA/555-572
B5W5G1_SPIMA/69-83
B5W616_SPIMA/100-117
B5W616_SPIMA/118-134
B5W616_SPIMA/64-81
B5W616_SPIMA/82-99
B5W6P6_SPIMA/106-123
B5W6P6_SPIMA/124-141
B5W6P6_SPIMA/142-159
B5W6P6_SPIMA/160-177
B5W6P6_SPIMA/178-195
B5W6P6_SPIMA/70-87
B5W6P6_SPIMA/88-105
B5W7E4_SPIMA/221-238
B5W7E4_SPIMA/239-256
B5W7E4_SPIMA/257-274
B5W7E4_SPIMA/275-292
B5W7E4_SPIMA/293-310
B5W7E4_SPIMA/311-328
B5W7E4_SPIMA/329-346
B5W7E4_SPIMA/347-364
B5W7E4_SPIMA/365-382
B5W7E4_SPIMA/383-400
B5W7E4_SPIMA/401-418
B5W7E4_SPIMA/419-436
B5W9F6_SPIMA/108-125
B5W9F6_SPIMA/117-134
B5W9F6_SPIMA/126-143
B5W9F6_SPIMA/144-161
B5W9F6_SPIMA/63-80
B5W9F6_SPIMA/72-89
B5W9F6_SPIMA/81-98
B5W9F6_SPIMA/90-107
B5W9F6_SPIMA/99-116
B5W9H7_SPIMA/44-61
B5W9H7_SPIMA/62-79
B5W9H7_SPIMA/80-97
B5W9P2_SPIMA/1019-1036
B5W9P2_SPIMA/1028-1043
B5W9P2_SPIMA/1046-1063
B5W9P2_SPIMA/288-305
B5W9P2_SPIMA/306-323
B5W9P2_SPIMA/324-341
B5W9P2_SPIMA/342-359
B5W9P2_SPIMA/360-377
B5W9P2_SPIMA/378-395
B5W9P2_SPIMA/396-413
B5W9P2_SPIMA/406-422
B5W9P2_SPIMA/414-431
B5W9P2_SPIMA/423-440
B5W9P2_SPIMA/677-694
B5W9P2_SPIMA/686-703
B5W9P2_SPIMA/695-712
B5W9P2_SPIMA/704-721
B5W9P2_SPIMA/713-730
B5W9P2_SPIMA/722-739
B5W9P2_SPIMA/731-748
B5W9P2_SPIMA/740-757
B5W9P2_SPIMA/749-766
B5W9P2_SPIMA/758-775
B5W9P2_SPIMA/767-784
B5WA00_SPIMA/522-539
B5WA00_SPIMA/531-548
B5WA00_SPIMA/540-557
B5WA00_SPIMA/549-566
B5WA00_SPIMA/558-575
B5WA00_SPIMA/567-584
B5WA00_SPIMA/576-593
B5WA00_SPIMA/585-598
B5WA00_SPIMA/595-612
B5WA01_SPIMA/608-625
B5WA01_SPIMA/626-643
B5WA01_SPIMA/644-661
B5WA01_SPIMA/662-679
B5WA01_SPIMA/680-697
B5WA01_SPIMA/698-715
B5WA19_SPIMA/280-297
B5WA19_SPIMA/298-315
B5WA19_SPIMA/316-333
B5WA19_SPIMA/325-342
B5WA19_SPIMA/334-351
B5WA19_SPIMA/343-360
B5WA19_SPIMA/352-369
B5WA19_SPIMA/361-378
B5YPB3_ECO5E/716-733
B5YPB3_ECO5E/734-751
B5YPB3_ECO5E/752-769
B5YPB3_ECO5E/770-787
B5YPB3_ECO5E/797-814
B5YPB3_ECO5E/815-832
B5ZN54_RHILW/456-473
B5ZN54_RHILW/465-482
B5ZN54_RHILW/535-552
B5ZN54_RHILW/553-570
B5ZP36_RHILW/1006-1023
B5ZP36_RHILW/1024-1041
B5ZP36_RHILW/1157-1167
B5ZP36_RHILW/1216-1233
B5ZP36_RHILW/1234-1250
B5ZP36_RHILW/1422-1439
B5ZP36_RHILW/1440-1457
B5ZP36_RHILW/172-189
B5ZP36_RHILW/190-207
B5ZP36_RHILW/199-216
B5ZP36_RHILW/344-361
B5ZP36_RHILW/362-378
B5ZP36_RHILW/567-584
B5ZP36_RHILW/585-602
B5ZP36_RHILW/603-619
B5ZP36_RHILW/783-799
B5ZP36_RHILW/791-808
B5ZP36_RHILW/800-817
B5ZP36_RHILW/809-826
B5ZT82_RHILW/265-282
B5ZT82_RHILW/283-299
B5ZT82_RHILW/419-436
B5ZT82_RHILW/437-454
B5ZT82_RHILW/455-472
B5ZT82_RHILW/473-490
B5ZT82_RHILW/61-78
B5ZT82_RHILW/617-634
B5ZT82_RHILW/635-652
B5ZT82_RHILW/653-669
B5ZT82_RHILW/79-96
B5ZT82_RHILW/97-114
B5ZT83_RHILW/115-132
B5ZT83_RHILW/169-183
B5ZT83_RHILW/259-276
B5ZT83_RHILW/268-285
B5ZT83_RHILW/277-294
B5ZT83_RHILW/286-303
B5ZT83_RHILW/431-447
B5ZT83_RHILW/448-465
B5ZT83_RHILW/457-474
B5ZT83_RHILW/466-483
B5ZT83_RHILW/475-492
B5ZT83_RHILW/528-538
B5ZT83_RHILW/61-78
B5ZT83_RHILW/632-648
B5ZT83_RHILW/649-665
B5ZT83_RHILW/79-96
B5ZT83_RHILW/97-114
B6AUY8_9RHOB/113-130
B6AUY8_9RHOB/131-148
B6AUY8_9RHOB/149-166
B6AUY8_9RHOB/167-184
B6AUY8_9RHOB/185-202
B6AUY8_9RHOB/209-224
B6AUY8_9RHOB/95-112
B6AV61_9RHOB/62-79
B6AX14_9RHOB/20-37
B6AX14_9RHOB/29-44
B6AX14_9RHOB/48-64
B6AX14_9RHOB/68-85
B6AX14_9RHOB/92-104
B6AZD3_9RHOB/206-223
B6AZD3_9RHOB/224-241
B6AZD3_9RHOB/242-259
B6AZD3_9RHOB/260-277
B6AZD3_9RHOB/278-295
B6AZD3_9RHOB/296-313
B6AZD3_9RHOB/314-331
B6AZD3_9RHOB/334-349
B6AZM7_9RHOB/129-141
B6AZM7_9RHOB/142-159
B6AZM7_9RHOB/160-174
B6AZM7_9RHOB/179-195
B6AZM7_9RHOB/196-213
B6AZM7_9RHOB/214-231
B6AZM7_9RHOB/232-249
B6AZM7_9RHOB/439-455
B6AZM7_9RHOB/447-464
B6AZM7_9RHOB/456-473
B6AZM7_9RHOB/465-482
B6B0G5_9RHOB/329-339
B6B0G5_9RHOB/340-357
B6B0G5_9RHOB/358-375
B6B0G5_9RHOB/408-425
B6B0G5_9RHOB/417-434
B6B0G5_9RHOB/426-443
B6B0G5_9RHOB/435-451
B6B0G5_9RHOB/522-539
B6B0G5_9RHOB/531-548
B6B0G5_9RHOB/540-556
B6B0G5_9RHOB/567-584
B6B0G5_9RHOB/636-653
B6B0G5_9RHOB/654-671
B6B0G5_9RHOB/672-689
B6B0G5_9RHOB/723-740
B6B0G5_9RHOB/741-757
B6B0G5_9RHOB/768-785
B6B0G5_9RHOB/828-845
B6B0G5_9RHOB/837-854
B6B0G5_9RHOB/846-863
B6B239_9RHOB/18-35
B6B239_9RHOB/231-248
B6B239_9RHOB/240-257
B6B239_9RHOB/249-266
B6B239_9RHOB/258-275
B6B239_9RHOB/267-284
B6B239_9RHOB/276-293
B6B239_9RHOB/36-50
B6B2E3_9RHOB/102-119
B6B2E3_9RHOB/30-47
B6B2E3_9RHOB/48-65
B6B2E3_9RHOB/66-81
B6B2E3_9RHOB/84-101
B6B2J6_9RHOB/105-122
B6B2J6_9RHOB/114-131
B6B2J6_9RHOB/123-140
B6B2J6_9RHOB/132-149
B6B2J6_9RHOB/141-158
B6B2J6_9RHOB/15-32
B6B2J6_9RHOB/150-167
B6B2J6_9RHOB/159-176
B6B2J6_9RHOB/168-185
B6B2J6_9RHOB/177-194
B6B2J6_9RHOB/195-212
B6B2J6_9RHOB/204-221
B6B2J6_9RHOB/213-230
B6B2J6_9RHOB/222-239
B6B2J6_9RHOB/231-248
B6B2J6_9RHOB/258-272
B6B2J6_9RHOB/33-50
B6B2J6_9RHOB/331-345
B6B2J6_9RHOB/354-367
B6B2J6_9RHOB/47-59
B6B2J6_9RHOB/51-68
B6B2J6_9RHOB/60-77
B6B2J6_9RHOB/69-86
B6B2J6_9RHOB/78-95
B6B2J6_9RHOB/87-104
B6B2J6_9RHOB/96-113
B6B3H8_9RHOB/122-138
B6B3H8_9RHOB/143-157
B6B3H8_9RHOB/165-180
B6B3H8_9RHOB/183-198
B6B3H8_9RHOB/206-221
B6B4N0_9RHOB/124-140
B6B4N0_9RHOB/138-149
B6B4N0_9RHOB/211-225
B6B4N0_9RHOB/226-243
B6B4N0_9RHOB/244-261
B6B4N0_9RHOB/262-279
B6B4N0_9RHOB/271-288
B6B4N0_9RHOB/280-297
B6B4N0_9RHOB/289-306
B6B4N0_9RHOB/298-315
B6B4N1_9RHOB/2-19
B6B4N1_9RHOB/20-37
B6B4N1_9RHOB/38-55
B6B688_9RHOB/1008-1025
B6B688_9RHOB/1017-1034
B6B688_9RHOB/1026-1043
B6B688_9RHOB/1035-1052
B6B688_9RHOB/1053-1070
B6B688_9RHOB/321-338
B6B688_9RHOB/339-356
B6B688_9RHOB/558-575
B6B688_9RHOB/567-584
B6B688_9RHOB/576-593
B6B688_9RHOB/585-602
B6B688_9RHOB/603-620
B6B688_9RHOB/621-638
B6B688_9RHOB/639-656
B6B688_9RHOB/657-674
B6B688_9RHOB/675-692
B6B688_9RHOB/694-710
B6B688_9RHOB/702-719
B6B688_9RHOB/711-728
B6B688_9RHOB/720-736
B6B688_9RHOB/729-746
B6B688_9RHOB/756-773
B6B688_9RHOB/765-782
B6B688_9RHOB/774-787
B6B688_9RHOB/792-809
B6B688_9RHOB/810-826
B6B688_9RHOB/828-845
B6B688_9RHOB/846-863
B6B688_9RHOB/864-881
B6B688_9RHOB/882-899
B6B688_9RHOB/891-908
B6B688_9RHOB/900-917
B6B688_9RHOB/909-926
B6B688_9RHOB/918-935
B6B688_9RHOB/927-944
B6B688_9RHOB/936-953
B6B688_9RHOB/972-989
B6B688_9RHOB/990-1007
B6B6B3_9RHOB/176-193
B6B6B3_9RHOB/185-202
B6B6B3_9RHOB/194-211
B6B6B3_9RHOB/203-219
B6B6B3_9RHOB/221-238
B6B6B3_9RHOB/230-247
B6B6B3_9RHOB/239-256
B6B6B3_9RHOB/248-265
B6B6B3_9RHOB/266-283
B6B6B3_9RHOB/275-292
B6B6B3_9RHOB/284-301
B6B6B3_9RHOB/293-310
B6B7J3_9RHOB/135-152
B6B7J3_9RHOB/153-170
B6B7J3_9RHOB/171-188
B6B7J3_9RHOB/189-206
B6B7J3_9RHOB/207-224
B6B8N6_9RHOB/448-465
B6B8N6_9RHOB/466-483
B6B8N6_9RHOB/484-499
B6B8N6_9RHOB/502-519
B6B8N6_9RHOB/511-528
B6B8N6_9RHOB/529-546
B6B8N6_9RHOB/547-562
B6BBG6_9RHOB/15-32
B6BBG6_9RHOB/271-286
B6BBG6_9RHOB/287-304
B6BBG6_9RHOB/296-313
B6BBG6_9RHOB/305-322
B6BBG6_9RHOB/314-331
B6BBG6_9RHOB/323-340
B6BBG6_9RHOB/33-50
B6BBG6_9RHOB/332-349
B6BBG6_9RHOB/341-358
B6BBG6_9RHOB/350-367
B6BBG6_9RHOB/359-376
B6BBG6_9RHOB/370-385
B6BBG6_9RHOB/377-394
B6BBG6_9RHOB/395-412
B6BBG6_9RHOB/413-430
B6BBG6_9RHOB/433-450
B6BBG6_9RHOB/51-65
B6BBG6_9RHOB/520-536
B6BBS1_9RHOB/167-184
B6BBS1_9RHOB/256-273
B6BBS1_9RHOB/331-348
B6BBS1_9RHOB/349-366
B6BBS1_9RHOB/358-375
B6BBW0_9RHOB/184-201
B6BBW0_9RHOB/202-219
B6BBW0_9RHOB/220-237
B6BBW0_9RHOB/238-255
B6BBW0_9RHOB/256-273
B6BD45_9RHOB/334-350
B6BD45_9RHOB/352-369
B6BD45_9RHOB/370-387
B6BD45_9RHOB/388-405
B6BD45_9RHOB/407-423
B6BD45_9RHOB/433-450
B6BDD1_9RHOB/238-252
B6BDD1_9RHOB/253-270
B6BDD1_9RHOB/271-288
B6BDD1_9RHOB/48-64
B6BDD1_9RHOB/56-73
B6BDD1_9RHOB/65-82
B6BET2_9RHOB/104-115
B6BET2_9RHOB/148-163
B6BET2_9RHOB/28-40
B6BET2_9RHOB/32-49
B6BET2_9RHOB/41-58
B6BET2_9RHOB/50-67
B6BET2_9RHOB/68-85
B6BET2_9RHOB/77-94
B6BET2_9RHOB/86-103
B6BET2_9RHOB/95-112
B6BEX8_9RHOB/108-125
B6BEX8_9RHOB/126-143
B6BEX8_9RHOB/144-161
B6BEX8_9RHOB/162-179
B6BEX8_9RHOB/180-195
B6BEX8_9RHOB/210-224
B6BEX8_9RHOB/223-235
B6BEX8_9RHOB/63-80
B6BEX8_9RHOB/72-89
B6BEX8_9RHOB/90-107
B6BF32_9RHOB/251-268
B6BF32_9RHOB/269-286
B6BF32_9RHOB/290-305
B6BF32_9RHOB/306-323
B6BF32_9RHOB/324-341
B6BG59_9RHOB/120-134
B6BG59_9RHOB/136-153
B6BG59_9RHOB/154-171
B6BG59_9RHOB/181-198
B6BG59_9RHOB/199-216
B6BG59_9RHOB/217-234
B6BXN0_9GAMM/102-119
B6BXN0_9GAMM/111-128
B6BXN0_9GAMM/120-137
B6BXN0_9GAMM/147-164
B6BXN0_9GAMM/156-173
B6BXN0_9GAMM/165-180
B6BXN0_9GAMM/41-56
B6BXN0_9GAMM/48-65
B6BXN0_9GAMM/57-74
B6BXN0_9GAMM/66-83
B6BXN0_9GAMM/75-92
B6BXN0_9GAMM/84-101
B6BXN0_9GAMM/93-110
B6F244_9PAST/382-399
B6F244_9PAST/400-417
B6F244_9PAST/418-435
B6F244_9PAST/440-455
B6F244_9PAST/584-601
B6F248_9PAST/1168-1185
B6F248_9PAST/1276-1293
B6IPS6_RHOCS/275-292
B6IPS6_RHOCS/857-872
B6IPS6_RHOCS/874-890
B6IPS6_RHOCS/891-908
B6IPS6_RHOCS/900-917
B6IS22_RHOCS/155-170
B6IS22_RHOCS/191-205
B6IS22_RHOCS/419-435
B6IS22_RHOCS/438-453
B6IS22_RHOCS/923-940
B6IS22_RHOCS/941-958
B6IWS4_RHOCS/413-430
B6IWS4_RHOCS/423-439
B6IWS4_RHOCS/431-448
B6IWS4_RHOCS/440-457
B6IXD3_RHOCS/239-256
B6IXD3_RHOCS/257-274
B6IXD3_RHOCS/275-292
B6IXD3_RHOCS/293-310
B6IXD3_RHOCS/311-328
B6IY74_RHOCS/659-674
B6IY74_RHOCS/676-692
B6IY74_RHOCS/693-710
B6IY74_RHOCS/702-719
B6IY74_RHOCS/77-94
B6IYG8_RHOCS/1265-1280
B6IYG8_RHOCS/1282-1298
B6IYG8_RHOCS/1299-1316
B6IYG8_RHOCS/1308-1325
B6IYG8_RHOCS/316-333
B6IYG8_RHOCS/334-351
B6IYG8_RHOCS/343-360
B6IYG8_RHOCS/352-369
B6IYG8_RHOCS/361-378
B6IYG8_RHOCS/370-387
B6IYG8_RHOCS/379-396
B6QXT4_9RHOB/322-339
B6QXT4_9RHOB/340-357
B6QXT4_9RHOB/425-442
B6QXT4_9RHOB/477-494
B6QXT4_9RHOB/495-512
B6QXT4_9RHOB/513-530
B6QXT4_9RHOB/603-620
B6QXT4_9RHOB/621-638
B6QXT4_9RHOB/695-712
B6QXT4_9RHOB/704-721
B6QXT4_9RHOB/713-730
B6QXT4_9RHOB/778-795
B6QXT4_9RHOB/975-992
B6QXT4_9RHOB/993-1010
B6QXU3_9RHOB/1053-1070
B6QXU3_9RHOB/1071-1088
B6QXU3_9RHOB/1089-1106
B6QXU3_9RHOB/1107-1124
B6QXU3_9RHOB/1251-1268
B6QXU3_9RHOB/1269-1286
B6QXU3_9RHOB/1287-1304
B6QXU3_9RHOB/1305-1322
B6QXU3_9RHOB/1449-1466
B6QXU3_9RHOB/1467-1484
B6QXU3_9RHOB/1485-1502
B6QXU3_9RHOB/1503-1520
B6QXU3_9RHOB/1647-1664
B6QXU3_9RHOB/1665-1682
B6QXU3_9RHOB/1683-1700
B6QXU3_9RHOB/1701-1718
B6QXU3_9RHOB/1845-1862
B6QXU3_9RHOB/1863-1880
B6QXU3_9RHOB/1881-1898
B6QXU3_9RHOB/1899-1916
B6QXU3_9RHOB/2016-2038
B6QXU3_9RHOB/648-665
B6QXU3_9RHOB/666-683
B6QXU3_9RHOB/675-692
B6QXU3_9RHOB/684-701
B6QXU3_9RHOB/693-710
B6QXU3_9RHOB/702-719
B6QXU3_9RHOB/711-728
B6QXU3_9RHOB/855-872
B6QXU3_9RHOB/873-890
B6QXU3_9RHOB/891-908
B6QXU3_9RHOB/909-926
B6QXV4_9RHOB/100-116
B6QXV4_9RHOB/117-134
B6QXV4_9RHOB/135-152
B6QXV4_9RHOB/153-170
B6QXV4_9RHOB/171-188
B6QXV4_9RHOB/195-206
B6QXV4_9RHOB/226-243
B6QXV4_9RHOB/244-261
B6QXV4_9RHOB/549-566
B6QXV4_9RHOB/649-666
B6QYE9_9RHOB/169-186
B6R031_9RHOB/410-427
B6R031_9RHOB/429-445
B6R031_9RHOB/446-463
B6R031_9RHOB/464-481
B6R0T7_9RHOB/1003-1020
B6R0T7_9RHOB/1012-1029
B6R0T7_9RHOB/1021-1038
B6R0T7_9RHOB/1030-1047
B6R0T7_9RHOB/1039-1056
B6R0T7_9RHOB/1048-1065
B6R0T7_9RHOB/1117-1134
B6R0T7_9RHOB/1135-1152
B6R0T7_9RHOB/1153-1170
B6R0T7_9RHOB/1172-1188
B6R0T7_9RHOB/1222-1239
B6R0T7_9RHOB/1240-1257
B6R0T7_9RHOB/265-282
B6R0T7_9RHOB/283-300
B6R0T7_9RHOB/303-318
B6R0T7_9RHOB/369-386
B6R0T7_9RHOB/387-404
B6R0T7_9RHOB/407-422
B6R0T7_9RHOB/464-481
B6R0T7_9RHOB/473-490
B6R0T7_9RHOB/482-499
B6R0T7_9RHOB/491-508
B6R0T7_9RHOB/500-517
B6R0T7_9RHOB/511-526
B6R0T7_9RHOB/518-535
B6R0T7_9RHOB/527-544
B6R0T7_9RHOB/587-604
B6R0T7_9RHOB/605-622
B6R0T7_9RHOB/623-640
B6R0T7_9RHOB/641-658
B6R0T7_9RHOB/659-676
B6R0T7_9RHOB/709-726
B6R0T7_9RHOB/718-735
B6R0T7_9RHOB/727-744
B6R0T7_9RHOB/736-753
B6R0T7_9RHOB/745-762
B6R0T7_9RHOB/754-771
B6R0T7_9RHOB/772-789
B6R0T7_9RHOB/790-807
B6R0T7_9RHOB/808-825
B6R0T7_9RHOB/826-843
B6R0T7_9RHOB/844-861
B6R0T7_9RHOB/862-879
B6R0T7_9RHOB/880-897
B6R0T7_9RHOB/898-915
B6R0T7_9RHOB/918-933
B6R0T7_9RHOB/985-1002
B6R118_9RHOB/1001-1018
B6R118_9RHOB/1019-1036
B6R118_9RHOB/1037-1054
B6R118_9RHOB/1055-1072
B6R118_9RHOB/1073-1090
B6R118_9RHOB/1083-1099
B6R118_9RHOB/1133-1150
B6R118_9RHOB/1151-1168
B6R118_9RHOB/1169-1186
B6R118_9RHOB/1187-1204
B6R118_9RHOB/1206-1222
B6R118_9RHOB/1256-1273
B6R118_9RHOB/1274-1291
B6R118_9RHOB/316-333
B6R118_9RHOB/334-351
B6R118_9RHOB/354-369
B6R118_9RHOB/402-419
B6R118_9RHOB/420-437
B6R118_9RHOB/438-455
B6R118_9RHOB/456-473
B6R118_9RHOB/524-541
B6R118_9RHOB/542-559
B6R118_9RHOB/562-577
B6R118_9RHOB/578-595
B6R118_9RHOB/657-674
B6R118_9RHOB/675-692
B6R118_9RHOB/693-710
B6R118_9RHOB/775-787
B6R118_9RHOB/788-803
B6R118_9RHOB/806-823
B6R118_9RHOB/824-840
B6R118_9RHOB/842-859
B6R118_9RHOB/860-877
B6R118_9RHOB/878-895
B6R118_9RHOB/896-913
B6R118_9RHOB/916-931
B6R118_9RHOB/932-949
B6R1T5_9RHOB/434-451
B6R1T5_9RHOB/452-469
B6R1T5_9RHOB/470-487
B6R1T5_9RHOB/488-505
B6R1T5_9RHOB/506-523
B6R873_9RHOB/148-163
B6R873_9RHOB/164-181
B6R873_9RHOB/182-199
B6R873_9RHOB/295-310
B6R873_9RHOB/311-328
B6R873_9RHOB/329-346
B6R873_9RHOB/442-457
B6R873_9RHOB/458-475
B6R873_9RHOB/476-493
B6R873_9RHOB/589-604
B6R873_9RHOB/605-622
B6R873_9RHOB/623-640
B6R873_9RHOB/736-751
B6R873_9RHOB/752-769
B6R873_9RHOB/770-787
B6R8C7_9RHOB/1004-1019
B6R8C7_9RHOB/1011-1025
B6R8C7_9RHOB/112-129
B6R8C7_9RHOB/1174-1191
B6R8C7_9RHOB/1192-1209
B6R8C7_9RHOB/121-138
B6R8C7_9RHOB/130-147
B6R8C7_9RHOB/200-217
B6R8C7_9RHOB/221-236
B6R8C7_9RHOB/274-289
B6R8C7_9RHOB/290-307
B6R8C7_9RHOB/299-316
B6R8C7_9RHOB/308-325
B6R8C7_9RHOB/317-334
B6R8C7_9RHOB/475-492
B6R8C7_9RHOB/493-510
B6R8C7_9RHOB/514-528
B6R8C7_9RHOB/688-705
B6R8C7_9RHOB/706-723
B6R8C7_9RHOB/724-741
B6R8C7_9RHOB/742-759
B6R8C7_9RHOB/763-780
B6R8C7_9RHOB/782-796
B6R8C7_9RHOB/929-946
B6R8C7_9RHOB/947-964
B6R8C7_9RHOB/965-982
B6R8C7_9RHOB/983-1000
B6R8C8_9RHOB/186-203
B6R8C8_9RHOB/23-40
B6R8C8_9RHOB/256-273
B6R8C8_9RHOB/277-292
B6R8C8_9RHOB/33-49
B6R8C8_9RHOB/330-345
B6R8C8_9RHOB/346-363
B6R8C8_9RHOB/50-67
B6WQL0_9DELT/1006-1022
B6WQL0_9DELT/789-807
B6WQL0_9DELT/877-892
B6WQL0_9DELT/971-987
B6WQL0_9DELT/979-996
B6WQL0_9DELT/988-1005
B6WQL0_9DELT/997-1014
B7A4R8_ECO57/716-733
B7A4R8_ECO57/734-751
B7A4R8_ECO57/752-769
B7A4R8_ECO57/770-787
B7A4R8_ECO57/797-814
B7A4R8_ECO57/815-832
B7ASD6_9BACE/217-234
B7ASD6_9BACE/226-243
B7ASD6_9BACE/235-252
B7ASD6_9BACE/244-261
B7ASD6_9BACE/253-270
B7ASD6_9BACE/45-62
B7ASD6_9BACE/63-80
B7ASD6_9BACE/81-98
B7JW67_CYAP8/147-164
B7JW67_CYAP8/165-182
B7JW67_CYAP8/2-14
B7JW67_CYAP8/228-245
B7JW67_CYAP8/246-263
B7JW67_CYAP8/264-281
B7JW67_CYAP8/56-73
B7JW67_CYAP8/74-91
B7JWR6_CYAP8/14-31
B7JWR6_CYAP8/188-205
B7JWR6_CYAP8/206-223
B7JWR6_CYAP8/215-232
B7JWR6_CYAP8/224-241
B7JWR6_CYAP8/23-40
B7JWR6_CYAP8/233-250
B7JWR6_CYAP8/32-49
B7JWR6_CYAP8/41-58
B7JWR6_CYAP8/50-67
B7JWR6_CYAP8/59-76
B7JWR6_CYAP8/68-85
B7JWR6_CYAP8/77-94
B7JWR6_CYAP8/86-102
B7K3E5_CYAP8/238-255
B7K3E5_CYAP8/256-273
B7K3E5_CYAP8/571-588
B7K3E5_CYAP8/589-606
B7K7C1_CYAP7/1016-1033
B7K7C1_CYAP7/1034-1048
B7K7C1_CYAP7/1052-1068
B7K7C1_CYAP7/1087-1104
B7K7C1_CYAP7/1105-1122
B7K7C1_CYAP7/1141-1157
B7K7C1_CYAP7/1164-1184
B7K7C1_CYAP7/1185-1202
B7K7C1_CYAP7/1203-1219
B7K7C1_CYAP7/1238-1255
B7K7C1_CYAP7/1256-1273
B7K7C1_CYAP7/128-140
B7K7C1_CYAP7/132-149
B7K7C1_CYAP7/141-158
B7K7C1_CYAP7/168-185
B7K7C1_CYAP7/177-194
B7K7C1_CYAP7/186-198
B7K7C1_CYAP7/212-229
B7K7C1_CYAP7/230-247
B7K7C1_CYAP7/248-265
B7K7C1_CYAP7/266-279
B7K7C1_CYAP7/288-300
B7K7C1_CYAP7/292-309
B7K7C1_CYAP7/301-318
B7K7C1_CYAP7/319-336
B7K7C1_CYAP7/337-354
B7K7C1_CYAP7/372-389
B7K7C1_CYAP7/390-407
B7K7C1_CYAP7/408-425
B7K7C1_CYAP7/426-439
B7K7C1_CYAP7/444-460
B7K7C1_CYAP7/452-469
B7K7C1_CYAP7/461-478
B7K7C1_CYAP7/470-487
B7K7C1_CYAP7/479-496
B7K7C1_CYAP7/488-505
B7K7C1_CYAP7/497-514
B7K7C1_CYAP7/532-549
B7K7C1_CYAP7/550-567
B7K7C1_CYAP7/568-585
B7K7C1_CYAP7/586-603
B7K7C1_CYAP7/604-621
B7K7C1_CYAP7/622-639
B7K7C1_CYAP7/640-657
B7K7C1_CYAP7/658-675
B7K7C1_CYAP7/676-693
B7K7C1_CYAP7/694-711
B7K7C1_CYAP7/712-729
B7K7C1_CYAP7/730-747
B7K7C1_CYAP7/761-782
B7K7C1_CYAP7/79-96
B7K7C1_CYAP7/797-814
B7K7C1_CYAP7/815-832
B7K7C1_CYAP7/833-850
B7K7C1_CYAP7/862-884
B7K7C1_CYAP7/891-907
B7K7C1_CYAP7/908-925
B7K7C1_CYAP7/926-943
B7K7C1_CYAP7/944-961
B7K7C1_CYAP7/97-114
B7K7C1_CYAP7/998-1015
B7K7C6_CYAP7/128-140
B7K7C6_CYAP7/132-149
B7K7C6_CYAP7/141-158
B7K7C6_CYAP7/150-167
B7K7C6_CYAP7/168-185
B7K7C6_CYAP7/177-194
B7K7C6_CYAP7/186-198
B7K7C6_CYAP7/212-229
B7K7C6_CYAP7/230-247
B7K7C6_CYAP7/248-265
B7K7C6_CYAP7/266-279
B7K7C6_CYAP7/288-300
B7K7C6_CYAP7/292-309
B7K7C6_CYAP7/301-318
B7K7C6_CYAP7/310-327
B7K7C6_CYAP7/319-336
B7K7C6_CYAP7/328-345
B7K7C6_CYAP7/337-354
B7K7C6_CYAP7/346-358
B7K7C6_CYAP7/372-389
B7K7C6_CYAP7/390-407
B7K7C6_CYAP7/408-425
B7K7C6_CYAP7/426-439
B7K7C6_CYAP7/444-460
B7K7C6_CYAP7/452-469
B7K7C6_CYAP7/461-478
B7K7C6_CYAP7/470-487
B7K7C6_CYAP7/479-496
B7K7C6_CYAP7/488-505
B7K7C6_CYAP7/497-514
B7K7C6_CYAP7/532-549
B7K7C6_CYAP7/550-567
B7K7C6_CYAP7/568-585
B7K7C6_CYAP7/600-617
B7K7C6_CYAP7/631-647
B7K7C6_CYAP7/639-656
B7K7C6_CYAP7/648-665
B7K7C6_CYAP7/657-674
B7K7C6_CYAP7/697-713
B7K7C6_CYAP7/714-730
B7K7C6_CYAP7/733-753
B7K7C6_CYAP7/764-776
B7K7C6_CYAP7/768-785
B7K7C6_CYAP7/777-790
B7K7C6_CYAP7/79-96
B7K7C6_CYAP7/798-815
B7K7C6_CYAP7/97-114
B7K866_CYAP7/33-47
B7K866_CYAP7/39-56
B7K866_CYAP7/48-60
B7K866_CYAP7/5-26
B7K866_CYAP7/65-79
B7K866_CYAP7/71-88
B7K866_CYAP7/80-97
B7K866_CYAP7/98-115
B7KA39_CYAP7/342-359
B7KA39_CYAP7/351-368
B7KA39_CYAP7/360-377
B7KA39_CYAP7/369-386
B7KA39_CYAP7/387-404
B7KA39_CYAP7/405-422
B7KC42_CYAP7/932-949
B7KC42_CYAP7/968-985
B7KGQ3_CYAP7/35-52
B7KGQ3_CYAP7/53-70
B7KKA6_CYAP7/541-558
B7KKA6_CYAP7/559-576
B7KNH3_METC4/119-136
B7KNH3_METC4/262-279
B7KNH3_METC4/280-297
B7KNH3_METC4/298-315
B7KNH3_METC4/316-333
B7KNH3_METC4/334-349
B7KNH3_METC4/352-369
B7KNH3_METC4/65-82
B7KNH3_METC4/74-91
B7KNH3_METC4/83-98
B7KP18_METC4/369-386
B7KP18_METC4/387-404
B7KP18_METC4/405-422
B7KP19_METC4/347-364
B7KP19_METC4/365-382
B7KP19_METC4/383-400
B7KPP6_METC4/113-130
B7KPP6_METC4/131-148
B7KPP6_METC4/149-166
B7KPP6_METC4/158-175
B7KPP6_METC4/167-184
B7KPP6_METC4/35-58
B7KPP6_METC4/5-22
B7KPP6_METC4/59-76
B7KPP6_METC4/77-93
B7KPP6_METC4/95-112
B7KVF6_METC4/234-251
B7KVF6_METC4/300-317
B7KVF6_METC4/318-335
B7KVF6_METC4/336-352
B7KW15_METC4/400-417
B7KW15_METC4/418-435
B7KW15_METC4/427-444
B7KW15_METC4/436-453
B7KW15_METC4/445-462
B7KW15_METC4/454-471
B7KW15_METC4/463-480
B7KW15_METC4/481-498
B7KW15_METC4/490-507
B7KW15_METC4/499-516
B7KW15_METC4/508-525
B7KW15_METC4/526-543
B7KW15_METC4/552-568
B7L1A8_METC4/300-316
B7L1A8_METC4/308-325
B7L1A8_METC4/326-343
B7L1A8_METC4/421-438
B7QP35_9RHOB/460-477
B7QP35_9RHOB/478-495
B7QP35_9RHOB/487-504
B7QP35_9RHOB/496-513
B7QP35_9RHOB/505-522
B7QP35_9RHOB/523-540
B7QP35_9RHOB/541-558
B7QP35_9RHOB/559-576
B7QP35_9RHOB/568-585
B7QP35_9RHOB/577-594
B7QP35_9RHOB/586-603
B7QPU7_9RHOB/1070-1087
B7QPU7_9RHOB/1088-1104
B7QPU7_9RHOB/1106-1123
B7QPU7_9RHOB/1124-1141
B7QPU7_9RHOB/1142-1159
B7QPU7_9RHOB/1160-1177
B7QPU7_9RHOB/1178-1195
B7QPU7_9RHOB/1196-1213
B7QPU7_9RHOB/1223-1240
B7QPU7_9RHOB/1241-1258
B7QQ12_9RHOB/1008-1025
B7QQ12_9RHOB/1026-1043
B7QQ12_9RHOB/918-935
B7QQ12_9RHOB/954-971
B7QQ12_9RHOB/990-1007
B7QR64_9RHOB/282-299
B7QR64_9RHOB/291-308
B7QR64_9RHOB/309-326
B7QR64_9RHOB/327-344
B7QR64_9RHOB/345-360
B7QRA8_9RHOB/123-137
B7QRA8_9RHOB/129-146
B7QRA8_9RHOB/212-224
B7QRA8_9RHOB/225-242
B7QRA8_9RHOB/243-260
B7QRA8_9RHOB/261-278
B7QRA8_9RHOB/279-296
B7QRA8_9RHOB/297-314
B7QRA8_9RHOB/315-332
B7QRA8_9RHOB/333-350
B7QRA8_9RHOB/351-368
B7QRA8_9RHOB/369-386
B7QRA9_9RHOB/122-137
B7QRA9_9RHOB/193-203
B7QRA9_9RHOB/217-234
B7QRA9_9RHOB/226-243
B7QRA9_9RHOB/235-252
B7QRA9_9RHOB/244-261
B7QRA9_9RHOB/253-270
B7QRA9_9RHOB/262-279
B7QRA9_9RHOB/271-288
B7QRA9_9RHOB/280-291
B7QRA9_9RHOB/298-313
B7QRA9_9RHOB/332-349
B7QRA9_9RHOB/350-367
B7QRA9_9RHOB/368-385
B7QRA9_9RHOB/386-403
B7QRA9_9RHOB/404-421
B7QRA9_9RHOB/422-439
B7QRR5_9RHOB/117-134
B7QRR5_9RHOB/135-147
B7QRR5_9RHOB/201-215
B7QRR5_9RHOB/63-80
B7QRR5_9RHOB/81-98
B7QRR5_9RHOB/99-116
B7QSZ4_9RHOB/111-128
B7QSZ4_9RHOB/129-146
B7QSZ4_9RHOB/147-164
B7QSZ4_9RHOB/165-182
B7QSZ4_9RHOB/183-200
B7QSZ4_9RHOB/207-221
B7QSZ4_9RHOB/223-238
B7QSZ4_9RHOB/55-69
B7QSZ4_9RHOB/75-92
B7QSZ4_9RHOB/93-110
B7QUP4_9RHOB/233-250
B7QUP4_9RHOB/251-268
B7QUP4_9RHOB/287-304
B7QUP4_9RHOB/305-322
B7QUP4_9RHOB/323-340
B7QXH4_9RHOB/416-441
B7QXH4_9RHOB/442-459
B7QXH4_9RHOB/460-477
B7QXH4_9RHOB/478-495
B7QXH4_9RHOB/496-513
B7QXH4_9RHOB/505-522
B7QXH4_9RHOB/514-531
B7QXH4_9RHOB/523-540
B7QXH4_9RHOB/532-549
B7QXH4_9RHOB/550-567
B7QXJ4_9RHOB/393-410
B7QXJ4_9RHOB/402-419
B7QXJ4_9RHOB/411-428
B7QXJ4_9RHOB/429-446
B7QXJ4_9RHOB/447-464
B7QXJ4_9RHOB/465-482
B7QXJ4_9RHOB/474-491
B7QXJ4_9RHOB/483-500
B7QXJ4_9RHOB/501-518
B7QXJ4_9RHOB/519-536
B7QY26_9RHOB/271-288
B7QY26_9RHOB/289-306
B7QY26_9RHOB/298-315
B7QY26_9RHOB/316-333
B7QY26_9RHOB/334-351
B7QY26_9RHOB/352-369
B7QY26_9RHOB/371-386
B7QZ87_9RHOB/131-147
B7QZ87_9RHOB/139-156
B7QZ87_9RHOB/157-174
B7QZ87_9RHOB/175-191
B7QZ87_9RHOB/193-210
B7QZ87_9RHOB/202-219
B7QZ87_9RHOB/211-228
B7QZ87_9RHOB/220-237
B7QZH7_9RHOB/266-283
B7QZH7_9RHOB/284-301
B7QZH7_9RHOB/293-310
B7QZH7_9RHOB/311-328
B7QZH7_9RHOB/329-346
B7RFW0_9RHOB/116-133
B7RFW0_9RHOB/134-151
B7RFW0_9RHOB/143-160
B7RFW0_9RHOB/15-30
B7RFW0_9RHOB/152-169
B7RFW0_9RHOB/161-178
B7RFW0_9RHOB/170-187
B7RFW0_9RHOB/179-196
B7RFW0_9RHOB/188-205
B7RFW0_9RHOB/197-214
B7RFW0_9RHOB/206-223
B7RFW0_9RHOB/22-39
B7RFW0_9RHOB/224-241
B7RFW0_9RHOB/242-259
B7RFW0_9RHOB/260-277
B7RFW0_9RHOB/269-286
B7RFW0_9RHOB/278-295
B7RFW0_9RHOB/287-304
B7RFW0_9RHOB/296-313
B7RFW0_9RHOB/305-322
B7RFW0_9RHOB/31-48
B7RFW0_9RHOB/314-331
B7RFW0_9RHOB/323-340
B7RFW0_9RHOB/58-75
B7RFW0_9RHOB/76-89
B7RFW1_9RHOB/1032-1049
B7RFW1_9RHOB/1050-1067
B7RFW1_9RHOB/1068-1085
B7RFW1_9RHOB/1086-1103
B7RFW1_9RHOB/1136-1156
B7RFW1_9RHOB/1157-1174
B7RFW1_9RHOB/338-353
B7RFW1_9RHOB/563-577
B7RFW1_9RHOB/578-595
B7RFW1_9RHOB/596-613
B7RFW1_9RHOB/80-97
B7RFW1_9RHOB/841-858
B7RFW1_9RHOB/859-876
B7RFW1_9RHOB/877-894
B7RFW1_9RHOB/98-115
B7RHY9_9RHOB/113-130
B7RHY9_9RHOB/31-48
B7RHY9_9RHOB/40-57
B7RHY9_9RHOB/59-76
B7RHY9_9RHOB/77-94
B7RHY9_9RHOB/95-112
B7RJ37_9RHOB/326-343
B7RJ37_9RHOB/344-361
B7RJ37_9RHOB/545-571
B7RJ37_9RHOB/572-589
B7RJ37_9RHOB/590-607
B7RJ37_9RHOB/608-625
B7RJ37_9RHOB/626-643
B7RJ37_9RHOB/644-661
B7RJ37_9RHOB/662-679
B7RJ37_9RHOB/680-697
B7RJ37_9RHOB/689-706
B7RJ37_9RHOB/698-715
B7RJ37_9RHOB/707-724
B7RJ37_9RHOB/725-742
B7RJ37_9RHOB/752-769
B7RJ37_9RHOB/770-787
B7RJ37_9RHOB/788-805
B7RJ37_9RHOB/806-823
B7RJ37_9RHOB/824-841
B7RJ37_9RHOB/842-859
B7RJ37_9RHOB/860-877
B7RJ37_9RHOB/878-895
B7RJ37_9RHOB/896-913
B7RJ37_9RHOB/914-931
B7RJ37_9RHOB/932-949
B7RJ37_9RHOB/950-967
B7RJ37_9RHOB/968-985
B7RK22_9RHOB/587-602
B7RK22_9RHOB/611-628
B7RK22_9RHOB/620-637
B7RK22_9RHOB/629-643
B7RK22_9RHOB/638-655
B7RK22_9RHOB/675-691
B7RLJ7_9RHOB/107-124
B7RLJ7_9RHOB/125-142
B7RLJ7_9RHOB/134-151
B7RLJ7_9RHOB/143-160
B7RLJ7_9RHOB/152-169
B7RLJ7_9RHOB/161-178
B7RLJ7_9RHOB/193-208
B7RLJ7_9RHOB/200-214
B7RLJ7_9RHOB/44-61
B7RLJ7_9RHOB/53-70
B7RLJ7_9RHOB/62-79
B7RLJ7_9RHOB/71-88
B7RLV4_9RHOB/368-385
B7RLV4_9RHOB/386-403
B7RLV4_9RHOB/507-524
B7RLV4_9RHOB/525-542
B7RLV4_9RHOB/534-550
B7RLV4_9RHOB/543-560
B7RLV4_9RHOB/552-569
B7RLV4_9RHOB/561-578
B7RLV4_9RHOB/570-587
B7RLV4_9RHOB/579-596
B7RLV4_9RHOB/588-605
B7RLV4_9RHOB/606-623
B7RLV4_9RHOB/624-641
B7RLV4_9RHOB/642-659
B7RLV4_9RHOB/660-677
B7RLV4_9RHOB/678-695
B7RLV4_9RHOB/696-713
B7RLV4_9RHOB/714-731
B7RNT5_9RHOB/183-200
B7RNT5_9RHOB/201-218
B7RNT5_9RHOB/219-235
B7RNT5_9RHOB/435-450
B7RNT5_9RHOB/442-459
B7RNT5_9RHOB/451-468
B7RNT5_9RHOB/460-477
B7RNT5_9RHOB/559-575
B7RNT5_9RHOB/576-593
B7RP36_9RHOB/14-31
B7RP36_9RHOB/183-197
B7RP36_9RHOB/23-40
B7RP36_9RHOB/278-294
B7RP36_9RHOB/286-303
B7RP36_9RHOB/295-312
B7RP36_9RHOB/304-321
B7RP36_9RHOB/313-330
B7RP36_9RHOB/32-45
B7RP36_9RHOB/322-339
B7RP36_9RHOB/421-438
B7RP36_9RHOB/430-447
B7RP36_9RHOB/439-456
B7RP36_9RHOB/448-465
B7RP36_9RHOB/5-22
B7RPD4_9RHOB/116-133
B7RPD4_9RHOB/134-151
B7RPD4_9RHOB/152-169
B7RPD4_9RHOB/170-187
B7RPD4_9RHOB/188-205
B7RPD4_9RHOB/206-223
B7RPD4_9RHOB/215-232
B7RPD4_9RHOB/224-241
B7RPD4_9RHOB/233-250
B7RPD4_9RHOB/242-259
B7RPD4_9RHOB/251-268
B7RPD4_9RHOB/269-286
B7RPD4_9RHOB/287-304
B7RPD4_9RHOB/305-322
B7RPD4_9RHOB/323-340
B7RPD4_9RHOB/341-358
B7RPD4_9RHOB/359-376
B7RPD4_9RHOB/377-394
B7RPD4_9RHOB/395-412
B7RPD4_9RHOB/413-430
B7RPD4_9RHOB/431-448
B7RPD4_9RHOB/44-58
B7RPD4_9RHOB/471-485
B7RPD4_9RHOB/483-496
B7RPD4_9RHOB/80-97
B7RPD4_9RHOB/98-115
B7RQQ5_9RHOB/101-117
B7RQQ5_9RHOB/134-149
B7RQQ5_9RHOB/167-181
B7RQQ5_9RHOB/199-213
B7RQQ5_9RHOB/232-249
B7RQQ5_9RHOB/259-276
B7RQQ5_9RHOB/268-282
B7RQQ5_9RHOB/294-309
B7RQQ5_9RHOB/68-82
B7RRK1_9RHOB/204-221
B7RRK1_9RHOB/222-239
B7RRK1_9RHOB/452-469
B7RRK1_9RHOB/461-478
B7RRK1_9RHOB/470-487
B7RRK1_9RHOB/479-496
B7RRK1_9RHOB/497-514
B7RRK1_9RHOB/627-642
B7RRK1_9RHOB/705-722
B7RRK1_9RHOB/723-740
B7RRK1_9RHOB/741-758
B7RSE3_9RHOB/102-119
B7RSE3_9RHOB/20-34
B7RSE3_9RHOB/52-69
B7RSE3_9RHOB/61-78
B7RSE3_9RHOB/70-87
B7RSE3_9RHOB/79-96
B7UWT0_PSEA8/355-367
B7UWT0_PSEA8/359-376
B7UWT0_PSEA8/368-385
B7VNI1_VIBSL/1700-1717
B7VNI1_VIBSL/1718-1735
B7VNI1_VIBSL/1736-1753
B7VNI1_VIBSL/1754-1771
B8B424_ORYSI/348-365
B8B424_ORYSI/357-374
B8B424_ORYSI/366-383
B8B424_ORYSI/375-392
B8CJ62_SHEPW/1146-1163
B8CJ62_SHEPW/1164-1181
B8CJ62_SHEPW/1182-1199
B8CJ62_SHEPW/1200-1217
B8CJ62_SHEPW/635-652
B8CJ62_SHEPW/644-661
B8CJ62_SHEPW/653-670
B8CJ62_SHEPW/671-688
B8CJ62_SHEPW/689-706
B8CJ62_SHEPW/707-722
B8CJ62_SHEPW/748-762
B8CJ62_SHEPW/904-921
B8CJ62_SHEPW/922-939
B8CJ62_SHEPW/931-948
B8CJ62_SHEPW/972-986
B8CJS3_SHEPW/1007-1024
B8CJS3_SHEPW/1025-1042
B8CJS3_SHEPW/1043-1060
B8CJS3_SHEPW/1052-1069
B8CJS3_SHEPW/1061-1078
B8CJS3_SHEPW/1070-1087
B8CJS3_SHEPW/1097-1114
B8CJS3_SHEPW/1106-1123
B8CJS3_SHEPW/1115-1132
B8CJS3_SHEPW/1124-1141
B8CJS3_SHEPW/1142-1159
B8CJS3_SHEPW/1160-1177
B8CJS3_SHEPW/1178-1195
B8CJS3_SHEPW/1197-1213
B8CJS3_SHEPW/1214-1231
B8CJS3_SHEPW/1232-1249
B8CJS3_SHEPW/1250-1267
B8CJS3_SHEPW/1259-1276
B8CJS3_SHEPW/1268-1285
B8CJS3_SHEPW/1277-1294
B8CJS3_SHEPW/1286-1303
B8CJS3_SHEPW/1295-1312
B8CJS3_SHEPW/1304-1321
B8CJS3_SHEPW/1313-1330
B8CJS3_SHEPW/1322-1339
B8CJS3_SHEPW/1340-1357
B8CJS3_SHEPW/1358-1375
B8CJS3_SHEPW/1376-1393
B8CJS3_SHEPW/1412-1429
B8CJS3_SHEPW/1430-1447
B8CJS3_SHEPW/1448-1465
B8CJS3_SHEPW/1466-1483
B8CJS3_SHEPW/1484-1501
B8CJS3_SHEPW/1502-1519
B8CJS3_SHEPW/1520-1537
B8CJS3_SHEPW/1538-1555
B8CJS3_SHEPW/1556-1573
B8CJS3_SHEPW/20-37
B8CJS3_SHEPW/224-241
B8CJS3_SHEPW/242-259
B8CJS3_SHEPW/260-277
B8CJS3_SHEPW/269-286
B8CJS3_SHEPW/278-295
B8CJS3_SHEPW/287-304
B8CJS3_SHEPW/296-313
B8CJS3_SHEPW/305-322
B8CJS3_SHEPW/314-331
B8CJS3_SHEPW/323-340
B8CJS3_SHEPW/341-358
B8CJS3_SHEPW/359-376
B8CJS3_SHEPW/377-394
B8CJS3_SHEPW/38-60
B8CJS3_SHEPW/395-412
B8CJS3_SHEPW/413-430
B8CJS3_SHEPW/431-448
B8CJS3_SHEPW/449-466
B8CJS3_SHEPW/467-484
B8CJS3_SHEPW/485-502
B8CJS3_SHEPW/503-520
B8CJS3_SHEPW/521-538
B8CJS3_SHEPW/557-574
B8CJS3_SHEPW/575-592
B8CJS3_SHEPW/593-610
B8CJS3_SHEPW/611-628
B8CJS3_SHEPW/629-646
B8CJS3_SHEPW/648-664
B8CJS3_SHEPW/665-682
B8CJS3_SHEPW/683-700
B8CJS3_SHEPW/701-718
B8CJS3_SHEPW/719-736
B8CJS3_SHEPW/737-754
B8CJS3_SHEPW/755-772
B8CJS3_SHEPW/773-790
B8CJS3_SHEPW/791-808
B8CJS3_SHEPW/809-826
B8CJS3_SHEPW/827-844
B8CJS3_SHEPW/845-862
B8CJS3_SHEPW/872-889
B8CJS3_SHEPW/881-898
B8CJS3_SHEPW/890-907
B8CJS3_SHEPW/900-916
B8CJS3_SHEPW/936-952
B8CJS3_SHEPW/953-970
B8CJS3_SHEPW/971-988
B8CJS3_SHEPW/989-1006
B8DKF3_DESVM/2312-2328
B8DKF3_DESVM/2329-2346
B8DKF3_DESVM/2347-2364
B8DKF3_DESVM/2365-2382
B8DLR7_DESVM/2301-2318
B8DLR7_DESVM/2319-2336
B8DLR7_DESVM/2337-2354
B8DLR7_DESVM/2355-2372
B8E883_SHEB2/6008-6020
B8E883_SHEB2/6525-6542
B8E883_SHEB2/6600-6617
B8E883_SHEB2/6618-6635
B8E883_SHEB2/6636-6653
B8EPQ2_METSB/1089-1103
B8EPQ2_METSB/1104-1121
B8EPQ2_METSB/1122-1139
B8EPQ2_METSB/1171-1185
B8EPQ2_METSB/624-641
B8EPQ2_METSB/633-650
B8EPQ2_METSB/642-659
B8EPQ2_METSB/651-668
B8EPQ2_METSB/660-677
B8EPQ2_METSB/669-686
B8EPQ2_METSB/687-704
B8EPQ2_METSB/842-859
B8EPQ2_METSB/860-877
B8EPQ2_METSB/962-976
B8EPQ2_METSB/968-985
B8EPQ2_METSB/988-1003
B8H0F0_CAUCN/11-28
B8H0F0_CAUCN/118-133
B8H0F0_CAUCN/136-153
B8H0F0_CAUCN/154-171
B8H0F0_CAUCN/172-188
B8H0F0_CAUCN/20-37
B8H0F0_CAUCN/225-242
B8H0F0_CAUCN/243-260
B8H0F0_CAUCN/29-46
B8H0F0_CAUCN/325-342
B8H0F0_CAUCN/334-351
B8H0F0_CAUCN/343-360
B8H0F0_CAUCN/365-377
B8H0F0_CAUCN/430-447
B8H0F0_CAUCN/448-463
B8H0F0_CAUCN/47-64
B8H0F0_CAUCN/529-546
B8H0F0_CAUCN/65-81
B8H2X0_CAUCN/302-317
B8H2X0_CAUCN/331-343
B8H2X0_CAUCN/908-921
B8H2X0_CAUCN/922-936
B8H2X0_CAUCN/939-954
B8HRH6_CYAP4/14-31
B8HRH6_CYAP4/23-40
B8HRH6_CYAP4/32-49
B8HRH6_CYAP4/50-65
B8HRH6_CYAP4/68-85
B8I9S2_METNO/467-484
B8I9S2_METNO/485-502
B8I9S2_METNO/503-520
B8I9S2_METNO/521-538
B8I9S2_METNO/542-556
B8I9S2_METNO/557-574
B8I9S2_METNO/575-592
B8I9S2_METNO/593-610
B8ICD8_METNO/2359-2376
B8ICD8_METNO/2377-2394
B8ICD8_METNO/2395-2412
B8ICD8_METNO/2413-2430
B8ICD8_METNO/2440-2457
B8ICD8_METNO/2458-2475
B8ICD8_METNO/2476-2493
B8ICD8_METNO/2494-2511
B8ICD8_METNO/2512-2529
B8ICD8_METNO/2548-2565
B8ICD8_METNO/2557-2574
B8ICD8_METNO/2566-2583
B8ICD8_METNO/2575-2592
B8ICV7_METNO/207-224
B8ICV7_METNO/225-242
B8IDM2_METNO/124-141
B8IDM2_METNO/133-150
B8IDM2_METNO/184-201
B8IDM2_METNO/193-210
B8IDM2_METNO/244-261
B8IDM2_METNO/263-280
B8IDM2_METNO/314-331
B8IDM2_METNO/323-340
B8IDM2_METNO/374-391
B8IDM2_METNO/383-400
B8IDM2_METNO/434-451
B8IDM2_METNO/453-470
B8IDM2_METNO/504-521
B8IDM2_METNO/513-530
B8IDM2_METNO/64-81
B8IDM2_METNO/672-687
B8IDM2_METNO/73-90
B8IG94_METNO/164-181
B8IG94_METNO/173-190
B8IG94_METNO/182-199
B8IG94_METNO/200-217
B8IG94_METNO/218-235
B8IG94_METNO/227-244
B8IG94_METNO/236-253
B8IG94_METNO/245-261
B8IG94_METNO/263-280
B8IG94_METNO/281-298
B8IG94_METNO/299-316
B8IG94_METNO/317-334
B8IG94_METNO/336-352
B8IG94_METNO/353-370
B8IG94_METNO/371-388
B8IG94_METNO/389-406
B8IG94_METNO/408-424
B8IG94_METNO/425-442
B8IG94_METNO/434-451
B8IG94_METNO/443-457
B8IGC2_METNO/423-440
B8IGC2_METNO/441-458
B8IGD0_METNO/310-327
B8IGD0_METNO/328-345
B8IGD0_METNO/346-363
B8IGD0_METNO/466-477
B8IGD0_METNO/469-486
B8IGD0_METNO/478-495
B8IGD0_METNO/496-513
B8IHF8_METNO/396-413
B8IHF8_METNO/405-422
B8IHF8_METNO/414-431
B8IHF8_METNO/432-449
B8ILV7_METNO/342-359
B8ILV7_METNO/351-367
B8ILV7_METNO/360-377
B8ILV7_METNO/378-395
B8ILV7_METNO/399-413
B8ILV7_METNO/414-430
B8ILV7_METNO/432-449
B8ILV7_METNO/450-467
B8ILV7_METNO/471-485
B8ILV7_METNO/504-521
B8ILV7_METNO/522-539
B8IPR1_METNO/104-121
B8IPR1_METNO/122-139
B8IPR1_METNO/131-148
B8IPR1_METNO/149-166
B8IPR1_METNO/167-184
B8IPR1_METNO/194-211
B8IPR1_METNO/203-220
B8IPR1_METNO/212-229
B8IPR1_METNO/23-40
B8IPR1_METNO/230-247
B8IPR1_METNO/248-265
B8IPR1_METNO/41-58
B8IPR1_METNO/5-22
B8IPR1_METNO/68-85
B8IPR1_METNO/86-102
B8IQN4_METNO/178-195
B8IQN4_METNO/187-204
B8IQN4_METNO/196-213
B8IQN4_METNO/205-222
B8IQN4_METNO/214-230
B8IQN4_METNO/232-249
B8IQN4_METNO/250-267
B8IQN4_METNO/268-285
B8IQN4_METNO/286-303
B8IQN4_METNO/304-321
B8IQN4_METNO/322-339
B8IQN4_METNO/340-357
B8IQN4_METNO/349-366
B8IQN4_METNO/358-375
B8IQN4_METNO/367-384
B8ISQ3_METNO/310-327
B8ISQ3_METNO/328-345
B8ISQ3_METNO/346-363
B8ISQ3_METNO/466-477
B8ISQ3_METNO/469-486
B8ISQ3_METNO/478-495
B8ISQ3_METNO/496-513
B8IT39_METNO/770-787
B8IT39_METNO/788-805
B8IT39_METNO/842-859
B8IT39_METNO/860-877
B8IT39_METNO/878-895
B8IT39_METNO/896-913
B8IT39_METNO/914-931
B8IT39_METNO/923-940
B8IVI7_METNO/386-403
B8IVI7_METNO/404-421
B8IVI7_METNO/422-439
B8IVI7_METNO/440-457
B8IVI7_METNO/458-475
B8IWS7_METNO/104-121
B8IWS7_METNO/122-139
B8IWS7_METNO/131-148
B8IWS7_METNO/14-31
B8IWS7_METNO/149-166
B8IWS7_METNO/167-184
B8IWS7_METNO/194-211
B8IWS7_METNO/203-220
B8IWS7_METNO/212-229
B8IWS7_METNO/230-247
B8IWS7_METNO/248-265
B8IWS7_METNO/32-49
B8IWS7_METNO/41-58
B8IWS7_METNO/50-67
B8IWS7_METNO/68-85
B8IWS7_METNO/86-102
B8IX90_METNO/187-204
B8IX90_METNO/205-222
B8IX90_METNO/214-231
B8IX90_METNO/232-249
B8IX90_METNO/250-267
B8IX90_METNO/268-285
B8IX90_METNO/286-303
B8IX90_METNO/304-321
B8IX90_METNO/322-339
B8IX90_METNO/340-357
B8IX90_METNO/349-366
B8IX90_METNO/358-375
B8IX90_METNO/367-384
B8IZV0_DESDA/2607-2635
B8IZV0_DESDA/2636-2653
B8IZV0_DESDA/2654-2671
B8J354_DESDA/2909-2926
B8J354_DESDA/2918-2935
B8J354_DESDA/2927-2944
B8J354_DESDA/2936-2953
B8J354_DESDA/2954-2971
B8K4T1_VIBPA/5661-5678
B8K4T1_VIBPA/5679-5696
B8K4T1_VIBPA/5697-5714
B8YQB7_ACTPL/1-11
B8YQB7_ACTPL/12-29
B9AYW9_9BURK/2900-2917
B9AYW9_9BURK/2909-2926
B9AYW9_9BURK/2927-2944
B9AYW9_9BURK/2945-2962
B9BS54_9BURK/2522-2539
B9BS54_9BURK/2531-2548
B9BS54_9BURK/2549-2566
B9BS54_9BURK/2567-2584
B9CE01_9BURK/2522-2539
B9CE01_9BURK/2531-2548
B9CE01_9BURK/2549-2566
B9CE01_9BURK/2567-2584
B9JJE1_AGRRK/105-122
B9JJE1_AGRRK/123-140
B9JJE1_AGRRK/31-46
B9JYJ8_AGRVS/1029-1046
B9JYJ8_AGRVS/1038-1055
B9JYJ8_AGRVS/1047-1064
B9JYJ8_AGRVS/1056-1073
B9JYJ8_AGRVS/164-181
B9JYJ8_AGRVS/182-198
B9JYJ8_AGRVS/23-40
B9JYJ8_AGRVS/233-250
B9JYJ8_AGRVS/242-259
B9JYJ8_AGRVS/260-277
B9JYJ8_AGRVS/278-295
B9JYJ8_AGRVS/296-313
B9JYJ8_AGRVS/314-330
B9JYJ8_AGRVS/41-57
B9JYJ8_AGRVS/437-454
B9JYJ8_AGRVS/455-471
B9JYJ8_AGRVS/5-22
B9JYJ8_AGRVS/515-532
B9JYJ8_AGRVS/533-550
B9JYJ8_AGRVS/551-567
B9JYJ8_AGRVS/674-691
B9JYJ8_AGRVS/692-708
B9JYJ8_AGRVS/743-760
B9JYJ8_AGRVS/752-769
B9JYJ8_AGRVS/770-787
B9JYJ8_AGRVS/788-805
B9JYJ8_AGRVS/806-823
B9JYJ8_AGRVS/824-840
B9JYJ8_AGRVS/961-976
B9JYJ8_AGRVS/977-993
B9JYJ9_AGRVS/1062-1079
B9JYJ9_AGRVS/1080-1094
B9JYJ9_AGRVS/110-127
B9JYJ9_AGRVS/1150-1167
B9JYJ9_AGRVS/1283-1300
B9JYJ9_AGRVS/1301-1318
B9JYJ9_AGRVS/23-40
B9JYJ9_AGRVS/243-260
B9JYJ9_AGRVS/261-277
B9JYJ9_AGRVS/312-329
B9JYJ9_AGRVS/330-347
B9JYJ9_AGRVS/41-57
B9JYJ9_AGRVS/463-480
B9JYJ9_AGRVS/481-497
B9JYJ9_AGRVS/5-22
B9JYJ9_AGRVS/664-681
B9JYJ9_AGRVS/682-698
B9JYJ9_AGRVS/733-750
B9JYJ9_AGRVS/742-759
B9JYJ9_AGRVS/760-776
B9JYJ9_AGRVS/827-837
B9JYJ9_AGRVS/897-912
B9JYJ9_AGRVS/913-929
B9JYJ9_AGRVS/92-109
B9JYJ9_AGRVS/965-982
B9JYJ9_AGRVS/974-991
B9JYJ9_AGRVS/992-1009
B9JYK1_AGRVS/164-181
B9JYK1_AGRVS/182-198
B9JYK1_AGRVS/23-40
B9JYK1_AGRVS/232-249
B9JYK1_AGRVS/241-258
B9JYK1_AGRVS/392-409
B9JYK1_AGRVS/41-58
B9JYK1_AGRVS/410-426
B9JYK1_AGRVS/462-479
B9JYK1_AGRVS/480-496
B9JYK1_AGRVS/5-20
B9JYK1_AGRVS/550-566
B9JYK1_AGRVS/59-76
B9JYK1_AGRVS/602-619
B9JYK1_AGRVS/620-637
B9JYK1_AGRVS/638-654
B9JYK1_AGRVS/699-716
B9JYK1_AGRVS/708-725
B9JYK1_AGRVS/717-734
B9JYK1_AGRVS/726-743
B9JYK1_AGRVS/744-761
B9JYK1_AGRVS/77-94
B9JYK1_AGRVS/95-112
B9KKR0_RHOSK/227-244
B9KKR0_RHOSK/236-253
B9KKR0_RHOSK/254-271
B9KKR0_RHOSK/335-352
B9KKR0_RHOSK/353-370
B9KKR0_RHOSK/371-388
B9KKR0_RHOSK/389-406
B9KP48_RHOSK/104-121
B9KP48_RHOSK/113-130
B9KP48_RHOSK/122-139
B9KP48_RHOSK/131-148
B9KP48_RHOSK/140-157
B9KP48_RHOSK/149-166
B9KP48_RHOSK/158-175
B9KP48_RHOSK/167-184
B9KP48_RHOSK/176-193
B9KP48_RHOSK/185-202
B9KP48_RHOSK/194-211
B9KP48_RHOSK/21-38
B9KP48_RHOSK/212-229
B9KP48_RHOSK/235-251
B9KP48_RHOSK/252-269
B9KP48_RHOSK/270-287
B9KP48_RHOSK/39-56
B9KP48_RHOSK/48-65
B9KP48_RHOSK/7-20
B9KP48_RHOSK/92-103
B9KP48_RHOSK/95-112
B9KP49_RHOSK/104-121
B9KP49_RHOSK/122-139
B9KP49_RHOSK/140-157
B9KP49_RHOSK/149-166
B9KP49_RHOSK/158-175
B9KP49_RHOSK/167-184
B9KP49_RHOSK/176-193
B9KP49_RHOSK/185-202
B9KP49_RHOSK/23-40
B9KP49_RHOSK/32-49
B9KP49_RHOSK/41-58
B9KP49_RHOSK/5-22
B9KP49_RHOSK/50-67
B9KP49_RHOSK/68-85
B9KP49_RHOSK/86-103
B9KU08_RHOSK/113-130
B9KU08_RHOSK/23-40
B9KU08_RHOSK/41-58
B9KU08_RHOSK/5-22
B9KU08_RHOSK/59-76
B9KU08_RHOSK/77-94
B9KU08_RHOSK/95-112
B9KU39_RHOSK/2077-2094
B9KU39_RHOSK/2095-2112
B9KU39_RHOSK/2104-2121
B9KU39_RHOSK/2122-2139
B9KU39_RHOSK/2140-2157
B9KU39_RHOSK/2158-2174
B9KU39_RHOSK/2213-2230
B9KU39_RHOSK/2222-2239
B9KU39_RHOSK/2231-2248
B9KU39_RHOSK/2240-2257
B9KU39_RHOSK/2313-2330
B9KU39_RHOSK/2331-2348
B9KU39_RHOSK/2340-2357
B9KU39_RHOSK/2349-2366
B9KU39_RHOSK/2358-2375
B9KU39_RHOSK/2367-2384
B9KU39_RHOSK/2376-2393
B9KU39_RHOSK/2440-2457
B9KU39_RHOSK/2449-2466
B9KU39_RHOSK/2467-2484
B9KU39_RHOSK/2485-2502
B9KU39_RHOSK/2503-2520
B9KU39_RHOSK/2521-2538
B9KWW7_RHOSK/311-328
B9KWW7_RHOSK/414-431
B9KWW7_RHOSK/466-483
B9KWW7_RHOSK/484-501
B9KWW7_RHOSK/592-609
B9KWW7_RHOSK/610-627
B9KWW7_RHOSK/684-701
B9KWW7_RHOSK/693-710
B9KWW7_RHOSK/702-719
B9KWW7_RHOSK/767-784
B9KWW7_RHOSK/964-981
B9KWW7_RHOSK/982-999
B9KX83_RHOSK/167-184
B9KX83_RHOSK/185-202
B9KX83_RHOSK/203-215
B9KX83_RHOSK/221-238
B9KX83_RHOSK/27-44
B9KX83_RHOSK/45-62
B9KX83_RHOSK/54-71
B9KX83_RHOSK/63-75
B9KX83_RHOSK/97-110
B9KXB0_RHOSK/713-730
B9KXB0_RHOSK/734-748
B9KXB0_RHOSK/740-757
B9KXB0_RHOSK/749-766
B9KXB0_RHOSK/758-775
B9KXB0_RHOSK/830-847
B9KXB0_RHOSK/848-865
B9M4Y5_GEOSF/1025-1042
B9M4Y5_GEOSF/1043-1060
B9M4Y5_GEOSF/1079-1096
B9M4Y5_GEOSF/1097-1114
B9M4Y5_GEOSF/1115-1132
B9M4Y5_GEOSF/1133-1150
B9M4Y5_GEOSF/1151-1168
B9M4Y5_GEOSF/1169-1186
B9M4Y5_GEOSF/1187-1204
B9M4Y5_GEOSF/1800-1817
B9M4Y5_GEOSF/1818-1835
B9M4Y5_GEOSF/1924-1941
B9M4Y5_GEOSF/1942-1959
B9M4Y5_GEOSF/1960-1977
B9M4Y5_GEOSF/2085-2102
B9M4Y5_GEOSF/2103-2120
B9M4Y5_GEOSF/2363-2380
B9M4Y5_GEOSF/2381-2398
B9M4Y5_GEOSF/2551-2569
B9M4Y5_GEOSF/2570-2587
B9M4Y5_GEOSF/2693-2709
B9M4Y5_GEOSF/2710-2727
B9M4Y5_GEOSF/2842-2859
B9M4Y5_GEOSF/2966-2983
B9M4Y5_GEOSF/2993-3010
B9M4Y5_GEOSF/3020-3037
B9M4Y5_GEOSF/565-582
B9M4Y5_GEOSF/574-591
B9M4Y5_GEOSF/583-600
B9M4Y5_GEOSF/592-609
B9M4Y5_GEOSF/753-770
B9M4Y5_GEOSF/846-863
B9M4Y5_GEOSF/900-917
B9M4Y5_GEOSF/918-935
B9M4Y5_GEOSF/927-944
B9M4Y5_GEOSF/955-970
B9M4Y5_GEOSF/971-988
B9M4Y5_GEOSF/989-1006
B9NTS3_9RHOB/102-119
B9NTS3_9RHOB/111-128
B9NTS3_9RHOB/120-137
B9NTS3_9RHOB/138-155
B9NTS3_9RHOB/156-171
B9NTS3_9RHOB/174-187
B9NTS3_9RHOB/39-56
B9NTS3_9RHOB/57-74
B9NTS3_9RHOB/75-92
B9NTS3_9RHOB/93-110
B9NTX7_9RHOB/2085-2102
B9NTX7_9RHOB/2103-2120
B9NTX7_9RHOB/2121-2138
B9NTX7_9RHOB/2139-2156
B9NTX7_9RHOB/2157-2174
B9NTX7_9RHOB/2175-2192
B9NTX7_9RHOB/2193-2210
B9NTX7_9RHOB/2585-2602
B9NTX7_9RHOB/2603-2620
B9NTX7_9RHOB/2621-2638
B9NTX7_9RHOB/2716-2733
B9NTX7_9RHOB/2734-2750
B9NTX7_9RHOB/2815-2832
B9NTX7_9RHOB/2833-2850
B9NTX7_9RHOB/2900-2917
B9NTX7_9RHOB/2918-2935
B9NTX7_9RHOB/2936-2953
B9NTX7_9RHOB/2954-2971
B9NTX7_9RHOB/2972-2988
B9NTX7_9RHOB/3038-3055
B9NTX7_9RHOB/3087-3104
B9NTX7_9RHOB/3105-3122
B9NTX7_9RHOB/3171-3188
B9NTX7_9RHOB/3207-3223
B9NTX7_9RHOB/3282-3299
B9NTX7_9RHOB/3300-3317
B9NTX7_9RHOB/3375-3392
B9NTX7_9RHOB/3393-3410
B9NTX7_9RHOB/3411-3428
B9NTX7_9RHOB/3429-3446
B9NTX7_9RHOB/3588-3605
B9NTX7_9RHOB/3597-3614
B9NTX7_9RHOB/3606-3623
B9NTX7_9RHOB/4088-4105
B9NTX7_9RHOB/4106-4123
B9NTX7_9RHOB/4124-4141
B9NTX7_9RHOB/4143-4159
B9NTX7_9RHOB/4285-4300
B9NTX7_9RHOB/4336-4351
B9NTX7_9RHOB/4354-4369
B9NTX7_9RHOB/4514-4531
B9NTX7_9RHOB/4532-4549
B9NTX7_9RHOB/4550-4567
B9NTX7_9RHOB/4701-4718
B9NTX7_9RHOB/4719-4736
B9NTX7_9RHOB/4737-4754
B9NW67_9RHOB/1235-1252
B9NW67_9RHOB/1253-1270
B9NW67_9RHOB/1271-1288
B9NW67_9RHOB/1289-1306
B9NW67_9RHOB/1375-1392
B9NW67_9RHOB/1393-1410
B9NW67_9RHOB/140-157
B9NW67_9RHOB/1411-1428
B9NW67_9RHOB/1429-1446
B9NW67_9RHOB/1447-1463
B9NW67_9RHOB/1513-1530
B9NW67_9RHOB/1531-1548
B9NW67_9RHOB/1551-1567
B9NW67_9RHOB/158-175
B9NW67_9RHOB/1607-1624
B9NW67_9RHOB/1616-1633
B9NW67_9RHOB/1625-1642
B9NW67_9RHOB/1634-1651
B9NW67_9RHOB/1652-1669
B9NW67_9RHOB/1738-1755
B9NW67_9RHOB/1756-1773
B9NW67_9RHOB/1843-1860
B9NW67_9RHOB/1863-1879
B9NW67_9RHOB/1915-1932
B9NW67_9RHOB/1933-1950
B9NW67_9RHOB/1951-1968
B9NW67_9RHOB/24-41
B9NW67_9RHOB/240-257
B9NW67_9RHOB/258-275
B9NW67_9RHOB/340-357
B9NW67_9RHOB/358-375
B9NW67_9RHOB/42-59
B9NW67_9RHOB/440-457
B9NW67_9RHOB/542-559
B9NW67_9RHOB/560-577
B9NW67_9RHOB/649-666
B9NW67_9RHOB/658-675
B9NW67_9RHOB/740-757
B9NW67_9RHOB/758-775
B9NW67_9RHOB/974-991
B9NW67_9RHOB/992-1008
B9NXH3_9RHOB/1857-1874
B9NXH3_9RHOB/1875-1892
B9NXH3_9RHOB/1954-1971
B9NXH3_9RHOB/1972-1989
B9NXH3_9RHOB/1990-2007
B9NXH3_9RHOB/2008-2025
B9NXH3_9RHOB/2017-2034
B9NXH3_9RHOB/2360-2372
B9NXH3_9RHOB/2373-2390
B9NXH3_9RHOB/2452-2469
B9NXH3_9RHOB/2470-2487
B9NXH3_9RHOB/2894-2911
B9NXH3_9RHOB/2912-2929
B9NXK5_9RHOB/29-46
B9NXK5_9RHOB/493-510
B9NXK5_9RHOB/502-519
B9NXK5_9RHOB/520-534
B9NXK5_9RHOB/559-574
B9NXK5_9RHOB/575-592
B9NXK5_9RHOB/593-610
B9NXK5_9RHOB/611-628
B9NXK5_9RHOB/620-637
B9NXK5_9RHOB/629-646
B9NXK5_9RHOB/638-655
B9NXK5_9RHOB/647-664
B9NXK5_9RHOB/656-673
B9NXK5_9RHOB/674-691
B9NXK5_9RHOB/692-709
B9NXK5_9RHOB/710-727
B9NXK5_9RHOB/728-745
B9NXK5_9RHOB/746-763
B9NXK5_9RHOB/755-772
B9NXK5_9RHOB/764-781
B9NXK5_9RHOB/773-790
B9NXX7_9RHOB/1875-1892
B9NXX7_9RHOB/1893-1910
B9NXX7_9RHOB/1972-1989
B9NXX7_9RHOB/1990-2007
B9NXX7_9RHOB/2008-2025
B9NXX7_9RHOB/2026-2043
B9NXX7_9RHOB/2044-2061
B9NXX7_9RHOB/2062-2079
B9NXX7_9RHOB/2092-2106
B9NXX7_9RHOB/2273-2290
B9NXX7_9RHOB/2282-2299
B9NXX7_9RHOB/2300-2317
B9NXX7_9RHOB/2309-2326
B9NXX7_9RHOB/2318-2335
B9NXX7_9RHOB/2327-2344
B9NXX7_9RHOB/2336-2353
B9NXX7_9RHOB/2345-2362
B9NXX7_9RHOB/2354-2371
B9NXX7_9RHOB/2363-2380
B9NXX7_9RHOB/2372-2389
B9NXX7_9RHOB/2381-2398
B9NXX7_9RHOB/2390-2407
B9NXX7_9RHOB/2399-2416
B9NXX7_9RHOB/2408-2425
B9NXX7_9RHOB/2417-2434
B9NXX7_9RHOB/2426-2443
B9NXX7_9RHOB/2435-2452
B9NXX7_9RHOB/2444-2461
B9NXX7_9RHOB/2453-2470
B9NXX7_9RHOB/2542-2559
B9NXX7_9RHOB/2560-2577
B9NXX7_9RHOB/2596-2609
B9NXX7_9RHOB/2601-2618
B9NXX7_9RHOB/2610-2627
B9NXX7_9RHOB/2619-2636
B9NXX7_9RHOB/2628-2645
B9NXX7_9RHOB/2637-2654
B9NXX7_9RHOB/2646-2663
B9NXX7_9RHOB/2673-2690
B9NXX7_9RHOB/2682-2699
B9NXX7_9RHOB/2691-2708
B9NXX7_9RHOB/2700-2717
B9NXX7_9RHOB/2709-2726
B9NXX7_9RHOB/2718-2735
B9NXX7_9RHOB/2727-2744
B9NXX7_9RHOB/2821-2838
B9NXX7_9RHOB/2839-2856
B9QRN6_9RHOB/15-32
B9QRN6_9RHOB/157-174
B9QRN6_9RHOB/166-183
B9QRN6_9RHOB/175-192
B9QRN6_9RHOB/184-201
B9QRN6_9RHOB/193-210
B9QRN6_9RHOB/202-219
B9QRN6_9RHOB/211-228
B9QRN6_9RHOB/220-237
B9QRN6_9RHOB/238-255
B9QRN6_9RHOB/256-273
B9QRN6_9RHOB/375-387
B9QW42_9RHOB/214-231
B9QW42_9RHOB/232-249
B9QW42_9RHOB/250-267
B9QWI0_9RHOB/237-253
B9QWI0_9RHOB/245-262
B9QWI0_9RHOB/263-280
B9QYK9_9RHOB/20-37
B9QYK9_9RHOB/299-313
B9QYK9_9RHOB/332-349
B9QYK9_9RHOB/350-367
B9QYK9_9RHOB/368-385
B9QYK9_9RHOB/38-62
B9QYK9_9RHOB/386-403
B9QYK9_9RHOB/404-421
B9QYK9_9RHOB/422-439
B9QYK9_9RHOB/431-448
B9QYK9_9RHOB/440-457
B9QYK9_9RHOB/449-466
B9QYK9_9RHOB/458-475
B9QYK9_9RHOB/467-484
B9QYK9_9RHOB/476-493
B9QYK9_9RHOB/485-502
B9QYK9_9RHOB/494-511
B9QYK9_9RHOB/503-520
B9QYK9_9RHOB/521-538
B9QYK9_9RHOB/582-599
B9QYK9_9RHOB/602-617
B9R463_9RHOB/542-559
B9R463_9RHOB/560-577
B9R463_9RHOB/578-595
B9R463_9RHOB/596-613
B9TGV6_RICCO/128-145
B9TGV6_RICCO/146-163
B9VRH2_9ENTR/382-399
B9VRH2_9ENTR/508-525
B9VRH2_9ENTR/526-543
B9VRH2_9ENTR/546-563
B9XN98_9BACT/429-446
B9XN98_9BACT/447-464
B9Z8T4_9NEIS/10-27
B9Z8T4_9NEIS/28-45
B9Z8T4_9NEIS/46-63
B9Z962_9NEIS/660-674
B9Z962_9NEIS/675-692
B9Z962_9NEIS/693-710
C0AY19_9ENTR/116-133
C0AY19_9ENTR/14-31
C0AY19_9ENTR/32-49
C0AY19_9ENTR/5-22
C0AY19_9ENTR/50-67
C0AY19_9ENTR/68-85
C0AY19_9ENTR/98-115
C0AY30_9ENTR/104-121
C0AY30_9ENTR/122-139
C0AY30_9ENTR/131-148
C0AY30_9ENTR/140-157
C0AY30_9ENTR/149-166
C0AY30_9ENTR/167-184
C0AY30_9ENTR/185-202
C0AY30_9ENTR/203-220
C0AY30_9ENTR/221-238
C0AY32_9ENTR/250-267
C0AY32_9ENTR/268-285
C0AY32_9ENTR/277-294
C0AZ57_9ENTR/341-357
C0AZ57_9ENTR/361-378
C0AZ57_9ENTR/380-396
C0EJH9_NEIFL/113-130
C0EJH9_NEIFL/131-148
C0EJH9_NEIFL/149-166
C0EJH9_NEIFL/95-112
C0EJI1_NEIFL/112-129
C0EJI1_NEIFL/131-148
C0EJI1_NEIFL/161-184
C0EJI1_NEIFL/185-202
C0EJZ4_NEIFL/117-134
C0EJZ4_NEIFL/126-143
C0EJZ4_NEIFL/135-152
C0EJZ4_NEIFL/144-161
C0EJZ4_NEIFL/153-170
C0EJZ4_NEIFL/162-175
C0EJZ4_NEIFL/182-198
C0EJZ4_NEIFL/200-217
C0EJZ4_NEIFL/209-226
C0EJZ4_NEIFL/230-246
C0M637_ECOLX/732-749
C0M637_ECOLX/750-767
C0M637_ECOLX/768-785
C0M637_ECOLX/786-803
C0M637_ECOLX/816-833
C0M637_ECOLX/834-851
C1D4V5_LARHH/886-903
C1D4V5_LARHH/904-921
C1D4V5_LARHH/922-939
C1D4V5_LARHH/940-952
C1DD84_LARHH/2046-2065
C1DD84_LARHH/2125-2150
C1DD84_LARHH/2201-2218
C1DD84_LARHH/2219-2236
C1DD84_LARHH/2228-2245
C1DD84_LARHH/2237-2254
C1DD84_LARHH/2246-2263
C1DD84_LARHH/2255-2272
C1DD84_LARHH/2264-2281
C1DF26_AZOVD/403-420
C1DF26_AZOVD/421-438
C1DF26_AZOVD/430-447
C1DF26_AZOVD/563-580
C1DF26_AZOVD/581-598
C1DF26_AZOVD/714-731
C1DF26_AZOVD/732-749
C1DL38_AZOVD/444-461
C1DL38_AZOVD/462-479
C1DL38_AZOVD/595-612
C1DL38_AZOVD/613-630
C1DL38_AZOVD/744-761
C1DL38_AZOVD/762-779
C1DL39_AZOVD/453-469
C1DL39_AZOVD/470-487
C1DL39_AZOVD/603-620
C1DL39_AZOVD/621-638
C1DL39_AZOVD/754-771
C1DL39_AZOVD/772-789
C1DMC4_AZOVD/1228-1245
C1DMC4_AZOVD/1246-1263
C1DMC4_AZOVD/1264-1281
C1DMC4_AZOVD/1397-1414
C1DMC4_AZOVD/1415-1432
C1DMC4_AZOVD/1536-1553
C1DMC4_AZOVD/1554-1571
C1DMC4_AZOVD/1669-1686
C1DMC4_AZOVD/1687-1704
C1DMC4_AZOVD/1705-1722
C1DMC4_AZOVD/387-404
C1DMC4_AZOVD/405-422
C1DMC4_AZOVD/423-440
C1DMC4_AZOVD/538-555
C1DMC4_AZOVD/556-573
C1DMC4_AZOVD/574-591
C1DMC4_AZOVD/695-712
C1DMC4_AZOVD/713-730
C1DMC4_AZOVD/731-748
C1DMC5_AZOVD/387-404
C1DMC5_AZOVD/405-422
C1DMC5_AZOVD/423-440
C1DMC5_AZOVD/556-573
C1DMC5_AZOVD/574-591
C1DMC5_AZOVD/695-712
C1DMC5_AZOVD/713-730
C1DMC5_AZOVD/828-845
C1DMC5_AZOVD/846-863
C1DMC5_AZOVD/864-881
C1DMC6_AZOVD/1226-1243
C1DMC6_AZOVD/1244-1261
C1DMC6_AZOVD/1262-1279
C1DMC6_AZOVD/387-404
C1DMC6_AZOVD/405-422
C1DMC6_AZOVD/423-440
C1DMC6_AZOVD/538-555
C1DMC6_AZOVD/556-573
C1DMC6_AZOVD/574-591
C1DMC6_AZOVD/697-714
C1DMC6_AZOVD/715-732
C1DMC6_AZOVD/733-750
C1DMC7_AZOVD/403-420
C1DMC7_AZOVD/421-438
C1DMC8_AZOVD/382-394
C1DMC8_AZOVD/400-417
C1DMC8_AZOVD/418-435
C1DMC8_AZOVD/561-578
C1DMC8_AZOVD/579-596
C1DMC8_AZOVD/722-739
C1DMC8_AZOVD/740-757
C1DMC9_AZOVD/1017-1034
C1DMC9_AZOVD/1035-1052
C1DMC9_AZOVD/212-229
C1DMC9_AZOVD/230-247
C1DMC9_AZOVD/33-45
C1DMC9_AZOVD/373-390
C1DMC9_AZOVD/391-408
C1DMC9_AZOVD/51-68
C1DMC9_AZOVD/534-551
C1DMC9_AZOVD/552-569
C1DMC9_AZOVD/69-86
C1DMC9_AZOVD/695-712
C1DMC9_AZOVD/713-730
C1DMC9_AZOVD/856-873
C1DMC9_AZOVD/874-891
C1DMD0_AZOVD/386-403
C1DMD0_AZOVD/404-421
C1DMD0_AZOVD/422-439
C1DMD0_AZOVD/537-554
C1DMD0_AZOVD/553-563
C1DMD0_AZOVD/564-581
C1DMD0_AZOVD/582-599
C1DMD0_AZOVD/714-731
C1DMD0_AZOVD/732-749
C1DPT3_AZOVD/11-28
C1DPT3_AZOVD/184-201
C1DPT3_AZOVD/202-219
C1DPT3_AZOVD/29-43
C1DPT3_AZOVD/49-66
C1DPV0_AZOVD/387-404
C1DPV0_AZOVD/405-422
C1DPV0_AZOVD/423-440
C1DPV0_AZOVD/556-573
C1DPV0_AZOVD/574-591
C1DPV0_AZOVD/695-712
C1DPV0_AZOVD/713-730
C1DPV0_AZOVD/828-845
C1DPV0_AZOVD/846-863
C1DPV0_AZOVD/864-881
C1DQS5_AZOVD/252-269
C1DQS5_AZOVD/270-287
C1DQS5_AZOVD/288-305
C1DQS5_AZOVD/306-323
C1J8B5_ECOLX/716-733
C1J8B5_ECOLX/734-751
C1J8B5_ECOLX/752-769
C1J8B5_ECOLX/770-787
C1J8B5_ECOLX/797-814
C1J8B5_ECOLX/815-832
C1M4J7_9ENTR/1126-1142
C1M4J7_9ENTR/1143-1155
C1M4J7_9ENTR/1477-1494
C1M4J7_9ENTR/1495-1512
C1M4J7_9ENTR/1513-1530
C1M4J7_9ENTR/1531-1548
C1M4J7_9ENTR/1596-1612
C1M4J7_9ENTR/1604-1621
C1M4J7_9ENTR/1613-1630
C1M4J7_9ENTR/1622-1639
C1M4J7_9ENTR/1631-1648
C1M4J7_9ENTR/1649-1666
C1M4J7_9ENTR/1667-1684
C1M4J7_9ENTR/837-854
C1M4J7_9ENTR/855-872
C1M4J7_9ENTR/873-890
C1M4J7_9ENTR/913-930
C1M4J7_9ENTR/949-966
C1M4J7_9ENTR/958-975
C2C9S2_VIBCH/2422-2435
C2C9S2_VIBCH/2439-2456
C2C9S2_VIBCH/2457-2474
C2C9S2_VIBCH/2466-2483
C2C9S2_VIBCH/2484-2501
C2DNR2_ECOLX/573-590
C2DNR2_ECOLX/591-608
C2DNR2_ECOLX/609-626
C2DNR2_ECOLX/627-644
C2DNR2_ECOLX/657-674
C2DNR2_ECOLX/675-692
C2HS95_VIBCH/724-741
C2HS95_VIBCH/742-759
C2HS95_VIBCH/760-777
C2HS95_VIBCH/778-795
C2I3E8_VIBCH/1330-1347
C2I3E8_VIBCH/1348-1365
C2I3E8_VIBCH/1366-1383
C2I3E8_VIBCH/1384-1401
C2IKZ0_VIBCH/2648-2661
C2IKZ0_VIBCH/2665-2682
C2IKZ0_VIBCH/2683-2700
C2IKZ0_VIBCH/2692-2709
C2IKZ0_VIBCH/2710-2727
C2IVJ3_VIBCH/3448-3460
C2IVJ3_VIBCH/3461-3477
C2IVJ3_VIBCH/3974-3989
C2IVJ3_VIBCH/4045-4062
C2IVJ3_VIBCH/4063-4080
C2IVJ3_VIBCH/4081-4098
C2JI89_VIBCH/1684-1697
C2JI89_VIBCH/1701-1718
C2JI89_VIBCH/1719-1736
C2JI89_VIBCH/1728-1745
C2JI89_VIBCH/1746-1763
C2LMS8_PROMI/1-18
C2LMS8_PROMI/19-36
C2LMS8_PROMI/28-45
C2LMS8_PROMI/48-63
C2LMS8_PROMI/70-87
C2LMS8_PROMI/90-105
C2LMT0_PROMI/152-169
C2LMT0_PROMI/170-187
C2LMT0_PROMI/179-196
C2LMT0_PROMI/188-205
C2LMT0_PROMI/197-214
C2LMT0_PROMI/206-223
C2LMT0_PROMI/215-232
C2LMT0_PROMI/224-241
C2LMT0_PROMI/233-250
C2LMT0_PROMI/253-268
C2LMT0_PROMI/272-288
C2LMT0_PROMI/289-306
C2LMT1_PROMI/342-359
C2LMT1_PROMI/360-377
C2LMT1_PROMI/378-395
C2LNK5_PROMI/2130-2144
C2LNK5_PROMI/2145-2162
C2LNK5_PROMI/2622-2639
C2LNK5_PROMI/2640-2657
C3K5M8_PSEFS/306-323
C3K5M8_PSEFS/324-341
C3KBE9_PSEFS/372-389
C3KBE9_PSEFS/390-407
C3KBF4_PSEFS/343-360
C3KBF4_PSEFS/361-378
C3KBF4_PSEFS/370-387
C3KBF4_PSEFS/379-394
C3KBM7_PSEFS/138-152
C3KBM7_PSEFS/154-169
C3KBM7_PSEFS/174-188
C3KBM7_PSEFS/191-205
C3KBM7_PSEFS/214-227
C3KBM7_PSEFS/224-240
C3KBM7_PSEFS/232-244
C3KLQ2_RHISN/330-347
C3KLQ2_RHISN/339-356
C3KLQ2_RHISN/348-365
C3KLQ2_RHISN/357-374
C3KLQ2_RHISN/366-383
C3KLQ2_RHISN/375-392
C3KLQ2_RHISN/384-400
C3KLQ2_RHISN/393-410
C3KN55_RHISN/323-340
C3KN55_RHISN/427-444
C3KN55_RHISN/479-496
C3KN55_RHISN/497-514
C3KN55_RHISN/515-532
C3KN55_RHISN/605-622
C3KN55_RHISN/623-640
C3KN55_RHISN/702-714
C3KN55_RHISN/706-723
C3KN55_RHISN/715-732
C3KN55_RHISN/762-779
C3KN55_RHISN/780-797
C3KN55_RHISN/977-994
C3KN55_RHISN/995-1012
C3KQA8_RHISN/316-333
C3KQA8_RHISN/334-351
C3KQA8_RHISN/352-368
C3KQA8_RHISN/403-416
C3KQA8_RHISN/422-439
C3KQA8_RHISN/440-457
C3KRD9_RHISN/103-120
C3KRD9_RHISN/121-138
C3KRD9_RHISN/13-30
C3KRD9_RHISN/155-172
C3KRD9_RHISN/173-190
C3KRD9_RHISN/191-208
C3KRD9_RHISN/218-235
C3KRD9_RHISN/22-39
C3KRD9_RHISN/227-244
C3KRD9_RHISN/236-253
C3KRD9_RHISN/245-262
C3KRD9_RHISN/254-271
C3KRD9_RHISN/263-280
C3KRD9_RHISN/272-289
C3KRD9_RHISN/281-298
C3KRD9_RHISN/40-57
C3KRD9_RHISN/49-66
C3KRD9_RHISN/58-75
C3KRD9_RHISN/67-84
C3KRD9_RHISN/76-93
C3KRD9_RHISN/85-102
C3LMU7_VIBCM/2420-2433
C3LMU7_VIBCM/2437-2454
C3LMU7_VIBCM/2455-2472
C3LMU7_VIBCM/2464-2481
C3LMU7_VIBCM/2482-2499
C3MAT5_RHISN/108-125
C3MAT5_RHISN/126-141
C3MAT5_RHISN/135-152
C3MAT5_RHISN/144-161
C3MAT5_RHISN/153-170
C3MAT5_RHISN/162-179
C3MAT5_RHISN/171-188
C3MAT5_RHISN/232-249
C3MAT5_RHISN/241-258
C3MAT5_RHISN/250-267
C3MAT5_RHISN/320-337
C3MAT5_RHISN/338-355
C3MAU1_RHISN/102-119
C3MAU1_RHISN/186-203
C3MAU1_RHISN/204-220
C3MAU1_RHISN/256-273
C3MAU1_RHISN/265-282
C3MAU1_RHISN/27-44
C3MAU1_RHISN/274-291
C3MAU1_RHISN/283-300
C3MAU1_RHISN/301-318
C3MAU1_RHISN/40-54
C3MAU1_RHISN/46-59
C3MAU1_RHISN/55-72
C3MAU1_RHISN/84-97
C3ME27_RHISN/160-177
C3ME27_RHISN/178-195
C3ME27_RHISN/196-213
C3ME27_RHISN/23-38
C3ME27_RHISN/232-249
C3ME27_RHISN/250-267
C3ME27_RHISN/332-349
C3ME27_RHISN/341-358
C3ME27_RHISN/350-367
C3ME27_RHISN/359-376
C3ME27_RHISN/41-58
C3ME27_RHISN/453-467
C3ME27_RHISN/470-487
C3ME27_RHISN/491-505
C3ME27_RHISN/5-22
C3ME27_RHISN/585-602
C3ME27_RHISN/59-76
C3ME27_RHISN/603-620
C3ME27_RHISN/621-638
C3ME27_RHISN/646-661
C3ME27_RHISN/733-750
C3ME27_RHISN/751-768
C3ME27_RHISN/774-788
C3ME27_RHISN/842-859
C3ME27_RHISN/860-877
C3MEB2_RHISN/296-312
C3MEB2_RHISN/313-330
C3MEB2_RHISN/331-348
C3MFM6_RHISN/105-120
C3MFM6_RHISN/196-209
C3MFM6_RHISN/201-218
C3MFM6_RHISN/210-227
C3MFM6_RHISN/219-236
C3MFM6_RHISN/228-245
C3MFM6_RHISN/237-252
C3MFM6_RHISN/255-272
C3MFM6_RHISN/273-292
C3MFM6_RHISN/299-315
C3MFM6_RHISN/316-333
C3MFM6_RHISN/336-353
C3MFM6_RHISN/400-417
C3MFM6_RHISN/418-435
C3MFM6_RHISN/446-463
C3MFM6_RHISN/519-536
C3MFM6_RHISN/537-554
C3MFM6_RHISN/673-690
C3MFM6_RHISN/69-86
C3MFM6_RHISN/691-708
C3MFM6_RHISN/718-738
C3MFM6_RHISN/786-803
C3MFM6_RHISN/804-821
C3MFM6_RHISN/822-839
C3MFM6_RHISN/845-859
C3MFM6_RHISN/87-104
C3MFM6_RHISN/913-930
C3MGP7_RHISN/148-165
C3MGP7_RHISN/166-183
C3MGP7_RHISN/184-201
C3MGP7_RHISN/202-219
C3MGP7_RHISN/220-237
C3MGP7_RHISN/238-255
C3MGP7_RHISN/256-273
C3MGP7_RHISN/280-297
C3MGP7_RHISN/344-358
C3MGP7_RHISN/359-376
C3MGP7_RHISN/368-385
C3MGP7_RHISN/44-61
C3MGP7_RHISN/460-477
C3MGP7_RHISN/478-495
C3MGP7_RHISN/53-70
C3MGP7_RHISN/615-632
C3MGP7_RHISN/636-650
C3MGP7_RHISN/659-679
C3MGP7_RHISN/745-762
C3MGP7_RHISN/763-780
C3MGP7_RHISN/784-801
C3MGP7_RHISN/855-872
C3MGZ7_RHISN/1059-1074
C3MGZ7_RHISN/1077-1094
C3MGZ7_RHISN/1095-1112
C3MHM2_RHISN/107-117
C3MHM2_RHISN/196-213
C3MHM2_RHISN/214-231
C3MHM2_RHISN/232-249
C3MHM2_RHISN/84-99
C3MHX7_RHISN/320-337
C3MHX7_RHISN/392-409
C3MHX7_RHISN/410-427
C3MHX7_RHISN/491-508
C3NQ60_VIBCJ/1964-1977
C3NQ60_VIBCJ/1981-1998
C3NQ60_VIBCJ/1999-2016
C3NQ60_VIBCJ/2008-2025
C3NQ60_VIBCJ/2026-2043
C3X475_OXAFO/3458-3475
C3X475_OXAFO/3467-3484
C3X475_OXAFO/3485-3502
C3X475_OXAFO/3503-3520
C3X866_OXAFO/2638-2655
C3X866_OXAFO/2656-2673
C3X867_OXAFO/1874-1891
C3X867_OXAFO/1883-1900
C3X867_OXAFO/1951-1966
C3X867_OXAFO/1967-1984
C3X867_OXAFO/1985-2002
C3X867_OXAFO/1994-2011
C3X868_OXAFO/1499-1517
C3X868_OXAFO/1571-1588
C3X868_OXAFO/1659-1674
C3X868_OXAFO/1666-1683
C3X868_OXAFO/1675-1692
C3X868_OXAFO/1684-1701
C3X868_OXAFO/1693-1710
C3X868_OXAFO/1702-1719
C3X9H4_OXAFO/117-138
C3X9H4_OXAFO/389-405
C3X9H4_OXAFO/464-479
C3X9H4_OXAFO/471-488
C3X9H4_OXAFO/548-565
C3X9H4_OXAFO/566-583
C3X9H4_OXAFO/584-601
C3X9H4_OXAFO/602-616
C4FZK5_ABIDE/1011-1028
C4FZK5_ABIDE/11-27
C4FZK5_ABIDE/167-183
C4FZK5_ABIDE/175-192
C4FZK5_ABIDE/184-201
C4FZK5_ABIDE/193-210
C4FZK5_ABIDE/2-19
C4FZK5_ABIDE/211-225
C4FZK5_ABIDE/357-374
C4FZK5_ABIDE/375-392
C4FZK5_ABIDE/393-410
C4FZK5_ABIDE/411-425
C4FZK5_ABIDE/557-574
C4FZK5_ABIDE/575-592
C4FZK5_ABIDE/593-610
C4FZK5_ABIDE/611-625
C4FZK5_ABIDE/767-783
C4FZK5_ABIDE/775-792
C4FZK5_ABIDE/784-801
C4FZK5_ABIDE/793-810
C4FZK5_ABIDE/811-825
C4FZK5_ABIDE/966-983
C4FZK5_ABIDE/975-992
C4FZK5_ABIDE/993-1010
C4FZK6_ABIDE/1012-1029
C4FZK6_ABIDE/1030-1044
C4FZK6_ABIDE/958-975
C4FZK6_ABIDE/967-984
C4FZK6_ABIDE/976-993
C4FZK6_ABIDE/994-1011
C4K3L2_HAMD5/320-337
C4K3L2_HAMD5/338-355
C4K3L2_HAMD5/356-373
C4K3L2_HAMD5/365-382
C4K3L2_HAMD5/374-391
C4K3L2_HAMD5/383-400
C4K3L2_HAMD5/392-409
C4K3L2_HAMD5/401-418
C4K3L2_HAMD5/410-427
C4K3L2_HAMD5/419-436
C4K3P8_HAMD5/213-230
C4K3P8_HAMD5/438-454
C4K3P8_HAMD5/599-609
C4K3P8_HAMD5/610-627
C4K3P8_HAMD5/619-636
C4K3P8_HAMD5/637-654
C4K470_HAMD5/24-40
C4K470_HAMD5/41-58
C4K470_HAMD5/50-67
C4K470_HAMD5/9-21
C4K5I1_HAMD5/102-119
C4K5I1_HAMD5/304-319
C4K5I1_HAMD5/320-337
C4K5I1_HAMD5/338-355
C4K5I1_HAMD5/358-375
C4K5K2_HAMD5/1418-1435
C4K5K2_HAMD5/1643-1659
C4K5K2_HAMD5/1804-1814
C4K5K2_HAMD5/1824-1841
C4K5K2_HAMD5/1842-1859
C4LE60_TOLAT/1208-1223
C4LE60_TOLAT/1215-1232
C4LE60_TOLAT/1233-1250
C4LE60_TOLAT/1251-1268
C4LE60_TOLAT/1269-1285
C4LE60_TOLAT/1347-1364
C4S085_YERBE/305-322
C4S085_YERBE/323-340
C4S4A0_YERBE/169-186
C4S4A0_YERBE/187-204
C4S4A0_YERBE/205-222
C4S4A0_YERBE/223-240
C4S4A0_YERBE/232-249
C4S4A0_YERBE/241-258
C4S4A0_YERBE/250-267
C4S4A0_YERBE/259-276
C4S4A0_YERBE/268-285
C4S4A0_YERBE/277-291
C4S4A0_YERBE/294-309
C4S4A0_YERBE/311-326
C4S4A0_YERBE/351-368
C4S4A0_YERBE/369-381
C4S4A0_YERBE/387-404
C4S4A0_YERBE/411-428
C4S4A0_YERBE/442-457
C4S4A0_YERBE/458-475
C4SC11_YERMO/305-322
C4SC11_YERMO/323-340
C4SE14_YERMO/135-152
C4SE14_YERMO/144-161
C4SE14_YERMO/162-179
C4SE14_YERMO/180-197
C4SE14_YERMO/198-215
C4SE14_YERMO/216-233
C4SE14_YERMO/234-251
C4SE14_YERMO/267-282
C4SE14_YERMO/283-300
C4SXE7_YERIN/348-365
C4SXE7_YERIN/357-374
C4SXE7_YERIN/366-383
C4SXE7_YERIN/375-392
C4T261_YERIN/215-232
C4T261_YERIN/233-250
C4T261_YERIN/251-268
C4T261_YERIN/269-286
C4T261_YERIN/287-304
C4TVN8_YERKR/1-18
C4TVN8_YERKR/20-45
C4TVN8_YERKR/46-67
C4TVN8_YERKR/80-94
C4TVN8_YERKR/95-112
C4U517_YERAL/61-78
C4U517_YERAL/70-87
C4U517_YERAL/79-96
C4U517_YERAL/88-105
C4U519_YERAL/277-294
C4U519_YERAL/296-312
C4U519_YERAL/304-321
C4U9T1_YERAL/39-49
C4U9T1_YERAL/50-67
C4U9T1_YERAL/68-85
C4U9T1_YERAL/88-103
C4UXB3_YERRO/27-44
C4UXB3_YERRO/36-53
C4UXB3_YERRO/45-62
C4UXB3_YERRO/54-71
C4UXB3_YERRO/88-102
C4UXB3_YERRO/9-26
C4WNP0_9RHIZ/107-124
C4WNP0_9RHIZ/116-133
C4WNP0_9RHIZ/125-142
C4WNP0_9RHIZ/134-151
C4WNP0_9RHIZ/152-163
C4WNP0_9RHIZ/17-34
C4WNP0_9RHIZ/35-52
C4WNP0_9RHIZ/53-70
C4WNP0_9RHIZ/71-88
C4WNP0_9RHIZ/89-106
C5AQ85_METEA/367-384
C5AQ85_METEA/385-402
C5AQ85_METEA/403-420
C5AQ86_METEA/347-364
C5AQ86_METEA/365-382
C5AQ86_METEA/383-400
C5ARK8_METEA/113-130
C5ARK8_METEA/131-148
C5ARK8_METEA/149-166
C5ARK8_METEA/158-175
C5ARK8_METEA/167-184
C5ARK8_METEA/35-58
C5ARK8_METEA/5-22
C5ARK8_METEA/59-76
C5ARK8_METEA/77-93
C5ARK8_METEA/95-112
C5ASZ8_METEA/225-242
C5ASZ8_METEA/243-260
C5ASZ8_METEA/261-278
C5ASZ8_METEA/279-296
C5ASZ8_METEA/288-305
C5ASZ8_METEA/297-314
C5AY69_METEA/234-251
C5AY69_METEA/300-317
C5AY69_METEA/318-335
C5AY69_METEA/336-352
C5B281_METEA/300-316
C5B281_METEA/308-325
C5B281_METEA/326-343
C5B281_METEA/421-438
C5B3K0_METEA/119-136
C5B3K0_METEA/262-279
C5B3K0_METEA/280-297
C5B3K0_METEA/298-315
C5B3K0_METEA/316-333
C5B3K0_METEA/334-349
C5B3K0_METEA/352-369
C5B3K0_METEA/65-82
C5B3K0_METEA/74-91
C5B3K0_METEA/83-98
C5B457_METEA/163-180
C5B457_METEA/181-197
C5B457_METEA/2-19
C5B457_METEA/251-268
C5B457_METEA/269-285
C5B457_METEA/340-357
C5B457_METEA/358-375
C5B457_METEA/66-83
C5B457_METEA/84-100
C5B6G7_METEA/586-603
C5B6G7_METEA/595-612
C5B6G7_METEA/604-621
C5B6G7_METEA/613-630
C5B6G7_METEA/719-735
C5B6G7_METEA/798-815
C5B6G7_METEA/825-842
C5B6G7_METEA/895-912
C5B6G7_METEA/913-928
C5B6G7_METEA/931-948
C5D0M0_VARPS/2225-2244
C5D0M0_VARPS/2236-2253
C5D0M0_VARPS/2254-2268
C5D0M0_VARPS/23-40
C5D0M0_VARPS/2325-2341
C5D0M0_VARPS/2333-2350
C5D0M0_VARPS/2342-2356
C5D0M0_VARPS/2401-2418
C5D0M0_VARPS/2419-2436
C5D0M0_VARPS/2437-2454
C5D0M0_VARPS/32-49
C5D0M0_VARPS/41-58
C5D0M0_VARPS/5-22
C5D0M0_VARPS/50-67
C5J4X6_BORBR/158-175
C5J4X6_BORBR/176-193
C5J4X6_BORBR/194-211
C5J4X6_BORBR/299-316
C5J4X6_BORBR/317-334
C5J4X6_BORBR/423-440
C5J4X6_BORBR/441-458
C5J4X6_BORBR/459-476
C5J4X6_BORBR/483-496
C5J4X6_BORBR/573-590
C5J4X6_BORBR/591-608
C5J4X6_BORBR/672-689
C5J4X6_BORBR/681-698
C5J4X6_BORBR/690-707
C5J4X6_BORBR/699-716
C5J4X6_BORBR/717-734
C5J4X6_BORBR/747-764
C5J4X7_BORBR/158-175
C5J4X7_BORBR/176-193
C5J4X7_BORBR/194-211
C5J4X7_BORBR/299-316
C5J4X7_BORBR/317-334
C5J4X7_BORBR/423-440
C5J4X7_BORBR/441-458
C5J4X7_BORBR/459-476
C5J4X7_BORBR/483-496
C5J4X7_BORBR/573-590
C5J4X7_BORBR/591-608
C5J4X7_BORBR/672-689
C5J4X7_BORBR/681-698
C5J4X7_BORBR/690-707
C5J4X7_BORBR/699-716
C5J4X7_BORBR/717-734
C5J4X7_BORBR/747-764
C5J4X8_BORBR/158-175
C5J4X8_BORBR/176-193
C5J4X8_BORBR/194-211
C5J4X8_BORBR/299-316
C5J4X8_BORBR/317-334
C5J4X8_BORBR/423-440
C5J4X8_BORBR/441-458
C5J4X8_BORBR/459-476
C5J4X8_BORBR/483-496
C5J4X8_BORBR/573-590
C5J4X8_BORBR/591-608
C5J4X8_BORBR/672-689
C5J4X8_BORBR/681-698
C5J4X8_BORBR/690-707
C5J4X8_BORBR/699-716
C5J4X8_BORBR/717-734
C5J4X8_BORBR/747-764
C5J4X9_BORBR/158-175
C5J4X9_BORBR/176-193
C5J4X9_BORBR/194-211
C5J4X9_BORBR/299-316
C5J4X9_BORBR/317-334
C5J4X9_BORBR/423-440
C5J4X9_BORBR/441-458
C5J4X9_BORBR/459-476
C5J4X9_BORBR/483-496
C5J4X9_BORBR/573-590
C5J4X9_BORBR/591-608
C5J4X9_BORBR/613-628
C5J4X9_BORBR/681-698
C5J4X9_BORBR/690-707
C5J4X9_BORBR/699-716
C5J4X9_BORBR/717-734
C5J4X9_BORBR/747-764
C5RZH2_9PAST/1266-1283
C5RZH2_9PAST/1284-1301
C5RZH2_9PAST/1302-1319
C5RZH2_9PAST/1422-1439
C5RZH2_9PAST/1431-1448
C5RZH2_9PAST/1440-1456
C5RZH2_9PAST/1456-1473
C5RZH2_9PAST/1474-1491
C5RZH2_9PAST/1644-1661
C5RZH2_9PAST/1662-1679
C5RZH2_9PAST/1725-1742
C5RZH2_9PAST/1743-1760
C5RZH2_9PAST/1815-1832
C5RZH2_9PAST/1833-1850
C5RZH2_9PAST/1855-1870
C5RZH2_9PAST/368-385
C5RZH2_9PAST/386-403
C5RZH2_9PAST/463-480
C5RZH2_9PAST/481-498
C5RZH2_9PAST/499-516
C5RZH2_9PAST/517-534
C5RZH2_9PAST/535-551
C5S4H3_9PAST/1555-1572
C5S4H3_9PAST/1573-1590
C5S4H3_9PAST/1651-1662
C5S4H3_9PAST/1654-1671
C5S4H3_9PAST/1663-1680
C5TJE9_NEIFL/109-126
C5TJE9_NEIFL/127-144
C5TJE9_NEIFL/145-162
C5TJE9_NEIFL/210-227
C5TJE9_NEIFL/228-245
C5TJE9_NEIFL/237-254
C5TJE9_NEIFL/258-274
C5TJE9_NEIFL/73-90
C5TJE9_NEIFL/91-108
C5TJT1_NEIFL/264-281
C5TJT1_NEIFL/282-299
C5TJT1_NEIFL/300-317
C6AWX1_RHILS/460-477
C6AWX1_RHILS/469-486
C6AWX1_RHILS/520-534
C6AWX1_RHILS/531-547
C6AWX1_RHILS/548-564
C6AWX1_RHILS/599-616
C6AWX1_RHILS/617-634
C6AWX1_RHILS/635-652
C6AXT5_RHILS/405-423
C6AXT5_RHILS/487-504
C6AXT5_RHILS/505-522
C6B2S3_RHILS/265-282
C6B2S3_RHILS/283-299
C6B2S3_RHILS/419-436
C6B2S3_RHILS/437-454
C6B2S3_RHILS/455-472
C6B2S3_RHILS/473-490
C6B2S3_RHILS/618-634
C6B2S3_RHILS/635-652
C6B2S3_RHILS/653-669
C6B2S3_RHILS/70-87
C6B2S3_RHILS/88-105
C6B2S4_RHILS/115-132
C6B2S4_RHILS/133-150
C6B2S4_RHILS/277-294
C6B2S4_RHILS/286-303
C6B2S4_RHILS/295-312
C6B2S4_RHILS/304-321
C6B2S4_RHILS/322-339
C6B2S4_RHILS/467-484
C6B2S4_RHILS/485-502
C6B2S4_RHILS/503-516
C6B2S4_RHILS/637-654
C6B2S4_RHILS/646-663
C6B2S4_RHILS/655-672
C6B2S4_RHILS/664-680
C6B2S4_RHILS/70-87
C6B2S4_RHILS/79-96
C6B2S4_RHILS/88-105
C6B2S4_RHILS/97-114
C6B2T2_RHILS/246-263
C6B2T2_RHILS/51-68
C6B2T2_RHILS/69-86
C6B2T2_RHILS/78-95
C6BS50_DESAD/1067-1082
C6BS50_DESAD/393-410
C6BS50_DESAD/411-426
C6BS50_DESAD/429-443
C6BS50_DESAD/596-608
C6BS50_DESAD/609-626
C6BS50_DESAD/627-644
C6BS50_DESAD/645-662
C6BS50_DESAD/710-727
C6BS50_DESAD/719-736
C6BS50_DESAD/728-745
C6BS50_DESAD/737-754
C6BS50_DESAD/746-763
C6BS50_DESAD/823-838
C6BS50_DESAD/839-856
C6BS50_DESAD/919-936
C6BS50_DESAD/998-1014
C6BVF9_DESAD/125-139
C6BVF9_DESAD/140-157
C6BVF9_DESAD/158-175
C6BVF9_DESAD/176-194
C6BVF9_DESAD/212-229
C6BVF9_DESAD/230-247
C6BVF9_DESAD/248-265
C6BVF9_DESAD/310-327
C6BVF9_DESAD/319-336
C6BVF9_DESAD/337-354
C6BVF9_DESAD/399-416
C6BVF9_DESAD/408-425
C6BVF9_DESAD/426-443
C6BVF9_DESAD/497-514
C6BVF9_DESAD/515-532
C6BVF9_DESAD/533-549
C6BVF9_DESAD/612-629
C6BVF9_DESAD/630-647
C6BZ35_DESAD/379-396
C6BZ35_DESAD/397-414
C6BZ35_DESAD/415-432
C6BZ35_DESAD/558-575
C6BZ35_DESAD/567-584
C6BZ35_DESAD/576-593
C6BZ35_DESAD/585-602
C6BZ35_DESAD/594-611
C6BZ35_DESAD/603-620
C6BZ35_DESAD/612-629
C6BZ35_DESAD/621-638
C6BZ35_DESAD/685-697
C6BZ35_DESAD/689-705
C6BZ35_DESAD/698-715
C6BZ36_DESAD/361-377
C6BZ36_DESAD/369-386
C6BZ36_DESAD/378-395
C6BZ36_DESAD/396-413
C6BZ36_DESAD/518-535
C6BZ36_DESAD/536-553
C6BZ36_DESAD/554-577
C6CIA6_DICZE/345-362
C6CIA6_DICZE/363-380
C6CIA6_DICZE/381-398
C6CIA7_DICZE/346-363
C6CIA7_DICZE/364-381
C6CIA7_DICZE/382-399
C6CIA8_DICZE/343-360
C6CIA8_DICZE/352-369
C6CIA8_DICZE/361-378
C6CIA8_DICZE/370-387
C6DBM0_PECCP/4450-4467
C6DBM0_PECCP/4521-4537
C6DBM0_PECCP/4529-4546
C6DBM0_PECCP/4538-4555
C6DBM0_PECCP/4547-4564
C6DBM0_PECCP/4565-4582
C6DDY4_PECCP/340-357
C6DDY4_PECCP/358-375
C6DDY4_PECCP/367-384
C6M2Z0_NEISI/10-27
C6M2Z0_NEISI/145-162
C6M2Z0_NEISI/163-180
C6M2Z0_NEISI/181-198
C6M2Z0_NEISI/199-216
C6M2Z0_NEISI/28-45
C6M2Z0_NEISI/46-63
C6M2Z0_NEISI/64-81
C6M2Z0_NEISI/82-99
C6M2Z1_NEISI/107-124
C6M2Z1_NEISI/125-142
C6M2Z1_NEISI/143-160
C6M2Z1_NEISI/161-178
C6M2Z1_NEISI/179-196
C6M2Z1_NEISI/51-70
C6M540_NEISI/104-121
C6M540_NEISI/113-130
C6M540_NEISI/122-139
C6M540_NEISI/140-157
C6M540_NEISI/262-279
C6M540_NEISI/280-297
C6M540_NEISI/343-360
C6M540_NEISI/352-369
C6M540_NEISI/361-378
C6M540_NEISI/370-387
C6M540_NEISI/379-396
C6M540_NEISI/388-405
C6M540_NEISI/406-423
C6M540_NEISI/538-555
C6M540_NEISI/568-582
C6M540_NEISI/592-609
C6M540_NEISI/801-818
C6M540_NEISI/85-103
C6M540_NEISI/95-112
C6M9Q6_NEISI/146-163
C6M9Q6_NEISI/164-181
C6M9Q6_NEISI/191-208
C6M9Q6_NEISI/200-217
C6M9Q6_NEISI/209-226
C6M9Q6_NEISI/283-300
C6M9Q6_NEISI/301-318
C6M9Q6_NEISI/310-327
C6M9Q6_NEISI/331-347
C6MAE0_NEISI/596-613
C6MAE0_NEISI/614-631
C6MAE0_NEISI/632-649
C6MAE0_NEISI/641-658
C6MAE0_NEISI/650-667
C6MAE0_NEISI/659-676
C6MAE0_NEISI/668-685
C6MAE0_NEISI/677-694
C6MAE0_NEISI/686-702
C6MAE0_NEISI/695-712
C6MAE0_NEISI/713-730
C6MAE0_NEISI/735-750
C6RLQ1_ACIRA/1231-1248
C6RLQ1_ACIRA/1249-1266
C6RLQ1_ACIRA/1267-1284
C6S5K5_NEIML/1088-1105
C6S5K5_NEIML/1106-1123
C6S5K5_NEIML/1124-1141
C6S5K5_NEIML/1142-1159
C6S5K5_NEIML/1160-1177
C6S5K5_NEIML/1288-1305
C6S5K5_NEIML/1306-1323
C6S5K5_NEIML/1324-1341
C6S5K5_NEIML/1342-1359
C6S5K5_NEIML/1360-1377
C6S5K5_NEIML/1488-1505
C6S5K5_NEIML/1506-1523
C6S5K5_NEIML/1524-1541
C6S5K5_NEIML/1542-1559
C6S5K5_NEIML/1560-1577
C6S5K5_NEIML/1688-1705
C6S5K5_NEIML/1706-1723
C6S5K5_NEIML/1724-1741
C6S5K5_NEIML/1742-1759
C6S5K5_NEIML/1760-1777
C6S5K5_NEIML/742-759
C6S5K5_NEIML/760-777
C6S5K5_NEIML/888-905
C6S5K5_NEIML/906-923
C6S5K5_NEIML/924-941
C6S5K5_NEIML/942-959
C6S5K5_NEIML/960-977
C6S7N6_NEIML/1008-1025
C6S7N6_NEIML/1026-1043
C6S7N6_NEIML/1044-1061
C6S7N6_NEIML/1062-1079
C6S7N6_NEIML/1080-1097
C6S7N6_NEIML/1208-1225
C6S7N6_NEIML/1226-1243
C6S7N6_NEIML/1244-1261
C6S7N6_NEIML/1262-1279
C6S7N6_NEIML/1280-1297
C6S7N6_NEIML/662-679
C6S7N6_NEIML/680-697
C6S7N6_NEIML/808-825
C6S7N6_NEIML/826-843
C6S7N6_NEIML/844-861
C6S7N6_NEIML/862-879
C6S7N6_NEIML/880-897
C6S9X0_NEIME/114-131
C6S9X0_NEIME/242-259
C6S9X0_NEIME/260-277
C6S9X0_NEIME/278-295
C6S9X0_NEIME/296-313
C6S9X0_NEIME/314-331
C6S9X0_NEIME/442-459
C6S9X0_NEIME/460-477
C6S9X0_NEIME/478-495
C6S9X0_NEIME/496-513
C6S9X0_NEIME/514-531
C6S9X0_NEIME/642-659
C6S9X0_NEIME/660-677
C6S9X0_NEIME/678-695
C6S9X0_NEIME/696-713
C6S9X0_NEIME/714-731
C6S9X0_NEIME/842-859
C6S9X0_NEIME/860-877
C6S9X0_NEIME/878-895
C6S9X0_NEIME/896-913
C6S9X0_NEIME/914-931
C6S9X0_NEIME/96-113
C6SFJ9_NEIME/869-886
C6SFJ9_NEIME/887-904
C6SGS8_NEIME/1-10
C6SGS8_NEIME/11-28
C6SGS8_NEIME/139-156
C6SGS8_NEIME/157-174
C6SGS8_NEIME/175-192
C6SGS8_NEIME/193-210
C6SGS8_NEIME/211-223
C6SLR6_NEIME/1088-1105
C6SLR6_NEIME/1106-1123
C6SLR6_NEIME/1124-1141
C6SLR6_NEIME/1142-1159
C6SLR6_NEIME/1160-1177
C6SLR6_NEIME/1288-1305
C6SLR6_NEIME/1306-1323
C6SLR6_NEIME/1324-1341
C6SLR6_NEIME/1342-1359
C6SLR6_NEIME/1360-1377
C6SLR6_NEIME/742-759
C6SLR6_NEIME/760-777
C6SLR6_NEIME/888-905
C6SLR6_NEIME/906-923
C6SLR6_NEIME/924-941
C6SLR6_NEIME/942-959
C6SLR6_NEIME/960-977
C6V3E0_ECO5T/716-733
C6V3E0_ECO5T/734-751
C6V3E0_ECO5T/752-769
C6V3E0_ECO5T/770-787
C6V3E0_ECO5T/797-814
C6V3E0_ECO5T/815-832
C6WTY7_METML/1094-1109
C6WTY7_METML/1101-1118
C6WTY7_METML/1110-1127
C6WTY7_METML/1119-1130
C6WTY7_METML/1145-1162
C6WTY7_METML/1270-1285
C6WTY7_METML/1291-1305
C6WTY7_METML/1321-1338
C6WTY7_METML/1445-1461
C6WTY7_METML/1467-1484
C6WTY7_METML/1498-1515
C6WTY7_METML/1622-1638
C6WTY7_METML/1644-1661
C6WTY7_METML/1675-1692
C6WTY7_METML/1799-1815
C6WTY7_METML/1821-1838
C6WTY7_METML/1852-1869
C6WTY7_METML/1965-1977
C6WTY7_METML/1984-2001
C6WTY7_METML/2002-2019
C6WTY7_METML/2020-2034
C6WTY7_METML/2047-2064
C6WTY7_METML/2193-2208
C6WTY7_METML/2223-2240
C6WTY7_METML/2336-2348
C6WTY7_METML/2364-2381
C6WTY7_METML/2400-2417
C6WTY7_METML/2525-2540
C6WTY7_METML/2532-2549
C6WTY7_METML/2541-2558
C6WTY7_METML/2550-2567
C6WTY7_METML/2568-2585
C6WTY7_METML/2577-2594
C6WTY7_METML/722-739
C6WTY7_METML/740-757
C6WTY7_METML/763-778
C6WTY7_METML/793-810
C6WTY7_METML/917-933
C6WTY7_METML/925-942
C6WTY7_METML/934-951
C6WTY7_METML/943-955
C6WTY7_METML/969-986
C6WUU4_METML/1929-1946
C6WUU4_METML/1947-1964
C6WUU4_METML/1965-1982
C6WUU4_METML/1983-2000
C6X784_METSD/1005-1022
C6X784_METSD/1087-1104
C6X784_METSD/1105-1122
C6X784_METSD/1187-1204
C6X784_METSD/1205-1222
C6X784_METSD/1287-1304
C6X784_METSD/1305-1322
C6X784_METSD/1387-1404
C6X784_METSD/1405-1422
C6X784_METSD/1479-1496
C6X784_METSD/1497-1514
C6X784_METSD/1571-1588
C6X784_METSD/1589-1606
C6X784_METSD/1671-1688
C6X784_METSD/1689-1706
C6X784_METSD/1764-1779
C6X784_METSD/231-244
C6X784_METSD/387-404
C6X784_METSD/405-422
C6X784_METSD/487-504
C6X784_METSD/505-522
C6X784_METSD/514-531
C6X784_METSD/587-604
C6X784_METSD/605-622
C6X784_METSD/687-704
C6X784_METSD/787-804
C6X784_METSD/805-822
C6X784_METSD/814-831
C6X784_METSD/887-904
C6X784_METSD/896-913
C6X784_METSD/914-931
C6X784_METSD/987-1004
C6XAK8_METSD/152-169
C6XAK8_METSD/170-187
C6XAK8_METSD/188-205
C6XAK8_METSD/25-42
C6XAK8_METSD/261-278
C6XAK8_METSD/270-287
C6XAK8_METSD/279-296
C6XAK8_METSD/288-305
C6XAK8_METSD/379-396
C6XAK8_METSD/397-414
C6XAK8_METSD/43-60
C6XAK8_METSD/518-534
C6XAK8_METSD/526-543
C6XAK8_METSD/535-552
C6XAK8_METSD/544-561
C6XAK8_METSD/61-78
C6XAK8_METSD/639-656
C6XAK8_METSD/657-674
C6XAK8_METSD/729-746
C6XAK8_METSD/747-764
C6XBP3_METSD/276-293
C6XBP3_METSD/285-302
C6XBP3_METSD/294-311
C6XBP3_METSD/303-320
C6XBP3_METSD/312-329
C6XBP3_METSD/386-403
C6XBP3_METSD/404-421
C6XBP3_METSD/422-439
C6XBP3_METSD/440-457
C6XC24_METSD/101-118
C6XC24_METSD/110-127
C6XC24_METSD/128-145
C6XC24_METSD/148-163
C6XC24_METSD/192-209
C6XC24_METSD/288-305
C6XC24_METSD/306-323
C6XC24_METSD/340-354
C6XC24_METSD/446-463
C6XC24_METSD/464-481
C6XC24_METSD/482-499
C6XC24_METSD/515-532
C6XC24_METSD/533-550
C6XC24_METSD/551-568
C6XC24_METSD/560-577
C6XC24_METSD/569-586
C6XC24_METSD/578-595
C6XC24_METSD/587-604
C6XC24_METSD/596-613
C6XC24_METSD/605-622
C6XC24_METSD/623-640
C6XC35_METSD/140-157
C6XC35_METSD/149-166
C6XC35_METSD/158-175
C6XC35_METSD/167-184
C6XC35_METSD/249-266
C6XC35_METSD/267-284
C6XC35_METSD/348-365
C6XC35_METSD/40-57
C6XC35_METSD/453-470
C6XC35_METSD/471-488
C6XC35_METSD/489-506
C6XC35_METSD/509-524
C6XC35_METSD/525-542
C6XC35_METSD/58-75
C6XC35_METSD/614-639
C6XC35_METSD/657-667
C6XC35_METSD/691-708
C6XC35_METSD/785-802
C6XC35_METSD/803-820
C6XCI3_METSD/1381-1398
C6XCI3_METSD/1399-1416
C6XD64_METSD/1097-1114
C6XD64_METSD/1115-1132
C6XD64_METSD/1588-1609
C6XD64_METSD/1610-1627
C6XD64_METSD/1653-1667
C6XD64_METSD/1670-1698
C6XD64_METSD/207-223
C6XD64_METSD/224-241
C6XD64_METSD/323-340
C6XD64_METSD/400-417
C6XD64_METSD/418-435
C6XD64_METSD/436-453
C6XD64_METSD/519-536
C6XD64_METSD/537-554
C6XD64_METSD/618-635
C6XD64_METSD/706-723
C6XD64_METSD/724-741
C6XD64_METSD/742-759
C6XD64_METSD/908-925
C6XD64_METSD/926-943
C6XD64_METSD/998-1015
C6YCH8_VIBCH/1075-1088
C6YCH8_VIBCH/1092-1109
C6YCH8_VIBCH/1110-1127
C6YCH8_VIBCH/1119-1136
C6YCH8_VIBCH/1137-1154
C7BKL1_PHOAA/343-360
C7BKL1_PHOAA/361-378
C7BKL1_PHOAA/370-387
C7CCR3_METED/234-251
C7CCR3_METED/300-317
C7CCR3_METED/318-335
C7CCR3_METED/336-352
C7CEL4_METED/100-117
C7CEL4_METED/118-135
C7CEL4_METED/127-144
C7CEL4_METED/190-207
C7CEL4_METED/199-216
C7CEL4_METED/298-315
C7CEL4_METED/82-99
C7CF10_METED/518-530
C7CF10_METED/522-539
C7CF10_METED/531-548
C7CF10_METED/540-557
C7CF10_METED/549-566
C7CF10_METED/679-693
C7CF10_METED/699-716
C7CF10_METED/717-734
C7CF10_METED/735-751
C7CF58_METED/119-136
C7CF58_METED/262-279
C7CF58_METED/280-297
C7CF58_METED/298-315
C7CF58_METED/316-333
C7CF58_METED/334-349
C7CF58_METED/352-369
C7CF58_METED/65-82
C7CF58_METED/74-91
C7CF58_METED/83-98
C7CGY2_METED/426-443
C7CGY2_METED/435-452
C7CGY2_METED/444-461
C7CGY2_METED/453-470
C7CGY2_METED/462-479
C7CGY2_METED/480-497
C7CGY2_METED/498-515
C7CGY2_METED/508-524
C7CGY2_METED/516-533
C7CGY2_METED/525-542
C7CGY2_METED/543-560
C7CGY2_METED/569-585
C7CI56_METED/300-316
C7CI56_METED/308-325
C7CI56_METED/326-343
C7CI56_METED/421-438
C7CKG5_METED/369-386
C7CKG5_METED/387-404
C7CKG5_METED/405-422
C7CMH6_METED/113-130
C7CMH6_METED/131-148
C7CMH6_METED/149-166
C7CMH6_METED/158-175
C7CMH6_METED/167-184
C7CMH6_METED/35-58
C7CMH6_METED/5-22
C7CMH6_METED/59-76
C7CMH6_METED/77-93
C7CMH6_METED/95-112
C7D5E6_9RHOB/131-148
C7D5E6_9RHOB/140-157
C7D5E6_9RHOB/158-175
C7D5E6_9RHOB/176-193
C7D5E6_9RHOB/194-211
C7D5E6_9RHOB/212-229
C7D5E6_9RHOB/230-247
C7D5E6_9RHOB/248-265
C7D5E6_9RHOB/266-283
C7D5E6_9RHOB/284-301
C7D5E6_9RHOB/302-319
C7D5E6_9RHOB/329-346
C7D5E6_9RHOB/338-355
C7D5E6_9RHOB/356-373
C7D5E6_9RHOB/374-391
C7D5H0_9RHOB/100-117
C7D5H0_9RHOB/118-135
C7D5H0_9RHOB/127-144
C7D5H0_9RHOB/136-153
C7D5H0_9RHOB/147-162
C7D5H0_9RHOB/154-171
C7D5H0_9RHOB/163-180
C7D6Z7_9RHOB/11-28
C7D6Z7_9RHOB/2-19
C7D6Z7_9RHOB/20-37
C7D6Z7_9RHOB/29-46
C7D6Z7_9RHOB/38-55
C7D6Z7_9RHOB/47-64
C7D6Z7_9RHOB/56-73
C7D6Z7_9RHOB/65-82
C7D6Z7_9RHOB/74-88
C7D8K4_9RHOB/125-138
C7D8K4_9RHOB/140-157
C7D8K4_9RHOB/383-400
C7D8K4_9RHOB/401-418
C7D8K4_9RHOB/419-436
C7D8K4_9RHOB/437-454
C7D8K4_9RHOB/458-471
C7DAC8_9RHOB/151-168
C7DAC8_9RHOB/169-186
C7DAC8_9RHOB/187-204
C7DAC8_9RHOB/205-222
C7DAC8_9RHOB/223-240
C7DAC8_9RHOB/241-258
C7DAC8_9RHOB/250-267
C7DAC8_9RHOB/259-276
C7DAC8_9RHOB/268-285
C7DB69_9RHOB/140-157
C7DB69_9RHOB/158-175
C7DB69_9RHOB/176-193
C7DB69_9RHOB/216-228
C7DB69_9RHOB/229-246
C7DB69_9RHOB/247-264
C7DB69_9RHOB/267-284
C7DB69_9RHOB/584-599
C7DB69_9RHOB/591-608
C7DB69_9RHOB/609-626
C7DB69_9RHOB/694-719
C7DB69_9RHOB/720-737
C7DB69_9RHOB/738-755
C7DB69_9RHOB/756-773
C7DB69_9RHOB/841-866
C7DB69_9RHOB/867-884
C7DB69_9RHOB/876-893
C7DC55_9RHOB/100-117
C7DC55_9RHOB/109-126
C7DC55_9RHOB/118-135
C7DC55_9RHOB/127-144
C7DC55_9RHOB/136-153
C7DC55_9RHOB/145-162
C7DC55_9RHOB/163-180
C7DC55_9RHOB/181-198
C7DC55_9RHOB/199-216
C7DC55_9RHOB/217-234
C7DC55_9RHOB/226-243
C7DC55_9RHOB/246-261
C7DC55_9RHOB/262-279
C7DC55_9RHOB/280-297
C7DC55_9RHOB/298-315
C7DC55_9RHOB/331-348
C7DC55_9RHOB/348-365
C7DC55_9RHOB/82-99
C7DCF5_9RHOB/151-168
C7DCF5_9RHOB/169-186
C7DCF5_9RHOB/187-204
C7DCF5_9RHOB/205-222
C7DCF5_9RHOB/214-231
C7DCF5_9RHOB/223-240
C7DCF5_9RHOB/232-249
C7DCS9_9RHOB/1-18
C7DCS9_9RHOB/10-27
C7DCS9_9RHOB/100-117
C7DCS9_9RHOB/109-126
C7DCS9_9RHOB/118-135
C7DCS9_9RHOB/127-144
C7DCS9_9RHOB/136-153
C7DCS9_9RHOB/163-180
C7DCS9_9RHOB/19-36
C7DCS9_9RHOB/28-45
C7DCS9_9RHOB/37-54
C7DCS9_9RHOB/55-72
C7DCS9_9RHOB/64-81
C7DCS9_9RHOB/73-90
C7DCS9_9RHOB/82-99
C7DCS9_9RHOB/91-108
C7DDB0_9RHOB/115-132
C7DDB0_9RHOB/151-168
C7DDB0_9RHOB/169-186
C7DDB0_9RHOB/187-204
C7DDB0_9RHOB/211-227
C7DDB0_9RHOB/97-114
C7DDJ9_9RHOB/234-250
C7DDJ9_9RHOB/251-268
C7DDJ9_9RHOB/269-286
C7DDJ9_9RHOB/278-295
C7DDJ9_9RHOB/287-302
C7DDJ9_9RHOB/296-313
C7DEL7_9RHOB/141-158
C7DEL7_9RHOB/150-167
C7DEL7_9RHOB/168-185
C7DEL7_9RHOB/186-203
C7DEL7_9RHOB/204-221
C7DEL7_9RHOB/223-239
C7DEL7_9RHOB/240-257
C7DEL7_9RHOB/258-275
C7DEL7_9RHOB/276-293
C7DEL7_9RHOB/294-311
C7DEL7_9RHOB/312-329
C7DEL7_9RHOB/330-347
C7DEL7_9RHOB/349-365
C7DEL7_9RHOB/366-383
C7DEL7_9RHOB/422-439
C7DEL7_9RHOB/431-448
C7DEL7_9RHOB/458-475
C7DEL7_9RHOB/476-491
C7DEL7_9RHOB/507-523
C7DEL7_9RHOB/524-541
C7DEL7_9RHOB/560-577
C7DFI8_9RHOB/14-31
C7DFI8_9RHOB/275-289
C7DFI8_9RHOB/290-307
C7DFI8_9RHOB/308-325
C7DFI8_9RHOB/317-334
C7DFI8_9RHOB/32-49
C7DFI8_9RHOB/326-343
C7DFI8_9RHOB/335-352
C7DFI8_9RHOB/344-361
C7DFI8_9RHOB/353-370
C7DFI8_9RHOB/362-379
C7DFI8_9RHOB/371-388
C7DFI8_9RHOB/380-397
C7DFI8_9RHOB/41-58
C7EZJ7_ACTPL/1115-1132
C7EZJ7_ACTPL/1243-1260
C7EZJ7_ACTPL/1261-1278
C7EZJ7_ACTPL/1369-1388
C7EZJ7_ACTPL/1390-1407
C7EZJ7_ACTPL/1518-1535
C7EZJ7_ACTPL/1536-1553
C7EZJ7_ACTPL/1644-1663
C7EZJ7_ACTPL/1665-1682
C7EZJ7_ACTPL/1793-1810
C7EZJ7_ACTPL/1811-1828
C7EZJ7_ACTPL/372-389
C7FEL5_9BACT/372-389
C7FEL5_9BACT/390-407
C7LRJ7_DESBD/1006-1018
C7LRJ7_DESBD/1094-1111
C7LRJ7_DESBD/1112-1129
C7LRJ7_DESBD/1130-1143
C7LRJ7_DESBD/1150-1167
C7LRJ7_DESBD/1168-1180
C7LRJ7_DESBD/1182-1196
C7LRJ7_DESBD/1197-1214
C7LRJ7_DESBD/1206-1218
C7LRJ7_DESBD/1222-1234
C7LRJ7_DESBD/1235-1251
C7LRJ7_DESBD/1297-1314
C7LRJ7_DESBD/1315-1331
C7LRJ7_DESBD/1377-1393
C7LRJ7_DESBD/1397-1412
C7LRJ7_DESBD/1422-1439
C7LRJ7_DESBD/1515-1532
C7LRJ7_DESBD/1533-1544
C7LRJ7_DESBD/1553-1570
C7LRJ7_DESBD/1571-1583
C7LRJ7_DESBD/1587-1599
C7LRJ7_DESBD/1600-1617
C7LRJ7_DESBD/1609-1620
C7LRJ7_DESBD/1623-1637
C7LRJ7_DESBD/1629-1646
C7LRJ7_DESBD/1638-1655
C7LRJ7_DESBD/1647-1659
C7LRJ7_DESBD/1661-1675
C7LRJ7_DESBD/1676-1693
C7LRJ7_DESBD/1685-1697
C7LRJ7_DESBD/1701-1713
C7LRJ7_DESBD/1705-1722
C7LRJ7_DESBD/1714-1731
C7LRJ7_DESBD/1723-1740
C7LRJ7_DESBD/180-197
C7LRJ7_DESBD/189-206
C7LRJ7_DESBD/198-215
C7LRJ7_DESBD/207-224
C7LRJ7_DESBD/226-240
C7LRJ7_DESBD/246-263
C7LRJ7_DESBD/264-281
C7LRJ7_DESBD/282-299
C7LRJ7_DESBD/301-317
C7LRJ7_DESBD/327-343
C7LRJ7_DESBD/347-357
C7LRJ7_DESBD/409-426
C7LRJ7_DESBD/427-444
C7LRJ7_DESBD/436-453
C7LRJ7_DESBD/50-67
C7LRJ7_DESBD/535-552
C7LRJ7_DESBD/553-573
C7LRJ7_DESBD/59-76
C7LRJ7_DESBD/624-641
C7LRJ7_DESBD/643-659
C7LRJ7_DESBD/660-677
C7LRJ7_DESBD/669-686
C7LRJ7_DESBD/678-695
C7LRJ7_DESBD/68-85
C7LRJ7_DESBD/740-757
C7LRJ7_DESBD/749-766
C7LRJ7_DESBD/767-784
C7LRJ7_DESBD/77-90
C7LRJ7_DESBD/776-793
C7LRJ7_DESBD/794-811
C7LRJ7_DESBD/896-913
C7LRJ7_DESBD/914-926
C7LRJ7_DESBD/929-942
C7LRJ7_DESBD/934-951
C7LRJ7_DESBD/94-107
C7LRJ7_DESBD/943-960
C7LRJ7_DESBD/952-964
C7LRJ7_DESBD/965-980
C7LRJ7_DESBD/981-998
C7LRJ7_DESBD/990-1002
C7LRT0_DESBD/2277-2294
C7LRT0_DESBD/2295-2312
C7LRT0_DESBD/2313-2330
C7LRT0_DESBD/2331-2348
C7LRT2_DESBD/2130-2147
C7LRT2_DESBD/2148-2165
C7LRT2_DESBD/2157-2174
C7LRT2_DESBD/2166-2183
C7LRT2_DESBD/2175-2192
C7LRT2_DESBD/2184-2201
C7LRT2_DESBD/2193-2210
C7LRT2_DESBD/2202-2219
C7LRT2_DESBD/2211-2228
C7LX97_DESBD/1034-1051
C7LX97_DESBD/1052-1066
C7LX97_DESBD/1223-1240
C7LX97_DESBD/1310-1327
C7LX97_DESBD/1328-1344
C7LX97_DESBD/1426-1440
C7LX97_DESBD/1441-1458
C7LX97_DESBD/1538-1555
C7LX97_DESBD/1556-1573
C7LX97_DESBD/1574-1590
C7LX97_DESBD/1745-1762
C7LX97_DESBD/1832-1849
C7LX97_DESBD/1925-1942
C7LX97_DESBD/1943-1957
C7LX97_DESBD/1963-1980
C7LX97_DESBD/1981-1993
C7LX97_DESBD/1994-2009
C7LX97_DESBD/2010-2036
C7LX97_DESBD/2037-2051
C7LX97_DESBD/2057-2074
C7LX97_DESBD/2075-2087
C7LX97_DESBD/2088-2103
C7LX97_DESBD/2104-2121
C7LX97_DESBD/2131-2145
C7LX97_DESBD/2151-2168
C7LX97_DESBD/2169-2183
C7LX97_DESBD/2182-2197
C7LX97_DESBD/2198-2219
C7LX97_DESBD/2223-2235
C7LX97_DESBD/2236-2253
C7LX97_DESBD/2254-2271
C7LX97_DESBD/2314-2331
C7LX97_DESBD/2332-2346
C7LX97_DESBD/2581-2598
C7LX97_DESBD/2590-2607
C7LX97_DESBD/2608-2623
C7LX97_DESBD/2686-2703
C7LX97_DESBD/2723-2736
C7LX97_DESBD/2737-2754
C7LX97_DESBD/2767-2779
C7LX97_DESBD/2881-2898
C7LX97_DESBD/2899-2916
C7LX97_DESBD/2998-3014
C7LX97_DESBD/3078-3095
C7LX97_DESBD/3087-3104
C7LX97_DESBD/3180-3194
C7LX97_DESBD/3205-3216
C7LX97_DESBD/3217-3234
C7LX97_DESBD/3235-3252
C7LX97_DESBD/3266-3284
C7LX97_DESBD/332-349
C7LX97_DESBD/3381-3398
C7LX97_DESBD/341-356
C7LX97_DESBD/3501-3517
C7LX97_DESBD/3636-3653
C7LX97_DESBD/3732-3749
C7LX97_DESBD/3784-3801
C7LX97_DESBD/3793-3810
C7LX97_DESBD/3802-3819
C7LX97_DESBD/3811-3828
C7LX97_DESBD/3820-3837
C7LX97_DESBD/3838-3855
C7LX97_DESBD/3847-3864
C7LX97_DESBD/3865-3882
C7LX97_DESBD/3917-3934
C7LX97_DESBD/3926-3943
C7LX97_DESBD/3935-3952
C7LX97_DESBD/3945-3961
C7LX97_DESBD/3953-3970
C7LX97_DESBD/3971-3988
C7LX97_DESBD/3989-4005
C7LX97_DESBD/4058-4075
C7LX97_DESBD/4076-4093
C7LX97_DESBD/417-434
C7LX97_DESBD/4224-4241
C7LX97_DESBD/4242-4259
C7LX97_DESBD/4344-4360
C7LX97_DESBD/435-452
C7LX97_DESBD/4490-4507
C7LX97_DESBD/4499-4516
C7LX97_DESBD/4519-4534
C7LX97_DESBD/454-470
C7LX97_DESBD/4544-4561
C7LX97_DESBD/462-479
C7LX97_DESBD/4631-4648
C7LX97_DESBD/4649-4666
C7LX97_DESBD/471-488
C7LX97_DESBD/480-497
C7LX97_DESBD/520-537
C7LX97_DESBD/552-569
C7LX97_DESBD/561-578
C7LX97_DESBD/588-604
C7LX97_DESBD/621-638
C7LX97_DESBD/639-653
C7LX97_DESBD/664-678
C7LX97_DESBD/670-687
C7LX97_DESBD/679-696
C7LX97_DESBD/688-705
C7LX97_DESBD/697-714
C7LX97_DESBD/706-723
C7LX97_DESBD/715-732
C7LX97_DESBD/724-741
C7LX97_DESBD/742-759
C7LX97_DESBD/782-799
C7LX97_DESBD/814-831
C7LX97_DESBD/823-840
C7LX97_DESBD/850-866
C7LX97_DESBD/880-897
C7LX97_DESBD/898-910
C7LX97_DESBD/923-937
C7LX97_DESBD/929-946
C7LX97_DESBD/938-955
C7LX97_DESBD/947-964
C7LX97_DESBD/956-973
C7LX97_DESBD/965-982
C7LX99_DESBD/1007-1023
C7LX99_DESBD/1100-1116
C7LX99_DESBD/1654-1671
C7LX99_DESBD/1750-1767
C7LX99_DESBD/1855-1872
C7LX99_DESBD/1864-1881
C7LX99_DESBD/1882-1899
C7LX99_DESBD/1900-1914
C7LX99_DESBD/1920-1934
C7LX99_DESBD/2013-2030
C7LX99_DESBD/2049-2066
C7LX99_DESBD/2155-2171
C7LX99_DESBD/2230-2247
C7LX99_DESBD/2248-2265
C7LX99_DESBD/2427-2444
C7LX99_DESBD/2526-2543
C7LX99_DESBD/2544-2561
C7LX99_DESBD/2653-2670
C7LX99_DESBD/2662-2679
C7LX99_DESBD/2671-2688
C7LX99_DESBD/2680-2697
C7LX99_DESBD/2689-2706
C7LX99_DESBD/415-432
C7LX99_DESBD/508-525
C7LX99_DESBD/526-542
C7LX99_DESBD/598-615
C7LX99_DESBD/607-624
C7LX99_DESBD/713-730
C7LX99_DESBD/722-739
C7LX99_DESBD/740-757
C7LX99_DESBD/758-772
C7LX99_DESBD/778-792
C7LX99_DESBD/889-906
C7LX99_DESBD/907-924
C7QQS7_CYAP0/1377-1394
C7QQS7_CYAP0/1395-1412
C7QQS7_CYAP0/1413-1430
C7QUM2_CYAP0/147-164
C7QUM2_CYAP0/165-182
C7QUM2_CYAP0/2-14
C7QUM2_CYAP0/228-245
C7QUM2_CYAP0/246-263
C7QUM2_CYAP0/264-281
C7QUM2_CYAP0/56-73
C7QUM2_CYAP0/74-91
C7QUN0_CYAP0/14-31
C7QUN0_CYAP0/188-205
C7QUN0_CYAP0/206-223
C7QUN0_CYAP0/215-232
C7QUN0_CYAP0/224-241
C7QUN0_CYAP0/23-40
C7QUN0_CYAP0/233-250
C7QUN0_CYAP0/32-49
C7QUN0_CYAP0/41-58
C7QUN0_CYAP0/50-67
C7QUN0_CYAP0/59-76
C7QUN0_CYAP0/68-85
C7QUN0_CYAP0/77-94
C7QUN0_CYAP0/86-102
C7RKM8_ACCPU/1076-1093
C7RKM8_ACCPU/1237-1253
C7RKM8_ACCPU/1292-1309
C7RKM8_ACCPU/135-152
C7RKM8_ACCPU/1384-1401
C7RKM8_ACCPU/1402-1419
C7RKM8_ACCPU/144-161
C7RKM8_ACCPU/1491-1508
C7RKM8_ACCPU/1509-1526
C7RKM8_ACCPU/153-170
C7RKM8_ACCPU/1597-1614
C7RKM8_ACCPU/1606-1623
C7RKM8_ACCPU/162-179
C7RKM8_ACCPU/1692-1709
C7RKM8_ACCPU/1701-1718
C7RKM8_ACCPU/1710-1727
C7RKM8_ACCPU/1719-1736
C7RKM8_ACCPU/1808-1825
C7RKM8_ACCPU/1826-1843
C7RKM8_ACCPU/1914-1931
C7RKM8_ACCPU/1923-1940
C7RKM8_ACCPU/2009-2026
C7RKM8_ACCPU/2027-2047
C7RKM8_ACCPU/2125-2142
C7RKM8_ACCPU/2286-2302
C7RKM8_ACCPU/2341-2358
C7RKM8_ACCPU/2433-2450
C7RKM8_ACCPU/2451-2468
C7RKM8_ACCPU/2540-2557
C7RKM8_ACCPU/2558-2575
C7RKM8_ACCPU/2646-2663
C7RKM8_ACCPU/2655-2672
C7RKM8_ACCPU/266-279
C7RKM8_ACCPU/2741-2758
C7RKM8_ACCPU/2750-2767
C7RKM8_ACCPU/2768-2785
C7RKM8_ACCPU/2866-2883
C7RKM8_ACCPU/2875-2892
C7RKM8_ACCPU/2884-2901
C7RKM8_ACCPU/2893-2910
C7RKM8_ACCPU/2971-2988
C7RKM8_ACCPU/2989-3006
C7RKM8_ACCPU/3068-3085
C7RKM8_ACCPU/3086-3102
C7RKM8_ACCPU/3159-3176
C7RKM8_ACCPU/3177-3194
C7RKM8_ACCPU/3186-3203
C7RKM8_ACCPU/3204-3221
C7RKM8_ACCPU/3339-3354
C7RKM8_ACCPU/3346-3363
C7RKM8_ACCPU/3355-3372
C7RKM8_ACCPU/3364-3381
C7RKM8_ACCPU/3373-3390
C7RKM8_ACCPU/3382-3399
C7RKM8_ACCPU/3400-3417
C7RKM8_ACCPU/3531-3548
C7RKM8_ACCPU/3549-3566
C7RKM8_ACCPU/355-371
C7RKM8_ACCPU/37-53
C7RKM8_ACCPU/442-459
C7RKM8_ACCPU/460-477
C7RKM8_ACCPU/5-19
C7RKM8_ACCPU/548-565
C7RKM8_ACCPU/557-574
C7RKM8_ACCPU/643-660
C7RKM8_ACCPU/652-669
C7RKM8_ACCPU/670-687
C7RKM8_ACCPU/759-776
C7RKM8_ACCPU/777-794
C7RKM8_ACCPU/865-882
C7RKM8_ACCPU/874-891
C7RKM8_ACCPU/960-977
C7RKM8_ACCPU/978-998
C7RKY6_ACCPU/1011-1028
C7RKY6_ACCPU/1087-1103
C7RKY6_ACCPU/1105-1122
C7RKY6_ACCPU/1123-1140
C7RKY6_ACCPU/1141-1158
C7RKY6_ACCPU/1187-1202
C7RKY6_ACCPU/1203-1220
C7RKY6_ACCPU/1221-1238
C7RKY6_ACCPU/1257-1274
C7RKY6_ACCPU/1302-1319
C7RKY6_ACCPU/1439-1456
C7RKY6_ACCPU/1558-1575
C7RKY6_ACCPU/1576-1593
C7RKY6_ACCPU/1708-1725
C7RKY6_ACCPU/1717-1734
C7RKY6_ACCPU/1825-1841
C7RKY6_ACCPU/1862-1879
C7RKY6_ACCPU/2007-2024
C7RKY6_ACCPU/2016-2033
C7RKY6_ACCPU/2025-2042
C7RKY6_ACCPU/2091-2108
C7RKY6_ACCPU/2100-2117
C7RKY6_ACCPU/2118-2135
C7RKY6_ACCPU/2279-2296
C7RKY6_ACCPU/2297-2311
C7RKY6_ACCPU/2315-2333
C7RKY6_ACCPU/2336-2352
C7RKY6_ACCPU/2646-2663
C7RKY6_ACCPU/2664-2681
C7RKY6_ACCPU/2745-2762
C7RKY6_ACCPU/2890-2907
C7RKY6_ACCPU/2908-2925
C7RKY6_ACCPU/3054-3071
C7RKY6_ACCPU/3072-3089
C7RKY6_ACCPU/3218-3235
C7RKY6_ACCPU/3236-3253
C7RKY6_ACCPU/3263-3280
C7RKY6_ACCPU/3281-3298
C7RKY6_ACCPU/689-706
C7RKY6_ACCPU/707-724
C7RKY6_ACCPU/725-742
C7RKY6_ACCPU/743-760
C7RKY6_ACCPU/761-778
C7RNS4_ACCPU/1020-1037
C7RNS4_ACCPU/1108-1125
C7RNS4_ACCPU/1212-1229
C7RNS4_ACCPU/1230-1247
C7RNS4_ACCPU/1294-1311
C7RNS4_ACCPU/1312-1329
C7RNS4_ACCPU/1400-1417
C7RNS4_ACCPU/1513-1530
C7RNS4_ACCPU/1531-1548
C7RNS4_ACCPU/291-308
C7RNS4_ACCPU/309-326
C7RNS4_ACCPU/640-657
C7RNS4_ACCPU/649-666
C7RNS4_ACCPU/658-675
C7RNS4_ACCPU/667-684
C7RNS4_ACCPU/731-748
C7RNS4_ACCPU/749-766
C7RNS4_ACCPU/833-850
C7RNS4_ACCPU/842-859
C7RNS4_ACCPU/851-868
C7RNS4_ACCPU/937-954
C7RQ24_ACCPU/518-535
C7RQ24_ACCPU/527-544
C7RQ24_ACCPU/545-562
C7RQ24_ACCPU/644-661
C7RQ24_ACCPU/672-689
C7RQ24_ACCPU/681-698
C7RQ24_ACCPU/709-723
C7RQ24_ACCPU/780-797
C7RQ24_ACCPU/789-806
C7RQ24_ACCPU/798-815
C7RQ24_ACCPU/807-824
C7RST5_ACCPU/1034-1050
C7RST5_ACCPU/1070-1087
C7RST5_ACCPU/1095-1110
C7RST5_ACCPU/1111-1128
C7RST5_ACCPU/1170-1184
C7RST5_ACCPU/1176-1193
C7RST5_ACCPU/1185-1202
C7RST5_ACCPU/1246-1263
C7RST5_ACCPU/1290-1307
C7RST5_ACCPU/1308-1325
C7RST5_ACCPU/1326-1343
C7RST5_ACCPU/1362-1379
C7RST5_ACCPU/1517-1534
C7RST5_ACCPU/1768-1785
C7RST5_ACCPU/1786-1803
C7RST5_ACCPU/1821-1837
C7RST5_ACCPU/1965-1982
C7RST5_ACCPU/2091-2108
C7RST5_ACCPU/2109-2126
C7RST5_ACCPU/2231-2248
C7RST5_ACCPU/2499-2516
C7RST5_ACCPU/2517-2531
C7RST5_ACCPU/2551-2565
C7RST5_ACCPU/2687-2704
C7RST5_ACCPU/2867-2884
C7RST5_ACCPU/2876-2893
C7RST5_ACCPU/2885-2902
C7RST5_ACCPU/2894-2911
C7RST5_ACCPU/2903-2920
C7RST5_ACCPU/2912-2929
C7RST5_ACCPU/3070-3087
C7RST5_ACCPU/3088-3105
C7RST5_ACCPU/3106-3123
C7RST5_ACCPU/3124-3141
C7RST5_ACCPU/3351-3368
C7RST5_ACCPU/3369-3386
C7RST5_ACCPU/3514-3531
C7RST5_ACCPU/3532-3549
C7RST5_ACCPU/3550-3567
C7RST5_ACCPU/3568-3585
C7RST5_ACCPU/3701-3718
C7RST5_ACCPU/3719-3736
C7RST5_ACCPU/3737-3754
C7RST5_ACCPU/3755-3772
C7RST5_ACCPU/3968-3985
C7RST5_ACCPU/3986-4003
C7RST5_ACCPU/3995-4012
C7RST5_ACCPU/4068-4085
C7RST5_ACCPU/4077-4094
C7RST5_ACCPU/4086-4103
C7RST5_ACCPU/4151-4168
C7RST5_ACCPU/4160-4177
C7RST5_ACCPU/4169-4186
C7RST5_ACCPU/4178-4195
C7RST5_ACCPU/4259-4276
C7RST5_ACCPU/4268-4285
C7RT67_ACCPU/1005-1022
C7RT67_ACCPU/1072-1087
C7RT67_ACCPU/1079-1096
C7RT67_ACCPU/1106-1123
C7RT67_ACCPU/1143-1157
C7RT67_ACCPU/1167-1180
C7RT67_ACCPU/1187-1201
C7RT67_ACCPU/1211-1223
C7RT67_ACCPU/1231-1245
C7RT67_ACCPU/1274-1289
C7RT67_ACCPU/1290-1307
C7RT67_ACCPU/1322-1336
C7RT67_ACCPU/1337-1354
C7RT67_ACCPU/1346-1363
C7RT67_ACCPU/1602-1619
C7RT67_ACCPU/1620-1637
C7RT67_ACCPU/1762-1779
C7RT67_ACCPU/1780-1797
C7RT67_ACCPU/1798-1815
C7RT67_ACCPU/1947-1964
C7RT67_ACCPU/1965-1982
C7RT67_ACCPU/2106-2123
C7RT67_ACCPU/2214-2230
C7RT67_ACCPU/2251-2268
C7RT67_ACCPU/2396-2413
C7RT67_ACCPU/2405-2422
C7RT67_ACCPU/2414-2431
C7RT67_ACCPU/2480-2497
C7RT67_ACCPU/2489-2506
C7RT67_ACCPU/2507-2524
C7RT67_ACCPU/2668-2685
C7RT67_ACCPU/2686-2700
C7RT67_ACCPU/2704-2722
C7RT67_ACCPU/2725-2741
C7RT67_ACCPU/3035-3052
C7RT67_ACCPU/3053-3070
C7RT67_ACCPU/3134-3151
C7RT67_ACCPU/3279-3296
C7RT67_ACCPU/3297-3314
C7RT67_ACCPU/3443-3460
C7RT67_ACCPU/3461-3478
C7RT67_ACCPU/3607-3624
C7RT67_ACCPU/3625-3642
C7RT67_ACCPU/3771-3788
C7RT67_ACCPU/3789-3806
C7RT67_ACCPU/3816-3833
C7RT67_ACCPU/3834-3851
C7RT67_ACCPU/674-691
C7RT67_ACCPU/692-709
C7RT67_ACCPU/710-727
C7RT67_ACCPU/728-745
C7RT67_ACCPU/911-928
C7RT67_ACCPU/920-937
C7RT67_ACCPU/929-946
C7RT67_ACCPU/947-964
C7RT67_ACCPU/996-1013
C8C4L1_ACTPL/747-764
C8C4L1_ACTPL/765-782
C8C4L1_ACTPL/783-800
C8C4L1_ACTPL/811-828
C8C4L1_ACTPL/829-846
C8C4L3_ACTPL/718-735
C8C4L3_ACTPL/736-753
C8C4L3_ACTPL/754-771
C8C4L3_ACTPL/772-789
C8C4L3_ACTPL/793-809
C8C508_BORPE/1014-1031
C8C508_BORPE/1032-1049
C8C508_BORPE/1050-1067
C8C508_BORPE/1155-1172
C8C508_BORPE/1173-1190
C8C508_BORPE/1279-1296
C8C508_BORPE/1297-1314
C8C508_BORPE/1315-1332
C8C508_BORPE/1339-1352
C8C508_BORPE/1429-1446
C8C508_BORPE/1447-1464
C8C508_BORPE/1537-1554
C8C508_BORPE/1546-1563
C8C508_BORPE/1555-1572
C8C508_BORPE/1573-1590
C8C508_BORPE/1603-1620
C8N7A1_9GAMM/282-298
C8N7A1_9GAMM/299-316
C8N7A1_9GAMM/308-325
C8N7A1_9GAMM/326-343
C8N7A1_9GAMM/344-361
C8N7A1_9GAMM/362-379
C8N7A1_9GAMM/371-388
C8N7A1_9GAMM/389-406
C8N7A2_9GAMM/198-215
C8N7A2_9GAMM/216-233
C8N7A2_9GAMM/326-338
C8N7A2_9GAMM/339-362
C8N7A2_9GAMM/370-384
C8N7A2_9GAMM/403-420
C8N7B2_9GAMM/314-331
C8N7B2_9GAMM/323-340
C8N7B2_9GAMM/332-349
C8N7B2_9GAMM/341-358
C8N7B2_9GAMM/350-367
C8N7B2_9GAMM/359-376
C8N7B2_9GAMM/368-385
C8N7B2_9GAMM/377-394
C8N7B2_9GAMM/386-398
C8N7B2_9GAMM/507-520
C8N7B2_9GAMM/521-538
C8N7B2_9GAMM/539-556
C8N7B2_9GAMM/557-574
C8N7B2_9GAMM/687-700
C8N7B2_9GAMM/701-718
C8N7B2_9GAMM/719-736
C8N7B2_9GAMM/737-754
C8N7B2_9GAMM/755-772
C8NBX0_9GAMM/402-419
C8NBX0_9GAMM/420-437
C8NCS9_9GAMM/1398-1415
C8NCS9_9GAMM/1416-1433
C8NCS9_9GAMM/1434-1451
C8PZE6_9GAMM/264-281
C8PZE6_9GAMM/273-290
C8PZE6_9GAMM/282-299
C8PZE6_9GAMM/291-308
C8RX12_9RHOB/611-628
C8RX12_9RHOB/620-637
C8RX12_9RHOB/638-655
C8RXF5_9RHOB/111-128
C8RXF5_9RHOB/129-146
C8RXF5_9RHOB/147-164
C8RXF5_9RHOB/165-182
C8RXF5_9RHOB/183-200
C8RXF5_9RHOB/201-218
C8RXF5_9RHOB/227-242
C8RXF5_9RHOB/245-259
C8RXF5_9RHOB/75-92
C8RXF5_9RHOB/93-110
C8RY12_9RHOB/454-471
C8RY12_9RHOB/463-480
C8RY12_9RHOB/472-489
C8RY12_9RHOB/481-498
C8RY12_9RHOB/540-557
C8RY12_9RHOB/558-575
C8RY12_9RHOB/576-593
C8RY12_9RHOB/594-606
C8RY12_9RHOB/624-640
C8RY12_9RHOB/641-658
C8RY12_9RHOB/650-667
C8RY12_9RHOB/659-676
C8RY12_9RHOB/668-685
C8RY14_9RHOB/1133-1150
C8RY14_9RHOB/1160-1177
C8RY14_9RHOB/1178-1195
C8RY14_9RHOB/1196-1213
C8RY14_9RHOB/1223-1238
C8RY14_9RHOB/1239-1256
C8RY14_9RHOB/1257-1274
C8RY14_9RHOB/383-404
C8RY14_9RHOB/405-422
C8RY14_9RHOB/423-440
C8RY14_9RHOB/432-449
C8RY14_9RHOB/555-572
C8RY14_9RHOB/591-608
C8RY14_9RHOB/600-617
C8RY14_9RHOB/609-626
C8RY14_9RHOB/618-635
C8RY14_9RHOB/636-653
C8RY14_9RHOB/645-662
C8RY14_9RHOB/654-670
C8RY14_9RHOB/681-698
C8RY14_9RHOB/829-846
C8RY14_9RHOB/847-864
C8RY14_9RHOB/865-882
C8RY14_9RHOB/949-965
C8RY14_9RHOB/970-983
C8RZ71_9RHOB/282-299
C8RZ71_9RHOB/291-308
C8RZ71_9RHOB/300-317
C8RZ71_9RHOB/309-326
C8RZ71_9RHOB/327-344
C8RZ71_9RHOB/345-362
C8RZ71_9RHOB/364-380
C8RZ71_9RHOB/372-389
C8RZ71_9RHOB/381-398
C8RZ71_9RHOB/390-407
C8RZ71_9RHOB/399-416
C8RZ71_9RHOB/417-434
C8RZ71_9RHOB/435-452
C8RZ71_9RHOB/453-470
C8RZR9_9RHOB/21-33
C8RZR9_9RHOB/25-42
C8RZR9_9RHOB/34-51
C8RZR9_9RHOB/52-69
C8RZR9_9RHOB/7-24
C8S0F9_9RHOB/1001-1016
C8S0F9_9RHOB/1019-1034
C8S0F9_9RHOB/1049-1066
C8S0F9_9RHOB/1067-1084
C8S0F9_9RHOB/107-124
C8S0F9_9RHOB/1164-1181
C8S0F9_9RHOB/1173-1190
C8S0F9_9RHOB/1182-1199
C8S0F9_9RHOB/1191-1208
C8S0F9_9RHOB/1209-1226
C8S0F9_9RHOB/1235-1247
C8S0F9_9RHOB/1251-1268
C8S0F9_9RHOB/1274-1290
C8S0F9_9RHOB/1367-1384
C8S0F9_9RHOB/1376-1393
C8S0F9_9RHOB/1385-1402
C8S0F9_9RHOB/1394-1411
C8S0F9_9RHOB/1403-1420
C8S0F9_9RHOB/1412-1429
C8S0F9_9RHOB/1432-1445
C8S0F9_9RHOB/1509-1526
C8S0F9_9RHOB/1550-1566
C8S0F9_9RHOB/1567-1584
C8S0F9_9RHOB/1585-1602
C8S0F9_9RHOB/1594-1611
C8S0F9_9RHOB/1603-1620
C8S0F9_9RHOB/1612-1629
C8S0F9_9RHOB/1708-1725
C8S0F9_9RHOB/1726-1743
C8S0F9_9RHOB/1744-1759
C8S0F9_9RHOB/1780-1797
C8S0F9_9RHOB/1789-1806
C8S0F9_9RHOB/1798-1815
C8S0F9_9RHOB/1904-1921
C8S0F9_9RHOB/1913-1930
C8S0F9_9RHOB/1931-1948
C8S0F9_9RHOB/1949-1966
C8S0F9_9RHOB/2047-2064
C8S0F9_9RHOB/2065-2081
C8S0F9_9RHOB/2083-2100
C8S0F9_9RHOB/2092-2109
C8S0F9_9RHOB/2101-2118
C8S0F9_9RHOB/2110-2127
C8S0F9_9RHOB/2119-2136
C8S0F9_9RHOB/2137-2154
C8S0F9_9RHOB/223-240
C8S0F9_9RHOB/23-40
C8S0F9_9RHOB/241-258
C8S0F9_9RHOB/342-358
C8S0F9_9RHOB/359-376
C8S0F9_9RHOB/368-385
C8S0F9_9RHOB/377-394
C8S0F9_9RHOB/386-403
C8S0F9_9RHOB/483-500
C8S0F9_9RHOB/5-22
C8S0F9_9RHOB/501-518
C8S0F9_9RHOB/519-536
C8S0F9_9RHOB/570-587
C8S0F9_9RHOB/579-596
C8S0F9_9RHOB/597-614
C8S0F9_9RHOB/615-632
C8S0F9_9RHOB/666-683
C8S0F9_9RHOB/675-692
C8S0F9_9RHOB/684-701
C8S0F9_9RHOB/693-710
C8S0F9_9RHOB/72-88
C8S0F9_9RHOB/790-806
C8S0F9_9RHOB/817-834
C8S0F9_9RHOB/826-843
C8S0F9_9RHOB/846-867
C8S0F9_9RHOB/871-888
C8S0F9_9RHOB/89-106
C8S0F9_9RHOB/940-957
C8S0F9_9RHOB/958-975
C8S0F9_9RHOB/978-993
C8S0L0_9RHOB/531-543
C8S0L0_9RHOB/668-685
C8S0L0_9RHOB/751-768
C8S0L0_9RHOB/769-786
C8S0L0_9RHOB/778-795
C8S0L0_9RHOB/861-878
C8S0L0_9RHOB/879-896
C8S1I6_9RHOB/120-137
C8S1I6_9RHOB/138-155
C8S1I6_9RHOB/147-164
C8S1I6_9RHOB/208-225
C8S1I6_9RHOB/226-243
C8S1I6_9RHOB/23-40
C8S1I6_9RHOB/244-260
C8S1I6_9RHOB/296-313
C8S1I6_9RHOB/314-331
C8S1I6_9RHOB/332-349
C8S1I6_9RHOB/341-358
C8S1I6_9RHOB/359-375
C8S1I6_9RHOB/41-58
C8S1I6_9RHOB/411-428
C8S1I6_9RHOB/429-446
C8S1I6_9RHOB/438-455
C8S1I6_9RHOB/499-516
C8S1I6_9RHOB/5-22
C8S1I6_9RHOB/50-67
C8S1I6_9RHOB/517-534
C8S1I6_9RHOB/535-551
C8S1I6_9RHOB/587-604
C8S1I6_9RHOB/605-622
C8S1I6_9RHOB/623-638
C8S1I6_9RHOB/68-84
C8S1I6_9RHOB/701-718
C8S1I6_9RHOB/719-736
C8S1I6_9RHOB/737-754
C8S1I6_9RHOB/755-772
C8S1I6_9RHOB/773-790
C8S1I6_9RHOB/791-808
C8S1I6_9RHOB/800-817
C8S1I6_9RHOB/809-826
C8S1I6_9RHOB/818-835
C8S2B9_9RHOB/106-123
C8S2B9_9RHOB/115-132
C8S2B9_9RHOB/169-186
C8S2B9_9RHOB/178-195
C8S2B9_9RHOB/196-213
C8S2B9_9RHOB/205-222
C8S2B9_9RHOB/214-231
C8S2B9_9RHOB/223-240
C8S2B9_9RHOB/232-249
C8S2B9_9RHOB/241-258
C8S2B9_9RHOB/250-264
C8S2B9_9RHOB/258-275
C8S2B9_9RHOB/52-69
C8S2B9_9RHOB/70-87
C8S2B9_9RHOB/82-96
C8S2B9_9RHOB/88-105
C8S2B9_9RHOB/97-114
C8S3G6_9RHOB/1-14
C8S3G6_9RHOB/103-120
C8S3G6_9RHOB/121-138
C8S3G6_9RHOB/139-156
C8S3G6_9RHOB/157-174
C8S3G6_9RHOB/49-66
C8S3G6_9RHOB/67-84
C8S3G6_9RHOB/76-93
C8S3G6_9RHOB/85-102
C8S3M2_9RHOB/582-599
C8S3M2_9RHOB/591-608
C8S3M2_9RHOB/600-617
C8S3M2_9RHOB/609-626
C8S3M2_9RHOB/689-706
C8S3M2_9RHOB/751-768
C8S3M2_9RHOB/760-777
C8S3M2_9RHOB/769-786
C8S3M2_9RHOB/778-795
C8S3M2_9RHOB/849-866
C8S3M2_9RHOB/858-875
C8S3M2_9RHOB/867-884
C8S3M2_9RHOB/938-955
C8S3M2_9RHOB/956-973
C8S3W7_9RHOB/199-216
C8S3W7_9RHOB/217-234
C8S3W7_9RHOB/301-318
C8S3W7_9RHOB/310-327
C8S3W7_9RHOB/319-336
C8S3W7_9RHOB/328-345
C8S3W7_9RHOB/337-354
C8S3W7_9RHOB/393-404
C8S3W7_9RHOB/411-428
C8S3W7_9RHOB/429-443
C8S3W7_9RHOB/451-466
C8S3W7_9RHOB/467-483
C8S3W7_9RHOB/550-567
C8S3W7_9RHOB/662-679
C8S3W7_9RHOB/742-759
C8S3W7_9RHOB/822-839
C8S3W7_9RHOB/893-910
C8S3W7_9RHOB/902-919
C8S3W7_9RHOB/982-999
C8S4L5_9RHOB/457-474
C8S4L5_9RHOB/466-483
C8S4L5_9RHOB/537-554
C8S4L5_9RHOB/546-563
C8S4L5_9RHOB/555-572
C8S4L5_9RHOB/622-634
C8S4L5_9RHOB/626-643
C8S4L5_9RHOB/635-652
C8S4L5_9RHOB/644-661
C8S4L5_9RHOB/715-732
C8S4L5_9RHOB/724-741
C8S554_9RHOB/484-501
C8S554_9RHOB/503-519
C8S5Q2_9RHOB/1-15
C8S5Q2_9RHOB/103-120
C8S5Q2_9RHOB/121-138
C8S5Q2_9RHOB/139-156
C8S5Q2_9RHOB/157-174
C8S5Q2_9RHOB/16-33
C8S5Q2_9RHOB/175-192
C8S5Q2_9RHOB/193-210
C8S5Q2_9RHOB/211-226
C8S5Q2_9RHOB/34-50
C8S5Q2_9RHOB/85-102
C8S5R8_9RHOB/1-15
C8S5R8_9RHOB/165-182
C8S5R8_9RHOB/183-199
C8S5R8_9RHOB/252-269
C8S5R8_9RHOB/270-287
C8S5R8_9RHOB/288-304
C8S5R8_9RHOB/339-351
C8S5R8_9RHOB/357-374
C8S5R8_9RHOB/375-385
C8S5R8_9RHOB/69-86
C8S5R8_9RHOB/78-95
C8S5R8_9RHOB/87-104
C8S5R8_9RHOB/96-112
C8SGI1_9RHIZ/2059-2074
C8SGI1_9RHIZ/2075-2092
C8SGI1_9RHIZ/2093-2110
C8SGI1_9RHIZ/2166-2183
C8SGI1_9RHIZ/2184-2201
C8SGI1_9RHIZ/2202-2219
C8SGI1_9RHIZ/2375-2392
C8SGI1_9RHIZ/2393-2409
C8SGI1_9RHIZ/2576-2593
C8SGI1_9RHIZ/2594-2611
C8SGI1_9RHIZ/2603-2620
C8SGI1_9RHIZ/2765-2782
C8SGI1_9RHIZ/2783-2800
C8TW28_ECO26/716-733
C8TW28_ECO26/734-751
C8TW28_ECO26/752-769
C8TW28_ECO26/770-787
C8TW28_ECO26/797-814
C8TW28_ECO26/815-832
C8UB12_ECO10/716-733
C8UB12_ECO10/734-751
C8UB12_ECO10/752-769
C8UB12_ECO10/770-787
C8UB12_ECO10/797-814
C8UB12_ECO10/815-832
C8URB9_ECO1A/716-733
C8URB9_ECO1A/734-751
C8URB9_ECO1A/752-769
C8URB9_ECO1A/770-787
C8URB9_ECO1A/797-814
C8URB9_ECO1A/815-832
C9CRM1_9RHOB/168-185
C9CRM1_9RHOB/186-203
C9CRM1_9RHOB/204-221
C9CRP1_9RHOB/339-356
C9CRP1_9RHOB/357-374
C9CRP1_9RHOB/375-391
C9CRP1_9RHOB/454-471
C9CRP1_9RHOB/472-488
C9CRP1_9RHOB/545-559
C9CRP1_9RHOB/560-577
C9CRP1_9RHOB/578-592
C9CRZ6_9RHOB/441-453
C9CRZ6_9RHOB/459-476
C9CRZ6_9RHOB/468-482
C9CRZ6_9RHOB/490-507
C9CRZ6_9RHOB/508-525
C9CRZ6_9RHOB/526-538
C9CRZ6_9RHOB/544-561
C9CRZ6_9RHOB/553-570
C9CS25_9RHOB/172-192
C9CS25_9RHOB/193-210
C9CS25_9RHOB/402-418
C9CS25_9RHOB/419-436
C9CS25_9RHOB/428-445
C9CS25_9RHOB/437-454
C9CS25_9RHOB/446-463
C9CS25_9RHOB/455-472
C9CS25_9RHOB/464-477
C9CS25_9RHOB/486-503
C9CS25_9RHOB/504-521
C9CS25_9RHOB/522-534
C9CS25_9RHOB/540-557
C9CS25_9RHOB/549-566
C9CSR1_9RHOB/125-142
C9CSR1_9RHOB/352-367
C9CSR1_9RHOB/368-385
C9CSR1_9RHOB/377-394
C9CSR1_9RHOB/386-403
C9CSR1_9RHOB/395-412
C9CSR1_9RHOB/404-421
C9CSR1_9RHOB/413-430
C9CSR1_9RHOB/431-448
C9CSR1_9RHOB/451-466
C9CSR1_9RHOB/467-484
C9CSR1_9RHOB/485-502
C9CSR1_9RHOB/503-520
C9CSR1_9RHOB/521-538
C9CSR1_9RHOB/539-556
C9CSR1_9RHOB/557-574
C9CSR1_9RHOB/578-592
C9CSR1_9RHOB/584-601
C9CSR1_9RHOB/593-610
C9CSR1_9RHOB/602-619
C9CSR1_9RHOB/620-637
C9CSR1_9RHOB/717-734
C9CSR1_9RHOB/726-743
C9CXD1_9RHOB/241-253
C9CXD1_9RHOB/245-262
C9CXD1_9RHOB/254-271
C9CXD1_9RHOB/263-278
C9CXD1_9RHOB/417-432
C9CXD1_9RHOB/437-449
C9CXD1_9RHOB/510-527
C9CXD1_9RHOB/528-545
C9CZ09_9RHOB/125-142
C9CZ09_9RHOB/143-160
C9CZ09_9RHOB/161-178
C9CZ09_9RHOB/179-196
C9CZ09_9RHOB/197-212
C9CZ09_9RHOB/215-232
C9CZ09_9RHOB/237-253
C9CZ09_9RHOB/245-259
C9CZ09_9RHOB/255-270
C9D0M9_9RHOB/1008-1025
C9D0M9_9RHOB/1026-1043
C9D0M9_9RHOB/1044-1061
C9D0M9_9RHOB/1062-1079
C9D0M9_9RHOB/1081-1097
C9D0M9_9RHOB/1089-1106
C9D0M9_9RHOB/1098-1115
C9D0M9_9RHOB/1107-1124
C9D0M9_9RHOB/1116-1133
C9D0M9_9RHOB/129-146
C9D0M9_9RHOB/224-241
C9D0M9_9RHOB/233-250
C9D0M9_9RHOB/242-259
C9D0M9_9RHOB/251-268
C9D0M9_9RHOB/269-286
C9D0M9_9RHOB/287-304
C9D0M9_9RHOB/305-322
C9D0M9_9RHOB/323-340
C9D0M9_9RHOB/341-358
C9D0M9_9RHOB/377-390
C9D0M9_9RHOB/395-412
C9D0M9_9RHOB/413-430
C9D0M9_9RHOB/422-439
C9D0M9_9RHOB/635-652
C9D0M9_9RHOB/671-688
C9D0M9_9RHOB/689-706
C9D0M9_9RHOB/707-724
C9D0M9_9RHOB/734-747
C9D0M9_9RHOB/752-769
C9D0M9_9RHOB/770-787
C9D0M9_9RHOB/788-805
C9D0M9_9RHOB/94-110
C9D0M9_9RHOB/954-971
C9D0M9_9RHOB/972-989
C9D0M9_9RHOB/990-1007
C9D0N0_9RHOB/306-323
C9D0N0_9RHOB/326-341
C9D0N0_9RHOB/342-359
C9D0N0_9RHOB/360-377
C9D0N0_9RHOB/369-386
C9D0N0_9RHOB/378-395
C9D0N0_9RHOB/387-404
C9D0N0_9RHOB/396-413
C9D0N0_9RHOB/483-500
C9D0N0_9RHOB/501-518
C9D0P2_9RHOB/112-129
C9D0P2_9RHOB/130-147
C9D0P2_9RHOB/255-272
C9D0P2_9RHOB/264-281
C9D0P2_9RHOB/300-317
C9D0P2_9RHOB/318-335
C9D0P2_9RHOB/415-432
C9D0P2_9RHOB/424-441
C9D0P2_9RHOB/94-111
C9D151_9RHOB/240-257
C9D151_9RHOB/258-275
C9D151_9RHOB/277-292
C9D151_9RHOB/424-441
C9D151_9RHOB/442-459
C9D151_9RHOB/460-477
C9D151_9RHOB/478-495
C9D151_9RHOB/496-513
C9D151_9RHOB/583-600
C9D151_9RHOB/601-618
C9D151_9RHOB/761-778
C9D151_9RHOB/780-796
C9D482_9RHOB/100-117
C9D482_9RHOB/109-126
C9D482_9RHOB/118-135
C9D482_9RHOB/127-144
C9D482_9RHOB/136-153
C9D482_9RHOB/145-162
C9D482_9RHOB/154-171
C9D482_9RHOB/172-189
C9D482_9RHOB/181-193
C9D482_9RHOB/228-241
C9D482_9RHOB/233-247
C9D482_9RHOB/46-62
C9D482_9RHOB/64-81
C9D482_9RHOB/82-99
C9D482_9RHOB/91-108
C9PFU4_VIBFU/1236-1252
C9PFU4_VIBFU/1317-1332
C9PFU4_VIBFU/1333-1350
C9PFU4_VIBFU/1351-1368
C9PFU4_VIBFU/638-648
C9PFU4_VIBFU/834-850
C9PPG2_9PAST/320-337
C9PPG2_9PAST/338-355
C9PPG2_9PAST/356-375
C9PPG3_9PAST/1-16
C9PPG3_9PAST/17-34
C9PPG3_9PAST/39-54
C9Q790_9VIBR/1751-1764
C9Q790_9VIBR/1768-1785
C9Q790_9VIBR/1786-1803
C9Q790_9VIBR/1795-1812
C9Q790_9VIBR/1804-1821
C9Q790_9VIBR/1813-1830
C9QG83_VIBOR/4046-4063
C9QG83_VIBOR/4055-4072
C9QG83_VIBOR/4064-4081
C9QG83_VIBOR/4073-4090
C9QG83_VIBOR/4082-4099
C9R5U4_AGGAD/730-747
C9R5U4_AGGAD/739-756
C9R5U4_AGGAD/748-765
C9R5U4_AGGAD/757-774
C9R5U4_AGGAD/766-783
C9R5U4_AGGAD/775-792
C9R5U4_AGGAD/793-810
C9R5U4_AGGAD/811-828
C9R5U4_AGGAD/829-846
C9WYU1_NEIM8/452-469
C9WYU1_NEIM8/470-487
C9WYU1_NEIM8/598-615
C9WYU1_NEIM8/616-633
C9WYU1_NEIM8/634-651
C9WYU1_NEIM8/652-669
C9WYU1_NEIM8/670-687
C9WYU1_NEIM8/798-815
C9WYU1_NEIM8/816-833
C9WYU1_NEIM8/834-851
C9WYU1_NEIM8/852-869
C9WYU1_NEIM8/870-887
C9X0Y3_NEIM8/711-728
C9X0Y3_NEIM8/729-746
C9X0Y3_NEIM8/857-874
C9X0Y3_NEIM8/875-892
C9X0Y3_NEIM8/893-910
C9X0Y3_NEIM8/911-928
C9X0Y3_NEIM8/929-946
C9Y8W5_9BURK/2191-2208
C9Y8W5_9BURK/2232-2249
C9Y8W5_9BURK/2400-2415
C9Y8W5_9BURK/2416-2433
C9Y8W8_9BURK/538-558
C9Y8W8_9BURK/712-727
C9Y8W8_9BURK/728-745
C9Y913_9BURK/1104-1121
C9Y913_9BURK/1122-1139
C9Y913_9BURK/1140-1157
C9Y913_9BURK/1158-1175
C9Y913_9BURK/1176-1193
C9Y913_9BURK/1194-1211
C9Y913_9BURK/1366-1383
C9Y913_9BURK/1384-1401
C9Y913_9BURK/1514-1526
C9Y913_9BURK/1527-1544
C9Y913_9BURK/1545-1562
C9Y913_9BURK/1563-1580
C9Y913_9BURK/1581-1598
C9Y913_9BURK/1599-1616
C9Y913_9BURK/1608-1625
C9Y913_9BURK/529-546
C9Y913_9BURK/548-564
C9Y913_9BURK/654-671
C9Y913_9BURK/672-689
C9Y913_9BURK/863-880
C9Y913_9BURK/881-898
C9Y913_9BURK/899-916
C9Y913_9BURK/917-934
C9Y913_9BURK/935-950
C9Y913_9BURK/953-970
C9YDA9_9BURK/192-209
C9YDA9_9BURK/210-227
C9YDA9_9BURK/228-245
C9YDA9_9BURK/246-263
C9YDA9_9BURK/327-344
C9YDA9_9BURK/345-362
C9YFG7_9BURK/1088-1105
C9YFG7_9BURK/1106-1123
C9YFG7_9BURK/1229-1248
C9YFG7_9BURK/1249-1266
C9YFG7_9BURK/1267-1284
C9YFG7_9BURK/1285-1302
C9YFG7_9BURK/1303-1320
C9YFG7_9BURK/1321-1338
C9YFG7_9BURK/1330-1347
C9YFG7_9BURK/251-268
C9YFG7_9BURK/269-286
C9YFG7_9BURK/358-375
C9YFG7_9BURK/376-393
C9YFG7_9BURK/394-411
C9YFG7_9BURK/585-602
C9YFG7_9BURK/603-620
C9YFG7_9BURK/621-638
C9YFG7_9BURK/639-656
C9YFG7_9BURK/657-672
C9YFG7_9BURK/675-692
C9YFG7_9BURK/826-843
C9YFG7_9BURK/844-861
C9YFG7_9BURK/862-879
C9YFG7_9BURK/880-897
C9YFG7_9BURK/898-915
C9YFG7_9BURK/916-933
C9YT55_STRSW/556-573
C9YT55_STRSW/592-609
C9YT55_STRSW/610-627
C9YX86_STRSW/121-136
C9YX86_STRSW/128-139
C9YX86_STRSW/146-160
C9YX86_STRSW/209-226
C9YX86_STRSW/227-243
C9YX86_STRSW/245-255
C9YX86_STRSW/87-98
C9ZDV9_STRSW/146-160
C9ZDV9_STRSW/165-179
C9ZDV9_STRSW/201-217
C9ZDV9_STRSW/219-236
C9ZDV9_STRSW/228-245
C9ZDV9_STRSW/237-254
C9ZDV9_STRSW/246-263
C9ZDV9_STRSW/255-272
C9ZDV9_STRSW/264-281
CYAA_BORBR/1014-1031
CYAA_BORBR/1032-1049
CYAA_BORBR/1050-1067
CYAA_BORBR/1155-1172
CYAA_BORBR/1173-1190
CYAA_BORBR/1279-1296
CYAA_BORBR/1297-1314
CYAA_BORBR/1315-1332
CYAA_BORBR/1339-1352
CYAA_BORBR/1429-1446
CYAA_BORBR/1447-1464
CYAA_BORBR/1469-1484
CYAA_BORBR/1537-1554
CYAA_BORBR/1555-1572
CYAA_BORBR/1573-1590
CYAA_BORBR/1603-1620
CYAA_BORPE/1014-1031
CYAA_BORPE/1032-1049
CYAA_BORPE/1050-1067
CYAA_BORPE/1155-1172
CYAA_BORPE/1173-1190
CYAA_BORPE/1279-1296
CYAA_BORPE/1297-1314
CYAA_BORPE/1315-1332
CYAA_BORPE/1339-1352
CYAA_BORPE/1429-1446
CYAA_BORPE/1447-1464
CYAA_BORPE/1528-1545
CYAA_BORPE/1537-1554
CYAA_BORPE/1546-1563
CYAA_BORPE/1555-1572
CYAA_BORPE/1573-1590
CYAA_BORPE/1603-1620
D0CEI3_ACIBA/1004-1018
D0CEI3_ACIBA/1019-1036
D0CEI3_ACIBA/1047-1061
D0CEI3_ACIBA/1053-1070
D0CEI3_ACIBA/1071-1088
D0CEI3_ACIBA/1089-1106
D0CEI3_ACIBA/1309-1321
D0CEI3_ACIBA/1313-1330
D0CEI3_ACIBA/1322-1339
D0CEI3_ACIBA/1349-1366
D0CEI3_ACIBA/1367-1384
D0CEI3_ACIBA/1385-1402
D0CEI3_ACIBA/1403-1420
D0CEI3_ACIBA/1421-1438
D0CEI3_ACIBA/1439-1456
D0CEI3_ACIBA/1457-1474
D0CEI3_ACIBA/1576-1593
D0CEI3_ACIBA/1585-1602
D0CEI3_ACIBA/1850-1864
D0CEI3_ACIBA/1934-1948
D0CEI3_ACIBA/1952-1969
D0CEI3_ACIBA/2034-2051
D0CEI3_ACIBA/2138-2155
D0CEI3_ACIBA/2461-2478
D0CEI3_ACIBA/2479-2496
D0CEI3_ACIBA/2497-2514
D0CEI3_ACIBA/2578-2595
D0CEI3_ACIBA/2587-2604
D0CEI3_ACIBA/2677-2694
D0CEI3_ACIBA/2758-2775
D0CEI3_ACIBA/359-376
D0CEI3_ACIBA/368-385
D0CEI3_ACIBA/377-394
D0CEI3_ACIBA/532-549
D0CEI3_ACIBA/564-581
D0CEI3_ACIBA/672-689
D0CEI3_ACIBA/699-716
D0CEI3_ACIBA/708-725
D0CEI3_ACIBA/717-734
D0CEI3_ACIBA/726-743
D0CEI3_ACIBA/783-798
D0CEI3_ACIBA/828-842
D0CEI3_ACIBA/843-860
D0CEI3_ACIBA/887-904
D0CEI3_ACIBA/915-930
D0CEI3_ACIBA/931-948
D0CEI3_ACIBA/960-974
D0CEI3_ACIBA/975-992
D0CM32_9SYNE/1085-1102
D0CM32_9SYNE/1103-1120
D0CM32_9SYNE/183-195
D0CM32_9SYNE/580-590
D0CM32_9SYNE/709-721
D0CM32_9SYNE/913-930
D0CM32_9SYNE/931-948
D0CM32_9SYNE/949-966
D0CM94_9SYNE/184-201
D0CM94_9SYNE/202-219
D0CM94_9SYNE/230-255
D0CM94_9SYNE/268-284
D0CM94_9SYNE/285-302
D0CNL6_9RHOB/359-376
D0CNL6_9RHOB/395-412
D0CNL6_9RHOB/413-430
D0CNL6_9RHOB/431-448
D0CNL6_9RHOB/449-465
D0CNL6_9RHOB/467-484
D0CRT2_9RHOB/181-198
D0CRT2_9RHOB/190-207
D0CRT2_9RHOB/199-216
D0CRT2_9RHOB/208-225
D0CRT2_9RHOB/217-234
D0CRT2_9RHOB/494-511
D0CRT2_9RHOB/512-529
D0CRT2_9RHOB/521-538
D0CRT2_9RHOB/530-547
D0CRT2_9RHOB/539-556
D0CRT2_9RHOB/548-564
D0CRT2_9RHOB/566-583
D0CRT2_9RHOB/584-601
D0CRT2_9RHOB/602-619
D0CRT2_9RHOB/620-637
D0CRT2_9RHOB/638-655
D0CRT2_9RHOB/656-673
D0CTV0_9RHOB/106-123
D0CTV0_9RHOB/124-141
D0CTV0_9RHOB/142-159
D0CTV0_9RHOB/160-177
D0CTV0_9RHOB/178-195
D0CTV0_9RHOB/196-213
D0CTV0_9RHOB/223-236
D0CTV0_9RHOB/228-242
D0CTV0_9RHOB/79-96
D0CTV0_9RHOB/88-105
D0CUY8_9RHOB/574-591
D0CUY8_9RHOB/592-609
D0CUY8_9RHOB/610-627
D0CUY8_9RHOB/619-636
D0CUY8_9RHOB/628-645
D0CUY8_9RHOB/637-654
D0CUY8_9RHOB/646-663
D0CUY8_9RHOB/655-672
D0CUY8_9RHOB/664-681
D0CUY8_9RHOB/673-690
D0CZZ0_9RHOB/101-118
D0CZZ0_9RHOB/110-127
D0CZZ0_9RHOB/119-136
D0CZZ0_9RHOB/128-145
D0CZZ0_9RHOB/164-181
D0CZZ0_9RHOB/182-199
D0CZZ0_9RHOB/200-217
D0CZZ0_9RHOB/229-244
D0CZZ0_9RHOB/83-100
D0D276_9RHOB/116-133
D0D276_9RHOB/134-151
D0D276_9RHOB/152-169
D0D276_9RHOB/170-187
D0D276_9RHOB/188-205
D0D276_9RHOB/206-223
D0D276_9RHOB/227-241
D0D276_9RHOB/242-259
D0D276_9RHOB/260-277
D0D276_9RHOB/279-294
D0D276_9RHOB/71-88
D0D276_9RHOB/89-106
D0D276_9RHOB/98-115
D0D301_9RHOB/429-446
D0D301_9RHOB/447-464
D0D301_9RHOB/536-553
D0D301_9RHOB/554-567
D0D301_9RHOB/577-588
D0D301_9RHOB/589-606
D0D301_9RHOB/607-624
D0D301_9RHOB/678-691
D0D301_9RHOB/696-711
D0D301_9RHOB/722-739
D0D301_9RHOB/731-748
D0D301_9RHOB/740-757
D0D301_9RHOB/749-766
D0D8X2_9RHOB/235-252
D0D8X2_9RHOB/244-261
D0D8X2_9RHOB/302-319
D0D8X2_9RHOB/311-328
D0D8X2_9RHOB/320-337
D0D8X2_9RHOB/329-346
D0D8X2_9RHOB/338-355
D0D8X2_9RHOB/347-364
D0D8X2_9RHOB/356-373
D0D8X2_9RHOB/365-382
D0D8X2_9RHOB/374-391
D0D8X2_9RHOB/392-409
D0D8X2_9RHOB/401-418
D0D8X2_9RHOB/419-436
D0D8X2_9RHOB/437-454
D0D8X2_9RHOB/455-472
D0D8X2_9RHOB/473-490
D0D8X2_9RHOB/491-508
D0D8X2_9RHOB/509-521
D0D8Z3_9RHOB/425-437
D0D8Z3_9RHOB/452-469
D0D8Z3_9RHOB/470-487
D0D8Z3_9RHOB/488-505
D0D8Z3_9RHOB/506-523
D0D8Z3_9RHOB/524-541
D0D8Z3_9RHOB/542-559
D0D8Z3_9RHOB/560-577
D0D8Z3_9RHOB/569-586
D0D8Z3_9RHOB/578-595
D0D8Z3_9RHOB/587-604
D0D8Z3_9RHOB/596-613
D0D8Z3_9RHOB/605-622
D0D8Z3_9RHOB/614-631
D0D8Z3_9RHOB/623-640
D0D8Z3_9RHOB/632-649
D0D8Z3_9RHOB/641-658
D0D8Z3_9RHOB/650-667
D0D8Z3_9RHOB/668-685
D0D8Z3_9RHOB/677-689
D0D9W9_9RHOB/866-883
D0D9W9_9RHOB/884-900
D0DBY9_9RHOB/1034-1049
D0DBY9_9RHOB/1057-1068
D0DBY9_9RHOB/1060-1077
D0DBY9_9RHOB/1069-1086
D0DBY9_9RHOB/1078-1095
D0DBY9_9RHOB/1087-1104
D0DBY9_9RHOB/429-442
D0DBY9_9RHOB/527-542
D0DBY9_9RHOB/625-642
D0DBY9_9RHOB/643-660
D0DBY9_9RHOB/661-678
D0DBY9_9RHOB/732-749
D0DBY9_9RHOB/750-766
D0DBY9_9RHOB/776-793
D0DBY9_9RHOB/785-802
D0DBY9_9RHOB/794-811
D0DBY9_9RHOB/803-820
D0DBY9_9RHOB/874-891
D0DBY9_9RHOB/892-908
D0DBY9_9RHOB/914-926
D0DBY9_9RHOB/927-944
D0DBY9_9RHOB/945-962
D0HH25_VIBMI/1342-1359
D0HH25_VIBMI/1360-1377
D0HH25_VIBMI/1378-1395
D0HH25_VIBMI/1396-1413
D0HSZ7_VIBCH/2060-2073
D0HSZ7_VIBCH/2077-2094
D0HSZ7_VIBCH/2095-2112
D0HSZ7_VIBCH/2104-2121
D0HSZ7_VIBCH/2122-2139
D0I1N6_VIBCH/1004-1017
D0I1N6_VIBCH/1021-1038
D0I1N6_VIBCH/1039-1056
D0I1N6_VIBCH/1048-1065
D0I1N6_VIBCH/1066-1083
D0I550_VIBHO/113-130
D0I550_VIBHO/32-49
D0I550_VIBHO/41-58
D0I550_VIBHO/50-67
D0I550_VIBHO/59-76
D0I550_VIBHO/77-94
D0I550_VIBHO/95-112
D0I736_VIBHO/170-185
D0I736_VIBHO/186-203
D0I736_VIBHO/204-221
D0I736_VIBHO/222-239
D0I736_VIBHO/240-257
D0I736_VIBHO/258-275
D0I736_VIBHO/267-284
D0I736_VIBHO/276-293
D0I736_VIBHO/285-302
D0I736_VIBHO/294-311
D0I736_VIBHO/303-320
D0I736_VIBHO/312-329
D0I736_VIBHO/32-44
D0I736_VIBHO/321-338
D0I736_VIBHO/330-347
D0I736_VIBHO/348-365
D0I736_VIBHO/366-383
D0I736_VIBHO/392-412
D0I7X3_VIBHO/2140-2164
D0I7X3_VIBHO/2211-2228
D0I7X3_VIBHO/2229-2246
D0I7X3_VIBHO/2247-2264
D0I7X3_VIBHO/2265-2282
D0IBC7_VIBHO/194-211
D0IBC7_VIBHO/212-229
D0IBC7_VIBHO/230-243
D0IBC7_VIBHO/426-441
D0IBC7_VIBHO/442-459
D0IBC7_VIBHO/460-477
D0IBC7_VIBHO/478-495
D0IBC7_VIBHO/496-513
D0IBC7_VIBHO/5-21
D0IBC7_VIBHO/524-541
D0IBC8_VIBHO/188-205
D0IBC8_VIBHO/206-220
D0IBC8_VIBHO/402-417
D0IBC8_VIBHO/418-435
D0IBC8_VIBHO/436-453
D0IBC8_VIBHO/454-471
D0IBC8_VIBHO/472-489
D0IBC8_VIBHO/500-517
D0IF75_9VIBR/2168-2181
D0IF75_9VIBR/2185-2202
D0IF75_9VIBR/2203-2220
D0IF75_9VIBR/2212-2229
D0IF75_9VIBR/2221-2238
D0IF75_9VIBR/2230-2247
D0J173_COMT2/1250-1267
D0J173_COMT2/1268-1285
D0KHF1_PECWW/338-355
D0KHF1_PECWW/356-373
D0KHF1_PECWW/365-382
D0KJX2_PECWW/2314-2331
D0KJX2_PECWW/2385-2401
D0KJX2_PECWW/2393-2410
D0KJX2_PECWW/2402-2419
D0KJX2_PECWW/2411-2428
D0KJX2_PECWW/2429-2446
D0M231_VIBSE/1906-1923
D0M231_VIBSE/1924-1941
D0MCE4_VIBSE/2600-2617
D0MCE4_VIBSE/2618-2635
D0SH60_ACIJO/1164-1181
D0SH60_ACIJO/1182-1199
D0SH60_ACIJO/1200-1217
D0SH60_ACIJO/1218-1235
D0T313_ACIRA/1231-1248
D0T313_ACIRA/1249-1266
D0T313_ACIRA/1267-1284
D0VMS8_9FLAO/346-363
D0VMS8_9FLAO/364-381
D0VMS8_9FLAO/373-390
D0WMH8_9ACTO/231-241
D0WMH8_9ACTO/254-271
D0WMH8_9ACTO/272-289
D0WMH8_9ACTO/290-307
D0WMH8_9ACTO/308-325
D0WMH8_9ACTO/317-334
D0WMH8_9ACTO/326-343
D0WMH8_9ACTO/335-352
D0WMH8_9ACTO/353-369
D0WMH8_9ACTO/371-387
D0WUM5_VIBAL/102-119
D0WUM5_VIBAL/23-38
D0WUM5_VIBAL/30-47
D0WUM5_VIBAL/39-56
D0WUM5_VIBAL/48-65
D0WUM5_VIBAL/66-83
D0WUM5_VIBAL/84-101
D0WZE7_VIBAL/105-122
D0WZE7_VIBAL/123-140
D0WZE7_VIBAL/69-86
D0WZE7_VIBAL/87-104
D0X451_VIBAL/1157-1171
D0X451_VIBAL/1735-1750
D0X451_VIBAL/1751-1768
D0X451_VIBAL/1769-1786
D0X454_VIBAL/1912-1929
D0X454_VIBAL/1930-1947
D0X5N4_VIBHA/12-29
D0X5N4_VIBHA/42-59
D0X5N4_VIBHA/60-77
D0X5N4_VIBHA/78-95
D0X5N4_VIBHA/96-113
D0X9Y5_VIBHA/2163-2180
D0X9Y5_VIBHA/2181-2198
D0XEJ0_VIBHA/100-117
D0XEJ0_VIBHA/21-36
D0XEJ0_VIBHA/29-45
D0XEJ0_VIBHA/4-15
D0XEJ0_VIBHA/46-63
D0XEJ0_VIBHA/64-81
D0XEJ0_VIBHA/82-99
D0XI96_VIBHA/364-381
D0XI96_VIBHA/440-457
D0XI96_VIBHA/458-475
D0XI96_VIBHA/476-493
D0XI96_VIBHA/485-502
D0XIG2_VIBHA/587-604
D0XIG2_VIBHA/605-622
D0Z316_LISDA/3735-3749
D0Z316_LISDA/3822-3837
D0Z316_LISDA/3838-3855
D0Z316_LISDA/3856-3873
D1B1P5_SULD5/1220-1237
D1B1P5_SULD5/1238-1255
D1B1P5_SULD5/1248-1264
D1B1P5_SULD5/1273-1289
D1B1P5_SULD5/1525-1542
D1B1P5_SULD5/1543-1560
D1B1P5_SULD5/1561-1578
D1B1P5_SULD5/1675-1692
D1B1P5_SULD5/1684-1701
D1B1P5_SULD5/1693-1710
D1B1P5_SULD5/1702-1719
D1B1P5_SULD5/1866-1883
D1B1P5_SULD5/1884-1901
D1B1P5_SULD5/1902-1919
D1B1P5_SULD5/2066-2083
D1B1P5_SULD5/2084-2101
D1B1P5_SULD5/2102-2119
D1B1P5_SULD5/2120-2137
D1B1P5_SULD5/2141-2157
D1B1P5_SULD5/2248-2265
D1B1P5_SULD5/3130-3156
D1B1P5_SULD5/3281-3298
D1B1P5_SULD5/3299-3316
D1B1P5_SULD5/3418-3441
D1B1P5_SULD5/3581-3598
D1B1P5_SULD5/3733-3750
D1B1P5_SULD5/3751-3768
D1B1P5_SULD5/3900-3917
D1B1P5_SULD5/3918-3935
D1B1P5_SULD5/410-427
D1B1P5_SULD5/4413-4430
D1B1P5_SULD5/4431-4448
D1B1P5_SULD5/4449-4466
D1B1P5_SULD5/4458-4475
D1B1P5_SULD5/4467-4484
D1B1P5_SULD5/4476-4493
D1B1P5_SULD5/4494-4511
D1B1P5_SULD5/450-467
D1B1P5_SULD5/4512-4529
D1B1P5_SULD5/4639-4656
D1B1P5_SULD5/4657-4674
D1B1P5_SULD5/487-504
D1B1P5_SULD5/521-538
D1B1P5_SULD5/578-595
D1B1P5_SULD5/621-638
D1B1P5_SULD5/639-656
D1B1P5_SULD5/657-674
D1B1Q0_SULD5/208-225
D1B1Q0_SULD5/226-243
D1B1Q0_SULD5/244-261
D1B1Q0_SULD5/253-270
D1B1Q0_SULD5/262-279
D1B1Q0_SULD5/271-288
D1B1Q0_SULD5/289-306
D1B1Q3_SULD5/208-225
D1B1Q3_SULD5/226-243
D1B1Q3_SULD5/244-261
D1B1Q3_SULD5/253-270
D1B1Q3_SULD5/262-279
D1B1Q3_SULD5/271-288
D1B1Q3_SULD5/289-306
D1B1Q6_SULD5/205-222
D1B1Q6_SULD5/223-240
D1B1Q6_SULD5/241-258
D1B1Q6_SULD5/259-276
D1B1Q6_SULD5/268-285
D1B1Q6_SULD5/277-294
D1B1Q6_SULD5/286-303
D1B1Q9_SULD5/127-142
D1B1Q9_SULD5/136-153
D1B1Q9_SULD5/154-171
D1CFV3_THET1/100-117
D1CFV3_THET1/118-135
D1CFV3_THET1/136-153
D1CFV3_THET1/154-171
D1CFV3_THET1/28-45
D1CFV3_THET1/38-54
D1CFV3_THET1/55-72
D1CFV3_THET1/64-81
D1CGM8_THET1/105-122
D1CGM8_THET1/114-131
D1CGM8_THET1/123-136
D1CGM8_THET1/132-148
D1CGM8_THET1/150-167
D1CGM8_THET1/168-185
D1CGM8_THET1/197-212
D1CGM8_THET1/72-86
D1CGM8_THET1/79-95
D1CGM8_THET1/87-104
D1CGM8_THET1/96-113
D1CSH8_9RHIZ/147-164
D1CSH8_9RHIZ/156-173
D1CSH8_9RHIZ/165-176
D1CSH8_9RHIZ/33-44
D1CSH8_9RHIZ/59-76
D1CSH8_9RHIZ/77-93
D1CSR4_9RHIZ/158-172
D1CSR4_9RHIZ/164-181
D1CSR4_9RHIZ/50-61
D1CSR4_9RHIZ/76-93
D1CSR4_9RHIZ/94-110
D1JDX8_9ARCH/134-151
D1JDX8_9ARCH/152-169
D1JDX8_9ARCH/161-178
D1JDX8_9ARCH/170-187
D1JDX8_9ARCH/179-196
D1RQD7_SEROD/373-390
D1RQD7_SEROD/382-399
D1RQD7_SEROD/400-417
D1RQD7_SEROD/527-544
D1RRD4_SEROD/351-368
D1RRD4_SEROD/369-386
D1RRD4_SEROD/378-395
D1RY06_SEROD/365-382
D1RY06_SEROD/374-391
D1RY06_SEROD/383-400
D1RY06_SEROD/392-409
D2AR73_STRRD/125-142
D2AR73_STRRD/143-160
D2AR73_STRRD/161-177
D2BC07_STRRD/116-133
D2BC07_STRRD/134-151
D2BZZ9_DICD5/342-359
D2BZZ9_DICD5/360-377
D2BZZ9_DICD5/369-386
D2C004_DICD5/345-362
D2C004_DICD5/363-380
D2C004_DICD5/381-398
D2C005_DICD5/345-362
D2C005_DICD5/363-380
D2C005_DICD5/381-398
D2C006_DICD5/343-360
D2C006_DICD5/361-378
D2C006_DICD5/370-387
D2L4M4_9DELT/108-125
D2L4M4_9DELT/117-134
D2L4M4_9DELT/136-155
D2QWE4_PIRSD/3862-3879
D2QWE4_PIRSD/3880-3897
D2QWE4_PIRSD/3916-3930
D2QWE4_PIRSD/3922-3939
D2QWE4_PIRSD/3940-3957
D2QWE4_PIRSD/3958-3975
D2QWE4_PIRSD/3976-3993
D2QWE4_PIRSD/3985-4002
D2QWE4_PIRSD/4069-4084
D2R6Z7_PIRSD/507-524
D2R6Z7_PIRSD/543-560
D2R6Z7_PIRSD/561-578
D2SC54_GEOOG/128-145
D2SC54_GEOOG/137-154
D2SC54_GEOOG/155-170
D2SC54_GEOOG/177-193
D2SC54_GEOOG/194-210
D2SC54_GEOOG/50-67
D2SC54_GEOOG/68-85
D2SZ13_9PAST/1637-1654
D2SZ13_9PAST/1656-1672
D2SZ13_9PAST/1673-1690
D2SZ13_9PAST/1691-1708
D2SZ13_9PAST/1785-1802
D2SZ13_9PAST/1803-1820
D2TWK3_9ENTR/111-128
D2TWK3_9ENTR/129-146
D2TWK3_9ENTR/147-164
D2TWK3_9ENTR/165-182
D2TWK3_9ENTR/183-197
D2TWK3_9ENTR/193-209
D2TWK3_9ENTR/21-38
D2TWK3_9ENTR/39-56
D2TWK3_9ENTR/57-74
D2TWK3_9ENTR/75-92
D2TWK3_9ENTR/9-20
D2TWK3_9ENTR/93-110
D2TWM0_9ENTR/26-43
D2TWM0_9ENTR/8-25
D2TWN0_9ENTR/26-34
D2TWN0_9ENTR/42-53
D2TWN0_9ENTR/45-58
D2TWN0_9ENTR/54-71
D2TWN0_9ENTR/72-89
D2TYU8_9ENTR/42-59
D2TYU8_9ENTR/61-77
D2TYU8_9ENTR/78-95
D2U173_9ENTR/231-244
D2U173_9ENTR/254-271
D2U173_9ENTR/312-324
D2U173_9ENTR/331-348
D2U173_9ENTR/349-363
D2U173_9ENTR/385-402
D2WFJ7_ECOLX/716-733
D2WFJ7_ECOLX/734-751
D2WFJ7_ECOLX/752-769
D2WFJ7_ECOLX/770-787
D2WFJ7_ECOLX/797-814
D2WFJ7_ECOLX/815-832
D2YE16_VIBMI/3669-3686
D2YE16_VIBMI/3687-3704
D2YE28_VIBMI/1049-1064
D2YE28_VIBMI/1114-1128
D2YE28_VIBMI/1129-1146
D2YE28_VIBMI/1147-1164
D2YE28_VIBMI/1165-1182
D2YE28_VIBMI/523-535
D2YE28_VIBMI/536-552
D2YJT7_VIBMI/945-962
D2YJT7_VIBMI/963-980
D2YJT7_VIBMI/981-998
D2YJT7_VIBMI/999-1016
D2ZSF0_NEIMU/115-132
D2ZSF0_NEIMU/133-150
D2ZSF0_NEIMU/142-159
D2ZSF0_NEIMU/151-168
D2ZSF0_NEIMU/160-177
D2ZSF0_NEIMU/17-31
D2ZSF0_NEIMU/223-240
D2ZSF0_NEIMU/241-258
D2ZSF0_NEIMU/259-276
D2ZSF0_NEIMU/277-294
D2ZSF0_NEIMU/295-312
D2ZSF0_NEIMU/33-52
D2ZSF0_NEIMU/358-375
D2ZSF0_NEIMU/376-393
D2ZSF0_NEIMU/394-411
D2ZSF0_NEIMU/484-501
D2ZSF0_NEIMU/502-519
D2ZSF0_NEIMU/520-537
D2ZSF0_NEIMU/538-555
D2ZT73_NEIMU/110-127
D2ZT73_NEIMU/131-147
D2ZT73_NEIMU/232-249
D2ZT73_NEIMU/250-267
D2ZT73_NEIMU/312-330
D2ZT73_NEIMU/322-339
D2ZT73_NEIMU/340-357
D2ZT73_NEIMU/358-375
D2ZT73_NEIMU/376-393
D2ZT73_NEIMU/488-505
D2ZT73_NEIMU/507-524
D2ZT73_NEIMU/532-549
D2ZT73_NEIMU/550-576
D2ZT73_NEIMU/56-73
D2ZT73_NEIMU/74-91
D2ZT73_NEIMU/92-109
D2ZVK0_NEIMU/27-44
D2ZVK0_NEIMU/45-62
D2ZVK0_NEIMU/63-80
D2ZVK0_NEIMU/81-98
D2ZVK0_NEIMU/99-112
D2ZVK1_NEIMU/597-609
D2ZVK1_NEIMU/615-632
D2ZVK1_NEIMU/633-650
D2ZVK1_NEIMU/651-664
D2ZVK1_NEIMU/777-794
D2ZVK1_NEIMU/795-812
D2ZVK1_NEIMU/813-830
D2ZVK1_NEIMU/831-848
D2ZVK1_NEIMU/849-862
D2ZWH9_NEIMU/1-18
D2ZWH9_NEIMU/138-155
D2ZWH9_NEIMU/156-173
D2ZWH9_NEIMU/165-182
D2ZWH9_NEIMU/185-202
D2ZWH9_NEIMU/19-36
D2ZWH9_NEIMU/46-63
D2ZWH9_NEIMU/55-72
D2ZWH9_NEIMU/64-81
D2ZXD1_NEIMU/1-19
D2ZXD1_NEIMU/101-118
D2ZXD1_NEIMU/110-127
D2ZXD1_NEIMU/56-73
D2ZXD1_NEIMU/65-82
D2ZXD1_NEIMU/74-91
D2ZXD1_NEIMU/83-100
D2ZXD1_NEIMU/92-109
D3A195_NEIMU/11-24
D3A195_NEIMU/137-154
D3A195_NEIMU/155-172
D3A195_NEIMU/173-190
D3A195_NEIMU/191-208
D3A195_NEIMU/2-19
D3A195_NEIMU/209-222
D3A195_NEIMU/331-343
D3A195_NEIMU/335-352
D3A195_NEIMU/344-357
D3A196_NEIMU/23-35
D3A196_NEIMU/27-44
D3A196_NEIMU/36-50
D3A313_NEISU/106-121
D3A313_NEISU/122-139
D3A313_NEISU/140-157
D3A313_NEISU/262-279
D3A313_NEISU/280-297
D3A313_NEISU/352-369
D3A313_NEISU/370-387
D3A313_NEISU/388-405
D3A313_NEISU/406-423
D3A313_NEISU/518-535
D3A313_NEISU/537-554
D3A313_NEISU/567-590
D3A313_NEISU/591-608
D3A4F0_NEISU/149-166
D3A4F0_NEISU/167-184
D3A4F0_NEISU/176-193
D3A4F0_NEISU/185-202
D3A4F0_NEISU/194-211
D3A4F0_NEISU/203-220
D3A4F0_NEISU/277-294
D3A4F0_NEISU/295-312
D3A4F0_NEISU/304-321
D3A4F0_NEISU/325-341
D3A4W7_NEISU/648-665
D3A4W7_NEISU/666-683
D3A4W7_NEISU/684-701
D3A4W7_NEISU/702-719
D3A4W7_NEISU/720-737
D3A4W7_NEISU/738-755
D3A707_NEISU/598-615
D3A707_NEISU/616-633
D3A707_NEISU/634-651
D3A707_NEISU/652-669
D3A707_NEISU/670-687
D3F873_CONWI/168-185
D3F873_CONWI/186-203
D3F873_CONWI/204-220
D3F873_CONWI/296-313
D3F873_CONWI/314-331
D3F873_CONWI/332-349
D3F873_CONWI/350-364
D3NU46_AZOS1/109-126
D3NU46_AZOS1/14-31
D3NU46_AZOS1/32-49
D3NU46_AZOS1/50-67
D3NU46_AZOS1/75-90
D3NU46_AZOS1/91-108
D3NUM6_AZOS1/107-122
D3NUM6_AZOS1/123-140
D3NUM6_AZOS1/141-158
D3NZD9_AZOS1/104-121
D3NZD9_AZOS1/1044-1061
D3NZD9_AZOS1/1062-1078
D3NZD9_AZOS1/1123-1140
D3NZD9_AZOS1/1141-1157
D3NZD9_AZOS1/1211-1228
D3NZD9_AZOS1/1281-1298
D3NZD9_AZOS1/1299-1315
D3NZD9_AZOS1/1360-1377
D3NZD9_AZOS1/1518-1535
D3NZD9_AZOS1/152-169
D3NZD9_AZOS1/1536-1552
D3NZD9_AZOS1/1606-1622
D3NZD9_AZOS1/161-178
D3NZD9_AZOS1/1667-1684
D3NZD9_AZOS1/1685-1701
D3NZD9_AZOS1/1755-1772
D3NZD9_AZOS1/18-31
D3NZD9_AZOS1/190-207
D3NZD9_AZOS1/23-40
D3NZD9_AZOS1/32-49
D3NZD9_AZOS1/3313-3330
D3NZD9_AZOS1/3331-3348
D3NZD9_AZOS1/3457-3474
D3NZD9_AZOS1/3508-3525
D3NZD9_AZOS1/3526-3543
D3NZD9_AZOS1/3562-3579
D3NZD9_AZOS1/3580-3597
D3NZD9_AZOS1/3694-3711
D3NZD9_AZOS1/3712-3728
D3NZD9_AZOS1/3730-3747
D3NZD9_AZOS1/3748-3765
D3NZD9_AZOS1/3766-3783
D3NZD9_AZOS1/3784-3801
D3NZD9_AZOS1/3802-3819
D3NZD9_AZOS1/3820-3837
D3NZD9_AZOS1/3952-3969
D3NZD9_AZOS1/3970-3987
D3NZD9_AZOS1/3988-4004
D3NZD9_AZOS1/4024-4041
D3NZD9_AZOS1/4042-4059
D3NZD9_AZOS1/4060-4077
D3NZD9_AZOS1/41-58
D3NZD9_AZOS1/4192-4209
D3NZD9_AZOS1/4210-4227
D3NZD9_AZOS1/4228-4245
D3NZD9_AZOS1/4246-4263
D3NZD9_AZOS1/4264-4281
D3NZD9_AZOS1/4297-4314
D3NZD9_AZOS1/4315-4332
D3NZD9_AZOS1/4333-4350
D3NZD9_AZOS1/4351-4368
D3NZD9_AZOS1/4483-4500
D3NZD9_AZOS1/4519-4536
D3NZD9_AZOS1/4537-4554
D3NZD9_AZOS1/4657-4668
D3NZD9_AZOS1/4660-4677
D3NZD9_AZOS1/4669-4686
D3NZD9_AZOS1/4678-4695
D3NZD9_AZOS1/4687-4702
D3NZD9_AZOS1/4696-4713
D3NZD9_AZOS1/4705-4722
D3NZD9_AZOS1/4874-4891
D3NZD9_AZOS1/4892-4909
D3NZD9_AZOS1/4910-4927
D3NZD9_AZOS1/4943-4959
D3NZD9_AZOS1/4961-4978
D3NZD9_AZOS1/4970-4987
D3NZD9_AZOS1/4988-5005
D3NZD9_AZOS1/50-67
D3NZD9_AZOS1/5006-5023
D3NZD9_AZOS1/5026-5043
D3NZD9_AZOS1/5122-5139
D3NZD9_AZOS1/5131-5148
D3NZD9_AZOS1/5140-5157
D3NZD9_AZOS1/5149-5166
D3NZD9_AZOS1/5158-5175
D3NZD9_AZOS1/5167-5184
D3NZD9_AZOS1/5176-5193
D3NZD9_AZOS1/5185-5202
D3NZD9_AZOS1/5194-5211
D3NZD9_AZOS1/5203-5220
D3NZD9_AZOS1/5221-5238
D3NZD9_AZOS1/5344-5361
D3NZD9_AZOS1/5362-5379
D3NZD9_AZOS1/5392-5409
D3NZD9_AZOS1/5410-5427
D3NZD9_AZOS1/5428-5445
D3NZD9_AZOS1/5446-5463
D3NZD9_AZOS1/5475-5495
D3NZD9_AZOS1/5578-5595
D3NZD9_AZOS1/5596-5613
D3NZD9_AZOS1/5619-5634
D3NZD9_AZOS1/5635-5652
D3NZD9_AZOS1/5653-5670
D3NZD9_AZOS1/5671-5688
D3NZD9_AZOS1/568-585
D3NZD9_AZOS1/5689-5706
D3NZD9_AZOS1/5707-5724
D3NZD9_AZOS1/5725-5742
D3NZD9_AZOS1/5743-5760
D3NZD9_AZOS1/5761-5778
D3NZD9_AZOS1/5779-5796
D3NZD9_AZOS1/5797-5814
D3NZD9_AZOS1/581-594
D3NZD9_AZOS1/5815-5832
D3NZD9_AZOS1/5835-5850
D3NZD9_AZOS1/586-603
D3NZD9_AZOS1/59-71
D3NZD9_AZOS1/5938-5955
D3NZD9_AZOS1/595-612
D3NZD9_AZOS1/5956-5973
D3NZD9_AZOS1/5989-6006
D3NZD9_AZOS1/6007-6022
D3NZD9_AZOS1/6025-6042
D3NZD9_AZOS1/6043-6060
D3NZD9_AZOS1/613-630
D3NZD9_AZOS1/631-648
D3NZD9_AZOS1/6410-6431
D3NZD9_AZOS1/649-666
D3NZD9_AZOS1/68-85
D3NZD9_AZOS1/685-702
D3NZD9_AZOS1/703-720
D3NZD9_AZOS1/747-759
D3NZD9_AZOS1/751-768
D3NZD9_AZOS1/760-777
D3NZD9_AZOS1/789-806
D3NZD9_AZOS1/798-815
D3NZD9_AZOS1/807-824
D3NZD9_AZOS1/86-103
D3NZD9_AZOS1/886-903
D3NZD9_AZOS1/965-982
D3P0F7_AZOS1/1001-1013
D3P0F7_AZOS1/1005-1022
D3P0F7_AZOS1/1014-1031
D3P0F7_AZOS1/1078-1095
D3P0F7_AZOS1/1087-1104
D3P0F7_AZOS1/1105-1122
D3P0F7_AZOS1/1174-1195
D3P0F7_AZOS1/1196-1213
D3P0F7_AZOS1/1277-1294
D3P0F7_AZOS1/1286-1303
D3P0F7_AZOS1/1367-1384
D3P0F7_AZOS1/1440-1457
D3P0F7_AZOS1/1458-1475
D3P0F7_AZOS1/1531-1548
D3P0F7_AZOS1/1540-1557
D3P0F7_AZOS1/1613-1630
D3P0F7_AZOS1/1631-1648
D3P0F7_AZOS1/809-821
D3P0F7_AZOS1/849-863
D3P0F7_AZOS1/914-931
D3P0F7_AZOS1/932-949
D3P0R7_AZOS1/103-120
D3P0R7_AZOS1/121-138
D3P0R7_AZOS1/13-29
D3P0R7_AZOS1/139-156
D3P0R7_AZOS1/157-174
D3P0R7_AZOS1/175-192
D3P0R7_AZOS1/31-48
D3P0R7_AZOS1/49-66
D3P0R7_AZOS1/67-84
D3P0R7_AZOS1/76-93
D3P0R7_AZOS1/85-102
D3P0R7_AZOS1/94-111
D3P520_AZOS1/2630-2644
D3P520_AZOS1/2645-2662
D3P520_AZOS1/2770-2784
D3P520_AZOS1/2776-2793
D3P520_AZOS1/2794-2811
D3P520_AZOS1/2812-2829
D3P520_AZOS1/2862-2879
D3P520_AZOS1/2880-2897
D3P520_AZOS1/2889-2905
D3P5M2_AZOS1/174-191
D3P5M2_AZOS1/192-209
D3P5M2_AZOS1/210-223
D3P5M2_AZOS1/312-329
D3P5M2_AZOS1/330-347
D3P5M2_AZOS1/339-356
D3P5M2_AZOS1/348-365
D3P5M2_AZOS1/357-374
D3P5M2_AZOS1/366-378
D3P5M2_AZOS1/379-392
D3P5M2_AZOS1/404-419
D3P5M2_AZOS1/606-623
D3P5M2_AZOS1/624-641
D3P5M2_AZOS1/761-778
D3P7Z0_AZOS1/437-454
D3P7Z0_AZOS1/545-562
D3P7Z0_AZOS1/563-580
D3P7Z0_AZOS1/581-598
D3P7Z0_AZOS1/605-620
D3P7Z0_AZOS1/621-638
D3P7Z0_AZOS1/639-656
D3P7Z0_AZOS1/675-692
D3P7Z0_AZOS1/693-710
D3Q310_STANL/379-396
D3Q310_STANL/397-414
D3Q310_STANL/415-432
D3Q310_STANL/433-450
D3Q310_STANL/451-468
D3Q310_STANL/478-495
D3Q310_STANL/496-512
D3Q311_STANL/387-404
D3Q311_STANL/405-422
D3Q311_STANL/441-458
D3Q311_STANL/459-476
D3Q311_STANL/477-494
D3Q311_STANL/495-519
D3Q322_STANL/104-121
D3Q322_STANL/122-139
D3Q322_STANL/140-157
D3Q322_STANL/158-175
D3Q322_STANL/176-193
D3Q322_STANL/194-207
D3Q322_STANL/50-67
D3Q322_STANL/71-85
D3Q322_STANL/86-103
D3Q323_STANL/104-121
D3Q323_STANL/122-139
D3Q323_STANL/131-148
D3Q323_STANL/140-157
D3Q323_STANL/149-166
D3Q323_STANL/158-175
D3Q323_STANL/167-180
D3Q323_STANL/50-67
D3Q323_STANL/71-85
D3Q6I3_STANL/239-256
D3Q6I3_STANL/257-274
D3Q6I3_STANL/287-304
D3Q6I3_STANL/305-322
D3Q6I3_STANL/314-331
D3Q6I3_STANL/332-349
D3Q6I3_STANL/350-367
D3Q6I3_STANL/368-385
D3Q6I3_STANL/386-403
D3Q6V4_STANL/215-232
D3Q6V4_STANL/233-250
D3Q6V4_STANL/242-259
D3Q6V4_STANL/251-268
D3Q6V4_STANL/260-277
D3Q6V4_STANL/278-295
D3Q6V4_STANL/296-313
D3Q6V4_STANL/314-331
D3Q6V4_STANL/332-348
D3Q7Q3_STANL/312-327
D3Q7Q3_STANL/341-358
D3Q7Q3_STANL/359-376
D3Q7Q3_STANL/377-394
D3Q7Q3_STANL/395-412
D3Q7Q3_STANL/404-421
D3Q7Q3_STANL/413-430
D3Q7Q3_STANL/422-439
D3Q7Q3_STANL/440-457
D3Q7Q3_STANL/458-475
D3Q9W2_STANL/381-398
D3Q9W2_STANL/399-416
D3Q9W2_STANL/417-433
D3Q9W2_STANL/426-443
D3Q9W2_STANL/435-452
D3Q9W2_STANL/444-459
D3Q9W2_STANL/453-470
D3Q9W2_STANL/462-479
D3Q9W2_STANL/471-488
D3Q9W2_STANL/480-497
D3Q9W2_STANL/489-506
D3QAR6_STANL/272-282
D3QAR6_STANL/294-306
D3QAR6_STANL/313-328
D3QAR6_STANL/347-364
D3QAR6_STANL/384-399
D3QAR6_STANL/391-408
D3QAR6_STANL/400-417
D3QAR6_STANL/418-435
D3QAR6_STANL/427-444
D3QAR6_STANL/436-453
D3QAR6_STANL/445-462
D3QAR6_STANL/454-471
D3QAR6_STANL/463-480
D3QAR6_STANL/472-489
D3QAR6_STANL/507-523
D3RMD9_ALLVD/3204-3220
D3RMD9_ALLVD/3221-3238
D3RMD9_ALLVD/3239-3256
D3RMD9_ALLVD/3288-3301
D3RMD9_ALLVD/3357-3374
D3RMD9_ALLVD/3375-3392
D3RMD9_ALLVD/3424-3437
D3RMD9_ALLVD/3493-3510
D3RMD9_ALLVD/3511-3528
D3RMD9_ALLVD/3560-3573
D3RMD9_ALLVD/3629-3646
D3RMD9_ALLVD/3638-3655
D3RMD9_ALLVD/3647-3664
D3RMD9_ALLVD/3656-3673
D3RME0_ALLVD/1867-1883
D3RME0_ALLVD/1884-1901
D3RME0_ALLVD/1902-1919
D3RME0_ALLVD/1951-1964
D3RME0_ALLVD/2020-2037
D3RME0_ALLVD/2038-2055
D3RME0_ALLVD/2087-2100
D3RME0_ALLVD/2156-2173
D3RME0_ALLVD/2165-2182
D3RME0_ALLVD/2183-2200
D3RRC1_ALLVD/1054-1071
D3RRC1_ALLVD/1072-1089
D3RRC1_ALLVD/1090-1107
D3RRC1_ALLVD/1108-1125
D3RRC1_ALLVD/205-222
D3RRC1_ALLVD/223-240
D3RRC1_ALLVD/429-446
D3RRC1_ALLVD/447-463
D3RRC1_ALLVD/862-874
D3RRC1_ALLVD/884-901
D3RRC1_ALLVD/893-910
D3RRC1_ALLVD/902-919
D3RRC1_ALLVD/911-928
D3RRC1_ALLVD/988-1005
D3S9W3_THISK/380-397
D3S9W3_THISK/398-415
D3S9W3_THISK/416-433
D4E064_SEROD/350-367
D4E064_SEROD/359-376
D4E064_SEROD/368-385
D4E064_SEROD/377-394
D4E6W2_SEROD/1-16
D4E6W2_SEROD/17-34
D4E6W2_SEROD/37-54
D4ECM3_AGGAC/730-747
D4ECM3_AGGAC/739-756
D4ECM3_AGGAC/748-765
D4ECM3_AGGAC/757-774
D4ECM3_AGGAC/766-783
D4ECM3_AGGAC/775-792
D4ECM3_AGGAC/793-810
D4ECM3_AGGAC/811-828
D4ECM3_AGGAC/829-846
D4I3V9_ERWAC/339-356
D4I3V9_ERWAC/357-374
D4I3V9_ERWAC/366-383
D4IFD7_ERWAE/339-356
D4IFD7_ERWAE/357-374
D4IFD7_ERWAE/366-383
D4L9Z4_9FIRM/197-214
D4L9Z4_9FIRM/206-223
D4L9Z4_9FIRM/215-228
D4L9Z4_9FIRM/224-241
D4L9Z4_9FIRM/23-40
D4L9Z4_9FIRM/233-250
D4L9Z4_9FIRM/242-259
D4L9Z4_9FIRM/269-286
D4L9Z4_9FIRM/287-304
D4L9Z4_9FIRM/305-322
D4L9Z4_9FIRM/323-340
D4L9Z4_9FIRM/341-358
D4L9Z4_9FIRM/359-376
D4L9Z4_9FIRM/377-394
D4L9Z4_9FIRM/395-412
D4L9Z4_9FIRM/41-58
D4L9Z4_9FIRM/413-430
D4L9Z4_9FIRM/422-439
D4L9Z4_9FIRM/431-448
D4L9Z4_9FIRM/440-457
D4L9Z4_9FIRM/449-466
D4L9Z4_9FIRM/458-475
D4L9Z4_9FIRM/467-484
D4L9Z4_9FIRM/476-493
D4L9Z4_9FIRM/485-498
D4L9Z4_9FIRM/503-520
D4L9Z4_9FIRM/521-538
D4L9Z4_9FIRM/59-74
D4L9Z4_9FIRM/646-663
D4L9Z4_9FIRM/664-679
D4L9Z4_9FIRM/682-699
D4L9Z4_9FIRM/7-22
D4L9Z4_9FIRM/77-94
D4L9Z4_9FIRM/95-112
D4SS31_9XANT/113-130
D4SS31_9XANT/247-264
D4SS31_9XANT/265-282
D4SS31_9XANT/95-112
D4TEW0_9NOST/434-451
D4TEW0_9NOST/456-468
D4TEW0_9NOST/472-487
D4TEW0_9NOST/491-506
D4TEW0_9NOST/510-525
D4TFZ9_9NOST/8034-8061
D4TFZ9_9NOST/8080-8097
D4TFZ9_9NOST/8098-8115
D4TFZ9_9NOST/8116-8133
D4TFZ9_9NOST/8134-8151
D4TFZ9_9NOST/8170-8187
D4XAY2_9BURK/3478-3492
D4XAY2_9BURK/3555-3570
D4XAY2_9BURK/3562-3579
D4XAY2_9BURK/3571-3588
D4XAY2_9BURK/3580-3597
D4XAY2_9BURK/3598-3615
D4XAY2_9BURK/3616-3633
D4YYL0_SPHJU/487-504
D4YYL0_SPHJU/496-512
D4YYL0_SPHJU/639-654
D4YYL0_SPHJU/657-674
D4YYL0_SPHJU/675-692
D4YYL0_SPHJU/699-716
D4YYV4_SPHJU/2106-2123
D4YYV4_SPHJU/2124-2141
D4Z5Y2_SPHJU/1082-1099
D4Z5Y2_SPHJU/1100-1117
D4Z5Y2_SPHJU/1228-1245
D4Z5Y2_SPHJU/1237-1254
D4Z5Y2_SPHJU/1246-1263
D4Z5Y2_SPHJU/1255-1272
D4Z5Y2_SPHJU/1273-1290
D4Z5Y2_SPHJU/1383-1398
D4Z5Y2_SPHJU/1390-1407
D4Z5Y2_SPHJU/1408-1425
D4Z5Y2_SPHJU/1417-1434
D4Z5Y2_SPHJU/1435-1452
D4Z5Y2_SPHJU/1545-1560
D4Z5Y2_SPHJU/1552-1569
D4Z5Y2_SPHJU/1570-1587
D4Z5Y2_SPHJU/1579-1596
D4Z5Y2_SPHJU/1597-1614
D4Z5Y2_SPHJU/1707-1722
D4Z5Y2_SPHJU/1741-1758
D4Z5Y2_SPHJU/1857-1873
D4Z5Y2_SPHJU/1874-1891
D4Z5Y2_SPHJU/1983-2000
D4Z5Y2_SPHJU/2001-2018
D4Z5Y2_SPHJU/2134-2151
D4Z5Y2_SPHJU/2253-2270
D4Z5Y2_SPHJU/2271-2288
D4Z5Y2_SPHJU/2289-2306
D4Z5Y2_SPHJU/2381-2398
D4Z5Y2_SPHJU/2472-2489
D4Z5Y2_SPHJU/2481-2498
D4Z5Y2_SPHJU/2503-2519
D4Z5Y2_SPHJU/2590-2607
D4Z5Y2_SPHJU/2954-2971
D4Z5Y2_SPHJU/3080-3097
D4Z5Y2_SPHJU/3206-3223
D4Z5Y2_SPHJU/3316-3333
D4Z5Y2_SPHJU/332-349
D4Z5Y2_SPHJU/3334-3351
D4Z5Y2_SPHJU/3439-3463
D4Z5Y2_SPHJU/3466-3483
D4Z5Y2_SPHJU/350-367
D4Z5Y2_SPHJU/3657-3670
D4Z5Y2_SPHJU/3662-3679
D4Z5Y2_SPHJU/3860-3883
D4Z5Y2_SPHJU/615-631
D4Z5Y2_SPHJU/764-781
D4Z5Y2_SPHJU/782-799
D4Z5Y2_SPHJU/923-940
D4Z5Y2_SPHJU/941-958
D4Z6T8_SPHJU/1055-1072
D4Z6T8_SPHJU/1064-1081
D4Z6T8_SPHJU/1073-1090
D4Z6T8_SPHJU/1082-1099
D4Z6T8_SPHJU/1091-1108
D4Z6T8_SPHJU/1100-1117
D4Z6T8_SPHJU/1109-1126
D4Z6T8_SPHJU/1118-1135
D4Z6T8_SPHJU/137-154
D4Z6T8_SPHJU/155-172
D4Z6T8_SPHJU/173-185
D4Z6T8_SPHJU/192-206
D4Z6T8_SPHJU/198-215
D4Z6T8_SPHJU/234-248
D4Z6T8_SPHJU/249-264
D4Z6T8_SPHJU/265-282
D4Z6T8_SPHJU/283-300
D4Z6T8_SPHJU/301-318
D4Z6T8_SPHJU/828-840
D4Z6T8_SPHJU/841-858
D4Z6T8_SPHJU/930-947
D4Z6T8_SPHJU/939-956
D4Z6T8_SPHJU/948-965
D4Z6T8_SPHJU/957-974
D4Z6T8_SPHJU/966-983
D4Z6T8_SPHJU/975-992
D4ZGW8_SHEVD/1001-1018
D4ZGW8_SHEVD/1019-1036
D4ZGW8_SHEVD/1037-1054
D4ZGW8_SHEVD/1147-1164
D4ZGW8_SHEVD/1156-1173
D4ZGW8_SHEVD/1174-1191
D4ZGW8_SHEVD/1183-1200
D4ZGW8_SHEVD/1201-1218
D4ZGW8_SHEVD/1219-1236
D4ZGW8_SHEVD/1329-1346
D4ZGW8_SHEVD/1338-1355
D4ZGW8_SHEVD/1356-1373
D4ZGW8_SHEVD/1365-1382
D4ZGW8_SHEVD/1383-1400
D4ZGW8_SHEVD/1401-1418
D4ZGW8_SHEVD/1511-1528
D4ZGW8_SHEVD/1520-1537
D4ZGW8_SHEVD/1538-1555
D4ZGW8_SHEVD/1547-1564
D4ZGW8_SHEVD/1565-1582
D4ZGW8_SHEVD/1583-1600
D4ZGW8_SHEVD/1693-1710
D4ZGW8_SHEVD/1702-1719
D4ZGW8_SHEVD/1720-1737
D4ZGW8_SHEVD/1729-1746
D4ZGW8_SHEVD/1747-1764
D4ZGW8_SHEVD/1765-1782
D4ZGW8_SHEVD/1875-1892
D4ZGW8_SHEVD/1884-1901
D4ZGW8_SHEVD/1902-1919
D4ZGW8_SHEVD/1911-1928
D4ZGW8_SHEVD/1929-1946
D4ZGW8_SHEVD/1947-1964
D4ZGW8_SHEVD/2057-2074
D4ZGW8_SHEVD/2066-2083
D4ZGW8_SHEVD/2084-2101
D4ZGW8_SHEVD/2093-2110
D4ZGW8_SHEVD/2111-2128
D4ZGW8_SHEVD/2129-2146
D4ZGW8_SHEVD/801-818
D4ZGW8_SHEVD/819-836
D4ZGW8_SHEVD/837-854
D4ZGW8_SHEVD/855-872
D4ZGW8_SHEVD/965-982
D4ZGW8_SHEVD/974-991
D4ZGW8_SHEVD/992-1009
D4ZN50_SPIPL/1109-1126
D4ZN50_SPIPL/1118-1133
D4ZN50_SPIPL/1136-1153
D4ZN50_SPIPL/1392-1403
D4ZN50_SPIPL/1413-1431
D4ZN50_SPIPL/1425-1440
D4ZN50_SPIPL/1432-1449
D4ZN50_SPIPL/1441-1458
D4ZN50_SPIPL/1450-1467
D4ZN50_SPIPL/1459-1476
D4ZN50_SPIPL/285-302
D4ZN50_SPIPL/303-320
D4ZN50_SPIPL/321-338
D4ZN50_SPIPL/339-356
D4ZN50_SPIPL/357-374
D4ZN50_SPIPL/375-392
D4ZN50_SPIPL/393-410
D4ZN50_SPIPL/402-419
D4ZN50_SPIPL/411-428
D4ZN50_SPIPL/420-437
D4ZN50_SPIPL/692-709
D4ZN50_SPIPL/710-727
D4ZN50_SPIPL/728-743
D4ZN50_SPIPL/746-763
D4ZN50_SPIPL/764-781
D4ZN50_SPIPL/782-799
D4ZN50_SPIPL/800-817
D4ZN50_SPIPL/818-835
D4ZN50_SPIPL/836-853
D4ZN50_SPIPL/854-871
D4ZNJ8_SPIPL/103-120
D4ZNJ8_SPIPL/121-138
D4ZNJ8_SPIPL/139-156
D4ZNJ8_SPIPL/157-174
D4ZNJ8_SPIPL/175-192
D4ZNJ8_SPIPL/193-210
D4ZNJ8_SPIPL/211-228
D4ZNJ8_SPIPL/220-237
D4ZNJ8_SPIPL/667-683
D4ZNJ8_SPIPL/67-84
D4ZNJ8_SPIPL/85-102
D4ZPJ9_SPIPL/106-123
D4ZPJ9_SPIPL/115-132
D4ZPJ9_SPIPL/124-141
D4ZPJ9_SPIPL/142-159
D4ZPJ9_SPIPL/160-177
D4ZPJ9_SPIPL/178-195
D4ZPJ9_SPIPL/70-87
D4ZPJ9_SPIPL/79-96
D4ZPJ9_SPIPL/88-105
D4ZPJ9_SPIPL/97-114
D4ZPL3_SPIPL/489-506
D4ZPL3_SPIPL/507-524
D4ZPL3_SPIPL/516-533
D4ZPL3_SPIPL/525-542
D4ZPL3_SPIPL/534-551
D4ZPL3_SPIPL/543-560
D4ZPL3_SPIPL/552-569
D4ZPL3_SPIPL/561-578
D4ZPL3_SPIPL/579-592
D4ZPL3_SPIPL/590-606
D4ZPL5_SPIPL/592-609
D4ZPL5_SPIPL/601-618
D4ZPL5_SPIPL/610-627
D4ZPL5_SPIPL/619-636
D4ZPL5_SPIPL/637-654
D4ZPL5_SPIPL/655-672
D4ZPL8_SPIPL/318-335
D4ZPL8_SPIPL/336-353
D4ZPL8_SPIPL/354-371
D4ZPL8_SPIPL/372-389
D4ZPL8_SPIPL/390-407
D4ZPL8_SPIPL/408-425
D4ZPM0_SPIPL/656-673
D4ZPM0_SPIPL/674-691
D4ZPM0_SPIPL/692-709
D4ZPM0_SPIPL/710-727
D4ZPM0_SPIPL/728-745
D4ZPM2_SPIPL/595-612
D4ZPM2_SPIPL/613-630
D4ZPM2_SPIPL/631-648
D4ZPM2_SPIPL/649-666
D4ZPM4_SPIPL/483-500
D4ZPM4_SPIPL/501-518
D4ZPM4_SPIPL/510-527
D4ZPM4_SPIPL/519-536
D4ZPM4_SPIPL/528-545
D4ZPM4_SPIPL/537-554
D4ZPM4_SPIPL/546-563
D4ZPM4_SPIPL/555-572
D4ZPM4_SPIPL/564-581
D4ZPM4_SPIPL/573-586
D4ZPM4_SPIPL/583-600
D4ZQ90_SPIPL/114-131
D4ZQ90_SPIPL/132-149
D4ZQ90_SPIPL/151-168
D4ZQ90_SPIPL/169-186
D4ZQ90_SPIPL/187-204
D4ZQ90_SPIPL/208-223
D4ZQ90_SPIPL/241-258
D4ZQ90_SPIPL/392-409
D4ZQ90_SPIPL/410-427
D4ZQ90_SPIPL/429-446
D4ZQ90_SPIPL/447-464
D4ZQ90_SPIPL/465-482
D4ZQ90_SPIPL/486-501
D4ZQ90_SPIPL/522-536
D4ZQ90_SPIPL/692-708
D4ZQ90_SPIPL/712-726
D4ZQ90_SPIPL/718-735
D4ZQ90_SPIPL/736-753
D4ZQ90_SPIPL/754-771
D4ZQ90_SPIPL/772-789
D4ZQU9_SPIPL/108-125
D4ZQU9_SPIPL/72-89
D4ZQU9_SPIPL/90-107
D4ZSJ2_SPIPL/887-904
D4ZSJ2_SPIPL/905-922
D4ZSJ2_SPIPL/923-940
D4ZSJ2_SPIPL/941-958
D4ZSJ2_SPIPL/960-977
D4ZSR9_SPIPL/115-132
D4ZSR9_SPIPL/133-150
D4ZSR9_SPIPL/151-168
D4ZSR9_SPIPL/169-186
D4ZSR9_SPIPL/27-42
D4ZSR9_SPIPL/61-78
D4ZSR9_SPIPL/79-96
D4ZSR9_SPIPL/97-114
D4ZTQ3_SPIPL/113-130
D4ZTQ3_SPIPL/122-136
D4ZTQ3_SPIPL/131-149
D4ZTQ3_SPIPL/32-49
D4ZTQ3_SPIPL/59-76
D4ZTQ3_SPIPL/77-94
D4ZTQ3_SPIPL/95-112
D4ZV00_SPIPL/100-117
D4ZV00_SPIPL/109-126
D4ZV00_SPIPL/118-135
D4ZV00_SPIPL/136-153
D4ZV00_SPIPL/60-72
D4ZV00_SPIPL/64-81
D4ZV00_SPIPL/73-90
D4ZV00_SPIPL/82-99
D4ZV00_SPIPL/91-108
D4ZV91_SPIPL/124-141
D4ZV91_SPIPL/53-70
D4ZV91_SPIPL/72-87
D4ZV91_SPIPL/91-110
D4ZWK3_SPIPL/138-155
D4ZWK3_SPIPL/177-193
D4ZWK3_SPIPL/199-211
D4ZWK3_SPIPL/218-230
D4ZWK3_SPIPL/256-266
D4ZWK3_SPIPL/27-39
D4ZWK3_SPIPL/272-287
D4ZWK3_SPIPL/292-305
D4ZWK3_SPIPL/326-340
D4ZWK3_SPIPL/345-358
D4ZWK3_SPIPL/367-379
D4ZWK3_SPIPL/393-407
D4ZWK3_SPIPL/409-430
D4ZWK3_SPIPL/470-487
D4ZWK3_SPIPL/488-505
D4ZWK3_SPIPL/506-523
D4ZWK3_SPIPL/524-541
D4ZWK3_SPIPL/69-83
D4ZX28_SPIPL/197-214
D4ZX28_SPIPL/215-232
D4ZX28_SPIPL/233-250
D4ZX28_SPIPL/251-268
D4ZX28_SPIPL/269-286
D4ZX28_SPIPL/287-304
D4ZX28_SPIPL/305-322
D4ZX28_SPIPL/314-331
D4ZX28_SPIPL/323-340
D4ZX28_SPIPL/332-349
D4ZX28_SPIPL/341-358
D4ZX28_SPIPL/350-367
D4ZX28_SPIPL/359-376
D4ZX28_SPIPL/368-385
D4ZX28_SPIPL/377-394
D4ZXB8_SPIPL/114-131
D4ZXB8_SPIPL/132-149
D4ZXB8_SPIPL/24-41
D4ZXB8_SPIPL/42-59
D4ZXB8_SPIPL/60-77
D4ZXB8_SPIPL/78-95
D4ZXB8_SPIPL/96-113
D4ZYN6_SPIPL/270-287
D4ZYN6_SPIPL/288-305
D4ZYN6_SPIPL/306-323
D4ZYN6_SPIPL/324-341
D4ZYN6_SPIPL/342-359
D4ZZX5_SPIPL/2-19
D4ZZX5_SPIPL/20-37
D5A022_SPIPL/100-117
D5A022_SPIPL/109-126
D5A022_SPIPL/118-132
D5A022_SPIPL/136-153
D5A022_SPIPL/64-81
D5A022_SPIPL/73-90
D5A022_SPIPL/82-99
D5A022_SPIPL/91-108
D5A143_SPIPL/116-133
D5A143_SPIPL/134-151
D5A143_SPIPL/152-169
D5A143_SPIPL/170-187
D5A143_SPIPL/188-205
D5A143_SPIPL/206-223
D5A143_SPIPL/26-41
D5A143_SPIPL/44-61
D5A143_SPIPL/62-79
D5A143_SPIPL/80-97
D5A143_SPIPL/98-115
D5A166_SPIPL/517-533
D5A166_SPIPL/525-542
D5A166_SPIPL/534-551
D5A166_SPIPL/543-560
D5A166_SPIPL/552-564
D5A166_SPIPL/562-579
D5A1X2_SPIPL/1519-1536
D5A1X2_SPIPL/1537-1554
D5A1X2_SPIPL/1555-1572
D5A1X2_SPIPL/1573-1590
D5A1X2_SPIPL/1591-1608
D5A1X2_SPIPL/1609-1626
D5A1X2_SPIPL/1627-1644
D5A1X2_SPIPL/1645-1662
D5A1X2_SPIPL/1663-1680
D5A1X2_SPIPL/1681-1698
D5A1X2_SPIPL/1699-1716
D5A261_SPIPL/105-122
D5A261_SPIPL/114-131
D5A261_SPIPL/123-140
D5A261_SPIPL/132-149
D5A261_SPIPL/150-167
D5A261_SPIPL/168-185
D5A261_SPIPL/186-203
D5A261_SPIPL/60-77
D5A261_SPIPL/78-95
D5A261_SPIPL/96-113
D5A262_SPIPL/28-39
D5A262_SPIPL/31-48
D5A262_SPIPL/40-57
D5A262_SPIPL/58-75
D5A262_SPIPL/76-93
D5A265_SPIPL/103-120
D5A265_SPIPL/112-127
D5A265_SPIPL/121-138
D5A265_SPIPL/139-156
D5A265_SPIPL/157-174
D5A265_SPIPL/175-192
D5A265_SPIPL/193-210
D5A265_SPIPL/85-102
D5A265_SPIPL/94-111
D5A3U9_SPIPL/100-117
D5A3U9_SPIPL/109-126
D5A3U9_SPIPL/118-135
D5A3U9_SPIPL/136-153
D5A3U9_SPIPL/60-72
D5A3U9_SPIPL/64-81
D5A3U9_SPIPL/73-90
D5A3U9_SPIPL/82-99
D5A3U9_SPIPL/91-108
D5A490_SPIPL/816-833
D5A490_SPIPL/834-851
D5A490_SPIPL/852-869
D5A490_SPIPL/870-887
D5A490_SPIPL/888-905
D5A490_SPIPL/906-923
D5A588_SPIPL/100-117
D5A588_SPIPL/109-126
D5A588_SPIPL/118-135
D5A588_SPIPL/127-140
D5A588_SPIPL/136-153
D5A588_SPIPL/64-81
D5A588_SPIPL/82-99
D5A588_SPIPL/91-108
D5A5H4_SPIPL/1002-1019
D5A5H4_SPIPL/1020-1037
D5A5H4_SPIPL/1029-1046
D5A5H4_SPIPL/1038-1055
D5A5H4_SPIPL/1047-1064
D5A5H4_SPIPL/1056-1073
D5A5H4_SPIPL/1065-1082
D5A5H4_SPIPL/1083-1100
D5A5H4_SPIPL/260-277
D5A5H4_SPIPL/278-295
D5A5H4_SPIPL/296-313
D5A5H4_SPIPL/314-331
D5A5H4_SPIPL/332-349
D5A5H4_SPIPL/350-365
D5A5H4_SPIPL/368-385
D5A5H4_SPIPL/386-403
D5A5H4_SPIPL/395-412
D5A5H4_SPIPL/404-421
D5A5H4_SPIPL/413-430
D5A5H4_SPIPL/422-439
D5A5H4_SPIPL/431-448
D5A5H4_SPIPL/440-457
D5A5H4_SPIPL/449-466
D5A5H4_SPIPL/840-857
D5A5H4_SPIPL/858-875
D5A5H4_SPIPL/876-893
D5A5H4_SPIPL/894-911
D5A5H4_SPIPL/930-947
D5A5H4_SPIPL/950-965
D5A5H4_SPIPL/966-983
D5A5H4_SPIPL/984-1001
D5A5H5_SPIPL/179-196
D5A5H5_SPIPL/206-223
D5A5H5_SPIPL/215-232
D5A5H5_SPIPL/224-241
D5A5H5_SPIPL/233-250
D5A5H5_SPIPL/242-259
D5A5H5_SPIPL/251-268
D5A5H5_SPIPL/270-286
D5A5H5_SPIPL/2702-2719
D5A5H5_SPIPL/2720-2737
D5A5H5_SPIPL/2738-2755
D5A5H5_SPIPL/287-304
D5A5H5_SPIPL/305-322
D5A5H5_SPIPL/323-340
D5A5H5_SPIPL/341-358
D5A5H5_SPIPL/350-367
D5A5H5_SPIPL/359-376
D5A5H5_SPIPL/368-385
D5A5H5_SPIPL/377-394
D5A5H5_SPIPL/386-403
D5A5I0_SPIPL/1968-1985
D5A5I0_SPIPL/1986-2003
D5A5I0_SPIPL/2004-2021
D5A5I0_SPIPL/2022-2039
D5A5I0_SPIPL/2040-2057
D5A5I0_SPIPL/2058-2075
D5A5I0_SPIPL/2076-2093
D5A5I0_SPIPL/2094-2111
D5A5I0_SPIPL/2112-2129
D5A5I0_SPIPL/2130-2147
D5A6A2_SPIPL/108-125
D5A6A2_SPIPL/117-134
D5A6A2_SPIPL/126-143
D5A6A2_SPIPL/144-161
D5A6A2_SPIPL/63-80
D5A6A2_SPIPL/72-89
D5A6A2_SPIPL/81-98
D5A6A2_SPIPL/90-107
D5A6A2_SPIPL/99-116
D5AL67_RHOCB/422-439
D5AL67_RHOCB/442-457
D5AL67_RHOCB/449-466
D5AL67_RHOCB/458-475
D5AL67_RHOCB/467-484
D5AL87_RHOCB/416-426
D5AL87_RHOCB/553-570
D5AL87_RHOCB/571-588
D5AL87_RHOCB/589-606
D5AL87_RHOCB/607-624
D5AL87_RHOCB/625-642
D5AL87_RHOCB/643-660
D5AL87_RHOCB/652-669
D5AL87_RHOCB/661-678
D5AL87_RHOCB/670-687
D5AL87_RHOCB/679-692
D5AL87_RHOCB/688-705
D5AL87_RHOCB/706-718
D5AL87_RHOCB/727-739
D5AL87_RHOCB/740-757
D5AL87_RHOCB/758-775
D5AL87_RHOCB/776-793
D5ALX5_RHOCB/115-132
D5ALX5_RHOCB/133-150
D5ALX5_RHOCB/142-159
D5ALX5_RHOCB/151-168
D5ALX5_RHOCB/160-177
D5ALX5_RHOCB/178-195
D5ALX5_RHOCB/197-213
D5ALX5_RHOCB/205-222
D5ALX5_RHOCB/79-96
D5ALX5_RHOCB/97-114
D5AMB7_RHOCB/190-207
D5AMB7_RHOCB/252-269
D5AMB7_RHOCB/261-278
D5AMB7_RHOCB/270-287
D5AMB7_RHOCB/279-295
D5AMB7_RHOCB/422-434
D5AMB7_RHOCB/432-448
D5AMB7_RHOCB/512-528
D5AMB7_RHOCB/592-609
D5AMB7_RHOCB/610-624
D5AMB7_RHOCB/687-704
D5AMB7_RHOCB/765-782
D5AMB7_RHOCB/775-791
D5AMB7_RHOCB/783-800
D5AMB7_RHOCB/792-808
D5AMB7_RHOCB/938-955
D5AMB7_RHOCB/94-111
D5AMB7_RHOCB/956-973
D5AMB7_RHOCB/965-982
D5AMH4_RHOCB/512-529
D5AMH4_RHOCB/530-547
D5AMH4_RHOCB/539-556
D5AMH4_RHOCB/548-565
D5AMH4_RHOCB/557-574
D5AMH4_RHOCB/650-667
D5AMH4_RHOCB/659-676
D5AMH4_RHOCB/668-685
D5AMH4_RHOCB/677-694
D5AMH4_RHOCB/769-786
D5AMH4_RHOCB/861-878
D5AMH4_RHOCB/954-971
D5ANA5_RHOCB/193-210
D5ANA5_RHOCB/211-226
D5ANA5_RHOCB/287-304
D5ANA5_RHOCB/305-322
D5ANA5_RHOCB/377-394
D5ANA5_RHOCB/395-412
D5ANA5_RHOCB/413-430
D5ANA5_RHOCB/506-523
D5AQ43_RHOCB/104-121
D5AQ43_RHOCB/122-139
D5AQ43_RHOCB/140-157
D5AQ43_RHOCB/158-174
D5AQ43_RHOCB/176-188
D5AQ43_RHOCB/189-205
D5AQ43_RHOCB/198-214
D5AQ43_RHOCB/206-223
D5AQ43_RHOCB/254-269
D5AQ43_RHOCB/57-67
D5AQ43_RHOCB/68-85
D5AQ43_RHOCB/86-103
D5AR78_RHOCB/248-265
D5AR78_RHOCB/266-283
D5AR78_RHOCB/284-301
D5AR78_RHOCB/302-319
D5AR78_RHOCB/320-337
D5AR78_RHOCB/338-355
D5AR78_RHOCB/356-373
D5AR78_RHOCB/374-391
D5AR78_RHOCB/46-63
D5AR78_RHOCB/531-548
D5AR78_RHOCB/540-557
D5AR78_RHOCB/558-575
D5AR78_RHOCB/576-593
D5AR78_RHOCB/596-611
D5AR78_RHOCB/620-636
D5AR78_RHOCB/639-651
D5AR78_RHOCB/64-81
D5ARB0_RHOCB/102-119
D5ARB0_RHOCB/111-128
D5ARB0_RHOCB/129-146
D5ARB0_RHOCB/147-168
D5ARB0_RHOCB/238-255
D5ARB0_RHOCB/256-273
D5ARB0_RHOCB/274-291
D5ARB0_RHOCB/292-309
D5ARB0_RHOCB/310-327
D5ARB0_RHOCB/328-345
D5ASA8_RHOCB/166-183
D5ASA8_RHOCB/186-201
D5ASA8_RHOCB/231-243
D5ASA8_RHOCB/244-261
D5ASA8_RHOCB/262-279
D5ASA8_RHOCB/280-297
D5ASA8_RHOCB/298-315
D5ASA8_RHOCB/316-333
D5ASA8_RHOCB/418-435
D5ASA8_RHOCB/436-453
D5AT01_RHOCB/152-169
D5AT01_RHOCB/161-178
D5AT01_RHOCB/170-187
D5AT01_RHOCB/179-196
D5AT01_RHOCB/188-205
D5AT01_RHOCB/197-214
D5AT01_RHOCB/206-223
D5AT01_RHOCB/215-232
D5AT01_RHOCB/233-250
D5AT01_RHOCB/251-268
D5AT01_RHOCB/274-288
D5AT01_RHOCB/31-47
D5AT01_RHOCB/343-360
D5AT01_RHOCB/352-369
D5AT01_RHOCB/361-378
D5AT01_RHOCB/370-387
D5AT01_RHOCB/388-405
D5AT01_RHOCB/39-56
D5AT01_RHOCB/406-423
D5AT01_RHOCB/424-440
D5AT01_RHOCB/442-459
D5AT01_RHOCB/460-477
D5AT01_RHOCB/478-495
D5AT01_RHOCB/496-513
D5AT01_RHOCB/66-80
D5AT01_RHOCB/81-98
D5AUK6_RHOCB/1002-1019
D5AUK6_RHOCB/1060-1076
D5AUK6_RHOCB/1077-1094
D5AUK6_RHOCB/1104-1121
D5AUK6_RHOCB/1122-1135
D5AUK6_RHOCB/1160-1177
D5AUK6_RHOCB/1178-1195
D5AUK6_RHOCB/1196-1213
D5AUK6_RHOCB/1338-1355
D5AUK6_RHOCB/1356-1373
D5AUK6_RHOCB/1374-1391
D5AUK6_RHOCB/1392-1409
D5AUK6_RHOCB/1410-1427
D5AUK6_RHOCB/1428-1445
D5AUK6_RHOCB/1446-1463
D5AUK6_RHOCB/1464-1481
D5AUK6_RHOCB/1511-1528
D5AUK6_RHOCB/1529-1546
D5AUK6_RHOCB/1549-1577
D5AUK6_RHOCB/1597-1611
D5AUK6_RHOCB/1603-1620
D5AUK6_RHOCB/1612-1629
D5AUK6_RHOCB/1630-1647
D5AUK6_RHOCB/1639-1656
D5AUK6_RHOCB/1648-1665
D5AUK6_RHOCB/1666-1683
D5AUK6_RHOCB/1684-1701
D5AUK6_RHOCB/1702-1719
D5AUK6_RHOCB/1711-1728
D5AUK6_RHOCB/1720-1737
D5AUK6_RHOCB/1729-1746
D5AUK6_RHOCB/1738-1755
D5AUK6_RHOCB/1747-1764
D5AUK6_RHOCB/1756-1773
D5AUK6_RHOCB/1765-1782
D5AUK6_RHOCB/1774-1791
D5AUK6_RHOCB/1783-1800
D5AUK6_RHOCB/198-215
D5AUK6_RHOCB/207-224
D5AUK6_RHOCB/216-233
D5AUK6_RHOCB/225-242
D5AUK6_RHOCB/243-260
D5AUK6_RHOCB/323-340
D5AUK6_RHOCB/341-358
D5AUK6_RHOCB/577-592
D5AUK6_RHOCB/593-610
D5AUK6_RHOCB/611-625
D5AUK6_RHOCB/914-929
D5AUK6_RHOCB/948-965
D5AUK6_RHOCB/966-982
D5AUK6_RHOCB/984-1001
D5AUP5_RHOCB/103-120
D5AUP5_RHOCB/40-57
D5AUP5_RHOCB/58-75
D5AUP5_RHOCB/76-93
D5AUP5_RHOCB/85-102
D5AUP5_RHOCB/94-111
D5AV22_RHOCB/149-166
D5AV22_RHOCB/158-175
D5AV22_RHOCB/167-184
D5AV22_RHOCB/176-193
D5AV22_RHOCB/194-211
D5AV22_RHOCB/212-228
D5AV22_RHOCB/287-299
D5AV22_RHOCB/291-308
D5AV22_RHOCB/300-317
D5AV22_RHOCB/318-335
D5AV22_RHOCB/336-353
D5AV25_RHOCB/299-316
D5AV25_RHOCB/308-325
D5AV25_RHOCB/317-334
D5AV25_RHOCB/326-343
D5AV25_RHOCB/435-452
D5AV25_RHOCB/453-470
D5AV25_RHOCB/471-488
D5AV25_RHOCB/492-508
D5AV25_RHOCB/511-526
D5AV25_RHOCB/536-548
D5AV25_RHOCB/585-602
D5AV25_RHOCB/603-620
D5AV25_RHOCB/621-638
D5AV25_RHOCB/661-676
D5AV25_RHOCB/686-702
D5AV25_RHOCB/735-752
D5AV25_RHOCB/753-770
D5AV25_RHOCB/771-788
D5AV25_RHOCB/789-806
D5AV25_RHOCB/829-844
D5AV25_RHOCB/854-870
D5AV25_RHOCB/898-920
D5AV25_RHOCB/921-938
D5AV25_RHOCB/939-956
D5CLT6_SIDLE/1068-1081
D5CLT6_SIDLE/1087-1102
D5CLT6_SIDLE/1106-1137
D5CLT6_SIDLE/1176-1193
D5CLT6_SIDLE/1226-1242
D5CLT6_SIDLE/1256-1273
D5CLT6_SIDLE/446-463
D5CLT6_SIDLE/465-482
D5CLT6_SIDLE/474-491
D5CLT6_SIDLE/483-500
D5CLT6_SIDLE/492-509
D5CLT6_SIDLE/840-861
D5CLT6_SIDLE/865-880
D5CLT6_SIDLE/900-917
D5CLT6_SIDLE/918-935
D5CLT6_SIDLE/974-990
D5CLT6_SIDLE/982-999
D5CS96_SIDLE/1027-1040
D5CS96_SIDLE/1048-1065
D5CS96_SIDLE/1066-1083
D5CS96_SIDLE/1084-1101
D5CS96_SIDLE/1234-1251
D5CS96_SIDLE/1252-1269
D5CS96_SIDLE/1388-1405
D5CS96_SIDLE/1526-1543
D5CS96_SIDLE/1544-1561
D5CS96_SIDLE/1562-1579
D5CS96_SIDLE/1580-1597
D5CS96_SIDLE/1710-1727
D5CS96_SIDLE/1728-1745
D5CS96_SIDLE/1746-1763
D5CS96_SIDLE/1851-1868
D5CS96_SIDLE/1869-1886
D5CS96_SIDLE/2340-2366
D5CS96_SIDLE/2485-2502
D5CS96_SIDLE/682-698
D5CS96_SIDLE/709-726
D5CS96_SIDLE/727-744
D5CS96_SIDLE/745-762
D5CS96_SIDLE/763-780
D5CS96_SIDLE/891-908
D5CS96_SIDLE/909-926
D5KTA0_9NOST/493-510
D5KTA0_9NOST/511-528
D5KTA0_9NOST/529-546
D5QWU2_METTR/152-169
D5QWU2_METTR/161-178
D5QWU2_METTR/170-187
D5QWU2_METTR/179-196
D5QWU2_METTR/233-251
D5QWU2_METTR/252-268
D5QWU2_METTR/306-324
D5QWU2_METTR/325-341
D5QWU2_METTR/380-397
D5QWU2_METTR/389-406
D5QWU2_METTR/398-415
D5QWU2_METTR/407-424
D5QWU2_METTR/70-87
D5QWU2_METTR/82-96
D5QWU2_METTR/97-114
D5RKM2_9PROT/341-358
D5RKM2_9PROT/350-367
D5RKM2_9PROT/368-383
D5RKM2_9PROT/386-403
D5RLX6_9PROT/1047-1064
D5RLX6_9PROT/1065-1082
D5RLX6_9PROT/1074-1091
D5RLX6_9PROT/1083-1100
D5RLX6_9PROT/1092-1109
D5RLX6_9PROT/1205-1222
D5RLX6_9PROT/1223-1240
D5RLX6_9PROT/1241-1258
D5RLX6_9PROT/1259-1276
D5RLX6_9PROT/162-179
D5RLX6_9PROT/180-197
D5RLX6_9PROT/189-206
D5RLX6_9PROT/198-215
D5RLX6_9PROT/207-224
D5RLX6_9PROT/23-40
D5RLX6_9PROT/32-49
D5RLX6_9PROT/326-343
D5RLX6_9PROT/344-361
D5RLX6_9PROT/362-379
D5RLX6_9PROT/380-397
D5RLX6_9PROT/398-415
D5RLX6_9PROT/41-58
D5RLX6_9PROT/5-22
D5RLX6_9PROT/50-67
D5RLX6_9PROT/509-526
D5RLX6_9PROT/518-535
D5RLX6_9PROT/527-544
D5RLX6_9PROT/536-553
D5RLX6_9PROT/545-562
D5RLX6_9PROT/554-571
D5RLX6_9PROT/679-696
D5RLX6_9PROT/698-714
D5RLX6_9PROT/715-732
D5RLX6_9PROT/734-750
D5RLX6_9PROT/853-870
D5RLX6_9PROT/862-879
D5RLX6_9PROT/880-897
D5RLX6_9PROT/898-915
D5RLX6_9PROT/916-933
D5RLX6_9PROT/934-951
D5RMV9_9PROT/1041-1058
D5RMV9_9PROT/1050-1067
D5RMV9_9PROT/1059-1076
D5RMV9_9PROT/1068-1085
D5RMV9_9PROT/529-546
D5RMV9_9PROT/547-564
D5RMV9_9PROT/565-582
D5RMV9_9PROT/645-662
D5RMV9_9PROT/654-671
D5RMV9_9PROT/663-680
D5RMV9_9PROT/672-689
D5RMV9_9PROT/690-707
D5RMV9_9PROT/708-725
D5RMV9_9PROT/726-743
D5RMV9_9PROT/736-752
D5RMV9_9PROT/806-823
D5RMV9_9PROT/824-841
D5RMV9_9PROT/842-859
D5RMV9_9PROT/924-941
D5RMV9_9PROT/942-959
D5RMV9_9PROT/960-977
D5T9N1_LEGP2/3878-3893
D5T9N1_LEGP2/3894-3911
D5T9N1_LEGP2/3912-3928
D5T9N1_LEGP2/3965-3982
D5T9N1_LEGP2/3983-4000
D5T9N1_LEGP2/3992-4009
D5T9N1_LEGP2/4010-4027
D5T9N1_LEGP2/4521-4538
D5T9N1_LEGP2/4539-4556
D5VFP1_CAUST/1068-1085
D5VFP1_CAUST/1086-1103
D5VFP1_CAUST/1148-1165
D5VFP1_CAUST/1166-1183
D5VFP1_CAUST/1184-1201
D5VFP1_CAUST/328-353
D5VFP1_CAUST/354-371
D5VFP1_CAUST/372-388
D5VFP1_CAUST/424-450
D5VFP1_CAUST/451-468
D5VFP1_CAUST/469-486
D5VFP1_CAUST/522-539
D5VFP1_CAUST/959-976
D5VFP1_CAUST/977-994
D5VFP1_CAUST/995-1012
D5VMH9_CAUST/1075-1091
D5VMH9_CAUST/1093-1105
D5VMH9_CAUST/1106-1123
D5VMH9_CAUST/255-270
D5VMH9_CAUST/287-299
D5VN39_CAUST/110-127
D5VN39_CAUST/128-145
D5VN39_CAUST/146-163
D5VN39_CAUST/164-181
D5VN39_CAUST/182-199
D5VN39_CAUST/200-217
D5VN39_CAUST/209-226
D5VN39_CAUST/218-235
D5VN39_CAUST/227-244
D5VN39_CAUST/236-253
D5VN39_CAUST/245-262
D5ZU66_9ACTO/183-200
D5ZU66_9ACTO/201-218
D5ZU66_9ACTO/219-236
D5ZU66_9ACTO/237-254
D5ZU85_9ACTO/183-200
D5ZU85_9ACTO/210-227
D5ZU85_9ACTO/219-236
D5ZU85_9ACTO/228-245
D5ZU85_9ACTO/237-254
D6AEX2_STRFL/123-139
D6AEX2_STRFL/181-198
D6AEX2_STRFL/190-207
D6AEX2_STRFL/199-216
D6AEX2_STRFL/208-225
D6AEX2_STRFL/217-234
D6AEX2_STRFL/226-243
D6AEX2_STRFL/235-251
D6KXU5_9NEIS/152-166
D6KXU5_9NEIS/167-184
D6KXU5_9NEIS/185-202
D6KXU5_9NEIS/194-211
D6KXU5_9NEIS/203-220
D6KXU5_9NEIS/212-229
D6KXU5_9NEIS/233-249
D6KXX4_9NEIS/145-162
D6KXX4_9NEIS/154-171
D6KXX4_9NEIS/172-189
D6KXX4_9NEIS/253-270
D6KXX4_9NEIS/294-311
D6KXX4_9NEIS/303-317
D6KXX4_9NEIS/321-337
D6KXX4_9NEIS/329-346
D6KXX4_9NEIS/338-355
D6KXX4_9NEIS/347-359
D6KXX4_9NEIS/368-383
D6KXX4_9NEIS/384-401
D6KXX4_9NEIS/420-434
D6KXX4_9NEIS/435-452
D6KXX4_9NEIS/453-470
D6KXX4_9NEIS/471-488
D6KXX4_9NEIS/499-512
D6KXX4_9NEIS/513-530
D6KXX4_9NEIS/522-537
D6KXX4_9NEIS/546-560
D6KXX4_9NEIS/561-578
D6KXX4_9NEIS/579-596
D6KXX4_9NEIS/588-605
D6KXX4_9NEIS/597-614
D6KXX4_9NEIS/606-619
D6KXX4_9NEIS/629-643
D6KXX4_9NEIS/644-661
D6KXX4_9NEIS/680-694
D6KXX4_9NEIS/695-712
D6KXX4_9NEIS/713-730
D6KXX4_9NEIS/731-748
D6L0V7_9NEIS/18-35
D6L0V7_9NEIS/36-53
D6L0V7_9NEIS/56-73
D6L114_9NEIS/686-703
D6L114_9NEIS/704-721
D6L114_9NEIS/722-739
D6L114_9NEIS/740-757
D6L1Q8_9NEIS/1326-1343
D6L1Q8_9NEIS/1344-1361
D6L2K5_9NEIS/458-475
D6L2K5_9NEIS/476-493
D6L2K5_9NEIS/494-511
D6L2L4_9NEIS/188-209
D6L2L4_9NEIS/210-227
D6L2L4_9NEIS/230-247
D6L2L4_9NEIS/44-61
D6L2L4_9NEIS/53-70
D6L2L4_9NEIS/62-79
D6L2L4_9NEIS/71-88
D6QZ60_ACTPL/1115-1132
D6QZ60_ACTPL/1243-1260
D6QZ60_ACTPL/1261-1278
D6QZ60_ACTPL/1369-1388
D6QZ60_ACTPL/1390-1407
D6QZ60_ACTPL/1518-1535
D6QZ60_ACTPL/1536-1553
D6QZ60_ACTPL/1665-1682
D6QZ60_ACTPL/1793-1810
D6QZ60_ACTPL/1811-1828
D6QZ60_ACTPL/372-389
D6V802_9BRAD/356-373
D6V802_9BRAD/513-527
D6V802_9BRAD/528-550
D6V802_9BRAD/557-567
D6V802_9BRAD/597-614
D6V802_9BRAD/606-623
D6V802_9BRAD/615-632
D6V802_9BRAD/624-641
D6V802_9BRAD/633-650
D6V802_9BRAD/642-659
D6V802_9BRAD/651-667
D6V802_9BRAD/660-677
D7A046_STAND/116-133
D7A046_STAND/134-150
D7A046_STAND/209-226
D7A046_STAND/257-272
D7A046_STAND/264-281
D7A046_STAND/282-299
D7A046_STAND/300-317
D7A046_STAND/319-335
D7A046_STAND/336-353
D7A046_STAND/354-371
D7A046_STAND/372-389
D7A046_STAND/536-552
D7A046_STAND/600-617
D7A046_STAND/609-626
D7A046_STAND/618-635
D7A046_STAND/675-692
D7A046_STAND/684-701
D7A046_STAND/693-710
D7A046_STAND/702-719
D7A046_STAND/757-774
D7A046_STAND/766-783
D7A046_STAND/77-91
D7A046_STAND/775-792
D7A046_STAND/784-801
D7A046_STAND/859-876
D7A046_STAND/89-106
D7C1J3_STRBB/124-140
D7C1J3_STRBB/141-152
D7C1J3_STRBB/144-156
D7C1J3_STRBB/153-169
D7C1J3_STRBB/181-190
D7C1J3_STRBB/197-212
D7C1J3_STRBB/214-225
D7C1J3_STRBB/217-234
D7C1J3_STRBB/226-243
D7C1J3_STRBB/244-261
D7C1J3_STRBB/262-279
D7DJN9_METS0/1072-1089
D7DJN9_METS0/1090-1107
D7DJN9_METS0/1108-1125
D7DJN9_METS0/1185-1202
D7DJN9_METS0/1203-1220
D7DJN9_METS0/1275-1292
D7DJN9_METS0/1284-1301
D7DJN9_METS0/1361-1378
D7DJN9_METS0/1379-1396
D7DJN9_METS0/1456-1473
D7DJN9_METS0/1474-1491
D7DJN9_METS0/1551-1568
D7DJN9_METS0/1569-1586
D7DJN9_METS0/1655-1672
D7DJN9_METS0/1691-1708
D7DJN9_METS0/710-725
D7DJN9_METS0/726-743
D7DJN9_METS0/744-761
D7DJN9_METS0/890-907
D7DJN9_METS0/908-925
D7DJN9_METS0/926-943
D7DJP1_METS0/1116-1133
D7DJP1_METS0/1134-1151
D7DJP1_METS0/1152-1169
D7DJP1_METS0/1304-1321
D7DJP1_METS0/1313-1330
D7DJP1_METS0/1422-1439
D7DJP1_METS0/1440-1457
D7DJP1_METS0/1577-1594
D7DJP1_METS0/1595-1612
D7DJP1_METS0/1998-2016
D7DJP1_METS0/2018-2035
D7DJP1_METS0/2372-2389
D7DJP1_METS0/2390-2407
D7DJP1_METS0/2471-2488
D7DJP1_METS0/2543-2560
D7DJP1_METS0/2561-2578
D7DJP1_METS0/2633-2650
D7DJP1_METS0/2651-2668
D7DJP1_METS0/2724-2741
D7DJP1_METS0/2742-2759
D7DJP1_METS0/2905-2922
D7DJP1_METS0/3002-3019
D7DJP1_METS0/3038-3055
D7DJP1_METS0/336-352
D7DJP1_METS0/344-361
D7DJP1_METS0/353-370
D7DJP1_METS0/362-379
D7DJP1_METS0/371-388
D7DJP1_METS0/380-397
D7DJP1_METS0/389-406
D7DJP1_METS0/398-415
D7DJP1_METS0/407-424
D7DJP1_METS0/536-547
D7DJP1_METS0/552-565
D7DJP1_METS0/657-674
D7DJP1_METS0/675-692
D7DJP1_METS0/693-710
D7DJP1_METS0/720-737
D7DJP1_METS0/774-791
D7DJP1_METS0/802-817
D7DJP1_METS0/818-835
D7DJP1_METS0/848-863
D7DJP1_METS0/864-881
D7DJP1_METS0/893-907
D7DJP1_METS0/899-916
D7DJP1_METS0/908-925
D7DJP1_METS0/917-934
D7DJP1_METS0/935-952
D7DJP1_METS0/953-970
D7DNT5_METS0/2845-2862
D7DNT5_METS0/2863-2880
D7DNT5_METS0/2872-2889
D7DNT5_METS0/2890-2907
D7DNT5_METS0/2960-2977
D7DNT5_METS0/2969-2986
D7DNT5_METS0/2987-3004
D7DZ31_NOSA0/161-178
D7DZ31_NOSA0/170-187
D7DZ31_NOSA0/188-205
D7DZ31_NOSA0/206-223
D7DZ31_NOSA0/283-300
D7DZ31_NOSA0/301-318
D7H995_VIBCH/1616-1633
D7H995_VIBCH/1634-1651
D7H995_VIBCH/1652-1669
D7H995_VIBCH/1670-1687
D7HJ68_VIBCH/2306-2319
D7HJ68_VIBCH/2323-2340
D7HJ68_VIBCH/2341-2358
D7HJ68_VIBCH/2350-2367
D7HJ68_VIBCH/2368-2385
D7HZ42_PSESS/301-318
D7HZ42_PSESS/319-336
D7HZ42_PSESS/396-413
D7HZ42_PSESS/405-422
D7HZ42_PSESS/414-431
D7HZ42_PSESS/423-440
D7I4Y4_PSESS/1229-1246
D7I4Y4_PSESS/1247-1264
D7I4Y4_PSESS/1321-1338
D7I4Y4_PSESS/1330-1347
D7I4Y4_PSESS/1407-1424
D7I4Y4_PSESS/1478-1495
D7I4Y4_PSESS/1496-1513
D7I4Y4_PSESS/385-400
D7I4Y4_PSESS/403-420
D7I4Y4_PSESS/421-438
D7I4Y4_PSESS/535-552
D7I4Y4_PSESS/553-570
D7I4Y4_PSESS/571-588
D7I4Y4_PSESS/813-830
D7I4Y4_PSESS/831-848
D7I6J0_PSESS/203-220
D7I6J0_PSESS/221-238
D7I6J0_PSESS/355-372
D7I6J0_PSESS/373-390
D7I6J0_PSESS/38-55
D7I6J0_PSESS/391-408
D7I6J0_PSESS/56-73
D7I6J0_PSESS/75-91
D7MYJ5_9NEIS/125-142
D7MYJ5_9NEIS/143-160
D7MYJ5_9NEIS/161-178
D7MYJ5_9NEIS/174-196
D7MYJ5_9NEIS/188-205
D7MYJ5_9NEIS/253-270
D7MYJ5_9NEIS/262-279
D7MYJ5_9NEIS/280-297
D7MYJ5_9NEIS/289-306
D7MYJ5_9NEIS/311-326
D7N1M3_9NEIS/102-119
D7N1M3_9NEIS/120-137
D7N1M3_9NEIS/138-155
D7N1M3_9NEIS/156-173
D7N1M3_9NEIS/176-193
D7N1M3_9NEIS/279-296
D7N1M3_9NEIS/297-314
D7N1M3_9NEIS/315-332
D7N1M3_9NEIS/333-350
D7N1M3_9NEIS/405-422
D7N1M3_9NEIS/423-440
D7N1M3_9NEIS/441-458
D7N1M3_9NEIS/459-476
D7N1M3_9NEIS/572-589
D7N1M3_9NEIS/591-608
D7N1M3_9NEIS/624-641
D7N1M3_9NEIS/642-659
D7N1M3_9NEIS/831-841
D7N3R3_9NEIS/665-683
D7N3R3_9NEIS/745-762
D7N3R3_9NEIS/763-780
D7N4K4_9NEIS/261-278
D7N4K4_9NEIS/279-296
D7N4K4_9NEIS/297-314
D7SFB5_SERMA/382-399
D7SFB5_SERMA/490-504
D7SFB5_SERMA/508-524
D7SFB5_SERMA/525-537
D7SFB5_SERMA/547-564
D7YYR4_ECOLX/732-749
D7YYR4_ECOLX/750-767
D7YYR4_ECOLX/768-785
D7YYR4_ECOLX/786-803
D7YYR4_ECOLX/816-833
D7YYR4_ECOLX/834-851
D7Z8C3_ECOLX/732-749
D7Z8C3_ECOLX/750-767
D7Z8C3_ECOLX/768-785
D7Z8C3_ECOLX/786-803
D7Z8C3_ECOLX/816-833
D7Z8C3_ECOLX/834-851
D8BC11_ECOLX/732-749
D8BC11_ECOLX/750-767
D8BC11_ECOLX/768-785
D8BC11_ECOLX/786-803
D8BC11_ECOLX/816-833
D8BC11_ECOLX/834-851
D8CJJ7_ECOLX/732-749
D8CJJ7_ECOLX/750-767
D8CJJ7_ECOLX/768-785
D8CJJ7_ECOLX/786-803
D8CJJ7_ECOLX/816-833
D8CJJ7_ECOLX/834-851
D8D089_COMTE/1294-1311
D8D089_COMTE/1312-1329
D8FTA8_9CYAN/1106-1123
D8FTA8_9CYAN/1115-1132
D8FTA8_9CYAN/1124-1141
D8FTA8_9CYAN/1133-1150
D8FTA8_9CYAN/1142-1159
D8FTA8_9CYAN/1151-1168
D8FTA8_9CYAN/1283-1300
D8FTA8_9CYAN/1292-1309
D8FTA8_9CYAN/1301-1318
D8FTA8_9CYAN/1310-1327
D8FTA8_9CYAN/554-571
D8FTA8_9CYAN/572-589
D8FTA8_9CYAN/590-607
D8FTA8_9CYAN/599-616
D8FTA8_9CYAN/608-625
D8FTA8_9CYAN/617-634
D8FTA8_9CYAN/635-652
D8FTA8_9CYAN/760-777
D8FTA8_9CYAN/769-786
D8FTA8_9CYAN/778-795
D8FTA8_9CYAN/787-804
D8FTA8_9CYAN/796-813
D8FTA8_9CYAN/805-822
D8FTA8_9CYAN/932-949
D8FTA8_9CYAN/941-958
D8FTA8_9CYAN/950-967
D8FTA8_9CYAN/959-976
D8FTA8_9CYAN/977-994
D8FUA2_9CYAN/19-40
D8FUA2_9CYAN/41-58
D8FUA2_9CYAN/59-76
D8FUA2_9CYAN/68-85
D8FUA2_9CYAN/77-94
D8FUA2_9CYAN/86-103
D8FUA2_9CYAN/95-112
D8FUT7_9CYAN/1009-1026
D8FUT7_9CYAN/1027-1044
D8FUT7_9CYAN/1045-1062
D8FUT7_9CYAN/1054-1071
D8FUT7_9CYAN/1081-1098
D8FUT7_9CYAN/1100-1116
D8FUT7_9CYAN/1118-1134
D8FUT7_9CYAN/1126-1143
D8FUT7_9CYAN/1135-1152
D8FUT7_9CYAN/1144-1161
D8FUT7_9CYAN/951-963
D8FUT7_9CYAN/955-972
D8FUT7_9CYAN/964-981
D8FUT7_9CYAN/973-990
D8FUT7_9CYAN/982-999
D8FV14_9CYAN/303-320
D8FV14_9CYAN/312-329
D8FV14_9CYAN/321-338
D8FV14_9CYAN/330-347
D8FV14_9CYAN/348-365
D8FV14_9CYAN/366-383
D8FV43_9CYAN/101-118
D8FV43_9CYAN/119-136
D8FV43_9CYAN/137-154
D8FV43_9CYAN/65-82
D8FV43_9CYAN/83-100
D8FWA8_9CYAN/219-236
D8FWA8_9CYAN/237-254
D8FWA8_9CYAN/255-272
D8FWA8_9CYAN/273-290
D8FWA8_9CYAN/314-326
D8FWA8_9CYAN/323-339
D8FWA8_9CYAN/345-358
D8FWA8_9CYAN/38-50
D8FWA8_9CYAN/474-491
D8FWA8_9CYAN/492-509
D8FWA8_9CYAN/5-22
D8FWA8_9CYAN/51-68
D8FWA8_9CYAN/510-527
D8FWA8_9CYAN/534-546
D8FWA8_9CYAN/551-562
D8FWA8_9CYAN/570-582
D8FWA8_9CYAN/588-605
D8FWA8_9CYAN/78-89
D8FWA8_9CYAN/825-842
D8FWA8_9CYAN/834-851
D8FWA8_9CYAN/843-860
D8FWA8_9CYAN/861-878
D8FWA8_9CYAN/870-887
D8FWA8_9CYAN/888-905
D8FWA8_9CYAN/897-914
D8FWA8_9CYAN/906-923
D8FWA8_9CYAN/915-932
D8FWA8_9CYAN/924-941
D8FWA8_9CYAN/933-950
D8FWA8_9CYAN/96-108
D8FWA8_9CYAN/963-977
D8FWC3_9CYAN/14-31
D8FWC3_9CYAN/32-48
D8FWC3_9CYAN/357-371
D8FWC3_9CYAN/372-389
D8FWC3_9CYAN/390-407
D8FWC3_9CYAN/408-422
D8FWC3_9CYAN/426-441
D8FWC3_9CYAN/433-450
D8FWC3_9CYAN/442-459
D8FWC3_9CYAN/451-468
D8FWC3_9CYAN/469-484
D8FWC3_9CYAN/487-504
D8FWC3_9CYAN/50-67
D8FWC3_9CYAN/68-85
D8FWC3_9CYAN/86-103
D8FWU6_9CYAN/141-158
D8FWU6_9CYAN/159-176
D8FWU6_9CYAN/177-194
D8FWU6_9CYAN/24-41
D8FWU6_9CYAN/45-58
D8FWU6_9CYAN/62-77
D8FWU6_9CYAN/78-95
D8FWU6_9CYAN/96-113
D8FWX3_9CYAN/431-448
D8FWX3_9CYAN/449-466
D8FWX3_9CYAN/467-484
D8FWX3_9CYAN/485-502
D8FWX3_9CYAN/503-520
D8FWZ9_9CYAN/113-130
D8FWZ9_9CYAN/131-148
D8FWZ9_9CYAN/149-166
D8FWZ9_9CYAN/167-184
D8FWZ9_9CYAN/185-202
D8FWZ9_9CYAN/203-220
D8FWZ9_9CYAN/221-238
D8FWZ9_9CYAN/23-40
D8FWZ9_9CYAN/239-256
D8FWZ9_9CYAN/248-265
D8FWZ9_9CYAN/257-274
D8FWZ9_9CYAN/266-283
D8FWZ9_9CYAN/275-292
D8FWZ9_9CYAN/284-301
D8FWZ9_9CYAN/41-58
D8FWZ9_9CYAN/5-22
D8FWZ9_9CYAN/59-76
D8FWZ9_9CYAN/77-94
D8FWZ9_9CYAN/95-112
D8FX11_9CYAN/592-609
D8FX11_9CYAN/610-627
D8FX11_9CYAN/647-664
D8FX11_9CYAN/665-682
D8FX11_9CYAN/683-700
D8FX11_9CYAN/692-703
D8FX11_9CYAN/718-735
D8FX11_9CYAN/736-753
D8FX11_9CYAN/754-774
D8FX11_9CYAN/791-808
D8FX11_9CYAN/809-826
D8FX11_9CYAN/818-835
D8FX11_9CYAN/827-844
D8FX11_9CYAN/836-850
D8FX11_9CYAN/857-871
D8FX11_9CYAN/872-889
D8FX11_9CYAN/881-898
D8FX11_9CYAN/899-916
D8FX11_9CYAN/918-930
D8FX11_9CYAN/946-963
D8FX11_9CYAN/956-972
D8FX11_9CYAN/964-981
D8FX11_9CYAN/973-990
D8FX11_9CYAN/982-999
D8FX11_9CYAN/991-1008
D8FX18_9CYAN/1779-1796
D8FX18_9CYAN/1797-1813
D8FX18_9CYAN/1815-1832
D8FX18_9CYAN/1834-1850
D8FX18_9CYAN/1851-1868
D8FX18_9CYAN/1869-1886
D8FX18_9CYAN/1888-1904
D8FX18_9CYAN/1905-1922
D8FXJ8_9CYAN/201-218
D8FXJ8_9CYAN/228-254
D8FXJ8_9CYAN/63-80
D8FXJ8_9CYAN/81-98
D8FXS8_9CYAN/107-124
D8FXS8_9CYAN/125-142
D8FXS8_9CYAN/143-160
D8FXS8_9CYAN/161-178
D8FXS8_9CYAN/89-106
D8FXX1_9CYAN/101-118
D8FXX1_9CYAN/110-127
D8FXX1_9CYAN/119-136
D8FXX1_9CYAN/128-145
D8FXX1_9CYAN/56-73
D8FXX1_9CYAN/74-91
D8FXX1_9CYAN/92-109
D8FYA5_9CYAN/1906-1923
D8FYA5_9CYAN/1924-1941
D8FYA5_9CYAN/1942-1959
D8FYA5_9CYAN/1960-1977
D8FYJ0_9CYAN/107-123
D8FYJ0_9CYAN/1137-1154
D8FYJ0_9CYAN/1336-1353
D8FYJ0_9CYAN/134-150
D8FYJ0_9CYAN/1354-1371
D8FYJ0_9CYAN/1372-1389
D8FYJ0_9CYAN/170-186
D8FYJ0_9CYAN/188-204
D8FYJ0_9CYAN/206-223
D8FYJ0_9CYAN/215-231
D8FYJ0_9CYAN/233-250
D8FYJ0_9CYAN/251-267
D8FYJ0_9CYAN/269-286
D8FYJ0_9CYAN/278-294
D8FYJ0_9CYAN/296-313
D8FYJ0_9CYAN/305-321
D8FYJ0_9CYAN/323-339
D8FYJ0_9CYAN/341-358
D8FYJ0_9CYAN/359-376
D8FYJ0_9CYAN/377-394
D8FYJ0_9CYAN/395-409
D8FYJ0_9CYAN/678-695
D8FYJ0_9CYAN/71-88
D8FYJ0_9CYAN/855-872
D8FYJ0_9CYAN/873-890
D8FYJ0_9CYAN/882-899
D8FYJ0_9CYAN/89-105
D8FYJ0_9CYAN/891-906
D8FYJ0_9CYAN/900-917
D8FYJ0_9CYAN/918-935
D8G0D5_9CYAN/1-18
D8G0D5_9CYAN/11-27
D8G0D5_9CYAN/29-45
D8G0D5_9CYAN/37-54
D8G0D5_9CYAN/46-63
D8G0D5_9CYAN/55-72
D8G0W4_9CYAN/392-409
D8G0W4_9CYAN/401-418
D8G0W4_9CYAN/410-427
D8G0W4_9CYAN/419-436
D8G0W4_9CYAN/437-454
D8G0W4_9CYAN/455-472
D8G0W4_9CYAN/473-490
D8G0W4_9CYAN/71-88
D8G0W4_9CYAN/83-97
D8G0W4_9CYAN/89-106
D8G0W4_9CYAN/98-115
D8G1F6_9CYAN/124-141
D8G1F6_9CYAN/16-32
D8G1F6_9CYAN/166-183
D8G1F6_9CYAN/185-201
D8G1F6_9CYAN/245-259
D8G1F6_9CYAN/262-276
D8G1F6_9CYAN/280-294
D8G1F6_9CYAN/312-329
D8G1F6_9CYAN/375-391
D8G1F6_9CYAN/444-458
D8G1F6_9CYAN/450-467
D8G1F6_9CYAN/459-475
D8G1F6_9CYAN/472-489
D8G1F6_9CYAN/490-507
D8G1F6_9CYAN/508-525
D8G1F6_9CYAN/55-69
D8G1F6_9CYAN/77-87
D8G1F6_9CYAN/94-104
D8G1R8_9CYAN/619-636
D8G1R8_9CYAN/637-654
D8G1R8_9CYAN/655-672
D8G1R8_9CYAN/673-690
D8G1R8_9CYAN/682-699
D8G1R8_9CYAN/700-717
D8G1R8_9CYAN/718-735
D8G1R8_9CYAN/736-753
D8G1R8_9CYAN/754-771
D8G1R8_9CYAN/772-789
D8G1R8_9CYAN/790-807
D8G1R8_9CYAN/809-827
D8G1R8_9CYAN/829-843
D8G1R8_9CYAN/844-861
D8G1R8_9CYAN/853-870
D8G263_9CYAN/116-133
D8G263_9CYAN/53-70
D8G263_9CYAN/62-79
D8G263_9CYAN/80-97
D8G263_9CYAN/98-115
D8G2D9_9CYAN/10-31
D8G2D9_9CYAN/32-49
D8G2D9_9CYAN/50-67
D8G2D9_9CYAN/68-85
D8G2D9_9CYAN/86-103
D8G2G4_9CYAN/25-39
D8G2G4_9CYAN/31-48
D8G2G4_9CYAN/40-57
D8G2G4_9CYAN/49-66
D8G2G4_9CYAN/67-84
D8G2G4_9CYAN/85-102
D8G2I0_9CYAN/101-118
D8G2I0_9CYAN/110-127
D8G2I0_9CYAN/128-145
D8G2I0_9CYAN/146-163
D8G2I0_9CYAN/165-181
D8G2I0_9CYAN/182-199
D8G2I0_9CYAN/203-217
D8G2I0_9CYAN/209-226
D8G2I0_9CYAN/48-64
D8G2I0_9CYAN/56-73
D8G2I0_9CYAN/65-82
D8G2I0_9CYAN/74-91
D8G2I0_9CYAN/83-100
D8G2I0_9CYAN/92-109
D8G2R1_9CYAN/109-126
D8G2R1_9CYAN/55-72
D8G2R1_9CYAN/73-90
D8G2R1_9CYAN/91-108
D8G380_9CYAN/262-279
D8G380_9CYAN/280-297
D8G380_9CYAN/298-315
D8G380_9CYAN/316-333
D8G380_9CYAN/334-351
D8G3S9_9CYAN/107-124
D8G3S9_9CYAN/116-133
D8G3S9_9CYAN/125-142
D8G3S9_9CYAN/134-151
D8G3S9_9CYAN/29-43
D8G3S9_9CYAN/46-60
D8G3S9_9CYAN/62-79
D8G3S9_9CYAN/80-97
D8G3S9_9CYAN/89-106
D8G3S9_9CYAN/98-115
D8G428_9CYAN/355-372
D8G428_9CYAN/373-390
D8G428_9CYAN/391-408
D8G428_9CYAN/409-426
D8G4I1_9CYAN/104-121
D8G4I1_9CYAN/122-139
D8G4I1_9CYAN/140-157
D8G4I1_9CYAN/49-65
D8G4I1_9CYAN/68-85
D8G4I1_9CYAN/77-94
D8G4I1_9CYAN/86-103
D8G4K6_9CYAN/1281-1298
D8G4K6_9CYAN/1290-1307
D8G4K6_9CYAN/1308-1325
D8G4K6_9CYAN/1326-1338
D8G4K6_9CYAN/1353-1370
D8G4K6_9CYAN/1371-1387
D8G4K6_9CYAN/1389-1406
D8G4K6_9CYAN/1408-1421
D8G4K6_9CYAN/1436-1452
D8G4K6_9CYAN/1453-1470
D8G4K6_9CYAN/1462-1479
D8G4K6_9CYAN/1471-1488
D8G4K6_9CYAN/1480-1497
D8G4S6_9CYAN/110-127
D8G4S6_9CYAN/128-145
D8G4S6_9CYAN/146-163
D8G4S6_9CYAN/164-181
D8G4S6_9CYAN/56-73
D8G4S6_9CYAN/74-91
D8G4S6_9CYAN/92-109
D8G517_9CYAN/203-220
D8G517_9CYAN/221-238
D8G517_9CYAN/246-263
D8G5L5_9CYAN/1350-1364
D8G5L5_9CYAN/1356-1373
D8G5L5_9CYAN/1365-1381
D8G5L5_9CYAN/1383-1400
D8G5L5_9CYAN/1422-1445
D8G5L5_9CYAN/1446-1463
D8G5L5_9CYAN/1464-1481
D8G5L5_9CYAN/1483-1496
D8G5L5_9CYAN/1511-1527
D8G5L5_9CYAN/1519-1536
D8G5L5_9CYAN/1528-1545
D8G5L5_9CYAN/1537-1554
D8G5L5_9CYAN/1556-1572
D8G5R8_9CYAN/1521-1538
D8G5R8_9CYAN/1539-1556
D8G5R8_9CYAN/1557-1570
D8G5R8_9CYAN/1566-1583
D8G5R8_9CYAN/1584-1600
D8G5R8_9CYAN/1602-1619
D8G5R8_9CYAN/1620-1637
D8G5R8_9CYAN/1638-1655
D8G5R8_9CYAN/1656-1673
D8G5W3_9CYAN/1449-1466
D8G5W3_9CYAN/1467-1484
D8G5W3_9CYAN/1485-1502
D8G5W3_9CYAN/1503-1520
D8G5W3_9CYAN/1521-1538
D8G5W3_9CYAN/1539-1556
D8G6U0_9CYAN/1383-1400
D8G6U0_9CYAN/1401-1418
D8G6U0_9CYAN/1410-1427
D8G6U0_9CYAN/1419-1436
D8G6U0_9CYAN/1428-1445
D8G6U0_9CYAN/1437-1454
D8G6U0_9CYAN/1446-1463
D8G6U0_9CYAN/1464-1481
D8G6U0_9CYAN/1482-1499
D8G6U0_9CYAN/1501-1517
D8G6U0_9CYAN/1521-1535
D8G6U0_9CYAN/1527-1544
D8G6U0_9CYAN/1536-1553
D8G6U0_9CYAN/1545-1562
D8G805_9CYAN/1001-1018
D8G805_9CYAN/1010-1027
D8G805_9CYAN/1019-1036
D8G805_9CYAN/1028-1045
D8G805_9CYAN/1037-1054
D8G805_9CYAN/1046-1063
D8G805_9CYAN/1055-1072
D8G805_9CYAN/1064-1081
D8G805_9CYAN/1073-1090
D8G805_9CYAN/1082-1099
D8G805_9CYAN/1109-1126
D8G805_9CYAN/1127-1144
D8G805_9CYAN/1136-1153
D8G805_9CYAN/938-955
D8G805_9CYAN/947-964
D8G805_9CYAN/956-973
D8G805_9CYAN/965-982
D8G805_9CYAN/974-991
D8G805_9CYAN/983-1000
D8G805_9CYAN/992-1009
D8G806_9CYAN/1002-1018
D8G806_9CYAN/1022-1036
D8G806_9CYAN/1037-1054
D8G806_9CYAN/830-847
D8G806_9CYAN/848-865
D8G806_9CYAN/875-892
D8G806_9CYAN/893-910
D8G806_9CYAN/911-928
D8G806_9CYAN/929-946
D8G806_9CYAN/947-964
D8G806_9CYAN/965-982
D8G806_9CYAN/983-1000
D8G807_9CYAN/787-804
D8G807_9CYAN/796-813
D8G807_9CYAN/805-822
D8G807_9CYAN/814-831
D8G807_9CYAN/823-840
D8G807_9CYAN/850-867
D8G807_9CYAN/868-885
D8G807_9CYAN/886-903
D8G807_9CYAN/904-921
D8G807_9CYAN/922-939
D8G807_9CYAN/961-970
D8G807_9CYAN/967-984
D8G807_9CYAN/985-1002
D8G886_9CYAN/1015-1032
D8G886_9CYAN/1051-1068
D8G886_9CYAN/1060-1077
D8G886_9CYAN/1078-1095
D8G886_9CYAN/880-897
D8G886_9CYAN/889-906
D8G886_9CYAN/898-915
D8G886_9CYAN/907-924
D8G886_9CYAN/916-933
D8G886_9CYAN/934-951
D8G886_9CYAN/943-960
D8G886_9CYAN/952-969
D8G886_9CYAN/970-987
D8G886_9CYAN/979-996
D8G886_9CYAN/988-1005
D8G886_9CYAN/997-1014
D8G8Y9_9CYAN/141-162
D8G8Y9_9CYAN/163-180
D8G8Y9_9CYAN/181-198
D8G8Y9_9CYAN/217-234
D8G8Y9_9CYAN/226-243
D8G8Y9_9CYAN/244-261
D8G8Y9_9CYAN/262-279
D8G8Y9_9CYAN/280-297
D8G8Y9_9CYAN/298-315
D8G8Y9_9CYAN/316-333
D8G8Y9_9CYAN/819-836
D8G8Y9_9CYAN/828-845
D8G8Y9_9CYAN/837-854
D8G8Y9_9CYAN/846-863
D8G8Z0_9CYAN/133-150
D8G8Z0_9CYAN/151-177
D8G8Z0_9CYAN/178-194
D8G8Z0_9CYAN/196-213
D8G8Z0_9CYAN/214-231
D8G8Z0_9CYAN/232-249
D8G8Z0_9CYAN/250-267
D8G8Z0_9CYAN/268-285
D8G8Z0_9CYAN/286-303
D8G8Z0_9CYAN/696-713
D8G8Z0_9CYAN/714-731
D8G8Z0_9CYAN/732-749
D8G8Z0_9CYAN/750-767
D8G8Z0_9CYAN/768-785
D8G8Z0_9CYAN/786-803
D8G8Z0_9CYAN/804-821
D8G8Z0_9CYAN/822-839
D8G8Z0_9CYAN/840-857
D8G8Z0_9CYAN/858-874
D8G8Z0_9CYAN/876-893
D8G8Z0_9CYAN/894-911
D8G8Z0_9CYAN/921-938
D8G8Z0_9CYAN/939-956
D8IXI1_HERSS/1001-1018
D8IXI1_HERSS/1548-1565
D8IXI1_HERSS/1834-1851
D8IXI1_HERSS/715-732
D8IZM9_HERSS/408-424
D8IZM9_HERSS/425-442
D8IZM9_HERSS/452-469
D8IZM9_HERSS/461-478
D8IZM9_HERSS/470-487
D8IZM9_HERSS/479-496
D8IZM9_HERSS/560-577
D8IZM9_HERSS/848-865
D8IZN0_HERSS/538-555
D8IZN0_HERSS/556-573
D8IZN0_HERSS/574-591
D8IZN0_HERSS/655-672
D8IZN0_HERSS/940-957
D8IZN4_HERSS/430-445
D8IZN4_HERSS/437-454
D8IZN4_HERSS/455-472
D8IZN4_HERSS/473-490
D8IZN4_HERSS/491-508
D8IZN4_HERSS/540-557
D8IZN4_HERSS/558-575
D8IZN4_HERSS/576-593
D8IZN4_HERSS/606-623
D8IZN4_HERSS/615-632
D8IZN4_HERSS/624-641
D8IZN4_HERSS/633-650
D8IZN4_HERSS/714-731
D8IZN4_HERSS/999-1016
D8JJL9_ACISD/100-117
D8JJL9_ACISD/118-135
D8JJL9_ACISD/258-269
D8JJL9_ACISD/261-277
D8JJL9_ACISD/270-287
D8JJL9_ACISD/288-305
D8JJL9_ACISD/428-439
D8JJL9_ACISD/431-447
D8JJL9_ACISD/440-457
D8JJL9_ACISD/458-475
D8K5P6_NITWC/111-128
D8K5P6_NITWC/120-137
D8K5P6_NITWC/129-146
D8K5P6_NITWC/147-164
D8K5P6_NITWC/156-173
D8K5P6_NITWC/165-180
D8K5P6_NITWC/48-65
D8K5P6_NITWC/57-74
D8K5P6_NITWC/66-83
D8K5P6_NITWC/84-101
D8N6W1_RALSO/287-297
D8N6W1_RALSO/309-321
D8N6W1_RALSO/313-330
D8N6W1_RALSO/322-339
D8N6W1_RALSO/331-347
D8N6W2_RALSO/1998-2013
D8N6W2_RALSO/2032-2049
D8N6W2_RALSO/2178-2195
D8N6W2_RALSO/223-236
D8N6W2_RALSO/2252-2267
D8N6W2_RALSO/228-245
D8N6W2_RALSO/237-254
D8N6W2_RALSO/246-263
D8N6W2_RALSO/355-372
D8N6W2_RALSO/374-390
D8N6W2_RALSO/470-485
D8N6W2_RALSO/505-521
D8N6W2_RALSO/540-557
D8N6W2_RALSO/587-604
D8N6W2_RALSO/614-631
D8N6W2_RALSO/623-637
D8N6W2_RALSO/655-672
D8N6W2_RALSO/664-678
D8N6W2_RALSO/696-713
D8N6W2_RALSO/705-719
D8N6W2_RALSO/728-745
D8N6W2_RALSO/756-773
D8N6W2_RALSO/774-791
D8N9J3_RALSO/1006-1023
D8N9J3_RALSO/1134-1151
D8N9J3_RALSO/1152-1169
D8N9J3_RALSO/1170-1187
D8N9J3_RALSO/1188-1205
D8N9J3_RALSO/1206-1223
D8N9J3_RALSO/1334-1351
D8N9J3_RALSO/1352-1369
D8N9J3_RALSO/1370-1387
D8N9J3_RALSO/1388-1405
D8N9J3_RALSO/1406-1423
D8N9J3_RALSO/1517-1533
D8N9J3_RALSO/1534-1551
D8N9J3_RALSO/1552-1569
D8N9J3_RALSO/1570-1587
D8N9J3_RALSO/1588-1605
D8N9J3_RALSO/1606-1623
D8N9J3_RALSO/1718-1733
D8N9J3_RALSO/1734-1751
D8N9J3_RALSO/1752-1769
D8N9J3_RALSO/1770-1787
D8N9J3_RALSO/1788-1805
D8N9J3_RALSO/1806-1823
D8N9J3_RALSO/569-585
D8N9J3_RALSO/587-603
D8N9J3_RALSO/604-621
D8N9J3_RALSO/716-733
D8N9J3_RALSO/734-751
D8N9J3_RALSO/752-769
D8N9J3_RALSO/770-787
D8N9J3_RALSO/788-805
D8N9J3_RALSO/806-823
D8N9J3_RALSO/918-933
D8N9J3_RALSO/934-951
D8N9J3_RALSO/952-969
D8N9J3_RALSO/970-987
D8N9J3_RALSO/988-1005
D8NE72_RALSO/3236-3253
D8NE72_RALSO/3254-3271
D8NE72_RALSO/3272-3289
D8NE72_RALSO/3290-3307
D8NG98_RALSO/168-179
D8NG98_RALSO/183-197
D8NG98_RALSO/2-19
D8NQU3_RALSO/1056-1073
D8NQU3_RALSO/1074-1089
D8NQU3_RALSO/1092-1109
D8NQU3_RALSO/1110-1127
D8NQU3_RALSO/1128-1145
D8NQU3_RALSO/1256-1273
D8NQU3_RALSO/1274-1289
D8NQU3_RALSO/1292-1309
D8NQU3_RALSO/1310-1327
D8NQU3_RALSO/1328-1345
D8NQU3_RALSO/1456-1473
D8NQU3_RALSO/1474-1491
D8NQU3_RALSO/1492-1509
D8NQU3_RALSO/1510-1527
D8NQU3_RALSO/1528-1545
D8NQU3_RALSO/1656-1673
D8NQU3_RALSO/1674-1691
D8NQU3_RALSO/1692-1709
D8NQU3_RALSO/1710-1727
D8NQU3_RALSO/1728-1745
D8NQU3_RALSO/1856-1873
D8NQU3_RALSO/1874-1891
D8NQU3_RALSO/1892-1909
D8NQU3_RALSO/1910-1927
D8NQU3_RALSO/1928-1945
D8NQU3_RALSO/2056-2073
D8NQU3_RALSO/2074-2089
D8NQU3_RALSO/2092-2109
D8NQU3_RALSO/2110-2127
D8NQU3_RALSO/2128-2145
D8NQU3_RALSO/693-709
D8NQU3_RALSO/711-727
D8NQU3_RALSO/728-745
D8NQU3_RALSO/856-873
D8NQU3_RALSO/874-891
D8NQU3_RALSO/892-909
D8NQU3_RALSO/910-927
D8NQU3_RALSO/928-945
D8NYN8_RALSO/1006-1023
D8NYN8_RALSO/1024-1041
D8NYN8_RALSO/1051-1068
D8NYN8_RALSO/1098-1115
D8NYN8_RALSO/1125-1142
D8NYN8_RALSO/1134-1148
D8NYN8_RALSO/1166-1183
D8NYN8_RALSO/1175-1189
D8NYN8_RALSO/1207-1224
D8NYN8_RALSO/1239-1256
D8NYN8_RALSO/1285-1302
D8NYN8_RALSO/2395-2408
D8NYN8_RALSO/2491-2507
D8NYN8_RALSO/2546-2563
D8NYN8_RALSO/2591-2608
D8NYN8_RALSO/2683-2700
D8NYN8_RALSO/528-542
D8NYN8_RALSO/544-562
D8NYN8_RALSO/727-741
D8NYN8_RALSO/733-750
D8NYN8_RALSO/759-780
D8NYN8_RALSO/866-883
D8NYN8_RALSO/884-901
D8P011_RALSO/1079-1096
D8P011_RALSO/1097-1114
D8P011_RALSO/1115-1132
D8P011_RALSO/673-690
D8P011_RALSO/682-699
D8P011_RALSO/691-708
D8P011_RALSO/700-717
D8P011_RALSO/709-726
D8P011_RALSO/727-744
D8P011_RALSO/745-762
D8P011_RALSO/894-911
D8P011_RALSO/912-929
D8P011_RALSO/930-947
D8P5A3_RALSO/1775-1792
D8P5A3_RALSO/1793-1810
D8P5A3_RALSO/1811-1828
D8P5A3_RALSO/1829-1846
D8PIQ3_9BACT/1007-1021
D8PIQ3_9BACT/1013-1030
D8PIQ3_9BACT/1022-1039
D8PIQ3_9BACT/1031-1044
D8PIQ3_9BACT/1050-1064
D8PIQ3_9BACT/1065-1082
D8PIQ3_9BACT/1091-1105
D8PIQ3_9BACT/1124-1141
D8PIQ3_9BACT/1142-1159
D8PIQ3_9BACT/1160-1177
D8PIQ3_9BACT/1169-1186
D8PIQ3_9BACT/1178-1195
D8PIQ3_9BACT/1196-1213
D8PIQ3_9BACT/1205-1222
D8PIQ3_9BACT/1232-1249
D8PIQ3_9BACT/1262-1277
D8PIQ3_9BACT/1278-1295
D8PIQ3_9BACT/1296-1313
D8PIQ3_9BACT/1321-1338
D8PIQ3_9BACT/1348-1365
D8PIQ3_9BACT/1485-1502
D8PIQ3_9BACT/1503-1520
D8PIQ3_9BACT/1521-1538
D8PIQ3_9BACT/1755-1772
D8PIQ3_9BACT/1773-1790
D8PIQ3_9BACT/1904-1921
D8PIQ3_9BACT/1994-2017
D8PIQ3_9BACT/2074-2091
D8PIQ3_9BACT/2146-2163
D8PIQ3_9BACT/2217-2234
D8PIQ3_9BACT/2226-2240
D8PIQ3_9BACT/2288-2305
D8PIQ3_9BACT/2306-2323
D8PIQ3_9BACT/593-604
D8PIQ3_9BACT/596-613
D8PIQ3_9BACT/605-622
D8PIQ3_9BACT/623-640
D8PIQ3_9BACT/713-727
D8PIQ3_9BACT/883-900
D8PIQ3_9BACT/892-909
D8PIQ3_9BACT/948-965
D8UM03_VOLCA/102-116
D8UM03_VOLCA/117-134
D8UM03_VOLCA/135-152
D9IX86_PROMI/342-359
D9IX86_PROMI/360-377
D9IX86_PROMI/378-395
D9P6I6_ACTPL/744-761
D9P6I6_ACTPL/762-779
D9P6I6_ACTPL/780-797
D9P6I6_ACTPL/798-815
D9P6I6_ACTPL/826-843
D9P6I6_ACTPL/844-861
D9P7T8_ACTPL/718-735
D9P7T8_ACTPL/736-753
D9P7T8_ACTPL/754-771
D9P7T8_ACTPL/772-789
D9P7T8_ACTPL/793-809
D9P7X9_ACTPL/1115-1132
D9P7X9_ACTPL/1243-1260
D9P7X9_ACTPL/1261-1278
D9P7X9_ACTPL/1369-1388
D9P7X9_ACTPL/1390-1407
D9P7X9_ACTPL/1518-1535
D9P7X9_ACTPL/1536-1553
D9P7X9_ACTPL/1665-1682
D9P7X9_ACTPL/1793-1810
D9P7X9_ACTPL/1811-1828
D9P7X9_ACTPL/372-389
D9PBQ3_ACTPL/744-761
D9PBQ3_ACTPL/762-779
D9PBQ3_ACTPL/780-797
D9PBQ3_ACTPL/798-815
D9PBQ3_ACTPL/826-843
D9PBQ3_ACTPL/844-861
D9PD25_ACTPL/1107-1124
D9PD25_ACTPL/1235-1252
D9PD25_ACTPL/1253-1270
D9PD25_ACTPL/1382-1399
D9PD25_ACTPL/1510-1527
D9PD25_ACTPL/1528-1545
D9PD25_ACTPL/364-381
D9PD72_ACTPL/718-735
D9PD72_ACTPL/736-753
D9PD72_ACTPL/754-771
D9PD72_ACTPL/772-789
D9PD72_ACTPL/793-809
D9PLE5_9ZZZZ/23-40
D9PLE5_9ZZZZ/41-58
D9PLE5_9ZZZZ/5-22
D9PLE5_9ZZZZ/59-76
D9PLS4_9ZZZZ/13-30
D9PLS4_9ZZZZ/271-288
D9PLS4_9ZZZZ/289-305
D9PLS4_9ZZZZ/32-48
D9PLS4_9ZZZZ/371-387
D9QG37_BRESC/1002-1019
D9QG37_BRESC/1160-1177
D9QG37_BRESC/1169-1186
D9QG37_BRESC/1178-1195
D9QG37_BRESC/1187-1204
D9QG37_BRESC/1268-1285
D9QG37_BRESC/1348-1365
D9QG37_BRESC/1411-1428
D9QG37_BRESC/1429-1446
D9QG37_BRESC/387-404
D9QG37_BRESC/405-422
D9QG37_BRESC/486-503
D9QG37_BRESC/495-512
D9QG37_BRESC/504-521
D9QG37_BRESC/513-530
D9QG37_BRESC/522-539
D9QG37_BRESC/531-547
D9QG37_BRESC/567-579
D9QG37_BRESC/600-617
D9QG37_BRESC/817-832
D9QG37_BRESC/903-920
D9QG37_BRESC/921-938
D9QG37_BRESC/984-1001
D9QGN4_BRESC/14-31
D9QGN4_BRESC/203-220
D9QGN4_BRESC/221-238
D9QGN4_BRESC/32-49
D9QGN4_BRESC/335-352
D9QGN4_BRESC/353-370
D9QGN4_BRESC/416-433
D9QGN4_BRESC/434-451
D9QGN4_BRESC/50-67
D9QGN4_BRESC/593-610
D9QGN4_BRESC/602-619
D9QGN4_BRESC/611-628
D9QGN4_BRESC/620-637
D9QGN4_BRESC/701-718
D9QGN4_BRESC/781-798
D9QGN4_BRESC/84-96
D9QGN4_BRESC/844-861
D9QGN4_BRESC/862-879
D9QKQ6_BRESC/391-407
D9QKQ6_BRESC/409-426
D9QKQ6_BRESC/420-435
D9QKQ6_BRESC/427-444
D9QKQ6_BRESC/454-471
D9QKQ6_BRESC/535-552
D9QKQ6_BRESC/615-632
D9QKQ6_BRESC/678-695
D9QKQ6_BRESC/696-713
D9SG11_GALCS/1092-1109
D9SG11_GALCS/1110-1127
D9SG11_GALCS/1128-1145
D9SG11_GALCS/1146-1163
D9SG11_GALCS/618-635
D9SG11_GALCS/627-644
D9SG11_GALCS/645-662
D9SG11_GALCS/682-697
D9SG11_GALCS/702-716
D9SG11_GALCS/738-755
D9SG11_GALCS/869-883
D9SG11_GALCS/903-918
D9SG11_GALCS/923-937
D9SG11_GALCS/959-976
D9SG15_GALCS/1625-1641
D9SG15_GALCS/1633-1650
D9SG15_GALCS/1651-1668
D9SG15_GALCS/1669-1686
D9SG15_GALCS/1678-1695
D9SG15_GALCS/1687-1704
D9SG15_GALCS/1696-1713
D9SG15_GALCS/1714-1731
D9SG15_GALCS/1732-1749
D9SG15_GALCS/1750-1767
D9SG15_GALCS/1768-1785
D9SG15_GALCS/1857-1874
D9SG15_GALCS/2271-2288
D9SG15_GALCS/2604-2621
D9SG15_GALCS/2631-2648
D9SG15_GALCS/2649-2666
D9SLE0_CLOC7/10-27
D9SLE0_CLOC7/143-160
D9SLE0_CLOC7/152-169
D9SLE0_CLOC7/170-187
D9SLE0_CLOC7/28-45
D9SLE0_CLOC7/299-311
D9SLE0_CLOC7/312-329
D9SLE0_CLOC7/433-450
D9SLE0_CLOC7/442-459
D9SLE0_CLOC7/460-477
D9SLE0_CLOC7/478-495
D9SLE0_CLOC7/496-513
D9SLE0_CLOC7/514-531
D9SLE0_CLOC7/523-540
D9SLE0_CLOC7/550-567
D9SLE0_CLOC7/568-585
D9SLE0_CLOC7/586-603
D9SLE0_CLOC7/604-621
D9SLE0_CLOC7/622-639
D9SLE0_CLOC7/640-657
D9SLE0_CLOC7/658-675
D9SLE0_CLOC7/667-684
D9SLE0_CLOC7/676-693
D9SLE0_CLOC7/685-702
D9SPT9_CLOC7/25-42
D9SPT9_CLOC7/262-279
D9SPT9_CLOC7/387-404
D9SPT9_CLOC7/405-422
D9SPT9_CLOC7/423-440
D9SPT9_CLOC7/552-565
D9SPT9_CLOC7/557-574
D9SPT9_CLOC7/575-592
D9SPT9_CLOC7/593-610
D9SPT9_CLOC7/611-628
D9SPT9_CLOC7/629-646
D9SPT9_CLOC7/7-24
D9SPT9_CLOC7/764-781
D9SPT9_CLOC7/773-790
D9SPT9_CLOC7/782-799
D9SPT9_CLOC7/791-808
D9SPT9_CLOC7/809-826
D9SPU0_CLOC7/138-155
D9SPU0_CLOC7/147-164
D9SPU0_CLOC7/156-173
D9SPU0_CLOC7/165-182
D9SPU0_CLOC7/174-191
D9SPU0_CLOC7/183-200
D9SPU0_CLOC7/192-209
D9SPU0_CLOC7/336-353
D9SPU0_CLOC7/345-362
D9SPU0_CLOC7/354-371
D9SPU0_CLOC7/363-380
D9SPU0_CLOC7/372-389
D9SPU0_CLOC7/381-398
D9SPU0_CLOC7/390-407
D9SPU0_CLOC7/415-425
D9SPU1_CLOC7/113-130
D9SPU1_CLOC7/248-265
D9SPU1_CLOC7/257-274
D9SPU1_CLOC7/266-283
D9SPU1_CLOC7/275-292
D9SPU1_CLOC7/293-310
D9SPU1_CLOC7/36-49
D9SPU1_CLOC7/41-58
D9SPU1_CLOC7/422-435
D9SPU1_CLOC7/427-444
D9SPU1_CLOC7/445-462
D9SPU1_CLOC7/463-480
D9SPU1_CLOC7/481-498
D9SPU1_CLOC7/499-516
D9SPU1_CLOC7/59-76
D9SPU1_CLOC7/634-651
D9SPU1_CLOC7/643-660
D9SPU1_CLOC7/652-669
D9SPU1_CLOC7/661-678
D9SPU1_CLOC7/679-696
D9SPU1_CLOC7/77-94
D9SPU1_CLOC7/808-821
D9SPU1_CLOC7/813-830
D9SPU1_CLOC7/831-848
D9SPU1_CLOC7/849-866
D9SPU1_CLOC7/867-884
D9SPU1_CLOC7/885-902
D9SPU1_CLOC7/95-112
D9SPU2_CLOC7/13-28
D9SPU2_CLOC7/2-19
D9SPU2_CLOC7/29-46
D9SPU2_CLOC7/38-55
D9SPU2_CLOC7/56-73
D9SPU3_CLOC7/1015-1032
D9SPU3_CLOC7/25-42
D9SPU3_CLOC7/262-279
D9SPU3_CLOC7/387-404
D9SPU3_CLOC7/405-422
D9SPU3_CLOC7/423-440
D9SPU3_CLOC7/552-565
D9SPU3_CLOC7/558-574
D9SPU3_CLOC7/575-592
D9SPU3_CLOC7/593-610
D9SPU3_CLOC7/611-628
D9SPU3_CLOC7/629-646
D9SPU3_CLOC7/7-24
D9SPU3_CLOC7/764-781
D9SPU3_CLOC7/773-790
D9SPU3_CLOC7/782-799
D9SPU3_CLOC7/791-808
D9SPU3_CLOC7/809-826
D9SPU3_CLOC7/938-951
D9SPU3_CLOC7/944-960
D9SPU3_CLOC7/961-978
D9SPU3_CLOC7/979-996
D9SPU3_CLOC7/997-1014
D9SPU4_CLOC7/152-167
D9SPU4_CLOC7/168-185
D9SPU4_CLOC7/186-203
D9SPU4_CLOC7/25-42
D9SPU4_CLOC7/330-347
D9SPU4_CLOC7/339-356
D9SPU4_CLOC7/348-365
D9SPU4_CLOC7/357-374
D9SPU4_CLOC7/366-383
D9SPU4_CLOC7/375-392
D9SPU4_CLOC7/384-401
D9SPU4_CLOC7/409-419
D9SPU4_CLOC7/7-24
D9SQ42_CLOC7/1002-1019
D9SQ42_CLOC7/1020-1037
D9SQ42_CLOC7/1169-1186
D9SQ42_CLOC7/1187-1204
D9SQ42_CLOC7/1205-1222
D9SQ42_CLOC7/1223-1240
D9SQ42_CLOC7/1370-1387
D9SQ42_CLOC7/1388-1405
D9SQ42_CLOC7/1406-1423
D9SQ42_CLOC7/1424-1441
D9SQ42_CLOC7/1551-1568
D9SQ42_CLOC7/1569-1586
D9SQ42_CLOC7/1587-1604
D9SQ42_CLOC7/1605-1622
D9SQ42_CLOC7/1623-1640
D9SQ42_CLOC7/1641-1658
D9SQ42_CLOC7/1650-1667
D9SQ42_CLOC7/1797-1814
D9SQ42_CLOC7/1815-1832
D9SQ42_CLOC7/1833-1850
D9SQ42_CLOC7/190-207
D9SQ42_CLOC7/1964-1981
D9SQ42_CLOC7/1973-1990
D9SQ42_CLOC7/199-216
D9SQ42_CLOC7/1991-2008
D9SQ42_CLOC7/208-225
D9SQ42_CLOC7/217-234
D9SQ42_CLOC7/226-238
D9SQ42_CLOC7/246-260
D9SQ42_CLOC7/252-269
D9SQ42_CLOC7/381-398
D9SQ42_CLOC7/399-416
D9SQ42_CLOC7/41-58
D9SQ42_CLOC7/426-443
D9SQ42_CLOC7/435-447
D9SQ42_CLOC7/454-469
D9SQ42_CLOC7/461-478
D9SQ42_CLOC7/59-76
D9SQ42_CLOC7/590-607
D9SQ42_CLOC7/608-625
D9SQ42_CLOC7/635-652
D9SQ42_CLOC7/644-656
D9SQ42_CLOC7/663-678
D9SQ42_CLOC7/670-687
D9SQ42_CLOC7/783-798
D9SQ42_CLOC7/799-816
D9SQ42_CLOC7/817-834
D9SQ42_CLOC7/957-974
D9SQ42_CLOC7/966-983
D9SQ42_CLOC7/984-1001
D9SS98_CLOC7/1102-1116
D9SS98_CLOC7/1108-1125
D9SS98_CLOC7/1117-1134
D9SS98_CLOC7/1126-1143
D9SS98_CLOC7/1135-1152
D9SS98_CLOC7/1144-1161
D9SS98_CLOC7/1162-1179
D9SS98_CLOC7/1295-1312
D9SS98_CLOC7/1322-1339
D9SS98_CLOC7/1340-1357
D9SS98_CLOC7/1358-1375
D9SS98_CLOC7/1376-1393
D9SS98_CLOC7/1394-1411
D9SS98_CLOC7/1532-1546
D9SS98_CLOC7/1538-1555
D9SS98_CLOC7/1547-1564
D9SS98_CLOC7/1556-1573
D9SS98_CLOC7/1565-1582
D9SS98_CLOC7/1574-1591
D9SS98_CLOC7/168-183
D9SS98_CLOC7/1717-1734
D9SS98_CLOC7/1735-1752
D9SS98_CLOC7/1868-1885
D9SS98_CLOC7/1877-1894
D9SS98_CLOC7/1886-1903
D9SS98_CLOC7/1904-1921
D9SS98_CLOC7/2007-2025
D9SS98_CLOC7/2026-2043
D9SS98_CLOC7/2044-2061
D9SS98_CLOC7/2071-2088
D9SS98_CLOC7/2198-2213
D9SS98_CLOC7/22-39
D9SS98_CLOC7/2214-2231
D9SS98_CLOC7/2366-2383
D9SS98_CLOC7/2384-2401
D9SS98_CLOC7/2526-2543
D9SS98_CLOC7/2544-2561
D9SS98_CLOC7/2696-2713
D9SS98_CLOC7/2714-2731
D9SS98_CLOC7/2732-2749
D9SS98_CLOC7/2750-2767
D9SS98_CLOC7/2883-2900
D9SS98_CLOC7/2892-2909
D9SS98_CLOC7/2901-2918
D9SS98_CLOC7/2910-2927
D9SS98_CLOC7/2919-2936
D9SS98_CLOC7/723-740
D9SS98_CLOC7/732-749
D9SS98_CLOC7/750-767
D9SS98_CLOC7/768-785
D9SS98_CLOC7/804-821
D9SS98_CLOC7/931-947
D9SS98_CLOC7/948-965
D9SS98_CLOC7/966-983
D9SS99_CLOC7/1112-1129
D9SS99_CLOC7/1130-1147
D9SS99_CLOC7/1244-1261
D9SS99_CLOC7/1262-1279
D9SS99_CLOC7/1376-1393
D9SS99_CLOC7/1394-1411
D9SS99_CLOC7/14-31
D9SS99_CLOC7/1508-1525
D9SS99_CLOC7/1526-1543
D9SS99_CLOC7/1640-1657
D9SS99_CLOC7/1658-1675
D9SS99_CLOC7/1772-1789
D9SS99_CLOC7/1790-1807
D9SS99_CLOC7/1910-1927
D9SS99_CLOC7/1946-1963
D9SS99_CLOC7/23-40
D9SS99_CLOC7/281-298
D9SS99_CLOC7/290-307
D9SS99_CLOC7/308-325
D9SS99_CLOC7/440-457
D9SS99_CLOC7/555-572
D9SS99_CLOC7/573-590
D9SS99_CLOC7/591-608
D9SS99_CLOC7/600-617
D9SS99_CLOC7/713-733
D9SS99_CLOC7/734-751
D9SS99_CLOC7/848-865
D9SS99_CLOC7/866-883
D9SS99_CLOC7/998-1015
D9STS3_CLOC7/244-261
D9STS3_CLOC7/25-42
D9STS3_CLOC7/389-404
D9STS3_CLOC7/418-435
D9STS3_CLOC7/436-453
D9STS3_CLOC7/454-471
D9STS3_CLOC7/463-480
D9STS3_CLOC7/589-604
D9STS3_CLOC7/618-635
D9STS3_CLOC7/636-653
D9STS3_CLOC7/654-671
D9STS3_CLOC7/663-680
D9STS3_CLOC7/7-24
D9TA74_MICAI/121-138
D9TA74_MICAI/147-164
D9TA74_MICAI/165-180
D9TA74_MICAI/95-111
D9WA41_9ACTO/231-248
D9WA41_9ACTO/249-266
D9WA41_9ACTO/268-284
D9WA41_9ACTO/285-302
D9WA41_9ACTO/303-319
D9WQN3_9ACTO/155-169
D9WQN3_9ACTO/172-185
D9WQN3_9ACTO/189-200
D9WQN3_9ACTO/206-223
D9WQN3_9ACTO/215-232
D9WQN3_9ACTO/233-250
D9WQN3_9ACTO/242-259
D9WQN3_9ACTO/251-268
D9WQN3_9ACTO/269-286
D9YEC5_9DELT/1004-1021
D9YEC5_9DELT/1013-1030
D9YEC5_9DELT/872-887
D9YEC5_9DELT/888-905
D9YEC5_9DELT/970-985
D9YEC5_9DELT/977-994
D9YEC5_9DELT/986-1003
D9YEC5_9DELT/995-1012
D9YER3_9DELT/2623-2640
D9YER3_9DELT/2632-2649
D9YER3_9DELT/2641-2658
D9YER3_9DELT/2650-2667
D9YER3_9DELT/2659-2673
D9YER3_9DELT/2675-2687
E0E8F0_ACTPL/718-735
E0E8F0_ACTPL/736-753
E0E8F0_ACTPL/754-771
E0E8F0_ACTPL/772-789
E0E8F0_ACTPL/793-809
E0E8J3_ACTPL/200-217
E0E8J3_ACTPL/218-235
E0E8J3_ACTPL/52-70
E0E8J3_ACTPL/72-89
E0E9Q4_ACTPL/747-764
E0E9Q4_ACTPL/765-782
E0E9Q4_ACTPL/783-800
E0E9Q4_ACTPL/811-828
E0E9Q4_ACTPL/829-846
E0EE84_ACTPL/718-735
E0EE84_ACTPL/736-753
E0EE84_ACTPL/754-771
E0EE84_ACTPL/772-789
E0EE84_ACTPL/793-809
E0EFD7_ACTPL/744-761
E0EFD7_ACTPL/762-779
E0EFD7_ACTPL/780-797
E0EFD7_ACTPL/798-815
E0EFD7_ACTPL/826-843
E0EFD7_ACTPL/844-861
E0EKG3_ACTPL/718-735
E0EKG3_ACTPL/736-753
E0EKG3_ACTPL/754-771
E0EKG3_ACTPL/772-789
E0EKG3_ACTPL/793-809
E0ELI2_ACTPL/738-755
E0ELI2_ACTPL/756-773
E0ELI2_ACTPL/774-791
E0ELI2_ACTPL/792-809
E0ELI2_ACTPL/820-837
E0ELI2_ACTPL/838-855
E0ES81_ACTPL/1127-1144
E0ES81_ACTPL/1145-1162
E0ES81_ACTPL/1274-1291
E0ES81_ACTPL/1402-1419
E0ES81_ACTPL/1420-1437
E0ES81_ACTPL/256-273
E0ES81_ACTPL/999-1016
E0ET59_ACTPL/738-755
E0ET59_ACTPL/756-773
E0ET59_ACTPL/774-791
E0ET59_ACTPL/792-809
E0ET59_ACTPL/820-837
E0ET59_ACTPL/838-855
E0EYB4_ACTPL/718-735
E0EYB4_ACTPL/736-753
E0EYB4_ACTPL/754-771
E0EYB4_ACTPL/772-789
E0EYB4_ACTPL/793-809
E0EYF5_ACTPL/200-217
E0EYF5_ACTPL/218-232
E0EYF5_ACTPL/52-70
E0EYF5_ACTPL/72-89
E0EZM2_ACTPL/747-764
E0EZM2_ACTPL/765-782
E0EZM2_ACTPL/783-800
E0EZM2_ACTPL/811-828
E0EZM2_ACTPL/829-846
E0F1F7_ACTPL/344-361
E0F1F7_ACTPL/362-379
E0F4H1_ACTPL/39-56
E0F4H1_ACTPL/57-74
E0F4H2_ACTPL/1110-1127
E0F4H2_ACTPL/1238-1255
E0F4H2_ACTPL/1256-1273
E0F4H2_ACTPL/1364-1383
E0F4H2_ACTPL/1385-1402
E0F4H2_ACTPL/1513-1530
E0F4H2_ACTPL/1531-1548
E0F4H2_ACTPL/367-384
E0F5N9_ACTPL/747-764
E0F5N9_ACTPL/765-782
E0F5N9_ACTPL/783-800
E0F5N9_ACTPL/811-828
E0F5N9_ACTPL/829-846
E0F7N8_ACTPL/466-483
E0F7N8_ACTPL/484-501
E0FAQ9_ACTPL/718-735
E0FAQ9_ACTPL/736-753
E0FAQ9_ACTPL/754-771
E0FAQ9_ACTPL/772-789
E0FAQ9_ACTPL/793-809
E0FAV2_ACTPL/210-227
E0FAV2_ACTPL/228-242
E0FAV2_ACTPL/62-80
E0FAV2_ACTPL/82-99
E0FC15_ACTPL/747-764
E0FC15_ACTPL/765-782
E0FC15_ACTPL/783-800
E0FC15_ACTPL/811-828
E0FC15_ACTPL/829-846
E0FDW6_ACTPL/344-361
E0FDW6_ACTPL/362-379
E0FGR3_ACTPL/718-735
E0FGR3_ACTPL/736-753
E0FGR3_ACTPL/754-771
E0FGR3_ACTPL/772-789
E0FGR3_ACTPL/793-809
E0FGV3_ACTPL/37-54
E0FGV3_ACTPL/55-72
E0FMT4_ACTPL/718-735
E0FMT4_ACTPL/736-753
E0FMT4_ACTPL/754-771
E0FMT4_ACTPL/772-789
E0FMT4_ACTPL/793-809
E0FMX7_ACTPL/32-49
E0FMX7_ACTPL/50-67
E0FMX8_ACTPL/256-273
E0FMX8_ACTPL/274-288
E0FMX8_ACTPL/981-998
E0FMX8_ACTPL/999-1016
E0FQY1_ACTPL/466-483
E0FQY1_ACTPL/484-501
E0FQY1_ACTPL/593-611
E0FQY1_ACTPL/613-630
E0FQY4_ACTPL/158-177
E0FQY4_ACTPL/179-196
E0FQY4_ACTPL/32-49
E0FQY4_ACTPL/50-67
E0HTN9_9GAMM/1381-1399
E0HTN9_9GAMM/1456-1473
E0HTN9_9GAMM/1474-1491
E0HTN9_9GAMM/1492-1509
E0HTN9_9GAMM/863-875
E0IT72_9GAMM/1363-1381
E0IT72_9GAMM/1438-1455
E0IT72_9GAMM/1456-1473
E0IT72_9GAMM/1474-1491
E0IT72_9GAMM/820-837
E0IT72_9GAMM/845-857
E0J7Z4_RHIME/109-121
E0J7Z4_RHIME/123-138
E0J7Z4_RHIME/144-161
E0J7Z4_RHIME/153-170
E0J7Z4_RHIME/162-174
E0J7Z4_RHIME/232-249
E0J7Z4_RHIME/250-267
E0J7Z4_RHIME/320-337
E0J7Z4_RHIME/338-355
E0JAJ2_RHIME/316-333
E0JAJ2_RHIME/334-351
E0JAJ2_RHIME/352-368
E0JAJ2_RHIME/403-418
E0JAJ2_RHIME/422-439
E0JAJ2_RHIME/440-457
E0JAS4_RHIME/156-173
E0JAS4_RHIME/165-182
E0JAS4_RHIME/174-191
E0JAS4_RHIME/183-200
E0JAS4_RHIME/192-209
E0JAS4_RHIME/201-218
E0JAS4_RHIME/210-227
E0JAS4_RHIME/219-236
E0JAS4_RHIME/228-245
E0JAS4_RHIME/23-40
E0JAS4_RHIME/237-254
E0JAS4_RHIME/260-273
E0JAS4_RHIME/286-297
E0JAS4_RHIME/32-49
E0JAS4_RHIME/353-364
E0JAS4_RHIME/372-388
E0JAS4_RHIME/389-406
E0JAS4_RHIME/416-433
E0JAS4_RHIME/50-67
E0JD93_RHIME/112-129
E0JD93_RHIME/13-30
E0JD93_RHIME/130-147
E0JD93_RHIME/164-181
E0JD93_RHIME/182-199
E0JD93_RHIME/200-217
E0JD93_RHIME/22-39
E0JD93_RHIME/227-243
E0JD93_RHIME/236-253
E0JD93_RHIME/245-262
E0JD93_RHIME/254-271
E0JD93_RHIME/263-280
E0JD93_RHIME/272-289
E0JD93_RHIME/290-307
E0JD93_RHIME/31-48
E0JD93_RHIME/40-57
E0JD93_RHIME/58-75
E0JD93_RHIME/76-93
E0JD93_RHIME/94-111
E0JDQ1_RHIME/12-29
E0JDQ1_RHIME/30-47
E0JDQ1_RHIME/48-65
E0JEH3_RHIME/104-121
E0JEH3_RHIME/113-130
E0JEH3_RHIME/122-139
E0JEH3_RHIME/140-151
E0JEH3_RHIME/23-40
E0JEH3_RHIME/32-49
E0JEH3_RHIME/41-58
E0JEH3_RHIME/5-22
E0JEH3_RHIME/59-76
E0JEH3_RHIME/77-94
E0JEH3_RHIME/86-103
E0JEH3_RHIME/95-112
E0JHP3_RHIME/103-120
E0JHP3_RHIME/121-138
E0JHP3_RHIME/155-172
E0JHP3_RHIME/173-190
E0JHP3_RHIME/191-208
E0JHP3_RHIME/218-235
E0JHP3_RHIME/22-39
E0JHP3_RHIME/236-253
E0JHP3_RHIME/254-271
E0JHP3_RHIME/272-289
E0JHP3_RHIME/281-298
E0JHP3_RHIME/31-48
E0JHP3_RHIME/40-56
E0JHP3_RHIME/49-66
E0JHP3_RHIME/58-75
E0JHP3_RHIME/67-84
E0JHP3_RHIME/76-93
E0JHP3_RHIME/85-102
E0JIU4_RHIME/105-121
E0JIU4_RHIME/160-177
E0JIU4_RHIME/178-195
E0JIU4_RHIME/196-213
E0JIU4_RHIME/269-286
E0JIU4_RHIME/278-294
E0JIU4_RHIME/32-49
E0JIU4_RHIME/351-367
E0JIU4_RHIME/406-423
E0JIU4_RHIME/424-440
E0JIU4_RHIME/479-496
E0JIU4_RHIME/5-22
E0JIU4_RHIME/561-578
E0JIU4_RHIME/570-586
E0JIU4_RHIME/625-642
E0JIU4_RHIME/643-659
E0JIU4_RHIME/716-733
E0JIU4_RHIME/725-741
E0JIU4_RHIME/798-814
E0JIU4_RHIME/853-865
E0JIU4_RHIME/87-104
E0JIU4_RHIME/880-896
E0JIU4_RHIME/935-952
E0JIU4_RHIME/953-970
E0JK75_RHIME/128-145
E0JK75_RHIME/138-154
E0JK75_RHIME/185-200
E0JK75_RHIME/23-40
E0JK75_RHIME/291-307
E0JK75_RHIME/309-325
E0JK75_RHIME/32-49
E0JK75_RHIME/399-416
E0JK75_RHIME/41-54
E0JK75_RHIME/417-434
E0JK75_RHIME/435-452
E0JK75_RHIME/5-22
E0JK75_RHIME/51-67
E0JKR5_RHIME/103-120
E0JKR5_RHIME/121-138
E0JKR5_RHIME/155-172
E0JKR5_RHIME/173-190
E0JKR5_RHIME/191-208
E0JKR5_RHIME/211-226
E0JKR5_RHIME/218-235
E0JKR5_RHIME/22-39
E0JKR5_RHIME/227-244
E0JKR5_RHIME/245-262
E0JKR5_RHIME/263-280
E0JKR5_RHIME/272-289
E0JKR5_RHIME/281-298
E0JKR5_RHIME/40-56
E0JKR5_RHIME/58-75
E0JKR5_RHIME/67-84
E0JKR5_RHIME/76-93
E0JKR5_RHIME/85-102
E0JMB5_RHIME/217-234
E0JMB5_RHIME/226-243
E0JMB5_RHIME/235-252
E0JMB5_RHIME/244-261
E0JMB5_RHIME/253-270
E0JMB5_RHIME/262-279
E0JMB5_RHIME/271-288
E0JP27_RHIME/108-124
E0JP27_RHIME/133-150
E0JP27_RHIME/163-181
E0JP27_RHIME/189-206
E0JP27_RHIME/215-236
E0JP27_RHIME/243-258
E0JP27_RHIME/49-66
E0JP27_RHIME/76-93
E0JP27_RHIME/85-98
E0JQS4_RHIME/323-340
E0JQS4_RHIME/426-443
E0JQS4_RHIME/478-495
E0JQS4_RHIME/496-513
E0JQS4_RHIME/514-531
E0JQS4_RHIME/604-621
E0JQS4_RHIME/622-639
E0JQS4_RHIME/701-713
E0JQS4_RHIME/705-722
E0JQS4_RHIME/714-731
E0JQS4_RHIME/779-796
E0JQS4_RHIME/976-993
E0JQS4_RHIME/994-1011
E0JRD8_RHIME/107-117
E0JRD8_RHIME/196-213
E0JRD8_RHIME/214-231
E0JRD8_RHIME/232-249
E0JRD8_RHIME/85-99
E0JRE7_RHIME/24-41
E0JRE7_RHIME/42-59
E0JRE7_RHIME/6-23
E0JRF4_RHIME/130-147
E0JRF4_RHIME/139-156
E0JRF4_RHIME/148-165
E0JRF4_RHIME/157-174
E0JRF4_RHIME/233-250
E0JRF4_RHIME/311-325
E0JRF4_RHIME/317-334
E0JRF4_RHIME/326-343
E0JRF4_RHIME/397-414
E0JRF4_RHIME/415-432
E0JSE8_RHIME/112-129
E0JSE8_RHIME/13-30
E0JSE8_RHIME/130-147
E0JSE8_RHIME/164-181
E0JSE8_RHIME/182-199
E0JSE8_RHIME/200-217
E0JSE8_RHIME/22-39
E0JSE8_RHIME/227-243
E0JSE8_RHIME/236-253
E0JSE8_RHIME/245-262
E0JSE8_RHIME/254-271
E0JSE8_RHIME/263-280
E0JSE8_RHIME/272-289
E0JSE8_RHIME/290-307
E0JSE8_RHIME/31-48
E0JSE8_RHIME/40-57
E0JSE8_RHIME/58-75
E0JSE8_RHIME/76-93
E0JSE8_RHIME/94-111
E0JUE8_RHIME/105-121
E0JUE8_RHIME/160-177
E0JUE8_RHIME/178-195
E0JUE8_RHIME/196-213
E0JUE8_RHIME/251-268
E0JUE8_RHIME/260-277
E0JUE8_RHIME/269-286
E0JUE8_RHIME/278-294
E0JUE8_RHIME/32-49
E0JUE8_RHIME/351-367
E0JUE8_RHIME/406-423
E0JUE8_RHIME/424-440
E0JUE8_RHIME/479-496
E0JUE8_RHIME/5-22
E0JUE8_RHIME/552-569
E0JUE8_RHIME/561-578
E0JUE8_RHIME/570-586
E0JUE8_RHIME/643-660
E0JUE8_RHIME/712-724
E0JUE8_RHIME/725-741
E0JUE8_RHIME/798-814
E0JUE8_RHIME/853-865
E0JUE8_RHIME/87-104
E0JUE8_RHIME/880-896
E0JUE8_RHIME/935-952
E0JUE8_RHIME/953-970
E0JV47_RHIME/112-133
E0JV47_RHIME/140-155
E0JV47_RHIME/30-47
E0JV47_RHIME/6-26
E0JV47_RHIME/60-78
E0JV47_RHIME/86-103
E0JZA2_RHIME/104-121
E0JZA2_RHIME/113-130
E0JZA2_RHIME/122-139
E0JZA2_RHIME/140-151
E0JZA2_RHIME/23-40
E0JZA2_RHIME/32-49
E0JZA2_RHIME/41-58
E0JZA2_RHIME/5-22
E0JZA2_RHIME/59-76
E0JZA2_RHIME/77-94
E0JZA2_RHIME/86-103
E0JZA2_RHIME/95-112
E0JZJ3_RHIME/323-340
E0JZJ3_RHIME/426-443
E0JZJ3_RHIME/435-452
E0JZJ3_RHIME/478-495
E0JZJ3_RHIME/496-511
E0JZJ3_RHIME/514-531
E0JZJ3_RHIME/604-621
E0JZJ3_RHIME/622-639
E0JZJ3_RHIME/701-713
E0JZJ3_RHIME/705-722
E0JZJ3_RHIME/714-731
E0JZJ3_RHIME/779-796
E0JZJ3_RHIME/976-993
E0JZJ3_RHIME/994-1011
E0JZV9_RHIME/128-145
E0JZV9_RHIME/138-154
E0JZV9_RHIME/185-200
E0JZV9_RHIME/23-40
E0JZV9_RHIME/291-307
E0JZV9_RHIME/309-325
E0JZV9_RHIME/32-49
E0JZV9_RHIME/399-416
E0JZV9_RHIME/41-54
E0JZV9_RHIME/417-434
E0JZV9_RHIME/435-452
E0JZV9_RHIME/5-22
E0JZV9_RHIME/51-67
E0K0Q3_RHIME/316-333
E0K0Q3_RHIME/334-351
E0K0Q3_RHIME/352-368
E0K0Q3_RHIME/403-418
E0K0Q3_RHIME/422-439
E0K0Q3_RHIME/440-457
E0K1A6_RHIME/103-120
E0K1A6_RHIME/121-138
E0K1A6_RHIME/13-30
E0K1A6_RHIME/155-172
E0K1A6_RHIME/173-190
E0K1A6_RHIME/191-208
E0K1A6_RHIME/218-235
E0K1A6_RHIME/22-39
E0K1A6_RHIME/236-253
E0K1A6_RHIME/254-271
E0K1A6_RHIME/272-289
E0K1A6_RHIME/281-298
E0K1A6_RHIME/31-48
E0K1A6_RHIME/40-57
E0K1A6_RHIME/49-66
E0K1A6_RHIME/58-75
E0K1A6_RHIME/67-84
E0K1A6_RHIME/85-102
E0K2L0_RHIME/103-120
E0K2L0_RHIME/121-138
E0K2L0_RHIME/155-172
E0K2L0_RHIME/173-190
E0K2L0_RHIME/191-208
E0K2L0_RHIME/211-226
E0K2L0_RHIME/218-235
E0K2L0_RHIME/22-39
E0K2L0_RHIME/227-244
E0K2L0_RHIME/245-262
E0K2L0_RHIME/254-271
E0K2L0_RHIME/263-280
E0K2L0_RHIME/272-289
E0K2L0_RHIME/281-298
E0K2L0_RHIME/40-57
E0K2L0_RHIME/58-75
E0K2L0_RHIME/67-84
E0K2L0_RHIME/76-93
E0K2L0_RHIME/85-102
E0K4W0_RHIME/341-358
E0K4W0_RHIME/350-367
E0K4W0_RHIME/359-376
E0K4W0_RHIME/368-385
E0K4W0_RHIME/377-394
E0K4W0_RHIME/386-403
E0K4W0_RHIME/395-412
E0K6Q8_RHIME/123-138
E0K6Q8_RHIME/139-156
E0K6Q8_RHIME/157-174
E0K6Q8_RHIME/236-250
E0K6S3_RHIME/11-28
E0K6S3_RHIME/2-19
E0K6S3_RHIME/20-37
E0K6S3_RHIME/29-46
E0K6S3_RHIME/38-55
E0K6S4_RHIME/303-320
E0K6S4_RHIME/321-338
E0K6S4_RHIME/339-355
E0K7U4_RHIME/156-173
E0K7U4_RHIME/165-182
E0K7U4_RHIME/174-191
E0K7U4_RHIME/183-200
E0K7U4_RHIME/192-209
E0K7U4_RHIME/201-218
E0K7U4_RHIME/210-227
E0K7U4_RHIME/219-236
E0K7U4_RHIME/228-245
E0K7U4_RHIME/23-40
E0K7U4_RHIME/237-254
E0K7U4_RHIME/260-273
E0K7U4_RHIME/286-297
E0K7U4_RHIME/32-49
E0K7U4_RHIME/353-364
E0K7U4_RHIME/372-388
E0K7U4_RHIME/389-414
E0K7U4_RHIME/416-433
E0K7U4_RHIME/50-67
E0KBB4_RHIME/112-129
E0KBB4_RHIME/130-147
E0KBB4_RHIME/139-156
E0KBB4_RHIME/35-49
E0KBB4_RHIME/50-67
E0KF29_STRVO/145-158
E0KF29_STRVO/162-176
E0KF29_STRVO/182-191
E0KF29_STRVO/198-215
E0KF29_STRVO/207-224
E0KF29_STRVO/225-242
E0KF29_STRVO/243-260
E0KF29_STRVO/261-278
E0KSA2_STRVO/141-157
E0KSA2_STRVO/149-161
E0KSA2_STRVO/162-173
E0KSA2_STRVO/179-190
E0KSA2_STRVO/208-220
E0KSA2_STRVO/212-229
E0KSA2_STRVO/220-238
E0KSA2_STRVO/230-247
E0KSA2_STRVO/239-256
E0KSA2_STRVO/248-265
E0LRT0_SPHCR/1064-1081
E0LRT0_SPHCR/1073-1090
E0LRT0_SPHCR/1091-1108
E0LRT0_SPHCR/1109-1126
E0LRT0_SPHCR/137-154
E0LRT0_SPHCR/155-172
E0LRT0_SPHCR/173-185
E0LRT0_SPHCR/189-206
E0LRT0_SPHCR/198-215
E0LRT0_SPHCR/234-248
E0LRT0_SPHCR/249-264
E0LRT0_SPHCR/265-282
E0LRT0_SPHCR/283-300
E0LRT0_SPHCR/301-318
E0LRT0_SPHCR/828-840
E0LRT0_SPHCR/841-858
E0LRT0_SPHCR/930-947
E0LRT0_SPHCR/939-956
E0LRT0_SPHCR/948-965
E0LRT0_SPHCR/957-974
E0LRT0_SPHCR/966-983
E0LRT0_SPHCR/975-992
E0MNG2_9RHOB/3301-3318
E0MNG2_9RHOB/3341-3356
E0MNG2_9RHOB/3357-3374
E0MNG2_9RHOB/3965-3982
E0MNG2_9RHOB/3983-4000
E0MNG2_9RHOB/4055-4072
E0MNG2_9RHOB/4073-4089
E0MNG2_9RHOB/4163-4180
E0MNG2_9RHOB/4242-4259
E0MNG2_9RHOB/4251-4268
E0MNG2_9RHOB/4260-4277
E0MNG2_9RHOB/628-645
E0MNG2_9RHOB/646-662
E0MNG2_9RHOB/778-795
E0MNG2_9RHOB/787-804
E0MNG2_9RHOB/796-813
E0MNG2_9RHOB/805-822
E0MNG2_9RHOB/920-937
E0MNG2_9RHOB/938-955
E0MQ08_9RHOB/114-131
E0MQ08_9RHOB/132-149
E0MQ08_9RHOB/150-167
E0MQ08_9RHOB/168-185
E0MQ08_9RHOB/51-68
E0MQ08_9RHOB/60-77
E0MQ08_9RHOB/69-86
E0MQ08_9RHOB/78-95
E0MQ08_9RHOB/96-111
E0MSH3_9RHOB/394-410
E0MSH3_9RHOB/403-420
E0MSH3_9RHOB/494-508
E0MSH3_9RHOB/509-526
E0MSH3_9RHOB/589-606
E0MSI4_9RHOB/170-187
E0MSI4_9RHOB/243-258
E0MSI4_9RHOB/313-330
E0MSI4_9RHOB/331-348
E0MSI4_9RHOB/393-410
E0MSI4_9RHOB/411-428
E0MSM8_9RHOB/1006-1023
E0MSM8_9RHOB/1563-1578
E0MSM8_9RHOB/1579-1596
E0MSM8_9RHOB/1660-1677
E0MSM8_9RHOB/1678-1695
E0MSM8_9RHOB/1762-1779
[truncated: 175,682 more chars]
