# Supplementary material for: Contact prediction is hardest for the most informative contacts, but improves with the incorporation of contact potentials
Source: PLoS One. 2018 Jun 28;13(6):e0199585. doi: 10.1371/journal.pone.0199585 (PMC6023208; doi:10.1371/journal.pone.0199585)
Supplement: S1 Data — Each file in the ‘alignments’ directory herein corresponds to a protein family’s alignment and contains the accession number and sequence range of each sequence in the alignment. (TAR.GZ) [file pone.0199585.s001.tar.gz › alignments/Peripla_BP_1]

A0AM71_LISW6/59-316
A0B030_BURCH/65-329
A0B3Z8_BURCH/36-326
A0K1G7_ARTS2/111-312
A0K4E7_BURCH/27-320
A0K660_BURCH/60-323
A0KI64_AERHH/68-343
A0KJI3_AERHH/26-321
A0KKR6_AERHH/58-327
A0KKS1_AERHH/61-260
A0KU18_SHESA/58-344
A0M0J3_GRAFK/62-310
A0NK78_OENOE/61-327
A0NSC5_9RHOB/25-313
A0NZF3_9RHOB/54-316
A0PYX4_CLONN/60-335
A0R601_MYCS2/72-337
A0RAT9_BACAH/82-341
A0RG51_BACAH/59-326
A0RIJ9_BACAH/62-310
A0ZZH3_BIFAA/59-194
A1A2J6_BIFAA/61-326
A1A3I5_BIFAA/63-317
A1A9Q1_ECOK1/44-337
A1ABG5_ECOK1/64-342
A1AC57_ECOK1/42-337
A1AGX0_ECOK1/63-319
A1DYM7_SALTI/1-146
A1DYT3_SALTI/1-146
A1EI28_VIBCH/26-317
A1EIZ6_VIBCH/61-262
A1EKZ4_VIBCH/64-327
A1F0I4_VIBCH/26-317
A1F2K9_VIBCH/64-327
A1F367_VIBCH/61-262
A1F964_VIBCH/59-194
A1FB23_VIBCH/1-220
A1JJI2_YERE8/61-327
A1JLL9_YERE8/63-323
A1JMC8_YERE8/25-320
A1JMF4_YERE8/63-338
A1JQH7_YERE8/67-310
A1JSK2_YERE8/63-318
A1R1Y8_ARTAT/69-357
A1R2D6_ARTAT/6-284
A1S317_SHEAM/67-332
A1S485_SHEAM/53-338
A1SYR6_PSYIN/68-331
A1T0G8_PSYIN/61-272
A1UUL0_BURMS/32-323
A1UWG5_BURMS/60-331
A1V0K3_BURMS/27-319
A1VIS1_POLNA/59-321
A1WPD2_VEREI/28-322
A1YM39_BACCE/10-137
A2P2T6_VIBCH/26-306
A2P4B2_VIBCH/61-262
A2PPH6_VIBCH/26-320
A2PRK9_VIBCH/61-262
A2PRV5_VIBCH/64-327
A2PY79_VIBCH/59-130
A2RWX6_BURM9/32-323
A2RYP8_BURM9/60-331
A2S5N1_BURM9/27-319
A2U0C7_9FLAO/61-337
A2VRF9_9BURK/84-347
A2VT15_9BURK/27-320
A2W279_9BURK/36-326
A2WB84_9BURK/60-323
A2WCS6_9BURK/27-319
A2WH34_9BURK/45-335
A3CR24_STRSV/60-325
A3CZR2_SHEB5/53-343
A3D7I3_SHEB5/59-345
A3D9Z2_SHEB5/64-327
A3EIN9_VIBCH/26-306
A3EMC9_VIBCH/61-262
A3GNX0_VIBCH/26-317
A3GRQ9_VIBCH/61-262
A3GSZ8_VIBCH/64-327
A3GUY6_VIBCH/26-309
A3GVI2_VIBCH/61-262
A3H105_VIBCH/64-329
A3H4M9_VIBCH/80-247
A3HWR3_9BACT/63-324
A3JUA0_9RHOB/63-329
A3JZ93_9RHOB/30-321
A3K575_9RHOB/67-336
A3K9H7_9RHOB/67-274
A3KU36_PSEAE/70-333
A3KXJ1_PSEAE/61-295
A3L970_PSEAE/70-333
A3LE22_PSEAE/61-295
A3MDR4_BURM7/32-323
A3MFX2_BURM7/60-331
A3MRC9_BURM7/27-319
A3NDN8_BURP6/27-319
A3NHK2_BURP6/60-331
A3NK38_BURP6/32-323
A3NZF2_BURP0/27-319
A3P363_BURP0/60-331
A3P5Q1_BURP0/32-323
A3PGE6_RHOS1/72-326
A3QGS0_SHELP/69-374
A3RZN1_RALSO/60-335
A3SA09_9RHOB/45-309
A3SLV4_9RHOB/67-334
A3SUX2_9RHOB/59-323
A3T0G5_9RHOB/62-336
A3U275_9RHOB/40-307
A3U811_CROAH/64-334
A3UA12_CROAH/63-172
A3UMJ7_VIBSP/61-268
A3UVA8_VIBSP/1-280
A3UZL6_VIBSP/65-322
A3V1W2_9RHOB/64-155
A3V2Q3_9RHOB/69-338
A3VMJ6_9RHOB/67-335
A3W0Y3_9RHOB/45-336
A3W4Z4_9RHOB/67-328
A3X6P9_9RHOB/67-336
A3XG00_9RHOB/62-322
A3XJH9_LEEBM/64-338
A3XPQ5_LEEBM/65-259
A3XTR4_9VIBR/91-348
A3XVE2_9VIBR/61-268
A3Y4C9_9VIBR/40-335
A4APD6_MARSH/63-332
A4E6V8_9ACTN/69-321
A4EGC7_9RHOB/89-347
A4EX46_9RHOB/63-320
A4F0I9_9RHOB/67-333
A4JBF5_BURVG/27-319
A4JKL6_BURVG/33-324
A4JNE1_BURVG/60-329
A4LTX1_BURPS/32-323
A4LVA1_BURPS/60-331
A4MF91_BURPS/27-319
A4MWP8_HAEIF/59-232
A4SM89_AERS4/62-263
A4SNH0_AERS4/26-321
A4SPY3_AERS4/68-343
A4TJ17_YERPP/25-320
A4TKG9_YERPP/58-323
A4TLM9_YERPP/60-329
A4TM18_YERPP/63-323
A4TQ95_YERPP/61-327
A4TQW5_YERPP/63-319
A4VI83_PSEU5/61-322
A4VYB4_STRSY/60-323
A4W4K8_STRS2/60-323
A4W6I3_ENT38/61-327
A4W7I7_ENT38/61-336
A4W9X7_ENT38/64-340
A4WBR5_ENT38/25-320
A4WFM1_ENT38/63-319
A4WGA3_ENT38/58-325
A4WVQ6_RHOS5/72-329
A4XQD7_PSEMY/61-266
A5EZV7_VIBC3/26-317
A5F0E5_VIBC3/61-262
A5F3U4_VIBC3/64-327
A5FBZ8_FLAJ1/62-329
A5FKI5_FLAJ1/61-334
A5HXZ7_CLOBH/60-328
A5IMZ0_THEP1/63-331
A5IZI1_MYCAA/59-237
A5J2T9_BURMA/165-455
A5J959_BURMA/27-319
A5JAG0_BURMA/60-331
A5KK11_9FIRM/47-321
A5KZA6_9GAMM/40-307
A5L6C0_9GAMM/61-269
A5L9Q7_STRPN/63-326
A5LBK1_STRPN/60-327
A5LJP9_STRPN/63-326
A5LPG9_STRPN/60-327
A5LR67_STRPN/60-327
A5LWA1_STRPN/63-326
A5LYR1_STRPN/63-326
A5M206_STRPN/60-327
A5M4N5_STRPN/63-326
A5M8F8_STRPN/40-307
A5ME10_STRPN/63-326
A5MGA1_STRPN/60-327
A5MNG8_STRPN/60-327
A5MQS0_STRPN/63-326
A5MSD0_STRPN/63-326
A5MUZ4_STRPN/65-326
A5MXH3_STRPN/60-327
A5TDK8_BURMA/60-331
A5TGE9_BURMA/54-345
A5VHK3_LACRD/60-259
A5VIZ4_LACRD/63-305
A5VML6_LACRD/60-314
A5VYL8_PSEP1/84-291
A5W307_PSEP1/70-332
A5XK15_BURMA/165-455
A5XV52_BURMA/27-319
A5XWE6_BURMA/60-331
A5ZM48_9FIRM/59-324
A5ZRB9_9FIRM/98-286
A5ZSK6_9FIRM/59-315
A5ZY42_9FIRM/42-323
A5ZZ90_VIBCH/26-320
A6A3A4_VIBCH/61-262
A6A7L3_VIBCH/64-329
A6ACU4_VIBCH/26-320
A6ADW5_VIBCH/59-274
A6AFW8_VIBCH/61-262
A6AIM2_VIBCH/64-327
A6ANL2_VIBHA/61-266
A6APH6_VIBHA/30-326
A6AR17_VIBHA/67-330
A6B3E1_VIBPA/32-327
A6B4R9_VIBPA/67-326
A6B515_VIBPA/30-327
A6BAV6_VIBPA/44-234
A6BBC1_VIBPA/1-203
A6BBH3_VIBPA/1-163
A6BBW9_VIBPA/59-228
A6BI38_9FIRM/63-346
A6BIX5_9FIRM/1-241
A6BPK2_YERPE/63-323
A6BQC5_YERPE/25-320
A6BRY8_YERPE/60-329
A6BUW3_YERPE/61-327
A6BWT0_YERPE/63-319
A6CQK2_9BACI/75-321
A6CUZ9_9VIBR/61-327
A6CVW1_9VIBR/61-255
A6CWB3_9VIBR/63-338
A6CWH0_9VIBR/67-324
A6D7F0_9VIBR/26-313
A6DNI6_9BACT/123-368
A6E2D7_9RHOB/44-331
A6E579_9RHOB/67-332
A6E7N2_9SPHI/62-334
A6EJE7_9SPHI/61-332
A6F0D8_9ALTE/64-326
A6F1P8_9ALTE/61-263
A6FCL7_9GAMM/45-331
A6FGR3_9GAMM/61-261
A6FK73_9RHOB/67-332
A6FN89_9RHOB/61-351
A6FT78_9RHOB/66-329
A6M0X8_CLOB8/60-333
A6MCF0_ECOLX/60-329
A6T8M3_KLEP7/64-342
A6TB51_KLEP7/25-320
A6TDJ0_KLEP7/66-334
A6TF55_KLEP7/63-319
A6TG97_KLEP7/58-326
A6UFI4_SINMW/25-319
A6V1N1_PSEA7/61-296
A6VP58_ACTSZ/60-332
A6VPC7_ACTSZ/61-258
A6VQ08_ACTSZ/64-324
A6VWS8_MARMS/65-334
A6W1M5_MARMS/68-336
A6WRA5_SHEB8/59-345
A6WT75_SHEB8/53-342
A6XSA0_VIBCH/61-262
A6XTZ7_VIBCH/26-320
A6XVE8_VIBCH/64-327
A7A2Z4_BIFAD/71-330
A7A354_BIFAD/59-194
A7A8T8_BIFAD/61-326
A7B050_RUMGN/73-340
A7B090_RUMGN/61-330
A7B3M1_RUMGN/87-301
A7B570_RUMGN/3-162
A7B676_RUMGN/64-343
A7FH65_YERP3/60-329
A7FHY2_YERP3/25-320
A7FJD4_YERP3/58-323
A7FNZ0_YERP3/63-318
A7FQC9_CLOB1/60-328
A7G9K3_CLOBL/60-328
A7GM14_BACCN/59-318
A7HK50_FERNB/62-327
A7K0S7_VIBSE/79-341
A7K4G8_VIBSE/30-328
A7LW46_BACOV/97-363
A7ME86_ENTS8/63-320
A7MEF9_ENTS8/25-320
A7MJZ9_ENTS8/61-331
A7ML51_ENTS8/58-327
A7MPW6_ENTS8/64-341
A7N2T6_VIBHB/1-275
A7N5D0_VIBHB/61-269
A7VCA1_9CLOT/1-159
A7ZAU3_BACA2/59-311
A7ZK98_ECO24/44-337
A7ZM80_ECO24/64-342
A7ZN26_ECO24/25-320
A7ZPH0_ECO24/60-329
A7ZRE9_ECO24/58-330
A7ZSX0_ECO24/63-319
A7ZYU5_ECOHS/44-337
A8A0G2_ECOHS/64-342
A8A1A4_ECOHS/25-320
A8A5P7_ECOHS/63-319
A8AFD0_CITK8/25-320
A8AGZ5_CITK8/64-342
A8ALL8_CITK8/77-343
A8AQY9_CITK8/81-337
A8AUG2_STRGC/60-327
A8AXS7_STRGC/66-326
A8EIG2_BURPS/27-319
A8EJW2_BURPS/60-331
A8EQA0_BURPS/54-345
A8F354_THELT/60-329
A8F5P6_THELT/65-333
A8F7K2_THELT/62-332
A8F9R0_BACP2/59-326
A8FCJ3_BACP2/59-321
A8FYP7_SHESH/65-336
A8GDJ4_SERP5/61-331
A8GE06_SERP5/25-320
A8GE32_SERP5/72-349
A8GGQ5_SERP5/74-290
A8GJT7_SERP5/61-330
A8GKV5_SERP5/75-335
A8H7X4_SHEPA/60-346
A8KHY5_BURPS/60-331
A8KUG8_BURPS/27-319
A8KUQ3_BURPS/54-345
A8LCV2_FRASN/81-347
A8LGL8_FRASN/61-318
A8LNG1_DINSH/71-335
A8LR94_DINSH/28-288
A8MJK6_ALKOO/59-325
A8S2T4_9CLOT/67-227
A8S321_9CLOT/71-345
A8T0H0_9VIBR/61-269
A8T4M4_9VIBR/30-327
A8UEC4_9FLAO/59-328
A9ACX1_BURM1/60-324
A9AI24_BURM1/27-319
A9AL54_BURM1/33-324
A9BHE7_PETMO/70-342
A9BS23_DELAS/104-308
A9D600_9GAMM/93-321
A9E078_9RHOB/67-334
A9FA16_9RHOB/45-313
A9G586_9RHOB/67-335
A9H2K6_9RHOB/45-308
A9H802_9RHOB/66-279
A9HPL4_GLUDA/76-280
A9JYQ6_BURMA/32-323
A9K2T8_BURMA/60-331
A9KIY3_CLOPH/65-334
A9KNI6_CLOPH/58-329
A9KZ69_SHEB9/64-350
A9L670_SHEB9/64-327
A9LB14_BURMA/27-319
A9MJV1_SALAR/48-341
A9MM97_SALAR/99-356
A9MQD3_SALAR/61-327
A9MRV6_SALAR/64-342
A9MTW0_SALPB/63-320
A9MWL5_SALPB/48-341
A9N016_SALPB/1-195
A9NE07_ACHLI/61-328
A9R0L1_YERPG/60-329
A9R135_YERPG/61-327
A9R4I9_YERPG/67-116
A9R5K4_YERPG/63-319
A9R6K1_YERPG/63-323
A9R8V3_YERPG/25-320
A9U828_PHYPA/73-168
A9VGZ6_BACWK/59-316
A9VIB2_BACWK/59-318
A9VQB6_BACWK/59-323
A9WUC8_RENSM/35-219
A9WVM5_RENSM/66-219
A9Z5N5_YERPE/63-319
A9Z7Q2_YERPE/63-323
A9Z8G9_YERPE/61-327
A9Z9G8_YERPE/25-320
A9ZAE0_YERPE/60-329
A9ZX61_YERPE/63-323
A9ZXM8_YERPE/60-329
ARAF_ECOLI/25-320
B0A1J6_YERPE/63-319
B0A2M6_YERPE/25-320
B0A463_YERPE/59-275
B0A510_YERPE/61-327
B0A6F0_9CLOT/75-341
B0A7Z4_9CLOT/77-341
B0AL92_BACAN/59-326
B0G1N4_9FIRM/38-304
B0GDN0_YERPE/63-323
B0GE16_YERPE/59-266
B0GGZ0_YERPE/63-319
B0GHX7_YERPE/25-320
B0GJ25_YERPE/61-327
B0GK83_YERPE/60-329
B0GR87_YERPE/25-320
B0GUA0_YERPE/63-319
B0GWA8_YERPE/60-329
B0GX33_YERPE/61-327
B0GXU0_YERPE/63-323
B0H3Y5_YERPE/63-323
B0H595_YERPE/25-320
B0H9I7_YERPE/60-329
B0H9U3_YERPE/61-327
B0H9Z4_YERPE/63-319
B0HDF9_YERPE/25-320
B0HE73_YERPE/60-329
B0HGZ9_YERPE/61-327
B0HKJ6_YERPE/63-319
B0HLS7_YERPE/63-323
B0HQ35_YERPE/63-323
B0HQC1_YERPE/60-329
B0HRP3_YERPE/61-327
B0HT65_YERPE/63-319
B0HWU3_YERPE/25-320
B0K1M1_THEPX/61-329
B0K610_THEPX/59-324
B0KDE9_THEP3/61-327
B0KPB7_PSEPG/61-261
B0KRU9_PSEPG/70-331
B0NEW6_EUBSP/64-346
B0NGB9_EUBSP/79-291
B0P429_9CLOT/60-321
B0PWN7_BACAN/59-326
B0QCW4_BACAN/59-326
B0TSL0_SHEHH/60-346
B0TT07_SHEHH/60-323
B0UL66_METS4/83-337
B0UVN1_HAES2/65-329
B1B766_CLOBO/60-334
B1C6L7_9FIRM/65-327
B1EHM0_9ESCH/63-320
B1EK90_9ESCH/63-326
B1ENC1_9ESCH/64-342
B1EQ74_9ESCH/25-320
B1ERT3_9ESCH/44-337
B1EUQ2_BACAN/59-326
B1FAC1_9BURK/36-326
B1FEP8_9BURK/60-325
B1FNY1_9BURK/67-334
B1FQP4_9BURK/27-320
B1G3V5_9BURK/33-323
B1G3X7_9BURK/60-327
B1G7G8_9BURK/28-318
B1G962_9BURK/60-344
B1GCA1_BACAN/59-326
B1H6S1_BURPS/32-323
B1HLK6_BURPS/58-329
B1I7Q7_STRPI/65-326
B1I948_STRPI/63-326
B1I9S7_STRPI/60-327
B1ID74_CLOBK/60-328
B1IP27_ECOLC/63-319
B1IQD4_ECOLC/64-342
B1IVA3_ECOLC/44-337
B1J0J0_ECOLC/25-320
B1J8B6_PSEPW/70-333
B1JEL4_PSEPW/61-259
B1JHW4_YERPY/44-299
B1JI71_YERPY/60-329
B1JKM5_YERPY/25-320
B1JPS5_YERPY/58-323
B1JVD7_BURCC/27-320
B1JYY4_BURCC/60-323
B1K2R7_BURCC/36-326
B1K8Q5_BURCC/65-329
B1KRN2_SHEWM/43-340
B1KS07_CLOBM/60-328
B1LCP5_THESQ/63-331
B1LDH8_ECOSM/58-330
B1LER6_ECOSM/64-342
B1LIA0_ECOSM/63-319
B1LJ10_ECOSM/44-337
B1LQV6_ECOSM/25-320
B1M1W0_METRJ/70-321
B1N260_BURPS/27-319
B1Q8G4_CLOBO/60-328
B1QIS6_CLOBO/60-328
B1S2N4_STRPN/63-326
B1S4J4_STRPN/60-327
B1S5X2_9BIFI/73-329
B1S7U0_9BIFI/84-349
B1S8V1_9BIFI/59-319
B1S9M0_9BIFI/65-319
B1SA13_9BIFI/63-323
B1T3G4_9BURK/67-338
B1T567_9BURK/33-323
B1T9T0_9BURK/60-325
B1TEM2_9BURK/27-320
B1ULV4_BACAN/59-326
B1VC71_ECOLX/58-330
B1VIN7_CORU7/66-355
B1X662_ECODH/25-320
B1X782_ECODH/63-319
B1X8U9_ECODH/44-337
B1XF85_ECODH/64-342
B1YFL5_EXIS2/59-311
B1YSY2_BURA4/27-320
B1YW72_BURA4/60-325
B1Z2F8_BURA4/33-323
B1Z356_BURA4/67-338
B2A2D9_NATTJ/60-341
B2DI25_STRPN/65-326
B2DIN6_STRPN/63-326
B2DJD4_STRPN/60-327
B2DNS9_STRPN/60-327
B2DQV1_STRPN/63-326
B2DRX8_STRPN/63-326
B2DUH7_STRPN/60-327
B2E0I4_STRPN/60-327
B2E1V2_STRPN/63-326
B2E5A2_STRPN/60-327
B2E6Z0_STRPN/63-326
B2G533_LACRJ/60-259
B2G6H0_LACRJ/63-305
B2G9W9_LACRJ/60-314
B2GB43_LACF3/63-315
B2GBF8_LACF3/64-327
B2H0C3_BURPS/27-319
B2H4A3_BURPS/60-331
B2H7W5_BURPS/32-323
B2IFW5_BEII9/73-323
B2IN29_STRPS/60-327
B2ISP9_STRPS/85-346
B2JH03_BURP8/28-321
B2JJD9_BURP8/60-326
B2JPZ7_BURP8/33-323
B2JVY1_BURP8/61-329
B2JY87_BURP8/58-310
B2K0C7_YERPB/58-323
B2K4K9_YERPB/25-320
B2K6H4_YERPB/44-299
B2K707_YERPB/60-329
B2K803_YERPB/63-321
B2N125_ECOLX/64-342
B2N548_ECOLX/44-337
B2N8U2_ECOLX/63-319
B2NA94_ECOLX/25-320
B2NLA9_ECO57/63-319
B2NM39_ECO57/81-350
B2NNV0_ECO57/44-337
B2NU67_ECO57/64-342
B2NVX2_ECO57/25-320
B2P0B0_ECO57/63-319
B2P127_ECO57/44-337
B2P2F0_ECO57/25-320
B2P3E3_ECO57/81-350
B2P8X1_ECO57/64-342
B2PGZ6_ECO57/63-319
B2PIY8_ECO57/81-350
B2PKN8_ECO57/44-337
B2PR16_ECO57/25-320
B2PRM8_ECO57/64-342
B2PYC6_PROST/62-326
B2Q514_PROST/71-188
B2SYR6_BURPP/28-320
B2T5T5_BURPP/60-328
B2T7R6_BURPP/33-323
B2TPK4_CLOBB/60-332
B2TXE6_SHIB3/25-320
B2U2B8_SHIB3/64-342
B2U4F5_SHIB3/63-319
B2UCB5_RALPJ/33-324
B2UCC6_RALPJ/33-323
B2UXJ9_CLOBA/60-332
B2VEH1_ERWT9/60-329
B2VIL2_ERWT9/69-332
B2VJS2_ERWT9/63-325
B2VK16_ERWT9/25-320
B2VKL9_ERWT9/66-286
B3A1E6_ECO57/63-319
B3A494_ECO57/44-337
B3ABP3_ECO57/81-350
B3ABT8_ECO57/64-342
B3ACX1_ECO57/25-320
B3AFW5_ECO57/63-319
B3AK56_ECO57/44-337
B3ATP7_ECO57/25-320
B3ATT4_ECO57/81-350
B3AUF6_ECO57/64-342
B3AWE2_ECO57/63-319
B3B3H7_ECO57/25-320
B3B5T7_ECO57/44-337
B3B6J2_ECO57/81-350
B3B6V8_ECO57/64-342
B3BCG0_ECO57/63-319
B3BHI8_ECO57/60-329
B3BI32_ECO57/44-337
B3BMV6_ECO57/64-342
B3BNM1_ECO57/25-320
B3BQY9_ECO57/63-319
B3BZJ3_ECO57/44-337
B3BZR1_ECO57/60-329
B3C057_ECO57/64-342
B3C1N6_ECO57/61-327
B3C3B9_ECO57/25-320
B3DNR5_BIFLD/59-289
B3DNS8_BIFLD/59-194
B3H948_ECOLX/81-350
B3HAC2_ECOLX/64-342
B3HD50_ECOLX/44-337
B3HE85_ECOLX/63-319
B3HKI2_ECOLX/25-320
B3HQG6_ECOLX/63-319
B3HSZ5_ECOLX/44-337
B3HUM7_ECOLX/25-320
B3HW09_ECOLX/64-342
B3HWW8_ECOLX/81-350
B3HZL4_ECOLX/63-319
B3I1N1_ECOLX/81-350
B3I7J5_ECOLX/44-337
B3I8P5_ECOLX/64-342
B3IJI4_ECOLX/63-319
B3IM40_ECOLX/81-350
B3IMF9_ECOLX/25-320
B3INI2_ECOLX/64-342
B3IQ29_ECOLX/44-337
B3IZZ4_BACAN/59-326
B3Q0W5_RHIE6/25-313
B3W9Z8_LACCB/59-253
B3WGX5_ECOLX/64-342
B3WJC3_ECOLX/63-319
B3WNI1_ECOLX/44-337
B3WP38_ECOLX/81-350
B3WU49_ECOLX/25-320
B3WVT8_SHIDY/63-319
B3WZE3_SHIDY/1-86
B3X2I8_SHIDY/58-330
B3X8H4_ECOLX/63-319
B3XAQ1_ECOLX/64-342
B3XEV6_ECOLX/44-337
B3XHJ0_ECOLX/25-320
B3XMA4_LACRE/60-221
B3XN71_LACRE/60-259
B3XRF0_LACRE/63-305
B3YAM4_SALET/6-217
B3YCN1_SALET/63-320
B3YEE5_SALET/48-341
B3YL71_SALET/61-327
B3YPG9_BACCE/59-326
B3Z0A9_BACCE/59-318
B3Z2I2_BACCE/59-318
B3ZD04_BACCE/59-323
B3ZHY7_BACCE/59-326
B3ZM71_BACCE/59-318
B3ZT66_BACCE/59-307
B4A4V3_SALNE/48-341
B4A5N6_SALNE/85-342
B4AEP2_BACPU/59-321
B4AMJ7_BACPU/59-327
B4E5T5_BURCJ/27-320
B4EDK3_BURCJ/60-324
B4EID7_BURCJ/30-324
B4EII2_BURCJ/60-327
B4ELJ6_BURCJ/36-326
B4EY42_PROMH/63-324
B4F1Q8_PROMH/62-329
B4RGH5_PHEZH/71-189
B4SVN9_SALNS/85-342
B4SY93_SALNS/48-341
B4T874_SALHS/85-342
B4TA77_SALHS/48-341
B4TMZ3_SALSV/48-341
B4TVD0_SALSV/64-342
B4TY93_SALSV/63-320
B5BHI7_SALPK/63-320
B5BIK6_SALPK/48-341
B5C396_SALET/63-320
B5C591_SALET/48-341
B5C9C1_SALET/63-320
B5CA63_SALET/48-341
B5CAD0_SALET/64-342
B5CR28_9FIRM/59-319
B5E3B9_STRP4/60-327
B5E6Y7_STRP4/63-326
B5E7K0_STRP4/65-326
B5EV91_VIBFM/61-246
B5EYA1_SALA4/48-341
B5F6I2_SALA4/1-196
B5F9A4_SALA4/85-342
B5FF53_VIBFM/26-289
B5FFR2_VIBFM/63-338
B5FKG1_SALDC/85-342
B5FME6_SALDC/48-341
B5H4C8_STRPR/57-327
B5I0S6_9ACTO/135-252
B5I6D3_9ACTO/102-303
B5J1N6_9RHOB/48-306
B5J4N0_9RHOB/62-326
B5K4D6_9RHOB/68-278
B5K6T5_9RHOB/1-255
B5KF01_9RHOB/68-319
B5MGU2_SALET/48-341
B5MHN0_SALET/63-320
B5MN80_SALET/1-195
B5MWT9_SALET/85-342
B5N0U6_SALET/48-341
B5NAU4_SALET/64-342
B5NDB7_SALET/63-320
B5NDQ9_SALET/48-341
B5NL12_SALET/6-217
B5NMD1_SALET/61-327
B5NSZ7_SALET/63-320
B5NUM9_SALET/48-341
B5P188_SALET/48-341
B5P205_SALET/85-342
B5PBI4_SALET/48-341
B5PCC2_SALET/85-342
B5PDS4_SALET/6-217
B5PQW4_SALHA/85-342
B5PQY4_SALHA/48-341
B5Q224_SALVI/61-327
B5Q677_SALVI/48-341
B5Q7V2_SALVI/63-320
B5QQA0_LACRH/59-256
B5QUN6_SALEP/48-341
B5R3A1_SALEP/63-320
B5RG01_SALG2/48-341
B5RGY3_SALG2/63-320
B5RK48_KLEP3/83-350
B5S0U8_RALSO/60-244
B5SKJ5_RALSO/60-335
B5UHJ3_BACCE/59-318
B5UJ90_BACCE/59-320
B5UVT4_BACCE/59-323
B5V5Z1_BACCE/59-323
B5V7W9_BACCE/59-318
B5WF95_9BURK/60-328
B5WJV0_9BURK/103-272
B5WNC3_9BURK/81-358
B5WNT8_9BURK/33-322
B5WRT1_9BURK/28-315
B5XPY4_KLEP3/25-320
B5XRE8_KLEP3/64-342
B5XTQ2_KLEP3/63-319
B5XUM3_KLEP3/61-329
B5XZ63_KLEP3/58-330
B5Y648_COPPD/60-329
B5YRP4_ECO5E/25-320
B5YU37_ECO5E/44-337
B5YUJ4_ECO5E/63-319
B5YYW5_ECO5E/60-329
B5Z454_ECO5E/64-342
B5ZFB5_GLUDA/69-274
B5ZPQ3_RHILW/60-331
B5ZR22_RHILW/25-313
B6A1W4_RHILW/68-348
B6B1C6_9RHOB/66-332
B6B3C8_9RHOB/83-337
B6B3T0_9RHOB/67-334
B6B517_9RHOB/67-334
B6EI78_ALISL/26-300
B6ELY3_ALISL/63-338
B6EQ75_ALISL/61-246
B6ERT8_ALISL/69-330
B6FYS6_9CLOT/61-326
B6I0V0_ECOSE/42-337
B6I303_ECOSE/53-309
B6I6R5_ECOSE/60-329
B6I969_ECOSE/44-337
B6IB54_ECOSE/64-342
B6QZG8_9RHOB/61-347
B6XE05_9ENTR/63-328
B6XE34_9ENTR/66-323
B6XSA1_9BIFI/59-195
B6ZT13_ECO57/63-319
B6ZT62_ECO57/44-337
B6ZXA0_ECO57/60-329
B7A1H8_ECO57/25-320
B7A2D0_ECO57/64-342
B7CBV4_9FIRM/58-327
B7CHA1_BURPS/32-323
B7CLP0_BURPS/27-319
B7D024_BURPS/60-331
B7GT33_BIFLS/59-194
B7HGH4_BACC4/59-318
B7HWU1_BACC7/61-318
B7HYG3_BACC7/59-323
B7HZL3_BACC7/59-318
B7IDD8_THEAB/64-330
B7IL44_BACC2/59-319
B7ITZ7_BACC2/59-323
B7JDN8_BACC0/59-318
B7JF62_BACC0/59-326
B7L4W9_ECO55/63-319
B7L5H2_ECO55/64-342
B7L7V1_ECO55/25-320
B7LBR7_ECO55/122-391
B7LFA3_ECO55/44-337
B7LNZ5_ESCF3/25-320
B7LPG2_ESCF3/44-337
B7LSQ2_ESCF3/63-319
B7M0H6_ECO8A/64-342
B7M2K0_ECO8A/63-319
B7M346_ECO8A/25-320
B7M6N3_ECO8A/122-391
B7M8X7_ECO8A/44-337
B7M9X3_ECO45/64-342
B7MCG0_ECO45/25-320
B7MDS2_ECO45/63-319
B7MIE0_ECO45/44-337
B7MPS6_ECO81/44-337
B7MV97_ECO81/64-342
B7N1M8_ECO81/63-319
B7N2Y4_ECO81/42-335
B7N3E9_ECOLU/44-337
B7N5W4_ECOLU/126-395
B7NB73_ECOLU/64-342
B7NBP8_ECOLU/25-320
B7NE47_ECOLU/63-319
B7NLD1_ECO7I/44-337
B7NMK4_ECO7I/63-319
B7NS21_ECO7I/25-320
B7NU14_ECO7I/64-342
B7QT76_9RHOB/67-335
B7R5Z6_9THEO/61-327
B7RI04_9RHOB/13-182
B7RMI0_9RHOB/45-308
B7UG75_ECO27/60-329
B7UKZ4_ECO27/63-319
B7UNX7_ECO27/44-337
B7URV9_ECO27/64-342
B7USS3_ECO27/25-320
B7V964_PSEA8/70-333
B7VBM3_PSEA8/61-295
B7VR26_VIBSL/65-322
B7VS35_VIBSL/40-335
B7VTW8_VIBSL/114-321
B8CJA8_SHEPW/15-283
B8CZY1_HALOH/60-329
B8DD83_LISMH/59-316
B8E6Q5_SHEB2/59-345
B8E8F6_SHEB2/64-327
B8I9A7_CLOCE/59-324
B8IEE6_METNO/83-337
B8K6Z8_VIBPA/31-332
B8R4K5_ARTGO/59-243
B8ZL47_STRPJ/63-326
B8ZPN3_STRPJ/60-327
B9B0R1_9BURK/33-324
B9B9C2_9BURK/27-319
B9BBJ2_9BURK/60-324
B9BLW6_9BURK/33-324
B9BXA3_9BURK/120-384
B9BXL1_9BURK/27-319
B9C5X2_9BURK/33-324
B9CGQ6_9BURK/120-384
B9CJI6_9BURK/27-319
B9CVI7_STACP/58-314
B9DIF4_STACT/63-203
B9DTH6_STRU0/63-321
B9IRE7_BACCQ/61-318
B9ISV6_BACCQ/59-323
B9ITA0_BACCQ/59-318
B9K1A6_AGRVS/68-349
B9K591_AGRVS/70-281
B9K9B4_THENN/68-336
B9KS95_RHOSK/57-311
B9NTY2_9RHOB/72-342
B9QSK8_9RHOB/79-344
B9TG75_RICCO/63-186
B9WUH2_STRSU/60-323
B9Z803_9NEIS/58-318
C0AS69_9ENTR/1-154
C0AUM6_9ENTR/59-214
C0AX95_9ENTR/61-329
C0AXH9_9ENTR/59-226
C0AYT0_9ENTR/56-148
C0B4U9_9FIRM/68-215
C0BBC8_9FIRM/60-187
C0BEW0_9FIRM/76-358
C0BHX8_9BACT/60-322
C0BRG6_9BIFI/70-242
C0BUI6_9BIFI/59-206
C0C0P6_9CLOT/79-306
C0C6S0_9CLOT/61-175
C0CRR6_9FIRM/64-345
C0CV42_9CLOT/58-323
C0CZC1_9CLOT/55-324
C0D6S1_9CLOT/85-293
C0D8N2_9CLOT/58-329
C0D912_9CLOT/61-262
C0E0Y2_9CORY/24-286
C0FYK0_9FIRM/63-225
C0JRF4_BACCE/80-348
C0Q0L6_SALPC/63-319
C0Q4S4_SALPC/50-270
C0Q500_SALPC/1-196
C0VXM1_9CORY/57-321
C0W401_9ACTO/61-326
C0WP50_LACBU/61-304
C0WX22_LACFE/63-315
C0WXL4_LACFE/64-327
C0X264_ENTFA/59-289
C0X5J0_ENTFA/60-299
C0Y294_BURPS/60-331
C0Y6R5_BURPS/27-319
C0Y9X3_BURPS/32-323
C0YWP0_LACRE/63-305
C0YZC6_LACRE/60-314
C0YZS7_LACRE/60-259
C1B7M1_RHOOB/3-130
C1C943_STRP7/65-326
C1CAT8_STRP7/60-327
C1CBA7_STRP7/63-326
C1CCA4_STRZJ/63-326
C1CH41_STRZJ/60-327
C1CIJ3_STRZP/63-326
C1CMB2_STRZP/65-326
C1CN57_STRZP/60-327
C1CU14_STRZT/60-327
C1DMI0_AZOVD/62-330
C1DPZ3_AZOVD/61-246
C1EKL8_BACC3/59-318
C1EKW4_BACC3/59-326
C1FQ58_CLOBJ/60-328
C1HFE6_9ESCH/44-337
C1HKY0_9ESCH/64-342
C1HLS5_9ESCH/42-337
C1HS03_9ESCH/63-319
C1I397_9CLOT/60-333
C1I473_9CLOT/41-306
C1KZU2_LISMC/59-316
C1M4A6_9ENTR/64-342
C1M5C9_9ENTR/61-328
C1M5S2_9ENTR/25-320
C1M8E7_9ENTR/45-338
C1MCI3_9ENTR/86-349
C1MCJ1_9ENTR/61-327
C1MDA9_9ENTR/63-320
C1NF61_9ESCH/63-319
C1PA36_BACCO/59-316
C2BF23_9FIRM/66-333
C2C5E7_VIBCH/64-329
C2C6L8_VIBCH/61-262
C2C8U7_VIBCH/45-339
C2D0F4_LACBR/61-304
C2DCN9_ENTFA/60-299
C2DEN6_ENTFA/59-289
C2DIX0_ECOLX/63-319
C2DK91_ECOLX/44-337
C2DPW1_ECOLX/42-337
C2DQQ3_ECOLX/64-342
C2EJK7_9LACO/59-308
C2ETV8_9LACO/76-320
C2EUJ5_9LACO/77-326
C2FBP7_LACPA/59-284
C2FZB8_9SPHI/97-366
C2FZN1_9SPHI/85-349
C2GEI3_9CORY/57-318
C2GM16_LACRE/60-220
C2GMD7_LACRE/60-259
C2GNL3_LACRE/63-306
C2GSM1_BIFLI/59-283
C2GXS2_BIFLI/59-194
C2GZW2_ENTFA/1-80
C2H0W8_ENTFA/59-289
C2H4U7_ENTFA/60-299
C2HE45_ENTFC/59-195
C2HR97_VIBCH/64-329
C2I074_VIBCH/45-339
C2I0B9_VIBCH/61-262
C2I4E2_VIBCH/64-328
C2I823_VIBCH/45-339
C2IA63_VIBCH/61-262
C2ICA9_VIBCH/64-329
C2ICN7_VIBCH/45-327
C2ID67_VIBCH/61-262
C2INA3_VIBCH/64-328
C2IPZ8_VIBCH/61-262
C2ISE6_VIBCH/45-339
C2J1N3_VIBCH/45-327
C2JBP1_VIBCH/45-336
C2JC69_VIBCH/61-262
C2JDX2_VIBCH/64-327
C2JKB0_ENTFA/60-299
C2JP70_ENTFA/59-289
C2JZ56_LACRH/59-256
C2KHV6_LEUMC/61-302
C2KZ51_9FIRM/64-324
C2LIW0_PROMI/62-329
C2LLT0_PROMI/63-325
C2MHC0_BACCE/53-312
C2MMP1_BACCE/61-318
C2MTU0_BACCE/59-323
C2MW98_BACCE/59-320
C2MXE5_BACCE/53-312
C2NE69_BACCE/53-312
C2NK16_BACCE/59-326
C2NMR2_BACCE/59-307
C2NT74_BACCE/59-323
C2NU98_BACCE/59-320
C2NVG6_BACCE/53-312
C2PBH8_BACCE/53-313
C2PH02_BACCE/61-316
C2PQ66_BACCE/59-323
C2PSH7_BACCE/39-298
C2Q0R0_BACCE/59-318
C2Q7D9_BACCE/66-326
C2Q8J6_BACCE/39-298
C2QM83_BACCE/59-323
C2QPJ1_BACCE/39-298
C2QVF0_BACCE/59-326
C2R4M9_BACCE/39-298
C2RHF5_BACCE/59-323
C2RIH8_BACCE/59-320
C2RJM4_BACCE/53-312
C2S081_BACCE/1-255
C2S5M9_BACCE/61-318
C2SC76_BACCE/59-323
C2SEE6_BACCE/59-323
C2SGI6_BACCE/53-312
C2SV99_BACCE/59-323
C2SXG1_BACCE/53-312
C2TD04_BACCE/53-312
C2TIU4_BACCE/59-299
C2TRN3_BACCE/59-323
C2TSS2_BACCE/59-320
C2TU49_BACCE/39-298
C2U8A7_BACCE/59-323
C2UAF3_BACCE/53-312
C2UPV8_BACCE/59-184
C2UQX1_BACCE/59-320
C2URW1_BACCE/39-298
C2V676_BACCE/59-323
C2V7A7_BACCE/59-320
C2V8C3_BACCE/39-298
C2VQ75_BACCE/53-312
C2W451_BACCE/66-327
C2W4X2_BACCE/53-228
C2WBZ7_BACCE/59-323
C2WJ15_BACCE/53-312
C2WY22_BACCE/59-323
C2X663_BACCE/59-323
C2X785_BACCE/59-320
C2X8C6_BACCE/53-312
C2XEH4_BACCE/59-327
C2XNE1_BACCE/59-323
C2XQH9_BACCE/53-312
C2Y4Z0_BACCE/59-323
C2Y786_BACCE/53-312
C2YL02_BACCE/59-323
C2YNC0_BACCE/39-299
C2YRW5_BACCE/59-326
C2YZP0_BACCE/59-320
C2Z255_BACCE/59-323
C2Z4B6_BACCE/39-298
C2ZCQ8_BACCE/59-314
C2ZIT5_BACCE/59-323
C2ZKW2_BACCE/39-298
C3A0B2_BACMY/59-323
C3A2I1_BACMY/39-298
C3AAR0_BACMY/59-316
C3AHK4_BACMY/66-327
C3AII7_BACMY/59-318
C3AQH5_BACMY/66-323
C3AZG2_BACMY/66-327
C3B094_BACMY/53-312
C3BFZ8_9BACI/66-327
C3BH15_9BACI/53-312
C3BWM3_BACTU/59-323
C3BYV3_BACTU/53-312
C3CD03_BACTU/59-323
C3CFC5_BACTU/53-312
C3CW00_BACTU/59-323
C3CY84_BACTU/53-312
C3DAR7_BACTU/59-327
C3DE27_BACTS/59-323
C3DGC7_BACTS/53-313
C3DXV6_BACTU/59-323
C3E032_BACTU/53-312
C3EG30_BACTK/59-320
C3EHA9_BACTK/53-312
C3ETQ5_BACTK/59-317
C3EY77_BACTU/53-312
C3F3X6_BACTU/59-326
C3FEH9_BACTB/59-323
C3FGR8_BACTB/53-312
C3FUB8_BACTB/59-327
C3FYF7_BACTU/66-326
C3FZH1_BACTU/53-312
C3G4Z1_BACTU/59-326
C3GFD4_BACTU/39-298
C3GL72_BACTU/59-326
C3GXL7_BACTU/53-312
C3H362_BACTU/59-327
C3HF14_BACTU/53-312
C3HKT2_BACTU/59-326
C3HWW3_BACTU/53-312
C3I368_BACTU/59-327
C3IDS5_BACTU/59-323
C3ISR8_BACTU/53-313
C3K0L3_PSEFS/27-322
C3K4M2_PSEFS/61-260
C3K970_PSEFS/31-326
C3KYD6_CLOB6/60-328
C3LCK4_BACAC/59-326
C3LCT0_BACAC/59-317
C3LQP5_VIBCM/64-327
C3LVD6_VIBCM/61-262
C3LVX5_VIBCM/45-336
C3M5M3_VIBC3/45-336
C3MIB1_RHISN/59-300
C3NST3_VIBCJ/64-329
C3NWS5_VIBCJ/45-327
C3NXC2_VIBCJ/61-262
C3P1X9_BACAA/59-326
C3QVR6_9BACE/65-330
C3SPM7_ECOLX/63-319
C3T5A2_ECOLX/25-320
C3T902_ECOLX/64-342
C3T904_ECOLX/64-342
C3TF72_ECOLX/44-337
C3TQS9_ECOLX/61-327
C3WFV4_FUSMR/58-308
C4AP34_BURMA/27-319
C4AXP0_BURMA/32-323
C4AZT3_BURMA/60-331
C4FDT5_9BIFI/65-335
C4G215_ABIDE/63-329
C4G256_ABIDE/63-332
C4G5K7_ABIDE/59-329
C4GYY2_YERPE/63-319
C4H2H4_YERPE/61-327
C4H4D8_YERPE/60-329
C4H4X7_YERPE/58-281
C4H6C1_YERPE/25-320
C4H7S1_YERPE/63-323
C4HFL4_YERPE/63-319
C4HHK8_YERPE/63-323
C4HJH5_YERPE/61-327
C4HMP9_YERPE/60-329
C4HMZ7_YERPE/58-281
C4HPN1_YERPE/25-320
C4HT62_YERPE/58-323
C4HTZ0_YERPE/60-329
C4HV88_YERPE/25-320
C4HW68_YERPE/63-323
C4I1T7_BURPS/60-331
C4I3N8_BURPS/32-323
C4KVB2_BURPS/27-319
C4L0S6_EXISA/59-315
C4L869_TOLAT/58-322
C4L8B1_TOLAT/26-321
C4L8P9_TOLAT/61-260
C4S0A1_YERBE/75-330
C4S264_YERBE/54-271
C4S365_YERBE/63-323
C4S4V7_YERBE/63-339
C4S4W8_YERBE/25-320
C4SAG4_YERMO/63-338
C4SAH5_YERMO/25-320
C4SBY3_YERMO/75-330
C4SF73_YERMO/63-318
C4SQP8_YERFR/60-329
C4STU9_YERFR/63-338
C4STW1_YERFR/25-320
C4SU05_YERFR/46-292
C4SZ17_YERIN/25-320
C4SZ29_YERIN/63-338
C4T110_YERIN/63-321
C4T5Y2_YERIN/79-339
C4TR80_YERKR/63-319
C4TRZ9_YERKR/61-327
C4TTC5_YERKR/63-323
C4TTY7_YERKR/60-329
C4TV30_YERKR/63-338
C4U078_YERKR/67-317
C4U348_YERKR/63-327
C4U539_YERAL/63-319
C4U7Z5_YERAL/60-329
C4UCM3_YERAL/61-327
C4UCQ8_YERAL/46-287
C4UDI0_YERAL/53-328
C4UDI9_YERAL/1-198
C4UDJ0_YERAL/25-120
C4UP36_YERRU/63-323
C4UQB8_YERRO/60-329
C4UUR0_YERRO/63-320
C4UW91_YERRO/67-309
C4UXK7_YERRO/25-320
C4UXL7_YERRO/63-338
C4UY85_YERRO/61-327
C4UZS2_YERRO/58-324
C4VLB7_9LACO/60-323
C4WYT4_KLEPN/61-329
C4WZI8_KLEPN/58-326
C4X1U2_KLEPN/63-319
C4X7T7_KLEPN/64-342
C4XAG8_KLEPN/25-320
C4Z5P9_EUBE2/60-332
C4ZAJ6_EUBR3/63-178
C4ZEE6_EUBR3/59-254
C4ZP40_THASP/55-329
C4ZQC2_ECOBW/44-337
C4ZQI2_ECOBW/25-320
C4ZVY7_ECOBW/63-319
C4ZY82_ECOBW/64-342
C5AAX3_BURGB/27-317
C5ADW3_BURGB/60-323
C5AGF7_BURGB/33-326
C5BC90_EDWI9/65-327
C5BCT8_EDWI9/47-339
C5D5X4_GEOSW/59-323
C5E9I3_BIFLI/59-289
C5E9J3_BIFLI/59-194
C5EHH6_9FIRM/65-331
C5EJE9_9FIRM/58-329
C5ERL4_9FIRM/59-316
C5ESA0_9FIRM/66-343
C5F8Z5_LACPA/59-253
C5N7M3_BURMA/27-319
C5NGV9_BURMA/32-323
C5NHR5_BURMA/60-331
C5NVV3_9BACL/60-315
C5RD49_WEIPA/59-305
C5S0I7_9PAST/59-329
C5UZ10_CLOBO/60-332
C5VWD3_STRSE/60-323
C5W2V3_ECOBB/44-337
C5W4J4_ECOBB/64-342
C5W5E2_ECOBB/25-320
C5WA15_ECOBB/63-319
C5WEZ9_STRDG/59-297
C5ZCW9_BURPS/27-319
C5ZR75_BURPS/32-323
C5ZR99_BURPS/60-331
C6ANC7_AGGAN/64-334
C6AX84_RHILS/25-312
C6B0J2_RHILS/60-331
C6B5H6_RHILS/68-346
C6BDS3_RALP1/33-324
C6BDT4_RALP1/33-323
C6C5R1_DICDC/25-320
C6C660_DICDC/63-262
C6C7C3_DICDC/63-323
C6C9J6_DICDC/61-324
C6CD66_DICDC/66-305
C6CDL7_DICDC/58-324
C6CGN9_DICZE/64-317
C6CIE6_DICZE/25-320
C6CJW2_DICZE/61-324
C6CMW3_DICZE/58-325
C6CXE2_PAESJ/59-312
C6D3M6_PAESJ/63-330
C6D6C6_PAESJ/99-366
C6D8Y1_PECCP/58-323
C6DH21_PECCP/25-320
C6DH86_PECCP/64-316
C6EBF9_ECOBD/25-320
C6EDM7_ECOBD/64-342
C6EFD7_ECOBD/63-319
C6EHL3_ECOBD/44-337
C6GSW4_STRSX/60-323
C6GYC6_STRS4/60-323
C6JFC0_9FIRM/64-347
C6JGZ0_9FIRM/57-321
C6JQU2_FUSVA/58-281
C6PSN4_9CLOT/62-333
C6PV06_9CLOT/60-335
C6Q2H4_9CLOT/62-331
C6Q2L7_9CLOT/60-328
C6RUH5_VIBCH/64-329
C6RZX0_VIBCH/61-262
C6S213_VIBCH/26-309
C6STH7_STRMN/61-281
C6TYD8_BURPS/27-319
C6U3P9_BURPS/30-321
C6U982_BURPS/60-331
C6UFA5_ECOBR/44-337
C6UGG8_ECOBR/63-319
C6UIG0_ECOBR/64-342
C6UJY8_ECOBR/25-320
C6UPL7_ECO5T/44-337
C6UPW3_ECO5T/60-329
C6UVV9_ECO5T/64-342
C6UWB3_ECO5T/63-319
C6UY76_ECO5T/25-320
C6VBE6_ECOBD/63-319
C6VIV8_LACPJ/59-300
C6W2G4_DYAFD/111-378
C6XYJ0_PEDHD/64-328
C6YHM4_VIBCH/61-262
C6YI62_VIBCH/26-309
C6YLH4_VIBCH/64-329
C7CQ12_ENTFA/59-289
C7CSR2_ENTFA/59-298
C7CXH5_ENTFA/59-289
C7D3G1_ENTFA/59-298
C7DDK9_9RHOB/67-327
C7NBB3_LEPBD/58-271
C7PQX2_CHIPD/61-329
C7PRR8_CHIPD/62-333
C7PUK3_CHIPD/63-334
C7Q3A5_CATAD/75-243
C7TEX5_LACRG/59-256
C7TL55_LACRL/59-183
C7TLL9_LACRL/59-256
C7U4L1_ENTFA/59-289
C7U8I4_ENTFA/59-298
C7UDS2_ENTFA/59-289
C7UGY7_ENTFA/60-299
C7UKQ9_ENTFA/59-289
C7UTP9_ENTFA/59-289
C7UUW1_ENTFA/60-299
C7V189_ENTFA/59-289
C7V5S5_ENTFA/60-299
C7V8V0_ENTFA/59-289
C7VCT0_ENTFA/60-299
C7VM42_ENTFA/59-289
C7VN97_ENTFA/60-299
C7VR73_ENTFA/59-272
C7VVN2_ENTFA/60-299
C7VYW4_ENTFA/59-289
C7W2H5_ENTFA/60-299
C7W690_ENTFA/59-289
C7WAE2_ENTFA/60-299
C7WGF2_ENTFA/59-289
C7WKT9_ENTFA/60-299
C7WP93_ENTFA/60-299
C7WT38_ENTFA/59-289
C7WVT3_ENTFA/59-289
C7X1T4_ENTFA/61-300
C7XVH2_9LACO/61-276
C7XVI3_9LACO/62-245
C7XWI4_9LACO/63-334
C7XXS3_9LACO/60-311
C7Y089_9LACO/60-323
C7YA78_ENTFA/61-300
C7YFN0_ENTFA/59-289
C8JS79_LISMO/59-316
C8JZR0_LISMO/59-316
C8KDP2_LISMO/59-316
C8KXH5_9PAST/59-329
C8MJE8_STAAU/59-203
C8NFQ1_9LACT/60-319
C8P4X1_9LACO/65-269
C8P5C4_9LACO/60-213
C8P791_9LACO/63-323
C8RWV8_9RHOB/71-330
C8SNR9_9RHIZ/27-317
C8SNV2_9RHIZ/59-282
C8SXR8_KLEPR/66-334
C8SZG7_KLEPR/63-319
C8T2P2_KLEPR/58-330
C8T3K6_KLEPR/25-320
C8T5X9_KLEPR/114-290
C8T5X9_KLEPR/64-122
C8TJM9_ECO26/63-319
C8TPT5_ECO26/44-337
C8TS95_ECO26/64-342
C8TTD9_ECO26/25-320
C8TV75_ECO26/60-329
C8TY56_ECO10/63-319
C8U3I9_ECO10/25-320
C8U5F7_ECO10/44-337
C8U7Q1_ECO10/60-329
C8U8U1_ECO10/64-342
C8UC75_ECO1A/25-320
C8UDV0_ECO1A/60-329
C8UHS0_ECO1A/63-319
C8UMD4_ECO1A/44-337
C8UQB2_ECO1A/64-342
C8W857_ATOPD/63-322
C8ZX13_ENTGA/61-264
C9A0F7_ENTGA/65-311
C9AAC8_ENTCA/75-266
C9ABU1_ENTCA/61-330
C9ABY6_ENTCA/59-290
C9AG16_ENTFC/58-320
C9AIM5_ENTFC/80-216
C9ALB2_ENTFC/58-320
C9ARR2_ENTFC/80-217
C9AYL1_ENTCA/62-249
C9AZX6_ENTCA/59-290
C9B3F2_ENTFC/58-320
C9B7Z5_ENTFC/80-214
C9BDC5_ENTFC/58-320
C9BFZ2_ENTFC/80-216
C9BLZ4_ENTFC/58-320
C9BMR4_ENTFC/80-215
C9BQD1_ENTFC/61-324
C9BTT2_ENTFC/58-320
C9BWW6_ENTFC/80-215
C9BYW8_ENTFC/66-258
C9C2G3_ENTFC/58-320
C9C5G6_ENTFC/80-215
C9C7H7_ENTFC/61-324
C9CC82_ENTFC/58-320
C9CEH4_ENTFC/80-215
C9CGC9_ENTFC/60-321
C9CK98_ENTCA/62-249
C9CN99_ENTCA/59-290
C9CTS3_9RHOB/92-359
C9D207_9RHOB/69-277
C9DF32_9BACT/1-44
C9KLW6_9FIRM/59-313
C9L9Q3_RUMHA/64-343
C9NTT8_9VIBR/65-323
C9NUM8_9VIBR/31-326
C9P1S5_VIBME/64-321
C9P6Y9_VIBME/61-260
C9PAF0_VIBFU/32-327
C9PFU0_VIBFU/28-325
C9PHN5_VIBFU/61-260
C9PJR5_VIBFU/64-319
C9PRQ8_9PAST/64-327
C9Q318_9VIBR/61-269
C9Q3H9_9VIBR/64-329
C9Q9B4_9VIBR/26-318
C9QDV5_VIBOR/32-331
C9QEF6_VIBOR/65-322
C9QGD5_VIBOR/63-337
C9QT38_ECOD1/25-320
C9QUW5_ECOD1/64-342
C9QWJ7_ECOD1/63-319
C9QZ82_ECOD1/44-337
C9TIX3_9RHIZ/81-180
C9TNR7_9RHIZ/2-185
C9X6W5_SALTD/63-320
C9X9J7_SALTD/48-341
C9XV39_CROTZ/36-331
C9XXX8_CROTZ/61-332
C9Y2C3_CROTZ/63-320
C9Y3P5_CROTZ/64-341
C9Y4L4_CROTZ/58-327
CCPB_BACSU/59-311
CSCR_ECOLX/60-329
CSCR_SHIFL/60-329
D0AGN1_ENTFC/80-214
D0AHM6_ENTFC/58-320
D0AJ81_ENTFC/61-324
D0AL13_ENTFC/58-320
D0AMU2_ENTFC/61-324
D0AQX3_ENTFC/80-215
D0CT83_9RHOB/72-338
D0DLB5_9LACO/60-323
D0DQ13_9LACO/58-220
D0DUS9_LACFE/63-315
D0DVI4_LACFE/64-327
D0DWP9_9LACO/60-323
D0FPG6_ERWPY/61-323
D0FSL9_ERWPY/25-320
D0FSX1_ERWPY/67-332
D0FX50_ERWPY/63-325
D0GP82_9FUSO/64-292
D0GV21_VIBMI/64-327
D0GZD1_VIBMI/61-269
D0H012_VIBMI/26-316
D0H417_VIBCH/64-327
D0H5L4_VIBCH/26-317
D0H716_VIBCH/61-262
D0HBC6_VIBMI/64-327
D0HCB5_VIBMI/61-267
D0HEA5_VIBMI/39-328
D0HL30_VIBCH/61-262
D0HQR2_VIBCH/26-309
D0HTL2_VIBCH/64-329
D0HVQ7_VIBCH/61-262
D0I286_VIBCH/64-327
D0I4H3_VIBHO/71-339
D0I9S6_VIBHO/61-335
D0IAL1_VIBHO/61-292
D0IIS0_9VIBR/61-270
D0IJB6_9VIBR/26-318
D0IMW8_9VIBR/64-329
D0JC24_YERPD/60-329
D0JEA0_YERPD/63-323
D0JEP9_YERPD/61-327
D0JFL4_YERPD/63-218
D0JK72_YERPD/63-319
D0JKQ8_YERPD/58-281
D0JM43_YERPD/25-320
D0JP67_YERP1/61-327
D0JTZ4_YERP1/25-320
D0JUA3_YERP1/63-319
D0JWH3_YERP1/58-281
D0JWU9_YERP1/60-329
D0JX28_YERP1/63-323
D0KDV3_PECWW/25-320
D0KGN2_PECWW/63-318
D0KHR5_PECWW/58-324
D0M4A0_VIBSE/67-329
D0MIV5_RHOM4/63-334
D0RS39_9STRE/60-326
D0RVD1_9STRE/66-326
D0RWX0_9STRE/59-276
D0TD22_9BACE/72-260
D0WV84_VIBAL/79-338
D0WYD5_VIBAL/61-269
D0X1I4_VIBAL/30-328
D0X581_VIBHA/67-331
D0X7P3_VIBHA/75-350
D0X9Y0_VIBHA/1-185
D0XFU6_VIBHA/61-267
D0YX78_LISDA/61-257
D0YXK7_LISDA/48-345
D0Z0L5_LISDA/71-346
D0Z9A9_EDWTE/65-327
D0ZAI9_EDWTE/47-339
D0ZJH9_SALT1/63-320
D0ZMP3_SALT1/48-341
D1ALC9_SEBTE/62-293
D1ARI0_SEBTE/58-330
D1ARK4_SEBTE/58-325
D1AWD1_STRM9/61-333
D1AX75_STRM9/61-288
D1AXW6_STRM9/62-325
D1N1W2_9BACT/62-190
D1NC20_9BACT/9-209
D1NC21_9BACT/68-282
D1NHI4_HAEIF/14-161
D1NWI6_9BIFI/64-338
D1P4M3_9ENTR/62-329
D1P729_9ENTR/66-325
D1Q481_YERPE/63-319
D1Q5H6_YERPE/61-327
D1RQ15_SEROD/61-331
D1RQI3_SEROD/25-320
D1RQK5_SEROD/89-366
D1RYH8_SEROD/75-333
D1TU18_YERPE/61-327
D1TVH4_YERPE/63-319
D1TWC7_YERPE/63-323
D1TX65_YERPE/60-329
D1TZ21_YERPE/25-320
D1TZF0_YERPE/58-281
D1W3K7_9BACT/67-325
D1W9E5_9LACO/60-323
D1WD59_9LACO/60-323
D2A9P0_SHIF2/63-319
D2AC25_SHIF2/44-337
D2AG54_SHIF2/81-350
D2AGB8_SHIF2/64-342
D2AZE6_STRRD/69-356
D2BMY5_LACLK/59-301
D2BWM0_DICD5/61-324
D2BY88_DICD5/64-317
D2BZN2_DICD5/63-276
D2C040_DICD5/25-320
D2C321_DICD5/61-328
D2C4J7_THENR/63-331
D2EH54_PEDAC/58-319
D2EIY0_PEDAC/59-296
D2EK27_PEDAC/63-327
D2EMF3_9STRE/60-328
D2NBM0_ECOS5/63-319
D2NGH2_ECOS5/44-337
D2NIP7_ECOS5/64-342
D2NJH2_ECOS5/25-320
D2NVQ9_LISM1/59-316
D2P777_LISM2/59-316
D2PLD5_KRIFD/70-327
D2PLE1_KRIFD/70-338
D2Q5R3_BIFDB/62-318
D2Q6Q6_BIFDB/63-323
D2Q7G4_BIFDB/59-319
D2Q7N2_BIFDB/90-355
D2QAQ0_BIFDB/65-319
D2QIS2_SPILD/63-329
D2RMZ1_ACIFV/59-323
D2T4X2_ERWP6/61-323
D2T9F2_ERWP6/87-349
D2TBF7_ERWP6/25-320
D2THL8_CITRI/64-342
D2TIM0_CITRI/63-328
D2TLK3_CITRI/63-319
D2TMZ4_CITRI/25-320
D2Y9I2_VIBMI/45-334
D2YB68_VIBMI/64-327
D2YCS2_VIBMI/61-270
D2YLV2_VIBMI/64-327
D2YTA0_VIBMI/59-203
D2YUP9_VIBMI/61-269
D2YV73_VIBMI/45-334
D2YYE2_ARTGO/56-185
D2ZBQ5_9ENTR/64-341
D2ZDT1_9ENTR/25-320
D2ZGA1_9ENTR/61-336
D2ZIU4_9ENTR/63-319
D3AF22_9CLOT/69-343
D3AIB8_9CLOT/63-238
D3AJX5_9CLOT/65-326
D3AP00_9CLOT/100-357
D3AQL4_9CLOT/61-213
D3ARS4_9CLOT/58-183
D3CXI2_9ACTO/78-344
D3D7V6_9ACTO/63-333
D3EM03_GEOS4/61-325
D3EM79_GEOS4/59-322
D3FXV6_BACPE/59-318
D3G1C2_BACPE/59-322
D3GTK6_ECO44/64-342
D3GXF6_ECO44/25-320
D3H059_ECO44/63-319
D3H0K7_ECO44/44-337
D3H6E0_STRM6/60-326
D3HCE8_STRG3/59-295
D3KIT9_LISMO/59-316
D3L6R1_OENOE/61-325
D3LEL7_ENTFC/80-214
D3LEZ2_ENTFC/58-320
D3LIM3_ENTFC/61-324
D3MS61_9FIRM/64-321
D3QLV9_ECOCB/81-350
D3QPI8_ECOCB/44-337
D3QTX6_ECOCB/64-342
D3QU43_ECOCB/63-319
D3QWS4_ECOCB/25-320
D3R8T4_KLEVT/25-320
D3RD95_KLEVT/63-319
D3RH21_KLEVT/64-342
D3RHQ5_KLEVT/61-329
D3RIA3_KLEVT/58-326
D3T728_THEIA/60-327
D3UKT6_LISSS/59-316
D3V5B3_XENBS/44-307
D3VH25_XENNA/66-327
D3VRV6_MYCA6/59-238
D4B888_9ENTR/25-320
D4B912_9ENTR/61-331
D4B9W4_9ENTR/64-342
D4BF71_9ENTR/77-343
D4BI64_9ENTR/63-320
D4BLP5_BIFBR/60-195
D4BQ98_BIFBR/70-315
D4BZ43_PRORE/62-329
D4BZR2_PRORE/63-321
D4C0R8_PRORE/47-339
D4C1Y2_PRORE/83-332
D4DXG8_SEROD/65-279
D4DYR9_SEROD/63-322
D4DZ15_SEROD/59-254
D4E1G5_SEROD/61-336
D4E6N9_SEROD/75-352
D4E6Q9_SEROD/46-341
D4E777_SEROD/1-217
D4E778_SEROD/61-110
D4ELC4_ENTFA/74-310
D4EPM3_ENTFA/59-289
D4EQI0_ENTFA/60-299
D4ETH2_ENTFA/60-299
D4EZ07_ENTFA/59-289
D4F0H9_EDWTA/50-342
D4F9W9_EDWTA/63-325
D4FQS8_STROR/60-326
D4FVW5_BACNA/59-319
D4G497_BACNA/59-138
D4GD48_PANAM/63-323
D4GE85_PANAM/25-320
D4GFX5_PANAM/58-317
D4GK20_PANAM/59-315
D4GN14_PANAM/61-334
D4I007_ERWAC/61-323
D4I2H1_ERWAC/25-320
D4I3K3_ERWAC/63-325
D4IC69_ERWAE/25-320
D4IEG3_ERWAE/63-325
D4IFY2_ERWAE/61-323
D4J1Q8_BUTFI/59-237
D4JNY0_9FIRM/59-254
D4KII7_9FIRM/59-187
D4LLU7_9FIRM/63-189
D4LN25_9FIRM/59-232
D4LNS5_9FIRM/59-319
D4LR42_9FIRM/59-324
D4LR67_9FIRM/61-321
D4LVV3_9FIRM/60-323
D4M145_9FIRM/74-354
D4M2X2_9FIRM/59-339
D4M3C7_9FIRM/59-322
D4MBF6_9ENTE/60-299
D4MEL6_9ENTE/59-289
D4MVA0_9FIRM/60-321
D4PKY4_LISMO/59-316
D4PWL4_LISMO/59-316
D4PZW4_LISMO/59-316
D4QPX3_ENTFC/58-320
D4QPZ0_ENTFC/59-197
D4QQI3_ENTFC/58-320
D4QQL2_ENTFC/60-207
D4QRF5_ENTFC/59-195
D4QYA2_ENTFC/58-320
D4R1V8_ENTFC/61-324
D4R2D8_ENTFC/59-196
D4R6J4_ENTFC/59-193
D4RDG8_ENTFC/58-320
D4RGA4_ENTFC/61-324
D4RJB2_ENTFC/59-193
D4RKE3_ENTFC/58-320
D4RQY8_ENTFC/58-320
D4RTT1_ENTFC/59-195
D4SJN5_ENTFC/59-195
D4SK33_ENTFC/58-320
D4UZP1_ENTFA/59-289
D4V363_ENTFA/60-299
D4VUG3_ENTFC/58-320
D4VXT9_ENTFC/59-195
D4W9X9_BACOV/97-363
D4WHF1_BACOV/63-330
D4XVM3_9MOLU/59-277
D4YAI8_BACTR/59-323
D4YI18_9LACT/60-321
D5AF03_STRGZ/60-323
D5AKQ2_RHOCB/70-331
D5B0V0_YERPZ/61-327
D5B6I2_YERPZ/25-320
D5B7K6_YERPZ/58-281
D5B7S9_YERPZ/60-329
D5B887_YERPZ/63-319
D5B8C0_YERPZ/63-323
D5BGU0_ZUNPS/62-333
D5C5M3_ENTCC/30-325
D5CAU7_ENTCC/64-339
D5CEJ5_ENTCC/82-339
D5CGV2_ENTCC/58-325
D5CJI8_ENTCC/61-336
D5CJU3_ENTCC/1-187
D5CZF6_ECOKI/44-337
D5D308_ECOKI/63-319
D5D387_ECOKI/64-342
D5D4S9_ECOKI/25-320
D5MVX0_BACSU/59-311
D5NDP0_9BURK/60-327
D5NJH7_9BURK/28-320
D5QF09_GLUHA/63-299
D5RGK4_9PROT/67-208
D5RGM8_9PROT/73-222
D5SZM9_LEUKI/60-320
D5T1E2_LEUKI/64-329
D5TLC0_BACT1/59-323
D5TSQ1_BACT1/59-318
D5TW67_BACT1/60-279
D5U406_BRAM5/58-326
D5W1G2_CLOB2/60-328
D5W767_BURSC/33-324
D5W9A5_BURSC/60-325
D5WD91_BURSC/28-319
D5WLQ7_BURSC/81-352
D6AEP7_STRFL/69-265
D6CXZ0_9BACE/63-329
D6CZQ6_9BACE/63-330
D6DAQ8_BIFLO/59-291
D6DAR7_BIFLO/59-194
D6DNT3_ENTCL/58-325
D6DNX0_ENTCL/56-285
D6DQ39_ENTCL/32-327
D6DWG5_ENTCL/63-320
D6DZZ5_9FIRM/59-313
D6E4Q7_9FIRM/1-115
D6GB62_9ENTR/51-346
D6GDV7_9ENTR/64-342
D6GIR5_9ENTR/61-329
D6GK46_9ENTR/63-319
D6GP16_9ENTR/58-326
D6HV43_ECOLX/44-337
D6HXA3_ECOLX/64-342
D6HY45_ECOLX/25-320
D6HZE5_ECOLX/91-360
D6I2B8_ECOLX/63-319
D6I8R0_ECOLX/44-337
D6IAT2_ECOLX/64-342
D6IBK9_ECOLX/25-320
D6IEX5_ECOLX/63-319
D6IM61_ECOLX/44-337
D6IQ99_ECOLX/47-325
D6IR20_ECOLX/25-320
D6IS98_ECOLX/60-329
D6IVI3_ECOLX/63-319
D6J8W0_ECOLX/44-337
D6JA32_ECOLX/64-342
D6JB97_ECOLX/25-320
D6JD92_ECOLX/60-329
D6JG21_ECOLX/63-319
D6K1F4_9ACTO/60-232
D6KFH6_9ACTO/60-229
D6KTN9_SCAIO/62-301
D6M7J4_9CLOT/60-332
D6QZ46_ECOLX/79-250
D6S4N3_9LACO/60-323
D6XZQ6_BACIE/59-313
D6ZNE7_STRP0/60-327
D6ZXE6_BIFLJ/59-194
D7AQW4_THEM3/59-326
D7ARD3_THEM3/61-328
D7ASS5_THEM3/60-327
D7HCB1_VIBCH/26-311
D7HCF8_VIBCH/61-262
D7HGJ3_VIBCH/64-329
D7HMI1_VIBCH/61-262
D7HN19_VIBCH/26-317
D7HS30_VIBCH/64-327
D7HVS0_PSESS/1-218
D7I6E8_PSESS/3-62
D7IZG2_9BACE/63-329
D7J0E4_9BACE/65-330
D7JLZ6_ECOLX/44-337
D7JN49_ECOLX/25-320
D7JQ88_ECOLX/64-342
D7JRE9_ECOLX/60-329
D7JUA6_ECOLX/63-319
D7K3E2_9BACE/65-330
D7UF68_LISMO/59-316
D7UV72_LISGR/59-318
D7V182_LISGR/86-328
D7VAY5_LACPL/59-302
D7VFX9_LACPL/59-331
D7VGS1_9SPHI/97-366
D7VH30_9SPHI/85-349
D7X277_ECOLX/44-337
D7X8N3_ECOLX/63-319
D7X9E9_ECOLX/42-337
D7XF40_ECOLX/60-329
D7XFR1_ECOLX/64-342
D7XJ03_ECOLX/44-337
D7XJP5_ECOLX/120-389
D7XP81_ECOLX/42-337
D7XVQ8_ECOLX/64-342
D7XW78_ECOLX/63-319
D7Y0K5_ECOLX/63-319
D7Y0V3_ECOLX/25-320
D7YAE4_ECOLX/44-337
D7YBD5_ECOLX/64-342
D7YCR8_ECOLX/120-389
D7YKK9_ECOLX/42-337
D7YLF2_ECOLX/44-337
D7YQH7_ECOLX/63-319
D7YS23_ECOLX/64-342
D7YWN9_ECOLX/44-337
D7Z171_ECOLX/63-319
D7Z3C5_ECOLX/64-342
D7Z650_ECOLX/42-337
D7Z8S7_ECOLX/42-337
D7Z904_ECOLX/63-319
D7ZG65_ECOLX/44-337
D7ZLG6_ECOLX/64-342
D7ZQ66_ECOLX/116-385
D7ZR99_ECOLX/42-337
D7ZS28_ECOLX/44-337
D7ZWU5_ECOLX/63-319
D7ZY23_ECOLX/64-342
D8A337_ECOLX/42-337
D8A3K7_ECOLX/64-342
D8A6Q5_ECOLX/63-319
D8A7R6_ECOLX/44-337
D8AI78_ECOLX/63-319
D8AML3_ECOLX/116-385
D8AQI4_ECOLX/44-337
D8ASP6_ECOLX/64-342
D8AVH8_ECOLX/42-337
D8AZZ9_ECOLX/58-328
D8B2U4_ECOLX/116-385
D8B3E3_ECOLX/42-337
D8B3W7_ECOLX/63-319
D8B6S5_ECOLX/44-337
D8BA07_ECOLX/64-342
D8BGI0_ECOLX/42-337
D8BH55_ECOLX/44-337
D8BJ85_ECOLX/60-329
D8BJK1_ECOLX/63-319
D8BKT9_ECOLX/64-342
D8BUJ1_ECOLX/63-319
D8C4Y3_ECOLX/64-342
D8C556_ECOLX/25-320
D8C6B9_ECOLX/44-337
D8C9X0_ECOLX/68-266
D8CBW4_ECOLX/44-337
D8CI96_ECOLX/64-342
D8CIT6_ECOLX/63-319
D8CJW1_ECOLX/42-337
D8E2W3_ECOLX/116-385
D8E4F2_ECOLX/64-342
D8E6R3_ECOLX/42-337
D8E7Z1_ECOLX/63-319
D8EBB3_ECOLX/44-337
D8EEZ3_ECOLX/58-328
D8EG47_ECOLX/63-319
D8EMS8_ECOLX/120-389
D8ERF1_ECOLX/42-337
D8ES82_ECOLX/72-153
D8ESJ0_ECOLX/58-328
D8ET87_ECOLX/64-342
D8ETJ0_ECOLX/44-337
D8EVB9_ECOLX/78-185
D8GB68_LACCZ/59-253
D8H123_BACAI/59-319
D8H597_BACAI/59-318
D8I7J7_AMYMU/46-175
D8IEJ2_BRAP9/58-324
D8IH75_LACFC/63-315
D8IIG4_LACFC/63-266
D8IJF5_LACSC/60-202
D8IM29_LACSC/59-308
D8KL15_CORPF/76-339
D8MD26_LEUGT/60-270
D8MF06_LEUGT/61-281
D8MN34_ERWBE/61-326
D8MR36_ERWBE/15-237
D8MRN7_ERWBE/25-320
D8MRP5_ERWBE/63-339
D8MSI6_ERWBE/72-308
D8MY52_ERWBE/63-326
D8N6Q6_RALSO/32-97
D8NJ62_RALSO/60-328
D8NTN4_RALSO/60-327
D8NY52_RALSO/30-319
D9N589_STRPN/63-326
D9N8R7_STRPN/60-327
D9NCP7_STRPN/63-326
D9NFH4_STRPN/60-327
D9NJ46_STRPN/63-326
D9NM00_STRPN/60-327
D9NQK3_STRPN/63-326
D9NT28_STRPN/60-327
D9NYN4_STRPN/63-326
D9NZ72_STRPN/60-327
D9P5S8_ACTPL/59-325
D9Q6T3_CORP1/86-349
D9QEQ2_CORP2/86-349
D9R026_CLOSW/58-329
D9R0K7_CLOSW/64-213
D9R7I1_CLOSW/58-331
D9R854_CLOSW/59-328
D9R8L3_CLOSW/97-298
D9RAH0_CLOSW/58-328
D9SQ67_CLOC7/60-330
D9TQJ1_THETC/63-333
D9UH95_9ACTO/61-276
D9UIT4_9ACTO/65-278
D9URU9_9ACTO/57-266
D9XPF5_9ACTO/67-209
E0DD14_9CORY/24-286
E0E0U2_9FIRM/64-330
E0E241_9FIRM/64-262
E0EDU2_ACTPL/59-325
E0F3Z9_ACTPL/59-325
E0FMM8_ACTPL/59-325
E0G074_ENTFA/59-289
E0G7W5_ENTFA/60-299
E0GC22_ENTFA/59-289
E0GE34_ENTFA/60-299
E0GIT5_ENTFA/60-299
E0GPS0_ENTFA/59-289
E0GQU7_ENTFA/59-202
E0GRW8_ENTFA/60-299
E0GT38_ENTFA/59-289
E0H559_ENTFA/82-297
E0H7D6_ENTFA/60-299
E0H8T2_ENTFA/59-289
E0H9J8_ENTFA/59-289
E0HF61_ENTFA/60-299
E0HMZ8_9GAMM/64-350
E0HPL0_9GAMM/53-211
E0HTF5_9GAMM/44-307
E0I037_9BACT/62-322
E0I0E5_9BACT/61-311
E0I245_9BACT/63-328
E0IFF7_9BACL/67-335
E0IGR4_9GAMM/64-350
E0INM6_9GAMM/53-211
E0ISY8_9GAMM/44-307
E0IWT9_ECOLW/64-342
E0IXQ8_ECOLW/46-315
E0IZ50_ECOLW/44-337
E0IZT3_ECOLW/63-319
E0J559_ECOLW/25-320
E0J871_RHIME/25-319
E0JT24_RHIME/25-319
E0KJA1_STRVO/73-333
E0LWW9_9ENTR/61-326
E0M0F2_9ENTR/25-320
E0M0G0_9ENTR/61-338
E0M0S7_9ENTR/63-327
E0M1A8_9ENTR/58-319
E0MQT4_9RHOB/60-329
E0MSZ1_9RHOB/63-340
E0NDM4_PEDAC/59-295
E0NFT3_PEDAC/63-327
E0NG61_PEDAC/58-319
E0PCI4_STREI/59-295
E0PIW8_STRGY/59-295
E0PNJ3_STRMT/60-328
E0PZ79_9STRE/85-346
E0Q466_9STRE/60-326
E0Q512_9BIFI/73-251
E0Q644_9BIFI/65-319
E0Q9W5_9BIFI/84-349
E0QA92_9BIFI/59-319
E0QAZ3_9BIFI/63-323
E0QXE9_ECOLX/44-337
E0QY30_ECOLX/64-342
E0R0C4_ECOLX/25-320
E0R5X2_ECOLX/63-319
E0RBJ7_PAEP6/17-140
E0RI10_PAEP6/60-328
E0SBY8_DICD3/25-320
E0SEQ1_DICD3/63-281
E0SG88_DICD3/61-323
E0SII3_DICD3/58-323
E0SJW6_DICD3/64-316
E0SVH4_STRZA/63-326
E0SYX2_STRZA/60-327
E0T583_EDWTF/65-327
E0T6J2_EDWTF/47-339
E0TQT4_STRZ6/60-327
E0TRK9_STRZ6/63-326
E0U030_BACPZ/59-311
E1CR94_VIBPA/32-327
E1CRL5_VIBPA/30-327
E1CTT5_VIBPA/67-326
E1CTZ8_VIBPA/59-193
E1D6D9_VIBPA/32-327
E1DAC3_VIBPA/30-327
E1DDV8_VIBPA/67-326
E1DK60_VIBPA/30-327
E1DL06_VIBPA/67-326
E1DU77_VIBPA/32-327
E1DVJ5_LACRE/63-306
E1DWC9_LACRE/60-259
E1DY53_LACRE/60-220
E1EDX3_VIBPA/32-327
E1EHV4_VIBPA/67-326
E1EJV6_VIBPA/30-327
E1ER83_ENTFA/60-299
E1EU68_ENTFA/59-289
E1FBK7_9THEO/61-329
E1FFA3_9THEO/59-324
E1H4X8_STRPN/60-327
E1HM99_ECOLX/42-337
E1HN31_ECOLX/63-319
E1HPE1_ECOLX/44-337
E1HT65_ECOLX/64-342
E1I122_ECOLX/44-337
E1I2B8_ECOLX/42-337
E1I589_ECOLX/120-389
E1I6G4_ECOLX/64-342
E1I6Y0_ECOLX/63-319
E1IKB1_ECOLX/64-342
E1IP36_ECOLX/63-319
E1IPY5_ECOLX/44-337
E1ISQ4_ECOLX/42-337
E1IV16_ECOLX/120-389
E1J1Z9_ECOLX/63-319
E1J262_ECOLX/44-337
E1J4A1_ECOLX/64-342
E1J8T8_ECOLX/120-389
E1JA83_ECOLX/42-337
E1JJT1_9LACO/58-212
E1JMF5_9LACO/59-308
E1KID6_9FIRM/4-229
E1L345_9ACTN/64-239
E1LI87_STRMT/60-326
E1LN73_STRMT/60-327
E1LUS7_STRMT/60-327
E1M1C4_STRMT/65-326
E1M225_STRMT/60-326
E1M5R8_9STRE/60-176
E1M781_9STRE/60-180
E1M870_9STRE/64-186
E1N855_9BIFI/65-319
E1NAN2_9BIFI/59-319
E1NB91_9BIFI/63-323
E1NC24_9BIFI/61-326
E1NDE3_9BIFI/62-240
E1NMD5_9LACO/88-207
E1NRV3_9LACO/63-182
E1NXC7_9LACO/88-347
E1PB37_ECOAB/64-342
E1PDV7_ECOAB/25-320
E1PFG8_ECOAB/44-337
E1PI60_ECOAB/63-319
E1R149_SPISS/61-324
E1R177_SPISS/60-325
E1R3U6_SPISS/59-257
E1R6E6_SPISS/81-359
E1R710_SPISS/67-230
E1RSM4_ECOUM/63-319
E1RVG7_ECOUM/44-337
E1RXZ2_ECOUM/25-320
E1S1D3_ECOUM/64-342
E1SCJ2_PANVC/25-320
E1SD81_PANVC/61-326
E1SGZ0_PANVC/63-324
E1SJG8_PANVC/58-320
E1SMW6_FERBD/9-294
E1SYS9_THESX/59-324
E1T2N5_THESX/61-329
E1T3E6_BURSG/60-326
E1T4I2_BURSG/33-323
E1T9G4_BURSG/28-318
E1TM41_LACPS/59-331
E1TNL2_LACPS/59-300
E1UBW9_LISML/59-316
E1UUJ5_BACAS/2-180
E1UUJ6_BACAS/59-123
E1V3J2_HALED/44-338
E1V8C7_HALED/61-267
E1WDQ0_SALTS/48-341
E1WIW8_SALTS/63-320
E1XDE8_STRZO/60-327
E1XEP0_STRZO/63-326
E1XHY7_STRZN/63-326
E1XME2_STRZN/60-327
E1XND9_STRZI/60-327
E1XPG0_STRZI/63-327
E1XSV7_STRZI/65-326
E2CJ23_9RHOB/83-352
E2CMH7_9RHOB/62-326
E2JVT9_ECO57/44-337
E2JWQ0_ECO57/63-319
E2JYN1_ECO57/60-329
E2K337_ECO57/25-320
E2K3X0_ECO57/64-342
E2K9Z9_ECO57/63-319
E2KBG3_ECO57/60-329
E2KFK5_ECO57/44-337
E2KIR6_ECO57/64-342
E2KJK5_ECO57/25-320
E2KLV5_ECO57/63-319
E2KPZ2_ECO57/60-329
E2KU06_ECO57/64-342
E2KWC6_ECO57/25-320
E2MGN8_PSESM/31-329
E2MH89_PSESM/61-327
E2MHF6_PSESM/61-324
E2NE09_9BACE/62-334
E2NQW3_9FIRM/60-321
E2QFU4_ECOLX/63-319
E2QJN7_ECOLX/44-337
E2QMI3_ECOLX/64-342
E2QNA0_ECOLX/25-320
E2T4Q9_9RALS/33-324
E2T4S0_9RALS/33-324
E2WPB2_ECOLX/47-325
E2WQ62_ECOLX/25-320
E2WTK0_ECOLX/44-337
E2WWV9_ECOLX/63-319
E2X5N1_SHIDY/60-329
E2X8M7_SHIDY/63-319
E2XBB9_SHIDY/44-337
E2XCU7_SHIDY/61-327
E2XG66_SHIDY/64-342
E2XIP8_SHIDY/25-320
E2XLF2_PSEFL/61-271
E2XQH6_PSEFL/25-320
E2XWP9_PSEFL/1-115
E2Y2P1_ENTFA/60-299
E2Y6U0_ENTFA/59-289
E2YA00_ENTFA/59-289
E2YCH4_ENTFA/60-299
E2YIT7_ENTFA/59-289
E2YMT2_ENTFA/60-299
E2YVC1_ENTFA/60-299
E2YXJ7_ENTFA/59-289
E2Z1P9_ENTFA/60-299
E2Z3X5_ENTFA/59-270
E2ZXV8_PSEAE/74-307
E3A312_PSEAE/70-333
E3AZ06_9SPHI/64-331
E3B4B8_9SPHI/65-308
E3BKI2_9VIBR/43-339
E3C627_9LACO/63-328
E3C8N5_9LACO/59-263
E3CA28_9LACO/60-272
E3DE40_ERWSE/61-323
E3DFA8_ERWSE/25-320
E3DJ91_ERWSE/63-326
E3DLT1_HALPG/60-328
E3E2J7_BACA1/59-315
E3E477_PAEPS/50-319
E3ENF9_BIFBS/78-171
E3F187_KETVY/45-315
E3F758_CORP9/86-349
E3G3I1_ENTCS/25-320
E3G674_ENTCS/61-336
E3G6P4_ENTCS/64-342
E3GB00_ENTCS/63-320
E3GEC5_EUBLK/66-293
E3H6Z6_ILYPC/57-322
E3HAW3_ILYPC/58-330
E3IEH3_GEOS0/59-323
E3PAK1_ECOH1/25-320
E3PJ17_ECOH1/44-337
E3PLP2_ECOH1/63-319
E3PMJ5_ECOH1/64-342
E3UTG2_VIBAN/1-234
E3XN57_ECOLX/64-342
E3XPB5_ECOLX/25-320
E3XQ93_ECOLX/44-337
E3XQF0_ECOLX/60-329
E3XSS3_ECOLX/63-319
E3XXG4_SHIFL/60-329
E3XYF7_SHIFL/44-337
E3Y0C3_SHIFL/1-173
E3Y0C4_SHIFL/25-141
E3Y3F9_SHIFL/64-342
E3Y850_SHIFL/63-319
E3YK65_LISMO/59-316
E3YTT9_9LIST/59-316
E3Z2V7_LISIN/59-316
E3ZBA1_LISIN/59-316
E3ZKA1_LISIV/59-316
E3ZU81_LISSE/59-316
E3ZZ17_LISSE/60-172
E4AGF5_PROAC/24-124
E4AW19_PROAC/56-148
E4BL82_PROAC/24-124
E4CYW1_PROAC/50-179
E4G629_PROAC/56-226
E4GM34_PROAC/56-268
E4HIT6_PROAC/24-124
E4I759_ENTFC/59-195
E4I7K4_ENTFC/58-320
E4I832_ENTFC/61-324
E4IDP8_ENTFC/58-320
E4IFS5_ENTFC/59-195
E4IH24_ENTFC/61-324
E4IQI7_ENTFC/59-195
E4ISU0_ENTFC/58-320
E4IVJ5_ENTFC/58-320
E4J0G4_ENTFC/59-195
E4J1I2_ENTFC/61-324
E4J6P6_ENTFC/59-195
E4J9Y9_ENTFC/61-324
E4JAQ4_ENTFC/58-320
E4JIX2_ENTFC/58-320
E4JK68_ENTFC/59-195
E4JKA7_ENTFC/61-324
E4K6E1_9FIRM/62-248
E4KM54_9LACT/64-329
E4KNB7_9LACT/60-317
E4NY04_BIFBP/78-171
E4P6X6_ECO8N/64-342
E4P9Q7_ECO8N/25-320
E4PCT4_ECO8N/63-319
E4PD19_ECO8N/44-337
E4Q106_MYCBG/59-238
E4RBD1_PSEPB/70-332
E4RCF9_PSEPB/58-321
E4RJH9_HALSL/60-327
E4RK21_HALSL/63-326
E4RQZ7_LEAB4/61-333
E4RVQ0_LEAB4/62-327
E4RYV6_LEAB4/61-322
E4VCE2_BIFBI/87-180
E4Y5X0_OIKDI/14-113
E5B544_ERWAM/25-320
E5B8I5_ERWAM/61-323
E5BA70_ERWAM/63-325
E5BV50_9FUSO/58-282
E5CA53_9BACE/65-332
E5CC01_9BACE/63-329
E5CGY1_9BACE/61-334
E5CTE6_9STAP/58-313
E5V5B5_9BACL/60-336
E5VLN5_9FIRM/60-321
E5W904_9BACI/59-322
E5WC33_9BACI/60-329
E5WKG9_9BACI/59-317
E5WLE4_9BACI/59-312
E5XDN6_9FIRM/63-337
E5Y012_9BIFI/59-194
E5Y025_9BIFI/59-283
E5YEZ0_9ENTR/61-329
E5YFF0_9ENTR/68-346
E5YFG2_9ENTR/25-320
E5YN88_9ENTR/63-323
E5ZT99_ECOLX/44-337
E5ZW31_ECOLX/42-337
E5ZWX6_ECOLX/64-342
E5ZXK3_ECOLX/63-319
E6AC05_ECOLX/64-342
E6ACP9_ECOLX/63-319
E6AD75_ECOLX/68-289
E6AEA4_ECOLX/44-337
E6AGN8_ECOLX/42-337
E6ASH9_ECOLX/64-342
E6AUV9_ECOLX/42-337
E6AVI5_ECOLX/44-337
E6AWF2_ECOLX/63-319
E6AZX8_ECOLX/64-342
E6B329_ECOLX/25-320
E6B3B3_ECOLX/32-325
E6BC10_ECOLX/63-319
E6BD11_ECOLX/44-337
E6BE38_ECOLX/64-342
E6BEE6_ECOLX/42-337
E6BH30_ECOLX/120-389
E6BIJ8_ECOLX/63-319
E6ELD7_ENTFA/59-289
E6EPW0_ENTFA/60-299
E6EW94_ENTFA/59-289
E6EZ87_ENTFA/60-299
E6F4R8_ENTFA/59-289
E6F8N2_ENTFA/60-299
E6FFN1_ENTFA/60-299
E6FGZ7_ENTFA/59-289
E6FM25_ENTFA/59-289
E6FRP7_ENTFA/60-299
E6FWB8_ENTFA/59-289
E6FZ20_ENTFA/60-299
E6G0G8_ENTFA/59-289
E6G6S0_ENTFA/60-299
E6G7D1_ENTFA/59-269
E6GAE4_ENTFA/59-289
E6GHD4_ENTFA/60-299
E6GPF9_ENTFA/59-289
E6GUN9_ENTFA/59-289
E6GXF6_ENTFA/60-299
E6H0U7_ENTFA/60-299
E6H2D9_ENTFA/59-289
E6H9Q7_ENTFA/60-299
E6HGI8_ENTFA/59-289
E6HJH9_ENTFA/60-299
E6HPP0_ENTFA/59-289
E6HSD0_ENTFA/59-289
E6HXD1_ENTFA/60-299
E6HZZ1_ENTFA/58-323
E6I2M6_ENTFA/60-299
E6I5W0_ENTFA/59-289
E6I976_ENTFA/59-289
E6IFD7_ENTFA/60-299
E6IHG5_ENTFA/60-299
E6INE9_ENTFA/59-289
E6ISW8_ENTFA/60-299
E6IUJ8_ENTFA/59-289
E6IZ34_STRAP/60-328
E6J1F8_STRAP/59-148
E6JXT2_9SPIO/64-332
E6KJB6_STRSA/60-326
E6LS09_9FIRM/81-353
E6MJI7_9FIRM/59-320
E6SXH3_SHEB6/64-350
E6T777_SHEB6/64-327
E6W946_PANSA/61-325
E6WE77_PANSA/60-325
E6WEC5_PANSA/25-320
E6WED4_PANSA/63-338
E6WHX6_PANSA/66-327
E6WHX7_PANSA/58-319
E6WHY6_PANSA/63-320
E6WI87_PANSA/63-323
E6WJ78_PANSA/70-324
E6WJZ4_PANSA/131-378
E6XEX2_CELAD/62-334
E7AZZ7_YERE1/46-289
E7B0F2_YERE1/63-323
E7B4A6_YERE1/61-327
E7B7N1_YERE1/25-320
E7B7P1_YERE1/1-120
E7B8Q4_YERE1/75-330
E7B9Z0_YERE1/60-329
E7C1N7_9GAMM/1-231
E7GBN5_9FIRM/59-312
E7GGW3_CLOSY/65-331
E7GYE4_STRAP/59-148
E7GZ12_STRAP/60-328
E7H8I7_ECOLX/44-337
E7HBK2_ECOLX/60-329
E7HHH4_ECOLX/63-319
E7HL17_ECOLX/64-109
E7HL18_ECOLX/1-222
E7HLJ9_ECOLX/25-320
E7HP99_ECOLX/64-342
E7HR85_ECOLX/63-319
E7HSK1_ECOLX/60-329
E7I264_ECOLX/25-320
E7I3C5_ECOLX/44-337
E7I4N9_ECOLX/44-337
E7I5H9_ECOLX/25-320
E7I6X7_ECOLX/63-319
E7IHJ5_ECOLX/60-329
E7IIE1_ECOLX/1-219
E7IIE2_ECOLX/47-90
E7IJH8_ECOLX/64-342
E7IKP1_ECOLX/25-320
E7IPS0_ECOLX/63-319
E7IUG2_ECOLX/60-329
E7IZH5_ECOLX/44-337
E7J0G5_ECOLX/25-320
E7J179_ECOLX/47-325
E7J351_ECOLX/44-337
E7J5P7_ECOLX/60-329
E7JA26_ECOLX/63-319
E7JGR5_ECOLX/44-337
E7JLJ8_ECOLX/63-319
E7JNX5_ECOLX/60-329
E7JRM3_ECOLX/64-342
E7JSK9_ECOLX/25-320
E7JTZ5_SHISO/64-342
E7JV34_SHISO/60-329
E7K475_SHISO/31-324
E7K4V5_SHISO/9-304
E7K676_SHISO/63-319
E7M2N0_9BACL/55-171
E7MAG6_9BACL/59-322
E7NBD7_9ACTO/66-334
E7P0K6_PSESG/61-327
E7P4Q1_PSESG/31-329
E7PCY2_PSESG/61-322
E7PGE0_PSESG/61-322
E7PJN6_PSESG/61-327
E7PPW8_PSESG/31-329
E7RDN8_9BACL/62-331
E7RG95_9BACL/59-319
E7S297_STRAG/63-330
E7S4Y4_STRAG/59-312
E7SH80_SHIDY/25-320
E7SL37_SHIDY/44-324
E7SR40_SHIDY/63-319
E7SU05_SHIBO/63-319
E7SW91_SHIBO/64-342
E7T3J0_SHIBO/44-337
E7T4I4_SHIBO/25-298
E7T816_SHIFL/44-324
E7TAE7_SHIFL/64-342
E7TBD5_SHIFL/63-319
E7TM58_ECO57/44-337
E7TMM1_ECO57/60-329
E7TQV0_ECO57/63-319
E7TYU1_ECO57/25-320
E7TZ14_ECO57/64-342
E7U3V7_ECOLX/44-337
E7U6T5_ECOLX/64-342
E7U9M5_ECOLX/25-320
E7UBP1_ECOLX/63-319
E7UK01_ECOLX/2-274
E7UKK8_ECOLX/81-350
E7ULW9_ECOLX/63-319
E7UPJ9_ECOLX/25-320
E7URM6_ECOLX/64-342
E7USK4_SALTY/49-306
E7UVW0_SALTY/48-341
E7V5R0_SALMO/48-341
E7V785_SALMO/64-342
E7VD64_SALMO/63-320
E7VK01_SALMO/64-342
E7VNA5_SALMO/48-341
E7VRE5_SALMO/63-320
E7VVC0_SALMO/63-320
E7VW58_SALMO/48-341
E7W2F9_SALMO/64-342
E7W5B6_SALMO/48-341
E7W5Z0_SALMO/63-320
E7W9E2_SALMO/64-342
E7WI20_SALMO/48-341
E7WNV3_SALMO/63-320
E7WQT0_SALMO/64-342
E7WVF6_SALMO/64-342
E7WZX1_SALMO/63-320
E7X3E9_SALMO/48-341
E7X569_SALMO/63-320
E7X5Z1_SALMO/48-341
E7XAH3_SALMO/64-342
E7XGJ1_SALMO/48-341
E7XJL5_SALMO/64-342
E7XPR0_SALMO/63-320
E7XWA3_SALMO/63-320
E7XWR2_SALMO/61-206
E7XY62_SALMO/39-332
E7Y790_SALMO/48-341
E7YB80_SALMO/63-320
E7YCE9_SALMO/64-342
E7YHC2_SALMO/48-341
E7YP95_SALMO/63-320
E7YQF3_SALMO/64-342
E7YWD4_SALMO/66-344
E7Z1F3_SALMO/63-320
E7Z5T4_SALMO/48-341
E7ZA30_SALMO/63-320
E7ZB74_SALMO/48-341
E7ZCB7_SALMO/64-342
E7ZIF3_SALMO/63-320
E7ZN61_SALMO/48-341
E7ZRE7_SALMO/64-342
E7ZWQ8_SALMO/63-320
E7ZZP8_SALMO/64-342
E8A5H0_SALMO/48-341
E8A5W6_SALMO/48-341
E8A8G4_SALMO/63-320
E8AFV2_SALMO/64-342
E8AIK1_SALMO/39-332
E8APV7_SALMO/64-342
E8ASM1_SALMO/63-320
E8AZV8_SALMO/64-342
E8B502_SALMO/63-320
E8B5Q4_SALMO/48-341
E8B759_SALMO/48-341
E8BDP6_SALMO/64-342
E8BIP7_SALMO/63-320
E8BJJ4_SALMO/48-341
E8BQ40_SALMO/64-342
E8BSZ6_SALMO/63-320
E8C3P3_SALMO/48-341
E8C4D1_SALMO/63-320
E8C609_SALMO/64-342
E8C9F4_SALMO/64-342
E8CE28_SALMO/63-320
E8CET6_SALMO/48-341
E8CKR8_SALMO/48-341
E8CPB9_SALMO/64-342
E8CQ99_SALMO/63-320
E8D0V3_SALMO/63-320
E8D1J6_SALMO/64-342
E8D6Y0_SALMO/48-341
E8DEY8_SALMO/59-269
E8DF08_SALMO/64-342
E8DJF0_SALMO/48-341
E8DKP0_SALMO/63-320
E8DME8_SALMO/50-176
E8DMW3_SALMO/48-341
E8DNT3_SALMO/64-342
E8DXU3_SALMO/63-320
E8E399_SALMO/48-341
E8E5G9_SALMO/64-342
E8E8H4_SALMO/63-320
E8EA72_SALMO/48-341
E8EHP6_SALMO/64-342
E8EKC2_SALMO/63-320
E8ERU5_SALMO/63-320
E8ET84_SALMO/64-342
E8EY38_SALMO/48-341
E8F2I3_SALMO/48-341
E8F4U3_SALMO/64-342
E8F9J3_SALMO/63-320
E8FB71_SALMO/64-342
E8FHR9_SALMO/48-341
E8FL42_SALMO/63-320
E8FPK3_SALMO/48-341
E8FXF4_SALMO/63-320
E8G000_SALMO/64-342
E8G062_SALMO/64-342
E8G4J1_SALMO/48-341
E8G6Y5_SALMO/59-246
E8G734_SALMO/63-320
E8GD50_SALMO/48-341
E8GDS9_SALMO/63-320
E8GHA5_SALMO/64-342
E8GQZ7_SALMO/64-342
E8GVB2_SALMO/48-341
E8H137_SALMO/63-320
E8H292_ECO57/64-342
E8H3A6_ECO57/25-320
E8H4L3_ECO57/60-329
E8H7X0_ECO57/63-319
E8HDF1_ECO57/44-337
E8HG14_ECOLX/64-342
E8HGM2_ECOLX/25-320
E8HIE9_ECOLX/60-329
E8HL57_ECOLX/63-319
E8HSA0_ECOLX/44-337
E8HVA0_ECOLX/64-342
E8HW09_ECOLX/25-320
E8HXG5_ECOLX/60-329
E8I0J4_ECOLX/63-319
E8I6B5_ECOLX/44-337
E8I9B5_ECOLX/25-320
E8IAU9_ECOLX/60-329
E8IEP4_ECOLX/63-319
E8IJL8_ECOLX/44-337
E8ILS1_ECOLX/64-342
E8INS6_ECOLX/60-329
E8ISL1_ECOLX/63-319
E8IXT3_ECOLX/44-337
E8IZU8_ECOLX/64-342
E8J0N9_ECOLX/25-320
E8J1L9_ECO57/64-342
E8J2J7_ECO57/25-320
E8J470_ECO57/60-329
E8J7N0_ECO57/63-319
E8JCS3_ECO57/44-337
E8JWD7_STRCR/60-263
E8K251_9STRE/60-324
E8KD02_9STRE/60-324
E8KHX5_9PAST/35-115
E8KHX6_9PAST/1-232
E8KIL0_9PAST/59-210
E8KM33_STRSA/60-325
E8KRU5_STRSA/59-273
E8KV37_STRVE/59-139
E8LC66_9FIRM/65-345
E8LM71_9GAMM/63-330
E8LRQ9_9VIBR/44-300
E8LWC3_9VIBR/31-319
E8M1I2_9VIBR/44-303
E8M5M3_9VIBR/61-275
E8MAI5_9VIBR/31-329
E8MCL9_9VIBR/1-243
E8MG66_BIFL2/59-194
E8MG75_BIFL2/59-289
E8MWS9_BIFL1/59-194
E8MWU2_BIFL1/59-291
E8NIA3_SALET/1-196
E8NTH3_SALET/85-341
E8NW58_YERPH/25-320
E8P1S6_YERPH/58-281
E8P3E3_YERPH/61-327
E8P5J1_YERPH/63-323
E8P7B2_YERPH/60-329
E8P7T4_YERPH/63-319
E8Q7F5_STRED/59-293
E8RU30_9CAUL/69-196
E8T9A4_MESCW/27-317
E8UQF7_STREJ/60-323
E8URA4_THEBF/61-327
E8VGR4_BACST/59-311
E8VJP0_BACST/59-319
E8VLU8_VIBVU/59-206
E8VYF9_VIBVU/31-292
E8VYP0_VIBVU/61-268
E8XEP5_SALT4/85-342
E8XHR1_SALT4/48-341
E8XPL3_RAHSY/26-321
E8XPR0_RAHSY/63-341
E8XSH9_RAHSY/69-332
E8XTZ5_RAHSY/61-326
E8XU92_RAHSY/65-325
E8XW49_RAHSY/61-329
E8Y234_ECOKO/44-337
E8Y4D5_ECOKO/25-320
E8Y7M3_ECOKO/64-342
E8YBE6_ECOKO/60-329
E8YD03_ECOKO/63-319
E8YFC9_9BURK/28-318
E8YJ01_9BURK/60-323
E8YJX6_9BURK/33-323
E8ZM37_CLOB0/60-328
E9A1Z2_SALET/6-217
E9A7J9_SALET/63-320
E9A811_SALET/67-200
E9A8E0_SALET/48-341
E9FJ40_9STRE/60-324
E9FPU4_9STRE/60-326
E9RM20_LACRE/63-305
E9RNI5_LACRE/60-314
E9RNY5_LACRE/60-259
E9SK28_CLOSY/65-331
E9TDG6_ECOLX/64-342
E9TEH6_ECOLX/44-337
E9TFU9_ECOLX/63-319
E9THU5_ECOLX/42-337
E9TL29_ECOLX/120-389
E9TQ40_ECOLX/60-329
E9TRZ5_ECOLX/64-342
E9TSK7_ECOLX/63-319
E9TVH9_ECOLX/42-337
E9TVY4_ECOLX/44-337
E9U7E7_ECOLX/63-319
E9UBF7_ECOLX/44-337
E9UDE5_ECOLX/42-337
E9UE89_ECOLX/64-342
E9V4U5_ECOLX/44-337
E9V6Y1_ECOLX/64-342
E9V7Q0_ECOLX/25-320
E9VDV7_ECOLX/63-319
E9VK96_ECOLX/44-337
E9VP43_ECOLX/64-342
E9VPX6_ECOLX/25-320
E9VUP1_ECOLX/63-319
E9VZT8_ECOLX/64-342
E9W0L1_ECOLX/25-320
E9W3C4_ECOLX/60-329
E9W5Q0_ECOLX/44-337
E9W7S4_ECOLX/63-319
E9WD50_ECOLX/44-337
E9WEX1_ECOLX/64-342
E9WFV5_ECOLX/25-320
E9WMA6_ECOLX/63-319
E9WQK3_ECOLX/44-337
E9WX01_ECOLX/25-320
E9WXV0_ECOLX/1-123
E9X0I5_ECOLX/63-319
E9X2P8_ECOLX/25-320
E9X3F1_ECOLX/47-325
E9X5E8_ECOLX/44-337
E9X7N9_ECOLX/63-215
E9XCE3_ECOLX/60-329
E9XDH1_ECOLX/63-319
E9XIU5_ECOLX/25-320
E9XJR9_ECOLX/64-342
E9XKP1_ECOLX/60-329
E9XMW9_ECOLX/44-337
E9XT77_ECOLX/63-319
E9XXI3_ECOLX/44-337
E9XZA1_ECOLX/64-342
E9Y035_ECOLX/25-320
E9Y6B1_ECOLX/63-319
E9Y972_ECOLX/64-342
E9YAX0_ECOLX/44-337
E9YCG6_ECOLX/25-320
E9YJF4_ECOLX/58-328
E9YJZ2_ECOLX/63-319
E9YNG2_ECOLX/64-342
E9YP95_ECOLX/25-320
E9YQL4_ECOLX/60-329
E9YSR8_ECOLX/44-337
E9YVG7_ECOLX/63-319
E9Z819_ESCFE/44-337
E9Z8G4_ESCFE/25-320
E9ZCM6_ESCFE/63-319
F0CDR9_9XANT/59-258
F0DR90_9FIRM/62-333
F0DTG3_9FIRM/59-326
F0E2A5_9PSED/61-233
F0EBM0_9PSED/59-174
F0EF25_ENTCA/62-251
F0EIP4_ENTCA/76-345
F0EIT8_ENTCA/59-290
F0FHE8_STRSA/60-325
F0FMB4_STRSA/60-325
F0FQL5_STRSA/60-325
F0G030_9BURK/33-324
F0GB99_9BURK/27-319
F0GCD7_9BURK/60-324
F0GFB8_9BURK/70-221
F0I4L6_STRSA/60-325
F0IAM6_STRSA/60-325
F0IJE2_STRSA/60-325
F0IR40_STRSA/59-275
F0IS13_STRSA/60-325
F0JLE5_ESCFE/25-320
F0JM14_ESCFE/44-337
F0JU97_ESCFE/63-319
F0JZR2_LACD2/20-251
F0KR59_YERE3/60-329
F0KSP7_YERE3/63-337
F0KTV0_YERE3/25-320
F0KVS5_YERE3/75-329
F0KWC5_YERE3/46-289
F0KZG1_YERE3/61-327
F0L9Q6_9RHIZ/64-325
F0LQV6_VIBFU/32-327
F0LRG0_VIBFU/64-319
F0LRN0_VIBFU/59-309
F0LWI7_VIBFU/63-337
F0LX69_VIBFU/61-260
F0LXC8_VIBFU/28-325
F0LYX4_VIBFU/60-311
F0MBL6_ARTPP/58-172
F0PFD4_ENTF6/60-299
F0PH74_ENTF6/59-289
F0PQ55_BACT0/59-318
F0PW83_BACT0/59-323
F0PYX3_BACT0/61-316
F0RCY8_CELLC/62-336
F0RGX0_CELLC/63-328
F0RRQ8_SPHGB/64-354
F0RTG1_SPHGB/64-322
F0RUV8_SPHGB/60-340
F0S5Q4_PEDSD/77-348
F0S7B6_PEDSD/61-329
F0VWJ5_STRG2/59-295
F0YT66_9CLOT/61-334
F0YT69_9CLOT/62-327
F0YUC9_9CLOT/62-331
F0YVJ0_9CLOT/59-319
F0Z0J6_9CLOT/71-335
F0Z499_9CLOT/64-345
F0Z5T5_9CLOT/59-279
F1TI18_9CLOT/61-331
F1XIK3_ECO57/44-337
F1XPC6_ECO57/81-350
F1XQX3_ECO57/64-342
F1XRR5_ECO57/25-320
F1XX17_ECO57/63-319
F1Y0R2_ECO57/61-327
F1Y2C0_ECO57/63-319
F1Y3H7_ECO57/64-342
F1Y4B8_ECO57/25-320
F1Y903_ECO57/60-329
F1YBZ8_ECO57/44-337
F1YXB9_9STRE/62-320
F1ZH34_ECOLX/44-337
F1ZHN4_ECOLX/64-342
F1ZIH7_ECOLX/25-320
F1ZK41_ECOLX/60-329
F1ZNH6_ECOLX/63-319
F1ZS37_THEET/61-329
F1ZW28_THEET/59-328
F1ZWY8_THEET/59-324
F2A200_RHIET/25-313
F2B3A9_STRPN/63-326
F2B7Z4_STRPN/60-327
F2BLJ6_STRSA/60-325
F2BP45_STRSA/60-324
F2C9S5_STRSA/60-326
F2CH93_STRSA/60-325
F2CPC0_STRSA/60-325
F2EQM9_PANAN/59-315
F2ET19_PANAN/125-244
F2EU67_PANAN/25-320
F2EWM1_PANAN/63-323
F2EYX1_PANAN/58-317
F2F648_9BACL/62-323
F2FDS1_SALDU/48-341
F2FPA3_SALDU/85-342
F2FSU8_SALGL/48-341
F2FVG9_SALGL/63-320
F2H1T4_BACTU/59-323
F2HDD6_BACTU/59-318
F2HN63_LACLA/59-285
F2I7L0_9LACT/63-302
F2I8W1_9LACT/58-221
F2IKR0_VIBCH/64-329
F2ITS0_VIBCH/61-262
F2IU13_VIBCH/26-320
F2JGI8_9FIRM/58-295
F2JI16_9FIRM/59-325
F2K878_PSEBR/61-260
F2KGV3_PSEBR/61-324
F2KK59_PSEBR/31-326
F2L930_BURGA/27-315
F2LC63_BURGA/60-322
F2LLU9_BURGA/33-323
F2LN86_BURGA/77-346
F2MA97_LACCA/59-253
F2MJ37_LACCA/59-253
F2MPX8_ENTFA/59-289
F2MTU7_ENTFA/60-299
F2MZN1_PSEST/61-267
F2NA74_9ACTN/57-321
F2P588_PHOMO/64-339
F2P7S9_PHOMO/61-269
F2P990_PHOMO/48-335
F2QGH4_STROR/60-326
F2UX94_ACTVI/80-348
GNTR_ECOL6/63-319
GNTR_ECOLI/63-319
MALI_ECOLI/64-342
MALI_VIBFU/63-135
MALR_STRPN/60-327
MALR_STRR6/60-327
O84915_PSEAE/70-333
P72489_STRPN/63-326
PURR_ACTP2/59-325
PURR_ACTP7/59-325
Q01NX9_SOLUE/59-331
Q02M59_PSEAB/70-333
Q02R34_PSEAB/61-295
Q02VY2_LACLS/59-195
Q035V9_LACC3/59-253
Q03D94_PEDPA/2-227
Q03ET1_PEDPA/63-328
Q03NM4_LACBA/62-238
Q03TF1_LACBA/59-258
Q03XY5_LEUMM/62-312
Q03ZF8_LEUMM/61-303
Q048L5_LACDB/24-289
Q04HF2_OENOB/50-223
Q04HM6_OENOB/61-325
Q04I62_STRP2/60-327
Q04J00_STRP2/65-326
Q04MD0_STRP2/63-326
Q082H8_SHEFN/56-346
Q08YP4_STIAD/26-316
Q0B5V3_BURCM/33-323
Q0B9C0_BURCM/67-338
Q0BGP6_BURCM/60-325
Q0BIE2_BURCM/27-320
Q0FGE5_9RHOB/62-324
Q0FIW7_9RHOB/45-310
Q0HLD9_SHESM/58-344
Q0HXP3_SHESR/58-344
Q0I1J5_HAES1/65-329
Q0KG24_BACLI/78-149
Q0SZM8_SHIF8/44-300
Q0T2D3_SHIF8/46-315
Q0T3M4_SHIF8/25-320
Q0T4F7_SHIF8/64-342
Q0T641_SHIF8/44-337
Q0TC20_ECOL5/63-319
Q0TF97_ECOL5/60-329
Q0TGT6_ECOL5/25-320
Q0THK8_ECOL5/64-342
Q0TJ74_ECOL5/44-337
Q0TPX7_CLOP1/62-176
Q13U52_BURXL/28-320
Q13WQ4_BURXL/60-329
Q16DI2_ROSDO/105-368
Q187B3_CLOD6/60-320
Q1BJW3_BURCA/36-326
Q1BN21_BURCA/65-329
Q1BXJ1_BURCA/60-323
Q1BZA3_BURCA/27-320
Q1C1C6_YERPA/63-319
Q1C203_YERPA/61-327
Q1C6C7_YERPA/63-323
Q1C6S4_YERPA/60-329
Q1C7J1_YERPA/25-320
Q1C903_YERPA/58-281
Q1CDJ9_YERPN/63-319
Q1CH07_YERPN/58-281
Q1CHR9_YERPN/63-323
Q1CI62_YERPN/60-329
Q1CIX7_YERPN/25-320
Q1CMN8_YERPN/61-327
Q1EM96_BACLI/60-248
Q1GML4_SILST/67-334
Q1IER8_PSEE4/61-260
Q1JUP8_AZOBR/33-323
Q1M7M9_RHIL3/68-330
Q1MBG3_RHIL3/25-314
Q1QU62_CHRSD/61-272
Q1QYT2_CHRSD/34-324
Q1R5I9_ECOUT/63-319
Q1RAN7_ECOUT/42-337
Q1RBH8_ECOUT/64-342
Q1RDM2_ECOUT/44-337
Q1V5I4_VIBAL/30-328
Q1V9U2_VIBAL/61-269
Q1VAY2_VIBAL/67-326
Q1VSV7_9FLAO/59-326
Q1WSN9_LACS1/59-308
Q1Z0L8_PHOPR/63-338
Q1Z0V7_PHOPR/51-339
Q1Z8U2_PHOPR/61-271
Q1ZFX6_9GAMM/61-263
Q1ZKK8_PHOAS/64-338
Q1ZQ50_PHOAS/61-267
Q1ZR95_PHOAS/66-324
Q1ZSC6_PHOAS/48-343
Q223B7_RHOFD/58-350
Q28VN4_JANSC/71-333
Q2C099_9GAMM/64-338
Q2C2D4_9GAMM/48-343
Q2C2Z5_9GAMM/61-270
Q2C7L2_9GAMM/66-324
Q2K3Y6_RHIEC/25-313
Q2NQC9_SODGM/63-325
Q2NQG7_SODGM/63-324
Q2RKT1_MOOTA/62-338
Q2SJA1_HAHCH/64-283
Q2SZC3_BURTA/31-324
Q2T434_BURTA/58-330
Q2T4S7_BURTA/39-329
Q2T607_BURTA/32-322
Q2WCN4_9ENTR/64-312
Q31VI6_SHIBS/63-319
Q31YQ6_SHIBS/44-324
Q320X7_SHIBS/64-342
Q32AU2_SHIDS/44-300
Q32DI0_SHIDS/60-329
Q32FF5_SHIDS/64-342
Q32HC8_SHIDS/25-320
Q32HR6_SHIDS/44-337
Q32K12_SHIDS/61-327
Q38VC2_LACSS/59-302
Q395F8_BURS3/30-324
Q39BK0_BURS3/36-328
Q39HX6_BURS3/60-323
Q39JR2_BURS3/27-320
Q3CZ76_STRAG/59-312
Q3D152_STRAG/59-320
Q3D2P0_STRAG/63-330
Q3D793_STRAG/59-320
Q3D851_STRAG/59-312
Q3D9B0_STRAG/63-330
Q3DCY0_STRAG/59-320
Q3DEL6_STRAG/63-330
Q3DF70_STRAG/59-312
Q3DFX8_STRAG/59-188
Q3DI03_STRAG/60-132
Q3DJE3_STRAG/59-320
Q3DKB3_STRAG/63-330
Q3DM07_STRAG/59-312
Q3DPX0_STRAG/59-320
Q3DUP7_STRAG/63-330
Q3EW59_BACTI/59-309
Q3EY75_BACTI/82-342
Q3F0T6_BACTI/59-323
Q3ICD9_PSEHT/44-311
Q3J5X3_RHOS4/72-326
Q3JGP9_BURP1/58-329
Q3JM30_BURP1/155-445
Q3JNJ7_BURP1/27-319
Q3JZ44_STRA1/63-330
Q3K1S2_STRA1/59-312
Q3K3Q9_STRA1/59-320
Q3K8M6_PSEPF/31-326
Q3KI71_PSEPF/61-260
Q3Y0A8_ENTFC/58-320
Q3Y1C8_ENTFC/80-215
Q3YW85_SHISS/44-300
Q3YZG6_SHISS/46-315
Q3Z1X5_SHISS/64-342
Q3Z2S8_SHISS/25-320
Q3Z3C7_SHISS/44-337
Q481A3_COLP3/67-332
Q484F8_COLP3/52-340
Q48BH5_PSE14/61-322
Q48IS8_PSE14/31-329
Q48N94_PSE14/61-327
Q49YZ7_STAS1/58-258
Q4EDL4_LISMO/45-220
Q4EEQ9_LISMO/61-268
Q4EJW4_LISMO/59-316
Q4EMK2_LISMO/61-257
Q4EP90_LISMO/60-286
Q4ETN9_LISMO/59-316
Q4KBP2_PSEF5/62-330
Q4KIE3_PSEF5/61-260
Q4MLR4_BACCE/59-319
Q4MPL5_BACCE/59-318
Q4ZM99_PSEU2/59-311
Q4ZTW2_PSEU2/31-328
Q4ZY94_PSEU2/61-327
Q4ZYF7_PSEU2/61-326
Q53TZ1_AZOBR/33-217
Q57IT3_SALCH/85-341
Q57PH3_SALCH/1-196
Q5DYY2_VIBF1/61-257
Q5E431_VIBF1/63-338
Q5E4D1_VIBF1/26-321
Q5I3L6_ECOLX/41-309
Q5IEL3_BACCE/10-137
Q5KU29_CLOCL/60-330
Q5L2I8_GEOKA/1-94
Q5LM80_SILPO/67-334
Q5PKT0_SALPA/48-341
Q5PM19_SALPA/63-320
Q5WHP8_BACSK/59-328
Q5WJ79_BACSK/59-330
Q62C55_BURMA/32-323
Q62DI9_BURMA/58-329
Q62GY8_BURMA/27-319
Q63EQ9_BACCZ/59-318
Q63KZ3_BURPS/32-323
Q63MV4_BURPS/60-331
Q63QQ6_BURPS/27-319
Q65DV3_BACLD/59-322
Q65SY6_MANSM/61-278
Q65T61_MANSM/64-325
Q65UE5_MANSM/61-330
Q65WJ0_MANSM/36-331
Q664H1_YERPS/63-318
Q669B8_YERPS/63-321
Q669Q8_YERPS/60-329
Q66AF6_YERPS/25-320
Q66C06_YERPS/58-323
Q6ADQ3_LEIXX/1-103
Q6CZJ1_ERWCT/63-171
Q6D0H2_ERWCT/61-324
Q6D4W7_ERWCT/25-320
Q6D650_ERWCT/63-319
Q6D964_ERWCT/58-323
Q6HM83_BACHK/59-318
Q6I293_BACAN/59-240
Q6LRU3_PHOPR/61-271
Q6LST4_PHOPR/55-351
Q6LUU6_PHOPR/59-244
Q6M2Y7_CORGL/11-147
Q6NIW0_CORDI/82-345
Q6TT79_9BACI/10-137
Q6TT80_9BACI/10-137
Q6TT85_9BACI/10-137
Q6TT87_9BACI/10-137
Q6TT88_9BACI/10-137
Q6TT89_9BACI/10-137
Q6TT90_9BACI/10-137
Q6TT91_9BACI/10-137
Q6TT92_9BACI/10-137
Q6TT93_9BACI/10-137
Q6TT94_9BACI/10-137
Q6TT95_9BACI/10-137
Q6TT96_9BACI/10-137
Q6TT97_9BACI/10-137
Q6TT98_9BACI/10-137
Q6TT99_9BACI/10-137
Q6TTA0_9BACI/10-137
Q6TTA1_9BACI/10-137
Q6TTA2_9BACI/10-137
Q6TTA3_9BACI/10-137
Q6TTA4_9BACI/10-137
Q6TTA5_BACAN/10-137
Q6TTA6_BACCE/10-137
Q6TTA7_9BACI/10-137
Q6TTA8_9BACI/10-137
Q6TTA9_9BACI/10-137
Q6TTB0_9BACI/10-136
Q6TTB1_9BACI/10-137
Q6TTB2_9BACI/10-137
Q6TTB3_9BACI/10-137
Q6TTB4_9BACI/10-137
Q6TTB5_9BACI/10-137
Q6TTB6_9BACI/10-137
Q6TTB7_9BACI/10-137
Q6TTB8_9BACI/10-137
Q6TTB9_9BACI/10-137
Q6TTC1_9BACI/10-137
Q6TTC2_9BACI/10-137
Q6TTC3_9BACI/10-137
Q6TTC6_9BACI/10-137
Q6TTC7_9BACI/10-137
Q6TTC8_9BACI/10-137
Q6TTC9_9BACI/10-137
Q6TTD0_9BACI/10-137
Q6TTD1_9BACI/10-137
Q6TTD2_9BACI/10-137
Q6TTD3_9BACI/10-137
Q6TTD5_9BACI/10-137
Q6TTD6_9BACI/10-137
Q6TTD7_9BACI/10-137
Q6TTD8_BACTU/10-137
Q6TTE2_BACCE/10-137
Q6TTE3_9BACI/10-137
Q6TTE4_9BACI/10-137
Q6TTE5_9BACI/10-137
Q6TTE6_9BACI/10-137
Q6TTE7_9BACI/10-137
Q6TTE8_9BACI/10-137
Q6TTE9_9BACI/10-137
Q6TTF0_9BACI/10-137
Q6TTF1_9BACI/10-137
Q6TTF2_9BACI/10-137
Q6TTF3_9BACI/10-137
Q6TTF4_9BACI/10-137
Q6TTF5_BACTU/10-137
Q71W27_LISMF/59-316
Q72X47_BACC1/59-320
Q73C80_BACC1/59-318
Q74V61_YERPE/69-334
Q7AA90_ECO57/63-319
Q7AD45_ECO57/25-320
Q7CFZ4_YERPE/63-319
Q7CGA6_YERPE/61-327
Q7CIK2_YERPE/25-320
Q7CJ00_YERPE/60-329
Q7CJ81_YERPE/63-323
Q7CPK3_SALTY/63-320
Q7MEG2_VIBVY/61-270
Q7MEN8_VIBVY/31-292
Q7NTN9_CHRVO/50-296
Q7WZY8_ECOLX/14-283
Q81GV2_BACCR/39-298
Q81IW5_BACCR/59-323
Q81NC7_BACAN/59-326
Q81U08_BACAN/59-317
Q834N9_ENTFA/60-299
Q838B8_ENTFA/59-289
Q83PV1_SHIFL/44-300
Q83RC3_SHIFL/64-342
Q83RV8_SHIFL/44-337
Q87FK6_VIBPA/32-327
Q87ID2_VIBPA/30-327
Q87TL1_VIBPA/101-360
Q882I9_PSESM/31-329
Q888R3_PSESM/61-327
Q888Y0_PSESM/61-324
Q88HH7_PSEPK/70-332
Q88PQ6_PSEPK/61-268
Q88UA5_LACPL/59-300
Q896U4_CLOTE/68-336
Q8CVZ1_ECOL6/42-337
Q8CW74_ECOL6/44-337
Q8CXZ1_ECOL6/64-342
Q8D089_YERPE/58-281
Q8D7F3_VIBVU/61-267
Q8D7M8_VIBVU/1-240
Q8DNN6_STRR6/71-332
Q8DR72_STRR6/85-346
Q8DWF4_STRMU/61-281
Q8DXF5_STRA5/63-330
Q8E0E9_STRA5/59-312
Q8E278_STRA5/59-320
Q8E377_STRA3/63-330
Q8E623_STRA3/59-312
Q8E7N6_STRA3/59-320
Q8EHJ2_SHEON/58-345
Q8G6U2_BIFLO/59-194
Q8G6U9_BIFLO/59-289
Q8L127_RHIRD/58-209
Q8RBL3_THETN/59-330
Q8RD46_THETN/61-327
Q8X5C3_ECO57/60-329
Q8X667_ECO57/64-342
Q8X6V8_ECO57/53-309
Q8XCD8_ECO57/25-320
Q8XFA4_SALTI/63-320
Q8XVS1_RALSO/30-320
Q8Y3U4_LISMO/59-316
Q8Z2M5_SALTI/48-341
Q8ZKZ4_SALTY/48-341
Q927A9_LISIN/59-316
Q92W55_RHIME/25-319
Q93MM4_LACSK/3-247
Q97SK3_STRPN/63-326
Q9CDR9_LACLA/59-136
Q9F497_ERWAM/67-319
Q9F853_VIBCH/75-275
Q9HY54_PSEAE/61-295
Q9KLN3_VIBCH/45-327
Q9KM69_VIBCH/61-262
Q9KV68_VIBCH/64-329
Q9KWX9_STAAU/1-116
Q9LBD2_GEOSE/56-225
Q9R9P1_RHIME/60-260
Q9S1T0_STRCO/82-348
Q9X0S7_THEMA/63-331
Q9ZIJ3_PSEAE/73-313
RAFR_ECOLX/58-330
RBTR_KLEAE/64-204
TORT_ECO57/44-337
TORT_ECOLI/44-337
YKVZ_BACSU/59-319
