# Supplementary material for: Contact prediction is hardest for the most informative contacts, but improves with the incorporation of contact potentials
Source: PLoS One. 2018 Jun 28;13(6):e0199585. doi: 10.1371/journal.pone.0199585 (PMC6023208; doi:10.1371/journal.pone.0199585)
Supplement: S1 Data — Each file in the ‘alignments’ directory herein corresponds to a protein family’s alignment and contains the accession number and sequence range of each sequence in the alignment. (TAR.GZ) [file pone.0199585.s001.tar.gz › alignments/Sigma70_r2]

E5XBS1_9ACTN/30-98
F4XGD2_9FIRM/37-105
A6C3G7_9PLAN/10-78
B9R5W8_9RHOB/26-96
B1ZTN9_OPITP/11-78
G5RJ29_SALET/25-92
G5VEE3_ECOLX/379-449
D7K6Y7_9BACE/32-99
Q5ZPZ3_ECOLX/16-77
G5FV96_9PSED/30-96
C7MS70_SACVD/39-108
F8F709_PAEMK/29-102
A5XZ65_BURML/35-103
C2IRN7_VIBCL/32-101
G8SDS6_ACTS5/20-88
D7IA41_9BACE/22-90
F0R466_BACSH/21-88
C2QJ07_BACCE/21-89
H2HK27_CORDP/68-135
C5C6D8_BEUC1/12-79
D3FA66_CONWI/5-68
H8CSR3_CAMJU/20-92
A6DQU7_9BACT/30-99
Q1J156_DEIGD/296-366
D4WZK8_BACOV/28-96
Q9KCN1_BACHD/37-106
E4A9M4_PROAA/83-153
F8G850_FRAST/343-413
C2ZL23_BACCE/10-77
C3QWJ4_9BACE/25-93
G7FL96_9GAMM/86-156
H1QL96_9ACTO/27-96
F3SRV9_STAWA/35-105
D1BKL7_SANKS/46-113
G6FCB9_LACLC/215-285
H1JTY3_9MYCO/13-83
E0M0U6_9ENTR/53-123
C6JDP6_9FIRM/26-91
A5IEG4_LEGPC/382-452
A9ZKA2_COXBE/55-125
E8FVW9_SALMO/381-451
C2PUA1_BACCE/23-95
G0SQA5_VIBMI/95-165
G1YCL8_ECOLX/25-92
Q82Q21_STRAW/24-93
SIGK_MYCTA/29-98
A6LYN8_CLOB8/13-80
C0BE62_9FIRM/18-86
G5Q156_SALMO/16-59
E4C9M0_PROAA/32-100
E4WAF3_RHOE1/9-76
F2V265_MYCTU/34-100
C2THM0_BACCE/26-89
H0K0E4_9PSEU/5-72
I0AGT8_9BACT/21-89
Q3ALS7_SYNSC/203-273
H0F1X3_9BURK/28-97
G9TJU8_SALMO/94-164
Q5FH37_EHRRG/75-145
D0LG36_HALO1/29-97
E1FBZ7_9THEO/10-81
P71201_ECOLX/94-164
E6NPV9_HELPQ/430-500
E9UDC3_ECOLX/6-79
C6IN56_9BACE/25-92
D9UTP1_9ACTO/109-179
F5XZ21_RAMTT/13-79
G3ZI20_AGGAC/25-92
A7GT33_BACCN/53-123
Q47SH0_THEFY/46-116
F5KKM3_PSEAI/22-95
F4LG24_BORPC/77-147
B1B4H1_ECOLX/1-60
E5CA24_9BACE/14-82
A1AUL9_PELPD/22-94
E6MQ06_9BACT/10-77
Q1V217_PELUQ/51-121
G2UFU9_PSEAI/13-80
B1VV70_STRGG/67-138
C2UPK5_BACCE/36-106
G8LUQ8_CLOCD/27-88
D7TQP0_VITVI/325-395
I0EGX7_HELPX/41-113
G6F2W4_9PROT/51-121
A6TVW0_ALKMQ/21-89
B9XG09_9BACT/23-92
D2AHF7_SHIF2/25-92
D4S4Q4_9FIRM/68-138
G8UPT2_TANFA/26-93
A6UB01_SINMW/26-92
F4XCZ5_9FIRM/14-82
H6RRM0_BLASD/22-89
C9R7H9_AGGAD/53-123
A0ACL2_STRAM/13-80
A1IU85_9CHLB/1-47
G7HUY0_9CORY/30-97
Q7PBD9_RICSI/53-123
F3ZCT0_9ACTO/7-72
Q732G5_BACC1/62-132
G8APR9_AZOBR/53-123
H5SDX7_9CHLR/26-95
E8V3E5_TERSS/36-103
C5AWK4_METEA/27-94
E1YZR3_9BACE/25-93
E4GWS7_PROAA/66-133
H0NHV7_BACCE/6-73
H3L7R7_KLEOX/14-78
A3ZU20_9PLAN/27-95
G6KJ14_STRPN/135-205
H0CE71_STAAU/135-205
B0TGC7_HELMI/58-128
C3QL58_9BACE/21-90
C7IQX4_THEET/124-194
Q4L6R1_STAHJ/135-205
D1JZW5_9BACE/15-83
E5U8Q1_ALCXX/29-98
H0TR34_9BRAD/9-76
D0S261_ACICA/57-127
B9J8Q7_AGRRK/53-123
A3WYS6_9BRAD/23-91
I0H9T6_ACTMI/3-72
F2I9Q2_FLUTR/22-91
D4JWZ5_9FIRM/9-78
A1UL40_MYCSK/10-76
C3G9V8_BACTU/27-93
F9NN16_PROAA/64-133
C2XV40_BACCE/8-72
C4X1W7_KLEPN/53-123
E3ZCI5_LISIV/27-75
E3BX43_9LACO/149-219
B0KPK0_PSEPG/11-76
H3SCW0_9BACL/22-90
F2F0C7_SOLSS/184-256
D7B6Z7_NOCDD/45-113
G6AH69_9BACT/21-89
P95657_RHOSH/53-123
D4VA72_BACVU/25-92
D6TPE4_9CHLR/38-108
F3ATI1_9FIRM/22-92
F8WZP6_9PORP/22-90
G2FTL4_9FIRM/23-95
C1HWV9_NEIGO/11-79
C4Z2D5_EUBE2/22-89
C2QZA7_BACCE/10-76
E5BZR6_9FUSO/43-113
C1ABW3_GEMAT/34-101
A3XGW7_LEEBM/21-88
F5ZDN8_ALTSS/11-78
D8P8S8_9BACT/28-96
Q1BC93_MYCSS/55-121
G7HS79_9BURK/395-465
D3DJB6_HYDTT/337-407
F9QR00_9MYCO/38-104
E2UIN4_MYCTU/18-87
H1MUV1_9PLAN/30-100
H3SX98_PSEAE/39-107
H0JKY4_9NOCA/66-133
B6BJK9_9PROT/388-458
E0EAY5_ACTPL/86-156
E1QG39_DESB2/356-426
B0RCT2_CLAMS/35-103
F4EGF9_STRSU/138-208
F4QKF5_9CAUL/32-101
H5WGC9_RALSL/431-501
B0UGV4_METS4/99-166
Q1GPL4_SPHAL/18-86
H0EAH5_9ACTN/24-73
H2JH08_9CLOT/56-122
H5BRJ7_ECOLX/16-89
E7HRB0_ECOLX/26-96
E2N958_9BACE/25-93
H7FC77_9CLOT/41-111
D5TKI0_BACT1/6-73
G5SAF1_SALET/1-35
I0TAQ9_9BACT/9-78
F6EGB8_AMYSD/33-103
D6E323_9FIRM/1-56
A5FC85_FLAJ1/16-82
C2P1U3_BACCE/31-99
A2RFA3_STRPG/135-205
D6K5U8_9ACTO/23-91
G6A9K1_STRIT/3-67
C6CSR0_PAESJ/40-107
C7X8X8_9PORP/21-89
D6TDD3_9CHLR/19-88
Q0I5D7_HAES1/53-123
G2AYD3_ECOLX/94-164
D3FY38_BACPE/139-209
D1JX80_9BACE/30-96
G0G4W1_AMYMD/6-71
B8EA07_SHEB2/16-89
H0E1C9_9ACTN/28-96
C3R689_9BACE/22-88
G4LJE8_PSEAI/17-84
I0K5Z5_9BACT/32-100
A4NFA1_HAEIF/9-76
D1JY11_9BACE/54-124
Q7WDB8_BORBR/23-90
C6XPM8_HIRBI/8-74
G7CIB3_MYCTH/86-156
G2H0H2_9ENTR/53-123
A7NI00_ROSCS/32-101
C9P0T8_VIBME/53-123
H6RPB7_BLASD/98-168
H7VAB1_CAMCO/384-454
C3PVY4_9BACE/27-95
B7JCS1_BACC0/34-104
Q84J04_9CYAN/1-70
E5WLU8_9BACI/7-75
D9QAV3_CORP2/284-354
G7G1K3_9GAMM/31-98
A6DJD6_9BACT/28-99
G9SI21_CITFR/16-83
C0ZR27_RHOE4/28-95
H7VP46_CAMCO/384-454
H3KGL4_9BURK/410-479
D7JXQ6_9BACE/12-77
D5YJQ4_MYCTU/43-113
D4TPM4_9NOST/101-171
D3D154_9ACTO/478-548
Q1Z2N9_PHOPR/52-122
F9ZCM8_ODOSD/21-89
G9PP49_9ACTO/53-122
Q31HN0_THICR/21-93
E8VKL6_BACST/10-78
A2BTL1_PROMS/113-183
E4VXT1_BACFG/54-124
B0NWW3_9CLOT/55-125
B9XDW3_9BACT/24-97
I0LEM7_9ACTO/11-79
A6G1F7_9DELT/19-87
D0KWN8_HALNC/22-89
B1BGG6_CLOPF/37-105
D6JXH4_ACIG3/393-463
D4LS99_9FIRM/42-112
B6FUR6_9CLOT/22-92
C1A2N1_RHOE4/107-174
B5V559_BACCE/34-104
F9PST6_9FIRM/149-219
G8SCR4_ACTS5/5-72
C3BTS3_9BACI/9-77
B5UKX0_BACCE/31-99
E5ZJM3_CAMJU/28-100
G0ER84_CUPNN/25-93
A4C1H1_9FLAO/27-94
F9Z6G0_ODOSD/14-82
F3LDK0_9GAMM/17-89
Q6TE09_9ACTO/36-106
Q9FBZ0_STRCO/38-106
G0LRM1_STAAU/26-96
B7K1W1_CYAP8/141-211
B6FPV8_9CLOT/14-81
F7QJT8_9BRAD/9-75
E6D5I2_PROAA/64-133
E2TR86_MYCTU/58-124
D4JSR7_9FIRM/23-90
F1VD57_PROAA/278-348
D4IP86_9BACT/54-124
C6DL23_MYCTK/43-113
D5DZ20_BACMQ/9-74
H3NTW6_9GAMM/190-259
D2BZJ4_DICD5/53-123
A1RHG1_SHESW/90-160
A4QD85_CORGB/43-110
H3LBJ1_KLEOX/25-92
I0KWS8_9ACTO/10-87
E9T1L1_COREQ/43-113
G7WCH4_DESOD/23-91
Q07YS9_SHEFN/380-450
D3NUH8_AZOS1/15-82
Q9KPR4_VIBCH/32-101
Q0FD34_9RHOB/45-115
Q1ML71_RHIL3/45-112
H3Y2G5_STAAU/135-205
C2YW13_BACCE/37-107
F9RWN0_9VIBR/29-96
B5S207_RALSL/581-651
F4DLX0_PSEMN/1-67
H0R5G6_9ACTO/1-45
F2BZ42_HAEAE/395-465
H5X2A8_9PSEU/47-117
D6KGM5_9ACTO/67-137
A1SQE7_NOCSJ/41-110
G4B4L7_AGGAC/1-71
C2GJD6_9CORY/25-92
D7ILA2_9BACE/31-99
C5NID4_BURML/14-80
Q6HNG7_BACHK/14-84
C4IFK3_CLOBU/20-91
G4AXU4_AGGAC/53-123
F3XP02_9FLAO/23-90
B2PEM8_ECO57/94-164
C7MVJ5_SACVD/32-99
G0L7I7_ZOBGA/25-91
D7IY90_9BACE/25-94
Q7W303_BORPA/77-147
A7AIG7_9PORP/33-100
A8UIL8_9FLAO/18-84
D8GW74_BACAI/6-67
C2X277_BACCE/37-107
H4JBC8_ECOLX/25-92
E7TA89_SHIFL/25-92
Q1GWG3_SPHAL/25-93
Q9RJS2_STRCO/12-80
E5C5C6_9BACE/26-94
A4C6N6_9GAMM/25-93
H3SNY4_9BACL/22-90
C6L8S8_9FIRM/20-90
H7CSZ6_CLOPF/38-106
A9WDF7_CHLAA/32-100
C0ZK68_BREBN/15-83
H8XTF4_FLAIG/13-80
B9IZX1_BACCQ/6-73
D3KK88_LISMN/24-94
G7HZ27_9CORY/25-92
D4IN27_9BACT/21-91
Q64P86_BACFR/14-81
E7Z8X0_SALMO/381-451
B1RQM6_CLOPF/29-97
A6NVH0_9FIRM/21-88
B9P0X1_PROMR/69-139
A6LG88_PARD8/10-78
E8V031_TERSS/18-84
F9SI33_VIBSP/26-93
D9UTV3_9ACTO/82-149
B4AN47_BACPU/38-108
A6E988_9SPHI/27-95
D1AED9_THECD/30-97
H7F755_9LIST/35-105
F0CD85_9XANT/390-460
D1QLR6_STAAU/35-105
D4V8I1_BACVU/25-91
F5KPK0_PSEAI/1-67
H8DYU1_9NEIS/416-486
G8Q4P9_PSEFL/26-89
D6TU15_9CHLR/152-222
D9VHD9_9ACTO/6-72
A4FR63_SACEN/1-53
D9VV72_9ACTO/128-198
Q0TS52_CLOP1/33-100
G8NZ44_GRAMM/13-81
H0BLC4_9ACTO/12-80
D0B1C2_BRUAO/68-138
H0KNT2_9FLAO/24-92
Q8EP06_OCEIH/3-71
Q63YX0_BURPS/10-77
A8FXT0_SHESH/16-89
C6J7X2_9FIRM/42-112
E4KTT2_9PORP/54-124
E9Y3N0_ECOLX/94-164
G0J6R3_CYCMS/34-101
Q9RCH8_AZOVI/1-39
B2S1B2_BORHD/45-115
E5UTJ3_9BACE/27-93
F2JEB1_HELP9/33-105
F9QWU4_ECOLX/94-164
G4IT20_9RHIZ/11-78
H7ZWT4_CAMJU/20-92
F5L912_9BACI/64-134
E1R054_OLSUV/41-108
E8TFR4_MESCW/16-82
Q893Z9_CLOTE/13-85
Q5YT68_NOCFA/89-159
B9BD73_9BURK/10-78
D0LHS1_HALO1/48-128
Q129F6_POLSJ/7-72
D4G9E0_TREPC/49-119
G2GG84_9ACTO/12-80
D9PI90_9ZZZZ/353-423
E1Q8B9_HELPC/437-507
A6LFV5_PARD8/27-94
H0E410_9ACTN/135-205
D5VEI2_CAUST/12-80
A5KUN7_9GAMM/25-96
B1X5Q2_PAUCH/228-298
D8HW10_AMYMU/40-106
D5LUL2_9ESCH/1-60
A4WDE4_ENT38/25-92
C2PNA0_BACCE/8-76
B1F408_BACAN/14-84
E2JQ18_BORBG/45-115
B1GDS3_BACAN/19-85
C9CVJ2_9RHOB/41-109
F3CQC2_PROAA/278-348
F9C5V3_VIBCL/10-77
G9UX59_SALMO/381-451
F6C8N4_BIFBA/19-87
H7FC78_9CLOT/59-129
G8XJK2_MYCHR/283-353
E8RMD9_ASTEC/96-161
G9YPP1_9FIRM/14-84
Q1R8F9_ECOUT/36-103
C4FE94_9BIFI/33-101
C1F198_ACIC5/18-86
H6SFI3_MYCTU/295-365
E3BAX0_9MICO/83-150
G2MDK9_HELPX/435-505
B3YRT8_BACCE/1-67
E1UJV2_BACAS/26-96
A7ACZ2_9PORP/13-80
B8FU81_DESHD/9-77
Q2N2M0_AERHY/16-89
Q2G3R4_NOVAD/22-94
B1YQ04_BURA4/10-78
D5ZWY9_9ACTO/58-129
Q2BFT9_9BACI/10-79
G5HDR1_9CLOT/13-80
B1ZRM6_OPITP/22-90
H8ENF3_CLOTM/15-90
E1LT21_STRMT/135-205
C9YTP2_STRSW/29-97
H1CVA0_CLOPF/39-109
A3VIN5_9RHOB/27-95
G5TN91_ECOLX/379-449
D5DQW5_BACMQ/62-132
B7BGR8_9PORP/12-80
F7TXG3_BRELA/32-105
A6VUV8_MARMS/99-169
H4KRD9_ECOLX/16-83
H1QSS9_9ACTO/26-94
H0CG14_STAAU/26-96
F9KB70_STAAU/26-96
D7WFG6_9CORY/97-167
G2EBM8_9FLAO/11-79
F5ZHI7_STRPW/35-105
C7AK69_ECOLX/1-66
D7AZ18_NOCDD/33-102
A3VXB2_9RHOB/22-90
A4IR10_GEOTN/142-212
B3ZD47_BACCE/8-76
G8SCT8_ACTS5/7-81
A8A3M0_ECOHS/94-164
B7UW20_PSEA8/12-79
D4V7D1_BACVU/28-95
G6DXP5_9GAMM/377-447
E1WKA9_BACF6/24-92
F9JLC9_STAAU/35-105
Q31MY2_SYNE7/79-149
A6FYX6_9DELT/33-108
F9DNH8_9BACL/73-143
B7K8N4_CYAP7/96-166
D4EDG1_AGGAC/25-92
RP32_BUCAI/53-123
Q476X2_CUPPJ/8-75
C5BRX2_TERTT/6-77
F5SJK7_9BACL/36-107
F4CY01_PSEUX/18-84
C6XNC2_HIRBI/53-123
Q6N8U0_RHOPA/44-119
D0TEQ9_9BACE/23-91
D5W2Q9_CLOB2/58-128
A6X5Z9_OCHA4/14-79
E3HVI3_ACHXA/15-84
E7SRR1_SHIBO/16-89
A4BQP3_9GAMM/68-136
D1B696_THEAS/24-97
H1Y9B0_9SPHI/28-95
F3Z807_9ACTO/136-206
C3SDE6_ECOLX/16-89
G0G6T6_AMYMD/17-85
G4P675_BACIU/6-73
B1ZSL2_OPITP/15-83
G9EM06_9GAMM/18-91
F4C6E1_SPHS2/13-80
F7JMP3_9FIRM/25-92
Q8P7G8_XANCP/14-82
Q8FYU5_BRUSU/68-138
D5PAA8_9MYCO/11-78
H6NMR4_9BACL/10-78
G6HHK9_9ACTO/24-96
Q3AVN4_SYNS9/98-168
Q9REC2_ERWCA/94-164
G8TP93_NIAKG/16-86
B8EQV4_METSB/26-95
B7K8M9_CYAP7/183-253
G2E9R8_9FLAO/26-96
H1XSZ2_9BACT/30-99
C7X6C7_9PORP/26-94
G7BUW2_VIBCL/10-77
G8T9M6_NIAKG/25-92
H7FR00_9FLAO/54-124
G0K004_STEMA/50-119
E4TL15_MARTH/27-94
A8HSG5_AZOC5/37-104
H1TVJ1_9BACT/29-104
Q2IIH1_ANADE/48-116
D4WVN2_BACOV/23-90
G5HKU0_9CLOT/67-137
A3X9N7_9RHOB/7-73
Q4AAX6_MYCHJ/435-505
B9MBJ5_ACIET/7-72
G1WJF0_9ACTN/9-77
F7NYW3_9GAMM/24-92
F3F0K3_9PSED/15-83
E1YQH7_9BACE/26-93
C2BII3_9FIRM/369-439
F3SAU2_9PROT/51-121
F7SZT2_ALCXX/15-81
B1F5C7_BACAN/12-75
A1RF96_SHESW/26-99
Q5LHU1_BACFN/26-94
D9X5L6_STRVR/41-111
H6RBI4_NOCCG/5-72
C1HLU7_9ESCH/16-89
A4ARM4_MARSH/10-77
G6B5L5_CLODI/67-136
Q1VVF9_9FLAO/1-55
H8EV54_MYCTE/64-134
Q0BHT7_BURCM/7-72
D2EZT2_9BACE/27-95
F2GRV2_BRUM5/53-123
D4SNK6_ENTFC/136-206
E6E6D7_PROAA/32-100
C8WYJ0_ALIAD/20-91
C9RXZ2_GEOSY/25-93
G1WGQ5_9ACTN/209-279
B1Z2Q3_BURA4/287-357
A3F490_BACIU/8-76
A0Q1P4_CLONN/135-205
B4W9R0_9CAUL/10-78
F3WXB6_9SPHN/8-77
A4BA11_9GAMM/33-101
Q8Y037_RALSO/141-211
G2P049_STRVO/17-83
Q8RTK1_XANCE/29-97
I0RA46_9FIRM/156-226
G2CNP9_ECOLX/25-92
A2WEE6_9BURK/314-384
A3GQE1_VIBCL/95-165
C0ZF72_BREBN/31-104
A6E6C5_9RHOB/14-81
A9BLQ5_DELAS/26-95
G2JBD5_9BURK/68-138
H7DQR6_9FIRM/22-88
G2F035_ECOLX/55-125
B8IM18_METNO/10-78
H5U127_9ACTO/21-89
G0DY02_PROAA/29-96
Q7V934_PROMM/104-174
E4HTA2_PROAA/83-153
F7M333_9BACE/17-84
E2SI40_9FIRM/21-89
B4CVC2_9BACT/47-108
Q3YU70_SHISS/16-83
E0IE45_9BACL/53-123
A3KIL5_STRAM/10-76
A6E7M4_9SPHI/27-95
Q9R9F4_PSESX/25-93
D8I3X9_AMYMU/35-102
G9X736_9FIRM/31-100
C7Q0E8_CATAD/9-77
Q1BNM7_BURCA/103-172
E6U229_BACCJ/25-105
Q8A5R9_BACTN/25-93
Q5PJM3_SALPA/53-123
F7LA96_BACOV/21-87
H5TXT7_9ACTO/37-104
H2JNR5_STRHJ/100-169
B2UXW6_CLOBA/17-87
E5B2B0_ERWAM/94-164
G9Q6U4_9BACI/6-73
A3PNW6_RHOS1/18-85
G0G4M2_AMYMD/10-77
F9JD38_ACIBA/393-463
Q4HQG2_CAMUP/382-452
B4EE69_BURCJ/13-86
E8SKK3_STAPH/35-105
E3F5V9_KETVY/25-92
Q2BJT8_9GAMM/179-249
E2ZM01_9FIRM/14-84
H0E385_9ACTN/2-60
Q1QVZ6_CHRSD/13-86
H3QC92_BRUAO/438-508
F0SVV7_SYNGF/23-92
A6VUD6_MARMS/33-101
H0RD96_9ACTO/13-80
I0P8X1_MYCAB/35-103
A7FJ21_YERP3/16-89
B1XQ38_SYNP2/87-157
Q5IQ98_SHIBO/1-71
D7A2I1_STAND/432-502
D5U8V3_BRAM5/27-95
A4JKH8_BURVG/10-78
H0SWL3_9BRAD/27-95
A3NT87_BURP0/10-77
D5QUZ6_METTR/45-115
D5WL58_BURSC/21-88
A8UPS1_9FLAO/33-101
B8EK35_METSB/449-519
D6TJE5_9CHLR/16-84
A7VY12_9CLOT/15-83
C7Q1H7_CATAD/42-112
H0BKI2_9ACTO/11-79
D4L6P4_9FIRM/31-101
A3ZRZ3_9PLAN/35-103
A9KRZ0_CLOPH/137-207
G4J4X1_9PSEU/26-99
H5BDZ5_ECOLX/94-164
D9QEJ1_CORP2/36-107
A3Y2Q9_9VIBR/380-450
I1PYG3_ORYGL/327-393
C2Q3J2_BACCE/10-75
F7YG06_MESOW/16-84
D9V8A0_9ACTO/12-80
B2VCR2_ERWT9/16-83
F7MQL2_CLOBO/42-112
E4QI85_METS6/13-79
D9UDX3_9ACTO/49-122
D9VP37_9ACTO/79-149
D5XBJ1_THEPJ/27-99
F3CGK7_PSESG/25-66
G6EV37_LACDE/140-212
D2ZDW3_9ENTR/6-79
A9BEB7_PROM4/193-263
C8UED9_ECO1A/25-92
E6E9R6_PROAA/38-105
H3TZP8_STAAU/35-105
C6ICY8_9BACE/16-83
G2NQU8_9ACTO/72-143
Q6TE05_9ACTO/50-120
F2F3J2_SOLSS/54-124
A5IIN1_THEP1/1-73
A3MDL1_BURM7/15-82
Q1VQT9_9FLAO/21-89
C7R9C3_KANKD/32-98
Q57KK0_SALCH/94-164
A0RAP7_BACAH/21-88
G8MYM4_GEOTH/37-108
H5U626_9ACTO/58-126
C7QCS7_CATAD/13-93
Q28U53_JANSC/46-114
D6GJC3_9ENTR/379-449
Q9RQ09_BACT4/17-84
F6EFP0_AMYSD/13-81
D9TJ47_CALOO/67-137
F9Z4H2_ODOSD/26-90
E0SZN2_STRZA/135-205
H4SHJ8_ECOLX/26-96
C6I4C1_9BACE/31-96
A6GD49_9DELT/29-101
Q3CZ52_STRAG/135-205
D6F9T6_MYCTU/43-113
D0TJA0_9BACE/21-89
E6Q5F2_9ZZZZ/22-90
C4FM60_9AQUI/46-115
B1HBJ6_BURPE/27-92
B7APY5_9FIRM/42-112
C5D1V8_VARPS/21-88
E4BE86_PROAA/38-105
C2S3T3_BACCE/19-86
E8RNA7_ASTEC/462-532
H0RWL4_9BRAD/33-101
F0DBR8_STAAU/135-205
H4Q507_ECOLX/94-164
G8JZS8_BACTN/17-84
D7E0F2_NOSA0/182-252
B9MQB0_ANATD/67-137
C3KUW3_CLOB6/23-90
E6EAQ3_PROAA/64-133
I1DXM4_9GAMM/18-86
E4E7Q5_PROAA/64-133
C6YBN2_VIBCL/29-96
RP32_ECOLI/53-123
D3HLH5_LEGLN/385-455
E9S6J5_TREDN/52-122
C7JMY7_ACEPA/4-76
A6EDF4_9SPHI/22-97
A5FKW0_FLAJ1/24-92
H1C027_ECOLX/25-92
C3JLB9_RHOER/47-115
F2IDT7_FLUTR/34-101
E7I961_ECOLX/379-449
E7BD32_9GAMM/306-367
F5KD60_PSEAI/13-80
G5NYT1_SALET/426-496
F4VHU4_ECOLX/106-176
H1GKC9_9FLAO/26-96
D1VYC0_9BACT/27-97
G4JRU8_9RHIZ/19-87
G4SWB7_META2/55-125
RPOE_ECOLI/25-92
H3R848_BRUAO/53-123
C4Z539_EUBE2/71-141
Q470M8_CUPPJ/13-80
I1L5H2_SOYBN/264-334
F2K8W5_PSEBN/24-91
D9V7N6_9ACTO/8-76
E2SBW0_9ACTO/11-79
B5Q7J8_SALVI/94-164
F6E132_SINMK/53-123
D7NBI6_9BACT/18-86
E7WUL0_SALMO/6-79
H2J9H9_9CLOT/20-92
I0ADH3_SALET/381-451
D4ILR8_9BACT/50-96
E7AH23_HAEIF/9-76
C3BCC9_BACMY/6-74
Q4QKI3_HAEI8/26-93
F5SE61_9BACL/23-91
C6Q1V0_9CLOT/23-92
C9Q0M3_9BACT/27-97
C5WFT4_STRDG/135-205
H7TF00_CAMCO/20-92
H5XBK0_9PSEU/113-183
Q26E11_FLABB/54-124
Q7ND77_GLOVI/110-180
A5XID5_BURML/25-93
F5U5W1_STREQ/135-205
B3ZSA0_BACCE/25-93
F3KW82_9BURK/32-101
F4SQJ2_ECOLX/53-123
A6EGA6_9SPHI/29-97
D9VF69_9ACTO/54-127
Q9R3H7_PSESZ/25-93
D1RG48_LEGLO/18-91
I0LAD9_9ACTO/11-77
D4G901_RIEPU/394-464
RPOD_RICBR/392-462
Q8FSW2_COREF/68-136
B5URC2_BACCE/23-95
RPOD_RHIEC/451-521
Q5Z004_NOCFA/14-82
F7LKL4_9BACE/26-93
E8A845_SALMO/25-92
G9YLS9_9FIRM/23-90
D6FSA9_MYCTU/47-120
B1ZTQ6_OPITP/15-83
E7TQS7_ECO57/53-123
Q48GG2_PSE14/13-86
D6HMD3_9FIRM/160-230
A6L187_BACV8/25-91
F9RAP9_9VIBR/25-93
D3ELC3_GEOS4/36-106
A5A9P6_MYCCH/9-77
I0UFH0_BACLI/62-132
C4L4Y5_EXISA/14-82
B9XHZ3_9BACT/33-105
D0GTJ8_VIBMI/95-165
RP32_ZYMMO/57-127
C3L1C9_CLOB6/14-87
E1JTT4_DESFR/24-92
H0LM25_SALMO/16-89
G6HA09_9ACTO/16-83
F6DIQ3_THETG/25-93
D7BXH9_STRBB/16-84
Q1NMW2_9DELT/27-95
E2UHU6_MYCTU/29-98
G3ADT5_9GAMM/53-123
D9S2U6_THEOJ/62-132
F5KH54_PSEAI/12-79
C3L120_CLOB6/58-128
C3RDS7_9BACE/34-100
H4IX94_ECOLX/379-449
D4L7G8_9FIRM/52-122
D4F6W8_EDWTA/16-89
C8WTZ0_ALIAD/44-114
D1P6G0_9ENTR/14-81
E6XB69_CELAD/26-94
D5WQC5_BACT2/37-106
C9ALP3_ENTFC/22-92
C7LZI2_ACIFD/73-142
H1Q1U6_9BACT/10-78
F3AVQ4_9FIRM/42-112
E3HU56_ACHXA/28-96
E4H7U2_PROAA/64-133
D9RVI0_PREMB/40-109
A6WAF2_KINRD/8-76
C4FZZ1_ABIDE/139-209
D6ISU5_ECOLX/25-92
A1TT33_ACIAC/63-132
G2SGN0_RHOMR/24-96
E1FDX7_9THEO/55-125
C6NUQ7_9GAMM/54-124
Q07SK4_RHOP5/13-81
D7K1T8_9BACE/19-87
A6LNK8_THEM4/41-102
I0F6W9_9BACI/14-82
Q9ZIV9_9ACTO/118-189
C3PJS1_CORA7/30-97
A9BJG7_PETMO/181-251
B6RY97_LISMN/22-92
D3RGG8_KLEVT/379-449
G2G898_9ACTO/51-124
A1S4E5_SHEAM/91-161
D0K6V2_STAAD/35-105
H1CS97_CLOPF/55-125
I0S1E8_MYCXE/86-156
F6A2X9_GARVH/200-270
H0H7S1_RHIRD/13-87
E6SNZ3_BACT6/24-92
Q8PKI2_XANAC/13-78
C9L9S0_RUMHA/31-101
H2H1Q6_CORDP/31-98
Q0AS63_MARMM/29-97
D8F141_9DELT/86-157
G2LG14_CHLTF/37-103
A6FXG4_9DELT/34-100
D0P886_BRUSS/53-123
I0VRW1_ECOLX/6-79
H0C4E9_9BURK/22-94
B8H2U3_CAUCN/21-87
C6WA43_ACTMD/25-93
D5RU90_9PROT/9-73
G9XLV2_DESHA/51-121
B3CA94_9BACE/10-77
Q02TU1_PSEAB/15-81
Q1GSB6_SPHAL/57-127
Q2T2N0_BURTA/247-317
A6FX97_9DELT/184-254
Q73K99_TREDE/36-104
C2XN60_BACCE/36-106
B3ZN34_BACCE/31-99
Q12I18_SHEDO/26-99
F7P5P6_MYCPA/4-73
B0G9T2_9FIRM/24-92
D8HN96_AMYMU/8-76
B7K1V2_CYAP8/147-217
Q1ZK82_PHOAS/53-123
C8W3K2_DESAS/126-196
Q99SI8_STAAN/35-105
B4D257_9BACT/44-115
H0NUV7_BACCE/142-212
B0K5G0_THEPX/36-106
G5VI86_ECOLX/16-83
H3TJR2_PSEAE/9-76
A6WKQ1_SHEB8/25-93
F8ZXK4_VIBCL/19-92
F8WWX7_9PORP/21-89
C8XG81_NAKMY/101-171
D5SJP4_STRCL/15-83
B1UV69_BACAN/10-77
D6FJS6_MYCTU/295-365
E6SGI9_THEM7/42-110
Q8PIT1_XANAC/14-82
H2GMK8_CORDP/22-93
D2RNN2_ACIFV/33-103
G4M9B4_9BURK/66-136
D4YY91_SPHJU/28-96
C9ZAC1_STRSW/168-238
B9S0J0_RICCO/312-382
C7CNT9_ENTFL/18-86
C5EIW5_9FIRM/31-101
C0BS79_9BIFI/31-99
C4ZEX0_EUBR3/201-271
D4HVT6_ERWAC/29-97
C9BP07_ENTFC/22-90
C0ZH83_BREBN/10-77
Q7NEW6_GLOVI/127-197
Q4UXG1_XANC8/30-100
A9JZR9_BURML/76-146
D6BB14_9ACTO/277-347
Q4PRE5_LISSE/34-104
D4W3L4_9FIRM/8-76
C6PRU4_9CLOT/10-77
A3H4R7_VIBCL/53-123
D5SVN0_PLAL2/20-89
A8M790_SALAI/30-98
F7Q139_9BACT/11-77
D3F7M6_CONWI/12-80
C2N452_BACCE/31-99
E6TPA8_MYCSR/68-134
D7IBI0_9BACE/6-73
G5PU23_SALET/53-123
H1STN2_STAAU/35-105
E4M6N9_9FIRM/67-139
B4RDC8_PHEZH/12-78
A6C3Z6_9PLAN/25-93
H0KYY6_SALMO/94-164
G2T138_ROSHA/169-239
G0FN85_AMYMD/5-71
B7MIQ8_ECO45/25-92
G0Q1Y1_STRGR/31-99
C9L3Z7_RUMHA/9-75
E4CS28_PROAA/64-133
B7QYG6_9RHOB/45-115
F0KJK2_ACICP/21-89
F1XA22_MORCA/391-461
H4A6A3_STAAU/35-105
H5L7T2_ECOLX/16-89
D2QCV5_SPILD/11-79
Q1NGM3_9SPHN/24-95
H5PQV0_ECOLX/53-123
E4JIN4_ENTFC/136-206
F9LRC7_STAEP/35-105
A4G934_HERAR/65-135
A6DNV2_9BACT/27-96
C2Y8Z1_BACCE/23-95
A8ZMD5_ACAM1/53-123
G7D2W3_BRAJP/25-93
E0EIV5_ACTPL/25-92
G7AH40_VIBCL/25-93
E2JQ77_BORBG/395-465
Q3A1Y6_PELCD/50-120
F7K8I7_9FIRM/42-112
O52313_STRCH/41-111
F4DVZ8_PSEMN/11-78
F4C4N4_SPHS2/10-80
F8WY90_9PORP/9-77
I0ID37_9BACT/30-99
H0E5B2_9ACTN/20-85
F3M8W8_9BACL/21-89
E2V9V2_MYCTU/29-96
B3YRX2_BACCE/23-95
F7XJG2_SINMM/19-86
E4N3Z3_KITSK/8-75
C7AK94_ECOLX/1-66
H5RQE9_9NOCA/63-129
B7LH00_ECO55/379-449
B0SMC6_LEPBP/32-105
D1BJJ1_SANKS/5-71
G2ZTZ8_9RALS/16-88
A3Q0M9_MYCSJ/50-120
E1IN62_ECOLX/25-92
B5GM26_STRCL/36-105
B5CG78_SALET/381-451
A0M0T2_GRAFK/35-102
H1YIY1_9SPHI/27-94
C8WRE2_ALIAD/22-90
E5C2S5_9FUSO/78-129
D4WI59_BACOV/29-96
F3IQH6_PSESL/3-72
E2MC63_PSEUB/24-90
G9VF76_SALMO/25-92
G6LMI6_STRPN/135-205
F5S6B8_9NEIS/11-79
C5BAI4_EDWI9/25-92
B2HM83_MYCMM/9-80
A9D879_9RHIZ/35-105
B6W1F2_9BACE/30-97
F7ITH4_STRPQ/135-205
B8GD43_CHLAD/23-90
Q128N1_POLSJ/549-619
F9ZCP9_ODOSD/23-90
C3GI38_BACTU/25-93
E3FVE8_STIAD/22-90
F7LBU7_BACOV/13-79
G6DW32_9GAMM/56-126
F2AKL5_RHOBT/26-97
E1FCM1_9THEO/41-111
B8L5K7_9GAMM/14-82
H8J2G6_MYCIT/8-75
A3TVK8_9RHOB/9-76
D4KZG4_9FIRM/31-101
A6AVK4_VIBHA/19-92
E6UN06_CLOTL/33-106
C3GRN5_BACTU/12-75
D1JUU4_9BACE/16-83
F3ADB6_9FIRM/62-132
D7JY79_9BACE/27-94
G4FCB1_9GAMM/54-124
I0WH31_9FLAO/26-94
F0HTJ3_LACDL/140-212
D4Z182_SPHJU/13-78
I0DI53_CORPS/28-95
Q9KJT7_PEWBP/221-289
H5Y2H2_9FIRM/11-79
G0FSH7_AMYMD/40-108
F4A1K5_MAHA5/12-84
E4WCC8_RHOE1/33-103
C6IA00_9BACE/16-84
C0GI27_9FIRM/12-80
E2WIP1_MYCTU/29-96
E8RVB2_ASTEC/11-79
H4P8R6_ECOLX/25-92
B3PVK7_RHIE6/10-78
B0K598_THEPX/11-77
G2NB84_9ACTO/62-133
G3YRE3_9RALS/8-75
F8ZB29_VIBCL/19-92
B8H0Q1_CAUCN/45-114
C7PP83_CHIPD/27-95
F8FSH4_PSEPU/8-76
F2AWE2_RHOBT/32-105
Q82HX2_STRAW/26-94
E4A9V3_PROAA/64-133
D8PF86_9BACT/12-79
H7GYZ4_STRPN/135-205
E9WJD5_ECOLX/94-164
B7CTL0_BURPE/50-118
F1T429_9ACTN/52-122
E6K4E7_9BACT/10-77
C3R5Z5_9BACE/23-91
D5UND9_TSUPD/30-98
D6TMT1_9CHLR/26-98
A4YXH9_BRASO/69-137
G5Y828_ECOLX/53-123
G2RNB4_BACME/6-71
F6BLJ5_THEXL/30-100
D8HYW3_AMYMU/60-127
E2UW41_MYCTU/10-76
H4QIE2_ECOLX/16-89
H4I057_ECOLX/94-164
F3NGZ7_9ACTO/12-80
D0YW19_LISDA/94-164
Q9X4L7_PSEFL/39-107
H2JVY9_STRHJ/13-81
A7Z691_BACA2/37-106
G8AYK9_AZOBR/15-82
A6EA63_9SPHI/15-83
H4D8H2_STAAU/26-96
B8F4D9_HAEPS/1-44
D6X8V7_STRPR/6-81
F2AXD3_RHOBT/286-356
E4DDY3_PROAA/38-105
B9E8B8_MACCJ/33-103
Q84FW4_BURPE/117-187
Q1LQU3_RALME/13-80
G5F3B0_9ACTN/20-88
A9WHI7_CHLAA/22-91
B2DVB6_STRPN/135-205
E3HQN1_ACHXA/65-135
D4QXF4_ENTFC/20-90
F3GTC1_PSESX/25-93
E5TZW4_ALCXX/15-81
D7UVT0_LISGR/29-99
D4FWP6_BACNA/27-100
C8X8P4_NAKMY/28-94
Q200E2_STAAU/24-94
G8QGV1_AZOSU/12-77
E4KVR9_9PORP/23-91
Q2SZU8_BURTA/61-126
D9UDQ5_9ACTO/40-106
Q97I86_CLOAB/23-95
G3XCP8_RHIME/44-114
C1F5F7_ACIC5/22-90
C9UHP6_BRUAO/16-89
D3RD71_KLEVT/53-123
E5WUR7_9BACE/22-90
C7LDZ6_BRUMC/68-138
E4NB06_KITSK/29-98
H5Y3V9_9FIRM/20-88
B3KYE4_BURCJ/10-78
C3G7N6_BACTU/37-107
E5X757_9ACTN/14-80
G8NHF3_BRUSS/19-86
G6H8A0_9ACTO/152-222
H1GA41_LISIO/27-97
H5SV43_9BACT/51-121
F6B7H8_DESCC/35-107
E2NLM8_9BACE/29-94
C1D081_DEIDV/21-88
A7MZX8_VIBHB/54-124
H7ZI63_CAMJU/20-92
G0JPE2_9GAMM/61-131
D5H9Y0_SALRM/10-77
C8VW91_DESAS/24-96
H3UE17_STAEP/30-100
A3LE80_PSEAI/99-169
D5X4S1_THIK1/26-93
C2PJP0_BACCE/37-107
H5RUD9_9NOCA/10-76
C6JI09_FUSVA/91-158
G7V0V7_LACRH/183-253
D2QUT4_SPILD/25-93
D0PLI2_BRUSS/1-71
E5C3U8_9BACE/15-82
D1C5L7_SPHTD/26-93
D1Y4T1_9BACT/409-479
G4HJX6_9BACL/21-93
C5AXG3_METEA/33-99
D5WEU2_BURSC/445-515
D7AQ22_THEM3/124-194
A4WW24_RHOS5/18-85
F3ADM5_9FIRM/15-86
B1FH27_9BURK/30-98
P95597_RHIET/451-521
D1E7I8_NEIGO/56-126
G1VQT0_9FIRM/14-82
B1W5D6_STRGG/9-76
H7U4H9_CAMCO/384-454
E6C7M4_PROAA/278-348
F2G5S3_ALTMD/26-93
D0WZL5_VIBAL/28-101
D8GLF2_CLOLD/15-86
E1D134_VIBPA/32-101
I0WY65_9NOCA/22-90
C9X7H1_SALTD/16-89
D7BR92_STRBB/10-76
Q2BJT5_9GAMM/12-82
H1LV15_9FIRM/33-97
C6WAY0_ACTMD/8-76
C6IAH5_9BACE/28-95
A6CI15_9BACI/13-80
H2K3J3_STRHJ/141-211
C2QJW5_BACCE/12-75
B4V9J8_9ACTO/29-97
F3GEA4_PSESJ/15-83
G4KCW9_YEREN/16-89
HRDD_STRCO/100-170
C9LLN1_9FIRM/159-229
Q3MQ48_9BURK/122-192
E8SY19_GEOS2/8-76
H5BVU9_ECOLX/379-449
B7DRC3_9BACL/23-91
D0B127_BRUAO/53-123
C0ZIC6_BREBN/73-142
C6IZI1_9BACL/21-89
A6E9D0_9SPHI/23-91
F5MU37_SHIFL/53-123
D2R6Z9_PIRSD/24-95
F9RC95_9VIBR/384-454
E1IC80_9CHLR/74-137
F3AFV7_9FIRM/21-88
F4CVC4_PSEUX/231-303
I0RMN5_MYCPH/34-104
D5B132_YERPZ/378-448
Q32AS2_SHIDS/53-123
D4I9R9_ERWAE/94-164
A6GF22_9DELT/57-127
A3GX68_VIBCL/32-101
Q2B1I4_9BACI/32-102
F3Q1Q1_9ENTR/53-123
C3HIP3_BACTU/20-87
H3Q6F4_BRUAO/438-508
A3J0N1_9FLAO/26-96
F6FD58_CHLPS/28-101
E7YPG5_SALMO/94-164
G5M217_SALET/49-92
G0JB11_YERPE/378-448
B7LDG6_ECO55/25-92
G5Q6B5_SALMO/1-66
Q2RRP8_RHORT/10-88
B5V8H0_BACCE/42-112
A6BP42_YERPE/25-92
Q81HY1_BACCR/14-84
A5W036_PSEP1/14-82
B0RF02_CLAMS/10-78
G4NW60_BACPN/26-104
B0SDZ3_LEPBA/32-105
C1EKE9_BACC3/21-88
E8D4X8_SALMO/94-164
Q0SE30_RHOSR/23-101
G7U8F2_PROAA/64-133
B7L1M4_METC4/7-75
F7USK7_SYNYG/26-94
C3JIJ6_RHOER/46-116
B4A263_SALNE/94-164
H8J1I3_MYCIT/4-73
A2P8Q7_VIBCL/30-97
G7S141_STRSU/138-208
C3Q9F3_9BACE/23-91
D6U2Q0_9CHLR/37-105
B9KL28_RHOSK/9-75
B5LEC7_9LIST/20-90
H1QLH0_9ACTO/47-115
Q3L9E3_RHOE4/36-101
A6DK04_9BACT/172-242
F0BJK2_9XANT/39-108
D9XSG4_9ACTO/41-111
Q887S7_PSESM/16-83
F8A036_CELGA/84-157
G5KHC5_9STRE/135-205
Q5IM59_SHIBO/3-73
Q81RD5_BACAN/25-93
C8RV42_CORJE/33-100
A5ZH58_9BACE/25-93
A2W5Y7_9BURK/139-212
H7GTB9_STRPN/135-205
F5ZG87_ALTSS/30-98
A4X9L2_SALTO/27-96
D1JKD2_9BACE/22-89
E5YNX2_9BACL/14-81
E1YH50_9DELT/59-130
Q48ML0_PSE14/46-113
A8MFU0_ALKOO/23-91
D8PCP3_9BACT/98-168
A6EG27_9SPHI/41-108
H7SVB0_CAMCO/384-454
H7ZCR7_CAMJU/20-92
F7PAK8_MYCPA/263-333
H0TKN2_9BRAD/19-87
I0HTE0_RUBGE/8-76
H1QDT4_9ACTO/25-91
H1N1H5_9PLAN/43-113
A7LQT1_BACOV/14-81
H2AHT3_BACAM/33-104
E7N4R3_9FIRM/147-217
Q5IQ93_SHIBO/1-66
D6U8I9_9CHLR/91-160
D5N4K9_BACPN/34-104
F9ZB81_ODOSD/44-114
E5C6X2_9BACE/12-77
F9Z4N9_ODOSD/28-94
Q3QZI8_XYLFA/60-130
F2R5I2_STRVP/28-101
E5YSX6_9BACL/6-75
A3NVC9_BURP0/20-92
Q5III2_ECOLX/1-67
G2UGZ7_PSEAI/8-76
Q52392_PSESH/25-93
H2JSK2_STRHJ/44-114
G4AL43_AGGAC/53-123
H8G7H3_9PSEU/40-107
F7ZQI3_CLOAT/23-95
E6CFS2_PROAA/83-153
F0FXR5_9BURK/118-187
Q5IM42_ECOLX/1-70
D2BA89_STRRD/10-76
H3SSA8_PSEAE/16-82
H4N818_ECOLX/16-89
Q12RR8_SHEDO/5-70
C6YVK6_9GAMM/344-414
A3TIY0_9MICO/4-74
F5R9U7_9RHOO/24-93
C4HIX3_YERPE/25-92
G0AGR0_COLFT/14-80
G5Q7V0_SALMO/426-496
Q9K6U3_BACHD/23-91
H6M521_CORPS/36-107
I0V7B3_9PSEU/25-91
F2RAH3_STRVP/42-108
B7HRR0_BACC7/10-76
E3BM07_9VIBR/86-156
H0AY17_STAAU/135-205
A4BE35_9GAMM/380-450
Q1BD71_MYCSS/12-77
Q62DZ8_BURMA/13-79
C3A570_BACMY/20-88
D0JGS0_YERPD/96-166
D9SZ39_MICAI/35-107
D8IHP1_LACFC/147-217
B3PMH4_MYCA5/264-334
C2UUK3_BACCE/25-93
A9KU69_SHEB9/56-126
D7IFH9_9BACE/24-90
E5YQR4_9BACL/15-85
G3ZBR6_AGGAC/26-96
P77842_CHLAU/163-233
F7Z3R4_BACC6/42-112
F9GW33_HAEHA/52-122
E6B6C8_ECOLX/25-97
G4HN70_9BACL/36-106
G5FPE4_9PSED/49-117
H5YFL5_9BRAD/39-107
G7H0Z5_9ACTO/14-82
E4MA84_9BACT/26-96
C7CT15_ENTFL/24-92
H8W433_MARHY/1-61
H4BRV9_STAAU/6-75
A7V9P6_BACUN/54-124
I0USJ7_9MICC/49-117
D8HWR3_AMYMU/6-74
C7JMY8_ACEPA/1-43
D5Y7I0_MYCTU/297-329
E4N0A4_KITSK/18-91
F5KYU8_9FIRM/37-107
A6BI08_9FIRM/67-137
G8VHF9_PROAA/64-133
B6C673_9GAMM/364-434
D4VL24_9BACE/31-99
B0MS28_9FIRM/41-110
Q4UR96_XANC8/68-134
D7VYV9_9FLAO/31-98
C3PC75_BACAA/19-85
D9QNC1_BRESC/418-488
H0JBM5_9PSED/383-453
A6DN53_9BACT/28-98
Q051D5_LEPBL/351-421
C7GGM6_9FIRM/164-234
D3LSP8_9FIRM/191-261
F3ZVL0_MAHA5/12-79
F6C2C7_SINMB/19-86
A8GKA9_SERP5/2-55
D5CQ03_SIDLE/22-89
H5CBB1_ECOLX/379-449
D4JV51_9FIRM/27-95
A5V1V8_ROSS1/23-91
A3V3E8_9RHOB/31-100
C2N9K5_BACCE/40-108
Q139U4_RHOPS/32-108
G5MMJ1_SALET/94-164
A8ZW44_DESOH/78-149
G8X3B0_STREN/265-335
D9I7K7_9BACT/84-154
F5LG25_9BACL/25-94
C7PSJ7_CHIPD/7-75
Q1N3Q9_9GAMM/142-211
A4U017_9PROT/48-116
A8KN85_BURPE/53-119
A1UCQ1_MYCSK/55-121
I0PTD6_MYCAB/31-99
F9YSN6_CAPCC/10-76
C8AIN7_STAAU/135-205
D3E5G8_GEOS4/83-153
E8T0C0_GEOS2/142-212
F1UDA1_PROAA/83-153
G6GHB0_9FIRM/39-109
A7HHQ7_ANADF/44-114
F3D5V1_PROAA/64-133
B2TK38_CLOBB/87-155
H8EMH7_CLOTM/29-107
H0MB96_SALMO/94-164
H4X5J1_ECOLX/16-89
B5SMF4_RALSL/25-93
E1WMI1_BACF6/27-92
G6X114_MYCAB/8-75
Q72RC9_LEPIC/26-97
B0KU10_PSEPG/15-82
G4R827_PELHB/32-101
H4AE54_STAAU/6-75
C6LHF4_9FIRM/26-95
H0RBM4_9ACTO/30-98
G6I909_9FIRM/21-90
E7UES9_ECOLX/379-449
Q3KHT8_PSEPF/12-79
D4WVT2_BACOV/26-93
H4J2V1_ECOLX/16-83
E9SS16_CLOSY/36-104
D8A357_ECOLX/6-79
C8UHU1_ECO1A/53-123
Q0I8W6_SYNS3/69-139
E9ZME1_MYCTU/100-170
G2NGX4_9ACTO/16-87
H2I225_CORDP/284-354
F8EGG1_RUNSL/29-97
C2W2V9_BACCE/36-106
A6DKH5_9BACT/22-91
E7HUJ3_ECOLX/16-83
F3BDX5_PSEHA/56-126
G6GAQ4_9FIRM/14-82
E9V0K4_9ACTO/10-78
D3QBM6_STANL/12-80
C2MJ24_BACCE/23-95
D9XNH0_9ACTO/31-96
H4QZR9_ECOLX/16-89
Q1QYP9_CHRSD/22-89
G7Z5S9_AZOL4/434-504
I0RWR3_MYCPH/239-309
A9BQ27_DELAS/13-86
C2N590_BACCE/62-132
E5WCX5_9BACI/27-100
Q9ANT7_9CORY/265-335
D4WTK5_BACOV/17-84
A8GQ81_RICAH/386-456
RPOD_RHOCB/440-510
G8UU20_LEGPN/386-456
E8HJ00_ECOLX/25-92
B5UZQ4_BACCE/6-73
E3ZNM5_LISSE/34-104
C0EGT4_9CLOT/74-144
F6DVB8_DESRL/23-91
C9Q2J8_9VIBR/394-464
Q8RKM7_BURCE/120-190
A4C7A9_9GAMM/56-126
F4A9Z9_CLOBO/25-93
F5WJY6_STAAU/35-105
D0LM80_HALO1/15-83
Q3EKZ3_BACTI/19-86
G6AHF3_9BACT/10-77
G8SBW0_ACTS5/16-84
F1X9Q0_MORCA/136-206
F5X8H5_PORGT/27-97
B9XAA5_9BACT/22-90
F9ZAN3_ODOSD/14-81
D6KII2_9FIRM/154-224
A3W7Y2_9RHOB/22-87
I0HGW5_ACTMI/10-81
B0P1R1_9CLOT/31-101
H4D5B7_STAAU/35-105
D7X9H1_ECOLX/6-79
Q1QHJ6_NITHX/11-78
C3PL71_CORA7/41-112
Q3KK39_PSEPF/27-93
G4HI87_9BACL/20-85
H0NHI7_BACCE/23-90
C9LAE5_RUMHA/22-92
E6XEN7_CELAD/54-124
B2NND9_ECO57/25-92
B7GFE5_ANOFW/62-132
C5VSC4_CLOBO/58-128
H2CL35_9LEPT/11-82
RPOD_XYLFT/383-453
H7C755_BURPS/117-187
C2V1F9_BACCE/15-86
F7ZMF4_ROSLO/24-87
H1YA47_9SPHI/24-93
B5WH00_9BURK/25-93
D5HFG4_9FIRM/22-92
H1QST5_9ACTO/116-185
I0GGR7_9BRAD/41-109
I0UHM4_BACLI/37-106
E1Q1A3_HELPM/444-514
H2KAI0_STRHJ/16-88
Q1GEP3_SILST/430-500
D7VQZ0_9SPHI/21-89
F3FJJ2_PSESX/54-124
E4TKR8_MARTH/22-90
E0TGQ1_PARBH/416-486
D7BY73_STRBB/14-80
H9C8Z4_9LIST/35-105
A3ZWH0_9PLAN/16-84
G7VSG7_PAETH/22-89
B3CCW5_9BACE/22-88
C5C2T2_BEUC1/36-103
D7IG98_9BACE/28-96
G2GMY4_9ACTO/64-134
A5FMH6_FLAJ1/6-74
F4DY14_PSEMN/25-93
B5UTR8_BACCE/6-73
H7D5H4_9CLOT/41-111
B6YYD8_9RHOB/2-66
G6XXX2_RHIRD/24-93
E7YRI1_SALMO/25-92
F7M927_9BACE/10-77
D0T355_ACIRA/394-464
A7M5R5_BACOV/22-90
F7RRI6_9GAMM/25-93
E7BD48_HALER/306-367
E4WB50_RHOE1/32-100
A7BDF7_9ACTO/328-398
G2NI74_9ACTO/29-97
D3DH11_HYDTT/37-105
H2H6C4_CORDP/38-106
E8S4C7_MICSL/13-79
D3FGR6_MYCGH/398-468
E5V5Z9_9BACE/10-77
Q1IQM4_KORVE/27-95
D6YP88_CHLT1/25-98
D3Q5T6_STANL/24-94
B5CYT2_9BACE/14-81
B7KZS3_METC4/20-86
B1FQW3_9BURK/119-189
A5ZS95_9FIRM/20-87
A9B4B0_HERA2/167-237
E5YXK2_9BACL/21-89
B5GJ94_9ACTO/40-106
H8HL96_MYCTU/34-100
Q2KAK9_RHIEC/8-76
F2H4H8_BACTU/37-107
F0RHY2_CELLC/21-88
Q5H2F4_XANOR/43-108
Q93JP0_RHILV/17-82
B6WBQ1_9FIRM/6-73
G5WIW8_ECOLX/379-449
E4TDG2_RIEAD/10-78
D2ZKB5_9ENTR/26-97
Q5YWI4_NOCFA/10-76
Q2YBR5_NITMU/83-153
E8WCE6_STRFA/39-107
F1VAG6_PROAA/32-100
Q7NLR4_GLOVI/67-141
Q2NJS0_AYWBP/23-93
H1YIX3_9SPHI/24-92
B4UXX7_9ACTO/21-88
D7J8J5_9BACE/22-89
A3N2C3_ACTP2/385-455
F3K3R6_PSESZ/15-81
A0JYB0_ARTS2/70-137
D8C0M4_ECOLX/94-164
A3IBK5_9BACI/142-212
C3QR50_9BACE/10-76
E6B4V4_ECOLX/379-449
D2AWC8_STRRD/219-289
G6EE21_9SPHN/18-85
H4I195_ECOLX/379-449
Q3JK18_BURP1/13-79
D5VUH7_CLOB2/23-94
H3NMK3_9FIRM/7-75
G9R5D2_9FIRM/35-97
A5TIF4_BURML/76-146
A6DPU0_9BACT/25-96
Q47SI1_THEFY/66-133
D8PFI5_9BACT/20-93
C1FPZ7_CLOBJ/23-94
E2WG53_MYCTU/10-76
F5TVD2_9ACTO/29-96
G7M5N4_9CLOT/20-91
B1VLU0_STRGG/65-136
D5AGL9_STRGZ/5-78
A4J6W6_DESRM/25-97
Q9LD95_ARATH/311-381
C2TRE6_BACCE/36-106
F9Y1M8_BIFBU/30-98
D4ZF36_SHEVD/2-67
C3L7G0_BACAC/1-67
G2GI52_9ACTO/27-95
B9MCY9_ACIET/566-636
H0IHG7_9MYCO/29-96
Q1IK89_KORVE/47-114
E7UL56_ECOLX/25-92
D4L0T3_9FIRM/32-102
D7WJA4_BACCE/53-123
RPSH_PSEAE/25-93
E1YZS6_9BACE/10-78
A4XDZ4_NOVAD/45-112
G0AU36_9GAMM/26-99
A7GVJ4_BACCN/21-93
B1J7J2_PSEPW/30-104
C9VCX7_BRUNE/19-86
E2UEY8_MYCTU/8-73
Q8FPH4_COREF/273-343
C6JQK6_FUSVA/32-91
H2HSE5_CORDP/68-135
C9CDX7_ENTFC/20-90
G0PWP5_STRGR/14-81
Q5LSL7_SILPO/426-496
D8JX42_HYPDA/11-78
F0T006_SYNGF/73-143
G5JC71_CROWT/1-71
G4R7F8_PELHB/22-95
B0KGF5_PSEPG/19-88
Q3KJX8_PSEPF/41-109
G2N5P2_MYCTU/29-96
G2GMZ4_9ACTO/38-106
B8GR03_THISH/12-85
B5ZXE5_RHILW/451-521
C2NU83_BACCE/14-84
B2TYI4_SHIB3/25-92
C7MDV3_BRAFD/47-114
B2LX16_STRCL/21-90
I0JP79_HALHO/54-124
E5XVA5_9ACTO/34-102
F7KCL0_9FIRM/22-88
D2PRC4_KRIFD/12-80
G9HQL5_PSEFL/25-93
B7B7Q2_9PORP/21-88
A0NXH3_9RHOB/9-76
E3J0J3_FRASU/92-159
D0TJ85_9BACE/27-97
A9FWK2_9RHOB/13-78
C3FPW2_BACTB/37-107
B7GG92_ANOFW/18-91
C0ZIG1_BREBN/42-112
E4D159_PROAA/64-133
B1HD93_BURPE/25-93
H4L3G3_ECOLX/379-449
H1CSY9_CLOPF/140-210
C0D329_9CLOT/42-112
G8EMN0_ERWCA/74-144
E6D4R5_PROAA/32-100
B9E1B3_CLOK1/58-128
D5A103_SPIPL/150-220
E6XDZ9_CELAD/8-76
D9TCZ7_MICAI/10-79
D3P9I5_DEFDS/81-151
C4RDH0_9ACTO/100-170
F0K613_CLOAE/23-95
A4LUX3_BURPE/39-107
Q2BDP2_9BACI/29-96
G6ZC63_VIBCL/391-461
G0DGM1_9GAMM/32-100
G2FZP0_9FIRM/10-77
H2HCJ6_CORDP/68-135
F5LD05_9BACL/43-113
F8M618_MYCA0/87-154
A1AWK5_RUTMC/49-119
G2PN36_MURRD/24-91
A5CRI9_CLAM3/259-329
H1HJ42_9BACT/54-124
A5IC74_LEGPC/27-95
E5YWX0_9BACL/34-102
F7NW22_9GAMM/18-86
Q7UEA5_RHOBA/58-129
C2FHE9_LACPA/22-96
D7Y0X6_ECOLX/6-79
D2EWF9_9BACE/10-77
H4RJ23_ECOLX/25-92
F8E654_FLESM/367-437
C7QZF5_JONDD/63-129
Q319K0_PROM9/82-152
H1D9S7_9FUSO/130-200
G4NM32_CHLT4/25-98
C3PX10_9BACE/12-79
C2PJ68_BACCE/62-132
D4S180_9FIRM/25-98
A1R2F0_ARTAT/24-91
H5WS77_9BURK/13-86
F2HCZ0_BACTU/26-78
F7ZZG5_CELGA/43-111
A1ZU69_9BACT/27-97
E4CKH7_PROAA/83-153
A8EWQ6_ARCB4/1-65
F0Z0Z9_9CLOT/19-87
B9XS45_9BACT/49-117
A8FSX3_SHESH/34-101
G0TI21_MYCCP/43-113
A9YUU8_9STAP/25-98
Q24V24_DESHY/15-82
D3T8N8_THEIA/55-125
F1YCT9_ECO57/379-449
Q3AJY0_SYNSC/27-85
F6BKH3_THEXL/64-134
G9WH45_9LACT/217-287
F2J622_POLGS/24-92
D3Q0P2_STANL/12-79
E8X2V7_ACISM/10-78
O69431_ERWAM/94-164
A4SWD8_POLSQ/30-98
E8R2H9_ISOPI/56-126
E1XAT0_HAEI1/25-92
G5G8Y2_9BACT/21-88
E5UQK3_9BACE/27-95
A6WR20_SHEB8/90-160
B7CEY3_BURPE/7-74
C2RC95_BACCE/42-112
C2FFD7_LACPA/189-259
Q5SEL6_DICNO/50-120
E4RYE8_LEAB4/22-89
B5P3S6_SALET/94-164
G4IS41_9RHIZ/10-77
B8JB40_ANAD2/36-104
F3BLW3_PSEHA/11-79
Q1NAW9_9SPHN/26-94
Q89RY4_BRAJA/8-74
Q1IV01_KORVE/8-72
G8RC10_STAAU/35-105
E0U1Y3_BACPZ/8-76
F3AM61_9FIRM/42-112
B1MK21_MYCA9/9-77
A7GGB9_CLOBL/42-112
H1Q9B9_9ACTO/29-97
G7GRY3_9ACTO/9-79
G4CZQ2_9ACTO/279-349
H5DVN1_ECOLX/25-97
F8KK98_STALN/15-85
Q01V63_SOLUE/23-91
F6AYS7_DELSC/11-77
A9BNM4_DELAS/28-97
A5VD15_SPHWW/7-75
G6HCW5_9ACTO/27-94
E0F5W1_ACTPL/385-455
F7PEU6_MYCPA/26-94
A9DQ36_9FLAO/34-102
C3JYG9_PSEFS/13-81
Q0B2C0_BURCM/384-454
G2RPK0_BACME/10-77
F5KUJ8_PSEAI/12-76
D6YJV5_CHLTG/25-98
B6JG52_OLICO/21-98
B4SRL6_STRM5/29-97
G5HX22_9CLOT/22-99
A5CZK2_PELTS/27-96
Q5XCW1_STRP6/135-205
O53798_MYCBO/18-87
E2P5I8_PASHA/15-82
G0HII9_TREPR/138-208
F5P2X1_SHIFL/53-123
F8JQ65_STREN/55-125
Q0SM84_BORAP/45-115
E2W8G4_MYCTU/295-365
A6CTI9_9BACI/34-104
D8NR24_RALSL/53-122
Q1C3G5_YERPA/20-92
Q0S1J1_RHOSR/224-294
F2II80_FLUTR/36-104
E3T638_9BACT/33-101
A6CYK6_9VIBR/5-72
D6ETC3_STRLI/100-170
A3PFI6_PROM0/109-179
A5N8U0_CLOK5/25-93
G6X0Y7_CORGT/43-110
B1YN65_BURA4/76-146
Q98BR7_RHILO/28-97
F2D5H1_HORVD/263-334
A0AIQ5_LISW6/141-211
E1DU94_VIBPA/10-77
G4QLV4_GLANF/17-90
E3ELA5_PAEPS/19-88
C4RGL0_9ACTO/73-143
A6W670_KINRD/18-88
B9CNX8_9ACTN/221-291
F6C921_BIFBA/238-308
Q5M3E3_STRT2/135-205
A4U313_9PROT/430-500
C3HYN9_BACTU/23-95
C3QF44_9BACE/24-91
D0J1H6_COMT2/32-100
H4NTP4_ECOLX/379-449
B3PJQ3_CELJU/24-93
A6GAQ8_9DELT/22-92
B1ZTI0_OPITP/42-110
A5CYF7_PELTS/22-90
Q01QB2_SOLUE/37-105
B7GZV7_ACIB3/57-127
C8A4G8_STAAU/135-205
A9KLT5_CLOPH/42-112
C3D886_BACTU/15-86
F5JG94_9RHIZ/53-123
E1WTV6_BACF6/9-76
C3RLQ4_9FIRM/182-252
H4JTB5_ECOLX/53-123
E5QTE2_STAAH/32-101
C2JRY3_ENTFL/19-91
H0J4A7_9GAMM/11-79
Q4UZ86_XANC8/15-80
G2GXU8_9ENTR/381-451
B1V930_PHYAS/23-94
B4W929_9CAUL/26-95
G5I230_9CLOT/18-88
Q8DC82_VIBVU/25-93
Q92IL3_RICCN/53-123
C6X1F6_FLAB3/47-115
F8WWA0_9PORP/16-84
F7XZI0_MESOW/52-122
H0PGD7_9SYNC/26-94
B1VSP0_STRGG/12-83
F4SID4_ECOLX/36-103
C2TKM4_BACCE/72-142
Q3IHE6_PSEHT/10-75
B7BBV3_9PORP/22-83
H0Q2B4_9RHOO/77-147
G2ZVB2_9RALS/25-93
I0CW17_BACAN/14-77
E3EI15_PAEPS/21-89
C0BZR1_9CLOT/8-76
H1E4N3_ECOLX/53-123
B2HSH3_MYCMM/8-75
H5Y458_9FIRM/7-77
D5DP18_BACMQ/13-81
C0QA49_DESAH/1-74
C3LS24_VIBCM/95-165
G2P9A0_STRVO/16-84
D0TXA0_9BACE/29-96
Q81SB2_BACAN/23-95
I0GEF2_9BRAD/479-549
C7N5I6_SLAHD/6-74
A7H1E6_CAMJD/28-100
F7VID8_9PROT/10-77
G7AZC8_VIBCL/19-92
B0QBD6_BACAN/14-85
C4RER2_9ACTO/34-102
E1WAG8_SALTS/94-164
E4E1B1_PROAA/83-153
E7PC28_PSESG/28-97
A9U6U9_PHYPA/17-85
A3RRA3_RALSL/156-226
H6NLS0_9BACL/14-82
E3FUV1_STIAD/27-94
G4IYQ6_9PSEU/49-116
D8NMF3_RALSL/8-84
A0LPV0_SYNFM/10-80
A0LVY8_ACIC1/43-110
I0RIJ1_MYCXE/40-107
F7KBT7_9FIRM/90-161
F8VJ08_SALBC/94-164
B1UN55_BACAN/25-93
E0LSU8_9ENTR/27-96
A1FAM5_VIBCL/369-439
D4TFK7_9NOST/158-228
F9UVK3_MYCBO/62-129
F9UAV1_9GAMM/375-445
B3QC14_RHOPT/11-77
H5VPQ7_SALSE/94-164
E6SC06_INTC7/8-75
C3CZX5_BACTU/23-95
Q72VZ7_LEPIC/12-81
A5PD82_9SPHN/1-61
H0KVH2_9FLAO/31-99
E9X951_ECOLX/16-83
Q89A04_CLOTE/19-85
D7W4M3_9FLAO/11-79
E2KLY1_ECO57/53-123
E2WAI2_MYCTU/24-97
Q63J77_BURPS/14-80
G0PUH3_STRGR/8-74
Q7MXL2_PORGI/27-97
D6GIB1_9ENTR/111-181
D8MDX9_LEUGT/3-76
H2HTS4_CORDP/21-88
D0ZG59_EDWTE/53-123
G4E132_9GAMM/56-126
Q2B0N3_9BACI/42-109
H1YC24_9SPHI/28-93
G8X1E4_STREN/18-84
A6CY05_9VIBR/53-123
D7J3B5_9BACE/26-94
H5YNH7_9BRAD/11-78
H4T898_ECOLX/16-89
RPOD_BUCAI/378-448
B3Q8F1_RHOPT/25-94
F9ZF63_9PROT/33-101
F9LRS9_STAEP/30-100
Q7VV01_BORPE/8-76
G6QUX6_STRPN/135-205
D0TQU9_9BACE/15-82
E4TMC1_MARTH/9-76
H5S881_9BACT/18-86
H8IP31_MYCIA/43-113
Q07ZP0_SHEFN/28-96
C2N6G2_BACCE/142-212
A6GDL7_9DELT/16-83
B5I6Z5_9ACTO/98-167
H7DKH7_9CLOT/21-89
C3BLJ8_9BACI/17-84
D1R3T2_STAAU/35-105
Q3K084_STRA1/135-205
G8SCJ4_ACTS5/28-99
H1BM22_9FIRM/5-73
C3BYQ9_BACTU/50-117
A3YWD0_9SYNE/92-162
D9VRA6_9ACTO/29-95
I1DT00_9GAMM/55-125
E6URQ1_CLOTL/23-90
G7HTJ4_9BURK/76-146
E4FLP9_PROAA/32-100
H5U0F7_9ACTO/44-111
F8FZM3_PSEPU/15-81
E8LF33_9FIRM/71-117
D8DTK7_PREBR/57-127
H3KU63_ECOLX/379-449
A1SQB1_NOCSJ/29-97
F0PMQ6_BACT0/31-99
G8AKB6_AZOBR/8-75
E6X5Y8_CELAD/54-124
B5M6H6_BACTU/17-84
D1DIK6_NEIGO/403-473
A1T7W4_MYCVP/96-166
H8L3F7_FRAAD/21-94
Q2BCK4_9BACI/15-82
D9SYH4_MICAI/159-228
C2QT93_BACCE/19-86
H8LTM2_CORPS/33-102
C4SEQ0_YERMO/53-123
Q1D507_MYXXD/15-83
G0J1V6_CYCMS/23-91
E7RNS2_9BACT/11-78
A6DJ79_9BACT/28-99
E5TEX7_STAAU/26-96
B1W4P0_STRGG/62-130
F0E8S9_9PSED/54-124
C6WT51_METML/7-77
G6GJH0_9FIRM/21-91
B1VT90_STRGG/99-168
Q2IFA8_ANADE/14-81
F2AZ43_RHOBT/33-103
D0TSX4_9BACE/22-90
E8QNT0_HELPR/41-113
A0ZJC3_NODSP/159-229
A7AAF4_9PORP/27-97
D6F3H2_MYCTU/87-154
A6DHV2_9BACT/12-80
E6SN40_BACT6/10-76
D0TT50_9BACE/17-87
F4GKU4_SPICD/60-130
D3V2J5_XENBS/382-452
D6TSC3_9CHLR/24-92
F9AKK8_VIBCL/53-123
H0F632_9BURK/25-93
D5ZZL4_9ACTO/68-138
F0B7N2_9XANT/389-459
C2YBG7_BACCE/9-72
E4ETD8_PROAA/32-100
D7J856_9BACE/24-92
D2B691_STRRD/7-73
B0UPA0_METS4/74-141
F5XF62_MICPN/12-81
A4JLU1_BURVG/574-644
G6ZRE2_VIBCL/10-77
I0IKL5_9BACT/12-80
C2Y3G7_BACCE/19-86
C9Y2E5_CROTZ/53-123
D6ADM8_STRFL/28-97
C2T692_BACCE/56-126
D4WFQ9_BACOV/24-89
B7JVB8_CYAP8/32-102
F0H865_9BACT/27-97
F1Z6L0_9SPHN/15-82
E2UP70_MYCTU/295-365
D1A799_THECD/10-75
C5BY01_BEUC1/11-56
A7HV40_PARL1/91-161
D4MIW5_9FIRM/15-83
C2XG82_BACCE/37-107
E2XPK2_PSEFL/15-81
D9WE94_9ACTO/16-82
H3TEQ3_PSEAE/15-81
A6DFJ7_9BACT/6-74
D5MN90_9BACT/38-106
C3E6H2_BACTU/31-99
C3QLY7_9BACE/23-90
E5UVZ8_9BACE/26-94
F7T663_ALCXX/1-73
B7IUB1_BACC2/25-93
D9SYW4_MICAI/318-388
F6ARD4_DELSC/20-86
H4GCA8_STAAU/32-101
H7DRK9_9FIRM/22-90
E6S8N9_INTC7/53-123
C4Z604_EUBE2/29-104
C7XBN5_9PORP/29-97
E8S7I5_MICSL/30-100
A8IA21_AZOC5/4-72
Q2CIU3_9RHOB/1-67
I0JW54_9BACT/23-89
E8HY16_ECOLX/25-92
Q8GGT8_9ACTO/152-222
Q05RC2_9SYNE/70-140
D5WE87_BURSC/14-82
E4QDN5_CALH1/66-136
E3GDY7_EUBLK/31-97
Q9K889_BACHD/3-72
A7HKZ1_FERNB/40-107
Q9X1T4_THEMA/21-88
D3D7N4_9ACTO/7-76
H1QHA1_9ACTO/35-102
A9B5J0_HERA2/23-91
H1MTE2_9PLAN/21-86
C3JC82_9PORP/9-77
B7HVF2_BACC7/14-84
Q1D5D4_MYXXD/60-128
O33992_HELPX/445-515
F4DSH9_PSEMN/13-80
C5TA03_ACIDE/15-80
D1VTG5_9FIRM/128-198
A0Y6S3_9GAMM/11-75
D9XQW9_9ACTO/30-97
E7UBM0_ECOLX/53-123
E0EWG9_ACTPL/25-92
E6KAJ5_9BACT/54-124
B2THP7_CLOBB/42-112
Q7NH69_GLOVI/30-101
E4ITR6_ENTFC/136-206
E8UQM9_THEBF/124-194
C6TRM0_BURPE/39-106
B1VTK6_STRGG/16-87
B5NBP8_SALET/94-164
F5RLE5_9FIRM/68-138
D4FYB9_BACNA/37-106
Q7U2M7_MYCBO/62-129
D9WBR3_9ACTO/47-117
A0Q3F7_CLONN/6-75
B6VV30_9BACE/43-108
B0U8C1_METS4/76-143
F8IEV3_ALIAT/135-205
G4PXJ8_ECOLX/25-92
A3JE27_9ALTE/37-105
C2U474_BACCE/26-93
I0H6C9_ACTMI/21-89
B7RA89_9THEO/8-74
B1VJ27_CORU7/59-127
G4KVG6_OSCVS/10-77
Q2JJL6_SYNJB/171-241
F5NYH4_SHIFL/25-92
F9VTU2_9ACTO/37-107
G5XGC2_ECOLX/94-164
A4CPB8_ROBBH/24-92
F3M6W1_9BACL/24-92
B1IIP5_CLOBK/58-128
G0A2Z6_METMM/10-74
D7I7W1_9BACE/20-88
F0G595_9BURK/17-82
C6AYY1_RHILS/28-97
D8NHV1_RALSL/15-82
A6WGI9_KINRD/34-101
D6TRZ8_9CHLR/10-76
F7M640_9BACE/19-87
H6RR89_BLASD/217-287
D7A589_STAND/52-122
D4VSI4_9BACE/23-90
E5C2S4_9FUSO/118-188
G7HI34_9BURK/25-93
H6NPT2_9BACL/32-103
D1A1G4_THECD/22-90
D1QQE0_9BACT/27-95
G8XGZ2_STREN/23-88
D6E4B0_9FIRM/23-90
B1TDS2_9BURK/11-79
H0JP10_9NOCA/224-294
C3IQY0_BACTU/58-125
A3WKP5_9GAMM/29-98
A0LI23_SYNFM/35-108
G8M342_CLOCD/35-107
Q3ATL5_CHLCH/66-136
G5NZZ1_SALET/53-123
D7IV90_9BACE/22-90
G6GBU1_9FIRM/21-89
H8JX44_VIBCL/29-96
G8PXD8_PSEFL/13-81
A9H1N5_GLUDA/421-491
F3PUM9_9BACE/18-86
E6TWA5_BACCJ/18-86
H5AJU9_ECOLX/53-123
C6JFI5_9FIRM/11-78
Q26B94_FLABB/24-93
B4VDF5_9ACTO/93-163
C6WMI7_ACTMD/44-113
A5VTE9_BRUO2/47-120
D7CHM0_STRBB/22-92
A3XRS5_9VIBR/24-92
H8EBN6_CLOTM/66-136
D0LHR3_HALO1/29-95
A1BBD9_PARDP/9-75
F2F7U4_SOLSS/6-74
F3G5M7_PSESJ/16-83
B0GVL3_YERPE/96-166
E8WV19_GEOS8/350-420
A4SRA7_AERS4/382-452
E9UP17_9ACTO/39-107
C2URN8_BACCE/1-50
C7C6N0_METED/7-75
C2Q0C3_BACCE/37-107
D4W4L8_9FIRM/16-84
Q18C16_CLOD6/62-131
I0TQU2_STAAU/135-205
H7HBB1_STRPN/135-205
D9ULD4_9ACTO/72-140
B6VTZ6_9BACE/27-95
B3PDE0_CELJU/29-96
F8L4H4_SIMNZ/316-386
B1RM37_CLOPF/31-105
F9EHC5_9ACTO/298-368
E7BD67_9GAMM/309-370
B1TA89_9BURK/103-173
C3LK03_BACAC/14-77
F5ZSF3_SALTU/16-89
H0STK3_9BRAD/33-101
D5EJA0_CORAD/59-127
E7SPB4_SHIDY/106-176
F0PN21_BACT0/34-104
E5U034_ALCXX/25-92
A6DRN1_9BACT/32-102
A5FFV2_FLAJ1/31-98
C2V2T9_BACCE/53-119
G6FNJ2_9CYAN/155-225
E8L7K0_9RHIZ/45-115
F5KR76_PSEAI/15-81
Q0S0Y1_RHOSR/22-90
A9R3Z5_YERPG/25-92
F9S465_9VIBR/88-158
H0HP34_9RHIZ/14-82
H0F8Q8_9BURK/13-81
H8KXC3_SOLCM/7-77
RPOD_SALTY/381-451
A9DJ98_9FLAO/28-95
A5ZF05_9BACE/23-90
D2ZUZ1_NEIMU/11-79
F7K0L7_9FIRM/26-94
B6J437_COXB2/462-532
A4C782_9GAMM/380-450
C0Q122_SALPC/53-123
E7MUK5_STAAU/135-205
F0Y6N2_AURAN/217-287
Q52208_PSEPU/15-82
C1BA33_RHOOB/9-77
A3XMP3_LEEBM/26-94
D9XFQ8_STRVR/10-78
E7RHA8_9BACL/9-77
I0PUK4_MYCAB/9-75
E0RDE8_PAEP6/33-104
F7SPK5_9GAMM/33-102
G2PUU8_9FIRM/22-94
C6VWK2_DYAFD/26-94
F4CW23_PSEUX/64-132
F4KS92_HALH1/26-96
F0K5U2_CLOAE/58-128
D5UYR1_TSUPD/13-80
C7MRG5_SACVD/12-80
E3YXD0_LISIO/34-104
F2MYL1_PSEU6/97-167
G8QHY9_AZOSU/89-159
C2Y743_BACCE/21-88
G2PGG7_STRVO/6-71
G8AF62_AZOBR/50-120
Q0AZK3_SYNWW/56-126
Q0A9Z9_ALHEH/18-91
G9E8C0_9GAMM/29-98
F4H1F4_CELFA/42-109
Q7WG00_BORBR/1-67
D7BYH4_STRBB/28-96
A8R8F8_9FIRM/42-111
Q11M24_MESSB/7-75
Q4C529_CROWT/87-157
H0QYM5_9ACTO/243-313
I0G2X4_9BRAD/36-105
D0TL47_9BACE/31-99
D2PWN1_KRIFD/16-85
Q4FN12_PELUB/51-121
G0FG90_ECOLX/25-92
D9VMH3_9ACTO/141-209
F0SBH7_PEDSD/26-91
H5XLY8_9PSEU/26-92
A5U1R9_MYCTA/87-154
A4Z3G5_BRASO/25-91
Q9KZX4_STRCO/5-76
D2ZHE6_9ENTR/20-92
G4H849_9BACL/8-75
E2UQW0_MYCTU/43-113
I0X990_9SPIO/10-78
H7J2L6_STRPN/135-205
C9V0D0_BRUAO/53-123
B7AV09_9FIRM/32-102
B3WZ94_SHIDY/16-83
G7FPS1_9GAMM/47-116
H2GK65_CORDP/22-93
A5GWZ8_SYNR3/93-163
H6CLA2_9BACL/21-89
C9M9L0_9BACT/736-806
E7GSB2_CLOSY/42-112
H6CD42_9BACL/20-87
D4QUJ6_ENTFC/22-90
B5SA08_RALSL/18-85
C3HGT4_BACTU/1-67
F5XBN4_PORGT/54-124
F3D631_PROAA/278-348
G8LWM8_CLOCD/33-105
E3FMX1_STIAD/37-108
F4XFK4_9FIRM/21-89
E0TCI2_PARBH/45-109
D1CEP2_THET1/10-76
Q4MGY4_BACCE/40-110
I0QNN4_9ENTR/378-448
B3Q3K7_RHIE6/17-82
C9TGA7_9RHIZ/19-86
E8WWV3_ACISM/91-159
Q73F14_BACC1/14-77
H0L0H7_SALMO/25-92
F4L5D9_HALH1/29-99
B4DAK5_9BACT/27-95
E8DXW7_SALMO/53-123
B9NUH8_9RHOB/15-83
I1AD94_PSEAI/39-107
C0CPZ7_9FIRM/53-123
C0Y0B4_BURPE/15-82
B9NTV6_9RHOB/66-135
D6YCG7_CHLT5/25-98
G1WDN4_9BACT/22-90
I0KMR0_STEMA/50-118
F8JVF3_STREN/82-152
C7H831_9FIRM/22-89
C8XB72_NAKMY/51-120
C5UQP7_CLOBO/28-97
G0AMF0_BORBD/377-447
B5FCB9_VIBFM/53-123
H1QSX9_9ACTO/59-129
F9ZFX0_9PROT/15-83
A8ZN83_ACAM1/43-113
C9L160_9BACE/17-88
F9T5H6_9VIBR/25-93
F9Z9Y4_ODOSD/31-98
D9TNL4_THETC/21-88
A3X996_9RHOB/53-123
D6BFV0_9FUSO/22-91
E4SXH3_LACDN/23-88
C9BDS3_ENTFC/22-90
F4CZS7_PSEUX/37-106
A6KWM5_BACV8/38-104
D8MX54_ERWBE/378-448
C2X1E3_BACCE/31-99
D1JQR3_9BACE/22-90
G6ZPW2_VIBCL/391-461
A5FH61_FLAJ1/26-96
D6DDR8_CLOSC/67-137
C4RIG1_9ACTO/16-83
E0F2S4_ACTPL/25-92
G0M067_LACPE/135-205
B0ADT1_9FIRM/42-112
G6XDK0_MYCAB/31-99
Q0SEW1_RHOSR/45-115
C0YFM7_BURPE/25-93
G5IE87_9CLOT/67-137
A4LE38_BURPE/25-93
A4GHT6_9BACT/36-104
D3PYS1_STANL/7-72
H6U4I4_SALEN/94-164
E8YPN5_9BURK/116-186
D5XZA9_MYCTU/47-120
G0HGM8_CORVD/29-100
Q9KGF0_BACHD/37-107
D1W3P8_9BACT/22-92
D5U4N9_BRAM5/38-112
F5MNJ3_SHIFL/16-89
C6Z302_9BACE/21-91
G0LC37_ZOBGA/41-109
I0YDI0_9BURK/373-443
G7QHV7_LEPII/12-81
A6AJZ5_VIBHA/28-101
C3G3Y0_BACTU/26-89
Q9EZB6_ZYMMB/464-509
RPOD_XANCP/389-459
G4EIX1_9BACL/74-142
A1KWL2_NEIMF/11-79
D1CFU8_THET1/35-104
F3MIF6_9BACL/21-93
Q8R8A7_THETN/30-101
E9UZ94_9ACTO/42-111
F8ECK8_RUNSL/9-77
C2LYI7_STAHO/36-101
B0MPC6_9FIRM/28-101
F7S0C1_9GAMM/55-125
H8FY89_RHOMO/9-80
E5X2A9_9BACE/26-96
G9TD88_SALMO/94-164
C7PLC6_CHIPD/25-93
H1NLR7_9SPHI/22-89
F4B0E3_KROS4/18-84
F9QNF9_9MYCO/13-80
Q8DM09_THEEB/44-111
C3GNL8_BACTU/37-107
Q84J00_9CYAN/1-55
A3TGP1_9MICO/12-79
D8HJT1_AMYMU/10-75
B2UJD2_RALPJ/26-90
Q9K4K0_STRCO/56-125
D4VIH3_9BACE/26-94
E6SR54_BACT6/25-93
F3NF47_9ACTO/32-102
B5GB71_9ACTO/26-95
Q7B6W2_BACTU/31-99
D2R1X7_PIRSD/14-82
B6JAN5_OLICO/37-105
D9V6D5_9ACTO/16-82
F3ZLA3_9ACTO/26-94
E7RK96_9BACL/35-105
C1I4W5_9CLOT/19-87
B1YI78_EXIS2/24-97
A9FLB3_SORC5/26-98
E4ILA4_ENTFC/22-90
E6G5R9_ENTFL/18-86
A1SGH2_NOCSJ/30-100
F4BRG6_CARS1/31-98
A3ZAW0_9SYNE/34-104
H8ECF7_CLOTM/7-75
A3PWD8_MYCSJ/55-121
F8Y1T2_STRAG/135-205
G8R193_OWEHD/38-106
A8UK26_9FLAO/54-124
A0QPZ7_MYCS2/21-90
B1BIK9_CLOPF/133-203
I0X6D4_9SPIO/378-448
E9RWC4_9FIRM/19-87
F4CKW9_PSEUX/56-123
D6ZAB3_SEGRD/41-108
F5WAV7_STAAU/32-101
A9ZGM7_COXBE/117-187
A0FHT9_9BACT/12-79
E2ZRK2_PSEAI/14-87
Q9R379_PSESH/25-93
Q2BC17_9BACI/21-89
F4CA37_SPHS2/24-92
Q8VIQ8_MYCTU/39-107
Q1BJS2_BURCA/8-74
B5H3B2_STRCL/36-102
O25676_HELPY/41-113
G1VBT7_9BACT/9-76
B7BFR2_9PORP/26-92
D2Y933_VIBMI/95-165
Q6NCV2_RHOPA/53-123
D9VAY4_9ACTO/9-78
G7WGF2_DESOD/23-95
A6FLW0_9RHOB/31-100
A7GIT5_CLOBL/23-90
C2CC98_VIBCL/10-77
B5GMY9_STRCL/25-93
F6F060_SPHCR/27-99
E8Y9P8_ECOKO/25-92
Q2SAS1_HAHCH/30-98
G6TDR8_STRPN/135-205
C8W5U1_DESAS/74-146
G2UT70_MYCTU/100-170
F7MAK1_9BACE/15-83
C2UE10_BACCE/17-84
E6Q2X1_9ZZZZ/36-103
B1W3J6_STRGG/26-94
Q140R0_BURXL/7-74
E8YW97_9BURK/22-89
Q13LH4_BURXL/46-115
F4XR28_9CYAN/29-100
C7Q0J9_CATAD/10-76
F8B4P8_FRADG/159-229
I0KZU2_9ACTO/9-80
D7XBK2_ECOLX/94-164
G9XLN5_DESHA/18-87
B1FWX8_9BURK/76-146
F7TJD9_PASMD/8-76
D6HMS2_9FIRM/25-95
F8EZY5_SPICH/27-95
G0CU88_CORUB/96-166
F3QHD8_9BURK/69-139
A3YWC6_9SYNE/32-101
A4FPY8_SACEN/130-199
Q3K9S0_PSEPF/35-104
H7U5M7_CAMCO/20-92
E8Y432_ECOKO/379-449
E7B719_YERE1/53-123
F5SYT5_9GAMM/11-78
H8WKR6_CHLTH/321-391
H0UHG0_BRELA/23-91
A7N631_VIBHB/9-77
H8DWL7_9NEIS/11-79
H5UAP6_9ACTO/12-79
A0M2B1_GRAFK/26-96
E6VD31_RHOPX/26-95
A0K0A4_ARTS2/23-91
B7VMA5_VIBSL/71-141
E8YIG5_9BURK/13-86
H0KTL1_9FLAO/54-124
A6V3J5_PSEA7/49-117
A1WGF0_VEREI/13-86
F5VPT6_ENTSA/94-164
C6EHS8_ECOBD/379-449
D5X3E8_THIK1/29-95
G5FMA7_9PSED/99-169
C6XRI0_HIRBI/449-519
H1MQG7_9PLAN/49-118
B5H9H5_STRPR/22-92
C9Q2L4_9VIBR/95-165
D5VVC6_CLOB2/21-89
H4LU38_ECOLX/16-89
Q8A8W4_BACTN/31-101
G2SJZ0_RHOMR/54-122
B1VM89_STRGG/38-104
F1U9E2_PROAA/32-100
G6A1M8_9PROT/58-127
A9KNC9_CLOPH/25-98
F3PNH3_9BACE/22-87
C1F3F9_ACIC5/28-95
B3E7K8_GEOLS/33-101
G5FRK2_9PSED/18-90
B9XH89_9BACT/376-446
D0BIW8_BRUSS/68-138
G5NSW4_SALET/6-49
F3BHX5_PSEHA/12-85
Q13EB1_RHOPS/34-103
Q5LAS9_BACFN/24-90
F9VAG2_LACGT/228-298
G2MXC0_9THEO/24-97
B5V631_BACCE/8-76
F5MAT9_ECOLX/16-89
D5XX32_MYCTU/295-361
Q1N7K4_9SPHN/43-110
C2PX66_BACCE/12-81
A4ALS2_9ACTN/36-105
H7XGG9_CAMJU/20-92
F3PT78_9BACE/13-79
F9N291_PEPMA/155-225
A3M7X1_ACIBT/30-95
F8ZJP6_VIBCL/10-77
D1E8E4_NEIGO/403-473
H5WML2_9BURK/13-80
E3GEZ9_EUBLK/37-100
H3W761_STAEP/6-75
C7QA49_CATAD/182-255
E8W3I2_STRFA/24-91
H0JKK9_9NOCA/5-74
D6JZZ5_9ACTO/153-223
F7JP97_9FIRM/5-70
E2YGT5_ENTFL/19-91
C3G0Y5_BACTU/23-95
A6GKB3_9DELT/26-93
E6E491_PROAA/32-100
F0BII7_9XANT/34-101
C3Q8S3_9BACE/16-83
C3IBF5_BACTU/26-74
F9AI15_VIBCL/19-92
A8UPN2_9FLAO/30-98
D7X7L5_ECOLX/16-83
E8P7P0_YERPH/25-92
G9XR87_DESHA/22-95
F7KWR5_9FUSO/6-74
F7RC73_SHIFL/25-92
F9GXU7_HAEHA/393-463
F4F3T7_VERMA/9-77
H1L4T3_GEOME/346-416
E0UF92_CYAP2/32-102
G9QPY8_9BACI/54-124
H7DR94_9FIRM/20-86
B1K1W2_BURCC/278-348
F2G9Q8_ALTMD/38-105
D6YAR7_THEBD/68-133
D7C154_STRBB/28-97
F1U4Y1_PROAA/277-347
F3I015_PSESF/20-93
Q0S8U8_RHOSR/2-66
F2GEF9_MYCTU/47-120
Q47CW0_DECAR/35-104
G9JKW7_ECO57/106-176
B1KX84_CLOBM/58-128
B1KI51_SHEWM/25-93
D4UW50_ENTFL/18-86
D4WBF1_BACOV/10-76
G8ANC5_AZOBR/5-73
G2EP50_CORGT/98-168
H0I1M3_9RHIZ/35-103
H5XA72_9PSEU/32-99
C5EPM9_9FIRM/25-89
C7X5B7_9PORP/12-76
H9UR63_ECOLX/6-79
D1PMI8_9FIRM/24-93
Q6A8Y2_PROAC/273-343
G8TBR3_NIAKG/27-95
A9MU57_SALPB/6-79
A7NG03_ROSCS/308-378
F7TJR3_PASMD/388-458
D2B6V2_STRRD/18-89
Q8A3E4_BACTN/21-88
F4AJY9_GLAS4/89-159
F7Y1N5_MESOW/26-94
A0NWS4_9RHOB/43-113
F0SVT2_SYNGF/23-96
C3CGT1_BACTU/24-96
B4UTX4_BP163/12-79
G2IW23_PSEUL/53-123
H1KMM3_METEX/20-86
A7FE68_YERP3/378-448
D7K380_9BACE/23-91
Q81YQ5_BACAN/31-102
D3EJ27_GEOS4/22-90
Q0S3B3_RHOSR/26-99
F3PYP1_9BACE/10-77
A1RMD3_SHESW/25-93
F7YZP3_BACC6/31-101
I0TAW8_9BACT/57-127
F6AQV8_DELSC/13-79
D9VXW3_9ACTO/36-103
G1WP81_9FIRM/41-111
H6L1Y9_SAPGL/54-124
D8HXA5_AMYMU/85-158
G8TDC7_NIAKG/45-115
H0FJ22_BACAM/36-107
Q47X53_COLP3/29-96
B1FH03_9BURK/25-93
A7LU02_BACOV/24-91
Q667U4_YERPS/25-92
F9TT79_9VIBR/19-92
G2TF58_RHORU/8-75
E8G5I7_SALMO/25-92
C7Q4C3_CATAD/19-91
C9VM24_9RHIZ/19-86
G0DKN4_9GAMM/377-447
H4R379_ECOLX/94-164
D8S5I2_SELML/223-295
Q5FDS6_EHRRW/75-145
E2ZMI9_9FIRM/41-111
A4CNR3_ROBBH/21-90
Q9FBL1_STRCO/41-108
D1PHD6_9BACT/10-76
B8CS45_SHEPW/5-71
E0GMM4_ENTFL/19-91
H2GS96_CORDP/96-166
A6GIZ7_9DELT/20-84
B8GB80_CHLAD/26-94
C3R9J8_9BACE/26-94
H1QG63_9ACTO/105-174
B3C3G9_ECO57/16-89
B1R6H1_CLOPF/29-97
G2NFA9_9ACTO/26-101
H0EAI8_9ACTN/1-55
G2GIM8_9ACTO/31-105
D4WWV0_BACOV/6-72
E5V8Q5_9BACE/10-77
H0BQ22_9ACTO/26-100
E5TA97_STAAU/135-205
I0KZB7_9ACTO/1-66
C9PBX5_VIBFU/28-101
A7JI88_FRANO/60-130
B5SFC2_RALSL/581-651
C2XGZ6_BACCE/56-126
B7V112_PSEA8/13-80
Q317U4_PROM9/109-179
Q1YFL9_MOBAS/46-115
D6B3B0_9ACTO/32-100
Q4KGQ7_PSEF5/25-93
G0JZB6_STEMA/18-91
B1US60_BACAN/37-107
Q70LP4_PASMD/8-76
Q2A3F2_FRATH/343-413
F0A2R8_NEIME/11-79
G0BXI2_9ENTR/53-123
H5YAZ7_9BRAD/12-80
A3TK88_9MICO/7-74
C5N5Y7_STAA3/135-205
G0DF81_9GAMM/16-89
Q1ZPE8_PHOAS/17-90
Q1IN56_KORVE/33-101
C0WTG9_LACBU/156-226
Q893M7_CLOTE/47-118
D8N240_RALSL/16-88
D2ASP7_STRRD/23-90
F5QMZ4_SHIFL/1-49
Q0A857_ALHEH/38-105
F1UY14_PROAA/64-133
B7IWD1_BACC2/6-33
E4NBU1_KITSK/15-81
D7AN19_THEM3/21-88
A3VZR7_9RHOB/30-100
I0WHT2_9FLAO/28-95
B1B958_CLOBO/13-86
B0KF86_PSEPG/5-72
Q987X4_RHILO/14-79
B5H516_STRPR/69-136
F0H517_9BACT/27-97
F9Y7E3_9RHOB/424-494
E1VL19_9GAMM/54-124
G6BT27_CLODI/6-78
C6BNS8_RALP1/79-148
H1NYU5_9BACT/54-121
E8N229_ANATU/21-88
A7FUC5_CLOB1/19-90
D0ZJK8_SALT1/53-123
H0NS53_BACCE/62-132
D2MPP6_9FIRM/35-96
C3CFE0_BACTU/16-83
H1NUN1_9SPHI/9-77
C2HEM7_ENTFC/20-90
G2S3H0_ENTAL/53-123
E8QJJ6_HELP4/446-516
B2K2I6_YERPB/378-448
G2LZA2_9XANT/21-89
D3IGY0_9BACT/9-75
F0DK85_9FIRM/34-100
G9F5H2_CLOSG/14-85
RPSE_BACSU/62-132
I0HYH0_9CHLR/35-102
F3NV88_CHLPS/28-101
Q49971_MYCLE/1-67
A5UTB4_ROSS1/25-93
Q48MD0_PSE14/24-90
A6BKK2_9FIRM/34-104
F3HXQ8_PSESF/382-452
B0KNC7_PSEPG/12-80
G4HE93_9BACL/43-113
E3DTV7_BACA1/6-73
A1KUX3_NEIMF/419-489
B1M943_METRJ/18-87
F4KR94_HALH1/8-78
E3YC99_LISMN/27-75
F5X242_STRPX/135-205
G4ED23_9BACL/26-95
G0DWZ2_PROAA/64-133
F3AAT5_9FIRM/8-76
F3BNZ3_PSEHA/47-116
C1DHC5_AZOVD/31-99
C3PWE6_9BACE/28-95
C4U7C3_YERAL/96-166
D4KBR1_9FIRM/58-128
H5XSG4_9FIRM/67-137
A5WKA3_MYCTF/18-87
H0E7H2_9ACTN/6-75
D6ZER0_SEGRD/208-278
F9W1B6_9ACTO/19-92
B3PKA1_CELJU/399-469
G0GD11_9SPIO/35-103
D3FQ26_BACPE/21-88
G6GW67_9CHRO/53-128
A1ENT9_VIBCL/30-97
F2NRR5_TRES6/421-491
C0D2K8_9CLOT/5-73
A9RG56_PHYPA/345-415
H8FHM5_XANCI/14-82
B7X446_COMTE/20-86
B3A6Y1_ECO57/94-164
D2TPW6_CITRI/15-81
Q82F36_STRAW/17-85
A3Z3R0_9SYNE/63-133
B9PC00_POPTR/68-137
C0CZA7_9CLOT/172-242
Q68X68_RICTY/53-123
O69079_PSEUB/100-170
C2S4E0_BACCE/26-89
B4S4W8_PROA2/34-102
C7CYV6_ENTFL/18-86
F9UBG1_9GAMM/109-179
C2S7V9_BACCE/62-132
E3F4I8_KETVY/16-84
B9CHQ2_9BURK/10-78
B1GL94_BACAN/10-77
F0AQB6_NEIME/11-79
D5WDZ5_BURSC/14-80
F9D689_9BACT/27-97
D5VW87_CLOB2/6-74
B8F645_HAEPS/386-456
A0YTZ3_LYNSP/159-229
F6EVG1_SPHCR/7-74
A3Z1L6_9SYNE/99-169
C2YMZ0_BACCE/1-50
Q5DZG0_VIBF1/47-115
A1SFP9_NOCSJ/28-101
D9SL69_CLOC7/53-123
B0AS51_BACAN/31-99
B8KXB6_9GAMM/11-77
B6VT74_9BACE/21-87
C2CEC5_VIBCL/95-165
B0G307_9FIRM/149-219
A5VXE1_PSEP1/15-81
C2UTL7_BACCE/23-95
I0NND5_SALET/94-164
D5ZYR1_9ACTO/10-76
D7Z8Q4_ECOLX/6-79
C9YPL6_CLODR/42-112
Q59532_MYCLE/341-411
C0ZVN0_RHOE4/47-115
G5UKU8_ECOLX/16-83
B0M8Y1_9FIRM/62-132
C3RD26_9BACE/1-63
C9T8W3_9RHIZ/16-89
Q182X7_CLOD6/62-132
D3IAU1_9BACT/27-97
A9BUB1_DELAS/33-99
H1WZP8_LEUCI/3-76
D2YT00_VIBMI/53-123
G2NJ10_9ACTO/94-160
F0LFJ9_AGRSH/22-98
D7J6H6_9BACE/46-112
B5V9P4_BACCE/10-76
F8I392_SULAT/11-76
RPSB_CORDI/96-166
F3BC39_9FIRM/20-87
E7I702_ECOLX/53-123
G5NSW5_SALET/1-35
E7P462_PSESG/39-107
F3QQI9_9BACT/12-78
G4LR49_PSEAI/13-80
A0QSI0_MYCS2/12-90
B8JDV3_ANAD2/23-90
Q7M8I6_WOLSU/21-94
H4CH17_STAAU/35-105
G8B024_AZOBR/27-96
I0JNE9_HALHO/8-76
F7ZPE1_CLOAT/42-112
F3ZNA9_9BACE/22-96
H7NAI5_STRPN/135-205
E8LKX6_9GAMM/415-485
D7HDL4_VIBCL/408-477
Q48AI4_COLP3/52-122
G2HNX8_9PROT/1-65
E4F496_PROAA/278-348
G8S773_ACTS5/12-83
C8WBU8_ZYMMN/1-48
A9N5Z0_SALPB/381-451
F4KSC5_HALH1/24-92
A4F607_SACEN/38-107
I0JDL9_STAAU/135-205
A2WBJ5_9BURK/25-93
B7AD57_9BACE/25-94
F3EUR8_9PSED/20-93
D5QM26_METTR/63-130
B9BT04_9BURK/7-71
I0V4L7_9PSEU/15-83
H4LFF0_ECOLX/25-92
D4E096_SEROD/53-123
B9JB25_AGRRK/31-97
A6SZL5_JANMA/25-92
F0IU03_STRSA/136-206
A9K9U3_BURML/25-93
Q1BGY2_BURCA/120-190
H2JCU9_9CLOT/35-107
D2ML80_9BACT/183-253
C0FWB0_9FIRM/38-106
E7GT81_CLOSY/22-99
D6A6A2_9ACTO/92-161
D3CWM8_9ACTO/171-241
F3Z2Y9_DESAF/360-430
C6GH80_NOCAS/63-132
C9VDS8_9RHIZ/16-89
F1ZYZ3_THEET/21-88
E6CZG3_PROAA/32-100
E8EFI6_SALMO/381-451
G5GDD0_9BACT/19-86
Q8YIR5_BRUME/53-123
SIGZ_BACSU/6-74
E4EXM3_PROAA/38-105
E5VXC4_9FIRM/112-183
C5UPA0_CLOBO/34-104
Q470R8_CUPPJ/418-488
Q84JN3_ORYSJ/267-338
A4XSD3_PSEMY/14-82
H0FDQ7_9BURK/13-79
G0JI67_YERPE/25-92
Q0HKD9_SHESM/28-95
D1PTP5_9BACT/24-91
F4LWP8_TEPAE/24-93
C2DVE6_ECOLX/25-92
Q9PBA5_XYLFA/29-97
C6GWJ4_STRS4/5-78
D5UMV5_TSUPD/97-167
E0NJJ6_9FIRM/32-102
F0C984_9XANT/2-71
D4C1M8_PRORE/14-81
B2H8S0_BURPE/14-87
C9ZER7_STRSW/39-109
G9XM26_DESHA/31-97
D1CZD5_9RHIZ/50-120
Q72MA3_LEPIC/18-81
F3M9P9_9BACL/54-124
D6E354_9FIRM/22-90
F4MMA7_9BACT/26-90
D6UGQ0_STAAU/35-105
G2EJS7_CORGT/43-110
G8UNM3_TANFA/19-87
Q1IM17_KORVE/6-66
G2Z5A7_FLABF/22-90
D4HB67_PROAS/32-100
B8JHE6_ANAD2/18-84
D7IA04_9BACE/25-93
I0TS46_STAAU/35-105
F3JBR1_PSESX/9-75
D5QLN3_METTR/11-77
RPSD_BACSU/27-100
G2UQ76_MYCTU/87-154
B4UK08_ANASK/17-85
A8YAB5_MICAE/87-157
A0QIP2_MYCA1/86-156
Q9K9T9_BACHD/60-130
D5QX36_METTR/12-78
H2AIN6_BACAM/27-100
E5BJK3_9FUSO/27-95
C9YCR0_9BURK/23-91
H4QLQ0_ECOLX/94-164
G0UEY7_9LACT/145-215
F3QNC8_9BURK/576-646
O52607_RALSL/140-210
C0D877_9CLOT/24-92
D3F726_CONWI/11-78
A6L921_PARD8/21-88
D8NUS4_RALSL/141-211
F5XFR3_MICPN/27-95
D8SHL6_SELML/51-119
G2ZNA2_9RALS/70-140
B8DNS0_DESVM/25-90
B5MHK3_SALET/53-123
B0ALW9_BACAN/14-85
D5HCY9_SALRM/50-118
F6AE91_PSEF1/54-124
C7V0I8_ENTFL/18-86
F7N008_ECOLX/94-164
D6IDY9_ECOLX/379-449
E8TN34_MESCW/44-114
Q0HDN3_SHESM/56-126
I0S1A5_MYCXE/7-74
A6GHW2_9DELT/19-87
D9SEW7_GALCS/13-86
G9W8B8_SALET/25-92
C3EY27_BACTU/21-88
F8XMA0_9GAMM/38-106
E6K9X3_9BACT/27-95
C6IMX0_9BACE/25-94
B9KPZ5_RHOSK/18-85
Q4JTR0_CORJK/19-86
B0THL0_HELMI/1-68
C2JNQ0_ENTFL/18-86
E9S161_TREDN/42-112
A4SMU7_AERS4/36-103
F3I725_PSESF/18-85
A7AZ88_RUMGN/138-208
D9SXB7_CLOC7/37-107
E2YRD6_ENTFL/19-91
F4DWG1_PSEMN/39-107
E8QXI6_ISOPI/25-103
E5CGW6_9BACE/23-91
G2BCW9_ECOLX/94-164
C0EWB4_9FIRM/23-93
Q98DP3_RHILO/16-83
Q82LY7_STRAW/41-111
G6BID3_CLODI/36-98
B8KWN4_9GAMM/25-93
F0Q1K5_ACIAP/29-96
F5N692_SHIFL/94-164
E6PJ93_9ZZZZ/21-94
E0G841_ENTFL/135-205
B0N724_9FIRM/15-82
D5DKJ9_BACMD/14-82
F4V360_ECOLX/16-89
F5SEK8_9BACL/54-124
B8FN52_DESAA/21-91
A9GVU0_SORC5/2-48
E9V2S8_9ACTO/13-77
F4DLW4_PSEMN/16-83
G0LA15_ZOBGA/15-83
A5TNS5_BURML/445-515
B0USS6_HAES2/387-457
G2EF10_9FLAO/6-73
F8I8R6_SULAT/54-123
F1VE12_PROAA/38-105
E0U9H0_CYAP2/49-119
E8NCV8_MICTS/26-95
B3PU96_RHIE6/8-76
A3UBL6_CROAH/12-80
G0BNS0_9ENTR/414-484
G4SYN8_META2/6-73
F4H6X8_CELFA/14-81
C2WRS9_BACCE/42-112
F4FDK0_VERMA/33-103
D1BE39_SANKS/16-81
C0ZJR5_BREBN/22-90
A8R933_9FIRM/8-65
E6UZ91_VARPE/21-87
A5FAI1_FLAJ1/12-78
D4WAH9_BACOV/9-76
O32722_PAEPO/36-105
E6MNL7_9BACT/27-97
H5EK10_ECOLX/16-89
D4JZ46_9FIRM/125-195
A5ZKP0_9BACE/10-78
G0FUG9_AMYMD/29-100
C2JT31_LACRH/22-95
A5LD91_STRPN/135-205
Q4MGU8_BACCE/8-76
C6DZD0_GEOSM/87-158
C3ELN9_BACTK/26-89
B8H5K9_CAUCN/23-90
Q65HU4_BACLD/37-106
RP35_BACTK/62-132
F7K8I6_9FIRM/67-137
O32708_KLUCI/109-179
B0QDE8_BACAN/26-97
H3RYN5_STAAU/135-205
H4CEI5_STAAU/6-75
G0EUZ1_CUPNN/421-491
D5X4Z0_THIK1/115-185
B5EHF3_GEOBB/92-162
Q2J2Z4_RHOP2/53-123
I0BTT3_9BACL/26-95
C2YAS5_BACCE/19-86
D1DL59_NEIGO/11-79
Q03WT3_LEUMM/195-265
B0QTY3_HAEPR/386-456
D2QSZ1_SPILD/10-79
D9VHT7_9ACTO/32-101
D8HYM0_AMYMU/22-89
E1XR77_STRZI/135-205
A8RU98_9CLOT/10-78
E3GSN8_HAEI2/52-122
C4L138_EXISA/35-105
B2FIL6_STRMK/13-80
F6D036_MARPP/379-449
Q7MWL4_PORGI/54-124
G6UBL2_STRPN/135-205
B1J4D4_PSEPW/25-93
F2NY18_TRES6/11-77
E3J6B1_FRASU/7-75
B5GAT4_9ACTO/1-60
H8N1U3_CORCM/35-103
B4CTP3_9BACT/35-103
G4KFJ0_YEREN/96-166
Q32CU8_SHIDS/25-92
C6DLJ7_MYCTK/112-182
H8JAZ1_MYCIT/84-151
Q63JG1_BURPS/445-515
E7T1F4_SHIBO/379-449
B2UWL1_CLOBA/9-76
F2HN79_LACLV/11-77
D1CD34_THET1/24-91
F5TTU9_9ACTO/83-153
E1KU08_9BACT/9-76
E0DBY5_9CORY/25-92
E3EF75_PAEPS/20-87
D0WLZ2_9ACTO/28-95
A3T1P7_9RHOB/62-131
H7XDF8_CAMJU/20-92
C0ZAT8_BREBN/54-117
H0K3E1_9PSEU/31-100
G9XL93_DESHA/15-82
Q1K112_DESAC/33-100
B7IXR4_BACC2/14-84
G7UR73_PSEUP/28-96
D7VL34_9SPHI/10-78
Q6HFZ9_BACHK/31-102
I0LAF8_9ACTO/11-79
H1NNB2_9SPHI/29-96
E6BMU9_ECOLX/106-176
B2JMN1_BURP8/429-499
Q9ZDM4_RICPR/53-123
H1NM26_9SPHI/28-94
A6G797_9DELT/24-91
D7WVS2_9BACI/7-72
E0E197_9FIRM/151-221
A8L0M4_FRASN/16-82
G3Z228_9NEIS/25-93
C5ZCH3_BURPE/10-77
D0TRY5_9BACE/12-77
G7QZK7_MYCBO/47-120
C0LDW5_ECOLX/1-52
F7TLE4_PASMD/1-68
C9CUZ4_9RHOB/45-115
Q7NMU6_GLOVI/13-79
D3F144_CONWI/34-104
C9ZBV9_STRSW/35-102
F5ZDT2_ALTSS/11-76
I0LEL4_9ACTO/6-74
D5UJL0_CELFN/27-95
D1EDY0_NEIGO/56-126
G0PSX4_STRGR/130-200
F4XEN3_9FIRM/13-81
A0LLA1_SYNFM/201-271
H4RLP0_ECOLX/53-123
H4HPH0_STAAU/135-205
D2AXB5_STRRD/12-80
A6LSH2_CLOB8/58-128
F5KAT6_PSEAI/15-82
E7GS97_CLOSY/67-137
A6V0K6_PSEA7/15-81
Q9A3D8_CAUCR/7-73
E2NNP1_9FIRM/6-71
F0C065_9XANT/41-108
B5FRX6_SALDC/6-79
E8J671_ECO57/379-449
C9LVP8_9FIRM/41-111
H4P6H5_ECOLX/16-89
B1QHC3_CLOBO/34-102
H0DG18_9STAP/25-97
A9IKM0_BORPD/8-80
D2AT96_STRRD/86-156
F3MI34_9BACL/36-105
E3XMA8_ECOLX/16-83
H1TJQ9_STAAU/35-105
D4VFS1_9BACE/6-73
H8WDR4_MARHY/37-105
D5N5S3_BACPN/54-124
Q4QNR9_HAEI8/52-122
F0TKC6_RIEAR/21-89
A5CU06_CLAM3/37-106
I0S0B3_MYCPH/17-85
H0NLP0_BACCE/8-76
H7EVZ2_PSEST/14-80
H7DJ58_9CLOT/41-111
G7J6R7_MEDTR/280-351
D9STA1_CLOC7/21-89
E6U4B1_ETHHY/139-209
H0R0M3_9ACTO/27-96
B9J7X1_AGRRK/10-78
F4AJQ7_GLAS4/26-93
F4LM26_TREBD/42-109
E8G2A7_SALMO/94-164
G8RAW8_STAAU/26-96
B5XTM7_KLEP3/53-123
E1Q5P7_HELPP/44-116
Q3ET22_BACTI/39-110
C3ETA8_BACTK/12-76
D9UFT9_9ACTO/54-124
H4FCZ2_9RHIZ/24-94
H5X912_9PSEU/10-78
D5YKT2_MYCTU/297-347
H2GUC5_CORDP/293-363
B1FVF8_9BURK/1-37
H1XGJ4_9XANT/26-100
A0LQX3_ACIC1/14-84
G6GA61_9FIRM/67-137
D0TN91_9BACE/23-90
Q82IU5_STRAW/40-107
G8TRC4_NIAKG/31-98
Q9JXA8_NEIMB/11-79
A6VD05_PSEA7/18-90
Q6M4B0_CORGL/261-331
A6L1R0_BACV8/25-94
H2K280_STRHJ/280-350
B1CAY0_9FIRM/41-109
D5ENY3_CORAD/18-85
I0EZR1_9BACI/23-90
E0RKM7_PAEP6/19-84
G4QDY9_GLANF/40-107
H4BZJ8_STAAU/135-205
Q8EYU1_LEPIN/18-81
A3KZV9_PSEAI/15-81
G6B4U7_CLODI/18-85
A9Q6H9_PSEFL/39-107
F2ME31_LACCD/189-259
E2SW26_9RALS/73-143
C6WP72_ACTMD/29-100
B6YQJ6_AZOPC/54-124
A6GEF8_9DELT/16-84
E1M4E9_STRMT/135-205
E0Q5P9_9BIFI/238-308
Q5IM41_ECOLX/2-72
G8UPI2_TANFA/9-77
H5QX25_ECOLX/25-92
D1BG12_SANKS/283-353
B3DVU8_METI4/28-94
Q7VW35_BORPE/25-93
B5HJ63_STRPR/31-105
F0ILH8_STRSA/3-67
D4V474_BACVU/21-90
B1G1C8_9BURK/9-77
E6HLQ6_ENTFL/19-91
B2SGJ1_FRATM/343-413
G6ADU0_9BACT/11-76
E7BD66_9GAMM/305-366
A5D0H4_PELTS/23-96
C3QK54_9BACE/50-116
G2P7P8_STRVO/56-125
C2KTM3_9ACTO/13-86
A1KM41_MYCBP/295-365
B9LDE8_CHLSY/24-93
C9TI89_9RHIZ/16-89
B3HVM8_ECOLX/16-89
A5ZJD7_9BACE/25-93
E6ND06_HELPI/36-108
F9C8G2_VIBCL/19-92
C0FR82_9FIRM/65-135
D5BKF1_ZUNPS/54-124
E2XL54_PSEFL/22-89
D3HWK6_9BACT/30-97
G0FSB4_AMYMD/12-80
G9S7H2_9PORP/43-111
H1GTK7_9FLAO/7-80
Q1VYZ8_9FLAO/21-89
C6IKA0_9BACE/26-94
E6J689_9ACTO/89-159
D6TQQ6_9CHLR/36-104
A9KLG8_CLOPH/1-68
F5ZTT9_SALTU/94-164
Q9X6S5_VIBPA/90-160
H2FSR2_CORPS/60-128
E6Q045_9ZZZZ/44-111
B0QE49_BACAN/6-73
C3GXN9_BACTU/1-42
B2A2H8_NATTJ/62-132
F7RPL2_9GAMM/16-83
D8ENN1_ECOLX/25-92
A1VMP0_POLNA/501-571
H5QZ96_ECOLX/41-111
C4HXH2_YERPE/25-92
H5GFC1_ECOLX/94-164
G5GAU5_9BACT/29-99
D4V898_BACVU/23-91
D2QTF2_SPILD/25-93
F2HBQ3_BACTU/19-85
G0CUG7_CORUB/33-102
F3TZF0_STAEP/135-205
C2X1W3_BACCE/72-142
D6AI69_STRFL/12-84
E8X0P8_ACISM/22-88
Q50547_MYCTU/43-113
Q08X14_STIAD/20-86
A7UYB6_BACUN/7-79
B0U8I3_METS4/73-140
G3IUZ8_9GAMM/367-437
D6FQY9_MYCTU/34-100
D8K839_NITWC/364-434
A4NI95_HAEIF/25-92
A4G6S6_HERAR/26-94
D6ANU7_STRFL/12-81
E8UYX0_TERSS/32-103
F0NYR4_WEEVC/6-74
B2JWG9_BURP8/39-107
Q3M2U9_ANAVT/21-92
D7JZJ7_9BACE/31-99
H5TMG5_9ACTO/3-70
C0LDT4_ECOLX/1-52
A1WBL0_ACISJ/74-144
I0UI91_BACLI/140-210
F4EZJ7_9FIRM/37-107
B2V413_CLOBA/15-82
D8H5T2_BACAI/31-102
E6SGZ9_THEM7/99-167
A8RBC2_9FIRM/162-232
E4R6D3_PSEPB/31-104
D3T5D4_THEIA/20-91
D9X4I4_STRVR/22-91
A6F5C5_9ALTE/98-168
E3PSM1_CLOSD/143-213
Q1D4D9_MYXXD/24-90
H8ISG4_MYCIA/8-75
RPOE_ECO57/25-92
H3LC61_KLEOX/94-164
F5RXH5_9ENTR/14-78
D2GA89_STAAU/5-74
Q13K37_BURXL/394-464
C3CP68_BACTU/142-212
F3JVD6_PSESZ/13-82
H1YBP6_9SPHI/30-97
C9KNX0_9FIRM/140-210
A1ZFG9_9BACT/12-79
C7PDJ2_CHIPD/37-102
H4ZJJ0_ECOLX/379-449
Q82Q58_STRAW/10-81
D3VBN8_XENNA/95-165
D4IXZ6_BUTFI/142-212
Q7VN82_HAEDU/380-450
H1NUF5_9SPHI/27-95
C2Z5X3_BACCE/26-98
F3HQ80_PSEYM/20-93
H2G9V7_CORDP/68-135
D1JYN3_9BACE/26-94
G8X031_STREN/201-275
C0BS13_9BIFI/238-308
Q1QJZ4_NITHX/48-114
Q5L4N8_CHLAB/321-391
C2RC96_BACCE/62-132
D7IJS9_9BACE/10-77
A7HCH5_ANADF/52-122
C7QKN1_CATAD/87-156
E5Z4I6_9BACL/22-90
D4CG67_9CLOT/67-137
E5UPV5_9BACE/12-77
H4LHC2_ECOLX/379-449
D4V970_BACVU/54-124
E1TF77_BURSG/7-73
F7JTF0_9FIRM/5-75
E2WWT6_ECOLX/26-96
E6UH56_RUMA7/22-88
F8M3A2_MYCA0/18-87
A1TI17_MYCVP/36-104
F4LEH2_BORPC/36-104
F8J8H9_HYPSM/11-78
C9VMB6_9RHIZ/50-120
A6BAQ9_VIBPA/1-42
B9IZH8_BACCQ/36-106
D6ZV03_BIFLJ/30-98
C6W097_DYAFD/13-79
A9EC77_9RHOB/53-123
C5BV73_BEUC1/7-76
G2J956_9BURK/463-533
A5MZJ8_CLOK5/23-95
G7C3N8_VIBCL/95-165
I0KZM5_9ACTO/32-99
B8LB41_9GAMM/50-119
D5HGY6_9FIRM/22-92
H5TL06_9ACTO/29-97
Q2IDJ7_ANADE/38-108
C3KMI0_RHISN/25-93
Q12IS6_SHEDO/44-113
A8LWJ1_SALAI/14-82
H4K699_ECOLX/1-71
G0C2J6_9ENTR/414-484
A6EES1_9SPHI/15-83
E1D6F5_VIBPA/10-77
D7WFG9_BACCE/23-95
Q2BJF6_9GAMM/381-451
A9WAT8_CHLAA/24-93
Q71ZL6_LISMF/141-211
D4X273_BACOV/46-112
B2TFA2_BURPP/41-108
E5UYL3_9BACE/23-91
D4WW15_BACOV/21-90
H8ISZ3_MYCIA/20-85
C5NKA9_BURML/23-89
A9F735_SORC5/36-104
F3ECX5_PSESL/54-124
F6EXZ5_SPHCR/8-73
F4NJJ7_9ENTR/106-176
A7GGN2_CLOBL/14-87
B5S6C5_RALSL/25-93
D6AIA0_STRFL/73-144
E1CSZ0_VIBPA/28-101
D6DKE0_CLOSC/139-209
C2XY16_BACCE/42-112
C2RIG5_BACCE/14-84
C6W2V9_DYAFD/83-152
E1DI77_VIBPA/32-101
H8DMP3_9ENTR/94-164
G9C4L6_PASPE/57-127
Q4ECZ2_9RICK/37-107
E9A7M4_SALET/53-123
B7B501_9PORP/21-87
D7IJ61_9BACE/12-77
G6EFT2_9SPHN/445-515
H1UPG3_ACEPA/51-121
A8MHQ2_ALKOO/37-105
E8V076_TERSS/67-135
E6SC02_INTC7/18-80
E6TD55_MYCSR/51-120
Q24P35_DESHY/23-91
F1V7X7_PROAA/64-133
B0K2D6_THEPX/13-84
G0FUC8_AMYMD/14-82
I0WA49_9NOCA/10-77
B3HXJ7_ECOLX/25-92
D9WYS0_STRVR/62-132
G2BU46_ECOLX/379-449
E8SBQ0_MICSL/10-79
F4GSR5_PUSST/26-93
Q4MXY3_BACCE/26-97
D9WW70_9ACTO/31-99
A9B8E1_HERA2/31-104
A4VFV6_PSEU5/15-83
G8TPX0_NIAKG/25-93
H1H8F2_9FLAO/11-78
E8A493_SALMO/6-79
D6D428_9BACE/54-124
Q6NA52_RHOPA/12-79
E6LZH5_9ACTO/320-390
A6F9N5_9GAMM/24-97
H0EBF9_9ACTN/12-83
C9ZHI4_STRSW/31-102
Q1CVY4_MYXXD/40-108
Q48CL5_PSE14/54-124
F4CUF3_PSEUX/70-140
F1THM1_9CLOT/25-98
Q67Q36_SYMTH/41-111
F6B7Y8_DESCC/22-95
Q734G4_BACC1/26-97
Q81P48_BACAN/24-93
D7WBF1_9CORY/27-94
A5KHY3_CAMJU/28-100
D2PX01_KRIFD/23-92
D9TMA0_THETC/24-97
E7BD50_9GAMM/307-368
A3KUJ8_PSEAI/17-85
C1AFG2_MYCBT/295-365
H1HN43_9BACT/18-86
Q4MNX8_BACCE/142-212
D7ZIK2_ECOLX/25-92
F8AWG3_FRADG/54-121
Q2JPQ1_SYNJB/27-94
E4VZK1_BACFG/12-79
Q7NLG6_GLOVI/65-133
F2REC2_STRVP/25-92
E4M5L2_9FIRM/199-269
G9U8P3_SALMO/381-451
E4SH11_CALK2/34-104
G2FML8_9FIRM/24-92
F8YIY6_ECOLX/25-92
F9AEU5_VIBCL/10-77
D4K1W2_9FIRM/21-91
A6NQP7_9FIRM/30-98
A4TQ03_YERPP/96-166
A6F869_9GAMM/47-117
C6Z507_9BACE/25-94
H1XV65_9BACT/12-80
F9QQE8_9MYCO/10-77
F2LBQ8_BURGS/26-95
A6DHH6_9BACT/26-97
F3PSC3_9BACE/27-95
H4H7Z2_STAAU/6-75
G0JYV4_STEMA/36-105
D1ESV2_BRUML/16-89
D5UG47_CELFN/35-102
C7PQP1_CHIPD/27-94
B7B6W2_9PORP/13-80
E9UTA1_9ACTO/12-78
Q5LBB6_BACFN/25-91
H2HW37_CORDP/22-93
F5UG18_9CYAN/103-173
C6VLK8_LACPJ/34-104
E4MTD1_CAPOC/14-82
F3PR42_9BACE/25-94
G9VCW4_SALMO/53-123
C7CMW1_METED/76-143
F4DKA8_CHLPE/311-381
C5N8P3_BURML/50-118
H1Y0K7_9SPHI/27-94
F9T5Y0_9VIBR/32-101
B1HRN9_LYSSC/5-73
G7D7M3_BRAJP/12-80
Q5YYK9_NOCFA/46-116
E0UQG3_SULAO/17-88
F4C6R0_SPHS2/26-94
A3ZMW7_9PLAN/286-356
C1E4E8_MICSR/349-419
E8XS90_RAHSY/16-89
D8HP08_AMYMU/10-77
D6U072_9CHLR/16-85
F9DBL8_9BACT/10-74
C2WEJ6_BACCE/9-77
B1RE89_CLOPF/34-102
D7I8Y2_9BACE/15-84
F7YFC5_MESOW/24-92
D1AC80_THECD/10-78
F9D660_9BACT/27-97
H0BAC8_9ACTO/39-107
E4RE20_PSEPB/382-452
D5UD43_CELFN/97-170
A6SZZ4_JANMA/8-77
Q2P397_XANOM/14-81
F8FH28_PAEMK/1-67
Q26B96_FLABB/28-96
H8ED89_CLOTM/33-106
H3RK12_ERWST/1-41
A8KD53_BURPE/445-515
A1TG18_MYCVP/12-77
D7LUN5_ARALL/333-403
D6K3F7_9ACTO/282-352
G2PSB9_MURRD/21-89
C2G4M9_9SPHI/27-94
B9R232_9RHOB/437-507
D7EUF6_MYCTU/43-113
D0TC33_9BACE/26-92
B1I0R0_DESAP/38-108
B1R8D6_CLOPF/42-112
B7HJ32_BACC4/36-106
F6FZA3_RALS8/53-122
D2BRR6_DICD5/377-447
E4R4U5_PSEPB/24-90
C2UJ64_BACCE/142-212
D8HVN0_AMYMU/6-74
A8UKC2_9FLAO/21-89
G5IDW5_9CLOT/23-91
H1IFF6_9FIRM/17-85
H8EGK1_CLOTM/22-90
Q3KC79_PSEPF/15-82
F2F6Z5_SOLSS/58-128
D1JUC8_9BACE/16-84
E5WKB2_9BACI/6-74
E8TV63_ALIDB/27-95
A8EGF1_BURPE/10-77
Q2JIX2_SYNJB/68-139
A4JI08_BURVG/96-166
A3NFW8_BURP6/25-97
C8ZYV7_ENTGA/135-205
F3AVW6_9FIRM/137-207
D9XZN0_9ACTO/24-92
G7ZFW6_AZOL4/26-95
E6KU32_9ACTO/31-100
A1TDM1_MYCVP/100-167
A9VKH0_BACWK/25-96
A9YUV1_9STAP/30-100
B5HVY1_9ACTO/195-265
C0SZV3_BORBG/45-115
A6EDP4_9SPHI/25-92
B9B5Y1_9BURK/392-462
F5S166_9ENTR/94-164
C3PGU1_CORA7/252-322
A7B7L9_RUMGN/70-140
Q7X141_9STAP/27-96
B7AVT7_9FIRM/13-81
D1K6E7_9BACE/24-89
Q8EUT4_MYCPE/183-253
C0FR80_9FIRM/42-112
G7WBM7_DESOD/30-100
G0B7Y7_SERSA/96-166
A0RF00_BACAH/26-89
A4EU39_9RHOB/53-123
D6KEX1_9ACTO/4-75
D5Z9Y6_MYCTU/62-129
C9X6Z0_SALTD/53-123
D8LNI6_ECTSI/127-197
B9XCW9_9BACT/1-68
F0RAI5_CELLC/25-95
G6MXX3_STRPN/135-205
G1WMS0_9FIRM/143-213
H8BPY4_CAMJU/20-92
B3QZH7_PHYMT/29-96
A1BAS7_PARDP/9-76
D7VSG6_9SPHI/25-93
A0M0Y9_GRAFK/7-73
G8UAH1_BACCE/1-42
E9ZRJ9_MYCTU/24-91
Q217A1_RHOPB/8-75
B2TCG1_BURPP/25-94
D2S489_GEOOG/24-93
E1S5X2_HELP9/446-516
Q1LRR8_RALME/76-146
B5HU82_9ACTO/76-146
A3UV15_VIBSP/87-157
B5JPW5_9BACT/46-114
E3PM51_ECOH1/53-123
B1QRJ2_CLOBO/23-94
G8W4V3_KLEPN/53-123
E1EDL0_VIBPA/28-101
F1YMP2_9ACTO/233-303
Q7N1W9_PHOLL/25-92
Q8KQD2_YEREN/25-92
D5ERU9_PRER2/54-124
H8NJK0_RICTP/386-456
A9FKM9_SORC5/25-93
C7Q785_CATAD/15-79
Q9RIS5_STRCO/83-153
B5R101_SALEP/16-89
F6BUV6_SINMB/44-114
Q57JP8_SALCH/424-494
F4E306_BACAM/14-81
D8UN46_9MICC/55-121
A8MM86_ALKOO/45-113
D2S4G2_GEOOG/10-76
Q6AL54_DESPS/84-155
F7LMB5_9BACE/31-96
Q5QZR1_IDILO/17-90
B1IZY2_ECOLC/16-89
F0FX48_9BURK/25-93
H1INT1_9BACT/42-115
E4I1H7_PROAA/83-153
Q2W2D4_MAGSA/53-123
H0FC76_9BURK/65-135
Q0AVA2_SYNWW/14-81
D0TMI1_9BACE/16-83
B9TBS1_RICCO/25-94
D4FSH0_STROR/135-205
D5VH72_CAUST/16-86
A5W8X7_PSEP1/27-93
G4H9Q4_9BACL/6-72
I0HVV6_RUBGE/57-125
Q05SP3_9SYNE/10-80
F0DN48_9FIRM/22-95
F2AYK4_RHOBT/28-96
G9YV88_9FIRM/62-132
B0SI43_LEPBA/20-93
Q7NA68_PHOLL/13-81
A2SF78_METPP/101-171
E0DN13_9RHIZ/68-138
D0BF60_BRUSS/438-508
Q2J761_FRASC/33-99
A6ECP6_9SPHI/26-94
D0TKW2_9BACE/22-89
H3PYA7_BRUAO/68-138
Q0A7L8_ALHEH/107-177
C9XQJ7_CLODC/14-81
D5UGG1_CELFN/24-91
F9QUT1_ECOLX/16-89
Q2K6I8_RHIEC/24-90
A6GC49_9DELT/24-90
I0QMV3_9ENTR/53-123
H4BB01_STAAU/35-105
C0Q297_SALPC/16-89
Q04UV5_LEPBJ/14-84
E7G8W9_9FIRM/24-94
F9Z8E4_ODOSD/23-90
D9SPH1_CLOC7/22-89
F0N099_NEIMO/403-473
H0T7Z6_9BRAD/18-83
Q3KF55_PSEPF/1-68
E4DD87_PROAA/278-348
D6Y8L3_THEBD/135-205
A3MKD8_BURM7/39-106
F3P191_9ACTO/38-105
H5RTC4_9NOCA/13-80
D8HWS6_AMYMU/11-77
B5WCL1_9BURK/20-88
C9RQ95_FIBSS/21-89
F4QHJ2_9CAUL/29-96
A6CIS3_9BACI/22-90
F0FXQ3_9BURK/48-117
G2UVJ5_MYCTU/47-120
H6RL53_BLASD/11-78
C1EXI2_BACC3/14-84
A1WJK1_VEREI/400-470
G9SQJ0_ENTFC/20-90
D3EIY6_GEOS4/33-104
B3IJK8_ECOLX/53-123
A2W2B8_9BURK/61-127
Q2IXZ3_RHOP2/11-79
B9D5I6_WOLRE/19-91
E9WV19_ECOLX/25-92
B8L6K0_9GAMM/33-101
F1TE40_9CLOT/32-102
G0DR24_9GAMM/28-94
I0JJH8_HALHO/21-88
Q7P572_FUSNV/106-176
D5UIK1_CELFN/34-100
H3VGJ7_STAEP/35-105
H1XXG6_9BACT/24-97
F8Z128_VIBCL/32-101
F0AE45_NEIME/11-79
A1ATH4_PELPD/349-419
A0RAL5_BACAH/35-105
Q022H4_SOLUE/29-99
D7ZVQ5_ECOLX/106-176
D3Q3B9_STANL/28-95
G0PVQ6_STRGR/42-111
G6TYT0_STRPN/135-205
E9ZCP6_ESCFE/53-123
E1D5Z9_VIBPA/19-92
A3V2V4_9RHOB/66-135
H8HSC0_MYCTU/295-365
H5TJP9_9ACTO/18-86
D1ABE7_THECD/326-396
A3XX73_9VIBR/24-91
Q2UZV2_PSESX/25-93
A0RJQ4_BACAH/25-96
H4ZHR1_ECOLX/25-92
Q4L7U9_STAHJ/35-105
Q7X147_STASA/27-95
F9PBH7_9STRE/135-205
I0YQU2_9CHLO/74-144
F5R600_SHIFL/49-119
G2D537_ECOLX/53-123
A3TNP3_9MICO/13-80
Q83YI6_LISMN/34-104
F9AMF3_VIBCL/95-165
G6HL57_9ACTO/6-71
H1Y4A1_9SPHI/34-101
H3WNW4_STAEP/135-205
A4BAT1_9GAMM/31-100
D4E4Y3_SEROD/16-89
D5D9U8_BACMD/23-90
F9Z4A7_ODOSD/21-88
D2NSE1_ROTMD/227-297
H5FXS8_ECOLX/16-89
B7IK65_BACC2/19-85
B3ZSV8_BACCE/15-78
E8XQK3_RAHSY/25-92
H1WMB3_9CYAN/32-103
A9VKC8_BACWK/10-76
B8J913_ANAD2/24-95
D5N5K9_BACPN/14-82
E2NGZ1_9BACE/27-95
D9TMT6_THETC/124-194
A3RWR9_RALSL/25-93
G1VE42_9BACT/27-97
E0RCF2_PAEP6/60-127
D5SWK2_PLAL2/27-95
H1DCW5_9PORP/22-90
D4FJ23_STAEP/135-205
Q9X7L0_RHILE/17-82
C9CP54_ENTCA/135-205
F8QWJ1_ERWCR/74-144
F8EL11_RUNSL/26-91
A6VU43_MARMS/378-448
Q6LIP8_PHOPR/52-122
D3Q3S4_STANL/14-80
H4H9U8_STAAU/35-105
E1WRJ7_BACF6/22-90
F7YM19_VIBA7/384-454
G8LY83_CLOCD/27-95
A9B194_HERA2/26-95
A6SZS6_JANMA/13-86
D5TDH5_LEGP2/27-95
H8EJM5_CLOTM/56-126
E1D529_VIBPA/25-93
A7AZD0_RUMGN/19-87
A9M806_BRUC2/68-138
D5X0A4_THIK1/16-88
G2FMH1_9FIRM/143-213
H3NWD7_9GAMM/23-96
D6DDR9_CLOSC/42-112
F3H620_PSESX/17-85
H3N908_KLEOX/14-82
F6CUK5_MARPP/54-124
C3GQQ9_BACTU/21-89
G7ZSD2_STAAU/26-95
C2UAH8_BACCE/10-77
F7N157_ECOLX/379-449
B5Z3A3_ECO5E/94-164
Q0TBZ9_ECOL5/53-123
E6U1Y2_BACCJ/19-87
E8Q6M6_BLOVB/385-455
A3ZMS9_9PLAN/40-108
H2H492_CORDP/16-83
G5TK62_ECOLX/16-89
A6LCH8_PARD8/13-78
F8CD38_MYXFH/28-95
C3FX26_BACTU/36-106
H0P220_9SYNC/193-263
F8ZRI8_VIBCL/53-123
G2PB18_STRVO/20-87
Q82K07_STRAW/101-169
E8J4J5_ECO57/25-92
H2G4I1_CORDP/293-363
E5XAS8_9ACTN/19-87
Q660G1_BORGA/395-465
I0BCE2_9BACL/25-94
E6CM73_PROAA/83-153
E4DJI6_PROAA/66-133
B3JHW1_9BACE/26-94
H8WEF3_MARHY/382-452
D4FZ22_BACNA/55-125
B6J2A4_COXB2/55-125
H4L1B0_ECOLX/25-92
B9XKZ6_9BACT/24-96
Q65LY6_BACLD/6-73
G4DQ53_9GAMM/20-93
B8FLM6_DESAA/6-71
D1C9V4_SPHTD/28-97
G8UCU2_BACCE/12-75
F6AZK6_DELSC/44-112
F9R073_ECOLX/16-83
F4D0X6_PSEUX/31-98
F5SVR1_9GAMM/55-125
Q6MTE2_MYCMS/227-297
Q051X9_LEPBL/23-94
Q1GNW0_SPHAL/7-74
Q02C92_SOLUE/29-97
A9M0X4_NEIM0/403-473
B7MLT4_ECO45/16-83
A7GGC0_CLOBL/58-128
D7IL92_9BACE/22-88
A2SK25_METPP/7-75
D5YAH6_MYCTU/39-107
E2SDP1_9ACTO/26-93
F4B1M9_KROS4/11-79
Q10XS6_TRIEI/32-103
C3F744_BACTU/140-210
E5C3N5_9BACE/28-96
E4QYD7_HAEI6/25-92
C2QC59_BACCE/19-86
I0B9V1_9BACL/1-67
G9XEX3_9FIRM/199-269
G4KBB1_YEREN/27-96
B9IY60_BACCQ/142-212
D0L017_HALNC/25-95
D3LUV9_9FIRM/37-107
D9R2B8_CLOSW/167-237
G9SYQ3_ENTFC/22-90
D5Z8D1_MYCTU/43-113
G2RJJ8_BACME/28-101
E4SJK1_LACAR/137-207
B5PGL5_SALET/94-164
A4YW06_BRASO/23-91
A4G568_HERAR/33-101
I0L234_9ACTO/10-77
D1W1Z8_9BACT/10-75
Q65H81_BACLD/140-210
A9YDI7_LISMN/21-91
F4XBI9_9FIRM/6-74
H7F6I6_9LIST/138-208
D5SKY3_STRCL/12-83
F2VAJ7_MYCTU/62-129
E6PCM5_9ZZZZ/7-79
D3NTG8_AZOS1/8-75
G8NPM3_GRAMM/3-82
C4L9X4_TOLAT/27-95
RPSH_BACLI/43-113
Q819B4_BACCR/37-107
H5Y530_9FIRM/16-90
D8HXD6_AMYMU/4-70
H5KFN6_ECOLX/16-83
D6TEE8_9CHLR/26-99
E0QE14_CAMCO/20-92
D2AZC8_STRRD/10-78
Q1I5I2_PSEE4/11-76
E3BPE6_9VIBR/42-115
A6FSC4_9RHOB/9-76
H7FIC8_STASA/135-205
F2ZKI3_9PSED/28-96
F9D4G2_9BACT/25-94
B0YNE9_9ENTR/41-111
Q3EQZ0_BACTI/14-84
I1E275_9GAMM/55-123
E1I8A8_ECOLX/25-92
H8EFB6_CLOTM/125-195
F4ER40_BACAM/21-91
G2T700_RHORU/4-70
H4PKP9_ECOLX/16-89
D5DV30_BACMQ/23-91
F2MH65_LACCD/22-96
G4WVX9_9BACT/44-114
D2BF54_STRRD/39-109
F2R2Y5_STRVP/37-106
C6IL31_9BACE/32-99
A2P6D3_VIBCL/19-92
A9F8L9_SORC5/41-109
A3KIE8_STRAM/48-116
Q0F955_9RHOB/422-492
D1P220_9ENTR/53-123
A2U1T2_9FLAO/13-80
C1KVA1_LISMC/141-211
A9Z567_YERPE/96-166
E7ULZ4_ECOLX/53-123
H1CKN3_9FIRM/54-124
A4CUG3_SYNPV/11-82
H8NI65_RICTP/386-456
G2T3C5_ROSHA/12-82
B1ZAJ0_METPB/45-114
B2HFS4_MYCMM/28-95
C2CQ73_CORST/26-97
B5NQU6_SALET/426-496
F7WHQ3_MYCTC/295-365
RPOE_HAEIN/25-92
A5FWU9_ACICJ/404-474
C2H553_ENTFL/24-92
C6Z6I2_9BACE/20-89
C2PW00_BACCE/1-48
D6TSP5_9CHLR/19-88
G7QYW9_MYCBO/5-70
H0UBB4_BRELA/42-112
F8CVX2_BACTR/8-76
C6W4S0_DYAFD/10-75
B1J2G4_PSEPW/54-124
C0SZC2_BORBG/395-465
H5MJA8_ECOLX/94-164
D4G918_RIEPU/394-464
C3ENQ2_BACTK/31-99
C2BFS3_9FIRM/6-74
E1WK75_BACF6/10-77
Q1QRN4_NITHX/34-101
C6UWD7_ECO5T/53-123
D5ZT83_9ACTO/26-97
F4CCN4_SPHS2/72-140
G2EQ55_CORGT/22-89
D6V9B2_9BRAD/8-74
B1FZ26_9BURK/20-88
G0JPD7_9GAMM/388-458
A6NY62_9FIRM/27-97
H2I535_CORDP/38-106
A7VB62_9CLOT/66-136
C9U5N7_BRUAO/50-120
H1N7Q1_9PLAN/26-93
E1EI28_VIBPA/32-101
C6VVX4_DYAFD/36-103
C8PWI0_9GAMM/399-469
E3DQC9_HALPG/131-201
I0ES00_9HELI/412-482
A3KYG0_PSEAI/15-81
D0I767_VIBHO/10-78
B6AT37_9RHOB/31-100
G0DJE4_9GAMM/33-100
B9J0W9_BACCQ/6-73
B5I114_9ACTO/60-131
G2FE81_9GAMM/25-93
A6L4E4_BACV8/27-95
H4IVF1_ECOLX/25-92
B7UYY0_PSEA8/25-93
RPSG_CLOAB/42-112
Q7UQ50_RHOBA/12-85
G5IJJ2_9CLOT/24-89
F8FC69_PAEMK/21-89
A9KBU0_COXBN/55-125
F0DNJ0_9FIRM/134-204
G9VBU1_SALMO/381-451
E1D754_VIBPA/32-101
E7JXF0_SHISO/379-449
F6GAL6_RALS8/64-131
F0GIS8_9BURK/10-78
A0QNC1_MYCA1/31-99
P77927_PSEPU/100-170
Q7AKD1_STRCO/41-111
A0NW36_9RHOB/428-498
G9WMC0_9FIRM/152-222
E0DYR9_9RHIZ/68-138
F3T2R6_STAAU/26-96
C3WX07_9FUSO/183-253
H6R1W3_NOCCG/14-81
H4U9R6_ECOLX/53-123
D3E6R6_GEOS4/30-103
C4EZX0_HAEIF/9-76
Q62JV5_BURMA/117-187
Q92F32_LISIN/27-97
G9WNL1_9FIRM/33-106
B1VFB4_CORU7/29-96
D7B5D1_NOCDD/59-129
H5HQH0_ECOLX/16-89
F4FEU9_VERMA/24-90
B3CP45_WOLPP/12-80
Q9RNF0_ECOLX/94-164
Q8NSR8_CORGL/26-97
A6G3U7_9DELT/22-88
D5Y7I7_MYCTU/90-160
H1FLD1_ECOLX/53-123
C0ZJK2_BREBN/26-95
G4FP64_9SYNE/82-152
F4CVL4_PSEUX/93-160
D2F083_9BACE/22-94
G5VSW5_ECOLX/94-164
B3CB36_9BACE/54-124
A9ZW29_YERPE/20-92
F0SD45_PEDSD/10-78
Q26EA2_FLABB/27-97
H8EV48_MYCTE/297-367
D9YFC0_9DELT/355-425
H7U0F3_CAMCO/20-92
C9Z3Y1_STRSW/41-107
B2PRC0_ECO57/16-89
F1ZRU5_THEET/20-91
B8FXB7_DESHD/29-99
A6NXK2_9FIRM/8-80
D9UNQ0_9ACTO/29-98
C9WYH9_NEIM8/403-473
D7VQP3_9SPHI/10-76
D6EPB8_STRLI/21-89
D8J0K5_HERSS/20-88
G8LJ43_ENTCL/53-123
A7VHU4_9CLOT/26-94
F0HTJ5_LACDL/139-209
F2HEM3_BACTU/17-84
G2PWF8_9FIRM/20-90
G2TB06_RHORU/78-147
Q9EWE3_STRCO/54-122
E6MNF0_9BACT/25-94
B1K6X7_BURCC/394-464
B7AN39_9FIRM/22-90
E3HSA4_ACHXA/16-88
Q3HKT3_9CAUD/29-108
Q0B3J5_BURCM/9-77
G2NFV6_9ACTO/10-78
B7VL22_VIBSL/19-92
E1WWY7_BACF6/25-93
B2FPU6_STRMK/36-105
F3WVC7_9SPHN/24-91
B9B3J2_9BURK/46-116
E4FSE5_PROAA/278-348
D5W2R7_CLOB2/54-124
F0MYP9_NEIMP/403-473
G5UD24_ECOLX/379-449
F5SG49_9BACL/7-74
H1N853_9PLAN/1-61
G5GY76_FUSNP/22-91
A7IEP4_XANP2/432-502
D7CBL3_STRBB/102-172
G6E1P9_9GAMM/61-130
B0GMX3_YERPE/20-92
H2GLH7_CORDP/38-106
H1BDH8_9FIRM/19-87
D4G9R3_TREPC/23-91
I0XVV4_9LEPT/31-99
C6DUQ1_MYCTK/18-87
C9UND0_BRUAO/438-508
C6Y0H5_PEDHD/29-97
E2ZRA1_PSEAI/8-76
D0G7X4_PSECI/18-84
Y370_RHIME/11-78
C2S0A7_BACCE/10-77
A7GFX5_CLOBL/5-76
F1Y2E3_ECO57/53-123
B7HSJ7_BACC7/15-86
D6AIB9_STRFL/4-74
G9YUQ1_9FIRM/9-76
E8BUP6_SALMO/25-92
E6YPW7_9RHIZ/435-505
A4GW41_RHILT/11-77
RPOD_STAES/135-205
Q2SH89_HAHCH/37-106
D6M5K2_9ACTO/47-114
D9XVD6_9ACTO/59-130
F2AKA4_RHOBT/41-109
C8NLS1_COREF/22-89
D9R3I2_CLOSW/23-91
D4TX35_9ACTO/35-102
G0J623_CYCMS/23-90
H8YZM7_9GAMM/22-95
A9YUV3_9STAP/24-93
D5QU66_METTR/8-75
D0X2Y3_VIBAL/65-138
F3XV22_9FLAO/19-87
C2Y1H1_BACCE/19-85
F7SZT8_ALCXX/16-86
C9MQM4_9BACT/40-109
B9Y7S5_9FIRM/56-126
A2TXT2_9FLAO/54-124
F4DY31_PSEMN/14-82
E6FHY3_ENTFL/18-86
A6TKA8_ALKMQ/38-106
Q090H0_STIAD/62-130
E6JJN0_RIEAN/38-106
D4CKJ9_9FIRM/22-88
H1Y5U8_9SPHI/26-94
G4SUH0_META2/368-438
D7AXT4_NOCDD/235-305
D6H9E0_NEIGO/56-126
F6GF25_LACS5/21-89
H4UPB9_ECOLX/379-449
A9VHW6_BACWK/53-123
F1TY18_PROAA/83-153
A5ZI90_9BACE/21-88
D9Q5L4_CORP1/33-102
A3L7T9_PSEAI/8-76
G2A5I4_ECOLX/53-123
H1KQT7_METEX/432-502
E7UZT3_SALTM/6-79
H5XQJ8_9PSEU/29-96
G1Y371_9PROT/105-171
B0RWP5_XANCB/389-459
C2QU28_BACCE/9-71
F2KV99_PREDF/10-77
B9M0M6_GEOSF/353-423
D2AQV8_STRRD/10-78
F7LSQ3_9BACE/25-94
C2XCK6_BACCE/9-72
D7I932_9BACE/32-99
C9UEL4_BRUAO/19-86
Q633D0_BACCZ/15-86
Q4UM76_RICFE/53-123
F7V9F8_9PROT/421-491
A5WLP9_MYCTF/87-154
B1L1X4_CLOBM/23-94
C8S1M4_9RHOB/23-91
F4VYV4_ECOLX/94-164
C9YW91_STRSW/25-94
E4Q542_CALOW/67-137
A3QCA3_SHELP/30-97
F7TEM2_PASMD/25-92
A6NZ48_9FIRM/23-93
Q9KHE8_NOSS1/101-171
H3M506_KLEOX/14-78
B5WVN3_9BURK/121-191
D2RA76_GARV4/54-122
F0P2J5_WEEVC/54-124
A4CL98_ROBBH/54-124
E7I9X4_ECOLX/94-164
F2GPL2_MYCTU/100-170
E8B7G4_SALMO/25-92
H4LGR1_ECOLX/16-83
E1QJE1_DESB2/29-102
D5PCS4_9MYCO/9-74
D8HUK5_AMYMU/11-77
C6SLP0_NEIME/53-123
H3TGZ6_PSEAE/15-81
B5I0T4_9ACTO/12-78
Q21AP5_RHOPB/468-538
F9TYF0_MARPU/50-120
A4CNI1_ROBBH/9-77
E5U6U6_ALCXX/15-82
C8WK82_EGGLE/18-84
D5SQC0_PLAL2/41-109
G7HFN9_9BURK/448-518
D9QIH5_BRESC/25-92
G3ZJX4_AGGAC/53-123
O82848_ALCXX/77-147
A5ZR77_9FIRM/42-112
F9DWP5_9BACL/6-76
A5CNF5_CLAM3/114-184
H1B9J4_9FIRM/42-112
C3HNY7_BACTU/56-126
D7J6K3_9BACE/14-82
D5QVX0_METTR/42-107
B5GQI4_STRCL/12-82
B9E0U4_CLOK1/13-86
C3LGB8_BACAC/14-84
D7VZL1_9FLAO/21-88
D1PL94_9FIRM/131-201
E8XXQ7_RAHSY/378-448
E0I469_9BACL/30-103
F2P6G1_PHOMO/17-90
G5JTR2_STRCG/135-205
F8C1C4_OLICO/22-97
B0K9A6_THEP3/55-125
D8IBW9_BRAP9/52-122
G4EZS1_BACIU/1-61
B1G702_9BURK/7-74
H1U9M0_9BACT/17-84
G8S4P1_ACTS5/25-93
E2IHB5_9ACTO/54-121
H4BR94_STAAU/135-205
C0EZD4_9FIRM/31-101
A6LF97_PARD8/21-89
G4J3R1_9PSEU/109-178
B8FT48_DESHD/72-142
G2ZP55_9RALS/8-75
A9W2H1_METEP/8-75
B7HZN8_BACC7/10-77
D4Z5F9_SPHJU/36-104
H1GUH8_9FLAO/24-92
H9UVZ0_ECOLX/106-176
A4BF06_9GAMM/28-97
B1F0Y7_BACAN/53-123
E5W8V1_9BACI/7-69
A3PQL1_RHOS1/49-118
D5ZRB1_9ACTO/21-90
Q0I577_HAES1/25-92
D6L0A7_9NEIS/52-122
E1H882_MYCTU/40-107
SIGK_MYCSK/35-104
B0UB16_METS4/78-145
C4UT28_YERRO/96-166
H1B7E8_9FIRM/13-81
A5I4W3_CLOBH/42-112
G2PBX5_STRVO/26-94
F2KYA4_PREDF/57-127
H5YCI3_9BRAD/25-93
D1K4L0_9BACE/11-77
E8S8C9_MICSL/1-69
F7SMZ0_9GAMM/10-77
E6FRY0_ENTFL/135-205
F3JAX0_PSESX/100-170
A2S6W0_BURM9/14-87
H6QYN4_NOCCG/10-76
D7VG36_LACPN/34-104
F0PU38_BACT0/11-75
G5UXR8_ECOLX/53-123
A3UMY2_VIBSP/29-102
H4CCZ8_STAAU/135-205
C9QM81_VIBOR/25-93
H0IX54_MYCAB/33-101
G2LYN1_9XANT/12-80
F3I532_PSESF/1-62
D3AHF8_9CLOT/21-89
Q2BE18_9BACI/25-93
H8GM61_METAL/36-103
E2ZMJ2_9FIRM/58-128
H6RBN0_NOCCG/22-89
D9WVD9_9ACTO/69-139
Q396W8_BURS3/61-130
G5CK64_ECOLX/94-164
D6TV51_9CHLR/19-87
G0ARR0_9GAMM/16-89
D5VVN7_CLOB2/34-102
F0Q7A3_ACIAP/4-68
Q93JJ8_STRCO/12-81
Q21HU8_SACD2/45-116
H8G7E1_9PSEU/36-104
Q2LIE8_9CAUD/22-101
C5N8X2_BURML/35-103
H8IQW1_MYCIA/4-73
F8DWD8_ZYMMA/51-118
C8XF65_NAKMY/26-94
F9DXE7_9BACL/7-74
E3Z608_LISIO/1-60
G8TFU6_NIAKG/32-99
F9HPF8_STRMT/135-205
A6LF69_PARD8/41-108
B8GVL3_CAUCN/20-86
F9BW28_VIBCL/391-461
Q1QFK5_NITHX/23-97
F0PF58_ENTF6/123-193
C9U835_BRUAO/16-89
A8S8W6_9FIRM/24-99
F8N6D2_9BACT/24-91
F7M185_9BACE/25-94
F8EJS2_RUNSL/25-90
C8MVG4_STAAU/35-105
C7WA67_ENTFL/135-205
C0FQH5_9FIRM/25-98
Q5IQ97_9ESCH/1-71
C0D878_9CLOT/23-91
E4B4T7_PROAA/38-105
C1F8T3_ACIC5/38-109
D2S7M7_GEOOG/6-71
F9TZ59_MARPU/120-190
F4KP58_HALH1/9-77
F8BMW4_OLICM/474-544
Q7UKJ2_RHOBA/32-109
Q1BMN5_BURCA/281-351
G6S5R2_STRPN/135-205
Q73AB9_BACC1/1-67
H7NV32_STRPN/135-205
D3P6K7_AZOS1/53-123
Q939L3_AZOVI/33-103
F5JCQ7_9RHIZ/28-97
Q82U79_NITEU/24-88
D8HR52_AMYMU/8-76
B6BYF9_9GAMM/361-431
Q5QYL7_IDILO/26-94
B1V9M9_PHYAS/28-100
A6DSI7_9BACT/26-97
B0MPA8_9FIRM/9-78
B1MYH4_LEUCK/195-265
Q9FBU7_STRCO/30-96
H4A2V4_STAAU/26-96
H2JXK4_STRHJ/28-101
B5S4X7_RALSL/15-82
D8MVU3_ERWBE/25-92
F9GXI1_HAEHA/52-122
F3ACU1_9FIRM/9-75
A0Y2X4_9GAMM/11-79
C7BRJ0_PHOAA/25-92
G2G725_9ACTO/30-98
F7LDH0_BACOV/17-87
RPOD_BORBU/395-465
F8WYL4_9PORP/15-82
E2Q911_STRCL/48-121
Q5LWD6_SILPO/45-115
E7P8U3_PSESG/100-170
F0E3T8_9PSED/20-93
E7XHW4_SALMO/6-79
D7AFY0_GEOSK/49-119
G4J8I8_9PSEU/12-80
A3UP16_VIBSP/51-120
Q1GMY0_SILST/18-86
F0N3F9_NEIMO/53-123
H4WFT5_ECOLX/379-449
D6ED89_STRLI/35-103
D0K9I5_STAAD/26-96
C2R849_BACCE/1-48
Q5WVR5_LEGPL/18-91
E7G2Z2_9HELI/399-469
E8WAT9_STRFA/28-95
D0HAZ8_VIBMI/53-123
D5CXR9_ECOKI/25-92
F1W4J8_9BURK/8-77
D2B866_STRRD/12-78
E7PKW0_PSESG/25-93
B8C0J0_THAPS/66-136
C8KF18_LISMN/24-93
Q82DI9_STRAW/18-86
D3Q104_STANL/26-95
E5VPZ2_9FIRM/42-112
D6CTX7_THIS3/543-613
C0ARH1_9ENTR/20-93
Q73N10_TREDE/385-455
G7CTX0_AERSA/1-73
Q4E9H9_9RICK/49-119
E8S2M1_MICSL/11-78
C6XU99_PEDHD/10-77
A2U156_9FLAO/26-93
A7V6C5_BACUN/24-92
F9TRU5_9VIBR/26-93
E0T7R9_EDWTF/377-447
C4IDD6_CLOBU/136-206
C1M6W3_9ENTR/14-82
Q59814_STRAU/295-365
E1KPB5_9BACT/9-77
F4CNQ9_PSEUX/14-81
I0XRR5_9LEPT/24-97
Q46LX3_PROMT/69-139
G8NL16_BRUSS/16-89
F9D883_9BACT/40-110
F0RB92_CELLC/54-124
H2FS15_CORPS/42-109
G6GB08_9FIRM/23-91
F5WEP7_STAAU/35-105
D2AS44_STRRD/10-76
D2PQ84_KRIFD/6-74
B0G3T2_9FIRM/53-123
B9XTB1_HELPX/36-107
I0I565_9CHLR/23-91
Q3ICB7_PSEHT/19-88
F5SYF8_9GAMM/12-79
C8M7K4_STAAU/35-105
Q7UW29_RHOBA/27-95
B3WST2_ECOLX/16-89
E2MQS7_FRANO/60-130
C0CLC3_9FIRM/7-75
H0UAY9_BRELA/22-89
E5TAX2_STAAU/6-75
E2T4A0_9RALS/8-53
A4NRZ0_HAEIF/9-76
C0ZVH0_RHOE4/5-73
I0D1B2_BACAN/25-93
F8VIQ4_SALBC/16-89
B6W1B5_9BACE/20-88
C7LXX1_ACIFD/26-99
D8HRA5_AMYMU/9-76
D9TI93_CALOO/34-104
F0SXC8_SYNGF/75-145
F3X0Z4_9SPHN/7-74
F5LJV6_9BACL/18-85
E1THH5_BURSG/11-78
B7B6G2_9PORP/9-77
E8K1J8_9STRE/1-78
B4D7Q1_9BACT/49-119
H0FCA2_9BURK/4-81
C7PUR9_CHIPD/16-84
G0A9E0_COLFT/33-101
E7UV83_SALTM/94-164
C5NGS3_BURML/117-187
B0AKH9_BACAN/24-93
F0SB83_PEDSD/24-92
G2A2V5_ECOLX/94-164
H0KQJ2_9FLAO/11-79
G6YEN6_9RHIZ/10-78
Q1ZGS4_9GAMM/376-446
B2JLE0_BURP8/27-96
C3JYX1_PSEFS/1-68
B1ULY8_BACAN/6-73
Q8EBR8_SHEON/90-160
E7B0Q5_YERE1/96-166
E3H292_ROTDC/49-117
F0F6P9_9BACT/57-127
F3ME04_9BACL/4-71
B0RBX2_CLAMS/91-161
D0H4W1_VIBCL/32-101
C8PAI1_9LACO/149-219
B9BMF4_9BURK/41-108
Q848B1_STRHY/44-112
H1UQZ8_ACEPA/4-76
C0D9J8_9CLOT/10-78
C8ZVX9_ENTGA/5-71
G3ZVP3_AGGAC/382-452
Q2SER0_HAHCH/39-107
C9MZ09_9FUSO/159-229
B1ZDJ5_METPB/13-80
P77959_STRFL/48-121
A1UMZ2_MYCSK/25-90
E3IZW3_FRASU/66-134
F3HVY0_PSESF/15-81
A0PQQ3_MYCUA/30-97
I0KVS2_9ACTO/10-78
C3QAE2_9BACE/12-77
Q1CXJ7_MYXXD/30-97
H6LJG8_ACEWD/9-75
D0K5E2_STAAD/135-205
F0BT81_9XANT/51-119
C4PQ01_CHLTJ/321-391
F4FDU7_VERMA/302-372
F8Z5G0_VIBCL/53-123
G7FFU9_9GAMM/47-116
A7YD88_VIBVU/158-202
B7CRF6_BURPE/445-515
H3P7A6_BRUAO/438-508
B7NRF8_ECO7I/16-89
B7XSA0_BORGR/395-465
D1QMV3_9BACT/9-75
G4NS57_BACPN/62-132
Q020I1_SOLUE/9-77
D3MTP7_9FIRM/152-222
A6LHJ1_PARD8/12-76
D0AV95_BRUAO/16-89
Q985A0_RHILO/42-108
H8MSW1_CORCM/25-93
H1CKP3_9FIRM/19-85
B2TS11_CLOBB/23-93
A1IU72_PELLU/1-47
A4NCG1_HAEIF/25-92
E8TYK4_ALIDB/33-101
F5K1K5_PSEAI/12-79
Q64R77_BACFR/24-90
D7N8A9_9FIRM/37-107
H1T126_STAAU/135-205
D5ZZT1_9ACTO/41-111
A6CZ07_9VIBR/60-130
H5XJA9_9PSEU/33-100
B3WJE3_ECOLX/53-123
H0BBV2_9ACTO/19-85
C6PWA5_9CLOT/19-83
Q82EQ3_STRAW/38-104
B0NCQ3_EUBSP/27-97
Q11RR3_CYTH3/34-103
G0Q823_STRGR/98-168
C3PXV6_9BACE/26-93
H2GHT5_CORDP/293-363
G6C690_9FUSO/68-144
A5U7W0_MYCTA/43-113
D5VK56_CAUST/37-105
E8QLA0_HELP4/41-113
F9VU20_9ACTO/34-102
C9VUG6_BRUAO/19-86
F4BS67_CARS1/13-90
Q7NP54_GLOVI/121-191
F6AH46_PSEF1/30-99
G9XL12_DESHA/29-95
D3F1A9_CONWI/1-67
F2HB36_BACTU/30-101
C0A0Z7_CLOPF/41-114
H1DBT6_9FUSO/129-199
E4P8Z7_ECO8N/379-449
A5J7D6_BURML/10-77
F2JW96_MARM1/23-91
A6EN52_9BACT/1-56
F0M9J7_ARTPP/43-113
E4F4H8_PROAA/64-133
A9YDI3_LISMN/20-90
D6CYP3_9BACE/24-93
I0AG13_9BACT/31-100
G5IWI7_9ENTE/10-81
E5WGQ0_9BACI/12-79
C6J869_9FIRM/34-102
F3WWW5_9SPHN/7-72
H7C7F8_COXBU/55-125
E9SV86_COREQ/226-296
B4D7E9_9BACT/50-118
Q1CW21_MYXXD/15-88
H1Q0J2_9BACT/21-88
E8VRK2_VIBVM/390-460
C2URX4_BACCE/16-83
Q88E60_PSEPK/24-90
H3UTI2_STAEP/30-100
A0Z1H3_9GAMM/15-84
H5G3D5_ECOLX/53-123
C3DRX6_BACTS/58-125
Q0G635_9RHIZ/448-518
E2WKJ1_MYCTU/297-367
Q5IM65_ECOLX/2-72
D9Y065_9ACTO/12-80
D9Y0P6_9ACTO/59-130
F9JUK7_STAAU/135-205
B5HJF4_STRPR/13-79
C9Y9K2_9BURK/30-98
I0HIB0_ACTMI/11-77
E6TTS0_BACCJ/42-112
D5UVA9_TSUPD/49-116
F1ZEY6_ECOLX/25-97
H1Y2V9_9SPHI/29-97
C6IWD8_9BACL/92-162
H2GBR8_CORDP/21-88
E9S7E7_RUMAL/133-203
A6ELL6_9BACT/21-89
E5F124_9BACI/29-102
D7UL42_LISMN/141-211
F7RXS0_9GAMM/8-75
F3ZYK9_MAHA5/23-89
A3NJI1_BURP6/15-82
E6J3C5_STRAP/136-206
F2IK35_FLUTR/10-77
D7IUP2_9BACE/23-90
H5KKG9_ECOLX/53-123
C3JGV1_RHOER/26-99
H1IE44_9FIRM/65-135
H5RB20_ECOLX/16-89
E5VQJ8_9FIRM/23-97
H1QB00_9ACTO/23-94
C2X3A6_BACCE/15-86
C3JM18_RHOER/32-100
A8KU22_BURPE/14-79
G4ME62_9BURK/25-93
F8G5W6_PSEPU/24-90
H3ZB27_9ALTE/36-105
F8JMU6_STREN/13-84
G9TJD8_SALMO/25-92
G1VHE2_9BACT/11-77
F8G165_PSEPU/100-170
Q0RI92_FRAAA/13-79
D0TSI9_9BACE/24-90
D5EWQ3_PRER2/10-75
D3RIV0_KLEVT/94-164
A3KIN1_STRAM/5-77
D7AZM1_NOCDD/12-79
F3M9Q7_9BACL/23-92
F7QD96_9GAMM/19-88
A9BLF3_DELAS/32-101
E7S0Q5_9BURK/10-77
C2UQV8_BACCE/14-84
I0HTQ5_RUBGE/14-80
C3B8Q5_BACMY/22-90
A6V749_PSEA7/39-107
B0YNH0_9ENTR/41-111
B8GDC7_CHLAD/24-93
F2R2N1_STRVP/31-97
Q59563_MYCTU/90-160
F8A8B5_THEID/325-395
E8NBC7_MICTS/12-81
H5B094_ECOLX/379-449
C3ARR3_BACMY/15-85
C7X5C5_9PORP/21-89
B0NGF6_EUBSP/12-79
B9PFF1_POPTR/1-37
B0QPY6_BACAN/12-75
A6C7X4_9PLAN/10-83
Q08UC3_STIAD/15-76
F8KI88_STALN/6-75
D5MGA9_9BACT/23-95
E1UU30_BACAS/27-100
I0AGI4_9BACT/22-90
A3XIA8_LEEBM/24-92
D9WYQ0_STRVR/93-162
H5TWN8_9ACTO/10-78
A3Z083_9SYNE/28-99
H1MRI8_9PLAN/14-81
D5X1X7_THIK1/23-92
A9GE66_SORC5/20-92
B3J3K1_BACAN/22-101
I0WX39_9NOCA/90-160
D2PNY8_KRIFD/5-73
F3SCN0_9PROT/424-494
A5VDF1_SPHWW/8-76
D2TU31_CITRI/25-92
C9V032_BRUAO/76-131
D5YX27_MYCTU/47-120
B0KRC3_PSEPG/11-76
B5HP02_9ACTO/35-105
D4VBY9_BACVU/10-77
E1WNA4_BACF6/22-89
D0CMN5_9SYNE/78-148
E8T2F6_THEA1/85-154
B6RYI4_LISMN/22-92
F1TG23_9CLOT/56-122
A6AAM0_VIBCL/338-408
F0KXS6_YERE3/53-123
H4G2U2_STAAU/32-101
I0KQJ1_STEMA/6-72
D9RER8_STAAJ/26-96
A5CQL0_CLAM3/94-160
G7ARH1_VIBCL/32-101
D4BDP5_9ENTR/25-97
D1WN70_STAEP/135-205
F9Z7U7_ODOSD/22-88
G2ZDQ0_LISIP/34-104
E0I8K5_9BACL/36-106
E8UYU4_TERSS/7-73
F9H5L4_HAEHA/8-76
C7PMH4_CHIPD/9-77
F7KGS0_9FIRM/13-80
D3Q6E7_STANL/90-160
H8H3F3_DEIGI/55-124
E2QA71_STRCL/296-366
E0XJX4_FRAAL/1-40
F8JJZ7_STREN/12-77
F7UP67_SYNYG/136-206
F6FW51_ISOV2/11-80
E6UTV7_CLOTL/42-112
A3AGH1_ORYSJ/260-330
F8CV18_BACTR/36-106
G6ENP2_STRTR/6-81
H6CLL6_9BACL/22-94
B7V3W2_PSEA8/54-124
F2BZH0_HAEAE/25-92
D6K7Z3_9ACTO/46-114
G6YXI6_9ALTE/59-127
D0WHC7_9ACTN/16-84
Q87KM4_VIBPA/53-123
D6TZP4_9CHLR/23-94
A7AAG0_9PORP/25-93
Q5N3S3_SYNP6/95-165
H1IA92_9FIRM/24-96
F7V0X8_EEGSY/185-255
A4Y0Y9_PSEMY/10-76
G4KLS6_RICJY/385-455
B9A8T2_9RICK/11-77
G8NVL1_GRAMM/9-76
H2CC53_9LEPT/24-92
D8H493_BACAI/35-105
F8ACY3_THEID/140-211
F3FMF8_PSESX/28-97
B1UJ85_BACAN/23-86
G0FL56_AMYMD/8-76
G6DZB9_9GAMM/28-94
D7CGA7_STRBB/12-82
D5UJL2_CELFN/14-82
A7Z223_BACA2/14-81
E1QK63_DESB2/9-82
P96033_SYNSP/131-201
E6XMZ6_SHEP2/33-100
E4EHV6_PROAA/38-105
Q2L8J0_LISMN/20-90
E6EQ37_ENTFL/135-205
H1PYT6_9FUSO/91-158
D4VFN9_9BACE/19-87
G4BHI1_HAEAP/389-459
C8M0G9_STAAU/32-101
Q6QSX1_VIBPA/378-448
D8IZV7_HERSS/101-171
B4CWV6_9BACT/434-504
H9C900_9LIST/35-105
G1W969_9BACT/26-96
F0B795_NEIME/11-79
F0SQ88_PLABD/27-96
D3PXZ3_STANL/102-171
A6GGM6_9DELT/21-101
C7HEX3_CLOTM/125-195
A1T0J9_PSYIN/28-101
F2AVR1_RHOBT/331-401
D5BD69_ZUNPS/13-80
A8FFG1_BACP2/102-172
I0YFN8_9BURK/15-82
C5C444_BEUC1/11-79
C0EUA0_9FIRM/22-92
F2FLA3_SALDU/426-496
E8NAB0_MICTS/30-100
B1ZRN1_OPITP/71-141
D2PLN2_KRIFD/10-78
B8EP46_METSB/28-100
B0QCI0_BACAN/24-93
D2ZKJ4_9ENTR/380-450
H5MKG3_ECOLX/379-449
D5EK56_CORAD/25-92
B3J5E9_BACAN/10-77
B1B865_CLOBO/21-91
C0X110_ENTFL/18-86
F2CZB8_HORVD/315-385
C4ZG97_EUBR3/9-78
G2LNU4_BUCUM/374-444
Q65D80_BACLD/28-96
B4A1B4_SALNE/381-451
A7HGG0_ANADF/25-93
A0FHT7_9BACT/12-79
D5SPS4_PLAL2/23-94
F4LW22_TEPAE/21-89
B5S864_RALSL/70-140
Q81VM6_BACAN/14-77
E1T6G9_BURSG/76-146
A3RDV8_RHOOP/1-61
I0XV44_9LEPT/9-84
D6SVJ1_GARVA/54-122
H7DFI7_9CLOT/37-107
E6XRB1_SHEP2/28-95
D5DRT4_BACMQ/6-69
B0AM41_BACAN/6-73
D8N358_RALSL/19-88
E7K697_SHISO/26-96
G2UU05_MYCTU/8-73
A5GM05_SYNPW/90-160
D7J4X0_9BACE/25-90
G8NHE5_BRUSS/53-123
H5YMZ8_9BRAD/9-76
G7CET1_MYCTH/46-113
H1BR84_ECOLX/26-98
F2LKN6_BURGS/15-88
E8VZ13_STRFA/84-151
H0N6Y3_SALET/53-123
A6FYH8_9DELT/9-78
C6LFH7_9FIRM/9-77
B2V3X8_CLOBA/58-128
F3VA30_SHIDY/62-132
G6Z539_VIBCL/10-77
H1B6J4_9FIRM/26-99
A3NKC6_BURP6/1-65
D5Y4R0_MYCTU/66-133
G4ET92_BACIU/1-43
A6E7F6_9SPHI/17-83
Q2GGG9_EHRCR/51-121
Q8Y2G2_RALSO/70-140
C6DJA9_PECCP/16-82
H4YX07_ECOLX/16-89
I0BQ50_9BACL/43-113
A2A0L0_9BACT/10-77
F5LZH4_RHOSH/19-87
A0JVE1_ARTS2/208-278
H6SBG4_MYCTU/87-154
D4HDJ0_PROAS/83-153
D4S0D8_9FIRM/31-101
E4QJ07_METS6/13-80
F3I723_PSESF/15-83
F7VG47_9PROT/9-76
F3PWT8_9BACE/11-77
F4GKT3_SPICD/453-523
I0KBP2_9BACT/32-100
B1GJH0_BACAN/140-210
B7VIG8_VIBSL/380-450
E4DT06_PROAA/38-105
E5CBM3_9BACE/22-90
B7GD81_PHATC/152-229
B3HCT9_ECOLX/94-164
H8FDA4_XANCI/390-460
D2Q537_KRIFD/47-115
E1YZ83_9BACE/26-94
G6YX02_9ALTE/54-124
H5XER4_9PSEU/50-119
E2W0S0_MYCTU/39-107
Q73YY9_MYCPA/303-370
A8A1C4_ECOHS/16-89
G8MAH7_9BURK/13-86
F3P0I2_9ACTO/83-153
B1HX03_LYSSC/12-80
G6K5G0_STRPN/135-205
H5G0N5_ECOLX/94-164
C1AEL3_GEMAT/27-95
B0JTP4_MICAN/87-157
F7KGY1_9FIRM/5-75
B4RKY0_NEIG2/403-473
SIGS_STAAM/6-75
A8FB47_BACP2/25-94
Q83YI5_LISWE/34-104
G0HIA6_CORVD/42-110
E7BD38_9GAMM/305-366
B9BN83_9BURK/15-82
B9A8Z7_9RICK/10-76
D5BM73_ZUNPS/11-79
D5LUL3_9ESCH/1-60
D1NJN5_CLOTM/16-83
C7AK50_ECOLX/1-66
G4B5G5_AGGAC/25-92
D3ABM8_9CLOT/27-85
H0PBF4_9SYNC/26-94
C7Q1Q6_CATAD/15-83
G0A035_METMM/30-98
B0MPW5_9FIRM/125-195
E1YN26_9BACE/25-93
A9GGE5_SORC5/47-98
C6I5X7_9BACE/54-124
F3NKF7_9ACTO/1-67
A7BQB4_9GAMM/42-110
D3UV83_CHLTS/321-391
F1W1C9_9BURK/217-287
D3AFH1_9CLOT/41-109
H5XY31_9FIRM/42-112
D8GS86_CLOLD/23-95
A1T590_MYCVP/26-99
A5KKN8_9FIRM/48-118
H6R126_NOCCG/47-117
B8I2U7_CLOCE/35-107
B2TAA1_BURPP/14-80
E2WE02_MYCTU/29-98
G2IF78_9CLOT/37-107
F0SYM6_SYNGF/23-95
H8MWV0_CORCM/35-103
A6EI98_9SPHI/25-93
H8GNR9_METAL/95-165
D7VJG9_9SPHI/9-77
G2H960_9DELT/39-112
E8RUD8_ASTEC/10-77
B0QFV8_BACAN/1-67
H1Z8A2_9FLAO/26-96
I1DNH2_9PROT/382-452
Q2IRT3_RHOP2/10-74
E4VYB8_BACFG/21-89
I0VE11_SHIFL/6-79
B9FLV6_ORYSJ/781-847
D6HP80_9FIRM/58-128
D5WAU7_BURSC/76-146
A0QS47_MYCS2/8-74
H3MFA1_KLEOX/16-83
E2E969_LISIO/20-90
A7FXB2_CLOB1/19-87
A6EK66_9SPHI/27-95
H1S9N7_9BURK/12-77
Q1LPC0_RALME/11-75
E8VZ25_STRFA/14-81
F9SIE8_VIBSP/14-82
G5HCW6_9CLOT/140-210
E0R5V0_ECOLX/53-123
B1K457_BURCC/103-171
Q9L0W8_STRCO/12-78
D7VR26_9SPHI/15-82
B9XF52_9BACT/24-92
B2IDE1_BEII9/72-138
B2V3N4_CLOBA/23-92
B7HR01_BACC7/15-78
G8RPM5_MYCRN/30-98
D4G367_BACNA/24-92
G1UZL7_9DELT/10-80
A6EJD5_9SPHI/1-64
B5GDI7_9ACTO/91-161
B0KQX4_PSEPG/20-93
B2E5T4_STRPN/135-205
D9WT71_9ACTO/19-85
E3RA07_9LACO/140-210
B5HJW0_STRPR/29-98
E7YBT6_SALMO/94-164
Q6YN50_BACTI/62-132
Q39477_CYACA/337-407
B1BP62_CLOPF/29-97
F1TFP8_9CLOT/23-91
D4LET3_RUMC1/10-78
E8S612_MICSL/6-72
F4DAT3_AERVB/26-94
Q46PH0_CUPPJ/13-86
Q1MEW6_RHIL3/24-98
Q5L425_GEOKA/36-106
G5FDA5_9CLOT/19-91
B1J9X2_PSEPW/28-97
C4K493_HAMD5/376-446
F0LNA7_VIBFN/29-96
E1H596_MYCTU/24-91
G9EY53_CLOSG/19-90
E5CCT5_9BACE/10-77
D6E7J3_9ACTN/1-68
B2A3I8_NATTJ/42-112
F3TVF3_STAEP/30-100
H3MX80_KLEOX/14-78
Q5LAE5_BACFN/10-77
F0CD93_9XANT/60-130
E4W9Q9_RHOE1/19-86
D8KGH6_LACLN/215-285
G7ZC02_AZOL4/54-124
A7HVJ8_PARL1/422-492
E7J552_ECOLX/25-92
D7J1Z6_9BACE/12-77
E5WMI3_9BACI/24-91
G4DE40_9GAMM/385-455
E7GNB5_CLOSY/36-104
B2PU08_PROST/19-85
H5SCQ5_9BACT/27-99
B4WXE7_9GAMM/4-70
B3R207_CUPTR/25-93
A3DDU5_CLOTH/45-113
B5USM1_BACCE/37-107
D8HJU8_AMYMU/30-98
A8L9K7_FRASN/5-74
C3Q4B7_9BACE/9-77
G0FUZ9_AMYMD/31-104
Q887K6_PSESM/17-83
B7AB92_THEAQ/30-99
F5IVK9_9PORP/11-79
C7D0G1_ENTFL/19-91
E2MBV0_PSEUB/25-93
B1YY62_BURA4/38-106
A6E6P5_9SPHI/25-93
F9ZAW8_ODOSD/31-94
G7BT77_VIBCL/391-461
D9UPH3_9ACTO/47-115
A6T0K6_JANMA/12-80
Q3L888_MYCS2/5-76
F3GWR7_PSESX/28-97
B1MAH3_MYCA9/4-73
C4UP30_YERRU/379-449
F3HT77_PSEYM/17-85
B5GHR3_9ACTO/29-97
E2TX37_MYCTU/40-107
E1WRW1_BACF6/21-90
C7PP07_CHIPD/24-94
I0R0M4_9MICO/178-248
F9QL70_9MYCO/13-80
E5UDW5_ALCXX/15-80
G2K027_LISMN/141-211
C5A809_BURGB/9-77
F0AXW9_NEIME/403-473
F0RA01_CELLC/47-115
B0GTS3_YERPE/53-123
B3Z9C1_BACCE/25-93
Q0BEQ4_BURCM/26-93
G7Z3D3_AZOL4/50-120
C0Z5Z4_BREBN/12-77
G2PLN8_MURRD/50-118
G2KZ87_PSEAI/17-84
C2V0T5_BACCE/56-126
C2R4E9_BACCE/1-50
D7B0N1_NOCDD/18-85
I0XLP5_9LEPT/32-105
C3B6Z2_BACMY/62-132
G8TCY7_NIAKG/24-92
A5FNF4_FLAJ1/21-89
B2NXU9_ECO57/16-89
F7JPY4_9FIRM/42-112
Q9ZIL3_MYXXA/34-106
D4XAP0_9BURK/535-605
F3M3F4_9BACL/65-131
G6I0K6_9FIRM/22-90
C4V565_9FIRM/148-218
C2WFF2_BACCE/19-85
B3JG86_9BACE/6-74
G8SGN7_ACTS5/12-80
B0Q6D4_BACAN/31-99
C7PXY0_CATAD/10-78
E7BD68_9GAMM/309-370
A9F621_9RHOB/54-122
D9V9F8_9ACTO/9-77
B5FTR9_SALDC/94-164
E6TMZ7_MYCSR/104-171
D8GQI6_CLOLD/13-86
D4JUC8_9FIRM/125-195
A6DNW2_9BACT/11-80
C5T9E1_ACIDE/36-104
D6HR72_9FIRM/5-73
G8P074_GRAMM/17-83
E7RS98_9BACT/27-97
E7YDJ6_SALMO/381-451
H5XIM7_9PSEU/31-100
A7IFP9_XANP2/24-91
H4B0E0_STAAU/26-96
Q8EQV7_OCEIH/32-101
F2V487_MYCTU/10-76
B1FJD0_9BURK/76-146
G5TLW2_ECOLX/25-92
G7FP28_9GAMM/56-126
Q03F68_PEDPA/146-216
C6W7G5_DYAFD/12-91
Q64V39_BACFR/12-77
G8R460_OWEHD/21-88
F0S5U8_PEDSD/54-124
D1Y0T6_9BACT/27-97
G8RM45_MYCRN/12-78
Q4MUW2_BACCE/74-145
H8B2H5_CAMJU/20-92
D7IJF5_9BACE/31-101
H1E415_ECOLX/379-449
G5CKA5_ECOLX/16-89
D2PNE5_KRIFD/11-79
Q65PC4_BACLD/43-113
Q3JMM9_BURP1/7-74
Y1459_HAEIN/22-89
E4TUV1_MARTH/10-77
F8EXE9_SPICH/115-185
A4SFA7_PROVI/36-101
A8ICR1_AZOC5/21-86
Q82V82_NITEU/24-94
A8SFN0_9FIRM/126-196
G8T722_NIAKG/23-91
Q46TD0_CUPPJ/13-79
E6F664_ENTFL/19-91
A9ASW1_BURM1/392-462
E2ZKE3_9FIRM/1-68
D6Y029_BACIE/16-83
H1U4D5_9BACT/29-97
C2VGA2_BACCE/37-107
Q2NWZ1_SODGM/17-90
F6G4M0_RALS8/8-75
D8IWR0_HERSS/17-84
A0KQI3_AERHH/64-133
Q8Y0I9_RALSO/25-93
C3QA70_9BACE/46-112
H3TKI5_PSEAE/17-84
E5UNV8_9BACE/25-92
G0BLU9_9ENTR/16-89
D1PN42_9FIRM/21-92
D6RW61_BORVA/395-465
B1RCP9_CLOPF/33-100
H8GD86_9PSEU/43-113
H1ARL9_9FIRM/35-97
G2PFK7_STRVO/45-115
A4Z2Q3_BRASO/41-109
F4CBH1_SPHS2/25-92
H0RJ79_9ACTO/26-95
C9XS55_CLODC/20-90
H1G5H8_9GAMM/25-93
C3GJW2_BACTU/9-72
G6KX35_STRPN/135-205
H0PS44_9RHOO/34-101
D0DWE9_9LACO/131-201
A1WCF5_ACISJ/13-86
H1YBB0_9SPHI/30-96
B4S455_PROA2/66-136
A0L5T1_MAGSM/449-519
A7Z6T5_BACA2/140-210
Q64YB9_BACFR/12-78
F0MWG1_NEIMP/11-79
D8P098_RALSL/51-120
Q2C0Z4_9GAMM/25-93
A0M048_GRAFK/21-90
G0SLA6_VIBMI/10-77
H8NPE4_RAHAQ/378-448
F4TWL3_ECOLX/25-92
A5ZYP8_9FIRM/97-167
H1P5B5_9BACT/41-109
C3Q1U9_9BACE/15-83
A5FNM7_FLAJ1/18-84
C7LDN9_BRUMC/53-123
F3PPR9_9BACE/9-76
G7W4B9_PAETH/36-127
Q9R7I1_ECOLX/71-141
G2NXU8_STRVO/99-166
H8ES37_CLOTM/16-83
D4STF1_9XANT/386-456
D7IY47_9BACE/23-89
H2GFC4_CORDP/16-83
B0PAW9_9FIRM/9-76
A0AEU0_LISW6/8-74
A8L5M0_FRASN/27-92
A5UQ38_ROSS1/33-102
E9VYV5_ECOLX/379-449
E4Q8F2_CALH1/24-94
A4VS47_PSEU5/15-82
C3GH27_BACTU/23-95
A0LA30_MAGSM/52-123
D6Z9B7_SEGRD/52-119
E1Z0C2_9BACE/22-90
C0ZG95_BREBN/63-133
G8X953_FLACA/13-80
G5TDR4_ECOLX/16-83
G8TPN9_NIAKG/46-114
D6Y655_THEBD/29-96
E5XRI9_9ACTO/29-96
D5X6N5_THIK1/67-137
G1VG76_9BACT/10-77
G2LD65_CHLTF/268-338
A3ZI07_CAMJU/385-455
E5VCP8_9BACE/41-108
C7PH07_CHIPD/22-90
A9FVY9_SORC5/24-92
E4Q2V0_CALOW/24-94
F3SGP5_STRSA/3-67
B8I3X5_CLOCE/66-136
G8UPF3_TANFA/22-90
RPOD_HELPJ/446-516
F4QMZ7_9CAUL/20-85
G7U7Z9_PROAA/277-347
C9TGJ8_9RHIZ/50-120
B2TRR5_CLOBB/23-93
G0Q0P8_STRGR/39-110
F9CSR9_ECOLX/16-83
D5S3Z0_CLODI/20-90
A6DFR0_9BACT/27-96
A5ZGX1_9BACE/21-91
A9FTR3_SORC5/7-74
C2MZ56_BACCE/23-95
C9NMV6_9VIBR/25-93
Q46UN2_CUPPJ/11-84
Q815B4_BACCR/12-75
C6ZAR2_9BACE/22-90
B5I1J7_9ACTO/24-92
Q748B8_GEOSL/344-414
C8S0A5_9RHOB/53-123
C4WQX2_9RHIZ/32-101
F8NBS3_9BACT/8-75
B3QG21_RHOPT/23-96
B5JAB7_9RHOB/44-113
G0JU13_9GAMM/54-124
A5YJ84_PSESY/25-93
Q160Z4_ROSDO/21-89
D0MFM8_RHOM4/26-94
D3EF15_GEOS4/25-93
I1CWM6_9PSEU/29-96
E9SCW4_RUMAL/58-128
A6L121_BACV8/28-95
C3RE18_9BACE/25-92
C6VU91_DYAFD/26-94
A9RTR4_PHYPA/354-424
D7XW53_ECOLX/53-123
E4G3D3_PROAA/64-133
F3L6I8_STRPO/1-66
D7D0A6_GEOSC/62-132
G4I8Y0_MYCRH/10-76
D6DYR0_9FIRM/185-255
C2TD33_BACCE/10-77
D6JBG8_ECOLX/16-89
E7RTC2_9BACT/57-127
H3WIN0_STAEP/7-75
A6GT63_9BURK/643-713
D8E1L8_ECOLX/106-176
D0TEZ1_9BACE/25-93
B1XMU3_SYNP2/163-233
F3WWJ7_9SPHN/29-98
B8HBN8_ARTCA/44-113
G7WAA4_DESOD/24-96
I0Y681_9BURK/434-504
A5XJX7_BURML/17-83
H8KUE7_SOLCM/32-99
G8P7U0_LACLC/215-285
B9IWK6_BACCQ/23-95
B1ZQD6_OPITP/37-102
C1F7G4_ACIC5/48-116
E3EB73_PAEPS/9-76
H4GHB3_STAAU/135-205
E3GDP1_EUBLK/27-97
A9BJC9_PETMO/186-256
C9VD68_BRUNE/50-120
A0QIN4_MYCA1/263-333
B2TRK1_CLOBB/20-91
Q4QTK9_WOLPI/357-427
E2E985_LISIV/20-90
H2GW52_CORDP/22-93
Q9I222_PSEAE/15-82
E4TUY3_MARTH/12-79
G7STS6_PASMD/53-123
F0SXU3_SYNGF/10-77
A9FYQ4_SORC5/133-203
E7WMB6_SALMO/6-79
F2H3N7_BACTU/2-66
I0BQ51_9BACL/62-132
F0KD95_CLOAE/145-215
Q3ZZU9_DEHSC/287-357
B2TCR8_BURPP/26-95
Q1I534_PSEE4/12-79
H1Y796_9SPHI/31-98
D3R618_BIFAB/87-155
A6EPT5_9BACT/11-79
C3CE70_BACTU/6-84
Q89YM6_BACTN/17-87
G4DIP6_9GAMM/21-91
E7GNZ0_CLOSY/14-85
F2R7Q8_STRVP/101-171
B8KEK7_VIBPA/386-456
H0USU1_9VIRU/24-84
H1ASE2_9FIRM/12-72
A5UEA8_HAEIE/25-92
G0DZ14_ENTAK/94-164
F2LNS5_BURGS/570-640
H8NS42_RAHAQ/16-89
D7VT79_9SPHI/25-91
E9RXW6_9FIRM/14-81
B4W8A7_9CAUL/24-93
D1F230_BRUML/16-89
H5NWB3_ECOLX/26-96
E7RXV3_9BURK/550-620
F0KQQ4_YERE3/16-89
F9LJR5_STAEP/30-100
F2PBK5_PHOMO/53-123
F4CRS6_PSEUX/83-150
E6UL50_RUMA7/57-127
E8BRP2_SALMO/94-164
A1R2U8_ARTAT/38-107
E1YY14_9BACE/11-77
C2QX76_BACCE/46-116
D7JP91_ECOLX/25-92
E4JCE9_ENTFC/22-90
D5DIT5_BACMD/21-91
B5ZKA0_GLUDA/11-82
C9LRB9_9FIRM/39-108
F6GJH5_LACS5/16-82
Q9HYJ5_PSEAE/13-80
E6NZ24_ECOD1/6-79
C2IM63_VIBCL/19-92
A0XY53_9GAMM/24-93
C8WIZ6_EGGLE/29-94
B0H7Y8_YERPE/16-89
E5C7A2_9BACE/6-73
E8RRU4_ASTEC/25-93
D7K695_9BACE/25-94
D8LNI4_ECTSI/304-374
F4LVI1_TEPAE/59-129
D5YGQ0_MYCTU/155-222
B2T3T4_BURPP/118-188
A5CZY7_PELTS/27-96
H6M1I8_FRATU/343-413
F0AU65_NEIME/53-123
D5BBL1_ZUNPS/21-89
E4LZC9_9CLOT/12-72
A6WBB3_KINRD/31-96
D4GD64_PANAM/53-123
Q5YVY4_NOCFA/10-77
G0FXM4_AMYMD/54-127
D3Q8A1_STANL/49-119
D8D7Y6_COMTE/1-71
D6YE41_CHLT5/321-391
I0WKN2_9FLAO/26-93
I0JVS8_9BACT/44-114
D2F8X3_STAAU/35-105
E7J7T4_ECOLX/94-164
H0TRX6_9BRAD/1-50
E3JD60_FRASU/21-89
P77906_MYCTU/112-182
H4WRX4_ECOLX/16-89
G7F7L1_9GAMM/12-85
C8TFY9_ECO26/94-164
H4YJP0_ECOLX/94-164
E4VZY1_BACFG/25-94
E4NJT5_KITSK/17-83
B2G6Z8_LACRJ/147-217
E5C8Z1_9BACE/9-76
F7PEW1_MYCPA/10-79
H7MBT0_STRPN/135-205
E2T2R6_9RALS/142-212
A3T1N7_9RHOB/426-496
B2IC97_BEII9/28-105
G6ZNX1_VIBCL/53-123
Q2IHI0_ANADE/23-91
F2KXP9_PREDF/11-76
Q0TGS3_ECOL5/16-89
D6E6U8_9ACTN/14-83
F9AR21_VIBCL/19-92
G7FP69_9GAMM/10-78
A5EEN8_BRASB/8-74
A8I6M5_AZOC5/24-91
Q8A5P0_BACTN/20-88
Q15I95_9BACT/10-79
C6J3B5_9BACL/43-113
D7K301_9BACE/11-78
H1HWB3_9FIRM/5-75
H1NUK1_9SPHI/19-87
B5HL32_9ACTO/38-107
Q01PL2_SOLUE/15-83
D6Z4E2_DESAT/33-106
E9CN52_9ENTR/373-443
B1KFA5_SHEWM/1-53
H1G3F3_9GAMM/56-126
F8DWG4_ZYMMA/57-127
B1UMB1_BACAN/1-67
C8AH50_STAAU/26-96
E4M2A8_9FIRM/55-123
H8JDP0_MYCIT/43-113
C2FVV7_9SPHI/35-110
B4RPN4_NEIG2/11-79
A6L014_BACV8/10-76
H5V0Z1_ESCHE/16-89
H1NQK7_9SPHI/22-90
G2RQ85_BACME/1-53
Q39ER9_BURS3/15-81
A1U2X2_MARAV/36-104
G0KZU8_ZOBGA/9-77
Q1KT20_9BACL/37-105
H5TS07_9ACTO/104-174
D7VHS5_9SPHI/24-91
A7JHR0_FRANO/343-413
H5U0P4_9ACTO/29-97
F2AYQ0_RHOBT/24-92
H1XY65_9BACT/48-118
H2K0D7_STRHJ/92-162
C0N575_9GAMM/373-443
B2ULF1_AKKM8/46-117
E8X489_ACISM/328-398
C5CSL3_VARPS/24-90
H1JUB0_9MYCO/265-335
D4X1V3_BACOV/22-90
F7LJS9_9BACE/10-77
G7U1W0_CORPS/36-107
D7RJY1_9PSED/382-452
C6IK03_9BACE/25-93
I0TYJ5_STAAU/32-101
A3HTV8_9BACT/27-97
G8LZC2_CLOCD/21-91
E3I734_RHOVT/463-533
H0SIP0_9BRAD/53-123
B3WLD8_ECOLX/379-449
Q7M7J2_VIBVY/20-93
F0FUH3_STRSA/28-94
A8TW55_9PROT/6-76
C2LNY8_PROMI/53-123
F0J547_ACIMA/45-115
Q0AT20_MARMM/36-105
A4IM16_GEOTN/62-132
B0A679_9FIRM/20-89
F0A8E6_NEIME/11-79
G5GTH4_FUSNP/184-254
H1N5S0_9PLAN/37-105
D3E7E0_GEOS4/36-105
Q08U01_STIAD/59-127
Q07U85_RHOP5/41-109
A6CU12_9BACI/62-132
H6U4I6_SALEN/94-164
Q32BQ0_SHIDS/379-449
D4MVA8_9FIRM/9-77
Q1PAF8_PSECL/10-75
A8SX45_9FIRM/15-83
D9WAB1_9ACTO/68-134
C2MW83_BACCE/14-84
D0DMH4_9LACO/131-201
E1DM10_VIBPA/386-456
H3SGW0_9BACL/14-82
D4WI66_BACOV/23-91
H0JYV8_9NOCA/22-90
D0G7X8_PSEVI/74-140
H1YE30_9SPHI/27-94
F5IZG6_9PORP/20-87
F8QWJ8_9ENTR/74-144
B7H719_BACC4/15-86
B1B4H2_ECOLX/1-60
D6TMJ0_9CHLR/19-89
A3HXV8_9BACT/5-76
B7VK60_VIBSL/96-166
A4XGQ9_CALS8/20-90
H1MYV8_9PLAN/30-100
D7IL49_9BACE/25-93
A3WE79_9SPHN/23-90
E9XHB7_ECOLX/94-164
F9D3I2_9BACT/11-78
A3SUB5_9RHOB/10-77
E5YZT1_9BACL/30-103
G6HMV3_9ACTO/13-81
C2VS21_BACCE/1-67
G0SK92_VIBMI/25-93
D5WSR2_BACT2/11-79
B0T2B0_CAUSK/1-58
F0SIA4_PLABD/23-91
F7KAY4_9FIRM/21-88
H4QLF4_ECOLX/25-92
B4RH38_PHEZH/8-73
B1ZCL7_METPB/73-140
C2UK40_BACCE/21-93
C8KJC8_STAAU/135-205
F0D6Z3_STAAU/35-105
C7PM46_CHIPD/28-94
B7JN17_BACC0/140-210
H3SVY8_PSEAE/17-84
C6L2K0_RHOOP/224-294
A0JRT1_ARTS2/31-101
A9HQB3_GLUDA/21-91
C9XY82_CROTZ/25-92
H1J7J6_9FIRM/21-91
A5I575_CLOBH/14-87
D5Q202_CLODI/42-112
D6KDV1_9ACTO/37-105
E6G6G8_ENTFL/24-92
C4F6X1_HAEIF/25-92
D3I1X0_9BACT/91-160
D4KRP7_9FIRM/42-112
D6YT87_WADCW/317-387
D7C020_STRBB/26-94
B1JJF2_YERPY/96-166
F9DSD7_9BACL/28-95
D6AIX8_STRFL/108-178
F5KVW8_PSEAI/18-90
A0R9T3_BACAH/14-84
H0U6M8_BRELA/22-90
C1FU28_CLOBJ/19-83
C9PBN2_VIBFU/29-96
F4LSZ8_TEPAE/141-211
E9CKF6_9ENTR/96-166
E4TVJ5_MARTH/24-92
G7CI85_MYCTH/24-91
Q5HND6_STAEQ/6-75
E5UTH9_9BACE/12-77
F9D0N2_9BACT/39-106
E8WQL0_GEOS8/93-163
F2ZD04_9PSED/15-83
I0SG98_STRCV/136-206
B1UXK7_BACAN/36-106
E8T6A8_THEA1/329-399
F2AW95_RHOBT/380-456
E2U1V8_MYCTU/112-182
B4U904_HYDS0/46-115
B2PZ66_PROST/92-162
H0NQR5_BACCE/34-104
B3CMC4_WOLPP/53-123
E1CXQ3_VIBPA/386-456
Q2N829_ERYLH/24-93
A3KTB6_PSEAI/15-82
G3Z440_9NEIS/410-480
F3CZ39_PROAA/83-153
D2B119_STRRD/27-94
D6U7R6_9CHLR/17-85
H5TCS8_9ALTE/1-47
E9UNN9_9ACTO/10-80
C2MHD9_BACCE/10-77
E4Q4I5_CALOW/33-103
F6DAX2_THICA/54-124
B4D2X7_9BACT/32-101
F0BD37_9XANT/29-97
F4X9G9_9FIRM/12-80
E6RJ23_PSEU9/56-126
A3SVE0_9RHOB/48-118
E8AVK7_SALMO/381-451
Q9RKV3_STRCO/26-95
E6JA39_9ACTO/44-112
C5UW77_CLOBO/12-74
D4WDI4_BACOV/10-78
D4RF33_ENTFC/22-90
H1SEP3_9BURK/13-86
D7K941_9BACE/23-90
B2FHT2_STRMK/16-84
F2HDR1_BACTU/1-48
B1BCA9_CLOBO/18-84
A9GRI2_9RHOB/23-89
A2PRR7_VIBCL/391-461
C7RA48_KANKD/25-93
C3WBM9_FUSMR/44-114
C3L7J4_BACAC/23-95
E9SNK3_CLOSY/14-81
C5C9M3_MICLC/23-93
E6D346_PROAA/66-133
E4QDJ1_CALH1/40-110
H1BLI1_9FIRM/31-112
H3SIS7_9BACL/24-92
C3FRM2_BACTB/15-86
G2Z908_LISIP/141-211
E7GFR2_9FIRM/15-83
C0VGY4_9GAMM/391-461
E3FZU0_STIAD/28-96
C1HW44_NEIGO/56-126
E5CRR4_9STAP/135-205
H6M9H8_ECOLX/16-89
O08372_ENTCL/110-180
D3AF43_9CLOT/14-82
B0PHQ8_9FIRM/22-94
B0TNW3_SHEHH/56-126
G4EKR4_9BACL/36-105
B0UKM3_METS4/72-138
I0HT10_RUBGE/7-77
H1ZD94_9FLAO/12-80
Q5IQ83_9ESCH/1-59
G7UBA7_PANAN/53-123
F9LBN4_STAEP/135-205
B5GUA2_STRCL/106-176
B9J7C9_AGRRK/14-81
C7PLP7_CHIPD/26-93
Q81LU5_BACAN/140-210
Q6HKK7_BACHK/23-95
F2AZC8_RHOBT/14-82
F4KQ05_HALH1/23-91
I0V740_9PSEU/235-305
E6XPP0_SHEP2/61-130
E8DT68_SALMO/381-451
A6EQM6_9BACT/10-78
Q7V7G2_PROMM/43-113
D7ILS6_9BACE/9-75
E4RS18_LEAB4/28-95
F9PLY2_9ACTO/53-122
B7B5G7_9PORP/13-81
E2NZQ4_PASHA/15-82
F3E2E1_9PSED/15-83
A0PVW3_MYCUA/84-151
A4BWD6_9FLAO/54-124
H4L6W3_ECOLX/16-83
D9UYZ5_9ACTO/9-78
D0I4M6_VIBHO/25-93
H7Z7Q2_CAMJU/385-455
E6TH17_MYCSR/36-105
D9TN86_THETC/9-76
A6DNG5_9BACT/27-99
C6IHP5_9BACE/17-83
E7HCB0_ECOLX/25-92
D6A3A4_9ACTO/31-105
G6HHN3_9ACTO/160-227
H0E9P4_9ACTN/156-226
A4YRF6_BRASO/10-87
D6GS17_FILAD/139-209
G8EMM9_ERWCA/74-144
Q97I83_CLOAB/24-95
C3JTQ2_RHOER/14-82
D4S7D2_9FIRM/34-103
A1R0V8_ARTAT/19-87
D0X783_VIBHA/405-475
A3SWM8_9RHOB/10-78
H0BG85_9ACTO/1-48
G7MCN1_9CLOT/54-124
H0NGD2_BACCE/25-96
D4IZ40_BUTFI/52-109
Q17WS9_HELAH/44-116
B8FXB0_DESHD/14-82
D5V5D8_ARCNC/391-461
B1C3S7_9FIRM/24-93
E4VS80_BACFG/9-75
E2E984_LISIV/20-90
Q0SAI8_RHOSR/32-100
B3QQE5_CHLP8/34-102
E2SQ02_9FIRM/10-74
C1B108_RHOOB/26-99
E0SE58_DICD3/26-94
D1EJQ6_9RHIZ/16-89
A8EBH6_BURPE/25-93
E2KJR1_ECO57/6-79
Q92N51_RHIME/14-81
B9CM06_9ACTN/75-135
C2TGL5_BACCE/1-47
Q126J5_POLSJ/35-103
A3LI30_PSEAI/383-453
A1T7X4_MYCVP/245-315
A8FY70_SHESH/20-87
C4FQI3_9FIRM/41-110
F5K4N2_PSEAI/25-93
H1KKG5_METEX/32-98
A7GSY8_BACCN/140-210
C3A480_BACMY/23-95
G2D258_ECOLX/25-92
D1BCR6_SANKS/8-75
D4WLC7_BACOV/12-77
E3J8P8_FRASU/9-77
H1Y7L7_9SPHI/30-100
I0UBZ9_BACTR/144-214
F7JJD3_9FIRM/19-87
D2BX34_DICD5/16-89
C2IX72_VIBCL/53-123
D3P658_AZOS1/53-123
D6EEI1_STRLI/163-233
E4JD16_ENTFC/20-90
G6XUC0_RHIRD/1-60
A2PQG8_VIBCL/32-101
D2B167_STRRD/160-230
D3ILT4_9BACT/10-77
F4A9S7_CLOBO/72-142
F5LT19_9BACL/12-79
F8WYS9_9PORP/10-77
I0S1E2_MYCXE/294-364
E9DKE8_9STRE/135-205
B4SMM8_STRM5/13-80
C6RNB0_ACIRA/57-127
B5IIC6_9CHRO/90-160
Q8KNS3_BACTI/19-85
E2YU95_ENTFL/19-91
C3PXS6_9BACE/10-76
F5KV29_PSEAI/30-96
D6TG28_9CHLR/13-79
E5QUY3_STAAH/135-205
G8TJQ6_NIAKG/27-95
E1JAA4_ECOLX/6-79
H8DSM6_9ENTR/53-123
B0NBC7_EUBSP/138-208
C0AMP5_9SPIO/45-115
C7PZU2_CATAD/9-75
A2BZ14_PROM5/102-172
D8H8N4_BACAI/72-142
D7N1X6_9NEIS/53-123
E7ZIC9_SALMO/53-123
G2DAB8_9GAMM/44-112
E9RW96_9FIRM/67-137
H1QMQ3_9ACTO/9-75
Q55525_SYNY3/113-183
F8F3G2_SPICH/344-414
D7IPG9_9BACE/10-77
A3TX09_9RHOB/53-123
C3GXC9_BACTU/1-71
A1V7C4_BURMS/246-316
A4T6P5_MYCGI/12-78
F3S776_9PROT/10-78
E3J580_FRASU/49-115
D7HWI4_PSESS/15-82
F0SFR9_PLABD/52-121
D2QKL2_SPILD/39-106
E4N4M8_KITSK/6-75
F3VIB7_STRPN/135-205
A3DIG7_CLOTH/24-92
B5HKZ1_9ACTO/20-89
Q9RCH9_AZOVI/25-56
G8VL11_PROAA/273-343
I1D3V1_9PSEU/206-276
E3J1S9_FRASU/8-75
F8EC57_RUNSL/80-148
B2H9I9_BURPE/10-77
C7HWR5_9FIRM/102-175
D7AS58_THEM3/36-106
D6EMW5_STRLI/56-125
A2S293_BURM9/117-187
Q9ZIG9_PSEAI/39-107
I0SF29_STRCV/3-67
B6W4H4_9BACE/27-95
H7SJI0_CAMCO/20-92
C8WQ87_ALIAD/54-124
F0SHL3_PLABD/29-97
F5Z775_ALTSS/22-89
H4Z1A1_ECOLX/379-449
F0DHT2_9FIRM/66-136
F0EFG8_ENTCA/10-81
B1XVY8_POLNS/665-735
F3AXL0_9FIRM/48-118
G6X232_MYCAB/11-75
E7BD57_9GAMM/309-370
Q26E43_FLABB/45-113
F5L913_9BACI/42-112
C0C441_9CLOT/9-76
A9YUT0_9STAP/28-98
H1R153_VIBFI/25-93
C7JXE9_ACEPA/17-84
F6ERX3_AMYSD/5-71
C9XN13_CLODC/62-132
E4DGN8_PROAA/32-100
H5D8D6_ECOLX/379-449
H3UT92_STAEP/135-205
F3ZTJ4_9BACE/54-124
D6TPM0_9CHLR/100-170
A7JVA6_PASHA/8-76
Q5IIJ3_ECOLX/33-103
F2AND8_RHOBT/32-109
E7A875_HAEIF/52-122
I0H4Y2_ACTMI/42-111
C7Q451_CATAD/10-78
F2IC29_FLUTR/9-76
E9VRY9_ECOLX/25-92
H1DHF3_9PORP/54-124
F3NXM4_9ACTO/32-100
C6WFM9_ACTMD/51-120
E8E326_SALMO/25-92
I0K3G6_9BACT/28-96
B5YRA7_ECO5E/379-449
G0L7U3_ZOBGA/54-124
E4RU85_LEAB4/23-91
B2J640_NOSP7/33-101
F1BCF6_PSEFL/22-89
A6C539_9PLAN/5-73
Q1V649_VIBAL/53-123
E8DR24_SALMO/6-79
E8ZLG2_CLOB0/23-90
C0QFM1_DESAH/34-104
E0RBY9_PAEP6/19-87
E2VQ10_MYCTU/22-89
A4G4Q0_HERAR/13-86
A8GZU2_SHEPA/6-74
E4Q332_CALOW/20-90
I0H5B2_ACTMI/11-78
G0Q895_STRGR/72-142
F7VEQ3_9PROT/51-121
H1QB58_9ACTO/28-94
H5IJZ2_ECOLX/16-89
H7DDG9_9CLOT/41-111
A6EJT7_9SPHI/17-85
H3SI40_9BACL/21-89
A3TJR3_9MICO/313-383
Q5IM69_ECOLX/1-69
Q8F9M6_LEPIN/12-81
A9DPN0_9FLAO/41-109
G2E2E2_9GAMM/384-454
G5CKA4_ECOLX/94-164
E2NN61_9BACE/10-77
C2HA56_ENTFC/136-206
D4XI32_9BURK/8-76
B0NCE8_EUBSP/42-112
E6PJ70_9ZZZZ/36-106
D1DZK0_NEIGO/11-79
A9B1W5_HERA2/35-104
A6W2P2_MARMS/32-102
Q1ZX38_PHOAS/47-117
B1ML76_MYCA9/29-96
A6XUU1_VIBCL/32-101
F4E7F1_BACAM/62-132
Q3BQK8_XANC5/16-85
C5TIU5_NEIFL/53-123
D4DTJ1_NEIEG/54-124
B0JMU0_MICAN/48-116
A4XGR3_CALS8/34-104
D4FY82_BACNA/8-76
Q65P51_BACLD/23-90
F0A4D4_NEIME/403-473
F0Z0L0_9CLOT/22-92
C7JHF7_ACEP3/4-76
C9KNS9_9FIRM/41-111
A0LVM5_ACIC1/180-250
F5TV97_9ACTO/32-100
Q8DL79_THEEB/186-256
C6NRS4_9GAMM/384-454
E3FJR4_STIAD/48-118
A7V4Y9_BACUN/12-77
F2H828_BACTU/15-85
Q49Y04_STAS1/135-205
D5SPK2_PLAL2/383-461
G5R4P0_SALSE/94-164
G5IBQ6_9CLOT/13-80
I0WJ32_9FLAO/18-86
Q59371_ECOLX/369-439
Q2JMC5_SYNJB/80-150
D1BAR5_SANKS/39-107
C6UL64_ECOBR/16-83
A5EUA6_BRASB/23-98
C5UZG0_CLOBO/141-211
B8EP25_METSB/6-72
C6Z6S3_9BACE/27-93
H1Q0S8_9BACT/57-127
I0BMA0_9BACL/6-73
C0E9G7_9CLOT/19-87
F7MAD5_9BACE/23-91
H0TPW6_9BRAD/15-82
E4G3L6_PROAA/278-348
F2F0N4_SOLSS/13-79
G2IGS6_9CLOT/117-187
G1XXS1_9PROT/22-100
C2FVF8_9SPHI/10-76
A6DZ57_9RHOB/53-123
Q0TER5_ECOL5/25-92
C6CLT5_DICZE/94-164
C1DAP5_LARHH/53-123
D6M2U8_9ACTO/33-101
D7CHY9_STRBB/20-89
H5AYQ5_ECOLX/94-164
E7RJ91_9BACL/7-75
E3IXQ2_FRASU/14-82
FLIA_ECOL6/16-89
Q5E308_VIBF1/25-93
E4FJB9_PROAA/83-153
G2PN02_MURRD/27-96
I1MA01_SOYBN/270-340
H9CDQ4_9LIST/43-113
C0FW65_9FIRM/58-128
C6GNL4_STRSX/138-208
H5LMZ6_ECOLX/16-89
Q3ATC9_CHLCH/14-83
D0IC84_VIBHO/1-74
C9ZDK8_STRSW/67-137
A6EG92_9SPHI/12-77
E6S4I4_HELPF/445-515
H5WI66_9BURK/104-174
C6IFD5_9BACE/12-77
Q71S11_PSEFL/382-452
F3DQI4_9PSED/15-82
B5YDI5_DICT6/24-90
D2R043_PIRSD/17-85
H5KXM7_ECOLX/94-132
C3X6Q9_OXAFO/8-77
H5M5F7_ECOLX/94-164
C6WH18_ACTMD/22-88
I0ZWC9_ECOLX/40-110
F4G9L8_ALIDK/6-71
D4BXH9_PRORE/53-123
H5NQQ2_ECOLX/6-79
G2LCW5_PSEAI/12-79
D4DQB5_NEIEG/12-80
F9AMD5_VIBCL/391-461
E5WVW7_9BACE/10-77
C2XZH6_BACCE/56-126
Q9KYF3_STRCO/138-207
F2K393_MARM1/26-94
G0EYP5_CUPNN/8-83
Q39515_CYACA/356-426
Q6TE10_FRASC/36-106
H5GTL2_ECOLX/16-89
H3W4Y0_STAEP/30-100
D9V3G5_9ACTO/27-98
G8AUS4_AZOBR/9-76
B4DA42_9BACT/12-85
D3Q4S8_STANL/19-86
Q9ADU8_PSEUB/25-93
F3MRT1_LACRH/52-122
A6SX54_JANMA/13-79
A6X6F1_OCHA4/35-104
Q67KL8_SYMTH/27-95
F2B9G1_9NEIS/12-79
C6LEZ1_9FIRM/19-87
D9N914_STRPN/135-205
E9WWY3_ECOLX/16-89
D1YAH4_PROAA/32-100
A5UX09_ROSS1/22-90
A3I5L0_9BACI/5-73
B0NYG9_9CLOT/22-90
E4T6D3_PALPW/25-94
G4AK01_AGGAC/382-452
Q2B4N3_9BACI/42-112
E8V9M4_BACST/43-113
Q21QW1_RHOFD/29-96
F1VDD8_PROAA/64-133
C7NLN9_KYTSD/17-86
E6TTS1_BACCJ/61-131
F9YBN4_9RHOB/25-92
A7A8J2_BIFAD/11-79
H1CUQ9_CLOPF/21-95
D6D3F4_9BACE/25-93
Q0IDY7_SYNS3/104-174
D0TET6_9BACE/22-88
Q5WU85_LEGPL/384-454
D5D9Z0_BACMD/34-104
C6Y3L0_PEDHD/27-94
A8FZ35_SHESH/33-101
B5JK88_9BACT/26-95
B6V2Z3_BPSP1/55-125
F0K9C3_CLOAE/13-86
B1GJL8_BACAN/53-123
Q4K901_PSEF5/18-85
G8RKH3_MYCRN/42-109
Q4QN15_HAEI8/389-459
G4SZY6_META2/30-98
B1I3C9_DESAP/77-147
E4T4B1_PALPW/25-96
Q1V0E4_PELUQ/373-443
A9F4R5_SORC5/33-99
A8KPD0_BURPE/39-106
C6GM44_SINTE/158-202
C5APA1_METEA/7-75
Q48KD8_PSE14/17-85
D6EVJ0_STRLI/23-94
B3R413_CUPTR/73-142
I0HZV0_9CHLR/26-94
A8TK30_9PROT/8-76
A4XZK9_PSEMY/381-451
A5N1S6_CLOK5/49-119
C4SII1_YERMO/11-78
G2E2Z4_9GAMM/106-176
H4BMG9_STAAU/26-96
E5X1R3_9BACE/54-124
I1DKS7_9VIBR/32-101
B2U7S6_RALPJ/6-77
F6EU71_SPHCR/56-126
E2YMK5_ENTFL/135-205
F3Z978_9ACTO/83-150
D2PSB3_KRIFD/12-80
D9RA01_CLOSW/29-102
E9SWE9_COREQ/29-96
C6ITD4_9BACE/24-90
D9WBC9_9ACTO/47-120
H3LSN1_KLEOX/94-164
G7VTS1_PAETH/36-106
G7VQQ9_PAETH/54-124
B0SQL6_LEPBP/357-427
C1CRH6_STRZT/135-205
E4MQH4_CAPOC/23-91
G7S2E5_STRSU/138-208
A8GUN0_RICB8/392-462
E6T8X9_SHEB6/13-79
F9RWK8_9VIBR/19-92
B0B9G9_CHLT2/25-98
C7F8M3_BURPE/1-26
F5L8R1_9BACI/18-89
H8AMS3_CAMJU/20-92
G0UDE2_LISIV/1-45
D4WJP8_BACOV/22-89
G2GCB2_9ACTO/36-103
H3QFU0_BRUAO/19-86
E3Y5B7_SHIFL/25-92
C3LP17_VIBCM/19-92
H7X6W7_CAMJU/20-92
B3Z4U4_BACCE/30-101
Q1ZFT9_9GAMM/77-147
D2T755_ERWP6/27-95
F7K318_9FIRM/23-93
A6WY99_OCHA4/53-123
F5N9P3_SHIFL/53-123
A6DTB5_9BACT/44-114
D7YH98_ECOLX/379-449
A4FB20_SACEN/10-76
Q73S59_MYCPA/27-94
H7D9Z3_9CLOT/59-129
H3UMY4_STAEP/35-105
Q3AVS8_SYNS9/141-211
B3B2R9_ECO57/379-449
E9WF89_ECOLX/16-89
C6ITK0_9BACE/10-77
Q39FQ1_BURS3/120-190
D5MW12_BACPN/24-92
H6S5C1_MYCTU/62-129
Q7NB90_MYCGA/398-468
I0IBK4_9BACT/16-77
F7LW86_9BACE/54-124
F0RVX6_SPHGB/453-523
E8WCS3_STRFA/100-170
D9VVL3_9ACTO/14-82
C3E056_BACTU/10-77
F0M8B4_ARTPP/27-94
A7MTT4_VIBHB/89-159
C3QJ31_9BACE/20-88
E0RCI7_PAEP6/22-94
Q5N3H7_SYNP6/78-148
B0GAV2_YERPE/20-92
A6T2N6_JANMA/26-94
F8A736_CELGA/14-78
D7JXF6_9BACE/22-90
D3MKK7_PROAA/83-153
Q2BEV1_9BACI/12-80
D2BDX4_STRRD/8-76
H1XX72_9BACT/27-94
A9BSX7_DELAS/64-134
C0XLP2_LACHI/156-226
B1QSQ7_CLOBU/1-62
G4IA16_MYCRH/86-156
F2KY68_PREDF/10-78
I1AWN4_9RHOB/24-93
G6H7G3_9ACTO/9-78
Q38X96_LACSS/136-206
Q5LGN6_BACFN/26-94
D9TJ48_CALOO/40-110
D4V3W9_BACVU/15-96
D4JXZ1_9FIRM/24-99
F3GY83_PSESX/39-107
E3XTN3_ECOLX/379-449
D1NM21_CLOTM/27-100
Q0FL48_9RHOB/26-95
G8M0E2_CLOCD/21-89
A8FTQ9_SHESH/28-96
E0GTS9_ENTFL/24-92
A9F3S6_SORC5/405-475
A7JMD2_FRANO/60-130
H8N5X5_RICPO/386-456
Q6TE12_9ACTO/27-97
F3BHA5_PSEHA/44-113
G2CQE2_ECOLX/379-449
E8D841_SALMO/6-79
G0FZ13_AMYMD/10-77
A3PM06_RHOS1/9-75
Q0VMT7_ALCBS/397-467
B1M8L8_METRJ/96-159
Q6HKT7_BACHK/24-96
E5UKD8_NEIMU/11-80
A1XCN9_PSEPU/70-139
C0Z6H7_BREBN/25-92
D9TJN1_CALOO/24-94
I0UAP7_BACTR/35-104
D7C784_STRBB/10-75
B1VP01_STRGG/72-142
C6JFW4_9FIRM/22-91
B0TC28_HELMI/56-126
E0ENS7_ACTPL/86-156
D2PZU3_KRIFD/12-80
Q64PP8_BACFR/28-95
H9L4M9_XANCP/60-130
Q062S3_9SYNE/101-171
E1W3G8_HAEP3/395-465
A5L7I4_9GAMM/25-93
A3DIE4_CLOTH/23-94
H4PB78_ECOLX/53-123
F0HJY5_9ACTN/19-87
D7J0M7_9BACE/10-77
E3GKF6_EUBLK/27-91
H1KVT5_METEX/9-75
Q9LB15_VIBPA/20-93
C7KKU6_ACEPA/74-144
I0HWQ6_RUBGE/25-93
C0CVD8_9CLOT/10-76
H0HV39_9RHIZ/13-78
B3EKT4_CHLPB/32-99
A0QXG9_MYCS2/17-85
B3YCQ9_SALET/53-123
A6DMS2_9BACT/25-96
A0QSU0_MYCS2/26-99
G2GHX9_9ACTO/45-114
Q11XN6_CYTH3/22-90
A4KRI7_FRATU/343-413
A4XWB2_PSEMY/42-110
B9CX29_9PAST/25-92
H5RME4_9NOCA/56-125
G8TH54_NIAKG/26-93
B7KCK0_CYAP7/64-134
Q9X8P3_STRCO/11-77
C6U560_BURPE/22-90
C7F449_9CAUD/16-89
E6TBP7_MYCSR/43-113
C4LHV1_CORK4/63-130
F7LU13_9BACE/24-90
G5UUH4_ECOLX/16-89
D9R8X3_CLOSW/42-112
Q1II47_KORVE/14-82
F6GBI2_RALS8/18-85
B1W1I2_STRGG/35-102
H1HMD8_9BACT/9-80
F8EWE0_ZYMMT/51-118
D8DWJ4_PREBR/62-132
D6U109_9CHLR/14-83
E6K3S0_9BACT/11-79
C2MJ50_BACCE/1-67
I0XPM7_9LEPT/35-103
Q39HG8_BURS3/15-81
H8XU65_FLAIG/21-89
D5LUK4_9ESCH/1-60
B2JFJ5_BURP8/25-93
D5AIQ9_STRGZ/138-208
C8LU50_STAAU/35-105
H2CEY2_9LEPT/13-80
Q2JNL1_SYNJB/128-198
G7VTV6_PAETH/19-76
E6D1Z3_PROAA/64-133
H0NIM0_BACCE/17-84
B0Q5M0_BACAN/14-77
E6V9X0_VARPE/98-168
H0H3K4_RHIRD/12-78
A8G699_PROM2/82-152
B2UHX2_RALPJ/24-96
E3FRV0_STIAD/41-108
F7ZWM0_CLOAT/13-86
A0K2N8_BURCH/10-78
D6ELE4_STRLI/16-86
F4CDT5_SPHS2/35-110
G2IK03_9SPHN/26-93
Q0FQ78_9RHOB/45-115
D8IVH9_HERSS/31-97
G6BE33_CLODI/42-112
Q1K1A3_DESAC/48-118
G5SH23_SALET/381-451
Q5GSP3_WOLTR/416-486
B1IDY0_CLOBK/23-94
H5FQV1_ECOLX/25-97
Q98MW7_RHILO/17-83
D9V8L0_9ACTO/9-76
D4MLF8_9FIRM/61-131
F1YK92_9ACTO/38-105
Q9ADM4_STRCO/97-167
A6LB59_PARD8/26-92
E7BD46_9GAMM/314-375
C8UC93_ECO1A/16-89
B0HG11_YERPE/378-448
F5QZG4_SHIFL/16-72
F8YH26_ECOLX/16-89
A6C123_9PLAN/55-122
B7HPJ2_BACC7/142-212
F8QWK0_9ENTR/74-144
I1SD17_MYCTU/10-76
B6BA22_9RHOB/428-498
H6RGQ2_9FLAO/1-54
Q73RL8_TREDE/42-112
B2UIQ5_RALPJ/53-122
A7A9Z4_9PORP/24-89
Q9ANT6_9CORY/98-168
A6DQ31_9BACT/39-110
F9SS47_VIBOR/29-96
A8TRK4_9PROT/42-110
G9XPM1_DESHA/17-85
I0WSY9_9NOCA/24-101
Q5YQG0_NOCFA/86-153
H4X089_ECOLX/16-83
G7IA88_MEDTR/331-401
D5WRV1_BACT2/24-92
A8SVH7_9FIRM/22-88
A0NHI2_OENOE/28-98
H3NWZ0_9GAMM/48-118
E6FUM8_ENTFL/19-91
D7WV68_9BACI/10-76
A3Z110_9SYNE/108-177
C3EHE0_BACTK/10-77
C8W4X3_DESAS/22-90
F1USQ7_PROAA/278-348
C2ZV39_BACCE/21-93
G6A902_STRIT/136-206
C1ABY8_GEMAT/9-77
A6KYC7_BACV8/26-93
H1DIE1_9PORP/21-88
H8XJU5_BACAM/33-104
B8JHE0_ANAD2/25-93
G9XQF1_DESHA/15-82
H3L0M4_BIFBR/19-87
Q84J07_OSCAG/1-55
I0IG70_9BACT/18-86
Q8RWR8_MAIZE/338-404
Q2IY00_RHOP2/35-101
A0B3V7_BURCH/8-74
D7JYU4_9BACE/34-102
D0GWS0_VIBMI/53-123
H2G3Y2_CORDP/21-88
D9RHK8_STAAJ/135-205
H0M436_SALMO/381-451
D7E5B4_NOSA0/155-225
H3W217_STAEP/135-205
G4LNG6_PSEAI/25-93
D8R5F3_SELML/1-71
C7H1C9_9FIRM/23-90
F4HI14_MYCHM/283-353
A4APP4_MARSH/12-84
C4ATV1_BURML/10-77
H8EP12_CLOTM/35-104
H1LBT9_9LACO/7-76
E3HNK0_ACHXA/15-82
C8KU28_STAAU/26-96
A3X560_9RHOB/50-119
I0NH36_SALET/381-451
C3NVD3_VIBCJ/29-97
C5BXA7_BEUC1/18-86
I0W7Q1_9FLAO/21-87
C1I328_9CLOT/23-93
A7B6E4_RUMGN/48-116
C6TWJ2_BURPE/14-79
B5HH63_STRPR/71-141
A0FHT5_9BACT/12-79
H7EIY4_9SPIO/44-114
F2FT37_SALGL/16-89
A3ZSH7_9PLAN/10-78
A4VTQ5_STRSY/5-78
G2P016_STRVO/109-178
B9XPW8_9BACT/26-94
G4IKI4_9RHIZ/13-80
D5YWN8_MYCTU/43-113
D8GRF6_CLOLD/54-124
D4B6I4_9ENTR/51-118
H0KVP3_9FLAO/20-87
B0Q7S6_BACAN/42-112
A6C637_9PLAN/1-43
Q0RDW0_FRAAA/37-103
Q031H6_LACLS/215-285
E4LMM2_9FIRM/137-207
Q7U5S5_SYNPX/82-152
C8RTK2_CORJE/110-180
D9YDT8_9DELT/110-181
E3EB29_PAEPS/23-91
H1D552_9FUSO/6-74
E6G6J3_ENTFL/135-205
D6A1U6_9ACTO/14-81
A7JXM8_VIBSE/28-95
H1BKD0_9FIRM/51-121
D8NER8_RALSL/24-96
E1NE84_9LACO/149-219
B7LSS2_ESCF3/53-123
H0PY14_9RHOO/7-72
G2FQ57_9FIRM/15-89
C2IH77_VIBCL/10-77
B9MGD4_ACIET/13-86
C2MKJ3_BACCE/23-90
C2NAG5_BACCE/29-101
H3PP60_BRUAO/68-138
A6NPL1_9FIRM/32-101
D1AD13_THECD/16-84
F4CMD9_PSEUX/41-108
B5CH36_SALET/25-92
A5TL92_BURML/53-119
G8TMX2_NIAKG/19-87
D4CEB2_9CLOT/31-101
D8N0J1_RALSL/15-82
A8ETJ7_ARCB4/391-461
G0CJS4_XANCA/30-99
F2A9W1_RHIET/76-146
Q15PZ8_PSEA6/16-83
B5RMQ5_BORDL/394-464
Q491V3_BLOPB/54-124
D5MVL1_BACPN/36-107
B7VAW2_PSEA8/15-82
G8WUR7_STREN/40-107
F7WYC8_MYCTD/24-91
B3EM30_CHLPB/42-110
F3WJM0_SHIBO/16-89
E2Q357_STRCL/57-131
H0APW7_STAAU/32-101
A0REV0_BACAH/19-85
F7PXH5_9BACT/51-121
F6IJT9_9SPHN/12-77
H8GJC6_METAL/225-295
B7QWQ4_9RHOB/53-123
F8CJA3_MYXFH/1-64
A0YTG7_LYNSP/88-158
G5HAP8_9BACT/48-116
H1C6S8_9FIRM/63-133
C4RR56_9ACTO/28-95
E1ERQ0_ENTFL/135-205
F1WUR0_MORCA/136-206
H4NS12_ECOLX/25-92
P77825_BORGR/231-301
H2JVW7_STRHJ/26-94
D0TFQ6_9BACE/24-91
B7KBG8_CYAP7/138-208
D5UHW4_CELFN/27-96
E1WL08_BACF6/26-94
Q0I4Z8_HAES1/361-431
H8MGG1_CORCM/50-120
C3FZA5_BACTU/1-50
E8LT96_9VIBR/20-86
F8JVQ0_STREN/284-354
F6E6V1_SINMK/25-93
Q1I5R7_PSEE4/14-80
E6CUI3_PROAA/38-105
H3PY75_BRUAO/19-86
Q82FR6_STRAW/86-156
RPOD_NOSS1/158-228
D6K6R4_9ACTO/15-82
C6D467_PAESJ/23-91
A6BRF6_YERPE/16-89
A8UE50_9FLAO/28-96
H2H8L5_CORDP/31-98
B7VSN6_VIBSL/65-138
E8M2W2_9VIBR/13-81
Q24T06_DESHY/134-204
B7NN75_ECO7I/53-123
B3IZ26_BACAN/31-99
C5QUP8_STAEP/30-100
Q3F0F0_BACTI/19-86
I1DBE7_9VIBR/18-86
E2YV44_ENTFL/135-205
H6WFX9_9CAUD/24-88
C3FWK4_BACTB/19-85
C9L2Y4_9BACE/28-100
H4F1U1_9RHIZ/9-75
D1C7S5_SPHTD/29-97
B1F0T9_BACAN/1-67
D1RR96_SEROD/16-89
E7HHJ8_ECOLX/53-123
F5Z9I7_ALTSS/24-93
B7M8I7_ECO8A/25-92
B4DAA2_9BACT/42-110
B5HI65_STRPR/12-80
G0A1P4_METMM/184-254
D3QWU3_ECOCB/16-89
C6VUU7_DYAFD/28-96
F4E7Q4_BACAM/36-107
Q0SS60_CLOPS/42-112
A9DTH0_9FLAO/17-83
D7IHE5_9BACE/23-90
A4F9Q1_SACEN/11-80
H8WJ53_CHLTH/321-391
A9BDQ0_PROM4/108-178
D2PN97_KRIFD/16-80
G7TMT2_VIBCL/95-165
C7Q2F3_CATAD/24-92
B0N7Y8_9FIRM/14-82
B5V4S7_BACCE/26-99
F8LYP0_STRTR/135-205
D1ELP4_9RHIZ/53-123
Q637N4_BACCZ/31-99
A4VQR4_PSEU5/14-80
H0TU15_9BRAD/10-78
A4AUL9_MARSH/25-95
D9Q9P7_CORP2/42-109
B5E906_GEOBB/20-88
D6SMP9_9DELT/39-112
B7V8T4_PSEA8/1-67
C4XFC8_MYCFE/246-316
F9ZB85_ODOSD/31-96
A9FNG2_SORC5/32-99
C6IBC8_9BACE/16-84
D8P2U1_RALSL/16-83
H7YQB7_CAMJU/385-455
Q02LP0_PSEAB/15-82
G0BPT3_9ENTR/96-166
H2HLX8_CORDP/96-166
A1UPB7_MYCSK/29-97
E2N8L8_9BACE/28-95
F8BA73_LISMM/27-97
E2W6Q3_MYCTU/29-96
B9B822_9BURK/119-189
D8GNE3_CLOLD/23-94
G9S9T4_CITFR/94-164
RPOE_STRCO/10-78
I0ML73_SALET/53-123
C9LRM5_9FIRM/21-90
B7GIY5_ANOFW/23-90
G4M9P8_9BURK/2-69
B7JJZ0_BACC0/42-112
E7GHE9_CLOSY/9-77
C5AJ49_BURGB/570-640
A8F9E2_BACP2/31-98
G9XAF6_9FIRM/31-100
RPOD_TREPA/377-447
A3TPM9_9MICO/14-82
G7GZF0_9ACTO/16-82
C3L9W9_BACAC/15-86
Q9S5K3_MYCLE/343-413
F7YNH4_VIBA7/19-92
G0FZ04_AMYMD/39-108
B1QI06_CLOBO/23-90
B7IJL2_BACC2/23-86
C7MU18_SACVD/26-99
Q0IAH0_SYNS3/11-80
Q1BTF3_BURCA/76-146
H7G5B3_STAA5/35-105
A6E6V0_9SPHI/27-95
C7HHT1_CLOTM/40-112
A6C7E3_9PLAN/17-82
C9MDJ4_HAEIF/395-465
F9KDZ3_STAAU/135-205
A9NGS4_ACHLI/183-253
F4C527_SPHS2/25-93
G8V1K5_STAAU/26-96
B1EWW5_BACAN/25-93
B4UYZ9_9ACTO/73-146
A2VZW7_9BURK/570-640
RPOS_YEREN/95-165
C3H1X7_BACTU/9-72
A1RHZ2_SHESW/16-89
E1YR61_9BACE/22-88
D9Q7N6_CORP1/42-109
F0RJE6_DEIPM/35-103
G7CJX3_MYCTH/17-85
A6FYY4_9DELT/17-88
A3W9Y4_9SPHN/29-96
B4RIQ5_PHEZH/51-121
D6JD48_ECOLX/25-92
Q5QUB5_IDILO/85-155
F7LVK2_9BACE/22-90
G8S5C6_ACTS5/8-76
Q5III1_ECOLX/1-64
Q3MDZ8_ANAVT/181-251
F3F1A8_9PSED/54-124
Q67QA6_SYMTH/50-118
C3G8A1_BACTU/140-210
A3ZAY9_9SYNE/108-177
D2QM12_SPILD/12-78
H0HWX6_9RHIZ/12-77
Q8G8Y5_ANAVA/1-55
F8BQZ5_OLICM/22-97
C1B466_RHOOB/224-294
F5QZQ8_SHIFL/25-92
E3HMK2_ACHXA/16-82
G4CPM1_9NEIS/25-93
C3P2T7_BACAA/21-88
E8S781_MICSL/5-76
A6C0R1_9PLAN/40-108
D6DD49_BIFLN/15-83
Q1ZMZ2_PHOAS/1-62
H4FH51_ECOLX/16-89
F9QS14_9MYCO/9-78
H5C9F5_ECOLX/25-92
D9SXE1_CLOC7/21-88
E2SCL3_9ACTO/42-110
B3XDD7_ECOLX/25-92
D9XBC9_STRVR/89-156
C8RVT6_CORJE/31-103
C9MN87_9BACT/54-124
D3MKD3_PROAA/64-133
B1RYN9_UREUR/197-267
Q1IHX3_KORVE/66-134
G2A1K4_ECOLX/16-89
C6VZZ8_DYAFD/39-107
I0WAQ4_9NOCA/9-75
D0TF79_9BACE/25-93
B1FUR0_9BURK/14-81
SIGS_STAA8/6-75
D0DGP9_9LACO/137-207
B4UE45_ANASK/67-135
D3I880_9BACT/27-97
F2NMC5_MARHT/22-91
Q1VVZ1_9FLAO/11-79
F2ZL00_9PSED/100-170
A3L8C8_PSEAI/15-82
A1UC35_MYCSK/26-99
H5TM55_9ACTO/26-95
B8J634_ANAD2/59-133
Q92DC1_LISIN/34-104
A5EFY8_BRASB/30-100
F5LBJ8_9BACL/20-86
C7TJI1_LACRL/183-253
G6AHM4_9BACT/10-77
G0TQT4_MYCCP/295-365
D1K835_9BACE/15-81
H4ZZB9_ECOLX/25-92
A6WFC2_KINRD/23-93
C2VIK1_BACCE/26-93
F3KTD7_9BURK/13-80
D1W0T8_9BACT/10-77
E5APH9_BURRH/543-613
F0LVZ5_VIBFN/15-84
B6W6D3_9FIRM/42-110
E3YGA8_LISMN/141-211
H0UBB2_BRELA/63-133
H7DDG8_9CLOT/59-129
Q7UL54_RHOBA/12-79
D3T3C8_THEIA/64-134
H4VQD7_ECOLX/16-83
G7GMT0_9ACTO/22-89
E6WLG4_PANSA/16-83
Q13VM1_BURXL/25-93
E8TIC3_MESCW/30-98
B9NRP9_9RHOB/45-115
C0MGZ4_STRS7/17-85
F5SDZ2_9BACL/139-209
H0B2E7_STAAU/35-105
A3ZLJ0_9PLAN/380-454
C2Z1W5_BACCE/36-106
B8IPP6_METNO/89-156
B1K1D0_BURCC/21-86
A6L2G4_BACV8/30-97
G5SNB0_9BACT/27-97
C2NZK5_BACCE/9-72
C1DEQ0_AZOVD/12-78
B1Q6K9_CLOBO/19-83
D3Q0D2_STANL/16-82
Q2NDB4_ERYLH/55-125
G2ZQT3_9RALS/24-92
Q1GD11_SILST/10-77
C3E4A5_BACTU/9-72
D9R4V0_CLOSW/148-218
H7GM12_STRPN/135-205
G9AVF7_PANAN/53-123
F0TJV1_RIEAR/54-124
D1NRB2_CLOTM/7-75
D8HKZ2_AMYMU/12-80
C3L128_CLOB6/54-124
H1HK34_9BACT/57-126
A6SXC6_JANMA/29-96
C2S6R7_BACCE/26-99
B0RWZ2_XANCB/76-145
B5VAF1_BACCE/37-107
D4L7L0_9FIRM/133-203
Q116K5_TRIEI/265-335
B9J0G2_BACCQ/14-77
H0D531_STAAU/35-105
Q82FF0_STRAW/30-98
A0AVZ5_ARTS2/11-77
H0JXB1_9NOCA/50-117
F0JS85_ESCFE/94-164
D7ISF8_9BACE/22-90
B0KC28_THEP3/11-77
D3QAZ1_STANL/7-75
B0SVH8_CAUSK/14-85
E6SAE8_INTC7/96-165
B3Q9A7_RHOPT/53-123
G7H6K8_9ACTO/13-79
G6WUW5_CORGT/26-97
H5X801_9PSEU/49-117
E3FSZ9_STIAD/2-68
H5FHV2_ECOLX/25-92
G8TI67_NIAKG/23-96
Q1DC61_MYXXD/31-113
C0DTI5_EIKCO/21-87
F3L7Q4_STRPO/135-205
C9XKW3_CLODC/18-85
B2DA91_UREUR/197-267
A4TEV7_MYCGI/19-85
Q73UC2_MYCPA/4-67
H6MNS5_TREPL/30-103
C0D140_9CLOT/22-97
G5X936_ECOLX/16-89
E3JBE2_FRASU/185-255
C7WXP9_ENTFL/18-86
F7M5S7_9BACE/15-82
C2YUQ1_BACCE/31-99
H1QAR6_9ACTO/45-114
D4JA14_9FIRM/132-202
B0SWJ3_CAUSK/29-97
G2F5U1_ECOLX/379-449
E6V362_VARPE/64-134
G6XRH9_RHIRD/450-520
D5Z6N8_MYCTU/90-160
B2UWI6_CLOBA/28-97
D8GTI5_CLOLD/23-92
B5HN09_9ACTO/161-231
F4FIL6_STAAU/35-105
B8FXJ0_DESHD/15-83
H0BKF5_9ACTO/106-175
D6JQR5_ACIG3/21-89
Q3JWA8_BURP1/76-146
F5K9X6_PSEAI/15-81
C3PFJ3_CORA7/51-118
G8TEC4_NIAKG/10-80
E6RQ00_PSEU9/25-93
D6TF53_9CHLR/30-100
F0H7M7_9BACT/94-164
C5CLX0_VARPS/5-71
B3JFG2_9BACE/10-77
C3QMB3_9BACE/29-96
I0HTP9_RUBGE/16-82
Q3HL42_9CAUD/22-101
H1BKR9_9FIRM/160-230
Q5WFH5_BACSK/42-112
Q84IZ9_9CYAN/1-70
A2TVH6_9FLAO/54-124
F3FJ23_PSESX/15-81
C2TLS6_BACCE/140-210
D9WPX5_9ACTO/39-113
A0R3E5_MYCS2/15-81
B3HD32_ECOLX/379-449
D8UMX6_VOLCA/27-97
G6H6Q2_9ACTO/15-80
F7M527_9BACE/16-83
B8EQU3_METSB/11-80
C7PJL5_CHIPD/26-95
F0B1M2_NEIME/11-79
G2K3F6_LISMN/24-93
Q2S0N7_SALRD/25-93
I0RG95_MYCXE/13-79
G2RS23_BACME/36-106
E5UPS8_9BACE/13-79
A5LVZ5_STRPN/135-205
A6F608_9ALTE/54-124
B1Z596_BURA4/9-77
B8ZQV8_MYCLB/341-411
C0Z4E8_BREBN/37-105
D6TKB6_9CHLR/31-100
D0IRS1_HELP1/44-116
G4LGF1_PSEAI/18-90
E6Z186_BARSR/13-79
E0I4M3_9BACL/4-70
E4EQ11_PROAA/83-153
A4KIK6_MYCTU/66-133
D6F9Z6_MYCTU/47-120
Q64WB2_BACFR/10-77
C7HCA9_CLOTM/15-90
A2SBP2_METPP/14-80
C4WD86_STAWA/6-75
F3NCW6_9ACTO/10-76
A3Z2C9_9SYNE/26-97
A4FQJ4_SACEN/12-80
C2PZV4_BACCE/55-125
B6WQF4_9DELT/355-425
B1IIP4_CLOBK/42-112
C3GF36_BACTU/1-41
C0QFT1_DESAH/80-151
B5S7K4_RALSL/1-42
SIGK_MYCTU/29-98
B6INQ4_RHOCS/11-78
F7V177_EEGSY/14-82
Q3JB36_NITOC/21-88
Q1MQR0_LAWIP/143-214
F7X1Q5_SINMM/44-114
C3WHJ4_9FUSO/6-73
A6C618_9PLAN/30-101
C4KLL9_BURPE/23-95
G7EX51_9GAMM/56-126
B6AUX6_9RHOB/1-39
C6W1U1_DYAFD/23-91
A3YD54_9GAMM/54-124
C8WH32_EGGLE/29-97
B6XTA7_9BIFI/33-101
D7HDN2_VIBCL/8-66
B5I907_9ACTO/31-105
C5CUM2_VARPS/89-159
C0RET1_BRUMB/19-86
B4UCK9_ANASK/12-82
H5GH30_ECOLX/379-449
D2TJY1_CITRI/25-97
G2EBG2_9FLAO/24-95
H3K474_9FIRM/40-110
Q59813_STRAU/292-362
F8BGC4_OLICM/8-74
C7CI51_METED/45-115
H7F6S6_9LIST/12-80
F7L5Y0_BACOV/46-113
E1HGA1_ECOLX/16-83
I0HGW3_ACTMI/6-71
E5CHK2_9BACE/9-76
Q3MBX2_ANAVT/101-171
F8QWJ9_9ENTR/74-144
D2SDZ4_GEOOG/39-112
D2UPN9_STAAU/26-96
Q72NS2_LEPIC/15-83
C5BRA0_TERTT/33-103
B8G4K7_CHLAD/112-182
I1LZ84_SOYBN/325-395
B0K7I6_THEP3/20-91
C2GI30_9CORY/370-440
B4TS21_SALSV/25-92
D7CCT1_STRBB/25-93
A0KK70_AERHH/36-103
I0WBM2_9NOCA/10-78
A2VHC1_MYCTU/87-154
F7VFR8_9PROT/42-109
F4CLA2_PSEUX/9-79
Q5HMF1_STAEQ/35-105
G7Z7N2_AZOL4/21-90
E2T8F2_MYCTU/29-98
Q9R3I8_STRCO/58-129
F8A3R0_CELGA/308-378
A0AE38_STRAM/24-92
C6Y455_PEDHD/26-95
G4HMY9_9BACL/1-56
G5PLC5_SALET/6-47
F1XEN6_MORCA/391-461
F2BHN6_STRSA/3-67
G6AYR8_9BACT/54-124
Q0SKA3_RHOSR/64-132
H5E626_ECOLX/94-164
I1CWP0_9PSEU/39-108
B0KNZ1_PSEPG/1-66
Q82WS7_NITEU/52-122
F9MNT3_9FIRM/196-266
B5EDQ8_GEOBB/351-421
D3E530_GEOS4/144-214
Q82XM8_NITEU/514-584
G5K6R9_9STRE/135-205
B9TKG6_RICCO/47-115
F9GJ35_HAEHA/393-463
A3ZLW2_9PLAN/16-83
C0AAB2_9BACT/11-81
E3HKA5_ACHXA/13-79
E3ZEN8_LISIV/34-104
D7J9U8_9BACE/24-91
C6GM13_BRAJP/161-205
B7ATU0_9FIRM/25-98
D2QIR5_SPILD/62-131
F3YT01_LISMN/34-104
D3QIM6_STALH/35-105
D8AZ73_ECOLX/106-176
H5WX33_9PSEU/26-94
H8NA17_RICPO/53-123
C9PP84_9PAST/53-123
A6DSB1_9BACT/21-88
G7Z2W6_AZOL4/34-103
C9PVZ8_9BACT/22-90
G4EYE8_BACIU/6-73
D2F7I9_STAAU/135-205
A4QES7_CORGB/98-168
D0MG99_RHOM4/24-96
I0KZQ5_9ACTO/16-85
B5S3D4_RALSL/14-86
D7VR35_9SPHI/27-95
B0MLT2_9FIRM/61-131
F2REM2_STRVP/30-96
C6XA76_METSD/401-471
I0R8L7_9FIRM/37-105
D1TTR8_YERPE/1-51
G2ZYE0_9RALS/8-84
E0P3S1_STAAU/35-105
D5ZZ32_9ACTO/41-108
G8SCC0_ACTS5/23-89
G0I322_CORPS/42-109
F9CZN5_9BACT/57-127
G0AEW6_COLFT/65-134
Q8GIB0_FISMU/1-55
F7NEI8_9FIRM/21-99
C4IDH7_CLOBU/34-104
Q5WJV0_BACSK/34-104
F5LPU6_9BACL/24-85
H0JVU1_9NOCA/22-90
E0TIT2_ZINIC/162-231
D8MZE2_RALSL/18-84
C7MTV2_SACVD/13-79
A6CHU4_9BACI/10-77
I0F407_9BACI/62-132
C3CS89_BACTU/9-77
F5Y8D3_TREAZ/101-171
A8EUR1_ARCB4/1-65
C2PEC1_BACCE/25-93
F9TCE0_9VIBR/29-96
F8F7G5_PAEMK/23-90
H1SYQ0_STAAU/32-101
B8K9H5_VIBPA/25-93
I0GL41_9BACT/21-88
Q3EYF3_BACTI/26-93
G2PW08_9FIRM/24-94
B4W7I6_9CAUL/1-66
E2P829_PASHA/389-459
A9VZX3_METEP/69-136
H5A2Z6_ECOLX/53-123
D7B218_NOCDD/85-155
C2FZT9_9SPHI/31-101
C0ZT10_RHOE4/51-121
G4HD84_9BACL/10-76
NCCH_ALCXX/25-94
D1PYF5_9BACT/57-127
Q2G651_NOVAD/433-503
Q3MDA3_ANAVT/158-228
B5W062_SPIMA/32-103
Q0DFH9_ORYSJ/326-392
H1YA53_9SPHI/27-95
B9XLI4_9BACT/22-90
B0QWD3_HAEPR/11-78
E1FED9_9THEO/24-97
Q02B67_SOLUE/27-109
B8FY88_DESHD/35-103
B2FS93_STRMK/7-74
H8MVD1_CORCM/15-83
F0KJH5_ACICP/14-81
G9AH49_RHIFH/12-78
D4L6C9_9FIRM/7-77
G5XB27_ECOLX/25-92
A5UX11_ROSS1/32-100
H8DQ52_9ENTR/379-449
F3Z502_9ACTO/10-78
E9SCS6_RUMAL/8-78
B7JF90_BACC0/6-73
C3PGV0_CORA7/98-168
C5ZBX9_BURPE/27-92
F3B8Q4_9FIRM/137-207
H4WBK5_ECOLX/16-89
G6BV35_CLODI/37-107
Q1YS37_9GAMM/28-96
G5XY41_ECOLX/16-89
C7G712_9FIRM/55-122
D5ZVM5_9ACTO/31-100
G4A8U3_AGGAC/53-123
D6D0T7_9BACE/21-89
B4EHY9_BURCJ/395-465
D5UJY1_CELFN/11-79
D0TVJ2_9BACE/23-90
Q3KBJ0_PSEPF/14-81
G2LHA4_CHLTF/87-155
F2F2U4_SOLSS/28-101
A2S4D1_BURM9/14-79
H7DQ92_9FIRM/24-96
D0G7W8_PSECI/18-84
D7WV32_9BACI/21-89
F0ECA7_9PSED/15-82
C7WA43_ENTFL/24-92
A7M623_BACOV/21-90
C6WRH4_ACTMD/20-89
D1N4V5_9BACT/36-104
A7IJ24_XANP2/12-79
A3PJD3_RHOS1/14-81
G2N191_MYCTU/295-365
E6YSS7_9RHIZ/60-130
H1MYB2_9PLAN/10-84
H8XG07_BACAM/14-81
G8VIB3_PROAA/273-343
C3K3M1_PSEFS/54-124
C3JG40_RHOER/40-107
F8ZDH7_VIBCL/53-123
G5LDE4_SALET/94-164
H6PT43_RICP3/53-123
E3I554_RHOVT/11-77
D0X741_VIBHA/28-101
D2PMC4_KRIFD/46-113
F0M9P2_ARTPP/204-274
H7CSG2_CLOPF/14-85
D4YFS1_9LACT/141-211
C6DLK4_MYCTK/295-365
C7BHX0_PHOAA/25-91
C3LIT9_BACAC/37-107
Q5E2J7_VIBF1/379-449
B1UTM6_BACAN/14-77
H7DDA3_9CLOT/21-89
F8X9H1_ECOLX/6-79
Q1B7Y0_MYCSS/50-120
E9S491_TREDN/385-455
C3H798_BACTU/10-76
B7GRQ7_BIFLS/29-96
D8HXV4_AMYMU/234-304
G4D4K3_9FIRM/137-207
E4QPF6_METS6/12-79
A8UQ08_9FLAO/17-83
G8NWW2_GRAMM/28-94
C3AEE5_BACMY/10-80
A1RIM8_SHESW/61-130
A4E6Q4_9ACTN/36-106
F9CKQ5_ECOLX/94-164
C5C9Z9_MICLC/42-109
C2T218_BACCE/9-72
C2UGL2_BACCE/26-97
B6QZP0_9RHOB/467-537
I0BQ27_9BACL/12-78
F9NA76_9ACTO/64-133
Q64X15_BACFR/10-76
Q9KPA6_VIBCH/25-93
B1VUR9_STRGG/102-172
B5NNU9_SALET/94-164
G6WI58_STRPN/135-205
C0AXC8_9ENTR/91-161
D6H8N5_NEIGO/403-473
F3A013_9BACL/128-198
Q7X1E3_9BACT/1-61
C0Y3N5_BURPE/14-80
F9VL60_ARTSS/36-109
H1KLC2_METEX/7-75
E1T2F1_THESX/30-111
F4FD11_VERMA/50-115
F5U0N1_STRAP/136-206
I0JXE6_9BACT/387-457
A9ANT7_BURM1/13-80
C3HDS6_BACTU/14-84
H2HGY4_CORDP/22-93
E3FPE4_STIAD/46-114
F4QIU6_9CAUL/9-74
D2BF37_STRRD/6-74
B2AI71_CUPTR/13-86
B7GEJ9_PHATC/81-151
C0WJ69_9CORY/19-86
I0WJ39_9FLAO/26-93
B9L1K5_THERP/106-176
G2ALT6_ECOLX/53-123
A6TJG2_ALKMQ/32-103
C1AC64_GEMAT/44-110
C9K2Z9_MONAT/10-56
H2CE17_9LEPT/12-82
D8DE52_COMTE/16-83
F9DCL5_9BACT/27-96
A5Z3L3_9FIRM/12-82
A3ZWU1_9PLAN/8-76
E6QK63_9ZZZZ/23-92
I0K477_9BACT/25-94
D7CYL2_GEOSC/26-93
E4LPA2_9CLOT/162-232
G7HMC8_9BURK/14-87
B3HZY9_ECOLX/53-123
E2VVH7_MYCTU/29-96
G6H9U2_9ACTO/45-114
E4HNF2_PROAA/38-105
A3KS15_PSEAI/22-95
G7A8D5_VIBCL/391-461
G9XZT6_SPIME/151-221
Q6HMG9_BACHK/35-105
G8NXH2_GRAMM/20-86
H5UFE4_9ACTO/24-93
C4I4M3_BURPE/13-81
A6TP54_ALKMQ/19-87
B4AE93_BACPU/43-113
C5ZNH5_BURPE/35-103
Q5L663_CHLAB/28-101
Q6NA97_RHOPA/464-534
G8TBI8_NIAKG/25-92
H0BP94_9ACTO/5-73
D4GCU8_PANAM/30-98
B1PVV9_MICAE/184-254
Q84CX1_9BACT/1-53
C0XSL2_9CORY/98-168
B0C6N2_ACAM1/27-96
F5Y1V4_RAMTT/61-131
F9QVF2_ECOLX/25-92
A6LZB8_CLOB8/23-95
A4QCA2_CORGB/22-89
A6BG02_9FIRM/20-88
F3ZRD7_9BACE/24-92
B6FUN3_9CLOT/14-85
D6K5P5_9ACTO/26-94
G2ZRL3_9RALS/18-84
H6NQR3_9BACL/19-87
A5HZS9_CLOBH/19-83
F4KYZ1_HALH1/27-95
C3CQ94_BACTU/15-86
G2RJ96_BACME/19-89
G5RZ38_SALET/25-92
G2SSB1_BIFAN/25-93
C2RLD0_BACCE/23-95
D5SP12_PLAL2/26-94
B8H6V9_ARTCA/121-190
A8YCV8_MICAE/96-166
D5PJP8_9MYCO/270-340
E2ZX45_PSEAI/24-91
D6DWX0_ENTCL/33-106
C7QC53_CATAD/10-76
C2NFY8_BACCE/1-67
G8NTT5_GRAMM/18-86
Q81DA3_BACCR/19-86
C7PSE7_CHIPD/20-88
F0Q1N7_ACIAP/64-134
E4F6S9_PROAA/32-100
A7G9E7_CLOBL/23-94
D1K7D4_9BACE/15-83
H6R320_NOCCG/221-291
C7PUM1_CHIPD/25-93
F5LNE5_9BACL/21-89
D3HYI0_9BACT/27-97
E3H9E6_ILYPC/44-114
F8WWU3_9PORP/21-87
E5VKU0_9FIRM/130-200
F1T8J4_9CLOT/15-83
C6AUF3_RHILS/13-80
F5YMF9_TREPZ/50-120
F2R124_STRVP/103-173
D6Y4D0_THEBD/37-104
B7HM25_BACC7/62-132
Q5YW83_NOCFA/39-109
A9ACC8_BURM1/15-82
D5RGU0_9PROT/407-477
B1VFU2_CORU7/38-105
D3FTC6_BACPE/60-130
H2BY15_9FLAO/8-76
E8HKK3_ECOLX/379-449
F3XZ34_9FLAO/16-81
Q840Q3_STRGR/98-168
B0BTP9_ACTPJ/25-92
A7HF17_ANADF/31-104
D5EXA2_PRER2/10-75
C2NS87_BACCE/72-143
F0HI46_9FIRM/22-89
Q7UA00_SYNPX/101-171
D7CEA8_STRBB/16-87
F7JSA5_9FIRM/138-208
A8L2M4_FRASN/86-153
F2CTQ5_HORVD/263-334
D0Z9I5_EDWTE/16-89
D3Q073_STANL/12-80
B8HIZ1_ARTCA/532-602
C7PQR5_CHIPD/23-91
D0JJG9_YERPD/53-123
E1WUB8_BACF6/24-92
Q1AY85_RUBXD/42-112
F3PDP3_9BACE/11-77
A5I288_CLOBH/19-90
C7PHJ6_CHIPD/27-95
F9MVY5_9FIRM/15-84
D4SWZ4_9XANT/63-133
Q7MP03_VIBVY/409-479
F7NIC3_9FIRM/23-92
D6GXD0_STAAU/26-96
Q88E57_PSEPK/18-85
C3E8S8_BACTU/56-126
F5JH75_9RHIZ/8-75
C9L1L0_9BACE/23-90
C6W263_DYAFD/28-96
H0BEU2_9ACTO/28-101
A5GLU4_SYNPW/36-107
A2U1Z0_9FLAO/28-95
E5YP71_9BACL/19-87
Q47RJ2_THEFY/86-156
F5XLW8_MICPN/16-83
G0CEM3_XANCA/25-91
I0T8Z3_STRMT/135-205
B5FGN8_VIBFM/19-92
RPOE_SALTI/25-92
F4C9A2_SPHS2/26-94
H7FW92_9FLAO/17-83
H1T8D4_STAAU/32-101
E6W1A4_DESIS/9-74
C5BXY0_BEUC1/12-77
E6JR34_STAEP/30-100
D5VEG7_CAUST/5-72
Q89Y70_BRAJA/19-86
Q1CV66_HELPH/457-527
Q73RJ7_TREDE/19-87
A3SIL9_9RHOB/30-100
D6THZ2_9CHLR/10-75
C4WHT5_9RHIZ/53-123
B8I6X0_CLOCE/7-76
H2IEX4_9VIBR/53-123
E1YX65_9BACE/21-87
B0KPE9_PSEPG/15-82
H0SLP2_9BRAD/25-91
B5PUB4_SALHA/94-164
B2V3X9_CLOBA/42-112
E3F8T2_CORP9/42-109
B0NSU8_BACSE/12-77
G7B4Q9_VIBCL/95-165
D0L8U6_GORB4/33-100
B1R3D1_CLOPF/34-102
G9WBA4_SALET/53-123
C6VRK5_DYAFD/28-97
D7C6W3_STRBB/57-127
C2WRT0_BACCE/62-132
A1ZF45_9BACT/26-96
B0KNB5_PSEPG/13-80
G1VG78_9BACT/13-83
Q5N009_SYNP6/48-116
D9QXE7_MYCMG/211-281
F2C1T1_HAEAE/9-76
C7JX54_ACEPA/1-43
I0KX97_9ACTO/16-84
C1BBL7_RHOOB/62-132
Q6N2F2_RHOPA/76-146
A6L2T3_BACV8/22-92
A3KUN0_PSEAI/17-84
C1I2M2_9CLOT/37-105
E3GHA8_EUBLK/48-115
G7W7M8_DESOD/38-108
B8ESD4_METSB/14-82
C6ITI7_9BACE/22-89
F4KPE1_HALH1/21-89
B2PC07_ECO57/16-89
I0BUF2_9BACL/36-106
C0A118_CLOPF/41-114
G7M626_9CLOT/20-90
C3AFR6_BACMY/26-97
A0Y3M8_9GAMM/4-70
C1AWD1_RHOOB/14-82
B7IGZ0_THEAB/3-75
C0M7W2_STRE4/17-85
C3BPH6_9BACI/37-107
I1HFX3_BRADI/285-361
F8CB33_MYXFH/25-94
G0G8G4_AMYMD/38-108
E0HFD7_ENTFL/135-205
G0IEA9_BACAM/140-210
B1ESZ4_BACAN/6-73
Q1DA97_MYXXD/68-139
E9VMT1_ECOLX/94-164
E4Q0A4_MYCBG/266-336
B5XKR9_STRPZ/135-205
B7DQY1_9BACL/42-111
G0L8U0_ZOBGA/24-92
B7NUL2_ECO7I/16-83
B1VPL1_STRGG/5-73
Q1R7V1_ECOUT/106-176
C1FSW3_CLOBJ/54-124
D7ILS1_9BACE/30-95
E4VYE7_BACFG/20-88
C8XDW2_NAKMY/18-83
Q82W77_NITEU/11-75
A3MM49_BURM7/25-93
E8A7Y0_SALMO/6-79
C8WVJ6_ALIAD/8-81
A7JLV8_FRANO/343-413
A1ZSY4_9BACT/34-102
Q2UZV1_PSESX/25-93
D7HAB8_VIBCL/19-92
A7Z4F3_BACA2/43-113
A3RS90_RALSL/70-140
F4FI40_VERMA/17-86
C8M9W6_STAAU/26-96
G0FLR0_AMYMD/18-85
D0L243_HALNC/107-177
B9BBV4_9BURK/25-93
F4CYP1_PSEUX/7-73
C6BI61_RALP1/8-75
D9XVC0_9ACTO/21-89
B4VBQ6_9ACTO/27-93
B9L497_THERP/49-118
C2WKP9_BACCE/23-95
G9EYM1_CLOSG/23-90
A4YQ25_BRASO/8-74
E4EH82_PROAA/83-153
C0AKC0_BORBG/395-465
H4EQK1_STAAU/6-75
F4LTR5_TEPAE/25-97
H0S381_9BRAD/25-93
G2LTP9_9XANT/59-125
Q1GRF3_SPHAL/15-81
A3HXR4_9BACT/23-90
H5RS50_9NOCA/27-96
D7GZJ6_BRUAO/438-508
G8RIZ3_MYCRN/25-92
D2PR26_KRIFD/8-74
I1A0U8_9MOLU/254-324
A9W5W5_METEP/109-176
F8IFW3_ALIAT/1-59
G0Q990_STRGR/159-231
H5VIQ3_SALSE/426-496
G5H2Z0_9FIRM/34-103
H5HSW4_ECOLX/25-92
D8IQA0_HERSS/19-86
F4H6M6_CELFA/79-145
C3LKI9_BACAC/25-93
C2EFJ0_9LACO/139-209
B8IJK3_METNO/77-144
D9V6L6_9ACTO/5-73
D6BC17_9ACTO/24-91
G8T8D8_NIAKG/27-95
B9IST9_BACCQ/26-97
F5W1N9_9STRE/1-78
E2W228_MYCTU/29-98
H5NC67_ECOLX/25-92
C3DZU0_BACTU/1-50
Q63KT9_BURPS/17-83
A1U743_MARAV/54-124
E5VQV3_9FIRM/27-91
D0KYP3_HALNC/18-91
C3QMA3_9BACE/23-91
G2NCI2_9ACTO/12-80
E9CLJ0_9ENTR/53-123
E8T489_THEA1/9-81
H0SS88_9BRAD/69-137
E7ZLU6_SALMO/25-92
G0J2H5_CYCMS/4-75
H0KCH1_AGGAC/382-452
H0E8Z2_9ACTN/13-84
F7XHA5_SINMM/27-96
A8SYX5_9FIRM/31-101
D6ASN2_STRFL/30-98
E8LUQ8_9VIBR/19-92
H1I864_9BACI/27-101
Q1V6Q6_VIBAL/340-410
G0LC78_ZOBGA/18-85
H2HLQ1_CORDP/21-88
C1EUK0_BACC3/6-72
D8I197_AMYMU/26-95
E6TVZ0_BACCJ/54-124
Q0RQK1_FRAAA/31-77
A4N186_HAEIF/25-92
F0BIE3_9XANT/24-97
B2HD19_MYCMM/32-105
E5UP61_9BACE/24-90
C5CUI4_VARPS/519-589
F8ZZS7_VIBCL/46-116
I1SG21_MYCTU/87-154
B4AI97_BACPU/21-88
B0TKL3_SHEHH/35-102
Q15U41_PSEA6/27-96
D9SVA1_CLOC7/7-75
G2GAT8_9ACTO/92-162
G4HWY7_MYCRH/8-75
C3CT65_BACTU/19-89
B9L141_THERP/25-92
C7ISY7_THEET/64-134
D6U9D8_STAAU/32-101
G5M6V6_SALET/1-66
F8Z1I2_VIBCL/25-93
D4FWC8_BACNA/20-90
H6PFF3_RICCA/53-123
D7JCG9_9BACT/10-77
B9N985_POPTR/280-351
E1HEH1_MYCTU/24-97
C6IIS8_9BACE/23-90
F2GDW8_MYCTU/155-222
C3GN07_BACTU/72-142
D6CLF9_THIS3/26-93
F5PP83_SHIFL/25-92
Q5LB52_BACFN/19-87
Q4E6E6_9RICK/9-77
D5TY41_BACT1/25-93
C7NIP6_KYTSD/361-431
C3DZZ4_BACTU/49-116
F3EEK6_PSESL/20-93
Q9KHE5_NOSS1/96-166
G2UKE3_PSEAI/15-82
D2PZV9_KRIFD/12-80
D1K392_9BACE/12-79
E2SJI6_9FIRM/12-80
D6Y6Y0_THEBD/52-119
A3K3B4_9RHOB/433-503
B1K4E4_BURCC/13-81
Q0C1I9_HYPNA/118-190
C2RJI0_BACCE/21-88
A5IJP0_THEP1/29-101
D7JT37_ECOLX/94-164
C9PLL0_VIBFU/15-84
F5XIC0_MICPN/37-106
D2B5W2_STRRD/13-81
D3QAD0_STANL/19-87
A6EVM2_9ALTE/64-132
Q8EPY6_OCEIH/147-217
B1G4G5_9BURK/13-86
H4IYA4_ECOLX/53-123
D5ZLG5_MYCTU/43-113
A2PUR0_VIBCL/95-165
H1YBD9_9SPHI/26-95
F9CN61_ECOLX/53-123
D6AGH0_STRFL/27-101
I0QPF7_9ENTR/34-103
F4C804_SPHS2/26-96
B1ESQ9_BACAN/14-85
D7T380_VITVI/86-156
H8IBC1_PASMH/53-123
H7CI38_LISMN/27-97
G4HHS3_9BACL/6-72
E9T2W1_COREQ/32-101
A9B2K8_HERA2/9-77
Q8KFP4_CHLTE/8-76
B5HA10_STRPR/36-103
D4JH82_9FIRM/185-255
D5LUJ9_9ESCH/1-60
B5PT70_SALHA/25-92
G5F5D8_9ACTN/227-297
G8PYE6_PSEFL/25-93
E6JIS7_RIEAN/10-78
D9WC69_9ACTO/1-62
H2GNE7_CORDP/16-83
C3H116_BACTU/1-48
G0D7Y1_ECOLX/25-92
A5TPC5_BURML/35-103
H3RCV4_ERWST/27-96
Q88QU7_PSEPK/382-452
F9Z8A9_ODOSD/22-88
F7LEG8_BACOV/24-90
B0SQP1_LEPBP/2-69
E7PHQ7_PSESG/28-97
Q46GS6_PROMT/186-256
H8EU19_MYCTE/24-91
A5EH42_BRASB/30-100
A6E9G4_9SPHI/11-77
D4CG68_9CLOT/75-145
B7IR93_BACC2/1-67
F7Z599_BACC6/37-106
D3CZ23_9ACTO/13-84
A5KPR2_9FIRM/17-87
D0XBC0_VIBHA/19-92
D4VLK4_9BACE/29-96
B3QIB5_RHOPT/10-78
C7GDX4_9FIRM/22-91
F5YHY5_TREPZ/355-425
B9C456_9BURK/447-517
D0PHJ7_BRUSS/19-86
A9DZ74_9RHOB/10-77
D2U2K3_9ENTR/60-130
E4DSA3_PROAA/278-348
E2MP58_FRANO/343-413
G7Z399_AZOL4/13-78
G5SFD8_SALET/25-92
F4XE70_9FIRM/15-82
C7M0C0_ACIFD/22-94
D6X6Z1_STRPR/16-84
A7LXN6_BACOV/11-77
H0F1C9_9BURK/15-80
A6EAF7_9SPHI/27-95
G9YFB7_9FIRM/25-96
C2S039_BACCE/21-88
Q121M4_POLSJ/8-75
E3HSV6_ACHXA/15-82
G0THP6_MYCCP/87-154
Q81GS2_BACCR/10-77
D5LUN6_ECOLX/1-60
G4F0Q9_BACIU/21-91
E6UQ66_CLOTL/30-98
A5CMH9_CLAM3/7-75
F2ASA7_RHOBT/26-99
G7M1A0_9CLOT/24-95
I1LP24_SOYBN/264-334
A4KLI2_MYCTU/43-113
E6DG74_PROAA/38-105
E5C9U5_9BACE/23-90
Q2IT58_RHOP2/25-94
E4MDM2_9BACT/32-100
Q20YN4_RHOPB/25-94
F3Q7K5_9ENTR/16-83
C2FYK7_9SPHI/30-97
E2WKJ7_MYCTU/90-160
F8C814_MYXFH/38-108
C6DKZ1_PECCP/16-89
A7FS87_CLOB1/21-89
A3Z5L5_9SYNE/224-294
G2SKG0_RHOMR/11-79
D7IH71_9BACE/31-98
H1N6T3_9PLAN/49-121
F7KQ38_9FIRM/21-93
D8HWL5_AMYMU/110-180
F8JR60_STREN/15-82
C6I6Z9_9BACE/24-90
A3DCK7_CLOTH/42-112
A6L8L0_PARD8/22-88
A1IU89_CHLPH/1-47
G2UK10_PSEAI/30-96
D9V9K4_9ACTO/22-90
Q7NQD4_CHRVO/53-123
D7B6K1_NOCDD/26-93
E4TNK9_MARTH/9-77
C0BY45_9CLOT/67-137
C3BKG7_9BACI/6-73
E9Z902_ESCFE/25-92
D9VEQ7_9ACTO/10-77
D8LLA7_ECTSI/244-318
B1QN72_CLOBO/12-79
F2C2S4_HAEAE/52-122
C3BP06_9BACI/42-112
F3LG06_9GAMM/26-99
F0GVB4_9FIRM/111-184
I0UFA9_BACLI/12-80
C0AZM2_9ENTR/53-123
A0KU90_SHESA/90-160
Q15P24_PSEA6/89-159
F3NK75_9ACTO/30-98
A5WQW2_MYCTF/112-182
H8A7F9_CAMJU/385-455
B8DTA7_BIFA0/254-324
Q7NKZ2_GLOVI/113-183
D7BVU7_STRBB/15-85
G8PZ98_PSEFL/11-77
H5CH46_ECOLX/25-97
B1MCY5_MYCA9/90-160
G0Q896_STRGR/67-137
B0PCS7_9FIRM/14-86
E5WI77_9BACI/37-106
D6AM90_STRFL/100-169
E3HJK8_ACHXA/15-82
D5ZYT8_9ACTO/154-224
E1WUF6_BACF6/24-92
G9YST3_9FIRM/33-101
Q47MZ7_THEFY/383-453
H0K437_9PSEU/17-85
G6G6A6_9FIRM/30-98
Q1AV06_RUBXD/71-141
A0KI20_AERHH/16-89
E3YV98_LISIO/27-97
B1I3W8_DESAP/38-107
F8A3B5_CELGA/21-87
F7JZW5_9FIRM/2-74
D8FI56_9FIRM/44-111
C6W468_DYAFD/54-124
H7DP00_9CLOT/52-121
E6MKD1_9FIRM/21-89
D3LFU3_ENTFC/22-90
H1RJ66_COMTE/12-75
G9QLS4_9BACI/35-105
C6JD63_9FIRM/27-94
Q6HDM6_BACHK/140-210
C6SAN2_NEIME/403-473
E7K027_SHISO/94-164
Q9PQE2_UREPA/197-267
E0UT24_SULAO/380-450
B3C570_9BACE/33-101
Q4V1N7_BACCZ/72-143
Q6YQ39_ONYPE/47-117
D9V5L7_9ACTO/22-96
F4GSI1_PUSST/35-103
F9JFG3_9LACO/18-88
F4MYS8_YEREN/27-96
A9JYI2_BURML/7-74
H8EHY6_CLOTM/15-90
D1DSJ9_NEIGO/11-79
A5TP53_BURML/35-103
O52921_CAMJU/385-455
B0LSQ6_BACTU/53-123
Q6MEU8_PARUW/316-386
A6A4J2_VIBCL/53-123
C6XBX1_METSD/11-80
G0FZE7_AMYMD/17-86
F0FAL5_9BACT/10-78
A6GBN4_9DELT/28-98
H1ISX6_9BACT/17-84
D4FAE2_EDWTA/53-123
H0FS78_BACAM/23-90
F7T315_ALCXX/15-85
A5GV05_SYNR3/62-130
H5W9W9_RALSL/25-93
F7KQY9_9FIRM/42-112
D2YRN8_VIBMI/25-93
A6XZ07_VIBCL/25-93
D4LRL0_9FIRM/23-92
F3ZEY3_9ACTO/20-89
C8ACF1_STAAU/109-179
E0DBN5_9CORY/31-108
C7AK62_ECOLX/1-66
G8TZ44_9FIRM/22-91
C2VJK8_BACCE/12-75
Q79AD4_SERMA/9-76
E2VKP8_MYCTU/112-182
D4JX11_9FIRM/28-101
C0Z7E9_BREBN/20-92
C3IJJ1_BACTU/1-48
H5HCH2_ECOLX/379-449
G6NH70_STRPN/135-205
G0VW36_PAEPO/21-89
H8GKD4_METAL/6-72
Q15W80_PSEA6/43-112
E4LRG0_9CLOT/19-87
D3ER12_UCYNA/87-157
D8UMB7_VOLCA/7-76
D9QM26_BRESC/28-97
B1V3L7_CLOPF/54-127
B1UV11_BACAN/12-75
A4NQH8_HAEIF/395-465
G5HTR1_9CLOT/21-89
C3QNM1_9BACE/11-78
F3Z8D9_9ACTO/66-133
B5H7N6_STRPR/4-71
D2R2Z3_PIRSD/32-99
H0IGG1_9MYCO/23-92
D5BYM4_NITHN/36-103
H0UH78_BRELA/10-76
Q2UZV3_PSESX/25-93
F1UD22_PROAA/64-133
D3T3C7_THEIA/41-111
B0HKZ0_YERPE/53-123
C9V0P2_BRUAO/16-89
C5C5V8_BEUC1/6-72
D0M5J5_VIBSE/53-123
F9UA61_9GAMM/23-91
A4A0B9_9PLAN/1-67
G0L0Y0_ZOBGA/26-94
C0ZGW3_BREBN/22-89
E6WBI6_PANSA/16-89
E6UH52_RUMA7/8-79
C2ISA4_VIBCL/19-92
D7VT83_9SPHI/32-100
A3NXM4_BURP0/218-286
E8NTJ7_SALET/53-123
H5ND75_ECOLX/41-111
H2GCL3_CORDP/31-98
D0TG21_9BACE/10-78
A9KTX4_SHEB9/28-94
B7RH17_9RHOB/270-339
F4ABS6_CLOBO/19-77
G0G2Y1_AMYMD/13-81
H4A554_STAAU/6-75
G8LXN6_CLOCD/19-87
E6SEQ1_INTC7/57-126
F8A7U5_CELGA/51-120
D1ADV0_THECD/54-124
E4MFC7_9BACT/24-99
B1JBT9_PSEPW/1-67
I0V0E8_9PSEU/32-99
C3BIN5_9BACI/6-94
D7VKG8_9SPHI/27-95
D0GR97_VIBMI/32-101
D6XTE7_BACIE/21-89
G4LFF8_PSEAI/14-81
B5BEX8_SALPK/94-164
H5G259_ECOLX/379-449
H8KPY6_SOLCM/27-94
F9NTI1_PROAA/276-346
A6W452_KINRD/24-90
D1P9R9_9BACT/9-78
C0GD66_9FIRM/9-76
A9EJF2_9RHOB/34-103
A9L2E0_SHEB9/32-100
H3LTX4_KLEOX/380-450
Q13JY0_BURXL/412-482
F6B7H3_DESCC/23-91
F7LWE0_9BACE/25-91
I0D798_BACAN/37-107
E5YMF5_9ENTR/53-123
H3XQA3_STAAU/26-96
F7YAC6_MESOW/10-78
D8GF02_LACCZ/22-96
G2AZF8_ECOLX/379-449
H8DY12_9NEIS/50-120
B0K8V2_THEP3/1-68
F4H4H2_CELFA/26-91
Q08QV6_STIAD/65-133
Q03V64_LEUMM/24-94
B8K7J8_VIBPA/10-77
C9LC22_RUMHA/12-85
C2MH65_BACCE/21-88
B5CNI3_9FIRM/11-78
H6NQJ2_9BACL/26-95
E3A2J7_PSEAI/17-85
A1VKM8_POLNA/76-146
H2FMP7_CORPS/21-90
H0HHR4_RHIRD/26-93
C6U0P6_BURPE/14-87
E5C708_9BACE/7-73
D5EKB7_CORAD/97-165
F6FU10_ISOV2/17-89
C7QJX1_CATAD/10-79
F7MIQ4_CLOBO/19-79
H5DQM1_ECOLX/26-96
B1ZRL4_OPITP/18-80
F9DUX0_9BACL/21-89
G5G7Q8_HAEAP/12-80
C0E2S2_9CORY/384-454
B1RNK3_CLOPF/38-106
G5JAP6_CROWT/96-166
D7AZB5_NOCDD/130-200
B7RVL8_9GAMM/371-441
H8IDW1_PASMH/8-76
C6PTX7_9CLOT/128-198
E2WXL7_ECOLX/94-164
F5LQX2_9BACL/20-88
C5VY65_STRSE/138-208
E1HFU8_MYCTU/39-107
D7J3K8_9BACE/32-99
A1UCF2_MYCSK/44-114
H4HZL0_ECOLX/25-92
D4GLF6_PANAM/94-164
D4WB41_BACOV/32-99
Q1D4V1_MYXXD/17-85
Q47Q24_THEFY/205-275
G1ZMQ5_ECOLX/94-164
A0LC35_MAGSM/29-102
G8TLY5_NIAKG/21-89
D7EV53_MYCTU/90-160
A3XIF1_LEEBM/26-94
E4N1D6_KITSK/26-93
C2HVI5_VIBCL/32-101
H1Q3F2_9BACT/54-124
F3R3Q1_ENTFL/19-91
A4CXD8_SYNPV/70-140
C2SI14_BACCE/26-98
H8BZL5_CAMJU/20-92
H0QVV8_9ACTO/59-126
H5X442_9PSEU/40-106
D7E0K7_NOSA0/158-228
Q2NJC2_AYWBP/23-92
G8ALY9_AZOBR/50-120
B8IBU8_METNO/11-77
Q2P2J2_XANOM/20-93
Q1AXA4_RUBXD/55-125
D2BCL4_STRRD/31-98
H5LA74_ECOLX/94-164
B3QAK8_RHOPT/27-95
F7LWH2_9BACE/16-83
H3TIJ1_PSEAE/12-79
C2NV85_BACCE/1-50
D2FE80_STAAU/32-101
E1T1U1_THESX/10-81
G0I997_STRES/135-205
E2PWV3_STRCL/115-185
C5AM40_BURGB/26-97
B5HA43_STRPR/38-104
E5CF18_9BACE/27-94
E4VVK0_BACFG/27-92
C6D8F2_PAESJ/21-89
Q9ANS6_VIBHA/88-158
C6U5E3_BURPE/35-103
G8VKT9_PROAA/32-100
F2IBP1_FLUTR/34-103
D9WI57_9ACTO/41-108
I0DJU9_CORPS/42-109
O24629_ARATH/263-333
B0NQZ1_BACSE/11-79
H0SY21_9BRAD/10-78
F3HDE5_PSEYM/54-124
D4LW42_9FIRM/9-78
I1JSC1_SOYBN/178-248
B1BXS1_CLOPF/54-127
A6EPM2_9BACT/6-73
E1APH2_AERHY/1-39
C7G739_9FIRM/26-92
Q81W67_BACAN/7-86
C5BW92_BEUC1/6-71
D9TQV5_THETC/30-100
D0TK65_9BACE/22-89
Q2BD82_9BACI/21-89
F3HEJ6_PSEYM/25-93
G5GGC2_9FIRM/37-88
A0YW48_LYNSP/75-145
F3AVL6_9FIRM/11-79
C8T263_KLEPR/94-164
C2HWL4_VIBCL/10-77
E8KEI1_9PAST/88-158
F5NLC6_SHIFL/379-449
D4Z5P1_SPHJU/27-99
A9NF83_ACHLI/34-102
A3TP24_9MICO/34-102
D7I848_9BACE/15-82
G9RZ12_9FIRM/64-134
G4QY74_CORPS/42-109
Q04W05_LEPBJ/12-81
C5EU84_9FIRM/22-99
A4F9W4_SACEN/24-91
G5HSC2_9CLOT/149-219
F5SWB6_9GAMM/12-79
Q05YJ7_9SYNE/219-289
D4CUY7_9FUSO/6-73
G7FFE7_9GAMM/56-126
C3KCV1_PSEFS/13-80
O32416_VIBCL/95-165
F6BJP4_THEXL/27-98
D5LUK8_9ESCH/1-60
C3CRY7_BACTU/12-77
A7LVX6_BACOV/24-96
Q6HIQ2_BACHK/6-72
Q21S43_RHOFD/13-86
Q2Y7C0_NITMU/471-541
B7WVD2_COMTE/74-144
F4LGX9_BORPC/27-94
F4DA72_AERVB/90-160
H1YKM0_9GAMM/13-79
F7WYW5_9ENTR/56-126
F2CEH5_STRSA/136-206
Q5DYR1_VIBF1/56-129
A3ZNG6_9PLAN/261-331
Q18BX5_CLOD6/157-227
G2IHG9_9CLOT/59-129
G9YQY7_9FIRM/14-82
E6V2M6_VARPE/46-114
H8GAZ2_9PSEU/1-61
G2IMI5_9SPHN/28-96
C7JHF8_ACEP3/1-43
I0ALY3_9BACT/29-96
E2KDA6_ECO57/379-449
D2QP88_SPILD/31-99
E7VRC1_SALMO/53-123
F2FHS3_SALDU/94-164
F9UZM0_MYCBO/5-70
Q81N91_BACAN/6-73
F9Z7H6_ODOSD/22-90
D1QTT2_9BACT/9-80
B5GSY7_STRCL/36-103
D9SMK4_CLOC7/37-104
D8A4Q1_ECOLX/53-123
C6XXS3_PEDHD/27-94
Q6LTM6_PHOPR/17-90
D2S7C6_GEOOG/25-92
C5PZE8_STAAU/35-105
B4TTV5_SALSV/94-164
B8H4L6_CAUCN/7-73
Q57IQ9_SALCH/53-123
E9RVM3_9FIRM/34-104
D8D5T8_COMTE/13-86
I1ACB0_PSEAI/383-453
G5GZU8_9FIRM/148-218
E1SLD6_FERBD/25-98
G3YQW1_9RALS/79-148
B8D8I8_BUCA5/53-123
B5MVK5_SALET/381-451
H4DCN9_STAAU/35-105
A6EF24_9SPHI/24-90
D6ES80_STRLI/30-95
H7ZF07_CAMJU/385-455
D4VRM1_9BACE/8-75
D9PD97_ACTPL/15-82
F9Y0Q8_BIFBU/29-96
C2V794_BACCE/14-84
I0KW50_9ACTO/12-79
C7PYB0_CATAD/14-82
D2T9H2_ERWP6/53-123
G9QPT3_9BACI/144-214
F9QM07_9MYCO/28-95
E3E8E6_PAEPS/43-113
A6TQ40_ALKMQ/9-76
H5XB01_9PSEU/49-117
Q31XA3_SHIBS/95-165
Q3QYG7_XYLFA/29-97
F0T1F2_SYNGF/23-92
F4H0L7_CELFA/11-79
C9YPL7_CLODR/62-132
C9R0E0_ECOD1/94-164
A8M5Q2_SALAI/25-92
G4I9U4_MYCRH/17-84
G0IIQ0_BACAM/37-106
B1VXJ7_STRGG/22-91
C6BJR4_RALP1/9-77
B9XR86_9BACT/44-108
C5CR89_VARPS/7-72
I1B2X7_9RHOB/431-501
D5WWR2_BACT2/21-88
B7H6N9_BACC4/42-112
Q6MR57_BDEBA/375-445
Q9AGF1_AERHY/54-124
F6B9K8_DESCC/40-109
C3D1Q3_BACTU/1-48
A6G6D9_9DELT/12-84
A3WCB8_9SPHN/14-80
E1I706_ECOLX/53-123
C2DCW8_ENTFL/135-205
F4KYA1_HALH1/27-94
B8GDC1_CHLAD/24-93
E8M1X9_9VIBR/386-456
D7K636_9BACE/25-91
G5FQY2_9PSED/17-84
F2F9M3_SOLSS/7-74
H3RHS4_ERWST/53-123
D1K489_9BACE/18-83
E6UV22_VARPE/13-86
E2S8M2_9ACTO/1-69
G7VTY4_PAETH/22-89
A6L7R7_BACV8/11-78
G8AY61_AZOBR/24-91
RP28_BACCR/53-123
C6AJ69_BIFAS/254-324
Q8XWV9_RALSO/51-120
A2C609_PROM3/119-189
Q0B436_BURCM/13-81
A8DWW0_BURPE/50-118
G9TKR7_SALMO/381-451
F5KQ72_PSEAI/17-85
F2EUI4_PANAA/27-96
H3ND35_9LACT/28-98
Q1GUH6_SPHAL/435-505
H2BZL0_9FLAO/26-94
D4UGH7_STAAU/26-96
F2FF38_SALDU/25-92
C0ERE7_NEIFL/11-80
B9XHW6_9BACT/23-92
D3EZX3_CONWI/29-98
A5ZER0_9BACE/21-90
I0GBL9_9BRAD/22-98
H8MK91_CORCM/20-88
H3VML5_STAHO/135-205
E2MZY9_CAPSP/23-91
G8N2W9_GEOTH/54-124
H1N2U3_9PLAN/46-118
B8L280_9GAMM/10-78
G2GI27_9ACTO/41-111
H3V7Y9_STAEP/135-205
C6I2F6_9BACE/12-77
D8NH64_RALSL/18-82
E8R1H7_ISOPI/52-121
F5W9F0_STAAU/135-205
C6J977_9FIRM/59-129
H0KPZ2_9FLAO/12-80
A7GXY2_CAMC5/379-449
A6GJ99_9DELT/3-63
F3BH24_PSEHA/86-156
Q0AUG2_SYNWW/37-107
D9XEJ7_STRVR/10-77
E6T4M9_SHEB6/28-94
Q09CH9_STIAD/124-194
E8KQF2_STRSA/136-206
D2QZ12_PIRSD/55-127
H1J010_9BACT/26-94
C2SNZ1_BACCE/75-145
Q0VMH1_ALCBS/25-92
C0LW96_LISIO/16-86
B1RED0_CLOPF/133-203
A4WEB9_ENT38/34-102
F3NH98_9ACTO/30-102
G0GD17_9SPIO/106-176
F3ESH8_9PSED/39-96
A4YRA2_BRASO/17-100
F3BPZ5_PSEHA/31-98
C3E814_BACTU/37-107
I0RWS4_MYCPH/86-156
B9MQ59_ANATD/37-108
H7E0L0_9FIRM/39-107
A3TQ93_9MICO/2-70
H5JJ62_ECOLX/16-89
H1JBG9_9FIRM/65-135
D0IG24_9VIBR/10-77
E6AWC7_ECOLX/53-123
H1N133_9PLAN/26-99
Q01V29_SOLUE/39-110
G8NRR2_GRAMM/112-180
Q92N11_RHIME/12-79
A0ZFS4_NODSP/101-171
C2NE15_BACCE/21-88
Q3SNK8_NITWN/9-77
E7XE27_SALMO/25-92
D9XBB5_STRVR/15-82
D3CY80_9ACTO/13-82
E6QWV8_9ZZZZ/16-89
Q599I1_STAAU/35-105
G2TPA8_BACCO/24-92
Q3SU83_NITWN/8-77
A8TN60_9PROT/33-102
F7LHS8_BACOV/11-77
B2VFE8_ERWT9/16-89
H0K815_9PSEU/12-78
Q2IZ44_RHOP2/17-85
F3LZC7_9LACO/149-219
F3SBL8_9PROT/1-68
E2NAY5_9BACE/14-80
F7Y0L8_MESOW/14-79
I0TJT1_STAAU/6-75
D7JB90_9BACE/25-93
B5CUU8_9BACE/10-77
E8IPF7_ECOLX/25-92
D2Z8X5_9BACT/148-218
E5C8Z8_9BACE/15-83
C2TLM7_BACCE/37-107
A8G7D5_PROM2/113-183
B1YGJ5_EXIS2/19-85
D8PIT5_9BACT/16-84
Q8EN30_OCEIH/23-91
H1CQ11_CLOPF/22-91
E1RXX3_ECOUM/6-79
C6ILQ1_9BACE/12-78
F0E8H4_9PSED/17-84
H7DSY9_9FIRM/63-133
F0F3E8_9BACT/9-76
F7VFR9_9PROT/4-76
D5EMV9_CORAD/9-75
G4NSQ7_BACPN/27-100
D5ZL99_MYCTU/34-100
D8GXZ3_BACAI/6-73
E8XF80_SALT4/53-123
G6AYC1_9BACT/32-100
A9BF24_PETMO/31-102
E8XZD5_RAHSY/53-123
B8DCQ1_LISMH/24-94
C6W5W6_DYAFD/24-91
P77831_BORJA/231-301
B1QYS7_CLOBU/54-124
A4AIE1_9ACTN/5-57
G7BM14_VIBCL/25-93
A7LSJ5_BACOV/27-94
D4YT69_9LACO/25-96
E0TJQ1_SULMC/55-125
F2UZM9_ACTVI/228-295
B1KEW9_SHEWM/12-78
E2MAI1_PSEUB/15-81
F3ZLD7_9ACTO/13-80
C7F4F9_9CAUD/48-122
D7I8U1_9BACE/27-98
B5H596_STRPR/25-106
A1T1G3_MYCVP/21-89
A6KXE1_BACV8/27-94
G7ZFR6_AZOL4/53-123
H3UTD8_STAEP/6-75
B6XTR8_9BIFI/214-284
Q73S03_MYCPA/33-106
G0G2I3_AMYMD/7-75
D1QNC2_9BACT/25-94
B1Y6G4_LEPCP/8-75
H4MFB5_ECOLX/94-164
F5W3P5_STAAU/35-105
E4G709_PROAA/32-100
B3I904_ECOLX/94-164
C3EET2_BACTK/36-106
D5UFF5_CELFN/262-332
C3G362_BACTU/15-86
Q2J6A9_FRASC/57-124
B9E1B4_CLOK1/42-112
D1W7B2_9BACT/21-87
B1W175_STRGG/98-168
G2PN18_MURRD/26-93
F7MIR6_CLOBO/19-79
F3NJU4_9ACTO/75-146
C9EAE2_SHIFL/1-60
H0CBR4_STAAU/135-205
H0DW24_STAEP/30-100
C3I524_BACTU/42-112
Q0SAX1_RHOSR/26-92
E4RT18_LEAB4/30-98
H2GSK1_CORDP/31-98
G5MGY5_SALET/1-36
B1K2V6_BURCC/8-74
C0D671_9CLOT/54-122
F4LPM1_TREBD/100-170
I0WF78_9FLAO/27-95
D5QVJ8_METTR/9-77
Q2JYM4_RHIEC/38-106
G2K732_LISMN/34-104
D9WD52_9ACTO/31-102
B2UA08_RALPJ/53-122
E2S1I0_9CORY/104-174
D5DCQ0_BACMD/9-74
G0L9I3_ZOBGA/13-80
D5TXS1_BACT1/142-212
G1WNZ4_9FIRM/11-79
Q2SBX5_HAHCH/51-124
F9VUH0_9ACTO/4-72
D0TT62_9BACE/21-90
F4QLI7_9CAUL/7-74
C3PL04_CORA7/25-93
C6LD02_9FIRM/22-88
F8DZJ1_CORRG/59-126
E1YXZ1_9BACE/10-78
E6GTG2_ENTFL/19-91
H0SBV3_9BRAD/10-78
D5U8D9_BRAM5/30-99
H1P4W3_9BACT/338-408
F4AZA2_KROS4/30-97
G8QG10_AZOSU/10-77
E1XAI1_HAEI1/395-465
E7A947_HELFC/386-456
F9THI6_9VIBR/15-81
Q3A9G1_CARHZ/3-63
F8JDN8_HYPSM/67-135
B6JC58_OLICO/474-544
C2G4P4_9SPHI/24-93
H5JNC4_ECOLX/379-449
C2GH34_9CORY/22-89
E4T579_PALPW/28-96
H4GNN8_STAAU/26-96
Q31DQ1_THICR/55-125
H2K4D8_STRHJ/41-109
D2Q2T3_KRIFD/17-82
D2S9K0_GEOOG/51-120
E1SHF0_PANVC/53-123
C1ATJ1_RHOOB/9-75
G4P699_BACIU/14-82
F9Z1G1_PROAA/64-133
H1HBB6_9FLAO/54-124
D4VQ61_9BACE/23-91
E6DW04_PROAA/64-133
B7CV60_BURPE/14-87
D1PYW3_9BACT/27-97
A4J3I7_DESRM/40-109
Q1EQQ7_STRKN/22-92
D9XGL3_STRVR/9-75
E4S4U6_CALKI/37-108
I0WDP0_9FLAO/24-92
H1YHD4_9SPHI/24-90
D5LUJ5_9ESCH/1-60
G0AHX6_COLFT/66-136
F3BGE8_PSEHA/25-93
Q1BZI0_BURCA/10-78
Q8GLL3_9BIFI/274-344
B0M9H5_9FIRM/112-183
F0JUS7_ESCFE/53-123
A2SLR1_METPP/33-102
Q7WZQ5_9GAMM/47-117
F8C5C6_THESO/280-350
E3EKU9_PAEPS/59-128
I0WZI2_9NOCA/5-72
C1AAG7_GEMAT/23-89
Q13R65_BURXL/431-501
F7TSY9_BRELA/1-34
E4B896_PROAA/32-100
F2DWX1_HORVD/267-337
F3PDW7_9BACE/28-96
E4ME85_9BACT/16-83
F8A4S9_CELGA/12-80
C8KAD6_LISMN/34-104
Q6TE11_9ACTO/36-106
D6TZ66_9CHLR/23-93
G8N0Y6_GEOTH/32-102
A1R126_ARTAT/30-100
F8N8S3_9BACT/22-92
C6UEB8_ECOBR/379-449
G4HKK0_9BACL/33-104
C3QE53_9BACE/32-99
G4KYE2_OSCVS/49-122
D8JXA7_HYPDA/25-100
F2EWN7_PANAA/53-123
C3FWA6_BACTB/6-85
F3RQI6_VIBPA/25-93
E6YN53_9RHIZ/13-79
F4DEL6_AERVB/54-124
C8MJK3_STAAU/135-205
A9YUT3_9STAP/25-98
E0RMW4_PAEP6/23-91
E3F2I8_KETVY/32-101
E3C4R1_9LACO/149-219
B9XBI4_9BACT/28-101
C5W006_STRSE/5-78
F7SWR8_ALCXX/8-76
C9YXC9_STRSW/29-97
I1JPP1_SOYBN/318-388
A3TNU6_9MICO/14-79
C3QRM6_9BACE/22-89
A1IU65_CHLVI/1-47
I1A5X8_9MOLU/254-324
F3M8Q8_9BACL/17-85
H5P9C4_ECOLX/379-449
G9S1N6_9PORP/10-75
D8E080_PREBR/54-123
E4TM28_MARTH/35-103
H8L0E8_FRAAD/17-89
D1A948_THECD/32-99
B0KS27_PSEPG/14-82
E6I0J6_ENTFL/19-91
C4I324_BURPE/7-74
A8SJZ0_9FIRM/7-64
F1YWG8_9PROT/15-86
C6A8L1_BIFLB/254-324
B0GC84_YERPE/25-92
E4M1A1_9FIRM/46-116
Q4JYD3_CORJK/30-98
H8FQP1_RHOMO/53-123
C3CIU3_BACTU/1-48
C0VKZ6_9GAMM/58-128
C2XEV1_BACCE/31-99
A6VS29_MARMS/24-92
H8HZ51_MYCTU/43-113
D5QKU5_METTR/12-78
C9MI94_HAEIF/52-122
Q73FM9_WOLPM/409-479
E2W494_MYCTU/87-154
C1B405_RHOOB/22-91
D5Q6A8_CLODI/155-225
G2DH94_9GAMM/1-36
H4XRS0_ECOLX/53-123
I0Q976_STROR/135-205
D7H451_BRUAO/68-138
C0W8M2_9ACTO/58-125
H3Z655_STAEP/30-100
G0VXT7_PAEPO/19-92
F6GGH1_LACS5/21-88
B6RC92_VIBAL/89-159
Q879Z1_XYLFT/65-135
A6DG44_9BACT/27-98
H1QC99_9ACTO/12-83
A8ZR06_ACAM1/40-109
D0TTI9_9BACE/28-96
G0DB21_ECOLX/25-97
H3LN93_KLEOX/14-78
Q8ERQ3_OCEIH/13-81
A6CCQ4_9PLAN/53-123
F7WW89_MYCTD/87-154
Q6G1Y0_BARHE/60-130
G8QAZ4_PSEFL/10-77
G7FWP2_9GAMM/10-78
D6D2R1_9BACE/22-90
G7WDF9_DESOD/9-77
G8QF11_BORGR/45-115
Q8L3L4_9BURK/1-47
D5YJU9_MYCTU/5-70
E4WGN1_RHOE1/226-296
E8FND9_SALMO/25-92
G5R3V0_SALSE/1-66
E1H851_MYCTU/10-76
B5XV40_KLEP3/94-164
H3TGD8_PSEAE/8-76
F9PG37_9STRE/1-78
A5IQ87_STAA9/26-96
G4AER4_AGGAC/12-79
Q39I80_BURS3/25-93
D3EKT7_GEOS4/4-71
C6W4E3_DYAFD/32-99
A4LN85_BURPE/14-87
D5YB26_MYCTU/62-129
P77830_BRAJP/53-123
C6R763_9CORY/27-95
G6B7S5_CLODI/35-105
F7PX94_9BACT/164-234
A8EDU0_BURPE/53-119
E1HE39_MYCTU/43-113
I0HF49_ACTMI/31-99
D7EY60_MYCTU/62-129
G6DU35_9GAMM/1-48
E1L1R3_9ACTN/63-133
A0LSA1_ACIC1/20-86
G6AG04_9BACT/57-127
B4VSL9_9CYAN/34-104
E4CD58_PROAA/64-134
D2Q0B4_KRIFD/8-74
D4HYX8_ERWAC/16-89
G8XA44_FLACA/24-92
E4FKA6_PROAA/66-133
E2ZD98_9FIRM/205-275
Q8F7R7_LEPIN/15-83
G5M7I7_SALET/94-164
A4KGE5_MYCTU/87-154
Q1PJF3_PROMR/1-71
H4V630_ECOLX/379-449
B0PDE5_9FIRM/15-83
B1HJT6_BURPE/39-106
B5ZU82_RHILW/44-114
E2TKE9_MYCTU/10-76
H0UDU9_BRELA/23-91
A6TF80_KLEP7/53-123
C3K9L7_PSEFS/25-94
G4WJS1_9MICO/82-152
C6B918_RHILS/21-88
C4KXV7_BURPE/53-119
E6U4P4_ETHHY/15-84
E0XQU2_9GAMM/371-441
A1RMP1_SHESW/33-100
C8N2I5_STAAU/35-105
H1MQY5_9PLAN/45-113
A7MS31_VIBHB/19-92
F8EAC3_RUNSL/33-101
D2R291_PIRSD/31-101
F9QRW7_9MYCO/10-80
D6A6E1_9ACTO/12-80
Q59965_SYNP2/143-213
B7MCH9_ECO45/16-89
F8I8L0_SULAT/54-123
D2AXH2_STRRD/12-78
A4TR69_YERPP/53-123
H1Y949_9SPHI/24-92
F9DTZ8_9BACL/23-90
G7GKJ8_9ACTO/15-82
G8S7G7_ACTS5/15-99
A4J6U3_DESRM/23-91
F6IM65_9SPHN/43-110
C6IE53_9BACE/28-96
E6HJQ5_ENTFL/135-205
E1IE08_9CHLR/25-92
G1Y325_9PROT/15-83
C6XSF0_PEDHD/26-93
I0KEW1_9BACT/19-85
A1ASL9_PELPD/97-167
B1LHS5_ECOSM/26-98
E7BD29_9GAMM/306-367
H7JF41_STRPN/135-205
D1B614_THEAS/154-224
RPSB_STIAD/50-120
D7N1H1_9NEIS/409-479
G9V561_SALMO/94-164
C6VTR6_DYAFD/27-96
H2BYW4_9FLAO/11-79
F8BGV2_OLICM/37-105
H0Q298_9RHOO/57-130
D6Y5D4_THEBD/27-94
B1FYU8_9BURK/117-187
F1VMR9_PROAA/278-348
Q6QMT6_BURPE/25-93
B2TMC7_CLOBB/141-211
H1K0F7_9MYCO/27-95
F7LZZ8_9BACE/23-90
G0B6X3_SERSA/414-484
E0R0P2_ECOLX/25-92
E4VWE8_BACFG/10-77
E6PEU8_9ZZZZ/36-103
D1WD22_9LACO/131-201
B1IJP6_CLOBK/14-87
D4ZGV4_SHEVD/25-93
G4PJQ6_BRUML/16-89
H5GI78_ECOLX/53-123
A4LC67_BURPE/117-187
I0F6M8_9BACI/95-165
H8GMW3_METAL/13-86
G9YPW6_9FIRM/12-80
C0D1H6_9CLOT/42-109
D8H419_BACAI/8-76
F5JFS5_9RHIZ/14-87
C3DNW2_BACTS/42-112
G7MCI3_9CLOT/145-215
C3F2H6_BACTU/19-85
B1F4Z5_BACAN/62-132
H0IE90_9MYCO/27-94
D4WY36_BACOV/23-90
E6JI75_RIEAN/21-89
G7TA27_9XANT/30-99
Q7UYG1_RHOBA/1-80
E8GYY0_SALMO/381-451
I0EZI3_9BACI/38-108
B1L8G9_THESQ/22-92
C0G0A2_9FIRM/9-75
G7HIW8_9BURK/7-72
F3ZY96_MAHA5/40-110
E6BH04_ECOLX/25-92
A6GKS7_9DELT/8-75
H4NAH0_ECOLX/25-92
A0Z6X7_9GAMM/372-442
B1UTE9_BACAN/53-123
F3B840_9FIRM/67-137
G2E350_9GAMM/20-93
Q5L0K5_GEOKA/28-101
B1RLE7_CLOPF/133-203
B9X7Z0_9SPIO/395-465
H6SKI6_RHOPH/55-125
A6LCL8_PARD8/21-89
D2YFU2_VIBMI/10-77
B2NEW5_UREUR/197-267
E1C9S7_PHYPA/433-503
I1DGY5_9VIBR/19-92
B5UHK8_BACCE/10-77
E1R5U8_SPISS/30-103
A7FWA2_CLOB1/58-128
E8JJ75_9ACTO/31-100
F0BSJ0_9XANT/46-114
B9L8S3_NAUPA/369-439
A2P8E3_VIBCL/53-123
D5QCJ4_GLUHA/52-122
A8LMI1_DINSH/15-80
H0ICP0_9MYCO/234-304
Q63AF9_BACCZ/23-86
G7C833_VIBCL/19-92
C2SSV2_BACCE/10-74
G4F3W2_9GAMM/28-97
Q1YRX0_9GAMM/378-448
H6NNT9_9BACL/21-89
E2T7P2_MYCTU/24-91
E0NSR0_9BACT/54-124
C2ZDJ1_BACCE/21-93
A6XXR7_VIBCL/95-165
F1V7Q0_PROAA/83-153
H5M1L3_ECOLX/16-89
A9AFJ7_BURM1/7-71
A3TR83_9MICO/18-86
D1W4R9_9BACT/27-97
D7XMV1_ECOLX/25-92
G7EQN6_9GAMM/85-155
A8UDL0_9LACT/31-98
D7E0T9_NOSA0/101-171
G4PAK3_BACIU/15-83
G6GIN1_9FIRM/23-95
G7C3M0_VIBCL/391-461
B0GSD7_YERPE/16-89
C2IW09_VIBCL/10-77
B5GJN1_9ACTO/54-124
A9ZZF9_YERPE/53-123
A4F5Q8_SACEN/50-118
H1J3Q4_9FIRM/39-108
F2A5T1_RHIET/38-106
G2TDQ5_RHORU/54-124
B5YKM1_THEYD/240-310
D1PNX7_9FIRM/9-77
E4MX72_THEHA/277-350
B8I346_CLOCE/21-90
D6AWH2_9ACTO/5-76
Q5GWN6_XANOR/59-125
Q03SC3_LACBA/141-211
F8CAX7_MYXFH/27-95
H0F5F3_9BURK/15-83
A7GFP5_CLOBL/12-79
D4H1H6_DENA2/21-89
C2FV81_9SPHI/27-94
A8L3Y3_FRASN/32-98
D8P1V4_RALSL/553-620
H8MKE2_CORCM/55-124
G7TP12_VIBCL/10-77
Q7UMI2_RHOBA/54-122
G5I1K3_9CLOT/23-91
H0HBY7_RHIRD/24-93
D5XYV7_MYCTU/43-113
H4E519_STAAU/26-96
F8WWT4_9PORP/23-91
A8SDK2_9FIRM/25-95
C7RDD7_ANAPD/6-73
E6UKG9_RUMA7/9-77
A6NYQ3_9FIRM/11-83
A9IQ63_BART1/53-123
A7VVR2_9CLOT/24-94
F0T007_SYNGF/42-112
H0FGA4_BACAM/38-108
C9B6G3_ENTFC/136-206
D6FRN6_MYCTU/5-70
B3IM85_ECOLX/16-83
LAFS_VIBPA/28-101
C9RJ60_FIBSS/34-107
H0QM43_ARTGO/191-261
A9GP18_SORC5/19-96
A5N6W1_CLOK5/8-82
H1DI09_9PORP/29-95
Q02C35_SOLUE/26-94
C9L220_9BACE/26-94
E9S7A2_RUMAL/57-127
E2MYK9_9CORY/31-98
E0QNN0_9ACTO/13-86
A6GJ93_9DELT/16-80
I0SDM9_STRMT/135-205
H1QDU6_9ACTO/63-131
E1W4S5_HAEP3/23-90
B1C8W1_9FIRM/30-95
F5PG39_SHIFL/379-449
G2L3F4_PSEAI/13-80
B8D6U2_BUCAT/53-123
F3ZAH3_9ACTO/42-110
B4UDK5_ANASK/571-641
E9T2W8_COREQ/26-99
Q14P59_SPICI/151-221
D0G7X6_PSEVI/74-140
D4W7J1_9FIRM/222-292
A9B077_HERA2/153-223
A7LZA1_BACOV/25-93
B3WCB8_LACCB/22-96
B2J2K2_NOSP7/98-168
B1GZP5_UNCTG/339-410
F3Z9E9_9ACTO/54-124
D9TBB3_MICAI/49-119
Q1DAB6_MYXXD/6-74
C0A8Z5_9BACT/67-140
Q82I40_STRAW/11-80
Q0SRH3_CLOPS/133-203
E5CCU3_9BACE/22-89
G9Y220_HAFAL/27-96
A7HHL9_ANADF/7-75
C0BB36_9FIRM/28-98
F2N1B8_PSEU6/14-80
H1QLA1_9ACTO/30-100
D4WGX4_BACOV/15-82
H8J1G7_MYCIT/1-69
F2G6A0_ALTMD/55-125
F7JLW8_9FIRM/18-87
E7N634_9ACTO/304-374
E8WG99_STRFA/12-79
Q3AWQ6_SYNS9/219-289
C4I895_BURPE/445-515
G8PZ74_PSEFL/38-105
D2NSB5_ROTMD/21-88
H8KZW6_FRAAD/56-126
I0GUJ3_SELRU/25-98
F7J0K1_CLOPF/41-114
E7Z730_SALMO/25-92
Q89KH7_BRAJA/24-100
F4TLK7_ECOLX/53-123
F2BQP4_STRSA/3-67
G2L981_PSEAI/8-76
G2S423_ENTAL/14-78
D4WUT9_BACOV/27-94
B1ZVB3_OPITP/33-99
P71106_CHLAU/113-183
F2L047_PREDF/27-97
G7Z4P9_AZOL4/9-76
I0GZK6_ACTMI/29-97
B5HU81_9ACTO/65-135
A8AFA6_CITK8/6-79
C2SGK4_BACCE/10-77
H5BES8_ECOLX/16-83
H1GQ95_9FLAO/11-79
E5UPW8_9BACE/18-83
E4RC28_PSEPB/20-93
D1BEN0_SANKS/72-137
H1R252_VIBFI/53-123
A5JA41_BURML/445-515
B6AQH2_9BACT/10-78
F7TAF8_ALCXX/7-74
D5CMF9_SIDLE/19-87
A7M609_BACOV/17-87
Q3KHT4_PSEPF/25-90
A7HHP2_ANADF/21-88
D3PUG5_STANL/10-76
C7X210_ENTFL/135-205
D5DQL4_BACMQ/28-101
C3Q654_9BACE/11-78
B6BXA7_9GAMM/75-145
B6QYF2_9RHOB/1-38
H8CIP7_CAMJU/385-455
H5U9Q1_9ACTO/2-70
G6B2M4_CLODI/6-78
D5W4F7_CLOB2/19-87
E2T101_9RALS/6-77
Q2J6I6_FRASC/117-187
H1J5H6_9FIRM/15-82
H5EP25_ECOLX/379-449
C6PWZ5_9CLOT/21-89
I0G0U2_9BRAD/12-80
D8G4S3_9CYAN/159-229
D0KAD4_PECWW/9-77
E1UEQ9_LISML/34-104
G8M0H6_CLOCD/20-92
G4LFK4_PSEAI/15-82
E0Y0Q5_9SPHI/54-124
G6AHF0_9BACT/13-83
A5U803_MYCTA/5-70
H9UVH3_ECOLX/25-92
B6Y6N0_9RICK/37-107
B4BJC9_9BACI/62-132
G2RIX9_BACME/37-106
H1BX21_ECOLX/379-449
G9XHS7_DESHA/21-89
B1QAR8_CLOBO/34-102
A9GDZ9_SORC5/123-193
F3BUT8_PROAA/278-348
C2SWA4_BACCE/14-84
F1YFY6_9ACTO/34-110
E6ULL4_CLOTL/34-106
Q02JJ2_PSEAB/8-76
B9PBU0_POPTR/80-149
B5GE88_9ACTO/127-197
A6EMH6_9BACT/21-89
F5LFX9_9BACL/16-84
F4CCK9_SPHS2/27-95
H1TNJ3_STAAU/35-105
B4RJX6_NEIG2/56-126
F4FF61_VERMA/10-84
I0F6H1_9BACI/138-208
A1S7X9_SHEAM/16-89
C3KZQ6_CLOB6/23-92
Q3SN46_NITWN/23-89
G5FVX4_9PSED/54-124
C2RTA3_BACCE/142-212
F7YMC3_VIBA7/38-107
E8R6K7_ISOPI/54-122
H8HIY3_MYCTU/29-98
C7X8W1_9PORP/27-96
Q3Z904_DEHE1/287-357
A6ENU3_9BACT/54-124
D6EI18_STRLI/44-114
E1E9X2_VIBPA/386-456
D5VGH2_CAUST/16-81
Q0RP58_FRAAA/176-246
Q6YAU2_VIBVU/17-87
F7LF53_BACOV/12-77
G4HYG1_MYCRH/23-90
H5E735_ECOLX/379-449
D5REJ4_FUSNC/22-91
H0IEK5_9MYCO/11-75
G2HP00_9PROT/1-67
E7XWC8_SALMO/53-123
A6GIB5_9DELT/24-95
Q74F88_GEOSL/9-79
B0KSD0_PSEPG/100-170
Q2HPJ8_9PSED/25-93
E5WYF2_9BACE/25-94
F4Y0Z1_9CYAN/87-157
B8KQ57_9GAMM/371-441
Q62LT6_BURMA/25-93
D8PGX6_9BACT/8-77
G9T3N8_SALMO/25-92
Q7V9N8_PROMA/97-167
F9L1P0_STAAU/32-101
E2W2X0_MYCTU/18-87
Q2SL40_HAHCH/51-119
E9DPD9_9STRE/3-81
C0EUX7_9FIRM/188-258
F0QBM3_ACIAP/63-132
D4M5C8_9FIRM/140-210
F4LRF3_TEPAE/36-106
D3IJK1_9BACT/22-90
C0AKN5_BORBG/45-115
H7FTX6_9FLAO/13-80
D0SI87_ACIJU/58-128
Q87LQ8_VIBPA/90-160
B0S424_FINM2/33-103
Q1QJG9_NITHX/53-123
F4C6U7_SPHS2/17-84
D8IFV0_BRAP9/334-404
E2ZH49_9FIRM/143-213
F7P3Q4_MYCPA/14-80
G4HCX4_9BACL/21-89
B8KVX1_9GAMM/369-439
G7CZ97_AERSA/8-75
B0TL29_SHEHH/28-103
H1CJD5_9FIRM/14-82
G7B4P1_VIBCL/391-461
Q52157_PSEPU/17-84
E3FTL6_STIAD/26-96
G0L270_ZOBGA/22-90
Q5NPV6_ZYMMO/28-100
Q0RJN7_FRAAA/48-117
C9RMT0_FIBSS/46-115
D2B667_STRRD/13-81
A8MGU5_ALKOO/8-76
C3PVQ3_9BACE/11-78
B3Z097_BACCE/10-77
A5FHA0_FLAJ1/12-80
Q01W75_SOLUE/32-99
D4VIF0_9BACE/15-83
A4J9U9_BURVG/17-82
B5CL06_9FIRM/27-97
H0RQ70_9BRAD/8-74
G7ESQ5_9GAMM/25-93
G5CK75_ECOLX/94-126
E8V5J5_TERSS/33-100
F7SQE6_9GAMM/13-86
C4L672_EXISA/23-88
B0JR27_MICAN/46-109
B9LIC9_CHLSY/24-91
H6Q5N2_WIGGL/52-122
A3HZZ5_9BACT/10-78
F9DI02_9BACT/27-96
D7D1V0_GEOSC/25-93
B0Q8I5_BACAN/6-73
B9E223_CLOK1/22-88
Q7ND79_GLOVI/33-101
E5CBL3_9BACE/22-89
E5WIV0_9BACI/54-124
G2P1Q0_STRVO/12-82
E3HWG7_ACHXA/1-67
F8GGK3_NITSI/509-579
F7T312_ALCXX/4-71
D1XWB1_9BACT/40-110
A4F9V2_SACEN/12-76
D5HHE5_9FIRM/14-84
A7HHF9_ANADF/49-122
G6A2U8_STRIT/3-67
F8EBU1_RUNSL/28-96
E4SG75_CALK2/37-108
E6KM89_STRSA/135-205
D5X1P6_THIK1/543-613
B7I6U5_ACIB5/393-463
F3DE28_9PSED/9-75
Q02S65_PSEAB/15-81
H0SWK9_9BRAD/11-87
C0CSW7_9CLOT/37-105
E9UQ72_9ACTO/12-76
G0AMK7_BORBD/45-115
H5TS00_9ACTO/253-323
D4LTA7_9FIRM/20-87
E5YE96_9ENTR/25-92
E6MS04_9BACT/66-135
H8JF60_MYCIT/20-85
B1FPE5_9BURK/26-93
E6AGQ9_ECOLX/6-79
C2QBA7_BACCE/25-93
F4EJG3_BACAM/27-100
G4JTV0_9RHIZ/30-98
F8QWF7_ERWCA/74-144
A8UY45_9AQUI/45-114
H0MH53_SALMO/25-92
A6AMF6_VIBHA/5-72
C3PZH3_9BACE/26-94
Q0HL64_SHESM/90-160
G2TNF3_BACCO/54-124
B4V4T7_9ACTO/44-119
Q4A3X8_OENOE/224-294
G1VBJ9_9BACT/10-77
Q21D64_RHOPB/41-109
B1HYF8_LYSSC/17-85
F4D504_HELPX/44-116
D5ZNN2_9ACTO/16-87
H0E2C1_9ACTN/2-62
H4VZS7_ECOLX/25-92
B8E0E4_DICTD/108-178
B3ZRH6_BACCE/42-112
C3FQJ3_BACTB/142-212
H0S953_9BRAD/41-109
H7TQR1_CAMCO/384-454
E3IUB7_FRASU/20-88
E6UGA0_RUMA7/16-86
I0WBC5_9FLAO/18-85
D8CAG1_ECOLX/25-92
H0H7H3_RHIRD/450-520
A3JGU7_9ALTE/98-168
H3PL43_BRUAO/12-85
G4AVW4_AGGAC/382-452
F0TKZ4_RIEAR/11-79
D1W4Z3_9BACT/21-88
G4R3W9_STRPY/135-205
E0MX17_9CORY/39-106
D7APR0_THEM3/64-134
Q7U3D6_SYNPX/98-168
Q7W7X2_BORPA/36-104
B3Z2M7_BACCE/21-88
E0RLH7_PAEP6/9-76
B4E689_BURCJ/15-81
G8LUM9_CLOCD/23-90
B2RJT2_PORG3/24-91
H7EZ11_PSEST/39-107
F7V6Q2_CLOSS/202-272
E5X5Z7_9ACTN/175-245
G0L8L7_ZOBGA/21-89
C5AJT4_BURGB/31-104
G7V9S3_THELD/19-83
Q3SQD9_NITWN/27-95
H1FXU8_9HELI/16-88
F2ANX7_RHOBT/49-117
Q4EQW7_LISMN/24-93
G8TMJ0_NIAKG/27-95
D5RP28_9PROT/59-128
G9S159_9PORP/11-77
I0IJN9_SOYBN/278-349
G7ZPG7_STAAU/6-75
D2YS33_VIBMI/28-101
F9SS25_VIBOR/19-92
H2JK31_STRHJ/38-107
D3ADB7_9CLOT/22-99
D9XD82_STRVR/19-91
E6V8S4_VARPE/543-613
B5WDJ5_9BURK/14-81
Q3R5G4_XYLFA/388-458
C6TX36_BURPE/10-77
E6G1U9_ENTFL/19-91
Q7UMP1_RHOBA/39-107
D2PBR6_LISM2/34-104
D5XMZ6_MYCTU/62-129
Q3BU55_XANC5/24-97
B1JPA6_YERPY/53-123
B3R179_CUPTR/420-490
A9GGB3_SORC5/14-88
A3LHS9_PSEAI/15-81
B8I824_CLOCE/23-91
H4DXE2_STAAU/26-96
F9VZD0_9ACTO/22-89
H1C9U7_9FIRM/14-82
A9VR95_BACWK/11-75
B5HRG6_9ACTO/30-98
E2WMC0_MYCTU/8-73
D0G7X3_PSECI/18-84
C6Z7H8_9BACE/54-124
F7RPK4_9GAMM/63-132
H6LA96_SAPGL/54-124
A6NW53_9FIRM/24-91
H1Y941_9SPHI/24-93
E1WCZ8_SALTS/53-123
F7WD65_MYCTC/29-96
D7VNY9_9SPHI/27-94
A7M0D5_BACOV/14-80
C2MKW4_BACCE/19-86
H5GD73_ECOLX/16-89
E4J164_ENTFC/20-90
G9QF09_9BACI/14-84
F6EI52_AMYSD/6-72
C2QXP8_BACCE/37-107
B3H0Q8_ACTP7/25-92
E3DYP7_BACA1/140-210
F7LVR5_9BACE/19-87
F1UE03_PROAA/38-105
C2JI80_VIBCL/53-123
F3M9M0_9BACL/144-214
D2B1L9_STRRD/9-77
G9U2P1_SALMO/94-164
Q8XQ96_RALSO/24-96
Q898B1_CLOTE/33-101
RPOS_SALTI/94-164
C3GCW6_BACTU/36-106
Q8A249_BACTN/11-77
G0EUM6_CUPNN/73-143
Q6HER0_BACHK/62-132
A9ZBX6_YERPE/20-92
I0W822_9NOCA/32-100
A3YKV4_CAMJU/20-92
A0Z440_9GAMM/44-112
A0QL65_MYCA1/8-75
E1QM37_DESB2/130-200
D5MGU2_9BACT/18-85
C3QNB0_9BACE/24-91
D5PG71_9MYCO/82-149
H4KI45_ECOLX/6-79
C0RES3_BRUMB/53-123
D1NXK2_9ENTR/1-45
C3KBX1_PSEFS/22-89
D0X3K0_VIBAL/405-475
Q2BB05_9BACI/24-93
A5KQR8_9FIRM/51-119
C9UZD0_BRUAO/438-508
F9Z507_ODOSD/22-90
Q5YYL3_NOCFA/24-91
C8ML44_STAAU/32-101
I0GBS6_9BRAD/34-101
G5W8J8_ECOLX/25-92
C6TRG6_BURPE/117-187
F4ASF4_GLAS4/25-93
Q18CD8_CLOD6/42-112
B4V945_9ACTO/28-94
F7JL50_9FIRM/144-212
A4Y4J8_SHEPC/25-93
E1T7L5_BURSG/12-77
F2JL82_CELLD/5-71
E8MR75_BIFLS/30-98
B0T6X3_CAUSK/15-82
Q7VH21_HELHP/1-48
G7GQM6_9ACTO/126-193
B7IRN7_BACC2/31-99
G4HK23_9BACL/6-75
A2C5H4_PROM1/110-180
G5JZ74_9STRE/136-206
F6GJW9_LACS5/18-83
A3VZJ3_9RHOB/31-99
A0B447_BURCH/28-96
B1J6G2_PSEPW/15-82
Q9AD34_STRCO/65-134
E6EZG4_ENTFL/135-205
Q9S2A7_STRCO/24-95
B9WTI3_STRSU/138-208
F7JSX7_9FIRM/6-74
Q47IP8_DECAR/420-490
C6CU56_PAESJ/36-105
F1W7G4_MORCA/136-206
E9STF8_CLOSY/22-99
D5AYE7_RICPP/386-456
D1WF09_9LACO/22-94
G8TJI1_NIAKG/44-97
D9XBU2_STRVR/41-108
G6HB23_9ACTO/33-99
RPSD2_BACSP/144-214
F7QDT5_9GAMM/25-92
E2ZCU4_9FIRM/34-104
Q63LI8_BURPS/15-82
G0J4F2_CYCMS/23-90
D3UR14_LISSS/27-97
H5HAQ3_ECOLX/25-92
Q1GZX2_METFK/14-87
B1BCM0_CLOBO/6-75
C2U1L7_BACCE/72-142
H5RUS7_9NOCA/14-81
D6FMY7_MYCTU/90-160
D7JWR5_9BACE/10-77
E6QSM8_9ZZZZ/54-124
C6E7E8_GEOSM/351-421
G8P325_LACLC/10-76
F4CAV5_SPHS2/29-97
F7UI70_RHIRD/60-129
E0U468_BACPZ/138-208
C2QPK8_BACCE/49-116
O52258_PSEPU/20-93
F7N6D1_ECOLX/25-97
Q9KBA2_BACHD/21-89
Q2FWJ4_STAA8/35-105
H7Z5M9_CAMJU/20-92
Q931H6_STAAM/35-105
C9BJW2_ENTFC/136-206
H1N1W4_9PLAN/11-76
C2RZ13_BACCE/14-84
E8TRJ1_ALIDB/567-637
B0P523_9CLOT/23-92
H1AGK5_9FIRM/182-252
F0K3Z8_CLOAE/22-91
F2DCW4_HORVD/267-337
F8EGD0_RUNSL/28-96
HRDB_STRCO/278-348
B3XDY2_ECOLX/16-83
G6HLE4_9ACTO/13-77
C6D546_PAESJ/43-113
F0H9W1_9BACT/40-109
C7LDP8_BRUMC/19-86
F0BQB3_9XANT/390-460
F2LA32_BURGS/7-74
I0JE74_STAAU/6-75
A8G3L2_PROM2/161-231
G6HAM3_9ACTO/11-78
Q1YVB9_9GAMM/47-117
A3YZ91_9SYNE/70-140
A6FZT1_9DELT/254-322
F7YM15_VIBA7/94-158
H2K510_STRHJ/9-75
Q090V4_STIAD/24-92
B4D7Q9_9BACT/18-86
A4A2E3_9PLAN/17-85
H8JM22_MYCIT/22-89
B7CNL2_BURPE/117-187
D5ZSX9_9ACTO/276-346
G2SNC8_LACRR/140-210
F9ZBZ7_ODOSD/27-94
D5CQ72_SIDLE/10-78
D5TKR4_BACT1/17-84
G8SFS7_ACTS5/11-79
F7K1L4_9FIRM/31-101
D5S2A1_CLODI/155-225
E5YQJ3_9BACL/7-75
H0BIC3_9ACTO/68-139
E5YWI1_9BACL/24-92
G0J5Z0_CYCMS/27-97
D7WPW9_9BACI/18-86
A3WM70_9GAMM/96-166
A3TTV3_9RHOB/45-115
C5BNA1_TERTT/23-92
F8JSG8_STREN/45-113
H4U844_ECOLX/94-164
D7WQ52_9BACI/2-63
B9B8L2_9BURK/41-108
I0D0E6_BACAN/1-67
Q8GMB5_SERPL/95-165
E4FUG5_PROAA/32-100
D6TJU5_9CHLR/16-85
D0KHK0_PECWW/377-447
A3WQX8_9BRAD/9-76
E4SG86_CALK2/184-254
D4Q4K9_LISMN/27-97
B0QQ35_BACAN/62-132
Q93V67_9BRYO/433-503
G8SJI7_ACTS5/3-68
E4TIK0_CALNY/95-165
G7TZI3_CORPS/284-354
Q63U29_BURPS/23-89
F7TXY2_BRELA/30-98
F8VDR0_SALBC/426-496
A5LMF7_STRPN/135-205
Q5N662_SYNP6/85-155
G7T0T1_SALPS/25-92
B2K1N5_YERPB/20-92
B7HQB3_BACC7/6-73
Q9S1D0_HELPX/440-510
G5PEX0_SALET/53-123
A4CYD7_SYNPV/124-194
F5RFZ1_9RHOO/25-94
Q2MG31_MICEC/29-97
H6R9C7_NOCCG/11-81
C3CJQ4_BACTU/9-72
A4ELS1_9RHOB/10-77
Q8YUY8_NOSS1/36-104
H8ERL3_CLOTM/35-107
G8SK24_ACTS5/11-78
F5L4Q1_9BACI/12-80
B2TCS9_BURPP/31-104
E0G6K5_ENTFL/18-86
F5ZVI1_SALTU/426-496
A9GSZ6_SORC5/11-74
Q8XEE1_ECO57/94-164
E6PE30_9ZZZZ/17-86
D3IGE0_9BACT/27-96
B4UM23_ANASK/18-84
A7H8C8_ANADF/585-655
Q4C7X8_CROWT/31-97
E6SP97_BACT6/11-79
H3KGL7_9BURK/668-738
G2C5C6_ECOLX/6-79
A5USV5_ROSS1/27-96
C9RRC8_FIBSS/73-140
E0NRV6_9BACT/25-94
D3HZE8_9BACT/57-127
G9XEQ9_9FIRM/45-115
E7BD59_9GAMM/307-368
F9S503_9VIBR/53-123
E6GG59_ENTFL/18-86
Q8XIR6_CLOPE/34-102
F7JXW8_9FIRM/22-92
B6QZH8_9RHOB/38-107
H5UTD5_9MICO/5-78
G5K9M1_9STRE/1-66
F4EHY6_BACAM/62-132
H4JQK5_ECOLX/25-92
F5IZ58_9PORP/10-76
H6MTG8_GORPV/26-99
F9ASH9_VIBCL/32-101
Q1EQI1_STRKN/55-125
F5ITB2_9PORP/21-88
C7PTU2_CHIPD/10-77
C6L2K1_RHOOP/90-160
D8D2G8_COMTE/30-97
D4L9M4_RUMC1/56-126
A8M2V1_SALAI/10-87
B8K7M0_VIBPA/1-68
Q322M9_SHIBS/16-89
C0C0B2_9CLOT/22-92
D6EL05_STRLI/138-207
A6KZ80_BACV8/24-90
Q5L3P5_GEOKA/23-90
D4LQG3_9FIRM/7-75
B9KEW4_CAMLR/18-90
Q09B05_STIAD/17-85
B3EFF0_CHLL2/33-101
E8ZPI3_CLOB0/19-90
A7YD72_VIBVU/158-202
F2NEJ4_DESAR/83-154
D5WVD2_BACT2/146-216
G2LY36_9XANT/30-99
C6XS86_PEDHD/10-78
D2F046_9BACE/10-76
C7LMQ6_MYCML/211-281
G8QG38_AZOSU/13-86
D4HVZ0_ERWAC/16-89
I0PDR4_MYCAB/9-75
E1HLG4_ECOLX/106-176
Q2YZY9_9BACT/77-147
B1R0I7_CLOBU/20-91
G6EFY2_9SPHN/31-96
F9Z4T9_ODOSD/23-90
E0TK48_MYCHH/283-353
F7PZI2_9BACT/15-83
A4CDT6_9GAMM/34-100
C8W5I9_DESAS/34-103
H2JT89_STRHJ/31-105
E5YUG4_9BACL/43-113
F8IKR0_ALIAT/23-91
F2GDS2_MYCTU/39-107
C6IFY1_9BACE/24-90
D0CT44_9RHOB/41-110
H0CYD0_STAAU/32-101
D8K607_NITWC/75-145
B5ZBF9_UREU1/197-267
C8WHE3_EGGLE/13-81
E3JBP8_FRASU/52-131
A6WGM1_KINRD/33-101
E5C9Q5_9BACE/11-77
C9BCN6_ENTFC/136-206
F2H0L2_BACTU/36-106
C7Q641_CATAD/41-109
E4TT39_MARTH/27-95
F7PBD8_MYCPA/84-151
A7ZQ17_ECO24/25-92
D7WH53_BACCE/8-76
G8RWD0_MYCRN/12-82
E8X1H9_ACISM/35-102
A6LIG1_PARD8/26-94
F8EFE4_RUNSL/31-98
C4I330_BURPE/15-82
C7GBX4_9FIRM/31-101
F2R474_STRVP/22-91
H5TQJ4_9ACTO/74-141
C6JBZ2_9FIRM/9-76
D4HDJ1_PROAS/273-343
I1DGW3_9VIBR/29-96
H1QBS5_9ACTO/58-129
H3TK61_PSEAE/15-82
D4HE75_PROAS/25-92
B8E8T9_SHEB2/90-160
C8LH80_STAAU/32-101
C2Q4R4_BACCE/19-86
A0ZIW0_NODSP/207-277
F4MY84_YEREN/25-92
E4GGE3_PROAA/278-348
H2JCF2_9CLOT/16-86
D2BDQ3_STRRD/29-97
G4F0M7_BACIU/23-90
B5CVA3_9BACE/13-79
C0JS04_STRLU/116-186
A6CSN9_9BACI/20-87
A4A8P7_9GAMM/70-140
D8H4D6_BACAI/21-88
G7M4D6_9CLOT/33-98
C7KQY0_ACEPA/4-76
G8NYP0_GRAMM/33-100
C9CLM2_ENTCA/10-81
E8SLL2_NEIGO/53-123
D1B0L4_SULD5/23-96
C7HGV7_CLOTM/30-98
G8LXC0_CLOCD/30-98
F4A302_MAHA5/35-105
F0I8I5_STRSA/136-206
G2EC45_9FLAO/24-104
F0DM66_9FIRM/35-107
C6WML1_ACTMD/14-85
A3I693_9BACI/13-81
E3H4E1_ROTDC/43-110
D4TH69_9NOST/96-166
A8G894_SERP5/53-123
F3XYG3_9FLAO/16-84
A3D787_SHEB5/90-160
C0G0A0_9FIRM/29-95
Q2SKW0_HAHCH/97-167
Q7WL45_BORBR/19-89
F5XMB4_MICPN/67-135
F7MQ00_CLOBO/19-74
D6ES92_STRLI/9-75
F9ZZ85_METMM/25-92
C2NFV6_BACCE/23-95
D6TM48_9CHLR/24-92
D5YML8_MYCTU/62-129
G7ZKB3_PSESS/25-93
F7MPZ5_CLOBO/54-124
E4IDX8_ENTFC/136-206
H4IWV0_ECOLX/94-164
F3MFM6_9BACL/6-75
A6D7V7_9VIBR/382-452
E1VJS0_9GAMM/21-94
G5FUC5_9PSED/14-87
D5PJN3_9MYCO/96-166
D9Q5F2_CORP1/46-114
H5XPH5_9PSEU/17-85
A6DX69_9RHOB/17-90
B8J532_ANAD2/35-104
H1YDZ4_9SPHI/32-99
F9B3F5_VIBCL/32-101
B3CBU4_9BACE/21-90
I0BU88_9BACL/23-90
A8LYJ2_SALAI/10-76
E8LL51_9GAMM/31-99
F6GED1_LACS5/27-97
H5RU20_9NOCA/9-80
Q8FDG1_ECOL6/12-82
F2LDH8_BURGS/31-98
H0JP00_9NOCA/87-157
D8NX51_RALSL/8-84
H8KX07_SOLCM/12-80
D0HBY5_VIBMI/95-165
C3G1A5_BACTU/1-67
E6W145_DESIS/71-141
G8TC40_NIAKG/27-95
E4T378_PALPW/9-77
E1YXL8_9BACE/41-108
G8LA34_RICS1/53-123
D4WXW1_BACOV/11-77
Q5ZV63_LEGPH/27-95
B1K0Z2_BURCC/519-589
B0NMI1_BACSE/41-108
E1V6X6_HALED/381-451
B1MIQ2_MYCA9/10-76
E6KR98_9ACTO/44-111
F0BWL1_9XANT/21-89
F6EU80_SPHCR/16-80
D4IK44_9BACT/12-81
C0GGF0_9FIRM/42-112
C6I6M4_9BACE/19-87
D1AXE0_STRM9/145-215
B4D1N8_9BACT/42-107
H1MWV1_9PLAN/49-120
F7X5K9_SINMM/12-79
D3I0L5_9BACT/11-81
Q01UK3_SOLUE/35-103
A2C134_PROM1/69-139
H0C979_STAAU/26-96
D7IAU8_9BACE/9-76
H7SNK5_CAMCO/384-454
C9XJA1_CLODC/67-136
F8QWK8_9ENTR/79-149
B7N1A6_ECO81/53-123
B5ZN34_RHILW/24-93
C2RQU7_BACCE/26-97
Q1JZR7_DESAC/18-91
B2A375_NATTJ/21-92
A6DLA8_9BACT/12-79
B4U2H7_STREM/135-205
F6C368_SINMB/13-78
E2TEP9_MYCTU/40-107
D1PHA8_9BACT/32-103
C6WDP1_ACTMD/40-108
C1FKH8_CLOBJ/34-102
D1PC27_9BACT/54-124
G3IY26_9GAMM/6-73
C2Y1X4_BACCE/10-75
E8IRM7_ECOLX/379-449
B0RN72_XANCB/15-80
D6S3Y3_9LACO/22-94
E4RFD6_PSEPB/28-97
G7ZNV1_STAAU/135-205
B8FG58_DESAA/54-121
D8DDS2_COMTE/64-134
G7GTN9_9ACTO/1-63
D6HIQ4_STAAU/35-105
D3PVG7_STANL/16-83
E3F360_KETVY/34-101
G2NLV6_9ACTO/91-158
D3UJ57_HELM1/17-89
H0LHA5_SALMO/381-451
H1G6C6_9GAMM/384-454
H1HRX5_9FIRM/181-251
F7KDE9_9FIRM/28-98
C4IEH8_CLOBU/14-81
D0TNM7_9BACE/10-76
A6DQK9_9BACT/27-97
E7WL32_SALMO/94-164
D8IA44_BRAP9/36-111
E8SN53_NEIGO/403-473
A9R7Q2_YERPG/16-89
D4MMY6_9FIRM/47-117
D4WN43_BACOV/6-72
C7PWR8_CATAD/12-80
D0CX08_9RHOB/8-75
C7RKZ1_ACCPU/411-481
Q88L47_PSEPK/39-107
F0RCT0_CELLC/28-95
A7NN17_ROSCS/118-188
E3A6W7_PSEAI/30-96
B9IWB6_BACCQ/24-96
O82849_PSEHY/74-144
F8KS02_HELBC/22-94
E1HDY0_MYCTU/58-124
D4MW46_9FIRM/59-129
H1GC29_LISIO/34-104
C3RLU2_9FIRM/24-93
E1P0B4_NEILA/11-79
H9C8Y6_9LIST/29-99
C4RH04_9ACTO/10-78
G4P3A8_BACIU/55-125
F2I788_AERUA/31-104
F5KCL3_PSEAI/14-81
G4AS77_AGGAC/12-79
D9WIK5_9ACTO/94-164
I1AEA3_PSEAI/49-117
Q3KMW0_CHLTA/25-98
A6DTI8_9BACT/19-87
H1IMB6_9BACT/26-94
H8K3K8_RICAG/1-71
G9UKW4_SALMO/381-451
E3GPU8_EUBLK/37-102
D5EWF6_PRER2/11-79
Q5ZUL1_LEGPH/42-115
H9CY12_9BACT/57-130
A6BEL2_9FIRM/136-206
D1RY15_SEROD/53-123
B4TYX6_SALSV/16-89
F8CWY4_BACTR/54-124
G7D1X8_BRAJP/10-76
D8HY29_AMYMU/22-90
C3R5Y7_9BACE/26-94
C8L1N4_STAAU/26-96
A4XAR2_SALTO/100-170
P77823_BORGR/231-301
D4Z5X2_SPHJU/47-118
F8JJT7_STREN/24-93
Q82PY0_STRAW/56-127
C7BXY7_HELPB/444-514
H4ZKA0_ECOLX/53-123
E8TNG1_MESCW/18-83
F4FPT7_STAAU/26-96
A8HRK3_AZOC5/25-93
C6GM47_9RHIZ/158-202
H2I7K4_CORDP/21-88
B7VA53_PSEA8/14-81
C4RPB3_9ACTO/10-85
RPOS_ECOLI/94-164
I1D2Z7_9PSEU/28-95
H3Z3F6_STAEP/35-105
H2FNH7_CORPS/28-95
F7JSE0_9FIRM/29-99
E5YUB3_9BACL/143-213
B8L1V8_9GAMM/50-118
C3D7A9_BACTU/56-126
E4JAL4_ENTFC/20-90
B5CSK4_9FIRM/90-160
F0R764_BACSH/26-94
F0BTY8_9XANT/40-109
C7MYK8_SACVD/206-276
H3SGF8_9BACL/28-96
G7W1C8_PAETH/33-104
F7K4D9_9FIRM/15-84
H7LJN7_STRPN/135-205
E9KTF7_9ACTO/47-115
C2TTL4_BACCE/1-50
E1WV74_BACF6/32-99
E4C0A9_PROAA/38-105
E2MU74_9CORY/96-166
A1SHY3_NOCSJ/15-82
H1DHX3_9PORP/25-93
Q7MHR1_VIBVY/91-161
C9MF50_HAEIF/25-92
C6AZ72_RHILS/24-93
F9C9M1_VIBCL/25-93
I0WXM8_9NOCA/48-115
E8L2M3_9RHIZ/49-119
H8MWZ7_CORCM/6-76
E8TAI0_MESCW/24-96
G2JLW2_ACIBA/57-127
Q0S5P5_RHOSR/14-82
G2G003_9FIRM/18-91
RP32_VIBCH/53-123
E9SMH7_CLOSY/10-83
H5Y8A6_9BRAD/25-92
C4HNC1_YERPE/16-89
H1NY10_9BACT/24-93
F4AXZ0_KROS4/3-71
Q0RS20_FRAAA/141-211
G4T379_META2/18-91
D7WPI3_9BACI/8-77
H4FMD6_ECOLX/379-449
G2IWW7_PSEUL/6-74
C8AT17_STAAU/32-101
A1K235_AZOSB/32-99
G0J3I4_CYCMS/10-77
A4EU72_9RHOB/429-499
E6SLE7_THEM7/38-108
H7Q6V4_STRPN/135-205
B3R3V1_CUPTR/7-77
F3DNS6_9PSED/25-93
Q884G0_PSESM/17-85
F3DFU2_9PSED/382-452
Q82S67_NITEU/13-86
H7D9J2_9CLOT/41-111
D4WRW2_BACOV/12-77
F4F4E6_VERMA/10-85
A4X9B5_SALTO/35-103
A9ENF4_SORC5/68-135
Q48PM1_PSE14/28-97
D6FRI8_MYCTU/43-113
G0W2F8_PAEPO/21-89
A6G7F0_9DELT/48-113
F4CZC9_PSEUX/31-101
H8M6X2_SALTM/16-89
B3J3S0_BACAN/42-112
D7IJZ3_9BACE/11-77
Q02CR4_SOLUE/30-98
H0FLR5_BACAM/6-73
F9W0L2_9ACTO/36-103
D2QPR4_SPILD/25-93
F0SM83_PLABD/60-129
B9JI11_AGRRK/18-82
D6SQK9_9DELT/354-424
D5UDN3_CELFN/26-94
G0L435_ZOBGA/27-94
G1YQC3_ECOLX/16-89
G5HVR5_9CLOT/67-137
Q3IZ37_RHOS4/23-91
C2NY17_BACCE/25-93
C2KZV6_9FIRM/22-88
E4W246_BACFG/16-83
D0GDD1_BRUML/68-138
G4H8F3_9BACL/39-107
A3MB65_BURM7/14-80
C9P1M0_VIBME/1-47
E7BD33_9GAMM/306-367
D9UG80_9ACTO/68-139
G0Q2P5_STRGR/75-146
H3T5F5_PSEAE/54-124
H1XET1_9XANT/51-121
E2UX93_MYCTU/112-182
C3IPM3_BACTU/56-126
F9DSF9_9BACL/24-92
D4M1A0_9FIRM/11-78
D0HC00_VIBMI/361-431
F3VBX5_SHIDY/53-123
A6CIF2_9BACI/71-138
D6TYA6_9CHLR/8-76
E5WU66_9BACE/25-90
B1I1D2_DESAP/27-96
F6AVG3_DELSC/15-89
Q5NMN2_ZYMMO/51-118
A9WEI7_CHLAA/112-182
G6GP51_9CHRO/49-117
F7TSP6_BRELA/36-107
C3NNV8_VIBCJ/19-92
D6B6S5_9ACTO/70-141
A6A9V1_VIBCL/30-97
A7H7K8_ANADF/36-104
RPOD_STAA8/135-205
Q6HPS4_BACHK/36-106
B5UJ76_BACCE/14-84
I0UMC2_BACLI/21-89
E4HTI5_PROAA/64-133
G5IBS3_9CLOT/9-80
Q480J1_COLP3/14-75
C3JGV8_RHOER/50-119
D4PNP6_LISMN/27-97
H1CCD0_9FIRM/20-90
G2N6D8_MYCTU/10-76
G0FIM7_AMYMD/18-86
A8ZPJ6_ACAM1/44-114
E6TUT6_BACCJ/21-89
F4F630_VERMA/6-72
F7SI36_9GAMM/87-157
Q7TWQ0_MYCBO/5-70
D5E320_BACMQ/36-106
Q4JV99_CORJK/110-180
H6M3C2_CORPS/33-102
G2FJ53_9GAMM/25-93
E8YNW6_9BURK/20-88
F0J597_ACIMA/41-111
RPSD_MYCBO/47-120
G6ZH92_VIBCL/32-101
A6CG98_9PLAN/22-88
H1MUX5_9PLAN/14-82
F4QQ27_9CAUL/39-107
D9T4V3_MICAI/25-96
D4JV49_9FIRM/1-62
E4VJ06_9HELI/21-93
F7JDY2_9FIRM/22-87
D3ID19_9BACT/25-94
E6XCC7_CELAD/54-124
B1F2S8_BACAN/8-76
I1D3N4_9PSEU/26-92
D8G363_9CYAN/49-117
H8LTE5_CORPS/96-166
G0THJ9_MYCCP/34-100
H0UCU0_BRELA/31-102
C4TUL6_YERKR/379-449
Q01Q68_SOLUE/35-102
D9TDL9_MICAI/5-76
E5C578_9BACE/24-90
G7HWA5_9CORY/19-86
G4EB75_9BACL/141-211
D5LUL4_9ESCH/1-60
A1SHA4_NOCSJ/16-86
F3BUT9_PROAA/83-153
E5Z0P3_9BACL/34-102
G7D2W7_BRAJP/27-103
D6DQ11_ENTCL/6-79
D4WFT6_BACOV/23-90
C2WHY1_BACCE/14-84
G9RF79_9ENTR/379-449
G2SDW5_RHOMR/49-119
A6LDP1_PARD8/1-55
C7AK75_ECOLX/1-66
G9QCJ4_9BACI/2-65
D9SM61_CLOC7/31-99
B0ABJ4_9FIRM/152-222
B3J8R4_BACAN/25-93
D1JJ92_9BACE/20-88
H1HU45_9FIRM/34-101
E4E1B2_PROAA/278-348
A6W3B5_MARMS/12-78
C8XA65_NAKMY/44-112
C3K0T2_PSEFS/39-107
H2JGM9_9CLOT/22-90
F5IZ59_9PORP/14-82
E2P7X2_PASHA/88-158
C0BG96_9BACT/54-124
B5FKI7_SALDC/53-123
H3T1V3_PSEAE/22-95
B7AHZ5_9BACE/25-90
D9RZZ1_THEOJ/23-94
B7BC06_9PORP/21-89
B7S0P0_9GAMM/54-124
G0TM63_MYCCP/29-96
H1J4N5_9FIRM/21-89
C8WJ47_EGGLE/13-81
B5HC15_STRPR/24-91
A6GJE4_9DELT/27-98
B0SNS0_LEPBP/10-79
D6YIV5_CHLT0/321-391
C0A7Z1_9BACT/97-167
G8WCY3_KLEOK/94-164
G2FB02_9GAMM/53-123
B7CEX7_BURPE/15-82
C0R1C6_BRAHW/25-93
Q5M6C4_STRT2/9-81
G7CCY2_MYCTH/27-94
D3F764_CONWI/8-75
C6WAH7_ACTMD/97-167
G2NW31_STRVO/20-109
B0K9R9_THEP3/24-97
D6D8K3_9BACE/15-82
H3UZY6_STAEP/30-100
G7FPW0_9GAMM/4-70
C7P9V1_CHIPD/40-109
F2IM83_VIBCL/29-96
Q82D61_STRAW/40-110
B5BG23_SALPK/426-496
G7A939_VIBCL/10-77
G4KX03_OSCVS/52-122
F3AKV4_9FIRM/27-97
A4JCQ4_BURVG/25-93
D6AEP4_STRFL/24-96
B5NR81_SALET/25-92
H5XT06_9FIRM/31-99
E9SW05_COREQ/27-94
F1WV15_MORCA/391-461
F9DLQ0_9BACT/57-127
Q9WZ04_THEMA/29-101
D4X330_BACOV/28-96
H0TZS8_9BRAD/196-266
D0RFU1_9RHIZ/53-123
Q10WG0_TRIEI/148-218
D8J1E8_HERSS/52-121
A6EI30_9SPHI/29-97
Q08NR7_STIAD/1-55
E8SCM5_MICSL/46-115
I0KXY7_9ACTO/30-99
G8U8I2_BACCE/31-99
C6GM36_RHIML/158-202
G2BDV7_ECOLX/379-449
A8KZ75_FRASN/24-94
F6EV99_SPHCR/23-90
B0C391_ACAM1/51-119
F2A6V4_RHIET/8-76
H2JPV6_STRHJ/21-90
B9LCE6_CHLSY/127-197
Q2JFS4_FRASC/71-141
E8V8M7_TERSS/71-139
C2G0U2_9SPHI/19-85
B5GEI2_9ACTO/1-69
A9DZW8_9FLAO/11-78
C1HJ46_9ESCH/106-176
Q98IC5_RHILO/440-510
C2N734_BACCE/21-93
D6A8V1_9ACTO/39-108
D3MLA1_PROAA/25-92
D4X950_9BURK/25-93
D0WC52_NEILA/11-79
G5IE88_9CLOT/42-112
C3FZ92_BACTU/19-85
F9KN55_STAAU/35-105
E1T1X1_THESX/24-97
C6RAB0_9CORY/132-202
A6LQ71_CLOB8/21-88
C0A3F1_9BACT/39-109
E8DEQ1_SALMO/94-164
Q04T13_LEPBJ/351-421
D6IVK4_ECOLX/53-123
C6D2Q3_PAESJ/20-86
E5C532_9BACE/64-129
F2FAM7_SOLSS/9-77
D7VS18_9SPHI/14-82
D1GM90_STAA0/135-205
Q7UFV6_RHOBA/42-115
D8D7N1_COMTE/18-82
Q9F9Z9_RHIML/53-123
B1GPV7_BACAN/12-75
A9YDG3_LISMN/19-89
H0F2D9_9BURK/46-114
B5H550_STRPR/26-94
B1L0C9_CLOBM/34-102
Q8ABH1_BACTN/15-82
E6QWG8_9ZZZZ/421-491
C0WIQ4_9CORY/26-97
D3NU17_AZOS1/4-72
B6EKN5_ALISL/25-93
C9KSR7_9BACE/12-78
F4C1Z1_SPHS2/24-92
D5Y8L9_MYCTU/43-113
F4F129_VERMA/24-92
H4XLW4_ECOLX/16-89
B8D6W7_BUCAT/378-448
D2B3A5_STRRD/9-72
I0D308_BACAN/19-85
H2J1T0_RAHAC/16-83
Q3J3R3_RHOS4/53-123
E6J968_9ACTO/40-107
Q826V7_STRAW/9-75
I1KAN1_SOYBN/273-344
A3DGF1_CLOTH/15-90
C3Q1H3_9BACE/22-92
D6Y930_THEBD/25-93
E4BFA2_PROAA/64-133
Q9RKI2_STRCO/31-101
O87834_STRCH/40-107
G8Q759_PSEFL/13-86
D5VN92_CAUST/418-488
F2I9A9_FLUTR/23-91
H5XQL3_9PSEU/39-108
Q8XPI9_RALSO/18-88
H8M035_SALTM/381-451
D8IZH9_HERSS/72-140
G8UPE4_TANFA/23-92
C3HEQ9_BACTU/1-43
G2DDJ9_9GAMM/101-171
D7WT29_9BACI/4-72
D7IU65_9BACE/26-92
E4T7F4_PALPW/30-98
Q7MTV5_PORGI/56-124
D6D6M7_9BACE/27-94
C2Q6C6_BACCE/14-77
H1C9V3_9FIRM/9-75
Q01Y79_SOLUE/46-114
E1YDM0_9DELT/21-89
C6DPE1_MYCTK/39-107
A6UYI1_PSEA7/54-124
C7PWS6_CATAD/16-78
D8IF57_BRAP9/28-97
D6H0Y2_STAAU/32-101
B0HXB0_YERPE/16-89
D7DXB2_NOSA0/31-101
H3SE39_9BACL/54-124
F9D383_9BACT/20-89
F9YDB0_CHLTC/25-98
H0PM17_9SYNC/136-206
A0LWV8_ACIC1/31-98
B8I4W7_CLOCE/27-95
C6IU14_9BACE/23-91
E1T6U4_BURSG/120-190
C4KXJ2_BURPE/14-87
D5ZQZ0_9ACTO/30-98
G8LTB5_CLOCD/23-91
B7XVA6_BORGR/45-115
F4H5H7_CELFA/12-79
A6EKX5_9SPHI/20-88
D9XEI8_STRVR/161-231
E6L525_9PROT/1-68
A6NVZ3_9FIRM/11-79
G6J3R0_STRPN/135-205
F2MQG7_ENTFO/18-86
E5C0A2_9FUSO/10-78
C3JLK3_RHOER/90-160
D2ANI1_FRATE/343-413
D3ID84_9BACT/10-77
Q9ZPL0_MAIZE/305-375
C3BB56_BACMY/21-93
A5CMM6_CLAM3/12-81
G2EBD6_9FLAO/12-80
B8IFY5_METNO/71-138
H8MV10_CORCM/12-81
F4N2U7_YEREN/421-491
Q64V29_BACFR/22-90
F9DRI6_9BACL/23-91
B4TFW1_SALHS/94-164
B2A0B5_OPITP/27-95
G3YL14_9RALS/53-122
D3E7L3_GEOS4/21-93
H1DIX1_9PORP/13-81
F1ZZW3_THEET/41-111
E6SW11_BACT6/28-95
C7QCU5_CATAD/16-84
A8ZNW0_ACAM1/66-136
RPOF_STRCO/67-137
A3WLF6_9GAMM/377-447
H0IPQ5_MYCAB/47-117
H2JI38_9CLOT/23-90
Q6NHY6_CORDI/68-135
H1MW51_9PLAN/51-119
C5ZWP6_9HELI/381-451
B7B607_9PORP/24-89
C6VTT5_DYAFD/35-103
E5XPW1_9ACTO/28-95
H8KMN2_SOLCM/24-93
Q0AT91_MARMM/32-99
E4T6T1_PALPW/31-98
D6JHX8_NEIGO/11-79
C6WLV3_ACTMD/26-99
HRDD_STRVF/100-170
B2U1S1_SHIB3/379-449
Q2RYX7_SALRD/21-89
F9KKB2_STAAU/32-101
C7HUH1_9FIRM/382-452
D3V307_XENBS/16-89
Q2IEA8_ANADE/11-79
E4TBL1_RIEAD/54-124
A6CDE0_9PLAN/16-84
D6V5A8_9BRAD/21-98
G5W9M3_ECOLX/94-164
G7H8V7_9BURK/7-73
G8N2Q9_GEOTH/142-212
A5E9Y2_BRASB/41-109
H1XDP7_9XANT/12-80
D5PHH1_9MYCO/10-76
H3XMA9_STAAU/135-184
Q1BFS4_MYCSS/31-98
B4CYM6_9BACT/18-86
D1K922_9BACE/25-94
D2Y979_VIBMI/391-461
Q930W9_RHIME/12-78
E5UPR1_9BACE/10-76
D2QJ54_SPILD/32-100
I0GJM0_9BACT/145-215
Q2J9Z9_FRASC/6-72
G9YX55_9FIRM/13-81
G8FAT1_CAMJU/20-92
D8FKM9_9FIRM/34-104
B2PYI5_PROST/20-93
F1ZAI3_9SPHN/23-89
Q1B4T5_MYCSS/96-163
G8N0L7_GEOTH/35-104
E3JH61_BUCAF/378-448
C7PVJ0_CATAD/114-182
F7P7G4_MYCPA/23-91
D0SBG0_ACIJO/393-463
H3YED3_STAAU/26-96
B4BJ17_9BACI/30-103
F9D9C0_9BACT/27-95
B0PWS1_BACAN/6-73
F8JX92_STREN/93-163
B1MCV6_MYCA9/14-80
A9F5H7_9RHOB/53-123
E1YN85_9BACE/25-93
C3E1K6_BACTU/24-96
A7G8V5_CLOBH/37-107
E6TZT0_BACCJ/14-82
D1JJW1_9BACE/9-77
F3AQ38_9FIRM/10-62
G2EBQ2_9FLAO/21-89
Q7MQ93_VIBVY/53-123
C2UYF3_BACCE/31-99
A1HS90_9FIRM/56-126
C7MUM0_SACVD/48-118
C3J9B8_9PORP/9-80
Q1NBU1_9SPHN/27-94
D4BS14_BIFBR/19-87
D4VFL7_9BACE/23-91
G9WY06_9FIRM/199-269
F3HKT1_PSEYM/59-129
I0ZVD9_ECOLX/379-449
B5HEM3_STRPR/68-138
C0ZY64_RHOE4/35-102
A3PKA6_RHOS1/17-90
B8L1C3_9GAMM/16-82
C3I8Z0_BACTU/12-75
C1EKZ3_BACC3/6-73
H3QZ56_BRUAO/19-86
C9CS11_9RHOB/19-86
E5WSL7_9BACI/25-92
Q2NJT2_AYWBP/23-93
Q8NXY6_STAAW/26-96
E6GVB0_ENTFL/18-86
F0Q7L3_ACIAP/13-86
C6VVC6_DYAFD/13-81
E9S2F7_TREDN/30-103
E9WUP3_ECOLX/94-164
A3ZS05_9PLAN/23-91
Q57BB8_BRUAB/68-138
F6AY81_DELSC/21-90
A7FRZ5_CLOB1/19-83
C6LAD5_9FIRM/22-88
RPOD_STAAM/135-205
H7CUK6_CLOPF/33-100
F4C1Y4_SPHS2/25-90
E5VKW9_9FIRM/21-92
Q6HIL3_BACHK/15-86
C5Q9I5_STAEP/135-205
C4T3Q5_YERIN/25-92
H1T2L8_STAAU/35-105
B7A1C4_ECO57/6-79
C7Q0F7_CATAD/6-71
H3ZU56_STAAU/26-96
A9W1V5_METEP/77-144
E8P9V0_ACIB1/30-95
I0L4Q5_9ACTO/23-88
H5WG12_RALSL/53-122
E6TQG5_BACCJ/6-74
E8ZM83_CLOB0/19-83
G8NT50_GRAMM/49-117
B8IQ47_METNO/27-95
C2TXP8_BACCE/19-86
B5KB91_9RHOB/23-91
D7JAM6_9BACE/54-124
I0KVY1_9ACTO/46-116
D7VWY3_9FLAO/24-94
H1YA28_9SPHI/27-93
C4S602_YERBE/96-166
Q3AAG0_CARHZ/42-112
Q726C4_DESVH/39-112
E5YX07_9BACL/32-100
I0N8G3_STRPN/135-205
Q47I32_DECAR/13-86
C2QEX4_BACCE/29-99
D7K868_9BACE/12-79
C6WCB1_ACTMD/26-93
Q47UN3_COLP3/30-98
Q28UP7_JANSC/25-94
D6A1Z3_9ACTO/24-97
D9XLW2_9ACTO/28-93
Q5III3_ECOLX/1-71
H3Q6W2_BRUAO/19-86
Q5GSK5_WOLTR/53-123
H1K3L7_9MYCO/17-85
G9S0L0_9PORP/22-88
Q7V698_PROMM/229-299
I0H8V2_ACTMI/11-78
G9SL04_CITFR/16-89
D0TPZ7_9BACE/34-100
H1SCB6_9BURK/280-350
D2R726_PIRSD/16-84
B4VDL4_9ACTO/18-83
D4WQZ7_BACOV/31-99
F6FVE3_ISOV2/19-87
A4AEY4_9ACTN/10-81
H8NM86_RAHAQ/2-56
Q6L565_ORYSJ/651-717
B7X196_COMTE/12-75
G8LRE1_9FLAO/54-124
D0C183_9GAMM/57-127
E0UM91_CYAP2/28-98
E5W9M5_9BACI/21-89
A6F7H9_9GAMM/47-117
I0UPC4_BACLI/34-104
H4DAL6_STAAU/135-205
Q7D463_CLOAB/54-124
G8NGH4_BRUSS/438-508
D7WMT3_9BACI/28-101
Q9KQD4_VIBCH/19-92
A1IU81_9CHLB/1-47
B5V016_BACCE/6-73
C7H979_9FIRM/9-76
F0Z3P6_9CLOT/67-135
G0J1I7_CYCMS/26-93
Q8R970_THETN/139-209
C0AZ83_9ENTR/14-81
I0PQN9_MYCAB/53-120
Q7UQG1_RHOBA/331-401
F7LBN7_BACOV/18-85
D9W8W7_9ACTO/20-87
F2AYB9_RHOBT/99-169
A1ZPP6_9BACT/12-80
H0KXF3_9FLAO/1-70
G8W7F6_KLEOK/16-83
C6D4Q9_PAESJ/36-106
C2Y0C6_BACCE/15-85
D3I3Y0_9BACT/27-96
F1WYH5_MORCA/391-461
E4QG11_BORBN/45-115
F3F830_9PSED/1-27
C3A631_BACMY/19-86
C7H3D6_9FIRM/125-195
C3AFD5_BACMY/1-48
D7BVX4_STRBB/11-76
H0DT73_STAEP/35-105
E8W787_STRFA/14-84
D5RGH5_9PROT/9-82
H1TQP5_STAAU/26-96
E5XNG8_9ACTO/9-74
D1N7J7_9BACT/190-260
E5WU22_9BACE/28-96
A6DRX5_9BACT/27-98
C2T508_BACCE/42-112
H0UC57_BRELA/141-211
A6GGY8_9DELT/15-84
A5XJ83_BURML/13-81
F8GCR0_NITSI/15-88
C2BF68_9FIRM/108-181
H0D1Z7_STAAU/26-96
F4DM97_PSEMN/381-451
H0SW60_9BRAD/9-77
C9Q6B8_9VIBR/32-101
D9WRA9_9ACTO/12-79
B7J9J5_ACIF2/38-106
D5U511_BRAM5/75-145
E2TRW8_MYCTU/24-97
C5VRR6_CLOBO/135-205
C4WNJ5_9RHIZ/14-79
C4V564_9FIRM/150-220
C6W010_DYAFD/27-95
D0S2J0_ACICA/19-86
C0ZI65_BREBN/21-89
H8NJ24_RICTP/53-123
G5YJY2_ECOLX/25-92
C2TQV2_BACCE/74-146
F8F1F0_SPICH/50-120
H7J8J4_STRPN/135-205
F3P0I3_9ACTO/273-343
D4KSG9_9FIRM/22-91
Q8GB25_9CYAN/1-70
A4CRY9_SYNPV/215-285
C1FN85_CLOBJ/22-93
F7NTP5_9GAMM/25-93
F3SN34_STAWA/27-97
E1EV99_ENTFL/19-91
D8FNZ7_LACDE/140-210
H0AKM5_STAAU/32-101
H4MVF4_ECOLX/94-164
D9SRN6_CLOC7/23-94
F2H5A7_BACTU/23-95
G7F1E2_9GAMM/25-93
B0YNF3_9ENTR/41-111
G0A111_METMM/9-76
F5JE46_9RHIZ/16-83
F3J7S0_PSEAP/17-85
F2H454_BACTU/24-96
Q0AWU4_SYNWW/125-195
A6EEE1_9SPHI/15-83
E8VBJ7_BACST/8-76
C9XM01_CLODC/37-107
F0BXD1_9XANT/51-121
A7V3Z7_BACUN/10-77
E4N6N0_KITSK/6-70
E8DH51_SALMO/25-92
D6AKQ0_STRFL/101-171
F1ZXB5_THEET/11-77
C6R3S7_9MICC/61-129
Q7UH42_RHOBA/24-92
F3AUX4_9FIRM/27-95
D7CPT8_SYNLT/26-93
C4WZD8_KLEPN/398-468
I0HTR7_RUBGE/1-69
G2DJK6_9NEIS/25-95
Q47W09_COLP3/50-118
G8TPC9_NIAKG/25-99
E6W6S1_DESIS/29-97
G8LNC5_ENTCL/36-103
H3TNG3_PSEAE/15-82
F7X8Y5_SINMM/13-81
G0AIT2_COLFT/53-120
Q93RV0_STRCO/15-85
G7HZR1_9CORY/9-79
H5UCL4_9ACTO/33-100
Q24U59_DESHY/17-85
B5W7U0_SPIMA/44-114
D4G3I5_BACNA/38-108
D3CY24_9ACTO/70-135
G9X6V4_9FIRM/188-258
B1HQA1_LYSSC/41-111
F3P7J5_9ACTO/46-113
H8MTX1_CORCM/44-114
C2ULP1_BACCE/11-75
E3J1X6_FRASU/27-97
D0FW20_ERWPE/27-95
G8QIZ8_AZOSU/13-81
B7B624_9PORP/13-81
RPOD_THEMA/159-229
Q1LG57_RALME/14-81
B5PWV4_SALHA/381-451
F9Y9T3_9RHOB/53-123
E7C2A6_9BACT/44-111
G0CZY8_CORUB/70-138
E8VN17_VIBVM/29-96
H1EAT8_ECOLX/94-164
B9R192_9RHOB/5-72
G0GXJ4_RICH0/53-123
E6BFA9_ECOLX/379-449
I0TB73_9BACT/11-82
E6A758_ECOLX/106-176
H1WMY7_LEUCI/3-76
I0HEP5_ACTMI/26-99
E5CED3_9BACE/21-87
G9WML0_9FIRM/21-88
B6W1Z6_9BACE/22-92
H1HMT3_9BACT/9-75
E2S1F6_9CORY/257-327
A6C4A5_9PLAN/27-97
H1Y0P1_9SPHI/7-75
H8KUB8_SOLCM/12-80
D4JU73_9FIRM/61-131
D6HMR9_9FIRM/54-124
A8A4M4_ECOHS/379-449
H4X9P4_ECOLX/379-449
C7H329_9FIRM/228-298
C1AT42_RHOOB/10-76
G8SH03_ACTS5/19-88
E4TQK1_MARTH/26-96
G6BU27_CLODI/14-81
B4BL46_9BACI/8-76
Q6D7Q1_ERWCT/15-82
G1XZB0_9PROT/9-77
G8UWV0_LEGPN/42-115
C1F608_ACIC5/23-91
E1UTC8_BACAS/62-132
C4RF22_9ACTO/21-90
A6C119_9PLAN/19-87
E5V7K1_9BACE/11-77
C6IAB4_9BACE/25-94
D8I554_AMYMU/10-77
B3DC50_BURM1/379-449
E3HL85_ACHXA/13-80
Q64RR2_BACFR/25-91
C2UJF0_BACCE/56-126
Q894V1_CLOTE/18-86
F0MGB0_NEIMG/53-123
G9YNA3_9FIRM/50-123
B3PY11_RHIE6/53-123
F4KSM9_HALH1/49-118
A7ACH4_9PORP/15-80
A5G8S3_GEOUR/353-423
G1WPB9_9FIRM/31-101
C2UD32_BACCE/25-93
C1ET23_BACC3/36-106
C2WB39_BACCE/62-132
F9H7H9_HAEHA/52-122
Q9F7X8_ECOLX/106-176
Q1BXU8_BURCA/25-93
A6VKY1_ACTSZ/25-92
D8ITJ0_HERSS/66-136
F8EZ73_SPICH/30-103
C4LJ07_CORK4/388-458
H2G6M2_CORDP/26-97
D0MDB7_RHOM4/30-98
E0WUX0_9ENTR/382-452
F0S3S8_DESTD/329-399
Q6G2N2_BARHE/433-503
E0U2K8_BACPZ/36-107
A1ZWJ5_9BACT/6-73
C9Y0D9_CROTZ/380-450
A7HAM3_ANADF/43-111
Q2C5H6_9GAMM/17-90
C3D4F4_BACTU/26-97
G2G8E2_9ACTO/13-80
F7LZS3_9BACE/8-75
D8C6F8_ECOLX/16-83
A5VRL6_BRUO2/438-508
D3FAC6_CONWI/53-122
C3KSL5_CLOB6/13-82
C9R8L9_AMMDK/63-133
E0GQS6_ENTFL/24-92
A1ZQ30_9BACT/24-92
B6W177_9BACE/15-83
E5TZA8_STAAU/35-105
D7NA53_9BACT/9-75
H8XD07_BACAM/140-210
A9FTZ1_9RHOB/45-115
E8SA21_MICSL/31-99
D4L4C4_9FIRM/28-95
D6ERG4_STRLI/50-123
A9DSY3_9FLAO/8-77
Q92U31_RHIME/19-86
H1G1P8_9GAMM/106-176
B1XCR7_ECODH/94-164
D5VJ23_CAUST/11-78
C2QHD3_BACCE/56-126
F2KEF6_PSEBN/18-85
E8JP19_STREI/135-205
I1AET8_PSEAI/99-169
H7NJK5_STRPN/135-205
C2T441_BACCE/31-99
A5VXI1_PSEP1/382-452
A7GGC8_CLOBL/54-124
F0PNE6_BACT0/6-73
C1AZL3_RHOOB/43-110
I0LAT4_9ACTO/85-155
D5T567_LEUKI/195-265
B7HA08_BACC4/23-86
D5QL48_METTR/12-78
C2YPN0_BACCE/26-98
Q21IQ5_SACD2/24-96
O49935_SINAL/242-312
D1PJE7_9FIRM/20-90
D4WHS2_BACOV/26-93
H5YNB5_9BRAD/53-123
H3SDM1_9BACL/50-118
B5V8H1_BACCE/62-132
D0FRL8_ERWPE/16-89
E8ZWB5_CLOB0/14-87
C4G971_9FIRM/381-451
C8RVI1_CORJE/30-98
A6C2F1_9PLAN/130-200
A6EFZ4_9SPHI/10-77
H4EEA2_STAAU/26-96
Q3Z6U0_DEHE1/22-92
H5WLV5_9BURK/24-91
D9WWB9_9ACTO/13-78
F3ABV2_9FIRM/31-101
C8WV31_ALIAD/20-89
A6EZL4_9ALTE/17-85
I0C202_STAA5/26-96
H6KZA9_SAPGL/33-101
G6H9A7_9ACTO/12-80
G7CNL1_MYCTH/26-99
B9L5V2_NAUPA/20-92
D2Z5U2_9BACT/36-105
H1JC98_9FIRM/9-75
E7BD39_9GAMM/310-371
E4TET7_CALNY/103-173
Q7MV00_PORGI/29-96
D2YH37_VIBMI/19-92
A1SNC8_NOCSJ/35-105
H7C684_CORGT/22-89
D5ZEU5_MYCTU/10-76
A6CPD2_9BACI/21-89
A9VMN7_BACWK/19-85
B0C5U0_ACAM1/30-101
C3BMY4_9BACI/22-90
G2PIR8_MURRD/26-94
D8IQY6_HERSS/10-77
B9L046_THERP/147-215
F7JPY7_9FIRM/67-137
C3B4S0_BACMY/17-84
B3ZVC3_BACCE/14-84
A4KGB5_MYCTU/10-76
H1DIF2_9PORP/21-90
Q82QA6_STRAW/51-119
A8H1V2_SHEPA/35-102
G7VQ86_PAETH/144-214
C0CZV4_9CLOT/21-89
A1U2N7_MARAV/11-80
C1A2E7_RHOE4/14-82
C9QCJ0_VIBOR/84-154
C3HRF3_BACTU/12-75
E8L1R1_9RHIZ/436-506
E8B5W2_SALMO/25-92
Q98KG8_RHILO/28-96
C1B0U5_RHOOB/9-76
C4FEH1_9BIFI/248-318
D0I4J1_VIBHO/87-157
D3SAH5_THISK/26-93
D6U8W9_9CHLR/36-105
B3YIY5_SALET/6-79
I0X3V9_STRIT/136-206
Q3J0A3_RHOS4/9-75
C2MQS9_BACCE/142-212
F6DYI4_SINMK/12-79
E8IC88_ECOLX/94-164
B1QJX8_CLOBO/14-87
F6IMU7_9SPHN/59-129
E2QEB5_ECOLX/379-449
F0GD89_9BURK/97-167
B1IMH0_CLOBK/34-102
E8SB55_MICSL/10-79
E0F6Y7_ACTPL/15-82
D0Z192_LISDA/53-123
D6E7J5_9ACTN/1-68
E6LX98_9ACTO/13-86
C5BX06_BEUC1/18-90
E8W468_STRFA/103-173
B5YRU8_ECO5E/16-89
B6VXH6_9BACE/42-109
C3IUH4_BACTU/24-84
G6HEK9_9ACTO/32-98
A6TSU8_ALKMQ/26-94
B0URH1_HAES2/25-92
I0DL12_CORPS/284-354
Q0HS67_SHESR/33-100
H5THC0_9ACTO/35-101
D9W303_9ACTO/29-97
Q21I31_SACD2/10-76
F2R5K6_STRVP/63-133
B5BZ07_SALET/94-164
C7JE68_ACEP3/74-144
F2I345_PELSM/56-126
E1QK25_DESB2/9-82
H1R1K9_VIBFI/379-449
G5PE63_SALET/426-496
Q4ZUN3_PSEU2/39-107
Q5ICN5_BACFG/54-124
D1ENC6_9RHIZ/438-508
D6DIS8_CLOSC/9-79
E8SZI6_GEOS2/28-101
F3PKR5_9BACE/16-82
E5UF62_ALCXX/23-89
B1IGH1_CLOBK/37-107
F4TNN5_ECOLX/16-83
G8WSC8_STREN/41-110
F7SI11_9GAMM/11-79
B2V454_CLOBA/20-91
A0K9F6_BURCH/20-88
B1LVK7_METRJ/33-99
Q2NY22_XANOM/60-130
E6VFS0_RHOPX/27-95
H7V6D0_CAMCO/384-454
E5ULG6_NEIMU/53-123
G1URL9_9DELT/228-298
B2JJS7_BURP8/7-74
E6DJJ7_PROAA/64-133
A4KJZ0_MYCTU/90-160
G2MV75_9THEO/54-124
A8UM45_9FLAO/24-91
C2T5H8_BACCE/37-107
D0X8W6_VIBHA/3-69
E4RPP6_HALSL/25-95
F9RV09_9VIBR/53-123
B0MJP4_9FIRM/19-89
Q98HH3_RHILO/10-78
D7IYW3_9BACE/12-77
Q5JZN0_ECOLX/1-66
D9RRA6_PREMB/10-77
E1WXA8_BACMS/30-97
C4ZYJ6_ECOBW/25-92
B2JDW1_BURP8/11-75
B0QFR0_BACAN/23-95
F7RU21_9GAMM/56-126
Q1CLR0_YERPN/96-166
C2X883_BACCE/21-87
G4AIM3_AGGAC/1-37
F3M4Y3_9BACL/14-81
G2EP41_CORGT/261-331
D7JDQ9_9BACT/27-97
E9T277_COREQ/7-72
H5YBM9_9BRAD/41-109
E8QRI1_HELPR/445-515
G4K9S4_YEREN/17-89
E4NJP5_KITSK/43-112
Q2YT18_STAAB/135-205
E4IBR4_ENTFC/20-90
A4XLN5_CALS8/21-89
F3D7T6_9PSED/28-97
F5XZB9_RAMTT/64-134
E6QDQ6_9ZZZZ/44-112
Q47N15_THEFY/31-99
A1F4C5_VIBCL/19-92
F8C877_MYXFH/44-114
F1ZUS8_THEET/8-74
G5UWJ5_ECOLX/379-449
F0PDQ4_ENTF6/19-91
H3WYI5_STALU/6-75
G4NQD4_BACPN/38-108
C6X7Q8_METSD/53-123
E4M3I3_9FIRM/118-186
B2SCJ4_BRUA1/12-85
FLIA_ECOLI/16-89
C3JB35_9PORP/54-124
E6PRQ3_9ZZZZ/21-88
E4MX98_THEHA/185-255
H6MWG2_GORPV/40-108
A1ZNH3_9BACT/6-72
C2WD66_BACCE/25-95
D5EQJ8_CORAD/8-77
F7M8C6_9BACE/32-99
B5RDP7_SALG2/94-164
C3DXK5_BACTU/36-106
Q2GE66_NEOSM/50-120
Q15R27_PSEA6/25-93
Q6FZ71_BARQU/436-506
F2IX76_POLGS/52-122
H2BV56_9FLAO/13-80
E0QRV1_9ACTO/381-451
D3H8P4_STRM6/135-205
Q4KE63_PSEF5/13-80
D5WSI2_BACT2/13-78
E4LTQ5_9CLOT/14-82
Q1VF45_VIBAL/32-101
B2UEP6_RALPJ/73-143
F0NSJ6_LACHH/137-207
D7BU22_STRBB/101-171
I0RGL1_MYCPH/27-97
F8CH72_MYXFH/49-119
F7LM98_9BACE/10-76
Q0YPZ0_9CHLB/33-99
F1UDA2_PROAA/278-348
A5D3U6_PELTS/130-200
H0AG41_STAAU/35-105
D5BC96_ZUNPS/19-87
B1GMC0_BACAN/31-99
C6UYC5_ECO5T/16-89
E0RK76_PAEP6/7-73
Q6ADA4_LEIXX/55-122
E2S7W7_9ACTO/36-105
C0EEL6_9CLOT/67-137
A6GJ17_9DELT/32-98
H5FJJ0_ECOLX/379-449
D7MZS9_9NEIS/25-93
A6L8X9_PARD8/54-124
C9RCM6_AMMDK/30-100
E0IC68_9BACL/21-92
F2B067_RHOBT/39-107
A6ARE2_VIBHA/32-100
G5GR20_9FIRM/39-108
A6L623_BACV8/10-77
G4QMT6_GLANF/65-135
Q04WB9_LEPBJ/34-99
C3QWT4_9BACE/21-87
E5ZPV7_ECOLX/379-449
D9VHY8_9ACTO/10-76
D7IFM1_9BACE/10-77
Q13Z69_BURXL/118-188
F9ZB39_ODOSD/21-89
Q1D3S0_MYXXD/33-100
H1FTE5_9HELI/388-458
Q8DLJ2_THEEB/140-210
I0V8J0_9PSEU/24-92
D7JZP7_9BACE/24-90
Q0EWY1_9PROT/415-485
C8W1H7_DESAS/22-95
E2NJ19_9BACE/23-90
I0E778_HELPX/427-497
D2PZT7_KRIFD/29-97
D2B9H5_STRRD/22-91
Q5Z3J2_NOCFA/44-114
F1T8B9_9CLOT/27-95
A1SIG4_NOCSJ/19-86
D7B984_NOCDD/44-113
E4S5Z0_CALKI/17-89
D7J3A3_9BACE/23-90
I0JI07_HALHO/32-102
H6MZS2_GORPV/106-176
A9CXZ5_9GAMM/56-126
Q5III7_ECOLX/2-72
H6R9G1_NOCCG/30-98
B8DQ90_DESVM/39-112
F9EVU0_9NEIS/53-123
C7UYP6_ENTFL/18-86
C7QWQ0_CYAP0/29-100
A4X381_SALTO/10-87
A7LW34_BACOV/31-99
D3AB24_9CLOT/21-90
F2F1U5_SOLSS/142-212
A2SBX8_METPP/55-126
B8CZ00_HALOH/39-107
D9PFZ0_9ZZZZ/1-51
F8ZH48_VIBCL/95-165
D1WPA0_STAEP/35-105
D7J9Z8_9BACE/23-91
A5TIX8_BURML/25-93
E3FB68_CORP9/28-95
F4KS16_HALH1/9-77
Q7DK36_PSESY/25-93
A7M174_BACOV/17-84
B5I1A6_9ACTO/53-122
E2L181_BORBG/45-115
B1V9H1_PHYAS/23-94
G4CPV2_9NEIS/412-482
D9X5I1_STRVR/97-166
D0DDI1_9RHOB/10-76
G2IGT6_9CLOT/21-88
Q3K5N0_PSEPF/15-81
A4VWA5_STRSY/138-208
G1Y4D4_9PROT/13-81
D1K1V3_9BACE/16-82
G6YT40_9ALTE/96-166
C2P1C6_BACCE/26-97
Q6N1F8_RHOPA/83-152
H8BJD5_CAMJU/385-455
E1YSE0_9BACE/27-97
C5BWK5_BEUC1/8-76
G7QY76_MYCBO/43-113
Q9A9J9_CAUCR/21-87
C7VCK4_ENTFL/135-205
F1T8M7_9CLOT/21-89
D2EVL7_9BACE/14-80
C0C4Z7_9CLOT/27-92
C0ZX09_RHOE4/40-107
I0H767_ACTMI/6-74
C9YUL2_STRSW/29-96
B0FB13_9BACT/33-103
G0L2D9_ZOBGA/28-95
C3PBC6_BACAA/25-96
A4SHM6_AERS4/44-113
C9P2K1_VIBME/389-459
F3PPV9_9BACE/11-79
Q0BU50_GRABC/50-121
B8IPA5_METNO/12-79
C5EU14_9FIRM/42-109
Q5IM56_SHIBO/2-72
O33546_RHOSH/29-97
A7Z659_BACA2/8-76
D7C3T4_STRBB/25-94
D0TR06_9BACE/25-94
C0GDZ7_9FIRM/7-77
H8GMC6_METAL/368-438
E0FDB2_ACTPL/86-156
G5HJC2_9CLOT/12-80
D8UF26_VOLCA/478-548
Q0TNR2_CLOP1/34-102
G7J988_MEDTR/338-408
G9S176_9PORP/21-91
E0U4M9_BACPZ/62-132
B6FW84_9FIRM/15-86
Q2B4Z8_9BACI/34-104
D5ZEX5_MYCTU/87-154
D7I7Y3_9BACE/25-93
E8S1S5_MICSL/25-96
E4DZB1_PROAA/32-100
H7DF93_9CLOT/124-194
F3XK71_STRPN/135-205
E8VBN6_BACST/37-106
A8UPH7_9FLAO/9-78
Q81QC5_BACAN/14-85
F3CQC3_PROAA/83-153
D1QBA8_STAAU/26-96
F8BQH8_OLICM/30-101
D8HIP7_AMYMU/8-80
A4XVT8_PSEMY/27-95
I0KYV9_9ACTO/104-174
D2B039_STRRD/18-85
G7GYQ2_9ACTO/36-103
C5AT68_METEA/432-502
A9YDI8_LISMN/21-90
E0NUB2_9BACT/9-77
E8UR35_THEBF/41-111
E5XV09_9ACTO/31-100
Q8E8S8_SHEON/56-126
E8QF65_HELP7/41-113
Q1CZ33_MYXXD/49-119
H0CES0_STAAU/32-101
A3ZRP9_9PLAN/22-91
A3D1F0_SHEB5/33-100
H1Y7P3_9SPHI/27-95
A7MTR9_VIBHB/25-93
A7HK63_FERNB/134-204
F8ZK88_VIBCL/32-101
D0TW16_9BACE/54-124
H1J3B9_9FIRM/23-91
F7U1T7_BRELA/141-211
Q24MR9_DESHY/23-95
C6GUL6_STRS4/138-208
B6VY68_9BACE/10-76
E7H428_9BURK/545-614
H6L566_SAPGL/29-97
H7VL78_CAMCO/20-92
G8S2S3_ACTS5/12-79
D8AVK0_ECOLX/6-79
G4ETQ1_BACIU/138-208
F8H2Z5_PSEUT/15-88
H6L3C3_SAPGL/1-61
B0SFV5_LEPBA/24-94
C0EY86_9FIRM/68-138
Q24XW4_DESHY/9-77
C9Z4M1_STRSW/60-131
H3YPR5_STAAU/35-105
B7DV95_9BACL/11-84
E8FCH9_SALMO/25-92
G7CYJ9_AERSA/90-160
G7EJZ4_9GAMM/380-450
H8HYJ5_MYCTU/73-139
RPOD3_SYNE7/89-159
Q9RD50_STRCO/35-103
F5LIF7_9BACL/34-102
I0WJJ1_9FLAO/26-93
C3AUN7_BACMY/9-77
F2HBF5_BACTU/15-86
E4AVC1_PROAA/66-133
F3HRW2_PSEYM/20-87
G6SID6_STRPN/135-205
C5WQ19_SORBI/291-361
B3ZF17_BACCE/23-86
Q81JT8_BACAN/8-76
B1MF13_MYCA9/53-120
I0HGG5_ACTMI/49-119
B8JCM3_ANAD2/23-91
H6CQ41_9BACL/23-91
C4UI98_YERRU/96-166
G6BS58_CLODI/42-112
H5BAK6_ECOLX/16-89
C3EQV5_BACTK/56-126
D8HKG1_AMYMU/7-75
D5QVW6_METTR/1-39
D1PTV4_9BACT/10-77
D4J9K7_9FIRM/31-101
F5L3Z9_9BACI/60-130
G4B705_AGGAC/12-80
H5UI58_9ACTO/38-108
D5BCS3_ZUNPS/23-90
D9T352_MICAI/11-77
C0G861_9RHIZ/19-86
G4ISW8_9RHIZ/11-87
A4AQ62_MARSH/1-67
D4VAI2_BACVU/24-90
A1V2E5_BURMS/14-79
D5DWP9_BACMQ/23-90
Q1NYK8_9FLAO/108-178
B1J3A0_PSEPW/1-65
F1Z9M0_9SPHN/16-81
A7V6V7_BACUN/25-93
C9Z1X1_STRSW/10-82
F2IBQ1_FLUTR/54-124
D4LJG7_9FIRM/27-97
F4BR99_CARS1/16-83
B7I878_ACIB5/16-83
Q487E2_COLP3/60-130
C7GBS9_9FIRM/25-98
D4VER9_9BACE/15-82
B7HMH1_BACC7/1-67
A9GGR2_SORC5/135-208
C5D3Q0_GEOSW/36-106
F7L4P7_BACOV/14-81
E2USU1_MYCTU/39-107
Q64ZT6_BACFR/10-77
F2LHI5_BURGS/24-97
F3DDD6_9PSED/39-107
G2DAZ7_9GAMM/5-75
C4RD83_9ACTO/27-94
Q5LEV1_BACFN/9-76
Q5N3Q1_SYNP6/167-237
G4C1G2_SALIN/6-79
B7CPN6_BURPE/53-119
E6K3G8_9BACT/7-75
E2NHS7_9BACE/10-76
G5LEA1_SALET/426-496
B1GG44_BACAN/1-67
B8H3N3_CAUCN/7-73
Q01NS7_SOLUE/12-79
C4XQ23_DESMR/28-95
B8GS90_THISH/1-64
A3YY70_9SYNE/37-107
H1N067_9PLAN/321-390
D3V4X0_XENBS/95-165
F4UIT8_ECOLX/25-97
G4HDV2_9BACL/24-93
D2QYF2_PIRSD/22-95
G8S4B8_ACTS5/26-99
C9AAM5_ENTCA/135-205
G4PRF7_ECOLX/16-83
B8ECR8_SHEB2/13-79
D3QBU7_STANL/1-58
D4Z2F2_SPHJU/16-80
SIGK_MYCSS/35-104
Q2B288_9BACI/141-211
H1I9V6_9BACI/22-90
C3AK16_BACMY/6-94
C3GUW0_BACTU/72-143
C1FU40_CLOBJ/14-87
E8LNU8_9VIBR/25-93
H6LM29_STAAU/35-105
E1ME48_9ACTO/381-451
A7FY36_CLOB1/34-102
C4UU34_YERRO/378-448
I1P9X2_ORYGL/303-373
G2BQB2_ECOLX/16-89
I0BQF7_9BACL/1-61
F3RUT0_VIBPA/386-456
B9XKV8_9BACT/25-96
H8G4S3_9PSEU/14-82
D5Q019_CLODI/36-103
B5N3I1_SALET/6-79
A5IY54_MYCAP/266-336
D6LYC0_STAAU/135-205
H1SKF0_STAAU/135-205
F2RK06_STRVP/66-140
D7WNA8_9BACI/6-72
H4MSG9_ECOLX/16-89
C0CU70_9CLOT/52-120
A1RNE7_SHESW/32-100
A1ZXF7_9BACT/32-100
G4R035_CORPS/33-102
F3WNZ8_SHIBO/53-123
F9MPC3_9FIRM/39-109
I0LCB9_9ACTO/32-104
G0EUD9_CUPNN/35-104
I0KFV5_9BACT/23-91
D0WVK8_VIBAL/24-91
C7L2J5_ACEPA/1-43
Q02MI1_PSEAB/1-67
F8J9K9_HYPSM/10-77
G8SC80_ACTS5/10-78
G4E4B0_9GAMM/25-93
D3EAG0_GEOS4/6-72
C0BER3_9FIRM/2-56
E1IQH7_ECOLX/106-176
G9F3T2_CLOSG/14-87
B0AVT5_BACAN/42-112
G7W8P9_DESOD/23-88
B8D2B6_HALOH/52-122
E4D1E0_PROAA/83-153
Q2S0C7_SALRD/51-119
H4YLV3_ECOLX/53-123
F3M6S6_9BACL/34-101
H1YGW7_9SPHI/21-87
F9BV63_VIBCL/53-123
B1RAE6_CLOPF/54-127
H7QP33_STRPN/135-205
G4QDQ2_GLANF/24-93
D2EZD1_9BACE/25-94
H5XIT0_9PSEU/32-99
D5MZH9_BACPN/10-78
C0M766_STRE4/1-66
H1NTB9_9SPHI/27-97
B4CY47_9BACT/27-95
C1F4U8_ACIC5/25-90
A3I711_9BACI/31-99
B9DMI3_STACT/35-105
A6SZB7_JANMA/12-79
D7Z628_ECOLX/6-79
G8NXL8_GRAMM/335-405
B3RAB5_CUPTR/32-99
F2REI4_STRVP/50-123
G7M080_9CLOT/24-96
G5TSI9_ECOLX/16-83
D2PWR0_KRIFD/11-79
B3JR02_9BACE/12-77
D5B7B3_YERPZ/16-89
Q0I8I7_SYNS3/208-278
A2PQ26_VIBCL/30-97
F5X7F4_PORGT/10-78
D3F7D8_CONWI/15-82
G8T6X6_NIAKG/26-94
Q8A7G5_BACTN/1-60
A5TRK4_FUSNP/22-91
G6EFX2_9SPHN/36-106
A6DGD5_9BACT/26-97
Q08YM6_STIAD/2-63
G7AGN6_VIBCL/32-101
B2UN48_AKKM8/37-108
F9L9X1_STACP/135-205
G6QBD3_STRPN/135-205
C7N5Q5_SLAHD/44-111
B3C844_9BACE/14-82
G6VST2_STRPN/135-205
A8FCZ3_BACP2/43-113
D2Q4K6_KRIFD/12-80
Q3IYV6_RHOS4/29-97
H8FNZ1_RHOMO/52-122
E4A9M3_PROAA/278-348
C6WW38_METML/14-84
C0SWV1_BORBG/45-115
C2P2P7_BACCE/62-132
A4YRA4_BRASO/22-91
C3FYD9_BACTU/14-84
D7HEN4_VIBCL/25-93
Q8AB63_BACTN/19-87
G5GAW7_9BACT/21-89
F9GJ23_HAEHA/25-92
C5D4X5_GEOSW/54-124
Q9RCH4_AZOVI/25-93
H5Y3E4_9FIRM/25-94
F3LK25_9BURK/60-130
C3HLC3_BACTU/26-97
B2HHK4_MYCMM/34-101
D8GS72_CLOLD/23-93
RPOD_BACSU/138-208
Q099V0_STIAD/34-105
A7GJQ8_CLOBL/19-87
E7BD74_9GAMM/307-368
G4HPI0_9BACL/24-92
E3J2S2_FRASU/7-80
D1BTC8_XYLCX/14-79
D8JS86_HYPDA/13-80
C7PEV4_CHIPD/23-91
E5CD54_9BACE/21-87
D8KN37_CORPF/284-354
B0UHF4_METS4/25-93
Q9KG50_BACHD/23-90
Q0T1H2_SHIF8/94-164
D6AQI1_STRFL/111-180
A9AEW1_BURM1/76-146
B7HM23_BACC7/42-112
C6CB40_DICDC/25-92
H6PY55_RICRI/53-123
B3R7D2_CUPTR/8-83
H5DPB0_ECOLX/379-449
E2WQ84_ECOLX/16-83
D8CGL2_ECOLX/106-176
H6R175_NOCCG/80-150
E2E972_LISWE/20-90
H4RZG1_ECOLX/25-92
H3NQT4_9FIRM/57-127
A3PS77_RHOS1/9-75
D6D783_9BACE/31-96
C5VSC5_CLOBO/42-112
I0H3E4_ACTMI/8-75
D8HL31_AMYMU/56-124
A0PX58_MYCUA/36-104
E1GWT3_9BACT/57-127
E4AB99_PROAA/38-105
G0FZ15_AMYMD/48-124
G8N1V5_GEOTH/39-112
B1FV08_9BURK/6-71
F7ULR0_SYNYG/32-102
A8F169_RICM5/70-140
D6BGH1_9FUSO/83-153
Q01T87_SOLUE/22-95
Q4MUI9_BACCE/1-67
H6SMZ1_RHOPH/159-229
D0XBE2_VIBHA/1-60
E6MNR2_9BACT/26-94
G0L976_ZOBGA/24-93
E7Z1H7_SALMO/53-123
B9C350_9BURK/291-361
F9MS98_9FIRM/38-106
I0L824_9ACTO/24-92
A8L6I4_FRASN/40-106
D8RGX1_SELML/223-295
B4AE94_BACPU/62-132
E6PT41_9ZZZZ/570-640
F5N5U1_SHIFL/25-92
E0NZY1_9FIRM/147-217
C6XY32_PEDHD/21-88
A4XSJ4_PSEMY/21-88
H6KQK2_TREPM/377-447
D4WVT8_BACOV/15-83
D7A6U0_STAND/20-88
D0CSW6_9RHOB/53-123
E2K2Y4_ECO57/16-89
D4RST8_ENTFC/136-206
Q9K542_MYCPA/10-79
B2S7J3_BRUA1/63-133
C7PJ73_CHIPD/26-94
H6R309_NOCCG/49-122
H7QRR7_STRPN/5-77
C2UI19_BACCE/42-112
A3WYG2_9BRAD/11-77
H0SZM5_9BRAD/469-539
F7TWV3_BRELA/42-112
D4XID0_9BURK/34-100
I0JNH5_HALHO/32-101
G5RE75_SALET/16-98
F2APG8_RHOBT/33-101
E0J3M3_ECOLW/25-97
H1N9Z6_9PLAN/45-114
C2VVZ1_BACCE/23-90
G3YMV7_9RALS/25-93
E6VWL7_DESAO/347-417
D1PEU0_9BACT/54-124
E4D433_PROAA/32-100
F3I297_PSESF/15-81
G2SAL2_ENTAL/16-89
G7AJM6_VIBCL/53-123
F4DB36_AERVB/39-106
E2U631_MYCTU/62-129
B2IV51_NOSP7/181-251
F7RFU8_SHIFL/53-123
E5VB03_9BACE/25-93
A6VM98_ACTSZ/389-459
C2U2P5_BACCE/142-212
B9XGS8_9BACT/23-91
E6HJT1_ENTFL/24-92
C4F7S1_9ACTN/76-142
F6DTQ7_DESRL/40-109
Q8E7A6_STRA3/14-77
E3B8X2_9MICO/25-93
D5LUK1_9ESCH/1-60
B5XU19_KLEP3/379-449
A2VNA7_MYCTU/62-129
E4VRK0_BACFG/16-83
E6TER2_MYCSR/255-325
B9L3X4_THERP/83-151
A5VBV6_SPHWW/29-98
Q2S172_SALRD/80-150
B1X2L4_CYAA5/55-130
D3EAY7_GEOS4/22-90
E0XJX9_9ACTO/1-40
A6GSA5_9BURK/12-80
B2P5W1_ECO57/379-449
G2S0W2_ENTAL/16-83
B1HMT0_LYSSC/23-91
C6XBX6_METSD/12-79
C9KSX1_9BACE/12-78
F7YLA1_VIBA7/26-93
B5JNK4_9BACT/10-78
C3Q3B0_9BACE/22-87
F9D7W9_9BACT/54-124
E6Q788_9ZZZZ/37-107
A3IR14_9CHRO/29-95
F6DXK2_SINMK/450-520
G4NWQ9_BACPN/15-83
Q2T8W7_BURTA/158-230
D7IZZ8_9BACE/12-78
F3KTE9_9BURK/70-140
G0FK50_AMYMD/85-158
C5ZQJ9_BURPE/17-83
F7QF27_9BRAD/26-96
F2ZE00_9PSED/17-85
D7C7C4_STRBB/220-290
E4R2F5_BIFLM/240-310
G8SX73_BRUAO/68-138
F8B060_FRADG/12-77
A4TF18_MYCGI/43-113
E9TKJ8_ECOLX/106-176
D1RJA9_LEGLO/385-455
D9T427_MICAI/31-99
E1UK88_BACAS/37-106
E8MKF2_BIFLS/40-107
A6DF84_9BACT/27-96
C1I7R6_9CLOT/58-128
D5WTZ0_BACT2/12-79
H9C8Z5_9LIST/35-105
D4RH11_ENTFC/20-90
A3IB33_9BACI/21-88
H0F773_9BURK/17-83
D8UQJ8_9MICC/26-93
E8DKR4_SALMO/53-123
F9VZG9_9ACTO/93-160
E3HNK8_ACHXA/14-78
H5D7V2_ECOLX/16-83
E8XYS0_RAHSY/92-162
H8WBK4_MARHY/100-169
A5FEU4_FLAJ1/25-93
D8P0M6_RALSL/23-89
I0UCX9_BACLI/54-124
E5YZ87_9BACL/83-153
G8HXE2_9SPHN/36-103
F7WW61_MYCTD/10-76
D4IFC2_ERWAE/16-89
G9SYY1_ENTFC/136-206
E6IUV9_ENTFL/24-92
H5I4Q8_ECOLX/16-89
Q7U0C9_MYCBO/87-154
E0NZY0_9FIRM/137-207
D5VIF0_CAUST/27-96
G7GBC3_9GAMM/20-88
B5ZY89_RHILW/14-81
H0BW09_9BURK/27-95
C2PD75_BACCE/23-95
A1UF21_MYCSK/247-317
E2W1B5_MYCTU/24-91
H2GUL3_CORDP/31-98
F0IND0_STRSA/136-206
F7LGZ4_BACOV/23-91
C6VY21_DYAFD/29-97
C5ATD9_METEA/75-142
B7UL12_ECO27/53-123
H3MC30_KLEOX/53-123
Q3A9P6_CARHZ/38-108
F4GZR3_CELFA/12-80
C9ZAW9_STRSW/154-224
E7NYK9_TREPH/41-109
C2SJ94_BACCE/25-93
Q488N9_COLP3/20-88
F4QPB7_9CAUL/14-80
E1YSF8_9BACE/21-89
Q6HM71_BACHK/10-77
F8HW48_LEUS2/45-115
C3R9M6_9BACE/10-76
D0GTW2_VIBMI/391-461
D9SVQ6_CLOC7/32-101
D0T4Z6_ACIRA/36-103
Q59302_CHLPS/321-391
H5XRD8_9PSEU/14-82
B5BHK9_SALPK/53-123
G7SVG9_PASMD/388-458
Q5MCH5_9ACTO/1-26
B0QM80_BACAN/34-104
D7C6Z6_STRBB/16-83
D1C9S1_SPHTD/20-86
B7BE31_9PORP/11-48
G8MWK4_GEOTH/25-93
Q81F96_BACCR/23-95
B5I5G4_9ACTO/71-141
B4BL96_9BACI/35-104
Q8A642_BACTN/25-94
F1ZKW8_ECOLX/25-92
H2JX11_STRHJ/10-76
H2JFE9_9CLOT/24-92
C0EDT5_9CLOT/25-104
D3Q0I1_STANL/16-82
G2FHQ5_9GAMM/19-92
E2XX48_PSEFL/8-76
C9PZD6_9BACT/27-96
H2H3F7_CORDP/22-93
F9A0T7_VIBCL/391-461
D0LKK3_HALO1/143-213
D7KZ14_ARALL/264-334
E0QM71_9FIRM/45-115
F3DPZ9_9PSED/25-93
E1THT9_BURSG/1-60
A6GS62_9BURK/6-77
E5X504_9ACTN/12-80
F9DPI8_9BACL/42-112
A0YCR2_9GAMM/6-73
D6U4H5_9CHLR/24-93
F4QYG4_BREDI/10-76
H8XVG9_FLAIG/27-97
C3F2M3_BACTU/26-89
E2SAV8_9ACTO/13-80
D9UYV5_9ACTO/40-107
A3V254_9RHOB/14-87
G2FPH4_9FIRM/11-79
F4EDQ2_STRSU/2-56
F7ZXS5_CLOAT/35-103
C4B0J0_BURML/39-106
E0PAU6_STAAU/26-96
E4QD58_CALH1/24-96
H8NKW3_RICTP/53-123
G7FKC5_9GAMM/24-93
Q0K0G4_CUPNH/9-77
C6GM30_9RHIZ/158-202
G8SH18_ACTS5/12-78
A1ZXG6_9BACT/7-75
C9LA20_RUMHA/49-119
A6CGM4_9PLAN/13-81
D2NJJ0_ECOS5/16-89
H1N0K7_9PLAN/43-112
C6Z3L2_9BACE/11-78
G8C372_9MOLU/241-311
B5W7T7_SPIMA/18-86
H8HZX2_MYCTU/26-99
H7S8T8_CAMCO/20-92
F3ZJL6_9ACTO/260-330
D6CYT6_9BACE/10-76
D1JKC5_9BACE/10-77
H3KUY2_ECOLX/53-123
A8ZQE9_ACAM1/40-112
C2G0F5_9SPHI/24-91
G4DQZ2_9GAMM/25-93
D7D3E7_GEOSC/142-212
Q2JV27_SYNJA/80-150
Q9XDV8_STRGR/31-102
F8QWH2_ERWCA/74-144
B0SFN2_LEPBA/10-79
A9GYG7_SORC5/43-111
G2IB64_9CLOT/117-187
Q8A9R3_BACTN/25-90
G2IXT9_PSEUL/82-152
A3NPK5_BURP6/13-81
B1YWX5_BURA4/89-158
C1ADT6_GEMAT/20-88
G2NPT0_9ACTO/282-352
B1I4D4_DESAP/41-111
A0M2I0_GRAFK/26-93
D3CSE0_9ACTO/56-125
B7BH67_9PORP/25-93
A0LRR4_ACIC1/29-97
E6BC34_ECOLX/26-96
F4L4G3_HALH1/37-107
G8APD3_AZOBR/34-103
D2QDE1_SPILD/29-97
H6MIU3_ECOLX/53-123
B5FAH6_VIBFM/25-93
D7J899_9BACE/10-76
F3RPE7_VIBPA/27-94
H1RSP8_COMTE/13-86
D6M3Z9_9ACTO/73-143
D7HV12_PSESS/54-124
Q82IW9_STRAW/171-241
C6ITL5_9BACE/9-75
E1VUY8_ARTAR/79-146
E3HSS8_ACHXA/8-76
Q3A143_PELCD/353-423
G0CT02_CORUL/28-95
C8PQS4_9SPIO/30-103
C5PZN6_STAAU/135-205
B1RG84_CLOPF/21-95
A1KNT8_MYCBP/43-113
H4XKJ2_ECOLX/16-83
A9FBV8_SORC5/23-90
G7U2D1_CORPS/16-83
Q9L7Q0_PROMI/16-89
D8KLW8_CORPF/42-109
C6Z6T9_9BACE/21-90
D9R3H3_CLOSW/12-79
F9TPI7_9VIBR/53-123
B0UA32_METS4/30-98
A7IGX2_XANP2/10-77
H5HTB6_ECOLX/94-164
B1WRC3_CYAA5/33-99
D4VHR6_9BACE/9-76
C9YUX7_STRSW/27-101
D7IBU2_9BACE/25-94
F4CU73_PSEUX/10-77
A6GJL7_9DELT/9-73
F3ECW2_PSESL/15-81
F8JQ64_STREN/162-232
F8EQU5_RUNSL/30-95
C2FTX8_9SPHI/54-124
H7UJZ9_CAMCO/384-454
Q11TF5_CYTH3/24-94
D4HV84_ERWAC/380-450
A3ME04_BURM7/1-65
RP32_HAEIN/52-122
D5HHV9_9FIRM/24-92
F4Y1M4_9CYAN/71-139
C6VTD8_DYAFD/21-89
E1R387_SPISS/14-81
D0TN55_9BACE/23-91
I0BI97_9BACL/21-93
C2X771_BACCE/14-84
E4CG72_PROAA/32-100
C2ZII0_BACCE/36-106
G6YHZ0_9RHIZ/16-82
E4DSA2_PROAA/83-153
Q82VI8_NITEU/14-82
C1ABL5_GEMAT/33-102
D8PF96_9BACT/12-80
D1GQK8_STAA0/35-105
A1T8C0_MYCVP/9-77
C0C0M9_9CLOT/106-151
D4CIS9_9FIRM/66-134
C7P9R8_CHIPD/24-91
H2FMH3_CORPS/96-166
I1CY83_9PSEU/32-99
C2VTS5_BACCE/1-47
F9ZB32_ODOSD/22-90
H8N4U7_RICPO/386-456
B1VSD7_STRGG/14-81
A0R2S2_MYCS2/14-82
G2GG63_9ACTO/15-82
H3NX37_9GAMM/24-93
C9MR54_9BACT/9-78
RPOD_CHLPN/321-391
D2B7N1_STRRD/25-93
G7ZBT0_AZOL4/28-96
A0ZG35_NODSP/31-102
G2H0S3_9ENTR/25-92
F2FAJ1_SOLSS/22-90
A4TED5_MYCGI/12-81
G2L0E2_PSEAI/1-67
A4MHK5_BURPE/15-82
D4VS30_9BACE/22-90
F0EA99_9PSED/8-76
G2LHL0_CHLTF/26-94
D7C662_STRBB/45-115
B7B7X3_9PORP/21-93
F7K7S9_9FIRM/13-81
E4RW27_LEAB4/23-91
Q058E8_BUCCC/56-126
D9WP16_9ACTO/41-111
H5TGV8_9ACTO/29-73
H1B9C9_9FIRM/25-95
A0R2D4_MYCS2/93-160
Q21TQ0_RHOFD/12-81
D6FLJ3_MYCTU/43-113
F1YHZ1_9ACTO/8-76
E7BD65_9GAMM/307-368
F8H1R9_PSEUT/14-80
F5THM3_9FIRM/39-108
H8XLS0_BACAM/27-100
F9A6Z3_VIBCL/19-92
G7SL09_STRSU/6-78
H4EFY1_STAAU/135-205
E2PM78_9RHIZ/1-38
G8MZS3_GEOTH/8-76
C3HWQ4_BACTU/1-50
C9KXF0_9BACE/19-87
O84064_CHLTR/25-98
C0CK23_9FIRM/121-189
Q82PC6_STRAW/22-89
E9ZMD5_MYCTU/297-367
F8I9J5_SULAT/61-123
D4MNL7_9FIRM/9-78
B7JQD1_BACC0/14-84
C6I181_9BACE/12-78
F5LCG7_9BACL/141-211
A6C2N1_9PLAN/38-105
H6KQS5_TREPM/30-103
D5HG67_9FIRM/66-136
F0S0Q9_DESTD/9-82
F4E3S5_BACAM/8-76
H7FWG1_9FLAO/21-89
H8EBH8_CLOTM/34-106
H5RTH3_9NOCA/10-78
G7BFJ5_VIBCL/95-165
O86702_STRCO/40-110
G7HBX0_9BURK/275-345
H0FF75_9BURK/7-73
E2PLS1_9RHIZ/16-89
B2GXM6_BURPE/117-187
Q1BLS5_BURCA/13-81
B7JP28_BACC0/53-123
D6MLX4_9BACT/59-127
G2P1S2_STRVO/83-153
G2FVJ2_9FIRM/64-134
H1TWK5_9BACT/52-125
H3SQC7_PSEAE/18-90
B3Z2H0_BACCE/10-77
C7QSX1_CYAP0/182-252
E7H6W5_ECOLX/25-97
A9VXT1_METEP/45-115
G8RJY2_MYCRN/55-121
G6GC47_9FIRM/14-81
A8SAI4_9FIRM/58-128
C5C609_BEUC1/14-82
F7LDX0_BACOV/19-87
A6EFT0_9SPHI/26-91
E6V712_VARPE/10-78
I0H1P1_ACTMI/12-77
B4WA07_9CAUL/44-114
Q0TPI6_CLOP1/54-127
G0I4Y7_CORPS/46-114
Q7BG93_SHIFL/16-83
G2NLI1_9ACTO/65-135
D4MNK0_9FIRM/28-101
B4UED1_ANASK/23-90
Q81CH0_BACCR/23-86
A0NJA0_OENOE/224-294
E0IGM1_9BACL/17-82
Q5FHI1_EHRRG/389-459
E5YP66_9BACL/24-92
D8KL59_CORPF/16-83
Q89QT6_BRAJA/27-103
Q3JI79_BURP1/35-103
D4M4W4_9FIRM/85-155
A8FES9_BACP2/37-106
G8T8K4_NIAKG/21-89
D4INW4_9BACT/30-96
C7Q7T2_CATAD/10-84
Q825N3_STRAW/38-104
F0DMJ2_9FIRM/19-87
F6ICD3_9SPHN/10-76
C2UZE2_BACCE/62-132
G7VZP2_PAETH/7-73
B5GNE2_STRCL/28-96
Q7WTV3_LEGPN/27-95
E8X570_ACISM/90-157
D2QCM7_SPILD/54-124
D7JXH0_9BACE/22-89
A6G834_9DELT/21-92
C3CX49_BACTU/15-85
I1AG26_PSEAI/15-82
E5TQZ0_STAAU/6-75
D2BCA4_STRRD/5-72
B5ENS8_ACIF5/54-124
G7HHG9_9BURK/26-93
G5U1V3_ECOLX/94-164
F7M5V4_9BACE/15-82
Q0AQF0_MARMM/25-96
E4E7Y6_PROAA/83-153
C2CP91_CORST/232-302
G4QPK1_CORPS/60-128
B1CBI3_9FIRM/55-125
A7ABV9_9PORP/16-84
H5TEU5_9ALTE/56-126
E6UI05_RUMA7/14-83
A1ZCN8_9BACT/10-77
C0G852_9RHIZ/53-123
A7YT17_FRATU/343-413
E6SPV2_BACT6/24-86
D0KYM9_HALNC/37-104
D4LKX3_9FIRM/6-74
F7UDE5_RHIRD/8-75
B2RLL4_PORG3/10-78
G8ST45_BRUCA/438-508
E5UQC6_9BACE/11-78
A1ISV3_NEIMA/403-473
I1CWX9_9PSEU/43-113
H5XT11_9FIRM/15-81
Q81TY7_BACAN/10-77
G4EPP0_BACIU/24-92
E5TN66_STAAU/35-105
A0M5D1_GRAFK/11-79
Q65DE2_BACLD/24-92
A8F8P3_THELT/161-231
B5V0S7_BACCE/23-86
B8FSU1_DESHD/17-85
D1B392_SULD5/382-452
E3HUF4_ACHXA/16-84
G1WE60_9BACT/27-97
D0GL12_9FUSO/160-230
D0TTA8_9BACE/15-82
E4KNN7_9LACT/25-99
Q24UR3_DESHY/23-91
H1N3C2_9PLAN/49-121
E6X702_CELAD/24-92
A5EG35_BRASB/12-87
Q47WN8_COLP3/39-106
E1JR42_DESFR/354-424
C3ISU0_BACTU/19-86
G5LMR2_SALET/1-66
D5TVH3_BACT1/42-112
A4X831_SALTO/57-124
D2PXQ2_KRIFD/15-81
C7K7E7_ACEPA/4-76
B5W8F6_SPIMA/101-171
Q5Z2H0_NOCFA/33-100
A6NZ30_9FIRM/21-88
Q8PMV6_XANAC/29-97
D6PW97_BACTA/87-157
Q93AG3_AZOVI/99-169
F8IMJ9_STREC/17-85
D9QLF8_BRESC/22-91
Q9R955_STRAM/58-129
B0TIV1_SHEHH/25-93
A9FZ22_SORC5/13-80
Q87M99_VIBPA/32-101
C7QCX2_CATAD/326-396
A4SRB2_AERS4/90-160
A5XPK0_BURML/57-123
F0STT7_SYNGF/16-92
A8F080_RICCK/386-456
B8IPM7_METNO/51-121
H5XM90_9PSEU/72-139
B1T8Z3_9BURK/89-158
C4RDI4_9ACTO/301-371
D5TSL1_BACT1/50-117
B9KVG6_RHOSK/9-75
Q3HKY4_9CAUD/22-101
F4M595_ECOLX/53-123
H8LQG2_CORPS/16-83
A5MB43_STRPN/135-205
Q3SN36_NITWN/41-109
D3RUA9_ALLVD/388-458
A1U237_MARAV/21-94
D6TLQ8_9CHLR/36-111
E3GE39_EUBLK/40-106
C6JGK6_9FIRM/142-212
B0MY18_9BACT/29-96
F9L694_STACP/1-49
H1PIN3_9FIRM/29-99
D4WFS5_BACOV/26-94
H3YPY3_STAAU/26-96
A7FZ86_CLOB1/37-107
H4CDU7_STAAU/1-69
Q2NJB7_AYWBP/23-93
B7LDV2_ECO55/16-83
G2PXV1_9FIRM/67-137
A5F6K0_VIBC3/19-92
B0P9X1_9FIRM/30-103
D1K671_9BACE/26-94
D3ELW5_GEOS4/54-124
F9SE29_VIBSP/25-93
C6W5D1_DYAFD/23-91
G1ZSW0_ECOLX/16-83
F7YWL1_9THEM/154-224
D7WC76_9CORY/17-91
A3KKK8_STRAM/18-83
D5C8P2_ENTCC/17-82
H7C6G3_BRAJA/7-74
RPOE_SALTY/25-92
Q2LVE8_SYNAS/350-420
I0HPW8_RUBGE/13-86
D6CYI8_9BACE/47-113
E2SDE9_9ACTO/33-101
C2NMY9_BACCE/140-210
Q07QJ6_RHOP5/26-94
H0BZR9_9BURK/1-62
F3X0S5_9SPHN/47-119
E9RRI7_9FIRM/22-92
A6L456_BACV8/8-75
D7ENL2_MYCTU/18-87
C4RHK6_9ACTO/28-96
G2A3T5_ECOLX/379-449
Q83NP7_TROW8/154-224
B8GDC9_CHLAD/24-93
C3C862_BACTU/59-129
A3KVU3_PSEAI/32-100
H3KP23_ECOLX/6-79
B1ME35_MYCA9/28-95
F9PPK6_9FIRM/4-64
B4X0D2_9GAMM/57-127
F3QU75_9BACT/26-94
G6TM71_STRPN/135-205
H6KSS6_TREPM/64-134
B4CUT1_9BACT/25-92
B1MVW4_LEUCK/24-94
D2PSX9_KRIFD/29-103
B5JGL7_9BACT/74-143
Q1III6_KORVE/22-91
A3ITT4_9CHRO/87-157
D9RT44_PREMB/32-100
Q4USM0_XANC8/30-99
D4V8U5_BACVU/21-87
H6LDM4_ACEWD/149-219
G6BAR7_CLODI/9-83
Q0RIK7_FRAAA/10-76
F4F271_VERMA/14-82
B7KDZ7_CYAP7/35-107
D3Q5I9_STANL/28-96
C3INF0_BACTU/62-132
Q81S80_BACAN/1-67
G2TF83_RHORU/10-88
A6WYB1_OCHA4/19-86
E5WKZ4_9BACI/5-73
H5P5G8_ECOLX/16-89
F2AQW8_RHOBT/9-77
E1TT40_LACPS/135-205
D2B5P4_STRRD/29-95
I0UUY6_9MICC/48-117
A4IYE9_FRATW/60-130
C6XDD1_METSD/29-95
D9XFB8_STRVR/83-153
F1Z5I4_9SPHN/15-82
A1ELU5_VIBCL/19-92
E3HHF6_ACHXA/15-82
G5FHV0_9CLOT/10-83
G7G729_9GAMM/25-93
E5U1X2_ALCXX/1-57
A7HGF7_ANADF/33-101
D5LUJ6_9ESCH/1-60
Q5WLZ6_BACSK/37-105
C1AGZ5_MYCBT/34-100
H5UDR0_9ACTO/19-87
B1ZM05_METPB/76-143
D7BSH9_STRBB/42-114
Q8DBK3_VIBVU/35-104
A6GB06_9DELT/22-90
F9CJV9_ECOLX/16-89
F7Y7L1_MESOW/54-121
B3QZV6_PHYMT/180-250
G2I3H0_GLUXN/1-68
Q6W5B0_ENTFL/18-86
F0PS53_BACT0/14-77
E7H429_9BURK/680-750
E8R645_ISOPI/31-99
B0PYB1_BACAN/14-85
Q2IJT3_ANADE/58-125
G7SFD5_STRSU/2-56
E2TAI9_MYCTU/29-96
D8ERD0_ECOLX/6-79
G2M7Y1_HELPX/44-116
I0WLP4_9NOCA/26-95
D1C7C8_SPHTD/37-104
H0HM76_9RHIZ/52-122
E5WWP1_9BACE/28-94
B0QMU8_BACAN/8-76
F7NXB1_9GAMM/27-95
H8MQR4_CORCM/21-92
G7FVC6_9GAMM/12-85
D9UD74_9ACTO/7-75
D9WWT1_9ACTO/7-75
F0PNV9_BACT0/22-101
C4V5L6_9FIRM/68-138
A6EH94_9SPHI/28-94
C6W5X8_DYAFD/28-97
H1YVN2_9GAMM/16-89
B1EW23_BACAN/22-101
C6S5Y2_NEIML/53-123
H2HZ95_CORDP/38-106
H7D3G8_9CLOT/41-111
B5HZH4_9ACTO/9-75
Q24Z61_DESHY/23-90
B0P3M7_9CLOT/130-200
B8G720_CHLAD/24-93
C3PD21_BACAA/23-86
B0MAC3_9FIRM/36-110
E3HPH6_ACHXA/15-82
A9F6K4_SORC5/26-93
G2PR40_MURRD/21-90
B8KP63_9GAMM/25-98
F8EDV6_RUNSL/29-97
E6XIN3_SHEP2/56-126
Q6G100_BARQU/60-130
E4EQR3_PROAA/38-105
Q84IZ6_9CHRO/1-70
B0SYL9_CAUSK/415-485
D9WT87_9ACTO/210-280
H8ILN6_MYCIA/31-99
H8GB30_9PSEU/5-72
C5UXY2_CLOBO/42-112
A4XVR2_PSEMY/17-83
D2SB66_GEOOG/22-89
G5MLT9_SALET/1-66
D9TAE7_MICAI/26-94
C3GP33_BACTU/140-210
D3FAY7_CONWI/29-95
F9C967_VIBCL/32-101
Q1N7S8_9SPHN/448-518
G8TEV2_NIAKG/23-91
E1S7T1_HELP9/33-105
C0WB84_9FIRM/31-101
D9XVA5_9ACTO/31-105
D7ISH9_9BACE/22-89
B4V8K5_9ACTO/265-335
C7XCA4_9PORP/22-89
A7FFT2_YERP3/25-92
G6GG65_9FIRM/156-226
Q1NBX5_9SPHN/28-96
B4D0J5_9BACT/13-82
F7T5J2_ALCXX/15-87
G6ADK7_9BACT/9-78
C2UI81_BACCE/37-107
H0E124_9ACTN/13-81
C3C8Y7_BACTU/10-76
H8GBU2_9PSEU/29-91
G9Y2X1_HAFAL/53-123
Q7UWU1_RHOBA/33-101
F2BFK1_9NEIS/411-481
D7B328_NOCDD/338-408
G0L7Q7_ZOBGA/25-95
C2MUX4_BACCE/36-106
I0HF61_ACTMI/15-98
D6TR08_9CHLR/25-93
C7QTW9_CYAP0/32-102
C3GB65_BACTU/8-76
H1AX95_9FIRM/24-89
G5UHC2_ECOLX/16-83
C2Y4N6_BACCE/36-106
G2JKE4_ACIBA/393-463
A1UL38_MYCSK/8-74
F4E3G2_BACAM/6-73
H1NU39_9SPHI/19-87
D1DQ87_NEIGO/403-473
P94333_BRAJP/62-132
C5BGI5_EDWI9/93-163
D6LR56_9RHIZ/47-120
F6DEK3_THETG/186-256
F0KMF3_ACICP/401-471
F7LCQ5_BACOV/6-72
D7CC56_STRBB/47-120
A6KXP8_BACV8/11-78
D2TNN4_CITRI/16-89
Q11UN0_CYTH3/12-80
Q1YLR7_MOBAS/11-78
A0Y5V7_9GAMM/31-98
F4VPR2_ECOLX/16-83
H5X179_9PSEU/36-105
F7M1D2_9BACE/21-87
A9D4F7_9RHIZ/19-87
Q8EBG7_SHEON/33-100
A6F115_9ALTE/1-58
E4WKM7_RHOE1/1-45
C7QCZ5_CATAD/13-81
D9Y6Y8_9BURK/576-646
B1JTJ3_BURCC/13-86
A3WE54_9SPHN/26-93
F0SVA3_SYNGF/13-81
G2NRM9_9ACTO/73-144
F7LDN6_BACOV/15-82
C3EKY7_BACTK/19-86
G4C5S1_SALIN/94-164
D9WA29_9ACTO/72-142
Q0RDD2_FRAAA/23-89
C3HJE0_BACTU/19-85
A6EHW5_9SPHI/27-95
B3XRX4_LACRE/147-217
C3E3I6_BACTU/1-48
A0RIV5_BACAH/87-157
H3S8C0_STAAU/6-75
A5FFP9_FLAJ1/21-89
H2K185_STRHJ/28-92
F8E3J9_CORRG/50-119
E8L665_9RHIZ/10-77
A4X6U3_SALTO/46-115
H0BHH4_9ACTO/60-127
G4AS99_AGGAC/12-80
D4K7R5_9FIRM/11-80
G9YSR1_9FIRM/19-84
B5QIM5_CAMJU/385-455
F8N9N0_9BACT/34-99
B1R7W7_CLOPF/32-100
E2NMZ7_9BACE/10-77
H2AIC1_BACAM/43-113
B7UW96_PSEA8/22-95
C5CXQ1_VARPS/13-86
F8VLK0_SALBC/53-123
H5U3N9_9ACTO/70-138
F7JU59_9FIRM/27-95
D9TQM0_THETC/41-111
G8VNE8_PROAA/29-96
C9MEF4_HAEIF/26-93
G2B0V2_ECOLX/26-96
B5JFS0_9BACT/26-94
C9PZD4_9BACT/54-124
F9GI63_HAEHA/52-122
D4V8N8_BACVU/35-105
A3MK84_BURM7/117-187
G5WEK8_ECOLX/16-83
D5SW06_PLAL2/69-137
B1C7T2_9FIRM/55-125
F9Z527_ODOSD/22-90
C0LDV7_ECOLX/1-52
F9H2D2_HAEHA/384-454
H1XJK3_9XANT/29-97
E3J3X2_FRASU/8-74
G5PD27_SALET/94-164
B2FL06_STRMK/13-82
D4CE98_9CLOT/139-209
Q2IFZ6_ANADE/69-137
Q098V1_STIAD/19-89
B7AU05_9FIRM/11-81
H8EEP4_CLOTM/23-90
I1DK32_9VIBR/85-155
H0FD31_9BURK/15-81
G5GTH3_FUSNP/83-151
F3KHD3_9GAMM/16-85
G9RY79_9FIRM/22-90
H1N310_9PLAN/26-104
Q9RW65_DEIRA/50-119
F2F7Y7_SOLSS/5-68
E4NF30_KITSK/98-167
C2R4D8_BACCE/19-85
H8MR61_CORCM/18-86
A7LSQ3_BACOV/22-88
E6IUT4_ENTFL/135-205
D4K644_9FIRM/126-196
B6AY24_9RHOB/8-75
H1JUC1_9MYCO/86-156
E0UGW5_CYAP2/31-102
F8EJ74_RUNSL/23-91
I0D0B3_BACAN/23-95
H1S7R5_9BURK/63-133
F7K4F8_9FIRM/11-79
A2S8E7_BURM9/246-316
C3JTT3_RHOER/107-174
E1YX49_9BACE/22-90
E2NIA6_9BACE/21-88
F8KBZ1_LACRE/147-217
B2HET6_MYCMM/73-139
F5WK53_STAAU/26-96
C2NLV9_BACCE/72-142
G8TQK7_NIAKG/56-126
C3HMR5_BACTU/42-112
C9ZEC4_STRSW/1-60
D7CKS6_SYNLT/30-98
E9UTS9_9ACTO/7-81
A4JPJ0_BURVG/18-85
Q5YT95_NOCFA/45-117
B1ISK1_ECOLC/16-83
E1Y2P6_LEGPN/382-452
H5LQ11_ECOLX/25-92
D2ERH5_9STRE/135-205
H0JPS5_9NOCA/9-75
C7Q0V1_CATAD/18-85
Q67MJ5_SYMTH/27-96
H6LFE7_ACEWD/39-110
H5Y301_9FIRM/8-76
H4B984_STAAU/135-205
B7HIB0_BACC4/23-95
E0SFI2_DICD3/53-123
D0L7X2_GORB4/26-99
B7AH56_9BACE/21-89
E8RY98_MICSL/17-85
F4DIP7_CHLPE/28-100
E6MRA7_9BACT/10-75
B2J5S6_NOSP7/144-214
A6DFP8_9BACT/27-97
Q7UT21_RHOBA/66-130
E4S2G9_BORBJ/395-465
F2V3Z3_MYCTU/5-70
H1YE70_9SPHI/24-93
Q1YG65_MOBAS/44-114
A6DJR3_9BACT/10-76
A9MPV2_SALAR/426-496
Q8YKW1_NOSS1/85-155
F9RWG8_9VIBR/25-93
D4V471_BACVU/10-76
A6G2A0_9DELT/22-90
Q1MCS4_RHIL3/53-123
F3PF23_9BACE/21-91
D0T223_ACIRA/57-127
C8XD42_NAKMY/15-78
D4XGT3_9BURK/13-80
B5JNR1_9BACT/20-85
C4UTF1_YERRO/53-123
H8D3W5_CAMJU/20-92
A1SEQ7_NOCSJ/13-86
F0MQE3_NEIMM/403-473
D1JM26_9BACE/1-63
A5TG81_BURML/17-83
D2C3Z1_THENR/167-237
H0FDY0_9BURK/15-82
I0ECM0_HELPX/44-116
D4DWY3_SEROD/96-166
F5L7Z1_9BACI/27-99
B5K808_9RHOB/15-82
E0FVY1_9THEO/64-134
F2FAG5_SOLSS/19-85
A3WAJ7_9SPHN/42-111
F0E647_9PSED/31-99
E8UUW7_THEBF/36-106
G4HHP2_9BACL/14-82
SIGS_STAAN/6-75
Q38V00_LACSS/25-95
F6GCT7_LACS5/54-124
Q3RH29_XYLFA/388-458
B1GEE1_BACAN/25-96
A8AR17_CITK8/53-123
B1ZPS4_OPITP/23-94
A1VR68_POLNA/7-75
F0RIN2_CELLC/23-91
D0LPW6_HALO1/233-303
G6APP9_LACRH/183-253
D0D0R5_9RHOB/26-95
A5ZAR3_9FIRM/65-135
G8UKL0_TANFA/21-87
D4PS84_LISMN/34-104
C0EXJ0_9FIRM/24-92
A3I2L3_9BACT/9-77
A9DKN5_9FLAO/12-79
Q48NV1_PSE14/382-452
E3Z420_LISIO/27-97
D1BV13_XYLCX/11-78
D6M4N8_9ACTO/28-98
E9UZG1_9ACTO/13-81
B5Y8E5_COPPD/124-194
A4C3P4_9GAMM/21-88
G7FKI1_9GAMM/11-75
H4JXC7_ECOLX/16-83
E3ED74_PAEPS/25-93
H6MSA1_GORPV/40-108
C3ILX3_BACTU/26-97
A3TM56_9MICO/15-79
C5NDD9_BURML/14-79
I0PIT4_MYCAB/8-75
A6DRW3_9BACT/27-98
D4IVJ3_BUTFI/25-98
D0KAZ3_PECWW/16-89
Q2CAS7_9RHOB/423-493
F3T849_STAAU/35-105
A8TAH9_9VIBR/53-123
B0MBY7_9FIRM/27-91
Q9F8R5_ECOLX/94-164
H0H737_RHIRD/27-93
F7LJW1_9BACE/22-90
C3D762_BACTU/142-212
B9KQ78_RHOSK/53-123
G7FP18_9GAMM/378-448
F6BJ33_THEXL/124-194
E9ZGI7_MYCTU/18-87
I0JHD9_HALHO/15-90
E6TJS9_MYCSR/25-92
E2UTY7_MYCTU/29-98
C9X0K0_NEIM8/56-126
Q1NJS3_9DELT/87-158
D4WME0_BACOV/23-91
B7IF95_THEAB/29-100
D6YEL4_CHLT7/25-98
D7K3G0_9BACE/24-96
D4SQP8_9XANT/29-97
E7C2L0_9BACT/1-55
B7AJ35_9BACE/10-77
F2LH16_BURGS/48-117
E1FG73_9THEO/11-77
F5M3I1_RHOSH/40-109
A2S0H1_BURM9/14-80
A2BPX8_PROMS/162-232
H0FB24_9BURK/8-80
C2YAN4_BACCE/1-48
B1KNZ1_SHEWM/2-67
I0L6U1_9ACTO/43-113
C2JEI5_VIBCL/408-478
F6GCT2_LACS5/21-89
E0RSG5_SPITD/35-103
B9E2G5_CLOK1/7-75
C0PYY4_SALPC/424-494
H1CKF9_9FIRM/12-82
C7WEY7_ENTFL/19-91
A6DNA8_9BACT/28-97
Q47RN7_THEFY/23-90
E8FXH9_SALMO/53-123
G0J743_CYCMS/21-89
C2MXA2_BACCE/49-116
C2I594_VIBCL/29-97
H8MVQ9_CORCM/25-99
C6J7P8_9BACL/29-96
D3FW51_BACPE/9-76
B1UL31_BACAN/26-97
A8L0E4_FRASN/22-89
D5PFF3_9MYCO/13-80
C3QEC9_9BACE/26-93
C6BYP5_DESAD/39-112
H8CC91_CAMJU/20-92
F2RBD9_STRVP/36-105
D9XQY9_9ACTO/79-149
H0FK48_BACAM/55-125
C1I850_9CLOT/13-86
E8VZA9_STRFA/28-94
E8WVR1_ACISM/29-94
C7YGH7_ENTFL/19-91
Q4JVA6_CORJK/311-381
A6DBQ0_9PROT/18-90
E7NX38_TREPH/30-103
H7N133_STRPN/135-205
Q9EWW4_STRCO/8-76
F3PY45_9BACE/22-89
A8LHB3_FRASN/25-93
G7MCN6_9CLOT/42-112
G1WRE7_9FIRM/22-92
F9DUA8_9BACL/36-106
B4ATZ5_FRANO/343-413
C2SZ79_BACCE/23-95
B5V3C2_BACCE/23-95
G6GHH8_9FIRM/21-89
P77824_BORGR/231-301
E2CE20_9RHOB/26-95
E4Q4R7_CALOW/184-254
F0K7J3_CLOAE/36-106
C6XYE7_PEDHD/34-101
D4CH49_9CLOT/20-92
D5P3J7_9MYCO/68-138
C0VNT9_9GAMM/27-94
Q2W3G4_MAGSA/52-122
D5QH54_GLUHA/424-494
A0QFD5_MYCA1/245-312
H7DP07_9CLOT/41-111
F8ED23_RUNSL/23-91
Q63VP9_BURPS/10-77
B1BL23_CLOPF/29-97
H7FLK8_9FLAO/9-76
Q3EQZ8_BACTI/15-83
H5MZ84_ECOLX/379-449
G0J8P6_YERPE/20-92
Q5E679_VIBF1/5-72
Q2IE86_ANADE/25-93
Q7UI67_RHOBA/29-98
D5WRQ1_BACT2/38-108
Q18C92_CLOD6/34-104
B1BPN4_CLOPF/4-75
G9EW33_CLOSG/22-91
G2PWG2_9FIRM/34-104
E4VPV6_BACFG/9-77
D4INC1_9BACT/29-97
G0FX27_AMYMD/11-79
A7AIT2_9PORP/25-92
Q21TX3_RHOFD/375-445
H4V262_ECOLX/6-79
A6W1Y2_MARMS/14-81
E3HEQ4_ACHXA/26-97
G4Q6C5_ACIIR/31-101
I0K880_9BACT/25-95
H3N1V2_KLEOX/94-164
F6BTA7_SINMB/53-123
H3QFT2_BRUAO/53-123
A6KWC2_BACV8/21-91
F3XZL2_9FLAO/12-78
B7DR57_9BACL/6-74
A3P0M0_BURP0/14-87
D7GSR4_9FIRM/30-101
B1ZTU3_OPITP/9-77
E3FS82_STIAD/47-115
C2TAB8_BACCE/36-106
A5N7D1_CLOK5/13-86
B5NT25_SALET/53-123
A8INA2_AZOC5/51-120
E8L998_9RHIZ/62-141
F8FFS0_PAEMK/21-89
RPOD_PSEFL/381-451
E6JR95_STAEP/35-105
F6FFI0_MYCHI/142-210
I0T2W0_9STRE/135-205
F6AT20_DELSC/13-81
C6I7C7_9BACE/24-92
Q5IM63_SHIBO/1-71
A1TY00_MARAV/53-121
E1KPH3_9BACT/8-79
F5RDV9_9RHOO/27-97
D9WEP0_9ACTO/28-97
A3V5A3_9RHOB/30-100
D6T5Q9_STAAU/6-75
D4LZ18_9FIRM/53-123
H1N1E5_9PLAN/49-122
C8NRX6_COREF/38-106
Q31VG5_SHIBS/53-123
A4AAF3_9GAMM/34-100
E4MZS6_KITSK/35-103
RPOD_RICCN/385-455
Q2UZV7_PSEAP/25-93
E1TGA6_BURSG/568-638
Q88Q31_PSEPK/17-85
F0HFF9_9FIRM/16-84
G6BNN4_CLODI/14-81
H4MD11_ECOLX/25-92
F5WTE1_ERYRF/223-293
A4BBJ0_9GAMM/26-94
A1SDT9_NOCSJ/9-75
Q1YSL4_9GAMM/10-76
E4LII9_9FIRM/39-107
Q5QZA2_IDILO/55-125
Q4K7S4_PSEF5/10-75
H2I762_CORDP/16-81
B1BWA7_CLOPF/42-112
H1YBN9_9SPHI/26-93
H5WKW9_9BURK/35-106
F9Z495_ODOSD/23-91
D4JI05_9FIRM/23-87
B1QGX8_CLOBO/128-198
F2AMU7_RHOBT/26-95
C3QQ22_9BACE/25-93
E2Y5A9_ENTFL/19-91
Q1ASS7_RUBXD/45-115
Q8YS12_NOSS1/49-117
D7VQW0_9SPHI/27-94
G6LFY6_STRPN/135-205
F8EL00_RUNSL/26-93
H4X8Z0_ECOLX/94-164
Q9R393_PSESX/25-93
H8XR31_FLAIG/28-96
D8HQW6_AMYMU/15-83
F0RHC2_CELLC/10-78
H7FKT0_STASA/27-95
H1HKF4_9BACT/18-86
C9YBJ6_9BURK/6-73
B1WQ30_CYAA5/140-210
A6G3K5_9DELT/20-91
D4Z3I5_SPHJU/23-90
I0K8B2_9BACT/25-93
D5CEL6_ENTCC/53-123
Q021G1_SOLUE/29-96
E0IDJ0_9BACL/15-83
A6WPN2_SHEB8/61-130
H0RCC6_9ACTO/25-93
G7FDK9_9GAMM/2-75
H0FLJ5_BACAM/37-106
F8E0Y2_CORRG/49-116
C5BA92_EDWI9/16-89
D9VHQ7_9ACTO/17-85
D3T6I9_THEIA/8-74
C2FWS2_9SPHI/9-77
Q15QM1_PSEA6/24-92
F9Z7M8_ODOSD/23-91
C5CYF3_VARPS/32-107
A1ZDB4_9BACT/8-76
B1QE02_CLOBO/54-124
H0FR90_BACAM/62-132
D1FJK9_9RHIZ/53-123
G2HR83_9PROT/2-67
H8W8D7_MARHY/26-93
D4LUF0_9FIRM/21-88
H4FPW7_ECOLX/53-123
Q897V6_CLOTE/18-85
B0LUE6_VIBAN/94-164
G8TQS7_NIAKG/33-99
E5X179_9BACE/16-89
G4FUZ3_9GAMM/18-91
G8TCB3_NIAKG/20-88
E1N9L0_9BIFI/227-297
I0TU01_STAAU/26-96
A4C5D6_9GAMM/10-78
D4WZU0_BACOV/15-82
F9L2Q1_STAAU/135-205
F7UXJ7_EEGSY/54-122
A8ANV4_CITK8/94-164
H5X2U8_9PSEU/13-79
G6HM87_9ACTO/160-230
G2NIJ4_9ACTO/52-120
Q9LAQ0_COXBE/55-125
D9TCL7_MICAI/1-57
F9KQB9_STAAU/81-151
G6E8M8_9SPHN/66-136
Q7UTR4_RHOBA/124-194
A5ZRP2_9FIRM/9-79
G5UBF8_ECOLX/25-92
G4D4Y0_9FIRM/21-89
H1AGX3_9FIRM/24-93
Q636C3_BACCZ/72-142
C3E7F8_BACTU/62-132
C3XAR3_OXAFO/584-654
C7C751_METED/75-142
O22455_ARATH/338-408
Q59264_CLOAT/54-124
G0G5S9_AMYMD/15-83
Q0FZ69_9RHIZ/53-123
E2TGA3_MYCTU/43-113
D3L492_9BACT/179-249
B0QKR2_BACAN/36-106
G0CU81_CORUB/300-370
A4NIV6_HAEIF/9-76
E0RI98_PAEP6/54-124
E3Y0E8_SHIFL/6-62
B3QYW7_CHLT3/149-216
H6R899_NOCCG/10-79
A0KV68_SHESA/28-96
D2UT35_STAAU/32-101
F6DU11_DESRL/23-91
E7U9K4_ECOLX/16-89
B5JY89_9GAMM/73-143
H1EZE2_ECOLX/25-92
F7WYX8_9ENTR/379-449
E4HBZ2_PROAA/66-133
D7DFV2_CHLTL/25-98
G4JUD5_9RHIZ/14-82
C6XTG7_PEDHD/26-96
Q9R9Y3_PSEPU/54-124
A9VES6_BACWK/14-84
Q2JZP0_RHIEC/23-90
A5ZEP0_9BACE/10-76
A3I8V1_9BACI/5-55
D7BQH4_STRBB/36-103
G6YNS1_9ALTE/17-85
Q3JAH2_NITOC/75-145
D7J9D8_9BACE/25-93
F0D3H7_STAAU/135-205
C3H5R8_BACTU/37-107
C9VBR0_BRUNE/438-508
D8IVJ3_HERSS/15-83
A3VFR4_9RHOB/6-74
A6LRQ7_CLOB8/143-213
D4J9E7_9FIRM/42-112
A7JVU2_PASHA/389-459
Q3EKC1_BACTI/47-117
B4UD08_ANASK/26-94
D8KN44_CORPF/96-166
E6PWX1_9ZZZZ/83-151
E0Y121_9PROT/63-132
H5SAU2_9BACT/10-81
B1QX29_CLOBU/34-104
C4V6C4_9FIRM/39-108
H1RD69_SALMO/25-92
F2KD43_PSEBN/28-96
B8HQM0_CYAP4/52-120
A0NVW4_9RHOB/12-91
B7HCW6_BACC4/53-123
D9YBP3_9DELT/35-108
A8CVK6_9MYCO/29-98
D6YX91_CHLT9/25-98
F3AYG3_9FIRM/31-101
B7M366_ECO8A/16-89
B4ALE8_BACPU/37-106
E5VI88_9FIRM/31-101
A6V8R0_PSEA7/12-79
F0GWN2_9FIRM/372-442
D7JZV8_9BACE/12-77
D2QEC8_SPILD/30-98
Q3ES21_BACTI/35-105
D3QNB5_ECOCB/25-92
E8JZS8_9STRE/135-205
D0SWY9_ACILW/393-463
RP32_ECOL6/53-123
C4RWW8_YERBE/378-448
E6JGS9_RIEAN/11-79
Q4JTF4_CORJK/29-100
C7LRM8_DESBD/354-424
A4T702_MYCGI/30-99
A9GPK8_SORC5/7-75
E8SAH6_MICSL/32-110
F4SEQ7_ECOLX/16-83
Q2SZQ1_BURTA/10-77
E5Z4B7_9BACL/23-91
C7KR76_ACEPA/17-84
E3DPP8_HALPG/23-96
F8EKU7_RUNSL/28-97
Q6TE03_9ACTO/50-120
B2E883_BIFAN/254-324
F3GWF9_PSESX/3-72
E6S5F6_HELPF/44-116
A1B464_PARDP/53-123
D1XYA4_9BACT/26-94
H1IVW3_9BACT/1-57
C5C5T8_BEUC1/9-76
C2PSC6_BACCE/21-88
D1ANI1_SEBTE/99-165
A8UP36_9FLAO/24-92
E2ZNW0_9FIRM/25-65
D1CF84_THET1/128-198
I0CYD1_BACAN/21-88
G4EGB1_9BACL/8-75
G0PWE4_STRGR/9-77
C6Y370_PEDHD/17-85
E3D6U4_NEIM7/403-473
Q5IM53_SHIBO/2-72
Q4G3U1_VIBAN/94-164
Q2J784_FRASC/189-259
Q5N089_SYNP6/34-104
D7H7P5_VIBCL/30-97
A2U2B5_9FLAO/27-97
A7B2A4_RUMGN/42-112
G4IR92_9RHIZ/25-93
Q1YTM0_9GAMM/77-144
I0U615_BACTR/62-132
A7B1M1_RUMGN/12-85
H8DM24_9ENTR/25-92
G0GVW6_KLEPN/16-83
Q5P0C9_AROAE/25-93
D9WXY0_STRVR/38-83
A8ZL04_ACAM1/44-114
E9W0M9_ECOLX/16-89
H0FX70_RHIML/53-123
D7JXZ9_9BACE/47-114
B9IT55_BACCQ/1-67
B7DRG5_9BACL/1-59
Q693W1_9ACTO/207-277
F3U5Q8_ECOLX/379-449
F7TPG1_BRELA/21-91
D9SS75_CLOC7/42-115
Q1IEG7_PSEE4/11-76
F3I7M9_PSESF/39-107
B1LBA7_THESQ/21-88
Q89ZH5_BACTN/15-84
Q8ER49_OCEIH/62-132
G6FUP1_9CYAN/161-231
Q5IM44_ECOLX/1-71
B5HII2_STRPR/16-83
F9NKX5_PROAA/83-153
D6TDB3_9CHLR/59-129
F0JE57_DESDE/24-92
E8SBG7_MICSL/49-119
A8FS60_SHESH/378-448
D2R5P7_PIRSD/381-457
A1WBY9_ACISJ/42-110
D1K468_9BACE/12-77
D1JYP2_9BACE/23-91
E1T041_THESX/41-111
F3NTB0_9ACTO/32-101
G8SDE3_ACTS5/36-105
C3P8J8_BACAA/140-210
I0H0N5_ACTMI/25-92
D3T503_THEIA/11-77
Q64RM9_BACFR/21-89
A3TMY6_9MICO/36-104
A6DSM1_9BACT/27-98
H1YN48_9GAMM/26-99
B0MEC7_9FIRM/10-80
C3QVP7_9BACE/24-96
C8WMH9_EGGLE/19-87
I0NTT3_STRPN/135-205
A4BUF3_9GAMM/19-92
B4SD96_PELPB/35-101
H6CJI8_9BACL/20-87
Q8PC87_XANCP/68-134
D3MQK0_9FIRM/77-135
Q2IKK9_ANADE/35-109
D4VG72_9BACE/12-77
C4XC35_KLEPN/36-103
F7RYC7_9GAMM/376-446
Q2RHE6_MOOTA/22-90
A9GNN2_SORC5/1-56
G8UEG1_BACCE/25-93
E6CTK0_PROAA/64-133
D0ZD01_EDWTE/25-92
G3YTN5_9RALS/8-53
H2BUQ2_9FLAO/28-94
C3P3G7_BACAA/10-77
H3QL70_BRUAO/438-508
C5USR7_CLOBO/15-82
D6U3S2_9CHLR/19-88
I0VGZ6_SHIFL/379-449
E6HX49_ENTFL/135-205
G7R5T2_ECOC2/106-176
C2P6Q8_BACCE/37-105
G5VFC4_ECOLX/53-123
C1DE51_AZOVD/3-70
C3AML9_BACMY/17-84
C7Q8P7_CATAD/13-80
Q7X144_STAXY/28-96
A9AYN7_HERA2/79-153
G2RL14_BACME/18-84
D3SMZ9_THEAH/46-115
C6W663_DYAFD/30-98
D5AWM9_RICPP/53-123
RPSB_NOSS1/101-171
C5C5W8_BEUC1/22-89
D4JCZ2_9FIRM/133-203
D6MER0_9CLOT/21-89
A1ZZ70_9BACT/29-97
E6I799_ENTFL/19-91
C1EVI1_BACC3/17-84
Q825Q7_STRAW/41-111
C0FXF0_9FIRM/193-263
D8H5B9_BACAI/10-77
F8CMD1_MYXFH/25-93
A5ZIM9_9BACE/20-87
Q3MC20_ANAVT/32-102
D7EV46_MYCTU/1-34
A8HLJ3_BURPE/50-118
E4NGK2_KITSK/63-130
H1KJ46_METEX/24-91
D8HVP8_AMYMU/53-123
Q1N460_9GAMM/56-126
C6M4P1_NEISI/410-480
D7K9Y4_9BACE/17-85
H1MAK7_9BACT/40-109
D1PIG7_9FIRM/12-79
B5EEH0_GEOBB/23-96
A6WEL7_KINRD/109-179
C4ZQK0_ECOBW/16-89
B3QK42_RHOPT/59-129
F0SIN6_PLABD/21-89
H8MJG9_CORCM/37-107
H5GWU1_ECOLX/379-449
C5TJH6_NEIFL/27-95
D0T9T2_9BACE/23-89
F8X2T8_9PORP/12-80
D4CMS4_9FIRM/42-110
H8IHR4_MYCIA/84-151
D9VHS1_9ACTO/47-114
H8KWI8_SOLCM/9-76
G1Y2X5_9PROT/12-76
G2MVX6_9THEO/20-91
G9YP18_9FIRM/3-64
F9YTK3_CAPCC/29-96
A6GET3_9DELT/29-98
D8PIX4_9BACT/6-73
C1ACE0_GEMAT/8-77
H2JDI9_9CLOT/21-91
H1DD15_9PORP/24-91
A9LH47_9BACT/213-284
E5W9G4_9BACI/55-123
C9Q1J5_9BACT/23-90
F4KR04_HALH1/31-100
E1I5P4_ECOLX/16-83
F4CSI6_PSEUX/11-80
D5SSA5_PLAL2/42-110
A3XX49_9VIBR/19-92
G2GDY1_9ACTO/209-279
D7IRG7_9BACE/67-135
A6D322_9VIBR/86-156
H0PGM2_9SYNC/169-239
C4IDJ1_CLOBU/14-87
A8FM50_CAMJ8/385-455
G9EXT2_CLOSG/37-107
B5HKR1_STRPR/5-75
D9X9T4_STRVR/23-91
C2S201_BACCE/23-95
A6L3X4_BACV8/54-124
D6TE99_9CHLR/53-121
E4M9I1_9BACT/29-96
Q0AYP9_SYNWW/63-132
A6DG97_9BACT/26-95
C4WBM4_STAWA/35-105
B1JM15_YERPY/378-448
G0CA50_XANCA/389-459
B7KPQ4_METC4/75-142
Q9FAT8_RHIML/53-123
C7QKG0_CATAD/23-90
A6LSG7_CLOB8/54-124
F4C742_SPHS2/22-92
B5Z6G2_HELPG/33-105
G4EWL4_BACIU/46-116
F4X9B0_9FIRM/213-283
Q2NK19_AYWBP/226-296
F9Z765_ODOSD/23-91
B5WK67_9BURK/19-87
G7M8Y0_9CLOT/15-88
A3IEZ8_9BACI/28-101
D2BA41_STRRD/37-107
Q7UF51_RHOBA/286-356
B1KM92_SHEWM/54-124
E0GYF5_ENTFL/18-86
A8MHG6_ALKOO/23-96
Q89S48_BRAJA/51-119
G4RGS2_PELHB/456-526
G4FSB6_9GAMM/53-120
A6EGB8_9SPHI/24-92
C3HRR5_BACTU/8-76
C4H1Z7_YERPE/20-92
F0T230_SYNGF/24-89
B8HR54_CYAP4/87-157
C2VXW8_BACCE/72-142
G7C058_VIBCL/53-123
Q66FW1_YERPS/53-123
D8IXU0_HERSS/1-67
Q053P6_LEPBL/42-110
Q6YQ64_ONYPE/23-93
H4U783_ECOLX/379-449
C6VV48_DYAFD/23-90
G2NIR4_9ACTO/26-94
I0QM96_9ENTR/96-166
D7WAQ0_9CORY/69-140
F3SZ37_STAEP/135-205
H1YUC2_9GAMM/30-96
H8HW04_MYCTU/10-76
F9V123_MYCBO/10-76
H1N0B9_9PLAN/30-101
I0JK15_HALHO/31-103
G2FJS3_9GAMM/37-106
H5Y612_9FIRM/23-90
E7YGG7_SALMO/53-123
B4SRH7_STRM5/36-105
E1WSW3_BACF6/19-87
C0FVZ7_9FIRM/20-84
F1TIE3_9CLOT/23-91
B0NA69_EUBSP/8-76
H9Y2R3_ECOLW/6-79
Q2G3U3_NOVAD/56-126
C0LW93_LISIO/16-86
B5ATS6_KLEPN/25-92
D5LUL9_9ESCH/1-60
A8GG00_SERP5/16-89
G7ES62_9GAMM/33-100
E1FFN5_9THEO/36-106
Q5IM43_ECOLX/1-66
Q1C8N6_YERPA/16-89
F7ULM9_SYNYG/193-263
A5KKR6_9FIRM/67-137
A3KKK3_STRAM/9-75
G2HPA3_9PROT/1-66
F9ACS9_VIBCL/95-165
B0MLJ8_9FIRM/41-111
H4EH83_STAAU/6-75
Q4MN33_BACCE/14-84
G2TEF7_RHORU/34-104
Q7X341_9BACT/7-74
B3E612_GEOLS/353-423
F9KFA9_STAAU/35-105
A3VLX4_9RHOB/31-101
Q9WX11_STRCO/18-87
E5VJ33_9FIRM/23-92
E5U812_ALCXX/7-73
C3QPK0_9BACE/19-87
G5FN91_9PSED/24-91
D7IM97_9BACE/11-75
B5BAS4_SALPK/25-92
B5H7F5_STRPR/12-78
F8XU01_9GAMM/21-85
H1CAF5_9FIRM/9-77
H6CQ98_9BACL/36-106
H1GXS8_9FLAO/11-78
H5KJ30_ECOLX/379-449
Q9A7S4_CAUCR/20-86
G6XR17_RHIRD/53-123
F9NTI2_PROAA/83-153
C5ND26_BURML/25-93
I0H1D1_ACTMI/12-82
A6FXT2_9DELT/165-232
B8FW76_DESHD/22-90
D4PK64_LISMN/141-211
B1JB27_PSEPW/100-170
D4JBS1_9FIRM/29-99
D2Z3J3_9BACT/24-97
F0Z3W9_9CLOT/67-137
C8XBM9_NAKMY/36-106
D6D0A5_9BACE/17-84
C0CMM5_9FIRM/13-80
B7J6A3_ACIF2/383-453
B7GYA4_ACIB3/30-95
C6E044_GEOSM/49-119
B1BFV3_CLOPF/42-112
E5BTL2_9FUSO/1-51
C3H5A2_BACTU/62-132
A6G694_9DELT/60-130
Q6G281_BARHE/12-79
A6SZB4_JANMA/20-85
D6XB41_9ACTO/41-111
C2M3D7_CAPGI/11-76
D1BMT5_VEIPT/37-107
A2VJH5_MYCTU/66-133
D5Y2L0_MYCTU/87-154
Q841S5_9PSED/13-81
H2GIH2_CORDP/31-98
H8B4K6_CAMJU/385-455
Q8G8Q3_CLODI/35-105
H5S8U0_9ZZZZ/103-173
I0GE24_9BRAD/25-93
H7DQG8_9FIRM/38-108
G2UA76_PSEAI/109-179
D4KWR6_9FIRM/42-112
E8QXT6_ISOPI/95-163
F3PUG6_9BACE/32-97
B0TG02_HELMI/21-89
Q984A3_RHILO/58-127
F7MDJ7_9FUSO/22-91
C3LTU2_VIBCM/30-97
A2S9Y8_BURM9/25-93
E8YT29_9BURK/35-103
D2RAT4_GARV4/255-325
H0CFI3_STAAU/35-105
Q97E49_CLOAB/22-90
H0TCB4_9BRAD/22-91
B7NT85_ECO7I/94-164
A3Z7W8_9SYNE/90-160
A5G789_GEOUR/21-91
E5CHV4_9BACE/14-83
C3JY07_PSEFS/20-86
G8M007_CLOCD/15-83
H1HQT1_9BACT/27-96
H8IZQ4_MYCIT/9-78
D0WX26_VIBAL/32-101
Q7V2A5_PROMP/69-139
C8LIH2_STAAU/135-205
C3PAM5_BACAA/14-77
A4YMD7_BRASO/10-78
A7HE86_ANADF/13-81
RPOS_SHIFL/94-164
H2JI63_9CLOT/32-102
E1VLW2_9GAMM/12-79
D4MWR4_9FIRM/130-200
C7Q3Q5_CATAD/11-79
C2VLI6_BACCE/72-143
A5ERU4_BRASB/1-35
F5UG89_9CYAN/156-226
H7XXH0_CAMJU/385-455
D4G6Y9_BACNA/6-73
Q2J0U0_RHOP2/18-84
E7XTN0_SALMO/94-164
F5J088_9PORP/21-86
G6JHJ4_STRPN/135-205
G2PQP3_MURRD/35-103
D4WSG3_BACOV/15-82
Q8DH51_THEEB/49-117
F1WHP3_MORCA/136-206
D8AGT9_ECOLX/106-176
D3Q1G3_STANL/14-83
B8GLQ6_THISH/15-83
B7H5I7_BACC4/6-73
F6AI44_PSEF1/24-91
B0RI86_CLAMS/114-184
H5K363_ECOLX/25-92
Q8GIB1_9CYAN/1-55
B4T681_SALNS/381-451
C4LBZ2_TOLAT/25-93
C9ZAM0_STRSW/30-98
F3MJR4_9BACL/14-82
D4WH36_BACOV/54-124
C9YUY9_STRSW/30-98
D1BWG2_XYLCX/85-152
B5GQH3_STRCL/152-222
Q6QQD8_PSESH/25-93
A0RDA4_BACAH/34-102
B5J130_9RHOB/1-63
H7Y9V8_CAMJU/385-455
B1GJU3_BACAN/34-104
D3Q1S0_STANL/10-76
E8TK92_MESCW/439-509
G9YSX7_9FIRM/9-75
F0GW27_9FIRM/32-102
Q9FC74_STRCO/17-86
E4W0B0_BACFG/25-93
E3GDR0_EUBLK/25-90
E6SNT2_BACT6/9-77
F5MS71_SHIFL/379-449
C6CXF0_PAESJ/26-94
G5MGY4_SALET/6-52
D9W9H1_9ACTO/17-84
G8UFX2_BACCE/23-95
H1HQS4_9BACT/26-93
Q7NED2_GLOVI/16-84
D9W0T8_9ACTO/48-121
A9B5Q4_HERA2/33-101
Q08UM3_STIAD/1-45
B1BD93_CLOBO/39-109
D7K984_9BACE/24-89
A9WX49_BRUSI/16-89
Q48F90_PSE14/100-170
Q1LMU5_RALME/36-104
F8A2P0_CELGA/18-85
G8SAT2_ACTS5/10-77
E5W0P4_9BACI/37-106
F4QV67_BREDI/47-116
F8CJS2_MYXFH/3-71
E6WI71_PANSA/53-123
F8GKJ7_NITSI/25-93
E3DVT5_BACA1/8-76
C9MKH3_9BACT/57-127
H0S094_9BRAD/10-87
C8LRF4_STAAU/32-101
H5WQ99_9BURK/18-86
E2SWM5_9RALS/8-75
Q0SA31_RHOSR/22-90
A7N1T5_VIBHB/32-100
C3BYK7_BACTU/19-85
D7J9P7_9BACE/19-87
G2SJ83_RHOMR/22-90
H5X4J5_9PSEU/46-122
Q07NA1_RHOP5/11-79
G1VX01_9FIRM/19-87
Q59409_ECOLX/106-176
A4BXD7_9FLAO/13-81
A7M3X2_BACOV/12-78
F5TB13_9FIRM/149-219
D7IFT1_9BACE/24-91
B0AAF1_9FIRM/70-140
D5RBH8_FUSNC/6-74
C3CCP8_BACTU/36-106
D4L3F1_9FIRM/164-234
C8M7C3_STAAU/135-205
I0DRU0_PROST/7-73
D9XGY0_STRVR/100-170
A4Y935_SHEPC/90-160
F4UUK7_ECOLX/53-123
B0QD07_BACAN/6-73
C6YK40_VIBCL/95-165
Q02VW7_LACLS/10-76
H4RGK7_ECOLX/6-79
Q2RUF6_RHORT/13-79
E8UYT3_TERSS/36-103
C5A8X0_BURGB/11-84
F5S8M0_9NEIS/50-120
F8XB80_ECOLX/106-176
Q1QX29_CHRSD/25-93
E5VVC3_9FIRM/9-81
A7AKE5_9PORP/22-90
C4SNB2_YERFR/2-52
B9X847_9SPIO/45-115
A3S772_9RHOB/62-131
G4JV56_9RHIZ/35-103
C2YEF3_BACCE/62-132
A3L8I6_PSEAI/14-81
H5S6C9_9NOCA/78-145
G2GGD4_9ACTO/95-162
C2ZTC7_BACCE/42-112
F3NKH8_9ACTO/85-155
C7K6M4_ACEPA/437-507
H8HUY4_MYCTU/91-161
B9LHC9_CHLSY/26-93
F8X340_9PORP/8-76
E5C422_9BACE/25-93
G8N0D3_GEOTH/19-89
H1NTI6_9SPHI/22-90
H6RUF6_BLASD/27-94
B3UZR2_9PSED/100-170
A6WYV4_OCHA4/35-103
E6EZJ1_ENTFL/24-92
G5F742_9CLOT/34-107
F2HA51_BACTU/25-93
Q9AYR7_9BRYO/340-410
E4LCF8_9FIRM/37-107
D4KT08_9FIRM/20-90
C0ETS6_9FIRM/46-115
D9XXH9_9ACTO/50-123
D8I8V5_AMYMU/35-104
C6YK22_VIBCL/391-461
Q2J3Q2_RHOP2/59-129
G0K2G0_STEMA/15-82
E6L4B9_9PROT/20-84
H7RB03_CAMCO/20-92
A9JXK0_BURML/17-83
E8URR0_THEBF/20-91
B9NYX2_PROMR/102-172
D4I8W2_ERWAE/16-89
Q166R5_ROSDO/100-167
D0TIA4_9BACE/54-124
E1J0R8_ECOLX/379-449
F2JD46_HELP9/446-516
E0RGQ0_PAEP6/43-113
D2PPR8_KRIFD/20-91
G9G2C9_KLEPN/16-83
H7CY74_CLOPF/34-102
C7PXE8_CATAD/13-81
A9BMX9_DELAS/573-643
H7E8R3_SALHO/25-92
A1UR61_BARBK/60-130
G1YAU0_ECOLX/6-79
RPOD_SHEVD/380-450
A1UKA2_MYCSK/96-163
C6TSP0_BURPE/76-146
H3YR57_STAAU/135-205
Q5IM29_ECOLX/1-71
F4E1W5_BACAM/23-90
B7V1V9_PSEA8/18-90
F0HH53_9FIRM/53-123
B0CHR5_BRUSI/432-502
D0J616_COMT2/74-144
F9L855_STACP/28-98
G5GP89_9FIRM/149-219
Q82T05_NITEU/12-78
G8TKS3_NIAKG/27-93
Q2C8K4_9GAMM/28-101
D6BGH2_9FUSO/182-252
B2A4C1_NATTJ/35-105
I0HJY4_ACTMI/14-80
I0RJX1_MYCPH/23-88
E8R1I2_ISOPI/24-93
H4V9V1_ECOLX/16-83
F1UH83_PROAA/83-153
D4IBN8_ERWAE/380-450
E0TDJ9_PARBH/56-126
E8W9W9_STRFA/67-137
B1RA23_CLOPF/4-75
B1V4A9_CLOPF/42-112
Q7CKW6_YERPE/53-123
C6PTR9_9CLOT/14-85
E1MBA9_9ACTO/13-86
B5HLY4_9ACTO/26-94
C6DXX8_CLOBO/19-75
A8EQH8_BURPE/1-65
H5U7R5_9ACTO/2-60
D7GE41_PROFC/83-153
A6P302_9FIRM/15-83
F6EET9_AMYSD/18-84
H8Z3D8_9GAMM/98-168
D2MYB1_CAMJU/385-455
A3K0L0_9RHOB/25-94
F5YAL8_TREAZ/8-75
F8I544_SULAT/21-91
B1MLM1_MYCA9/90-157
A3L7J1_PSEAI/22-95
C8XGB7_NAKMY/15-82
B7LUZ1_ESCF3/25-92
C3PYF7_9BACE/12-77
C7LQN4_DESBD/43-116
D9QRR9_ACEAZ/37-107
B7A6J9_THEAQ/203-273
F7U2B8_BRELA/21-93
A3P1A5_BURP0/35-103
F5L7H5_9BACI/56-127
E4BBR5_PROAA/277-347
I0BU06_9BACL/19-87
E9CPV5_9ENTR/16-82
C2SRB6_BACCE/15-86
A7AHA1_9PORP/27-94
E6L6Y3_9PROT/1-66
B3AN69_ECO57/25-92
C1CXQ8_DEIDV/32-98
C1EQU7_BACC3/37-107
F9VZV2_9ACTO/19-88
Q47LP2_THEFY/51-124
Q84IZ7_9CYAN/1-70
H4S216_ECOLX/53-123
D1KBJ2_9GAMM/370-440
F5L962_9BACI/26-95
H1MTQ4_9PLAN/161-234
D4S1I6_9FIRM/2-52
D2NMS7_ECOS5/379-449
B3IZW1_BACAN/6-73
D6KA33_9ACTO/12-80
A3XI60_LEEBM/28-96
G2UC38_PSEAI/49-117
Q4KED5_PSEF5/15-82
H0R0V6_9ACTO/5-72
C9YYZ0_STRSW/12-77
D0MAV6_VIBSE/10-77
D5UTU6_TSUPD/11-79
D2EU18_9BACE/10-77
Q479B6_DECAR/53-123
O08332_STAAU/135-205
E8RXK5_MICSL/34-102
A0LQ54_SYNFM/24-92
Q5JZM9_ECOLX/1-66
G6HL28_9ACTO/10-81
I1DZ52_9GAMM/26-94
C0VVN4_9CORY/94-164
F2LAW7_BURGS/20-88
A9ZVR2_YERPE/378-448
A4VML8_PSEU5/15-88
A4IJN0_GEOTN/1-65
B8HRG7_CYAP4/220-290
Q7NCH1_GLOVI/71-141
C2YM19_BACCE/14-84
Q8GIB6_9CYAN/1-55
H4DT74_STAAU/135-205
F1UYM1_PROAA/83-153
H0PL83_9SYNC/54-122
G9S6S0_9PORP/5-73
G2G8Y7_9ACTO/50-118
D4GKM7_PANAM/25-92
P74595_SYNY3/32-102
B1K3S2_BURCC/448-518
E7MRL7_STAAU/26-96
Q65CN5_BACLD/3-69
D3H077_ECO44/53-123
D9VER1_9ACTO/47-116
H0SCL5_9BRAD/33-100
H7KNW3_STRPN/135-205
C5EF48_9FIRM/4-72
H0NKI2_BACCE/12-75
D8BBT1_ECOLX/25-92
E1JSJ0_DESFR/22-95
F4FPM6_STAAU/32-101
C2XX17_BACCE/31-99
A3Q3Q6_MYCSJ/89-156
F8JQX7_STREN/16-85
D9Q8V0_CORP1/96-166
C6M9Y5_NEISI/53-123
E7HLC9_ECOLX/6-79
D8GTA4_CLOLD/13-85
E4PJ23_MARAH/100-170
E0FJ79_ACTPL/86-156
Q9AAF3_CAUCR/45-114
G4QDU2_GLANF/9-75
G0HEF5_CORVD/164-234
I1A9K7_PSEAI/15-81
H8MRL4_CORCM/130-200
H1CBB3_9FIRM/11-86
C2Z7Y7_BACCE/23-90
C2GYJ2_BIFLN/230-300
I0WJ84_9FLAO/21-87
H1IEN2_9FIRM/18-91
Q0IBE2_SYNS3/87-157
A6CEC1_9PLAN/22-90
H1N4M6_9PLAN/17-83
C7AK81_ECOLX/1-66
D5LUM4_9ESCH/1-60
B8H4R0_CAUCN/11-81
A7M2R2_BACOV/53-121
E1V4H5_HALED/26-94
E8LTM7_9VIBR/53-123
A6NPM0_9FIRM/8-76
I0V2X7_9PSEU/12-80
A6GEA4_9DELT/12-81
H1MXM0_9PLAN/51-122
F9R4Z9_ECOLX/53-123
F3HYL3_PSESF/100-170
Q8G8F8_LISMN/34-104
F5WC43_STAAU/26-96
C4KRI8_BURPE/25-93
F7LDI7_BACOV/25-93
E9YCC1_ECOLX/16-89
E8EP86_SALMO/381-451
D8HII5_AMYMU/29-100
A1TTJ6_ACIAC/16-81
B8E821_SHEB2/32-100
D5U8K6_BRAM5/53-123
G9A997_RHIFH/11-78
A6T3Y5_JANMA/47-116
E3ZXK5_LISSE/34-104
E5DUF9_9NOCA/5-74
B0AVD9_BACAN/22-101
H2GGA2_CORDP/68-135
G8M3E5_9BURK/76-146
F1TY19_PROAA/278-348
I0HJZ2_ACTMI/29-97
C3QI56_9BACE/21-87
F2H842_BACTU/15-93
C3FXA2_BACTU/15-78
F8WY18_9PORP/11-79
Q7CPJ7_SALTY/53-123
Q3AKX4_SYNSC/71-141
Q5LGM3_BACFN/27-92
F4KZV9_HALH1/27-94
Q7MIS3_VIBVY/33-100
A6G5W4_9DELT/17-89
A6GGC0_9DELT/22-88
G7FPU9_9GAMM/2-51
H1U386_9BACT/26-93
F7NN01_9FIRM/42-112
D1NSY5_9BIFI/59-127
G9PEU4_9ACTO/20-87
I0H9E5_ACTMI/22-91
F9A8K1_VIBCL/32-101
F4PG20_BATDJ/17-85
F7U0A6_BRELA/21-89
H5RK13_9NOCA/62-132
E7H873_ECOLX/16-83
E3HP85_ACHXA/12-81
D4SXR5_9XANT/37-105
D1S0V9_SEROD/25-92
G4HMU8_9BACL/10-79
H2JTE7_STRHJ/24-92
B7DNA4_9BACL/135-205
B7DUS1_9BACL/20-92
D7JJL5_ECOLX/25-97
H4E0I4_STAAU/135-205
D3L9E2_OENOE/224-294
F8JWI1_STREN/41-110
D9V4L2_9ACTO/10-78
B1M075_METRJ/25-93
G8RQZ1_MYCRN/36-103
B3EAV6_GEOLS/22-93
D9X6M2_STRVR/31-100
F8DVJ5_ZYMMA/437-507
E3F3F7_KETVY/53-123
D5XP85_MYCTU/39-107
D4WIE0_BACOV/28-96
B0ANA7_BACAN/15-86
F4A8G7_CLOBO/56-126
D6TH26_9CHLR/21-91
F5PSC8_SHIFL/6-62
A6WEI3_KINRD/35-104
F6AD46_PSEF1/15-83
Q73CH9_BACC1/34-104
H5A8R6_ECOLX/25-97
A9WGV1_CHLAA/148-218
E8ZU99_CLOB0/58-128
F9THP3_9VIBR/10-80
D1BZC8_XYLCX/14-85
A6GBR4_9DELT/15-77
A4X9L8_SALTO/23-90
C9NLS0_9VIBR/53-123
A1T600_MYCVP/64-130
E4BEZ9_PROAA/83-153
H2GR02_CORDP/38-106
D7ZZB4_ECOLX/379-449
B9JDY7_AGRRK/43-113
F1VVQ3_9BURK/28-97
C0GC72_9FIRM/8-49
E1WSA2_BACF6/21-89
C7G7W5_9FIRM/42-112
E1T040_THESX/64-134
C4K2W3_RICPU/385-455
H4FZL6_STAAU/26-96
D9TQY6_THETC/20-91
B4WSJ7_9SYNE/32-102
C3IMA6_BACTU/15-85
A5EFZ0_BRASB/22-91
C2TBU7_BACCE/14-84
C6Y2A1_PEDHD/26-94
E9YTG1_ECOLX/94-164
C3LQ74_VIBCM/32-101
F4A9T2_CLOBO/45-115
F4H5H2_CELFA/12-80
Q9X9J2_XENNE/6-79
G9PXJ8_9BACT/33-102
D7WA45_9CORY/14-81
C2KYZ5_9FIRM/33-106
D2USI1_STAAU/135-205
F8WST6_9NEIS/10-78
B0ALC5_BACAN/6-73
Q1IU58_KORVE/25-91
G1ZMA8_ECOLX/25-92
F9J479_ACIBA/27-94
B1G7R2_9BURK/25-93
G0C4B5_9ENTR/2-55
E1WKX9_BACF6/12-79
F9GQL0_HAEHA/107-177
Q0SS59_CLOPS/58-128
D4IK91_9BACT/23-90
G6X3F8_MYCAB/28-95
E5VZ04_9FIRM/10-80
E9UQF1_9ACTO/17-83
B4WB57_9CAUL/11-74
G8UK01_TANFA/27-92
D6ECG6_STRLI/67-134
D3HYD8_9BACT/14-81
G8QMH9_AZOSU/25-93
B7G4Z8_PHATC/67-150
D5D9A7_BACMD/36-106
D7J1V9_9BACE/9-75
D5CSJ9_SIDLE/16-84
D1FAF3_BRUML/19-86
F2ZGS7_9PSED/25-93
C6BZU7_DESAD/20-97
E3A3S2_PSEAI/14-81
G2G4W8_9ACTO/40-107
B9E081_CLOK1/121-191
E4F1H2_PROAA/32-100
E9ZQZ6_MYCTU/39-107
G6Z1W0_VIBCL/53-123
C3P2Q0_BACAA/34-104
D6E6C1_9ACTN/10-79
D8LQM1_ECTSI/239-311
E3I8V3_GEOS0/36-106
G4CZY2_9ACTO/64-137
A4JRD7_BURVG/48-117
E4WF22_RHOE1/57-124
A4XW44_PSEMY/22-95
A4FP16_SACEN/29-96
H0I217_9RHIZ/12-77
G5RKR8_SALET/381-451
I0GKE2_9BACT/25-96
C2QP99_BACCE/1-50
G4R924_PELHB/25-95
A0Y187_9GAMM/16-89
C8KW53_STAAU/6-75
D8K8U6_NITWC/75-145
H8XS58_FLAIG/20-87
E4BBR6_PROAA/83-153
H4C7J7_STAAU/135-205
H1Y8V8_9SPHI/22-90
D1JRY9_9BACE/12-78
C2TM30_BACCE/10-76
G0G6X3_AMYMD/11-80
D4KMX7_9FIRM/31-101
E9CL30_9ENTR/45-112
H7EWV7_PSEST/383-453
G6G4T7_9FIRM/29-99
Q8NTQ2_CORGL/29-96
E9VAW3_ECOLX/94-164
A8UKR5_9FLAO/12-80
H8GID4_METAL/30-98
D3LS55_MICLU/276-346
F4UB44_ECOLX/25-92
H4C012_STAAU/6-75
A8LB95_FRASN/9-79
E7MM38_9FIRM/233-303
G0GA02_9SPIO/51-121
D4BI92_9ENTR/53-123
F9KTR5_STAAU/26-96
E4RXB0_LEAB4/15-83
D9W9F7_9ACTO/49-119
F6CS92_MARPP/21-94
Q26CC2_FLABB/12-80
C7XDR1_9PORP/23-90
G4D1R9_9FIRM/37-107
F9W2K3_9ACTO/31-99
E6CFS1_PROAA/278-348
H1R4D5_VIBFI/47-115
C6XUX4_PEDHD/29-96
C9YL52_CLODR/155-225
H2JJC4_9CLOT/23-91
C3CE57_BACTU/15-85
E1YPB1_9BACE/21-89
D5D334_ECOKI/53-123
D2B265_STRRD/15-80
Q858Z0_9CAUD/28-100
D6D125_9BACE/12-78
Q4UUD8_XANC8/24-97
F5XEI6_MICPN/90-160
E2X7G2_SHIDY/379-449
C6W4B3_DYAFD/32-100
E0XY14_9BACT/27-95
C0GIN2_9FIRM/41-111
G4ALL0_AGGAC/12-80
H0F586_9BURK/2-60
B2T6L7_BURPP/12-77
D4UE58_STAAU/6-75
I1APR5_PSEAI/18-90
Q5LNS8_SILPO/6-74
Q4EIR3_LISMN/141-211
F9S0V6_9VIBR/32-101
E0DTH4_9RHIZ/438-508
A8AD12_CITK8/25-92
Q84I75_YERPS/25-92
E6U4K7_ETHHY/62-143
C7X4M6_9PORP/22-87
F4X967_9FIRM/23-88
F9ZVY2_METMM/93-163
D6D5Y5_9BACE/31-99
G5H849_9BACT/26-96
D3FIB0_MYCGF/401-471
H1H7G6_9FLAO/26-96
C7PKU4_CHIPD/55-125
B3B8R3_ECO57/16-89
I0AQ34_CORPS/28-95
C6VSS9_DYAFD/42-106
D6V0V7_9BRAD/49-121
F0GXZ4_9FIRM/102-175
C7U7Z4_ENTFL/135-205
B2FJQ3_STRMK/60-130
D9W1W8_9ACTO/45-111
Q4UPW9_XANC8/15-83
Q11XH8_CYTH3/24-91
H2HAB2_CORDP/22-93
G9Q1M7_9BACI/142-212
Q13NK3_BURXL/25-94
Q599I6_STAAU/35-105
C0ZYS7_RHOE4/90-160
C6VQS5_LACPJ/135-205
B4SHY9_STRM5/18-91
D0LRW7_HALO1/29-97
C3QDT9_9BACE/23-90
B8FQS8_DESHD/23-91
G2RKC1_BACME/13-81
E6DVS6_PROAA/83-153
F5Z4W4_ALTSS/25-98
D8IWU3_HERSS/15-93
D8FMS7_LACDE/23-88
C6W4C0_DYAFD/32-100
E6C0K0_PROAA/278-348
I0IL62_9BACT/9-81
A9YDE2_LISMN/21-91
G0IZI1_CYCMS/28-96
D8I5K1_AMYMU/18-86
E7YBP2_SALMO/25-92
C4FWR1_9FIRM/146-216
F0QP99_ACIBD/30-95
B6A0B9_RHILW/24-98
C4HKU5_YERPE/20-92
G7HMV1_9BURK/15-81
G9XU71_DESHA/15-83
H1QTT5_9ACTO/37-103
Q5H1J8_XANOR/206-275
H1SM85_STAAU/26-96
H8JNA7_MYCIT/84-151
D3EJJ0_GEOS4/14-79
H6CRY7_9BACL/23-91
B3ILV5_ECOLX/94-164
E2UF78_MYCTU/24-97
B9XC57_9BACT/10-78
A2U3R8_9FLAO/54-124
D6M3R8_9ACTO/68-139
F2RBQ5_STRVP/24-90
E0TXR3_BACPZ/6-73
Q1MAE1_RHIL3/61-131
A9YDI2_LISMN/18-88
G0AK56_COLFT/105-175
I0BTR1_9BACL/32-103
H2H7Z6_CORDP/96-166
D6TF23_9CHLR/18-87
F0NZ12_WEEVC/24-94
A7M425_BACOV/6-72
E4FEC9_PROAA/32-100
B0T5T2_CAUSK/16-83
A1WAI8_ACISJ/562-632
G0G928_AMYMD/2-68
A4FAL0_SACEN/7-74
C2VAL3_BACCE/25-93
Q2T7W3_BURTA/14-79
H9UKB2_9SPIO/49-119
G7UD38_PANAN/16-89
Q7USG2_RHOBA/46-114
A9DL63_9GAMM/25-93
B4RDX4_PHEZH/52-122
I0F0M9_9BACI/34-104
C7UFS7_ENTFL/19-91
C6D4Z6_PAESJ/24-93
A8UPK0_9FLAO/23-91
H7VWE7_CAMCO/20-92
Q5PAQ6_ANAMM/52-122
E1DD23_VIBPA/90-160
F9Z5M5_ODOSD/39-107
B3PJT4_CELJU/16-84
A5KLX0_9FIRM/1-66
A1UH27_MYCSK/50-120
D0MJ41_RHOM4/51-119
B1HA57_BURPE/14-87
H0QX03_9ACTO/6-73
Q12E35_POLSJ/76-146
A6GXA5_FLAPJ/24-92
F3NKH7_9ACTO/70-140
H1YE47_9SPHI/27-94
A6C643_9PLAN/29-100
E6X7U1_CELAD/21-90
A3JVT6_9RHOB/55-124
E1STF1_FERBD/40-109
B5JBA5_9RHOB/421-491
H0SD98_9BRAD/49-120
B8GCU9_CHLAD/163-233
B5HJR1_STRPR/28-97
C9D0T1_9RHOB/10-77
Q1IL01_KORVE/11-79
I0H8L4_ACTMI/16-89
H6Q1N7_RICRI/385-455
C2U5D4_BACCE/11-75
Q0BWM1_HYPNA/49-119
Q2P4M7_XANOM/29-97
F9Z4V0_ODOSD/36-103
E6TES1_MYCSR/86-156
A4CLJ5_ROBBH/25-95
A6DFU4_9BACT/28-98
A3PUG6_MYCSJ/12-80
D1BWE5_XYLCX/16-82
D9T6N4_MICAI/30-100
Q0KCU5_CUPNH/7-77
C4EZV8_HAEIF/25-92
B5BNF1_UREUR/197-267
A7LTI6_BACOV/21-89
F5J0W3_9PORP/9-77
A8STF4_9FIRM/34-101
Q8FZ41_BRUSU/19-86
D9QRC7_ACEAZ/40-110
I0RDK5_MYCPH/7-75
G8R5Y2_OWEHD/10-79
Q75NJ0_SACER/44-114
E1WN10_BACF6/16-83
B6BY19_9GAMM/57-127
G6G3R0_9FIRM/64-134
E6EAG8_PROAA/278-348
A3N5H9_BURP6/76-146
F5Q6H5_SHIFL/16-72
E6Q1L8_9ZZZZ/145-215
H7ETW7_PSEST/25-93
B7HG09_BACC4/21-88
D1W2V3_9BACT/10-77
D8H8J7_BACAI/23-95
G5Y5I9_ECOLX/16-83
D4WW13_BACOV/25-93
I0L2Z0_9ACTO/11-78
C2PG01_BACCE/26-89
A0Y724_9GAMM/12-80
G8VAZ9_PROAA/273-343
B8JHM3_ANAD2/10-76
Q9RD74_STRCO/34-100
I0UER8_BACLI/36-107
G7D1Z3_BRAJP/11-78
B8FY87_DESHD/23-91
Q21LB4_SACD2/96-166
F5XGH2_MICPN/27-95
E6CJC9_PROAA/32-100
D6DN92_ENTCL/25-92
D2C632_THENR/29-101
G5FGG1_9CLOT/21-88
B5HLL5_9ACTO/10-76
C3APK9_BACMY/62-132
Q04XS4_LEPBL/12-81
Q2BZK2_9GAMM/32-100
G1WLE4_9ACTN/24-93
Q9ADQ0_STRCO/1-67
A7LU26_BACOV/20-87
C2XFR3_BACCE/62-132
Q8A2M8_BACTN/22-89
E6ACM3_ECOLX/53-123
E4NJQ9_KITSK/75-145
B5Q5R8_SALVI/381-451
H5M5Y9_ECOLX/379-449
F7T3E7_ALCXX/25-93
F7KEF8_9FIRM/22-90
F4EQI2_BACAM/8-76
D8I433_AMYMU/20-87
D1NKY0_CLOTM/29-107
D9TG73_CALOO/22-94
F6AAB8_PSEF1/10-75
H1CLZ1_9FIRM/21-91
A3WGV3_9SPHN/25-97
H5QJ70_ECOLX/379-449
D6K833_9ACTO/10-76
B5RGV8_SALG2/53-123
A5VDA3_SPHWW/50-117
G8SHP5_ACTS5/11-79
D2C6E3_THENR/19-88
E4BB01_PROAA/66-133
A4CND0_ROBBH/13-80
A9BNK1_DELAS/46-114
H8F9N9_XANCI/30-97
D2QS40_SPILD/23-91
D9WCF9_9ACTO/54-119
B5K1U3_9RHOB/53-123
H0I2R3_9RHIZ/27-95
F6CIC9_DESK7/1-67
F8YVR3_VIBCL/391-461
B2JG16_BURP8/27-93
D2PRB3_KRIFD/14-81
A3L7Y2_PSEAI/15-82
H2BQX2_9FLAO/26-96
C6SIC9_NEIME/403-473
Q82HZ5_STRAW/14-81
Q3AXT3_SYNS9/12-82
G6GBL1_9FIRM/15-83
C7KBI0_ACEPA/74-144
Q020Z7_SOLUE/26-94
D3CTM2_9ACTO/50-119
C6IHS3_9BACE/33-100
F0JR91_ESCFE/379-449
G6CG17_LACCU/136-206
B6C2W2_9GAMM/86-156
RPOD_LACLC/132-202
C6Z2F9_9BACE/11-77
B1ESG4_BACAN/23-86
Q023Y9_SOLUE/23-89
G6Q4Z3_STRPN/135-205
E6UMS1_CLOTL/29-107
E2KSN6_ECO57/94-164
D9UXU1_9ACTO/243-313
F9QCB9_9PAST/393-463
F8FW38_PSEPU/13-80
D2SAP1_GEOOG/24-92
F8GUS6_CUPNN/383-452
C2TYJ9_BACCE/25-89
F7U8I9_RHIRD/69-137
E5B7Q6_ERWAM/25-92
B7AQT7_9FIRM/23-90
H0IRB8_MYCAB/234-304
E7BD69_9GAMM/309-370
D5Z6N1_MYCTU/295-365
D4X342_BACOV/9-76
D0IYF7_COMT2/13-86
D5VMJ7_CAUST/44-113
Q9KF25_BACHD/8-74
E0J4I7_ECOLW/25-92
F0EVT6_HAEPA/65-135
B0SH26_LEPBA/2-69
F0AS44_NEIME/403-473
H1MXZ8_9PLAN/49-120
D5SQ49_PLAL2/50-117
E5YW17_9BACL/40-107
H8HDH9_STRPY/135-205
E2MU99_9CORY/47-113
Q8GIB4_ANACY/1-55
C2ZNS7_BACCE/25-93
Q82Z90_ENTFA/18-86
D4M3Z2_9FIRM/24-92
C7L1S3_ACEPA/437-507
G2BF19_ECOLX/26-96
G9YWU3_9FIRM/20-88
Q5IM50_SHIFL/3-73
Q061Y0_9SYNE/119-189
A0YQB5_LYNSP/50-118
E6SSI6_BACT6/18-83
Q1C562_YERPA/25-92
A3U1Y9_9RHOB/32-101
H1TF72_STAAU/26-96
H8KUW3_SOLCM/31-98
H3RYE1_STAAU/26-96
B7KXY7_METC4/16-83
E3G5U6_ENTCS/94-164
E8XIB2_SALT4/25-92
H0IRA8_MYCAB/14-80
F9GQJ8_HAEHA/25-92
A3XIR4_LEEBM/26-96
G4J5H9_9PSEU/40-108
C2Y7B3_BACCE/10-77
D1CE12_THET1/44-112
B3JJS2_9BACE/54-124
D2U3U1_9ENTR/93-163
D4XVS1_9MOLU/247-317
C2Y3B4_BACCE/1-48
Q5FNA9_GLUOX/7-74
D8HUD0_AMYMU/35-102
F4FG02_VERMA/25-93
G0I554_CORPS/33-102
F5YNR7_TREPZ/17-85
G6X4P0_MYCAB/90-160
B1BFV2_CLOPF/58-128
G8LSY6_CLOCD/19-86
G0VSH0_PAEPO/17-89
D7BII2_MEISD/247-317
C3RAZ1_9BACE/11-77
A3KLA5_BACAM/34-104
E9WM85_ECOLX/53-123
C2MDR2_9PORP/54-124
Q08VB6_STIAD/14-82
G8RVY4_MYCRN/35-105
F4VGH7_ECOLX/16-89
F6AWF8_DELSC/20-87
B8EBV9_SHEB2/377-447
Q2P8G1_XANOM/9-77
E4DMR5_PROAA/32-100
G0E0L6_ENTAK/16-89
Q0I680_SYNS3/140-210
G6ZAE6_VIBCL/53-123
Q8L3L2_9BURK/1-47
G8UG05_BACCE/1-67
C6LHB8_9FIRM/41-109
E4BZK5_PROAA/83-153
A1IU91_9CHLB/1-47
B5IJI5_9CHRO/83-153
F7LZK6_9BACE/31-96
G0DKT4_9GAMM/25-93
B2SJP2_XANOP/8-75
H0G1A8_RHIML/27-93
F7USV8_SYNYG/169-239
B7N6X1_ECOLU/94-164
C2WNH4_BACCE/9-72
B1H7N7_BURPE/14-80
F3NBL0_9ACTO/14-84
D2G9M8_STAAU/135-205
I0WC92_9FLAO/18-87
A0NXX1_9RHOB/10-77
E8RE32_DESPD/299-369
G9E8D2_9GAMM/13-92
E8X1L5_ACISM/98-167
B7AI43_9BACE/11-79
C3WX08_9FUSO/83-159
E4VX41_BACFG/26-94
H1PRN4_9FUSO/6-73
G9Q9Q6_9BACI/19-85
E4KY06_9FIRM/21-91
F8EMG9_RUNSL/13-80
Q5WTD1_LEGPL/54-124
E2NCP3_9BACE/44-111
F2RA97_STRVP/13-81
I0KSH4_STEMA/11-78
C4Z585_EUBE2/37-109
E1YSF2_9BACE/72-140
Q5H0C4_XANOR/14-81
D2Q2T5_KRIFD/17-86
D4RTP8_ENTFC/20-90
B7RI57_9RHOB/24-93
C1DGX2_AZOVD/8-78
C7Q640_CATAD/17-87
D6TG60_9CHLR/134-204
A6P153_9FIRM/24-100
D3Q1U8_STANL/11-77
Q0AZL9_SYNWW/56-118
F0I2I5_STRSA/3-67
B5CUE0_9BACE/23-91
C3JLL5_RHOER/197-267
G9AJY9_PANAN/380-450
Q67P79_SYMTH/15-83
D5LUM2_9ESCH/1-60
C2SEB3_BACCE/14-77
F2RL89_STRVP/12-79
Q1GEK7_SILST/43-111
F9UIT2_9GAMM/33-102
E5YU69_9BACL/20-88
C0KTB4_9CLOT/20-91
C8MKC5_STAAU/26-96
F7L4T7_BACOV/23-90
D4WXJ1_BACOV/58-124
G0IEG9_BACAM/55-125
E4QBZ5_CALH1/27-95
F5Z9G4_ALTSS/27-96
Q31LN5_SYNE7/34-104
F9BW46_VIBCL/95-165
C6IIS0_9BACE/31-98
Q02MM6_PSEAB/17-85
B5HW18_9ACTO/59-130
Q3KL80_CHLTA/321-391
A4BEH8_9GAMM/13-86
B9B299_9BURK/3-81
I0XU02_9LEPT/9-81
D7WUC8_9BACI/6-74
Q04XG7_LEPBL/12-81
H4R560_ECOLX/53-123
D0TUQ5_9BACE/6-72
E0GGH4_ENTFL/19-91
E6FAZ6_ENTFL/19-91
G8TPR2_NIAKG/1-66
F7LQ00_9BACE/12-77
Q40K41_EHRCH/389-459
G2TL02_BACCO/37-106
A7ADT5_9PORP/24-91
B1IJ56_CLOBK/54-124
B5J7R9_9RHOB/1-55
Q8FRH9_COREF/64-131
D1EEU8_NEIGO/403-473
A5WFS5_PSYWF/388-458
I0HIR4_ACTMI/8-74
B6FJ42_9CLOT/67-137
C8NEW7_9LACT/140-210
E7RIT7_9BACL/151-221
F4UDA9_ECOLX/379-449
G9S7T2_9PORP/54-124
B1VDG3_CORU7/312-382
B2TIG0_CLOBB/30-100
G8Q2Z4_PSEFL/1-67
F2F515_SOLSS/12-80
E8NEY2_MICTS/203-273
F5LN70_9BACL/21-89
A0KUX4_SHESA/16-89
E7JEU1_ECOLX/26-98
H1H8M6_9FLAO/26-96
B5S737_RALSL/18-85
C2PCY9_BACCE/26-98
I0REV3_MYCPH/32-100
G0CI74_XANCA/15-80
Q3ADC4_CARHZ/27-99
E3BLZ0_9VIBR/384-454
B0C890_ACAM1/87-157
F5LXV4_RHOSH/2-68
H1RKR7_COMTE/1-71
C3K708_PSEFS/99-169
D6THK1_9CHLR/20-86
D1JTC5_9BACE/25-91
G0IWB3_CYCMS/15-83
Q4FV78_PSYA2/103-173
B8KQQ5_9GAMM/192-260
D6U9Z6_STAAU/135-205
Q31ER0_THICR/11-79
Q7VAU1_PROMA/82-152
E8MYG5_ANATU/24-93
E6MTX3_NEIMH/403-473
B1KF95_SHEWM/36-102
A4JBZ7_BURVG/7-72
D9XX06_9ACTO/9-75
F4C7J7_SPHS2/13-82
B2H7Q9_BURPE/7-74
B7IUR3_BACC2/42-112
E0PQU2_STRMT/135-205
C0D7J8_9CLOT/34-101
H2K7C4_STRHJ/58-129
C6UTV8_ECO5T/379-449
Q13BD5_RHOPS/11-78
A6XX19_VIBCL/19-92
H8IK59_MYCIA/8-73
E5V9U9_9BACE/11-79
A7VAE1_BACUN/22-94
H1QCL7_9ACTO/11-77
D3PWM9_STANL/779-847
B7HPN8_BACC7/53-123
RPOD_SYNY3/193-263
Q67R63_SYMTH/24-92
G8PUZ4_PSEUV/471-541
C7TAS5_LACRG/22-95
I0R197_9MICO/16-83
F6DU72_DESRL/27-89
G5NBI5_SALET/2-43
Q79H22_BORPE/15-83
E4RZW3_LEAB4/10-73
B1H4Q6_BURPE/50-118
G5IFZ2_9CLOT/8-75
G5HE30_9CLOT/24-95
I0GBL2_9BRAD/27-95
G2G809_9ACTO/106-164
G2FUY7_9FIRM/16-83
D5XB44_THEPJ/23-91
Q73S75_MYCPA/22-91
Q3SQ84_NITWN/10-74
A6BUL7_YERPE/378-448
B1M1K2_METRJ/51-121
G8TX37_9FIRM/74-144
B1ZUQ2_OPITP/13-79
B7HP94_BACC7/25-93
G5ZXW5_9PROT/52-122
C8ASG7_STAAU/135-205
B2JCD0_BURP8/76-146
D9UVZ4_9ACTO/8-72
A1SDJ3_NOCSJ/31-104
E8WFA3_STRFA/16-85
C6XUI4_PEDHD/11-79
D6M3P6_9ACTO/8-69
F0LDN7_AGRSH/69-138
D1RUV9_SEROD/2-55
G7QMN3_LEPII/15-83
F2AC80_RHIET/10-76
D3PV79_STANL/84-154
G4K2L2_9RHIZ/24-93
Q1WG16_9BACT/359-429
E2CH67_9RHOB/20-86
A4KF55_MYCTU/18-87
F8EBG4_RUNSL/33-99
B7L163_METC4/45-115
G4B470_AGGAC/1-43
A4TCR0_MYCGI/255-325
D7ESF8_MYCTU/29-96
B1G294_9BURK/12-77
E4LZX9_9CLOT/25-95
G2LIW0_CHLTF/24-91
E8P2I4_YERPH/378-448
C2PBD0_BACCE/21-88
E6UKB7_RUMA7/38-109
E6PL41_9ZZZZ/28-96
D6FMY0_MYCTU/295-329
C0Z8F0_BREBN/21-91
D7W512_9FLAO/23-93
D6ECC4_STRLI/11-80
H1KCU3_METEX/69-136
G8T7G9_NIAKG/21-86
B0TCX7_HELMI/14-84
D0P5B1_BRUSS/16-89
H5AI69_ECOLX/379-449
E5C8H8_9BACE/9-76
D4T2R6_9XANT/29-97
Q8ECN9_SHEON/28-95
D9V7Z8_9ACTO/12-79
B9IYA6_BACCQ/79-149
E0GEB1_ENTFL/135-205
G7HHM6_9BURK/120-190
E6GH58_ENTFL/135-205
G7LML9_9ENTR/92-162
D9QRI2_ACEAZ/28-101
B6EKL0_ALISL/82-152
A3LGW6_PSEAI/16-82
H7HVA1_STRPN/135-205
E4LMM3_9FIRM/147-217
C3K341_PSEFS/382-452
C7H5A9_9FIRM/15-83
F3PTY3_9BACE/13-80
F3NSR8_9ACTO/33-102
C8RTJ4_CORJE/319-389
I1D7J3_9PSEU/40-108
G4KTR1_OSCVS/9-79
C6Y108_PEDHD/12-79
D2QBG3_SPILD/10-78
D8GVR8_BACAI/25-93
A8UFT4_9FLAO/2-55
Q2HY06_RHILT/44-114
G0LV13_STAAU/32-101
H8G7B1_9PSEU/84-154
A1IU73_PELLU/1-47
B1GN84_BACAN/22-101
A7M1J7_BACOV/12-77
I0YFF6_9BURK/83-155
A6VAL4_PSEA7/25-93
C2SQE8_BACCE/59-129
G2H806_9DELT/53-132
C3IG37_BACTU/1-42
A9VWI4_METEP/78-145
A1IU66_CHLLI/2-47
B1HMD5_LYSSC/22-90
B7VT03_VIBSL/6-75
B5CUN4_9BACE/23-91
A0Z2S7_9GAMM/52-122
Q6YPR9_ONYPE/23-93
E3FB29_CORP9/46-114
C2YD44_BACCE/26-97
D3PYS8_STANL/12-79
C3ATT0_BACMY/21-93
F0DHF9_9FIRM/23-95
I0HD92_ACTMI/29-95
B0MQF2_9FIRM/14-84
E2T751_MYCTU/39-107
D4WX95_BACOV/17-87
C1MBL1_9ENTR/426-496
C0EE25_9CLOT/139-209
H6NS39_9BACL/36-106
B1KLK8_SHEWM/32-100
C4IFX2_CLOBU/24-93
C0RF20_BRUMB/68-138
Q1D3E5_MYXXD/39-107
G8RNF7_MYCRN/15-84
F5VGM6_ENTSA/53-123
H0IHP8_9MYCO/7-72
F9QDB8_9MOLU/266-336
C3QCL6_9BACE/12-77
C2ZPI8_BACCE/23-90
A0YQ90_LYNSP/169-239
G9EEC8_9GAMM/87-157
F3PLB8_9BACE/25-94
D7IW11_9BACE/54-124
G5F127_9ACTN/18-86
B3QL42_CHLP8/66-136
F2KWS6_PREDF/30-97
E5X3T2_9BACE/10-77
B4DB96_9BACT/13-80
C2QVW2_BACCE/31-102
E1KXN4_PEPMA/33-103
Q3DIT8_STRAG/13-77
A3PYH5_MYCSJ/86-156
B1JE65_PSEPW/15-81
B4BRQ4_9BACI/20-88
D2QL29_SPILD/53-121
B0UPF1_METS4/75-142
F9H199_HAEHA/8-76
F2JXW3_MARM1/28-97
F1UGJ7_PROAA/64-133
A7HRP1_PARL1/50-119
C5B3L6_METEA/44-116
I0H472_ACTMI/8-78
E1ERS5_ENTFL/24-92
Q97GR0_CLOAB/35-103
D1BKB1_SANKS/101-169
H4F3M4_9RHIZ/72-141
F5KHJ0_PSEAI/99-169
G2PU61_9FIRM/33-103
E2Q1F1_STRCL/36-105
H7R7R1_CAMCO/384-454
A9M7G2_BRUC2/19-86
D6AWN6_9ACTO/36-105
Q2LI96_9CAUD/22-101
O32725_LYSSH/35-104
E1Y1U6_LEGPN/107-177
G8Q6J0_PSEFL/15-82
G2RWL0_BACME/11-76
A5GTZ8_SYNR3/30-100
D5RX06_CLODI/62-132
F3NMN5_9ACTO/36-103
G9YGC4_9FIRM/166-236
G2NSF5_STRVO/31-96
D8MPB6_ERWBE/29-97
E2PAM8_PASHA/25-92
B7V7H0_PSEA8/24-91
F8N7F0_9BACT/30-98
H1N7J9_9PLAN/39-110
G6H307_9ACTO/39-106
F6EXI4_SPHCR/447-517
F3LV06_9BURK/5-71
H6NSS5_9BACL/1-67
I1A083_9MOLU/254-324
B9XKM5_9BACT/25-96
RPSB_BACAN/34-104
E8RHP3_DESPD/14-87
B2HBH7_BURPE/14-80
O83130_TREPA/1-69
C5USM5_CLOBO/20-91
D2FNX6_STAAU/35-105
B4VEY9_9ACTO/1-70
C7MJG4_MYCML/211-281
C2WQB4_BACCE/26-97
B3ZWC2_BACCE/10-76
C9ZC70_STRSW/1-67
C2LL42_PROMI/384-454
F3SQ73_STAWA/6-75
A2RIN0_LACLM/215-285
C7Q6T9_CATAD/9-74
Q6A955_PROAC/64-133
H1ARW7_9FIRM/162-232
D3EXH0_STAA4/6-75
F0K5T6_CLOAE/54-124
G0FN76_AMYMD/4-70
C3QPP8_9BACE/35-103
A6DFN8_9BACT/26-96
F5TN67_9ACTO/273-343
C5BRE9_TERTT/23-93
B7RXS7_9GAMM/1-40
Q9AJ70_PSEFL/18-85
E7PPL1_PSESG/15-83
E4H6Z8_PROAA/38-105
H6CM16_9BACL/36-105
G7HX40_9CORY/27-95
D0MK44_RHOM4/23-91
F7LAY9_BACOV/26-94
E1WTM3_BACF6/24-90
A4TCQ2_MYCGI/96-166
D6B5T5_9ACTO/145-215
Q5PNB6_SALPA/25-92
Q5MZM1_SYNP6/45-114
C9XIH3_CLODC/42-112
C5ZSD1_BURPE/14-80
A8H1T3_SHEPA/86-156
C9XDM3_SALTD/25-92
B4WE62_9CAUL/24-91
C6IQW8_9BACE/15-82
G2NLB2_9ACTO/38-104
C6W9Z3_ACTMD/49-119
F3G1J4_PSESJ/100-170
B4SJE9_STRM5/7-74
H7FM03_9FLAO/21-89
B4ACG5_SALNE/25-92
C1D1X9_DEIDV/126-196
Q1QU80_CHRSD/90-160
G0DHP8_9GAMM/90-160
F0SJQ1_PLABD/8-76
D6YLH8_CHLTG/321-391
A9YUU2_STALU/25-95
F3TP22_STAEP/135-205
G9EEG6_9GAMM/11-79
E2XMU9_PSEFL/100-170
A3UAG4_CROAH/21-89
H8FDE1_XANCI/51-121
C3R079_9BACE/31-99
D7M2H3_ARALL/283-356
G2BHQ9_ECOLX/16-83
G9QMI5_9BACI/42-112
H0DG96_9STAP/6-75
Q2IK37_ANADE/25-93
E4N5R6_KITSK/34-104
F7M665_9BACE/54-124
C3JXK3_PSEFS/66-134
G6G3R1_9FIRM/42-112
F0D583_STAAU/26-96
Q8GGT1_STRAZ/12-78
C9QWH5_ECOD1/53-123
F2LVX7_HIPMA/62-131
E6TV29_BACCJ/8-76
G7A8F3_VIBCL/95-165
C8JTR5_LISMN/34-104
E6U0T5_BACCJ/30-97
Q0AYK8_SYNWW/28-101
C3QQG9_9BACE/22-90
F9NTQ7_PROAA/64-133
D9S2U7_THEOJ/42-112
A2S2Y0_BURM9/53-119
D7WNA1_9BACI/13-79
G4FRE9_9GAMM/30-98
A3L646_PSEAI/1-67
E1DPJ1_VIBPA/25-93
H1I147_9BACI/37-106
A9AIU6_BURM1/41-108
G2HXC6_9PROT/1-67
B5QHV1_CAMJU/28-100
G7USW4_PSEUP/12-82
A1ZXQ9_9BACT/36-104
E6RS91_CAMJS/385-455
F9VYL9_9ACTO/24-93
C5ZF90_BURPE/14-87
F8HUI1_LEUS2/195-265
Q7W9F3_BORPA/17-84
C3QX42_9BACE/21-87
H0BP47_9ACTO/99-168
C0EUC4_9FIRM/36-102
B0AAS9_9FIRM/35-105
E1X3Y1_BACMS/347-417
G5VQJ6_ECOLX/16-89
A6DGN8_9BACT/50-121
D8NZA4_RALSL/70-140
D6YB57_THEBD/245-315
E6UTK5_CLOTL/7-75
G2F8I7_ECOLX/53-123
F7QFT6_9BRAD/482-552
Q4US28_XANC8/28-96
G9EYD9_CLOSG/6-74
G7QSM2_MYCBO/295-365
A9YDG2_LISMN/17-87
F4CNV3_PSEUX/25-97
F5ZDW1_ALTSS/30-98
A4FLE7_SACEN/44-114
Q182X5_CLOD6/42-112
D1ABH4_THECD/29-97
D7IZU6_9BACE/17-84
G5VAQ4_ECOLX/16-89
F0PYK9_BACT0/1-67
G2SI69_RHOMR/26-94
D9SC36_GALCS/53-123
C6WI96_ACTMD/38-103
B7B5L6_9PORP/15-80
H8W564_MARHY/35-102
B2HUU6_ACIBC/57-127
F3JGE9_PSESX/382-452
A6VQD8_ACTSZ/14-82
F9LSP7_STAEP/6-75
F3SVX3_STAEP/6-75
E0GS46_ENTFL/135-205
D7JB77_9BACE/23-90
Q4ZPD4_PSEU2/25-93
B8I3X4_CLOCE/42-112
B8KU86_9GAMM/61-131
G7RA30_ECOC2/16-89
G0IDJ9_BACAM/6-73
G4DD42_9GAMM/20-93
B4UE78_ANASK/8-73
E3CVV4_9BACT/24-97
B0GKJ3_YERPE/53-123
Q024Q0_SOLUE/27-95
C5CUF5_VARPS/20-86
F1VXM9_9BURK/17-84
B0BR67_ACTPJ/385-455
H1J3K5_9FIRM/20-90
F3W3C6_SHIBO/53-123
H5SX79_LACLL/215-285
F2HK58_LACLV/215-285
D3F0U5_CONWI/22-85
A3TYZ2_9RHOB/26-94
F2F962_SOLSS/6-71
D8LMI4_ECTSI/2-59
B9MF09_ACIET/64-134
Q65N20_BACLD/13-81
Q730J5_BACC1/81-151
Q0SKI5_RHOSR/5-72
D3SDJ4_THISK/14-81
D5DL79_BACMD/37-106
C6DDF7_PECCP/94-164
C3RCM5_9BACE/10-76
F4XCX8_9FIRM/24-93
Q67K31_SYMTH/22-95
A3RW08_RALSL/8-84
D2BDP2_STRRD/12-80
H5T825_9ALTE/25-93
H5Q1L8_ECOLX/25-92
E1VUD9_ARTAR/27-96
D0ZSY9_SALT1/25-92
A8V1N9_9AQUI/46-115
A3HUA4_9BACT/11-79
H8BR99_CAMJU/385-455
E2T3M8_9RALS/44-113
F7KSU4_9FIRM/138-208
B1ZXK0_OPITP/15-82
F7KQ40_9FIRM/27-95
A6GH26_9DELT/49-117
G4JXC7_9RHIZ/440-510
Q62NQ6_BACLD/21-89
E3HU59_ACHXA/15-81
A1TEH9_MYCVP/8-73
G5FBF2_9CLOT/36-109
C2TEW8_BACCE/1-67
C3I097_BACTU/19-86
Q3EQS5_BACTI/1-69
F0SA72_PEDSD/25-92
G2KCN4_LISMN/24-93
F0QKQ3_ACIBD/57-127
H3TLK9_PSEAE/49-117
A5HXT9_CLOBH/23-94
G3IUJ0_9GAMM/13-79
G0CNY2_CORUL/16-83
SIGS_STAA2/6-75
F2H3B8_BACTU/23-86
F0HC54_9FIRM/16-84
Q0RP09_FRAAA/66-132
D4J9F4_9FIRM/64-134
D0JFB0_YERPD/378-448
E6PF43_9ZZZZ/24-92
F0Z2G4_9CLOT/11-78
F7TZ13_BRELA/44-112
E3GKT6_EUBLK/24-94
A1RMI2_SHESW/382-452
Q24P36_DESHY/62-139
F0HP20_9ACTN/14-80
H7C819_BRAJA/485-555
A8T6Z2_9VIBR/31-99
E1PNU1_CAMJM/28-100
F7M939_9BACE/24-91
C5CSY5_VARPS/13-80
Q1ISX0_KORVE/25-93
C6AC15_BARGA/53-123
Q1BH38_BURCA/26-93
I0S0U2_MYCXE/9-75
G8TLD8_NIAKG/9-77
A5XG11_BURML/57-123
E5R836_STAAG/26-96
E4C7I0_PROAA/278-348
Q82VK3_NITEU/17-83
E4RHN7_PSEPB/15-82
E6T6D2_SHEB6/16-89
Q085B8_SHEFN/24-93
H1YAI4_9SPHI/49-114
F8JCE5_HYPSM/11-79
Q638V8_BACCZ/6-73
C7BNT1_PHOAA/20-93
C7D7Q9_9RHOB/45-115
Q3A5E9_PELCD/18-91
D1PH15_9BACT/10-77
E7RGJ4_9BACL/4-72
F4FAY3_VERMA/22-94
B1QJI6_CLOBO/54-124
F8WZ13_9PORP/43-111
Q8KEN8_CHLTE/23-90
D0TS92_9BACE/31-96
B3IFE3_ECOLX/379-449
D7BUE1_STRBB/26-85
G6S096_STRPN/135-205
Q3MDW4_ANAVT/144-214
H6N4L6_GORPV/11-79
A3KJB2_STRAM/56-125
C9PX10_9BACT/36-103
F0S5D6_PEDSD/26-94
B4BKM7_9BACI/19-85
H1NA05_9PLAN/46-115
B8G577_CHLAD/78-148
E6RJ32_PSEU9/379-449
F9XX95_CAMFE/23-95
G8RU09_MYCRN/14-82
C6XZ68_PEDHD/29-90
F7RYU5_9GAMM/48-117
C2R8D9_BACCE/19-86
Q48N19_PSE14/45-114
F7PSN4_9BACT/26-96
E3DZB1_BACA1/55-125
D4VNE4_9BACE/16-82
D0LSN0_HALO1/12-81
F7T0U0_ALCXX/7-73
H5UD59_9ACTO/41-109
F7LMZ3_9BACE/9-77
Q8G8J5_ECOLX/41-111
E1JCS6_ECOLX/106-176
B4EHD8_BURCJ/275-345
G0GSN4_KLEPN/94-164
H0B157_STAAU/26-96
H5SKQ4_9ZZZZ/25-102
G6Z967_VIBCL/25-93
B9E6V2_MACCJ/133-203
D3FXZ2_BACPE/11-79
Q64QA3_BACFR/32-99
F0SWI8_SYNGF/20-90
G0JM09_9GAMM/28-96
B0ST12_LEPBP/25-93
D2EYT6_9BACE/24-92
C3LFN9_BACAC/8-76
A9K714_BURML/14-80
RPOD_HELPY/436-506
C2S2Z6_BACCE/25-93
A9DVL5_9RHOB/45-115
A2TSI5_9FLAO/26-94
Q5PB07_ANAMM/399-469
F3D6T9_PROAA/66-133
D6AT33_STRFL/282-352
E6VH20_RHOPX/41-109
B1GD70_BACAN/14-85
H1MXP2_9PLAN/42-110
Q1CZI0_MYXXD/15-82
F3LSD7_9BURK/60-128
A0PTU5_MYCUA/9-80
Q2P5C3_XANOM/31-96
D3F5I0_CONWI/10-78
H4UT00_ECOLX/16-83
E9W2R0_ECOLX/25-92
Q4MPQ5_BACCE/50-117
Q8XV48_RALSO/8-84
Q3IYD3_RHOS4/18-85
E4N6I2_KITSK/24-91
E4MX68_THEHA/311-381
D5Z4T3_MYCTU/29-96
F4B2Y3_KROS4/23-91
G5N2J0_SALET/381-451
F8UHW4_9ZZZZ/2-57
C2G4T3_9SPHI/11-79
H8KXK1_SOLCM/29-96
C1AJ51_MYCBT/39-107
B8JB68_ANAD2/52-122
D0LAC0_GORB4/65-134
A7ZE90_CAMC1/382-452
Q7BW07_ECOLX/70-140
E8H568_ECO57/25-92
B1ESL1_BACAN/19-85
H1YND9_9GAMM/56-126
B7GJ50_ANOFW/43-113
F8JN62_STREN/77-147
F2ASS3_RHOBT/1-56
A2WH75_9BURK/40-108
G7CNA0_MYCTH/28-94
C3CI17_BACTU/25-93
E2VMA6_MYCTU/58-124
Q32CI9_SHIDS/94-164
F5SYG8_9GAMM/9-75
D2EZY5_9BACE/21-88
A4AD60_9GAMM/24-98
B3DXC7_METI4/67-135
E4VAR5_BIFBI/266-336
D7VQN4_9SPHI/27-95
I0TRF1_STAAU/6-75
A0YH48_9GAMM/35-105
D9VUW4_9ACTO/81-155
C8WM21_EGGLE/10-79
F4A2F7_MAHA5/22-90
C2N0W6_BACCE/1-48
D6K3V3_9ACTO/29-97
G2HMS3_9PROT/1-68
E1IJ71_ECOLX/16-83
G9YUN4_9FIRM/9-79
C9VT56_BRUAO/438-508
A1R7Z7_ARTAT/75-142
A4NLV4_HAEIF/52-122
Q4KBG5_PSEF5/15-83
G2UHN0_PSEAI/276-342
A3KB40_9RHOB/71-140
A2TYA2_9FLAO/13-81
E5C9E0_9BACE/30-98
Q8R9P6_THETN/56-123
A4BY85_9FLAO/24-92
D5DMM0_BACMD/144-214
E5CAE9_9BACE/23-90
F8H962_PSEUT/383-453
B5C0R9_SALET/381-451
Q2LIZ7_9PSED/26-94
F9ZCN7_ODOSD/21-89
F9Z2T9_ODOSD/34-99
F5TDW4_9FIRM/7-64
E2VJ66_MYCTU/29-96
E8RWK5_MICSL/6-74
G2Z1S6_FLABF/26-96
G5I9N0_9CLOT/12-80
D4MKX6_9FIRM/68-138
G0G1F6_AMYMD/1-61
O05767_MYCSM/40-107
A3HXJ3_9BACT/21-89
H6NAI3_9BACL/21-93
C2MX58_BACCE/19-85
E7GWA6_STRAP/136-206
E6C7M5_PROAA/83-153
B9E5I5_CLOK1/64-134
Q6HUI3_BACAN/72-142
G4J0A9_9PSEU/55-128
E4MRX6_CAPOC/23-91
Q7WHE0_BORBR/51-118
D9VMS3_9ACTO/1-62
D5NZD7_CORAM/25-92
F3ZTP2_9BACE/15-83
F7LHY6_BACOV/10-77
A6P0K4_9FIRM/41-111
E1P375_NEILA/53-123
E4BQ68_PROAA/83-153
A7VJ04_9CLOT/51-120
B3Q1M8_RHIE6/10-76
Q7M846_WOLSU/385-455
A9N3V0_SALPB/14-82
G4NXT6_BACPN/6-74
D1W3G5_9BACT/25-92
Q9JYK7_NEIMB/403-473
D9XTJ9_9ACTO/69-136
A7FXJ4_CLOB1/128-198
E6FYU0_ENTFL/135-205
E4NEE2_KITSK/11-81
F4CC61_SPHS2/22-90
A3NER3_BURP6/14-87
A1ZD64_9BACT/21-89
E4HAW2_PROAA/64-133
C8VXK2_DESAS/12-78
I0HUI5_RUBGE/84-154
C2YEF2_BACCE/42-112
I0W8P6_9NOCA/26-99
E1Z0C7_9BACE/29-97
C4F5B1_HAEIF/52-122
F6DVN2_SINMK/11-78
C3JXP4_PSEFS/24-91
G6X4Q9_MYCAB/234-304
E6QFN1_9ZZZZ/27-95
C7XER4_9PORP/54-124
C9LHR9_9BACT/54-124
A6CA75_9PLAN/18-88
Q73FB3_BACC1/36-106
A1ZP06_9BACT/54-124
A8ML95_ALKOO/21-88
C3QVC7_9BACE/11-77
B6YYE6_9RHOB/1-60
B9DKW7_STACT/30-100
Q117X0_TRIEI/105-175
B6I0X0_ECOSE/16-89
C6Z6T6_9BACE/1-64
C0PVY4_SALPC/25-92
A6DY25_9RHOB/15-83
D5Z9E0_MYCTU/39-107
A3VI20_9RHOB/25-94
A6M084_CLOB8/20-90
D5CMW3_SIDLE/24-97
B0C599_ACAM1/87-157
Q2LKX8_9MOLU/23-93
B8C8Z6_THAPS/79-160
F2LE03_BURGS/10-77
E5CEX9_9BACE/25-93
H1TWV8_9BACT/64-137
B9IX16_BACCQ/1-67
C3HF42_BACTU/10-77
Q5WH25_BACSK/37-106
B9IPY1_POPTR/270-340
B3YSI3_BACCE/17-84
P77841_CHLAU/77-147
H8MRD8_CORCM/48-118
G6GSK3_9CHRO/65-135
E8S6K1_MICSL/30-98
H7EM74_9SPIO/389-459
B0NVL9_BACSE/12-78
A4ATJ6_MARSH/54-124
Q3K3C0_STRA1/14-77
H7UEQ3_CAMCO/20-92
D4S0C8_9FIRM/137-207
D9V3R8_9ACTO/26-99
H2FXS8_OCESG/18-91
A3TPF5_9MICO/8-74
H5NFJ0_ECOLX/53-123
H3MKR4_KLEOX/15-82
Q6HER1_BACHK/72-142
A3F488_BACSU/8-76
E3IQL4_DESVR/114-185
G0C9B8_XANCA/60-130
E8WF32_STRFA/38-104
I1DRN5_9PROT/23-94
F4UQQ4_ECOLX/16-89
E4KLT8_9LACT/143-213
H0SA61_9BRAD/38-106
A9III5_BORPD/56-124
D8IL75_LACSC/139-209
F5VBE4_9LACO/139-209
H1FET4_ECOLX/94-164
A3WUL2_9BRAD/26-96
D9XS94_9ACTO/20-90
D9WYK0_STRVR/21-90
B6AZK2_9RHOB/426-496
D5X989_THEPJ/42-112
Q7NJR8_GLOVI/37-105
B5REG9_SALG2/381-451
F9DPI9_9BACL/58-128
F5XWB8_RAMTT/10-76
D6E2Y0_9FIRM/23-90
C2RJD3_BACCE/19-85
B0UCP9_METS4/45-115
D5N2K6_BACPN/23-90
I0V263_9PSEU/29-96
D1JJG1_9BACE/27-92
A7V7N4_BACUN/27-93
C2VWE8_BACCE/26-97
F2H4X4_BACTU/8-76
C0E2Q6_9CORY/158-228
D8H0D5_BACAI/23-86
C5TPG7_NEIFL/411-481
C3G769_BACTU/72-142
A4F5D2_SORCE/42-110
F0C0E3_9XANT/40-110
G8R5H3_OWEHD/29-97
D0G7Y1_PSEVI/74-140
B1Y6J1_LEPCP/519-589
C6IFN9_9BACE/31-101
A5V2B7_SPHWW/57-127
E4AL91_PROAA/32-100
E2MA88_PSEUB/382-452
D4H6C4_DENA2/21-93
C4IN06_CLOBU/1-36
E5UXT8_9BACE/21-91
C6JLT1_FUSVA/25-94
H7XT01_CAMJU/385-455
G6HAZ6_9ACTO/24-88
F7NM25_9FIRM/39-109
C3HH21_BACTU/25-93
C7VPZ0_ENTFL/18-86
RPSX_BACTK/42-112
G4K7V9_9RHIZ/39-103
H5TH62_9ACTO/26-99
C0Y853_BURPE/117-187
H8AIK8_CAMJU/385-455
E8M1Z6_9VIBR/92-162
G8NR08_GRAMM/45-113
E5UXW3_9BACE/12-81
F8FVL7_PSEPU/10-77
C2C543_VIBCL/53-123
A9BEK2_PROM4/69-139
A8FEP5_BACP2/8-76
A6LJ19_THEM4/29-100
C0Z9P5_BREBN/22-90
B0RY41_XANCB/28-96
E9UTZ8_9ACTO/33-100
Q1VR43_9FLAO/24-91
F5TDR4_9FIRM/32-102
Q56852_YEREN/95-165
A3XXM3_9VIBR/87-157
F7SCK0_LACJH/25-94
H7UDJ2_CAMCO/384-454
C6W190_DYAFD/27-95
Q9A4W8_CAUCR/25-91
D2AR98_STRRD/8-77
B1ILP7_CLOBK/23-93
G0JWW2_STEMA/50-118
H8JFJ0_MYCIT/31-99
B7IK74_BACC2/34-104
C3EG74_BACTK/14-84
A2RZV2_BURM9/13-81
F3CQK1_PROAA/64-133
A3SHJ3_9RHOB/7-74
F0H2L2_9FIRM/380-450
E4M007_9CLOT/10-73
A9AN95_BURM1/569-639
A3I9E6_9BACI/34-104
H0JWG8_9NOCA/21-89
E9TH62_ECOLX/379-449
A1AK82_PELPD/49-119
B2A477_NATTJ/26-94
D5C3M3_NITHN/344-414
Q7V3U4_PROMM/114-184
F0F6T9_9BACT/18-85
D5C135_NITHN/75-145
F6F734_CHLPS/321-391
H0BW60_9BURK/32-100
H1N8B2_9PLAN/13-81
C3A2Y2_BACMY/23-93
I0W5H5_9FLAO/17-85
C7HF99_CLOTM/33-106
D0TKR1_9BACE/12-77
H1HPL5_9BACT/22-89
D5S3Z4_CLODI/36-103
B1YM24_EXIS2/24-93
G4L2L6_TETHN/135-205
D0YYF5_LISDA/43-113
B6RYR2_LISMN/21-91
D9TJV1_CALOO/6-71
Q57C32_BRUAB/438-508
Q09AA4_STIAD/12-80
Q3B573_PELLD/35-101
D7FPX0_ECTSI/218-292
D7B578_NOCDD/21-88
Q095H7_STIAD/124-194
E2UDF4_MYCTU/18-87
B8HUR3_CYAP4/36-107
Q8KUI1_ACTPA/115-185
G2EJ56_CORGT/26-97
F3GHT4_PSESJ/54-124
G8TLN3_NIAKG/26-94
A0M0B7_GRAFK/9-76
Q3QZA0_XYLFA/388-458
E6VH68_RHOPX/53-123
Q6HC12_BACHK/21-89
E2NFY4_9BACE/1-37
G7U4W8_PROAA/32-100
Q87FI9_VIBPA/10-77
C2H527_ENTFL/135-205
Q7V9H0_PROMA/109-179
G4DMF1_9GAMM/103-173
A0QKG0_MYCA1/22-92
G0G5H0_AMYMD/17-82
E4CNG5_PROAA/32-100
C2Y085_BACCE/10-76
H0U8N5_BRELA/34-102
G0E2X7_ENTAK/380-450
G5UBU8_ECOLX/94-161
G2KFY6_LISMN/27-97
A6GAU3_9DELT/46-113
D5LUM0_9ESCH/1-60
F9Z5N7_ODOSD/27-93
F7M9T0_9BACE/20-88
H3Z0W7_STAAU/35-105
A9DXZ9_9FLAO/25-95
G9YVA1_9FIRM/22-90
C6IPD8_9BACE/9-74
H2H107_CORDP/96-166
F7LT25_9BACE/16-84
I1D7H1_9PSEU/53-121
D1JRG5_9BACE/12-79
D7GP28_9FIRM/22-91
D3SBU7_THISK/25-93
Q73G96_WOLPM/53-123
G6B9W4_CLODI/155-225
F8Z8A7_VIBCL/10-77
D4VPF4_9BACE/25-93
D4W4W5_9FIRM/25-95
Q67L47_SYMTH/24-96
E2XVT5_PSEFL/18-85
Q1BWE6_BURCA/48-115
G2K4R6_LISMN/34-104
Q5LG22_BACFN/9-77
Q60158_MYCBO/295-365
H5B520_ECOLX/25-97
C9YG02_9BURK/284-354
E6LAQ1_CAMUP/420-490
H5W9A7_RALSL/140-210
I0I4B0_9CHLR/40-106
C4G1Y3_ABIDE/50-118
E5W2W5_9BACI/43-113
C7UM35_ENTFL/19-91
C7N769_SLAHD/10-78
C4TQI8_YERKR/27-96
F3Z4S7_9ACTO/125-194
A3PVF7_MYCSJ/12-77
E1HE81_MYCTU/5-70
C0ZB18_BREBN/17-89
D9VMH0_9ACTO/46-113
B5HV29_9ACTO/15-82
H5F6T3_ECOLX/53-123
B8FZU8_DESHD/7-74
B5HKY0_9ACTO/100-170
G0FIV1_AMYMD/14-82
F7SGY3_LACJH/139-209
Q2S1V5_SALRD/20-87
D5BI34_ZUNPS/1-53
E2W467_MYCTU/10-76
G4CZ10_9ACTO/42-109
Q0AVE0_SYNWW/22-90
C3B897_BACMY/44-114
H5TLI7_9ACTO/42-112
B3J439_BACAN/23-95
A1EPV8_VIBCL/95-165
A6WSF6_SHEB8/32-100
D9QVN6_ACEAZ/67-137
C3L698_BACAC/22-101
Q5WLS9_BACSK/40-110
D4WT58_BACOV/23-90
G8LXE0_CLOCD/8-74
Q6XZ80_STAAU/35-105
C2YXN3_BACCE/15-86
F4GZJ0_CELFA/12-81
E4GGE4_PROAA/83-153
G0K279_STEMA/30-98
H1PLQ2_9FIRM/163-233
F1WB42_MORCA/136-206
Q1NAR2_9SPHN/13-78
F9NAN0_9ACTO/83-153
D9XTL0_9ACTO/15-82
B5I781_9ACTO/30-98
Q4K9A6_PSEF5/1-67
B2TD33_BURPP/31-100
F7MGX8_9FUSO/83-159
H1N5W2_9PLAN/46-118
F7ZVH6_CLOAT/24-96
H6NBR0_9BACL/24-92
E8H161_SALMO/53-123
H6PA52_STRIC/135-205
D5BPQ5_PUNMI/58-128
H3P233_LACPN/34-104
D1QVI6_9BACT/27-97
Q9X5V5_RHILV/39-105
D7JBG7_9BACE/22-89
E5BVS7_9FUSO/15-91
C9YV95_STRSW/20-89
E1PI82_ECOAB/53-123
G0IXP3_CYCMS/26-94
G4HGA9_9BACL/24-92
D1JZV2_9BACE/30-97
I0PI87_MYCAB/7-72
I0PKQ5_MYCAB/11-75
Q316G2_DESDG/39-112
D3Q000_STANL/47-116
A9ECE2_9RHOB/437-507
C6RUY8_VIBCL/391-461
E6Q3M1_9ZZZZ/20-92
Q62MV5_BURMA/246-316
A6C3H6_9PLAN/24-91
E0FF58_ACTPL/25-92
G6VYW7_STRPN/135-205
B1W3T1_STRGG/26-101
Q64PG9_BACFR/25-93
B1RWP8_UREPR/197-267
C6XQ84_HIRBI/10-76
H1PNL3_9FUSO/32-91
Q7PA68_RICSI/385-455
B9LBU4_CHLSY/22-91
B2DKL1_STRPN/135-205
F3ND32_9ACTO/34-100
E8LUT1_9VIBR/36-103
F6CAQ8_LACKZ/137-207
C2ZUL6_BACCE/59-129
E5YVQ3_9BACL/36-105
H1IDF2_9FIRM/39-108
Q3APD6_CHLCH/56-121
C2XLB2_BACCE/25-84
Q89EB7_BRAJA/12-80
D1JJT3_9BACE/10-76
C8W713_ATOPD/221-291
F4E5Q6_BACAM/27-100
A3DCG2_CLOTH/61-133
G8FF52_CAMJU/385-455
E5AHS1_CHLP1/28-101
D6XV86_BACIE/32-102
C9R512_AGGAD/382-452
C4KPI9_BURPE/76-146
Q7AP79_LISMO/34-104
D8I159_AMYMU/15-84
H0U0Z0_WOLPI/11-77
D6CZ66_9BACE/23-90
D1CFG7_THET1/19-86
E8EMB9_SALMO/6-79
E6UQ04_CLOTL/15-90
D3Q6J5_STANL/19-88
I0U873_BACTR/10-76
E2TUW2_MYCTU/29-98
C0DVT9_EIKCO/52-122
D8HJS2_AMYMU/29-95
D8NB99_RALSL/56-130
F2AYG9_RHOBT/13-81
C8KSV0_STAAU/135-205
E0DMT6_9RHIZ/53-123
C1AUM1_RHOOB/12-81
Q081A1_SHEFN/61-130
B5GQD4_STRCL/138-208
B7K899_CYAP7/64-134
B5FRD1_SALDC/25-92
E6RPH2_PSEU9/12-85
E1KSU7_9BACT/42-111
C3CY33_BACTU/21-88
D5BIV9_ZUNPS/24-92
Q82VA5_NITEU/3-71
A6X705_OCHA4/11-78
C2DGD9_ENTFL/19-91
F9UHZ3_9GAMM/8-47
H8N7Q0_RICPO/53-123
H8EC79_CLOTM/29-107
A3KSY1_PSEAI/8-76
F8ENS4_RUNSL/9-77
G8X1A0_STREN/19-84
E3J157_FRASU/191-261
Q6ACN6_LEIXX/45-113
B9XLL1_9BACT/17-86
E8S691_MICSL/31-99
D6U2M1_9CHLR/24-92
Q53281_SYNSP/1-48
F7MXS1_ECOLX/16-89
D9WDX7_9ACTO/42-112
H0IFT8_9MYCO/10-76
B1VYU0_STRGG/48-121
D3RK74_KLEVT/25-92
Q8GQG9_STAEP/6-75
B1C154_9FIRM/21-90
F7JYW9_9FIRM/70-140
A6WAQ4_KINRD/37-108
A6LCM4_PARD8/72-140
F1XVE4_ECO57/94-164
A7IBX8_XANP2/7-75
F2N803_CORGP/36-106
A4BCI5_9GAMM/108-178
E4IY58_ENTFC/136-206
D2NWK0_LISM1/27-97
D2Q0Q1_KRIFD/14-82
I0L4T8_9ACTO/15-83
A5ZI66_9BACE/54-124
D0RRR0_9PROT/379-449
Q9ZNX9_ARATH/283-356
Q2JS52_SYNJA/172-242
C3ERC5_BACTK/21-93
F6CMB6_DESK7/36-106
D0TXM4_9BACE/20-88
Q2L0R0_BORA1/8-76
Q7VZA2_BORPE/8-80
B8ZRM6_MYCLB/28-95
D3EKF9_GEOS4/23-91
F2RG67_STRVP/27-95
E8YTZ6_9BURK/25-94
B5ZZP3_RHILW/13-80
D9X199_STRVR/13-85
H5T2F1_MELPD/18-88
E6TUD3_BACCJ/24-91
G4EB17_9BACL/21-89
E8T0X1_GEOS2/62-132
C5T2I9_ACIDE/70-138
A9FYG2_SORC5/41-109
G6E426_9GAMM/90-160
E2SQN8_9FIRM/15-83
A1K5Z2_AZOSB/25-93
Q04YM2_LEPBL/14-84
D5YE62_MYCTU/87-154
E0LXF5_9ENTR/379-449
Q89EY2_BRAJA/14-82
Q47K83_THEFY/28-95
B0T3U5_CAUSK/16-81
E4TM40_MARTH/9-77
A6LED6_PARD8/29-97
C0XUU5_9CORY/28-99
C2U2U2_BACCE/56-126
E8IDB7_ECOLX/379-449
F7U0U5_BRELA/36-105
E5WPU0_9BACI/7-75
I0YC48_9BURK/25-93
G8FDU2_CAMJU/20-92
G2L4X0_PSEAI/15-82
A4EDG1_9RHOB/426-496
A5I618_CLOBH/128-198
B0Q5P3_BACAN/8-76
A2CAQ7_PROM3/70-140
B1ZRE0_OPITP/24-93
D5ZZQ2_9ACTO/53-122
C0BFN9_9BACT/14-82
E3IUL1_FRASU/20-86
F8C6Q4_MYXFH/6-74
A6DF69_9BACT/28-96
D6L9S1_9FUSO/22-91
H5X392_9PSEU/18-86
B7AE14_9BACE/28-94
E1WL39_BACF6/26-93
O53590_MYCTU/39-107
B1HWU8_LYSSC/7-76
Q6RHZ7_STRAM/50-123
F8CJ06_MYXFH/24-92
F9DCV6_9BACT/57-127
F0HKD3_9ACTN/12-81
H5V6R3_ESCHE/25-92
F7P1W7_MYCPA/303-370
H5RP03_9NOCA/57-125
F8A5N7_CELGA/32-99
A6A6B5_VIBCL/95-165
A5L341_9GAMM/87-157
B0MHI7_9FIRM/14-86
B7BE39_9PORP/26-94
G0GD49_9SPIO/11-79
D4Q168_LISMN/34-104
F4TJ33_ECOLX/379-449
E4HTA1_PROAA/277-347
F0YZB6_9CLOT/7-75
H5PKX8_ECOLX/16-89
F0Z2J2_9CLOT/23-90
F9N3P1_9FIRM/178-248
A9YDF1_LISMN/21-90
G6HE94_9ACTO/8-75
C6Z4A7_9BACE/22-92
F7V5C4_CLOSS/29-98
A5XS53_BURML/76-146
F0V1I2_MYCS3/240-310
C9AK03_ENTFC/20-90
D7VS36_9SPHI/54-124
Q82VJ6_NITEU/18-84
C0PCY3_MAIZE/335-401
I0HF57_ACTMI/27-100
F7NVD4_9GAMM/17-90
B5CTW9_9BACE/11-81
G4HAE5_9BACL/4-71
A7H8N8_ANADF/8-75
E1C9M6_PHYPA/340-410
G5I3K4_9CLOT/149-219
A5KKA8_9FIRM/27-97
F7TSF7_BRELA/74-144
C0QRZ3_PERMH/343-413
D7Y5T8_ECOLX/106-176
B1HMT8_LYSSC/23-90
P94906_MICAE/143-213
B5Z9M1_HELPG/447-517
H1X8S0_LACCO/144-214
E2ZMD0_9FIRM/11-80
C7IPI1_THEET/24-97
B2H2Y6_BURPE/246-316
C8KMT3_STAAU/35-105
A6L3G5_BACV8/23-91
Q14F25_ECOLX/6-79
D9XFW1_STRVR/5-75
Q5LPU3_SILPO/36-105
E5YR12_9BACL/57-125
G2EBF1_9FLAO/21-89
A3J119_9FLAO/9-77
E9SMM3_CLOSY/31-96
Q98RZ3_GUITH/192-262
D9TAT2_MICAI/102-172
H0KMK1_BIFAN/22-90
H0PED4_9SYNC/193-263
H4JGM0_ECOLX/16-83
Q7URW1_RHOBA/3-76
D9XJS1_9ACTO/36-102
Q7N0B4_PHOLL/380-450
D0LGP0_HALO1/23-94
F3GCP6_PSESJ/13-82
RPSC_MYCTU/29-96
F9DFL5_9BACT/9-75
C4Z4Y6_EUBE2/201-271
B2A5I7_NATTJ/54-114
F2HQY2_BRUMM/68-138
I1QGT9_ORYGL/337-407
B8E041_DICTD/53-121
E2TCL1_MYCTU/295-365
B9XIL6_9BACT/25-93
H1MYN8_9PLAN/49-118
Q02AB6_SOLUE/324-394
D6V7V5_9BRAD/25-93
B8DYM6_DICTD/7-72
E4L9V0_9FIRM/164-234
E1WR73_BACF6/54-124
G8XE53_STREN/11-81
C2Q4U5_BACCE/19-85
G2NM30_9ACTO/103-173
C7MG03_BRAFD/26-90
B7J6A8_ACIF2/61-131
C5TAA3_ACIDE/47-115
G6HZK6_9FIRM/63-133
B2TLW8_CLOBB/13-86
G5FTD0_9PSED/8-76
A0RE46_BACAH/6-72
Q81E80_BACCR/25-93
I0JP23_HALHO/149-219
C2TIX2_BACCE/23-90
H1YE77_9SPHI/24-92
A4ARV9_MARSH/10-78
Q8GB26_GLOVO/1-70
A3TPZ9_9MICO/12-80
A4C6B7_9GAMM/4-77
H4WTT6_ECOLX/25-92
D3FRQ8_BACPE/23-90
A8AN44_CITK8/15-82
C2INJ4_VIBCL/95-165
D0H222_VIBCL/25-93
F2J080_POLGS/26-95
B0PCK2_9FIRM/6-74
C3IU67_BACTU/15-83
H7D809_9CLOT/36-106
C6CSK6_PAESJ/33-101
C0Y7I6_BURPE/16-88
B8EQL6_METSB/17-82
G6X2W1_MYCAB/53-120
C8ND61_9GAMM/57-127
F7ZPD4_CLOAT/54-124
A5WUD2_MYCTF/39-107
F7T8T5_ALCXX/21-83
E6V4I5_VARPE/17-84
C2MK24_BACCE/25-93
C2RXW2_BACCE/15-78
F9RSM6_9VIBR/88-158
A7YDC4_VIBVU/158-202
D5UEA3_CELFN/12-80
G5XLN3_ECOLX/16-83
I0TJ54_STAAU/86-156
A1UP11_MYCSK/8-83
B7L2U0_METC4/32-98
F9C343_VIBCL/53-123
C4Z8K8_EUBR3/22-90
D4CA80_9CLOT/12-80
B4BT18_9BACI/36-106
Q1VVE0_9FLAO/54-124
I0UXT8_9PSEU/55-124
H0JYD0_9NOCA/1-68
H7V6U6_CAMCO/20-92
F7RVW3_9GAMM/24-93
A6LY65_CLOB8/24-94
D1BY04_XYLCX/2-65
F2LCA4_BURGS/9-77
D9US72_9ACTO/27-101
B5ZVJ3_RHILW/8-76
H4KM50_ECOLX/379-449
D4FMP1_STAEP/30-100
C9XV69_CROTZ/16-89
B1VB26_PHYAS/28-98
Q1D9Q8_MYXXD/45-120
A5N7V3_CLOK5/42-112
B1V0B8_CLOPF/14-85
D8D4W1_COMTE/28-97
H3WDB0_STAEP/135-205
D2Q2L0_KRIFD/28-95
F6AA65_PSEF1/25-93
G9U7G2_SALMO/53-123
I0H6W2_ACTMI/10-78
G2FL91_9FIRM/29-99
E2N3G3_CAPSP/54-124
I0E2T0_HELPX/431-501
D9SXX5_MICAI/80-151
F9A0V5_VIBCL/95-165
Q5F805_NEIG1/403-473
H1N971_9PLAN/72-143
A2PXT9_VIBCL/1-41
E2UCK9_MYCTU/112-182
G2I5L2_GLUXN/424-494
E5CHU0_9BACE/22-89
H1R9A4_SALMO/94-164
D6TNX4_9CHLR/83-153
B2KCU1_ELUMP/45-114
H0E0Y1_9ACTN/13-79
Q0SKK2_RHOSR/45-115
E7W614_SALMO/53-123
G6X1W2_MYCAB/22-92
Q24TR1_DESHY/5-71
C7PJR9_CHIPD/27-96
I0UHI1_BACLI/8-76
H0HKG2_9RHIZ/2-68
D8E4V4_ECOLX/379-449
H5U2K7_9ACTO/11-74
F6FVJ9_ISOV2/12-80
B1KXE2_CLOBM/21-89
I0GHE9_9BACT/20-88
F0Q8R9_ACIAP/15-81
F8CWY5_BACTR/62-132
F8JYR8_STREN/160-230
E8W7A5_STRFA/72-143
B3YP69_BACCE/23-86
C7QKH2_CATAD/14-84
C3Q5D3_9BACE/12-77
Q8PA28_XANCP/30-97
E7MJL6_STAAU/26-96
H0BNX0_9ACTO/63-130
H0PEX5_9SYNC/32-102
C3AQ38_BACMY/37-107
C2FU07_9SPHI/14-82
H0NNC2_BACCE/14-84
Q65RP3_MANSM/394-464
G2PD63_STRVO/37-113
E1SWK9_FERBD/376-446
F4FEX8_VERMA/71-142
D5AMT4_RHOCB/45-115
I1JYU9_SOYBN/20-91
D7WSI5_9BACI/7-76
A3K2L3_9RHOB/10-77
E6WZN7_NITSE/383-453
A8SPM5_9FIRM/9-76
B4RAD3_PHEZH/55-124
E2WD90_MYCTU/24-91
E7UPM5_ECOLX/16-89
C1B7Q9_RHOOB/32-100
A0RIR5_BACAH/140-210
A9VXT7_METEP/26-95
F4MPZ2_MYCML/211-281
F0SEZ5_PEDSD/33-100
D1RX89_SEROD/96-166
H5S0U5_9NOCA/9-75
I0KRC6_STEMA/36-105
C1MX85_MICPC/69-146
C0BBA6_9FIRM/138-208
C2HCT7_ENTFC/22-90
D0TKI6_9BACE/10-76
F7SWV6_ALCXX/25-92
C7AK77_ECOLX/1-66
H8N1G3_CORCM/12-78
C2P3Q0_BACCE/142-212
H5SNV2_9BACT/54-124
Q5L9L9_BACFN/25-94
H3MSN0_KLEOX/380-450
C6VV07_DYAFD/26-96
B5YUM0_ECO5E/53-123
E2XRH4_PSEFL/18-86
A9GFY1_SORC5/20-87
Q2GAY0_NOVAD/50-117
C1I6Y9_9CLOT/14-85
C6I5D4_9BACE/30-96
A9FL43_SORC5/18-91
A9AGY6_BURM1/119-189
F9YCS4_CHLTC/319-389
E5BNJ0_9FUSO/202-272
C9RIS2_FIBSS/47-114
D2PM83_KRIFD/10-75
I0WF72_9FLAO/11-78
D2N4T9_STAA5/26-96
D9XR98_9ACTO/16-84
A2TP24_9FLAO/39-109
C7MCF9_BRAFD/200-270
G8V792_PROAA/32-100
E8V3C9_TERSS/28-96
B3YLX0_SALET/381-451
A6A9Z5_VIBCL/32-101
D4UIG5_STAAU/35-105
B5GK93_9ACTO/15-85
D6M3L9_9ACTO/35-103
F2NIX3_DESAR/343-413
C6D8K4_PAESJ/10-78
Q5Z1F7_NOCFA/33-102
E8USD8_THEBF/55-125
SIGI_BACSU/36-107
E5UUE0_9BACE/22-92
G2BSK7_ECOLX/25-92
Q1IIA3_KORVE/1-60
B3ZX69_BACCE/47-117
Q2JRK5_SYNJA/128-198
C6I1K4_9BACE/26-93
A6LLY9_THEM4/3-75
A7AL13_9PORP/17-83
F3PGB0_9BACE/10-77
E7MDZ9_STAAU/135-205
C2UI20_BACCE/62-132
G2PR63_MURRD/54-124
C7HBH3_CLOTM/23-90
G2ZY49_9RALS/13-81
A8SXD1_9FIRM/24-92
H1SB40_9BURK/11-76
A3VZF6_9RHOB/15-82
A7LUV5_BACOV/21-88
Q2IQQ1_ANADE/22-94
H3M9N7_KLEOX/94-164
E7BD75_9GAMM/307-368
Q57093_PHOPR/25-93
C2UA73_BACCE/1-50
E6H6D3_ENTFL/19-91
F9QSU8_9MYCO/4-73
E4Q886_CALH1/34-104
F8EVP2_ZYMMT/433-503
A3D9K5_SHEB5/26-99
F3ZRG1_9BACE/10-77
B2GLU8_KOCRD/36-103
C5F0I1_9HELI/19-90
G5H8A1_9BACT/29-97
A6G3C3_9DELT/26-95
Q0T1T2_SHIF8/25-92
A6GZK5_FLAPJ/9-77
F0F3C0_9BACT/10-77
D8S3G8_SELML/92-163
A6UD30_SINMW/9-76
F5ISQ8_9PORP/29-97
F1ZSH2_THEET/24-97
A4BRY8_9GAMM/26-94
C3PY90_9BACE/28-96
G6BKW3_CLODI/27-95
D9QAW0_CORP2/96-166
A5N4B6_CLOK5/7-75
H3UMH0_STAEP/6-75
B2SRR1_XANOP/30-99
G4R0M7_CORPS/28-95
C7V2R7_ENTFL/19-91
A3UXL5_VIBSP/53-123
G5MPI9_SALET/53-123
E5YKT5_9ENTR/92-162
F6AY72_DELSC/15-82
G4JWR2_9RHIZ/14-79
A1V8Z4_BURMS/14-87
D9XA90_STRVR/106-176
A6DR25_9BACT/15-83
D9VL42_9ACTO/13-79
H9C8Y8_9LIST/28-98
H7DT33_9FIRM/162-232
H8IKP2_MYCIA/21-89
A6L1X8_BACV8/23-91
C2RWB5_BACCE/9-77
B7HX87_BACC7/12-75
H0TYK8_9BRAD/25-93
D1DBD6_NEIGO/56-126
Q63HS3_BURPS/13-81
E9TFX3_ECOLX/53-123
B0C0D7_ACAM1/30-98
B0MMT0_9FIRM/15-83
G2NTM2_STRVO/11-76
H1CUG4_CLOPF/14-85
D4FVR9_BACNA/36-107
E8V7W0_TERSS/16-81
B8G7G8_CHLAD/23-91
G0FL09_AMYMD/63-131
B9Z3A9_9NEIS/25-93
E6WT98_PSEUU/19-92
D5EH20_AMICL/15-82
C3DUY7_BACTS/16-93
F8K4S9_STREN/96-163
C3QL68_9BACE/25-90
A7HUA1_PARL1/65-134
A5ZJU9_9BACE/25-94
D7K4M1_9BACE/14-80
A0NNB6_9RHOB/52-122
E8R358_ISOPI/43-110
F7R0Q1_9LACO/10-81
G6EWZ4_LACDE/33-103
B3J3R9_BACAN/62-132
Q8R7T7_THETN/41-111
A5ET50_BRASB/32-99
H8F6A0_STRPY/135-205
D3PBD9_DEFDS/19-90
D9UGW5_9ACTO/29-97
H5X8W2_9PSEU/44-111
E6J7Y2_9ACTO/30-99
C4RPM4_9ACTO/100-170
B0U6I5_XYLFM/388-458
G2NUX8_STRVO/5-75
E4SB04_CALK2/13-85
H6L9Y6_SAPGL/35-102
F9JV54_STAAU/32-101
G4KQ06_OSCVS/41-111
A3WEA9_9SPHN/21-88
C6VSK7_DYAFD/28-94
B9RIL8_RICCO/269-340
G1XY35_9PROT/53-123
H2GFZ7_CORDP/16-81
F0H923_9BACT/10-77
G7Q636_9DELT/24-92
A6BYE7_YERPE/96-166
G8TAV3_NIAKG/25-93
B7ARI0_9FIRM/26-95
B0U3D2_XYLFM/29-97
E8XBE0_SALT4/426-496
B7DRR5_9BACL/42-112
Q2JWP6_SYNJA/74-145
D6D3Z2_9BACE/19-87
C2VIP0_BACCE/7-73
H0K584_9PSEU/17-85
C4RKS5_9ACTO/5-75
F7L8V3_BACOV/1-67
F0BTK9_9XANT/30-97
C1EMP3_BACC3/31-99
F8I9R0_SULAT/22-91
E5BR46_9FUSO/36-101
Q11P68_CYTH3/1-69
H4AAE7_STAAU/22-92
A0RR12_CAMFF/23-95
D0AEI2_ENTFC/136-206
Q2B9X0_9BACI/28-96
H1PY55_9FUSO/25-94
Q2GE94_NEOSM/365-434
H5S3V3_9NOCA/2-66
C6VYV8_DYAFD/19-80
C6Y1G9_PEDHD/27-95
C3I3Q0_BACTU/26-97
H4GEI4_STAAU/26-96
B8KFU8_9GAMM/42-110
A5CE65_ORITB/56-126
D8MY73_ERWBE/53-123
C9CTK9_9RHOB/10-77
F0I5Y6_STRSA/17-83
G7RB58_ECOC2/379-449
C3DI61_BACTS/23-95
F3G5A0_PSESJ/28-97
A4T4S7_MYCGI/35-103
D2PZC8_KRIFD/12-81
D1JLJ4_9BACE/12-77
B4WG00_9SYNE/87-157
A6CYF5_9VIBR/5-73
C6WHU9_ACTMD/9-76
E5VNT4_9FIRM/22-90
E5BDL3_9FUSO/43-113
F6AJS9_PSEF1/12-79
Q65JW8_BACLD/43-113
G0G4J8_AMYMD/35-102
D8I877_AMYMU/21-89
D4K8L6_9FIRM/6-74
G0UDE4_9LIST/2-44
E1HX31_ECOLX/379-449
Q7MHN1_VIBVY/25-93
F6IP66_9SPHN/27-94
B0AVT6_BACAN/62-132
H8K834_RICAC/53-123
H1Y7Z1_9SPHI/27-94
D7K251_9BACE/15-82
H8ELN9_CLOTM/61-133
F0C3Z4_9XANT/14-82
D9QUR2_ACEAZ/57-127
F0HTJ4_LACDL/140-210
E4S9L8_CALKI/33-103
G5FHZ5_9CLOT/14-86
G7L3V2_MEDTR/321-391
D7WDM6_9CORY/41-108
C2XQK2_BACCE/10-77
H4V4Y9_ECOLX/94-164
C8L850_STAAU/135-205
Q1LU27_BAUCH/54-124
I0U041_STAAU/135-205
D5XYP0_MYCTU/73-139
B3YUA6_BACCE/53-123
A8IFR6_AZOC5/456-526
Q13YQ0_BURXL/35-104
D7CCP9_STRBB/13-78
A3Y2U1_9VIBR/53-83
A9AU99_HERA2/158-228
C2FW50_9SPHI/18-86
C6XW61_PEDHD/23-90
F0SDC6_PEDSD/27-95
H6RWI6_BLASD/39-112
D4X3A1_BACOV/54-124
E4RDB9_PSEPB/1-67
D5A0H0_SPIPL/155-225
I0L4M9_9ACTO/26-94
F7JDG4_9FIRM/67-137
D1W571_9BACT/29-97
F4LFW2_BORPC/25-93
A5F5G7_VIBC3/25-93
I1D0U2_9PSEU/97-166
G5R5S0_SALSE/125-195
Q3S3D9_RHILE/53-123
C2S1R1_BACCE/26-95
B2IDS6_BEII9/451-521
A6EDR8_9SPHI/1-60
D6TBC6_9CHLR/39-106
D3DKE8_HYDTT/46-115
E6TSM9_BACCJ/7-74
G6I389_9FIRM/39-109
Q3SUW9_NITWN/1-55
C9Q6R0_9VIBR/25-93
F8A8A8_THEID/211-281
Q2B109_9BACI/27-94
G9Y3F6_HAFAL/376-446
C2YWN0_BACCE/142-212
B4WX76_9GAMM/397-467
RPOD_RICPR/386-456
F3H7B0_PSESX/15-81
B4UMN5_ANASK/9-77
A3UK55_9RHOB/44-113
F3ACF2_9FIRM/22-92
E6VTE9_DESAO/8-85
B4DC14_9BACT/246-316
B1ZC67_METPB/75-142
E1UTC9_BACAS/43-113
G0Q0Q7_STRGR/101-171
I0I996_9CHLR/55-124
A3DFD9_CLOTH/16-83
E8GHY6_SALMO/6-79
D3D4I9_9ACTO/9-78
A9ZB39_YERPE/16-89
E4PMW9_MARAH/23-90
E1DDG2_VIBPA/386-456
A7FQ73_CLOB1/23-94
H1WB17_9CYAN/101-171
F2PEY8_PHOMO/32-100
Q160W1_ROSDO/3-66
E3BCJ7_9MICO/317-387
I0S0P4_MYCXE/43-113
C3L722_BACAC/42-112
G0DXB4_PROAA/83-153
E7X591_SALMO/53-123
Q47F03_DECAR/8-74
H0FE01_9BURK/8-76
B5JI29_9BACT/29-98
G5QR29_SALRU/53-123
D3VLJ3_XENNA/25-92
E9X0G4_ECOLX/53-123
F0DNP8_9FIRM/7-75
C9LIU7_9BACT/15-86
A4YRC9_BRASO/18-83
E0MJ58_9RHOB/458-528
E4NC87_KITSK/11-79
A6DGX7_9BACT/28-99
A3L6Z3_PSEAI/8-76
A6GAP0_9DELT/30-98
Q57L61_SALCH/25-92
F5RGX2_9RHOO/7-73
F5YH35_TREPZ/125-195
G5SUL8_9BACT/16-84
Q8L246_SALTM/14-82
F9DNV6_9BACL/9-77
G0W0C0_PAEPO/22-94
D1NQF6_CLOTM/23-90
A1VRT9_POLNA/35-103
F2FPC9_SALDU/53-123
H5B0Q8_ECOLX/53-123
A0K800_BURCH/26-93
E2MU65_9CORY/287-357
Q1V6Y3_VIBAL/48-121
F6GHZ7_LACS5/23-91
C7H4W6_9FIRM/41-111
H5UEG8_9ACTO/31-99
G2NRF1_9ACTO/16-85
D7IK50_9BACE/10-77
D5ZZB2_9ACTO/35-105
H0FKI4_BACAM/140-210
D6EP53_STRLI/278-348
H8KPZ9_SOLCM/26-95
H7Y7E3_CAMJU/20-92
F9EZ00_9NEIS/11-80
A1JSP4_YERE8/16-89
F9P610_STRCV/49-119
F0J2H3_ACIMA/50-119
B3YYL6_BACCE/62-132
C3HWP4_BACTU/19-85
H1ICI6_9FIRM/29-99
C3ARF6_BACMY/22-90
F0FYI9_9BURK/8-81
I0K6C9_9BACT/30-96
I0I204_9CHLR/30-98
Q6D895_ERWCT/16-83
D7CHS6_STRBB/111-180
Q73C52_BACC1/10-77
G5H530_9BACT/9-76
C5NIE6_BURML/39-106
A7NMJ7_ROSCS/44-110
F8A1G0_CELGA/95-161
B9NP19_9RHOB/428-498
F4LWP1_TEPAE/28-97
Q1LH02_RALME/13-86
C6WS27_ACTMD/33-103
B0TK12_SHEHH/85-155
C9Y9G4_9BURK/95-164
Q6FD19_ACIAD/15-81
E5CH90_9BACE/29-96
D4U855_STAAU/6-75
C2YG78_BACCE/21-93
A1ZH86_9BACT/2-68
G4HNC4_9BACL/15-83
A1IQW4_NEIMA/56-126
D5B2U7_YERPZ/96-166
B3EFW7_CHLL2/66-136
C7X4N5_9PORP/23-91
F5L2U9_9FIRM/154-224
C7QM79_CYAP0/96-166
B0PFC0_9FIRM/128-198
E4LJK7_9FIRM/86-156
E7GDR2_9FIRM/25-99
D5UI49_CELFN/15-82
H1IBL8_9FIRM/14-81
D0PGV0_BRUSS/16-89
A4TK62_YERPP/16-89
F1ZNJ6_ECOLX/26-96
H7DLX4_9CLOT/35-103
F5T4Z3_9FIRM/152-222
G2CL45_ECOLX/6-79
B7DNE9_9BACL/54-124
B1EVB1_BACAN/15-86
E4MA13_9BACT/20-87
C4ZKA0_THASP/430-500
E4NGU3_KITSK/140-210
E2VDP5_MYCTU/24-97
A9G239_SORC5/32-102
F5XGE6_MICPN/18-86
H8KLV3_SOLCM/1-66
F1YEF0_9ACTO/12-77
G4FJA5_9SYNE/57-130
A4LMJ6_BURPE/10-77
A0K2P6_BURCH/21-86
C7R9V9_KANKD/54-124
Q13SZ2_BURXL/13-86
D4EQW4_ENTFL/18-86
E3HQ04_ACHXA/16-83
H7ETK4_PSEST/32-103
D9WSE9_9ACTO/16-63
F3NM62_9ACTO/16-84
G7LZA7_9CLOT/24-94
G6B9P7_CLODI/34-104
H4BIG4_STAAU/35-105
H4RZT5_ECOLX/94-164
B1RVB4_UREPR/197-267
Q7UBI5_SHIFL/379-449
E2XWI1_PSEFL/39-107
B0UFB6_METS4/71-138
H4VLY6_ECOLX/379-449
C0R0S1_BRAHW/35-104
Q6I5E7_ORYSJ/568-634
A9U7Y0_PHYPA/11-69
C7PNN2_CHIPD/40-108
A6EG52_9SPHI/29-96
B3C7G4_9BACE/12-78
B6ISF6_RHOCS/60-126
A3PLD6_RHOS1/434-504
G1ZAY5_ECOLX/26-96
I0QD60_STROR/135-205
H7P7K9_STRPN/135-205
C6Y1F4_PEDHD/38-104
A4MHL0_BURPE/7-74
B5HMZ7_9ACTO/10-78
E8VI05_BACST/38-108
D9XUW9_9ACTO/68-138
E8URJ2_THEBF/1-68
D3I3G2_9BACT/57-127
F2HZG9_BRUMM/16-89
Q9PKX9_CHLMU/25-98
I0U6G8_BACTR/32-103
Q310C1_DESDG/10-80
C2U3Q0_BACCE/15-86
D6ALI0_STRFL/8-74
B4WXU1_9GAMM/25-92
D4VGE0_9BACE/22-89
B6ZWP4_ECO57/25-92
H0IP59_MYCAB/4-73
D9X0F7_STRVR/250-319
C1B8E8_RHOOB/27-95
F5X9S9_PORGT/1-53
G0I483_CORPS/284-354
F3JJ21_PSESX/28-97
H4XNY8_ECOLX/25-92
H5VZM3_SALEN/25-92
B7JGH6_BACC0/12-75
A1JQY6_YERE8/378-448
D5WLB4_BURSC/30-98
Q8PNW7_XANAC/59-125
H8JA55_MYCIT/8-73
E5U011_ALCXX/37-104
Q2B666_9BACI/15-82
Q39BN6_BURS3/10-78
H1GVY8_9FLAO/12-80
C2GGT0_9CORY/26-97
C7Q0K2_CATAD/23-92
Q81KS7_BACAN/25-96
H8MM78_CORCM/15-83
Q017N3_OSTTA/281-351
A4ITQ5_GEOTN/34-105
H5REJ2_ECOLX/379-449
H1NQW1_9SPHI/27-95
F7X5S3_SINMM/11-78
E2WEV2_MYCTU/18-87
A7YD91_VIBVU/158-202
H7N7C5_STRPN/135-205
Q47SS4_THEFY/78-146
F9C454_VIBCL/95-165
H8KQ47_SOLCM/32-100
Q9K7Y4_BACHD/22-84
E6UI96_RUMA7/42-111
H1QK86_9ACTO/23-91
G9R1Z2_9FIRM/42-112
D4WH93_BACOV/31-99
B2HDZ0_MYCMM/43-113
F3K3T0_PSESZ/54-124
C6IIF1_9BACE/10-77
D4S5A2_9FIRM/31-104
H5S863_9NOCA/17-81
B2UM02_AKKM8/451-521
H8W8R7_MARHY/54-124
H5XN05_9PSEU/38-107
F5SB88_9BACL/36-106
D9T5C0_MICAI/11-79
F1YYE9_9STRE/135-205
B5HR05_9ACTO/31-107
F5L791_9BACI/34-104
B5N2M8_SALET/94-164
E5CMA5_STAHO/135-205
C0C397_9CLOT/137-207
B4D056_9BACT/19-83
A6LMX7_THEM4/7-80
E4MFN1_9BACT/67-144
Q5LTD6_SILPO/55-124
C0R3L9_WOLWR/10-77
B1X0P5_CYAA5/56-127
E4QKN9_METS6/14-87
E8Q7A3_BLOVB/55-125
H0FSE8_RHIML/12-78
B8LLW6_PICSI/358-428
Q7D5S2_MYCTU/43-113
I0KDJ1_9BACT/29-97
G6TA53_STRPN/135-205
H3PKE6_BRUAO/438-508
Q3SSZ0_NITWN/26-94
H8XCB0_BACAM/8-76
D4LEC3_RUMC1/21-91
Q5F5I1_NEIG1/11-79
H1AM56_9FIRM/9-77
B0MA33_9FIRM/27-97
E2S254_9CORY/47-114
E8E450_SALMO/94-164
D4SKP4_ENTFC/20-90
A1RI84_SHESW/28-95
D2QNG0_SPILD/10-78
B0N2H3_9FIRM/51-122
E9VDY4_ECOLX/53-123
F7ZY70_CLOAT/36-106
A4EM39_9RHOB/66-135
A6B476_VIBPA/10-77
D5T9U1_LEGP2/54-124
E8LDY5_9FIRM/42-112
H0L4Q9_SALMO/6-79
A7AH11_9PORP/8-86
E2U3B7_MYCTU/24-97
F8C710_MYXFH/26-94
C9YZE9_STRSW/83-153
D4LXY5_9FIRM/27-97
G0Q7H0_STRGR/35-104
F8HBU5_STRE5/6-81
B8L8F7_9GAMM/382-452
A5BHR4_VITVI/377-447
D2K2C6_9MYCO/51-118
D7IEV5_9BACE/14-83
C2W6E0_BACCE/41-112
C4HK59_YERPE/378-448
B5ELK8_ACIF5/61-131
Q8K811_STRP3/135-205
F0K6H6_CLOAE/24-95
Q2K5K0_RHIEC/10-78
E7UD65_ECOLX/94-164
C6VZP7_DYAFD/22-90
H0A5R7_9PROT/53-123
G9EU42_9GAMM/108-178
D6MBN7_9CLOT/8-75
G7J0X2_MEDTR/170-240
Q7U5C4_SYNPX/239-309
B0NAC0_EUBSP/36-104
C0CUP4_9CLOT/15-84
Q73AF1_BACC1/23-95
F8J9Z3_HYPSM/55-125
A6P1D6_9FIRM/59-129
D5Q0R0_CLODI/18-85
E3G2P4_ENTCS/16-89
A3ZZN5_9PLAN/30-103
F2AYT4_RHOBT/12-79
Q3SU77_NITWN/77-125
F0BQY1_9XANT/50-118
B9XKE2_9BACT/26-94
B4EW60_PROMH/384-454
H8K9B9_RICAC/386-456
I0AC10_SALET/25-92
D5QTN9_METTR/23-99
D3F3Y2_CONWI/35-108
E2TG41_MYCTU/58-124
D3FZE7_BACPE/39-108
F3G3B5_PSESJ/25-93
H1KHQ1_METEX/45-115
D7IM45_9BACE/21-89
G8TC54_NIAKG/8-76
C5EG67_9FIRM/24-95
D3SLV4_THEAH/335-405
E8N631_ANATU/175-245
E8N3E0_ANATU/282-352
G1WLD3_9ACTN/10-78
C8WWS8_ALIAD/21-89
Q8CZR5_YERPE/398-468
H1QKJ0_9ACTO/40-110
F6AX38_DELSC/16-89
D8NFG4_RALSL/27-97
RPOD_MYXXA/474-544
Q2BDM3_9BACI/18-82
Q2G460_NOVAD/28-105
H3SE15_9BACL/20-88
A4XI12_CALS8/40-110
D7CLK3_SYNLT/41-111
Q1ZNC4_PHOAS/25-93
A8E980_BURPE/76-146
F5YEK2_TREAZ/8-73
G5HSB3_9CLOT/174-244
B5SE82_RALSL/1-40
G9XSF8_DESHA/36-104
H8FNY2_RHOMO/36-105
C0CSP5_9FIRM/55-122
F8UHX1_9ZZZZ/28-97
D1VYX9_9BACT/30-95
D2T5Z8_ERWP6/16-89
Q5L7Z6_BACFN/7-75
Q1BK12_BURCA/28-96
E8FEH9_SALMO/381-451
C2GYB9_BIFLN/23-91
F2P7I4_PHOMO/28-97
C2R258_BACCE/36-106
C3PW08_9BACE/35-105
C6PWU0_9CLOT/23-92
B0THD2_HELMI/33-106
C3PVN8_9BACE/26-94
C4FM70_9AQUI/11-85
I1SEA3_MYCTU/18-87
D0TR41_9BACE/23-89
A3WPR3_9GAMM/25-93
B6W789_9FIRM/102-175
E0XZJ3_9PROT/65-134
A5ZKZ1_9BACE/21-88
Q15PE4_PSEA6/37-104
D3F003_CONWI/48-115
D3AMF0_9CLOT/33-103
G4HMZ6_9BACL/22-90
C3IU55_BACTU/19-86
E7BH81_NEIMW/11-79
C2RTD5_BACCE/59-129
H8HSD6_MYCTU/39-107
D8C578_ECOLX/16-89
F0H2V4_9FIRM/6-69
A1R0U1_ARTAT/10-77
Q5LII6_BACFN/12-77
F4LKV6_TREBD/15-81
H1W7L0_9CYAN/44-114
H4TBE8_ECOLX/94-164
C7X6H5_9PORP/26-93
Q8G8K6_CLODI/35-105
H4CJ02_STAAU/26-96
C8X7T4_NAKMY/15-84
F6EC09_SINMK/12-78
D8NL84_RALSL/25-93
A3TYG4_9RHOB/42-111
F0SLE3_PLABD/380-454
D1PWY7_9BACT/21-89
G0L2G4_ZOBGA/23-90
A7FEH4_YERP3/20-92
A0RNC8_CAMFF/387-457
C8XC28_NAKMY/48-116
C7RD98_ANAPD/370-440
B5HYH7_9ACTO/12-80
C3INE9_BACTU/42-112
G0JBR2_YERPE/96-166
C6UQX9_ECO5T/25-92
E0SDI8_DICD3/94-164
C6WHQ1_ACTMD/16-81
D4K0B2_9FIRM/13-81
C2W7F8_BACCE/25-93
B5HVI5_9ACTO/36-105
B2V3X3_CLOBA/54-124
Q893M5_CLOTE/21-89
A9YDE4_LISMN/21-91
Q8NRD2_CORGL/43-110
E6US10_CLOTL/36-106
H6RTE6_BLASD/47-122
H9ULX7_9SPIO/15-83
G9VNP2_SALMO/94-164
B2S154_BORHD/394-464
H7L8U9_STRPN/135-205
F0KWF3_YERE3/17-89
C2YKP6_BACCE/36-106
Q473V8_CUPPJ/7-77
E6U6I1_ETHHY/28-101
E2S4K1_9CORY/39-106
D5XR19_MYCTU/18-87
B7DM05_9BACL/22-90
Q9HXB4_PSEAE/15-81
F4KPT9_HALH1/13-80
Q11S84_CYTH3/14-82
G3ZAB5_AGGAC/12-80
D4YKK9_9MICO/240-310
D6AKK1_STRFL/38-106
Q0RAI5_ONCVE/53-123
B0QID5_BACAN/14-77
H1XQ16_9BACT/31-102
I0UXU8_9PSEU/98-167
E2UR07_MYCTU/8-73
B3CZI8_BURM1/11-79
H8IQU5_MYCIA/1-69
Q0HSD1_SHESR/385-455
A1IU83_CHLLI/1-47
Q2RKC7_MOOTA/24-97
D4GAS4_TREPC/376-446
D2QGU1_SPILD/25-93
C9ZFR6_STRSW/7-86
D6AFR4_STRFL/42-112
B0MDW8_9FIRM/31-101
F0HV30_LACDL/23-88
A6EIF3_9SPHI/24-91
F2H6X3_BACTU/142-212
H1GS79_9FLAO/34-102
F3M316_9BACL/63-133
B0UAQ4_METS4/72-139
H0NUN1_BACCE/23-95
Q8D302_WIGBR/21-94
Q8YAA8_LISMO/27-97
C7HAZ0_9FIRM/11-80
A6FDC1_9GAMM/375-445
D0THM7_9BACE/30-98
E6JZA2_PARDN/53-121
Q0TTP7_CLOP1/34-102
D7WSE5_9BACI/21-88
I0UDI9_BACLI/6-73
C3GWF9_BACTU/14-84
D8I424_AMYMU/23-90
F5YPM4_TREPZ/66-136
G0C992_XANCA/13-81
B9CP17_9ACTN/50-120
B3CCY1_9BACE/10-76
Q6YQG5_ONYPE/23-93
H5J6N3_ECOLX/379-449
D7HV34_PSESS/382-452
H3W1U6_STAEP/6-75
F6AI90_PSEF1/381-451
A8PLR3_9COXI/54-124
D3F2Z0_CONWI/6-74
I0F281_9BACI/6-73
A2SDG5_METPP/28-96
H0JMA4_9NOCA/42-110
F0GAD3_9BURK/108-178
Q3SJM1_THIDA/11-84
C9PWL8_9BACT/7-74
E4M972_9BACT/18-84
Q0S7H3_RHOSR/25-95
C9ZAV6_STRSW/19-85
E3FWN0_STIAD/25-99
C7DD91_9RHOB/88-157
B8KZ78_9GAMM/30-98
E6TSH5_BACCJ/37-107
G7H197_9ACTO/17-84
D9V791_9ACTO/27-93
G4HAQ9_9BACL/24-92
F9TN67_9VIBR/13-78
H1JBD8_9FIRM/7-75
B0KMC4_PSEPG/12-79
I0N0I7_SALET/94-164
F0H7C9_9BACT/21-88
G9QXU8_9FIRM/9-77
G1WAV1_9BACT/54-124
I0K5B3_9BACT/26-96
G2TCV3_RHORU/11-79
C3NVT5_VIBCJ/32-101
A1UXN6_BURMS/13-81
D8PBZ3_9BACT/366-436
D5VZD6_CLOB2/23-93
F4DPJ2_PSEMN/27-95
B1VNP6_STRGG/8-74
A5D5J9_PELTS/36-106
C1EUW5_BACC3/10-76
G2P1F6_STRVO/29-97
E8E4Y8_SALMO/381-451
F0KZB7_YERE3/96-166
B5UUR9_BACCE/23-86
A0Q969_MYCA1/14-78
F4DLV1_PSEMN/42-110
A5ICT7_LEGPC/18-91
A9GPT7_SORC5/25-94
B5MK05_SALET/94-164
A5D4J2_PELTS/20-88
A5J2Q0_BURML/17-83
E8YRF3_9BURK/445-515
G2BAJ4_ECOLX/6-79
C2BHR2_9FIRM/22-90
Q1IYP3_DEIGD/167-237
A6CEB5_9PLAN/14-81
E8UT41_THEBF/24-97
F8JM12_STREN/56-126
G5L293_STRSU/5-78
I0TAZ9_9BACT/26-94
E4QU50_HAEI6/9-76
E7Y3H8_SALMO/381-451
C2ZAI5_BACCE/26-97
Q0B5R3_BURCM/10-78
G8S7G3_ACTS5/30-103
Q2BC13_9BACI/26-92
E5UVS8_9BACE/11-75
A3NJH5_BURP6/7-74
G0A1I6_METMM/11-78
D0WVV5_VIBAL/25-93
A6LLT9_THEM4/132-202
E1YYD4_9BACE/21-88
Q2RZN4_SALRD/28-100
H7EH12_9SPIO/35-103
B1HMQ6_LYSSC/1-52
D9XNP5_9ACTO/61-131
H4SVI8_ECOLX/25-92
D6CSH7_THIS3/67-137
Q11BJ5_MESSB/30-101
A4F6B2_SACEN/17-85
F2ZJZ2_9PSED/15-82
Q1CME5_YERPN/378-448
F1THR2_9CLOT/66-136
G0C3U6_9ENTR/96-166
Q08XS6_STIAD/27-95
H3NET8_9LACT/137-207
D5ZXW6_9ACTO/83-153
A6WKK0_SHEB8/393-463
E6TRV7_BACCJ/22-89
A6UE57_SINMW/44-114
B8F4W4_HAEPS/25-92
A7JWT2_PASHA/88-158
H1N220_9PLAN/21-90
D4KB45_9FIRM/12-80
D9VDC9_9ACTO/11-79
B0QBY3_BACAN/19-85
F1VPX2_MORCA/136-206
D3NXD3_AZOS1/45-114
H0U6G1_BRELA/16-82
A6CY20_9VIBR/53-123
E8X1C2_ACISM/37-105
G0A1H8_METMM/15-81
E4PGF5_MARAH/21-94
B3Z0F8_BACCE/21-88
D8FN31_LACDE/27-97
H2JTX2_STRHJ/69-139
B8I3Y9_CLOCE/23-91
G8SA76_ACTS5/21-94
F0K8M2_CLOAE/24-96
B4V5M7_9ACTO/61-131
Q2ILN7_ANADE/23-98
B0BWZ4_RICRO/53-123
D4X084_BACOV/32-99
A4SSN8_AERS4/54-124
C7MQU0_SACVD/82-152
E3HP37_ACHXA/11-76
B5GD36_9ACTO/118-188
H5BDD0_ECOLX/25-92
F5YJJ3_TREPZ/27-95
D1ABB6_THECD/52-119
D2ZVT0_NEIMU/25-93
D6K2A5_9ACTO/36-106
Q01UI6_SOLUE/35-103
E5YUG3_9BACL/63-133
C6AAM6_BARGA/60-130
A7A9F6_9PORP/11-78
F3JWS7_PSESZ/100-170
B5PNA9_SALET/25-92
P95844_STAAU/35-105
F9U288_MARPU/25-93
C2RN30_BACCE/1-48
C3DC72_BACTU/1-50
C3R0Q2_9BACE/17-84
Q7UGQ4_RHOBA/30-98
F4H329_CELFA/11-81
C2QRE0_BACCE/1-67
A8T522_9VIBR/19-92
H1QFS4_9ACTO/16-85
A3J9C2_9ALTE/21-94
E6QV76_9ZZZZ/25-93
A6EE87_9SPHI/22-89
A3QC85_SHELP/88-158
F7NMY6_9FIRM/55-125
Q89QW0_BRAJA/39-105
F3CXZ5_PROAA/64-133
C6VYU6_DYAFD/37-105
G0BEW7_SERSA/45-112
H7WGY4_CAMCO/20-92
F3KPE8_9BURK/549-619
C7PU34_CHIPD/10-78
D2QZ03_PIRSD/35-103
D0LP36_HALO1/463-533
B0YNG1_9ENTR/41-111
D1PNL1_9FIRM/23-94
C2N5U7_BACCE/37-107
Q48UB3_STRPM/135-205
F9XTT6_CAMFE/387-457
B4SRC4_STRM5/11-79
D8NVL2_RALSL/25-93
B4WU56_9SYNE/7-72
D7JUC9_ECOLX/53-123
Q1BDC3_MYCSS/47-115
G0V3L3_9CLOT/21-90
Q3YXH6_SHISS/379-449
F4KXN0_HALH1/62-130
B3YSD0_BACCE/22-101
A4CPN3_ROBBH/28-95
F6E259_SINMK/13-81
Q39PH8_BURS3/48-117
C3C922_BACTU/15-86
B1S008_STRPN/135-205
D3SM00_THEAH/14-82
A9YDE6_LISMN/21-91
F2JS95_CELLD/42-112
D5BLZ4_ZUNPS/28-96
C3X6N4_OXAFO/66-136
E7VH15_SALMO/94-164
G8U3E3_BACCE/30-101
Q250Q2_DESHY/30-100
H1CMA7_9FIRM/21-91
E5XEX5_9FIRM/137-207
E0RC19_PAEP6/26-96
D3L358_9BACT/34-104
E1NYN8_9LACO/149-219
C7XCH5_9PORP/12-81
C5QY15_STAEP/7-75
D9Q6X9_CORP1/16-83
C7MT02_SACVD/58-127
G4JWA0_9RHIZ/23-96
B5JEN8_9BACT/13-81
Q7CY53_AGRT5/24-93
C0WIT3_9CORY/42-110
Q7UM75_RHOBA/26-97
B3CI91_9BACE/23-89
B4FJ30_MAIZE/305-375
Q1ZM24_PHOAS/382-452
F9Z6H4_ODOSD/41-107
B8I5U3_CLOCE/23-90
F0QCY2_ACIAP/32-100
D9TFW7_CALOO/66-136
C2BFP8_9FIRM/33-103
B4UG35_ANASK/22-94
G6H292_9ACTO/13-80
F6AQP6_DELSC/13-80
B1C6U0_9FIRM/41-111
E6PDB4_9ZZZZ/26-95
B4SW62_SALNS/6-79
G7TML6_VIBCL/19-92
D1FJW0_9RHIZ/50-120
A6GC86_9DELT/22-89
E6YWR4_9RHIZ/13-79
RP32_PROMI/53-123
B9M0F4_GEOSF/23-96
G2NLU1_9ACTO/16-83
G0Q920_STRGR/94-160
D4ERK3_ENTFL/19-91
D0TNR8_9BACE/8-75
E4L4X8_9STRE/135-205
Q5LTK5_SILPO/53-123
E2Y0D3_PSEFL/13-79
D6KGV2_9ACTO/20-89
H7DRG5_9FIRM/21-88
O33503_PSETO/101-171
P77870_HELMO/100-170
F1Y8S2_ECO57/25-92
D4XQZ1_ACIHA/58-128
F3NRV3_9ACTO/98-168
Q3F0J0_BACTI/9-77
F0T5F4_CHLP6/321-391
E3SJ20_9CAUD/80-134
G4LSE4_PSEAI/8-76
E8S153_MICSL/35-107
Q1BCJ1_MYCSS/44-114
E6WKT1_PANSA/2-56
A9BW93_DELAS/15-82
H4TUD4_ECOLX/53-123
B5WAE1_9BURK/31-104
A5GSD3_SYNR3/169-239
Q73W40_MYCPA/276-346
F0PTS5_BACT0/23-86
G8QM61_AZOSU/31-103
F3PQN2_9BACE/21-90
A7H7V2_ANADF/11-79
D9XNV6_9ACTO/30-98
Q13WH3_BURXL/20-88
Q2GJW3_ANAPZ/51-121
F0PJE6_BACT0/23-93
RP32_PSEAE/54-124
F8JJR6_STREN/67-136
G4PFA6_BRUML/438-508
B9XHV4_9BACT/25-93
E1J224_ECOLX/53-123
B7IKB4_BACC2/21-88
D8PDN3_9BACT/29-95
C3FNC2_BACTB/31-99
D1FDY4_9RHIZ/16-89
B1QYS1_CLOBU/42-112
H1NUY6_9SPHI/26-94
D2PM48_KRIFD/14-82
F8A734_CELGA/15-80
G2T9V5_RHORU/15-85
G2J448_PSEUL/8-73
D7W7E1_9FLAO/10-78
H8C7F1_CAMJU/385-455
Q53611_STIAU/47-117
I0HE16_ACTMI/22-90
H0TFP3_9BRAD/69-137
D1Y354_9BACT/30-99
B0TI04_HELMI/21-92
A5G8H8_GEOUR/45-115
B5H5T3_STRPR/13-80
C7WT00_ENTFL/18-86
A4A3V3_9GAMM/25-93
A9AUC7_HERA2/23-90
D4LTY4_9FIRM/143-213
H2JLN5_STRHJ/31-100
E8M7K0_9VIBR/32-101
D9WGF2_9ACTO/12-79
D0L3G9_GORB4/18-86
C3FTH9_BACTB/9-77
G2RXY9_BACME/54-124
D0IDN3_9VIBR/95-165
H0HR89_9RHIZ/27-96
E6QD90_9ZZZZ/82-152
Q5L907_BACFN/16-83
F7T5Y7_ALCXX/15-82
C2DPT9_ECOLX/6-79
F2FAI7_SOLSS/21-88
Q5LFQ6_BACFN/21-90
A5U9N9_MYCTA/39-107
A0RLE5_BACAH/40-108
F0G2S9_9BURK/11-79
C5NDS7_BURML/76-146
H4Q5W2_ECOLX/379-449
H5XLA1_9PSEU/36-104
F7LEU2_BACOV/31-96
C3JB41_9PORP/31-99
H8JUT7_VIBCL/391-461
F1X626_MORCA/391-461
H7ER51_PSEST/15-88
F7TU05_BRELA/13-81
H7UB10_CAMCO/20-92
E7BD49_9GAMM/306-367
C2QH83_BACCE/142-212
F8N9X9_9BACT/23-89
C7R710_KANKD/29-97
A9GQQ1_SORC5/53-120
F3JBD9_PSESX/25-93
Q0REN9_FRAAA/20-89
H1K197_9MYCO/9-78
C2NIP4_BACCE/26-89
C7QWH1_CYAP0/29-95
C2ZTU6_BACCE/37-107
G4D4Z0_9FIRM/19-83
E7N234_9FIRM/39-107
E8WYG0_ACISM/26-97
A8ENL4_BURPE/14-80
H8LG42_STRPN/135-205
C2EK73_9LACO/137-207
A6T3T6_JANMA/15-82
E4PQJ6_MARAH/78-146
H4C467_STAAU/26-96
A0QGW1_MYCA1/49-119
D8PD22_9BACT/102-172
Q39YK2_GEOMG/23-96
E1YRJ8_9BACE/54-124
I0UM59_BACLI/24-92
E4MFI0_9BACT/28-97
E5WUD7_9BACE/11-79
Q9APL2_ECOLX/106-176
G4A9F3_AGGAC/25-92
H8EA27_CLOTM/35-107
F7JRI8_9FIRM/22-92
D5QNT0_METTR/435-505
A5V5A9_SPHWW/10-78
A6NXV8_9FIRM/15-83
E4AP93_PROAA/66-133
H2AFU6_BACAM/6-73
F3Y123_9FLAO/23-91
D7VK05_9SPHI/35-102
C3C1K3_BACTU/25-93
D7DKL8_METS0/53-123
G9Q2S0_9BACI/62-132
C0N6W8_9GAMM/11-84
B3ZH10_BACCE/19-85
B7IR59_BACC2/23-95
C7PPL1_CHIPD/9-76
C2XFR2_BACCE/42-112
G7WBB5_DESOD/23-96
D9VVN2_9ACTO/69-136
F8A2C2_CELGA/40-105
D1VYX8_9BACT/26-92
A4TEQ1_MYCGI/26-99
A1ZJG6_9BACT/31-99
C2XM20_BACCE/9-88
A4FNW4_SACEN/1-58
H8JQ95_MYCIT/14-80
F3DND3_9PSED/54-124
C3HUD3_BACTU/36-106
B1M087_METRJ/29-96
A7V6D7_BACUN/24-91
F4ETB5_BACAM/55-125
G2EY20_ECOLX/16-89
E3A2P2_PSEAI/1-67
Q0B0L7_SYNWW/22-90
A7M2W9_BACOV/20-88
F3J579_PSEAP/25-93
E8RPE8_ASTEC/17-80
D5AP92_RHOCB/26-94
A9BQK2_DELAS/17-82
H7DTA2_9FIRM/24-96
F6F9R6_CHLPS/321-391
D1C5W0_SPHTD/31-97
A9E3K6_BACNA/55-125
E5U1G4_ALCXX/8-76
C5D4R8_GEOSW/141-211
C9KVY9_9BACE/8-75
E0N7Q9_NEIME/403-473
B3BE48_ECO57/379-449
G8FAY2_CAMJU/385-455
E1P8U3_ECOAB/94-164
A3I2C3_9BACT/34-101
E8R5F5_ISOPI/35-103
Q1N724_9SPHN/16-80
I0WFC3_9FLAO/70-138
C3QPY3_9BACE/15-82
Q5H5R8_XANOR/9-77
E2PGK3_NEIPO/56-126
A6EGH8_9SPHI/27-93
I0UIF0_BACLI/54-124
Q2RP63_RHORT/98-166
A3DH37_CLOTH/36-106
H1CLW4_9FIRM/14-84
Q9A0G8_STRP1/135-205
E7I243_ECOLX/16-89
D2B0W0_STRRD/41-109
D3EHS8_GEOS4/7-75
A8TZS5_9PROT/405-475
G8PVF8_PSEUV/9-75
H0K3Q9_9PSEU/22-92
G6I0V6_9FIRM/21-88
F3Z3X4_DESAF/155-226
D1C328_SPHTD/157-227
A9G8V0_SORC5/42-110
Q7UQU8_RHOBA/28-96
F0PQ74_BACT0/10-77
F5HUD2_ACIBA/57-127
B9BD65_9BURK/17-82
Q2NS07_SODGM/25-92
G7HVP8_9CORY/239-309
Q3DIM8_STRAG/135-205
D6X8K1_STRPR/121-190
G2FRB7_9FIRM/20-90
Q9Z5S6_ZYMMB/25-97
B5P4E9_SALET/381-451
Q2PZH7_ECOLX/94-164
C2PS89_BACCE/1-71
A3I036_9BACT/25-93
A8L2E7_FRASN/57-124
C7Q8Y6_CATAD/41-111
A3SMA1_9RHOB/36-103
D7WZA6_9BACI/16-82
C6TQ32_BURPE/23-95
D1K1J1_9BACE/27-95
C8VW41_DESAS/23-91
A6DSK4_9BACT/21-88
O21282_RECAM/356-428
G5WWE8_ECOLX/25-92
B4ANI1_BACPU/102-172
A5FNB5_FLAJ1/10-80
C4WP88_9RHIZ/32-99
C7QG39_CATAD/18-85
D9WA30_9ACTO/62-132
A5TQ53_BURML/10-77
H0JPE8_9NOCA/12-78
F0SI91_PLABD/16-84
H4LZI2_ECOLX/53-123
B1ZMV5_OPITP/84-152
H1JWT4_9MYCO/31-99
I1PYE3_ORYGL/267-338
H3NKX1_9LACT/146-216
B1T9X7_9BURK/76-146
C5T3P1_ACIDE/6-70
I1H713_BRADI/300-369
H2FVF8_OCESG/380-450
D0G9A6_BRUML/16-89
Q05UJ7_9SYNE/110-180
I0KF12_9BACT/20-87
Q72MC2_LEPIC/29-97
G9UDS8_SALMO/94-164
C2MH29_BACCE/19-89
F4XWT3_9CYAN/182-252
Q474B6_CUPPJ/548-618
E2UEM7_MYCTU/58-124
F8BIV0_OLICM/21-98
D5EXC5_PRER2/10-77
C6DKG6_PECCP/378-448
H1MTU8_9PLAN/46-113
A9VU65_BACWK/75-145
Q82XW7_NITEU/22-88
F0ENM4_ENTCA/135-205
F2ES41_PANAA/94-164
G9E7X6_9GAMM/15-85
A3ZWN2_9PLAN/275-345
B2H358_BURPE/14-79
I0UFH1_BACLI/43-113
A0M260_GRAFK/21-88
B2UD14_RALPJ/18-84
Q11WV6_CYTH3/24-94
G7UGG1_PANAN/27-96
H5XUM8_9FIRM/11-77
E4QS63_MYCH1/435-505
G8VT38_KLEPN/94-164
G2JR57_LISMN/27-97
F0HPL3_9ACTN/42-112
D2FFB1_STAAU/35-105
D1N1A9_9BACT/24-95
F2R911_STRVP/102-171
A1VD72_DESVV/356-426
D9VS80_9ACTO/28-96
A7GPZ0_BACCN/22-85
Q1Z4B2_PHOPR/25-93
C9YJF1_CLODR/37-107
A0QT05_MYCS2/9-74
A6FZF4_9DELT/44-120
D4UYH4_ENTFL/19-91
A2U0Z1_9FLAO/1-61
Q02L59_PSEAB/15-82
D5Z8H6_MYCTU/5-70
E9U8U5_ECOLX/379-449
B4V0T3_9ACTO/42-111
Q629L4_BURMA/13-81
D4TQC8_9NOST/158-228
H5RT76_9NOCA/84-155
D5STX8_PLAL2/198-268
B1BCG8_CLOBO/34-104
H2A9X4_BACAM/140-210
H4ALD7_STAAU/135-205
D6XW95_BACIE/138-208
F3KDU8_9GAMM/85-155
G9YLJ9_9FIRM/14-82
A5ER71_BRASB/468-538
F7NL71_9FIRM/30-103
C7REQ0_ANAPD/111-184
A7YDC6_VIBVU/158-202
E4T6F4_PALPW/19-87
C2WTX2_BACCE/15-86
C7VNH2_ENTFL/135-205
G8LXQ9_CLOCD/90-158
C9MTD2_9BACT/27-97
H1DU68_ECOLX/25-92
E2YC97_ENTFL/135-205
B9IYQ0_BACCQ/25-93
C0BNC5_9BACT/22-91
H6RPM7_BLASD/100-169
H0K0K3_9PSEU/33-95
B5RJY5_KLEP3/14-82
A5I8G0_AERSA/15-82
C6AEL9_BARGA/437-507
C3GD40_BACTU/14-77
E7PVH5_STRDY/135-205
E2TVQ7_MYCTU/18-87
C6I3K5_9BACE/9-76
Q9EWE1_STRCO/26-94
B8G1U6_DESHD/39-109
C1B084_RHOOB/45-115
E2ND55_9BACE/11-79
F3PJ96_9BACE/16-88
Q21KS5_SACD2/10-77
G2ITZ6_9SPHN/28-96
F4A609_CLOBO/35-105
C8K4B6_LISMN/27-97
D2QLY2_SPILD/26-94
C2V5A1_BACCE/72-143
I0WB15_9FLAO/25-91
Q9ZIL2_MYXXA/48-118
B4TI62_SALHS/381-451
G0G9D9_AMYMD/5-75
H7FDA8_9CLOT/36-106
I0LT80_SALET/16-89
G4RE47_PELHB/13-80
C7KV57_ACEPA/74-144
F3H878_PSESX/1-53
E6VFC1_RHOPX/17-83
D7J3M1_9BACE/17-84
Q5NZC6_AROAE/34-102
D2PTE3_KRIFD/14-81
E2L121_BORBG/19-89
D7J0S9_9BACE/11-77
H4XPC9_ECOLX/94-164
B4WSK5_9SYNE/67-137
E1QVF5_OLSUV/219-289
B5K3Q2_9RHOB/45-115
A3GU70_VIBCL/25-93
E6K8L3_9BACT/23-91
B0T9D2_CAUSK/27-93
E7PF62_PSESG/54-124
D9UMA4_9ACTO/35-104
C7XBQ4_9PORP/41-109
E6FFD5_ENTFL/24-92
B1KPS8_SHEWM/86-156
D3F713_CONWI/15-82
C6WP37_ACTMD/34-101
B5JHR5_9BACT/28-96
D2R2I8_PIRSD/296-366
A5XW25_BURML/445-515
E0RF87_PAEP6/20-87
D5B555_YERPZ/53-123
A4BZJ3_9FLAO/6-74
I0KV71_9ACTO/35-105
E6DV20_PROAA/66-133
A9G0E6_SORC5/24-92
Q8DM59_THEEB/84-154
C2HTG7_VIBCL/53-123
Q5LHX1_BACFN/12-79
B0MKL0_9FIRM/87-158
C6I6F6_9BACE/25-91
A8I141_AZOC5/43-111
F6E694_SINMK/27-96
D7VQ98_9SPHI/35-110
A7GBM7_CLOBL/21-89
Q540P0_ECOLX/94-164
G6IBP9_9FIRM/12-80
D9TBR9_MICAI/6-74
Q5ICN4_FLAJO/54-124
H1NPX4_9SPHI/1-63
H4PQL1_ECOLX/53-123
C9PL54_VIBFU/25-93
C4L648_EXISA/24-97
E2VZ40_MYCTU/5-70
F9TF39_9VIBR/11-79
Q1BQH1_BURCA/395-465
D9WE68_9ACTO/20-89
E8V534_TERSS/97-165
E5BIW0_9FUSO/6-74
E8JGN3_9ACTO/28-95
C9XIC3_CLODC/34-104
B4UM75_ANASK/24-95
E8XTJ6_RAHSY/36-105
G5JAB0_CROWT/182-252
I0WYN3_9NOCA/18-86
E9VPZ5_ECOLX/16-89
H4CXK5_STAAU/35-105
H3WLS3_STAEP/35-105
B7AIK1_9BACE/41-108
G5VU43_ECOLX/379-449
B2FTL8_STRMK/18-84
H2BWS8_9FLAO/25-93
B3AFY9_ECO57/53-123
E4EH84_PROAA/278-348
F2ERU4_PANAA/30-98
A6CMX3_9BACI/37-106
B2VJR3_ERWT9/53-123
C9RZX0_GEOSY/37-106
G4AXJ0_AGGAC/382-452
D3VAZ5_XENNA/21-88
F5T050_9GAMM/30-97
B7HF44_BACC4/21-93
E6CF93_PROAA/38-105
E4M7B3_9BACT/24-92
E6SAG9_INTC7/18-86
E9ZP96_MYCTU/8-73
A6EA21_9SPHI/29-96
D5ZWD2_9ACTO/100-170
A4X112_SALTO/7-74
B1BPM2_CLOPF/133-203
F3R0A4_ENTFL/18-86
E6S7D0_INTC7/27-93
A4THS8_YERPP/374-444
F9IU63_ACIBA/16-83
E4T7G5_PALPW/32-100
F7QBC2_9GAMM/13-86
D4W1V5_9FIRM/53-123
E6M557_9ACTO/13-86
Q0BLW4_FRATO/343-413
E3DEE7_ERWSE/379-449
D4WMW1_BACOV/19-87
A5CUE7_CLAM3/89-159
E8TEE6_MESCW/11-78
Q549C3_CLOAT/27-96
A5N574_CLOK5/11-77
A4U4K8_9PROT/16-84
H1J453_9FIRM/23-95
H3XDL4_STAAU/26-96
F4L1R5_HALH1/21-89
D7KIT0_ARALL/336-406
C2WIS2_BACCE/19-85
B1JBW9_PSEPW/17-84
C6I4M9_9BACE/10-76
C2Z656_BACCE/23-95
F8DXM4_CORRG/338-408
D5EWV9_PRER2/50-118
B0NFM1_EUBSP/22-92
A6V598_PSEA7/1-67
C6B743_RHILS/15-82
C9MKL9_9BACT/26-94
E7N9I2_9ACTO/52-120
C7PC13_CHIPD/27-95
F9EAA4_STRSA/136-206
E6CTT0_PROAA/278-348
G2LRV7_9XANT/24-97
G3ZUH8_AGGAC/12-80
D1QIC6_STAAU/32-101
Q2IP36_ANADE/23-90
B6JFJ3_OLICO/8-74
D6K922_9ACTO/37-103
C7PKF9_CHIPD/28-96
Q2T7M8_BURTA/565-635
RP32_CITFR/53-123
A1W8K1_ACISJ/65-133
G2KJK5_LISMN/34-104
D2PPD2_KRIFD/13-80
A3U111_9RHOB/39-108
F2AK44_RHOBT/29-100
C2TSQ9_BACCE/14-84
H4JE65_ECOLX/53-123
G8MFC2_9BURK/7-74
H1Z8I5_9FLAO/29-97
D4IAQ4_ERWAE/29-97
D4G5F1_BACNA/34-104
Q7DK86_PSESX/25-93
B0S4F7_FINM2/62-140
H5RW79_9NOCA/40-110
Q84IZ8_9CYAN/1-55
E3HAN9_ILYPC/6-74
E0HI39_ENTFL/19-91
A1TF21_MYCVP/33-100
D2NLQ3_ECOS5/94-164
B7HM10_BACC7/23-95
F7TSC3_BRELA/36-106
E3A4D7_PSEAI/15-82
F2N9P2_CORGP/208-278
D6SER3_STAAU/35-105
G6YDX8_9RHIZ/14-79
C1M5V5_9ENTR/16-89
H8JUV5_VIBCL/95-165
Q31XR4_SHIBS/25-92
D6V134_9BRAD/37-105
A6EEH7_9SPHI/31-98
A3WD60_9SPHN/36-103
E4T0C5_PALPW/18-84
H5SKQ2_9ZZZZ/292-362
Q6GBV4_STAAS/26-96
B7V8N8_PSEA8/17-85
A4XGS0_CALS8/21-91
D2P0E4_LISM1/34-104
D1EWR5_BRUML/438-508
B5JGR4_9BACT/29-101
C3RAC3_9BACE/12-79
B5UVY8_BACCE/36-106
E7WG71_SALMO/6-79
E6IJD6_ENTFL/19-91
C8P737_9LACO/52-122
D4MST7_9FIRM/38-107
E9U7H2_ECOLX/53-123
E3GTC8_HAEI2/25-92
E1YMY7_9BACE/28-94
D5SWN0_PLAL2/38-109
B0SVP0_CAUSK/15-80
H5QI41_ECOLX/94-164
B6IS56_RHOCS/9-76
D7VPT4_9SPHI/25-93
F3IIS5_PSESL/20-93
C7CBA8_METED/76-143
G5XFY4_ECOLX/25-92
E7VFD3_SALMO/25-92
B8L953_9GAMM/24-91
F3BMA4_PSEHA/11-75
D9Y1Z3_9ACTO/36-103
E1C9V1_PHYPA/398-470
E9VXW2_ECOLX/94-164
B1L1W6_CLOBM/22-93
G0L275_ZOBGA/24-95
A9YUU5_9STAP/27-95
G2LX85_9XANT/29-97
C6X6P6_METSD/9-76
F2JUP2_MARM1/90-160
E4L8H8_9FIRM/147-217
D0GR84_VIBMI/29-96
C0DZR3_9CORY/25-92
Q1D0F4_MYXXD/17-81
G6GT77_9CHRO/87-157
A4CCF1_9GAMM/35-102
C9MIM4_HAEIF/395-465
C7QDX3_CATAD/77-143
C0ZL67_BREBN/12-79
H4P958_ECOLX/41-111
C3QNB9_9BACE/10-77
A1A2D2_BIFAA/14-82
B5HX59_9ACTO/83-153
H0U7K8_BRELA/28-96
E2Q721_STRCL/54-124
B2FNC3_STRMK/50-118
F6AYU5_DELSC/12-77
O30967_NOSP7/98-168
C1ABI4_GEMAT/21-89
Q82QT1_STRAW/8-74
D1QS64_9BACT/10-76
G2G5X0_9ACTO/18-86
D8LNH6_ECTSI/114-188
D5BX12_NITHN/25-93
C2NAC5_BACCE/19-86
G0CJP1_XANCA/39-108
C0Z637_BREBN/12-80
C2DIZ5_ECOLX/53-123
E2UT75_MYCTU/24-91
F0EC43_9PSED/100-170
A3XQY7_LEEBM/41-109
Q7V8J9_PROMM/82-152
G4LCD0_PSEAI/30-96
F3GJZ6_PSESJ/81-151
G8RJU2_MYCRN/295-365
Q3IDL8_PSEHT/25-93
G0PUQ0_STRGR/38-106
E2SCF8_9ACTO/6-70
B5BGB1_SALPK/6-79
C0CNI6_9FIRM/27-97
D4V539_BACVU/20-87
A6GYM1_FLAPJ/26-96
C8JWA3_LISMN/27-97
F2JK94_CELLD/2-76
H5KVH0_ECOLX/16-89
B7GXJ2_ACIB3/393-463
F8API9_BIFLN/23-91
H1TMY0_STAAU/32-101
G0GEK9_9SPIO/57-127
D2QUP0_SPILD/25-90
G8ML68_9BURK/414-484
E1Y9J0_9DELT/33-99
G5GQ50_9FIRM/29-102
Q1VPJ3_9FLAO/28-96
G8P1P5_GRAMM/28-95
H9UKT6_9SPIO/30-103
F7PRW1_9BACT/209-281
A8F7S6_THELT/30-102
Q328R0_SHIDS/16-83
G0EJY3_BRAIP/59-128
F7LEI4_BACOV/26-93
B7BG64_9PORP/13-80
C0Z850_BREBN/22-89
B0PHJ8_9FIRM/27-97
D2C013_DICD5/14-78
D7XPA3_ECOLX/6-79
C4RDQ6_9ACTO/29-94
A1HTP7_9FIRM/25-95
A9DRU4_9FLAO/5-71
C6DUF1_MYCTK/87-154
D2QMZ3_SPILD/28-96
A6D4Y7_9VIBR/56-129
C6X620_FLAB3/60-130
D7B0P4_NOCDD/38-109
F5UCD7_9CYAN/32-103
A3JUD8_9RHOB/47-117
C0BF76_9FIRM/10-78
D7GU83_9FIRM/21-89
G1Z7K8_ECOLX/25-92
B5Y8L5_COPPD/28-98
D6KBQ1_9ACTO/31-105
Q5LGX4_BACFN/21-87
A6C4P6_9PLAN/170-240
G5L1Z9_STRSU/138-208
G5UTN0_ECOLX/25-92
B1VY74_STRGG/8-74
A2VQG9_9BURK/48-115
I0GX67_ACTMI/13-81
C9YZP2_STRSW/33-102
D4MFM9_9ENTE/18-86
I0V3W0_9PSEU/21-89
E2Z591_ENTFL/135-205
H4Z2F3_ECOLX/53-123
G4HP80_9BACL/25-93
Q7VWM5_BORPE/525-595
B9CWF7_9PAST/90-160
F8LAQ8_9CHLA/317-387
F8HZE8_WEIKK/144-214
E7VZ98_SALMO/381-451
E2MAJ4_PSEUB/54-124
A0QKQ6_MYCA1/27-100
Q13RW4_BURXL/445-515
D2BEF5_STRRD/26-94
B5HIZ0_STRPR/40-109
H8H9X1_STRPY/135-205
A1SNU0_NOCSJ/8-79
E4WM78_9PHYC/28-103
G5QHQ1_SALRU/1-36
B2HDK9_MYCMM/13-80
Q9WX78_THETH/187-257
C3EX02_BACTU/14-84
C7UEL0_ENTFL/18-86
C7PVL5_CATAD/7-78
A9KKR9_CLOPH/31-101
E7RPW4_9BACT/10-77
Q5R100_IDILO/25-93
B7RSA6_9RHOB/38-106
G5W771_ECOLX/16-89
E3EB37_PAEPS/19-87
B1V4B0_CLOPF/58-128
G4LQR6_PSEAI/24-91
Q87MM1_VIBPA/33-100
D6M3Z4_9ACTO/11-76
D4TH83_9NOST/165-235
Q8EL75_OCEIH/18-86
F8QWK5_9ENTR/79-149
E2M930_PSEUB/45-114
Q04F67_OENOB/224-294
G3A077_9RALS/464-534
B5YDF0_DICT6/53-120
A7NHA5_ROSCS/23-90
B6XB23_9ENTR/20-93
A3W9M2_9SPHN/52-122
E4SWL7_LACDN/50-120
G8PLV4_PSEUV/47-117
E2SCL5_9ACTO/53-120
H1B5X7_9FIRM/24-89
E5UXI2_9BACE/28-95
H1LRN5_9FIRM/177-247
D4WJ48_BACOV/24-96
F2CKC7_STRSA/3-67
I0LCL0_9ACTO/24-93
D1QNR1_9BACT/57-127
C3FKG4_BACTB/19-86
Q2KWK6_BORA1/8-76
RP28_BACTK/53-123
B1T810_9BURK/25-93
B7CHN6_BURPE/14-79
D5PCG0_9MYCO/31-98
G7BT95_VIBCL/95-165
I1B3H6_ECOLX/25-92
C0VRJ6_9CORY/25-92
E2PY09_STRCL/1-66
C2VH53_BACCE/56-126
G2M788_HELPX/437-507
F7URP3_SYNYG/113-183
E0QGI0_9FIRM/32-100
I0RR66_MYCXE/10-78
Q7UFL8_RHOBA/12-81
C6CGS9_DICZE/26-94
F5LUE1_GARVA/200-270
D2Q1G7_KRIFD/5-79
Q5WFS6_BACSK/23-96
C5A9Y2_BURGB/26-95
Q3SLV5_THIDA/52-122
H1T1N7_STAAU/32-101
B1M8R7_METRJ/11-76
G3J0Z0_9GAMM/10-78
Q8KY60_9PSED/18-85
E3YNK0_9LIST/34-104
E8SC09_MICSL/73-144
F5LKD6_9BACL/36-105
H8J0J9_MYCIT/16-89
Q4K5N5_PSEF5/9-76
F2AEH6_RHIET/13-80
Q39J24_BURS3/7-72
B4FP19_MAIZE/257-327
C3QKP4_9BACE/12-77
D3Q186_STANL/10-76
H6CLR9_9BACL/54-124
F3Q9W4_9ENTR/94-164
A6LF93_PARD8/23-90
F4F292_VERMA/5-76
E6H9F5_ENTFL/24-92
C7QGC3_CATAD/12-80
C9NWN8_9VIBR/19-86
Q0I628_SYNS3/110-180
H0B624_9ACTO/28-96
G5S287_SALET/53-123
D7J046_9BACE/6-72
G7VQE2_PAETH/21-89
D8I2A5_AMYMU/26-95
C7X919_9PORP/10-77
H3VLD4_STAHO/33-101
E6IFL7_ENTFL/135-205
F6ASJ3_DELSC/64-134
B0NW63_BACSE/10-76
Q1B7D8_MYCSS/2-61
B4AQX5_FRANO/60-130
G4HEH1_9BACL/7-80
E3HG69_ACHXA/12-78
E6EHH1_PROAA/64-133
B0UUL5_HAES2/12-79
D1BDV4_SANKS/11-79
B4WD82_9CAUL/6-73
C3STY7_ECOLX/379-449
Q60CH0_METCA/53-123
D5RBS4_FUSNC/184-254
B2TPN5_CLOBB/16-87
H1H4Y2_9FLAO/24-92
H8EPX5_CLOTM/30-98
E8ZRT1_CLOB0/12-79
F9HZR2_ECOLX/53-123
C3CF32_BACTU/1-50
A1HUG3_9FIRM/21-90
D9SWJ0_CLOC7/185-258
D7CM26_SYNLT/25-99
C3EY89_BACTU/10-77
G5UUX4_ECOLX/94-164
D6BAB0_9ACTO/22-91
C2MPN4_BACCE/62-132
G5FLG2_9PSED/15-81
RPOD_HAEIN/395-465
D0G7X5_PSECI/18-83
D3HRI0_LEGLN/107-177
D9TBE1_MICAI/27-94
D0HX83_VIBCL/25-93
Q8R9H3_THETN/64-134
F3ZRS5_9BACE/23-90
G7QSM9_MYCBO/90-160
G8T7R6_NIAKG/27-94
H5CXK3_ECOLX/25-97
F4CA24_SPHS2/29-96
H7E179_9FIRM/68-138
C7PEK5_CHIPD/13-81
Q15VB0_PSEA6/26-93
F0SV98_SYNGF/22-89
Q4BWZ3_CROWT/140-210
D5DGM3_BACMD/23-91
C4S0X8_YERBE/2-52
Q3KH81_PSEPF/100-170
D3FEN5_CONWI/12-79
F2KEQ8_PSEBN/7-75
D4WJC0_BACOV/12-78
H0BA43_9ACTO/7-74
D0MIR2_RHOM4/22-90
H2I665_CORDP/16-83
H1IDR6_9FIRM/69-139
G8SM79_ACTS5/44-114
C0ZKM6_BREBN/24-92
H5ECV7_ECOLX/25-97
A1V4R3_BURMS/39-106
D3LV48_9FIRM/39-108
E3CUZ1_9BACT/154-224
D8JRU9_HYPDA/32-99
F8JLY5_STREN/27-93
Q487Q4_COLP3/27-95
B4F053_PROMH/25-92
H2BWV7_9FLAO/9-77
Q4KAM1_PSEF5/14-81
E6I2V3_ENTFL/135-205
D4MTQ8_9FIRM/22-90
H5KH96_ECOLX/25-92
Q82VL0_NITEU/24-92
A6GG60_9DELT/24-96
C6Z3Y6_9BACE/12-77
H5Y5P2_9FIRM/15-83
E2V225_MYCTU/43-113
F9JH36_9LACO/20-85
B9X7A8_BORBG/395-465
A3QFQ1_SHELP/28-99
G8T7R3_NIAKG/27-95
F2F550_SOLSS/7-75
F3VA99_SHIDY/379-449
E5UTH6_9BACE/21-90
F5YPV0_TREPZ/38-111
Q21EN0_SACD2/54-124
G5I6W4_9CLOT/13-81
Q9RIS8_STRCO/43-114
H1QG21_9ACTO/2-71
D9XB87_STRVR/35-102
A1T4T4_MYCVP/12-81
D6L617_PARDN/50-118
G0LNW4_BACAN/17-84
E3PGW3_ECOH1/25-92
H1SF77_9BURK/15-81
Q6N9B4_RHOPA/25-94
C7PL83_CHIPD/33-99
G0PPF4_STRGR/67-138
C5BRM8_TERTT/28-96
A3P7V6_BURP0/501-571
C7RTN2_ACCPU/25-93
C2MG49_BACCE/14-84
A6NY04_9FIRM/22-88
F8CV94_BACTR/35-104
H1JC45_9FIRM/22-95
C3CAX9_BACTU/40-108
E6JC49_9ACTO/19-92
H0U1U4_WOLPI/53-123
D4BH56_9ENTR/94-164
E6PPL6_9ZZZZ/22-90
H1GK56_9FLAO/11-77
E9T883_COREQ/32-100
D5N3N5_BACPN/6-73
F4LMN9_TREBD/366-436
H0I817_9MYCO/35-103
B3HG45_ECOLX/25-92
B7KEG6_CYAP7/32-102
O86843_STRCH/31-105
F7Q1A3_9BACT/35-105
E6VX93_DESAO/10-80
Q3K583_PSEPF/54-124
F9Z8D1_ODOSD/20-88
Q4KGH3_PSEF5/24-91
D4IKF2_9BACT/16-84
E6HVX7_ENTFL/19-91
Q3RID1_XYLFA/29-97
Q5WAM8_BACSK/21-89
C6JRK5_SORBI/1-71
E0I6I6_9BACL/21-88
H6CQD2_9BACL/23-93
Q1G9X2_LACDA/140-212
F0IVW4_STRSA/17-83
D3L216_9BACT/1-66
Q82WW0_NITEU/43-108
H8N2C3_CORCM/15-83
G5FZ17_9PSED/15-82
Q1GKD2_SILST/12-77
I0RXS5_MYCXE/12-78
F5W7D8_STAAU/26-96
F4D1Q9_PSEUX/28-95
G4LFV3_PSEAI/383-453
D9WVQ1_9ACTO/11-83
Q8XMH3_CLOPE/29-97
D1P4Q4_9ENTR/92-162
C8THU8_ECO26/25-97
A6GQI2_9BURK/31-98
Q1MCY8_RHIL3/13-80
P95644_RENSA/229-299
D7BZ87_STRBB/26-94
D9UUP8_9ACTO/26-94
A6EIS6_9SPHI/27-95
H1PZK5_9BACT/41-111
G2SS43_BIFAN/254-324
H6S8T9_MYCTU/18-87
E8WCB2_STRFA/9-76
H2J075_RAHAC/63-130
A8Z659_SULMW/118-188
G0EXF7_CUPNN/13-81
H9U9Z0_FERPE/8-80
E7P9B0_PSESG/25-93
C6I1N8_9BACE/26-94
D9X2C9_STRVR/17-83
D4BPQ8_BIFBR/40-107
H7UL03_CAMCO/20-92
G7EJ23_9GAMM/11-75
Q5JZN3_ECOLX/1-66
D0H999_VIBCL/95-165
D3EM51_GEOS4/34-101
H7CXF6_CLOPF/42-112
E6TRB7_BACCJ/12-79
E1M9Y5_9STRE/135-205
Q8ABC2_BACTN/28-96
I1CZ85_9PSEU/129-202
D8K4H7_NITWC/20-93
G4PCT8_BACIU/62-132
G9AU02_PANAN/23-91
C8S052_9RHOB/29-99
F2NWF9_TRES6/23-91
H8JCT3_MYCIT/27-94
D1BGQ8_SANKS/30-99
H3W030_STAEP/35-105
A4CWX4_SYNPV/109-179
Q7MU87_PORGI/24-92
A4WSV1_RHOS5/53-123
B2PH21_ECO57/53-123
D5YN75_MYCTU/29-98
D3VQ99_MYCA6/266-336
E7I0T1_ECOLX/25-92
D7C6A4_STRBB/13-81
Q8YQH5_NOSS1/32-102
D2G1E2_STAAU/32-101
H5VNX8_SALSE/25-92
B7I2M6_ACIB5/57-127
C0E142_9CORY/17-83
B9NVM8_9RHOB/14-82
A5N1H5_CLOK5/21-95
G6AYU7_9BACT/11-77
D4VPF2_9BACE/21-90
Q81AH9_BACCR/31-99
Q2IPW1_ANADE/48-118
A9YUT4_STAEP/30-100
E2NAY4_9BACE/29-95
H3MJE4_KLEOX/29-97
E8V642_TERSS/18-86
H8IYK2_MYCIT/53-123
G7F7F1_9GAMM/11-75
H4PAK3_ECOLX/379-449
B5HTJ7_9ACTO/31-101
F5TYI7_9ACTO/64-133
A4XDC3_SALTO/37-104
Q6LW23_PHOPR/31-104
B1UVI1_BACAN/22-101
H4FJZ9_ECOLX/25-92
B4AMX4_BACPU/23-90
H8LU68_CORPS/28-95
Q31WW7_SHIBS/379-449
G9V7M5_SALMO/53-123
C2ZBU7_BACCE/55-125
C3FGT3_BACTB/16-83
D6E4X0_9FIRM/25-98
A9YUU4_9STAP/22-96
Q8E1U5_STRA5/14-77
D1BXW6_XYLCX/17-85
C9Y6N5_9BURK/99-169
Q5Z074_NOCFA/13-81
F7LKI1_9BACE/26-94
F7X5D0_SINMM/27-93
H0BGD6_9ACTO/33-108
B7ICM7_THEAB/133-203
E4VTG7_BACFG/12-77
H1CNM0_CLOPF/29-97
A5VFK7_SPHWW/1-67
E6TDB7_MYCSR/26-99
E3SPL6_9CAUD/56-115
D2S8S5_GEOOG/11-79
A9IYV1_BART1/60-130
G4KYU3_OSCVS/9-79
H3TB95_PSEAE/22-95
G8QW59_SPHPG/453-523
A9VLY3_BACWK/6-73
H5DMN6_ECOLX/25-92
B6J532_COXB1/462-532
B0NGZ3_EUBSP/35-101
C3PA55_BACAA/6-73
E6SFF8_INTC7/22-90
C9VM16_9RHIZ/53-123
C2XWK2_BACCE/26-97
G4E9N2_9BACL/22-92
H3SQU6_PSEAE/12-79
A2C578_PROM1/104-174
I0REA3_MYCPH/31-98
F7VI24_9PROT/11-81
F5Y0C5_RAMTT/49-118
B8KWT5_9GAMM/24-93
G2SJ43_RHOMR/51-119
G8XDL2_STREN/57-123
G1V7E0_9DELT/24-91
Q9LA67_RHIML/44-114
H0BM48_9ACTO/12-81
H2AA28_BACAM/54-124
O83707_TREPA/30-103
B0KPN8_PSEPG/15-83
E7P5T9_PSESG/15-83
Q1AVA8_RUBXD/15-83
Q0SJ50_RHOSR/21-90
C1ELS8_BACC3/30-101
F3KR86_9BURK/21-89
Q01NL5_SOLUE/34-103
H1XT90_9BACT/11-79
G7EZX2_9GAMM/47-116
H0DAR5_STAAU/81-151
D7VM57_9SPHI/20-86
F1WGL0_MORCA/391-461
B4RDB1_PHEZH/20-87
H8FIF6_XANCI/29-97
D3P048_AZOS1/61-130
E2N8Y9_9BACE/27-97
A6U3E9_STAA2/35-105
B1ZER5_METPB/45-115
A5WIN7_MYCTF/62-129
D2QMJ0_SPILD/26-94
B0VH07_CLOAI/49-118
C3EN72_BACTK/26-97
B7GH73_ANOFW/139-209
I0C4S3_STAA5/135-205
G2MBQ1_HELPX/44-116
C3LID3_BACAC/14-85
H8JFK6_MYCIT/4-73
A3I738_9BACI/23-90
A0M085_GRAFK/25-93
E2JM25_BORAF/45-115
F5YVU8_MYCSD/67-134
D9V3I6_9ACTO/12-77
G8LW39_CLOCD/34-107
F2REE8_STRVP/82-152
F4LCM9_BORPC/36-104
E0TAK0_EDWTF/53-123
F9Z602_ODOSD/30-95
F4KV87_HALH1/27-94
G0HF00_CORVD/42-108
E3CA92_9LACO/20-91
G0VQ73_MEGEL/38-108
Q9A4S9_CAUCR/27-96
C8XG60_NAKMY/215-285
E1X4P6_BACMS/26-99
G0G251_AMYMD/19-81
D6XWR8_BACIE/23-90
C6IP53_9BACE/16-83
A5W6M8_PSEP1/12-77
SIGX_BACSU/8-76
D4ZIC1_SHEVD/16-89
D3MQ48_9FIRM/34-104
Q8R9P8_THETN/1-68
D4SY19_9XANT/30-99
RPOD_STAAC/135-205
D7BME2_ARCHD/21-89
F4X9B1_9FIRM/5-73
G5FUM6_9PSED/15-83
A7VSY8_9CLOT/10-79
H0PJ89_9SYNC/193-263
B1ZU80_OPITP/87-157
Q2KD35_RHIEC/1-54
H8GYY6_DEIGI/21-89
C2NMC9_BACCE/37-107
C7XNV2_9FUSO/83-153
H3TPG8_STAAU/26-96
D5Y0B1_MYCTU/29-98
G8AUJ2_AZOBR/38-108
I0XSX8_9LEPT/29-103
E1XWM1_LEGPN/18-91
Q11QH7_CYTH3/11-79
A6EXB1_9ALTE/47-115
H1UGU4_ACEPA/10-77
F9Z4F3_ODOSD/24-92
A6CBF0_9PLAN/26-100
B1ZHY5_METPB/16-83
G0F7D0_ECOLX/53-123
H2HC12_CORDP/16-81
C2ZX06_BACCE/2-62
F2K4N9_MARM1/15-85
Q3AYF6_SYNS9/71-141
B4D0E9_9BACT/28-96
C3QVI1_9BACE/10-77
F9BXL3_VIBCL/10-77
E3GIE3_EUBLK/37-96
E0QMA6_9ACTO/13-79
E4PJV3_MARAH/31-100
C5NE10_BURML/246-316
C6JGJ4_9FIRM/28-94
D8GRS2_CLOLD/34-103
E2VGN5_MYCTU/10-76
C3HGQ2_BACTU/23-95
B1UKA2_BACAN/14-85
B5UMQ8_BACCE/53-123
G7QYA5_MYCBO/34-100
E6U943_ETHHY/22-89
H8K4T7_RICAG/53-123
D0LXS7_HALO1/23-89
B2SN58_XANOP/20-93
E3E9H7_PAEPS/21-89
G2PW30_9FIRM/21-89
D6JNF0_NEIGO/56-126
H3SUT2_PSEAE/17-85
F3E1E7_9PSED/17-85
Q1IPU9_KORVE/24-92
E6C7V5_PROAA/64-133
H1JVQ7_9MYCO/34-104
E7P1H6_PSESG/15-82
D0WQJ8_9ACTO/359-429
Q8DYP8_STRA5/135-205
F7LN73_9BACE/10-77
A3UEZ1_9RHOB/53-123
B7CNF5_BURPE/39-106
E1W2Q4_HAEP3/25-92
C1A4V7_GEMAT/4-71
B9DRV6_STRU0/135-205
E5X5J5_9ACTN/29-97
E4GFN7_PROAA/38-105
A7ZSZ7_ECO24/53-123
E2CIN3_9RHOB/435-505
G1VMZ1_9FIRM/42-112
C3QQ36_9BACE/17-87
D4TCJ4_9NOST/54-122
I0U3L8_BACTR/36-106
H0RFD8_9ACTO/69-138
F6EQ79_AMYSD/40-109
D6V2L6_9BRAD/10-79
B1X0Q3_CYAA5/87-157
F4F748_VERMA/102-172
G2FXA9_9FIRM/35-103
A2SBM3_BURM9/39-106
H0T0R2_9BRAD/69-137
C4IXH3_CLOBO/19-79
D9SW67_CLOC7/130-200
D7HE87_VIBCL/32-101
A8H7F0_SHEPA/26-94
F0BF32_9XANT/30-99
E1WM45_BACF6/29-97
D5X713_THIK1/7-76
Q64WQ3_BACFR/31-96
P96035_SYNSP/163-233
B3EA87_GEOLS/49-119
Q4ZQV3_PSEU2/20-93
F6IDK5_9SPHN/26-94
I0WXM3_9NOCA/27-94
B7B7X5_9PORP/25-93
H0JHR3_9PSED/17-84
E6RZA9_CAMJC/20-92
B7HS53_BACC7/17-84
G8S143_ACTS5/11-79
F2REN4_STRVP/126-195
D6V849_9BRAD/20-88
B6A448_RHILW/11-77
F0E8C8_9PSED/25-93
Q5ZW04_LEGPH/125-195
E2Q6B9_STRCL/85-155
A6L5K9_BACV8/1-65
F4UTA5_ECOLX/379-449
F2F4F5_SOLSS/23-90
B4A5K8_SALNE/53-123
G4KW53_OSCVS/14-82
D6EX70_STRLI/56-125
B3GZ87_ACTP7/86-156
D3PY45_STANL/14-81
D7EW83_MYCTU/47-120
C0LDT0_ECOLX/1-52
B6BAF5_9RHOB/53-123
B5H1D0_STRCL/66-136
H5Y0J5_9FIRM/23-95
H3Y8E1_STAAU/32-101
A1HS91_9FIRM/42-112
E7BD60_9GAMM/301-362
D4WKI0_BACOV/24-91
F7JLH0_9FIRM/9-77
A9DMI8_9FLAO/11-79
B1W331_STRGG/35-104
B1UP17_BACAN/15-86
H0BWE9_9BURK/13-86
A6C5N0_9PLAN/23-91
F0Y9M0_AURAN/5-80
E6BT15_ECOLX/16-83
A0LDI6_MAGSM/37-105
Q2J4X2_FRASC/22-90
D4MG70_9ENTE/19-91
RPOD_XANAC/390-460
H0FSX8_RHIML/12-79
Q1D378_MYXXD/43-113
H5Y4I3_9FIRM/23-95
F3QVS2_9BACT/20-90
RPSE_CLOAB/58-128
B7B636_9PORP/14-81
F1UYM2_PROAA/278-348
D6M593_9ACTO/27-101
D4KW95_9FIRM/25-98
D4G4G7_BACNA/23-90
E3E4T4_PAEPS/22-94
B9P0P2_PROMR/161-231
G2MVF3_9THEO/124-194
H9L4N1_XANCP/29-97
B3D0J6_BURM1/39-106
A1R201_ARTAT/30-99
C8KWQ0_9PAST/387-457
B5H3Z7_STRCL/7-72
C4KB36_THASP/78-148
Q6HJK2_BACHK/25-93
F0Q8J5_ACIAP/525-595
E1WPV9_BACF6/7-72
G5SPW5_9BACT/54-124
A3Q8F9_MYCSJ/8-83
H8DTS7_9ENTR/29-97
F8K187_STREN/88-155
C5Q5W2_STAAU/32-101
I0TL37_STAAU/30-100
H1NM04_9SPHI/27-93
A5PCX0_9SPHN/18-85
E5ZNP5_ECOLX/106-176
D6K8G8_9ACTO/1-46
C9YTB2_STRSW/26-94
G2LF58_CHLTF/319-391
D1JUA7_9BACE/31-98
A1KEF5_MYCBP/39-107
G4R6N0_PELHB/1-68
Q1G9X1_LACDA/139-209
B0MJT9_9FIRM/1-56
E6S7E5_INTC7/32-100
G5SQ71_9BACT/12-78
D7I0M4_PSESS/15-83
Q5FJU2_LACAC/123-193
A3H3I0_VIBCL/25-93
RPOD_ENTFA/135-205
H0C3W3_9BURK/28-97
A6G616_9DELT/41-110
F4X991_9FIRM/7-74
E5U509_ALCXX/10-77
I0HHN5_ACTMI/86-152
B4W8U6_9CAUL/414-484
H3NV63_9GAMM/61-131
D6A1C2_9ACTO/26-97
D9WBT3_9ACTO/31-99
G0VV32_PAEPO/19-84
Q4A5V6_MYCS5/542-612
Q4ZV36_PSEU2/17-85
D0MEI9_RHOM4/24-96
B9J5R0_BACCQ/12-75
F6APX8_DELSC/14-81
I0KPW9_STEMA/13-80
Q9RJ06_STRCO/16-82
F0YY78_9CLOT/23-93
F7MAC3_9BACE/29-96
C1FUQ7_CLOBJ/21-89
G0VNW1_MEGEL/39-109
B2IDE9_BEII9/51-121
B9ISD6_BACCQ/34-104
C6IQ02_9BACE/22-90
A6CJR5_9BACI/8-76
D9X035_STRVR/31-99
D1K421_9BACE/10-76
Q7VX19_BORPE/36-104
E7RX54_9BURK/16-89
Q3AG93_SYNSC/98-168
Q2Y9F5_NITMU/14-86
D5RKP8_9PROT/14-79
A3U0G1_9RHOB/18-85
D5W0X5_CLOB2/23-94
H8FJ43_XANCI/25-91
D2ARI5_STRRD/30-92
B1FKR3_9BURK/48-115
E8ZP47_CLOB0/37-107
A6NRB7_9FIRM/33-101
D4CPY4_9FIRM/22-88
Q84J08_SPIPL/1-70
E1HGR8_ECOLX/25-97
G4P925_BACIU/24-92
I0KL08_STEMA/30-98
F4XQF1_9CYAN/121-191
D7HPY6_VIBCL/25-93
H8HLT4_MYCTU/29-96
C2Z892_BACCE/19-86
B8DS32_DESVM/25-104
C3A297_BACMY/1-71
F5WKA5_STAAU/135-205
F4HCB6_GALAU/25-92
F3MHR7_9BACL/1-67
H8JZH0_VIBCL/25-93
C3C9P2_BACTU/10-73
D6KWK2_9NEIS/414-484
H0BMG7_9ACTO/26-93
I0V8B6_9PSEU/6-73
A1SQ62_NOCSJ/17-99
A7LSU4_BACOV/23-90
F4LT74_TEPAE/21-89
A7B1E2_RUMGN/5-75
H5S3C8_9NOCA/6-72
E9TPX5_ECOLX/106-176
A6CBP0_9PLAN/15-82
G8TM72_NIAKG/23-90
Q6MPU7_BDEBA/27-95
Q1I770_PSEE4/20-93
B5GYU1_STRCL/11-78
C6WHW0_ACTMD/40-108
G2DPD0_9NEIS/411-481
Q62C94_BURMA/11-77
E0J276_ECOLW/94-164
G8SXN7_BRUAO/19-86
E8VDS6_BACST/54-115
H1NUE8_9SPHI/9-76
G7RY73_STRSU/5-78
D6F9L6_MYCTU/34-100
E0RHI6_PAEP6/31-99
A1SMW9_NOCSJ/11-79
D1K3A2_9BACE/24-90
B1C762_9FIRM/171-241
A6DS85_9BACT/30-100
H4LVQ2_ECOLX/25-92
C2SR73_BACCE/10-70
Q0RD39_FRAAA/31-98
A3NMQ4_BURP6/14-80
G8S528_ACTS5/34-104
F3WA52_STRPN/135-205
G2MXA1_9THEO/21-88
E4WDV8_RHOE1/29-97
B1YQ08_BURA4/21-86
E8VKQ6_VIBVM/25-93
Q17VT9_HELAH/424-494
D1C1C9_SPHTD/42-109
F2EQW1_PANAA/25-92
G8LUW0_CLOCD/21-88
D4QSD2_ENTFC/136-206
D4RSY0_ENTFC/22-90
RPOD_LACLA/154-224
E6L0C5_9PAST/54-124
B1VQ41_STRGG/24-92
A2WC89_9BURK/7-72
F3QT65_9BACT/23-91
A8KZI1_FRASN/11-81
C8XD96_NAKMY/25-93
G2LHR4_CHLTF/291-360
G8PHE8_PSEUV/38-107
E6K545_9BACT/49-117
F3HSX8_PSEYM/9-75
F3FHC6_PSESX/39-107
C6W732_DYAFD/30-98
G5KTU9_ECOLX/53-123
A3WV79_9BRAD/8-74
A3Z3M4_9SYNE/140-210
E3FBV5_CORP9/284-354
F3SWG8_STAEP/18-88
H3Z7M3_STAEP/135-205
C0B8H6_9FIRM/17-87
B0P2H9_9CLOT/59-129
H3LLN8_KLEOX/16-83
A4ALR0_9ACTN/221-291
D0LTM8_HALO1/9-81
H2IWL2_RAHAC/53-123
C7M735_CAPOD/11-76
A8UEG0_9FLAO/54-124
C2TVA9_BACCE/27-99
C7PQZ0_CHIPD/43-111
E8G415_SALMO/381-451
G5RTX7_SALET/6-54
Q9WWP8_SYNP2/35-106
H5U3T4_9ACTO/14-82
D1W1R9_9BACT/22-92
D6EI08_STRLI/13-79
E4E6N7_PROAA/32-100
Q9WWG5_PSESY/39-107
D1K8F0_9BACE/12-77
E6CPW4_PROAA/32-100
G2JSL3_LISMN/24-93
G4WAB1_PSESX/45-114
H5UKA6_9ACTO/37-105
F4X975_9FIRM/54-122
E1IGP9_9CHLR/23-90
D9UFX7_9ACTO/1-67
E6Q666_9ZZZZ/7-79
D6YQ16_PANVC/27-96
H5XP94_9PSEU/11-79
E9SLP9_CLOSY/42-112
H4F0S3_9RHIZ/1-55
A5ZXA7_9FIRM/27-97
D8UQG9_9MICC/235-305
F7S1U7_9PROT/47-102
B9XRY8_9BACT/26-94
H1YMZ0_9GAMM/90-160
B1J856_PSEPW/8-76
D4JM60_9FIRM/9-78
B9MTE1_POPTR/299-369
G5WYW8_ECOLX/379-449
E2E983_LISSE/20-90
E0WS10_9ENTR/25-92
E3GDF7_EUBLK/12-80
G0IE00_BACAM/27-100
E2TTL3_MYCTU/39-107
E3SKH8_9CAUD/51-116
D6JMJ1_NEIGO/403-473
A8RNE4_9CLOT/65-136
F3NIS5_9ACTO/27-101
C1DGE5_AZOVD/19-86
E5C7L0_9BACE/21-89
D3Q1G1_STANL/11-78
C1DW20_SULAA/10-81
C0ZDB6_BREBN/24-94
Q7U631_SYNPX/70-140
Q8GB24_9CYAN/1-55
Q2HPJ6_9PSED/25-93
Q82WV0_NITEU/56-123
P77820_BORAF/231-301
E1DPY8_VIBPA/53-123
H5RYY3_9NOCA/22-88
D9QH10_BRESC/22-98
H2K247_STRHJ/44-111
G7CCG3_MYCTH/17-84
C9U5D5_BRUAO/53-123
G4KUX6_OSCVS/18-88
D1YS17_9FIRM/154-224
Q821E0_CHLCV/321-391
D6ZUR9_BIFLJ/240-310
H0MP51_SALMO/381-451
F4XEA8_9FIRM/4-72
E8RL14_ASTEC/26-95
C2RNB8_BACCE/17-84
B1S7L3_9BIFI/11-79
B5HJM2_STRPR/11-78
B9QUI0_9RHOB/41-111
B7J0L6_BORBZ/45-115
F7NK02_9FIRM/25-95
D4FZ77_BACNA/6-74
B0KGX6_PSEPG/10-77
A3I9N7_9BACI/21-89
B1G339_9BURK/7-74
D8NS22_RALSL/8-75
G9Q7Z5_9BACI/23-86
C6GM21_RHITR/158-202
D9VRN2_9ACTO/27-92
H8EFB0_CLOTM/45-113
F8CGE9_MYXFH/474-544
D1A497_THECD/57-126
Q8KM26_ERWCR/26-78
A4LCC3_BURPE/39-106
F7YGX8_MESOW/440-510
A8M7P0_SALAI/11-78
H1N061_9PLAN/49-117
E5Z078_9BACL/1-68
E5YAF3_BILWA/24-91
E4D248_PROAA/66-133
Q3SH41_THIDA/25-93
G4A584_AGGAC/16-84
G4FTN5_9GAMM/13-79
F7JL61_9FIRM/11-77
D0TCY5_9BACE/26-94
Q81MF5_BACAN/37-107
A0QBU3_MYCA1/15-81
C5EQF6_9FIRM/149-219
Q6HAS2_BACHK/9-77
F8YUR1_VIBCL/53-123
I0DAV4_BACAN/8-76
F4DUF5_PSEMN/15-82
A8R836_9FIRM/12-80
A6AF41_VIBCL/53-123
E4ITI7_ENTFC/22-90
A6W4G3_KINRD/8-73
Q7NF62_GLOVI/97-167
I0KW58_9ACTO/11-76
D8FI43_9FIRM/128-198
C4T574_YERIN/378-448
Q0S9Z8_RHOSR/27-94
E8F6I7_SALMO/381-451
H0TYC3_9BRAD/34-102
B0B5N0_CLOBO/14-84
C7QHP0_CATAD/15-80
F8KT71_HELBC/389-459
D6SGR6_STAAU/26-96
C0ZEN9_BREBN/25-93
B5C3X7_SALET/16-89
H3LE96_KLEOX/53-123
C4RWT3_YERBE/16-89
H0P781_9SYNC/54-122
Q9FC82_STRCO/13-72
D3FT14_BACPE/28-101
E6SC08_INTC7/12-79
A4CGT5_ROBBH/44-112
H1YGT5_9SPHI/1-67
D5LUK0_9ESCH/1-60
A4VZZ1_STRS2/5-78
E3CLD6_STRDO/104-174
Q4UWN1_XANC8/14-82
G4K4F4_9RHIZ/38-106
Q9LA18_STANO/9-76
H5XSP5_9FIRM/23-91
H0KFS7_AGGAC/25-92
E3YCW9_LISMN/24-94
D9XXZ8_9ACTO/36-106
F9DC03_9BACT/9-76
G0E8B7_ENTAK/17-81
C3C815_BACTU/142-212
E6VLL4_RHOPX/34-103
G6CCC3_LACCU/31-101
F8ZSW2_VIBCL/391-461
G6H9H3_9ACTO/66-134
G0CIV7_XANCA/29-97
A8ICQ0_AZOC5/51-122
E7GKX8_CLOSY/31-96
F5K350_PSEAI/54-124
C7Q586_CATAD/3-71
B1XBQ0_ECODH/25-92
H7NR91_STRPN/135-205
C7HFZ3_CLOTM/42-112
B7BAA5_9PORP/24-90
E6U8S7_ETHHY/42-112
G9RZQ5_9FIRM/14-84
A0M547_GRAFK/29-97
G0G8I0_AMYMD/40-106
H5G093_ECOLX/25-92
B9QUM4_9RHOB/10-77
H5U2Q5_9ACTO/26-94
G8TMR2_NIAKG/21-89
F3JPP2_PSESX/39-107
H8KT56_SOLCM/27-94
G8Q0P4_PSEFL/21-94
A6LGL6_PARD8/15-83
E8V572_TERSS/35-103
I0GBP1_9BRAD/16-83
F6EJ32_AMYSD/17-85
C0BBH5_9FIRM/31-101
H4F7B9_9RHIZ/25-93
C2V441_BACCE/7-73
F2AVH3_RHOBT/16-84
G2EK66_CORGT/53-120
Q666D8_YERPS/20-92
B8I152_CLOCE/36-106
A3N7E0_BURP6/27-92
G9UH53_SALMO/25-92
H5W0H2_SALEN/426-496
Q1JHL6_STRPD/135-205
H1MRW4_9PLAN/45-114
Q02AX1_SOLUE/283-353
B1M8M3_METRJ/80-147
G6BS39_CLODI/27-95
A6EGM3_9SPHI/30-97
G7CCX5_MYCTH/6-76
H0BTJ9_9BURK/64-134
Q62K97_BURMA/23-89
D5ZCG3_MYCTU/29-98
A0Y847_9GAMM/366-436
A4Y3J2_SHEPC/32-100
C2MX64_BACCE/1-50
E6X6R3_CELAD/24-93
D4Z2E4_SPHJU/56-126
B3PGM9_CELJU/47-117
A1YSE2_STRSU/1-47
E4NKC9_KITSK/63-133
H7Z1M9_CAMJU/20-92
C2FTH4_9SPHI/35-102
Q1LSM3_BAUCH/378-448
Q39VR9_GEOMG/94-164
G0FZU0_AMYMD/15-83
E2ZNX7_9FIRM/26-96
C6I2J1_9BACE/22-90
I0K874_9BACT/54-124
I0CYK6_BACAN/10-77
E4TSF4_MARTH/22-88
B6WAP8_9FIRM/385-455
G2SXJ0_ROSHA/52-122
B3CFV6_9BACE/13-81
A6DKN3_9BACT/26-97
D0I423_VIBHO/26-100
E9XGK5_ECOLX/379-449
A8MLC3_ALKOO/35-105
Q0HPY4_SHESR/56-126
B5RWL8_RALSL/24-92
C2RS57_BACCE/42-112
H5VIW8_SALSE/53-123
Q3M2G3_ANAVT/84-154
H7DNT2_9CLOT/37-107
I0LEA6_9ACTO/15-82
D8I743_AMYMU/36-105
D4KWR4_9FIRM/64-134
E9YGU5_ECOLX/25-92
B1ZQA9_OPITP/9-76
I0LCW6_9ACTO/8-79
D2PT58_KRIFD/7-77
D6KUR5_SCAIO/353-423
D7C4K3_STRBB/24-90
I1QFY1_ORYGL/289-359
G7UVU1_PSEUP/32-101
D5LUL7_9ESCH/1-60
G8R8H0_OWEHD/47-115
F3KSH0_9BURK/18-83
I0VUZ1_ECOLX/379-449
G5IFK7_9CLOT/139-209
B7AII6_9BACE/22-90
D4VFZ9_9BACE/46-112
B7GQB4_BIFLS/11-79
F9SFT2_VIBSP/24-91
Q60108_YEREN/6-78
A9WM82_RENSM/16-83
C9YSW3_STRSW/37-105
A6LSH3_CLOB8/42-112
C9CZ89_9RHOB/22-91
A4SKN4_AERS4/16-89
H0FDD3_9BURK/15-83
H3VJF2_STAHO/35-105
C4FPK7_9FIRM/155-225
F8N6G7_9BACT/9-77
Q89VL7_BRAJA/41-109
D1PAT2_9BACT/57-127
I0I9K2_9CHLR/40-109
F1XRW8_ECO57/16-89
C2SC36_BACCE/40-108
D1C966_SPHTD/17-85
H8MIS1_CORCM/25-92
C8XJ69_NAKMY/37-104
Q48EU6_PSE14/25-93
D4X2L0_BACOV/22-89
G4BAI1_AGGAC/53-123
E6KAR3_9BACT/91-160
C5ZKN9_BURPE/218-286
Q24WR9_DESHY/15-83
F2F6K8_SOLSS/6-74
B8CCC7_THAPS/69-140
I0XQL1_9LEPT/10-79
A6WQ33_SHEB8/30-96
C7MUV9_SACVD/31-101
A6G031_9DELT/201-271
A1RAJ2_ARTAT/16-82
D3NUY2_AZOS1/77-147
B0GVC2_YERPE/25-92
F2IP76_VIBCL/95-165
B1QRG0_CLOBO/25-93
F5LRA6_9BACL/17-81
Q8PLV7_XANAC/30-97
E0SBH9_DICD3/25-92
A8KUY0_BURPE/1-65
B9Z459_9NEIS/8-73
F7LCV0_BACOV/12-79
H7CJM8_LISMN/34-104
G3ZI78_AGGAC/12-80
F7YVB8_9THEM/30-100
C9BXI2_ENTFC/20-90
B7J4L3_ACIF2/82-152
Q97JP7_CLOAB/20-91
C9QTE5_ECOD1/16-83
Q3JS80_BURP1/20-92
G9UPR0_SALMO/25-92
C2X829_BACCE/19-85
Q2BJA1_9GAMM/13-86
G5KSQ7_ECOLX/379-449
Q88AG0_PSESM/54-124
F8UNL5_CLOPF/14-85
F5KVB9_PSEAI/24-91
G4JY60_9RHIZ/10-78
F9M2F9_STRPA/135-205
A4FF17_SACEN/26-98
D7CKE2_SYNLT/56-126
B1Q6D5_CLOBO/23-94
B2TNP9_CLOBB/28-97
E8EAZ0_SALMO/6-79
Q47IQ3_DECAR/5-72
D6M664_9ACTO/29-98
C5CIP4_KOSOT/21-90
G6GV95_9CHRO/96-166
D8P190_RALSL/8-75
E5CHI0_9BACE/27-95
C3DDS4_BACTS/36-106
Q98FA7_RHILO/44-114
E5CG08_9BACE/25-90
D3F725_CONWI/29-102
F2G2P6_ALTMD/24-93
Q6HHZ9_BACHK/19-85
B0AJX0_BACAN/19-85
A8MK72_ALKOO/32-103
C4ZJ91_THASP/52-122
F5KMK1_PSEAI/25-93
B2RJE4_PORG3/9-77
E5VKU3_9FIRM/120-189
RPOD_XYLFA/383-453
D0R3V3_LACJF/139-209
B8KI17_9GAMM/131-201
C4GJP4_9NEIS/416-486
A4EIS3_9RHOB/31-100
Q71FK3_PSESX/25-93
D8N595_RALSL/8-84
Q7MXH4_PORGI/9-77
B4BRK8_9BACI/26-93
F0E2K2_9PSED/382-452
C9Q0T7_9BACT/26-94
B1RHR7_CLOPF/54-127
B3ZDU2_BACCE/1-67
C9C3C6_ENTFC/22-90
E3SM35_9CAUD/52-117
D4H6P3_DENA2/10-73
D1QRW7_9BACT/10-79
F8A1Q2_CELGA/13-84
A3J3B7_9FLAO/21-88
Q4L7B8_STAHJ/6-74
Q4HF36_CAMCO/20-92
Q28R55_JANSC/26-96
C5QL97_STAEP/35-105
A9YDH1_LISMN/20-90
G0HHH0_CORVD/25-92
E4EPT0_PROAA/64-133
B7R7N2_9THEO/1-79
B9XG21_9BACT/30-98
C3G284_BACTU/25-93
A3GPZ3_VIBCL/53-123
G0L763_ZOBGA/16-82
G6YN83_9ALTE/376-446
D1A393_THECD/35-103
D9UI17_9ACTO/35-103
D6U0L2_9CHLR/74-142
H7RHC0_CAMCO/384-454
E8KTW8_STRVE/135-205
C7PD62_CHIPD/27-95
G4Q5R6_ACIIR/348-418
C3NZS6_BACAA/24-93
F5J395_9PORP/13-80
G7LVQ6_9ENTR/7-73
G7U801_PROAA/83-153
C5NII0_BURML/14-87
E7BD63_9GAMM/307-368
F9IVL2_ACIBA/30-95
F6AER8_PSEF1/18-86
E2TIW2_MYCTU/18-87
E7C332_9BACT/45-115
C6YPU8_FRATL/343-413
G1XZM9_9PROT/7-71
F0RA03_CELLC/50-118
E6L0D6_9PAST/25-92
Q6NEA4_CORDI/38-106
D7JEL2_9BACT/28-96
A9YDG6_LISMN/20-90
G6AY28_9BACT/10-76
C2RS58_BACCE/62-132
G5HYP9_9CLOT/7-75
D6EWT3_STRLI/106-176
H4HQU6_STAAU/35-105
D3ETR4_STAA4/26-96
C0FQK8_9FIRM/22-88
G8S663_ACTS5/150-219
D0W7W0_NEILA/56-126
E7RF37_9BACL/24-93
H3VLJ5_STAHO/1-62
H2JHB6_9CLOT/27-95
G6M867_STRPN/135-205
G0G2C8_AMYMD/6-74
G0V404_9CLOT/21-88
E8RS61_ASTEC/33-101
Q0YPC7_9CHLB/58-126
D8I4D5_AMYMU/8-76
A4J0Z4_DESRM/36-106
F9LAH3_STAEP/6-75
H5RPL7_9NOCA/12-82
G8PJ78_PSEUV/52-122
A6Q2X9_NITSB/373-443
F2N427_PSEU6/15-88
G1WX11_9FIRM/3-68
G0G607_AMYMD/35-105
D6EDS2_STRLI/24-93
D0WUF3_VIBAL/89-159
H1X062_LEUCI/195-265
F2NVU8_TRES6/125-194
H6SBD8_MYCTU/39-107
A2BRV7_PROMS/24-93
E6H8L0_ENTFL/18-86
D9X8S7_STRVR/24-92
G2ZYK6_9RALS/141-211
D0CI23_9SYNE/71-141
E2NEW4_9BACE/15-82
C1F5N6_ACIC5/61-128
E8UR34_THEBF/64-134
B0TIN3_SHEHH/381-451
F0YH46_AURAN/141-224
D5HE93_9FIRM/24-100
Q5YW56_NOCFA/9-80
A9G664_SORC5/24-95
I0PDC4_MYCAB/14-80
F9Y921_9RHOB/546-615
B4EAX7_BURCJ/120-190
A5EH58_BRASB/17-85
D0FVS2_ERWPE/29-97
D4VX04_ENTFC/22-90
A9KQX5_CLOPH/7-75
G7TJC2_9XANT/30-97
B7IL60_BACC2/10-77
H0LL04_SALMO/53-123
A2W239_9BURK/10-78
H0MNB0_SALMO/94-164
I0V729_9PSEU/110-180
G8RPI1_MYCRN/17-85
H0RAF7_9ACTO/108-175
H5XT24_9FIRM/39-108
H0KAZ4_9PSEU/22-89
D7IPB2_9BACE/27-96
F0K2T4_LACD2/139-209
F7PEG3_MYCPA/2-78
E4I0M8_PROAA/64-133
C9VDG5_BRUNE/53-123
B9CIF8_9BURK/15-82
E4FRP1_PROAA/66-133
B3HKA2_ECOLX/53-123
B5US51_BACCE/42-112
A9WHN9_CHLAA/23-90
F2M5K0_LACCC/189-259
E7BD42_9GAMM/307-368
F3S0Z0_VIBPA/10-77
G6VEY0_STRPN/135-205
G7VS93_PAETH/36-105
E1I2F3_ECOLX/6-79
C2STX6_BACCE/26-97
D5HAL4_SALRM/28-96
Q2NWW3_SODGM/53-123
D6CW50_9BACE/25-94
A6GSX0_9BURK/13-86
A6E3E6_9RHOB/9-75
F7WHQ7_MYCTC/100-170
B5ZYY4_RHILW/10-78
B2FTC3_STRMK/30-98
A3L2Z6_PSEAI/18-90
F0PRQ1_BACT0/62-132
D5Q5N9_CLODI/35-105
C7PL63_CHIPD/9-76
Q5JZN2_ECOLX/1-66
G0G8L0_AMYMD/21-89
G6I8J6_9FIRM/9-76
F0HHP9_9FIRM/42-112
H1NTH0_9SPHI/27-95
F7TS60_BRELA/23-91
F8FAW0_PAEMK/21-93
A3U9Y7_CROAH/54-124
A6CC81_9PLAN/24-98
D5XDG8_THEPJ/23-91
G0EXP2_CUPNN/7-74
E4QFV5_BORBN/395-465
D9RLM7_STAAK/6-75
F4H6Z8_CELFA/13-78
H4H2R0_STAAU/35-105
F0DC37_STAAU/26-96
D9V4U2_9ACTO/39-107
Q9RIT1_STRCH/105-174
E4PS62_MARAH/31-99
D1PZP7_9BACT/10-77
D6FVU7_MYCTU/66-133
F8FNZ7_PAEMK/22-90
G8TM29_NIAKG/27-95
A1WWY2_HALHL/101-171
A4AM59_MARSH/18-85
G7U6N6_PROAA/25-92
D3P5T2_AZOS1/51-119
F6HE86_VITVI/339-409
C5EGV1_9FIRM/10-75
Q8ENY7_OCEIH/22-91
I0W7E1_9FLAO/43-110
B1HNL9_LYSSC/36-106
D4VR21_9BACE/28-94
E2CMG0_9RHOB/17-86
A4LBL9_BURPE/23-95
G9RNX2_9FIRM/17-84
F2ZJK1_9PSED/33-102
D8GM92_CLOLD/11-78
Q46I83_PROMT/110-180
B2UN43_AKKM8/33-101
D6GEF7_9ENTR/36-103
F8C2L0_THESO/19-90
H5EQ62_ECOLX/53-123
Q9RFA4_XENNE/95-165
G4HDE0_9BACL/33-101
C2TET5_BACCE/23-95
H0FNS7_BACAM/14-81
G9V9A4_SALMO/94-164
H1WGX8_9CYAN/100-170
F8D1L2_BACTR/1-68
C4H5A0_YERPE/16-89
A5ZLH3_9BACE/29-97
B7JPL0_BACC0/17-84
D1VSR9_9FIRM/25-96
A4ANJ6_MARSH/14-84
H1CM44_9FIRM/13-81
F0V1A6_9VIBR/18-83
D5DEB8_BACMD/6-69
G8EMM6_ERWCA/74-144
H7DX62_9FIRM/21-97
H7JM29_STRPN/135-205
F3P7A8_9ACTO/9-75
D2PPZ9_KRIFD/14-81
A6LD99_PARD8/22-90
D6AME4_STRFL/35-101
B9IUA2_BACCQ/18-91
F8QWK3_9ENTR/79-149
C6W761_DYAFD/16-84
A8LP91_DINSH/30-98
H4V778_ECOLX/49-119
B4UGT6_ANASK/48-118
C2PZV3_BACCE/42-112
A8F321_RICM5/384-454
A8SVI2_9FIRM/22-88
D4H8X6_DENA2/69-139
A9KI23_CLOPH/139-209
Q7P4H9_FUSNV/6-74
F4EIH6_BACAM/34-104
G9ZF86_9GAMM/285-355
G6IAG0_9FIRM/23-91
Q5IM35_ECOLX/1-71
A5ZKK9_9BACE/10-77
F4VZW4_ECOLX/379-449
D3IJI2_9BACT/18-86
E2E959_LISSE/20-90
H4XDE0_ECOLX/16-83
G4BBH8_HAEAP/12-80
B4W7H9_9CAUL/13-81
C3R876_9BACE/47-115
Q9AES5_AERHY/24-97
A0LC75_MAGSM/60-130
B8I535_CLOCE/20-90
B1QE10_CLOBO/58-128
E7GC86_9FIRM/43-113
D5SYH8_PLAL2/11-79
E4I1H6_PROAA/278-348
Q9X2J5_9BURK/95-165
G0UDE0_9LIST/5-45
E1PUZ8_HELPT/44-116
G2G6H5_9ACTO/12-77
H1CMA9_9FIRM/21-91
C4YVB1_9RICK/53-123
A3ELS2_VIBCL/391-461
B9TMI4_RICCO/120-172
Q1N1K0_9GAMM/91-161
E6ESU4_ENTFL/18-86
Q7NWD2_CHRVO/25-93
E4VZC1_BACFG/24-92
H1HQ15_9BACT/27-97
F4KXM4_HALH1/12-78
D2SC48_GEOOG/27-92
G7C965_VIBCL/25-93
A0AD06_STRAM/58-129
G0SJ69_VIBMI/19-92
E7ZWT3_SALMO/53-123
D0HKX9_VIBCL/361-431
E3J6V1_FRASU/28-94
G2N4D7_MYCTU/62-129
B1F330_BACAN/31-99
Q1GJ70_SILST/53-123
Q3JY78_BURP1/13-86
Q6JDV1_CHLRE/53-123
H2HWN9_CORDP/16-83
D7I8T3_9BACE/26-94
C2DXC2_ECOLX/106-176
Q8L3L3_LEPDI/1-47
Q8GHK1_9CYAN/1-55
G1XWA2_9PROT/429-499
F9D244_9BACT/12-77
D8HVK6_AMYMU/15-82
F2H1E5_BACTU/62-132
B8FTY1_DESHD/139-209
A7GVG5_BACCN/19-85
G4P7G9_BACIU/8-76
B7JL75_BACC0/14-77
E7J8W2_ECOLX/379-449
D7N9C4_9BACT/26-94
E2NHZ6_9BACE/21-90
F8XIT0_ECOLX/25-97
C3BQ29_9BACI/140-210
Q73ZX7_MYCPA/49-119
A6DKG0_9BACT/24-90
E2UCK2_MYCTU/180-250
I0WQD8_9NOCA/10-78
F2KGB7_PSEBN/15-83
E4CTD6_PROAA/278-348
G6HQ03_9ACTO/159-229
C3LG62_BACAC/23-86
F4F9W7_VERMA/21-90
Q10WL2_TRIEI/49-117
B8ECK1_SHEB2/56-126
G2UFH1_PSEAI/24-91
H4TS36_ECOLX/1-66
I0XV87_9LEPT/23-83
G8MPZ7_9BURK/12-80
C3MF42_RHISN/24-93
B8C5F0_THAPS/89-163
A9WDP3_CHLAA/24-91
A3TZJ3_9RHOB/23-90
G4R6Z3_PELHB/5-71
F8YKK5_ECOLX/379-449
G7Q5Z8_9DELT/354-424
Q09CT1_STIAD/31-113
D1CZ52_9RHIZ/19-86
D2B2S7_STRRD/25-93
Q0TPJ2_CLOP1/58-128
F9VQ22_9ACTO/18-83
H6MN21_TREPL/64-134
D4MLA5_9FIRM/125-195
B4E728_BURCJ/11-79
H3UKR2_STAEP/135-205
E7YA67_SALMO/6-79
F3DJC9_9PSED/15-83
F6AEF5_PSEF1/26-95
E0Q5I0_9BIFI/18-86
E5WAM9_9BACI/34-104
F3EW25_9PSED/25-93
B1RA17_CLOPF/39-109
F0R035_BACSH/13-81
C4WIC6_9RHIZ/35-105
Q2S652_SALRD/25-93
G7Z5B0_AZOL4/124-192
H0E967_9ACTN/13-78
Q5IQ91_SHIBO/1-58
D0J0P5_COMT2/31-99
Q72SK1_LEPIC/32-105
C3JKG4_RHOER/20-85
B2VGB1_ERWT9/27-95
Q89YT4_BACTN/22-90
D1YIN7_9LACO/140-210
E7JMD6_ECOLX/379-449
O65997_CLOAB/22-91
Q1JMH0_STRPC/135-205
G5XBX8_ECOLX/94-164
D5Q6F3_CLODI/14-81
I0ETF8_9HELI/39-111
D6DX96_ENTCL/94-164
C0CIT2_9FIRM/41-109
F7WM84_MYCTC/43-113
A4X1G7_SALTO/31-97
G2U720_PSEAI/17-84
H4VMF0_ECOLX/26-96
D1CAA2_SPHTD/25-94
C6LH37_9FIRM/12-82
D4K164_9FIRM/11-80
H4Y6F4_ECOLX/379-449
B9XK22_9BACT/24-92
H4VXC1_ECOLX/6-79
D4V8X3_BACVU/21-88
H1Y8D2_9SPHI/25-93
H4J9B3_ECOLX/6-79
H2JWR3_STRHJ/78-148
Q02TI7_PSEAB/383-453
A4LVP6_BURPE/53-119
Q0HWP1_SHESR/28-96
A5FID8_FLAJ1/27-95
A0AF42_LISW6/27-97
C7XCT3_9PORP/22-84
B1IHM8_CLOBK/13-80
Q3K452_PSEPF/33-109
E2Q7L6_STRCL/124-193
D7HYP8_PSESS/39-107
H0LES7_SALMO/25-92
A9VI62_BACWK/21-88
B6YYT2_9RHOB/8-76
E4TE39_RIEAD/11-79
B8BC85_ORYSI/302-372
G4QKC3_GLANF/26-93
D8GNC7_CLOLD/23-94
A7HA95_ANADF/28-100
G2FUI4_9FIRM/9-77
A7JCY3_FRATL/60-130
B9XJZ6_9BACT/120-190
F3X369_9SPHN/28-111
B9NVZ7_9RHOB/38-106
B6XG61_9ENTR/92-162
C6J3X8_9BACL/36-105
C5ETK3_9FIRM/67-137
A3YTL7_9SYNE/162-232
H7D4L3_9CLOT/35-103
D1BDV2_SANKS/10-77
F9UPS7_LACPL/135-205
E8SYG8_GEOS2/42-112
G4PU83_ECOLX/53-123
A5V5T0_SPHWW/24-96
B4WJR0_9SYNE/158-228
H6KUE1_TREPD/19-87
G7HKW1_9BURK/11-79
D7B9I4_NOCDD/14-81
B4U959_HYDS0/21-90
B6BN06_9PROT/16-88
G0D9P1_ECOLX/94-164
I0I4Q5_9CHLR/179-249
G4FVS9_9GAMM/62-130
F8LUN5_STRTR/9-81
H0IWT5_MYCAB/3-72
H1Y4T9_9SPHI/26-94
C4ZZP5_ECOBW/94-164
B9MQ66_ANATD/17-88
F8IGZ2_ALIAT/19-89
F3K0D3_PSESZ/39-107
B3ZDA6_BACCE/15-78
A6L6B7_BACV8/21-90
F4YCU2_9CAUD/63-135
G5WMR5_ECOLX/16-83
D1ACI2_THECD/45-112
I0PLG8_MYCAB/28-95
E6W447_DESIS/9-74
A7JRL1_PASHA/15-82
H1LJC1_9LACO/158-228
H2JEI0_9CLOT/25-98
C2YEW9_BACCE/37-107
D8B8C3_ECOLX/379-449
A6W432_KINRD/8-76
B6VV53_9BACE/18-83
D0L6T7_GORB4/17-85
D3CVG0_9ACTO/56-119
B2T3N1_BURPP/26-93
G8T9R1_NIAKG/14-82
D6K2J5_9ACTO/50-123
C6DPZ7_MYCTK/155-222
D9XUA6_9ACTO/26-94
D1AJG8_SEBTE/45-115
Q9AK31_STRCO/13-81
A7X2V7_STAA1/135-205
Q67NE6_SYMTH/35-105
C2NHQ6_BACCE/6-72
E2N745_9BACE/24-90
D4JVV2_9FIRM/13-81
F4LGU7_BORPC/17-84
D3PAZ3_DEFDS/63-133
H0PLX1_9SYNC/87-157
E0H256_ENTFL/19-91
F7WN21_MYCTC/47-120
D4EDN8_AGGAC/12-80
A2PXS4_VIBCL/53-123
A3DE65_CLOTH/56-126
I0I558_9CHLR/56-123
Q7UKM8_RHOBA/31-99
E5VDB2_9BACE/22-94
Q5IQ88_SHIBO/1-66
D9UYP7_9ACTO/20-90
B2U9U1_RALPJ/142-212
C6YZT0_9BACE/25-92
H1BJJ0_9FIRM/21-88
H4WVM3_ECOLX/379-449
A7WYV3_STAA1/26-96
E4QKE1_METS6/59-129
B3ANL2_ECO57/94-164
D2ETG4_9BACE/9-77
F9ZH28_9PROT/15-88
B8KGS8_9GAMM/195-263
E6HA94_ENTFL/19-91
E8I0L6_ECOLX/53-123
G5JLU6_9STAP/135-205
C6TQ59_BURPE/10-77
B7IR16_BACC2/8-76
C7UV38_ENTFL/135-205
G2DCQ8_9GAMM/385-455
H3ZFW2_9ALTE/6-72
E4R6E7_PSEPB/11-76
A3W7Y4_9RHOB/30-98
A5U9W2_HAEIE/411-481
E2SR65_9FIRM/58-128
A6F3M1_9ALTE/100-170
D7NA85_9BACT/27-95
F6IK41_9SPHN/18-85
A3S741_9RHOB/53-123
E3GP53_EUBLK/26-82
E5V5W1_9BACE/7-79
H6PX01_RICRI/385-455
F5J9J5_9RHIZ/24-93
F9S9N6_VIBSP/51-120
C7QAQ5_CATAD/45-112
C7IT52_THEET/30-111
G0FQS0_AMYMD/42-112
H0BEY9_9ACTO/76-146
F4L9N8_BORPC/8-76
B7K8W2_CYAP7/49-119
A7VIW9_9CLOT/22-92
A7IGT7_XANP2/53-123
B1ZYF6_OPITP/9-77
H1Y6C3_9SPHI/19-87
F5IQX3_ACIBA/30-95
H3XNC3_STAAU/35-105
B4SI51_STRM5/11-78
A8PQ84_9COXI/95-165
C6CTW1_PAESJ/143-213
B1W595_STRGG/1-55
F3M8H9_9BACL/14-79
G4IWA2_9PSEU/6-70
H0S2S7_9BRAD/33-101
D4F1H8_EDWTA/93-163
C6ATC8_RHILS/8-76
H2GWX8_CORDP/16-83
E3EF16_PAEPS/2-68
C4XCN2_KLEPN/130-200
A7HIQ7_ANADF/23-91
Q2M5M0_PSEPU/15-82
H5HDU0_ECOLX/53-123
B1ZXG6_OPITP/49-121
G8SDU5_ACTS5/13-81
C5D402_GEOSW/35-104
C2NBV9_BACCE/14-77
H8L2A4_FRAAD/391-461
Q7NRU8_CHRVO/82-152
C2VWU5_BACCE/31-99
Q5IM64_SHIFL/2-72
C8LTM9_STAAU/135-205
H8KP70_SOLCM/6-74
Q7UPQ9_RHOBA/380-456
B3EU52_AMOA5/54-124
Q1BYM1_BURCA/7-72
C3G770_BACTU/62-132
A1T5N9_MYCVP/44-114
D6AHZ5_STRFL/32-99
Q82M52_STRAW/27-98
Q1YV82_9GAMM/20-91
H1Y744_9SPHI/27-94
A9ALE2_BURM1/292-362
A7ALU5_9PORP/10-77
C7WIZ4_ENTFL/18-86
G2PEC0_STRVO/40-110
B0GAY7_YERPE/96-166
A0PZ24_CLONN/21-91
I0DJ49_CORPS/16-83
F5K776_PSEAI/1-67
G9E7X2_9GAMM/17-83
D9XJ36_STRVR/50-123
C8RXH3_9RHOB/29-98
F8QWK4_9ENTR/79-149
Q8A2A9_BACTN/10-77
E4TB58_RIEAD/21-89
G2EDJ1_9FLAO/28-96
G2SH55_RHOMR/27-97
E4VRB6_BACFG/22-89
H0NTB5_BACCE/37-107
E9RUX1_9FIRM/27-97
D7H3V2_BRUAO/53-123
F8WZX6_9PORP/13-79
F8CCP1_MYXFH/25-93
Q7MVR1_PORGI/9-77
E0F6Z0_ACTPL/86-156
F8EMJ6_RUNSL/54-124
I0X7J8_9SPIO/35-101
D5PC58_9MYCO/8-75
I0TB90_9BACT/10-76
D5VYI8_CLOB2/37-107
A7Z4F2_BACA2/62-132
E8LVP5_9VIBR/13-81
B6XEF6_9ENTR/29-96
G8T8P4_NIAKG/23-91
D4T6R0_9XANT/120-186
D0D8M7_9RHOB/32-101
E7ZKS6_SALMO/94-164
D6EJR2_STRLI/26-95
C4UKA2_YERRU/53-123
D2BAJ1_STRRD/13-79
D6B4B0_9ACTO/27-101
E8YW01_9BURK/7-74
E7BD45_9GAMM/304-365
C0BDP0_9FIRM/22-91
F8QWK2_9ENTR/79-149
G7WHB8_DESOD/42-112
D9X6Q4_STRVR/205-275
A6EEL4_9SPHI/10-77
D5YM17_MYCTU/39-107
H8GB75_9PSEU/111-184
G2GDQ4_9ACTO/21-90
D9S3A9_THEOJ/26-99
B1RQC9_CLOPF/58-128
B1LWY0_METRJ/45-115
F3WLL5_SHIBO/94-164
G7UQ54_PSEUP/27-95
D4W5T7_9FIRM/21-89
F3T9V4_STAAU/32-101
C6CDZ4_DICDC/15-83
G8PZH0_PSEFL/24-91
C2IS36_VIBCL/29-97
H6KZ77_SAPGL/35-104
B6J3X8_COXB2/117-187
H1LKG7_9LACO/24-94
F7TWL0_BRELA/30-98
G5N3Y4_SALET/53-123
B1ZN15_OPITP/29-101
E4TJT0_CALNY/368-438
D4LDB0_RUMC1/35-105
B6A2T8_RHILW/20-88
D4CQU8_9FIRM/8-88
B0QQ34_BACAN/42-112
H2G0A4_OCESG/25-93
H8IY53_MYCIT/14-80
C6S2T3_VIBCL/32-101
D5DFH4_BACMD/10-77
RPOD_RICFE/386-456
C3GXH2_BACTU/21-88
C0LWD4_LISMN/16-86
G0EP90_BRAIP/41-115
B3JA11_BACAN/15-86
D6EIF0_STRLI/29-97
E3D2Z9_NEIM7/53-123
E9FFP0_9STRE/135-205
D1BY52_XYLCX/9-75
Q2RTD6_RHORT/15-85
C3EVN7_BACTU/36-106
D1A764_THECD/30-97
C3WPP3_9FUSO/106-176
H1Y595_9SPHI/28-92
E2Z0Q4_ENTFL/18-86
C3R1S4_9BACE/54-124
A6F4F8_9ALTE/29-98
A5XQ52_BURML/39-106
RPOD_STRMU/137-207
Q7MIB8_VIBVY/35-104
F8CAH6_MYXFH/45-120
E1KVD6_PEPMA/155-225
H7R2G0_CAMCO/384-454
Q6TE13_9ACTO/176-246
A8LMX1_DINSH/36-105
E3DTI0_BACA1/24-93
Q0HKN9_SHESM/16-89
Q13UT2_BURXL/12-77
F1YFA4_9ACTO/38-105
G8SK58_ACTS5/42-111
B5UQ45_BACCE/13-76
G4E577_9GAMM/110-180
B1SG84_9STRE/135-205
Q6YPM5_ONYPE/47-117
D9VVJ5_9ACTO/15-83
D4BWX1_PRORE/383-453
E9ZKI1_MYCTU/29-96
G6Y7I8_9RHIZ/1-58
E4NGR8_KITSK/51-117
D2QL20_SPILD/29-99
D0TT64_9BACE/25-93
F7WLU2_MYCTC/29-98
C4RF81_9ACTO/8-77
Q24VJ8_DESHY/17-86
Q89YT8_BACTN/22-88
F0SCJ9_PEDSD/12-80
G0FVZ0_AMYMD/7-75
F7Y4U2_MESOW/32-100
Q8FQE2_COREF/46-113
A4BZN7_9FLAO/13-81
E1NNY3_9LACO/149-219
D7GVQ6_9FIRM/140-210
E0UE62_CYAP2/96-166
E5XGA4_9FIRM/27-95
H8KTV0_SOLCM/27-97
C1DKV7_AZOVD/13-86
Q93JM8_RALSL/15-82
C5CLZ4_VARPS/39-110
C2I487_VIBCL/408-478
D6Z3R7_DESAT/27-95
G7A092_VIBCL/391-461
H3QVU4_BRUAO/12-85
H8XPZ6_FLAIG/54-124
B0RD88_CLAMS/41-110
A8RWQ5_9CLOT/31-101
Q5QVK5_IDILO/375-445
D5ZPH0_9ACTO/11-78
D6FW82_MYCTU/62-129
B5ZCK6_GLUDA/51-121
D1ASA0_ANACI/416-486
H0P4I7_9SYNC/87-157
C4ISM9_BRUAO/19-86
C7P9U9_CHIPD/27-95
A9K2H2_BURML/27-92
H5LRQ1_ECOLX/379-449
C0EHC0_9CLOT/11-81
Q665U2_YERPS/378-448
C2UK10_BACCE/15-86
G5RM08_SALET/53-123
H0R727_9ACTO/33-100
D1AED7_THECD/12-80
D1EZR2_BRUML/50-120
A2C9L3_PROM3/43-113
B7K407_CYAP8/96-166
A3ZQE4_9PLAN/8-77
D6PE16_9BACT/15-88
G6BI39_CLODI/6-78
D3F0M1_CONWI/11-78
G2RZ84_MYCPK/186-256
H0BRE6_9ACTO/12-80
D6ENU2_STRLI/7-76
A7HAF0_ANADF/17-85
C2Q1K5_BACCE/21-93
I0PNA3_MYCAB/4-73
F0L7J5_AGRSH/27-93
F5Y1Y5_RAMTT/557-627
A7BEQ0_9ACTO/29-97
D8BUL5_ECOLX/53-123
A8U5V7_9LACT/11-81
C2SE46_BACCE/36-106
RPOS_COXBU/117-187
E7YYS1_SALMO/94-164
D1QJ30_STAAU/135-205
F3R6T7_ENTFL/135-205
H5RW11_9NOCA/12-80
G5IXY9_CROWT/183-253
B5Q9J9_SALVI/6-79
G8LX85_CLOCD/42-112
D6YAL1_THEBD/38-106
F0E939_9PSED/1-62
Q1MDT7_RHIL3/451-521
H1IQ87_9BACT/334-404
F1U1H3_PROAA/32-100
C1B2B2_RHOOB/31-100
D0C5N5_ACIBA/57-127
A6L1B6_BACV8/15-83
H5WTX4_9BURK/86-155
C7N4Z8_SLAHD/160-230
D9UR37_9ACTO/13-80
E2UR84_MYCTU/24-97
E8VIM6_BACST/23-90
D7C1I7_STRBB/15-83
G7UH04_PANAN/94-164
E3IGI8_GEOS0/54-124
H1Y923_9SPHI/39-106
D4L7Z3_9FIRM/56-126
D3QG37_STALH/15-85
I0WA51_9NOCA/80-150
H1J2W4_9FIRM/14-82
D0RFU8_9RHIZ/19-86
Q4C843_CROWT/183-250
D5S258_CLODI/67-136
E5U168_ALCXX/20-83
B1ZU58_OPITP/31-100
C6RU58_VIBCL/53-123
B9HE05_POPTR/325-395
D1KAC7_9BACE/10-77
H4SW01_ECOLX/94-164
A5ZAA0_9FIRM/18-86
E8W701_STRFA/35-104
A4CNL5_ROBBH/24-92
B7JIV7_BACC0/1-67
D5ZV03_9ACTO/29-97
G9RE60_9ENTR/94-164
G9ZW18_9PROT/13-78
E6EP07_ENTFL/19-91
G4HKI2_9BACL/33-101
H1QHF9_9ACTO/84-151
Q7UN42_RHOBA/16-87
B7HI27_BACC4/24-96
E8WAT4_STRFA/11-76
G5KHH3_9STRE/6-79
E9ZDQ7_ESCFE/94-164
F8IH76_ALIAT/42-112
H1BPS1_9FIRM/10-79
F8E1V7_CORRG/158-229
A6L9K7_PARD8/23-89
D4GEG8_PANAM/15-78
H7E1H7_9FIRM/28-94
C0CZ55_9CLOT/149-219
G7Q6M6_9DELT/31-99
C6PW47_9CLOT/22-90
H0DEZ7_9STAP/35-105
E8CZC1_SALMO/381-451
C1EEE9_MICSR/89-166
B4CYX3_9BACT/79-153
A7LTC1_BACOV/14-83
C2N993_BACCE/12-75
Q1BX69_BURCA/15-81
G8PUR5_PSEUV/15-82
A9GFY7_SORC5/12-74
C6IEH9_9BACE/9-76
B3DW95_METI4/385-455
E1SX29_THESX/124-194
D5W2Q8_CLOB2/42-112
D9SZ15_MICAI/24-91
C8PQF3_9SPIO/50-120
D5S2W7_CLODI/35-105
Q1B9Z9_MYCSS/86-156
H5K859_ECOLX/16-83
D7CJP0_SYNLT/36-106
H8N8C0_RICPO/386-456
F8FPR7_PAEMK/19-87
E6V4Y0_VARPE/14-80
C2R3H8_BACCE/14-84
D9VE84_9ACTO/10-78
A6EG22_9SPHI/27-94
A6FY31_9DELT/16-81
D4V757_BACVU/22-88
C2ZCY6_BACCE/142-212
D1NFF1_HAEIF/49-119
F3GIF3_PSESJ/17-85
Q6GJD5_STAAR/26-96
C2W6L8_BACCE/21-89
F2LD27_BURGS/76-146
F0HC11_9FIRM/36-104
I1DVG2_9GAMM/23-90
A3JSA9_9RHOB/5-79
Q3LW61_BIGNA/154-224
A9WAT5_CHLAA/24-93
A9YDH4_LISMN/21-91
H0SE26_9BRAD/10-87
A4CW66_SYNPV/82-152
H9UNP9_ECOLX/25-97
A1TWY8_MARAV/100-169
B2FLF7_STRMK/6-72
E1NRK5_9LACO/149-219
F7LAE9_BACOV/21-89
F8CRE0_MYXFH/50-121
C4LJ13_CORK4/94-164
E2KVV2_ECO57/379-449
E2TRE8_MYCTU/43-113
Q2S8V3_HAHCH/405-475
F8FTR5_PSEPU/20-87
G8TKK7_NIAKG/29-96
Q7UPY5_RHOBA/39-108
G8TGN2_NIAKG/14-81
E8B9K0_SALMO/381-451
A1VMX0_POLNA/27-97
D5E0T0_BACMQ/21-91
H6R0Y7_NOCCG/29-94
A6H0X4_FLAPJ/13-80
H5XWG8_9FIRM/16-80
F5QNX1_SHIFL/379-449
D3EGN4_GEOS4/26-94
H4U659_ECOLX/25-92
F0GBG0_9BURK/15-82
B0JY76_MICAN/32-103
E6DJB4_PROAA/278-348
B9J0C0_BACCQ/10-76
G7UJA2_PANAN/23-91
H1IWE9_9BACT/30-98
E7TVP9_ECO57/25-92
A7AA02_9PORP/25-90
E5BUG0_9FUSO/32-91
E2ZXH2_PSEAI/13-80
Q11ID2_MESSB/19-86
Q48825_LEGPN/18-91
E0GXR2_ENTFL/19-91
D4WEW7_BACOV/17-84
B7XSF6_BORGR/45-115
A8KX56_FRASN/25-92
G8MJH9_9BURK/26-95
Q689H3_SHEVI/25-93
C6Y1Q7_PEDHD/27-94
C2FT89_9SPHI/23-91
A8UPG4_9FLAO/21-89
C6GM19_9RHIZ/158-202
E4M0L1_9FIRM/30-103
E7GVD8_STRAP/3-67
H1Q9L9_9ACTO/100-170
C1D188_DEIDV/30-97
G2ECR4_9FLAO/27-97
F4QXR4_BREDI/22-90
E1WZ72_BACMS/27-96
A1UXW3_BURMS/35-103
E4BN27_PROAA/32-100
A7AE29_9PORP/12-80
Q2BEK2_9BACI/9-77
C6SR76_STRMN/137-207
B4D7F4_9BACT/15-83
E6F7X2_ENTFL/18-86
H9U9R7_FERPE/133-203
E5CB66_9BACE/46-113
H1IAX8_9FIRM/32-104
E4LZR1_9CLOT/58-128
C7PLL0_CHIPD/21-88
E1VX88_ARTAR/170-240
G2AQ51_ECOLX/25-97
B2SXF0_BURPP/76-146
D4R6T2_ENTFC/22-90
G0CRT8_CORUL/300-370
A9KQP0_CLOPH/15-83
B0PXQ0_BACAN/24-93
C7PWP3_CATAD/10-78
B8CWK3_HALOH/41-111
G7C8R1_VIBCL/32-101
B6W430_9BACE/54-124
D3QS13_ECOCB/379-449
F9IAY6_ACIBA/30-95
D0TEI3_9BACE/9-76
B0NMM1_BACSE/54-124
I1AZL5_9RHOB/26-95
C6E584_GEOSM/92-162
F7L5B0_BACOV/28-96
F8DTP8_ZYMMA/28-100
Q9F379_STRCO/29-97
D2Q228_KRIFD/19-81
B7LP43_ESCF3/16-89
A3YNV4_CAMJU/385-455
H8KMW1_SOLCM/22-91
Q0BPS0_GRABC/420-490
F0L3V1_AGRSH/8-75
G0FQA2_AMYMD/8-76
C7Q662_CATAD/23-91
E5CE30_9BACE/23-90
D8FXS2_9CYAN/32-101
C2TKM5_BACCE/62-132
E4RVM8_LEAB4/24-91
D1C6I8_SPHTD/29-97
G7H528_9ACTO/37-105
Q8FTZ9_COREF/45-112
G6FRT8_9CYAN/87-157
B2WW57_9ACTO/49-118
G6XI13_9PROT/1-64
F9K4H0_STAAU/26-96
F0L8D3_AGRSH/450-520
E6FQ08_ENTFL/18-86
B7KQZ7_METC4/80-147
B0JGK3_MICAN/184-254
E8VAC7_BACST/34-104
D5UVQ2_TSUPD/11-78
D6GTS7_FILAD/28-94
H0G5K7_RHIML/450-520
B9Y609_9FIRM/13-85
H1IY31_9BACT/40-109
C2FYX5_9SPHI/33-100
A3WJ05_9GAMM/55-125
E9WHV8_ECOLX/25-92
B5QW12_SALEP/94-164
C4FHS2_9AQUI/11-83
Q5R0S7_IDILO/48-106
D6IBM9_ECOLX/16-89
E2XJL9_PSEFL/28-95
H7DWP7_9FIRM/19-78
G9RZ11_9FIRM/42-112
G0CN60_CORUL/33-104
Q849Y9_ECOLX/14-82
C0WKU7_9CORY/260-330
B2SU66_XANOP/30-97
Q10NF3_ORYSJ/106-176
D1PT15_9BACT/84-154
I1HFU6_BRADI/771-837
H6SAZ8_MYCTU/10-76
G0H6J2_BIFAN/87-155
F4CAI2_SPHS2/75-143
C6PS15_9CLOT/56-123
B2HQQ6_MYCMM/29-98
D4FI61_STAEP/6-75
F8LGL5_STREH/6-81
I0KTG6_STEMA/60-130
F7XCW9_SINMM/12-78
I0M064_SALET/16-89
D1VRK2_9FIRM/37-107
A3ZXQ9_9PLAN/31-97
A2C9S0_PROM3/11-80
B1HTI2_LYSSC/142-212
A8L2N7_FRASN/155-225
H3VRP7_STAEP/30-100
B0PBA9_9FIRM/66-136
Q58ML0_BPPRM/59-114
Q660A4_BORGA/45-115
A6VUA0_MARMS/47-115
F0SQB8_PLABD/63-133
A3DJP3_CLOTH/35-107
A3ZWP2_9PLAN/36-103
D3F274_CONWI/19-87
E0UM34_CYAP2/86-156
E8RXN4_MICSL/102-172
H1R0I0_VIBFI/19-92
E8EKE7_SALMO/53-123
E6Q157_9ZZZZ/26-96
D1QA21_STAAU/35-105
H5V6S9_ESCHE/380-450
A9VG01_BACWK/17-84
I0KEJ4_9BACT/68-136
A7AJI4_9PORP/21-88
E1YSK3_9BACE/10-60
E2MJZ6_PSEUB/25-93
Q57A61_BRUAB/16-89
C3PLB0_CORA7/42-110
F4TXH3_ECOLX/379-449
C7RMU3_ACCPU/34-101
B3QDA5_RHOPT/41-109
G5FCX5_9CLOT/36-104
Q0A8Z9_ALHEH/25-93
B9XEF2_9BACT/25-93
E2S7G6_9CORY/27-95
F0GIA0_9BURK/90-159
H1CDU6_9FIRM/10-77
G2UHC2_PSEAI/383-453
O06289_MYCTU/87-154
H4KXY9_ECOLX/6-79
C3QBP4_9BACE/19-87
D2R452_PIRSD/42-110
E5V1V6_9BACL/128-198
D6TJJ2_9CHLR/17-86
H0UG04_BRELA/21-91
D3IBE2_9BACT/8-74
Q0RJG4_FRAAA/41-107
F3M987_9BACL/34-104
Q2J240_RHOP2/58-126
E6PIQ6_9ZZZZ/22-90
G5G830_HAEAP/53-123
H5S6U6_9NOCA/50-120
Q31EM5_THICR/361-431
D2PR22_KRIFD/17-86
I0RYK3_MYCPH/9-75
F4XDP2_9FIRM/16-84
F0K017_LACD2/23-88
A2W9U2_9BURK/119-189
F2RBQ0_STRVP/12-78
D5LUK5_9ESCH/1-60
I1AUS2_9RHOB/41-111
H6SP48_RHOPH/48-117
B7X3L0_COMTE/31-99
H1QA16_9ACTO/30-98
E6T303_SHEB6/61-130
F5NKJ0_SHIFL/94-164
D6D3G3_9BACE/25-90
C9BS44_ENTFC/136-206
A9FFY4_SORC5/114-183
B8LQB0_PICSI/261-331
D2PVJ7_KRIFD/19-88
H2K1J9_STRHJ/16-83
A6WA88_KINRD/29-97
E7RT21_9BACT/25-93
F1TUR1_PROAA/32-100
D5LUK6_9ESCH/1-60
H6U4I3_SALEN/94-164
E5YRB2_9BACL/21-89
B5WR18_9BURK/9-77
Q1PZV7_9BACT/25-95
E3E738_PAEPS/36-106
D3I1T8_9BACT/13-80
C3H075_BACTU/25-93
E6HMB9_ENTFL/18-86
B1JRC0_YERPY/25-92
Q07QT7_RHOP5/11-78
F8QWK1_9ENTR/74-144
F3EJ06_PSESL/11-75
C3F790_BACTU/59-129
E6U8S8_ETHHY/65-135
A4A5X9_9GAMM/18-91
B7HGM5_BACC4/10-77
Q4USF1_XANC8/29-97
D1C6H5_SPHTD/16-84
H7VBG6_CAMCO/20-92
F0E4B0_9PSED/11-76
B3IXD2_PSECI/18-84
A4J484_DESRM/19-87
F9SZN7_9VIBR/85-155
H5KZX2_ECOLX/53-123
H7C6K8_BRAJA/53-123
Q2B695_9BACI/37-106
B8JE07_ANAD2/73-143
A7NKV6_ROSCS/34-103
F5SWB8_9GAMM/29-95
G7W6R1_DESOD/25-94
A9R6V5_YERPG/20-92
G2N2F9_MYCTU/39-107
Q0HU71_SHESR/63-132
I1D7X3_9PSEU/11-79
G4A0Y5_AGGAC/53-123
E4S6C9_CALKI/34-104
F7LB03_BACOV/24-89
Q08MX1_STIAD/8-75
D7NEN1_9BACT/27-97
Q1VWL8_9FLAO/18-84
D0TMN5_9BACE/11-77
E0DD66_9CORY/17-83
H4WE88_ECOLX/25-92
Q6TE08_9ACTO/36-106
D1JT60_9BACE/19-87
G6YZ57_9ALTE/27-94
A4QAP8_CORGB/29-96
H0FXM9_RHIML/13-78
A5N8M2_CLOK5/22-88
F9KHP4_STAAU/35-105
E6DFX6_PROAA/83-153
H0KLD5_BIFAN/254-324
C6TUN9_BURPE/25-93
B8DE57_LISMH/141-211
A3VLT1_9RHOB/436-506
D5CRC5_SIDLE/25-93
Q67KY4_SYMTH/24-92
D4WR93_BACOV/8-75
D6ECK8_STRLI/54-122
Q3DSG7_STRAG/14-77
H8IG53_PASMH/25-92
Q7U0F6_MYCBO/10-76
G4HLR1_9BACL/24-91
G8UBJ1_BACCE/62-132
B3JGQ9_9BACE/26-95
G6RVT1_STRPN/135-205
A6DKD6_9BACT/28-98
H2IDQ9_9VIBR/389-459
F6FC86_CHLPS/321-391
C5UPB3_CLOBO/13-86
D8GRU8_CLOLD/42-112
B2TNP3_CLOBB/13-76
B0RX33_XANCB/29-97
D3AQ34_9CLOT/8-76
H7PSZ1_STRPN/135-205
F8CTW9_BACTR/144-214
F3PPP2_9BACE/54-124
H7EYP0_PSEST/15-82
E6K949_9BACT/57-127
C1EQ30_BACC3/8-76
D8DW05_PREBR/27-97
B7APW1_9FIRM/38-108
B5I4F1_9ACTO/58-129
Q65JW9_BACLD/62-132
Q0RDY7_FRAAA/140-210
D6TNK0_9CHLR/186-256
D6DZ56_9FIRM/29-104
C3F6Z1_BACTU/37-107
E0QCR5_CAMCO/384-454
F7KNY0_9FIRM/22-90
H0R8D1_9ACTO/27-94
E8NGY9_BACMY/75-145
H8ELY1_CLOTM/34-106
F4DFJ5_AERVB/27-96
F7T9Q8_ALCXX/9-75
I0REV4_MYCPH/34-102
F8C8W7_MYXFH/13-80
Q896X6_CLOTE/49-119
D3F214_CONWI/19-90
C2U4B3_BACCE/7-73
C2YN29_BACCE/1-42
F0N192_NEIMO/11-79
D1QTJ0_9BACT/57-125
D3A479_NEISU/53-123
D2T6U9_ERWP6/29-97
D3I2W4_9BACT/13-83
B5I671_9ACTO/15-83
H2IAC6_9VIBR/32-101
E2NRU4_9FIRM/183-253
H2AKA0_BACAM/37-106
D6FR61_MYCTU/87-154
D7HUN0_PSESS/28-97
G1YTQ4_ECOLX/94-164
G8LPR5_ENTCL/110-180
G9QMI4_9BACI/62-132
G0FVN3_AMYMD/36-110
G5WBT4_ECOLX/53-123
H1YNX8_9GAMM/25-93
A0LYB9_GRAFK/54-124
D0CBK8_ACIBA/37-102
D3MGC7_PROAA/25-92
H4WXC7_ECOLX/53-123
F3GIQ2_PSESJ/9-75
D7WSM3_9BACI/12-79
D9XL71_9ACTO/29-95
G2PRA2_MURRD/25-94
Q04X82_LEPBL/34-99
H8CR10_CAMJU/385-455
A7HHT1_ANADF/25-93
Q092P5_STIAD/43-118
G5YI05_ECOLX/16-89
G2N8E6_MYCTU/5-70
B7R8P4_9THEO/16-84
D1RV69_SEROD/414-484
F3KCU1_9GAMM/380-450
E1CZ58_VIBPA/25-93
D9QFA4_BRESC/53-123
G3MBD9_9CAUD/7-85
D7DM51_METS0/8-75
C5BZT9_BEUC1/11-80
C2TDG4_BACCE/23-93
G6HI15_9ACTO/19-84
E4CDD8_PROAA/83-153
D4V8W3_BACVU/16-82
A7AJ15_9PORP/45-113
G6EM49_STRTR/135-203
C9AZJ4_ENTCA/6-77
E1T2T4_THESX/55-125
H5DDR4_ECOLX/25-97
Q88IJ3_PSEPK/28-97
A6GQH7_9BURK/53-122
D5T445_LEUKI/3-76
Q6NC34_RHOPA/67-135
Q4K4Q5_PSEF5/59-128
F7Z082_BACC6/24-92
C7XWD8_9LACO/32-101
E4VQQ9_BACFG/10-71
G6X822_MYCAB/35-103
D0W1M3_NEICI/56-126
A4WYS5_RHOS5/7-74
G0AV57_9GAMM/61-130
Q2WFE6_9ACTO/62-132
B0KCI3_THEP3/36-106
G8TR46_NIAKG/26-91
A1W218_ACISJ/26-92
E6VNN1_RHOPX/17-81
Q0AZB0_SYNWW/28-97
D4EEN3_AGGAC/53-123
H0ITZ2_MYCAB/10-76
A6GGA2_9DELT/15-81
E8W1M1_STRFA/101-171
F4DP03_PSEMN/54-124
H1NTN9_9SPHI/27-94
E6LF78_9ENTE/135-205
G2LCF8_PSEAI/15-81
B1VPD7_STRGG/29-97
A3TRL0_9MICO/12-79
G6DXG3_9GAMM/33-100
D9RRQ9_PREMB/51-121
Q839V1_ENTFA/19-91
B8HQG4_CYAP4/96-166
C8K8T5_LISMN/141-211
F0YZS0_9CLOT/26-91
E5TY46_STAAU/26-96
E4M1T1_9FIRM/26-98
D9VYK7_9ACTO/112-182
Q6HCQ9_BACHK/10-76
F7RDN9_SHIFL/379-449
C3X4K6_OXAFO/592-662
G7UWF2_PSEUP/20-93
I0XCN7_9SPIO/26-94
Q8EMR8_OCEIH/10-78
E3G7V0_ENTCS/25-92
Q1MJ92_RHIL3/8-76
F2G502_ALTMD/34-100
I0KAQ5_9BACT/55-123
D8EIE1_ECOLX/106-176
G9Q4E4_9BACI/31-102
C6Z380_9BACE/16-82
Q2IF57_ANADE/59-133
C7Q0S2_CATAD/12-80
I0IN46_9BACT/82-151
E7J0E3_ECOLX/6-79
F3L585_9GAMM/2-61
C4IGW7_CLOBU/42-112
D0GKI1_9FUSO/46-116
E2P455_PASHA/14-81
F3J889_PSEAP/39-107
C6JQW9_FUSVA/37-96
C3ASS5_BACMY/27-95
F8IF77_ALIAT/51-121
E3IVI7_FRASU/6-73
C7GAW8_9FIRM/9-77
SIGS_STAAC/6-75
H5WC42_RALSL/70-140
E8WYU5_ACISM/24-90
F9B7R8_VIBCL/95-165
F0BTB9_9XANT/9-77
E7GKP8_CLOSY/139-209
E2WY97_ECOLX/379-449
D1QXQ0_STAAU/135-205
F4M2D1_ECOLX/16-83
D6HL34_9FIRM/27-99
H2WXZ9_CAEJA/10-76
D5HC81_SALRM/24-96
B3J552_BACAN/34-104
D3R1X6_CLOB3/120-190
D8MHK4_LEUGT/24-94
F3JW10_PSESZ/9-75
E7I127_ECOLX/16-83
E8V506_TERSS/62-135
D5C918_ENTCC/94-164
F7LGY0_BACOV/29-96
Q3AL85_SYNSC/81-151
F0H8K0_9BACT/10-78
B0TGC8_HELMI/50-120
G8QCH1_PSEFL/24-89
B4WEF1_9CAUL/3-72
H5YL81_9BRAD/16-83
D6TWG5_9CHLR/39-107
D9VFR5_9ACTO/18-83
D5W3E1_CLOB2/14-87
E7PMX6_PSESG/39-107
E4TM65_MARTH/29-97
A4AII4_9ACTN/39-108
H5Q0J0_ECOLX/16-89
F4FEB6_VERMA/11-76
C3LCG8_BACAC/6-73
E4FYW3_PROAA/64-133
Q025K9_SOLUE/33-99
E1XGF4_STRZO/135-205
E5VLR4_9FIRM/9-77
E8W5I8_STRFA/37-107
E1VI72_9GAMM/25-93
H8CB97_CAMJU/385-455
Q0S8G6_RHOSR/9-77
B1BDC8_CLOBO/135-205
A1T7G1_MYCVP/37-104
G0VSM2_PAEPO/20-87
A4FAV7_SACEN/26-94
H0MLG8_SALMO/53-123
G6BW76_CLODI/35-105
G6FMP4_9CYAN/31-101
I0AML7_9BACT/22-95
Q2IKH0_ANADE/17-85
H7D5H5_9CLOT/59-129
H3ZZ32_STAAU/32-101
C2CKX7_CORST/51-118
D3T805_THEIA/21-88
C4GEE7_9NEIS/12-79
Q31N29_SYNE7/32-103
F7JGZ9_9FIRM/27-95
Q6QSX0_VIBPA/378-448
G8SKS1_ACTS5/36-105
H4DFY1_STAAU/26-96
E8RM52_ASTEC/20-89
H7RNC2_CAMCO/20-92
H0FEJ1_9BURK/8-76
A3LF02_PSEAI/15-81
F1ZLE4_ECOLX/94-164
C0Z4L0_BREBN/22-90
F7JJ36_9FIRM/139-209
D4WK53_BACOV/39-105
C6J875_9FIRM/20-87
H4C868_STAAU/6-75
B1MM16_MYCA9/7-72
B4E6K8_BURCJ/10-78
A9Z8H5_YERPE/378-448
H0TA03_9BRAD/22-91
F9B7Q0_VIBCL/391-461
D6KGK2_9ACTO/77-146
C0Z5I7_BREBN/14-82
E8DSE9_SALMO/94-164
F9NSV0_PROAA/29-96
C7UJ76_ENTFL/18-86
G6EAH7_9SPHN/35-107
G0FLE6_AMYMD/26-95
F7ZPE0_CLOAT/58-128
C6YQ78_FRATL/60-130
Q8ER48_OCEIH/43-113
D9R1Z3_CLOSW/23-93
D7K3S9_9BACE/11-77
B0G3P3_9FIRM/60-130
Q88RG8_PSEPK/16-83
B7HFX1_BACC4/34-104
E8D0M7_SALMO/53-123
H5S816_9NOCA/39-109
H3M3Q7_KLEOX/16-83
G7FVH3_9GAMM/39-107
F5XEJ1_MICPN/222-292
Q6YPU7_ONYPE/221-291
A6WQG4_SHEB8/16-89
D3FE72_CONWI/6-71
D2Z3I5_9BACT/29-99
A6TX43_ALKMQ/24-92
G9XUC2_DESHA/9-75
Q2CKE1_9RHOB/21-90
Q5H1R8_XANOR/73-141
H0TXP8_9BRAD/12-80
F7RQZ9_9GAMM/90-160
B4AKE9_BACPU/8-76
D4WS09_BACOV/10-75
G4LBM9_PSEAI/15-81
D6EN36_STRLI/35-104
B8CVR3_SHEPW/25-98
F2FV98_SALGL/25-92
F1VN00_PROAA/64-133
Q6S7E6_9PSED/31-92
E8Y4B7_ECOKO/16-89
I0F3U4_9BACI/15-83
A6H1B5_FLAPJ/28-96
A2RWP5_BURM9/11-77
G4J569_9PSEU/45-118
B0PX64_BACAN/31-102
C0VVP2_9CORY/366-436
A1ZW95_9BACT/28-96
E5C618_9BACE/31-96
F8LMD1_STRE8/3-81
G8TQ05_NIAKG/23-88
G0G8V9_AMYMD/84-154
C4UGK7_YERRU/25-92
C6XXB7_PEDHD/27-94
D7B4T3_NOCDD/14-79
G0GDN5_9SPIO/334-404
E1UGG2_LISML/141-211
C6WKC7_ACTMD/49-118
F5L881_9BACI/38-108
G2SYW0_ROSHA/23-90
G7RRK8_ECOC1/36-103
F2IHB1_FLUTR/33-100
H4DKY8_STAAU/35-105
E6NGC6_HELPK/431-501
E8QXD4_ISOPI/51-119
G8SFE1_ACTS5/65-136
B8IN52_METNO/71-138
D9VBE0_9ACTO/26-94
H3X457_STAAU/32-101
E7PM68_PSESG/20-93
F8N722_9BACT/12-77
A0JZF5_ARTS2/12-78
B9LL42_CHLSY/78-148
F0CCR6_9XANT/30-97
Q04KL3_STRP2/135-205
G7D6X3_BRAJP/8-74
Q4EA28_9RICK/1-37
B8CYP4_HALOH/29-102
C3FZC4_BACTU/21-88
Q7UZH0_PROMP/109-179
G4FXN4_9GAMM/32-100
C8XKF1_NAKMY/12-80
H8XD87_BACAM/26-96
A5CWP4_VESOH/49-119
H3K8L2_9FIRM/145-215
A8UHR7_9FLAO/6-73
Q5WE25_BACSK/10-84
D1TU50_YERPE/25-92
F3RQL1_VIBPA/90-160
H5XQ96_9PSEU/53-121
A6W0V2_MARMS/21-94
F4KU83_HALH1/10-77
D6U0V2_9CHLR/11-78
Q4ZWP7_PSEU2/100-170
H0QRY7_ARTGO/80-149
H1CJU5_9FIRM/50-123
G0FYV1_AMYMD/6-76
Q9I265_PSEAE/14-81
C3FP86_BACTB/62-132
Q65H24_BACLD/54-124
Q26FD4_FLABB/26-94
F7ZM47_ROSLO/9-77
A2TTU2_9FLAO/11-79
C3R553_9BACE/54-124
G9XKY5_DESHA/23-91
D2QRY6_SPILD/38-106
C0W1T8_9ACTO/272-342
C3P2C3_BACAA/8-76
E8F9L8_SALMO/53-123
B5WPE5_9BURK/431-501
G9YRK8_9FIRM/21-78
E5YU28_9BACL/54-124
C7QFI7_CATAD/96-163
E4N6N8_KITSK/28-97
G0FUL5_AMYMD/56-124
A0KGI2_AERHH/90-160
A9DBX9_9RHIZ/37-107
A6DLI6_9BACT/10-79
F0SU81_SYNGF/32-100
E8S0Y3_MICSL/12-80
B7I037_BACC7/26-99
E6VLB1_RHOPX/464-534
H0BLK1_9ACTO/17-86
H1C6C9_9FIRM/12-80
Q74RR1_YERPE/397-467
A1BCE5_PARDP/14-81
C6XT26_PEDHD/54-124
A7LTV5_BACOV/35-103
D4YK80_9MICO/51-118
H2JXT1_STRHJ/38-104
D6SQV8_9DELT/94-165
F4E7F0_BACAM/43-113
D8I9P6_AMYMU/44-113
F4LWP2_TEPAE/21-87
D5BG90_ZUNPS/18-86
Q2B1A2_9BACI/54-124
C9Z0Q8_STRSW/12-80
H6R341_NOCCG/89-159
B2V6I0_SULSY/46-115
A7LYC8_BACOV/10-76
H0DRL1_STAEP/35-105
A6WCN2_KINRD/45-113
E5WBX1_9BACI/43-113
A9VNC4_BACWK/26-98
F8IKY1_ALIAT/22-90
F5YA63_TREAZ/23-91
I1L5H1_SOYBN/264-334
F5YDD2_TREAZ/35-103
D5VHM0_CAUST/7-73
D9T733_MICAI/12-77
B2NAJ1_ECOLX/25-97
G7QLF6_LEPII/351-421
A6DGN0_9BACT/25-96
A4T077_POLSQ/73-143
G0J0I7_CYCMS/8-75
A6TWJ9_ALKMQ/35-105
E2U8C6_MYCTU/10-76
E1PYP4_HELPM/41-113
B5HCY1_STRPR/10-76
H4CW84_STAAU/135-205
A9FUZ5_9RHOB/28-97
Q7XXT0_ORYSJ/327-397
G2IBY1_9CLOT/67-137
F5UD67_9CYAN/186-256
D4RZF5_9FIRM/20-88
G8UGI7_BACCE/17-84
B4UJX0_ANASK/35-104
D9QVX5_ACEAZ/41-111
H9BX20_9BACT/471-541
C8KMP7_STAAU/26-96
B3Y8Q7_SHEVI/59-126
E0PKV5_STRGY/135-205
C7V7A2_ENTFL/19-91
Q72L95_THET2/187-257
Q3SIC1_THIDA/7-73
H4IGI8_ECOLX/379-449
C3P1A1_BACAA/12-75
D1W4Q7_9BACT/65-135
D7HZP8_PSESS/15-84
Q24WY7_DESHY/31-101
A3Z2L2_9SYNE/35-105
F1YI01_9ACTO/47-114
B9Y1K0_HELPX/444-514
G5YB91_ECOLX/16-83
E1DP34_VIBPA/19-92
F0YFU2_AURAN/82-152
B8FT47_DESHD/42-112
E6SIX0_THEM7/26-98
A6SVZ7_JANMA/23-88
A6UGX5_SINMW/13-78
G6B4Z3_CLODI/49-119
B5F2T2_SALA4/6-79
A3YHN4_9GAMM/20-89
Q7X2L1_BACPN/6-73
B7KNI7_METC4/26-98
G7TVA7_VIBCL/391-461
B0KPU5_PSEPG/17-84
A9CL45_AGRT5/26-93
C3D6I1_BACTU/37-107
H2CKD8_9LEPT/38-105
H1YG94_9SPHI/24-92
D7WLE8_BACCE/36-106
E2WM75_MYCTU/43-113
D5ETX9_PRER2/57-127
G7WA04_DESOD/21-89
B0UJ21_METS4/44-117
F4FEK0_VERMA/151-220
Q9ZHS9_STRAM/58-129
D7CN88_SYNLT/23-91
D7HYB6_PSESS/17-85
F7L9B0_BACOV/22-88
G2PXV0_9FIRM/40-110
H1NA10_9PLAN/48-117
A7VAG3_BACUN/10-76
F9SFR0_VIBSP/19-92
Q3KGE1_PSEPF/23-90
H1MUM2_9PLAN/35-109
C6JPG8_FUSVA/20-90
C2J9H1_VIBCL/10-77
A1WAX2_ACISJ/33-101
Q88A60_PSESM/382-452
H0K8E1_9PSEU/27-93
B0JW01_MICAN/32-100
C1A543_GEMAT/20-93
G8VKD0_PROAA/64-133
E0DPT2_9RHIZ/16-89
H1ZCK7_9FLAO/15-83
D5WSG5_BACT2/22-90
H7YXC7_CAMJU/385-455
C5C3U5_BEUC1/43-109
D1JRN0_9BACE/26-93
C6GM26_RHIFR/158-202
A5KKJ3_9FIRM/42-112
G1WP15_9FIRM/15-82
RPOD_CAUCR/418-488
F5KW19_PSEAI/15-82
F7NC24_XYLFA/388-458
H0B4N5_9ACTO/9-75
C2WB38_BACCE/42-112
C2VPX1_BACCE/1-43
C2NGV8_BACCE/25-93
A9BHZ2_PETMO/10-83
D2GHC0_STAAU/32-101
A5UG88_HAEIG/52-122
A3J4K9_9FLAO/54-124
G8EMN2_ERWCA/74-144
E6NJM6_HELPK/36-108
I0AI51_9BACT/51-121
I0LZR5_SALET/381-451
A4MHN3_BURPE/246-316
A8FIU5_BACP2/24-92
E1HCF6_MYCTU/112-182
C4B3U5_BURML/57-123
E6C0J9_PROAA/83-153
G4P6T3_BACIU/6-73
E8YF46_9BURK/21-88
C6RAA1_9CORY/257-327
H0E3A8_9ACTN/15-88
B5CBR0_SALET/94-164
B5GLE8_STRCL/5-74
E5CAI8_9BACE/14-81
A5VZ96_PSEP1/11-76
D9S0G5_THEOJ/36-106
B3C7Z4_9BACE/16-84
B1I680_DESAP/29-101
A4G2C2_HERAR/565-635
E2SRN7_9FIRM/19-87
H1QHE8_9ACTO/13-81
C7MS50_SACVD/26-94
C3QHX8_9BACE/6-72
A6D6X6_9VIBR/53-123
Q1GPN7_SPHAL/22-93
Q9S604_ECOLX/16-46
D6IJA2_ECOLX/16-83
C2KQ83_9ACTO/381-451
E2TT97_MYCTU/39-107
Q608L9_METCA/26-94
RFAY_XANCP/28-96
C6LI35_9FIRM/11-77
G4QG88_GLANF/43-112
I0V586_9PSEU/62-129
I0LCC4_9ACTO/31-109
E0U216_BACPZ/37-106
B4W1N4_9CYAN/181-251
G6EG11_9SPHN/11-77
E3Y6U1_SHIFL/379-449
Q9KA59_BACHD/28-101
H6KWG9_TREPG/64-134
C3DKR9_BACTS/26-89
H2HID1_CORDP/16-81
E8N0P9_ANATU/163-233
A5EYA4_DICNV/64-134
D3D640_9ACTO/31-99
G7DMM8_BRAJP/41-109
E8ZK96_MYCHL/179-249
B3QGP4_RHOPT/29-96
Q13KF9_BURXL/49-116
I1E1D5_9GAMM/25-93
C4G1E4_ABIDE/26-95
B3ZP51_BACCE/53-123
B5ES65_ACIF5/89-160
Q1VV92_9FLAO/10-77
E4PFY7_MARAH/54-124
A5N526_CLOK5/23-94
F5XYJ7_RAMTT/14-80
H8GZQ2_DEIGI/154-224
D7J627_9BACE/15-83
G2UN56_MYCTU/29-97
G5SNJ8_9BACT/23-91
G9QG25_9BACI/36-106
H5C1F9_ECOLX/25-97
H7PKK3_STRPN/135-205
B5JHT1_9BACT/2-60
B1L362_CLOBM/41-115
E8H7Z2_ECO57/53-123
Q0I9K3_SYNS3/26-97
C7HEH5_CLOTM/7-75
H8WLP3_CHLTH/25-98
F2JKM3_CELLD/11-77
C3QAT3_9BACE/28-96
D7BZJ3_STRBB/24-90
D2PRY0_KRIFD/14-81
G8Q313_PSEFL/1-39
E8TTF4_ALIDB/3-70
A0KT82_SHESA/32-100
E9UZR3_9ACTO/35-103
C4ZAQ5_EUBR3/55-125
I0KW46_9ACTO/14-81
G8AN37_AZOBR/70-138
E4R4Z5_PSEPB/15-82
Q6YQH6_ONYPE/23-93
H1Y6E5_9SPHI/27-94
F1ZUJ2_THEET/55-125
F6IPC9_9SPHN/443-513
H0JZN8_9PSEU/40-107
A9KM82_CLOPH/12-79
B8FC77_DESAA/30-106
C3BR36_9BACI/15-85
D6Z837_SEGRD/9-76
D2FYV5_STAAU/26-96
Q9ZFR4_BURCE/386-456
E2V4F2_MYCTU/24-91
E0NUM7_9BACT/27-97
H2C0B2_9FLAO/28-96
F4LF34_BORPC/8-80
Q6ANY1_DESPS/3-78
C6PUZ5_9CLOT/58-128
D6EX27_STRLI/34-100
A8MG96_ALKOO/139-209
E9V2T1_9ACTO/9-76
B6VS28_9BACE/26-94
B9KZN1_THERP/27-96
D8KFX2_LACLN/1-49
F2R6Z4_STRVP/62-131
D3IGJ1_9BACT/54-124
B0TC39_HELMI/41-111
D1REN7_LEGLO/27-95
G8TUI6_9FIRM/49-120
C9XN12_CLODC/42-112
D3F9R6_CONWI/15-82
H1TB75_STAAU/35-105
F0RFE6_CELLC/21-88
H6NZB7_SALTI/56-126
F7M6S4_9BACE/10-75
D2PU48_KRIFD/20-89
H4B2W0_STAAU/35-105
G6Z8R5_VIBCL/32-101
G2B3P4_ECOLX/16-83
E2NEQ7_9BACE/45-111
B7RGX5_9RHOB/30-100
H9C902_9LIST/35-105
Q1LC67_RALME/1-65
D6R859_9BACT/25-85
F2LQC2_BURGS/14-81
H1ASI9_9FIRM/25-95
F3PSB4_9BACE/12-82
D1W4V0_9BACT/27-95
F6CIU2_DESK7/42-112
D7UB90_VITVI/341-411
B7DS10_9BACL/44-114
F3T9H9_STAAU/26-96
B5JXP5_9GAMM/82-152
C2RMB1_BACCE/25-93
B1BAX9_CLOBO/41-111
G2MXZ1_MYCTU/29-98
D7AYC3_NOCDD/10-76
H0P3U9_9SYNC/54-122
D9P5A2_ACTPL/15-82
C8WEJ4_ZYMMN/437-507
I0Y140_9BURK/76-146
A9FBB2_9RHOB/23-89
B0U7Z0_METS4/12-79
E2UW80_MYCTU/87-154
Q46616_ERWAM/27-95
C2KFH9_9LACO/137-207
H6CHZ6_9BACL/30-103
A0LHW6_SYNFM/33-106
A7N2X0_VIBHB/28-101
A0LR97_ACIC1/5-74
F8EEL2_RUNSL/22-90
C4G673_ABIDE/33-106
H7DME1_9CLOT/124-194
B3DQS2_BIFLD/23-91
Q3K976_PSEPF/18-85
D1ELZ6_9RHIZ/50-120
Q3BNI3_XANC5/63-133
Q6NKD3_CORDI/29-96
C3Q5Q0_9BACE/25-94
H8KH46_RICPT/385-455
F7MNM2_CLOBO/35-105
Q2BQW0_9GAMM/103-173
E3J1J3_FRASU/13-80
C1AML5_MYCBT/87-154
H3N188_KLEOX/25-92
G2TR28_BACCO/39-107
C3RAB5_9BACE/24-90
RPOF_STRAU/77-147
G8TAJ1_NIAKG/29-97
F7Z895_MYCBH/266-336
F9K2H0_STAAU/32-101
G6QGL2_STRPN/135-205
G8RZJ0_ACTS5/44-114
D3NTG7_AZOS1/436-506
Q2JK72_SYNJB/24-94
E7JNB8_ECOLX/25-92
E4I6J0_ENTFC/22-90
A8G7K2_PROM2/109-179
G7EKM4_9GAMM/2-69
E0E2H3_9FIRM/74-134
F8AXY6_FRADG/111-181
F3IE86_PSESL/19-86
C9KS29_9BACE/59-127
G5G6C3_HAEAP/389-459
Q6NCC2_RHOPA/34-103
C0EY87_9FIRM/61-131
D4K9T4_9FIRM/1-68
F1TE15_9CLOT/38-106
E2U8F7_MYCTU/40-107
G9JKW6_ECO57/106-176
F0BZD6_9XANT/30-99
D3EBP3_GEOS4/21-89
B7B7R0_9PORP/1-60
C6AJX7_AGGAN/25-92
H1CF27_9FIRM/20-88
F4C3P0_SPHS2/27-93
E3EH01_PAEPS/65-132
F4UA61_ECOLX/16-89
E9SE18_RUMAL/11-79
E5VBD1_9BACE/21-87
F9QHD3_9MYCO/86-156
G5SVI9_9BACT/35-102
F4B2U7_KROS4/24-93
B9MDQ3_ACIET/33-101
G7GZS7_9ACTO/26-99
F9RXJ2_9VIBR/13-81
C5B990_EDWI9/53-123
D7H5K7_BRUAO/47-120
C2QM18_BACCE/36-106
G8QJ52_AZOSU/27-95
G7WIY1_DESOD/20-88
B5YB58_DICT6/7-72
F5ITN6_9PORP/17-85
A3UDX8_9RHOB/6-72
D5HCY4_SALRM/45-113
A8L2T8_FRASN/11-76
F8IFX5_ALIAT/20-89
C6IX18_9BACL/21-58
D2ASW7_STRRD/20-88
A4FNE7_SACEN/22-90
D5BIX8_ZUNPS/26-94
D2T9M6_ERWP6/16-89
Q2BC52_9BACI/23-92
C2FWT9_9SPHI/30-98
H8LRV8_CORPS/42-109
C4S0L7_YERBE/22-91
E8ZVC4_CLOB0/21-89
G1V9V9_9BACT/57-127
A8LXI9_SALAI/42-110
H7XF47_CAMJU/385-455
H1C8V8_9FIRM/12-80
Q3IIB1_PSEHT/56-126
A5ZKM6_9BACE/31-96
H2JZF6_STRHJ/25-93
F5LR15_9BACL/23-95
RPOD_LISMO/141-211
D6CZK1_9BACE/23-91
Q01VR5_SOLUE/12-78
Q8ECD3_SHEON/16-89
F1VD58_PROAA/83-153
H3QQN3_BRUAO/438-508
C9MSW8_9BACT/21-88
Q5ZS52_LEGPH/62-132
D1D8D8_NEIGO/11-79
E3E826_PAEPS/36-105
B1XNJ6_SYNP2/131-201
F3GDM3_PSESJ/17-85
F3PQU8_9BACE/10-76
B3Z723_BACCE/23-95
C2TPE0_BACCE/12-75
B8KKK9_9GAMM/24-93
F3DZ42_9PSED/25-93
H0B9Z9_9ACTO/130-200
B2DN54_STRPN/135-205
G8RKR7_MYCRN/86-156
Q8S9D0_GUITH/209-279
B5HDB8_STRPR/37-107
A6EK47_9SPHI/28-95
G7SAV0_STRSU/2-56
H9NBY9_9CAUD/66-139
E4DKK8_PROAA/83-153
D0H1T1_VIBCL/10-77
G9Q624_9BACI/25-93
E3A659_PSEAI/54-124
G8R8S9_OWEHD/54-124
F0N8K8_NEIMN/403-473
F8WUZ2_9FUSO/43-113
E8CF79_SALMO/25-92
Q2Y7Y7_NITMU/12-78
E3Z7N0_LISIO/141-211
H1GY03_9FLAO/26-96
Q601Y8_MYCH2/435-505
B2N9B9_ECOLX/16-89
H7FNE8_9FLAO/21-87
C8RQV8_CORJE/19-86
Q0IC47_SYNS3/82-152
D8H9J3_BACAI/37-107
Q75FR6_LEPIC/11-80
H5A0F3_ECOLX/94-164
E7WJC7_SALMO/25-92
B7KUJ1_METC4/9-75
F0FKH2_STRSA/136-206
B9BJ42_9BURK/291-361
I0I4G6_9CHLR/33-101
B4SNL0_STRM5/50-118
A9NB96_COXBR/55-125
Q9R9V7_PSEPU/100-170
H5JAX6_ECOLX/16-83
A2TTR5_9FLAO/21-87
Q6N8T4_RHOPA/27-95
B9E1A7_CLOK1/54-124
F0H8P9_9BACT/10-77
E2X8Q4_SHIDY/26-96
F0T1X3_SYNGF/13-81
H7GD02_PROAA/32-100
F7P5M9_MYCPA/27-94
A3PRD6_RHOS1/7-74
D5TS34_BACT1/34-104
Q2K0T5_RHIEC/10-76
D7YVY0_ECOLX/106-176
H0UDE8_BRELA/19-87
D3LQP8_MICLU/42-109
G1VJE9_9FIRM/13-81
C6GM23_9RHIZ/158-202
F1TMJ9_PROAA/278-348
F9VKE2_ARTSS/52-121
I1E0S1_9GAMM/5-70
G3A6B2_9RALS/25-93
C6V4H6_NEORI/365-434
E0MVV0_9CORY/42-110
Q1INR3_KORVE/32-99
H1UQZ7_ACEPA/1-43
C6IKN8_9BACE/6-73
D0KIJ0_PECWW/11-78
D5UKU4_CELFN/16-83
D5SND9_PLAL2/310-379
H1PYT7_9FUSO/185-255
D8NRR7_RALSL/638-708
F4C7J0_SPHS2/27-95
E8IBE8_ECOLX/25-92
B1FHS1_9BURK/89-158
D6U0W9_9CHLR/44-112
E3HW77_ACHXA/13-78
Q3JMM6_BURP1/15-82
G0D757_ECOLX/16-83
E7AFU7_HAEIF/52-122
A1UC94_MYCSK/9-77
E8WX80_ACISM/27-95
HRDD_STRGR/100-170
D2S9N5_GEOOG/50-125
H8GZW6_DEIGI/12-79
D9WHL4_9ACTO/6-71
G8MC96_9BURK/502-572
C0A129_CLOPF/41-114
C3FIF2_BACTB/23-95
C7CI58_METED/26-95
Q6W2G0_RHISN/13-79
D6E612_9FIRM/42-112
E7NQH2_TREPH/23-91
D7VNG9_9SPHI/23-91
C8W519_DESAS/23-95
A6GED3_9DELT/56-124
F4LT26_TEPAE/62-132
H8GC99_9PSEU/33-100
C9CZ79_9RHOB/53-123
G1YDP5_ECOLX/379-449
I0FDE5_9SPIO/368-438
E4Q503_CALOW/22-94
Q5LE01_BACFN/12-77
F1UHI4_PROAA/38-105
B9XF60_9BACT/26-98
F3RCN6_LISMN/34-104
D0DRG4_LACFE/147-217
C3IFW2_BACTU/21-80
B2V3R0_CLOBA/36-104
C6WE38_ACTMD/1-64
B9XQQ4_9BACT/32-101
A9FCA9_SORC5/48-117
B1WQH6_CYAA5/65-135
B1GQR7_BACAN/21-88
Q83UG6_PSEVI/25-93
I0WH59_9FLAO/21-88
A8GMY0_RICAH/53-123
D2YNB3_VIBMI/19-92
Q826A1_STRAW/21-92
B9K5M2_AGRVS/26-95
F8I937_SULAT/136-206
H3ZCV7_9ALTE/54-124
Q4MU01_BACCE/6-73
C3WWK1_9FUSO/6-74
P78304_BORGR/231-301
D6B6P7_9ACTO/26-93
C9X388_NEIM8/11-79
A7IN15_XANP2/15-83
Q5HIE1_STAAC/26-96
A7M2P3_BACOV/11-78
C7XDR5_9PORP/21-89
F9IL38_ACIBA/57-127
H0RTL0_9BRAD/69-137
C6DD80_PECCP/9-77
C2XQD2_BACCE/21-88
G7B3Q7_VIBCL/53-123
Q3IXM3_RHOS4/7-74
E3A5V6_PSEAI/15-81
C7PBD1_CHIPD/24-91
Q2RVD4_RHORT/53-123
A3GXR8_VIBCL/19-92
F7JV01_9FIRM/42-112
H3XV32_STAAU/32-101
D6DWI3_ENTCL/53-123
E3DWX3_BACA1/34-104
B9XRZ3_9BACT/26-95
F2KXY1_PREDF/26-93
E7C8D9_9GAMM/32-102
D8PE20_9BACT/47-116
Q59913_STRGR/277-347
D5W1D2_CLOB2/12-79
G6MTK4_STRPN/135-205
Q1I3M6_PSEE4/15-81
Q0C2K7_HYPNA/24-92
H1N978_9PLAN/48-121
G2GP11_9ACTO/26-93
H5TUW3_9ACTO/103-173
C3L5U3_BACAC/53-123
G0ATG0_9GAMM/30-96
B1Q9N3_CLOBO/23-90
B1XXA8_LEPCP/13-86
H6NEJ7_9BACL/10-76
D4J2A1_BUTFI/30-100
D9W0N0_9ACTO/12-79
D1AC38_THECD/18-87
G6HEW8_9ACTO/32-100
G6C323_9FUSO/6-73
D9QTD3_ACEAZ/39-109
H1MS14_9PLAN/34-102
D1C1J5_SPHTD/33-101
G8UNK7_TANFA/30-98
E0P231_9FIRM/36-109
G0AVJ1_9GAMM/13-79
D1K6V2_9BACE/10-76
G5NBI2_SALET/6-46
G5G9U0_9BACT/54-124
C0EUX4_9FIRM/142-208
A2VWE6_9BURK/20-88
D2QZT7_PIRSD/24-94
B6IYT7_RHOCS/1-67
B9BEF7_9BURK/15-82
A4C1J6_9FLAO/27-97
A3W217_9RHOB/34-104
E8MDY7_BIFL2/30-98
B4X3R0_9GAMM/21-89
E3J9V6_FRASU/12-79
A7NF59_ROSCS/22-90
Q07TG0_RHOP5/53-123
A7M4X2_BACOV/26-94
H8MSI9_CORCM/24-92
E4QDW2_CALH1/37-108
H0I8C4_9MYCO/95-162
D2G775_STAAU/26-96
H6LVA6_FRATU/60-130
H1CM13_9FIRM/20-90
D4W7L7_9FIRM/36-104
F6DV01_DESRL/29-98
C7CB79_METED/9-75
G2TIC1_BACCO/36-106
E4E134_PROAA/64-133
D4VEZ3_9BACE/23-90
H5GF15_ECOLX/25-92
F7ZCZ4_ROSLO/31-100
G8TTJ4_9FIRM/23-92
A6TE49_KLEP7/379-449
G8TYB6_9FIRM/59-121
B1KHD8_SHEWM/377-447
B6FJY0_9CLOT/34-104
H1MTN5_9PLAN/37-105
E4NC94_KITSK/107-174
B3E7R9_GEOLS/49-119
D8AKP8_ECOLX/16-83
G7M1G5_9CLOT/34-103
E9UT19_9ACTO/25-95
B2STB1_XANOP/43-108
B3CB06_9BACE/22-89
A9GQ03_SORC5/6-75
E8N472_ANATU/26-94
C5T5D8_ACIDE/553-623
G6ZGL9_VIBCL/19-92
C7PDM1_CHIPD/27-93
I1AVC0_9RHOB/53-123
A8HWH2_AZOC5/11-82
F4UYL8_ECOLX/25-97
E6VAQ7_VARPE/43-112
G8QCA2_PSEFL/25-91
E1JYR4_DESFR/22-91
B2UWH0_CLOBA/24-93
A9G730_SORC5/230-299
D4ZPA9_SPIPL/32-103
C6XSL3_PEDHD/27-98
H3MQS9_KLEOX/25-92
F8FDM4_PAEMK/43-113
C5B5T8_METEA/73-140
B5VYK7_SPIMA/94-162
A0QY01_MYCS2/22-92
D6B5J1_9ACTO/48-115
D7CFE6_STRBB/5-76
F9RGL8_9VIBR/87-157
H5BVF8_ECOLX/94-164
A6TZ10_STAA2/26-96
D6V535_9BRAD/58-126
Q2LQI1_SYNAS/38-106
I0PIG4_MYCAB/25-92
A1ZGP7_9BACT/26-94
C6A8S5_BIFLB/22-90
G4P6F0_BACIU/21-91
F3TYE5_STAEP/6-75
A4J7V8_DESRM/56-126
H0CX83_STAAU/135-205
G4I4S6_MYCRH/77-144
Q3JRP3_BURP1/117-187
A5WP47_MYCTF/155-222
A7VUJ4_9CLOT/1-38
H3PEP0_BRUAO/12-85
G7D5Y6_BRAJP/53-123
C8S368_9RHOB/434-504
B7FPT1_PHATC/75-145
D9WR03_9ACTO/18-83
E2NZ22_PASHA/25-92
F9NAN1_9ACTO/273-343
B8I3M5_CLOCE/25-98
H0P251_9SYNC/32-102
H2JRJ7_STRHJ/77-147
I0HCD3_ACTMI/35-105
H5BGN2_ECOLX/53-123
D0X7T0_VIBHA/16-86
A0QEA0_MYCA1/12-78
A4AUM1_MARSH/37-107
D4M562_9FIRM/27-97
D5UI47_CELFN/21-95
D8AVZ9_ECOLX/25-92
B7H964_BACC4/37-107
B1K3B9_BURCC/27-99
D4IXF7_BUTFI/24-92
B6GD29_9ACTN/64-132
D9V1B1_9ACTO/36-106
A6P1X2_9FIRM/6-74
G9YSY4_9FIRM/14-82
B1UQD2_BACAN/8-76
G2NYG3_STRVO/269-339
D0BIB2_BRUSS/19-89
G9XVJ0_DESHA/9-77
H4K7C9_ECOLX/379-449
C6Y1V1_PEDHD/27-94
F2IS24_VIBCL/53-123
G6EE26_9SPHN/27-95
F3LJV8_9GAMM/86-158
C6XZX2_PEDHD/15-84
G4E1G7_9GAMM/12-85
G2L6T3_PSEAI/383-453
G7ZDP6_AZOL4/65-135
C3ABY4_BACMY/15-85
D1PTK3_9BACT/9-76
B0RWT1_XANCB/60-130
F2J6K4_POLGS/15-85
D1C1P9_SPHTD/305-375
A4ADP1_9GAMM/17-82
Q5X4D0_LEGPA/18-91
Q2K7P1_RHIEC/16-83
H5VDB8_HELBI/22-94
B8I8R0_CLOCE/15-84
E9V372_9ACTO/9-77
F3Z828_9ACTO/95-162
D1PIH4_9FIRM/10-80
H0MUM7_SALMO/381-451
C4ZD17_EUBR3/42-112
C7RD23_KANKD/21-89
C9LHX2_9BACT/55-125
A1KI09_MYCBP/87-154
A3RPT1_RALSL/1-50
I0E3Q0_HELPX/44-116
A9VFU2_BACWK/6-73
Q9K3H7_STRCO/9-75
C7MY96_SACVD/63-136
B3Y8R3_SHEVI/11-79
C9A3X5_ENTGA/10-81
F3KRX1_9BURK/39-105
A7FWR9_CLOB1/14-87
F0RGG1_CELLC/9-77
D6Y7K1_THEBD/34-101
D4CAB2_9CLOT/28-106
B0K3G1_THEPX/41-111
Q2B3I9_9BACI/29-97
D4HYH5_ERWAC/25-92
D0SA91_ACIJO/29-102
B4D5Z1_9BACT/18-86
B5ND91_SALET/53-123
C8VXG2_DESAS/18-86
Q6AK94_DESPS/215-285
C3G3S9_BACTU/19-85
I0KL31_STEMA/2-59
C3F830_BACTU/10-76
D7K7M8_9BACE/54-124
Q023H9_SOLUE/63-131
Q4KKB3_PSEF5/31-99
H2WZT7_CAEJA/8-75
A6C0V5_9PLAN/21-89
C7X5H7_9PORP/11-75
B1HUI9_LYSSC/47-117
G2KGX0_LISMN/24-93
E7SH58_SHIDY/16-89
E3H436_ROTDC/235-305
A4F9L5_SACEN/8-74
E8ANV7_SALMO/25-92
F6CJP8_DESK7/56-122
E6UJ34_RUMA7/11-85
F9VR54_9ACTO/105-175
B9DY92_CLOK1/37-107
E4C6Q1_PROAA/38-105
G0A0B0_METMM/13-86
G1WDL9_9BACT/7-75
E4S4J9_CALKI/40-110
A8U8N7_9LACT/140-210
G8SEW3_ACTS5/12-77
B5IIP8_9CHRO/108-180
G7G412_9GAMM/381-451
H8KD58_RICMS/53-123
F3DW11_9PSED/20-93
F7RA10_SHIFL/16-89
E8S414_MICSL/6-74
G7LY66_9CLOT/24-93
E3PTY6_CLOSD/52-122
I0DQA3_PROST/25-92
B9JLL4_AGRRK/31-100
A8ULX4_9FLAO/26-96
E7TJS2_SHIFL/379-449
D1F9Z4_BRUML/438-508
F2KMC5_PSEBN/1-67
H1QHQ3_9ACTO/13-82
D9VST6_9ACTO/36-106
F2K4I4_MARM1/376-446
D5URI7_TSUPD/7-73
C3X161_OXAFO/26-94
H8J3V2_MYCIT/20-85
F4E884_BACAM/140-210
F4FD68_VERMA/39-107
B1LVJ2_METRJ/73-140
B9CT09_STACP/6-75
E7BD62_9GAMM/305-366
F3F3L9_9PSED/13-79
D5WQD8_BACT2/65-135
C3IWY0_BACTU/19-85
C6IDU2_9BACE/24-92
H4DTU6_STAAU/35-105
G2ZKD5_9RALS/427-497
H5DKE6_ECOLX/16-89
D8G196_9CYAN/36-103
C4H2A9_YERPE/378-448
I0X0U8_STRIT/3-67
E4PIH2_MARAH/96-166
E8S177_MICSL/24-91
E0RUT7_BUTPB/25-98
A6G9C2_9DELT/25-84
D7VX47_9FLAO/12-80
H0J206_9GAMM/54-124
A0Z2E2_9GAMM/192-260
D8HP04_AMYMU/84-129
G7ZQ74_STAAU/35-105
B0UBU1_METS4/11-77
B9DNN2_STACT/136-206
H3W527_STAEP/135-205
D7EU95_MYCTU/34-100
A7LQ19_HAEIF/9-76
E7VKA0_SALMO/25-92
Q3M8J2_ANAVT/31-101
D9X635_STRVR/53-122
E6H9I1_ENTFL/135-205
D4K190_9FIRM/41-111
H4AM04_STAAU/6-75
H7ZQD5_CAMJU/385-455
Q56VT3_9AQUI/312-369
H0B4Q9_9ACTO/58-128
A2W7B0_9BURK/76-146
C2KLU0_LEUMC/24-94
E2ZN27_9FIRM/15-83
A8EH16_BURPE/14-87
Q2RZF2_SALRD/24-94
F7LZ68_9BACE/31-99
A9KSM2_CLOPH/29-98
E2WG84_MYCTU/87-154
Q65N48_BACLD/35-105
E1VMG6_9GAMM/51-119
C3WJZ7_9FUSO/23-92
Q4C8I5_CROWT/32-102
A0REA6_BACAH/20-87
E1KTL7_9BACT/6-74
D9SY57_MICAI/7-75
B3QAK2_RHOPT/23-98
E4MZR3_KITSK/20-64
A1SR24_PSYIN/25-93
H2HJB5_CORDP/16-81
I0K9V4_9BACT/1-54
A4C0W0_9FLAO/21-89
Q2W6X4_MAGSA/15-85
F6EGB1_AMYSD/25-93
Q5YVC2_NOCFA/55-123
A1SQM4_NOCSJ/11-79
G7HGR6_9BURK/10-78
Q4UQ27_XANC8/389-459
B5Q986_SALVI/25-92
H4UKF2_ECOLX/16-89
I0S333_MYCPH/8-74
H4JMT9_ECOLX/16-89
A3TIT8_9MICO/41-109
C4V491_9FIRM/32-105
Q21P66_SACD2/21-89
C3FFN4_BACTB/15-85
C3FP85_BACTB/42-112
F4CNZ7_PSEUX/19-86
C1AEN0_GEMAT/28-96
F0LEI2_AGRSH/16-83
D9VQ94_9ACTO/34-100
E6XDZ2_CELAD/11-79
B3R614_CUPTR/36-105
C7RSH7_ACCPU/85-155
B3CGZ4_9BACE/31-98
C8PRX6_9SPIO/19-86
H0RDE6_9ACTO/45-113
C5BNJ0_TERTT/8-71
Q6WEG0_PECCC/26-94
G9RJU0_9ENTR/25-92
D1XW40_9BACT/13-81
A6LEC9_PARD8/67-135
D6LCN3_9FUSO/6-74
D5WH91_BURSC/27-95
H6KZZ8_SAPGL/23-91
Q31M40_SYNE7/163-233
H8I002_MYCTU/29-98
F6BKH4_THEXL/41-111
B7J0F8_BORBZ/395-465
Q73XZ2_MYCPA/12-78
G2E7S2_9GAMM/50-120
B2AGS0_CUPTR/74-144
D6HK03_9FIRM/21-101
Q7WA13_BORPA/10-77
A6T2T5_JANMA/65-135
B2A097_OPITP/23-92
F3FAQ0_9PSED/100-170
D6B5R3_9ACTO/36-103
E6XNS6_SHEP2/25-93
B2SHC8_FRATM/60-130
Q2P813_XANOM/389-459
E7PLH9_PSESG/100-170
C0A948_9BACT/43-111
A6NRS7_9FIRM/15-82
H7WB32_CAMCO/20-92
A7GC68_CLOBL/6-74
C6WRY1_ACTMD/24-92
G8TM77_NIAKG/24-91
H7FGE8_STASA/35-105
F9DWN3_9BACL/9-76
B0YNG9_9ENTR/41-111
A4AKF2_9ACTN/31-94
G7WGI8_DESOD/22-90
D5LUJ2_9ESCH/1-60
B1ZTK0_OPITP/12-78
H8KQG3_SOLCM/18-86
E1SZK9_THESX/36-106
E0RWA6_BUTPB/117-179
Q21XT1_RHOFD/64-134
F0CCX2_9XANT/16-81
B5GPQ1_STRCL/9-77
E5B1K2_ERWAM/27-95
C4IJQ8_CLOBU/16-83
E8CQC3_SALMO/53-123
H5F0F6_ECOLX/16-89
D1NZG6_9ENTR/20-93
C2RCL4_BACCE/37-107
C6W6U3_DYAFD/11-78
E8V0K8_TERSS/28-96
A4AAC5_9GAMM/95-165
G4EUC3_BACIU/8-76
H5XGX8_9PSEU/11-77
E0Y051_9GAMM/11-77
E8KXC6_STRVE/3-81
A3KX80_PSEAI/13-80
B5GKD5_9ACTO/98-167
Q39RQ2_GEOMG/49-119
E2NE64_9BACE/16-84
D7VYG3_9FLAO/12-75
F7LLR8_9BACE/26-94
H1Y5K9_9SPHI/24-91
A8SAI3_9FIRM/41-111
G8SCL3_ACTS5/16-85
C0ZI81_BREBN/41-109
I0HBL1_ACTMI/8-75
Q1W4V8_PSEAI/37-104
G7EMS0_9GAMM/56-126
C3EQ67_BACTK/37-107
A9WWD1_BRUSI/53-123
Q63HA6_BACCZ/36-106
F9YVS3_CAPCC/54-124
E0E3K4_9FIRM/9-74
D0J725_COMT2/28-97
B4D3T3_9BACT/8-78
D5P9K7_9MYCO/14-80
E3DG83_ERWSE/29-97
A9B0I6_HERA2/38-107
H5SCU0_9BACT/28-101
C6S7Z4_NEIML/403-473
G6XSI7_RHIRD/23-90
Q7V6S8_PROMM/89-159
E6RNV0_PSEU9/25-98
F9DGW3_9BACT/54-124
D3PRM1_MEIRD/271-341
D7K7D7_9BACE/10-77
B9ABL8_BORBG/395-465
H9UJ34_9SPIO/9-76
D7DW26_NOSA0/49-117
C2MRW8_BACCE/15-86
Q251T6_DESHY/20-88
B3XHD0_ECOLX/94-164
G4QFR3_GLANF/41-108
G5FCR0_9CLOT/21-92
H4Y487_ECOLX/25-92
A3THL3_9MICO/26-95
B1R585_CLOPF/33-100
C2QIE9_BACCE/15-86
A8LS69_DINSH/21-89
C0CPF2_9FIRM/24-93
C0ZIM4_BREBN/23-90
F9CL01_ECOLX/25-92
F7U2T3_BRELA/22-90
D2B1T0_STRRD/6-71
E4LZY4_9CLOT/51-121
E3FPY4_STIAD/15-83
C6Z5T2_9BACE/15-96
H1CIZ3_9FIRM/41-111
F8NB20_9BACT/22-90
G7H0I0_9ACTO/275-345
B5I1C7_9ACTO/41-111
G6N471_STRPN/135-205
G1VN59_9FIRM/25-95
E5UP58_9BACE/12-79
C6WNG9_ACTMD/58-127
E5ANY0_BURRH/65-133
D5UBL6_CELFN/88-154
F3ZTI7_9BACE/21-91
H1I7U9_9BACI/142-212
D9V9N6_9ACTO/34-102
H8MEV3_CORCM/17-86
H5DNS0_ECOLX/94-164
G8X5Y4_FLACA/54-124
C4V1Y7_9FIRM/114-186
F9Z1W8_PROAA/83-153
Q476H6_CUPPJ/74-144
D9T335_MICAI/34-102
D0CMV6_9SYNE/141-211
B6W3M6_9BACE/22-88
G2N0V3_MYCTU/18-87
C3GAV6_BACTU/12-75
F3H3W5_PSESX/20-93
Q8GNQ7_LISMN/34-104
H5SEV1_9BACT/19-87
B3IZG8_BACAN/26-97
B1ZZZ5_OPITP/16-83
G9WGR5_9LACT/23-91
D6YYW7_CHLT9/321-391
C2XRZ6_BACCE/27-99
C2E305_LACJH/25-94
E7RPM3_9BACT/13-81
B3C8C0_9BACE/13-81
A9AVG8_HERA2/23-92
H2CER8_9LEPT/352-422
H7EI22_9SPIO/29-101
F9SH15_VIBSP/53-123
A4NBF8_HAEIF/394-464
B8D8L3_BUCA5/378-448
H0KAY7_9PSEU/49-117
A0R784_MYCS2/12-78
Q9KUK1_VIBCH/391-461
A4FNN2_SACEN/32-101
C8W4E6_DESAS/29-101
F4VJ67_ECOLX/379-449
H0K172_9PSEU/97-166
F7Q2D9_9BACT/24-92
C3DT27_BACTS/10-76
E0NUS7_9BACT/11-79
P73744_SYNY3/16-83
C3DJW4_BACTS/1-48
D2UMI7_STAAU/135-205
C0BGI9_9BACT/1-55
E6A4T7_ECOLX/25-92
Q2JGG0_FRASC/25-95
B2FL40_STRMK/33-102
Q0VP11_ALCBS/21-89
F4A371_MAHA5/56-126
A5ZN28_9FIRM/7-75
A1ZIB7_9BACT/22-90
F4ANW8_GLAS4/43-112
E4A8X3_PROAA/38-105
D1FJ54_9RHIZ/438-508
H1KVQ4_METEX/8-76
A2TPS8_9FLAO/1-61
Q2A3X9_FRATH/60-130
F9Z6A0_ODOSD/27-95
C9PA45_VIBFU/394-464
D7VR10_9SPHI/21-89
D4RZU6_9FIRM/32-102
E9TSN2_ECOLX/53-123
A0Z8G4_9GAMM/49-119
F8C7A1_MYXFH/24-91
G2FSE4_9FIRM/21-88
E1XW14_LEGPN/27-95
D4ZXY7_SPIPL/100-170
Q18C78_CLOD6/14-81
G7UEB8_PANAN/380-450
A5FCW6_FLAJ1/25-93
A6EK26_9SPHI/29-99
E7A6Z8_HAEIF/395-465
A8KVA0_BURPE/25-93
E0SKV6_DICD3/377-447
Q98I35_RHILO/10-77
H3Q753_BRUAO/68-138
B9XAV3_9BACT/30-101
A6FZL7_9DELT/3-85
G8SMC1_ACTS5/25-89
B0T8M9_CAUSK/21-86
E9UZS4_9ACTO/53-120
H1GIR3_9FLAO/34-102
Q3JUH2_BURP1/27-92
C1DV14_SULAA/47-115
C1F2E5_ACIC5/41-115
B2HLZ7_MYCMM/268-338
Q6HFK5_BACHK/31-99
E5UAX9_ALCXX/578-648
F0HCR3_9FIRM/21-89
H0NQV3_BACCE/21-88
G8AWX1_AZOBR/12-79
C1EXS3_BACC3/23-86
D0B1L3_BRUAO/19-86
H0Q475_9RHOO/53-123
A8SCA7_9FIRM/14-84
G8TG42_NIAKG/13-81
C3L119_CLOB6/42-112
D6EC40_STRLI/74-142
A3GRB7_VIBCL/391-461
C9YTF5_STRSW/11-83
D3FA01_CONWI/135-205
H7CLL9_LISMN/141-211
D3QBT5_STANL/81-148
C5PXT7_STAAU/26-96
F6GK65_LACS5/26-94
D8I072_AMYMU/15-83
F7LV58_9BACE/16-84
C2QGM3_BACCE/37-107
H1SFZ9_9BURK/23-90
F1ZB83_9SPHN/11-80
G2UID8_PSEAI/54-124
C2WYY3_BACCE/1-50
H5PNN9_ECOLX/94-164
G7CW05_AERSA/46-116
H6R4D4_NOCCG/87-158
B6BWQ7_9PROT/53-123
E2ZCP2_9FIRM/32-102
Q7BSK3_ECOLX/94-164
D0W8X8_NEILA/403-473
D6TGQ0_9CHLR/36-111
E7RRI3_9BACT/11-77
Q03MR1_STRTD/9-81
A5KYL2_9GAMM/24-91
Q8G4F8_BIFLO/240-310
G4V4Z5_PSEAI/1-69
D9NVT0_STRPN/135-205
A0JYJ6_ARTS2/43-112
B9XBI2_9BACT/23-91
B3Z6V3_BACCE/37-107
A6C5S9_9PLAN/13-81
A8FAL3_BACP2/21-89
G8EMN1_ERWCA/75-145
Q0AMA4_MARMM/59-129
C3F4V0_BACTU/31-99
E4BQX3_PROAA/38-105
E6JA92_9ACTO/18-86
E5KBM4_PSEFL/40-103
C4IHR1_CLOBU/21-89
G4F200_9GAMM/86-156
C5FB82_LACPA/22-96
E9TZV0_ECOLX/379-449
Q8GLG2_9STRE/1-66
B2U924_RALPJ/594-664
F7JJ89_9FIRM/27-97
F3URC1_STRSA/136-206
G2UQ49_MYCTU/1-46
E4WK53_RHOE1/77-144
G7DBM3_BRAJP/17-84
C7M639_CAPOD/54-124
F0KXF2_YERE3/378-448
B5HCE3_STRPR/12-80
E0TFG0_PARBH/14-81
E9T4Z1_COREQ/24-92
Q02LJ8_PSEAB/14-81
H3USW7_STAEP/35-105
E5WT89_9BACI/25-91
D4VYX0_ENTFC/20-90
E1WT65_BACF6/11-79
E4GT72_PROAA/83-153
C8TY77_ECO10/53-123
G2NNI2_9ACTO/9-77
F8CNI0_MYXFH/25-94
C4V099_YERRO/20-92
F6ELF5_AMYSD/94-164
A4YNB3_BRASO/25-93
G9TZ40_SALMO/6-79
F3ITV6_PSEAP/45-114
Q1D883_MYXXD/65-133
G8M0W6_CLOCD/16-82
I0DAI9_BACAN/12-75
D5SNG4_PLAL2/24-92
B7AG23_9BACE/27-95
C3QZB1_9BACE/21-89
F2NXU8_TRES6/48-117
F0F3H3_9BACT/10-77
I0KU73_STEMA/50-118
E4LW29_9CLOT/21-89
H4JSA7_ECOLX/379-449
C7PB59_CHIPD/28-98
B0HZH9_YERPE/53-123
G8NZ73_GRAMM/46-115
A0LV58_ACIC1/58-131
Q1VR31_9FLAO/23-91
B9J109_BACCQ/17-84
B6R7D2_9RHOB/52-122
F4CIU3_PSEUX/30-99
H1GXS7_9FLAO/11-77
B2IZW2_NOSP7/101-171
Q2J2W3_RHOP2/34-103
D4MB83_9ENTE/24-92
C4ISX5_BRUAO/76-146
B1IGM1_CLOBK/21-89
C8M8A2_STAAU/32-101
D7WZF0_9BACI/22-89
Q83MU3_TROWT/154-224
F9Z947_ODOSD/20-90
A6G2K5_9DELT/1-67
C2JXD0_LACRH/183-253
H2JIR6_9CLOT/23-91
H0E3H0_9ACTN/41-114
Q1ZVD5_PHOAS/32-100
I0GYF9_ACTMI/8-76
E3EBJ9_PAEPS/23-91
A3ZM76_9PLAN/26-94
F5YLW8_TREPZ/61-131
C6D547_PAESJ/63-133
B7JKA1_BACC0/36-106
H8JTT1_VIBCL/53-123
F1W1J6_9BURK/65-135
D7VBK0_LACPN/135-205
H4H7C0_STAAU/26-96
H2G8E3_CORDP/16-81
D6DN76_ENTCL/16-83
B7BGG2_9PORP/1-69
F5M0H6_RHOSH/18-85
D7EXL9_MYCTU/39-107
C4IMT8_CLOBU/1-62
Q4JX14_CORJK/31-103
C0BYA8_9CLOT/15-85
A6GA71_9DELT/23-89
C6JJT6_FUSVA/43-113
B7WY02_COMTE/13-86
F3PW09_9BACE/31-96
H1TVE8_9BACT/334-404
C8XGC0_NAKMY/16-84
H7ECF1_SALHO/381-451
D2PZP0_KRIFD/12-81
E2SEZ1_9ACTO/24-92
F2RIY1_STRVP/14-84
A2U1B5_9FLAO/24-92
F3X6N1_STRPN/135-205
G8RM27_MYCRN/10-76
F4KVH2_HALH1/21-91
C0ZBL8_BREBN/25-93
D2ETD3_9BACE/11-79
C5B1I3_METEA/13-79
F4KRC7_HALH1/13-81
D8I9J4_AMYMU/6-76
G7V5W3_THELD/93-169
D0C2N7_9GAMM/37-102
G6HCA1_9ACTO/35-103
Q2FGG2_STAA3/135-205
B9ABS8_BORBG/45-115
F5RKC8_9FIRM/146-216
B5IWW1_9RHOB/1-64
B1ZS41_OPITP/60-128
F8ECF8_RUNSL/11-81
E7W732_SALMO/25-92
G7GUJ2_9ACTO/57-127
B4SVR5_SALNS/53-123
F8JGT3_HYPSM/46-115
E7P3S0_PSESG/17-85
H1ULC0_ACEPA/428-498
H3N434_KLEOX/53-123
G8SKF0_ACTS5/2-60
H8MWC9_CORCM/15-86
I0LBQ9_9ACTO/12-80
C0XXJ0_BURPE/13-81
E8VF82_BACST/24-92
D7VKR5_9SPHI/10-77
F2AE60_RHIET/28-97
F7UZZ2_EEGSY/10-79
E1WMZ2_BACF6/14-81
Q7P600_FUSNV/22-91
F8WZA7_9PORP/33-100
A5A9S5_MYCAB/9-77
A3NV25_BURP0/53-119
A9B3T3_HERA2/26-94
H5F4K5_ECOLX/379-449
I0IB72_9BACT/43-111
D0WTV0_VIBAL/10-77
E9Y053_ECOLX/16-89
C0D683_9CLOT/26-98
E6SQA5_BACT6/41-108
A8Z4A1_STAAT/135-205
E4WDN3_RHOE1/43-113
F4ESG8_BACAM/140-210
B5PQT7_SALHA/53-123
B8ZQZ2_MYCLB/91-158
E6LK38_9FIRM/33-103
H1CT30_CLOPF/34-102
A4KDP2_BURGL/11-84
F1UID8_PROAA/32-100
D7GE40_PROFC/276-346
D2AVJ2_STRRD/18-84
F4KUP2_HALH1/10-78
F6AP50_DELSC/13-86
C6CNL4_DICZE/25-92
D8GVP5_BACAI/142-212
B1T1X1_9BURK/10-78
C6EFB3_ECOBD/53-123
H2JNN7_STRHJ/12-80
H3YN64_STAAU/2-31
C3EJ32_BACTK/23-95
D4MNB7_9FIRM/14-84
F8DXY2_CORRG/104-174
A3XSD4_9VIBR/51-120
G6H4W1_9ACTO/495-565
Q4HEV2_CAMCO/384-454
B0H988_YERPE/53-123
C6DXW0_CLOBO/19-79
I0DIU4_CORPS/36-107
B5GY45_STRCL/53-121
C9L5Z8_RUMHA/21-88
B8G5V6_CHLAD/33-101
H4HLI5_STAAU/26-96
D2R3P3_PIRSD/88-156
C3D2Q5_BACTU/26-89
I0IGQ0_9BACT/41-114
B6IQH4_RHOCS/10-77
Q5YXA9_NOCFA/36-104
A6AT25_VIBHA/9-77
G5HVR8_9CLOT/42-112
Q9S4T1_LEGPN/107-177
E2PS23_9RHIZ/438-508
H0PZ49_9RHOO/427-497
C3H6D2_BACTU/142-212
A4WRV7_RHOS5/14-81
A6NX52_9FIRM/14-82
B4AET5_BACPU/36-107
D3EDB7_GEOS4/24-92
Q59824_STIAU/472-542
B0T7P2_CAUSK/13-79
A0LD14_MAGSM/33-100
D4U4B6_STAAU/135-205
E8QZ53_ISOPI/110-182
A3SG83_9RHOB/48-118
C6XTP2_PEDHD/54-124
B9M4F9_GEOSF/12-80
E6U8D2_ETHHY/53-123
F8ZXZ6_VIBCL/32-101
Q9R5Y9_THEMT/5-45
F9V0A4_MYCBO/47-120
E3E9L2_PAEPS/54-124
B0T7R4_CAUSK/2-67
D3MCN3_PROAA/273-343
G4HXG1_MYCRH/12-81
B0QHL8_BACAN/25-96
A7VU56_9CLOT/46-116
D7JX76_9BACE/17-84
H4NPI0_ECOLX/16-89
G6ZU64_VIBCL/19-92
H1CZ76_9FIRM/150-220
E0DCS8_9CORY/26-97
D0RPR2_9PROT/56-126
G4KUH2_OSCVS/20-91
D5LUN8_ESCFE/1-60
F7SXL9_ALCXX/10-77
D6I152_ECOLX/379-449
A3ZSG4_9PLAN/26-94
G4QZQ4_CORPS/96-166
A8LZI3_SALAI/146-215
O22056_ARATH/336-406
A4EI86_9RHOB/30-100
D1EZG1_BRUML/53-123
Q1NY91_9DELT/306-376
G2P6F4_STRVO/62-131
A0Q138_CLONN/45-115
D6K5Z2_9ACTO/81-151
B9J9T5_AGRRK/1-68
H2JU87_STRHJ/100-170
A4FKY8_SACEN/38-108
E8WDX1_STRFA/35-102
E3HB96_ILYPC/39-108
A5FIZ6_FLAJ1/28-96
A5W2H3_PSEP1/15-83
H6NY21_SALTI/25-92
D4MMT4_9FIRM/22-87
E8SYM6_GEOS2/37-106
A3U217_9RHOB/429-499
G0UDD9_9LIST/5-45
A3CYZ5_SHEB5/56-126
A9KRY5_CLOPH/43-111
F6B9E5_DESCC/19-87
E2SJM4_9FIRM/51-121
F9ZAE8_ODOSD/9-77
C7QCL6_CATAD/18-87
H8LAC7_ENTFU/22-90
G1VRU9_9FIRM/26-99
F0K2T2_LACD2/140-212
E6YGP7_BARC7/435-505
C2FVH1_9SPHI/27-95
G8TDI6_NIAKG/27-94
B5GD94_9ACTO/49-122
RPOD4_SYNE7/78-148
A8M3C2_SALAI/83-150
C9QCH3_VIBOR/384-454
Q67MR5_SYMTH/21-88
A4CNF1_ROBBH/3-71
D4VQX9_9BACE/10-77
E6XNM8_SHEP2/379-449
B7GL94_ANOFW/6-74
B0UJ80_METS4/51-121
D5SXY2_PLAL2/32-100
Q028U3_SOLUE/11-79
E5UVZ0_9BACE/23-91
C6EK14_ECOBD/25-92
A1SSR5_PSYIN/86-156
C9TXJ5_9RHIZ/438-508
F3MK43_9BACL/20-84
A4ATD1_MARSH/24-92
H5QV79_ECOLX/16-89
D4KUR4_9FIRM/22-91
C7XU09_9LACO/148-218
H1YF04_9SPHI/26-96
B6C077_9GAMM/25-93
F1ZU45_THEET/21-89
SIGS_STAA9/6-75
G4P9B2_BACIU/23-90
C0VQJ0_9CORY/22-89
H1MVF5_9PLAN/383-455
D7WCB9_9CORY/303-373
G2MXU2_9THEO/8-74
I0V2E2_9PSEU/33-101
G7FB51_9GAMM/85-155
F8X3E9_9PORP/33-100
C6XY37_PEDHD/23-91
D1Q3D1_YERPE/53-123
H8XTQ0_FLAIG/15-83
F6E509_SINMK/26-92
RPOS_PSEAE/99-169
C9UZT4_BRUAO/19-86
A3Q5I8_MYCSJ/10-76
E5WX31_9BACE/1-67
D2Z818_9BACT/148-218
H2IBM6_9VIBR/89-159
C6Y0Z8_PEDHD/28-94
D9P5H2_ACTPL/15-82
H0NJT2_BACCE/14-77
H7FS58_9FLAO/15-83
H4GSG3_STAAU/35-105
H8LZE8_SALTM/25-92
C6Z634_9BACE/23-91
D5UEZ8_CELFN/8-75
F0T2I2_SYNGF/30-100
F6G5F8_RALS8/70-140
C3KLH7_RHISN/12-78
B1BR00_CLOPF/24-92
H4YJ75_ECOLX/25-92
C2YSF8_BACCE/19-85
Q3SN14_NITWN/8-76
A2RX23_BURM9/10-77
F4MVJ9_YEREN/16-89
A7NH71_ROSCS/41-110
A6DWV5_9RHOB/31-99
A3UJ58_9RHOB/24-92
E8TJK9_MESCW/33-101
D7IHF3_9BACE/22-89
H2II64_9VIBR/27-94
F1THR1_9CLOT/42-112
G4EBC2_9BACL/43-113
B1YVL7_BURA4/25-93
A9YDE0_LISMN/21-91
C3GV68_BACTU/36-106
E8T8D7_MESCW/14-79
E2Q2Y2_STRCL/24-94
F6AY75_DELSC/15-81
H5UUP6_9MICO/19-89
G8MT08_AGGAC/382-452
C1I7R9_9CLOT/54-124
I1GKK0_BRADI/326-396
I0APE6_9BACT/51-121
A8EJK2_BURPE/25-97
I0NKT9_SALET/16-89
G9R1N4_9FIRM/182-252
F3DS55_9PSED/1-62
Q7N7C0_PHOLL/11-78
B4CVK2_9BACT/16-83
D4JJ27_9FIRM/20-90
D0LGW8_HALO1/26-102
H1N4Z1_9PLAN/25-93
E8D259_SALMO/25-92
F3IRE8_PSESL/15-83
C9UNU9_BRUAO/19-86
E4N7H9_KITSK/15-83
C3AN85_BACMY/41-112
B8L5T4_9GAMM/29-96
H3T4P9_PSEAE/49-117
E6TTB7_BACCJ/23-90
E4TVR4_MARTH/28-98
D7WSF3_9BACI/24-91
F0TFA2_LACA3/137-207
B4ADX8_BACPU/27-100
H1Q9G8_9ACTO/25-86
A7Z0M0_BACA2/38-108
E6SP15_BACT6/21-91
Q46JI1_PROMT/82-152
F3Z9T5_9ACTO/46-116
B5IQE2_9CHRO/66-136
A4SXR6_POLSQ/10-77
Q5YXM9_NOCFA/10-76
I0AHT0_9BACT/39-107
D6Z9H8_SEGRD/34-102
C4IGW8_CLOBU/58-128
H4FXY4_STAAU/135-205
C3FE77_BACTB/36-106
Q5IQ84_SHIBO/1-60
G8S8P4_ACTS5/5-72
A8LKC8_DINSH/46-116
G0A0Z4_METMM/12-79
E8TAD5_MESCW/26-94
C7HE29_CLOTM/36-106
C4VL08_9LACO/131-201
E8RZA2_MICSL/12-77
A1TVG8_ACIAC/13-86
A3UU05_VIBSP/19-92
D7W8R7_9FLAO/28-92
F3GV03_PSESX/100-170
C3D5V4_BACTU/62-132
C4AXE6_BURML/25-93
B1I6K2_DESAP/22-90
E2UQQ1_MYCTU/58-124
C9VNG1_BRUAO/16-89
D6FV97_MYCTU/39-107
G8M1H6_CLOCD/21-89
B2UY94_CLOBA/30-100
D4LJ82_9FIRM/142-212
F7P072_9GAMM/36-103
Q11WZ9_CYTH3/24-94
H0U426_BRELA/19-87
B0NFN6_EUBSP/22-90
Q89NY9_BRAJA/41-109
H0N036_SALMO/6-79
G9XQF0_DESHA/4-67
G5QZH1_SALSE/53-123
E7IPP7_ECOLX/26-96
G8TRM9_NIAKG/25-92
F7LUN8_9BACE/10-77
D6D2A3_9BACE/32-99
E5VN09_9FIRM/50-120
E1YNJ0_9BACE/9-75
H5AVX6_ECOLX/16-89
G4KQ54_OSCVS/100-170
A3UUZ1_VIBSP/25-93
D3ANU3_9CLOT/111-181
C7PA89_CHIPD/26-95
A1R0D6_BORT9/394-464
F4CNR8_PSEUX/27-93
C6XVT5_PEDHD/27-94
F7RQT8_9GAMM/16-89
G6BA73_CLODI/36-98
Q1VPT3_9FLAO/11-79
E0Y068_9PROT/63-132
B8FXE3_DESHD/9-75
B7AST1_9FIRM/33-103
D5EYG0_PRER2/52-121
B0KNA8_PSEPG/15-82
C1A7K2_GEMAT/53-123
B4VH85_9CYAN/140-210
H0RY93_9BRAD/53-123
E0I355_9BACL/20-88
F4AR80_GLAS4/24-92
E8UBJ5_DEIML/23-92
F4CQZ6_PSEUX/18-90
G5FX07_9PSED/25-93
C5EM23_9FIRM/16-89
D2SE95_GEOOG/196-266
G6Y5L6_9RHIZ/14-82
C2UZE1_BACCE/42-112
H0UD33_BRELA/74-144
A5UXX4_ROSS1/116-186
B0RAI5_CLAMS/30-98
C8WBJ0_ZYMMN/57-127
H5YLA5_9BRAD/22-98
C7Q266_CATAD/14-81
F7X1A6_SINMM/58-125
G8TCN2_NIAKG/25-92
E8VZ87_STRFA/102-171
F5RJF6_9FIRM/43-114
C7QB34_CATAD/1-73
G5GA98_9BACT/54-124
F4NGK1_9ENTR/36-103
G9ZUW1_9PROT/5-72
E1YQC0_9BACE/26-94
G5F8C6_9CLOT/14-81
C1B4V9_RHOOB/10-78
D2BIU4_DEHSV/22-92
H4DPP9_STAAU/26-96
E1SC10_PANVC/94-164
D0CPP7_9RHOB/45-115
Q5YTY2_NOCFA/9-77
G4QG46_GLANF/25-93
D8HYW4_AMYMU/26-97
I0WZQ7_9NOCA/33-101
D9V529_9ACTO/5-72
Q9K650_BACHD/6-75
E0I9V3_9BACL/31-102
C2WIT1_BACCE/1-50
D9UT83_9ACTO/62-132
H0KSF3_9FLAO/10-78
E8YWP2_9BURK/63-131
H9BRP3_STAAU/35-105
D0ZXC6_SALT1/426-496
E6PSZ4_9ZZZZ/7-77
Q4KI14_PSEF5/28-93
H1YE43_9SPHI/13-81
D5BA55_ZUNPS/25-93
F4CCY9_SPHS2/29-95
F5LPR1_9BACL/9-75
H0K7D6_9PSEU/24-92
Q6N0H0_RHOPA/41-109
C3QF34_9BACE/22-89
E6PMW4_9ZZZZ/74-144
C2QG38_BACCE/62-132
C3QTS1_9BACE/26-93
B5UZL6_BACCE/17-84
Q9L774_XANOO/20-93
E1UCV9_LISML/27-97
D6V3T1_9BRAD/11-78
F5X1S7_STRG1/135-205
E0U820_CYAP2/49-117
H0U3P5_WOLPI/394-464
Q2C8A8_9GAMM/47-117
A7MWQ8_VIBHB/386-456
Q4ZM64_PSEU2/15-81
C9YCL3_9BURK/15-89
B3WWZ0_SHIDY/94-164
F8BL49_OLICM/11-78
C2XZC6_BACCE/142-212
C3R9F9_9BACE/18-83
H2ABC3_BACAM/23-90
I0EM31_9HELI/37-109
F3KQE1_9BURK/5-73
G8MN55_9BURK/8-73
D9UC67_9ACTO/8-78
A3RDU5_RHOOP/1-51
C3C789_BACTU/37-107
B5V333_BACCE/24-93
Q2C4K0_9GAMM/53-123
E7BD41_9GAMM/309-370
E8RUV0_ASTEC/10-77
A3LHI5_PSEAI/54-124
Q9PA29_XYLFA/65-135
B8J3K5_DESDA/35-108
D6JEU6_ECOLX/379-449
Q2N853_ERYLH/19-86
H0L1P1_SALMO/53-123
C8L8V6_STAAU/32-101
Q8P1I9_STRP8/135-205
H1QJ95_9ACTO/321-391
H3KZK8_BIFBR/238-308
B9DN36_STACT/6-75
A3KIH7_STRAM/20-89
A7MZC7_VIBHB/26-93
E5XHT5_9FIRM/5-73
F4FDS8_VERMA/102-172
B0BB48_CHLTB/25-98
G7J0X0_MEDTR/170-240
Q2JIA4_SYNJB/131-201
A1TSJ6_ACIAC/4-68
F5XT76_MICPN/14-89
I0XK14_STAAU/135-205
D4VBB1_BACVU/10-76
A5ZG35_9BACE/21-86
F6BVG3_SINMB/13-81
I0KFT8_9BACT/31-99
B1V0A3_CLOPF/133-203
C1CZX0_DEIDV/38-106
G0TMJ8_MYCCP/62-129
G0CBK6_XANCA/50-119
B8L9I3_9GAMM/6-72
H1N8R9_9PLAN/102-173
B5D302_9BACE/26-94
Q9I193_PSEAE/1-67
D8DD80_COMTE/100-167
G6GT85_9CHRO/34-105
A1IU61_CHLLI/1-47
A9WDI9_CHLAA/26-93
F0FES2_STRSA/136-206
D3EP26_UCYNA/49-117
I0HTH1_RUBGE/8-75
E2ZZ06_PSEAI/15-81
C6WA00_ACTMD/21-90
D7IPQ7_9BACE/23-89
G8TE96_NIAKG/54-124
H0QWK7_9ACTO/13-79
F7T821_ALCXX/13-80
D9QTM7_ACEAZ/35-105
A6G4F0_9DELT/1-66
Q84J01_9CYAN/1-70
C5T221_ACIDE/21-94
A7HTS9_PARL1/50-120
E6UPZ4_CLOTL/125-195
D1QQH9_9BACT/9-75
Q1H3G7_METFK/53-123
E7N4D7_9FIRM/67-137
F7KFX6_9FIRM/13-81
B1ZW55_OPITP/23-91
G4HSG5_MYCRH/11-78
C7ISY8_THEET/41-111
E6MR45_9BACT/21-88
E6YGC0_BARC7/53-123
D0LML2_HALO1/39-105
E0P1X1_9FIRM/39-108
D6RWB7_BORVA/45-115
C6RLK5_ACIRA/391-461
F4CU46_PSEUX/35-105
F0SDN4_PEDSD/25-93
Q131P8_RHOPS/477-547
A6ENE0_9BACT/54-124
A6FY90_9DELT/41-108
C6U2Y9_BURPE/7-74
I0V8M7_9PSEU/9-76
H1YCW3_9SPHI/11-79
F4F1L4_VERMA/13-80
E3C8V7_9LACO/18-88
E4MB29_9BACT/32-102
F2JTC4_MARM1/23-88
E9NPB6_PSEPU/20-87
B5GJU0_9ACTO/30-97
A6SZX7_JANMA/109-179
E9YFL3_ECOLX/94-164
A3J640_9FLAO/11-79
E9SAS2_RUMAL/7-76
A5ZAM5_9FIRM/28-96
B6VTS5_9BACE/21-91
E7XPN7_SALMO/53-123
B0Q7S5_BACAN/62-132
F7Y9D6_MESOW/27-94
C6GM20_AGRVI/158-202
G3XDD3_PSESM/100-170
A8MKF6_ALKOO/9-76
E1THX4_BURSG/14-81
D2FJI2_STAAU/26-96
I0RDT3_MYCPH/16-82
G0J5W5_CYCMS/17-83
P73666_SYNY3/87-157
C2QPE9_BACCE/39-106
Q3BMR0_XANC5/12-80
C4B694_CLOBO/19-75
Q46II1_PROMT/104-174
F0N601_NEIMN/11-79
B4E986_BURCJ/48-115
D1NIJ7_CLOTM/23-91
E8VF07_BACST/6-74
D7J5R8_9BACE/23-91
H1CYP9_9FIRM/28-96
E0I9T1_9BACL/13-79
D0LRC2_HALO1/206-276
B2T7A7_BURPP/13-86
H4RWZ6_ECOLX/16-89
F9KVK3_STAAU/26-71
I0GND8_SELRU/34-107
C3QY03_9BACE/23-90
D5STZ2_PLAL2/29-102
B8DKM2_DESVM/356-426
B2FQC0_STRMK/18-91
F2KI32_PSEBN/14-79
F1T4R3_9ACTN/207-277
G7EFD1_9GAMM/25-93
G5UE30_ECOLX/53-123
B3QGA7_RHOPT/17-81
B9U317_9PSED/101-171
A5F4K6_VIBC3/53-123
Q6LV14_PHOPR/378-448
Q39L67_BURS3/10-78
Q212Z7_RHOPB/12-79
F2I0L3_PELSM/387-457
B7HRC6_BACC7/6-73
A1BI13_CHLPD/66-136
F3ALC5_9FIRM/137-207
E4BPY8_PROAA/64-133
A6EKR6_9SPHI/35-100
RPOD_MICAE/184-254
F8B5W0_FRADG/23-89
F4DYY9_PSEMN/21-88
A9YUT1_STACA/30-100
G4HIV6_9BACL/26-94
G1YEM7_ECOLX/94-164
Q21VD8_RHOFD/7-74
F8IH39_ALIAT/12-89
D1JKE2_9BACE/16-83
G9ZYS4_9PROT/55-124
Q51783_PSEFL/18-85
B9NJ81_POPTR/13-86
H5VC65_HELBI/1-55
D0TTD4_9BACE/25-91
B6AZZ2_9RHOB/45-115
E6M2K0_9ACTO/331-401
F3L0Q3_9GAMM/43-113
F7QF78_9BRAD/10-79
C7PFD0_CHIPD/24-92
E3PR02_CLOSD/49-119
E8W094_STRFA/90-164
H1X4Y1_LACCO/8-76
G2UM59_MYCTU/18-87
D9WGR8_9ACTO/95-162
I1E2Q1_9GAMM/28-95
C6DRI7_MYCTK/62-129
H1HAE5_9FLAO/23-91
D1A3R6_THECD/211-281
F2MTE0_ENTFO/135-205
A6WKB9_SHEB8/33-100
G5QPZ0_SALRU/426-496
E4WCN9_RHOE1/7-72
A7FUD2_CLOB1/23-93
D1MPT6_BACAN/12-81
D0SPP4_ACIJU/20-88
E1WVJ0_BACF6/16-84
A4ETC1_9RHOB/2-55
D2SDY4_GEOOG/21-89
Q2BPW9_9GAMM/54-124
Q9RBQ6_PSESY/100-170
A3Y617_9GAMM/37-108
E5BY34_9FUSO/25-94
E8WCU8_STRFA/94-160
D6IR38_ECOLX/16-89
C7U7L9_ENTFL/24-92
H1F1A2_ECOLX/16-89
A9AD49_BURM1/14-87
H5F3C8_ECOLX/41-111
B2TEC6_BURPP/49-116
C9XSQ7_CLODC/155-225
D8DT70_PREBR/57-127
A6EV69_9ALTE/10-78
E4VZM2_BACFG/15-82
H2I1Y3_CORDP/68-135
C6IRV3_9BACE/8-75
G4DAJ2_9GAMM/54-124
B0TMG2_SHEHH/16-89
H2K8Y4_STRHJ/32-99
H3YSF8_STAAU/32-101
E3EEA6_PAEPS/34-102
Q7WHP5_BORBR/487-557
G5SMC1_9BACT/10-77
D1W0Y7_9BACT/10-77
B4AKA3_BACPU/13-81
A8UH65_9FLAO/22-92
G0B8N6_SERSA/2-55
G2ZYQ4_9RALS/51-120
F6GGV0_LACS5/22-91
D5XEH8_THEPJ/35-107
E3E8J9_PAEPS/144-214
A6F9J5_9GAMM/47-117
A2VR47_9BURK/15-81
C6SAG0_NEIME/53-123
A9WQP3_RENSM/14-82
D2TKU3_CITRI/53-123
C1A692_GEMAT/62-132
F5QDB6_SHIFL/53-123
C2SFF5_BACCE/14-84
C6D0Q7_PAESJ/13-79
O86856_STRCH/30-98
F2PDP7_PHOMO/28-101
E7RFA3_9BACL/60-131
G2PVY2_9FIRM/8-74
C3MEI4_RHISN/11-78
F9EY65_9NEIS/410-480
Q3ABF5_CARHZ/11-79
D7JWQ6_9BACE/24-91
H1MZ45_9PLAN/14-79
H7SZ88_CAMCO/20-92
C5EK84_9FIRM/6-74
I0KZ42_9ACTO/71-142
F3MB40_9BACL/14-81
B1BJH6_CLOPF/33-100
E1WS74_BACF6/25-91
D3VC82_XENNA/16-89
G4HB33_9BACL/83-153
C1IB64_9CLOT/25-93
C2M0X4_STAHO/135-205
E5UEI0_ALCXX/15-85
C3DCQ8_BACTU/6-85
A8MIT7_ALKOO/9-77
H1HM34_9BACT/9-76
F3M2C0_9BACL/24-92
G2PLQ2_MURRD/24-93
C3QT33_9BACE/32-99
E4M9L2_9BACT/21-91
A7K4C7_VIBSE/405-475
A9G668_SORC5/21-90
G0AWY8_9GAMM/25-93
H8EGZ7_CLOTM/56-126
C4HR55_YERPE/378-448
D8NGQ5_RALSL/3-69
A9E3Y0_9FLAO/22-91
B5NJ95_SALET/16-89
I0E885_HELPX/44-116
H3N302_KLEOX/380-450
E5Z1E0_9BACL/45-113
I0D2D2_BACAN/16-87
B3X8F1_ECOLX/53-123
H1NAR5_9PLAN/52-121
A4U152_9PROT/33-102
E3DBN1_ERWSE/25-92
C2FSL1_9SPHI/28-98
B1QVA3_CLOBU/24-93
H3XW70_STAAU/135-205
C4U6Z9_YERAL/16-89
F8FLG7_PAEMK/6-73
C8WT56_ALIAD/6-74
C2ML16_BACCE/1-48
G7TQ16_VIBCL/25-93
D6ZSQ2_STRP0/135-205
H6KVU1_TREPD/64-134
G6P2I1_STRPN/135-205
E4SG37_CALK2/67-137
G6T3W5_STRPN/135-205
F4CU99_PSEUX/46-118
A4KN19_MYCTU/39-107
Q9K2W6_STRCO/42-107
G2NM50_9ACTO/12-80
F3WX87_9SPHN/12-79
B4BPD6_9BACI/32-103
B2JG69_BURP8/122-192
E7PKJ8_PSESG/9-75
C9YT85_STRSW/16-83
H3SP87_9BACL/13-79
D3A9N4_9CLOT/7-75
C3IBC7_BACTU/19-86
Q5YQV6_NOCFA/36-103
F6CSJ6_MARPP/24-96
A6GAW6_9DELT/25-91
D8FNZ8_LACDE/140-212
E4ZAR7_NEIL0/11-79
G0G502_AMYMD/12-79
C3GQ10_BACTU/10-76
Q8A951_BACTN/24-90
G0DLG4_9GAMM/13-79
E7X4B2_SALMO/381-451
C6GM17_RHIRD/158-202
A4XHX5_CALS8/37-108
A6LH80_PARD8/9-74
B1JYR2_BURCC/76-146
C3C0Q2_BACTU/1-67
D3PUG6_STANL/23-90
F2NEF7_DESAR/30-103
D4IQT8_9BACT/13-78
Q7CCA6_PSEPK/54-124
F0RDQ9_CELLC/28-96
E8BKV5_SALMO/6-79
F8XYB0_STRAG/14-77
Q1IGD7_PSEE4/54-124
H0Q9E6_ECOLI/94-164
G6NLA9_STRPN/135-205
F6ERY5_AMYSD/5-74
H1IYC4_9BACT/32-108
A2U1L6_9FLAO/26-93
A6D299_9VIBR/28-101
Q9WVW2_PSEYM/25-93
E0I7W8_9BACL/21-91
C9Z0K3_STRSW/283-353
B1HQY6_LYSSC/43-116
D3CY38_9ACTO/31-99
D7CWA1_TRURR/210-280
B4BLS6_9BACI/142-212
G7EEA2_9GAMM/10-78
G1V3V0_9DELT/356-426
B6EM18_ALISL/376-446
Q82GK9_STRAW/20-89
G1YT83_ECOLX/25-92
C3HMR6_BACTU/62-132
D9VYI2_9ACTO/28-94
E4RAN3_PSEPB/54-124
G8MLJ6_9BURK/30-98
D0LTD1_HALO1/22-90
C2W4Y8_BACCE/10-77
Q6WB43_ALCFA/9-75
D9QQ52_ACEAZ/23-91
B1SYH0_9BURK/38-106
I0KGG7_9BACT/49-118
G7HLL6_9BURK/13-81
H6N3I0_GORPV/34-102
H3Z0B0_STAAU/26-96
F5UKF5_9CYAN/27-96
D9WKD7_9ACTO/39-109
A7H6X2_ANADF/25-93
Q81VU7_BACAN/36-106
H5SJI8_9BACT/95-165
F0P8Y2_STAPE/25-98
D6TM94_9CHLR/8-76
C4B1X6_BURML/14-87
F3DQX1_9PSED/15-81
F7LLM1_9BACE/20-88
F7JAG1_9FIRM/27-97
E6F0T0_ENTFL/18-86
Q8FZK2_BRUSU/438-508
E2MBH6_PSEUB/39-107
E1WM80_BACF6/12-77
C2ZMK9_BACCE/26-98
F7WRZ3_MYCTD/1-74
A3TS79_9MICO/10-79
H4KK96_ECOLX/25-92
E5XMC9_9ACTO/115-185
F8BP18_OLICM/10-76
C3LC08_BACAC/10-77
F9EP63_FUSNU/6-74
D5Y8F2_MYCTU/34-100
H7EBG5_SALHO/94-164
H1MS28_9PLAN/7-74
E2UME1_MYCTU/29-96
D8UMV4_VOLCA/1-63
E0RGF4_PAEP6/30-103
B5VWQ7_SPIMA/155-225
C0G8F5_9RHIZ/35-105
D1JRJ5_9BACE/26-94
G2CAC5_ECOLX/26-96
Q1C363_YERPA/378-448
H7LEH4_STRPN/135-205
F0IY66_ACIMA/16-85
D1QUY1_9BACT/25-93
A5D368_PELTS/56-119
H1S7M0_9BURK/13-80
D1BCQ1_SANKS/26-93
H1IEW0_9FIRM/160-230
G6U5Y9_STRPN/135-205
A3K0C8_9RHOB/53-123
G2GZ93_9ENTR/33-105
D5BI25_ZUNPS/10-79
A0QK79_MYCA1/86-152
G7D759_BRAJP/34-102
F5S4M5_9NEIS/416-486
Q7CJQ9_YERPE/25-92
E1UQ76_BACAS/6-73
G6AVA7_9BACT/23-92
E3HNK5_ACHXA/15-82
Q6D213_ERWCT/25-92
A3PYM2_MYCSJ/7-74
B8IFA6_METNO/11-76
G7CYH4_AERSA/26-94
C0BEB5_9FIRM/22-59
D7WZM9_9BACI/36-106
B0P9P2_9FIRM/15-84
G7F3H0_9GAMM/31-99
A6DII7_9BACT/24-93
D7HQD5_VIBCL/32-101
F7MJ09_CLOBO/18-85
D7AAU8_STAND/45-115
D7IPC3_9BACE/39-107
F6FAN8_CHLPS/28-101
D9X5F4_STRVR/12-80
G2GM87_9ACTO/88-157
E0QIG5_9FIRM/305-375
G0K4E7_STEMA/382-452
B5I485_9ACTO/15-83
B0CDC4_ACAM1/139-209
H3SKJ7_9BACL/22-90
D3GX21_ECO44/16-83
A4WDU6_ENT38/94-164
A4JT57_BURVG/395-465
G8MF27_9BURK/29-98
B0ADT2_9FIRM/53-123
F6DUG5_DESRL/20-88
C2SKG7_BACCE/19-86
Q1NP84_9DELT/27-100
B1X4M1_PAUCH/91-161
E8CE53_SALMO/53-123
H5YNC5_9BRAD/482-552
Q4KFI9_PSEF5/39-107
F8LZW1_MYCA0/29-96
Q9I2W5_PSEAE/8-76
D6TJD5_9CHLR/79-149
Q7WJ39_BORBR/10-77
F3IUW7_PSEAP/25-93
F0HUK7_LACDL/50-120
F2AKJ6_RHOBT/24-106
G5GC83_9BACT/10-77
F9Z6S1_ODOSD/21-88
E2E963_LISIO/20-90
A3Y8J0_9GAMM/380-450
C2NDX5_BACCE/1-50
G2PC96_STRVO/47-120
B8KFD0_9GAMM/17-82
H0C0P0_9BURK/9-74
H1L2L9_GEOME/94-164
H0CM12_STAAU/26-96
Q085Y4_SHEFN/45-112
A8YA90_MICAE/32-100
I0TF47_9BACT/54-124
G0IVT4_CYCMS/20-88
D4V677_BACVU/31-95
E1KMT6_9BACT/57-127
C7QU64_CYAP0/49-117
G7VPV3_PAETH/43-113
Q2CIG2_9RHOB/25-94
F4XIP1_9CYAN/42-112
F6CJ06_DESK7/23-96
H8LPC1_RICSL/53-123
Q04ND4_LEPBJ/11-78
C3L9E4_BACAC/31-99
Q8D286_WIGBR/367-437
D6V5B2_9BRAD/4-72
E4Q543_CALOW/40-110
D0X7V5_VIBHA/25-93
G8ULJ3_TANFA/29-96
F2ALI1_RHOBT/1-61
G6G3E6_9FIRM/163-233
G6AH28_9BACT/23-91
C3KE31_PSEFS/25-93
C9LZ42_LACHE/137-207
Q2B577_9BACI/19-87
G7QUG8_MYCBO/29-98
G4HVM8_MYCRH/66-132
D6M1X5_9ACTO/51-119
D6EWW5_STRLI/42-109
I1DWG3_9GAMM/17-90
A4XV77_PSEMY/26-95
A5XGE3_BURML/117-187
RP32_VIBVU/53-123
H1B9J5_9FIRM/58-128
E5C4S0_9BACE/32-99
F7XSU8_TREPU/377-447
C2ZPP9_BACCE/1-48
B7JET5_BACC0/23-93
C4Z8N6_EUBR3/1-56
Q02JT9_PSEAB/22-95
A9CLE0_AGRT5/11-77
G2M1R3_9XANT/34-101
D9WSV1_9ACTO/117-186
G2G5K3_9ACTO/279-349
F9BIJ7_VIBCL/391-461
D9TEL4_MICAI/6-72
D8EG22_ECOLX/53-123
C3QYB5_9BACE/17-85
D6AW65_9ACTO/99-168
B9CGE2_9BURK/25-93
C7XA77_9PORP/11-77
G9XUJ5_DESHA/17-90
C3DJ29_BACTS/25-93
G5HMJ3_9CLOT/23-91
Q47RL2_THEFY/156-226
HRDB_STRGR/281-351
A6X6Z8_OCHA4/32-99
Q0BFI6_BURCM/48-115
F5LQK2_9BACL/24-92
F0P555_STAPE/35-105
E8DVM6_SALMO/25-92
B7BA85_9PORP/16-85
Q4ETW0_LISMN/141-211
B7MDV1_ECO45/53-123
G2PL01_MURRD/28-96
G2IE54_9CLOT/35-103
C0EV92_9FIRM/15-85
G4A8F1_AGGAC/382-452
D1VX81_9BACT/27-95
G0PY29_STRGR/99-168
H5D632_ECOLX/25-92
E6IVK6_ENTFL/18-86
B9ZW63_UREUR/197-267
I0K3B9_9BACT/22-90
A3JWM9_9RHOB/427-497
A1TQB9_ACIAC/29-96
Q2P1G8_XANOM/30-97
D4VQF7_9BACE/10-77
E3FBW2_CORP9/96-166
C7NC70_LEPBD/159-229
F9Z669_ODOSD/10-78
E0M3I9_9ENTR/16-89
G8LXM0_CLOCD/42-114
A1ZS69_9BACT/15-84
D4VAH9_BACVU/12-79
A5V3D3_SPHWW/440-510
E7HZ09_ECOLX/94-164
F8Z6N2_VIBCL/391-461
F8KMN3_STALN/135-205
F2EUE2_PANAA/15-78
Q8FEK0_ECOL6/106-144
Q11U62_CYTH3/54-124
C2VI28_BACCE/15-86
Q92MA6_RHIME/53-123
Q07TJ5_RHOP5/63-131
H3WVN4_STALU/35-105
Q82IL6_STRAW/36-103
Q7X152_STAHA/31-99
G5CK72_ECOLX/94-164
G6BAP1_CLODI/14-81
B5JBD3_9RHOB/53-123
E4QKQ0_METS6/11-80
F7JV05_9FIRM/67-137
A3QJ21_SHELP/56-126
E3FVJ8_STIAD/59-127
H4FL63_ECOLX/94-164
A6LIL6_PARD8/26-93
C1EKN9_BACC3/10-77
E0WRJ9_9ENTR/33-105
Q9FC81_STRCO/11-80
CNRH_RALME/25-94
G4PPH7_ECOLX/379-449
D5EK23_CORAD/12-80
H8EYD1_MYCTE/43-113
B5WQT0_9BURK/30-97
E2Y2G0_ENTFL/135-205
E5CSA5_9STAP/6-75
G0PTS7_STRGR/28-95
F9D867_9BACT/27-97
Q67RX0_SYMTH/155-225
A4ATP0_MARSH/28-96
G1WVF8_9FIRM/22-89
A3KRT1_PSEAI/8-76
E6MKZ8_9BACT/54-124
G5XE18_ECOLX/16-89
Q8A2N6_BACTN/23-90
B4D2Q6_9BACT/43-112
C3GP80_BACTU/56-126
F9Z8Z7_ODOSD/32-100
C4ISF5_BRUAO/438-508
Q12E77_POLSJ/19-86
Q1JYK7_DESAC/65-135
C3AQU9_BACMY/44-114
C6LLF5_9FIRM/22-102
I0PZQ3_9BACE/7-73
E7G0A8_9HELI/399-469
H1NR90_9SPHI/29-104
E4NDQ6_KITSK/53-123
E3J7J5_FRASU/88-156
Q5KZ75_GEOKA/1-68
F2R357_STRVP/9-77
B7CR40_BURPE/14-80
D7VI68_9SPHI/19-85
A6NW06_9FIRM/22-90
A9KI31_CLOPH/21-90
Q0J7T6_ORYSJ/281-351
G2ZUF3_9RALS/51-120
B2GI44_KOCRD/40-109
A9G1L9_SORC5/36-105
G2L4Q0_PSEAI/24-91
B4WPM0_9SYNE/172-242
H3KHD5_9BURK/74-144
F9D532_9BACT/57-127
D8ITS4_HERSS/23-91
B3Z2S1_BACCE/34-104
A7VU51_9CLOT/53-123
A7B2A0_RUMGN/67-137
H5S1T1_9NOCA/18-83
B5CJ62_SALET/16-89
H3NPX4_9FIRM/440-510
C2M2V6_CAPGI/11-79
F7ZTV7_CLOAT/20-91
A3ZX67_9PLAN/111-181
E2X5E6_SHIDY/25-92
H1L4J9_GEOME/23-96
F6GH90_LACS5/26-96
C3DG91_BACTS/50-117
D5LUM5_9ESCH/1-60
F4G6S3_ALIDK/13-86
Q7V3X0_PROMM/140-210
C5UXY8_CLOBO/54-124
F8ZSY0_VIBCL/95-165
D1DEQ4_NEIGO/11-79
C2NNX6_BACCE/10-76
D9TJ09_CALOO/60-131
G6H464_9ACTO/71-139
C4T303_YERIN/53-123
G9QA24_9BACI/10-77
D1DMU7_NEIGO/56-126
E7N5D6_9FIRM/45-116
F4CA57_SPHS2/27-92
D5EJD7_CORAD/385-455
G4HE92_9BACL/63-133
D2B664_STRRD/12-80
Q73CD4_BACC1/21-88
H1YHU4_9SPHI/26-94
B1H647_BURPE/15-82
F0R2M8_BACSH/10-77
A9B4W2_HERA2/31-99
E1UMW3_BACAS/14-81
F2LZZ7_LACAL/137-207
C0PXA0_SALPC/94-164
H1J212_9FIRM/17-90
E4H0P7_PROAA/32-100
G2F0X7_ECOLX/25-92
D6A536_9ACTO/157-227
D8H8M9_BACAI/1-67
C7VVV9_ENTFL/135-205
E8WBX2_STRFA/29-97
E4W2M0_BACFG/11-79
D4VTL5_9BACE/15-82
E2XN76_PSEFL/25-93
D6YH78_CHLT0/25-98
D3F5U4_CONWI/16-85
C4SB40_YERMO/2-52
G2N7U3_MYCTU/43-113
F0JT30_ESCFE/25-92
D4R853_ENTFC/136-206
F3B630_9FIRM/37-105
B1BJ88_CLOPF/54-127
B1TCZ9_9BURK/119-189
I1AFR3_PSEAI/24-91
G4FLH6_9SYNE/26-97
Q8CXN7_OCEIH/23-90
E0IVU0_ECOLW/379-449
H0RXW9_9BRAD/11-78
D8DZK6_PREBR/27-97
C9VUF6_BRUAO/53-123
A9FAK3_SORC5/47-115
E2Q4Z8_STRCL/92-158
C2QS98_BACCE/25-93
A6GJ86_9DELT/11-79
G3ZSC1_AGGAC/53-123
B8JC21_ANAD2/12-82
B5ZMS6_RHILW/53-123
C9C8P5_ENTFC/136-206
F3IH62_PSESL/100-170
A9GKT7_SORC5/29-95
C6BGD6_RALP1/142-212
Q6AGB5_LEIXX/33-102
E4T032_LACDN/140-212
C1IAB3_9CLOT/137-207
I0DW58_PROST/53-123
B1QF12_CLOBO/14-87
H0E4X7_9ACTN/30-98
C1EPC3_BACC3/23-95
Q98CJ9_RHILO/26-94
C5AK11_BURGB/87-156
D3PY84_STANL/11-79
C6TQA3_BURPE/246-316
D4U971_STAAU/26-96
B3JER9_9BACE/8-72
Q7WEI2_BORBR/15-83
A8FBG9_BACP2/6-73
A5CM62_CLAM3/29-98
Q2JGN3_FRASC/10-76
E8T0K5_GEOS2/47-117
F9CZI4_9BACT/6-70
D3MQ04_9FIRM/9-74
F0EQP4_HAEPA/25-92
Q5IM62_SHIFL/2-72
B0QC57_BACAN/23-86
P73431_SYNY3/54-122
B4CZK9_9BACT/5-75
B6IP54_RHOCS/51-121
A3MZB2_ACTP2/25-92
Q82CF2_STRAW/22-91
D3DBB9_9ACTO/167-237
F3I761_PSESF/15-81
Q2C120_9GAMM/99-169
Q897P3_CLOTE/21-89
F8FRA1_PAEMK/42-114
G0FQL6_AMYMD/6-74
B3J677_BACAN/53-123
Q1IG34_PSEE4/382-452
A6W880_KINRD/269-339
C2XHW1_BACCE/15-86
B3J0Q5_BACAN/24-93
H4HH67_STAAU/6-75
G7BH59_VIBCL/10-77
Q5LDZ2_BACFN/22-90
F3QWD6_9BACT/29-96
Q2INY6_ANADE/8-73
G3J087_9GAMM/217-287
B7KAB6_CYAP7/87-157
Q6QSW9_VIBPA/378-448
H8G6R7_9PSEU/32-99
F5NR42_SHIFL/16-83
H8GF73_9PSEU/27-93
G9RUP4_9FIRM/14-83
H1IM78_9BACT/52-125
G2DAT2_9GAMM/19-92
D8JZ21_HYPDA/432-502
B5GWV1_STRCL/36-105
C6D3V9_PAESJ/13-81
A1IU77_9CHLB/1-43
G5SX07_9BACT/20-90
F0R0X8_BACSH/27-95
H4YKV1_ECOLX/379-449
C6U842_BURPE/445-515
RPOD_CLOAB/145-215
Q2IQB3_ANADE/73-143
H8E376_9MICO/210-280
D5ST62_PLAL2/28-99
A6DRY0_9BACT/24-95
E5VES4_9BACE/27-93
B2K583_YERPB/96-166
G6I708_9FIRM/55-125
B7ND56_ECOLU/379-449
E4AUK7_PROAA/83-153
G6BXA7_CLODI/10-77
D2QIJ3_SPILD/33-98
E4L082_9FIRM/129-199
B3BR14_ECO57/53-123
C0WKT8_9CORY/104-174
G0LVL4_STAAU/35-105
F5ZEP3_ALTSS/374-444
F8CK22_MYXFH/48-118
B3J7B7_BACAN/14-77
F3ZSY0_9BACE/28-96
H5S062_9NOCA/8-74
Q0PC72_CAMJE/28-100
G8QTL0_SPHPG/14-82
B1VAT4_PHYAS/28-101
H8JLF1_MYCIT/8-73
H1C0U3_ECOLX/53-123
H1MCS2_9BACT/21-88
F7M5H5_9BACE/31-95
B0QRT6_HAEPR/25-92
I0ICM3_9BACT/400-469
A1TZ57_MARAV/97-167
E1WWE2_BACF6/28-95
G0DXB5_PROAA/273-343
C6X6N9_METSD/26-94
F3QRT4_9BACT/27-97
F7TG82_PASMD/8-76
D5Z018_MYCTU/29-98
E3IUZ2_FRASU/138-205
F0IGB2_9FLAO/54-124
B0S1K1_FINM2/155-225
F3FKY1_PSESX/20-93
D5WH58_BURSC/7-74
H7C695_CORGT/98-168
E5W5I1_9BACI/6-73
F4C5M9_SPHS2/11-79
B5NCI9_SALET/381-451
F2V4B9_MYCTU/87-154
F5IXQ3_9PORP/10-79
D3F1B8_CONWI/29-102
C4K7X9_HAMD5/53-123
H1PJD2_9FIRM/22-92
E8R320_ISOPI/42-109
A5JL21_PSEAI/25-93
D7W960_9CORY/45-113
H5WV62_9BURK/24-92
F0R6H7_BACSH/9-76
H0BX65_9BURK/8-74
E3G0G4_STIAD/20-91
F2N0C9_PSEU6/18-86
E8QDM7_HELP7/441-511
C4UBD3_YERAL/53-123
G1Z9U3_ECOLX/379-449
Q3Y167_ENTFC/20-90
F8H557_PSEUT/15-83
C7QEF0_CATAD/132-202
C0EHH4_9CLOT/9-77
Q4ZXG1_PSEU2/24-90
RPSC_SYNY3/169-239
H8DD16_ECOLX/94-164
B7R8U7_9THEO/58-128
A7AJA7_9PORP/29-94
C0WH96_9CORY/27-95
D3L369_9BACT/29-102
H5K510_ECOLX/53-123
H3U4R3_STAAU/35-105
A7A8B1_BIFAD/244-314
E4AUK8_PROAA/278-348
H4HX24_ECOLX/16-89
H8Z1G2_9GAMM/53-123
G2GMY3_9ACTO/82-152
Q9SXP8_ARATH/183-253
D9TBG1_MICAI/32-110
D1A554_THECD/21-85
Q13JN0_BURXL/14-80
A1F8X6_VIBCL/25-93
C3JE23_RHOER/10-80
C2PK08_BACCE/142-212
E4AWX8_PROAA/32-100
G4KVY4_OSCVS/24-92
G6BMR3_CLODI/35-105
C5QTL0_STAEP/35-105
Q4QMW2_HAEI8/25-92
B5US52_BACCE/62-132
H1QI69_9ACTO/141-211
D9XJC4_9ACTO/45-115
A1VDQ0_DESVV/114-185
C4GFN0_9NEIS/52-122
G7LSC7_9ENTR/25-92
C4KZA8_EXISA/21-89
G3YJI7_9RALS/24-96
H1CS98_CLOPF/58-128
I0BAV9_9BACL/10-76
D8PEG9_9BACT/19-85
B9SDF8_RICCO/269-339
F1URN5_PROAA/66-133
F3F197_9PSED/15-81
Q0CNI9_ASPTN/284-347
B2HA33_BURPE/25-93
F7SVC5_ALCXX/29-98
H0R469_9ACTO/28-96
H9UGQ7_9SPIO/54-124
E2ST78_9RALS/24-96
C3C5L1_BACTU/22-90
D5THZ3_BIFAV/22-90
D1PXN7_9BACT/15-83
E6QU99_9ZZZZ/25-89
F8CPX4_MYXFH/13-80
F9L602_STACP/35-105
F9Z3W0_ODOSD/23-90
E5UTR6_9BACE/15-96
E6SVR3_BACT6/27-95
G8TIL0_NIAKG/25-94
I0KXD2_9ACTO/14-80
F0JH93_DESDE/132-203
B2D7S7_VIBCL/25-93
G9J668_ECOLX/94-164
G5EQZ0_9MICC/223-293
H9UA93_FERPE/29-98
I1E1Z8_9GAMM/31-100
C7YB81_ENTFL/135-205
F8GWR3_CUPNN/37-105
D4VN33_9BACE/20-88
C8RWC2_9RHOB/45-115
C6ITA7_9BACE/16-84
H4K8P9_ECOLX/53-123
C9XZ13_CROTZ/115-185
RPOD_STRAU/84-154
D7ZVY3_ECOLX/16-83
E7BD56_9GAMM/304-365
E4MAH3_9BACT/27-93
C6B869_RHILS/15-82
Q47XF6_COLP3/24-92
Q8P4B8_XANCP/15-83
I1D968_9VIBR/25-93
C4ZDD6_EUBR3/53-120
H6PMH5_RICRI/53-123
F3MEV8_9BACL/33-104
B0NNX7_BACSE/10-77
C4XNK9_DESMR/24-92
G5EZH4_9ACTO/64-133
B1JF11_PSEPW/15-82
D4XGZ8_9BURK/42-108
C5AI79_BURGB/15-82
E4HBB7_PROAA/83-153
Q73WV3_MYCPA/84-151
B0P395_9CLOT/21-92
D9X9U5_STRVR/31-105
E8K9F0_9STRE/2-79
A5D1M3_PELTS/25-97
D6DGG4_CLOSC/20-92
C4ZM92_THASP/9-77
A6Q2M3_NITSB/11-83
F4KVT4_HALH1/8-76
Q73DJ8_BACC1/14-84
A3V7S3_9RHOB/1-63
D7KA22_9BACE/20-88
Q2RWG9_RHORT/48-117
Q93KA2_ERWCH/94-164
G3ZKJ5_AGGAC/382-452
D9QDH6_CORP2/21-90
C2YIF4_BACCE/9-77
F4KQ53_HALH1/27-94
H1N229_9PLAN/51-120
C3IPF6_BACTU/142-212
I0ZMD2_ECOLX/16-83
D3I2H7_9BACT/10-77
F4MAC6_ECOLX/94-164
E4MF86_9BACT/21-88
RPSW_STRCO/50-123
A6WDL3_KINRD/8-55
B0GMP7_YERPE/378-448
E7AZW9_YERE1/17-89
E6PHK0_9ZZZZ/4-68
G4JX22_9RHIZ/44-114
B8FZ92_DESHD/36-104
I0NP96_SALET/381-451
B9XMD0_9BACT/23-91
H1Y8F0_9SPHI/27-94
F4XDW4_9FIRM/10-80
H6RIP3_BLASD/15-80
H7WZD6_CAMJU/20-92
B9P395_PROMR/82-152
C1DG50_AZOVD/15-83
D6TRP6_9CHLR/16-86
Q0RTJ1_FRAAA/54-121
F6GEZ0_LACS5/12-80
E8XA98_SALT4/16-89
I0D8Z4_BACAN/15-86
H1KSD5_METEX/7-74
Q7BW08_ECOLX/81-151
A3PLZ1_RHOS1/45-115
H1FDT0_ECOLX/379-449
A0YC80_9GAMM/13-86
F1WPV5_MORCA/136-206
H0SV98_9BRAD/25-93
F8B6B4_FRADG/24-91
G9Q104_9BACI/24-96
H0K3S4_9PSEU/3-69
D8IS93_HERSS/26-94
D0CZL0_9RHOB/431-501
G9E9V7_9GAMM/47-117
E6C2K6_PROAA/32-100
H5X566_9PSEU/10-76
E2E986_LISIV/20-90
E8EEP6_SALMO/94-164
E4H7L5_PROAA/83-153
A2W6D7_9BURK/10-78
H2K7H9_STRHJ/9-80
F9I0W7_ECOLX/94-164
B6VYS5_9BACE/10-77
C2YYA5_BACCE/18-86
F3B842_9FIRM/42-112
F2HBR2_BACTU/34-104
F3MCF3_9BACL/26-94
E8NBS9_MICTS/15-83
G0GHY3_KLEPN/379-449
C4F3F0_HAEIF/395-465
D5BX33_NITHN/90-160
G9WVK9_9FIRM/23-88
E6D5R4_PROAA/277-347
E2UZN8_MYCTU/29-96
F2B5X5_STRPN/135-205
Q26CQ9_FLABB/23-92
D4X8P5_9BURK/7-78
D4WZ62_BACOV/26-63
C3WZ06_9FUSO/22-91
H4G9E5_STAAU/35-105
E2E961_LISWE/20-90
H5VX32_SALEN/94-164
A7Z3V9_BACA2/33-104
F9VJK6_ARTSS/124-194
Q9HZV1_PSEAE/32-100
H0K5B9_9PSEU/111-184
C9KS73_9BACE/19-89
D3F746_CONWI/2-60
C6XLB8_HIRBI/17-84
A6XZT9_VIBCL/53-123
C2IYR8_VIBCL/408-478
D1NA59_9BACT/26-94
F8X1R4_9PORP/24-95
H1E9L3_ECOLX/25-92
I1KAN0_SOYBN/273-344
C7PI81_CHIPD/54-124
B5PNS0_SALHA/6-79
D2PZ55_KRIFD/15-81
B5ZQX9_RHILW/76-143
E8MXL9_ANATU/44-113
Q4C329_CROWT/34-105
G6F5X0_LACDE/140-212
A4TCX2_MYCGI/115-185
G9S6I4_9PORP/22-89
D4S1N9_9FIRM/24-91
B7B615_9PORP/25-90
F3JLU3_PSESX/45-114
C3RMB6_9FIRM/35-97
E2X9T9_SHIDY/1-71
E8QVG5_HELPW/41-113
F8N9D5_9BACT/21-89
G4ABD9_AGGAC/12-80
C9KR90_9BACE/22-90
B5HIZ6_STRPR/79-149
C9ZGN9_STRSW/30-99
I0H3Y0_ACTMI/10-82
H3KY32_ECOLX/16-83
F9LLJ8_STAEP/135-205
B4V372_9ACTO/83-152
B0TG57_HELMI/138-208
C4F8S7_9ACTN/9-77
E1WLY4_BACF6/21-87
C2UTD3_BACCE/6-64
A4CPC1_ROBBH/6-74
H8N245_CORCM/10-82
A2BTS9_PROMS/109-179
C3QUP2_9BACE/12-77
F2F3B6_SOLSS/36-106
E2XM36_PSEFL/55-122
Q82HL8_STRAW/85-155
C2NX53_BACCE/23-95
H8KNI1_SOLCM/26-96
A3JP24_9RHOB/31-101
D4F659_EDWTA/14-82
H3T8L6_PSEAE/99-169
Q64PV8_BACFR/25-94
G4LSM8_PSEAI/109-179
F5IBT7_ACIBA/30-95
B4RIB9_PHEZH/65-134
A9FFZ6_SORC5/30-109
Q49V43_STAS1/27-95
H5M722_ECOLX/53-123
H0F234_9BURK/15-82
Q21K72_SACD2/33-101
H3ZH12_9ALTE/25-93
B5HJJ8_STRPR/39-108
C5C285_BEUC1/29-96
D1R345_STAAU/26-96
Q63P88_BURPS/26-94
H5S8H5_9BACT/22-90
Q18D09_CLOD6/6-78
C6S2D7_VIBCL/25-93
F0SIW0_PLABD/54-122
C6PT62_9CLOT/21-89
E4M8B7_9BACT/82-150
G1VNA6_9FIRM/12-80
C3E2Q5_BACTU/25-93
F9NC04_9ACTO/25-92
D6DKZ0_CLOSC/24-102
H0QHR8_ARTGO/25-91
H0R7S8_9ACTO/40-108
G7UQF9_PSEUP/29-97
D7B7M6_NOCDD/33-106
F7KZM0_9FUSO/182-252
F5LH75_9BACL/54-124
C8N4Y9_STAAU/26-96
C7R7Q3_KANKD/382-452
B1YMK8_EXIS2/4-70
E6K533_9BACT/27-97
H1Z6T9_9FLAO/82-150
I0Z2B7_9CHLO/154-225
A4CVK0_SYNPV/90-160
B0QL37_BACAN/14-84
C5ZHF6_BURPE/117-187
D4LW60_9FIRM/13-80
H3SHX2_9BACL/59-129
G9S095_9PORP/23-91
G0I0V9_CORPS/28-95
Q39L60_BURS3/21-86
H5D734_ECOLX/41-111
H5ETP2_ECOLX/25-97
G4NXW4_BACPN/14-82
B3ZKA4_BACCE/23-86
H6MTW7_GORPV/14-82
E4U2R1_SULKY/385-455
Q6TE04_9ACTO/50-120
H1ZBR1_9FLAO/24-92
Q5KX19_GEOKA/142-212
E5YQW0_9BACL/6-72
H4ZI35_ECOLX/94-148
H5UL88_9ACTO/29-97
D6FN32_MYCTU/18-87
B1TBB4_9BURK/42-115
E1WUH5_BACF6/10-77
H2X5E5_CAEJA/35-104
Q0C5P2_HYPNA/13-81
E3HKC2_ACHXA/14-84
H0K234_9PSEU/23-92
C2XB09_BACCE/25-93
E4RAC8_PSEPB/12-77
E6EH93_PROAA/83-153
A4BEL9_9GAMM/112-182
H2GAJ9_CORDP/38-106
E7YP70_SALMO/53-123
A6SXQ5_JANMA/26-94
C2ND07_BACCE/14-84
E4UBS2_LIBSC/53-123
C3Q9J0_9BACE/23-90
H1RJL4_COMTE/18-82
A5UVI3_ROSS1/162-234
C7HHY6_CLOTM/35-104
D8K2Z6_DEHLB/10-80
G0C0N3_9ENTR/16-89
G8TD54_NIAKG/8-73
D5UHX1_CELFN/32-101
C3BJT1_9BACI/25-81
A4ABA6_9GAMM/9-75
A9M754_BRUC2/53-123
H5S5W5_9NOCA/49-116
E8YCX9_ECOKO/53-123
A0ACM1_STRAM/39-108
I0H9R0_ACTMI/25-92
C2CSU0_CORST/24-92
H4UVI9_ECOLX/25-97
A8AXP5_STRGC/136-206
A7NS26_ROSCS/166-236
B1BAY5_CLOBO/54-124
I0S171_MYCXE/20-89
H5P882_ECOLX/94-164
D9W6X1_9ACTO/10-76
B4UDT0_ANASK/52-122
A9G2P1_SORC5/43-110
H1K8H5_9MYCO/32-100
F2G0H1_SALGL/426-496
Q0RI21_FRAAA/1-64
D1BDD7_SANKS/16-82
E6S9D4_INTC7/44-115
D1DHQ3_NEIGO/56-126
C6AK31_AGGAN/53-123
B5PF03_SALET/426-496
B7HYV0_BACC7/21-88
I0BBN4_9BACL/7-79
E1ULP2_BACAS/54-124
C7VSD7_ENTFL/19-91
Q1D9L6_MYXXD/10-81
E2VMH1_MYCTU/5-70
G7AKN7_VIBCL/95-165
C0VMR1_9GAMM/14-80
A8LDY6_FRASN/75-144
E4FJC0_PROAA/278-348
D4W7G9_9FIRM/20-88
F3U7G1_ECOLX/94-164
RPOD_MYCBO/295-365
C4Z3N8_EUBE2/27-97
H1JWW4_9MYCO/22-89
D7J9K4_9BACE/28-96
A3RDW1_RHOOP/33-103
A4SZJ7_POLSQ/443-513
G7LWQ4_9ENTR/26-94
F3JBY0_PSESX/15-82
G0Q5Y1_STRGR/38-104
F9ZBM5_ODOSD/22-90
B8FW44_DESHD/9-77
I0L9T8_9ACTO/10-76
Q0B5H4_BURCM/38-106
B0Q777_BACAN/14-84
H8KWF4_SOLCM/30-98
A3I5M4_9BACI/35-104
A6FXY6_9DELT/58-128
D5QX48_METTR/12-78
Q5JZN1_ECOLX/1-66
Q72XQ3_BACC1/21-93
A6DJ25_9BACT/24-95
B2HS46_MYCMM/84-151
G0FU07_AMYMD/15-83
D2PKJ2_KRIFD/10-78
I1A7M1_PSEAI/15-82
A0RGY4_BACAH/31-99
B7HFQ9_BACC4/8-56
D3GWN6_ECO44/379-449
H0BDH9_9ACTO/4-80
A0M6E6_GRAFK/22-90
G8LX86_CLOCD/66-136
A6EH77_9SPHI/30-98
[truncated: 374,562 more chars]
