# Supplementary material for: Contact prediction is hardest for the most informative contacts, but improves with the incorporation of contact potentials
Source: PLoS One. 2018 Jun 28;13(6):e0199585. doi: 10.1371/journal.pone.0199585 (PMC6023208; doi:10.1371/journal.pone.0199585)
Supplement: S1 Data — Each file in the ‘alignments’ directory herein corresponds to a protein family’s alignment and contains the accession number and sequence range of each sequence in the alignment. (TAR.GZ) [file pone.0199585.s001.tar.gz › alignments/Sigma70_r4_2]

A0ACE7_STRAM/129-182
A0ACL2_STRAM/113-166
A0ADQ1_STRAM/119-172
A0AEU0_LISW6/100-153
A0AF42_LISW6/146-196
A0AYS5_BURCH/121-174
A0B0N7_BURCH/197-250
A0B3V7_BURCH/106-159
A0B447_BURCH/146-198
A0FHT5_9BACT/113-165
A0FHT7_9BACT/113-165
A0FHT9_9BACT/113-165
A0FHU0_9BACT/113-165
A0FHU3_9BACT/113-165
A0JYB0_ARTS2/175-228
A0JYJ6_ARTS2/141-194
A0JYQ4_ARTS2/128-181
A0JZF5_ARTS2/99-152
A0K015_ARTS2/127-180
A0K0A4_ARTS2/133-186
A0K2N8_BURCH/102-155
A0K2P6_BURCH/109-162
A0K530_BURCH/96-149
A0K5V2_BURCH/130-183
A0K6I4_BURCH/110-163
A0K7A7_BURCH/145-198
A0K800_BURCH/129-181
A0K940_BURCH/123-176
A0K9F6_BURCH/127-180
A0KGE6_AERHH/131-183
A0KK70_AERHH/127-180
A0KT82_SHESA/120-173
A0KV68_SHESA/119-172
A0KZN8_SHESA/130-182
A0L8I6_MAGSM/125-178
A0LD14_MAGSM/131-184
A0LDI6_MAGSM/131-184
A0LEX1_SYNFM/138-191
A0LFU6_SYNFM/122-174
A0LHW6_SYNFM/141-194
A0LMZ1_SYNFM/185-238
A0LPV0_SYNFM/134-185
A0LQ44_SYNFM/139-191
A0LQ54_SYNFM/122-175
A0LR97_ACIC1/107-160
A0LRR4_ACIC1/127-180
A0LRU3_ACIC1/125-178
A0LSA1_ACIC1/125-178
A0LT00_ACIC1/109-162
A0LV06_ACIC1/125-178
A0LVY8_ACIC1/140-193
A0LWL9_ACIC1/142-195
A0LWV8_ACIC1/119-172
A0LXS0_GRAFK/103-155
A0LYQ8_GRAFK/115-168
A0LYR6_GRAFK/122-175
A0M041_GRAFK/106-158
A0M085_GRAFK/121-174
A0M0B7_GRAFK/103-156
A0M0T2_GRAFK/129-179
A0M0T9_GRAFK/120-171
A0M0Y9_GRAFK/94-145
A0M260_GRAFK/119-172
A0M2B1_GRAFK/129-177
A0M2I0_GRAFK/125-177
A0M4W3_GRAFK/155-208
A0M547_GRAFK/121-173
A0M6E6_GRAFK/115-165
A0MM05_PSESG/130-182
A0NLE2_9RHOB/124-177
A0NNS9_9RHOB/9-52
A0NVW4_9RHOB/104-157
A0NX55_9RHOB/95-148
A0NXH3_9RHOB/107-160
A0NXX1_9RHOB/101-154
A0NYY8_9RHOB/37-69
A0NZ04_9RHOB/124-177
A0P1Z2_9RHOB/144-194
A0P398_9RHOB/97-150
A0PMF7_MYCUA/134-186
A0PMU9_MYCUA/162-215
A0PNI5_MYCUA/131-184
A0PQK5_MYCUA/90-137
A0PQQ3_MYCUA/122-175
A0PRB9_MYCUA/138-191
A0PTU5_MYCUA/114-166
A0PVW3_MYCUA/182-233
A0PWN1_MYCUA/120-173
A0PX58_MYCUA/125-178
A0PXT0_CLONN/160-208
A0PY05_CLONN/123-174
A0PYD7_CLONN/116-169
A0Q3F7_CLONN/106-159
A0Q969_MYCA1/107-160
A0QBU3_MYCA1/111-164
A0QCH1_MYCA1/182-233
A0QEA0_MYCA1/112-164
A0QFD5_MYCA1/337-390
A0QFH9_MYCA1/112-165
A0QFJ2_MYCA1/146-199
A0QK79_MYCA1/190-243
A0QKK2_MYCA1/126-179
A0QKQ6_MYCA1/129-181
A0QKW2_MYCA1/117-169
A0QL65_MYCA1/105-158
A0QMI0_MYCA1/127-180
A0QNC1_MYCA1/120-173
A0QNZ6_MYCS2/147-200
A0QPZ6_MYCS2/142-195
A0QPZ7_MYCS2/128-181
A0QS47_MYCS2/103-156
A0QSB3_MYCS2/106-159
A0QSU0_MYCS2/127-180
A0QT05_MYCS2/107-160
A0QT28_MYCS2/130-182
A0QT30_MYCS2/118-171
A0QT81_MYCS2/136-183
A0QTP2_MYCS2/139-192
A0QVE6_MYCS2/24-64
A0QXE8_MYCS2/147-192
A0QXG9_MYCS2/124-176
A0QY01_MYCS2/126-179
A0R0A3_MYCS2/96-149
A0R0J2_MYCS2/129-182
A0R2D4_MYCS2/190-242
A0R3E5_MYCS2/111-164
A0R6V2_MYCS2/136-188
A0R784_MYCS2/108-161
A0R7I6_MYCS2/131-183
A0R8G5_BACAH/158-205
A0R8N8_BACAH/105-156
A0R9T3_BACAH/113-166
A0RAP7_BACAH/119-171
A0RCD5_BACAH/121-174
A0RCG3_BACAH/97-150
A0RDA4_BACAH/130-183
A0RE46_BACAH/104-157
A0REA6_BACAH/115-168
A0REV0_BACAH/114-166
A0RF00_BACAH/110-163
A0RGY4_BACAH/119-170
A0RJL3_BACAH/102-155
A0RJQ4_BACAH/114-167
A0RLE5_BACAH/142-195
A0XY53_9GAMM/116-168
A0XYI7_9GAMM/104-155
A0Y2X4_9GAMM/102-155
A0Y3M8_9GAMM/97-150
A0Y3N8_9GAMM/87-137
A0Y411_9GAMM/122-175
A0Y586_9GAMM/124-182
A0Y5V7_9GAMM/131-183
A0Y6S3_9GAMM/109-159
A0Y724_9GAMM/106-157
A0Y7A6_9GAMM/1-52
A0YCK8_9GAMM/158-211
A0YCR2_9GAMM/111-164
A0YH48_9GAMM/135-188
A0YI73_LYNSP/304-357
A0YQB5_LYNSP/156-209
A0YQZ0_LYNSP/127-180
A0YRN5_LYNSP/138-190
A0Z1H3_9GAMM/107-158
A0Z440_9GAMM/147-199
A0Z7Q6_9GAMM/104-157
A0Z8G4_9GAMM/147-200
A0ZCP6_NODSP/122-175
A0ZG35_NODSP/195-248
A0ZHN5_NODSP/163-216
A0ZNF4_NODSP/1-48
A1A286_BIFAA/137-189
A1A2D2_BIFAA/123-175
A1AEA3_ECOK1/133-192
A1AKD1_PELPD/271-323
A1ASE6_PELPD/125-177
A1B151_PARDP/96-149
A1B2I3_PARDP/112-165
A1B5W0_PARDP/113-166
A1B5W2_PARDP/84-138
A1B6B8_PARDP/109-162
A1B9P4_PARDP/9-49
A1BAQ3_PARDP/107-160
A1BAS7_PARDP/103-156
A1BBD9_PARDP/102-155
A1BCE5_PARDP/109-162
A1BDJ0_CHLPD/138-191
A1BEU2_CHLPD/137-190
A1BG61_CHLPD/90-130
A1BHD2_CHLPD/308-361
A1ENT9_VIBCH/119-172
A1ES17_VIBCH/130-182
A1F5L3_VIBCH/119-172
A1F8X6_VIBCH/130-182
A1HLQ9_9FIRM/120-172
A1HTH2_9FIRM/162-206
A1IP81_NEIMA/127-180
A1JIK9_YERE8/113-166
A1JKJ6_YERE8/128-181
A1JU31_YERE8/125-178
A1K235_AZOSB/126-179
A1K5Z2_AZOSB/130-183
A1K835_AZOSB/107-160
A1K8H5_AZOSB/109-162
A1K8M6_AZOSB/97-149
A1K9G8_AZOSB/126-179
A1K9S3_AZOSB/109-162
A1KAB4_AZOSB/132-185
A1KEF5_MYCBP/128-181
A1KF02_MYCBP/179-232
A1KHX9_MYCBP/109-162
A1KI09_MYCBP/185-236
A1KKB5_MYCBP/121-174
A1KMT8_MYCBP/10-40
A1KNM4_MYCBP/138-191
A1KP19_MYCBP/103-156
A1KPA5_MYCBP/149-201
A1KPW5_MYCBP/12-40
A1KWL2_NEIMF/127-180
A1R0U1_ARTAT/98-151
A1R0V8_ARTAT/113-166
A1R1D2_ARTAT/99-152
A1R201_ARTAT/128-181
A1R3Y2_ARTAT/139-192
A1R5Z7_ARTAT/123-175
A1R6B9_ARTAT/114-167
A1R7Z7_ARTAT/180-233
A1R871_ARTAT/178-231
A1R8D0_ARTAT/126-179
A1RAP6_ARTAT/178-226
A1RAR6_ARTAT/91-143
A1RBK0_ARTAT/139-191
A1RI84_SHESW/119-172
A1RMD3_SHESW/130-182
A1RNE7_SHESW/120-173
A1RRX8_PYRIL/1-45
A1RY33_THEPD/2-54
A1S3X5_SHEAM/129-182
A1S785_SHEAM/154-206
A1S7M4_SHEAM/119-172
A1S8V7_SHEAM/126-179
A1SDN5_NOCSJ/103-156
A1SDT9_NOCSJ/105-158
A1SDZ6_NOCSJ/203-256
A1SFY9_NOCSJ/145-198
A1SHD0_NOCSJ/136-188
A1SHD4_NOCSJ/141-194
A1SHY3_NOCSJ/105-158
A1SIG4_NOCSJ/119-172
A1SIJ1_NOCSJ/120-173
A1SJ29_NOCSJ/114-157
A1SKP0_NOCSJ/99-152
A1SLI9_NOCSJ/104-157
A1SMQ2_NOCSJ/98-151
A1SMW9_NOCSJ/103-155
A1SNI2_NOCSJ/95-148
A1SNU0_NOCSJ/99-152
A1SQB1_NOCSJ/143-179
A1SQE7_NOCSJ/139-192
A1SQK3_NOCSJ/147-200
A1SQM4_NOCSJ/107-160
A1SQU5_NOCSJ/138-191
A1SR24_PSYIN/129-182
A1STH3_PSYIN/119-172
A1T1F0_MYCVP/147-200
A1T1G3_MYCVP/116-169
A1T370_MYCVP/155-207
A1T4M7_MYCVP/109-162
A1T590_MYCVP/127-180
A1T5F5_MYCVP/108-160
A1T600_MYCVP/168-221
A1T7G1_MYCVP/142-195
A1T808_MYCVP/112-163
A1T8C0_MYCVP/100-153
A1TAF2_MYCVP/106-159
A1TDM1_MYCVP/198-249
A1TE85_MYCVP/109-162
A1TEH9_MYCVP/103-156
A1TF21_MYCVP/130-182
A1TF25_MYCVP/135-188
A1TG18_MYCVP/108-161
A1TH59_MYCVP/124-176
A1TI17_MYCVP/127-179
A1TLE3_ACIAC/140-193
A1TQB9_ACIAC/125-178
A1TRT9_ACIAC/125-178
A1TSJ6_ACIAC/93-146
A1TT33_ACIAC/159-212
A1TTJ6_ACIAC/113-166
A1TY00_MARAV/153-206
A1TYG1_MARAV/100-152
A1U2N7_MARAV/107-160
A1U2X2_MARAV/139-192
A1U958_MYCSK/145-198
A1UAW0_MYCSK/111-164
A1UBM1_MYCSK/139-192
A1UC35_MYCSK/127-180
A1UC94_MYCSK/110-163
A1UCQ1_MYCSK/159-212
A1UF60_MYCSK/96-148
A1UKA2_MYCSK/194-245
A1UL38_MYCSK/109-158
A1UL40_MYCSK/107-160
A1UMZ2_MYCSK/123-176
A1UP11_MYCSK/101-154
A1UPB7_MYCSK/120-172
A1URI0_BARBK/87-133
A1UUV3_BURMS/110-163
A1UUV8_BURMS/98-151
A1UXN6_BURMS/131-183
A1UXW3_BURMS/141-194
A1UYI7_BURMS/121-174
A1V2E5_BURMS/111-164
A1V2J9_BURMS/122-175
A1V407_BURMS/150-203
A1V4R3_BURMS/140-193
A1V6C4_BURMS/130-183
A1VL73_POLNA/133-186
A1VMX0_POLNA/127-180
A1VN01_POLNA/124-177
A1VPT5_POLNA/127-180
A1VR68_POLNA/96-149
A1VRT9_POLNA/142-195
A1W218_ACISJ/115-168
A1W6T1_ACISJ/124-177
A1W8K1_ACISJ/163-216
A1W8Y7_ACISJ/95-148
A1W9G2_ACISJ/114-167
A1WAX2_ACISJ/142-195
A1WBY9_ACISJ/149-202
A1WIP1_VEREI/125-178
A1WMW9_VEREI/139-192
A1WT23_HALHL/129-182
A1WU63_HALHL/122-175
A1WUN5_HALHL/10-49
A1XCN9_PSEPU/166-219
A1ZCN8_9BACT/102-154
A1ZD64_9BACT/121-174
A1ZDB4_9BACT/99-152
A1ZF45_9BACT/118-171
A1ZFC7_9BACT/107-160
A1ZFG9_9BACT/105-157
A1ZFN7_9BACT/128-178
A1ZFY1_9BACT/129-179
A1ZGK8_9BACT/102-154
A1ZGP7_9BACT/123-176
A1ZH86_9BACT/97-150
A1ZJ97_9BACT/453-502
A1ZJG6_9BACT/130-183
A1ZJQ1_9BACT/117-170
A1ZLZ3_9BACT/155-207
A1ZNH3_9BACT/105-150
A1ZPP6_9BACT/100-153
A1ZQ30_9BACT/117-169
A1ZQJ0_9BACT/134-187
A1ZR68_9BACT/126-179
A1ZRZ4_9BACT/118-170
A1ZS69_9BACT/113-162
A1ZSK3_9BACT/114-167
A1ZSP5_9BACT/128-177
A1ZSY4_9BACT/130-183
A1ZW95_9BACT/126-179
A1ZWJ5_9BACT/105-150
A1ZXG6_9BACT/103-153
A1ZXQ9_9BACT/141-194
A1ZXS8_9BACT/107-159
A1ZZ70_9BACT/130-183
A1ZZA5_9BACT/108-160
A1ZZH6_9BACT/106-160
A2A0L0_9BACT/104-157
A2A142_RHORH/53-93
A2BRV7_PROMS/116-169
A2C9S0_PROM3/153-206
A2P676_VIBCH/13-49
A2P7P0_VIBCH/130-182
A2P8Q7_VIBCH/119-172
A2PQ26_VIBCH/119-172
A2RWP5_BURM9/106-159
A2RX23_BURM9/105-158
A2RX28_BURM9/98-151
A2RZV2_BURM9/131-183
A2S032_BURM9/145-198
A2S0H1_BURM9/121-174
A2S2Y0_BURM9/150-203
A2S475_BURM9/122-175
A2S4D1_BURM9/111-164
A2S9Y8_BURM9/130-183
A2SBM3_BURM9/140-193
A2SBP2_METPP/121-174
A2SBX8_METPP/168-221
A2SC34_METPP/130-183
A2SDG5_METPP/137-190
A2SHM3_METPP/124-177
A2SK25_METPP/119-172
A2SLR1_METPP/142-195
A2TNY4_9FLAO/117-170
A2TP24_9FLAO/141-190
A2TPS8_9FLAO/87-139
A2TQ56_9FLAO/111-164
A2TR46_9FLAO/111-164
A2TR93_9FLAO/82-133
A2TSI5_9FLAO/127-180
A2TTA7_9FLAO/100-153
A2TTR5_9FLAO/113-166
A2TTU2_9FLAO/121-174
A2TVM3_9FLAO/119-171
A2TVU7_9FLAO/104-156
A2TWB2_9FLAO/116-168
A2TYA2_9FLAO/124-177
A2TZY3_9FLAO/94-147
A2U0Z1_9FLAO/87-139
A2U156_9FLAO/127-180
A2U163_9FLAO/138-190
A2U1B5_9FLAO/120-173
A2U1L6_9FLAO/119-172
A2U1P7_9FLAO/104-156
A2U1T2_9FLAO/106-158
A2U1Z0_9FLAO/119-171
A2U2B5_9FLAO/129-178
A2U2X7_9FLAO/100-150
A2VH92_MYCTU/109-162
A2VHC1_MYCTU/185-236
A2VJH5_MYCTU/158-211
A2VLR9_MYCTU/10-40
A2VM21_MYCTU/12-40
A2VMT2_MYCTU/128-181
A2VNA7_MYCTU/179-232
A2VP22_MYCTU/177-230
A2VPC6_MYCTU/106-159
A2VPK1_MYCTU/149-201
A2VQG9_9BURK/145-198
A2VR47_9BURK/110-163
A2VRR4_9BURK/130-183
A2VSG4_9BURK/96-149
A2VTR2_9BURK/102-155
A2VTR8_9BURK/126-179
A2VWE6_9BURK/127-180
A2VWN8_9BURK/123-176
A2VXQ9_9BURK/170-222
A2VYM5_9BURK/197-250
A2W035_9BURK/184-237
A2W239_9BURK/128-180
A2W2B8_9BURK/159-212
A2W6D4_9BURK/128-181
A2W6D7_9BURK/102-155
A2W8N9_9BURK/123-176
A2WB18_9BURK/127-180
A2WBJ5_9BURK/130-183
A2WC89_9BURK/96-149
A2WDJ0_9BURK/138-191
A2WH75_9BURK/158-210
A3CR47_STRSV/83-141
A3D0F5_SHEB5/122-173
A3D1F0_SHEB5/134-187
A3D1V0_SHEB5/130-182
A3D692_SHEB5/119-172
A3DBI6_CLOTH/13-49
A3DBV7_CLOTH/10-50
A3DDU5_CLOTH/150-203
A3DFD9_CLOTH/104-157
A3DFH0_CLOTH/138-191
A3DGF1_CLOTH/116-169
A3DH37_CLOTH/163-205
A3DIG7_CLOTH/118-175
A3DJ01_CLOTH/118-171
A3DJQ9_CLOTH/111-162
A3E2I1_9VIRU/10-61
A3F488_BACSU/109-161
A3F489_BACSU/109-161
A3F490_BACSU/109-161
A3F493_BACSU/109-161
A3F496_BACSU/109-161
A3GR68_VIBCH/119-172
A3GU70_VIBCH/130-182
A3GZR2_VIBCH/119-172
A3H3I0_VIBCH/130-182
A3HRK7_9BACT/148-202
A3HTV8_9BACT/129-182
A3HUA4_9BACT/107-159
A3HW07_9BACT/96-149
A3HWA5_9BACT/120-173
A3HXJ3_9BACT/125-178
A3HXR4_9BACT/119-172
A3HXV8_9BACT/100-152
A3HYD9_9BACT/113-166
A3HZG4_9BACT/122-175
A3HZZ5_9BACT/103-155
A3I017_9BACT/130-183
A3I036_9BACT/118-171
A3I1P0_9BACT/115-168
A3I2C3_9BACT/140-192
A3I2L3_9BACT/103-155
A3I2T1_9BACT/138-191
A3I340_9BACT/122-175
A3I5L0_9BACI/105-158
A3I693_9BACI/103-155
A3I721_9BACI/83-136
A3I738_9BACI/127-180
A3I7J7_9BACI/1-28
A3I7K6_9BACI/101-154
A3I7T8_9BACI/96-149
A3I822_9BACI/112-165
A3I9N7_9BACI/113-166
A3I9R3_9BACI/97-150
A3IB33_9BACI/116-169
A3ICR8_9BACI/136-185
A3IR14_9CHRO/125-178
A3ISI3_9CHRO/155-208
A3IUE8_9CHRO/196-249
A3IUI7_9CHRO/183-236
A3J077_9FLAO/121-174
A3J0N1_9FLAO/129-180
A3J119_9FLAO/103-156
A3J3B7_9FLAO/113-164
A3J4H7_9FLAO/122-174
A3J4X6_9FLAO/127-180
A3J5F4_9FLAO/106-158
A3J640_9FLAO/115-167
A3J6K2_9FLAO/13-66
A3J6V3_9FLAO/113-165
A3JB11_9ALTE/140-193
A3JFQ4_9ALTE/161-214
A3JLA6_9ALTE/4-42
A3JP24_9RHOB/126-179
A3JSA9_9RHOB/107-160
A3K0L0_9RHOB/124-177
A3K2L3_9RHOB/101-154
A3K6X1_9RHOB/126-179
A3K8Z9_9RHOB/128-180
A3KHW5_STRAM/107-160
A3KI37_STRAM/112-163
A3KI80_STRAM/112-165
A3KI82_STRAM/105-157
A3KI94_STRAM/112-165
A3KIE8_STRAM/144-196
A3KIH7_STRAM/119-172
A3KIL5_STRAM/109-162
A3KIN1_STRAM/96-149
A3KKK3_STRAM/110-163
A3KKK8_STRAM/110-161
A3KLA8_BACAM/159-207
A3KRN3_PSEAE/113-165
A3KRT1_PSEAE/107-160
A3KRT8_PSEAE/182-235
A3KTB6_PSEAE/110-163
A3KUF3_PSEAE/66-119
A3KUJ8_PSEAE/115-168
A3KUN0_PSEAE/112-165
A3KVL2_PSEAE/125-178
A3KVU3_PSEAE/131-184
A3KWW0_PSEAE/137-190
A3KX80_PSEAE/110-163
A3KYG0_PSEAE/110-163
A3KZV9_PSEAE/110-163
A3L2Z6_PSEAE/118-171
A3L4W6_PSEAE/108-161
A3L536_PSEAE/130-182
A3L646_PSEAE/96-149
A3L689_PSEAE/137-190
A3L7T9_PSEAE/107-160
A3L7Y2_PSEAE/110-163
A3L8I6_PSEAE/109-162
A3L916_PSEAE/115-168
A3L936_PSEAE/112-165
A3LB49_PSEAE/131-184
A3LC44_PSEAE/113-165
A3LD54_PSEAE/125-178
A3LD79_PSEAE/182-235
A3LDK5_PSEAE/110-163
A3LF02_PSEAE/110-163
A3LGW6_PSEAE/111-164
A3LHS9_PSEAE/110-163
A3LJM0_PSEAE/118-171
A3LLM2_PSEAE/108-161
A3LLX7_PSEAE/130-182
A3M7X1_ACIBT/135-188
A3MAJ4_BURM7/145-198
A3MB65_BURM7/121-174
A3MDK6_BURM7/98-151
A3MDL1_BURM7/110-163
A3ME04_BURM7/94-147
A3MI30_BURM7/111-164
A3MI84_BURM7/122-175
A3MJJ1_BURM7/150-203
A3MKD8_BURM7/140-193
A3MM49_BURM7/130-183
A3MZB2_ACTP2/128-181
A3N3C7_ACTP2/129-180
A3N468_BURP6/101-154
A3N7E0_BURP6/124-177
A3N7K0_BURP6/122-175
A3N9D1_BURP6/150-203
A3NAB8_BURP6/140-193
A3NBT6_BURP6/130-183
A3NFH4_BURP6/141-194
A3NJH5_BURP6/98-151
A3NJI1_BURP6/110-163
A3NKC6_BURP6/94-147
A3NMQ4_BURP6/121-174
A3NPK5_BURP6/131-183
A3NPU8_BURP0/101-154
A3NT29_BURP0/124-177
A3NT87_BURP0/122-175
A3NV25_BURP0/150-203
A3NVC9_BURP0/117-170
A3NW36_BURP0/140-193
A3NXM4_BURP0/323-376
A3P1A5_BURP0/141-194
A3P537_BURP0/98-151
A3P543_BURP0/110-163
A3P5Z1_BURP0/94-147
A3P865_BURP0/121-174
A3PA41_BURP0/131-183
A3PJD3_RHOS1/105-158
A3PLF9_RHOS1/128-181
A3PM06_RHOS1/102-155
A3PNW6_RHOS1/110-162
A3PNW8_RHOS1/85-136
A3PQL1_RHOS1/145-198
A3PQS7_RHOS1/109-162
A3PRD6_RHOS1/99-152
A3PS77_RHOS1/104-157
A3PSR5_MYCSJ/145-198
A3PUG6_MYCSJ/111-164
A3PVA6_MYCSJ/139-192
A3PVR7_MYCSJ/127-180
A3PVX5_MYCSJ/110-163
A3PWD8_MYCSJ/159-212
A3PYM2_MYCSJ/96-148
A3PYQ4_MYCSJ/10-40
A3Q3Q6_MYCSJ/187-238
A3Q5I6_MYCSJ/109-158
A3Q5I8_MYCSJ/107-160
A3Q7E0_MYCSJ/123-176
A3Q8F9_MYCSJ/101-154
A3Q8R3_MYCSJ/120-172
A3QBS1_SHELP/130-182
A3QFQ1_SHELP/119-172
A3QH74_SHELP/133-186
A3RDV8_RHOOP/99-152
A3RPT1_RALSO/84-113
A3RQN1_RALSO/187-240
A3RSW1_RALSO/115-167
A3RT08_RALSO/122-175
A3RT70_RALSO/128-181
A3RU49_RALSO/122-175
A3RVJ4_RALSO/110-163
A3RW08_RALSO/102-155
A3RWR9_RALSO/130-183
A3S772_9RHOB/157-210
A3S9F8_9RHOB/101-154
A3S9G0_9RHOB/85-138
A3SEZ7_9RHOB/122-174
A3SFN1_9RHOB/107-160
A3SH65_9RHOB/123-176
A3SHJ3_9RHOB/97-150
A3SHV5_9RHOB/88-130
A3SHV7_9RHOB/103-156
A3SMA1_9RHOB/131-184
A3SNP6_9RHOB/102-155
A3SUB5_9RHOB/101-154
A3SUB7_9RHOB/85-138
A3SWM8_9RHOB/106-159
A3SYH1_9RHOB/122-174
A3T0B8_9RHOB/96-149
A3T1P7_9RHOB/157-210
A3TG14_9MICO/104-156
A3TGI2_9MICO/124-177
A3TGN7_9MICO/103-156
A3TGN9_9MICO/103-156
A3TGP1_9MICO/100-153
A3TGP4_9MICO/108-161
A3TGS2_9MICO/125-178
A3THL3_9MICO/133-186
A3TIM5_9MICO/27-80
A3TIU4_9MICO/125-178
A3TJ70_9MICO/99-151
A3TK88_9MICO/98-151
A3TLI1_9MICO/110-163
A3TM56_9MICO/85-128
A3TM98_9MICO/119-171
A3TMY6_9MICO/148-201
A3TN68_9MICO/120-173
A3TNP3_9MICO/115-167
A3TNU6_9MICO/109-162
A3TP24_9MICO/142-195
A3TPC7_9MICO/115-168
A3TPF5_9MICO/109-162
A3TPI8_9MICO/121-174
A3TPM9_9MICO/107-160
A3TPZ9_9MICO/105-158
A3TQ93_9MICO/90-143
A3TR83_9MICO/114-167
A3TRL0_9MICO/104-157
A3TS79_9MICO/109-162
A3TVK8_9RHOB/100-153
A3TVL0_9RHOB/87-128
A3TYG4_9RHOB/136-189
A3TZD7_9RHOB/121-174
A3TZJ3_9RHOB/130-183
A3U0G1_9RHOB/109-162
A3U1Y9_9RHOB/128-181
A3U3I4_9RHOB/134-175
A3U6C0_CROAH/113-164
A3U845_CROAH/121-172
A3U8B2_CROAH/292-342
A3U8S3_CROAH/129-178
A3U912_CROAH/103-156
A3U9C9_CROAH/121-174
A3U9W1_CROAH/126-178
A3UAG4_CROAH/118-163
A3UBD1_CROAH/127-180
A3UBL6_CROAH/106-158
A3UC35_CROAH/80-133
A3UCY4_9RHOB/117-170
A3UDX8_9RHOB/107-157
A3UJ58_9RHOB/116-169
A3UJ72_9RHOB/120-173
A3UK55_9RHOB/139-192
A3UKE3_9RHOB/131-184
A3UKH5_9RHOB/1-50
A3UP16_VIBSP/152-205
A3UT51_VIBSP/113-166
A3UUN5_VIBSP/114-167
A3UUZ1_VIBSP/129-182
A3V2V4_9RHOB/160-213
A3V3E8_9RHOB/125-178
A3V7S3_9RHOB/87-139
A3VFA2_9RHOB/135-179
A3VFR2_9RHOB/88-141
A3VFR4_9RHOB/99-151
A3VGF7_9RHOB/111-164
A3VI20_9RHOB/120-173
A3VIN5_9RHOB/120-173
A3VJ17_9RHOB/134-175
A3VLX4_9RHOB/126-179
A3VXB2_9RHOB/119-171
A3VZF6_9RHOB/106-159
A3VZJ3_9RHOB/127-180
A3VZX2_9RHOB/103-156
A3W1U1_9RHOB/186-239
A3W304_9RHOB/133-186
A3W7Y4_9RHOB/125-178
A3W9Y4_9SPHN/119-172
A3WBN2_9SPHN/87-140
A3WCB8_9SPHN/108-160
A3WD60_9SPHN/128-181
A3WD96_9SPHN/126-179
A3WE54_9SPHN/115-168
A3WE79_9SPHN/114-167
A3WEA9_9SPHN/113-165
A3WKP5_9GAMM/128-181
A3WL47_9GAMM/132-185
A3WLE9_9GAMM/121-174
A3WPR3_9GAMM/129-182
A3WQK9_9GAMM/112-165
A3WQX8_9BRAD/109-162
A3WTJ4_9BRAD/102-155
A3WTQ2_9BRAD/112-165
A3WV79_9BRAD/105-158
A3WVE4_9BRAD/114-167
A3WYG2_9BRAD/106-159
A3WYS6_9BRAD/122-175
A3X015_9BRAD/122-175
A3X078_9BRAD/115-168
A3X295_9BRAD/2-42
A3X5T2_9RHOB/183-232
A3X9F3_9RHOB/180-233
A3X9N7_9RHOB/105-158
A3XE37_9RHOB/134-175
A3XGW7_LEEBM/111-164
A3XI60_LEEBM/119-172
A3XIF1_LEEBM/126-177
A3XIR4_LEEBM/128-178
A3XIU1_LEEBM/204-253
A3XLC0_LEEBM/97-150
A3XMB0_LEEBM/113-166
A3XMJ9_LEEBM/104-156
A3XMP3_LEEBM/122-175
A3XNC7_LEEBM/106-158
A3XQY7_LEEBM/151-204
A3XRS5_9VIBR/119-172
A3XSD4_9VIBR/152-205
A3XX73_9VIBR/113-166
A3XXV9_9VIBR/129-182
A3Y617_9GAMM/131-184
A3Y8F2_9GAMM/137-190
A3YHN4_9GAMM/127-179
A3Z083_9SYNE/148-201
A3Z6R1_9SYNE/151-204
A3Z8D9_9SYNE/166-214
A3ZH68_CAMJE/9-37
A3ZLM9_9PLAN/120-173
A3ZLW2_9PLAN/110-163
A3ZMG5_9PLAN/112-165
A3ZMS9_9PLAN/136-189
A3ZN95_9PLAN/121-174
A3ZNJ6_9PLAN/127-180
A3ZPM2_9PLAN/107-160
A3ZPN1_9PLAN/104-157
A3ZQE4_9PLAN/104-157
A3ZRP9_9PLAN/118-171
A3ZRZ3_9PLAN/143-196
A3ZS05_9PLAN/120-173
A3ZSG4_9PLAN/122-175
A3ZSH7_9PLAN/105-158
A3ZU20_9PLAN/124-177
A3ZU67_9PLAN/103-156
A3ZWG0_9PLAN/140-193
A3ZWP2_9PLAN/131-184
A3ZWU1_9PLAN/105-158
A3ZXQ9_9PLAN/127-180
A3ZXR2_9PLAN/120-173
A3ZY49_9PLAN/138-191
A3ZYX2_9PLAN/109-162
A3ZZC3_9PLAN/108-161
A4A066_9PLAN/157-207
A4A074_9PLAN/140-193
A4A101_9PLAN/144-197
A4A2E3_9PLAN/116-168
A4A2W5_9PLAN/129-182
A4A3V3_9GAMM/129-182
A4A5T7_9GAMM/122-175
A4A8P7_9GAMM/168-221
A4AAF3_9GAMM/140-193
A4ABA6_9GAMM/112-159
A4ABH4_9GAMM/119-172
A4ABR2_9GAMM/115-168
A4ADP1_9GAMM/112-165
A4AEY4_9ACTN/109-162
A4AH57_9ACTN/109-162
A4AIE1_9ACTN/94-147
A4AII4_9ACTN/137-190
A4AK86_9ACTN/152-205
A4AKB4_9ACTN/152-202
A4AKF2_9ACTN/122-175
A4AM59_MARSH/110-163
A4AMD1_MARSH/122-175
A4ANJ6_MARSH/115-168
A4ANZ8_MARSH/60-113
A4APP4_MARSH/111-163
A4AQ62_MARSH/93-146
A4AQ85_MARSH/120-173
A4AR19_MARSH/137-190
A4AR56_MARSH/106-158
A4ARC6_MARSH/138-191
A4ARL9_MARSH/85-138
A4ARM4_MARSH/103-155
A4ARV9_MARSH/103-155
A4ASI5_MARSH/118-171
A4ATD4_MARSH/125-178
A4ATP0_MARSH/120-172
A4AUL9_MARSH/128-176
A4AUM1_MARSH/139-188
A4AVB7_MARSH/114-167
A4AW81_MARSH/122-175
A4BA11_9GAMM/133-185
A4BAT1_9GAMM/124-176
A4BBJ0_9GAMM/130-183
A4BC71_9GAMM/134-184
A4BF06_9GAMM/120-173
A4BJU6_9GAMM/141-193
A4BQP3_9GAMM/173-225
A4BRY8_9GAMM/130-183
A4BWS1_9FLAO/124-176
A4BX44_9FLAO/130-183
A4BXB9_9FLAO/109-162
A4BXD7_9FLAO/124-177
A4BY85_9FLAO/118-171
A4BZJ3_9FLAO/94-145
A4BZN7_9FLAO/108-160
A4C029_9FLAO/137-190
A4C0J4_9FLAO/119-172
A4C1H1_9FLAO/117-170
A4C1J6_9FLAO/129-178
A4C1T2_9FLAO/106-158
A4C3P4_9GAMM/117-170
A4C5D6_9GAMM/106-158
A4C5H2_9GAMM/129-182
A4C690_9GAMM/102-155
A4C6N6_9GAMM/129-182
A4C8P8_9GAMM/129-182
A4CCF1_9GAMM/125-177
A4CDT6_9GAMM/124-175
A4CGT5_ROBBH/144-197
A4CHD5_ROBBH/115-168
A4CHW3_ROBBH/114-167
A4CJR4_ROBBH/122-175
A4CJY3_ROBBH/105-158
A4CLJ7_ROBBH/127-176
A4CMA6_ROBBH/110-163
A4CMS3_ROBBH/114-166
A4CND0_ROBBH/106-158
A4CNF1_ROBBH/100-153
A4CNI1_ROBBH/105-157
A4CNL5_ROBBH/120-173
A4CPB8_ROBBH/117-170
A4CPC1_ROBBH/107-160
A4CPN3_ROBBH/118-171
A4CQ62_ROBBH/123-176
A4EE96_9RHOB/128-180
A4EH15_9RHOB/103-156
A4EIS3_9RHOB/125-178
A4ELS1_9RHOB/101-154
A4ELS3_9RHOB/86-135
A4EM39_9RHOB/160-213
A4EP29_9RHOB/105-158
A4ETC1_9RHOB/81-134
A4EUA4_9RHOB/129-182
A4EV34_9RHOB/148-201
A4EYW2_9RHOB/97-149
A4F5D2_SORCE/137-190
A4F5Z1_SACEN/131-184
A4F607_SACEN/127-180
A4F620_SACEN/108-160
A4F6B2_SACEN/121-172
A4F8J4_SACEN/133-185
A4F9L5_SACEN/107-160
A4F9Q1_SACEN/100-153
A4F9V2_SACEN/109-162
A4F9W4_SACEN/115-168
A4FAL0_SACEN/106-159
A4FAV7_SACEN/124-177
A4FB20_SACEN/109-162
A4FF17_SACEN/127-180
A4FH43_SACEN/95-148
A4FJ19_SACEN/123-176
A4FLN0_SACEN/97-150
A4FN05_SACEN/96-149
A4FNE3_SACEN/89-142
A4FNE7_SACEN/123-175
A4FNH5_SACEN/152-205
A4FNW4_SACEN/87-140
A4FP16_SACEN/119-172
A4FPA2_SACEN/95-148
A4FQI7_SACEN/107-160
A4FQJ4_SACEN/104-157
A4FQL5_SACEN/133-186
A4FR63_SACEN/79-132
A4G3F6_HERAR/126-179
A4G4H5_HERAR/126-178
A4G568_HERAR/142-195
A4G6S6_HERAR/131-184
A4GA46_HERAR/98-151
A4GHT6_9BACT/138-191
A4GW41_RHILT/102-155
A4H272_STRPY/78-129
A4IJH2_GEOTN/155-205
A4IJN0_GEOTN/102-155
A4IKH7_GEOTN/112-165
A4IMS9_GEOTN/111-164
A4IQD2_GEOTN/107-160
A4IQY2_GEOTN/74-114
A4IS73_GEOTN/99-134
A4J0R7_DESRM/6-52
A4J0Z4_DESRM/165-205
A4J5K0_DESRM/104-157
A4J6U3_DESRM/128-181
A4J9U5_BURVG/102-155
A4J9U9_BURVG/105-158
A4JBZ7_BURVG/96-149
A4JCQ4_BURVG/130-183
A4JE81_BURVG/144-197
A4JGE6_BURVG/123-176
A4JKH8_BURVG/128-180
A4JLM3_BURVG/121-174
A4JPJ0_BURVG/115-167
A4JRC5_BURVG/176-229
A4JRD7_BURVG/144-197
A4KGB5_MYCTU/109-162
A4KGE5_MYCTU/185-236
A4KIK6_MYCTU/158-211
A4KKK3_MYCTU/10-40
A4KLC3_MYCTU/177-230
A4KLM5_MYCTU/103-156
A4KLU7_MYCTU/149-201
A4KMB0_MYCTU/12-40
A4KN19_MYCTU/128-181
A4KNK5_MYCTU/179-232
A4KVQ3_RHIME/2-41
A4LBL9_BURPS/120-173
A4LCC3_BURPS/140-193
A4LE38_BURPS/130-183
A4LFF6_BURPS/121-174
A4LMJ6_BURPS/101-154
A4LU48_BURPS/112-165
A4LUK9_BURPS/122-175
A4LUX3_BURPS/145-198
A4LVP6_BURPS/150-203
A4MFM8_BURPS/111-164
A4MHK5_BURPS/110-163
A4MHL0_BURPS/98-151
A4MZZ2_HAEIF/120-173
A4N186_HAEIF/129-181
A4N3Q7_HAEIF/120-173
A4N6C8_HAEIF/59-108
A4N737_HAEIF/129-181
A4NCG1_HAEIF/129-181
A4NFA1_HAEIF/120-173
A4NI95_HAEIF/129-181
A4NIV6_HAEIF/120-173
A4NNW1_HAEIF/129-181
A4NRZ0_HAEIF/120-173
A4NT44_HAEIF/129-181
A4P101_HAEIF/129-181
A4QAP8_CORGB/122-174
A4QBU3_CORGB/50-103
A4QCA2_CORGB/127-180
A4QD85_CORGB/140-192
A4QID6_CORGB/127-180
A4QIH6_CORGB/22-54
A4SE59_PROVI/92-130
A4SFA7_PROVI/137-190
A4SFJ4_PROVI/307-360
A4SGC4_PROVI/138-191
A4SHM6_AERS4/144-197
A4SMU7_AERS4/127-180
A4SPW6_AERS4/352-391
A4SRD8_AERS4/131-183
A4STR8_AERS4/110-163
A4SWD8_POLSQ/125-177
A4SXR6_POLSQ/125-178
A4T1S9_MYCGI/119-172
A4T3K9_MYCGI/147-200
A4T437_MYCGI/108-160
A4T4S7_MYCGI/126-178
A4T6B4_MYCGI/100-153
A4T6P5_MYCGI/108-161
A4T8X0_MYCGI/210-262
A4TCT8_MYCGI/112-163
A4TEQ1_MYCGI/127-180
A4TEV7_MYCGI/118-171
A4TFB2_MYCGI/172-225
A4TK93_YERPP/24-57
A4TKY5_YERPP/128-181
A4U152_9PROT/129-182
A4U4K8_9PROT/110-163
A4U4L1_9PROT/123-176
A4VFV6_PSEU5/112-165
A4VIW7_PSEU5/129-182
A4VQR4_PSEU5/109-160
A4VS47_PSEU5/111-164
A4VTQ5_STRSY/100-153
A4VUU6_STRSY/81-134
A4VZZ1_STRS2/100-153
A4W144_STRS2/81-134
A4WDE4_ENT38/122-181
A4WDK1_ENT38/81-134
A4WEB9_ENT38/128-181
A4WLE7_PYRAR/3-46
A4WRV7_RHOS5/105-158
A4WV15_RHOS5/128-181
A4WW24_RHOS5/110-162
A4WWQ8_RHOS5/110-163
A4WYJ0_RHOS5/12-49
A4WYS5_RHOS5/99-152
A4X112_SALTO/97-150
A4X1G7_SALTO/130-183
A4X1T5_SALTO/249-301
A4X237_SALTO/121-173
A4X381_SALTO/98-151
A4X7B1_SALTO/119-169
A4X831_SALTO/145-198
A4X8F8_SALTO/117-170
A4X9L2_SALTO/142-195
A4X9L8_SALTO/117-170
A4XB46_SALTO/124-177
A4XBA8_SALTO/122-175
A4XCH5_SALTO/142-195
A4XCI8_SALTO/100-152
A4XD23_SALTO/96-149
A4XDC0_SALTO/106-159
A4XDC3_SALTO/123-176
A4XDI4_SALTO/102-155
A4XDI9_SALTO/141-194
A4XE42_NOVAD/117-170
A4XGS0_CALS8/114-167
A4XJ87_CALS8/156-202
A4XLN5_CALS8/113-166
A4XSB6_PSEMY/130-182
A4XSD3_PSEMY/109-162
A4XSJ4_PSEMY/134-187
A4XV77_PSEMY/123-176
A4XVR2_PSEMY/107-165
A4XVT8_PSEMY/126-179
A4XWB2_PSEMY/139-182
A4Y0Y9_PSEMY/109-162
A4Y3J2_SHEPC/120-173
A4Y4J8_SHEPC/130-182
A4Y8A5_SHEPC/119-172
A4YM35_BRASO/102-155
A4YMD7_BRASO/112-165
A4YNB3_BRASO/122-175
A4YQ25_BRASO/94-147
A4YQ88_BRASO/108-161
A4YRA2_BRASO/132-183
A4YRA4_BRASO/120-173
A4YRC9_BRASO/119-172
A4YRF6_BRASO/110-163
A4YRG0_BRASO/122-175
A4YW06_BRASO/118-173
A4YXH9_BRASO/163-216
A4Z2Q3_BRASO/136-189
A4Z3G5_BRASO/114-167
A5A9P6_MYCCH/106-159
A5A9S5_MYCAB/106-159
A5CM62_CLAM3/120-173
A5CMH9_CLAM3/98-149
A5CN65_CLAM3/123-176
A5CQL0_CLAM3/198-251
A5CQM5_CLAM3/156-199
A5CU06_CLAM3/135-188
A5CYF7_PELTS/128-181
A5CZK2_PELTS/124-177
A5D0C6_PELTS/128-181
A5D207_PELTS/117-170
A5D5J9_PELTS/165-205
A5D5W8_PELTS/5-52
A5E9Y2_BRASB/136-189
A5EEN8_BRASB/94-147
A5EFY8_BRASB/132-183
A5EFZ0_BRASB/120-173
A5EG07_BRASB/119-172
A5EG35_BRASB/110-163
A5EG39_BRASB/122-175
A5EGH9_BRASB/162-215
A5EH42_BRASB/131-182
A5EH58_BRASB/114-167
A5EPL4_BRASB/113-166
A5EQJ5_BRASB/122-175
A5ERJ0_BRASB/112-165
A5ERU4_BRASB/59-112
A5ET50_BRASB/135-188
A5ETX8_BRASB/243-289
A5EUA6_BRASB/123-175
A5F2P0_VIBC3/119-172
A5F5G7_VIBC3/130-182
A5F9S9_FLAJ1/100-153
A5FAI1_FLAJ1/108-161
A5FAJ5_FLAJ1/120-173
A5FBJ3_FLAJ1/104-155
A5FC85_FLAJ1/107-160
A5FCW6_FLAJ1/123-176
A5FD42_FLAJ1/114-167
A5FD98_FLAJ1/123-176
A5FEL6_FLAJ1/128-181
A5FEU4_FLAJ1/124-177
A5FFB4_FLAJ1/104-155
A5FFV2_FLAJ1/132-184
A5FG87_FLAJ1/125-177
A5FGL2_FLAJ1/118-155
A5FH61_FLAJ1/128-181
A5FHA0_FLAJ1/106-158
A5FID8_FLAJ1/122-175
A5FIZ6_FLAJ1/118-171
A5FKM6_FLAJ1/127-176
A5FKW0_FLAJ1/122-175
A5FMH6_FLAJ1/96-147
A5FNF4_FLAJ1/122-175
A5FNM7_FLAJ1/112-165
A5FNM9_FLAJ1/113-166
A5FNT2_FLAJ1/103-156
A5FNV7_FLAJ1/105-158
A5FXH5_ACICJ/124-177
A5FY62_ACICJ/132-185
A5G0Z8_ACICJ/144-197
A5G5R0_GEOUR/132-185
A5G789_GEOUR/119-171
A5GA25_GEOUR/56-109
A5GCL0_GEOUR/109-162
A5GDM9_GEOUR/138-191
A5GDP2_GEOUR/116-168
A5HXT9_CLOBH/122-175
A5HZZ7_CLOBH/116-168
A5I028_CLOBH/111-164
A5I288_CLOBH/118-171
A5I295_CLOBH/122-175
A5I7M3_CLOBH/133-183
A5I8G0_AERSA/110-163
A5IC74_LEGPC/124-177
A5IJP0_THEP1/138-189
A5ILY5_THEP1/124-177
A5J2Q0_BURMA/112-165
A5J352_BURMA/105-158
A5J357_BURMA/98-151
A5J7D6_BURMA/122-175
A5J7I8_BURMA/111-164
A5J9X2_BURMA/121-174
A5JL21_PSEAE/130-182
A5KKA8_9FIRM/149-198
A5KL58_9FIRM/1-33
A5KLX0_9FIRM/88-141
A5KN11_9FIRM/55-108
A5KPR2_9FIRM/106-159
A5KPU7_9FIRM/16-69
A5KQR8_9FIRM/141-194
A5KUN7_9GAMM/170-223
A5KVF4_9GAMM/109-162
A5KVY8_9GAMM/152-205
A5KYL2_9GAMM/113-166
A5L7I4_9GAMM/129-182
A5MZB5_CLOK5/112-164
A5MZL8_CLOK5/109-162
A5N4B6_CLOK5/100-153
A5N4N0_CLOK5/158-205
A5N4T7_CLOK5/79-132
A5N574_CLOK5/95-148
A5N6W1_CLOK5/108-161
A5N8M2_CLOK5/114-167
A5N8U0_CLOK5/119-171
A5N927_CLOK5/98-151
A5P7G2_9SPHN/110-161
A5PAE4_9SPHN/115-168
A5PCX0_9SPHN/109-162
A5PD05_9SPHN/66-119
A5PD27_9SPHN/130-183
A5PD82_9SPHN/92-145
A5TG81_BURMA/112-165
A5TGJ2_BURMA/110-163
A5TGJ6_BURMA/98-151
A5TIX8_BURMA/130-183
A5TKH3_BURMA/140-193
A5TL92_BURMA/150-203
A5TP53_BURMA/141-194
A5TPC5_BURMA/153-205
A5TQ53_BURMA/122-175
A5TQ99_BURMA/124-177
A5TWC9_FUSNP/99-129
A5TX90_FUSNP/93-146
A5TYQ7_MYCTA/179-232
A5U1N7_MYCTA/109-162
A5U1R9_MYCTA/185-236
A5U494_MYCTA/121-174
A5U6V0_MYCTA/10-40
A5U7P6_MYCTA/138-191
A5U803_MYCTA/103-156
A5U889_MYCTA/149-201
A5U8W0_MYCTA/12-40
A5U9N9_MYCTA/128-181
A5UC68_HAEIE/120-173
A5UEA8_HAEIE/129-181
A5UEX3_HAEIG/120-173
A5UH87_HAEIG/129-181
A5UPE8_ROSS1/153-205
A5UPH8_ROSS1/144-197
A5USN6_ROSS1/127-179
A5USV5_ROSS1/122-175
A5UTB4_ROSS1/121-174
A5UU47_ROSS1/136-189
A5UX09_ROSS1/123-176
A5UX11_ROSS1/136-189
A5V1G9_ROSS1/128-181
A5V1V8_ROSS1/129-182
A5V2N1_SPHWW/146-199
A5V4S4_SPHWW/94-147
A5V579_SPHWW/153-206
A5V5A9_SPHWW/112-165
A5V6E7_SPHWW/107-160
A5V7A3_SPHWW/141-194
A5V9K5_SPHWW/129-182
A5VB62_SPHWW/22-70
A5VBV6_SPHWW/136-189
A5VCC1_SPHWW/117-170
A5VD15_SPHWW/103-155
A5VDA3_SPHWW/141-194
A5VDF1_SPHWW/102-155
A5VDS9_SPHWW/105-158
A5VFK7_SPHWW/103-156
A5VRZ0_BRUO2/35-68
A5VS18_BRUO2/110-163
A5VTE9_BRUO2/141-194
A5VWU6_PSEP1/111-164
A5VXE1_PSEP1/110-163
A5VYE1_PSEP1/110-163
A5VYP6_PSEP1/113-166
A5VYU7_PSEP1/104-157
A5VZ82_PSEP1/129-182
A5VZ96_PSEP1/111-162
A5W036_PSEP1/112-165
A5W0W9_PSEP1/115-168
A5W0Z1_PSEP1/96-149
A5W1B5_PSEP1/20-72
A5W2H3_PSEP1/111-164
A5W3W0_PSEP1/144-197
A5W474_PSEP1/104-156
A5W6B0_PSEP1/110-163
A5W6M8_PSEP1/107-160
A5W8F8_PSEP1/130-182
A5W8X7_PSEP1/122-175
A5WIN7_MYCTF/179-232
A5WLL7_MYCTF/109-162
A5WLP9_MYCTF/185-236
A5WP47_MYCTF/247-300
A5WRJ5_MYCTF/10-40
A5WSD6_MYCTF/177-230
A5WSP6_MYCTF/103-156
A5WSY4_MYCTF/149-201
A5WTK3_MYCTF/12-40
A5WUD2_MYCTF/128-181
A5XG11_BURMA/154-207
A5XGJ1_BURMA/140-193
A5XID5_BURMA/130-183
A5XJ83_BURMA/131-183
A5XJG1_BURMA/141-194
A5XJX7_BURMA/112-165
A5XMU3_BURMA/130-183
A5XPK0_BURMA/154-207
A5XQ52_BURMA/140-193
A5XTG6_BURMA/111-164
A5XVV5_BURMA/121-174
A5XYY9_BURMA/131-183
A5XZ65_BURMA/141-194
A5YJ84_PSESY/123-176
A5Z3Y5_9FIRM/121-171
A5Z505_9FIRM/78-131
A5Z632_9FIRM/109-162
A5Z6L3_9FIRM/123-176
A5Z6W1_9FIRM/79-132
A5Z7P9_9FIRM/78-130
A5Z921_9FIRM/98-151
A5ZAA0_9FIRM/102-155
A5ZAM5_9FIRM/125-178
A5ZB76_9BACE/119-172
A5ZBD0_9BACE/119-172
A5ZBL6_9BACE/123-176
A5ZBQ1_9BACE/107-159
A5ZDS6_9BACE/107-159
A5ZEL4_9BACE/115-168
A5ZEP0_9BACE/103-156
A5ZEQ0_9BACE/116-169
A5ZER0_9BACE/121-173
A5ZF05_9BACE/119-171
A5ZFM1_9BACE/114-167
A5ZFV7_9BACE/129-182
A5ZG35_9BACE/116-169
A5ZG44_9BACE/144-197
A5ZGD8_9BACE/122-175
A5ZGE7_9BACE/121-174
A5ZGL2_9BACE/123-176
A5ZGQ3_9BACE/119-172
A5ZGX1_9BACE/117-170
A5ZH58_9BACE/123-176
A5ZH74_9BACE/111-163
A5ZI51_9BACE/135-188
A5ZI90_9BACE/118-171
A5ZIM9_9BACE/123-176
A5ZJ08_9BACE/126-178
A5ZJ20_9BACE/87-140
A5ZJD7_9BACE/122-174
A5ZJU9_9BACE/116-169
A5ZKK9_9BACE/104-157
A5ZKM6_9BACE/129-182
A5ZKP0_9BACE/100-151
A5ZKR9_9BACE/107-159
A5ZKZ1_9BACE/120-173
A5ZL43_9BACE/70-123
A5ZLH3_9BACE/132-185
A5ZN28_9FIRM/93-154
A5ZNK8_9FIRM/80-133
A5ZNN1_9FIRM/99-152
A5ZNP6_9FIRM/7-60
A5ZPI7_9FIRM/80-132
A5ZQJ6_9FIRM/154-190
A5ZS95_9FIRM/106-159
A5ZSB1_9FIRM/1-33
A5ZSX5_9FIRM/157-210
A5ZTB4_9FIRM/80-133
A5ZTF7_9FIRM/88-141
A5ZV54_9FIRM/79-131
A5ZVH5_9FIRM/111-164
A5ZWV9_9FIRM/97-148
A5ZWW7_9FIRM/121-174
A5ZXK4_9FIRM/95-148
A5ZXZ7_9FIRM/26-79
A6A0P7_VIBCH/119-172
A6A692_VIBCH/130-182
A6A9V1_VIBCH/119-172
A6AI84_VIBCH/130-182
A6AMF6_VIBHA/96-148
A6ASQ5_VIBHA/128-181
A6AT25_VIBHA/102-155
A6AZX8_VIBPA/118-171
A6B476_VIBPA/101-154
A6BA17_VIBPA/129-182
A6BAQ9_VIBPA/64-117
A6BFC6_9FIRM/100-152
A6BFE4_9FIRM/74-111
A6BG02_9FIRM/107-160
A6BHI0_9FIRM/98-151
A6BK15_9FIRM/7-60
A6BKK2_9FIRM/149-200
A6BP42_YERPE/128-181
A6BRI8_YERPE/24-57
A6BZK5_9PLAN/111-163
A6BZW9_9PLAN/234-287
A6C0F8_9PLAN/139-192
A6C164_9PLAN/123-176
A6C2X3_9PLAN/123-176
A6C3L5_9PLAN/139-192
A6C5B1_9PLAN/114-167
A6C5L2_9PLAN/130-182
A6C5N0_9PLAN/125-178
A6C5S9_9PLAN/109-162
A6C666_9PLAN/135-188
A6C7E3_9PLAN/113-166
A6C872_9PLAN/131-184
A6CB75_9PLAN/110-162
A6CBF0_9PLAN/145-198
A6CBP0_9PLAN/104-157
A6CBQ5_9PLAN/118-171
A6CC33_9PLAN/126-179
A6CC81_9PLAN/144-196
A6CDE0_9PLAN/116-169
A6CEB5_9PLAN/108-161
A6CEC1_9PLAN/127-180
A6CG98_9PLAN/141-178
A6CGJ3_9PLAN/105-158
A6CGM4_9PLAN/108-161
A6CHU4_9BACI/104-157
A6CI15_9BACI/110-163
A6CI19_9BACI/110-162
A6CIF2_9BACI/156-209
A6CII5_9BACI/108-161
A6CIS3_9BACI/119-172
A6CJR5_9BACI/109-162
A6CJX5_9BACI/113-166
A6CJY3_9BACI/114-167
A6CK70_9BACI/117-170
A6CL73_9BACI/120-172
A6CNQ6_9BACI/127-180
A6CPD2_9BACI/113-166
A6CSN9_9BACI/121-174
A6CU83_9BACI/117-170
A6CXE0_9VIBR/99-152
A6CYF5_9VIBR/95-148
A6CYK6_9VIBR/95-148
A6D608_9VIBR/170-223
A6DHX8_9BACT/139-191
A6DIP2_9BACT/122-175
A6DJR3_9BACT/106-159
A6DKF6_9BACT/102-154
A6DKG0_9BACT/120-173
A6DKH5_9BACT/117-169
A6DLA8_9BACT/107-160
A6DN53_9BACT/137-188
A6DNW2_9BACT/107-160
A6DRY0_9BACT/129-181
A6DSI1_9BACT/107-160
A6DSK4_9BACT/114-167
A6DWV5_9RHOB/127-180
A6DX08_9RHOB/103-156
A6E3E6_9RHOB/100-153
A6E458_9RHOB/160-213
A6E5G0_9RHOB/125-178
A6E6C3_9RHOB/93-141
A6E6C5_9RHOB/105-158
A6E6E9_9SPHI/123-176
A6E6P5_9SPHI/121-174
A6E6V0_9SPHI/123-176
A6E7C8_9SPHI/119-172
A6E7F6_9SPHI/117-170
A6E7M4_9SPHI/123-176
A6E7V7_9SPHI/103-155
A6E7V9_9SPHI/124-177
A6E855_9SPHI/123-176
A6E873_9SPHI/117-170
A6E9B5_9SPHI/118-171
A6E9D0_9SPHI/120-173
A6EA21_9SPHI/125-178
A6EA47_9SPHI/126-177
A6EA63_9SPHI/111-163
A6EA84_9SPHI/120-171
A6EAF7_9SPHI/123-176
A6EAW3_9SPHI/129-182
A6EAX7_9SPHI/124-177
A6EB75_9SPHI/129-182
A6EC27_9SPHI/107-159
A6ECL2_9SPHI/119-172
A6ECM8_9SPHI/106-159
A6ECP6_9SPHI/123-175
A6ED37_9SPHI/103-149
A6EDE1_9SPHI/121-174
A6EDF4_9SPHI/121-174
A6EDP4_9SPHI/125-178
A6EDR8_9SPHI/86-138
A6EE87_9SPHI/118-171
A6EEB1_9SPHI/123-176
A6EEE1_9SPHI/109-160
A6EEE8_9SPHI/121-174
A6EEG5_9SPHI/123-176
A6EEH0_9SPHI/123-176
A6EEH7_9SPHI/127-180
A6EEL4_9SPHI/107-159
A6EES1_9SPHI/107-160
A6EEU5_9SPHI/124-174
A6EEZ3_9SPHI/119-172
A6EF24_9SPHI/120-173
A6EFD9_9SPHI/123-176
A6EFH3_9SPHI/122-175
A6EFT0_9SPHI/120-173
A6EFZ4_9SPHI/107-159
A6EG22_9SPHI/120-173
A6EG27_9SPHI/137-189
A6EG42_9SPHI/120-173
A6EG52_9SPHI/124-176
A6EG92_9SPHI/107-159
A6EGA6_9SPHI/125-178
A6EGB8_9SPHI/127-180
A6EGH8_9SPHI/123-176
A6EGM3_9SPHI/125-178
A6EGM9_9SPHI/121-168
A6EH42_9SPHI/123-176
A6EH77_9SPHI/133-186
A6EH94_9SPHI/125-176
A6EHD6_9SPHI/107-159
A6EHF5_9SPHI/125-178
A6EHU0_9SPHI/126-179
A6EHW5_9SPHI/123-176
A6EHX7_9SPHI/124-175
A6EHX8_9SPHI/116-169
A6EI30_9SPHI/125-178
A6EI98_9SPHI/123-176
A6EIE0_9SPHI/195-248
A6EIF3_9SPHI/119-170
A6EIH8_9SPHI/129-182
A6EIK6_9SPHI/123-176
A6EIN1_9SPHI/136-189
A6EIR2_9SPHI/128-181
A6EIS6_9SPHI/125-176
A6EJH8_9SPHI/126-178
A6EK25_9SPHI/123-176
A6EK26_9SPHI/129-177
A6EK47_9SPHI/122-175
A6EK66_9SPHI/123-176
A6EKR6_9SPHI/133-183
A6EKX5_9SPHI/116-167
A6EKY1_9SPHI/124-176
A6ELL6_9BACT/112-165
A6EMH6_9BACT/115-168
A6EN52_9BACT/88-141
A6EN70_9BACT/96-148
A6ENK2_9BACT/127-180
A6EPE6_9BACT/111-164
A6EPM2_9BACT/94-145
A6EPT5_9BACT/121-174
A6EQM6_9BACT/102-154
A6EQW3_9BACT/128-177
A6EQW9_9BACT/109-160
A6EQX7_9BACT/106-158
A6ERA3_9BACT/119-172
A6ETQ4_9BACT/94-147
A6EUL5_9ALTE/128-181
A6EVM2_9ALTE/167-220
A6EXB1_9ALTE/145-197
A6EXC6_9ALTE/105-158
A6EYC9_9ALTE/97-150
A6EYG5_9ALTE/122-174
A6EZL4_9ALTE/125-176
A6F3M9_9ALTE/140-193
A6F4F8_9ALTE/126-179
A6FDN7_9GAMM/130-182
A6FLW0_9RHOB/125-178
A6FQ81_9RHOB/123-176
A6FQV5_9RHOB/106-159
A6FSC4_9RHOB/103-156
A6FX07_9DELT/116-169
A6FXG4_9DELT/129-182
A6FXY6_9DELT/161-214
A6FY11_9DELT/135-188
A6FY31_9DELT/108-161
A6FY75_9DELT/93-146
A6FY90_9DELT/134-186
A6FYH8_9DELT/115-163
A6FYX6_9DELT/126-179
A6FYY4_9DELT/111-163
A6FZA1_9DELT/119-171
A6FZF4_9DELT/150-203
A6FZL7_9DELT/121-174
A6FZP5_9DELT/119-172
A6FZT1_9DELT/350-402
A6G087_9DELT/109-162
A6G0C2_9DELT/117-170
A6G0C9_9DELT/127-180
A6G0D2_9DELT/126-179
A6G0G3_9DELT/121-174
A6G0V2_9DELT/70-123
A6G1F7_9DELT/115-166
A6G1S6_9DELT/126-179
A6G211_9DELT/119-172
A6G2A0_9DELT/108-177
A6G2K5_9DELT/95-148
A6G350_9DELT/123-176
A6G3C3_9DELT/122-175
A6G3G9_9DELT/107-159
A6G3R4_9DELT/114-167
A6G3U7_9DELT/114-167
A6G472_9DELT/112-165
A6G480_9DELT/113-166
A6G4F0_9DELT/105-158
A6G4T1_9DELT/122-175
A6G5B1_9DELT/114-163
A6G5L6_9DELT/119-172
A6G5W4_9DELT/120-173
A6G616_9DELT/127-180
A6G694_9DELT/155-208
A6G6D9_9DELT/169-222
A6G797_9DELT/119-172
A6G7E2_9DELT/203-253
A6G7S7_9DELT/119-172
A6G817_9DELT/115-168
A6G834_9DELT/118-171
A6G8B6_9DELT/146-199
A6G8M5_9DELT/123-176
A6G924_9DELT/116-169
A6G9B1_9DELT/117-170
A6G9P4_9DELT/113-166
A6GA71_9DELT/116-169
A6GAM2_9DELT/129-182
A6GAP0_9DELT/125-178
A6GAQ8_9DELT/123-175
A6GAS2_9DELT/118-171
A6GAU3_9DELT/140-193
A6GAW6_9DELT/120-173
A6GB06_9DELT/118-171
A6GBN4_9DELT/123-176
A6GBQ1_9DELT/115-168
A6GBR4_9DELT/107-159
A6GC86_9DELT/114-167
A6GCB5_9DELT/104-157
A6GCD4_9DELT/120-173
A6GCS3_9DELT/69-122
A6GCY7_9DELT/41-93
A6GD49_9DELT/126-179
A6GDL7_9DELT/110-162
A6GDM6_9DELT/139-192
A6GDP6_9DELT/177-230
A6GDS3_9DELT/121-174
A6GE73_9DELT/144-197
A6GE74_9DELT/112-165
A6GED3_9DELT/149-201
A6GEF8_9DELT/109-162
A6GEJ3_9DELT/100-153
A6GEK6_9DELT/122-175
A6GER7_9DELT/122-174
A6GET3_9DELT/123-176
A6GFK6_9DELT/113-165
A6GFS1_9DELT/113-166
A6GG60_9DELT/123-176
A6GGA2_9DELT/108-161
A6GGA3_9DELT/101-154
A6GGC0_9DELT/114-167
A6GGC7_9DELT/122-166
A6GGD5_9DELT/117-170
A6GGQ3_9DELT/115-168
A6GGY8_9DELT/113-166
A6GH26_9DELT/148-204
A6GHF7_9DELT/114-167
A6GHW2_9DELT/115-168
A6GI20_9DELT/155-207
A6GI43_9DELT/209-262
A6GIB5_9DELT/121-174
A6GIC0_9DELT/119-172
A6GIT8_9DELT/181-234
A6GIU1_9DELT/115-168
A6GJ00_9DELT/120-173
A6GJ17_9DELT/126-179
A6GJ86_9DELT/101-154
A6GJ93_9DELT/107-160
A6GJ99_9DELT/90-143
A6GJE4_9DELT/129-182
A6GJK4_9DELT/116-169
A6GJP1_9DELT/113-166
A6GJP4_9DELT/120-172
A6GK79_9DELT/147-200
A6GKB3_9DELT/119-172
A6GKI7_9DELT/134-187
A6GMX8_9BURK/124-177
A6GNE2_9BURK/96-149
A6GP45_9BURK/131-184
A6GQH7_9BURK/153-206
A6GQI2_9BURK/129-182
A6GRF7_9BURK/103-156
A6GS62_9BURK/122-175
A6GSA5_9BURK/112-165
A6GUL0_9BURK/132-185
A6GX30_FLAPJ/100-153
A6GXA5_FLAPJ/120-173
A6GYM1_FLAPJ/128-177
A6GZK5_FLAPJ/103-156
A6GZL6_FLAPJ/122-175
A6H0X4_FLAPJ/106-158
A6H1B5_FLAPJ/119-171
A6KWC2_BACV8/117-169
A6KWE7_BACV8/143-196
A6KWM5_BACV8/135-186
A6KWP3_BACV8/115-161
A6KWQ2_BACV8/118-171
A6KX62_BACV8/124-177
A6KXC2_BACV8/122-175
A6KXE1_BACV8/131-184
A6KXP8_BACV8/115-168
A6KY03_BACV8/111-164
A6KY21_BACV8/114-167
A6KYC7_BACV8/123-176
A6KYG2_BACV8/105-157
A6KYX5_BACV8/116-169
A6KZ80_BACV8/118-171
A6KZ83_BACV8/103-156
A6L014_BACV8/104-157
A6L0G1_BACV8/107-159
A6L121_BACV8/122-175
A6L187_BACV8/119-172
A6L191_BACV8/114-167
A6L1B6_BACV8/119-172
A6L1R0_BACV8/116-169
A6L1U0_BACV8/127-180
A6L1X8_BACV8/126-179
A6L2F8_BACV8/119-172
A6L2G4_BACV8/124-177
A6L2T3_BACV8/118-171
A6L3G5_BACV8/121-173
A6L3H2_BACV8/122-175
A6L456_BACV8/117-152
A6L4E4_BACV8/127-179
A6L5K9_BACV8/95-147
A6L6B5_BACV8/103-156
A6L6B7_BACV8/115-166
A6L7Q3_BACV8/125-178
A6L7R7_BACV8/99-151
A6L8L0_PARD8/121-174
A6L921_PARD8/114-167
A6L9D8_PARD8/107-159
A6L9K7_PARD8/117-169
A6LB59_PARD8/127-180
A6LBK1_PARD8/118-171
A6LCH8_PARD8/104-157
A6LCL8_PARD8/116-169
A6LCM4_PARD8/168-221
A6LCN4_PARD8/130-173
A6LD77_PARD8/22-75
A6LD99_PARD8/116-169
A6LDP1_PARD8/89-139
A6LEC9_PARD8/166-218
A6LED6_PARD8/127-178
A6LEE7_PARD8/124-177
A6LES7_PARD8/121-173
A6LET3_PARD8/115-168
A6LF69_PARD8/139-192
A6LF93_PARD8/117-169
A6LF97_PARD8/118-171
A6LFV5_PARD8/124-177
A6LG88_PARD8/106-159
A6LGK0_PARD8/118-171
A6LGK6_PARD8/124-177
A6LGL6_PARD8/118-171
A6LGM3_PARD8/119-172
A6LH80_PARD8/112-165
A6LHJ1_PARD8/104-157
A6LHJ9_PARD8/115-168
A6LIG1_PARD8/122-175
A6LIL6_PARD8/124-177
A6LIX1_PARD8/118-171
A6LL38_THEM4/140-193
A6LN13_THEM4/115-147
A6LPP5_CLOB8/169-216
A6LQ71_CLOB8/119-172
A6LT02_CLOB8/123-176
A6LU78_CLOB8/99-151
A6LWX2_CLOB8/99-152
A6LY09_CLOB8/116-168
A6LZ80_CLOB8/119-172
A6LZB1_CLOB8/123-175
A6LZB8_CLOB8/122-175
A6LZG2_CLOB8/117-170
A6LZL3_CLOB8/121-174
A6LZT0_CLOB8/119-163
A6LZX5_CLOB8/111-162
A6NPL1_9BACE/119-172
A6NPM0_9BACE/95-148
A6NQP7_9BACE/114-167
A6NRB7_9BACE/121-174
A6NRS7_9BACE/95-148
A6NSX5_9BACE/94-147
A6NTK0_9BACE/104-156
A6NV10_9BACE/147-199
A6NVQ6_9BACE/95-148
A6NVS1_9BACE/96-149
A6NVT4_9BACE/117-170
A6NVZ3_9BACE/95-148
A6NW06_9BACE/127-180
A6NW53_9BACE/109-161
A6NWV2_9BACE/80-133
A6NX52_9BACE/101-154
A6NX98_9BACE/79-125
A6NXV8_9BACE/108-161
A6NY18_9BACE/85-140
A6NY62_9BACE/122-174
A6NYU9_9BACE/80-133
A6NYX2_9BACE/133-175
A6NZ30_9BACE/104-157
A6NZL8_9BACE/80-133
A6P1H8_9BACE/78-131
A6P1K2_9BACE/131-184
A6P1X2_9BACE/99-152
A6P296_9BACE/79-125
A6P2Y8_9BACE/105-158
A6SVZ7_JANMA/118-171
A6SWE7_JANMA/131-184
A6SX54_JANMA/108-161
A6SXA6_JANMA/119-172
A6SXC6_JANMA/125-178
A6SXQ5_JANMA/131-184
A6SZB0_JANMA/158-211
A6SZB4_JANMA/116-169
A6SZB7_JANMA/109-159
A6SZL5_JANMA/120-173
A6SZM0_JANMA/122-175
A6SZM3_JANMA/113-166
A6SZZ4_JANMA/126-178
A6T0J3_JANMA/68-121
A6T0K6_JANMA/110-170
A6T0L3_JANMA/114-167
A6T0M7_JANMA/108-161
A6T181_JANMA/122-175
A6T2N6_JANMA/128-181
A6T329_JANMA/130-182
A6T3S8_JANMA/110-163
A6T3T6_JANMA/110-163
A6T3U0_JANMA/126-179
A6T3U7_JANMA/98-151
A6T3Y5_JANMA/141-194
A6TCI7_KLEP7/122-181
A6TI83_KLEP7/107-160
A6TJI2_ALKMQ/108-160
A6TNU0_ALKMQ/111-164
A6TP50_ALKMQ/119-172
A6TP54_ALKMQ/119-172
A6TPA2_ALKMQ/98-151
A6TPA7_ALKMQ/5-55
A6TPD8_ALKMQ/117-170
A6TPP5_ALKMQ/74-127
A6TQ40_ALKMQ/104-157
A6TSA9_ALKMQ/122-175
A6TSU8_ALKMQ/131-184
A6TUR2_ALKMQ/100-155
A6TVW0_ALKMQ/110-163
A6TWJ9_ALKMQ/161-204
A6U5D4_SINMW/120-165
A6U6B5_SINMW/88-138
A6UB01_SINMW/115-168
A6UBT6_SINMW/125-177
A6UBZ7_SINMW/103-156
A6UBZ9_SINMW/88-134
A6UD30_SINMW/101-154
A6UFJ0_SINMW/19-60
A6UG57_SINMW/39-72
A6UGX5_SINMW/101-154
A6UH72_SINMW/130-183
A6UHQ0_SINMW/110-163
A6UJU0_SINMW/106-159
A6UXT8_PSEA7/125-178
A6UYT8_PSEA7/110-163
A6V0K6_PSEA7/110-163
A6V216_PSEA7/110-163
A6V2D2_PSEA7/137-190
A6V3J5_PSEA7/148-201
A6V4Z5_PSEA7/112-165
A6V552_PSEA7/115-168
A6V598_PSEA7/96-149
A6V6P7_PSEA7/99-152
A6V8J0_PSEA7/110-163
A6V8K1_PSEA7/114-167
A6V8R0_PSEA7/113-165
A6VAL4_PSEA7/130-182
A6VAU1_PSEA7/108-161
A6VD05_PSEA7/118-171
A6VKY1_ACTSZ/128-181
A6VQD8_ACTSZ/131-184
A6VS29_MARMS/142-195
A6VUA0_MARMS/151-204
A6VUD6_MARMS/130-183
A6W1Y2_MARMS/112-163
A6W2P2_MARMS/132-185
A6W3B5_MARMS/107-160
A6W432_KINRD/100-153
A6W452_KINRD/115-167
A6W4G3_KINRD/97-150
A6W643_KINRD/159-212
A6W6Y9_KINRD/136-187
A6W750_KINRD/154-207
A6W7B1_KINRD/180-233
A6W8E3_KINRD/174-227
A6WA88_KINRD/121-174
A6WAA6_KINRD/136-188
A6WAB7_KINRD/107-160
A6WAF2_KINRD/100-153
A6WAK8_KINRD/109-162
A6WAM3_KINRD/133-186
A6WAQ4_KINRD/139-192
A6WBB3_KINRD/139-192
A6WBP9_KINRD/145-198
A6WBZ4_KINRD/99-152
A6WCN2_KINRD/142-195
A6WDH5_KINRD/113-166
A6WDL3_KINRD/96-149
A6WE33_KINRD/162-215
A6WEI3_KINRD/132-185
A6WFC2_KINRD/131-180
A6WGI9_KINRD/130-183
A6WGM1_KINRD/137-190
A6WKB9_SHEB8/134-187
A6WKQ1_SHEB8/130-182
A6WQ33_SHEB8/121-174
A6WSF6_SHEB8/122-173
A6WU58_SHEB8/108-161
A6WWS5_OCHA4/25-64
A6WYB1_OCHA4/110-163
A6WYV4_OCHA4/138-191
A6WZK6_OCHA4/122-175
A6X2M9_OCHA4/108-161
A6X3H9_OCHA4/20-61
A6X4E9_OCHA4/114-167
A6X5Z9_OCHA4/102-155
A6X6C0_OCHA4/35-68
A6X6F1_OCHA4/125-178
A6X6Z8_OCHA4/123-176
A6X705_OCHA4/99-152
A6XZ07_VIBCH/130-182
A6XZ72_VIBCH/119-172
A6YFP3_9MICC/159-198
A7A8E2_BIFAD/158-210
A7A8J2_BIFAD/120-172
A7A9F6_9PORP/110-163
A7A9W6_9PORP/119-172
A7A9Y5_9PORP/115-168
A7A9Z4_9PORP/119-172
A7AA02_9PORP/128-181
A7AA13_9PORP/117-170
A7AA21_9PORP/113-166
A7AAF4_9PORP/130-173
A7AAG0_9PORP/124-174
A7AAG2_9PORP/120-172
A7AAK6_9PORP/123-176
A7ABD9_9PORP/116-169
A7ABU0_9PORP/121-174
A7ABV9_9PORP/119-172
A7ACH4_9PORP/119-172
A7ACK0_9PORP/122-175
A7ACZ2_9PORP/117-170
A7ADT5_9PORP/122-175
A7ADU2_9PORP/117-170
A7AE29_9PORP/105-158
A7AH11_9PORP/124-177
A7AH18_9PORP/116-169
A7AHA1_9PORP/124-177
A7AI75_9PORP/124-176
A7AIG7_9PORP/127-180
A7AIP1_9PORP/122-175
A7AIT2_9PORP/119-171
A7AIY1_9PORP/117-170
A7AJ15_9PORP/137-190
A7AJA7_9PORP/123-176
A7AJI4_9PORP/114-167
A7AJN7_9PORP/105-158
A7AKE5_9PORP/117-169
A7AKM4_9PORP/107-159
A7AL11_9PORP/118-171
A7AL13_9PORP/121-174
A7ALM4_9PORP/121-174
A7AZ66_RUMGN/106-159
A7AZD0_RUMGN/106-158
A7AZD8_RUMGN/154-201
A7AZF0_RUMGN/19-72
A7AZI5_RUMGN/80-133
A7B1E2_RUMGN/93-146
A7B1Q8_RUMGN/79-132
A7B3C9_RUMGN/136-169
A7B3V6_RUMGN/155-208
A7B4F7_RUMGN/174-227
A7B5W0_RUMGN/41-94
A7B7D7_RUMGN/78-131
A7B7U7_RUMGN/7-60
A7B9G5_9ACTO/6-46
A7BEB1_9ACTO/140-193
A7BEQ0_9ACTO/134-187
A7BFX5_PSESZ/123-175
A7BFX6_PSESZ/115-168
A7DTD3_STRPN/95-148
A7FFT2_YERP3/128-181
A7FJ53_YERP3/32-65
A7FQ73_CLOB1/122-175
A7FS61_CLOB1/116-168
A7FS87_CLOB1/111-164
A7FUC5_CLOB1/118-171
A7FUD2_CLOB1/122-175
A7FZ86_CLOB1/156-206
A7G8V5_CLOBH/156-206
A7G9E7_CLOBL/122-175
A7GBG0_CLOBL/115-168
A7GBM7_CLOBL/111-164
A7GC68_CLOBL/114-167
A7GDU6_CLOBL/118-171
A7GDV3_CLOBL/122-175
A7GFX5_CLOBL/118-164
A7GIT5_CLOBL/120-173
A7GJ91_CLOBL/156-206
A7GK05_BACCN/157-205
A7GKW5_BACCN/80-132
A7GPZ0_BACCN/107-160
A7GVG5_BACCN/114-166
A7GVJ4_BACCN/122-173
A7H6X2_ANADF/126-179
A7H7K8_ANADF/135-188
A7H8K4_ANADF/127-180
A7HAF0_ANADF/123-176
A7HAL2_ANADF/127-180
A7HAL3_ANADF/155-208
A7HAM3_ANADF/147-193
A7HC83_ANADF/126-179
A7HE86_ANADF/117-170
A7HGF7_ANADF/152-204
A7HGG0_ANADF/122-175
A7HHF9_ANADF/150-203
A7HHL9_ANADF/126-179
A7HHP2_ANADF/121-174
A7HHT1_ANADF/117-170
A7HIP0_ANADF/49-102
A7HIQ7_ANADF/130-183
A7HJL6_FERNB/145-193
A7HKZ1_FERNB/142-195
A7HP42_PARL1/84-134
A7HP43_PARL1/113-166
A7HRP1_PARL1/146-199
A7HTV7_PARL1/114-167
A7HUA1_PARL1/161-214
A7HXY6_PARL1/101-154
A7IBW8_XANP2/100-152
A7IBX8_XANP2/99-152
A7IDD2_XANP2/196-256
A7IDW0_XANP2/117-170
A7IDY4_XANP2/134-187
A7IFP9_XANP2/118-170
A7IFT2_XANP2/169-222
A7IG19_XANP2/131-184
A7IGX2_XANP2/101-154
A7IJ24_XANP2/109-162
A7IJ28_XANP2/138-191
A7IL26_XANP2/128-181
A7IN15_XANP2/117-170
A7JRL1_PASHA/125-177
A7JVA6_PASHA/123-174
A7JXM8_VIBSE/119-172
A7LQ19_HAEIF/120-173
A7LQM8_BACOV/117-170
A7LQT1_BACOV/114-167
A7LR59_BACOV/128-180
A7LRG9_BACOV/111-163
A7LS38_BACOV/111-164
A7LS84_BACOV/116-169
A7LSI2_BACOV/118-171
A7LSJ5_BACOV/125-178
A7LSQ3_BACOV/119-170
A7LSU4_BACOV/120-172
A7LSY4_BACOV/120-173
A7LTC1_BACOV/124-177
A7LTI6_BACOV/119-172
A7LTV5_BACOV/131-184
A7LU02_BACOV/121-172
A7LU13_BACOV/111-163
A7LU26_BACOV/121-168
A7LUV5_BACOV/119-172
A7LV33_BACOV/116-167
A7LVJ8_BACOV/107-159
A7LVQ8_BACOV/104-157
A7LVX6_BACOV/125-178
A7LW34_BACOV/127-180
A7LWB3_BACOV/119-172
A7LWK0_BACOV/107-159
A7LXC7_BACOV/127-179
A7LXN5_BACOV/1-50
A7LY11_BACOV/140-193
A7LYC8_BACOV/104-156
A7LYM5_BACOV/125-178
A7LYN2_BACOV/126-179
A7LZ54_BACOV/126-178
A7LZA1_BACOV/122-174
A7LZK7_BACOV/128-180
A7LZR1_BACOV/130-183
A7M0C5_BACOV/116-169
A7M0D5_BACOV/111-161
A7M0G5_BACOV/118-171
A7M174_BACOV/117-170
A7M1F7_BACOV/117-151
A7M1J7_BACOV/107-159
A7M1V8_BACOV/126-179
A7M2G8_BACOV/116-169
A7M2H8_BACOV/107-159
A7M2P3_BACOV/106-159
A7M2R2_BACOV/149-202
A7M2W9_BACOV/123-176
A7M3X2_BACOV/114-167
A7M425_BACOV/111-164
A7M4V8_BACOV/115-167
A7M4X2_BACOV/122-175
A7M4Y1_BACOV/121-174
A7M4Z1_BACOV/124-177
A7M574_BACOV/128-181
A7M5R1_BACOV/122-172
A7M5R5_BACOV/119-172
A7M609_BACOV/116-169
A7M623_BACOV/117-170
A7M626_BACOV/122-175
A7MH09_ENTS8/122-181
A7MS63_VIBHB/128-181
A7MTR9_VIBHB/129-182
A7MZC7_VIBHB/115-167
A7N631_VIBHB/102-155
A7NF59_ROSCS/123-176
A7NFE1_ROSCS/129-182
A7NH71_ROSCS/143-196
A7NHA5_ROSCS/128-181
A7NJT2_ROSCS/122-175
A7NKI5_ROSCS/124-177
A7NKV6_ROSCS/136-189
A7NKY4_ROSCS/121-174
A7NMJ7_ROSCS/136-188
A7NRE4_ROSCS/127-180
A7NRM4_ROSCS/158-210
A7NSD3_ROSCS/136-189
A7TUQ4_STRLI/162-215
A7UYB6_BACUN/111-164
A7V000_BACUN/107-159
A7V054_BACUN/104-157
A7V1E2_BACUN/103-156
A7V1H9_BACUN/102-154
A7V256_BACUN/116-169
A7V3Z7_BACUN/107-159
A7V4Y9_BACUN/114-167
A7V666_BACUN/124-177
A7V6C5_BACUN/117-170
A7V6D7_BACUN/120-173
A7V6V7_BACUN/121-174
A7V7N4_BACUN/121-173
A7V7Z1_BACUN/125-178
A7V8D9_BACUN/134-186
A7V8E0_BACUN/107-159
A7V9L3_BACUN/136-189
A7VAA4_BACUN/117-170
A7VAE1_BACUN/119-172
A7VAG3_BACUN/103-156
A7VAN4_BACUN/115-168
A7VAS2_BACUN/120-173
A7VAT1_BACUN/123-176
A7VCS6_9CLOT/114-167
A7VDC1_9CLOT/141-194
A7VFY9_9CLOT/108-161
A7VG83_9CLOT/127-180
A7VGK4_9CLOT/160-213
A7VGK8_9CLOT/127-180
A7VHU4_9CLOT/113-166
A7VP63_9CLOT/80-141
A7VQ76_9CLOT/105-158
A7VQI7_9CLOT/91-142
A7VQT7_9CLOT/108-160
A7VRL0_9CLOT/85-138
A7VSY8_9CLOT/97-150
A7VU01_9CLOT/81-134
A7VVR2_9CLOT/131-183
A7VY12_9CLOT/108-161
A7VY35_9CLOT/118-168
A7VY78_9CLOT/85-137
A7VZ30_9CLOT/7-60
A7WY99_STAA1/98-145
A7Z0M0_BACA2/159-207
A7Z0U9_BACA2/127-180
A7Z223_BACA2/102-155
A7Z236_BACA2/108-161
A7Z2W4_BACA2/99-152
A7Z3P5_BACA2/104-157
A7Z496_BACA2/107-160
A7Z659_BACA2/109-161
A7Z7P8_BACA2/106-159
A7ZQ17_ECO24/122-181
A7ZVH2_ECO24/111-164
A8A383_ECOHS/122-181
A8AD12_CITK8/122-181
A8AN44_CITK8/110-163
A8AZ51_STRGC/11-47
A8CGA8_BPP22/65-94
A8CUK8_STRSU/95-148
A8DWW0_BURPS/168-220
A8DX43_BURPS/141-194
A8EBH6_BURPS/130-183
A8ECY3_BURPS/140-193
A8EDK0_BURPS/113-166
A8EDU0_BURPS/150-203
A8EG27_BURPS/111-164
A8EG77_BURPS/122-175
A8EGF1_BURPS/101-154
A8ELK7_BURPS/98-151
A8ENL4_BURPS/121-174
A8EQH8_BURPS/94-147
A8ETG9_ARCB4/97-150
A8ETM6_ARCB4/95-148
A8EUR1_ARCB4/95-148
A8EUT3_ARCB4/94-147
A8EV43_ARCB4/95-148
A8EWQ6_ARCB4/93-146
A8EX51_ARCB4/95-147
A8F589_THELT/122-175
A8F966_BACP2/159-207
A8F9E2_BACP2/135-188
A8FAL3_BACP2/108-161
A8FB47_BACP2/122-175
A8FBG9_BACP2/99-152
A8FDK8_BACP2/1-37
A8FEP5_BACP2/109-161
A8FGR1_BACP2/106-159
A8FIU5_BACP2/118-171
A8FJD7_BACP2/102-155
A8FSD0_SHESH/130-182
A8FSX3_SHESH/136-192
A8FTQ9_SHESH/119-172
A8FY70_SHESH/118-171
A8FZ35_SHESH/121-174
A8G1L1_SHESH/92-145
A8GI32_SERP5/122-181
A8GKA9_SERP5/78-131
A8GYR4_SHEPA/91-143
A8H1C1_SHEPA/130-182
A8H5T9_SHEPA/119-172
A8H7F0_SHEPA/112-165
A8HL75_BURPS/145-198
A8HLJ3_BURPS/168-220
A8HRK3_AZOC5/119-172
A8HRX5_AZOC5/221-274
A8HSG5_AZOC5/128-181
A8HWH2_AZOC5/113-166
A8I141_AZOC5/143-195
A8I6M5_AZOC5/117-170
A8IA21_AZOC5/106-159
A8ICQ0_AZOC5/152-205
A8ICR1_AZOC5/118-169
A8IEF2_AZOC5/123-176
A8IK20_AZOC5/106-159
A8INA2_AZOC5/148-201
A8KCT1_BURPS/121-174
A8KFS3_BURPS/101-154
A8KN85_BURPS/150-203
A8KNK1_BURPS/117-170
A8KPD0_BURPS/140-193
A8KS49_BURPS/98-151
A8KTX4_BURPS/122-175
A8KU22_BURPS/111-164
A8KUY0_BURPS/94-147
A8KVA0_BURPS/130-183
A8KX56_FRASN/122-175
A8KZ49_FRASN/106-159
A8KZ75_FRASN/124-177
A8KZI1_FRASN/110-159
A8L0E4_FRASN/132-185
A8L0M4_FRASN/141-194
A8L2E7_FRASN/153-206
A8L2M4_FRASN/191-244
A8L2T8_FRASN/109-162
A8L3Y3_FRASN/124-177
A8L6X0_FRASN/105-158
A8L8B7_FRASN/142-195
A8L8N4_FRASN/101-154
A8L8U8_FRASN/143-196
A8L9K7_FRASN/96-149
A8LA94_FRASN/109-162
A8LB95_FRASN/105-158
A8LBJ3_FRASN/105-158
A8LCP9_FRASN/117-170
A8LDH0_FRASN/238-291
A8LDY6_FRASN/169-222
A8LG68_FRASN/161-214
A8LHB3_FRASN/148-201
A8LMI1_DINSH/103-156
A8LMX1_DINSH/130-183
A8LP91_DINSH/125-177
A8LS69_DINSH/115-168
A8LTJ8_DINSH/104-157
A8LWJ1_SALAI/134-187
A8LXA9_SALAI/117-170
A8LXI3_SALAI/101-154
A8LXI9_SALAI/141-194
A8LYJ2_SALAI/109-162
A8LZI3_SALAI/248-300
A8M0I6_SALAI/105-158
A8M126_SALAI/104-156
A8M2V1_SALAI/98-151
A8M3C2_SALAI/188-241
A8M3U3_SALAI/138-191
A8M3U5_SALAI/85-138
A8M5Q2_SALAI/115-168
A8M6M3_SALAI/96-149
A8M790_SALAI/149-202
A8M7P0_SALAI/104-157
A8M7Q3_SALAI/105-158
A8M8B1_SALAI/112-165
A8MEK4_ALKOO/132-185
A8MF08_ALKOO/100-152
A8MF81_ALKOO/128-181
A8MFU0_ALKOO/119-172
A8MGU5_ALKOO/101-154
A8MIT7_ALKOO/111-164
A8MJS9_ALKOO/129-182
A8MKF6_ALKOO/107-160
A8MKG3_ALKOO/140-193
A8MKG5_ALKOO/111-164
A8ML95_ALKOO/105-158
A8MLC3_ALKOO/160-204
A8MM40_ALKOO/123-176
A8MM86_ALKOO/132-184
A8R087_CLOBO/116-168
A8R093_CLOBO/116-168
A8R7Z7_9FIRM/80-133
A8R834_9FIRM/83-136
A8R836_9FIRM/95-148
A8R8R0_9FIRM/7-60
A8R934_9FIRM/16-68
A8RDY2_9FIRM/100-153
A8RIN0_9CLOT/127-180
A8RIU8_9CLOT/120-173
A8RL97_9CLOT/80-132
A8RQ09_9CLOT/120-173
A8RQ76_9CLOT/143-196
A8RSR7_9CLOT/118-164
A8RSY9_9CLOT/102-154
A8RU98_9CLOT/99-150
A8RVF9_9CLOT/79-132
A8RVG2_9CLOT/99-152
A8RVQ3_9CLOT/95-147
A8RVZ1_9CLOT/80-132
A8RY10_9CLOT/99-152
A8RYS2_9CLOT/98-151
A8S020_9CLOT/116-168
A8S643_9FIRM/2-55
A8S864_9FIRM/124-177
A8SA20_9FIRM/119-172
A8SA50_9FIRM/122-175
A8SAD1_9FIRM/99-152
A8SCA7_9FIRM/109-161
A8SCI6_9FIRM/99-152
A8SCI9_9FIRM/79-132
A8SDA0_9FIRM/98-151
A8SDK2_9FIRM/120-172
A8SEN4_9FIRM/101-153
A8SGK6_9FIRM/101-154
A8SHA7_9FIRM/114-167
A8SHS4_9FIRM/88-141
A8SJZ0_9FIRM/117-170
A8SPM5_9FIRM/97-150
A8SSJ6_9FIRM/94-147
A8STF4_9FIRM/134-187
A8SUG8_9FIRM/142-194
A8SVH7_9FIRM/121-174
A8SWM6_9FIRM/132-179
A8SX02_9FIRM/115-167
A8SX45_9FIRM/108-161
A8SXD1_9FIRM/114-167
A8SYL2_9FIRM/126-175
A8T550_9VIBR/118-171
A8T990_9VIBR/129-182
A8TK30_9PROT/104-157
A8TM19_9PROT/108-161
A8TN60_9PROT/129-182
A8TRK4_9PROT/152-202
A8TRK5_9PROT/128-170
A8TRL0_9PROT/107-160
A8TTP8_9PROT/142-195
A8TU12_9PROT/112-165
A8TUY1_9PROT/118-171
A8TW55_9PROT/98-151
A8TWB4_9PROT/100-153
A8UE50_9FLAO/120-172
A8UFT4_9FLAO/83-132
A8UGT6_9FLAO/111-164
A8UH56_9FLAO/122-175
A8UHR7_9FLAO/94-147
A8UI08_9FLAO/110-163
A8UIA4_9FLAO/115-165
A8UIK9_9FLAO/122-175
A8UIL8_9FLAO/111-163
A8UKC2_9FLAO/121-174
A8UKN6_9FLAO/110-163
A8UKR5_9FLAO/106-158
A8ULX4_9FLAO/129-177
A8UM45_9FLAO/116-169
A8UNK0_9FLAO/123-175
A8UNN7_9FLAO/119-172
A8UNZ7_9FLAO/103-156
A8UP36_9FLAO/120-173
A8UPG4_9FLAO/116-168
A8UPH7_9FLAO/109-162
A8UPK0_9FLAO/118-171
A8UPN2_9FLAO/131-183
A8UPR2_9FLAO/138-191
A8UPS1_9FLAO/130-182
A8UQ08_9FLAO/110-163
A8UQC2_9FLAO/122-175
A8UQC6_9FLAO/116-169
A8WCK1_SALSA/404-443
A8Y8D9_ECOLX/111-164
A8YA90_MICAE/131-184
A8YED6_MICAE/154-207
A8YJF0_MICAE/196-249
A9ACC8_BURM1/110-163
A9ACH1_BURM1/148-201
A9ADE5_BURM1/130-183
A9AFJ7_BURM1/96-149
A9AIA3_BURM1/102-155
A9AIB6_BURM1/105-158
A9AIU6_BURM1/138-191
A9AJM8_BURM1/123-176
A9AJV9_BURM1/129-181
A9ANT7_BURM1/121-174
A9ASH6_BURM1/175-228
A9AUC7_HERA2/127-180
A9AUM8_HERA2/107-160
A9AUQ5_HERA2/121-174
A9AVD4_HERA2/204-245
A9AVG8_HERA2/118-170
A9AW11_HERA2/130-183
A9AXF5_HERA2/115-168
A9AXZ1_HERA2/123-176
A9AZ57_HERA2/100-153
A9AZJ0_HERA2/111-164
A9B0I6_HERA2/141-194
A9B194_HERA2/127-180
A9B1W5_HERA2/139-192
A9B2K8_HERA2/99-152
A9B3T3_HERA2/121-174
A9B4W2_HERA2/124-177
A9B5J0_HERA2/131-184
A9B5K1_HERA2/133-186
A9B5Q4_HERA2/128-181
A9B6A2_HERA2/134-187
A9B6U0_HERA2/118-171
A9B8E1_HERA2/130-183
A9BF24_PETMO/143-191
A9BGN8_PETMO/123-176
A9BLF3_DELAS/134-187
A9BLQ5_DELAS/126-179
A9BM34_DELAS/113-166
A9BM45_DELAS/111-164
A9BMF2_DELAS/173-226
A9BNK1_DELAS/154-207
A9BNM4_DELAS/133-186
A9BQK2_DELAS/108-161
A9BUB1_DELAS/128-181
A9BUI6_DELAS/121-173
A9BW90_DELAS/105-158
A9BW93_DELAS/110-163
A9BW96_DELAS/110-163
A9BWH7_DELAS/124-177
A9BZI9_DELAS/119-172
A9BZQ6_DELAS/117-170
A9C155_DELAS/99-152
A9C158_DELAS/110-163
A9C1H7_DELAS/115-168
A9C204_DELAS/95-148
A9CF45_AGRT5/109-155
A9CG61_AGRT5/107-160
A9CL45_AGRT5/117-169
A9CLE0_AGRT5/106-159
A9CLF2_AGRT5/63-115
A9CU69_9RHIZ/124-177
A9D4F7_9RHIZ/119-172
A9D670_9GAMM/137-185
A9D6T1_9RHIZ/186-239
A9DBX9_9RHIZ/131-184
A9DDB4_9GAMM/111-164
A9DDS8_9GAMM/119-172
A9DIG6_9FLAO/111-164
A9DJ98_9FLAO/119-172
A9DKH8_9FLAO/105-156
A9DKN5_9FLAO/104-156
A9DL63_9GAMM/130-182
A9DMI8_9FLAO/122-175
A9DNE2_9FLAO/109-162
A9DPN0_9FLAO/132-184
A9DQ36_9FLAO/135-187
A9DRU4_9FLAO/97-150
A9DRV4_9FLAO/110-163
A9DSY3_9FLAO/99-151
A9DT49_9FLAO/111-164
A9DTH0_9FLAO/111-164
A9DUP1_9FLAO/120-173
A9DXZ9_9FLAO/127-176
A9DYC7_9FLAO/106-156
A9DZ74_9RHOB/101-154
A9DZ77_9RHOB/85-132
A9DZW8_9FLAO/105-158
A9DZY0_9FLAO/115-168
A9E012_9FLAO/122-175
A9E0U9_9RHOB/123-176
A9E1B9_9FLAO/125-178
A9E3Z6_9FLAO/110-163
A9E6B4_9FLAO/106-158
A9E7I6_9FLAO/134-187
A9E8X6_9FLAO/94-147
A9EC34_9RHOB/129-182
A9EIR6_9RHOB/101-154
A9EJF2_9RHOB/128-181
A9EJN4_9RHOB/89-129
A9EJN8_9RHOB/85-138
A9ENF4_SORC5/186-238
A9ERI7_SORC5/185-238
A9ESI6_SORC5/189-242
A9EU49_SORC5/46-95
A9F440_SORC5/51-103
A9F4R5_SORC5/138-191
A9F621_9RHOB/150-203
A9F735_SORC5/138-191
A9F7A1_SORC5/144-196
A9F8L9_SORC5/138-191
A9FAK3_SORC5/142-195
A9FBB2_9RHOB/120-173
A9FBE1_SORC5/159-211
A9FBV8_SORC5/129-182
A9FCA9_SORC5/148-201
A9FCL7_SORC5/153-205
A9FF44_SORC5/165-218
A9FFT8_SORC5/149-202
A9FFY4_SORC5/224-276
A9FFZ6_SORC5/132-185
A9FJZ8_SORC5/141-202
A9FK16_SORC5/138-191
A9FKM9_SORC5/123-176
A9FLB3_SORC5/123-176
A9FNG2_SORC5/124-177
A9FRK9_SORC5/126-179
A9FRN2_SORC5/90-143
A9FSC3_SORC5/191-243
A9FTR3_SORC5/104-157
A9FUH5_9RHOB/99-152
A9FUI4_9RHOB/89-129
A9FUQ2_SORC5/157-209
A9FUQ6_SORC5/97-156
A9FUZ5_9RHOB/122-175
A9FVY9_SORC5/128-181
A9FW52_SORC5/161-213
A9FWK2_9RHOB/105-158
A9FYE7_SORC5/139-192
A9FYG2_SORC5/136-189
A9FYQ4_SORC5/232-285
A9FZ22_SORC5/110-163
A9G009_SORC5/130-183
A9G0E6_SORC5/130-181
A9G1D0_SORC5/146-199
A9G1L9_SORC5/132-185
A9G239_SORC5/139-192
A9G2P1_SORC5/137-190
A9G4I1_SORC5/183-233
A9G4U1_SORC5/110-160
A9G521_SORC5/115-168
A9G5K5_SORC5/107-160
A9G5S7_SORC5/167-220
A9G664_SORC5/123-176
A9G668_SORC5/122-170
A9G8Q1_SORC5/212-265
A9G8V0_SORC5/137-190
A9GAS7_SORC5/156-209
A9GBT8_SORC5/150-203
A9GBY9_SORC5/138-191
A9GCM5_9RHOB/150-203
A9GCP7_SORC5/137-190
A9GDZ9_SORC5/222-275
A9GE61_SORC5/103-156
A9GFY1_SORC5/113-166
A9GFY7_SORC5/103-156
A9GGA1_SORC5/103-156
A9GKH1_SORC5/112-165
A9GKT7_SORC5/126-178
A9GP18_SORC5/123-174
A9GPK8_SORC5/98-151
A9GPT7_SORC5/118-171
A9GQ03_SORC5/101-154
A9GQQ1_SORC5/149-200
A9GRI2_9RHOB/120-173
A9GRL8_SORC5/139-190
A9GRQ0_SORC5/118-171
A9GSM6_SORC5/150-202
A9GSR0_SORC5/135-187
A9GSY5_SORC5/83-136
A9GSZ6_SORC5/100-156
A9GTW4_SORC5/107-160
A9GUF3_SORC5/153-205
A9GV68_SORC5/109-162
A9GVU0_SORC5/121-174
A9GY06_SORC5/137-188
A9GYG7_SORC5/139-190
A9H2Y8_9RHOB/86-139
A9H2Z5_9RHOB/99-152
A9H5V5_9RHOB/115-168
A9HHV2_GLUDA/102-146
A9HHV5_GLUDA/99-152
A9HPL2_9RHOB/19-52
A9HQB3_GLUDA/112-165
A9HSM3_9RHOB/135-188
A9HTM8_9RHOB/101-154
A9I0D1_BORPD/101-153
A9I412_BORPD/124-177
A9I4N5_BORPD/141-194
A9IDD4_BORPD/129-182
A9IHM8_BORPD/122-173
A9III5_BORPD/159-214
A9ISC9_BORPD/180-233
A9IXJ4_BART1/103-156
A9IXJ8_BART1/82-131
A9J087_STRPN/95-148
A9JXK0_BURMA/112-165
A9JYI2_BURMA/98-151
A9JYI8_BURMA/105-158
A9K2H2_BURMA/124-177
A9K2M5_BURMA/122-175
A9K714_BURMA/121-174
A9K857_BURMA/150-203
A9K9U3_BURMA/130-183
A9KB55_BURMA/140-193
A9KI67_CLOPH/125-177
A9KIT0_CLOPH/108-161
A9KLG8_CLOPH/97-150
A9KLJ5_CLOPH/90-142
A9KLY5_CLOPH/123-175
A9KM82_CLOPH/102-154
A9KML9_CLOPH/113-166
A9KMM7_CLOPH/107-160
A9KQP0_CLOPH/100-152
A9KQX5_CLOPH/99-152
A9KRY5_CLOPH/137-190
A9KSM2_CLOPH/150-202
A9KSN8_CLOPH/102-155
A9KTX4_SHEB9/119-172
A9KV25_SHEB9/108-161
A9L2E0_SHEB9/122-173
A9L4T1_SHEB9/134-187
A9L5N0_SHEB9/130-182
A9LBN2_BURMA/131-183
A9M4K1_NEIM0/127-180
A9M733_BRUC2/35-68
A9M7G2_BRUC2/110-163
A9MDD9_BRUC2/110-163
A9MGW4_SALAR/122-181
A9MNQ1_SALAR/59-94
A9N0X2_SALPB/122-181
A9N3V0_SALPB/103-156
A9NEJ3_ACHLI/119-164
A9NFB6_ACHLI/112-165
A9R3Z5_YERPG/128-181
A9U723_PHYPA/310-350
A9U7C4_PHYPA/91-144
A9U7Y0_PHYPA/98-151
A9U879_PHYPA/24-77
A9VES6_BACWK/113-166
A9VFU2_BACWK/104-157
A9VG01_BACWK/112-165
A9VI62_BACWK/118-171
A9VID6_BACWK/93-146
A9VIY2_BACWK/103-155
A9VKC8_BACWK/102-155
A9VKH0_BACWK/114-167
A9VLY3_BACWK/100-153
A9VMN7_BACWK/114-166
A9VMW1_BACWK/112-165
A9VNA6_BACWK/158-205
A9VNC4_BACWK/120-173
A9VNL5_BACWK/115-168
A9VNT6_BACWK/119-170
A9VPC8_BACWK/104-155
A9VPI4_BACWK/118-171
A9VQW8_BACWK/101-154
A9VSU9_BACWK/121-174
A9VVG8_BACWK/55-108
A9VWD6_METEP/195-247
A9VXG1_METEP/119-172
A9VXT7_METEP/123-176
A9VZ98_METEP/98-151
A9VZX3_METEP/160-213
A9W1V5_METEP/168-221
A9W2H1_METEP/100-153
A9W5W5_METEP/200-253
A9W9J9_METEP/167-220
A9WAT5_CHLAA/118-171
A9WAT8_CHLAA/118-171
A9WBW9_CHLAA/132-185
A9WDB0_CHLAA/134-187
A9WDF7_CHLAA/136-189
A9WDI9_CHLAA/122-175
A9WDP3_CHLAA/129-182
A9WHN9_CHLAA/125-178
A9WM82_RENSM/110-163
A9WPF4_RENSM/181-234
A9WPK7_RENSM/170-223
A9WPR0_RENSM/163-216
A9WS56_RENSM/109-161
A9WWD9_BRUSI/110-163
A9WX49_BRUSI/110-163
A9YUT1_STACA/135-186
A9YUT2_9STAP/136-186
A9YUT3_9STAP/133-185
A9YUU4_9STAP/133-184
A9YUU8_9STAP/133-185
A9YUV3_9STAP/131-180
A9Z6D0_YERPE/128-181
A9ZB07_YERPE/32-65
A9ZWY4_YERPE/128-181
A9ZYL9_YERPE/32-65
ABC1_BPP22/65-94
B0A679_9CLOT/115-168
B0A957_9CLOT/127-180
B0A9E6_9CLOT/126-179
B0A9H8_9CLOT/126-179
B0AA00_9CLOT/97-150
B0ACZ1_9CLOT/110-163
B0AD86_9CLOT/16-69
B0AJX0_BACAN/114-166
B0AK25_BACAN/107-160
B0AKH9_BACAN/121-174
B0ALC5_BACAN/100-153
B0ALW9_BACAN/112-165
B0AM41_BACAN/104-157
B0AMQ8_BACAN/121-174
B0AMT7_BACAN/97-150
B0ANA7_BACAN/104-157
B0APZ8_BACAN/121-174
B0AS51_BACAN/119-170
B0ASY4_BACAN/110-163
B0ATN6_BACAN/104-155
B0AUK1_BACAN/103-156
B0AX36_BACAN/101-154
B0B5N0_CLOBO/133-183
B0BT05_ACTPJ/129-180
B0BTP9_ACTPJ/128-181
B0C0D7_ACAM1/123-176
B0C2D9_ACAM1/198-251
B0C391_ACAM1/157-210
B0C3Y4_ACAM1/141-194
B0C5U0_ACAM1/197-250
B0C6B2_ACAM1/113-166
B0C6N2_ACAM1/128-181
B0CIA4_BRUSI/35-68
B0FNQ7_CLOBO/115-168
B0FNR4_CLOBO/121-174
B0FNS1_CLOBO/115-168
B0G3E0_9FIRM/146-193
B0G692_9FIRM/125-178
B0G6W4_9FIRM/115-167
B0G8P6_9FIRM/119-172
B0G8U0_9FIRM/157-210
B0G8Z1_9FIRM/78-131
B0G942_9FIRM/133-170
B0G9T2_9FIRM/114-167
B0GA48_9FIRM/131-184
B0GA72_9FIRM/94-147
B0GC84_YERPE/128-181
B0GIM4_YERPE/32-65
B0GSG7_YERPE/32-65
B0GVC2_YERPE/128-181
B0H084_YERPE/128-181
B0H819_YERPE/32-65
B0HCB1_YERPE/32-65
B0HHX4_YERPE/128-181
B0HPE4_YERPE/128-181
B0HX79_YERPE/32-65
B0JMU0_MICAN/154-207
B0JW01_MICAN/132-184
B0JY76_MICAN/196-249
B0K2H6_THEPX/91-144
B0K4B9_THEPX/113-166
B0K598_THEPX/106-158
B0K5G0_THEPX/152-205
B0K6P8_THEPX/106-159
B0K8V2_THEP3/91-144
B0KCI3_THEP3/152-205
B0KF86_PSEPG/102-155
B0KG71_PSEPG/107-160
B0KGF5_PSEPG/113-166
B0KGT1_PSEPG/119-172
B0KGT5_PSEPG/107-160
B0KGX6_PSEPG/105-158
B0KIE3_PSEPG/110-163
B0KIL9_PSEPG/112-165
B0KIQ2_PSEPG/114-167
B0KIR1_PSEPG/110-163
B0KIR2_PSEPG/111-164
B0KJ41_PSEPG/110-163
B0KJM4_PSEPG/112-165
B0KLJ1_PSEPG/108-161
B0KMC4_PSEPG/107-160
B0KMC9_PSEPG/108-161
B0KMD3_PSEPG/106-159
B0KMV5_PSEPG/20-71
B0KNA8_PSEPG/110-163
B0KNB5_PSEPG/108-161
B0KNC7_PSEPG/108-161
B0KNZ1_PSEPG/96-149
B0KPE9_PSEPG/113-166
B0KPG3_PSEPG/108-161
B0KPK0_PSEPG/104-157
B0KPN8_PSEPG/111-164
B0KPU5_PSEPG/115-168
B0KRC3_PSEPG/115-162
B0KS27_PSEPG/112-165
B0KS41_PSEPG/110-163
B0KU10_PSEPG/111-164
B0KUV6_PSEPG/104-156
B0KV33_PSEPG/130-182
B0M9H3_9FIRM/125-178
B0MAC3_9FIRM/133-186
B0MAD1_9FIRM/126-179
B0MAZ4_9FIRM/5-39
B0MB36_9FIRM/157-210
B0ME22_9FIRM/99-151
B0ME37_9FIRM/126-179
B0MEC7_9FIRM/98-150
B0MEX2_9FIRM/164-216
B0MEZ8_9FIRM/110-163
B0MG52_9FIRM/122-174
B0MHI7_9FIRM/118-171
B0MII8_9FIRM/127-180
B0MJP4_9FIRM/138-179
B0MJT9_9FIRM/72-125
B0MKL0_9FIRM/191-243
B0MKL7_9FIRM/112-164
B0ML73_9FIRM/125-176
B0MLR6_9FIRM/102-154
B0MMT0_9FIRM/108-161
B0MN28_9FIRM/87-140
B0MN31_9FIRM/128-175
B0MQF2_9FIRM/110-161
B0MRP4_9FIRM/7-60
B0MS28_9FIRM/136-189
B0MUR5_9BACT/130-178
B0MY18_9BACT/124-177
B0N724_9FIRM/98-151
B0N7Y8_9FIRM/97-150
B0N9E0_EUBSP/79-127
B0N9X0_EUBSP/95-147
B0NA69_EUBSP/100-153
B0NAC0_EUBSP/129-182
B0NCQ3_EUBSP/147-192
B0NDB5_EUBSP/120-173
B0NE14_EUBSP/60-113
B0NEK6_EUBSP/78-131
B0NFN6_EUBSP/114-167
B0NGF6_EUBSP/133-171
B0NGH4_EUBSP/102-153
B0NGL9_EUBSP/97-148
B0NGN0_EUBSP/123-179
B0NGN6_EUBSP/5-57
B0NID3_EUBSP/118-164
B0NIE4_EUBSP/7-60
B0NMI1_BACSE/136-189
B0NMY4_BACSE/117-170
B0NN90_BACSE/119-172
B0NNX7_BACSE/107-159
B0NPF8_BACSE/105-158
B0NQA7_BACSE/107-159
B0NQT6_BACSE/124-177
B0NQZ1_BACSE/102-154
B0NRH7_BACSE/120-173
B0NSN6_BACSE/104-157
B0NSU8_BACSE/107-159
B0NUF2_BACSE/116-169
B0NVH6_BACSE/123-176
B0NVL9_BACSE/114-167
B0NW63_BACSE/103-156
B0NX25_9CLOT/49-93
B0NYG9_9CLOT/110-163
B0NZQ8_9CLOT/119-172
B0P0F0_9CLOT/131-178
B0P0P7_9CLOT/151-187
B0P1N5_9CLOT/133-186
B0P266_9CLOT/119-172
B0P2T1_9CLOT/174-227
B0P2V0_9CLOT/129-182
B0P395_9CLOT/121-174
B0P437_9CLOT/103-156
B0P4W8_9CLOT/57-114
B0P523_9CLOT/143-184
B0P6T9_9FIRM/32-82
B0P7Q7_9FIRM/110-163
B0P870_9FIRM/121-174
B0P8V9_9FIRM/49-102
B0PAW9_9FIRM/106-159
B0PCK2_9FIRM/99-152
B0PDE5_9FIRM/108-161
B0PDJ8_9FIRM/121-173
B0PEK1_9FIRM/84-137
B0PEQ3_9FIRM/148-195
B0PHB7_9FIRM/87-140
B0PHJ8_9FIRM/126-179
B0PHQ8_9FIRM/116-169
B0PWS1_BACAN/100-153
B0PXQ0_BACAN/121-174
B0PYB1_BACAN/112-165
B0PYJ3_BACAN/107-160
B0PYT1_BACAN/114-166
B0PZ16_BACAN/104-157
B0PZX4_BACAN/121-174
B0Q176_BACAN/97-150
B0Q1A5_BACAN/121-174
B0Q3W5_BACAN/101-154
B0Q587_BACAN/103-156
B0Q5M0_BACAN/104-155
B0Q5P3_BACAN/110-163
B0Q6D4_BACAN/119-170
B0Q777_BACAN/113-166
B0Q8I5_BACAN/104-157
B0QBD6_BACAN/112-165
B0QBY3_BACAN/114-166
B0QC57_BACAN/107-160
B0QCI0_BACAN/121-174
B0QD07_BACAN/100-153
B0QE49_BACAN/104-157
B0QF73_BACAN/121-174
B0QFR0_BACAN/121-174
B0QFV8_BACAN/97-150
B0QHL8_BACAN/114-167
B0QID5_BACAN/104-155
B0QKR2_BACAN/158-205
B0QL37_BACAN/113-166
B0QLR7_BACAN/103-156
B0QMU8_BACAN/110-163
B0QNI7_BACAN/101-154
B0QRT6_HAEPR/128-181
B0QUN1_HAEPR/128-180
B0QWD3_HAEPR/124-176
B0RAI5_CLAMS/123-176
B0RCT2_CLAMS/133-186
B0RD88_CLAMS/139-192
B0REY9_CLAMS/156-199
B0RF02_CLAMS/101-152
B0RF42_CLAMS/104-157
B0RF86_CLAMS/142-195
B0RN72_XANCB/110-163
B0RUC6_XANCB/142-195
B0RUN5_XANCB/122-175
B0RWV4_XANCB/119-172
B0RWV8_XANCB/128-181
B0RWZ2_XANCB/171-224
B0RX33_XANCB/133-186
B0RY41_XANCB/127-180
B0S3J3_FINM2/125-178
B0SB49_LEPBA/127-179
B0SB84_LEPBA/132-185
B0SH26_LEPBA/99-152
B0SI43_LEPBA/108-160
B0SI88_LEPBA/136-187
B0SIC8_LEPBA/107-160
B0SNY8_LEPBP/23-55
B0SQP1_LEPBP/99-152
B0SSX1_LEPBP/127-179
B0ST12_LEPBP/123-176
B0STQ7_LEPBP/108-160
B0STV3_LEPBP/136-187
B0STZ4_LEPBP/107-160
B0SUK1_CAUSK/103-156
B0SUL2_CAUSK/117-170
B0SUT2_CAUSK/117-170
B0SUX1_CAUSK/127-180
B0SVH8_CAUSK/107-159
B0SVP0_CAUSK/111-161
B0SVT7_CAUSK/144-197
B0SWJ0_CAUSK/110-163
B0SWZ6_CAUSK/111-164
B0SXJ0_CAUSK/115-168
B0SXL1_CAUSK/119-172
B0SXV3_CAUSK/35-86
B0SY63_CAUSK/141-194
B0SYA8_CAUSK/107-160
B0SYM2_CAUSK/102-155
B0T260_CAUSK/114-167
B0T2B0_CAUSK/87-140
B0T3U5_CAUSK/112-165
B0T4G9_CAUSK/35-88
B0T4N8_CAUSK/134-187
B0T5T2_CAUSK/107-159
B0T5U0_CAUSK/129-182
B0T5W0_CAUSK/119-172
B0T6X3_CAUSK/106-159
B0T7P2_CAUSK/108-161
B0T7R4_CAUSK/104-156
B0T8M9_CAUSK/108-158
B0T9D2_CAUSK/123-176
B0TC39_HELMI/171-210
B0TCH4_HELMI/99-152
B0TCX7_HELMI/107-160
B0TCY9_HELMI/99-151
B0TG02_HELMI/117-170
B0THL0_HELMI/104-157
B0TIV1_SHEHH/130-182
B0TKL3_SHEHH/137-190
B0TL29_SHEHH/119-172
B0TNK4_SHEHH/91-143
B0TR69_SHEHH/115-168
B0TTF4_SHEHH/114-167
B0U3D2_XYLFM/133-186
B0U7Z0_METS4/103-156
B0U8C1_METS4/167-220
B0U8I3_METS4/164-217
B0U8Q4_METS4/111-163
B0UA32_METS4/135-188
B0UAQ4_METS4/163-216
B0UB16_METS4/169-222
B0UBU1_METS4/109-161
B0UFB6_METS4/162-215
B0UGV4_METS4/190-243
B0UH46_METS4/144-197
B0UHF4_METS4/123-176
B0UHN8_METS4/119-172
B0UI37_METS4/130-183
B0UKM3_METS4/163-216
B0UNQ9_METS4/83-125
B0UPA0_METS4/165-218
B0UPF1_METS4/167-219
B0UPY5_METS4/182-235
B0UQQ7_METS4/101-154
B0URH1_HAES2/130-181
B0UUL5_HAES2/124-177
B0VDJ8_ACIBY/142-195
B0VIZ2_CLOAI/100-152
B0VRT8_ACIBS/80-135
B0VT78_ACIBS/142-195
B1B7Q3_CLOBO/111-164
B1B7R5_CLOBO/106-159
B1BCA9_CLOBO/113-165
B1BCM0_CLOBO/106-159
B1BD93_CLOBO/160-208
B1BGG6_CLOPE/123-176
B1BH14_CLOPE/127-180
B1BJH6_CLOPE/131-184
B1BJX5_CLOPE/117-169
B1BL23_CLOPE/116-168
B1BP62_CLOPE/116-168
B1BZL1_9FIRM/85-138
B1C154_9FIRM/111-164
B1C494_9FIRM/78-131
B1C4B1_9FIRM/97-150
B1C6Y7_9FIRM/94-147
B1C6Y8_9FIRM/103-154
B1CAY0_9FIRM/132-185
B1EIT3_9ESCH/122-181
B1ESG4_BACAN/107-160
B1ESL1_BACAN/114-166
B1ESQ9_BACAN/112-165
B1ESZ4_BACAN/104-157
B1ETF4_BACAN/121-174
B1EUU3_BACAN/100-153
B1EVB1_BACAN/104-157
B1EWW5_BACAN/121-174
B1EZK3_BACAN/101-154
B1F0Q9_BACAN/4-57
B1F0T9_BACAN/97-150
B1F1I8_BACAN/158-205
B1F1M8_BACAN/103-156
B1F1U4_BACAN/119-171
B1F2D1_BACAN/105-156
B1F2S8_BACAN/110-163
B1F330_BACAN/119-170
B1F408_BACAN/113-166
B1FAS5_9BURK/127-180
B1FAX5_9BURK/102-155
B1FAY7_9BURK/109-162
B1FB26_9BURK/123-176
B1FD69_9BURK/106-159
B1FH03_9BURK/130-183
B1FH27_9BURK/138-191
B1FHS1_9BURK/183-236
B1FKR3_9BURK/145-198
B1FL54_9BURK/96-149
B1FPE5_9BURK/128-181
B1FUM1_9BURK/132-184
B1FUR0_9BURK/121-174
B1FV08_9BURK/104-157
B1FYA9_9BURK/123-176
B1FYP4_9BURK/136-189
B1FZ26_9BURK/127-180
B1FZU3_9BURK/145-198
B1G0D8_9BURK/119-172
B1G1C8_9BURK/106-159
B1G1J9_9BURK/108-160
B1G294_9BURK/111-162
B1G339_9BURK/102-155
B1G702_9BURK/98-151
B1G7R2_9BURK/130-183
B1GCD3_BACAN/100-153
B1GD28_BACAN/121-174
B1GD70_BACAN/112-165
B1GDS3_BACAN/114-166
B1GDX6_BACAN/107-160
B1GEE1_BACAN/114-167
B1GG14_BACAN/121-174
B1GG44_BACAN/97-150
B1GI05_BACAN/104-157
B1GKI2_BACAN/104-155
B1GL94_BACAN/103-156
B1GLJ8_BACAN/110-163
B1GMC0_BACAN/119-170
B1GNT1_BACAN/113-166
B1GPG7_BACAN/101-154
B1GQA0_BACAN/158-205
B1GQR7_BACAN/119-171
B1H4L4_BURPS/132-185
B1H4Q6_BURPS/168-220
B1H647_BURPS/110-163
B1H659_BURPS/98-151
B1H744_BURPS/112-165
B1H7N7_BURPS/121-174
B1HAF5_BURPS/101-154
B1HBJ6_BURPS/124-177
B1HBQ3_BURPS/122-175
B1HD93_BURPS/130-183
B1HIX0_BURPS/150-203
B1HJ62_BURPS/120-173
B1HJT6_BURPS/140-193
B1HMD5_LYSSC/111-164
B1HMH6_LYSSC/82-134
B1HMQ6_LYSSC/83-136
B1HMT0_LYSSC/116-169
B1HMT8_LYSSC/127-180
B1HNL9_LYSSC/157-205
B1HQ39_LYSSC/93-146
B1HR81_LYSSC/105-158
B1HRN9_LYSSC/107-158
B1HWB1_LYSSC/119-169
B1HWU8_LYSSC/102-155
B1HX03_LYSSC/96-149
B1HX54_LYSSC/69-101
B1HXE6_LYSSC/116-169
B1HYF8_LYSSC/107-160
B1HZ95_LYSSC/112-165
B1I0R0_DESAP/154-207
B1I188_DESAP/6-52
B1I1D2_DESAP/117-170
B1I489_DESAP/116-169
B1I6K2_DESAP/127-178
B1IC80_STRPI/78-131
B1IDY0_CLOBK/122-175
B1IGH1_CLOBK/156-206
B1IGM1_CLOBK/111-164
B1II95_CLOBK/114-167
B1ILN8_CLOBK/118-171
B1INP7_CLOBK/116-168
B1ISK1_ECOLC/111-164
B1IVQ4_ECOLC/122-181
B1J3A0_PSEPW/93-146
B1J4D4_PSEPW/130-182
B1J6G2_PSEPW/110-163
B1J6Q5_PSEPW/20-72
B1J7J2_PSEPW/129-182
B1J856_PSEPW/104-156
B1J9X2_PSEPW/124-177
B1JBH3_PSEPW/100-153
B1JBP0_PSEPW/110-163
B1JBT9_PSEPW/96-149
B1JBW9_PSEPW/115-168
B1JCQ3_PSEPW/112-165
B1JDJ9_PSEPW/111-162
B1JE65_PSEPW/110-163
B1JF11_PSEPW/110-163
B1JP05_YERPY/32-65
B1JRC0_YERPY/128-181
B1JTF5_BURCC/129-181
B1JVQ7_BURCC/123-176
B1JWB2_BURCC/127-180
B1JWM9_BURCC/96-149
B1JYA6_BURCC/130-183
B1JZM1_BURCC/110-163
B1K126_BURCC/145-198
B1K1C4_BURCC/102-155
B1K1D0_BURCC/109-162
B1K280_BURCC/128-180
B1K2V6_BURCC/106-159
B1K457_BURCC/197-250
B1K4E4_BURCC/121-174
B1KAJ1_BURCC/126-179
B1KDJ4_SHEWM/113-160
B1KDY5_SHEWM/121-174
B1KES9_SHEWM/109-161
B1KEW9_SHEWM/114-167
B1KFA5_SHEWM/87-139
B1KGA2_SHEWM/113-166
B1KI51_SHEWM/131-182
B1KJ36_SHEWM/154-207
B1KLK8_SHEWM/123-176
B1KNZ1_SHEWM/92-145
B1KPQ4_SHEWM/140-191
B1KRU9_CLOBM/122-175
B1KTA0_CLOBM/156-206
B1KXE2_CLOBM/111-164
B1L1X4_CLOBM/122-175
B1L2G2_CLOBM/121-174
B1L8W1_THESQ/138-189
B1LBA7_THESQ/124-177
B1LK30_ECOSM/91-144
B1LP86_ECOSM/122-181
B1LU22_METRJ/83-125
B1LVJ2_METRJ/164-217
B1LVK7_METRJ/126-179
B1LX90_METRJ/100-153
B1LYR4_METRJ/161-214
B1LYT6_METRJ/166-219
B1LZ60_METRJ/103-156
B1M075_METRJ/122-175
B1M087_METRJ/120-173
B1M0S2_METRJ/169-221
B1M103_METRJ/128-181
B1M1L0_METRJ/164-217
B1M3R1_METRJ/175-228
B1M4F7_METRJ/118-171
B1M8M3_METRJ/171-224
B1M8R7_METRJ/108-161
B1M943_METRJ/118-170
B1MCV6_MYCA9/115-168
B1ME35_MYCA9/119-172
B1MF13_MYCA9/158-211
B1MG07_MYCA9/109-162
B1MG53_MYCA9/127-180
B1MH81_MYCA9/105-158
B1MHF3_MYCA9/22-73
B1MIQ2_MYCA9/107-160
B1MK21_MYCA9/106-159
B1MKC2_MYCA9/110-163
B1MKP4_MYCA9/129-182
B1MKX7_MYCA9/128-181
B1ML76_MYCA9/125-175
B1MLM1_MYCA9/187-239
B1MM16_MYCA9/100-153
B1MMM1_MYCA9/121-174
B1MVN2_LEUCK/124-177
B1NJ38_STEMA/7-40
B1Q628_CLOBO/114-166
B1Q6N3_CLOBO/115-168
B1Q6S6_CLOBO/119-171
B1Q6V4_CLOBO/111-165
B1Q859_CLOBO/82-122
B1Q967_CLOBO/156-206
B1Q9N3_CLOBO/120-173
B1QD67_CLOBO/118-171
B1QFQ7_CLOBO/122-175
B1QGM6_CLOBO/114-166
B1QHJ0_CLOBO/156-206
B1QI06_CLOBO/120-173
B1QNI6_CLOBO/111-164
B1QP91_CLOBO/119-171
B1QQF5_CLOBO/115-168
B1QRJ2_CLOBO/122-175
B1QSQ7_CLOBU/86-139
B1QV30_CLOBU/124-174
B1QVY4_CLOBU/69-122
B1QVZ7_CLOBU/102-155
B1QYB9_CLOBU/117-170
B1QZL5_CLOBU/87-152
B1R2E2_CLOBU/101-154
B1R3Z8_CLOPE/79-132
B1R585_CLOPE/131-184
B1R6H1_CLOPE/116-168
B1R7W7_CLOPE/117-169
B1RCP9_CLOPE/131-184
B1RD90_CLOPE/127-180
B1RDR3_CLOPE/117-169
B1RH35_CLOPE/118-171
B1RIS0_CLOPE/88-128
B1RMF1_CLOPE/131-184
B1RNK3_CLOPE/127-180
B1RQM6_CLOPE/116-168
B1S7L3_9BIFI/120-172
B1SGP8_9STRE/105-158
B1SYH0_9BURK/144-197
B1SZ61_9BURK/106-159
B1SZ95_9BURK/123-176
B1T041_9BURK/127-180
B1T0V7_9BURK/102-155
B1T0W6_9BURK/109-162
B1T2G7_9BURK/121-174
B1T7G7_9BURK/96-149
B1T810_9BURK/130-183
B1T8Z3_9BURK/183-236
B1T9V3_9BURK/145-198
B1TDB3_9BURK/128-181
B1TDS2_9BURK/118-169
B1UJ31_BACAN/114-166
B1UJ85_BACAN/107-160
B1UJP4_BACAN/121-174
B1UK55_BACAN/104-157
B1UKA2_BACAN/112-165
B1ULY8_BACAN/100-153
B1UMB1_BACAN/97-150
B1UME0_BACAN/121-174
B1UN55_BACAN/121-174
B1UP17_BACAN/104-157
B1UQD2_BACAN/110-163
B1UQN2_BACAN/101-154
B1URQ0_BACAN/119-170
B1USG7_BACAN/113-166
B1UTM6_BACAN/104-155
B1UV69_BACAN/103-156
B1UXK7_BACAN/158-205
B1V0F3_CLOPE/118-170
B1V1M0_CLOPE/125-177
B1V263_CLOPE/127-180
B1V365_CLOPE/124-177
B1V4F7_CLOPE/131-184
B1V4T6_CLOPE/123-176
B1V644_CLOPE/120-173
B1V671_CLOPE/118-171
B1V859_CLOPE/124-177
B1VFB4_CORU7/134-187
B1VFU2_CORU7/138-190
B1VI44_CORU7/137-189
B1VJ27_CORU7/154-207
B1VL24_STRGG/107-160
B1VM02_STRGG/108-162
B1VM89_STRGG/130-183
B1VNP6_STRGG/107-160
B1VNY0_STRGG/119-172
B1VP21_STRGG/113-166
B1VP37_STRGG/28-70
B1VP53_STRGG/124-177
B1VPD7_STRGG/128-181
B1VPL1_STRGG/96-149
B1VQ48_STRGG/135-187
B1VRN9_STRGG/107-160
B1VSD7_STRGG/102-155
B1VSK0_STRGG/102-155
B1VSP0_STRGG/117-170
B1VSZ7_STRGG/102-155
B1VT90_STRGG/196-249
B1VTK6_STRGG/115-168
B1VXJ7_STRGG/121-174
B1VY74_STRGG/102-155
B1W136_STRGG/23-68
B1W145_STRGG/101-153
B1W1B0_STRGG/136-189
B1W1I2_STRGG/132-191
B1W2U9_STRGG/128-181
B1W2W1_STRGG/147-200
B1W331_STRGG/133-186
B1W3J6_STRGG/123-176
B1W3W5_STRGG/132-182
B1W3W8_STRGG/138-191
B1W4P0_STRGG/157-210
B1W530_STRGG/102-155
B1W595_STRGG/82-135
B1W5D6_STRGG/110-163
B1WRC3_CYAA5/129-182
B1WRP9_CYAA5/159-212
B1WSC8_CYAA5/207-260
B1X0P5_CYAA5/220-273
B1X2L4_CYAA5/154-206
B1XBQ0_ECODH/122-181
B1XER7_ECODH/111-164
B1XYB4_LEPCP/124-177
B1XZN4_LEPCP/134-186
B1Y0D5_LEPCP/123-176
B1Y5F1_LEPCP/130-183
B1Y6G4_LEPCP/117-170
B1Y6L2_LEPCP/110-163
B1Y9Y8_THENV/2-47
B1YGJ5_EXIS2/114-164
B1YGT3_EXIS2/158-202
B1YH91_EXIS2/127-180
B1YHB9_EXIS2/110-163
B1YN19_BURA4/127-180
B1YQ04_BURA4/102-155
B1YQ08_BURA4/109-162
B1YQ99_BURA4/145-198
B1YRJ6_BURA4/129-181
B1YTS3_BURA4/123-176
B1YU17_BURA4/96-149
B1YVL7_BURA4/130-183
B1YWX5_BURA4/183-236
B1YY62_BURA4/144-197
B1Z102_BURA4/121-174
B1Z596_BURA4/106-159
B1ZAJ0_METPB/140-193
B1ZBD4_METPB/122-175
B1ZBI4_METPB/105-158
B1ZBU6_METPB/167-220
B1ZC67_METPB/166-219
B1ZCK3_METPB/192-249
B1ZCL7_METPB/164-217
B1ZDJ5_METPB/105-158
B1ZH48_METPB/168-221
B1ZH76_METPB/101-154
B1ZHY5_METPB/111-163
B1ZM05_METPB/168-220
B1ZMB8_OPITP/119-172
B1ZMV5_OPITP/177-229
B1ZN15_OPITP/139-191
B1ZPS4_OPITP/119-171
B1ZPT4_OPITP/109-161
B1ZQA9_OPITP/102-155
B1ZQD6_OPITP/128-180
B1ZQH8_OPITP/169-222
B1ZRM6_OPITP/126-179
B1ZS41_OPITP/156-209
B1ZSL2_OPITP/112-165
B1ZSY5_OPITP/134-187
B1ZTI0_OPITP/148-201
B1ZTK0_OPITP/109-162
B1ZTN9_OPITP/99-151
B1ZTQ6_OPITP/124-177
B1ZTU3_OPITP/94-153
B1ZTW9_OPITP/116-169
B1ZU58_OPITP/135-188
B1ZUG0_OPITP/455-508
B1ZUQ2_OPITP/107-160
B1ZVB3_OPITP/130-183
B1ZW55_OPITP/118-171
B1ZWV8_OPITP/135-188
B1ZX21_OPITP/130-183
B1ZXG6_OPITP/158-211
B1ZXK0_OPITP/112-165
B1ZYD6_OPITP/135-188
B1ZYF6_OPITP/104-156
B1ZYN2_OPITP/117-170
B1ZZL1_OPITP/102-155
B1ZZZ5_OPITP/124-177
B2A0B5_OPITP/130-183
B2A0Y6_NATTJ/104-157
B2A477_NATTJ/123-176
B2A4C1_NATTJ/156-204
B2A4T4_NATTJ/121-174
B2A648_NATTJ/131-184
B2A738_NATTJ/108-161
B2AKG4_CUPTR/39-73
B2EBB0_BIFAN/131-183
B2FHT2_STRMK/112-165
B2FIL6_STRMK/110-163
B2FL06_STRMK/117-170
B2FL40_STRMK/131-184
B2FLF7_STRMK/108-161
B2FNC3_STRMK/150-203
B2FPU6_STRMK/131-184
B2FQ00_STRMK/135-188
B2FQC7_STRMK/133-186
B2FRG4_STRMK/146-199
B2FS93_STRMK/105-158
B2FT61_STRMK/106-159
B2FTC3_STRMK/129-182
B2FTL8_STRMK/114-167
B2FU90_STRMK/151-204
B2FUF9_STRMK/87-139
B2FUI9_STRMK/111-160
B2GAB8_LACF3/135-187
B2GCH9_LACF3/144-193
B2GLU8_KOCRD/141-194
B2GXC2_BURPS/140-193
B2GY24_BURPS/113-166
B2GYC8_BURPS/150-203
B2H2E1_BURPS/122-175
B2H358_BURPS/111-164
B2H7Q9_BURPS/98-151
B2H7R5_BURPS/110-163
B2H828_BURPS/94-147
B2H9I9_BURPS/101-154
B2HA33_BURPS/130-183
B2HBH7_BURPS/121-174
B2HD19_MYCMM/134-186
B2HDK9_MYCMM/110-163
B2HDT8_MYCMM/114-167
B2HET6_MYCMM/177-230
B2HF17_MYCMM/144-194
B2HFS4_MYCMM/120-173
B2HHK4_MYCMM/153-206
B2HKM8_MYCMM/120-173
B2HM83_MYCMM/114-166
B2HMV4_MYCMM/152-205
B2HNS6_MYCMM/125-178
B2HS46_MYCMM/182-233
B2HSH3_MYCMM/108-161
B2HV64_ACIBC/107-162
B2HWU4_ACIBC/135-188
B2I5Z8_XYLF2/133-186
B2IC97_BEII9/128-181
B2ID34_BEII9/46-96
B2ID36_BEII9/101-154
B2IDE1_BEII9/182-234
B2IIF8_BEII9/147-200
B2IIQ3_BEII9/104-157
B2IKN4_BEII9/153-206
B2IQF9_STRPS/81-134
B2IYG2_NOSP7/195-248
B2J000_NOSP7/14-58
B2J378_NOSP7/133-189
B2J640_NOSP7/133-186
B2J7T6_NOSP7/155-208
B2JBU3_NOSP7/303-356
B2JDP2_BURP8/123-176
B2JDW1_BURP8/111-162
B2JFJ5_BURP8/130-183
B2JG16_BURP8/130-183
B2JJS7_BURP8/103-155
B2JKR4_BURP8/98-151
B2JLE0_BURP8/121-174
B2JPH9_BURP8/160-210
B2JPM2_BURP8/135-188
B2JPM9_BURP8/125-178
B2JSW6_BURP8/105-158
B2JWG9_BURP8/144-197
B2K0K8_YERPB/32-65
B2KA54_YERPB/128-181
B2KBQ8_ELUMP/127-178
B2KJV5_BURPS/145-198
B2KK47_BURPS/79-131
B2N2B3_ECOLX/122-181
B2NND9_ECO57/122-181
B2P3H2_ECO57/122-181
B2PE72_ECO57/122-181
B2PU08_PROST/112-165
B2Q168_PROST/129-181
B2Q6M3_PROST/114-167
B2RHE8_PORG3/132-182
B2RHJ3_PORG3/114-167
B2RHX4_PORG3/116-168
B2RJE4_PORG3/107-159
B2RJT2_PORG3/122-175
B2RLL4_PORG3/107-159
B2S240_TREPS/97-150
B2S7A2_BRUA1/110-163
B2SCJ4_BRUA1/106-159
B2SJP2_XANOP/99-152
B2SQL3_XANOP/128-181
B2SRR1_XANOP/128-181
B2SRY3_XANOP/133-186
B2SS75_XANOP/100-153
B2SSH8_XANOP/19-70
B2SU66_XANOP/122-175
B2SZW6_BURPP/130-183
B2T2D5_BURPP/123-176
B2T3B5_BURPP/98-151
B2T3N1_BURPP/128-181
B2T583_BURPP/105-158
B2T6L7_BURPP/111-162
B2T7Y9_BURPP/132-184
B2T982_BURPP/173-226
B2TAA1_BURPP/121-174
B2TCC0_BURPP/102-155
B2TCG1_BURPP/119-172
B2TCR8_BURPP/120-173
B2TCS9_BURPP/129-182
B2TD33_BURPP/129-182
B2TEC6_BURPP/146-199
B2TF45_BURPP/118-171
B2TFA2_BURPP/138-191
B2THF0_CLOBB/39-89
B2TIG0_CLOBB/146-199
B2TK38_CLOBB/173-226
B2TLH8_CLOBB/117-170
B2TLX6_CLOBB/118-170
B2TNP3_CLOBB/128-168
B2TNX6_CLOBB/10-41
B2TPN5_CLOBB/119-172
B2TRB6_CLOBB/117-170
B2TRY9_CLOBB/99-151
B2TSC2_CLOBB/115-168
B2TYI4_SHIB3/122-181
B2U7S6_RALPJ/124-177
B2U7Y1_RALPJ/128-181
B2U973_RALPJ/130-183
B2UD14_RALPJ/118-171
B2UEI3_RALPJ/108-161
B2UIQ5_RALPJ/149-202
B2UJD2_RALPJ/114-167
B2UN43_AKKM8/135-188
B2UNI5_AKKM8/137-190
B2UR98_AKKM8/133-186
B2UWL1_CLOBA/106-159
B2UXW6_CLOBA/119-172
B2UY94_CLOBA/146-199
B2UZT2_CLOBA/16-68
B2V258_CLOBA/118-170
B2V3N4_CLOBA/120-173
B2V3R0_CLOBA/123-176
B2V413_CLOBA/99-151
B2VCR2_ERWT9/111-164
B2VF16_ERWT9/125-177
B2VGB1_ERWT9/125-176
B2VI38_ERWT9/122-181
B3ACH7_ECO57/122-181
B3ADZ5_ECO57/1-30
B3AN69_ECO57/122-181
B3AT60_ECO57/1-30
B3BQ52_ECO57/122-181
B3C570_9BACE/131-184
B3C5H5_9BACE/130-172
B3C626_9BACE/121-174
B3C7G3_9BACE/107-159
B3C7G4_9BACE/108-160
B3C7L9_9BACE/108-161
B3C7Q2_9BACE/123-176
B3C7Z4_9BACE/120-173
B3C844_9BACE/122-175
B3C8C0_9BACE/105-157
B3C9F6_9BACE/123-176
B3CA94_9BACE/104-157
B3CB06_9BACE/117-170
B3CBH5_9BACE/114-163
B3CBU4_9BACE/117-170
B3CCV7_9BACE/119-172
B3CCW5_9BACE/119-172
B3CCY1_9BACE/104-156
B3CE42_9BACE/95-147
B3CEA4_9BACE/123-176
B3CEZ4_9BACE/120-173
B3CF14_9BACE/145-197
B3CF73_9BACE/114-167
B3CFV6_9BACE/104-156
B3CGA8_9BACE/103-156
B3CGR6_9BACE/102-154
B3CGZ4_9BACE/128-180
B3CHC2_9BACE/118-170
B3CHW4_9BACE/113-171
B3CI91_9BACE/126-179
B3CJ25_9BACE/116-169
B3CZI8_BURM1/118-171
B3D0J6_BURM1/136-189
B3DQS2_BIFLD/132-184
B3DVU8_METI4/129-182
B3DXC7_METI4/159-212
B3DXV9_METI4/140-192
B3E7K8_GEOLS/139-192
B3EFF0_CHLL2/138-191
B3EHR5_CHLL2/137-190
B3EIN5_CHLL2/305-358
B3EIP8_CHLL2/90-130
B3EIR0_CHLL2/144-176
B3EJ95_CHLPB/124-177
B3EKT4_CHLPB/135-188
B3EM30_CHLPB/148-201
B3EPK4_CHLPB/312-365
B3EQ29_CHLPB/92-130
B3F472_9BACT/85-138
B3FN64_CLODI/93-128
B3GZ84_ACTP7/129-180
B3H0Q8_ACTP7/128-181
B3HDR2_ECOLX/111-164
B3HG45_ECOLX/122-181
B3HXJ7_ECOLX/123-181
B3I6B0_ECOLX/122-181
B3IIE7_ECOLX/122-181
B3IM85_ECOLX/111-164
B3IXD2_PSECI/116-169
B3IZ26_BACAN/119-170
B3IZW1_BACAN/100-153
B3J0Q5_BACAN/121-174
B3J149_BACAN/107-160
B3J1A2_BACAN/114-166
B3J1U7_BACAN/112-165
B3J1Z2_BACAN/104-157
B3J412_BACAN/97-150
B3J439_BACAN/121-174
B3J588_BACAN/119-171
B3J5E9_BACAN/103-156
B3J7B7_BACAN/104-155
B3J8R4_BACAN/121-174
B3JA11_BACAN/104-157
B3JAF7_BACAN/113-166
B3JC23_BACAN/110-163
B3JCG1_BACAN/101-154
B3JER9_9BACE/98-151
B3JF51_9BACE/104-157
B3JFG2_9BACE/107-159
B3JFM1_9BACE/141-194
B3JG86_9BACE/100-153
B3JGQ9_9BACE/116-168
B3JH90_9BACE/106-158
B3JHC9_9BACE/120-173
B3JHW1_9BACE/122-175
B3JJ50_9BACE/105-158
B3JJR6_9BACE/136-189
B3JN34_9BACE/120-173
B3JP12_9BACE/160-209
B3JR02_9BACE/114-167
B3KYE4_BURCJ/128-180
B3PBW1_CELJU/116-170
B3PD66_CELJU/112-165
B3PGM9_CELJU/149-202
B3PJA1_CELJU/132-185
B3PJQ3_CELJU/116-169
B3PJT4_CELJU/113-166
B3PJT7_CELJU/107-160
B3PLR0_CELJU/109-162
B3PQG6_RHIE6/146-199
B3PQZ0_RHIE6/124-177
B3PTC5_RHIE6/102-155
B3PU96_RHIE6/107-160
B3PV45_RHIE6/105-157
B3PVK7_RHIE6/112-165
B3PX84_RHIE6/104-157
B3PX86_RHIE6/85-134
B3Q032_RHIE6/120-173
B3Q0Z4_RHIE6/102-155
B3Q1M8_RHIE6/107-160
B3Q3D5_RHIE6/145-198
B3Q3K7_RHIE6/112-165
B3Q4J1_RHIE6/113-165
B3Q4J4_RHIE6/121-174
B3Q6P8_RHOPT/102-155
B3Q8F1_RHOPT/122-175
B3Q908_RHOPT/182-235
B3QAK2_RHOPT/122-174
B3QAK8_RHOPT/122-175
B3QBF7_RHOPT/130-183
B3QC14_RHOPT/106-159
B3QDF2_RHOPT/161-214
B3QG21_RHOPT/119-172
B3QG27_RHOPT/120-173
B3QGA7_RHOPT/110-163
B3QGP4_RHOPT/124-177
B3QIB5_RHOPT/112-165
B3QIC3_RHOPT/108-161
B3QMB6_CHLP8/126-179
B3QMK5_CHLP8/305-358
B3QQE5_CHLP8/139-192
B3QRQ4_CHLT3/123-176
B3QXS5_CHLT3/78-130
B3QYU6_CHLT3/350-403
B3QYW7_CHLT3/253-306
B3QZ33_CHLT3/191-244
B3R207_CUPTR/130-183
B3R3V1_CUPTR/125-178
B3R614_CUPTR/138-191
B3R7D2_CUPTR/103-156
B3RAB5_CUPTR/131-182
B3RCX9_CUPTR/125-178
B3TA07_9ZZZZ/139-192
B3WIN4_ECOLX/111-164
B3WQY3_ECOLX/122-181
B3WYK8_SHIDY/122-181
B3WZ94_SHIDY/111-164
B3XDD7_ECOLX/122-181
B3XDY2_ECOLX/111-164
B3XSN9_UREUR/78-131
B3Y8Q7_SHEVI/161-210
B3Y8R3_SHEVI/102-155
B3YGB6_SALET/122-181
B3YP69_BACCE/107-160
B3YPF2_BACCE/114-166
B3YQ04_BACCE/104-157
B3YQ81_BACCE/102-155
B3YR26_BACCE/112-165
B3YRT8_BACCE/97-150
B3YRX2_BACCE/121-174
B3YSI3_BACCE/112-165
B3YSM5_BACCE/104-157
B3YTR6_BACCE/119-170
B3YY87_BACCE/113-166
B3Z097_BACCE/103-155
B3Z0F8_BACCE/119-171
B3Z1L6_BACCE/121-174
B3Z1X4_BACCE/156-209
B3Z2H0_BACCE/103-155
B3Z2M7_BACCE/118-171
B3Z568_BACCE/119-170
B3Z723_BACCE/121-174
B3Z9C1_BACCE/121-174
B3ZAA8_BACCE/104-157
B3ZCM1_BACCE/114-167
B3ZD47_BACCE/110-163
B3ZDA6_BACCE/105-156
B3ZDU2_BACCE/97-150
B3ZF17_BACCE/107-160
B3ZFD8_BACCE/113-166
B3ZGU1_BACCE/112-165
B3ZH10_BACCE/114-166
B3ZJD1_BACCE/104-157
B3ZJI6_BACCE/112-165
B3ZK47_BACCE/114-166
B3ZKA4_BACCE/107-160
B3ZKS3_BACCE/104-157
B3ZM21_BACCE/119-171
B3ZM93_BACCE/104-156
B3ZN34_BACCE/119-170
B3ZPN8_BACCE/97-150
B3ZPR8_BACCE/121-174
B3ZQS4_BACCE/110-163
B3ZSA0_BACCE/121-174
B3ZSV8_BACCE/105-156
B3ZVC3_BACCE/113-166
B3ZWC2_BACCE/102-155
B4ACG5_SALNE/122-181
B4AFS7_BACPU/99-152
B4AHK5_BACPU/106-159
B4AI97_BACPU/108-161
B4AJR2_BACPU/118-171
B4AKA3_BACPU/102-155
B4AKE9_BACPU/109-161
B4AMX4_BACPU/127-180
B4AN47_BACPU/159-207
B4AP08_BACPU/122-175
B4BL46_9BACI/107-160
B4BLP8_9BACI/74-114
B4BRK8_9BACI/130-183
B4BRQ4_9BACI/112-165
B4BT18_9BACI/155-205
B4CTU7_9BACT/103-156
B4CU29_9BACT/136-189
B4CU84_9BACT/106-159
B4CVK2_9BACT/111-164
B4CW59_9BACT/149-202
B4CWR9_9BACT/140-193
B4CX17_9BACT/132-185
B4CXU7_9BACT/131-184
B4CYM6_9BACT/114-167
B4CZ60_9BACT/120-173
B4CZK9_9BACT/109-162
B4D056_9BACT/113-166
B4D0E9_9BACT/133-186
B4D0J5_9BACT/108-160
B4D199_9BACT/140-193
B4D1N8_9BACT/142-195
B4D257_9BACT/188-219
B4D2Q6_9BACT/148-198
B4D2X7_9BACT/135-188
B4D3T3_9BACT/99-152
B4D563_9BACT/109-161
B4D5Z1_9BACT/111-164
B4D684_9BACT/115-168
B4D7F4_9BACT/114-165
B4D7Q9_9BACT/113-166
B4D889_9BACT/112-165
B4D8V0_9BACT/131-183
B4D9N4_9BACT/115-168
B4DA42_9BACT/111-164
B4DAA2_9BACT/131-184
B4DAK5_9BACT/123-176
B4DAP9_9BACT/137-190
B4DAY8_9BACT/115-168
B4E5N8_BURCJ/123-176
B4E689_BURCJ/110-163
B4E6K8_BURCJ/102-155
B4E6L6_BURCJ/109-162
B4E728_BURCJ/118-171
B4E986_BURCJ/145-198
B4EAI0_BURCJ/130-183
B4EBH5_BURCJ/129-181
B4ECU3_BURCJ/96-149
B4EKR0_BURCJ/194-247
B4ELE7_BURCJ/108-161
B4EMQ1_BURCJ/121-174
B4EXQ8_PROMH/114-167
B4F053_PROMH/122-181
B4R9X4_PHEZH/129-182
B4RA59_PHEZH/112-165
B4RAD3_PHEZH/145-198
B4RD59_PHEZH/144-197
B4RDB1_PHEZH/111-164
B4RDC8_PHEZH/102-155
B4REQ6_PHEZH/213-266
B4REZ5_PHEZH/104-157
B4RF73_PHEZH/119-172
B4RFZ0_PHEZH/124-177
B4RH38_PHEZH/102-155
B4RH46_PHEZH/127-180
B4RHQ2_PHEZH/119-172
B4RIB9_PHEZH/158-211
B4RIE2_PHEZH/126-179
B4RIG0_PHEZH/134-184
B4RPN4_NEIG2/127-180
B4S4W8_PROA2/140-192
B4S6Q1_PROA2/137-190
B4S7Z0_PROA2/116-169
B4S8L7_PROA2/79-130
B4S8M0_PROA2/285-320
B4S918_PROA2/305-358
B4SCT3_PELPB/116-169
B4SD96_PELPB/137-190
B4SFK8_PELPB/310-363
B4SG72_PELPB/285-322
B4SI51_STRM5/106-159
B4SIB4_STRM5/117-170
B4SIS4_STRM5/146-199
B4SJE6_STRM5/37-90
B4SJE9_STRM5/105-158
B4SJG7_STRM5/139-192
B4SKC9_STRM5/114-167
B4SKR0_STRM5/133-186
B4SL11_STRM5/105-157
B4SL42_STRM5/111-160
B4SLV1_STRM5/112-165
B4SMM8_STRM5/110-163
B4SNL0_STRM5/153-203
B4SP04_STRM5/129-182
B4SP27_STRM5/106-159
B4SPT6_STRM5/108-161
B4SRC4_STRM5/109-161
B4SRH7_STRM5/131-184
B4SRL6_STRM5/133-186
B4T1M0_SALNS/122-181
B4T7K2_SALHS/12-64
B4TE21_SALHS/122-181
B4TL92_SALET/12-64
B4TS21_SALSV/122-181
B4U2G3_STREM/114-167
B4U3U4_STREM/88-141
B4UBS7_ANASK/137-190
B4UCG4_ANASK/118-171
B4UCK9_ANASK/104-161
B4UD08_ANASK/130-183
B4UE45_ANASK/162-215
B4UE78_ANASK/99-152
B4UED1_ANASK/127-180
B4UFJ7_ANASK/160-213
B4UFQ9_ANASK/111-164
B4UJM7_ANASK/130-183
B4UK08_ANASK/123-176
B4UKZ6_ANASK/111-164
B4UM18_ANASK/144-197
B4UM23_ANASK/116-169
B4UM75_ANASK/123-176
B4UME4_ANASK/156-208
B4UXX7_9ACTO/118-171
B4V081_9ACTO/105-158
B4V082_9ACTO/118-171
B4V0T3_9ACTO/138-191
B4V167_9ACTO/132-191
B4V1I4_9ACTO/115-168
B4V339_9ACTO/111-163
B4V352_9ACTO/209-262
B4V4N4_9ACTO/92-148
B4V6F5_9ACTO/127-180
B4V6K5_9ACTO/224-276
B4V741_9ACTO/117-170
B4V7P7_9ACTO/110-163
B4V945_9ACTO/132-185
B4V9J8_9ACTO/128-181
B4VAL9_9ACTO/123-176
B4VAP2_9ACTO/133-186
B4VAR1_9ACTO/124-176
B4VBQ6_9ACTO/128-181
B4VBV2_9ACTO/105-158
B4VCG4_9ACTO/117-167
B4VEA6_9ACTO/103-156
B4VHL4_9CYAN/137-190
B4VLP9_9CYAN/193-246
B4W7H9_9CAUL/107-159
B4W7I6_9CAUL/96-149
B4W929_9CAUL/121-173
B4W9R0_9CAUL/105-157
B4WB57_9CAUL/104-156
B4WBG5_9CAUL/104-157
B4WBQ5_9CAUL/118-171
B4WBV6_9CAUL/124-177
B4WC08_9CAUL/82-131
B4WCX6_9CAUL/122-175
B4WD82_9CAUL/108-161
B4WDG7_9CAUL/103-156
B4WDS1_9CAUL/57-110
B4WDW4_9CAUL/114-167
B4WE62_9CAUL/115-168
B4WEF1_9CAUL/101-154
B4WEQ0_9CAUL/171-224
B4WGK8_9SYNE/179-232
B4WJK4_9SYNE/159-212
B4WLA9_9SYNE/153-187
B4WSJ7_9SYNE/196-249
B4WU56_9SYNE/104-157
B4WUD2_9SYNE/305-358
B4WXE7_9GAMM/99-152
B4WXU1_9GAMM/136-189
B4X3I5_9GAMM/111-164
B4X3R0_9GAMM/125-178
B4X3V0_9GAMM/122-175
B4X8D0_PSEFL/110-163
B4YIE1_9BACT/34-86
B5ATS6_KLEPN/122-181
B5BAS4_SALPK/122-181
B5BDN9_SALPK/65-94
B5BXR2_SALET/122-181
B5CH36_SALET/122-181
B5CL06_9FIRM/149-197
B5CNI3_9FIRM/129-167
B5CPQ2_9FIRM/80-133
B5CQ12_9FIRM/249-302
B5CTW9_9BACE/106-159
B5CUE0_9BACE/120-173
B5CUN4_9BACE/124-177
B5CUU8_9BACE/107-159
B5CUY7_9BACE/104-157
B5CV75_9BACE/142-195
B5CVA3_9BACE/115-168
B5CW59_9BACE/105-158
B5CYT2_9BACE/108-161
B5CZ74_9BACE/107-158
B5CZQ3_9BACE/113-164
B5D291_9BACE/116-169
B5D302_9BACE/122-175
B5D4A0_9BACE/120-172
B5E906_GEOBB/124-176
B5E9H1_GEOBB/110-161
B5EQB2_ACIF5/142-195
B5EUS1_VIBFM/143-196
B5EUX7_VIBFM/97-150
B5F1G7_SALA4/122-181
B5FAH6_VIBFM/129-181
B5FD29_VIBFM/92-148
B5FRD1_SALDC/122-181
B5G8U6_9ACTO/124-177
B5G9W5_9ACTO/124-176
B5GC34_9ACTO/140-181
B5GD13_9ACTO/142-195
B5GDK7_9ACTO/115-168
B5GEI2_9ACTO/99-151
B5GHR3_9ACTO/128-181
B5GJ94_9ACTO/132-185
B5GJM1_9ACTO/120-173
B5GJU0_9ACTO/121-174
B5GKD5_9ACTO/195-248
B5GM26_STRCL/134-187
B5GMK1_STRCL/115-168
B5GMY9_STRCL/144-197
B5GN61_STRCL/139-192
B5GNE2_STRCL/123-175
B5GPQ1_STRCL/99-152
B5GQ32_STRCL/133-192
B5GQB3_STRCL/136-188
B5GQI4_STRCL/113-163
B5GSY7_STRCL/127-180
B5GSZ9_STRCL/136-189
B5GU85_STRCL/117-170
B5GV44_STRCL/102-155
B5GWK6_STRCL/85-138
B5GWV1_STRCL/135-188
B5GX96_STRCL/128-181
B5GY45_STRCL/148-201
B5GYU1_STRCL/109-162
B5GZ85_STRCL/141-194
B5H225_STRCL/133-184
B5H2H8_STRCL/199-252
B5H2R4_STRCL/117-170
B5H3B2_STRCL/128-181
B5H3U5_STRCL/243-295
B5H3Z7_STRCL/102-155
B5H516_STRPR/160-213
B5H528_STRPR/133-186
B5H550_STRPR/125-176
B5H596_STRPR/139-192
B5H5T3_STRPR/106-159
B5H622_STRPR/134-187
B5H7F5_STRPR/108-161
B5H7N6_STRPR/105-158
B5H855_STRPR/109-162
B5H9H5_STRPR/133-186
B5HA10_STRPR/133-186
B5HA43_STRPR/130-183
B5HAM5_STRPR/165-218
B5HB65_STRPR/201-254
B5HBX9_STRPR/114-167
B5HC15_STRPR/114-167
B5HC82_STRPR/110-163
B5HCE3_STRPR/102-155
B5HCY1_STRPR/105-158
B5HHA2_STRPR/139-192
B5HI65_STRPR/102-155
B5HII2_STRPR/120-170
B5HJF4_STRPR/112-165
B5HJM2_STRPR/110-163
B5HJR1_STRPR/121-173
B5HJS7_STRPR/113-166
B5HJW0_STRPR/121-173
B5HKR1_STRPR/96-149
B5HKZ1_9ACTO/123-176
B5HL32_9ACTO/136-189
B5HL96_9ACTO/122-174
B5HLF9_9ACTO/133-186
B5HLL5_9ACTO/106-158
B5HLY4_9ACTO/122-175
B5HMT7_9ACTO/289-342
B5HMZ7_9ACTO/107-160
B5HN42_9ACTO/145-198
B5HPV4_9ACTO/118-171
B5HR05_9ACTO/131-183
B5HR59_9ACTO/107-160
B5HRG6_9ACTO/122-174
B5HS65_9ACTO/171-217
B5HT54_9ACTO/156-208
B5HTJ7_9ACTO/130-183
B5HUC4_9ACTO/122-175
B5HUW7_9ACTO/101-154
B5HV18_9ACTO/162-215
B5HV29_9ACTO/134-187
B5HV69_9ACTO/124-176
B5HV81_9ACTO/132-185
B5HVI5_9ACTO/137-189
B5HVP6_9ACTO/127-180
B5HVS0_9ACTO/108-160
B5HW22_9ACTO/106-159
B5HXV7_9ACTO/133-186
B5HYH7_9ACTO/102-155
B5HYV8_9ACTO/197-250
B5HYZ4_9ACTO/135-187
B5HZH4_9ACTO/110-163
B5I0T4_9ACTO/108-161
B5I266_9ACTO/100-153
B5I304_9ACTO/119-172
B5I401_9ACTO/106-159
B5I485_9ACTO/112-165
B5I671_9ACTO/136-189
B5I6Z5_9ACTO/195-248
B5I781_9ACTO/129-182
B5I7B8_9ACTO/121-174
B5IJW2_9CHRO/187-236
B5IN21_9CHRO/142-194
B5IWW1_9RHOB/86-139
B5J208_9RHOB/118-170
B5JA79_9RHOB/36-89
B5JAB7_9RHOB/139-192
B5JEN8_9BACT/106-158
B5JF52_9BACT/101-154
B5JFS0_9BACT/135-188
B5JFY7_9BACT/129-182
B5JGL7_9BACT/171-224
B5JGR4_9BACT/138-191
B5JHR5_9BACT/120-173
B5JHT1_9BACT/90-143
B5JI29_9BACT/136-189
B5JJ68_9BACT/136-189
B5JK88_9BACT/125-175
B5JK98_9BACT/115-168
B5JKL0_9BACT/98-150
B5JKQ2_9BACT/80-133
B5JLY3_9BACT/119-172
B5JMK0_9BACT/125-178
B5JNK4_9BACT/109-162
B5JNR1_9BACT/111-172
B5JP30_9BACT/132-185
B5JP65_9BACT/99-149
B5JPG3_9BACT/113-166
B5JPH9_9BACT/97-150
B5JPW5_9BACT/147-200
B5JQS7_9BACT/147-200
B5JX08_9GAMM/129-182
B5K808_9RHOB/112-165
B5KAN4_9RHOB/98-151
B5KB91_9RHOB/117-168
B5M6H4_BACCE/112-165
B5M6H6_BACTU/112-165
B5M6H8_BACAN/112-165
B5MT30_SALET/122-181
B5N6L0_SALET/122-181
B5NFG5_SALET/122-181
B5NR81_SALET/122-181
B5P9L6_SALET/122-181
B5PNA9_SALET/122-181
B5PT70_SALHA/122-181
B5Q986_SALVI/122-181
B5QTV4_SALEP/122-181
B5RD55_SALG2/122-181
B5RJY5_KLEP3/103-156
B5RWL8_RALSO/122-175
B5RWT3_RALSO/102-155
B5RYT3_RALSO/122-175
B5S2B1_RALSO/124-177
B5S4X7_RALSO/110-163
B5S737_RALSO/115-167
B5S7B3_RALSO/128-181
B5S7K4_RALSO/75-109
B5SA08_RALSO/115-167
B5SDT5_RALSO/128-181
B5SE82_RALSO/74-103
B5SEF6_RALSO/110-163
B5SII4_RALSO/124-177
B5SJ02_RALSO/122-175
B5SJH2_RALSO/102-155
B5SMF4_RALSO/130-183
B5UHK8_BACCE/104-156
B5UJ76_BACCE/113-166
B5UK78_BACCE/114-166
B5UKC4_BACCE/119-171
B5UKX0_BACCE/119-170
B5UNL9_BACCE/104-157
B5UR87_BACCE/49-102
B5URC2_BACCE/121-174
B5UTC8_BACCE/112-165
B5UTR8_BACCE/104-157
B5UUR9_BACCE/107-160
B5UV59_BACCE/121-174
B5UVY8_BACCE/158-205
B5UZL6_BACCE/112-165
B5UZQ4_BACCE/104-157
B5V016_BACCE/100-153
B5V0S7_BACCE/107-160
B5V333_BACCE/118-171
B5V3C2_BACCE/121-174
B5V3E6_BACCE/97-150
B5V3Y2_BACCE/121-174
B5V4S7_BACCE/119-170
B5V631_BACCE/110-163
B5V7S7_BACCE/118-171
B5V7Z0_BACCE/104-156
B5V9P4_BACCE/102-155
B5VCE6_BACCE/104-157
B5VYK7_SPIMA/200-253
B5W062_SPIMA/196-249
B5W7T7_SPIMA/121-172
B5W7U0_SPIMA/149-202
B5WAE1_9BURK/129-182
B5WCL1_9BURK/123-183
B5WDJ5_9BURK/121-174
B5WEF1_9BURK/140-193
B5WFT2_9BURK/104-157
B5WH00_9BURK/130-183
B5WHP8_9BURK/111-162
B5WK98_9BURK/173-226
B5WKJ4_9BURK/123-176
B5WN44_9BURK/132-184
B5WQ63_9BURK/121-174
B5WQT0_9BURK/133-185
B5WR18_9BURK/104-155
B5WUV9_9BURK/102-155
B5WV43_9BURK/106-159
B5XNG4_KLEP3/122-181
B5Y6J6_COPPD/112-165
B5Y6S2_COPPD/89-142
B5Y773_COPPD/104-157
B5YB39_DICT6/101-147
B5YB58_DICT6/96-141
B5YDF0_DICT6/157-210
B5Z147_ECO5E/122-181
B5ZKA0_GLUDA/103-156
B5ZN34_RHILW/120-173
B5ZQX9_RHILW/183-236
B5ZR67_RHILW/138-191
B5ZTF3_RHILW/124-177
B5ZVJ3_RHILW/107-160
B5ZVT5_RHILW/102-155
B5ZY89_RHILW/105-157
B5ZYY4_RHILW/112-165
B5ZZP3_RHILW/104-157
B6A0B0_RHILW/112-165
B6A0B9_RHILW/121-174
B6A0I1_RHILW/145-198
B6A1F3_RHILW/113-165
B6A2T8_RHILW/112-165
B6A3J4_RHILW/107-160
B6A448_RHILW/102-155
B6AQH2_9BACT/119-172
B6AT37_9RHOB/125-178
B6AV18_9RHOB/121-174
B6B2L3_9RHOB/121-173
B6B5E8_9RHOB/103-156
B6B5E9_9RHOB/88-143
B6B9Z1_9RHOB/1-46
B6BCI6_9RHOB/105-158
B6BUK2_9PROT/157-214
B6C077_9GAMM/129-182
B6C1Z5_9GAMM/86-139
B6CXG1_9VIRU/17-70
B6EKN5_ALISL/129-181
B6F281_9STRE/95-148
B6FJF6_9CLOT/1-43
B6FK38_9CLOT/6-47
B6FKM4_9CLOT/78-131
B6FKP9_9CLOT/80-133
B6FKV1_9CLOT/98-151
B6FLN5_9CLOT/76-129
B6FM14_9CLOT/127-183
B6FMG8_9CLOT/54-105
B6FNQ1_9CLOT/99-152
B6FNQ3_9CLOT/74-127
B6FPV8_9CLOT/136-173
B6FPX9_9CLOT/88-140
B6FQJ8_9CLOT/110-163
B6FQN8_9CLOT/80-133
B6FQP3_9CLOT/80-133
B6FQR9_9CLOT/131-184
B6FQS2_9CLOT/80-133
B6FRK2_9CLOT/115-167
B6FRU3_9CLOT/78-131
B6FU67_9CLOT/78-131
B6FUG2_9CLOT/86-137
B6FUH9_9CLOT/112-164
B6FUN3_9CLOT/109-162
B6FVF0_9CLOT/80-132
B6FW72_9CLOT/124-176
B6FXK5_9CLOT/134-186
B6FZS2_9CLOT/106-159
B6G0A6_9CLOT/155-207
B6GD29_9ACTN/158-211
B6I5E7_ECOSE/122-181
B6IC92_ECOSE/12-64
B6INE3_RHOCS/136-189
B6INQ4_RHOCS/104-157
B6INX5_RHOCS/80-133
B6IPT2_RHOCS/118-170
B6IQH4_RHOCS/101-153
B6IS56_RHOCS/98-151
B6ISF6_RHOCS/154-207
B6ITM9_RHOCS/136-189
B6IVM4_RHOCS/132-185
B6IWZ3_RHOCS/81-134
B6IXY1_RHOCS/109-162
B6IY15_RHOCS/108-161
B6IY72_RHOCS/138-191
B6IYT7_RHOCS/94-146
B6JAN5_OLICO/141-194
B6JB05_OLICO/105-157
B6JFJ3_OLICO/94-147
B6JG52_OLICO/123-174
B6JIH0_OLICO/121-174
B6JJB4_OLICO/67-111
B6JJB6_OLICO/102-155
B6JKC4_OLICO/132-185
B6QYF2_9RHOB/68-121
B6QYI3_9RHOB/109-161
B6R041_9RHOB/128-181
B6R5P8_9RHOB/18-54
B6VS28_9BACE/122-175
B6VSB7_9BACE/124-177
B6VSZ7_9BACE/122-175
B6VT74_9BACE/119-162
B6VT79_9BACE/115-161
B6VTC8_9BACE/119-172
B6VTL5_9BACE/125-178
B6VTS5_9BACE/117-169
B6VTZ6_9BACE/123-176
B6VV30_9BACE/145-198
B6VV53_9BACE/111-164
B6VVG2_9BACE/115-168
B6VW55_9BACE/115-165
B6VW59_9BACE/103-156
B6VW72_9BACE/121-174
B6VWQ1_9BACE/118-171
B6VWR1_9BACE/103-156
B6VY68_9BACE/104-157
B6VYS5_9BACE/107-159
B6VZD3_9BACE/107-159
B6W0J6_9BACE/119-172
B6W0L5_9BACE/127-180
B6W0Q2_9BACE/116-169
B6W106_9BACE/123-176
B6W177_9BACE/119-172
B6W1B5_9BACE/125-178
B6W1B9_9BACE/171-224
B6W1E5_9BACE/119-172
B6W1F2_9BACE/124-177
B6W1J3_9BACE/126-179
B6W1Z6_9BACE/118-171
B6W2N9_9BACE/122-175
B6W3T1_9BACE/121-173
B6W4H4_9BACE/127-179
B6W5F2_9BACE/126-176
B6W5I3_9BACE/105-157
B6W6D3_9FIRM/134-187
B6W8R0_9FIRM/110-163
B6W9V2_9FIRM/40-72
B6WBK9_9FIRM/113-164
B6X9X9_9ENTR/114-167
B6XEF6_9ENTR/132-185
B6XTA7_9BIFI/142-194
B6YW52_THEON/1-46
B6YYD8_9RHOB/99-152
B6YYE6_9RHOB/92-145
B6YYT2_9RHOB/98-151
B6ZWP4_ECO57/122-181
B7AB92_THEAQ/128-181
B7ACP6_9BACE/121-174
B7AD57_9BACE/116-169
B7AE14_9BACE/127-180
B7AG23_9BACE/123-176
B7AGT0_9BACE/117-170
B7AH56_9BACE/118-170
B7AHZ5_9BACE/128-179
B7AI43_9BACE/102-154
B7AII6_9BACE/119-172
B7AIK1_9BACE/136-189
B7AJ35_9BACE/107-159
B7AKP7_9BACE/111-164
B7ALC0_9BACE/104-157
B7ALG0_9BACE/107-159
B7AN39_9BACE/124-175
B7ARI6_9BACE/89-142
B7ARV1_9BACE/81-133
B7ASE9_9BACE/161-214
B7ASM5_9BACE/121-172
B7AU05_9BACE/117-170
B7AV09_9BACE/130-182
B7AVT7_9BACE/115-168
B7B501_9PORP/115-168
B7B560_9PORP/122-175
B7B595_9PORP/119-171
B7B5G7_9PORP/117-170
B7B5L6_9PORP/119-172
B7B601_9PORP/115-173
B7B607_9PORP/119-172
B7B615_9PORP/128-181
B7B624_9PORP/117-170
B7B636_9PORP/113-166
B7B6G2_9PORP/105-158
B7B6L4_9PORP/230-283
B7B6M3_9PORP/116-169
B7B6U2_9PORP/125-178
B7B6W2_9PORP/110-163
B7B7Q2_9PORP/123-167
B7B7R0_9PORP/91-143
B7B7X3_9PORP/120-167
B7B7X5_9PORP/124-174
B7B7Y3_9PORP/130-173
B7B832_9PORP/126-179
B7B9G0_9PORP/37-90
B7BA85_9PORP/119-171
B7BAA5_9PORP/121-174
B7BBV3_9PORP/117-170
B7BC06_9PORP/116-169
B7BCI8_9PORP/104-156
B7BCR6_9PORP/107-159
B7BD97_9PORP/114-167
B7BDC6_9PORP/126-179
B7BE30_9PORP/26-79
B7BE39_9PORP/122-175
B7BFR2_9PORP/130-183
B7BFV0_9PORP/1-25
B7BG64_9PORP/117-170
B7BGG2_9PORP/99-152
B7BGH3_9PORP/117-170
B7BGQ7_9PORP/115-168
B7BGR8_9PORP/105-158
B7BH67_9PORP/123-176
B7C9F5_9FIRM/144-197
B7CBI9_9FIRM/139-192
B7CBY5_9FIRM/120-177
B7CEX7_BURPS/110-163
B7CEY3_BURPS/98-151
B7CH13_BURPS/112-165
B7CHH9_BURPS/122-175
B7CHN6_BURPS/111-164
B7CMI2_BURPS/130-183
B7CNF5_BURPS/140-193
B7CPB6_BURPS/120-173
B7CPN6_BURPS/150-203
B7CR40_BURPS/121-174
B7CTC2_BURPS/132-185
B7CTL0_BURPS/168-220
B7CVU8_BURPS/101-154
B7DM05_9BACL/114-167
B7DR57_9BACL/118-170
B7DRC3_9BACL/113-166
B7DRF4_9BACL/117-170
B7DS10_9BACL/165-213
B7DSN0_9BACL/109-154
B7DSV0_9BACL/123-176
B7DV95_9BACL/117-168
B7DVE9_9BACL/182-232
B7DVF5_9BACL/153-196
B7DVF8_9BACL/182-232
B7GG00_ANOFW/95-148
B7GIM3_ANOFW/100-153
B7GIY5_ANOFW/127-180
B7GJ50_ANOFW/163-212
B7GL94_ANOFW/96-147
B7GQB4_BIFLS/120-172
B7GRQ7_BIFLS/125-177
B7GYA4_ACIB3/135-188
B7H5I7_BACC4/104-157
B7H719_BACC4/104-157
B7H7U6_BACC4/112-165
B7HA08_BACC4/107-160
B7HAW4_BACC4/119-170
B7HBT1_BACC4/113-166
B7HF44_BACC4/120-171
B7HFW1_BACC4/114-166
B7HG09_BACC4/119-171
B7HGM5_BACC4/105-155
B7HI27_BACC4/118-171
B7HIB0_BACC4/121-174
B7HIE3_BACC4/49-102
B7HJ32_BACC4/158-205
B7HJY4_BACC4/121-174
B7HLR7_BACC7/118-171
B7HM10_BACC7/121-174
B7HMH1_BACC7/97-150
B7HP94_BACC7/121-174
B7HQB3_BACC7/100-153
B7HQS8_BACC7/158-205
B7HR01_BACC7/105-156
B7HRC6_BACC7/104-157
B7HRR0_BACC7/102-155
B7HS53_BACC7/112-165
B7HSJ7_BACC7/104-157
B7HTM2_BACC7/107-160
B7HVF2_BACC7/113-166
B7HYC3_BACC7/110-163
B7HYV0_BACC7/118-171
B7HZN8_BACC7/104-156
B7I037_BACC7/119-170
B7I5B9_ACIB5/135-188
B7I878_ACIB5/107-162
B7IF95_THEAB/143-190
B7IH95_THEAB/142-195
B7IJL2_BACC2/107-160
B7IK65_BACC2/114-166
B7IKB4_BACC2/119-171
B7IL60_BACC2/103-155
B7IR16_BACC2/110-163
B7IR59_BACC2/121-174
B7IR93_BACC2/97-150
B7IRN7_BACC2/117-170
B7IT03_BACC2/158-205
B7IUB1_BACC2/121-174
B7IWD2_BACC2/47-100
B7IXA6_BACC2/112-165
B7IXR4_BACC2/113-166
B7J9J5_ACIF2/142-195
B7JCW3_BACC0/119-171
B7JDR7_BACC0/103-155
B7JET5_BACC0/116-169
B7JF90_BACC0/100-153
B7JHE8_BACC0/119-170
B7JHI4_BACC0/110-163
B7JIS2_BACC0/121-174
B7JIV7_BACC0/97-150
B7JKA1_BACC0/158-205
B7JL75_BACC0/104-155
B7JLH5_BACC0/121-174
B7JNS4_BACC0/104-157
B7JPA9_BACC0/80-108
B7JPL0_BACC0/112-165
B7JQD1_BACC0/113-166
B7JQW7_BACC0/114-166
B7JRQ7_BACC0/107-160
B7JRZ4_BACC0/102-155
B7JS36_BACC0/104-157
B7JSW8_BACC0/121-174
B7JVB8_CYAP8/196-249
B7JWK2_CYAP8/125-178
B7JXJ8_CYAP8/193-246
B7K3B3_CYAP8/155-208
B7K8W2_CYAP7/154-207
B7KDZ7_CYAP7/137-190
B7KEG6_CYAP7/196-249
B7KF27_CYAP7/195-248
B7KH09_CYAP7/155-208
B7KNI7_METC4/122-175
B7KNL4_METC4/160-213
B7KPQ4_METC4/166-219
B7KQZ7_METC4/171-224
B7KSM3_METC4/168-220
B7KTI6_METC4/100-153
B7KUJ1_METC4/100-153
B7KWN8_METC4/167-220
B7KXY7_METC4/111-163
B7KZS3_METC4/119-172
B7L1B0_METC4/123-176
B7L1M4_METC4/101-154
B7L2U0_METC4/119-172
B7L3P0_METC4/98-151
B7LDG6_ECO55/122-181
B7LDV2_ECO55/111-164
B7LUZ1_ESCF3/122-181
B7M8I7_ECO8A/122-181
B7MIQ8_ECO45/122-181
B7MLT4_ECO45/111-164
B7MT35_ECO81/111-164
B7MYK5_ECO81/122-181
B7N6G1_ECOLU/122-181
B7NGR1_ECOLU/111-164
B7NRM6_ECO7I/122-181
B7NUL2_ECO7I/111-164
B7QP51_9RHOB/9-52
B7QPB7_9RHOB/100-152
B7QQD6_9RHOB/122-175
B7QWV3_9RHOB/138-191
B7QX77_9RHOB/111-164
B7QXR4_9RHOB/126-179
B7QYR5_9RHOB/105-158
B7R6J3_9THEO/120-172
B7R8P4_9THEO/108-161
B7RA89_9THEO/99-152
B7RH17_9RHOB/365-418
B7RI57_9RHOB/122-174
B7RJL9_9RHOB/101-154
B7RSA6_9RHOB/136-189
B7RX54_9GAMM/119-172
B7RXS7_9GAMM/68-121
B7RY90_9GAMM/103-156
B7S233_9GAMM/115-168
B7TWK0_9ACTO/331-383
B7UF77_YERPS/7-59
B7UH13_ECO27/122-181
B7UTW8_STRPN/78-131
B7UVL2_PSEA8/182-235
B7UVM4_PSEA8/107-160
B7UVZ8_PSEA8/125-178
B7UW20_PSEA8/113-165
B7UYY0_PSEA8/130-182
B7UZ53_PSEA8/108-161
B7V112_PSEA8/110-163
B7V1V9_PSEA8/118-171
B7V266_PSEA8/111-164
B7V457_PSEA8/110-163
B7V7H0_PSEA8/137-190
B7V7K3_PSEA8/131-184
B7V887_PSEA8/112-165
B7V8N8_PSEA8/115-168
B7V8T4_PSEA8/96-149
B7VA53_PSEA8/109-162
B7VAW2_PSEA8/110-163
B7VBK9_PSEA8/110-163
B7VK85_VIBSL/142-195
B7VL45_VIBSL/122-175
B7VT03_VIBSL/101-154
B7VTJ3_VIBSL/152-205
B7WRT2_COMTE/104-157
B7WS31_COMTE/140-193
B7WWP1_COMTE/97-150
B7WWS1_COMTE/134-187
B7WWW5_COMTE/131-184
B7WXN2_COMTE/110-163
B7X005_COMTE/110-163
B7X0V9_COMTE/125-178
B7X196_COMTE/101-154
B7X232_COMTE/64-117
B7X2D5_COMTE/118-171
B7X3L0_COMTE/134-187
B7X446_COMTE/115-168
B8CH01_SHEPW/91-143
B8CPZ5_SHEPW/119-172
B8CQF6_SHEPW/136-188
B8CQK1_SHEPW/130-182
B8CQS1_SHEPW/119-172
B8CS45_SHEPW/95-148
B8CVN7_SHEPW/98-149
B8CYM9_HALOH/143-193
B8D0A7_HALOH/158-206
B8D1S9_HALOH/129-182
B8DCQ1_LISMH/121-174
B8DF11_LISMH/146-196
B8DHR9_LISMH/79-132
B8DNS0_DESVM/122-175
B8DSQ9_BIFA0/151-203
B8DYM6_DICTD/96-141
B8E041_DICTD/157-210
B8E821_SHEB2/122-173
B8EBQ8_SHEB2/130-182
B8ECR8_SHEB2/108-161
B8EE90_SHEB2/119-172
B8EFE3_SHEB2/134-187
B8EK26_METSB/89-142
B8ELR3_METSB/112-165
B8EP25_METSB/96-149
B8EP46_METSB/125-176
B8EQK9_METSB/107-160
B8EQL6_METSB/112-165
B8EQU3_METSB/119-172
B8EQV4_METSB/122-182
B8ESD4_METSB/106-159
B8F4D9_HAEPS/90-142
B8F4W4_HAEPS/128-181
B8FD70_DESAA/119-172
B8FG58_DESAA/159-212
B8FLM6_DESAA/96-148
B8FN52_DESAA/119-171
B8FNE9_DESAA/166-215
B8FQ25_DESHD/112-165
B8FQS8_DESHD/112-165
B8FS11_DESHD/126-178
B8FSS0_DESHD/123-175
B8FSU1_DESHD/102-155
B8FU49_DESHD/80-133
B8FU81_DESHD/104-156
B8FUY4_DESHD/98-151
B8FW31_DESHD/154-198
B8FW34_DESHD/115-168
B8FW76_DESHD/111-162
B8FXB0_DESHD/101-152
B8FXE3_DESHD/104-156
B8FXJ0_DESHD/99-152
B8FY87_DESHD/124-177
B8FY88_DESHD/123-176
B8FZ92_DESHD/134-187
B8FZC5_DESHD/5-52
B8FZS7_DESHD/102-155
B8FZS8_DESHD/106-159
B8FZU8_DESHD/105-155
B8G1D4_DESHD/100-153
B8G1U6_DESHD/166-208
B8G2J8_DESHD/122-174
B8G5V6_CHLAD/132-185
B8G720_CHLAD/118-169
B8G7G8_CHLAD/129-182
B8G9Y5_CHLAD/132-185
B8GB80_CHLAD/122-175
B8GC29_CHLAD/138-191
B8GD43_CHLAD/126-179
B8GDC1_CHLAD/118-171
B8GDC2_CHLAD/118-171
B8GDC3_CHLAD/118-171
B8GDC4_CHLAD/118-171
B8GDC5_CHLAD/66-119
B8GDC6_CHLAD/118-171
B8GDC8_CHLAD/118-171
B8GL42_THISH/110-162
B8GLQ6_THISH/108-160
B8GMC2_THISH/153-206
B8GPK2_THISH/129-182
B8GS90_THISH/107-160
B8GUA9_THISH/127-180
B8GVL3_CAUCN/110-163
B8GZ44_CAUCN/105-158
B8H0G2_CAUCN/123-176
B8H127_CAUCN/146-199
B8H1K3_CAUCN/121-174
B8H2C4_CAUCN/104-157
B8H2U3_CAUCN/118-171
B8H3N3_CAUCN/100-152
B8H4L6_CAUCN/100-153
B8H4R0_CAUCN/103-155
B8H503_CAUCN/235-288
B8H5K9_CAUCN/114-167
B8H6V9_ARTCA/220-272
B8H9Y9_ARTCA/129-182
B8HB35_ARTCA/195-248
B8HBN8_ARTCA/142-195
B8HBU2_ARTCA/124-177
B8HG32_ARTCA/128-181
B8HNZ8_CYAP4/128-181
B8HQM0_CYAP4/158-211
B8HR67_CYAP4/197-250
B8HUR3_CYAP4/200-253
B8HZ29_CYAP4/145-197
B8HZK9_CYAP4/334-371
B8I133_CLOCE/101-141
B8I152_CLOCE/163-205
B8I3Y9_CLOCE/127-180
B8I482_CLOCE/93-146
B8I535_CLOCE/118-171
B8I5U3_CLOCE/124-177
B8I6X0_CLOCE/108-158
B8I824_CLOCE/118-171
B8I8R0_CLOCE/116-169
B8IBL6_METNO/82-125
B8IBU8_METNO/102-155
B8IFA6_METNO/122-174
B8IFC0_METNO/136-189
B8IFH0_METNO/100-152
B8IFY5_METNO/162-215
B8IG17_METNO/50-102
B8IJK3_METNO/168-221
B8IJY6_METNO/165-218
B8IKL5_METNO/164-217
B8IM18_METNO/112-165
B8IML2_METNO/125-176
B8IN52_METNO/162-215
B8IPA5_METNO/103-156
B8IPP6_METNO/180-233
B8IQ47_METNO/144-197
B8IQB1_METNO/100-153
B8ISV7_METNO/186-238
B8J570_ANAD2/123-176
B8J5U2_ANAD2/111-164
B8J688_ANAD2/118-171
B8J6H3_ANAD2/107-159
B8J7L9_ANAD2/162-215
B8J8M8_ANAD2/160-213
B8J8Q1_ANAD2/111-164
B8J913_ANAD2/123-176
B8JA37_ANAD2/102-155
B8JA86_ANAD2/130-183
B8JB40_ANAD2/137-190
B8JC21_ANAD2/105-161
B8JCM3_ANAD2/130-183
B8JDQ0_ANAD2/99-152
B8JDV3_ANAD2/127-180
B8JHE0_ANAD2/144-197
B8JHE6_ANAD2/116-169
B8JHM3_ANAD2/109-162
B8K1D8_9CAUD/65-94
B8K7J8_VIBPA/99-152
B8K9H5_VIBPA/129-182
B8KFD0_9GAMM/112-165
B8KFU8_9GAMM/146-199
B8KKK9_9GAMM/119-172
B8KN82_9GAMM/115-165
B8KRG0_9GAMM/129-181
B8KUR0_9GAMM/148-201
B8KWN4_9GAMM/138-191
B8KWT5_9GAMM/115-166
B8KXB6_9GAMM/103-156
B8KZ59_9GAMM/106-159
B8KZ78_9GAMM/129-182
B8L0H6_9GAMM/133-186
B8L1C3_9GAMM/117-170
B8L280_9GAMM/109-161
B8L288_9GAMM/67-120
B8L589_9GAMM/110-163
B8L5K7_9GAMM/110-163
B8L5T4_9GAMM/125-174
B8L5W3_9GAMM/105-157
B8L606_9GAMM/114-167
B8L6A9_9GAMM/106-159
B8L6K0_9GAMM/137-190
B8L6N7_9GAMM/131-184
B8L7D1_9GAMM/150-203
B8L953_9GAMM/119-172
B8L9I3_9GAMM/108-161
B8LAV4_9GAMM/110-163
B8LAV8_9GAMM/50-103
B8LB41_9GAMM/146-199
B8PZX9_9BACT/134-187
B8X8Z3_ERWCT/69-109
B8ZKJ3_STRPJ/78-131
B8ZQZ2_MYCLB/189-240
B8ZRM6_MYCLB/120-173
B9B530_9BURK/198-251
B9B6H5_9BURK/105-158
B9B7A9_9BURK/106-159
B9B8L2_9BURK/138-191
B9BB22_9BURK/96-149
B9BBV4_9BURK/130-183
B9BD65_9BURK/105-158
B9BD73_9BURK/102-155
B9BEF7_9BURK/110-163
B9BER3_9BURK/129-181
B9BKD2_9BURK/121-174
B9BMF4_9BURK/138-191
B9BN83_9BURK/110-163
B9BPQ4_9BURK/105-158
B9BQ37_9BURK/198-251
B9BT04_9BURK/96-149
B9BWF6_9BURK/102-155
B9BWG4_9BURK/105-158
B9BYC4_9BURK/129-181
B9BZN2_9BURK/130-183
B9C4D7_9BURK/121-174
B9C6E0_9BURK/138-191
B9C723_9BURK/129-181
B9C9Z6_9BURK/105-158
B9CBJ1_9BURK/198-251
B9CFL6_9BURK/96-149
B9CGE2_9BURK/130-183
B9CHP4_9BURK/105-158
B9CHQ2_9BURK/102-155
B9CIF8_9BURK/110-163
B9CM06_9ACTN/174-227
B9CWF5_9PAST/121-174
B9CX29_9PAST/128-181
B9DKW7_STACT/135-186
B9DT54_STRU0/111-164
B9DXY1_CLOK1/100-153
B9DY92_CLOK1/159-206
B9DYS7_CLOK1/95-148
B9E0D0_CLOK1/108-161
B9E223_CLOK1/114-167
B9E287_CLOK1/119-171
B9E2G5_CLOK1/98-151
B9E3B0_CLOK1/112-164
B9E3K0_CLOK1/109-162
B9EBL4_MACCJ/122-175
B9IRZ5_BACCQ/110-163
B9IT55_BACCQ/97-150
B9ITC5_BACCQ/104-156
B9IUA2_BACCQ/111-162
B9IWB6_BACCQ/118-171
B9IWK6_BACCQ/121-174
B9IX16_BACCQ/97-150
B9IYQ0_BACCQ/121-174
B9IZH8_BACCQ/158-205
B9IZX1_BACCQ/100-153
B9J0C0_BACCQ/102-155
B9J0G2_BACCQ/104-155
B9J0W9_BACCQ/104-157
B9J109_BACCQ/112-165
B9J164_BACCQ/114-167
B9J2X0_BACCQ/114-166
B9J321_BACCQ/107-160
B9J4T7_BACCQ/113-166
B9J6L2_BACCQ/101-154
B9J7C9_AGRRK/107-159
B9J7X1_AGRRK/112-165
B9J868_AGRRK/102-155
B9J870_AGRRK/88-134
B9J8D9_AGRRK/120-173
B9J8U8_AGRRK/111-164
B9J9N3_AGRRK/125-178
B9J9T5_AGRRK/94-147
B9JB25_AGRRK/122-175
B9JC32_AGRRK/108-161
B9JEP5_AGRRK/110-163
B9JIU3_AGRRK/19-60
B9JL84_AGRRK/110-161
B9JLL4_AGRRK/127-179
B9JN80_AGRRK/39-72
B9JNI8_AGRRK/102-155
B9JZL2_AGRVS/134-187
B9K0K3_AGRVS/119-172
B9K0T1_AGRVS/4-37
B9K1E4_AGRVS/115-167
B9K2B5_AGRVS/107-160
B9K2C0_AGRVS/88-126
B9K2U8_AGRVS/102-155
B9K519_AGRVS/122-175
B9K5M2_AGRVS/123-176
B9K7V3_THENN/124-177
B9KBB6_THENN/138-189
B9KKG3_RHOSK/143-196
B9KL28_RHOSK/102-155
B9KNG0_RHOSK/116-169
B9KPZ5_RHOSK/110-162
B9KPZ7_RHOSK/85-136
B9KRR4_RHOSK/92-145
B9KVG6_RHOSK/104-157
B9KVQ0_RHOSK/109-162
B9KW61_RHOSK/111-163
B9KWC9_RHOSK/99-152
B9KYM3_THERP/187-240
B9KZN1_THERP/123-175
B9KZU9_THERP/168-220
B9L046_THERP/248-301
B9L141_THERP/119-172
B9L2W8_THERP/121-174
B9L3F7_THERP/126-178
B9L3Q1_THERP/139-192
B9L497_THERP/151-204
B9LDE2_CHLSY/118-171
B9LDE8_CHLSY/118-171
B9LFR5_CHLSY/134-187
B9LG29_CHLSY/132-185
B9LH97_CHLSY/136-189
B9LHC9_CHLSY/122-175
B9LIC9_CHLSY/129-182
B9LLS6_CHLSY/125-178
B9M4F9_GEOSF/116-168
B9M8T5_GEOSF/119-171
B9MA38_ACIET/124-177
B9MBJ5_ACIET/106-159
B9MDQ3_ACIET/142-195
B9MFP5_ACIET/149-202
B9MGP8_ACIET/95-148
B9MHJ0_ACIET/125-178
B9MKD8_ANATD/113-166
B9MLC8_ANATD/183-235
B9MNG0_ANATD/151-203
B9MNN6_ANATD/115-168
B9NNJ8_9RHOB/135-188
B9NTV6_9RHOB/160-213
B9NUH8_9RHOB/106-159
B9NVM8_9RHOB/110-161
B9NVZ7_9RHOB/145-198
B9P6N4_POPTR/130-183
B9PBU0_POPTR/182-235
B9PC00_POPTR/162-215
B9QUM4_9RHOB/101-154
B9QVS3_9RHOB/107-160
B9QWP5_9RHOB/115-168
B9QWU0_9RHOB/109-162
B9R192_9RHOB/107-160
B9TBS1_RICCO/124-170
B9TEC6_RICCO/210-263
B9TIA7_RICCO/9-62
B9TJU4_RICCO/92-139
B9TKG6_RICCO/148-190
B9TNB3_RICCO/6-59
B9WX25_STRSU/78-131
B9WY07_STRSU/74-123
B9XBE4_9BACT/118-170
B9XBI2_9BACT/116-168
B9XBI4_9BACT/125-178
B9XBJ5_9BACT/121-172
B9XC19_9BACT/138-191
B9XC38_9BACT/114-166
B9XC57_9BACT/103-156
B9XF52_9BACT/119-171
B9XG09_9BACT/118-170
B9XG21_9BACT/134-187
B9XGS8_9BACT/120-172
B9XHE2_9BACT/121-172
B9XHV4_9BACT/120-172
B9XHZ3_9BACT/131-184
B9XI24_9BACT/128-181
B9XK00_9BACT/151-203
B9XK22_9BACT/117-170
B9XKE2_9BACT/122-175
B9XKE6_9BACT/105-158
B9XKM5_9BACT/121-172
B9XKV8_9BACT/120-171
B9XLF1_9BACT/140-192
B9XMD0_9BACT/125-178
B9XNH1_9BACT/124-174
B9XPW8_9BACT/134-187
B9XQD3_9BACT/133-186
B9XQJ1_9BACT/115-168
B9XQQ4_9BACT/128-179
B9XQT2_9BACT/118-170
B9XR86_9BACT/141-194
B9XRZ3_9BACT/119-171
B9XS45_9BACT/154-207
B9Y5U9_9FIRM/79-127
B9Y609_9FIRM/104-156
B9Y8F0_9FIRM/103-156
B9YBS5_9FIRM/122-175
B9YBY9_9FIRM/78-131
B9Z3A9_9NEIS/130-183
B9Z459_9NEIS/97-150
B9Z8R5_9NEIS/119-172
B9Z8T3_9NEIS/12-61
C0A1T1_9BACT/124-177
C0A1W0_9BACT/142-195
C0A3E7_9BACT/161-211
C0A3F1_9BACT/149-201
C0A6Q3_9BACT/110-163
C0A7G8_9BACT/112-165
C0A8Z5_9BACT/177-229
C0A948_9BACT/139-192
C0ABQ0_9BACT/132-185
C0ADG1_9BACT/155-208
C0AQV5_9ENTR/22-55
C0AW28_9ENTR/128-181
C0AZ83_9ENTR/114-167
C0BB36_9FIRM/151-198
C0BCY7_9FIRM/139-192
C0BDR2_9FIRM/100-153
C0BE75_9FIRM/77-130
C0BF76_9FIRM/96-149
C0BFH3_9FIRM/78-131
C0BFR3_9BACT/124-177
C0BGH2_9BACT/121-174
C0BGI9_9BACT/81-134
C0BH61_9BACT/103-156
C0BJJ9_9BACT/131-174
C0BMT3_9BACT/124-177
C0BNC5_9BACT/114-167
C0BNC8_9BACT/128-181
C0BNN0_9BACT/140-189
C0BS37_9BIFI/161-213
C0BS79_9BIFI/140-192
C0BW41_9CLOT/31-84
C0BX53_9CLOT/145-192
C0BZR1_9CLOT/100-153
C0C1Z5_9CLOT/124-166
C0C2S2_9CLOT/140-193
C0C441_9CLOT/102-155
C0CIT2_9FIRM/128-180
C0CKP9_9FIRM/78-131
C0CL05_9FIRM/78-131
C0CMM5_9FIRM/109-162
C0CP15_9FIRM/25-75
C0CSP5_9FIRM/147-200
C0CSW7_9CLOT/132-185
C0CTQ7_9CLOT/79-132
C0CU70_9CLOT/144-197
C0CUP4_9CLOT/118-171
C0CVV3_9CLOT/158-211
C0CY93_9CLOT/79-132
C0CYN3_9CLOT/99-152
C0CZV4_9CLOT/115-168
C0D2K8_9CLOT/99-152
C0D671_9CLOT/145-198
C0D877_9CLOT/128-181
C0D878_9CLOT/127-180
C0D9J8_9CLOT/98-150
C0D9M5_9CLOT/120-172
C0DBN8_9CLOT/101-154
C0DTI5_EIKCO/137-189
C0DZR3_9CORY/116-169
C0E0N5_9CORY/125-178
C0E142_9CORY/121-174
C0E1K5_9CORY/160-216
C0E1Z8_9CORY/118-171
C0E7D8_9CORY/143-195
C0E9G7_9CLOT/107-158
C0EBZ9_9CLOT/125-173
C0EE66_9CLOT/78-131
C0EFC6_9CLOT/129-182
C0EFW6_9CLOT/86-131
C0EH66_9CLOT/117-170
C0EHH4_9CLOT/93-146
C0EI01_9CLOT/77-130
C0EI95_9CLOT/79-132
C0EK23_NEIFL/130-183
C0ERE7_NEIFL/127-180
C0ETL0_9FIRM/79-132
C0ETS6_9FIRM/150-203
C0EUC4_9FIRM/142-195
C0EUZ7_9FIRM/122-175
C0EV92_9FIRM/117-167
C0EWB4_9FIRM/123-176
C0EXJ0_9FIRM/114-167
C0EXN5_9FIRM/1-28
C0FN87_9FIRM/131-184
C0FNA3_9FIRM/4-43
C0FNM5_9FIRM/107-160
C0FPG5_9FIRM/115-162
C0FQ62_9FIRM/116-165
C0FQK8_9FIRM/111-164
C0FQS4_9FIRM/84-137
C0FR02_9FIRM/118-164
C0FVA2_9FIRM/122-175
C0FVZ7_9FIRM/102-155
C0FW08_9FIRM/61-114
C0FWB0_9FIRM/129-182
C0FWJ9_9FIRM/110-161
C0G0A2_9FIRM/102-155
C0G861_9RHIZ/110-163
C0G8Y6_9RHIZ/141-194
C0GD60_9FIRM/114-167
C0GD66_9FIRM/103-156
C0GD78_9FIRM/109-156
C0GD82_9FIRM/99-152
C0GD97_9FIRM/109-162
C0GEH6_9FIRM/102-155
C0GI27_9FIRM/105-158
C0GIN2_9FIRM/169-210
C0GIR4_9FIRM/129-182
C0GJZ3_9FIRM/110-163
C0IN78_9BACT/124-176
C0INY3_9BACT/128-181
C0KTB4_9CLOT/111-163
C0L010_PSEAE/130-182
C0M766_STRE4/88-141
C0M7W2_STRE4/114-167
C0MD24_STRS7/88-141
C0MGZ4_STRS7/114-167
C0N4S3_9GAMM/126-179
C0N975_9GAMM/140-193
C0PVY4_SALPC/122-181
C0QFE5_DESAH/104-157
C0QFM1_DESAH/138-191
C0QIQ1_DESAH/125-178
C0R0S1_BRAHW/131-184
C0R1C6_BRAHW/117-170
C0REQ2_BRUMB/35-68
C0RET1_BRUMB/110-163
C0RJX4_BRUMB/110-163
C0VIH3_9GAMM/133-186
C0VMR1_9GAMM/108-161
C0VNT9_9GAMM/125-177
C0VQJ0_9CORY/127-180
C0VQU1_9CORY/125-178
C0VRJ6_9CORY/114-167
C0VSN3_9CORY/115-168
C0VTA8_9CORY/196-247
C0VWF4_9CORY/13-46
C0VZX6_9ACTO/124-177
C0W8M2_9ACTO/163-216
C0WA74_9FIRM/115-167
C0WB84_9FIRM/166-200
C0WFJ4_9CORY/137-188
C0WH96_9CORY/124-177
C0WHW8_9CORY/123-175
C0WIT3_9CORY/140-193
C0WJ69_9CORY/124-177
C0WPA0_LACBU/6-53
C0WVH6_LACFE/135-187
C0WYD5_LACFE/126-175
C0X110_ENTFA/107-160
C0X1F7_ENTFA/95-148
C0X3F9_ENTFA/135-181
C0X685_ENTFA/73-126
C0X6J1_ENTFA/76-129
C0X7P8_ENTFA/137-169
C0XPQ3_9CORY/37-75
C0XQL3_9CORY/127-179
C0XQR8_9CORY/1-47
C0XTG6_9CORY/123-175
C0XTP6_9CORY/103-156
C0XU56_9CORY/159-211
C0XUU5_9CORY/127-180
C0XV77_9CORY/123-175
C0XWN7_BURPS/101-154
C0XX76_BURPS/141-194
C0XXJ0_BURPS/131-183
C0Y0A8_BURPS/98-151
C0Y0B4_BURPS/110-163
C0Y2B4_BURPS/122-175
C0Y2H4_BURPS/124-177
C0Y3N5_BURPS/121-174
C0Y562_BURPS/150-203
C0Y7I6_BURPS/113-166
C0Y8A9_BURPS/14-67
C0YA72_BURPS/39-92
C0YFM7_BURPS/130-183
C0Z4C2_BREBN/117-170
C0Z4E8_BREBN/158-211
C0Z4U4_BREBN/120-172
C0Z5H6_BREBN/74-118
C0Z5I7_BREBN/110-163
C0Z5J4_BREBN/155-208
C0Z5Y5_BREBN/122-175
C0Z5Z4_BREBN/106-159
C0Z637_BREBN/108-161
C0Z641_BREBN/109-160
C0Z6H7_BREBN/116-169
C0Z6K7_BREBN/105-158
C0Z850_BREBN/116-169
C0Z8D8_BREBN/121-174
C0Z8F0_BREBN/115-168
C0Z8S7_BREBN/118-170
C0Z9F5_BREBN/109-162
C0Z9P5_BREBN/119-172
C0ZB18_BREBN/115-168
C0ZB38_BREBN/115-168
C0ZBE3_BREBN/120-173
C0ZBL8_BREBN/125-178
C0ZBY3_BREBN/116-169
C0ZCF1_BREBN/122-175
C0ZDB6_BREBN/118-171
C0ZGW3_BREBN/118-171
C0ZH83_BREBN/105-158
C0ZHU5_BREBN/104-157
C0ZHZ4_BREBN/110-162
C0ZI65_BREBN/107-160
C0ZI81_BREBN/131-184
C0ZIG1_BREBN/164-211
C0ZJK2_BREBN/123-176
C0ZJR5_BREBN/116-169
C0ZJR7_BREBN/116-169
C0ZKR6_BREBN/117-169
C0ZL39_BREBN/98-149
C0ZL67_BREBN/109-161
C0ZMV7_RHOE4/121-173
C0ZR27_RHOE4/116-167
C0ZR51_RHOE4/115-164
C0ZT24_RHOE4/131-184
C0ZU12_RHOE4/119-172
C0ZVE4_RHOE4/13-58
C0ZVN0_RHOE4/141-194
C0ZW99_RHOE4/162-215
C0ZWA3_RHOE4/127-180
C0ZX09_RHOE4/145-198
C0ZY64_RHOE4/131-184
C0ZYI5_RHOE4/112-165
C1A2E7_RHOE4/133-186
C1A2N1_RHOE4/204-256
C1A3L0_GEMAT/133-186
C1A3R5_GEMAT/129-182
C1A4U7_GEMAT/185-235
C1A4V7_GEMAT/122-175
C1A5K6_GEMAT/124-177
C1A5Q9_GEMAT/123-176
C1A6Z0_GEMAT/115-168
C1A927_GEMAT/125-178
C1AA74_GEMAT/116-169
C1AAG7_GEMAT/114-167
C1AAJ5_GEMAT/116-169
C1AB78_GEMAT/139-191
C1ABI4_GEMAT/114-167
C1ABW3_GEMAT/137-190
C1ABY8_GEMAT/102-155
C1AC29_GEMAT/117-170
C1AC64_GEMAT/146-198
C1ACE0_GEMAT/110-163
C1ACR8_GEMAT/122-175
C1ADT6_GEMAT/121-174
C1AEL3_GEMAT/123-175
C1AEN0_GEMAT/134-187
C1AG59_MYCBT/10-40
C1AGZ5_MYCBT/138-191
C1AHE5_MYCBT/103-156
C1AHM7_MYCBT/149-201
C1AI88_MYCBT/12-40
C1AJ51_MYCBT/128-181
C1AJK7_MYCBT/179-232
C1AMI3_MYCBT/109-162
C1AML5_MYCBT/185-236
C1APY8_MYCBT/121-174
C1AR93_RHOOB/154-206
C1AT42_RHOOB/109-162
C1ATE1_RHOOB/96-149
C1ATJ1_RHOOB/111-163
C1AWD1_RHOOB/134-187
C1AZL3_RHOOB/139-192
C1AZY5_RHOOB/122-175
C1B078_RHOOB/136-189
C1B0U5_RHOOB/98-150
C1B1F4_RHOOB/157-210
C1B1T6_RHOOB/132-185
C1B2B2_RHOOB/130-182
C1B405_RHOOB/115-168
C1B4V9_RHOOB/106-159
C1B5P9_RHOOB/111-164
C1B6U9_RHOOB/106-159
C1B7Q9_RHOOB/126-179
C1B8E8_RHOOB/148-200
C1B8F3_RHOOB/139-192
C1BA33_RHOOB/105-158
C1BAQ5_RHOOB/111-164
C1BBL2_RHOOB/7-60
C1BD07_RHOOB/119-171
C1CKK9_STRZP/78-131
C1CTK5_STRZT/78-131
C1CXQ8_DEIDV/123-176
C1CZX0_DEIDV/138-191
C1D081_DEIDV/127-180
C1D7K7_LARHH/130-183
C1DDL3_AZOVD/109-162
C1DE51_AZOVD/100-153
C1DEQ0_AZOVD/107-160
C1DFE8_AZOVD/113-166
C1DG50_AZOVD/111-164
C1DGE5_AZOVD/114-167
C1DGP0_AZOVD/106-159
C1DGX2_AZOVD/108-161
C1DH79_AZOVD/108-161
C1DIF0_AZOVD/130-183
C1DIN1_AZOVD/103-156
C1DIP0_AZOVD/155-208
C1DIR5_AZOVD/97-150
C1DJ03_AZOVD/100-153
C1DNR4_AZOVD/121-174
C1EKE9_BACC3/119-171
C1EKN9_BACC3/103-155
C1EKZ3_BACC3/100-153
C1EMP3_BACC3/119-170
C1EPC3_BACC3/121-174
C1EPF6_BACC3/97-150
C1EQ30_BACC3/110-163
C1ES84_BACC3/121-174
C1ET23_BACC3/158-205
C1EU23_BACC3/105-156
C1EUK0_BACC3/104-157
C1EUW5_BACC3/102-155
C1EVI1_BACC3/112-165
C1EWW4_BACC3/114-166
C1EXI2_BACC3/113-166
C1EXS3_BACC3/107-160
C1F170_ACIC5/135-188
C1F183_ACIC5/156-209
C1F198_ACIC5/111-164
C1F2E5_ACIC5/154-207
C1F2L1_ACIC5/134-187
C1F356_ACIC5/132-184
C1F3F9_ACIC5/129-182
C1F423_ACIC5/119-172
C1F4U1_ACIC5/111-164
C1F4U8_ACIC5/130-183
C1F5D9_ACIC5/158-211
C1F5F7_ACIC5/128-181
C1F5N6_ACIC5/159-211
C1F608_ACIC5/127-180
C1F7G4_ACIC5/153-206
C1F885_ACIC5/171-234
C1F8T3_ACIC5/149-202
C1F8Y4_ACIC5/162-215
C1FM15_CLOBJ/120-173
C1FMW8_CLOBJ/156-206
C1FN85_CLOBJ/121-174
C1FN92_CLOBJ/122-175
C1FPZ7_CLOBJ/122-175
C1FUH6_CLOBJ/115-168
C1FUQ7_CLOBJ/111-164
C1GC94_PARBD/35-68
C1HP61_9ESCH/133-192
C1HWV9_NEIGO/127-180
C1I237_9CLOT/47-100
C1I2M2_9CLOT/125-177
C1I328_9CLOT/120-173
C1I6Y9_9CLOT/116-169
C1IB64_9CLOT/122-173
C1KYH6_LISMC/146-196
C1M383_9ENTR/111-164
C1M6W3_9ENTR/103-156
C1M8I6_9ENTR/133-192
C1P827_BACCO/117-170
C1PD73_BACCO/127-180
C1PDH8_BACCO/158-205
C2BCU8_9FIRM/78-131
C2BGS1_9FIRM/110-162
C2BH35_9FIRM/111-164
C2BHR2_9FIRM/114-167
C2C509_VIBCH/134-186
C2CC98_VIBCH/99-152
C2CHF3_9FIRM/116-169
C2CI38_9FIRM/125-178
C2CKX7_CORST/149-200
C2CQ73_CORST/125-178
C2CQB9_CORST/142-195
C2CQK7_CORST/107-160
C2CQW7_CORST/128-180
C2CS81_CORST/127-179
C2CSU0_CORST/121-174
C2DF20_ENTFA/78-131
C2DGD9_ENTFA/135-181
C2DHA1_ENTFA/107-160
C2DHQ5_ENTFA/95-148
C2DHY8_ENTFA/100-153
C2DMA3_ECOLX/98-141
C2DNP0_ECOLX/111-164
C2DVE6_ECOLX/122-181
C2E2U3_LACJO/64-116
C2FS22_9SPHI/112-165
C2FSL1_9SPHI/130-183
C2FT89_9SPHI/120-173
C2FTG6_9SPHI/101-153
C2FTH4_9SPHI/132-185
C2FTI1_9SPHI/118-171
C2FTN4_9SPHI/121-174
C2FTY9_9SPHI/123-176
C2FUM7_9SPHI/119-172
C2FV19_9SPHI/111-164
C2FV37_9SPHI/121-171
C2FV81_9SPHI/121-174
C2FVF9_9SPHI/1-36
C2FVV7_9SPHI/134-187
C2FW50_9SPHI/111-164
C2FWB6_9SPHI/140-192
C2FWS2_9SPHI/105-158
C2FWT9_9SPHI/129-182
C2FXV7_9SPHI/125-178
C2FYG9_9SPHI/104-156
C2FYJ1_9SPHI/132-184
C2FYK8_9SPHI/15-66
C2FYM2_9SPHI/121-174
C2FYM5_9SPHI/113-166
C2FYU4_9SPHI/110-162
C2FYX5_9SPHI/128-181
C2G0A0_9SPHI/114-167
C2G0F5_9SPHI/116-169
C2G0U2_9SPHI/116-168
C2G155_9SPHI/128-180
C2G2J8_9SPHI/147-199
C2G2K3_9SPHI/124-174
C2G2V5_9SPHI/125-178
C2G323_9SPHI/120-173
C2G377_9SPHI/121-174
C2G381_9SPHI/128-181
C2G487_9SPHI/115-168
C2G4M9_9SPHI/123-176
C2G4N4_9SPHI/132-185
C2G4P4_9SPHI/123-176
C2G584_9SPHI/123-176
C2G5J4_9SPHI/107-159
C2GFL1_9CORY/115-168
C2GGT0_9CORY/125-178
C2GH34_9CORY/127-180
C2GHD7_9CORY/13-46
C2GIW5_9CORY/162-213
C2GJD6_9CORY/114-167
C2GNV6_LACRE/93-152
C2GPY5_LACRE/111-164
C2GXY5_BIFLI/120-173
C2GY12_BIFLI/86-137
C2GYB9_BIFLI/132-184
C2GZ41_ENTFA/107-160
C2GZJ2_ENTFA/95-148
C2H553_ENTFA/109-161
C2H6S8_ENTFA/135-181
C2HCT7_ENTFC/111-163
C2HWD8_VIBCH/134-186
C2HWL4_VIBCH/99-152
C2I594_VIBCH/134-186
C2IAK5_VIBCH/99-152
C2IH77_VIBCH/99-152
C2IJK9_VIBCH/134-186
C2IS36_VIBCH/134-186
C2IW09_VIBCH/99-152
C2J738_VIBCH/99-152
C2J882_VIBCH/134-186
C2J9H1_VIBCH/99-152
C2JFE0_VIBCH/134-186
C2JJV4_ENTFA/128-181
C2JL14_ENTFA/73-126
C2JLK0_ENTFA/1-46
C2JMY7_ENTFA/78-131
C2JN97_ENTFA/95-148
C2JNQ0_ENTFA/107-160
C2JRY3_ENTFA/135-181
C2KNP0_9ACTO/188-236
C2KQA4_9ACTO/152-204
C2KSF4_9ACTO/103-156
C2KVA3_9FIRM/129-182
C2KVL6_9FIRM/119-176
C2LI52_PROMI/122-181
C2LNL8_PROMI/114-167
C2LT38_STRSL/78-131
C2M0B0_STAHO/101-135
C2M2V6_CAPGI/120-173
C2M9P2_9PORP/106-158
C2MA27_9PORP/121-174
C2MEU1_BACCE/158-205
C2MG49_BACCE/113-166
C2MH65_BACCE/119-171
C2MHD9_BACCE/104-156
C2MIR8_BACCE/120-173
C2MJ24_BACCE/121-174
C2MJ50_BACCE/97-150
C2MK24_BACCE/121-174
C2MKJ3_BACCE/117-170
C2MKW4_BACCE/114-167
C2ML16_BACCE/79-132
C2MLK2_BACCE/114-166
C2MLQ6_BACCE/110-163
C2MNS3_BACCE/119-170
C2MRW8_BACCE/104-157
C2MU57_BACCE/80-108
C2MUX4_BACCE/158-205
C2MW83_BACCE/113-166
C2MX58_BACCE/114-166
C2MXA2_BACCE/146-199
C2MXH2_BACCE/68-120
C2MZ56_BACCE/121-174
C2MZ93_BACCE/49-102
C2N042_BACCE/121-174
C2N0W6_BACCE/79-132
C2N1X6_BACCE/93-146
C2N452_BACCE/119-170
C2N734_BACCE/120-171
C2N9K5_BACCE/142-195
C2NAC5_BACCE/114-167
C2NAG5_BACCE/126-178
C2NBN4_BACCE/158-205
C2NBV9_BACCE/104-155
C2ND07_BACCE/113-166
C2NE15_BACCE/119-171
C2NE91_BACCE/70-120
C2NFV6_BACCE/121-174
C2NFY8_BACCE/97-150
C2NGV8_BACCE/121-174
C2NHQ6_BACCE/104-157
C2NHX1_BACCE/115-168
C2NII7_BACCE/114-166
C2NIP4_BACCE/110-163
C2NKZ2_BACCE/119-170
C2NNX6_BACCE/102-155
C2NQX3_BACCE/110-163
C2NSX1_BACCE/158-205
C2NT40_BACCE/103-155
C2NU83_BACCE/113-166
C2NV76_BACCE/114-166
C2NVI1_BACCE/68-121
C2NX53_BACCE/121-174
C2NX87_BACCE/49-102
C2NY17_BACCE/121-174
C2NYR9_BACCE/79-132
C2NYY6_BACCE/114-167
C2NZK5_BACCE/93-146
C2P1U3_BACCE/119-170
C2P6Q8_BACCE/139-192
C2P926_BACCE/158-205
C2PB88_BACCE/114-166
C2PBD0_BACCE/118-171
C2PBJ5_BACCE/68-120
C2PCY9_BACCE/120-173
C2PD75_BACCE/121-174
C2PDA3_BACCE/97-150
C2PEC1_BACCE/121-174
C2PES9_BACCE/100-153
C2PFA2_BACCE/114-167
C2PG01_BACCE/110-163
C2PH20_BACCE/108-161
C2PIA0_BACCE/119-170
C2PNA0_BACCE/110-163
C2PPW4_BACCE/158-205
C2PRA2_BACCE/47-100
C2PSC6_BACCE/118-171
C2PSK0_BACCE/103-155
C2PTZ6_BACCE/118-171
C2PUA1_BACCE/121-174
C2PUC1_BACCE/49-102
C2PV95_BACCE/116-169
C2PW00_BACCE/79-132
C2PWA9_BACCE/71-124
C2PYA4_BACCE/100-153
C2Q1K5_BACCE/124-171
C2Q1Y7_BACCE/104-157
C2Q4R4_BACCE/114-167
C2Q4U5_BACCE/114-166
C2Q5F3_BACCE/114-167
C2Q632_BACCE/158-205
C2Q6C6_BACCE/103-155
C2Q7B1_BACCE/113-166
C2Q8E4_BACCE/138-190
C2Q8K8_BACCE/110-161
C2QA96_BACCE/121-174
C2QAC6_BACCE/97-150
C2QBA7_BACCE/121-174
C2QC19_BACCE/79-132
C2QC32_BACCE/117-170
C2QC59_BACCE/114-167
C2QCT4_BACCE/110-163
C2QEX4_BACCE/119-170
C2QI56_BACCE/1-44
C2QIE9_BACCE/104-157
C2QJ07_BACCE/112-165
C2QK89_BACCE/111-164
C2QM18_BACCE/158-205
C2QND4_BACCE/113-166
C2QPE9_BACCE/136-189
C2QPK8_BACCE/144-194
C2QRA8_BACCE/121-174
C2QRE0_BACCE/97-150
C2QS98_BACCE/121-174
C2QSS8_BACCE/117-170
C2QT43_BACCE/79-132
C2QT93_BACCE/114-167
C2QU28_BACCE/93-146
C2QWE9_BACCE/119-170
C2QZA7_BACCE/102-155
C2QZF0_BACCE/104-157
C2R023_BACCE/99-152
C2R195_BACCE/60-113
C2R258_BACCE/158-205
C2R3H8_BACCE/113-166
C2R4D8_BACCE/114-166
C2R4I5_BACCE/119-171
C2R4Q6_BACCE/61-114
C2R6D0_BACCE/121-174
C2R6G3_BACCE/49-102
C2R7E4_BACCE/121-174
C2R849_BACCE/79-132
C2R8D9_BACCE/114-167
C2R961_BACCE/93-146
C2RBD4_BACCE/119-170
C2RH52_BACCE/158-205
C2RIG5_BACCE/113-166
C2RJD3_BACCE/114-166
C2RJI0_BACCE/119-171
C2RJQ2_BACCE/143-194
C2RLD0_BACCE/121-174
C2RLG6_BACCE/49-102
C2RMB1_BACCE/121-174
C2RN30_BACCE/79-132
C2RNB8_BACCE/112-165
C2RNQ5_BACCE/93-146
C2RR94_BACCE/119-170
C2RWB5_BACCE/111-164
C2RXM3_BACCE/158-205
C2RXW2_BACCE/105-156
C2RZ13_BACCE/113-166
C2S039_BACCE/118-171
C2S0A7_BACCE/104-156
C2S1R1_BACCE/120-173
C2S201_BACCE/121-174
C2S225_BACCE/97-150
C2S2Z6_BACCE/121-174
C2S3F6_BACCE/117-170
C2S3T3_BACCE/114-167
C2S4E0_BACCE/110-163
C2S6R7_BACCE/119-170
C2S9Q9_BACCE/104-157
C2S9V5_BACCE/102-155
C2SC36_BACCE/142-195
C2SE46_BACCE/158-205
C2SEB3_BACCE/104-155
C2SFF5_BACCE/113-166
C2SGD8_BACCE/118-171
C2SGK4_BACCE/103-155
C2SGY8_BACCE/116-169
C2SIB4_BACCE/121-174
C2SIE3_BACCE/49-102
C2SJ94_BACCE/121-174
C2SKG7_BACCE/114-167
C2SLB4_BACCE/71-124
C2SMU8_BACCE/114-166
C2SR21_BACCE/117-170
C2SR72_BACCE/8-61
C2SRB6_BACCE/104-157
C2STT1_BACCE/79-132
C2SUZ7_BACCE/158-205
C2SWA4_BACCE/113-166
C2SXJ4_BACCE/105-155
C2SZ79_BACCE/121-174
C2SZB2_BACCE/49-102
C2T0E7_BACCE/121-174
C2T163_BACCE/79-132
C2T218_BACCE/93-146
C2T441_BACCE/119-170
C2T920_BACCE/111-164
C2T9R4_BACCE/112-165
C2TAB8_BACCE/158-205
C2TAJ2_BACCE/105-156
C2TBU7_BACCE/113-166
C2TCU5_BACCE/119-171
C2TD33_BACCE/103-155
C2TDG4_BACCE/116-169
C2TET5_BACCE/121-174
C2TEW8_BACCE/97-150
C2TFR2_BACCE/121-174
C2TGL5_BACCE/79-132
C2TGR0_BACCE/114-167
C2THG9_BACCE/114-166
C2THM0_BACCE/110-163
C2TIX2_BACCE/117-170
C2TJR4_BACCE/119-170
C2TM30_BACCE/102-155
C2TM73_BACCE/104-157
C2TMP3_BACCE/97-153
C2TNH5_BACCE/112-165
C2TPP2_BACCE/110-163
C2TRE6_BACCE/158-205
C2TSQ9_BACCE/113-166
C2TU04_BACCE/119-171
C2TU61_BACCE/110-161
C2TVA9_BACCE/120-173
C2TVJ3_BACCE/121-174
C2TVM4_BACCE/49-102
C2TWV1_BACCE/121-174
C2TXG0_BACCE/47-100
C2TXP8_BACCE/114-167
C2TYJ9_BACCE/110-163
C2U0M5_BACCE/119-170
C2U364_BACCE/120-171
C2U3Q0_BACCE/104-157
C2U4B3_BACCE/99-152
C2U809_BACCE/158-205
C2U9C0_BACCE/113-166
C2UA62_BACCE/114-166
C2UAH8_BACCE/105-155
C2UC50_BACCE/121-174
C2UC86_BACCE/49-102
C2UD32_BACCE/121-174
C2UDU4_BACCE/79-132
C2UE10_BACCE/112-165
C2UEV7_BACCE/93-146
C2UH15_BACCE/119-170
C2UHE8_BACCE/101-154
C2UK10_BACCE/104-157
C2UK40_BACCE/120-171
C2UPK5_BACCE/158-205
C2UQV8_BACCE/113-166
C2URR8_BACCE/119-153
C2URX4_BACCE/110-161
C2UTD3_BACCE/85-138
C2UTL7_BACCE/121-174
C2UTP7_BACCE/49-102
C2UVF2_BACCE/79-132
C2UVJ7_BACCE/114-167
C2UWD3_BACCE/110-163
C2UYF3_BACCE/119-170
C2V1B3_BACCE/120-171
C2V1F9_BACCE/104-157
C2V2T9_BACCE/148-200
C2V441_BACCE/99-152
C2V5X5_BACCE/158-205
C2V794_BACCE/113-166
C2V8D5_BACCE/110-161
C2V9T0_BACCE/69-122
C2VA15_BACCE/121-174
C2VA46_BACCE/49-102
C2VAL3_BACCE/121-174
C2VC72_BACCE/114-167
C2VCX1_BACCE/110-163
C2VEY8_BACCE/119-170
C2VHM6_BACCE/120-171
C2VI28_BACCE/104-157
C2VIP0_BACCE/99-152
C2VM85_BACCE/47-100
C2VMQ0_BACCE/158-205
C2VP04_BACCE/113-166
C2VQ17_BACCE/119-171
C2VQ91_BACCE/103-155
C2VRR3_BACCE/121-174
C2VS21_BACCE/97-150
C2VSY1_BACCE/121-174
C2VTS5_BACCE/79-132
C2VTY2_BACCE/114-167
C2VUM1_BACCE/114-166
C2VUS8_BACCE/110-163
C2VVZ1_BACCE/117-170
C2VWU5_BACCE/119-170
C2VZU6_BACCE/124-177
C2W046_BACCE/104-157
C2W229_BACCE/110-163
C2W2V9_BACCE/157-205
C2W4Y8_BACCE/103-155
C2W6G7_BACCE/121-174
C2W6L9_BACCE/1-52
C2W788_BACCE/117-170
C2W7F8_BACCE/121-174
C2W817_BACCE/104-157
C2W835_BACCE/112-165
C2W8R2_BACCE/103-156
C2W961_BACCE/112-165
C2WAC9_BACCE/117-170
C2WCT1_BACCE/118-171
C2WD66_BACCE/114-167
C2WDN9_BACCE/113-166
C2WE58_BACCE/110-163
C2WFF2_BACCE/115-166
C2WG60_BACCE/127-180
C2WGG2_BACCE/158-205
C2WHY1_BACCE/113-166
C2WIS2_BACCE/114-166
C2WIX3_BACCE/119-171
C2WJ29_BACCE/69-121
C2WKP9_BACCE/121-174
C2WKT5_BACCE/49-102
C2WLN1_BACCE/121-174
C2WMP7_BACCE/114-167
C2WNH4_BACCE/93-146
C2WQS5_BACCE/119-170
C2WTI7_BACCE/120-171
C2WTX2_BACCE/104-157
C2WVQ1_BACCE/140-193
C2WWD4_BACCE/114-166
C2WX86_BACCE/100-153
C2WXS0_BACCE/158-205
C2X1E3_BACCE/119-170
C2X3A6_BACCE/104-157
C2X4Y5_BACCE/114-167
C2X5W3_BACCE/158-205
C2X771_BACCE/113-166
C2X829_BACCE/114-166
C2X883_BACCE/118-171
C2X8F4_BACCE/103-156
C2XA29_BACCE/121-174
C2XA65_BACCE/49-102
C2XB09_BACCE/121-174
C2XBW7_BACCE/114-167
C2XCK6_BACCE/93-146
C2XEM0_BACCE/101-154
C2XEV1_BACCE/119-170
C2XHW1_BACCE/104-157
C2XJR5_BACCE/60-113
C2XK59_BACCE/114-166
C2XN60_BACCE/158-205
C2XNA4_BACCE/104-155
C2XQD2_BACCE/119-171
C2XQK2_BACCE/103-155
C2XRZ6_BACCE/121-174
C2XS98_BACCE/121-174
C2XSC8_BACCE/49-102
C2XTD8_BACCE/121-174
C2XV40_BACCE/93-146
C2XWF3_BACCE/100-153
C2XX17_BACCE/119-170
C2Y085_BACCE/102-155
C2Y0C6_BACCE/104-157
C2Y1H1_BACCE/114-166
C2Y3B4_BACCE/79-132
C2Y3G7_BACCE/114-167
C2Y4N6_BACCE/158-205
C2Y627_BACCE/113-166
C2Y6Y6_BACCE/114-166
C2Y743_BACCE/119-171
C2Y7B3_BACCE/105-155
C2Y8Z1_BACCE/121-174
C2Y924_BACCE/49-102
C2Y9W2_BACCE/121-174
C2YAN4_BACCE/79-132
C2YAS5_BACCE/114-167
C2YBG7_BACCE/93-146
C2YDJ4_BACCE/19-70
C2YG78_BACCE/120-171
C2YGK9_BACCE/104-157
C2YIF4_BACCE/111-164
C2YJE1_BACCE/101-154
C2YKP6_BACCE/158-205
C2YKW5_BACCE/104-155
C2YM19_BACCE/113-166
C2YN29_BACCE/68-120
C2YN68_BACCE/118-171
C2YPN0_BACCE/120-173
C2YPX3_BACCE/121-174
C2YQ14_BACCE/97-150
C2YQX0_BACCE/121-174
C2YRR9_BACCE/47-100
C2YRW0_BACCE/114-167
C2YSF8_BACCE/114-166
C2YSL2_BACCE/93-146
C2YUQ1_BACCE/119-170
C2YXN3_BACCE/104-157
C2YYA5_BACCE/109-162
C2YZK2_BACCE/60-113
C2Z1W5_BACCE/158-205
C2Z4E4_BACCE/104-155
C2Z5X3_BACCE/120-173
C2Z656_BACCE/121-174
C2Z673_BACCE/49-102
C2Z733_BACCE/121-174
C2Z7Y7_BACCE/117-170
C2Z853_BACCE/79-132
C2Z892_BACCE/114-167
C2Z8X1_BACCE/1-52
C2ZAV9_BACCE/119-170
C2ZDJ1_BACCE/122-171
C2ZDX0_BACCE/1-46
C2ZII0_BACCE/158-205
C2ZL23_BACCE/104-155
C2ZMK9_BACCE/120-173
C2ZMU3_BACCE/121-174
C2ZMX1_BACCE/49-102
C2ZNS7_BACCE/121-174
C2ZPI8_BACCE/117-170
C2ZPP9_BACCE/79-132
C2ZPV7_BACCE/114-167
C2ZQL4_BACCE/71-124
C2ZSG4_BACCE/119-170
C2ZV39_BACCE/122-171
C2ZVH3_BACCE/104-157
C3A021_BACMY/158-205
C3A1D3_BACMY/113-166
C3A2D6_BACMY/118-171
C3A2K0_BACMY/64-114
C3A2Y2_BACMY/116-169
C3A419_BACMY/120-173
C3A480_BACMY/121-174
C3A4B0_BACMY/49-102
C3A570_BACMY/116-169
C3A631_BACMY/114-167
C3A6W9_BACMY/71-124
C3A8A7_BACMY/137-190
C3ABK0_BACMY/122-170
C3ABN8_BACMY/117-170
C3ABY4_BACMY/104-157
C3AFD5_BACMY/79-132
C3AG92_BACMY/157-205
C3AI13_BACMY/124-177
C3AK16_BACMY/121-174
C3AK44_BACMY/49-102
C3ALM6_BACMY/1-37
C3AML9_BACMY/112-165
C3ANK0_BACMY/108-161
C3ARD3_BACMY/63-109
C3ARF6_BACMY/108-161
C3ARR3_BACMY/104-157
C3ASS5_BACMY/121-173
C3ATT0_BACMY/122-173
C3AW01_BACMY/101-154
C3AWB1_BACMY/143-196
C3AWU1_BACMY/93-156
C3AY23_BACMY/157-205
C3B1W9_BACMY/121-174
C3B209_BACMY/49-102
C3B3M8_BACMY/47-100
C3B489_BACMY/93-156
C3B4S0_BACMY/112-165
C3B5Z9_BACMY/108-161
C3B8N1_BACMY/63-109
C3B8Q5_BACMY/108-161
C3B905_BACMY/104-157
C3B9P8_BACMY/143-196
C3BA74_BACMY/121-173
C3BB56_BACMY/122-173
C3BEL4_9BACI/157-205
C3BIN5_9BACI/121-174
C3BIR3_9BACI/49-102
C3BKG7_9BACI/104-157
C3BL22_9BACI/96-149
C3BLJ8_9BACI/112-165
C3BMY4_9BACI/108-161
C3BQP6_9BACI/63-108
C3BR36_9BACI/104-157
C3BRP2_9BACI/104-157
C3BS51_9BACI/121-173
C3BT81_9BACI/122-173
C3BWB6_BACTU/158-205
C3BXP6_BACTU/113-166
C3BYC2_BACTU/98-151
C3BYK7_BACTU/114-166
C3BYQ9_BACTU/147-200
C3BYW9_BACTU/111-161
C3C0L9_BACTU/121-174
C3C0Q2_BACTU/97-150
C3C1K3_BACTU/121-174
C3C230_BACTU/69-122
C3C2E6_BACTU/79-132
C3C2J2_BACTU/114-167
C3C3D5_BACTU/110-163
C3C5L1_BACTU/110-161
C3C8Y7_BACTU/102-155
C3C922_BACTU/104-157
C3C9P2_BACTU/99-152
C3CAX9_BACTU/142-195
C3CCP8_BACTU/158-205
C3CE21_BACTU/113-166
C3CF21_BACTU/114-166
C3CF73_BACTU/118-171
C3CFE0_BACTU/109-161
C3CGT1_BACTU/118-171
C3CH18_BACTU/121-174
C3CH54_BACTU/49-102
C3CI17_BACTU/121-174
C3CIU3_BACTU/79-132
C3CJ03_BACTU/114-167
C3CJQ4_BACTU/93-146
C3CLU8_BACTU/119-170
C3CQ94_BACTU/104-157
C3CS89_BACTU/111-164
C3CVP6_BACTU/158-205
C3CX11_BACTU/113-166
C3CY33_BACTU/118-171
C3CY99_BACTU/109-161
C3CZN7_BACTU/120-173
C3CZX5_BACTU/121-174
C3D011_BACTU/49-102
C3D0X0_BACTU/121-174
C3D1Q3_BACTU/79-132
C3D1X0_BACTU/114-167
C3D2Q5_BACTU/110-163
C3D533_BACTU/111-162
C3D886_BACTU/104-157
C3DA52_BACTU/111-164
C3DAK4_BACTU/114-166
C3DC61_BACTU/114-166
C3DDS4_BACTS/158-205
C3DF96_BACTS/103-156
C3DG91_BACTS/147-200
C3DGE3_BACTS/69-120
C3DI61_BACTS/121-174
C3DJ29_BACTS/121-174
C3DJW4_BACTS/79-132
C3DK09_BACTS/114-167
C3DKR9_BACTS/110-163
C3DMU9_BACTS/117-170
C3DTE2_BACTS/111-164
C3DU03_BACTS/100-153
C3DW50_BACTS/97-150
C3DWN5_BACTS/19-72
C3DXK5_BACTU/158-205
C3DZV0_BACTU/114-166
C3E056_BACTU/105-155
C3E1K6_BACTU/118-171
C3E1Q1_BACTU/121-174
C3E1T9_BACTU/49-102
C3E2Q5_BACTU/121-174
C3E3I6_BACTU/79-132
C3E3Q4_BACTU/114-167
C3E4A5_BACTU/93-146
C3E6H2_BACTU/119-170
C3EBK6_BACTU/111-164
C3EET2_BACTK/158-205
C3EG74_BACTK/113-166
C3EH23_BACTK/114-166
C3EH73_BACTK/118-171
C3EHE0_BACTK/104-156
C3EJ32_BACTK/121-174
C3EJ64_BACTK/49-102
C3EJY7_BACTK/121-174
C3EKS5_BACTK/79-132
C3EKY7_BACTK/114-167
C3ELN9_BACTK/110-163
C3ENQ2_BACTK/119-170
C3ERC5_BACTK/120-171
C3ERQ7_BACTK/104-157
C3ETL6_BACTK/111-164
C3EUG5_BACTK/92-150
C3EVN7_BACTU/158-205
C3EX02_BACTU/113-166
C3EY27_BACTU/119-171
C3EY89_BACTU/103-155
C3EZW3_BACTU/121-174
C3EZZ7_BACTU/97-150
C3F0U7_BACTU/121-174
C3F1U0_BACTU/114-167
C3F2H6_BACTU/114-166
C3F2M3_BACTU/110-163
C3F402_BACTU/117-170
C3F4V0_BACTU/119-170
C3F830_BACTU/102-155
C3F893_BACTU/104-157
C3F8U8_BACTU/112-165
C3FA58_BACTU/60-113
C3FCX4_BACTU/114-166
C3FD42_BACTU/114-167
C3FE77_BACTB/158-205
C3FFJ7_BACTB/113-166
C3FGL6_BACTB/118-171
C3FGT3_BACTB/109-161
C3FI65_BACTB/118-171
C3FIF2_BACTB/121-174
C3FII8_BACTB/49-102
C3FJE8_BACTB/121-174
C3FKA0_BACTB/79-132
C3FKG4_BACTB/114-167
C3FL72_BACTB/110-163
C3FNC2_BACTB/119-170
C3FRM2_BACTB/104-157
C3FTH9_BACTB/111-164
C3FWK4_BACTB/114-166
C3FX26_BACTU/158-205
C3FXA2_BACTU/105-156
C3FYD9_BACTU/113-166
C3FZ92_BACTU/114-166
C3FZC4_BACTU/119-171
C3FZI5_BACTU/103-155
C3G0Y5_BACTU/121-174
C3G1A5_BACTU/97-150
C3G284_BACTU/121-174
C3G362_BACTU/114-167
C3G3S9_BACTU/114-166
C3G3Y0_BACTU/110-163
C3G668_BACTU/119-170
C3G995_BACTU/104-157
C3G9V8_BACTU/119-172
C3GB65_BACTU/110-163
C3GBN1_BACTU/79-132
C3GCW6_BACTU/158-205
C3GD40_BACTU/104-155
C3GE19_BACTU/113-166
C3GF76_BACTU/148-200
C3GFF1_BACTU/103-155
C3GH27_BACTU/121-174
C3GI38_BACTU/121-174
C3GIY2_BACTU/79-132
C3GJ37_BACTU/115-168
C3GJQ6_BACTU/114-166
C3GJW2_BACTU/93-146
C3GM50_BACTU/119-170
C3GQ10_BACTU/102-155
C3GQ53_BACTU/104-157
C3GQQ9_BACTU/112-165
C3GRZ4_BACTU/110-163
C3GUX6_BACTU/97-150
C3GV68_BACTU/158-205
C3GWF9_BACTU/113-166
C3GXH2_BACTU/118-171
C3GXN9_BACTU/68-121
C3GZD5_BACTU/49-102
C3H075_BACTU/121-174
C3H116_BACTU/79-132
C3H190_BACTU/114-167
C3H1X7_BACTU/93-146
C3H2D7_BACTU/121-174
C3H443_BACTU/119-170
C3H798_BACTU/102-155
C3H7E8_BACTU/104-157
C3H9H7_BACTU/111-164
C3HB02_BACTU/101-154
C3HBV6_BACTU/114-166
C3HCD8_BACTU/158-205
C3HDS6_BACTU/113-166
C3HEV3_BACTU/119-171
C3HEZ3_BACTU/116-169
C3HF42_BACTU/103-156
C3HGQ2_BACTU/121-174
C3HGT4_BACTU/97-150
C3HH21_BACTU/121-174
C3HIP3_BACTU/115-168
C3HJE0_BACTU/114-166
C3HJJ2_BACTU/110-163
C3HKW0_BACTU/100-153
C3HLU7_BACTU/119-170
C3HPX3_BACTU/104-157
C3HRR5_BACTU/110-163
C3HUD3_BACTU/158-205
C3HVS2_BACTU/113-166
C3HWP4_BACTU/114-166
C3HWY3_BACTU/68-120
C3HX18_BACTU/148-200
C3HYF7_BACTU/120-173
C3HYN9_BACTU/121-174
C3HYX9_BACTU/97-150
C3HZX1_BACTU/121-174
C3I097_BACTU/114-167
C3I0T4_BACTU/79-132
C3I1R9_BACTU/93-146
C3I3B7_BACTU/69-122
C3I468_BACTU/17-70
C3I753_BACTU/102-155
C3I7C2_BACTU/104-157
C3I991_BACTU/111-164
C3IBC7_BACTU/114-167
C3IDH7_BACTU/158-205
C3IEU0_BACTU/113-166
C3IFW3_BACTU/26-79
C3IG37_BACTU/68-121
C3IHS6_BACTU/121-174
C3IHU3_BACTU/97-150
C3IIR0_BACTU/121-174
C3IJJ1_BACTU/79-132
C3IKD1_BACTU/110-163
C3IMC9_BACTU/117-170
C3ISA1_BACTU/111-164
C3ISU0_BACTU/114-167
C3IU55_BACTU/114-167
C3IUP4_BACTU/166-207
C3IWY0_BACTU/114-166
C3J9B8_9PORP/107-159
C3JB41_9PORP/129-182
C3JBB6_9PORP/132-185
C3JC82_9PORP/109-162
C3JD58_9PORP/121-174
C3JE23_RHOER/121-173
C3JFN6_RHOER/116-167
C3JFR3_RHOER/115-164
C3JG40_RHOER/145-198
C3JGV1_RHOER/127-180
C3JGV8_RHOER/148-201
C3JKG4_RHOER/112-165
C3JLB9_RHOER/141-194
C3JM18_RHOER/128-181
C3JMI9_RHOER/119-172
C3JPI9_RHOER/131-184
C3JTQ2_RHOER/133-186
C3JTT3_RHOER/204-256
C3JW28_RHOER/100-153
C3JXK3_PSEFS/162-215
C3JXP4_PSEFS/138-191
C3JY07_PSEFS/116-169
C3JYG9_PSEFS/104-157
C3JYX1_PSEFS/97-150
C3JZ36_PSEFS/103-156
C3K0F3_PSEFS/115-168
C3K179_PSEFS/109-162
C3K1F8_PSEFS/112-165
C3K2G5_PSEFS/106-159
C3K375_PSEFS/110-163
C3K3P3_PSEFS/107-160
C3K5Z5_PSEFS/108-161
C3K6F6_PSEFS/121-174
C3K7W8_PSEFS/111-164
C3K9A8_PSEFS/108-161
C3K9L7_PSEFS/121-174
C3K9W6_PSEFS/114-167
C3KAT4_PSEFS/113-166
C3KBG7_PSEFS/127-180
C3KBX1_PSEFS/120-173
C3KCV1_PSEFS/112-165
C3KD02_PSEFS/94-146
C3KE31_PSEFS/130-182
C3KKK6_RHISN/14-53
C3KL45_RHISN/9-49
C3KLH7_RHISN/101-154
C3KLN6_RHISN/111-163
C3KMI0_RHISN/126-179
C3KQ51_RHISN/20-61
C3KS16_CLOB6/115-168
C3KSE2_CLOB6/116-168
C3KUW3_CLOB6/120-173
C3KVR8_CLOB6/156-206
C3KW25_CLOB6/118-171
C3KXU3_CLOB6/122-175
C3L2C0_CLOB6/111-164
C3L7G0_BACAC/97-150
C3L7J4_BACAC/121-174
C3L8C9_BACAC/101-154
C3L9E4_BACAC/119-170
C3L9W9_BACAC/104-157
C3LC08_BACAC/103-156
C3LCG8_BACAC/100-153
C3LCY0_BACAC/119-171
C3LEZ2_BACAC/121-174
C3LFN9_BACAC/110-163
C3LG62_BACAC/107-160
C3LGB8_BACAC/113-166
C3LGZ0_BACAC/114-166
C3LID3_BACAC/112-165
C3LIH9_BACAC/104-157
C3LJ66_BACAC/158-205
C3LK03_BACAC/104-155
C3LKI9_BACAC/121-174
C3LR10_VIBCM/130-182
C3LTU2_VIBCM/119-172
C3MD62_RHISN/108-161
C3MDS9_RHISN/113-166
C3MEA2_RHISN/113-166
C3MEI4_RHISN/120-165
C3MF42_RHISN/120-173
C3MFP6_RHISN/107-160
C3MGE9_RHISN/102-155
C3MGF1_RHISN/88-134
C3NRW7_VIBCJ/99-152
C3NVD3_VIBCJ/134-186
C3NZM1_BACAA/113-166
C3NZS6_BACAA/121-174
C3P213_BACAA/100-153
C3P2C3_BACAA/110-163
C3P2T7_BACAA/119-171
C3P3G7_BACAA/103-156
C3P435_BACAA/119-170
C3P4U7_BACAA/101-154
C3P6J5_BACAA/121-174
C3P6M3_BACAA/97-150
C3P865_BACAA/121-174
C3P9N9_BACAA/158-205
C3PA55_BACAA/104-157
C3PAM5_BACAA/104-155
C3PAY1_BACAA/112-165
C3PBC6_BACAA/114-167
C3PC75_BACAA/114-166
C3PD21_BACAA/107-160
C3PEC3_CORA7/102-155
C3PEN2_CORA7/128-181
C3PFJ3_CORA7/148-200
C3PI67_CORA7/7-49
C3PJS1_CORA7/125-177
C3PL04_CORA7/122-175
C3PL71_CORA7/140-193
C3PLB0_CORA7/140-193
C3PVN8_9BACE/125-178
C3PVQ3_9BACE/99-151
C3PVY4_9BACE/123-176
C3PW08_9BACE/131-183
C3PWB0_9BACE/113-163
C3PWC4_9BACE/119-171
C3PX10_9BACE/103-156
C3PX20_9BACE/118-171
C3PXS6_9BACE/105-157
C3PXV6_9BACE/126-176
C3PYF7_9BACE/114-167
C3PYH8_9BACE/111-164
C3PZH3_9BACE/122-175
C3PZI1_9BACE/42-94
C3Q073_9BACE/127-179
C3Q1H3_9BACE/118-171
C3Q1U1_9BACE/124-177
C3Q1U9_9BACE/119-172
C3Q293_9BACE/107-159
C3Q334_9BACE/122-175
C3Q3B0_9BACE/124-177
C3Q3Q5_9BACE/104-157
C3Q477_9BACE/119-172
C3Q4B7_9BACE/114-167
C3Q4C1_9BACE/119-172
C3Q4D0_9BACE/123-176
C3Q5C9_9BACE/115-165
C3Q5D3_9BACE/105-158
C3Q5E6_9BACE/121-174
C3Q5J3_9BACE/119-172
C3Q5L3_9BACE/127-180
C3Q5Q0_9BACE/116-169
C3Q654_9BACE/115-168
C3Q6H8_9BACE/126-179
C3Q6S0_9BACE/107-159
C3Q8S3_9BACE/118-168
C3Q8U8_9BACE/130-183
C3Q8X9_9BACE/107-159
C3Q931_9BACE/104-157
C3Q9F3_9BACE/120-173
C3Q9J0_9BACE/120-172
C3QA70_9BACE/126-179
C3QAE2_9BACE/107-159
C3QAJ6_9BACE/119-172
C3QAT3_9BACE/127-180
C3QAU5_9BACE/112-164
C3QBE3_9BACE/112-163
C3QBF0_9BACE/112-163
C3QBK6_9BACE/124-177
C3QBP4_9BACE/111-163
C3QCH4_9BACE/119-153
C3QCL6_9BACE/107-159
C3QCX6_9BACE/126-179
C3QD64_9BACE/125-178
C3QD76_9BACE/118-171
C3QDE4_9BACE/107-159
C3QDT9_9BACE/115-167
C3QDV1_9BACE/122-175
C3QDW6_9BACE/121-174
C3QE53_9BACE/128-181
C3QEC9_9BACE/129-182
C3QED5_9BACE/116-169
C3QEU2_9BACE/113-166
C3QF34_9BACE/107-159
C3QF44_9BACE/118-171
C3QFW8_9BACE/116-169
C3QG94_9BACE/122-174
C3QHC6_9BACE/120-173
C3QHI6_9BACE/114-167
C3QHX8_9BACE/121-174
C3QI22_9BACE/116-169
C3QI56_9BACE/118-171
C3QIK1_9BACE/1-44
C3QIL2_9BACE/125-178
C3QJ31_9BACE/123-176
C3QK01_9BACE/121-171
C3QK06_9BACE/119-172
C3QK54_9BACE/123-175
C3QKP4_9BACE/107-159
C3QL46_9BACE/116-169
C3QL58_9BACE/117-170
C3QL60_9BACE/121-174
C3QL68_9BACE/118-171
C3QLY7_9BACE/117-169
C3QMA3_9BACE/126-179
C3QMB3_9BACE/125-178
C3QNB0_9BACE/118-171
C3QNB9_9BACE/107-159
C3QNM1_9BACE/106-159
C3QNT4_9BACE/123-176
C3QPK0_9BACE/111-163
C3QPP8_9BACE/131-184
C3QPW3_9BACE/112-163
C3QPY3_9BACE/113-164
C3QQ22_9BACE/122-175
C3QQ25_9BACE/117-170
C3QQ36_9BACE/116-169
C3QQG9_9BACE/119-172
C3QQH3_9BACE/122-172
C3QR50_9BACE/104-156
C3QRG5_9BACE/1-33
C3QRL2_9BACE/120-173
C3QRM6_9BACE/119-177
C3QRU5_9BACE/107-159
C3QS10_9BACE/105-156
C3QSQ7_9BACE/115-167
C3QSS0_9BACE/122-175
C3QST0_9BACE/121-174
C3QST9_9BACE/124-177
C3QT33_9BACE/128-181
C3QTE5_9BACE/114-167
C3QTQ7_9BACE/118-171
C3QTS1_9BACE/124-177
C3QTX0_9BACE/128-180
C3QU33_9BACE/126-179
C3QUP2_9BACE/107-159
C3QUT0_9BACE/119-153
C3QVA4_9BACE/130-183
C3QVC7_9BACE/107-159
C3QVI1_9BACE/104-157
C3QVP7_9BACE/125-178
C3QVX7_9BACE/120-173
C3QW14_9BACE/120-172
C3QWJ4_9BACE/122-174
C3QWT4_9BACE/124-176
C3QWZ0_9BACE/116-169
C3QX42_9BACE/117-170
C3QXN0_9BACE/113-166
C3QXT1_9BACE/111-164
C3QY03_9BACE/118-171
C3QY24_9BACE/116-169
C3QYB5_9BACE/117-170
C3QZB1_9BACE/119-172
C3QZN4_9BACE/114-167
C3R079_9BACE/127-180
C3R0Q2_9BACE/112-164
C3R104_9BACE/127-179
C3R1S8_9BACE/111-164
C3R2K1_9BACE/117-169
C3R2R9_9BACE/106-158
C3R3Z9_9BACE/107-159
C3R4S5_9BACE/116-168
C3R5Y7_9BACE/122-175
C3R5Z5_9BACE/42-94
C3R6K5_9BACE/118-171
C3R7S3_9BACE/125-178
C3R876_9BACE/123-176
C3R8A0_9BACE/131-183
C3R8X2_9BACE/115-161
C3R8Y5_9BACE/119-171
C3R910_9BACE/122-175
C3R965_9BACE/99-152
C3R9F9_9BACE/111-164
C3R9H8_9BACE/114-167
C3R9J8_9BACE/124-174
C3R9M6_9BACE/105-157
C3RAB5_9BACE/118-171
C3RAC3_9BACE/103-156
C3RAZ1_9BACE/107-159
C3RBT0_9BACE/126-179
C3RBZ0_9BACE/260-303
C3RC14_9BACE/122-175
C3RCM5_9BACE/104-157
C3RD14_9BACE/121-174
C3RD26_9BACE/105-158
C3RDM3_9BACE/119-172
C3RDS4_9BACE/117-170
C3RDS7_9BACE/119-172
C3RDT4_9BACE/123-176
C3REF0_9BACE/119-172
C3REG9_9BACE/127-180
C3REJ9_9BACE/116-169
C3REX9_9BACE/111-163
C3RF27_9BACE/115-168
C3RF89_9BACE/126-179
C3RFI8_9BACE/124-177
C3RFJ4_9BACE/119-172
C3RGK6_9BACE/107-159
C3RHG4_9FIRM/11-39
C3RI20_9FIRM/97-150
C3RL12_9FIRM/98-151
C3RNX7_9FIRM/80-132
C3W9S6_FUSMR/96-146
C3WEA4_FUSMR/45-89
C3WHJ4_9FUSO/93-146
C3WJZ7_9FUSO/149-186
C3WMS2_9FUSO/97-134
C3WRT4_9FUSO/93-146
C3WWK1_9FUSO/93-146
C3WZ07_9FUSO/20-57
C3X161_OXAFO/128-184
C3X1Q7_OXAFO/102-155
C3X6Q9_OXAFO/124-177
C3X7H8_OXAFO/133-184
C3XCY7_OXAFO/124-177
C4AQC6_BURMA/121-174
C4ATV1_BURMA/122-175
C4AU98_BURMA/141-194
C4AXE6_BURMA/130-183
C4AYB4_BURMA/112-165
C4AZ83_BURMA/111-164
C4B0J0_BURMA/140-193
C4B151_BURMA/110-163
C4B3K4_BURMA/153-205
C4B3U5_BURMA/154-207
C4B432_BURMA/98-151
C4B694_CLOBO/119-163
C4EZV8_HAEIF/129-181
C4EZX0_HAEIF/120-173
C4F2Q8_HAEIF/120-173
C4F3Y2_HAEIF/59-108
C4F6X1_HAEIF/129-181
C4F7S1_9ACTN/171-223
C4F8S7_9ACTN/100-153
C4FE94_9BIFI/142-194
C4FQG6_9FIRM/177-220
C4FYA7_9FIRM/153-199
C4FZP1_ABIDE/135-183
C4G1U7_ABIDE/106-159
C4G1Y3_ABIDE/138-188
C4G237_ABIDE/145-198
C4G5B5_ABIDE/124-177
C4G621_ABIDE/128-175
C4GE46_9FIRM/78-131
C4GEE7_9NEIS/128-181
C4H563_YERPE/24-57
C4H733_YERPE/128-181
C4HIX3_YERPE/128-181
C4HN84_YERPE/24-57
C4HXH2_YERPE/128-181
C4HZ46_YERPE/24-57
C4I324_BURPS/98-151
C4I330_BURPS/110-163
C4I450_BURPS/112-165
C4I4M3_BURPS/131-183
C4I8Z4_BURPS/121-174
C4IEH8_CLOBU/101-154
C4IF71_CLOBU/153-199
C4IFD6_CLOBU/10-41
C4IGJ8_CLOBU/124-174
C4IHR1_CLOBU/117-170
C4IJQ8_CLOBU/87-152
C4ILP3_CLOBU/69-122
C4ILQ6_CLOBU/102-155
C4IMT8_CLOBU/86-139
C4ISM9_BRUAB/110-163
C4IU30_BRUAB/141-194
C4IXH3_CLOBO/119-171
C4K3Y8_HAMD5/128-181
C4KAB1_THASP/136-189
C4KLL9_BURPS/120-173
C4KM05_BURPS/101-154
C4KNA8_BURPS/140-193
C4KRI8_BURPS/130-183
C4KTZ4_BURPS/111-164
C4KU49_BURPS/122-175
C4KXV7_BURPS/150-203
C4KZA8_EXISA/118-171
C4KZK8_EXISA/127-180
C4KZR3_EXISA/158-202
C4L031_EXISA/108-161
C4L4Y5_EXISA/115-168
C4LBZ2_TOLAT/129-182
C4LCR9_TOLAT/103-156
C4LGI4_CORK4/188-241
C4LGM1_CORK4/152-204
C4LGZ5_CORK4/127-180
C4LHV1_CORK4/160-212
C4LK64_CORK4/121-174
C4RB24_9ACTO/107-157
C4RBD5_9ACTO/129-181
C4RC13_9ACTO/221-274
C4RCP0_9ACTO/113-164
C4RD83_9ACTO/147-200
C4RDQ6_9ACTO/123-176
C4RER2_9ACTO/139-192
C4RF22_9ACTO/118-171
C4RF81_9ACTO/108-161
C4RFD8_9ACTO/24-74
C4RG63_9ACTO/128-180
C4RH04_9ACTO/98-151
C4RHF9_9ACTO/174-227
C4RHK6_9ACTO/126-179
C4RI54_9ACTO/186-239
C4RIG1_9ACTO/102-155
C4RMF6_9ACTO/154-207
C4RMY9_9ACTO/108-160
C4RN39_9ACTO/104-157
C4RNN1_9ACTO/119-172
C4RPB3_9ACTO/98-151
C4RQX4_9ACTO/124-177
C4RR56_9ACTO/118-171
C4RRM0_9ACTO/128-180
C4S0L7_YERBE/120-173
C4S0X8_YERBE/88-141
C4S3M6_YERBE/113-166
C4S6U9_YERBE/105-158
C4S9G8_YERMO/113-166
C4SB40_YERMO/88-141
C4SG02_YERMO/125-178
C4SII1_YERMO/108-161
C4SNB2_YERFR/88-141
C4SPZ8_YERFR/125-178
C4T3Q5_YERIN/128-181
C4TQI8_YERKR/125-178
C4TVG6_YERKR/88-141
C4TZ42_YERKR/112-165
C4TZ61_YERKR/100-152
C4UBH4_YERAL/128-181
C4UGK7_YERRU/122-181
C4USI0_YERRO/88-141
C4V5L6_9FIRM/187-237
C4WAF8_STAWA/28-80
C4WHD4_9RHIZ/110-163
C4WN22_9RHIZ/114-167
C4WNJ5_9RHIZ/102-155
C4WP88_9RHIZ/123-176
C4WQ19_9RHIZ/105-158
C4WQ42_9RHIZ/35-68
C4WQX2_9RHIZ/128-181
C4XC35_KLEPN/133-192
C4XCZ5_KLEPN/111-164
C4XGS6_DESMR/126-179
C4XL20_DESMR/151-204
C4XM95_DESMR/99-151
C4XNK9_DESMR/122-175
C4XQ23_DESMR/133-186
C4Z2D5_EUBE2/111-164
C4Z2J9_EUBE2/120-173
C4Z7L7_EUBE2/122-175
C4Z826_EUBR3/8-37
C4Z8D3_EUBR3/120-173
C4Z8K8_EUBR3/109-162
C4Z8N6_EUBR3/80-133
C4ZB32_EUBR3/122-175
C4ZDD6_EUBR3/149-202
C4ZEN0_EUBR3/123-176
C4ZH44_EUBR3/114-167
C4ZKS5_THASP/130-183
C4ZM92_THASP/104-157
C4ZMF7_THASP/132-185
C4ZRF5_ECOBW/111-164
C4ZYJ6_ECOBW/122-181
C5A459_THEGJ/4-49
C5A809_BURGB/101-154
C5A9Y2_BURGB/121-174
C5AAM5_BURGB/123-176
C5AD92_BURGB/130-183
C5AI79_BURGB/110-163
C5AJT4_BURGB/129-182
C5AJY2_BURGB/143-196
C5AK11_BURGB/181-234
C5ALU3_BURGB/124-176
C5AM40_BURGB/123-176
C5ANF3_BURGB/128-181
C5ANH4_BURGB/139-191
C5APA1_METEA/101-154
C5ASQ2_METEA/168-220
C5ATD9_METEA/166-219
C5AW65_METEA/167-220
C5AWK4_METEA/118-171
C5AXG3_METEA/124-177
C5AYI0_METEA/101-153
C5AYK9_METEA/100-153
C5B1I3_METEA/112-165
C5B1P3_METEA/275-328
C5B283_METEA/123-176
C5B3L6_METEA/140-193
C5B3P3_METEA/160-213
C5B5T8_METEA/164-217
C5BAI4_EDWI9/128-181
C5BIX6_TERTT/106-159
C5BNA1_TERTT/125-178
C5BNJ0_TERTT/99-152
C5BRA0_TERTT/133-186
C5BRE9_TERTT/124-173
C5BRM8_TERTT/132-185
C5BSU4_TERTT/120-173
C5BTW6_TERTT/9-61
C5BV73_BEUC1/112-164
C5BVU0_BEUC1/110-163
C5BW92_BEUC1/101-154
C5BWI8_BEUC1/120-173
C5BWK2_BEUC1/117-168
C5BWK5_BEUC1/108-160
C5BX06_BEUC1/129-181
C5BXA7_BEUC1/136-189
C5BXI0_BEUC1/107-159
C5BXY0_BEUC1/102-155
C5BY01_BEUC1/115-168
C5BYI4_BEUC1/107-160
C5BZ51_BEUC1/120-173
C5BZ96_BEUC1/100-153
C5BZT9_BEUC1/110-163
C5C199_BEUC1/142-195
C5C1Q7_BEUC1/165-218
C5C249_BEUC1/128-181
C5C285_BEUC1/124-177
C5C288_BEUC1/118-171
C5C2S5_BEUC1/127-180
C5C2T2_BEUC1/127-180
C5C3B1_BEUC1/116-168
C5C3K0_BEUC1/113-166
C5C3U5_BEUC1/143-196
C5C444_BEUC1/113-165
C5C5T8_BEUC1/109-162
C5C5V8_BEUC1/117-169
C5C5W8_BEUC1/117-170
C5C609_BEUC1/113-166
C5C630_BEUC1/111-164
C5C6D8_BEUC1/107-160
C5C9Z9_MICLC/147-200
C5CIP4_KOSOT/122-175
C5CLN4_VARPS/126-179
C5CLX0_VARPS/99-152
C5CLZ4_VARPS/154-207
C5CR89_VARPS/105-158
C5CSE8_VARPS/155-208
C5CSL3_VARPS/131-184
C5CUD6_VARPS/122-175
C5CUF5_VARPS/118-171
C5CVW6_VARPS/113-166
C5CYN5_VARPS/124-177
C5D1V8_VARPS/117-171
C5D220_VARPS/145-198
C5D3J4_GEOSW/108-161
C5D3Q0_GEOSW/157-205
C5D3V9_GEOSW/123-176
C5D6H2_GEOSW/120-173
C5EBY2_BIFLI/120-172
C5EF48_9FIRM/96-149
C5EFA1_9FIRM/133-186
C5EG12_9FIRM/103-154
C5EGV1_9FIRM/99-150
C5EI41_9FIRM/120-173
C5EK84_9FIRM/101-154
C5EMB9_9FIRM/119-172
C5EQ65_9FIRM/101-154
C5EVH0_9FIRM/115-168
C5EWS6_9FIRM/117-164
C5J5X8_MYCCR/35-83
C5N8P3_BURMA/168-220
C5N8X2_BURMA/141-194
C5NC40_BURMA/122-175
C5ND26_BURMA/130-183
C5NDD9_BURMA/111-164
C5NID4_BURMA/121-174
C5NIE6_BURMA/140-193
C5NKA9_BURMA/120-173
C5NLW5_BURMA/98-151
C5NLX0_BURMA/40-93
C5QY87_STAEP/103-153
C5S2D2_9PAST/128-181
C5S416_9PAST/125-177
C5T2I9_ACIDE/178-231
C5T3P1_ACIDE/95-148
C5T5A3_ACIDE/125-178
C5T9E1_ACIDE/143-196
C5T9I8_ACIDE/122-175
C5TA03_ACIDE/112-165
C5TAA3_ACIDE/145-198
C5TFL7_ZYMMO/142-195
C5TJH6_NEIFL/132-185
C5TPX8_NEIFL/127-180
C5UQP7_CLOBO/126-178
C5USG7_CLOBO/54-107
C5USR7_CLOBO/99-151
C5UT94_CLOBO/120-173
C5UTN9_CLOBO/146-199
C5UVV4_CLOBO/117-170
C5UW77_CLOBO/106-159
C5UYJ0_CLOBO/123-176
C5UYY1_CLOBO/119-172
C5VRE7_CLOBO/161-207
C5W006_STRSE/100-153
C5W5Y3_ECOBB/111-164
C5W7S7_ECOBB/122-181
C5WFG0_STRDG/101-154
C5ZBX9_BURPS/124-177
C5ZCH3_BURPS/122-175
C5ZFT4_BURPS/150-203
C5ZGH3_BURPS/113-166
C5ZGQ3_BURPS/101-154
C5ZHZ8_BURPS/140-193
C5ZKN9_BURPS/323-376
C5ZL16_BURPS/98-151
C5ZL22_BURPS/110-163
C5ZNH5_BURPS/141-194
C5ZNQ5_BURPS/131-183
C5ZQJ9_BURPS/112-165
C5ZSD1_BURPS/121-174
C6A8S5_BIFLB/131-183
C6AA57_BARGA/103-156
C6AA59_BARGA/82-131
C6AJD3_BIFAS/131-183
C6AJX7_AGGAN/129-181
C6AQ19_AGGAN/127-180
C6ARL7_RHILS/102-155
C6AT51_RHILS/105-157
C6ATC8_RHILS/107-160
C6ATP0_RHILS/112-165
C6AUF3_RHILS/104-157
C6AUF5_RHILS/85-130
C6AUX0_RHILS/39-72
C6AYY1_RHILS/124-177
C6AZ72_RHILS/120-173
C6B1M3_RHILS/138-191
C6B2Z1_RHILS/121-174
C6B4L1_RHILS/145-198
C6B5K8_RHILS/19-60
C6B6N5_RHILS/107-160
C6B743_RHILS/107-159
C6B7V9_RHILS/102-155
C6B869_RHILS/107-159
C6B918_RHILS/111-163
C6BAR2_RHILS/112-165
C6BE95_RALP1/162-214
C6BFE2_RALP1/111-164
C6BFM2_RALP1/130-183
C6BI61_RALP1/128-181
C6BJR4_RALP1/124-177
C6BJU6_RALP1/119-172
C6BL24_RALP1/114-167
C6BNS8_RALP1/175-228
C6C082_DESAD/118-171
C6C3A1_DICDC/119-172
C6CB40_DICDC/123-181
C6CDZ4_DICDC/111-164
C6CGS9_DICZE/125-178
C6CNL4_DICZE/123-181
C6CS97_PAESJ/114-165
C6CSK6_PAESJ/121-174
C6CSR0_PAESJ/141-194
C6CSU4_PAESJ/111-164
C6CUE1_PAESJ/122-175
C6CX61_PAESJ/100-153
C6CXF0_PAESJ/119-171
C6CXX3_PAESJ/101-154
C6CYB2_PAESJ/115-168
C6CZC4_PAESJ/102-154
C6CZG1_PAESJ/111-163
C6D027_PAESJ/114-165
C6D0Q7_PAESJ/105-157
C6D2Q3_PAESJ/116-169
C6D3V9_PAESJ/114-167
C6D467_PAESJ/127-180
C6D4Q9_PAESJ/157-205
C6D4Z6_PAESJ/126-179
C6D7G7_PAESJ/98-151
C6D7J3_PAESJ/109-162
C6D8F2_PAESJ/115-168
C6D8K4_PAESJ/125-178
C6D935_PECCP/115-168
C6DBT2_PECCP/110-163
C6DC06_PECCP/123-181
C6DD80_PECCP/110-163
C6DIX3_PECCP/122-173
C6DJ39_PECCP/90-143
C6DJA9_PECCP/111-164
C6DKM4_PECCP/111-164
C6DLT7_MYCTK/149-201
C6DMT5_MYCTK/12-40
C6DPE1_MYCTK/128-181
C6DPZ7_MYCTK/247-300
C6DRI7_MYCTK/179-232
C6DUF1_MYCTK/185-236
C6DUW9_MYCTK/109-162
C6DWB1_MYCTK/10-40
C6DXG7_MYCTK/177-230
C6DXW0_CLOBO/119-171
C6DXX8_CLOBO/119-163
C6EC63_ECOBD/111-164
C6EK14_ECOBD/122-181
C6GH80_NOCAS/161-200
C6GN17_STRSX/78-131
C6GR90_STRSX/100-153
C6GT59_STRS4/78-131
C6GWJ4_STRS4/100-153
C6I181_9BACE/114-167
C6I1K4_9BACE/122-175
C6I1N8_9BACE/121-174
C6I1S0_9BACE/115-168
C6I2F6_9BACE/107-159
C6I2J1_9BACE/121-174
C6I2M7_9BACE/104-157
C6I386_9BACE/103-155
C6I3K5_9BACE/104-156
C6I404_9BACE/120-173
C6I414_9BACE/118-169
C6I421_9BACE/107-159
C6I4A9_9BACE/117-170
C6I4C1_9BACE/125-178
C6I4J3_9BACE/113-166
C6I4M9_9BACE/104-156
C6I524_9BACE/121-174
C6I530_9BACE/123-176
C6I539_9BACE/122-175
C6I590_9BACE/122-175
C6I5D4_9BACE/125-178
C6I6F6_9BACE/126-179
C6I6J1_9BACE/116-169
C6I6M4_9BACE/111-163
C6I6Z9_9BACE/121-173
C6I7C7_9BACE/122-175
C6I7E6_9BACE/99-151
C6I978_9BACE/122-174
C6I9G1_9BACE/118-171
C6I9X5_9BACE/128-181
C6IA00_9BACE/113-166
C6IAB4_9BACE/116-169
C6IAG7_9BACE/116-169
C6IAH5_9BACE/126-179
C6IAX9_9BACE/117-170
C6IBC8_9BACE/120-173
C6IC45_9BACE/107-159
C6IC56_9BACE/119-172
C6ICY8_9BACE/120-173
C6ID00_9BACE/115-168
C6IDU2_9BACE/125-176
C6IE53_9BACE/124-176
C6IEA0_9BACE/111-163
C6IEH9_9BACE/103-156
C6IF91_9BACE/119-153
C6IFD5_9BACE/107-159
C6IFN9_9BACE/126-179
C6IFW7_9BACE/126-178
C6IFY1_9BACE/113-171
C6IGG4_9BACE/126-179
C6IHE1_9BACE/117-170
C6IHP5_9BACE/110-163
C6IHS3_9BACE/124-174
C6IHW1_9BACE/115-168
C6II88_9BACE/107-159
C6IIF1_9BACE/104-157
C6IIS0_9BACE/120-172
C6IIS8_9BACE/120-172
C6IJE6_9BACE/132-185
C6IK03_9BACE/123-176
C6IK48_9BACE/116-169
C6IK92_9BACE/121-174
C6IKA0_9BACE/122-175
C6IKN8_9BACE/111-164
C6IL31_9BACE/128-181
C6ILA9_9BACE/116-169
C6ILQ1_9BACE/114-167
C6IMX0_9BACE/116-169
C6IN56_9BACE/125-177
C6IP12_9BACE/130-183
C6IP53_9BACE/119-169
C6IPD8_9BACE/112-165
C6IQ02_9BACE/118-171
C6IQA7_9BACE/119-172
C6IQC6_9BACE/116-146
C6IQR3_9BACE/123-176
C6IQS1_9BACE/119-172
C6IQT0_9BACE/117-170
C6IQT2_9BACE/122-175
C6IQW8_9BACE/121-172
C6IRC4_9BACE/123-176
C6IRL1_9BACE/122-175
C6IRT7_9BACE/122-174
C6IRV3_9BACE/103-155
C6IRW6_9BACE/124-177
C6IT01_9BACE/131-184
C6IT41_9BACE/100-152
C6ITA7_9BACE/120-173
C6ITB4_9BACE/107-159
C6ITD4_9BACE/122-175
C6ITI7_9BACE/118-171
C6ITK0_9BACE/107-159
C6ITL5_9BACE/104-155
C6IU14_9BACE/126-179
C6IWA6_9BACL/103-156
C6IX18_9BACL/105-136
C6IXL4_9BACL/45-97
C6IZI1_9BACL/115-168
C6J1N0_9BACL/108-161
C6J4F2_9BACL/137-190
C6J5X0_9BACL/129-182
C6J676_9BACL/158-206
C6J7A5_9BACL/123-175
C6J7P8_9BACL/119-172
C6J823_9FIRM/97-150
C6J869_9FIRM/121-172
C6J875_9FIRM/106-159
C6J878_9FIRM/97-148
C6J947_9FIRM/78-130
C6J9Q6_9FIRM/143-196
C6JA46_9FIRM/135-187
C6JCS1_9FIRM/140-190
C6JD63_9FIRM/115-168
C6JDA8_9FIRM/86-139
C6JDK1_9FIRM/37-90
C6JDP6_9FIRM/126-179
C6JED8_9FIRM/115-168
C6JFI5_9FIRM/110-160
C6JGJ4_9FIRM/121-174
C6JPP8_FUSVA/139-187
C6JQ81_FUSVA/94-146
C6JQK6_FUSVA/138-186
C6JQW9_FUSVA/150-193
C6L0X4_9BACT/25-55
C6L8S8_9FIRM/123-176
C6LAD5_9FIRM/126-179
C6LB25_9FIRM/108-161
C6LCH0_9FIRM/105-158
C6LD02_9FIRM/124-176
C6LDD7_9FIRM/79-132
C6LEB1_9FIRM/80-133
C6LEZ1_9FIRM/106-158
C6LFF8_9FIRM/122-175
C6LFH7_9FIRM/95-148
C6LH37_9FIRM/111-164
C6LHB8_9FIRM/132-185
C6LHF4_9FIRM/117-167
C6LI35_9FIRM/123-161
C6LJ45_9FIRM/94-147
C6LJ46_9FIRM/191-232
C6LJX2_9FIRM/120-172
C6LK32_9FIRM/109-162
C6LKI0_9FIRM/79-115
C6M1Q1_NEISI/127-180
C6M5L3_NEISI/130-183
C6N7I6_9GAMM/159-212
C6NRW9_9GAMM/139-195
C6NU82_9GAMM/105-158
C6NX52_9GAMM/124-177
C6NXX6_9GAMM/109-159
C6NYG5_9GAMM/64-113
C6PRA4_9CLOT/105-158
C6PRU4_9CLOT/95-148
C6PS15_9CLOT/158-211
C6PT62_9CLOT/115-168
C6PW47_9CLOT/112-165
C6PWA5_9CLOT/114-163
C6PWU0_9CLOT/120-173
C6PWZ5_9CLOT/111-164
C6PX38_9CLOT/117-170
C6PXW0_9CLOT/148-200
C6PZD5_9CLOT/168-206
C6Q1V0_9CLOT/122-175
C6Q2W3_9CLOT/108-161
C6R3S7_9MICC/166-219
C6R447_9MICC/126-179
C6R6K3_9CORY/124-177
C6R722_9CORY/125-178
C6R763_9CORY/124-177
C6R7L0_9CORY/123-175
C6R8E2_9CORY/136-188
C6RN90_ACIRA/136-189
C6RYE1_VIBCH/118-171
C6S2D7_VIBCH/130-182
C6S4E5_NEIML/127-180
C6SEZ3_NEIME/127-180
C6SMJ0_NEIME/127-180
C6TQ32_BURPS/120-173
C6TQ59_BURPS/101-154
C6TRM0_BURPS/140-193
C6TUN9_BURPS/130-183
C6TWJ2_BURPS/111-164
C6TX36_BURPS/122-175
C6U1B0_BURPS/150-203
C6U2Y9_BURPS/98-151
C6U2Z4_BURPS/110-163
C6U473_BURPS/106-159
C6U560_BURPS/140-192
C6U5E3_BURPS/141-194
C6U8U3_BURPS/120-173
C6UBI1_ECOBR/122-181
C6UL64_ECOBR/111-164
C6UQX9_ECO5T/122-181
C6VRN8_DYAFD/121-174
C6VSI9_DYAFD/140-192
C6VSK7_DYAFD/119-170
C6VSP5_DYAFD/123-175
C6VSS9_DYAFD/130-183
C6VT24_DYAFD/121-174
C6VTD8_DYAFD/117-170
C6VTF7_DYAFD/108-161
C6VTM5_DYAFD/117-170
C6VTP4_DYAFD/87-139
C6VTR6_DYAFD/122-172
C6VTT5_DYAFD/133-186
C6VTY4_DYAFD/128-181
C6VUP5_DYAFD/131-184
C6VUS3_DYAFD/126-179
C6VV07_DYAFD/128-177
C6VV48_DYAFD/116-169
C6VV88_DYAFD/120-172
C6VVC6_DYAFD/108-160
C6VVX4_DYAFD/133-186
C6VWK2_DYAFD/131-184
C6VWU8_DYAFD/120-172
C6VXJ8_DYAFD/141-193
C6VY21_DYAFD/130-182
C6VYS2_DYAFD/123-176
C6VYU6_DYAFD/133-186
C6VZK8_DYAFD/123-168
C6VZK9_DYAFD/121-174
C6VZP7_DYAFD/119-172
C6VZZ8_DYAFD/140-192
C6W010_DYAFD/119-172
C6W0C1_DYAFD/161-214
C6W0C9_DYAFD/126-179
C6W0H1_DYAFD/125-177
C6W0L2_DYAFD/125-177
C6W0P8_DYAFD/118-171
C6W0Q8_DYAFD/131-184
C6W182_DYAFD/122-175
C6W190_DYAFD/123-176
C6W1C1_DYAFD/123-176
C6W1F1_DYAFD/123-176
C6W1G0_DYAFD/117-164
C6W1U1_DYAFD/117-170
C6W263_DYAFD/124-177
C6W2V9_DYAFD/178-230
C6W3C1_DYAFD/126-179
C6W4B3_DYAFD/133-184
C6W4C0_DYAFD/125-178
C6W4E3_DYAFD/128-181
C6W4S0_DYAFD/111-164
C6W4T3_DYAFD/128-181
C6W4U2_DYAFD/148-201
C6W514_DYAFD/122-173
C6W5D1_DYAFD/119-172
C6W5W6_DYAFD/113-175
C6W5X8_DYAFD/127-177
C6W663_DYAFD/126-179
C6W688_DYAFD/110-162
C6W6B0_DYAFD/116-169
C6W6U3_DYAFD/116-168
C6W720_DYAFD/123-176
C6W732_DYAFD/127-179
C6W761_DYAFD/113-162
C6W7G5_DYAFD/108-161
C6W898_ACTMD/176-228
C6W8B1_ACTMD/99-152
C6W8F7_ACTMD/150-203
C6W8X7_ACTMD/118-171
C6W8X9_ACTMD/83-135
C6WAV6_ACTMD/948-994
C6WAY0_ACTMD/102-155
C6WC79_ACTMD/101-154
C6WDG3_ACTMD/134-187
C6WE38_ACTMD/83-136
C6WFM9_ACTMD/152-205
C6WH18_ACTMD/136-189
C6WHQ1_ACTMD/108-160
C6WJ20_ACTMD/142-195
C6WKC7_ACTMD/146-199
C6WL01_ACTMD/127-179
C6WL89_ACTMD/99-152
C6WLV3_ACTMD/127-180
C6WMI7_ACTMD/143-196
C6WML0_ACTMD/20-73
C6WNG9_ACTMD/155-208
C6WP37_ACTMD/126-179
C6WP72_ACTMD/125-178
C6WQZ2_ACTMD/108-161
C6WQZ5_ACTMD/103-156
C6WR24_ACTMD/132-185
C6WRH4_ACTMD/121-173
C6WSK4_ACTMD/120-173
C6WT51_METML/122-175
C6WW38_METML/127-179
C6WX96_METML/183-236
C6WYE7_METML/121-174
C6WZW2_FLAB3/130-180
C6X1E1_FLAB3/121-174
C6X1F6_FLAB3/140-192
C6X2J7_FLAB3/99-152
C6X2N8_FLAB3/105-157
C6X3F9_FLAB3/120-173
C6X6N9_METSD/131-184
C6X6P6_METSD/123-176
C6X7E9_METSD/109-162
C6X8L2_METSD/124-177
C6X945_METSD/113-166
C6X947_METSD/112-165
C6XBL9_METSD/107-160
C6XBX1_METSD/109-162
C6XBX6_METSD/108-161
C6XBX9_METSD/108-161
C6XDD1_METSD/127-180
C6XE51_METSD/108-161
C6XIM9_HIRBI/120-173
C6XIS1_HIRBI/197-250
C6XJ75_HIRBI/108-161
C6XLB6_HIRBI/83-130
C6XLB8_HIRBI/108-161
C6XPB4_HIRBI/128-181
C6XPM8_HIRBI/107-159
C6XQ84_HIRBI/108-160
C6XRF8_HIRBI/114-167
C6XSB4_PEDHD/122-175
C6XSF0_PEDHD/123-175
C6XSL3_PEDHD/124-176
C6XSY0_PEDHD/102-154
C6XT18_PEDHD/124-176
C6XT34_PEDHD/127-179
C6XTG7_PEDHD/128-181
C6XTT0_PEDHD/123-176
C6XU89_PEDHD/125-178
C6XU99_PEDHD/107-159
C6XUI4_PEDHD/103-155
C6XUM3_PEDHD/131-184
C6XUX4_PEDHD/126-178
C6XVE1_PEDHD/123-176
C6XVT4_PEDHD/123-176
C6XVT5_PEDHD/120-173
C6XVV7_PEDHD/119-172
C6XVW4_PEDHD/123-176
C6XVX9_PEDHD/125-175
C6XW61_PEDHD/120-172
C6XWB0_PEDHD/124-174
C6XWB5_PEDHD/123-176
C6XXB7_PEDHD/118-171
C6XXM6_PEDHD/121-174
C6XXN2_PEDHD/125-178
C6XXS3_PEDHD/123-176
C6XY32_PEDHD/118-171
C6XY37_PEDHD/120-170
C6XYE7_PEDHD/129-182
C6XYK7_PEDHD/123-173
C6XYK9_PEDHD/156-191
C6XYS8_PEDHD/123-174
C6XYZ7_PEDHD/126-179
C6XZ46_PEDHD/127-178
C6XZ68_PEDHD/120-173
C6XZP0_PEDHD/120-173
C6XZV3_PEDHD/103-155
C6XZX2_PEDHD/111-164
C6Y0D6_PEDHD/123-176
C6Y0F8_PEDHD/122-175
C6Y0Z8_PEDHD/123-176
C6Y0Z9_PEDHD/122-175
C6Y108_PEDHD/110-161
C6Y1F4_PEDHD/134-186
C6Y1G9_PEDHD/123-176
C6Y1Q7_PEDHD/123-176
C6Y1V1_PEDHD/124-174
C6Y2A1_PEDHD/122-175
C6Y2D1_PEDHD/123-176
C6Y2V7_PEDHD/123-176
C6Y2W3_PEDHD/123-176
C6Y370_PEDHD/115-168
C6Y3B4_PEDHD/123-176
C6Y3E4_PEDHD/123-173
C6Y3L0_PEDHD/125-174
C6Y3R1_PEDHD/123-192
C6Y453_PEDHD/116-169
C6YBN2_VIBCH/118-171
C6YGC5_VIBCH/130-182
C6YZ88_9BACE/104-157
C6Z030_9BACE/103-156
C6Z033_9BACE/118-171
C6Z0P1_9BACE/105-157
C6Z2F9_9BACE/107-159
C6Z302_9BACE/131-183
C6Z380_9BACE/115-161
C6Z3A4_9BACE/122-175
C6Z3L2_9BACE/115-168
C6Z3X4_9BACE/111-164
C6Z3Y6_9BACE/133-186
C6Z4A7_9BACE/118-171
C6Z4X3_9BACE/127-180
C6Z507_9BACE/116-169
C6Z533_9BACE/107-159
C6Z5E6_9BACE/124-177
C6Z5I9_9BACE/126-179
C6Z5T2_9BACE/119-172
C6Z5W4_9BACE/138-190
C6Z634_9BACE/127-179
C6Z642_9BACE/122-175
C6Z6I2_9BACE/126-178
C6Z6I5_9BACE/119-172
C6Z6S3_9BACE/121-174
C6Z6T6_9BACE/106-159
C6Z6T9_9BACE/115-166
C6Z751_9BACE/122-175
C6Z768_9BACE/124-177
C6Z7Z2_9BACE/117-170
C6Z902_9BACE/127-179
C6ZAC2_9BACE/128-181
C6ZAR2_9BACE/118-171
C7BEA6_CLOBO/116-168
C7BHX0_PHOAA/120-173
C7BP01_PHOAA/111-164
C7BRJ0_PHOAA/128-181
C7C6N0_METED/101-154
C7C751_METED/166-219
C7C994_METED/163-220
C7CB79_METED/100-153
C7CBA8_METED/167-220
C7CE98_METED/160-213
C7CFE6_METED/132-185
C7CFP1_METED/140-193
C7CFR7_METED/119-172
C7CH45_METED/112-165
C7CHP5_METED/118-171
C7CI58_METED/123-176
C7CJX4_METED/100-153
C7CMW1_METED/168-220
C7CNT9_ENTFA/107-160
C7CP58_ENTFA/95-148
C7CRE4_ENTFA/135-181
C7CT15_ENTFA/109-161
C7CWZ5_ENTFA/73-126
C7CYV6_ENTFA/107-160
C7CZ98_ENTFA/106-159
C7D092_ENTFA/81-134
C7D0G1_ENTFA/135-181
C7D0Y7_ENTFA/132-164
C7D2U7_ENTFA/75-128
C7D3R2_ENTFA/109-161
C7DA09_9RHOB/128-180
C7DBY7_9RHOB/116-168
C7DD91_9RHOB/182-235
C7DZU7_9BACT/312-364
C7G712_9FIRM/140-193
C7G739_9FIRM/125-178
C7GAQ4_9FIRM/126-179
C7GAW8_9FIRM/95-148
C7GAX2_9FIRM/168-220
C7GB83_9FIRM/151-187
C7GC59_9FIRM/125-177
C7GDC5_9FIRM/1-44
C7GF88_9FIRM/132-184
C7GGK4_9FIRM/27-80
C7GGR9_9FIRM/83-136
C7GGT8_9FIRM/81-133
C7GH33_9FIRM/86-137
C7GHS6_9FIRM/130-182
C7GI14_9FIRM/118-164
C7H1C9_9FIRM/122-175
C7H1F1_9FIRM/79-126
C7H274_9FIRM/97-150
C7H3Q6_9FIRM/101-150
C7H5A9_9FIRM/108-161
C7H6P8_9FIRM/99-152
C7H6Q0_9FIRM/79-132
C7H6Q3_9FIRM/84-137
C7H6Y2_9FIRM/86-137
C7H6Z4_9FIRM/85-138
C7H747_9FIRM/35-87
C7H7Z2_9FIRM/18-71
C7H831_9FIRM/115-168
C7H979_9FIRM/113-160
C7H9E3_9FIRM/208-261
C7HA68_9FIRM/117-170
C7HBH3_CLOTM/118-171
C7HCA9_CLOTM/116-169
C7HE29_CLOTM/163-205
C7HEH5_CLOTM/111-162
C7HEW7_CLOTM/128-181
C7HFQ8_CLOTM/138-191
C7HGA4_CLOTM/10-50
C7HGV7_CLOTM/124-181
C7HH31_CLOTM/6-42
C7HIT9_CLOTM/104-157
C7HT81_9FIRM/114-165
C7HVU1_9FIRM/113-164
C7HW66_9FIRM/110-163
C7ISA7_THEET/75-127
C7ISJ3_THEET/106-158
C7ITH3_THEET/113-166
C7ITU6_THEET/24-77
C7IUE0_THEET/152-205
C7JBI2_ACEP3/38-92
C7JHF7_ACEP3/99-152
C7JHF8_ACEP3/68-121
C7JHQ3_ACEP3/117-170
C7JHQ8_ACEP3/72-110
C7JMY7_ACEPA/99-152
C7JMY8_ACEPA/68-121
C7JN83_ACEPA/117-170
C7JN88_ACEPA/72-110
C7JNV2_ACEPA/38-92
C7JX53_ACEPA/99-152
C7JX54_ACEPA/68-121
C7JXE9_ACEPA/117-170
C7JXF4_ACEPA/72-110
C7JY18_ACEPA/38-92
C7K7E7_ACEPA/99-152
C7K7E8_ACEPA/68-121
C7K7P3_ACEPA/117-170
C7K7P8_ACEPA/72-110
C7K8B2_ACEPA/38-92
C7KGL6_ACEPA/99-152
C7KGL7_ACEPA/68-121
C7KGW2_ACEPA/117-170
C7KGW7_ACEPA/72-110
C7KHI1_ACEPA/38-92
C7KJC0_ACEPA/38-92
C7KQY0_ACEPA/99-152
C7KQY1_ACEPA/68-121
C7KR76_ACEPA/117-170
C7KR81_ACEPA/72-110
C7KSY3_ACEPA/99-152
C7KSY4_ACEPA/68-121
C7KT79_ACEPA/117-170
C7KT84_ACEPA/72-110
C7KTN2_ACEPA/38-92
C7L2J4_ACEPA/99-152
C7L2J5_ACEPA/68-121
C7L2U0_ACEPA/117-170
C7L2U5_ACEPA/72-110
C7L3F9_ACEPA/38-92
C7LDL8_BRUMC/35-68
C7LDP8_BRUMC/110-163
C7LGM5_BRUMC/110-163
C7LU02_DESBD/119-172
C7LY10_ACIFD/9-42
C7M0C0_ACIFD/117-169
C7M0J5_ACIFD/121-174
C7M1S6_ACIFD/119-171
C7M2V8_ACIFD/98-151
C7M5D3_CAPOD/115-168
C7M5I3_CAPOD/122-175
C7MDV3_BRAFD/152-205
C7MG03_BRAFD/115-168
C7MHK7_BRAFD/125-178
C7MRG5_SACVD/108-161
C7MRI6_SACVD/141-194
C7MS50_SACVD/120-173
C7MS70_SACVD/128-181
C7MT02_SACVD/161-214
C7MTV2_SACVD/112-165
C7MU18_SACVD/127-180
C7MU68_SACVD/126-179
C7MUV9_SACVD/158-211
C7MVJ5_SACVD/129-181
C7MXX0_SACVD/138-191
C7MY72_SACVD/111-164
C7N572_SLAHD/108-161
C7N5I6_SLAHD/101-153
C7N5Q5_SLAHD/127-180
C7N769_SLAHD/98-150
C7N7L0_SLAHD/101-154
C7NGR0_KYTSD/101-153
C7NJS7_KYTSD/140-193
C7NL72_KYTSD/123-175
C7NLP2_KYTSD/100-150
C7NU94_HALUD/12-61
C7NYE1_HALMD/20-66
C7P589_METFA/91-122
C7P9R8_CHIPD/120-173
C7P9U9_CHIPD/122-174
C7P9V1_CHIPD/146-188
C7P9W5_CHIPD/122-175
C7P9X9_CHIPD/109-162
C7PA89_CHIPD/118-171
C7PB14_CHIPD/121-174
C7PC13_CHIPD/121-174
C7PD62_CHIPD/123-176
C7PDJ2_CHIPD/128-181
C7PDM1_CHIPD/127-180
C7PDQ3_CHIPD/114-167
C7PEI1_CHIPD/128-181
C7PEK5_CHIPD/104-156
C7PEV4_CHIPD/119-172
C7PEW6_CHIPD/127-184
C7PF27_CHIPD/116-169
C7PFD0_CHIPD/120-164
C7PH07_CHIPD/119-172
C7PH14_CHIPD/123-176
C7PHJ4_CHIPD/135-191
C7PHJ6_CHIPD/121-174
C7PHU8_CHIPD/125-178
C7PI60_CHIPD/125-177
C7PID2_CHIPD/98-147
C7PJ26_CHIPD/119-172
C7PJ73_CHIPD/122-175
C7PJB5_CHIPD/118-171
C7PJC0_CHIPD/124-177
C7PJL5_CHIPD/118-171
C7PJP1_CHIPD/122-175
C7PJP2_CHIPD/118-164
C7PJR9_CHIPD/124-177
C7PK69_CHIPD/129-172
C7PKF9_CHIPD/121-174
C7PKI2_CHIPD/123-176
C7PKU4_CHIPD/151-204
C7PKW2_CHIPD/122-175
C7PL52_CHIPD/109-159
C7PL63_CHIPD/97-150
C7PL83_CHIPD/130-183
C7PLC6_CHIPD/124-177
C7PLL0_CHIPD/116-169
C7PLP7_CHIPD/119-172
C7PLS5_CHIPD/123-176
C7PM46_CHIPD/124-177
C7PM67_CHIPD/141-194
C7PMG1_CHIPD/112-165
C7PMH4_CHIPD/107-159
C7PMM9_CHIPD/105-155
C7PMP9_CHIPD/128-181
C7PMZ3_CHIPD/122-175
C7PNN2_CHIPD/136-188
C7PNP3_CHIPD/122-175
C7PNR1_CHIPD/111-164
C7PNV1_CHIPD/143-196
C7PP07_CHIPD/126-169
C7PP83_CHIPD/123-176
C7PPF3_CHIPD/116-169
C7PPL1_CHIPD/98-150
C7PPV6_CHIPD/124-177
C7PQG7_CHIPD/123-176
C7PQK5_CHIPD/119-172
C7PQP1_CHIPD/121-174
C7PQQ5_CHIPD/137-190
C7PQR5_CHIPD/122-175
C7PQZ0_CHIPD/141-192
C7PR28_CHIPD/123-176
C7PR83_CHIPD/118-170
C7PRV9_CHIPD/111-164
C7PSE7_CHIPD/116-169
C7PSJ7_CHIPD/104-157
C7PT44_CHIPD/124-177
C7PTC9_CHIPD/121-173
C7PTL4_CHIPD/142-192
C7PTU2_CHIPD/101-153
C7PTY9_CHIPD/125-177
C7PU34_CHIPD/103-156
C7PU41_CHIPD/110-163
C7PUM1_CHIPD/120-173
C7PUR9_CHIPD/111-164
C7PUW1_CHIPD/127-180
C7PUW3_CHIPD/127-180
C7PUY2_CHIPD/106-159
C7PV04_CHIPD/119-172
C7PV43_CHIPD/120-173
C7PVJ0_CATAD/234-286
C7PVL5_CATAD/102-155
C7PVM5_CATAD/105-158
C7PW03_CATAD/118-171
C7PWF0_CATAD/151-204
C7PWP3_CATAD/98-151
C7PWR8_CATAD/101-154
C7PXE8_CATAD/126-179
C7PXI3_CATAD/134-187
C7PXY0_CATAD/116-169
C7PY67_CATAD/103-154
C7PYB0_CATAD/106-159
C7PZ13_CATAD/111-164
C7PZ57_CATAD/105-158
C7PZU2_CATAD/99-152
C7Q029_CATAD/107-160
C7Q0E8_CATAD/103-155
C7Q0F7_CATAD/103-156
C7Q0I4_CATAD/118-171
C7Q0J9_CATAD/111-162
C7Q0K2_CATAD/115-168
C7Q0S2_CATAD/100-153
C7Q0T3_CATAD/127-180
C7Q141_CATAD/105-158
C7Q1Q6_CATAD/116-169
C7Q212_CATAD/110-163
C7Q242_CATAD/111-164
C7Q266_CATAD/107-160
C7Q3Q2_CATAD/103-156
C7Q3Q5_CATAD/99-152
C7Q3S5_CATAD/109-162
C7Q3T0_CATAD/124-177
C7Q3X1_CATAD/98-151
C7Q451_CATAD/100-153
C7Q4B2_CATAD/105-154
C7Q4C1_CATAD/100-153
C7Q4C3_CATAD/110-163
C7Q4Q7_CATAD/104-157
C7Q586_CATAD/114-167
C7Q5M5_CATAD/111-164
C7Q5N4_CATAD/106-159
C7Q5P2_CATAD/126-179
C7Q640_CATAD/115-168
C7Q641_CATAD/167-220
C7Q662_CATAD/145-198
C7Q687_CATAD/161-214
C7Q6G2_CATAD/127-182
C7Q6T9_CATAD/104-157
C7Q785_CATAD/104-157
C7Q7J1_CATAD/149-201
C7Q7T2_CATAD/98-151
C7Q7U1_CATAD/115-168
C7Q889_CATAD/107-160
C7Q8A8_CATAD/102-155
C7Q8P7_CATAD/104-157
C7Q8T4_CATAD/105-158
C7QAQ5_CATAD/142-195
C7QB34_CATAD/101-154
C7QBQ1_CATAD/120-173
C7QBT1_CATAD/151-204
C7QC53_CATAD/112-165
C7QCL6_CATAD/135-188
C7QCS7_CATAD/101-154
C7QCU5_CATAD/117-170
C7QCZ5_CATAD/112-164
C7QDL0_CATAD/116-169
C7QDX3_CATAD/181-234
C7QE60_CATAD/118-171
C7QET7_CATAD/133-186
C7QEU1_CATAD/142-195
C7QFI7_CATAD/193-246
C7QFK4_CATAD/152-205
C7QFP6_CATAD/104-157
C7QFT3_CATAD/98-151
C7QG03_CATAD/102-155
C7QG32_CATAD/105-157
C7QG39_CATAD/114-167
C7QGC3_CATAD/102-155
C7QGG2_CATAD/106-159
C7QHE1_CATAD/105-158
C7QHG3_CATAD/101-154
C7QHP0_CATAD/126-179
C7QHS5_CATAD/139-192
C7QI45_CATAD/112-165
C7QI83_CATAD/133-186
C7QIB7_CATAD/144-197
C7QIZ2_CATAD/106-159
C7QJ58_CATAD/112-165
C7QJ80_CATAD/122-175
C7QJ92_CATAD/130-183
C7QJQ8_CATAD/143-186
C7QJX1_CATAD/113-166
C7QKG0_CATAD/133-186
C7QKN1_CATAD/180-233
C7QKQ4_CATAD/220-273
C7QTW9_CYAP0/196-249
C7QU64_CYAP0/155-208
C7QW91_CYAP0/17-56
C7QWH1_CYAP0/125-178
C7QWQ0_CYAP0/193-246
C7QZ60_JONDD/111-163
C7QZF5_JONDD/167-220
C7R135_JONDD/113-165
C7R2A2_JONDD/107-160
C7R620_KANKD/97-150
C7R710_KANKD/123-176
C7R7E8_KANKD/164-216
C7R838_KANKD/97-150
C7R963_KANKD/144-197
C7R9C3_KANKD/123-176
C7RA48_KANKD/129-182
C7RB70_KANKD/118-170
C7RBL9_KANKD/117-169
C7RD23_KANKD/118-171
C7RDM1_ANAPD/110-163
C7RMU3_ACCPU/148-201
C7RP66_ACCPU/101-151
C7RSX0_ACCPU/90-150
C7RTN2_ACCPU/131-183
C7RUP9_ACCPU/130-183
C7U365_ENTFA/106-159
C7U3K7_ENTFA/107-160
C7U5X5_ENTFA/135-181
C7U7L9_ENTFA/109-161
C7UEL0_ENTFA/107-160
C7UF13_ENTFA/106-159
C7UFS7_ENTFA/135-181
C7UGJ4_ENTFA/71-123
C7UHX3_ENTFA/75-128
C7UJ76_ENTFA/107-160
C7UJK3_ENTFA/15-68
C7UM35_ENTFA/135-181
C7UNZ6_ENTFA/109-161
C7USJ0_ENTFA/81-134
C7UT74_ENTFA/73-126
C7UV64_ENTFA/109-161
C7UY88_ENTFA/135-181
C7UYP6_ENTFA/107-160
C7UZF2_ENTFA/106-159
C7V045_ENTFA/106-159
C7V0I8_ENTFA/107-160
C7V2R7_ENTFA/135-181
C7V746_ENTFA/153-197
C7V7A2_ENTFA/135-181
C7V8J3_ENTFA/73-126
C7VB87_ENTFA/137-169
C7VCH8_ENTFA/109-161
C7VDF3_ENTFA/73-126
C7VE54_ENTFA/81-134
C7VF41_ENTFA/106-159
C7VFI3_ENTFA/107-160
C7VGY2_ENTFA/106-159
C7VHC4_ENTFA/107-160
C7VI08_ENTFA/73-126
C7VK90_ENTFA/132-181
C7VMN2_ENTFA/75-128
C7VPZ0_ENTFA/107-160
C7VQE1_ENTFA/106-159
C7VSD7_ENTFA/135-181
C7VW32_ENTFA/141-194
C7VXJ7_ENTFA/107-160
C7VXY3_ENTFA/106-159
C7W0B0_ENTFA/135-181
C7W4G5_ENTFA/104-136
C7W5I1_ENTFA/81-134
C7W7H7_ENTFA/107-160
C7W7X9_ENTFA/106-159
C7W8N8_ENTFA/135-181
C7WA43_ENTFA/109-161
C7WC13_ENTFA/75-128
C7WCY7_ENTFA/73-126
C7WEY7_ENTFA/135-181
C7WGT8_ENTFA/73-126
C7WGW2_ENTFA/78-129
C7WIJ5_ENTFA/106-159
C7WIZ4_ENTFA/107-160
C7WKJ0_ENTFA/109-161
C7WNZ9_ENTFA/109-161
C7WQN6_ENTFA/75-128
C7WS87_ENTFA/106-159
C7WT00_ENTFA/107-160
C7WU86_ENTFA/137-181
C7WVH0_ENTFA/73-126
C7WXB6_ENTFA/106-159
C7WXP9_ENTFA/107-160
C7WY10_ENTFA/81-134
C7WYL4_ENTFA/135-181
C7WYU9_ENTFA/67-119
C7X152_ENTFA/73-126
C7X3S3_9PORP/107-160
C7X3X0_9PORP/112-165
C7X3Z3_9PORP/114-167
C7X4M6_9PORP/119-172
C7X4N5_9PORP/126-179
C7X4P5_9PORP/124-177
C7X4Q5_9PORP/118-171
C7X5B7_9PORP/104-157
C7X5C5_9PORP/115-168
C7X5H7_9PORP/107-159
C7X6C7_9PORP/122-175
C7X6H5_9PORP/124-177
C7X6T7_9PORP/117-169
C7X8B5_9PORP/127-180
C7X8W1_9PORP/130-173
C7X8X2_9PORP/135-188
C7X8X8_9PORP/116-169
C7X919_9PORP/103-156
C7X992_9PORP/114-167
C7XA77_9PORP/107-159
C7XB61_9PORP/118-171
C7XBN5_9PORP/124-177
C7XBP7_9PORP/127-178
C7XBQ4_9PORP/140-192
C7XCA4_9PORP/123-173
C7XCH5_9PORP/107-160
C7XCR1_9PORP/116-169
C7XD99_9PORP/121-173
C7XDA5_9PORP/142-195
C7XDN7_9PORP/128-181
C7XDR1_9PORP/117-169
C7XDR5_9PORP/118-171
C7XEI9_9PORP/121-174
C7XEV5_9PORP/117-170
C7XFM3_9PORP/116-169
C7XG94_9PORP/22-75
C7XML4_9FUSO/93-146
C7XQD0_9FUSO/111-152
C7XVY6_9LACO/117-176
C7XXW9_9LACO/15-48
C7Y8U2_ENTFA/73-126
C7Y930_ENTFA/81-134
C7YET3_ENTFA/106-159
C7YFG0_ENTFA/107-160
C7YFZ2_ENTFA/98-145
C7YGH7_ENTFA/135-181
C8BNT9_PSESY/118-171
C8JWA3_LISMO/146-196
C8JX01_LISMO/121-174
C8K4B6_LISMO/146-196
C8KCP9_LISMO/124-177
C8KEV9_LISMO/146-196
C8KF18_LISMO/121-174
C8MHH6_STAAU/108-160
C8NLS1_COREF/127-180
C8NMA1_COREF/119-172
C8NMR0_COREF/140-192
C8NR78_COREF/122-174
C8NRX6_COREF/135-188
C8P737_9LACO/156-208
C8PRX6_9SPIO/115-168
C8PSN5_9SPIO/137-189
C8RQ12_CORJE/127-179
C8RQV8_CORJE/124-177
C8RUE1_CORJE/128-181
C8RV42_CORJE/130-182
C8RVE6_CORJE/136-189
C8RVI1_CORJE/128-181
C8RVT6_CORJE/126-179
C8RXH3_9RHOB/123-176
C8RYK1_9RHOB/32-65
C8S052_9RHOB/127-180
C8SE11_9RHIZ/108-161
C8SEV6_9RHIZ/123-176
C8SJ28_9RHIZ/120-173
C8SJJ5_9RHIZ/145-198
C8SK14_9RHIZ/153-206
C8SK95_9RHIZ/103-156
C8SLL8_9RHIZ/116-169
C8SLX1_9RHIZ/109-161
C8SMA3_9RHIZ/101-154
C8SNW2_9RHIZ/129-182
C8SPA1_9RHIZ/151-204
C8SPS1_9RHIZ/121-174
C8SQ79_9RHIZ/132-185
C8SSF9_9RHIZ/112-165
C8SU20_9RHIZ/118-171
C8SUV9_9RHIZ/7-40
C8SWQ4_9RHIZ/127-180
C8SXZ2_KLEPR/104-157
C8SYY5_KLEPR/133-192
C8TPA9_ECO26/111-164
C8TVR8_ECO26/122-181
C8U943_ECO10/122-181
C8UED9_ECO1A/122-181
C8VW41_DESAS/125-178
C8VXG2_DESAS/108-161
C8VXK2_DESAS/108-160
C8VYV2_DESAS/128-181
C8W0X0_DESAS/100-152
C8W361_DESAS/119-172
C8W3W8_DESAS/165-205
C8W4X3_DESAS/111-164
C8W5X0_DESAS/104-157
C8W6E6_DESAS/106-159
C8WF31_ZYMMN/142-195
C8WH32_EGGLE/125-178
C8WHE3_EGGLE/99-152
C8WIF9_EGGLE/153-205
C8WJ47_EGGLE/105-158
C8WJQ5_EGGLE/128-181
C8WK36_EGGLE/109-162
C8WK82_EGGLE/109-161
C8WM21_EGGLE/102-155
C8WMH9_EGGLE/108-161
C8WMI1_EGGLE/117-170
C8WPE8_EGGLE/127-180
C8WQW1_ALIAD/123-176
C8WRE2_ALIAD/114-167
C8WSQ3_ALIAD/105-147
C8WST9_ALIAD/153-196
C8WSU2_ALIAD/182-232
C8WT56_ALIAD/118-170
C8WTP6_ALIAD/113-166
C8WTZ0_ALIAD/165-213
C8WV31_ALIAD/117-170
C8WVQ1_ALIAD/166-209
C8WVS5_ALIAD/119-163
C8WWQ5_ALIAD/102-147
C8WWS8_ALIAD/110-163
C8WYF8_ALIAD/13-66
C8WYJ0_ALIAD/153-196
C8WYJ4_ALIAD/182-232
C8X357_DESRD/126-178
C8X7T4_NAKMY/110-163
C8X9W7_NAKMY/145-198
C8XA65_NAKMY/147-200
C8XB44_NAKMY/119-170
C8XB70_NAKMY/104-157
C8XB72_NAKMY/149-202
C8XC28_NAKMY/140-193
C8XCQ2_NAKMY/134-187
C8XD42_NAKMY/118-171
C8XDW2_NAKMY/115-168
C8XE38_NAKMY/111-163
C8XEF1_NAKMY/122-175
C8XF65_NAKMY/131-184
C8XGB7_NAKMY/108-159
C8XGC0_NAKMY/112-167
C8XI38_NAKMY/133-186
C8XIP4_NAKMY/125-178
C8XJ69_NAKMY/134-186
C8XKF1_NAKMY/122-175
C8XKR6_NAKMY/97-150
C8YNT7_9BURK/62-97
C8YNT8_PSEPY/62-97
C8YNT9_9BURK/62-97
C8YNU0_9BURK/62-97
C8YNU2_9BURK/62-97
C8YNU4_9BURK/62-97
C8YNU5_9BURK/62-97
C8YNU7_9BURK/62-97
C8YNU8_9BURK/62-97
C8YNU9_9BURK/62-97
C8YNV0_9BURK/62-97
C8YNV1_9BURK/62-97
C8YNV2_BURCE/62-97
C8YNV3_9BURK/62-97
C8YNV4_9BURK/62-97
C8YNV6_BURVI/62-97
C8ZL47_9STAP/95-148
C8ZVX9_ENTGA/95-147
C8ZXG5_ENTGA/81-134
C8ZY69_ENTGA/119-172
C8ZYM4_ENTGA/132-179
C9A3Q8_ENTGA/138-179
C9A865_ENTCA/118-170
C9AGE9_ENTFC/111-163
C9ALP3_ENTFC/113-165
C9AW99_ENTCA/118-170
C9AZJ4_ENTCA/97-150
C9B3V3_ENTFC/111-163
C9BDS3_ENTFC/111-163
C9BP07_ENTFC/111-163
C9BQM5_ENTFC/78-131
C9BU68_ENTFC/111-163
C9BYM9_ENTFC/73-126
C9C3C6_ENTFC/111-163
C9C7J0_ENTFC/78-131
C9CBT1_ENTFC/103-150
C9CDK9_ENTFC/111-163
C9CJM0_ENTCA/118-170
C9CMW9_ENTCA/97-150
C9CS11_9RHOB/115-168
C9CTK9_9RHOB/104-157
C9CTU6_9RHOB/105-158
C9CVJ2_9RHOB/137-190
C9CZ89_9RHOB/119-171
C9D0S9_9RHOB/89-142
C9D0T1_9RHOB/101-154
C9KLG9_9FIRM/12-58
C9KNS9_9FIRM/159-210
C9KR05_9BACE/107-159
C9KR80_9BACE/119-172
C9KR90_9BACE/120-173
C9KS29_9BACE/160-213
C9KS73_9BACE/117-170
C9KS81_9BACE/124-177
C9KSB9_9BACE/131-184
C9KSR7_9BACE/114-167
C9KSX1_9BACE/104-157
C9KTM7_9BACE/114-167
C9KUA1_9BACE/127-180
C9KUJ2_9BACE/107-159
C9KVM7_9BACE/116-169
C9KVU6_9BACE/116-169
C9KVY9_9BACE/110-161
C9KWS8_9BACE/125-178
C9KXF0_9BACE/111-163
C9KXY1_9BACE/107-159
C9KY12_9BACE/117-170
C9KYA7_9BACE/121-172
C9L031_9BACE/170-223
C9L0J8_9BACE/104-157
C9L0N6_9BACE/107-159
C9L160_9BACE/116-169
C9L1L0_9BACE/120-172
C9L1M8_9BACE/104-156
C9L220_9BACE/122-175
C9L230_9BACE/126-179
C9L2Y4_9BACE/122-174
C9L3A7_9BACE/108-159
C9L3B5_9BACE/116-169
C9L3N5_9BACE/133-186
C9L3W7_RUMHA/107-160
C9L5Z8_RUMHA/121-174
C9L7F6_RUMHA/52-105
C9L7K8_RUMHA/84-137
C9L9M1_RUMHA/102-155
C9LBW9_RUMHA/7-60
C9LCP0_RUMHA/136-169
C9LD65_9BACT/132-175
C9LIS6_9BACT/104-157
C9LIU7_9BACT/111-164
C9LK54_9BACT/117-162
C9LVP8_9FIRM/159-210
C9MEF4_HAEIF/137-190
C9MF50_HAEIF/129-181
C9MHV2_HAEIF/133-186
C9MK65_HAEIF/129-181
C9MKL9_9BACT/121-174
C9MNT5_9BACT/106-158
C9MPT8_9BACT/131-173
C9MQZ2_9BACT/93-146
C9MR54_9BACT/101-154
C9MSW8_9BACT/113-166
C9MTD2_9BACT/121-174
C9NLK8_9VIBR/110-163
C9NMV6_9VIBR/129-182
C9NP52_9VIBR/122-171
C9NS44_9VIBR/69-122
C9NSR7_9VIBR/107-159
C9NWN8_9VIBR/115-168
C9NXE8_9VIBR/1-35
C9P1M0_VIBME/83-136
C9PBN2_VIBFU/118-171
C9PL54_VIBFU/129-182
C9PRW0_9PAST/121-174
C9PSE8_9PAST/128-181
C9PT03_9BACT/63-115
C9PTQ0_9BACT/123-175
C9PTU7_9BACT/124-176
C9PVZ8_9BACT/122-175
C9PW33_9BACT/110-163
C9PWA3_9BACT/111-164
C9PWL8_9BACT/111-164
C9PX10_9BACT/131-184
C9PYI2_9BACT/93-146
C9PZD6_9BACT/117-170
C9Q0M3_9BACT/134-178
C9Q0T7_9BACT/121-174
C9Q107_9BACT/116-169
C9Q1J5_9BACT/120-171
C9Q6R0_9VIBR/129-182
C9Q7R8_9VIBR/89-142
C9QH69_VIBOR/106-159
C9QIX2_VIBOR/1-46
C9QM81_VIBOR/130-182
C9QTE5_ECOD1/111-164
C9R146_ECOD1/122-181
C9R2R7_AGGAD/130-182
C9R2V1_AGGAD/128-181
C9RA14_AMMDK/2-52
C9RAI8_AMMDK/127-180
C9RBD3_AMMDK/163-206
C9RQ95_FIBSS/123-169
C9RXZ2_GEOSY/119-172
C9RYD8_GEOSY/166-216
C9RYJ8_GEOSY/130-183
C9RYN3_GEOSY/71-116
C9S024_GEOSY/107-160
C9T7K4_9RHIZ/110-163
C9T8H3_9RHIZ/35-68
C9TGA7_9RHIZ/110-163
C9THP7_9RHIZ/35-68
C9TI89_9RHIZ/110-163
C9TR82_9RHIZ/35-68
C9TRR7_9RHIZ/110-163
C9TSB8_9RHIZ/110-163
C9TY77_9RHIZ/35-68
C9U043_9RHIZ/110-163
C9U5E3_BRUAB/110-163
C9U835_BRUAB/110-163
C9UEL4_BRUAB/110-163
C9UHP6_BRUAB/110-163
C9UNU9_BRUAB/110-163
C9USE2_BRUAB/110-163
C9UZT4_BRUAB/110-163
C9V0P2_BRUAB/110-163
C9V789_BRUNE/110-163
C9VCI1_BRUNE/35-68
C9VCX7_BRUNE/110-163
C9VDS8_9RHIZ/110-163
C9VM24_9RHIZ/110-163
C9VNG1_BRUAB/110-163
C9VUG6_BRUAB/110-163
C9WWY4_CLOBO/115-168
C9X388_NEIM8/127-180
C9X840_SALTD/65-94
C9XDM3_SALTD/122-181
C9XKU5_CLODC/124-174
C9XKW3_CLODC/103-156
C9XQJ7_CLODC/101-154
C9XRW1_CLODC/106-145
C9XS55_CLODC/116-167
C9XY82_CROTZ/122-181
C9Y0M6_CROTZ/100-152
C9Y9G4_9BURK/197-250
C9Y9K2_9BURK/138-190
C9YAD6_9BURK/124-177
C9YBJ6_9BURK/99-152
C9YCR0_9BURK/137-190
C9YJ34_CLODR/124-174
C9YJ52_CLODR/103-156
C9YLF5_CLODR/101-154
C9YLH5_CLODR/106-145
C9YME9_CLODR/74-127
C9YMF1_CLODR/99-152
C9YMG7_CLODR/79-132
C9YRS0_CLODR/116-167
C9YSS4_STRSW/109-162
C9YSW3_STRSW/133-186
C9YT74_STRSW/177-230
C9YT85_STRSW/135-188
C9YTB2_STRSW/124-176
C9YTB4_STRSW/158-211
C9YTF5_STRSW/116-169
C9YTP2_STRSW/122-174
C9YUH3_STRSW/140-193
C9YUY9_STRSW/131-184
C9YV26_STRSW/104-157
C9YV91_STRSW/123-176
C9YV95_STRSW/123-176
C9YW91_STRSW/126-178
C9YXC9_STRSW/126-178
C9YYA7_STRSW/101-154
C9YYF2_STRSW/108-160
C9YYZ0_STRSW/103-154
C9YZC9_STRSW/196-249
C9YZP2_STRSW/133-186
C9YZT0_STRSW/159-212
C9Z0Q8_STRSW/102-155
C9Z1G9_STRSW/119-172
C9Z1X1_STRSW/123-176
C9Z3C7_STRSW/103-156
C9Z3K0_STRSW/141-194
C9Z3X6_STRSW/135-188
C9Z3Y1_STRSW/133-186
C9Z4L6_STRSW/100-153
C9Z8P7_STRSW/108-161
C9Z8Q0_STRSW/109-162
C9Z8Q4_STRSW/102-155
C9ZAE8_STRSW/141-194
C9ZAM0_STRSW/129-182
C9ZB73_STRSW/110-163
C9ZBV9_STRSW/132-185
C9ZC70_STRSW/93-146
C9ZEN9_STRSW/114-167
C9ZFR6_STRSW/113-166
C9ZFU4_STRSW/132-184
C9ZGB3_STRSW/137-190
C9ZGN9_STRSW/129-182
C9ZHI4_STRSW/129-181
C9ZHR3_STRSW/132-185
CNRH_RALME/120-181
D0ACU2_ENTFC/98-145
D0ADL6_ENTFC/78-131
D0AFA9_ENTFC/78-130
D0AH87_ENTFC/111-163
D0AMT0_ENTFC/78-131
D0ANU6_ENTFC/111-163
D0AQZ3_ENTFC/70-123
D0AS92_ENTFC/81-134
D0AV95_BRUAB/110-163
D0B1L3_BRUAB/110-163
D0B5M7_BRUME/110-163
D0B9H1_BRUME/35-68
D0BAC6_BRUME/110-163
D0BET0_BRUSU/35-68
D0BIB2_BRUSU/110-163
D0BRQ4_9FUSO/93-146
D0BSU4_9FUSO/110-147
D0BXG5_9GAMM/138-190
D0C2N7_9GAMM/142-195
D0CBK8_ACIBA/142-195
D0CJ27_9SYNE/1-40
D0CT44_9RHOB/135-188
D0CTY1_9RHOB/113-166
D0CX07_9RHOB/88-140
D0CX08_9RHOB/99-152
D0CXV2_9RHOB/274-327
D0D0R5_9RHOB/126-179
D0D1J0_9RHOB/82-135
D0D1J2_9RHOB/100-153
D0D7I5_9RHOB/10-50
D0D8M7_9RHOB/128-181
D0DDI1_9RHOB/109-161
D0DTD0_LACFE/144-193
D0DUA1_LACFE/135-187
D0FQ79_ERWPY/128-181
D0FVS2_ERWPY/124-177
D0G7W7_PSECI/116-169
D0G7W8_PSECI/116-169
D0G7X3_PSECI/116-169
D0G7X4_PSECI/116-169
D0G7X5_PSECI/116-169
D0G7X6_PSEVI/172-225
D0G7X7_PSEVI/172-225
D0G7X8_PSEVI/172-225
D0G7X9_PSEVI/172-225
D0G7Y0_PSEVI/172-225
D0G7Y1_PSEVI/172-225
D0G8W8_CLOBO/61-114
D0G9A6_BRUME/110-163
D0GDM4_BRUME/110-163
D0GDP9_BRUME/35-68
D0GQL7_VIBMI/129-182
D0GR84_VIBMI/118-171
D0H1T1_VIBCH/99-152
D0H222_VIBCH/130-182
D0HFH9_VIBMI/50-103
D0HHI2_VIBMI/1-36
D0HL84_VIBCH/118-171
D0HTQ7_VIBCH/130-182
D0HX83_VIBCH/130-182
D0I4M6_VIBHO/124-182
D0IC60_VIBHO/71-124
D0IG24_9VIBR/99-152
D0IM86_9VIBR/130-182
D0IV57_COMT2/101-154
D0IXD1_COMT2/118-171
D0J0P5_COMT2/134-187
D0J1H6_COMT2/140-193
D0J1S9_COMT2/104-157
D0J1W9_COMT2/88-141
D0J4W2_COMT2/141-194
D0J502_COMT2/114-167
D0J5D0_COMT2/125-178
D0J627_COMT2/105-158
D0J6P4_COMT2/130-183
D0J6U2_COMT2/134-187
D0J6Z4_COMT2/88-141
D0J6Z7_COMT2/127-176
D0J725_COMT2/130-183
D0J7U7_COMT2/97-150
D0JDG4_YERPD/128-181
D0JL18_YERPD/32-65
D0JN28_YERP1/128-181
D0JWA8_YERP1/32-65
D0KAD4_PECWW/110-163
D0KIJ0_PECWW/109-161
D0KJV5_PECWW/123-181
D0KSE6_SULS9/9-44
D0KWN8_HALNC/117-170
D0KXD8_HALNC/146-199
D0KYM9_HALNC/145-198
D0L027_HALNC/1-48
D0L2K0_GORB4/135-188
D0L3G9_GORB4/108-160
D0L4P0_GORB4/130-183
D0L609_GORB4/107-160
D0L6T7_GORB4/140-193
D0L7X2_GORB4/127-180
D0L8U6_GORB4/130-182
D0L9B9_GORB4/133-186
D0LAC0_GORB4/163-216
D0LAF0_GORB4/134-183
D0LAS0_GORB4/108-161
D0LD63_GORB4/116-169
D0LF23_GORB4/202-263
D0LFQ3_HALO1/118-171
D0LG36_HALO1/125-178
D0LGP0_HALO1/131-184
D0LGW8_HALO1/137-190
D0LHR3_HALO1/132-185
D0LHS1_HALO1/163-211
D0LHT4_HALO1/163-211
D0LIW7_HALO1/146-200
D0LKQ9_HALO1/116-169
D0LKU5_HALO1/135-188
D0LM80_HALO1/113-166
D0LM99_HALO1/126-179
D0LML2_HALO1/135-188
D0LRW7_HALO1/129-182
D0LS31_HALO1/118-171
D0LSB7_HALO1/117-166
D0LSN0_HALO1/114-167
D0LTC4_HALO1/117-170
D0LTD1_HALO1/113-166
D0LTI3_HALO1/163-216
D0LTX2_HALO1/134-187
D0LU17_HALO1/139-194
D0LU56_HALO1/147-200
D0LU63_HALO1/126-179
D0LUP1_HALO1/369-422
D0LVM8_HALO1/139-199
D0LVS1_HALO1/126-179
D0LVU2_HALO1/120-173
D0LXD4_HALO1/147-200
D0LXS7_HALO1/117-170
D0LYF8_HALO1/121-174
D0M0I0_VIBSE/99-152
D0M7M4_VIBSE/129-182
D0MAV6_VIBSE/101-154
D0MD44_RHOM4/112-165
D0MDB7_RHOM4/134-187
D0MDW1_RHOM4/134-187
D0MEI9_RHOM4/131-180
D0MF51_RHOM4/135-188
D0MFM8_RHOM4/117-169
D0MFR8_RHOM4/160-209
D0MG02_RHOM4/138-191
D0MG11_RHOM4/140-193
D0MHK9_RHOM4/122-175
D0MIR2_RHOM4/119-172
D0MJ41_RHOM4/155-208
D0MK00_RHOM4/149-200
D0MK44_RHOM4/121-173
D0NNS3_PHYIT/1-37
D0P5B1_BRUSU/110-163
D0P894_BRUSU/110-163
D0PE81_BRUSU/35-68
D0PGV0_BRUSU/110-163
D0PHJ7_BRUSU/110-163
D0RCM6_9RHIZ/110-163
D0RFU8_9RHIZ/110-163
D0RXL7_9STRE/83-141
D0S0I9_ACICA/102-157
D0S1B4_ACICA/142-195
D0S2J0_ACICA/115-168
D0S2M6_ACICA/137-189
D0SA91_ACIJO/142-195
D0SK65_ACIJU/140-193
D0SPP4_ACIJU/136-189
D0STW3_ACILW/142-195
D0T4Z6_ACIRA/143-196
D0T9T2_9BACE/117-169
D0TAA3_9BACE/114-167
D0TAM1_9BACE/107-159
D0TBI8_9BACE/118-171
D0TC33_9BACE/127-180
D0TCT6_9BACE/120-173
D0TCY5_9BACE/122-175
D0TDT7_9BACE/115-168
D0TDU5_9BACE/104-157
D0TE57_9BACE/112-165
D0TE62_9BACE/114-167
D0TEI3_9BACE/107-159
D0TEQ9_9BACE/120-173
D0TER4_9BACE/126-179
D0TES4_9BACE/118-171
D0TET6_9BACE/118-171
D0TEZ1_9BACE/124-176
D0TF22_9BACE/130-183
D0TF66_9BACE/106-159
D0TF79_9BACE/117-170
D0TFQ6_9BACE/122-175
D0TFS8_9BACE/117-169
D0TFT2_9BACE/118-171
D0TGE6_9BACE/22-75
D0TGG8_9BACE/103-156
D0TGZ1_9BACE/123-173
D0THM0_9BACE/131-183
D0THM7_9BACE/126-179
D0THQ1_9BACE/125-178
D0TI45_9BACE/121-173
D0TI52_9BACE/115-168
D0TJ85_9BACE/130-173
D0TJ94_9BACE/135-188
D0TJA0_9BACE/116-169
D0TJE5_9BACE/103-156
D0TJG0_9BACE/116-169
D0TK65_9BACE/118-171
D0TKI6_9BACE/103-156
D0TKR1_9BACE/107-159
D0TKW2_9BACE/119-172
D0TL47_9BACE/127-180
D0TL59_9BACE/112-164
D0TLU1_9BACE/112-165
D0TLU7_9BACE/122-175
D0TMA3_9BACE/126-179
D0TMI1_9BACE/118-168
D0TMK5_9BACE/130-183
D0TMN5_9BACE/107-159
D0TMT8_9BACE/104-157
D0TN55_9BACE/120-173
D0TN91_9BACE/120-172
D0TNM7_9BACE/104-156
D0TPW6_9BACE/107-159
D0TPZ7_9BACE/123-175
D0TQI2_9BACE/122-174
D0TQU9_9BACE/116-169
D0TR06_9BACE/116-169
D0TR41_9BACE/119-172
D0TRU6_9BACE/119-153
D0TRY5_9BACE/107-159
D0TS92_9BACE/126-179
D0TSH6_9BACE/124-177
D0TSI9_9BACE/118-171
D0TSX0_9BACE/122-172
D0TSX4_9BACE/119-172
D0TT50_9BACE/116-169
D0TT62_9BACE/117-170
D0TT64_9BACE/122-175
D0TT72_9BACE/128-181
D0TTC7_9BACE/112-163
D0TTD4_9BACE/121-172
D0TTI9_9BACE/124-177
D0TTM5_9BACE/111-163
D0TUE7_9BACE/120-173
D0TUK8_9BACE/114-167
D0TUQ5_9BACE/111-164
D0TV47_9BACE/107-159
D0TVJ2_9BACE/115-167
D0TVK4_9BACE/122-175
D0TVL9_9BACE/121-174
D0TVV5_9BACE/128-181
D0TWV5_9BACE/118-171
D0TWW4_9BACE/119-171
D0TXA0_9BACE/125-178
D0TXB0_9BACE/1-44
D0TXM4_9BACE/123-176
D0TYP4_9BACE/117-169
D0U4C4_9GAMM/120-171
D0W3Y5_NEICI/127-180
D0WC52_NEILA/127-180
D0WHC7_9ACTN/101-154
D0WLZ2_9ACTO/125-177
D0WRQ2_9ACTO/144-197
D0WTV0_VIBAL/101-154
D0WVK8_VIBAL/113-166
D0WVV5_VIBAL/129-182
D0X4K4_VIBHA/102-154
D0X7V5_VIBHA/129-182
D0X8W6_VIBHA/91-144
D0XBE2_VIBHA/82-135
D0XGK9_VIBHA/102-155
D0YPF9_9ACTO/103-156
D0YQC0_9ACTO/188-236
D0YSJ0_9ACTO/152-204
D0YVX6_LISDA/130-182
D0YZ53_LISDA/118-171
D0ZD01_EDWTE/128-181
D0ZSY9_SALT1/122-181
D1A1E4_THECD/155-208
D1A1G4_THECD/125-178
D1A313_THECD/137-190
D1A393_THECD/131-184
D1A497_THECD/159-212
D1A5A5_THECD/109-162
D1A5M9_THECD/118-174
D1A6I2_THECD/131-184
D1A764_THECD/127-180
D1A799_THECD/103-156
D1A8S1_THECD/130-183
D1A948_THECD/128-181
D1A9R4_THECD/105-157
D1A9V2_THECD/141-194
D1ABB6_THECD/148-201
D1AC38_THECD/111-163
D1AC80_THECD/104-157
D1ACB7_THECD/84-136
D1ACI2_THECD/150-203
D1AD13_THECD/136-189
D1AED7_THECD/102-155
D1B2C9_SULD5/95-148
D1BAR5_SANKS/145-198
D1BCB2_SANKS/102-155
D1BCQ1_SANKS/131-184
D1BCR6_SANKS/96-149
D1BDD7_SANKS/103-156
D1BDV2_SANKS/100-151
D1BDV4_SANKS/101-152
D1BDV6_SANKS/101-154
D1BE39_SANKS/106-159
D1BEN0_SANKS/164-214
D1BF36_SANKS/103-156
D1BGQ8_SANKS/130-182
D1BJJ0_SANKS/111-164
D1BJJ1_SANKS/93-146
D1BKB1_SANKS/194-247
D1BKL7_SANKS/144-197
D1BMT5_VEIPT/164-206
D1BRL3_XYLCX/135-188
D1BTC8_XYLCX/103-156
D1BTM4_XYLCX/99-150
D1BV13_XYLCX/132-184
D1BVA3_XYLCX/115-168
D1BWE5_XYLCX/105-158
D1BWG2_XYLCX/190-243
D1BXW6_XYLCX/110-163
D1BY52_XYLCX/98-151
D1BYT7_XYLCX/131-184
D1BZC8_XYLCX/106-159
D1BZL3_XYLCX/103-156
D1C100_XYLCX/102-155
D1C1C9_SPHTD/144-197
D1C1J5_SPHTD/136-189
D1C360_SPHTD/124-177
D1C5L7_SPHTD/120-172
D1C5W0_SPHTD/133-186
D1C6H5_SPHTD/113-166
D1C6I8_SPHTD/128-180
D1C7C1_SPHTD/117-170
D1C7C8_SPHTD/130-182
D1C7S5_SPHTD/129-182
D1C966_SPHTD/117-170
D1C9S1_SPHTD/118-171
D1C9V4_SPHTD/130-183
D1CC53_THET1/47-82
D1CD34_THET1/126-179
D1CE12_THET1/144-197
D1CEA8_THET1/129-182
D1CEM4_THET1/115-167
D1CEP2_THET1/109-162
D1CEV0_THET1/144-197
D1CFG7_THET1/128-181
D1CFU8_THET1/129-182
D1CIE7_THET1/123-176
D1CZ52_9RHIZ/110-163
D1D285_9RHIZ/110-163
D1D8D8_NEIGO/127-180
D1DEQ4_NEIGO/127-180
D1DL59_NEIGO/127-180
D1DSJ9_NEIGO/127-180
D1DZ16_NEIGO/127-180
D1DZK0_NEIGO/127-180
D1EBP7_NEIGO/127-180
D1ECD1_NEIGO/127-180
D1EJQ6_9RHIZ/110-163
D1ELQ2_9RHIZ/110-163
D1ENR2_9RHIZ/35-68
D1ESV2_BRUME/110-163
D1EX50_BRUME/35-68
D1EZG9_BRUME/110-163
D1F230_BRUME/110-163
D1FAC9_BRUME/35-68
D1FAF3_BRUME/110-163
D1FDY4_9RHIZ/110-163
D1FJL7_9RHIZ/110-163
D1JJ92_9BACE/122-175
D1JJE6_9BACE/122-175
D1JJF5_9BACE/123-176
D1JJG1_9BACE/121-174
D1JJT3_9BACE/104-156
D1JJW1_9BACE/113-166
D1JK23_9BACE/125-178
D1JK35_9BACE/117-170
D1JKC5_9BACE/107-159
D1JKD2_9BACE/116-167
D1JKE2_9BACE/120-173
D1JKU4_9BACE/104-156
D1JL36_9BACE/124-176
D1JLJ4_9BACE/107-159
D1JLK5_9BACE/119-172
D1JM26_9BACE/102-161
D1JQ22_9BACE/103-155
D1JQN0_9BACE/104-157
D1JQR3_9BACE/121-174
D1JQU6_9BACE/107-159
D1JRG5_9BACE/115-168
D1JRJ5_9BACE/121-174
D1JRN0_9BACE/122-175
D1JRY9_9BACE/114-167
D1JSD5_9BACE/99-151
D1JSF6_9BACE/122-175
D1JST2_9BACE/121-173
D1JT60_9BACE/111-163
D1JT95_9BACE/116-169
D1JTC5_9BACE/126-179
D1JUA7_9BACE/127-180
D1JUC8_9BACE/113-166
D1JUP1_9BACE/116-169
D1JUU4_9BACE/116-169
D1JUV3_9BACE/126-179
D1JV12_9BACE/122-174
D1JV95_9BACE/118-171
D1JVL8_9BACE/120-173
D1JW78_9BACE/117-170
D1JWC1_9BACE/120-173
D1JWD3_9BACE/115-168
D1JX80_9BACE/125-178
D1JXN2_9BACE/127-179
D1JYN3_9BACE/122-175
D1JYP2_9BACE/121-173
D1JZI5_9BACE/118-171
D1JZV2_9BACE/124-177
D1JZW5_9BACE/119-172
D1K0E3_9BACE/126-179
D1K1A3_9BACE/125-178
D1K1J1_9BACE/123-176
D1K1L9_9BACE/131-183
D1K1V3_9BACE/115-161
D1K1V8_9BACE/119-162
D1K1Y3_9BACE/122-175
D1K392_9BACE/103-156
D1K3A2_9BACE/118-171
D1K421_9BACE/105-157
D1K451_9BACE/126-176
D1K468_9BACE/114-167
D1K489_9BACE/111-164
D1K4L0_9BACE/107-159
D1K671_9BACE/122-175
D1K6E7_9BACE/126-179
D1K6V2_9BACE/104-157
D1K7D4_9BACE/119-172
D1K7H5_9BACE/125-178
D1K7H9_9BACE/119-172
D1K7I6_9BACE/123-176
D1K7S6_9BACE/115-168
D1K835_9BACE/111-163
D1K8D6_9BACE/121-174
D1K8F0_9BACE/105-158
D1K8F4_9BACE/115-165
D1K922_9BACE/116-169
D1K955_9BACE/127-180
D1K974_9BACE/119-172
D1KAC7_9BACE/107-159
D1MPT6_BACAN/109-162
D1N1A5_9BACT/90-143
D1N1S5_9BACT/279-314
D1N7A2_9BACT/100-153
D1N7D2_9BACT/133-186
D1NA59_9BACT/128-180
D1NIJ7_CLOTM/128-181
D1NJN5_CLOTM/104-157
D1NKT3_CLOTM/6-42
D1NMX8_CLOTM/138-191
D1NN23_CLOTM/116-169
D1NNB9_CLOTM/124-181
D1NQ42_CLOTM/163-205
D1NQF6_CLOTM/118-171
D1NRB2_CLOTM/111-162
D1NSY5_9BIFI/168-220
D1NXK2_9ENTR/75-128
D1P3B3_9ENTR/123-181
D1P6G0_9ENTR/114-167
D1P7A8_9ENTR/117-170
D1P8P6_9BACT/131-181
D1P9N4_9BACT/118-171
D1PCY6_9BACT/115-168
D1PFJ9_9BACT/117-169
D1PGG8_9BACT/119-172
D1PH15_9BACT/106-159
D1PHA8_9BACT/133-185
D1PHD6_9BACT/100-154
D1PHJ5_9BACT/102-155
D1PHK5_9BACT/100-152
D1PI45_9FIRM/96-149
D1PIG7_9FIRM/113-166
D1PIH4_9FIRM/96-149
D1PJ45_9FIRM/80-133
D1PJ55_9FIRM/108-161
D1PJE7_9FIRM/109-162
D1PJG1_9FIRM/80-133
D1PK61_9FIRM/4-57
D1PK70_9FIRM/80-133
D1PK81_9FIRM/77-130
D1PLT8_9FIRM/119-172
D1PMI8_9FIRM/118-171
D1PN42_9FIRM/120-172
D1PN46_9FIRM/120-172
D1PN47_9FIRM/104-157
D1PNL1_9FIRM/126-178
D1PNW4_9FIRM/118-171
D1PNX7_9FIRM/104-157
D1PQJ5_9FIRM/99-152
D1PRR0_9FIRM/103-156
D1PT15_9BACT/178-231
D1PTK3_9BACT/104-157
D1PTP5_9BACT/119-172
D1PTV4_9BACT/105-158
D1PVQ9_9BACT/113-166
D1PVX2_9BACT/106-159
D1PWR5_9BACT/115-168
D1PWY7_9BACT/118-170
D1PXN7_9BACT/109-162
D1PYW3_9BACT/131-181
D1PZC2_9BACT/95-148
D1PZP7_9BACT/104-157
D1QD83_STAAU/98-145
D1QMB7_9BACT/109-162
D1QMV3_9BACT/93-146
D1QNC2_9BACT/115-168
D1QNI5_9BACT/121-174
D1QQE0_9BACT/131-173
D1QQH9_9BACT/111-164
D1QRW7_9BACT/102-155
D1QS64_9BACT/103-156
D1QTT2_9BACT/106-159
D1QUY1_9BACT/118-171
D1QVI6_9BACT/123-176
D1REN7_LEGLO/124-177
D1RUV9_SEROD/78-131
D1S0V9_SEROD/122-181
D1TU50_YERPE/128-181
D1TZ59_YERPE/32-65
D1VV89_9FIRM/110-163
D1VWM8_9BACT/113-166
D1VX81_9BACT/122-175
D1VYC0_9BACT/131-180
D1VYD1_9BACT/141-193
D1VYX8_9BACT/129-182
D1VYX9_9BACT/124-177
D1VYZ3_9BACT/102-155
D1W083_9BACT/129-182
D1W0N6_9BACT/131-184
D1W0T8_9BACT/107-157
D1W0Y7_9BACT/106-158
D1W1R9_9BACT/117-170
D1W1Z8_9BACT/115-157
D1W218_9BACT/115-168
D1W2V3_9BACT/105-158
D1W3G5_9BACT/120-173
D1W3P8_9BACT/116-168
D1W4R9_9BACT/133-174
D1W4V0_9BACT/122-175
D1W4Z3_9BACT/113-166
D1W571_9BACT/125-177
D1W719_9BACT/77-130
D1W7B2_9BACT/124-182
D1W7L1_9BACT/104-157
D1W8S7_9BACT/115-168
D1XBY1_9ACTO/154-207
D1XD12_9ACTO/124-176
D1XD45_9ACTO/135-188
D1XD60_9ACTO/182-235
D1XDA9_9ACTO/101-153
D1XEL5_9ACTO/96-149
D1XFV1_9ACTO/112-164
D1XGY0_9ACTO/112-165
D1XJF9_9ACTO/111-164
D1XJS6_9ACTO/128-181
D1XK14_9ACTO/121-174
D1XKD1_9ACTO/98-151
D1XKT7_9ACTO/142-195
D1XMW1_9ACTO/133-186
D1XNN5_9ACTO/129-182
D1XNN9_9ACTO/115-168
D1XQR2_9ACTO/146-205
D1XRD6_9ACTO/196-249
D1XU74_9ACTO/191-251
D1XUM9_9ACTO/125-178
D1XUV1_9ACTO/102-155
D1XUZ8_9ACTO/105-158
D1XW40_9BACT/103-155
D1XW62_9BACT/104-157
D1XWZ0_9BACT/103-156
D1XX48_9BACT/106-158
D1XYA4_9BACT/121-174
D1Y0S0_9BACT/113-166
D1Y0T6_9BACT/121-174
D1Y8Z6_PROAC/139-190
D1YAH4_PROAC/130-183
D1YBX8_PROAC/130-183
D1YRH3_9FIRM/164-206
D1ZYQ4_SORMK/182-222
D2AHF7_SHIF2/122-181
D2AQV8_STRRD/98-151
D2AR98_STRRD/99-152
D2ARI5_STRRD/114-167
D2ARS4_STRRD/112-165
D2AS44_STRRD/109-162
D2ASP7_STRRD/133-186
D2ASW7_STRRD/118-171
D2AU41_STRRD/123-175
D2AVH5_STRRD/105-158
D2AVI8_STRRD/109-162
D2AVJ2_STRRD/122-175
D2AWA1_STRRD/101-154
D2AWN5_STRRD/117-170
D2AXB5_STRRD/107-160
D2AXG3_STRRD/136-189
D2AXH2_STRRD/98-151
D2AYB8_STRRD/129-182
D2AZ35_STRRD/128-181
D2AZ58_STRRD/121-173
D2AZC8_STRRD/98-151
D2AZI4_STRRD/150-203
D2AZM9_STRRD/140-193
D2B039_STRRD/120-170
D2B0P9_STRRD/133-185
D2B0W0_STRRD/159-212
D2B1L9_STRRD/98-151
D2B1T0_STRRD/103-156
D2B265_STRRD/105-158
D2B2S7_STRRD/123-176
D2B3A5_STRRD/105-158
D2B3X4_STRRD/98-151
D2B4L5_STRRD/98-151
D2B5P4_STRRD/124-177
D2B5W2_STRRD/105-157
D2B635_STRRD/126-179
D2B664_STRRD/106-158
D2B667_STRRD/107-158
D2B668_STRRD/116-169
D2B691_STRRD/96-149
D2B6V2_STRRD/129-182
D2B6V4_STRRD/106-159
D2B7C1_STRRD/104-157
D2B7N1_STRRD/119-175
D2B7S7_STRRD/103-156
D2B7U8_STRRD/128-179
D2B866_STRRD/100-153
D2B8L0_STRRD/117-170
D2B8P4_STRRD/117-170
D2B9H5_STRRD/122-175
D2B9L6_STRRD/99-151
D2B9Q6_STRRD/132-185
D2BA89_STRRD/109-162
D2BAC1_STRRD/114-167
D2BAH7_STRRD/118-171
D2BAJ1_STRRD/112-165
D2BB37_STRRD/107-160
D2BBE7_STRRD/127-180
D2BC44_STRRD/154-207
D2BCA4_STRRD/101-154
D2BCL4_STRRD/123-176
D2BCX2_STRRD/118-170
D2BD12_STRRD/76-125
D2BDE0_STRRD/126-179
D2BDP2_STRRD/106-158
D2BDQ3_STRRD/151-204
D2BDX4_STRRD/110-163
D2BEF5_STRRD/121-174
D2BF37_STRRD/108-161
D2BF54_STRRD/136-200
D2BFE2_STRRD/113-166
D2BNC4_LACLK/98-150
D2BUA0_DICD5/128-181
D2BZ54_DICD5/125-178
D2C013_DICD5/119-172
D2C3J0_THENR/124-177
D2C632_THENR/138-189
D2EPR2_9STRE/81-134
D2ETD3_9BACE/102-154
D2ETG4_9BACE/103-156
D2EU18_9BACE/107-159
D2EUF5_9BACE/114-167
D2EUZ7_9BACE/117-169
D2EVL7_9BACE/107-159
D2EWC6_9BACE/111-164
D2EWF9_9BACE/104-157
D2EY32_9BACE/107-159
D2EY33_9BACE/107-159
D2EY59_9BACE/95-147
D2EYT6_9BACE/117-170
D2EYU5_9BACE/120-173
D2EZ17_9BACE/121-174
D2EZD1_9BACE/116-169
D2EZN8_9BACE/114-163
D2EZT2_9BACE/123-176
D2EZU1_9BACE/120-173
D2EZY5_9BACE/115-168
D2F046_9BACE/103-156
D2F083_9BACE/119-172
D2F0B6_9BACE/117-170
D2F0S8_9BACE/136-189
D2K2C6_9MYCO/149-202
D2L4Y3_9DELT/123-175
D2L6E5_9DELT/157-210
D2LAH2_9DELT/125-178
D2MK89_9BACT/126-179
D2MLC6_9BACT/34-87
D2MLJ7_9BACT/84-137
D2N5T4_STAA5/78-131
D2NLC8_ECOS5/122-181
D2NSB5_ROTMD/126-179
D2NWK0_LISM1/146-196
D2NXF8_LISM1/121-174
D2NYU1_LISM1/97-150
D2P819_LISM2/146-196
D2P994_LISM2/121-174
D2PKG9_KRIFD/116-172
D2PKJ2_KRIFD/97-150
D2PKW3_KRIFD/139-192
D2PL26_KRIFD/121-174
D2PL64_KRIFD/94-147
D2PLD0_KRIFD/97-150
D2PLE7_KRIFD/139-192
D2PLG0_KRIFD/103-156
D2PLN2_KRIFD/106-159
D2PM14_KRIFD/106-159
D2PM48_KRIFD/103-156
D2PM83_KRIFD/106-159
D2PMC4_KRIFD/143-196
D2PML8_KRIFD/103-156
D2PMW5_KRIFD/107-160
D2PN97_KRIFD/102-155
D2PNY8_KRIFD/108-158
D2PP14_KRIFD/137-190
D2PPR8_KRIFD/117-170
D2PPZ9_KRIFD/111-164
D2PQ06_KRIFD/110-162
D2PQ84_KRIFD/97-150
D2PQD1_KRIFD/115-168
D2PQL8_KRIFD/99-152
D2PR22_KRIFD/114-166
D2PR26_KRIFD/113-166
D2PRB3_KRIFD/102-155
D2PRC4_KRIFD/100-153
D2PRV0_KRIFD/120-172
D2PRY0_KRIFD/104-155
D2PS27_KRIFD/128-181
D2PSB3_KRIFD/103-156
D2PSF5_KRIFD/101-154
D2PSX9_KRIFD/134-186
D2PT48_KRIFD/120-172
D2PT50_KRIFD/106-158
D2PT58_KRIFD/109-162
D2PTE3_KRIFD/113-166
D2PTE7_KRIFD/104-157
D2PTS2_KRIFD/119-172
D2PU48_KRIFD/112-165
D2PUR4_KRIFD/103-156
D2PUZ4_KRIFD/115-168
D2PV27_KRIFD/114-167
D2PVB3_KRIFD/128-181
D2PVJ7_KRIFD/116-169
D2PVN7_KRIFD/116-169
D2PVZ1_KRIFD/120-173
D2PW64_KRIFD/111-164
D2PWJ3_KRIFD/126-177
D2PWK9_KRIFD/127-180
D2PWN1_KRIFD/107-160
D2PWR0_KRIFD/107-160
D2PX01_KRIFD/121-174
D2PX52_KRIFD/115-168
D2PXQ2_KRIFD/106-159
D2PXX1_KRIFD/110-163
D2PXZ8_KRIFD/109-162
D2PYB5_KRIFD/141-194
D2PYV1_KRIFD/120-173
D2PZ44_KRIFD/100-153
D2PZ55_KRIFD/109-162
D2PZC4_KRIFD/101-154
D2PZC8_KRIFD/103-156
D2PZP0_KRIFD/103-156
D2PZP4_KRIFD/111-164
D2PZT7_KRIFD/122-177
D2PZU3_KRIFD/106-158
D2Q085_KRIFD/137-190
D2Q0A7_KRIFD/132-185
D2Q0B4_KRIFD/96-149
D2Q0E2_KRIFD/111-163
D2Q0K1_KRIFD/81-134
D2Q0K5_KRIFD/100-153
D2Q0Q1_KRIFD/108-161
D2Q1G7_KRIFD/113-166
D2Q228_KRIFD/107-160
D2Q2L0_KRIFD/124-177
D2Q2S4_KRIFD/141-194
D2Q2T3_KRIFD/112-165
D2Q2T5_KRIFD/128-178
D2Q2Y3_KRIFD/116-169
D2Q3A1_KRIFD/151-204
D2Q3C2_KRIFD/157-208
D2Q3G8_KRIFD/126-179
D2Q4G8_KRIFD/153-206
D2Q4K6_KRIFD/102-155
D2Q4X6_KRIFD/126-179
D2Q4Z7_KRIFD/126-179
D2Q537_KRIFD/145-198
D2Q5A2_BIFDB/108-160
D2QBG3_SPILD/97-149
D2QBJ4_SPILD/133-186
D2QCV5_SPILD/104-156
D2QDE1_SPILD/123-176
D2QEC8_SPILD/135-188
D2QF40_SPILD/122-175
D2QFM1_SPILD/133-186
D2QFZ2_SPILD/115-168
D2QGU1_SPILD/130-183
D2QI33_SPILD/137-190
D2QIJ3_SPILD/132-185
D2QIP5_SPILD/131-184
D2QJ11_SPILD/126-179
D2QJ54_SPILD/124-177
D2QJV8_SPILD/121-173
D2QKF0_SPILD/130-177
D2QKL2_SPILD/141-194
D2QL29_SPILD/149-202
D2QLD5_SPILD/127-178
D2QLY2_SPILD/120-173
D2QMJ0_SPILD/120-173
D2QMZ3_SPILD/127-180
D2QNG0_SPILD/106-158
D2QNS4_SPILD/112-165
D2QP88_SPILD/128-181
D2QPR4_SPILD/121-174
D2QQH7_SPILD/121-174
D2QRA8_SPILD/122-175
D2QRG0_SPILD/122-175
D2QRQ4_SPILD/121-174
D2QRT0_SPILD/174-227
D2QRY6_SPILD/139-191
D2QS40_SPILD/120-172
D2QS64_SPILD/121-174
D2QSI3_SPILD/130-183
D2QSZ1_SPILD/107-159
D2QT62_SPILD/128-178
D2QTF2_SPILD/119-171
D2QTW1_SPILD/153-206
D2QTY9_SPILD/102-154
D2QUP0_SPILD/124-177
D2QUT4_SPILD/118-171
D2QW68_PIRSD/154-207
D2QWX4_PIRSD/137-190
D2QX32_PIRSD/106-159
D2QX86_PIRSD/115-168
D2QXF6_PIRSD/187-240
D2QXY0_PIRSD/141-194
D2QYF2_PIRSD/144-196
D2QZ03_PIRSD/144-197
D2QZ12_PIRSD/158-210
D2QZT7_PIRSD/127-180
D2R043_PIRSD/111-164
D2R0P3_PIRSD/185-238
D2R1D3_PIRSD/122-175
D2R1X7_PIRSD/111-164
D2R2W6_PIRSD/124-177
D2R2Z2_PIRSD/118-170
D2R3A1_PIRSD/125-157
D2R3P3_PIRSD/183-236
D2R3P6_PIRSD/149-202
D2R3Y2_PIRSD/103-156
D2R452_PIRSD/135-187
D2R4A2_PIRSD/129-180
D2R4V4_PIRSD/154-207
D2R726_PIRSD/114-167
D2R848_PIRSD/192-245
D2R919_PIRSD/110-163
D2R932_PIRSD/119-170
D2R9C0_PIRSD/129-182
D2RA76_GARV4/162-215
D2RK65_ACIFV/131-183
D2RKH5_ACIFV/122-175
D2RNN2_ACIFV/167-202
D2S4A8_GEOOG/96-149
D2S4G2_GEOOG/106-159
D2S7M7_GEOOG/103-156
D2S8S5_GEOOG/98-151
D2S8T7_GEOOG/108-161
D2S9K0_GEOOG/152-205
D2SAF3_GEOOG/119-171
D2SB66_GEOOG/115-168
D2SC48_GEOOG/120-172
D2SCB0_GEOOG/123-176
D2SCP4_GEOOG/134-187
D2SDY4_GEOOG/138-191
D2SF99_GEOOG/171-224
D2T6G7_ERWP6/128-181
D2T6U9_ERWP6/124-177
D2T755_ERWP6/123-176
D2TPW6_CITRI/110-163
D2TU31_CITRI/122-181
D2TX83_9ENTR/123-181
D2U572_ENTCA/95-147
D2U9M0_XANAP/126-179
D2U9S4_XANAP/133-186
D2UBU0_XANAP/131-184
D2UDD4_XANAP/122-175
D2YFU2_VIBMI/99-152
D2YH61_VIBMI/129-182
D2YQ56_VIBMI/115-168
D2YRN8_VIBMI/129-182
D2ZFJ5_9ENTR/122-181
D2ZKB5_9ENTR/122-175
D2ZUZ1_NEIMU/127-180
D2ZVT0_NEIMU/130-183
D3A2H7_NEISU/127-180
D3A4C1_NEISU/130-183
D3ABI4_9CLOT/175-228
D3ABT8_9CLOT/178-231
D3AFH1_9CLOT/132-185
D3AFM6_9CLOT/66-119
D3AHF9_9CLOT/6-59
D3AHZ0_9CLOT/81-129
D3AIM3_9CLOT/109-162
D3AK43_9CLOT/79-132
D3ALA2_9CLOT/132-185
D3AM73_9CLOT/80-133
D3AM89_9CLOT/80-133
D3AMF0_9CLOT/131-184
D3ANX6_9CLOT/1-52
D3AQ34_9CLOT/104-156
D3ARK8_9CLOT/140-193
D3ARQ6_9CLOT/12-62
D3ASN5_9CLOT/91-144
D3AT02_9CLOT/103-156
D3AU42_9CLOT/107-160
D3AUB4_9CLOT/131-184
D3AVA1_9CLOT/80-133
D3AVA4_9CLOT/103-152
D3CSE0_9ACTO/154-207
D3CSI4_9ACTO/121-174
D3CTM2_9ACTO/154-207
D3CVG0_9ACTO/155-208
D3CWL6_9ACTO/191-244
D3CY24_9ACTO/163-215
D3CY80_9ACTO/105-158
D3CZ23_9ACTO/113-166
D3D318_9ACTO/202-255
D3D4A7_9ACTO/113-166
D3D4H3_9ACTO/99-149
D3D4I9_9ACTO/102-154
D3D5W0_9ACTO/153-206
D3D640_9ACTO/154-207
D3D6G9_9ACTO/166-219
D3D7E2_9ACTO/14-64
D3D7N4_9ACTO/115-168
D3D8D6_9ACTO/115-168
D3D901_9ACTO/104-157
D3D9L5_9ACTO/128-181
D3D9R6_9ACTO/189-242
D3DA26_9ACTO/7-37
D3DH11_HYDTT/128-181
D3E4Y2_GEOS4/115-168
D3E7L3_GEOS4/123-175
D3E7Z3_GEOS4/110-169
D3E8G2_GEOS4/100-153
D3E8R4_GEOS4/115-168
D3E9I8_GEOS4/101-153
D3E9Y0_GEOS4/117-170
D3EAG0_GEOS4/105-157
D3EAG3_GEOS4/103-156
D3EAL6_GEOS4/103-156
D3EAY7_GEOS4/116-169
D3EB07_GEOS4/124-175
D3EBP3_GEOS4/112-165
D3EBS6_GEOS4/103-156
D3ECP3_GEOS4/110-163
D3ECV3_GEOS4/107-160
D3ED90_GEOS4/115-168
D3EDL9_GEOS4/97-150
D3EF15_GEOS4/110-163
D3EG88_GEOS4/114-167
D3EGN4_GEOS4/117-170
D3EHP5_GEOS4/114-167
D3EHS8_GEOS4/99-152
D3EI02_GEOS4/94-146
D3EIC8_GEOS4/118-171
D3EJ27_GEOS4/119-172
D3EJJ0_GEOS4/110-162
D3EJY1_GEOS4/119-172
D3EKF9_GEOS4/127-180
D3EKT7_GEOS4/101-154
D3ELC3_GEOS4/157-205
D3ELV7_GEOS4/124-173
D3EM51_GEOS4/159-212
D3EP26_UCYNA/155-208
D3EYZ3_CONWI/138-191
D3EZ67_CONWI/128-180
D3EZD8_CONWI/1-51
D3EZV9_CONWI/112-165
D3F003_CONWI/142-195
D3F0M1_CONWI/115-167
D3F0R3_CONWI/109-162
D3F144_CONWI/151-205
D3F1A9_CONWI/94-147
D3F214_CONWI/117-170
D3F274_CONWI/119-168
D3F2H4_CONWI/113-166
D3F2S6_CONWI/112-165
D3F2Z0_CONWI/97-149
D3F3D7_CONWI/117-169
D3F506_CONWI/122-175
D3F5I0_CONWI/110-163
D3F5U4_CONWI/126-173
D3F6N8_CONWI/143-195
D3F713_CONWI/120-172
D3F726_CONWI/122-175
D3F746_CONWI/98-151
D3F764_CONWI/102-155
D3F7D8_CONWI/112-165
D3F7M3_CONWI/145-198
D3F7M6_CONWI/110-163
D3F7P6_CONWI/134-187
D3F852_CONWI/101-154
D3F8G6_CONWI/101-154
D3F8T3_CONWI/117-170
D3F9R6_CONWI/133-186
D3FA66_CONWI/99-152
D3FAC6_CONWI/143-196
D3FAY7_CONWI/123-176
D3FBC1_CONWI/107-157
D3FBC5_CONWI/105-158
D3FD69_CONWI/119-172
D3FDF0_CONWI/101-154
D3FDU8_CONWI/120-173
D3FE63_CONWI/150-203
D3FE72_CONWI/102-155
D3FED5_CONWI/138-191
D3FEN5_CONWI/111-164
D3FEP2_CONWI/126-178
D3FF25_CONWI/110-163
D3FFA7_CONWI/103-156
D3FQ32_BACPE/115-168
D3FR55_BACPE/157-204
D3FRG9_BACPE/102-155
D3FRQ8_BACPE/127-180
D3FW51_BACPE/105-157
D3FWJ2_BACPE/120-173
D3FXZ2_BACPE/108-160
D3G011_BACPE/112-165
D3GX21_ECO44/111-164
D3H3T3_ECO44/122-181
D3H9N6_STRM6/98-145
D3HEP1_STRG3/98-151
D3HF58_STRG3/78-131
D3HSI3_LEGLN/124-177
D3HWK6_9BACT/128-181
D3HX03_9BACT/72-125
D3HX20_9BACT/105-158
D3HXK2_9BACT/119-172
D3HYD8_9BACT/111-173
D3HYE2_9BACT/118-171
D3HYG6_9BACT/152-205
D3HYI0_9BACT/121-174
D3HZL5_9BACT/100-153
D3HZL7_9BACT/3-54
D3I029_9BACT/122-174
D3I083_9BACT/132-181
D3I0L5_9BACT/101-155
D3I1E3_9BACT/115-168
D3I1T8_9BACT/107-159
D3I2H7_9BACT/106-158
D3I2Q8_9BACT/104-157
D3I2W4_9BACT/103-155
D3I2W6_9BACT/111-158
D3I350_9BACT/113-166
D3I3Y0_9BACT/121-174
D3I4F8_9BACT/113-166
D3I6B5_9BACT/101-154
D3I6L6_9BACT/121-174
D3I880_9BACT/131-173
D3IAU1_9BACT/131-176
D3IBE2_9BACT/112-165
D3IBT5_9BACT/117-168
D3ID19_9BACT/115-168
D3ID84_9BACT/106-158
D3IGE0_9BACT/117-170
D3IGY0_9BACT/93-146
D3II99_9BACT/130-176
D3IIB8_9BACT/121-174
D3IJ63_9BACT/111-164
D3IJI2_9BACT/110-163
D3IJK1_9BACT/122-175
D3IJQ9_9BACT/120-172
D3IKT1_9BACT/124-176
D3IKU9_9BACT/123-175
D3ILQ3_9BACT/123-175
D3ILT4_9BACT/106-158
D3KK88_LISMO/121-174
D3KKT3_LISMO/146-196
D3L358_9BACT/129-182
D3LE27_ENTFC/98-145
D3LFU3_ENTFC/111-163
D3LGU4_ENTFC/78-130
D3LJP9_ENTFC/78-131
D3LQP8_MICLU/147-200
D3LUV9_9FIRM/158-206
D3LXD9_9ACTO/22-75
D3LXF5_9ACTO/150-203
D3LZ29_9ACTO/106-159
D3M046_9ACTO/115-168
D3M1L0_9ACTO/220-273
D3M2G2_9ACTO/93-146
D3M2V1_9ACTO/165-217
D3M3Q9_9ACTO/242-295
D3M8N6_9ACTO/120-173
D3MAW6_PROAC/130-183
D3MD94_PROAC/141-190
D3MGC7_PROAC/130-183
D3MHW9_PROAC/130-183
D3MIQ8_PROAC/141-190
D3MLA1_PROAC/130-183
D3MQ04_9FIRM/101-154
D3MQH9_9FIRM/157-205
D3NRI3_AZOS1/116-169
D3NTG8_AZOS1/100-153
D3NTN9_AZOS1/96-147
D3NU17_AZOS1/96-149
D3NUH8_AZOS1/104-157
D3NUT8_AZOS1/86-138
D3NV98_AZOS1/115-167
D3NXD3_AZOS1/141-194
D3P048_AZOS1/162-212
D3P4G2_AZOS1/142-195
D3P5T2_AZOS1/147-200
D3P6J6_AZOS1/158-211
D3PD54_DEFDS/126-179
D3PQG8_MEIRD/124-177
D3PQZ0_MEIRD/123-176
D3PU24_STANL/96-149
D3PUG5_STANL/108-161
D3PUG6_STANL/138-191
D3PVG7_STANL/126-176
D3PW79_STANL/121-174
D3PWH7_STANL/112-162
D3PXD4_STANL/135-188
D3PXK1_STANL/101-154
D3PXZ3_STANL/204-256
D3PY31_STANL/141-193
D3PY45_STANL/113-166
D3PY84_STANL/107-160
D3PYS1_STANL/103-156
D3PYS5_STANL/102-155
D3PYS8_STANL/102-155
D3Q000_STANL/145-198
D3Q073_STANL/100-153
D3Q0D2_STANL/112-165
D3Q0D6_STANL/130-183
D3Q0I1_STANL/112-165
D3Q0P2_STANL/107-160
D3Q104_STANL/116-169
D3Q186_STANL/109-162
D3Q1G1_STANL/101-154
D3Q1G3_STANL/106-159
D3Q1S0_STANL/110-162
D3Q1U8_STANL/118-171
D3Q3M2_STANL/126-179
D3Q3S4_STANL/113-166
D3Q4S8_STANL/139-192
D3Q515_STANL/159-209
D3Q5I9_STANL/122-174
D3Q5U5_STANL/124-177
D3Q5W5_STANL/151-204
D3Q5Y9_STANL/134-187
D3Q6G8_STANL/102-155
D3Q6J5_STANL/119-172
D3Q6J7_STANL/119-172
D3Q7Q9_STANL/111-163
D3Q810_STANL/136-189
D3Q937_STANL/100-153
D3Q980_STANL/111-164
D3QA44_STANL/102-155
D3QAB5_STANL/102-155
D3QAD0_STANL/131-184
D3QAD5_STANL/102-155
D3QAZ1_STANL/98-151
D3QB11_STANL/103-156
D3QBM6_STANL/103-156
D3QBT5_STANL/186-239
D3QBU7_STANL/90-143
D3QJ36_STALH/99-151
D3QNB5_ECOCB/122-181
D3R2S4_CLOB3/78-131
D3R618_BIFAB/196-248
D3RK74_KLEVT/122-181
D3RTZ9_ALLVD/130-182
D3RWT6_FERPA/48-81
D3S3B9_FERPA/137-176
D3S490_METSF/89-122
D3SAH5_THISK/126-179
D3SBU7_THISK/129-182
D3SDJ4_THISK/106-158
D3T318_THEIA/91-144
D3T4T4_THEIA/152-205
D3T503_THEIA/106-158
D3T6I9_THEIA/99-152
D3T805_THEIA/119-172
D3UNT7_LISSS/100-153
D3UQQ4_LISSS/102-153
D3UR14_LISSS/148-196
D3URP6_LISSS/106-154
D3V3P7_XENBS/123-181
D3V454_XENBS/5-58
D3VAZ5_XENNA/116-169
D3VLJ3_XENNA/123-181
D3W8M0_9BACT/144-197
D4B6I4_9ENTR/149-207
D4BPQ8_BIFBR/136-188
D4BS14_BIFBR/128-180
D4C1M8_PRORE/114-167
D4C519_PRORE/129-181
D4C6I3_9CLOT/154-207
D4C8G0_9CLOT/131-184
D4C8Q5_9CLOT/133-186
D4C9X4_9CLOT/115-167
D4CA80_9CLOT/101-154
D4CAJ1_9CLOT/77-130
D4CC63_9CLOT/113-166
D4CC97_9CLOT/109-162
D4CD48_9CLOT/101-154
D4CH49_9CLOT/119-171
D4CHN9_9CLOT/120-173
D4CIS9_9FIRM/164-217
D4CMS4_9FIRM/133-186
D4CQU8_9FIRM/95-148
D4CUE9_9FUSO/148-185
D4CUY7_9FUSO/93-146
D4CX73_9FUSO/97-134
D4DQB5_NEIEG/130-183
D4E2P7_SEROD/122-181
D4E6B0_SEROD/107-160
D4EDG1_AGGAC/128-181
D4EDN8_AGGAC/130-182
D4EHM7_ENTFA/135-181
D4EMQ9_ENTFA/78-131
D4ENZ1_ENTFA/73-126
D4EP39_ENTFA/95-148
D4EPD9_ENTFA/100-153
D4EQ26_ENTFA/128-181
D4EQW4_ENTFA/107-160
D4ER92_ENTFA/78-131
D4ERK3_ENTFA/135-181
D4ERS5_ENTFA/128-181
D4EUM1_ENTFA/73-126
D4EXE4_ENTFA/95-148
D4EYQ7_ENTFA/100-144
D4EZU9_ENTFA/107-160
D4F659_EDWTA/103-156
D4F8X7_EDWTA/128-181
D4FVG9_BACNA/104-157
D4FW64_BACNA/37-90
D4FY82_BACNA/109-161
D4FZ77_BACNA/97-150
D4FZA5_BACNA/103-156
D4G367_BACNA/119-171
D4G3I5_BACNA/159-207
D4G4G7_BACNA/127-180
D4G6Y9_BACNA/99-152
D4G9R3_TREPC/119-172
D4GCU8_PANAM/124-177
D4GEG8_PANAM/118-171
D4GEZ0_PANAM/125-178
D4GIM2_PANAM/119-172
D4GKM7_PANAM/128-181
D4H009_HALVD/5-57
D4H1H6_DENA2/121-174
D4H6P3_DENA2/98-151
D4HB67_PROAS/130-183
D4HE75_PROAS/130-183
D4HEP1_PROAS/141-190
D4HVM9_ERWAC/123-176
D4HVT6_ERWAC/124-177
D4HYH5_ERWAC/128-181
D4I8U1_ERWAE/128-181
D4IAQ4_ERWAE/124-177
D4IAW2_ERWAE/123-176
D4IK44_9BACT/117-170
D4IK91_9BACT/119-172
D4IKF2_9BACT/120-173
D4IL27_9BACT/124-177
D4ILX0_9BACT/124-177
D4IMX8_9BACT/119-172
D4IN27_9BACT/118-171
D4INC1_9BACT/125-177
D4INU1_9BACT/113-163
D4INW4_9BACT/124-177
D4INW8_9BACT/108-161
D4IPD8_9BACT/114-167
D4IQ39_9BACT/121-174
D4IQ51_9BACT/122-175
D4IQH9_9BACT/118-171
D4IQT8_9BACT/118-170
D4IXF7_BUTFI/108-161
D4J2A1_BUTFI/140-191
D4J3X9_9FIRM/119-172
D4J4B2_9FIRM/94-147
D4J675_9FIRM/96-149
D4JA51_9FIRM/157-210
D4JAI7_9FIRM/94-147
D4JB02_9FIRM/113-166
D4JBS1_9FIRM/127-180
D4JC92_9FIRM/120-173
D4JD51_9FIRM/144-197
D4JDD5_9FIRM/78-130
D4JDE5_9FIRM/99-152
D4JEC3_9FIRM/80-133
D4JI05_9FIRM/120-173
D4JIB6_9FIRM/119-172
D4JJ27_9FIRM/118-170
D4JRA9_9FIRM/94-147
D4JRF6_9FIRM/110-161
D4JRG5_9FIRM/120-173
D4JS13_9FIRM/108-161
D4JSL0_9FIRM/77-130
D4JU12_9FIRM/80-133
D4JV49_9FIRM/87-140
D4JV51_9FIRM/117-164
D4JVG8_9FIRM/102-154
D4JVV2_9FIRM/98-151
D4JX39_9FIRM/138-179
D4JX99_9FIRM/112-164
D4JYT4_9FIRM/80-133
D4JZ75_9FIRM/72-125
D4JZ76_9FIRM/67-119
D4K0B2_9FIRM/97-150
D4K184_9FIRM/98-151
D4K1Q6_9FIRM/101-154
D4K1W2_9FIRM/116-168
D4K3C8_9FIRM/79-132
D4K3J1_9FIRM/79-132
D4K3L9_9FIRM/77-130
D4K4I1_9FIRM/101-150
D4K4J9_9FIRM/102-155
D4K539_9FIRM/79-132
D4K5I3_9FIRM/101-154
D4K6R8_9FIRM/87-140
D4K6S0_9FIRM/74-127
D4K6X4_9FIRM/78-131
D4K8L6_9FIRM/99-152
D4K9T4_9FIRM/99-152
D4KA69_9FIRM/80-133
D4KAN7_9FIRM/98-151
D4KB45_9FIRM/107-159
D4KBF9_9FIRM/100-149
D4KF13_9FIRM/87-140
D4KK57_9FIRM/113-165
D4KK62_9FIRM/95-148
D4KKQ3_9FIRM/27-80
D4KKX4_9FIRM/113-166
D4KL61_9FIRM/83-136
D4KNE1_9FIRM/79-132
D4KP26_9FIRM/101-137
D4KT08_9FIRM/118-170
D4KU37_9FIRM/95-148
D4KY44_9FIRM/27-80
D4KZ98_9FIRM/140-193
D4L0T3_9FIRM/130-181
D4L1Y8_9FIRM/79-132
D4L1Z0_9FIRM/99-152
D4L2I1_9FIRM/83-136
D4L316_9FIRM/80-133
D4L324_9FIRM/70-123
D4L430_9FIRM/119-172
D4L4C4_9FIRM/115-168
D4L4D0_9FIRM/114-167
D4L4M1_9FIRM/79-132
D4L6P4_9FIRM/133-189
D4L7K2_9FIRM/40-90
D4L8I9_9FIRM/98-155
D4L9A7_9FIRM/74-127
D4L9A9_9FIRM/99-152
D4LCM5_9FIRM/108-161
D4LCN0_9FIRM/98-151
D4LDV1_9FIRM/46-99
D4LEA8_9FIRM/110-163
D4LEC3_9FIRM/116-169
D4LF03_9FIRM/105-158
D4LF85_9FIRM/41-90
D4LFX6_9FIRM/80-133
D4LH42_9FIRM/123-176
D4LIQ3_9FIRM/119-172
D4LJG7_9FIRM/142-190
D4LQG3_9FIRM/102-155
D4LRB8_9FIRM/97-150
D4LRT8_9FIRM/153-206
D4LS30_9FIRM/79-126
D4LT80_9FIRM/123-176
D4LTA7_9FIRM/106-159
D4LTB6_9FIRM/98-148
D4LUF0_9FIRM/121-174
D4LUM3_9FIRM/106-159
D4LV83_9FIRM/80-133
D4LVD3_9FIRM/97-149
D4LW60_9FIRM/98-151
D4LWR3_9FIRM/80-133
D4LWS0_9FIRM/80-133
D4LWS9_9FIRM/9-62
D4LX51_9FIRM/78-130
D4LXQ9_9FIRM/80-133
D4LZ42_9FIRM/118-171
D4LZU6_9FIRM/80-133
D4M1V8_9FIRM/117-170
D4M209_9FIRM/99-152
D4M3N5_9FIRM/74-127
D4M3N7_9FIRM/87-140
D4M3V4_9FIRM/80-133
D4M3W2_9FIRM/80-133
D4M3Z2_9FIRM/114-167
D4M562_9FIRM/149-197
D4M5U6_9FIRM/80-132
D4MB83_9ENTE/109-161
D4MFA9_9ENTE/95-148
D4MFM9_9ENTE/107-160
D4MG70_9ENTE/135-181
D4MHT0_9FIRM/102-149
D4MHY3_9FIRM/121-174
D4MI49_9FIRM/102-154
D4MIW5_9FIRM/108-161
D4MJK7_9FIRM/98-151
D4MJS9_9FIRM/110-161
D4MKZ5_9FIRM/108-161
D4ML38_9FIRM/79-132
D4MMJ1_9FIRM/125-176
D4MN01_9FIRM/95-148
D4MN08_9FIRM/88-141
D4MNB7_9FIRM/112-164
D4MNH5_9FIRM/138-179
D4MPE0_9FIRM/6-59
D4MPX7_9FIRM/119-171
D4MRF1_9FIRM/77-130
D4MST7_9FIRM/133-186
D4MTQ8_9FIRM/110-163
D4MUN3_9FIRM/143-184
D4MVA8_9FIRM/103-156
D4MWI4_9FIRM/121-174
D4MX97_9FIRM/126-173
D4MXH0_9FIRM/78-131
D4MXQ2_9FIRM/119-172
D4MYL1_9FIRM/174-227
D4N067_9FIRM/101-137
D4N1B5_9FIRM/151-194
D4PNP6_LISMO/146-196
D4PXT9_LISMO/146-196
D4PYD8_LISMO/121-174
D4Q4K9_LISMO/146-196
D4Q872_LISMO/124-177
D4Q896_LISMO/124-177
D4QN07_ENTFC/111-163
D4QUJ6_ENTFC/111-163
D4QZS4_ENTFC/111-163
D4R1T2_ENTFC/37-90
D4R6J0_ENTFC/73-126
D4R6T2_ENTFC/111-163
D4R9N9_ENTFC/78-125
D4RF33_ENTFC/111-163
D4RGN0_ENTFC/37-90
D4RKI9_ENTFC/70-123
D4RSY0_ENTFC/111-163
D4RX96_9FIRM/104-152
D4RYN8_9FIRM/173-226
D4RYT2_9FIRM/152-201
D4RZF5_9FIRM/105-158
D4RZM3_9FIRM/149-202
D4RZU6_9FIRM/130-182
D4S4Q4_9FIRM/187-237
D4SJ57_ENTFC/113-165
D4SQL9_9XANT/108-159
D4SQP8_9XANT/133-186
D4ST83_9XANT/126-179
D4SVU7_9XANT/221-274
D4SXR5_9XANT/135-188
D4SY19_9XANT/128-181
D4T2R6_9XANT/133-186
D4T355_9XANT/126-179
D4T6R0_9XANT/221-274
D4T7K7_9XANT/135-188
D4TAG5_9XANT/128-181
D4TCJ4_9NOST/160-213
D4TDG8_9NOST/133-189
D4TRK6_9NOST/133-186
D4TUQ1_9NOST/160-213
D4TW47_9ACTO/134-187
D4TX35_9ACTO/140-193
D4TYH4_9ACTO/5-46
D4U9H7_STAAU/78-125
D4UVY9_ENTFA/109-161
D4UW50_ENTFA/107-160
D4UYH4_ENTFA/135-181
D4UYW6_ENTFA/95-148
D4V0Z3_ENTFA/75-128
D4V3N2_BACVU/104-157
D4V3W9_BACVU/119-172
D4V3X5_BACVU/124-177
D4V471_BACVU/103-156
D4V474_BACVU/115-166
D4V4K6_BACVU/99-151
D4V4M0_BACVU/125-178
D4V539_BACVU/124-177
D4V5U7_BACVU/115-168
D4V677_BACVU/133-186
D4V692_BACVU/111-164
D4V7D1_BACVU/122-175
D4V7D8_BACVU/107-159
D4V898_BACVU/126-179
D4V8I1_BACVU/119-172
D4V8N8_BACVU/131-183
D4V8U5_BACVU/118-169
D4V8W3_BACVU/115-161
D4V8X3_BACVU/118-171
D4VAH9_BACVU/103-156
D4VAI2_BACVU/118-171
D4VB01_BACVU/123-176
D4VB07_BACVU/127-179
D4VBB1_BACVU/105-157
D4VBC8_BACVU/117-170
D4VBY9_BACVU/107-159
D4VC73_BACVU/128-181
D4VCF0_BACVU/116-169
D4VCI0_BACVU/127-180
D4VCJ9_BACVU/119-172
D4VCX6_BACVU/118-171
D4VE95_BACVU/121-173
D4VEA3_BACVU/122-175
D4VER9_9BACE/116-169
D4VEZ3_9BACE/115-167
D4VF47_9BACE/114-167
D4VFN9_9BACE/111-163
D4VFS1_9BACE/109-162
D4VFZ9_9BACE/139-192
D4VG72_9BACE/107-159
D4VGE0_9BACE/119-172
D4VHA0_9BACE/1-48
D4VHL9_9BACE/104-156
D4VHR6_9BACE/104-156
D4VHS8_9BACE/124-177
D4VIF0_9BACE/116-169
D4VIF6_9BACE/129-182
D4VIH3_9BACE/122-175
D4VII7_9BACE/121-174
D4VIU5_9BACE/128-181
D4VJY8_9BACE/1-34
D4VK28_9BACE/107-159
D4VKU5_9BACE/126-179
D4VKW3_9BACE/117-169
D4VL24_9BACE/127-180
D4VLK4_9BACE/125-178
D4VML9_9BACE/107-159
D4VN33_9BACE/123-176
D4VN90_9BACE/124-177
D4VNE4_9BACE/112-163
D4VP05_9BACE/107-159
D4VP90_9BACE/122-174
D4VPF2_9BACE/117-170
D4VPF4_9BACE/122-175
D4VPG5_9BACE/128-181
D4VPN2_9BACE/116-169
D4VPT3_9BACE/111-164
D4VQ61_9BACE/120-173
D4VQF7_9BACE/104-157
D4VQR0_9BACE/116-169
D4VQV5_9BACE/118-171
D4VQX9_9BACE/107-159
D4VQY8_9BACE/118-171
D4VR21_9BACE/122-175
D4VR32_9BACE/125-178
D4VS25_9BACE/122-172
D4VS30_9BACE/119-172
D4VS92_9BACE/119-169
D4VSI4_9BACE/120-172
D4VSM4_9BACE/144-197
D4VSQ7_9BACE/139-191
D4VSW4_9BACE/126-179
D4VT72_9BACE/107-159
D4VTL5_9BACE/112-163
D4VX04_ENTFC/111-163
D4W3A7_9FIRM/103-156
D4W4L8_9FIRM/104-157
D4W5T7_9FIRM/113-166
D4W7L7_9FIRM/125-178
D4W951_9FIRM/112-165
D4W9Q4_BACOV/120-172
D4WA59_BACOV/122-174
D4WAJ3_BACOV/117-170
D4WAN7_BACOV/107-159
D4WAU0_BACOV/126-179
D4WB41_BACOV/128-181
D4WBF1_BACOV/104-156
D4WBW1_BACOV/112-163
D4WCC3_BACOV/122-175
D4WCC5_BACOV/117-170
D4WCV1_BACOV/127-179
D4WCX5_BACOV/107-159
D4WDB1_BACOV/117-169
D4WDI3_BACOV/1-34
D4WEL4_BACOV/104-157
D4WER3_BACOV/107-159
D4WEU6_BACOV/144-197
D4WEW7_BACOV/119-169
D4WF07_BACOV/126-179
D4WFG5_BACOV/125-178
D4WFH2_BACOV/122-175
D4WFQ9_BACOV/124-177
D4WFR7_BACOV/121-174
D4WFS5_BACOV/122-175
D4WFT6_BACOV/115-167
D4WGA1_BACOV/116-169
D4WGB1_BACOV/113-166
D4WGH9_BACOV/117-170
D4WH40_BACOV/111-164
D4WH68_BACOV/123-176
D4WH93_BACOV/127-180
D4WHS2_BACOV/129-182
D4WHS8_BACOV/116-169
D4WI59_BACOV/125-178
D4WI66_BACOV/126-179
D4WIE0_BACOV/124-177
D4WIN9_BACOV/117-170
D4WJ48_BACOV/125-178
D4WJ98_BACOV/102-155
D4WJC0_BACOV/114-167
D4WJL1_BACOV/120-173
D4WJP8_BACOV/119-177
D4WJR2_BACOV/120-173
D4WJW7_BACOV/107-159
D4WKI0_BACOV/118-171
D4WKJ1_BACOV/107-159
D4WKT8_BACOV/106-159
D4WLC7_BACOV/107-159
D4WLQ0_BACOV/116-169
D4WME0_BACOV/120-173
D4WMW1_BACOV/111-163
D4WN43_BACOV/111-164
D4WNJ0_BACOV/139-192
D4WNY5_BACOV/128-180
D4WPA1_BACOV/119-172
D4WPA5_BACOV/122-172
D4WQ98_BACOV/144-197
D4WQH3_BACOV/107-159
D4WQZ7_BACOV/127-180
D4WRW2_BACOV/107-159
D4WS09_BACOV/107-159
D4WSG3_BACOV/116-169
D4WSN8_BACOV/126-179
D4WT58_BACOV/120-172
D4WTF3_BACOV/120-173
D4WTK5_BACOV/119-169
D4WU39_BACOV/126-179
D4WUA2_BACOV/116-169
D4WUF7_BACOV/47-100
D4WUT9_BACOV/125-178
D4WUV0_BACOV/118-171
D4WVB0_BACOV/118-171
D4WVB9_BACOV/107-159
D4WVN2_BACOV/117-169
D4WVS2_BACOV/120-173
D4WVT2_BACOV/129-182
D4WVT8_BACOV/116-169
D4WW13_BACOV/122-175
D4WW15_BACOV/117-170
D4WWV0_BACOV/111-164
D4WX56_BACOV/114-167
D4WX91_BACOV/125-178
D4WX95_BACOV/116-169
D4WXJ1_BACOV/147-199
D4WXW1_BACOV/107-159
D4WY13_BACOV/104-157
D4WY36_BACOV/115-167
D4WYI0_BACOV/128-181
D4WZ63_BACOV/29-82
D4WZ77_BACOV/121-174
D4WZH1_BACOV/111-163
D4WZK8_BACOV/124-177
D4WZR4_BACOV/112-163
D4WZS1_BACOV/112-163
D4WZZ0_BACOV/104-156
D4X084_BACOV/128-181
D4X0H5_BACOV/122-174
D4X1Q8_BACOV/1-49
D4X1V3_BACOV/119-172
D4X1V7_BACOV/122-172
D4X273_BACOV/139-192
D4X2E5_BACOV/107-159
D4X2L0_BACOV/119-172
D4X2S5_BACOV/118-171
D4X330_BACOV/124-177
D4X342_BACOV/104-156
D4X437_9BURK/160-212
D4X623_9BURK/132-185
D4X8P5_9BURK/106-159
D4X950_9BURK/128-183
D4XCY0_9BURK/123-176
D4XE92_9BURK/58-111
D4XG04_9BURK/109-162
D4XGT3_9BURK/109-162
D4XGZ4_9BURK/103-156
D4XGZ8_9BURK/140-193
D4XHB8_9BURK/123-176
D4XHC8_9BURK/133-184
D4XI32_9BURK/101-153
D4XI59_9BURK/126-179
D4XIC6_9BURK/111-164
D4XID0_9BURK/129-182
D4XID3_9BURK/105-158
D4XIM8_9BURK/114-167
D4XIQ3_9BURK/110-163
D4XMV3_ACIHA/108-161
D4XSD0_ACIHA/133-186
D4Y2K2_BACTR/108-161
D4YAX4_BACTR/157-205
D4YBD6_BACTR/68-121
D4YCL5_BACTR/127-180
D4YCR8_BACTR/98-151
D4YK80_9MICO/157-209
D4YXV5_SPHJU/10-63
D4YY91_SPHJU/128-181
D4Z182_SPHJU/102-155
D4Z1C4_SPHJU/101-154
D4Z2F2_SPHJU/108-160
D4Z352_SPHJU/107-160
D4Z3I5_SPHJU/114-167
D4Z5F9_SPHJU/132-185
D4Z5X2_SPHJU/140-192
D4Z5Y9_SPHJU/10-62
D4Z8V0_SPHJU/91-144
D4Z8W0_SPHJU/193-243
D4ZAS2_SHEVD/136-185
D4ZF36_SHEVD/92-145
D4ZGV4_SHEVD/130-182
D4ZMI6_SHEVD/119-172
D4ZNI9_SPIPL/155-208
D4ZPA9_SPIPL/196-249
D5A2U6_SPIPL/133-189
D5A494_SPIPL/149-201
D5AGL9_STRGZ/100-153
D5AL29_RHOCB/85-138
D5AL31_RHOCB/105-158
D5AN77_RHOCB/125-178
D5AP92_RHOCB/122-175
D5AZP4_YERPZ/128-181
D5B7E1_YERPZ/32-65
D5B9C4_ZUNPS/101-153
D5B9P1_ZUNPS/94-145
D5BA55_ZUNPS/121-174
D5BAM6_ZUNPS/103-156
D5BBA9_ZUNPS/115-165
D5BBL1_ZUNPS/114-164
D5BCS3_ZUNPS/119-171
D5BCV3_ZUNPS/121-174
D5BCZ6_ZUNPS/128-177
D5BD69_ZUNPS/106-158
D5BDZ8_ZUNPS/116-169
D5BE06_ZUNPS/122-175
D5BEB3_ZUNPS/100-152
D5BG90_ZUNPS/110-163
D5BI25_ZUNPS/100-152
D5BI34_ZUNPS/80-132
D5BIA6_ZUNPS/114-167
D5BIV9_ZUNPS/122-175
D5BKG0_ZUNPS/127-174
D5BL33_ZUNPS/105-157
D5BL66_ZUNPS/136-189
D5BLC9_ZUNPS/127-180
D5BLM1_ZUNPS/122-173
D5BLX1_ZUNPS/116-169
D5BLZ4_ZUNPS/120-172
D5BM73_ZUNPS/121-174
D5BX12_NITHN/130-182
D5BYM4_NITHN/150-203
D5C7S0_ENTCC/122-181
D5C8P2_ENTCC/124-177
D5CKF8_ENTCC/104-156
D5CMF9_SIDLE/134-187
D5CPK1_SIDLE/148-201
D5CQ03_SIDLE/125-178
D5CQ72_SIDLE/99-152
D5CRC5_SIDLE/131-183
D5CSJ9_SIDLE/112-164
D5CXR9_ECOKI/122-181
D5D9A7_BACMD/156-205
D5D9U8_BACMD/128-180
D5DCN3_BACMD/139-192
D5DCQ0_BACMD/103-156
D5DEB8_BACMD/99-150
D5DFH4_BACMD/110-156
D5DGM3_BACMD/124-170
D5DIT5_BACMD/112-165
D5DJ63_BACMD/106-158
D5DJ69_BACMD/156-205
D5DKJ9_BACMD/104-156
D5DP18_BACMQ/103-155
D5DR43_BACMQ/110-156
D5DRT4_BACMQ/99-150
D5DV30_BACMQ/124-170
D5DVR7_BACMQ/156-205
D5DWP9_BACMQ/128-180
D5DZ20_BACMQ/103-156
D5DZR4_BACMQ/118-171
D5E0T0_BACMQ/112-165
D5E2D6_BACMQ/139-192
D5E314_BACMQ/109-161
D5E320_BACMQ/156-205
D5E3I7_BACMQ/114-166
D5E3Q4_BACMQ/157-207
D5EJ59_CORAD/140-192
D5EJA0_CORAD/153-206
D5EJE5_CORAD/131-183
D5EK23_CORAD/106-158
D5EK56_CORAD/120-173
D5EKB7_CORAD/202-255
D5EMV9_CORAD/101-154
D5EPK6_CORAD/144-184
D5EQJ8_CORAD/109-162
D5ER04_CORAD/115-176
D5ERM3_PRER2/138-181
D5ESI5_PRER2/116-169
D5ESW5_PRER2/104-157
D5EUY7_PRER2/95-148
D5EV78_PRER2/114-166
D5EW68_PRER2/125-170
D5EWF6_PRER2/102-153
D5EWQ3_PRER2/94-147
D5EX64_PRER2/117-170
D5EXA2_PRER2/104-157
D5EXC5_PRER2/107-160
D5EYE1_PRER2/101-154
D5H4H1_SALRM/143-196
D5H540_SALRM/124-177
D5H9Y0_SALRM/108-161
D5HAL4_SALRM/128-181
D5HB77_SALRM/116-168
D5HBJ2_SALRM/148-201
D5HC81_SALRM/130-183
D5HCY4_SALRM/144-197
D5HCY9_SALRM/154-207
D5HFG4_9FIRM/119-172
D5HHE5_9FIRM/124-176
D5HHM3_9FIRM/74-120
D5HHP4_9FIRM/94-147
D5HHV9_9FIRM/114-167
D5HII2_9FIRM/94-147
D5MGU2_9BACT/114-167
D5ML72_9BACT/119-172
D5MN90_9BACT/144-197
D5MW12_BACSU/119-171
D5MYJ6_BACSU/104-157
D5MZH9_BACSU/107-160
D5N2K6_BACSU/127-180
D5N2W4_BACSU/109-161
D5N3N5_BACSU/99-152
D5N5A7_BACSU/159-207
D5N5K9_BACSU/103-156
D5N839_9BURK/129-182
D5N936_9BURK/146-199
D5NA72_9BURK/111-162
D5NBP9_9BURK/128-181
D5ND66_9BURK/130-183
D5NET1_9BURK/98-151
D5NFX0_9BURK/129-182
D5NHR3_9BURK/102-155
D5NJX1_9BURK/161-214
D5NP19_9BURK/121-174
D5NTH0_9BURK/105-158
D5NVD8_CORAM/152-204
D5NWZ0_CORAM/123-176
D5NXC8_CORAM/124-177
D5NXS0_CORAM/104-157
D5NYV6_CORAM/131-184
D5NZD7_CORAM/122-174
D5P4K7_9MYCO/112-165
D5P4Q7_9MYCO/392-445
D5P6L9_9MYCO/217-259
D5P9K7_9MYCO/109-162
D5PA10_9MYCO/120-173
D5PAA8_9MYCO/128-181
D5PAP8_9MYCO/144-197
D5PC58_9MYCO/105-158
D5PCG0_9MYCO/121-173
D5PCL4_9MYCO/128-180
D5PCS4_9MYCO/107-160
D5PD62_9MYCO/180-233
D5PFF3_9MYCO/110-163
D5PG71_9MYCO/180-231
D5PHH1_9MYCO/110-162
D5Q019_CLODI/125-178
D5Q025_CLODI/116-167
D5Q087_CLODI/127-183
D5Q0P0_CLODI/124-174
D5Q0R0_CLODI/103-156
D5Q4Q0_CLODI/78-131
D5Q6F3_CLODI/101-154
D5Q792_CLODI/78-131
D5QD79_GLUHA/67-116
D5QD80_GLUHA/115-168
D5QD81_GLUHA/100-152
D5QK56_METTR/90-143
D5QKU5_METTR/108-161
D5QL48_METTR/108-161
D5QLA4_METTR/88-132
D5QLA6_METTR/109-162
D5QLN3_METTR/107-160
D5QM26_METTR/154-207
D5QMA2_METTR/108-160
D5QMB0_METTR/108-161
D5QMV5_METTR/108-161
D5QRE3_METTR/107-160
D5QSG2_METTR/118-171
D5QTN9_METTR/123-176
D5QTU7_METTR/109-161
D5QU66_METTR/105-157
D5QU69_METTR/109-162
D5QU75_METTR/106-158
D5QVJ8_METTR/109-162
D5QVR5_METTR/108-161
D5QVS5_METTR/70-123
D5QVW6_METTR/72-125
D5QVX0_METTR/140-193
D5QWD6_METTR/108-161
D5QWE2_METTR/108-161
D5QWR7_METTR/12-40
D5QWT0_METTR/108-161
D5QX36_METTR/109-161
D5QX48_METTR/108-161
D5QX60_METTR/12-40
D5RBH8_FUSNN/93-146
D5RKP7_9PROT/137-190
D5RKP8_9PROT/103-155
D5RRC1_9PROT/107-160
D5RU90_9PROT/104-157
D5RWR4_CLODI/103-156
D5RWT6_CLODI/124-174
D5RXX2_CLODI/78-131
D5RYG9_CLODI/101-154
D5S3Z0_CLODI/116-167
D5S3Z4_CLODI/125-178
D5S4U4_CLODI/78-131
D5SJP4_STRCL/104-157
D5SK13_STRCL/151-204
D5SK79_STRCL/202-255
D5SNG4_PLAL2/125-178
D5SNT2_PLAL2/120-173
D5SP12_PLAL2/130-183
D5SQ49_PLAL2/147-200
D5SQH8_PLAL2/137-190
D5SRF5_PLAL2/146-199
D5SRL3_PLAL2/122-174
D5SSA5_PLAL2/139-192
D5SSL0_PLAL2/121-174
D5SUN7_PLAL2/133-186
D5SV26_PLAL2/143-196
D5SW06_PLAL2/165-218
D5SWN0_PLAL2/145-198
D5SYH8_PLAL2/109-159
D5T445_LEUKI/97-150
D5TDH5_LEGP2/124-177
D5THZ3_BIFAV/131-183
D5TK98_BACT1/158-205
D5TKI0_BACT1/104-157
D5TKR4_BACT1/112-165
D5TMW8_BACT1/107-160
D5TRD1_BACT1/110-163
D5TS24_BACT1/114-166
D5TSL1_BACT1/148-200
D5TTU9_BACT1/119-170
D5TW06_BACT1/121-174
D5TWH4_BACT1/49-102
D5TY41_BACT1/121-174
D5U4S7_BRAM5/71-117
D5U8D9_BRAM5/126-179
D5U8V3_BRAM5/119-172
D5UBL6_CELFN/192-245
D5UDN3_CELFN/126-179
D5UE97_CELFN/105-157
D5UE99_CELFN/104-156
D5UEA3_CELFN/106-159
D5UEZ8_CELFN/101-154
D5UG47_CELFN/124-177
D5UGD0_CELFN/111-162
D5UGG1_CELFN/125-178
D5UGN7_CELFN/145-198
D5UHN8_CELFN/105-158
D5UHX1_CELFN/130-183
D5UI47_CELFN/116-169
D5UI49_CELFN/105-158
D5UIK1_CELFN/121-174
D5UIR5_CELFN/110-163
D5UJL0_CELFN/124-177
D5UJL2_CELFN/108-160
D5UKU4_CELFN/114-167
D5UND9_TSUPD/124-177
D5UP89_TSUPD/154-207
D5URI7_TSUPD/105-158
D5UTU6_TSUPD/107-160
D5UUG6_TSUPD/127-180
D5UUV2_TSUPD/125-178
D5UV33_TSUPD/104-157
D5UVA9_TSUPD/146-198
D5UVE9_TSUPD/142-195
D5UVQ2_TSUPD/125-178
D5UX82_TSUPD/105-158
D5UXS8_TSUPD/124-177
D5UYP7_TSUPD/123-176
D5UYR1_TSUPD/114-167
D5VE62_CAUST/105-158
D5VEB2_CAUST/136-189
D5VEG7_CAUST/108-161
D5VEI2_CAUST/104-156
D5VEN3_CAUST/118-170
D5VGH2_CAUST/112-162
D5VGH3_CAUST/111-164
D5VH72_CAUST/110-163
D5VHL7_CAUST/124-177
D5VHM0_CAUST/100-152
D5VHM4_CAUST/112-165
D5VHM9_CAUST/102-155
D5VI97_CAUST/107-160
D5VIF0_CAUST/121-174
D5VJ23_CAUST/112-165
D5VJA9_CAUST/145-198
D5VK56_CAUST/133-186
D5VKA1_CAUST/114-167
D5VKF2_CAUST/130-183
D5VKJ1_CAUST/109-161
D5VLR7_CAUST/131-184
D5VMN2_CAUST/113-166
D5VPM4_CAUST/114-167
D5VTF1_METIM/89-122
D5VUS4_CLOB2/115-168
D5VVC6_CLOB2/111-164
D5VW87_CLOB2/114-167
D5VXC2_CLOB2/120-173
D5VYI8_CLOB2/156-206
D5VZD0_CLOB2/118-171
D5VZD6_CLOB2/122-175
D5W0X5_CLOB2/122-175
D5W1Y6_CLOB2/118-164
D5W5J2_BURSC/123-176
D5W798_BURSC/98-151
D5W7N8_BURSC/137-189
D5WAB6_BURSC/130-183
D5WBX0_BURSC/111-162
D5WDS8_BURSC/127-180
D5WDZ5_BURSC/121-174
D5WE87_BURSC/132-184
D5WH58_BURSC/102-155
D5WH91_BURSC/121-174
D5WLB4_BURSC/135-188
D5WLV2_BURSC/151-201
D5WN21_BURSC/3-42
D5WRQ1_BACT2/163-207
D5WRV1_BACT2/130-183
D5WSG5_BACT2/119-172
D5WSI2_BACT2/101-162
D5WSR2_BACT2/112-165
D5WTZ0_BACT2/108-160
D5WTZ9_BACT2/117-170
D5WWR2_BACT2/136-191
D5WX33_BACT2/126-178
D5WZG2_THIK1/102-155
D5X1X7_THIK1/132-185
D5X3E8_THIK1/142-195
D5X4S1_THIK1/133-185
D5X660_THIK1/125-178
D5X713_THIK1/102-155
D5X9K7_THEPJ/6-52
D5X9U1_THEPJ/165-205
D5XB27_THEPJ/112-164
D5XB44_THEPJ/119-172
D5XDG8_THEPJ/128-181
D5XMZ6_MYCTU/179-232
D5XP85_MYCTU/128-181
D5XSF7_MYCTU/109-162
D5XSI9_MYCTU/185-236
D5XUI3_MYCTU/121-174
D5XXU2_MYCTU/10-40
D5XYP0_MYCTU/177-230
D5XZ04_MYCTU/106-159
D5XZA9_MYCTU/149-201
D5Y2H6_MYCTU/109-162
D5Y2L0_MYCTU/185-236
D5Y4R0_MYCTU/158-211
D5Y735_MYCTU/10-40
D5Y8F2_MYCTU/138-191
D5Y8S0_MYCTU/73-126
D5Y916_MYCTU/149-201
D5YAH6_MYCTU/128-181
D5YB26_MYCTU/179-232
D5YE29_MYCTU/109-162
D5YE62_MYCTU/185-236
D5YGQ0_MYCTU/247-300
D5YIQ3_MYCTU/10-40
D5YJI9_MYCTU/138-191
D5YJU9_MYCTU/103-156
D5YK39_MYCTU/149-201
D5YL84_MYCTU/12-40
D5YM17_MYCTU/128-181
D5YML8_MYCTU/179-232
D5YQG8_MYCTU/109-162
D5YQK0_MYCTU/185-236
D5YRM7_MYCTU/247-300
D5YVM7_MYCTU/10-40
D5YWH4_MYCTU/177-230
D5YWT3_MYCTU/103-156
D5YX27_MYCTU/149-201
D5YXQ6_MYCTU/12-40
D5YYI9_MYCTU/128-181
D5YZ33_MYCTU/179-232
D5Z291_MYCTU/109-162
D5Z2C3_MYCTU/129-180
D5Z4T3_MYCTU/121-174
D5Z867_MYCTU/138-191
D5Z8H6_MYCTU/103-156
D5Z8Q4_MYCTU/149-201
D5Z9Y6_MYCTU/179-232
D5ZAK7_MYCTU/12-40
D5ZB19_MYCTU/128-181
D5ZBN3_MYCTU/179-232
D5ZEU5_MYCTU/109-162
D5ZEX5_MYCTU/185-236
D5ZIS4_MYCTU/121-174
D5ZKD8_MYCTU/10-40
D5ZL99_MYCTU/138-191
D5ZLL1_MYCTU/103-156
D5ZMH4_MYCTU/12-40
D5ZNJ6_9ACTO/1-23
D5ZNN2_9ACTO/108-160
D5ZPH0_9ACTO/101-154
D5ZQZ0_9ACTO/129-182
D5ZRB1_9ACTO/119-172
D5ZRY1_9ACTO/94-147
D5ZT83_9ACTO/125-178
D5ZV03_9ACTO/122-174
D5ZV99_9ACTO/110-163
D5ZVM5_9ACTO/128-181
D5ZWX8_9ACTO/109-162
D5ZYB4_9ACTO/96-149
D5ZYR1_9ACTO/110-163
D5ZYW0_9ACTO/147-200
D5ZZ32_9ACTO/138-191
D6A1J2_9ACTO/159-212
D6A1T5_9ACTO/126-179
D6A1U6_9ACTO/133-186
D6A1X0_9ACTO/127-176
D6A1X1_9ACTO/165-217
D6A1Z3_9ACTO/130-183
D6A485_9ACTO/151-203
D6A6A2_9ACTO/189-242
D6A6E1_9ACTO/102-155
D6A6Y0_9ACTO/129-181
D6A758_9ACTO/125-178
D6A7Q3_9ACTO/27-74
D6A7X6_9ACTO/103-156
D6A8I7_9ACTO/125-177
D6A943_9ACTO/105-158
D6ABJ3_STRFL/107-160
D6ADM8_STRFL/125-177
D6ADV1_STRFL/102-155
D6AEP4_STRFL/127-180
D6AGC5_STRFL/136-187
D6AGV6_STRFL/110-163
D6AHV4_STRFL/123-176
D6AHY1_STRFL/144-197
D6AHZ5_STRFL/123-176
D6AI69_STRFL/123-175
D6AIJ6_STRFL/110-163
D6AKR1_STRFL/119-172
D6AL25_STRFL/142-201
D6ALI0_STRFL/107-160
D6ALW7_STRFL/124-177
D6AM90_STRFL/197-250
D6AME4_STRFL/139-192
D6AMK9_STRFL/23-68
D6AN85_STRFL/102-155
D6ANF6_STRFL/102-155
D6ANT2_STRFL/102-155
D6ANU7_STRFL/104-156
D6ASN2_STRFL/129-182
D6ASY1_STRFL/124-177
D6ASY7_STRFL/112-165
D6ATU0_STRFL/123-176
D6AV86_STRFL/105-158
D6AWB3_9ACTO/130-183
D6AWH2_9ACTO/111-164
D6AXL8_9ACTO/98-151
D6B357_9ACTO/134-187
D6B371_9ACTO/143-196
D6B3B0_9ACTO/130-182
D6B3W3_9ACTO/114-164
D6B5J1_9ACTO/145-198
D6B5R3_9ACTO/141-194
D6B652_9ACTO/127-180
D6B6J8_9ACTO/195-248
D6B6L8_9ACTO/143-192
D6B6P7_9ACTO/129-182
D6B762_9ACTO/107-160
D6B7E2_9ACTO/145-184
D6B7F0_9ACTO/102-155
D6B8Q5_9ACTO/113-166
D6BAB0_9ACTO/120-173
D6BBS5_9ACTO/128-181
D6BC17_9ACTO/117-170
D6BDQ2_9FUSO/93-146
D6CLF9_THIS3/133-185
D6CM65_THIS3/125-178
D6CN36_THIS3/102-155
D6CU59_THIS3/132-185
D6CUZ5_THIS3/124-177
D6CW50_9BACE/116-169
D6CW88_9BACE/118-171
D6CXH9_9BACE/125-178
D6CXJ2_9BACE/126-179
D6CXX9_9BACE/127-180
D6CYC2_9BACE/107-159
D6CYI8_9BACE/140-193
D6CYP3_9BACE/120-172
D6CYT6_9BACE/104-156
D6CZ66_9BACE/120-172
D6CZK1_9BACE/120-173
D6CZS0_9BACE/125-178
D6D006_9BACE/104-157
D6D057_9BACE/107-159
D6D0A5_9BACE/119-169
D6D0G1_9BACE/126-179
D6D0T7_9BACE/119-172
D6D0W5_9BACE/120-173
D6D125_9BACE/114-167
D6D169_9BACE/111-164
D6D214_9BACE/122-175
D6D228_9BACE/121-174
D6D2A3_9BACE/128-181
D6D2Q6_9BACE/122-172
D6D2R1_9BACE/119-172
D6D3E1_9BACE/116-169
D6D3F2_9BACE/117-170
D6D3F4_9BACE/122-175
D6D3G3_9BACE/128-181
D6D3U8_9BACE/124-177
D6D3Z2_9BACE/111-163
D6D561_9BACE/107-159
D6D5C1_9BACE/106-159
D6D5Y5_9BACE/128-180
D6D655_9BACE/123-176
D6D6D9_9BACE/116-169
D6D6M7_9BACE/125-178
D6D6N8_9BACE/118-171
D6D6T9_9BACE/107-159
D6D783_9BACE/126-179
D6D7H1_9BACE/107-159
D6D7L2_9BACE/117-151
D6D7X4_9BACE/117-169
D6D8C0_9BACE/122-174
D6D8K3_9BACE/116-169
D6DCU0_BIFLO/120-172
D6DD49_BIFLO/108-161
D6DDZ5_CLOSC/113-166
D6DFH7_CLOSC/77-130
D6DFK6_CLOSC/120-172
D6DFR7_CLOSC/77-130
D6DFY1_CLOSC/101-154
D6DGG4_CLOSC/119-171
D6DHF5_CLOSC/133-186
D6DJJ8_CLOSC/81-132
D6DKL9_CLOSC/74-126
D6DKM1_CLOSC/87-140
D6DKM2_CLOSC/89-142
D6DKN5_CLOSC/77-130
D6DKR3_CLOSC/79-132
D6DN76_ENTCL/111-164
D6DN92_ENTCL/122-181
D6E0K4_9FIRM/122-175
D6E0L8_9FIRM/2-41
D6E2Y0_9FIRM/119-172
D6E323_9FIRM/80-133
D6E354_9FIRM/109-162
D6E3A5_9FIRM/120-173
D6E3G4_9FIRM/80-133
D6E482_9FIRM/114-167
D6E4B0_9FIRM/122-175
D6E4D3_9FIRM/83-136
D6E6C1_9ACTN/105-158
D6E6U8_9ACTN/101-153
D6E7J3_9ACTN/89-142
D6E7J5_9ACTN/87-140
D6E7Q7_9ACTN/110-163
D6EB35_9ACTN/125-178
D6EC40_STRLI/170-223
D6EC86_STRLI/128-181
D6ECB8_STRLI/112-165
D6ECC4_STRLI/107-160
D6ECG6_STRLI/158-211
D6ECH9_STRLI/133-186
D6ECK6_STRLI/124-176
D6ECK8_STRLI/151-204
D6ED89_STRLI/133-186
D6EE03_STRLI/113-166
D6EF01_STRLI/117-170
D6EH59_STRLI/13-66
D6EI08_STRLI/112-165
D6EIF0_STRLI/122-174
D6EJR2_STRLI/140-193
D6EK63_STRLI/1-46
D6ELE4_STRLI/108-160
D6EM23_STRLI/94-147
D6EMA5_STRLI/130-183
D6EMW5_STRLI/162-215
D6EN36_STRLI/135-188
D6ENI7_STRLI/100-151
D6EPB3_STRLI/115-168
D6EPB8_STRLI/109-162
D6EPK2_STRLI/111-163
D6EPL5_STRLI/129-182
D6EQT1_STRLI/100-153
D6ERX0_STRLI/202-255
D6ES80_STRLI/122-173
D6ES92_STRLI/110-163
D6EUS3_STRLI/145-198
D6EW46_STRLI/138-191
D6EWW3_STRLI/144-196
D6EWW5_STRLI/138-190
D6EX27_STRLI/138-190
D6EXN8_STRLI/102-155
D6EXU2_STRLI/118-170
D6EY11_STRLI/126-179
D6F3E0_MYCTU/109-162
D6F3H2_MYCTU/185-236
D6F9L6_MYCTU/138-191
D6F9Z6_MYCTU/149-201
D6FA90_MYCTU/103-156
D6FKH8_MYCTU/10-40
D6FLC8_MYCTU/138-191
D6FLN8_MYCTU/103-156
D6FLY1_MYCTU/149-201
D6FPD5_MYCTU/10-40
D6FQY9_MYCTU/138-191
D6FR29_MYCTU/109-162
D6FR61_MYCTU/185-236
D6FRN6_MYCTU/103-156
D6FSA9_MYCTU/149-201
D6FTP7_MYCTU/12-40
D6FV97_MYCTU/128-181
D6FVU7_MYCTU/158-211
D6FW82_MYCTU/179-232
D6GEF7_9ENTR/133-192
D6GPL1_FILAD/78-131
D6GQU5_FILAD/167-216
D6GRQ2_FILAD/79-132
D6GTS7_FILAD/122-175
D6HAR3_NEIGO/127-180
D6HJI2_9FIRM/103-153
D6HK06_9FIRM/65-119
D6HKA8_9FIRM/80-132
D6HKE1_9FIRM/87-140
D6HKE3_9FIRM/79-132
D6HL02_9FIRM/97-149
D6HLI1_9FIRM/108-161
D6HR72_9FIRM/98-142
D6HRS3_9FIRM/118-170
D6HRV1_9FIRM/82-135
D6HWV0_ECOLX/122-181
D6IA09_ECOLX/122-181
D6IJA2_ECOLX/111-164
D6ISU5_ECOLX/122-181
D6JD48_ECOLX/122-181
D6JHX8_NEIGO/127-180
D6JQR5_ACIG3/137-190
D6JQT4_ACIG3/110-163
D6JRZ3_ACIG3/102-157
D6JSV7_ACIG3/142-195
D6JZW1_9ACTO/134-187
D6K0H0_9ACTO/149-202
D6K3V3_9ACTO/124-174
D6K5P5_9ACTO/122-175
D6K5U8_9ACTO/114-167
D6K6R4_9ACTO/109-162
D6K702_9ACTO/129-182
D6K833_9ACTO/109-162
D6K844_9ACTO/100-153
D6K851_9ACTO/135-188
D6K922_9ACTO/129-182
D6KA33_9ACTO/102-155
D6KA62_9ACTO/202-255
D6KC68_9ACTO/90-143
D6KCB0_9ACTO/175-228
D6KCB2_9ACTO/124-176
D6KCD3_9ACTO/134-187
D6KCE4_9ACTO/145-198
D6KCI7_9ACTO/104-157
D6KDV1_9ACTO/132-185
D6KEQ3_9ACTO/138-190
D6KEX1_9ACTO/113-165
D6KI02_9FIRM/164-206
D6KN58_9FIRM/164-206
D6KV15_SCAIO/97-149
D6KYM0_9NEIS/59-112
D6L617_PARDN/159-211
D6LCN3_9FUSO/93-146
D6LEP2_9FUSO/80-134
D6LGV0_9FUSO/93-146
D6LI19_9FUSO/149-186
D6LK22_9RHIZ/110-163
D6LQ72_9RHIZ/35-68
D6LR56_9RHIZ/141-194
D6M1X5_9ACTO/144-197
D6M2U8_9ACTO/127-183
D6M3J3_9ACTO/93-146
D6M3L9_9ACTO/134-187
D6M3Z4_9ACTO/99-150
D6M3Z9_9ACTO/172-225
D6M5B8_9ACTO/129-182
D6M5K2_9ACTO/144-197
D6M5M3_9ACTO/133-186
D6M5N1_9ACTO/132-185
D6M664_9ACTO/132-185
D6M6I3_9ACTO/140-192
D6MA13_9CLOT/112-164
D6MBN7_9CLOT/106-159
D6MDE1_9CLOT/111-163
D6MER0_9CLOT/119-172
D6MLX4_9BACT/158-211
D6S6V3_PEPMA/110-155
D6S7L7_PEPMA/78-131
D6S9W3_PEPMA/125-178
D6SN70_9DELT/10-49
D6SVJ1_GARVA/162-215
D6T0R9_GARVA/171-224
D6TBC6_9CHLR/147-200
D6TBY7_9CHLR/110-163
D6TCI3_9CHLR/110-162
D6TDB3_9CHLR/181-234
D6TDU2_9CHLR/145-198
D6TE99_9CHLR/163-216
D6TEZ7_9CHLR/156-214
D6TF11_9CHLR/180-233
D6TF23_9CHLR/118-171
D6TF53_9CHLR/152-205
D6TF62_9CHLR/135-188
D6TF94_9CHLR/131-183
D6TFJ4_9CHLR/143-196
D6TFX6_9CHLR/115-168
D6TG28_9CHLR/110-163
D6TGK8_9CHLR/125-177
D6TGP3_9CHLR/133-185
D6TGQ0_9CHLR/148-201
D6TH26_9CHLR/136-188
D6TH62_9CHLR/138-191
D6THG6_9CHLR/131-182
D6THK1_9CHLR/120-173
D6THZ2_9CHLR/109-162
D6TI07_9CHLR/110-163
D6TJD5_9CHLR/214-267
D6TJE5_9CHLR/111-164
D6TJJ2_9CHLR/114-167
D6TJU5_9CHLR/113-163
D6TKB6_9CHLR/130-183
D6TKC7_9CHLR/125-177
D6TLI4_9CHLR/117-170
D6TLQ8_9CHLR/148-201
D6TM48_9CHLR/144-197
D6TM94_9CHLR/102-155
D6TMD0_9CHLR/134-187
D6TMT1_9CHLR/153-206
D6TN73_9CHLR/149-202
D6TNQ2_9CHLR/210-263
D6TNY1_9CHLR/151-204
D6TPB2_9CHLR/187-229
D6TPE4_9CHLR/160-213
D6TQM4_9CHLR/116-169
D6TR08_9CHLR/120-174
D6TRP6_9CHLR/122-175
D6TRZ8_9CHLR/109-162
D6TS21_9CHLR/101-154
D6TSC3_9CHLR/124-177
D6TSP5_9CHLR/118-171
D6TTJ4_9CHLR/117-170
D6TUA4_9CHLR/296-335
D6TW05_9CHLR/133-186
D6TWG5_9CHLR/147-200
D6TWJ7_9CHLR/110-163
D6TXR8_9CHLR/143-195
D6TXS4_9CHLR/111-164
D6TYA6_9CHLR/115-168
D6TZ66_9CHLR/128-181
D6TZI5_9CHLR/113-166
D6TZP4_9CHLR/129-182
D6TZS6_9CHLR/120-173
D6U072_9CHLR/115-168
D6U0V2_9CHLR/108-161
D6U0W9_9CHLR/140-193
D6U1G8_9CHLR/115-168
D6U2F4_9CHLR/160-213
D6U2M1_9CHLR/112-165
D6U2Q0_9CHLR/157-210
D6U4U1_9CHLR/113-165
D6U4Z5_9CHLR/126-179
D6U6C6_9CHLR/128-180
D6U780_9CHLR/148-201
D6U7F4_9CHLR/305-341
D6U8I9_9CHLR/191-244
D6U8W9_9CHLR/134-186
D6U8Y1_9CHLR/125-177
D6ULS2_9BACT/114-167
D6UM54_9BACT/135-188
D6UMS3_9BACT/115-168
D6UN24_9BACT/128-181
D6UN92_9BACT/142-195
D6UNW8_9BACT/122-175
D6UP88_9BACT/115-168
D6UQ28_9BACT/139-192
D6UQ92_9BACT/117-169
D6URP5_9BACT/167-208
D6URR7_9BACT/168-221
D6URT6_9BACT/154-207
D6US64_9BACT/136-188
D6UU48_9BACT/133-183
D6UUQ5_9BACT/112-165
D6UV69_9BACT/133-186
D6UW12_9BACT/82-134
D6UWM2_9BACT/209-262
D6UWP5_9BACT/132-185
D6UWQ2_9BACT/146-199
D6UX38_9BACT/113-166
D6UY33_9BACT/218-271
D6UYM8_9BACT/103-156
D6UZK7_9BACT/129-182
D6UZS7_9BACT/195-248
D6UZV7_9BACT/115-167
D6UZW0_9BACT/113-166
D6V0V7_9BRAD/148-201
D6V134_9BRAD/141-194
D6V2L6_9BRAD/102-155
D6V3F9_9BRAD/104-156
D6V3T1_9BRAD/102-155
D6V466_9BRAD/147-200
D6V535_9BRAD/154-207
D6V5A8_9BRAD/122-174
D6V5B2_9BRAD/100-152
D6V7V5_9BRAD/121-174
D6V849_9BRAD/112-165
D6V890_9BRAD/132-185
D6V9B2_9BRAD/93-146
D6V9K2_9BRAD/155-208
D6VAV2_9BRAD/3-56
D6X6Z1_STRPR/105-158
D6X7M8_STRPR/74-127
D6X8K1_STRPR/218-271
D6X8V7_STRPR/102-155
D6XAM2_9ACTO/138-191
D6XAM7_9ACTO/146-199
D6XAY5_9ACTO/120-172
D6XB81_9ACTO/93-146
D6XBT6_9ACTO/100-151
D6XBX5_9ACTO/1-47
D6XC37_9ACTO/104-157
D6XCR4_9ACTO/106-159
D6XTE7_BACIE/120-173
D6XV86_BACIE/154-201
D6XVY8_BACIE/120-173
D6XWL7_BACIE/102-155
D6XWR8_BACIE/127-180
D6XX85_BACIE/117-170
D6XXX8_BACIE/111-164
D6XYM4_BACIE/121-173
D6XYY7_BACIE/75-128
D6Y2P1_THEBD/99-152
D6Y4D0_THEBD/128-181
D6Y572_THEBD/145-198
D6Y5D4_THEBD/133-185
D6Y655_THEBD/135-187
D6Y6S8_THEBD/91-142
D6Y6Y0_THEBD/157-210
D6Y7K1_THEBD/132-184
D6Y8F5_THEBD/103-156
D6Y8H9_THEBD/140-193
D6Y930_THEBD/118-174
D6Y9U0_THEBD/149-202
D6YAL1_THEBD/133-186
D6YAR7_THEBD/158-211
D6YQ16_PANVC/123-176
D6Z3R7_DESAT/128-181
D6Z837_SEGRD/96-149
D6Z9B7_SEGRD/149-201
D6Z9H8_SEGRD/130-183
D6Z9Y0_SEGRD/167-220
D6ZAB3_SEGRD/137-190
D6ZDP2_SEGRD/126-179
D6ZG27_MOBCV/83-135
D6ZJ10_MOBCV/128-181
D6ZJ47_MOBCV/104-157
D6ZPA1_STRP0/78-131
D6ZV03_BIFLJ/139-191
D6ZZQ0_STAND/112-165
D6ZZX4_STAND/83-131
D6ZZX6_STAND/103-156
D7A1A6_STAND/112-165
D7A1B6_STAND/118-171
D7A6U0_STAND/114-167
D7A8K6_STAND/99-151
D7AAP7_STAND/104-157
D7AGI4_GEOSK/119-172
D7AN19_THEM3/119-172
D7APK4_THEM3/91-144
D7AS58_THEM3/152-205
D7AUH9_NOCDD/126-179
D7AYC3_NOCDD/108-161
D7AYD9_NOCDD/108-161
D7AYG5_NOCDD/115-168
D7AZ18_NOCDD/127-180
D7AZ52_NOCDD/106-159
D7AZM1_NOCDD/106-159
D7B068_NOCDD/121-174
D7B0N1_NOCDD/114-167
D7B0P4_NOCDD/137-190
D7B144_NOCDD/129-182
D7B2K3_NOCDD/134-187
D7B4I7_NOCDD/215-268
D7B4T3_NOCDD/110-163
D7B578_NOCDD/126-179
D7B631_NOCDD/110-163
D7B648_NOCDD/134-187
D7B678_NOCDD/96-149
D7B6K1_NOCDD/123-176
D7B6Z7_NOCDD/140-196
D7B8A9_NOCDD/109-162
D7B8F5_NOCDD/101-154
D7B984_NOCDD/142-195
D7B9D6_NOCDD/133-186
D7B9I4_NOCDD/115-168
D7BAM2_MEISD/127-180
D7BC09_MEISD/129-182
D7BCC4_MEISD/115-168
D7BME2_ARCHD/127-180
D7BQ79_STRBB/100-151
D7BQA2_STRBB/143-196
D7BQH4_STRBB/133-192
D7BR92_STRBB/116-168
D7BS71_STRBB/144-197
D7BU02_STRBB/101-154
D7BUE1_STRBB/115-167
D7BV48_STRBB/133-186
D7BVA3_STRBB/225-270
D7BVL0_STRBB/129-182
D7BVT4_STRBB/111-163
D7BVX1_STRBB/127-178
D7BVX4_STRBB/109-162
D7BVX6_STRBB/108-161
D7BWN5_STRBB/114-167
D7BXH9_STRBB/106-159
D7BXI9_STRBB/97-150
D7BY73_STRBB/115-168
D7BYD1_STRBB/118-171
D7BYE0_STRBB/103-156
D7BYH4_STRBB/122-175
D7BZ77_STRBB/104-157
D7BZ87_STRBB/124-176
D7BZJ3_STRBB/120-173
D7BZV0_STRBB/129-182
D7C154_STRBB/150-202
D7C1I7_STRBB/110-163
D7C1Z0_STRBB/106-158
D7C2T5_STRBB/102-155
D7C364_STRBB/115-168
D7C4K3_STRBB/120-173
D7C4Y3_STRBB/101-154
D7C515_STRBB/105-158
D7C6A4_STRBB/133-186
D7C6Z6_STRBB/109-162
D7C784_STRBB/103-156
D7C7C7_STRBB/112-165
D7C7I8_STRBB/125-178
D7C8T9_STRBB/128-181
D7CB50_STRBB/109-162
D7CBS6_STRBB/61-112
D7CCP9_STRBB/108-161
D7CCQ0_STRBB/125-178
D7CCT1_STRBB/119-172
D7CCZ6_STRBB/112-165
D7CDG8_STRBB/18-71
D7CEA8_STRBB/125-178
D7CFE6_STRBB/96-149
D7CGA7_STRBB/119-172
D7CHB1_STRBB/106-159
D7CHD8_STRBB/124-177
D7CHP7_STRBB/103-156
D7CHS6_STRBB/208-261
D7CHY9_STRBB/119-172
D7CI75_STRBB/173-225
D7CIQ1_SYNLT/6-52
D7CJP0_SYNLT/161-205
D7CN88_SYNLT/125-178
D7CPT8_SYNLT/130-183
D7CYL2_GEOSC/130-183
D7D1V0_GEOSC/119-172
D7D4Q8_GEOSC/107-160
D7D7J2_GEOSC/166-216
D7DIG3_METS0/137-190
D7DJW7_METS0/192-245
D7DLH3_METS0/121-174
D7DM51_METS0/121-174
D7DNC8_METS0/138-191
D7DPB6_METS0/124-177
D7DUP8_METV3/107-149
D7DW26_NOSA0/155-208
D7DXB2_NOSA0/195-248
D7EPX2_MYCTU/109-162
D7EQ07_MYCTU/185-236
D7ESF8_MYCTU/121-174
D7EU95_MYCTU/138-191
D7EUJ9_MYCTU/103-156
D7EVT5_MYCTU/10-40
D7EW83_MYCTU/149-201
D7EWU8_MYCTU/12-40
D7EXL9_MYCTU/128-181
D7EY60_MYCTU/179-232
D7GDD3_PROFC/144-197
D7GHZ8_PROFC/107-159
D7GKW4_ECOLX/12-64
D7GP18_9FIRM/78-131
D7GQX3_9FIRM/79-131
D7GRQ9_9FIRM/78-131
D7GS16_9FIRM/116-168
D7GTA0_9FIRM/79-132
D7GU83_9FIRM/116-169
D7GUX2_9FIRM/79-132
D7GVF8_9FIRM/115-168
D7H3W0_BRUAB/110-163
D7H5K7_BRUAB/141-194
D7H7P5_VIBCH/119-172
D7HEN4_VIBCH/130-182
D7HKR7_VIBCH/119-172
D7HPY6_VIBCH/130-182
D7HUN0_PSESS/131-183
D7HV25_PSESS/110-163
D7HW10_PSESS/142-195
D7HWI4_PSESS/110-163
D7HWM9_PSESS/124-177
D7HWY8_PSESS/123-176
D7HYB6_PSESS/115-168
D7HZ76_PSESS/25-76
D7HZP8_PSESS/114-167
D7I0M4_PSESS/111-164
D7I4M5_PSESS/130-182
D7I7W1_9BACE/124-177
D7I7Y3_9BACE/122-174
D7I848_9BACE/116-169
D7I8H9_9BACE/116-169
D7I8T3_9BACE/122-175
D7I8U1_9BACE/121-174
D7I8Y2_9BACE/116-169
D7I932_9BACE/128-181
D7IA04_9BACE/123-176
D7IA37_9BACE/119-172
D7IA41_9BACE/118-171
D7IAA0_9BACE/117-170
D7IAA2_9BACE/128-181
D7IAD6_9BACE/121-172
D7IAI3_9BACE/124-176
D7IAM6_9BACE/111-163
D7IAU8_9BACE/103-156
D7IBD3_9BACE/114-167
D7IBI0_9BACE/111-164
D7IBU2_9BACE/116-169
D7ID28_9BACE/126-179
D7IDK7_9BACE/113-171
D7IDL8_9BACE/126-178
D7IDW4_9BACE/108-161
D7IE02_9BACE/110-163
D7IE31_9BACE/123-174
D7IET5_9BACE/115-168
D7IEV5_9BACE/124-177
D7IFH9_9BACE/122-175
D7IFM1_9BACE/107-159
D7IFT1_9BACE/118-171
D7IG98_9BACE/130-183
D7IGV5_9BACE/112-165
D7IH71_9BACE/131-184
D7IHE5_9BACE/120-172
D7IHF3_9BACE/120-172
D7IHY2_9BACE/117-170
D7IIK6_9BACE/122-175
D7IIT7_9BACE/123-176
D7IJ61_9BACE/107-159
D7IJF5_9BACE/126-179
D7IJI1_9BACE/107-159
D7IJI8_9BACE/96-149
D7IJP4_9BACE/100-152
D7IJS9_9BACE/104-157
D7IJZ3_9BACE/107-159
D7IK50_9BACE/107-159
D7IK82_9BACE/115-163
D7IKW9_9BACE/106-159
D7IL11_9BACE/130-183
D7IL49_9BACE/124-176
D7IL92_9BACE/118-171
D7ILA2_9BACE/124-177
D7ILB2_9BACE/126-179
D7ILS1_9BACE/133-186
D7ILS6_9BACE/112-165
D7IM37_9BACE/104-157
D7IM45_9BACE/115-168
D7IM97_9BACE/107-159
D7IN46_9BACE/122-175
D7INA3_9BACE/94-147
D7IPB2_9BACE/130-173
D7IPC3_9BACE/135-188
D7IPC9_9BACE/116-169
D7IPG9_9BACE/103-156
D7IPQ7_9BACE/117-169
D7IRE8_9BACE/124-177
D7IRG0_9BACE/127-178
D7IRG7_9BACE/166-218
D7ISF8_9BACE/116-169
D7ISH8_9BACE/22-75
D7ITS1_9BACE/135-188
D7ITU6_9BACE/118-171
D7IU65_9BACE/127-180
D7IUN8_9BACE/118-171
D7IUP2_9BACE/117-169
D7IUR6_9BACE/122-175
D7IV84_9BACE/142-195
D7IV90_9BACE/121-173
D7IVP2_9BACE/121-174
D7IW48_9BACE/114-167
D7IWG9_9BACE/107-159
D7IWJ6_9BACE/118-171
D7IWX8_9BACE/116-169
D7IXE3_9BACE/123-176
D7IXH8_9BACE/187-231
D7IXV4_9BACE/22-75
D7IXV7_9BACE/123-176
D7IY47_9BACE/119-172
D7IY90_9BACE/116-169
D7IYE2_9BACE/116-169
D7IYW3_9BACE/107-159
D7IZ20_9BACE/119-172
D7IZH1_9BACE/127-180
D7IZU6_9BACE/120-173
D7IZZ8_9BACE/114-167
D7J046_9BACE/111-164
D7J0G1_9BACE/125-178
D7J0M7_9BACE/104-157
D7J0S9_9BACE/107-159
D7J0U1_9BACE/130-183
D7J1V9_9BACE/119-153
D7J1Z6_9BACE/107-159
D7J2K3_9BACE/127-179
D7J2N0_9BACE/126-179
D7J2S0_9BACE/118-171
D7J2T4_9BACE/124-177
D7J2X8_9BACE/128-180
D7J3A3_9BACE/115-167
D7J3B5_9BACE/122-175
D7J3D0_9BACE/121-174
D7J3K8_9BACE/128-181
D7J3M1_9BACE/119-169
D7J3Q7_9BACE/126-179
D7J4X0_9BACE/128-181
D7J5Q9_9BACE/125-178
D7J5R8_9BACE/126-179
D7J627_9BACE/116-169
D7J6H6_9BACE/139-192
D7J6K3_9BACE/114-167
D7J7C1_9BACE/123-176
D7J7I0_9BACE/106-159
D7J806_9BACE/117-169
D7J856_9BACE/127-180
D7J881_9BACE/106-158
D7J899_9BACE/104-156
D7J8J1_9BACE/122-172
D7J8J5_9BACE/119-172
D7J8Q4_9BACE/116-169
D7J9D8_9BACE/122-174
D7J9K4_9BACE/124-177
D7J9P7_9BACE/111-163
D7J9U8_9BACE/121-172
D7J9W6_9BACE/113-164
D7J9Z8_9BACE/120-173
D7JAI2_9BACE/107-159
D7JB77_9BACE/120-172
D7JB88_9BACE/117-170
D7JB90_9BACE/122-175
D7JBG7_9BACE/119-171
D7JBH7_9BACE/118-171
D7JCG9_9BACT/103-156
D7JDQ9_9BACT/132-175
D7JEL2_9BACT/124-177
D7JGC4_9BACT/112-165
D7JIU0_ECOLX/111-164
D7JP91_ECOLX/122-181
D7JWQ6_9BACE/118-171
D7JWR5_9BACE/107-159
D7JX76_9BACE/112-164
D7JX87_9BACE/127-180
D7JXF6_9BACE/120-173
D7JXH0_9BACE/119-177
D7JXQ6_9BACE/107-159
D7JXZ9_9BACE/140-193
D7JY79_9BACE/123-176
D7JYD1_9BACE/104-156
D7JYW7_9BACE/120-172
D7JZ34_9BACE/107-159
D7JZE2_9BACE/126-179
D7JZJ7_9BACE/127-180
D7JZN3_9BACE/125-178
D7JZP7_9BACE/118-171
D7JZV8_9BACE/107-159
D7K0G8_9BACE/102-161
D7K0S2_9BACE/127-179
D7K1N4_9BACE/116-167
D7K1T8_9BACE/111-163
D7K1Y4_9BACE/131-184
D7K233_9BACE/121-172
D7K2C9_9BACE/122-175
D7K2D1_9BACE/117-170
D7K2E5_9BACE/116-169
D7K301_9BACE/106-159
D7K380_9BACE/120-173
D7K3G0_9BACE/125-178
D7K3N0_9BACE/104-157
D7K3S9_9BACE/107-159
D7K3Y6_9BACE/130-183
D7K447_9BACE/126-179
D7K4L1_9BACE/116-169
D7K4M1_9BACE/111-161
D7K589_9BACE/125-178
D7K598_9BACE/131-184
D7K5B3_9BACE/117-169
D7K5H5_9BACE/106-158
D7K5J4_9BACE/121-174
D7K5V1_9BACE/122-174
D7K636_9BACE/128-180
D7K695_9BACE/116-169
D7K6Y7_9BACE/128-181
D7K743_9BACE/114-167
D7K7B9_9BACE/122-172
D7K7D7_9BACE/107-159
D7K7N2_9BACE/111-164
D7K868_9BACE/115-168
D7K8H1_9BACE/111-164
D7K941_9BACE/115-167
D7K953_9BACE/122-175
D7K962_9BACE/121-174
D7K984_9BACE/124-177
D7K9Y4_9BACE/117-170
D7KA22_9BACE/123-176
D7MZS9_9NEIS/130-183
D7N0S8_9NEIS/130-183
D7N6H4_9FIRM/128-180
D7N9C4_9BACT/119-172
D7NA53_9BACT/111-164
D7NA85_9BACT/131-173
D7NAR4_9BACT/114-162
D7NBI6_9BACT/110-163
D7NBP0_9BACT/121-174
D7NC98_9BACT/106-159
D7NDJ1_9BACT/116-169
D7NE91_9BACT/103-156
D7NEN1_9BACT/123-176
D7NEV4_9BACT/93-146
D7PC27_9ACTO/146-199
D7UIE0_LISMO/146-196
D7UN19_LISMO/124-177
D7UVT0_LISGR/146-199
D7UXC8_LISGR/120-173
D7VGC6_9SPHI/111-164
D7VGJ3_9SPHI/128-181
D7VGM3_9SPHI/110-162
D7VHM6_9SPHI/114-167
D7VHS5_9SPHI/116-169
D7VI68_9SPHI/116-168
D7VIG5_9SPHI/128-180
D7VJG9_9SPHI/105-158
D7VJI6_9SPHI/129-182
D7VJZ9_9SPHI/123-176
D7VK05_9SPHI/133-185
D7VK15_9SPHI/123-176
D7VKG8_9SPHI/123-176
D7VKR5_9SPHI/107-159
D7VKW5_9SPHI/121-174
D7VL18_9SPHI/118-171
D7VL27_9SPHI/133-185
D7VL34_9SPHI/101-153
D7VLD1_9SPHI/112-165
D7VLX0_9SPHI/127-179
D7VM57_9SPHI/115-168
D7VMM5_9SPHI/130-183
D7VNG9_9SPHI/120-173
D7VNY9_9SPHI/123-173
D7VP33_9SPHI/125-178
D7VPN8_9SPHI/104-156
D7VPQ8_9SPHI/132-184
D7VPT4_9SPHI/121-174
D7VPT7_9SPHI/113-166
D7VQ76_9SPHI/123-176
D7VQ98_9SPHI/134-187
D7VQP3_9SPHI/98-151
D7VQW0_9SPHI/121-174
D7VQZ0_9SPHI/117-170
D7VR10_9SPHI/119-171
D7VR26_9SPHI/111-164
D7VR35_9SPHI/123-176
D7VRF0_9SPHI/119-172
D7VSG1_9SPHI/126-176
D7VSG6_9SPHI/124-174
D7VSR0_9SPHI/125-178
D7VSX3_9SPHI/120-173
D7VT79_9SPHI/121-174
D7VT83_9SPHI/128-181
D7VUP5_9FLAO/120-173
D7VV38_9FLAO/134-187
D7VWY3_9FLAO/130-177
D7VX47_9FLAO/106-158
D7VX80_9FLAO/118-170
D7VYG3_9FLAO/100-152
D7VZ22_9FLAO/95-147
D7VZL1_9FLAO/126-179
D7W0R7_9FLAO/116-167
D7W4M3_9FLAO/104-155
D7W512_9FLAO/128-181
D7W7E1_9FLAO/120-172
D7W7U9_9FLAO/110-163
D7W8M4_9FLAO/105-157
D7W8R7_9FLAO/121-174
D7W960_9CORY/144-197
D7WA45_9CORY/119-172
D7WAF4_9CORY/121-174
D7WAQ0_9CORY/168-221
D7WBF1_9CORY/122-174
D7WC76_9CORY/115-168
D7WDM6_9CORY/138-190
D7WFG9_BACCE/121-174
D7WGC6_BACCE/97-150
D7WH53_BACCE/110-163
D7WHN0_BACCE/121-174
D7WJI6_BACCE/107-160
D7WJK8_BACCE/114-166
D7WLE8_BACCE/158-205
D7WNA1_9BACI/108-160
D7WNA8_9BACI/103-156
D7WNG5_9BACI/127-180
D7WNN6_9BACI/112-165
D7WPI3_9BACI/103-156
D7WPW9_9BACI/117-167
D7WQ52_9BACI/96-143
D7WRN8_9BACI/103-156
D7WSE5_9BACI/116-169
D7WSF3_9BACI/120-173
D7WSI5_9BACI/99-155
D7WSJ4_9BACI/100-153
D7WSM3_9BACI/96-149
D7WT29_9BACI/99-151
D7WTT1_9BACI/103-156
D7WUC8_9BACI/99-152
D7WV32_9BACI/113-166
D7WV34_9BACI/110-163
D7WV59_9BACI/103-155
D7WV68_9BACI/106-158
D7WVF2_9BACI/103-156
D7WVP1_9BACI/105-158
D7WVS2_9BACI/100-153
D7WXG6_9BACI/77-130
D7WY06_9BACI/109-162
D7WZA6_9BACI/104-154
D7WZD8_9BACI/121-174
D7WZF0_9BACI/121-174
D7X778_ECOLX/122-181
D7X7L5_ECOLX/111-164
D7XIH9_ECOLX/111-164
D7XMV1_ECOLX/122-181
D7XWR1_ECOLX/12-64
D7Y9T9_ECOLX/122-181
D7YAZ7_ECOLX/103-156
D7YDX3_ECOLX/111-164
D7YR04_ECOLX/122-181
D7YRA0_ECOLX/12-40
D7YWC1_ECOLX/98-141
D7YYT6_ECOLX/111-164
D7YZ88_ECOLX/122-181
D7ZH74_ECOLX/20-64
D7ZIK2_ECOLX/122-181
D7ZMX9_ECOLX/122-181
D7ZVY3_ECOLX/111-164
D8A2M8_ECOLX/122-181
D8AKP8_ECOLX/111-164
D8AVZ9_ECOLX/122-181
D8B615_ECOLX/111-164
D8B977_ECOLX/122-181
D8BBT1_ECOLX/122-181
D8BUQ5_ECOLX/122-181
D8C6F8_ECOLX/111-164
D8C6V4_ECOLX/98-141
D8CAG1_ECOLX/122-181
D8CJH7_ECOLX/111-164
D8D019_COMTE/134-187
D8D2G5_COMTE/127-176
D8D2G8_COMTE/125-178
D8D2V4_COMTE/90-143
D8D431_COMTE/140-193
D8D4D7_COMTE/104-157
D8D4W1_COMTE/130-183
D8D5H0_COMTE/101-154
D8D6S2_COMTE/125-178
D8D787_COMTE/88-141
D8D7N1_COMTE/118-171
D8D7Y6_COMTE/99-152
D8D9K7_COMTE/97-150
D8DB35_COMTE/119-172
D8DD80_COMTE/205-258
D8DE52_COMTE/113-165
D8DVC1_PREBR/121-173
D8DW05_PREBR/129-182
D8DWE3_PREBR/120-173
D8DXJ1_PREBR/106-158
D8DZK6_PREBR/131-173
D8E294_ECOLX/122-181
D8ENN1_ECOLX/122-181
D8EV79_ECOLX/12-64
D8EVT7_9DELT/138-189
D8F696_9DELT/34-87
D8FG81_9DELT/125-178
D8FJS1_9FIRM/110-163
D8FK37_9FIRM/78-131
D8FXS2_9CYAN/132-185
D8G196_9CYAN/134-187
D8G363_9CYAN/155-208
D8G3R6_9CYAN/14-58
D8GJ57_CLOLD/157-206
D8GK24_CLOLD/6-39
D8GM75_CLOLD/114-164
D8GMR9_CLOLD/116-169
D8GNE3_CLOLD/121-174
D8GPF8_CLOLD/106-159
D8GS72_CLOLD/122-175
D8GS86_CLOLD/123-175
D8GT91_CLOLD/113-150
D8GTA4_CLOLD/128-181
D8GTI5_CLOLD/120-173
D8GTN4_CLOLD/111-164
D8GVR8_BACAI/121-174
D8GWP1_BACAI/158-205
D8GXZ3_BACAI/104-157
D8GY64_BACAI/112-165
D8GYH9_BACAI/114-167
D8H080_BACAI/114-166
D8H0D5_BACAI/107-160
D8H419_BACAI/110-163
D8H4D6_BACAI/119-171
D8H4L4_BACAI/117-170
D8H5B9_BACAI/104-155
D8H6L6_BACAI/119-170
D8H8J7_BACAI/121-174
D8H8M9_BACAI/97-150
D8HID8_AMYMU/64-120
D8HIE6_AMYMU/107-160
D8HII5_AMYMU/127-180
D8HIP7_AMYMU/106-159
D8HJB5_AMYMU/105-157
D8HJE2_AMYMU/103-156
D8HJR2_AMYMU/117-170
D8HJT1_AMYMU/107-160
D8HJU8_AMYMU/130-183
D8HKG1_AMYMU/101-154
D8HKZ2_AMYMU/104-157
D8HL31_AMYMU/148-201
D8HL60_AMYMU/122-175
D8HL95_AMYMU/105-158
D8HLJ4_AMYMU/107-160
D8HLT1_AMYMU/87-140
D8HN96_AMYMU/97-150
D8HNW7_AMYMU/136-189
D8HP08_AMYMU/104-157
D8HPH2_AMYMU/101-154
D8HPM3_AMYMU/134-186
D8HQN5_AMYMU/102-155
D8HQW6_AMYMU/116-166
D8HR52_AMYMU/124-177
D8HRA5_AMYMU/94-147
D8HRH9_AMYMU/130-183
D8HT24_AMYMU/109-162
D8HTH8_AMYMU/97-150
D8HUE7_AMYMU/100-153
D8HUK5_AMYMU/100-153
D8HVK6_AMYMU/135-188
D8HVN0_AMYMU/100-153
D8HWB0_AMYMU/125-178
D8HWR3_AMYMU/102-155
D8HWS6_AMYMU/110-163
D8HXA2_AMYMU/132-185
D8HXA4_AMYMU/94-146
D8HXA5_AMYMU/186-239
D8HXD6_AMYMU/100-153
D8HXE4_AMYMU/104-156
D8HXH6_AMYMU/23-68
D8HXN6_AMYMU/168-221
D8HY20_AMYMU/97-150
D8HY29_AMYMU/125-177
D8HYW3_AMYMU/154-207
D8HYW4_AMYMU/127-179
D8I072_AMYMU/119-172
D8I0T7_AMYMU/65-118
D8I159_AMYMU/114-167
D8I197_AMYMU/120-173
D8I1D3_AMYMU/100-153
D8I2A5_AMYMU/125-178
D8I3B4_AMYMU/107-160
D8I3M9_AMYMU/99-152
D8I3X9_AMYMU/132-184
D8I424_AMYMU/111-164
D8I433_AMYMU/135-188
D8I4D5_AMYMU/99-152
D8I4U4_AMYMU/107-160
D8I554_AMYMU/97-150
D8I5E0_AMYMU/129-182
D8I5K1_AMYMU/108-161
D8I5N6_AMYMU/126-179
D8I5T7_AMYMU/121-173
D8I743_AMYMU/132-183
D8I7B4_AMYMU/161-213
D8I7F8_AMYMU/103-156
D8I7L9_AMYMU/109-162
D8I831_AMYMU/130-183
D8I8G4_AMYMU/94-147
D8I8R1_AMYMU/135-188
D8I8V5_AMYMU/134-187
D8I9J4_AMYMU/100-153
D8I9P6_AMYMU/142-195
D8IA67_BRAP9/115-168
D8IF57_BRAP9/124-177
D8IQA0_HERSS/115-168
D8IQY6_HERSS/128-181
D8IS93_HERSS/128-184
D8ITS4_HERSS/119-172
D8IUV7_HERSS/123-176
D8IV98_HERSS/112-165
D8IVH9_HERSS/125-178
D8IVJ3_HERSS/113-164
D8IWR0_HERSS/114-165
D8IWU3_HERSS/116-169
D8IXU0_HERSS/90-143
D8IYY0_HERSS/116-169
D8IZH9_HERSS/170-223
D8J0K5_HERSS/129-189
D8J1E8_HERSS/146-199
D8JE31_ACISD/107-162
D8JEB3_ACISD/135-188
D8JMR6_ACISD/138-190
D8JMU3_ACISD/110-163
D8JRU9_HYPDA/138-191
D8JS86_HYPDA/132-185
D8JTT5_HYPDA/85-130
D8JTT6_HYPDA/104-156
D8JUC7_HYPDA/116-169
D8JVR2_HYPDA/135-188
D8JX42_HYPDA/101-154
D8JX44_HYPDA/83-128
D8JXA7_HYPDA/123-176
D8K2Z6_DEHLB/134-184
D8KB90_NITWC/129-182
D8KFX2_LACLN/70-122
D8KJS9_CORPF/130-183
D8KK50_CORPF/123-175
D8KKU9_CORPF/135-188
D8KL59_CORPF/121-174
D8KLW8_CORPF/139-191
D8KNT2_CORPF/137-189
D8KQM5_CORPF/144-197
D8MJD5_ERWBE/167-199
D8MJZ1_ERWBE/72-125
D8MPB6_ERWBE/125-178
D8MPY3_ERWBE/102-155
D8MVU3_ERWBE/128-181
D8MZE2_RALSO/115-167
D8N0J1_RALSO/110-163
D8N358_RALSO/124-176
D8N595_RALSO/102-155
D8N5V9_RALSO/111-164
D8NAG9_RALSO/124-177
D8NAT2_RALSO/128-181
D8NFG4_RALSO/132-184
D8NGQ5_RALSO/100-152
D8NH64_RALSO/119-172
D8NHV1_RALSO/110-163
D8NMF3_RALSO/102-155
D8NN06_RALSO/111-164
D8NS22_RALSO/128-181
D8NS89_RALSO/124-177
D8NX51_RALSO/102-155
D8NXB6_RALSO/111-164
D8P0M6_RALSO/121-174
D8P190_RALSO/128-181
D8P1G3_RALSO/124-177
D8P2U1_RALSO/113-165
D8P483_RALSO/110-163
D8P6U1_RALSO/123-175
D8P7L7_9BACT/135-188
D8P8N6_9BACT/121-174
D8P8S8_9BACT/135-188
D8PDN3_9BACT/127-180
D8PE20_9BACT/150-203
D8PEG9_9BACT/111-164
D8PF86_9BACT/111-163
D8PF91_9BACT/134-187
D8PF96_9BACT/110-162
D8PGX6_9BACT/107-160
D8PIT5_9BACT/116-169
D8PIX4_9BACT/104-156
D8UMV4_VOLCA/92-145
D8UMX6_VOLCA/129-172
D8UNG6_9MICC/154-207
D8UPA9_9MICC/137-190
D8UQJ8_9MICC/131-184
D9P5A2_ACTPL/118-171
D9P5H2_ACTPL/129-180
D9P994_ACTPL/128-181
D9PD97_ACTPL/129-180
D9PFZ0_9ZZZZ/89-141
D9PLV2_9ZZZZ/35-74
D9PPE1_PEPMA/78-131
D9PRT9_PEPMA/122-175
D9Q3M6_CORP1/137-189
D9Q5F2_CORP1/144-197
D9Q5L4_CORP1/130-183
D9Q5Y1_CORP1/123-175
D9Q6M5_CORP1/135-188
D9Q6X9_CORP1/121-174
D9Q7N6_CORP1/139-191
D9Q9P7_CORP2/139-191
D9QDF6_CORP2/158-211
D9QDH6_CORP2/118-171
D9QDU7_CORP2/123-175
D9QEJ1_CORP2/135-188
D9QEU8_CORP2/121-174
D9QEZ4_BRESC/125-178
D9QGJ8_BRESC/106-159
D9QH10_BRESC/124-177
D9QIH5_BRESC/116-169
D9QLF4_BRESC/116-169
D9QLF8_BRESC/113-166
D9QM26_BRESC/127-179
D9QMN3_BRESC/120-173
D9QQ52_ACEAZ/126-179
D9QTD3_ACEAZ/160-208
D9QTM7_ACEAZ/160-207
D9QZ88_CLOSW/103-157
D9R2S3_CLOSW/79-132
D9R3H3_CLOSW/97-150
D9R3I2_CLOSW/131-184
D9R5X8_CLOSW/132-185
D9RA50_CLOSW/102-157
D9RA56_CLOSW/123-178
D9RA69_CLOSW/103-157
D9RKE8_STAAK/98-145
D9RR23_PREMB/104-157
D9RRA6_PREMB/106-158
D9RT44_PREMB/124-177
D9RT97_PREMB/103-155
D9RTX2_PREMB/101-154
D9RUH2_PREMB/131-173
D9RWE3_PREMB/113-166
D9RX75_PREMB/121-174
D9RYF2_THEOJ/82-135
D9S0G5_THEOJ/161-205
D9S120_THEOJ/130-173
D9S120_THEOJ/69-117
D9S150_THEOJ/121-173
D9S2K9_THEOJ/122-174
D9SFB5_GALCS/131-183
D9SHD5_GALCS/139-192
D9SKA6_GALCS/145-195
D9SLG4_CLOC7/99-152
D9SLI5_CLOC7/12-39
D9SM61_CLOC7/116-168
D9SMK4_CLOC7/126-179
D9SPH1_CLOC7/111-164
D9SQE4_CLOC7/112-164
D9SRN6_CLOC7/121-174
D9STA1_CLOC7/111-164
D9STQ8_CLOC7/115-167
D9SU17_CLOC7/117-170
D9SU34_CLOC7/122-175
D9SVA1_CLOC7/100-153
D9SVQ8_CLOC7/96-149
D9SWQ2_CLOC7/109-162
D9SXE1_CLOC7/109-162
D9SY57_MICAI/103-156
D9SY97_MICAI/118-171
D9SYH4_MICAI/260-313
D9SZ39_MICAI/138-191
D9SZG4_MICAI/117-169
D9T1J7_MICAI/105-158
D9T335_MICAI/132-185
D9T345_MICAI/140-193
D9T352_MICAI/99-152
D9T3I0_MICAI/141-193
D9T427_MICAI/133-186
D9T460_MICAI/105-158
D9T469_MICAI/101-154
D9T4V3_MICAI/119-172
D9T5C0_MICAI/102-155
D9T5I1_MICAI/104-157
D9T733_MICAI/100-145
D9T8J4_MICAI/101-154
D9T8M4_MICAI/110-163
D9T9P5_MICAI/107-160
D9TAE7_MICAI/134-187
D9TAV6_MICAI/98-151
D9TBE1_MICAI/121-173
D9TBG1_MICAI/137-189
D9TBR9_MICAI/97-150
D9TCL8_MICAI/40-93
D9TCX4_MICAI/186-239
D9TCZ7_MICAI/98-151
D9TDB8_MICAI/135-185
D9TDL9_MICAI/96-149
D9TE89_MICAI/126-179
D9TEL4_MICAI/104-157
D9TEQ7_MICAI/117-170
D9TFW7_CALOO/183-235
D9TI89_CALOO/115-168
D9TJL0_CALOO/113-166
D9TJV1_CALOO/90-124
D9TN86_THETC/105-161
D9TNL4_THETC/112-165
D9TQU0_THETC/107-159
D9TQY6_THETC/119-172
D9TRT7_THETC/153-205
D9TTE2_THETC/104-157
D9UC67_9ACTO/107-160
D9UCQ9_9ACTO/99-150
D9UDN0_9ACTO/104-157
D9UDQ5_9ACTO/132-185
D9UEX4_9ACTO/134-187
D9UFX7_9ACTO/93-146
D9UGW5_9ACTO/128-181
D9UI17_9ACTO/129-185
D9UKT1_9ACTO/163-216
D9ULD4_9ACTO/165-218
D9ULG6_9ACTO/195-248
D9UMA4_9ACTO/135-188
D9UMB2_9ACTO/115-168
D9UMD5_9ACTO/150-199
D9UNQ0_9ACTO/132-185
D9UPH3_9ACTO/142-195
D9UPY6_9ACTO/131-184
D9UR37_9ACTO/133-186
D9UR73_9ACTO/117-169
D9USG5_9ACTO/116-169
D9USW5_9ACTO/144-197
D9UTV3_9ACTO/187-240
D9UVC8_9ACTO/106-159
D9UVZ4_9ACTO/97-150
D9UW36_9ACTO/124-177
D9UXA1_9ACTO/148-201
D9UYP7_9ACTO/117-170
D9UYU0_9ACTO/127-179
D9UYZ5_9ACTO/100-153
D9V0C3_9ACTO/129-182
D9V0D5_9ACTO/111-164
D9V0H7_9ACTO/23-68
D9V0N1_9ACTO/174-227
D9V324_9ACTO/123-176
D9V3I6_9ACTO/115-168
D9V3R8_9ACTO/127-180
D9V403_9ACTO/101-154
D9V448_9ACTO/100-153
D9V4L2_9ACTO/129-182
D9V4L4_9ACTO/322-374
D9V4L4_9ACTO/95-143
D9V4U2_9ACTO/139-192
D9V505_9ACTO/107-159
D9V529_9ACTO/96-149
D9V5L7_9ACTO/125-177
D9V5P5_9ACTO/125-178
D9V6D5_9ACTO/115-168
D9V6L6_9ACTO/99-152
D9V6W7_9ACTO/148-200
D9V791_9ACTO/123-176
D9V7N6_9ACTO/112-165
D9V7Z8_9ACTO/125-178
D9V8A0_9ACTO/104-157
D9V8L0_9ACTO/107-160
D9V9F8_9ACTO/120-173
D9V9K4_9ACTO/114-167
D9V9N6_9ACTO/129-182
D9VAY4_9ACTO/103-155
D9VBE0_9ACTO/121-174
D9VBY9_9ACTO/112-164
D9VDC9_9ACTO/114-164
D9VE40_9ACTO/134-186
D9VE84_9ACTO/105-158
D9VEQ7_9ACTO/106-159
D9VEV6_9ACTO/115-168
D9VFG0_9ACTO/115-168
D9VFK0_9ACTO/189-241
D9VFR5_9ACTO/108-160
D9VHD9_9ACTO/102-155
D9VHQ7_9ACTO/109-162
D9VHT7_9ACTO/121-174
D9VHY8_9ACTO/99-152
D9VL16_9ACTO/126-179
D9VL42_9ACTO/115-168
D9VLM8_9ACTO/75-128
D9VMH0_9ACTO/136-189
D9VMU7_9ACTO/110-163
D9VP17_9ACTO/114-167
D9VQ94_9ACTO/136-189
D9VQG9_9ACTO/125-178
D9VRA6_9ACTO/125-178
D9VRM6_9ACTO/112-165
D9VRN2_9ACTO/121-174
D9VS80_9ACTO/116-167
D9VV46_9ACTO/127-180
D9VVJ5_9ACTO/112-165
D9VVL3_9ACTO/134-187
D9VVN2_9ACTO/160-213
D9VX89_9ACTO/58-105
D9VXW3_9ACTO/133-192
D9VYI2_9ACTO/132-185
D9VYM5_9ACTO/23-68
D9W0J8_9ACTO/206-259
D9W0N0_9ACTO/102-155
D9W196_9ACTO/106-159
D9W1W8_9ACTO/137-190
D9W303_9ACTO/128-181
D9W4K9_9ACTO/129-181
D9W6X1_9ACTO/108-161
D9W763_9ACTO/96-149
D9W8K1_9ACTO/128-181
D9W8W7_9ACTO/113-166
D9W9H1_9ACTO/136-189
D9WAB1_9ACTO/160-213
D9WAG3_9ACTO/119-172
D9WBT3_9ACTO/129-182
D9WC69_9ACTO/84-137
D9WCF9_9ACTO/152-205
D9WD52_9ACTO/133-186
D9WDV5_9ACTO/198-251
D9WE68_9ACTO/123-176
D9WE94_9ACTO/112-165
D9WEP0_9ACTO/120-173
D9WGF2_9ACTO/112-165
D9WGG6_9ACTO/136-188
D9WGR8_9ACTO/186-239
D9WHL4_9ACTO/101-154
D9WHY0_9ACTO/198-251
D9WI57_9ACTO/138-191
D9WJ79_9ACTO/120-173
D9WKH7_9ACTO/98-151
D9WLY8_9ACTO/225-270
D9WNW8_9ACTO/126-179
D9WPX5_9ACTO/144-197
D9WQ24_9ACTO/138-191
D9WR03_9ACTO/117-170
D9WRA9_9ACTO/109-161
D9WSV1_9ACTO/214-267
D9WSX9_9ACTO/104-157
D9WT71_9ACTO/105-158
D9WTY4_9ACTO/129-182
D9WVI5_9ACTO/105-158
D9WVQ1_9ACTO/123-176
D9WW70_9ACTO/126-179
D9WWB9_9ACTO/97-150
D9WWT1_9ACTO/102-155
D9WXV3_STRVR/122-175
D9WYK0_STRVR/119-172
D9WZ07_STRVR/122-175
D9WZ68_STRVR/136-189
D9WZN3_STRVR/129-182
D9WZT3_STRVR/108-160
D9X035_STRVR/130-183
D9X199_STRVR/127-180
D9X1B5_STRVR/100-151
D9X2C9_STRVR/116-169
D9X2X4_STRVR/123-176
D9X3S3_STRVR/128-181
D9X3W8_STRVR/122-174
D9X4Y8_STRVR/106-155
D9X5F4_STRVR/102-155
D9X5I1_STRVR/194-247
D9X6B3_STRVR/104-157
D9X6M2_STRVR/128-181
D9X7N4_STRVR/110-163
D9X9T4_STRVR/123-176
D9X9Y7_STRVR/216-269
D9XB87_STRVR/132-184
D9XB89_STRVR/127-176
D9XBB5_STRVR/134-187
D9XBC9_STRVR/180-233
D9XBU2_STRVR/136-189
D9XD25_STRVR/123-176
D9XD82_STRVR/122-175
D9XE75_STRVR/134-187
D9XEF8_STRVR/201-254
D9XEJ7_STRVR/106-158
D9XFQ8_STRVR/111-164
D9XFW1_STRVR/96-149
D9XGF4_STRVR/117-170
D9XGL3_STRVR/110-163
D9XI06_STRVR/203-253
D9XI11_STRVR/113-166
D9XIJ5_STRVR/122-174
D9XJS1_9ACTO/128-181
D9XKZ6_9ACTO/133-186
D9XKZ8_9ACTO/108-161
D9XL71_9ACTO/128-181
D9XLW2_9ACTO/111-163
D9XMV5_9ACTO/123-176
D9XNH0_9ACTO/149-202
D9XNR6_9ACTO/149-202
D9XNV6_9ACTO/129-182
D9XPS7_9ACTO/134-187
D9XQW9_9ACTO/123-176
D9XR64_9ACTO/105-158
D9XR98_9ACTO/108-160
D9XRE5_9ACTO/129-175
D9XRV8_9ACTO/125-178
D9XS94_9ACTO/119-172
D9XTJ9_9ACTO/160-213
D9XTL0_9ACTO/134-187
D9XTT9_9ACTO/122-174
D9XUA6_9ACTO/123-176
D9XUA7_9ACTO/150-203
D9XVC0_9ACTO/122-175
D9XX06_9ACTO/110-163
D9XZ23_9ACTO/195-248
D9Y065_9ACTO/102-155
D9Y0K5_9ACTO/123-176
D9Y1Z3_9ACTO/132-184
D9Y216_9ACTO/116-168
D9ZED2_9ZZZZ/22-73
D9ZF28_9ZZZZ/80-133
D9ZF41_9ZZZZ/32-83
E0ADV9_ENTFC/78-125
E0DBN5_9CORY/131-184
E0DBY5_9CORY/116-169
E0DCS8_9CORY/125-178
E0DD66_9CORY/121-174
E0DHE7_9CORY/150-206
E0DIE5_9CORY/122-174
E0DMP1_9RHIZ/35-68
E0DMS8_9RHIZ/110-163
E0DPT2_9RHIZ/110-163
E0DYE9_9RHIZ/110-163
E0E0E1_9RHIZ/110-163
E0E325_9FIRM/134-187
E0E3K4_9FIRM/101-154
E0E3U7_9FIRM/146-199
E0E4S7_9FIRM/103-155
E0E6L8_ACTPL/128-181
E0EAY2_ACTPL/129-180
E0ECP6_ACTPL/118-171
E0EGV5_ACTPL/129-180
E0EIV5_ACTPL/128-181
E0ENV3_ACTPL/129-180
E0EWG9_ACTPL/128-181
E0F0V1_ACTPL/129-180
E0F2S4_ACTPL/128-181
E0F6Y7_ACTPL/129-180
E0F8X2_ACTPL/128-181
E0FDA9_ACTPL/129-180
E0FF58_ACTPL/128-181
E0FJ76_ACTPL/129-180
E0FL39_ACTPL/128-181
E0FQC3_ACTPL/129-180
E0FRG9_9THEO/107-160
E0FT56_9THEO/1-44
E0FVE9_9THEO/152-205
E0FWI7_9THEO/81-133
E0FWM0_9THEO/119-172
E0FXP4_9THEO/114-167
E0FY83_9THEO/91-144
E0G0U4_ENTFA/95-148
E0G183_ENTFA/100-153
E0G2D3_ENTFA/135-181
E0G4S2_ENTFA/78-131
E0G6K5_ENTFA/107-160
E0G866_ENTFA/109-161
E0GBK5_ENTFA/100-153
E0GDF9_ENTFA/73-126
E0GFG0_ENTFA/107-160
E0GGH4_ENTFA/132-181
E0GH23_ENTFA/95-148
E0GHG5_ENTFA/95-148
E0GJC0_ENTFA/78-131
E0GL04_ENTFA/73-126
E0GMM4_ENTFA/135-181
E0GNG4_ENTFA/107-160
E0GQS6_ENTFA/109-161
E0GRU2_ENTFA/73-126
E0GSU9_ENTFA/95-148
E0GTS9_ENTFA/109-161
E0GWV3_ENTFA/102-155
E0GXI8_ENTFA/78-131
E0GXR2_ENTFA/135-181
E0GYF5_ENTFA/107-160
E0GZC9_ENTFA/118-150
E0H256_ENTFA/135-181
E0H2D1_ENTFA/78-131
E0H2I5_ENTFA/95-148
E0H2Z1_ENTFA/79-132
E0H5B0_ENTFA/107-160
E0H732_ENTFA/109-161
E0H938_ENTFA/95-148
E0HDQ7_ENTFA/128-181
E0HE66_ENTFA/126-173
E0HFX8_ENTFA/107-160
E0HI39_ENTFA/135-181
E0HKV0_9GAMM/130-182
E0HP68_9GAMM/122-173
E0HSJ4_9GAMM/121-174
E0HT58_9GAMM/108-161
E0HUK3_9GAMM/134-187
E0HZQ6_9BACT/122-175
E0I355_9BACL/114-167
E0I4M3_9BACL/102-155
E0I6I6_9BACL/118-171
E0I7W8_9BACL/118-171
E0I8D9_9BACL/127-180
E0I8K5_9BACL/157-205
E0I9P4_9BACL/105-156
E0I9T1_9BACL/113-165
E0IBS4_9BACL/140-195
E0IC68_9BACL/122-175
E0ID38_9BACL/104-157
E0IDJ0_9BACL/102-153
E0IEE3_9BACL/142-195
E0IG02_9BACL/139-192
E0IGM1_9BACL/115-168
E0IJT8_9GAMM/121-174
E0IKQ2_9GAMM/130-182
E0IM56_9GAMM/134-187
E0IMW3_9GAMM/122-173
E0IQX3_9GAMM/108-161
E0J3F3_ECOLW/12-64
E0J4I7_ECOLW/122-181
E0J852_RHIME/118-171
E0J878_RHIME/19-60
E0J8Q8_RHIME/39-72
E0J9H3_RHIME/105-158
E0JAC4_RHIME/106-159
E0JBX7_RHIME/120-165
E0JCD2_RHIME/101-154
E0JCM9_RHIME/130-183
E0JFQ4_RHIME/106-159
E0JJI2_RHIME/88-138
E0JJW7_RHIME/103-156
E0JMC9_RHIME/110-163
E0JMJ6_RHIME/115-168
E0JNI1_RHIME/109-162
E0JR77_RHIME/9-50
E0JRX7_RHIME/9-47
E0JRY4_RHIME/9-48
E0JT17_RHIME/19-60
E0JTG0_RHIME/39-72
E0JU00_RHIME/130-183
E0JU99_RHIME/101-154
E0JVL3_RHIME/103-156
E0JWN2_RHIME/106-159
E0JXD3_RHIME/120-165
E0JZZ1_RHIME/109-162
E0K0D6_RHIME/88-138
E0K0J3_RHIME/106-159
E0K294_RHIME/105-158
E0K4U6_RHIME/110-163
E0K846_RHIME/115-168
E0K9I4_RHIME/28-86
E0KA67_RHIME/9-47
E0KAJ7_RHIME/28-86
E0KAS9_RHIME/9-49
E0KFB1_STRVO/116-169
E0KFM3_STRVO/149-202
E0KFP8_STRVO/119-172
E0KG88_STRVO/138-191
E0KIR9_STRVO/96-149
E0KK21_STRVO/119-172
E0KKJ3_STRVO/103-156
E0KKY0_STRVO/101-154
E0KMB4_STRVO/109-162
E0KMJ5_STRVO/109-167
E0KMS5_STRVO/112-165
E0KNB2_STRVO/102-155
E0KPJ7_STRVO/110-162
E0KQS8_STRVO/136-189
E0KRJ5_STRVO/114-167
E0KRY0_STRVO/198-251
E0KS14_STRVO/111-164
E0KTY0_STRVO/61-112
E0KUR2_STRVO/100-151
E0KUW6_STRVO/133-186
E0KVN1_STRVO/131-184
E0KW13_STRVO/128-181
E0KWK7_STRVO/113-166
E0KWR7_STRVO/154-206
E0KX73_STRVO/101-154
E0KXS6_STRVO/103-156
E0KYP0_STRVO/104-157
E0KZ15_STRVO/144-197
E0KZ96_STRVO/118-171
E0KZA1_STRVO/334-387
E0KZD7_STRVO/139-192
E0KZS8_STRVO/206-259
E0L176_STRVO/120-173
E0L1E2_STRVO/124-176
E0L1G9_STRVO/186-239
E0L1I3_STRVO/119-172
E0L286_STRVO/128-181
E0L2K4_STRVO/196-249
E0L2M5_STRVO/126-175
E0L3H2_STRVO/43-93
E0LG91_SPHCR/114-167
E0LHW2_SPHCR/107-160
E0LJR2_SPHCR/97-150
E0LJZ7_SPHCR/101-154
E0LKI5_SPHCR/118-171
E0LQQ2_SPHCR/128-181
E0LS64_SPHCR/109-161
E0LSU8_9ENTR/123-176
E0M2Z1_9ENTR/128-181
E0M3E2_9ENTR/74-127
E0MQB2_9RHOB/138-191
E0MT50_9RHOB/102-155
E0MT52_9RHOB/84-132
E0MTU3_9RHOB/64-117
E0MUC3_9CORY/124-177
E0MUY7_9CORY/18-70
E0MVV0_9CORY/140-193
E0MW91_9CORY/124-177
E0MX17_9CORY/137-188
E0N2G3_9ACTO/114-176
E0N5X8_9ACTO/128-181
E0N615_9ACTO/104-157
E0NC41_NEIME/127-180
E0NJW8_9FIRM/110-155
E0NMY9_9FIRM/78-131
E0NQC0_9BACT/110-163
E0NRV6_9BACT/115-168
E0NSJ0_9BACT/123-175
E0NSL5_9BACT/126-179
E0NTR0_9BACT/105-158
E0NUB2_9BACT/100-153
E0NUM7_9BACT/131-173
E0NUS7_9BACT/102-153
E0NYJ8_9FIRM/198-248
E0P2J1_9FIRM/16-49
E0P6R3_STAAU/126-173
E0PDR0_STREI/117-170
E0PGP5_STREI/74-126
E0PL86_STRGY/105-158
E0PLX4_STRGY/78-131
E0PU76_STRPY/135-183
E0Q5I0_9BIFI/127-179
E0QM48_9FIRM/80-133
E0QMA6_9ACTO/103-156
E0QQB9_9ACTO/188-236
E0QRX2_9ACTO/152-204
E0QUC8_ECOLX/97-141
E0R0P2_ECOLX/122-181
E0RBY9_PAEP6/114-167
E0RCF2_PAEP6/158-211
E0RCI7_PAEP6/124-176
E0RF87_PAEP6/117-170
E0RFW3_PAEP6/127-180
E0RGQ0_PAEP6/164-212
E0RHI6_PAEP6/119-172
E0RI64_PAEP6/115-168
E0RK76_PAEP6/103-155
E0RKM7_PAEP6/108-161
E0RLH7_PAEP6/110-152
E0RPH8_SPITD/107-160
E0RSG5_SPITD/125-178
E0RVH3_BUTPB/116-162
E0RZ09_BUTPB/96-148
E0S1J3_BUTPB/115-168
E0SBH9_DICD3/128-181
E0SCM9_DICD3/81-134
E0SE58_DICD3/125-178
E0SLV4_DICD3/120-173
E0T5P2_EDWTF/128-181
E0TBX5_PARBH/121-172
E0TCI2_PARBH/130-183
E0TDF8_PARBH/119-172
E0TDL2_PARBH/113-166
E0TFF8_PARBH/84-129
E0TFG0_PARBH/105-158
E0TN18_STRZ6/78-131
E0TTY6_BACPZ/103-156
E0TWT6_BACPZ/119-171
E0TXR3_BACPZ/99-152
E0TYM7_BACPZ/159-207
E0U065_BACPZ/127-180
E0U1R7_BACPZ/76-129
E0U1Y3_BACPZ/109-161
E0U3Z3_BACPZ/107-160
E0U585_CYAP2/131-184
E0U820_CYAP2/155-208
E0U9H0_CYAP2/154-207
E0UF92_CYAP2/196-249
E0UGW5_CYAP2/195-248
E0WS10_9ENTR/128-181
E0WSF2_9ENTR/9-61
E0XY14_9BACT/129-182
E0XZJ3_9PROT/161-214
E0Y051_9GAMM/112-165
E0Y0E9_9PROT/157-210
E1CRB1_VIBPA/101-154
E1CVN4_VIBPA/122-175
E1CZ58_VIBPA/129-182
E1D529_VIBPA/129-182
E1D621_VIBPA/118-171
E1D6F5_VIBPA/101-154
E1DP56_VIBPA/99-152
E1DPJ1_VIBPA/129-182
E1DU94_VIBPA/101-154
E1DZ32_LACRE/111-164
E1DZ77_LACRE/93-152
E1EBT5_VIBPA/129-182
E1EDZ0_VIBPA/101-154
E1EJH8_VIBPA/122-175
E1ERS5_ENTFA/109-161
E1ESZ7_ENTFA/107-160
E1ETD0_ENTFA/95-148
E1EUC1_ENTFA/31-84
E1EV15_ENTFA/78-125
E1EV99_ENTFA/135-181
E1EVH3_ENTFA/78-131
E1FA65_9THEO/113-166
E1FET2_9THEO/91-144
E1FFN5_9THEO/152-205
E1FFX2_9THEO/106-159
E1FG73_9THEO/106-158
E1GU41_9BACT/103-155
E1GWL7_9BACT/105-158
E1H596_MYCTU/141-194
E1H851_MYCTU/109-162
E1H882_MYCTU/138-189
E1HAM7_MYCTU/121-174
E1HD36_MYCTU/10-40
E1HDY0_MYCTU/162-215
E1HE81_MYCTU/103-156
E1HEH1_MYCTU/126-178
E1HFU8_MYCTU/128-181
E1HGA1_ECOLX/111-164
E1HUL3_ECOLX/122-181
E1I5P4_ECOLX/111-164
E1I8A8_ECOLX/122-181
E1IAN1_9CHLR/111-164
E1IB01_9CHLR/87-138
E1IB61_9CHLR/129-182
E1IC80_9CHLR/184-226
E1IE08_9CHLR/121-174
E1IFR9_9CHLR/145-198
E1IGP9_9CHLR/127-180
E1IJ71_ECOLX/111-164
E1IN62_ECOLX/122-181
E1J3R1_ECOLX/122-181
E1J6G0_ECOLX/111-164
E1JE02_ECOLX/12-64
E1JNM8_9LACO/12-50
E1JSJ0_DESFR/133-186
E1JTT4_DESFR/122-175
E1JYR4_DESFR/115-168
E1K066_DESFR/125-178
E1K816_9FIRM/120-173
E1K8A1_9FIRM/121-174
E1K8G6_9FIRM/120-173
E1K8M6_9FIRM/45-96
E1K912_9FIRM/100-153
E1K9H8_9FIRM/108-161
E1K9Y9_9FIRM/115-168
E1KA14_9FIRM/116-169
E1KA90_9FIRM/119-171
E1KBJ1_9FIRM/116-169
E1KC81_9FIRM/120-173
E1KCA4_9FIRM/118-171
E1KER2_9FIRM/116-169
E1KFH0_9FIRM/101-149
E1KFI9_9FIRM/105-158
E1KFL5_9FIRM/116-169
E1KFS6_9FIRM/162-205
E1KGK4_9FIRM/118-171
E1KGU8_9FIRM/101-152
E1KHB7_9FIRM/128-181
E1KIX3_9FIRM/128-181
E1KJA4_9FIRM/128-181
E1KJM9_9FIRM/129-182
E1KKX9_9FIRM/122-174
E1KLK2_9FIRM/124-176
E1KLP4_9FIRM/108-161
E1KPB5_9BACT/104-154
E1KPH3_9BACT/107-159
E1KR45_9BACT/118-171
E1KSI1_9BACT/131-173
E1KTE0_9BACT/106-159
E1KTL7_9BACT/102-155
E1KU08_9BACT/104-157
E1KUI2_9BACT/105-158
E1KY39_PEPMA/122-175
E1ME67_9ACTO/153-204
E1MG22_9ACTO/103-156
E1MGZ5_9ACTO/188-236
E1MK61_9GAMM/110-163
E1MQF9_9GAMM/108-161
E1MQZ2_9GAMM/103-156
E1MSM7_9GAMM/129-179
E1N9E1_9BIFI/127-179
E1NEQ8_9LACO/78-131
E1NJ24_9LACO/78-131
E1NN75_9LACO/78-131
E1NU76_9LACO/78-131
E1P0B4_NEILA/127-180
E1P7T2_ECOAB/122-181
E1PFA0_ECOAB/111-164
E1QD00_MYCPB/90-125
E1QG45_DESB2/125-178
E1QG86_DESB2/136-188
E1QI09_DESB2/134-184
E1QLH5_DESB2/143-196
E1QZR4_OLSUV/111-164
E1R054_OLSUV/147-199
E1R387_SPISS/111-163
E1R9L1_SPISS/112-165
E1RC25_SPISS/113-166
E1RPY4_XYLFG/133-186
E1S3Q5_ECOUM/122-181
E1SB94_PANVC/128-181
E1SQ69_FERBD/119-172
E1SRV0_FERBD/117-170
E1SRW6_FERBD/130-182
E1STF1_FERBD/139-192
E1SXI5_THESX/106-159
E1SZK9_THESX/152-205
E1SZZ3_THESX/106-158
E1T0S5_THESX/113-166
E1T0W8_THESX/91-144
E1T3Q5_BURSG/123-176
E1T5L4_BURSG/130-183
E1T7L5_BURSG/111-162
E1TAI2_BURSG/98-151
E1TDB2_BURSG/119-172
E1TE88_BURSG/108-160
E1TEB8_BURSG/106-159
E1TF77_BURSG/105-158
E1TFB5_BURSG/135-188
E1TGZ0_BURSG/102-155
E1THH5_BURSG/120-173
E1THT9_BURSG/110-162
E1THX4_BURSG/121-174
E1TIP8_BURSG/126-179
E1UCV9_LISML/146-196
E1UDD3_LISML/121-174
E1UFU0_LISML/79-132
E1UJV2_BACAS/147-195
E1UK57_BACAS/109-161
E1UKG7_BACAS/127-180
E1UMS0_BACAS/106-159
E1UMW3_BACAS/102-155
E1UMX6_BACAS/108-161
E1UNX4_BACAS/106-159
E1UQ76_BACAS/99-152
E1URU2_BACAS/104-157
E1V4H5_HALED/130-183
E1V5C7_HALED/158-211
E1V7V3_HALED/132-185
E1VAD8_HALED/13-49
E1VAK2_HALED/141-194
E1VCL1_HALED/10-49
E1VI72_9GAMM/129-182
E1VLW2_9GAMM/103-156
E1VMG6_9GAMM/172-225
E1VS81_ARTAR/98-151
E1VUD9_ARTAR/125-178
E1VUY8_ARTAR/184-237
E1VWB5_ARTAR/33-66
E1VXN1_ARTAR/112-164
E1VZL0_ARTAR/111-164
E1W2Q4_HAEP3/130-181
E1W4S5_HAEP3/134-187
E1WJB8_SALTS/122-181
E1WK75_BACF6/104-157
E1WKA9_BACF6/113-166
E1WKX9_BACF6/115-168
E1WL08_BACF6/121-174
E1WL39_BACF6/122-175
E1WLE8_BACF6/114-167
E1WLY4_BACF6/116-169
E1WM26_BACF6/122-175
E1WM45_BACF6/128-181
E1WM80_BACF6/107-159
E1WMG7_BACF6/122-175
E1WMH5_BACF6/130-183
E1WMI1_BACF6/121-174
E1WMZ2_BACF6/118-171
E1WN10_BACF6/120-173
E1WNA4_BACF6/115-168
E1WPV9_BACF6/111-164
E1WQ13_BACF6/120-173
E1WR24_BACF6/104-156
E1WR43_BACF6/113-166
E1WRJ7_BACF6/117-170
E1WRU9_BACF6/125-178
E1WRW1_BACF6/117-170
E1WS74_BACF6/126-179
E1WSA2_BACF6/116-169
E1WST0_BACF6/107-159
E1WST7_BACF6/118-169
E1WSU6_BACF6/120-173
E1WSW3_BACF6/111-163
E1WT65_BACF6/103-155
E1WTM3_BACF6/121-173
E1WTV6_BACF6/104-156
E1WUB8_BACF6/125-176
E1WUF6_BACF6/122-175
E1WUH5_BACF6/99-151
E1WV74_BACF6/128-181
E1WVC7_BACF6/107-159
E1WVD7_BACF6/119-172
E1WVJ0_BACF6/113-166
E1WW83_BACF6/116-169
E1WWD5_BACF6/116-169
E1WWE2_BACF6/126-179
E1WWY7_BACF6/122-174
E1WZ72_BACMS/118-171
E1X1R3_BACMS/110-163
E1X305_BACMS/130-183
E1X7X8_HAEI1/120-173
E1XAT0_HAEI1/129-181
E1XW14_LEGPN/124-177
E1Y9J0_9DELT/138-191
E1YDM0_9DELT/120-173
E1YMY7_9BACE/130-183
E1YN26_9BACE/124-176
E1YN74_9BACE/118-171
E1YN85_9BACE/118-171
E1YNI5_9BACE/112-165
E1YNJ0_9BACE/112-165
E1YPA3_9BACE/104-157
E1YPB1_9BACE/115-168
E1YPG1_9BACE/107-159
E1YQC0_9BACE/122-175
E1YQH7_9BACE/124-177
E1YQW0_9BACE/124-177
E1YR61_9BACE/121-174
E1YRR0_9BACE/118-171
E1YSE0_9BACE/130-173
E1YSF2_9BACE/168-221
E1YSF8_9BACE/116-169
E1YT46_9BACE/22-75
E1YT68_9BACE/116-169
E1YU99_9BACE/117-169
E1YVS9_9BACE/118-171
E1YWL2_9BACE/127-180
E1YX49_9BACE/121-173
E1YX55_9BACE/115-168
E1YX65_9BACE/117-170
E1YXL8_9BACE/139-192
E1YXN9_9BACE/117-169
E1YXP3_9BACE/118-171
E1YY14_9BACE/107-159
E1YYD4_9BACE/114-167
E1YYR2_9BACE/123-176
E1YZ83_9BACE/123-176
E1YZR3_9BACE/117-170
E1YZS6_9BACE/106-159
E1Z0B5_9BACE/170-222
E1Z0C2_9BACE/114-167
E1Z0C7_9BACE/127-178
E2CE20_9RHOB/122-175
E2CH67_9RHOB/103-156
E2CLC2_9RHOB/107-160
E2CMY1_9RHOB/126-179
E2E9F3_ECOLX/12-64
E2IHB5_9ACTO/149-202
E2JRJ3_ECO57/122-181
E2K689_ECO57/122-181
E2KRN3_ECO57/122-181
E2M846_PSESM/111-164
E2M8N3_PSESM/160-213
E2M8N9_PSESM/116-169
E2M930_PSESM/142-195
E2MAI1_PSESM/110-163
E2MBV0_PSESM/123-176
E2MC63_PSESM/124-177
E2MG88_PSESM/57-109
E2MI52_PSESM/115-168
E2MJZ6_PSESM/130-182
E2MU99_9CORY/145-196
E2MUS2_9CORY/122-174
E2MV17_9CORY/133-186
E2MYI1_9CORY/153-206
E2MYK9_9CORY/122-175
E2MZY9_CAPSP/122-175
E2N3L9_CAPSP/115-168
E2N745_9BACE/113-171
E2N7Q0_9BACE/117-170
E2N8L8_9BACE/125-178
E2N8Y9_9BACE/130-172
E2N958_9BACE/122-174
E2N9S4_9BACE/116-169
E2NAY4_9BACE/125-177
E2NAY5_9BACE/110-162
E2NB70_9BACE/110-163
E2NBA8_9BACE/104-157
E2NCP3_9BACE/142-195
E2ND55_9BACE/115-168
E2ND70_9BACE/122-175
E2NDE2_9BACE/117-170
E2NE54_9BACE/116-168
E2NE64_9BACE/120-173
E2NEF7_9BACE/122-175
E2NEQ7_9BACE/144-192
E2NEV6_9BACE/112-163
E2NEW4_9BACE/112-163
E2NF03_9BACE/126-178
E2NFY4_9BACE/60-112
E2NGE2_9BACE/114-167
E2NGZ1_9BACE/123-176
E2NHC5_9BACE/95-147
E2NHS7_9BACE/104-156
E2NHU8_9BACE/119-172
E2NHV5_9BACE/119-172
E2NHZ6_9BACE/117-170
E2NI48_9BACE/117-170
E2NIA6_9BACE/118-171
E2NIB0_9BACE/115-165
E2NJ19_9BACE/120-173
E2NLE0_9BACE/102-154
E2NLM8_9BACE/132-184
E2NLP3_9BACE/128-180
E2NLQ5_9BACE/123-176
E2NLS4_9BACE/116-168
E2NMZ7_9BACE/103-156
E2NN61_9BACE/107-159
E2NNP1_9FIRM/91-141
E2NUM4_9FIRM/85-137
E2NY61_PASHA/108-159
E2NZ22_PASHA/129-181
E2P455_PASHA/129-182
E2P520_PASHA/108-159
E2P6X3_PASHA/129-182
E2PAM8_PASHA/129-181
E2PDD4_NEIPO/127-180
E2PLS1_9RHIZ/110-163
E2PM78_9RHIZ/62-115
E2PRM0_9RHIZ/35-68
E2PUP7_STRCL/159-212
E2PVH2_STRCL/131-184
E2PY09_STRCL/95-148
E2Q1F1_STRCL/135-188
E2Q1X4_STRCL/153-206
E2Q2Y2_STRCL/125-175
E2Q389_STRCL/378-430
E2Q3D3_STRCL/159-211
E2Q3F8_STRCL/133-186
E2Q3H1_STRCL/173-226
E2Q4S0_STRCL/171-229
E2Q4Z8_STRCL/197-249
E2Q7L6_STRCL/221-274
E2Q7P4_STRCL/102-155
E2Q9V7_STRCL/184-237
E2RTP1_PSESM/123-176
E2S254_9CORY/152-205
E2S2N4_9CORY/131-184
E2S4K1_9CORY/136-188
E2S5U7_9CORY/123-175
E2S7G6_9CORY/124-177
E2S8M2_9ACTO/97-150
E2S8Y6_9ACTO/134-160
E2S9S0_9ACTO/125-178
E2SAV8_9ACTO/108-161
E2SB10_9ACTO/141-194
E2SBW0_9ACTO/104-157
E2SC16_9ACTO/170-223
E2SCF8_9ACTO/96-149
E2SCL3_9ACTO/136-188
E2SCL5_9ACTO/157-210
E2SDK9_9ACTO/125-178
E2SDP1_9ACTO/124-176
E2SEZ1_9ACTO/125-178
E2SFJ8_9ACTO/100-153
E2SI40_9FIRM/117-170
E2SIP3_9FIRM/127-183
E2SJI6_9FIRM/100-150
E2SJV0_9FIRM/102-155
E2SJZ2_9FIRM/101-154
E2SKX6_9FIRM/80-133
E2SKY5_9FIRM/80-133
E2SN87_9FIRM/77-130
E2SNZ6_9FIRM/137-187
E2SQ02_9FIRM/95-148
E2SQN8_9FIRM/103-153
E2SRC7_9FIRM/135-183
E2SRN7_9FIRM/114-166
E2SU52_9RALS/124-176
E2SWM5_9RALS/128-181
E2SX73_9RALS/118-171
E2SYC2_9RALS/108-160
E2SZH6_9RALS/130-183
E2T101_9RALS/124-177
E2T3M8_9RALS/140-193
E2T4A0_9RALS/108-161
E2T751_MYCTU/128-181
E2T7P2_MYCTU/141-194
E2TAI9_MYCTU/121-174
E2TDA4_MYCTU/10-40
E2TEP9_MYCTU/138-189
E2TES9_MYCTU/109-162
E2TG41_MYCTU/162-215
E2TGE8_MYCTU/106-159
E2TGN1_MYCTU/126-178
E2THG7_MYCTU/141-194
E2TKE9_MYCTU/109-162
E2TKI2_MYCTU/185-236
E2TMY4_MYCTU/121-174
E2TQE9_MYCTU/10-40
E2TR86_MYCTU/162-215
E2TRJ5_MYCTU/106-159
E2TRW8_MYCTU/126-178
E2TSG0_MYCTU/12-40
E2TT97_MYCTU/128-181
E2TTL3_MYCTU/128-181
E2TU57_MYCTU/141-194
E2TX07_MYCTU/109-162
E2TX37_MYCTU/138-189
E2TZG6_MYCTU/121-174
E2U134_MYCTU/10-40
E2U2S5_MYCTU/162-215
E2U333_MYCTU/106-159
E2U3B7_MYCTU/126-178
E2U5J3_MYCTU/128-181
E2U631_MYCTU/179-232
E2U8C6_MYCTU/109-162
E2U8F7_MYCTU/138-189
E2UAU7_MYCTU/121-174
E2UDQ3_MYCTU/10-40
E2UEM7_MYCTU/162-215
E2UEY8_MYCTU/106-159
E2UF78_MYCTU/126-178
E2UG86_MYCTU/128-181
E2UGQ4_MYCTU/179-232
E2UJZ3_MYCTU/109-162
E2UK23_MYCTU/185-236
E2UME1_MYCTU/121-174
E2UPX4_MYCTU/10-40
E2UQQ1_MYCTU/162-215
E2UR07_MYCTU/106-159
E2UR84_MYCTU/126-178
E2URV7_MYCTU/12-40
E2USU1_MYCTU/128-181
E2UT75_MYCTU/141-194
E2UW41_MYCTU/109-162
E2UW80_MYCTU/185-236
E2UZN8_MYCTU/121-174
E2V141_MYCTU/10-40
E2V1W1_MYCTU/162-215
E2V271_MYCTU/106-159
E2V2I4_MYCTU/126-178
E2V335_MYCTU/12-40
E2V3W1_MYCTU/128-181
E2V4F2_MYCTU/141-194
E2V7E1_MYCTU/109-162
E2V7H2_MYCTU/138-189
E2V9V2_MYCTU/121-174
E2VCB3_MYCTU/10-40
E2VD43_MYCTU/162-215
E2VDF3_MYCTU/106-159
E2VDP5_MYCTU/126-178
E2VGN5_MYCTU/109-162
E2VGR9_MYCTU/138-189
E2VJ66_MYCTU/121-174
E2VLC7_MYCTU/10-40
E2VMA6_MYCTU/162-215
E2VMH1_MYCTU/103-156
E2VMR3_MYCTU/126-178
E2VNE2_MYCTU/12-40
E2VPG4_MYCTU/128-181
E2VQ10_MYCTU/139-192
E2VSY5_MYCTU/109-162
E2VT19_MYCTU/138-189
E2VVH7_MYCTU/121-174
E2VXZ0_MYCTU/10-40
E2VYT4_MYCTU/177-230
E2VZ40_MYCTU/103-156
E2VZA6_MYCTU/126-178
E2W0S0_MYCTU/128-181
E2W1B5_MYCTU/141-194
E2W467_MYCTU/109-162
E2W494_MYCTU/185-236
E2W6Q3_MYCTU/121-174
E2W946_MYCTU/10-40
E2W9Y7_MYCTU/162-215
E2WA91_MYCTU/103-156
E2WAI2_MYCTU/126-178
E2WBX4_MYCTU/128-181
E2WCG9_MYCTU/139-192
E2WD90_MYCTU/141-194
E2WG53_MYCTU/109-162
E2WG84_MYCTU/185-236
E2WIP1_MYCTU/121-174
E2WL87_MYCTU/10-40
E2WM17_MYCTU/162-215
E2WMK2_MYCTU/126-178
E2WQ84_ECOLX/111-164
E2WZE1_ECOLX/122-181
E2X3X4_SHIDY/88-141
E2X5E6_SHIDY/122-181
E2XJL9_PSEFL/127-180
E2XL54_PSEFL/120-173
E2XM36_PSEFL/150-203
E2XM40_PSEFL/122-175
E2XN44_PSEFL/112-165
E2XN76_PSEFL/130-182
E2XPK2_PSEFL/110-163
E2XQA6_PSEFL/113-166
E2XR01_PSEFL/121-174
E2XRH4_PSEFL/114-167
E2XUI0_PSEFL/98-151
E2XVT5_PSEFL/115-168
E2XW94_PSEFL/138-191
E2XX48_PSEFL/103-156
E2XXG5_PSEFL/108-162
E2XZB5_PSEFL/110-163
E2Y0D3_PSEFL/108-161
E2Y2D5_ENTFA/109-161
E2Y3A0_ENTFA/95-148
E2Y4A5_ENTFA/100-153
E2Y4G9_ENTFA/78-131
E2Y5A9_ENTFA/135-181
E2Y7I5_ENTFA/107-160
E2Y916_ENTFA/95-148
E2Y995_ENTFA/78-131
E2YC21_ENTFA/128-181
E2YD64_ENTFA/73-126
E2YEH4_ENTFA/107-160
E2YGH7_ENTFA/100-153
E2YGT5_ENTFA/135-181
E2YI15_ENTFA/78-131
E2YKH0_ENTFA/107-160
E2YMC9_ENTFA/128-181
E2YNU3_ENTFA/73-126
E2YPT0_ENTFA/100-145
E2YQU4_ENTFA/95-148
E2YRD6_ENTFA/135-181
E2YRU6_ENTFA/95-147
E2YSE3_ENTFA/137-169
E2YU35_ENTFA/153-197
E2YU95_ENTFA/135-181
E2YUN7_ENTFA/73-126
E2YUT7_ENTFA/128-181
E2YV18_ENTFA/109-161
E2YYW9_ENTFA/100-153
E2Z0A3_ENTFA/95-148
E2Z0Q4_ENTFA/107-160
E2Z564_ENTFA/109-161
E2Z6S6_ENTFA/132-181
E2Z8T7_ENTFA/107-160
E2Z8X9_ENTFA/95-148
E2ZB24_9FIRM/137-186
E2ZBE9_9FIRM/90-143
E2ZCP2_9FIRM/157-201
E2ZG93_9FIRM/119-172
E2ZKE3_9FIRM/99-152
E2ZLU1_9FIRM/77-130
E2ZLV7_9FIRM/118-171
E2ZM01_9FIRM/109-161
E2ZM12_9FIRM/114-167
E2ZN27_9FIRM/108-161
E2ZNW4_9FIRM/100-153
E2ZNX7_9FIRM/121-173
E2ZNY9_PSEAE/108-161
E2ZP67_PSEAE/130-182
E2ZR48_PSEAE/113-165
E2ZRA1_PSEAE/107-160
E2ZRB2_PSEAE/110-163
E2ZU18_PSEAE/112-165
E2ZV75_PSEAE/39-92
E2ZVP0_PSEAE/125-178
E2ZVX8_PSEAE/148-201
E2ZX45_PSEAE/137-190
E2ZXH2_PSEAE/110-163
E2ZZ06_PSEAE/110-163
E3A0I8_PSEAE/118-171
E3A2J7_PSEAE/115-168
E3A2P2_PSEAE/96-149
E3A3S2_PSEAE/109-162
E3A4D7_PSEAE/110-163
E3A5V6_PSEAE/110-163
E3A6W7_PSEAE/125-178
E3AL08_9SPHI/122-173
E3AL55_9SPHI/121-174
E3ALF8_9SPHI/123-176
E3ALH5_9SPHI/124-177
E3ALL0_9SPHI/123-176
E3ALS3_9SPHI/124-175
E3AM65_9SPHI/123-176
E3AMU6_9SPHI/120-173
E3AN50_9SPHI/128-181
E3ANV8_9SPHI/124-176
E3AP44_9SPHI/117-173
E3AQK2_9SPHI/124-177
E3AR84_9SPHI/126-179
E3ARB1_9SPHI/119-172
E3ARC1_9SPHI/124-176
E3ARM5_9SPHI/123-175
E3AS79_9SPHI/123-176
E3ASH1_9SPHI/125-178
E3AT21_9SPHI/129-180
E3AT84_9SPHI/122-168
E3ATA6_9SPHI/123-176
E3ATB8_9SPHI/129-182
E3ATC5_9SPHI/126-176
E3ATG4_9SPHI/122-175
E3ATM4_9SPHI/121-173
E3ATM5_9SPHI/121-174
E3ATN1_9SPHI/127-180
E3ATX3_9SPHI/136-188
E3ATZ4_9SPHI/124-177
E3AU13_9SPHI/104-155
E3AU32_9SPHI/136-189
E3AU58_9SPHI/123-176
E3AU69_9SPHI/122-175
E3AU73_9SPHI/121-174
E3AU86_9SPHI/123-176
E3AUA4_9SPHI/124-174
E3AUB9_9SPHI/128-181
E3AUD2_9SPHI/120-173
E3AUY4_9SPHI/118-171
E3AVP6_9SPHI/128-180
E3AVT9_9SPHI/120-173
E3AVY2_9SPHI/122-173
E3AW18_9SPHI/123-176
E3AW79_9SPHI/120-173
E3AW85_9SPHI/112-164
E3AW87_9SPHI/123-176
E3AWF4_9SPHI/122-175
E3AWG2_9SPHI/123-176
E3AWS2_9SPHI/108-161
E3AWU3_9SPHI/120-173
E3AWZ9_9SPHI/125-178
E3AX84_9SPHI/153-176
E3AXD3_9SPHI/123-175
E3AXH3_9SPHI/97-147
E3AXK5_9SPHI/116-161
E3AY99_9SPHI/107-159
E3AYN6_9SPHI/127-180
E3AYW5_9SPHI/124-177
E3AZH9_9SPHI/124-177
E3AZI1_9SPHI/117-170
E3AZI5_9SPHI/125-177
E3B0D4_9SPHI/116-169
E3B0I9_9SPHI/123-176
E3B0S6_9SPHI/121-173
E3B0T8_9SPHI/129-181
E3B0Z2_9SPHI/120-173
E3B189_9SPHI/120-173
E3B197_9SPHI/123-176
E3B1B3_9SPHI/104-155
E3B1U9_9SPHI/125-176
E3B2C1_9SPHI/123-176
E3B2I4_9SPHI/120-173
E3B2I6_9SPHI/123-175
E3B3A9_9SPHI/144-196
E3B3C6_9SPHI/120-173
E3B3D0_9SPHI/122-175
E3B3D4_9SPHI/120-173
E3B3F2_9SPHI/137-187
E3B3N2_9SPHI/125-177
E3B3R5_9SPHI/123-176
E3B412_9SPHI/118-176
E3B473_9SPHI/100-149
E3B4A8_9SPHI/124-177
E3B4D0_9SPHI/125-171
E3B4I9_9SPHI/123-176
E3B4Z2_9SPHI/125-178
E3B522_9SPHI/123-176
E3B5G7_9SPHI/125-178
E3B8X2_9MICO/114-167
E3BAX0_9MICO/188-241
E3BCS9_9MICO/151-204
E3BDX4_9MICO/138-191
E3BFT2_9VIBR/131-182
E3BGR4_9VIBR/118-171
E3BN51_9VIBR/132-185
E3BUJ9_9LACO/78-131
E3CA92_9LACO/125-177
E3CIP2_STRDO/82-136
E3D4A0_NEIM7/127-180
E3DBN1_ERWSE/128-181
E3DFM4_ERWSE/123-176
E3DG83_ERWSE/124-177
E3DPY7_HALPG/163-210
E3DR54_HALPG/142-194
E3DSV2_BACA1/127-180
E3DTI0_BACA1/118-171
E3DTV7_BACA1/99-152
E3DVT5_BACA1/109-161
E3DWZ0_BACA1/104-157
E3DZ02_BACA1/113-165
E3E075_BACA1/119-171
E3E186_BACA1/102-155
E3E1A5_BACA1/108-161
E3E407_BACA1/159-207
E3E4Q0_PAEPS/147-200
E3E4T4_PAEPS/124-176
E3E738_PAEPS/157-205
E3E9H7_PAEPS/115-168
E3EAN5_PAEPS/119-172
E3EB37_PAEPS/114-167
E3EB73_PAEPS/110-152
E3EBJ9_PAEPS/127-180
E3EBW2_PAEPS/103-155
E3ECC6_PAEPS/101-154
E3EEA6_PAEPS/122-175
E3EF16_PAEPS/86-139
E3EF75_PAEPS/117-170
E3EH01_PAEPS/156-209
E3EHY9_PAEPS/107-160
E3EI15_PAEPS/107-160
E3ELA5_PAEPS/115-168
E3EN12_BIFBS/155-207
E3ENT6_BIFBS/107-160
E3EXU4_KETVY/27-80
E3EZX0_KETVY/129-182
E3F2I8_KETVY/129-182
E3F3C4_KETVY/106-159
E3F4I8_KETVY/112-165
E3F4V5_KETVY/157-210
E3F5V9_KETVY/116-169
E3F6Z7_CORP9/135-188
E3F7H0_CORP9/121-174
E3F8T2_CORP9/139-191
E3FB29_CORP9/144-197
E3FB68_CORP9/123-175
E3FC85_STIAD/98-151
E3FEL2_STIAD/135-188
E3FG20_STIAD/142-195
E3FI72_STIAD/209-262
E3FJ29_STIAD/178-231
E3FMX1_STIAD/134-187
E3FPE4_STIAD/146-199
E3FPL8_STIAD/141-194
E3FPY4_STIAD/107-160
E3FRV0_STIAD/141-193
E3FS82_STIAD/142-195
E3FSQ2_STIAD/147-200
E3FSZ9_STIAD/94-147
E3FUB9_STIAD/119-167
E3FUU5_STIAD/117-170
E3FUV1_STIAD/119-168
E3FV80_STIAD/123-176
E3FVE8_STIAD/115-166
E3FVJ8_STIAD/156-209
E3FWN0_STIAD/120-173
E3FZU0_STIAD/132-184
E3G7V0_ENTCS/122-181
E3GD36_ENTCS/100-153
E3GDF7_EUBLK/99-151
E3GDP1_EUBLK/131-184
E3GGN1_EUBLK/152-205
E3GH35_EUBLK/143-191
E3GHA8_EUBLK/151-204
E3GHC9_EUBLK/77-121
E3GKF6_EUBLK/139-192
E3GL00_EUBLK/135-187
E3GMQ5_EUBLK/110-162
E3GP53_EUBLK/144-194
E3GPJ2_EUBLK/147-199
E3GPX8_EUBLK/134-187
E3GTC8_HAEI2/129-181
E3GUQ6_HAEI2/120-173
E3H1L6_ROTDC/146-199
E3H292_ROTDC/154-207
E3H4E1_ROTDC/148-201
E3H7K3_ILYPC/146-192
E3HAN9_ILYPC/93-146
E3HEQ4_ACHXA/128-180
E3HES0_ACHXA/107-160
E3HG69_ACHXA/107-160
E3HHF6_ACHXA/111-164
E3HJK8_ACHXA/110-163
E3HKA5_ACHXA/109-162
E3HKA8_ACHXA/130-183
E3HKC2_ACHXA/112-165
E3HKH9_ACHXA/137-190
E3HL85_ACHXA/121-174
E3HMK2_ACHXA/111-164
E3HNJ7_ACHXA/111-163
E3HNK0_ACHXA/111-164
E3HNK5_ACHXA/111-164
E3HNK8_ACHXA/109-162
E3HP37_ACHXA/105-157
E3HP85_ACHXA/119-172
E3HPH6_ACHXA/112-163
E3HPL0_ACHXA/110-163
E3HPL3_ACHXA/119-172
E3HPS6_ACHXA/111-163
E3HQ04_ACHXA/111-164
E3HSS8_ACHXA/101-153
E3HSV6_ACHXA/111-164
E3HTC6_ACHXA/128-183
E3HTV0_ACHXA/100-156
E3HU56_ACHXA/124-177
E3HU59_ACHXA/104-163
E3HU62_ACHXA/105-158
E3HUF4_ACHXA/113-166
E3HUH9_ACHXA/105-158
E3HUM4_ACHXA/118-171
E3HVI3_ACHXA/113-166
E3HVV1_ACHXA/133-186
E3HW77_ACHXA/110-163
E3HWG7_ACHXA/96-149
E3HYX1_RHOVT/74-124
E3I3I5_RHOVT/152-205
E3I554_RHOVT/108-161
E3I583_RHOVT/108-158
E3I657_RHOVT/80-127
E3I659_RHOVT/106-158
E3I800_RHOVT/107-160
E3I8V3_GEOS0/157-205
E3I912_GEOS0/108-161
E3I9K5_GEOS0/127-180
E3IE63_GEOS0/98-151
E3IEA5_GEOS0/105-157
E3ITP5_FRASU/130-183
E3ITZ2_FRASU/110-163
E3IUB7_FRASU/140-193
E3IUL1_FRASU/115-167
E3IUZ2_FRASU/243-296
E3IVI7_FRASU/105-158
E3IVR1_FRASU/145-198
E3IW07_FRASU/118-171
E3IWH8_FRASU/197-252
E3IXL3_FRASU/124-177
E3IXQ1_FRASU/111-159
E3IXQ2_FRASU/130-183
E3IZ67_FRASU/139-192
E3IZW3_FRASU/164-217
E3J053_FRASU/159-211
E3J0J3_FRASU/216-269
E3J1J3_FRASU/110-163
E3J1L6_FRASU/104-157
E3J1S9_FRASU/100-153
E3J1X6_FRASU/170-223
E3J2I2_FRASU/112-163
E3J2Q9_FRASU/138-191
E3J2R8_FRASU/115-168
E3J2S2_FRASU/110-163
E3J3X2_FRASU/107-160
E3J4E0_FRASU/133-184
E3J574_FRASU/125-178
E3J6V1_FRASU/124-177
E3J7A1_FRASU/190-242
E3J7J5_FRASU/191-243
E3J8P8_FRASU/111-161
E3J9T6_FRASU/155-208
E3J9V6_FRASU/102-155
E3JB32_FRASU/153-206
E3JBA1_FRASU/114-167
E3JBP8_FRASU/152-205
E3JBQ7_FRASU/113-166
E3JD60_FRASU/142-195
E3NUZ6_CAERE/109-151
E3PGW3_ECOH1/122-181
E3PIP1_ECOH1/111-164
E3PRZ8_CLOSD/14-41
E3PS00_CLOSD/85-138
E3PV38_CLOSD/102-155
E3T638_9BACT/142-195
E3XJY8_ECOLX/122-181
E3XMA8_ECOLX/111-164
E3Y5B7_SHIFL/122-181
E3YCA0_LISMO/67-117
E3YCW9_LISMO/121-174
E3YFJ7_LISMO/79-132
E3YLM2_9LIST/146-196
E3YM73_9LIST/121-174
E3YPJ7_9LIST/82-135
E3YV98_LISIN/146-196
E3YZX1_LISIN/1-37
E3Z421_LISIN/10-60
E3ZCI6_LISIV/77-126
E3ZCZ5_LISIV/40-89
E3ZFT0_LISIV/124-177
E3ZL25_LISSE/124-177
E3ZLS0_LISSE/148-196
E4A1U2_LISSE/124-177
E4A417_PROAC/130-183
E4A4K1_PROAC/141-190
E4A8X3_PROAC/143-196
E4AB99_PROAC/143-196
E4AHW5_PROAC/130-183
E4AKB7_PROAC/141-190
E4AL91_PROAC/130-183
E4AP93_PROAC/171-224
E4AVC1_PROAC/171-224
E4AW10_PROAC/141-190
E4AWX8_PROAC/130-183
E4AZT2_PROAC/130-183
E4B0Q6_PROAC/141-190
E4B4T7_PROAC/143-196
E4B7S7_PROAC/139-190
E4B896_PROAC/130-183
E4BB01_PROAC/171-224
E4BE86_PROAC/143-196
E4BJX9_PROAC/130-183
E4BN27_PROAC/130-183
E4BQX3_PROAC/143-196
E4BSZ4_PROAC/141-190
E4BUL0_PROAC/141-190
E4BVN3_PROAC/130-183
E4C0A9_PROAC/143-196
E4C3L5_PROAC/130-183
E4C4C9_PROAC/141-190
E4C6Q1_PROAC/143-196
E4C9M0_PROAC/130-183
E4CAK5_PROAC/141-190
E4CE69_PROAC/143-196
E4CG72_PROAC/130-183
E4CI12_PROAC/141-190
E4CLH2_PROAC/171-224
E4CNG5_PROAC/130-183
E4CPK8_PROAC/141-190
E4CSF9_PROAC/171-224
E4CXN7_PROAC/141-190
E4CYN3_PROAC/130-183
E4D248_PROAC/171-224
E4D345_PROAC/141-190
E4D433_PROAC/130-183
E4D7E9_PROAC/143-196
E4DDY3_PROAC/143-196
E4DFP1_PROAC/141-190
E4DGN8_PROAC/130-183
E4DJI6_PROAC/171-224
E4DLT6_PROAC/141-190
E4DMR5_PROAC/130-183
E4DT06_PROAC/143-196
E4DUV0_PROAC/141-190
E4DVT2_PROAC/130-183
E4DWY8_PROAC/141-190
E4DZB1_PROAC/130-183
E4E1Z6_PROAC/171-224
E4E6N7_PROAC/130-183
E4E8P0_PROAC/143-196
E4EAV0_PROAC/141-190
E4ECN2_PROAC/141-190
E4EDB7_PROAC/130-183
E4EHV6_PROAC/143-196
E4EJW1_PROAC/141-190
E4EM48_PROAC/130-183
E4EQR3_PROAC/143-196
E4ERU2_PROAC/141-190
E4ETD8_PROAC/130-183
E4EXM3_PROAC/143-196
E4F1H2_PROAC/130-183
E4F2M2_PROAC/141-190
E4F502_PROAC/171-224
E4F6S9_PROAC/130-183
E4F7I8_PROAC/141-190
E4F9H0_PROAC/171-224
E4FEC9_PROAC/130-183
E4FFF9_PROAC/141-190
E4FKA6_PROAC/171-224
E4FLP9_PROAC/130-183
E4FMN4_PROAC/141-190
E4FRP1_PROAC/171-224
E4FTI4_PROAC/141-190
E4FUG5_PROAC/130-183
E4FYK5_PROAC/171-224
E4G4D5_PROAC/171-224
E4G620_PROAC/141-190
E4G709_PROAC/130-183
E4G8P8_PROAC/141-190
E4GAK3_PROAC/143-196
E4GCJ2_PROAC/69-92
E4GD72_PROAC/130-183
E4GFN7_PROAC/143-196
E4GI70_PROAC/130-183
E4GIV5_PROAC/141-190
E4GMZ3_PROAC/130-183
E4GP19_PROAC/141-190
E4GSH0_PROAC/143-196
E4GWS7_PROAC/171-224
E4GZP9_PROAC/139-190
E4H0P7_PROAC/130-183
E4H3X6_PROAC/141-190
E4H4W6_PROAC/130-183
E4H6Z8_PROAC/143-196
E4HBZ2_PROAC/171-224
E4HD82_PROAC/130-183
E4HE10_PROAC/141-190
E4HKA9_PROAC/130-183
E4HNF2_PROAC/143-196
E4HSJ6_PROAC/171-224
E4HV75_PROAC/139-190
E4HW93_PROAC/130-183
E4HWV4_PROAC/12-36
E4HZ54_PROAC/141-190
E4HZX1_PROAC/130-183
E4I0B8_PROAC/171-224
E4I529_ENTFC/98-145
E4I6J0_ENTFC/111-163
E4ICS3_ENTFC/88-141
E4IHF1_ENTFC/88-141
E4IIS9_ENTFC/98-145
E4ILA4_ENTFC/111-163
E4IQG9_ENTFC/78-131
E4ITI7_ENTFC/111-163
E4ITX2_ENTFC/83-136
E4IVV1_ENTFC/98-145
E4IWU3_ENTFC/111-163
E4J3W9_ENTFC/88-141
E4J4J0_ENTFC/98-145
E4JCE9_ENTFC/111-163
E4JCF3_ENTFC/88-141
E4JDI1_ENTFC/98-145
E4JFA6_ENTFC/111-163
E4JIV5_ENTFC/88-141
E4K558_9FIRM/115-168
E4K5L7_9FIRM/150-202
E4K8C1_9FIRM/113-166
E4KN91_9LACT/78-131
E4KNN7_9LACT/143-195
E4KS75_9PORP/106-158
E4KVR9_9PORP/121-174
E4KWK8_9FIRM/119-172
E4KY06_9FIRM/110-163
E4KZU9_9FIRM/78-131
E4L589_9STRE/78-131
E4L6F9_9STRE/110-163
E4LCF8_9FIRM/164-206
E4LJD8_9FIRM/135-188
E4LJK7_9FIRM/209-255
E4LLD5_9FIRM/100-153
E4LM11_9FIRM/16-49
E4LRG0_9CLOT/115-165
E4LT04_9CLOT/78-131
E4LTQ5_9CLOT/102-152
E4LUI2_9CLOT/78-131
E4LVJ4_9CLOT/135-183
E4LWL5_9CLOT/101-154
E4LYH0_9CLOT/136-187
E4LZD0_9CLOT/7-59
E4M007_9CLOT/98-148
E4M060_9CLOT/87-140
E4M062_9CLOT/74-127
E4M2A8_9FIRM/264-317
E4M3D1_9FIRM/6-52
E4M3I3_9FIRM/233-286
E4M4B4_9FIRM/160-207
E4M6N9_9FIRM/199-252
E4M765_9FIRM/156-209
E4M7B3_9BACT/123-173
E4M7H7_9BACT/126-178
E4M7X2_9BACT/105-157
E4M8B7_9BACT/176-238
E4M8U4_9BACT/135-188
E4M972_9BACT/122-175
E4M9I1_9BACT/124-177
E4M9L2_9BACT/118-171
E4MA13_9BACT/113-166
E4MA21_9BACT/130-183
E4MA84_9BACT/129-178
E4MAG4_9BACT/124-177
E4MAG6_9BACT/172-225
E4MAH3_9BACT/122-175
E4MAL4_9BACT/119-172
E4MB29_9BACT/127-180
E4MBA4_9BACT/120-173
E4MBV7_9BACT/121-174
E4MDM2_9BACT/128-180
E4ME85_9BACT/121-174
E4MF86_9BACT/124-177
E4MFC7_9BACT/120-173
E4MFG8_9BACT/107-160
E4MFI0_9BACT/125-178
E4MFN1_9BACT/170-223
E4MGH0_9FIRM/114-167
E4MIE6_9FIRM/148-192
E4MMP7_9FIRM/277-329
E4MQH4_CAPOC/118-171
E4MRX6_CAPOC/122-175
E4MTD1_CAPOC/123-176
E4MUU8_CAPOC/7-54
E4MYV0_KITSK/148-201
E4MZ39_KITSK/154-205
E4MZC8_KITSK/126-179
E4MZS6_KITSK/134-187
E4MZW2_KITSK/103-156
E4N0A4_KITSK/111-164
E4N0T0_KITSK/128-181
E4N173_KITSK/108-161
E4N1D6_KITSK/120-173
E4N2E3_KITSK/105-158
E4N304_KITSK/105-158
E4N3Z3_KITSK/96-148
E4N401_KITSK/126-179
E4N4M8_KITSK/118-171
E4N4N2_KITSK/131-184
E4N5L5_KITSK/134-187
E4N6F1_KITSK/159-211
E4N6N0_KITSK/98-151
E4N7D0_KITSK/83-133
E4N7H9_KITSK/108-161
E4N971_KITSK/123-176
E4NB06_KITSK/130-182
E4NB75_KITSK/107-160
E4NBA2_KITSK/113-166
E4NBU1_KITSK/104-157
E4NC11_KITSK/102-155
E4NC87_KITSK/105-158
E4NC94_KITSK/198-251
E4NCI4_KITSK/179-232
E4ND96_KITSK/211-264
E4NDM8_KITSK/108-161
E4NDQ6_KITSK/153-205
E4NDS9_KITSK/114-167
E4NE36_KITSK/128-181
E4NE69_KITSK/102-155
E4NEE2_KITSK/114-167
E4NEX0_KITSK/102-155
E4NF30_KITSK/203-256
E4NGD8_KITSK/126-179
E4NGK2_KITSK/160-213
E4NGR8_KITSK/155-208
E4NH54_KITSK/108-161
E4NI01_KITSK/105-158
E4NJP5_KITSK/140-193
E4NJT5_KITSK/113-166
E4NXT8_BIFBP/155-207
E4P0Q7_BIFBP/107-160
E4P3J8_ECO8N/122-181
E4PF09_MARAH/143-196
E4PJ14_MARAH/139-192
E4PJV3_MARAH/128-181
E4PKZ2_MARAH/117-170
E4PLV0_MARAH/107-159
E4PQJ6_MARAH/181-234
E4PS62_MARAH/131-184
E4Q2X3_CALOW/113-166
E4Q4I5_CALOW/150-202
E4Q860_CALH1/113-166
E4Q890_CALH1/115-168
E4Q8W5_CALH1/105-157
E4QBZ5_CALH1/147-199
E4QDN5_CALH1/183-235
E4QI85_METS6/108-161
E4QIF5_METS6/113-166
E4QIF7_METS6/112-165
E4QJ07_METS6/108-161
E4QJ34_METS6/131-184
E4QJ41_METS6/123-176
E4QKQ0_METS6/109-162
E4QP53_METS6/127-180
E4QPF6_METS6/107-160
E4QQ75_METS6/124-177
E4QU50_HAEI6/120-173
E4QYD7_HAEI6/129-181
E4R285_BIFLM/132-184
E4R4U5_PSEPB/119-172
E4R4Z5_PSEPB/113-166
E4R545_PSEPB/104-157
E4R6D3_PSEPB/129-182
E4R6E7_PSEPB/111-162
E4R6L7_PSEPB/108-161
E4R892_PSEPB/110-163
E4R926_PSEPB/111-164
E4R9U4_PSEPB/112-165
E4RAC8_PSEPB/107-160
E4RAV2_PSEPB/105-158
E4RD56_PSEPB/110-163
E4RD90_PSEPB/115-168
E4RDB9_PSEPB/96-149
E4RF37_PSEPB/20-72
E4RFD6_PSEPB/124-177
E4RFF0_PSEPB/110-163
E4RH60_PSEPB/104-156
E4RHE1_PSEPB/130-182
E4RHN7_PSEPB/110-163
E4RJD6_HALSL/163-210
E4RPP6_HALSL/145-194
E4RRG5_LEAB4/112-165
E4RS18_LEAB4/121-174
E4RT08_LEAB4/128-178
E4RT18_LEAB4/122-175
E4RU85_LEAB4/121-174
E4RVM8_LEAB4/119-172
E4RVN6_LEAB4/103-156
E4RW27_LEAB4/113-166
E4RX24_LEAB4/117-170
E4RXB0_LEAB4/106-159
E4RXJ6_LEAB4/120-173
E4RXQ1_LEAB4/117-170
E4RYE4_LEAB4/118-171
E4RYE8_LEAB4/112-165
E4RZ77_LEAB4/103-141
E4RZ93_LEAB4/103-155
E4RZG1_LEAB4/130-183
E4RZW3_LEAB4/90-145
E4S5B0_CALKI/147-199
E4S6D3_CALKI/115-168
E4S9L8_CALKI/150-202
E4S9U8_CALKI/90-142
E4SAI1_CALKI/113-166
E4SBA2_CALK2/118-166
E4SCY9_CALK2/102-154
E4SEM3_CALK2/183-235
E4SH15_CALK2/115-168
E4T0C5_PALPW/122-175
E4T0R2_PALPW/108-160
E4T1J2_PALPW/131-183
E4T378_PALPW/104-156
E4T499_PALPW/101-154
E4T4B1_PALPW/121-174
E4T579_PALPW/123-175
E4T5E9_PALPW/103-156
E4T6A6_PALPW/128-181
E4T6D3_PALPW/116-169
E4T6F4_PALPW/115-168
E4T6T1_PALPW/126-179
E4T7E8_PALPW/128-181
E4T7F4_PALPW/127-180
E4T7G5_PALPW/129-182
E4T7I0_PALPW/125-178
E4T9M9_RIEAD/121-174
E4TB58_RIEAD/116-168
E4TDG2_RIEAD/103-155
E4TE39_RIEAD/105-156
E4THP2_CALNY/123-176
E4TIA9_CALNY/88-141
E4TKR8_MARTH/130-180
E4TLI9_MARTH/128-181
E4TM28_MARTH/141-194
E4TM40_MARTH/104-156
E4TM65_MARTH/121-174
E4TMC1_MARTH/101-154
E4TMU0_MARTH/111-164
E4TNK9_MARTH/101-153
E4TNM6_MARTH/107-159
E4TS25_MARTH/112-166
E4TS72_MARTH/119-172
E4TSF4_MARTH/114-166
E4TT39_MARTH/121-173
E4TUV1_MARTH/103-155
E4TUY3_MARTH/107-159
E4TVJ5_MARTH/132-185
E4TVR4_MARTH/130-180
E4UAC9_OCEP5/12-45
E4V8L0_BIFBI/129-182
E4VAU1_BIFBI/155-207
E4VPT6_BACFR/103-156
E4VPV6_BACFR/113-166
E4VQ99_BACFR/125-178
E4VQB1_BACFR/117-170
E4VRB6_BACFR/116-167
E4VRK0_BACFR/120-173
E4VS80_BACFR/103-156
E4VSX6_BACFR/125-176
E4VTG7_BACFR/107-159
E4VTH9_BACFR/118-171
E4VTT8_BACFR/114-167
E4VV11_BACFR/116-169
E4VV56_BACFR/116-169
E4VV85_BACFR/119-172
E4VVI6_BACFR/122-175
E4VVJ4_BACFR/123-176
E4VVK0_BACFR/121-174
E4VW87_BACFR/107-159
E4VWB7_BACFR/121-174
E4VWE8_BACFR/104-157
E4VX41_BACFR/122-175
E4VYB8_BACFR/116-169
E4VYE7_BACFR/112-164
E4VYY9_BACFR/121-173
E4VZC1_BACFR/122-175
E4VZE1_BACFR/99-151
E4VZK1_BACFR/108-161
E4VZM2_BACFR/113-165
E4VZY1_BACFR/116-169
E4W037_BACFR/116-169
E4W046_BACFR/126-179
E4W0B0_BACFR/122-174
E4W0J2_BACFR/118-171
E4W1A7_BACFR/117-170
E4W1Q3_BACFR/111-164
E4W234_BACFR/115-168
E4W246_BACFR/120-173
E4W2M0_BACFR/103-155
E4W9Q9_RHOE1/122-172
E4W9R5_RHOE1/189-242
E4WAF3_RHOE1/97-150
E4WAT9_RHOE1/129-182
E4WB50_RHOE1/126-179
E4WCN9_RHOE1/102-155
E4WCR6_RHOE1/58-111
E4WDP0_RHOE1/111-164
E4WDV8_RHOE1/125-178
E4WF22_RHOE1/154-206
E4WK53_RHOE1/182-235
E4WKN1_RHOE1/161-214
E4XU18_OIKDI/80-131
E4ZAR7_NEIL0/127-180
E5ANY0_BURRH/170-223
E5ASW3_BURRH/154-207
E5B1K2_ERWAM/123-176
E5B1U2_ERWAM/124-177
E5B7Q6_ERWAM/128-181
E5BEU5_9FUSO/43-95
E5BG69_9FUSO/97-150
E5BIW0_9FUSO/97-150
E5BQ80_9FUSO/100-152
E5BUG0_9FUSO/138-186
E5BVS7_9FUSO/140-187
E5C0A2_9FUSO/97-150
E5C3J0_9BACE/111-163
E5C3N5_9BACE/124-177
E5C3S9_9BACE/121-172
E5C422_9BACE/122-175
E5C424_9BACE/117-170
E5C436_9BACE/113-166
E5C446_9BACE/116-169
E5C4D2_9BACE/119-172
E5C4D6_9BACE/122-172
E5C4S0_9BACE/128-181
E5C532_9BACE/124-177
E5C540_9BACE/121-174
E5C578_9BACE/118-171
E5C591_9BACE/125-178
E5C5C6_9BACE/122-175
E5C5K9_9BACE/44-97
E5C618_9BACE/126-179
E5C6Q7_9BACE/111-164
E5C6V2_9BACE/114-167
E5C6X2_9BACE/107-159
E5C708_9BACE/119-153
E5C7A2_9BACE/120-173
E5C7L0_9BACE/104-157
E5C880_9BACE/116-167
E5C8H8_9BACE/112-164
E5C8R4_9BACE/111-163
E5C8Z1_9BACE/112-165
E5C8Z8_9BACE/116-169
E5C9E0_9BACE/126-179
E5C9L3_9BACE/131-183
E5C9Q5_9BACE/107-159
E5C9U5_9BACE/126-179
E5C9W4_9BACE/104-157
E5CA24_9BACE/118-171
E5CA39_9BACE/125-178
E5CAB1_9BACE/120-173
E5CAE9_9BACE/120-172
E5CAI8_9BACE/114-167
E5CAR6_9BACE/104-156
E5CB66_9BACE/103-156
E5CB98_9BACE/125-178
E5CBF9_9BACE/107-159
E5CBL3_9BACE/119-172
E5CBM3_9BACE/120-173
E5CC17_9BACE/127-180
E5CCE4_9BACE/123-176
E5CCI7_9BACE/127-180
E5CCK5_9BACE/106-159
E5CCT5_9BACE/107-159
E5CCU3_9BACE/118-171
E5CDN7_9BACE/111-164
E5CDR9_9BACE/121-174
E5CDW8_9BACE/127-180
E5CE30_9BACE/117-169
E5CED3_9BACE/117-170
E5CEI0_9BACE/116-169
E5CEX9_9BACE/122-174
E5CF18_9BACE/126-178
E5CG08_9BACE/127-179
E5CGU0_9BACE/107-159
E5CGW6_9BACE/126-179
E5CGY8_9BACE/125-178
E5CH90_9BACE/127-180
E5CHI0_9BACE/117-170
E5CHU0_9BACE/120-172
E5CHV4_9BACE/124-177
E5CLR9_STAHO/101-135
E5DHQ9_STRGB/129-182
E5DUF9_9NOCA/96-149
E5KBM4_PSEFL/134-187
E5TZW4_ALCXX/110-163
E5U011_ALCXX/135-188
E5U034_ALCXX/123-176
E5U0M1_ALCXX/115-168
E5U0P4_ALCXX/104-157
E5U168_ALCXX/125-178
E5U1G4_ALCXX/101-153
E5U1X2_ALCXX/84-137
E5U2A8_ALCXX/105-158
E5U2B8_ALCXX/107-160
E5U2P7_ALCXX/108-161
E5U2U8_ALCXX/109-162
E5U2X8_ALCXX/133-186
E5U509_ALCXX/107-160
E5U565_ALCXX/109-162
E5U5P9_ALCXX/113-166
E5U5T2_ALCXX/121-174
E5U6D1_ALCXX/103-156
E5U6U6_ALCXX/110-163
E5U7R9_ALCXX/111-164
E5U812_ALCXX/105-158
E5U8Q1_ALCXX/132-184
E5U941_ALCXX/106-159
E5U9J6_ALCXX/105-158
E5U9L6_ALCXX/105-158
E5U9L9_ALCXX/111-164
E5UA52_ALCXX/108-161
E5UDK1_ALCXX/109-162
E5UDW5_ALCXX/110-161
E5UEI0_ALCXX/114-167
E5UEW9_ALCXX/128-183
E5UF62_ALCXX/118-171
E5UFA4_ALCXX/119-172
E5UJE6_NEIMU/132-185
E5UKD8_NEIMU/127-180
E5UMU9_9BACE/84-136
E5UNC1_9BACE/104-157
E5UP58_9BACE/103-156
E5UP61_9BACE/118-171
E5UPR1_9BACE/105-157
E5UPS8_9BACE/117-170
E5UPV5_9BACE/114-167
E5UPW8_9BACE/111-164
E5UQC6_9BACE/115-168
E5UQK3_9BACE/127-179
E5URL1_9BACE/107-159
E5UTH6_9BACE/115-166
E5UTH9_9BACE/105-158
E5UTJ3_9BACE/121-174
E5UTR6_9BACE/119-172
E5UTV2_9BACE/124-177
E5UUE0_9BACE/118-171
E5UV41_9BACE/124-177
E5UV59_9BACE/122-175
E5UVD2_9BACE/128-181
E5UVS8_9BACE/107-159
E5UVZ0_9BACE/121-173
E5UVZ8_9BACE/122-175
E5UXI2_9BACE/122-175
E5UXK7_9BACE/115-161
E5UXT8_9BACE/117-169
E5UXV9_9BACE/128-181
E5UXW3_9BACE/118-170
E5UYL3_9BACE/126-179
E5UZI1_9BACE/116-169
E5UZL6_9BACE/127-180
E5V228_9BACL/78-131
E5V5W1_9BACE/111-164
E5V5Z9_9BACE/104-157
E5V7K0_9BACE/107-159
E5V7K1_9BACE/107-159
E5V8Q5_9BACE/107-159
E5V9R8_9BACE/103-156
E5V9U9_9BACE/102-154
E5VAP0_9BACE/116-169
E5VB03_9BACE/121-174
E5VB69_9BACE/120-173
E5VB81_9BACE/117-170
E5VBD1_9BACE/124-177
E5VCP8_9BACE/136-189
E5VD65_9BACE/117-170
E5VDB2_9BACE/119-172
E5VDT0_9BACE/123-176
E5VDT9_9BACE/120-173
E5VDY2_9BACE/115-168
E5VE82_9BACE/103-156
E5VES4_9BACE/121-173
E5VEZ6_9BACE/125-178
E5VFW8_9BACE/114-167
E5VIB3_9FIRM/81-134
E5VJ33_9FIRM/143-184
E5VKR1_9FIRM/94-147
E5VKW9_9FIRM/121-174
E5VLJ3_9FIRM/78-131
E5VLR4_9FIRM/103-156
E5VMG9_9FIRM/119-172
E5VN90_9FIRM/126-173
E5VNN8_9FIRM/123-176
E5VNT4_9FIRM/110-163
E5VPE7_9FIRM/81-134
E5VQJ8_9FIRM/120-173
E5VQK3_9FIRM/126-178
E5VRN0_9FIRM/123-176
E5VUC7_9FIRM/99-151
E5VUJ3_9FIRM/128-181
E5VV53_9FIRM/124-172
E5VVC3_9FIRM/113-166
E5VZ04_9FIRM/98-150
E5VZD7_9FIRM/120-172
E5W329_9BACI/109-162
E5W4L5_9BACI/102-155
E5W5I1_9BACI/99-152
E5W8V1_9BACI/93-145
E5W9G4_9BACI/150-202
E5W9M5_9BACI/110-163
E5WA56_9BACI/102-154
E5WAK1_9BACI/102-155
E5WBP7_9BACI/127-180
E5WBX1_9BACI/164-212
E5WCN8_9BACI/116-168
E5WDV5_9BACI/108-160
E5WET3_9BACI/123-174
E5WG98_9BACI/113-166
E5WGQ0_9BACI/111-164
E5WI52_9BACI/108-161
E5WK21_9BACI/105-158
E5WKB2_9BACI/105-158
E5WKE6_9BACI/103-156
E5WKK8_9BACI/126-179
E5WKZ4_9BACI/105-157
E5WL73_9BACI/2-55
E5WLU8_9BACI/112-155
E5WMI3_9BACI/121-174
E5WPU0_9BACI/97-146
E5WPW0_9BACI/120-170
E5WQG5_9BACI/103-156
E5WSK9_9BACI/127-180
E5WSL7_9BACI/120-173
E5WSV6_9BACI/159-207
E5WT89_9BACI/121-174
E5WT92_9BACI/121-173
E5WU22_9BACE/124-177
E5WU66_9BACE/128-179
E5WUD7_9BACE/102-154
E5WUR7_9BACE/119-172
E5WUT0_9BACE/117-170
E5WVS9_9BACE/107-159
E5WVW7_9BACE/104-157
E5WWP1_9BACE/127-180
E5WYF2_9BACE/116-169
E5WYT6_9BACE/121-174
E5WZF6_9BACE/123-175
E5X005_9BACE/107-159
E5X179_9BACE/120-173
E5X1E2_9BACE/121-171
E5X1R6_9BACE/128-180
E5X2A9_9BACE/122-175
E5X504_9ACTN/118-170
E5X572_9ACTN/1-51
E5X5H1_9ACTN/1-44
E5X5J5_9ACTN/126-178
E5X6N2_9ACTN/136-189
E5X8I3_9ACTN/25-78
E5X9G4_9ACTN/109-162
E5XAB4_9ACTN/104-157
E5XAS8_9ACTN/128-181
E5XBS1_9ACTN/117-170
E5XC45_9ACTN/99-152
E5XDY3_9FIRM/149-198
E5XG39_9FIRM/106-159
E5XG73_9FIRM/122-175
E5XGA4_9FIRM/117-170
E5XH82_9FIRM/6-47
E5XHA5_9FIRM/118-164
E5XHK3_9FIRM/95-136
E5XHT5_9FIRM/95-148
E5XIQ9_9FIRM/78-131
E5XJV2_9FIRM/78-135
E5XNG8_9ACTO/107-158
E5XNH9_9ACTO/126-179
E5XPW1_9ACTO/128-177
E5XRI9_9ACTO/134-187
E5XS01_9ACTO/149-200
E5XV09_9ACTO/129-182
E5XVA5_9ACTO/130-183
E5Y0Z4_9BIFI/120-172
E5YAF3_BILWA/128-181
E5YE96_9ENTR/128-181
E5YEK2_9ENTR/128-181
E5YNX2_9BACL/114-167
E5YP66_9BACL/120-173
E5YP71_9BACL/114-167
E5YQB3_9BACL/33-86
E5YQR5_9BACL/1-52
E5YQV5_9BACL/110-163
E5YQW0_9BACL/105-157
E5YQW3_9BACL/103-156
E5YR12_9BACL/146-199
E5YRB2_9BACL/112-165
E5YRE2_9BACL/103-156
E5YRJ1_9BACL/110-163
E5YRP0_9BACL/107-160
E5YRZ0_9BACL/85-138
E5YSX6_9BACL/93-146
E5YT70_9BACL/118-171
E5YTF1_9BACL/116-168
E5YU69_9BACL/114-167
E5YVL3_9BACL/115-168
E5YVX8_9BACL/123-175
E5YW17_9BACL/140-193
E5YWV4_9BACL/119-172
E5YWV7_9BACL/116-169
E5YWX0_9BACL/123-175
E5YX07_9BACL/126-179
E5YX88_9BACL/87-140
E5YXK2_9BACL/115-168
E5Z078_9BACL/98-150
E5Z0P3_9BACL/159-212
E5Z147_9BACL/139-191
E5Z1E0_9BACL/138-191
E5Z1X7_9BACL/71-123
E5Z4I6_9BACL/119-172
E5Z4W0_9BACL/128-181
E5Z527_9BACL/157-205
E5Z8S8_CAMJE/9-37
E5ZS63_ECOLX/122-181
E6A366_ECOLX/98-141
E6A4T7_ECOLX/122-181
E6AHQ3_ECOLX/98-141
E6AIK5_ECOLX/122-181
E6AJP1_ECOLX/91-144
E6AXI2_ECOLX/12-64
E6B4P5_ECOLX/62-115
E6B990_ECOLX/122-181
E6BH04_ECOLX/122-181
E6BS07_ECOLX/12-64
E6BT15_ECOLX/111-164
E6BW19_PROAC/130-183
E6BWZ3_PROAC/141-190
E6BZE9_PROAC/171-224
E6C2K6_PROAC/130-183
E6C3Q1_PROAC/141-190
E6C6X3_PROAC/171-224
E6CAE7_PROAC/141-190
E6CDJ1_PROAC/130-183
E6CF93_PROAC/143-196
E6CHB8_PROAC/139-190
E6CJC9_PROAC/130-183
E6CLE4_PROAC/171-224
E6CPW4_PROAC/130-183
E6CQX1_PROAC/141-190
E6CUI3_PROAC/143-196
E6CYF8_PROAC/139-190
E6CZG3_PROAC/130-183
E6D346_PROAC/171-224
E6D4R5_PROAC/130-183
E6D4Y8_PROAC/171-224
E6D7H8_PROAC/139-190
E6DDA6_PROAC/141-190
E6DEW5_PROAC/130-183
E6DG74_PROAC/143-196
E6DIT6_PROAC/143-196
E6DNW9_PROAC/141-190
E6DPW8_PROAC/130-183
E6DSS5_PROAC/141-190
E6DTR6_PROAC/130-183
E6DV20_PROAC/171-224
E6E2N5_PROAC/143-196
E6E3C9_PROAC/141-190
E6E491_PROAC/130-183
E6E6D7_PROAC/130-183
E6E7D2_PROAC/141-190
E6E9R6_PROAC/143-196
E6EEH8_PROAC/141-190
E6EFI2_PROAC/130-183
E6EGI5_PROAC/171-224
E6EL39_ENTFA/95-148
E6ELK9_ENTFA/31-84
E6EMW0_ENTFA/128-181
E6EP07_ENTFA/135-181
E6ERE6_ENTFA/98-145
E6ESU4_ENTFA/107-160
E6ETP5_ENTFA/137-169
E6EU00_ENTFA/128-181
E6EVY7_ENTFA/153-197
E6EWH2_ENTFA/135-181
E6EWQ4_ENTFA/95-148
E6EYL0_ENTFA/73-126
E6EZJ1_ENTFA/109-161
E6F0T0_ENTFA/107-160
E6F2L7_ENTFA/100-153
E6F308_ENTFA/78-131
E6F664_ENTFA/135-181
E6F6E1_ENTFA/95-148
E6F7X2_ENTFA/107-160
E6F8Y8_ENTFA/109-161
E6FAZ6_ENTFA/135-181
E6FB80_ENTFA/95-148
E6FFD5_ENTFA/109-161
E6FHY3_ENTFA/107-160
E6FKD4_ENTFA/78-131
E6FLH6_ENTFA/4-55
E6FPF4_ENTFA/95-148
E6FQ08_ENTFA/107-160
E6FTV6_ENTFA/95-148
E6FUM8_ENTFA/135-181
E6FV15_ENTFA/107-160
E6FZC5_ENTFA/109-161
E6G0Y9_ENTFA/95-148
E6G1U9_ENTFA/135-181
E6G5D4_ENTFA/78-131
E6G5R9_ENTFA/107-160
E6G6G8_ENTFA/109-161
E6GCU7_ENTFA/109-161
E6GEV9_ENTFA/135-181
E6GF62_ENTFA/78-131
E6GFS5_ENTFA/15-68
E6GG59_ENTFA/107-160
E6GH33_ENTFA/109-161
E6GIE2_ENTFA/95-148
E6GIU8_ENTFA/135-181
E6GJW0_ENTFA/78-131
E6GK37_ENTFA/126-173
E6GL93_ENTFA/100-153
E6GNE8_ENTFA/107-160
E6GQR4_ENTFA/78-131
E6GSD6_ENTFA/27-79
E6GTG2_ENTFA/135-181
E6GVB0_ENTFA/107-160
E6GVR6_ENTFA/95-148
E6GWR5_ENTFA/73-126
E6GXW7_ENTFA/101-133
E6GZE9_ENTFA/128-181
E6H0B1_ENTFA/73-126
E6H1F5_ENTFA/128-181
E6H3I1_ENTFA/95-148
E6H3R2_ENTFA/27-79
E6H514_ENTFA/78-131
E6H6D3_ENTFA/135-181
E6H6Q2_ENTFA/101-133
E6H8L0_ENTFA/107-160
E6H9A2_ENTFA/128-181
E6H9F5_ENTFA/109-161
E6HA10_ENTFA/95-148
E6HA94_ENTFA/135-181
E6HC31_ENTFA/78-131
E6HEG2_ENTFA/73-126
E6HF78_ENTFA/107-160
E6HJT1_ENTFA/109-161
E6HKR2_ENTFA/78-131
E6HL92_ENTFA/95-148
E6HLQ6_ENTFA/135-181
E6HMB9_ENTFA/107-160
E6HMW8_ENTFA/100-153
E6HRG3_ENTFA/95-148
E6HSW1_ENTFA/107-160
E6HVA8_ENTFA/78-131
E6HVX7_ENTFA/135-181
E6HX22_ENTFA/109-161
E6HZV2_ENTFA/90-142
E6I0J6_ENTFA/135-181
E6I1P9_ENTFA/107-160
E6I6Q5_ENTFA/95-148
E6I6W6_ENTFA/78-131
E6I739_ENTFA/153-197
E6I799_ENTFA/135-181
E6I8J2_ENTFA/73-126
E6I9L8_ENTFA/95-148
E6IAK9_ENTFA/101-133
E6IBX5_ENTFA/75-128
E6ID77_ENTFA/107-160
E6IDT2_ENTFA/100-153
E6IFP2_ENTFA/109-161
E6IGQ7_ENTFA/95-148
E6IJD6_ENTFA/135-181
E6IKX6_ENTFA/100-153
E6IML9_ENTFA/107-160
E6INK0_ENTFA/109-161
E6IQP5_ENTFA/95-148
E6ITG0_ENTFA/73-126
E6IUV9_ENTFA/109-161
E6IVK6_ENTFA/107-160
E6IX23_ENTFA/135-181
E6J200_STRAP/92-142
E6J483_9ACTO/134-187
E6J7Y2_9ACTO/131-184
E6J8C0_9ACTO/121-171
E6J8X8_9ACTO/142-194
E6J968_9ACTO/138-189
E6JA39_9ACTO/150-203
E6JA92_9ACTO/122-175
E6JC49_9ACTO/120-173
E6JDY2_9ACTO/116-169
E6JE20_9ACTO/17-66
E6JGS9_RIEAN/105-156
E6JI75_RIEAN/116-168
E6JIS7_RIEAN/103-155
E6JJN0_RIEAN/135-188
E6JQ77_STAEP/1-34
E6JVF3_9SPIO/107-160
E6JWK6_9SPIO/125-178
E6JZA2_PARDN/162-214
E6K3G8_9BACT/100-153
E6K4A3_9BACT/119-172
E6K4C8_9BACT/147-200
E6K4E7_9BACT/105-158
E6K533_9BACT/121-174
E6K545_9BACT/152-205
E6K593_9BACT/107-159
E6K5D2_9BACT/122-174
E6K678_9BACT/128-181
E6K8L3_9BACT/118-171
E6K8L9_9BACT/111-173
E6K9X3_9BACT/132-181
E6KAB3_9BACT/115-168
E6KJD6_STRSA/83-141
E6KR98_9ACTO/149-202
E6KU32_9ACTO/127-179
E6KUC6_9ACTO/6-45
E6KVQ6_9PAST/141-193
E6L0D6_9PAST/129-181
E6L0T0_9PROT/104-157
E6L4B9_9PROT/112-165
E6L525_9PROT/97-150
E6L574_9PROT/95-148
E6L6J4_9PROT/95-148
E6L6L6_9PROT/94-147
E6L6Y3_9PROT/95-148
E6LEH8_9ENTE/141-182
E6LGE1_9ENTE/146-184
E6LQS4_9FIRM/128-181
E6LZU1_9ACTO/104-157
E6M0Y3_9ACTO/164-217
E6M1H2_9ACTO/104-157
E6M1K9_9ACTO/128-181
E6M5J4_9ACTO/151-203
E6M6J5_STALU/100-151
E6MG32_9FIRM/17-50
E6MHB3_9FIRM/96-148
E6MJC0_9FIRM/112-164
E6MKD1_9FIRM/113-166
E6MMT0_9BACT/131-173
E6MNF0_9BACT/115-168
E6MNL7_9BACT/121-174
E6MNR2_9BACT/121-174
E6MQ06_9BACT/104-156
E6MQ73_9BACT/102-155
E6MQU9_9BACT/120-173
E6MR45_9BACT/113-166
E6MRA7_9BACT/93-146
E6MS59_9BACT/108-159
E6MSB9_9BACT/2-55
E6MZY3_NEIMH/127-180
E6PDB4_9ZZZZ/130-183
E6PEU8_9ZZZZ/128-181
E6PF43_9ZZZZ/116-169
E6PFB2_9ZZZZ/127-180
E6PG64_9ZZZZ/151-203
E6PG86_9ZZZZ/102-155
E6PHK0_9ZZZZ/85-138
E6PIQ6_9ZZZZ/124-177
E6PJ70_9ZZZZ/154-205
E6PL41_9ZZZZ/132-187
E6PLE8_9ZZZZ/143-196
E6PPL6_9ZZZZ/111-164
E6PRQ3_9ZZZZ/129-182
E6PRY1_9ZZZZ/103-156
E6PSZ4_9ZZZZ/124-177
E6PVB1_9ZZZZ/122-175
E6PWX1_9ZZZZ/191-244
E6PZC2_9ZZZZ/114-167
E6PZK3_9ZZZZ/28-80
E6PZN0_9ZZZZ/158-211
E6Q032_9ZZZZ/243-296
E6Q045_9ZZZZ/149-202
E6Q092_9ZZZZ/119-181
E6Q157_9ZZZZ/144-195
E6Q2X1_9ZZZZ/128-181
E6Q365_9ZZZZ/116-169
E6Q3D1_9ZZZZ/107-160
E6Q3G7_9ZZZZ/127-180
E6Q3M1_9ZZZZ/107-160
E6Q4X4_9ZZZZ/151-203
E6Q5F2_9ZZZZ/124-177
E6Q5L1_9ZZZZ/85-138
E6Q757_9ZZZZ/85-138
E6QAG1_9ZZZZ/129-182
E6QAP6_9ZZZZ/142-195
E6QFN1_9ZZZZ/142-195
E6QHW9_9ZZZZ/123-176
E6QI18_9ZZZZ/131-191
E6QK63_9ZZZZ/134-187
E6QKV8_9ZZZZ/240-293
E6QR32_9ZZZZ/99-152
E6QTU4_9ZZZZ/126-179
E6QU99_9ZZZZ/113-166
E6QV76_9ZZZZ/130-183
E6RGS5_PSEU9/108-158
E6RLY4_PSEU9/123-176
E6RPF1_PSEU9/116-169
E6RQ00_PSEU9/124-182
E6RRK9_PSEU9/145-198
E6RTD7_CAMJS/9-37
E6S616_INTC7/130-182
E6S7A0_INTC7/181-234
E6S7D0_INTC7/118-171
E6S7E5_INTC7/121-174
E6S7Y1_INTC7/104-157
E6S804_INTC7/140-193
E6S9D4_INTC7/139-192
E6SAD0_INTC7/103-155
E6SAG9_INTC7/113-166
E6SC02_INTC7/110-163
E6SC06_INTC7/99-152
E6SCA0_INTC7/128-181
E6SDC0_INTC7/127-179
E6SDJ8_INTC7/126-179
E6SDW7_INTC7/107-160
E6SEQ1_INTC7/155-208
E6SFF8_INTC7/118-171
E6SGI9_THEM7/143-196
E6SGZ9_THEM7/215-268
E6SIU2_THEM7/170-223
E6SKH2_THEM7/114-167
E6SL29_THEM7/6-52
E6SLE7_THEM7/160-207
E6SN40_BACT6/104-156
E6SN51_BACT6/115-168
E6SNK0_BACT6/119-172
E6SNT2_BACT6/102-155
E6SNZ3_BACT6/118-171
E6SP15_BACT6/117-170
E6SP72_BACT6/114-166
E6SP97_BACT6/102-154
E6SPA9_BACT6/123-170
E6SPV2_BACT6/126-165
E6SQA5_BACT6/136-189
E6SR38_BACT6/116-169
E6SR54_BACT6/121-174
E6SRX5_BACT6/121-174
E6SSG6_BACT6/116-169
E6SSI6_BACT6/117-170
E6STV3_BACT6/108-161
E6SUU0_BACT6/113-166
E6SVI2_BACT6/107-159
E6SVR3_BACT6/123-176
E6SW11_BACT6/124-177
E6SW28_BACT6/104-157
E6SWA2_BACT6/95-147
E6SWC3_BACT6/107-159
E6SYP4_SHEB6/134-187
E6SZP6_SHEB6/130-182
E6T1R2_SHEB6/122-173
E6T4M9_SHEB6/119-172
E6T8X9_SHEB6/108-161
E6TBU2_MYCSR/126-178
E6TCJ7_MYCSR/108-161
E6TDB7_MYCSR/127-180
E6TE20_MYCSR/99-150
E6TEZ1_MYCSR/119-172
E6TIY6_MYCSR/108-161
E6TJS9_MYCSR/143-196
E6TLI8_MYCSR/100-153
E6TMN2_MYCSR/108-160
E6TMZ7_MYCSR/201-253
E6TPA8_MYCSR/172-225
E6TQG5_BACCJ/97-150
E6TQU1_BACCJ/101-154
E6TRB7_BACCJ/107-160
E6TRV7_BACCJ/119-172
E6TSH5_BACCJ/158-206
E6TSM9_BACCJ/107-160
E6TTB7_BACCJ/127-180
E6TU85_BACCJ/109-161
E6TUD3_BACCJ/117-170
E6TUT6_BACCJ/107-160
E6TV29_BACCJ/111-164
E6TWA5_BACCJ/117-170
E6TWQ6_BACCJ/120-173
E6TXD9_BACCJ/105-157
E6TZT0_BACCJ/110-163
E6U0S4_BACCJ/110-163
E6U0T5_BACCJ/127-180
E6U1H3_BACCJ/106-159
E6U229_BACCJ/120-173
E6U2Q9_ETHHY/80-133
E6U2S7_ETHHY/80-133
E6U4P4_ETHHY/107-153
E6U729_ETHHY/108-161
E6U943_ETHHY/117-170
E6U9C1_ETHHY/79-132
E6UAT8_RUMA7/114-166
E6UCI7_RUMA7/96-148
E6UFQ8_RUMA7/119-172
E6UGA0_RUMA7/102-155
E6UH52_RUMA7/97-150
E6UH56_RUMA7/122-175
E6UI05_RUMA7/99-152
E6UIG2_RUMA7/107-160
E6UIS9_RUMA7/127-180
E6UJ34_RUMA7/95-148
E6UKD6_RUMA7/111-166
E6UKG9_RUMA7/102-155
E6UM36_CLOTL/104-157
E6UNB1_CLOTL/120-173
E6UQ04_CLOTL/116-169
E6UQ66_CLOTL/124-181
E6UQD9_CLOTL/150-203
E6URQ1_CLOTL/118-171
E6US10_CLOTL/163-205
E6UTK5_CLOTL/111-162
E6UV22_VARPD/122-175
E6UVY8_VARPD/113-166
E6UYQ6_VARPD/105-158
E6UZ01_VARPD/115-168
E6UZ91_VARPD/117-170
E6V0P9_VARPD/124-177
E6V2I0_VARPD/136-189
E6V2M6_VARPD/155-208
E6V4I5_VARPD/125-178
E6V4W3_VARPD/99-152
E6V6A1_VARPD/135-188
E6V712_VARPD/113-166
E6V8Z1_VARPD/106-159
E6V985_VARPD/113-165
E6V9K3_VARPD/102-155
E6VA44_VARPD/120-173
E6VAQ7_VARPD/145-198
E6VD31_RHOPX/120-173
E6VEX5_RHOPX/147-200
E6VFB3_RHOPX/112-165
E6VFC1_RHOPX/108-161
E6VFS0_RHOPX/122-175
E6VFS6_RHOPX/122-174
E6VHZ3_RHOPX/122-175
E6VLL4_RHOPX/130-183
E6VM80_RHOPX/100-153
E6VNN1_RHOPX/110-163
E6VPL7_RHOPX/102-155
E6VRC7_DESAO/130-183
E6VY52_DESAO/129-175
E6VY97_DESAO/119-172
E6W1A4_DESIS/104-157
E6W447_DESIS/104-157
E6W6S1_DESIS/125-178
E6WF54_PANSA/128-181
E6WKT1_PANSA/82-135
E6WLG4_PANSA/111-164
E6WN99_PANSA/100-152
E6WPA2_PSEUU/121-174
E6WQC2_PSEUU/156-209
E6WTV1_PSEUU/115-168
E6WUB0_PSEUU/136-189
E6WVK7_PSEUU/130-183
E6X4Z3_CELAD/94-145
E6X5U6_CELAD/119-172
E6X6B7_CELAD/104-156
E6X6R0_CELAD/126-179
E6X702_CELAD/120-173
E6X7K3_CELAD/127-176
E6X7K4_CELAD/127-176
E6X810_CELAD/103-154
E6X872_CELAD/122-175
E6XAD1_CELAD/111-164
E6XAE9_CELAD/105-157
E6XB69_CELAD/119-172
E6XCE8_CELAD/109-162
E6XDJ6_CELAD/106-158
E6XDL7_CELAD/123-176
E6XDZ2_CELAD/123-175
E6XDZ9_CELAD/99-152
E6XE44_CELAD/87-140
E6XFG5_CELAD/123-176
E6XKE6_SHEP2/120-173
E6XNS6_SHEP2/130-182
E6XRB1_SHEP2/119-172
E6YIZ3_BARC7/103-156
E6YIZ5_BARC7/82-131
E6YN53_9RHIZ/103-156
E6YN56_9RHIZ/81-130
E6YSH6_9RHIZ/103-156
E6YWR4_9RHIZ/103-156
E6Z186_9RHIZ/103-156
E6Z188_9RHIZ/82-131
E6ZJI0_9BASI/101-145
E7A4H7_HAEIF/120-173
E7A6N0_HAEIF/129-181
E7AC50_HELFC/22-55
E7AEL6_HAEIF/129-181
E7AFF0_HAEIF/59-108
E7AH23_HAEIF/120-173
E7B2D8_YERE1/55-108
E7B3N3_YERE1/125-178
E7B675_YERE1/113-166
E7BH81_NEIMW/127-180
E7C2A6_9BACT/149-202
E7C2L0_9BACT/91-144
E7C364_9BACT/150-203
E7C8D9_9GAMM/141-194
E7C9P9_9CAUD/65-94
E7FX89_ERYRH/137-194
E7G6X5_9FIRM/78-135
E7G758_9FIRM/85-137
E7G8I1_9FIRM/98-150
E7GFR2_9FIRM/100-153
E7GG09_9FIRM/101-149
E7GJ78_CLOSY/101-151
E7GM95_CLOSY/79-132
E7GNB5_CLOSY/123-176
E7GNN8_CLOSY/114-167
E7GPP0_CLOSY/133-186
E7GPR4_CLOSY/80-133
E7GPZ6_CLOSY/121-174
E7GQ80_CLOSY/79-132
E7GQV3_CLOSY/131-172
E7GRN5_CLOSY/112-165
E7GRY9_CLOSY/59-112
E7GUA2_CLOSY/143-196
E7GVD8_STRAP/92-142
E7H873_ECOLX/111-164
E7HCB0_ECOLX/122-181
E7HUJ3_ECOLX/111-164
E7I0T1_ECOLX/122-181
E7I127_ECOLX/111-164
E7IAB7_ECOLX/122-181
E7IDU6_ECOLX/111-164
E7IUM1_ECOLX/122-181
E7J552_ECOLX/122-181
E7JNB8_ECOLX/122-181
E7JYL6_SHISO/122-181
E7K2N7_SHISO/88-141
E7M2X7_9BACL/150-196
E7M3X6_9BACL/119-172
E7M4P6_9BACL/132-185
E7M5R3_9BACL/127-180
E7M6M3_9BACL/61-114
E7M7A7_9BACL/124-177
E7M7G6_9BACL/117-170
E7M899_9BACL/121-174
E7MB78_9BACL/143-196
E7MKZ1_9FIRM/121-174
E7N293_9FIRM/16-49
E7N4D7_9FIRM/190-236
E7N9I2_9ACTO/157-210
E7NDF3_9ACTO/173-225
E7NE53_9ACTO/149-202
E7NQH2_TREPH/120-172
E7NYK9_TREPH/135-188
E7NZV6_PSESG/110-163
E7P108_PSESG/110-163
E7P1H6_PSESG/110-163
E7P1R4_PSESG/130-182
E7P3S0_PSESG/115-168
E7P4E7_PSESG/25-76
E7P5T9_PSESG/111-164
E7P9B0_PSESG/123-176
E7P9K7_PSESG/109-162
E7PC28_PSESG/131-183
E7PF49_PSESG/110-163
E7PHQ7_PSESG/131-183
E7PJC4_PSESG/110-163
E7PKJ8_PSESG/109-162
E7PKW0_PSESG/123-176
E7PMI5_PSESG/115-168
E7PN60_PSESG/25-76
E7PPL1_PSESG/111-164
E7PT28_PSESG/130-182
E7PTG7_PSESG/110-163
E7PUX7_STRDY/101-154
E7RF37_9BACL/120-173
E7RGJ4_9BACL/108-161
E7RIX0_9BACL/127-180
E7RK96_9BACL/156-204
E7RLH3_9BACT/126-179
E7RML3_9BACT/114-167
E7RMQ8_9BACT/120-173
E7RMU4_9BACT/104-157
E7RN75_9BACT/105-158
E7RNS2_9BACT/103-157
E7RPM3_9BACT/103-155
E7RPR0_9BACT/122-175
E7RPW4_9BACT/100-153
E7RPW9_9BACT/127-179
E7RQ36_9BACT/115-168
E7RQ41_9BACT/114-167
E7RQB5_9BACT/81-134
E7RQT2_9BACT/103-157
E7RRI3_9BACT/114-157
E7RRQ2_9BACT/128-181
E7RS98_9BACT/133-176
E7RT21_9BACT/120-173
E7RUV4_9BURK/127-180
E7S0Q5_9BURK/128-181
E7SH28_SHIDY/122-181
E7STF9_SHIBO/122-181
E7TA89_SHIFL/122-181
E7TVP9_ECO57/122-181
E7U4M2_ECOLX/122-181
E7UL56_ECOLX/122-181
E7UUM7_SALTY/122-181
E7VD09_SALMO/65-94
E7VFD3_SALMO/122-181
E7VKA0_SALMO/122-181
E7VSG6_SALMO/65-94
E7VWX2_SALMO/65-94
E7VXI2_SALMO/122-181
E7W4Z2_SALMO/65-94
E7W732_SALMO/122-181
E7WHR9_SALMO/65-94
E7WJC7_SALMO/122-181
E7WU25_SALMO/65-94
E7X2G6_SALMO/122-181
E7XE27_SALMO/122-181
E7XKN8_SALMO/65-94
E7XQK9_SALMO/122-181
E7XU09_SALMO/65-94
E7XZU9_SALMO/122-181
E7Y7N5_SALMO/65-94
E7YBP2_SALMO/122-181
E7YKQ1_SALMO/65-94
E7YRI1_SALMO/122-181
E7YUW4_SALMO/65-94
E7Z5K4_SALMO/122-181
E7Z6K1_SALMO/65-94
E7Z730_SALMO/122-181
E7ZKE9_SALMO/65-94
E7ZLU6_SALMO/122-181
E7ZWA5_SALMO/65-94
E8A5T6_SALMO/122-181
E8A6E7_SALMO/65-94
E8A845_SALMO/122-181
E8AIM7_SALMO/65-94
E8ANV7_SALMO/122-181
E8B1L9_SALMO/65-94
E8B5W2_SALMO/122-181
E8B7G4_SALMO/122-181
E8BDW3_SALMO/65-94
E8BNH0_SALMO/65-94
E8BUP6_SALMO/122-181
E8BZ10_SALMO/122-181
E8C423_SALMO/65-94
E8CF79_SALMO/122-181
E8CLQ5_SALMO/65-94
E8CT38_SALMO/122-181
E8D259_SALMO/122-181
E8D7S5_SALMO/65-94
E8DH51_SALMO/122-181
E8DJU9_SALMO/65-94
E8DNM7_SALMO/65-94
E8DVM6_SALMO/122-181
E8E2G1_SALMO/65-94
E8E326_SALMO/122-181
E8EA54_SALMO/65-94
E8EJY7_SALMO/122-181
E8EMM7_SALMO/122-181
E8ENJ9_SALMO/65-94
E8F8E0_SALMO/122-181
E8F949_SALMO/65-94
E8FCH9_SALMO/122-181
E8FND9_SALMO/122-181
E8FTP6_SALMO/65-94
E8G1J0_SALMO/65-94
E8G5I7_SALMO/122-181
E8GDI6_SALMO/122-181
E8GMF9_SALMO/65-94
E8GTA1_SALMO/65-94
E8GY48_SALMO/122-181
E8H568_ECO57/122-181
E8HJ00_ECOLX/122-181
E8HY16_ECOLX/122-181
E8IBE8_ECOLX/122-181
E8IPF7_ECOLX/122-181
E8J4J5_ECO57/122-181
E8JGN3_9ACTO/133-186
E8JH68_9ACTO/19-60
E8JJ75_9ACTO/127-179
E8JPH0_STREI/78-131
E8JT05_STRCR/78-131
E8JU10_STRCR/104-157
E8K167_9STRE/78-131
E8K7S8_STRPA/84-136
E8KDR7_9STRE/78-131
E8KII0_9PAST/128-181
E8KKB5_9PAST/129-180
E8KYC7_9RHIZ/96-142
E8KYM8_9RHIZ/109-162
E8L665_9RHIZ/101-154
E8L667_9RHIZ/79-128
E8L998_9RHIZ/158-211
E8LDJ4_9FIRM/77-130
E8LDY5_9FIRM/172-211
E8LFG2_9FIRM/40-93
E8LL51_9GAMM/135-188
E8LNU8_9VIBR/131-182
E8LT96_9VIBR/115-168
E8LUT1_9VIBR/125-178
E8LVP5_9VIBR/106-159
E8M271_9VIBR/129-182
E8M2W2_9VIBR/107-159
E8M5Q3_9VIBR/110-163
E8MC46_9VIBR/118-171
E8MDY7_BIFL2/139-191
E8MKF2_BIFLS/136-188
E8MR75_BIFLS/139-191
E8MUI2_BIFL1/132-184
E8MXL9_ANATU/141-194
E8MYG5_ANATU/122-175
E8MZV5_ANATU/116-169
E8N0G6_ANATU/126-179
E8N229_ANATU/126-179
E8N472_ANATU/134-187
E8N4I2_ANATU/120-173
E8N7I7_MICTS/126-179
E8N8L6_MICTS/139-192
E8NAB0_MICTS/119-171
E8NAB2_MICTS/62-114
E8NBL4_MICTS/155-207
E8NBS9_MICTS/111-164
E8NCH1_MICTS/122-172
E8NCV8_MICTS/122-174
E8NCZ5_MICTS/102-154
E8NGR8_MICTS/99-152
E8NGS3_MICTS/160-213
E8NKS8_SALET/122-181
E8P139_YERPH/24-57
E8P7P0_YERPH/128-181
E8P9V0_ACIB1/135-188
E8Q8P4_STRED/101-154
E8Q9F8_STRED/83-141
E8QWA5_ISOPI/182-235
E8QXD4_ISOPI/153-206
E8QZ53_ISOPI/232-284
E8R1K2_ISOPI/126-179
E8R320_ISOPI/139-192
E8R358_ISOPI/142-195
E8R5F5_ISOPI/146-199
E8R645_ISOPI/130-183
E8R6K7_ISOPI/146-199
E8RHN0_9DELT/96-149
E8RL14_9CAUL/120-173
E8RM52_9CAUL/110-163
E8RMD9_9CAUL/192-245
E8RPE8_9CAUL/111-164
E8RPG0_9CAUL/99-152
E8RPH8_9CAUL/147-199
E8RRU4_9CAUL/122-175
E8RS61_9CAUL/126-179
E8RU85_9CAUL/112-165
E8RUD8_9CAUL/111-164
E8RUF7_9CAUL/116-169
E8RUG5_9CAUL/107-160
E8RUN6_9CAUL/198-250
E8RUV0_9CAUL/101-153
E8RVH3_9CAUL/116-169
E8RVI3_9CAUL/119-172
E8RW23_9CAUL/129-182
E8RWK5_MICSL/97-150
E8RXK5_MICSL/132-185
E8RXL5_MICSL/140-193
E8RY98_MICSL/107-160
E8RYG9_MICSL/99-152
E8RZA2_MICSL/100-153
E8S0E2_MICSL/98-151
E8S0Y3_MICSL/101-154
E8S153_MICSL/138-191
E8S1S5_MICSL/119-172
E8S2A4_MICSL/103-156
E8S2M1_MICSL/105-158
E8S2N0_MICSL/101-154
E8S414_MICSL/99-152
E8S4C7_MICSL/105-158
E8S4U4_MICSL/117-170
E8S5J0_MICSL/135-185
E8S612_MICSL/104-157
E8S691_MICSL/133-186
E8S6A9_MICSL/104-157
E8S6N3_MICSL/126-179
E8S781_MICSL/96-149
E8S7U8_MICSL/117-169
E8S8C9_MICSL/102-155
E8SA21_MICSL/118-171
E8SAH6_MICSL/137-189
E8SAJ5_MICSL/121-173
E8SB55_MICSL/98-151
E8SB78_MICSL/186-239
E8SBQ0_MICSL/98-151
E8SCG4_MICSL/134-187
E8SCV2_MICSL/110-163
E8SFU0_STAPH/78-131
E8SJ13_STAPH/133-185
E8SJC0_STAPH/55-100
E8SMX8_NEIGO/127-180
E8SVV5_GEOS2/119-172
E8SY19_GEOS2/107-160
E8T091_GEOS2/71-116
E8T0K5_GEOS2/166-216
E8T170_GEOS2/130-183
E8T8D5_MESCW/85-130
E8T8D7_MESCW/103-156
E8T8Q6_MESCW/113-169
E8TAD5_MESCW/121-174
E8TAI0_MESCW/118-171
E8TAN5_MESCW/14-53
E8TDL5_MESCW/120-173
E8TEE6_MESCW/102-155
E8TG00_MESCW/112-165
E8TIC3_MESCW/123-176
E8TJK9_MESCW/133-186
E8TL98_MESCW/128-182
E8TLP7_MESCW/101-154
E8TMV6_MESCW/116-169
E8TNG1_MESCW/108-161
E8TR45_ALIDB/145-198
E8TTF4_ALIDB/93-146
E8TV63_ALIDB/125-178
E8TWI8_ALIDB/125-178
E8TYA4_ALIDB/95-148
E8TYK4_ALIDB/142-195
E8U0J9_ALIDB/125-178
E8U2L0_ALIDB/12-49
E8U4J1_DEIML/129-182
E8U5N1_DEIML/123-176
E8UKP1_STREJ/100-153
E8UMP5_STREJ/94-147
E8URJ2_THEBF/91-144
E8UUW7_THEBF/152-205
E8UX79_TERSS/132-185
E8UYT3_TERSS/139-192
E8UYU4_TERSS/106-159
E8UYX0_TERSS/144-197
E8UYZ3_TERSS/139-186
E8UZN3_TERSS/152-205
E8UZN7_TERSS/147-200
E8UZQ7_TERSS/122-175
E8V031_TERSS/114-167
E8V076_TERSS/167-209
E8V0K8_TERSS/132-185
E8V0W4_TERSS/131-184
E8V1N8_TERSS/125-178
E8V1R1_TERSS/132-192
E8V260_TERSS/112-165
E8V310_TERSS/202-251
E8V3C9_TERSS/134-185
E8V3E5_TERSS/136-189
E8V534_TERSS/203-256
E8V572_TERSS/131-183
E8V5J5_TERSS/138-189
E8V642_TERSS/122-172
E8V6W0_TERSS/204-257
E8V7P4_TERSS/146-199
E8V7W0_TERSS/115-168
E8V8M7_TERSS/179-232
E8VBJ7_BACST/109-161
E8VC49_BACST/106-159
E8VCV4_BACST/108-161
E8VF07_BACST/97-150
E8VF82_BACST/119-171
E8VFK6_BACST/99-152
E8VI05_BACST/159-207
E8VI94_BACST/104-157
E8VIM6_BACST/127-180
E8VKL6_BACST/107-160
E8VKQ6_VIBVU/129-182
E8VN17_VIBVU/118-171
E8VZ13_STRFA/175-228
E8VZ25_STRFA/133-186
E8VZ87_STRFA/199-252
E8VZA9_STRFA/124-177
E8W023_STRFA/126-176
E8W1C4_STRFA/112-165
E8W213_STRFA/100-153
E8W315_STRFA/112-164
E8W406_STRFA/121-173
E8W4X7_STRFA/150-203
E8W701_STRFA/133-186
E8W787_STRFA/109-162
E8WAT4_STRFA/109-162
E8WAT9_STRFA/121-174
E8WBX2_STRFA/128-181
E8WCB2_STRFA/110-163
E8WCE6_STRFA/136-188
E8WCP5_STRFA/23-68
E8WCU8_STRFA/198-251
E8WDX1_STRFA/132-191
E8WF32_STRFA/130-183
E8WFA3_STRFA/115-168
E8WG99_STRFA/102-155
E8WHA3_STRFA/106-156
E8WUW1_GEOS8/134-184
E8WVK3_ACISM/140-193
E8WW05_ACISM/122-175
E8WWE4_ACISM/231-284
E8WWK7_ACISM/139-192
E8WWS3_ACISM/117-170
E8WWV3_ACISM/199-252
E8WX80_ACISM/122-175
E8WYG0_ACISM/133-186
E8WYU5_ACISM/117-170
E8X1C2_ACISM/142-195
E8X1H0_ACISM/152-205
E8X1H9_ACISM/137-190
E8X1L5_ACISM/207-260
E8X2V7_ACISM/113-166
E8X570_ACISM/192-245
E8XIB2_SALT4/122-181
E8XLX9_SALT4/12-64
E8XQK3_RAHSY/128-181
E8XTF2_RAHSY/82-135
E8XTJ6_RAHSY/134-187
E8Y9P8_ECOKO/122-181
E8YES7_ECOKO/12-64
E8YF46_9BURK/123-176
E8YI45_9BURK/123-176
E8YL40_9BURK/130-183
E8YLG9_9BURK/98-151
E8YNM0_9BURK/111-162
E8YNW6_9BURK/127-180
E8YS24_9BURK/105-158
E8YT29_9BURK/140-193
E8YTZ6_9BURK/119-172
E8YW01_9BURK/102-155
E8YW97_9BURK/129-182
E8YWP2_9BURK/181-233
E8ZL00_CLOB0/122-175
E8ZLG2_CLOB0/120-173
E8ZMV8_CLOB0/116-168
E8ZNI9_CLOB0/111-164
E8ZP47_CLOB0/156-206
E8ZPI3_CLOB0/118-171
E8ZQ52_CLOB0/2-41
E8ZUY9_CLOB0/82-122
E8ZVC4_CLOB0/109-162
E9A0Q2_SALET/122-181
E9CKI2_9ENTR/100-153
E9CL30_9ENTR/143-201
E9CPV5_9ENTR/111-156
E9CQB6_9ENTR/10-60
E9FLT4_9STRE/78-131
E9KTF7_9ACTO/143-195
E9KTG2_9ACTO/120-172
E9LMC3_SALET/12-64
E9NM83_9STRE/95-148
E9NPB6_PSEPU/118-171
E9RUX1_9FIRM/146-197
E9RWC4_9FIRM/107-158
E9RXW6_9FIRM/133-170
E9RXY8_9FIRM/81-134
E9RZH0_9FIRM/97-150
E9S146_TREDE/115-168
E9S1P8_TREDE/130-183
E9S798_RUMAL/107-160
E9S8N8_RUMAL/96-149
E9S915_RUMAL/102-155
E9S939_RUMAL/116-167
E9SB38_RUMAL/125-178
E9SBH3_RUMAL/33-85
E9SBH5_RUMAL/97-149
E9SBV5_RUMAL/101-154
E9SC75_RUMAL/101-154
E9SCD9_RUMAL/43-96
E9SCS6_RUMAL/88-150
E9SDY1_RUMAL/126-166
E9SDY3_RUMAL/126-166
E9SE18_RUMAL/101-153
E9SF49_RUMAL/112-165
E9SFG7_RUMAL/20-73
E9SM03_CLOSY/59-112
E9SNK3_CLOSY/101-151
E9SNN8_CLOSY/79-132
E9SPI6_CLOSY/133-186
E9SPJ7_CLOSY/80-133
E9SPV3_CLOSY/80-133
E9SQY0_CLOSY/79-132
E9SR29_CLOSY/98-151
E9SS16_CLOSY/123-176
E9SSU3_CLOSY/112-165
E9SUD0_CLOSY/119-172
E9SUT8_CLOSY/117-170
E9SW05_COREQ/129-182
E9SWE9_COREQ/117-170
E9T1K1_COREQ/111-164
E9T1N5_COREQ/58-111
E9T277_COREQ/102-155
E9T2W1_COREQ/130-183
E9T3E0_COREQ/191-251
E9T4Z1_COREQ/120-173
E9T7E5_COREQ/138-191
E9T7F1_COREQ/122-172
E9T883_COREQ/126-179
E9T987_ECOLX/12-64
E9TC11_ECOLX/122-181
E9TT33_ECOLX/122-181
E9UA36_ECOLX/122-181
E9UMS6_9ACTO/110-163
E9UN79_9ACTO/115-168
E9UNN9_9ACTO/113-166
E9UNX2_9ACTO/109-162
E9UNX7_9ACTO/110-162
E9UPY1_9ACTO/107-160
E9UQ72_9ACTO/100-152
E9UQI2_9ACTO/198-251
E9UT11_9ACTO/128-181
E9UT19_9ACTO/122-174
E9UTA1_9ACTO/98-151
E9UTS9_9ACTO/101-154
E9UTX7_9ACTO/112-165
E9UTZ8_9ACTO/130-183
E9UX02_9ACTO/100-153
E9UX17_9ACTO/108-161
E9UXM5_9ACTO/112-165
E9UYR5_9ACTO/113-166
E9UZB1_9ACTO/105-158
E9UZG1_9ACTO/104-157
E9UZR3_9ACTO/128-181
E9UZS4_9ACTO/158-211
E9V020_9ACTO/105-158
E9V0K4_9ACTO/98-151
E9V119_9ACTO/108-161
E9V297_9ACTO/111-164
E9V2R9_9ACTO/107-160
E9V2S8_9ACTO/94-147
E9V2T1_9ACTO/98-151
E9V372_9ACTO/98-151
E9V374_9ACTO/98-151
E9V3D0_9ACTO/127-180
E9V3R9_9ACTO/138-191
E9VBV3_ECOLX/111-164
E9VGH4_ECOLX/122-181
E9VRY9_ECOLX/122-181
E9W2R0_ECOLX/122-181
E9WHV8_ECOLX/122-181
E9WV19_ECOLX/122-181
E9WYV7_ECOLX/111-164
E9X951_ECOLX/111-164
E9XCZ4_ECOLX/122-181
E9XI66_ECOLX/122-181
E9XR86_ECOLX/111-164
E9XV49_ECOLX/20-64
E9Y239_ECOLX/122-181
E9Y7J0_ECOLX/12-64
E9YGU5_ECOLX/122-181
E9YHH5_ECOLX/6-58
E9YL83_ECOLX/1-43
E9YLJ3_ECOLX/111-164
E9YR93_ECOLX/122-181
E9Z902_ESCFE/122-181
E9ZHX1_MYCTU/109-162
E9ZI03_MYCTU/138-189
E9ZKI1_MYCTU/121-174
E9ZN31_MYCTU/10-40
E9ZNY6_MYCTU/177-230
E9ZP96_MYCTU/106-159
E9ZPI3_MYCTU/128-180
E9ZQ64_MYCTU/12-40
E9ZQZ6_MYCTU/128-181
E9ZRJ9_MYCTU/141-194
E9ZX56_NEIME/127-180
F0A2R8_NEIME/127-180
F0A8E6_NEIME/127-180
F0AE45_NEIME/127-180
F0AJQ2_NEIME/127-180
F0AQB6_NEIME/127-180
F0AVE6_NEIME/127-180
F0B1M2_NEIME/127-180
F0B795_NEIME/127-180
F0B8T7_9XANT/107-160
F0BD37_9XANT/133-186
F0BF32_9XANT/128-181
F0BII7_9XANT/126-179
F0BQY1_9XANT/148-201
F0BSJ0_9XANT/150-203
F0BT81_9XANT/150-203
F0BTB9_9XANT/100-153
F0BTK9_9XANT/122-175
F0BWL1_9XANT/117-168
F0BZ28_9XANT/126-179
F0BZD6_9XANT/128-181
F0C065_9XANT/143-192
F0C3Y4_9XANT/164-217
F0C3Z4_9XANT/110-162
F0C485_9XANT/127-180
F0C6L1_9XANT/164-217
F0C6Z4_9XANT/132-185
F0C970_9XANT/107-160
F0C984_9XANT/100-153
F0CCE0_9XANT/134-187
F0CCR6_9XANT/122-175
F0CCX2_9XANT/112-165
F0DIM3_9FIRM/6-52
F0DJP4_9FIRM/114-167
F0DK85_9FIRM/131-183
F0DMJ2_9FIRM/114-167
F0DNP8_9FIRM/109-162
F0DPR7_9FIRM/149-190
F0DQ82_9FIRM/126-179
F0DR25_9FIRM/112-165
F0DUX5_9FIRM/153-205
F0DV64_9FIRM/126-179
F0DYP3_9PSED/110-163
F0E4B0_9PSED/115-162
F0E6N1_9PSED/110-163
F0E8C8_9PSED/130-182
F0E8H4_9PSED/115-168
F0E8J5_9PSED/62-115
F0E939_9PSED/91-144
F0EA99_9PSED/104-156
F0EAX7_9PSED/105-158
F0ECA7_9PSED/110-163
F0ECW3_9PSED/124-177
F0EDH7_9PSED/111-164
F0EE32_9PSED/111-164
F0EFR5_ENTCA/136-180
F0EH60_ENTCA/114-167
F0ELR3_ENTCA/117-170
F0EQP4_HAEPA/130-181
F0EUP5_HAEPA/134-187
F0F3C0_9BACT/106-158
F0F3E8_9BACT/104-157
F0F3H3_9BACT/109-156
F0F5B4_9BACT/101-155
F0F6C1_9BACT/131-173
F0F6T9_9BACT/113-166
F0F906_9BACT/113-166
F0F988_9BACT/121-174
F0FA81_9BACT/110-163
F0FAL5_9BACT/101-154
F0FCJ2_STRSA/89-142
F0FHH2_STRSA/83-141
F0FIX6_STRSA/89-142
F0FUH3_STRSA/116-169
F0FX48_9BURK/130-183
F0FXP0_9BURK/4-44
F0FXQ3_9BURK/144-197
F0FYI9_9BURK/121-174
F0FZ23_9BURK/123-176
F0G2S9_9BURK/109-161
F0G591_9BURK/102-155
F0G595_9BURK/105-158
F0G6Z6_9BURK/76-129
F0GBG0_9BURK/110-163
F0GHX6_9BURK/11-64
F0GIS8_9BURK/128-180
F0GMC5_9LACO/78-131
F0GU10_9FIRM/110-167
F0GWH3_9FIRM/110-155
F0H140_9FIRM/110-163
F0H195_9FIRM/113-164
F0H3D9_9FIRM/78-131
F0H517_9BACT/131-173
F0H6D8_9BACT/121-174
F0H7C9_9BACT/113-166
F0H865_9BACT/121-174
F0H8E1_9BACT/141-194
F0H8K0_9BACT/101-154
F0H8P9_9BACT/109-156
F0H923_9BACT/106-158
F0H943_9BACT/106-159
F0H9K2_9BACT/101-155
F0HC11_9FIRM/125-178
F0HC54_9FIRM/112-165
F0HCR3_9FIRM/113-166
F0HFF9_9FIRM/104-157
F0HI46_9FIRM/103-156
F0HJY5_9ACTN/128-181
F0HK39_9ACTN/109-162
F0HKD3_9ACTN/104-157
F0HLQ2_9ACTN/153-205
F0HN32_9ACTN/126-178
F0HNG9_9ACTN/99-152
F0HPL3_9ACTN/127-180
F0HRY9_9ACTN/117-170
F0HSR0_9ACTN/6-59
F0I0R8_STRSA/118-170
F0I2I5_STRSA/89-142
F0I5Y6_STRSA/105-158
F0IAP8_STRSA/78-131
F0ICJ5_9FLAO/120-173
F0ILH8_STRSA/89-142
F0IVW4_STRSA/105-158
F0IY66_ACIMA/106-159
F0J2H3_ACIMA/144-197
F0J597_ACIMA/140-193
F0J759_ACIMA/10-49
F0JE57_DESDE/124-175
F0JEI2_DESDE/122-175
F0JEL1_DESDE/130-183
F0JT30_ESCFE/122-181
F0K3Z8_CLOAE/120-172
F0K5N4_CLOAE/82-122
F0K613_CLOAE/122-175
F0K8S5_CLOAE/126-178
F0KG61_ACICP/102-157
F0KJH5_ACICP/110-163
F0KJK2_ACICP/138-190
F0KL62_ACICP/135-188
F0KRW1_YERE3/125-178
F0KUC5_YERE3/128-181
F0KYC2_YERE3/113-166
F0L3V1_9RHIZ/100-153
F0L7J5_9RHIZ/116-169
F0L8W2_9RHIZ/156-209
F0LA12_9RHIZ/119-172
F0LBG8_9RHIZ/117-169
F0LBV5_9RHIZ/109-160
F0LD11_9RHIZ/15-52
F0LDE1_9RHIZ/125-178
F0LDN7_9RHIZ/166-219
F0LEI2_9RHIZ/107-160
F0LFJ9_9RHIZ/128-179
F0LK84_THEBM/3-46
F0LNA7_VIBFU/118-171
F0LT60_VIBFU/129-182
F0M3Q4_ARTPP/220-262
F0M6Q6_ARTPP/198-251
F0M7K4_ARTPP/179-232
F0M8B4_ARTPP/124-177
F0M8N3_ARTPP/128-181
F0MCF0_ARTPP/125-178
F0MH02_NEIMG/127-180
F0MRF0_NEIMM/127-180
F0MWG1_NEIMP/127-180
F0N192_NEIMO/127-180
F0N601_NEIMN/127-180
F0NYR4_WEEVC/102-155
F0NYY9_WEEVC/105-157
F0NZT7_WEEVC/121-174
F0P0N5_WEEVC/112-164
F0P252_WEEVC/112-165
F0P748_STAPE/55-100
F0P8Y2_STAPE/133-185
F0P967_STAPE/78-125
F0PB12_ENTF6/95-148
F0PCB2_ENTF6/107-160
F0PEJ2_ENTF6/78-125
F0PEX5_ENTF6/109-161
F0PFW9_ENTF6/73-126
F0PGN6_ENTF6/73-126
F0PIQ4_BACT0/113-166
F0PMQ6_BACT0/119-170
F0PNE6_BACT0/100-153
F0PP33_BACT0/147-200
F0PQ74_BACT0/105-155
F0PQA9_BACT0/104-157
F0PQF0_BACT0/112-165
F0PR08_BACT0/158-205
F0PS53_BACT0/107-155
F0PTS5_BACT0/107-160
F0PVB0_BACT0/110-163
F0PWV6_BACT0/118-171
F0PYH3_BACT0/121-174
F0PYK9_BACT0/97-150
F0Q1K5_ACIAP/125-178
F0Q3Q8_ACIAP/122-173
F0Q6E5_ACIAP/102-154
F0Q7A3_ACIAP/93-146
F0Q8R9_ACIAP/112-165
F0QAP0_ACIAP/125-178
F0QBM3_ACIAP/160-212
F0QCY2_ACIAP/140-193
F0QDJ3_ACIAP/113-166
F0QGE8_ACIBD/102-157
F0QP99_ACIBD/135-188
F0R035_BACSH/117-170
F0R0X8_BACSH/123-176
F0R288_BACSH/114-167
F0R2M8_BACSH/104-157
F0R3I2_BACSH/107-159
F0R466_BACSH/116-169
F0R6H7_BACSH/112-165
F0R6Y9_BACSH/123-187
F0R764_BACSH/122-175
F0RA01_CELLC/140-193
F0RA03_CELLC/148-201
F0RAI5_CELLC/128-176
F0RAM9_CELLC/126-179
F0RB48_CELLC/103-155
F0RCT0_CELLC/121-174
F0RDQ9_CELLC/120-172
F0RED3_CELLC/127-180
F0RF29_CELLC/110-163
F0RFE6_CELLC/114-167
F0RG80_CELLC/114-167
F0RGG1_CELLC/104-156
F0RGJ2_CELLC/123-176
F0RGL0_CELLC/106-158
F0RHC2_CELLC/110-163
F0RHJ7_CELLC/121-174
F0RHL3_CELLC/102-154
F0RHY2_CELLC/112-165
F0RIN2_CELLC/119-172
F0RJE6_DEIPM/135-188
F0RRG8_SPHGB/345-373
F0RZD8_SPHGB/112-165
F0S5D6_PEDSD/122-175
F0S5Y8_PEDSD/123-176
F0S691_PEDSD/122-175
F0S8R3_PEDSD/136-189
F0S965_PEDSD/124-176
F0SA72_PEDSD/122-175
F0SB28_PEDSD/120-173
F0SB83_PEDSD/119-171
F0SBH7_PEDSD/126-173
F0SC67_PEDSD/120-173
F0SC76_PEDSD/121-172
F0SCJ9_PEDSD/108-161
F0SCL3_PEDSD/125-178
F0SD45_PEDSD/103-154
F0SDC6_PEDSD/120-173
F0SDN4_PEDSD/121-174
F0SE13_PEDSD/120-173
F0SE76_PEDSD/138-191
F0SEF2_PEDSD/128-181
F0SET4_PEDSD/107-159
F0SEZ5_PEDSD/127-180
F0SF66_PLABD/141-192
F0SGH6_PLABD/106-158
F0SH45_PLABD/111-164
F0SHB4_PLABD/122-175
F0SHL3_PLABD/124-177
F0SIA4_PLABD/128-181
F0SIN6_PLABD/117-170
F0SIW0_PLABD/148-197
F0SJL6_PLABD/130-183
F0SJQ1_PLABD/111-161
F0SL36_PLABD/133-186
F0SLL7_PLABD/128-181
F0SQB8_PLABD/160-213
F0SRW7_PLABD/143-196
F0STD9_PLABD/156-209
F0STL8_PLABD/134-187
F0SU23_SYNGF/106-159
F0SU81_SYNGF/119-171
F0SUI9_SYNGF/102-155
F0SV98_SYNGF/111-162
F0SVA3_SYNGF/106-159
F0SVJ6_SYNGF/113-165
F0SVJ8_SYNGF/124-176
F0SVT2_SYNGF/126-179
F0SVV7_SYNGF/117-170
F0SW92_SYNGF/5-52
F0SWI2_SYNGF/123-176
F0SWI8_SYNGF/113-166
F0SXC8_SYNGF/203-244
F0SXU3_SYNGF/100-153
F0SXV7_SYNGF/124-176
F0SXW6_SYNGF/121-172
F0T1F2_SYNGF/120-173
F0T1J9_SYNGF/127-180
F0T1X3_SYNGF/99-150
F0T2I2_SYNGF/127-180
F0T2N2_SYNGF/118-170
F0TK85_RIEAR/128-181
F0TKC6_RIEAR/116-168
F0TKZ4_RIEAR/105-156
F0TLN9_RIEAR/103-155
F0V1A6_9VIBR/116-169
F0VSF1_STRG2/105-158
F0YUI8_9CLOT/107-157
F0YXM7_9CLOT/115-166
F0YY78_9CLOT/120-173
F0YYS9_9CLOT/77-124
F0YYV8_9CLOT/99-151
F0YZ87_9CLOT/118-171
F0Z023_9CLOT/96-148
F0Z0Y5_9CLOT/150-198
F0Z0Z9_9CLOT/106-158
F0Z1U3_9CLOT/112-164
F0Z1X3_9CLOT/79-132
F0Z213_9CLOT/106-159
F0Z2H4_9CLOT/142-195
F0Z2N8_9CLOT/130-183
F0Z3H8_9CLOT/102-155
F0Z3L1_9CLOT/134-187
F1BCF6_PSEFL/120-173
F1D8X4_9ACTO/143-195
F1D8X7_9ACTO/120-172
F1T8J4_9CLOT/100-152
F1T8M7_9CLOT/116-169
F1TB99_9CLOT/163-205
F1TBB5_9CLOT/118-171
F1TE15_9CLOT/139-192
F1TE51_9CLOT/95-148
F1TE61_9CLOT/121-172
F1TEY1_9CLOT/112-165
F1TFI3_9CLOT/122-174
F1TFP8_9CLOT/118-171
F1TH45_9CLOT/116-169
F1THS6_9CLOT/128-181
F1TIE3_9CLOT/119-171
F1TJH8_COREQ/154-206
F1TKN6_PROAC/141-190
F1TLP6_PROAC/130-183
F1TNJ7_PROAC/143-196
F1TTM5_PROAC/141-190
F1TUR1_PROAC/130-183
F1TYL9_PROAC/143-196
F1U117_PROAC/139-190
F1U1H3_PROAC/130-183
F1U3N9_PROAC/171-224
F1U8G1_PROAC/141-190
F1U9E2_PROAC/130-183
F1UE03_PROAC/143-196
F1UFW3_PROAC/141-190
F1UHI4_PROAC/143-196
F1UID8_PROAC/130-183
F1UNF2_PROAC/141-190
F1UPD5_PROAC/130-183
F1URN5_PROAC/171-224
F1UVG5_PROAC/130-183
F1UW07_PROAC/141-190
F1UY43_PROAC/171-224
F1V340_PROAC/141-190
F1V415_PROAC/130-183
F1V6Z4_PROAC/171-224
F1VAG6_PROAC/130-183
F1VC95_PROAC/141-190
F1VE12_PROAC/143-196
F1VK05_PROAC/130-183
F1VL12_PROAC/141-190
F1VLZ9_PROAC/143-196
F1VU22_9BURK/131-184
F1VV97_9BURK/134-187
F1VV98_9BURK/15-68
F1VVQ3_9BURK/128-181
F1VXM9_9BURK/125-177
F1VYX4_9BURK/87-140
F1W119_9BURK/120-173
F1W164_9BURK/123-174
F1W4J8_9BURK/125-178
F1XMN4_ECO57/122-181
F1Y8S2_ECO57/122-181
F1YEF0_9ACTO/109-162
F1YEF5_9ACTO/120-173
F1YFA4_9ACTO/135-186
F1YFR1_9ACTO/127-180
F1YFY6_9ACTO/131-184
F1YHZ1_9ACTO/98-150
F1YI01_9ACTO/155-205
F1YJJ2_9ACTO/187-240
F1YK92_9ACTO/134-186
F1YL84_9ACTO/123-176
F1YLD7_9ACTO/97-149
F1YLK5_9ACTO/126-179
F1YM12_9ACTO/124-177
F1YQW8_9PROT/99-152
F1YQW9_9PROT/68-121
F1YWG8_9PROT/117-170
F1Z3G5_9SPHN/27-76
F1Z3P9_9SPHN/80-133
F1Z3U9_9SPHN/108-161
F1Z5I4_9SPHN/109-162
F1Z6L0_9SPHN/109-162
F1Z6M1_9SPHN/88-141
F1Z9M0_9SPHN/112-165
F1ZAI3_9SPHN/127-180
F1ZAJ8_9SPHN/1-50
F1ZB36_9SPHN/120-173
F1ZB83_9SPHN/102-155
F1ZBI8_9SPHN/119-172
F1ZBI9_9SPHN/89-138
F1ZCE2_9SPHN/123-176
F1ZKW8_ECOLX/122-181
F1ZU45_THEET/113-166
F1ZU68_THEET/107-139
F1ZUS8_THEET/99-152
F1ZX83_THEET/152-205
F1ZXB5_THEET/106-158
F1ZYZ3_THEET/119-172
F2A2F4_RHIET/112-165
F2A4Q5_RHIET/113-165
F2A572_RHIET/105-157
F2A5T1_RHIET/145-198
F2A6V4_RHIET/107-160
F2A758_RHIET/112-165
F2AAI6_RHIET/112-165
F2AC80_RHIET/107-160
F2AD00_RHIET/138-191
F2AE60_RHIET/124-177
F2AEH5_RHIET/85-134
F2AEH6_RHIET/104-157
F2AG15_RHIET/120-173
F2AGF7_RHIET/102-155
F2AKA4_RHOBA/136-189
F2AKJ6_RHOBA/139-192
F2AKT2_RHOBA/151-204
F2ALG5_RHOBA/153-206
F2ALI1_RHOBA/86-139
F2AMU7_RHOBA/124-177
F2AN82_RHOBA/115-164
F2AN95_RHOBA/161-213
F2AND8_RHOBA/152-204
F2ANH1_RHOBA/110-163
F2ANX7_RHOBA/158-211
F2AP79_RHOBA/131-184
F2APG8_RHOBA/127-180
F2AR50_RHOBA/111-163
F2ASS3_RHOBA/79-132
F2ASW2_RHOBA/133-186
F2AUB9_RHOBA/125-178
F2AV77_RHOBA/181-234
F2AWE2_RHOBA/151-204
F2AX33_RHOBA/105-158
F2AY42_RHOBA/138-191
F2AY53_RHOBA/89-142
F2AYG9_RHOBA/104-155
F2AYJ0_RHOBA/108-161
F2AYK4_RHOBA/125-178
F2AYM9_RHOBA/159-211
F2AYQ0_RHOBA/119-172
F2AYT4_RHOBA/109-159
F2AZ43_RHOBA/164-201
F2AZC8_RHOBA/114-167
F2B063_RHOBA/115-168
F2B067_RHOBA/139-191
F2B9G1_9NEIS/128-181
F2BHN6_STRSA/89-142
F2BQP4_STRSA/89-142
F2BY48_9FIRM/78-131
F2BZH0_HAEAE/129-181
F2C1T1_HAEAE/120-173
F2C5G1_STRSA/89-142
F2CA92_STRSA/83-141
F2CD77_STRSA/78-131
F2CKC7_STRSA/89-142
F2EQW1_PANAN/128-181
F2ERU4_PANAN/124-177
F2EUE2_PANAN/118-171
F2EUI4_PANAN/125-178
F2EYL2_PANAN/114-167
F2F0N4_9BACL/110-163
F2F0S9_9BACL/107-160
F2F367_9BACL/121-174
F2F3B6_9BACL/157-205
F2F3F1_9BACL/118-171
F2F4F5_9BACL/127-180
F2F515_9BACL/99-152
F2F6K8_9BACL/102-155
F2F7U4_9BACL/99-152
F2F7Y7_9BACL/95-148
F2F8C9_9BACL/112-165
F2F962_9BACL/100-155
F2F9G2_9BACL/106-159
F2F9M3_9BACL/100-153
F2FA79_9BACL/101-154
F2FAG5_9BACL/115-168
F2FAI7_9BACL/111-164
F2FAJ1_9BACL/126-175
F2FAJ3_9BACL/112-165
F2FAM7_9BACL/109-162
F2FF38_SALDU/122-181
F2FV98_SALGL/122-181
F2G232_ALTMD/7-60
F2G2P6_ALTMD/118-171
F2G4B0_ALTMD/111-163
F2G502_ALTMD/135-183
F2G5S3_ALTMD/116-169
F2G6X4_ALTMD/142-195
F2G711_ALTMD/130-182
F2G9Q8_ALTMD/130-182
F2GAR8_ALTMD/112-162
F2GDS2_MYCTU/128-181
F2GDW8_MYCTU/247-300
F2GEF9_MYCTU/149-201
F2GF07_MYCTU/12-40
F2GFW7_MYCTU/185-236
F2GFZ9_MYCTU/109-162
F2GK97_MYCTU/177-230
F2GLY0_MYCTU/179-232
F2GP54_MYCTU/10-40
F2GRJ8_BRUME/35-68
F2GRW0_BRUME/110-163
F2GY50_BRUME/110-163
F2H0L2_BACTU/158-205
F2H3B8_BACTU/107-160
F2H454_BACTU/118-171
F2H4X4_BACTU/110-163
F2H5A7_BACTU/121-174
F2H5E4_BACTU/49-102
F2H7Y9_BACTU/113-166
F2HA51_BACTU/121-174
F2HBF5_BACTU/104-157
F2HBQ3_BACTU/114-166
F2HCJ5_BACTU/118-171
F2HCY9_BACTU/34-85
F2HDF1_BACTU/103-155
F2HDR1_BACTU/79-132
F2HEM3_BACTU/112-165
F2HFS4_BACTU/114-166
F2HGJ8_BACTU/101-154
F2HN79_LACLA/98-150
F2HWC1_BRUME/35-68
F2HWF0_BRUME/110-163
F2HZG9_BRUME/110-163
F2I9A9_9FLAO/113-166
F2I9Q2_9FLAO/121-174
F2IAK3_9FLAO/126-179
F2IAU9_9FLAO/135-188
F2IAV7_9FLAO/124-177
F2IBP1_9FLAO/130-183
F2IC29_9FLAO/97-150
F2ICF3_9FLAO/95-148
F2IDE0_9FLAO/104-156
F2IDR3_9FLAO/113-166
F2IDT7_9FLAO/127-180
F2IDW6_9FLAO/118-171
F2IE33_9FLAO/133-181
F2IF61_9FLAO/114-167
F2IF80_9FLAO/116-169
F2IHB1_9FLAO/140-191
F2IHL8_9FLAO/108-158
F2IHU9_9FLAO/129-181
F2II80_9FLAO/131-184
F2IK35_9FLAO/106-158
F2IKK5_9FLAO/123-176
F2IM83_VIBCH/118-171
F2IN29_VIBCH/130-182
F2IYP2_9PROT/101-154
F2J080_9PROT/122-175
F2J2F4_9PROT/93-151
F2J622_9PROT/118-171
F2JHX9_9FIRM/152-205
F2JII9_9FIRM/71-121
F2JK94_9FIRM/98-150
F2JL82_9FIRM/90-142
F2JL92_9FIRM/102-155
F2JMV0_9FIRM/118-171
F2JNX3_9FIRM/128-169
F2JQP0_9FIRM/105-158
F2JQV1_9FIRM/77-130
F2JSU8_9FIRM/130-183
F2JTC4_9GAMM/122-174
F2JW96_9GAMM/141-194
F2JXW3_9GAMM/120-173
F2JZI6_9GAMM/132-185
F2K393_9GAMM/130-183
F2K6H0_PSEBR/134-187
F2K8W5_PSEBR/137-190
F2K9T0_PSEBR/110-163
F2KCU5_PSEBR/109-162
F2KCY8_PSEBR/111-164
F2KD43_PSEBR/127-180
F2KD66_PSEBR/106-159
F2KE50_PSEBR/130-182
F2KEF6_PSEBR/115-168
F2KEQ8_PSEBR/99-151
F2KGB7_PSEBR/111-164
F2KI32_PSEBR/108-161
F2KJS1_PSEBR/97-150
F2KMC5_PSEBR/96-149
F2KU52_9BACT/101-155
F2KV99_9BACT/109-156
F2KW33_9BACT/106-158
F2KW55_9BACT/106-159
F2KWS6_9BACT/122-175
F2KX92_9BACT/121-174
F2KXP9_9BACT/113-166
F2KXY1_9BACT/121-174
F2KXZ2_9BACT/131-184
F2KY68_9BACT/101-154
F2L047_9BACT/131-173
F2L833_BURGA/130-183
F2LA32_BURGA/103-155
F2LAW7_BURGA/126-179
F2LBQ8_BURGA/121-174
F2LC95_BURGA/129-182
F2LCA4_BURGA/106-159
F2LE03_BURGA/123-176
F2LF98_BURGA/112-165
F2LGL3_BURGA/101-154
F2LH16_BURGA/145-198
F2LI50_BURGA/126-179
F2LJL8_BURGA/109-162
F2LKN6_BURGA/116-169
F2LL81_BURGA/110-163
F2LQC2_BURGA/121-174
F2LQI7_BURGA/129-182
F2LQS6_BURGA/196-249
F2MN97_ENTFA/78-130
F2MNP8_ENTFA/95-148
F2MQG7_ENTFA/107-160
F2MSB7_ENTFA/135-181
F2MSV8_ENTFA/109-161
F2MWF8_PSEST/112-165
F2MWZ3_PSEST/129-182
F2MXX1_PSEST/91-144
F2N1B8_PSEST/109-162
F2N3B5_PSEST/106-159
F2NF35_9DELT/131-184
F2NMC5_9DEIN/117-170
F2NT94_9SPIO/118-164
F2NWF9_9SPIO/119-172
F2NY18_9SPIO/106-158
F2P6I6_PHOMO/118-171
F2P7I4_PHOMO/126-179
F2PAZ7_PHOMO/130-182
F2PFK8_PHOMO/94-152
F2QFW3_STROR/78-131
F2R1I8_9ACTO/134-193
F2R2N1_9ACTO/135-188
F2R2Y5_9ACTO/131-184
F2R357_9ACTO/97-150
F2R4E7_9ACTO/115-168
F2R4I7_9ACTO/145-198
F2R6E9_9ACTO/156-209
F2R6Z4_9ACTO/160-213
F2R911_9ACTO/199-252
F2R941_9ACTO/102-155
F2R9T4_9ACTO/100-153
F2RA45_9ACTO/123-176
F2RA82_9ACTO/107-160
F2RA97_9ACTO/102-155
F2RA99_9ACTO/79-126
F2RAH3_9ACTO/134-187
F2RBD9_9ACTO/135-188
F2RBQ0_9ACTO/111-164
F2RBQ5_9ACTO/123-176
F2RD58_9ACTO/140-193
F2REC2_9ACTO/118-171
F2REI4_9ACTO/164-217
F2REM2_9ACTO/129-182
F2RG67_9ACTO/123-175
F2RHF3_9ACTO/110-162
F2RIF9_9ACTO/122-173
F2RJS9_9ACTO/112-165
F2RJY6_9ACTO/3-56
F2RK39_9ACTO/276-329
F2RK65_9ACTO/143-196
F2RL67_9ACTO/146-196
F2RL89_9ACTO/131-184
F2RLA2_9ACTO/166-219
F2UVB9_ACTVI/153-205
F2UVW2_ACTVI/149-202
F2V0J5_ACTVI/157-210
F2V265_MYCTU/138-191
F2V3Z3_MYCTU/103-156
F2V487_MYCTU/109-162
F2V4B9_MYCTU/185-236
F2V4N7_MYCTU/149-201
F2V6K4_MYCTU/12-40
F2V8Y9_MYCTU/10-40
F2VAJ7_MYCTU/179-232
F2VBX1_MYCTU/121-174
FECI_ECOLI/111-164
HRPL_PSESY/123-176
NCCH_ALCXX/124-177
O05767_MYCSM/137-189
O06017_CLOBO/119-171
O06289_MYCTU/185-236
O06371_MYCTU/12-40
O07426_MYCTU/179-232
O30682_RHOER/43-83
O33870_CLOBO/116-168
O50445_MYCTU/109-162
O53378_MYCTU/103-156
O54163_STRCO/121-174
O65997_CLOAB/120-172
O68520_MYXXA/123-176
O68593_PSEAE/110-161
O69005_PSEAE/108-161
O83130_TREPA/97-150
O85900_SPHAR/117-170
O86798_STRCO/113-166
O86856_STRCO/129-182
O87834_STRCO/145-198
P73431_SYNY3/160-213
P95425_PSEAE/115-168
P96288_MYCTU/10-40
P96978_PSESX/123-176
P97176_PSESX/123-176
PCF_BACSU/104-157
Q01N77_SOLUE/105-158
Q01ND6_SOLUE/132-185
Q01NL5_SOLUE/132-185
Q01NS7_SOLUE/118-171
Q01NU7_SOLUE/122-175
Q01P30_SOLUE/116-169
Q01PL2_SOLUE/108-160
Q01Q68_SOLUE/141-193
Q01QB2_SOLUE/140-193
Q01UI6_SOLUE/132-183
Q01UK6_SOLUE/145-198
Q01V29_SOLUE/145-198
Q01V63_SOLUE/115-168
Q01VR5_SOLUE/110-163
Q01W75_SOLUE/115-168
Q01XB4_SOLUE/115-167
Q01Y79_SOLUE/139-191
Q01YV2_SOLUE/152-205
Q01Z55_SOLUE/120-173
Q01Z59_SOLUE/110-163
Q020I1_SOLUE/108-161
Q020Z7_SOLUE/117-170
Q022I1_SOLUE/108-161
Q023E4_SOLUE/146-199
Q023H9_SOLUE/166-218
Q023Y9_SOLUE/115-166
Q024K0_SOLUE/119-172
Q024P1_SOLUE/119-171
Q024Q0_SOLUE/127-180
Q024S5_SOLUE/93-146
Q024V5_SOLUE/104-156
Q025A7_SOLUE/107-160
Q025K9_SOLUE/127-180
Q025Y6_SOLUE/124-175
Q026D2_SOLUE/115-168
Q026G5_SOLUE/133-181
Q027T9_SOLUE/129-181
Q028U3_SOLUE/108-160
Q029P7_SOLUE/127-180
Q02AX4_SOLUE/172-225
Q02B67_SOLUE/131-183
Q02BU8_SOLUE/125-178
Q02C35_SOLUE/120-173
Q02C68_SOLUE/138-190
Q02C92_SOLUE/132-185
Q02CR4_SOLUE/126-178
Q02DD1_SOLUE/125-178
Q02FC2_PSEAB/118-171
Q02HG7_PSEAB/108-161
Q02HR4_PSEAB/130-182
Q02JE1_PSEAB/113-165
Q02JJ2_PSEAB/107-160
Q02JK4_PSEAB/182-235
Q02L59_PSEAB/110-163
Q02LJ8_PSEAB/109-162
Q02MI1_PSEAB/96-149
Q02MM6_PSEAB/115-168
Q02MR7_PSEAB/112-165
Q02NL3_PSEAB/120-173
Q02NX6_PSEAB/125-178
Q02P58_PSEAB/131-184
Q02QB8_PSEAB/137-190
Q02QP8_PSEAB/110-163
Q02S65_PSEAB/110-163
Q02TU1_PSEAB/110-163
Q02US9_PSEAB/111-164
Q02VW7_LACLS/97-149
Q04P99_LEPBJ/128-181
Q04U83_LEPBJ/139-192
Q04UV5_LEPBJ/105-157
Q04VZ0_LEPBJ/133-186
Q04W05_LEPBJ/110-162
Q04WB9_LEPBJ/143-195
Q04X82_LEPBL/143-195
Q04XG7_LEPBL/110-162
Q04XI2_LEPBL/133-186
Q04XS4_LEPBL/110-163
Q04YM2_LEPBL/105-157
Q05075_STRCL/243-295
Q053P6_LEPBL/139-192
Q056C8_LEPBL/114-167
Q05SP3_9SYNE/176-229
Q06C55_CLODI/123-174
Q06C59_CLODI/124-174
Q06WC9_SALTY/65-94
Q07HD0_RHOP5/112-165
Q07HV8_RHOP5/109-162
Q07IP2_RHOP5/122-175
Q07KX7_RHOP5/109-162
Q07KY4_RHOP5/108-161
Q07LL0_RHOP5/136-189
Q07N28_RHOP5/108-161
Q07N77_RHOP5/119-172
Q07N92_RHOP5/112-165
Q07N97_RHOP5/108-158
Q07NA1_RHOP5/108-158
Q07NB0_RHOP5/109-162
Q07Q94_RHOP5/120-173
Q07QJ6_RHOP5/121-174
Q07QT7_RHOP5/102-155
Q07SK4_RHOP5/113-166
Q07TI3_RHOP5/133-186
Q07TJ5_RHOP5/157-210
Q07U85_RHOP5/136-189
Q07YZ0_SHEFN/130-182
Q07ZP0_SHEFN/119-172
Q080F8_SHEFN/95-148
Q081A1_SHEFN/158-211
Q085B8_SHEFN/119-172
Q086W6_SHEFN/107-160
Q08MX1_STIAD/100-149
Q08NP2_STIAD/131-184
Q08NR7_STIAD/90-143
Q08PQ9_STIAD/215-268
Q08QN3_STIAD/207-260
Q08QV6_STIAD/160-213
Q08TA0_STIAD/99-152
Q08TR5_STIAD/174-227
Q08U01_STIAD/163-215
Q08UC3_STIAD/104-157
Q08UM3_STIAD/87-140
Q08UU9_STIAD/177-229
Q08V58_STIAD/137-190
Q08VB6_STIAD/107-158
Q08W96_STIAD/114-167
Q08X14_STIAD/123-176
Q08XS6_STIAD/120-168
Q08YM6_STIAD/105-158
Q090H0_STIAD/157-210
Q090Q6_STIAD/118-171
Q090V4_STIAD/116-169
Q092P5_STIAD/146-199
Q094N7_STIAD/108-158
Q096T2_STIAD/71-124
Q098V1_STIAD/120-172
Q099V0_STIAD/131-184
Q09AA4_STIAD/114-167
Q09B05_STIAD/123-176
Q09DZ3_STIAD/228-281
Q0A857_ALHEH/153-206
Q0A8Z9_ALHEH/129-182
Q0AEC0_NITEC/106-159
Q0AF63_NITEC/131-184
Q0AG89_NITEC/103-155
Q0AN11_MARMM/118-171
Q0AQE6_MARMM/116-168
Q0AQF0_MARMM/115-168
Q0AR47_MARMM/161-214
Q0AS63_MARMM/125-178
Q0AT91_MARMM/129-182
Q0AUG2_SYNWW/162-206
Q0AVA2_SYNWW/112-165
Q0AVE0_SYNWW/129-182
Q0AW15_SYNWW/123-176
Q0AXN3_SYNWW/125-178
Q0B0L7_SYNWW/127-180
Q0B3J5_BURCM/106-159
Q0B436_BURCM/121-174
Q0B5H4_BURCM/144-197
Q0B8Q2_BURCM/183-236
Q0BDB3_BURCM/123-176
Q0BEQ4_BURCM/129-181
Q0BFI6_BURCM/145-198
Q0BGF0_BURCM/127-180
Q0BH11_BURCM/130-183
Q0BHT7_BURCM/96-149
Q0BJV0_BURCM/109-162
Q0BJV4_BURCM/102-155
Q0BU49_GRABC/123-176
Q0BU50_GRABC/147-200
Q0BZQ4_HYPNA/83-132
Q0BZQ8_HYPNA/107-160
Q0C1I9_HYPNA/215-268
Q0C2G8_HYPNA/115-168
Q0C2K7_HYPNA/118-170
Q0C430_HYPNA/141-198
Q0C5I1_HYPNA/111-164
Q0C5P2_HYPNA/112-165
Q0F3P3_9PROT/127-180
Q0F3Q2_9PROT/96-149
Q0FIJ6_9RHOB/82-135
Q0FIJ8_9RHOB/100-153
Q0FL48_9RHOB/126-179
Q0FLC8_9RHOB/122-175
Q0FRC0_9RHOB/108-161
Q0FSX4_9RHOB/125-178
Q0FWW6_9RHOB/15-48
Q0G1Y0_9RHIZ/148-201
Q0G779_9RHIZ/86-134
Q0G781_9RHIZ/102-155
Q0HFC2_SHESM/120-173
Q0HG92_SHESM/130-182
Q0HKD9_SHESM/119-172
Q0HSI5_SHESR/130-182
Q0HWP1_SHESR/119-172
Q0HYL4_SHESR/120-173
Q0I4D0_HAES1/130-183
Q0I577_HAES1/130-181
Q0IAH0_SYNS3/151-204
Q0JWD6_STRAM/109-162
Q0JWP7_STRAM/212-263
Q0JYH9_CUPNH/125-178
Q0K0G4_CUPNH/102-155
Q0K656_CUPNH/103-156
Q0K7M2_CUPNH/142-195
Q0K8M5_CUPNH/130-183
Q0KCU5_CUPNH/124-177
Q0P6M2_ECOLX/122-181
Q0RBF9_FRAAA/116-168
Q0RCV9_FRAAA/128-181
Q0RD39_FRAAA/136-189
Q0RDD2_FRAAA/115-168
Q0REN9_FRAAA/121-174
Q0REU1_FRAAA/155-208
Q0RF02_FRAAA/118-171
Q0RI21_FRAAA/84-137
Q0RIK7_FRAAA/112-165
Q0RJG4_FRAAA/142-195
Q0RJN7_FRAAA/146-199
Q0RP09_FRAAA/202-255
Q0RQK2_FRAAA/42-95
Q0RR35_FRAAA/112-165
Q0RS20_FRAAA/245-298
Q0RTJ1_FRAAA/151-204
Q0RUB1_FRAAA/104-153
Q0RYV3_RHOSR/52-103
Q0S0A6_RHOSR/106-159
Q0S0Y1_RHOSR/119-171
Q0S2W8_RHOSR/131-184
Q0S3B7_RHOSR/167-220
Q0S3Y2_RHOSR/139-192
Q0S5P5_RHOSR/134-187
Q0S6W4_RHOSR/111-163
Q0S7H5_RHOSR/124-177
Q0S7I0_RHOSR/7-60
Q0S8G6_RHOSR/105-158
Q0S8U8_RHOSR/100-152
Q0S9Z8_RHOSR/139-192
Q0SA05_RHOSR/169-221
Q0SA31_RHOSR/119-171
Q0SAI8_RHOSR/126-179
Q0SAX1_RHOSR/122-175
Q0SDL9_RHOSR/130-182
Q0SE30_RHOSR/132-185
Q0SE99_RHOSR/97-150
Q0SI84_RHOSR/109-162
Q0SKA3_RHOSR/184-236
Q0SKI5_RHOSR/96-149
Q0SVJ9_CLOPS/127-180
Q0T1T2_SHIF8/122-181
Q0TER5_ECOL5/122-181
Q0TS52_CLOP1/131-184
Q0TT76_CLOP1/103-155
Q0TTP7_CLOP1/123-176
Q0VMH1_ALCBS/136-189
Q0VP11_ALCBS/125-178
Q0WFY3_YERPE/24-57
Q0YPC7_9CHLB/163-216
Q0YPH0_9CHLB/332-385
Q0YPZ0_9CHLB/135-188
Q10WL2_TRIEI/155-208
Q10XS6_TRIEI/196-249
Q111S0_TRIEI/125-173
Q119H1_TRIEI/125-174
Q11BJ5_MESSB/125-178
Q11DP4_MESSB/82-134
Q11DP6_MESSB/102-155
Q11IA6_MESSB/112-165
Q11ID2_MESSB/110-163
Q11IY6_MESSB/147-200
Q11M24_MESSB/99-152
Q11NT3_CYTH3/128-178
Q11P68_CYTH3/98-151
Q11QH7_CYTH3/129-182
Q11RY7_CYTH3/117-170
Q11UN0_CYTH3/120-174
Q11VU6_CYTH3/144-197
Q11WI6_CYTH3/110-162
Q11XH8_CYTH3/127-180
Q11XN6_CYTH3/128-181
Q11Y80_CYTH3/67-119
Q11YG2_CYTH3/122-175
Q121M4_POLSJ/121-174
Q121X0_POLSJ/155-208
Q125H6_POLSJ/120-173
Q126E3_POLSJ/139-192
Q126J5_POLSJ/142-195
Q127J2_POLSJ/143-196
Q129F6_POLSJ/105-158
Q12B53_POLSJ/124-177
Q12E77_POLSJ/112-164
Q12IS6_SHEDO/145-198
Q12KH5_SHEDO/129-182
Q12KW3_SHEDO/179-232
Q12P19_SHEDO/119-172
Q12RR8_SHEDO/97-150
Q130J7_RHOPS/120-173
Q130W0_RHOPS/112-165
Q132U7_RHOPS/122-175
Q139T9_RHOPS/122-175
Q139U4_RHOPS/131-184
Q13BD5_RHOPS/102-155
Q13BJ0_RHOPS/118-170
Q13CI0_RHOPS/134-187
Q13G71_BURXL/120-173
Q13JN0_BURXL/121-174
Q13KF9_BURXL/146-199
Q13LH4_BURXL/144-197
Q13NK3_BURXL/119-172
Q13NP4_BURXL/102-155
Q13UT2_BURXL/111-162
Q13VM1_BURXL/130-183
Q13WH3_BURXL/127-180
Q13YQ0_BURXL/129-182
Q13ZH4_BURXL/128-181
Q140R0_BURXL/98-151
Q142I9_BURXL/123-176
Q15I95_9BACT/107-159
Q15PE4_PSEA6/128-181
Q15PZ8_PSEA6/104-156
Q15QM1_PSEA6/118-171
Q15R27_PSEA6/130-182
Q15U41_PSEA6/116-169
Q15VB0_PSEA6/116-169
Q15VP4_PSEA6/129-182
Q15XC5_PSEA6/127-178
Q15XS3_PSEA6/141-192
Q160W1_ROSDO/94-147
Q160Z4_ROSDO/115-168
Q162K1_ROSDO/16-49
Q166R4_ROSDO/73-126
Q166R5_ROSDO/191-244
Q16DX0_ROSDO/86-138
Q16DX2_ROSDO/101-154
Q180H1_CLOD6/80-132
Q180L9_CLOD6/78-126
Q186A8_CLOD6/105-157
Q187J8_CLOD6/116-168
Q188V5_CLOD6/78-129
Q189K4_CLOD6/124-174
Q189L9_CLOD6/95-148
Q18AU5_CLOD6/80-127
Q18C78_CLOD6/101-154
Q18DA0_CLOD6/81-134
Q1ATI5_RUBXD/99-152
Q1AVA8_RUBXD/108-161
Q1AVF0_RUBXD/129-182
Q1AXL1_RUBXD/124-176
Q1AXP8_RUBXD/140-193
Q1B0T3_MYCSS/120-172
Q1B139_MYCSS/101-154
Q1B258_MYCSS/123-176
Q1B408_MYCSS/107-160
Q1B410_MYCSS/109-158
Q1B4T5_MYCSS/194-245
Q1B9V2_MYCSS/96-148
Q1BC93_MYCSS/159-212
Q1BCP9_MYCSS/110-163
Q1BCV8_MYCSS/127-180
Q1BDC3_MYCSS/139-192
Q1BE26_MYCSS/111-164
Q1BFS4_MYCSS/145-198
Q1BH38_BURCA/129-181
Q1BJS2_BURCA/106-159
Q1BK12_BURCA/146-198
Q1BLS5_BURCA/121-174
Q1BNM7_BURCA/197-250
Q1BUN1_BURCA/127-180
Q1BUZ6_BURCA/123-176
Q1BWE6_BURCA/145-198
Q1BX69_BURCA/110-163
Q1BXU8_BURCA/130-183
Q1BYM1_BURCA/96-149
Q1BZI0_BURCA/102-155
Q1BZI8_BURCA/109-162
Q1C562_YERPA/128-181
Q1C8S0_YERPA/24-57
Q1CH88_YERPN/24-57
Q1CKF1_YERPN/128-181
Q1CVY4_MYXXD/140-192
Q1CW21_MYXXD/117-169
Q1CW96_MYXXD/111-165
Q1CWE9_MYXXD/52-101
Q1CXJ7_MYXXD/138-191
Q1CYD9_MYXXD/150-202
Q1CZI0_MYXXD/133-186
Q1D0F4_MYXXD/118-171
Q1D124_MYXXD/127-180
Q1D1B6_MYXXD/116-168
Q1D1Q8_MYXXD/108-161
Q1D1S6_MYXXD/159-210
Q1D2I0_MYXXD/132-184
Q1D378_MYXXD/146-199
Q1D3E5_MYXXD/148-199
Q1D4D2_MYXXD/110-162
Q1D4D9_MYXXD/124-177
Q1D4V1_MYXXD/123-176
Q1D5D4_MYXXD/157-210
Q1D650_MYXXD/135-188
Q1D883_MYXXD/160-213
Q1D8R9_MYXXD/204-257
Q1D9F4_MYXXD/104-155
Q1D9Q8_MYXXD/149-202
Q1DA97_MYXXD/170-222
Q1DAB6_MYXXD/95-148
Q1DAR4_MYXXD/126-179
Q1DBR0_MYXXD/125-178
Q1DDR5_MYXXD/206-258
Q1DEH4_MYXXD/108-161
Q1DFQ8_MYXXD/121-171
Q1DFT8_MYXXD/122-175
Q1DG72_MYXXD/249-301
Q1EQQ7_STRKN/119-171
Q1G4X3_9BORD/97-157
Q1GD11_SILST/101-154
Q1GEK7_SILST/139-192
Q1GHE3_SILST/15-52
Q1GJL8_SILST/135-188
Q1GKD2_SILST/105-158
Q1GMY0_SILST/115-168
Q1GN49_SILST/125-178
Q1GNW0_SPHAL/101-154
Q1GPL4_SPHAL/135-188
Q1GPN7_SPHAL/114-167
Q1GPW8_SPHAL/140-193
Q1GQ36_SPHAL/141-194
Q1GQE1_SPHAL/128-181
Q1GRF3_SPHAL/105-158
Q1GSV4_SPHAL/28-81
Q1GT26_SPHAL/131-183
Q1GU47_SPHAL/112-163
Q1GWG2_SPHAL/84-136
Q1GWG3_SPHAL/117-170
Q1GWG5_SPHAL/116-169
Q1GXU3_METFK/120-173
Q1H1L6_METFK/110-163
Q1H2L9_METFK/133-189
Q1H4U9_METFK/122-175
Q1HW64_ENTFC/78-129
Q1I3M6_PSEE4/110-163
Q1I4L0_PSEE4/106-159
Q1I534_PSEE4/107-160
Q1I538_PSEE4/88-141
Q1I5I2_PSEE4/111-162
Q1I5R7_PSEE4/110-163
Q1I5S0_PSEE4/135-186
Q1I5V2_PSEE4/130-182
Q1I6Q2_PSEE4/112-165
Q1I7J1_PSEE4/96-149
Q1I886_PSEE4/20-72
Q1I8K0_PSEE4/129-182
Q1IAI5_PSEE4/112-165
Q1IAL3_PSEE4/110-163
Q1IBM8_PSEE4/107-160
Q1IBR4_PSEE4/103-155
Q1ICF8_PSEE4/115-168
Q1IEG7_PSEE4/104-157
Q1IFJ4_PSEE4/119-177
Q1IGG5_PSEE4/107-160
Q1IHG2_ACIBL/108-161
Q1IHX3_ACIBL/174-227
Q1II47_ACIBL/114-167
Q1IIA3_ACIBL/83-136
Q1III6_ACIBL/124-177
Q1IJV0_ACIBL/148-201
Q1IKD2_ACIBL/124-177
Q1IKT7_ACIBL/110-162
Q1IL01_ACIBL/117-170
Q1IM17_ACIBL/107-159
Q1IN56_ACIBL/138-191
Q1INQ3_ACIBL/112-165
Q1INR3_ACIBL/133-186
Q1IPU9_ACIBL/114-167
Q1IQM4_ACIBL/119-172
Q1IQP9_ACIBL/130-183
Q1IQR2_ACIBL/134-187
Q1IS06_ACIBL/137-190
Q1ISX0_ACIBL/134-187
Q1IU45_ACIBL/286-327
Q1IU58_ACIBL/116-169
Q1IUA0_ACIBL/112-164
Q1IUC0_ACIBL/141-194
Q1IV01_ACIBL/97-148
Q1IW21_DEIGD/130-183
Q1IY70_DEIGD/127-180
Q1J0S6_DEIGD/119-172
Q1JB61_STRPB/113-163
Q1JBA1_STRPB/103-156
Q1JEF6_STRPD/99-157
Q1K112_DESAC/138-191
Q1LC67_RALME/92-145
Q1LE78_RALME/162-215
Q1LER2_RALME/106-159
Q1LG57_RALME/109-162
Q1LGL4_RALME/102-155
Q1LI74_RALME/103-156
Q1LKM4_RALME/131-183
Q1LMU5_RALME/138-191
Q1LPC0_RALME/104-156
Q1LPY0_RALME/124-177
Q1LQU3_RALME/115-167
Q1M358_RHIL3/19-60
Q1M3N4_RHIL3/129-182
Q1M4E1_RHIL3/112-165
Q1M5W8_RHIL3/107-160
Q1M730_RHIL3/102-155
Q1M7C1_RHIL3/112-165
Q1MAN0_RHIL3/124-177
Q1MCY6_RHIL3/85-130
Q1MCY8_RHIL3/104-157
Q1MDC6_RHIL3/112-165
Q1MDI0_RHIL3/105-157
Q1MEA4_RHIL3/102-155
Q1MEW6_RHIL3/121-174
Q1MIG4_RHIL3/39-72
Q1MJ92_RHIL3/107-160
Q1MK71_RHIL3/100-153
Q1ML71_RHIL3/138-191
Q1MYW7_9GAMM/131-182
Q1MZD8_9GAMM/132-184
Q1N1C3_9GAMM/126-179
Q1N4A3_9GAMM/103-156
Q1N724_9SPHN/108-160
Q1N7K2_9SPHN/81-134
Q1N7K4_9SPHN/134-187
Q1NAR2_9SPHN/103-156
Q1NAW9_9SPHN/127-179
Q1NB40_9SPHN/121-174
Q1NBU1_9SPHN/126-179
Q1NBX5_9SPHN/128-181
Q1NE72_9SPHN/117-170
Q1NEQ3_9SPHN/171-224
Q1NFZ8_9SPHN/131-184
Q1NGV5_9SPHN/126-179
Q1NHX1_9SPHN/78-131
Q1NVM5_9DELT/96-149
Q1PAF8_PSECL/109-142
Q1PC42_BIFLO/47-85
Q1PWR8_9BACT/112-164
Q1Q6H0_9BACT/124-177
Q1QEZ4_NITHX/148-201
Q1QFB8_NITHX/99-139
Q1QFP5_NITHX/122-175
Q1QHJ6_NITHX/102-155
Q1QJZ4_NITHX/151-204
Q1QK09_NITHX/122-175
Q1QRN4_NITHX/139-192
Q1QX29_CHRSD/130-182
Q1QYK4_CHRSD/145-198
Q1QYP9_CHRSD/119-172
Q1QZW4_CHRSD/9-49
Q1R8F9_ECOUT/133-192
Q1RQV6_STRAM/109-162
Q1V5K2_VIBAL/129-182
Q1VEN5_VIBAL/122-175
Q1VG77_VIBAL/101-154
Q1VPJ3_9FLAO/119-172
Q1VPT3_9FLAO/119-172
Q1VQT9_9FLAO/114-164
Q1VR31_9FLAO/119-172
Q1VR43_9FLAO/119-172
Q1VRA7_9FLAO/114-167
Q1VRI8_9FLAO/96-148
Q1VSQ4_9FLAO/94-145
Q1VT89_9FLAO/107-159
Q1VV92_9FLAO/104-156
Q1VVF3_9FLAO/129-178
Q1VVF9_9FLAO/81-133
Q1VVI0_9FLAO/116-168
Q1VVZ1_9FLAO/106-158
Q1VWL8_9FLAO/112-165
Q1VXD2_9FLAO/141-194
Q1W4V8_PSEAE/129-182
Q1WDG9_9CAUD/14-52
Q1WF71_AZOBR/145-198
Q1WLK5_RHIME/9-48
Q1YJM5_MOBAS/124-177
Q1YLR7_MOBAS/102-155
Q1YQ45_9GAMM/147-198
Q1YQR8_9GAMM/154-207
Q1YS37_9GAMM/132-185
Q1YSL4_9GAMM/112-162
Q1YTM0_9GAMM/187-240
Q1YUE0_9GAMM/110-163
Q1Z4B2_PHOPR/124-182
Q1Z6K7_PHOPR/130-183
Q1Z9M0_PHOPR/95-148
Q1ZCS4_9GAMM/129-182
Q1ZN34_PHOAS/109-162
Q1ZNC4_PHOAS/130-182
Q1ZPC3_PHOAS/118-171
Q1ZQG8_PHOAS/127-180
Q20IR4_PSECI/116-169
Q20YN4_RHOPB/122-175
Q20Z80_RHOPB/102-155
Q210R0_RHOPB/123-176
Q212Z7_RHOPB/100-161
Q213I3_RHOPB/108-161
Q217A1_RHOPB/108-161
Q217Y7_RHOPB/121-174
Q21B01_RHOPB/156-209
Q21D64_RHOPB/136-189
Q21DS9_SACD2/101-154
Q21FF2_SACD2/118-171
Q21HU8_SACD2/148-201
Q21I12_SACD2/116-169
Q21I31_SACD2/108-159
Q21I54_SACD2/128-181
Q21IG8_SACD2/134-185
Q21K72_SACD2/135-188
Q21KS5_SACD2/105-158
Q21ML8_SACD2/133-182
Q21P18_SACD2/125-177
Q21P66_SACD2/116-169
Q21PM0_SACD2/124-176
Q21QW1_RHOFD/126-178
Q21QX1_RHOFD/143-196
Q21R78_RHOFD/121-174
Q21SB2_RHOFD/96-149
Q21T73_RHOFD/124-177
Q21TQ0_RHOFD/110-163
Q21VD8_RHOFD/99-152
Q21XN8_RHOFD/146-199
Q21Y18_RHOFD/143-193
Q21Z64_RHOFD/297-350
Q24P35_DESHY/124-177
Q24P36_DESHY/159-212
Q24PM1_DESHY/102-155
Q24PM2_DESHY/106-159
Q24PM9_DESHY/99-152
Q24TR1_DESHY/89-142
Q24U59_DESHY/113-166
Q24UR3_DESHY/112-165
Q24V24_DESHY/112-165
Q24VG6_DESHY/123-164
Q24VJ8_DESHY/119-171
Q24W04_DESHY/106-159
Q24WR9_DESHY/99-152
Q24WW2_DESHY/27-79
Q24XC3_DESHY/120-171
Q24XW4_DESHY/104-156
Q24YC0_DESHY/102-155
Q24YE1_DESHY/117-169
Q24YS4_DESHY/125-178
Q24Z61_DESHY/108-161
Q24ZK5_DESHY/115-168
Q24ZK9_DESHY/147-191
Q24ZZ1_DESHY/98-151
Q250Q2_DESHY/157-199
Q251T6_DESHY/118-171
Q26B96_FLABB/121-174
Q26CC2_FLABB/100-158
Q26CS1_FLABB/104-156
Q26E43_FLABB/143-196
Q26EA2_FLABB/130-180
Q26FD4_FLABB/122-175
Q26FJ6_FLABB/123-175
Q26HA7_FLABB/112-165
Q28K24_JANSC/69-122
Q28LD0_JANSC/100-153
Q28ML1_JANSC/126-179
Q28R55_JANSC/122-175
Q28U53_JANSC/139-191
Q28UP7_JANSC/121-174
Q2B012_9BACI/103-148
Q2B0N3_9BACI/131-184
Q2B109_9BACI/124-177
Q2B126_9BACI/123-175
Q2B1I4_9BACI/153-201
Q2B3I9_9BACI/128-181
Q2B464_9BACI/107-160
Q2B524_9BACI/115-168
Q2B577_9BACI/105-158
Q2B5B2_9BACI/127-180
Q2B666_9BACI/115-168
Q2B6N6_9BACI/627-660
Q2B9X0_9BACI/121-173
Q2BB05_9BACI/120-173
Q2BBI2_9BACI/107-160
Q2BBI9_9BACI/103-156
Q2BBP5_9BACI/110-163
Q2BBY4_9BACI/128-181
Q2BC13_9BACI/125-174
Q2BC17_9BACI/107-160
Q2BCK4_9BACI/110-163
Q2BDM3_9BACI/101-154
Q2BDP2_9BACI/116-169
Q2BDT8_9BACI/124-177
Q2BE18_9BACI/111-164
Q2BE54_9BACI/132-185
Q2BE84_9BACI/118-171
Q2BEK2_9BACI/108-161
Q2BEM6_9BACI/142-195
Q2BEV1_9BACI/108-161
Q2BEW9_9BACI/156-205
Q2BFT9_9BACI/107-160
Q2BG20_9BACI/164-217
Q2BJT5_9GAMM/123-176
Q2BJV2_9GAMM/137-190
Q2BL51_9GAMM/131-184
Q2BQE7_9GAMM/102-154
Q2C0Z4_9GAMM/130-182
Q2C427_9GAMM/127-180
Q2C5F1_9GAMM/118-171
Q2C9S5_9RHOB/129-182
Q2CFQ7_9RHOB/118-170
Q2CGB4_9RHOB/11-44
Q2CIG2_9RHOB/121-174
Q2CIU1_9RHOB/87-135
Q2CIU3_9RHOB/92-144
Q2CJ88_9RHOB/27-58
Q2CKE1_9RHOB/115-168
Q2G460_NOVAD/128-181
Q2G6E7_NOVAD/116-169
Q2G7Z1_NOVAD/127-180
Q2GAY0_NOVAD/145-197
Q2GB40_NOVAD/112-165
Q2HPJ6_9PSED/123-176
Q2HPJ8_9PSED/123-176
Q2IE86_ANADE/144-197
Q2IE90_ANADE/115-168
Q2IFA8_ANADE/118-171
Q2IFZ6_ANADE/165-217
Q2IGB2_ANADE/160-213
Q2IHI0_ANADE/130-183
Q2IIH1_ANADE/152-205
Q2IIP2_ANADE/144-196
Q2IJT3_ANADE/156-208
Q2IK37_ANADE/111-164
Q2IKH0_ANADE/123-176
Q2IMH5_ANADE/123-176
Q2IN62_ANADE/138-191
Q2INF0_ANADE/105-161
Q2INY6_ANADE/99-152
Q2IP36_ANADE/127-180
Q2IRT3_RHOP2/103-156
Q2IS43_RHOP2/172-225
Q2IS63_RHOP2/112-165
Q2IT58_RHOP2/122-175
Q2IU60_RHOP2/121-174
Q2IU66_RHOP2/164-217
Q2IVD6_RHOP2/109-162
Q2IVJ9_RHOP2/113-166
Q2IXX3_RHOP2/109-161
Q2IXY8_RHOP2/108-161
Q2IXZ3_RHOP2/108-158
Q2IY00_RHOP2/130-183
Q2IZ44_RHOP2/108-161
Q2J0B4_RHOP2/102-155
Q2J0U0_RHOP2/105-157
Q2J240_RHOP2/152-205
Q2J2W9_RHOP2/111-161
Q2J4X2_FRASC/114-166
Q2J5B1_FRASC/154-207
Q2J6A9_FRASC/153-206
Q2J6H3_FRASC/190-243
Q2J6Q1_FRASC/124-177
Q2J9Z9_FRASC/101-154
Q2JA53_FRASC/137-190
Q2JFS4_FRASC/175-228
Q2JGG0_FRASC/116-169
Q2JGN3_FRASC/109-162
Q2JGQ0_FRASC/95-148
Q2JIX2_SYNJB/231-284
Q2JLI2_SYNJB/156-209
Q2JM91_SYNJB/133-185
Q2JNT2_SYNJB/141-194
Q2JQW5_SYNJA/132-185
Q2JSK4_SYNJA/131-184
Q2JUG0_SYNJA/156-209
Q2JWP6_SYNJA/237-290
Q2JYI4_RHIEC/112-165
Q2JYM4_RHIEC/145-198
Q2JZN6_RHIEC/121-174
Q2JZP0_RHIEC/113-165
Q2JZZ9_RHIEC/102-155
Q2K0T5_RHIEC/107-160
Q2K1I4_RHIEC/111-164
Q2K1Z8_RHIEC/20-61
Q2K3A9_RHIEC/124-177
Q2K547_RHIEC/85-134
Q2K549_RHIEC/104-157
Q2K5K0_RHIEC/112-165
Q2K5Q4_RHIEC/105-157
Q2K6I8_RHIEC/113-166
Q2KAK9_RHIEC/107-160
Q2KB61_RHIEC/126-172
Q2KC76_RHIEC/146-199
Q2KD35_RHIEC/81-134
Q2KUB4_BORA1/111-164
Q2KW17_BORA1/127-183
Q2KWK6_BORA1/101-153
Q2KXL4_BORA1/170-223
Q2L0R0_BORA1/101-157
Q2L2C6_BORA1/110-163
Q2LEU6_9ACTO/118-165
Q2LIZ7_9PSED/124-177
Q2LQI1_SYNAS/153-205
Q2M5M0_PSEPU/111-164
Q2N829_ERYLH/115-168
Q2N853_ERYLH/110-163
Q2NBC8_ERYLH/123-176
Q2NC87_ERYLH/150-203
Q2NDB7_ERYLH/129-182
Q2NDN6_ERYLH/124-177
Q2NS07_SODGM/122-181
Q2NZU0_XANOM/164-217
Q2P1G8_XANOM/122-175
Q2P397_XANOM/105-158
Q2P4F5_XANOM/128-181
Q2P4M7_XANOM/154-186
Q2P5I5_XANOM/43-94
Q2P8G1_XANOM/100-153
Q2PJT2_ENTFC/78-130
Q2PPK9_CLOBO/115-168
Q2PZW3_9BURK/143-196
Q2RFM8_MOOTA/166-205
Q2RFZ5_MOOTA/129-179
Q2RHE6_MOOTA/126-179
Q2RJW6_MOOTA/86-138
Q2RLR9_MOOTA/1-46
Q2RMB0_MOOTA/6-52
Q2RP63_RHORT/197-243
Q2RP65_RHORT/81-134
Q2RRA8_RHORT/130-183
Q2RRP8_RHORT/116-169
Q2RRS3_RHORT/142-195
Q2RUF6_RHORT/109-162
Q2RW11_RHORT/109-162
Q2RYX7_SALRD/125-178
Q2RYY2_SALRD/124-177
Q2RZK8_SALRD/120-172
Q2RZN4_SALRD/134-187
Q2S0C7_SALRD/148-201
Q2S0N7_SALRD/116-168
Q2S187_SALRD/128-181
Q2S1V5_SALRD/118-171
Q2S652_SALRD/124-177
Q2S6L9_SALRD/143-196
Q2S7W8_HAHCH/154-206
Q2SAS1_HAHCH/130-183
Q2SC08_HAHCH/124-177
Q2SER0_HAHCH/132-185
Q2SH89_HAHCH/140-191
Q2SL40_HAHCH/155-208
Q2SVV1_BURTA/150-203
Q2SWK1_BURTA/139-192
Q2SXU1_BURTA/130-183
Q2SZQ1_BURTA/122-175
Q2SZU8_BURTA/158-211
Q2T2K4_BURTA/101-154
Q2T2P4_BURTA/204-257
Q2T5G6_BURTA/98-151
Q2T5H0_BURTA/110-163
Q2T7W3_BURTA/121-174
Q2UZG3_9ACTO/164-217
Q2UZV0_PSESX/123-176
Q2UZV1_PSESX/123-176
Q2UZV2_PSESX/123-176
Q2UZV3_PSESX/123-176
Q2UZV4_PSESX/123-176
Q2UZV5_PSESX/123-176
Q2UZV6_PSESX/123-176
Q2UZV7_PSEAP/123-176
Q2V0D5_9PSED/115-168
Q2VCF2_9ACTO/148-201
Q2VNV2_ECOLX/1-47
Q2W1J3_MAGSA/101-153
Q2W3F5_MAGSA/152-205
Q2W3X5_MAGSA/21-73
Q2W687_MAGSA/103-156
Q2W771_MAGSA/104-135
Q2Y7Y7_NITMU/109-162
Q2Y878_NITMU/131-184
Q2YA67_NITMU/105-158
Q2YL89_BRUA2/110-163
Q2YRH8_BRUA2/110-163
Q2YZY6_9BACT/151-204
Q2YZY9_9BACT/169-231
Q2Z1A0_9FIRM/77-130
Q30B92_PSESZ/110-163
Q30BE7_ENTFA/85-137
Q310C1_DESDG/134-185
Q31DM9_THICR/113-166
Q31ER0_THICR/102-155
Q31LW6_SYNE7/154-207
Q31MA5_SYNE7/194-247
Q31XR4_SHIBS/122-181
Q328R0_SHIDS/111-164
Q32CU8_SHIDS/122-181
Q33CP5_CLOBO/116-168
Q393H3_BURS3/121-174
Q396W8_BURS3/155-208
Q398C1_BURS3/109-161
Q39BF0_BURS3/105-158
Q39BN6_BURS3/128-180
Q39EC9_BURS3/123-176
Q39ER9_BURS3/112-163
Q39FJ6_BURS3/129-181
Q39GP3_BURS3/141-194
Q39HG8_BURS3/110-163
Q39I80_BURS3/130-183
Q39J24_BURS3/96-149
Q39L60_BURS3/109-162
Q39L67_BURS3/102-155
Q39ND8_BURS3/127-180
Q39PC6_BURS3/127-180
Q39PH8_BURS3/144-197
Q39RW4_GEOMG/122-175
Q39SE3_GEOMG/124-177
Q39ZU8_PELCD/149-202
Q3A9G1_CARHZ/81-131
Q3A9P6_CARHZ/163-207
Q3AAZ6_CARHZ/91-144
Q3AB19_CARHZ/112-165
Q3ABF5_CARHZ/102-155
Q3AFK3_CARHZ/6-52
Q3APD6_CHLCH/157-210
Q3ATC9_CHLCH/122-175
Q3ATK2_CHLCH/309-362
Q3B236_PELLD/116-169
Q3B2Z9_PELLD/306-359
Q3B3L2_PELLD/92-130
Q3B573_PELLD/137-190
Q3BMR0_XANC5/110-163
Q3BN50_XANC5/107-160
Q3BRA7_XANC5/167-218
Q3BUW4_XANC5/126-179
Q3BVP6_XANC5/128-181
Q3BVW2_XANC5/133-186
Q3BW56_XANC5/127-180
Q3BX28_XANC5/221-274
Q3CZ06_STRAG/99-152
Q3D469_STRAG/83-141
Q3D6L7_STRAG/99-152
Q3D8W3_STRAG/126-173
Q3DA49_STRAG/83-141
Q3DFU4_STRAG/78-131
Q3DGI1_STRAG/83-141
Q3DH46_STRAG/99-152
Q3DIT8_STRAG/99-152
Q3DK32_STRAG/78-131
Q3DN57_STRAG/83-141
Q3DSG7_STRAG/99-152
Q3EJW7_BACTI/29-82
Q3EKZ3_BACTI/114-167
Q3EMJ3_BACTI/97-150
Q3EQS5_BACTI/97-150
Q3EQZ0_BACTI/113-166
Q3EZ95_BACTI/121-174
Q3EZQ6_BACTI/46-99
Q3F0F0_BACTI/114-151
Q3F0J0_BACTI/111-164
Q3F1F0_BACTI/166-207
Q3HKE4_RHOS4/104-157
Q3IBY2_PSEHT/116-168
Q3ICB7_PSEHT/117-170
Q3IDL8_PSEHT/124-182
Q3IEF0_PSEHT/116-169
Q3IHE6_PSEHT/108-158
Q3II83_PSEHT/122-175
Q3IMA3_NATPD/15-64
Q3IXM3_RHOS4/99-152
Q3IYD1_RHOS4/85-136
Q3IYD3_RHOS4/110-162
Q3J0A3_RHOS4/102-155
Q3J0U2_RHOS4/128-181
Q3J2Z8_RHOS4/105-158
Q3J8C7_NITOC/129-182
Q3JB36_NITOC/117-170
Q3JI79_BURP1/141-194
Q3JIE7_BURP1/131-183
Q3JK18_BURP1/120-173
Q3JLW6_BURP1/106-159
Q3JMM6_BURP1/110-163
Q3JMM9_BURP1/98-151
Q3JQ71_BURP1/130-183
Q3JRI9_BURP1/140-193
Q3JS80_BURP1/117-170
Q3JSI2_BURP1/150-203
Q3JUC5_BURP1/147-200
Q3JUH2_BURP1/124-177
Q3JXJ3_BURP1/101-154
Q3JYK9_STRA1/83-141
Q3K3C0_STRA1/99-152
Q3K5N0_PSEPF/110-163
Q3K7Z0_PSEPF/109-162
Q3K822_PSEPF/110-163
Q3K841_PSEPF/109-162
Q3K976_PSEPF/115-168
Q3K9M0_PSEPF/139-192
Q3K9N0_PSEPF/104-157
Q3K9S0_PSEPF/126-179
Q3KA00_PSEPF/98-151
Q3KAN0_PSEPF/108-161
Q3KBB8_PSEPF/108-161
Q3KBJ0_PSEPF/109-162
Q3KC79_PSEPF/108-161
Q3KF55_PSEPF/97-150
Q3KGE1_PSEPF/137-190
Q3KGK1_PSEPF/130-182
Q3KHT4_PSEPF/119-172
Q3KHT8_PSEPF/107-160
Q3KJX8_PSEPF/140-193
Q3KK39_PSEPF/122-175
Q3KU32_STRCR/95-148
Q3L888_MYCS2/97-150
Q3L8W8_RHOE4/40-84
Q3L9E3_RHOE4/131-184
Q3L9G5_RHOE4/10-40
Q3M3A6_ANAVT/155-208
Q3M8J2_ANAVT/195-248
Q3QYG7_XYLFA/133-186
Q3RID1_XYLFA/133-186
Q3SH41_THIDA/125-182
Q3SHU4_THIDA/120-172
Q3SIC1_THIDA/96-149
Q3SN14_NITWN/108-161
Q3SN46_NITWN/120-173
Q3SNK8_NITWN/109-162
Q3SNW5_NITWN/102-155
Q3SQ84_NITWN/103-156
Q3SQD9_NITWN/122-175
Q3SQP9_NITWN/106-159
Q3SQY2_NITWN/115-168
Q3SR65_NITWN/1-44
Q3SRU6_NITWN/176-229
Q3SSZ0_NITWN/125-178
Q3SU83_NITWN/105-158
Q3SUW9_NITWN/88-141
Q3XYB7_ENTFC/78-131
Q3YU70_SHISS/111-164
Q3YYU3_SHISS/122-181
Q3ZA32_DEHE1/122-175
Q45287_BIFLO/47-85
Q45318_BACME/156-205
Q45867_CLOBO/115-168
Q45874_CLOBO/116-168
Q45879_CLOBO/116-168
Q45SJ5_CLODI/93-128
Q46026_CLODI/124-174
Q46616_ERWAM/123-176
Q46PX2_CUPPJ/101-154
Q46TD0_CUPPJ/118-170
Q46UN2_CUPPJ/110-163
Q46WI0_CUPPJ/103-156
Q46Z11_CUPPJ/130-183
Q470M8_CUPPJ/117-170
Q473V8_CUPPJ/124-177
Q474V4_CUPPJ/166-219
Q476X2_CUPPJ/125-178
Q47BA1_DECAR/134-187
Q47BH5_DECAR/128-180
Q47BV1_DECAR/98-151
Q47CR7_DECAR/99-152
Q47CW0_DECAR/129-182
Q47E65_DECAR/134-187
Q47EG4_DECAR/131-183
Q47F03_DECAR/105-158
Q47FW2_DECAR/129-182
Q47IQ3_DECAR/96-149
Q47K83_THEFY/127-180
Q47KG7_THEFY/105-158
Q47LP2_THEFY/151-204
Q47PS7_THEFY/133-186
Q47RN7_THEFY/115-168
Q47SF5_THEFY/111-159
Q47SI1_THEFY/171-224
Q47SM5_THEFY/118-171
Q47SS4_THEFY/173-229
Q47TJ7_THEFY/130-183
Q47UN3_COLP3/129-182
Q47W09_COLP3/145-198
Q47WN8_COLP3/144-196
Q47X53_COLP3/124-177
Q47XF6_COLP3/119-172
Q47ZA9_COLP3/102-155
Q480J1_COLP3/111-158
Q488H2_COLP3/151-204
Q488N9_COLP3/121-173
Q48AA3_COLP3/108-160
Q48CM8_PSE14/110-163
Q48EU6_PSE14/130-182
Q48I45_PSE14/121-174
Q48KD8_PSE14/115-168
Q48M19_PSE14/123-176
Q48MD0_PSE14/124-177
Q48ML0_PSE14/141-194
Q48N19_PSE14/142-195
Q49727_MYCLE/1-42
Q49971_MYCLE/98-149
Q49BB8_STRHY/139-192
Q4BXZ2_CROWT/131-190
Q4C329_CROWT/198-251
Q4C7X8_CROWT/127-180
Q4C8I4_CROWT/77-130
Q4C9K3_CROWT/155-208
Q4EJF9_LISMO/124-177
Q4EQW7_LISMO/121-174
Q4ES61_LISMO/124-177
Q4FIE9_SALCH/12-64
Q4JSD3_CORJK/136-189
Q4JSN0_CORJK/130-182
Q4JTF4_CORJK/128-181
Q4JTR0_CORJK/124-177
Q4JUF4_CORJK/127-179
Q4JX14_CORJK/126-179
Q4JYD3_CORJK/128-181
Q4K4Q5_PSEF5/155-208
Q4K4S1_PSEF5/110-163
Q4K5N5_PSEF5/103-156
Q4K7S4_PSEF5/109-162
Q4K7Y7_PSEF5/114-167
Q4K901_PSEF5/115-168
Q4K9A6_PSEF5/114-167
Q4K9D7_PSEF5/122-175
Q4K9E5_PSEF5/119-172
Q4K9N6_PSEF5/98-151
Q4KAM1_PSEF5/112-165
Q4KAZ7_PSEF5/109-162
Q4KBG5_PSEF5/111-164
Q4KBX1_PSEF5/168-221
Q4KD30_PSEF5/108-161
Q4KDP7_PSEF5/108-161
Q4KE33_PSEF5/113-166
Q4KE63_PSEF5/109-162
Q4KED5_PSEF5/110-163
Q4KGH3_PSEF5/138-191
Q4KGQ7_PSEF5/130-182
Q4KGY1_PSEF5/186-239
Q4KI14_PSEF5/122-175
Q4KI18_PSEF5/105-158
Q4KKB3_PSEF5/130-183
Q4KKE1_PSEF5/119-172
Q4KKF9_PSEF5/106-159
Q4KPD6_9VIRU/64-108
Q4LDX9_9NOCA/43-83
Q4MGU8_BACCE/110-163
Q4MH19_BACCE/111-162
Q4MHA9_BACCE/104-155
Q4MHK4_BACCE/104-157
Q4MJ13_BACCE/112-165
Q4MKI6_BACCE/110-163
Q4MN33_BACCE/113-166
Q4MN77_BACCE/99-152
Q4MPK1_BACCE/144-194
Q4MPQ5_BACCE/147-200
Q4MRP9_BACCE/121-174
Q4MU01_BACCE/100-153
Q4MUF3_BACCE/121-174
Q4MUI9_BACCE/97-150
Q4MVR6_BACCE/114-153
Q4MVW2_BACCE/102-155
Q4MWB9_BACCE/115-168
Q4PK18_9BACT/93-146
Q4QKI3_HAEI8/137-190
Q4QKY2_HAEI8/59-108
Q4QMW2_HAEI8/129-181
Q4U4S8_9BIFI/52-85
Q4UPW9_XANC8/119-172
Q4UR96_XANC8/169-222
Q4US28_XANC8/127-180
Q4USF1_XANC8/133-186
Q4USJ1_XANC8/134-187
Q4USM0_XANC8/128-181
Q4UTK7_XANC8/122-175
Q4UWN1_XANC8/110-162
Q4UZ86_XANC8/110-163
Q4V1Y9_BACCZ/97-150
Q4ZM64_PSEU2/110-163
Q4ZPD4_PSEU2/130-182
Q4ZS15_PSEU2/24-76
Q4ZTA3_PSEU2/111-164
Q4ZV36_PSEU2/115-168
Q4ZX51_PSEU2/123-176
Q4ZXG1_PSEU2/124-177
Q4ZXM6_PSEU2/110-163
Q4ZY22_PSEU2/142-195
Q4ZZI8_PSEU2/131-183
Q51350_PSEAE/115-168
Q51783_PSEFL/115-168
Q52157_PSEPU/115-167
Q52208_PSEPU/110-161
Q52341_9ZZZZ/12-64
Q52499_PSESX/123-177
Q53VW8_THET8/133-186
Q56398_ENTFA/95-148
Q564N0_RHOOB/39-84
Q57093_PHOPR/124-182
Q57176_CLOBO/116-168
Q57A61_BRUAB/110-163
Q57BL9_BRUAB/110-163
Q57L61_SALCH/122-181
Q5DIQ7_PSEAE/66-119
Q5DIS4_PSEAE/66-119
Q5DIV3_PSEAE/66-119
Q5DZA6_VIBF1/97-150
Q5DZG0_VIBF1/143-196
Q5E308_VIBF1/129-181
Q5E679_VIBF1/95-148
Q5F5I1_NEIG1/127-180
Q5FNA9_GLUOX/97-150
Q5FNB0_GLUOX/123-176
Q5FRA4_GLUOX/138-191
Q5FT43_GLUOX/102-151
Q5GWN6_XANOR/164-217
Q5GYG4_XANOR/126-179
Q5H0C4_XANOR/105-158
Q5H1J8_XANOR/304-357
Q5H1R8_XANOR/177-230
Q5H2L9_XANOR/125-176
Q5H5R8_XANOR/100-153
Q5HTH0_CAMJR/9-37
Q5KX49_GEOKA/78-123
Q5KXP7_GEOKA/107-160
Q5KZ75_GEOKA/98-151
Q5L3P5_GEOKA/127-180
Q5L425_GEOKA/155-205
Q5L7C7_BACFN/103-155
Q5L7L0_BACFN/117-170
Q5L7Z6_BACFN/111-164
Q5L8Z5_BACFN/115-168
Q5L907_BACFN/120-173
Q5L926_BACFN/118-171
Q5L9A7_BACFN/122-174
Q5L9G1_BACFN/126-179
Q5L9G8_BACFN/116-169
Q5L9L9_BACFN/116-169
Q5L9X5_BACFN/113-166
Q5L9Z6_BACFN/128-181
Q5LAE5_BACFN/99-151
Q5LAG4_BACFN/122-175
Q5LAS9_BACFN/121-173
Q5LB52_BACFN/111-163
Q5LB83_BACFN/116-169
Q5LBB6_BACFN/126-179
Q5LDY8_BACFN/123-173
Q5LDZ2_BACFN/119-172
Q5LE01_BACFN/107-159
Q5LED1_BACFN/125-176
Q5LEV1_BACFN/104-156
Q5LF78_BACFN/119-172
Q5LFH1_BACFN/120-173
Q5LFI1_BACFN/118-169
Q5LFI8_BACFN/107-159
Q5LFQ6_BACFN/117-170
Q5LFR8_BACFN/125-178
Q5LG22_BACFN/113-166
Q5LG41_BACFN/104-156
Q5LGM3_BACFN/121-174
Q5LGM9_BACFN/130-183
Q5LGN6_BACFN/122-175
Q5LGT2_BACFN/122-175
Q5LGX4_BACFN/116-169
Q5LHF0_BACFN/114-167
Q5LHQ8_BACFN/122-175
Q5LHU1_BACFN/121-174
Q5LHX1_BACFN/115-168
Q5LII6_BACFN/107-159
Q5LIL8_BACFN/128-181
Q5LIQ1_BACFN/104-157
Q5LNS8_SILPO/99-152
Q5LPU3_SILPO/131-183
Q5LTD6_SILPO/149-202
Q5LUD4_SILPO/180-226
Q5MZM1_SYNP6/209-262
Q5N009_SYNP6/154-207
Q5NMN2_ZYMMO/142-195
Q5NV21_RALME/10-49
Q5NXP7_AROAE/101-154
Q5NZC6_AROAE/133-186
Q5P0C9_AROAE/130-183
Q5P1X9_AROAE/123-176
Q5PF59_SALPA/65-94
Q5PNB6_SALPA/122-181
Q5QXZ3_IDILO/114-167
Q5QYL7_IDILO/125-178
Q5QZW7_IDILO/111-164
Q5R0S7_IDILO/134-187
Q5R100_IDILO/129-182
Q5R222_SALEN/12-64
Q5WAM8_BACSK/112-164
Q5WE25_BACSK/161-207
Q5WGJ8_BACSK/114-166
Q5WHV7_BACSK/91-143
Q5WJA7_BACSK/139-192
Q5WK36_BACSK/124-177
Q5WLH3_BACSK/127-180
Q5WLS9_BACSK/162-209
Q5WLZ6_BACSK/129-179
Q5WWK5_LEGPL/124-177
Q5X4Y5_LEGPA/124-177
Q5YMS9_NOCFA/145-198
Q5YNW0_NOCFA/105-158
Q5YQG0_NOCFA/183-235
Q5YQV6_NOCFA/141-194
Q5YRM9_NOCFA/105-158
Q5YT23_NOCFA/126-179
Q5YT95_NOCFA/146-199
Q5YTY2_NOCFA/111-163
Q5YVC2_NOCFA/153-206
Q5YVY6_NOCFA/102-155
Q5YW56_NOCFA/116-169
Q5YWI4_NOCFA/107-160
Q5YXA9_NOCFA/131-184
Q5YXM9_NOCFA/106-159
Q5YY76_NOCFA/145-198
Q5YYL3_NOCFA/129-182
Q5YZB9_NOCFA/117-170
Q5Z074_NOCFA/109-159
Q5Z2H0_NOCFA/150-203
Q5Z2K1_NOCFA/110-163
Q5ZV63_LEGPH/124-177
Q608L9_METCA/130-183
Q629L4_BURMA/131-183
Q62BU4_BURMA/98-151
Q62BU9_BURMA/110-163
Q62C94_BURMA/106-159
Q62DZ8_BURMA/120-173
Q62EG5_BURMA/132-185
Q62IH6_BURMA/124-177
Q62IL7_BURMA/147-200
Q62JQ7_BURMA/140-193
Q62K97_BURMA/120-173
Q62LT6_BURMA/130-183
Q62NQ6_BACLD/110-163
Q630N7_BACCZ/110-163
Q633D0_BACCZ/104-157
Q636Z6_BACCZ/101-154
Q637N4_BACCZ/119-170
Q638V8_BACCZ/100-153
Q63AF9_BACCZ/107-160
Q63AL2_BACCZ/114-166
Q63B84_BACCZ/114-167
Q63BC0_BACCZ/104-157
Q63C54_BACCZ/121-174
Q63D18_BACCZ/97-150
Q63D45_BACCZ/121-174
Q63DC5_BACCZ/118-171
Q63EP8_BACCZ/104-155
Q63EW8_BACCZ/119-171
Q63FZ9_BACCZ/113-166
Q63H33_BACCZ/104-155
Q63HA6_BACCZ/158-205
Q63HS3_BURPS/131-183
Q63J77_BURPS/121-174
Q63KT9_BURPS/112-165
Q63LI8_BURPS/110-163
Q63LJ3_BURPS/98-151
Q63P88_BURPS/132-185
Q63S89_BURPS/130-183
Q63U29_BURPS/120-173
Q63UC3_BURPS/117-170
Q63UY8_BURPS/140-193
Q63VP9_BURPS/122-175
Q63VW4_BURPS/111-164
Q63YX0_BURPS/101-154
Q64MH7_BACFR/103-155
Q64MS4_BACFR/117-170
Q64N72_BACFR/120-173
Q64P59_BACFR/115-168
Q64P71_BACFR/120-173
Q64P86_BACFR/118-171
Q64PG9_BACFR/122-174
Q64PP8_BACFR/126-179
Q64PQ6_BACFR/116-169
Q64PV8_BACFR/116-169
Q64Q79_BACFR/113-166
Q64QA3_BACFR/128-181
Q64QT0_BACFR/99-151
Q64QV1_BACFR/122-175
Q64R77_BACFR/121-173
Q64RJ5_BACFR/111-163
Q64RM9_BACFR/116-169
Q64RR2_BACFR/126-179
Q64V29_BACFR/119-172
Q64V39_BACFR/107-159
Q64VI4_BACFR/125-176
Q64VT9_BACFR/104-156
Q64W95_BACFR/110-163
Q64WA5_BACFR/87-138
Q64WB2_BACFR/107-159
Q64WP1_BACFR/117-170
Q64WQ3_BACFR/125-178
Q64WX8_BACFR/113-166
Q64X15_BACFR/104-156
Q64XG6_BACFR/121-174
Q64XH3_BACFR/123-176
Q64XI1_BACFR/122-175
Q64XN4_BACFR/122-175
Q64XS6_BACFR/125-178
Q64YB9_BACFR/114-167
Q64YQ9_BACFR/122-175
Q64YX2_BACFR/182-235
Q64ZL1_BACFR/107-159
Q64ZQ2_BACFR/121-174
Q64ZT6_BACFR/104-157
Q65CN5_BACLD/102-154
Q65D80_BACLD/117-170
Q65DE2_BACLD/119-171
Q65E09_BACLD/89-141
Q65K29_BACLD/109-162
Q65L34_BACLD/102-155
Q65LY6_BACLD/99-152
Q65N20_BACLD/102-155
Q65P51_BACLD/127-180
Q65PC4_BACLD/164-212
Q65QC5_MANSM/135-188
Q667U4_YERPS/128-181
Q66BT4_YERPS/24-57
Q67JQ5_SYMTH/159-205
Q67JY6_SYMTH/113-166
Q67K53_SYMTH/128-181
Q67KB3_SYMTH/95-145
Q67KL8_SYMTH/124-177
Q67KY4_SYMTH/129-182
Q67L47_SYMTH/135-188
Q67LD3_SYMTH/119-172
Q67MR5_SYMTH/110-163
Q67MV6_SYMTH/39-92
Q67NL7_SYMTH/115-167
Q67P79_SYMTH/103-156
Q67Q83_SYMTH/116-169
Q67QA6_SYMTH/150-203
Q67QK7_SYMTH/131-184
Q67R01_SYMTH/122-175
Q67R63_SYMTH/129-182
Q67T27_SYMTH/128-181
Q67T39_SYMTH/125-178
Q67TI0_SYMTH/102-154
Q689H3_SHEVI/130-182
Q6A8A1_PROAC/134-187
Q6AAS2_PROAC/130-183
Q6ABP2_PROAC/141-190
Q6ACN6_LEIXX/142-193
Q6ADA4_LEIXX/160-213
Q6D213_ERWCT/123-181
Q6D5M4_ERWCT/87-140
Q6D6Y9_ERWCT/110-163
Q6D7Q1_ERWCT/110-163
Q6D895_ERWCT/111-164
Q6D908_ERWCT/115-168
Q6DB44_ERWCT/111-164
Q6F1I7_MESFL/146-182
Q6F980_ACIAD/140-193
Q6FBE7_ACIAD/97-150
Q6FC80_ACIAD/80-135
Q6FD19_ACIAD/110-163
Q6FDM8_ACIAD/138-190
Q6G0Y5_BARQU/103-156
Q6G0Z8_BARQU/82-131
Q6G279_BARHE/83-134
Q6G281_BARHE/103-156
Q6HAS2_BACHK/111-164
Q6HC12_BACHK/112-165
Q6HCQ9_BACHK/102-155
Q6HFK5_BACHK/119-170
Q6HGH7_BACHK/100-153
Q6HHU8_BACHK/107-160
Q6HHZ9_BACHK/114-166
Q6HIL3_BACHK/114-167
Q6HIQ2_BACHK/104-157
Q6HJK2_BACHK/121-174
Q6HKF8_BACHK/97-150
Q6HKK7_BACHK/121-174
Q6HKT7_BACHK/118-171
Q6HM71_BACHK/104-155
Q6HMC9_BACHK/119-171
Q6HNG7_BACHK/113-166
Q6HPS4_BACHK/158-205
Q6HVJ8_BACAN/119-170
Q6HYK4_BACAN/114-167
Q6I2E2_BACAN/148-200
Q6I4M4_BACAN/104-155
Q6KBW7_BURCE/130-183
Q6L8I0_9ACTO/126-179
Q6LL89_PHOPR/98-149
Q6LTK5_PHOPR/140-193
Q6M649_CORGL/143-195
Q6MPH3_BDEBA/98-151
Q6MPU7_BDEBA/120-173
Q6N1F8_RHOPA/177-230
Q6N225_RHOPA/102-155
Q6N2F2_RHOPA/170-223
Q6N4Q5_RHOPA/103-156
Q6N769_RHOPA/142-195
Q6N8T4_RHOPA/122-175
Q6N8U0_RHOPA/143-195
Q6N9B4_RHOPA/122-175
Q6NA39_RHOPA/108-161
Q6NA47_RHOPA/111-161
Q6NA52_RHOPA/109-161
Q6NAR5_RHOPA/108-161
Q6NAS2_RHOPA/112-165
Q6NC34_RHOPA/161-214
Q6NEA4_CORDI/136-189
Q6NHY6_CORDI/165-217
Q6NI97_CORDI/106-159
Q6NIQ8_CORDI/121-174
Q6NJ36_CORDI/125-178
Q6NJW3_CORDI/120-173
Q6NKD3_CORDI/126-179
Q6QMT6_BURPS/130-183
Q6RI06_CLOBO/115-168
Q6RK28_ERWCT/121-172
Q6S7E6_9PSED/122-175
Q6SFI2_9BACT/137-189
Q6U5X2_KLEPN/111-164
Q6UC98_BACFR/116-169
Q6W230_RHISN/2-42
Q6W2G0_RHISN/102-155
Q6W5B0_ENTFA/107-160
Q6WB43_ALCFA/100-153
Q6WEG0_PECCC/122-174
Q6XAT1_9NOCA/124-173
Q6XR77_9BACT/145-196
Q6XRA7_9BACT/136-187
Q70LP4_PASMU/120-172
Q71FK3_PSESX/123-176
Q724G9_LISMF/146-196
Q72MA3_LEPIC/109-161
Q72MC2_LEPIC/129-182
Q72PI1_LEPIC/138-191
Q72UL3_LEPIC/110-163
Q72UU8_LEPIC/117-169
Q72VB5_LEPIC/114-167
Q72VZ7_LEPIC/110-160
Q72X86_BACC1/110-163
Q72XQ3_BACC1/118-171
Q72Z71_BACC1/114-167
Q733Q1_BACC1/111-162
Q736T0_BACC1/107-160
Q737W2_BACC1/112-165
Q739E6_BACC1/121-174
Q73AB9_BACC1/97-150
Q73AF1_BACC1/121-174
Q73C52_BACC1/104-155
Q73CD4_BACC1/118-171
Q73CE7_BACC1/108-161
Q73DJ8_BACC1/113-166
Q73FB3_BACC1/158-205
Q73K99_TREDE/130-183
Q73RJ7_TREDE/115-168
Q73RU1_MYCPA/120-173
Q73S03_MYCPA/135-187
Q73S59_MYCPA/117-169
Q73SG0_MYCPA/105-158
Q73TU7_MYCPA/166-219
Q73UC2_MYCPA/103-156
Q73UP2_MYCPA/190-243
Q73WV3_MYCPA/182-233
Q73XZ2_MYCPA/112-164
Q73YY9_MYCPA/395-448
Q73Z33_MYCPA/112-165
Q73Z46_MYCPA/146-199
Q741Z1_MYCPA/110-163
Q745H2_MYCPA/107-160
Q745Z1_THET2/127-180
Q74F88_GEOSL/119-172
Q766Z5_PEPMA/125-178
Q76H41_9CAUD/65-94
Q79AD4_SERMA/106-159
Q79VI1_CORGL/127-180
Q7B6W2_BACTU/119-170
Q7BG93_SHIFL/111-164
Q7CJQ9_YERPE/128-181
Q7CRJ8_AGRT5/118-171
Q7CT36_AGRT5/119-172
Q7CTI6_AGRT5/3-39
Q7CXH2_AGRT5/108-161
Q7CY14_AGRT5/109-162
Q7CY53_AGRT5/121-174
Q7CZ55_AGRT5/100-153
Q7D1E6_AGRT5/123-176
Q7D464_CLOAB/120-172
Q7DK36_PSESY/123-176
Q7DK40_PSESY/123-176
Q7DK43_PSESY/123-176
Q7DK50_PSESJ/123-176
Q7DK53_PSESX/123-176
Q7DK73_9PSED/123-176
Q7DK83_PSESL/123-176
Q7DK86_PSESX/123-176
Q7DK90_PSESG/123-176
Q7DK97_PSESX/123-176
Q7M8T6_WOLSU/93-146
Q7MHN1_VIBVY/129-182
Q7MIS3_VIBVY/122-175
Q7MSC1_WOLSU/94-147
Q7MTV5_PORGI/153-205
Q7MU87_PORGI/116-168
Q7MV00_PORGI/128-180
Q7MVR1_PORGI/107-159
Q7MXH4_PORGI/103-156
Q7MXL2_PORGI/132-182
Q7MZ57_PHOLL/111-164
Q7N1W9_PHOLL/128-181
Q7N7C0_PHOLL/106-159
Q7N8I3_PHOLL/111-164
Q7NA68_PHOLL/128-180
Q7ND79_GLOVI/131-184
Q7NFE2_GLOVI/123-176
Q7NFT3_GLOVI/226-279
Q7NH29_GLOVI/128-181
Q7NJR8_GLOVI/135-188
Q7NJU3_GLOVI/153-206
Q7NLG6_GLOVI/164-217
Q7NLR4_GLOVI/205-256
Q7NMU6_GLOVI/110-163
Q7NTT0_CHRVO/120-173
Q7NU83_CHRVO/30-76
Q7NV20_CHRVO/84-137
Q7NWD2_CHRVO/130-183
Q7P031_CHRVO/112-165
Q7P0I2_CHRVO/124-174
Q7P4H9_FUSNV/93-146
Q7TUZ9_PROMM/52-105
Q7TVD0_MYCBO/128-181
Q7TW25_MYCBO/12-40
Q7TWQ0_MYCBO/103-156
Q7TXL0_MYCBO/10-40
Q7U0C9_MYCBO/185-236
Q7U0F6_MYCBO/109-162
Q7U2M7_MYCBO/179-232
Q7UEA5_RHOBA/159-209
Q7UFH2_RHOBA/164-201
Q7UFL5_RHOBA/139-191
Q7UFL8_RHOBA/115-168
Q7UGQ4_RHOBA/125-178
Q7UHF2_RHOBA/104-155
Q7UI67_RHOBA/125-178
Q7UIR6_RHOBA/169-222
Q7UIY5_RHOBA/125-178
Q7UJQ2_RHOBA/165-217
Q7UJX5_RHOBA/181-234
Q7UKJ2_RHOBA/152-204
Q7UKM8_RHOBA/130-183
Q7UKZ0_RHOBA/151-204
Q7UL54_RHOBA/109-159
Q7ULE1_RHOBA/180-233
Q7UMP1_RHOBA/131-184
Q7UMX2_RHOBA/164-217
Q7UP86_RHOBA/133-186
Q7UPG3_RHOBA/172-225
Q7UPY5_RHOBA/137-189
Q7UQU8_RHOBA/119-172
Q7UR06_RHOBA/151-204
Q7USX9_RHOBA/119-172
Q7UT21_RHOBA/159-211
Q7UW29_RHOBA/138-191
Q7UWU1_RHOBA/127-180
Q7UY35_RHOBA/94-147
Q7UYJ4_RHOBA/114-167
Q7UYM9_RHOBA/124-177
Q7VKI7_HAEDU/129-180
Q7VM37_HAEDU/130-181
Q7VV01_BORPE/101-153
Q7VW35_BORPE/127-183
Q7VX19_BORPE/141-194
Q7VYT3_BORPE/126-179
Q7VYW2_BORPE/114-167
Q7VZ10_BORPE/118-171
Q7W364_BORPA/111-164
Q7W4H7_BORPA/96-149
Q7W5J0_BORPA/127-183
Q7W5T1_BORPA/118-171
Q7W7Q8_BORPA/117-170
Q7W7X2_BORPA/141-194
Q7W9C4_BORPA/150-203
Q7W9F3_BORPA/114-167
Q7WA13_BORPA/103-156
Q7WBB9_BORPA/101-153
Q7WD26_BORBR/127-183
Q7WDB8_BORBR/118-171
Q7WEI2_BORBR/111-164
Q7WG00_BORBR/96-149
Q7WHA9_BORBR/114-167
Q7WHE0_BORBR/150-203
Q7WJ39_BORBR/103-156
Q7WL45_BORBR/117-170
Q7WLB2_BORBR/141-194
Q7WLV7_BORBR/134-187
Q7WMT8_BORBR/101-153
Q7WTV3_LEGPN/124-177
Q7WYE1_SALTY/10-62
Q7WZ92_9ACTO/103-156
Q7X153_STASI/130-182
Q7X154_STAWA/132-184
Q7X155_STAIN/133-185
Q7X2L1_BACSU/99-152
Q7X341_9BACT/98-151
Q814Q9_BACCR/111-164
Q81AH9_BACCR/119-170
Q81CH0_BACCR/107-160
Q81DA3_BACCR/114-167
Q81DI0_BACCR/104-157
Q81E80_BACCR/121-174
Q81F69_BACCR/49-102
Q81F96_BACCR/121-174
Q81GS2_BACCR/105-155
Q81HY1_BACCR/113-166
Q81J56_BACCR/158-205
Q81JT8_BACAN/110-163
Q81KS7_BACAN/114-167
Q81N91_BACAN/100-153
Q81P48_BACAN/121-174
Q81PL3_BACAN/107-160
Q81PR9_BACAN/114-166
Q81QC5_BACAN/112-165
Q81QH1_BACAN/104-157
Q81RD5_BACAN/121-174
Q81S80_BACAN/97-150
Q81SB2_BACAN/121-174
Q81TY7_BACAN/103-156
Q81U53_BACAN/119-171
Q81V54_BACAN/113-166
Q81VM6_BACAN/104-155
Q81VU7_BACAN/158-205
Q81XW4_BACAN/101-154
Q81YA5_BACAN/111-162
Q825N3_STRAW/137-190
Q826V7_STRAW/110-163
Q828T0_STRAW/121-174
Q829M6_STRAW/107-160
Q829R8_STRAW/123-176
Q829S2_STRAW/127-179
Q82AI0_STRAW/134-187
Q82B02_STRAW/116-166
Q82DI9_STRAW/120-173
Q82E81_STRAW/196-249
Q82EQ3_STRAW/130-183
Q82F36_STRAW/105-158
Q82F38_STRAW/83-135
Q82FF0_STRAW/129-182
Q82FP5_STRAW/93-146
Q82G34_STRAW/121-174
Q82GK9_STRAW/120-173
Q82GQ3_STRAW/123-174
Q82HX0_STRAW/155-208
Q82HX2_STRAW/123-176
Q82HZ5_STRAW/133-186
Q82I07_STRAW/132-185
Q82I40_STRAW/100-153
Q82IL6_STRAW/133-186
Q82IU5_STRAW/145-198
Q82M52_STRAW/119-171
Q82NS6_STRAW/141-194
Q82NU6_STRAW/104-157
Q82PC6_STRAW/116-169
Q82PG0_STRAW/96-149
Q82PJ3_STRAW/103-156
Q82PK4_STRAW/137-189
Q82PR3_STRAW/1-37
Q82Q21_STRAW/126-177
Q82Q58_STRAW/122-175
Q82QA6_STRAW/146-199
Q82QH9_STRAW/148-200
Q82QT1_STRAW/107-160
Q82RD0_STRAW/129-181
Q82RQ0_STRAW/100-151
Q82RW6_STRAW/125-177
Q82S71_NITEU/153-206
Q82SB1_NITEU/120-173
Q82SJ1_NITEU/131-184
Q82T05_NITEU/106-159
Q82TB3_NITEU/115-168
Q82U79_NITEU/117-170
Q82V82_NITEU/122-169
Q82VA5_NITEU/103-156
Q82VI3_NITEU/110-163
Q82VI5_NITEU/110-163
Q82VI8_NITEU/103-165
Q82VJ6_NITEU/113-166
Q82VK3_NITEU/112-165
Q82VL0_NITEU/123-174
Q82VN0_NITEU/79-132
Q82VT4_NITEU/110-163
Q82VY2_NITEU/102-155
Q82W77_NITEU/106-159
Q82WV0_NITEU/151-204
Q82WV3_NITEU/144-192
Q82WW0_NITEU/138-191
Q82WW6_NITEU/105-158
Q82WX4_NITEU/130-182
Q82XW7_NITEU/117-170
Q82Y94_STRAW/234-283
Q82Z90_ENTFA/107-160
Q82ZN1_ENTFA/95-148
Q832E0_ENTFA/67-119
Q833T1_ENTFA/73-126
Q835C7_ENTFA/128-181
Q839V1_ENTFA/135-181
Q83UG6_PSEVI/123-176
Q841S5_9PSED/117-170
Q846A2_PSESX/123-176
Q848B1_STRHY/139-192
Q849N2_STRVN/192-242
Q849Y9_ECOLX/103-156
Q84CQ7_BORPE/134-187
Q84CX1_9BACT/90-143
Q84F42_CLODI/78-129
Q84I75_YERPS/128-178
Q87C12_XYLFT/133-186
Q87FI9_VIBPA/101-154
Q87LN3_VIBPA/129-182
Q87MM1_VIBPA/122-175
Q87UW6_PSESM/131-183
Q87XF4_PSESM/130-182
Q880J9_PSESM/57-109
Q884G0_PSESM/115-168
Q887K6_PSESM/117-170
Q887S7_PSESM/111-164
Q887T3_PSESM/116-169
Q888I1_PSESM/142-195
Q88AE6_PSESM/110-163
Q88E57_PSEPK/113-166
Q88E60_PSEPK/119-172
Q88EB3_PSEPK/106-159
Q88F55_PSEPK/115-168
Q88F90_PSEPK/96-149
Q88FL9_PSEPK/20-72
Q88GY8_PSEPK/111-164
Q88IB3_PSEPK/111-164
Q88IJ3_PSEPK/124-177
Q88IW1_PSEPK/104-156
Q88KU7_PSEPK/110-163
Q88MZ1_PSEPK/130-182
Q88P45_PSEPK/111-162
Q88P59_PSEPK/113-166
Q88PI5_PSEPK/100-153
Q88PZ4_PSEPK/110-163
Q88Q31_PSEPK/113-166
Q88QY2_PSEPK/110-163
Q88RG8_PSEPK/111-164
Q890M9_CLOTE/161-213
Q893K1_CLOTE/122-175
Q893M5_CLOTE/110-163
Q893M7_CLOTE/147-200
Q893M9_CLOTE/122-175
Q894V1_CLOTE/115-168
Q897P3_CLOTE/112-165
Q897R6_CLOTE/135-188
Q897V6_CLOTE/103-156
Q897W3_CLOTE/116-169
Q898B1_CLOTE/130-183
Q899V5_CLOTE/116-168
Q89BD7_BRAJA/9-49
Q89CI5_BRAJA/109-161
Q89CK0_BRAJA/102-155
Q89EB7_BRAJA/115-168
Q89EY2_BRAJA/111-160
Q89FT7_BRAJA/110-162
Q89KH7_BRAJA/124-177
Q89N14_BRAJA/114-167
Q89NY9_BRAJA/135-188
Q89QT2_BRAJA/120-173
Q89QT6_BRAJA/126-179
Q89QW0_BRAJA/139-192
Q89RY4_BRAJA/94-147
Q89S48_BRAJA/155-208
Q89T47_BRAJA/122-175
Q89TT7_BRAJA/9-49
Q89TY1_BRAJA/9-49
Q89Y70_BRAJA/122-175
Q89YK9_BACTN/122-175
Q89YL1_BACTN/117-170
Q89YM6_BACTN/116-169
Q89YT4_BACTN/118-171
Q89YT8_BACTN/119-172
Q89YU5_BACTN/123-176
Q89Z06_BACTN/122-175
Q89ZB6_BACTN/128-181
Q89ZH5_BACTN/116-169
Q89ZM2_BACTN/121-174
Q89ZN0_BACTN/122-175
Q89ZX1_BACTN/116-169
Q8A0F1_BACTN/111-164
Q8A0M8_BACTN/114-167
Q8A1B8_BACTN/112-165
Q8A1Z1_BACTN/130-183
Q8A249_BACTN/107-159
Q8A2A9_BACTN/104-157
Q8A2M8_BACTN/120-172
Q8A2N6_BACTN/120-172
Q8A2W5_BACTN/132-185
Q8A3B7_BACTN/110-163
Q8A3E4_BACTN/124-174
Q8A426_BACTN/115-168
Q8A4N0_BACTN/107-159
Q8A4N7_BACTN/75-128
Q8A4V5_BACTN/100-152
Q8A4Y4_BACTN/118-171
Q8A559_BACTN/107-159
Q8A5P0_BACTN/124-177
Q8A5Q4_BACTN/103-155
Q8A5R9_BACTN/122-174
Q8A642_BACTN/116-169
Q8A6K4_BACTN/126-179
Q8A6Q9_BACTN/122-175
Q8A6Z7_BACTN/123-176
Q8A7A8_BACTN/122-175
Q8A7F2_BACTN/107-159
Q8A7G5_BACTN/87-140
Q8A8H0_BACTN/107-159
Q8A8W4_BACTN/126-179
Q8A939_BACTN/106-158
Q8A951_BACTN/113-171
Q8A9R3_BACTN/126-179
Q8AAY6_BACTN/103-156
Q8AB63_BACTN/111-163
Q8ABC2_BACTN/124-176
Q8ABH1_BACTN/112-163
Q8CXN7_OCEIH/127-180
Q8CXP2_OCEIH/158-206
Q8D0A4_YERPE/32-65
Q8DB49_VIBVU/122-175
Q8DC82_VIBVU/129-182
Q8DH51_THEEB/155-208
Q8DKW3_THEEB/197-250
Q8DM09_THEEB/137-190
Q8DUB3_STRMU/78-115
Q8E019_STRA5/95-148
Q8E1U5_STRA5/99-152
Q8E2Q2_STRA3/83-141
Q8E7A6_STRA3/99-152
Q8EAQ6_SHEON/120-173
Q8ECN9_SHEON/119-172
Q8EH87_SHEON/130-182
Q8EL75_OCEIH/119-172
Q8ELX2_OCEIH/114-167
Q8EN30_OCEIH/120-173
Q8ENY7_OCEIH/114-167
Q8ERK4_OCEIH/107-160
Q8ERN2_OCEIH/110-163
Q8ERQ3_OCEIH/106-159
Q8ETP9_OCEIH/106-159
Q8EYU1_LEPIN/109-161
Q8EYW5_LEPIN/129-182
Q8F045_LEPIN/117-169
Q8F6U5_LEPIN/138-191
Q8F8V7_LEPIN/114-167
Q8F9M6_LEPIN/110-160
Q8FKP2_ECOL6/98-141
Q8FQE2_COREF/143-195
Q8FRH9_COREF/169-222
Q8FS03_COREF/127-180
Q8FSW2_COREF/165-218
Q8FTZ9_COREF/138-190
Q8FXP4_BRUSU/110-163
Q8FZ41_BRUSU/110-163
Q8G4M2_BIFLO/139-191
Q8G8R5_PSEAE/125-178
Q8G9A0_ERWPY/123-176
Q8GAM4_ARTNI/101-154
Q8GBX1_SORCE/177-230
Q8GGT1_STRAZ/108-161
Q8GLG2_9STRE/88-141
Q8HAH6_BPST6/65-94
Q8KCJ6_CHLTE/324-377
Q8KEN8_CHLTE/126-179
Q8KF30_CHLTE/133-185
Q8KFP4_CHLTE/113-166
Q8KNS3_BACTI/114-166
Q8KQD2_YEREN/128-181
Q8KUD7_ENTFA/73-126
Q8KUM5_ERWCH/122-178
Q8KY60_9PSED/115-168
Q8L1U9_BORAV/108-161
Q8L246_SALTY/103-156
Q8L2E6_BORPE/111-164
Q8NL60_CORGL/127-180
Q8NRD2_CORGL/140-192
Q8NSR8_CORGL/125-178
Q8NTQ2_CORGL/122-174
Q8P4B8_XANCP/119-172
Q8P4W3_XANCP/110-163
Q8P7G8_XANCP/110-162
Q8PA28_XANCP/122-175
Q8PAZ2_XANCP/128-181
Q8PB20_XANCP/134-187
Q8PC87_XANCP/169-222
Q8PF56_XANAC/110-163
Q8PFJ2_XANAC/100-153
Q8PIT1_XANAC/111-161
Q8PKI2_XANAC/109-162
Q8PLV7_XANAC/122-175
Q8PMP6_XANAC/128-181
Q8PMV6_XANAC/133-186
Q8PNW7_XANAC/160-213
Q8PWW0_METMA/75-112
Q8R5N3_STRCO/122-175
Q8R7K5_THETN/106-158
Q8R7T7_THETN/158-210
Q8R851_THETN/113-166
Q8R9P8_THETN/91-144
Q8RBE8_THETN/120-172
Q8RCJ9_THETN/57-110
Q8RCT7_THETN/99-152
Q8RG39_FUSNN/93-146
Q8RLV7_XENNE/123-181
Q8RQA9_PSEFL/115-172
Q8RTK1_XANCP/133-186
Q8TV14_METKA/33-76
Q8TYF8_METKA/26-67
Q8VIQ8_MYCTU/128-181
Q8VJ29_MYCTU/73-126
Q8VTB1_BACFR/121-174
Q8XMH3_CLOPE/116-168
Q8XMX9_CLOPE/127-180
Q8XNH4_CLOPE/118-170
Q8XPI9_RALSO/123-175
Q8XS45_RALSO/119-172
Q8XSQ2_RALSO/113-165
Q8XV48_RALSO/102-155
Q8XVB3_RALSO/111-164
Q8XXN5_RALSO/124-177
Q8Y0I9_RALSO/130-183
Q8Y3E6_RALSO/128-181
Q8Y819_LISMO/79-132
Q8Y9U7_LISMO/121-174
Q8YAA8_LISMO/146-196
Q8YIP5_BRUME/35-68
Q8YIS2_BRUME/110-163
Q8YS12_NOSS1/155-208
Q8YUY8_NOSS1/135-188
Q8Z026_NOSS1/195-248
Q8ZTP0_PYRAE/1-45
Q928Y3_LISIN/124-177
Q92EL5_LISIN/121-174
Q92F32_LISIN/146-196
Q92M23_RHIME/105-158
Q92N11_RHIME/103-156
Q92N51_RHIME/106-159
Q92NS5_RHIME/115-168
Q92NX6_RHIME/98-151
Q92RV2_RHIME/88-138
Q92TK7_RHIME/130-183
Q92U31_RHIME/110-163
Q92W35_RHIME/118-171
Q92W62_RHIME/19-60
Q92WN4_RHIME/39-72
Q92XC9_RHIME/101-154
Q92ZB1_RHIME/9-48
Q92ZN1_RHIME/9-48
Q930W9_RHIME/106-159
Q932J0_STAAM/98-145
Q93D72_PSEFL/130-182
Q93JJ8_STRCO/102-155
Q93JM8_RALSO/110-163
Q93JP0_RHILV/112-165
Q93PZ8_PSEFL/120-173
Q93RF4_TREMD/134-187
Q93RV0_STRCO/107-159
Q97E49_CLOAB/126-178
Q97I86_CLOAB/122-175
Q97LV9_CLOAB/82-122
Q97ZW9_SULSO/9-44
Q983W6_RHILO/118-171
Q984U6_RHILO/110-163
Q985A0_RHILO/134-187
Q987X4_RHILO/102-155
Q98BR7_RHILO/119-171
Q98D78_RHILO/120-173
Q98FE8_RHILO/118-171
Q98FN0_RHILO/103-156
Q98G46_RHILO/118-171
Q98GB2_RHILO/7-40
Q98HH3_RHILO/112-165
Q98I35_RHILO/113-166
Q98IS5_RHILO/117-169
Q98IZ0_RHILO/151-204
Q98JN1_RHILO/116-169
Q98KG8_RHILO/124-173
Q98L14_RHILO/124-177
Q98MW7_RHILO/108-161
Q9A2T1_CAUCR/114-167
Q9A394_CAUCR/103-155
Q9A3D8_CAUCR/100-153
Q9A4F1_CAUCR/104-157
Q9A4S9_CAUCR/121-174
Q9A4W8_CAUCR/113-166
Q9A7S4_CAUCR/110-163
Q9A8M4_CAUCR/235-288
Q9A965_CAUCR/100-152
Q9A9J9_CAUCR/118-171
Q9AAN6_CAUCR/101-154
Q9AB45_CAUCR/105-158
Q9ACZ0_STRCO/204-256
Q9AD00_STRCO/109-162
Q9ADQ0_STRCO/94-147
Q9AE26_RHILE/84-130
Q9AE28_RHILE/104-157
Q9AGN2_CLOPE/78-125
Q9AJ70_PSEFL/115-168
Q9AK31_STRCO/133-186
Q9ANF5_BRAJA/9-49
Q9CC01_MYCLE/120-173
Q9CCA6_MYCLE/189-240
Q9CDQ2_LACLA/98-150
Q9CK45_PASMU/128-181
Q9CP51_PASMU/120-172
Q9EWE1_STRCO/124-176
Q9EWE3_STRCO/151-204
Q9EWW4_STRCO/118-170
Q9EXR1_CLODI/124-174
Q9EXR8_BRAJA/100-153
Q9EZN2_PHOAN/108-161
Q9F379_STRCO/122-174
Q9F5N5_RHOER/40-84
Q9FBL1_STRCO/138-191
Q9FBU7_STRCO/128-181
Q9FBZ0_STRCO/134-187
Q9FC74_STRCO/112-165
Q9FC81_STRCO/107-160
Q9FD01_ERWST/117-176
Q9FDS3_STRGR/196-249
Q9HUR7_PSEAE/118-171
Q9HXB4_PSEAE/110-163
Q9HYJ5_PSEAE/110-163
Q9HYV8_PSEAE/137-190
Q9HZV1_PSEAE/131-184
Q9I114_PSEAE/112-165
Q9I193_PSEAE/96-149
Q9I265_PSEAE/109-162
Q9I2J2_PSEAE/110-163
Q9I3Y1_PSEAE/182-235
Q9I3Z3_PSEAE/107-160
Q9I444_PSEAE/113-165
Q9I5P9_PSEAE/108-161
Q9I646_PSEAE/110-163
Q9I6Y3_PSEAE/111-164
Q9JXA8_NEIMB/127-180
Q9K2W6_STRCO/134-185
Q9K3H7_STRCO/110-163
Q9K542_MYCPA/112-165
Q9K650_BACHD/93-146
Q9K7J9_BACHD/120-173
Q9K7Y4_BACHD/104-157
Q9K889_BACHD/95-148
Q9KBA2_BACHD/116-169
Q9KCF6_BACHD/112-165
Q9KF25_BACHD/104-157
Q9KG50_BACHD/127-180
Q9KGF0_BACHD/159-206
Q9KH38_PANAY/132-184
Q9KIM9_PSEFL/98-148
Q9KIN1_PSEFL/14-67
Q9KPA6_VIBCH/130-182
Q9KT60_VIBCH/119-172
Q9KZV5_STRCO/122-175
Q9KZX4_STRCO/96-149
Q9L0W8_STRCO/100-151
Q9L430_BORBR/113-166
Q9L8J1_BURPS/62-108
Q9L8J2_BURPS/62-108
Q9LA18_STANO/99-151
Q9LBJ5_RHORH/43-83
Q9PBA5_XYLFA/133-186
Q9R379_PSESH/123-176
Q9R3H7_PSESZ/123-176
Q9R866_CLOTE/118-169
Q9R9F2_PSESX/123-176
Q9R9F4_PSESX/123-176
Q9R9F6_PSESX/123-176
Q9R9F7_PSESX/123-176
Q9RBQ7_PSESY/130-182
Q9RBY5_PSESL/123-176
Q9RCE1_XANCA/157-210
Q9RCH4_AZOVI/130-182
Q9RCH8_AZOVI/76-128
Q9RCU5_STRCO/144-196
Q9RCU7_STRCO/127-179
Q9RD50_STRCO/133-186
Q9RD74_STRCO/138-190
Q9RDI5_STRCO/126-179
Q9RIT1_STRCO/202-255
Q9RJ06_STRCO/115-168
Q9RJS2_STRCO/117-170
Q9RKV3_STRCO/140-193
Q9RQ09_BACTN/117-170
Q9RXX5_DEIRA/165-218
Q9S1V5_STRCO/64-117
Q9S6U3_STRCO/129-182
Q9WVW2_PSEYM/123-176
Q9WWA6_AGRRK/38-74
Q9WWI6_PSESM/123-176
Q9WWP4_SYNP2/135-188
Q9WWP6_SYNP2/155-208
Q9WX11_STRCO/115-168
Q9WZ04_THEMA/138-189
Q9X1T4_THEMA/124-177
Q9X5V5_RHILV/130-183
Q9X7L0_RHILE/112-165
Q9X8P3_STRCO/111-163
Q9X8Z1_STRCO/109-162
Q9X8Z7_STRCO/49-102
Q9XAI9_STRCO/129-182
Q9XCD8_MYCSM/135-188
Q9Z3T7_PSESJ/123-176
Q9Z9I2_STRFR/146-199
RFAY_XANCP/127-180
RPOE_ECO57/122-181
RPOE_ECOL6/122-181
RPOE_ECOLI/122-181
RPOE_HAEIN/129-181
RPOE_MYCBO/138-191
RPOE_MYCTU/138-191
RPOE_SALTI/122-181
RPOE_SALTY/122-181
RPOE_SHIFL/122-181
RPOE_STRAT/102-155
RPOE_STRAW/102-155
RPOE_STRCO/100-153
RPSC_MYCBO/121-174
RPSC_MYCTU/121-174
RPSD_MYCBO/149-201
RPSD_MYCTU/149-201
RPSH_BACLI/164-212
RPSH_BACSU/159-207
RPSH_PSEAE/130-182
SIGM_BACSU/99-152
SIGV_BACSU/103-156
SIGW_BACSU/127-180
SIGX_BACSU/109-161
SIGZ_BACSU/97-150
Y1459_HAEIN/133-186
Y1475_METJA/89-122
Y370_RHIME/120-165
Y4BL_RHISN/14-53
Y626_MYCPN/122-157
YLAC_BACSU/107-160
