# Supplementary material for: Contact prediction is hardest for the most informative contacts, but improves with the incorporation of contact potentials
Source: PLoS One. 2018 Jun 28;13(6):e0199585. doi: 10.1371/journal.pone.0199585 (PMC6023208; doi:10.1371/journal.pone.0199585)
Supplement: S1 Data — Each file in the ‘alignments’ directory herein corresponds to a protein family’s alignment and contains the accession number and sequence range of each sequence in the alignment. (TAR.GZ) [file pone.0199585.s001.tar.gz › alignments/PAS_3]

A0ADF2_STRAM/195-283
A0ADY1_STRAM/39-128
A0B2P4_BURCH/292-376
A0B4E7_BURCH/331-420
A0B991_METTP/423-508
A0JMU1_XENLA/252-339
A0JND0_BOVIN/252-339
A0JR31_ARTS2/32-120
A0JVV3_ARTS2/285-372
A0K000_ARTS2/33-121
A0KEC8_AERHH/21-105
A0KFZ3_AERHH/28-114
A0KG84_AERHH/52-142
A0KKB1_AERHH/291-379
A0KKB1_AERHH/458-545
A0KLM5_AERHH/31-116
A0KMV0_AERHH/31-116
A0KP30_AERHH/30-116
A0KPE0_AERHH/201-287
A0KQ53_AERHH/38-128
A0KSA3_SHESA/840-919
A0KSC7_SHESA/59-148
A0KSP6_SHESA/605-695
A0KSQ2_SHESA/30-115
A0KUB6_SHESA/28-113
A0KV79_SHESA/794-865
A0KZD6_SHESA/226-311
A0KZD6_SHESA/352-442
A0KZJ3_SHESA/39-124
A0L0J0_SHESA/431-516
A0L0S3_SHESA/666-755
A0L0S3_SHESA/799-886
A0L1X8_SHESA/863-940
A0L2G4_SHESA/783-873
A0L2R8_SHESA/277-367
A0L427_MAGSM/525-614
A0L466_MAGSM/360-449
A0L4Q8_MAGSM/263-351
A0L4U5_MAGSM/469-559
A0L5C5_MAGSM/446-533
A0L6Y5_MAGSM/190-280
A0L9T0_MAGSM/108-198
A0L9T0_MAGSM/372-458
A0L9T5_MAGSM/609-699
A0LA87_MAGSM/400-489
A0LAF7_MAGSM/282-370
A0LAG0_MAGSM/352-441
A0LAG0_MAGSM/481-572
A0LBU9_MAGSM/244-331
A0LBV1_MAGSM/425-515
A0LC28_MAGSM/292-381
A0LCG1_MAGSM/316-405
A0LCI6_MAGSM/329-418
A0LCI6_MAGSM/585-672
A0LCN9_MAGSM/523-614
A0LD10_MAGSM/426-512
A0LD36_MAGSM/307-395
A0LD46_MAGSM/471-559
A0LD52_MAGSM/1321-1412
A0LD52_MAGSM/1584-1677
A0LEY0_SYNFM/360-442
A0LEY0_SYNFM/67-153
A0LFS8_SYNFM/408-496
A0LGT6_SYNFM/100-188
A0LHI6_SYNFM/166-253
A0LI35_SYNFM/235-321
A0LIA2_SYNFM/247-335
A0LIA2_SYNFM/575-662
A0LIF2_SYNFM/67-159
A0LKN7_SYNFM/220-308
A0LKN7_SYNFM/81-173
A0LLK5_SYNFM/469-558
A0LLL4_SYNFM/806-891
A0LLL4_SYNFM/931-1015
A0LLL5_SYNFM/337-423
A0M1V7_GRAFK/335-421
A0M210_GRAFK/924-1011
A0M2V0_GRAFK/562-645
A0M2V0_GRAFK/820-902
A0M2V0_GRAFK/945-1035
A0M677_GRAFK/27-107
A0MH07_LUTLO/134-185
A0MH07_LUTLO/322-408
A0MNY9_ICTPU/249-336
A0NG48_ANOGA/284-369
A0NLR9_9RHOB/285-373
A0NPD7_9RHOB/213-303
A0NSC2_9RHOB/341-428
A0NV89_9RHOB/429-518
A0PJF9_HUMAN/261-348
A0PTS2_MYCUA/114-202
A0Q539_FRATN/43-132
A0QH99_MYCA1/53-140
A0QK18_MYCA1/35-123
A0QLA4_MYCA1/35-123
A0QPW5_MYCS2/36-124
A0QUL3_MYCS2/236-310
A0RMY7_CAMFF/616-708
A0T1H6_PIG/252-339
A0XY04_9GAMM/820-916
A0Y035_9GAMM/424-512
A0Y1C8_9GAMM/30-115
A0Y2I8_9GAMM/850-934
A0Y2Y6_9GAMM/106-177
A0Y401_9GAMM/211-300
A0Y726_9GAMM/327-415
A0YCW7_9GAMM/109-196
A0YHZ2_LYNSP/520-607
A0YHZ2_LYNSP/775-863
A0YHZ2_LYNSP/905-993
A0YI05_LYNSP/1003-1091
A0YI13_LYNSP/317-398
A0YIC8_LYNSP/51-139
A0YIE9_LYNSP/551-643
A0YIE9_LYNSP/812-900
A0YIK8_LYNSP/486-573
A0YJ38_LYNSP/568-654
A0YJV6_LYNSP/497-584
A0YJW5_LYNSP/721-806
A0YKH7_LYNSP/372-456
A0YKX3_LYNSP/174-263
A0YKX3_LYNSP/303-387
A0YLT4_LYNSP/421-510
A0YLU5_LYNSP/290-376
A0YMD3_LYNSP/390-477
A0YMH5_LYNSP/167-254
A0YMH6_LYNSP/1008-1093
A0YMH6_LYNSP/1133-1218
A0YMH6_LYNSP/617-706
A0YMH6_LYNSP/750-837
A0YMH6_LYNSP/881-968
A0YNE5_LYNSP/1073-1160
A0YNE5_LYNSP/432-518
A0YNE5_LYNSP/945-1032
A0YP26_LYNSP/344-431
A0YP66_LYNSP/1091-1178
A0YP66_LYNSP/1218-1306
A0YP66_LYNSP/353-430
A0YP66_LYNSP/474-559
A0YP66_LYNSP/646-738
A0YP74_LYNSP/409-496
A0YP74_LYNSP/536-622
A0YPR2_LYNSP/288-375
A0YPR2_LYNSP/542-629
A0YPS9_LYNSP/302-390
A0YR25_LYNSP/210-299
A0YRX4_LYNSP/188-274
A0YRX4_LYNSP/740-826
A0YS28_LYNSP/497-585
A0YS29_LYNSP/185-273
A0YU60_LYNSP/512-599
A0YU60_LYNSP/639-727
A0YUF3_LYNSP/380-470
A0YVN1_LYNSP/432-514
A0YVN1_LYNSP/554-638
A0YVN1_LYNSP/807-893
A0YWD3_LYNSP/478-562
A0YWD3_LYNSP/602-689
A0YWD3_LYNSP/729-815
A0YXI6_LYNSP/49-135
A0YY73_LYNSP/384-473
A0YYE0_LYNSP/340-417
A0YYE1_LYNSP/126-207
A0YYE8_LYNSP/51-133
A0YZ09_LYNSP/209-296
A0Z5X3_9GAMM/225-303
A0ZC02_NODSP/295-387
A0ZC02_NODSP/427-515
A0ZC02_NODSP/556-641
A0ZEQ4_NODSP/321-410
A0ZGP9_NODSP/793-884
A0ZH26_NODSP/52-142
A1A5T9_DANRE/364-452
A1ACS3_ECOK1/451-537
A1AFZ2_ECOK1/30-115
A1AK84_PELPD/279-369
A1AL12_PELPD/79-152
A1ALB3_PELPD/171-260
A1AMG3_PELPD/320-406
A1ANP2_PELPD/109-196
A1AQA0_PELPD/387-473
A1AQA0_PELPD/513-603
A1AQH9_PELPD/895-981
A1AQS7_PELPD/198-286
A1AS95_PELPD/165-254
A1AS95_PELPD/38-125
A1ASJ1_PELPD/337-425
A1ASJ6_PELPD/853-937
A1ASJ8_PELPD/2-43
A1ASK0_PELPD/755-803
A1ASK7_PELPD/245-330
A1ATD6_PELPD/474-561
A1ATD6_PELPD/97-183
A1ATH2_PELPD/158-243
A1BE46_CHLPD/576-665
A1BFT8_CHLPD/60-150
A1BGP4_CHLPD/51-139
A1BHC5_CHLPD/125-207
A1BHC7_CHLPD/447-531
A1BHC7_CHLPD/69-158
A1BJU4_CHLPD/227-312
A1CIJ0_ASPCL/91-176
A1CJ49_ASPCL/507-591
A1D8C9_NEOFI/499-583
A1E0W5_EUBGL/297-382
A1E0W6_MEGNO/297-382
A1EA98_9NEOP/282-370
A1EJC0_VIBCH/30-115
A1F4N0_VIBCH/30-115
A1IIE1_PHACA/394-482
A1IIE2_PHACA/346-434
A1IM61_MOUSE/251-338
A1IM63_9ORTH/294-380
A1JKM7_YERE8/40-130
A1JKY3_YERE8/471-558
A1JLW1_YERE8/288-374
A1JLX9_YERE8/165-255
A1K2R0_AZOSB/375-463
A1K334_AZOSB/275-364
A1K336_AZOSB/112-202
A1K3A1_AZOSB/167-252
A1K587_AZOSB/311-392
A1K5G6_AZOSB/29-114
A1K5U9_AZOSB/242-331
A1K633_AZOSB/255-340
A1K8B2_AZOSB/167-255
A1K8B2_AZOSB/302-392
A1K8B9_AZOSB/473-561
A1K8N7_AZOSB/55-145
A1K959_AZOSB/73-159
A1K9E0_AZOSB/133-220
A1KAZ1_AZOSB/301-386
A1KAZ3_AZOSB/275-361
A1KAZ3_AZOSB/400-485
A1KAZ3_AZOSB/523-611
A1L327_MOUSE/229-307
A1L531_BOVIN/255-342
A1RDZ3_SHESW/277-367
A1RFD5_SHESW/849-917
A1RFF9_SHESW/59-148
A1RFP7_SHESW/605-695
A1RFQ3_SHESW/30-115
A1RG57_SHESW/666-755
A1RG57_SHESW/799-886
A1RHI4_SHESW/44-129
A1RI95_SHESW/793-868
A1RJS4_SHESW/351-438
A1RJS4_SHESW/478-568
A1RLX3_SHESW/226-311
A1RLX3_SHESW/352-442
A1RM90_SHESW/39-124
A1RPJ9_SHESW/867-943
A1S1N8_SHEAM/271-361
A1S2I3_SHEAM/854-919
A1S2Y6_SHEAM/30-115
A1S494_SHEAM/862-946
A1S7L3_SHEAM/786-862
A1S8E6_SHEAM/352-442
A1S9U8_SHEAM/666-755
A1S9U8_SHEAM/923-1011
A1SAA6_SHEAM/423-509
A1SAC5_SHEAM/605-695
A1SAU4_SHEAM/847-927
A1SBS3_SHEAM/161-251
A1SG92_NOCSJ/54-142
A1SI52_NOCSJ/153-241
A1SPS3_NOCSJ/163-251
A1SRM4_PSYIN/309-395
A1SRM4_PSYIN/438-524
A1SS75_PSYIN/377-468
A1SSA6_PSYIN/448-536
A1STH5_PSYIN/293-382
A1STY4_PSYIN/408-499
A1SU67_PSYIN/228-314
A1SU67_PSYIN/354-444
A1SVU7_PSYIN/386-474
A1SWA5_PSYIN/170-257
A1SWA5_PSYIN/39-130
A1SWE1_PSYIN/166-253
A1SWN2_PSYIN/35-122
A1SX34_PSYIN/125-212
A1T487_MYCVP/438-525
A1T6T6_MYCVP/256-331
A1TH42_MYCVP/30-118
A1TI51_ACIAC/201-290
A1TLA6_ACIAC/316-404
A1TNE6_ACIAC/593-667
A1TNV7_ACIAC/629-718
A1TR06_ACIAC/201-290
A1TWC6_ACIAC/40-127
A1TWT4_MARAV/129-217
A1TX99_MARAV/30-115
A1TXD1_MARAV/43-128
A1U0A2_MARAV/42-128
A1U2V9_MARAV/372-454
A1U4R9_MARAV/36-123
A1U5S2_MARAV/30-116
A1U642_MARAV/93-180
A1U6X2_MARAV/357-444
A1UDE2_MYCSK/33-122
A1UNI3_MYCSK/30-118
A1UNQ4_MYCSK/33-121
A1URX6_BARBK/422-511
A1US03_BARBK/283-368
A1UVS9_BURMS/163-251
A1UVY5_BURMS/331-420
A1VA70_DESVV/46-134
A1VA73_DESVV/270-359
A1VA88_DESVV/473-544
A1VAH5_DESVV/171-261
A1VAS0_DESVV/40-126
A1VB41_DESVV/241-331
A1VBK7_DESVV/702-792
A1VFP8_DESVV/537-629
A1VGA9_DESVV/160-252
A1VGD7_DESVV/1041-1125
A1VHG5_DESVV/343-430
A1VHG5_DESVV/474-557
A1VHN6_DESVV/229-317
A1VID8_POLNA/451-537
A1VIE4_POLNA/690-777
A1VIL3_POLNA/248-335
A1VJ54_POLNA/180-266
A1VJ54_POLNA/53-139
A1VJE4_POLNA/398-481
A1VJE4_POLNA/841-927
A1VQN0_POLNA/554-641
A1VR36_POLNA/53-138
A1VT21_POLNA/482-568
A1W2N6_ACISJ/33-120
A1W2Z9_ACISJ/364-454
A1W2Z9_ACISJ/491-578
A1W7G8_ACISJ/246-327
A1W7G8_ACISJ/491-577
A1W7G8_ACISJ/741-832
A1WMV3_VEREI/186-272
A1WMV3_VEREI/316-401
A1WTU4_HALHL/189-277
A1WTW8_HALHL/172-261
A1WTZ8_HALHL/286-375
A1WTZ9_HALHL/36-124
A1WVN8_HALHL/30-116
A1WW38_HALHL/19-101
A1WW39_HALHL/30-116
A1WXD1_HALHL/55-145
A1WZ02_HALHL/438-527
A1WZ02_HALHL/567-656
A1YBS6_SORCE/499-585
A1YES0_9PRIM/156-243
A1YGA0_PANPA/240-327
A1ZBZ7_9BACT/149-236
A1ZC63_9BACT/151-239
A1ZC63_9BACT/25-111
A1ZCB7_9BACT/291-376
A1ZCB7_9BACT/423-514
A1ZD20_9BACT/298-386
A1ZE98_9BACT/37-123
A1ZEE5_9BACT/1102-1190
A1ZEE5_9BACT/706-784
A1ZEE5_9BACT/829-912
A1ZFQ2_9BACT/28-116
A1ZH58_9BACT/67-155
A1ZIZ7_9BACT/36-117
A1ZJP7_9BACT/147-227
A1ZJQ5_9BACT/815-901
A1ZKB7_9BACT/185-271
A1ZPF4_9BACT/1057-1146
A1ZPF4_9BACT/1188-1270
A1ZPF4_9BACT/1390-1481
A1ZPF4_9BACT/1521-1611
A1ZPF4_9BACT/796-891
A1ZRD2_9BACT/515-604
A1ZRD2_9BACT/644-733
A1ZRD2_9BACT/773-862
A1ZRX3_9BACT/450-538
A1ZWH1_9BACT/1258-1346
A1ZWH1_9BACT/889-980
A1ZWH5_9BACT/258-345
A1ZWH5_9BACT/385-473
A1ZWH5_9BACT/674-762
A1ZWV1_9BACT/319-407
A1ZYN3_9BACT/161-236
A1ZYN3_9BACT/528-614
A2A894_MOUSE/280-370
A2D585_HYLKL/1-78
A2D638_MACMU/1-45
A2I2N5_HUMAN/284-374
A2I2N6_HUMAN/306-394
A2I2P5_HUMAN/261-348
A2I2P6_HUMAN/362-450
A2P3K6_VIBCH/30-115
A2PRR1_VIBCH/34-119
A2PSN6_VIBCH/30-115
A2Q9K7_ASPNC/142-222
A2QY00_ASPNC/514-597
A2RSH6_MOUSE/316-402
A2RW76_BURM9/331-420
A2RWD2_BURM9/163-251
A2SBX2_METPP/325-411
A2SBX2_METPP/464-540
A2SDS2_METPP/234-321
A2SEA8_METPP/212-304
A2SEA8_METPP/73-165
A2SIR0_METPP/827-917
A2SLL0_METPP/215-305
A2T6G1_MACNE/1-81
A2T772_PANTR/176-263
A2T7I1_PONPY/89-176
A2T7S6_PONPY/1-81
A2T7U6_PONPY/97-184
A2TJU9_SIGGU/327-415
A2TR24_9FLAO/54-140
A2TTI4_9FLAO/173-263
A2TWD8_9FLAO/329-417
A2TWD8_9FLAO/737-825
A2TZQ8_9FLAO/249-335
A2U0X4_9FLAO/888-980
A2W1R3_9BURK/331-420
A3CRU2_METMJ/242-332
A3CSV2_METMJ/201-289
A3CTU7_METMJ/395-481
A3CV69_METMJ/158-247
A3CV69_METMJ/618-703
A3CV78_METMJ/1-52
A3CYL6_SHEB5/277-367
A3CZP9_SHEB5/60-149
A3D003_SHEB5/605-695
A3D009_SHEB5/30-115
A3D1Z3_SHEB5/28-113
A3D291_SHEB5/226-313
A3D291_SHEB5/353-443
A3D681_SHEB5/776-851
A3D755_SHEB5/39-124
A3D778_SHEB5/80-163
A3D8B9_SHEB5/669-758
A3D8B9_SHEB5/802-889
A3D9G7_SHEB5/845-926
A3D9V5_SHEB5/867-939
A3EHC3_VIBCH/30-115
A3ES18_9BACT/46-133
A3EY12_MACHI/50-138
A3F781_PIG/350-438
A3FG76_PIG/254-341
A3GMP7_VIBCH/30-115
A3GVV5_VIBCH/30-115
A3GZ65_VIBCH/34-119
A3HTC5_9BACT/65-148
A3HU65_9BACT/28-109
A3HWD5_9BACT/313-403
A3HWD5_9BACT/445-530
A3I0I6_9BACT/130-205
A3I0I6_9BACT/494-585
A3I387_9BACT/163-255
A3IDY5_9BACI/230-322
A3IDY5_9BACI/96-183
A3IK67_9CHRO/167-254
A3IK67_9CHRO/40-127
A3IKK6_9CHRO/1094-1183
A3IKK6_9CHRO/590-677
A3ILE0_9CHRO/163-253
A3ILK1_9CHRO/309-397
A3ILK1_9CHRO/438-523
A3ILK1_9CHRO/690-776
A3ILK1_9CHRO/816-902
A3IMT8_9CHRO/163-250
A3IR38_9CHRO/223-304
A3IR38_9CHRO/345-431
A3IR38_9CHRO/704-791
A3IRJ7_9CHRO/1302-1389
A3IRJ7_9CHRO/1556-1643
A3IRJ7_9CHRO/2467-2557
A3IRJ7_9CHRO/2597-2685
A3IRP3_9CHRO/599-688
A3ISZ5_9CHRO/86-172
A3ITF7_9CHRO/37-122
A3IU23_9CHRO/100-187
A3IUN0_9CHRO/66-155
A3IW29_9CHRO/457-543
A3IYN4_9CHRO/145-231
A3IYP0_9CHRO/229-313
A3IYP0_9CHRO/361-448
A3IYP6_9CHRO/194-281
A3J4H5_9FLAO/166-255
A3J4H5_9FLAO/418-503
A3J744_9FLAO/178-262
A3J744_9FLAO/567-656
A3J744_9FLAO/838-923
A3J7G8_9FLAO/252-338
A3J7G8_9FLAO/627-717
A3JA31_9ALTE/1-80
A3JAM8_9ALTE/88-179
A3JAP1_9ALTE/1-55
A3K0U6_9RHOB/902-994
A3K3Q3_9RHOB/39-115
A3K3Q4_9RHOB/49-121
A3KDM1_9PLEO/115-194
A3KJA1_STRAM/482-570
A3KJI3_STRAM/102-190
A3KRC5_PSEAE/449-537
A3KZ10_PSEAE/648-738
A3KZ83_PSEAE/290-377
A3KZJ7_PSEAE/475-562
A3KZM0_PSEAE/335-418
A3L087_PSEAE/74-164
A3L0D8_PSEAE/56-145
A3L0E2_PSEAE/103-192
A3L1I4_PSEAE/308-387
A3L3R7_PSEAE/607-699
A3L4U8_PSEAE/458-542
A3LFK7_PSEAE/648-738
A3LG54_PSEAE/308-387
A3LH92_PSEAE/103-192
A3LH97_PSEAE/56-145
A3LHE7_PSEAE/74-164
A3LI29_PSEAE/332-415
A3LI54_PSEAE/475-562
A3LKG5_PSEAE/607-699
A3LLK6_PSEAE/458-542
A3M765_ACIBT/301-382
A3MED1_BURM7/163-251
A3MEJ4_BURM7/331-420
A3NI83_BURP6/331-420
A3NKQ6_BURP6/163-251
A3P3U6_BURP0/331-420
A3P6B6_BURP0/163-251
A3PKA3_RHOS1/162-248
A3PKA3_RHOS1/288-374
A3PRE8_RHOS1/180-267
A3PRE8_RHOS1/31-120
A3PRE8_RHOS1/433-518
A3PWW0_MYCSJ/33-122
A3Q7X9_MYCSJ/30-118
A3Q851_MYCSJ/33-121
A3QA33_SHELP/605-695
A3QAV6_SHELP/165-253
A3QBD0_SHELP/274-361
A3QFN9_SHELP/795-867
A3QG45_SHELP/30-115
A3QGP6_SHELP/353-442
A3QGQ9_SHELP/848-925
A3QHT1_SHELP/87-176
A3QHW8_SHELP/666-755
A3QHW8_SHELP/799-886
A3QIJ6_SHELP/856-919
A3QJE2_SHELP/287-377
A3RNR5_RALSO/194-284
A3RNZ4_RALSO/294-382
A3RP59_RALSO/330-420
A3RT26_RALSO/41-128
A3RWI2_RALSO/463-539
A3RYQ5_RALSO/422-504
A3SEF4_9RHOB/187-273
A3SFF2_9RHOB/462-552
A3SFN4_9RHOB/472-559
A3SK51_9RHOB/325-411
A3SMS5_9RHOB/1-81
A3SMS5_9RHOB/122-207
A3SYV5_9RHOB/462-552
A3SZ39_9RHOB/187-273
A3T0B5_9RHOB/472-559
A3TT50_9RHOB/316-401
A3U0K2_9RHOB/170-260
A3UFQ3_9RHOB/217-305
A3UFQ3_9RHOB/345-432
A3UFQ4_9RHOB/1-84
A3UFQ4_9RHOB/125-215
A3V6Y5_9RHOB/138-216
A3VH56_9RHOB/171-258
A3VH56_9RHOB/47-135
A3W3T3_9RHOB/2-69
A3WEA5_9SPHN/168-260
A3WHJ8_9SPHN/105-192
A3WIJ3_9GAMM/30-115
A3WIT1_9GAMM/163-249
A3WIT1_9GAMM/289-371
A3WIT1_9GAMM/36-126
A3WJA0_9GAMM/109-191
A3WK34_9GAMM/100-189
A3WKX3_9GAMM/172-262
A3WKX3_9GAMM/41-131
A3WMS6_9GAMM/6-95
A3WP28_9GAMM/486-572
A3WPN1_9GAMM/505-573
A3WSN0_9BRAD/198-286
A3WSN0_9BRAD/326-412
A3WSN0_9BRAD/463-538
A3WTL6_9BRAD/446-535
A3WWG7_9BRAD/269-356
A3WX95_9BRAD/226-323
A3WYD5_9BRAD/38-125
A3X266_9BRAD/203-292
A3X266_9BRAD/335-422
A3X267_9BRAD/174-261
A3X2Z3_9BRAD/200-290
A3X335_9RHOB/35-109
A3X846_9RHOB/253-326
A3X846_9RHOB/370-455
A3X8Q7_9RHOB/309-395
A3X9S8_9RHOB/292-387
A3XMX2_LEEBM/424-511
A3XN23_LEEBM/50-142
A3XRA4_LEEBM/26-115
A3XRA4_LEEBM/402-488
A3Y4A5_9VIBR/611-695
A3Y668_9GAMM/30-115
A3Y9V9_9GAMM/63-153
A3YAR2_9GAMM/26-111
A3YBH6_9GAMM/156-247
A3YFW4_9GAMM/411-500
A3YGX3_9GAMM/434-523
A3YH42_9GAMM/144-234
A3YHL3_9GAMM/167-254
A3YHL3_9GAMM/41-127
A3YPE0_CAMJE/22-108
A3Z4Z7_9SYNE/37-130
A3ZMC9_9PLAN/621-709
A3ZMP8_9PLAN/193-281
A3ZMP8_9PLAN/68-153
A3ZQR9_9PLAN/160-248
A3ZRU1_9PLAN/202-292
A3ZTR6_9PLAN/253-336
A3ZWS7_9PLAN/217-305
A3ZXP0_9PLAN/68-145
A3ZZ89_9PLAN/273-359
A3ZZ89_9PLAN/399-487
A4ACX6_9GAMM/145-227
A4B990_9GAMM/186-268
A4B9L6_9GAMM/60-149
A4BAQ7_9GAMM/137-225
A4BWF2_9FLAO/171-259
A4BZQ5_9FLAO/288-379
A4C0E8_9FLAO/477-565
A4C4P9_9GAMM/257-342
A4C531_9GAMM/186-275
A4C5E1_9GAMM/328-416
A4C679_9GAMM/111-177
A4C9D0_9GAMM/850-935
A4CCE0_9GAMM/268-355
A4CCV6_9GAMM/291-378
A4CCV6_9GAMM/419-512
A4CCV6_9GAMM/552-639
A4CDU7_9GAMM/806-886
A4CDV6_9GAMM/553-631
A4CFQ3_9GAMM/426-511
A4CIB1_ROBBH/268-356
A4E847_9ACTN/261-348
A4EXV3_9RHOB/330-416
A4EY77_9RHOB/292-383
A4F162_9RHOB/38-110
A4FDK0_SACEN/165-251
A4FNF9_SACEN/268-354
A4G1Y3_HERAR/217-307
A4G1Y3_HERAR/351-438
A4G434_HERAR/53-142
A4G4X2_HERAR/196-276
A4G677_HERAR/156-244
A4G8H6_HERAR/33-120
A4IFH3_BOVIN/261-348
A4IHN9_XENTR/340-428
A4III7_XENTR/221-300
A4IIQ7_XENTR/346-434
A4IK70_GEOTN/48-135
A4J1H8_DESRM/302-385
A4J1H8_DESRM/51-136
A4J4Q2_DESRM/210-296
A4JKY3_BURVG/289-372
A4JQQ2_BURVG/299-386
A4JR91_BURVG/202-292
A4JR91_BURVG/336-423
A4LHX5_BURPS/331-420
A4LQX7_BURPS/163-251
A4QRM6_MAGO7/609-698
A4QWE2_MAGO7/17-98
A4R2G8_MAGO7/996-1081
A4RKZ5_MAGO7/446-533
A4RMW1_MAGO7/202-279
A4SGQ4_PROVI/32-113
A4SH77_AERS4/40-123
A4SJ17_AERS4/52-142
A4SMQ3_AERS4/291-379
A4SMQ3_AERS4/458-545
A4SNT1_AERS4/27-112
A4SQ90_AERS4/53-143
A4SQD0_AERS4/31-116
A4SRG3_AERS4/30-116
A4SST8_AERS4/38-128
A4T1G8_MYCGI/434-521
A4T426_MYCGI/16-121
A4TA41_MYCGI/14-102
A4TDH4_MYCGI/48-136
A4TWM9_9PROT/294-381
A4TWM9_9PROT/52-137
A4TXE1_9PROT/50-137
A4TXP4_9PROT/38-124
A4TY76_9PROT/292-382
A4TYW8_9PROT/470-556
A4U070_9PROT/381-465
A4U0Q2_9PROT/81-170
A4U0T5_9PROT/350-428
A4U0T6_9PROT/345-419
A4U3E1_9PROT/331-420
A4U486_9PROT/263-354
A4U5F4_9PROT/1-81
A4UXA0_LENED/441-494
A4VFL1_PSEU5/332-419
A4VFL3_PSEU5/428-515
A4VFL3_PSEU5/557-637
A4VFL5_PSEU5/1-90
A4VFY0_PSEU5/287-369
A4VG07_PSEU5/506-595
A4VG72_PSEU5/1066-1153
A4VG72_PSEU5/753-843
A4VGC1_PSEU5/168-242
A4VHI8_PSEU5/428-515
A4VIL4_PSEU5/171-257
A4VKH7_PSEU5/46-134
A4VKV8_PSEU5/302-392
A4VKV8_PSEU5/39-128
A4VLT1_PSEU5/164-251
A4VRD3_PSEU5/196-282
A4VRL0_PSEU5/337-426
A4VRR7_PSEU5/18-103
A4VS55_PSEU5/166-254
A4VS55_PSEU5/305-383
A4WCB7_ENT38/459-545
A4WED4_ENT38/52-142
A4WEQ5_ENT38/30-115
A4WUL0_RHOS5/162-247
A4WUL0_RHOS5/287-373
A4WW63_RHOS5/313-398
A4WYI1_RHOS5/115-206
A4WYR6_RHOS5/184-266
A4WYR6_RHOS5/31-120
A4WYR6_RHOS5/431-517
A4XEJ3_NOVAD/174-258
A4XFJ6_CALS8/486-564
A4XNT3_PSEMY/33-120
A4XP68_PSEMY/598-683
A4XQB2_PSEMY/598-690
A4XRI8_PSEMY/489-577
A4XSU4_PSEMY/225-315
A4XSU4_PSEMY/359-446
A4XVW4_PSEMY/52-140
A4XXY6_PSEMY/127-216
A4XXZ5_PSEMY/146-237
A4XYZ8_PSEMY/293-380
A4XZI6_PSEMY/478-565
A4XZL0_PSEMY/334-420
A4Y0D8_PSEMY/60-149
A4Y0E0_PSEMY/103-190
A4Y0E2_PSEMY/709-797
A4Y0E2_PSEMY/837-924
A4Y0E3_PSEMY/313-400
A4Y0E4_PSEMY/382-474
A4Y0T1_PSEMY/215-303
A4Y0Z3_PSEMY/302-390
A4Y4P1_SHEPC/39-124
A4Y4U8_SHEPC/226-311
A4Y4U8_SHEPC/352-442
A4Y6Q7_SHEPC/351-438
A4Y6Q7_SHEPC/478-568
A4Y894_SHEPC/795-870
A4Y912_SHEPC/44-129
A4YA71_SHEPC/666-755
A4YA71_SHEPC/799-886
A4YAM3_SHEPC/30-115
A4YAM9_SHEPC/605-695
A4YAW8_SHEPC/59-148
A4YBM3_SHEPC/867-943
A4YCE0_SHEPC/277-367
A4YM88_BRASO/429-518
A4YP79_BRASO/130-217
A4YPC2_BRASO/349-436
A4YPX0_BRASO/188-277
A4YPX0_BRASO/317-407
A4YRJ5_BRASO/226-314
A4YT17_BRASO/106-195
A4YT17_BRASO/235-321
A4YTJ6_BRASO/400-490
A4YUX8_BRASO/199-287
A4YVY0_BRASO/390-478
A4YXP4_BRASO/269-357
A4YXW4_BRASO/408-495
A4YZU4_BRASO/808-881
A4YZU4_BRASO/921-1009
A4Z356_BRASO/597-674
A5D0P6_PELTS/158-244
A5D0P6_PELTS/34-117
A5E9G8_BRASB/590-667
A5EDU6_BRASB/129-216
A5EDY2_BRASB/349-436
A5EG71_BRASB/203-295
A5EGB8_BRASB/269-357
A5EHX8_BRASB/350-440
A5EHX8_BRASB/492-566
A5EJH8_BRASB/390-480
A5EJM0_BRASB/187-275
A5EL83_BRASB/197-283
A5EL83_BRASB/68-157
A5ELH1_BRASB/37-115
A5EMT2_BRASB/408-495
A5EPT8_BRASB/776-852
A5EPT8_BRASB/892-980
A5EPU2_BRASB/168-242
A5EPU2_BRASB/41-130
A5ERP0_BRASB/419-508
A5F0Z2_VIBC3/30-115
A5FA33_FLAJ1/107-196
A5FAC0_FLAJ1/584-671
A5FAC0_FLAJ1/843-927
A5FAQ9_FLAJ1/857-943
A5FBD1_FLAJ1/161-242
A5FDB3_FLAJ1/449-538
A5FDG7_FLAJ1/159-242
A5FEJ6_FLAJ1/586-672
A5FEJ6_FLAJ1/712-798
A5FEZ5_FLAJ1/432-509
A5FEZ5_FLAJ1/549-636
A5FFQ5_FLAJ1/33-120
A5FGW8_FLAJ1/36-121
A5FHH5_FLAJ1/249-336
A5FNQ8_FLAJ1/170-260
A5FNQ8_FLAJ1/43-129
A5FQK5_DEHSB/779-867
A5FVW4_ACICJ/573-659
A5FYS6_ACICJ/181-265
A5FYS6_ACICJ/305-391
A5FYS6_ACICJ/42-121
A5G3D1_GEOUR/215-301
A5G3U3_GEOUR/162-247
A5G4K2_GEOUR/170-255
A5G5U2_GEOUR/177-265
A5G747_GEOUR/245-333
A5G7F1_GEOUR/177-263
A5GAH6_GEOUR/194-282
A5GBZ1_GEOUR/539-627
A5GDW2_GEOUR/258-345
A5GFJ9_GEOUR/438-525
A5H729_ACIGU/253-340
A5H730_9TELE/250-337
A5H731_THYTH/253-340
A5H732_ESOLU/258-345
A5H733_9PERO/252-339
A5H734_PERFL/252-339
A5H735_9PERO/252-339
A5H736_GASAC/252-339
A5H737_PLAFE/252-339
A5IAF0_LEGPC/88-172
A5IDS2_LEGPC/240-327
A5J2F0_BURMA/163-251
A5J3T1_BURMA/331-420
A5JVM8_EOSCA/252-339
A5KUX9_9GAMM/2-55
A5LHG0_PHACA/291-375
A5N771_CLOK5/32-121
A5P8W2_9SPHN/211-295
A5P9A8_9SPHN/1021-1107
A5PEG6_9SPHN/317-404
A5PJT1_BOVIN/254-341
A5TFS4_BURMA/331-420
A5TFX2_BURMA/163-251
A5URL6_ROSS1/375-464
A5UVR9_ROSS1/385-474
A5UZ41_ROSS1/53-140
A5UZS2_ROSS1/544-630
A5V028_ROSS1/356-445
A5V6Z7_SPHWW/151-240
A5V9S9_SPHWW/13-93
A5VFJ1_SPHWW/40-133
A5VGB2_SPHWW/212-302
A5VGT1_SPHWW/36-121
A5VP51_BRUO2/428-517
A5VPG2_BRUO2/279-364
A5VWZ5_PSEP1/76-164
A5VXI0_PSEP1/334-419
A5VXK3_PSEP1/478-565
A5VYA7_PSEP1/470-562
A5W088_PSEP1/43-128
A5W0E7_PSEP1/37-127
A5W2W1_PSEP1/212-285
A5W405_PSEP1/122-199
A5W405_PSEP1/246-338
A5W576_PSEP1/29-108
A5W5Q7_PSEP1/165-254
A5W647_PSEP1/30-115
A5W6J2_PSEP1/30-115
A5W6K6_PSEP1/533-618
A5W6Z0_PSEP1/305-394
A5W6Z0_PSEP1/52-140
A5X382_XENLA/252-339
A5XJM6_BURMA/163-251
A5XKU9_BURMA/331-420
A5YMQ1_CALSI/215-302
A5ZCA9_9BACE/155-246
A5ZDS0_9BACE/297-385
A5ZFQ6_9BACE/594-684
A5ZH37_9BACE/523-604
A5ZIV3_9BACE/292-380
A5ZLS2_9BACE/55-157
A5ZLU4_9BACE/313-395
A5ZTH9_9FIRM/1-54
A5ZZZ0_VIBCH/30-115
A6A8S1_VIBCH/30-115
A6AYT7_VIBPA/44-129
A6B651_VIBPA/24-109
A6C251_9PLAN/1699-1786
A6C251_9PLAN/1826-1914
A6C251_9PLAN/1954-2046
A6C251_9PLAN/850-936
A6C251_9PLAN/977-1061
A6C275_9PLAN/36-124
A6C2E4_9PLAN/210-298
A6C2E4_9PLAN/338-423
A6C319_9PLAN/189-279
A6C319_9PLAN/457-545
A6C3B3_9PLAN/361-438
A6C4G8_9PLAN/157-244
A6C4G8_9PLAN/31-115
A6C4L8_9PLAN/320-408
A6C8M7_9PLAN/167-257
A6C9H1_9PLAN/176-260
A6CBA4_9PLAN/181-268
A6CEY2_9PLAN/1162-1247
A6CEY2_9PLAN/1285-1372
A6CFD3_9PLAN/251-337
A6CIW9_9BACI/54-136
A6CIZ8_9BACI/177-262
A6CIZ8_9BACI/303-390
A6CML3_9BACI/57-143
A6CQL8_9BACI/84-171
A6D0T4_9VIBR/274-365
A6DA23_9PROT/49-135
A6E8X5_9SPHI/412-495
A6E946_9SPHI/288-375
A6E9A6_9SPHI/349-435
A6E9F2_9SPHI/32-113
A6EA23_9SPHI/345-431
A6EA28_9SPHI/218-305
A6EBL3_9SPHI/181-259
A6EBL7_9SPHI/190-268
A6EBU8_9SPHI/151-237
A6EBU8_9SPHI/277-365
A6EBV0_9SPHI/606-693
A6ECD5_9SPHI/328-415
A6ECD5_9SPHI/456-543
A6ECJ6_9SPHI/236-325
A6ECJ6_9SPHI/365-452
A6ECU2_9SPHI/691-776
A6EDD2_9SPHI/488-580
A6EEB2_9SPHI/1009-1098
A6EEX1_9SPHI/220-309
A6EJZ9_9SPHI/160-247
A6EJZ9_9SPHI/452-536
A6EK40_9SPHI/316-402
A6EXX7_9ALTE/27-113
A6F347_9ALTE/249-336
A6F4L6_9ALTE/360-447
A6F5Q5_9ALTE/30-115
A6F7T4_9GAMM/326-414
A6FAG7_9GAMM/28-113
A6FLD9_9RHOB/54-141
A6FM99_9RHOB/255-344
A6FN60_9RHOB/166-255
A6FXK8_9DELT/39-129
A6FYN1_9DELT/67-156
A6FYN8_9DELT/59-147
A6G0E1_9DELT/178-267
A6G4A6_9DELT/24-110
A6G4Y9_9DELT/213-303
A6G7D3_9DELT/158-247
A6G7S2_9DELT/95-183
A6G7S3_9DELT/189-276
A6GAZ3_9DELT/15-101
A6GCC3_9DELT/476-559
A6GN37_9BURK/536-626
A6GN42_9BURK/549-637
A6GN42_9BURK/984-1073
A6GNX7_9BURK/413-501
A6GP73_9BURK/43-128
A6GSK4_9BURK/863-952
A6GT17_9BURK/325-414
A6GWU0_FLAPJ/33-117
A6GYL9_FLAPJ/35-120
A6GYM0_FLAPJ/35-120
A6H8X0_HUMAN/285-375
A6KZ64_BACV8/467-555
A6L3X0_BACV8/580-659
A6LC80_PARD8/183-258
A6LH56_PARD8/577-654
A6LW88_CLOB8/452-541
A6LX56_CLOB8/139-225
A6LXG5_CLOB8/94-183
A6LXY2_CLOB8/54-143
A6M2G6_CLOB8/402-492
A6MUT7_TRICA/262-349
A6NSM5_9BACE/54-134
A6Q0W6_NITSB/144-226
A6Q2H2_NITSB/441-525
A6Q5Z7_NITSB/29-114
A6Q9I8_SULNB/447-534
A6QA23_SULNB/37-126
A6QBE5_SULNB/554-643
A6QBJ0_SULNB/28-114
A6QC99_SULNB/29-115
A6R1J2_AJECN/438-522
A6RAU4_AJECN/185-265
A6REI6_AJECN/18-96
A6RN18_BOTFB/169-251
A6S501_BOTFB/9-91
A6S9K1_BOTFB/1095-1180
A6STZ0_JANMA/36-123
A6SWF1_JANMA/180-268
A6T0F0_JANMA/41-130
A6T1A8_JANMA/68-155
A6TLU0_ALKMQ/287-375
A6TM11_ALKMQ/209-300
A6TMR3_ALKMQ/136-221
A6TPW2_ALKMQ/277-365
A6TT69_ALKMQ/169-256
A6TT69_ALKMQ/296-383
A6TT69_ALKMQ/423-510
A6TWB2_ALKMQ/156-243
A6TWB2_ALKMQ/283-369
A6U6V9_SINMW/436-521
A6U767_SINMW/280-367
A6UBZ6_SINMW/210-295
A6UDA5_SINMW/329-415
A6UJ84_SINMW/611-698
A6UJR0_SINMW/165-251
A6UJR0_SINMW/292-377
A6UKU4_SINMW/271-357
A6UKU4_SINMW/401-483
A6UKU6_SINMW/197-282
A6UKU6_SINMW/322-408
A6UKW8_SINMW/453-537
A6UNI3_METVS/44-131
A6UY86_PSEA7/103-192
A6UY91_PSEA7/56-145
A6UYE1_PSEA7/43-133
A6UZ77_PSEA7/335-418
A6UZA4_PSEA7/476-563
A6UZQ3_PSEA7/290-377
A6UZY2_PSEA7/648-738
A6V917_PSEA7/435-523
A6VAW1_PSEA7/460-544
A6VBY9_PSEA7/602-694
A6VEQ8_PSEA7/310-387
A6VU89_MARMS/425-513
A6VWW5_MARMS/474-575
A6VZR0_MARMS/653-743
A6W1R1_MARMS/140-230
A6W3B3_MARMS/194-286
A6W450_KINRD/175-263
A6W5K6_KINRD/45-128
A6W6J6_KINRD/282-370
A6W8M5_KINRD/208-295
A6W9K5_KINRD/229-321
A6W9M1_KINRD/224-320
A6WAU3_KINRD/162-250
A6WJK0_SHEB8/669-758
A6WJK0_SHEB8/802-889
A6WKU3_SHEB8/28-113
A6WKY7_SHEB8/226-313
A6WKY7_SHEB8/353-443
A6WQ19_SHEB8/776-851
A6WQY9_SHEB8/39-124
A6WSW7_SHEB8/30-115
A6WSX3_SHEB8/605-695
A6WT89_SHEB8/60-149
A6WTB4_SHEB8/845-926
A6WTK7_SHEB8/867-939
A6WU32_SHEB8/783-873
A6WUI0_SHEB8/277-367
A6WWH3_OCHA4/428-517
A6X2C1_OCHA4/280-365
A6XQT0_VIBCH/30-115
A6YB97_PLADU/154-224
A7BM68_9GAMM/115-202
A7BPS5_9GAMM/424-510
A7BQL3_9GAMM/465-554
A7BRU5_9GAMM/175-263
A7BRU5_9GAMM/47-135
A7BS14_9GAMM/95-183
A7BSG9_9GAMM/28-117
A7BSH3_9GAMM/178-264
A7BTB1_9GAMM/12-98
A7BTB1_9GAMM/385-472
A7BTT3_9GAMM/378-466
A7BTU7_9GAMM/189-278
A7BY48_9GAMM/108-196
A7BZ46_9GAMM/11-79
A7EK49_SCLS1/1027-1112
A7ELV8_SCLS1/456-543
A7ERE6_SCLS1/342-427
A7F2U0_SCLS1/171-252
A7F3V7_SCLS1/533-618
A7FA74_BOTFB/584-668
A7H7P7_ANADF/184-272
A7H7P7_ANADF/57-144
A7H973_ANADF/167-254
A7HQT8_PARL1/168-256
A7HQT8_PARL1/296-384
A7HQX0_PARL1/454-543
A7HRP6_PARL1/106-194
A7HTF7_PARL1/48-139
A7HVN4_PARL1/170-263
A7HVN4_PARL1/303-391
A7HVN4_PARL1/38-130
A7HVN4_PARL1/431-518
A7HVN4_PARL1/558-651
A7HYV7_PARL1/321-407
A7I506_METB6/341-426
A7I6U3_METB6/295-379
A7I6U3_METB6/47-132
A7I764_METB6/215-299
A7I7C8_METB6/962-1043
A7I7P9_METB6/156-241
A7I7Q1_METB6/15-104
A7I8F3_METB6/285-373
A7I8H3_METB6/555-643
A7I8H7_METB6/315-405
A7I8S8_METB6/243-338
A7I9B1_METB6/376-462
A7I9B7_METB6/555-643
A7I9B7_METB6/671-769
A7IAW9_METB6/317-402
A7IFS9_XANP2/261-349
A7IGX7_XANP2/307-392
A7II09_XANP2/430-519
A7JGF9_FRANO/43-132
A7K071_VIBSE/44-129
A7K1Q8_VIBSE/26-111
A7LUM7_BACOV/74-176
A7M165_BACOV/524-604
A7M1K2_BACOV/293-381
A7M2D3_BACOV/533-620
A7M2J4_BACOV/408-484
A7M2P5_BACOV/291-379
A7M411_BACOV/594-684
A7M5E4_BACOV/67-156
A7MHI3_ENTS8/469-555
A7MPR6_ENTS8/152-242
A7N098_VIBHB/1-59
A7NIB2_ROSCS/549-635
A7NNP6_ROSCS/385-474
A7NP64_ROSCS/366-455
A7NQS3_ROSCS/375-464
A7RLF0_NEMVE/266-353
A7RRN4_NEMVE/249-336
A7RXJ5_NEMVE/242-329
A7SFT2_NEMVE/279-367
A7SUG4_NEMVE/286-372
A7T3D6_NEMVE/128-204
A7T6K9_NEMVE/151-237
A7V4B0_BACUN/160-248
A7V4W0_BACUN/55-157
A7V9H4_BACUN/530-618
A7VED3_9CLOT/270-352
A7VES9_9CLOT/166-253
A7VES9_9CLOT/22-108
A7VF24_9CLOT/723-810
A7VJJ6_DROME/420-509
A7VWT1_9CLOT/181-269
A7VWT1_9CLOT/321-409
A7WPC2_GIBFU/560-644
A7Z028_BOVIN/251-338
A7ZNP1_ECO24/451-537
A7ZRV4_ECO24/30-115
A8A4M8_ECOHS/30-115
A8AEF1_CITK8/451-537
A8CG58_COTJA/157-245
A8D910_CYPCA/250-337
A8DIN7_HAPBU/277-364
A8DVK6_NEMVE/278-366
A8EKI0_BURPS/331-420
A8EQ60_BURPS/163-251
A8EX52_ARCB4/356-445
A8EX52_ARCB4/485-576
A8FJ25_BACP2/235-327
A8FJ25_BACP2/96-188
A8FP86_SHESH/292-382
A8FQC4_SHESH/851-919
A8FQW6_SHESH/574-664
A8FRX5_SHESH/273-360
A8FSE2_SHESH/37-127
A8FT04_SHESH/57-146
A8FTS1_SHESH/804-876
A8FUS3_SHESH/30-115
A8FWS4_SHESH/30-115
A8FYL8_SHESH/226-311
A8FYL8_SHESH/352-442
A8FYN5_SHESH/861-939
A8GEH5_SERP5/37-117
A8GZC8_SHEPA/23-108
A8GZL3_SHEPA/856-919
A8H069_SHEPA/663-752
A8H069_SHEPA/796-880
A8H3P6_SHEPA/30-115
A8H5S6_SHEPA/794-865
A8H6Y6_SHEPA/352-442
A8H8X6_SHEPA/605-695
A8IBN9_AZOC5/1415-1503
A8IBV0_AZOC5/262-350
A8IM51_AZOC5/420-509
A8JRD4_DROME/384-473
A8JRD5_DROME/420-509
A8K4U6_HUMAN/371-459
A8K6P0_HUMAN/358-446
A8KCI6_9BURK/53-139
A8KFX0_BURPS/163-251
A8KQV0_BURPS/331-420
A8L3R5_FRASN/446-534
A8L6L3_FRASN/534-614
A8LDC2_FRASN/29-108
A8MEQ5_ALKOO/284-362
A8MM18_ALKOO/170-257
A8MPQ1_HUMAN/195-282
A8MYV6_HUMAN/253-340
A8NQV6_COPC7/44-106
A8NS67_BRUMA/229-312
A8P2W5_BRUMA/142-229
A8P949_BRUMA/92-175
A8PCZ2_BRUMA/236-323
A8PQ29_9COXI/34-126
A8PU47_BRUMA/271-347
A8R731_SALDU/30-115
A8RIK0_9CLOT/297-380
A8RJE5_9CLOT/1004-1093
A8RML2_9CLOT/332-420
A8RMN9_9CLOT/156-245
A8RMN9_9CLOT/28-115
A8RMS1_9CLOT/41-129
A8RN21_9CLOT/103-191
A8RN21_9CLOT/343-433
A8RNY2_9CLOT/360-435
A8RR33_9CLOT/61-131
A8RYI7_9CLOT/201-286
A8RYI7_9CLOT/334-421
A8RYL5_9CLOT/113-200
A8RYL5_9CLOT/267-356
A8RYL5_9CLOT/405-491
A8RZF3_9CLOT/543-628
A8RZF3_9CLOT/668-756
A8S1W1_9CLOT/170-259
A8S297_9CLOT/577-669
A8S3F1_9CLOT/206-295
A8S3F1_9CLOT/345-432
A8S8M8_9FIRM/169-261
A8SAA7_9FIRM/48-136
A8SRP4_9FIRM/504-593
A8SRU1_9FIRM/271-354
A8SWL2_9FIRM/759-844
A8T2A8_9VIBR/44-129
A8TME6_9PROT/1-90
A8TRA4_9PROT/354-441
A8TTM3_9PROT/44-126
A8TV86_9PROT/151-238
A8TVS6_9PROT/292-381
A8U7C4_9LACT/58-150
A8UK37_9FLAO/37-122
A8UU60_9AQUI/31-118
A8UUX8_9AQUI/32-119
A8UVB7_9AQUI/143-233
A8UVB7_9AQUI/267-354
A8WKT6_CAEBR/350-435
A8X042_CAEBR/246-333
A8X734_CAEBR/323-405
A8YPQ9_RAT/295-381
A8YPR0_RAT/295-381
A8YPR4_RAT/295-381
A8ZLX4_ACAM1/173-262
A8ZNV7_ACAM1/515-595
A8ZNV7_ACAM1/808-897
A8ZNV7_ACAM1/938-1025
A8ZVW8_DESOH/32-120
A8ZXC4_DESOH/356-447
A8ZZH1_DESOH/28-105
A9A0P2_DESOH/319-407
A9A0P9_DESOH/31-118
A9A0Q1_DESOH/622-706
A9A0Q4_DESOH/348-435
A9A0Q4_DESOH/476-560
A9AE83_BURM1/161-248
A9AE83_BURM1/32-117
A9AMQ6_BURM1/40-130
A9AT09_BURM1/137-222
A9AT09_BURM1/262-350
A9AWC7_HERA2/194-282
A9AWC7_HERA2/465-545
A9AZ88_HERA2/565-656
A9AZL7_HERA2/721-806
A9B0G0_HERA2/380-469
A9B3F4_HERA2/318-407
A9B526_HERA2/173-259
A9B526_HERA2/430-518
A9B911_HERA2/207-293
A9B911_HERA2/335-424
A9BGU2_PETMO/188-278
A9BN58_DELAS/371-458
A9BN58_DELAS/498-587
A9BUP4_DELAS/413-499
A9C049_DELAS/493-573
A9C1I2_DELAS/418-506
A9CDP7_ONCTS/250-337
A9CDP8_ONCTS/275-362
A9CFM7_AGRT5/21-111
A9CG25_AGRT5/61-151
A9CIX8_AGRT5/36-126
A9CJM5_AGRT5/280-366
A9CJW7_AGRT5/432-521
A9CLB8_AGRT5/27-117
A9CYJ2_9GAMM/264-354
A9D412_9RHIZ/280-367
A9D7A1_9GAMM/799-871
A9D9L1_9GAMM/605-695
A9DAK4_9RHIZ/438-527
A9DCR1_9GAMM/487-550
A9DD69_9RHIZ/218-305
A9DDZ3_9RHIZ/209-297
A9DF64_9GAMM/57-146
A9DIK8_9GAMM/30-115
A9DTK3_9RHOB/556-646
A9DXJ8_9RHOB/455-546
A9DY80_9RHOB/191-277
A9E8E9_9FLAO/251-338
A9E8L9_9RHOB/317-402
A9EF55_9RHOB/152-239
A9EF55_9RHOB/22-112
A9EF66_9RHOB/156-244
A9EFK2_9RHOB/331-418
A9ERV0_SORC5/273-362
A9ERV0_SORC5/403-490
A9EYA5_SORC5/29-106
A9F143_SORC5/188-277
A9F7Q3_SORC5/40-132
A9F7R0_SORC5/38-127
A9F8I4_9RHOB/988-1076
A9FB45_SORC5/185-271
A9FCN3_9RHOB/37-111
A9FG27_9RHOB/335-421
A9FJB8_SORC5/30-112
A9FPX4_9RHOB/987-1075
A9FR81_SORC5/546-632
A9FX28_SORC5/172-258
A9FX28_SORC5/43-129
A9FXI9_SORC5/180-267
A9G5A2_SORC5/153-239
A9G690_SORC5/170-254
A9GAA5_SORC5/205-290
A9GAA5_SORC5/75-164
A9GAM1_9RHOB/35-111
A9GF30_SORC5/144-225
A9GLX0_SORC5/30-112
A9GLX9_SORC5/256-344
A9GLX9_SORC5/386-472
A9GMB6_9RHOB/335-421
A9GRS8_SORC5/670-755
A9GVE6_SORC5/210-298
A9GVE6_SORC5/81-170
A9GXP7_SORC5/245-331
A9GXP7_SORC5/372-460
A9GY51_SORC5/76-152
A9H718_GLUDA/191-278
A9H718_GLUDA/57-147
A9H9W3_9RHOB/48-140
A9HV35_9RHOB/985-1073
A9IEI0_BORPD/30-115
A9IMG7_BORPD/507-583
A9IQS5_BART1/423-512
A9IRF5_BART1/284-369
A9JXW6_BURMA/331-420
A9K368_BURMA/163-251
A9KE33_COXBN/186-279
A9KE33_COXBN/55-145
A9KTJ6_SHEB9/226-312
A9KTJ6_SHEB9/353-443
A9KTW2_SHEB9/776-851
A9KUZ6_SHEB9/783-873
A9KWZ6_SHEB9/277-367
A9KYD1_SHEB9/50-135
A9L2G5_SHEB9/669-758
A9L2G5_SHEB9/802-889
A9L3X4_SHEB9/30-115
A9L3Y0_SHEB9/605-695
A9L4S1_SHEB9/60-149
A9L5B7_SHEB9/845-926
A9L639_SHEB9/868-939
A9M904_BRUC2/428-517
A9M9P3_BRUC2/279-364
A9NCK2_COXBR/172-265
A9NCK2_COXBR/41-131
A9NHU3_ACHLI/52-143
A9RKX7_PHYPA/138-221
A9RKX7_PHYPA/270-362
A9S1F8_PHYPA/162-239
A9U6N3_PHYPA/1-69
A9VW69_METEP/344-425
A9VW69_METEP/646-734
A9VWH6_METEP/203-276
A9VWI8_METEP/642-726
A9VWI8_METEP/766-855
A9VWZ7_METEP/216-309
A9VX57_METEP/317-402
A9VY32_METEP/168-250
A9VY74_METEP/321-406
A9VY74_METEP/446-536
A9VZV2_METEP/46-131
A9VZV3_METEP/199-289
A9VZV3_METEP/329-415
A9W052_METEP/259-346
A9W0U8_METEP/328-414
A9W0V1_METEP/320-406
A9W0V1_METEP/447-533
A9W0V1_METEP/584-665
A9W124_METEP/192-278
A9W164_METEP/821-906
A9W1R5_METEP/197-283
A9W1Y6_METEP/360-446
A9W1Y6_METEP/479-565
A9W1Y6_METEP/605-694
A9W1Y6_METEP/734-823
A9W2Q0_METEP/337-427
A9W2Q0_METEP/611-685
A9W324_METEP/161-246
A9W324_METEP/35-121
A9W3B5_METEP/215-300
A9W3M5_METEP/206-304
A9W3M5_METEP/345-431
A9W3M5_METEP/471-556
A9W3X4_METEP/309-396
A9W3X4_METEP/436-525
A9W3X4_METEP/565-654
A9W4C2_METEP/431-520
A9W4J2_METEP/349-435
A9W725_METEP/146-234
A9W725_METEP/275-366
A9W784_METEP/196-282
A9W7X3_METEP/43-130
A9W7Z2_METEP/20-107
A9W8B9_METEP/210-304
A9W8B9_METEP/344-433
A9W9I8_METEP/34-121
A9W9K4_METEP/276-358
A9W9K6_METEP/343-430
A9W9K7_METEP/1-80
A9WA36_CHLAA/161-246
A9WA38_CHLAA/231-319
A9WAZ7_CHLAA/257-350
A9WC98_CHLAA/158-247
A9WF27_CHLAA/268-357
A9WF27_CHLAA/562-650
A9WGZ5_CHLAA/39-126
A9WK66_CHLAA/39-127
A9XCF0_TRICA/245-332
A9Z0Q2_FUSOX/556-640
A9ZJ17_COXBU/172-265
A9ZJ17_COXBU/41-131
AER_ECOLI/30-115
AHR_CAEEL/297-382
AHR_DELLE/297-382
AHR_HUMAN/297-383
AHR_MOUSE/291-377
AHR_MUSCR/297-381
AHR_MUSMC/291-377
AHR_MUSMM/291-377
AHR_MUSSI/295-381
AHR_MUSSP/295-381
AHR_RABIT/296-381
AHR_RAT/295-381
ARNT2_DANRE/362-450
ARNT2_HUMAN/347-435
ARNT2_MOUSE/347-435
ARNT2_RAT/347-435
ARNT_BOVIN/373-461
ARNT_DROME/295-383
ARNT_HUMAN/373-461
ARNT_MOUSE/373-461
ARNT_ONCMY/349-437
ARNT_RABIT/373-461
ARNT_RAT/373-461
B0AZM1_HUMAN/358-446
B0C150_ACAM1/626-711
B0C1J6_ACAM1/46-135
B0C1J7_ACAM1/1015-1100
B0C1J7_ACAM1/1166-1248
B0C1K2_ACAM1/173-259
B0C1K2_ACAM1/477-567
B0C2M2_ACAM1/728-816
B0C306_ACAM1/1775-1864
B0C306_ACAM1/2036-2123
B0C307_ACAM1/2159-2246
B0C307_ACAM1/2286-2373
B0C439_ACAM1/180-270
B0C4Z3_ACAM1/193-280
B0C5V2_ACAM1/308-397
B0C715_ACAM1/176-262
B0C715_ACAM1/328-411
B0C716_ACAM1/47-133
B0C776_ACAM1/39-125
B0C794_ACAM1/1833-1922
B0C8A1_ACAM1/199-288
B0CAI7_ACAM1/327-416
B0CBA7_ACAM1/164-253
B0CD40_ACAM1/256-327
B0CD40_ACAM1/367-454
B0CE49_ACAM1/334-423
B0CKG6_BRUSI/428-517
B0CKU5_BRUSI/279-364
B0CZ39_LACBS/24-85
B0FN84_SHEEP/62-142
B0FN86_SHEEP/79-121
B0FN88_SHEEP/1-76
B0G8M6_9FIRM/480-570
B0G9U1_9FIRM/174-266
B0KF79_PSEPG/305-394
B0KF79_PSEPG/52-140
B0KFL3_PSEPG/143-234
B0KG93_PSEPG/533-618
B0KGD5_PSEPG/30-115
B0KH34_PSEPG/76-164
B0KJ78_PSEPG/334-419
B0KJA1_PSEPG/478-565
B0KJF2_PSEPG/30-115
B0KKF1_PSEPG/165-254
B0KMD8_PSEPG/470-562
B0KMN7_PSEPG/121-205
B0KMN7_PSEPG/245-332
B0KR30_PSEPG/37-127
B0KRP0_PSEPG/232-311
B0LL81_BOMMO/309-397
B0LL82_BOMMO/350-438
B0M185_HUMAN/251-338
B0MBU2_9FIRM/559-646
B0MBU2_9FIRM/687-776
B0MC61_9FIRM/47-133
B0MCB7_9FIRM/173-261
B0MCB7_9FIRM/297-384
B0MCB7_9FIRM/42-131
B0MDJ9_9FIRM/181-264
B0MDL5_9FIRM/1-88
B0MEE0_9FIRM/798-887
B0MEE0_9FIRM/936-1022
B0MH28_9FIRM/66-153
B0MIB2_9FIRM/232-307
B0MJU2_9FIRM/25-101
B0MM35_9FIRM/405-494
B0MPF5_9FIRM/389-478
B0MQW9_9FIRM/198-276
B0N1G4_9FIRM/39-127
B0N222_9FIRM/752-842
B0N2A0_9FIRM/327-416
B0N2N5_9FIRM/1096-1181
B0N2N5_9FIRM/843-933
B0N3A9_9FIRM/182-270
B0N6H1_9FIRM/46-125
B0N6Q4_9FIRM/290-377
B0N7K4_9FIRM/343-418
B0N7K4_9FIRM/504-590
B0N7K4_9FIRM/626-715
B0NGP7_EUBSP/184-271
B0NHI1_EUBSP/36-130
B0NQJ0_BACSE/289-377
B0P0N5_9CLOT/165-257
B0R7M6_HALS3/584-670
B0R9J3_HALS3/30-140
B0RSE6_XANCB/475-561
B0RT27_XANCB/182-272
B0RUP8_XANCB/435-519
B0RWK0_XANCB/908-995
B0S8I1_DANRE/211-299
B0SAN2_LEPBA/180-269
B0SAN2_LEPBA/309-399
B0SCR2_LEPBA/135-220
B0SCR2_LEPBA/539-629
B0SDP1_LEPBA/183-274
B0SDP1_LEPBA/439-525
B0SEY3_LEPBA/427-511
B0SEY3_LEPBA/43-131
B0SF11_LEPBA/101-188
B0SFI1_LEPBA/33-116
B0SFL7_LEPBA/154-242
B0SFW7_LEPBA/29-116
B0SFW7_LEPBA/300-380
B0SGY0_LEPBA/285-371
B0SHE7_LEPBA/477-567
B0SL40_LEPBP/135-220
B0SL40_LEPBP/539-629
B0SM70_LEPBP/183-274
B0SM70_LEPBP/439-525
B0SN45_LEPBP/101-188
B0SNI0_LEPBP/427-511
B0SNI0_LEPBP/43-131
B0SNQ2_LEPBP/154-242
B0SP32_LEPBP/29-112
B0SPG8_LEPBP/29-116
B0SPG8_LEPBP/300-380
B0SQD5_LEPBP/285-371
B0SQJ7_LEPBP/477-567
B0SSR0_LEPBP/172-261
B0SSR0_LEPBP/301-391
B0SUR4_CAUSK/186-259
B0SVM4_CAUSK/200-290
B0SVM4_CAUSK/330-423
B0SVM4_CAUSK/463-549
B0SXM6_CAUSK/180-250
B0SYY4_CAUSK/36-119
B0SZ98_CAUSK/170-257
B0SZ98_CAUSK/297-383
B0T180_CAUSK/160-238
B0T180_CAUSK/40-119
B0T180_CAUSK/411-501
B0T248_CAUSK/200-290
B0T3W1_CAUSK/189-278
B0T3W1_CAUSK/448-525
B0T738_CAUSK/203-290
B0T8X9_CAUSK/214-290
B0T9N7_CAUSK/192-280
B0T9N7_CAUSK/321-406
B0T9N7_CAUSK/453-541
B0T9N7_CAUSK/581-670
B0T9P1_CAUSK/408-496
B0TB12_HELMI/170-249
B0TDE0_HELMI/433-520
B0TEB0_HELMI/55-127
B0TFN9_HELMI/190-277
B0TJS5_SHEHH/23-108
B0TL17_SHEHH/782-857
B0TQ50_SHEHH/352-442
B0TR82_SHEHH/855-918
B0TSX0_SHEHH/663-752
B0TSX0_SHEHH/796-881
B0TVM6_SHEHH/574-664
B0U7D0_METS4/340-427
B0U7P3_METS4/191-279
B0U7R0_METS4/477-561
B0U7X4_METS4/179-266
B0U7X4_METS4/50-139
B0U8G5_METS4/320-407
B0U8G5_METS4/459-539
B0U9B0_METS4/84-172
B0U9J9_METS4/638-721
B0U9J9_METS4/774-855
B0UAI7_METS4/188-278
B0UAM4_METS4/373-459
B0UAS3_METS4/198-284
B0UAY4_METS4/154-246
B0UAY4_METS4/288-375
B0UB09_METS4/213-297
B0UB12_METS4/313-403
B0UB12_METS4/51-138
B0UBN2_METS4/349-437
B0UCC7_METS4/155-241
B0UD98_METS4/315-392
B0UD98_METS4/432-518
B0UD98_METS4/551-637
B0UDE3_METS4/273-363
B0UFP4_METS4/202-289
B0UFR4_METS4/422-511
B0UG16_METS4/297-385
B0UG16_METS4/433-522
B0UG26_METS4/540-615
B0UGL7_METS4/252-339
B0UGP9_METS4/523-605
B0UHL1_METS4/188-274
B0UHL1_METS4/612-699
B0UI90_METS4/60-147
B0UIB4_METS4/182-257
B0UIB4_METS4/308-397
B0UIB4_METS4/438-523
B0UIS2_METS4/39-131
B0UJZ8_METS4/191-278
B0UKD0_METS4/193-278
B0UKN6_METS4/162-249
B0ULC0_METS4/480-568
B0ULC0_METS4/736-822
B0ULC0_METS4/862-951
B0ULC0_METS4/991-1078
B0UM90_METS4/186-272
B0UMH1_METS4/254-338
B0UMH1_METS4/379-465
B0UMS6_METS4/148-239
B0UMS6_METS4/279-364
B0UMV5_METS4/41-126
B0UN24_METS4/36-123
B0UPH2_METS4/219-307
B0UPH2_METS4/349-439
B0UQ39_METS4/527-610
B0VBE6_ACIBY/301-382
B0VUU2_ACIBS/301-382
B0W3Y1_CULQU/1-45
B0WHE3_CULQU/402-489
B0WHE4_CULQU/441-528
B0WSX8_CULQU/381-468
B0X5V1_CULQU/281-332
B0X5V1_CULQU/504-590
B0X679_CULQU/258-346
B0XZ59_ASPFC/484-568
B0Y4M5_ASPFC/90-175
B1ASX0_MOUSE/371-459
B1B4N6_ECOLX/451-537
B1B500_ECOLX/451-537
B1BA96_CLOBO/425-515
B1C7S8_9FIRM/174-257
B1C7S8_9FIRM/317-404
B1C7S8_9FIRM/449-535
B1C8C3_9FIRM/298-381
B1ER45_9ESCH/451-537
B1F7J5_9BURK/270-358
B1FJT7_9BURK/163-249
B1FTJ0_9BURK/353-435
B1FTM2_9BURK/22-110
B1FX69_9BURK/255-340
B1FX69_9BURK/380-466
B1FZ02_9BURK/171-257
B1G061_9BURK/200-290
B1G071_9BURK/212-296
B1G175_9BURK/277-361
B1G175_9BURK/417-488
B1GAY2_9BURK/21-107
B1H510_BURPS/331-420
B1H8Q5_BURPS/163-251
B1HMJ8_LYSSC/230-322
B1HMJ8_LYSSC/96-183
B1I5C9_DESAP/115-201
B1I5C9_DESAP/539-626
B1IRP5_ECOLC/30-115
B1IZ07_ECOLC/451-537
B1J381_PSEPW/425-508
B1J528_PSEPW/305-394
B1J528_PSEPW/52-140
B1J5B8_PSEPW/533-618
B1J6D0_PSEPW/165-254
B1J869_PSEPW/181-258
B1J8C7_PSEPW/53-143
B1JCL9_PSEPW/30-115
B1JDY9_PSEPW/334-419
B1JE46_PSEPW/478-565
B1JEU4_PSEPW/62-150
B1JF28_PSEPW/470-562
B1K3F2_BURCC/531-616
B1K6K0_BURCC/292-376
B1K8Z7_BURCC/331-420
B1KD04_SHEWM/264-354
B1KGK5_SHEWM/170-257
B1KHW4_SHEWM/30-115
B1KIH5_SHEWM/102-189
B1KJA3_SHEWM/617-707
B1KKS6_SHEWM/799-870
B1KNC6_SHEWM/854-917
B1KPQ0_SHEWM/714-814
B1KRK6_SHEWM/222-307
B1KRK6_SHEWM/348-438
B1KRM0_SHEWM/854-934
B1LF64_ECOSM/30-115
B1LNX4_ECOSM/451-537
B1LSK7_METRJ/199-286
B1LTA2_METRJ/171-253
B1LTA2_METRJ/42-128
B1LTA8_METRJ/46-133
B1LTX3_METRJ/60-145
B1LUS6_METRJ/214-287
B1LVS3_METRJ/166-248
B1LVS3_METRJ/36-122
B1LW09_METRJ/234-318
B1LW09_METRJ/361-447
B1LWC1_METRJ/331-418
B1LWC1_METRJ/594-684
B1LWY8_METRJ/32-121
B1LX69_METRJ/463-544
B1LXW3_METRJ/60-124
B1LYU3_METRJ/257-344
B1LZA6_METRJ/212-298
B1M0Q7_METRJ/53-127
B1M116_METRJ/53-140
B1M134_METRJ/1-79
B1M1G5_METRJ/11-97
B1M245_METRJ/385-469
B1M2C0_METRJ/161-251
B1M2G2_METRJ/190-275
B1M2I0_METRJ/39-127
B1M2J4_METRJ/200-283
B1M2J4_METRJ/326-415
B1M2J4_METRJ/456-541
B1M354_METRJ/276-358
B1M461_METRJ/48-115
B1M4A3_METRJ/341-431
B1M4A3_METRJ/79-165
B1M4V9_METRJ/333-408
B1M500_METRJ/259-350
B1M5A7_METRJ/28-118
B1M5J3_METRJ/359-452
B1M5J9_METRJ/174-261
B1M5K0_METRJ/322-408
B1M5K0_METRJ/441-527
B1M5K0_METRJ/567-656
B1M5K0_METRJ/696-785
B1M6C5_METRJ/439-528
B1M6K1_METRJ/38-124
B1M6V0_METRJ/215-300
B1M761_METRJ/35-125
B1M7E1_METRJ/187-273
B1M7N1_METRJ/34-124
B1M7N7_METRJ/299-387
B1M7N7_METRJ/429-511
B1M7N7_METRJ/551-637
B1M7U8_METRJ/266-346
B1M7U8_METRJ/386-472
B1M7U8_METRJ/505-591
B1M7V0_METRJ/52-139
B1M841_METRJ/286-373
B1M8A8_METRJ/427-513
B1M8J6_METRJ/37-127
B1M903_METRJ/202-289
B1M9D0_METRJ/495-584
B1M9D2_METRJ/435-509
B1M9J7_METRJ/326-413
B1M9L2_METRJ/865-951
B1M9N2_METRJ/64-153
B1MBI3_MYCA9/37-125
B1MBP6_MYCA9/42-129
B1R180_CLOBU/97-186
B1RBG5_CLOPE/260-345
B1RGZ1_CLOPE/260-345
B1RN61_CLOPE/260-345
B1T104_9BURK/263-348
B1T104_9BURK/388-473
B1T2E0_9BURK/163-249
B1TFF2_9BURK/331-420
B1V2S6_CLOPE/260-345
B1VN47_STRGG/110-196
B1VQ58_STRGG/48-137
B1VRY7_STRGG/39-128
B1WAV1_XENTR/351-439
B1WPA8_CYAA5/172-259
B1WPA8_CYAA5/45-132
B1WQD2_CYAA5/35-126
B1WUT4_CYAA5/190-280
B1WUV5_CYAA5/216-308
B1WVD7_CYAA5/599-688
B1WWC9_CYAA5/119-206
B1WXC5_CYAA5/690-774
B1WXC5_CYAA5/822-909
B1WXC7_CYAA5/185-270
B1X007_CYAA5/1216-1298
B1X007_CYAA5/590-677
B1X0D9_CYAA5/549-636
B1X0D9_CYAA5/803-890
B1X1F3_CYAA5/223-305
B1X1F3_CYAA5/345-432
B1X1F3_CYAA5/704-791
B1X1N3_CYAA5/163-250
B1X1P1_CYAA5/65-154
B1X703_ECODH/451-537
B1XG76_ECODH/30-115
B1XJD9_SYNP2/612-704
B1XJQ7_SYNP2/24-113
B1XK84_SYNP2/328-414
B1XL04_SYNP2/326-415
B1XL77_SYNP2/142-228
B1XLQ8_SYNP2/511-596
B1XLU7_SYNP2/162-251
B1XLU7_SYNP2/431-519
B1XLU7_SYNP2/560-648
B1XLU7_SYNP2/688-775
B1XLU7_SYNP2/815-902
B1XM15_SYNP2/176-267
B1XM15_SYNP2/307-395
B1XM15_SYNP2/435-525
B1XWI2_LEPCP/484-570
B1XZA8_LEPCP/490-577
B1Y3L9_LEPCP/158-248
B1Y496_LEPCP/226-318
B1Y496_LEPCP/358-449
B1Y496_LEPCP/489-575
B1Y553_LEPCP/239-326
B1Y5R0_LEPCP/314-401
B1Y6A9_LEPCP/255-330
B1Y7Z0_LEPCP/362-453
B1YEI5_EXIS2/164-255
B1YGK0_EXIS2/53-139
B1YMK7_EXIS2/302-386
B1YN12_BURA4/299-386
B1YQG6_BURA4/163-249
B1YXL1_BURA4/263-348
B1YXL1_BURA4/388-473
B1Z234_BURA4/270-358
B1Z7S7_METPB/353-434
B1Z7S7_METPB/661-749
B1Z804_METPB/530-616
B1Z804_METPB/822-907
B1Z812_METPB/191-278
B1Z8Q3_METPB/33-122
B1Z9G1_METPB/11-85
B1Z9G5_METPB/330-416
B1ZAG3_METPB/43-130
B1ZBT3_METPB/34-121
B1ZBV0_METPB/276-358
B1ZBV2_METPB/344-433
B1ZBV2_METPB/474-561
B1ZBV9_METPB/322-408
B1ZBV9_METPB/441-527
B1ZBV9_METPB/567-656
B1ZBV9_METPB/696-785
B1ZBW0_METPB/189-276
B1ZCH2_METPB/205-295
B1ZCH5_METPB/481-559
B1ZCH5_METPB/602-677
B1ZCV6_METPB/875-964
B1ZED1_METPB/348-438
B1ZED1_METPB/496-570
B1ZEU0_METPB/207-301
B1ZEU0_METPB/341-430
B1ZEY7_METPB/195-282
B1ZF40_METPB/496-585
B1ZF44_METPB/189-276
B1ZF44_METPB/567-643
B1ZFZ3_METPB/197-284
B1ZG04_METPB/138-225
B1ZG06_METPB/348-436
B1ZG06_METPB/763-849
B1ZG06_METPB/900-975
B1ZG09_METPB/340-426
B1ZG09_METPB/477-561
B1ZG10_METPB/1-60
B1ZG29_METPB/334-421
B1ZG29_METPB/461-550
B1ZG29_METPB/590-679
B1ZHF5_METPB/216-304
B1ZHF5_METPB/346-431
B1ZHF5_METPB/471-556
B1ZIZ1_METPB/174-256
B1ZJV8_METPB/321-406
B1ZJV8_METPB/446-536
B1ZK34_METPB/189-279
B1ZK34_METPB/319-405
B1ZK40_METPB/259-346
B1ZKG4_METPB/427-516
B1ZKT0_METPB/146-234
B1ZKT0_METPB/275-366
B1ZLD7_METPB/349-435
B1ZLU3_METPB/158-242
B1ZLU3_METPB/32-117
B1ZMD0_OPITP/548-638
B1ZNS3_OPITP/41-116
B1ZR09_OPITP/466-555
B1ZR09_OPITP/595-682
B1ZR09_OPITP/723-813
B1ZR09_OPITP/853-939
B1ZSE9_OPITP/156-245
B1ZTC5_OPITP/268-354
B1ZU23_OPITP/107-196
B1ZVG7_OPITP/1053-1138
B1ZVL9_OPITP/312-401
B1ZW85_OPITP/235-322
B1ZWK5_OPITP/678-766
B1ZXZ8_OPITP/327-415
B1ZZE9_OPITP/203-292
B1ZZW9_OPITP/361-449
B2A0U3_NATTJ/173-260
B2A167_NATTJ/477-564
B2A5Z5_NATTJ/8-90
B2A5Z6_NATTJ/255-345
B2A7R8_NATTJ/39-125
B2A9V0_PODAN/137-214
B2AHT1_CUPTR/840-921
B2AY72_PODAN/567-654
B2B1C2_PODAN/1093-1178
B2FHG2_STRMK/602-688
B2FJD4_STRMK/46-137
B2FLN6_STRMK/410-495
B2FLQ4_STRMK/179-265
B2FQW6_STRMK/132-208
B2FU65_STRMK/321-405
B2GUA4_XENTR/433-521
B2H6I4_BURPS/331-420
B2H8K1_BURPS/163-251
B2HK87_MYCMM/12-100
B2HQM6_MYCMM/64-152
B2HV21_ACIBC/301-382
B2IDG6_BEII9/217-304
B2IDG6_BEII9/344-431
B2IDG6_BEII9/472-557
B2IEA8_BEII9/274-362
B2IEI3_BEII9/33-118
B2IF90_BEII9/265-353
B2IGI7_BEII9/410-499
B2IVX4_NOSP7/64-149
B2IWI2_NOSP7/163-251
B2IWI2_NOSP7/460-549
B2IWI2_NOSP7/589-678
B2IWI6_NOSP7/924-1009
B2IX87_NOSP7/128-216
B2IXA6_NOSP7/331-418
B2IXA6_NOSP7/55-129
B2IY35_NOSP7/328-417
B2IYY9_NOSP7/163-245
B2IYY9_NOSP7/288-372
B2J0M5_NOSP7/39-128
B2J0M5_NOSP7/430-522
B2J162_NOSP7/567-654
B2J162_NOSP7/694-781
B2J1E7_NOSP7/1084-1170
B2J1V8_NOSP7/161-248
B2J1W6_NOSP7/1010-1096
B2J1W6_NOSP7/367-455
B2J1W6_NOSP7/496-583
B2J1W6_NOSP7/882-970
B2J1X5_NOSP7/64-154
B2J1Y5_NOSP7/543-628
B2J240_NOSP7/289-377
B2J2J7_NOSP7/1583-1670
B2J314_NOSP7/1091-1177
B2J314_NOSP7/964-1051
B2J3Q4_NOSP7/220-306
B2J502_NOSP7/202-291
B2J502_NOSP7/466-551
B2J502_NOSP7/55-137
B2J502_NOSP7/591-681
B2J5P2_NOSP7/181-268
B2J5P2_NOSP7/308-396
B2J5P2_NOSP7/444-531
B2J5X1_NOSP7/504-594
B2J7C2_NOSP7/98-186
B2J7V1_NOSP7/190-278
B2J816_NOSP7/1510-1598
B2J8F4_NOSP7/129-215
B2J8U8_NOSP7/220-312
B2J8U8_NOSP7/353-440
B2J8U8_NOSP7/494-581
B2JAB8_NOSP7/303-388
B2JAQ0_NOSP7/162-248
B2JAQ5_NOSP7/505-592
B2JC03_NOSP7/500-591
B2JC03_NOSP7/804-894
B2JGJ6_BURP8/171-257
B2JH96_BURP8/162-250
B2JKE0_BURP8/1002-1083
B2JMS9_BURP8/277-361
B2JMS9_BURP8/406-484
B2JQ51_BURP8/258-346
B2JQV0_BURP8/299-386
B2JUY6_BURP8/266-350
B2JUY6_BURP8/390-475
B2JVQ5_BURP8/341-430
B2KFR6_MOUSE/320-408
B2KFR7_MOUSE/320-408
B2L233_PSEFL/352-445
B2N8A0_ECOLX/295-381
B2NBK5_ECOLX/30-115
B2NMU6_ECO57/30-115
B2P5V7_ECO57/30-115
B2PL53_ECO57/30-115
B2PZR4_PROST/335-415
B2R617_HUMAN/252-339
B2R9H1_HUMAN/373-461
B2RBI6_HUMAN/249-336
B2RCL8_HUMAN/350-438
B2S9X5_BRUA1/428-517
B2SAA1_BRUA1/279-364
B2SKF0_XANOP/460-546
B2SME2_XANOP/121-211
B2T286_BURPP/205-293
B2T3W7_BURPP/171-257
B2TA90_BURPP/1017-1092
B2TDE8_BURPP/178-266
B2TFS1_BURPP/200-290
B2TFT7_BURPP/62-149
B2TH07_BURPP/270-354
B2TMP7_CLOBB/223-303
B2TMY5_CLOBB/350-433
B2TQC3_CLOBB/401-489
B2TYB5_SHIB3/451-537
B2U1S6_SHIB3/30-115
B2U8Q0_RALPJ/330-422
B2UFB0_RALPJ/719-806
B2UH42_RALPJ/41-127
B2UHK4_RALPJ/405-488
B2UHK4_RALPJ/528-615
B2UI77_RALPJ/153-243
B2UID2_RALPJ/310-398
B2ULF0_AKKM8/39-131
B2UYQ2_CLOBA/401-489
B2V1I7_CLOBA/292-375
B2V1I8_CLOBA/147-229
B2V1I9_CLOBA/223-303
B2V331_CLOBA/347-430
B2V425_CLOBA/46-133
B2V589_CLOBA/50-128
B2VD78_ERWT9/214-306
B2VFQ9_ERWT9/354-441
B2VFQ9_ERWT9/481-567
B2VLH1_PODAN/542-626
B2VTE2_PYRTR/1319-1404
B2VXI8_PYRTR/451-535
B2W4G3_PYRTR/134-214
B2WC87_PYRTR/201-287
B2WMI1_PYRTR/17-94
B2ZGI1_FALSP/87-172
B2ZGI2_SOMMO/87-172
B2ZGI3_PHAAI/87-172
B2ZGI4_SIASI/87-172
B2ZGI5_COTJA/87-172
B2ZGI6_ANAPL/87-172
B2ZGI7_PHACC/86-172
B2ZGI8_MELGA/86-172
B2ZGI9_AIXSP/87-172
B3A396_ECO57/30-115
B3AQ58_ECO57/30-115
B3B2S3_ECO57/30-115
B3BE52_ECO57/30-115
B3BRN0_ECO57/30-115
B3CBK1_9BACE/393-474
B3CBP8_9BACE/202-275
B3CIC4_9BACE/159-248
B3CYM6_BURM1/86-173
B3DC05_BURM1/121-206
B3DC05_BURM1/246-334
B3DGP6_DANRE/388-478
B3DH92_DANRE/275-362
B3DIT6_DANRE/277-364
B3DJD1_DANRE/251-338
B3DJJ7_DANRE/294-380
B3DJN2_DANRE/345-433
B3DJN7_DANRE/410-497
B3DK40_DANRE/303-387
B3DK47_DANRE/401-489
B3DM05_XENTR/277-364
B3E1V8_GEOLS/391-479
B3E1V9_GEOLS/393-479
B3E2P8_GEOLS/356-430
B3E2R2_GEOLS/495-580
B3E2R2_GEOLS/621-710
B3E2W3_GEOLS/402-488
B3E2W3_GEOLS/529-614
B3E374_GEOLS/275-361
B3E381_GEOLS/329-416
B3E415_GEOLS/170-259
B3E6U2_GEOLS/341-430
B3E7H1_GEOLS/391-479
B3E8K6_GEOLS/973-1058
B3E8S9_GEOLS/189-276
B3E8S9_GEOLS/42-127
B3EA45_GEOLS/296-385
B3EDD3_CHLL2/193-281
B3EFL9_CHLL2/580-670
B3EJ88_CHLPB/34-124
B3ET01_AMOA5/1725-1814
B3ETE3_AMOA5/1778-1866
B3F208_SHEEP/350-438
B3FMV7_RANTE/249-336
B3HD28_ECOLX/30-115
B3HIK2_ECOLX/451-537
B3HLB1_ECOLX/451-537
B3HSL6_ECOLX/30-115
B3I0P6_ECOLX/30-115
B3I2U4_ECOLX/451-537
B3IFE0_ECOLX/30-115
B3IKR0_ECOLX/451-537
B3IX02_GRYBI/367-455
B3LX41_DROAN/290-377
B3LZB8_DROAN/323-408
B3M201_DROAN/295-383
B3M2J3_DROAN/306-391
B3M2U2_DROAN/387-476
B3M6K4_DROAN/412-499
B3M8U5_DROAN/320-407
B3M967_DROAN/276-363
B3MR82_DROAN/277-365
B3NDZ2_DROER/321-408
B3NEQ2_DROER/415-502
B3NF87_DROER/277-364
B3NTM6_DROER/248-336
B3P118_DROER/281-366
B3P185_DROER/290-377
B3P1U4_DROER/295-383
B3P696_DROER/394-483
B3P7Y5_DROER/326-411
B3PDK1_CELJU/177-270
B3PDK1_CELJU/47-137
B3PF44_CELJU/163-254
B3PF44_CELJU/296-385
B3PF45_CELJU/397-488
B3PF45_CELJU/698-785
B3PGP7_CELJU/441-529
B3PH56_CELJU/17-108
B3PID8_CELJU/30-115
B3PKH8_CELJU/168-253
B3PKS7_CELJU/105-193
B3PP55_RHIE6/191-278
B3PP55_RHIE6/60-151
B3PQN3_RHIE6/175-262
B3PSD4_RHIE6/437-521
B3PU68_RHIE6/269-356
B3PY16_RHIE6/50-135
B3Q3J3_RHIE6/51-134
B3Q5K8_RHIE6/335-428
B3Q5K8_RHIE6/487-561
B3Q5K8_RHIE6/601-694
B3Q5K8_RHIE6/756-827
B3Q5K8_RHIE6/867-960
B3Q6R8_RHOPT/38-123
B3Q9B0_RHOPT/301-388
B3QAA9_RHOPT/279-366
B3QB09_RHOPT/171-261
B3QBR3_RHOPT/45-134
B3QBR9_RHOPT/268-356
B3QDX8_RHOPT/329-415
B3QDZ4_RHOPT/290-376
B3QDZ4_RHOPT/416-502
B3QEA3_RHOPT/161-247
B3QFA6_RHOPT/419-508
B3QGF5_RHOPT/338-424
B3QGW5_RHOPT/170-256
B3QGW5_RHOPT/40-130
B3QL88_CHLP8/114-188
B3QL97_CHLP8/125-205
B3QLN0_CHLP8/162-245
B3QMN2_CHLP8/24-105
B3QMP7_CHLP8/180-261
B3QP75_CHLP8/184-274
B3QP75_CHLP8/55-146
B3QP75_CHLP8/923-996
B3QRZ7_CHLT3/157-246
B3QS59_CHLT3/418-502
B3QSA2_CHLT3/497-583
B3QSA2_CHLT3/740-829
B3QSR4_CHLT3/1035-1120
B3QSR4_CHLT3/905-994
B3QSX3_CHLT3/162-252
B3QSX3_CHLT3/414-503
B3QSX3_CHLT3/668-757
B3QUQ5_CHLT3/39-112
B3QUQ6_CHLT3/349-440
B3QUW3_CHLT3/192-280
B3QVV0_CHLT3/626-717
B3QVV0_CHLT3/758-851
B3QVV0_CHLT3/890-977
B3QVW4_CHLT3/152-242
B3QVY0_CHLT3/1067-1153
B3QVY0_CHLT3/163-251
B3QVY0_CHLT3/809-897
B3QW32_CHLT3/350-439
B3QWE2_CHLT3/145-231
B3QWK1_CHLT3/439-525
B3QYS4_CHLT3/160-243
B3QYS4_CHLT3/312-389
B3QYS5_CHLT3/1216-1302
B3QYS5_CHLT3/43-129
B3R2V5_CUPTR/327-413
B3R2V5_CUPTR/454-542
B3R5T2_CUPTR/293-381
B3RBY8_CUPTR/111-192
B3RBY8_CUPTR/233-320
B3RCS4_CUPTR/202-282
B3RSF9_TRIAD/285-370
B3RWH4_TRIAD/269-353
B3RY42_TRIAD/227-308
B3SZS4_SHEEP/286-373
B3TEH9_9NEOP/129-217
B3TEI0_9NEOP/127-214
B3TEI3_9NEOP/127-215
B3TEI4_9NEOP/127-215
B3TEI5_9NEOP/127-213
B3TEI7_9NEOP/128-215
B3TEI8_9NEOP/127-213
B3TEJ0_9NEOP/128-215
B3TEJ3_9NEOP/126-214
B3TEJ4_9NEOP/127-215
B3TEJ6_9NEOP/127-214
B3TEJ7_BRACE/127-215
B3TEJ8_BOMMA/122-210
B3TEK0_9NEOP/127-214
B3TEK1_9NEOP/126-214
B3TEK3_9NEOP/128-214
B3TEK6_CYDPO/142-230
B3TEK7_9NEOP/127-215
B3TEK9_9NEOP/126-214
B3TEL0_9NEOP/127-213
B3TEL1_9NEOP/128-215
B3TEL2_EACIM/127-214
B3TEL3_9NEOP/122-210
B3TEL4_9NEOP/127-215
B3TEL5_9NEOP/118-206
B3TEL7_9NEOP/126-213
B3TEL8_9NEOP/122-210
B3TEL9_HYACE/148-234
B3TEM1_HYAEU/127-213
B3TEM2_HYLLI/122-210
B3TEM3_HEMNE/127-214
B3TEM4_9NEOP/126-214
B3TEM6_HEMTH/123-211
B3TEM7_9NEOP/127-214
B3TEM8_9NEOP/127-213
B3TEM9_LONAC/127-199
B3TEN3_9NEOP/127-199
B3TEN5_9NEOP/127-215
B3TEN6_MALAM/127-215
B3TEN7_9NEOP/127-213
B3TEN8_9NEOP/147-235
B3TEN9_MANSE/142-230
B3TEP0_9NEOP/127-215
B3TEP1_9NEOP/123-211
B3TEP2_9NEOP/126-214
B3TEP3_9NEOP/127-213
B3TEP6_OXYMO/127-199
B3TEP7_9NEOP/122-211
B3TEP9_9NEOP/127-213
B3TEQ0_9NEOP/127-213
B3TEQ1_9NEOP/126-213
B3TEQ2_9NEOP/127-213
B3TEQ3_9NEOP/127-215
B3TEQ4_9NEOP/127-214
B3TEQ5_9NEOP/127-215
B3TEQ9_9NEOP/127-215
B3TER4_9NEOP/127-213
B3TER5_9NEOP/127-213
B3TER6_RHEHI/127-214
B3TER7_ROTOR/127-214
B3TER8_9NEOP/127-214
B3TER9_9NEOP/127-214
B3TES0_9NEOP/127-215
B3TES1_SPOFR/147-235
B3TES2_9NEOP/147-233
B3TES3_9NEOP/125-213
B3TES5_9NEOP/127-215
B3TES6_TRINI/148-236
B3TES7_9NEOP/127-215
B3TES8_9NEOP/127-214
B3TES9_9NEOP/126-213
B3WLG8_ECOLX/30-115
B3WWL1_SHIDY/361-447
B3WXI0_SHIDY/30-115
B3X921_ECOLX/451-537
B3XJQ1_ECOLX/30-115
B3XJT9_ECOLX/11-96
B3Y055_ORYLA/401-489
B4AJZ1_BACPU/235-327
B4AJZ1_BACPU/96-188
B4ASR2_FRANO/40-129
B4BQP1_9BACI/48-135
B4BT82_9BACI/64-150
B4CVF5_9BACT/343-433
B4CVF5_9BACT/620-706
B4CVM2_9BACT/321-406
B4CYF0_9BACT/19-108
B4CYF0_9BACT/322-409
B4CYF0_9BACT/572-659
B4CYV6_9BACT/547-637
B4D0L5_9BACT/178-267
B4D1H1_9BACT/153-239
B4D268_9BACT/231-317
B4D2K7_9BACT/420-507
B4D3J9_9BACT/464-551
B4D4Q8_9BACT/152-240
B4D4Q8_9BACT/29-115
B4D4Q8_9BACT/403-491
B4D5V2_9BACT/271-359
B4D6V8_9BACT/445-533
B4D6Y0_9BACT/53-139
B4D7C0_9BACT/68-157
B4D7R7_9BACT/196-281
B4D7W5_9BACT/43-129
B4D8T1_9BACT/164-251
B4DA10_9BACT/209-298
B4DBB4_9BACT/27-111
B4DH14_HUMAN/344-432
B4DI49_HUMAN/355-443
B4DL76_HUMAN/186-273
B4DNA2_HUMAN/182-269
B4DS34_HUMAN/193-280
B4DSD9_HUMAN/200-287
B4E249_HUMAN/344-432
B4E2K5_HUMAN/195-282
B4E2U7_HUMAN/3-90
B4E3J3_HUMAN/195-282
B4E3L5_HUMAN/357-445
B4EGL5_BURCJ/331-420
B4EP99_BURCJ/295-378
B4G5M2_DROPE/290-377
B4GEF0_DROPE/389-478
B4GFM2_DROPE/281-366
B4GL30_DROPE/295-383
B4GNI9_DROPE/321-406
B4H1F2_DROPE/633-720
B4H2A6_DROPE/272-359
B4H922_DROPE/344-431
B4HGB3_DROSE/225-312
B4HIW0_DROSE/183-270
B4HKI7_DROSE/295-383
B4HVG2_DROSE/413-500
B4HZL9_DROSE/333-418
B4IBW6_DROSE/308-393
B4ICJ8_DROSE/383-472
B4IIR0_DROSE/321-408
B4ILF8_DROSE/248-336
B4IXP9_DROGR/317-404
B4J119_DROGR/270-357
B4J2D6_DROGR/413-500
B4JES7_DROGR/321-406
B4JEV3_DROGR/290-377
B4JFK6_DROGR/281-366
B4JFR9_DROGR/295-383
B4JGK3_DROGR/421-510
B4JN74_DROGR/459-547
B4JX85_DROGR/568-656
B4K0H9_DROGR/386-473
B4K6E4_DROMO/405-494
B4K8H0_DROMO/290-377
B4KBU3_DROMO/295-383
B4KDN6_DROMO/281-366
B4KUN1_DROMO/267-354
B4L0X6_DROMO/316-403
B4L4N5_DROMO/441-529
B4L5Q0_DROMO/323-411
B4L8X9_DROMO/409-496
B4LBM8_DROVI/315-402
B4LCU8_DROVI/412-499
B4LHC2_DROVI/266-353
B4LWW7_DROVI/281-366
B4LYT7_DROVI/398-487
B4M2H9_DROVI/414-502
B4M453_DROVI/295-383
B4M6L5_DROVI/290-377
B4M788_DROVI/275-363
B4MLH5_DROWI/318-405
B4MXG7_DROWI/416-503
B4MY18_DROWI/274-361
B4N211_DROWI/622-710
B4NA72_DROWI/295-383
B4NG65_DROWI/290-377
B4NIP3_DROWI/281-366
B4NJK5_DROWI/323-408
B4NK46_DROWI/403-492
B4PC64_DROYA/415-502
B4PCB6_DROYA/183-270
B4PFX7_DROYA/321-408
B4PLS5_DROYA/329-414
B4PPW7_DROYA/290-377
B4PR02_DROYA/281-366
B4PSW1_DROYA/390-479
B4PTZ4_DROYA/295-383
B4PWL1_DROYA/275-363
B4QF02_DROSI/415-502
B4QKX7_DROSI/268-355
B4QQZ0_DROSI/321-408
B4QW30_DROSI/288-377
B4QX40_DROSI/310-395
B4QXB0_DROSI/295-383
B4R1I3_DROSI/331-416
B4R1W3_DROSI/290-377
B4R561_DROSI/295-383
B4R8F0_PHEZH/327-398
B4R9K2_PHEZH/168-257
B4R9K2_PHEZH/41-127
B4R9Y6_PHEZH/73-163
B4RDA0_PHEZH/156-239
B4RDA0_PHEZH/295-385
B4RDA0_PHEZH/36-116
B4RDM6_PHEZH/43-133
B4RE56_PHEZH/214-301
B4RH67_PHEZH/161-247
B4RHI5_PHEZH/446-532
B4RHI7_PHEZH/342-430
B4S4A8_PROA2/124-200
B4S6U0_PROA2/34-124
B4S854_PROA2/513-603
B4SAR3_PELPB/281-367
B4SAU5_PELPB/219-307
B4SAV8_PELPB/170-257
B4SAV8_PELPB/32-122
B4SBH7_PELPB/551-639
B4SCJ2_PELPB/55-135
B4SDK4_PELPB/164-251
B4SDK4_PELPB/292-379
B4SE04_PELPB/188-278
B4SE04_PELPB/59-150
B4SE04_PELPB/925-996
B4SGI0_PELPB/67-158
B4SGI0_PELPB/796-876
B4SGI5_PELPB/125-207
B4SIC9_STRM5/377-462
B4SIE7_STRM5/157-243
B4SIM9_STRM5/131-208
B4SMQ0_STRM5/46-137
B4SRP7_STRM5/323-408
B4SSH9_STRM5/580-666
B4UAY9_ANASK/157-242
B4UF89_ANASK/293-378
B4UH10_ANASK/71-148
B4UI41_ANASK/194-281
B4ULQ6_ANASK/188-277
B4ULQ6_ANASK/59-146
B4V5V6_9ACTO/41-130
B4VBA8_9ACTO/36-125
B4VCU1_9ACTO/117-205
B4VDI0_9ACTO/37-125
B4VES5_9ACTO/207-296
B4VIH4_9CYAN/449-538
B4VIQ8_9CYAN/405-493
B4VIS0_9CYAN/1127-1219
B4VIS0_9CYAN/609-696
B4VJ32_9CYAN/519-611
B4VK29_9CYAN/469-551
B4VK29_9CYAN/592-677
B4VKN6_9CYAN/39-121
B4VKS0_9CYAN/53-142
B4VKU2_9CYAN/19-105
B4VKU2_9CYAN/694-782
B4VKU2_9CYAN/822-911
B4VM89_9CYAN/359-451
B4VMP4_9CYAN/339-427
B4VMV9_9CYAN/49-130
B4VNR8_9CYAN/43-119
B4VQ31_9CYAN/202-294
B4VQ40_9CYAN/202-289
B4VQ40_9CYAN/329-418
B4VQ40_9CYAN/459-545
B4VQQ0_9CYAN/495-589
B4VR49_9CYAN/162-249
B4VRT8_9CYAN/313-405
B4VRT9_9CYAN/164-252
B4VSE4_9CYAN/328-410
B4VSP9_9CYAN/477-564
B4VSR8_9CYAN/438-527
B4VSS0_9CYAN/1074-1163
B4VSS0_9CYAN/439-531
B4VSS0_9CYAN/942-1034
B4VT51_9CYAN/152-240
B4VT51_9CYAN/498-580
B4VT51_9CYAN/620-704
B4VTJ8_9CYAN/238-325
B4VTQ5_9CYAN/770-858
B4VU08_9CYAN/195-283
B4VU10_9CYAN/610-698
B4VU10_9CYAN/738-824
B4VUS1_9CYAN/213-302
B4VUS1_9CYAN/77-166
B4VWF9_9CYAN/147-223
B4VWF9_9CYAN/269-358
B4VWF9_9CYAN/38-109
B4VWF9_9CYAN/400-487
B4VWW1_9CYAN/1005-1093
B4VWW1_9CYAN/625-717
B4VWW1_9CYAN/757-846
B4VXF1_9CYAN/629-718
B4VXF1_9CYAN/758-847
B4VXS8_9CYAN/37-119
B4VXY3_9CYAN/1021-1108
B4VXY3_9CYAN/1526-1618
B4VXY3_9CYAN/892-979
B4VXY5_9CYAN/353-445
B4VXY5_9CYAN/485-573
B4VXY5_9CYAN/778-868
B4VY11_9CYAN/731-818
B4VZB8_9CYAN/298-388
B4VZC7_9CYAN/313-398
B4VZF4_9CYAN/354-439
B4W0C6_9CYAN/558-645
B4W0C6_9CYAN/685-774
B4W0C6_9CYAN/938-1025
B4W0J6_9CYAN/757-844
B4W0J6_9CYAN/885-971
B4W1F0_9CYAN/568-657
B4W1F0_9CYAN/698-786
B4W2T9_9CYAN/553-642
B4W443_9CYAN/611-700
B4W4E4_9CYAN/198-285
B4W4Z4_9CYAN/58-147
B4W545_9CYAN/41-128
B4W5F4_9CYAN/225-310
B4W5F4_9CYAN/352-441
B4W8V0_9CAUL/164-250
B4W8V0_9CAUL/37-124
B4WC53_9CAUL/213-303
B4WC53_9CAUL/350-436
B4WC56_9CAUL/191-262
B4WC56_9CAUL/302-388
B4WC56_9CAUL/598-683
B4WC98_9CAUL/38-117
B4WCV5_9CAUL/209-296
B4WGV0_9SYNE/140-227
B4WGV0_9SYNE/26-102
B4WGV0_9SYNE/480-563
B4WI42_9SYNE/401-488
B4WI42_9SYNE/649-731
B4WLF5_9SYNE/179-268
B4WLF6_9SYNE/177-266
B4WMW0_9SYNE/987-1078
B4WMW6_9SYNE/124-211
B4WNP9_9SYNE/1143-1231
B4WSE2_9SYNE/262-354
B4WSX4_9SYNE/407-487
B4WT27_9SYNE/533-612
B4WT27_9SYNE/829-918
B4WTB3_9SYNE/294-379
B4WTB3_9SYNE/607-688
B4WTC3_9SYNE/192-280
B4WTC3_9SYNE/64-152
B4WTP2_9SYNE/226-308
B4X1F8_9GAMM/205-291
B4X1I6_9GAMM/277-364
B4X4M1_9GAMM/188-277
B4Y034_MUSCA/251-338
B5B8T9_PHYBL/118-203
B5BS93_9CRUS/267-354
B5DFA7_RAT/44-131
B5DXT9_DROPS/290-377
B5E9H6_GEOBB/32-118
B5EA05_GEOBB/383-468
B5EAU9_GEOBB/66-151
B5EBL0_GEOBB/296-368
B5EBL6_GEOBB/308-393
B5EBQ9_GEOBB/163-252
B5EBU3_GEOBB/271-357
B5ECP7_GEOBB/273-356
B5ED42_GEOBB/354-442
B5EDD8_GEOBB/167-251
B5EDD8_GEOBB/435-524
B5EDD8_GEOBB/564-656
B5EDD8_GEOBB/823-911
B5EDD9_GEOBB/171-259
B5EDE8_GEOBB/180-270
B5EDE8_GEOBB/443-531
B5EDE8_GEOBB/61-140
B5EDG9_GEOBB/184-271
B5EES0_GEOBB/395-474
B5EES8_GEOBB/96-184
B5EFT9_GEOBB/168-255
B5EGL9_GEOBB/189-277
B5EGR2_GEOBB/159-247
B5ESK4_VIBFM/29-114
B5G9Z7_9ACTO/62-147
B5GAS7_9ACTO/62-151
B5H4D7_STRPR/202-290
B5HBS4_STRPR/39-128
B5HD72_STRPR/117-205
B5HH68_STRPR/478-566
B5I990_9ACTO/40-128
B5IIP7_9CHRO/858-941
B5J618_9RHOB/143-236
B5J618_9RHOB/276-363
B5JDA6_9BACT/84-179
B5JF71_9BACT/529-617
B5JF99_9BACT/275-364
B5JHP7_9BACT/111-199
B5JKK8_9BACT/229-319
B5JKK8_9BACT/359-446
B5JKQ0_9BACT/267-354
B5JMR7_9BACT/178-267
B5JP18_9BACT/297-386
B5JP18_9BACT/966-1053
B5JPN9_9BACT/571-659
B5JS67_9GAMM/202-290
B5JTD9_9GAMM/171-255
B5LUQ0_TRICA/272-357
B5LWN0_9PHYC/127-218
B5M445_9BACT/712-802
B5M9P6_PHYBL/358-443
B5M9P7_PHYBL/62-136
B5M9P8_PHYBL/54-129
B5M9P9_PHYBL/116-202
B5RX37_RALSO/265-352
B5RXV5_RALSO/407-483
B5RYV5_RALSO/41-128
B5RZQ8_RALSO/20-110
B5S5F4_RALSO/422-504
B5S5L1_RALSO/308-396
B5S5S6_RALSO/148-238
B5S6L3_RALSO/330-420
B5SAQ3_RALSO/41-128
B5SBH9_RALSO/407-483
B5SD83_RALSO/422-504
B5SDD9_RALSO/308-396
B5SDK3_RALSO/148-238
B5SEX3_RALSO/330-420
B5THM8_SACKO/344-432
B5U9B2_TRICA/271-358
B5VU87_SPIMA/1070-1160
B5VU87_SPIMA/804-898
B5VUJ9_SPIMA/318-407
B5VVN7_SPIMA/194-286
B5VVN7_SPIMA/433-520
B5VW46_SPIMA/427-514
B5VWI5_SPIMA/219-308
B5VWI5_SPIMA/348-424
B5VWI5_SPIMA/468-558
B5VWI5_SPIMA/598-686
B5VWM0_SPIMA/386-473
B5VXA3_SPIMA/46-133
B5VXW8_SPIMA/200-287
B5VXW8_SPIMA/454-544
B5VXW8_SPIMA/584-670
B5VXY3_SPIMA/327-415
B5VY09_SPIMA/495-582
B5VZ15_SPIMA/472-560
B5VZT8_SPIMA/23-106
B5W0E3_SPIMA/540-628
B5W0E3_SPIMA/681-772
B5W1G8_SPIMA/124-210
B5W1M1_SPIMA/64-150
B5W1Q2_SPIMA/332-415
B5W1Q2_SPIMA/460-547
B5W263_SPIMA/761-851
B5W2M8_SPIMA/430-520
B5W3I1_SPIMA/468-555
B5W3I7_SPIMA/529-615
B5W5K9_SPIMA/368-447
B5W5Z4_SPIMA/336-425
B5W5Z4_SPIMA/465-555
B5W680_SPIMA/269-359
B5W680_SPIMA/524-610
B5W681_SPIMA/1561-1642
B5W6J5_SPIMA/413-501
B5W7J6_SPIMA/1078-1166
B5W7J6_SPIMA/1207-1299
B5W7J6_SPIMA/563-650
B5W7J6_SPIMA/819-907
B5W7J6_SPIMA/949-1037
B5W9I3_SPIMA/186-273
B5W9P3_SPIMA/706-794
B5WB58_9BURK/260-348
B5WH51_9BURK/25-111
B5WH51_9BURK/451-536
B5WRM3_9BURK/171-257
B5X214_SALSA/249-336
B5XRT7_KLEP3/151-241
B5YRB1_ECO5E/30-115
B5ZG65_GLUDA/191-278
B5ZG65_GLUDA/57-147
B5ZMT1_RHILW/50-135
B5ZPW0_RHILW/18-108
B5ZQT2_RHILW/188-275
B5ZQT2_RHILW/57-148
B5ZS86_RHILW/148-235
B5ZST5_RHILW/355-442
B5ZST5_RHILW/511-597
B5ZSY0_RHILW/431-516
B5ZVG4_RHILW/277-364
B5ZYA6_RHILW/48-134
B6A173_RHILW/160-245
B6A173_RHILW/28-113
B6A173_RHILW/292-378
B6A1E3_RHILW/1008-1098
B6A203_RHILW/335-428
B6A203_RHILW/487-561
B6A203_RHILW/601-694
B6A203_RHILW/745-827
B6A203_RHILW/867-960
B6A341_RHILW/26-115
B6A870_9ENTR/655-744
B6APN8_9BACT/249-336
B6AQB4_9BACT/46-132
B6B573_9RHOB/336-423
B6B814_9RHOB/849-934
B6BBX7_9RHOB/19-94
B6BDT7_9RHOB/31-120
B6BF09_9RHOB/1002-1089
B6BF09_9RHOB/878-966
B6BGA2_9PROT/151-239
B6BHU5_9PROT/29-114
B6BIT7_9PROT/261-347
B6BJA9_9PROT/281-371
B6BJA9_9PROT/411-500
B6BJC3_9PROT/215-305
B6BJZ0_9PROT/361-451
B6BL14_9PROT/178-267
B6BL24_9PROT/369-459
B6BLE0_9PROT/321-408
B6BNN5_9PROT/310-395
B6BNT5_9PROT/33-121
B6BNX2_9PROT/363-451
B6BNY2_9PROT/84-173
B6BNZ8_9PROT/1049-1138
B6BNZ8_9PROT/542-631
B6BNZ8_9PROT/790-878
B6C1R1_9GAMM/465-555
B6C221_9GAMM/216-308
B6DU62_SPIPL/1562-1643
B6E9W5_MICTO/290-375
B6E9W6_MICTO/290-375
B6E9W7_MICTO/290-375
B6E9W8_MICTO/1-62
B6FLB5_9CLOT/18-94
B6HEW8_PENCW/462-546
B6I444_ECOSE/30-115
B6I8D8_ECOSE/451-537
B6IMZ0_RHOCS/172-223
B6IMZ0_RHOCS/43-132
B6IP18_RHOCS/192-279
B6ISA2_RHOCS/287-372
B6ISA2_RHOCS/40-122
B6IU91_RHOCS/416-501
B6IU91_RHOCS/542-633
B6IUG0_RHOCS/164-254
B6IUN9_RHOCS/226-317
B6IV75_RHOCS/23-104
B6IV75_RHOCS/386-473
B6IV95_RHOCS/213-299
B6IVD7_RHOCS/39-125
B6IWY2_RHOCS/441-530
B6IY46_RHOCS/88-170
B6IY83_RHOCS/374-464
B6J015_COXB2/186-279
B6J015_COXB2/55-145
B6J7C2_COXB1/186-279
B6J7C2_COXB1/55-145
B6JG06_OLICO/226-316
B6JH80_OLICO/30-115
B6JIJ3_OLICO/35-121
B6JJ35_OLICO/418-507
B6JVC4_SCHJY/1030-1119
B6QQ46_PENMQ/112-194
B6QTG4_PENMQ/537-621
B6QTG5_PENMQ/537-621
B6R4E8_9RHOB/419-508
B6R543_9RHOB/233-321
B6VCA6_SARBU/318-404
B6VUF8_9BACE/429-511
B6VX62_9BACE/467-555
B6VZE8_9BACE/157-246
B6W425_9BACE/580-659
B6WPU3_9DELT/262-354
B6WW67_9DELT/230-322
B6WXW7_9DELT/257-349
B6ZGN4_CRAGI/242-329
B6ZYL4_ECO57/30-115
B7A455_ECO57/281-367
B7A6E2_THEAQ/103-189
B7A6E2_THEAQ/232-312
B7A6E2_THEAQ/358-442
B7A7A7_THEAQ/631-710
B7ACV7_9BACE/506-596
B7AG99_9BACE/289-377
B7AN93_9BACE/26-109
B7ANY5_9BACE/38-125
B7ARY7_9BACE/327-413
B7AUV5_9BACE/476-569
B7AWJ4_9BACE/38-127
B7B4V2_9PORP/191-266
B7B8N3_9PORP/180-256
B7C8J5_9FIRM/480-570
B7CDA5_9FIRM/159-246
B7CGD1_BURPS/331-420
B7CZA9_BURPS/163-251
B7DN92_9BACL/163-248
B7DUZ0_9BACL/159-243
B7G4J7_PHATC/172-263
B7GZN5_ACIB3/301-382
B7I3L6_ACIB5/230-311
B7JUE6_CYAP8/530-618
B7JUE6_CYAP8/785-872
B7JVD8_CYAP8/978-1066
B7JVD9_CYAP8/185-270
B7JVE1_CYAP8/549-633
B7JVE1_CYAP8/681-768
B7JWK6_CYAP8/251-332
B7JWK6_CYAP8/605-692
B7JZG8_CYAP8/216-308
B7K0E1_CYAP8/166-251
B7K0E1_CYAP8/30-113
B7K274_CYAP8/582-671
B7K3J6_CYAP8/57-146
B7K4E6_CYAP8/1008-1098
B7K4M3_CYAP8/171-263
B7K4M3_CYAP8/48-135
B7K7G5_CYAP7/62-150
B7K8A3_CYAP7/185-274
B7K8P7_CYAP7/729-816
B7K8P7_CYAP7/985-1072
B7K937_CYAP7/274-362
B7K937_CYAP7/655-741
B7K9A5_CYAP7/1193-1280
B7K9A5_CYAP7/1324-1411
B7K9A5_CYAP7/210-295
B7K9A5_CYAP7/784-871
B7K9A5_CYAP7/943-1032
B7KAD8_CYAP7/429-515
B7KAF2_CYAP7/185-270
B7KDV4_CYAP7/1040-1125
B7KEN2_CYAP7/311-396
B7KEN2_CYAP7/565-655
B7KEZ5_CYAP7/503-591
B7KEZ5_CYAP7/870-956
B7KFL8_CYAP7/209-295
B7KFL8_CYAP7/336-420
B7KGI8_CYAP7/380-467
B7KGU3_CYAP7/215-303
B7KGX6_CYAP7/184-272
B7KIT5_CYAP7/162-249
B7KJ62_CYAP7/209-304
B7KJT6_CYAP7/65-154
B7KLC7_CYAP7/216-308
B7KPW9_METC4/179-261
B7KQ06_METC4/327-412
B7KQ06_METC4/452-542
B7KQB7_METC4/197-283
B7KR27_METC4/335-421
B7KR27_METC4/454-540
B7KR27_METC4/580-669
B7KR27_METC4/709-798
B7KRP3_METC4/317-402
B7KRQ5_METC4/192-280
B7KRQ5_METC4/643-726
B7KRQ5_METC4/766-855
B7KRQ5_METC4/895-969
B7KTE7_METC4/344-425
B7KTE7_METC4/646-734
B7KTR4_METC4/216-309
B7KTV9_METC4/440-529
B7KTW0_METC4/320-406
B7KTW0_METC4/447-533
B7KTW0_METC4/584-665
B7KU88_METC4/348-438
B7KU88_METC4/622-696
B7KV52_METC4/161-246
B7KV52_METC4/35-121
B7KW23_METC4/215-300
B7KW86_METC4/146-234
B7KW86_METC4/275-366
B7KWM8_METC4/34-121
B7KWP3_METC4/276-358
B7KWP5_METC4/343-430
B7KWZ8_METC4/206-304
B7KWZ8_METC4/345-431
B7KWZ8_METC4/471-556
B7KX89_METC4/205-295
B7KXN0_METC4/46-133
B7KYE4_METC4/505-594
B7KZJ2_METC4/349-435
B7KZX8_METC4/84-157
B7L017_METC4/196-282
B7L0C8_METC4/46-131
B7L0C9_METC4/199-289
B7L0C9_METC4/329-415
B7L0D5_METC4/259-346
B7L0N0_METC4/192-278
B7L1S7_METC4/337-428
B7L1S7_METC4/469-555
B7L1S7_METC4/606-683
B7L204_METC4/821-906
B7L2J7_METC4/210-304
B7L2J7_METC4/344-433
B7L9U1_ECO55/451-537
B7LH07_ECO55/30-115
B7LQF7_ESCF3/30-115
B7LV31_ESCF3/451-537
B7LZM1_ECO8A/30-115
B7M451_ECO8A/451-537
B7MB07_ECO45/30-115
B7ME80_ECO45/451-537
B7MWY1_ECO81/451-537
B7N075_ECO81/30-115
B7NCA3_ECOLU/451-537
B7ND60_ECOLU/30-115
B7NJT7_ECO7I/30-115
B7NQB8_ECO7I/451-537
B7PLV7_IXOSC/102-189
B7PRV7_IXOSC/261-344
B7Q176_IXOSC/1-45
B7QCM2_IXOSC/142-229
B7QI84_IXOSC/1-46
B7QNX4_IXOSC/290-378
B7QQ11_9RHOB/33-108
B7QRW5_9RHOB/985-1073
B7QUQ1_9RHOB/337-421
B7R5V0_9THEO/227-316
B7RK65_9RHOB/36-123
B7RMJ3_9RHOB/458-545
B7RX67_9GAMM/220-309
B7RX67_9GAMM/79-172
B7RZR9_9GAMM/221-307
B7RZR9_9GAMM/80-172
B7SCS8_9CHON/251-338
B7UIX9_ECO27/30-115
B7UX08_PSEA8/449-537
B7UZ72_PSEA8/458-542
B7V0E6_PSEA8/607-699
B7V2J7_PSEA8/103-192
B7V2K2_PSEA8/56-145
B7V2Q1_PSEA8/74-164
B7V4G1_PSEA8/335-418
B7V4I6_PSEA8/475-562
B7V5Y3_PSEA8/308-387
B7V6A9_PSEA8/290-377
B7V6N8_PSEA8/648-738
B7VLS5_VIBSL/611-695
B7WQV6_COMTE/283-367
B7WRB5_COMTE/235-322
B7WXE1_COMTE/161-248
B7WXE1_COMTE/32-117
B7X2F7_COMTE/41-128
B7X3N8_COMTE/118-196
B7X4G0_COMTE/283-367
B7X524_COMTE/35-122
B7Z0S3_DROME/331-416
B7Z2H6_HUMAN/326-413
B7Z429_HUMAN/344-432
B7ZS97_XENLA/286-372
B8CIB8_SHEPW/574-664
B8CJU3_SHEPW/585-674
B8CJU3_SHEPW/717-814
B8CPY2_SHEPW/807-879
B8CS51_SHEPW/352-442
B8CTI5_SHEPW/674-763
B8CTI5_SHEPW/807-890
B8CTK0_SHEPW/65-154
B8DIG7_DESVM/250-340
B8DIJ3_DESVM/329-427
B8DIR8_DESVM/462-549
B8DLP9_DESVM/191-281
B8DLP9_DESVM/314-395
B8DLP9_DESVM/439-521
B8DM31_DESVM/179-270
B8DMV5_DESVM/128-213
B8DQS3_DESVM/281-370
B8DQZ8_DESVM/422-507
B8DR00_DESVM/324-406
B8DRT0_DESVM/203-291
B8DSE5_DESVM/508-596
B8E627_SHEB2/60-149
B8E649_SHEB2/838-919
B8E8C7_SHEB2/868-939
B8E8X3_SHEB2/39-124
B8EAW5_SHEB2/226-312
B8EAW5_SHEB2/353-443
B8EB16_SHEB2/28-113
B8ECB8_SHEB2/30-115
B8ECC4_SHEB2/605-695
B8ECP2_SHEB2/783-873
B8ED92_SHEB2/669-758
B8ED92_SHEB2/802-889
B8EDU0_SHEB2/277-367
B8EEA2_SHEB2/767-842
B8EN38_METSB/269-357
B8ENW1_METSB/148-236
B8EPL8_METSB/427-516
B8ERS3_METSB/700-788
B8F8X4_DESAA/386-473
B8F9P1_DESAA/253-342
B8F9P1_DESAA/383-470
B8FA45_DESAA/385-458
B8FAA3_DESAA/380-464
B8FAK2_DESAA/201-289
B8FAL2_DESAA/166-257
B8FAP6_DESAA/369-459
B8FB77_DESAA/170-253
B8FBX9_DESAA/334-422
B8FE73_DESAA/58-148
B8FEN7_DESAA/574-661
B8FGW9_DESAA/512-600
B8FGW9_DESAA/890-980
B8FHP6_DESAA/256-347
B8FI78_DESAA/161-248
B8FIK3_DESAA/26-114
B8FIK3_DESAA/275-361
B8FJ54_DESAA/303-391
B8FJD3_DESAA/342-422
B8FJY3_DESAA/550-639
B8FK57_DESAA/206-294
B8FKZ6_DESAA/302-388
B8FLE4_DESAA/299-390
B8FLE4_DESAA/430-516
B8FMI9_DESAA/339-424
B8FMK4_DESAA/71-156
B8FN21_DESAA/508-591
B8FTB0_DESHD/451-538
B8FWP4_DESHD/24-110
B8G195_DESHD/29-114
B8G486_CHLAD/161-246
B8G792_CHLAD/158-247
B8GBI8_CHLAD/39-127
B8GD41_CHLAD/258-351
B8GDF4_METPE/250-337
B8GDF4_METPE/419-507
B8GE07_METPE/755-840
B8GE08_METPE/161-244
B8GE08_METPE/409-498
B8GE09_METPE/1-62
B8GFI7_METPE/595-683
B8GFT1_METPE/158-241
B8GFY9_METPE/354-441
B8GG07_METPE/328-418
B8GHR3_METPE/1006-1092
B8GI91_METPE/421-509
B8GI96_METPE/385-469
B8GJ77_METPE/404-490
B8GJB1_METPE/436-521
B8GL67_THISH/144-234
B8GMU1_THISH/334-422
B8GPG6_THISH/291-379
B8GPR4_THISH/35-121
B8GQU5_THISH/52-141
B8GQW3_THISH/262-344
B8GQY9_THISH/30-115
B8GRF1_THISH/37-124
B8GSM8_THISH/386-476
B8GSM8_THISH/520-607
B8GT56_THISH/288-376
B8GU61_THISH/269-358
B8GV15_THISH/180-267
B8GV15_THISH/54-140
B8GWY3_CAUCN/161-241
B8GWY3_CAUCN/41-121
B8GWY3_CAUCN/412-501
B8H0I9_CAUCN/255-344
B8H0Q5_CAUCN/172-260
B8H0Q5_CAUCN/300-384
B8H0Q5_CAUCN/39-125
B8H0Q8_CAUCN/181-252
B8H0Y9_CAUCN/214-288
B8H205_CAUCN/200-290
B8H205_CAUCN/330-419
B8H205_CAUCN/459-549
B8H2B4_CAUCN/193-280
B8H2B4_CAUCN/320-406
B8H371_CAUCN/161-243
B8H371_CAUCN/283-369
B8H405_CAUCN/171-246
B8H405_CAUCN/37-120
B8H679_CAUCN/173-263
B8HF22_ARTCA/32-120
B8HGI7_ARTCA/31-118
B8HJS0_CYAP4/316-406
B8HJU3_CYAP4/392-478
B8HJX7_CYAP4/362-449
B8HJX7_CYAP4/499-578
B8HJX9_CYAP4/177-264
B8HJZ1_CYAP4/321-406
B8HKF9_CYAP4/436-524
B8HKG0_CYAP4/383-471
B8HKH1_CYAP4/205-293
B8HKS2_CYAP4/242-328
B8HLZ2_CYAP4/1018-1106
B8HLZ2_CYAP4/320-408
B8HLZ2_CYAP4/614-701
B8HM29_CYAP4/172-257
B8HM29_CYAP4/297-383
B8HM29_CYAP4/423-508
B8HMI3_CYAP4/58-143
B8HNE5_CYAP4/333-422
B8HNL3_CYAP4/1033-1134
B8HNL3_CYAP4/723-808
B8HNN2_CYAP4/381-467
B8HNN2_CYAP4/679-767
B8HNN2_CYAP4/810-897
B8HP13_CYAP4/172-255
B8HP13_CYAP4/44-132
B8HP17_CYAP4/366-454
B8HP17_CYAP4/787-860
B8HPA9_CYAP4/134-219
B8HRH2_CYAP4/250-336
B8HRH4_CYAP4/161-250
B8HRH4_CYAP4/39-120
B8HRH4_CYAP4/838-928
B8HRL0_CYAP4/377-466
B8HRL5_CYAP4/388-475
B8HRL5_CYAP4/515-601
B8HRN3_CYAP4/193-280
B8HRN3_CYAP4/325-409
B8HRN3_CYAP4/451-539
B8HRN3_CYAP4/709-797
B8HRN3_CYAP4/837-928
B8HRN4_CYAP4/315-402
B8HRN4_CYAP4/574-658
B8HRR6_CYAP4/368-455
B8HRR6_CYAP4/497-584
B8HRR6_CYAP4/757-846
B8HS54_CYAP4/229-319
B8HS57_CYAP4/1051-1139
B8HS57_CYAP4/1305-1395
B8HS57_CYAP4/501-593
B8HS57_CYAP4/633-722
B8HS57_CYAP4/925-1011
B8HS59_CYAP4/1010-1098
B8HS59_CYAP4/350-442
B8HS59_CYAP4/489-578
B8HS59_CYAP4/745-835
B8HS59_CYAP4/882-970
B8HSF3_CYAP4/191-279
B8HSJ9_CYAP4/292-381
B8HSW1_CYAP4/347-433
B8HSW1_CYAP4/475-560
B8HTH3_CYAP4/193-285
B8HTK1_CYAP4/648-737
B8HTK9_CYAP4/362-447
B8HTK9_CYAP4/490-577
B8HTK9_CYAP4/617-691
B8HTK9_CYAP4/874-963
B8HTL5_CYAP4/197-285
B8HTL5_CYAP4/443-530
B8HTL5_CYAP4/576-663
B8HTL5_CYAP4/70-157
B8HUG4_CYAP4/38-117
B8HUL4_CYAP4/32-119
B8HV59_CYAP4/610-697
B8HVE3_CYAP4/1094-1180
B8HVE3_CYAP4/1360-1447
B8HVE3_CYAP4/329-417
B8HVE3_CYAP4/840-928
B8HWB5_CYAP4/1063-1151
B8HWB5_CYAP4/1192-1282
B8HWB5_CYAP4/1326-1411
B8HWB5_CYAP4/1464-1538
B8HWB5_CYAP4/167-255
B8HWB5_CYAP4/1708-1796
B8HWB5_CYAP4/2106-2196
B8HWB5_CYAP4/2497-2584
B8HWB5_CYAP4/2623-2713
B8HWB5_CYAP4/2880-2966
B8HWB5_CYAP4/3006-3096
B8HWB5_CYAP4/3136-3226
B8HWB5_CYAP4/32-119
B8HWB5_CYAP4/3267-3353
B8HWB5_CYAP4/678-767
B8HWB5_CYAP4/808-895
B8HWB5_CYAP4/935-1022
B8HWK7_CYAP4/172-257
B8HWK7_CYAP4/297-383
B8HWK7_CYAP4/423-508
B8HWK7_CYAP4/845-931
B8HWM5_CYAP4/594-668
B8HWM6_CYAP4/733-821
B8HWM7_CYAP4/602-690
B8HXU9_CYAP4/187-271
B8HXU9_CYAP4/621-709
B8HYG0_CYAP4/1095-1181
B8HYG0_CYAP4/1221-1309
B8HYG0_CYAP4/1357-1449
B8HYG0_CYAP4/1489-1577
B8HYG0_CYAP4/2039-2127
B8HYG0_CYAP4/2186-2273
B8HYG0_CYAP4/325-411
B8HYG0_CYAP4/460-547
B8HYG0_CYAP4/587-677
B8HYG0_CYAP4/840-925
B8HZ56_CYAP4/211-299
B8HZI2_CYAP4/123-210
B8I9R1_METNO/422-511
B8IBV9_METNO/204-291
B8IC46_METNO/329-415
B8ID60_METNO/491-579
B8ID60_METNO/745-832
B8IES2_METNO/442-528
B8IF91_METNO/190-280
B8IHU0_METNO/528-609
B8IHV0_METNO/194-281
B8II99_METNO/476-561
B8IJA1_METNO/155-241
B8IP02_METNO/257-344
B8IQ43_METNO/200-290
B8IQ43_METNO/330-416
B8IST4_METNO/158-246
B8IST4_METNO/288-378
B8IUE5_METNO/274-357
B8IUE5_METNO/399-488
B8IUZ7_METNO/40-125
B8IWT7_METNO/723-813
B8J0V0_DESDA/177-269
B8J4G3_DESDA/348-436
B8J4V9_DESDA/47-136
B8J6B7_ANAD2/188-277
B8J6B7_ANAD2/59-146
B8JBI4_ANAD2/194-281
B8JC82_ANAD2/293-378
B8JE05_ANAD2/71-148
B8K4Z8_VIBPA/52-140
B8KBV9_VIBPA/851-939
B8KF61_9GAMM/160-241
B8KJM0_9GAMM/139-230
B8L196_9GAMM/156-242
B8L1B3_9GAMM/358-443
B8L3J4_9GAMM/319-403
B8L559_9GAMM/46-137
B8LAD0_9GAMM/580-666
B8LB35_9GAMM/406-481
B8LB88_9GAMM/131-208
B8LXI9_TALSN/114-196
B8LXJ0_TALSN/114-196
B8M8M1_TALSN/7-88
B8MNP5_TALSN/545-629
B8NSX6_ASPFN/59-139
B8NV67_ASPFN/228-311
B8QZT2_MYXFU/318-406
B8YIE3_9FUNG/282-368
B8YIE4_9FUNG/304-389
B8YIE5_9FUNG/307-393
B8YQ59_9BIVA/276-361
B9B642_9BURK/121-206
B9B642_9BURK/246-334
B9BPC2_9BURK/121-206
B9BPC2_9BURK/246-334
B9BQS0_9BURK/248-333
B9C9L2_9BURK/137-222
B9C9L2_9BURK/262-350
B9CAV5_9BURK/248-333
B9CZR6_WOLRE/475-571
B9E0N6_CLOK1/32-121
B9EIT7_MOUSE/280-370
B9ER22_DROME/331-416
B9J8T9_AGRRK/1-86
B9JAR5_AGRRK/432-521
B9JBM0_AGRRK/279-366
B9JIC4_AGRRK/26-115
B9JME5_AGRRK/295-383
B9JR60_AGRVS/352-439
B9JSM7_AGRVS/346-430
B9JSM7_AGRVS/498-585
B9JT50_AGRVS/450-536
B9JU52_AGRVS/279-366
B9JZN7_AGRVS/47-134
B9K196_AGRVS/219-306
B9K1A0_AGRVS/376-458
B9K3D7_AGRVS/185-271
B9K3D7_AGRVS/439-524
B9KJA1_RHOSK/145-231
B9KJA1_RHOSK/271-357
B9KWE0_RHOSK/183-270
B9KWE0_RHOSK/34-123
B9KWE0_RHOSK/436-521
B9KWU9_RHOSK/401-494
B9KWU9_RHOSK/534-622
B9KWU9_RHOSK/663-753
B9L066_THERP/177-266
B9L266_THERP/1084-1170
B9L266_THERP/1221-1308
B9L266_THERP/1358-1445
B9L266_THERP/1495-1583
B9L266_THERP/263-350
B9L266_THERP/400-488
B9L266_THERP/538-625
B9L266_THERP/675-762
B9L266_THERP/811-894
B9L266_THERP/947-1032
B9L8V9_NAUPA/49-135
B9LC34_CHLSY/39-127
B9LDL0_CHLSY/257-350
B9LEI6_CHLSY/161-246
B9LEI8_CHLSY/231-319
B9LHI3_CHLSY/158-247
B9LHX1_CHLSY/268-357
B9LHX1_CHLSY/562-650
B9LL73_CHLSY/39-126
B9LML3_HALLT/282-369
B9LNK3_HALLT/306-396
B9LS77_HALLT/147-233
B9LU61_HALLT/174-256
B9LU61_HALLT/60-131
B9LXG6_HALLT/401-491
B9LXG6_HALLT/532-622
B9LXG8_HALLT/38-116
B9LXH3_HALLT/372-460
B9M1W6_GEOSF/537-625
B9M665_GEOSF/385-472
B9M6B8_GEOSF/669-754
B9M6C6_GEOSF/171-257
B9M6C6_GEOSF/297-385
B9M794_GEOSF/316-403
B9M795_GEOSF/423-510
B9M7B6_GEOSF/185-272
B9M7G5_GEOSF/101-186
B9M7T0_GEOSF/258-345
B9M8H3_GEOSF/180-268
B9M9J0_GEOSF/106-186
B9M9P6_GEOSF/151-239
B9MB52_ACIET/33-120
B9MBS6_ACIET/364-454
B9MBS6_ACIET/491-578
B9MF76_ACIET/629-726
B9MG86_ACIET/371-459
B9MJE5_ACIET/241-322
B9MJE5_ACIET/486-572
B9MJE5_ACIET/736-827
B9MQD5_ANATD/487-565
B9P8B9_POPTR/304-394
B9PD97_POPTR/148-236
B9QTN4_9RHOB/251-339
B9QW00_9RHOB/191-279
B9QW00_9RHOB/43-133
B9R099_9RHOB/211-297
B9R245_9RHOB/224-312
B9R346_9RHOB/373-462
B9R380_9RHOB/429-518
B9R6G6_9RHOB/355-437
B9TAU8_RICCO/42-130
B9TFE8_RICCO/1-60
B9THU4_RICCO/33-120
B9TIB7_RICCO/315-402
B9TK34_RICCO/74-131
B9TKG5_RICCO/231-311
B9TQ61_RICCO/46-130
B9U7P1_9NEOP/113-201
B9U7P2_9NEOP/112-198
B9U7P3_9NEOP/113-201
B9U7P4_9NEOP/113-201
B9U7P5_9NEOP/113-201
B9U7P6_9NEOP/113-201
B9U7P7_AGRCI/113-201
B9U7P8_9NEOP/113-201
B9U7P9_9NEOP/112-200
B9U7Q0_9NEOP/113-201
B9U7Q1_9NEOP/113-201
B9U7Q2_9NEOP/113-201
B9U7Q3_9NEOP/113-201
B9U7Q4_9NEOP/113-201
B9U7Q5_9NEOP/108-196
B9U7Q6_9NEOP/113-201
B9U7Q7_9NEOP/113-201
B9U7Q8_9NEOP/113-201
B9U7Q9_9NEOP/113-201
B9U7R0_9NEOP/113-201
B9U7R1_CERCT/113-201
B9U7R2_9NEOP/113-201
B9U7R3_9NEOP/113-201
B9U7R4_9NEOP/113-201
B9U7R5_9NEOP/113-201
B9U7R6_9NEOP/113-201
B9U7R7_9NEOP/113-201
B9U7R8_9NEOP/113-201
B9U7R9_9NEOP/113-201
B9U7S0_9NEOP/113-199
B9U7S1_9NEOP/113-201
B9U7S2_9NEOP/113-201
B9U7S3_9NEOP/113-201
B9U7S4_9NEOP/113-201
B9U7S5_9NEOP/113-201
B9U7S6_9NEOP/113-201
B9U7S7_9NEOP/113-201
B9U7S8_9NEOP/113-201
B9U7S9_9NEOP/113-201
B9U7T0_9NEOP/113-201
B9U7T1_9NEOP/113-201
B9U7T2_9NEOP/113-201
B9U7T3_9NEOP/113-201
B9U7T4_9NEOP/113-201
B9U7T5_9NEOP/113-201
B9U7T6_HIPCE/113-201
B9U7T7_ISORI/113-201
B9U7T8_9NEOP/113-201
B9U7T9_9NEOP/113-201
B9U7U0_9NEOP/113-201
B9U7U1_9NEOP/113-201
B9U7U2_9NEOP/113-201
B9U7U3_9NEOP/113-201
B9U7U4_9NEOP/113-199
B9U7U5_9NEOP/113-201
B9U7U6_9NEOP/113-201
B9U7U7_9NEOP/113-201
B9U7U8_9NEOP/113-201
B9U7U9_9NEOP/113-201
B9U7V0_9NEOP/113-201
B9U7V1_9NEOP/113-201
B9U7V2_9NEOP/113-201
B9U7V3_9NEOP/113-199
B9U7V4_9NEOP/113-201
B9U7V5_9NEOP/113-201
B9U7V6_9NEOP/113-201
B9U7V7_9NEOP/113-201
B9U7V8_9NEOP/113-201
B9U7V9_9NEOP/113-201
B9U7W0_9NEOP/113-201
B9U7W1_9NEOP/113-201
B9U7W2_9NEOP/113-201
B9U7W3_9NEOP/113-201
B9U7W4_9NEOP/113-201
B9U7W5_9NEOP/113-201
B9U7W6_9NEOP/112-200
B9U7W7_9NEOP/113-201
B9U7W8_9NEOP/113-201
B9U7W9_9NEOP/113-201
B9U7X0_9NEOP/113-201
B9U7X1_9NEOP/113-201
B9U7X2_9NEOP/113-201
B9U7X3_9NEOP/113-201
B9U7X4_9NEOP/113-201
B9U7X5_9NEOP/113-201
B9U7X6_9NEOP/113-201
B9U7X7_9NEOP/113-201
B9U7X8_9NEOP/113-201
B9U7X9_9NEOP/113-201
B9U7Y0_9NEOP/113-201
B9U7Y1_9NEOP/113-201
B9U7Y2_9NEOP/113-201
B9U7Y3_9NEOP/113-201
B9U7Y4_9NEOP/113-201
B9U7Y5_9NEOP/113-201
B9U7Y6_9NEOP/113-201
B9U7Y7_9NEOP/113-201
B9U7Y8_XYLCH/113-201
B9U7Y9_9NEOP/113-201
B9U7Z0_XYLTE/113-201
B9VAX1_VENPH/276-358
B9XC97_9BACT/164-247
B9XCR3_9BACT/490-577
B9XDJ9_9BACT/169-255
B9XFV6_9BACT/87-174
B9XGF2_9BACT/291-379
B9XGF2_9BACT/39-123
B9XGF2_9BACT/768-856
B9XGF2_9BACT/896-984
B9XGY9_9BACT/52-137
B9XHS2_9BACT/188-277
B9XHU7_9BACT/555-643
B9XIC9_9BACT/431-519
B9XIC9_9BACT/560-650
B9XIR4_9BACT/284-372
B9XJF8_9BACT/216-295
B9XKH8_9BACT/366-455
B9XKH9_9BACT/228-316
B9XKH9_9BACT/357-444
B9XNW0_9BACT/869-955
B9XPI7_9BACT/267-355
B9XQ37_9BACT/312-399
B9XQ60_9BACT/107-196
B9XQ92_9BACT/476-563
B9XQ92_9BACT/604-689
B9XQ98_9BACT/194-281
B9XQ98_9BACT/497-585
B9XQL9_9BACT/423-509
B9XRE8_9BACT/74-160
B9XRE9_9BACT/177-251
B9XSQ1_9BACT/488-575
B9XSQ1_9BACT/616-703
B9XSQ1_9BACT/866-954
B9Y3Y9_9FIRM/171-259
B9Y3Z0_9FIRM/1-61
B9Y3Z2_9FIRM/235-322
B9Y3Z2_9FIRM/359-447
B9Y3Z2_9FIRM/599-688
B9Y5L2_9FIRM/352-444
B9Y8C9_9FIRM/476-563
B9Y8W2_9FIRM/349-423
B9YA49_9FIRM/31-120
B9YYN2_9NEIS/175-257
B9YZ47_9NEIS/267-355
B9Z5W9_9NEIS/313-400
B9Z5W9_9NEIS/440-530
B9Z5W9_9NEIS/570-658
BMAL1_CHICK/357-445
BMAL1_HORSE/350-438
BMAL1_HUMAN/350-438
BMAL1_MESAU/350-438
BMAL1_MOUSE/356-444
BMAL1_PONAB/349-437
BMAL1_RAT/350-438
BMAL1_SPAGA/350-438
BMAL1_TYTAL/357-445
BMAL2_CHICK/366-453
BMAL2_HUMAN/381-469
BMAL2_MOUSE/320-408
C0ACI8_9BACT/173-259
C0ACI8_9BACT/301-387
C0ACI8_9BACT/432-520
C0AEX2_9BACT/53-140
C0BCA0_9FIRM/165-257
C0BVV6_9CLOT/360-447
C0BW30_9CLOT/170-258
C0BW30_9CLOT/294-381
C0BWF0_9CLOT/40-128
C0BXS7_9CLOT/149-236
C0BXS7_9CLOT/273-361
C0BXS7_9CLOT/513-601
C0BYE9_9CLOT/199-284
C0BYE9_9CLOT/332-418
C0C391_9CLOT/603-692
C0C391_9CLOT/733-820
C0C5Y3_9CLOT/41-128
C0CWT5_9CLOT/543-629
C0CWT5_9CLOT/670-759
C0CYH4_9CLOT/167-253
C0CYH4_9CLOT/29-118
C0CYL7_9CLOT/174-262
C0CYL7_9CLOT/298-385
C0D043_9CLOT/29-116
C0D0Y7_9CLOT/371-460
C0D2A0_9CLOT/183-270
C0D2A0_9CLOT/307-393
C0D2A0_9CLOT/547-636
C0D4Q5_9CLOT/66-156
C0D7P9_9CLOT/556-643
C0D7P9_9CLOT/684-773
C0D8M9_9CLOT/186-275
C0D8M9_9CLOT/317-405
C0D9P4_9CLOT/170-258
C0D9P4_9CLOT/294-381
C0DBP1_9CLOT/540-627
C0DBP1_9CLOT/668-757
C0DC25_9CLOT/250-334
C0EED5_9CLOT/170-258
C0EED5_9CLOT/294-382
C0EI30_9CLOT/194-281
C0EI30_9CLOT/324-411
C0EI30_9CLOT/451-539
C0ESM4_9FIRM/55-147
C0FS48_9FIRM/39-127
C0FZF0_9FIRM/184-264
C0FZF0_9FIRM/47-133
C0G4M1_9RHIZ/428-517
C0G507_9RHIZ/294-379
C0GBC6_9RHIZ/190-273
C0GEF8_9FIRM/367-452
C0GER8_9FIRM/261-349
C0HA91_SALSA/254-341
C0HAF0_SALSA/300-387
C0LZJ3_HUMAN/276-363
C0N1M8_9GAMM/456-546
C0N1Q9_9GAMM/350-439
C0N948_9GAMM/31-112
C0N9H3_9GAMM/365-453
C0NIZ5_AJECG/556-640
C0NMZ9_AJECG/137-215
C0PUB9_SALSA/1-83
C0QAB0_DESAH/172-256
C0QBH0_DESAH/430-518
C0QBJ8_DESAH/215-303
C0QF99_DESAH/257-345
C0QF99_DESAH/382-469
C0QHC1_DESAH/449-534
C0QIA3_DESAH/208-298
C0QIA3_DESAH/336-427
C0QJS4_DESAH/95-181
C0QMM5_DESAH/391-479
C0QMN4_DESAH/528-616
C0QMN4_DESAH/656-747
C0QQF1_PERMH/269-357
C0QRL3_PERMH/155-241
C0QRL3_PERMH/36-123
C0RHI8_BRUMB/428-517
C0RHW2_BRUMB/279-364
C0RLA9_BRUMB/157-240
C0S519_PARBP/129-206
C0SD67_PARBP/582-665
C0SJ23_PARBP/17-94
C0VJY1_9GAMM/103-180
C0VK52_9GAMM/26-111
C0Y1J4_BURPS/331-420
C0YCX9_BURPS/163-251
C0Z6C0_BREBN/180-266
C0ZDD5_BREBN/167-252
C0ZDD5_BREBN/284-373
C0ZSR6_RHOE4/30-118
C1A732_GEMAT/391-478
C1A732_GEMAT/519-605
C1A822_GEMAT/218-300
C1ABN1_GEMAT/413-502
C1ACA3_GEMAT/212-304
C1B1M7_RHOOB/17-101
C1B6Y0_RHOOB/81-163
C1B8C1_RHOOB/26-114
C1BBK6_RHOOB/21-107
C1CUV4_DEIDV/610-693
C1CV04_DEIDV/370-450
C1CV04_DEIDV/486-565
C1CV89_DEIDV/69-157
C1CZD9_DEIDV/263-350
C1D1W4_DEIDV/42-121
C1D1X7_DEIDV/454-538
C1D1X7_DEIDV/578-666
C1D1Y1_DEIDV/504-586
C1D2Q1_DEIDV/308-390
C1D2Q1_DEIDV/440-528
C1D2R5_DEIDV/301-385
C1D395_DEIDV/307-395
C1D3U8_DEIDV/333-415
C1D423_DEIDV/32-118
C1D439_DEIDV/173-260
C1D451_DEIDV/205-287
C1D5X6_LARHH/448-537
C1D6C2_LARHH/457-546
C1D915_LARHH/486-557
C1D915_LARHH/601-688
C1DA12_LARHH/484-576
C1DB08_LARHH/188-277
C1DD11_LARHH/259-348
C1DFN7_AZOVD/466-554
C1DI91_AZOVD/487-575
C1DK20_AZOVD/42-132
C1DVZ7_SULAA/29-113
C1F0V0_ACIC5/340-425
C1F0V0_ACIC5/467-552
C1F0V0_ACIC5/592-678
C1F0V0_ACIC5/86-172
C1F2Y8_ACIC5/169-253
C1F362_ACIC5/205-293
C1F8H4_ACIC5/460-546
C1F918_ACIC5/429-518
C1F9J1_ACIC5/197-285
C1G2N5_PARBD/17-94
C1G3S3_PARBD/174-251
C1GFA9_PARBD/582-665
C1H882_PARBA/188-265
C1HDL3_PARBA/602-685
C1HHS0_9ESCH/30-115
C1HMK2_9ESCH/451-537
C1I4R6_9CLOT/431-520
C1I8C6_9CLOT/215-303
C1JIE2_DANRE/250-337
C1K3M1_PSEPR/250-337
C1M6A6_9ENTR/451-537
C1MF63_9ENTR/204-291
C1NE51_9ESCH/30-115
C1P7L6_BACCO/31-110
C2C801_VIBCH/30-115
C2DU11_ECOLX/451-537
C2DVY4_ECOLX/30-115
C2G582_9SPHI/290-376
C2HZA8_VIBCH/30-115
C2I1X9_VIBCH/33-118
C2I8Q5_VIBCH/41-126
C2IG07_VIBCH/30-115
C2IK73_VIBCH/34-119
C2IT30_VIBCH/30-115
C2JAY7_VIBCH/30-115
C2M210_CAPGI/27-113
C2M469_CAPGI/33-118
C3JVX5_RHOER/29-117
C3JY16_PSEFS/41-123
C3JZH6_PSEFS/537-625
C3JZU2_PSEFS/307-396
C3JZU2_PSEFS/54-142
C3K1T4_PSEFS/101-191
C3K2D2_PSEFS/477-569
C3K342_PSEFS/334-418
C3K4G0_PSEFS/319-406
C3K7F1_PSEFS/450-534
C3K7R6_PSEFS/111-203
C3K7R6_PSEFS/250-342
C3K8H8_PSEFS/152-241
C3K8H8_PSEFS/32-101
C3K9L4_PSEFS/56-142
C3K9N4_PSEFS/183-272
C3KBT3_PSEFS/68-157
C3KC42_PSEFS/121-199
C3KC42_PSEFS/246-338
C3KKT5_RHISN/611-699
C3KN38_RHISN/155-240
C3KN38_RHISN/281-366
C3KQA4_RHISN/167-253
C3KQA4_RHISN/293-379
C3L4M4_AMOA5/1743-1832
C3LWQ1_VIBCM/30-115
C3M8N4_RHISN/283-370
C3M8Z9_RHISN/339-425
C3MGE8_RHISN/210-294
C3MHK8_RHISN/437-522
C3NW61_VIBCJ/34-119
C3NYX6_VIBCJ/30-115
C3PV15_9BACE/429-511
C3PX39_9BACE/467-555
C3PYV8_9BACE/564-643
C3Q2A6_9BACE/157-246
C3QCM1_9BACE/293-381
C3QD32_9BACE/155-246
C3QF71_9BACE/533-620
C3QHZ2_9BACE/584-674
C3QIM4_9BACE/55-157
C3QLH9_9BACE/291-379
C3QMC8_9BACE/56-158
C3QN83_9BACE/453-540
C3QNM3_9BACE/291-379
C3QTV0_9BACE/155-246
C3QUN7_9BACE/291-381
C3QXR7_9BACE/584-674
C3R557_9BACE/580-659
C3R767_9BACE/420-502
C3RA97_9BACE/467-555
C3RAX8_9BACE/157-246
C3RH28_9FIRM/39-127
C3RI80_9FIRM/1005-1091
C3RI80_9FIRM/867-956
C3RIH2_9FIRM/343-418
C3RIH2_9FIRM/504-590
C3RIH2_9FIRM/626-715
C3RJ79_9FIRM/327-416
C3RK80_9FIRM/66-156
C3RKQ1_9FIRM/290-377
C3RL73_9FIRM/32-118
C3RMU8_9FIRM/46-125
C3RNE1_9FIRM/182-270
C3RP32_9FIRM/752-842
C3STW7_ECOLX/30-115
C3STW8_ECOLX/30-115
C3VDE9_MURLE/286-372
C3X315_OXAFO/183-269
C3X3N2_OXAFO/276-357
C3X3P6_OXAFO/187-276
C3X3P6_OXAFO/326-415
C3X3T4_OXAFO/182-269
C3X3X6_OXAFO/91-183
C3X4C3_OXAFO/255-342
C3X4W8_OXAFO/672-760
C3X511_OXAFO/1431-1498
C3X511_OXAFO/884-959
C3X8N3_OXAFO/182-270
C3X8S7_OXAFO/187-276
C3X8S7_OXAFO/326-414
C3X8U4_OXAFO/309-390
C3X938_OXAFO/20-106
C3XAF8_OXAFO/170-256
C3XB30_OXAFO/672-749
C3XB77_OXAFO/1458-1521
C3XB83_OXAFO/35-125
C3XTH0_BRAFL/243-330
C3XWF6_BRAFL/840-927
C3Y0D6_BRAFL/309-398
C3Y283_BRAFL/380-468
C3YA52_BRAFL/39-96
C4AQ45_BURMA/331-420
C4AZD7_BURMA/163-251
C4FZZ7_ABIDE/44-133
C4I539_BURPS/163-251
C4IAA9_BURPS/331-420
C4IE85_CLOBU/97-186
C4IPE4_BRUAB/428-517
C4IPS0_BRUAB/294-379
C4IVN9_BRUAB/190-273
C4K9W4_THASP/418-508
C4KA30_THASP/253-338
C4KAK4_THASP/499-589
C4KAK5_THASP/383-473
C4KBL2_THASP/310-390
C4KD46_THASP/274-361
C4KDE0_THASP/282-371
C4KZ93_EXISA/54-139
C4L089_EXISA/420-506
C4L6B7_EXISA/162-226
C4L6B7_EXISA/291-377
C4L6D9_EXISA/329-404
C4L6D9_EXISA/453-540
C4L7I1_TOLAT/359-435
C4L987_TOLAT/115-202
C4L987_TOLAT/426-514
C4L9D9_TOLAT/358-446
C4LCA0_TOLAT/322-407
C4LCA0_TOLAT/449-537
C4PU72_SALSA/108-180
C4QKB0_SCHMA/331-416
C4QP58_SCHMA/157-244
C4RAC3_9PROT/309-396
C4RF00_9ACTO/112-200
C4RYK2_YERBE/291-377
C4RZY5_YERBE/453-540
C4S5P4_YERBE/192-282
C4S5Z3_YERBE/40-130
C4SD45_YERMO/40-130
C4SEW7_YERMO/192-282
C4SF30_YERMO/291-377
C4SIA6_YERMO/453-540
C4SK59_YERFR/291-377
C4SN15_YERFR/453-540
C4SPP7_YERFR/40-130
C4SQN5_YERFR/192-282
C4SU80_YERFR/655-744
C4SXY0_YERIN/291-377
C4SY33_YERIN/196-286
C4SYE8_YERIN/40-130
C4SYY4_YERIN/453-540
C4SZJ4_YERIN/654-743
C4TU07_YERKR/191-281
C4TXS6_YERKR/453-540
C4TYK4_YERKR/52-142
C4U1I3_YERKR/100-186
C4U3P8_YERAL/467-556
C4U695_YERAL/291-377
C4U9Q3_YERAL/52-142
C4UDQ5_YERAL/453-540
C4UJK6_YERRU/180-267
C4UJQ5_YERRU/658-744
C4ULF4_YERRU/189-279
C4ULU6_YERRU/288-374
C4UQ20_YERRO/291-377
C4UQA4_YERRO/164-254
C4UV33_YERRO/40-130
C4UZY4_YERRO/428-515
C4V3B2_9FIRM/40-130
C4V3K3_9FIRM/107-199
C4WE16_9RHIZ/280-365
C4WLE3_9RHIZ/187-271
C4WQB1_9RHIZ/219-317
C4WQB1_9RHIZ/357-448
C4WQB7_9RHIZ/140-222
C4WQB7_9RHIZ/273-358
C4WQB7_9RHIZ/38-130
C4WQB7_9RHIZ/398-487
C4WQB7_9RHIZ/528-620
C4WQB7_9RHIZ/816-907
C4X7F2_KLEPN/151-241
C4XGQ5_DESMR/572-661
C4XGQ8_DESMR/650-741
C4XH54_DESMR/153-241
C4XJC9_DESMR/233-319
C4XJL7_DESMR/355-442
C4XJP5_DESMR/230-319
C4XK14_DESMR/783-869
C4XK57_DESMR/1154-1242
C4XKA9_DESMR/480-569
C4XKH6_DESMR/378-463
C4XL01_DESMR/61-163
C4XL40_DESMR/158-246
C4XLK8_DESMR/875-963
C4XM23_DESMR/1031-1115
C4XMD4_DESMR/294-384
C4XMF3_DESMR/371-458
C4XMX1_DESMR/60-148
C4XNW4_DESMR/54-140
C4XPU9_DESMR/134-220
C4XPW2_DESMR/633-718
C4XQ34_DESMR/68-154
C4XQA2_DESMR/98-182
C4XQH0_DESMR/180-295
C4XQI2_DESMR/962-1051
C4XRY1_DESMR/248-335
C4XTY8_DESMR/315-405
C4XU96_DESMR/378-465
C4Z076_EUBE2/35-122
C4Z639_EUBE2/38-127
C4ZJQ2_THASP/379-470
C4ZKG6_THASP/62-148
C4ZM16_THASP/157-244
C4ZM29_THASP/313-403
C4ZM29_THASP/447-537
C4ZME4_THASP/368-455
C4ZME4_THASP/495-586
C4ZNH8_THASP/207-296
C4ZNX8_THASP/365-453
C4ZP32_THASP/204-291
C4ZP85_THASP/37-117
C4ZQY8_ECOBW/30-115
C4ZSF5_ECOBW/451-537
C5AI48_BURGB/786-858
C5AJW3_BURGB/215-303
C5AMU1_BURGB/198-288
C5APK6_METEA/196-282
C5AQW6_METEA/179-261
C5AR09_METEA/321-406
C5AR09_METEA/446-536
C5AS69_METEA/46-131
C5AS75_METEA/259-346
C5ASY2_METEA/317-398
C5ASY2_METEA/619-707
C5AVA5_METEA/192-278
C5AVE7_METEA/777-862
C5AW55_METEA/34-121
C5AW70_METEA/276-358
C5AW72_METEA/314-401
C5AW74_METEA/34-122
C5AX24_METEA/317-403
C5AX24_METEA/436-522
C5AX24_METEA/562-651
C5AX24_METEA/691-780
C5AYF1_METEA/146-234
C5AYF1_METEA/275-366
C5AZK0_METEA/161-246
C5AZK0_METEA/35-121
C5AZS7_METEA/46-133
C5AZZ6_METEA/43-130
C5B099_METEA/191-278
C5B0C6_METEA/215-300
C5B0Z3_METEA/345-431
C5B0Z3_METEA/471-556
C5B292_METEA/210-304
C5B292_METEA/344-433
C5B2G1_METEA/431-520
C5B2N4_METEA/334-420
C5B632_METEA/359-453
C5BI93_TERTT/362-447
C5BLB8_TERTT/248-341
C5BLI7_TERTT/53-141
C5BLX7_TERTT/189-281
C5BLX7_TERTT/58-148
C5BP44_TERTT/175-267
C5BP44_TERTT/45-135
C5BRA4_TERTT/447-526
C5BSE6_TERTT/476-566
C5CIH3_KOSOT/132-224
C5CTK8_VARPS/400-486
C5D2S1_GEOSW/163-236
C5D567_GEOSW/48-136
C5EE72_9FIRM/36-125
C5EEE4_9FIRM/79-139
C5EEE5_9FIRM/208-292
C5EG15_9FIRM/172-261
C5EG15_9FIRM/45-131
C5EJC7_9FIRM/334-422
C5EJH1_9FIRM/9-83
C5ELV0_9FIRM/183-270
C5ELV0_9FIRM/307-396
C5ELV0_9FIRM/438-520
C5EMN0_9FIRM/199-284
C5EMN0_9FIRM/332-418
C5EPF4_9FIRM/542-628
C5EPF4_9FIRM/667-756
C5EQ11_9FIRM/267-356
C5EQ11_9FIRM/405-491
C5EUM8_9FIRM/180-268
C5EUM8_9FIRM/56-144
C5EUN0_9FIRM/338-425
C5EUN0_9FIRM/96-184
C5EUS2_9FIRM/557-645
C5EUS2_9FIRM/685-774
C5EUT7_9FIRM/188-277
C5EUT7_9FIRM/326-414
C5EVA3_9FIRM/231-317
C5FWX6_ARTOC/18-92
C5GG81_AJEDR/133-215
C5GM97_AJEDR/506-591
C5HLB0_9BACT/325-418
C5IJE0_PSESZ/330-420
C5ILC7_9CRUS/345-432
C5JAI6_9BACT/404-492
C5JB67_9BACT/485-574
C5JBG9_9BACT/323-411
C5JIF1_AJEDS/130-212
C5K2D2_AJEDS/506-591
C5NA13_BURMA/163-251
C5NEQ6_BURMA/331-420
C5T1I3_ACIDE/629-718
C5T1I4_ACIDE/169-251
C5T1I4_ACIDE/295-381
C5T452_ACIDE/509-599
C5T7F6_ACIDE/208-294
C5T7F6_ACIDE/334-423
C5T8F5_ACIDE/367-457
C5T8F5_ACIDE/501-587
C5T8F5_ACIDE/628-711
C5TA75_ACIDE/32-119
C5TBB1_ACIDE/231-318
C5TC50_ACIDE/54-143
C5URM7_CLOBO/50-128
C5USQ5_CLOBO/46-133
C5UTV9_CLOBO/292-375
C5UTW0_CLOBO/147-229
C5UTW1_CLOBO/223-303
C5UXF5_CLOBO/401-489
C5UZ93_CLOBO/350-433
C5W6H2_ECOBB/451-537
C5W925_ECOBB/30-115
C5ZPS9_BURPS/163-251
C5ZSQ3_BURPS/331-420
C6AC92_BARGA/423-512
C6ACH0_BARGA/284-369
C6AR52_TERTT/166-257
C6AR52_TERTT/39-127
C6ASX4_RHILS/277-364
C6AT72_RHILS/48-134
C6AUM6_RHILS/50-135
C6AVM2_RHILS/179-264
C6AVM2_RHILS/304-388
C6AVM2_RHILS/435-522
C6AVN5_RHILS/168-253
C6AVN5_RHILS/293-381
C6AVP1_RHILS/1489-1574
C6AYG0_RHILS/30-120
C6AZK7_RHILS/190-277
C6AZK7_RHILS/59-150
C6B0P6_RHILS/178-265
C6B326_RHILS/205-279
C6B3L1_RHILS/508-594
C6B3S2_RHILS/432-516
C6B5P1_RHILS/335-428
C6B5P1_RHILS/491-561
C6B5P1_RHILS/601-694
C6B5P1_RHILS/755-827
C6B5P1_RHILS/867-960
C6B6B8_RHILS/26-115
C6B734_RHILS/150-236
C6B734_RHILS/277-362
C6B734_RHILS/402-488
C6B736_RHILS/25-111
C6B736_RHILS/278-362
C6B736_RHILS/531-614
C6B736_RHILS/654-740
C6B9G6_RHILS/175-265
C6BFF0_RALP1/330-422
C6BG11_RALP1/719-806
C6BM38_RALP1/41-127
C6BMK4_RALP1/405-488
C6BMK4_RALP1/528-615
C6BN76_RALP1/153-243
C6BND1_RALP1/310-398
C6BSB1_DESAD/402-485
C6BTA5_DESAD/61-150
C6BUQ1_DESAD/311-400
C6BVE5_DESAD/402-492
C6BVV0_DESAD/308-397
C6BVV0_DESAD/566-654
C6BXQ2_DESAD/221-311
C6BXQ3_DESAD/155-243
C6BYT7_DESAD/52-138
C6BZ17_DESAD/59-146
C6C073_DESAD/270-358
C6C1E7_DESAD/373-462
C6C1M2_DESAD/339-434
C6C241_DESAD/143-227
C6C241_DESAD/271-360
C6C700_DICDC/201-288
C6CG61_DICZE/30-115
C6CG86_DICZE/201-285
C6CKY4_DICZE/182-273
C6CQY0_DICZE/188-276
C6CQY0_DICZE/316-406
C6D1I0_PAESJ/31-109
C6DY67_GEOSM/383-468
C6DYM8_GEOSM/271-358
C6DYU1_GEOSM/66-151
C6DZ02_GEOSM/465-552
C6DZ97_GEOSM/240-325
C6DZA9_GEOSM/385-471
C6DZH0_GEOSM/308-393
C6DZP1_GEOSM/200-288
C6E018_GEOSM/32-118
C6E072_GEOSM/354-442
C6E2Z0_GEOSM/42-118
C6E4J1_GEOSM/195-289
C6E4J1_GEOSM/325-406
C6E6D6_GEOSM/189-277
C6E712_GEOSM/168-255
C6E835_GEOSM/49-134
C6E927_GEOSM/184-271
C6E943_GEOSM/183-273
C6E943_GEOSM/447-534
C6E943_GEOSM/67-143
C6E953_GEOSM/171-259
C6E954_GEOSM/434-524
C6E954_GEOSM/577-656
C6E954_GEOSM/822-911
C6E9A8_GEOSM/273-355
C6EAP0_ECOBD/451-537
C6EHS4_ECOBD/30-115
C6EUC8_HAPBU/277-364
C6EVT2_HAPBU/294-381
C6H2N4_AJECH/140-218
C6H912_AJECH/474-558
C6HHC8_AJECH/18-96
C6I4F1_9BACE/449-535
C6I4R7_9BACE/45-135
C6I5M3_9BACE/588-678
C6I7Y9_9BACE/170-260
C6I8U0_9BACE/472-556
C6ICT4_9BACE/414-491
C6IFV1_9BACE/155-246
C6IG94_9BACE/445-523
C6IHC7_9BACE/579-652
C6IK22_9BACE/45-135
C6IKQ1_9BACE/593-683
C6IR61_9BACE/269-357
C6IS42_9BACE/30-132
C6IXP0_9BACL/194-280
C6JF14_9FIRM/88-164
C6JKQ0_FUSVA/501-590
C6JVX4_9SAUR/300-385
C6K2I1_9PLEO/582-666
C6K2I4_9PLEO/582-666
C6K2I8_9PLEO/585-669
C6K2I9_9PLEO/589-673
C6K2J1_9PLEO/582-666
C6K2J2_PHANO/582-666
C6K2J4_PHANO/587-671
C6K2J5_PHANO/587-671
C6K2J6_PHANO/587-671
C6K2J9_PHANO/587-671
C6K2K0_PHANO/587-671
C6K2K2_9PLEO/587-671
C6K2K3_9PLEO/587-671
C6MZK6_9GAMM/195-272
C6N5C3_9GAMM/151-238
C6N668_9GAMM/294-382
C6N668_9GAMM/549-635
C6NX88_9GAMM/322-411
C6NYX5_9GAMM/20-108
C6PNA4_9CLOT/393-471
C6PPB4_9CLOT/443-532
C6RHH2_9PROT/496-591
C6S1B2_VIBCH/30-115
C6U1M5_BURPS/331-420
C6U4Z3_BURPS/163-251
C6UEC2_ECOBR/30-115
C6UKM0_ECOBR/447-533
C6UTW2_ECO5T/30-115
C6VRK6_DYAFD/775-859
C6VS15_DYAFD/167-260
C6VTA1_DYAFD/69-169
C6VTP6_DYAFD/170-259
C6VX58_DYAFD/282-362
C6VX91_DYAFD/168-257
C6VX91_DYAFD/298-383
C6VX91_DYAFD/39-127
C6VZJ0_DYAFD/205-281
C6VZJ0_DYAFD/487-575
C6W1K0_DYAFD/315-401
C6W1K0_DYAFD/441-527
C6W1L3_DYAFD/30-118
C6W1L3_DYAFD/300-388
C6W1M3_DYAFD/288-372
C6W3D5_DYAFD/294-381
C6W3D5_DYAFD/585-675
C6W9U5_ACTMD/135-223
C6WD00_ACTMD/138-223
C6WFH0_ACTMD/77-169
C6WJ06_ACTMD/149-237
C6WJ06_ACTMD/403-489
C6WJM7_ACTMD/94-170
C6WTL1_METML/308-398
C6WUF6_METML/426-513
C6WV10_METML/33-122
C6WVK9_METML/681-766
C6WW25_METML/267-357
C6WWL2_METML/160-252
C6WWM6_METML/112-202
C6WXL5_METML/287-374
C6WYA7_METML/318-410
C6WYA9_METML/279-368
C6WYQ8_METML/195-281
C6WYY6_METML/36-123
C6WZ79_METML/332-420
C6WZ79_METML/461-548
C6WZH9_FLAB3/165-252
C6WZH9_FLAB3/293-380
C6X1A9_FLAB3/432-518
C6X6G1_FLAB3/315-401
C6X6V4_METSD/460-549
C6X8A2_METSD/29-108
C6XAG2_METSD/348-437
C6XAG8_METSD/412-499
C6XAR1_METSD/144-232
C6XBG8_METSD/180-270
C6XBJ4_METSD/46-133
C6XBJ6_METSD/368-458
C6XE67_METSD/379-469
C6XEG9_METSD/55-144
C6XEY9_LIBAP/427-516
C6XKZ9_HIRBI/154-242
C6XKZ9_HIRBI/420-493
C6XS12_HIRBI/157-245
C6XSK1_PEDHD/259-348
C6XTF5_PEDHD/168-255
C6XUR2_PEDHD/651-736
C6XVF3_PEDHD/513-597
C6XVM7_PEDHD/38-125
C6XVM9_PEDHD/1008-1097
C6XW79_PEDHD/191-272
C6XZA6_PEDHD/203-293
C6XZA6_PEDHD/333-420
C6YIK8_VIBCH/30-115
C6YK17_VIBCH/34-119
C6Z050_9BACE/469-557
C6Z1Q4_9BACE/429-511
C6Z7H3_9BACE/579-659
C7B7E7_LITVA/266-353
C7B7E8_LITVA/289-377
C7C6H3_METED/196-282
C7C741_METED/206-304
C7C741_METED/345-431
C7C741_METED/471-556
C7C7S1_METED/317-398
C7C7S1_METED/619-707
C7C854_METED/43-130
C7C9K0_METED/46-131
C7C9K1_METED/196-286
C7C9K1_METED/326-412
C7CAE8_METED/259-346
C7CB64_METED/216-309
C7CB96_METED/34-121
C7CBB3_METED/276-358
C7CBB5_METED/343-430
C7CBB8_METED/2-68
C7CCD7_METED/211-294
C7CCD7_METED/352-430
C7CCD7_METED/477-567
C7CCJ7_METED/203-290
C7CCJ7_METED/333-419
C7CCK5_METED/320-406
C7CCK5_METED/447-533
C7CCK5_METED/584-665
C7CCM3_METED/161-246
C7CCM3_METED/35-121
C7CCZ5_METED/146-234
C7CCZ5_METED/275-366
C7CDA8_METED/192-278
C7CDE9_METED/821-906
C7CEJ2_METED/46-133
C7CEM4_METED/12-99
C7CG74_METED/43-130
C7CGZ0_METED/215-300
C7CHI8_METED/207-293
C7CHS5_METED/317-403
C7CHS5_METED/436-522
C7CHS5_METED/562-651
C7CHS5_METED/691-780
C7CI67_METED/206-300
C7CI67_METED/340-429
C7CIX4_METED/431-520
C7CJ48_METED/349-435
C7CKR3_METED/179-261
C7CKZ6_METED/348-438
C7CKZ6_METED/622-696
C7CLM5_METED/327-412
C7CLM5_METED/452-542
C7D993_9RHOB/38-129
C7D9P7_9RHOB/176-265
C7E6Z6_9PLEO/133-213
C7E700_9PLEO/133-213
C7E701_9PLEO/133-213
C7E702_9PLEO/133-213
C7E703_9PLEO/133-213
C7E704_9PLEO/133-213
C7E705_PHANO/133-213
C7E706_PHANO/133-213
C7E707_PHANO/133-213
C7E708_PHANO/133-213
C7E709_PHANO/133-213
C7E711_PHANO/133-213
C7E713_PHANO/133-213
C7E714_9PLEO/133-213
C7G730_9FIRM/50-126
C7G8N7_9FIRM/33-121
C7G946_9FIRM/38-127
C7GD84_9FIRM/162-248
C7H7I5_9FIRM/167-259
C7LAS9_BRUMC/279-364
C7LGH6_BRUMC/428-517
C7LI74_BRUMC/183-266
C7LNH9_DESBD/375-465
C7LPA0_DESBD/147-233
C7LPP2_DESBD/221-306
C7LQT5_DESBD/242-323
C7LQV5_DESBD/204-290
C7LQX0_DESBD/209-296
C7LQZ9_DESBD/338-428
C7LRB1_DESBD/271-356
C7LRU1_DESBD/557-646
C7LSF4_DESBD/43-130
C7LSX0_DESBD/190-277
C7LSX9_DESBD/218-306
C7LT84_DESBD/34-123
C7LTF2_DESBD/428-518
C7LTG0_DESBD/293-383
C7LTG1_DESBD/540-629
C7LTG2_DESBD/482-573
C7LTG8_DESBD/214-300
C7LTX7_DESBD/155-245
C7LUF4_DESBD/76-160
C7LUI5_DESBD/34-122
C7LV25_DESBD/165-249
C7LVH8_DESBD/639-728
C7LVW7_DESBD/300-388
C7M5W5_CAPOD/35-120
C7M8X9_CAPOD/33-117
C7N0W1_SLAHD/1-89
C7NS76_HALUD/588-673
C7NSF1_HALUD/41-128
C7NSH4_HALUD/165-251
C7NSH4_HALUD/286-372
C7NSH4_HALUD/411-493
C7NU00_HALUD/169-258
C7NVJ4_HALUD/418-508
C7P0K0_HALMD/154-240
C7P106_HALMD/220-305
C7P2E1_HALMD/537-625
C7P2E1_HALMD/924-1010
C7P454_HALMD/164-250
C7P511_HALMD/584-664
C7PA98_CHIPD/687-776
C7PA98_CHIPD/816-903
C7PAN6_CHIPD/191-271
C7PEK8_CHIPD/171-256
C7PEK8_CHIPD/39-129
C7PHZ3_CHIPD/322-407
C7PHZ3_CHIPD/582-667
C7PML6_CHIPD/51-142
C7PN65_CHIPD/158-248
C7PNF1_CHIPD/41-131
C7PU11_CHIPD/1011-1099
C7PU11_CHIPD/1139-1225
C7QN80_CYAP0/582-671
C7QP34_CYAP0/57-146
C7QPU0_CYAP0/216-308
C7QQ55_CYAP0/1041-1131
C7QQC6_CYAP0/166-251
C7QQC6_CYAP0/30-113
C7QR66_CYAP0/170-262
C7QR66_CYAP0/47-134
C7QU83_CYAP0/978-1066
C7QU86_CYAP0/549-633
C7QU86_CYAP0/681-768
C7QUI8_CYAP0/530-618
C7QUI8_CYAP0/785-872
C7QWH5_CYAP0/251-332
C7QWH5_CYAP0/605-692
C7R6M2_KANKD/29-110
C7R6X9_KANKD/327-413
C7R8B2_KANKD/161-248
C7R8B2_KANKD/34-121
C7R9A3_KANKD/858-937
C7R9T3_KANKD/146-235
C7RAL6_KANKD/335-425
C7RJ77_ACCPU/431-521
C7RJ84_ACCPU/364-452
C7RJF2_ACCPU/741-828
C7RKP8_ACCPU/273-361
C7RP22_ACCPU/499-587
C7RP22_ACCPU/810-898
C7RP32_ACCPU/351-441
C7RPS9_ACCPU/553-632
C7RPS9_ACCPU/679-762
C7RQ11_ACCPU/181-266
C7RRF6_ACCPU/627-717
C7RRF6_ACCPU/881-970
C7RS22_ACCPU/229-314
C7RS27_ACCPU/214-300
C7RS66_ACCPU/411-497
C7RSC3_ACCPU/271-358
C7RTE0_ACCPU/161-250
C7SHU1_CARTR/87-172
C7SHU2_TURMI/87-172
C7SHU3_HALLE/87-172
C7SHU4_ICTGA/87-172
C7SHU5_RIPRI/87-172
C7SHU6_STRVA/87-172
C7SHU7_MEGAL/87-172
C7SHU8_MNIVA/87-172
C7SHU9_PARAI/87-172
C7SHV0_CYACR/87-172
C7SHV1_COLVI/86-172
C7SHV2_MOLAT/87-172
C7SHV3_BRACA/87-172
C7SHV4_BOMCE/87-172
C7SHV5_SPIPA/87-172
C7SHV6_PETPY/87-172
C7SHV7_COLAU/87-172
C7SHV8_QUIQU/87-172
C7SHV9_GAVIM/87-172
C7SHW0_GEOTR/87-172
C7SHW1_PICPB/87-172
C7SHW2_TYRTY/87-172
C7SHW3_ARDHE/87-172
C7SHW4_BUBVI/87-172
C7SHW5_AYTMA/87-172
C7SHW6_DUMCA/87-172
C7SHW7_CARME/87-172
C7SHW8_PASDO/87-172
C7SHW9_TROAE/87-172
C7SHX0_PASCY/87-172
C7SHX1_CHAVO/87-172
C7SHX2_ZENMA/87-172
C7SHX3_CARCD/87-172
C7SHX4_PANHA/87-172
C7SHX5_SEIAU/87-172
C7SHX6_VIROL/87-172
C7SHX7_BUTJA/87-172
C7SHX8_AGEPH/87-172
C7SHX9_LARDE/87-172
C7SHY0_LAGMU/86-172
C7SHY1_PHELU/87-172
C7SHY2_BONUM/86-172
C7SHY3_MEGAS/87-172
C7SHY4_ACTMA/87-172
C7SHY5_MELGE/87-172
C7SHY6_URILO/87-172
C7SHY7_TACBI/87-172
C7SHY8_SITCR/87-172
C7SHY9_LAGLG/86-172
C7SHZ0_HYLMU/87-172
C7SHZ1_HIRRU/87-172
C7SHZ2_GRUCN/87-172
C7SHZ3_BAEBI/87-172
C7SHZ4_CATAU/87-172
C7SHZ5_STUVU/87-172
C7SHZ6_BRABN/87-172
C7SHZ7_PAGEB/87-172
C7SHZ8_ARCCO/87-172
C7X4Z6_9PORP/55-157
C7XAG0_9PORP/185-260
C7XDJ6_9PORP/430-506
C7YI49_NECH7/531-618
C7YIJ8_NECH7/127-204
C7ZLV6_NECH7/562-646
C7ZPN4_NECH7/17-99
C8N7P9_9GAMM/54-139
C8NAS5_9GAMM/55-140
C8Q0T2_9GAMM/56-141
C8S3Z3_9RHOB/111-199
C8S3Z3_9RHOB/232-323
C8SDK6_9RHIZ/375-465
C8SDL8_9RHIZ/331-417
C8SDN7_9RHIZ/323-408
C8SDN7_9RHIZ/449-534
C8SDN7_9RHIZ/575-660
C8SDN7_9RHIZ/700-786
C8SDP2_9RHIZ/242-328
C8SDP2_9RHIZ/368-454
C8SDP2_9RHIZ/662-749
C8SDR9_9RHIZ/297-386
C8SGH8_9RHIZ/266-358
C8SGH8_9RHIZ/38-130
C8SGH8_9RHIZ/399-492
C8SGH8_9RHIZ/532-625
C8SGH8_9RHIZ/665-752
C8SGH8_9RHIZ/793-881
C8SGH8_9RHIZ/921-1014
C8SMF8_9RHIZ/272-359
C8SU22_9RHIZ/229-318
C8SWR4_9RHIZ/164-251
C8SWR4_9RHIZ/35-124
C8TH90_ECO26/30-115
C8TX66_ECO10/30-115
C8U614_ECO10/451-537
C8UD06_ECO1A/451-537
C8UG30_ECO1A/30-115
C8V471_EMENI/77-159
C8VHD4_EMENI/442-524
C8VW83_DESAS/391-484
C8W1V8_DESAS/521-606
C8W213_DESAS/610-698
C8WG94_EGGLE/184-271
C8WGK9_EGGLE/38-127
C8WJV1_EGGLE/737-826
C8WJV1_EGGLE/875-962
C8WLC3_EGGLE/722-811
C8WNQ2_EGGLE/372-454
C8WPD1_EGGLE/32-118
C8WY16_ALIAD/163-248
C8WZ84_DESRD/151-237
C8WZA9_DESRD/466-555
C8X1L8_DESRD/58-148
C8X290_DESRD/374-464
C8X5B8_DESRD/510-600
C8X5F4_DESRD/276-362
C8X5M7_DESRD/115-191
C8X954_NAKMY/44-131
C8XI97_NAKMY/32-120
C8XQA7_CERCA/231-311
C8XQA8_9MUSC/104-151
C8XQA9_9MUSC/104-156
C8XQB1_9MUSC/93-145
C8XQB2_9MUSC/97-149
C8XQB3_9MUSC/100-152
C8XQB5_9MUSC/104-154
C8XQB6_9MUSC/104-156
C8XQB7_9MUSC/104-156
C8XQB8_9MUSC/104-156
C8XQB9_CERRO/104-156
C8XQC0_9MUSC/99-151
C8XQC1_9MUSC/87-133
C8XQC2_9MUSC/88-140
C8XQC3_9MUSC/104-156
C8XQC5_9MUSC/91-137
C8XQC7_9MUSC/99-151
C8XQC8_9MUSC/103-155
C8XQD0_9MUSC/100-152
C9D3X4_9RHOB/910-1001
C9EK63_PIG/93-160
C9J0D7_HUMAN/364-452
C9J403_HUMAN/222-309
C9J4L0_HUMAN/350-438
C9JR42_HUMAN/195-282
C9JTI1_HUMAN/336-424
C9K5T3_BACCU/309-395
C9KLS6_9FIRM/479-572
C9KQ41_9FIRM/464-560
C9KRS9_9BACE/46-132
C9KT81_9BACE/526-613
C9KXY6_9BACE/288-376
C9LT20_9FIRM/40-131
C9LWK0_9FIRM/233-325
C9LWK0_9FIRM/94-186
C9NPB0_9VIBR/34-118
C9NPC2_9VIBR/38-120
C9NU81_9VIBR/323-412
C9NV77_9VIBR/68-153
C9NVC0_9VIBR/1-71
C9P6M6_VIBME/345-432
C9P744_VIBME/43-127
C9P933_VIBME/192-279
C9PFP9_VIBFU/43-127
C9PG46_VIBFU/459-547
C9PHR8_VIBFU/50-138
C9PI56_VIBFU/25-111
C9PLR8_VIBFU/436-527
C9Q2W2_9VIBR/31-116
C9QGW3_VIBOR/68-153
C9QHL3_VIBOR/30-115
C9QI77_VIBOR/1-77
C9QRZ8_ECOD1/451-537
C9QYU1_ECOD1/30-115
C9RWA9_GEOSY/48-136
C9S1N8_GEOSY/143-217
C9SB31_VERA1/68-135
C9SCS2_VERA1/801-886
C9SQD9_VERA1/526-613
C9SRC0_VERA1/536-619
C9T165_9RHIZ/150-233
C9T487_9RHIZ/428-517
C9T584_9RHIZ/279-364
C9TAF8_9RHIZ/150-233
C9TCL5_9RHIZ/428-517
C9TFK8_9RHIZ/279-364
C9TK06_9RHIZ/1-65
C9TPG2_9RHIZ/279-364
C9TPS6_9RHIZ/428-517
C9TTX6_9RHIZ/428-517
C9TUA0_9RHIZ/279-364
C9TZH3_9RHIZ/150-233
C9U289_BRUAB/428-517
C9U2L4_BRUAB/279-364
C9U9U0_BRUAB/150-233
C9UBF9_BRUAB/428-517
C9UBT3_BRUAB/279-364
C9UJF1_BRUAB/1-83
C9UKA9_BRUAB/428-517
C9UKV5_BRUAB/279-364
C9UTV3_BRUAB/150-233
C9UWP0_BRUAB/428-517
C9UX15_BRUAB/279-364
C9V2E2_BRUAB/150-233
C9V5Q3_BRUNE/150-233
C9V926_BRUNE/428-517
C9V9F3_BRUNE/279-364
C9VFB0_9RHIZ/150-233
C9VHF9_9RHIZ/428-517
C9VHT4_9RHIZ/279-364
C9VPJ9_BRUAB/150-233
C9VRC0_BRUAB/428-517
C9VRP6_BRUAB/279-364
C9VXS7_SPAAU/103-189
C9XLY5_CLODC/40-126
C9XMF0_CLODC/346-434
C9XMF0_CLODC/476-565
C9XMF0_CLODC/604-693
C9XMH1_CLODC/264-353
C9XMI5_CLODC/177-266
C9XQB6_CLODC/184-271
C9XQB8_CLODC/644-726
C9XT77_CLODC/346-435
C9XU94_CROTZ/39-124
C9XVZ0_CROTZ/435-521
C9Y4E8_CROTZ/135-225
C9Y9U1_9BURK/324-415
C9YAG2_9BURK/303-387
C9YAG2_9BURK/429-517
C9YB52_9BURK/286-374
C9YET7_9BURK/180-270
C9YF35_9BURK/75-163
C9YGM2_9BURK/185-272
C9YGM3_9BURK/226-313
C9YJD5_CLODR/40-126
C9YJV0_CLODR/346-434
C9YJV0_CLODR/476-565
C9YJV0_CLODR/604-693
C9YJX1_CLODR/264-353
C9YL14_CLODR/184-271
C9YL16_CLODR/644-726
C9YLB2_CLODR/177-266
C9YMD2_CLODR/346-435
C9YWV9_STRSW/487-567
C9Z061_STRSW/114-202
C9Z0B0_STRSW/180-268
C9Z4L9_STRSW/498-586
C9Z530_STRSW/39-128
C9Z763_STRSW/184-272
CGPB_FUSSO/127-204
CLOCK_CHICK/286-373
CLOCK_DROME/277-364
CLOCK_HUMAN/286-373
CLOCK_MOUSE/286-373
CLOCK_PONAB/286-373
CLOCK_RAT/286-373
CLOCK_SPACA/286-373
CLOCK_SPAGA/286-373
CLOCK_SPAJD/286-373
CLOCK_TYTAL/286-373
CYCL_DROME/321-408
D0ATW6_BRUAB/183-266
D0AX44_BRUAB/279-364
D0AXG8_BRUAB/428-517
D0B1U0_BRUME/428-517
D0B258_BRUME/279-364
D0B724_BRUME/183-266
D0BCC2_BRUSU/279-364
D0BCP2_BRUSU/428-517
D0BGV2_BRUSU/183-266
D0BXZ0_9GAMM/302-382
D0BZN1_9GAMM/30-113
D0CC61_ACIBA/301-382
D0CZX1_9RHOB/38-117
D0DEC8_9RHOB/22-108
D0FYG8_9ORTH/391-479
D0FZF5_9MURI/295-381
D0GAY7_BRUME/183-266
D0GGD8_BRUME/279-364
D0GGR6_BRUME/428-517
D0GWB8_VIBMI/31-116
D0GY90_VIBMI/1-61
D0H7K1_VIBCH/30-115
D0HAU8_VIBMI/31-116
D0HNP0_VIBCH/30-115
D0HWN3_VIBCH/35-120
D0I3S6_VIBHO/424-513
D0I5N4_VIBHO/199-285
D0I5N4_VIBHO/71-159
D0I6V5_VIBHO/1-55
D0I8U2_VIBHO/328-412
D0I8U2_VIBHO/454-540
D0IHS0_9VIBR/1-61
D0IQK0_DROME/182-270
D0IUW1_COMT2/235-322
D0IXA8_COMT2/41-128
D0J0L7_COMT2/168-242
D0J330_COMT2/59-146
D0J4K2_COMT2/907-996
D0J4K8_COMT2/361-452
D0J743_COMT2/282-367
D0KVQ4_HALNC/459-547
D0KWD4_HALNC/574-662
D0KZV4_HALNC/159-249
D0L3I7_GORB4/52-140
D0LGZ7_HALO1/48-127
D0LHD8_HALO1/139-219
D0LHD8_HALO1/252-339
D0LHT6_HALO1/186-270
D0LHT6_HALO1/55-144
D0LRA2_HALO1/858-944
D0LRR7_HALO1/314-400
D0LRR7_HALO1/46-140
D0LSE4_HALO1/789-879
D0LSE4_HALO1/920-1005
D0LSK6_HALO1/273-361
D0LSW1_HALO1/38-128
D0LTT6_HALO1/1222-1300
D0LTT6_HALO1/1342-1436
D0LTT6_HALO1/1476-1558
D0LUR8_HALO1/1269-1358
D0LUR8_HALO1/877-968
D0LV88_HALO1/1293-1377
D0LV88_HALO1/1419-1510
D0MC78_VIBSE/24-109
D0MCN9_VIBSE/54-143
D0MF32_RHOM4/276-362
D0MGR5_RHOM4/108-196
D0NPT0_PHYIT/300-382
D0P6S3_BRUSU/150-233
D0PBI1_BRUSU/428-517
D0PBV4_BRUSU/279-364
D0PFT9_BRUSU/150-233
D0PIF6_BRUSU/279-364
D0PJV0_BRUSU/428-517
D0QWQ6_DROMI/325-410
D0QYP4_SALSA/213-297
D0QYP5_SALSA/292-378
D0REC6_9RHIZ/183-266
D0RGE3_9RHIZ/279-364
D0RI82_9RHIZ/428-517
D0S1X9_ACICA/309-382
D0S8V1_ACIJO/27-114
D0SAC4_ACIJO/294-383
D0SMK4_ACIJU/300-376
D0SWS6_ACILW/292-383
D0SY96_ACILW/39-117
D0TAU2_9BACE/185-260
D0TBS5_9BACE/55-157
D0TFL4_9BACE/446-522
D0TRZ0_9BACE/293-381
D0TSE6_9BACE/155-246
D0TUP1_9BACE/584-674
D0TWS8_9BACE/533-620
D0TX88_9BACE/55-157
D0TYG0_9BACE/291-379
D0VY79_HUMAN/252-339
D0X339_VIBAL/44-129
D0XF87_VIBHA/473-563
D0XG22_VIBHA/51-136
D0ZD30_EDWTE/206-291
D1ABE6_THECD/175-260
D1ABR7_THECD/388-467
D1B2Z9_SULD5/103-193
D1B4T5_SULD5/164-252
D1B4Y0_SULD5/162-250
D1B6G2_THEAS/609-698
D1B6G6_THEAS/328-404
D1B7G1_THEAS/255-341
D1BE62_SANKS/51-138
D1BRH7_XYLCX/31-118
D1BRH9_XYLCX/39-117
D1BZM9_XYLCX/670-759
D1C8G6_SPHTD/218-302
D1CDW9_THET1/189-276
D1CEK7_THET1/1252-1340
D1CEK7_THET1/533-623
D1CF52_THET1/1124-1204
D1CH73_THET1/350-435
D1CHP7_THET1/487-575
D1CT90_9RHIZ/34-108
D1CW46_9RHIZ/428-517
D1CWZ2_9RHIZ/279-364
D1D1A4_9RHIZ/150-233
D1ELF4_9RHIZ/150-233
D1EQZ2_9RHIZ/428-517
D1ERB6_9RHIZ/279-364
D1EUC3_BRUME/150-233
D1EXR6_BRUME/428-517
D1EY36_BRUME/279-364
D1F3T4_BRUME/150-233
D1F7B2_BRUME/428-517
D1F7N8_BRUME/279-364
D1FCE4_9RHIZ/150-233
D1FEG1_9RHIZ/279-364
D1FIF2_9RHIZ/428-517
D1GAD5_9MUSC/280-360
D1GAD6_SARBU/231-311
D1GAD7_9DIPT/232-313
D1GAD8_MAYDE/223-304
D1GAD9_9DIPT/232-312
D1GAE0_CTEFE/229-307
D1JJP3_9BACE/47-137
D1JMN6_9BACE/170-260
D1JNT5_9BACE/472-556
D1JPD1_9BACE/413-491
D1JS87_9BACE/578-668
D1JY16_9BACE/580-659
D1K0L9_9BACE/420-502
D1K3C0_9BACE/467-555
D1MGW0_STECO/246-331
D1RDS9_LEGLO/440-526
D1RFQ9_LEGLO/88-171
D1RMY0_LEGLO/241-328
D1RSR1_SEROD/1481-1568
D1RZ41_SEROD/450-537
D1XI57_9ACTO/39-128
D1XIF2_9ACTO/41-130
D1XIR5_9ACTO/459-547
D1XLT6_9ACTO/118-206
D1YUK2_METPS/453-539
D1YUK4_METPS/227-314
D1YVF7_METPS/28-116
D1YW28_METPS/29-117
D1YW28_METPS/335-422
D1YW52_METPS/186-275
D1YWK3_METPS/159-249
D1YWK3_METPS/28-115
D1YWK3_METPS/533-622
D1YWQ7_METPS/213-300
D1YWT4_METPS/202-288
D1YXS9_METPS/337-426
D1YY36_METPS/394-483
D1YY37_METPS/159-245
D1YY37_METPS/32-119
D1YYA0_METPS/61-148
D1YYA1_METPS/385-471
D1YYD7_METPS/71-156
D1YYD8_METPS/391-480
D1YYI5_METPS/350-439
D1YYU3_METPS/46-134
D1YYU6_METPS/247-336
D1YZ14_METPS/472-559
D1YZ15_METPS/34-118
D1YZI3_METPS/156-240
D1YZI3_METPS/281-370
D1YZK9_METPS/189-274
D1YZK9_METPS/567-654
D1YZQ6_METPS/468-557
D1YZQ8_METPS/284-370
D1Z0P0_METPS/240-326
D1Z0P7_METPS/172-260
D1Z0P7_METPS/300-389
D1Z0P8_METPS/28-115
D1Z0Q2_METPS/173-260
D1Z446_SORMK/464-551
D1Z700_SORMK/180-257
D1Z8I0_SORMK/588-672
D1ZAL9_SORMK/1109-1194
D1ZCH2_SORMK/19-96
D2AVR9_STRRD/336-422
D2B5R5_STRRD/172-259
D2B930_STRRD/171-255
D2BDK6_STRRD/169-255
D2BIA4_DEHSV/776-864
D2BJC0_DEHSV/30-114
D2BVU6_DICD5/202-293
D2BYD6_DICD5/30-115
D2BYG5_DICD5/201-285
D2C0C1_DICD5/188-276
D2C0C1_DICD5/316-406
D2EUC7_9BACE/55-157
D2EVK4_9BACE/160-248
D2F0B4_9BACE/569-649
D2F0W4_9BACE/530-618
D2GUA4_AILME/246-333
D2GVT2_AILME/242-329
D2H4M0_AILME/225-302
D2H5U2_AILME/242-329
D2H5Z3_AILME/366-454
D2H6Q5_AILME/275-361
D2HB50_AILME/338-426
D2HBE7_AILME/264-351
D2HBW1_AILME/251-338
D2HIC6_AILME/242-329
D2HL46_AILME/273-359
D2HL57_AILME/244-331
D2HU56_AILME/350-438
D2I4V9_AILME/337-425
D2JWT0_9TREE/722-804
D2L182_9DELT/479-568
D2L2Q1_9DELT/378-465
D2L3R6_9DELT/71-156
D2L770_9DELT/296-386
D2L974_9DELT/349-462
D2LA73_9DELT/143-231
D2MI40_9BACT/204-291
D2NK22_ECOS5/451-537
D2NMT1_ECOS5/30-115
D2QBY0_SPILD/40-130
D2QBZ4_SPILD/40-130
D2QC98_SPILD/472-561
D2QC98_SPILD/729-814
D2QCA1_SPILD/466-540
D2QCA1_SPILD/586-675
D2QCA1_SPILD/843-928
D2QDR4_SPILD/161-251
D2QDR4_SPILD/424-512
D2QDR4_SPILD/43-127
D2QE95_SPILD/176-266
D2QE95_SPILD/48-136
D2QEH0_SPILD/178-266
D2QEH0_SPILD/306-394
D2QEH0_SPILD/53-139
D2QG52_SPILD/161-235
D2QG52_SPILD/281-370
D2QG52_SPILD/411-498
D2QG75_SPILD/1142-1227
D2QG75_SPILD/757-845
D2QG78_SPILD/187-264
D2QHL1_SPILD/43-122
D2QHL3_SPILD/40-130
D2QHL3_SPILD/492-578
D2QHM0_SPILD/142-226
D2QHV8_SPILD/171-254
D2QHV8_SPILD/39-128
D2QJ94_SPILD/200-291
D2QJ94_SPILD/587-672
D2QJ96_SPILD/174-263
D2QJ96_SPILD/40-130
D2QJW8_SPILD/658-741
D2QJW8_SPILD/778-862
D2QJW8_SPILD/903-990
D2QJX0_SPILD/1064-1150
D2QJX0_SPILD/807-896
D2QKL7_SPILD/168-256
D2QKL7_SPILD/35-120
D2QLG6_SPILD/911-997
D2QLL4_SPILD/572-661
D2QM90_SPILD/71-162
D2QP94_SPILD/389-475
D2QPX3_SPILD/707-792
D2QS04_SPILD/905-992
D2QUS3_SPILD/440-525
D2R4X5_PIRSD/167-254
D2R4X7_PIRSD/232-319
D2R6X7_PIRSD/333-420
D2R6X7_PIRSD/460-546
D2R6X7_PIRSD/53-126
D2R8R4_PIRSD/168-255
D2R8R4_PIRSD/295-383
D2R8R4_PIRSD/424-511
D2R8R4_PIRSD/552-639
D2R8R4_PIRSD/679-764
D2R9I9_PIRSD/409-498
D2RJ26_ACIFV/36-126
D2RQU6_HALTV/557-651
D2RTK8_HALTV/1168-1255
D2RTK8_HALTV/1298-1384
D2RTK8_HALTV/412-498
D2RTK8_HALTV/664-751
D2RTK8_HALTV/793-880
D2RTZ4_HALTV/345-435
D2RUA2_HALTV/295-379
D2RUK0_HALTV/331-421
D2RV36_HALTV/177-263
D2RV36_HALTV/303-393
D2RVQ3_HALTV/577-667
D2RXH4_HALTV/713-798
D2RY59_HALTV/207-296
D2RYL2_HALTV/622-709
D2S0J2_HALTV/297-386
D2S0P4_HALTV/231-321
D2S197_HALTV/339-432
D2S3E8_HALTV/162-249
D2S724_GEOOG/211-299
D2SB49_GEOOG/65-153
D2SFV3_GEOOG/163-237
D2SGL4_GEOOG/44-132
D2SGP0_GEOOG/775-853
D2T1E5_ACYPI/274-361
D2T1E6_ACYPI/357-444
D2U8Z5_XANAP/782-872
D2UAU0_XANAP/505-591
D2UAU0_XANAP/631-717
D2UCH8_XANAP/87-151
D2UDB6_XANAP/143-233
D2UGC6_XANAP/351-434
D2V5Z1_NAEGR/308-396
D2WJD2_9NEOP/127-215
D2WJD3_9NEOP/127-215
D2WJD4_9NEOP/127-214
D2WJD5_9NEOP/125-213
D2WJD6_9NEOP/123-210
D2WJD7_9NEOP/130-218
D2WJD8_9NEOP/127-213
D2WJD9_9NEOP/117-205
D2WJE0_9NEOP/126-211
D2WJE2_9NEOP/123-211
D2WJE3_9NEOP/127-215
D2WJE4_9NEOP/127-215
D2WJE5_9NEOP/127-215
D2WJE6_9NEOP/125-212
D2WJE8_9NEOP/126-211
D2WJE9_9NEOP/121-208
D2WJF0_9NEOP/122-210
D2WJF1_9NEOP/122-210
D2WJF2_9NEOP/126-214
D2WJF3_9NEOP/122-210
D2WJF4_9NEOP/126-214
D2WJF5_9NEOP/128-216
D2WJF8_EUCDL/127-213
D2WJG0_9NEOP/128-216
D2WJG1_9NEOP/132-219
D2WJG2_9NEOP/123-211
D2WJG3_9NEOP/127-214
D2WJG4_9NEOP/126-214
D2WJG5_9NEOP/128-216
D2WJG6_9NEOP/126-214
D2WJG7_9NEOP/127-215
D2WJG9_9NEOP/128-214
D2WJH0_9NEOP/128-216
D2WJH1_9NEOP/127-215
D2WJH2_9NEOP/127-215
D2WJH3_9NEOP/127-215
D2WJH5_9NEOP/127-214
D2WJH6_9NEOP/127-215
D2WJH7_9NEOP/127-215
D2WJH8_9NEOP/127-214
D2WJH9_9NEOP/128-215
D2WJI1_9NEOP/127-215
D2WJI2_PAPGL/125-213
D2WJI3_9NEOP/116-204
D2WJI4_9NEOP/129-217
D2WJI6_PIERA/132-220
D2WJI7_9NEOP/127-214
D2WJI8_HYPSC/129-217
D2WJJ1_9NEOP/127-215
D2WJJ3_9NEOP/127-215
D2WJJ4_9NEOP/118-206
D2WJJ5_SYNPL/127-213
D2WJJ6_9NEOP/127-199
D2WJJ7_9NEOP/91-179
D2WJJ8_9NEOP/126-212
D2WJJ9_9NEOP/123-211
D2WJK0_9NEOP/122-210
D2WJK1_9NEOP/127-215
D2Y4Q7_PHANO/587-671
D2Y4Q8_PHANO/587-671
D2Y4Q9_PHANO/587-671
D2Y4R0_PHANO/587-671
D2Y4R1_PHANO/587-671
D2YD09_VIBMI/57-142
D2YGT5_VIBMI/32-117
D2YRX2_VIBMI/57-142
D2YTT5_VIBMI/32-117
D2Z1J8_BACCU/245-312
D2Z1J9_BACCU/245-312
D2Z663_9BACT/305-382
D2ZEG0_9ENTR/451-537
D3A9M4_9CLOT/318-398
D3AG95_9CLOT/733-821
D3AGB5_9CLOT/39-128
D3AGS6_9CLOT/549-631
D3AGS6_9CLOT/672-761
D3AH54_9CLOT/188-275
D3AH54_9CLOT/315-404
D3AK79_9CLOT/345-430
D3AMZ8_9CLOT/179-267
D3AMZ8_9CLOT/317-404
D3APG6_9CLOT/41-130
D3AQJ9_9CLOT/147-236
D3AQJ9_9CLOT/271-358
D3ASL4_9CLOT/509-586
D3BD44_POLPA/481-553
D3D4P5_9ACTO/474-558
D3DFB9_HYDTT/143-233
D3DFB9_HYDTT/265-351
D3DVJ3_HUMAN/21-108
D3DXY5_RALME/271-359
D3E8K3_GEOS4/275-362
D3E8K3_GEOS4/403-489
D3EJI0_GEOS4/71-155
D3FEJ9_CONWI/421-509
D3FEQ8_CONWI/244-342
D3FRR7_BACPE/98-183
D3FRV8_BACPE/401-482
D3GWP0_ECO44/30-115
D3HML0_LEGLN/440-526
D3HRT4_LEGLN/88-171
D3HTW2_LEGLN/241-328
D3KAY4_PIG/242-329
D3L056_9BACT/536-625
D3L4A1_9BACT/153-243
D3LY55_9ACTO/195-283
D3M164_9ACTO/21-109
D3M2C9_9ACTO/266-348
D3NRB7_AZOS1/459-547
D3NSE0_AZOS1/96-185
D3NU27_AZOS1/150-238
D3NU27_AZOS1/278-366
D3NVN5_AZOS1/225-314
D3NVN5_AZOS1/93-185
D3NW42_AZOS1/177-271
D3NW42_AZOS1/43-137
D3NXG4_AZOS1/266-351
D3NYR1_AZOS1/412-498
D3NZG4_AZOS1/909-982
D3NZI0_AZOS1/79-167
D3P0D3_AZOS1/192-280
D3P462_AZOS1/206-293
D3P7K5_AZOS1/251-340
D3P7U6_AZOS1/234-322
D3P7U6_AZOS1/362-451
D3QS17_ECOCB/30-115
D3QY51_ECOCB/451-537
D3RI57_KLEVT/151-241
D3RML4_ALLVD/300-385
D3RPC5_ALLVD/455-546
D3RPE0_ALLVD/231-322
D3RPE0_ALLVD/539-623
D3RPW4_ALLVD/123-210
D3RQU6_ALLVD/855-944
D3RRA4_ALLVD/67-156
D3RRU1_ALLVD/379-469
D3RSC7_ALLVD/224-313
D3RSF0_ALLVD/241-317
D3RSZ8_ALLVD/783-867
D3RSZ9_ALLVD/1122-1213
D3RSZ9_ALLVD/991-1080
D3RUD8_ALLVD/49-125
D3RVS4_ALLVD/165-254
D3RYE8_FERPA/135-215
D3RZF7_FERPA/305-388
D3SAF3_THISK/274-355
D3SAN6_THISK/313-396
D3SB00_THISK/510-597
D3SB00_THISK/637-724
D3SB01_THISK/152-242
D3SB01_THISK/279-366
D3SB01_THISK/406-494
D3SB36_THISK/446-533
D3SEI7_THISK/265-353
D3SEJ9_THISK/279-367
D3SF28_THISK/30-115
D3SFG3_THISK/116-204
D3SJA6_DEHSG/779-867
D3SKD8_DEHSG/231-324
D3SX94_NATMM/332-417
D3SX94_NATMM/458-547
D3SYR1_NATMM/124-212
D3T1D8_NATMM/291-380
D3T1Y1_NATMM/314-399
D3T512_THEIA/229-318
D3U1A8_MICTO/355-443
D3X7I4_ONCMY/1-42
D3X7I5_ONCMY/1-44
D3XLB6_CHAGU/251-338
D3XLB7_9PERC/251-338
D3XLB8_CHAAC/203-290
D3XLB9_GOBGI/221-308
D3XLC0_PSEGE/252-339
D3Z9G6_RAT/366-454
D3ZBC3_RAT/357-445
D3ZDD8_RAT/251-338
D3ZJ66_RAT/317-403
D3ZJE9_RAT/371-459
D3ZLX1_RAT/342-430
D3ZMU8_RAT/242-329
D3ZQA5_RAT/356-444
D3ZT62_RAT/319-407
D3ZX80_RAT/337-425
D3ZYL9_RAT/371-459
D4A4R8_RAT/286-373
D4A8P8_RAT/253-340
D4AA36_RAT/242-329
D4AHU3_XENTR/348-436
D4B8B2_9ENTR/433-519
D4C034_PRORE/340-416
D4C1P9_PRORE/107-190
D4CF36_9CLOT/1-82
D4F2V5_EDWTA/317-402
D4F904_EDWTA/170-256
D4GIE5_PANAM/454-540
D4GMF7_PANAM/52-142
D4GPF6_HALVD/584-670
D4GSB7_HALVD/70-155
D4GSN6_HALVD/426-510
D4GWW5_HALVD/377-458
D4GZT0_HALVD/292-387
D4HWP4_ERWAC/326-413
D4HWP4_ERWAC/453-539
D4I6U9_ERWAE/326-413
D4I6U9_ERWAE/453-539
D4IM60_9BACT/573-664
D4IY38_BUTFI/33-125
D4JBJ8_9FIRM/165-257
D4JSC0_9FIRM/405-494
D4JW02_9FIRM/198-276
D4JX35_9FIRM/368-457
D4K8H2_9FIRM/141-233
D4K9R8_9FIRM/38-126
D4KMK6_9FIRM/46-122
D4KPG8_9FIRM/33-121
D4KQ15_9FIRM/162-248
D4KVS2_9FIRM/162-248
D4KZ79_9FIRM/46-122
D4L346_9FIRM/33-121
D4LBI0_9FIRM/153-242
D4LBI0_9FIRM/438-512
D4LPI4_9FIRM/165-257
D4LS79_9FIRM/165-257
D4LYW8_9FIRM/42-132
D4M459_9FIRM/607-696
D4MJE4_9FIRM/198-276
D4MKV0_9FIRM/405-494
D4MNH8_9FIRM/368-457
D4N075_9FIRM/165-257
D4Q9H9_BOMMO/350-438
D4S4H8_9FIRM/112-204
D4SQU4_9XANT/1-88
D4ST72_9XANT/454-529
D4STG6_9XANT/121-211
D4STM3_9XANT/467-553
D4SUM9_9XANT/857-944
D4T2C6_9XANT/1-88
D4T2W3_9XANT/121-211
D4T344_9XANT/454-529
D4T446_9XANT/1-60
D4T7H3_9XANT/878-965
D4TFV2_9NOST/417-505
D4TRE1_9NOST/427-515
D4V6S1_BACVU/429-511
D4V966_BACVU/579-659
D4VAJ9_BACVU/467-555
D4VI52_9BACE/526-613
D4VIP2_9BACE/291-379
D4VK33_9BACE/288-376
D4VPS0_9BACE/594-684
D4VPX1_9BACE/55-157
D4VQ25_9BACE/155-246
D4W3P7_9FIRM/47-123
D4WAI4_BACOV/546-626
D4WFJ1_BACOV/46-134
D4WI45_BACOV/56-158
D4WIJ4_BACOV/155-246
D4WKK7_BACOV/353-429
D4WKT7_BACOV/276-364
D4WLD2_BACOV/286-376
D4WN30_BACOV/594-684
D4WPU7_BACOV/291-379
D4WUP8_BACOV/526-613
D4WVV9_BACOV/155-246
D4WWU0_BACOV/55-157
D4WYJ7_BACOV/615-705
D4WZG3_BACOV/288-376
D4XCG5_9BURK/35-122
D4XDG4_9BURK/506-595
D4XEG4_9BURK/1-75
D4XGW6_9BURK/158-248
D4XGW6_9BURK/292-379
D4XHE5_9BURK/161-248
D4XHE5_9BURK/32-117
D4XP92_ACIHA/308-384
D4XPF6_ACIHA/26-111
D4Y6Z5_BACTR/48-136
D4YZ51_SPHJU/203-289
D4Z175_SPHJU/183-269
D4Z175_SPHJU/309-399
D4Z759_SPHJU/165-250
D4ZB03_SHEVD/226-310
D4ZB03_SHEVD/352-442
D4ZB21_SHEVD/846-929
D4ZEK8_SHEVD/855-918
D4ZEU5_SHEVD/605-695
D4ZHY7_SHEVD/57-146
D4ZMH3_SHEVD/795-867
D4ZN51_SPIPL/706-794
D4ZPX5_SPIPL/466-554
D4ZQ66_SPIPL/147-234
D4ZQ66_SPIPL/401-491
D4ZQ66_SPIPL/531-617
D4ZQA1_SPIPL/326-414
D4ZR22_SPIPL/544-632
D4ZR22_SPIPL/685-776
D4ZR77_SPIPL/185-272
D4ZS13_SPIPL/1-69
D4ZS14_SPIPL/206-300
D4ZS74_SPIPL/761-851
D4ZST0_SPIPL/23-105
D4ZTM5_SPIPL/368-447
D4ZTR2_SPIPL/1035-1123
D4ZTR2_SPIPL/1164-1256
D4ZTR2_SPIPL/520-607
D4ZTR2_SPIPL/776-864
D4ZTR2_SPIPL/906-994
D4ZTR6_SPIPL/209-296
D4ZTR6_SPIPL/340-427
D4ZVQ7_SPIPL/58-144
D4ZX37_SPIPL/59-145
D4ZX85_SPIPL/318-401
D4ZXU9_SPIPL/411-499
D4ZYS0_SPIPL/211-292
D4ZYS0_SPIPL/332-415
D4ZYS0_SPIPL/460-547
D4ZZF5_SPIPL/423-510
D5A0C8_SPIPL/219-308
D5A0C8_SPIPL/348-424
D5A0C8_SPIPL/468-558
D5A0C8_SPIPL/605-693
D5A0D5_SPIPL/386-473
D5A1P6_SPIPL/495-582
D5A285_SPIPL/263-353
D5A2N4_SPIPL/1562-1643
D5A2N5_SPIPL/255-345
D5A2N5_SPIPL/510-596
D5A330_SPIPL/530-616
D5A338_SPIPL/468-555
D5A517_SPIPL/218-310
D5A517_SPIPL/457-544
D5A567_SPIPL/310-399
D5A567_SPIPL/439-529
D5AKS8_RHOCB/298-388
D5AMJ4_RHOCB/235-327
D5ANQ6_RHOCB/152-243
D5ANQ6_RHOCB/283-369
D5APL7_RHOCB/189-271
D5APL7_RHOCB/331-419
D5AQE3_RHOCB/159-249
D5AS03_RHOCB/176-263
D5AS03_RHOCB/321-409
D5AS03_RHOCB/598-685
D5AV36_RHOCB/33-108
D5B9D2_ZUNPS/179-270
D5BBY7_ZUNPS/409-499
D5BC18_ZUNPS/298-388
D5BC18_ZUNPS/698-787
D5BE42_ZUNPS/30-110
D5BHX4_ZUNPS/198-284
D5BL83_ZUNPS/202-289
D5BZM0_NITHN/44-131
D5C0D9_NITHN/215-307
D5C3W3_NITHN/42-130
D5C4F4_NITHN/308-398
D5C4F4_NITHN/440-526
D5C504_NITHN/181-268
D5CG00_ENTCC/1520-1607
D5CJD0_ENTCC/459-545
D5CMA5_SIDLE/213-303
D5CN45_SIDLE/439-526
D5CNF0_SIDLE/55-142
D5CPP1_SIDLE/37-122
D5CPQ6_SIDLE/175-262
D5CQ10_SIDLE/302-383
D5CRP6_SIDLE/272-356
D5CRW8_SIDLE/458-548
D5CS91_SIDLE/390-478
D5CTK4_SIDLE/54-142
D5CUK1_SIDLE/684-771
D5CUL1_SIDLE/185-270
D5D194_ECOKI/30-115
D5D679_ECOKI/451-537
D5DY39_BACMQ/153-242
D5DY39_BACMQ/283-370
D5E6V4_METMS/171-259
D5E761_METMS/391-479
D5E7B6_METMS/149-235
D5E7B6_METMS/445-530
D5E8K3_METMS/291-378
D5E8Z5_METMS/254-344
D5E9V8_METMS/150-236
D5E9W1_METMS/146-232
D5E9W1_METMS/442-527
D5EA23_METMS/418-503
D5EAB8_METMS/372-451
D5EB40_METMS/159-247
D5EB40_METMS/27-113
D5EB40_METMS/456-544
D5EB57_METMS/155-243
D5EB57_METMS/31-119
D5EBE3_METMS/670-757
D5EBV6_METMS/421-509
D5EC52_METMS/56-142
D5EDN6_AMICL/156-244
D5EIB0_CORAD/313-404
D5G669_TUBMM/153-233
D5GEY7_TUBMM/1019-1104
D5GHV1_TUBMM/287-360
D5GL95_TUBMM/483-571
D5H4Y6_SALRM/497-582
D5H4Y6_SALRM/622-712
D5H4Y6_SALRM/999-1080
D5H516_SALRM/245-333
D5H5M8_SALRM/598-686
D5H615_SALRM/1355-1445
D5H615_SALRM/223-299
D5H615_SALRM/370-458
D5H615_SALRM/737-820
D5H615_SALRM/853-936
D5H9Q4_SALRM/596-680
D5HAU2_SALRM/448-537
D5HAU2_SALRM/578-667
D5HC97_SALRM/605-691
D5HEF4_9FIRM/271-354
D5HIE1_9FIRM/759-844
D5KT93_9PSED/634-721
D5N6V1_9BURK/178-266
D5N7I1_9BURK/256-340
D5N7I1_9BURK/380-466
D5NBY5_9BURK/171-257
D5NCH1_9BURK/59-146
D5NCL2_9BURK/265-349
D5NCL2_9BURK/389-475
D5NGA1_9BURK/373-459
D5NHF1_9BURK/203-293
D5NP08_9BURK/1019-1094
D5NQ91_9BURK/196-285
D5P333_9MYCO/64-151
D5PBG5_9MYCO/43-131
D5PC33_9MYCO/48-136
D5PDG4_9MYCO/35-123
D5PDH2_9MYCO/322-407
D5PHR9_9MYCO/71-159
D5Q1F1_CLODI/346-434
D5Q1F1_CLODI/476-565
D5Q1F1_CLODI/604-693
D5Q1H3_CLODI/264-353
D5Q4I7_CLODI/346-435
D5Q5Y0_CLODI/676-760
D5Q675_CLODI/184-271
D5Q677_CLODI/644-725
D5Q6K1_CLODI/177-266
D5QP49_METTR/418-507
D5QQG6_METTR/250-337
D5QRQ6_METTR/168-254
D5QTN3_METTR/189-277
D5QTN3_METTR/318-407
D5QTN3_METTR/454-541
D5QUD4_METTR/53-142
D5QUH3_METTR/201-283
D5RGY5_9PROT/51-139
D5RHQ0_9PROT/40-127
D5RMW0_9PROT/76-163
D5RN52_9PROT/45-131
D5RW04_CLODI/264-353
D5RW26_CLODI/346-434
D5RW26_CLODI/476-565
D5RW26_CLODI/604-693
D5RZC2_CLODI/346-435
D5S234_CLODI/177-266
D5S2D2_CLODI/644-725
D5S2D4_CLODI/184-271
D5S2M6_CLODI/676-760
D5SN45_PLAL2/187-275
D5SN45_PLAL2/317-408
D5SN45_PLAL2/448-534
D5SN45_PLAL2/574-662
D5SN45_PLAL2/702-790
D5STQ9_PLAL2/494-580
D5SVB0_PLAL2/247-331
D5SWY3_PLAL2/164-245
D5T670_LEGP2/240-327
D5T7D1_LEGP2/88-172
D5UCK9_CELFN/582-671
D5UEY1_CELFN/638-727
D5UPG7_TSUPD/300-390
D5UWZ8_TSUPD/210-300
D5V433_ARCNC/394-481
D5V433_ARCNC/520-608
D5V5M0_ARCNC/273-362
D5V5M0_ARCNC/402-490
D5V6W5_ARCNC/295-376
D5VDM6_CAUST/167-249
D5VDM6_CAUST/419-507
D5VDM6_CAUST/47-127
D5VEW6_CAUST/200-290
D5VEW6_CAUST/330-418
D5VEW6_CAUST/458-549
D5VI22_CAUST/170-246
D5VI22_CAUST/37-115
D5VIG5_CAUST/214-287
D5VN61_CAUST/239-326
D5VN93_CAUST/35-117
D5VNR1_CAUST/183-249
D5VPH4_CAUST/167-254
D5VPN7_CAUST/173-263
D5W6T3_BURSC/154-237
D5W6T3_BURSC/281-366
D5W6T3_BURSC/406-492
D5W7W8_BURSC/171-257
D5WFI2_BURSC/267-352
D5WFI2_BURSC/392-467
D5WFK7_BURSC/162-249
D5WGG9_BURSC/200-290
D5WIF6_BURSC/261-348
D5WMS2_BURSC/277-360
D5WMS2_BURSC/411-483
D5X253_THIK1/157-247
D5ZQK9_9ACTO/177-263
D5ZYI6_9ACTO/469-556
D5ZZI3_9ACTO/111-199
D5ZZR4_9ACTO/483-571
D6A1C5_9ACTO/39-128
D6AIA7_STRFL/42-131
D6ALA0_STRFL/48-137
D6B634_9ACTO/39-128
D6B9M9_9ACTO/45-133
D6CUD7_THIS3/193-283
D6CVZ5_SALRM/545-612
D6CVZ8_SALRM/1214-1301
D6CXG7_9BACE/45-147
D6D156_9BACE/584-674
D6D2I7_9BACE/48-136
D6D523_9BACE/533-620
D6D600_9BACE/169-260
D6D7G6_9BACE/273-363
D6DER3_CLOSC/183-270
D6E7P2_9ACTN/710-799
D6E8P4_9ACTN/352-440
D6EA08_9ACTN/39-127
D6EA46_9ACTN/339-426
D6EAG8_9ACTN/593-681
D6EC71_STRLI/40-128
D6EVI6_STRLI/39-128
D6EX58_STRLI/354-442
D6EXD4_STRLI/102-190
D6EYC8_STRLI/198-286
D6GEA2_9ENTR/151-241
D6HKS3_9FIRM/43-129
D6HPF9_9FIRM/162-251
D6HPF9_9FIRM/474-565
D6HPF9_9FIRM/598-687
D6HQQ4_9FIRM/39-134
D6HRZ2_9FIRM/129-213
D6HYI2_ECOLX/451-537
D6I156_ECOLX/30-115
D6I9D6_ECOLX/451-537
D6IDZ3_ECOLX/30-115
D6IRH2_ECOLX/451-537
D6ITA8_ECOLX/30-115
D6JBW8_ECOLX/451-537
D6JEV1_ECOLX/30-115
D6JUI9_ACIG3/310-382
D6K8G5_9ACTO/39-128
D6KGJ1_9ACTO/449-537
D6LLQ1_9RHIZ/294-379
D6LNM0_9RHIZ/428-517
D6LSE0_9RHIZ/150-233
D6MGV3_9CLOT/393-471
D6NF14_MEGAM/250-337
D6NF15_MEGAM/251-338
D6NF16_MEGAM/245-332
D6SJR8_9DELT/48-134
D6SKB7_9DELT/170-260
D6SKB7_9DELT/428-515
D6SKD2_9DELT/429-519
D6SKD2_9DELT/827-897
D6SKD3_9DELT/166-241
D6SKD3_9DELT/417-507
D6SKD6_9DELT/166-250
D6SKW9_9DELT/179-266
D6SLB4_9DELT/428-515
D6SLB5_9DELT/180-269
D6SMC3_9DELT/171-254
D6SMJ7_9DELT/299-389
D6SMK4_9DELT/287-374
D6SP22_9DELT/461-550
D6SP22_9DELT/599-685
D6SRG8_9DELT/307-395
D6SRG8_9DELT/568-642
D6SS37_9DELT/357-446
D6SSG8_9DELT/179-269
D6SSH0_9DELT/320-406
D6SSH1_9DELT/272-360
D6SSH6_9DELT/361-451
D6SSR5_9DELT/337-427
D6SSX7_9DELT/286-372
D6STM0_9DELT/171-257
D6SUJ9_9DELT/883-970
D6SUT4_9DELT/172-255
D6TBG1_9CHLR/209-296
D6TC00_9CHLR/348-435
D6TC00_9CHLR/475-564
D6TC00_9CHLR/603-685
D6TC53_9CHLR/278-364
D6TC53_9CHLR/404-491
D6TC53_9CHLR/531-620
D6TC53_9CHLR/660-749
D6TC53_9CHLR/788-872
D6TC68_9CHLR/277-364
D6TC68_9CHLR/404-491
D6TC68_9CHLR/524-611
D6TC68_9CHLR/644-731
D6TC68_9CHLR/771-860
D6TC68_9CHLR/899-984
D6TDI0_9CHLR/270-357
D6TDI0_9CHLR/398-484
D6TDI0_9CHLR/525-611
D6TDI0_9CHLR/651-740
D6TDI0_9CHLR/779-864
D6TDI7_9CHLR/331-406
D6TE83_9CHLR/322-395
D6TE94_9CHLR/404-491
D6TE94_9CHLR/531-618
D6TE94_9CHLR/657-741
D6TFN5_9CHLR/277-364
D6TFN5_9CHLR/531-620
D6TFN5_9CHLR/660-749
D6TGA0_9CHLR/277-364
D6TGA0_9CHLR/404-491
D6TI68_9CHLR/41-128
D6TK86_9CHLR/277-364
D6TK86_9CHLR/404-491
D6TK86_9CHLR/531-620
D6TK86_9CHLR/660-749
D6TLI7_9CHLR/277-364
D6TLI7_9CHLR/404-491
D6TLI7_9CHLR/530-615
D6TM08_9CHLR/52-137
D6TMQ6_9CHLR/277-364
D6TMQ6_9CHLR/404-493
D6TQ86_9CHLR/1027-1112
D6TQ86_9CHLR/278-365
D6TQ86_9CHLR/399-485
D6TQ86_9CHLR/518-605
D6TQ86_9CHLR/645-734
D6TQ86_9CHLR/774-861
D6TQ86_9CHLR/901-988
D6TQ87_9CHLR/295-383
D6TQ87_9CHLR/422-508
D6TR07_9CHLR/277-364
D6TR07_9CHLR/404-491
D6TS86_9CHLR/277-364
D6TS86_9CHLR/530-613
D6TSU7_9CHLR/218-307
D6TSU7_9CHLR/347-436
D6TSU7_9CHLR/475-558
D6TSU8_9CHLR/277-364
D6TSU8_9CHLR/403-485
D6TSZ0_9CHLR/170-257
D6TSZ3_9CHLR/62-149
D6TSZ4_9CHLR/216-302
D6TTS8_9CHLR/277-364
D6TTS8_9CHLR/531-618
D6TTS8_9CHLR/658-747
D6TTZ2_9CHLR/163-250
D6TUF8_9CHLR/175-257
D6TUG0_9CHLR/186-275
D6TUG0_9CHLR/314-398
D6TUG0_9CHLR/59-146
D6TUU0_9CHLR/1-75
D6TUU0_9CHLR/115-204
D6TUU0_9CHLR/371-458
D6TUY2_9CHLR/277-364
D6TUY2_9CHLR/404-491
D6TUY2_9CHLR/531-620
D6TUY2_9CHLR/659-744
D6TV15_9CHLR/279-365
D6TV15_9CHLR/405-492
D6TV15_9CHLR/525-612
D6TV15_9CHLR/652-739
D6TV15_9CHLR/778-849
D6TV48_9CHLR/317-402
D6TV48_9CHLR/441-522
D6TVX6_9CHLR/168-255
D6TWD7_9CHLR/277-364
D6TWD7_9CHLR/404-493
D6TWD7_9CHLR/532-617
D6TXK3_9CHLR/163-248
D6TXK3_9CHLR/35-124
D6TXW7_9CHLR/35-123
D6TYP3_9CHLR/277-364
D6TYP3_9CHLR/404-493
D6TYP3_9CHLR/533-622
D6TYP3_9CHLR/661-739
D6TYQ0_9CHLR/201-290
D6TYQ0_9CHLR/330-419
D6TYQ0_9CHLR/459-546
D6TYQ0_9CHLR/586-675
D6TYQ0_9CHLR/714-786
D6U1E2_9CHLR/163-248
D6U1E2_9CHLR/35-124
D6U1W7_9CHLR/277-364
D6U1W7_9CHLR/404-491
D6U1W7_9CHLR/531-620
D6U1W7_9CHLR/659-743
D6U2X0_9CHLR/1030-1112
D6U2X0_9CHLR/279-366
D6U2X0_9CHLR/400-486
D6U2X0_9CHLR/519-606
D6U2X0_9CHLR/646-735
D6U2X0_9CHLR/775-862
D6U2X0_9CHLR/902-991
D6U328_9CHLR/277-364
D6U328_9CHLR/405-491
D6U328_9CHLR/653-740
D6U328_9CHLR/779-849
D6U353_9CHLR/523-608
D6U3Y8_9CHLR/1-64
D6U3Y8_9CHLR/104-191
D6U4Z3_9CHLR/46-131
D6U5F9_9CHLR/277-364
D6U5F9_9CHLR/404-491
D6U5F9_9CHLR/530-606
D6U5H5_9CHLR/315-404
D6U5H5_9CHLR/50-137
D6U7A2_9CHLR/279-366
D6U7M1_9CHLR/163-248
D6U7M1_9CHLR/35-124
D6U807_9CHLR/170-257
D6U8A6_9CHLR/35-123
D6U8E4_9CHLR/277-364
D6U8E4_9CHLR/397-484
D6U8E4_9CHLR/524-611
D6U8E4_9CHLR/650-734
D6UPZ1_9BACT/161-246
D6UPZ1_9BACT/287-372
D6UPZ1_9BACT/576-665
D6UPZ1_9BACT/705-793
D6URB6_9BACT/198-285
D6UWL6_9BACT/50-135
D6V0T5_9BRAD/2-85
D6V371_9BRAD/41-126
D6V5J7_9BRAD/266-354
D6V786_9BRAD/418-507
D6V7T3_9BRAD/36-121
D6W6H5_TRICA/380-468
D6WHA5_TRICA/329-416
D6WMG7_TRICA/332-420
D6X498_TRICA/255-340
D6X4Q5_TRICA/35-122
D6XB86_9ACTO/39-128
D6XBY3_9ACTO/528-616
D6XC45_9ACTO/118-206
D6XWT5_BACIE/287-378
D6XXA7_BACIE/854-944
D6XZ19_BACIE/190-283
D6XZB9_BACIE/40-125
D6Y048_BACIE/42-131
D6Y401_THEBD/177-260
D6YQ67_PANVC/197-289
D6YQQ0_PANVC/1512-1599
D6Z189_DESAT/287-376
D6Z189_DESAT/34-123
D6Z1A2_DESAT/308-394
D6Z1D1_DESAT/39-126
D6Z442_DESAT/164-254
D7A0R2_STAND/283-369
D7A5E6_STAND/261-349
D7A5E8_STAND/158-249
D7A7C1_STAND/443-532
D7A8F1_STAND/127-212
D7A8F1_STAND/252-339
D7A8Z9_STAND/214-298
D7ADM0_GEOSK/273-360
D7AG17_GEOSK/26-116
D7AG17_GEOSK/273-358
D7AGE8_GEOSK/28-116
D7AGG1_GEOSK/168-255
D7AKC4_GEOSK/164-252
D7AMB9_GEOSK/388-474
D7AMP5_GEOSK/276-365
D7AMP5_GEOSK/405-493
D7AMP6_GEOSK/278-364
D7ASE4_THEM3/229-318
D7AU62_NOCDD/367-453
D7B1S2_NOCDD/152-238
D7B329_NOCDD/174-255
D7BDJ9_MEISD/61-132
D7C834_STRBB/146-234
D7C9X4_STRBB/184-272
D7CD44_STRBB/208-296
D7CTD1_TRURR/182-267
D7CTD1_TRURR/54-143
D7CXJ5_TRURR/162-248
D7CXT0_TRURR/148-232
D7D017_GEOSC/48-136
D7D7T0_GEOSC/189-263
D7DHJ4_METS0/34-120
D7DI89_METS0/349-438
D7DIJ0_METS0/937-1024
D7DIU0_METS0/47-136
D7DJ07_METS0/159-248
D7DJ46_METS0/580-670
D7DJ46_METS0/710-800
D7DJ46_METS0/961-1051
D7DLY0_METS0/335-422
D7DM80_METS0/634-724
D7DM80_METS0/764-850
D7DM81_METS0/206-295
D7DNQ2_METS0/422-510
D7DNZ6_METS0/185-275
D7DPK2_METS0/57-147
D7DW48_NOSA0/351-440
D7DYL9_NOSA0/432-520
D7DYL9_NOSA0/561-648
D7DYL9_NOSA0/689-776
D7DYL9_NOSA0/817-906
D7DYQ3_NOSA0/542-627
D7E087_NOSA0/797-886
D7E199_NOSA0/1551-1635
D7E1B1_NOSA0/379-465
D7E1B1_NOSA0/505-592
D7E786_METEZ/191-279
D7E786_METEZ/54-142
D7E791_METEZ/50-136
D7E791_METEZ/597-685
D7E7C5_METEZ/7-94
D7E7E9_METEZ/31-119
D7E7T4_METEZ/151-239
D7E7T4_METEZ/20-102
D7E973_METEZ/627-712
D7E973_METEZ/753-832
D7E989_METEZ/152-237
D7E989_METEZ/276-367
D7E998_METEZ/154-240
D7E998_METEZ/280-371
D7E9D1_METEZ/195-283
D7E9D1_METEZ/334-422
D7E9D1_METEZ/62-150
D7E9N6_METEZ/276-360
D7E9N6_METEZ/402-492
D7E9W4_METEZ/512-600
D7EAD4_METEZ/32-119
D7EAR7_METEZ/160-248
D7EB33_METEZ/349-438
D7EC04_METEZ/154-240
D7EC04_METEZ/280-371
D7EII8_TRICA/374-461
D7G032_ECTSI/33-117
D7H248_BRUAB/428-517
D7H2G6_BRUAB/279-364
D7H767_BRUAB/183-266
D7HBG6_VIBCH/30-115
D7HNS1_VIBCH/30-115
D7HTF3_PSESS/65-154
D7HWV7_PSESS/330-420
D7HXB6_PSESS/30-115
D7HYR2_PSESS/532-619
D7HZC0_PSESS/46-132
D7I0C5_PSESS/172-259
D7I2H0_PSESS/48-138
D7I3H8_PSESS/214-287
D7I3V5_PSESS/111-203
D7I3V5_PSESS/250-342
D7I509_PSESS/472-564
D7I5F5_PSESS/438-522
D7IBG7_9BACE/593-683
D7IDB0_9BACE/446-524
D7IDP5_9BACE/155-246
D7IHZ6_9BACE/579-652
D7ISY4_9BACE/185-260
D7IV03_9BACE/447-523
D7J032_9BACE/594-684
D7J201_9BACE/291-381
D7J2W0_9BACE/169-260
D7J5P8_9BACE/55-157
D7J6L9_9BACE/48-136
D7J7H9_9BACE/291-379
D7J8Z1_9BACE/533-620
D7JPP3_ECOLX/451-537
D7JTN3_ECOLX/30-115
D7JWM7_9BACE/533-620
D7JWS6_9BACE/408-484
D7JZ38_9BACE/291-381
D7JZK7_9BACE/155-246
D7K302_9BACE/291-379
D7K576_9BACE/56-158
D7K761_9BACE/68-156
D7K8F8_9BACE/594-684
D7K9X5_9BACE/524-604
D7NII2_9CHON/205-292
D7NII3_MUSCA/246-333
D7NUF0_9NEOP/122-208
D7R4L2_9CRUS/249-336
D7R4L3_9PERC/243-330
D7R4L4_9PERC/249-336
D7REZ1_PHACC/296-382
D7REZ2_COTJA/297-382
D7REZ3_COTJA/297-382
D7RTV7_VOLKI/252-339
D7RVJ5_ECOLX/30-115
D7VKG6_9SPHI/290-376
D7WUJ7_9BACI/178-264
D7WUJ7_9BACI/305-392
D7XB13_ECOLX/451-537
D7XFF9_ECOLX/30-115
D7XHK3_ECOLX/249-335
D7XM59_ECOLX/30-115
D7XRT6_ECOLX/30-115
D7Y085_ECOLX/451-537
D7Y0Z6_ECOLX/30-115
D7YBY7_ECOLX/243-329
D7YDF1_ECOLX/30-115
D7YTC1_ECOLX/30-115
D7YX74_ECOLX/451-537
D7ZD85_ECOLX/451-537
D7ZEB9_ECOLX/30-115
D7ZP89_ECOLX/451-537
D7ZZB9_ECOLX/30-115
D8A534_ECOLX/451-537
D8A770_ECOLX/30-115
D8AKR9_ECOLX/243-329
D8ATC3_ECOLX/30-115
D8AZH2_ECOLX/451-537
D8B8C8_ECOLX/30-115
D8BDM0_ECOLX/30-115
D8BG15_ECOLX/451-537
D8BY93_ECOLX/30-115
D8BZI3_ECOLX/451-537
D8CCT5_ECOLX/30-115
D8CEQ0_ECOLX/451-537
D8D7Q6_COMTE/41-128
D8DAI7_COMTE/235-322
D8DBM6_COMTE/159-233
D8DE32_COMTE/35-122
D8E4V9_ECOLX/30-115
D8E5B7_ECOLX/451-537
D8EKT3_ECOLX/451-537
D8ERW5_ECOLX/30-115
D8EWB5_9DELT/381-469
D8EWT3_9DELT/392-480
D8EXR0_9DELT/287-373
D8F359_9DELT/188-271
D8F410_9DELT/1203-1287
D8F6E6_9DELT/1143-1229
D8FFV7_9DELT/231-317
D8FTG4_9CYAN/624-711
D8FU68_9CYAN/629-715
D8FUM3_9CYAN/151-247
D8FUM3_9CYAN/287-372
D8FUV5_9CYAN/1015-1103
D8FUV5_9CYAN/1269-1356
D8FVA3_9CYAN/178-262
D8FVN0_9CYAN/192-280
D8FW36_9CYAN/1233-1318
D8FX09_9CYAN/330-417
D8FX25_9CYAN/120-203
D8FX25_9CYAN/268-355
D8FX76_9CYAN/148-236
D8FXB7_9CYAN/334-421
D8FXB7_9CYAN/588-675
D8FXD2_9CYAN/767-853
D8FXI9_9CYAN/379-464
D8FY05_9CYAN/315-403
D8FY11_9CYAN/339-431
D8FY11_9CYAN/641-731
D8FY13_9CYAN/1106-1193
D8FY13_9CYAN/423-515
D8FY13_9CYAN/727-816
D8FY13_9CYAN/976-1066
D8FYT0_9CYAN/172-259
D8FYT0_9CYAN/352-441
D8FYT0_9CYAN/609-695
D8FZU2_9CYAN/427-516
D8G0I5_9CYAN/276-362
D8G0I5_9CYAN/402-488
D8G0I5_9CYAN/698-785
D8G0N0_9CYAN/839-926
D8G161_9CYAN/59-145
D8G1N7_9CYAN/345-433
D8G1S2_9CYAN/207-299
D8G210_9CYAN/164-249
D8G212_9CYAN/275-362
D8G236_9CYAN/337-426
D8G2Q2_9CYAN/441-530
D8G2Q2_9CYAN/574-658
D8G2Q2_9CYAN/701-790
D8G3D6_9CYAN/195-282
D8G3D6_9CYAN/320-406
D8G3D6_9CYAN/570-656
D8G3D6_9CYAN/696-786
D8G3D6_9CYAN/952-1039
D8G3D7_9CYAN/199-286
D8G3D7_9CYAN/847-936
D8G3M2_9CYAN/181-269
D8G3W0_9CYAN/398-485
D8G594_9CYAN/306-395
D8G5H9_9CYAN/335-413
D8G5R6_9CYAN/335-424
D8G5R6_9CYAN/471-557
D8G5S6_9CYAN/676-764
D8G6H6_9CYAN/1007-1094
D8G6R0_9CYAN/692-781
D8G7A8_9CYAN/18-104
D8G7D0_9CYAN/365-452
D8G7D0_9CYAN/499-580
D8G7U8_9CYAN/210-298
D8G800_9CYAN/667-755
D8G800_9CYAN/925-1012
D8G8B0_9CYAN/272-359
D8G946_9CYAN/1018-1104
D8G946_9CYAN/368-456
D8G946_9CYAN/497-584
D8G971_9CYAN/605-694
D8G9B6_9CYAN/1252-1345
D8G9B6_9CYAN/609-697
D8G9B6_9CYAN/738-829
D8G9B6_9CYAN/870-958
D8G9R7_9CYAN/280-362
D8G9R7_9CYAN/403-489
D8G9R7_9CYAN/529-616
D8G9R7_9CYAN/656-745
D8GI61_CLOLD/83-172
D8GSX8_CLOLD/36-120
D8HQ54_AMYMU/27-105
D8HV53_AMYMU/439-527
D8IQH6_HERSS/32-121
D8IR85_HERSS/57-144
D8IR87_HERSS/779-870
D8IV62_HERSS/166-256
D8IWV3_HERSS/185-273
D8J0E6_HERSS/203-293
D8J0E6_HERSS/337-424
D8J5Q1_HALJB/382-471
D8J9P9_HALJB/36-123
D8JAI6_HALJB/416-502
D8JFN2_ACISD/305-382
D8JQ05_HYPDA/48-124
D8JST2_HYPDA/151-240
D8JTT3_HYPDA/349-425
D8JUR3_HYPDA/432-521
D8JV64_HYPDA/92-175
D8JX40_HYPDA/189-275
D8K1F5_DEHLB/555-641
D8K440_DEHLB/285-369
D8KC85_NITWC/409-492
D8LP35_ECTSI/119-210
D8LPJ7_ECTSI/27-118
D8MJX0_ERWBE/262-318
D8MMX2_ERWBE/1355-1442
D8MUH4_ERWBE/326-412
D8MUH4_ERWBE/453-539
D8MYZ9_RALSO/523-610
D8N1B2_RALSO/422-504
D8N1G5_RALSO/308-396
D8N1Q3_RALSO/197-287
D8N383_RALSO/41-128
D8NCE6_RALSO/332-423
D8NDU9_RALSO/469-551
D8NDZ5_RALSO/307-395
D8NE96_RALSO/151-241
D8NFI3_RALSO/41-128
D8NG57_RALSO/408-483
D8NLU2_RALSO/330-420
D8NW54_RALSO/330-421
D8NWI2_RALSO/263-349
D8P2A9_RALSO/405-483
D8P4X8_RALSO/422-504
D8P542_RALSO/308-396
D8P5C7_RALSO/195-285
D8P6W1_RALSO/41-128
D8P7X9_9BACT/568-655
D8PAR1_9BACT/426-513
D8PAR1_9BACT/813-903
D8PAR1_9BACT/943-1031
D8PAU2_9BACT/481-568
D8PAU2_9BACT/727-817
D8PAU2_9BACT/983-1070
D8PAU9_9BACT/309-399
D8PAU9_9BACT/446-534
D8PAU9_9BACT/703-789
D8PBG3_9BACT/541-630
D8PC48_9BACT/166-255
D8PEH5_9BACT/245-333
D8PG45_9BACT/159-247
D8PHK9_9BACT/338-423
D8PHL1_9BACT/156-244
D8PI48_9BACT/305-392
D8PIL4_9BACT/279-365
D8PIR1_9BACT/276-365
D8PJ39_9BACT/302-392
D8PXX2_SCHCM/1268-1329
D8QDZ3_SCHCM/458-552
D8QY77_SELML/145-238
D8QY77_SELML/22-93
D8RTW3_SELML/145-236
D8RTW3_SELML/22-93
D8SVS7_SELML/257-343
D9IL33_HYPMO/250-337
D9PVH4_METTM/365-449
D9PXD6_METTM/162-245
D9QF32_BRESC/462-553
D9QF32_BRESC/597-677
D9QF52_BRESC/172-259
D9QF52_BRESC/299-387
D9QF52_BRESC/427-516
D9QI31_BRESC/41-124
D9QLC6_BRESC/38-126
D9QN84_BRESC/173-255
D9QN84_BRESC/421-507
D9QN84_BRESC/717-803
D9QN87_BRESC/203-289
D9QPG4_ACEAZ/202-291
D9QS60_ACEAZ/321-408
D9QSN0_ACEAZ/155-242
D9R0J6_CLOSW/313-402
D9R4W3_CLOSW/80-167
D9R5W9_CLOSW/334-424
D9R8B1_CLOSW/1011-1097
D9R8B1_CLOSW/873-961
D9SC91_GALCS/168-258
D9SCE6_GALCS/104-194
D9SCI6_GALCS/486-576
D9SDC6_GALCS/200-286
D9SDN5_GALCS/174-263
D9SF40_GALCS/73-163
D9SFN7_GALCS/377-465
D9SFN9_GALCS/281-370
D9SFV5_GALCS/108-195
D9SGJ8_GALCS/160-250
D9SGJ9_GALCS/169-256
D9SGK5_GALCS/172-259
D9SH85_GALCS/66-156
D9SH95_GALCS/290-378
D9SH95_GALCS/38-124
D9SHM6_GALCS/427-513
D9SI90_GALCS/281-369
D9SJF2_GALCS/59-149
D9SJS7_GALCS/212-299
D9SJS7_GALCS/339-427
D9SVA2_CLOC7/33-121
D9THR8_CALOO/493-565
D9UM00_9ACTO/43-132
D9UQJ6_9ACTO/185-268
D9VLZ1_9ACTO/220-307
D9VN09_9ACTO/113-201
D9VN70_9ACTO/36-125
D9VST2_9ACTO/41-130
D9VZS5_9ACTO/51-140
D9W7H1_9ACTO/84-173
D9WJL6_9ACTO/137-225
D9WMF9_9ACTO/423-511
D9WTJ9_9ACTO/39-126
D9WTN8_9ACTO/187-275
D9X0I8_STRVR/97-185
D9X7I4_STRVR/110-198
D9XA70_STRVR/456-536
D9XA73_STRVR/473-561
D9XDA4_STRVR/215-303
D9XEM0_STRVR/469-556
D9XU13_9ACTO/453-540
D9XUY8_9ACTO/115-203
D9XZU6_9ACTO/154-240
D9Y0P2_9ACTO/39-128
D9Y260_9ACTO/5-93
D9YA33_9DELT/576-660
D9YAB8_9DELT/62-134
D9YAB9_9DELT/70-143
D9YAL0_9DELT/278-370
D9YAL3_9DELT/151-239
D9YAL3_9DELT/20-109
D9YAL3_9DELT/274-361
D9YAL3_9DELT/515-604
D9YDA0_9DELT/344-433
D9YE04_9DELT/172-257
D9YE04_9DELT/42-129
D9YEN8_9DELT/184-276
D9YEN8_9DELT/51-144
D9YEX8_9DELT/155-241
D9YFN0_9DELT/331-419
D9YFN0_9DELT/459-545
D9YHF8_9DELT/1044-1103
D9YHF8_9DELT/184-273
D9YHF8_9DELT/321-402
D9YHF8_9DELT/451-537
D9YHI6_9DELT/43-127
DHKA_DICDI/1288-1360
E0D3G8_ASCSU/244-331
E0D6T2_9INSE/273-360
E0D6T3_9INSE/350-436
E0DP17_9RHIZ/428-517
E0DPC6_9RHIZ/279-364
E0DRB7_9RHIZ/183-266
E0DU69_9RHIZ/428-517
E0DXH7_9RHIZ/183-266
E0E0T3_9RHIZ/265-350
E0FVU9_9THEO/227-316
E0HKZ3_9GAMM/28-113
E0HL39_9GAMM/226-313
E0HL39_9GAMM/353-443
E0HMN2_9GAMM/39-124
E0HMQ6_9GAMM/80-163
E0HPJ4_9GAMM/60-149
E0HPU8_9GAMM/605-695
E0HPV4_9GAMM/30-115
E0HQH4_9GAMM/669-758
E0HQH4_9GAMM/802-889
E0HSK6_9GAMM/776-851
E0HSW0_9GAMM/277-367
E0HT85_9GAMM/783-873
E0HTJ3_9GAMM/867-939
E0HU97_9GAMM/838-919
E0HVC3_9GAMM/783-873
E0HWG7_9BACT/199-281
E0HXL2_9BACT/166-253
E0HXL2_9BACT/295-384
E0HXY3_9BACT/168-258
E0HYV9_9BACT/154-242
E0HYX1_9BACT/335-423
E0HZU4_9BACT/340-430
E0I0X5_9BACT/180-264
E0IGJ7_9BACL/66-132
E0IH06_9GAMM/80-163
E0IH29_9GAMM/39-124
E0IHW4_9GAMM/669-758
E0IHW4_9GAMM/802-889
E0IJS6_9GAMM/776-851
E0IKU5_9GAMM/28-113
E0IKZ1_9GAMM/226-313
E0IKZ1_9GAMM/353-443
E0IND2_9GAMM/30-115
E0IND8_9GAMM/605-695
E0INP1_9GAMM/60-149
E0IQM5_9GAMM/277-367
E0IR00_9GAMM/783-873
E0IT26_9GAMM/867-939
E0IT82_9GAMM/838-919
E0ITH8_9GAMM/783-873
E0IVT6_ECOLW/30-115
E0J109_ECOLW/451-537
E0J998_RHIME/327-413
E0JEN7_RHIME/436-521
E0JF22_RHIME/165-251
E0JF22_RHIME/292-377
E0JIH4_RHIME/611-698
E0JJW6_RHIME/211-296
E0JMS3_RHIME/283-370
E0JNV7_RHIME/335-428
E0JNV7_RHIME/652-717
E0JNV7_RHIME/757-844
E0JNV7_RHIME/885-978
E0JQI5_RHIME/106-194
E0JQI5_RHIME/234-319
E0JQI5_RHIME/359-452
E0JVL2_RHIME/211-296
E0JXT5_RHIME/165-251
E0JXT5_RHIME/292-377
E0K1P6_RHIME/283-370
E0K219_RHIME/327-413
E0K2Q9_RHIME/335-428
E0K2Q9_RHIME/652-717
E0K2Q9_RHIME/757-844
E0K2Q9_RHIME/885-978
E0K2W2_RHIME/611-698
E0K4S6_RHIME/436-521
E0KJE5_STRVO/151-239
E0KUU0_STRVO/171-259
E0LGB8_SPHCR/183-269
E0LGB8_SPHCR/309-399
E0LLK2_SPHCR/203-289
E0LR98_SPHCR/145-230
E0LS70_SPHCR/175-265
E0LS84_9ENTR/197-289
E0LT58_9ENTR/1509-1596
E0LY52_9ENTR/52-142
E0LZL3_9ENTR/328-415
E0LZL3_9ENTR/455-541
E0MPD4_9RHOB/416-505
E0MPM2_9RHOB/295-382
E0MS07_9RHOB/63-150
E0MTI3_9RHOB/1000-1088
E0MTI3_9RHOB/1128-1216
E0NYE2_9FIRM/87-179
E0R1Y8_ECOLX/451-537
E0R753_ECOLX/30-115
E0RB93_PAEP6/234-326
E0RB93_PAEP6/95-187
E0RK95_PAEP6/161-242
E0RK95_PAEP6/275-364
E0RV74_BUTPB/60-148
E0RWU1_BUTPB/33-124
E0S1B1_BUTPB/34-123
E0SDQ7_DICD3/190-278
E0SDQ7_DICD3/318-408
E0SF46_DICD3/201-285
E0SF75_DICD3/30-115
E0T678_EDWTF/206-291
E0TBC7_PARBH/162-249
E0TBC7_PARBH/289-380
E0TBC7_PARBH/700-788
E0U630_CYAP2/167-247
E0U630_CYAP2/652-739
E0U662_CYAP2/220-306
E0U662_CYAP2/347-432
E0U662_CYAP2/472-554
E0U6T7_CYAP2/505-592
E0U6T9_CYAP2/323-411
E0U6T9_CYAP2/625-717
E0U724_CYAP2/599-688
E0U7K8_CYAP2/503-593
E0U8S7_CYAP2/450-536
E0U8V5_CYAP2/209-303
E0U948_CYAP2/52-141
E0U9V2_CYAP2/691-778
E0U9V2_CYAP2/818-906
E0UDI7_CYAP2/415-503
E0UG47_CYAP2/274-362
E0UG47_CYAP2/655-741
E0UH96_CYAP2/216-311
E0UHW7_CYAP2/316-404
E0UHY9_CYAP2/1039-1124
E0UIQ9_CYAP2/65-154
E0UIS4_CYAP2/1325-1407
E0UIS4_CYAP2/676-765
E0UIS4_CYAP2/947-1034
E0UIS7_CYAP2/1373-1459
E0UIS7_CYAP2/600-688
E0UIS7_CYAP2/732-819
E0UIS7_CYAP2/863-950
E0UIX4_CYAP2/1074-1160
E0UIX4_CYAP2/676-765
E0UJM3_CYAP2/222-310
E0UJZ1_CYAP2/157-245
E0UK71_CYAP2/184-270
E0UK71_CYAP2/449-536
E0ULH8_CYAP2/622-712
E0ULK6_CYAP2/909-994
E0ULQ8_CYAP2/387-475
E0ULR0_CYAP2/1033-1121
E0ULR0_CYAP2/494-580
E0ULR0_CYAP2/54-142
E0ULR0_CYAP2/903-993
E0UQP4_SULAO/375-465
E0URH0_SULAO/468-553
E0URR5_SULAO/217-306
E0USU0_SULAO/978-1065
E0UUG3_SULAO/29-108
E0VC62_PEDHC/245-332
E0VJK7_PEDHC/369-458
E0VM01_PEDHC/260-345
E0VT39_PEDHC/258-345
E0VXJ7_PEDHC/289-377
E0VXW6_PEDHC/350-438
E0W068_PEDHC/277-364
E0W1Z5_PEDHC/344-430
E0W3Y7_PEDHC/348-435
E1B815_BOVIN/313-399
E1BBY3_BOVIN/301-388
E1BC87_BOVIN/229-306
E1BJ63_BOVIN/242-329
E1BLF5_BOVIN/351-439
E1BQ06_BOVIN/284-373
E1BS64_CHICK/350-438
E1BS65_CHICK/335-423
E1BSJ1_CHICK/242-329
E1BY63_CHICK/287-373
E1BZV0_CHICK/263-350
E1C1C5_CHICK/366-453
E1C4K6_CHICK/286-372
E1C5G3_CHICK/242-329
E1C8E2_CHICK/229-319
E1CY07_VIBPA/44-129
E1D1Z3_VIBPA/24-109
E1DBL9_VIBPA/44-129
E1DEA9_VIBPA/24-109
E1DJY2_VIBPA/24-109
E1DN86_VIBPA/44-129
E1EC48_VIBPA/24-109
E1EMM7_VIBPA/44-129
E1FLJ7_LOALO/243-320
E1G404_LOALO/166-252
E1GA37_LOALO/130-216
E1GP95_LOALO/3-75
E1HK33_ECOLX/30-115
E1HTQ6_ECOLX/76-162
E1HX26_ECOLX/30-115
E1I7D4_ECOLX/243-329
E1IDR1_9CHLR/125-212
E1IDV8_9CHLR/259-346
E1IH06_9CHLR/152-236
E1IHN3_9CHLR/118-204
E1IHN3_9CHLR/3-78
E1IIA6_9CHLR/175-264
E1IJ84_ECOLX/451-537
E1IL14_ECOLX/30-115
E1J0R2_ECOLX/30-115
E1J851_ECOLX/249-335
E1JBG3_ECOLX/30-115
E1JIM6_DROME/281-366
E1JS30_DESFR/132-213
E1JSP5_DESFR/72-156
E1JTN3_DESFR/378-463
E1JTP7_DESFR/373-462
E1JXC7_DESFR/158-237
E1JXH7_DESFR/222-310
E1JY15_DESFR/422-512
E1JZ40_DESFR/140-228
E1JZW6_DESFR/498-587
E1JZZ3_DESFR/160-243
E1K083_DESFR/297-387
E1K8Z9_9FIRM/331-413
E1KE25_9FIRM/257-342
E1KG74_9FIRM/126-213
E1MI86_9GAMM/202-289
E1MI90_9GAMM/822-912
E1MIA2_9GAMM/17-103
E1MJ90_9GAMM/279-364
E1MJA7_9GAMM/284-371
E1MJA7_9GAMM/411-499
E1MK23_9GAMM/48-135
E1MK41_9GAMM/173-260
E1MK42_9GAMM/310-400
E1MK42_9GAMM/440-528
E1MM22_9GAMM/225-312
E1MM79_9GAMM/30-115
E1MN80_9GAMM/382-470
E1MNL4_9GAMM/199-288
E1MPW0_9GAMM/661-749
E1MPW2_9GAMM/430-518
E1MPW6_9GAMM/186-271
E1MQC9_9GAMM/300-387
E1MQD0_9GAMM/383-468
E1MQN8_9GAMM/497-583
E1MQN9_9GAMM/1037-1125
E1MQN9_9GAMM/663-750
E1MQN9_9GAMM/790-878
E1MRL7_9GAMM/383-470
E1MS33_9GAMM/112-198
E1MUN5_9GAMM/231-318
E1MUN5_9GAMM/358-444
E1PE46_ECOAB/30-115
E1PGJ5_ECOAB/451-537
E1QDB3_DESB2/38-130
E1QDZ1_DESB2/373-460
E1QDZ2_DESB2/159-247
E1QER7_DESB2/311-401
E1QF27_DESB2/310-398
E1QIV5_DESB2/475-564
E1QIV5_DESB2/606-695
E1QK77_DESB2/115-183
E1QKE9_DESB2/178-261
E1QLU5_DESB2/406-496
E1QMC8_DESB2/237-327
E1R2C0_SPISS/142-227
E1R7C2_SPISS/158-245
E1R7C2_SPISS/412-502
E1R7F1_SPISS/224-312
E1RBF0_SPISS/622-704
E1RCD6_SPISS/79-169
E1RCX3_METP4/290-380
E1RE04_METP4/254-344
E1REL1_METP4/729-814
E1REL2_METP4/833-923
E1RF23_METP4/156-250
E1RGG2_METP4/164-248
E1RH75_METP4/387-472
E1RH75_METP4/517-603
E1RHF9_METP4/470-556
E1RHQ0_METP4/524-619
E1RHZ1_METP4/662-747
E1RVC1_ECOUM/451-537
E1RWU8_ECOUM/30-115
E1SDR9_PANVC/52-142
E1SIN6_PANVC/326-413
E1SIN6_PANVC/453-539
E1SN88_FERBD/827-900
E1SQ56_FERBD/797-875
E1SR14_FERBD/291-381
E1STD8_FERBD/665-754
E1STD8_FERBD/800-885
E1T7C1_BURSG/171-257
E1TDC7_BURSG/212-296
E1TDT4_BURSG/200-290
E1TJ61_BURSG/286-361
E1TJ61_BURSG/418-488
E1TJN7_BURSG/214-302
E1TJU2_BURSG/274-361
E1VFP1_9GAMM/246-337
E1VFP1_9GAMM/377-468
E1VHL4_9GAMM/425-517
E1VKZ7_9GAMM/116-204
E1VKZ7_9GAMM/241-328
E1WLP9_BACF6/588-678
E1WML1_BACF6/170-260
E1WP47_BACF6/472-556
E1WPS1_BACF6/414-491
E1WQW9_BACF6/47-137
E1WRS2_BACF6/449-535
E1X0E6_BACMS/320-410
E1X0E6_BACMS/601-689
E1XYW0_LEGPN/168-255
E1Y0H8_LEGPN/88-172
E1Y870_9DELT/43-129
E1Y8L9_9DELT/164-247
E1Y9P4_9DELT/210-299
E1YAR5_9DELT/517-607
E1YAR5_9DELT/647-734
E1YB51_9DELT/163-252
E1YG55_9DELT/286-372
E1YGB8_9DELT/952-1038
E1YUK1_9BACE/183-258
E1YXH6_9BACE/447-523
E1ZZZ4_9HYME/182-271
E2A3F0_9HYME/608-694
E2A8E6_9HYME/103-188
E2A9Q2_9HYME/380-467
E2AD09_9HYME/276-364
E2ARR1_9HYME/256-343
E2AVF7_9HYME/381-470
E2AY34_9HYME/257-344
E2AYJ3_9HYME/289-377
E2B303_9HYME/182-271
E2B7K2_9HYME/596-682
E2BF33_9HYME/274-360
E2BRP8_9HYME/349-436
E2BTU8_9HYME/130-215
E2BY67_9HYME/339-426
E2C4Q4_9HYME/298-386
E2C765_9HYME/257-344
E2C8J9_9HYME/674-761
E2CBC3_9RHOB/390-479
E2CBF6_9RHOB/404-492
E2CM10_9RHOB/285-373
E2FUC6_9CRUS/230-317
E2GAF8_LARAR/87-172
E2GHT7_9NEOP/1-36
E2IGU5_PIG/93-178
E2K1Y8_ECO57/30-115
E2KDB0_ECO57/30-115
E2KVV6_ECO57/30-115
E2M7E1_PSESM/111-203
E2M7E1_PSESM/250-342
E2M8E0_PSESM/174-259
E2M9Q5_PSESM/30-115
E2MB79_PSESM/438-522
E2MBD4_PSESM/57-146
E2MBG1_PSESM/531-618
E2MCS2_PSESM/49-138
E2MDK5_PSESM/312-402
E2MDK5_PSESM/49-138
E2ME62_PSESM/214-288
E2MFJ3_PSESM/30-115
E2MHK8_PSESM/313-392
E2MHY5_PSESM/46-132
E2MLF3_PSESM/65-154
E2N3S3_CAPSP/35-120
E2N4M7_CAPSP/40-125
E2N797_9BACE/160-241
E2N797_9BACE/290-369
E2N7J4_9BACE/159-248
E2NHM4_9BACE/59-150
E2NI95_9BACE/447-528
E2NJD5_9BACE/539-610
E2PN86_9RHIZ/128-211
E2PP70_9RHIZ/279-364
E2PPI4_9RHIZ/428-517
E2Q6Y2_STRCL/179-267
E2QNT8_ECOLX/451-537
E2QT96_CANFA/373-461
E2QUK0_CANFA/254-341
E2QWU8_CANFA/296-382
E2QWV9_CANFA/242-329
E2R0I6_CANFA/371-459
E2R130_CANFA/357-446
E2RDR2_CANFA/242-329
E2RN66_CANFA/225-302
E2RNG6_CANFA/195-282
E2RUB5_9BACT/681-770
E2RUB5_9BACT/931-1017
E2SL50_9FIRM/225-313
E2SNJ1_9FIRM/185-269
E2SNT9_9FIRM/53-136
E2SSR4_9RALS/310-398
E2SSX0_9RALS/153-243
E2STN2_9RALS/188-262
E2SU16_9RALS/41-130
E2SXU5_9RALS/719-806
E2SZA6_9RALS/330-422
E2WY93_ECOLX/30-115
E2X0U5_ECOLX/451-537
E2X7G6_SHIDY/30-115
E2XEL1_SHIDY/76-162
E2XJP5_PSEFL/66-155
E2XQ28_PSEFL/157-248
E2XQ65_PSEFL/109-199
E2XQ65_PSEFL/246-338
E2XTD4_PSEFL/198-286
E2XTJ4_PSEFL/54-136
E2XVC4_PSEFL/305-394
E2XVC4_PSEFL/52-140
E2XWG8_PSEFL/533-620
E2XXU8_PSEFL/42-132
E2XYF0_PSEFL/477-569
E2XZ82_PSEFL/334-418
E2Y070_PSEFL/319-406
E2ZQS5_PSEAE/449-537
E2ZSJ1_PSEAE/458-542
E2ZTR6_PSEAE/303-395
E2ZZM3_PSEAE/648-738
E2ZZV6_PSEAE/1-53
E3A535_PSEAE/308-387
E3A5G4_PSEAE/450-537
E3A5J2_PSEAE/335-418
E3A697_PSEAE/43-133
E3A6F0_PSEAE/56-145
E3A6F6_PSEAE/103-192
E3ANN2_9SPHI/888-978
E3ANQ8_9SPHI/245-332
E3ANQ8_9SPHI/373-460
E3ANS8_9SPHI/169-256
E3AP86_9SPHI/409-497
E3AQA2_9SPHI/156-243
E3AQA2_9SPHI/25-116
E3AS63_9SPHI/31-114
E3AVL1_9SPHI/27-117
E3AVL1_9SPHI/288-375
E3AW26_9SPHI/300-386
E3AW26_9SPHI/53-126
E3B1Y3_9SPHI/222-310
E3B2N4_9SPHI/152-233
E3B436_9SPHI/161-250
E3B436_9SPHI/547-632
E3B438_9SPHI/190-265
E3B492_9SPHI/344-433
E3B492_9SPHI/473-562
E3B4I4_9SPHI/1017-1106
E3B5A5_9SPHI/178-265
E3B5A5_9SPHI/49-138
E3BFB1_9VIBR/30-115
E3BK77_9VIBR/66-151
E3CUQ8_9BACT/223-313
E3CV04_9BACT/45-130
E3CWH3_9BACT/339-419
E3CYK3_9BACT/224-314
E3CYK3_9BACT/354-443
E3CYK3_9BACT/97-184
E3CYX0_9BACT/612-701
E3CYX0_9BACT/741-815
E3CZ21_9BACT/373-462
E3CZF1_9BACT/330-420
E3D0C3_9BACT/260-346
E3DLV9_HALPG/158-245
E3DRV8_HALPG/42-131
E3DRW0_HALPG/152-242
E3ECG0_PAEPS/234-326
E3ECG0_PAEPS/95-187
E3EEC8_PAEPS/161-242
E3EEC8_PAEPS/275-364
E3F4V0_KETVY/189-275
E3FFU8_STIAD/368-454
E3FFU8_STIAD/68-154
E3FG39_STIAD/190-276
E3FHL5_STIAD/453-542
E3FM91_STIAD/294-384
E3FNH9_STIAD/225-312
E3FP02_STIAD/190-280
E3FQ87_STIAD/479-562
E3FQG8_STIAD/198-288
E3FQN3_STIAD/25-105
E3FQN3_STIAD/272-358
E3FRJ4_STIAD/203-291
E3FRT6_STIAD/160-249
E3FV46_STIAD/356-446
E3FW51_STIAD/202-292
E3FW51_STIAD/74-161
E3FXM1_STIAD/104-192
E3FYW6_STIAD/380-471
E3FZJ5_STIAD/307-395
E3FZU7_STIAD/304-393
E3G3E9_ENTCS/52-142
E3GAJ5_ENTCS/154-244
E3GCV4_ENTCS/451-537
E3GED3_EUBLK/283-362
E3GFP0_EUBLK/170-259
E3GFP0_EUBLK/294-381
E3GGX2_EUBLK/318-406
E3GI96_EUBLK/196-284
E3GIZ0_EUBLK/36-126
E3GJT5_EUBLK/196-270
E3GKE6_EUBLK/40-129
E3GLG3_EUBLK/495-583
E3GLW3_EUBLK/157-246
E3GLW3_EUBLK/289-371
E3GLW3_EUBLK/529-619
E3GMA0_EUBLK/1035-1104
E3GMA0_EUBLK/490-579
E3GMA0_EUBLK/761-850
E3HCL3_ILYPC/150-233
E3HGT7_ACHXA/506-586
E3HPK4_ACHXA/35-122
E3HR46_ACHXA/163-253
E3HR46_ACHXA/297-384
E3HU06_ACHXA/329-415
E3HYW0_RHOVT/38-127
E3HZ16_RHOVT/442-531
E3I5T0_RHOVT/223-306
E3I5T0_RHOVT/357-429
E3I7B3_RHOVT/152-240
E3IFS2_GEOS0/48-136
E3IKH3_DESVR/702-792
E3ILH8_DESVR/241-331
E3ILK0_DESVR/229-317
E3IM66_DESVR/343-430
E3IM66_DESVR/474-557
E3IN80_DESVR/40-126
E3IPH2_DESVR/171-261
E3IPQ5_DESVR/1041-1125
E3IPT3_DESVR/160-252
E3IQ59_DESVR/471-542
E3IQ74_DESVR/270-359
E3IQ77_DESVR/54-142
E3IRP1_DESVR/537-629
E3IV30_FRASU/40-128
E3J0V1_FRASU/99-184
E3J161_FRASU/561-636
E3JDC8_FRASU/42-130
E3JXF9_PUCGT/570-656
E3LNR6_CAERE/323-407
E3MF08_CAERE/246-333
E3MX05_CAERE/320-405
E3PCL5_ECOH1/451-537
E3PJY6_ECOH1/30-115
E3PXK6_CLOSD/168-252
E3PXK6_CLOSD/296-384
E3Q3J0_COLGM/128-205
E3Q9N6_COLGM/17-99
E3QHZ4_COLGM/585-669
E3QIU8_COLGM/523-610
E3QMU1_COLGM/1013-1098
E3RD15_PYRTT/967-1052
E3RLG6_PYRTT/134-214
E3RNG8_PYRTT/585-669
E3RPH2_PYRTT/479-565
E3RXV7_PYRTT/17-94
E3SGD7_9ORTH/371-459
E3SGD8_9ORTH/371-459
E3VWM4_STEPD/87-172
E3WCT4_FALPE/298-383
E3WCT5_FALPE/176-261
E3WCT6_FALPE/394-482
E3WK11_ANODA/327-376
E3WQX7_ANODA/28-115
E3WSI1_ANODA/372-447
E3WZB4_ANODA/1-45
E3XCZ6_ANODA/315-367
E3XCZ6_ANODA/622-708
E3XFN9_ANODA/231-319
E3XQ34_ECOLX/451-537
E3XTM8_ECOLX/30-115
E3Y516_SHIFL/30-115
E4K3T0_9FIRM/476-565
E4LKR3_9FIRM/89-181
E4LNJ9_9CLOT/45-128
E4LRN2_9CLOT/209-297
E4LRN2_9CLOT/336-419
E4LRN2_9CLOT/489-578
E4LY28_9CLOT/220-307
E4M7M5_9BACT/587-663
E4MCA6_9BACT/119-209
E4MEA4_9BACT/412-500
E4MJ62_9FIRM/37-128
E4MM60_9FIRM/169-256
E4MV43_CAPOC/35-120
E4MZY3_KITSK/211-299
E4N395_KITSK/152-238
E4N549_KITSK/466-552
E4N5R2_KITSK/422-510
E4N9A2_KITSK/101-189
E4NA45_KITSK/109-197
E4NQV7_HALBP/273-361
E4NQV7_HALBP/40-114
E4NT16_HALBP/173-261
E4NU36_HALBP/404-486
E4NUL5_HALBP/138-225
E4NUL5_HALBP/266-356
E4NUS7_HALBP/156-243
E4NUS7_HALBP/401-484
E4NWJ1_HALBP/169-255
E4NWJ1_HALBP/288-371
E4P901_ECO8N/30-115
E4PBZ2_ECO8N/451-537
E4PF06_MARAH/29-109
E4PFC4_MARAH/278-364
E4PHH4_MARAH/178-264
E4PHH4_MARAH/36-127
E4PI05_MARAH/157-242
E4PI05_MARAH/29-120
E4PJW9_MARAH/44-129
E4PKM3_MARAH/36-123
E4PKR8_MARAH/46-130
E4PLM7_MARAH/211-296
E4PMH1_MARAH/161-243
E4PMH1_MARAH/41-128
E4PMK7_MARAH/132-218
E4PQK1_MARAH/380-462
E4PQX2_MARAH/30-115
E4Q760_CALOW/487-565
E4QAI1_CALH1/476-565
E4QII1_METS6/348-438
E4QIL5_METS6/16-105
E4QJI7_METS6/460-549
E4QKI6_METS6/144-232
E4QML8_METS6/348-437
E4QMM4_METS6/385-472
E4QPA4_METS6/180-270
E4QPD0_METS6/46-133
E4QPD2_METS6/368-458
E4R798_PSEPB/165-254
E4R830_PSEPB/30-115
E4R9C1_PSEPB/30-115
E4RAA6_PSEPB/511-596
E4RAZ4_PSEPB/37-127
E4RB91_PSEPB/230-303
E4RBJ0_PSEPB/305-394
E4RBJ0_PSEPB/52-140
E4RBV4_PSEPB/76-164
E4RE19_PSEPB/334-419
E4RE43_PSEPB/475-562
E4RHK5_PSEPB/470-562
E4RMH0_HALSL/285-376
E4RNP4_HALSL/326-417
E4RNZ1_HALSL/301-389
E4RNZ1_HALSL/429-514
E4RNZ3_HALSL/322-411
E4RNZ8_HALSL/286-379
E4RNZ8_HALSL/40-117
E4RPB7_HALSL/667-753
E4RPB9_HALSL/162-237
E4RPF4_HALSL/464-551
E4RPF4_HALSL/591-682
E4RPM9_HALSL/149-237
E4RPU4_HALSL/159-246
E4RXD2_LEAB4/428-514
E4S927_CALKI/476-565
E4SHY5_CALK2/476-565
E4T1D6_PALPW/353-442
E4T1D6_PALPW/728-817
E4T393_PALPW/366-453
E4T537_PALPW/47-140
E4T6G0_PALPW/293-375
E4T6G4_PALPW/360-449
E4T8K0_PALPW/106-190
E4T8K0_PALPW/231-326
E4T8K0_PALPW/391-478
E4TFY5_CALNY/370-457
E4TI04_CALNY/161-249
E4TI04_CALNY/32-121
E4TKV0_MARTH/1242-1317
E4TKV0_MARTH/1359-1445
E4TKV0_MARTH/1482-1570
E4TKV0_MARTH/40-128
E4TKV0_MARTH/411-486
E4TKV0_MARTH/532-615
E4TKV0_MARTH/657-747
E4TKV0_MARTH/952-1042
E4TLJ3_MARTH/202-281
E4TLJ3_MARTH/438-529
E4TLJ3_MARTH/569-656
E4TNE9_MARTH/166-246
E4TNE9_MARTH/39-124
E4TNE9_MARTH/422-507
E4TNF7_MARTH/1171-1261
E4TNF7_MARTH/313-392
E4TNF7_MARTH/926-1014
E4TNV6_MARTH/229-318
E4TNZ0_MARTH/51-140
E4TSU9_MARTH/28-110
E4TUS1_MARTH/29-110
E4TYE3_SULKY/351-438
E4TZ62_SULKY/169-250
E4U0K2_SULKY/481-569
E4U1U5_SULKY/21-104
E4U263_SULKY/1471-1557
E4U265_SULKY/173-261
E4U3K6_SULKY/26-111
E4U5R8_OCEP5/87-165
E4U769_OCEP5/179-264
E4U769_OCEP5/52-138
E4UAC8_OCEP5/231-312
E4UAC8_OCEP5/355-440
E4UCI7_LIBSC/428-517
E4UYF2_ARTGP/26-103
E4VRE8_BACFR/293-377
E4VSS9_BACFR/548-627
E4VUB6_BACFR/588-678
E4W063_BACFR/317-398
E4W063_BACFR/445-526
E4W298_BACFR/47-137
E4W2F9_BACFR/164-253
E4W693_CARAU/288-374
E4W694_CARAU/304-388
E4WT94_OIKDI/221-308
E4WX13_OIKDI/93-181
E4X4H2_OIKDI/203-287
E4Y5V1_OIKDI/93-181
E4Z324_OIKDI/51-135
E4ZHK6_LEPMC/17-98
E4ZVD3_LEPMC/460-546
E5A214_LEPMC/203-283
E5A320_LEPMC/678-762
E5ACX7_LEPMC/982-1067
E5ART1_BURRH/165-251
E5AUM5_BURRH/186-273
E5AUR5_BURRH/213-299
E5B5P2_ERWAM/326-413
E5B5P2_ERWAM/453-539
E5BUR7_9FUSO/503-592
E5C4K3_9BACE/47-136
E5C5J8_9BACE/155-246
E5C6R9_9BACE/594-684
E5CCK3_9BACE/291-379
E5CCS2_9BACE/408-484
E5CCX3_9BACE/533-620
E5CH03_9BACE/56-158
E5FD76_KLEPN/30-115
E5KK12_9EURY/693-783
E5KK16_9EURY/216-304
E5KK16_9EURY/349-438
E5R534_LEPMC/256-344
E5SAF6_TRISP/145-239
E5SJF3_TRISP/30-116
E5SKW9_TRISP/278-362
E5SQD2_TRISP/232-331
E5U5X9_ALCXX/507-586
E5UP80_9BACE/480-568
E5UYA6_9BACE/579-659
E5UYX2_9BACE/429-511
E5VA64_9BACE/287-377
E5VCK9_9BACE/530-618
E5VFM2_9BACE/160-248
E5VG27_9BACE/55-157
E5VKC9_9FIRM/36-128
E5VRB8_9FIRM/542-629
E5VRB8_9FIRM/670-759
E5VRR9_9FIRM/1013-1099
E5VRR9_9FIRM/875-963
E5VSI7_9FIRM/42-128
E5VSP7_9FIRM/162-250
E5VSP7_9FIRM/286-373
E5VSP7_9FIRM/31-120
E5VTV6_9FIRM/168-251
E5VTX2_9FIRM/1-88
E5W3J1_9BACI/27-107
E5WFU3_9BACI/50-131
E5WG17_9BACI/182-269
E5WG17_9BACI/53-141
E5WR76_9BACI/223-309
E5WYS5_9BACE/435-525
E5WZD3_9BACE/289-377
E5X0A6_9BACE/56-156
E5X627_9ACTN/5-94
E5X6D2_9ACTN/184-271
E5X6D2_9ACTN/337-404
E5X6P7_9ACTN/621-705
E5X819_9ACTN/372-454
E5X983_9ACTN/285-374
E5X983_9ACTN/423-510
E5X9A9_9ACTN/617-705
E5XA10_9ACTN/722-811
E5Y1J4_BILWA/480-570
E5Y1M0_BILWA/166-255
E5Y1S2_BILWA/183-268
E5Y1S2_BILWA/77-147
E5Y2S0_BILWA/343-432
E5Y2S0_BILWA/472-558
E5Y327_BILWA/399-487
E5Y327_BILWA/527-616
E5Y333_BILWA/180-270
E5Y333_BILWA/448-533
E5Y333_BILWA/894-967
E5Y4W8_BILWA/186-274
E5Y4W8_BILWA/314-401
E5Y4W8_BILWA/587-650
E5Y6J2_BILWA/178-267
E5Y6T2_BILWA/171-255
E5Y8X6_BILWA/149-240
E5Y8X6_BILWA/280-372
E5Y8X8_BILWA/146-228
E5Y8X9_BILWA/140-228
E5Y9E8_BILWA/493-582
E5YA60_BILWA/402-490
E5YA64_BILWA/351-437
E5YAU6_BILWA/47-136
E5YTE1_9BACL/69-155
E5YW58_9BACL/158-241
E5YW58_9BACL/274-361
E5YW58_9BACL/402-488
E5ZPV1_ECOLX/30-115
E5ZYQ1_ECOLX/451-537
E6A3I1_ECOLX/30-115
E6A580_ECOLX/451-537
E6ALK2_ECOLX/451-537
E6ARC6_ECOLX/30-115
E6B2F2_ECOLX/451-537
E6B4V8_ECOLX/30-115
E6BFB4_ECOLX/30-115
E6BK56_ECOLX/249-335
E6BTJ4_ECOLX/30-115
E6L0T1_9PROT/349-438
E6L0T1_9PROT/478-569
E6PGK2_9ZZZZ/133-211
E6Q0E8_9ZZZZ/231-312
E6Q6V3_9ZZZZ/133-211
E6QK35_9ZZZZ/312-399
E6QR54_9ZZZZ/30-115
E6R5V0_CRYGW/726-815
E6RFG1_CRYGW/60-139
E6RI77_PSEU9/849-933
E6RKI6_PSEU9/1-61
E6RKI7_PSEU9/189-277
E6RLT4_PSEU9/152-241
E6RM41_PSEU9/425-512
E6RNZ1_PSEU9/320-411
E6RPD2_PSEU9/30-115
E6RPP3_PSEU9/106-178
E6RRK5_PSEU9/322-409
E6RYL5_CAMJC/22-108
E6SRF3_BACT6/540-622
E6STZ5_BACT6/476-564
E6SUA9_BACT6/669-744
E6SXS0_SHEB6/277-367
E6T162_SHEB6/226-312
E6T162_SHEB6/353-443
E6T414_SHEB6/30-115
E6T420_SHEB6/605-695
E6T4L7_SHEB6/776-851
E6T503_SHEB6/60-149
E6T5M3_SHEB6/845-926
E6T6H9_SHEB6/868-939
E6T883_SHEB6/669-758
E6T883_SHEB6/802-889
E6T8P8_SHEB6/39-124
E6T8U9_SHEB6/783-873
E6TFV9_MYCSR/444-531
E6TLD5_MYCSR/48-136
E6TMM0_MYCSR/16-121
E6TN55_MYCSR/27-115
E6TQE5_BACCJ/477-565
E6TQE6_BACCJ/477-565
E6TRA5_BACCJ/96-183
E6TT13_BACCJ/177-266
E6TT13_BACCJ/307-394
E6TU12_BACCJ/166-249
E6U460_ETHHY/101-190
E6V622_VARPD/342-433
E6V7W5_VARPD/218-303
E6VBZ0_RHOPX/171-261
E6VCK0_RHOPX/419-508
E6VDC4_RHOPX/170-256
E6VDC4_RHOPX/40-130
E6VDT8_RHOPX/268-356
E6VDU4_RHOPX/45-134
E6VH78_RHOPX/301-388
E6VHY8_RHOPX/181-265
E6VPN8_RHOPX/38-123
E6VRQ6_DESAO/153-241
E6VRQ6_DESAO/282-370
E6VRQ6_DESAO/569-653
E6VRW8_DESAO/324-413
E6VSN2_DESAO/226-313
E6VSN2_DESAO/360-455
E6VSN2_DESAO/734-813
E6VW91_DESAO/451-541
E6VWA0_DESAO/107-197
E6VWG2_DESAO/271-357
E6VWG3_DESAO/657-743
E6VWS6_DESAO/308-396
E6VWS6_DESAO/565-653
E6VXX6_DESAO/381-469
E6VY75_DESAO/123-211
E6VYF1_DESAO/180-267
E6W0R2_DESIS/605-675
E6W0V7_DESIS/381-468
E6W0V8_DESIS/1-52
E6W0W0_DESIS/507-596
E6W0W0_DESIS/638-734
E6W0W0_DESIS/771-858
E6W1B6_DESIS/165-255
E6W1S1_DESIS/396-485
E6W320_DESIS/612-685
E6W3J4_DESIS/369-458
E6W3W9_DESIS/104-196
E6W4A4_DESIS/138-227
E6W4Y8_DESIS/358-446
E6W4Y9_DESIS/320-407
E6W5R4_DESIS/384-474
E6W5T9_DESIS/396-483
E6W5U2_DESIS/160-250
E6W5W3_DESIS/117-202
E6W9X3_PANSA/1513-1600
E6WA77_PANSA/52-142
E6WFI8_PANSA/453-539
E6WST9_PSEUU/140-231
E6WW17_PSEUU/344-421
E6WX06_PSEUU/171-252
E6WYU4_NITSE/29-114
E6WZF7_NITSE/35-123
E6X0Q6_NITSE/29-115
E6X6I9_CELAD/267-355
E6X6J1_CELAD/161-237
E6X6J1_CELAD/278-366
E6X8G9_CELAD/197-287
E6X987_CELAD/499-587
E6X987_CELAD/627-715
E6X9H0_CELAD/683-771
E6XDI4_CELAD/523-603
E6XEC5_CELAD/159-247
E6XF08_CELAD/165-256
E6XF08_CELAD/293-380
E6XF08_CELAD/420-508
E6XF08_CELAD/548-638
E6XF08_CELAD/678-768
E6XF08_CELAD/808-898
E6XIB5_SHEP2/28-113
E6XM11_SHEP2/351-438
E6XM11_SHEP2/478-568
E6XM97_SHEP2/666-755
E6XM97_SHEP2/799-886
E6XP15_SHEP2/605-695
E6XP92_SHEP2/277-367
E6XPI6_SHEP2/39-124
E6XPX3_SHEP2/59-148
E6XQ03_SHEP2/847-917
E6XQA8_SHEP2/226-311
E6XQA8_SHEP2/352-442
E6XQN7_SHEP2/795-870
E6XRH2_SHEP2/858-934
E6Y5N4_KRYMA/257-344
E6YGQ5_BARC7/423-512
E6YGU1_BARC7/280-365
E6YKQ6_9RHIZ/423-512
E6YKU5_9RHIZ/280-365
E6YPX5_9RHIZ/423-512
E6YQ14_9RHIZ/280-365
E6YUG7_9RHIZ/423-512
E6YUK5_9RHIZ/280-365
E6YY68_9RHIZ/423-513
E6YY96_9RHIZ/283-368
E6ZHQ7_DICLA/258-343
E7A2G3_9BASI/560-647
E7ACP3_HELFC/118-210
E7B147_YERE1/40-130
E7B1K8_YERE1/453-540
E7B9E7_YERE1/288-374
E7B9X1_YERE1/192-282
E7CH09_GIBMO/559-643
E7CH10_GIBMO/123-199
E7EN08_HUMAN/357-445
E7EWV6_HUMAN/195-282
E7FAJ1_DANRE/253-340
E7FBR9_DANRE/236-312
E7FDK6_DANRE/348-436
E7FEE2_DANRE/382-469
E7FFX1_DANRE/297-373
E7G0F6_9HELI/29-121
E7G7C9_9FIRM/41-128
E7GCJ1_9FIRM/474-562
E7GE63_9FIRM/1022-1110
E7GE63_9FIRM/895-982
E7GK35_CLOSY/163-253
E7GKU9_CLOSY/485-573
E7GKU9_CLOSY/640-729
E7GKU9_CLOSY/778-864
E7GLE4_CLOSY/227-314
E7GLH7_CLOSY/193-280
E7GLH7_CLOSY/320-408
E7GLU7_CLOSY/346-434
E7GNY5_CLOSY/164-250
E7GNY5_CLOSY/302-390
E7GS42_CLOSY/170-257
E7GS42_CLOSY/294-381
E7GSK5_CLOSY/540-628
E7GSK5_CLOSY/668-757
E7GUL2_CLOSY/201-287
E7HGG7_ECOLX/30-115
E7HQ80_ECOLX/30-115
E7HTM9_ECOLX/451-537
E7I956_ECOLX/30-115
E7IB69_ECOLX/451-537
E7IQV1_ECOLX/30-115
E7IW53_ECOLX/451-537
E7J769_ECOLX/451-537
E7J8W6_ECOLX/30-115
E7JMD1_ECOLX/30-115
E7JPT1_ECOLX/451-537
E7JVW1_SHISO/361-447
E7JXE5_SHISO/30-115
E7N069_9FIRM/89-181
E7NYV5_PSESG/65-154
E7P260_PSESG/285-364
E7P2H6_PSESG/30-115
E7P338_PSESG/178-267
E7P338_PSESG/441-531
E7P345_PSESG/48-138
E7P3V7_PSESG/57-146
E7P475_PSESG/532-619
E7P4J2_PSESG/46-132
E7P4Z9_PSESG/172-259
E7P7Q7_PSESG/30-115
E7P916_PSESG/214-288
E7P9E2_PSESG/246-336
E7PA67_PSESG/223-315
E7PA67_PSESG/84-176
E7PAC8_PSESG/439-531
E7PAM1_PSESG/461-545
E7PGM3_PSESG/65-154
E7PIZ4_PSESG/461-545
E7PKS8_PSESG/246-336
E7PMM1_PSESG/57-146
E7PMY9_PSESG/532-619
E7PNA4_PSESG/46-132
E7PNK7_PSESG/172-259
E7PRG5_PSESG/48-138
E7PSL1_PSESG/30-115
E7PT72_PSESG/282-361
E7QPR5_9EURY/438-522
E7QV97_9EURY/279-358
E7QVT5_9EURY/241-329
E7RDV8_9BACL/410-494
E7RJ86_9BACL/291-377
E7RWK4_9BURK/105-193
E7SL54_SHIDY/30-115
E7SRJ5_SHIDY/451-537
E7T1F9_SHIBO/30-115
E7T548_SHIBO/451-537
E7TJR7_SHIFL/30-115
E7TXR6_ECO57/30-115
E7U7J3_ECOLX/30-115
E7UD19_ECOLX/451-537
E7UET3_ECOLX/30-115
E7UP90_ECOLX/451-537
E8H3R9_ECO57/281-367
E8H6Q6_ECO57/30-115
E8HHJ8_ECOLX/76-162
E8HKK7_ECOLX/30-115
E8HWM1_ECOLX/76-162
E8HZR4_ECOLX/30-115
E8I9Z6_ECOLX/451-537
E8IDC1_ECOLX/30-115
E8IN05_ECOLX/451-537
E8IRN1_ECOLX/30-115
E8J352_ECO57/451-537
E8J675_ECO57/30-115
E8KZU2_9RHIZ/150-238
E8KZU2_9RHIZ/279-367
E8L155_9RHIZ/418-507
E8L2B4_9RHIZ/261-349
E8L2N3_9RHIZ/54-143
E8L643_9RHIZ/150-240
E8L643_9RHIZ/281-366
E8L643_9RHIZ/406-494
E8L6L6_9RHIZ/317-396
E8L8L3_9RHIZ/291-378
E8L8L3_9RHIZ/568-657
E8L8T1_9RHIZ/170-255
E8L8T2_9RHIZ/178-266
E8L8T2_9RHIZ/313-400
E8LSU9_9VIBR/155-244
E8LT37_9VIBR/26-112
E8LU09_9VIBR/319-408
E8LU43_9VIBR/51-140
E8LV57_9VIBR/30-115
E8LZ36_9VIBR/49-134
E8M0I1_9VIBR/35-125
E8M422_9VIBR/68-153
E8M4B0_9VIBR/52-140
E8M4B3_9VIBR/321-410
E8MDE7_9VIBR/31-116
E8MY95_ANATU/111-198
E8N061_ANATU/500-588
E8N132_ANATU/279-368
E8N3D7_ANATU/397-482
E8P9N7_ACIB1/301-382
E8QWD0_ISOPI/183-272
E8QX82_ISOPI/304-390
E8R248_ISOPI/289-373
E8R333_ISOPI/182-282
E8R333_ISOPI/328-415
E8R4F8_ISOPI/897-984
E8R5J2_ISOPI/812-901
E8RCQ1_9DELT/239-327
E8RCQ2_9DELT/602-690
E8RCU2_9DELT/341-430
E8RDS6_9DELT/1-65
E8RDS6_9DELT/105-194
E8RDS6_9DELT/234-321
E8RDS6_9DELT/371-445
E8RDS6_9DELT/511-597
E8RDS6_9DELT/884-965
E8RF12_9DELT/203-291
E8RHA8_9DELT/618-704
E8RHM3_9DELT/610-697
E8RHN7_9DELT/301-388
E8RHS6_9DELT/716-805
E8RHS6_9DELT/845-936
E8RHV8_9DELT/381-457
E8RHY0_9DELT/481-568
E8RHY4_9DELT/179-271
E8RJK9_9DELT/348-433
E8RJK9_9DELT/651-740
E8RJZ5_9DELT/360-434
E8RKI2_9CAUL/667-751
E8RL47_9CAUL/248-337
E8RPE6_9CAUL/601-686
E8RUL3_9CAUL/207-295
E8STB3_GEOS2/48-136
E8T1E0_GEOS2/143-217
E8T800_MESCW/426-514
E8TAI2_MESCW/112-199
E8TAI2_MESCW/241-330
E8TBY5_MESCW/164-252
E8TBY5_MESCW/35-124
E8TD96_MESCW/158-233
E8TD96_MESCW/283-365
E8TMM9_MESCW/272-359
E8TNU2_MESCW/334-420
E8TPD6_MESCW/375-465
E8TSS3_ALIDB/370-457
E8TWD4_ALIDB/235-322
E8U368_DEIML/30-116
E8U4C9_DEIML/283-362
E8U4C9_DEIML/31-118
E8U4D2_DEIML/246-331
E8U638_DEIML/333-418
E8U6I1_DEIML/513-595
E8U8W1_DEIML/36-122
E8U9Y0_DEIML/539-628
E8UA94_DEIML/485-571
E8UA94_DEIML/611-694
E8UAH7_DEIML/326-409
E8UAH7_DEIML/38-116
E8UAH7_DEIML/574-659
E8UYP5_TERSS/169-254
E8V325_TERSS/100-189
E8V484_TERSS/27-119
E8V4D2_TERSS/29-117
E8V8S0_TERSS/443-529
E8VMW4_VIBVU/162-237
E8VPI4_VIBVU/43-128
E8VUK5_VIBVU/27-113
E8VVR7_VIBVU/282-373
E8VY60_VIBVU/30-116
E8W0U6_STRFA/119-206
E8W3J9_STRFA/48-137
E8W5X8_STRFA/37-115
E8W798_STRFA/39-128
E8WIP3_GEOS8/273-358
E8WJ53_GEOS8/177-263
E8WK35_GEOS8/162-250
E8WKI9_GEOS8/190-278
E8WKI9_GEOS8/451-539
E8WKI9_GEOS8/79-149
E8WKJ8_GEOS8/416-504
E8WKJ8_GEOS8/672-760
E8WKJ9_GEOS8/171-259
E8WKR3_GEOS8/343-430
E8WKR3_GEOS8/93-181
E8WMB8_GEOS8/271-358
E8WMT5_GEOS8/384-471
E8WMT8_GEOS8/383-469
E8WN61_GEOS8/190-277
E8WND8_GEOS8/377-465
E8WNX6_GEOS8/181-270
E8WPY2_GEOS8/393-480
E8WQU3_GEOS8/358-446
E8WSJ8_GEOS8/310-395
E8WTF4_GEOS8/399-488
E8WUL8_GEOS8/169-255
E8WY49_ACISM/182-272
E8WYM3_ACISM/160-250
E8X0M4_ACISM/321-408
E8X436_ACISM/196-283
E8X5X9_ACISM/32-118
E8X795_ACISM/199-288
E8X798_ACISM/430-514
E8X7Z4_ACISM/438-524
E8XQ40_RAHSY/29-104
E8XWG2_RAHSY/288-373
E8Y2R5_ECOKO/451-537
E8Y428_ECOKO/30-115
E8YP15_9BURK/171-257
E8YTH6_9BURK/200-290
E8YTY4_9BURK/212-296
E8YVD3_9BURK/284-361
E8YVD3_9BURK/402-488
E8YVE9_9BURK/212-301
E9C8U1_9EUKA/858-943
E9CDB6_9EUKA/414-503
E9CFT0_9EUKA/582-668
E9DII9_COCPS/17-94
E9DVN7_METAQ/684-768
E9E6U7_METAQ/1089-1174
E9EGR9_METAQ/532-619
E9EI46_METAQ/123-199
E9ELV9_METAR/533-619
E9EWQ4_METAR/570-654
E9F591_METAR/175-251
E9F961_METAR/1090-1175
E9FQM5_DAPPU/334-422
E9FRH8_DAPPU/657-743
E9FWG8_DAPPU/262-347
E9FY44_DAPPU/259-346
E9G615_DAPPU/270-357
E9GKD1_DAPPU/304-391
E9GT80_DAPPU/261-343
E9GWW9_DAPPU/44-130
E9H6W4_DAPPU/298-385
E9HVD0_DAPPU/230-316
E9IE69_SOLIN/222-285
E9ISU3_SOLIN/194-281
E9IT13_SOLIN/251-339
E9IZP2_SOLIN/162-249
E9JAN3_SOLIN/30-119
E9KYS6_HYPMO/217-304
E9KYS8_HYPNO/217-304
E9KYS9_CYPCA/217-304
E9KYT0_PSEPR/217-304
E9KYT2_CARAU/223-310
E9PB04_HUMAN/195-282
E9PF75_HUMAN/373-416
E9PTS2_RAT/358-446
E9PV88_MOUSE/280-370
E9Q6J3_MOUSE/251-338
E9Q8V5_MOUSE/371-459
E9Q994_MOUSE/320-408
E9QDD8_DANRE/236-312
E9QKR9_MOUSE/291-377
E9QLB1_MOUSE/249-336
E9QLT6_MOUSE/347-435
E9QP96_MOUSE/357-445
E9RUZ6_9FIRM/163-252
E9RUZ6_9FIRM/40-129
E9RXB4_9FIRM/332-423
E9S9K0_RUMAL/34-123
E9SAX5_RUMAL/166-242
E9SI60_CLOSY/540-628
E9SI60_CLOSY/668-757
E9SKX8_CLOSY/346-434
E9SL14_CLOSY/158-247
E9SLU9_CLOSY/170-257
E9SLU9_CLOSY/294-381
E9SM44_CLOSY/201-287
E9SMJ3_CLOSY/228-314
E9SMJ3_CLOSY/90-179
E9SPN7_CLOSY/163-253
E9STA6_CLOSY/164-250
E9STA6_CLOSY/302-390
E9SU29_CLOSY/193-280
E9SU29_CLOSY/320-408
E9SU60_CLOSY/218-305
E9TE79_ECOLX/243-329
E9TH57_ECOLX/30-115
E9TUK4_ECOLX/451-537
E9TZU5_ECOLX/30-115
E9U8V0_ECOLX/30-115
E9UFT1_ECOLX/451-537
E9V883_ECOLX/451-537
E9VAA5_ECOLX/30-115
E9VLB4_ECOLX/30-115
E9VQM7_ECOLX/451-537
E9VYV9_ECOLX/30-115
E9W0Z9_ECOLX/451-537
E9WEI1_ECOLX/30-115
E9WG77_ECOLX/451-537
E9WIG5_ECOLX/30-115
E9WTQ2_ECOLX/30-115
E9WWN0_ECOLX/350-436
E9X267_ECOLX/451-537
E9X6U3_ECOLX/30-115
E9XGK1_ECOLX/30-115
E9XIF1_ECOLX/451-537
E9Y0J7_ECOLX/451-537
E9Y2M6_ECOLX/30-115
E9YBY2_ECOLX/451-537
E9YJE2_ECOLX/30-115
E9YM70_ECOLX/30-115
E9YPQ0_ECOLX/451-537
E9YUH8_ECOLX/30-115
E9Z319_ESCFE/30-115
E9Z5L2_ESCFE/451-537
EPAS1_HUMAN/254-341
EPAS1_MOUSE/254-341
EPAS1_RAT/254-341
F0B7T4_9XANT/876-963
F0BGK2_9XANT/246-336
F0BGM8_9XANT/237-329
F0BGM8_9XANT/98-190
F0BHC8_9XANT/583-669
F0BIK0_9XANT/460-530
F0BL09_9XANT/121-211
F0BQV8_9XANT/413-499
F0BTJ5_9XANT/446-529
F0BUV3_9XANT/121-211
F0BXW9_9XANT/878-965
F0C4S4_9XANT/121-211
F0C580_9XANT/454-530
F0C750_9XANT/237-329
F0C750_9XANT/98-190
F0C797_9XANT/243-329
F0C8V1_9XANT/229-306
F0DYB8_9PSED/37-127
F0DZ48_9PSED/305-394
F0DZ48_9PSED/52-140
F0E0V9_9PSED/62-150
F0E2K3_9PSED/334-419
F0E635_9PSED/533-618
F0E7G9_9PSED/206-289
F0E9R2_9PSED/478-565
F0EAH1_9PSED/122-199
F0EAH2_9PSED/23-115
F0EAI8_9PSED/19-109
F0EAM7_9PSED/214-294
F0EAP4_9PSED/29-110
F0EBQ8_9PSED/165-254
F0EC72_9PSED/271-363
F0FWH9_9BURK/232-322
F0GDY5_9BURK/121-206
F0GDY5_9BURK/246-334
F0HGL7_9FIRM/47-123
F0HKA4_9ACTN/615-703
F0HKR0_9ACTN/722-811
F0HLX2_9ACTN/38-127
F0HM66_9ACTN/184-271
F0HM66_9ACTN/337-404
F0HPN0_9ACTN/633-717
F0HQI7_9ACTN/737-826
F0HQI7_9ACTN/875-962
F0HQY6_9ACTN/372-454
F0IBW3_9FLAO/33-118
F0IC17_9FLAO/27-112
F0IYT5_ACIMA/181-265
F0IYT5_ACIMA/305-391
F0IYT5_ACIMA/42-121
F0J3T7_ACIMA/554-640
F0J587_ACIMA/35-125
F0JBM9_DESDE/79-167
F0JEN3_DESDE/515-602
F0JEX7_DESDE/180-264
F0JGD8_DESDE/271-356
F0JI52_DESDE/149-236
F0JI56_DESDE/174-262
F0JI56_DESDE/593-678
F0JIK1_DESDE/123-209
F0JJK2_DESDE/177-266
F0JKB1_DESDE/436-525
F0JKD5_DESDE/302-391
F0JRA7_ESCFE/30-115
F0JVW3_ESCFE/451-537
F0KJ89_ACICP/310-382
F0KSY3_YERE3/453-540
F0KTS1_YERE3/288-374
F0KW05_YERE3/192-282
F0KW90_YERE3/40-130
F0L552_9RHIZ/37-126
F0L7M1_9RHIZ/432-521
F0L8M3_9RHIZ/277-363
F0LCS3_9RHIZ/21-111
F0LDZ2_9RHIZ/321-403
F0LEC6_9RHIZ/23-113
F0LFJ1_9RHIZ/160-245
F0LFJ1_9RHIZ/27-113
F0LFJ1_9RHIZ/292-378
F0LGD5_9RHIZ/40-123
F0LGP4_9RHIZ/188-275
F0LY59_VIBFU/50-138
F0LZP4_VIBFU/31-117
F0M0D6_VIBFU/43-127
F0M0V9_VIBFU/459-547
F0M255_ARTPP/32-119
F0Q078_ACIAP/201-290
F0Q6K1_ACIAP/195-287
F0Q6K1_ACIAP/56-148
F0Q6Q2_ACIAP/631-720
F0Q932_ACIAP/541-637
F0Q9R9_ACIAP/176-258
F0QBX5_ACIAP/66-153
F0QCU1_ACIAP/316-404
F0QD86_ACIAP/200-290
F0QLL5_ACIBD/301-382
F0REJ6_CELLC/304-393
F0REW4_CELLC/271-359
F0RI10_CELLC/515-601
F0RN45_DEIPM/40-125
F0RRU8_SPHGB/147-233
F0RRU8_SPHGB/276-365
F0RW05_SPHGB/35-118
F0RXF5_SPHGB/229-320
F0S7F2_PEDSD/440-526
F0SCD3_PEDSD/538-622
F0SF28_PEDSD/57-154
F0SFQ3_PLABD/918-1004
F0SGX0_PLABD/43-129
F0SIA5_PLABD/265-355
F0SKA1_PLABD/209-297
F0SKA1_PLABD/337-424
F0SKB2_PLABD/544-630
F0SKC0_PLABD/540-628
F0SKC0_PLABD/668-760
F0SKC0_PLABD/799-886
F0SLV8_PLABD/56-145
F0SMX2_PLABD/280-366
F0SMX2_PLABD/406-494
F0SN61_PLABD/451-533
F0SSH2_PLABD/221-307
F0SY90_SYNGF/83-172
F0SYW5_SYNGF/226-314
F0SZN3_SYNGF/198-272
F0T626_METSL/175-250
F0T7M3_METSL/152-240
F0T841_METSL/156-244
F0T841_METSL/291-378
F0T8J4_METSL/422-510
F0T8Z0_METSL/825-909
F0T998_METSL/738-827
F0T9U9_METSL/824-913
F0TA95_METSL/401-490
F0TAM1_METSL/668-758
F0TAP4_METSL/181-268
F0TB57_METSL/538-617
F0U5N5_AJECA/136-214
F0UAF0_AJECA/580-664
F0URP9_AJECA/18-96
F0UYY6_SOLSE/336-426
F0WHF9_9STRA/353-439
F0XR87_9PEZI/671-755
F0XTZ9_9PEZI/1123-1208
F0XUH8_9PEZI/17-101
F0YTP9_9CLOT/220-308
F0YVD7_9CLOT/519-608
F0YVD7_9CLOT/644-730
F0YVT1_9CLOT/226-313
F0YVT1_9CLOT/93-178
F0YX99_9CLOT/170-259
F0YX99_9CLOT/294-381
F0YXA1_9CLOT/157-245
F0YXA1_9CLOT/397-487
F0YY25_9CLOT/267-349
F0YY57_9CLOT/188-272
F0YZM2_9CLOT/195-281
F0YZM2_9CLOT/323-412
F0Z7M7_DICPU/245-334
F0ZDW9_DICPU/33-118
F0ZPG2_DICPU/1042-1113
F1A7S1_DANRE/241-328
F1A8E8_DICLA/416-504
F1KVL7_ASCSU/244-331
F1KWJ5_ASCSU/283-368
F1L0Z7_ASCSU/250-337
F1LMF9_RAT/373-461
F1LRL5_RAT/249-336
F1LT63_RAT/241-328
F1M012_RAT/288-375
F1M4F7_RAT/59-146
F1M8I5_RAT/254-341
F1MAG2_RAT/261-348
F1MB19_BOVIN/61-148
F1MDK3_BOVIN/371-459
F1MHE0_BOVIN/252-339
F1MKK8_BOVIN/296-383
F1ML85_BOVIN/297-382
F1MLT7_BOVIN/24-111
F1MMQ2_BOVIN/230-319
F1MYI1_BOVIN/373-461
F1MYL2_BOVIN/338-426
F1N178_BOVIN/285-372
F1N4I4_BOVIN/351-439
F1N4Q7_BOVIN/357-449
F1NG41_CHICK/245-332
F1NG48_CHICK/158-245
F1NGR0_CHICK/265-352
F1NJK2_CHICK/251-338
F1NKI8_CHICK/287-374
F1NKI9_CHICK/286-373
F1NLX8_CHICK/278-363
F1NPM8_CHICK/335-423
F1NQK5_CHICK/252-339
F1NQK6_CHICK/1-69
F1NQL8_CHICK/367-454
F1NRI5_CHICK/394-482
F1NWS4_CHICK/282-368
F1P1C0_CHICK/286-373
F1P5G3_CHICK/261-348
F1PF11_CANFA/281-371
F1PL32_CANFA/350-438
F1PPH3_CANFA/347-435
F1PPU8_CANFA/257-344
F1PSD8_CANFA/288-375
F1PZ54_CANFA/253-340
F1PZY3_CANFA/370-462
F1Q754_DANRE/320-407
F1QEA3_DANRE/240-327
F1QEQ2_DANRE/409-494
F1QJ96_DANRE/251-338
F1QMF7_DANRE/242-329
F1QNB9_DANRE/251-338
F1QPP0_DANRE/308-396
F1QQ49_DANRE/250-337
F1QQF0_DANRE/275-362
F1QQM5_DANRE/252-339
F1QQQ1_DANRE/254-341
F1QUT1_DANRE/410-497
F1QVH4_DANRE/362-450
F1QVQ9_DANRE/348-436
F1QWJ1_DANRE/364-452
F1QWN2_DANRE/380-468
F1QZ69_DANRE/1-46
F1R5Y6_DANRE/302-388
F1R8T9_DANRE/241-328
F1R9S5_DANRE/301-387
F1RBN7_DANRE/284-370
F1RDZ4_DANRE/388-478
F1RIF2_PIG/338-426
F1RM06_PIG/322-408
F1RM22_PIG/134-221
F1RU55_PIG/229-306
F1RVI1_PIG/286-373
F1RYR5_PIG/242-329
F1S5K9_PIG/245-332
F1S5L1_PIG/247-336
F1S978_PIG/77-165
F1S979_PIG/77-165
F1SEI6_PIG/296-381
F1SG81_PIG/171-263
F1SHH0_PIG/157-244
F1SRU5_PIG/252-339
F1SRU6_PIG/253-340
F1SS94_PIG/372-460
F1SSX5_PIG/406-494
F1STF8_PIG/259-346
F1STF9_PIG/252-339
F1TB19_9CLOT/323-407
F1VUQ8_9BURK/266-351
F1VX54_9BURK/56-143
F1VXK2_9BURK/157-244
F1VYT6_9BURK/610-694
F1VZ65_9BURK/181-268
F1VZ65_9BURK/47-137
F1VZF1_9BURK/196-281
F1VZF1_9BURK/321-412
F1VZF1_9BURK/578-666
F1VZT5_9BURK/198-286
F1W1V0_9BURK/596-683
F1W2G6_9BURK/167-240
F1W3E6_9BURK/259-347
F1XJF9_ECO57/30-115
F1YCU3_ECO57/30-115
F1YMK4_9ACTO/25-113
F1YPR0_9ACTO/36-125
F1Z3T0_9SPHN/49-138
F1Z3W4_9SPHN/134-222
F1Z8E6_9SPHN/568-654
F1ZIZ8_ECOLX/451-537
F1ZMI2_ECOLX/30-115
F1ZWU0_THEET/226-315
F2A2E1_RHIET/31-114
F2A426_RHIET/277-364
F2A7R5_RHIET/437-521
F2A9G5_RHIET/1006-1096
F2ABY8_RHIET/59-144
F2AF53_RHIET/264-352
F2AG72_RHIET/175-262
F2AH62_RHIET/335-428
F2AH62_RHIET/487-561
F2AH62_RHIET/601-694
F2AH62_RHIET/756-827
F2AH62_RHIET/867-960
F2ALV7_RHOBA/259-344
F2APC3_RHOBA/165-254
F2APC3_RHOBA/430-503
F2APC3_RHOBA/674-759
F2AQV4_RHOBA/55-142
F2AV45_RHOBA/1249-1336
F2AV45_RHOBA/870-954
F2AX82_RHOBA/36-124
F2AY43_RHOBA/695-783
F2AYE4_RHOBA/485-575
F2AYU6_RHOBA/208-297
F2AZW5_RHOBA/192-279
F2AZW5_RHOBA/450-535
F2AZW7_RHOBA/42-126
F2AZW7_RHOBA/448-532
F2AZZ5_RHOBA/150-241
F2AZZ5_RHOBA/19-107
F2B144_RHOBA/436-528
F2B144_RHOBA/51-136
F2B1E3_RHOBA/226-317
F2B1E4_RHOBA/867-955
F2BGQ0_9NEIS/1-76
F2ETG8_PANAN/52-142
F2EYD6_PANAN/454-540
F2F4R6_9BACL/174-261
F2G8F2_ALTMD/152-238
F2GAC4_ALTMD/422-508
F2GS59_BRUME/428-517
F2GSZ7_BRUME/279-364
F2GXX4_BRUME/152-235
F2HSG8_BRUME/428-517
F2HTY5_BRUME/279-364
F2HYM1_BRUME/152-235
F2IA50_9FLAO/59-156
F2IT77_VIBCH/30-115
F2IV55_9PROT/44-130
F2IZ84_9PROT/439-528
F2J010_9PROT/426-514
F2J6E7_9PROT/280-368
F2JNT5_9FIRM/69-151
F2K0T7_9GAMM/30-115
F2K204_9GAMM/141-231
F2K340_9GAMM/180-270
F2K3G1_9GAMM/710-799
F2K569_PSEBR/210-298
F2K5E6_PSEBR/42-132
F2K755_PSEBR/290-377
F2K9U4_PSEBR/184-274
F2KA90_PSEBR/141-231
F2KD48_PSEBR/41-130
F2KE07_PSEBR/29-105
F2KEI6_PSEBR/531-618
F2KEW6_PSEBR/198-286
F2KFB5_PSEBR/153-242
F2KFB5_PSEBR/33-102
F2KFE4_PSEBR/138-224
F2KFF7_PSEBR/290-376
F2KJN4_PSEBR/305-394
F2KJN4_PSEBR/52-140
F2KLI6_PSEBR/476-568
F2KM38_PSEBR/450-537
F2KM62_PSEBR/326-411
F2KNK0_ARCVE/125-209
F2LMN2_BURGA/199-287
F2LQ27_BURGA/198-288
F2LQL9_BURGA/331-420
F2LQM8_BURGA/222-310
F2MV43_PSEST/342-429
F2MV45_PSEST/408-495
F2MV45_PSEST/537-617
F2MV47_PSEST/64-153
F2MVD4_PSEST/1046-1133
F2MVD4_PSEST/733-823
F2MVI7_PSEST/220-294
F2MXL2_PSEST/306-396
F2MXL2_PSEST/43-132
F2MXN0_PSEST/295-381
F2MXQ6_PSEST/485-573
F2MZ51_PSEST/70-158
F2MZK2_PSEST/80-167
F2N1J7_PSEST/171-257
F2N3C4_PSEST/166-254
F2N3C4_PSEST/305-383
F2N3H0_PSEST/46-134
F2N5P5_PSEST/164-251
F2N654_PSEST/196-282
F2N6L1_PSEST/394-483
F2N6R6_PSEST/30-115
F2NBW1_9DELT/837-927
F2NCI9_9DELT/284-372
F2NGX1_9DELT/304-391
F2NGX1_9DELT/556-641
F2NI41_9DELT/207-297
F2NIY1_9DELT/476-563
F2NJ36_9DELT/60-148
F2NK56_9DEIN/26-112
F2P8U9_PHOMO/187-274
F2PGQ1_TRIEQ/32-109
F2R5P1_9ACTO/129-216
F2R5U8_9ACTO/35-124
F2R5Z7_9ACTO/471-559
F2RIX2_9ACTO/47-136
F2RXN6_TRITO/11-88
F2SJ30_TRIRU/37-114
F2T5L9_AJEDE/79-158
F2TQM8_AJEDE/133-215
F2TSU6_AJEDE/604-689
F2VHS3_9TELE/280-367
F2VHS4_9TELE/262-349
F2VHS5_9TELE/230-314
F2VHS6_9TELE/407-495
F2VHS7_9TELE/409-496
F2VHS8_9TELE/286-376
HIF1A_BOSMU/252-339
HIF1A_BOVIN/252-339
HIF1A_CHICK/252-339
HIF1A_EOSBA/253-340
HIF1A_HUMAN/252-339
HIF1A_MOUSE/252-339
HIF1A_ONCMY/254-341
HIF1A_RAT/252-339
HIF1A_XENLA/253-340
HIF3A_HUMAN/251-338
HIF3A_MOUSE/249-336
HIF3A_RAT/249-336
LOVHK_BRUA1/183-266
LOVHK_BRUA2/183-266
LOVHK_BRUAB/183-266
LOVHK_BRUC2/183-266
LOVHK_BRUME/183-266
LOVHK_BRUO2/183-266
LOVHK_BRUSI/183-266
LOVHK_BRUSU/183-266
LOVHK_OCHA4/183-267
MAK3_SCHPO/1693-1767
NPAS1_HUMAN/315-401
NPAS1_MOUSE/316-402
NPAS2_CHICK/261-348
NPAS2_HUMAN/261-348
NPAS2_MOUSE/261-348
NPAS3_HUMAN/343-430
NPAS3_MOUSE/348-435
NPAS4_DANRE/245-321
NPAS4_HUMAN/227-304
NPAS4_MOUSE/229-306
NPAS4_RAT/229-306
O15984_BOMMO/359-447
O26276_METTH/363-446
O26988_METTH/162-246
O28171_ARCFU/302-388
O28789_ARCFU/431-516
O29083_ARCFU/150-236
O29488_ARCFU/231-315
O29962_ARCFU/194-276
O30988_PSEFL/635-722
O33492_9PSED/635-722
O45486_CAEEL/246-333
O50255_RHIET/310-397
O54064_RHIME/611-698
O57452_FUNHE/292-378
O57456_PETMA/307-393
O61543_DROME/281-366
O66446_AQUAE/1-37
O68073_RHOCA/33-108
O73772_MICTO/290-375
O73773_MICTO/147-232
O77108_ASTCL/128-215
O77109_9NEOP/139-227
O77110_9NEOP/127-213
O77113_9NEOP/129-215
O77114_BOMMO/127-215
O77115_COLEU/118-206
O77116_CAMPR/128-212
O77117_CYDPO/140-228
O77118_9NEOP/123-209
O77119_9NEOP/128-215
O77120_9NEOP/120-208
O77121_9NEOP/127-213
O77122_9NEOP/127-215
O77123_9NEOP/123-211
O77124_PLAFU/144-232
O77125_PLOIN/127-214
O77126_PAOMY/122-210
O77127_9NEOP/127-215
O77128_9NEOP/127-215
O77129_9NEOP/128-215
O77130_PHYTH/122-210
O89119_MOUSE/280-370
P73025_SYNY3/324-409
P73025_SYNY3/38-125
P73035_SYNY3/479-565
P73363_SYNY3/348-440
P73713_SYNY3/112-197
P73713_SYNY3/367-452
P73932_SYNY3/318-406
P74400_SYNY3/1043-1133
PER1_HUMAN/371-459
PER1_MOUSE/371-459
PER1_RAT/371-459
PER1_SPAJD/371-459
PER2_CHICK/394-482
PER2_HUMAN/344-432
PER2_MOUSE/342-430
PER2_RAT/342-430
PER2_SPAJD/338-426
PER3_HUMAN/284-374
PER3_MOUSE/280-370
PER3_RAT/281-371
PER_ANTPE/324-411
PER_HYACE/148-234
PER_MANSE/143-231
PER_PERAM/400-489
Q01QG1_SOLUE/280-364
Q01RQ0_SOLUE/272-357
Q01WP9_SOLUE/429-510
Q01WP9_SOLUE/732-819
Q021T1_SOLUE/61-146
Q022F2_SOLUE/337-423
Q023H1_SOLUE/1-85
Q023Q2_SOLUE/177-262
Q024Q1_SOLUE/58-142
Q025N6_SOLUE/283-372
Q025N6_SOLUE/551-637
Q026G0_SOLUE/808-895
Q026N5_SOLUE/180-267
Q027F8_SOLUE/139-228
Q027F8_SOLUE/434-520
Q027F8_SOLUE/562-643
Q027F8_SOLUE/684-768
Q029L5_SOLUE/294-376
Q02A22_SOLUE/238-325
Q02CP4_SOLUE/310-395
Q02D70_SOLUE/191-278
Q02D70_SOLUE/318-406
Q02DR7_PSEAB/309-386
Q02G76_PSEAB/607-699
Q02HE8_PSEAB/458-542
Q02J01_PSEAB/449-537
Q02SS6_PSEAB/648-738
Q02T14_PSEAB/290-377
Q02TG3_PSEAB/475-562
Q02TI8_PSEAB/335-418
Q02U77_PSEAB/74-164
Q02UC7_PSEAB/56-145
Q02UD2_PSEAB/103-192
Q04PG0_LEPBJ/32-118
Q04TY5_LEPBJ/525-607
Q04ZP0_LEPBL/525-607
Q055W5_LEPBL/32-118
Q05J77_9HYME/330-416
Q05JI3_9PLEO/582-666
Q06857_BRAJA/201-288
Q06857_BRAJA/328-416
Q06AH6_HAPBU/276-363
Q06Z08_9ACTO/154-240
Q07J83_RHOP5/375-458
Q07K07_RHOP5/34-111
Q07KH7_RHOP5/282-367
Q07Q08_RHOP5/353-438
Q07Q89_RHOP5/266-354
Q07QE9_RHOP5/10-98
Q07QE9_RHOP5/145-217
Q07QV8_RHOP5/38-125
Q07RD7_RHOP5/397-480
Q07S23_RHOP5/175-258
Q07S23_RHOP5/51-141
Q07S24_RHOP5/171-256
Q07SC8_RHOP5/374-461
Q07TV7_RHOP5/419-508
Q07V40_RHOP5/196-286
Q07VY4_SHEFN/161-247
Q07XD4_SHEFN/605-695
Q07Y59_SHEFN/29-114
Q07Y82_SHEFN/64-153
Q07ZB2_SHEFN/786-876
Q07ZC7_SHEFN/227-315
Q07ZC7_SHEFN/354-444
Q07ZQ2_SHEFN/811-880
Q07ZS0_SHEFN/32-122
Q080G7_SHEFN/446-521
Q088N8_SHEFN/833-916
Q08A14_SHEFN/283-373
Q08CY0_XENTR/342-432
Q08D60_XENTR/313-400
Q08NF3_STIAD/171-263
Q08NF3_STIAD/38-124
Q08PD1_STIAD/122-211
Q08R19_STIAD/498-581
Q08RE7_STIAD/25-105
Q08RE7_STIAD/272-358
Q08U20_STIAD/199-286
Q08V88_STIAD/122-208
Q08VK4_STIAD/178-268
Q08XM7_STIAD/367-452
Q08Y06_STIAD/397-486
Q08ZR9_STIAD/152-240
Q091M9_STIAD/84-171
Q091P0_STIAD/273-361
Q092E8_STIAD/368-458
Q092V4_STIAD/184-274
Q097N4_STIAD/132-220
Q098F4_STIAD/352-439
Q09AU9_STIAD/317-408
Q09B43_STIAD/195-289
Q09B43_STIAD/458-543
Q09BB0_STIAD/422-511
Q09CZ9_STIAD/242-331
Q09DL9_STIAD/328-418
Q09DV8_STIAD/351-437
Q09DV8_STIAD/51-137
Q09E19_STIAD/1-87
Q09E19_STIAD/128-218
Q0A6P3_ALHEH/364-445
Q0A8B8_ALHEH/171-258
Q0A9N6_ALHEH/155-244
Q0ACK6_ALHEH/44-131
Q0AF09_NITEC/166-254
Q0AGV7_NITEC/30-115
Q0AIX2_NITEC/2-50
Q0ALF0_MARMM/161-246
Q0ALF0_MARMM/291-372
Q0ALF0_MARMM/552-640
Q0ALF0_MARMM/688-770
Q0AMI3_MARMM/575-662
Q0AMR8_MARMM/317-404
Q0AS08_MARMM/189-277
Q0ATX0_SYNWW/187-268
Q0AU32_SYNWW/186-274
Q0AU80_SYNWW/165-251
Q0AVN9_SYNWW/179-264
Q0AVN9_SYNWW/304-387
Q0AVN9_SYNWW/428-509
Q0AWY0_SYNWW/53-137
Q0AY39_SYNWW/204-258
Q0AZC4_SYNWW/274-364
Q0BFB8_BURCM/163-249
Q0BQ96_GRABC/278-365
Q0BQ96_GRABC/416-490
Q0BT21_GRABC/860-942
Q0BVJ9_GRABC/311-403
Q0BVJ9_GRABC/436-523
Q0BXH4_HYPNA/151-238
Q0BXH4_HYPNA/407-497
Q0C534_HYPNA/37-117
Q0CBH5_ASPTN/479-562
Q0CT32_ASPTN/97-179
Q0EDS5_PSESH/261-353
Q0EE70_PSESF/111-203
Q0EE70_PSESF/250-342
Q0EWG8_9PROT/160-249
Q0EWZ7_9PROT/240-327
Q0EWZ7_9PROT/368-454
Q0EXC8_9PROT/219-305
Q0EXG7_9PROT/36-123
Q0F007_9PROT/387-477
Q0F091_9PROT/241-331
Q0F0W1_9PROT/208-295
Q0F103_9PROT/176-262
Q0F1H9_9PROT/569-657
Q0F1R1_9PROT/557-643
Q0F301_9PROT/546-636
Q0FLD5_9RHOB/177-263
Q0FQ43_9RHOB/37-113
Q0FR01_9RHOB/128-218
Q0FXH0_9RHIZ/168-257
Q0G175_9RHIZ/441-529
Q0G4X2_9RHIZ/207-297
Q0G4X2_9RHIZ/500-590
Q0G5P1_9RHIZ/276-363
Q0GY54_9ZZZZ/30-115
Q0HD89_SHESM/277-367
Q0HE20_SHESM/868-939
Q0HGD8_SHESM/39-124
Q0HGJ3_SHESM/226-311
Q0HGJ3_SHESM/352-442
Q0HKC8_SHESM/791-862
Q0HL38_SHESM/28-113
Q0HM46_SHESM/431-516
Q0HMC2_SHESM/666-755
Q0HMC2_SHESM/799-886
Q0HMQ4_SHESM/30-115
Q0HMR0_SHESM/605-695
Q0HN29_SHESM/59-148
Q0HN56_SHESM/847-925
Q0HPH1_SHESR/277-367
Q0HQM9_SHESR/819-897
Q0HQQ4_SHESR/59-148
Q0HR21_SHESR/605-695
Q0HR27_SHESR/30-115
Q0HRG6_SHESR/666-755
Q0HRG6_SHESR/799-886
Q0HRP0_SHESR/431-516
Q0HSN0_SHESR/39-124
Q0HSU0_SHESR/226-311
Q0HSU0_SHESR/352-442
Q0HWN0_SHESR/791-862
Q0HXD6_SHESR/28-113
Q0HZZ0_SHESR/868-939
Q0IB81_SYNS3/52-130
Q0IJ77_MOUSE/320-407
Q0JYN8_CUPNH/172-254
Q0JZB4_CUPNH/126-206
Q0JZB4_CUPNH/247-334
Q0K498_CUPNH/19-106
Q0K7X0_CUPNH/262-350
Q0KAP5_CUPNH/155-243
Q0KDE6_CUPNH/85-172
Q0KDS7_CUPNH/327-413
Q0KDS7_CUPNH/454-542
Q0P4U2_XENTR/356-444
Q0PGG5_BOSMU/293-380
Q0PGG6_BOSMU/252-339
Q0PIG7_HELMO/40-121
Q0RBV1_FRAAA/493-581
Q0RDZ1_FRAAA/151-223
Q0RG97_FRAAA/78-166
Q0RY25_RHOSR/25-113
Q0S2P2_RHOSR/29-113
Q0S7I6_RHOSR/21-107
Q0SAS0_RHOSR/12-100
Q0SB79_RHOSR/30-118
Q0SIW5_RHOSR/27-115
Q0SKE7_RHOSR/37-121
Q0SU30_CLOPS/197-282
Q0TD35_ECOL5/30-115
Q0TG23_ECOL5/451-537
Q0TRQ1_CLOP1/260-345
Q0U225_PHANO/133-213
Q0U3N0_PHANO/17-96
Q0U870_PHANO/604-688
Q0UVH6_PHANO/145-231
Q0UZY9_PHANO/811-896
Q0V8P9_BOVIN/373-461
Q0VL09_ALCBS/300-387
Q0VLR7_ALCBS/201-290
Q0W0I0_UNCMA/290-378
Q0W102_UNCMA/176-264
Q0W102_UNCMA/304-393
Q0W107_UNCMA/302-386
Q0W107_UNCMA/548-631
Q0W1D6_UNCMA/153-241
Q0W3A5_UNCMA/1490-1574
Q0W3T2_UNCMA/550-636
Q0W504_UNCMA/254-343
Q0W508_UNCMA/378-468
Q0W6Y3_UNCMA/45-129
Q0W7M3_UNCMA/82-172
Q0W7W9_UNCMA/92-180
Q0W7X3_UNCMA/165-255
Q0W8F5_UNCMA/142-227
Q0WXX3_CAVPO/373-461
Q0WXX4_MESAU/358-446
Q0YPW3_9CHLB/36-114
Q0YQ29_9CHLB/288-376
Q0YQ29_9CHLB/417-504
Q0YQ29_9CHLB/544-632
Q0YQ29_9CHLB/672-760
Q0YQ29_9CHLB/805-888
Q0YQ87_9CHLB/228-315
Q0YQY7_9CHLB/525-612
Q0YTK5_9CHLB/138-220
Q0YTL0_9CHLB/63-154
Q0YTL0_9CHLB/797-874
Q0YU93_9CHLB/596-685
Q0ZUC5_SPIPL/1-89
Q0ZUC6_SPIPL/165-241
Q0ZUC6_SPIPL/36-125
Q10WE0_TRIEI/448-538
Q11JX3_MESSB/276-363
Q11KB8_MESSB/412-501
Q11P84_CYTH3/239-326
Q11PT0_CYTH3/562-633
Q11PT0_CYTH3/673-760
Q11Q56_CYTH3/134-227
Q11Q56_CYTH3/267-356
Q11R23_CYTH3/578-666
Q11TB8_CYTH3/315-402
Q11TU7_CYTH3/321-407
Q11TU7_CYTH3/449-534
Q11TU7_CYTH3/574-660
Q11VD9_CYTH3/56-147
Q11VQ7_CYTH3/1006-1095
Q11VQ7_CYTH3/1135-1221
Q11W72_CYTH3/171-259
Q121U2_POLSJ/620-707
Q123X4_POLSJ/58-144
Q124F3_POLSJ/1232-1318
Q124F3_POLSJ/535-623
Q124F3_POLSJ/664-749
Q128Y8_POLSJ/359-445
Q128Y8_POLSJ/485-572
Q128Y8_POLSJ/928-1014
Q12GF0_POLSJ/208-295
Q12H73_POLSJ/371-462
Q12H76_POLSJ/691-778
Q12HT1_SHEDO/428-514
Q12HY1_SHEDO/258-348
Q12IM7_SHEDO/862-939
Q12IS0_SHEDO/853-916
Q12L20_SHEDO/252-339
Q12L20_SHEDO/379-468
Q12MP5_SHEDO/498-577
Q12N63_SHEDO/79-160
Q12NK9_SHEDO/783-873
Q12P09_SHEDO/810-886
Q12RU6_SHEDO/605-695
Q12TS6_METBU/33-121
Q12TT0_METBU/526-614
Q12U11_METBU/306-391
Q12VD8_METBU/187-275
Q12VD8_METBU/332-420
Q12VD8_METBU/54-142
Q12WT7_METBU/54-138
Q12X67_METBU/162-250
Q12XN1_METBU/423-511
Q12XR0_METBU/739-827
Q12YX5_METBU/50-138
Q12Z12_METBU/58-146
Q12Z99_METBU/174-262
Q12Z99_METBU/40-128
Q12Z99_METBU/477-565
Q12ZM3_METBU/416-503
Q130C5_RHOPS/419-508
Q135C6_RHOPS/332-422
Q139I6_RHOPS/269-357
Q13BF8_RHOPS/38-124
Q13JL7_BURXL/1019-1094
Q13MN8_BURXL/178-266
Q13PR5_BURXL/59-146
Q13Z36_BURXL/171-257
Q141P4_BURXL/370-456
Q14SS5_MUCCI/265-351
Q14SS6_MUCCI/328-413
Q14SS7_MUCCI/302-388
Q153E5_PIG/1-52
Q15PT2_PSEA6/159-247
Q15PT2_PSEA6/554-640
Q15TM1_PSEA6/457-543
Q15V87_PSEA6/868-956
Q15VA1_PSEA6/850-938
Q15WB7_PSEA6/452-536
Q164H7_ROSDO/985-1073
Q16FJ1_AEDAE/342-429
Q16LQ2_AEDAE/273-360
Q16NX9_AEDAE/281-366
Q16NY0_AEDAE/281-366
Q16NY1_AEDAE/281-366
Q16RB3_AEDAE/281-368
Q16TA4_AEDAE/232-320
Q16ZM1_AEDAE/301-393
Q17IJ9_AEDAE/342-429
Q17JB1_AEDAE/126-177
Q17JB1_AEDAE/323-409
Q17JB2_AEDAE/126-177
Q17JB2_AEDAE/323-409
Q17MC1_AEDAE/268-353
Q18018_CAEEL/317-405
Q187F1_CLOD6/346-435
Q189V1_CLOD6/40-126
Q18AJ6_CLOD6/348-436
Q18AJ6_CLOD6/478-567
Q18AJ6_CLOD6/606-695
Q18AL7_CLOD6/264-353
Q18BU0_CLOD6/184-271
Q18BU3_CLOD6/644-726
Q18C34_CLOD6/177-266
Q18IA7_HALWD/294-382
Q18JE2_HALWD/1130-1222
Q18JE2_HALWD/551-644
Q18MH5_ANOST/312-400
Q18MH6_ANOST/297-385
Q18MH7_ANOST/284-369
Q18MH8_ANOST/284-369
Q19A35_CANMG/245-332
Q1A177_BOMMO/326-414
Q1A3C9_MOUSE/320-408
Q1ASD1_RUBXD/552-640
Q1ASP8_RUBXD/392-479
Q1AYR2_RUBXD/220-309
Q1AZU6_RUBXD/185-272
Q1B1E6_MYCSS/33-121
Q1B1L7_MYCSS/30-118
Q1BBK5_MYCSS/33-122
Q1BKB0_BURCA/331-420
Q1BQM9_BURCA/292-376
Q1CVM4_MYXXD/218-305
Q1CVU8_MYXXD/194-280
Q1CWZ2_MYXXD/318-406
Q1CXM2_MYXXD/202-289
Q1CZC1_MYXXD/232-321
Q1D4J7_MYXXD/234-326
Q1D8M1_MYXXD/450-538
Q1DDT1_MYXXD/175-263
Q1DEE9_MYXXD/60-147
Q1DET3_MYXXD/429-504
Q1DFG3_MYXXD/197-286
Q1DFU6_MYXXD/358-445
Q1DG45_MYXXD/277-363
Q1EM20_9BACT/348-435
Q1GHV5_SILST/910-1001
Q1GIF3_SILST/54-143
Q1GSG4_SPHAL/323-410
Q1GWG1_SPHAL/221-297
Q1H367_METFK/396-484
Q1H474_METFK/347-435
Q1I2M4_PSEE4/321-408
Q1I875_PSEE4/165-254
Q1I8K2_PSEE4/29-111
Q1IB86_PSEE4/121-205
Q1IB86_PSEE4/246-332
Q1ICC3_PSEE4/30-115
Q1ICL1_PSEE4/535-621
Q1ICW2_PSEE4/331-420
Q1ICW2_PSEE4/78-166
Q1IF31_PSEE4/470-562
Q1IFG1_PSEE4/398-481
Q1IG12_PSEE4/478-565
Q1IG35_PSEE4/334-419
Q1IGN8_PSEE4/62-151
Q1IK87_ACIBL/380-468
Q1IKT0_ACIBL/399-485
Q1IKT0_ACIBL/539-611
Q1IKT0_ACIBL/651-738
Q1IM12_ACIBL/3-84
Q1IMK4_ACIBL/245-329
Q1INJ5_ACIBL/76-164
Q1IP00_ACIBL/817-890
Q1IRP5_ACIBL/361-448
Q1ITF2_ACIBL/246-332
Q1ITF2_ACIBL/372-458
Q1IWE2_DEIGD/282-364
Q1IWJ4_DEIGD/804-892
Q1IWU1_DEIGD/286-367
Q1IYW8_DEIGD/437-520
Q1JPT1_DANRE/348-436
Q1JUI4_9CRUS/334-422
Q1JUI5_9CRUS/335-423
Q1JWQ3_DESAC/382-470
Q1JXT2_DESAC/335-420
Q1JZ69_DESAC/50-135
Q1K0V5_DESAC/473-564
Q1K445_DESAC/409-498
Q1K456_DESAC/117-203
Q1K4A3_DESAC/64-153
Q1K576_NEUCR/946-1031
Q1L607_ICTPU/244-331
Q1L608_ICTPU/254-341
Q1L8Y0_DANRE/364-452
Q1LEF9_RALME/685-770
Q1LQT7_RALME/328-414
Q1LQU9_RALME/455-543
Q1LUM6_DANRE/336-424
Q1LV27_DANRE/303-387
Q1LXP7_DANRE/320-407
Q1M325_RHIL3/335-428
Q1M325_RHIL3/492-561
Q1M325_RHIL3/601-694
Q1M325_RHIL3/735-827
Q1M325_RHIL3/867-960
Q1M5I9_RHIL3/26-115
Q1MCR9_RHIL3/50-135
Q1MDG0_RHIL3/48-134
Q1MFQ4_RHIL3/178-265
Q1MG30_RHIL3/192-279
Q1MG30_RHIL3/61-152
Q1MGG7_RHIL3/30-120
Q1MJC0_RHIL3/277-364
Q1MKE9_RHIL3/437-521
Q1MKK0_RHIL3/339-426
Q1MKK0_RHIL3/495-581
Q1MZA1_9GAMM/116-207
Q1N0I5_9GAMM/290-377
Q1N0I5_9GAMM/418-510
Q1N2J6_9GAMM/610-697
Q1N2R9_9GAMM/246-335
Q1N3N5_9GAMM/160-248
Q1N802_9SPHN/163-249
Q1N802_9SPHN/289-380
Q1NEB9_9SPHN/326-413
Q1NFE5_9SPHN/202-288
Q1NI09_9SPHN/190-279
Q1NI09_9SPHN/323-405
Q1NIJ8_9DELT/86-175
Q1NK10_9DELT/875-963
Q1NLD5_9DELT/1-72
Q1NPN9_9DELT/448-535
Q1NPS9_9DELT/358-445
Q1NRG4_9DELT/164-254
Q1NRJ4_9DELT/105-193
Q1NRX0_9DELT/318-407
Q1NTB1_9DELT/179-268
Q1NTB1_9DELT/41-130
Q1NTB9_9DELT/380-470
Q1NU20_9DELT/875-963
Q1NUG7_9DELT/380-470
Q1NV27_9DELT/448-535
Q1NVS5_9DELT/179-268
Q1NVS5_9DELT/41-130
Q1NVU0_9DELT/164-253
Q1NWJ6_9DELT/358-445
Q1NWK9_9DELT/179-268
Q1NWK9_9DELT/41-130
Q1NX87_9DELT/164-254
Q1PHQ4_SACKO/243-330
Q1PWN3_9BACT/886-976
Q1PYP0_9BACT/218-307
Q1QGX2_NITHX/36-118
Q1QHL9_NITHX/421-510
Q1QM32_NITHX/21-108
Q1QNC6_NITHX/270-358
Q1QP06_NITHX/177-267
Q1QP06_NITHX/307-392
Q1QRL2_NITHX/198-286
Q1QRL2_NITHX/327-412
Q1QVY5_CHRSD/30-115
Q1QZ12_CHRSD/39-126
Q1R6Q8_ECOUT/30-115
Q1RA03_ECOUT/451-537
Q1V332_VIBAL/2-50
Q1VBN8_VIBAL/54-143
Q1VE00_VIBAL/44-129
Q1VQE6_9FLAO/174-262
Q1VSX9_9FLAO/1052-1142
Q1VSX9_9FLAO/288-378
Q1VVI6_9FLAO/445-537
Q1W3E7_CHRVI/165-254
Q1YEL2_MOBAS/276-363
Q1YGN7_MOBAS/439-527
Q1YKJ2_MOBAS/241-331
Q1YKJ2_MOBAS/534-624
Q1YLA9_MOBAS/698-788
Q1YM22_MOBAS/318-407
Q1YM22_MOBAS/448-534
Q1YM22_MOBAS/585-660
Q1Z6S0_PHOPR/35-121
Q1ZFJ2_9GAMM/23-109
Q1ZI65_9GAMM/31-117
Q1ZIS4_9GAMM/30-115
Q1ZSQ9_PHOAS/186-274
Q20Z58_RHOPB/38-127
Q213K3_RHOPB/339-412
Q216H6_RHOPB/180-264
Q217N0_RHOPB/270-358
Q219X2_RHOPB/174-261
Q219X2_RHOPB/51-141
Q21B76_RHOPB/419-508
Q21BV1_RHOPB/196-282
Q21BV1_RHOPB/67-156
Q21G02_SACD2/446-537
Q21G02_SACD2/577-658
Q21KV8_SACD2/185-277
Q21KV8_SACD2/54-144
Q21N05_SACD2/311-399
Q21N05_SACD2/573-663
Q21N07_SACD2/318-406
Q21NS5_SACD2/924-1022
Q21SE4_RHOFD/346-434
Q21TE4_RHOFD/374-459
Q21U30_RHOFD/216-304
Q21UE9_RHOFD/454-541
Q21V50_RHOFD/280-370
Q21W69_RHOFD/310-397
Q21WS3_RHOFD/378-465
Q21X49_RHOFD/287-377
Q21XF0_RHOFD/165-252
Q21Y95_RHOFD/110-200
Q21ZG9_RHOFD/188-279
Q24PY9_DESHY/29-114
Q24S25_DESHY/24-110
Q24Y79_DESHY/472-559
Q25C45_PARTP/247-334
Q28MQ9_JANSC/39-126
Q28P70_JANSC/25-112
Q28P81_JANSC/872-960
Q28P81_JANSC/996-1083
Q294H9_DROPS/295-383
Q295V9_DROPS/281-366
Q297A1_DROPS/386-475
Q29C65_DROPS/321-406
Q29EN9_DROPS/272-359
Q29FF1_DROPS/414-501
Q29JD8_DROPS/299-387
Q2B755_9BACI/57-137
Q2B7L0_9BACI/149-225
Q2B7L0_9BACI/22-108
Q2BB47_9BACI/298-386
Q2BB47_9BACI/427-514
Q2BBK1_9BACI/89-150
Q2BCE5_9BACI/101-188
Q2BH14_9GAMM/31-118
Q2BKC7_9GAMM/160-250
Q2BKU0_9GAMM/31-121
Q2BL35_9GAMM/190-281
Q2BM12_9GAMM/164-248
Q2BM76_9GAMM/29-115
Q2BMT6_9GAMM/30-116
Q2BPL4_9GAMM/170-244
Q2BPN3_9GAMM/222-310
Q2BQ15_9GAMM/56-145
Q2BQ22_9GAMM/13-98
Q2BQ25_9GAMM/56-142
Q2BQ83_9GAMM/40-126
Q2BQI6_9GAMM/299-385
Q2BR68_9GAMM/587-675
Q2CB23_9RHOB/191-277
Q2CB23_9RHOB/318-396
Q2CBN9_9RHOB/40-127
Q2CCB0_9RHOB/472-563
Q2CEI1_9RHOB/316-401
Q2CEV6_9RHOB/858-946
Q2CHD7_9RHOB/367-452
Q2CJV6_9RHOB/45-132
Q2EJ27_MICUN/346-434
Q2EJ28_MICUN/349-435
Q2EJ88_PODSI/286-373
Q2EJT3_DANRE/251-338
Q2ENG0_LARAR/243-328
Q2ESI0_MICUN/259-346
Q2ESI1_MICUN/252-339
Q2F7Q5_PHYBL/321-407
Q2F7Q7_PHYBL/301-388
Q2FKW4_METHJ/530-617
Q2FLK5_METHJ/318-407
Q2FM18_METHJ/298-382
Q2FMM5_METHJ/254-341
Q2FN65_METHJ/876-961
Q2FNK8_METHJ/193-279
Q2FNK8_METHJ/446-535
Q2FNL0_METHJ/739-829
Q2FNP2_METHJ/418-506
Q2FNX5_METHJ/969-1059
Q2FP10_METHJ/242-315
Q2FP11_METHJ/229-301
Q2FP11_METHJ/631-719
Q2FP11_METHJ/935-1025
Q2FP13_METHJ/1615-1706
Q2FP57_METHJ/302-392
Q2FP58_METHJ/411-500
Q2FP59_METHJ/1437-1528
Q2FP76_METHJ/297-385
Q2FQ59_METHJ/321-407
Q2FQZ3_METHJ/185-273
Q2FR29_METHJ/501-589
Q2FRJ5_METHJ/41-124
Q2FRM2_METHJ/287-366
Q2FRX5_METHJ/134-208
Q2FS87_METHJ/733-818
Q2FT10_METHJ/287-374
Q2FT89_METHJ/788-877
Q2FUG3_METHJ/193-283
Q2FUG3_METHJ/324-412
Q2FUP0_METHJ/379-465
Q2G4X1_NOVAD/153-239
Q2GVU9_CHAGB/934-1019
Q2H054_CHAGB/20-97
Q2HCY2_CHAGB/145-221
Q2HHB2_CHAGB/570-654
Q2I6K9_9DELT/397-486
Q2IFD9_ANADE/479-566
Q2IH29_ANADE/194-281
Q2IHW9_ANADE/186-271
Q2IMW1_ANADE/154-239
Q2IQB9_ANADE/71-151
Q2IRI2_RHOP2/419-508
Q2IUH8_RHOP2/269-357
Q2IYU0_RHOP2/328-413
Q2J0D6_RHOP2/38-124
Q2J287_RHOP2/197-286
Q2J287_RHOP2/351-426
Q2J788_FRASC/310-398
Q2JB18_FRASC/173-257
Q2JI50_SYNJB/43-134
Q2JKQ1_SYNJB/309-390
Q2JKQ1_SYNJB/433-519
Q2JL10_SYNJB/327-414
Q2JL10_SYNJB/588-674
Q2JL21_SYNJB/709-782
Q2JQY6_SYNJA/327-414
Q2JQY6_SYNJA/588-674
Q2JRS4_SYNJA/215-297
Q2JRS4_SYNJA/340-426
Q2JU16_SYNJA/717-790
Q2JUT5_SYNJA/43-134
Q2JYJ6_RHIEC/51-134
Q2JZ74_RHIEC/336-428
Q2JZ74_RHIEC/489-561
Q2JZ74_RHIEC/601-694
Q2JZ74_RHIEC/734-827
Q2JZ74_RHIEC/867-960
Q2JZL7_RHIEC/1008-1098
Q2JZU6_RHIEC/26-115
Q2K0G6_RHIEC/226-311
Q2K0G6_RHIEC/358-444
Q2K0G6_RHIEC/93-179
Q2K7X9_RHIEC/191-278
Q2K7X9_RHIEC/60-151
Q2K8P6_RHIEC/293-381
Q2KAN4_RHIEC/277-364
Q2KBJ9_RHIEC/432-516
Q2KPA5_MACRS/300-387
Q2LPT8_SYNAS/192-281
Q2LQ09_SYNAS/97-179
Q2LQG0_SYNAS/69-158
Q2LRC8_SYNAS/258-345
Q2LRG0_SYNAS/74-157
Q2LRL0_SYNAS/66-154
Q2LSD2_SYNAS/26-116
Q2LU62_SYNAS/42-124
Q2LZZ9_DROPS/344-431
Q2N0W2_LUTLO/1-50
Q2N791_ERYLH/225-309
Q2P2Q2_XANOM/129-219
Q2P3C2_XANOM/460-546
Q2PHK2_APICE/315-404
Q2PHK3_APICE/315-404
Q2PMW1_9SMEG/252-339
Q2PQU6_9TELE/250-337
Q2PRP1_9NEOP/164-249
Q2RKN0_MOOTA/389-472
Q2RNE1_RHORT/161-248
Q2RNE1_RHORT/415-502
Q2RP06_RHORT/164-253
Q2RP06_RHORT/51-124
Q2RPD7_RHORT/431-520
Q2RPW1_RHORT/412-492
Q2RT70_RHORT/128-217
Q2RTE3_RHORT/50-143
Q2RVK9_RHORT/371-459
Q2RWR0_RHORT/180-268
Q2RY60_RHORT/196-288
Q2RY60_RHORT/64-156
Q2RZA5_SALRD/381-467
Q2RZA5_SALRD/507-593
Q2RZM4_SALRD/605-691
Q2S114_SALRD/393-482
Q2S114_SALRD/523-612
Q2S224_SALRD/564-648
Q2S5B6_SALRD/1370-1460
Q2S5B6_SALRD/243-319
Q2S5B6_SALRD/385-473
Q2S5B6_SALRD/752-835
Q2S5B6_SALRD/868-951
Q2S5Q2_SALRD/598-686
Q2S658_SALRD/302-390
Q2S684_SALRD/1000-1080
Q2S684_SALRD/622-712
Q2SEH6_HAHCH/405-493
Q2SEH9_HAHCH/353-439
Q2SFI2_HAHCH/113-201
Q2SHK1_HAHCH/30-115
Q2SNS1_HAHCH/471-546
Q2SNT5_HAHCH/671-761
Q2SNY4_HAHCH/333-416
Q2SP96_HAHCH/431-518
Q2T6J3_BURTA/134-222
Q2UUI9_ASPOR/189-269
Q2VZ50_MAGSA/99-185
Q2W0E0_MAGSA/174-262
Q2W5R5_MAGSA/414-501
Q2W649_MAGSA/323-410
Q2W680_MAGSA/518-604
Q2W7E1_MAGSA/157-243
Q2W895_MAGSA/358-444
Q2W895_MAGSA/484-572
Q2W8B1_MAGSA/348-437
Q2W8B2_MAGSA/162-252
Q2W9K4_MAGSA/227-316
Q2WCW7_PODSI/322-410
Q2WGN7_CAEEL/317-404
Q2WGN8_DROME/420-509
Q2Y6N3_NITMU/314-401
Q2Y6X2_NITMU/80-165
Q2Y8B4_NITMU/444-531
Q2Y8X6_NITMU/107-193
Q2Y8X7_NITMU/199-285
Q2Y9D4_NITMU/42-130
Q2Y9I1_NITMU/174-261
Q2Y9Y0_NITMU/190-274
Q2YML1_BRUA2/428-517
Q2YMX1_BRUA2/279-364
Q2Z1K1_PASDO/160-250
Q30HV7_ZOAVI/250-337
Q30HW1_PACBR/250-337
Q30QD4_SULDN/30-114
Q30RY7_SULDN/178-267
Q30SV7_SULDN/271-359
Q30T73_SULDN/58-146
Q30U31_SULDN/486-576
Q30VN8_DESDG/161-250
Q30VT6_DESDG/161-248
Q30VT6_DESDG/32-117
Q30WN9_DESDG/571-654
Q30YD1_DESDG/365-455
Q30YD1_DESDG/488-570
Q312J4_DESDG/365-451
Q315N7_DESDG/279-368
Q315P5_DESDG/54-138
Q31E49_THICR/30-115
Q31EA2_THICR/498-586
Q31EC0_THICR/516-602
Q31EC0_THICR/642-730
Q31GA6_THICR/279-368
Q31GH8_THICR/813-900
Q31IP7_THICR/27-117
Q31J80_THICR/115-204
Q31JC5_THICR/102-189
Q31JI7_THICR/36-124
Q31K54_SYNE7/499-587
Q31K54_SYNE7/629-717
Q31M78_SYNE7/370-459
Q31M78_SYNE7/499-585
Q31MH3_SYNE7/572-666
Q31NI2_SYNE7/522-598
Q31P31_SYNE7/389-475
Q31P31_SYNE7/516-602
Q31QZ7_SYNE7/412-503
Q31WW2_SHIBS/30-115
Q32BP6_SHIDS/30-115
Q32ME6_MOUSE/261-348
Q394B2_BURS3/44-131
Q395P0_BURS3/201-291
Q395P0_BURS3/335-422
Q39PY8_GEOMG/381-466
Q39PY9_GEOMG/411-499
Q39PY9_GEOMG/683-768
Q39RT8_GEOMG/168-255
Q39TT0_GEOMG/182-270
Q39WQ1_GEOMG/493-580
Q39XQ1_GEOMG/191-279
Q39XW6_GEOMG/275-361
Q3A0L8_PELCD/179-262
Q3A0L8_PELCD/305-385
Q3A111_PELCD/444-527
Q3A112_PELCD/156-242
Q3A1G1_PELCD/225-315
Q3A2X0_PELCD/92-172
Q3A2Z1_PELCD/49-137
Q3A4W5_PELCD/164-252
Q3A4W5_PELCD/587-672
Q3A5N0_PELCD/499-588
Q3A5Q2_PELCD/164-250
Q3A7T5_PELCD/319-404
Q3A7U4_PELCD/359-446
Q3AAV9_CARHZ/227-316
Q3AQD1_CHLCH/289-377
Q3AQD1_CHLCH/417-505
Q3AQD1_CHLCH/545-633
Q3B1C8_PELLD/339-414
Q3B1C9_PELLD/65-156
Q3B364_PELLD/40-128
Q3B371_PELLD/34-115
Q3B3P9_PELLD/52-140
Q3B4C7_PELLD/145-232
Q3B4C7_PELLD/272-361
Q3B4C7_PELLD/401-489
Q3B4C7_PELLD/529-618
Q3BNT3_XANC5/877-964
Q3BTG7_XANC5/462-548
Q3BTZ1_XANC5/129-219
Q3BUX7_XANC5/446-529
Q3HSE3_SIGGU/416-504
Q3IBV0_PSEHT/516-607
Q3IBV0_PSEHT/649-738
Q3ICD3_PSEHT/524-602
Q3IEF5_PSEHT/104-177
Q3IFC9_PSEHT/849-933
Q3IIH4_PSEHT/31-141
Q3IKI6_PSEHT/423-508
Q3ILY8_NATPD/297-387
Q3ILY8_NATPD/425-511
Q3IM66_NATPD/165-252
Q3IM66_NATPD/413-501
Q3IN65_NATPD/1029-1115
Q3INA9_NATPD/183-271
Q3INA9_NATPD/447-523
Q3INA9_NATPD/561-647
Q3IQY2_NATPD/419-506
Q3IQY2_NATPD/546-634
Q3IR25_NATPD/294-378
Q3IR25_NATPD/541-631
Q3IR25_NATPD/669-758
Q3IR25_NATPD/920-1010
Q3IR94_NATPD/26-107
Q3ISI4_NATPD/318-399
Q3ISQ1_NATPD/291-380
Q3ITY1_NATPD/169-257
Q3IXL4_RHOS4/180-267
Q3IXL4_RHOS4/31-120
Q3IXL4_RHOS4/433-518
Q3J1Y6_RHOS4/162-248
Q3J1Y6_RHOS4/288-374
Q3JB15_NITOC/216-308
Q3JBA5_NITOC/465-555
Q3JG60_BURP1/331-420
Q3JLL4_BURP1/134-222
Q3K458_PSEPF/158-244
Q3K458_PSEPF/26-111
Q3K4C5_PSEPF/332-420
Q3K5R7_PSEPF/335-420
Q3K5U0_PSEPF/479-566
Q3K6J1_PSEPF/476-568
Q3K759_PSEPF/30-115
Q3K7G6_PSEPF/213-301
Q3KAF8_PSEPF/77-165
Q3KBH6_PSEPF/200-290
Q3KBN3_PSEPF/197-286
Q3KCF4_PSEPF/217-306
Q3KCF4_PSEPF/480-570
Q3KDF6_PSEPF/143-228
Q3KE12_PSEPF/183-269
Q3KE12_PSEPF/302-386
Q3KE12_PSEPF/51-134
Q3KF26_PSEPF/305-394
Q3KF26_PSEPF/52-140
Q3KFC4_PSEPF/531-618
Q3KGP0_PSEPF/29-105
Q3KIM5_PSEPF/451-535
Q3KJX2_PSEPF/62-151
Q3M199_ANAVT/241-327
Q3M1D8_ANAVT/1938-2027
Q3M3F4_ANAVT/189-276
Q3M3Q6_ANAVT/176-261
Q3M3Y8_ANAVT/575-664
Q3M458_ANAVT/708-798
Q3M4Q6_ANAVT/164-245
Q3M4Q6_ANAVT/291-372
Q3M4T7_ANAVT/62-149
Q3M4Z3_ANAVT/327-416
Q3M513_ANAVT/1092-1180
Q3M513_ANAVT/183-271
Q3M513_ANAVT/311-400
Q3M513_ANAVT/574-666
Q3M513_ANAVT/837-923
Q3M513_ANAVT/964-1052
Q3M6B3_ANAVT/486-573
Q3M6G2_ANAVT/548-637
Q3M6G2_ANAVT/801-888
Q3M7G2_ANAVT/113-201
Q3M8N3_ANAVT/374-462
Q3M978_ANAVT/1557-1644
Q3M9L3_ANAVT/45-128
Q3M9P8_ANAVT/216-302
Q3MAE9_ANAVT/210-296
Q3MCN5_ANAVT/572-659
Q3MCN5_ANAVT/700-785
Q3MCV4_ANAVT/163-248
Q3MCV4_ANAVT/36-122
Q3MED3_ANAVT/341-427
Q3MED3_ANAVT/851-928
Q3MEF7_ANAVT/170-262
Q3MEF7_ANAVT/302-390
Q3MFG5_ANAVT/1405-1492
Q3MFG5_ANAVT/328-404
Q3MFG5_ANAVT/612-699
Q3MG47_ANAVT/68-142
Q3MGM2_ANAVT/855-943
Q3MGR2_ANAVT/490-578
Q3MGR2_ANAVT/618-708
Q3MH46_ANAVT/1017-1105
Q3MH46_ANAVT/1144-1232
Q3MH46_ANAVT/350-435
Q3MH46_ANAVT/475-563
Q3MH46_ANAVT/749-838
Q3S3U2_DICLA/253-340
Q3S4W8_CHICK/1-69
Q3SG75_THIDA/403-491
Q3SIF7_THIDA/30-115
Q3SIW6_THIDA/557-645
Q3SJ06_THIDA/375-462
Q3SME1_THIDA/247-334
Q3SNY7_NITWN/421-510
Q3STC9_NITWN/269-356
Q3STV0_NITWN/38-125
Q3SWF9_NITWN/198-286
Q3SWF9_NITWN/326-412
Q3SWF9_NITWN/463-538
Q3TN36_MOUSE/342-430
Q3TW41_MOUSE/342-430
Q3U2B1_MOUSE/291-377
Q3U378_MOUSE/371-459
Q3U5D9_MOUSE/291-377
Q3U7X2_MOUSE/373-461
Q3UCW2_MOUSE/252-339
Q3UFZ7_MOUSE/371-459
Q3UHZ2_MOUSE/350-438
Q3ULM2_MOUSE/358-446
Q3URM6_MOUSE/373-461
Q3UU00_MOUSE/253-340
Q3Y526_DREPO/279-364
Q3YXH1_SHISS/30-115
Q3Z0D6_SHISS/451-537
Q3Z7M0_DEHE1/652-739
Q3Z7R3_DEHE1/538-624
Q3Z8T2_DEHE1/163-244
Q3Z9Q0_DEHE1/40-127
Q3ZCT4_HUMAN/286-373
Q3ZTR4_DANPL/390-477
Q3ZTR5_DANPL/252-339
Q3ZVW1_DEHSC/231-324
Q3ZY42_DEHSC/779-867
Q45FA8_DANRE/348-436
Q465N5_METBF/425-512
Q465N7_METBF/65-152
Q465X2_METBF/495-584
Q465X2_METBF/625-713
Q465X2_METBF/753-842
Q465X2_METBF/882-971
Q466R1_METBF/505-592
Q466R4_METBF/282-377
Q467L3_METBF/529-616
Q467L4_METBF/133-214
Q467L4_METBF/603-690
Q467P9_METBF/59-147
Q467Q0_METBF/56-144
Q467W2_METBF/441-530
Q467W2_METBF/570-659
Q467Y7_METBF/167-255
Q467Y7_METBF/37-126
Q468B6_METBF/334-419
Q468B6_METBF/484-571
Q469D8_METBF/325-412
Q469H7_METBF/232-321
Q469H7_METBF/361-450
Q469H7_METBF/490-579
Q469Q6_METBF/193-281
Q469Q6_METBF/46-134
Q46A09_METBF/121-208
Q46AI0_METBF/353-442
Q46AU1_METBF/194-282
Q46AU1_METBF/334-422
Q46AU1_METBF/61-149
Q46B59_METBF/677-764
Q46BY2_METBF/229-317
Q46BY2_METBF/382-469
Q46CA7_METBF/346-435
Q46CF4_METBF/225-311
Q46CF4_METBF/376-463
Q46DM9_METBF/114-201
Q46DM9_METBF/246-334
Q46EA0_METBF/594-681
Q46FF5_METBF/586-674
Q46FF5_METBF/724-798
Q46FF5_METBF/863-952
Q46MC2_CUPPJ/46-128
Q46NV4_CUPPJ/125-204
Q46NV4_CUPPJ/245-332
Q46R05_CUPPJ/172-259
Q46SR3_CUPPJ/191-278
Q46XV6_CUPPJ/324-411
Q46XV6_CUPPJ/451-539
Q470R9_CUPPJ/211-298
Q470R9_CUPPJ/77-167
Q474K3_CUPPJ/292-380
Q47BP5_DECAR/301-389
Q47BP5_DECAR/604-693
Q47BP5_DECAR/733-818
Q47C60_DECAR/55-142
Q47CB3_DECAR/164-248
Q47DG7_DECAR/400-487
Q47EK9_DECAR/163-249
Q47ET9_DECAR/355-445
Q47F62_DECAR/467-558
Q47F63_DECAR/158-247
Q47FL1_DECAR/297-388
Q47FU0_DECAR/352-440
Q47HF3_DECAR/194-282
Q47HF4_DECAR/507-594
Q47HF4_DECAR/796-884
Q47HI8_DECAR/82-170
Q47IA0_DECAR/118-206
Q47J13_DECAR/43-130
Q47K32_DECAR/32-122
Q47MZ6_THEFY/176-257
Q47N53_THEFY/171-254
Q47SB9_THEFY/362-448
Q47TS0_THEFY/145-231
Q47U99_COLP3/875-963
Q47UF6_COLP3/202-289
Q47UF9_COLP3/30-110
Q47V74_COLP3/63-153
Q47Z22_COLP3/246-336
Q47Z22_COLP3/542-632
Q483T7_COLP3/4-89
Q483U7_COLP3/429-517
Q485A6_COLP3/28-113
Q486I4_COLP3/153-241
Q48DK9_PSE14/461-545
Q48E41_PSE14/111-203
Q48E41_PSE14/250-342
Q48EQ3_PSE14/313-392
Q48G56_PSE14/48-138
Q48GJ7_PSE14/30-115
Q48II1_PSE14/148-235
Q48JF7_PSE14/55-141
Q48JX7_PSE14/532-619
Q48KA1_PSE14/57-146
Q48KV9_PSE14/178-267
Q48KV9_PSE14/441-531
Q48LE8_PSE14/30-115
Q48LU4_PSE14/214-288
Q48M49_PSE14/330-420
Q48QB1_PSE14/49-138
Q4AE27_PHOSI/373-461
Q4BYS7_CROWT/599-688
Q4BZX7_CROWT/65-154
Q4C4W8_CROWT/220-309
Q4C8S6_CROWT/125-213
Q4C8S6_CROWT/260-346
Q4G2R5_PHOHI/17-58
Q4H2N9_CIOIN/333-413
Q4H3E3_CIOIN/258-345
Q4H3W4_CIOIN/307-395
Q4H3X2_CIOIN/305-389
Q4JHL2_TAKRU/284-368
Q4JHL3_TAKRU/322-406
Q4JHL4_TAKRU/292-377
Q4JHL5_TAKRU/292-378
Q4JHL6_TAKRU/292-378
Q4K3G4_PSEF5/300-388
Q4K4W0_PSEF5/328-413
Q4K4Y3_PSEF5/478-565
Q4K5S0_PSEF5/476-568
Q4K643_PSEF5/164-251
Q4K6K8_PSEF5/2-55
Q4K9C9_PSEF5/339-416
Q4KAD8_PSEF5/184-274
Q4KAQ3_PSEF5/199-287
Q4KCE2_PSEF5/352-445
Q4KER3_PSEF5/151-238
Q4KF10_PSEF5/327-416
Q4KF10_PSEF5/74-162
Q4KFG3_PSEF5/30-115
Q4KFI5_PSEF5/536-624
Q4KIV4_PSEF5/427-511
Q4KK99_PSEF5/63-152
Q4LBL5_PSESH/174-260
Q4LBM6_PSESH/165-251
Q4LBM6_PSESH/302-378
Q4LER2_PAGMA/289-375
Q4LER3_PAGMA/294-380
Q4P9E4_USTMA/625-712
Q4QY30_XENLA/286-372
Q4QY31_XENLA/284-370
Q4R3X3_MACFA/298-386
Q4R658_MACFA/252-339
Q4R7W9_MACFA/99-187
Q4RCE0_TETNG/1-74
Q4RKW6_TETNG/289-376
Q4RM43_TETNG/296-382
Q4RM44_TETNG/738-821
Q4RMV7_TETNG/207-291
Q4RMV8_TETNG/162-248
Q4RP87_TETNG/270-346
Q4RTS4_TETNG/360-446
Q4RVE8_TETNG/375-463
Q4RYW2_TETNG/454-542
Q4S6T2_TETNG/177-264
Q4S7G3_TETNG/290-373
Q4S8R3_TETNG/766-853
Q4SG89_TETNG/176-263
Q4SLB4_TETNG/274-361
Q4SNB0_TETNG/317-420
Q4SPH6_TETNG/318-405
Q4SRB9_TETNG/249-339
Q4SRN6_TETNG/311-399
Q4STA7_TETNG/246-333
Q4T020_TETNG/86-169
Q4T5K1_TETNG/271-358
Q4TAU6_TETNG/349-436
Q4U3K9_DANRE/294-380
Q4UQ76_XANC8/883-970
Q4UTJ4_XANC8/459-543
Q4UUJ2_XANC8/129-219
Q4UV95_XANC8/475-561
Q4V724_DROME/384-473
Q4W7S9_9PSED/115-199
Q4W7S9_9PSED/246-338
Q4WQF9_ASPFU/90-175
Q4WWG5_ASPFU/485-569
Q4ZH58_MICOE/252-339
Q4ZN69_PSEU2/442-526
Q4ZNN3_PSEU2/111-203
Q4ZNN3_PSEU2/250-342
Q4ZP96_PSEU2/313-392
Q4ZQ06_PSEU2/30-115
Q4ZQK8_PSEU2/48-138
Q4ZQY4_PSEU2/30-115
Q4ZS60_PSEU2/45-132
Q4ZTN3_PSEU2/172-259
Q4ZUL9_PSEU2/532-619
Q4ZUZ8_PSEU2/57-146
Q4ZVJ6_PSEU2/178-267
Q4ZVJ6_PSEU2/441-531
Q4ZWX1_PSEU2/214-287
Q500L0_PSEU2/68-157
Q50E58_ARVNI/342-427
Q50E59_ARVNI/371-459
Q52RL7_PANHO/252-339
Q53EU0_HUMAN/286-373
Q53SM6_HUMAN/245-332
Q54VQ8_DICDI/33-118
Q55414_SYNY3/264-356
Q55414_SYNY3/521-607
Q55576_SYNY3/691-777
Q55906_SYNY3/320-408
Q55906_SYNY3/42-130
Q55955_SYNY3/210-298
Q55955_SYNY3/338-426
Q55955_SYNY3/82-170
Q56321_ECOLX/30-115
Q567E1_DANRE/251-338
Q56VU0_PYRAP/116-205
Q57EC4_BRUAB/279-364
Q57EP0_BRUAB/428-517
Q589T4_BOMMO/321-409
Q589T5_BOMMO/326-414
Q58A64_BOMMO/326-414
Q58FG8_GALME/115-201
Q59ED4_HUMAN/377-465
Q5B7P4_EMENI/441-523
Q5BJ30_MOUSE/371-459
Q5CD73_9PSED/246-338
Q5DJ37_9TELE/250-337
Q5DTR2_MOUSE/304-392
Q5E1D4_VIBF1/29-114
Q5EGQ2_CRYNE/74-163
Q5FQI6_GLUOX/238-325
Q5FT74_GLUOX/731-813
Q5GZQ6_XANOR/129-219
Q5H0E4_XANOR/479-565
Q5I9I8_DANRE/254-341
Q5IGQ1_EPICO/249-336
Q5IGQ2_EPICO/220-307
Q5K7L8_CRYNE/60-140
Q5K8U6_CRYNE/726-815
Q5KZY8_GEOKA/200-274
Q5L328_GEOKA/47-135
Q5LC20_BACFN/414-491
Q5LCD3_BACFN/472-556
Q5LDE3_BACFN/170-260
Q5LFU5_BACFN/449-535
Q5LH58_BACFN/578-668
Q5MI57_LEPBI/183-274
Q5MI57_LEPBI/439-525
Q5MJZ0_9GAMM/165-254
Q5MZF5_SYNP6/572-666
Q5MZP8_SYNP6/370-459
Q5MZP8_SYNP6/499-585
Q5N1Q5_SYNP6/468-556
Q5N1Q5_SYNP6/598-686
Q5N3A1_SYNP6/417-508
Q5N537_SYNP6/401-487
Q5N537_SYNP6/528-614
Q5N5N1_SYNP6/522-598
Q5NY28_AROAE/348-436
Q5NY40_AROAE/265-349
Q5NYX6_AROAE/382-473
Q5NZD4_AROAE/609-689
Q5P4F7_AROAE/280-368
Q5P4F9_AROAE/303-388
Q5P652_AROAE/489-574
Q5P6E5_AROAE/272-361
Q5P7L6_AROAE/141-226
Q5P8Z7_AROAE/314-402
Q5P918_AROAE/250-331
Q5PXG8_TRIRE/171-247
Q5PXG9_TRIRE/578-662
Q5QHV8_MAMBR/354-442
Q5QKZ8_KRYMA/95-161
Q5QVI1_IDILO/115-198
Q5QVY0_IDILO/34-120
Q5QXJ9_IDILO/30-115
Q5QXM2_IDILO/600-666
Q5QY34_IDILO/163-253
Q5QY34_IDILO/33-123
Q5QYI7_IDILO/164-250
Q5QYI7_IDILO/38-122
Q5R4G1_PONAB/253-340
Q5R8E1_PONAB/242-329
Q5RCI8_PONAB/373-461
Q5RGY6_DANRE/242-329
Q5RIV1_DANRE/277-364
Q5SJ71_THET8/636-723
Q5TRI4_ANOGA/144-195
Q5TRI4_ANOGA/345-431
Q5U0W0_DROME/331-416
Q5U4Q8_XENTR/251-327
Q5UW88_HALMA/1058-1144
Q5UW88_HALMA/1184-1274
Q5UW88_HALMA/1312-1401
Q5UWI7_HALMA/1228-1314
Q5UWI7_HALMA/976-1060
Q5UXF3_HALMA/440-530
Q5UY83_HALMA/271-360
Q5UZS4_HALMA/178-265
Q5UZS4_HALMA/605-690
Q5UZS4_HALMA/731-812
Q5V0Q2_HALMA/297-383
Q5V1A8_HALMA/291-374
Q5V1M7_HALMA/472-562
Q5V1R2_HALMA/258-346
Q5V229_HALMA/285-366
Q5V234_HALMA/298-384
Q5V346_HALMA/146-230
Q5V346_HALMA/32-111
Q5V3E3_HALMA/325-405
Q5V4G4_HALMA/174-260
Q5V6I8_HALMA/584-670
Q5WUV6_LEGPL/241-328
Q5WZQ1_LEGPL/88-172
Q5X3G5_LEGPA/241-328
Q5X8A0_LEGPA/88-172
Q5YRF9_NOCFA/72-160
Q5YW85_NOCFA/38-126
Q5YY67_NOCFA/30-118
Q5Z3J0_NOCFA/39-126
Q5ZTM9_LEGPH/241-328
Q5ZYT3_LEGPH/88-172
Q607S2_METCA/382-469
Q607T2_METCA/686-771
Q608F9_METCA/59-147
Q60A83_METCA/161-248
Q62BB1_BURMA/331-420
Q62CI1_BURMA/134-222
Q63KK4_BURPS/163-251
Q63ME0_BURPS/331-420
Q64F54_SPETR/252-339
Q64FF9_DANRE/348-436
Q64HK2_TRIAT/163-239
Q64HK3_TRIAT/558-642
Q64T03_BACFR/414-491
Q64TC9_BACFR/472-556
Q64UG8_BACFR/170-260
Q64WT2_BACFR/449-535
Q64X54_BACFR/47-137
Q64Y16_BACFR/588-678
Q65KA6_BACLD/27-107
Q67J69_SYMTH/151-237
Q683N8_RAT/286-372
Q68E61_AERPU/30-115
Q696W2_CTEID/251-338
Q699T7_BOMMO/321-409
Q69IH1_SPAAU/279-364
Q6A060_MOUSE/411-499
Q6AIJ1_DESPS/470-557
Q6AN27_DESPS/326-414
Q6CGF2_YARLI/305-385
Q6DLX1_MOUSE/291-377
Q6DLX2_MOUSE/291-377
Q6DLX3_MOUSE/291-377
Q6DLX4_MOUSE/291-377
Q6DMM2_CRYNE/770-859
Q6DN44_PALPU/245-332
Q6E2N4_DANRE/401-489
Q6E2N6_CTEID/346-434
Q6E2N7_CTEID/361-449
Q6EGR9_DANRE/241-328
Q6EHI4_DANRE/252-339
Q6EKD3_9NEOP/126-213
Q6EMI3_XENLA/237-324
Q6F6D6_MOUSE/350-438
Q6F6D7_MOUSE/357-445
Q6G0A7_BARQU/284-369
Q6G0C6_BARQU/423-512
Q6G485_BARHE/284-369
Q6G4C0_BARHE/423-512
Q6GL61_XENTR/253-340
Q6GP97_XENLA/253-340
Q6GQ12_XENLA/253-340
Q6H085_FREDI/385-469
Q6H085_FREDI/833-921
Q6H8T3_SPAJD/252-339
Q6J287_CAVPO/296-382
Q6JVA2_9NEOP/147-234
Q6JVA3_ANTYA/127-214
Q6JVA4_9NEOP/127-214
Q6JVA5_9NEOP/127-213
Q6JVA6_9NEOP/148-233
Q6JVA7_ANTPO/125-212
Q6JVA8_ANTPE/127-214
Q6JVA9_9NEOP/127-213
Q6JVB0_9NEOP/148-233
Q6JVB1_ANTMY/127-213
Q6JVB2_9NEOP/127-214
Q6JVB3_9NEOP/147-233
Q6JVB4_9NEOP/148-233
Q6JVB5_9NEOP/147-234
Q6JVB6_9NEOP/145-232
Q6JVB7_9NEOP/128-213
Q6LHN2_PHOPR/23-109
Q6LJZ9_PHOPR/28-113
Q6MH77_BDEBA/124-202
Q6MK30_BDEBA/25-106
Q6MMH4_BDEBA/34-126
Q6MR01_BDEBA/638-727
Q6N205_RHOPA/38-123
Q6N3S7_RHOPA/352-438
Q6N4W7_RHOPA/171-261
Q6N829_RHOPA/329-415
Q6N8G5_RHOPA/278-366
Q6N8H2_RHOPA/49-138
Q6NB49_RHOPA/170-256
Q6NB49_RHOPA/40-130
Q6NBB4_RHOPA/419-508
Q6NBS4_RHOPA/184-270
Q6NCN9_RHOPA/279-366
Q6NCU9_RHOPA/301-388
Q6P6Z6_XENLA/353-441
Q6PEU2_MOUSE/254-341
Q6PI33_DANRE/252-339
Q6PI54_XENLA/252-339
Q6PN77_PERLE/21-75
Q6RZA5_DROME/384-473
Q6S5I1_PODSI/319-407
Q6S734_SALSA/179-264
Q6S735_SALSA/62-148
Q6S736_SALSA/178-264
Q6SL84_SALSA/259-345
Q6SL85_SALSA/301-387
Q6SLA1_GIBMO/1087-1172
Q6SLB5_GIBMO/532-619
Q6SLD9_COCHE/210-299
Q6SLE1_COCHE/479-565
Q6SLE5_COCHE/989-1074
Q6SLL1_CANFA/232-319
Q6SNT3_FUNHE/292-378
Q6SNT4_FUNHE/292-378
Q6SNT5_FUNHE/292-378
Q6SNT6_FUNHE/292-378
Q6SNT7_FUNHE/292-378
Q6STN6_CTEID/245-332
Q6STN7_CTEID/250-337
Q6TDN6_MESAU/371-459
Q6TDN7_MESAU/371-459
Q6TDN8_MESAU/371-459
Q6TDN9_MESAU/371-459
Q6TDP0_MESAU/371-459
Q6UV33_DANRE/401-489
Q6VQS0_XENLA/346-434
Q6VRU6_ANTPE/254-341
Q6W233_RHISN/328-417
Q6W233_RHISN/469-550
Q6W233_RHISN/591-683
Q6W233_RHISN/723-816
Q6W233_RHISN/856-949
Q6W233_RHISN/989-1082
Q6WLF8_9BACT/566-652
Q6XLV6_9PHYC/119-210
Q6XPT1_SALSA/295-380
Q6XPT2_SALSA/296-380
Q6YS03_SYNY3/128-215
Q6YS03_SYNY3/376-465
Q6ZQD6_MOUSE/288-375
Q709D2_SALSA/296-365
Q70KL5_TUBBO/506-590
Q726P2_DESVH/46-134
Q726P5_DESVH/270-359
Q726R1_DESVH/473-544
Q727Q4_DESVH/63-149
Q728I7_DESVH/241-331
Q729B9_DESVH/702-792
Q72E58_DESVH/537-629
Q72ET6_DESVH/160-252
Q72EW9_DESVH/1019-1103
Q72FX1_DESVH/343-430
Q72FX1_DESVH/474-557
Q72G36_DESVH/229-317
Q72JJ4_THET2/636-723
Q72JY9_THET2/158-241
Q72JY9_THET2/291-376
Q72M60_LEPIC/40-127
Q72QS8_LEPIC/156-244
Q72QS8_LEPIC/25-116
Q72QS8_LEPIC/412-496
Q72T21_LEPIC/557-636
Q72T90_LEPIC/36-115
Q72T91_LEPIC/29-111
Q72T94_LEPIC/26-108
Q72T95_LEPIC/34-115
Q72T96_LEPIC/29-111
Q72TU4_LEPIC/560-647
Q72TU4_LEPIC/687-781
Q73SJ9_MYCPA/12-100
Q73UU7_MYCPA/50-138
Q740H6_MYCPA/106-193
Q746T1_GEOSL/28-116
Q749C7_GEOSL/278-364
Q749C8_GEOSL/276-365
Q749C8_GEOSL/405-493
Q74AQ5_GEOSL/388-474
Q74BV5_GEOSL/116-204
Q74FA9_GEOSL/168-255
Q74FB6_GEOSL/26-116
Q74FB6_GEOSL/273-358
Q74GJ1_GEOSL/273-360
Q76CM2_PHACA/298-383
Q76DY4_CYNPY/388-476
Q76EQ6_PHONG/290-375
Q76EQ7_PHONG/298-383
Q78CN1_ONCMY/296-380
Q7AAP4_ECO57/30-115
Q7CTY1_AGRT5/321-403
Q7CUK9_AGRT5/291-365
Q7CUK9_AGRT5/405-494
Q7CUK9_AGRT5/46-138
Q7CUK9_AGRT5/534-627
Q7D2W6_AGRT5/174-261
Q7M8X8_WOLSU/495-581
Q7M8X8_WOLSU/621-711
Q7MA84_WOLSU/285-375
Q7MCP3_VIBVY/282-373
Q7MDV8_VIBVY/27-113
Q7MEU1_VIBVY/30-116
Q7MJU3_VIBVY/43-128
Q7MMB5_VIBVY/164-239
Q7MRX3_WOLSU/544-629
Q7NEZ1_GLOVI/256-346
Q7NEZ1_GLOVI/386-473
Q7NF07_GLOVI/34-117
Q7NF64_GLOVI/29-113
Q7NFU2_GLOVI/57-145
Q7NGY8_GLOVI/811-901
Q7NGY8_GLOVI/945-1031
Q7NIK2_GLOVI/49-135
Q7NL87_GLOVI/184-269
Q7NND9_GLOVI/27-113
Q7NNN5_GLOVI/229-316
Q7NPF6_GLOVI/116-199
Q7NSC3_CHRVO/388-478
Q7NTV0_CHRVO/352-440
Q7NTV0_CHRVO/480-570
Q7NTV0_CHRVO/723-813
Q7NUQ4_CHRVO/432-519
Q7NWR4_CHRVO/115-207
Q7NWR4_CHRVO/254-346
Q7NXK5_CHRVO/912-1000
Q7NXP4_CHRVO/26-114
Q7NYT2_CHRVO/277-367
Q7NZ12_CHRVO/223-312
Q7PM78_ANOGA/284-369
Q7PR97_ANOGA/274-359
Q7Q0Z1_ANOGA/305-392
Q7Q1K1_ANOGA/229-317
Q7Q296_ANOGA/129-218
Q7Q6R8_ANOGA/258-345
Q7QE88_ANOGA/294-381
Q7QEL9_ANOGA/287-374
Q7SDE1_NEUCR/464-551
Q7SZH9_XENLA/286-372
Q7SZV2_XENLA/356-444
Q7SZZ4_DANRE/345-433
Q7T1C9_DANRE/416-501
Q7T2E4_DANRE/186-273
Q7UEQ2_RHOBA/226-317
Q7UHI4_RHOBA/192-279
Q7UHI4_RHOBA/450-535
Q7UHI6_RHOBA/42-126
Q7UHI6_RHOBA/448-532
Q7UHM1_RHOBA/209-300
Q7UHM1_RHOBA/76-166
Q7UK14_RHOBA/1249-1336
Q7UK14_RHOBA/870-954
Q7UME9_RHOBA/276-361
Q7UTN1_RHOBA/502-592
Q7UUK0_RHOBA/208-297
Q7UV52_RHOBA/64-152
Q7UW31_RHOBA/701-789
Q7UWI9_RHOBA/72-160
Q7UYF9_RHOBA/185-274
Q7UYF9_RHOBA/450-523
Q7UYF9_RHOBA/694-779
Q7W6K8_BORPA/505-585
Q7WII2_BORBR/505-585
Q7WIR1_BORBR/35-122
Q7WYW5_PSEPU/476-568
Q7X4W1_RHOCE/192-279
Q7X4W5_RHOCE/233-319
Q7YSE5_RABIT/252-339
Q7Z0C9_DANPL/327-415
Q7Z3A3_HUMAN/347-435
Q7ZA35_EMENI/77-159
Q7ZA36_EMENI/441-523
Q7ZTG6_SALSA/313-397
Q7ZTG9_SALSA/313-397
Q7ZU37_DANRE/354-442
Q7ZXS9_XENLA/335-423
Q80T25_RAT/373-461
Q80T26_RAT/368-456
Q80T27_RAT/326-414
Q80T28_RAT/358-446
Q80T29_RAT/373-461
Q80U32_MOUSE/352-440
Q825F3_STRAW/208-296
Q826A5_STRAW/39-128
Q82NQ7_STRAW/119-207
Q82P47_STRAW/481-569
Q82U13_NITEU/302-388
Q83CM8_COXBU/186-279
Q83CM8_COXBU/55-145
Q847W2_VIBPA/44-129
Q865Y8_CEBAP/1-69
Q866B3_CEBAP/16-85
Q86HM4_DICDI/305-392
Q86ZJ6_PODAN/542-626
Q872U0_NEUCR/1172-1257
Q87IL0_VIBPA/26-111
Q87PX3_VIBPA/75-160
Q87UE7_PSESM/164-251
Q87UE7_PSESM/42-129
Q87VV2_PSESM/438-522
Q87VZ7_PSESM/164-251
Q87WL5_PSESM/111-203
Q87WL5_PSESM/250-342
Q87X95_PSESM/313-392
Q87YP2_PSESM/149-236
Q87YU6_PSESM/312-402
Q87YU6_PSESM/49-138
Q880P3_PSESM/46-132
Q882B2_PSESM/174-259
Q883N7_PSESM/59-146
Q884C4_PSESM/57-146
Q884S4_PSESM/30-115
Q885G4_PSESM/49-138
Q886D1_PSESM/30-114
Q886T6_PSESM/214-288
Q88AT2_PSESM/65-154
Q88EP8_PSEPK/37-127
Q88HD0_PSEPK/230-303
Q88HE6_PSEPK/167-254
Q88JU0_PSEPK/29-107
Q88KD6_PSEPK/165-254
Q88KN3_PSEPK/30-115
Q88L25_PSEPK/30-115
Q88L38_PSEPK/537-622
Q88LF0_PSEPK/343-432
Q88LF0_PSEPK/90-178
Q88Q26_PSEPK/470-562
Q88QS9_PSEPK/478-565
Q88QU8_PSEPK/334-419
Q88RB7_PSEPK/62-150
Q89IG2_BRAJA/469-546
Q89JL4_BRAJA/200-286
Q89JL4_BRAJA/70-160
Q89KX5_BRAJA/215-302
Q89KX5_BRAJA/342-430
Q89QI8_BRAJA/271-359
Q89QQ3_BRAJA/233-319
Q89S14_BRAJA/185-273
Q89UB5_BRAJA/405-494
Q89UP9_BRAJA/372-460
Q89VX2_BRAJA/285-372
Q89XM9_BRAJA/107-194
Q89Z25_BACTN/45-135
Q8A0G4_BACTN/583-673
Q8A764_BACTN/271-359
Q8A8A3_BACTN/579-652
Q8A923_BACTN/155-246
Q8A9J7_BACTN/444-523
Q8AXF5_SEBSC/261-326
Q8C4K7_MOUSE/371-459
Q8C8R0_MOUSE/342-430
Q8CBC2_MOUSE/280-370
Q8CEC2_MOUSE/358-446
Q8CFM7_MESAU/371-459
Q8CFM8_MESAU/371-459
Q8CHL8_CRIGR/296-382
Q8CHL9_CAVPO/296-382
Q8CHR1_MOUSE/351-439
Q8CIY3_PERMA/373-461
Q8CIY4_PERMA/296-382
Q8CK42_STRCO/39-128
Q8D5N8_VIBVU/282-373
Q8D6Z8_VIBVU/27-113
Q8D7S7_VIBVU/30-116
Q8D859_VIBVU/164-239
Q8DAC8_VIBVU/43-128
Q8DEE9_VIBVU/362-448
Q8DHT6_THEEB/176-265
Q8DIH6_THEEB/504-592
Q8DIH6_THEEB/632-720
Q8DKD5_THEEB/329-407
Q8DKE8_THEEB/30-117
Q8DKI3_THEEB/382-467
Q8DL70_THEEB/289-378
Q8E8D1_SHEON/225-315
Q8ECQ1_SHEON/782-854
Q8EGU1_SHEON/217-301
Q8EGU1_SHEON/343-433
Q8EH45_SHEON/37-122
Q8EII0_SHEON/666-755
Q8EII0_SHEON/799-886
Q8EJ84_SHEON/30-115
Q8EJ91_SHEON/557-647
Q8EJN6_SHEON/855-920
Q8EJW5_SHEON/872-943
Q8ERE5_OCEIH/11-93
Q8EYN9_LEPIN/32-119
Q8F1C9_LEPIN/560-647
Q8F1C9_LEPIN/687-781
Q8F244_LEPIN/29-111
Q8F245_LEPIN/29-110
Q8F246_LEPIN/26-108
Q8F249_LEPIN/29-111
Q8F251_LEPIN/30-109
Q8F2E1_LEPIN/42-121
Q8F527_LEPIN/156-244
Q8F527_LEPIN/25-116
Q8F527_LEPIN/412-496
Q8FDF8_ECOL6/30-115
Q8FG10_ECOL6/451-537
Q8G1T8_BRUSU/279-364
Q8G252_BRUSU/428-517
Q8GJK3_SYNE7/293-382
Q8GJK3_SYNE7/422-508
Q8GPZ2_PSEAE/212-300
Q8GPZ6_PSEAE/144-235
Q8I066_CAEEL/246-333
Q8I4D0_CAEEL/30-117
Q8I7N9_BRAFL/141-202
Q8I812_ARTSF/297-384
Q8JIG2_DANRE/275-362
Q8JIG3_DANRE/297-384
Q8KAT4_CHLTE/129-209
Q8KAU2_CHLTE/197-270
Q8KAU2_CHLTE/50-141
Q8KCL9_CHLTE/36-113
Q8KCN5_CHLTE/69-154
Q8MKI7_PHOSI/296-382
Q8MMG2_BLAGE/367-455
Q8N0R5_BOMMO/433-521
Q8P4M1_XANCP/883-970
Q8P8T6_XANCP/475-561
Q8P9A5_XANCP/230-320
Q8PA41_XANCP/459-543
Q8PG87_XANAC/648-735
Q8PKV3_XANAC/460-546
Q8PL12_XANAC/184-274
Q8PLX0_XANAC/179-254
Q8PRZ3_METMA/468-556
Q8PRZ3_METMA/596-685
Q8PSH1_METMA/57-145
Q8PST6_METMA/84-173
Q8PSW1_METMA/525-612
Q8PSW4_METMA/193-281
Q8PSW4_METMA/46-134
Q8PSW8_METMA/526-613
Q8PTE2_METMA/222-309
Q8PTR6_METMA/532-619
Q8PU41_METMA/321-410
Q8PU41_METMA/450-539
Q8PU41_METMA/579-668
Q8PU41_METMA/708-797
Q8PUA2_METMA/310-396
Q8PUQ5_METMA/267-354
Q8PUQ5_METMA/800-888
Q8PUQ5_METMA/928-1017
Q8PUQ6_METMA/640-727
Q8PUQ6_METMA/767-858
Q8PUQ7_METMA/564-653
Q8PUQ7_METMA/844-931
Q8PW21_METMA/323-412
Q8PW25_METMA/318-407
Q8PWB8_METMA/529-616
Q8PWD1_METMA/53-141
Q8PXX3_METMA/507-594
Q8PY13_METMA/131-218
Q8PY13_METMA/263-351
Q8PYH3_METMA/207-296
Q8PYH3_METMA/79-167
Q8PZH5_METMA/326-413
Q8Q005_METMA/53-141
Q8Q077_METMA/214-302
Q8Q077_METMA/347-435
Q8Q077_METMA/82-169
Q8Q0G7_METMA/151-240
Q8Q0G7_METMA/285-371
Q8Q0G7_METMA/437-524
Q8Q0G8_METMA/1011-1098
Q8QGM4_FUNHE/258-345
Q8QGM5_FUNHE/362-450
Q8QGQ3_DANRE/302-388
Q8RAV9_THETN/227-316
Q8RKZ4_PRORE/67-152
Q8TAR6_HUMAN/284-374
Q8THF6_METAC/199-287
Q8THZ6_METAC/131-218
Q8THZ6_METAC/263-351
Q8TIW4_METAC/281-368
Q8TIW4_METAC/408-497
Q8TK73_METAC/166-255
Q8TK73_METAC/295-384
Q8TKC7_METAC/347-436
Q8TKN1_METAC/519-606
Q8TKN3_METAC/148-225
Q8TKN3_METAC/730-817
Q8TKQ3_METAC/213-300
Q8TKQ3_METAC/341-429
Q8TLG5_METAC/55-143
Q8TLY2_METAC/426-515
Q8TLY2_METAC/555-644
Q8TM82_METAC/327-414
Q8TM82_METAC/604-691
Q8TMC7_METAC/185-274
Q8TMC7_METAC/56-145
Q8TMU0_METAC/60-148
Q8TN96_METAC/303-390
Q8TN96_METAC/47-135
Q8TP40_METAC/379-466
Q8TPA1_METAC/198-291
Q8TPA1_METAC/331-418
Q8TPC2_METAC/494-589
Q8TPC2_METAC/629-718
Q8TPM8_METAC/246-332
Q8TPR2_METAC/150-239
Q8TPR2_METAC/279-368
Q8TPR2_METAC/408-497
Q8TPR2_METAC/537-626
Q8TPR2_METAC/666-756
Q8TPR2_METAC/796-886
Q8TPR2_METAC/926-1015
Q8TPV4_METAC/195-283
Q8TPV4_METAC/328-416
Q8TPV4_METAC/63-150
Q8TQ36_METAC/36-125
Q8TQ48_METAC/116-205
Q8TQA4_METAC/139-220
Q8TQA4_METAC/609-696
Q8TQB8_METAC/721-807
Q8TQB8_METAC/873-959
Q8TQC0_METAC/322-409
Q8TQC1_METAC/637-724
Q8TQS0_METAC/336-425
Q8TQS0_METAC/465-554
Q8TQS0_METAC/594-683
Q8TQS0_METAC/723-812
Q8TQS7_METAC/367-454
Q8TR62_METAC/856-943
Q8TRA6_METAC/1023-1113
Q8TRA6_METAC/355-442
Q8TRA6_METAC/768-855
Q8TRB0_METAC/743-830
Q8TRB3_METAC/282-369
Q8TSD4_METAC/163-214
Q8TSD4_METAC/32-118
Q8TSD5_METAC/232-315
Q8TSN6_METAC/721-808
Q8TSN6_METAC/970-1050
Q8TSN7_METAC/582-669
Q8TT20_METAC/347-436
Q8TT21_METAC/330-419
Q8TT85_METAC/502-590
Q8TT85_METAC/781-869
Q8TT86_METAC/932-1019
Q8TTE7_METAC/255-340
Q8TTE7_METAC/529-616
Q8TU70_METAC/696-783
Q8UVV3_DANRE/239-326
Q8VUA7_9BACT/1-77
Q8X397_ECO57/137-223
Q8X4Z3_ECO57/30-115
Q8X7K1_ECO57/281-367
Q8XLQ5_CLOPE/260-345
Q8XPG5_RALSO/41-128
Q8XQL9_RALSO/157-247
Q8XQW8_RALSO/307-395
Q8XR17_RALSO/422-504
Q8XT61_RALSO/408-483
Q8XT61_RALSO/523-610
Q8Y0R1_RALSO/332-423
Q8YFR7_BRUME/428-517
Q8YG37_BRUME/279-364
Q8YLM6_NOSS1/60-145
Q8YLX3_NOSS1/226-312
Q8YPU3_NOSS1/312-400
Q8YQQ2_NOSS1/1-77
Q8YQQ2_NOSS1/118-203
Q8YRK4_NOSS1/113-201
Q8YS66_NOSS1/204-291
Q8YSB9_NOSS1/486-573
Q8YSG5_NOSS1/587-676
Q8YSJ3_NOSS1/549-638
Q8YSJ3_NOSS1/802-889
Q8YT29_NOSS1/170-262
Q8YT29_NOSS1/302-390
Q8YT51_NOSS1/338-424
Q8YT51_NOSS1/848-925
Q8YU73_NOSS1/68-141
Q8YUC4_NOSS1/853-941
Q8YUG7_NOSS1/490-578
Q8YUG7_NOSS1/618-708
Q8YUQ6_NOSS1/323-413
Q8YUU2_NOSS1/1017-1105
Q8YUU2_NOSS1/1144-1232
Q8YUU2_NOSS1/350-435
Q8YUU2_NOSS1/475-563
Q8YUU2_NOSS1/749-838
Q8YV86_NOSS1/1092-1180
Q8YV86_NOSS1/183-271
Q8YV86_NOSS1/311-400
Q8YV86_NOSS1/574-666
Q8YV86_NOSS1/837-923
Q8YV86_NOSS1/964-1052
Q8YVK9_NOSS1/327-416
Q8YVR0_NOSS1/374-462
Q8YVX3_NOSS1/176-261
Q8YXI4_NOSS1/1405-1492
Q8YXI4_NOSS1/192-277
Q8YXI4_NOSS1/328-404
Q8YXI4_NOSS1/612-699
Q8YXR6_NOSS1/62-149
Q8YYM4_NOSS1/164-245
Q8YYM4_NOSS1/291-372
Q8YYW3_NOSS1/708-798
Q8Z079_NOSS1/45-128
Q8Z0B6_NOSS1/216-302
Q90505_FUNHE/290-375
Q90W03_ORYLA/294-380
Q90X20_XENLA/301-389
Q90Y91_ORYLA/294-380
Q921F3_MOUSE/373-461
Q923K8_CAVPO/296-382
Q923L8_RAT/284-372
Q923L9_RAT/281-369
Q924H3_RAT/315-403
Q92JW2_RHIME/333-419
Q92K06_RHIME/211-296
Q92KJ8_RHIME/436-521
Q92R85_RHIME/280-367
Q92UG9_RHIME/335-428
Q92UG9_RHIME/652-717
Q92UG9_RHIME/757-844
Q92UG9_RHIME/885-978
Q92UP1_RHIME/611-698
Q92YN0_RHIME/165-251
Q92YN0_RHIME/292-377
Q936J4_RHORU/180-268
Q95M15_PHOVI/296-382
Q95YM6_APICE/319-408
Q95YM7_APICE/320-409
Q984C1_RHILO/695-785
Q985V5_RHILO/18-106
Q988F6_RHILO/157-243
Q988F6_RHILO/284-366
Q98C19_RHILO/66-155
Q98G48_RHILO/1-78
Q98G48_RHILO/120-209
Q98II8_RHILO/208-294
Q98JA6_RHILO/321-407
Q98JP5_RHILO/164-251
Q98JP5_RHILO/35-124
Q98LK3_RHILO/128-221
Q98LK3_RHILO/261-352
Q98LK8_RHILO/402-476
Q98LK8_RHILO/518-610
Q98P68_RHILO/38-120
Q98SK3_DANRE/329-384
Q98SN3_CHICK/394-482
Q9A2K1_CAUCR/173-263
Q9A3L2_CAUCR/171-246
Q9A3L2_CAUCR/37-120
Q9A402_CAUCR/161-243
Q9A402_CAUCR/283-369
Q9A4G0_CAUCR/172-259
Q9A4G0_CAUCR/299-385
Q9A501_CAUCR/214-288
Q9A9X5_CAUCR/200-290
Q9A9X5_CAUCR/330-419
Q9A9X5_CAUCR/459-549
Q9AAE7_CAUCR/181-252
Q9AAE9_CAUCR/172-260
Q9AAE9_CAUCR/300-384
Q9AAE9_CAUCR/39-125
Q9AAL1_CAUCR/236-325
Q9AC40_CAUCR/161-241
Q9AC40_CAUCR/41-121
Q9AC40_CAUCR/412-501
Q9DDG5_PASDO/156-229
Q9DDU6_XENLA/242-329
Q9DFU8_XENLA/250-338
Q9DG29_XENLA/447-535
Q9FBT4_STRCO/22-109
Q9GL03_PIG/371-459
Q9GUX0_APIME/26-115
Q9HMY1_HALSA/584-670
Q9HTC4_PSEAE/308-387
Q9HVI8_PSEAE/607-699
Q9HWA7_PSEAE/458-542
Q9HWI4_PSEAE/290-377
Q9HWR8_PSEAE/648-738
Q9I4F7_PSEAE/449-537
Q9I5T8_PSEAE/475-562
Q9I5W1_PSEAE/335-418
Q9I6F5_PSEAE/74-164
Q9I6K0_PSEAE/56-145
Q9I6K5_PSEAE/103-192
Q9I8L4_DANRE/388-478
Q9I951_COTJA/229-319
Q9I952_COTJA/355-443
Q9I953_COTJA/286-373
Q9I9E2_CHICK/297-382
Q9I9Q6_XENLA/277-364
Q9IAI1_CHICK/286-373
Q9IAU1_DANRE/308-396
Q9JHY9_MESAU/295-381
Q9JJK7_MESAU/295-381
Q9KKW2_VIBCH/30-115
Q9KL82_VIBCH/198-283
Q9KL82_VIBCH/77-163
Q9KUK6_VIBCH/34-119
Q9KY12_STRCO/473-561
Q9NDF3_APIME/320-409
Q9NG54_MYAAR/279-364
Q9PTB3_COTCO/253-340
Q9PTI6_STEHI/298-383
Q9PTI7_CHICK/297-382
Q9PUA3_XENLA/277-364
Q9RJE1_STRCO/198-286
Q9RRR7_DEIRA/251-339
Q9RV56_DEIRA/613-700
Q9S434_MYXXA/166-254
Q9TVM0_CAEEL/246-333
Q9VBH3_DROME/420-509
Q9VEV9_DROME/281-366
Q9VXW7_DROME/280-368
Q9W6J4_DANRE/277-364
Q9W752_STECH/270-346
Q9W7C6_CHICK/253-340
Q9WWT4_PSEPU/30-115
Q9X7U6_STRCO/102-190
Q9XTA4_BOVIN/254-341
Q9YGE9_ONCMY/296-381
Q9YGV3_DANRE/303-387
Q9YHW4_FUNHE/346-434
Q9ZAL8_9SYNC/479-565
SIM1A_DANRE/242-329
SIM1_HUMAN/242-329
SIM1_MOUSE/242-329
SIM1_PANPA/242-329
SIM1_PANTR/242-329
SIM2_HUMAN/242-329
SIM2_MOUSE/242-329
SIMA_DROME/331-416
SIM_DROME/290-377
TRH_DROME/452-539
WC1_NEUCR/598-682
WC2_NEUCR/186-263
Y4LL_RHISN/164-249
Y4LL_RHISN/290-375
YEGE_ECOLI/451-537
YORE_PSECL/125-199
