# Supplementary material for: Contact prediction is hardest for the most informative contacts, but improves with the incorporation of contact potentials
Source: PLoS One. 2018 Jun 28;13(6):e0199585. doi: 10.1371/journal.pone.0199585 (PMC6023208; doi:10.1371/journal.pone.0199585)
Supplement: S1 Data — Each file in the ‘alignments’ directory herein corresponds to a protein family’s alignment and contains the accession number and sequence range of each sequence in the alignment. (TAR.GZ) [file pone.0199585.s001.tar.gz › alignments/TetR_N]

A0A019_9ACTO/12-58
A0A3E9_LACS1/1-29
A0ABW4_STRAM/2-47
A0AC08_STRAM/20-66
A0AC10_STRAM/19-64
A0AC21_STRAM/2-47
A0AC55_STRAM/28-74
A0AC73_STRAM/16-61
A0AC76_STRAM/22-67
A0AC80_STRAM/19-64
A0ACM8_STRAM/17-63
A0ACN2_STRAM/22-68
A0ACU9_STRAM/24-70
A0ACZ8_STRAM/12-59
A0AD12_STRAM/14-60
A0AD25_STRAM/26-71
A0AD60_STRAM/20-66
A0ADD2_STRAM/27-71
A0ADH6_STRAM/10-56
A0ADL0_STRAM/22-68
A0ADT1_STRAM/45-91
A0AEE1_9BACT/12-58
A0AFT4_LISW6/15-55
A0AGY1_LISW6/6-52
A0AH40_LISW6/28-74
A0AK74_LISW6/8-54
A0AKJ5_LISW6/6-52
A0ALE9_LISW6/18-64
A0ALS5_LISW6/8-54
A0AM24_LISW6/7-53
A0AMD5_LISW6/9-55
A0AX86_BURCH/9-55
A0AXU5_BURCH/13-59
A0AYC8_BURCH/35-79
A0AYI2_BURCH/23-67
A0AZ13_BURCH/25-71
A0AZ58_BURCH/21-66
A0B0G1_BURCH/13-59
A0B1F8_BURCH/29-75
A0B1S3_BURCH/28-74
A0B2U8_BURCH/36-82
A0B2Y0_BURCH/45-91
A0B3A7_BURCH/28-74
A0B3B3_BURCH/13-58
A0B3C4_BURCH/42-88
A0B3G3_BURCH/15-61
A0B411_BURCH/34-80
A0B431_BURCH/33-79
A0B461_BURCH/17-63
A0B4D0_BURCH/47-93
A0B4E1_BURCH/28-74
A0B4H2_BURCH/19-65
A0B4I6_BURCH/72-118
A0B4S9_BURCH/16-62
A0B4U6_BURCH/9-55
A0B4Z5_BURCH/9-55
A0JQX0_ARTS2/39-85
A0JR32_ARTS2/27-73
A0JRI2_ARTS2/14-58
A0JRR2_ARTS2/21-66
A0JS18_ARTS2/18-64
A0JSE5_ARTS2/25-66
A0JSH4_ARTS2/12-58
A0JSJ1_ARTS2/22-68
A0JSP1_ARTS2/23-69
A0JSZ1_ARTS2/15-61
A0JT93_ARTS2/34-80
A0JTQ4_ARTS2/31-77
A0JU54_ARTS2/23-67
A0JU90_ARTS2/15-61
A0JUF0_ARTS2/32-78
A0JUQ8_ARTS2/38-84
A0JWV3_ARTS2/50-95
A0JYN4_ARTS2/45-91
A0JYR8_ARTS2/14-59
A0JZJ3_ARTS2/13-59
A0JZM1_ARTS2/23-68
A0JZR8_ARTS2/26-72
A0JZT2_ARTS2/18-64
A0K004_ARTS2/20-66
A0K096_ARTS2/20-66
A0K0Q8_ARTS2/14-58
A0K0R5_ARTS2/20-66
A0K170_ARTS2/25-71
A0K1L5_ARTS2/26-72
A0K1Z2_ARTS2/12-58
A0K250_ARTS2/27-72
A0K260_ARTS2/13-59
A0K273_ARTS2/28-74
A0K2Z5_BURCH/39-85
A0K355_BURCH/53-99
A0K3K1_BURCH/16-62
A0K426_BURCH/27-73
A0K4J0_BURCH/17-63
A0K4T9_BURCH/13-59
A0K710_BURCH/32-78
A0K796_BURCH/16-62
A0K7L2_BURCH/19-65
A0K947_BURCH/13-59
A0K999_BURCH/17-63
A0K9F9_BURCH/15-61
A0KA33_BURCH/37-83
A0KAE5_BURCH/11-57
A0KBG9_BURCH/34-78
A0KBR0_BURCH/27-74
A0KBZ4_BURCH/31-77
A0KBZ9_BURCH/27-73
A0KC61_BURCH/23-69
A0KC80_BURCH/17-63
A0KCF6_BURCH/11-57
A0KCF7_BURCH/16-62
A0KCK7_BURCH/18-64
A0KCQ2_BURCH/35-81
A0KCS8_BURCH/9-55
A0KCU7_BURCH/39-85
A0KDK0_BURCH/23-69
A0KE04_BURCH/20-64
A0KEM5_AERHH/14-60
A0KF74_AERHH/15-62
A0KFR0_AERHH/59-105
A0KG93_AERHH/11-57
A0KGN0_AERHH/19-65
A0KHK2_AERHH/11-57
A0KHX8_AERHH/30-76
A0KHY3_AERHH/10-56
A0KIE5_AERHH/12-58
A0KIH7_AERHH/52-98
A0KJP0_AERHH/17-62
A0KKJ4_AERHH/13-59
A0KMB5_AERHH/16-62
A0KN53_AERHH/26-72
A0KP16_AERHH/22-68
A0KQV4_AERHH/7-53
A0KR17_AERHH/27-73
A0KRJ7_SHESA/16-62
A0KRK3_SHESA/15-62
A0KRT6_SHESA/12-58
A0KRW6_SHESA/18-64
A0KS47_SHESA/8-54
A0KT04_SHESA/12-59
A0KTH0_SHESA/16-62
A0KU42_SHESA/22-68
A0KUC4_SHESA/11-57
A0KUR2_SHESA/19-65
A0KX66_SHESA/11-57
A0KYV9_SHESA/37-83
A0KZ72_SHESA/13-57
A0KZI6_SHESA/18-64
A0L0A7_SHESA/19-65
A0L1Z9_SHESA/25-71
A0L2Q1_SHESA/7-53
A0L523_MAGSM/29-75
A0L5S3_MAGSM/11-57
A0L9T6_MAGSM/8-54
A0LAL9_MAGSM/26-72
A0LCF7_MAGSM/12-58
A0LFE4_SYNFM/17-63
A0LGB1_SYNFM/36-82
A0LH78_SYNFM/15-61
A0LI40_SYNFM/39-85
A0LJR9_SYNFM/15-61
A0LMW1_SYNFM/18-64
A0LN44_SYNFM/41-87
A0LNX8_SYNFM/121-167
A0LPJ9_SYNFM/14-60
A0LPK7_SYNFM/7-53
A0LQV6_ACIC1/31-77
A0LRK4_ACIC1/29-75
A0LS44_ACIC1/15-61
A0LSQ4_ACIC1/29-75
A0LUM8_ACIC1/52-98
A0LUU8_ACIC1/19-65
A0LVM1_ACIC1/28-74
A0LZJ7_GRAFK/23-68
A0M5Y4_GRAFK/5-51
A0NI01_OENOE/13-59
A0NIS0_OENOE/19-66
A0NJ12_OENOE/18-64
A0NJ35_OENOE/17-63
A0NJV4_OENOE/15-61
A0NJW6_OENOE/28-73
A0NJW9_OENOE/17-63
A0NK15_OENOE/14-60
A0NK50_OENOE/17-63
A0NK82_OENOE/17-63
A0NK87_OENOE/9-55
A0NKA7_OENOE/26-72
A0NKB2_OENOE/15-61
A0NKP5_OENOE/16-60
A0NL68_OENOE/14-60
A0NM68_9RHOB/11-57
A0NMK3_9RHOB/13-59
A0NMZ9_9RHOB/31-77
A0NN80_9RHOB/17-66
A0NNP7_9RHOB/26-71
A0NPA0_9RHOB/26-72
A0NPC8_9RHOB/20-66
A0NPD2_9RHOB/9-55
A0NPW0_9RHOB/28-74
A0NPX7_9RHOB/26-72
A0NQB5_9RHOB/20-66
A0NQE4_9RHOB/19-64
A0NSI8_9RHOB/14-60
A0NSS6_9RHOB/28-74
A0NTL1_9RHOB/16-62
A0NTQ0_9RHOB/29-75
A0NTW5_9RHOB/28-73
A0NTZ5_9RHOB/24-70
A0NV45_9RHOB/29-75
A0NVJ6_9RHOB/15-61
A0NVY2_9RHOB/18-64
A0NW06_9RHOB/29-75
A0NW19_9RHOB/12-58
A0NW26_9RHOB/17-63
A0NW67_9RHOB/27-73
A0NW69_9RHOB/16-62
A0NW89_9RHOB/19-65
A0NWA3_9RHOB/17-63
A0NXJ5_9RHOB/23-69
A0NXP9_9RHOB/43-89
A0NYA8_9RHOB/8-54
A0NYS9_9RHOB/25-71
A0NZ09_9RHOB/11-57
A0P2C0_9RHOB/12-58
A0P2Y7_9RHOB/16-62
A0P3M5_9RHOB/9-55
A0P4B6_9RHOB/15-60
A0PAU7_PASPI/9-55
A0PKI2_MYCUA/35-79
A0PKM4_MYCUA/20-65
A0PKM4_MYCUA/243-289
A0PKN3_MYCUA/20-66
A0PKW6_MYCUA/1-40
A0PL09_MYCUA/13-59
A0PL33_MYCUA/33-79
A0PL42_MYCUA/20-67
A0PLH1_MYCUA/16-62
A0PLI3_MYCUA/15-61
A0PLW9_MYCUA/15-61
A0PLX4_MYCUA/26-72
A0PM21_MYCUA/18-64
A0PM38_MYCUA/31-77
A0PM47_MYCUA/18-60
A0PM54_MYCUA/14-58
A0PMG5_MYCUA/23-69
A0PMH0_MYCUA/18-64
A0PMJ0_MYCUA/25-71
A0PMN4_MYCUA/18-65
A0PMS1_MYCUA/21-67
A0PMV8_MYCUA/2-48
A0PMY4_MYCUA/18-65
A0PN12_MYCUA/17-63
A0PN23_MYCUA/17-63
A0PN53_MYCUA/16-61
A0PN56_MYCUA/20-68
A0PNE0_MYCUA/15-61
A0PNT6_MYCUA/16-62
A0PNV2_MYCUA/14-60
A0PP88_MYCUA/24-70
A0PPS2_MYCUA/35-80
A0PPS4_MYCUA/13-59
A0PPX0_MYCUA/24-70
A0PQ60_MYCUA/16-62
A0PR29_MYCUA/21-67
A0PR58_MYCUA/26-72
A0PRA3_MYCUA/43-89
A0PRF6_MYCUA/52-98
A0PRI0_MYCUA/27-73
A0PRJ8_MYCUA/16-62
A0PRK8_MYCUA/17-63
A0PRP9_MYCUA/18-63
A0PRQ9_MYCUA/22-67
A0PRT6_MYCUA/24-70
A0PRW0_MYCUA/66-112
A0PRX1_MYCUA/7-54
A0PS42_MYCUA/19-65
A0PS42_MYCUA/223-269
A0PS74_MYCUA/6-50
A0PS84_MYCUA/19-64
A0PSN2_MYCUA/1-42
A0PSP3_MYCUA/20-66
A0PTA6_MYCUA/48-94
A0PTA8_MYCUA/27-73
A0PTD0_MYCUA/19-65
A0PTF8_MYCUA/61-107
A0PTR9_MYCUA/238-283
A0PTR9_MYCUA/37-83
A0PTT8_MYCUA/34-79
A0PU13_MYCUA/23-70
A0PU70_MYCUA/27-73
A0PU76_MYCUA/28-73
A0PUB6_MYCUA/16-62
A0PUE2_MYCUA/28-74
A0PUM6_MYCUA/21-67
A0PUZ4_MYCUA/1-46
A0PV16_MYCUA/21-67
A0PVE7_MYCUA/11-57
A0PVL5_MYCUA/27-73
A0PVT7_MYCUA/19-65
A0PVX7_MYCUA/24-68
A0PW59_MYCUA/10-56
A0PWD8_MYCUA/13-59
A0PWG6_MYCUA/25-71
A0PWH3_MYCUA/20-66
A0PWH7_MYCUA/17-63
A0PWI3_MYCUA/33-79
A0PWM3_MYCUA/20-66
A0PWP5_MYCUA/29-75
A0PWQ4_MYCUA/21-67
A0PWQ5_MYCUA/27-73
A0PWR3_MYCUA/21-61
A0PWR5_MYCUA/19-65
A0PWR7_MYCUA/22-67
A0PWS1_MYCUA/15-61
A0PWW2_MYCUA/9-57
A0PWX1_MYCUA/12-58
A0PX11_MYCUA/17-62
A0PX33_MYCUA/29-75
A0PZ26_CLONN/17-62
A0PZ86_CLONN/12-58
A0Q1N2_CLONN/18-64
A0Q8S3_MYCA1/20-66
A0Q8Z3_MYCA1/11-57
A0Q918_MYCA1/12-58
A0Q918_MYCA1/217-262
A0Q953_MYCA1/9-57
A0Q956_MYCA1/9-56
A0Q979_MYCA1/27-73
A0Q9A3_MYCA1/17-62
A0Q9L0_MYCA1/28-74
A0Q9P9_MYCA1/18-64
A0Q9R6_MYCA1/16-62
A0QA18_MYCA1/31-75
A0QA32_MYCA1/17-63
A0QAC7_MYCA1/21-67
A0QAC9_MYCA1/12-57
A0QAE5_MYCA1/12-58
A0QAP8_MYCA1/33-79
A0QAQ7_MYCA1/1-46
A0QAR5_MYCA1/15-61
A0QB28_MYCA1/1-47
A0QB64_MYCA1/20-67
A0QB84_MYCA1/21-67
A0QBD1_MYCA1/25-71
A0QBD7_MYCA1/30-76
A0QBF7_MYCA1/1-34
A0QBS7_MYCA1/7-53
A0QBS9_MYCA1/21-65
A0QBV3_MYCA1/17-63
A0QBV4_MYCA1/14-60
A0QBX0_MYCA1/32-78
A0QC50_MYCA1/24-70
A0QC72_MYCA1/22-67
A0QC72_MYCA1/245-291
A0QCB6_MYCA1/51-97
A0QCE0_MYCA1/15-61
A0QCG9_MYCA1/15-60
A0QCK7_MYCA1/23-69
A0QD32_MYCA1/23-69
A0QD57_MYCA1/24-70
A0QD72_MYCA1/16-62
A0QDB3_MYCA1/9-55
A0QDH2_MYCA1/27-74
A0QDN7_MYCA1/25-70
A0QDT6_MYCA1/33-79
A0QDU2_MYCA1/13-64
A0QDZ8_MYCA1/2-49
A0QE13_MYCA1/30-77
A0QE28_MYCA1/265-311
A0QE28_MYCA1/30-76
A0QE33_MYCA1/1-44
A0QE58_MYCA1/19-65
A0QEH3_MYCA1/22-68
A0QEM9_MYCA1/34-80
A0QEN8_MYCA1/2-39
A0QEQ8_MYCA1/19-65
A0QFA3_MYCA1/21-66
A0QFE6_MYCA1/5-51
A0QFG3_MYCA1/19-65
A0QFG7_MYCA1/20-65
A0QFL6_MYCA1/19-63
A0QFN1_MYCA1/2-32
A0QFP9_MYCA1/21-67
A0QFT1_MYCA1/25-71
A0QFU1_MYCA1/257-303
A0QFU1_MYCA1/32-78
A0QFX9_MYCA1/26-73
A0QFY5_MYCA1/5-50
A0QG03_MYCA1/265-311
A0QG03_MYCA1/30-76
A0QG10_MYCA1/20-64
A0QG58_MYCA1/19-65
A0QGD8_MYCA1/19-64
A0QGN1_MYCA1/20-65
A0QGP7_MYCA1/15-61
A0QGV6_MYCA1/33-79
A0QGV8_MYCA1/21-65
A0QGW5_MYCA1/24-71
A0QGY3_MYCA1/16-62
A0QH83_MYCA1/24-70
A0QHC6_MYCA1/1-37
A0QHF0_MYCA1/25-70
A0QHU8_MYCA1/16-62
A0QIG1_MYCA1/17-63
A0QII9_MYCA1/16-62
A0QJ51_MYCA1/16-62
A0QJ86_MYCA1/29-75
A0QJ88_MYCA1/26-72
A0QJE1_MYCA1/21-67
A0QJI9_MYCA1/13-59
A0QJJ1_MYCA1/38-83
A0QJJ7_MYCA1/32-78
A0QJK0_MYCA1/23-69
A0QJQ4_MYCA1/23-69
A0QJU1_MYCA1/17-63
A0QJW1_MYCA1/15-61
A0QJX1_MYCA1/26-72
A0QK65_MYCA1/44-90
A0QK96_MYCA1/21-66
A0QK97_MYCA1/1-47
A0QKB6_MYCA1/18-64
A0QKG9_MYCA1/17-63
A0QKP9_MYCA1/5-51
A0QL20_MYCA1/1-31
A0QL28_MYCA1/17-59
A0QL40_MYCA1/31-77
A0QL52_MYCA1/15-61
A0QLD4_MYCA1/14-59
A0QLL8_MYCA1/32-64
A0QLN7_MYCA1/1-46
A0QLQ5_MYCA1/2-48
A0QLU3_MYCA1/30-76
A0QLV8_MYCA1/26-72
A0QM36_MYCA1/33-79
A0QM70_MYCA1/31-74
A0QM77_MYCA1/22-67
A0QMA2_MYCA1/17-63
A0QMC1_MYCA1/17-61
A0QMD1_MYCA1/19-66
A0QMG8_MYCA1/8-55
A0QMN5_MYCA1/11-57
A0QMP4_MYCA1/7-51
A0QMP6_MYCA1/1-40
A0QMT1_MYCA1/18-55
A0QMW3_MYCA1/21-67
A0QMW7_MYCA1/17-61
A0QMY0_MYCA1/24-70
A0QMZ0_MYCA1/20-66
A0QMZ4_MYCA1/15-61
A0QMZ8_MYCA1/26-72
A0QN54_MYCA1/20-66
A0QN77_MYCA1/1-40
A0QN78_MYCA1/19-65
A0QN91_MYCA1/22-68
A0QN99_MYCA1/23-69
A0QNH2_MYCS2/18-64
A0QNL9_MYCS2/14-54
A0QNM0_MYCS2/24-70
A0QNP8_MYCS2/15-59
A0QNS6_MYCS2/20-66
A0QNV8_MYCS2/19-65
A0QP04_MYCS2/15-61
A0QP62_MYCS2/10-56
A0QPB8_MYCS2/30-76
A0QPD8_MYCS2/19-65
A0QPL7_MYCS2/14-58
A0QPN9_MYCS2/24-70
A0QPV5_MYCS2/8-56
A0QPY4_MYCS2/26-68
A0QQ29_MYCS2/21-67
A0QQ35_MYCS2/23-68
A0QQ77_MYCS2/14-60
A0QQ84_MYCS2/18-64
A0QQ97_MYCS2/18-64
A0QQD2_MYCS2/12-58
A0QQN0_MYCS2/300-345
A0QQN0_MYCS2/92-138
A0QQS3_MYCS2/12-58
A0QQU3_MYCS2/14-59
A0QQY1_MYCS2/30-75
A0QR26_MYCS2/11-57
A0QR50_MYCS2/11-57
A0QR50_MYCS2/72-116
A0QR73_MYCS2/33-79
A0QR78_MYCS2/33-79
A0QR87_MYCS2/21-66
A0QR90_MYCS2/34-79
A0QS07_MYCS2/12-58
A0QS53_MYCS2/23-69
A0QS78_MYCS2/22-67
A0QS95_MYCS2/14-60
A0QSB5_MYCS2/18-60
A0QSC4_MYCS2/17-63
A0QSJ4_MYCS2/18-64
A0QSK0_MYCS2/33-79
A0QSK3_MYCS2/12-58
A0QSQ6_MYCS2/26-72
A0QST7_MYCS2/20-65
A0QSV1_MYCS2/21-67
A0QSY7_MYCS2/15-61
A0QT38_MYCS2/12-58
A0QT75_MYCS2/35-81
A0QT79_MYCS2/22-68
A0QTH4_MYCS2/58-104
A0QTR3_MYCS2/35-81
A0QTU4_MYCS2/30-76
A0QU04_MYCS2/16-62
A0QU16_MYCS2/26-72
A0QU22_MYCS2/18-64
A0QU44_MYCS2/17-63
A0QU77_MYCS2/22-67
A0QUC0_MYCS2/18-64
A0QUE5_MYCS2/23-69
A0QUE5_MYCS2/249-295
A0QUE7_MYCS2/20-66
A0QUG0_MYCS2/14-60
A0QUG1_MYCS2/16-62
A0QUI9_MYCS2/23-69
A0QUK3_MYCS2/23-69
A0QUX2_MYCS2/22-68
A0QV08_MYCS2/15-61
A0QVF2_MYCS2/19-65
A0QVF6_MYCS2/21-67
A0QVI2_MYCS2/12-58
A0QWD0_MYCS2/16-62
A0QWM5_MYCS2/23-69
A0QX06_MYCS2/13-58
A0QX19_MYCS2/16-62
A0QX54_MYCS2/29-75
A0QX69_MYCS2/8-54
A0QXJ0_MYCS2/13-59
A0QXK2_MYCS2/34-80
A0QXM3_MYCS2/25-70
A0QXM9_MYCS2/11-58
A0QXN2_MYCS2/15-61
A0QXS3_MYCS2/28-73
A0QXS7_MYCS2/13-57
A0QXU1_MYCS2/24-70
A0QXW8_MYCS2/19-64
A0QXY5_MYCS2/13-56
A0QY35_MYCS2/8-55
A0QY87_MYCS2/19-65
A0QYH4_MYCS2/15-61
A0QYS0_MYCS2/27-73
A0QYW2_MYCS2/19-64
A0QYY7_MYCS2/15-61
A0QZ27_MYCS2/27-73
A0QZB1_MYCS2/1-39
A0QZB2_MYCS2/23-68
A0QZC6_MYCS2/27-73
A0QZH0_MYCS2/19-65
A0QZH2_MYCS2/23-69
A0QZH2_MYCS2/249-295
A0QZI1_MYCS2/38-83
A0QZL7_MYCS2/14-60
A0QZS3_MYCS2/14-60
A0QZT4_MYCS2/26-71
A0R089_MYCS2/26-72
A0R0C0_MYCS2/17-63
A0R0N5_MYCS2/24-70
A0R0V1_MYCS2/34-80
A0R147_MYCS2/23-70
A0R1E0_MYCS2/18-64
A0R1J8_MYCS2/18-64
A0R1P3_MYCS2/31-77
A0R1P9_MYCS2/28-74
A0R1R5_MYCS2/33-79
A0R1S6_MYCS2/35-82
A0R217_MYCS2/14-60
A0R227_MYCS2/76-122
A0R246_MYCS2/17-63
A0R2A1_MYCS2/17-63
A0R2D6_MYCS2/10-55
A0R2N5_MYCS2/33-80
A0R2P8_MYCS2/17-63
A0R2R3_MYCS2/19-66
A0R2Z0_MYCS2/23-69
A0R309_MYCS2/21-66
A0R315_MYCS2/15-61
A0R339_MYCS2/12-57
A0R346_MYCS2/24-70
A0R352_MYCS2/13-59
A0R3C6_MYCS2/17-63
A0R3M1_MYCS2/16-60
A0R3R4_MYCS2/21-65
A0R3U4_MYCS2/12-58
A0R418_MYCS2/22-68
A0R463_MYCS2/7-53
A0R4F1_MYCS2/12-58
A0R4H7_MYCS2/12-58
A0R4I9_MYCS2/16-62
A0R4J3_MYCS2/21-66
A0R4J9_MYCS2/29-75
A0R517_MYCS2/23-69
A0R5C3_MYCS2/16-62
A0R5K4_MYCS2/18-62
A0R5M5_MYCS2/11-57
A0R5S3_MYCS2/18-63
A0R6A4_MYCS2/23-69
A0R6A5_MYCS2/25-70
A0R6C9_MYCS2/13-59
A0R6F2_MYCS2/20-66
A0R6F7_MYCS2/25-70
A0R6G2_MYCS2/15-61
A0R6H9_MYCS2/26-59
A0R6I0_MYCS2/12-58
A0R6I8_MYCS2/18-64
A0R6M8_MYCS2/21-67
A0R6P9_MYCS2/19-65
A0R701_MYCS2/11-57
A0R734_MYCS2/10-57
A0R776_MYCS2/18-64
A0R7C8_MYCS2/12-57
A0R7Y9_PELPD/23-69
A0R856_PELPD/17-63
A0R8Q8_BACAH/10-56
A0R995_BACAH/14-60
A0RA93_BACAH/8-54
A0RAH6_BACAH/29-65
A0RAI9_BACAH/12-58
A0RAJ7_BACAH/19-58
A0RAR2_BACAH/15-60
A0RAR5_BACAH/10-56
A0RAT2_BACAH/17-63
A0RAV2_BACAH/15-61
A0RCA9_BACAH/12-58
A0RCT8_BACAH/26-72
A0RDF3_BACAH/22-67
A0RE06_BACAH/24-70
A0RE67_BACAH/14-60
A0RED1_BACAH/22-68
A0REN4_BACAH/15-61
A0REX3_BACAH/20-65
A0RFC9_BACAH/9-55
A0RFR3_BACAH/27-73
A0RG96_BACAH/21-66
A0RGJ8_BACAH/11-57
A0RGY8_BACAH/59-105
A0RIK0_BACAH/8-52
A0RJA2_BACAH/27-66
A0RJC8_BACAH/26-72
A0RJG9_BACAH/18-63
A0RJP4_BACAH/14-60
A0RKJ0_BACAH/12-56
A0RLC5_BACAH/26-71
A0RLL5_BACAH/8-54
A0RM97_CAMFF/21-67
A0SYY2_9BURK/25-71
A0SZ06_9BURK/22-68
A0SZ50_9BURK/12-58
A0XXR7_9GAMM/7-53
A0XY47_9GAMM/19-65
A0XYE3_9GAMM/22-68
A0Y0V3_9GAMM/21-67
A0Y0W2_9GAMM/7-53
A0Y1S0_9GAMM/28-74
A0Y442_9GAMM/16-63
A0Y631_9GAMM/12-57
A0Y6D9_9GAMM/13-59
A0Y7W0_9GAMM/21-67
A0Y858_9GAMM/223-269
A0Y858_9GAMM/5-49
A0Y873_9GAMM/22-47
A0Y899_9GAMM/8-54
A0Y8M9_9GAMM/18-64
A0Y9L8_9GAMM/11-57
A0YA09_9GAMM/2-48
A0YA14_9GAMM/17-63
A0YB97_9GAMM/23-58
A0YBA1_9GAMM/7-53
A0YD31_9GAMM/27-73
A0YD34_9GAMM/35-81
A0YD68_9GAMM/24-69
A0YDK0_9GAMM/18-64
A0YDP2_9GAMM/23-69
A0YE47_9GAMM/25-72
A0YE97_9GAMM/18-64
A0YEI3_9GAMM/15-60
A0YEL7_9GAMM/28-74
A0YFP0_9GAMM/28-73
A0YFS6_9GAMM/45-91
A0YFZ6_9GAMM/1-29
A0YGC6_9GAMM/18-64
A0YGY5_9GAMM/23-69
A0YMH8_LYNSP/1-42
A0YN79_LYNSP/21-67
A0YTN7_LYNSP/21-67
A0YXX4_LYNSP/18-64
A0Z1D3_9GAMM/18-64
A0Z1G2_9GAMM/24-70
A0Z1J6_9GAMM/21-67
A0Z1J6_9GAMM/240-286
A0Z2D5_9GAMM/18-64
A0Z2U0_9GAMM/12-58
A0Z3J6_9GAMM/19-65
A0Z3N3_9GAMM/9-55
A0Z3V1_9GAMM/21-67
A0Z4S5_9GAMM/9-55
A0Z5R4_9GAMM/6-52
A0Z5T4_9GAMM/31-77
A0Z6W6_9GAMM/7-54
A0Z737_9GAMM/23-69
A0Z7Y5_9GAMM/21-67
A0Z987_9GAMM/11-57
A0Z9H3_9GAMM/17-63
A0ZCM3_NODSP/14-60
A0ZDL8_NODSP/18-64
A0ZHP4_NODSP/27-73
A0ZKJ5_NODSP/21-67
A0ZL59_NODSP/41-87
A0ZSZ1_9GAMM/10-56
A0ZT00_9ENTR/9-55
A0ZZK2_BIFAA/39-85
A0ZZK8_BIFAA/16-62
A0ZZN4_BIFAA/34-80
A0ZZU3_BIFAA/19-63
A1A0I5_BIFAA/56-102
A1A2P3_BIFAA/25-71
A1A2P9_BIFAA/21-67
A1A2Q5_BIFAA/47-93
A1A2Q8_BIFAA/22-68
A1A2R0_BIFAA/20-66
A1A803_ECOK1/17-63
A1A8D1_ECOK1/16-62
A1A937_ECOK1/21-66
A1A985_ECOK1/13-59
A1A9R8_ECOK1/23-69
A1AA05_ECOK1/50-96
A1AAQ7_ECOK1/23-69
A1ABG3_ECOK1/16-62
A1ABJ2_ECOK1/13-59
A1AGG3_ECOK1/16-62
A1AHH2_ECOK1/30-76
A1AIZ3_ECOK1/23-69
A1AJ44_ECOK1/14-60
A1AJB6_ECOK1/27-73
A1AKB0_PELPD/17-63
A1AKU6_PELPD/10-56
A1AM24_PELPD/18-64
A1AR52_PELPD/29-75
A1AYD7_PARDP/23-69
A1AYK2_PARDP/42-88
A1AZT6_PARDP/16-62
A1B135_PARDP/34-80
A1B1A7_PARDP/24-69
A1B247_PARDP/26-70
A1B399_PARDP/14-60
A1B5B7_PARDP/16-62
A1B5Y7_PARDP/15-61
A1B680_PARDP/12-58
A1B786_PARDP/29-75
A1B9E6_PARDP/16-62
A1BAZ9_PARDP/17-63
A1BB12_PARDP/15-62
A1BB48_PARDP/16-62
A1BBG9_PARDP/16-62
A1BC74_PARDP/13-59
A1BCK3_CHLPD/20-66
A1BEK3_CHLPD/12-58
A1BFU6_CHLPD/18-63
A1EI77_VIBCH/13-58
A1EJI7_VIBCH/24-70
A1EK33_VIBCH/11-57
A1EM89_VIBCH/12-58
A1EN83_VIBCH/27-73
A1ENE7_VIBCH/27-74
A1EQ54_VIBCH/21-67
A1EQR5_VIBCH/38-84
A1ER47_VIBCH/19-65
A1ERS2_VIBCH/11-57
A1ESG3_VIBCH/22-68
A1ESW8_VIBCH/18-65
A1F158_VIBCH/27-73
A1F163_VIBCH/11-57
A1F1U1_VIBCH/8-54
A1F3K1_VIBCH/24-70
A1F4L9_VIBCH/11-57
A1F5W3_VIBCH/13-58
A1F8B1_VIBCH/19-65
A1F8M0_VIBCH/21-67
A1F8Z7_VIBCH/38-84
A1F928_VIBCH/22-68
A1F9N6_VIBCH/12-58
A1F9S9_VIBCH/1-29
A1FA72_VIBCH/27-74
A1FB51_VIBCH/11-58
A1HLV4_9FIRM/5-55
A1HMI1_9FIRM/15-61
A1IG85_PHOPO/21-67
A1IR57_NEIMA/15-61
A1ITG8_NEIMA/15-61
A1JI95_YERE8/4-40
A1JIN5_YERE8/6-52
A1JLI4_YERE8/13-59
A1JMY4_YERE8/29-75
A1JNF6_YERE8/16-62
A1JP23_YERE8/15-61
A1JSL7_YERE8/26-72
A1JTK8_YERE8/16-60
A1JV43_ENTFC/15-62
A1K205_AZOSB/20-66
A1K271_AZOSB/16-62
A1K289_AZOSB/15-61
A1K3Q7_AZOSB/28-74
A1K660_AZOSB/18-63
A1K8E2_AZOSB/7-53
A1K8E9_AZOSB/20-65
A1K8G6_AZOSB/127-173
A1K8G7_AZOSB/28-74
A1K9L9_AZOSB/24-70
A1KEN6_MYCBP/19-64
A1KEP7_MYCBP/19-65
A1KEV5_MYCBP/20-66
A1KEW4_MYCBP/93-139
A1KEX8_MYCBP/16-62
A1KF16_MYCBP/8-55
A1KF52_MYCBP/17-61
A1KF59_MYCBP/17-63
A1KF94_MYCBP/16-61
A1KF96_MYCBP/24-72
A1KFC5_MYCBP/19-65
A1KFF0_MYCBP/11-57
A1KFF2_MYCBP/13-59
A1KFS4_MYCBP/28-74
A1KFU6_MYCBP/30-75
A1KGD3_MYCBP/11-57
A1KGG1_MYCBP/12-58
A1KGH1_MYCBP/18-60
A1KGQ0_MYCBP/35-81
A1KGQ8_MYCBP/18-64
A1KGV8_MYCBP/26-72
A1KHF7_MYCBP/10-56
A1KHV8_MYCBP/23-69
A1KI07_MYCBP/12-57
A1KIE3_MYCBP/21-67
A1KIR4_MYCBP/16-62
A1KIW4_MYCBP/24-70
A1KIY5_MYCBP/25-71
A1KJA1_MYCBP/24-70
A1KJI7_MYCBP/20-66
A1KJM7_MYCBP/21-67
A1KK29_MYCBP/19-65
A1KK29_MYCBP/223-269
A1KKK3_MYCBP/14-60
A1KKU4_MYCBP/15-61
A1KLK1_MYCBP/30-76
A1KMQ6_MYCBP/16-62
A1KN47_MYCBP/35-80
A1KN53_MYCBP/32-78
A1KN56_MYCBP/26-72
A1KN64_MYCBP/19-65
A1KNF7_MYCBP/15-61
A1KNG4_MYCBP/26-72
A1KNH0_MYCBP/22-68
A1KNK7_MYCBP/44-90
A1KNQ1_MYCBP/28-74
A1KNU7_MYCBP/17-63
A1KP96_MYCBP/23-69
A1KPP2_MYCBP/15-61
A1KPR0_MYCBP/21-67
A1KQG5_MYCBP/17-62
A1KQJ0_MYCBP/29-75
A1KT67_NEIMF/15-61
A1KVC2_NEIMF/15-61
A1R0W0_ARTAT/44-90
A1R1A1_ARTAT/25-71
A1R1K0_ARTAT/14-60
A1R1Y3_ARTAT/12-58
A1R262_ARTAT/18-64
A1R2C9_ARTAT/10-56
A1R2E7_ARTAT/13-59
A1R2M4_ARTAT/20-66
A1R2S3_ARTAT/12-58
A1R2Z7_ARTAT/19-65
A1R3G4_ARTAT/23-69
A1R3U6_ARTAT/15-62
A1R3X6_ARTAT/22-68
A1R4M5_ARTAT/24-70
A1R504_ARTAT/21-66
A1R7R4_ARTAT/13-59
A1R8A8_ARTAT/61-107
A1R921_ARTAT/65-111
A1RAQ0_ARTAT/14-60
A1RB77_ARTAT/15-61
A1RBE4_ARTAT/19-65
A1RBM0_ARTAT/14-60
A1RCW7_ARTAT/15-61
A1RCX6_ARTAT/16-62
A1RD69_ARTAT/23-69
A1RDD4_ARTAT/14-59
A1RDF0_ARTAT/54-101
A1RDK3_ARTAT/27-73
A1RE09_SHESW/7-53
A1REI5_SHESW/16-62
A1RGD3_SHESW/16-62
A1RGL9_SHESW/9-55
A1RHB7_SHESW/22-68
A1RHI9_SHESW/11-57
A1RHS1_SHESW/21-67
A1RJL7_SHESW/9-55
A1RJM6_SHESW/15-61
A1RJY0_SHESW/11-57
A1RLF8_SHESW/38-84
A1RP92_SHESW/15-62
A1RP97_SHESW/16-62
A1RPN9_SHESW/19-65
A1S1Q5_SHEAM/7-52
A1S1Z7_SHEAM/15-62
A1S2T0_SHEAM/12-58
A1S3I5_SHEAM/16-62
A1S3P3_SHEAM/22-68
A1S4J0_SHEAM/13-58
A1S5Q8_SHEAM/24-70
A1S6L5_SHEAM/26-72
A1S840_SHEAM/19-64
A1S8A6_SHEAM/11-57
A1S9K2_SHEAM/14-60
A1SAR3_SHEAM/8-54
A1SBN6_SHEAM/17-63
A1SCI2_NOCSJ/20-66
A1SCY3_NOCSJ/9-55
A1SD00_NOCSJ/7-53
A1SD79_NOCSJ/19-65
A1SD80_NOCSJ/14-60
A1SDA2_NOCSJ/8-54
A1SDY4_NOCSJ/25-71
A1SEM5_NOCSJ/29-74
A1SEU9_NOCSJ/16-62
A1SEV7_NOCSJ/26-72
A1SFB1_NOCSJ/17-63
A1SG10_NOCSJ/11-56
A1SG66_NOCSJ/35-81
A1SGF1_NOCSJ/10-56
A1SGQ2_NOCSJ/10-56
A1SH92_NOCSJ/19-63
A1SHF8_NOCSJ/11-57
A1SHQ4_NOCSJ/17-61
A1SHQ9_NOCSJ/42-88
A1SIH2_NOCSJ/13-59
A1SIN8_NOCSJ/12-56
A1SIP6_NOCSJ/17-63
A1SIQ9_NOCSJ/14-59
A1SIR6_NOCSJ/20-65
A1SJ52_NOCSJ/10-56
A1SKD2_NOCSJ/27-73
A1SKG7_NOCSJ/24-70
A1SKL3_NOCSJ/26-72
A1SKY2_NOCSJ/21-67
A1SL03_NOCSJ/27-73
A1SM15_NOCSJ/8-54
A1SM27_NOCSJ/33-79
A1SMA6_NOCSJ/17-63
A1SMG8_NOCSJ/21-67
A1SMH3_NOCSJ/19-65
A1SMI7_NOCSJ/20-67
A1SN12_NOCSJ/22-68
A1SNH5_NOCSJ/17-63
A1SNW1_NOCSJ/63-109
A1SP73_NOCSJ/23-69
A1SPC0_NOCSJ/24-70
A1SPK6_NOCSJ/23-69
A1SPK7_NOCSJ/27-73
A1SPR2_NOCSJ/25-71
A1SPT9_NOCSJ/12-57
A1SQG9_NOCSJ/17-63
A1SQK1_NOCSJ/19-64
A1SR18_PSYIN/16-62
A1SUZ3_PSYIN/16-62
A1SVM6_PSYIN/19-65
A1SVQ4_PSYIN/7-53
A1SWF6_PSYIN/14-60
A1SYP2_PSYIN/12-58
A1SZ72_PSYIN/13-59
A1T092_PSYIN/8-54
A1T0W2_PSYIN/31-77
A1T1A3_MYCVP/10-48
A1T1A4_MYCVP/1-46
A1T1C7_MYCVP/15-59
A1T1H1_MYCVP/18-64
A1T1K2_MYCVP/11-57
A1T1M9_MYCVP/23-69
A1T1Q6_MYCVP/17-63
A1T1S4_MYCVP/12-59
A1T1W1_MYCVP/14-60
A1T1W6_MYCVP/12-56
A1T1W9_MYCVP/42-88
A1T1X1_MYCVP/25-71
A1T208_MYCVP/16-62
A1T217_MYCVP/1-46
A1T220_MYCVP/21-66
A1T232_MYCVP/22-66
A1T254_MYCVP/23-67
A1T2N3_MYCVP/21-67
A1T2T0_MYCVP/24-70
A1T2V3_MYCVP/8-52
A1T307_MYCVP/21-67
A1T307_MYCVP/222-268
A1T351_MYCVP/16-61
A1T366_MYCVP/17-63
A1T393_MYCVP/23-68
A1T3E3_MYCVP/10-56
A1T3I3_MYCVP/26-72
A1T3L7_MYCVP/20-66
A1T3P3_MYCVP/25-71
A1T3Q7_MYCVP/17-63
A1T3S7_MYCVP/19-64
A1T3Z7_MYCVP/20-65
A1T3Z8_MYCVP/22-67
A1T491_MYCVP/22-67
A1T492_MYCVP/45-90
A1T4A4_MYCVP/25-71
A1T4H9_MYCVP/31-77
A1T4L2_MYCVP/16-62
A1T4M8_MYCVP/19-61
A1T4P9_MYCVP/51-95
A1T559_MYCVP/14-60
A1T574_MYCVP/19-64
A1T595_MYCVP/19-65
A1T5C8_MYCVP/12-58
A1T5J2_MYCVP/15-61
A1T5J6_MYCVP/20-66
A1T5K5_MYCVP/34-80
A1T5L9_MYCVP/17-63
A1T5W8_MYCVP/61-107
A1T617_MYCVP/40-86
A1T643_MYCVP/29-75
A1T691_MYCVP/26-72
A1T6B4_MYCVP/20-66
A1T6C1_MYCVP/17-58
A1T6E7_MYCVP/25-69
A1T6I0_MYCVP/13-59
A1T6K8_MYCVP/23-69
A1T6N2_MYCVP/21-67
A1T6P9_MYCVP/22-68
A1T6Q5_MYCVP/36-82
A1T6S3_MYCVP/42-87
A1T791_MYCVP/20-66
A1T796_MYCVP/21-67
A1T797_MYCVP/25-70
A1T7D4_MYCVP/25-70
A1T7I7_MYCVP/42-76
A1T7K1_MYCVP/26-72
A1T811_MYCVP/14-54
A1T878_MYCVP/19-65
A1T8B1_MYCVP/25-71
A1T8N4_MYCVP/13-59
A1T8Q1_MYCVP/16-62
A1T8T3_MYCVP/22-68
A1T8U9_MYCVP/8-54
A1T936_MYCVP/12-58
A1T957_MYCVP/20-66
A1T9C3_MYCVP/26-72
A1T9G4_MYCVP/9-55
A1T9K7_MYCVP/19-65
A1T9W9_MYCVP/21-67
A1TA85_MYCVP/22-68
A1TA96_MYCVP/23-69
A1TAE4_MYCVP/17-61
A1TAF7_MYCVP/25-70
A1TAJ0_MYCVP/7-53
A1TAJ5_MYCVP/26-72
A1TAM7_MYCVP/26-72
A1TAR2_MYCVP/17-63
A1TAU1_MYCVP/41-86
A1TBJ2_MYCVP/15-61
A1TBL2_MYCVP/18-64
A1TC62_MYCVP/244-290
A1TC62_MYCVP/48-94
A1TC71_MYCVP/13-59
A1TC71_MYCVP/214-260
A1TCC3_MYCVP/11-57
A1TCF5_MYCVP/45-91
A1TCG9_MYCVP/21-67
A1TCL7_MYCVP/18-64
A1TCS0_MYCVP/18-64
A1TCS1_MYCVP/18-64
A1TCS6_MYCVP/96-142
A1TCT1_MYCVP/32-78
A1TCU7_MYCVP/55-101
A1TCW3_MYCVP/38-85
A1TCX6_MYCVP/20-66
A1TCZ9_MYCVP/19-65
A1TD04_MYCVP/19-65
A1TD48_MYCVP/18-64
A1TD69_MYCVP/31-77
A1TDJ1_MYCVP/18-64
A1TDM3_MYCVP/13-58
A1TDU7_MYCVP/26-73
A1TDW0_MYCVP/27-73
A1TDW9_MYCVP/19-66
A1TDY3_MYCVP/14-60
A1TEA3_MYCVP/15-61
A1TEF1_MYCVP/30-76
A1TEG5_MYCVP/10-56
A1TET2_MYCVP/30-75
A1TET4_MYCVP/21-64
A1TEZ5_MYCVP/22-68
A1TF45_MYCVP/13-59
A1TF98_MYCVP/17-62
A1TFA0_MYCVP/8-54
A1TFF6_MYCVP/16-62
A1TFG9_MYCVP/16-62
A1TFH3_MYCVP/30-75
A1TFH9_MYCVP/29-75
A1TFJ0_MYCVP/18-64
A1TFP4_MYCVP/22-67
A1TFV4_MYCVP/16-62
A1TFX4_MYCVP/13-58
A1TFY3_MYCVP/54-100
A1TG45_MYCVP/20-65
A1TGE9_MYCVP/21-67
A1TGZ9_MYCVP/38-84
A1TH28_MYCVP/18-64
A1TH29_MYCVP/25-70
A1THE6_MYCVP/27-73
A1THF7_MYCVP/16-60
A1THH5_MYCVP/10-57
A1THJ6_MYCVP/23-69
A1THK4_MYCVP/15-60
A1THL6_MYCVP/20-66
A1THN0_MYCVP/12-57
A1THN4_MYCVP/43-87
A1TID3_ACIAC/18-64
A1TIF7_ACIAC/9-55
A1TJ59_ACIAC/16-62
A1TP34_ACIAC/1-31
A1TP47_ACIAC/19-65
A1TPI7_ACIAC/10-56
A1TQZ5_ACIAC/29-75
A1TRW0_ACIAC/31-77
A1TT04_ACIAC/27-73
A1TUJ3_ACIAC/154-200
A1TUN9_ACIAC/37-83
A1TUS0_ACIAC/39-85
A1TVK9_ACIAC/25-69
A1TW14_ACIAC/34-80
A1TW58_ACIAC/32-78
A1TWY1_MARAV/12-58
A1TXQ7_MARAV/9-55
A1TXR5_MARAV/18-64
A1TY69_MARAV/9-55
A1TY77_MARAV/18-64
A1TZR1_MARAV/43-89
A1U021_MARAV/17-63
A1U0I5_MARAV/12-58
A1U0Q7_MARAV/10-56
A1U1C3_MARAV/26-73
A1U1E9_MARAV/26-72
A1U1K7_MARAV/26-72
A1U200_MARAV/10-56
A1U4F7_MARAV/29-75
A1U573_MARAV/16-63
A1U599_MARAV/22-68
A1U5M3_MARAV/20-66
A1U5W6_MARAV/20-64
A1U661_MARAV/28-74
A1U6A9_MARAV/52-98
A1U6F3_MARAV/12-58
A1U6M1_MARAV/9-55
A1U6N1_MARAV/20-66
A1U7C0_MARAV/11-58
A1U7E2_MARAV/14-60
A1U8V4_MYCSK/32-77
A1U8V8_MYCSK/20-66
A1U906_MYCSK/28-67
A1U907_MYCSK/24-70
A1U928_MYCSK/16-60
A1U9F5_MYCSK/17-63
A1U9P3_MYCSK/14-58
A1U9Q0_MYCSK/17-63
A1U9Q5_MYCSK/12-58
A1U9T6_MYCSK/23-71
A1U9X7_MYCSK/22-67
A1UA41_MYCSK/6-51
A1UA53_MYCSK/14-58
A1UAC9_MYCSK/242-288
A1UAC9_MYCSK/31-77
A1UAH7_MYCSK/22-67
A1UAJ1_MYCSK/16-62
A1UAL1_MYCSK/30-75
A1UAQ7_MYCSK/11-57
A1UAV5_MYCSK/25-71
A1UAW8_MYCSK/15-61
A1UB58_MYCSK/16-60
A1UB80_MYCSK/11-57
A1UB97_MYCSK/16-62
A1UB98_MYCSK/15-61
A1UBD3_MYCSK/15-61
A1UBI1_MYCSK/23-69
A1UBK7_MYCSK/28-74
A1UBM2_MYCSK/20-62
A1UBN1_MYCSK/17-63
A1UBT0_MYCSK/16-62
A1UCC8_MYCSK/35-81
A1UCK7_MYCSK/23-69
A1UCR9_MYCSK/40-86
A1UD04_MYCSK/16-62
A1UD10_MYCSK/21-65
A1UD14_MYCSK/26-72
A1UD23_MYCSK/31-77
A1UD32_MYCSK/230-276
A1UD32_MYCSK/29-75
A1UD62_MYCSK/18-64
A1UD62_MYCSK/218-264
A1UD75_MYCSK/14-58
A1UD85_MYCSK/26-72
A1UDB0_MYCSK/19-65
A1UDB8_MYCSK/23-58
A1UDT5_MYCSK/14-60
A1UDT6_MYCSK/16-62
A1UDU3_MYCSK/20-66
A1UDW0_MYCSK/23-69
A1UDZ9_MYCSK/22-68
A1UE03_MYCSK/29-75
A1UE13_MYCSK/18-64
A1UE16_MYCSK/35-80
A1UE31_MYCSK/25-71
A1UEJ7_MYCSK/23-69
A1UEK0_MYCSK/15-61
A1UFD7_MYCSK/22-68
A1UFL2_MYCSK/13-56
A1UFN6_MYCSK/11-57
A1UFR4_MYCSK/13-59
A1UFT2_MYCSK/16-62
A1UG32_MYCSK/301-347
A1UG32_MYCSK/78-123
A1UG34_MYCSK/29-75
A1UG91_MYCSK/21-67
A1UGA5_MYCSK/12-58
A1UGB8_MYCSK/18-64
A1UGD4_MYCSK/22-68
A1UGF2_MYCSK/31-77
A1UGK0_MYCSK/8-55
A1UGM4_MYCSK/25-71
A1UGP7_MYCSK/19-65
A1UGY8_MYCSK/5-51
A1UH78_MYCSK/19-65
A1UH89_MYCSK/23-69
A1UHD8_MYCSK/15-61
A1UHM0_MYCSK/8-54
A1UHN4_MYCSK/29-75
A1UHT8_MYCSK/29-74
A1UHZ6_MYCSK/59-105
A1UHZ8_MYCSK/23-69
A1UI03_MYCSK/9-55
A1UI18_MYCSK/18-64
A1UI21_MYCSK/42-88
A1UIH1_MYCSK/16-62
A1UIM2_MYCSK/20-66
A1UJ12_MYCSK/22-67
A1UJ91_MYCSK/22-68
A1UJC1_MYCSK/22-68
A1UJG1_MYCSK/18-64
A1UJI0_MYCSK/18-64
A1UJI2_MYCSK/18-64
A1UJJ2_MYCSK/31-77
A1UJJ7_MYCSK/24-70
A1UJL3_MYCSK/55-101
A1UJM7_MYCSK/37-84
A1UJQ2_MYCSK/19-65
A1UK00_MYCSK/11-57
A1UK71_MYCSK/6-52
A1UKA4_MYCSK/14-59
A1UKI4_MYCSK/20-66
A1UKV3_MYCSK/22-68
A1UKW5_MYCSK/17-61
A1UKX2_MYCSK/30-76
A1UL16_MYCSK/24-70
A1ULI6_MYCSK/21-67
A1ULJ3_MYCSK/21-67
A1ULM7_MYCSK/24-70
A1ULR6_MYCSK/18-63
A1ULS6_MYCSK/17-62
A1ULS7_MYCSK/39-85
A1ULT0_MYCSK/26-72
A1ULX9_MYCSK/15-61
A1ULZ0_MYCSK/19-65
A1ULZ4_MYCSK/21-66
A1UM00_MYCSK/25-71
A1UMA9_MYCSK/16-62
A1UMD1_MYCSK/38-84
A1UMQ6_MYCSK/26-72
A1UMQ8_MYCSK/42-88
A1UMY3_MYCSK/19-61
A1UMY8_MYCSK/19-65
A1UN13_MYCSK/18-64
A1UNC7_MYCSK/27-73
A1UNG3_MYCSK/14-60
A1UNG4_MYCSK/25-70
A1UNI7_MYCSK/42-87
A1UNK4_MYCSK/21-66
A1UNN8_MYCSK/28-74
A1UNP0_MYCSK/18-63
A1UNS5_MYCSK/38-83
A1UNV1_MYCSK/19-65
A1UNW0_MYCSK/16-62
A1UNX2_MYCSK/21-67
A1UP23_MYCSK/10-57
A1UP55_MYCSK/24-69
A1UP70_MYCSK/25-71
A1UPG7_MYCSK/11-58
A1UQR2_MYCSK/19-63
A1UVS3_BURMS/21-67
A1UVY3_BURMS/13-59
A1UVZ9_BURMS/28-74
A1UW29_BURMS/40-86
A1UW44_BURMS/22-66
A1UXQ2_BURMS/17-63
A1UY08_BURMS/30-74
A1UY57_BURMS/68-114
A1UZF9_BURMS/16-62
A1UZI0_BURMS/35-81
A1V153_BURMS/16-62
A1V2B1_BURMS/17-63
A1V2J2_BURMS/27-73
A1V436_BURMS/16-62
A1V4C9_BURMS/17-63
A1V5C8_BURMS/43-89
A1V742_BURMS/11-57
A1V7J9_BURMS/51-84
A1V8R7_BURMS/31-84
A1VAQ3_DESVV/14-60
A1VB72_DESVV/6-52
A1VD95_DESVV/7-53
A1VDA0_DESVV/9-55
A1VFX9_DESVV/8-54
A1VGF0_DESVV/9-55
A1VHJ9_DESVV/14-60
A1VIK9_POLNA/12-58
A1VLB7_POLNA/29-75
A1VLT0_POLNA/24-70
A1VQ91_POLNA/13-59
A1VRA9_POLNA/25-71
A1VSZ7_POLNA/34-80
A1VT15_POLNA/13-59
A1VU67_POLNA/38-84
A1VUG1_POLNA/50-96
A1VUK0_POLNA/30-76
A1VUX9_POLNA/15-61
A1VY88_CAMJJ/18-64
A1W253_ACISJ/23-69
A1W2V2_ACISJ/16-62
A1W3G0_ACISJ/13-59
A1W3L1_ACISJ/33-79
A1W3L3_ACISJ/31-77
A1W6Z5_ACISJ/18-63
A1W7I0_ACISJ/27-73
A1W7V8_ACISJ/15-61
A1W851_ACISJ/22-68
A1W8M7_ACISJ/15-61
A1W9Y9_ACISJ/59-104
A1WCZ9_ACISJ/29-75
A1WDV1_VEREI/19-65
A1WEW3_VEREI/30-76
A1WFJ8_VEREI/23-69
A1WG73_VEREI/28-74
A1WGI1_VEREI/15-61
A1WGQ1_VEREI/27-73
A1WH88_VEREI/62-108
A1WII2_VEREI/39-85
A1WIT6_VEREI/28-74
A1WJ44_VEREI/58-104
A1WJE4_VEREI/11-53
A1WPL1_VEREI/29-75
A1WPL2_VEREI/41-87
A1WPL8_VEREI/36-82
A1WPV0_VEREI/16-62
A1WQF1_VEREI/37-83
A1WQQ3_VEREI/39-85
A1WSN5_VEREI/243-289
A1WSN5_VEREI/35-81
A1WTB2_HALHL/28-74
A1WU26_HALHL/9-55
A1WYI9_HALHL/18-64
A1YPP5_NEIME/15-61
A1ZC95_9BACT/12-58
A1ZCN3_9BACT/12-58
A1ZDZ4_9BACT/11-57
A1ZF51_9BACT/11-57
A1ZGE6_9BACT/29-75
A1ZGM0_9BACT/16-60
A1ZH44_9BACT/13-59
A1ZJK5_9BACT/16-62
A1ZK53_9BACT/18-64
A1ZKI6_9BACT/10-56
A1ZL45_9BACT/12-58
A1ZL86_9BACT/11-57
A1ZLQ9_9BACT/17-62
A1ZLV8_9BACT/11-58
A1ZPZ1_9BACT/5-51
A1ZQV9_9BACT/8-54
A1ZRG6_9BACT/7-53
A1ZSV5_9BACT/10-49
A1ZTN3_9BACT/19-65
A1ZU48_9BACT/8-52
A1ZUH2_9BACT/8-53
A1ZWY8_9BACT/22-68
A1ZX00_9BACT/17-63
A1ZYZ0_9BACT/10-57
A1ZZI0_9BACT/12-58
A1ZZS1_9BACT/8-54
A2A050_9BACT/9-55
A2A089_9BACT/11-57
A2A0Q9_STRSZ/38-79
A2P3E1_VIBCH/27-73
A2P3E6_VIBCH/11-57
A2P3L6_VIBCH/11-57
A2P453_VIBCH/24-70
A2P4R0_VIBCH/12-58
A2P7T3_VIBCH/13-58
A2P9F6_VIBCH/21-67
A2PA49_VIBCH/27-74
A2PAI2_VIBCH/38-84
A2PB16_VIBCH/22-68
A2PBC6_VIBCH/19-65
A2PD44_VIBCH/18-65
A2PNS9_VIBCH/20-65
A2PPE5_VIBCH/13-58
A2PPN2_VIBCH/21-67
A2PPS5_VIBCH/27-74
A2PRE3_VIBCH/24-70
A2PTL5_VIBCH/11-57
A2PTM0_VIBCH/27-73
A2PUP7_VIBCH/11-57
A2PVJ9_VIBCH/19-65
A2PVL3_VIBCH/38-84
A2PWJ0_VIBCH/22-68
A2PYA1_VIBCH/15-62
A2RD16_STRPG/32-75
A2RE84_STRPG/13-58
A2RF50_STRPG/14-60
A2RFY0_STRPG/11-56
A2RGZ7_STRPG/12-58
A2RHG0_LACLM/12-58
A2RHL2_LACLM/11-57
A2RHM8_LACLM/7-51
A2RHN2_LACLM/11-57
A2RHW6_LACLM/9-54
A2RIT1_LACLM/24-70
A2RIY0_LACLM/17-57
A2RJX7_LACLM/36-68
A2RJY3_LACLM/10-56
A2RLG2_LACLM/42-88
A2RLR4_LACLM/14-60
A2RP34_LACLM/16-62
A2RP58_LACLM/4-42
A2RPS5_HERSE/12-57
A2RW78_BURM9/13-59
A2RWP0_BURM9/10-55
A2RXQ1_BURM9/28-74
A2RXT1_BURM9/40-86
A2RXU5_BURM9/22-66
A2RY53_BURM9/22-68
A2RZW8_BURM9/17-63
A2S071_BURM9/35-79
A2S1T6_BURM9/42-88
A2S301_BURM9/16-62
A2S482_BURM9/13-59
A2S4G2_BURM9/17-63
A2S6I3_BURM9/31-84
A2S6Z6_BURM9/35-81
A2S7M9_BURM9/16-62
A2S876_BURM9/51-84
A2S8M2_BURM9/11-57
A2S8Y3_BURM9/16-62
A2SB17_BURM9/120-166
A2SBQ8_METPP/29-75
A2SC48_METPP/19-63
A2SCU3_METPP/33-79
A2SD24_METPP/40-86
A2SDZ8_METPP/17-63
A2SE86_METPP/16-62
A2SEG5_METPP/16-62
A2SEL7_METPP/23-69
A2SEW1_METPP/30-76
A2SIT1_METPP/41-87
A2SIT4_METPP/34-80
A2SK26_METPP/22-68
A2SL75_METPP/27-73
A2SM63_METPP/18-64
A2SPW7_METLZ/23-64
A2SU49_METLZ/22-67
A2SU52_METLZ/16-62
A2SU65_METLZ/20-65
A2TRY1_9FLAO/5-51
A2TSH2_9FLAO/12-57
A2TST8_9FLAO/28-74
A2TU42_9FLAO/12-58
A2TUL5_9FLAO/7-53
A2TYH0_9FLAO/5-51
A2U1R9_9FLAO/30-76
A2VF32_MYCTU/11-57
A2VFD7_MYCTU/45-91
A2VFF8_MYCTU/52-97
A2VFX0_MYCTU/37-83
A2VFZ0_MYCTU/34-80
A2VFZ9_MYCTU/18-60
A2VG70_MYCTU/35-81
A2VG78_MYCTU/18-64
A2VGC5_MYCTU/26-72
A2VGV0_MYCTU/10-56
A2VH73_MYCTU/23-69
A2VHB9_MYCTU/12-57
A2VHF0_MYCTU/19-65
A2VHP1_MYCTU/21-67
A2VHZ3_MYCTU/16-62
A2VI51_MYCTU/24-70
A2VI71_MYCTU/25-71
A2VIG8_MYCTU/24-70
A2VIQ4_MYCTU/20-66
A2VIT6_MYCTU/15-61
A2VJ71_MYCTU/19-65
A2VJ71_MYCTU/223-269
A2VJY6_MYCTU/45-91
A2VKM3_MYCTU/30-76
A2VLP1_MYCTU/16-62
A2VMK6_MYCTU/17-62
A2VMN1_MYCTU/29-75
A2VN02_MYCTU/19-64
A2VN13_MYCTU/19-65
A2VN63_MYCTU/20-66
A2VN72_MYCTU/93-139
A2VN86_MYCTU/16-62
A2VNC0_MYCTU/8-55
A2VNF1_MYCTU/17-61
A2VNF4_MYCTU/17-63
A2VNI7_MYCTU/16-61
A2VNI9_MYCTU/25-72
A2VNL6_MYCTU/35-80
A2VNM1_MYCTU/32-78
A2VNM4_MYCTU/47-93
A2VNX2_MYCTU/22-68
A2VP05_MYCTU/44-90
A2VP46_MYCTU/28-74
A2VP91_MYCTU/17-63
A2VPJ3_MYCTU/23-69
A2VPW8_MYCTU/15-61
A2VPY2_MYCTU/117-163
A2VQ75_9BURK/19-65
A2VQP7_9BURK/32-78
A2VSN8_9BURK/16-62
A2VSX3_9BURK/17-63
A2VTC1_9BURK/27-73
A2VU02_9BURK/39-85
A2VUB4_9BURK/16-62
A2VUI9_9BURK/44-78
A2VVJ1_9BURK/11-57
A2VVU4_9BURK/37-83
A2VWE3_9BURK/15-61
A2VWI6_9BURK/17-63
A2VWN1_9BURK/13-59
A2VYU2_9BURK/13-59
A2VZQ6_9BURK/21-66
A2W0D0_9BURK/22-67
A2W0H8_9BURK/35-79
A2W0P7_9BURK/32-78
A2W0X9_9BURK/13-59
A2W1N0_9BURK/72-118
A2W1U1_9BURK/9-55
A2W227_9BURK/17-63
A2W254_9BURK/33-79
A2W2L0_9BURK/71-117
A2W2N7_9BURK/42-88
A2W2P8_9BURK/13-58
A2W2Q3_9BURK/28-74
A2W306_9BURK/45-91
A2W335_9BURK/44-90
A2W3C9_9BURK/14-60
A2W3Y2_9BURK/33-79
A2W483_9BURK/47-93
A2W4D2_9BURK/18-64
A2W4H3_9BURK/16-62
A2W4H4_9BURK/11-57
A2W4R5_9BURK/90-136
A2W5L8_9BURK/39-85
A2W5P0_9BURK/9-55
A2W5S9_9BURK/35-81
A2W5U3_9BURK/16-62
A2W655_9BURK/39-85
A2W6L9_9BURK/32-78
A2W7I4_9BURK/11-57
A2W7T6_9BURK/55-101
A2W8C9_9BURK/15-61
A2W8I6_9BURK/17-63
A2W8N3_9BURK/13-59
A2WA05_9BURK/19-65
A2WA82_9BURK/16-62
A2WAJ9_9BURK/31-77
A2WCN7_9BURK/17-63
A2WD28_9BURK/27-73
A2WDQ7_9BURK/25-71
A2WE41_9BURK/41-87
A2WE49_9BURK/40-86
A2WF00_9BURK/13-59
A2WGA0_9BURK/14-60
A2WGG7_9BURK/39-85
A2WGI4_9BURK/47-93
A2WGR7_9BURK/42-88
A2WGU1_9BURK/20-66
A2WH87_9BURK/16-62
A2WHB8_9BURK/31-77
A2WHK6_9BURK/39-85
A2WHP4_9BURK/35-79
A2WHS4_9BURK/53-98
A2WI41_9BURK/18-64
A2WI71_9BURK/11-57
A2WIN1_9BURK/23-76
A2WIS5_9BURK/63-108
A3CK09_STRSV/12-57
A3CKR2_STRSV/15-61
A3CKU8_STRSV/15-61
A3CL35_STRSV/14-58
A3CLJ5_STRSV/8-54
A3CME1_STRSV/13-59
A3CME5_STRSV/12-58
A3CMP0_STRSV/32-75
A3CP74_STRSV/13-59
A3CPF1_STRSV/22-68
A3CPP6_STRSV/17-63
A3CQ44_STRSV/10-56
A3CR76_STRSV/12-58
A3CR97_STRSV/13-60
A3CTY2_METMJ/16-62
A3CYN2_SHEB5/7-52
A3CZ92_SHEB5/12-58
A3D086_SHEB5/24-70
A3D203_SHEB5/11-57
A3D278_SHEB5/14-60
A3D2F0_SHEB5/13-58
A3D2S4_SHEB5/37-83
A3D4S8_SHEB5/11-57
A3D6U1_SHEB5/29-75
A3D7F1_SHEB5/22-68
A3D7U8_SHEB5/20-66
A3D835_SHEB5/16-62
A3DA82_SHEB5/15-62
A3DAY1_SHEB5/26-72
A3DFH8_CLOTH/10-55
A3DIT7_CLOTH/13-54
A3DK56_CLOTH/17-63
A3EHB6_VIBCH/11-57
A3EHT5_VIBCH/27-73
A3ELA9_VIBCH/12-58
A3ELH9_VIBCH/21-67
A3EM83_VIBCH/13-58
A3ENQ5_VIBCH/38-84
A3ETB2_9BACT/10-56
A3ETP5_9BACT/30-76
A3EUY3_9BACT/16-62
A3EVM8_9BACT/48-94
A3GLI4_VIBCH/12-58
A3GM52_VIBCH/13-58
A3GN71_VIBCH/16-62
A3GP41_VIBCH/21-67
A3GQ95_VIBCH/27-73
A3GQA0_VIBCH/11-57
A3GR23_VIBCH/19-65
A3GS11_VIBCH/38-84
A3GSS9_VIBCH/27-74
A3GTC1_VIBCH/18-65
A3GTE5_VIBCH/22-68
A3GUF6_VIBCH/11-57
A3GV57_VIBCH/21-67
A3GVU0_VIBCH/11-57
A3GWP5_VIBCH/12-58
A3GXJ6_VIBCH/27-74
A3H0W8_VIBCH/27-73
A3H0X3_VIBCH/11-57
A3H154_VIBCH/19-65
A3H1E6_VIBCH/13-58
A3H1X8_VIBCH/38-84
A3H389_VIBCH/22-68
A3H4I1_VIBCH/18-64
A3HSE5_9BACT/12-58
A3HSQ5_9BACT/30-76
A3HWG2_9BACT/11-57
A3HYY7_9BACT/21-65
A3I054_9BACT/11-57
A3I2G6_9BACT/11-56
A3I2I2_9BACT/5-51
A3I3L2_9BACI/7-53
A3I4L6_9BACI/17-62
A3I4R0_9BACI/7-53
A3I4V3_9BACI/18-63
A3I590_9BACI/16-62
A3I5G6_9BACI/20-66
A3I6B5_9BACI/11-58
A3I6Y4_9BACI/12-58
A3I726_9BACI/18-63
A3I762_9BACI/26-72
A3I766_9BACI/10-56
A3I7D3_9BACI/12-49
A3I7D6_9BACI/30-76
A3I7K3_9BACI/14-60
A3I7U0_9BACI/16-60
A3I809_9BACI/14-60
A3I8C8_9BACI/18-64
A3I8T7_9BACI/25-69
A3I980_9BACI/7-53
A3I9K5_9BACI/11-56
A3I9P2_9BACI/10-56
A3I9U8_9BACI/11-56
A3IA32_9BACI/12-58
A3IA40_9BACI/7-53
A3IA64_9BACI/9-49
A3ICG2_9BACI/28-73
A3ICN9_9BACI/24-70
A3ID93_9BACI/8-54
A3IE13_9BACI/8-54
A3IE60_9BACI/13-59
A3IFC2_9BACI/25-69
A3IGD0_9BACI/18-64
A3IK85_9CHRO/18-64
A3IUW0_9CHRO/32-78
A3J3R0_9FLAO/5-50
A3J4F4_9FLAO/30-76
A3J7U6_9ALTE/46-92
A3J8M4_9ALTE/18-64
A3J9J0_9ALTE/10-56
A3JAL0_9ALTE/10-56
A3JC64_9ALTE/14-60
A3JCP4_9ALTE/37-83
A3JD69_9ALTE/21-63
A3JDJ6_9ALTE/25-69
A3JFB8_9ALTE/55-101
A3JIV5_9ALTE/10-56
A3JJ73_9ALTE/15-62
A3JK10_9ALTE/13-59
A3JP85_9RHOB/11-57
A3JRV8_9RHOB/21-67
A3JS16_9RHOB/24-68
A3JTD6_9RHOB/28-74
A3JTS8_9RHOB/15-60
A3JU39_9RHOB/17-63
A3JUB0_9RHOB/21-67
A3JVU8_9RHOB/454-500
A3JW26_9RHOB/16-62
A3JWL6_9RHOB/16-62
A3JWQ6_9RHOB/9-55
A3JZP4_9RHOB/18-64
A3JZW9_9RHOB/16-62
A3K0J2_9RHOB/13-59
A3K0N3_9RHOB/14-60
A3K180_9RHOB/28-74
A3K1R5_9RHOB/15-61
A3K2F8_9RHOB/31-77
A3K433_9RHOB/40-84
A3K4Y7_9RHOB/10-56
A3K4Z8_9RHOB/26-71
A3K683_9RHOB/20-65
A3K743_9RHOB/27-73
A3K7I2_9RHOB/18-63
A3K7P3_9RHOB/25-71
A3K7R4_9RHOB/13-59
A3K8N7_9RHOB/27-74
A3KAA0_9RHOB/16-62
A3KB26_9RHOB/7-53
A3KFH5_9ACTO/32-79
A3KHW1_STRAM/12-58
A3KHZ5_STRAM/16-62
A3KI11_STRAM/19-64
A3KI20_STRAM/28-74
A3KI41_STRAM/20-65
A3KI57_STRAM/17-63
A3KIR5_STRAM/14-60
A3KJ63_STRAM/38-83
A3KJ78_STRAM/21-68
A3KJC3_STRAM/22-68
A3KJN0_STRAM/25-70
A3KK15_STRAM/20-66
A3KK42_STRAM/20-66
A3KK73_STRAM/24-68
A3KKE3_STRAM/20-65
A3KKH5_STRAM/16-62
A3KKQ4_STRAM/20-66
A3KKY7_STRAM/27-73
A3KRG7_PSEAE/24-70
A3KRL5_PSEAE/12-58
A3KRM3_PSEAE/18-64
A3KRP8_PSEAE/25-71
A3KRW4_PSEAE/27-73
A3KS61_PSEAE/12-58
A3KSA1_PSEAE/20-67
A3KT41_PSEAE/10-56
A3KT70_PSEAE/12-58
A3KTY4_PSEAE/12-58
A3KU42_PSEAE/17-63
A3KUP4_PSEAE/15-62
A3KVG1_PSEAE/15-61
A3KVT3_PSEAE/20-66
A3KVX0_PSEAE/15-61
A3KVZ3_PSEAE/18-64
A3KW41_PSEAE/10-56
A3KW68_PSEAE/9-55
A3KWG3_PSEAE/12-58
A3KXK2_PSEAE/15-61
A3KXV1_PSEAE/22-68
A3KXX0_PSEAE/40-86
A3KXZ2_PSEAE/19-65
A3KYM7_PSEAE/20-66
A3KZV6_PSEAE/11-58
A3KZZ3_PSEAE/16-62
A3L058_PSEAE/11-57
A3L0D4_PSEAE/21-67
A3L0I1_PSEAE/30-76
A3L0Q6_PSEAE/28-74
A3L1Q1_PSEAE/14-60
A3L2J5_PSEAE/7-53
A3L2R3_PSEAE/19-65
A3L302_PSEAE/16-63
A3L358_PSEAE/15-61
A3L591_PSEAE/42-88
A3L5A2_PSEAE/12-58
A3L6L9_PSEAE/12-58
A3L6U8_PSEAE/78-124
A3L7A0_PSEAE/20-67
A3L7Q1_PSEAE/12-58
A3L823_PSEAE/10-56
A3L873_PSEAE/12-58
A3L8F9_PSEAE/12-58
A3L8K3_PSEAE/16-62
A3L8M2_PSEAE/15-62
A3L8W7_PSEAE/17-63
A3L9Q9_PSEAE/15-61
A3LAW8_PSEAE/100-145
A3LB00_PSEAE/24-70
A3LB13_PSEAE/25-71
A3LB56_PSEAE/20-66
A3LB97_PSEAE/9-57
A3LBP1_PSEAE/27-73
A3LBR8_PSEAE/52-98
A3LBT1_PSEAE/18-64
A3LBW9_PSEAE/15-61
A3LC22_PSEAE/18-64
A3LC32_PSEAE/12-58
A3LC52_PSEAE/13-59
A3LCC3_PSEAE/62-108
A3LCJ3_PSEAE/9-55
A3LCL0_PSEAE/10-56
A3LE34_PSEAE/15-61
A3LED4_PSEAE/22-68
A3LEF4_PSEAE/40-86
A3LEH3_PSEAE/19-65
A3LF69_PSEAE/20-66
A3LFY6_PSEAE/14-60
A3LGY5_PSEAE/28-74
A3LH52_PSEAE/30-76
A3LHA1_PSEAE/21-67
A3LHH5_PSEAE/11-57
A3LHP4_PSEAE/16-62
A3LHT2_PSEAE/11-58
A3LJ69_PSEAE/7-53
A3LJD8_PSEAE/19-65
A3LJM5_PSEAE/16-63
A3LJT1_PSEAE/15-61
A3LM75_PSEAE/42-88
A3LM86_PSEAE/12-58
A3M0S6_ACIBT/16-62
A3M0T9_ACIBT/16-61
A3M0U0_ACIBT/15-62
A3M151_ACIBT/30-74
A3M162_ACIBT/17-63
A3M1D4_ACIBT/10-56
A3M1W1_ACIBT/13-59
A3M256_ACIBT/1-25
A3M257_ACIBT/7-53
A3M2D0_ACIBT/16-62
A3M2N5_ACIBT/13-59
A3M2P0_ACIBT/24-70
A3M2S2_ACIBT/15-60
A3M366_ACIBT/16-62
A3M3L7_ACIBT/13-59
A3M3R5_ACIBT/18-64
A3M440_ACIBT/40-86
A3M456_ACIBT/13-59
A3M4D4_ACIBT/13-59
A3M4G1_ACIBT/20-66
A3M4T2_ACIBT/7-53
A3M4X3_ACIBT/7-53
A3M4Z4_ACIBT/14-60
A3M5A2_ACIBT/16-62
A3M5J6_ACIBT/13-59
A3M5N1_ACIBT/14-60
A3M5P6_ACIBT/13-59
A3M5Q6_ACIBT/15-60
A3M662_ACIBT/28-74
A3M6C5_ACIBT/7-53
A3M6E1_ACIBT/13-59
A3M6G5_ACIBT/13-59
A3M6T0_ACIBT/35-67
A3M6U1_ACIBT/13-59
A3M7C1_ACIBT/13-59
A3M7I4_ACIBT/40-87
A3M815_ACIBT/15-59
A3M818_ACIBT/1-38
A3M820_ACIBT/13-59
A3M858_ACIBT/15-61
A3M918_ACIBT/23-69
A3M9Q9_ACIBT/13-58
A3M9T9_ACIBT/14-60
A3MA93_ACIBT/19-64
A3MAD2_BURM7/17-63
A3MAP1_BURM7/30-74
A3MAT9_BURM7/68-114
A3MCK9_BURM7/42-88
A3ME11_BURM7/10-55
A3MEJ1_BURM7/13-59
A3MEV6_BURM7/28-74
A3MEY5_BURM7/40-86
A3MF01_BURM7/22-66
A3MFB8_BURM7/22-68
A3MHA1_BURM7/16-62
A3MHZ6_BURM7/17-63
A3MI77_BURM7/13-59
A3MJG9_BURM7/16-62
A3MK02_BURM7/17-63
A3ML04_BURM7/43-89
A3MNU9_BURM7/11-57
A3MQL4_BURM7/31-84
A3MR01_BURM7/35-81
A3MRS0_BURM7/51-84
A3MS06_BURM7/16-62
A3MZV1_ACTP2/14-60
A3N0J6_ACTP2/15-61
A3N2C8_ACTP2/18-65
A3N4G5_BURP6/51-84
A3N5W0_BURP6/11-57
A3N6D2_BURP6/16-62
A3N7A5_BURP6/17-63
A3N7J3_BURP6/13-59
A3N902_BURP6/17-63
A3N9A2_BURP6/16-62
A3N9W6_BURP6/19-65
A3NB09_BURP6/43-89
A3NE37_BURP6/35-81
A3NEK5_BURP6/16-62
A3NF26_BURP6/31-84
A3NF95_BURP6/17-63
A3NGL4_BURP6/42-88
A3NI86_BURP6/13-59
A3NIK2_BURP6/22-68
A3NKD3_BURP6/10-55
A3NL31_BURP6/28-74
A3NL61_BURP6/40-86
A3NL75_BURP6/22-66
A3NN44_BURP6/68-114
A3NN90_BURP6/35-79
A3NNJ4_BURP6/26-72
A3NQ55_BURP0/51-84
A3NRK5_BURP0/11-57
A3NS17_BURP0/16-62
A3NSZ3_BURP0/17-63
A3NT80_BURP0/13-59
A3NUQ3_BURP0/17-63
A3NUZ6_BURP0/16-62
A3NVQ4_BURP0/19-65
A3NWT9_BURP0/131-177
A3NZT8_BURP0/35-81
A3P0E2_BURP0/16-62
A3P0X6_BURP0/31-84
A3P143_BURP0/17-63
A3P264_BURP0/42-88
A3P3V0_BURP0/13-59
A3P475_BURP0/22-68
A3P5Z9_BURP0/10-55
A3P6N5_BURP0/28-74
A3P6R5_BURP0/40-86
A3P6T0_BURP0/22-66
A3P8K0_BURP0/68-114
A3P8P2_BURP0/30-74
A3P8Y7_BURP0/26-72
A3PFT7_RHOS1/32-78
A3PFZ0_RHOS1/10-56
A3PHZ9_RHOS1/14-60
A3PJN4_RHOS1/14-60
A3PJU2_RHOS1/9-55
A3PK87_RHOS1/15-61
A3PKQ9_RHOS1/21-67
A3PKR0_RHOS1/17-63
A3PLE2_RHOS1/26-72
A3PMP3_RHOS1/17-63
A3PPK6_RHOS1/30-76
A3PQ92_RHOS1/18-63
A3PQM3_RHOS1/28-74
A3PR64_RHOS1/68-112
A3PS06_RHOS1/23-69
A3PSG0_MYCSJ/32-77
A3PSG4_MYCSJ/20-66
A3PSL2_MYCSJ/28-67
A3PSL3_MYCSJ/24-70
A3PSN4_MYCSJ/16-60
A3PSZ2_MYCSJ/15-62
A3PT12_MYCSJ/17-63
A3PT99_MYCSJ/14-58
A3PTA6_MYCSJ/17-63
A3PTB1_MYCSJ/12-58
A3PTE2_MYCSJ/23-71
A3PTI3_MYCSJ/22-67
A3PTP4_MYCSJ/6-51
A3PTQ8_MYCSJ/14-58
A3PTY4_MYCSJ/265-311
A3PTY4_MYCSJ/54-100
A3PU32_MYCSJ/22-67
A3PU46_MYCSJ/16-62
A3PU67_MYCSJ/30-75
A3PUB3_MYCSJ/11-57
A3PUG1_MYCSJ/25-71
A3PUH4_MYCSJ/15-61
A3PUR2_MYCSJ/18-64
A3PUT3_MYCSJ/16-60
A3PUU5_MYCSJ/11-57
A3PUW2_MYCSJ/16-62
A3PUW3_MYCSJ/15-61
A3PUZ9_MYCSJ/15-61
A3PV60_MYCSJ/23-69
A3PV67_MYCSJ/19-65
A3PV68_MYCSJ/24-70
A3PV92_MYCSJ/28-74
A3PVA7_MYCSJ/20-62
A3PVB6_MYCSJ/17-63
A3PVD1_MYCSJ/36-80
A3PVG5_MYCSJ/16-62
A3PW08_MYCSJ/35-81
A3PW96_MYCSJ/80-126
A3PWH5_MYCSJ/40-86
A3PWK1_MYCSJ/19-65
A3PWK7_MYCSJ/21-65
A3PWL1_MYCSJ/26-72
A3PWM0_MYCSJ/31-77
A3PWM9_MYCSJ/230-276
A3PWM9_MYCSJ/29-75
A3PWN1_MYCSJ/18-64
A3PWN1_MYCSJ/218-264
A3PWQ2_MYCSJ/26-72
A3PWS8_MYCSJ/19-65
A3PWT6_MYCSJ/27-62
A3PX85_MYCSJ/26-72
A3PX89_MYCSJ/14-60
A3PX90_MYCSJ/16-62
A3PX97_MYCSJ/20-66
A3PXB4_MYCSJ/23-69
A3PXF1_MYCSJ/22-68
A3PXF5_MYCSJ/29-75
A3PXG6_MYCSJ/18-64
A3PXG9_MYCSJ/35-80
A3PXI4_MYCSJ/25-71
A3PY01_MYCSJ/23-69
A3PY04_MYCSJ/15-61
A3PYA5_MYCSJ/29-75
A3PYZ8_MYCSJ/22-68
A3PZ73_MYCSJ/13-56
A3PZ97_MYCSJ/11-57
A3PZE2_MYCSJ/16-62
A3PZP2_MYCSJ/253-299
A3PZP2_MYCSJ/31-76
A3PZP4_MYCSJ/29-75
A3PZU4_MYCSJ/21-67
A3PZV7_MYCSJ/12-58
A3PZW8_MYCSJ/18-64
A3PZY5_MYCSJ/22-68
A3Q003_MYCSJ/17-63
A3Q053_MYCSJ/8-55
A3Q077_MYCSJ/25-71
A3Q097_MYCSJ/19-65
A3Q0J0_MYCSJ/5-51
A3Q0R5_MYCSJ/17-63
A3Q0S6_MYCSJ/23-69
A3Q0X3_MYCSJ/15-61
A3Q143_MYCSJ/8-54
A3Q160_MYCSJ/29-75
A3Q1A4_MYCSJ/29-74
A3Q1F9_MYCSJ/59-105
A3Q1G1_MYCSJ/23-69
A3Q1G7_MYCSJ/9-55
A3Q1I2_MYCSJ/18-64
A3Q1I5_MYCSJ/42-88
A3Q1Y5_MYCSJ/16-62
A3Q235_MYCSJ/20-66
A3Q2F8_MYCSJ/22-67
A3Q2N7_MYCSJ/22-68
A3Q2S5_MYCSJ/22-68
A3Q2W5_MYCSJ/18-64
A3Q2Y3_MYCSJ/18-64
A3Q2Y5_MYCSJ/18-64
A3Q2Z5_MYCSJ/31-77
A3Q300_MYCSJ/24-70
A3Q316_MYCSJ/55-101
A3Q330_MYCSJ/37-84
A3Q347_MYCSJ/19-65
A3Q3C7_MYCSJ/11-57
A3Q3M5_MYCSJ/6-52
A3Q3Q8_MYCSJ/14-59
A3Q3S6_MYCSJ/20-64
A3Q3T4_MYCSJ/265-311
A3Q3T4_MYCSJ/30-76
A3Q3V4_MYCSJ/26-73
A3Q3Y0_MYCSJ/31-76
A3Q400_MYCSJ/259-305
A3Q400_MYCSJ/35-81
A3Q409_MYCSJ/49-94
A3Q413_MYCSJ/13-60
A3Q417_MYCSJ/25-71
A3Q436_MYCSJ/56-102
A3Q468_MYCSJ/15-46
A3Q473_MYCSJ/26-72
A3Q477_MYCSJ/15-61
A3Q486_MYCSJ/47-93
A3Q498_MYCSJ/35-81
A3Q4J8_MYCSJ/20-66
A3Q4X4_MYCSJ/22-68
A3Q4Y6_MYCSJ/17-61
A3Q516_MYCSJ/18-64
A3Q5C2_MYCSJ/25-71
A3Q5C4_MYCSJ/42-88
A3Q5C7_MYCSJ/12-56
A3Q5D2_MYCSJ/14-60
A3Q5D8_MYCSJ/30-76
A3Q5G4_MYCSJ/24-70
A3Q5Y5_MYCSJ/39-85
A3Q5Z2_MYCSJ/21-67
A3Q627_MYCSJ/24-70
A3Q667_MYCSJ/18-63
A3Q677_MYCSJ/17-62
A3Q678_MYCSJ/21-67
A3Q681_MYCSJ/26-72
A3Q6C9_MYCSJ/15-61
A3Q6E0_MYCSJ/19-65
A3Q6E4_MYCSJ/21-66
A3Q6F0_MYCSJ/25-71
A3Q6R3_MYCSJ/16-62
A3Q6T5_MYCSJ/38-84
A3Q7B7_MYCSJ/19-61
A3Q7D6_MYCSJ/19-65
A3Q7G1_MYCSJ/18-64
A3Q7S3_MYCSJ/27-73
A3Q7V9_MYCSJ/14-60
A3Q7W0_MYCSJ/25-70
A3Q7Y3_MYCSJ/42-87
A3Q801_MYCSJ/21-66
A3Q835_MYCSJ/28-74
A3Q837_MYCSJ/18-63
A3Q873_MYCSJ/38-83
A3Q899_MYCSJ/19-65
A3Q8A9_MYCSJ/16-62
A3Q8C0_MYCSJ/21-67
A3Q8H1_MYCSJ/10-57
A3Q8K3_MYCSJ/24-69
A3Q8L8_MYCSJ/25-71
A3Q961_SHELP/16-63
A3Q9K1_SHELP/16-60
A3Q9M3_SHELP/16-62
A3QAZ9_SHELP/23-68
A3QCI4_SHELP/16-61
A3QD63_SHELP/33-78
A3QDJ8_SHELP/8-54
A3QEM0_SHELP/11-57
A3QFK1_SHELP/24-70
A3QGJ7_SHELP/13-58
A3QGY3_SHELP/59-105
A3QHL7_SHELP/11-57
A3QHM2_SHELP/13-59
A3QIY5_SHELP/21-67
A3QJC6_SHELP/7-53
A3R4P4_9ACTO/16-62
A3R4R8_9ACTO/22-68
A3RLS8_SALET/9-55
A3RNV5_RALSO/32-78
A3RP38_RALSO/44-90
A3RPP9_RALSO/27-73
A3RPY8_RALSO/40-86
A3RQ58_RALSO/13-59
A3RQF7_RALSO/41-87
A3RRA1_RALSO/100-146
A3RRM2_RALSO/28-74
A3RSS4_RALSO/32-78
A3RT44_RALSO/16-62
A3RT67_RALSO/41-85
A3RT84_RALSO/267-313
A3RXR2_RALSO/21-67
A3RY38_RALSO/12-58
A3RY57_RALSO/15-61
A3RZE4_RALSO/37-83
A3S7Q0_9RHOB/12-58
A3S8I1_9RHOB/25-71
A3S8M6_9RHOB/2-43
A3S934_9RHOB/17-63
A3SAJ4_9RHOB/15-60
A3SBQ7_9RHOB/9-55
A3SCC5_9RHOB/16-62
A3SCD5_9RHOB/48-94
A3SDD3_9RHOB/28-74
A3SDE5_9RHOB/22-68
A3SDG5_9RHOB/19-63
A3SDR0_9RHOB/24-70
A3SDV5_9RHOB/10-56
A3SDX9_9RHOB/39-85
A3SE16_9RHOB/10-56
A3SE19_9RHOB/27-73
A3SE29_9RHOB/27-73
A3SF87_9RHOB/12-58
A3SF90_9RHOB/12-58
A3SF94_9RHOB/19-65
A3SF95_9RHOB/17-61
A3SFJ6_9RHOB/19-65
A3SG25_9RHOB/14-60
A3SGC8_9RHOB/21-66
A3SGT5_9RHOB/9-55
A3SHS6_9RHOB/13-59
A3SJ48_9RHOB/12-58
A3SJQ1_9RHOB/31-77
A3SK33_9RHOB/23-69
A3SK41_9RHOB/31-77
A3SLF0_9RHOB/20-66
A3SLJ8_9RHOB/26-72
A3SLZ2_9RHOB/17-63
A3SM01_9RHOB/16-62
A3SMT0_9RHOB/1-47
A3SN19_9RHOB/22-67
A3SN69_9RHOB/24-69
A3SNB0_9RHOB/15-52
A3SPQ1_9RHOB/15-61
A3SQ18_9RHOB/9-55
A3SQZ7_9RHOB/18-63
A3SSL2_9RHOB/12-58
A3STE3_9RHOB/25-71
A3STZ6_9RHOB/17-63
A3SUX4_9RHOB/8-54
A3SV81_9RHOB/14-60
A3SVI5_9RHOB/21-66
A3SVX1_9RHOB/15-60
A3SWN0_9RHOB/15-61
A3SX54_9RHOB/9-55
A3SXK9_9RHOB/16-62
A3SXL8_9RHOB/48-94
A3SZ59_9RHOB/1-46
A3SZF4_9RHOB/24-70
A3SZK6_9RHOB/10-56
A3SZR5_9RHOB/10-56
A3SZR8_9RHOB/27-73
A3SZS9_9RHOB/27-73
A3SZY5_9RHOB/19-65
A3T0V7_9RHOB/9-55
A3TFM2_9MICO/40-86
A3TFV6_9MICO/32-78
A3TG12_9MICO/11-57
A3TGM4_9MICO/20-66
A3TGT6_9MICO/17-62
A3TGX9_9MICO/23-68
A3THE2_9MICO/29-75
A3THR1_9MICO/17-63
A3THV1_9MICO/30-76
A3THX9_9MICO/17-62
A3TI42_9MICO/25-70
A3TIG0_9MICO/35-81
A3TIH9_9MICO/21-65
A3TIR0_9MICO/13-59
A3TJF4_9MICO/5-51
A3TKR4_9MICO/47-92
A3TLC8_9MICO/33-78
A3TMY3_9MICO/24-69
A3TNB0_9MICO/26-72
A3TNV3_9MICO/9-55
A3TNZ6_9MICO/26-71
A3TP42_9MICO/29-73
A3TP91_9MICO/22-68
A3TPU7_9MICO/38-84
A3TPW2_9MICO/10-56
A3TPY4_9MICO/42-88
A3TPZ3_9MICO/22-68
A3TRW4_9MICO/16-62
A3TRY6_9MICO/11-57
A3TS77_9MICO/1-47
A3TSQ2_9RHOB/22-69
A3TSX6_9RHOB/33-79
A3TT27_9RHOB/2-26
A3TT51_9RHOB/12-58
A3TTL5_9RHOB/39-85
A3TUB4_9RHOB/23-69
A3TUB6_9RHOB/8-54
A3TUI7_9RHOB/18-64
A3TUT0_9RHOB/11-57
A3TVT2_9RHOB/10-56
A3TW45_9RHOB/13-51
A3TWX3_9RHOB/16-62
A3TXC5_9RHOB/20-66
A3TXE8_9RHOB/20-66
A3TZ77_9RHOB/8-46
A3TZF8_9RHOB/24-70
A3TZJ2_9RHOB/22-68
A3TZK9_9RHOB/242-288
A3TZK9_9RHOB/25-71
A3TZX6_9RHOB/13-59
A3TZX7_9RHOB/12-58
A3U0M6_9RHOB/12-57
A3U0P5_9RHOB/7-53
A3U195_9RHOB/5-50
A3U198_9RHOB/11-54
A3U1D5_9RHOB/16-62
A3U1D5_9RHOB/217-263
A3U1D6_9RHOB/1-29
A3U1W6_9RHOB/14-60
A3U205_9RHOB/16-62
A3U3J8_9RHOB/19-63
A3U414_9RHOB/12-58
A3U457_9RHOB/16-61
A3U5G7_CROAH/5-50
A3U5K9_CROAH/11-56
A3U7E1_CROAH/10-56
A3U819_CROAH/30-76
A3U983_CROAH/6-51
A3UAD9_CROAH/12-57
A3UC52_9RHOB/17-63
A3UCJ1_9RHOB/24-70
A3UD56_9RHOB/28-74
A3UDR5_9RHOB/18-64
A3UES0_9RHOB/15-61
A3UEU7_9RHOB/24-69
A3UF11_9RHOB/12-58
A3UF42_9RHOB/23-69
A3UF98_9RHOB/23-69
A3UFG0_9RHOB/20-66
A3UFG0_9RHOB/227-273
A3UFR9_9RHOB/21-58
A3UG78_9RHOB/23-70
A3UGB4_9RHOB/15-61
A3UGD8_9RHOB/17-63
A3UHF1_9RHOB/8-54
A3UHH2_9RHOB/246-292
A3UHH2_9RHOB/28-74
A3UI29_9RHOB/19-63
A3UIH3_9RHOB/27-72
A3UJK2_9RHOB/16-61
A3UK84_9RHOB/25-71
A3UKB3_9RHOB/32-78
A3UKG1_9RHOB/17-63
A3UKL7_9RHOB/11-57
A3ULA2_VIBSP/16-62
A3UNL7_VIBSP/14-60
A3UPK4_VIBSP/1-44
A3UPN0_VIBSP/7-53
A3UPQ8_VIBSP/13-59
A3UPR2_VIBSP/23-68
A3UPT4_VIBSP/15-61
A3UPV7_VIBSP/5-52
A3UPZ0_VIBSP/8-52
A3UQ24_VIBSP/15-61
A3UQ48_VIBSP/14-59
A3UQM7_VIBSP/12-58
A3UQU9_VIBSP/7-53
A3URF3_VIBSP/34-80
A3UUH7_VIBSP/12-58
A3UUH8_VIBSP/41-87
A3UWP5_VIBSP/8-54
A3UXJ9_VIBSP/23-69
A3UY15_VIBSP/19-65
A3UY54_VIBSP/11-57
A3UYH2_VIBSP/11-57
A3UYW1_VIBSP/1-46
A3UZ70_VIBSP/12-46
A3UZS4_VIBSP/18-65
A3V093_VIBSP/24-70
A3V100_9RHOB/16-62
A3V2W9_9RHOB/43-89
A3V2Z4_9RHOB/21-67
A3V3J6_9RHOB/9-55
A3V3P9_9RHOB/16-62
A3V4X9_9RHOB/18-64
A3V5Z4_9RHOB/15-61
A3V7V2_9RHOB/27-73
A3V8F6_9RHOB/19-65
A3V9K2_9RHOB/17-63
A3VA62_9RHOB/22-68
A3VAM2_9RHOB/17-62
A3VAN3_9RHOB/22-68
A3VB16_9RHOB/34-80
A3VBX1_9RHOB/16-61
A3VBY4_9RHOB/21-67
A3VCD1_9RHOB/14-54
A3VE10_9RHOB/17-63
A3VF68_9RHOB/20-65
A3VFT5_9RHOB/17-63
A3VG68_9RHOB/21-67
A3VGG4_9RHOB/21-67
A3VHT2_9RHOB/2-36
A3VI56_9RHOB/18-63
A3VIN8_9RHOB/18-64
A3VJW0_9RHOB/8-51
A3VK38_9RHOB/26-72
A3VK47_9RHOB/21-67
A3VLT4_9RHOB/16-62
A3VM42_9RHOB/16-62
A3VVT7_9RHOB/15-61
A3VXD0_9RHOB/12-58
A3VY99_9RHOB/28-74
A3VYA5_9RHOB/34-80
A3VYY0_9RHOB/15-61
A3VZ01_9RHOB/15-61
A3VZE4_9RHOB/27-73
A3W004_9RHOB/7-53
A3W005_9RHOB/19-65
A3W060_9RHOB/9-55
A3W0M9_9RHOB/31-77
A3W108_9RHOB/58-104
A3W260_9RHOB/24-70
A3W2D2_9RHOB/15-53
A3W2Q6_9RHOB/16-62
A3W375_9RHOB/26-71
A3W4P7_9RHOB/31-77
A3W552_9RHOB/17-63
A3W6G6_9RHOB/5-51
A3W6H7_9RHOB/17-63
A3W6I5_9RHOB/252-298
A3W6I5_9RHOB/37-83
A3W6N5_9RHOB/17-63
A3W6N6_9RHOB/24-70
A3W6Q5_9RHOB/7-55
A3W8Z7_9RHOB/49-95
A3W964_9RHOB/38-84
A3WB09_9SPHN/11-52
A3WDV1_9SPHN/16-62
A3WFC8_9SPHN/42-88
A3WFK3_9SPHN/11-57
A3WGQ5_9SPHN/17-63
A3WGX6_9SPHN/17-63
A3WI74_9SPHN/29-75
A3WIM3_9GAMM/12-58
A3WIN0_9GAMM/22-67
A3WJ10_9GAMM/12-58
A3WJ53_9GAMM/25-72
A3WKM6_9GAMM/16-62
A3WLJ8_9GAMM/13-58
A3WLX7_9GAMM/28-74
A3WPY0_9GAMM/16-62
A3WT89_9BRAD/20-66
A3WTQ5_9BRAD/23-69
A3WWP3_9BRAD/36-82
A3WX70_9BRAD/54-100
A3X048_9BRAD/15-61
A3X1Y3_9BRAD/15-58
A3X395_9RHOB/12-58
A3X3I7_9RHOB/29-74
A3X3S0_9RHOB/16-62
A3X4G9_9RHOB/12-58
A3X522_9RHOB/20-66
A3X694_9RHOB/11-57
A3X6Y7_9RHOB/30-76
A3X7M9_9RHOB/30-76
A3X8M5_9RHOB/18-64
A3X956_9RHOB/16-62
A3X9K2_9RHOB/25-71
A3XAP8_9RHOB/15-61
A3XBL6_9RHOB/10-56
A3XCC9_9RHOB/24-70
A3XD34_9RHOB/1-44
A3XD64_9RHOB/45-90
A3XEA9_9RHOB/1-29
A3XF10_9RHOB/2-28
A3XF93_9RHOB/14-60
A3XFH2_9RHOB/15-61
A3XFI4_9RHOB/17-63
A3XFW2_9RHOB/17-62
A3XHN7_LEEBM/9-55
A3XJC0_LEEBM/30-76
A3XMM8_LEEBM/10-56
A3XPX7_LEEBM/10-56
A3XRY4_9VIBR/12-58
A3XS97_9VIBR/11-57
A3XSP2_9VIBR/14-60
A3XSS2_9VIBR/15-61
A3XSU0_9VIBR/23-68
A3XTE2_9VIBR/16-62
A3XU42_9VIBR/12-58
A3XU97_9VIBR/23-69
A3XXG2_9VIBR/34-80
A3XZH7_9VIBR/14-59
A3XZJ3_9VIBR/15-61
A3Y077_9VIBR/7-53
A3Y0Z8_9VIBR/8-54
A3Y1S5_9VIBR/9-55
A3Y2I9_9VIBR/11-57
A3Y2P3_9VIBR/19-65
A3Y363_9VIBR/1-46
A3Y454_9VIBR/18-65
A3Y4G4_9VIBR/25-71
A3Y5B8_9GAMM/29-74
A3Y5Z3_9GAMM/15-61
A3Y621_9GAMM/30-76
A3Y6F1_9GAMM/23-69
A3Y6H4_9GAMM/14-60
A3Y6S2_9GAMM/12-58
A3Y6T3_9GAMM/47-93
A3Y6U5_9GAMM/18-64
A3Y701_9GAMM/14-60
A3Y708_9GAMM/18-64
A3Y7H9_9GAMM/15-61
A3Y7R0_9GAMM/14-60
A3Y7R2_9GAMM/23-69
A3Y965_9GAMM/14-60
A3Y976_9GAMM/22-68
A3YAA2_9GAMM/18-60
A3YAM1_9GAMM/12-58
A3YB70_9GAMM/27-73
A3YB91_9GAMM/7-53
A3YBI3_9GAMM/15-61
A3YC18_9GAMM/37-83
A3YCI9_9GAMM/13-59
A3YCL3_9GAMM/15-61
A3YCZ0_9GAMM/12-58
A3YDI8_9GAMM/15-61
A3YDT4_9GAMM/11-57
A3YEF1_9GAMM/16-62
A3YEG8_9GAMM/8-54
A3YEP3_9GAMM/20-65
A3YF17_9GAMM/13-62
A3YG08_9GAMM/25-71
A3YGM1_9GAMM/23-68
A3YJ93_CAMJE/18-64
A3YQU3_CAMJE/18-64
A3YWA4_9SYNE/20-66
A3Z6K4_9SYNE/22-68
A3ZEM2_CAMJE/18-64
A3ZJB9_CAMJE/18-64
A3ZS69_9PLAN/19-65
A3ZWC7_9PLAN/8-54
A4A0Z1_9PLAN/10-56
A4A3N6_9GAMM/19-65
A4A5Q3_9GAMM/247-291
A4A5Q3_9GAMM/26-72
A4A726_9GAMM/25-71
A4A866_9GAMM/17-63
A4A9B2_9GAMM/11-57
A4A9I4_9GAMM/7-53
A4A9K4_9GAMM/7-53
A4AAK4_9GAMM/33-79
A4ABE4_9GAMM/20-66
A4AC03_9GAMM/13-59
A4ADY1_9GAMM/1-27
A4AE79_9GAMM/15-61
A4AF57_9ACTN/23-69
A4AG32_9ACTN/20-66
A4AGH2_9ACTN/33-79
A4AGM4_9ACTN/20-63
A4AGS9_9ACTN/19-65
A4AH22_9ACTN/30-76
A4AHB7_9ACTN/16-62
A4AHH3_9ACTN/18-64
A4AIQ4_9ACTN/14-60
A4AIS1_9ACTN/25-65
A4AIU7_9ACTN/18-64
A4AIW1_9ACTN/26-72
A4AJ12_9ACTN/20-66
A4AJ40_9ACTN/11-55
A4AJB8_9ACTN/17-63
A4AL13_9ACTN/5-49
A4AL42_9ACTN/21-65
A4AL86_9ACTN/21-67
A4ALB8_9ACTN/7-53
A4ALC6_9ACTN/21-67
A4ALI8_9ACTN/15-61
A4ALJ7_9ACTN/12-58
A4ANJ8_MARSH/5-51
A4AP36_MARSH/15-60
A4AQD9_MARSH/12-58
A4ATY9_MARSH/21-65
A4AUZ0_MARSH/12-58
A4AVX5_MARSH/30-76
A4AWU6_MARSH/10-56
A4B925_9GAMM/10-54
A4B9H7_9GAMM/10-56
A4B9Z1_9GAMM/7-53
A4BA03_9GAMM/23-69
A4BA56_9GAMM/46-92
A4BAA1_9GAMM/14-60
A4BAS9_9GAMM/34-80
A4BB29_9GAMM/7-53
A4BBU8_9GAMM/11-54
A4BBX3_9GAMM/29-75
A4BD23_9GAMM/15-60
A4BDC8_9GAMM/16-62
A4BDR6_9GAMM/10-56
A4BDV8_9GAMM/25-71
A4BDY5_9GAMM/18-64
A4BE74_9GAMM/23-70
A4BFN4_9GAMM/23-69
A4BG40_9GAMM/14-60
A4BH58_9GAMM/7-53
A4BHY0_9GAMM/17-63
A4BJ68_9GAMM/12-58
A4BJD7_9GAMM/7-53
A4BJN3_9GAMM/12-57
A4BQ28_9GAMM/19-65
A4BUX2_9GAMM/15-60
A4BXP5_9FLAO/5-51
A4C0G7_9FLAO/14-60
A4C1A6_9FLAO/23-69
A4C4C0_9GAMM/12-58
A4C5A9_9GAMM/36-82
A4C7D8_9GAMM/7-53
A4C7L4_9GAMM/11-57
A4C890_9GAMM/16-62
A4C8X2_9GAMM/13-59
A4CB70_9GAMM/12-56
A4CC29_9GAMM/11-57
A4CDU2_9GAMM/10-56
A4CFR6_9GAMM/16-63
A4CGN5_ROBBH/1-46
A4CHD7_ROBBH/5-51
A4CHZ5_ROBBH/16-60
A4CIX2_ROBBH/30-76
A4CLS8_ROBBH/12-58
A4E6M8_9ACTN/28-74
A4E896_9ACTN/12-58
A4E8D4_9ACTN/25-43
A4E8U6_9ACTN/12-58
A4E964_9ACTN/26-73
A4EA09_9ACTN/33-79
A4EBA2_9ACTN/16-60
A4EDH1_9RHOB/19-65
A4EGA7_9RHOB/16-62
A4EGC6_9RHOB/2-43
A4EGI6_9RHOB/13-59
A4EH98_9RHOB/22-68
A4EHI1_9RHOB/17-63
A4EIC3_9RHOB/15-61
A4EIJ3_9RHOB/16-62
A4EIX4_9RHOB/9-55
A4EJ68_9RHOB/12-58
A4EMJ1_9RHOB/9-55
A4EMN9_9RHOB/15-61
A4ENF6_9RHOB/29-75
A4EP12_9RHOB/35-80
A4EQ80_9RHOB/29-75
A4EQJ3_9RHOB/12-58
A4EQM4_9RHOB/18-64
A4ER51_9RHOB/15-61
A4ES06_9RHOB/16-62
A4ESG4_9RHOB/17-63
A4ESN2_9RHOB/13-59
A4ESW2_9RHOB/16-62
A4ETU0_9RHOB/16-62
A4EU90_9RHOB/16-62
A4EUP7_9RHOB/16-62
A4EVB9_9RHOB/38-81
A4EVH7_9RHOB/14-60
A4EVL1_9RHOB/10-56
A4EVP2_9RHOB/26-71
A4EW78_9RHOB/23-69
A4EW80_9RHOB/16-62
A4EWM6_9RHOB/80-125
A4EX79_9RHOB/22-68
A4EY20_9RHOB/19-65
A4EYN7_9RHOB/13-59
A4EZG8_9RHOB/32-78
A4EZY6_9RHOB/15-61
A4F1N2_9RHOB/17-62
A4F5P1_SACEN/45-91
A4F5U4_SACEN/1-47
A4F6A8_SACEN/15-61
A4F6H3_SACEN/5-51
A4F6H8_SACEN/13-59
A4F6Q8_SACEN/23-69
A4F7G7_SACEN/29-75
A4F7H9_SACEN/57-103
A4F7V3_SACEN/10-56
A4F7Y6_SACEN/35-81
A4F850_SACEN/19-65
A4F8L5_SACEN/22-65
A4F8M2_SACEN/34-79
A4F8M5_SACEN/22-68
A4F939_SACEN/163-209
A4F949_SACEN/24-70
A4F952_SACEN/19-65
A4F955_SACEN/23-69
A4F9K6_SACEN/23-70
A4F9M2_SACEN/18-64
A4F9R3_SACEN/22-68
A4FA23_SACEN/20-66
A4FA76_SACEN/19-65
A4FAH2_SACEN/5-51
A4FAW1_SACEN/24-70
A4FAY5_SACEN/16-62
A4FAZ2_SACEN/15-61
A4FB81_SACEN/8-54
A4FBZ8_SACEN/11-57
A4FCQ8_SACEN/14-58
A4FCS5_SACEN/12-58
A4FCT1_SACEN/22-68
A4FCT8_SACEN/12-56
A4FD19_SACEN/31-77
A4FD36_SACEN/9-54
A4FD88_SACEN/21-67
A4FDG1_SACEN/26-72
A4FDN2_SACEN/30-76
A4FDP4_SACEN/13-59
A4FDV0_SACEN/12-59
A4FDV1_SACEN/18-65
A4FE89_SACEN/8-54
A4FEM3_SACEN/40-86
A4FEP4_SACEN/21-67
A4FEV2_SACEN/11-57
A4FF46_SACEN/223-269
A4FF46_SACEN/25-71
A4FF55_SACEN/22-67
A4FF57_SACEN/38-84
A4FF77_SACEN/1-42
A4FF78_SACEN/21-66
A4FF92_SACEN/21-67
A4FF95_SACEN/3-28
A4FFA0_SACEN/22-68
A4FFC2_SACEN/26-72
A4FFC6_SACEN/21-67
A4FFC8_SACEN/26-72
A4FFJ0_SACEN/21-66
A4FFN0_SACEN/27-71
A4FFN2_SACEN/21-67
A4FFS8_SACEN/11-57
A4FFU4_SACEN/20-66
A4FG46_SACEN/13-59
A4FGC3_SACEN/28-74
A4FGG0_SACEN/102-148
A4FGQ5_SACEN/29-75
A4FGS6_SACEN/21-66
A4FGT2_SACEN/29-74
A4FGZ2_SACEN/17-67
A4FH73_SACEN/13-59
A4FHF6_SACEN/15-61
A4FHF6_SACEN/267-313
A4FHG0_SACEN/14-60
A4FI12_SACEN/36-82
A4FI63_SACEN/25-71
A4FIH2_SACEN/29-75
A4FIL5_SACEN/20-64
A4FIS5_SACEN/8-54
A4FJ27_SACEN/1-46
A4FJ59_SACEN/24-70
A4FJ79_SACEN/18-64
A4FJD0_SACEN/15-61
A4FJI9_SACEN/16-61
A4FJR3_SACEN/19-65
A4FKH6_SACEN/11-57
A4FKN3_SACEN/125-171
A4FKQ3_SACEN/25-71
A4FKV1_SACEN/12-58
A4FL65_SACEN/10-56
A4FLG0_SACEN/14-60
A4FLI2_SACEN/18-64
A4FLL4_SACEN/26-72
A4FLS1_SACEN/36-82
A4FLZ3_SACEN/23-69
A4FM43_SACEN/12-58
A4FMK8_SACEN/24-70
A4FMR6_SACEN/21-67
A4FMT3_SACEN/12-58
A4FMW2_SACEN/15-58
A4FMY7_SACEN/35-81
A4FN01_SACEN/33-77
A4FNA5_SACEN/28-74
A4FNP7_SACEN/13-59
A4FNV3_SACEN/27-73
A4FNY1_SACEN/29-75
A4FNY8_SACEN/11-57
A4FP31_SACEN/23-67
A4FQ69_SACEN/14-60
A4FQ76_SACEN/11-57
A4FQ92_SACEN/14-59
A4FQJ1_SACEN/16-62
A4FQN0_SACEN/14-59
A4FQP6_SACEN/22-68
A4FQP9_SACEN/21-67
A4FQY4_SACEN/27-73
A4FR08_SACEN/20-66
A4FR14_SACEN/17-63
A4FR52_SACEN/22-68
A4FXF6_METM5/7-53
A4FYW8_METM5/7-53
A4G188_HERAR/40-86
A4G788_HERAR/23-69
A4G7M8_HERAR/21-67
A4G8J5_HERAR/16-62
A4G9A7_HERAR/14-59
A4GJT3_9BACT/13-59
A4GS72_9PSED/22-68
A4GS73_9PSED/22-68
A4GS74_9PSED/22-68
A4GS75_9PSED/22-68
A4GS76_9PSED/22-68
A4GS77_9PSED/22-68
A4GS78_9PSED/22-68
A4GS79_9PSED/22-68
A4GS80_9PSED/22-68
A4GS81_9PSED/22-68
A4GS82_9PSED/22-68
A4GS83_9PSED/22-68
A4GW45_RHILT/35-79
A4IKD0_GEOTN/19-65
A4IKV0_GEOTN/9-55
A4IL55_GEOTN/12-58
A4ILM9_GEOTN/27-73
A4ILR7_GEOTN/5-51
A4IN44_GEOTN/17-61
A4INB1_GEOTN/10-56
A4ING6_GEOTN/14-58
A4INH4_GEOTN/5-51
A4IRK7_GEOTN/11-57
A4IS30_GEOTN/13-59
A4IT11_GEOTN/1-42
A4IT56_GEOTN/27-73
A4ITM2_GEOTN/23-68
A4IUI3_YERRU/18-64
A4IUI5_YERRU/9-55
A4IV39_YERPE/9-55
A4IVB8_SALNS/18-64
A4J4W5_DESRM/7-53
A4J879_DESRM/20-66
A4J8P8_DESRM/10-56
A4J8W4_DESRM/5-51
A4J908_DESRM/15-61
A4JA45_BURVG/39-85
A4JAL6_BURVG/16-62
A4JB40_BURVG/28-74
A4JE06_BURVG/32-78
A4JE77_BURVG/16-62
A4JEI3_BURVG/19-65
A4JGF4_BURVG/13-59
A4JGL0_BURVG/17-63
A4JHG2_BURVG/16-62
A4JHR6_BURVG/11-57
A4JIR9_BURVG/4-48
A4JJN1_BURVG/36-82
A4JJQ9_BURVG/45-91
A4JJY4_BURVG/13-58
A4JJZ3_BURVG/27-73
A4JKG6_BURVG/17-63
A4JKZ5_BURVG/12-57
A4JLC3_BURVG/35-81
A4JMY3_BURVG/13-59
A4JNR1_BURVG/13-59
A4JQ69_BURVG/18-64
A4JQ99_BURVG/35-81
A4JSP3_BURVG/37-82
A4JT99_BURVG/11-57
A4KDZ6_MYCTU/19-65
A4KE20_MYCTU/11-57
A4KE22_MYCTU/13-59
A4KEE0_MYCTU/28-74
A4KEG1_MYCTU/30-75
A4KEX8_MYCTU/11-57
A4KF04_MYCTU/12-58
A4KF12_MYCTU/18-60
A4KF83_MYCTU/35-81
A4KF91_MYCTU/18-64
A4KFD6_MYCTU/26-72
A4KFV9_MYCTU/10-56
A4KG94_MYCTU/23-69
A4KGE3_MYCTU/12-57
A4KGH7_MYCTU/19-65
A4KH19_MYCTU/16-62
A4KH81_MYCTU/24-70
A4KHA0_MYCTU/25-71
A4KHJ9_MYCTU/24-70
A4KHT4_MYCTU/20-66
A4KHW8_MYCTU/21-67
A4KIA5_MYCTU/19-65
A4KIA5_MYCTU/223-269
A4KJ19_MYCTU/15-61
A4KKH4_MYCTU/16-62
A4KKV3_MYCTU/35-80
A4KKV8_MYCTU/32-78
A4KKW1_MYCTU/36-82
A4KKW8_MYCTU/19-65
A4KL58_MYCTU/22-68
A4KL65_MYCTU/26-72
A4KL71_MYCTU/22-68
A4KLA5_MYCTU/44-90
A4KLE6_MYCTU/28-74
A4KLJ1_MYCTU/17-63
A4KLT9_MYCTU/23-69
A4KM43_MYCTU/15-61
A4KM61_MYCTU/65-111
A4KMU6_MYCTU/17-62
A4KMX2_MYCTU/29-75
A4KN96_MYCTU/19-64
A4KNA7_MYCTU/19-65
A4KNF9_MYCTU/20-66
A4KNG8_MYCTU/93-139
A4KNI2_MYCTU/16-62
A4KNL9_MYCTU/8-55
A4KNQ2_MYCTU/17-61
A4KNQ7_MYCTU/17-63
A4KNT9_MYCTU/16-61
A4KNU1_MYCTU/25-72
A4KP29_MYCTU/30-76
A4LA82_EDWTA/10-56
A4LBZ1_BURPS/19-65
A4LD12_BURPS/43-89
A4LFT1_BURPS/68-114
A4LFX5_BURPS/35-79
A4LG80_BURPS/26-72
A4LHS8_BURPS/16-62
A4LHX2_BURPS/13-59
A4LIN3_BURPS/16-62
A4LJ34_BURPS/11-57
A4LL84_BURPS/42-88
A4LMY3_BURPS/31-84
A4LP77_BURPS/40-86
A4LP92_BURPS/22-66
A4LQ01_BURPS/16-62
A4LQ91_BURPS/17-63
A4LQL3_BURPS/10-55
A4LQX0_BURPS/14-60
A4LR95_BURPS/28-74
A4LSN7_BURPS/35-81
A4LUL6_BURPS/27-73
A4LUR7_BURPS/17-63
A4LVJ4_BURPS/16-62
A4MFQ8_BURPS/17-63
A4MHU0_BURPS/51-84
A4MW73_HAEIF/38-82
A4MWE4_HAEIF/12-58
A4MYL7_HAEIF/16-63
A4N1G9_HAEIF/12-58
A4N1P7_HAEIF/38-82
A4N6H5_HAEIF/16-63
A4N7X0_HAEIF/12-58
A4N840_HAEIF/38-82
A4NBB7_HAEIF/16-63
A4ND09_HAEIF/12-58
A4NDJ3_HAEIF/38-82
A4NGR0_HAEIF/16-63
A4NL51_HAEIF/12-58
A4NM33_HAEIF/38-82
A4NNT7_HAEIF/16-63
A4NPW2_HAEIF/8-45
A4NQ27_HAEIF/38-82
A4NQK9_HAEIF/16-63
A4NUZ2_HAEIF/16-63
A4NWC0_HAEIF/38-82
A4NZZ2_HAEIF/12-58
A4QAP3_CORGB/21-65
A4QB20_CORGB/21-65
A4QBA9_CORGB/10-56
A4QBL9_CORGB/25-71
A4QCK6_CORGB/24-70
A4QCQ3_CORGB/16-61
A4QCT8_CORGB/15-61
A4QCZ7_CORGB/18-63
A4QDC1_CORGB/35-81
A4QDR0_CORGB/20-66
A4QEC5_CORGB/16-62
A4QEL5_CORGB/12-54
A4QFH1_CORGB/12-58
A4QGA1_CORGB/32-78
A4QGI6_CORGB/36-82
A4QGP5_CORGB/36-82
A4QH11_CORGB/9-55
A4QI03_CORGB/28-74
A4QI97_CORGB/15-60
A4SEG4_PROVI/18-64
A4SH32_SHISS/9-55
A4SH67_AERS4/20-66
A4SHB9_AERS4/7-53
A4SHF3_AERS4/8-54
A4SJ22_AERS4/11-57
A4SJ55_AERS4/22-68
A4SK00_AERS4/26-72
A4SKJ7_AERS4/14-60
A4SKU4_AERS4/16-62
A4SMI1_AERS4/13-59
A4SNB1_AERS4/28-73
A4SPP9_AERS4/12-57
A4SQE8_AERS4/11-57
A4SR61_AERS4/19-65
A4SS48_AERS4/15-61
A4SSP5_AERS4/15-62
A4STD8_AERS4/14-60
A4STT5_AERS4/9-55
A4SVS7_POLSQ/29-75
A4T0F9_POLSQ/33-79
A4T0Q2_MYCGI/41-87
A4T0R0_MYCGI/21-66
A4T0S5_MYCGI/24-68
A4T0X8_MYCGI/18-64
A4T115_MYCGI/24-69
A4T129_MYCGI/8-52
A4T172_MYCGI/17-63
A4T1G6_MYCGI/25-70
A4T1G7_MYCGI/23-68
A4T1M9_MYCGI/26-72
A4T1R6_MYCGI/16-62
A4T1S8_MYCGI/19-61
A4T1T4_MYCGI/17-63
A4T253_MYCGI/14-60
A4T2I5_MYCGI/23-70
A4T2S0_MYCGI/21-67
A4T2S0_MYCGI/224-270
A4T2W8_MYCGI/16-61
A4T306_MYCGI/30-75
A4T345_MYCGI/11-57
A4T394_MYCGI/246-292
A4T394_MYCGI/42-88
A4T3N4_MYCGI/17-63
A4T3T7_MYCGI/13-66
A4T3W6_MYCGI/17-63
A4T411_MYCGI/5-51
A4T4E0_MYCGI/16-62
A4T4F5_MYCGI/25-71
A4T4G7_MYCGI/12-57
A4T4H3_MYCGI/8-54
A4T4J1_MYCGI/25-71
A4T517_MYCGI/30-76
A4T518_MYCGI/10-48
A4T542_MYCGI/7-51
A4T5H5_MYCGI/12-58
A4T5J2_MYCGI/13-58
A4T5J4_MYCGI/42-88
A4T5Y5_MYCGI/2-46
A4T636_MYCGI/19-65
A4T654_MYCGI/20-66
A4T6M4_MYCGI/10-56
A4T6S1_MYCGI/14-60
A4T748_MYCGI/21-67
A4T793_MYCGI/24-70
A4T7E4_MYCGI/17-62
A4T7E8_MYCGI/12-58
A4T7I4_MYCGI/18-64
A4T7I4_MYCGI/217-263
A4T7K4_MYCGI/15-61
A4T7K9_MYCGI/19-65
A4T7L9_MYCGI/27-72
A4T7M5_MYCGI/29-75
A4T7N6_MYCGI/16-62
A4T7T7_MYCGI/17-62
A4T7V7_MYCGI/56-102
A4T7X0_MYCGI/21-67
A4T7Z9_MYCGI/18-64
A4T855_MYCGI/18-64
A4T856_MYCGI/44-90
A4T867_MYCGI/43-89
A4T873_MYCGI/32-78
A4T893_MYCGI/55-101
A4T8A0_MYCGI/49-96
A4T8E4_MYCGI/19-65
A4T8F1_MYCGI/16-62
A4T8J2_MYCGI/18-64
A4T8L0_MYCGI/37-83
A4T8U6_MYCGI/18-64
A4T8W8_MYCGI/13-58
A4T940_MYCGI/23-70
A4T962_MYCGI/9-55
A4T967_MYCGI/1-46
A4T9K2_MYCGI/29-75
A4T9L0_MYCGI/8-54
A4T9Y1_MYCGI/22-68
A4TA01_MYCGI/18-64
A4TA10_MYCGI/30-76
A4TA77_MYCGI/15-61
A4TAF5_MYCGI/19-65
A4TAK3_MYCGI/8-55
A4TAN4_MYCGI/26-72
A4TAP3_MYCGI/10-57
A4TAR5_MYCGI/16-62
A4TAX8_MYCGI/36-82
A4TB38_MYCGI/20-66
A4TB75_MYCGI/17-63
A4TBB1_MYCGI/6-52
A4TBB8_MYCGI/27-73
A4TBC9_MYCGI/23-68
A4TBT9_MYCGI/29-75
A4TC40_MYCGI/14-60
A4TC61_MYCGI/16-62
A4TC82_MYCGI/20-66
A4TC86_MYCGI/21-66
A4TC87_MYCGI/21-67
A4TCA0_MYCGI/21-67
A4TCC6_MYCGI/31-77
A4TCW7_MYCGI/53-98
A4TD23_MYCGI/25-71
A4TD29_MYCGI/25-71
A4TDA6_MYCGI/26-72
A4TDD2_MYCGI/20-66
A4TDE0_MYCGI/17-62
A4TDK7_MYCGI/3-47
A4TDL4_MYCGI/34-80
A4TDN9_MYCGI/23-69
A4TDT4_MYCGI/37-83
A4TDT9_MYCGI/28-74
A4TDW3_MYCGI/35-80
A4TDW4_MYCGI/21-65
A4TE92_MYCGI/265-311
A4TE92_MYCGI/43-88
A4TEA3_MYCGI/30-76
A4TEF1_MYCGI/18-64
A4TEK2_MYCGI/4-49
A4TEL8_MYCGI/14-60
A4TEP6_MYCGI/19-65
A4TET4_MYCGI/12-58
A4TEZ0_MYCGI/56-102
A4TF04_MYCGI/17-63
A4TF85_MYCGI/65-111
A4TFD3_MYCGI/40-86
A4TFH7_MYCGI/14-60
A4TFH8_MYCGI/43-89
A4TFI5_MYCGI/6-52
A4TFK1_MYCGI/35-81
A4TFK4_MYCGI/23-68
A4TFL4_MYCGI/20-66
A4TFM1_MYCGI/42-88
A4TFM4_MYCGI/14-56
A4TGI1_MYCGI/17-62
A4TGL0_MYCGI/38-84
A4TIR2_YERPP/15-61
A4TPB6_YERPP/16-62
A4TR98_YERPP/25-69
A4TRS0_YERPP/6-52
A4TUK4_9PROT/11-57
A4TWH7_9PROT/10-56
A4TXP2_9PROT/21-66
A4TY46_9PROT/15-61
A4TZG1_9PROT/16-62
A4TZS6_9PROT/16-62
A4TZZ4_9PROT/14-60
A4U4H2_9PROT/12-58
A4U8Q0_9BACT/14-60
A4UX85_9LACO/26-67
A4V9K4_SALPK/10-56
A4V9K6_SALPK/43-89
A4VFL9_PSEU5/24-70
A4VFR0_PSEU5/10-56
A4VH75_PSEU5/33-79
A4VIM4_PSEU5/1-39
A4VKB2_PSEU5/10-56
A4VL13_PSEU5/15-61
A4VMR0_PSEU5/18-64
A4VN34_PSEU5/9-55
A4VN37_PSEU5/23-69
A4VNF8_PSEU5/1-29
A4VP38_PSEU5/12-58
A4VQH3_PSEU5/47-93
A4VQI8_PSEU5/15-61
A4VRM0_PSEU5/31-77
A4VSY9_STRSY/14-60
A4VT53_STRSY/39-84
A4VTT7_STRSY/31-75
A4VZ74_STRS2/14-60
A4VZD9_STRS2/39-84
A4W030_STRS2/89-133
A4W430_STRS2/11-56
A4W4V2_ENT38/33-79
A4W5N0_ENT38/6-52
A4W677_ENT38/21-67
A4W7E8_ENT38/16-62
A4W7S7_ENT38/13-58
A4W8D8_ENT38/17-62
A4W8I8_ENT38/14-60
A4W938_ENT38/23-69
A4W9C5_ENT38/24-70
A4W9U6_ENT38/13-59
A4WA19_ENT38/22-68
A4WAK6_ENT38/13-55
A4WB65_ENT38/15-61
A4WCC8_ENT38/16-62
A4WEP8_ENT38/16-62
A4WF80_ENT38/16-62
A4WG48_ENT38/16-63
A4WQS5_RHOS5/16-62
A4WRP0_RHOS5/9-55
A4WSI9_RHOS5/17-63
A4WSJ0_RHOS5/21-67
A4WSN3_RHOS5/25-71
A4WUJ5_RHOS5/15-61
A4WUY7_RHOS5/14-60
A4WWG2_RHOS5/30-76
A4WX96_RHOS5/17-63
A4WXT0_RHOS5/18-63
A4X0T4_SALTO/19-64
A4X0V9_SALTO/13-59
A4X173_SALTO/19-65
A4X1J6_SALTO/44-90
A4X1W6_SALTO/26-72
A4X2P1_SALTO/18-64
A4X314_SALTO/36-82
A4X372_SALTO/16-62
A4X399_SALTO/18-63
A4X3U2_SALTO/14-60
A4X429_SALTO/27-71
A4X430_SALTO/1-29
A4X437_SALTO/19-65
A4X439_SALTO/35-81
A4X443_SALTO/16-62
A4X4C2_SALTO/16-62
A4X590_SALTO/13-59
A4X5K1_SALTO/65-111
A4X5M8_SALTO/9-55
A4X6M0_SALTO/20-66
A4X781_SALTO/14-60
A4X788_SALTO/13-59
A4X7D0_SALTO/20-63
A4X7F2_SALTO/16-62
A4X7F8_SALTO/9-55
A4X825_SALTO/16-62
A4X845_SALTO/19-65
A4X869_SALTO/33-79
A4X8K8_SALTO/10-56
A4X8Y2_SALTO/434-480
A4X925_SALTO/25-70
A4X948_SALTO/21-67
A4X9D6_SALTO/16-62
A4X9N9_SALTO/18-64
A4XA40_SALTO/40-86
A4XAZ6_SALTO/12-58
A4XB42_SALTO/12-58
A4XBT7_SALTO/12-57
A4XBW8_SALTO/19-65
A4XBZ8_SALTO/1-47
A4XCU4_SALTO/21-67
A4XCX9_SALTO/21-67
A4XCY3_SALTO/40-86
A4XEE8_NOVAD/29-75
A4XEK8_NOVAD/20-65
A4XEM8_NOVAD/39-85
A4XES8_NOVAD/27-73
A4XEZ2_NOVAD/29-75
A4XF42_NOVAD/26-72
A4XF50_NOVAD/16-62
A4XF57_NOVAD/15-61
A4XF59_NOVAD/240-286
A4XF59_NOVAD/25-71
A4XH83_CALS8/17-63
A4XHG8_CALS8/21-67
A4XLI8_CALS8/15-61
A4XNU2_PSEMY/7-53
A4XP46_PSEMY/21-67
A4XPN1_PSEMY/7-53
A4XQ19_PSEMY/36-83
A4XQH6_PSEMY/15-61
A4XQX3_PSEMY/16-62
A4XRA2_PSEMY/15-61
A4XSN6_PSEMY/10-56
A4XST6_PSEMY/18-64
A4XSX9_PSEMY/15-61
A4XVB7_PSEMY/10-56
A4XVK9_PSEMY/21-68
A4XVL6_PSEMY/15-61
A4XVS7_PSEMY/29-75
A4XVX1_PSEMY/12-58
A4XW06_PSEMY/12-58
A4XXN8_PSEMY/23-69
A4XXQ5_PSEMY/40-86
A4XYI8_PSEMY/44-100
A4XYN1_PSEMY/26-72
A4XYP6_PSEMY/16-62
A4XYU7_PSEMY/20-66
A4XZN8_PSEMY/9-56
A4Y017_PSEMY/37-83
A4Y0Z7_PSEMY/11-56
A4Y2C7_SHEPC/16-62
A4Y5B1_SHEPC/38-84
A4Y6K2_SHEPC/11-57
A4Y8S2_SHEPC/21-67
A4Y907_SHEPC/11-57
A4Y979_SHEPC/22-68
A4Y9R5_SHEPC/9-55
A4Y9Z7_SHEPC/16-62
A4YBB7_SHEPC/15-62
A4YBC2_SHEPC/16-62
A4YBR2_SHEPC/19-65
A4YCC3_SHEPC/7-53
A4YK45_BRASO/11-56
A4YLS2_BRASO/24-70
A4YMD3_BRASO/39-83
A4YME9_BRASO/23-69
A4YMG4_BRASO/20-66
A4YNR5_BRASO/38-84
A4YNY1_BRASO/33-79
A4YPD8_BRASO/5-50
A4YPE4_BRASO/17-63
A4YQV8_BRASO/23-69
A4YQZ5_BRASO/10-56
A4YRQ2_BRASO/36-82
A4YRW6_BRASO/12-58
A4YS01_BRASO/18-64
A4YS97_BRASO/21-67
A4YSG2_BRASO/10-56
A4YSQ8_BRASO/15-61
A4YT42_BRASO/16-62
A4YT60_BRASO/15-61
A4YU76_BRASO/16-62
A4YWP6_BRASO/10-55
A4YXF8_BRASO/27-73
A4YXT0_BRASO/43-89
A4YY32_BRASO/26-72
A4YZL8_BRASO/23-69
A4YZU2_BRASO/25-66
A4Z0G7_BRASO/12-58
A4Z0Y2_BRASO/1-40
A4Z0Z5_BRASO/14-60
A4Z1Y8_BRASO/31-77
A4Z290_BRASO/33-78
A4Z3H0_BRASO/13-57
A4ZHU3_MYCS2/24-69
A5A698_BACLD/8-54
A5CM22_CLAM3/21-67
A5CM53_CLAM3/32-78
A5CM54_CLAM3/29-75
A5CMC4_CLAM3/30-76
A5CMC6_CLAM3/11-56
A5CMC9_CLAM3/56-101
A5CME0_CLAM3/20-66
A5CMF1_CLAM3/12-57
A5CMG4_CLAM3/6-52
A5CMM2_CLAM3/18-64
A5CMN7_CLAM3/23-69
A5CN43_CLAM3/22-66
A5CN90_CLAM3/15-62
A5CNN6_CLAM3/22-68
A5CNR2_CLAM3/21-65
A5CPT3_CLAM3/20-66
A5CPW8_CLAM3/13-59
A5CPZ1_CLAM3/33-79
A5CQ04_CLAM3/17-64
A5CQB0_CLAM3/14-60
A5CQM9_CLAM3/35-81
A5CR20_CLAM3/18-63
A5CRG7_CLAM3/15-60
A5CSX7_CLAM3/18-61
A5CTM1_CLAM3/12-58
A5CTN1_CLAM3/21-67
A5CUE1_CLAM3/22-68
A5CUH4_CLAM3/21-67
A5CV41_CLAM3/23-66
A5CYR1_PELTS/12-58
A5D229_PELTS/7-53
A5D5S5_PELTS/20-66
A5E8V0_BRASB/11-56
A5EA78_BRASB/18-64
A5EAE0_BRASB/23-68
A5EBV5_BRASB/18-53
A5EBV6_BRASB/1-40
A5ECE0_BRASB/14-60
A5ECF3_BRASB/15-61
A5ECV3_BRASB/12-58
A5ED02_BRASB/16-62
A5EDI7_BRASB/32-78
A5EDZ6_BRASB/4-50
A5EE01_BRASB/17-63
A5EFD4_BRASB/43-89
A5EFM9_BRASB/15-61
A5EGK0_BRASB/27-73
A5EH60_BRASB/15-61
A5EHI3_BRASB/28-74
A5EHM3_BRASB/15-61
A5EHU9_BRASB/17-63
A5EHY0_BRASB/21-67
A5EI12_BRASB/10-55
A5EI64_BRASB/16-62
A5EIW8_BRASB/16-62
A5EKN6_BRASB/2-37
A5ELR0_BRASB/10-56
A5ELT6_BRASB/17-63
A5ELU5_BRASB/15-61
A5ELW3_BRASB/14-60
A5EM94_BRASB/33-79
A5EMC9_BRASB/14-60
A5EMD5_BRASB/12-58
A5EMJ7_BRASB/63-109
A5EMP5_BRASB/47-93
A5EMZ7_BRASB/26-72
A5EP71_BRASB/35-81
A5EPL9_BRASB/23-69
A5EQ59_BRASB/37-83
A5ERG4_BRASB/20-66
A5ERH9_BRASB/23-69
A5ERJ4_BRASB/39-83
A5ERY0_BRASB/35-81
A5ES60_BRASB/24-70
A5EU23_BRASB/13-57
A5EVT8_DICNV/21-67
A5EXF6_DICNV/15-61
A5EZP0_VIBC3/21-67
A5F067_VIBC3/13-58
A5F0S2_VIBC3/24-70
A5F116_VIBC3/11-57
A5F3N1_VIBC3/38-84
A5F412_VIBC3/27-74
A5F442_VIBC3/18-64
A5F4M6_VIBC3/18-65
A5F5F0_VIBC3/19-65
A5F7E5_VIBC3/11-57
A5F7F6_VIBC3/27-73
A5F8B3_VIBC3/12-58
A5F990_VIBC3/22-68
A5FA47_FLAJ1/12-58
A5FA63_FLAJ1/13-59
A5FBV0_FLAJ1/7-53
A5FBW4_FLAJ1/18-64
A5FCV3_FLAJ1/1-29
A5FEF0_FLAJ1/11-56
A5FEH4_FLAJ1/11-57
A5FER4_FLAJ1/11-57
A5FEZ1_FLAJ1/13-60
A5FFN9_FLAJ1/7-53
A5FGV1_FLAJ1/11-57
A5FKH4_FLAJ1/5-50
A5FPG6_DEHSB/15-61
A5FPQ1_DEHSB/21-67
A5FSI5_DEHSB/14-61
A5FTQ5_ACICJ/8-46
A5FUP0_ACICJ/24-70
A5FVV4_ACICJ/25-70
A5FWB5_ACICJ/16-57
A5FXH2_ACICJ/15-60
A5FYU8_ACICJ/13-59
A5G2Z5_ACICJ/15-61
A5G357_ACICJ/24-70
A5G6U2_GEOUR/12-58
A5G6Z8_GEOUR/14-60
A5G787_GEOUR/10-56
A5GAK6_GEOUR/13-59
A5GB55_GEOUR/11-57
A5GBM7_GEOUR/18-64
A5GEJ0_GEOUR/10-56
A5GEJ5_GEOUR/15-61
A5HWH0_MORMO/27-71
A5HYX4_CLOBH/13-59
A5HZG4_CLOBH/17-63
A5HZV2_CLOBH/23-63
A5I0L3_CLOBH/18-62
A5I131_CLOBH/14-60
A5I180_CLOBH/25-66
A5I1Z0_CLOBH/16-62
A5I2N4_CLOBH/5-51
A5I3G8_CLOBH/10-56
A5I3Y4_CLOBH/15-61
A5I707_CLOBH/26-72
A5I7U8_CLOBH/17-63
A5IDE8_LEGPC/12-58
A5IIW0_THEP1/9-55
A5INF2_THEP1/8-53
A5IVD5_STAA9/9-55
A5IVF8_STAA9/16-60
A5IVX9_STAA9/17-61
A5IVZ7_STAA9/24-70
A5IW03_STAA9/12-58
A5IW18_STAA9/16-60
A5IW92_STAA9/5-50
A5J2F5_BURMA/14-60
A5J2P5_BURMA/10-55
A5J409_BURMA/42-88
A5J4P8_BURMA/16-62
A5J5A4_BURMA/35-81
A5J5Q9_BURMA/48-101
A5J6H9_BURMA/51-84
A5J7L7_BURMA/17-63
A5J9G8_BURMA/35-79
A5J9K8_BURMA/68-114
A5JBX2_BURMA/11-57
A5JC73_BURMA/16-62
A5JD02_BURMA/22-68
A5JD98_BURMA/22-66
A5JDB1_BURMA/40-86
A5JDD7_BURMA/28-74
A5JHJ6_9GAMM/9-55
A5KGT1_CAMJE/18-64
A5KJ85_9FIRM/9-55
A5KNX3_9FIRM/21-67
A5KPV5_9FIRM/1-29
A5KQT0_9FIRM/15-61
A5KST4_9BACT/23-69
A5KTU2_9GAMM/16-62
A5KUC6_9GAMM/23-68
A5KUG4_9GAMM/5-52
A5KUJ5_9GAMM/14-60
A5KVL8_9GAMM/14-60
A5KVL9_9GAMM/12-58
A5KVQ0_9GAMM/14-51
A5KVV0_9GAMM/11-57
A5KW31_9GAMM/11-57
A5KW77_9GAMM/26-72
A5KXE6_9GAMM/16-62
A5KZU7_9GAMM/7-53
A5L053_9GAMM/12-58
A5L0W6_9GAMM/9-55
A5L187_9GAMM/19-65
A5L2U7_9GAMM/12-58
A5L3Y2_9GAMM/15-61
A5L405_9GAMM/14-59
A5L4M8_9GAMM/34-80
A5L5B9_9GAMM/8-54
A5L5I8_9GAMM/1-46
A5L5R9_9GAMM/11-57
A5L7P0_9GAMM/24-70
A5L7Y1_9GAMM/18-65
A5LBB0_STRPN/11-61
A5LBY0_STRPN/15-60
A5LDZ3_STRPN/29-75
A5LLU5_STRPN/15-60
A5LNT4_STRPN/11-61
A5LP66_STRPN/29-75
A5LS00_STRPN/29-75
A5LU57_STRPN/11-61
A5LUT6_STRPN/15-60
A5LZT7_STRPN/29-75
A5M1M8_STRPN/15-60
A5M3L1_STRPN/11-61
A5M6B0_STRPN/11-61
A5M8W2_STRPN/15-60
A5M9J5_STRPN/2-26
A5MF37_STRPN/11-61
A5MI39_STRPN/29-75
A5MID3_STRPN/15-60
A5MKA6_STRPN/29-75
A5MLN3_STRPN/20-61
A5MLS6_STRPN/11-61
A5MQ84_STRPN/15-60
A5MR09_STRPN/29-75
A5MU77_STRPN/15-60
A5MUM6_STRPN/29-75
A5MXR3_STRPN/11-61
A5MZD2_CLOK5/17-61
A5MZK6_CLOK5/17-61
A5N060_CLOK5/11-57
A5N082_CLOK5/8-54
A5N096_CLOK5/9-53
A5N0D8_CLOK5/22-66
A5N0G6_CLOK5/24-71
A5N165_CLOK5/12-59
A5N188_CLOK5/18-60
A5N1Q1_CLOK5/8-54
A5N2X6_CLOK5/14-60
A5N304_CLOK5/33-79
A5N3N7_CLOK5/15-61
A5N498_CLOK5/8-54
A5N4B3_CLOK5/15-61
A5N4U6_CLOK5/19-65
A5N5H9_CLOK5/16-62
A5N6D4_CLOK5/18-63
A5N8E6_CLOK5/19-65
A5N8Y2_CLOK5/11-58
A5PAF5_9SPHN/13-59
A5PBS1_9SPHN/16-62
A5PCJ6_9SPHN/13-59
A5PCM9_9SPHN/20-66
A5PEE3_9SPHN/26-72
A5TCP2_BURMA/28-74
A5TCR7_BURMA/40-86
A5TD26_BURMA/22-68
A5TFS6_BURMA/13-59
A5TFX8_BURMA/14-60
A5TG77_BURMA/10-55
A5TH48_BURMA/16-62
A5THK7_BURMA/35-81
A5TI71_BURMA/57-110
A5TKU3_BURMA/17-63
A5TLA9_BURMA/16-62
A5TLP3_BURMA/25-71
A5TMR1_BURMA/42-88
A5TNX7_BURMA/35-81
A5TP15_BURMA/30-74
A5TPB1_BURMA/17-63
A5TPI2_BURMA/51-84
A5TQ60_BURMA/13-59
A5TQC9_BURMA/17-63
A5TQX7_BURMA/16-62
A5TR78_BURMA/11-57
A5TRG3_FUSNP/12-54
A5TTU3_FUSNP/11-57
A5TUK4_FUSNP/14-60
A5TVL3_FUSNP/18-64
A5TVT7_FUSNP/15-60
A5TWW8_FUSNP/15-59
A5TYD8_MYCTA/19-64
A5TYE9_MYCTA/19-65
A5TYL0_MYCTA/20-66
A5TYL9_MYCTA/93-139
A5TYN3_MYCTA/16-62
A5TYS1_MYCTA/8-55
A5TYV7_MYCTA/17-61
A5TYW4_MYCTA/17-63
A5TYZ9_MYCTA/16-61
A5TZ01_MYCTA/25-72
A5TZ29_MYCTA/19-65
A5TZ55_MYCTA/11-57
A5TZ57_MYCTA/13-59
A5TZH8_MYCTA/28-74
A5TZK0_MYCTA/30-75
A5U038_MYCTA/11-57
A5U067_MYCTA/12-58
A5U077_MYCTA/18-60
A5U0F5_MYCTA/35-81
A5U0G3_MYCTA/18-64
A5U0L4_MYCTA/26-72
A5U162_MYCTA/10-56
A5U1L6_MYCTA/23-69
A5U1R7_MYCTA/12-57
A5U1V3_MYCTA/19-65
A5U253_MYCTA/21-67
A5U2H8_MYCTA/16-62
A5U2P1_MYCTA/24-70
A5U2R3_MYCTA/25-71
A5U343_MYCTA/24-70
A5U3E5_MYCTA/20-66
A5U3I3_MYCTA/21-67
A5U3Y2_MYCTA/19-65
A5U3Y2_MYCTA/223-269
A5U4T2_MYCTA/15-61
A5U5K3_MYCTA/30-76
A5U6R7_MYCTA/16-62
A5U764_MYCTA/35-80
A5U769_MYCTA/32-78
A5U772_MYCTA/26-72
A5U781_MYCTA/19-65
A5U7H6_MYCTA/15-61
A5U7I3_MYCTA/26-72
A5U7I9_MYCTA/22-68
A5U7M9_MYCTA/44-90
A5U7S3_MYCTA/28-74
A5U7W9_MYCTA/17-63
A5U880_MYCTA/23-69
A5U8N1_MYCTA/15-61
A5U8P9_MYCTA/21-67
A5U9F9_MYCTA/17-62
A5U9I4_MYCTA/29-75
A5U9S0_HAEIE/16-63
A5UH76_HAEIG/16-63
A5UI38_HAEIG/12-58
A5UJC1_METS3/12-56
A5UKX7_METS3/9-55
A5UPA7_ROSS1/18-64
A5UPB7_ROSS1/18-64
A5UPZ8_ROSS1/17-63
A5US76_ROSS1/23-69
A5UUM5_ROSS1/11-57
A5UV31_ROSS1/14-61
A5UZY5_ROSS1/17-63
A5V191_ROSS1/17-63
A5V2K8_SPHWW/28-74
A5V306_SPHWW/50-97
A5V370_SPHWW/29-75
A5V4B1_SPHWW/16-62
A5V4U7_SPHWW/32-77
A5V518_SPHWW/14-60
A5V553_SPHWW/31-77
A5V5E2_SPHWW/22-68
A5V6J8_SPHWW/39-85
A5V6K0_SPHWW/26-72
A5V6Q7_SPHWW/244-290
A5V6Q7_SPHWW/39-85
A5V6X5_SPHWW/28-74
A5V729_SPHWW/3-48
A5V764_SPHWW/19-66
A5V7C0_SPHWW/18-64
A5V7D9_SPHWW/57-103
A5V7N8_SPHWW/240-286
A5V7N8_SPHWW/39-85
A5V7Z1_SPHWW/61-107
A5V852_SPHWW/23-69
A5V8L6_SPHWW/37-83
A5V8P0_SPHWW/102-148
A5V9A8_SPHWW/29-76
A5V9U3_SPHWW/14-60
A5VAK2_SPHWW/21-67
A5VAT8_SPHWW/51-97
A5VAY2_SPHWW/29-75
A5VBB9_SPHWW/26-72
A5VBD7_SPHWW/19-65
A5VBH9_SPHWW/33-79
A5VBM4_SPHWW/23-69
A5VBP6_SPHWW/21-66
A5VBT5_SPHWW/22-68
A5VC99_SPHWW/35-81
A5VCD4_SPHWW/27-73
A5VCN4_SPHWW/17-63
A5VD73_SPHWW/47-93
A5VDZ2_SPHWW/40-85
A5VDZ4_SPHWW/10-56
A5VE42_SPHWW/11-57
A5VEF5_SPHWW/38-84
A5VEI0_SPHWW/22-68
A5VEI6_SPHWW/34-80
A5VF88_SPHWW/29-75
A5VF95_SPHWW/20-66
A5VF98_SPHWW/26-72
A5VFX2_SPHWW/23-69
A5VKS6_LACRD/22-63
A5VLL5_LACRD/14-60
A5VLZ9_LACRD/12-56
A5VMM3_LACRD/26-70
A5VMR0_LACRD/10-56
A5VNM2_BRUO2/32-78
A5VNN2_BRUO2/15-61
A5VPA7_BRUO2/17-63
A5VQL7_BRUO2/13-59
A5VRD0_BRUO2/23-69
A5VRF1_BRUO2/72-118
A5VTN0_BRUO2/57-103
A5VUD3_BRUO2/23-69
A5VX21_PSEP1/21-67
A5VY42_PSEP1/28-74
A5W0S0_PSEP1/12-58
A5W1E2_PSEP1/16-62
A5W1K5_PSEP1/16-62
A5W1M6_PSEP1/20-66
A5W1Y7_PSEP1/17-62
A5W212_PSEP1/19-65
A5W2M6_PSEP1/31-77
A5W353_PSEP1/22-68
A5W3Z5_PSEP1/12-58
A5W482_PSEP1/15-61
A5W4G2_PSEP1/22-68
A5W4H8_PSEP1/22-68
A5W5A0_PSEP1/16-61
A5W6D1_PSEP1/8-54
A5W6G2_PSEP1/10-56
A5W6Z6_PSEP1/12-58
A5W706_PSEP1/18-64
A5W872_PSEP1/25-71
A5W889_PSEP1/36-82
A5W8J9_PSEP1/16-62
A5W9P7_PSEP1/26-73
A5WA40_PSEP1/7-53
A5WA95_PSEP1/14-60
A5WAF3_PSEP1/11-57
A5WDV3_PSYWF/25-71
A5WEF6_PSYWF/12-58
A5WEN1_PSYWF/34-80
A5WEP6_PSYWF/34-80
A5WFH0_PSYWF/11-58
A5WG01_PSYWF/41-87
A5WGR1_PSYWF/31-70
A5WGR2_PSYWF/14-60
A5WIC1_MYCTF/19-64
A5WID2_MYCTF/19-65
A5WIJ0_MYCTF/20-66
A5WIJ9_MYCTF/93-139
A5WIL3_MYCTF/16-62
A5WIQ2_MYCTF/8-55
A5WIT8_MYCTF/17-61
A5WIU5_MYCTF/17-63
A5WIY1_MYCTF/16-61
A5WIY3_MYCTF/25-72
A5WJ12_MYCTF/19-65
A5WJ37_MYCTF/11-57
A5WJ39_MYCTF/13-59
A5WJG2_MYCTF/45-91
A5WJI4_MYCTF/30-75
A5WK20_MYCTF/11-57
A5WK49_MYCTF/34-80
A5WK59_MYCTF/18-60
A5WKD6_MYCTF/35-81
A5WKE4_MYCTF/18-64
A5WKJ4_MYCTF/26-72
A5WL41_MYCTF/10-56
A5WLJ6_MYCTF/23-69
A5WLP7_MYCTF/12-57
A5WLT5_MYCTF/19-65
A5WM37_MYCTF/21-67
A5WMF7_MYCTF/16-62
A5WMM1_MYCTF/24-70
A5WMP2_MYCTF/25-71
A5WN05_MYCTF/24-70
A5WNA4_MYCTF/20-66
A5WNE2_MYCTF/21-67
A5WNT8_MYCTF/19-65
A5WNT8_MYCTF/223-269
A5WPD2_MYCTF/14-60
A5WPM1_MYCTF/15-61
A5WQB6_MYCTF/30-76
A5WRG4_MYCTF/16-62
A5WRV4_MYCTF/35-80
A5WRW0_MYCTF/32-78
A5WRW3_MYCTF/36-82
A5WRX1_MYCTF/19-65
A5WS67_MYCTF/15-61
A5WS74_MYCTF/26-72
A5WS80_MYCTF/22-68
A5WSB8_MYCTF/44-90
A5WSG4_MYCTF/28-74
A5WSL0_MYCTF/17-63
A5WSX6_MYCTF/23-69
A5WTC6_MYCTF/15-61
A5WTE3_MYCTF/117-163
A5WU50_MYCTF/17-62
A5WU77_MYCTF/29-75
A5WY74_RHIRD/60-106
A5XG68_BURMA/17-63
A5XHQ8_BURMA/19-65
A5XJA1_BURMA/17-63
A5XJN0_BURMA/21-67
A5XJX1_BURMA/10-55
A5XKU7_BURMA/13-59
A5XL24_BURMA/42-88
A5XNZ8_BURMA/19-65
A5XPS5_BURMA/17-63
A5XQP0_BURMA/16-62
A5XR98_BURMA/35-81
A5XRP6_BURMA/57-110
A5XSF9_BURMA/51-84
A5XTJ9_BURMA/17-63
A5XVF8_BURMA/30-74
A5XVJ5_BURMA/68-114
A5XWU9_BURMA/11-57
A5XX53_BURMA/16-62
A5XXY7_BURMA/22-68
A5XY78_BURMA/22-66
A5XY90_BURMA/40-86
A5XYB4_BURMA/28-74
A5XZ05_BURMA/17-63
A5Z7Q2_9FIRM/24-70
A5Z9B6_9FIRM/18-56
A5ZBK5_9BACE/18-64
A5ZGV4_9BACE/8-54
A5ZK86_9BACE/10-56
A5ZLZ3_9FIRM/9-54
A5ZP38_9FIRM/22-68
A5ZP61_9FIRM/5-50
A5ZPG0_9FIRM/15-61
A5ZSL8_9FIRM/16-62
A5ZSS4_9FIRM/26-71
A5ZTZ3_9FIRM/22-63
A5ZX17_9FIRM/1-38
A5ZYX2_VIBCH/13-58
A5ZZE7_VIBCH/21-67
A5ZZY0_VIBCH/11-57
A6A055_VIBCH/24-70
A6A3G0_VIBCH/27-74
A6A4C7_VIBCH/27-73
A6A4D2_VIBCH/11-57
A6A4J4_VIBCH/18-65
A6A6F9_VIBCH/19-65
A6A6H5_VIBCH/12-58
A6A6X4_VIBCH/38-84
A6A7N3_VIBCH/22-68
A6A8I5_VIBCH/18-64
A6A8S8_VIBCH/11-57
A6A995_VIBCH/27-73
A6A9A0_VIBCH/11-57
A6A9K4_VIBCH/24-70
A6ABI1_VIBCH/13-58
A6AF14_VIBCH/12-58
A6AFQ9_VIBCH/22-68
A6AGC1_VIBCH/21-67
A6AGG1_VIBCH/19-65
A6AH54_VIBCH/38-84
A6AJ12_VIBCH/1-26
A6AJ37_VIBCH/27-74
A6AJI0_VIBHA/12-58
A6ALK5_VIBHA/21-67
A6ANM0_VIBHA/21-67
A6AP06_VIBHA/13-58
A6AP92_VIBHA/14-60
A6APV7_VIBHA/16-62
A6AQ22_VIBHA/11-56
A6AQG2_VIBHA/23-68
A6AU70_VIBHA/7-53
A6AUU4_VIBHA/11-57
A6AV80_VIBHA/11-57
A6AV83_VIBHA/12-58
A6AVP4_VIBHA/11-57
A6AVT5_VIBHA/13-59
A6AW79_VIBHA/18-65
A6AWN6_VIBHA/35-81
A6AWP5_VIBHA/21-67
A6AX78_VIBPA/12-58
A6AY98_VIBPA/1-40
A6AZ87_VIBPA/14-60
A6B0D0_VIBPA/11-56
A6B0Q1_VIBPA/13-58
A6B2X4_VIBPA/7-53
A6B4R1_VIBPA/11-57
A6B4T4_VIBPA/24-70
A6B5E8_VIBPA/23-68
A6B6X4_VIBPA/35-81
A6B7E3_VIBPA/8-54
A6B894_VIBPA/1-46
A6B8H8_VIBPA/11-57
A6B8P0_VIBPA/15-62
A6BA42_VIBPA/13-60
A6BFU7_9FIRM/15-61
A6BFZ9_9FIRM/16-62
A6BG39_9FIRM/4-48
A6BGM3_9FIRM/24-70
A6BHW1_9FIRM/15-59
A6BIN5_9FIRM/12-58
A6BIW1_9FIRM/62-108
A6BJ71_9FIRM/17-57
A6BJQ6_9FIRM/7-49
A6BKL9_9FIRM/14-58
A6BN18_YERPE/16-62
A6BQ06_YERPE/15-61
A6BT81_YERPE/14-60
A6BVF7_YERPE/6-52
A6BW82_YERPE/15-62
A6BWW6_YERPE/19-66
A6BX33_YERPE/25-69
A6C091_9PLAN/14-60
A6C1B4_9PLAN/19-65
A6C633_9PLAN/14-60
A6C6X3_9PLAN/15-61
A6C900_9PLAN/43-88
A6CAC2_9PLAN/27-73
A6CGR9_9PLAN/10-56
A6CHJ4_9BACI/17-63
A6CI90_9BACI/16-61
A6CII9_9BACI/25-69
A6CJ42_9BACI/7-53
A6CKA5_9BACI/18-62
A6CKC0_9BACI/17-63
A6CLA5_9BACI/14-60
A6CLK2_9BACI/8-54
A6CMS2_9BACI/8-50
A6CQ36_9BACI/88-133
A6CRS9_9BACI/11-57
A6CV51_9VIBR/38-68
A6CVD5_9VIBR/12-57
A6CVJ4_9VIBR/12-58
A6CW92_9VIBR/19-58
A6CWB9_9VIBR/8-54
A6CWL5_9VIBR/10-52
A6CWX3_9VIBR/7-53
A6CXQ5_9VIBR/11-57
A6CY39_9VIBR/20-63
A6CY60_9VIBR/14-60
A6CYS0_9VIBR/7-53
A6CYV9_9VIBR/13-56
A6CZ39_9VIBR/12-58
A6D2H4_9VIBR/2-32
A6D554_9VIBR/11-57
A6D5A4_9VIBR/8-54
A6D6A8_9VIBR/21-67
A6D6P6_9VIBR/16-62
A6D6S1_9VIBR/12-58
A6D6T2_9VIBR/16-62
A6D6Z3_9VIBR/11-57
A6D7A6_9VIBR/24-70
A6D8R8_9VIBR/15-61
A6D8W0_9VIBR/13-60
A6D922_9VIBR/7-53
A6D956_9VIBR/18-65
A6DBU1_9PROT/11-57
A6DD89_9PROT/7-53
A6DLP3_9BACT/15-61
A6DP55_9BACT/12-58
A6DRA5_9BACT/7-53
A6DT71_9BACT/7-53
A6DVQ9_9RHOB/31-77
A6DWS5_9RHOB/17-63
A6DWT9_9RHOB/36-74
A6DXE8_9RHOB/10-56
A6DXI5_9RHOB/9-55
A6DY64_9RHOB/24-70
A6DY70_9RHOB/28-74
A6DYM3_9RHOB/16-62
A6DZC0_9RHOB/24-70
A6E1A6_9RHOB/31-77
A6E1V2_9RHOB/24-70
A6E239_9RHOB/18-64
A6E3J4_9RHOB/15-61
A6E3Y7_9RHOB/26-71
A6E5C1_9RHOB/13-59
A6E5C2_9RHOB/25-71
A6E607_9RHOB/9-55
A6E613_9RHOB/12-58
A6E6H3_9SPHI/17-66
A6E6R4_9SPHI/13-60
A6E7P2_9SPHI/11-57
A6E8Z0_9SPHI/12-58
A6E958_9SPHI/14-58
A6E9A0_9SPHI/12-58
A6E9G2_9SPHI/12-58
A6E9N4_9SPHI/14-60
A6E9Z5_9SPHI/19-64
A6EBB4_9SPHI/14-60
A6EDP0_9SPHI/10-56
A6EE12_9SPHI/18-62
A6EF37_9SPHI/13-59
A6EFR0_9SPHI/10-56
A6EFZ6_9SPHI/11-57
A6EFZ7_9SPHI/11-57
A6EGN9_9SPHI/18-64
A6EIB9_9SPHI/18-64
A6EKU4_9SPHI/14-60
A6ELD1_9BACT/7-53
A6ELZ6_9BACT/5-51
A6ENP2_9BACT/12-57
A6ENQ0_9BACT/14-60
A6EQB5_9BACT/11-56
A6EQF4_9BACT/10-56
A6ERE7_9BACT/23-69
A6ERY3_9BACT/9-55
A6ESB0_9BACT/30-76
A6EVP9_9ALTE/10-56
A6EW70_9ALTE/51-97
A6EWF5_9ALTE/44-89
A6EWN7_9ALTE/18-64
A6EWQ9_9ALTE/15-62
A6EXX9_9ALTE/10-56
A6EYD5_9ALTE/14-60
A6EYH7_9ALTE/11-58
A6EYR2_9ALTE/29-75
A6EZ17_9ALTE/38-84
A6EZ97_9ALTE/16-63
A6EZI2_9ALTE/20-64
A6EZR0_9ALTE/1-34
A6EZR9_9ALTE/22-68
A6F090_9ALTE/25-71
A6F0D3_9ALTE/7-53
A6F0T5_9ALTE/22-68
A6F0X9_9ALTE/10-56
A6F2N8_9ALTE/23-67
A6F318_9ALTE/12-58
A6F470_9ALTE/26-72
A6F4C9_9ALTE/26-70
A6F534_9ALTE/26-72
A6F5J4_9ALTE/12-58
A6F5R3_9ALTE/20-66
A6F6A8_9GAMM/22-68
A6F6Z3_9GAMM/24-70
A6F826_9GAMM/13-59
A6F847_9GAMM/18-64
A6F8C4_9GAMM/9-55
A6F8X6_9GAMM/9-55
A6F957_9GAMM/14-60
A6F990_9GAMM/13-59
A6F9A2_9GAMM/7-53
A6FA68_9GAMM/15-61
A6FAD6_9GAMM/30-76
A6FCI1_9GAMM/13-59
A6FCQ8_9GAMM/16-62
A6FCV8_9GAMM/8-54
A6FD51_9GAMM/12-58
A6FD85_9GAMM/15-61
A6FDK8_9GAMM/22-68
A6FDS4_9GAMM/30-76
A6FGY1_9GAMM/16-63
A6FHB4_9GAMM/8-54
A6FHH6_9GAMM/11-57
A6FID0_9GAMM/24-70
A6FJ76_9GAMM/11-57
A6FKQ2_9RHOB/17-63
A6FMT8_9RHOB/14-52
A6FP71_9RHOB/14-60
A6FPT6_9RHOB/22-67
A6FQ60_9RHOB/16-62
A6FRV6_9RHOB/39-85
A6FSY6_9RHOB/15-61
A6FT21_9RHOB/14-60
A6FTM4_9RHOB/21-67
A6FTM5_9RHOB/21-67
A6FWP7_9DELT/24-70
A6FX08_9DELT/31-77
A6FX10_9DELT/6-52
A6FXM2_9DELT/12-58
A6FXP3_9DELT/20-65
A6FXV6_9DELT/16-62
A6FY19_9DELT/20-65
A6FYT8_9DELT/16-62
A6G0L4_9DELT/28-74
A6G1H6_9DELT/16-62
A6G305_9DELT/8-54
A6G672_9DELT/22-68
A6G6C9_9DELT/10-56
A6G7W7_9DELT/27-72
A6G877_9DELT/32-78
A6G8B2_9DELT/20-66
A6G932_9DELT/1-38
A6G9V2_9DELT/14-59
A6GBI4_9DELT/20-66
A6GBI9_9DELT/11-56
A6GBL8_9DELT/40-84
A6GC42_9DELT/12-58
A6GD63_9DELT/32-78
A6GD80_9DELT/13-58
A6GE02_9DELT/11-54
A6GE16_9DELT/20-66
A6GE54_9DELT/12-58
A6GEU9_9DELT/33-64
A6GEV7_9DELT/23-69
A6GEX0_9DELT/26-72
A6GEX8_9DELT/1-39
A6GF12_9DELT/17-62
A6GFJ7_9DELT/18-64
A6GFX8_9DELT/16-61
A6GGB1_9DELT/1-42
A6GGL0_9DELT/28-74
A6GGP4_9DELT/2-46
A6GGW4_9DELT/16-62
A6GHF4_9DELT/21-67
A6GHT3_9DELT/24-70
A6GIR7_9DELT/23-69
A6GJG9_9DELT/13-57
A6GJG9_9DELT/76-121
A6GKP8_9DELT/21-67
A6GKW2_9BURK/13-59
A6GL64_9BURK/33-79
A6GLB8_9BURK/18-64
A6GLE6_9BURK/17-64
A6GMC2_9BURK/14-61
A6GMD3_9BURK/27-73
A6GMF9_9BURK/31-77
A6GMZ7_9BURK/16-62
A6GPN3_9BURK/18-64
A6GPN9_9BURK/11-57
A6GPR9_9BURK/23-69
A6GQ23_9BURK/19-65
A6GQ54_9BURK/1-27
A6GQD4_9BURK/33-79
A6GRW4_9BURK/18-63
A6GRW5_9BURK/22-68
A6GRZ2_9BURK/17-63
A6GS01_9BURK/17-63
A6GSK5_9BURK/17-63
A6GST4_9BURK/29-76
A6GTG7_9BURK/25-71
A6GTH5_9BURK/13-59
A6GTJ9_9BURK/18-64
A6GTM0_9BURK/19-65
A6GTP1_9BURK/35-81
A6GWR1_FLAPJ/30-76
A6GWY8_FLAPJ/11-57
A6GY46_FLAPJ/10-56
A6GYB3_FLAPJ/14-60
A6GZY2_FLAPJ/11-57
A6H284_FLAPJ/5-50
A6H933_9ZZZZ/9-55
A6H935_9ZZZZ/16-38
A6KWZ8_BACV8/10-56
A6KXE0_BACV8/10-56
A6L8W0_PARD8/6-51
A6LBN3_PARD8/13-59
A6LC40_PARD8/12-58
A6LK73_THEM4/5-51
A6LM68_THEM4/10-56
A6LPC9_CLOB8/8-53
A6LQ18_CLOB8/22-68
A6LQ29_CLOB8/17-63
A6LQZ4_CLOB8/22-68
A6LRE4_CLOB8/17-63
A6LSV4_CLOB8/12-58
A6LTL7_CLOB8/19-65
A6LUW6_CLOB8/9-55
A6LV52_CLOB8/37-83
A6LV53_CLOB8/16-62
A6LVJ1_CLOB8/17-63
A6LWA2_CLOB8/11-57
A6LWA6_CLOB8/7-53
A6LXA3_CLOB8/12-58
A6LXC1_CLOB8/11-57
A6LXD3_CLOB8/18-64
A6LXE3_CLOB8/15-60
A6LXJ4_CLOB8/21-67
A6LXY4_CLOB8/9-55
A6LY49_CLOB8/15-61
A6LY75_CLOB8/5-49
A6LYL5_CLOB8/12-58
A6LYN2_CLOB8/20-66
A6LZB9_CLOB8/20-61
A6LZD4_CLOB8/17-61
A6LZE1_CLOB8/11-57
A6LZF8_CLOB8/18-64
A6LZI3_CLOB8/12-58
A6LZI5_CLOB8/17-62
A6LZI9_CLOB8/11-57
A6M043_CLOB8/19-65
A6M046_CLOB8/16-62
A6M070_CLOB8/14-58
A6M2H0_CLOB8/7-53
A6M346_CLOB8/48-81
A6N375_ARTOX/23-69
A6N8T9_ENTCL/16-62
A6NPF4_9BACE/8-54
A6NRD8_9BACE/11-58
A6NRI9_9BACE/16-61
A6NSA7_9BACE/19-65
A6NSJ9_9BACE/18-64
A6NTI2_9BACE/12-58
A6NTV3_9BACE/10-53
A6NTZ8_9BACE/17-63
A6NVA8_9BACE/12-58
A6NVB0_9BACE/12-58
A6NVV9_9BACE/11-56
A6NWE4_9BACE/12-58
A6NWG9_9BACE/12-58
A6NWI9_9BACE/18-64
A6NWJ2_9BACE/12-58
A6NX71_9BACE/14-60
A6NZE0_9BACE/14-60
A6NZJ9_9BACE/34-80
A6P0A7_9BACE/22-68
A6P186_9BACE/36-81
A6P1D2_9BACE/21-67
A6P1S6_9BACE/14-60
A6P1S6_9BACE/79-125
A6P2M1_9BACE/24-70
A6Q131_NITSB/7-53
A6Q3L1_NITSB/13-59
A6Q3N1_NITSB/17-63
A6Q5R9_NITSB/15-60
A6Q5T5_NITSB/7-51
A6Q6X3_SULNB/17-60
A6Q8S9_SULNB/10-56
A6Q8T3_SULNB/28-66
A6Q8T9_SULNB/15-61
A6Q8U3_SULNB/10-56
A6Q9F4_SULNB/20-66
A6QA71_SULNB/17-63
A6QAV7_SULNB/14-60
A6QJJ5_STAAE/9-55
A6QJL7_STAAE/16-60
A6QK42_STAAE/1-40
A6QK61_STAAE/24-70
A6QK67_STAAE/12-58
A6QK82_STAAE/16-60
A6STZ2_JANMA/43-89
A6SW01_JANMA/71-112
A6SWG3_JANMA/13-59
A6SWR1_JANMA/13-59
A6SWR2_JANMA/13-59
A6SWS7_JANMA/128-174
A6SWU4_JANMA/24-70
A6SX04_JANMA/15-61
A6SXD7_JANMA/10-56
A6SXE3_JANMA/23-69
A6SYA6_JANMA/26-72
A6SZ31_JANMA/22-68
A6SZ59_JANMA/16-62
A6T278_JANMA/16-62
A6T324_JANMA/14-59
A6T3U9_JANMA/8-54
A6T5M6_KLEP7/16-62
A6T5Y4_KLEP7/13-58
A6T615_KLEP7/20-66
A6T6N9_KLEP7/12-57
A6T6U2_KLEP7/14-60
A6T7A3_KLEP7/23-69
A6T7B6_KLEP7/11-57
A6T7C3_KLEP7/17-63
A6T7H1_KLEP7/7-53
A6T862_KLEP7/21-67
A6T870_KLEP7/12-57
A6T9B2_KLEP7/8-54
A6T9N8_KLEP7/13-59
A6T9Z8_KLEP7/13-59
A6TAD8_KLEP7/16-62
A6TAF3_KLEP7/1-42
A6TB89_KLEP7/30-76
A6TES9_KLEP7/16-62
A6TFT6_KLEP7/29-75
A6TJ61_KLEP7/9-55
A6TJQ8_ALKMQ/12-58
A6TK08_ALKMQ/18-53
A6TK26_ALKMQ/12-58
A6TK73_ALKMQ/15-59
A6TKV6_ALKMQ/12-58
A6TMX2_ALKMQ/8-54
A6TNC8_ALKMQ/19-65
A6TP33_ALKMQ/12-58
A6TPF4_ALKMQ/21-67
A6TPF9_ALKMQ/15-61
A6TPW3_ALKMQ/12-58
A6TPX6_ALKMQ/13-59
A6TSI1_ALKMQ/19-63
A6TTW4_ALKMQ/20-66
A6TUU8_ALKMQ/11-57
A6TUV5_ALKMQ/19-65
A6TUV7_ALKMQ/15-61
A6TX23_ALKMQ/17-62
A6U481_STAA2/9-55
A6U4A4_STAA2/16-60
A6U4T4_STAA2/17-61
A6U4V2_STAA2/24-70
A6U4V8_STAA2/12-58
A6U4X3_STAA2/16-60
A6U550_STAA2/5-50
A6U5V6_SINMW/18-64
A6U6D7_SINMW/16-61
A6U6Z1_SINMW/14-60
A6UAW7_SINMW/23-69
A6UBK7_SINMW/11-57
A6UBY1_SINMW/18-64
A6UC17_SINMW/23-69
A6UC85_SINMW/18-64
A6UCP6_SINMW/62-108
A6UD96_SINMW/38-84
A6UES1_SINMW/33-79
A6UEW7_SINMW/21-67
A6UEY8_SINMW/15-61
A6UFQ9_SINMW/16-61
A6UFY3_SINMW/15-61
A6UG05_SINMW/19-65
A6UG16_SINMW/16-62
A6UGM2_SINMW/30-76
A6UHW4_SINMW/19-65
A6UIL6_SINMW/23-69
A6UJ42_SINMW/14-59
A6UKB9_SINMW/24-70
A6UKC2_SINMW/12-58
A6UL91_SINMW/24-70
A6ULL0_SINMW/25-70
A6ULM1_SINMW/32-76
A6UNV7_METVS/12-58
A6UNW9_METVS/15-61
A6USP0_METVS/7-53
A6UST8_METVS/7-53
A6UXV8_PSEA7/28-74
A6UY39_PSEA7/30-76
A6UY95_PSEA7/21-67
A6UYH1_PSEA7/11-57
A6UYP7_PSEA7/16-62
A6UYU1_PSEA7/11-58
A6V0D6_PSEA7/20-66
A6V149_PSEA7/19-65
A6V188_PSEA7/40-86
A6V1B0_PSEA7/22-68
A6V1L9_PSEA7/15-61
A6V2U0_PSEA7/12-58
A6V343_PSEA7/9-55
A6V390_PSEA7/10-56
A6V3E1_PSEA7/18-64
A6V3K6_PSEA7/29-75
A6V4K7_PSEA7/18-63
A6V4X9_PSEA7/15-62
A6V5J5_PSEA7/17-63
A6V5X5_PSEA7/12-58
A6V6V1_PSEA7/12-58
A6V6Y4_PSEA7/10-56
A6V7W2_PSEA7/17-64
A6V7Z6_PSEA7/12-58
A6V8A6_PSEA7/27-73
A6V8H3_PSEA7/19-65
A6V8P5_PSEA7/25-71
A6V8S6_PSEA7/12-58
A6V8Y0_PSEA7/24-70
A6VAE0_PSEA7/12-58
A6VAF2_PSEA7/42-88
A6VCT6_PSEA7/15-61
A6VCZ9_PSEA7/16-63
A6VDA2_PSEA7/19-65
A6VDI2_PSEA7/7-53
A6VFC9_METM7/6-52
A6VFV9_METM7/7-53
A6VJ97_METM7/17-63
A6VK95_ACTSZ/39-80
A6VKF9_ACTSZ/13-58
A6VLC3_ACTSZ/16-63
A6VLQ7_ACTSZ/12-58
A6VNG2_ACTSZ/15-61
A6VR31_ACTSZ/14-60
A6VR94_MARMS/15-61
A6VRC2_MARMS/11-57
A6VRQ6_MARMS/7-53
A6VRS8_MARMS/16-62
A6VSN0_MARMS/12-57
A6VSX5_MARMS/12-58
A6VTM9_MARMS/22-68
A6VTZ7_MARMS/17-63
A6VUY6_MARMS/17-63
A6VV73_MARMS/15-61
A6VVW0_MARMS/12-58
A6VWX1_MARMS/42-88
A6VYC8_MARMS/15-61
A6VZD0_MARMS/15-61
A6W0M8_MARMS/23-68
A6W117_MARMS/31-77
A6W137_MARMS/14-60
A6W3U2_MARMS/34-80
A6W403_KINRD/18-64
A6W479_KINRD/12-58
A6W488_KINRD/20-66
A6W4L8_KINRD/33-79
A6W4M5_KINRD/20-65
A6W4X6_KINRD/12-58
A6W4Z8_KINRD/24-70
A6W593_KINRD/12-58
A6W5C2_KINRD/41-87
A6W606_KINRD/26-72
A6W629_KINRD/24-70
A6W681_KINRD/14-59
A6W686_KINRD/35-81
A6W6F5_KINRD/37-83
A6W6U9_KINRD/23-69
A6W7J9_KINRD/4-47
A6W7Z7_KINRD/10-56
A6W8B8_KINRD/49-95
A6W9I6_KINRD/20-66
A6W9N3_KINRD/51-97
A6W9S8_KINRD/19-65
A6W9T1_KINRD/11-57
A6W9W2_KINRD/12-57
A6WA26_KINRD/38-83
A6WA33_KINRD/12-58
A6WA47_KINRD/19-64
A6WA53_KINRD/16-60
A6WA59_KINRD/11-57
A6WA63_KINRD/33-79
A6WAG6_KINRD/30-76
A6WAW6_KINRD/62-107
A6WB32_KINRD/23-69
A6WB58_KINRD/35-79
A6WB60_KINRD/37-81
A6WB88_KINRD/18-64
A6WBA3_KINRD/11-57
A6WBD0_KINRD/23-68
A6WBG9_KINRD/12-58
A6WBJ0_KINRD/16-62
A6WBM5_KINRD/26-72
A6WBS1_KINRD/19-65
A6WBU4_KINRD/15-58
A6WD99_KINRD/18-64
A6WEE4_KINRD/25-71
A6WEQ5_KINRD/26-72
A6WFA3_KINRD/27-72
A6WFG1_KINRD/33-78
A6WFI9_KINRD/18-64
A6WFX9_KINRD/26-71
A6WG38_KINRD/14-60
A6WG42_KINRD/24-67
A6WG45_KINRD/14-67
A6WGF4_KINRD/22-63
A6WGH6_KINRD/39-85
A6WGH8_KINRD/31-77
A6WGK8_KINRD/12-58
A6WHQ2_SHEB8/16-62
A6WHQ7_SHEB8/15-62
A6WHZ6_SHEB8/12-58
A6WI29_SHEB8/18-64
A6WJS9_SHEB8/16-62
A6WK19_SHEB8/8-54
A6WKV3_SHEB8/11-57
A6WKX4_SHEB8/14-60
A6WL40_SHEB8/13-58
A6WLH1_SHEB8/37-83
A6WN79_SHEB8/11-57
A6WPD1_SHEB8/16-60
A6WQM8_SHEB8/29-75
A6WQY1_SHEB8/18-64
A6WR73_SHEB8/22-68
A6WTP3_SHEB8/19-65
A6WUG4_SHEB8/7-52
A6WVS6_OCHA4/37-83
A6WVV1_OCHA4/15-61
A6WW09_OCHA4/59-105
A6WX14_OCHA4/16-61
A6WZI5_OCHA4/33-79
A6WZT6_OCHA4/39-85
A6WZX4_OCHA4/23-69
A6X046_OCHA4/20-66
A6X092_OCHA4/13-59
A6X0Y7_OCHA4/37-83
A6X139_OCHA4/15-61
A6X1N6_OCHA4/13-59
A6X2U9_OCHA4/16-62
A6X328_OCHA4/23-69
A6X4B2_OCHA4/17-63
A6X5S6_OCHA4/29-75
A6X6L1_OCHA4/17-63
A6X6S1_OCHA4/45-91
A6X7C3_OCHA4/22-68
A6X7R0_OCHA4/42-87
A6X837_OCHA4/27-73
A6X842_OCHA4/26-72
A6XBS5_ACTPL/9-55
A6XFB9_ENTCL/16-53
A6XQL5_VIBCH/24-70
A6XQT7_VIBCH/11-57
A6XSH3_VIBCH/13-58
A6XSS7_VIBCH/11-57
A6XST2_VIBCH/27-73
A6XU52_VIBCH/21-67
A6XV57_VIBCH/12-58
A6XXX2_VIBCH/22-68
A6XYT6_VIBCH/27-74
A6Y028_VIBCH/38-84
A6Y083_VIBCH/19-65
A6Y0G5_VIBCH/18-64
A7A3A1_BIFAD/40-86
A7A3B0_BIFAD/30-76
A7A3E6_BIFAD/34-80
A7A3L8_BIFAD/19-63
A7A4F5_BIFAD/94-140
A7A921_BIFAD/12-58
A7A933_BIFAD/21-67
A7A943_BIFAD/10-56
A7A945_BIFAD/20-66
A7AKL1_9PORP/12-58
A7AKN7_9PORP/7-53
A7AXZ3_RUMGN/14-60
A7AY11_RUMGN/21-67
A7AZ23_RUMGN/12-58
A7B194_RUMGN/16-61
A7B2Y6_RUMGN/40-85
A7B329_RUMGN/14-59
A7B4G6_RUMGN/25-65
A7B4H7_RUMGN/17-59
A7B504_RUMGN/21-67
A7B5Y2_RUMGN/17-63
A7B707_RUMGN/19-62
A7B9X0_9ACTO/21-67
A7BA87_9ACTO/20-66
A7BAH7_9ACTO/28-74
A7BCZ7_9ACTO/27-73
A7BE57_9ACTO/11-53
A7BE58_9ACTO/11-54
A7BEL7_9ACTO/17-63
A7BER1_9ACTO/14-60
A7BES8_9ACTO/11-57
A7DY40_SALET/9-55
A7FAU6_ACIBT/21-67
A7FBF8_ACIBT/18-64
A7FBN3_ACIBT/28-74
A7FD79_YERP3/25-69
A7FHL0_YERP3/15-61
A7FKE6_YERP3/20-66
A7FKJ6_YERP3/26-72
A7FL98_YERP3/16-62
A7FN11_YERP3/6-52
A7FR74_CLOB1/13-59
A7FRN1_CLOB1/17-63
A7FS17_CLOB1/23-63
A7FSR8_CLOB1/18-62
A7FT77_CLOB1/14-60
A7FTC3_CLOB1/25-66
A7FU26_CLOB1/16-62
A7FUI6_CLOB1/5-51
A7FVA0_CLOB1/10-56
A7FVM8_CLOB1/15-61
A7FYM7_CLOB1/26-72
A7FZD4_CLOB1/17-63
A7GAJ1_CLOBL/13-59
A7GB24_CLOBL/17-63
A7GBS9_CLOBL/11-57
A7GC62_CLOBL/34-78
A7GC80_CLOBL/20-66
A7GCN3_CLOBL/14-60
A7GCT1_CLOBL/25-66
A7GDJ7_CLOBL/16-62
A7GDZ5_CLOBL/19-65
A7GE06_CLOBL/5-51
A7GF04_CLOBL/10-56
A7GFF2_CLOBL/15-61
A7GIL6_CLOBL/26-72
A7GJG6_CLOBL/17-63
A7GKA3_BACCN/10-56
A7GKS6_BACCN/12-58
A7GKW2_BACCN/23-69
A7GM10_BACCN/9-55
A7GNK7_BACCN/12-58
A7GNN9_BACCN/19-65
A7GPR9_BACCN/15-61
A7GSM7_BACCN/6-50
A7GTG3_BACCN/18-64
A7GTI7_BACCN/11-57
A7GTL7_BACCN/18-64
A7GTT3_BACCN/8-54
A7GUQ1_BACCN/13-59
A7GUQ5_BACCN/25-66
A7GV90_BACCN/23-68
A7GVH8_BACCN/8-54
A7GW88_CAMC5/14-60
A7H508_CAMJD/18-64
A7H6L6_ANADF/21-67
A7H7T8_ANADF/20-66
A7H8P7_ANADF/20-66
A7H933_ANADF/11-55
A7H952_ANADF/13-58
A7H959_ANADF/16-62
A7HDB2_ANADF/23-69
A7HEN3_ANADF/21-67
A7HFD9_ANADF/13-59
A7HFF1_ANADF/12-58
A7HG78_ANADF/19-65
A7HGJ0_ANADF/21-67
A7HGJ5_ANADF/110-156
A7HJF0_FERNB/15-61
A7HJH5_FERNB/13-59
A7HKG3_FERNB/206-252
A7HKG3_FERNB/25-71
A7HP78_PARL1/27-73
A7HPC2_PARL1/23-69
A7HPE3_PARL1/27-73
A7HQ28_PARL1/41-88
A7HQ84_PARL1/33-79
A7HQB5_PARL1/21-67
A7HQD8_PARL1/22-68
A7HQH3_PARL1/20-66
A7HQP4_PARL1/22-68
A7HQQ2_PARL1/21-67
A7HQU1_PARL1/20-66
A7HR06_PARL1/14-60
A7HRH5_PARL1/23-69
A7HS18_PARL1/25-71
A7HS63_PARL1/24-69
A7HSN0_PARL1/15-60
A7HST1_PARL1/11-57
A7HT93_PARL1/30-76
A7HTC3_PARL1/43-89
A7HTC4_PARL1/25-71
A7HTM5_PARL1/38-84
A7HTM6_PARL1/37-83
A7HTN3_PARL1/32-78
A7HU04_PARL1/15-61
A7HU19_PARL1/38-84
A7HUI2_PARL1/54-100
A7HV10_PARL1/21-67
A7HV90_PARL1/21-67
A7HVE7_PARL1/11-57
A7HVH3_PARL1/20-66
A7HVH4_PARL1/18-64
A7HVK3_PARL1/42-74
A7HVW7_PARL1/27-73
A7HW72_PARL1/17-63
A7HWB7_PARL1/13-59
A7HWI0_PARL1/20-66
A7HWI2_PARL1/20-65
A7HWN7_PARL1/49-94
A7HWW0_PARL1/16-62
A7HWZ5_PARL1/23-58
A7HX25_PARL1/21-67
A7HX70_PARL1/19-65
A7I0W3_CAMHC/18-64
A7I7U5_METB6/14-60
A7I884_METB6/16-62
A7I8M3_METB6/16-62
A7I909_METB6/16-62
A7I911_METB6/16-62
A7IC69_XANP2/17-63
A7ICH0_XANP2/35-81
A7ICY6_XANP2/38-84
A7ID47_XANP2/16-62
A7IDQ2_XANP2/34-80
A7IDY7_XANP2/12-58
A7IE66_XANP2/24-70
A7IEF2_XANP2/16-58
A7IEF6_XANP2/32-78
A7IFG6_XANP2/34-80
A7IGG0_XANP2/16-62
A7IGP5_XANP2/38-84
A7IH54_XANP2/55-101
A7IHS9_XANP2/37-83
A7IIL0_XANP2/46-92
A7IJ72_XANP2/16-62
A7IJK9_XANP2/31-76
A7IJV7_XANP2/21-67
A7IMQ2_XANP2/34-80
A7IPI4_XANP2/47-93
A7IQ28_XANP2/17-63
A7IQ33_XANP2/19-65
A7IQE7_XANP2/16-62
A7JQL5_PASHA/15-61
A7JRR5_PASHA/13-59
A7JSA9_PASHA/20-67
A7JSQ6_PASHA/9-55
A7JXA1_PASHA/19-66
A7JXW9_VIBSE/11-57
A7JY95_VIBSE/14-60
A7JZD0_VIBSE/11-56
A7K015_VIBSE/63-109
A7K1P3_VIBSE/8-54
A7K2E7_VIBSE/16-62
A7K2I2_VIBSE/12-58
A7K2P4_VIBSE/21-67
A7K3W3_VIBSE/11-57
A7K4D5_VIBSE/18-65
A7K5Q4_VIBSE/7-53
A7K5W0_VIBSE/27-73
A7K6B5_VIBSE/24-70
A7KGZ8_9ACTO/34-79
A7KH10_9ACTO/37-82
A7KH26_9ACTO/34-79
A7KH38_9ACTO/37-82
A7KK53_DELAC/18-62
A7KZT6_SALDU/18-64
A7L849_KLEPN/9-55
A7LNB9_LACRE/12-56
A7LND6_LACRE/17-61
A7LT50_BACOV/65-111
A7LU95_BACOV/10-56
A7LUH5_BACOV/16-62
A7M0J0_BACOV/10-56
A7M126_BACOV/12-58
A7ME50_ENTS8/23-69
A7MF26_ENTS8/14-60
A7MFE1_ENTS8/13-59
A7MFS7_ENTS8/47-93
A7MH40_ENTS8/3-48
A7MJ25_ENTS8/24-68
A7MJ96_ENTS8/16-62
A7MJW2_ENTS8/16-62
A7MKT3_ENTS8/26-72
A7MM19_ENTS8/23-69
A7MMC6_ENTS8/6-52
A7MMP9_ENTS8/18-64
A7MN80_ENTS8/17-63
A7MNJ5_ENTS8/1-44
A7MRI4_ENTS8/39-84
A7MRI7_ENTS8/50-96
A7MVT1_VIBHB/16-62
A7MX63_VIBHB/7-53
A7MXY9_VIBHB/18-65
A7MYE0_VIBHB/11-57
A7N000_VIBHB/21-67
A7N1B4_VIBHB/14-60
A7N463_VIBHB/13-58
A7N5V7_VIBHB/11-57
A7N615_VIBHB/13-59
A7N649_VIBHB/16-62
A7N679_VIBHB/12-58
A7N717_VIBHB/11-56
A7N8E6_VIBHB/21-67
A7N8H3_VIBHB/21-67
A7NG15_ROSCS/17-63
A7NHY4_ROSCS/17-63
A7NK39_ROSCS/16-63
A7NLA2_ROSCS/16-62
A7NRK6_ROSCS/17-63
A7NRP6_ROSCS/78-124
A7TAI0_NEMVE/437-484
A7TX94_9BURK/18-62
A7U8E0_ECOLX/16-62
A7UZN2_BACUN/18-64
A7V4E0_BACUN/10-56
A7VBV3_9CLOT/29-75
A7VD67_9CLOT/8-39
A7VD70_9CLOT/12-58
A7VD79_9CLOT/12-58
A7VEK5_9CLOT/12-58
A7VF26_9CLOT/12-58
A7VFH7_9CLOT/19-65
A7VFM8_9CLOT/21-67
A7VGY1_9CLOT/15-61
A7VH48_9CLOT/11-57
A7VH52_9CLOT/23-67
A7VIL6_9CLOT/17-63
A7VJ84_9CLOT/20-66
A7VJG7_PSEPU/16-62
A7VMY8_STRKA/21-66
A7VSY5_9CLOT/2-35
A7VT00_9CLOT/16-62
A7VT30_9CLOT/16-62
A7VWS5_9CLOT/33-75
A7VWT0_9CLOT/9-55
A7VYC5_9CLOT/26-67
A7X5X3_STAA1/9-55
A7X602_STAA1/16-60
A7X6R6_STAA1/17-61
A7X6U1_STAA1/18-64
A7X6V2_STAA1/12-58
A7X6X0_STAA1/16-60
A7X754_STAA1/5-50
A7YVV5_9MICC/12-58
A7Z122_BACA2/10-57
A7Z1D3_BACA2/8-54
A7Z1P9_BACA2/12-58
A7Z1V0_BACA2/20-65
A7Z1Y8_BACA2/12-58
A7Z269_BACA2/8-54
A7Z2X9_BACA2/14-60
A7Z326_BACA2/9-55
A7Z364_BACA2/18-64
A7Z5H2_BACA2/12-50
A7Z711_BACA2/22-68
A7Z7E3_BACA2/13-59
A7Z7N8_BACA2/9-55
A7Z8M0_BACA2/8-54
A7Z977_BACA2/11-58
A7Z988_BACA2/9-55
A7ZA51_BACA2/17-63
A7ZAJ1_BACA2/213-258
A7ZAJ1_BACA2/9-55
A7ZIM0_ECO24/16-62
A7ZJK7_ECO24/17-62
A7ZJR4_ECO24/13-59
A7ZKB8_ECO24/23-69
A7ZKL5_ECO24/50-96
A7ZM78_ECO24/16-62
A7ZMB2_ECO24/13-59
A7ZSF9_ECO24/16-62
A7ZV04_ECO24/6-52
A7ZV83_ECO24/15-61
A7ZVD1_ECO24/21-67
A7ZVE9_ECO24/25-68
A7ZXC1_ECOHS/16-62
A7ZY52_ECOHS/17-62
A7ZYA8_ECOHS/13-59
A7ZYW8_ECOHS/23-69
A7ZZ69_ECOHS/50-96
A8A0G0_ECOHS/16-62
A8A0J3_ECOHS/13-59
A8A576_ECOHS/16-62
A8A7N1_ECOHS/6-52
A8A7V7_ECOHS/15-61
A8A808_ECOHS/21-67
A8AC88_IGNH4/11-57
A8AGM5_CITK8/13-57
A8AH30_CITK8/13-59
A8AHV7_CITK8/7-53
A8AI57_CITK8/23-69
A8AIS1_CITK8/18-64
A8AIZ0_CITK8/17-62
A8AJM8_CITK8/20-66
A8AJN9_CITK8/13-58
A8AJY1_CITK8/16-62
A8AKD1_CITK8/16-62
A8AMR5_CITK8/14-60
A8AQG3_CITK8/16-62
A8AUF0_STRGC/12-58
A8AUF2_STRGC/13-59
A8AUW1_STRGC/15-61
A8AUY3_STRGC/24-70
A8AVJ9_STRGC/8-54
A8AW67_STRGC/13-59
A8AWL2_STRGC/16-59
A8AWR1_STRGC/48-98
A8AWS4_STRGC/12-58
A8AWV9_STRGC/32-75
A8AXQ9_STRGC/24-70
A8AXV3_STRGC/12-58
A8AYB1_STRGC/7-53
A8AZD4_STRGC/14-58
A8AZX1_STRGC/12-57
A8CAH6_PSESZ/15-61
A8DJP1_9BACT/49-95
A8DR56_9BACT/8-54
A8DR57_9BACT/57-103
A8DWX7_BURPS/17-63
A8E0K2_HAEIF/12-58
A8E0K4_HAEIF/12-58
A8E0K5_HAEIF/12-58
A8E0K6_HAEIF/12-58
A8E8A4_BURPS/51-84
A8E9Y9_BURPS/16-62
A8ECB7_BURPS/131-177
A8ED96_BURPS/19-65
A8EDW3_BURPS/16-62
A8EE43_BURPS/17-63
A8EFZ9_BURPS/17-63
A8EG70_BURPS/13-59
A8EGS7_BURPS/57-110
A8EIZ2_BURPS/42-88
A8EK74_BURPS/16-62
A8EKI2_BURPS/60-106
A8EKT8_BURPS/50-96
A8EMG5_BURPS/35-81
A8EMW3_BURPS/26-72
A8EN51_BURPS/30-74
A8EN88_BURPS/68-114
A8EPS2_BURPS/22-66
A8EPT6_BURPS/40-86
A8EPV8_BURPS/28-74
A8EQ66_BURPS/14-60
A8EQI5_BURPS/10-55
A8ES14_ARCB4/14-60
A8ET03_ARCB4/11-57
A8ETY1_ARCB4/14-58
A8EWW5_ARCB4/12-58
A8F4L3_THELT/8-54
A8F647_THELT/17-63
A8F647_THELT/215-261
A8F8D0_THELT/9-55
A8F9L6_BACP2/7-54
A8F9Y6_BACP2/19-65
A8FA92_BACP2/9-55
A8FAA2_BACP2/18-64
A8FAS2_BACP2/8-54
A8FB23_BACP2/12-58
A8FB41_BACP2/56-102
A8FBM8_BACP2/9-55
A8FC65_BACP2/16-61
A8FDI6_BACP2/9-55
A8FDP0_BACP2/11-57
A8FDT6_BACP2/17-63
A8FE42_BACP2/12-58
A8FER7_BACP2/12-58
A8FG07_BACP2/11-57
A8FG99_BACP2/13-59
A8FH93_BACP2/8-54
A8FHF2_BACP2/14-58
A8FHT9_BACP2/9-55
A8FJ60_BACP2/14-60
A8FJC1_BACP2/28-74
A8FKF6_CAMJ8/18-64
A8FPE2_SHESH/7-53
A8FPE3_SHESH/7-53
A8FPS3_SHESH/15-61
A8FPW7_SHESH/30-57
A8FPX7_SHESH/12-58
A8FQ44_SHESH/10-56
A8FSA9_SHESH/14-60
A8FU08_SHESH/24-69
A8FV02_SHESH/11-57
A8FWG1_SHESH/6-52
A8FWZ0_SHESH/9-55
A8FXF1_SHESH/21-67
A8FXZ2_SHESH/20-65
A8FZH4_SHESH/11-57
A8FZP8_SHESH/10-56
A8FZZ1_SHESH/16-62
A8G0H8_SHESH/8-53
A8G0H9_SHESH/15-61
A8G0V4_SHESH/16-61
A8G0X9_SHESH/23-69
A8G108_SHESH/16-61
A8G114_SHESH/16-60
A8G132_SHESH/12-58
A8G1G8_SHESH/16-63
A8G8N2_SERP5/33-79
A8G8S0_SERP5/11-57
A8GAU2_SERP5/16-62
A8GB05_SERP5/19-65
A8GBE4_SERP5/19-65
A8GBK8_SERP5/24-70
A8GBT7_SERP5/7-53
A8GBZ0_SERP5/28-74
A8GCT7_SERP5/35-81
A8GDW4_SERP5/20-66
A8GED4_SERP5/21-67
A8GEP2_SERP5/41-87
A8GES4_SERP5/22-68
A8GEV6_SERP5/14-59
A8GF97_SERP5/12-58
A8GGK1_SERP5/22-68
A8GGP4_SERP5/15-61
A8GGX0_SERP5/14-60
A8GL42_SERP5/31-75
A8GL76_SERP5/17-64
A8GLF4_SERP5/33-79
A8GYQ0_SHEPA/7-53
A8GYV5_SHEPA/36-83
A8GZB7_SHEPA/16-60
A8GZF0_SHEPA/19-65
A8H088_SHEPA/16-62
A8H199_SHEPA/14-60
A8H266_SHEPA/17-62
A8H2U9_SHEPA/27-73
A8H368_SHEPA/24-69
A8H3K9_SHEPA/9-55
A8H522_SHEPA/11-57
A8H7W2_SHEPA/38-68
A8H7Y6_SHEPA/10-56
A8H9D9_SHEPA/10-56
A8H9K8_SHEPA/11-57
A8H9U8_SHEPA/9-55
A8HLG9_BURPS/17-63
A8HLP7_BURPS/16-62
A8HQT4_AZOC5/38-84
A8HRG6_AZOC5/19-65
A8HS87_AZOC5/18-64
A8HSN9_AZOC5/32-73
A8HW39_AZOC5/45-91
A8HWS6_AZOC5/31-77
A8HX07_AZOC5/41-87
A8HZ00_AZOC5/20-66
A8HZD2_AZOC5/58-104
A8HZJ5_AZOC5/16-62
A8I0P1_AZOC5/15-61
A8I1H9_AZOC5/15-61
A8I218_LACRE/19-63
A8I242_AZOC5/34-80
A8I2F0_AZOC5/25-71
A8I603_AZOC5/39-85
A8I8F9_AZOC5/40-86
A8IDV3_AZOC5/40-86
A8IHE8_AZOC5/223-268
A8IHK6_AZOC5/22-68
A8IIZ9_AZOC5/42-88
A8IJI8_AZOC5/28-74
A8IMQ4_AZOC5/46-92
A8IN09_AZOC5/1-29
A8IQ28_AZOC5/39-85
A8KE26_BURPS/26-72
A8KEC0_BURPS/30-74
A8KFD4_BURPS/48-101
A8KFW2_BURPS/14-60
A8KG79_BURPS/28-74
A8KG99_BURPS/40-86
A8KIR3_BURPS/11-57
A8KK66_BURPS/51-84
A8KKR6_BURPS/16-62
A8KMX3_BURPS/17-63
A8KN63_BURPS/16-62
A8KNZ5_BURPS/25-71
A8KPS9_BURPS/42-88
A8KQV3_BURPS/13-59
A8KR85_BURPS/50-96
A8KT25_BURPS/39-85
A8KTY1_BURPS/13-59
A8KU58_BURPS/17-63
A8KUY8_BURPS/10-55
A8KW00_BURPS/131-177
A8KX69_FRASN/9-57
A8KXA6_FRASN/51-97
A8KXD4_FRASN/61-107
A8KXH9_FRASN/19-65
A8KXT4_FRASN/43-89
A8KXV0_FRASN/25-71
A8KYF2_FRASN/14-60
A8KYF9_FRASN/18-64
A8KYI9_FRASN/7-52
A8KYL8_FRASN/19-65
A8KZ32_FRASN/24-70
A8KZ40_FRASN/51-97
A8KZ48_FRASN/39-85
A8KZH0_FRASN/41-87
A8KZI3_FRASN/22-67
A8KZJ2_FRASN/16-61
A8KZP0_FRASN/28-69
A8KZP4_FRASN/42-87
A8KZS5_FRASN/16-62
A8KZT0_FRASN/18-64
A8KZU0_FRASN/18-64
A8KZV4_FRASN/30-76
A8L099_FRASN/20-66
A8L0B4_FRASN/8-54
A8L0E6_FRASN/22-67
A8L0F5_FRASN/12-57
A8L0I2_FRASN/21-67
A8L0I4_FRASN/27-73
A8L0K6_FRASN/30-76
A8L0P9_FRASN/21-67
A8L0Q5_FRASN/28-73
A8L1L6_FRASN/16-62
A8L1Q8_FRASN/23-69
A8L1Y2_FRASN/16-62
A8L264_FRASN/16-62
A8L297_FRASN/29-76
A8L2I2_FRASN/27-73
A8L2J0_FRASN/38-83
A8L2L9_FRASN/16-62
A8L2R7_FRASN/20-66
A8L2T1_FRASN/12-57
A8L338_FRASN/40-85
A8L399_FRASN/18-63
A8L3P0_FRASN/16-62
A8L463_FRASN/19-64
A8L4B6_FRASN/12-59
A8L4D2_FRASN/46-92
A8L4E7_FRASN/54-88
A8L4F7_FRASN/39-82
A8L526_FRASN/18-64
A8L5L6_FRASN/24-70
A8L5S0_FRASN/27-73
A8L5S3_FRASN/34-80
A8L5S9_FRASN/1-31
A8L5Z5_FRASN/49-95
A8L631_FRASN/29-75
A8L637_FRASN/24-70
A8L651_FRASN/24-69
A8L6M6_FRASN/21-66
A8L6Z0_FRASN/18-64
A8L6Z3_FRASN/33-77
A8L6Z4_FRASN/41-87
A8L718_FRASN/36-81
A8L735_FRASN/14-60
A8L746_FRASN/21-66
A8L7B4_FRASN/23-69
A8L7C5_FRASN/17-63
A8L7D5_FRASN/17-63
A8L7Z5_FRASN/14-60
A8L801_FRASN/49-96
A8L815_FRASN/43-89
A8L891_FRASN/44-90
A8L8L3_FRASN/43-86
A8L8P1_FRASN/20-66
A8L8P8_FRASN/38-84
A8L9I1_FRASN/47-93
A8L9M0_FRASN/31-77
A8L9S5_FRASN/17-63
A8L9W4_FRASN/24-69
A8LA29_FRASN/26-71
A8LA38_FRASN/25-71
A8LA58_FRASN/22-68
A8LA66_FRASN/18-65
A8LAA7_FRASN/32-78
A8LAD5_FRASN/9-54
A8LAJ2_FRASN/15-61
A8LAN3_FRASN/19-65
A8LAN6_FRASN/19-65
A8LAZ1_FRASN/34-77
A8LB29_FRASN/27-73
A8LB98_FRASN/104-150
A8LBA6_FRASN/38-84
A8LBD5_FRASN/35-79
A8LBG6_FRASN/30-75
A8LBM2_FRASN/18-64
A8LBN2_FRASN/15-61
A8LBP0_FRASN/92-139
A8LBP3_FRASN/21-65
A8LBQ8_FRASN/28-74
A8LBS3_FRASN/8-54
A8LBY1_FRASN/12-57
A8LC26_FRASN/25-60
A8LCH1_FRASN/73-118
A8LCQ6_FRASN/22-68
A8LCV1_FRASN/39-85
A8LD93_FRASN/23-68
A8LDA1_FRASN/25-75
A8LDC5_FRASN/27-73
A8LDQ2_FRASN/75-121
A8LE66_FRASN/111-157
A8LE86_FRASN/21-67
A8LEA2_FRASN/54-100
A8LEA7_FRASN/21-67
A8LED8_FRASN/29-71
A8LEF3_FRASN/25-69
A8LEH4_FRASN/18-64
A8LEK0_FRASN/27-73
A8LEN9_FRASN/45-91
A8LER2_FRASN/21-67
A8LFC3_FRASN/52-86
A8LFC8_FRASN/53-99
A8LFL0_FRASN/20-66
A8LFN0_FRASN/29-75
A8LFP6_FRASN/33-79
A8LFQ3_FRASN/13-60
A8LFR0_FRASN/38-85
A8LFV4_FRASN/18-64
A8LG45_FRASN/22-68
A8LG53_FRASN/25-71
A8LG66_FRASN/18-63
A8LGA3_FRASN/53-86
A8LGJ0_FRASN/9-55
A8LGK2_FRASN/17-63
A8LGM5_FRASN/21-67
A8LGT7_FRASN/33-80
A8LGU5_FRASN/68-114
A8LGW0_FRASN/22-63
A8LGW2_FRASN/13-59
A8LGX2_FRASN/27-73
A8LH04_FRASN/18-64
A8LH17_FRASN/32-82
A8LH99_FRASN/17-63
A8LHA5_FRASN/283-329
A8LHA5_FRASN/30-76
A8LHF3_FRASN/20-66
A8LIZ3_DINSH/24-70
A8LKL2_DINSH/16-62
A8LKX4_DINSH/15-61
A8LL22_DINSH/44-90
A8LLJ1_DINSH/45-91
A8LNA3_DINSH/18-64
A8LR13_DINSH/15-61
A8LR84_DINSH/16-62
A8LTI6_DINSH/16-62
A8LUJ2_DINSH/30-75
A8LUR6_SALAI/13-59
A8LUY1_SALAI/25-70
A8LV03_SALAI/27-73
A8LV75_SALAI/21-67
A8LVJ7_SALAI/13-59
A8LVY7_SALAI/16-62
A8LWL6_SALAI/11-57
A8LWS8_SALAI/9-55
A8LX46_SALAI/18-64
A8LXL3_SALAI/19-65
A8LZF0_SALAI/24-69
A8M060_SALAI/26-72
A8M0I9_SALAI/16-62
A8M191_SALAI/18-64
A8M1B2_SALAI/12-58
A8M227_SALAI/37-83
A8M2E1_SALAI/14-58
A8M2M2_SALAI/12-58
A8M2T9_SALAI/16-62
A8M308_SALAI/12-58
A8M352_SALAI/8-54
A8M380_SALAI/15-61
A8M3B8_SALAI/14-59
A8M3W7_SALAI/14-59
A8M3X4_SALAI/26-72
A8M4E9_SALAI/14-60
A8M4M0_SALAI/23-67
A8M4M2_SALAI/19-65
A8M4M4_SALAI/33-79
A8M562_SALAI/12-57
A8M5H5_SALAI/16-62
A8M5M5_SALAI/14-60
A8M5P3_SALAI/16-62
A8M5R7_SALAI/19-65
A8M5U0_SALAI/33-79
A8M5W8_SALAI/27-73
A8M6J6_SALAI/23-69
A8M6L7_SALAI/36-82
A8M7I5_SALAI/18-63
A8M7Y2_SALAI/10-56
A8M8J8_SALAI/21-67
A8MEH5_ALKOO/14-60
A8MEI2_ALKOO/12-56
A8MG79_ALKOO/17-63
A8MG83_ALKOO/17-63
A8MJ67_ALKOO/11-57
A8MK19_ALKOO/11-57
A8MK90_ALKOO/20-66
A8MLY2_ALKOO/65-111
A8MLZ1_ALKOO/7-52
A8R6K3_SALET/10-56
A8R6M5_SALET/12-58
A8R728_SALDU/9-55
A8RAG9_9FIRM/18-64
A8RDR4_9FIRM/21-67
A8RED2_9FIRM/17-62
A8RGA4_9CLOT/23-68
A8RGX2_9CLOT/19-65
A8RGZ8_9CLOT/29-75
A8RHL1_9CLOT/27-73
A8RI73_9CLOT/15-61
A8RNI3_9CLOT/12-58
A8RP90_9CLOT/10-56
A8RPK9_9CLOT/17-63
A8RRZ8_9CLOT/19-64
A8RSH1_9CLOT/19-58
A8RSZ1_9CLOT/16-62
A8RUA5_9CLOT/39-85
A8RXT5_9CLOT/13-59
A8RYC4_9CLOT/17-61
A8RZP5_9CLOT/11-57
A8S054_9CLOT/16-62
A8S1X9_9CLOT/22-68
A8S273_9CLOT/41-82
A8S2C2_9CLOT/59-106
A8S4A6_9CLOT/33-79
A8S4P8_9CLOT/94-140
A8S535_9CLOT/33-68
A8S6J7_9FIRM/15-61
A8S930_9FIRM/12-58
A8S9B0_9FIRM/14-60
A8SB03_9FIRM/25-69
A8SE46_9FIRM/17-63
A8SFQ2_9FIRM/9-54
A8SGR6_9FIRM/14-60
A8SHQ5_9FIRM/21-64
A8SIN2_9FIRM/17-63
A8SIP2_9FIRM/16-62
A8SIQ7_9FIRM/14-60
A8SKA2_9FIRM/12-58
A8SKT0_9FIRM/15-61
A8SLB9_9FIRM/23-69
A8SLE5_9FIRM/18-62
A8SLU9_9FIRM/25-71
A8SM54_9FIRM/15-61
A8SP20_9FIRM/18-64
A8SPV3_9FIRM/24-70
A8SPX7_ECOLX/18-64
A8SQL4_9FIRM/12-55
A8SR35_9FIRM/13-59
A8SRF8_9FIRM/13-59
A8SRM9_9FIRM/23-69
A8ST92_9FIRM/12-58
A8STG3_9FIRM/32-78
A8SUS5_9FIRM/30-75
A8SX75_9FIRM/17-63
A8SZS2_9VIBR/16-62
A8T0F5_9VIBR/21-67
A8T1W5_9VIBR/11-57
A8T3Q3_9VIBR/11-57
A8T3S1_9VIBR/11-57
A8T3Y7_9VIBR/14-60
A8T648_9VIBR/14-60
A8T8L9_9VIBR/7-53
A8T9R7_9VIBR/11-57
A8TAG7_9VIBR/15-62
A8TAN7_9VIBR/21-67
A8TIZ4_9PROT/24-70
A8TJX7_9PROT/12-58
A8TK64_9PROT/22-68
A8TNM9_9PROT/20-65
A8TT25_9PROT/10-56
A8TVU6_9PROT/24-70
A8TW92_9PROT/31-77
A8TWE9_9PROT/11-57
A8U0S6_9PROT/25-71
A8U3M3_9PROT/14-60
A8U3P3_9PROT/18-64
A8U5N3_9LACT/12-58
A8U7D2_9LACT/14-61
A8U9M6_9LACT/16-62
A8UA23_9LACT/18-64
A8UC25_9LACT/12-58
A8UC30_9LACT/18-64
A8UE22_9FLAO/10-56
A8UEV6_9FLAO/5-51
A8UH32_9FLAO/30-76
A8UKP3_9FLAO/10-56
A8UMS8_9FLAO/12-58
A8URF7_9AQUI/14-58
A8URQ8_9AQUI/8-54
A8UUF6_9AQUI/18-64
A8UV54_9AQUI/9-55
A8UW48_9AQUI/13-59
A8UXD2_9AQUI/17-63
A8UY04_9AQUI/9-55
A8YAN3_MICAE/23-69
A8YJQ5_MICAE/14-60
A8YWP1_LACH4/13-59
A8YWV6_LACH4/12-58
A8YXE8_LACH4/19-58
A8Z3F3_STAAT/17-61
A8Z3H2_STAAT/29-75
A8Z3H8_STAAT/12-58
A8Z3J4_STAAT/16-60
A8Z545_STAAT/9-55
A8Z568_STAAT/16-60
A8Z5G4_STAAT/5-50
A8ZK63_ACAM1/12-58
A8ZKC7_ACAM1/10-51
A8ZLZ2_ACAM1/14-60
A8ZM93_ACAM1/15-61
A8ZQH3_ACAM1/19-65
A8ZS20_DESOH/10-56
A8ZSC9_DESOH/24-70
A8ZSI7_DESOH/31-77
A8ZSR4_DESOH/23-69
A8ZSS2_DESOH/29-75
A8ZST1_DESOH/139-185
A8ZT60_DESOH/17-71
A8ZT63_DESOH/25-71
A8ZTK3_DESOH/18-64
A8ZU55_DESOH/116-162
A8ZUE7_DESOH/27-73
A8ZUG1_DESOH/28-73
A8ZUG2_DESOH/18-64
A8ZVF4_DESOH/7-53
A8ZVI4_DESOH/17-63
A8ZVQ6_DESOH/10-56
A8ZVR7_DESOH/28-74
A8ZWD0_DESOH/269-315
A8ZWD0_DESOH/31-77
A8ZWL7_DESOH/27-73
A8ZX20_DESOH/14-60
A8ZXE0_DESOH/17-62
A8ZXI4_DESOH/14-60
A8ZY17_DESOH/14-60
A8ZY41_DESOH/17-62
A8ZYB2_DESOH/30-75
A8ZYH0_DESOH/15-61
A8ZYM2_DESOH/19-65
A8ZYZ5_DESOH/23-69
A8ZZ04_DESOH/17-63
A8ZZN9_DESOH/37-82
A8ZZV2_DESOH/19-65
A9A004_DESOH/101-147
A9A0V1_DESOH/22-68
A9AAS5_METM6/7-53
A9ABA5_METM6/6-52
A9AC40_BURM1/48-80
A9ACR9_BURM1/39-83
A9AD96_BURM1/16-62
A9AFD0_BURM1/11-57
A9AFW7_BURM1/65-111
A9AH96_BURM1/17-63
A9AHT5_BURM1/19-65
A9AIG3_BURM1/15-61
A9AIV7_BURM1/16-62
A9AJ78_BURM1/27-73
A9AJG8_BURM1/17-63
A9AJM1_BURM1/13-59
A9AK15_BURM1/32-78
A9AKC9_BURM1/13-59
A9ALT4_BURM1/28-74
A9AMG5_BURM1/25-71
A9AMH9_BURM1/48-94
A9AMJ6_BURM1/36-82
A9AMQ0_BURM1/55-101
A9AP99_BURM1/44-89
A9APK6_BURM1/35-79
A9AQ86_BURM1/70-116
A9AR23_BURM1/20-66
A9ASE5_BURM1/46-92
A9ASF3_BURM1/19-65
A9ASX7_BURM1/54-100
A9AT51_BURM1/11-57
A9ATE0_BURM1/18-64
A9ATG9_BURM1/35-81
A9AUD5_HERA2/19-65
A9AUT7_HERA2/10-48
A9AVB7_HERA2/18-64
A9AVF4_HERA2/13-59
A9AW36_HERA2/15-61
A9AWW3_HERA2/34-80
A9AX58_HERA2/27-73
A9AXB0_HERA2/12-58
A9AZ74_HERA2/44-90
A9AZB6_HERA2/26-72
A9AZD0_HERA2/7-53
A9AZL5_HERA2/14-60
A9B028_HERA2/18-64
A9B084_HERA2/35-81
A9B0D8_HERA2/11-57
A9B1B3_HERA2/11-57
A9B2S6_HERA2/24-70
A9B303_HERA2/26-71
A9B3A6_HERA2/24-70
A9B3M1_HERA2/15-61
A9B4B3_HERA2/12-58
A9B4H4_HERA2/20-66
A9B4S9_HERA2/68-115
A9B5S9_HERA2/46-92
A9B5Y1_HERA2/25-71
A9B605_HERA2/13-59
A9B6F3_HERA2/7-53
A9B6T5_HERA2/15-61
A9B6W9_HERA2/17-63
A9B918_HERA2/12-59
A9BFE6_PETMO/17-63
A9BFR7_PETMO/12-58
A9BFR7_PETMO/205-251
A9BK17_PETMO/18-63
A9BLN4_DELAS/12-58
A9BLU2_DELAS/29-74
A9BM81_DELAS/25-71
A9BMH3_DELAS/36-82
A9BNN3_DELAS/21-67
A9BPB6_DELAS/50-96
A9BQ02_DELAS/16-62
A9BQR5_DELAS/17-63
A9BR90_DELAS/27-73
A9BS43_DELAS/17-63
A9BSA2_DELAS/26-72
A9BSJ8_DELAS/29-75
A9BTK7_DELAS/19-65
A9BTR0_DELAS/17-63
A9BU32_DELAS/34-80
A9BVY5_DELAS/31-77
A9BWJ2_DELAS/16-62
A9BWN1_DELAS/13-59
A9BWQ7_DELAS/29-75
A9BX31_DELAS/24-70
A9BXK7_DELAS/23-69
A9BXL1_DELAS/17-63
A9BXN0_DELAS/15-61
A9BY33_DELAS/44-90
A9BY45_DELAS/49-95
A9BYI6_DELAS/35-74
A9C091_DELAS/42-88
A9C0M1_DELAS/18-64
A9C152_DELAS/19-65
A9C201_DELAS/46-92
A9C351_DELAS/24-70
A9CEP7_AGRT5/39-85
A9CGQ4_AGRT5/36-82
A9CH97_AGRT5/11-57
A9CHX2_AGRT5/23-69
A9CI06_AGRT5/22-68
A9CID8_AGRT5/18-64
A9CIX3_AGRT5/19-65
A9CJL9_AGRT5/11-57
A9CKG4_AGRT5/11-55
A9CLA2_AGRT5/15-58
A9CLE7_AGRT5/10-56
A9CLE8_AGRT5/26-72
A9CU73_9RHIZ/13-58
A9CUE8_9RHIZ/12-58
A9CWD2_9GAMM/16-60
A9CWF3_9GAMM/14-60
A9CWU8_9RHIZ/15-61
A9CYG5_9GAMM/7-53
A9CYT8_9RHIZ/23-69
A9D020_9RHIZ/39-85
A9D0F6_9GAMM/16-62
A9D0R1_9RHIZ/18-64
A9D170_9RHIZ/26-72
A9D2D6_9RHIZ/22-68
A9D3Q9_9RHIZ/41-86
A9D3V0_9RHIZ/13-59
A9D5N0_9GAMM/16-63
A9DAA3_9GAMM/20-65
A9DAE3_9RHIZ/14-59
A9DAL4_9RHIZ/23-69
A9DBB4_9GAMM/13-59
A9DC32_9RHIZ/16-62
A9DDM2_9RHIZ/10-56
A9DDV9_9RHIZ/8-54
A9DEE4_9RHIZ/26-72
A9DGH6_9RHIZ/16-62
A9DH11_9GAMM/11-57
A9DHI9_9GAMM/9-55
A9DHK9_9RHIZ/1-42
A9DMR2_9GAMM/10-56
A9DN86_9FLAO/7-51
A9DPY2_9FLAO/28-74
A9DQ07_9FLAO/12-58
A9DRX8_9RHOB/32-78
A9DSI7_9RHOB/8-54
A9DT65_9RHOB/18-64
A9DVC1_9RHOB/20-66
A9DYM4_9FLAO/12-57
A9DZA3_9FLAO/12-57
A9E1V8_9RHOB/14-60
A9E2I6_9RHOB/16-62
A9E607_9RHOB/8-54
A9E924_9FLAO/13-58
A9E9L6_9RHOB/12-57
A9EA17_9RHOB/25-71
A9EDL9_STRSC/18-64
A9EDN0_STRSC/14-60
A9EE87_9RHOB/34-80
A9EEL8_9RHOB/14-60
A9EHX1_9RHOB/8-50
A9EIY1_9RHOB/16-62
A9EJV0_9RHOB/16-62
A9EKZ1_9RHOB/14-60
A9EM74_9RHOB/18-64
A9EMK9_9RHOB/26-72
A9EP02_9RHOB/13-59
A9ERW1_9RHOB/29-74
A9EUE5_9RHOB/17-63
A9EUW6_SORC5/105-151
A9EYB3_9RHOB/20-66
A9EZ18_9RHOB/21-67
A9EZJ2_SORC5/27-72
A9F1Q9_SORC5/16-61
A9F303_9RHOB/1-34
A9F3R3_9RHOB/13-59
A9F5W4_9RHOB/16-62
A9F7J5_SORC5/26-72
A9F8N2_SORC5/16-62
A9FBI5_SORC5/12-57
A9FBT9_SORC5/1-39
A9FED7_SORC5/10-55
A9FEN1_9RHOB/22-68
A9FES2_9RHOB/16-62
A9FEY1_SORC5/22-68
A9FFP8_SORC5/1-47
A9FFS4_SORC5/8-54
A9FIR0_SORC5/20-66
A9FIV1_SORC5/13-59
A9FK32_SORC5/19-65
A9FKP9_SORC5/13-59
A9FKQ5_9RHOB/18-64
A9FLW8_SORC5/38-82
A9FMP3_9RHOB/15-61
A9FNE8_SORC5/30-76
A9FQM3_9RHOB/32-78
A9FU54_9RHOB/16-62
A9FVU4_SORC5/46-92
A9FYA0_9RHOB/8-50
A9FZ82_SORC5/17-62
A9G0J0_9RHOB/14-60
A9G348_SORC5/29-75
A9G3W9_SORC5/10-55
A9G4V5_9RHOB/45-91
A9G565_SORC5/16-62
A9G807_9RHOB/16-62
A9GC09_SORC5/13-58
A9GCS6_9RHOB/16-62
A9GD13_SORC5/12-58
A9GDU2_SORC5/78-124
A9GDX1_9RHOB/13-59
A9GER8_9RHOB/29-74
A9GGT1_9RHOB/21-67
A9GH28_SORC5/10-56
A9GI23_9RHOB/20-66
A9GIM5_9RHOB/17-63
A9GJ94_SORC5/11-57
A9GJQ5_SORC5/28-74
A9GL43_SORC5/18-64
A9GPN0_9RHOB/12-58
A9GPN7_9RHOB/12-58
A9GQ25_SORC5/19-65
A9GRL1_SORC5/40-73
A9GSW7_SORC5/48-94
A9GTI1_SORC5/39-85
A9GWI0_9RHOB/15-61
A9GWL5_9RHOB/13-59
A9GY63_SORC5/42-88
A9GYI9_SORC5/12-58
A9H242_GLUDA/31-77
A9H2F1_9RHOB/22-67
A9H2M7_GLUDA/38-83
A9H4W4_GLUDA/24-69
A9H5N5_GLUDA/1-38
A9H659_GLUDA/2-45
A9H7F2_9RHOB/17-63
A9H828_GLUDA/1-34
A9H880_GLUDA/45-90
A9H8J6_9RHOB/16-62
A9H9Q2_GLUDA/23-69
A9HAP8_9RHOB/14-60
A9HC60_9RHOB/22-68
A9HCZ1_9RHOB/12-52
A9HD47_GLUDA/20-66
A9HDD5_GLUDA/24-70
A9HDK1_9RHOB/42-88
A9HE14_9RHOB/23-69
A9HEF7_GLUDA/33-79
A9HEV1_9RHOB/23-68
A9HJN3_9RHOB/24-70
A9HMR6_9RHOB/16-61
A9HQ73_9RHOB/24-70
A9HQD6_GLUDA/23-69
A9HQE7_GLUDA/22-67
A9HQS9_GLUDA/45-90
A9HR54_GLUDA/25-71
A9HR97_GLUDA/19-65
A9HRB8_9RHOB/16-62
A9HUR4_9RHOB/16-61
A9HXD0_BORPD/16-62
A9HY84_BORPD/40-86
A9HZA4_BORPD/27-73
A9I0J8_BORPD/12-58
A9I3B9_BORPD/28-74
A9I3C8_BORPD/10-56
A9I3D8_BORPD/10-56
A9I581_BORPD/15-61
A9IA14_BORPD/16-62
A9IA17_BORPD/18-64
A9IA32_BORPD/20-66
A9IA35_BORPD/35-81
A9IAB2_BORPD/24-69
A9IAB8_BORPD/6-52
A9IBQ3_BORPD/46-92
A9IC51_BORPD/36-81
A9IE22_BORPD/27-73
A9IE82_BORPD/49-95
A9IEL0_BORPD/13-59
A9IFH9_BORPD/49-95
A9IGH1_BORPD/12-58
A9IHZ5_BORPD/95-141
A9IJS0_BORPD/379-425
A9ILK5_BORPD/37-83
A9IPD4_BORPD/27-73
A9IPV9_BORPD/26-72
A9ISE4_BORPD/22-68
A9ISR2_BORPD/12-58
A9IST7_BORPD/10-56
A9JXK5_BURMA/10-55
A9JXW8_BURMA/13-59
A9JYV1_BURMA/28-74
A9JYX7_BURMA/40-86
A9JYZ1_BURMA/22-66
A9JZ84_BURMA/22-68
A9K026_BURMA/51-84
A9K0E5_BURMA/16-62
A9K107_BURMA/35-81
A9K1D0_BURMA/48-101
A9K2E3_BURMA/17-63
A9K2L6_BURMA/13-59
A9K374_BURMA/14-60
A9K3B8_BURMA/30-74
A9K3G3_BURMA/68-114
A9K547_BURMA/42-88
A9K5S6_BURMA/16-62
A9K630_BURMA/11-57
A9K7U8_BURMA/17-63
A9K833_BURMA/16-62
A9K8R2_BURMA/19-65
A9K9B0_BURMA/97-143
A9KFH3_COXBN/10-56
A9KHJ4_CLOPH/15-61
A9KIZ8_CLOPH/14-56
A9KJ45_CLOPH/24-70
A9KJE8_CLOPH/14-59
A9KJP9_CLOPH/22-68
A9KN17_CLOPH/22-63
A9KP77_CLOPH/18-64
A9KP80_CLOPH/12-58
A9KPY8_CLOPH/11-57
A9KR95_CLOPH/10-56
A9KRD1_CLOPH/16-62
A9KSA2_CLOPH/12-58
A9KSZ5_CLOPH/15-61
A9KSZ6_CLOPH/17-63
A9KT14_CLOPH/11-57
A9KT22_CLOPH/7-53
A9KTB8_CLOPH/13-59
A9KTG0_SHEB9/11-57
A9KTI3_SHEB9/14-60
A9KUE3_SHEB9/13-58
A9KVI1_SHEB9/37-83
A9KW76_SHEB9/16-62
A9KW81_SHEB9/15-62
A9KWV5_SHEB9/29-75
A9KWX8_SHEB9/7-52
A9KX58_SHEB9/12-58
A9KYC3_SHEB9/18-64
A9KZ40_SHEB9/22-68
A9L195_SHEB9/11-57
A9L2P2_SHEB9/16-62
A9L3G6_SHEB9/20-66
A9L676_SHEB9/19-65
A9LBQ6_BURMA/17-63
A9M1T7_NEIM0/15-61
A9M3P2_NEIM0/15-61
A9M5A2_BRUC2/13-59
A9M638_BRUC2/23-69
A9M662_BRUC2/6-52
A9M7W5_BRUC2/32-78
A9M7X6_BRUC2/15-61
A9MBA8_BRUC2/23-69
A9MDN2_BRUC2/57-103
A9MEI3_SALAR/13-59
A9MFS7_SALAR/6-52
A9MGA2_SALAR/48-94
A9MH44_SALAR/23-69
A9MIT2_SALAR/17-62
A9ML50_SALAR/13-58
A9MLZ5_SALAR/16-62
A9MN93_SALAR/23-69
A9MQZ6_SALAR/13-56
A9MSN5_SALPB/18-64
A9MSW0_SALPB/17-62
A9MVD6_SALPB/13-58
A9MWA0_SALPB/16-62
A9MXL1_SALPB/21-67
A9MYT5_SALPB/13-56
A9N046_SALPB/13-59
A9N0H3_SALPB/16-63
A9N3Y9_SALPB/6-52
A9N5J0_SALPB/24-70
A9N6Q9_SALPB/23-69
A9N893_SALPB/16-62
A9ND95_COXBR/10-56
A9NFJ0_ACHLI/21-67
A9NGB1_ACHLI/1-31
A9NHJ5_ACHLI/12-53
A9Q125_9RHIZ/37-83
A9QNT6_SALET/18-64
A9QSI6_LACLK/7-51
A9QW92_9PSED/7-53
A9QYR1_YERPG/6-52
A9QZA5_YERPG/15-61
A9R0P4_YERPG/16-62
A9R8W0_YERPG/25-69
A9U6C6_PHYPA/1-29
A9VF63_BACWK/24-70
A9VFW1_BACWK/14-60
A9VG19_BACWK/16-60
A9VG27_BACWK/25-71
A9VGG1_BACWK/7-53
A9VGP2_BACWK/11-57
A9VGQ5_BACWK/9-54
A9VGZ7_BACWK/6-52
A9VHA0_BACWK/15-61
A9VHA8_BACWK/29-65
A9VHD3_BACWK/16-55
A9VHQ0_BACWK/20-66
A9VI83_BACWK/11-56
A9VI90_BACWK/10-56
A9VIA4_BACWK/9-55
A9VJD2_BACWK/31-65
A9VJD6_BACWK/9-55
A9VJI5_BACWK/11-57
A9VJN3_BACWK/18-63
A9VKG2_BACWK/8-54
A9VKY4_BACWK/17-63
A9VL11_BACWK/6-52
A9VLR9_BACWK/12-58
A9VNU0_BACWK/24-70
A9VSD8_BACWK/23-68
A9VSK0_BACWK/12-58
A9VSZ3_BACWK/14-59
A9VT05_BACWK/11-57
A9VTH2_BACWK/8-54
A9VUI7_BACWK/13-59
A9VUJ9_BACWK/15-61
A9VUN3_BACWK/19-65
A9VUS4_BACWK/13-59
A9VX35_METEP/15-58
A9VXA8_METEP/1-47
A9VXJ9_METEP/16-62
A9VYF7_METEP/16-62
A9VYH2_METEP/14-60
A9VYH5_METEP/14-60
A9VZF2_METEP/23-68
A9VZR1_METEP/22-68
A9W1P6_METEP/24-71
A9W287_METEP/35-80
A9W2U5_METEP/39-85
A9W2W5_METEP/23-69
A9W385_METEP/55-101
A9W3I2_METEP/24-70
A9W3M0_METEP/9-55
A9W693_METEP/43-89
A9W7N5_METEP/34-80
A9W8X4_METEP/28-74
A9WA15_CHLAA/14-60
A9WEX9_CHLAA/16-62
A9WFT0_CHLAA/11-57
A9WGD5_CHLAA/14-61
A9WHW3_CHLAA/20-66
A9WJL5_CHLAA/17-63
A9WJX0_CHLAA/17-63
A9WKZ5_RENSM/17-63
A9WL29_RENSM/37-83
A9WL87_RENSM/1-42
A9WLB5_RENSM/20-66
A9WM42_RENSM/32-76
A9WMI9_RENSM/39-82
A9WMX3_RENSM/23-69
A9WN44_RENSM/19-65
A9WN58_RENSM/31-77
A9WNF3_RENSM/11-57
A9WNH8_RENSM/12-57
A9WP89_RENSM/12-40
A9WPG7_RENSM/21-67
A9WPL5_RENSM/17-63
A9WQ29_RENSM/15-61
A9WQA7_RENSM/28-74
A9WQE4_RENSM/47-90
A9WQG0_RENSM/23-69
A9WQM4_RENSM/69-113
A9WQU2_RENSM/16-70
A9WQW9_RENSM/18-64
A9WR18_RENSM/31-76
A9WR46_RENSM/13-59
A9WR82_RENSM/18-64
A9WRI2_RENSM/18-64
A9WRL2_RENSM/11-57
A9WRM9_RENSM/24-69
A9WRW7_RENSM/18-64
A9WS92_RENSM/24-70
A9WSL7_RENSM/34-79
A9WSS9_RENSM/243-289
A9WSS9_RENSM/42-88
A9WTN4_RENSM/1-47
A9WTQ8_RENSM/7-52
A9WU40_RENSM/28-74
A9WU83_RENSM/39-84
A9WUG4_RENSM/21-66
A9WUN2_RENSM/47-93
A9WUV9_RENSM/19-66
A9WV76_RENSM/12-58
A9WVA6_RENSM/41-87
A9WVD0_RENSM/27-73
A9WVJ7_RENSM/39-85
A9WXI1_BRUSI/57-103
A9WYE4_BRUSI/23-69
A9Z316_YERPE/16-62
A9Z479_YERPE/15-62
A9Z4J6_YERPE/6-52
A9Z5Y0_YERPE/15-62
A9ZAH1_YERPE/15-61
A9ZC30_YERPE/25-69
A9ZIE1_COXBU/10-56
A9ZUS7_YERPE/14-60
A9ZYZ4_YERPE/15-62
A9ZZQ8_YERPE/25-69
A9ZZX1_YERPE/15-61
ACNR_CORDI/16-62
ACNR_COREF/16-62
ACNR_CORGL/16-62
ACNR_CORJK/16-62
ACRR_ECOL6/16-62
ACRR_ECOLI/16-62
ACRR_SHIFL/16-62
AFRP_STRGR/14-60
ARPR_PSEPU/16-62
B0A0Q7_YERPE/6-52
B0A3C6_YERPE/16-62
B0A5H4_YERPE/15-62
B0A7N7_9CLOT/14-60
B0A7Y5_9CLOT/8-54
B0A821_9CLOT/12-57
B0A9S3_9CLOT/26-71
B0ADQ5_9CLOT/10-55
B0AJF7_BACAN/14-60
B0AJZ2_BACAN/20-66
B0AKD8_BACAN/15-61
B0AKG3_BACAN/9-55
B0AKV6_BACAN/17-63
B0ALA8_BACAN/20-65
B0ALF1_BACAN/5-50
B0ALS0_BACAN/11-57
B0ALZ1_BACAN/12-58
B0AM04_BACAN/25-71
B0AMN6_BACAN/12-58
B0API1_BACAN/23-69
B0AR15_BACAN/24-70
B0AR47_BACAN/12-58
B0ARV0_BACAN/12-56
B0AS53_BACAN/15-61
B0ASW2_BACAN/23-68
B0ATF9_BACAN/18-63
B0ATH6_BACAN/17-56
B0ATL0_BACAN/11-57
B0ATZ6_BACAN/29-65
B0AU08_BACAN/12-58
B0AU63_BACAN/12-58
B0AUF4_BACAN/11-56
B0AUH6_BACAN/9-55
B0AUM1_BACAN/8-54
B0AWD7_BACAN/8-54
B0AXR7_BACAN/6-50
B0AZ50_BACAN/17-63
B0AZ82_BACAN/11-57
B0B520_STRCU/31-77
B0BLL2_9ACTO/14-60
B0BPB7_ACTPJ/15-61
B0BR72_ACTPJ/18-65
B0BUE3_ACTPJ/14-60
B0BYH9_ACAM1/11-57
B0C0P7_ACAM1/14-60
B0C0Q7_ACAM1/20-66
B0C0Z9_ACAM1/15-61
B0C2U4_ACAM1/18-64
B0C3U1_ACAM1/19-66
B0C3U4_ACAM1/12-58
B0C3V8_ACAM1/10-55
B0C3V9_ACAM1/12-57
B0C406_ACAM1/15-61
B0C5C8_ACAM1/19-65
B0C5Z0_ACAM1/12-57
B0C6W0_ACAM1/8-54
B0C7C7_ACAM1/12-58
B0C7Z4_ACAM1/11-57
B0C9A6_ACAM1/15-61
B0CBP7_ACAM1/19-65
B0CBW2_ACAM1/20-65
B0CCI5_ACAM1/10-55
B0CD32_ACAM1/21-67
B0CDG6_ACAM1/1-47
B0CEM3_ACAM1/14-60
B0CFC3_ACAM1/21-68
B0CFU0_ACAM1/27-73
B0CG58_ACAM1/27-73
B0CGP0_BRUSI/13-59
B0CHG9_BRUSI/23-69
B0CHJ2_BRUSI/6-52
B0CJQ7_BRUSI/32-78
B0CJR8_BRUSI/15-61
B0CN11_STRLA/3-49
B0G1D8_9FIRM/18-62
B0G1E8_9FIRM/25-66
B0G2Q9_9FIRM/7-57
B0G3J7_9FIRM/12-59
B0G3K2_9FIRM/16-59
B0G4P8_9FIRM/19-65
B0G6V4_9FIRM/30-76
B0G7B0_9FIRM/61-107
B0G7E1_9FIRM/12-58
B0G814_9FIRM/1-20
B0G8D5_9FIRM/17-57
B0GC09_YERPE/16-62
B0GGJ8_YERPE/26-72
B0GGL9_YERPE/14-60
B0GHE1_YERPE/6-52
B0GHL6_YERPE/15-61
B0GIQ9_YERPE/19-66
B0GKM3_YERPE/25-69
B0GLB3_YERPE/15-62
B0GNS7_YERPE/6-52
B0GPL7_YERPE/15-62
B0GUE2_YERPE/15-62
B0GUL1_YERPE/25-69
B0GW87_YERPE/16-62
B0GXE8_YERPE/15-61
B0H1R9_YERPE/16-62
B0H3K5_YERPE/26-72
B0H3M5_YERPE/14-60
B0H5N0_YERPE/15-61
B0H8C7_YERPE/15-62
B0H958_YERPE/25-69
B0HAE2_YERPE/15-62
B0HDS0_YERPE/15-61
B0HEQ6_YERPE/14-60
B0HES8_YERPE/26-72
B0HJ49_YERPE/16-62
B0HL20_YERPE/25-69
B0HLE8_YERPE/15-62
B0HLJ0_YERPE/15-62
B0HME3_YERPE/6-52
B0HTA7_YERPE/15-62
B0HWI7_YERPE/15-61
B0HXK1_YERPE/16-62
B0HZ00_YERPE/15-62
B0HZC6_YERPE/14-60
B0HZE9_YERPE/25-69
B0I4W5_9ACTO/23-69
B0JL80_MICAN/23-69
B0JYJ3_SALET/9-55
B0K6J1_THEPX/10-56
B0K7S5_THEP3/10-56
B0KD74_THEP3/9-55
B0KF64_PSEPG/18-64
B0KF74_PSEPG/12-58
B0KH82_PSEPG/10-56
B0KHI9_PSEPG/39-85
B0KHZ4_PSEPG/21-67
B0KIM1_PSEPG/19-65
B0KJD0_PSEPG/26-72
B0KKU3_PSEPG/13-59
B0KKW5_PSEPG/15-62
B0KLE6_PSEPG/28-74
B0KLJ3_PSEPG/22-68
B0KLU7_PSEPG/20-66
B0KM31_PSEPG/7-53
B0KMJ2_PSEPG/17-62
B0KMM0_PSEPG/19-65
B0KMS8_PSEPG/16-62
B0KN17_PSEPG/14-60
B0KN73_PSEPG/11-57
B0KPZ5_PSEPG/12-58
B0KQN5_PSEPG/31-77
B0KRL6_PSEPG/36-82
B0KRP3_PSEPG/16-62
B0KS72_PSEPG/25-71
B0KUW4_PSEPG/15-61
B0KV79_PSEPG/16-62
B0LIZ6_9ACTO/14-60
B0LIZ7_9ACTO/16-60
B0MBB2_9FIRM/14-61
B0MBF3_9FIRM/16-62
B0MC72_9FIRM/32-78
B0MDA0_9FIRM/20-66
B0MDB3_9FIRM/13-59
B0MDE2_9FIRM/18-65
B0MDX9_9FIRM/37-83
B0ME31_9FIRM/11-56
B0MEM2_9FIRM/15-58
B0MFC2_9FIRM/12-55
B0MFU6_9FIRM/8-54
B0MG26_9FIRM/12-58
B0MHH4_9FIRM/13-58
B0MJE2_9FIRM/27-73
B0MJE6_9FIRM/17-63
B0MK73_9FIRM/1-47
B0ML88_9FIRM/9-55
B0MMI4_9FIRM/13-53
B0MNV8_9FIRM/10-56
B0MRT2_9FIRM/21-67
B0MRU0_9FIRM/12-58
B0MS37_9FIRM/14-60
B0MTC0_9BACT/10-56
B0MUT1_9BACT/9-55
B0N0D1_9FIRM/9-55
B0N0I1_9FIRM/15-57
B0N221_9FIRM/20-66
B0N363_9FIRM/21-67
B0N3T0_9FIRM/22-68
B0N5R9_9FIRM/8-52
B0N679_9FIRM/7-56
B0N6A2_9FIRM/12-58
B0N7V0_9FIRM/16-62
B0N8W7_9FIRM/7-53
B0N950_9FIRM/11-57
B0NAA6_EUBSP/25-70
B0NBJ0_EUBSP/14-60
B0NCJ0_EUBSP/12-59
B0NDL6_EUBSP/14-60
B0NDW3_EUBSP/14-60
B0NE23_EUBSP/17-59
B0NEB3_EUBSP/16-62
B0NFA8_EUBSP/22-68
B0NFJ4_EUBSP/12-58
B0NG95_EUBSP/7-42
B0NGL5_EUBSP/14-60
B0NGZ2_EUBSP/18-62
B0NHU5_EUBSP/9-55
B0NHU9_EUBSP/27-74
B0NKG5_EUBSP/17-57
B0NKW6_BACSE/10-56
B0NLY4_BACSE/11-55
B0NT99_BACSE/18-64
B0NX57_9CLOT/8-54
B0NX95_9CLOT/12-58
B0NXR8_9CLOT/11-55
B0NZ71_9CLOT/50-96
B0P000_9CLOT/21-64
B0P9M1_9FIRM/9-56
B0PEK5_9FIRM/17-63
B0PFZ0_9FIRM/12-58
B0PGA0_9FIRM/18-64
B0PGP2_9FIRM/15-60
B0PWB6_BACAN/17-63
B0PWR1_BACAN/23-68
B0PWW7_BACAN/5-50
B0PX66_BACAN/11-57
B0PXR6_BACAN/9-55
B0PXU1_BACAN/15-61
B0PY61_BACAN/25-71
B0PY74_BACAN/12-58
B0PYP1_BACAN/20-66
B0PZR4_BACAN/23-69
B0Q0F1_BACAN/6-50
B0Q1C7_BACAN/12-58
B0Q1F0_BACAN/7-53
B0Q1S3_BACAN/29-65
B0Q1T3_BACAN/19-58
B0Q1V6_BACAN/12-58
B0Q1V9_BACAN/12-58
B0Q3Q6_BACAN/24-70
B0Q4Q4_BACAN/12-56
B0Q5A3_BACAN/9-55
B0Q5C3_BACAN/11-56
B0Q5V7_BACAN/23-68
B0Q6D2_BACAN/15-61
B0Q861_BACAN/12-58
B0Q8F9_BACAN/14-60
B0Q8M6_BACAN/8-54
B0Q947_BACAN/18-63
B0Q9A1_BACAN/17-56
B0Q9D5_BACAN/11-57
B0QAI6_BACAN/17-63
B0QB51_BACAN/11-57
B0QBG8_BACAN/12-58
B0QBI0_BACAN/25-71
B0QC05_BACAN/20-66
B0QCG1_BACAN/15-61
B0QCI4_BACAN/9-55
B0QCZ1_BACAN/23-68
B0QD97_BACAN/5-50
B0QDF0_BACAN/11-57
B0QDU7_BACAN/17-63
B0QDX7_BACAN/14-60
B0QE80_BACAN/23-69
B0QEC7_BACAN/24-70
B0QF58_BACAN/14-59
B0QFH4_BACAN/12-58
B0QJF2_BACAN/6-50
B0QK71_BACAN/12-58
B0QKK0_BACAN/12-56
B0QLU2_BACAN/9-55
B0QLW3_BACAN/11-56
B0QM01_BACAN/19-58
B0QM10_BACAN/6-52
B0QM20_BACAN/29-65
B0QM59_BACAN/12-58
B0QM91_BACAN/17-56
B0QMC4_BACAN/11-57
B0QMH3_BACAN/18-63
B0QMW9_BACAN/23-68
B0QN46_BACAN/8-54
B0QP91_BACAN/8-54
B0QPV0_BACAN/15-61
B0QQZ0_BACAN/17-63
B0QR76_BACAN/11-57
B0QV89_HAEPR/20-67
B0QVG4_HAEPR/17-64
B0QWP2_HAEPR/3-49
B0R409_HALS3/16-62
B0R8E1_HALS3/18-64
B0RB19_CLAMS/15-62
B0RB83_CLAMS/41-86
B0RBS5_CLAMS/78-124
B0RBS8_CLAMS/11-56
B0RBT0_CLAMS/7-52
B0RBU1_CLAMS/20-66
B0RBW0_CLAMS/12-57
B0RBX7_CLAMS/22-68
B0RBY9_CLAMS/47-92
B0RC78_CLAMS/33-77
B0RCP4_CLAMS/7-51
B0RD26_CLAMS/28-74
B0RE11_CLAMS/14-60
B0RE65_CLAMS/20-66
B0RER8_CLAMS/47-93
B0REY5_CLAMS/42-88
B0RF36_CLAMS/2-32
B0RFM5_CLAMS/21-65
B0RIL8_CLAMS/13-59
B0RIP1_CLAMS/33-79
B0RIQ3_CLAMS/17-64
B0RLZ9_XANCB/22-68
B0RM13_XANCB/20-66
B0RMU8_XANCB/25-71
B0RP20_XANCB/28-74
B0RQA1_XANCB/29-73
B0RQU3_XANCB/12-58
B0RQU7_XANCB/16-62
B0RRS3_XANCB/18-63
B0RT48_XANCB/13-59
B0RT97_XANCB/6-52
B0RUD0_XANCB/46-92
B0RV73_XANCB/56-101
B0RX87_XANCB/35-80
B0RXP9_XANCB/24-71
B0RYB7_XANCB/21-67
B0RZI7_FINM2/15-61
B0S074_FINM2/10-56
B0S1W9_FINM2/16-62
B0S321_FINM2/13-57
B0S395_FINM2/18-63
B0S3E6_FINM2/19-63
B0S9K9_LEPBA/14-60
B0S9M8_LEPBA/11-57
B0SA67_LEPBA/31-77
B0SAF0_LEPBA/1-46
B0SCU0_LEPBA/22-68
B0SCV7_LEPBA/32-77
B0SCX0_LEPBA/33-75
B0SCZ9_LEPBA/19-65
B0SD06_LEPBA/31-77
B0SD07_LEPBA/32-78
B0SDD2_LEPBA/12-58
B0SDT7_LEPBA/27-73
B0SDU5_LEPBA/24-70
B0SES3_LEPBA/14-60
B0SF02_LEPBA/9-55
B0SFW2_LEPBA/28-74
B0SFY6_LEPBA/23-67
B0SFZ5_LEPBA/20-66
B0SG04_LEPBA/49-95
B0SG56_LEPBA/17-64
B0SGK0_LEPBA/22-67
B0SHC0_LEPBA/15-61
B0SHQ7_LEPBA/10-56
B0SHX3_LEPBA/40-85
B0SI29_LEPBA/18-64
B0SIR1_LEPBA/15-61
B0SIR3_LEPBA/26-72
B0SIU9_LEPBA/5-51
B0SJ16_LEPBP/1-46
B0SJS5_LEPBP/14-60
B0SJU8_LEPBP/11-57
B0SKA6_LEPBP/31-77
B0SL25_LEPBP/32-77
B0SL68_LEPBP/22-68
B0SLE7_LEPBP/33-75
B0SLH7_LEPBP/19-65
B0SLI4_LEPBP/31-77
B0SLI5_LEPBP/32-78
B0SLR0_LEPBP/12-58
B0SLW0_LEPBP/27-73
B0SLW8_LEPBP/41-87
B0SN36_LEPBP/9-55
B0SNB5_LEPBP/14-60
B0SPG3_LEPBP/28-74
B0SPI7_LEPBP/23-67
B0SPJ6_LEPBP/20-66
B0SPK8_LEPBP/1-46
B0SQ20_LEPBP/17-64
B0SQ60_LEPBP/22-67
B0SR93_LEPBP/15-61
B0SRC7_LEPBP/10-56
B0SRV0_LEPBP/40-85
B0STP3_LEPBP/18-64
B0SUD5_LEPBP/15-61
B0SUD7_LEPBP/37-83
B0SUH5_LEPBP/5-51
B0SUR3_CAUSK/257-303
B0SUR3_CAUSK/39-85
B0SUW4_CAUSK/20-66
B0SW10_CAUSK/23-69
B0SW13_CAUSK/10-56
B0SW17_CAUSK/18-64
B0SW65_CAUSK/12-58
B0SWA6_CAUSK/21-67
B0SWS3_CAUSK/29-75
B0SWT2_CAUSK/41-87
B0SWU1_CAUSK/20-66
B0SWW4_CAUSK/20-66
B0SX21_CAUSK/32-78
B0SX22_CAUSK/15-61
B0SX58_CAUSK/31-77
B0SXE0_CAUSK/7-53
B0SXL3_CAUSK/26-72
B0SXL4_CAUSK/27-72
B0SY49_CAUSK/37-69
B0SY59_CAUSK/34-80
B0SY90_CAUSK/24-70
B0SYW1_CAUSK/17-63
B0SZG7_CAUSK/21-67
B0SZH3_CAUSK/22-68
B0SZH4_CAUSK/19-65
B0SZS2_CAUSK/12-57
B0T034_CAUSK/28-74
B0T067_CAUSK/23-68
B0T1K6_CAUSK/31-77
B0T1M9_CAUSK/39-85
B0T1W2_CAUSK/24-70
B0T2R1_CAUSK/18-64
B0T2T0_CAUSK/25-71
B0T2W4_CAUSK/19-65
B0T3C7_CAUSK/36-82
B0T4A5_CAUSK/20-66
B0T4R5_CAUSK/10-57
B0T4S3_CAUSK/31-77
B0T530_CAUSK/27-73
B0T5I8_CAUSK/18-64
B0T5K3_CAUSK/27-73
B0T5L4_CAUSK/12-57
B0T5P7_CAUSK/46-92
B0T5R6_CAUSK/35-80
B0T5Z1_CAUSK/25-71
B0T6F9_CAUSK/17-63
B0T6L0_CAUSK/26-72
B0T6N9_CAUSK/25-70
B0T6P5_CAUSK/21-66
B0T6P8_CAUSK/36-82
B0T6Q6_CAUSK/15-61
B0T7C1_CAUSK/16-61
B0T7E6_CAUSK/36-82
B0T7F1_CAUSK/34-80
B0T7I3_CAUSK/22-68
B0T878_CAUSK/32-78
B0T8S0_CAUSK/32-78
B0T912_CAUSK/25-71
B0T919_CAUSK/13-59
B0T932_CAUSK/15-61
B0T942_CAUSK/15-61
B0T947_CAUSK/13-59
B0T949_CAUSK/23-69
B0T952_CAUSK/34-80
B0T955_CAUSK/16-62
B0T961_CAUSK/24-70
B0T975_CAUSK/25-71
B0T995_CAUSK/15-61
B0T9U8_CAUSK/8-54
B0T9V8_CAUSK/10-56
B0T9Y7_CAUSK/15-60
B0TAN2_HELMI/7-53
B0TCP5_HELMI/27-73
B0TDY2_HELMI/14-59
B0TI26_HELMI/1-41
B0TIT3_SHEHH/14-60
B0TJM8_SHEHH/9-55
B0TJQ3_SHEHH/24-70
B0TJT7_SHEHH/16-60
B0TKB9_SHEHH/24-69
B0TLK5_SHEHH/16-61
B0TMM5_SHEHH/24-70
B0TMV7_SHEHH/36-83
B0TNM2_SHEHH/7-53
B0TNQ6_SHEHH/9-55
B0TP36_SHEHH/32-78
B0TPP1_SHEHH/11-57
B0TSD0_SHEHH/16-62
B0TSF7_SHEHH/11-57
B0TSJ8_SHEHH/39-68
B0TSM2_SHEHH/10-56
B0TTF0_SHEHH/16-62
B0U751_XYLFM/23-69
B0U8H1_METS4/25-71
B0U8M7_METS4/240-286
B0U8M7_METS4/36-82
B0U8X8_METS4/19-65
B0U9S2_METS4/19-75
B0U9Z9_METS4/27-73
B0UA86_METS4/22-66
B0UBH7_METS4/21-67
B0UBX9_METS4/23-69
B0UCE9_METS4/54-100
B0UCZ7_METS4/19-65
B0UD27_METS4/32-78
B0UDP0_METS4/26-72
B0UEB0_METS4/20-66
B0UEL9_METS4/22-68
B0UEN0_METS4/16-62
B0UG25_METS4/41-86
B0UI32_METS4/14-60
B0UJZ3_METS4/15-61
B0UKQ7_METS4/20-66
B0UND5_METS4/26-71
B0UNT3_METS4/22-68
B0UPC3_METS4/23-69
B0UQH2_METS4/16-61
B0UQT6_METS4/14-60
B0UTR8_HAES2/13-59
B0UUM3_HAES2/37-83
B0UVV3_HAES2/9-55
B0V3Z9_ACIBY/16-62
B0V4F9_ACIBY/19-65
B0V4G3_ACIBY/41-87
B0V4Q2_ACIBY/13-59
B0V564_ACIBY/14-60
B0V565_ACIBY/51-97
B0V596_ACIBY/15-60
B0V5I8_ACIBY/12-58
B0V5I9_ACIBY/13-59
B0V5W2_ACIBY/13-59
B0V5X1_ACIBY/15-62
B0V5X2_ACIBY/20-65
B0V6G6_ACIBY/28-74
B0V6Q9_ACIBY/39-85
B0V726_ACIBY/7-53
B0V736_ACIBY/13-59
B0V777_ACIBY/13-59
B0V7J0_ACIBY/35-67
B0V7K9_ACIBY/13-59
B0V7M1_ACIBY/28-74
B0V7T9_ACIBY/48-94
B0V8C2_ACIBY/15-60
B0V943_ACIBY/16-62
B0V973_ACIBY/13-59
B0V9B0_ACIBY/14-60
B0VA20_ACIBY/19-64
B0VAH3_ACIBY/18-64
B0VAW2_ACIBY/45-91
B0VAZ9_ACIBY/13-59
B0VB65_ACIBY/13-59
B0VBG5_ACIBY/20-66
B0VBN7_ACIBY/33-77
B0VBP9_ACIBY/17-63
B0VBV2_ACIBY/13-59
B0VBV5_ACIBY/69-115
B0VC82_ACIBY/7-53
B0VCI2_ACIBY/9-55
B0VCJ6_ACIBY/18-64
B0VCL8_ACIBY/40-87
B0VCM4_ACIBY/23-69
B0VCY4_ACIBY/7-53
B0VD08_ACIBY/16-62
B0VDE9_ACIBY/10-56
B0VDP2_ACIBY/47-93
B0VDP5_ACIBY/27-71
B0VGB2_CLOAI/20-66
B0VHU2_CLOAI/11-56
B0VL16_ACIBS/18-64
B0VL77_ACIBS/13-59
B0VMD3_ACIBS/10-56
B0VMM5_ACIBS/13-59
B0VMP0_ACIBS/20-65
B0VMP1_ACIBS/15-62
B0VMU0_ACIBS/28-74
B0VMZ1_ACIBS/16-62
B0VN84_ACIBS/14-60
B0VNL1_ACIBS/33-77
B0VPJ2_ACIBS/16-62
B0VQ04_ACIBS/19-64
B0VRK1_ACIBS/1-29
B0VRL6_ACIBS/23-69
B0VS86_ACIBS/35-67
B0VST1_ACIBS/16-62
B0VT19_ACIBS/27-71
B0VU32_ACIBS/15-60
B0VUA0_ACIBS/40-87
B0VUI2_ACIBS/33-79
B0VV54_ACIBS/23-69
B0YN39_9NEIS/18-64
B1A0R8_KLEPN/16-62
B1A0R9_KLEPN/16-62
B1B862_CLOBO/17-62
B1BAM9_CLOBO/12-58
B1BFR4_CLOPE/12-58
B1BGJ7_CLOPE/10-56
B1BI04_CLOPE/8-54
B1BKZ8_CLOPE/18-63
B1BNT2_CLOPE/10-56
B1BP32_CLOPE/18-63
B1BTG4_CLOPE/8-54
B1BY45_CLOPE/12-58
B1C2C8_9FIRM/13-55
B1C455_9FIRM/14-60
B1C5H4_9FIRM/11-57
B1C5W2_9FIRM/14-61
B1C611_9FIRM/19-63
B1C6A9_9FIRM/17-63
B1C861_9FIRM/13-56
B1C8Y5_9FIRM/11-57
B1C8Z8_9FIRM/15-61
B1C922_9FIRM/14-60
B1CC44_9FIRM/11-57
B1CC72_9FIRM/8-54
B1EF03_9ESCH/16-62
B1EFC7_9ESCH/18-64
B1EH76_9ESCH/44-90
B1EHC8_9ESCH/6-52
B1EIE9_9ESCH/16-62
B1EKM2_9ESCH/16-62
B1EL58_9ESCH/23-69
B1EN81_9ESCH/16-62
B1ENF0_9ESCH/13-59
B1ENV2_9ESCH/13-59
B1EP06_9ESCH/17-54
B1EQH2_9ESCH/5-51
B1ER16_9ESCH/16-63
B1ESH7_BACAN/12-58
B1ESX2_BACAN/14-60
B1ESY9_BACAN/20-66
B1ETA2_BACAN/25-71
B1ETD4_BACAN/9-55
B1ETG4_BACAN/15-61
B1EUM3_BACAN/17-63
B1EUS7_BACAN/20-65
B1EUW9_BACAN/5-50
B1EV07_BACAN/11-57
B1EXD2_BACAN/23-69
B1EY60_BACAN/12-58
B1EYQ8_BACAN/24-70
B1EZW4_BACAN/12-56
B1F0F9_BACAN/12-58
B1F1Q3_BACAN/9-55
B1F1S4_BACAN/11-56
B1F2H4_BACAN/29-65
B1F2I6_BACAN/12-58
B1F2J5_BACAN/19-58
B1F2P2_BACAN/12-58
B1F2Q6_BACAN/23-68
B1F332_BACAN/15-61
B1F3J2_BACAN/8-54
B1F3N9_BACAN/17-56
B1F3S3_BACAN/11-57
B1F3X9_BACAN/14-59
B1F4G8_BACAN/8-54
B1F4P5_BACAN/18-63
B1F5K8_BACAN/6-50
B1F737_BACAN/17-63
B1F7G1_BACAN/11-57
B1F8K8_9BURK/21-67
B1F8S8_9BURK/18-64
B1F9M6_9BURK/16-62
B1FAW8_9BURK/1-24
B1FAW9_9BURK/35-81
B1FBF3_9BURK/31-77
B1FBF8_9BURK/1-47
B1FBJ6_9BURK/49-95
B1FBL8_9BURK/15-61
B1FBQ7_9BURK/13-59
B1FC20_9BURK/35-79
B1FC49_9BURK/20-65
B1FCG5_9BURK/28-74
B1FD52_9BURK/27-73
B1FE45_9BURK/11-57
B1FE56_9BURK/27-73
B1FE67_9BURK/13-58
B1FE71_9BURK/2-48
B1FE82_9BURK/49-95
B1FE83_9BURK/19-65
B1FEK2_9BURK/17-63
B1FEV3_9BURK/25-71
B1FGP4_9BURK/32-78
B1FGW9_9BURK/16-62
B1FHA4_9BURK/29-75
B1FHM7_9BURK/14-60
B1FI05_9BURK/31-77
B1FI13_9BURK/13-59
B1FKA6_9BURK/28-74
B1FKH3_9BURK/35-81
B1FKS3_9BURK/16-62
B1FKU3_9BURK/17-63
B1FKY3_9BURK/23-69
B1FM36_9BURK/13-59
B1FNJ1_9BURK/1-45
B1FNK2_9BURK/32-78
B1FNM8_9BURK/19-65
B1FP18_9BURK/12-58
B1FP26_9BURK/46-78
B1FQ43_9BURK/9-55
B1FR23_9BURK/26-72
B1FSC6_9BURK/28-74
B1FSZ5_9BURK/27-73
B1FTL8_9BURK/22-67
B1FTZ0_9BURK/31-77
B1FUE4_9BURK/12-58
B1FUN6_9BURK/13-59
B1FUP3_9BURK/31-77
B1FWQ9_9BURK/11-57
B1FXV5_9BURK/17-63
B1FYB6_9BURK/13-59
B1FZA5_9BURK/1-46
B1G0W9_9BURK/26-72
B1G1F4_9BURK/18-64
B1G2B0_9BURK/16-62
B1G367_9BURK/12-57
B1G380_9BURK/13-59
B1G3B5_9BURK/15-61
B1G3K9_9BURK/40-82
B1G3Y4_9BURK/81-127
B1G4V8_9BURK/35-81
B1G4Z2_9BURK/18-64
B1G5Y6_9BURK/24-69
B1G647_9BURK/9-55
B1G678_9BURK/15-60
B1G6C2_9BURK/27-72
B1G6K5_9BURK/15-61
B1G6L1_9BURK/50-86
B1G6U5_9BURK/22-66
B1G6W4_9BURK/22-69
B1G711_9BURK/17-63
B1G746_9BURK/1-38
B1G780_9BURK/31-78
B1G7Z6_9BURK/58-104
B1G830_9BURK/15-61
B1G8E6_9BURK/14-60
B1G8I9_9BURK/39-85
B1G8T7_9BURK/75-121
B1G9C3_9BURK/48-94
B1G9J1_9BURK/65-111
B1G9M3_9BURK/14-60
B1G9W4_9BURK/42-88
B1GAU7_9BURK/16-62
B1GBS0_BACAN/17-63
B1GCB8_BACAN/23-68
B1GCF9_BACAN/5-50
B1GCS8_BACAN/11-57
B1GCY7_BACAN/15-61
B1GD13_BACAN/9-55
B1GD93_BACAN/12-58
B1GDA5_BACAN/25-71
B1GDU4_BACAN/20-66
B1GFA2_BACAN/12-56
B1GFZ2_BACAN/12-58
B1GGF2_BACAN/23-69
B1GH18_BACAN/14-59
B1GHY0_BACAN/14-60
B1GI49_BACAN/24-70
B1GJ92_BACAN/6-50
B1GJS2_BACAN/12-58
B1GJW9_BACAN/19-58
B1GJX8_BACAN/6-52
B1GJY9_BACAN/29-65
B1GK85_BACAN/7-53
B1GLB9_BACAN/9-55
B1GLE1_BACAN/11-56
B1GLH7_BACAN/23-68
B1GLR0_BACAN/17-56
B1GLU4_BACAN/11-57
B1GLZ1_BACAN/18-63
B1GMC2_BACAN/15-61
B1GNN8_BACAN/12-58
B1GPB1_BACAN/8-54
B1GQX3_BACAN/17-63
B1GRI0_BACAN/11-57
B1GRM7_PSEFL/16-62
B1H4H9_BURPS/16-62
B1H4Q9_BURPS/17-63
B1H513_BURPS/13-59
B1H5F1_BURPS/50-96
B1H750_BURPS/10-55
B1H8F0_BURPS/40-86
B1H8G4_BURPS/22-66
B1H8P9_BURPS/14-60
B1H8Y4_BURPS/28-74
B1H964_BURPS/68-114
B1H9A4_BURPS/30-74
B1H9I2_BURPS/12-58
B1HA21_BURPS/48-101
B1HBG4_BURPS/17-63
B1HBP7_BURPS/27-73
B1HCR6_BURPS/42-88
B1HFA4_BURPS/16-62
B1HFR4_BURPS/11-57
B1HH17_BURPS/51-84
B1HIK6_BURPS/17-63
B1HIU6_BURPS/16-62
B1HJG2_BURPS/19-65
B1HKH1_BURPS/131-177
B1HKQ8_BURPS/1-47
B1HLF0_BURPS/35-81
B1HMH1_LYSSC/8-54
B1HMR1_LYSSC/18-45
B1HN24_LYSSC/21-67
B1HNC9_LYSSC/24-70
B1HND1_LYSSC/12-58
B1HP62_LYSSC/18-63
B1HPQ5_LYSSC/7-53
B1HQL0_LYSSC/11-56
B1HR64_LYSSC/24-69
B1HS93_LYSSC/20-66
B1HSD8_LYSSC/3-50
B1HSH5_LYSSC/16-62
B1HT43_LYSSC/14-60
B1HU24_LYSSC/25-69
B1HUU4_LYSSC/15-61
B1HV52_LYSSC/12-58
B1HVM6_LYSSC/7-53
B1HVV7_LYSSC/15-61
B1HVV9_LYSSC/16-62
B1HW92_LYSSC/24-70
B1HX05_LYSSC/16-60
B1HYB5_LYSSC/8-54
B1HYC6_LYSSC/18-64
B1HYH9_LYSSC/15-61
B1HZU0_LYSSC/14-61
B1HZX1_LYSSC/14-60
B1I049_LYSSC/27-72
B1I869_STRPI/11-61
B1IAE4_STRPI/15-60
B1IAS1_STRPI/29-75
B1IBX5_STRPI/14-61
B1IBX9_STRPI/20-65
B1IEB0_CLOBK/15-59
B1IEM1_CLOBK/13-59
B1IEN6_CLOBK/14-60
B1IFN4_CLOBK/10-56
B1IGW4_CLOBK/15-61
B1IH28_CLOBK/17-63
B1IH92_CLOBK/11-57
B1II05_CLOBK/34-78
B1IIA8_CLOBK/20-66
B1IJ76_CLOBK/14-60
B1IJC4_CLOBK/25-66
B1IKW5_CLOBK/16-62
B1IKZ5_CLOBK/20-61
B1IL30_CLOBK/22-68
B1ILU8_CLOBK/5-51
B1INH1_CLOBK/26-72
B1IQ28_ECOLC/16-62
B1IQA5_ECOLC/13-59
B1IQD6_ECOLC/16-62
B1ISI8_ECOLC/25-71
B1ISV6_ECOLC/21-67
B1ISZ5_ECOLC/15-61
B1ITR3_ECOLC/6-52
B1IUF4_ECOLC/24-70
B1IV84_ECOLC/23-69
B1IVB5_ECOLC/34-81
B1IWX2_ECOLC/13-59
B1IXH2_ECOLC/17-62
B1IZD0_ECOLC/16-62
B1J2F3_PSEPW/11-57
B1J2L0_PSEPW/14-60
B1J2T2_PSEPW/7-53
B1J3U0_PSEPW/16-62
B1J4Z9_PSEPW/18-64
B1J523_PSEPW/12-58
B1J5Z8_PSEPW/10-56
B1J640_PSEPW/15-62
B1J6G6_PSEPW/16-62
B1J708_PSEPW/15-61
B1J783_PSEPW/16-61
B1J7D4_PSEPW/31-77
B1J7F4_PSEPW/20-66
B1J7J4_PSEPW/17-62
B1J7S3_PSEPW/31-77
B1J849_PSEPW/15-61
B1J9Y6_PSEPW/22-68
B1JA10_PSEPW/12-58
B1JBT1_PSEPW/21-67
B1JC26_PSEPW/12-58
B1JD38_PSEPW/36-82
B1JEX6_PSEPW/21-67
B1JFA7_PSEPW/28-74
B1JHP3_YERPY/16-62
B1JJ69_YERPY/15-61
B1JNB6_YERPY/6-52
B1JPD6_YERPY/25-69
B1JS87_YERPY/19-65
B1JSP2_YERPY/26-72
B1JSQ8_YERPY/1-42
B1JSW7_BURCC/39-85
B1JTP4_BURCC/16-62
B1JUR4_BURCC/27-73
B1JVR4_BURCC/13-59
B1JVS9_BURCC/17-63
B1JW30_BURCC/13-59
B1JW72_BURCC/1-45
B1JWB5_BURCC/1-42
B1JWX7_BURCC/22-66
B1JXX5_BURCC/16-62
B1JYE0_BURCC/21-67
B1JYI6_BURCC/11-57
B1K0G7_BURCC/34-78
B1K0Q5_BURCC/32-78
B1K116_BURCC/16-62
B1K1R9_BURCC/19-65
B1K268_BURCC/17-63
B1K2P1_BURCC/33-79
B1K2R0_BURCC/34-80
B1K379_BURCC/5-50
B1K3Q6_BURCC/25-71
B1K4I4_BURCC/15-61
B1K4M3_BURCC/42-88
B1K4N5_BURCC/13-58
B1K526_BURCC/2-48
B1K5B3_BURCC/13-59
B1K5G5_BURCC/22-67
B1K5L9_BURCC/30-74
B1K5U1_BURCC/32-78
B1K676_BURCC/36-82
B1K6Q8_BURCC/13-59
B1K8G1_BURCC/39-85
B1K8J7_BURCC/21-67
B1K8X3_BURCC/19-65
B1K903_BURCC/17-63
B1K914_BURCC/47-93
B1K9I4_BURCC/9-55
B1K9P5_BURCC/29-75
B1KA61_BURCC/9-55
B1KAL4_BURCC/23-69
B1KB06_BURCC/20-64
B1KB11_BURCC/21-67
B1KBB7_BURCC/11-58
B1KBR3_BURCC/53-99
B1KBY7_BURCC/11-57
B1KC34_BURCC/18-64
B1KC76_BURCC/35-81
B1KCA1_BURCC/9-55
B1KCD6_BURCC/38-84
B1KCL8_BURCC/37-83
B1KCP4_BURCC/31-77
B1KCR8_BURCC/40-86
B1KE80_SHEWM/16-62
B1KET8_SHEWM/24-70
B1KGV1_SHEWM/11-57
B1KH00_SHEWM/11-57
B1KH09_SHEWM/10-56
B1KI13_SHEWM/14-60
B1KJU6_SHEWM/24-68
B1KL26_SHEWM/7-53
B1KLD2_SHEWM/19-64
B1KN04_SHEWM/16-63
B1KPL3_SHEWM/9-55
B1KQ93_SHEWM/15-61
B1KQB0_SHEWM/8-54
B1KQU5_SHEWM/13-57
B1KS65_CLOBM/5-51
B1KTN5_CLOBM/15-59
B1KU41_CLOBM/22-63
B1KUS5_CLOBM/12-56
B1KUU6_CLOBM/10-56
B1KUZ4_CLOBM/13-59
B1KVS1_CLOBM/20-66
B1KVW1_CLOBM/15-61
B1KW58_CLOBM/17-63
B1KWW4_CLOBM/25-63
B1KXK9_CLOBM/11-57
B1KYM9_CLOBM/18-62
B1KYP4_CLOBM/20-66
B1KYU7_CLOBM/12-58
B1KZ16_CLOBM/20-61
B1KZF3_CLOBM/14-60
B1L1I3_CLOBM/26-72
B1L1M7_CLOBM/16-62
B1L879_THESQ/7-52
B1LCK7_THESQ/9-55
B1LEN6_ECOSM/13-59
B1LER8_ECOSM/12-58
B1LGE3_ECOSM/16-62
B1LGM9_ECOSM/16-62
B1LI33_ECOSM/24-70
B1LIZ2_ECOSM/23-69
B1LJM1_ECOSM/16-62
B1LM87_ECOSM/17-62
B1LMZ8_ECOSM/13-59
B1LNS3_ECOSM/34-81
B1LQF6_ECOSM/6-52
B1LR88_ECOSM/15-61
B1LRD6_ECOSM/21-67
B1LRX5_ECOSM/18-64
B1LS64_METRJ/12-58
B1LTL5_METRJ/8-54
B1LTQ1_METRJ/22-68
B1LX71_METRJ/32-78
B1LX78_METRJ/1-40
B1LXF2_METRJ/20-65
B1LZE7_METRJ/32-78
B1LZN0_METRJ/3-49
B1LZS3_METRJ/27-73
B1M351_METRJ/15-61
B1M3S1_METRJ/22-68
B1M4C0_METRJ/53-99
B1M4R2_METRJ/23-69
B1M520_METRJ/23-67
B1M5J8_METRJ/14-60
B1M6E0_METRJ/26-72
B1M6E4_METRJ/31-77
B1M7M5_METRJ/22-68
B1M7N8_METRJ/16-62
B1M8G7_METRJ/28-73
B1M8J9_METRJ/23-68
B1M8K1_METRJ/20-66
B1M8W1_METRJ/16-62
B1MAG2_MYCA9/42-88
B1MAV0_MYCA9/20-66
B1MAV9_MYCA9/22-68
B1MB11_MYCA9/19-65
B1MB40_MYCA9/20-66
B1MB52_MYCA9/34-79
B1MBA7_MYCA9/9-56
B1MBB8_MYCA9/25-71
B1MBC6_MYCA9/12-58
B1MBK1_MYCA9/15-61
B1MBK3_MYCA9/8-54
B1MBN7_MYCA9/23-68
B1MBQ3_MYCA9/11-56
B1MBR6_MYCA9/22-68
B1MBY6_MYCA9/15-61
B1MBZ4_MYCA9/30-76
B1MC39_MYCA9/16-62
B1MCC0_MYCA9/23-68
B1MCJ3_MYCA9/15-61
B1MCM0_MYCA9/31-77
B1MCQ9_MYCA9/42-88
B1MCR4_MYCA9/11-57
B1MCS5_MYCA9/27-72
B1MD35_MYCA9/11-56
B1MDA7_MYCA9/24-70
B1MDE9_MYCA9/21-67
B1MDF5_MYCA9/18-64
B1MDG1_MYCA9/63-109
B1MDH1_MYCA9/40-86
B1MDN0_MYCA9/27-73
B1MDQ7_MYCA9/22-68
B1MDR9_MYCA9/24-70
B1MDS0_MYCA9/10-57
B1MDX9_MYCA9/36-82
B1ME02_MYCA9/12-58
B1ME04_MYCA9/20-58
B1ME25_MYCA9/44-90
B1ME29_MYCA9/20-67
B1ME81_MYCA9/10-56
B1MEC1_MYCA9/21-67
B1MED4_MYCA9/17-62
B1MEH4_MYCA9/18-64
B1MEI1_MYCA9/21-67
B1MEQ7_MYCA9/18-64
B1MET2_MYCA9/31-77
B1MEZ7_MYCA9/43-89
B1MF34_MYCA9/23-69
B1MF55_MYCA9/15-61
B1MF65_MYCA9/52-98
B1MFB8_MYCA9/28-74
B1MFE8_MYCA9/19-65
B1MFG0_MYCA9/22-68
B1MFJ9_MYCA9/18-62
B1MFL3_MYCA9/1-46
B1MFP0_MYCA9/13-59
B1MFS6_MYCA9/19-64
B1MG34_MYCA9/12-58
B1MGG6_MYCA9/19-62
B1MGI1_MYCA9/24-70
B1MGP1_MYCA9/22-68
B1MGP8_MYCA9/20-66
B1MGR4_MYCA9/12-58
B1MGU5_MYCA9/32-78
B1MGZ3_MYCA9/49-95
B1MH13_MYCA9/27-73
B1MH68_MYCA9/36-82
B1MH76_MYCA9/29-75
B1MHB7_MYCA9/21-68
B1MHL9_MYCA9/34-79
B1MHM0_MYCA9/27-73
B1MHN9_MYCA9/254-300
B1MHN9_MYCA9/28-74
B1MHS3_MYCA9/19-64
B1MHV6_MYCA9/22-71
B1MHW1_MYCA9/32-78
B1MHZ9_MYCA9/22-68
B1MI30_MYCA9/27-73
B1MIA4_MYCA9/19-64
B1MIA7_MYCA9/20-66
B1MIC8_MYCA9/8-54
B1MID8_MYCA9/34-79
B1MIE1_MYCA9/21-67
B1MIQ3_MYCA9/25-71
B1MJ39_MYCA9/22-68
B1MJA5_MYCA9/12-58
B1MJC0_MYCA9/23-69
B1MJC5_MYCA9/28-74
B1MJF8_MYCA9/12-58
B1MJH0_MYCA9/22-68
B1MJM7_MYCA9/19-65
B1MJN5_MYCA9/28-74
B1MJP7_MYCA9/15-60
B1MJR7_MYCA9/16-62
B1MJS4_MYCA9/17-63
B1MJU8_MYCA9/22-67
B1MJV3_MYCA9/15-61
B1MK11_MYCA9/17-63
B1MK41_MYCA9/24-70
B1MK72_MYCA9/25-72
B1MKD2_MYCA9/22-68
B1MKE5_MYCA9/27-73
B1MKL3_MYCA9/26-72
B1MKT4_MYCA9/19-66
B1MKW5_MYCA9/25-71
B1MKX0_MYCA9/24-69
B1MKZ8_MYCA9/24-70
B1ML35_MYCA9/10-56
B1ML49_MYCA9/12-58
B1ML58_MYCA9/7-54
B1ML71_MYCA9/17-63
B1ML72_MYCA9/16-62
B1MLA7_MYCA9/26-72
B1MLB0_MYCA9/18-64
B1MLL9_MYCA9/13-58
B1MLN8_MYCA9/19-65
B1MLQ9_MYCA9/11-57
B1MLT3_MYCA9/16-62
B1MLT9_MYCA9/9-55
B1MM03_MYCA9/8-55
B1MM06_MYCA9/12-58
B1MM32_MYCA9/23-68
B1MM40_MYCA9/72-117
B1MM48_MYCA9/22-67
B1MM55_MYCA9/21-66
B1MM59_MYCA9/4-44
B1MM70_MYCA9/26-72
B1MMJ5_MYCA9/27-73
B1MMN2_MYCA9/37-83
B1MMP2_MYCA9/15-61
B1MMP9_MYCA9/22-68
B1MMQ9_MYCA9/23-68
B1MMS5_MYCA9/22-68
B1MMU9_MYCA9/32-78
B1MMV1_MYCA9/9-55
B1MMW2_MYCA9/32-78
B1MN11_MYCA9/26-72
B1MN88_MYCA9/27-73
B1MNP3_MYCA9/17-63
B1MNQ5_MYCA9/20-65
B1MNR3_MYCA9/30-76
B1MNX0_MYCA9/21-67
B1MP53_MYCA9/30-76
B1MP74_MYCA9/1-29
B1MP77_MYCA9/18-64
B1MP92_MYCA9/9-55
B1MPA0_MYCA9/24-70
B1MVU7_LEUCK/15-61
B1MWR5_LEUCK/16-58
B1MXA7_LEUCK/23-69
B1MXL2_LEUCK/17-58
B1MXL6_LEUCK/15-61
B1MYP8_LEUCK/21-67
B1MYP9_LEUCK/17-63
B1MYR0_LEUCK/15-59
B1MZR5_LEUCK/9-53
B1N6E3_9BACT/16-62
B1Q5N0_CLOBO/13-59
B1Q680_CLOBO/17-63
B1Q7E3_CLOBO/18-62
B1Q809_CLOBO/25-66
B1Q9W3_CLOBO/26-72
B1QAZ8_CLOBO/20-61
B1QB32_CLOBO/16-62
B1QBJ6_CLOBO/22-63
B1QBS6_CLOBO/10-56
B1QC61_CLOBO/15-61
B1QFB6_CLOBO/17-63
B1QG20_CLOBO/13-59
B1QGP9_CLOBO/11-57
B1QKB9_CLOBO/18-62
B1QKX2_CLOBO/25-66
B1QLH8_CLOBO/17-63
B1QM89_CLOBO/26-72
B1QMF8_CLOBO/17-63
B1QPN9_CLOBO/20-61
B1QRH9_CLOBO/10-56
B1QRT9_CLOBO/5-51
B1QT16_CLOBU/12-58
B1QWT1_CLOBU/11-49
B1QXE9_CLOBU/19-65
B1R218_CLOBU/8-53
B1R4B0_CLOPE/10-56
B1R6E3_CLOPE/18-63
B1R823_CLOPE/8-54
B1RC08_CLOPE/12-58
B1RDN9_CLOPE/10-56
B1RH99_CLOPE/8-54
B1RI48_CLOPE/18-63
B1RKB4_CLOPE/12-58
B1RP08_CLOPE/10-56
B1RRB2_CLOPE/18-63
B1RS84_CLOPE/8-54
B1RTR3_CLOPE/12-58
B1RXY3_UREUR/15-59
B1S0E9_STRPN/11-61
B1S2X8_STRPN/15-60
B1S472_STRPN/29-75
B1S5X5_9BIFI/43-89
B1S5X7_9BIFI/10-56
B1S6J7_9BIFI/21-67
B1S6K0_9BIFI/46-92
B1S6L1_9BIFI/12-58
B1S799_9BIFI/19-63
B1S7H4_9BIFI/20-66
B1S7Q1_9BIFI/45-91
B1S7S4_9BIFI/10-56
B1S7T5_9BIFI/49-95
B1S897_9BIFI/21-66
B1S901_9BIFI/17-60
B1S954_9BIFI/51-97
B1SAS2_9BIFI/13-59
B1SB25_9BIFI/14-61
B1SC33_9STRE/29-75
B1SCH8_9STRE/22-62
B1SD05_9STRE/46-92
B1SD38_9STRE/18-63
B1SEU8_9STRE/14-58
B1SGL9_9STRE/34-79
B1SGR2_9STRE/15-59
B1SGV2_9STRE/12-55
B1SXT6_9BURK/27-73
B1SXY2_9BURK/39-85
B1SYS4_9BURK/19-65
B1SYT8_9BURK/72-118
B1SZ78_9BURK/27-73
B1T095_9BURK/27-73
B1T0A5_9BURK/13-58
B1T0A9_9BURK/2-48
B1T0B2_9BURK/2-24
B1T1V9_9BURK/17-63
B1T261_9BURK/11-57
B1T282_9BURK/28-74
B1T2A2_9BURK/16-62
B1T3E9_9BURK/18-64
B1T3K9_9BURK/15-61
B1T3L7_9BURK/1-25
B1T4I6_9BURK/1-45
B1T4M0_9BURK/32-78
B1T555_9BURK/23-69
B1T5B0_9BURK/14-60
B1T6I3_9BURK/28-73
B1T6Y3_9BURK/28-74
B1T7B3_9BURK/35-79
B1T8F6_9BURK/15-60
B1T973_9BURK/9-55
B1T9C9_9BURK/17-63
B1T9W1_9BURK/16-62
B1TA62_9BURK/13-59
B1TAP9_9BURK/21-67
B1TAT7_9BURK/35-81
B1TB14_9BURK/15-61
B1TBT5_9BURK/1-42
B1TC92_9BURK/13-59
B1TCI2_9BURK/32-78
B1TD72_9BURK/20-65
B1TDR9_9BURK/1-42
B1TEP7_9BURK/34-78
B1TEW3_9BURK/13-59
B1TFK5_9BURK/51-97
B1TG10_9BURK/13-59
B1TG14_9BURK/19-65
B1TG87_9BURK/16-62
B1TG90_9BURK/43-89
B1UJ53_BACAN/20-66
B1UJK4_BACAN/15-61
B1UJM8_BACAN/9-55
B1UK10_BACAN/24-70
B1UK79_BACAN/14-60
B1UKC5_BACAN/12-58
B1UKD8_BACAN/25-71
B1UL33_BACAN/11-57
B1ULG9_BACAN/17-63
B1ULX1_BACAN/23-68
B1UM14_BACAN/5-50
B1UMG2_BACAN/12-58
B1UN07_BACAN/14-59
B1UNM4_BACAN/23-69
B1UQB0_BACAN/23-68
B1UQK0_BACAN/8-54
B1URJ2_BACAN/12-56
B1URQ2_BACAN/15-61
B1UT07_BACAN/17-56
B1UT41_BACAN/11-57
B1UT90_BACAN/18-63
B1UTX8_BACAN/29-65
B1UTZ0_BACAN/6-52
B1UTZ9_BACAN/19-58
B1UU46_BACAN/12-58
B1UUR4_BACAN/7-53
B1UV94_BACAN/9-55
B1UVB5_BACAN/11-56
B1UVZ6_BACAN/12-58
B1UWI0_BACAN/6-50
B1UY98_BACAN/17-63
B1UZ79_CLOPE/18-63
B1V0C6_CLOPE/10-56
B1V2V5_CLOPE/8-54
B1V7J5_CLOPE/12-58
B1V8B3_PASPI/9-55
B1VCF0_ECOLX/10-56
B1VDT2_CORU7/16-62
B1VDZ0_CORU7/9-55
B1VE84_CORU7/40-86
B1VEB9_CORU7/20-66
B1VFJ3_CORU7/46-92
B1VFN2_CORU7/32-77
B1VGV4_CORU7/21-66
B1VHR0_CORU7/27-73
B1VIR5_CORU7/7-53
B1VKP0_STRGG/26-72
B1VKP9_STRGG/13-58
B1VKS0_STRGG/47-93
B1VKS4_STRGG/24-70
B1VKS8_STRGG/19-65
B1VLH4_STRGG/19-65
B1VLI0_STRGG/12-58
B1VLR5_STRGG/21-67
B1VLT9_STRGG/100-146
B1VLU3_STRGG/22-67
B1VLX7_STRGG/24-70
B1VMA6_STRGG/14-60
B1VMC1_STRGG/29-71
B1VN42_STRGG/37-83
B1VNE4_STRGG/12-58
B1VNE5_STRGG/16-63
B1VNG8_STRGG/15-58
B1VNM4_STRGG/14-58
B1VNR0_STRGG/22-68
B1VP10_STRGG/76-122
B1VPI9_STRGG/20-66
B1VPJ1_STRGG/31-77
B1VPJ8_STRGG/9-55
B1VPL4_STRGG/28-74
B1VPN0_STRGG/27-72
B1VPT1_STRGG/26-71
B1VQA0_STRGG/26-72
B1VQE0_STRGG/12-58
B1VQF7_STRGG/20-66
B1VQQ9_STRGG/14-60
B1VQS4_STRGG/14-60
B1VR83_STRGG/46-91
B1VRS1_STRGG/9-55
B1VS54_STRGG/39-85
B1VS55_STRGG/26-71
B1VSK9_STRGG/32-78
B1VSV4_STRGG/31-77
B1VT70_STRGG/15-61
B1VTF0_STRGG/18-64
B1VTL0_STRGG/37-82
B1VTQ6_STRGG/14-60
B1VU59_STRGG/43-89
B1VU83_STRGG/8-54
B1VUI0_STRGG/38-84
B1VUM6_STRGG/18-64
B1VUZ2_STRGG/30-76
B1VV12_STRGG/37-80
B1VV52_STRGG/17-61
B1VVC9_STRGG/20-66
B1VW78_STRGG/18-64
B1VW81_STRGG/15-60
B1VWM6_STRGG/25-70
B1VX12_STRGG/47-93
B1VXJ6_STRGG/18-64
B1VY82_STRGG/16-62
B1VY88_STRGG/19-64
B1VYC8_STRGG/15-61
B1VYH1_STRGG/25-71
B1VYN0_STRGG/51-97
B1VYT9_STRGG/6-52
B1VZ39_STRGG/9-56
B1VZ54_STRGG/18-64
B1VZC7_STRGG/14-60
B1VZD8_STRGG/20-66
B1VZF9_STRGG/40-87
B1VZH3_STRGG/22-67
B1VZI8_STRGG/18-64
B1VZX2_STRGG/20-66
B1W022_STRGG/18-64
B1W059_STRGG/23-69
B1W093_STRGG/17-62
B1W0E9_STRGG/26-73
B1W0H2_STRGG/16-62
B1W0R2_STRGG/11-57
B1W124_STRGG/13-59
B1W1B7_STRGG/8-54
B1W1F9_STRGG/26-72
B1W271_STRGG/27-73
B1W280_STRGG/14-60
B1W283_STRGG/25-71
B1W290_STRGG/16-62
B1W2L4_STRGG/40-86
B1W2R6_STRGG/31-77
B1W2T7_STRGG/24-69
B1W348_STRGG/19-65
B1W3B7_STRGG/17-61
B1W3L7_STRGG/26-71
B1W3V0_STRGG/44-89
B1W494_STRGG/41-86
B1W4K8_STRGG/14-60
B1W4R4_STRGG/10-56
B1W4Z5_STRGG/18-64
B1W557_STRGG/24-70
B1W582_STRGG/21-67
B1W5G6_STRGG/16-62
B1W5I2_STRGG/21-66
B1W5Q4_STRGG/14-60
B1W5Q5_STRGG/14-60
B1W5R2_STRGG/23-69
B1W5S8_STRGG/1-44
B1W5V7_STRGG/21-65
B1W5W2_STRGG/23-69
B1WSZ5_CYAA5/32-78
B1WYV9_CYAA5/18-64
B1X3A7_CYAA5/10-53
B1X7C6_ECODH/17-62
B1X7Y7_ECODH/13-59
B1X9D4_ECODH/23-69
B1XA21_ECODH/24-70
B1XD15_ECODH/6-52
B1XEN0_ECODH/21-67
B1XF83_ECODH/16-62
B1XFQ1_ECODH/16-62
B1XFW0_ECODH/1-31
B1XHN3_ECODH/16-62
B1XK64_SYNP2/13-59
B1XKX2_SYNP2/24-70
B1XSI9_POLNS/33-79
B1XWI0_LEPCP/15-61
B1XWT8_LEPCP/28-74
B1XX42_LEPCP/35-81
B1XYT3_LEPCP/34-80
B1Y0S3_LEPCP/20-66
B1Y1Q0_LEPCP/14-60
B1Y2P5_LEPCP/26-72
B1Y4V4_LEPCP/16-62
B1Y506_LEPCP/15-60
B1Y5I9_LEPCP/45-91
B1Y5S3_LEPCP/16-62
B1YFL8_EXIS2/13-59
B1YFX6_EXIS2/6-52
B1YHD7_EXIS2/24-70
B1YHF1_EXIS2/16-62
B1YJH6_EXIS2/10-56
B1YJY1_EXIS2/11-57
B1YME6_EXIS2/8-54
B1YMY0_BURA4/16-62
B1YPG8_BURA4/32-78
B1YPR9_BURA4/45-78
B1YQ91_BURA4/16-62
B1YQM6_BURA4/39-85
B1YQY2_BURA4/19-65
B1YRA6_BURA4/16-62
B1YSC5_BURA4/28-74
B1YSN8_BURA4/21-67
B1YTB7_BURA4/17-63
B1YTT0_BURA4/13-59
B1YTV6_BURA4/13-59
B1YU83_BURA4/1-45
B1YUD4_BURA4/15-61
B1YVU6_BURA4/16-62
B1YWE9_BURA4/11-57
B1YWP3_BURA4/13-59
B1YXJ0_BURA4/29-75
B1YXP1_BURA4/17-63
B1YZC4_BURA4/9-55
B1YZS3_BURA4/18-64
B1Z018_BURA4/36-80
B1Z0B9_BURA4/28-74
B1Z0C7_BURA4/15-60
B1Z0F0_BURA4/20-65
B1Z0Q5_BURA4/32-78
B1Z1B4_BURA4/1-24
B1Z1B5_BURA4/35-81
B1Z1C2_BURA4/19-65
B1Z1C3_BURA4/49-95
B1Z1D0_BURA4/2-48
B1Z1D4_BURA4/13-58
B1Z1E5_BURA4/27-73
B1Z1I2_BURA4/25-71
B1Z1T0_BURA4/15-61
B1Z329_BURA4/12-58
B1Z349_BURA4/26-72
B1Z3J1_BURA4/49-95
B1Z3J5_BURA4/27-74
B1Z4C8_BURA4/5-54
B1Z4R1_BURA4/23-69
B1Z5B4_BURA4/72-118
B1Z5V6_BURA4/10-56
B1Z5W0_BURA4/11-57
B1Z5X0_BURA4/35-81
B1Z606_BURA4/9-55
B1Z7F7_METPB/1-42
B1Z9I5_METPB/24-70
B1ZAX0_METPB/24-71
B1ZB14_METPB/24-70
B1ZCM8_METPB/16-62
B1ZD81_METPB/14-60
B1ZDR9_METPB/23-69
B1ZF94_METPB/34-79
B1ZFB3_METPB/23-69
B1ZG94_METPB/55-101
B1ZHG1_METPB/8-54
B1ZHS7_METPB/28-74
B1ZI52_METPB/23-68
B1ZIN9_METPB/13-56
B1ZJ31_METPB/16-62
B1ZJ68_METPB/22-68
B1ZKV6_METPB/16-62
B1ZLR1_METPB/35-80
B1ZPQ3_OPITP/15-61
B1ZRV7_OPITP/26-72
B1ZT19_OPITP/15-61
B1ZUL1_OPITP/18-64
B1ZWS6_OPITP/19-65
B1ZY49_OPITP/20-66
B1ZYJ0_OPITP/1-46
B2A1T6_NATTJ/17-63
B2A585_NATTJ/17-63
B2A6H4_NATTJ/9-55
B2A6H9_NATTJ/13-59
B2A6T6_NATTJ/9-55
B2A7E3_NATTJ/10-56
B2A7I6_NATTJ/12-58
B2A7N8_NATTJ/18-64
B2AGC7_CUPTR/49-91
B2AGD1_CUPTR/23-69
B2AGY7_CUPTR/29-75
B2AH21_CUPTR/28-74
B2AIK3_CUPTR/16-62
B2AIL1_CUPTR/15-61
B2AIM4_CUPTR/12-58
B2AJR6_CUPTR/13-58
B2AJV6_CUPTR/23-69
B2CKP1_VIBCH/22-68
B2CKP2_VIBCH/22-68
B2CKP3_VIBCH/22-68
B2CKQ3_VIBCH/22-68
B2CKQ5_VIBCH/22-68
B2D6R4_VIBCH/12-58
B2D7W4_VIBCH/18-65
B2DAZ0_UREUR/15-59
B2DD81_9DELT/15-61
B2DIZ9_STRPN/29-75
B2DK22_STRPN/15-60
B2DKB5_STRPN/11-61
B2DLK7_STRPN/29-75
B2DP41_STRPN/15-60
B2DQG4_STRPN/11-61
B2DSI3_STRPN/29-75
B2DUT9_STRPN/15-60
B2DV22_STRPN/11-61
B2DXH0_STRPN/29-75
B2E071_STRPN/15-60
B2E0S0_STRPN/11-61
B2E3H3_STRPN/11-61
B2E3Z2_STRPN/29-75
B2E5L0_STRPN/15-60
B2EA72_BIFAN/4-47
B2EAW0_BIFAN/46-92
B2EAX1_BIFAN/16-62
B2ECF7_BIFAN/14-60
B2ECI9_BIFAN/24-70
B2FHJ1_STRMK/41-86
B2FHR7_STRMK/26-73
B2FI19_STRMK/21-67
B2FI58_STRMK/20-66
B2FJJ2_STRMK/19-64
B2FJN0_STRMK/21-67
B2FKH1_STRMK/12-59
B2FL17_STRMK/16-62
B2FLA5_STRMK/31-76
B2FN63_STRMK/20-66
B2FNQ4_STRMK/13-59
B2FNU1_STRMK/12-58
B2FNV9_STRMK/16-62
B2FNW9_STRMK/14-60
B2FQ91_STRMK/29-75
B2FR09_STRMK/26-70
B2FTM9_STRMK/9-55
B2FTS3_STRMK/32-78
B2FTX8_STRMK/30-76
B2FUV4_STRMK/16-62
B2G859_LACRJ/22-63
B2G8Y7_LACRJ/14-60
B2G9A9_LACRJ/12-56
B2G9X5_LACRJ/17-61
B2GA13_LACRJ/10-56
B2GCB0_LACF3/25-71
B2GD74_LACF3/20-63
B2GDH2_LACF3/13-59
B2GDX8_LACF3/14-60
B2GE81_LACF3/13-55
B2GE85_LACF3/57-103
B2GEB5_LACF3/17-61
B2GET0_LACF3/17-58
B2GEZ0_LACF3/17-63
B2GFF6_KOCRD/20-66
B2GFR6_KOCRD/24-70
B2GFV4_KOCRD/12-56
B2GGN6_KOCRD/53-99
B2GHG8_KOCRD/12-56
B2GHR8_KOCRD/20-66
B2GHV6_KOCRD/45-91
B2GI10_KOCRD/11-57
B2GID6_KOCRD/7-51
B2GIF3_KOCRD/32-77
B2GIU8_KOCRD/17-63
B2GIW0_KOCRD/24-70
B2GJL1_KOCRD/20-66
B2GJT3_KOCRD/23-69
B2GJT7_KOCRD/9-55
B2GJW7_KOCRD/14-60
B2GK90_KOCRD/17-63
B2GKJ9_KOCRD/29-75
B2GKZ7_KOCRD/17-63
B2GL18_KOCRD/29-75
B2GL68_KOCRD/37-82
B2GLC0_KOCRD/28-74
B2GLQ6_KOCRD/8-54
B2GXQ1_BURPS/25-71
B2GYE7_BURPS/16-62
B2GZY9_BURPS/35-81
B2H169_BURPS/11-57
B2H2E7_BURPS/13-59
B2H2Q2_BURPS/51-84
B2H316_BURPS/17-63
B2H3X5_BURPS/16-62
B2H495_BURPS/16-62
B2H6I6_BURPS/60-106
B2H6M1_BURPS/16-62
B2H6Y2_BURPS/50-96
B2H835_BURPS/10-55
B2H8C9_BURPS/14-60
B2H949_BURPS/48-101
B2H9Z5_BURPS/15-61
B2HAS8_BURPS/26-72
B2HB17_BURPS/35-79
B2HB56_BURPS/68-114
B2HCN1_BURPS/40-86
B2HCQ3_BURPS/28-74
B2HCR5_BURPS/22-66
B2HD27_MYCMM/1-47
B2HD31_MYCMM/18-64
B2HDB5_MYCMM/19-64
B2HDD3_MYCMM/6-50
B2HDD4_MYCMM/8-52
B2HDD6_MYCMM/6-50
B2HDE1_MYCMM/21-66
B2HDI9_MYCMM/22-68
B2HDY1_MYCMM/17-63
B2HDZ1_MYCMM/16-62
B2HE33_MYCMM/19-65
B2HE33_MYCMM/223-269
B2HEL9_MYCMM/31-77
B2HEP5_MYCMM/33-79
B2HEV2_MYCMM/43-89
B2HEY0_MYCMM/10-57
B2HEZ9_MYCMM/29-75
B2HF04_MYCMM/26-71
B2HF72_MYCMM/24-70
B2HFB6_MYCMM/12-58
B2HFD5_MYCMM/18-64
B2HFE1_MYCMM/21-67
B2HFK8_MYCMM/26-72
B2HFM8_MYCMM/19-65
B2HFQ3_MYCMM/10-57
B2HG12_MYCMM/27-73
B2HG14_MYCMM/23-69
B2HG31_MYCMM/21-67
B2HG44_MYCMM/33-79
B2HG56_MYCMM/20-67
B2HGC5_MYCMM/12-56
B2HGC7_MYCMM/27-73
B2HGF7_MYCMM/21-67
B2HGG9_MYCMM/28-74
B2HGN8_MYCMM/18-64
B2HGP1_MYCMM/18-64
B2HGY9_MYCMM/21-67
B2HGZ0_MYCMM/68-114
B2HH55_MYCMM/15-61
B2HH67_MYCMM/18-64
B2HH78_MYCMM/33-79
B2HH89_MYCMM/61-107
B2HHB6_MYCMM/30-76
B2HHD0_MYCMM/19-65
B2HHF3_MYCMM/27-73
B2HHF5_MYCMM/28-74
B2HHG1_MYCMM/35-80
B2HHG3_MYCMM/15-61
B2HHS1_MYCMM/15-61
B2HIF1_MYCMM/21-67
B2HIR6_MYCMM/14-60
B2HIU1_MYCMM/18-63
B2HIV6_MYCMM/22-67
B2HIY7_MYCMM/15-61
B2HJ10_MYCMM/21-67
B2HJ90_MYCMM/29-75
B2HJB0_MYCMM/25-71
B2HJB9_MYCMM/10-56
B2HJE2_MYCMM/12-58
B2HJF1_MYCMM/17-65
B2HJK9_MYCMM/16-62
B2HJZ6_MYCMM/31-77
B2HK23_MYCMM/87-133
B2HK35_MYCMM/7-54
B2HKA1_MYCMM/20-66
B2HKD4_MYCMM/11-57
B2HKG8_MYCMM/13-59
B2HKI6_MYCMM/22-67
B2HKI8_MYCMM/19-65
B2HKJ0_MYCMM/22-67
B2HKK1_MYCMM/12-58
B2HKK2_MYCMM/21-67
B2HKL3_MYCMM/29-75
B2HKP9_MYCMM/24-70
B2HLB9_MYCMM/26-71
B2HLI4_MYCMM/27-73
B2HLQ2_MYCMM/33-79
B2HLQ8_MYCMM/17-63
B2HLR3_MYCMM/20-66
B2HLS3_MYCMM/24-70
B2HLU9_MYCMM/13-59
B2HLV7_MYCMM/21-67
B2HM48_MYCMM/17-63
B2HMF8_MYCMM/23-70
B2HML9_MYCMM/17-62
B2HMP1_MYCMM/30-76
B2HMW4_MYCMM/9-55
B2HMZ6_MYCMM/18-65
B2HN14_MYCMM/17-63
B2HN25_MYCMM/17-63
B2HNL1_MYCMM/27-73
B2HNL9_MYCMM/28-73
B2HNV5_MYCMM/16-61
B2HNV8_MYCMM/20-68
B2HPC6_MYCMM/16-62
B2HPE2_MYCMM/14-60
B2HPK8_MYCMM/11-57
B2HPP3_MYCMM/16-62
B2HPR4_MYCMM/12-58
B2HPW6_MYCMM/24-70
B2HQ22_MYCMM/12-58
B2HQD4_MYCMM/28-74
B2HQM2_MYCMM/238-283
B2HQM2_MYCMM/37-83
B2HQR3_MYCMM/45-91
B2HQT7_MYCMM/31-75
B2HR46_MYCMM/24-70
B2HR48_MYCMM/24-70
B2HR91_MYCMM/21-67
B2HRG1_MYCMM/19-65
B2HRR8_MYCMM/15-61
B2HRS4_MYCMM/26-72
B2HS49_MYCMM/12-57
B2HS81_MYCMM/17-63
B2HSB4_MYCMM/25-71
B2HSD2_MYCMM/23-70
B2HSJ0_MYCMM/18-64
B2HSK9_MYCMM/31-77
B2HSL8_MYCMM/18-60
B2HSM5_MYCMM/8-52
B2HSR1_MYCMM/48-94
B2HSS3_MYCMM/20-66
B2HSS5_MYCMM/19-65
B2HT11_MYCMM/20-65
B2HT11_MYCMM/243-289
B2HT21_MYCMM/20-66
B2HTD0_ACIBC/13-59
B2HTD1_ACIBC/12-58
B2HTL1_ACIBC/7-53
B2HTM4_ACIBC/13-59
B2HTQ4_ACIBC/13-59
B2HU12_ACIBC/48-94
B2HUC5_ACIBC/35-67
B2HUD7_ACIBC/13-59
B2HUE9_ACIBC/28-74
B2HUH1_ACIBC/15-60
B2HV81_ACIBC/16-62
B2HVI5_ACIBC/13-59
B2HVI7_ACIBC/7-53
B2HVK9_ACIBC/13-58
B2HW09_ACIBC/23-69
B2HW13_ACIBC/40-87
B2HWG8_ACIBC/13-59
B2HWJ4_ACIBC/18-64
B2HX61_ACIBC/13-59
B2HX95_ACIBC/15-59
B2HX98_ACIBC/19-65
B2HXA0_ACIBC/13-59
B2HXJ0_ACIBC/13-59
B2HXR7_ACIBC/13-59
B2HY81_ACIBC/20-66
B2HYW3_ACIBC/7-53
B2HZ42_ACIBC/23-69
B2HZB2_ACIBC/14-60
B2HZD4_ACIBC/16-62
B2I012_ACIBC/16-62
B2I025_ACIBC/16-61
B2I026_ACIBC/15-62
B2I085_ACIBC/16-62
B2I0R3_ACIBC/13-58
B2I109_ACIBC/30-74
B2I119_ACIBC/17-63
B2I156_ACIBC/19-65
B2I177_ACIBC/13-59
B2I1C6_ACIBC/14-60
B2I1F1_ACIBC/14-60
B2I1W4_ACIBC/10-56
B2I211_ACIBC/13-59
B2I219_ACIBC/13-58
B2I2H0_ACIBC/19-64
B2I333_ACIBC/28-74
B2IAX6_BEII9/18-64
B2IAY6_BEII9/7-53
B2IAZ2_BEII9/19-65
B2IB20_BEII9/9-55
B2IC25_BEII9/11-57
B2ICF4_BEII9/17-63
B2ICN7_BEII9/11-58
B2ICV2_BEII9/8-54
B2IDC9_BEII9/40-85
B2IEB8_BEII9/23-69
B2IF84_BEII9/18-64
B2IFZ6_BEII9/23-69
B2IG84_BEII9/17-63
B2IGN8_BEII9/26-72
B2IHA2_BEII9/14-60
B2IHM8_BEII9/12-58
B2IHS4_BEII9/12-58
B2II23_BEII9/14-60
B2IIG6_BEII9/13-57
B2IIU8_BEII9/10-56
B2IIV3_BEII9/15-61
B2IJM6_BEII9/31-77
B2IKG9_BEII9/11-57
B2IKH2_BEII9/22-68
B2IKI1_BEII9/12-58
B2IKR2_BEII9/18-64
B2IKS4_BEII9/12-58
B2IL06_BEII9/10-55
B2ILH4_BEII9/11-57
B2ILN4_BEII9/25-71
B2INC6_STRPS/29-75
B2INQ1_STRPS/15-60
B2ISV7_STRPS/11-61
B2IVJ6_NOSP7/18-64
B2IYQ4_NOSP7/16-62
B2IZK3_NOSP7/11-57
B2J1Z1_NOSP7/21-67
B2J327_NOSP7/15-61
B2J3W3_NOSP7/25-71
B2J5J1_NOSP7/11-57
B2J6F9_NOSP7/12-58
B2J6W2_NOSP7/12-58
B2J6X2_NOSP7/21-67
B2JCM2_BURP8/42-88
B2JCV8_BURP8/11-57
B2JDF2_BURP8/16-62
B2JDP9_BURP8/13-59
B2JDV9_BURP8/26-72
B2JE65_BURP8/17-63
B2JFF4_BURP8/15-61
B2JHL9_BURP8/38-84
B2JHV5_BURP8/19-65
B2JHW3_BURP8/32-79
B2JII9_BURP8/16-62
B2JJH6_BURP8/39-85
B2JJX0_BURP8/45-78
B2JKB2_BURP8/18-64
B2JKQ4_BURP8/17-63
B2JKY2_BURP8/58-104
B2JKY9_BURP8/26-72
B2JLK9_BURP8/15-61
B2JLN2_BURP8/25-71
B2JLN5_BURP8/19-65
B2JLP4_BURP8/29-75
B2JLZ4_BURP8/43-89
B2JLZ8_BURP8/25-71
B2JM12_BURP8/28-74
B2JM47_BURP8/35-81
B2JNJ4_BURP8/18-64
B2JPU2_BURP8/15-61
B2JQA5_BURP8/26-72
B2JRC3_BURP8/13-58
B2JS11_BURP8/21-66
B2JS15_BURP8/15-61
B2JT98_BURP8/13-59
B2JUF6_BURP8/11-57
B2JV74_BURP8/32-78
B2JW10_BURP8/15-61
B2JW88_BURP8/66-112
B2JWH7_BURP8/43-89
B2K077_YERPB/25-69
B2K1X4_YERPB/6-52
B2K5H5_YERPB/15-61
B2K6Y4_YERPB/16-62
B2K8W2_YERPB/26-72
B2KAY9_ELUMP/15-61
B2KDJ8_ELUMP/12-54
B2KK22_BURPS/17-63
B2LYF5_LACRE/14-60
B2N123_ECOLX/16-62
B2N166_ECOLX/21-67
B2N1B0_ECOLX/15-61
B2N1Q6_ECOLX/13-59
B2N228_ECOLX/6-52
B2N3P1_ECOLX/15-62
B2N483_ECOLX/50-96
B2N532_ECOLX/23-69
B2N6G9_ECOLX/16-62
B2N6W8_ECOLX/17-62
B2N9H5_ECOLX/16-62
B2N9W1_ECOLX/16-62
B2NEQ7_UREUR/15-59
B2NH05_UREUR/15-59
B2NKM1_ECO57/16-62
B2NNW7_ECO57/23-69
B2NPP5_ECO57/21-67
B2NQW8_ECO57/6-52
B2NSF5_ECO57/16-62
B2NSM7_ECO57/34-81
B2NT72_ECO57/14-60
B2NU65_ECO57/16-62
B2NU96_ECO57/13-59
B2NVH5_ECO57/13-59
B2NWI3_ECO57/24-70
B2NXF5_ECO57/16-62
B2NXK3_ECO57/17-62
B2NYL7_ECO57/16-62
B2P110_ECO57/23-69
B2P286_ECO57/16-62
B2P2L8_ECO57/6-52
B2P4D1_ECO57/16-62
B2P4M9_ECO57/34-81
B2P591_ECO57/16-62
B2P5G9_ECO57/14-60
B2P7M2_ECO57/13-59
B2P8X3_ECO57/16-62
B2PA41_ECO57/21-67
B2PAP5_ECO57/24-70
B2PCD7_ECO57/17-62
B2PD28_ECO57/13-59
B2PFH6_ECO57/16-62
B2PGH5_ECO57/17-62
B2PGM5_ECO57/13-59
B2PHN3_ECO57/16-62
B2PJK1_ECO57/6-52
B2PJZ6_ECO57/34-81
B2PKQ5_ECO57/23-69
B2PPL9_ECO57/14-60
B2PQ09_ECO57/21-67
B2PRM6_ECO57/16-62
B2PRR2_ECO57/24-70
B2PSK5_ECO57/16-62
B2PSS6_ECO57/13-59
B2PT25_ECO57/16-62
B2PV13_PROST/12-58
B2PV79_PROST/17-63
B2PVF2_PROST/19-66
B2PY48_PROST/13-59
B2PYA8_PROST/21-65
B2PYQ2_PROST/18-64
B2PYQ4_PROST/10-56
B2PYU6_PROST/14-60
B2PZL7_PROST/20-66
B2Q0I7_PROST/19-65
B2Q266_PROST/18-64
B2Q289_PROST/13-59
B2Q3B6_PROST/18-64
B2Q4G8_PROST/16-62
B2Q5H4_PROST/11-57
B2RJB9_PORG3/23-69
B2RKK0_PORG3/10-56
B2S5U3_BRUA1/13-59
B2S6K6_BRUA1/23-69
B2S6M7_BRUA1/6-52
B2S924_BRUA1/32-78
B2S933_BRUA1/15-61
B2SA44_BRUA1/17-63
B2SBH7_BRUA1/23-69
B2SCS9_BRUA1/57-103
B2SI53_XANOP/21-67
B2SID5_XANOP/24-71
B2SIK2_XANOP/20-66
B2SMB5_XANOP/13-59
B2SNI0_XANOP/28-74
B2SPN9_XANOP/62-107
B2SSP2_XANOP/29-73
B2SW47_XANOP/2-42
B2SX45_BURPP/11-57
B2SY08_BURPP/48-94
B2SYB5_BURPP/16-62
B2SYH4_BURPP/18-63
B2SZ38_BURPP/29-75
B2SZE0_BURPP/31-77
B2T1N2_BURPP/41-83
B2T241_BURPP/17-63
B2T2C4_BURPP/13-59
B2T3C6_BURPP/17-63
B2T3I8_BURPP/21-67
B2T3Y2_BURPP/18-64
B2T4A7_BURPP/28-74
B2T529_BURPP/19-65
B2T538_BURPP/28-75
B2T5E3_BURPP/27-73
B2T6N6_BURPP/16-62
B2T7X3_BURPP/19-65
B2T8B1_BURPP/15-61
B2T8R9_BURPP/30-76
B2T8U2_BURPP/40-85
B2TAM2_BURPP/12-58
B2TBB0_BURPP/9-55
B2TC35_BURPP/68-114
B2TCS1_BURPP/12-58
B2TD30_BURPP/37-83
B2TD93_BURPP/35-81
B2TDL3_BURPP/38-84
B2TE20_BURPP/31-77
B2TEG0_BURPP/10-56
B2TEM9_BURPP/42-88
B2TEP2_BURPP/35-81
B2TF28_BURPP/26-72
B2TF53_BURPP/15-61
B2THF3_CLOBB/8-53
B2THH6_CLOBB/19-64
B2TKQ6_CLOBB/13-59
B2TLB7_CLOBB/22-68
B2TM53_CLOBB/18-64
B2TM68_CLOBB/20-58
B2TNS4_CLOBB/14-61
B2TTP3_SHIB3/23-69
B2TV83_SHIB3/13-59
B2TVD4_SHIB3/17-62
B2TY10_SHIB3/6-52
B2TYS7_SHIB3/15-61
B2TYZ4_SHIB3/21-67
B2U2B5_SHIB3/16-62
B2U2E9_SHIB3/13-59
B2U2P0_SHIB3/16-62
B2U4R8_SHIB3/16-62
B2U509_SHIB3/50-96
B2U7D7_RALPJ/24-70
B2U7T4_RALPJ/17-63
B2U7Y4_RALPJ/49-83
B2U809_RALPJ/16-62
B2U8S9_RALPJ/36-82
B2U915_RALPJ/46-92
B2U9T5_RALPJ/36-82
B2UD40_RALPJ/29-75
B2UD94_RALPJ/42-88
B2UFI2_RALPJ/28-74
B2UG14_RALPJ/18-63
B2UG89_RALPJ/13-59
B2UGA0_RALPJ/34-80
B2UH71_RALPJ/24-69
B2UHB6_RALPJ/31-77
B2UIM2_RALPJ/287-333
B2UIM2_RALPJ/36-82
B2UJ51_RALPJ/14-60
B2UJA0_RALPJ/17-63
B2UJA9_RALPJ/23-69
B2UJE5_RALPJ/193-239
B2UJN4_RALPJ/33-78
B2UNA4_AKKM8/19-65
B2UQZ9_AKKM8/11-57
B2UX64_CLOBA/8-53
B2V0G2_CLOBA/13-59
B2V1B3_CLOBA/22-68
B2V3P1_CLOBA/19-64
B2V5P4_SULSY/7-53
B2V7S7_SULSY/11-57
B2VEP6_ERWT9/13-59
B2VER2_ERWT9/14-60
B2VEV3_ERWT9/12-58
B2VF01_ERWT9/29-73
B2VFJ6_ERWT9/20-66
B2VGA1_ERWT9/15-62
B2VHV3_ERWT9/16-62
B2VIA8_ERWT9/32-78
B2YGG1_9MICC/21-66
B3A239_ECO57/16-62
B3A4B1_ECO57/23-69
B3A4J4_ECO57/16-62
B3A580_ECO57/21-67
B3A6G7_ECO57/6-52
B3A7D1_ECO57/34-81
B3A7X4_ECO57/14-60
B3A839_ECO57/16-62
B3A9N2_ECO57/17-62
B3A9T3_ECO57/13-59
B3ABU0_ECO57/16-62
B3ACM6_ECO57/24-70
B3AFD6_ECO57/13-59
B3AGK4_ECO57/16-62
B3AHG1_ECO57/6-52
B3AHS3_ECO57/21-67
B3AJ72_ECO57/13-59
B3AJU6_ECO57/17-62
B3AK73_ECO57/23-69
B3AM36_ECO57/34-81
B3AMI4_ECO57/16-62
B3APB8_ECO57/16-62
B3APW4_ECO57/16-62
B3AQN0_ECO57/14-60
B3AUC9_ECO57/13-59
B3AUF4_ECO57/16-62
B3AUT3_ECO57/24-70
B3AX33_ECO57/16-62
B3AYM7_ECO57/16-62
B3AZ07_ECO57/21-67
B3AZR2_ECO57/23-69
B3B083_ECO57/6-52
B3B1V6_ECO57/34-81
B3B2N1_ECO57/14-60
B3B4E9_ECO57/16-62
B3B5Z6_ECO57/13-59
B3B6W0_ECO57/16-62
B3B8D3_ECO57/17-62
B3B9R2_ECO57/16-62
B3B9S4_ECO57/24-70
B3BB09_ECO57/6-52
B3BBC3_ECO57/21-67
B3BD48_ECO57/16-62
B3BEN6_ECO57/16-62
B3BF41_ECO57/16-62
B3BFZ5_ECO57/34-81
B3BGU5_ECO57/17-62
B3BGZ5_ECO57/13-59
B3BI50_ECO57/23-69
B3BKD2_ECO57/16-62
B3BKV1_ECO57/14-60
B3BM60_ECO57/18-64
B3BMV4_ECO57/16-62
B3BMY5_ECO57/13-59
B3BPH1_ECO57/24-70
B3BSH8_ECO57/21-67
B3BT42_ECO57/16-62
B3BUS3_ECO57/16-62
B3BWM7_ECO57/34-81
B3BWZ9_ECO57/16-62
B3BXC8_ECO57/14-60
B3BXL4_ECO57/17-62
B3BXR5_ECO57/13-59
B3BZL1_ECO57/23-69
B3C055_ECO57/16-62
B3C3Q2_ECO57/6-52
B3C427_ECO57/24-70
B3C4A7_ECO57/16-62
B3C8B1_9BACE/20-66
B3CBF9_9BACE/31-77
B3CIF4_9BACE/10-56
B3CKD0_ENTFC/15-62
B3CXH0_BURM1/16-62
B3D352_BURM1/16-62
B3D591_BURM1/30-74
B3D5C1_BURM1/22-67
B3D679_BURM1/27-73
B3D8B9_BURM1/29-75
B3D9N8_BURM1/28-74
B3D9Q5_BURM1/32-78
B3DC35_BURM1/5-51
B3DPA0_BIFLD/18-64
B3DPJ0_BIFLD/14-61
B3DRJ6_BIFLD/54-100
B3DRK3_BIFLD/12-58
B3DRK7_BIFLD/15-61
B3DSH5_BIFLD/1-39
B3DTT1_BIFLD/19-63
B3DU64_BIFLD/10-56
B3DU74_BIFLD/24-70
B3DUB6_BIFLD/20-66
B3DYV0_METI4/16-62
B3E1M8_GEOLS/13-59
B3E232_GEOLS/10-56
B3E237_GEOLS/10-56
B3E239_GEOLS/6-52
B3E4S1_GEOLS/28-74
B3E644_GEOLS/19-65
B3E905_GEOLS/9-55
B3EA36_GEOLS/10-56
B3EA73_GEOLS/17-63
B3EA99_GEOLS/16-62
B3EAX0_GEOLS/13-59
B3EBX0_GEOLS/11-57
B3ECS5_CHLL2/11-56
B3EDS1_CHLL2/17-63
B3G2B2_PSEAE/19-65
B3GYY7_ACTP7/43-89
B3GYY9_ACTP7/10-56
B3H112_ACTP7/14-60
B3H1H3_ACTP7/15-61
B3H2B5_ACTP7/18-65
B3H9E1_ECOLX/15-61
B3H9L3_ECOLX/6-52
B3H9S6_ECOLX/14-60
B3HA92_ECOLX/13-59
B3HAC4_ECOLX/15-61
B3HAY9_ECOLX/17-62
B3HB41_ECOLX/13-59
B3HBE7_ECOLX/9-55
B3HD69_ECOLX/23-69
B3HE54_ECOLX/21-67
B3HEU8_ECOLX/16-62
B3HFN2_ECOLX/16-62
B3HHT8_ECOLX/24-70
B3HJD6_ECOLX/16-62
B3HKC7_ECOLX/34-81
B3HMF1_ECOLX/16-62
B3HN71_ECOLX/19-65
B3HNC1_ECOLX/95-141
B3HNL5_ECOLX/15-61
B3HP41_ECOLX/16-62
B3HT13_ECOLX/23-69
B3HTZ4_ECOLX/34-81
B3HUU8_ECOLX/13-59
B3HUW0_ECOLX/24-70
B3HVS6_ECOLX/6-52
B3HVX9_ECOLX/13-59
B3HW11_ECOLX/15-61
B3HWB0_ECOLX/14-60
B3HWM2_ECOLX/16-62
B3HX09_ECOLX/16-62
B3HYY0_ECOLX/17-62
B3I526_ECOLX/21-67
B3I5F1_ECOLX/16-62
B3I5S1_ECOLX/34-81
B3I6L3_ECOLX/16-62
B3I710_ECOLX/14-60
B3I7A3_ECOLX/13-59
B3I7F3_ECOLX/17-62
B3I7L3_ECOLX/23-69
B3I8P3_ECOLX/12-58
B3I8S5_ECOLX/13-59
B3IAZ7_ECOLX/6-52
B3IBU1_ECOLX/15-61
B3ICI2_ECOLX/24-70
B3ID02_ECOLX/16-62
B3IFW1_ECOLX/16-62
B3IGX8_ECOLX/6-52
B3IHH4_ECOLX/34-81
B3IJ46_ECOLX/14-60
B3IKZ7_ECOLX/13-59
B3IL47_ECOLX/17-62
B3IMA8_ECOLX/21-67
B3INI0_ECOLX/16-62
B3INL1_ECOLX/13-59
B3INU6_ECOLX/16-62
B3IQ11_ECOLX/23-69
B3IQ75_ECOLX/15-61
B3IQE8_ECOLX/24-70
B3IS30_ECOLX/16-62
B3IZ24_BACAN/15-61
B3IZG6_BACAN/11-57
B3IZT4_BACAN/5-50
B3IZX8_BACAN/1-37
B3J0C6_BACAN/17-63
B3J0R9_BACAN/9-55
B3J0U0_BACAN/15-61
B3J181_BACAN/20-66
B3J1R3_BACAN/25-71
B3J1S6_BACAN/12-58
B3J1W9_BACAN/14-60
B3J236_BACAN/24-70
B3J2Q4_BACAN/6-50
B3J461_BACAN/12-58
B3J4I5_BACAN/23-69
B3J4S0_BACAN/7-53
B3J508_BACAN/29-65
B3J519_BACAN/12-58
B3J573_BACAN/12-58
B3J5A7_BACAN/11-56
B3J5C7_BACAN/9-55
B3J5Q2_BACAN/11-57
B3J5T6_BACAN/17-56
B3J6U4_BACAN/12-56
B3J7F3_BACAN/12-58
B3J8L8_BACAN/14-59
B3JBI1_BACAN/8-54
B3JC44_BACAN/23-68
B3JCZ9_BACAN/18-63
B3JD55_BACAN/17-63
B3JDM2_BACAN/11-57
B3JGR5_9BACE/9-55
B3JKG6_9BACE/10-56
B3JKN4_9BACE/18-64
B3JMD3_9BACE/3-49
B3JQ49_9BACE/12-58
B3KLY4_RHIME/34-78
B3PB68_CELJU/11-57
B3PDL3_CELJU/23-69
B3PG72_CELJU/14-60
B3PH22_CELJU/24-70
B3PJ30_CELJU/34-80
B3PLE1_CELJU/32-78
B3PNR6_RHIE6/29-73
B3PPA1_RHIE6/15-61
B3PPF8_RHIE6/8-54
B3PQM3_RHIE6/27-73
B3PRU1_RHIE6/27-73
B3PT22_RHIE6/11-57
B3PT40_RHIE6/11-57
B3PT90_RHIE6/20-66
B3PTB1_RHIE6/24-70
B3PTE2_RHIE6/9-55
B3PTL0_RHIE6/18-64
B3PU36_RHIE6/12-58
B3PU50_RHIE6/13-57
B3PV71_RHIE6/14-60
B3PWL4_RHIE6/33-79
B3PX22_RHIE6/15-61
B3PX60_RHIE6/22-68
B3PX69_RHIE6/41-87
B3PX97_RHIE6/23-69
B3PXW7_RHIE6/32-78
B3PY72_RHIE6/16-62
B3Q084_RHIE6/12-58
B3Q091_RHIE6/15-60
B3Q0A5_RHIE6/35-81
B3Q0K2_RHIE6/36-82
B3Q0S0_RHIE6/32-78
B3Q0U2_RHIE6/19-65
B3Q0V9_RHIE6/20-66
B3Q104_RHIE6/16-62
B3Q1N4_RHIE6/30-76
B3Q1U0_RHIE6/26-72
B3Q1W5_RHIE6/15-61
B3Q1W8_RHIE6/24-69
B3Q1Y7_RHIE6/23-69
B3Q3B1_RHIE6/18-63
B3Q3L9_RHIE6/1-42
B3Q5E2_RHIE6/36-82
B3Q5G7_RHIE6/29-75
B3Q5T1_RHIE6/20-66
B3Q630_RHOPT/22-68
B3Q647_RHOPT/15-61
B3Q7Q2_RHOPT/27-73
B3Q885_RHOPT/11-58
B3Q8U8_RHOPT/14-60
B3Q8W8_RHOPT/16-62
B3Q9E2_RHOPT/16-62
B3Q9F5_RHOPT/24-70
B3QAP5_RHOPT/28-74
B3QBJ7_RHOPT/27-73
B3QBT6_RHOPT/41-87
B3QBU0_RHOPT/19-65
B3QBU8_RHOPT/13-59
B3QC24_RHOPT/10-56
B3QC34_RHOPT/29-75
B3QDJ3_RHOPT/1-40
B3QE35_RHOPT/27-73
B3QE49_RHOPT/25-71
B3QEG1_RHOPT/15-56
B3QET3_RHOPT/15-61
B3QF94_RHOPT/20-66
B3QFC4_RHOPT/26-72
B3QFH7_RHOPT/35-81
B3QFP5_RHOPT/22-68
B3QFX1_RHOPT/22-67
B3QGN7_RHOPT/28-74
B3QH39_RHOPT/27-73
B3QHF2_RHOPT/16-62
B3QHG0_RHOPT/15-61
B3QHH5_RHOPT/52-98
B3QIB3_RHOPT/13-54
B3QIC0_RHOPT/23-69
B3QID6_RHOPT/20-66
B3QIV7_RHOPT/19-65
B3QIW8_RHOPT/18-64
B3QK77_RHOPT/19-65
B3QKF5_RHOPT/15-61
B3QSY4_CHLT3/14-60
B3QT40_CHLT3/18-64
B3QWX1_CHLT3/10-56
B3QYU7_CHLT3/15-61
B3QYY2_CHLT3/18-64
B3QZ89_CHLT3/11-57
B3R1C8_CUPTR/23-69
B3R2M7_CUPTR/38-84
B3R2W4_CUPTR/30-76
B3R3F6_CUPTR/30-76
B3R3U3_CUPTR/16-62
B3R459_CUPTR/30-75
B3R462_CUPTR/18-64
B3R4X1_CUPTR/26-72
B3R5W2_CUPTR/37-83
B3R6X5_CUPTR/38-84
B3R771_CUPTR/18-63
B3R7Q0_CUPTR/37-83
B3R7V5_CUPTR/16-62
B3R853_CUPTR/16-62
B3R861_CUPTR/15-61
B3R8V2_CUPTR/38-84
B3R9F0_CUPTR/15-62
B3R9G0_CUPTR/10-56
B3R9N4_CUPTR/16-62
B3R9U4_CUPTR/10-56
B3R9U6_CUPTR/10-56
B3RA38_CUPTR/23-69
B3RAE2_CUPTR/18-63
B3RAV2_CUPTR/22-68
B3RB03_CUPTR/44-90
B3RBQ9_CUPTR/1-46
B3TMP0_9ACTO/13-60
B3TMP9_9ACTO/18-63
B3VBE6_STRUB/22-68
B3VI65_ECOLX/9-55
B3W6P1_LACCB/25-71
B3W6T1_LACCB/19-63
B3W6U4_LACCB/10-56
B3W6V3_LACCB/15-61
B3W734_LACCB/17-61
B3W7J8_LACCB/13-59
B3W7T6_LACCB/16-55
B3W8Z7_LACCB/14-60
B3W9R3_LACCB/7-54
B3WAI1_LACCB/15-61
B3WAZ8_LACCB/18-59
B3WD11_LACCB/26-72
B3WD80_LACCB/12-58
B3WDJ9_LACCB/17-63
B3WEP6_LACCB/12-58
B3WGX3_ECOLX/16-62
B3WH05_ECOLX/13-59
B3WI58_ECOLX/21-67
B3WIA1_ECOLX/15-61
B3WL41_ECOLX/14-60
B3WMV3_ECOLX/13-59
B3WN03_ECOLX/17-62
B3WNJ8_ECOLX/23-69
B3WQ17_ECOLX/6-52
B3WQ78_ECOLX/16-62
B3WR98_ECOLX/34-81
B3WSF2_ECOLX/24-70
B3WT59_ECOLX/16-62
B3WTM0_ECOLX/16-62
B3WTX5_ECOLX/55-101
B3WUM2_ECOLX/18-64
B3WW55_SHIDY/16-62
B3WZA3_SHIDY/18-64
B3WZB2_SHIDY/23-69
B3X054_SHIDY/16-62
B3X158_SHIDY/17-62
B3X1A7_SHIDY/13-59
B3X1F2_SHIDY/34-81
B3X2P2_SHIDY/50-96
B3X3C8_SHIDY/21-67
B3X5R0_SHIDY/6-52
B3X7X4_ECOLX/16-62
B3XAP9_ECOLX/15-61
B3XAT1_ECOLX/13-59
B3XCQ4_ECOLX/6-52
B3XD14_ECOLX/16-62
B3XDZ7_ECOLX/25-68
B3XE40_ECOLX/21-67
B3XET8_ECOLX/23-69
B3XFA4_ECOLX/14-60
B3XFE0_ECOLX/34-81
B3XFQ7_ECOLX/17-62
B3XFV5_ECOLX/13-59
B3XIW9_ECOLX/15-61
B3XJG8_ECOLX/24-70
B3XJS9_ECOLX/55-101
B3XK21_ECOLX/18-64
B3XKC1_ECOLX/16-62
B3XL01_LACRE/12-56
B3XMB2_LACRE/17-61
B3XMH9_LACRE/22-63
B3XMP9_LACRE/24-70
B3XN88_LACRE/19-58
B3XP66_LACRE/12-56
B3XPC4_LACRE/9-54
B3XPL8_LACRE/14-60
B3XSX4_UREUR/15-59
B3XVH2_UREUR/15-59
B3Y1N7_ECO11/6-52
B3Y8W6_VIBCH/9-55
B3Y9P3_SALET/13-58
B3YAJ6_SALET/13-59
B3YB09_SALET/16-62
B3YC29_SALET/16-62
B3YCG4_SALET/13-56
B3YDS3_SALET/17-62
B3YDZ0_SALET/20-66
B3YE53_SALET/16-62
B3YEI8_SALET/18-64
B3YHD0_SALET/23-69
B3YI03_SALET/6-52
B3YIT7_SALET/24-70
B3YMR1_BACCE/6-52
B3YN71_BACCE/17-63
B3YNN3_BACCE/9-55
B3YNR0_BACCE/15-61
B3YP39_BACCE/5-50
B3YP99_BACCE/20-66
B3YQ12_BACCE/8-54
B3YQS2_BACCE/12-56
B3YSJ9_BACCE/14-60
B3YSS1_BACCE/24-70
B3YTR2_BACCE/15-61
B3YUQ3_BACCE/17-56
B3YUT9_BACCE/11-57
B3YUY5_BACCE/18-63
B3YV25_BACCE/12-58
B3YW61_BACCE/6-50
B3YWK6_BACCE/29-65
B3YWV8_BACCE/8-54
B3YXN3_BACCE/11-57
B3YYZ8_BACCE/10-56
B3YZE5_BACCE/8-54
B3Z0B6_BACCE/9-55
B3Z0E0_BACCE/11-56
B3Z0K2_BACCE/23-68
B3Z138_BACCE/25-71
B3Z159_BACCE/23-69
B3Z2I7_BACCE/9-55
B3Z2K7_BACCE/11-56
B3Z2W1_BACCE/29-65
B3Z354_BACCE/13-59
B3Z356_BACCE/20-66
B3Z361_BACCE/7-53
B3Z422_BACCE/6-52
B3Z4H0_BACCE/5-50
B3Z5U2_BACCE/30-76
B3Z894_BACCE/11-57
B3Z8D4_BACCE/17-56
B3Z8G0_BACCE/11-57
B3Z976_BACCE/14-59
B3Z9T8_BACCE/24-70
B3ZA79_BACCE/14-60
B3ZAN4_BACCE/12-58
B3ZBD3_BACCE/12-58
B3ZBV7_BACCE/12-56
B3ZCN3_BACCE/8-54
B3ZCX6_BACCE/8-54
B3ZD66_BACCE/23-68
B3ZEN9_BACCE/6-50
B3ZEY8_BACCE/20-66
B3ZG89_BACCE/18-63
B3ZGH6_BACCE/9-55
B3ZGL8_BACCE/15-61
B3ZHB6_BACCE/9-55
B3ZHH8_BACCE/17-63
B3ZI47_BACCE/5-50
B3ZIG3_BACCE/11-57
B3ZJ78_BACCE/24-70
B3ZJF8_BACCE/14-60
B3ZJL2_BACCE/12-58
B3ZJX9_BACCE/15-61
B3ZK70_BACCE/20-65
B3ZKR1_BACCE/8-54
B3ZLQ1_BACCE/12-56
B3ZLT5_BACCE/29-65
B3ZLU9_BACCE/6-52
B3ZM40_BACCE/11-56
B3ZM48_BACCE/10-56
B3ZM66_BACCE/9-55
B3ZM87_BACCE/15-61
B3ZN38_BACCE/15-61
B3ZNK3_BACCE/11-57
B3ZNN0_BACCE/17-56
B3ZQ53_BACCE/12-58
B3ZQK0_BACCE/8-54
B3ZQW3_BACCE/23-68
B3ZS48_BACCE/14-59
B3ZSK8_BACCE/10-56
B3ZT65_BACCE/6-50
B3ZUT2_BACCE/7-53
B3ZV21_BACCE/23-69
B3ZWZ4_BACCE/18-63
B3ZZL3_SALNE/20-66
B3ZZW8_SALNE/13-56
B4A0F0_SALNE/13-59
B4A2R9_SALNE/16-62
B4A539_SALNE/16-62
B4A618_SALNE/16-62
B4A6G5_SALNE/13-58
B4A8L6_SALNE/17-62
B4A8S6_SALNE/18-64
B4AA25_SALNE/6-52
B4AAD3_SALNE/24-70
B4ABA8_SALNE/23-69
B4ADD7_BACPU/17-63
B4ADI7_BACPU/11-57
B4ADP0_BACPU/9-55
B4AF31_BACPU/15-61
B4AFL6_BACPU/2-48
B4AG86_BACPU/8-54
B4AGD8_BACPU/14-58
B4AGR6_BACPU/9-55
B4AI36_BACPU/8-54
B4AIG2_BACPU/18-64
B4AIH7_BACPU/9-55
B4AIT5_BACPU/8-54
B4AK17_BACPU/14-60
B4AK81_BACPU/18-64
B4AL02_BACPU/12-53
B4ALG0_BACPU/12-58
B4AM72_BACPU/11-57
B4AMH0_BACPU/13-59
B4AMP2_BACPU/7-54
B4AMV6_BACPU/14-60
B4ANI7_BACPU/12-58
B4AP17_BACPU/67-113
B4APA8_BACPU/12-58
B4BHW9_9BACI/5-51
B4BI09_9BACI/27-73
B4BIH8_9BACI/12-58
B4BIU8_9BACI/9-55
B4BJW8_9BACI/5-43
B4BJX6_9BACI/14-58
B4BK30_9BACI/10-56
B4BKA5_9BACI/17-61
B4BMS1_9BACI/8-54
B4BPA0_9BACI/23-68
B4BQ18_9BACI/13-59
B4BQH1_9BACI/11-57
B4BQX0_9BACI/21-67
B4BQY7_9BACI/21-67
B4CYJ8_9BACT/14-60
B4D1F8_9BACT/16-62
B4D258_9BACT/22-67
B4D6L1_9BACT/24-70
B4D6M1_9BACT/13-59
B4D9U4_9BACT/13-59
B4DAR3_9BACT/17-63
B4DAV4_9BACT/10-56
B4DB82_9BACT/17-63
B4DC67_9BACT/16-62
B4E596_BURCJ/16-62
B4E5P5_BURCJ/13-59
B4E6E9_BURCJ/17-63
B4E6T6_BURCJ/27-73
B4E731_BURCJ/15-61
B4E7N7_BURCJ/13-59
B4E7P3_BURCJ/24-70
B4E7Y6_BURCJ/34-78
B4E838_BURCJ/32-78
B4EA07_BURCJ/16-62
B4EAA8_BURCJ/19-65
B4EBD4_BURCJ/11-57
B4EDH4_BURCJ/13-59
B4EDP2_BURCJ/22-68
B4EDR3_BURCJ/27-73
B4EEV1_BURCJ/17-63
B4EEZ7_BURCJ/39-85
B4EF80_BURCJ/25-71
B4EFD3_BURCJ/28-74
B4EG00_BURCJ/17-63
B4EGJ9_BURCJ/10-56
B4EGK0_BURCJ/43-89
B4EGK9_BURCJ/17-63
B4EGN9_BURCJ/19-65
B4EH29_BURCJ/37-83
B4EIK0_BURCJ/4-50
B4EIN7_BURCJ/32-78
B4EJA2_BURCJ/12-58
B4EJM6_BURCJ/13-59
B4EJU2_BURCJ/28-74
B4EJU8_BURCJ/13-58
B4EK16_BURCJ/13-59
B4EK97_BURCJ/42-88
B4EKD7_BURCJ/15-61
B4EL36_BURCJ/28-74
B4ELQ1_BURCJ/30-74
B4EM04_BURCJ/33-79
B4EM56_BURCJ/22-67
B4END0_BURCJ/20-81
B4EP00_BURCJ/39-85
B4EP22_BURCJ/9-55
B4EP80_BURCJ/12-57
B4EPC4_BURCJ/35-81
B4EPK0_BURCJ/16-62
B4EPK1_BURCJ/11-57
B4EPT4_BURCJ/14-60
B4EQD5_BURCJ/18-64
B4ESV9_PROMH/18-64
B4ETR0_PROMH/25-71
B4ETY5_PROMH/23-69
B4EU71_PROMH/16-62
B4EU91_PROMH/22-66
B4EUP0_PROMH/28-74
B4EW86_PROMH/9-55
B4EYH0_PROMH/19-65
B4EZV2_PROMH/18-64
B4EZX2_PROMH/12-58
B4F0G3_PROMH/11-57
B4F1H2_PROMH/19-66
B4F217_PROMH/15-61
B4F4H2_SALTY/10-56
B4F4H4_SALTY/43-89
B4R8D0_PHEZH/21-67
B4R8W0_PHEZH/23-69
B4RA51_PHEZH/26-72
B4RA52_PHEZH/32-78
B4RAL9_PHEZH/21-67
B4RAL9_PHEZH/230-276
B4RB73_PHEZH/1-42
B4RBH9_PHEZH/16-61
B4RC35_PHEZH/24-70
B4RCI4_PHEZH/32-78
B4RCX0_PHEZH/23-69
B4RDD3_PHEZH/16-62
B4RDW1_PHEZH/46-92
B4RDW4_PHEZH/38-84
B4RE75_PHEZH/28-74
B4RE83_PHEZH/33-79
B4RF35_PHEZH/16-62
B4RF87_PHEZH/36-80
B4RFA5_PHEZH/18-62
B4RFK5_PHEZH/36-82
B4RFL0_PHEZH/39-85
B4RFQ1_PHEZH/20-66
B4RG43_PHEZH/17-63
B4RGL4_PHEZH/234-280
B4RGL4_PHEZH/31-77
B4RGL9_PHEZH/35-81
B4RGV1_PHEZH/23-69
B4RHD0_PHEZH/20-66
B4RHM8_PHEZH/11-57
B4RHW7_PHEZH/21-67
B4RK93_NEIG2/13-59
B4RN90_NEIG2/15-61
B4S703_PROA2/14-60
B4SB56_PELPB/118-164
B4SEF8_PELPB/17-63
B4SHC3_PELPB/18-63
B4SI76_STRM5/32-78
B4SIC5_STRM5/16-62
B4SIW8_STRM5/33-79
B4SJF2_STRM5/12-58
B4SJF4_STRM5/15-61
B4SJH4_STRM5/20-66
B4SJH5_STRM5/16-62
B4SJM7_STRM5/16-62
B4SJV1_STRM5/28-74
B4SJV4_STRM5/21-67
B4SK97_STRM5/26-72
B4SKD8_STRM5/9-55
B4SKN3_STRM5/21-67
B4SLT7_STRM5/26-73
B4SND8_STRM5/19-64
B4SP64_STRM5/12-59
B4SPB1_STRM5/17-62
B4SPN1_STRM5/15-60
B4SQD4_STRM5/13-59
B4SQF5_STRM5/20-66
B4SSC9_STRM5/26-70
B4SSM2_STRM5/20-66
B4SSW1_STRM5/13-59
B4SSZ4_STRM5/12-58
B4STI9_STRM5/16-62
B4STJ9_STRM5/14-60
B4SUP5_SALNS/16-62
B4SWX0_SALNS/16-62
B4SXT2_SALNS/13-58
B4T075_SALNS/17-62
B4T0D0_SALNS/18-64
B4T2N3_SALNS/6-52
B4T2V4_SALNS/23-69
B4T3Q0_SALNS/24-70
B4T574_SALNS/13-59
B4T5W4_SALNS/13-57
B4T6R7_SALNS/20-66
B4T9H1_SALHS/16-62
B4TAD1_SALHS/13-58
B4TC73_SALHS/17-62
B4TCW7_SALHS/18-64
B4TEP4_SALHS/23-69
B4TF72_SALHS/6-52
B4TFI8_SALHS/24-70
B4THB4_SALHS/13-59
B4TIJ6_SALHS/13-57
B4TJF3_SALHS/20-66
B4TJW3_SALHS/16-62
B4TLA2_SALET/18-64
B4TLA4_SALET/10-56
B4TLZ3_SALSV/18-64
B4TMF5_SALSV/16-62
B4TQW2_SALSV/17-62
B4TRM2_SALSV/18-64
B4TSB8_SALSV/6-52
B4TSN3_SALSV/23-69
B4TTI3_SALSV/24-70
B4TUZ6_SALSV/13-59
B4TVA6_SALSV/15-61
B4TW23_SALSV/13-56
B4TWY4_SALSV/20-66
B4TX97_SALSV/16-62
B4U0M9_STREM/35-81
B4U1H0_STREM/31-75
B4U2F3_STREM/32-73
B4U2P0_STREM/14-58
B4U5P3_HYDS0/12-58
B4U6N5_HYDS0/19-65
B4U7D2_HYDS0/9-55
B4U8S4_HYDS0/33-79
B4UB73_ANASK/21-67
B4UBY0_ANASK/20-66
B4UDV2_ANASK/23-69
B4UEQ0_ANASK/4-50
B4UEW7_ANASK/20-64
B4UFD9_ANASK/19-63
B4UGP7_ANASK/14-60
B4UGX3_ANASK/26-72
B4UH52_ANASK/18-64
B4UH57_ANASK/13-59
B4UJJ3_ANASK/26-72
B4UJJ6_ANASK/23-69
B4UJK2_ANASK/30-76
B4UK92_ANASK/13-59
B4UKU5_ANASK/17-60
B4ULE3_ANASK/21-67
B4ULY5_ANASK/11-57
B4UM29_ANASK/15-61
B4UM73_ANASK/7-53
B4UMN0_ANASK/20-66
B4UWX8_9ACTO/19-64
B4UX64_9ACTO/12-58
B4UX88_9ACTO/12-58
B4UXU0_9ACTO/14-59
B4UY07_9ACTO/12-57
B4UYB6_9ACTO/26-69
B4UYF2_9ACTO/37-83
B4UYT6_9ACTO/23-69
B4UZ48_9ACTO/41-87
B4V069_9ACTO/26-72
B4V093_9ACTO/97-143
B4V0N3_9ACTO/38-84
B4V0P1_9ACTO/27-73
B4V0R8_9ACTO/12-57
B4V0Y3_9ACTO/15-60
B4V125_9ACTO/20-65
B4V1H2_9ACTO/19-64
B4V1I0_9ACTO/18-64
B4V1I2_9ACTO/20-66
B4V1S9_9ACTO/12-58
B4V227_9ACTO/37-80
B4V2H1_9ACTO/18-65
B4V2R2_9ACTO/31-77
B4V371_9ACTO/81-126
B4V3D8_9ACTO/27-73
B4V429_9ACTO/35-81
B4V497_9ACTO/14-60
B4V553_9ACTO/7-53
B4V573_9ACTO/19-65
B4V5F9_9ACTO/14-60
B4V5X8_9ACTO/14-58
B4V6E1_9ACTO/12-58
B4V6E2_9ACTO/14-60
B4V6H9_9ACTO/14-60
B4V735_9ACTO/13-59
B4V737_9ACTO/19-65
B4V766_9ACTO/17-63
B4V7B3_9ACTO/28-74
B4V7E4_9ACTO/22-68
B4V7F7_9ACTO/1-46
B4V7F8_9ACTO/14-60
B4V7K6_9ACTO/25-71
B4V7N0_9ACTO/39-85
B4V7S9_9ACTO/35-81
B4V865_9ACTO/20-65
B4V879_9ACTO/18-64
B4V882_9ACTO/13-59
B4V8B1_9ACTO/11-56
B4V8D0_9ACTO/35-80
B4V965_9ACTO/17-63
B4V9D3_9ACTO/14-60
B4V9F7_9ACTO/38-84
B4VA23_9ACTO/22-66
B4VA52_9ACTO/33-79
B4VAT7_9ACTO/7-53
B4VAT9_9ACTO/16-62
B4VAV8_9ACTO/10-57
B4VB16_9ACTO/26-70
B4VB26_9ACTO/26-72
B4VB41_9ACTO/16-62
B4VB59_9ACTO/19-65
B4VBN3_9ACTO/18-64
B4VCF5_9ACTO/41-88
B4VCF6_9ACTO/14-60
B4VCU6_9ACTO/11-57
B4VDF1_9ACTO/29-74
B4VDK9_9ACTO/34-80
B4VDR9_9ACTO/1-29
B4VDX0_9ACTO/48-94
B4VE40_9ACTO/14-60
B4VE76_9ACTO/31-75
B4VEB6_9ACTO/1-45
B4VED1_9ACTO/17-61
B4VEM2_9ACTO/21-67
B4VEM7_9ACTO/26-72
B4VET4_9ACTO/15-61
B4VET8_9ACTO/17-63
B4VET9_9ACTO/22-68
B4VFD8_9ACTO/53-99
B4VFM7_9ACTO/20-66
B4VG15_9ACTO/20-66
B4VG70_9ACTO/17-63
B4VG73_9ACTO/24-70
B4VG82_9ACTO/56-102
B4VGJ1_9ACTO/12-58
B4VGS0_9ACTO/11-57
B4VGS1_9ACTO/14-59
B4VJI1_9CYAN/18-64
B4VKQ7_9CYAN/12-58
B4VQZ7_9CYAN/1-47
B4VXB1_9CYAN/22-68
B4VZU8_9CYAN/22-68
B4W673_9CAUL/28-74
B4W739_9CAUL/52-98
B4W7G7_9CAUL/25-71
B4W873_9CAUL/18-63
B4W878_9CAUL/7-53
B4W9M6_9CAUL/17-63
B4WA32_9CAUL/1-31
B4WA40_9CAUL/20-65
B4WB00_9CAUL/20-66
B4WCL7_9CAUL/23-69
B4WD19_9CAUL/17-63
B4WDR4_9CAUL/16-62
B4WE15_9CAUL/16-61
B4WER7_9CAUL/5-51
B4WET1_9CAUL/38-84
B4WFM3_9SYNE/28-74
B4WFZ5_9SYNE/39-85
B4WIU8_9SYNE/10-56
B4WKW6_9SYNE/19-65
B4WMD7_9SYNE/19-65
B4WNM9_9SYNE/12-58
B4WRP6_9SYNE/17-63
B4WS51_9SYNE/22-68
B4WST5_9SYNE/12-58
B4WUC1_9SYNE/20-66
B4WUS8_9SYNE/12-58
B4WV32_9SYNE/18-64
B4WWW1_9GAMM/17-61
B4WX89_9GAMM/16-62
B4WXF3_9GAMM/20-66
B4WXJ2_9GAMM/17-63
B4WY10_9GAMM/25-71
B4WZ95_9GAMM/16-62
B4WZC2_9GAMM/16-62
B4WZH1_9GAMM/10-56
B4WZN8_9GAMM/20-66
B4WZQ3_9GAMM/18-63
B4WZR3_9GAMM/29-75
B4WZT3_9GAMM/25-71
B4WZU0_9GAMM/18-64
B4WZX5_9GAMM/18-64
B4X026_9GAMM/21-67
B4X0E4_9GAMM/28-74
B4X0G8_9GAMM/12-58
B4X0H9_9GAMM/19-65
B4X1K7_9GAMM/16-62
B4X1N8_9GAMM/1-42
B4X219_9GAMM/16-62
B4X231_9GAMM/20-67
B4X267_9GAMM/8-54
B4X294_9GAMM/12-58
B4X3J9_9GAMM/22-68
B4X3R9_9GAMM/26-72
B4X3Z9_9GAMM/17-63
B4X429_9GAMM/15-61
B4X478_9GAMM/25-71
B4X4A7_9GAMM/16-62
B4X4C1_9GAMM/21-68
B4X501_9GAMM/27-73
B4X5B5_9GAMM/17-64
B4X5S7_9GAMM/37-83
B4X5S9_9GAMM/9-55
B4X9Q4_VIBAL/21-67
B4XYD4_9ACTO/15-61
B4YIE4_9BACT/1-33
B4YKI7_ENTCL/10-56
B5BAG3_SALPK/24-70
B5BBG4_SALPK/23-69
B5BBW8_SALPK/18-64
B5BC08_SALPK/17-62
B5BCX0_SALPK/13-58
B5BD55_SALPK/16-62
B5BGU2_SALPK/16-62
B5BJ54_SALPK/20-66
B5BJD2_SALPK/13-56
B5BKD2_SALPK/13-59
B5BKE5_SALPK/6-52
B5BN94_UREUR/15-59
B5BRA9_9ACTO/12-58
B5BWB7_SALET/6-52
B5BWV3_SALET/17-62
B5BXA9_SALET/18-64
B5BY21_SALET/23-69
B5BYL1_SALET/24-70
B5C090_SALET/13-59
B5C0Y4_SALET/13-56
B5C1I8_SALET/20-66
B5C1V0_SALET/16-62
B5C4D6_SALET/16-62
B5C5D9_SALET/16-62
B5C688_SALET/13-58
B5C9V9_SALET/16-62
B5CAA0_SALET/13-59
B5CAQ4_SALET/13-56
B5CB07_SALET/20-66
B5CD87_SALET/17-62
B5CDD9_SALET/18-64
B5CDY4_SALET/6-52
B5CE98_SALET/23-69
B5CF98_SALET/16-62
B5CGG4_SALET/15-61
B5CIZ5_SALET/24-70
B5CJQ6_SALET/16-62
B5CJZ1_SALET/18-64
B5CL29_9FIRM/17-59
B5CM87_9FIRM/15-58
B5CMD5_9FIRM/35-78
B5CMV2_9FIRM/13-55
B5CP50_9FIRM/32-77
B5CQ89_9FIRM/15-61
B5CRA9_9FIRM/21-67
B5CSX1_9FIRM/14-58
B5CWJ1_9BACE/10-56
B5CYL7_9BACE/17-63
B5D072_9BACE/10-56
B5E1X1_STRP4/11-61
B5E344_STRP4/29-75
B5E462_STRP4/15-60
B5EBJ9_GEOBB/15-61
B5EF74_GEOBB/10-56
B5EFD3_GEOBB/10-56
B5EG85_GEOBB/18-64
B5EJW8_ACIF5/21-67
B5EK48_ACIF5/20-65
B5EKZ9_ACIF5/19-65
B5ELR4_ACIF5/16-62
B5ESF7_VIBFM/21-67
B5ESK1_VIBFM/16-62
B5ETD3_VIBFM/15-61
B5ETY2_VIBFM/16-62
B5EXL7_SALA4/16-62
B5EYH1_SALA4/13-58
B5F096_SALA4/17-62
B5F0Y8_SALA4/18-64
B5F205_SALA4/23-69
B5F2K2_SALA4/6-52
B5F599_SALA4/20-66
B5F5V5_SALA4/13-56
B5F6L0_SALA4/13-59
B5F7P9_SALA4/16-62
B5F8E1_SALA4/24-70
B5FB13_VIBFM/21-67
B5FBW0_VIBFM/1-46
B5FCA8_VIBFM/37-84
B5FCV0_VIBFM/8-54
B5FDG4_VIBFM/12-57
B5FDZ3_VIBFM/9-55
B5FFL5_VIBFM/23-68
B5FFT2_VIBFM/7-53
B5FGH5_VIBFM/17-63
B5FHI8_SALDC/13-56
B5FIG6_SALDC/13-59
B5FIW8_SALDC/16-62
B5FK94_SALDC/24-70
B5FKY1_SALDC/16-62
B5FMI1_SALDC/13-58
B5FP84_SALDC/17-62
B5FPD6_SALDC/18-64
B5FRJ4_SALDC/6-52
B5FRP7_SALDC/23-69
B5FUL9_SALDC/20-66
B5G713_9ACTO/42-87
B5G7F4_9ACTO/27-73
B5G7K1_9ACTO/38-82
B5G8B7_9ACTO/13-59
B5G8D2_9ACTO/17-63
B5G8I1_9ACTO/16-62
B5G8U1_9ACTO/20-67
B5G8W4_9ACTO/19-65
B5G921_9ACTO/10-56
B5G957_9ACTO/23-69
B5G986_9ACTO/24-70
B5GA20_9ACTO/25-72
B5GA48_9ACTO/21-63
B5GB64_9ACTO/24-70
B5GBD2_9ACTO/56-102
B5GBS6_9ACTO/15-61
B5GC09_9ACTO/20-63
B5GC17_9ACTO/10-56
B5GCI2_9ACTO/19-65
B5GCI7_9ACTO/105-150
B5GCZ7_9ACTO/19-64
B5GD00_9ACTO/14-60
B5GD95_9ACTO/12-58
B5GDZ1_9ACTO/17-63
B5GFH5_9ACTO/29-72
B5GFI4_9ACTO/44-87
B5GFR4_9ACTO/22-68
B5GG16_9ACTO/16-61
B5GGB5_9ACTO/32-78
B5GGC4_9ACTO/16-62
B5GGR8_9ACTO/26-72
B5GGT6_9ACTO/37-83
B5GGU8_9ACTO/5-51
B5GGY3_9ACTO/30-76
B5GH23_9ACTO/17-63
B5GH51_9ACTO/17-61
B5GHA0_9ACTO/28-73
B5GHH2_9ACTO/79-125
B5GHL6_9ACTO/17-63
B5GHM5_9ACTO/26-72
B5GHN7_9ACTO/47-93
B5GHP7_9ACTO/21-67
B5GHT3_9ACTO/22-68
B5GI14_9ACTO/16-63
B5GIC9_9ACTO/25-70
B5GIV1_9ACTO/31-77
B5GJ07_9ACTO/1-47
B5GJS9_9ACTO/18-64
B5GK15_9ACTO/20-66
B5GK21_9ACTO/12-57
B5GKH8_9ACTO/37-83
B5GL02_STRCL/30-76
B5GLH5_STRCL/10-57
B5GM80_STRCL/8-54
B5GMB8_STRCL/13-59
B5GMD1_STRCL/19-64
B5GMM8_STRCL/12-58
B5GMW3_STRCL/22-68
B5GMZ6_STRCL/28-74
B5GN45_STRCL/60-106
B5GNB1_STRCL/9-55
B5GNR9_STRCL/24-70
B5GNS8_STRCL/11-57
B5GP53_STRCL/24-71
B5GPA7_STRCL/55-100
B5GPS3_STRCL/36-82
B5GPX4_STRCL/16-62
B5GQ11_STRCL/25-70
B5GQ61_STRCL/26-72
B5GQA4_STRCL/15-61
B5GRL4_STRCL/1-44
B5GRU7_STRCL/36-79
B5GSH2_STRCL/26-72
B5GST2_STRCL/46-91
B5GSX1_STRCL/23-68
B5GTN9_STRCL/22-67
B5GTP5_STRCL/23-69
B5GU26_STRCL/68-114
B5GU27_STRCL/7-52
B5GUC0_STRCL/20-66
B5GVX5_STRCL/21-67
B5GVY2_STRCL/33-79
B5GW12_STRCL/17-63
B5GWL6_STRCL/39-85
B5GWQ1_STRCL/12-58
B5GXE0_STRCL/1-47
B5GXG3_STRCL/21-65
B5GXW4_STRCL/13-59
B5GY48_STRCL/13-59
B5GYE0_STRCL/19-65
B5GYT8_STRCL/22-68
B5GZB1_STRCL/26-72
B5GZV7_STRCL/14-60
B5GZX6_STRCL/25-71
B5GZY6_STRCL/19-65
B5H0J1_STRCL/38-84
B5H1A6_STRCL/24-70
B5H1P5_STRCL/14-60
B5H258_STRCL/14-58
B5H2E7_STRCL/19-65
B5H2K7_STRCL/21-66
B5H2P0_STRCL/20-66
B5H2S9_STRCL/15-61
B5H3K3_STRCL/57-103
B5H3M6_STRCL/17-63
B5H3W3_STRCL/31-75
B5H423_STRCL/22-67
B5H4J4_STRPR/20-66
B5H4N3_STRPR/26-71
B5H4R1_STRPR/26-72
B5H4V5_STRPR/32-77
B5H4Z9_STRPR/21-67
B5H503_STRPR/18-63
B5H588_STRPR/36-81
B5H5G2_STRPR/46-92
B5H5N7_STRPR/54-99
B5H6K4_STRPR/22-67
B5H6M4_STRPR/14-60
B5H6N6_STRPR/18-64
B5H6Q6_STRPR/34-73
B5H6S1_STRPR/10-54
B5H6S3_STRPR/20-66
B5H6S3_STRPR/214-260
B5H6T4_STRPR/216-262
B5H6T4_STRPR/22-68
B5H6V2_STRPR/20-64
B5H6W6_STRPR/9-56
B5H736_STRPR/28-75
B5H7F6_STRPR/20-66
B5H7H9_STRPR/12-58
B5H7T2_STRPR/16-62
B5H809_STRPR/14-60
B5H8A7_STRPR/33-78
B5H8B1_STRPR/27-72
B5H8E1_STRPR/16-62
B5H8V7_STRPR/12-58
B5H8W2_STRPR/26-70
B5H9E5_STRPR/9-55
B5H9F1_STRPR/31-77
B5H9I4_STRPR/5-51
B5H9K4_STRPR/19-65
B5H9L4_STRPR/29-75
B5H9L6_STRPR/14-60
B5H9M8_STRPR/17-63
B5H9N3_STRPR/31-77
B5H9R3_STRPR/1-46
B5HAR1_STRPR/23-69
B5HAS4_STRPR/15-61
B5HB58_STRPR/8-54
B5HBF1_STRPR/14-60
B5HBI5_STRPR/35-81
B5HBL4_STRPR/26-72
B5HBX6_STRPR/13-59
B5HBZ8_STRPR/25-78
B5HC54_STRPR/24-70
B5HCA0_STRPR/16-62
B5HCI2_STRPR/14-59
B5HCL2_STRPR/25-71
B5HCW0_STRPR/34-80
B5HD02_STRPR/19-65
B5HD89_STRPR/30-76
B5HDL5_STRPR/12-58
B5HDU7_STRPR/19-65
B5HDY8_STRPR/7-53
B5HE47_STRPR/11-58
B5HEB3_STRPR/20-66
B5HEC3_STRPR/24-69
B5HEN5_STRPR/17-61
B5HFK1_STRPR/12-58
B5HFT9_STRPR/16-61
B5HG23_STRPR/19-65
B5HGZ9_STRPR/39-84
B5HH56_STRPR/13-58
B5HH71_STRPR/18-64
B5HH76_STRPR/30-68
B5HHF4_STRPR/21-67
B5HHI9_STRPR/19-65
B5HHT0_STRPR/21-67
B5HI56_STRPR/26-72
B5HID9_STRPR/40-83
B5HIJ1_STRPR/21-67
B5HJ28_STRPR/15-62
B5HJW5_STRPR/22-68
B5HK29_STRPR/12-58
B5HKC9_STRPR/13-58
B5HKE5_STRPR/24-70
B5HKU2_9ACTO/20-66
B5HKY5_9ACTO/43-88
B5HL64_9ACTO/20-66
B5HLB5_9ACTO/24-70
B5HLT5_9ACTO/19-63
B5HM05_9ACTO/23-70
B5HM78_9ACTO/15-61
B5HM92_9ACTO/7-53
B5HMC9_9ACTO/19-65
B5HMI6_9ACTO/43-87
B5HMK9_9ACTO/48-94
B5HML4_9ACTO/15-61
B5HMP5_9ACTO/17-62
B5HMV3_9ACTO/20-67
B5HN14_9ACTO/32-78
B5HN49_9ACTO/16-62
B5HNF7_9ACTO/14-60
B5HP35_9ACTO/26-71
B5HP39_9ACTO/18-64
B5HP74_9ACTO/13-57
B5HP90_9ACTO/21-67
B5HPF0_9ACTO/34-79
B5HPI1_9ACTO/37-83
B5HQH9_9ACTO/20-66
B5HQL0_9ACTO/20-66
B5HR04_9ACTO/14-60
B5HR27_9ACTO/24-69
B5HRR7_9ACTO/24-70
B5HRY4_9ACTO/14-59
B5HRZ0_9ACTO/45-91
B5HS18_9ACTO/21-66
B5HSP3_9ACTO/28-74
B5HSU8_9ACTO/17-63
B5HSV4_9ACTO/36-80
B5HSV8_9ACTO/46-90
B5HSW0_9ACTO/22-68
B5HT14_9ACTO/7-53
B5HT17_9ACTO/14-60
B5HT35_9ACTO/13-57
B5HTN0_9ACTO/21-67
B5HTQ6_9ACTO/29-75
B5HTT9_9ACTO/14-60
B5HU90_9ACTO/38-84
B5HUB9_9ACTO/14-60
B5HUR5_9ACTO/14-60
B5HUT7_9ACTO/12-58
B5HUU1_9ACTO/20-65
B5HUV9_9ACTO/20-64
B5HV64_9ACTO/14-60
B5HVA5_9ACTO/30-75
B5HVZ0_9ACTO/15-61
B5HW28_9ACTO/22-68
B5HWB2_9ACTO/39-85
B5HWH6_9ACTO/29-74
B5HWR5_9ACTO/12-58
B5HYG9_9ACTO/16-62
B5HYI8_9ACTO/26-72
B5HYV5_9ACTO/16-62
B5HZ23_9ACTO/22-68
B5HZ56_9ACTO/22-68
B5HZD1_9ACTO/49-95
B5HZI8_9ACTO/28-74
B5HZN1_9ACTO/19-65
B5HZU7_9ACTO/34-79
B5I0C2_9ACTO/36-79
B5I174_9ACTO/26-72
B5I198_9ACTO/43-89
B5I1E3_9ACTO/13-59
B5I1E7_9ACTO/21-68
B5I1R9_9ACTO/22-68
B5I2K0_9ACTO/20-66
B5I2L7_9ACTO/19-65
B5I309_9ACTO/31-77
B5I314_9ACTO/38-84
B5I331_9ACTO/14-60
B5I334_9ACTO/26-72
B5I346_9ACTO/16-62
B5I3A3_9ACTO/27-73
B5I3F4_9ACTO/16-62
B5I3N6_9ACTO/17-64
B5I3R6_9ACTO/18-64
B5I499_9ACTO/10-56
B5I4Y2_9ACTO/8-52
B5I5E7_9ACTO/4-39
B5I5F4_9ACTO/14-60
B5I5T3_9ACTO/10-56
B5I5W1_9ACTO/24-70
B5I615_9ACTO/11-57
B5I647_9ACTO/30-76
B5I6E9_9ACTO/22-68
B5I6I2_9ACTO/18-63
B5I6K0_9ACTO/23-69
B5I718_9ACTO/12-56
B5I7E2_9ACTO/26-70
B5I7G7_9ACTO/35-81
B5I7T8_9ACTO/24-70
B5I804_9ACTO/48-94
B5I837_9ACTO/61-107
B5I879_9ACTO/26-72
B5I8G8_9ACTO/27-73
B5I8P9_9ACTO/24-70
B5I8R8_9ACTO/29-75
B5I8Y5_9ACTO/19-65
B5I943_9ACTO/14-60
B5I945_9ACTO/14-60
B5I957_9ACTO/20-65
B5I971_9ACTO/55-100
B5I9B6_9ACTO/28-69
B5IP70_9CHRO/38-84
B5J1N0_9RHOB/17-63
B5J2N6_9RHOB/20-66
B5J310_9RHOB/26-72
B5J3E3_9RHOB/16-62
B5J3U5_9RHOB/27-73
B5J4G1_9RHOB/17-62
B5J5D1_9RHOB/15-61
B5J639_9RHOB/14-60
B5J6V4_9RHOB/14-60
B5J757_9RHOB/12-58
B5J9S4_9RHOB/16-62
B5J9T9_9RHOB/9-55
B5JAC8_9RHOB/21-67
B5JAP9_9RHOB/18-62
B5JC62_9RHOB/12-54
B5JC95_9RHOB/19-65
B5JF39_9BACT/8-54
B5JGU2_9BACT/16-62
B5JHH0_9BACT/10-56
B5JIC7_9BACT/7-53
B5JIY1_9BACT/13-59
B5JKK9_9BACT/11-57
B5JNK9_9BACT/22-68
B5JQ38_9BACT/10-56
B5JRQ1_9GAMM/7-53
B5JS79_9GAMM/15-62
B5JS99_9GAMM/7-53
B5JTI2_9GAMM/23-69
B5JTM4_9GAMM/44-90
B5JU73_9GAMM/36-82
B5JU98_9GAMM/1-39
B5JUB0_9GAMM/11-58
B5JUQ6_9GAMM/29-75
B5JV62_9GAMM/34-80
B5JWJ5_9GAMM/20-66
B5JWN4_9GAMM/17-63
B5JWQ8_9GAMM/19-65
B5JX66_9GAMM/15-62
B5JZ52_9RHOB/17-62
B5JZY6_9RHOB/10-56
B5K0W3_9RHOB/37-83
B5K2J1_9RHOB/20-66
B5K430_9RHOB/15-61
B5K4V3_9RHOB/17-62
B5K4X3_9RHOB/14-60
B5K5B3_9RHOB/12-58
B5K8A6_9RHOB/30-76
B5KA70_9RHOB/23-69
B5KBE2_9RHOB/23-69
B5KEM8_9RHOB/15-61
B5KMB6_EDWTA/16-62
B5L5U4_9BACT/17-63
B5L6L7_MICCH/17-63
B5LU12_MYCPA/20-66
B5M9M3_STRLS/15-61
B5M9N0_STRLS/11-57
B5MH35_SALET/16-62
B5MJ27_SALET/20-66
B5MJD2_SALET/13-56
B5MKH5_SALET/18-64
B5MKN5_SALET/17-62
B5MLG7_SALET/13-58
B5MLQ9_SALET/16-62
B5MNA8_SALET/13-59
B5MQN3_SALET/23-69
B5MRC2_SALET/16-62
B5MSZ2_SALET/24-70
B5MUG0_SALET/6-52
B5MW43_SALET/16-62
B5MWE2_SALET/13-58
B5MZW3_SALET/24-70
B5N004_SALET/17-62
B5N058_SALET/18-64
B5N229_SALET/29-72
B5N3X5_SALET/23-69
B5N3Y3_SALET/20-66
B5N4I7_SALET/16-62
B5N569_SALET/13-59
B5N7D5_SALET/16-62
B5N900_SALET/6-52
B5N9W3_SALET/20-66
B5NAR4_SALET/25-71
B5NB65_SALET/13-56
B5NCA7_SALET/15-61
B5NCS8_SALET/16-62
B5NGG1_SALET/17-62
B5NGL4_SALET/18-64
B5NHR9_SALET/16-62
B5NHZ2_SALET/13-58
B5NIE3_SALET/23-69
B5NIP0_SALET/24-70
B5NJB6_SALET/16-62
B5NKY4_SALET/13-59
B5NLD1_SALET/13-56
B5NLN2_SALET/20-66
B5NN57_SALET/17-62
B5NNB4_SALET/18-64
B5NPG3_SALET/6-52
B5NPZ3_SALET/16-62
B5NQ96_SALET/13-58
B5NUD1_SALET/24-70
B5NUD7_SALET/16-62
B5NUY3_SALET/23-69
B5NW30_SALET/16-62
B5NY33_SALET/16-62
B5NYD2_SALET/13-58
B5NZ14_SALET/17-62
B5NZ67_SALET/18-64
B5NZN4_SALET/13-59
B5P026_SALET/13-57
B5P0C9_SALET/20-66
B5P1V2_SALET/16-62
B5P6U6_SALET/23-69
B5P7P8_SALET/24-70
B5P9W1_SALET/16-62
B5PBS8_SALET/16-62
B5PCR2_SALET/16-62
B5PDJ2_SALET/13-58
B5PDP5_SALET/13-59
B5PE36_SALET/13-56
B5PEE5_SALET/20-66
B5PFL1_SALET/18-64
B5PFR9_SALET/17-62
B5PJX8_SALET/23-69
B5PL83_SALET/24-70
B5PM70_SALET/16-62
B5PPL2_SALHA/20-66
B5PPW4_SALHA/13-56
B5PQF3_SALHA/18-64
B5PRC7_SALHA/16-62
B5PS26_SALHA/16-62
B5PSV9_SALHA/13-58
B5PW90_SALHA/16-62
B5PY05_SALHA/6-52
B5PYN1_SALHA/18-64
B5PYT4_SALHA/17-62
B5PZU3_SALHA/23-69
B5Q074_SALHA/24-70
B5Q4B0_SALVI/6-52
B5Q6R4_SALVI/16-62
B5Q8J1_SALVI/16-62
B5QAL5_SALVI/18-64
B5QB13_SALVI/17-62
B5QB71_SALVI/20-66
B5QBQ8_SALVI/13-56
B5QCC9_SALVI/13-59
B5QCM3_SALVI/13-58
B5QD67_SALVI/16-62
B5QDX1_SALVI/24-70
B5QEE5_SALVI/23-69
B5QGK1_CAMJE/18-64
B5QKG6_LACRH/26-72
B5QKS1_LACRH/14-60
B5QL97_LACRH/17-63
B5QN95_LACRH/12-58
B5QNP5_LACRH/14-60
B5QP91_LACRH/17-59
B5QPB2_LACRH/14-55
B5QPV4_LACRH/15-61
B5QQ85_LACRH/21-60
B5QQN8_LACRH/15-61
B5QQR7_LACRH/10-56
B5QR07_LACRH/27-73
B5QR69_LACRH/12-58
B5QRL6_LACRH/18-63
B5QRT3_LACRH/27-73
B5QTM7_SALEP/13-56
B5QU66_SALEP/16-62
B5QUY2_SALEP/13-58
B5QV22_SALEP/13-59
B5QXC3_SALEP/24-70
B5QXQ8_SALEP/16-63
B5QXS5_SALEP/17-62
B5QXX3_SALEP/18-64
B5QZZ7_SALEP/6-52
B5R058_SALEP/23-69
B5R1D2_SALEP/16-62
B5R4B8_SALEP/20-66
B5R601_SALG2/16-62
B5R702_SALG2/13-58
B5R786_SALG2/17-62
B5R856_SALG2/18-64
B5R983_SALG2/6-52
B5RA08_SALG2/20-66
B5RAA5_SALG2/13-56
B5RAM2_SALG2/13-59
B5RB89_SALG2/24-70
B5REY7_SALG2/16-62
B5REZ5_SALG2/16-63
B5RW69_RALSO/15-61
B5RZ34_RALSO/32-78
B5S0I4_RALSO/13-58
B5S132_RALSO/12-58
B5S160_RALSO/23-69
B5S2A3_RALSO/17-63
B5S3E0_RALSO/26-72
B5S3J8_RALSO/1-40
B5S476_RALSO/22-68
B5S498_RALSO/21-67
B5S4T9_RALSO/12-58
B5S5P9_RALSO/32-78
B5S5X1_RALSO/21-67
B5S6J7_RALSO/44-90
B5S790_RALSO/16-62
B5S7B0_RALSO/41-85
B5S7N8_RALSO/27-73
B5S8G4_RALSO/28-74
B5S8P3_RALSO/13-59
B5S8X3_RALSO/13-59
B5S952_RALSO/41-87
B5SAH9_RALSO/32-78
B5SC68_RALSO/21-67
B5SCI4_RALSO/12-58
B5SCI5_RALSO/16-62
B5SDH2_RALSO/32-78
B5SDP8_RALSO/21-67
B5SDT8_RALSO/41-85
B5SE08_RALSO/16-62
B5SEJ4_RALSO/27-73
B5SG53_RALSO/28-74
B5SGN4_RALSO/13-59
B5SGV7_RALSO/13-59
B5SH18_RALSO/41-87
B5SH82_RALSO/15-61
B5SIH6_RALSO/17-63
B5SM13_RALSO/36-82
B5SMK1_RALSO/44-90
B5SZM3_SALET/9-55
B5TTG6_9BACT/9-55
B5U1Y5_9BACT/9-55
B5UA28_AMYMD/11-58
B5UA29_AMYMD/13-59
B5UA30_AMYMD/26-72
B5UA31_AMYMD/19-65
B5UAS9_STRLA/13-59
B5UAT4_STRLA/14-60
B5UIN2_BACCE/12-58
B5UJQ9_BACCE/7-53
B5UK31_BACCE/29-65
B5UK69_BACCE/16-55
B5UKE0_BACCE/11-56
B5UKE5_BACCE/1-46
B5UKG3_BACCE/9-55
B5UKW7_BACCE/15-61
B5UM18_BACCE/6-52
B5UN75_BACCE/11-57
B5UNB9_BACCE/18-63
B5UNK3_BACCE/8-54
B5UPI0_BACCE/12-54
B5UQD8_BACCE/23-68
B5UQM7_BACCE/8-54
B5UR01_BACCE/11-57
B5UT10_BACCE/6-50
B5UTB9_BACCE/25-71
B5UTP7_BACCE/14-60
B5UTV5_BACCE/24-70
B5UUC1_BACCE/9-55
B5UUV0_BACCE/20-66
B5UWK6_BACCE/15-61
B5UX97_BACCE/3-49
B5UYR5_BACCE/14-60
B5UZB3_BACCE/15-61
B5UZK6_BACCE/25-71
B5UZN1_BACCE/14-60
B5UZU6_BACCE/24-70
B5V0B7_BACCE/9-55
B5V0F0_BACCE/15-61
B5V0V6_BACCE/20-66
B5V1F9_BACCE/12-58
B5V255_BACCE/17-63
B5V2C2_BACCE/6-52
B5V2C4_BACCE/15-61
B5V2K8_BACCE/5-50
B5V3P3_BACCE/14-59
B5V4T1_BACCE/15-61
B5V506_BACCE/11-57
B5V543_BACCE/12-58
B5V5L3_BACCE/11-57
B5V5L7_BACCE/13-59
B5V5L9_BACCE/20-66
B5V5M8_BACCE/8-54
B5V5W1_BACCE/8-54
B5V652_BACCE/23-68
B5V6M9_BACCE/17-56
B5V7D3_BACCE/6-52
B5V7G3_BACCE/12-56
B5V7U1_BACCE/11-56
B5V7W1_BACCE/9-55
B5V7Y5_BACCE/15-61
B5V958_BACCE/14-60
B5V9C5_BACCE/10-56
B5V9J7_BACCE/8-54
B5VB96_BACCE/11-57
B5W4F0_SPIMA/18-64
B5WAC4_9BURK/20-66
B5WAC5_9BURK/22-68
B5WAD9_9BURK/12-58
B5WB36_9BURK/25-71
B5WB44_9BURK/28-74
B5WB74_9BURK/26-72
B5WBR9_9BURK/23-69
B5WBS1_9BURK/19-65
B5WBZ4_9BURK/18-64
B5WC37_9BURK/46-92
B5WC77_9BURK/36-82
B5WCA6_9BURK/32-78
B5WCD3_9BURK/31-77
B5WCF2_9BURK/17-63
B5WCL2_9BURK/20-66
B5WCQ8_9BURK/18-64
B5WDF6_9BURK/30-75
B5WEA3_9BURK/5-51
B5WES8_9BURK/15-61
B5WEW4_9BURK/38-84
B5WEY1_9BURK/19-65
B5WEY9_9BURK/43-89
B5WEZ6_9BURK/1-34
B5WF44_9BURK/2-34
B5WG85_9BURK/29-75
B5WGA9_9BURK/25-71
B5WGT5_9BURK/22-68
B5WHD9_9BURK/16-62
B5WHG3_9BURK/26-72
B5WHH7_9BURK/20-65
B5WHQ9_9BURK/18-63
B5WHW6_9BURK/13-59
B5WIE4_9BURK/15-61
B5WIG6_9BURK/42-87
B5WIS5_9BURK/16-62
B5WJ56_9BURK/40-86
B5WKC2_9BURK/14-60
B5WKC5_9BURK/25-71
B5WKT0_9BURK/14-60
B5WKV5_9BURK/33-79
B5WLZ2_9BURK/19-65
B5WM22_9BURK/11-57
B5WN29_9BURK/20-66
B5WQ25_9BURK/42-88
B5WQK8_9BURK/21-67
B5WR75_9BURK/26-72
B5WRL3_9BURK/16-62
B5WRR0_9BURK/1-38
B5WSW5_9BURK/19-65
B5WSZ5_9BURK/28-74
B5WU51_9BURK/44-78
B5WUI3_9BURK/28-74
B5WUU6_9BURK/17-63
B5XHT6_STRPZ/32-75
B5XJ98_STRPZ/12-58
B5XKX2_STRPZ/10-60
B5XLT7_STRPZ/12-58
B5XMT1_KLEP3/24-70
B5XND6_KLEP3/16-62
B5XPK4_KLEP3/31-77
B5XQG3_KLEP3/22-68
B5XQI0_KLEP3/16-62
B5XR26_KLEP3/25-70
B5XRP9_KLEP3/12-57
B5XRQ8_KLEP3/21-67
B5XSA6_KLEP3/9-55
B5XSC1_KLEP3/16-62
B5XTA9_KLEP3/29-75
B5XWA7_KLEP3/11-57
B5XWM7_KLEP3/13-59
B5XWZ5_KLEP3/13-58
B5XXD5_KLEP3/8-54
B5XXK8_KLEP3/17-63
B5XXL5_KLEP3/11-57
B5XXM9_KLEP3/23-69
B5XYP1_KLEP3/14-60
B5XYV1_KLEP3/12-57
B5XZ13_KLEP3/16-63
B5Y043_KLEP3/13-58
B5Y0P4_KLEP3/16-62
B5Y2G8_KLEP3/23-69
B5Y606_COPPD/11-57
B5Y606_COPPD/216-262
B5Y728_COPPD/16-62
B5YAX4_DICT6/17-63
B5YB02_DICT6/14-60
B5YB47_DICT6/9-55
B5YGG3_THEYD/18-64
B5YHE6_THEYD/8-54
B5YS87_ECO5E/17-62
B5YSD7_ECO5E/13-59
B5YSY9_ECO5E/16-62
B5YU54_ECO5E/23-69
B5YVY0_ECO5E/24-70
B5YZS1_ECO5E/16-62
B5Z067_ECO5E/34-81
B5Z2E5_ECO5E/6-52
B5Z3K8_ECO5E/21-67
B5Z3X4_ECO5E/16-62
B5Z452_ECO5E/15-61
B5Z482_ECO5E/13-59
B5ZBA0_UREU1/15-59
B5ZER3_GLUDA/25-70
B5ZF80_GLUDA/42-87
B5ZFI6_GLUDA/26-71
B5ZFY1_GLUDA/20-66
B5ZG31_GLUDA/22-67
B5ZHU3_GLUDA/34-80
B5ZHU6_GLUDA/27-74
B5ZII9_GLUDA/23-68
B5ZIK7_GLUDA/19-59
B5ZIS0_GLUDA/37-81
B5ZJH1_GLUDA/18-64
B5ZK82_GLUDA/27-71
B5ZLT9_GLUDA/17-63
B5ZMI4_RHILW/32-78
B5ZMM4_RHILW/32-78
B5ZNH3_RHILW/16-62
B5ZNP5_RHILW/24-69
B5ZNQ2_RHILW/12-58
B5ZNQ6_RHILW/15-60
B5ZNS5_RHILW/35-81
B5ZPK6_RHILW/27-66
B5ZQW1_RHILW/32-78
B5ZR16_RHILW/20-66
B5ZRA3_RHILW/27-73
B5ZRJ4_RHILW/19-65
B5ZRT5_RHILW/15-61
B5ZRY5_RHILW/22-68
B5ZT36_RHILW/25-71
B5ZTA9_RHILW/19-65
B5ZTM2_RHILW/8-54
B5ZTQ7_RHILW/36-82
B5ZU24_RHILW/23-69
B5ZUG4_RHILW/14-60
B5ZUM4_RHILW/18-64
B5ZUT8_RHILW/11-57
B5ZVD1_RHILW/12-58
B5ZVE8_RHILW/13-57
B5ZVQ6_RHILW/23-69
B5ZVS1_RHILW/25-71
B5ZVX6_RHILW/33-79
B5ZX23_RHILW/26-72
B5ZZ31_RHILW/15-61
B5ZZC7_RHILW/15-61
B5ZZL8_RHILW/23-69
B5ZZM8_RHILW/18-64
B5ZZQ7_RHILW/15-61
B6A093_RHILW/28-74
B6A0L3_RHILW/18-63
B6A119_RHILW/10-56
B6A184_RHILW/21-67
B6A187_RHILW/12-58
B6A188_RHILW/20-65
B6A1R2_RHILW/20-66
B6A276_RHILW/29-75
B6A3A9_RHILW/16-62
B6A3I6_RHILW/31-77
B6A438_RHILW/16-62
B6A4B5_RHILW/27-73
B6A4F5_RHILW/21-67
B6A534_RHILW/38-84
B6A5D0_RHILW/22-68
B6A5I1_RHILW/30-75
B6ALI1_9BACT/30-76
B6ANN0_9BACT/16-62
B6APL4_9BACT/48-94
B6AS04_9BACT/10-56
B6AT21_9RHOB/16-62
B6ATW2_9RHOB/15-57
B6AU07_9RHOB/22-67
B6AUE5_9RHOB/8-54
B6AV51_9RHOB/8-54
B6AVK8_9RHOB/15-61
B6AVU9_9RHOB/20-66
B6AWS3_9RHOB/7-47
B6AWW8_9RHOB/16-62
B6AZH6_9RHOB/44-90
B6AZM4_9RHOB/14-60
B6B1Z1_9RHOB/35-81
B6B2A7_9RHOB/14-60
B6B2C8_9RHOB/18-64
B6B2D7_9RHOB/23-69
B6B4A1_9RHOB/16-62
B6B5S1_9RHOB/36-82
B6B699_9RHOB/9-55
B6B6B9_9RHOB/16-62
B6B766_9RHOB/16-62
B6B7M3_9RHOB/16-62
B6B841_9RHOB/21-67
B6B850_9RHOB/20-66
B6B8A3_9RHOB/20-66
B6B8D7_9RHOB/10-56
B6B8I6_9RHOB/17-63
B6B9B0_9RHOB/9-55
B6B9B6_9RHOB/32-78
B6BA04_9RHOB/26-72
B6BB53_9RHOB/13-59
B6BBI8_9RHOB/23-70
B6BC29_9RHOB/29-74
B6BDI8_9RHOB/15-61
B6BED0_9RHOB/17-62
B6BF75_9RHOB/21-67
B6BK90_9PROT/17-63
B6BMI6_9PROT/7-53
B6BMW9_9PROT/12-58
B6BMY1_9PROT/14-60
B6BVU8_9PROT/7-53
B6C2X8_9GAMM/22-68
B6C574_9GAMM/11-57
B6EJY0_ALISL/8-54
B6ELA9_ALISL/9-54
B6ELF1_ALISL/21-67
B6ENT6_ALISL/44-91
B6EP37_ALISL/19-65
B6EPH2_ALISL/7-53
B6EPP5_ALISL/13-60
B6EQ26_ALISL/15-61
B6EQK3_ALISL/12-58
B6ERN7_ALISL/16-62
B6ETQ0_9ENTR/18-64
B6F262_9STRE/11-56
B6FK36_9CLOT/14-60
B6FLP6_9CLOT/12-58
B6FME0_9CLOT/13-59
B6FQN9_9CLOT/14-61
B6FRC6_9CLOT/12-58
B6FRR8_9CLOT/21-67
B6FS10_9CLOT/8-52
B6FUB8_9CLOT/23-69
B6FUH1_9CLOT/1-46
B6FUS7_9CLOT/36-82
B6FVT0_9CLOT/13-46
B6FX70_9CLOT/32-77
B6FY21_9CLOT/16-56
B6FYW7_9CLOT/11-57
B6FZG5_9CLOT/14-60
B6FZR6_9CLOT/14-60
B6FZV2_9CLOT/15-61
B6G1D6_9CLOT/26-72
B6G278_9CLOT/9-49
B6G7Z6_9ACTN/27-73
B6G8P6_9ACTN/25-43
B6G9N9_9ACTN/58-104
B6GA42_9ACTN/21-67
B6GAD6_9ACTN/12-56
B6GAH8_9ACTN/12-55
B6HYI5_9GAMM/9-55
B6I0B4_ECOSE/16-62
B6I1Y4_ECOSE/16-62
B6I2B8_ECOSE/44-90
B6I2G3_ECOSE/21-67
B6I5I1_ECOSE/34-81
B6I607_ECOSE/6-52
B6I7V2_ECOSE/21-66
B6I8G7_ECOSE/13-59
B6I989_ECOSE/23-69
B6I9I9_ECOSE/50-96
B6IB52_ECOSE/16-62
B6IB88_ECOSE/13-59
B6IBX8_ECOSE/9-55
B6IP26_RHOCS/17-63
B6IPS3_RHOCS/29-75
B6IQI4_RHOCS/29-75
B6IQJ2_RHOCS/25-71
B6IQL8_RHOCS/15-61
B6IQM2_RHOCS/51-97
B6IQV2_RHOCS/11-57
B6ITJ1_RHOCS/17-63
B6IU83_RHOCS/17-63
B6IUH7_RHOCS/43-89
B6IWX6_RHOCS/39-85
B6IX59_RHOCS/61-107
B6IX69_RHOCS/54-100
B6IY69_RHOCS/22-68
B6IYL3_RHOCS/17-63
B6J0N8_COXB2/10-56
B6J6P3_COXB1/10-56
B6JCE5_OLICO/21-67
B6JDE9_OLICO/13-58
B6JDQ6_OLICO/18-63
B6JDR8_OLICO/23-68
B6JFD8_OLICO/20-66
B6JFH3_OLICO/15-61
B6JGB5_OLICO/15-61
B6JIZ1_OLICO/21-67
B6JJ12_OLICO/20-66
B6QWZ5_9RHOB/26-71
B6QX25_9RHOB/29-75
B6QXE0_9RHOB/20-64
B6QXE2_9RHOB/16-62
B6QXY6_9RHOB/1-46
B6QY12_9RHOB/13-55
B6QYG9_9RHOB/18-64
B6QZ50_9RHOB/18-64
B6QZ64_9RHOB/33-79
B6QZD4_9RHOB/13-58
B6QZY2_9RHOB/8-54
B6R028_9RHOB/17-63
B6R0H2_9RHOB/8-54
B6R161_9RHOB/24-70
B6R248_9RHOB/16-62
B6R285_9RHOB/16-62
B6R296_9RHOB/27-73
B6R2F6_9RHOB/13-59
B6R2M6_9RHOB/13-58
B6R2P3_9RHOB/28-74
B6R2S9_9RHOB/8-47
B6R2T4_9RHOB/13-56
B6R2T5_9RHOB/24-70
B6R2X8_9RHOB/27-59
B6R310_9RHOB/12-58
B6R334_9RHOB/12-58
B6R369_9RHOB/12-58
B6R3B8_9RHOB/12-58
B6R3C6_9RHOB/14-59
B6R3C8_9RHOB/19-65
B6R4I2_9RHOB/16-62
B6R4I3_9RHOB/12-58
B6R5U5_9RHOB/9-55
B6R627_9RHOB/5-51
B6R6I4_9RHOB/15-61
B6R6T6_9RHOB/22-68
B6R724_9RHOB/8-52
B6R7L0_9RHOB/11-57
B6R7L3_9RHOB/19-65
B6R7L4_9RHOB/6-52
B6R7P4_9RHOB/13-59
B6R7P5_9RHOB/12-58
B6R7P6_9RHOB/11-57
B6R925_9RHOB/14-60
B6R996_9RHOB/30-76
B6R9B5_9RHOB/16-62
B6R9K0_9RHOB/27-71
B6R9Z7_9RHOB/19-65
B6RA14_9RHOB/13-54
B6RA50_9RHOB/20-66
B6RA88_9RHOB/24-69
B6RFQ3_KLEPN/9-55
B6SEF8_9ACTO/22-68
B6UKY9_9MYCO/61-107
B6VLR9_PHOAA/19-66
B6VME4_PHOAA/27-73
B6VMK7_PHOAA/22-66
B6VRQ6_STRGD/16-62
B6VS12_9BACE/10-56
B6VSH3_9BACE/18-64
B6VUY9_9BACE/13-59
B6VUZ1_9BACE/52-98
B6VZF7_9BACE/12-58
B6W2L6_9BACE/12-58
B6W672_9FIRM/14-60
B6W6H0_9FIRM/12-57
B6W769_9FIRM/9-53
B6WA32_9FIRM/11-57
B6WQN1_9DELT/27-73
B6WS59_9DELT/32-78
B6WTF1_9DELT/12-58
B6WX66_9DELT/24-70
B6XB28_9ENTR/22-68
B6XC61_9ENTR/28-74
B6XDX0_9ENTR/19-65
B6XGC8_9ENTR/16-62
B6XGG3_9ENTR/15-59
B6XHQ4_9ENTR/18-64
B6XIA0_9ENTR/19-65
B6XIP4_9ENTR/20-66
B6XJM1_9ENTR/19-66
B6XJX1_9ENTR/38-84
B6XK19_9ENTR/12-58
B6XK99_9ENTR/25-71
B6XKL7_9ENTR/24-70
B6XSE1_9BIFI/46-92
B6XSF7_9BIFI/10-56
B6XT32_9BIFI/20-66
B6XT35_9BIFI/22-68
B6XT38_9BIFI/47-93
B6XT45_9BIFI/21-67
B6XT52_9BIFI/25-71
B6XV32_9BIFI/14-61
B6XWN8_9BIFI/19-63
B6XXM4_9BIFI/20-66
B6YT80_THEON/7-53
B6YYB5_9RHOB/18-64
B6YYW6_9RHOB/22-68
B6YZ54_9RHOB/9-55
B6ZNR1_ECO57/34-81
B6ZPM9_ECO57/16-62
B6ZQZ6_ECO57/14-60
B6ZRB6_ECO57/16-62
B6ZU23_ECO57/21-67
B6ZUF7_ECO57/13-59
B6ZUS6_ECO57/17-62
B6ZV07_ECO57/6-52
B6ZXN9_ECO57/16-62
B6ZZU4_ECO57/24-70
B7A0I5_ECO57/23-69
B7A2A0_ECO57/13-59
B7A2D2_ECO57/16-62
B7A3D5_ECO57/16-62
B7A5W7_THEAQ/16-62
B7A6U7_THEAQ/15-61
B7A732_THEAQ/9-55
B7A750_THEAQ/7-53
B7ADF8_9BACE/24-70
B7ADG0_9BACE/20-66
B7AE43_9BACE/10-56
B7AIS0_9BACE/9-55
B7AKE2_9BACE/18-64
B7ARA7_9BACE/12-58
B7AW31_9BACE/33-76
B7AW96_9BACE/4-53
B7B994_9PORP/27-73
B7BBG1_9PORP/22-68
B7BBG8_9PORP/8-54
B7BCS8_9PORP/7-53
B7BEE0_9PORP/10-55
B7BHC0_9PORP/12-58
B7C806_9FIRM/12-58
B7C8K4_9FIRM/16-62
B7C8M1_9FIRM/18-59
B7CC30_9FIRM/20-64
B7CCY6_9FIRM/8-52
B7CDQ2_9FIRM/12-53
B7CFV0_BURPS/22-68
B7CG77_BURPS/16-62
B7CGC8_BURPS/13-59
B7CH05_BURPS/10-55
B7CHI6_BURPS/27-73
B7CHS0_BURPS/17-63
B7CIP7_BURPS/16-62
B7CJ52_BURPS/11-57
B7CNU0_BURPS/19-65
B7CPR4_BURPS/16-62
B7CQA3_BURPS/12-58
B7CQK3_BURPS/35-79
B7CQP6_BURPS/68-114
B7CSC0_BURPS/42-88
B7CTI9_BURPS/17-63
B7CTS7_BURPS/17-63
B7CVF9_BURPS/31-84
B7CXL4_BURPS/35-81
B7CY92_BURPS/51-84
B7CYR1_BURPS/40-86
B7CYS7_BURPS/22-66
B7CZA2_BURPS/14-60
B7CZN5_BURPS/28-74
B7D048_BURPS/43-89
B7D0I0_BURPS/16-62
B7DMW4_9BACL/10-56
B7DP86_9BACL/28-74
B7DPE0_9BACL/7-53
B7DPF2_9BACL/25-71
B7DPP1_9BACL/16-62
B7DRU8_9BACL/12-58
B7DUS2_9BACL/9-55
B7GF02_ANOFW/8-54
B7GFD1_ANOFW/11-57
B7GGZ1_ANOFW/11-57
B7GIE6_ANOFW/15-61
B7GIS2_ANOFW/7-53
B7GJ16_ANOFW/10-56
B7GJS3_ANOFW/16-62
B7GLB8_ANOFW/29-75
B7GMI6_ANOFW/24-69
B7GP09_BIFLS/20-66
B7GPK1_BIFLS/15-61
B7GSS0_BIFLS/14-60
B7GT65_BIFLS/20-66
B7GTA9_BIFLS/24-70
B7GTC6_BIFLS/46-92
B7GU12_BIFLS/19-63
B7GU39_BIFLS/11-58
B7GV04_ACIB3/19-64
B7GVB5_ACIB3/14-60
B7GVF3_ACIB3/25-71
B7GVH7_ACIB3/13-59
B7GW69_ACIB3/23-69
B7GW79_ACIB3/40-86
B7GWY7_ACIB3/18-64
B7GX41_ACIB3/13-59
B7GY54_ACIB3/13-59
B7GY57_ACIB3/15-59
B7GYG3_ACIB3/16-62
B7GZ00_ACIB3/40-87
B7GZ04_ACIB3/23-69
B7GZ44_ACIB3/13-59
B7GZ95_ACIB3/15-60
B7GZD6_ACIB3/13-59
B7H044_ACIB3/7-53
B7H045_ACIB3/1-25
B7H0D8_ACIB3/28-74
B7H0E9_ACIB3/13-59
B7H0H6_ACIB3/35-67
B7H177_ACIB3/13-59
B7H1A7_ACIB3/13-59
B7H1C1_ACIB3/7-53
B7H1M4_ACIB3/10-56
B7H1T7_ACIB3/28-74
B7H278_ACIB3/17-63
B7H288_ACIB3/1-40
B7H2J9_ACIB3/15-62
B7H2K0_ACIB3/16-61
B7H2M8_ACIB3/13-58
B7H2P3_ACIB3/51-97
B7H2R3_ACIB3/14-60
B7H2U2_ACIB3/13-59
B7H2W1_ACIB3/19-65
B7H300_ACIB3/16-62
B7H3M0_ACIB3/14-60
B7H3P2_ACIB3/7-53
B7H3U1_ACIB3/7-53
B7H471_ACIB3/20-66
B7H4D9_ACIB3/49-95
B7H4L0_ACIB3/13-59
B7H4W5_BACC4/11-57
B7H5E9_BACC4/24-70
B7H614_BACC4/15-61
B7H634_BACC4/9-55
B7H708_BACC4/8-54
B7H7I9_BACC4/12-58
B7H7N6_BACC4/14-60
B7H7V5_BACC4/25-71
B7H889_BACC4/20-66
B7H8J6_BACC4/17-63
B7H9L6_BACC4/14-60
B7HAG9_BACC4/6-52
B7HAW7_BACC4/15-61
B7HB84_BACC4/6-50
B7HD24_BACC4/12-56
B7HES7_BACC4/8-54
B7HF12_BACC4/17-56
B7HF38_BACC4/11-57
B7HF83_BACC4/18-63
B7HFN8_BACC4/23-68
B7HFS5_BACC4/29-65
B7HFU5_BACC4/16-55
B7HG97_BACC4/8-54
B7HGE4_BACC4/11-56
B7HGF0_BACC4/1-46
B7HGG8_BACC4/9-55
B7HGM0_BACC4/15-61
B7HIS4_BACC4/16-59
B7HIS8_BACC4/11-57
B7HNX5_BACC7/6-50
B7HPZ6_BACC7/14-59
B7HQP9_BACC7/17-56
B7HR81_BACC7/24-70
B7HRF0_BACC7/14-60
B7HRG8_BACC7/11-57
B7HRK9_BACC7/18-63
B7HS63_BACC7/25-71
B7HSI9_BACC7/8-54
B7HT85_BACC7/12-58
B7HT99_BACC7/15-61
B7HTJ0_BACC7/20-66
B7HUN0_BACC7/15-61
B7HUZ9_BACC7/12-56
B7HVH6_BACC7/9-55
B7HWL0_BACC7/17-63
B7HWV7_BACC7/12-58
B7HWV9_BACC7/15-61
B7HXI1_BACC7/7-53
B7HXJ0_BACC7/20-66
B7HXJ2_BACC7/13-59
B7HXJ6_BACC7/11-57
B7HXW1_BACC7/5-50
B7HYA0_BACC7/23-68
B7HYL2_BACC7/29-65
B7HYN1_BACC7/16-55
B7HYS9_BACC7/12-58
B7HZ15_BACC7/11-57
B7HZB9_BACC7/8-54
B7HZI5_BACC7/11-56
B7HZK5_BACC7/9-55
B7HZN1_BACC7/15-61
B7I043_BACC7/15-61
B7I1X0_ACIB5/1-40
B7I2B6_ACIB5/19-64
B7I2I3_ACIB5/18-64
B7I333_ACIB5/10-56
B7I378_ACIB5/13-59
B7I3E6_ACIB5/8-54
B7I478_ACIB5/68-114
B7I482_ACIB5/13-59
B7I4G7_ACIB5/7-53
B7I4M5_ACIB5/23-69
B7I4M9_ACIB5/40-87
B7I4Z7_ACIB5/7-53
B7I520_ACIB5/14-60
B7I5J1_ACIB5/1-25
B7I5J2_ACIB5/7-53
B7I5Z7_ACIB5/15-59
B7I600_ACIB5/47-93
B7I724_ACIB5/13-59
B7I765_ACIB5/15-60
B7I7F3_ACIB5/19-65
B7I7Z7_ACIB5/13-59
B7I825_ACIB5/14-60
B7I897_ACIB5/16-62
B7I8E0_ACIB5/39-85
B7I8F6_ACIB5/13-58
B7I9C2_ACIB5/23-69
B7I9H3_ACIB5/35-81
B7I9M7_ACIB5/18-64
B7I9V7_ACIB5/28-74
B7I9Z5_ACIB5/7-53
B7IAI0_ACIB5/13-59
B7IAL0_ACIB5/13-59
B7IBF3_ACIB5/13-59
B7IBM1_ACIB5/16-62
B7IBN4_ACIB5/16-61
B7IBN5_ACIB5/15-62
B7IBW6_ACIB5/40-86
B7IBZ6_ACIB5/13-59
B7IC28_ACIB5/35-67
B7IC55_ACIB5/13-59
B7IC66_ACIB5/28-74
B7ICA1_ACIB5/14-60
B7IDB3_THEAB/10-56
B7IGT5_THEAB/7-53
B7II96_BACC2/7-53
B7IIZ7_BACC2/17-56
B7IJ23_BACC2/11-57
B7IJB3_BACC2/29-65
B7IJE4_BACC2/16-55
B7IJI0_BACC2/20-66
B7IJW8_BACC2/18-63
B7IK52_BACC2/8-54
B7IKC7_BACC2/11-56
B7IKD3_BACC2/10-56
B7IL38_BACC2/9-55
B7IL55_BACC2/15-61
B7ILG1_BACC2/6-39
B7ILG7_BACC2/9-55
B7IM40_BACC2/17-63
B7IMJ8_BACC2/17-63
B7ING2_BACC2/6-52
B7INM8_BACC2/12-58
B7IQZ3_BACC2/23-68
B7IRG5_BACC2/12-58
B7IRP0_BACC2/15-61
B7IRW5_BACC2/16-62
B7IRW7_BACC2/8-54
B7IS74_BACC2/16-59
B7IS78_BACC2/11-57
B7IU44_BACC2/13-59
B7IVU3_BACC2/12-58
B7IW92_BACC2/24-70
B7IXB5_BACC2/25-71
B7IXK5_BACC2/6-50
B7J3Z9_ACIF2/45-91
B7J493_ACIF2/21-67
B7J5J6_ACIF2/18-64
B7JCN0_BACC0/29-65
B7JCZ0_BACC0/11-56
B7JDN3_BACC0/9-55
B7JE21_BACC0/17-63
B7JEB5_BACC0/6-52
B7JEF9_BACC0/12-56
B7JFB4_BACC0/5-50
B7JG07_BACC0/12-58
B7JGB0_BACC0/11-57
B7JHG3_BACC0/23-68
B7JI23_BACC0/15-61
B7JIF0_BACC0/8-54
B7JIP4_BACC0/12-58
B7JJP0_BACC0/23-69
B7JMT5_BACC0/6-50
B7JN85_BACC0/12-58
B7JNM5_BACC0/24-70
B7JPJ3_BACC0/14-60
B7JPN8_BACC0/12-58
B7JPQ0_BACC0/25-71
B7JQ80_BACC0/17-56
B7JR29_BACC0/11-57
B7JR77_BACC0/18-63
B7JRM3_BACC0/20-66
B7JS28_BACC0/8-54
B7JSB2_BACC0/8-54
B7JSS5_BACC0/15-61
B7JSV3_BACC0/9-55
B7JYP1_CYAP8/29-75
B7JZ74_CYAP8/10-55
B7K2I9_CYAP8/26-72
B7K574_CYAP8/34-80
B7K629_CYAP8/18-64
B7K6F5_CYAP8/10-56
B7K6I1_CYAP8/18-64
B7K935_CYAP7/27-73
B7KBH5_CYAP7/12-58
B7KD56_CYAP7/17-63
B7KDU9_CYAP7/10-56
B7KDX1_CYAP7/21-67
B7KG50_CYAP7/14-60
B7KIY0_CYAP7/12-58
B7KKI9_CYAP7/11-53
B7KLV6_CYAP7/12-58
B7KLW0_CYAP7/12-58
B7KMW0_CYAP7/12-58
B7KND0_METC4/28-74
B7KQ79_METC4/24-71
B7KQL0_METC4/23-69
B7KQU4_METC4/16-62
B7KRW9_METC4/35-80
B7KUD7_METC4/31-77
B7KUF9_METC4/23-69
B7KUL3_METC4/15-58
B7KVX1_METC4/55-101
B7KWT8_METC4/24-70
B7KWZ3_METC4/8-54
B7KX21_METC4/1-42
B7KYH6_METC4/23-69
B7KYZ2_METC4/23-68
B7KZY6_METC4/16-62
B7L086_METC4/22-68
B7L325_METC4/12-58
B7L327_METC4/18-64
B7L3U4_ESCF3/43-89
B7L3U6_ESCF3/10-56
B7L5H0_ECO55/16-62
B7L5K2_ECO55/1-31
B7L6A1_ECO55/16-62
B7LA62_ECO55/34-81
B7LBZ4_ECO55/6-52
B7LC79_ECO55/17-62
B7LCV6_ECO55/21-67
B7LD05_ECO55/10-56
B7LD11_ECO55/43-89
B7LD39_ECO55/13-59
B7LDT4_ECO55/34-80
B7LFC3_ECO55/23-69
B7LG44_ECO55/24-70
B7LHX1_ECO55/16-62
B7LJ01_ECOLU/43-89
B7LJ03_ECOLU/10-56
B7LJW3_ESCF3/17-62
B7LLQ6_ESCF3/16-62
B7LLZ4_ESCF3/44-90
B7LN10_ESCF3/13-57
B7LP30_ESCF3/23-69
B7LQM2_ESCF3/1-31
B7LRN9_ESCF3/16-62
B7LTT6_ESCF3/23-69
B7LUN0_ESCF3/16-63
B7LX45_ECO8A/24-70
B7M0H4_ECO8A/16-62
B7M0K6_ECO8A/1-31
B7M0X6_ECO8A/16-62
B7M3V6_ECO8A/16-62
B7M719_ECO8A/34-81
B7M769_ECO8A/17-62
B7M7C1_ECO8A/13-59
B7M8P6_ECO8A/6-52
B7M8Z8_ECO8A/23-69
B7M9K8_ECO8A/21-67
B7M9X1_ECO45/16-62
B7MA03_ECO45/1-31
B7MC34_ECO45/16-62
B7MDY6_ECO45/16-62
B7MGQ4_ECO45/17-62
B7MGV3_ECO45/13-59
B7MIA3_ECO45/34-81
B7MIG0_ECO45/23-69
B7MJ98_ECO45/24-70
B7MKN2_ECO45/23-69
B7MKU0_ECO45/6-52
B7MLL8_ECO45/23-69
B7MLQ6_ECO45/21-67
B7MLW6_ECO45/23-69
B7MQH9_ECO81/16-62
B7MQQ0_ECO81/17-62
B7MQU9_ECO81/13-59
B7MR91_ECO81/34-81
B7MSV1_ECO81/6-52
B7MT86_ECO81/39-85
B7MTF6_ECO81/23-69
B7MTP1_ECO81/24-70
B7MUB1_ECO81/49-95
B7MV94_ECO81/16-62
B7MVC6_ECO81/1-31
B7MZG5_ECO81/23-69
B7N0Q8_ECO81/16-62
B7N3G9_ECOLU/23-69
B7N917_ECOLU/16-62
B7NA96_ECOLU/17-62
B7NAJ2_ECOLU/13-59
B7NAY9_ECOLU/24-70
B7NB71_ECOLU/16-62
B7NBA2_ECOLU/1-31
B7NCL1_ECOLU/7-53
B7NDP2_ECOLU/16-62
B7NFR3_ECOLU/34-81
B7NGI1_ECOLU/21-67
B7NGM5_ECOLU/12-58
B7NI63_ECO7I/7-53
B7NIG6_ECO7I/16-62
B7NKG8_ECO7I/24-70
B7NLB3_ECO7I/23-69
B7NLJ0_ECO7I/16-62
B7NNM6_ECO7I/17-62
B7NNS9_ECO7I/13-59
B7NQ43_ECO7I/23-69
B7NTJ4_ECO7I/6-52
B7NTR6_ECO7I/39-85
B7NTY4_ECO7I/1-31
B7NU17_ECO7I/16-62
B7NU37_ECO7I/34-81
B7NVR5_ECO7I/23-69
B7QPF7_9RHOB/10-56
B7QR43_9RHOB/29-74
B7QRP3_9RHOB/14-60
B7QRP9_9RHOB/14-60
B7QRV4_9RHOB/8-54
B7QT85_9RHOB/15-61
B7QTY7_9RHOB/18-64
B7QV15_9RHOB/16-62
B7QVI1_9RHOB/17-63
B7QVX1_9RHOB/13-59
B7QWU0_9RHOB/16-62
B7QXT2_9RHOB/8-50
B7QY15_9RHOB/14-60
B7QYI5_9RHOB/16-62
B7QYW9_9RHOB/17-62
B7QZ52_9RHOB/20-66
B7QZC0_9RHOB/14-60
B7R3X1_9EURY/15-61
B7RFR1_9RHOB/15-60
B7RG10_9RHOB/26-69
B7RGL7_9RHOB/25-71
B7RHP3_9RHOB/3-49
B7RHQ3_9RHOB/43-89
B7RHR7_9RHOB/16-62
B7RI12_9RHOB/10-56
B7RIA3_9RHOB/33-79
B7RIF5_9RHOB/65-111
B7RIW2_9RHOB/9-55
B7RKG9_9RHOB/21-67
B7RKK5_9RHOB/20-65
B7RKK7_9RHOB/27-73
B7RMC8_9RHOB/17-63
B7RMX5_9RHOB/12-58
B7RNE9_9RHOB/14-60
B7RPX9_9RHOB/26-72
B7RR21_9RHOB/26-72
B7RRQ1_9RHOB/1-38
B7RS11_9RHOB/17-62
B7RSZ3_9GAMM/28-74
B7RT48_9GAMM/24-70
B7RT97_9GAMM/29-75
B7RTS0_9GAMM/27-73
B7RTS3_9GAMM/34-80
B7RTZ3_9GAMM/17-63
B7RU39_9GAMM/35-80
B7RU80_9GAMM/1-29
B7RU86_9GAMM/14-60
B7RUN6_9GAMM/19-65
B7RVK5_9GAMM/8-54
B7RWH4_9GAMM/19-65
B7RWM8_9GAMM/20-67
B7RWS8_9GAMM/20-66
B7RWT4_9GAMM/41-87
B7RWZ2_9GAMM/29-75
B7RX68_9GAMM/9-55
B7RX69_9GAMM/25-71
B7RX88_9GAMM/23-70
B7RXF4_9GAMM/20-66
B7RXX1_9GAMM/13-59
B7RY84_9GAMM/12-58
B7RYU9_9GAMM/22-68
B7RZ34_9GAMM/26-72
B7RZJ3_9GAMM/34-80
B7RZX8_9GAMM/17-63
B7S036_9GAMM/7-53
B7S0M8_9GAMM/12-58
B7S1A0_9GAMM/10-56
B7S2N1_9GAMM/12-58
B7S2P2_9GAMM/35-80
B7S347_9GAMM/18-64
B7UDE5_CORAM/26-72
B7UEM4_STRPY/20-66
B7UJZ5_ECO27/16-62
B7UKE4_ECO27/16-62
B7ULZ3_ECO27/17-62
B7UM41_ECO27/13-59
B7UNU3_ECO27/34-81
B7UNZ6_ECO27/23-69
B7UPC7_ECO27/24-70
B7UPV5_ECO27/6-52
B7UQM0_ECO27/15-61
B7UQQ9_ECO27/21-67
B7UR99_ECO27/16-62
B7URV7_ECO27/16-62
B7URZ0_ECO27/13-59
B7UVI3_PSEA8/20-67
B7UVR1_PSEA8/25-71
B7UW45_PSEA8/12-58
B7UWE8_PSEA8/27-73
B7UWG0_PSEA8/18-64
B7UWG7_PSEA8/12-58
B7UWV0_PSEA8/24-70
B7UXN5_PSEA8/9-55
B7UY97_PSEA8/12-58
B7UYD3_PSEA8/42-88
B7UYS4_PSEA8/10-56
B7UYU7_PSEA8/15-61
B7UZP3_PSEA8/19-65
B7V0Z6_PSEA8/40-86
B7V172_PSEA8/18-64
B7V1P3_PSEA8/15-61
B7V1V3_PSEA8/16-63
B7V284_PSEA8/28-74
B7V2F6_PSEA8/30-76
B7V2K6_PSEA8/21-67
B7V2T5_PSEA8/22-68
B7V375_PSEA8/19-65
B7V3F2_PSEA8/7-53
B7V3V3_PSEA8/11-57
B7V423_PSEA8/16-62
B7V460_PSEA8/11-58
B7V4S5_PSEA8/15-61
B7V4W1_PSEA8/19-65
B7V7Z1_PSEA8/20-66
B7V871_PSEA8/15-62
B7V953_PSEA8/17-63
B7V9A8_PSEA8/13-59
B7V9E3_PSEA8/20-66
B7V9R1_PSEA8/12-58
B7VAK7_PSEA8/15-61
B7VAN7_PSEA8/12-58
B7VB10_PSEA8/12-58
B7VB41_PSEA8/10-56
B7VGM3_VIBSL/25-71
B7VH64_VIBSL/15-61
B7VH80_VIBSL/14-59
B7VHM2_VIBSL/7-53
B7VIF3_VIBSL/19-65
B7VK10_VIBSL/21-67
B7VM90_VIBSL/18-65
B7VMN5_VIBSL/10-56
B7VN25_VIBSL/8-54
B7VPK4_VIBSL/34-80
B7VPS4_VIBSL/14-60
B7VQ76_VIBSL/23-68
B7VQQ1_VIBSL/16-62
B7VRG9_VIBSL/33-79
B7VSI1_VIBSL/21-67
B7VT61_VIBSL/12-58
B7VTG3_VIBSL/11-57
B7WQD5_COMTE/25-71
B7WQL9_COMTE/28-74
B7WQP5_COMTE/15-61
B7WR86_COMTE/43-89
B7WRJ0_COMTE/1-29
B7WRS4_COMTE/28-74
B7WRX4_COMTE/26-70
B7WS70_COMTE/40-86
B7WSY8_COMTE/12-58
B7WT71_COMTE/42-88
B7WT72_COMTE/79-125
B7WVK1_COMTE/15-60
B7WVV7_COMTE/17-63
B7WWX8_COMTE/1-47
B7WYP8_COMTE/17-63
B7WYZ6_COMTE/16-62
B7WZY0_COMTE/38-84
B7X0Q7_COMTE/15-60
B7X0R3_COMTE/12-58
B7X236_COMTE/1-47
B7X2X8_COMTE/30-76
B7X2Z1_COMTE/30-76
B7X475_COMTE/19-65
B7X531_COMTE/34-80
B7X5I5_COMTE/21-67
B7XA19_9LACO/15-61
B7Z156_PSEPU/7-53
B7ZJI1_SALET/9-55
B8ACI1_ORYSI/8-40
B8CH55_SHEPW/15-62
B8CHE4_SHEPW/11-57
B8CHH1_SHEPW/12-58
B8CHS6_SHEPW/15-61
B8CHT7_SHEPW/1-29
B8CJ27_SHEPW/16-62
B8CJ91_SHEPW/10-56
B8CK76_SHEPW/53-99
B8CK84_SHEPW/10-52
B8CKT6_SHEPW/18-63
B8CLR6_SHEPW/24-70
B8CM71_SHEPW/11-57
B8CM95_SHEPW/23-68
B8CN45_SHEPW/18-64
B8CQC0_SHEPW/21-67
B8CQM2_SHEPW/14-60
B8CT38_SHEPW/22-68
B8CVK2_SHEPW/7-53
B8CWD2_HALOH/11-57
B8CXT4_HALOH/10-56
B8CY50_HALOH/13-59
B8CZQ2_HALOH/17-63
B8D1C1_HALOH/36-82
B8D1Q6_HALOH/17-63
B8D1Q7_HALOH/17-63
B8D1W9_HALOH/12-58
B8D233_HALOH/13-59
B8D268_HALOH/11-57
B8DAV3_LISMH/7-53
B8DBB7_LISMH/8-54
B8DBW4_LISMH/8-54
B8DCJ7_LISMH/14-55
B8DCZ6_LISMH/9-55
B8DD92_LISMH/19-65
B8DEK9_LISMH/28-74
B8DFD6_LISMH/14-58
B8DFK5_LISMH/15-61
B8DGA9_LISMH/6-52
B8DH30_LISMH/6-52
B8DH39_LISMH/155-189
B8DIQ5_DESVM/8-54
B8DJ98_DESVM/9-55
B8DLT9_DESVM/102-148
B8DPK6_DESVM/9-55
B8DPV1_DESVM/6-52
B8DQI2_DESVM/36-82
B8DQI9_DESVM/51-97
B8DT57_BIFA0/24-70
B8DV48_BIFA0/24-70
B8DVG6_BIFA0/46-92
B8DVH7_BIFA0/16-62
B8DVP1_BIFA0/19-63
B8DYL5_DICTD/9-55
B8DZ40_DICTD/14-60
B8E464_SHEB2/12-58
B8E4Q6_SHEB2/20-66
B8E533_SHEB2/11-57
B8E5N2_SHEB2/37-83
B8E6T8_SHEB2/21-67
B8E7X8_SHEB2/13-58
B8E9U5_SHEB2/21-67
B8EAY0_SHEB2/14-60
B8EB05_SHEB2/11-57
B8EBM7_SHEB2/15-62
B8ECJ4_SHEB2/16-62
B8EDS4_SHEB2/7-52
B8EE45_SHEB2/16-62
B8EER5_SHEB2/15-61
B8EIR7_METSB/16-62
B8EJB2_METSB/10-56
B8EJD5_METSB/20-66
B8EJH2_METSB/26-72
B8EJT1_METSB/11-57
B8EKJ1_METSB/33-79
B8EKK2_METSB/26-72
B8EL83_METSB/16-62
B8ELT5_METSB/25-71
B8ENH8_METSB/30-76
B8ENM9_METSB/11-57
B8EPR9_METSB/10-56
B8EPS4_METSB/24-70
B8EQK6_METSB/38-83
B8EQS5_METSB/16-62
B8EQU1_METSB/22-68
B8ERC5_METSB/25-71
B8ERM1_METSB/14-58
B8ESA3_METSB/22-68
B8ESA7_METSB/31-77
B8ESF1_METSB/26-71
B8EST4_METSB/27-73
B8ETA8_METSB/20-66
B8ETJ3_METSB/32-78
B8F336_HAEPS/15-61
B8F7L3_HAEPS/17-64
B8F853_HAEPS/20-67
B8F9B0_DESAA/21-67
B8F9B5_DESAA/39-85
B8F9Z9_DESAA/17-63
B8FAE0_DESAA/1-46
B8FAF9_DESAA/21-67
B8FAU0_DESAA/15-61
B8FB43_DESAA/17-62
B8FBI1_DESAA/22-66
B8FBM3_DESAA/23-69
B8FC63_DESAA/11-57
B8FC63_DESAA/209-255
B8FC96_DESAA/24-70
B8FC96_DESAA/256-302
B8FCE2_DESAA/117-163
B8FCH9_DESAA/10-56
B8FCT8_DESAA/23-69
B8FCT8_DESAA/260-306
B8FD82_DESAA/20-65
B8FD91_DESAA/18-64
B8FDC6_DESAA/26-67
B8FDD7_DESAA/14-60
B8FDJ6_DESAA/12-58
B8FDL9_DESAA/31-76
B8FDQ8_DESAA/19-65
B8FDT3_DESAA/42-84
B8FE74_DESAA/18-64
B8FE81_DESAA/26-72
B8FEW6_DESAA/18-64
B8FEZ6_DESAA/36-82
B8FF28_DESAA/25-71
B8FF93_DESAA/17-63
B8FFA0_DESAA/45-91
B8FFC6_DESAA/18-64
B8FFH8_DESAA/14-60
B8FFR4_DESAA/54-100
B8FFZ1_DESAA/15-61
B8FG39_DESAA/12-58
B8FG79_DESAA/26-72
B8FGH4_DESAA/5-51
B8FHL4_DESAA/13-59
B8FHP2_DESAA/15-61
B8FHP5_DESAA/24-70
B8FHW8_DESAA/18-64
B8FI45_DESAA/28-74
B8FI45_DESAA/304-350
B8FIB7_DESAA/16-62
B8FIT2_DESAA/17-63
B8FIX1_DESAA/10-57
B8FJ43_DESAA/14-60
B8FK04_DESAA/27-73
B8FK06_DESAA/14-59
B8FK85_DESAA/16-62
B8FK97_DESAA/14-60
B8FKJ8_DESAA/19-65
B8FKN0_DESAA/11-57
B8FKQ0_DESAA/31-77
B8FKS3_DESAA/28-74
B8FL96_DESAA/203-249
B8FL96_DESAA/8-54
B8FLA1_DESAA/51-96
B8FLB0_DESAA/29-75
B8FLU2_DESAA/19-65
B8FM04_DESAA/203-249
B8FM04_DESAA/8-54
B8FM28_DESAA/20-65
B8FMK2_DESAA/9-55
B8FMX9_DESAA/19-65
B8FMY0_DESAA/5-51
B8FN75_DESAA/13-59
B8FNC8_DESAA/13-60
B8FND3_DESAA/22-68
B8FNF2_DESAA/28-74
B8FNN6_DESAA/13-58
B8FNQ9_DESAA/16-62
B8FPE5_DESHD/20-66
B8FPS4_DESHD/37-82
B8FPU1_DESHD/16-62
B8FR64_DESHD/12-58
B8FR85_DESHD/10-56
B8FRC2_DESHD/16-62
B8FRD2_DESHD/13-59
B8FS16_DESHD/16-62
B8FSI4_DESHD/17-63
B8FSK2_DESHD/18-63
B8FT25_DESHD/12-58
B8FU70_DESHD/16-62
B8FUH9_DESHD/15-61
B8FV25_DESHD/16-60
B8FW70_DESHD/20-67
B8FWM5_DESHD/10-56
B8FWN6_DESHD/12-58
B8FWP5_DESHD/12-58
B8FWV2_DESHD/11-49
B8FXM8_DESHD/12-58
B8FXS1_DESHD/17-63
B8FY83_DESHD/21-67
B8FZV4_DESHD/16-62
B8G057_DESHD/18-64
B8G1K0_DESHD/5-51
B8G2B8_DESHD/14-61
B8G2G1_DESHD/15-61
B8G2G3_DESHD/16-60
B8G2Z8_CHLAD/46-92
B8G3D7_CHLAD/21-67
B8G3I3_CHLAD/14-60
B8G591_CHLAD/13-60
B8GFI9_METPE/18-64
B8GG17_METPE/16-62
B8GGG0_METPE/26-72
B8GGH6_METPE/36-82
B8GH44_METPE/17-63
B8GI39_METPE/24-70
B8GIK6_METPE/16-61
B8GIN5_METPE/16-62
B8GJ05_METPE/16-61
B8GM45_THISH/26-72
B8GMQ4_THISH/24-70
B8GRY8_THISH/18-64
B8GUN9_THISH/12-58
B8GVN1_CAUCN/23-69
B8GVZ4_CAUCN/16-61
B8GWD7_CAUCN/25-71
B8GWK4_CAUCN/7-53
B8GXD6_CAUCN/26-72
B8GY45_CAUCN/26-72
B8GYW6_CAUCN/13-58
B8GYY8_CAUCN/49-95
B8GZW0_CAUCN/10-55
B8H035_CAUCN/36-82
B8H0E8_CAUCN/33-79
B8H0Y2_CAUCN/25-71
B8H1B1_CAUCN/32-78
B8H1B2_CAUCN/15-61
B8H1F3_CAUCN/84-130
B8H1Q0_CAUCN/66-112
B8H1X8_CAUCN/25-71
B8H285_CAUCN/21-67
B8H293_CAUCN/17-63
B8H2B6_CAUCN/12-57
B8H2L9_CAUCN/25-68
B8H2V5_CAUCN/30-74
B8H3E5_CAUCN/23-69
B8H3F1_CAUCN/26-72
B8H406_CAUCN/232-278
B8H406_CAUCN/24-70
B8H476_CAUCN/26-72
B8H4U4_CAUCN/21-67
B8H520_CAUCN/30-71
B8H605_CAUCN/33-79
B8H6H1_ARTCA/23-69
B8H6K3_ARTCA/14-59
B8H6L2_ARTCA/16-62
B8H6Q6_ARTCA/41-87
B8H6R9_ARTCA/24-70
B8H738_ARTCA/18-64
B8H7C6_ARTCA/27-72
B8H7F6_ARTCA/23-69
B8H7U1_ARTCA/13-59
B8H7V9_ARTCA/50-96
B8H7Y7_ARTCA/8-54
B8H868_ARTCA/7-53
B8H872_ARTCA/12-58
B8H8F8_ARTCA/32-78
B8H8I7_ARTCA/53-98
B8H8Z6_ARTCA/32-77
B8H9A1_ARTCA/20-66
B8HAL2_ARTCA/45-91
B8HB65_ARTCA/21-66
B8HBS4_ARTCA/38-84
B8HBZ0_ARTCA/20-66
B8HC05_ARTCA/12-58
B8HC11_ARTCA/12-58
B8HC45_ARTCA/23-65
B8HC49_ARTCA/16-61
B8HC78_ARTCA/14-58
B8HCM2_ARTCA/55-101
B8HCU2_ARTCA/14-60
B8HEX6_ARTCA/23-67
B8HF11_ARTCA/10-56
B8HF42_ARTCA/29-75
B8HFH1_ARTCA/28-74
B8HFQ3_ARTCA/36-82
B8HJC8_ARTCA/31-76
B8HJD0_ARTCA/12-58
B8HK81_CYAP4/16-62
B8HKR0_CYAP4/10-56
B8HLC0_CYAP4/47-93
B8HLR3_CYAP4/21-67
B8HNH5_CYAP4/12-58
B8HQL7_CYAP4/46-92
B8HR70_CYAP4/11-57
B8HSG2_CYAP4/43-89
B8HSG4_CYAP4/10-56
B8HXR3_CYAP4/26-72
B8HYK4_CYAP4/21-67
B8HZ15_CYAP4/10-55
B8HZ78_CYAP4/14-61
B8HZB9_CYAP4/14-60
B8I470_CLOCE/15-61
B8I5F5_CLOCE/18-63
B8I690_CLOCE/12-58
B8I849_CLOCE/14-59
B8I9F9_CLOCE/15-61
B8IAU6_METNO/16-62
B8IAV7_METNO/7-53
B8IBF9_METNO/25-71
B8IBJ4_METNO/22-68
B8IBN1_METNO/237-283
B8IBN1_METNO/33-79
B8IBQ6_METNO/1-41
B8ICZ1_METNO/14-60
B8IF58_METNO/20-66
B8IG49_METNO/31-77
B8IG82_METNO/27-73
B8IGD9_METNO/31-77
B8IGE1_METNO/8-54
B8IHM3_METNO/21-67
B8IIH2_METNO/22-68
B8IJB3_METNO/54-100
B8IJH2_METNO/25-71
B8IJP5_METNO/40-85
B8IJW5_METNO/23-69
B8IM16_METNO/20-64
B8IMA4_METNO/16-62
B8IME3_METNO/29-75
B8IN89_METNO/30-76
B8INL6_METNO/23-68
B8IP51_METNO/16-62
B8IQ05_METNO/30-76
B8IR68_METNO/18-64
B8ITB9_METNO/36-81
B8ITF6_METNO/24-70
B8ITZ2_METNO/15-60
B8IUB8_METNO/25-71
B8IVB9_METNO/10-56
B8IVK7_METNO/27-73
B8IVT8_METNO/18-64
B8IW39_METNO/15-61
B8IWM9_METNO/17-63
B8IX44_METNO/19-65
B8IXP6_METNO/7-53
B8J0B5_DESDA/10-56
B8J125_DESDA/25-71
B8J299_DESDA/41-87
B8J443_DESDA/12-58
B8J5P6_ANAD2/13-56
B8J8J7_ANAD2/20-64
B8J8R9_ANAD2/21-67
B8J911_ANAD2/7-53
B8JB22_ANAD2/21-67
B8JB90_ANAD2/23-69
B8JBY3_ANAD2/20-66
B8JC80_ANAD2/46-92
B8JDI3_ANAD2/38-84
B8JE48_ANAD2/18-64
B8JE53_ANAD2/13-59
B8JFM1_ANAD2/17-63
B8JFM4_ANAD2/23-69
B8JG05_ANAD2/30-76
B8JG47_ANAD2/13-59
B8JGZ1_ANAD2/11-57
B8JHF2_ANAD2/15-61
B8K3S4_VIBPA/14-60
B8K409_VIBPA/33-79
B8K4B8_VIBPA/14-68
B8K4J9_VIBPA/11-57
B8K4T0_VIBPA/12-58
B8K5H3_VIBPA/14-60
B8K666_VIBPA/35-81
B8K7D1_VIBPA/43-88
B8K8J1_VIBPA/12-58
B8K8Z9_VIBPA/13-60
B8KAX7_VIBPA/11-57
B8KAZ7_VIBPA/15-61
B8KB03_VIBPA/12-58
B8KBI3_VIBPA/13-59
B8KBQ6_VIBPA/21-67
B8KC74_VIBPA/16-62
B8KD60_VIBPA/21-67
B8KDR0_VIBPA/21-67
B8KDX5_VIBPA/7-53
B8KEB3_VIBPA/18-65
B8KG13_9GAMM/19-65
B8KGY7_9GAMM/17-63
B8KKE4_9GAMM/7-53
B8KKP1_9GAMM/20-66
B8KKW9_9GAMM/15-61
B8KL69_9GAMM/34-80
B8KLG3_9GAMM/11-57
B8KMD4_9GAMM/14-60
B8KMG7_9GAMM/13-59
B8KP92_9GAMM/29-75
B8KPE5_9GAMM/247-291
B8KPE5_9GAMM/26-72
B8KQG2_9GAMM/28-74
B8KQG4_9GAMM/2-47
B8KQS3_9GAMM/10-56
B8KSP6_9GAMM/53-99
B8KSS7_9GAMM/10-56
B8KU99_9GAMM/12-58
B8KUH6_9GAMM/45-91
B8KVH4_9GAMM/37-83
B8KWV8_9GAMM/244-290
B8KWV8_9GAMM/25-71
B8L1B7_9GAMM/16-62
B8L1R3_9GAMM/13-59
B8L394_9GAMM/15-60
B8L3N0_9GAMM/30-76
B8L4L8_9GAMM/20-66
B8L4T7_9GAMM/17-62
B8L4Y2_9GAMM/1-48
B8L523_9GAMM/19-64
B8L5M1_9GAMM/26-73
B8L5Y0_9GAMM/9-55
B8L892_9GAMM/21-67
B8L8M8_9GAMM/21-67
B8L8V1_9GAMM/16-62
B8L919_9GAMM/32-78
B8L9J5_9GAMM/26-70
B8LA45_9GAMM/20-66
B8LAL2_9GAMM/26-72
B8LAN8_9GAMM/14-60
B8LAW4_9GAMM/12-58
B8LB14_9GAMM/14-60
B8LB18_9GAMM/16-62
B8LB37_9GAMM/12-58
B8Q9B5_9ENTR/14-60
B8R4J9_9MYCO/26-72
B8R4L8_ARTGO/23-69
B8R4M2_ARTGO/23-69
B8R8V2_9BACT/32-78
B8R950_9BACT/14-67
B8X9Y6_9NOCA/20-66
B8Y213_NEIGO/10-61
B8Y3Y3_STAHA/5-50
B8ZN36_STRPJ/29-75
B8ZN98_STRPJ/11-61
B8ZQC5_STRPJ/15-60
B8ZQH5_MYCLB/44-90
B8ZQR8_MYCLB/20-66
B8ZQZ0_MYCLB/33-79
B8ZS47_MYCLB/64-109
B8ZT97_MYCLB/30-75
B8ZTE8_MYCLB/17-63
B8ZTL0_MYCLB/19-65
B8ZTT1_MYCLB/29-75
B8ZUA3_MYCLB/30-75
B8ZUX5_MYCLB/17-63
B9AD56_METSM/12-56
B9AGD4_METSM/9-55
B9AY46_9BURK/28-74
B9AYC8_9BURK/14-60
B9AZD6_9BURK/29-75
B9B0B1_9BURK/13-59
B9B0X5_9BURK/20-66
B9B1W4_9BURK/35-79
B9B211_9BURK/22-67
B9B2I0_9BURK/28-74
B9B3S3_9BURK/11-57
B9B436_9BURK/16-62
B9B4R8_9BURK/15-61
B9B4W4_9BURK/17-63
B9B523_9BURK/92-138
B9B602_9BURK/54-100
B9B691_9BURK/11-57
B9B6K8_9BURK/18-64
B9B7D5_9BURK/55-101
B9B7E5_9BURK/25-71
B9B8A7_9BURK/19-65
B9B8M3_9BURK/16-62
B9B937_9BURK/30-76
B9B978_9BURK/17-63
B9B9Q3_9BURK/27-73
B9BBZ1_9BURK/16-62
B9BCD5_9BURK/39-83
B9BDL2_9BURK/17-49
B9BGC5_9BURK/75-121
B9BGD6_9BURK/35-81
B9BGY8_9BURK/29-75
B9BIC0_9BURK/13-59
B9BK04_9BURK/25-71
B9BK20_9BURK/55-101
B9BKM5_9BURK/22-67
B9BKQ6_9BURK/30-74
B9BLL3_9BURK/19-65
B9BLQ2_9BURK/20-66
B9BM51_9BURK/19-65
B9BMG6_9BURK/16-62
B9BMS5_9BURK/30-76
B9BP36_9BURK/37-83
B9BP77_9BURK/76-122
B9BPB4_9BURK/40-86
B9BPH0_9BURK/11-57
B9BPT6_9BURK/18-64
B9BQ45_9BURK/13-59
B9BQA1_9BURK/17-63
B9BQJ8_9BURK/15-61
B9BRC5_9BURK/75-121
B9BRE6_9BURK/28-74
B9BRN1_9BURK/14-60
B9BTH7_9BURK/16-62
B9BTU2_9BURK/11-57
B9BUN8_9BURK/28-74
B9BUR5_9BURK/30-74
B9BV35_9BURK/27-73
B9BW65_9BURK/17-49
B9BWL1_9BURK/35-81
B9BXH0_9BURK/17-63
B9BZI2_9BURK/39-83
B9C090_9BURK/16-62
B9C172_9BURK/29-75
B9C2C5_9BURK/13-59
B9C409_9BURK/25-71
B9C425_9BURK/55-101
B9C4N1_9BURK/22-67
B9C4R2_9BURK/30-74
B9C5L8_9BURK/19-65
B9C5Q6_9BURK/20-66
B9C619_9BURK/30-76
B9C6C8_9BURK/16-62
B9C6P3_9BURK/19-65
B9C9C6_9BURK/37-83
B9C9G7_9BURK/76-122
B9C9K4_9BURK/40-86
B9C9R0_9BURK/11-57
B9CA29_9BURK/18-64
B9CB28_9BURK/15-61
B9CBC7_9BURK/17-63
B9CBI3_9BURK/13-59
B9CC65_9BURK/11-57
B9CCI0_9BURK/16-62
B9CD71_9BURK/75-121
B9CD92_9BURK/28-74
B9CDH9_9BURK/14-60
B9CEX9_9BURK/28-74
B9CF06_9BURK/30-74
B9CHG8_9BURK/27-73
B9CHZ3_9BURK/17-49
B9CIR0_9BURK/39-83
B9CJ68_9BURK/16-62
B9CJM8_9BURK/17-63
B9CJT3_9BURK/35-81
B9CKT3_9ACTN/53-99
B9CM33_9ACTN/37-81
B9CMN6_9ACTN/16-62
B9CN25_9ACTN/36-82
B9CPC0_STACP/17-61
B9CPG5_STACP/14-57
B9CPH8_STACP/14-60
B9CPW9_STACP/16-60
B9CPZ3_STACP/9-55
B9CSG9_STACP/19-60
B9CTB6_STACP/15-61
B9CTB7_STACP/15-61
B9CTC5_STACP/5-50
B9CUZ5_STACP/15-59
B9CW18_9PAST/20-67
B9CWZ7_9PAST/15-61
B9CZ07_WOLRE/18-63
B9D2L6_WOLRE/16-62
B9DIL2_STACT/15-61
B9DJ15_STACT/44-86
B9DJB2_STACT/14-60
B9DJB4_STACT/12-58
B9DJT0_STACT/16-60
B9DJU0_STACT/18-64
B9DJW1_STACT/17-61
B9DL50_STACT/19-60
B9DLH6_STACT/10-56
B9DLJ5_STACT/5-51
B9DLQ0_STACT/9-55
B9DQ92_STACT/17-61
B9DU15_STRU0/11-56
B9DUF5_STRU0/12-58
B9DV98_STRU0/31-75
B9DWA2_STRU0/13-59
B9DWM8_CLOK1/14-60
B9DWQ4_CLOK1/33-79
B9DXB9_CLOK1/18-64
B9DXW6_CLOK1/11-57
B9DXX9_CLOK1/46-92
B9DYF5_CLOK1/19-65
B9DZ19_CLOK1/16-62
B9DZV4_CLOK1/18-63
B9E1V2_CLOK1/47-93
B9E2C2_CLOK1/11-58
B9E3C6_CLOK1/37-81
B9E3J0_CLOK1/17-61
B9E431_CLOK1/11-57
B9E453_CLOK1/8-54
B9E467_CLOK1/9-53
B9E4A5_CLOK1/72-116
B9E4D2_CLOK1/24-71
B9E512_CLOK1/12-59
B9E529_CLOK1/27-69
B9E5G0_CLOK1/17-63
B9E7L1_MACCJ/14-60
B9E971_MACCJ/15-59
B9EA66_MACCJ/10-53
B9IR75_BACCQ/7-53
B9IRG4_BACCQ/12-58
B9IRG6_BACCQ/15-61
B9IRP7_BACCQ/5-50
B9IRX3_BACCQ/23-68
B9ISB1_BACCQ/16-55
B9ISF8_BACCQ/12-58
B9ISU3_BACCQ/11-57
B9ISY9_BACCQ/8-54
B9IT73_BACCQ/11-56
B9IT93_BACCQ/9-55
B9ITB9_BACCQ/15-61
B9IUA6_BACCQ/15-61
B9IWH5_BACCQ/12-58
B9IXK5_BACCQ/6-50
B9IYU9_BACCQ/14-59
B9IZ78_BACCQ/17-56
B9J029_BACCQ/11-57
B9J070_BACCQ/18-63
B9J0I4_BACCQ/10-56
B9J0S6_BACCQ/26-72
B9J0Z3_BACCQ/14-60
B9J118_BACCQ/25-71
B9J156_BACCQ/8-54
B9J2N0_BACCQ/12-58
B9J2Z0_BACCQ/20-66
B9J3K3_BACCQ/12-56
B9J444_BACCQ/15-61
B9J470_BACCQ/9-55
B9J5B1_BACCQ/17-63
B9J5W5_BACCQ/1-42
B9J6R9_AGRRK/16-62
B9J6U6_AGRRK/17-63
B9J7L0_AGRRK/28-74
B9J849_AGRRK/18-64
B9J874_AGRRK/23-69
B9J8G1_AGRRK/27-72
B9J8Y7_AGRRK/25-71
B9J923_AGRRK/33-66
B9J9B0_AGRRK/23-69
B9J9U7_AGRRK/1-46
B9JAG0_AGRRK/32-78
B9JAX9_AGRRK/18-64
B9JB17_AGRRK/20-66
B9JBA5_AGRRK/14-60
B9JBN4_AGRRK/14-60
B9JBN8_AGRRK/15-61
B9JCM4_AGRRK/18-64
B9JCW1_AGRRK/26-72
B9JD82_AGRRK/12-58
B9JDA3_AGRRK/36-82
B9JDD0_AGRRK/15-61
B9JDD9_AGRRK/35-80
B9JDG7_AGRRK/39-85
B9JDI8_AGRRK/11-57
B9JDM5_AGRRK/32-78
B9JEC7_AGRRK/15-61
B9JFA2_AGRRK/16-62
B9JGH6_AGRRK/49-95
B9JGI5_AGRRK/24-70
B9JI75_AGRRK/21-67
B9JIP6_AGRRK/26-72
B9JIQ6_AGRRK/15-61
B9JIW0_AGRRK/61-107
B9JJ44_AGRRK/15-61
B9JJQ1_AGRRK/18-63
B9JJR2_AGRRK/15-61
B9JK27_AGRRK/16-62
B9JLI9_AGRRK/29-75
B9JM14_AGRRK/77-123
B9JM28_AGRRK/139-185
B9JM93_AGRRK/21-67
B9JM96_AGRRK/23-69
B9JNG8_AGRRK/9-55
B9JNS7_AGRRK/25-71
B9JP64_AGRRK/17-63
B9JQ50_AGRRK/54-100
B9JQ95_AGRRK/20-66
B9JQ99_AGRRK/32-78
B9JQB8_AGRRK/9-55
B9JR62_AGRVS/23-67
B9JRB4_AGRVS/23-69
B9JRI9_AGRVS/15-61
B9JRJ3_AGRVS/10-56
B9JSS1_AGRVS/29-75
B9JTA7_AGRVS/1-42
B9JTZ7_AGRVS/30-76
B9JU07_AGRVS/23-68
B9JVG4_AGRVS/16-62
B9JWX9_AGRVS/41-86
B9JXM7_AGRVS/18-64
B9JXN2_AGRVS/25-71
B9JZA2_AGRVS/27-73
B9JZZ0_AGRVS/14-60
B9K064_AGRVS/16-62
B9K0I5_AGRVS/1-42
B9K125_AGRVS/38-84
B9K1L2_AGRVS/3-49
B9K1U4_AGRVS/26-72
B9K280_AGRVS/12-58
B9K284_AGRVS/31-77
B9K2E9_AGRVS/37-83
B9K2V7_AGRVS/42-88
B9K2X9_AGRVS/34-80
B9K3R5_AGRVS/27-74
B9K3R7_AGRVS/33-79
B9K4H0_AGRVS/25-71
B9K4L5_AGRVS/40-86
B9K512_AGRVS/24-70
B9K5P8_AGRVS/26-72
B9K9S9_THENN/7-53
B9KAE6_THENN/9-55
B9KE69_CAMLR/16-62
B9KJT8_RHOSK/21-67
B9KJT9_RHOSK/17-63
B9KKE5_RHOSK/16-62
B9KMI7_RHOSK/17-63
B9KNS5_RHOSK/9-55
B9KR89_RHOSK/7-53
B9KR90_RHOSK/9-55
B9KRC4_RHOSK/10-56
B9KSG0_RHOSK/14-60
B9KSL9_RHOSK/9-55
B9KT35_RHOSK/15-61
B9KTH1_RHOSK/23-69
B9KU28_RHOSK/30-76
B9KUP6_RHOSK/18-63
B9KVH8_RHOSK/28-74
B9L0T7_THERP/12-59
B9L399_THERP/24-70
B9L848_NAUPA/7-53
B9L8M9_NAUPA/23-69
B9LAG6_CHLSY/20-66
B9LEG3_CHLSY/14-60
B9LHS2_CHLSY/16-62
B9LIJ3_CHLSY/11-57
B9LL32_CHLSY/14-61
B9LLG5_CHLSY/17-63
B9LN52_HALLT/18-64
B9LQE2_HALLT/11-57
B9LQG4_HALLT/35-81
B9LT91_HALLT/16-62
B9M0U2_GEOSF/10-56
B9M122_GEOSF/14-60
B9M2D3_GEOSF/14-60
B9M3A8_GEOSF/12-57
B9M3U1_GEOSF/10-56
B9M414_GEOSF/12-58
B9M4C3_GEOSF/18-64
B9M8A8_GEOSF/15-61
B9MA08_ACIET/23-69
B9MBB9_ACIET/16-62
B9MCN1_ACIET/13-59
B9MCP9_ACIET/33-79
B9MCQ0_ACIET/31-77
B9MG39_ACIET/11-57
B9MGU9_ACIET/18-63
B9MHG2_ACIET/15-61
B9MHT8_ACIET/1-45
B9MIQ4_ACIET/22-68
B9MJ03_ACIET/18-63
B9MJF7_ACIET/28-74
B9MJV6_ANATD/11-57
B9MK22_ANATD/17-63
B9MM65_ANATD/21-67
B9NFU3_POPTR/92-138
B9NGA5_POPTR/53-99
B9NLG8_9RHOB/10-56
B9NLM7_9RHOB/14-60
B9NMU1_9RHOB/9-55
B9NNE1_9RHOB/13-59
B9NP11_9RHOB/16-62
B9NQH7_9RHOB/16-62
B9NQM2_9RHOB/12-57
B9NSZ1_9RHOB/15-61
B9NTL7_9RHOB/18-64
B9NUD7_9RHOB/12-58
B9NUK2_9RHOB/12-58
B9NV53_9RHOB/25-70
B9NVJ5_9RHOB/27-73
B9NW10_9RHOB/9-55
B9P8H6_POPTR/16-62
B9PA61_POPTR/27-73
B9PA86_POPTR/31-77
B9PDH6_POPTR/15-61
B9QRW3_9RHOB/13-59
B9QRW5_9RHOB/12-58
B9QSJ9_9RHOB/8-54
B9QSR4_9RHOB/20-66
B9QTE6_9RHOB/11-57
B9QU82_9RHOB/13-59
B9QUA4_9RHOB/18-64
B9QVF2_9RHOB/9-55
B9QVI8_9RHOB/20-65
B9QVQ4_9RHOB/19-65
B9QVR1_9RHOB/13-58
B9QWH0_9RHOB/33-79
B9QX91_9RHOB/12-58
B9QZP3_9RHOB/21-67
B9R0D1_9RHOB/26-72
B9R0I7_9RHOB/21-67
B9R1D5_9RHOB/30-76
B9R1H4_9RHOB/13-59
B9R1I8_9RHOB/21-67
B9R205_9RHOB/18-64
B9R2A3_9RHOB/10-56
B9R2C5_9RHOB/14-60
B9R3F2_9RHOB/15-61
B9R3S8_9RHOB/18-64
B9R3T7_9RHOB/1-46
B9R4I2_9RHOB/16-62
B9R4X7_9RHOB/5-51
B9R594_9RHOB/36-82
B9R5D7_9RHOB/14-60
B9R5Q8_9RHOB/12-58
B9R5T8_9RHOB/22-66
B9R6E9_9RHOB/23-69
B9TBH4_RICCO/16-63
B9TCK8_RICCO/36-82
B9TDR6_RICCO/1-22
B9TER0_RICCO/32-78
B9TG38_RICCO/15-61
B9TGT0_RICCO/12-58
B9TH41_RICCO/13-58
B9TIJ4_RICCO/15-61
B9TJR0_RICCO/12-58
B9TLE5_RICCO/15-61
B9TM14_RICCO/17-63
B9TM16_RICCO/25-71
B9TN62_RICCO/105-150
B9TQE3_RICCO/20-66
B9W005_9ACTO/14-60
B9WVZ2_STRSU/15-60
B9WW30_STRSU/14-60
B9WXE7_STRSU/11-56
B9WXN0_STRSU/31-73
B9XA93_9BACT/197-243
B9XB35_9BACT/26-72
B9XBR2_9BACT/18-64
B9XCA3_9BACT/20-66
B9XD94_9BACT/25-71
B9XK72_9BACT/12-58
B9XKM0_9BACT/14-58
B9XL13_9BACT/20-66
B9XLD3_9BACT/28-74
B9XMU4_9BACT/11-57
B9XN76_9BACT/11-57
B9XRG5_9BACT/13-59
B9Y2M6_9FIRM/26-69
B9Y2V2_9FIRM/17-63
B9Y324_9FIRM/19-65
B9Y3K5_9FIRM/18-56
B9Y3U3_9FIRM/11-57
B9Y417_9FIRM/12-58
B9Y448_9FIRM/12-57
B9Y5Z8_9FIRM/9-55
B9Y6F8_9FIRM/16-61
B9Y6J9_9FIRM/18-56
B9Y6R7_9FIRM/9-54
B9YA29_9FIRM/10-56
B9YA55_9FIRM/56-101
B9YAE6_9FIRM/18-63
B9YAL9_9FIRM/13-60
B9YB07_9FIRM/14-60
B9YB76_9FIRM/13-59
B9YBI0_9FIRM/57-103
B9YC05_9FIRM/16-60
B9YDQ6_9FIRM/12-58
B9YEE9_9FIRM/15-61
B9YZQ8_9NEIS/12-58
B9YZQ9_9NEIS/16-62
B9YZU3_9NEIS/12-58
B9YZW4_9NEIS/21-67
B9Z024_9NEIS/35-80
B9Z0U0_9NEIS/15-61
B9Z1F1_9NEIS/14-60
B9Z2G7_9NEIS/12-58
B9Z2K7_9NEIS/28-74
B9Z3I1_9NEIS/19-65
B9Z4C5_9NEIS/23-69
B9Z5H7_9NEIS/15-61
B9Z8B9_9NEIS/20-66
B9Z957_9NEIS/16-62
B9ZXW7_UREUR/15-59
BEPR_BRUSU/15-61
BETI1_CHRSD/14-60
BETI2_CHRSD/14-60
BETI_AGRT5/14-60
BETI_BRUA2/14-60
BETI_BRUAB/14-60
BETI_BRUC2/14-60
BETI_BRUMB/14-60
BETI_BRUME/14-60
BETI_BRUSI/14-60
BETI_BRUSU/14-60
BETI_BURA4/14-60
BETI_BURCA/14-60
BETI_BURCC/14-60
BETI_BURCH/14-60
BETI_BURCJ/14-60
BETI_BURCM/14-60
BETI_BURM1/14-60
BETI_BURM7/14-60
BETI_BURM9/14-60
BETI_BURMA/14-60
BETI_BURP0/14-60
BETI_BURP1/14-60
BETI_BURP6/14-60
BETI_BURP8/14-60
BETI_BURPP/14-60
BETI_BURPS/14-60
BETI_BURS3/14-60
BETI_BURTA/14-60
BETI_BURVG/14-60
BETI_BURXL/14-60
BETI_ECO24/14-60
BETI_ECO27/14-60
BETI_ECO45/14-60
BETI_ECO55/14-60
BETI_ECO57/14-60
BETI_ECO5E/14-60
BETI_ECO7I/14-60
BETI_ECO8A/14-60
BETI_ECODH/14-60
BETI_ECOHS/14-60
BETI_ECOL5/14-60
BETI_ECOL6/14-60
BETI_ECOLC/14-60
BETI_ECOLI/14-60
BETI_ECOLU/14-60
BETI_ECOSE/14-60
BETI_ECOSM/14-60
BETI_ECOUT/14-60
BETI_ENTS8/14-60
BETI_ERWCT/14-60
BETI_KLEP3/14-60
BETI_OCHA4/14-69
BETI_PECCP/14-60
BETI_PROMH/14-60
BETI_PSE14/14-60
BETI_PSEA7/14-60
BETI_PSEA8/14-60
BETI_PSEAB/14-60
BETI_PSEAE/14-60
BETI_PSEF5/14-60
BETI_PSEFS/14-60
BETI_PSEMY/14-60
BETI_PSEPF/14-60
BETI_PSESM/14-60
BETI_PSEU2/14-60
BETI_RHILO/14-68
BETI_RHIME/14-60
BETI_SERP5/14-60
BETI_SHIF8/14-60
BETI_STRM5/14-60
BETI_VIBHB/14-60
BETI_VIBPA/14-60
BETI_VIBSL/14-60
BETI_VIBVU/14-60
BETI_VIBVY/14-60
BETI_YERP3/14-60
BETI_YERPA/14-60
BETI_YERPB/14-60
BETI_YERPE/14-60
BETI_YERPN/14-60
BETI_YERPP/14-60
BETI_YERPS/14-60
BM3R1_BACME/11-57
BSCR_BACSU/12-58
C0A2L9_9BACT/22-68
C0A8L5_9BACT/25-71
C0AFM9_UREUR/15-59
C0ARJ4_9ENTR/19-65
C0AS33_9ENTR/15-62
C0ASI1_9ENTR/1-41
C0AU67_9ENTR/12-58
C0AY13_9ENTR/34-80
C0AYH6_9ENTR/21-65
C0AYL6_9ENTR/16-62
C0B1Y6_9ENTR/18-64
C0B2K4_9ENTR/14-60
C0B327_9ENTR/18-64
C0B3L4_9ENTR/23-69
C0B3L5_9ENTR/16-62
C0B476_9ENTR/38-68
C0B4Y3_9FIRM/22-67
C0B6J4_9FIRM/12-58
C0B6K4_9FIRM/15-61
C0B7K0_9FIRM/14-57
C0B848_9FIRM/13-59
C0B8W2_9FIRM/12-58
C0B9J1_9FIRM/12-58
C0BAP9_9FIRM/12-55
C0BCG0_9FIRM/10-55
C0BDC2_9FIRM/15-61
C0BHB4_9BACT/8-54
C0BPI5_9BACT/12-58
C0BQY5_9BIFI/19-63
C0BR53_9BIFI/20-66
C0BR88_9BIFI/10-56
C0BSL0_9BIFI/20-66
C0BSL8_9BIFI/21-67
C0BSM9_9BIFI/22-68
C0BSN2_9BIFI/20-66
C0BT44_9BIFI/14-61
C0BUN9_9BIFI/46-92
C0BWN3_9CLOT/13-59
C0BY03_9CLOT/44-89
C0BYD7_9CLOT/23-69
C0BYF9_9CLOT/11-57
C0BYH2_9CLOT/13-59
C0BYI9_9CLOT/79-120
C0BYK9_9CLOT/7-53
C0BZ31_9CLOT/14-60
C0BZ57_9CLOT/14-62
C0BZH9_9CLOT/30-76
C0BZZ5_9CLOT/16-59
C0C059_9CLOT/19-63
C0C062_9CLOT/18-64
C0C079_9CLOT/15-61
C0C1U9_9CLOT/22-69
C0C252_9CLOT/12-58
C0C2Q4_9CLOT/19-65
C0C3Q7_9CLOT/16-61
C0C4X6_9CLOT/26-72
C0C621_9CLOT/15-61
C0C690_9CLOT/15-61
C0C6F1_9CLOT/33-79
C0C6J3_9CLOT/24-70
C0CJP9_9FIRM/8-54
C0CKC9_9FIRM/14-61
C0CKM0_9FIRM/22-63
C0CKN4_9FIRM/20-66
C0CKQ1_9FIRM/14-61
C0CSN8_9FIRM/15-61
C0CTX4_9CLOT/13-59
C0CX64_9CLOT/18-65
C0CXV2_9CLOT/12-57
C0CY54_9CLOT/19-64
C0CYF7_9CLOT/14-60
C0CYV1_9CLOT/2-48
C0CZX9_9CLOT/16-62
C0D017_9CLOT/14-56
C0D251_9CLOT/15-60
C0D2H2_9CLOT/12-58
C0D2J7_9CLOT/63-109
C0D2J8_9CLOT/12-58
C0D2M9_9CLOT/12-58
C0D3C9_9CLOT/17-63
C0D3D0_9CLOT/9-55
C0D3T4_9CLOT/14-60
C0D467_9CLOT/12-58
C0D5J1_9CLOT/18-58
C0D5L0_9CLOT/14-58
C0D5T8_9CLOT/17-62
C0D7S3_9CLOT/14-60
C0D817_9CLOT/10-56
C0D8H0_9CLOT/17-63
C0D940_9CLOT/16-62
C0D9U7_9CLOT/12-58
C0DBN6_9CLOT/14-60
C0DSH0_EIKCO/55-101
C0DT64_EIKCO/19-65
C0DWM1_EIKCO/14-60
C0DXJ1_EIKCO/16-62
C0E365_9CORY/16-62
C0E3J6_9CORY/12-57
C0E3S4_9CORY/33-79
C0E3X8_9CORY/20-66
C0E401_9CORY/12-58
C0E465_9CORY/11-57
C0E4B4_9CORY/12-58
C0E4R0_9CORY/25-66
C0E4S1_9CORY/43-89
C0E4Z6_9CORY/1-47
C0E5C2_9CORY/9-55
C0E5D0_9CORY/12-57
C0E5Q3_9CORY/14-59
C0E6N9_9CORY/14-60
C0E707_9CORY/7-40
C0E7Q0_9CORY/10-56
C0E7T1_9CORY/16-62
C0E7X6_9CORY/24-70
C0E7Z7_9CORY/16-62
C0E848_9CORY/7-53
C0E8F1_9CLOT/10-56
C0EBY1_9CLOT/18-64
C0EDH5_9CLOT/17-61
C0EE71_9CLOT/8-54
C0EE77_9CLOT/18-64
C0EES3_9CLOT/12-58
C0EET6_9CLOT/12-58
C0EHI7_9CLOT/12-58
C0EHM8_9CLOT/8-54
C0EIS2_9CLOT/19-65
C0EJ17_9CLOT/11-53
C0ELB1_NEIFL/13-59
C0EN09_NEIFL/15-61
C0ERV0_9FIRM/18-64
C0ES39_9FIRM/29-75
C0EUL4_9FIRM/13-57
C0EUZ2_9FIRM/11-55
C0EV61_9FIRM/15-61
C0EVP0_9FIRM/8-54
C0EVP4_9FIRM/12-58
C0EVQ0_9FIRM/14-60
C0EWL0_9FIRM/14-55
C0EYT4_9FIRM/49-96
C0FQ97_9FIRM/16-62
C0FR56_9FIRM/7-52
C0FUI0_9FIRM/12-59
C0FUR6_9FIRM/24-64
C0FVB3_9FIRM/6-53
C0FW95_9FIRM/12-58
C0FZS6_9FIRM/38-84
C0G074_9FIRM/10-58
C0G442_9RHIZ/32-78
C0G452_9RHIZ/15-61
C0G4U5_9RHIZ/17-63
C0G5H1_9RHIZ/72-118
C0G6I1_9RHIZ/13-59
C0G975_9RHIZ/57-103
C0GA30_9RHIZ/23-69
C0GAD1_9RHIZ/18-64
C0GC85_9FIRM/10-56
C0GCG6_9FIRM/12-58
C0GCJ9_9FIRM/15-61
C0GDD9_9FIRM/15-61
C0GDK0_9FIRM/17-63
C0GFF5_9FIRM/15-61
C0GGL7_9FIRM/8-54
C0GIH4_9FIRM/8-54
C0GIH9_9FIRM/17-63
C0GJT1_9FIRM/7-53
C0GK69_9FIRM/17-63
C0ITL5_NEIGO/15-61
C0ITL6_NEIGO/15-61
C0ITL7_NEIGO/15-61
C0LMW7_9ACTO/30-76
C0M165_CAMJE/18-64
C0M169_CAMCO/18-64
C0M185_CAMUP/20-66
C0M189_CAMLA/16-62
C0M193_CAMLA/16-62
C0M1A0_CAMFE/21-67
C0M945_STRE4/31-75
C0M980_STRE4/14-58
C0MB45_STRE4/12-58
C0MCP9_STRS7/11-56
C0MDS1_STRS7/31-75
C0MG88_STRS7/14-58
C0MGP2_STRS7/12-58
C0MH06_STRS7/16-57
C0N272_9GAMM/14-60
C0N442_9GAMM/30-76
C0N775_9GAMM/10-55
C0N8P5_9GAMM/20-66
C0N9B5_9GAMM/7-53
C0N9E5_9GAMM/19-65
C0PVM7_SALPC/13-58
C0PX07_SALPC/17-62
C0PX56_SALPC/22-68
C0PZT4_SALPC/23-69
C0Q3T6_SALPC/20-66
C0Q4Q6_SALPC/13-56
C0Q5U5_SALPC/13-59
C0Q694_SALPC/6-52
C0Q780_SALPC/24-70
C0Q801_SALPC/16-62
C0Q883_SALPC/23-69
C0Q9C8_DESAH/15-59
C0Q9G9_DESAH/14-60
C0QAA4_DESAH/146-178
C0QB64_DESAH/22-68
C0QC78_DESAH/7-53
C0QDH1_DESAH/13-59
C0QDK0_DESAH/18-64
C0QDU0_DESAH/22-68
C0QE73_DESAH/15-63
C0QFC2_DESAH/16-60
C0QFL7_DESAH/24-70
C0QFT9_DESAH/11-57
C0QGE9_DESAH/47-92
C0QJN5_DESAH/15-61
C0QJR8_DESAH/68-114
C0QJY8_DESAH/21-67
C0QK15_DESAH/22-68
C0QKC9_DESAH/18-64
C0QL28_DESAH/33-78
C0QL39_DESAH/14-60
C0QMC4_DESAH/15-61
C0QMG5_DESAH/14-60
C0QPJ3_PERMH/10-56
C0QPQ2_PERMH/21-62
C0QPV7_PERMH/16-60
C0QUH1_PERMH/16-62
C0QW58_BRAHW/16-62
C0QWM1_BRAHW/7-53
C0QWZ7_BRAHW/11-57
C0QXS3_BRAHW/20-66
C0QYQ9_BRAHW/19-63
C0QYV4_BRAHW/15-61
C0QZ53_BRAHW/25-64
C0RE21_BRUMB/23-69
C0RE42_BRUMB/6-52
C0RH08_BRUMB/15-61
C0RJ63_BRUMB/13-59
C0RK65_BRUMB/57-103
C0RL00_BRUMB/23-69
C0SUK5_9SPHN/20-66
C0VGG9_9GAMM/8-54
C0VGH1_9GAMM/10-56
C0VHB5_9GAMM/16-57
C0VI15_9GAMM/13-59
C0VIM9_9GAMM/17-63
C0VIP3_9GAMM/48-94
C0VIZ8_9GAMM/15-62
C0VIZ9_9GAMM/16-61
C0VJ11_9GAMM/24-70
C0VJM4_9GAMM/40-87
C0VJM8_9GAMM/23-69
C0VKX4_9GAMM/16-62
C0VL67_9GAMM/13-59
C0VLF4_9GAMM/18-64
C0VLU9_9GAMM/16-61
C0VM04_9GAMM/37-83
C0VMI5_9GAMM/15-60
C0VNV8_9GAMM/12-58
C0VP52_9GAMM/41-87
C0VPA2_9GAMM/24-70
C0VPK0_9GAMM/7-53
C0VQA2_9GAMM/23-69
C0VRB9_9CORY/11-57
C0VSE5_9CORY/12-58
C0VT22_9CORY/16-60
C0VT32_9CORY/19-65
C0VTL6_9CORY/15-61
C0VTY5_9CORY/14-60
C0VUI9_9CORY/18-64
C0VV75_9CORY/8-54
C0VWJ1_9CORY/21-67
C0VWX7_9CORY/20-63
C0VXQ2_9CORY/21-67
C0VYQ1_9ACTO/20-66
C0W194_9ACTO/16-62
C0W2J3_9ACTO/50-96
C0W317_9ACTO/15-56
C0W469_9ACTO/1-47
C0W4B6_9ACTO/43-89
C0W4P5_9ACTO/16-62
C0W4P8_9ACTO/26-72
C0W4V5_9ACTO/20-66
C0W5E2_9ACTO/16-62
C0W5Q2_9ACTO/19-64
C0W7V7_9ACTO/10-56
C0WBM3_9FIRM/13-59
C0WDB8_9FIRM/14-60
C0WE88_9FIRM/26-71
C0WE90_9FIRM/26-70
C0WF13_9CORY/17-63
C0WF28_9CORY/24-70
C0WF73_9CORY/17-61
C0WFA8_9CORY/15-61
C0WFD8_9CORY/19-65
C0WG69_9CORY/17-63
C0WJH9_9CORY/23-69
C0WJL9_9CORY/31-77
C0WJQ9_9CORY/7-51
C0WKD4_9CORY/8-54
C0WKH6_9CORY/20-66
C0WL77_9CORY/16-62
C0WM65_LACBU/11-57
C0WMK1_LACBU/14-59
C0WMT3_LACBU/14-54
C0WMY2_LACBU/26-72
C0WMZ6_LACBU/17-59
C0WNI3_LACBU/17-59
C0WNJ0_LACBU/15-60
C0WP40_LACBU/16-62
C0WPD9_LACBU/14-60
C0WPU2_LACBU/26-72
C0WRV4_LACBU/31-76
C0WSK4_LACBU/22-66
C0WSQ1_LACBU/27-73
C0WVR7_LACFE/21-62
C0WVY2_LACFE/13-59
C0WYK6_LACFE/25-71
C0WZ98_LACFE/17-61
C0WZD1_LACFE/47-93
C0WZD6_LACFE/13-55
C0WZP6_LACFE/14-60
C0WZY2_LACFE/20-62
C0X081_LACFE/20-63
C0X1D0_ENTFA/11-56
C0X1Y3_ENTFA/2-24
C0X205_ENTFA/13-59
C0X206_ENTFA/20-66
C0X2K3_ENTFA/10-57
C0X2K8_ENTFA/18-64
C0X4Y6_ENTFA/17-63
C0X5C0_ENTFA/14-60
C0X869_ENTFA/17-65
C0X9I3_ENTFA/12-58
C0X9Q6_ENTFA/12-58
C0XIC8_LACHI/11-57
C0XIU0_LACHI/14-59
C0XJ18_LACHI/14-54
C0XJ66_LACHI/26-72
C0XJ82_LACHI/17-59
C0XJR1_LACHI/17-59
C0XJR9_LACHI/15-60
C0XK84_LACHI/14-60
C0XKZ9_LACHI/22-66
C0XL46_LACHI/27-73
C0XNA7_LACHI/26-72
C0XNI8_9CORY/35-81
C0XNQ7_9CORY/28-73
C0XPX2_9CORY/13-59
C0XQ04_9CORY/10-56
C0XQ73_9CORY/1-37
C0XRG8_9CORY/43-89
C0XRK2_9CORY/16-62
C0XS40_9CORY/10-56
C0XTK0_9CORY/12-58
C0XTQ7_9CORY/37-83
C0XTS0_9CORY/23-69
C0XTT4_9CORY/1-47
C0XTT7_9CORY/9-55
C0XV32_9CORY/13-59
C0XW95_BURPS/31-84
C0XX25_BURPS/16-62
C0XXH2_BURPS/17-63
C0Y0X2_BURPS/42-88
C0Y160_BURPS/50-96
C0Y1J1_BURPS/13-59
C0Y2C1_BURPS/1-44
C0Y2L0_BURPS/17-63
C0Y421_BURPS/68-114
C0Y459_BURPS/28-74
C0Y489_BURPS/40-86
C0Y4A5_BURPS/22-66
C0Y589_BURPS/16-62
C0Y5I4_BURPS/17-63
C0Y6Y6_BURPS/35-79
C0Y792_BURPS/26-72
C0Y7X4_BURPS/19-65
C0YA80_BURPS/10-55
C0YAU1_BURPS/35-81
C0YCH2_BURPS/131-177
C0YCX0_BURPS/14-60
C0YE65_BURPS/16-62
C0YF99_BURPS/51-84
C0YWG5_LACRE/22-63
C0YYA9_LACRE/14-60
C0YYQ2_LACRE/12-56
C0YZD3_LACRE/17-61
C0YZJ1_LACRE/10-56
C0Z4J9_BREBN/15-61
C0Z4K7_BREBN/17-63
C0Z531_BREBN/31-77
C0Z5B2_BREBN/5-50
C0Z5C6_BREBN/14-60
C0Z5D1_BREBN/15-61
C0Z5L8_BREBN/10-56
C0Z7R0_BREBN/16-62
C0Z813_BREBN/14-60
C0Z845_BREBN/25-70
C0Z873_BREBN/24-70
C0Z945_BREBN/11-57
C0Z9H5_BREBN/12-58
C0Z9V2_BREBN/15-61
C0ZB04_BREBN/5-45
C0ZBC1_BREBN/9-55
C0ZBE8_BREBN/16-62
C0ZBI8_BREBN/14-60
C0ZBK4_BREBN/15-61
C0ZCP8_BREBN/22-68
C0ZCX5_BREBN/33-79
C0ZD03_BREBN/13-57
C0ZD17_BREBN/19-65
C0ZD61_BREBN/19-65
C0ZDH0_BREBN/6-52
C0ZDU8_BREBN/11-57
C0ZDW8_BREBN/15-61
C0ZET2_BREBN/19-64
C0ZET9_BREBN/10-56
C0ZEV6_BREBN/12-58
C0ZGP1_BREBN/12-57
C0ZGT3_BREBN/9-54
C0ZGZ9_BREBN/18-64
C0ZH10_BREBN/16-62
C0ZHK2_BREBN/8-54
C0ZHQ3_BREBN/19-65
C0ZI69_BREBN/18-64
C0ZIQ9_BREBN/12-58
C0ZJ37_BREBN/15-61
C0ZJS0_BREBN/14-60
C0ZJV9_BREBN/17-63
C0ZKV6_BREBN/14-60
C0ZL93_RHOE4/40-86
C0ZLA5_RHOE4/125-171
C0ZLC1_RHOE4/15-61
C0ZLE0_RHOE4/27-73
C0ZLM2_RHOE4/28-73
C0ZLW3_RHOE4/10-57
C0ZLX0_RHOE4/17-63
C0ZM70_RHOE4/19-64
C0ZM82_RHOE4/13-58
C0ZMG3_RHOE4/11-58
C0ZML1_RHOE4/13-59
C0ZMM4_RHOE4/12-58
C0ZMM5_RHOE4/21-66
C0ZMN0_RHOE4/22-68
C0ZMN3_RHOE4/14-59
C0ZMQ8_RHOE4/33-79
C0ZMS2_RHOE4/14-59
C0ZMU3_RHOE4/17-63
C0ZMW0_RHOE4/21-67
C0ZMW1_RHOE4/30-76
C0ZN16_RHOE4/24-70
C0ZN48_RHOE4/21-67
C0ZN50_RHOE4/14-60
C0ZN73_RHOE4/29-75
C0ZN77_RHOE4/39-85
C0ZN87_RHOE4/25-71
C0ZND4_RHOE4/12-58
C0ZNM0_RHOE4/28-75
C0ZNP3_RHOE4/24-70
C0ZNX9_RHOE4/17-63
C0ZNY5_RHOE4/15-61
C0ZNZ2_RHOE4/14-60
C0ZP65_RHOE4/17-63
C0ZP95_RHOE4/35-80
C0ZP97_RHOE4/20-65
C0ZPB4_RHOE4/1-44
C0ZPB4_RHOE4/193-239
C0ZPE0_RHOE4/229-275
C0ZPE0_RHOE4/36-82
C0ZPE4_RHOE4/23-69
C0ZPJ1_RHOE4/12-58
C0ZPN1_RHOE4/19-65
C0ZPN1_RHOE4/224-270
C0ZPT6_RHOE4/34-80
C0ZPV3_RHOE4/21-67
C0ZPV6_RHOE4/9-55
C0ZPY0_RHOE4/22-67
C0ZQ01_RHOE4/19-66
C0ZQ19_RHOE4/11-49
C0ZQ29_RHOE4/18-63
C0ZQ30_RHOE4/14-60
C0ZQ91_RHOE4/12-59
C0ZQA1_RHOE4/10-57
C0ZQC3_RHOE4/20-66
C0ZQC7_RHOE4/17-63
C0ZQE4_RHOE4/41-87
C0ZQE5_RHOE4/20-64
C0ZQF2_RHOE4/24-70
C0ZQG1_RHOE4/14-60
C0ZQG4_RHOE4/12-58
C0ZQJ8_RHOE4/28-74
C0ZQM6_RHOE4/239-285
C0ZQP4_RHOE4/30-76
C0ZQS7_RHOE4/14-60
C0ZQS9_RHOE4/20-66
C0ZQV1_RHOE4/16-62
C0ZQV2_RHOE4/16-62
C0ZR34_RHOE4/21-65
C0ZR43_RHOE4/16-62
C0ZR44_RHOE4/23-68
C0ZR46_RHOE4/12-58
C0ZR49_RHOE4/12-58
C0ZR71_RHOE4/243-289
C0ZR71_RHOE4/41-87
C0ZRF7_RHOE4/12-58
C0ZRI2_RHOE4/17-62
C0ZRP0_RHOE4/16-63
C0ZRQ4_RHOE4/20-65
C0ZRS6_RHOE4/17-63
C0ZRV2_RHOE4/18-64
C0ZRW8_RHOE4/28-73
C0ZS42_RHOE4/14-60
C0ZS46_RHOE4/16-62
C0ZS59_RHOE4/24-70
C0ZS94_RHOE4/29-67
C0ZSB8_RHOE4/12-57
C0ZSF1_RHOE4/16-62
C0ZSG6_RHOE4/7-53
C0ZSK9_RHOE4/23-69
C0ZSL3_RHOE4/18-64
C0ZSL7_RHOE4/24-65
C0ZSN1_RHOE4/19-65
C0ZSQ4_RHOE4/13-59
C0ZSR3_RHOE4/17-54
C0ZTD3_RHOE4/10-56
C0ZTJ6_RHOE4/23-69
C0ZTP3_RHOE4/15-61
C0ZTR4_RHOE4/26-72
C0ZTV5_RHOE4/19-65
C0ZTV9_RHOE4/25-71
C0ZTX1_RHOE4/27-73
C0ZTY9_RHOE4/14-59
C0ZU01_RHOE4/21-67
C0ZU04_RHOE4/22-64
C0ZU09_RHOE4/26-72
C0ZU23_RHOE4/28-74
C0ZU32_RHOE4/33-79
C0ZU37_RHOE4/16-62
C0ZU65_RHOE4/16-61
C0ZU94_RHOE4/24-70
C0ZUH1_RHOE4/37-83
C0ZUK7_RHOE4/13-59
C0ZUM4_RHOE4/9-55
C0ZUP9_RHOE4/38-83
C0ZUU3_RHOE4/25-71
C0ZUW4_RHOE4/20-66
C0ZUX4_RHOE4/19-65
C0ZVA5_RHOE4/12-58
C0ZVD1_RHOE4/24-69
C0ZVL9_RHOE4/23-69
C0ZVM2_RHOE4/7-53
C0ZVM3_RHOE4/20-66
C0ZVN2_RHOE4/18-63
C0ZVR4_RHOE4/12-58
C0ZVT1_RHOE4/17-63
C0ZVW9_RHOE4/24-64
C0ZW02_RHOE4/23-69
C0ZW58_RHOE4/15-61
C0ZWE1_RHOE4/15-61
C0ZWG2_RHOE4/23-69
C0ZWY8_RHOE4/22-68
C0ZX23_RHOE4/37-83
C0ZXH0_RHOE4/26-72
C0ZXS2_RHOE4/11-57
C0ZY41_RHOE4/25-71
C0ZY69_RHOE4/22-68
C0ZY73_RHOE4/13-59
C0ZY98_RHOE4/22-68
C0ZYF1_RHOE4/13-54
C0ZYG0_RHOE4/22-67
C0ZYM2_RHOE4/29-75
C0ZYW3_RHOE4/13-59
C0ZZ69_RHOE4/15-60
C0ZZ74_RHOE4/25-71
C0ZZ95_RHOE4/23-67
C0ZZJ0_RHOE4/16-62
C0ZZS9_RHOE4/14-58
C1A047_RHOE4/28-74
C1A0D4_RHOE4/29-75
C1A0F3_RHOE4/34-80
C1A0L5_RHOE4/19-65
C1A0Q7_RHOE4/17-63
C1A0R2_RHOE4/8-54
C1A0T4_RHOE4/11-58
C1A0T8_RHOE4/23-70
C1A0U1_RHOE4/8-54
C1A0U9_RHOE4/9-55
C1A1D7_RHOE4/32-78
C1A1F3_RHOE4/10-56
C1A1F8_RHOE4/34-78
C1A1N3_RHOE4/22-68
C1A1S6_RHOE4/27-71
C1A1U4_RHOE4/47-93
C1A217_RHOE4/15-61
C1A2H9_RHOE4/14-60
C1A2J6_RHOE4/18-64
C1A2W6_RHOE4/10-57
C1A331_RHOE4/14-60
C1A332_RHOE4/15-61
C1A356_RHOE4/18-60
C1A361_RHOE4/24-69
C1A373_RHOE4/9-55
C1A3N1_GEMAT/12-58
C1A3T9_GEMAT/22-68
C1A5R4_GEMAT/22-68
C1AA70_GEMAT/54-100
C1ABN6_GEMAT/24-70
C1ABP0_GEMAT/27-73
C1ABZ2_GEMAT/38-83
C1AC07_GEMAT/21-67
C1ACA8_GEMAT/9-55
C1ACQ8_GEMAT/13-59
C1ACT2_GEMAT/15-61
C1ACU5_GEMAT/33-77
C1ADJ0_GEMAT/18-63
C1ADK7_GEMAT/12-58
C1ADM2_GEMAT/27-73
C1AE71_GEMAT/25-71
C1AEX2_MYCBT/30-76
C1AG27_MYCBT/16-62
C1AGG8_MYCBT/35-80
C1AGH4_MYCBT/32-78
C1AGH7_MYCBT/26-72
C1AGI5_MYCBT/19-65
C1AGS8_MYCBT/15-61
C1AGT5_MYCBT/26-72
C1AGU1_MYCBT/22-68
C1AGX8_MYCBT/44-90
C1AH23_MYCBT/28-74
C1AH69_MYCBT/17-63
C1AI15_MYCBT/15-61
C1AI33_MYCBT/21-67
C1AIT6_MYCBT/17-62
C1AIW1_MYCBT/29-75
C1AJ91_MYCBT/19-64
C1AJA2_MYCBT/19-65
C1AJG0_MYCBT/20-66
C1AJG9_MYCBT/93-139
C1AJI3_MYCBT/16-62
C1AJM1_MYCBT/8-55
C1AJQ7_MYCBT/17-61
C1AJR4_MYCBT/17-63
C1AJU9_MYCBT/16-61
C1AJV1_MYCBT/24-72
C1AJY0_MYCBT/19-65
C1AK05_MYCBT/11-57
C1AK07_MYCBT/13-59
C1AKC8_MYCBT/28-74
C1AKF0_MYCBT/30-75
C1AKY6_MYCBT/11-57
C1AL14_MYCBT/12-58
C1AL24_MYCBT/18-60
C1ALA3_MYCBT/35-81
C1ALB1_MYCBT/18-64
C1ALG0_MYCBT/26-72
C1AM10_MYCBT/10-56
C1AMG2_MYCBT/23-69
C1AML3_MYCBT/12-57
C1AMZ8_MYCBT/21-67
C1ANC0_MYCBT/16-62
C1ANH0_MYCBT/24-70
C1ANJ1_MYCBT/25-71
C1ANV7_MYCBT/24-70
C1AP52_MYCBT/20-66
C1AP92_MYCBT/21-67
C1APP3_MYCBT/19-65
C1APP3_MYCBT/223-269
C1AQ76_MYCBT/14-60
C1AQG7_MYCBT/15-61
C1AR55_RHOOB/14-59
C1ARG2_RHOOB/12-58
C1ARL1_RHOOB/25-70
C1ARM4_RHOOB/13-59
C1ARN6_RHOOB/22-67
C1ASC2_RHOOB/13-59
C1ASG7_RHOOB/17-63
C1ASW7_RHOOB/27-73
C1ASZ2_RHOOB/29-75
C1AT60_RHOOB/16-62
C1AT98_RHOOB/17-63
C1ATE0_RHOOB/12-58
C1ATE2_RHOOB/15-61
C1ATE3_RHOOB/40-85
C1ATP8_RHOOB/21-66
C1ATW0_RHOOB/31-75
C1ATX7_RHOOB/26-72
C1AU05_RHOOB/26-72
C1AU10_RHOOB/8-54
C1AU26_RHOOB/25-72
C1AU31_RHOOB/9-55
C1AUJ8_RHOOB/10-56
C1AUR9_RHOOB/19-64
C1AUX0_RHOOB/8-55
C1AV04_RHOOB/17-63
C1AV18_RHOOB/24-70
C1AV30_RHOOB/17-63
C1AVM6_RHOOB/29-75
C1AVT8_RHOOB/46-92
C1AVV0_RHOOB/44-90
C1AVZ0_RHOOB/41-87
C1AW32_RHOOB/35-81
C1AW35_RHOOB/25-71
C1AW36_RHOOB/23-69
C1AW51_RHOOB/18-59
C1AW54_RHOOB/15-61
C1AWB5_RHOOB/25-72
C1AWS6_RHOOB/14-60
C1AWZ1_RHOOB/25-71
C1AX66_RHOOB/12-58
C1AXD8_RHOOB/32-77
C1AXK5_RHOOB/17-63
C1AXU3_RHOOB/17-63
C1AY29_RHOOB/14-60
C1AY35_RHOOB/18-64
C1AY42_RHOOB/36-82
C1AY43_RHOOB/14-60
C1AYC8_RHOOB/25-71
C1AYS9_RHOOB/17-63
C1AYU2_RHOOB/16-62
C1AZ94_RHOOB/14-60
C1AZC3_RHOOB/17-63
C1AZD4_RHOOB/6-52
C1AZE5_RHOOB/43-88
C1AZP5_RHOOB/18-64
C1AZR5_RHOOB/14-60
C1AZT7_RHOOB/33-79
C1AZV4_RHOOB/22-64
C1AZX7_RHOOB/34-80
C1AZZ6_RHOOB/234-280
C1AZZ6_RHOOB/27-73
C1B0V1_RHOOB/23-69
C1B0V6_RHOOB/40-86
C1B0V9_RHOOB/18-64
C1B1D4_RHOOB/22-68
C1B1H2_RHOOB/37-83
C1B1P1_RHOOB/29-75
C1B1W8_RHOOB/12-58
C1B1X8_RHOOB/12-57
C1B218_RHOOB/33-69
C1B272_RHOOB/9-55
C1B284_RHOOB/25-71
C1B2I0_RHOOB/29-75
C1B2J3_RHOOB/217-263
C1B2J3_RHOOB/25-71
C1B2K1_RHOOB/26-72
C1B2K9_RHOOB/23-69
C1B300_RHOOB/19-65
C1B377_RHOOB/33-79
C1B3E1_RHOOB/30-76
C1B3E4_RHOOB/1-31
C1B3E6_RHOOB/27-73
C1B3R0_RHOOB/12-58
C1B3S7_RHOOB/18-64
C1B3S7_RHOOB/245-291
C1B3U8_RHOOB/21-67
C1B3V6_RHOOB/20-65
C1B441_RHOOB/29-75
C1B4E5_RHOOB/24-70
C1B4Q2_RHOOB/16-62
C1B4Z4_RHOOB/20-66
C1B500_RHOOB/21-66
C1B598_RHOOB/21-67
C1B5B6_RHOOB/31-77
C1B5U6_RHOOB/260-306
C1B5U6_RHOOB/30-76
C1B5V6_RHOOB/23-69
C1B5X9_RHOOB/39-85
C1B6D3_RHOOB/23-69
C1B6E8_RHOOB/14-59
C1B6H8_RHOOB/13-59
C1B6K4_RHOOB/17-63
C1B6R8_RHOOB/12-58
C1B6W3_RHOOB/14-60
C1B6X4_RHOOB/13-59
C1B6Z4_RHOOB/24-70
C1B700_RHOOB/22-68
C1B706_RHOOB/14-60
C1B755_RHOOB/23-68
C1B799_RHOOB/22-67
C1B7K8_RHOOB/14-60
C1B7M6_RHOOB/43-89
C1B7P5_RHOOB/17-63
C1B7R1_RHOOB/18-64
C1B7X8_RHOOB/8-54
C1B802_RHOOB/31-77
C1B8K4_RHOOB/12-58
C1B8M8_RHOOB/20-49
C1B8R6_RHOOB/29-75
C1B8S2_RHOOB/18-64
C1B8V9_RHOOB/37-83
C1B9J0_RHOOB/19-64
C1B9K2_RHOOB/14-58
C1B9K4_RHOOB/11-57
C1B9K6_RHOOB/12-58
C1B9N3_RHOOB/22-68
C1B9R1_RHOOB/20-66
C1B9V6_RHOOB/25-71
C1BA36_RHOOB/8-54
C1BA38_RHOOB/28-74
C1BA49_RHOOB/29-75
C1BAF4_RHOOB/34-80
C1BAT7_RHOOB/20-66
C1BAV3_RHOOB/14-58
C1BB01_RHOOB/7-53
C1BB40_RHOOB/22-68
C1BBB9_RHOOB/25-71
C1BBC2_RHOOB/16-62
C1BBF9_RHOOB/19-65
C1BBG1_RHOOB/25-71
C1BBL4_RHOOB/26-72
C1BBP5_RHOOB/14-60
C1BC47_RHOOB/15-61
C1BC58_RHOOB/21-67
C1BC69_RHOOB/29-75
C1BC83_RHOOB/25-71
C1BCX8_RHOOB/20-65
C1BDU8_RHOOB/12-58
C1C688_STRP7/29-75
C1C9C4_STRP7/11-61
C1CBL1_STRP7/15-60
C1CD93_STRZJ/29-75
C1CG83_STRZJ/11-61
C1CHN4_STRZJ/15-60
C1CJJ2_STRZP/29-75
C1CMG9_STRZP/11-61
C1CNK7_STRZP/15-60
C1CQK5_STRZT/29-75
C1CT89_STRZT/11-61
C1CUF1_STRZT/15-60
C1CUF8_DEIDV/24-70
C1CUJ6_DEIDV/9-50
C1CUV8_DEIDV/23-68
C1CVB2_DEIDV/20-66
C1CVI5_DEIDV/18-64
C1CVK0_DEIDV/17-63
C1CWW8_DEIDV/16-61
C1CXM8_DEIDV/11-57
C1CZ10_DEIDV/12-58
C1D0Z2_DEIDV/18-64
C1D236_DEIDV/18-64
C1D3K9_DEIDV/16-62
C1D3Y4_DEIDV/39-85
C1D4W4_LARHH/15-61
C1D681_LARHH/25-71
C1D777_LARHH/21-67
C1D803_LARHH/28-74
C1D9L4_LARHH/23-69
C1D9N0_LARHH/15-61
C1DB38_LARHH/12-58
C1DDH6_LARHH/20-66
C1DDT6_AZOVD/1-42
C1DF24_AZOVD/13-58
C1DG02_AZOVD/34-80
C1DIL1_AZOVD/13-59
C1DIN8_AZOVD/28-71
C1DKG6_AZOVD/14-60
C1DLX7_AZOVD/1-31
C1DMI3_AZOVD/15-61
C1DNM4_AZOVD/15-61
C1DQZ5_AZOVD/10-56
C1DR67_AZOVD/28-74
C1DR70_AZOVD/1-41
C1DS76_AZOVD/29-75
C1DSY5_AZOVD/40-86
C1DU13_SULAA/14-60
C1DUE5_SULAA/14-60
C1DVS3_SULAA/9-55
C1EKI1_BACC3/11-56
C1EKK8_BACC3/9-55
C1EKN3_BACC3/15-61
C1EL05_BACC3/12-58
C1EL26_BACC3/5-50
C1ELT1_BACC3/11-57
C1EMP7_BACC3/15-61
C1ENV9_BACC3/12-58
C1EQK4_BACC3/23-69
C1ER29_BACC3/8-54
C1ERT5_BACC3/6-50
C1ESD9_BACC3/14-59
C1ETT5_BACC3/17-56
C1ETW4_BACC3/11-57
C1EU46_BACC3/10-56
C1EUF6_BACC3/24-70
C1EUM8_BACC3/14-60
C1EUR4_BACC3/18-63
C1EV00_BACC3/8-54
C1EVG0_BACC3/17-58
C1EVL0_BACC3/12-58
C1EWP1_BACC3/15-61
C1EWY8_BACC3/20-65
C1EY96_BACC3/12-56
C1EYU2_BACC3/7-53
C1EYX5_BACC3/9-55
C1EZV2_BACC3/29-65
C1EZW3_BACC3/6-52
C1EZX3_BACC3/19-58
C1F048_BACC3/17-63
C1F079_BACC3/13-59
C1F081_BACC3/25-66
C1F0R8_BACC3/23-68
C1F2A8_ACIC5/9-55
C1F2G1_ACIC5/126-172
C1F3Y8_ACIC5/27-73
C1F3Z7_ACIC5/11-57
C1F4Y8_ACIC5/22-68
C1F512_ACIC5/20-66
C1F5B3_ACIC5/33-79
C1F5Z3_ACIC5/27-73
C1F612_ACIC5/11-58
C1F8D1_ACIC5/44-90
C1F947_ACIC5/30-75
C1F9Q4_ACIC5/26-72
C1FKW6_CLOBJ/25-66
C1FLT8_CLOBJ/26-72
C1FMY5_CLOBJ/16-62
C1FNH8_CLOBJ/17-63
C1FNQ5_CLOBJ/5-51
C1FPU3_CLOBJ/10-56
C1FQK7_CLOBJ/15-61
C1FSA2_CLOBJ/13-59
C1FT93_CLOBJ/17-63
C1FV21_CLOBJ/20-61
C1FV48_CLOBJ/11-57
C1FVM3_CLOBJ/18-62
C1HEZ3_9ESCH/50-96
C1HF98_9ESCH/32-78
C1HG13_9ESCH/21-66
C1HGM0_9ESCH/16-62
C1HGU0_9ESCH/23-69
C1HH54_9ESCH/17-63
C1HIF2_9ESCH/16-62
C1HK87_9ESCH/49-95
C1HKX8_9ESCH/16-62
C1HL13_9ESCH/13-59
C1HQL1_9ESCH/23-69
C1HQR8_9ESCH/14-60
C1HQZ8_9ESCH/39-85
C1HSN8_9ESCH/30-76
C1HTF3_9ESCH/47-94
C1HWF6_NEIGO/15-61
C1HYV4_NEIGO/15-61
C1I4M7_9CLOT/19-63
C1I8T0_9CLOT/12-58
C1I9Y2_9CLOT/8-53
C1IAI1_9CLOT/11-57
C1IB73_9CLOT/14-56
C1IC15_STRCI/17-63
C1IUL3_ENTCL/9-55
C1IUM0_ENTCL/9-55
C1KA83_PSEFL/16-62
C1KEU4_9ACTO/14-60
C1KEU6_9ACTO/27-73
C1KW15_LISMC/15-61
C1KWR3_LISMC/8-54
C1KWY0_LISMC/17-64
C1KX41_LISMC/6-52
C1KXD0_LISMC/13-58
C1KYA3_LISMC/18-64
C1KZ04_LISMC/8-54
C1KZP4_LISMC/7-53
C1KZZ1_LISMC/14-55
C1L0E8_LISMC/9-55
C1L1C1_LISMC/6-52
C1L1J8_LISMC/28-74
C1M2Z3_9ENTR/23-69
C1M376_9ENTR/20-66
C1M3D0_9ENTR/24-70
C1M474_9ENTR/13-59
C1M4N7_9ENTR/13-56
C1M5B1_9ENTR/27-67
C1M882_9ENTR/16-62
C1M8L8_9ENTR/13-58
C1M993_9ENTR/17-62
C1M9E9_9ENTR/13-59
C1MA65_9ENTR/16-62
C1MBN2_9ENTR/6-52
C1MDU4_9ENTR/29-75
C1MEX3_9ENTR/10-56
C1MG17_9ENTR/23-70
C1NB27_9ESCH/14-60
C1NBF1_9ESCH/21-67
C1NBI1_9ESCH/6-52
C1NBL3_9ESCH/25-71
C1NDK3_9ESCH/7-53
C1NEN8_9ESCH/16-62
C1NFU5_9ESCH/30-76
C1NGX7_9ESCH/34-81
C1P6V6_BACCO/9-56
C1P7X8_BACCO/24-68
C1P8I5_BACCO/9-55
C1P9E4_BACCO/17-63
C1P9Q7_BACCO/12-58
C1PAC6_BACCO/11-57
C1PB91_BACCO/20-66
C1PCM0_BACCO/1-34
C1PCM5_BACCO/5-51
C1PCP9_BACCO/27-73
C1PCZ4_BACCO/23-69
C1PDY7_BACCO/8-54
C1PFG4_BACCO/17-63
C2BCK9_9FIRM/13-59
C2BCV9_9FIRM/12-57
C2BCW3_9FIRM/16-62
C2BE21_9FIRM/6-44
C2BID9_9FIRM/15-61
C2BIN7_9FIRM/22-68
C2BIR5_9FIRM/13-58
C2C4U4_VIBCH/26-72
C2C528_VIBCH/19-65
C2C540_VIBCH/18-65
C2C5L5_VIBCH/27-74
C2C5P9_VIBCH/1-29
C2C7Z1_VIBCH/11-57
C2C864_VIBCH/24-70
C2C8P4_VIBCH/21-67
C2C9B4_VIBCH/13-58
C2C9F4_VIBCH/11-57
C2C9F9_VIBCH/27-73
C2CAB3_VIBCH/1-29
C2CEH1_VIBCH/35-81
C2CF06_9FIRM/10-55
C2CF78_9FIRM/11-56
C2CGV9_9FIRM/13-58
C2CGZ8_9FIRM/13-59
C2CJY0_9FIRM/16-58
C2CLH0_CORST/28-74
C2CLN2_CORST/26-72
C2CLR7_CORST/15-59
C2CLV6_CORST/23-69
C2CLX5_CORST/20-66
C2CLZ4_CORST/16-60
C2CM41_CORST/24-70
C2CMK1_CORST/16-62
C2CNL8_CORST/8-54
C2CPD6_CORST/1-39
C2CQL0_CORST/10-56
C2CQS8_CORST/20-66
C2CRC0_CORST/17-63
C2CT30_CORST/23-69
C2CT92_CORST/10-56
C2CXK8_LACBR/9-55
C2CXL3_LACBR/9-55
C2CY50_LACBR/27-71
C2CY66_LACBR/11-57
C2CYU3_LACBR/14-54
C2CZ04_LACBR/26-72
C2CZ19_LACBR/17-59
C2CZL9_LACBR/17-59
C2CZM7_LACBR/15-60
C2D063_LACBR/13-55
C2D0E5_LACBR/16-62
C2D158_LACBR/26-72
C2D1B6_LACBR/14-59
C2D2C9_LACBR/19-65
C2D334_LACBR/14-60
C2D337_LACBR/31-77
C2D3U6_LACBR/22-66
C2D3Z4_LACBR/27-73
C2D5Y9_LACBR/6-52
C2DAJ5_ENTFA/17-63
C2DB88_ENTFA/12-58
C2DBF7_ENTFA/12-58
C2DCW0_ENTFA/14-60
C2DD93_ENTFA/17-63
C2DE73_ENTFA/13-59
C2DEI3_ENTFA/2-24
C2DF44_ENTFA/10-57
C2DF49_ENTFA/18-64
C2DHL8_ENTFA/11-56
C2DJJ7_ECOLX/16-62
C2DK72_ECOLX/23-69
C2DKM8_ECOLX/13-59
C2DKT0_ECOLX/21-66
C2DL15_ECOLX/16-62
C2DM06_ECOLX/20-66
C2DMG0_ECOLX/7-53
C2DNS4_ECOLX/34-81
C2DQM1_ECOLX/13-59
C2DQQ5_ECOLX/16-62
C2DRQ2_ECOLX/49-95
C2DSG0_ECOLX/50-96
C2DSM3_ECOLX/127-173
C2DSY0_ECOLX/27-73
C2DT61_ECOLX/14-60
C2DWH8_ECOLX/16-62
C2E3C6_LACJO/13-59
C2E4D9_LACJO/24-65
C2E4E6_LACJO/12-58
C2E4R2_LACJO/15-61
C2E6E6_LACJO/16-57
C2EGM5_9LACO/15-61
C2EGN6_9LACO/13-59
C2EGP6_9LACO/12-54
C2EGR0_9LACO/25-67
C2EHG1_9LACO/17-58
C2EHR8_9LACO/12-58
C2EI83_9LACO/26-72
C2EI97_9LACO/17-63
C2EJE4_9LACO/25-67
C2EJH4_9LACO/16-57
C2ELN3_9LACO/12-57
C2EN96_9LACO/22-66
C2ENL7_9LACO/15-61
C2ENT9_9LACO/20-66
C2EPB4_9LACO/17-58
C2EPB9_9LACO/12-58
C2EPU6_9LACO/20-66
C2EQ30_9LACO/13-59
C2EQN8_9LACO/13-59
C2ER46_9LACO/16-56
C2EUI8_9LACO/19-60
C2EUY8_9LACO/32-77
C2EV86_9LACO/14-60
C2EVU4_9LACO/24-70
C2EW61_9LACO/19-63
C2FA66_LACPA/17-61
C2FA90_LACPA/16-55
C2FAL8_LACPA/13-59
C2FAS8_LACPA/23-60
C2FAW1_LACPA/18-64
C2FAY9_LACPA/21-67
C2FB05_LACPA/25-71
C2FB11_LACPA/21-65
C2FBX9_LACPA/7-54
C2FCH4_LACPA/15-61
C2FD47_LACPA/14-60
C2FF83_LACPA/1-42
C2FGF3_LACPA/17-63
C2FGL4_LACPA/12-58
C2FGT9_LACPA/26-72
C2FS69_9SPHI/12-58
C2FU83_9SPHI/18-64
C2FUA2_9SPHI/9-55
C2FVA0_9SPHI/11-57
C2FYB7_9SPHI/10-56
C2G0K4_9SPHI/10-56
C2G2I1_9SPHI/7-53
C2G3V8_9SPHI/18-64
C2G4E2_9SPHI/15-61
C2G4H5_9SPHI/18-64
C2G4K2_9SPHI/11-56
C2G5J2_9SPHI/11-57
C2GDR0_9CORY/20-63
C2GEL5_9CORY/21-67
C2GFC7_9CORY/12-58
C2GG00_9CORY/14-60
C2GG95_9CORY/11-57
C2GIN1_9CORY/16-60
C2GIN9_9CORY/19-65
C2GJ76_9CORY/15-61
C2GK20_9CORY/18-64
C2GKP6_9CORY/8-54
C2GL23_9CORY/21-67
C2GM23_LACRE/17-61
C2GNJ6_LACRE/19-63
C2GP10_LACRE/12-56
C2GP88_LACRE/14-60
C2GPD5_LACRE/14-60
C2GSQ4_BIFLI/20-66
C2GSU8_BIFLI/24-70
C2GSV8_BIFLI/10-56
C2GT43_BIFLI/25-69
C2GTP0_BIFLI/20-66
C2GVN2_BIFLI/54-100
C2GVN9_BIFLI/38-84
C2GVP3_BIFLI/15-61
C2GWC1_BIFLI/18-64
C2GZG1_ENTFA/11-56
C2H0E6_ENTFA/13-59
C2H0R4_ENTFA/2-24
C2H1A2_ENTFA/10-57
C2H1A7_ENTFA/18-64
C2H2V5_ENTFA/17-63
C2H3J2_ENTFA/12-58
C2H3R9_ENTFA/12-58
C2H519_ENTFA/14-60
C2H5G2_ENTFA/17-63
C2H7M1_ENTFC/10-57
C2H897_ENTFC/12-58
C2H977_ENTFC/15-57
C2H9U8_ENTFC/15-62
C2HB20_ENTFC/38-79
C2HC10_ENTFC/11-57
C2HCW7_ENTFC/13-59
C2HDF0_ENTFC/17-63
C2HDJ6_ENTFC/7-53
C2HE09_ENTFC/17-63
C2HKZ4_LACAC/30-72
C2HKZ9_LACAC/12-58
C2HLJ8_LACAC/20-66
C2HLU1_LACAC/7-53
C2HN01_LACAC/14-57
C2HR34_LACAC/13-59
C2HRY4_VIBCH/27-74
C2HS27_VIBCH/18-64
C2HSQ1_VIBCH/27-56
C2HSQ5_VIBCH/11-57
C2HTG9_VIBCH/18-65
C2HUF6_VIBCH/35-81
C2HZ97_VIBCH/11-57
C2HZH0_VIBCH/24-70
C2I006_VIBCH/21-67
C2I040_VIBCH/14-60
C2I0J1_VIBCH/13-58
C2I0Z6_VIBCH/26-72
C2I185_VIBCH/26-72
C2I1R7_VIBCH/18-65
C2I3G1_VIBCH/11-57
C2I3G5_VIBCH/27-73
C2I3W7_VIBCH/35-81
C2I4L7_VIBCH/27-74
C2I4S1_VIBCH/18-64
C2I5B4_VIBCH/19-65
C2I5V7_VIBCH/1-29
C2I873_VIBCH/21-67
C2I8J2_VIBCH/24-70
C2I8S0_VIBCH/11-57
C2IAC1_VIBCH/13-58
C2IBF8_VIBCH/9-55
C2IBM2_VIBCH/26-72
C2IC40_VIBCH/13-60
C2IC81_VIBCH/18-64
C2ICI1_VIBCH/21-67
C2ID00_VIBCH/13-58
C2IEB4_VIBCH/18-65
C2IFZ6_VIBCH/11-57
C2IG71_VIBCH/24-70
C2II68_VIBCH/1-29
C2IJM9_VIBCH/19-65
C2IK04_VIBCH/35-81
C2ILA4_VIBCH/27-73
C2ILA9_VIBCH/11-57
C2IMD8_VIBCH/26-72
C2IML7_VIBCH/13-60
C2IMQ1_VIBCH/18-64
C2INP0_VIBCH/35-81
C2IPS1_VIBCH/13-58
C2IS55_VIBCH/19-65
C2ISJ6_VIBCH/21-67
C2ISW6_VIBCH/24-70
C2IT37_VIBCH/11-57
C2IVW1_VIBCH/11-57
C2IX06_VIBCH/1-29
C2IXU2_VIBCH/26-72
C2IYF3_VIBCH/18-65
C2IZ51_VIBCH/18-64
C2IZ83_VIBCH/35-81
C2IZQ9_VIBCH/13-60
C2J279_VIBCH/24-70
C2J3J6_VIBCH/1-29
C2J8H7_VIBCH/1-29
C2JAX6_VIBCH/11-57
C2JB49_VIBCH/24-70
C2JBI5_VIBCH/21-67
C2JC03_VIBCH/13-58
C2JDT1_VIBCH/26-72
C2JE44_VIBCH/27-74
C2JE78_VIBCH/18-64
C2JEP9_VIBCH/35-81
C2JFC0_VIBCH/19-65
C2JHB6_VIBCH/11-57
C2JHC0_VIBCH/27-73
C2JI82_VIBCH/18-65
C2JJH0_ENTFA/17-63
C2JK35_ENTFA/14-60
C2JM92_ENTFA/17-63
C2JND5_ENTFA/11-56
C2JNV3_ENTFA/2-24
C2JPK5_ENTFA/10-57
C2JPK9_ENTFA/18-64
C2JQR0_ENTFA/12-58
C2JQY3_ENTFA/12-58
C2JTJ3_LACRH/21-60
C2JTK5_LACRH/16-62
C2JTM8_LACRH/15-61
C2JTQ9_LACRH/10-56
C2JTR3_LACRH/55-101
C2JTU4_LACRH/19-64
C2JV51_LACRH/13-59
C2JV56_LACRH/27-73
C2JVZ7_LACRH/26-72
C2JW64_LACRH/12-58
C2JWD1_LACRH/25-71
C2JXK9_LACRH/12-58
C2JYL6_LACRH/15-61
C2JZE7_LACRH/28-74
C2K049_LACRH/14-60
C2K0U8_LACRH/17-59
C2K0X1_LACRH/14-55
C2KB88_9LACO/12-58
C2KB98_9LACO/15-60
C2KCL6_9LACO/19-65
C2KCY3_9LACO/14-60
C2KDF8_9LACO/13-59
C2KF62_9LACO/19-55
C2KHY0_LEUMC/19-65
C2KJ77_LEUMC/28-60
C2KMG9_LEUMC/34-80
C2KMY4_9ACTO/13-56
C2KP74_9ACTO/13-59
C2KRN5_9ACTO/20-65
C2KRV8_9ACTO/62-107
C2KRX0_9ACTO/17-63
C2KSN7_9ACTO/22-68
C2KYG4_9FIRM/14-60
C2KZJ9_9FIRM/17-63
C2L057_9FIRM/12-61
C2L0A3_9FIRM/16-62
C2L0A7_9FIRM/11-57
C2LDR6_PROMI/19-66
C2LE13_PROMI/18-65
C2LE78_PROMI/11-57
C2LEN1_PROMI/12-58
C2LFT9_PROMI/25-71
C2LG38_PROMI/23-69
C2LGH6_PROMI/37-68
C2LGP6_PROMI/22-68
C2LI20_PROMI/18-64
C2LJD3_PROMI/18-64
C2LL71_PROMI/13-59
C2LLY2_PROMI/19-65
C2LMM3_PROMI/37-83
C2LN56_PROMI/22-66
C2LN77_PROMI/16-62
C2LPV3_STRSL/12-58
C2LSQ3_STRSL/15-61
C2LT91_STRSL/12-58
C2LTZ6_STRSL/14-60
C2LUG0_STRSL/12-55
C2LUM8_STRSL/15-61
C2LUQ0_STRSL/32-75
C2LUQ8_STRSL/14-58
C2LVJ4_STAHO/19-60
C2LWP9_STAHO/18-60
C2LWV0_STAHO/9-55
C2LYZ3_STAHO/16-61
C2LZ15_STAHO/17-62
C2LZA0_STAHO/15-59
C2LZC2_STAHO/15-61
C2M047_STAHO/8-54
C2M132_STAHO/16-59
C2M4C2_CAPGI/3-49
C2M4W0_CAPGI/23-67
C2M643_CAPGI/12-58
C2MAT6_9PORP/11-55
C2MD72_9PORP/12-58
C2MD83_9PORP/11-57
C2ME08_9PORP/12-58
C2MEE0_9PORP/12-58
C2MFK9_BACCE/12-58
C2MGQ0_BACCE/8-54
C2MGY0_BACCE/29-65
C2MH89_BACCE/11-56
C2MHB1_BACCE/9-46
C2MJH4_BACCE/17-63
C2MK66_BACCE/20-65
C2MKR5_BACCE/26-72
C2MKX7_BACCE/25-71
C2ML38_BACCE/14-60
C2MLD0_BACCE/15-61
C2MLM2_BACCE/20-66
C2MM42_BACCE/15-61
C2MM65_BACCE/9-55
C2MML1_BACCE/27-73
C2MMQ3_BACCE/12-58
C2MMY6_BACCE/5-50
C2MND4_BACCE/11-57
C2MNS6_BACCE/18-64
C2MQJ9_BACCE/8-52
C2MRC1_BACCE/33-72
C2MRH8_BACCE/26-72
C2MRM0_BACCE/18-63
C2MRW1_BACCE/14-60
C2MSF2_BACCE/14-60
C2MST6_BACCE/12-56
C2MTN2_BACCE/26-71
C2MTX4_BACCE/8-54
C2MVE5_BACCE/12-58
C2MWR8_BACCE/8-54
C2MX10_BACCE/29-65
C2MX41_BACCE/19-58
C2MXB8_BACCE/11-56
C2MXC4_BACCE/1-46
C2MXD9_BACCE/17-63
C2MZH3_BACCE/2-25
C2N0S5_BACCE/26-72
C2N160_BACCE/14-60
C2N1J2_BACCE/15-61
C2N1U3_BACCE/20-66
C2N2G3_BACCE/9-55
C2N315_BACCE/12-58
C2N455_BACCE/18-64
C2N684_BACCE/6-50
C2N728_BACCE/26-72
C2N775_BACCE/18-63
C2N7G1_BACCE/14-60
C2N8N0_BACCE/12-54
C2N9I4_BACCE/26-71
C2N9S7_BACCE/8-54
C2N9Y7_BACCE/15-61
C2NAD4_BACCE/25-71
C2NAF4_BACCE/18-63
C2NAM7_BACCE/13-59
C2NBY0_BACCE/10-56
C2NCF9_BACCE/14-60
C2ND94_BACCE/8-54
C2NDI3_BACCE/29-65
C2NDJ7_BACCE/12-58
C2NE34_BACCE/11-56
C2NE41_BACCE/1-39
C2NE59_BACCE/17-63
C2NE85_BACCE/15-61
C2NFT0_BACCE/12-58
C2NG77_BACCE/23-69
C2NH11_BACCE/20-65
C2NHL3_BACCE/24-70
C2NHT4_BACCE/14-60
C2NHZ8_BACCE/15-61
C2NIB7_BACCE/15-61
C2NIL0_BACCE/20-65
C2NJ37_BACCE/9-55
C2NJJ2_BACCE/27-73
C2NK63_BACCE/21-66
C2NKH7_BACCE/11-57
C2NKZ6_BACCE/18-64
C2NMR3_BACCE/8-52
C2NNI2_BACCE/17-56
C2NNL0_BACCE/26-72
C2NNS6_BACCE/18-63
C2NP11_BACCE/14-60
C2NPY4_BACCE/12-56
C2NQV3_BACCE/14-59
C2NR46_BACCE/8-54
C2NRC3_BACCE/12-57
C2NTP3_BACCE/14-60
C2NUR5_BACCE/8-54
C2NVD5_BACCE/11-56
C2NVE1_BACCE/1-46
C2NVG0_BACCE/9-55
C2NXF1_BACCE/2-25
C2NY67_BACCE/11-57
C2NYN0_BACCE/26-72
C2NYU2_BACCE/14-60
C2NYZ5_BACCE/25-71
C2NZH2_BACCE/20-66
C2P004_BACCE/12-58
C2P0F7_BACCE/27-73
C2P0K2_BACCE/6-51
C2P0M5_BACCE/24-65
C2P0M7_BACCE/11-57
C2P0P1_BACCE/12-58
C2P1U6_BACCE/18-64
C2P3H1_BACCE/8-52
C2P4F0_BACCE/26-72
C2P4P6_BACCE/18-63
C2P4X9_BACCE/14-60
C2P5V1_BACCE/12-54
C2P6N7_BACCE/26-71
C2P6Y1_BACCE/8-54
C2P8C0_BACCE/21-67
C2P8G4_BACCE/29-65
C2P8M6_BACCE/13-59
C2P9U3_BACCE/12-58
C2PAV6_BACCE/8-54
C2PBD7_BACCE/7-53
C2PBF1_BACCE/11-56
C2PBF7_BACCE/10-56
C2PBH0_BACCE/17-63
C2PD50_BACCE/12-58
C2PEG9_BACCE/20-65
C2PF24_BACCE/26-72
C2PFB1_BACCE/25-71
C2PFX3_BACCE/20-66
C2PGF8_BACCE/12-58
C2PGV7_BACCE/27-73
C2PH10_BACCE/12-58
C2PH50_BACCE/1-42
C2PHC9_BACCE/12-58
C2PHW8_BACCE/14-60
C2PHX0_BACCE/11-57
C2PI31_BACCE/12-58
C2PIA4_BACCE/18-64
C2PK90_BACCE/8-52
C2PL15_BACCE/26-72
C2PL61_BACCE/18-63
C2PLE5_BACCE/14-60
C2PLY7_BACCE/14-60
C2PMC4_BACCE/12-54
C2PN78_BACCE/26-71
C2PNH1_BACCE/8-54
C2PNU0_BACCE/14-60
C2PNV9_BACCE/29-65
C2PQ49_BACCE/10-56
C2PQR0_BACCE/14-60
C2PRT0_BACCE/8-54
C2PSE3_BACCE/11-56
C2PSF1_BACCE/10-56
C2PSG8_BACCE/17-63
C2PUR6_BACCE/17-63
C2PV36_BACCE/13-59
C2PVD3_BACCE/26-72
C2PVV6_BACCE/26-72
C2PW22_BACCE/14-60
C2PWE4_BACCE/1-40
C2PWV3_BACCE/25-71
C2PWV8_BACCE/9-54
C2PWX3_BACCE/11-57
C2PX35_BACCE/31-65
C2PX39_BACCE/9-55
C2PX63_BACCE/10-55
C2PXK0_BACCE/27-73
C2PXM2_BACCE/12-58
C2PXT0_BACCE/12-58
C2PYI8_BACCE/12-58
C2PYX1_BACCE/18-64
C2Q0R1_BACCE/8-54
C2Q1K0_BACCE/26-72
C2Q1P4_BACCE/18-63
C2Q1X5_BACCE/14-60
C2Q3S7_BACCE/14-59
C2Q4R3_BACCE/16-62
C2Q585_BACCE/13-59
C2Q5D4_BACCE/16-60
C2Q5E2_BACCE/25-71
C2Q6U5_BACCE/12-58
C2Q7V9_BACCE/8-54
C2Q862_BACCE/29-65
C2Q8G8_BACCE/11-56
C2Q8J2_BACCE/9-55
C2QBX9_BACCE/26-72
C2QC68_BACCE/25-71
C2QCQ6_BACCE/20-66
C2QD80_BACCE/9-55
C2QDR4_BACCE/27-73
C2QDT0_BACCE/1-42
C2QDT2_BACCE/3-44
C2QE91_BACCE/5-50
C2QEJ3_BACCE/2-25
C2QEX7_BACCE/18-64
C2QH05_BACCE/8-52
C2QHU2_BACCE/17-56
C2QI04_BACCE/26-72
C2QI42_BACCE/18-63
C2QID5_BACCE/14-60
C2QK62_BACCE/23-68
C2QKE6_BACCE/16-62
C2QKF2_BACCE/8-54
C2QKX9_BACCE/17-63
C2QLF9_BACCE/12-58
C2QMU3_BACCE/12-58
C2QNX6_BACCE/8-54
C2QP58_BACCE/29-65
C2QPG4_BACCE/11-56
C2QPI4_BACCE/17-63
C2QPK3_BACCE/15-61
C2QRM4_BACCE/11-57
C2QRQ7_BACCE/17-63
C2QT00_BACCE/26-72
C2QT71_BACCE/14-60
C2QTE8_BACCE/25-71
C2QTQ6_BACCE/23-69
C2QTZ9_BACCE/20-66
C2QUI8_BACCE/12-58
C2QUY5_BACCE/23-69
C2QV92_BACCE/12-58
C2QW50_BACCE/12-58
C2QWF3_BACCE/18-64
C2QY52_BACCE/8-54
C2QYZ0_BACCE/17-56
C2QZ17_BACCE/26-72
C2QZ56_BACCE/18-63
C2QZE3_BACCE/14-60
C2R0D0_BACCE/12-56
C2R174_BACCE/23-68
C2R1G8_BACCE/8-54
C2R2Y6_BACCE/12-58
C2R413_BACCE/8-54
C2R4A3_BACCE/29-65
C2R4K0_BACCE/1-38
C2R4K5_BACCE/1-46
C2R4M3_BACCE/17-63
C2R6R2_BACCE/16-59
C2R6R6_BACCE/11-57
C2R7K1_BACCE/11-57
C2R818_BACCE/26-72
C2R870_BACCE/14-60
C2R8D5_BACCE/12-58
C2R8E8_BACCE/25-71
C2R929_BACCE/20-66
C2R9H9_BACCE/15-61
C2R9J9_BACCE/12-58
C2RA00_BACCE/27-73
C2RAA9_BACCE/24-65
C2RAC3_BACCE/12-58
C2RAC5_BACCE/15-61
C2RBD7_BACCE/18-64
C2RD55_BACCE/8-52
C2RDX7_BACCE/17-56
C2RE03_BACCE/26-72
C2REB0_BACCE/14-60
C2REG1_BACCE/18-63
C2REY1_BACCE/14-60
C2RFC1_BACCE/12-54
C2RFL1_BACCE/26-71
C2RGH3_BACCE/8-54
C2RHW9_BACCE/12-58
C2RIZ5_BACCE/8-54
C2RJA3_BACCE/29-65
C2RJI3_BACCE/1-42
C2RJJ7_BACCE/1-38
C2RJK2_BACCE/1-46
C2RJL8_BACCE/9-55
C2RLP8_BACCE/2-25
C2RMY9_BACCE/26-72
C2RN54_BACCE/14-60
C2RNA8_BACCE/12-58
C2RNC7_BACCE/25-71
C2RP23_BACCE/20-66
C2RPE1_BACCE/15-61
C2RPH8_BACCE/12-58
C2RPY8_BACCE/27-73
C2RQ62_BACCE/12-58
C2RR97_BACCE/18-64
C2RT12_BACCE/8-52
C2RTS7_BACCE/17-56
C2RTV3_BACCE/26-72
C2RTZ8_BACCE/18-63
C2RU82_BACCE/14-60
C2RUS5_BACCE/14-60
C2RV56_BACCE/12-54
C2RW93_BACCE/26-71
C2RWD0_BACCE/8-54
C2RYH2_BACCE/14-60
C2RZK2_BACCE/8-54
C2RZL1_BACCE/3-44
C2RZL3_BACCE/1-42
C2RZW0_BACCE/29-65
C2S017_BACCE/1-42
C2S053_BACCE/11-56
C2S074_BACCE/9-55
C2S0A0_BACCE/15-61
C2S339_BACCE/20-65
C2S3M7_BACCE/26-72
C2S3V6_BACCE/25-71
C2S3Y4_BACCE/14-60
C2S478_BACCE/15-61
C2S4A8_BACCE/20-66
C2S4R8_BACCE/15-61
C2S4U4_BACCE/12-58
C2S5F0_BACCE/27-73
C2S5P5_BACCE/12-58
C2S5P7_BACCE/15-61
C2S5Y3_BACCE/5-50
C2S6S1_BACCE/18-64
C2S8U5_BACCE/8-52
C2S9M3_BACCE/31-70
C2S9Q0_BACCE/26-72
C2S9Q2_BACCE/14-60
C2SA35_BACCE/18-63
C2SB09_BACCE/12-56
C2SC14_BACCE/26-71
C2SCB0_BACCE/8-54
C2SEW8_BACCE/14-60
C2SFY1_BACCE/8-54
C2SG54_BACCE/29-65
C2SG83_BACCE/1-37
C2SGF8_BACCE/11-56
C2SGG5_BACCE/10-56
C2SGH9_BACCE/17-63
C2SJF2_BACCE/1-27
C2SK07_BACCE/26-72
C2SKC7_BACCE/14-60
C2SKY6_BACCE/9-54
C2SL35_BACCE/25-71
C2SL43_BACCE/16-60
C2SL86_BACCE/1-40
C2SM47_BACCE/27-73
C2SM86_BACCE/12-58
C2SME8_BACCE/12-58
C2SN92_BACCE/24-70
C2SQ24_BACCE/8-54
C2SQY0_BACCE/26-72
C2SR26_BACCE/18-63
C2SRA8_BACCE/14-60
C2ST45_BACCE/23-68
C2STD3_BACCE/16-62
C2STD5_BACCE/8-54
C2STP6_BACCE/15-61
C2SUN2_BACCE/12-58
C2SVR2_BACCE/12-58
C2SWT8_BACCE/8-54
C2SX37_BACCE/29-65
C2SXD2_BACCE/1-38
C2SXD7_BACCE/1-46
C2SXF5_BACCE/9-55
C2SZJ5_BACCE/28-71
C2SZJ9_BACCE/2-25
C2T0U4_BACCE/26-72
C2T0V7_BACCE/1-27
C2T186_BACCE/14-60
C2T1Y5_BACCE/20-66
C2T2E5_BACCE/15-61
C2T2G6_BACCE/12-58
C2T2V8_BACCE/27-73
C2T2Y2_BACCE/20-65
C2T3X3_BACCE/15-61
C2T444_BACCE/18-64
C2T5W6_BACCE/8-52
C2T6Q3_BACCE/17-56
C2T6X6_BACCE/14-60
C2T706_BACCE/26-72
C2T750_BACCE/18-63
C2T821_BACCE/12-54
C2T8Z9_BACCE/26-71
C2T991_BACCE/8-54
C2T9S5_BACCE/25-71
C2T9Y8_BACCE/12-58
C2TAL4_BACCE/10-56
C2TB53_BACCE/12-58
C2TCB6_BACCE/8-54
C2TCK9_BACCE/29-65
C2TCX3_BACCE/11-56
C2TCZ6_BACCE/9-55
C2TF86_BACCE/17-63
C2TGH2_BACCE/26-72
C2TGP1_BACCE/14-60
C2TGT7_BACCE/12-58
C2TGU9_BACCE/25-71
C2THJ1_BACCE/20-66
C2THX6_BACCE/15-61
C2TI03_BACCE/9-55
C2TIH0_BACCE/23-69
C2TIN1_BACCE/12-58
C2TIZ6_BACCE/5-50
C2TJ15_BACCE/12-58
C2TJB6_BACCE/11-57
C2TJR9_BACCE/18-64
C2TLA5_BACCE/8-52
C2TM66_BACCE/14-60
C2TMN3_BACCE/31-70
C2TMU4_BACCE/26-72
C2TMZ2_BACCE/18-63
C2TNS8_BACCE/12-56
C2TPM3_BACCE/14-59
C2TPW4_BACCE/8-54
C2TT85_BACCE/8-54
C2TTG9_BACCE/29-65
C2TTJ6_BACCE/1-37
C2TU18_BACCE/11-56
C2TU40_BACCE/9-55
C2TW11_BACCE/24-70
C2TXC2_BACCE/26-72
C2TXR9_BACCE/25-71
C2TYH4_BACCE/20-66
C2TYY8_BACCE/32-65
C2TYZ4_BACCE/9-55
C2TZE4_BACCE/27-73
C2TZI2_BACCE/11-57
C2U0F6_BACCE/20-66
C2U0M8_BACCE/18-64
C2U2H1_BACCE/8-52
C2U357_BACCE/26-72
C2U3G1_BACCE/18-63
C2U3P2_BACCE/14-60
C2U5L0_BACCE/26-71
C2U5V7_BACCE/16-62
C2U5W3_BACCE/8-54
C2U6J8_BACCE/1-45
C2U6R1_BACCE/14-60
C2U7G4_BACCE/12-58
C2U7Q5_BACCE/25-70
C2U8S5_BACCE/14-60
C2U9T1_BACCE/8-54
C2UA43_BACCE/29-65
C2UAC4_BACCE/11-56
C2UAD0_BACCE/1-46
C2UAE7_BACCE/17-63
C2UCG3_BACCE/28-71
C2UCG7_BACCE/2-25
C2UD83_BACCE/11-57
C2UDQ3_BACCE/26-72
C2UDX2_BACCE/14-60
C2UE20_BACCE/25-71
C2UES4_BACCE/20-66
C2UF52_BACCE/15-61
C2UF74_BACCE/12-58
C2UFR4_BACCE/27-73
C2UFX7_BACCE/12-58
C2UFX9_BACCE/15-61
C2UH18_BACCE/18-64
C2UIY0_BACCE/8-52
C2UJP6_BACCE/17-56
C2UK02_BACCE/14-60
C2UK34_BACCE/26-72
C2UK81_BACCE/18-63
C2UKK7_BACCE/14-60
C2UKX4_BACCE/12-54
C2ULY0_BACCE/26-71
C2UM74_BACCE/8-54
C2URC8_BACCE/8-54
C2URK2_BACCE/28-65
C2URM0_BACCE/1-37
C2URT1_BACCE/11-56
C2URV2_BACCE/9-55
C2UTY1_BACCE/24-70
C2UUS0_BACCE/11-57
C2UVB1_BACCE/26-72
C2UVM7_BACCE/25-71
C2UWA9_BACCE/20-66
C2UWT5_BACCE/32-65
C2UWU1_BACCE/9-55
C2UXB5_BACCE/12-58
C2UXH6_BACCE/12-58
C2UY07_BACCE/14-60
C2UYF6_BACCE/18-64
C2V0G1_BACCE/8-52
C2V181_BACCE/17-56
C2V1A7_BACCE/26-72
C2V1F1_BACCE/14-60
C2V1L3_BACCE/18-63
C2V2V6_BACCE/333-363
C2V3G4_BACCE/26-71
C2V3P4_BACCE/16-62
C2V3P9_BACCE/8-54
C2V4N7_BACCE/27-73
C2V5B3_BACCE/25-70
C2V5J0_BACCE/14-60
C2V7R9_BACCE/8-54
C2V805_BACCE/28-65
C2V830_BACCE/1-37
C2V856_BACCE/1-38
C2V8B3_BACCE/9-55
C2VAC8_BACCE/24-70
C2VBR8_BACCE/26-72
C2VC93_BACCE/25-71
C2VCU6_BACCE/20-66
C2VDC0_BACCE/32-65
C2VDC6_BACCE/12-58
C2VDT0_BACCE/27-73
C2VDW4_BACCE/11-57
C2VE63_BACCE/12-58
C2VER8_BACCE/20-66
C2VEZ1_BACCE/18-64
C2VGT0_BACCE/8-52
C2VHM0_BACCE/26-72
C2VHR8_BACCE/18-63
C2VI00_BACCE/14-60
C2VJV2_BACCE/26-71
C2VK34_BACCE/16-62
C2VK41_BACCE/8-54
C2VL75_BACCE/12-58
C2VM65_BACCE/14-60
C2VNG2_BACCE/12-58
C2VPH9_BACCE/8-54
C2VPI7_BACCE/3-44
C2VPI9_BACCE/1-42
C2VPU4_BACCE/29-65
C2VQ46_BACCE/11-56
C2VQ68_BACCE/9-55
C2VRJ8_BACCE/12-58
C2VSE2_BACCE/23-69
C2VT24_BACCE/20-65
C2VTN1_BACCE/26-72
C2VTV0_BACCE/14-60
C2VU24_BACCE/12-58
C2VU41_BACCE/3-49
C2VUP5_BACCE/20-65
C2VV53_BACCE/9-55
C2VV83_BACCE/15-61
C2VVM4_BACCE/23-69
C2VW22_BACCE/5-50
C2VWF1_BACCE/11-57
C2VWV0_BACCE/18-64
C2VYS3_BACCE/8-52
C2VZL9_BACCE/33-72
C2VZQ6_BACCE/26-72
C2VZV1_BACCE/18-63
C2W033_BACCE/14-60
C2W0N1_BACCE/14-60
C2W131_BACCE/12-56
C2W210_BACCE/14-59
C2W298_BACCE/8-54
C2W2I4_BACCE/1-37
C2W331_BACCE/10-56
C2W3L2_BACCE/12-58
C2W4I7_BACCE/7-53
C2W4J0_BACCE/7-53
C2W4W4_BACCE/9-55
C2W6E9_BACCE/12-58
C2W878_BACCE/38-84
C2W893_BACCE/18-64
C2W898_BACCE/25-71
C2W8C3_BACCE/5-50
C2W8H0_BACCE/15-61
C2W8N8_BACCE/23-69
C2W9K1_BACCE/28-65
C2W9M6_BACCE/16-62
C2WA05_BACCE/31-77
C2WBZ8_BACCE/8-52
C2WCS4_BACCE/26-72
C2WCX1_BACCE/18-64
C2WD59_BACCE/14-60
C2WE70_BACCE/25-65
C2WEU5_BACCE/26-71
C2WF25_BACCE/16-62
C2WF31_BACCE/8-54
C2WFE7_BACCE/27-73
C2WFF5_BACCE/11-55
C2WG26_BACCE/26-72
C2WHD5_BACCE/12-58
C2WIE4_BACCE/8-54
C2WIP4_BACCE/29-65
C2WIY6_BACCE/11-56
C2WIZ2_BACCE/1-46
C2WJ09_BACCE/17-63
C2WL10_BACCE/2-25
C2WLT6_BACCE/11-57
C2WMC6_BACCE/26-72
C2WMI7_BACCE/14-60
C2WML9_BACCE/13-59
C2WMQ6_BACCE/25-71
C2WNE1_BACCE/20-66
C2WNW6_BACCE/12-58
C2WPB5_BACCE/26-72
C2WPG0_BACCE/6-51
C2WPH7_BACCE/11-57
C2WQS8_BACCE/18-64
C2WSN3_BACCE/8-52
C2WTI2_BACCE/26-72
C2WTM7_BACCE/18-63
C2WTW0_BACCE/8-54
C2WUD7_BACCE/14-60
C2WUS5_BACCE/12-54
C2WVN0_BACCE/26-71
C2WVX2_BACCE/8-54
C2WWC0_BACCE/14-60
C2WWC6_BACCE/1-45
C2WWY6_BACCE/12-58
C2WWY7_BACCE/20-65
C2WWZ3_BACCE/1-42
C2WX53_BACCE/18-69
C2WYT8_BACCE/8-54
C2X0G9_BACCE/11-57
C2X0I4_BACCE/12-58
C2X1E6_BACCE/18-64
C2X2G6_BACCE/8-52
C2X309_BACCE/18-63
C2X391_BACCE/14-60
C2X4D3_BACCE/26-71
C2X4G8_BACCE/12-58
C2X4R2_BACCE/12-58
C2X4X9_BACCE/25-70
C2X4Z4_BACCE/25-71
C2X5C1_BACCE/18-69
C2X6N2_BACCE/12-58
C2X7P5_BACCE/8-54
C2X7Z5_BACCE/29-65
C2X896_BACCE/11-56
C2X8A2_BACCE/1-46
C2X8C0_BACCE/9-55
C2X8E9_BACCE/15-61
C2XAE2_BACCE/2-25
C2XBM7_BACCE/26-72
C2XBT8_BACCE/14-60
C2XBX7_BACCE/25-71
C2XCH3_BACCE/20-66
C2XCZ6_BACCE/12-58
C2XDL4_BACCE/6-51
C2XDP4_BACCE/1-42
C2XEV4_BACCE/18-64
C2XGL9_BACCE/8-52
C2XHH5_BACCE/26-72
C2XHL7_BACCE/18-63
C2XHV1_BACCE/14-60
C2XIE0_BACCE/14-60
C2XIS9_BACCE/12-54
C2XJP3_BACCE/26-71
C2XJY5_BACCE/8-54
C2XK67_BACCE/1-45
C2XKJ7_BACCE/12-58
C2XKJ8_BACCE/20-65
C2XKM7_BACCE/25-66
C2XKV4_BACCE/17-61
C2XMT7_BACCE/13-59
C2XNW2_BACCE/14-60
C2XPX4_BACCE/8-54
C2XQ73_BACCE/28-65
C2XQF1_BACCE/11-56
C2XQF8_BACCE/10-56
C2XQH1_BACCE/9-55
C2XSR6_BACCE/17-63
C2XT46_BACCE/13-59
C2XTF9_BACCE/22-67
C2XTH2_BACCE/16-62
C2XTW8_BACCE/17-62
C2XTZ3_BACCE/26-72
C2XU28_BACCE/13-59
C2XUD2_BACCE/16-60
C2XUE0_BACCE/25-71
C2XUJ3_BACCE/11-57
C2XV08_BACCE/1-40
C2XVI7_BACCE/31-65
C2XVJ1_BACCE/12-58
C2XVX9_BACCE/17-63
C2XW63_BACCE/12-43
C2XWM9_BACCE/12-58
C2XWN1_BACCE/14-60
C2XWV3_BACCE/11-57
C2XX20_BACCE/24-70
C2XZ46_BACCE/8-54
C2XZW7_BACCE/17-56
C2XZZ3_BACCE/26-72
C2Y038_BACCE/18-63
C2Y0C0_BACCE/14-60
C2Y0Z0_BACCE/17-63
C2Y192_BACCE/12-56
C2Y251_BACCE/23-68
C2Y2E1_BACCE/16-62
C2Y2E2_BACCE/8-54
C2Y310_BACCE/8-54
C2Y3D3_BACCE/14-60
C2Y475_BACCE/9-54
C2Y6L9_BACCE/8-54
C2Y6V2_BACCE/29-65
C2Y746_BACCE/1-42
C2Y759_BACCE/11-56
C2Y764_BACCE/1-46
C2Y782_BACCE/9-55
C2Y9B0_BACCE/28-71
C2Y9B4_BACCE/2-25
C2YA20_BACCE/11-57
C2YAJ5_BACCE/26-72
C2YAQ4_BACCE/14-60
C2YAT5_BACCE/25-71
C2YB33_BACCE/15-61
C2YBD6_BACCE/20-66
C2YBU6_BACCE/15-61
C2YBW8_BACCE/12-58
C2YCB3_BACCE/26-72
C2YDJ8_BACCE/18-64
C2YFA7_BACCE/8-52
C2YG46_BACCE/17-56
C2YG72_BACCE/26-72
C2YGB9_BACCE/18-63
C2YGK1_BACCE/14-60
C2YH37_BACCE/14-60
C2YHH3_BACCE/12-54
C2YID3_BACCE/26-71
C2YIM5_BACCE/8-54
C2YJZ4_BACCE/2-25
C2YK31_BACCE/14-60
C2YLH8_BACCE/14-60
C2YMJ9_BACCE/8-54
C2YN22_BACCE/15-61
C2YN92_BACCE/1-38
C2YNB3_BACCE/17-63
C2YPU3_BACCE/12-58
C2YQD4_BACCE/17-63
C2YRM1_BACCE/26-72
C2YRU5_BACCE/14-60
C2YSI1_BACCE/20-66
C2YT07_BACCE/12-58
C2YTG0_BACCE/17-63
C2YTM4_BACCE/18-69
C2YTQ2_BACCE/12-58
C2YTX7_BACCE/12-58
C2YUF1_BACCE/15-61
C2YUG6_BACCE/2-25
C2YUQ6_BACCE/18-64
C2YWF2_BACCE/8-52
C2YX70_BACCE/1-31
C2YX97_BACCE/26-72
C2YXD7_BACCE/18-63
C2YXM6_BACCE/14-60
C2YYK6_BACCE/12-54
C2YZH8_BACCE/26-71
C2YZS2_BACCE/8-54
C2Z0R6_BACCE/29-65
C2Z2L7_BACCE/14-60
C2Z3R8_BACCE/8-54
C2Z417_BACCE/29-65
C2Z4A9_BACCE/9-55
C2Z4D9_BACCE/15-61
C2Z6L7_BACCE/17-63
C2Z7Z4_BACCE/24-70
C2Z872_BACCE/14-60
C2Z8B5_BACCE/25-71
C2Z8G1_BACCE/9-54
C2Z8U0_BACCE/20-65
C2Z9B4_BACCE/31-65
C2Z9C2_BACCE/12-58
C2Z9R7_BACCE/27-73
C2ZA78_BACCE/12-58
C2ZAI7_BACCE/14-60
C2ZAW2_BACCE/24-70
C2ZCQ9_BACCE/8-54
C2ZDI6_BACCE/26-72
C2ZDN3_BACCE/18-63
C2ZDW3_BACCE/14-60
C2ZFN9_BACCE/26-71
C2ZFX4_BACCE/8-54
C2ZGA8_BACCE/1-37
C2ZH15_BACCE/17-63
C2ZH30_BACCE/17-56
C2ZHA0_BACCE/11-56
C2ZHA7_BACCE/10-56
C2ZJ88_BACCE/14-60
C2ZKA3_BACCE/8-54
C2ZKI6_BACCE/29-65
C2ZKL0_BACCE/1-37
C2ZKV5_BACCE/9-55
C2ZL18_BACCE/15-61
C2ZNA7_BACCE/17-63
C2ZPJ5_BACCE/24-70
C2ZPR4_BACCE/14-60
C2ZPX9_BACCE/25-71
C2ZQF3_BACCE/9-54
C2ZQI3_BACCE/20-65
C2ZR09_BACCE/31-65
C2ZR17_BACCE/12-58
C2ZRQ1_BACCE/12-58
C2ZS11_BACCE/14-60
C2ZSG7_BACCE/1-31
C2ZU92_BACCE/8-54
C2ZV05_BACCE/17-56
C2ZV34_BACCE/26-72
C2ZV83_BACCE/18-63
C2ZVG6_BACCE/14-60
C2ZX89_BACCE/26-71
C2ZXH6_BACCE/8-54
C2ZXW5_BACCE/1-38
C2ZXX2_BACCE/10-56
C2ZYE1_BACCE/17-63
C2ZZ80_BACCE/27-73
C3A0T6_BACMY/12-58
C3A1W5_BACMY/8-54
C3A251_BACMY/29-65
C3A275_BACMY/1-37
C3A2F3_BACMY/11-56
C3A2H2_BACMY/9-55
C3A4P4_BACMY/17-63
C3A521_BACMY/13-59
C3A594_BACMY/1-27
C3A5T8_BACMY/26-72
C3A5Z7_BACMY/14-60
C3A662_BACMY/16-60
C3A670_BACMY/25-71
C3A6B0_BACMY/11-57
C3A6C4_BACMY/9-54
C3A6C8_BACMY/25-71
C3A6T5_BACMY/1-40
C3A797_BACMY/15-61
C3A7B7_BACMY/31-65
C3A7C5_BACMY/12-58
C3A7U0_BACMY/27-73
C3A7W2_BACMY/12-58
C3A816_BACMY/1-45
C3A845_BACMY/12-58
C3A8X8_BACMY/24-70
C3AAR1_BACMY/8-54
C3ABJ5_BACMY/26-72
C3ABP3_BACMY/18-63
C3ABX7_BACMY/14-60
C3ADR9_BACMY/23-68
C3AE05_BACMY/16-62
C3AE07_BACMY/8-54
C3AFL2_BACMY/18-69
C3AGY7_BACMY/12-58
C3AHZ1_BACMY/7-53
C3AHZ4_BACMY/7-53
C3AIH4_BACMY/34-80
C3AL11_BACMY/9-55
C3AL35_BACMY/17-63
C3ALQ1_BACMY/14-60
C3ALR5_BACMY/25-71
C3ANK3_BACMY/18-64
C3AP28_BACMY/18-64
C3AQH6_BACMY/8-52
C3ARD1_BACMY/26-72
C3ARG8_BACMY/18-63
C3ARQ6_BACMY/14-60
C3ASP7_BACMY/9-55
C3ATH7_BACMY/18-63
C3ATR1_BACMY/16-62
C3ATR3_BACMY/18-64
C3AUX5_BACMY/24-70
C3AVC0_BACMY/18-69
C3AVR4_BACMY/9-55
C3AWS5_BACMY/20-66
C3AX82_BACMY/9-54
C3AXN6_BACMY/16-58
C3AXR3_BACMY/12-58
C3AYU0_BACMY/12-58
C3AZV1_BACMY/7-53
C3AZV4_BACMY/7-53
C3B081_BACMY/34-80
C3B317_BACMY/9-55
C3B392_BACMY/17-63
C3B3Q4_BACMY/14-60
C3B3R7_BACMY/25-71
C3B471_BACMY/20-66
C3B602_BACMY/18-64
C3B6I6_BACMY/18-64
C3B7Q8_BACMY/8-52
C3B8M9_BACMY/26-72
C3B8U7_BACMY/18-63
C3B8Z8_BACMY/14-60
C3BA53_BACMY/9-55
C3BB17_BACMY/18-63
C3BB37_BACMY/16-62
C3BB39_BACMY/18-64
C3BBQ8_BACMY/9-54
C3BC64_BACMY/16-58
C3BD79_BACMY/15-61
C3BDJ7_BACMY/8-54
C3BFI9_9BACI/12-58
C3BGT0_9BACI/16-58
C3BGW4_9BACI/9-60
C3BH10_9BACI/34-80
C3BH38_9BACI/16-62
C3BJV9_9BACI/9-55
C3BJX8_9BACI/17-63
C3BKJ0_9BACI/14-60
C3BKK4_9BACI/25-71
C3BKX3_9BACI/20-66
C3BMY7_9BACI/24-70
C3BPV5_9BACI/8-52
C3BQP4_9BACI/26-72
C3BQT2_9BACI/18-63
C3BR22_9BACI/14-60
C3BR33_9BACI/16-62
C3BSY1_9BACI/18-63
C3BT62_9BACI/16-62
C3BT64_9BACI/18-64
C3BTD7_9BACI/24-70
C3BTX3_9BACI/26-72
C3BUK5_9BACI/1-45
C3BUU8_9BACI/18-64
C3BV81_9BACI/11-57
C3BVI5_9BACI/16-62
C3BVQ3_9BACI/10-55
C3BX52_BACTU/14-60
C3BY71_BACTU/8-54
C3BYH4_BACTU/29-65
C3BYP3_BACTU/12-58
C3BYS4_BACTU/11-56
C3BYU7_BACTU/17-63
C3BYW2_BACTU/15-61
C3C0I7_BACTU/12-58
C3C0Z2_BACTU/11-57
C3C124_BACTU/17-63
C3C2A6_BACTU/26-72
C3C2H1_BACTU/14-60
C3C2T7_BACTU/25-71
C3C309_BACTU/15-61
C3C3B4_BACTU/20-66
C3C3R5_BACTU/15-61
C3C3U3_BACTU/12-58
C3C478_BACTU/27-73
C3C4G0_BACTU/12-58
C3C4G4_BACTU/20-65
C3C4S8_BACTU/5-50
C3C5E2_BACTU/12-58
C3C5L5_BACTU/18-64
C3C7L4_BACTU/8-52
C3C8K2_BACTU/17-56
C3C8N9_BACTU/26-72
C3C8T0_BACTU/18-63
C3C915_BACTU/14-60
C3C9K9_BACTU/14-60
C3CA03_BACTU/12-56
C3CAV8_BACTU/26-71
C3CB53_BACTU/8-54
C3CDH1_BACTU/12-58
C3CEQ4_BACTU/8-54
C3CEY5_BACTU/29-65
C3CF95_BACTU/11-56
C3CFA2_BACTU/1-46
C3CFB9_BACTU/9-55
C3CHB6_BACTU/12-58
C3CHD5_BACTU/16-59
C3CHD9_BACTU/11-57
C3CHW0_BACTU/13-59
C3CI71_BACTU/1-27
C3CIQ6_BACTU/26-72
C3CIW7_BACTU/14-60
C3CJ13_BACTU/25-71
C3CJK0_BACTU/25-69
C3CJM2_BACTU/20-66
C3CK30_BACTU/15-61
C3CK56_BACTU/9-55
C3CKL5_BACTU/17-63
C3CKQ8_BACTU/12-58
C3CKR9_BACTU/1-42
C3CLM5_BACTU/12-58
C3CLV1_BACTU/24-70
C3CNY5_BACTU/8-52
C3CPT1_BACTU/17-56
C3CPV7_BACTU/26-72
C3CQ00_BACTU/18-63
C3CQ87_BACTU/14-60
C3CQT0_BACTU/14-60
C3CRC1_BACTU/12-54
C3CSF6_BACTU/26-71
C3CSH1_BACTU/16-62
C3CSH3_BACTU/8-54
C3CWG5_BACTU/12-58
C3CXI8_BACTU/8-54
C3CXV0_BACTU/29-65
C3CY54_BACTU/11-56
C3CY61_BACTU/1-46
C3CY78_BACTU/9-55
C3D073_BACTU/1-42
C3D094_BACTU/16-59
C3D098_BACTU/11-57
C3D0R3_BACTU/13-59
C3D123_BACTU/11-57
C3D1L0_BACTU/26-72
C3D1Y0_BACTU/25-71
C3D2K0_BACTU/25-69
C3D2M2_BACTU/20-66
C3D333_BACTU/15-61
C3D359_BACTU/9-55
C3D3J6_BACTU/17-63
C3D3R3_BACTU/12-58
C3D3S3_BACTU/15-61
C3D4Q6_BACTU/12-58
C3D536_BACTU/24-70
C3D6X9_BACTU/8-52
C3D7S3_BACTU/17-56
C3D7U9_BACTU/26-72
C3D7Z3_BACTU/18-63
C3D879_BACTU/14-60
C3D8S2_BACTU/14-60
C3D966_BACTU/12-54
C3DA29_BACTU/26-71
C3DAC1_BACTU/16-62
C3DAC3_BACTU/8-54
C3DAN6_BACTU/12-58
C3DAP6_BACTU/20-65
C3DBM6_BACTU/14-60
C3DBS7_BACTU/15-61
C3DCD8_BACTU/52-98
C3DCE5_BACTU/12-58
C3DCN0_BACTU/1-45
C3DEL5_BACTS/14-60
C3DFT2_BACTS/8-54
C3DGC1_BACTS/9-55
C3DGD7_BACTS/15-61
C3DIH9_BACTS/28-71
C3DII4_BACTS/2-25
C3DIX7_BACTS/1-42
C3DJS4_BACTS/26-72
C3DK21_BACTS/25-71
C3DKP1_BACTS/20-66
C3DL63_BACTS/6-39
C3DL71_BACTS/12-58
C3DLM5_BACTS/27-73
C3DLZ8_BACTS/12-58
C3DMV2_BACTS/18-64
C3DQ02_BACTS/8-52
C3DQX5_BACTS/17-56
C3DR03_BACTS/26-72
C3DR48_BACTS/18-63
C3DRC9_BACTS/14-60
C3DS18_BACTS/17-63
C3DTB8_BACTS/23-68
C3DTL5_BACTS/16-62
C3DTL6_BACTS/8-54
C3DTU5_BACTS/29-65
C3DU41_BACTS/12-58
C3DV49_BACTS/1-46
C3DV55_BACTS/1-38
C3DVW2_BACTS/12-58
C3DYF6_BACTU/12-58
C3DZF5_BACTU/8-54
C3DZS1_BACTU/29-65
C3DZT1_BACTU/1-37
C3E009_BACTU/11-56
C3E014_BACTU/1-46
C3E026_BACTU/9-55
C3E257_BACTU/11-57
C3E3E7_BACTU/26-72
C3E3K7_BACTU/14-60
C3E3R3_BACTU/25-71
C3E4F9_BACTU/20-66
C3E4R2_BACTU/15-61
C3E4T2_BACTU/12-58
C3E5A3_BACTU/27-73
C3E5H4_BACTU/12-58
C3E6H5_BACTU/18-64
C3E8F2_BACTU/8-52
C3E973_BACTU/1-31
C3E999_BACTU/26-72
C3E9E5_BACTU/18-63
C3E9M5_BACTU/14-60
C3EAF1_BACTU/12-54
C3EBI5_BACTU/26-71
C3EBS7_BACTU/8-54
C3EC57_BACTU/12-58
C3EFL8_BACTK/12-58
C3EGK6_BACTK/8-54
C3EGZ1_BACTK/29-65
C3EH07_BACTK/1-37
C3EHA1_BACTK/9-55
C3EHD5_BACTK/15-61
C3EJE3_BACTK/2-25
C3EKK2_BACTK/26-72
C3EKU9_BACTK/14-60
C3EKZ7_BACTK/25-71
C3ELK4_BACTK/20-66
C3EM40_BACTK/12-58
C3EMH4_BACTK/27-73
C3EMK6_BACTK/6-51
C3EMN7_BACTK/1-42
C3EMS7_BACTK/13-59
C3ENQ5_BACTK/18-64
C3EQQ8_BACTK/8-52
C3ERC0_BACTK/26-72
C3ERG4_BACTK/18-63
C3ERP6_BACTK/14-60
C3ES90_BACTK/14-60
C3ESN1_BACTK/12-54
C3ETJ3_BACTK/14-59
C3ETT8_BACTK/8-54
C3EUF3_BACTK/1-46
C3EV74_BACTK/11-56
C3EV80_BACTK/1-46
C3EVY0_BACTU/10-56
C3EWH5_BACTU/12-58
C3EXJ8_BACTU/8-54
C3EXV1_BACTU/12-58
C3EY46_BACTU/11-56
C3EY70_BACTU/9-55
C3F0C4_BACTU/17-63
C3F1K1_BACTU/1-29
C3F1S0_BACTU/14-60
C3F203_BACTU/12-58
C3F215_BACTU/25-71
C3F2J5_BACTU/20-66
C3F2Z3_BACTU/15-61
C3F320_BACTU/9-55
C3F3G5_BACTU/23-69
C3F430_BACTU/5-50
C3F4F3_BACTU/11-57
C3F4V5_BACTU/18-64
C3F6N7_BACTU/8-52
C3F7P6_BACTU/17-56
C3F7T3_BACTU/26-72
C3F7Y0_BACTU/18-63
C3F868_BACTU/14-60
C3F965_BACTU/12-56
C3FA35_BACTU/26-71
C3FAC8_BACTU/8-54
C3FB89_BACTU/20-65
C3FC26_BACTU/15-61
C3FCY6_BACTU/15-61
C3FEZ9_BACTB/12-58
C3FG54_BACTB/8-54
C3FGD4_BACTB/29-65
C3FGN8_BACTB/11-56
C3FGP5_BACTB/1-46
C3FGR2_BACTB/9-55
C3FIQ1_BACTB/1-42
C3FIS1_BACTB/16-59
C3FIS5_BACTB/11-57
C3FJ91_BACTB/13-59
C3FJK2_BACTB/1-27
C3FK64_BACTB/26-72
C3FKH4_BACTB/25-71
C3FL18_BACTB/25-69
C3FL40_BACTB/20-66
C3FLJ7_BACTB/15-61
C3FLM2_BACTB/9-55
C3FM14_BACTB/17-63
C3FM58_BACTB/6-52
C3FM69_BACTB/15-61
C3FN48_BACTB/12-58
C3FNC5_BACTB/18-64
C3FQA9_BACTB/8-52
C3FR57_BACTB/17-56
C3FR84_BACTB/26-72
C3FRD0_BACTB/18-63
C3FRL5_BACTB/14-60
C3FS81_BACTB/14-60
C3FSJ8_BACTB/12-54
C3FTF8_BACTB/26-71
C3FTP9_BACTB/16-62
C3FTQ1_BACTB/8-54
C3FUM6_BACTB/1-45
C3FV76_BACTB/14-60
C3FVV5_BACTB/12-58
C3FVW2_BACTB/52-98
C3FVZ3_BACTB/12-58
C3FW04_BACTB/20-65
C3FXN0_BACTU/14-60
C3FYW0_BACTU/8-54
C3FZ58_BACTU/26-65
C3FZE3_BACTU/11-56
C3FZG4_BACTU/9-55
C3G2C4_BACTU/20-65
C3G2Z5_BACTU/26-72
C3G345_BACTU/14-60
C3G389_BACTU/12-58
C3G3A1_BACTU/25-71
C3G3K3_BACTU/15-61
C3G3V2_BACTU/20-66
C3G493_BACTU/15-61
C3G4B8_BACTU/9-55
C3G4S4_BACTU/23-69
C3G5A4_BACTU/12-58
C3G5S4_BACTU/11-57
C3G671_BACTU/18-64
C3G823_BACTU/8-52
C3G8U2_BACTU/31-70
C3G8X0_BACTU/26-72
C3G901_BACTU/18-63
C3G986_BACTU/14-60
C3GA77_BACTU/12-56
C3GB43_BACTU/26-71
C3GBD2_BACTU/8-54
C3GBM5_BACTU/5-50
C3GD62_BACTU/10-56
C3GDQ3_BACTU/14-60
C3GER1_BACTU/8-54
C3GEZ2_BACTU/29-65
C3GFA4_BACTU/11-56
C3GFC6_BACTU/9-55
C3GHL1_BACTU/17-63
C3GIT4_BACTU/26-72
C3GJ02_BACTU/14-60
C3GJ63_BACTU/12-58
C3GJ75_BACTU/25-71
C3GJS9_BACTU/40-86
C3GK85_BACTU/15-61
C3GKB1_BACTU/9-55
C3GKS8_BACTU/27-73
C3GL06_BACTU/12-58
C3GLC1_BACTU/5-50
C3GLE0_BACTU/12-58
C3GLP0_BACTU/11-57
C3GM55_BACTU/18-64
C3GNE3_BACTU/8-52
C3GPM6_BACTU/31-70
C3GPR3_BACTU/26-72
C3GPV8_BACTU/18-63
C3GQ46_BACTU/14-60
C3GR44_BACTU/12-56
C3GRX6_BACTU/26-71
C3GS65_BACTU/8-54
C3GVY3_BACTU/12-58
C3GWY7_BACTU/8-54
C3GX98_BACTU/29-65
C3GXI6_BACTU/11-56
C3GXJ2_BACTU/10-56
C3GXL1_BACTU/9-55
C3GXN4_BACTU/15-61
C3GZL7_BACTU/2-25
C3H0X5_BACTU/26-72
C3H140_BACTU/14-60
C3H199_BACTU/25-71
C3H1J7_BACTU/15-61
C3H1U8_BACTU/20-66
C3H2B9_BACTU/9-55
C3H2Y2_BACTU/1-42
C3H2Y4_BACTU/3-44
C3H384_BACTU/7-42
C3H446_BACTU/24-70
C3H654_BACTU/8-52
C3H6X5_BACTU/17-56
C3H702_BACTU/26-72
C3H746_BACTU/18-63
C3H7D4_BACTU/14-60
C3H8A6_BACTU/12-54
C3H8J6_BACTU/309-333
C3H9E5_BACTU/26-71
C3H9J9_BACTU/8-54
C3HAC9_BACTU/20-65
C3HBF1_BACTU/13-59
C3HC46_BACTU/12-58
C3HCN2_BACTU/10-56
C3HD83_BACTU/12-58
C3HEA2_BACTU/8-54
C3HEK4_BACTU/29-65
C3HEL6_BACTU/12-58
C3HEX2_BACTU/11-56
C3HF06_BACTU/17-63
C3HH46_BACTU/20-65
C3HHH4_BACTU/17-63
C3HIF7_BACTU/26-72
C3HIM3_BACTU/14-60
C3HIS0_BACTU/15-61
C3HIT3_BACTU/25-71
C3HJG4_BACTU/20-65
C3HJW1_BACTU/15-61
C3HJY7_BACTU/9-55
C3HK03_BACTU/17-62
C3HKT6_BACTU/20-65
C3HKY6_BACTU/5-50
C3HLC7_BACTU/11-57
C3HLV2_BACTU/18-64
C3HNL7_BACTU/8-52
C3HPE1_BACTU/31-70
C3HPH8_BACTU/26-72
C3HPR7_BACTU/18-63
C3HPW1_BACTU/14-60
C3HQT6_BACTU/12-56
C3HRP3_BACTU/14-59
C3HRY4_BACTU/8-54
C3HSA7_BACTU/12-58
C3HV57_BACTU/14-60
C3HWA6_BACTU/8-54
C3HWJ9_BACTU/29-65
C3HWT9_BACTU/1-46
C3HWV7_BACTU/9-55
C3HWX6_BACTU/15-61
C3HX31_BACTU/11-56
C3HZ69_BACTU/16-59
C3HZ73_BACTU/11-57
C3HZ87_BACTU/18-69
C3HZP9_BACTU/13-59
C3I077_BACTU/13-59
C3I0P3_BACTU/26-72
C3I139_BACTU/25-71
C3I1N4_BACTU/20-66
C3I259_BACTU/15-61
C3I283_BACTU/12-58
C3I2N7_BACTU/27-73
C3I2W6_BACTU/12-58
C3I2W8_BACTU/15-61
C3I472_BACTU/24-70
C3I612_BACTU/8-52
C3I6T2_BACTU/17-56
C3I6V9_BACTU/26-72
C3I703_BACTU/18-63
C3I788_BACTU/14-60
C3I7Y4_BACTU/17-63
C3I9G1_BACTU/16-62
C3I9G3_BACTU/8-54
C3I9I1_BACTU/26-71
C3IB93_BACTU/12-58
C3IBZ8_BACTU/12-58
C3ID79_BACTU/12-58
C3IE66_BACTU/12-58
C3IFB6_BACTU/8-54
C3IFL4_BACTU/29-65
C3IFX6_BACTU/1-38
C3IFY2_BACTU/1-46
C3IG32_BACTU/15-61
C3II22_BACTU/28-71
C3II37_BACTU/2-25
C3IJF3_BACTU/26-72
C3IJP4_BACTU/25-71
C3IK86_BACTU/20-66
C3IKQ6_BACTU/6-39
C3IKR2_BACTU/12-58
C3IL51_BACTU/27-73
C3ILB7_BACTU/12-58
C3ILH8_BACTU/12-58
C3IMD2_BACTU/18-64
C3IP74_BACTU/8-52
C3IQ01_BACTU/17-56
C3IQ26_BACTU/26-72
C3IQ69_BACTU/18-63
C3IQH2_BACTU/14-60
C3IR18_BACTU/17-63
C3ISH4_BACTU/16-62
C3ISN3_BACTU/11-57
C3ISP0_BACTU/12-58
C3ISS4_BACTU/9-55
C3IVM2_BACTU/23-68
C3IW57_BACTU/1-42
C3JAK9_9PORP/20-66
C3JCY8_9PORP/34-80
C3JD75_RHOER/24-70
C3JDB6_RHOER/29-67
C3JDE3_RHOER/12-57
C3JDE7_RHOER/23-67
C3JDM2_RHOER/7-54
C3JDN1_RHOER/35-82
C3JDS1_RHOER/13-59
C3JDT4_RHOER/12-58
C3JDT6_RHOER/31-76
C3JDU1_RHOER/22-68
C3JDU4_RHOER/12-57
C3JDY5_RHOER/13-58
C3JE08_RHOER/17-63
C3JE26_RHOER/21-67
C3JE27_RHOER/30-76
C3JE85_RHOER/29-75
C3JEE4_RHOER/35-81
C3JEF2_RHOER/15-61
C3JEF8_RHOER/14-60
C3JER3_RHOER/33-78
C3JER5_RHOER/16-61
C3JEU7_RHOER/13-59
C3JEU7_RHOER/206-252
C3JEV1_RHOER/26-72
C3JEW5_RHOER/10-55
C3JEZ9_RHOER/12-58
C3JF15_RHOER/20-64
C3JF22_RHOER/24-70
C3JF31_RHOER/14-60
C3JF34_RHOER/19-65
C3JF58_RHOER/28-74
C3JF86_RHOER/239-285
C3JFA4_RHOER/29-75
C3JFE5_RHOER/14-60
C3JFE7_RHOER/20-66
C3JFF6_RHOER/71-117
C3JFF7_RHOER/16-62
C3JFQ4_RHOER/16-62
C3JFQ5_RHOER/36-81
C3JFQ7_RHOER/41-87
C3JFR1_RHOER/18-64
C3JFV0_RHOER/14-60
C3JFY4_RHOER/14-60
C3JFY8_RHOER/16-62
C3JG61_RHOER/22-68
C3JGN3_RHOER/23-69
C3JGQ9_RHOER/35-81
C3JGR6_RHOER/130-176
C3JGZ2_RHOER/15-61
C3JH55_RHOER/23-68
C3JHC3_RHOER/41-88
C3JHE7_RHOER/69-115
C3JHN1_RHOER/32-78
C3JHN2_RHOER/44-90
C3JI22_RHOER/15-61
C3JIG4_RHOER/13-59
C3JIH8_RHOER/9-55
C3JIK5_RHOER/43-88
C3JIX8_RHOER/17-63
C3JIY3_RHOER/8-54
C3JJ06_RHOER/11-58
C3JJ10_RHOER/35-82
C3JJ13_RHOER/8-54
C3JJ21_RHOER/9-55
C3JJG1_RHOER/23-69
C3JJJ7_RHOER/24-64
C3JJN7_RHOER/17-63
C3JJQ4_RHOER/12-58
C3JJY5_RHOER/19-65
C3JJZ5_RHOER/20-66
C3JK17_RHOER/25-71
C3JKC4_RHOER/29-75
C3JKI8_RHOER/22-67
C3JKJ6_RHOER/11-54
C3JKW0_RHOER/37-83
C3JKX7_RHOER/19-65
C3JLB0_RHOER/17-63
C3JLB2_RHOER/20-66
C3JLC1_RHOER/18-63
C3JLH8_RHOER/7-53
C3JLU0_RHOER/11-57
C3JLZ3_RHOER/25-71
C3JM48_RHOER/22-68
C3JMA9_RHOER/16-61
C3JMC4_RHOER/14-59
C3JMC4_RHOER/208-254
C3JMD1_RHOER/24-70
C3JMG6_RHOER/6-52
C3JMH2_RHOER/33-79
C3JMJ2_RHOER/40-86
C3JMJ8_RHOER/37-79
C3JMK2_RHOER/21-67
C3JMM2_RHOER/14-59
C3JMP3_RHOER/30-76
C3JMP4_RHOER/8-54
C3JMQ9_RHOER/22-68
C3JMR3_RHOER/19-65
C3JMT8_RHOER/33-79
C3JMV7_RHOER/16-62
C3JMY4_RHOER/15-61
C3JMY8_RHOER/18-64
C3JN39_RHOER/23-69
C3JN55_RHOER/13-59
C3JN80_RHOER/23-69
C3JN96_RHOER/13-54
C3JNA0_RHOER/32-78
C3JNA4_RHOER/35-81
C3JNE8_RHOER/7-53
C3JNZ2_RHOER/33-79
C3JP04_RHOER/44-90
C3JP44_RHOER/12-58
C3JP65_RHOER/15-61
C3JP91_RHOER/109-155
C3JPA5_RHOER/23-69
C3JPP2_RHOER/27-73
C3JPS3_RHOER/12-58
C3JPV8_RHOER/1-44
C3JPW6_RHOER/55-101
C3JPW8_RHOER/21-67
C3JQ10_RHOER/13-58
C3JQ22_RHOER/19-64
C3JQA4_RHOER/10-57
C3JQH1_RHOER/4-50
C3JQJ0_RHOER/25-71
C3JQS3_RHOER/26-72
C3JQU5_RHOER/27-73
C3JQW7_RHOER/28-73
C3JRJ3_RHOER/10-56
C3JRM4_RHOER/25-71
C3JRT7_RHOER/22-68
C3JS10_RHOER/34-78
C3JS15_RHOER/10-56
C3JS31_RHOER/32-78
C3JS61_RHOER/20-66
C3JSL7_RHOER/26-72
C3JSM5_RHOER/17-62
C3JSN0_RHOER/28-74
C3JSQ2_RHOER/20-64
C3JT05_RHOER/16-62
C3JT98_RHOER/14-58
C3JTD7_RHOER/22-68
C3JTJ5_RHOER/20-66
C3JTL7_RHOER/53-99
C3JU11_RHOER/10-57
C3JU62_RHOER/47-93
C3JU80_RHOER/41-85
C3JUB9_RHOER/10-56
C3JUC2_RHOER/77-121
C3JUJ2_RHOER/232-278
C3JUJ2_RHOER/27-73
C3JUP8_RHOER/34-80
C3JUR4_RHOER/21-67
C3JUR7_RHOER/23-69
C3JUU2_RHOER/22-67
C3JUW3_RHOER/39-84
C3JUX2_RHOER/12-59
C3JUY3_RHOER/10-57
C3JV05_RHOER/20-66
C3JV09_RHOER/17-63
C3JV27_RHOER/242-288
C3JV27_RHOER/40-86
C3JVC1_RHOER/12-58
C3JVE7_RHOER/16-61
C3JVK4_RHOER/31-78
C3JVM1_RHOER/20-65
C3JVP3_RHOER/17-63
C3JVS2_RHOER/18-64
C3JVU0_RHOER/28-73
C3JVX0_RHOER/17-54
C3JW39_RHOER/23-68
C3JW75_RHOER/12-58
C3JWV4_RHOER/22-67
C3JWV9_RHOER/27-69
C3JX08_RHOER/14-60
C3JX09_RHOER/31-77
C3JYA9_PSEFS/16-62
C3JYL6_PSEFS/29-75
C3JZF1_PSEFS/21-67
C3JZU9_PSEFS/13-59
C3K023_PSEFS/15-61
C3K041_PSEFS/15-63
C3K0F5_PSEFS/29-75
C3K0M6_PSEFS/18-64
C3K298_PSEFS/30-76
C3K2G8_PSEFS/43-89
C3K3N0_PSEFS/11-57
C3K3U4_PSEFS/22-68
C3K4L7_PSEFS/15-62
C3K4Q5_PSEFS/23-69
C3K4X8_PSEFS/15-61
C3K621_PSEFS/10-56
C3K663_PSEFS/12-58
C3K7N1_PSEFS/22-66
C3K8U8_PSEFS/7-53
C3K993_PSEFS/12-56
C3K9E9_PSEFS/16-62
C3K9Y2_PSEFS/58-104
C3KAI8_PSEFS/27-73
C3KAX7_PSEFS/22-68
C3KB04_PSEFS/13-59
C3KBN5_PSEFS/16-62
C3KBR4_PSEFS/12-58
C3KBR5_PSEFS/38-83
C3KBR9_PSEFS/23-69
C3KC44_PSEFS/16-60
C3KC84_PSEFS/11-57
C3KCA8_PSEFS/16-62
C3KCD4_PSEFS/15-61
C3KD69_PSEFS/9-55
C3KEB5_PSEFS/36-82
C3KKI1_RHISN/17-63
C3KLQ3_RHISN/20-66
C3KLZ1_RHISN/33-79
C3KMS5_RHISN/20-66
C3KPE8_RHISN/60-104
C3KPK3_RHISN/63-109
C3KPK8_RHISN/70-116
C3KQG6_RHISN/15-61
C3KQG9_RHISN/60-104
C3KQJ1_RHISN/16-62
C3KRZ9_RHISN/23-69
C3KTS8_CLOB6/25-66
C3KUB1_CLOB6/26-72
C3KWC8_CLOB6/17-63
C3KWZ9_CLOB6/5-51
C3KY55_CLOB6/10-56
C3KYZ0_CLOB6/15-61
C3L040_CLOB6/13-59
C3L1G0_CLOB6/17-63
C3L2P6_CLOB6/20-61
C3L2T2_CLOB6/11-57
C3L390_CLOB6/18-62
C3L4T7_BACAC/11-57
C3L640_BACAC/12-58
C3L6H1_BACAC/23-69
C3L7M1_BACAC/12-58
C3L7U1_BACAC/17-56
C3L7Y0_BACAC/11-57
C3L8U8_BACAC/18-63
C3L9D8_BACAC/15-61
C3L9W1_BACAC/8-54
C3LBA9_BACAC/11-57
C3LCD9_BACAC/5-50
C3LCI6_BACAC/1-37
C3LCT6_BACAC/9-55
C3LCW1_BACAC/11-56
C3LCZ7_BACAC/12-58
C3LD53_BACAC/6-52
C3LD63_BACAC/12-56
C3LDT0_BACAC/17-63
C3LDY5_BACAC/29-65
C3LE82_BACAC/7-53
C3LF08_BACAC/9-55
C3LF37_BACAC/15-61
C3LFL4_BACAC/23-68
C3LGP2_BACAC/8-54
C3LGW8_BACAC/20-66
C3LHV0_BACAC/25-71
C3LHW3_BACAC/12-58
C3LIF5_BACAC/14-60
C3LIM4_BACAC/24-70
C3LKD9_BACAC/14-59
C3LKN9_BACAC/6-50
C3LL23_BACAC/17-63
C3LMA3_VIBCM/12-58
C3LN62_VIBCM/27-73
C3LN67_VIBCM/11-57
C3LPZ3_VIBCM/18-65
C3LQ05_VIBCM/18-64
C3LQH6_VIBCM/27-74
C3LR31_VIBCM/19-65
C3LR65_VIBCM/38-84
C3LS73_VIBCM/22-68
C3LVK2_VIBCM/13-58
C3LW32_VIBCM/21-67
C3LWI1_VIBCM/24-70
C3LWR2_VIBCM/11-57
C3LXA9_VIBC3/22-68
C3M8Y6_RHISN/56-102
C3M8Z4_RHISN/37-83
C3M944_RHISN/10-56
C3MBZ2_RHISN/44-90
C3MC19_RHISN/15-61
C3ME57_RHISN/12-58
C3ME71_RHISN/17-63
C3MED4_RHISN/18-63
C3MFU6_RHISN/116-162
C3MGD4_RHISN/18-64
C3MGG7_RHISN/23-69
C3MH83_RHISN/16-62
C3MIE7_RHISN/14-60
C3MKV2_SULIL/21-67
C3MUF1_SULIM/21-67
C3N1E0_SULIA/21-67
C3N9D0_SULIY/21-67
C3NMZ9_SULIN/21-67
C3NPU3_VIBCJ/11-57
C3NPU7_VIBCJ/27-73
C3NQN9_VIBCJ/1-29
C3NSA8_VIBCJ/26-72
C3NT00_VIBCJ/27-74
C3NTH9_VIBCJ/18-64
C3NU76_VIBCJ/18-64
C3NUC9_VIBCJ/18-65
C3NVB3_VIBCJ/19-65
C3NW30_VIBCJ/35-81
C3NW83_VIBCJ/24-70
C3NWL9_VIBCJ/21-67
C3NX45_VIBCJ/13-58
C3NYW5_VIBCJ/11-57
C3NZ78_BACAA/11-57
C3NZR2_BACAA/9-55
C3P0T7_BACAA/17-63
C3P1K9_BACAA/7-53
C3P1U7_BACAA/29-65
C3P1Z5_BACAA/23-68
C3P240_BACAA/5-50
C3P2A2_BACAA/23-68
C3P2J1_BACAA/8-54
C3P2L7_BACAA/12-58
C3P2M6_BACAA/19-58
C3P2S1_BACAA/12-58
C3P2V6_BACAA/11-56
C3P2X7_BACAA/9-55
C3P371_BACAA/11-57
C3P437_BACAA/15-61
C3P6H3_BACAA/12-58
C3P7B8_BACAA/23-69
C3P8C1_BACAA/6-50
C3P8Q6_BACAA/14-59
C3PA14_BACAA/24-70
C3PA80_BACAA/17-56
C3PAB4_BACAA/11-57
C3PAF9_BACAA/18-63
C3PAV9_BACAA/14-60
C3PB02_BACAA/12-58
C3PB15_BACAA/25-71
C3PBX3_BACAA/12-58
C3PC96_BACAA/20-66
C3PDC7_BACAA/15-61
C3PDN4_BACAA/12-56
C3PDV1_BACAA/17-63
C3PEC5_CORA7/10-56
C3PEU3_CORA7/16-60
C3PEU9_CORA7/16-61
C3PEX0_CORA7/18-64
C3PF10_CORA7/24-70
C3PF73_CORA7/15-61
C3PFA0_CORA7/25-71
C3PFC9_CORA7/22-66
C3PG74_CORA7/16-62
C3PH75_CORA7/16-62
C3PHB8_CORA7/19-65
C3PHG8_CORA7/20-66
C3PI18_CORA7/16-62
C3PIL3_CORA7/29-75
C3PJ78_CORA7/21-55
C3PKB2_CORA7/17-63
C3PZQ0_9BACE/12-58
C3Q2B4_9BACE/12-58
C3Q313_9BACE/10-56
C3Q3I1_9BACE/18-64
C3QB78_9BACE/19-65
C3QF03_9BACE/10-56
C3QJJ8_9BACE/12-58
C3QLQ0_9BACE/12-58
C3QX64_9BACE/10-56
C3QXD2_9BACE/16-62
C3QXY0_9BACE/10-56
C3QYH1_9BACE/12-58
C3QZX2_9BACE/12-58
C3R093_9BACE/18-64
C3R1G0_9BACE/13-59
C3R662_9BACE/12-58
C3RAX0_9BACE/12-58
C3RBL0_9BACE/18-64
C3RC36_9BACE/10-56
C3RI57_9FIRM/16-62
C3RJK5_9FIRM/7-53
C3RJT4_9FIRM/11-57
C3RLI8_9FIRM/16-62
C3RML1_9FIRM/15-60
C3RMN2_9FIRM/12-58
C3RN96_9FIRM/15-57
C3RNV0_9FIRM/9-55
C3RNY0_9FIRM/10-56
C3RP33_9FIRM/12-58
C3RRC5_9FIRM/2-39
C3SGI7_ECOLX/14-60
C3SGJ0_ECOLX/14-60
C3SII2_ECOLX/34-81
C3SMC2_ECOLX/30-76
C3SMC5_ECOLX/30-76
C3SRH2_ECOLX/16-62
C3SRH4_ECOLX/16-62
C3T8L7_ECOLX/13-59
C3T8L9_ECOLX/13-59
C3T912_ECOLX/16-62
C3TDP2_ECOLX/50-96
C3TEZ2_ECOLX/23-69
C3TH62_ECOLX/13-59
C3THT7_ECOLX/21-66
C3TLF2_ECOLX/16-62
C3TLF3_ECOLX/16-62
C3TND2_ECOLX/14-60
C3V9Y8_9PSED/4-55
C3VA17_9PSED/35-81
C3VLW3_9ACTO/7-53
C3VLZ1_9ACTO/7-53
C3W8J5_SALET/18-64
C3W985_FUSMR/12-62
C3W9B8_FUSMR/14-60
C3WCS5_FUSMR/12-58
C3WH53_9FUSO/15-61
C3WIE2_9FUSO/12-54
C3WJ00_9FUSO/12-58
C3WJ59_9FUSO/29-74
C3WKF7_9FUSO/11-57
C3WPJ9_9FUSO/11-57
C3WQE1_9FUSO/15-59
C3WRS8_9FUSO/13-59
C3WSX5_9FUSO/12-54
C3WWK7_9FUSO/13-59
C3WXI9_9FUSO/11-57
C3WZV6_9FUSO/12-54
C3X2F9_OXAFO/12-58
C3X5V5_OXAFO/13-59
C3X6Y7_OXAFO/16-62
C3X7D2_OXAFO/16-62
C3X9V8_OXAFO/12-58
C3XC35_OXAFO/13-59
C3XES4_9HELI/7-53
C3XK13_9HELI/56-102
C4AMJ3_BURMA/17-63
C4ANK5_BURMA/22-68
C4AQ42_BURMA/13-59
C4AQV5_BURMA/31-84
C4AS39_BURMA/25-71
C4ASY7_BURMA/11-57
C4ATV8_BURMA/27-73
C4AU37_BURMA/17-63
C4AVR4_BURMA/15-61
C4AWE6_BURMA/42-88
C4AX50_BURMA/30-74
C4AXA6_BURMA/16-62
C4AYE8_BURMA/16-62
C4AZ08_BURMA/35-81
C4B035_BURMA/51-84
C4B061_BURMA/68-114
C4B0E4_BURMA/17-63
C4B122_BURMA/22-66
C4B175_BURMA/28-74
C4B1H0_BURMA/32-78
C4B2Y7_BURMA/21-67
C4B3P8_BURMA/10-55
C4B7S6_9DELT/14-59
C4B7T1_9DELT/11-57
C4EXR0_HAEIF/12-58
C4EXY0_HAEIF/38-82
C4EZU5_HAEIF/16-63
C4F2H7_HAEIF/38-82
C4F2P4_HAEIF/12-58
C4F781_HAEIF/16-63
C4F9J3_9ACTN/69-115
C4FAL9_9ACTN/12-58
C4FBY8_9ACTN/21-67
C4FBZ2_9ACTN/12-56
C4FCI5_9BIFI/13-59
C4FCL0_9BIFI/10-56
C4FCL9_9BIFI/36-82
C4FEV7_9BIFI/10-56
C4FFK8_9BIFI/25-43
C4FGA3_9BIFI/12-58
C4FGB2_9BIFI/50-96
C4FGK2_9BIFI/11-53
C4FGW0_9BIFI/2-46
C4FIK6_9AQUI/7-53
C4FK02_9AQUI/11-57
C4FSW8_9FIRM/37-81
C4FTH2_9FIRM/17-58
C4FUT9_9FIRM/23-67
C4FW57_9FIRM/13-59
C4FYI0_ABIDE/13-57
C4FZH0_ABIDE/13-59
C4FZP7_ABIDE/11-57
C4G002_ABIDE/22-68
C4G083_ABIDE/23-73
C4G0G7_ABIDE/13-59
C4G0Y7_ABIDE/19-60
C4G3A1_ABIDE/12-58
C4G3A8_ABIDE/10-56
C4G3C3_ABIDE/10-56
C4G4H2_ABIDE/14-60
C4G5G0_ABIDE/13-59
C4G5J7_ABIDE/14-58
C4G619_ABIDE/17-63
C4G668_ABIDE/3-49
C4G6R5_ABIDE/17-62
C4G729_ABIDE/15-61
C4G7F1_ABIDE/8-54
C4G8N6_9FIRM/12-58
C4G994_9FIRM/28-73
C4GBY6_9FIRM/14-60
C4GC98_9FIRM/28-74
C4GDN1_9FIRM/19-65
C4GDY2_9FIRM/13-59
C4GE48_9FIRM/17-63
C4GED1_9NEIS/11-57
C4GHZ4_9NEIS/13-59
C4GIH9_9NEIS/15-61
C4GLH5_9NEIS/14-60
C4GYT9_YERPE/15-62
C4GZS5_YERPE/15-62
C4H169_YERPE/6-52
C4H346_YERPE/14-60
C4H6Q5_YERPE/15-61
C4H939_YERPE/16-62
C4HCF2_YERPE/14-60
C4HF17_YERPE/25-69
C4HFG9_YERPE/15-62
C4HGF7_YERPE/15-62
C4HGP7_YERPE/15-61
C4HIG8_YERPE/6-52
C4HLD3_YERPE/16-62
C4HQ62_YERPE/15-62
C4HQQ4_YERPE/6-52
C4HSP3_YERPE/14-60
C4HSR2_YERPE/26-72
C4HVK7_YERPE/15-61
C4HYQ7_YERPE/16-62
C4I081_YERPE/15-62
C4I260_BURPS/22-68
C4I457_BURPS/10-55
C4I4P2_BURPS/17-63
C4I4V2_BURPS/14-60
C4I5V2_BURPS/28-74
C4I5Y5_BURPS/40-86
C4I6D8_BURPS/22-66
C4I6X4_BURPS/42-88
C4I9C5_BURPS/68-114
C4I9G9_BURPS/35-79
C4I9S0_BURPS/26-72
C4IAB2_BURPS/13-59
C4IAF7_BURPS/16-62
C4IAY9_CLOBU/18-62
C4IB06_CLOBU/15-61
C4IBG8_CLOBU/7-53
C4IDU9_CLOBU/19-65
C4IH91_CLOBU/11-49
C4IHE0_CLOBU/11-57
C4IIP1_CLOBU/12-58
C4ILJ4_CLOBU/7-53
C4IMD9_CLOBU/8-53
C4INA7_BRUAB/15-61
C4IP91_BRUAB/32-78
C4IPL5_BRUAB/17-63
C4IRE5_BRUAB/13-59
C4IS64_BRUAB/23-69
C4IS87_BRUAB/72-118
C4IUC0_BRUAB/57-103
C4K3I9_HAMD5/15-62
C4K9M1_THASP/110-156
C4KB20_THASP/16-62
C4KKY3_SULIK/21-67
C4KMA6_BURPS/51-84
C4KMJ0_BURPS/19-65
C4KPT1_BURPS/100-146
C4KQA0_BURPS/11-57
C4KR56_BURPS/16-62
C4KTH4_BURPS/17-63
C4KU42_BURPS/27-73
C4KW36_BURPS/35-81
C4KX46_BURPS/17-63
C4KXD5_BURPS/16-62
C4KXS7_BURPS/16-62
C4KY77_BURPS/57-110
C4L076_EXISA/15-61
C4L0J4_EXISA/12-58
C4L1D3_EXISA/15-60
C4L1R1_EXISA/15-61
C4L1R9_EXISA/8-54
C4L2G0_EXISA/7-53
C4L2P4_EXISA/7-53
C4L4G5_EXISA/11-57
C4L678_EXISA/10-56
C4L6W1_EXISA/7-53
C4L986_TOLAT/21-67
C4L9C1_TOLAT/23-69
C4LA82_TOLAT/24-70
C4LAL6_TOLAT/18-64
C4LCJ1_TOLAT/13-59
C4LCR0_TOLAT/29-75
C4LCU3_TOLAT/12-58
C4LDS4_TOLAT/17-60
C4LG60_CORK4/21-67
C4LH45_CORK4/35-80
C4LHK2_CORK4/16-61
C4LHL3_CORK4/51-97
C4LHP3_CORK4/52-96
C4LHQ8_CORK4/17-62
C4LHR6_CORK4/41-87
C4LI83_CORK4/8-54
C4LIN8_CORK4/16-62
C4LJV5_CORK4/47-93
C4LK38_CORK4/18-64
C4LKB1_CORK4/14-58
C4LKD8_CORK4/12-57
C4NFJ4_CAMJE/12-58
C4NYL4_9ACTO/15-61
C4RBE8_9ACTO/86-131
C4RBF8_9ACTO/48-94
C4RBJ4_9ACTO/9-55
C4RBL5_9ACTO/9-55
C4RBW5_9ACTO/26-72
C4RC76_9ACTO/16-62
C4RCN5_9ACTO/14-60
C4RCT1_9ACTO/11-57
C4RE69_9ACTO/21-67
C4REI3_9ACTO/13-59
C4RF66_9ACTO/10-54
C4RFG9_9ACTO/38-84
C4RFK5_9ACTO/23-69
C4RFW3_9ACTO/17-62
C4RG27_9ACTO/13-59
C4RG68_9ACTO/17-63
C4RG80_9ACTO/11-57
C4RG99_9ACTO/21-67
C4RGT3_9ACTO/26-73
C4RH50_9ACTO/19-65
C4RH63_9ACTO/16-62
C4RI16_9ACTO/16-60
C4RI19_9ACTO/14-60
C4RI98_9ACTO/18-63
C4RIG5_9ACTO/14-60
C4RIU3_9ACTO/14-60
C4RJ27_9ACTO/14-60
C4RJ42_9ACTO/15-60
C4RJ44_9ACTO/24-69
C4RJ59_9ACTO/9-54
C4RJ70_9ACTO/144-189
C4RJ76_9ACTO/15-61
C4RJD5_9ACTO/18-64
C4RJJ7_9ACTO/19-65
C4RK51_9ACTO/14-58
C4RKC0_9ACTO/16-62
C4RKW4_9ACTO/27-73
C4RKX5_9ACTO/10-56
C4RMP4_9ACTO/26-72
C4RMQ1_9ACTO/32-78
C4RMX9_9ACTO/24-70
C4RMZ1_9ACTO/18-64
C4RNL0_9ACTO/21-67
C4RNY1_9ACTO/39-85
C4RP53_9ACTO/16-62
C4RPR2_9ACTO/18-63
C4RQ47_9ACTO/49-95
C4RQC2_9ACTO/15-61
C4RQX0_9ACTO/14-60
C4RRD2_9ACTO/29-74
C4RW36_YERBE/15-61
C4RYL5_YERBE/15-61
C4RZ83_YERBE/16-62
C4S0E0_YERBE/15-62
C4S132_YERBE/14-60
C4S2A0_YERBE/13-59
C4S2P8_YERBE/11-57
C4S5D2_YERBE/15-62
C4S6I0_YERBE/27-71
C4S7M9_YERMO/16-62
C4S990_YERMO/38-84
C4SA35_YERMO/15-61
C4SB91_YERMO/26-72
C4SFL4_YERMO/15-62
C4SGC4_YERMO/27-71
C4SGY3_YERMO/15-62
C4SH97_YERMO/12-58
C4SJL5_YERFR/24-70
C4SJN4_YERFR/15-61
C4SL83_YERFR/16-62
C4SMS5_YERFR/16-62
C4SPV0_YERFR/25-71
C4SRG9_YERFR/27-71
C4SS25_YERFR/15-62
C4SS93_YERFR/15-62
C4ST82_YERFR/13-59
C4SVP7_YERFR/13-58
C4SVU4_YERFR/37-83
C4SX31_YERIN/16-62
C4SXG9_YERIN/22-68
C4SXH2_YERIN/15-61
C4SXZ3_YERIN/14-60
C4SYL5_YERIN/13-59
C4SZG0_YERIN/15-61
C4T2I0_YERIN/6-52
C4T4H7_YERIN/12-58
C4T4L9_YERIN/1-46
C4T5R9_YERIN/15-62
C4T6S6_YERIN/15-62
C4TQY1_YERKR/16-60
C4TR65_YERKR/1-46
C4TSU7_YERKR/1-46
C4TUP8_YERKR/7-53
C4TYG4_YERKR/29-75
C4TZ63_YERKR/6-52
C4TZG8_YERKR/13-59
C4TZV4_YERKR/15-62
C4U0D2_YERKR/15-62
C4U112_YERKR/1-47
C4U178_YERKR/19-64
C4U193_YERKR/16-62
C4U5A8_YERAL/6-52
C4U672_YERAL/15-61
C4UA95_YERAL/16-62
C4UB02_YERAL/26-83
C4UBQ0_YERAL/26-72
C4UCR5_YERAL/15-62
C4UCZ6_YERAL/12-58
C4UDN0_YERAL/15-62
C4UF90_YERRU/19-65
C4UFQ6_YERRU/15-61
C4UHI6_YERRU/16-62
C4UIS5_YERRU/15-62
C4UIZ4_YERRU/15-62
C4UJQ7_YERRU/20-66
C4UMS8_YERRU/6-52
C4UN72_YERRU/25-69
C4UPR3_YERRO/15-61
C4UQZ3_YERRO/26-72
C4URH8_YERRO/6-52
C4UTC1_YERRO/26-70
C4UTN3_YERRO/15-62
C4UTV7_YERRO/15-62
C4UUC1_YERRO/16-62
C4UX07_YERRO/13-59
C4UXP0_YERRO/13-58
C4V542_9FIRM/15-61
C4VK64_9LACO/13-58
C4VKA1_9LACO/17-61
C4VKA6_9LACO/12-58
C4VKV9_9LACO/17-63
C4VKW9_9LACO/8-59
C4VMB7_9LACO/12-58
C4VMD5_9LACO/11-52
C4VNI7_9LACO/12-58
C4VQQ6_9LACO/7-53
C4VRM2_9LACO/13-59
C4VSL4_9LACO/12-58
C4VT17_9LACO/12-58
C4VT25_9LACO/17-59
C4VUN1_9LACO/14-61
C4W7D8_STAWA/22-61
C4W7E3_STAWA/14-58
C4W7F2_STAWA/14-60
C4W9I2_STAWA/27-66
C4WAW9_STAWA/14-60
C4WBE2_STAWA/14-60
C4WCU5_STAWA/15-59
C4WDV4_STAWA/9-55
C4WDZ3_STAWA/16-60
C4WEG3_9RHIZ/37-83
C4WF18_9RHIZ/76-122
C4WFA8_9RHIZ/33-79
C4WFY5_9RHIZ/13-59
C4WHM1_9RHIZ/15-61
C4WHS8_9RHIZ/37-83
C4WI18_9RHIZ/37-83
C4WI44_9RHIZ/55-101
C4WII7_9RHIZ/43-89
C4WK16_9RHIZ/14-69
C4WKR2_9RHIZ/16-61
C4WL54_9RHIZ/32-78
C4WLD3_9RHIZ/11-57
C4WLK3_9RHIZ/16-62
C4WM80_9RHIZ/23-69
C4WMQ3_9RHIZ/30-76
C4WMZ0_9RHIZ/16-62
C4WN40_9RHIZ/29-75
C4WP17_9RHIZ/68-114
C4WPA6_9RHIZ/30-76
C4WPQ3_9RHIZ/59-105
C4WQ22_9RHIZ/19-64
C4WQ80_9RHIZ/20-66
C4WQA2_9RHIZ/26-71
C4WQT8_9RHIZ/42-94
C4WR06_9RHIZ/20-66
C4WZN8_KLEPN/15-62
C4X0P0_KLEPN/16-62
C4X2C7_KLEPN/16-62
C4X3A6_KLEPN/29-75
C4X4P2_KLEPN/16-62
C4X539_KLEPN/13-58
C4X575_KLEPN/20-66
C4X5V5_KLEPN/12-57
C4X614_KLEPN/14-60
C4X6I7_KLEPN/23-69
C4X6K6_KLEPN/17-63
C4X6Q4_KLEPN/24-70
C4X7J5_KLEPN/33-79
C4X7K4_KLEPN/12-57
C4X8J7_KLEPN/31-77
C4X8Y0_KLEPN/13-59
C4X990_KLEPN/13-59
C4X9P0_KLEPN/16-62
C4X9Q4_KLEPN/20-65
C4X9Q8_KLEPN/22-68
C4XAL4_KLEPN/30-76
C4XDM7_KLEPN/7-53
C4XH27_DESMR/14-60
C4XHU9_DESMR/18-64
C4XKA2_DESMR/28-74
C4XKG3_DESMR/14-60
C4XP52_DESMR/22-68
C4XQX7_DESMR/9-55
C4XQZ2_DESMR/33-78
C4XSU4_DESMR/11-57
C4XT31_DESMR/15-61
C4XUA1_DESMR/12-59
C4XUA4_DESMR/31-77
C4Z064_EUBE2/9-55
C4Z193_EUBE2/18-64
C4Z637_EUBE2/9-55
C4Z685_EUBE2/28-73
C4Z779_EUBE2/3-46
C4Z8E6_EUBR3/14-61
C4ZAI1_EUBR3/9-55
C4ZBM8_EUBR3/31-77
C4ZGI9_EUBR3/15-61
C4ZGQ7_EUBR3/14-53
C4ZIA8_EUBR3/14-58
C4ZJ60_THASP/20-66
C4ZK17_THASP/18-63
C4ZK64_THASP/43-89
C4ZMF2_THASP/15-61
C4ZMS1_THASP/22-68
C4ZND8_THASP/18-63
C4ZQE1_ECOBW/23-69
C4ZRC2_ECOBW/21-67
C4ZS51_ECOBW/24-70
C4ZT00_ECOBW/16-62
C4ZUR8_ECOBW/16-62
C4ZXW8_ECOBW/17-62
C4ZY18_ECOBW/13-59
C4ZY80_ECOBW/16-62
C4ZYB2_ECOBW/13-59
C5A1C7_ECOBW/6-52
C5A3E0_THEGJ/13-59
C5A8K4_BURGB/34-80
C5A907_BURGB/16-62
C5A9Y3_BURGB/12-58
C5AA86_BURGB/25-71
C5AAN2_BURGB/13-59
C5AAT1_BURGB/17-63
C5ACR1_BURGB/16-62
C5ACX2_BURGB/25-71
C5AD21_BURGB/11-57
C5AE00_BURGB/28-74
C5AF09_BURGB/57-89
C5AG02_BURGB/19-65
C5AG33_BURGB/27-73
C5AGW9_BURGB/17-63
C5AHZ2_BURGB/29-75
C5AJ03_BURGB/18-64
C5AJI6_BURGB/35-81
C5AKQ4_BURGB/38-84
C5AKT8_BURGB/11-57
C5ALH8_BURGB/8-54
C5ALQ0_BURGB/65-111
C5AM30_BURGB/37-83
C5AMF6_BURGB/14-60
C5ANF8_BURGB/12-58
C5AP77_METEA/23-68
C5AQ64_METEA/28-74
C5ARM9_METEA/16-62
C5ARS9_METEA/12-58
C5ART2_METEA/14-60
C5AS27_METEA/22-68
C5ATJ6_METEA/31-77
C5ATK0_METEA/18-64
C5AUP5_METEA/23-69
C5AWG1_METEA/24-71
C5AXI5_METEA/15-58
C5AZ46_METEA/1-42
C5AZE1_METEA/23-69
C5B048_METEA/56-102
C5B0V0_METEA/24-70
C5B0Y7_METEA/9-55
C5B685_METEA/19-65
C5BBT0_EDWI9/35-81
C5BC51_EDWI9/15-62
C5BC65_EDWI9/12-58
C5BCZ0_EDWI9/16-62
C5BFZ6_EDWI9/31-77
C5BG63_EDWI9/24-70
C5BIH4_TERTT/10-56
C5BIT3_TERTT/44-90
C5BIU6_TERTT/20-66
C5BJD5_TERTT/11-57
C5BJL2_TERTT/17-63
C5BLB1_TERTT/16-62
C5BLB5_TERTT/13-59
C5BLG9_TERTT/13-59
C5BLZ2_TERTT/13-59
C5BMM5_TERTT/14-60
C5BMQ5_TERTT/20-62
C5BSU2_TERTT/12-55
C5BTP9_TERTT/24-70
C5BTX2_TERTT/17-63
C5BUL0_TERTT/8-54
C5BVG0_BEUC1/10-56
C5BVP8_BEUC1/18-64
C5BVT2_BEUC1/11-56
C5BVU2_BEUC1/29-74
C5BVV9_BEUC1/12-58
C5BVX7_BEUC1/16-62
C5BW90_BEUC1/16-62
C5BWP8_BEUC1/10-56
C5BWR4_BEUC1/11-57
C5BWZ1_BEUC1/21-67
C5BWZ4_BEUC1/11-57
C5BX17_BEUC1/22-66
C5BXC6_BEUC1/28-73
C5BXP9_BEUC1/14-60
C5BXR1_BEUC1/20-66
C5BY22_BEUC1/15-61
C5BY40_BEUC1/39-91
C5BYC3_BEUC1/17-63
C5BYL7_BEUC1/12-60
C5BYY3_BEUC1/1-46
C5BZL7_BEUC1/10-55
C5BZR9_BEUC1/21-66
C5C059_BEUC1/48-94
C5C0U6_BEUC1/16-62
C5C0U8_BEUC1/12-58
C5C0Z8_BEUC1/36-82
C5C104_BEUC1/21-66
C5C1D3_BEUC1/12-58
C5C1G0_BEUC1/16-61
C5C1G6_BEUC1/17-63
C5C1V2_BEUC1/29-75
C5C224_BEUC1/8-54
C5C2E3_BEUC1/14-60
C5C2F5_BEUC1/23-69
C5C2J2_BEUC1/15-60
C5C2W7_BEUC1/21-66
C5C328_BEUC1/30-76
C5C3M3_BEUC1/23-67
C5C3T9_BEUC1/32-77
C5C4I8_BEUC1/20-65
C5C4J8_BEUC1/25-71
C5C4K2_BEUC1/93-139
C5C4L0_BEUC1/18-64
C5C5A7_BEUC1/19-65
C5C5E4_BEUC1/33-79
C5C5G2_BEUC1/13-59
C5C5U7_BEUC1/25-70
C5C5W5_BEUC1/45-91
C5C622_BEUC1/35-81
C5C6H2_BEUC1/25-71
C5C6U2_MICLC/15-61
C5C718_MICLC/20-66
C5C7H2_MICLC/12-57
C5C7L0_MICLC/14-60
C5C805_MICLC/16-62
C5C8R0_MICLC/9-53
C5C9R4_MICLC/30-76
C5CB10_MICLC/27-73
C5CB94_MICLC/28-74
C5CBT0_MICLC/27-72
C5CD75_KOSOT/11-57
C5CDN0_KOSOT/10-56
C5CF80_KOSOT/15-61
C5CIC0_KOSOT/12-58
C5CJI7_VARPS/25-71
C5CJW9_VARPS/28-74
C5CM95_VARPS/37-83
C5CMC9_VARPS/37-83
C5CMG1_VARPS/24-70
C5CN36_VARPS/48-94
C5CN40_VARPS/11-55
C5CN71_VARPS/17-63
C5CN85_VARPS/63-109
C5CQR5_VARPS/16-62
C5CR65_VARPS/31-77
C5CRQ2_VARPS/12-58
C5CSW6_VARPS/20-66
C5CTU8_VARPS/25-69
C5CU42_VARPS/32-78
C5CUC3_VARPS/29-75
C5CUT6_VARPS/26-72
C5CVP9_VARPS/23-69
C5CW27_VARPS/15-61
C5CW71_VARPS/31-77
C5CWI1_VARPS/9-55
C5CX35_VARPS/28-74
C5CYA8_VARPS/13-59
C5CYM3_VARPS/25-71
C5CZ63_VARPS/23-70
C5CZI1_VARPS/15-61
C5CZI4_VARPS/23-69
C5D0B5_VARPS/34-80
C5D0F7_VARPS/23-69
C5D143_VARPS/24-70
C5D1G6_VARPS/24-69
C5D1H1_VARPS/9-56
C5D1J7_VARPS/24-70
C5D1K2_VARPS/25-71
C5D278_GEOSW/11-57
C5D2E1_GEOSW/10-56
C5D505_GEOSW/7-53
C5D5Q4_GEOSW/11-57
C5D6M8_GEOSW/9-55
C5D7W2_GEOSW/27-73
C5D8G9_GEOSW/9-55
C5D9Q2_GEOSW/23-67
C5DAE7_GEOSW/23-69
C5E8Q0_BIFLI/19-63
C5E913_BIFLI/16-62
C5E924_BIFLI/24-70
C5E9F3_BIFLI/20-66
C5EAK1_BIFLI/63-109
C5EBN8_BIFLI/17-63
C5ED00_BIFLI/18-64
C5EDD9_BIFLI/14-61
C5EEZ0_9FIRM/17-63
C5EFR0_9FIRM/25-71
C5EFY1_9FIRM/15-60
C5EG14_9FIRM/14-60
C5EK61_9FIRM/18-63
C5ELB1_9FIRM/10-56
C5EN44_9FIRM/17-58
C5ENU9_9FIRM/17-63
C5EPM0_9FIRM/15-61
C5ESU4_9FIRM/13-59
C5ET25_9FIRM/10-56
C5EUZ3_9FIRM/16-62
C5EWN8_9FIRM/12-58
C5EWU9_9FIRM/15-61
C5EWW5_9FIRM/14-60
C5EYD9_9HELI/17-63
C5F302_LACPA/12-58
C5F361_LACPA/17-63
C5F3B7_LACPA/12-58
C5F3J3_LACPA/26-72
C5F576_LACPA/12-58
C5F5V9_LACPA/25-71
C5F5Y8_LACPA/10-56
C5F618_LACPA/15-61
C5F647_LACPA/21-60
C5F6B6_LACPA/13-59
C5F7W7_LACPA/19-63
C5F814_LACPA/14-60
C5F8Q9_LACPA/7-54
C5F9I6_LACPA/15-61
C5F9N9_LACPA/16-55
C5FAQ3_LACPA/17-62
C5FAX9_LACPA/17-61
C5G1G4_9LACO/11-52
C5G1T9_9LACO/17-63
C5G235_9LACO/17-61
C5G273_9LACO/7-52
C5G574_9LACO/40-86
C5IWK6_ECOLX/9-55
C5J0G0_9BACI/22-68
C5ML21_9VIBR/21-67
C5MRT6_9MYCO/27-73
C5MZP8_STAA3/9-55
C5MZS0_STAA3/16-60
C5N0A3_STAA3/17-61
C5N0C4_STAA3/29-75
C5N0E2_STAA3/12-58
C5N0M5_STAA3/5-50
C5N0W6_STAA3/15-61
C5N857_BURMA/19-65
C5N8R0_BURMA/17-63
C5N911_BURMA/35-79
C5NA19_BURMA/21-67
C5NAA9_BURMA/15-61
C5NAS9_BURMA/42-88
C5NAX7_BURMA/17-63
C5NBH1_BURMA/31-84
C5NC47_BURMA/27-73
C5NEH8_BURMA/51-84
C5NEK6_BURMA/35-81
C5NEP6_BURMA/28-74
C5NEQ8_BURMA/13-59
C5NF73_BURMA/16-62
C5NFW5_BURMA/11-57
C5NGD9_BURMA/22-68
C5NHJ9_BURMA/17-63
C5NHU4_BURMA/16-62
C5NI00_BURMA/40-86
C5NVS9_9BACL/25-71
C5Q1F0_STAAU/15-61
C5Q1N2_STAAU/5-50
C5Q1W4_STAAU/16-60
C5Q1Y0_STAAU/12-58
C5Q1Y6_STAAU/29-75
C5Q209_STAAU/17-61
C5Q2K3_STAAU/16-60
C5Q2M7_STAAU/9-55
C5Q5Y0_STAEP/7-53
C5Q6S8_STAEP/16-59
C5QAL1_STAEP/20-60
C5QB56_STAEP/10-56
C5QC96_STAEP/9-55
C5QMJ2_STAEP/9-55
C5QMM5_STAEP/16-60
C5QN33_STAEP/18-61
C5QN56_STAEP/23-63
C5QN61_STAEP/15-60
C5QN73_STAEP/15-61
C5QN91_STAEP/21-61
C5QNN3_STAEP/15-59
C5QNQ6_STAEP/5-50
C5QNS5_STAEP/38-84
C5QNS6_STAEP/15-61
C5QNU4_STAEP/15-58
C5QP99_STAEP/14-60
C5QUX1_STAEP/16-59
C5QYP8_STAEP/20-60
C5QZ77_STAEP/10-56
C5R0C3_STAEP/9-55
C5R0V8_STAEP/7-53
C5R9F2_WEIPA/33-80
C5R9I7_WEIPA/9-55
C5R9N1_WEIPA/17-61
C5R9X4_WEIPA/25-71
C5R9Z4_WEIPA/18-60
C5RBN8_WEIPA/17-63
C5RBP6_WEIPA/21-67
C5RC34_WEIPA/12-58
C5RD37_WEIPA/19-60
C5RZF7_9PAST/18-65
C5RZG6_9PAST/20-67
C5S3J1_9PAST/15-61
C5S454_9PAST/18-64
C5S456_9PAST/9-55
C5S4Y8_9PAST/14-60
C5SZK2_ACIDE/10-56
C5T0A9_ACIDE/14-60
C5T1C4_ACIDE/13-59
C5T1F8_ACIDE/35-81
C5T1F9_ACIDE/34-80
C5T481_ACIDE/12-58
C5T572_ACIDE/26-72
C5T5E9_ACIDE/22-68
C5T8N1_ACIDE/19-65
C5T8P7_ACIDE/43-89
C5T9X1_ACIDE/41-87
C5TA85_ACIDE/12-58
C5TB77_ACIDE/16-62
C5TBG4_ACIDE/24-70
C5TBT5_ACIDE/30-76
C5TBV4_ACIDE/24-70
C5TD73_ACIDE/1-31
C5TDC9_ZYMMO/30-76
C5TF96_ZYMMO/12-58
C5TGA1_ZYMMO/19-65
C5TM74_NEIFL/15-61
C5TN19_NEIFL/13-59
C5TPU4_NEIFL/23-69
C5UPZ6_CLOBO/22-68
C5UR30_CLOBO/13-59
C5UVB5_CLOBO/8-53
C5UYK5_CLOBO/19-64
C5VQ67_CLOBO/12-58
C5VQB7_CLOBO/17-62
C5VVB6_STRSE/11-56
C5VYI7_STRSE/14-60
C5VYX5_STRSE/18-63
C5W036_STRSE/31-75
C5W0C1_ECOBB/16-62
C5W1P6_ECOBB/17-62
C5W253_ECOBB/13-59
C5W2H6_ECOBB/14-60
C5W413_ECOBB/24-70
C5W4J2_ECOBB/16-62
C5W4M2_ECOBB/1-31
C5W5I4_ECOBB/6-52
C5W5Q4_ECOBB/15-61
C5W5U4_ECOBB/21-67
C5W9K2_ECOBB/16-62
C5WAL9_ECOBB/16-62
C5WBK3_ECOBB/34-81
C5WF92_STRDG/11-56
C5WGR0_STRDG/12-58
C5WIM3_STRDG/33-76
C5WJN0_STRDG/12-58
C5Z9R5_BURPS/16-62
C5ZBU3_BURPS/17-63
C5ZC31_BURPS/27-73
C5ZDP2_BURPS/35-81
C5ZEN2_BURPS/16-62
C5ZF31_BURPS/17-63
C5ZFQ6_BURPS/16-62
C5ZFX6_BURPS/57-110
C5ZH09_BURPS/16-49
C5ZH81_BURPS/25-71
C5ZJG8_BURPS/131-177
C5ZJZ6_BURPS/11-57
C5ZMM1_BURPS/42-88
C5ZNN9_BURPS/17-63
C5ZP23_BURPS/28-74
C5ZPT6_BURPS/14-60
C5ZQJ2_BURPS/10-55
C5ZQT7_BURPS/26-72
C5ZR33_BURPS/35-79
C5ZRL0_BURPS/68-114
C5ZSQ6_BURPS/13-59
C5ZTG5_BURPS/22-68
C5ZUY0_BURPS/22-66
C5ZUZ6_BURPS/40-86
C5ZWN5_9HELI/18-63
C6A5Q3_BIFLB/24-70
C6A622_BIFLB/46-92
C6A633_BIFLB/16-62
C6A695_BIFLB/4-47
C6A9U5_BIFLB/14-60
C6AFY6_BIFAS/14-60
C6AGB1_BIFAS/24-70
C6AGN0_BIFAS/46-92
C6AGP1_BIFAS/16-62
C6AGV3_BIFAS/4-47
C6AK17_AGGAN/16-63
C6ALD6_AGGAN/17-63
C6ALF5_AGGAN/12-58
C6AMX1_AGGAN/15-61
C6ARD1_RHILS/16-62
C6ARH6_RHILS/18-64
C6ARI7_RHILS/18-64
C6ARJ9_RHILS/26-72
C6ARW3_RHILS/11-57
C6ARW9_RHILS/24-70
C6AS13_RHILS/9-55
C6AS80_RHILS/25-77
C6ASN1_RHILS/11-57
C6ASS4_RHILS/12-58
C6ASV6_RHILS/13-57
C6AU05_RHILS/22-68
C6AU43_RHILS/26-72
C6AUD7_RHILS/18-64
C6AUG7_RHILS/32-78
C6AV93_RHILS/16-62
C6AVX8_RHILS/37-83
C6AW52_RHILS/15-61
C6AWF9_RHILS/32-78
C6AWR0_RHILS/32-78
C6AWT8_RHILS/16-62
C6AX78_RHILS/20-66
C6AXF5_RHILS/15-61
C6AYC8_RHILS/20-65
C6AYS1_RHILS/24-69
C6AZ98_RHILS/25-70
C6AZA5_RHILS/29-75
C6AZC2_RHILS/35-81
C6AZS5_RHILS/19-65
C6B0E3_RHILS/22-66
C6B179_RHILS/33-79
C6B1T4_RHILS/22-68
C6B1W5_RHILS/28-79
C6B2G7_RHILS/53-99
C6B2U8_RHILS/27-73
C6B2V0_RHILS/35-80
C6B2W2_RHILS/19-65
C6B3P8_RHILS/15-60
C6B3R6_RHILS/38-84
C6B3V1_RHILS/26-72
C6B481_RHILS/16-62
C6B4A2_RHILS/12-58
C6B4C4_RHILS/41-87
C6B4P5_RHILS/18-63
C6B546_RHILS/25-69
C6B5E2_RHILS/20-66
C6B5V2_RHILS/29-75
C6B5V6_RHILS/12-58
C6B6N0_RHILS/31-77
C6B7U9_RHILS/16-62
C6B9F5_RHILS/8-52
C6BA19_RHILS/27-73
C6BAH0_RHILS/15-61
C6BBZ6_RALP1/9-55
C6BC34_RALP1/28-74
C6BCM8_RALP1/13-59
C6BCN9_RALP1/34-80
C6BDH7_RALP1/32-78
C6BFH5_RALP1/36-82
C6BGD0_RALP1/23-69
C6BGJ2_RALP1/18-64
C6BI64_RALP1/49-83
C6BIL2_RALP1/16-62
C6BJS2_RALP1/17-63
C6BK52_RALP1/46-92
C6BK94_RALP1/29-75
C6BKF8_RALP1/42-88
C6BKZ4_RALP1/17-63
C6BL03_RALP1/23-69
C6BL37_RALP1/13-59
C6BLC5_RALP1/33-78
C6BM68_RALP1/24-69
C6BMB5_RALP1/31-77
C6BNM2_RALP1/287-333
C6BNM2_RALP1/36-82
C6BNN9_RALP1/24-70
C6BP75_RALP1/14-60
C6BRH6_DESAD/19-65
C6BRV0_DESAD/22-68
C6BSK1_DESAD/35-83
C6BSR9_DESAD/17-63
C6BUQ3_DESAD/18-64
C6BV03_DESAD/7-53
C6BVI5_DESAD/10-56
C6BVI9_DESAD/18-64
C6BWU7_DESAD/7-53
C6BX90_DESAD/12-59
C6BXX2_DESAD/17-63
C6BYA5_DESAD/7-53
C6BYJ4_DESAD/7-52
C6BZB1_DESAD/16-62
C6BZG8_DESAD/17-63
C6BZI6_DESAD/21-67
C6BZM6_DESAD/9-56
C6BZN9_DESAD/18-64
C6BZV8_DESAD/10-56
C6C130_DESAD/11-57
C6C209_DESAD/16-62
C6C2Y9_DICDC/7-53
C6C375_DICDC/6-50
C6C3Q0_DICDC/13-58
C6C4J1_DICDC/20-66
C6C500_DICDC/16-62
C6C5A2_DICDC/15-62
C6C5P5_DICDC/40-86
C6C6Q4_DICDC/15-62
C6C990_DICDC/17-63
C6C9W1_DICDC/16-62
C6C9Y8_DICDC/16-62
C6CBN2_DICDC/16-62
C6CC45_DICDC/19-63
C6CEQ4_DICZE/7-53
C6CEW8_DICZE/13-58
C6CG33_DICZE/21-67
C6CG39_DICZE/21-68
C6CHK2_DICZE/15-61
C6CIA9_DICZE/12-58
C6CIN9_DICZE/23-69
C6CJE3_DICZE/36-82
C6CJS3_DICZE/16-60
C6CKI2_DICZE/6-50
C6CL51_DICZE/34-66
C6CN28_DICZE/24-70
C6CNT7_DICZE/13-59
C6CP20_DICZE/15-62
C6CPH8_DICZE/21-67
C6CQS5_DICZE/16-62
C6CR59_PAESJ/12-58
C6CRT9_PAESJ/17-62
C6CRU2_PAESJ/21-63
C6CS48_PAESJ/17-63
C6CS77_PAESJ/18-64
C6CT38_PAESJ/17-62
C6CTA1_PAESJ/19-65
C6CUK4_PAESJ/25-64
C6CVL4_PAESJ/12-59
C6CVV8_PAESJ/15-61
C6CW07_PAESJ/9-55
C6CX96_PAESJ/12-58
C6CXL1_PAESJ/23-60
C6CXN3_PAESJ/12-58
C6CXR6_PAESJ/40-86
C6CYI0_PAESJ/20-66
C6CZB4_PAESJ/14-58
C6CZJ0_PAESJ/20-66
C6CZZ0_PAESJ/12-54
C6D031_PAESJ/24-70
C6D062_PAESJ/15-60
C6D0S0_PAESJ/7-53
C6D0X6_PAESJ/12-58
C6D107_PAESJ/21-64
C6D197_PAESJ/15-61
C6D1L9_PAESJ/20-65
C6D219_PAESJ/26-70
C6D2R0_PAESJ/22-68
C6D372_PAESJ/31-61
C6D3D2_PAESJ/29-67
C6D3D5_PAESJ/15-61
C6D429_PAESJ/16-61
C6D493_PAESJ/9-52
C6D4A1_PAESJ/17-61
C6D4Y2_PAESJ/28-74
C6D633_PAESJ/11-57
C6D6H0_PAESJ/16-62
C6D6M5_PAESJ/17-64
C6D6P3_PAESJ/12-58
C6D6Q1_PAESJ/16-62
C6D6R7_PAESJ/21-66
C6D7I0_PAESJ/10-56
C6D7I5_PAESJ/17-64
C6D7J1_PAESJ/11-57
C6D7M1_PAESJ/31-77
C6D872_PAESJ/15-61
C6D8M3_PAESJ/17-61
C6D8S5_PAESJ/10-56
C6D9I2_PECCP/22-68
C6D9U5_PECCP/12-58
C6D9V2_PECCP/19-65
C6D9Y9_PECCP/12-58
C6DAB7_PECCP/19-63
C6DB78_PECCP/16-62
C6DDB0_PECCP/12-58
C6DDB8_PECCP/23-69
C6DDB8_PECCP/260-306
C6DGA8_PECCP/17-63
C6DHP9_PECCP/19-66
C6DHV6_PECCP/19-65
C6DKC0_PECCP/6-50
C6DKR2_PECCP/16-62
C6DL32_MYCTK/17-63
C6DLS8_MYCTK/23-69
C6DMK9_MYCTK/15-61
C6DMM6_MYCTK/117-163
C6DMX5_MYCTK/30-76
C6DP58_MYCTK/17-62
C6DP86_MYCTK/29-75
C6DPF5_MYCTK/15-61
C6DQC9_MYCTK/19-65
C6DQC9_MYCTK/223-269
C6DQT0_MYCTK/19-64
C6DQU1_MYCTK/19-65
C6DR00_MYCTK/20-66
C6DR09_MYCTK/93-139
C6DR65_MYCTK/21-67
C6DRA8_MYCTK/20-66
C6DRG3_MYCTK/16-62
C6DRK1_MYCTK/8-55
C6DRN8_MYCTK/17-61
C6DRP5_MYCTK/17-63
C6DRT1_MYCTK/16-61
C6DRT3_MYCTK/25-72
C6DRY7_MYCTK/24-70
C6DS96_MYCTK/19-65
C6DSC1_MYCTK/11-57
C6DSC3_MYCTK/13-59
C6DSN7_MYCTK/25-71
C6DSQ8_MYCTK/24-70
C6DSX3_MYCTK/16-62
C6DT31_MYCTK/45-91
C6DT54_MYCTK/52-97
C6DTN2_MYCTK/21-67
C6DU32_MYCTK/35-81
C6DUB6_MYCTK/19-65
C6DUF3_MYCTK/12-57
C6DUJ5_MYCTK/34-80
C6DUK5_MYCTK/18-60
C6DUT5_MYCTK/35-81
C6DUU3_MYCTK/18-64
C6DUZ0_MYCTK/23-69
C6DVJ2_MYCTK/19-65
C6DVK1_MYCTK/36-82
C6DVK4_MYCTK/32-78
C6DVL0_MYCTK/35-80
C6DVT4_MYCTK/15-61
C6DWE2_MYCTK/16-62
C6DX98_MYCTK/15-61
C6DXA5_MYCTK/26-72
C6DXB1_MYCTK/22-68
C6DXE9_MYCTK/44-90
C6DXJ5_MYCTK/28-74
C6DZ37_GEOSM/15-61
C6E162_GEOSM/14-60
C6E735_GEOSM/10-56
C6E8K6_GEOSM/10-56
C6ECA0_ECOBD/21-67
C6ECD9_ECOBD/15-61
C6ECV4_ECOBD/13-59
C6ECZ0_ECOBD/6-52
C6EDF0_ECOBD/16-62
C6EDM9_ECOBD/12-58
C6EE46_ECOBD/34-81
C6EFF6_ECOBD/9-55
C6EGJ6_ECOBD/16-62
C6EGY1_ECOBD/24-70
C6EHJ4_ECOBD/23-69
C6EIT7_ECOBD/13-59
C6EIY6_ECOBD/17-62
C6EL00_ECOBD/16-62
C6ELR8_ECOBD/14-60
C6G208_9ACTO/14-60
C6G229_9ACTO/21-67
C6G9U5_ECOLX/9-55
C6GA92_AERHY/9-55
C6GQX5_STRSX/14-60
C6GR35_STRSX/18-63
C6GRB3_STRSX/31-75
C6GSE8_STRSX/11-56
C6GUI9_STRS4/31-75
C6GUV1_STRS4/14-60
C6GVB3_STRS4/18-63
C6GXB0_STRS4/11-56
C6HTQ4_9BACT/5-51
C6I0Q8_9BACT/32-78
C6I7Y5_9BACE/12-56
C6I9K2_9BACE/19-65
C6IBQ7_9BACE/18-64
C6ICD8_9BACE/3-47
C6ICG3_9BACE/8-54
C6IDJ7_9BACE/21-67
C6IDR7_9BACE/10-56
C6IH89_9BACE/12-58
C6IMD4_9BACE/1-38
C6IPF9_9BACE/10-56
C6IQD9_9BACE/17-63
C6ISV3_9BACE/14-60
C6IT27_9BACE/31-77
C6IUP1_9BACE/19-65
C6IW54_9BACL/14-60
C6IWF6_9BACL/12-58
C6IX02_9BACL/13-59
C6IX46_9BACL/37-83
C6IX54_9BACL/22-67
C6IX73_9BACL/14-60
C6IXN5_9BACL/11-58
C6IXW5_9BACL/12-58
C6IZ78_9BACL/17-63
C6J0C4_9BACL/30-76
C6J2D2_9BACL/20-65
C6J3M2_9BACL/22-68
C6J4I3_9BACL/15-61
C6J534_9BACL/10-56
C6J5R2_9BACL/14-60
C6J601_9BACL/12-42
C6J6G6_9BACL/25-71
C6J6Y2_9BACL/12-58
C6J6Y6_9BACL/25-70
C6J927_9FIRM/15-61
C6JBV3_9FIRM/9-53
C6JD15_9FIRM/11-53
C6JF09_9FIRM/17-63
C6JFR6_9FIRM/22-61
C6JIA3_FUSVA/10-56
C6JKS5_FUSVA/19-65
C6KTJ5_9BACT/16-62
C6KTZ0_9BACT/63-109
C6KUM3_9BACT/12-58
C6L162_9BACT/22-68
C6L924_9FIRM/27-74
C6L962_9FIRM/62-108
C6LAL1_9FIRM/18-64
C6LB20_9FIRM/7-53
C6LBD4_9FIRM/9-54
C6LBS2_9FIRM/16-60
C6LBT4_9FIRM/14-52
C6LC88_9FIRM/16-62
C6LDN1_9FIRM/20-64
C6LE78_9FIRM/21-62
C6LG97_9FIRM/18-63
C6LGA4_9FIRM/8-53
C6LGT1_9FIRM/28-74
C6LGT9_9FIRM/12-58
C6LHF0_9FIRM/7-53
C6LHK6_9FIRM/39-85
C6LIZ7_9FIRM/14-59
C6LJ53_9FIRM/56-100
C6LLP1_9FIRM/12-58
C6LLW0_9FIRM/14-60
C6M2N5_NEISI/15-61
C6M3C6_NEISI/15-61
C6NVV7_9GAMM/18-64
C6NXK8_9GAMM/17-63
C6NZ07_9GAMM/17-63
C6PMQ7_9CLOT/1-46
C6PMV6_9CLOT/20-66
C6PPB3_9CLOT/23-69
C6PPW9_9CLOT/36-83
C6PQF4_9CLOT/16-62
C6PR76_9CLOT/21-68
C6PRB2_9CLOT/15-61
C6PRZ0_9CLOT/18-64
C6PS72_9CLOT/19-65
C6PS96_9CLOT/14-60
C6PSQ1_9CLOT/12-58
C6PTF9_9CLOT/16-62
C6PTG7_9CLOT/17-63
C6PTJ0_9CLOT/9-55
C6PU84_9CLOT/13-59
C6PU88_9CLOT/13-59
C6PUB2_9CLOT/13-59
C6PWP3_9CLOT/15-61
C6PX98_9CLOT/18-64
C6PXL7_9CLOT/6-52
C6PYG1_9CLOT/33-79
C6PYR8_9CLOT/16-62
C6PZ82_9CLOT/11-58
C6Q1D0_9CLOT/19-65
C6Q228_9CLOT/9-55
C6Q276_9CLOT/5-51
C6Q2C2_9CLOT/14-60
C6Q2I4_9CLOT/15-59
C6Q2U9_9CLOT/17-63
C6Q2X3_9CLOT/13-59
C6Q306_9CLOT/15-61
C6R1P7_9MICC/24-70
C6R2K4_9MICC/16-62
C6R2Q3_9MICC/26-71
C6R2R6_9MICC/8-54
C6R2Y3_9MICC/18-64
C6R5B9_9MICC/16-62
C6R618_9MICC/20-66
C6R648_9MICC/25-66
C6R661_9MICC/26-72
C6R7D3_9CORY/17-63
C6R7Y8_9CORY/23-69
C6R882_9CORY/19-65
C6R925_9CORY/21-55
C6R9F7_9CORY/24-70
C6R9X4_9CORY/16-62
C6RA56_9CORY/12-57
C6RAN3_9CORY/20-66
C6RAT0_9CORY/8-54
C6RB21_9CORY/15-61
C6RB53_9CORY/17-61
C6RBA9_9CORY/31-77
C6RCF1_9CORY/10-56
C6RJC2_ACIRA/17-61
C6RK94_ACIRA/40-87
C6RKN4_ACIRA/16-62
C6RKQ7_ACIRA/28-74
C6RLC2_ACIRA/20-66
C6RLG0_ACIRA/14-60
C6RPY9_ACIRA/39-85
C6RQ90_ACIRA/14-60
C6RR21_ACIRA/24-70
C6RR87_ACIRA/14-60
C6RRN1_ACIRA/16-63
C6RRN2_ACIRA/16-61
C6RRP6_ACIRA/13-59
C6RT44_ACIRA/13-59
C6RT85_ACIRA/16-70
C6RU56_VIBCH/18-65
C6RU69_VIBCH/9-55
C6RUA9_VIBCH/13-60
C6RUS7_VIBCH/35-81
C6RWL6_VIBCH/11-57
C6RWM0_VIBCH/1-46
C6RZB6_VIBCH/12-58
C6RZQ3_VIBCH/13-58
C6S1A2_VIBCH/11-57
C6S1H3_VIBCH/16-62
C6S1V9_VIBCH/21-67
C6S2B8_VIBCH/19-65
C6S676_NEIML/15-61
C6S8F7_NEIML/15-61
C6SBP4_NEIME/15-61
C6SD38_NEIME/15-61
C6SHI9_NEIME/15-61
C6SML1_NEIME/15-61
C6SPR6_STRMN/12-58
C6SQ09_STRMN/25-71
C6SQ44_STRMN/21-65
C6SQB2_STRMN/14-60
C6SQB5_STRMN/12-58
C6SRS0_STRMN/16-62
C6SRY9_STRMN/11-55
C6SS59_STRMN/15-60
C6SSQ4_STRMN/26-72
C6SSV5_STRMN/14-59
C6SSV6_STRMN/17-56
C6ST52_STRMN/14-57
C6STB2_STRMN/11-55
C6STK1_STRMN/21-67
C6STV4_STRMN/15-59
C6SU62_STRMN/14-58
C6TPD6_BURPS/57-110
C6TQG1_BURPS/51-84
C6TQV4_BURPS/19-65
C6TT44_BURPS/43-89
C6TTG1_BURPS/11-57
C6TUB2_BURPS/16-62
C6TWF7_BURPS/17-63
C6TX29_BURPS/13-59
C6TZ57_BURPS/39-85
C6U056_BURPS/16-62
C6U0K2_BURPS/17-63
C6U182_BURPS/16-62
C6U1M7_BURPS/13-59
C6U209_BURPS/22-68
C6U482_BURPS/10-55
C6U4Y5_BURPS/14-60
C6U579_BURPS/17-63
C6U5Q5_BURPS/28-74
C6U5T4_BURPS/40-86
C6U7F9_BURPS/42-88
C6U9L1_BURPS/68-114
C6U9Q5_BURPS/35-79
C6UA91_BURPS/26-72
C6UAZ9_ECOBR/14-60
C6UBS9_ECOBR/16-62
C6UDV9_ECOBR/17-62
C6UE09_ECOBR/13-59
C6UF87_ECOBR/16-62
C6UFC4_ECOBR/23-69
C6UFL5_ECOBR/24-70
C6UHF7_ECOBR/16-62
C6UIF8_ECOBR/16-62
C6UIJ0_ECOBR/1-31
C6UJK1_ECOBR/34-81
C6UKD0_ECOBR/6-52
C6UL26_ECOBR/21-67
C6UP54_ECO5T/21-67
C6UPN5_ECO5T/23-69
C6UR60_ECO5T/24-70
C6UTD5_ECO5T/16-62
C6UUS8_ECO5T/16-62
C6UVV7_ECO5T/16-62
C6UVY9_ECO5T/13-59
C6UXR7_ECO5T/16-62
C6UY28_ECO5T/14-60
C6UZA2_ECO5T/16-62
C6V128_ECO5T/15-62
C6V2F5_ECO5T/17-62
C6V2K7_ECO5T/13-59
C6V336_ECO5T/6-52
C6VDV2_ECOBD/16-62
C6VDY4_ECOBD/1-31
C6VJA6_LACPJ/17-63
C6VJA9_LACPJ/12-53
C6VJM5_LACPJ/27-73
C6VJX7_LACPJ/28-74
C6VJZ5_LACPJ/17-63
C6VKB2_LACPJ/11-57
C6VKF7_LACPJ/19-58
C6VL24_LACPJ/12-58
C6VL32_LACPJ/18-64
C6VL39_LACPJ/15-61
C6VL45_LACPJ/13-59
C6VL56_LACPJ/17-63
C6VLX4_LACPJ/10-55
C6VMI2_LACPJ/12-58
C6VMJ5_LACPJ/23-67
C6VMN2_LACPJ/12-58
C6VN60_LACPJ/15-61
C6VNR9_LACPJ/13-59
C6VPH7_LACPJ/17-62
C6VQ43_LACPJ/14-60
C6VSX5_DYAFD/13-58
C6VSZ3_DYAFD/15-61
C6VVT2_DYAFD/8-54
C6VW20_DYAFD/21-65
C6VWS5_DYAFD/17-63
C6VX40_DYAFD/18-64
C6VXA2_DYAFD/21-67
C6VXJ0_DYAFD/15-61
C6VYP0_DYAFD/18-64
C6VYW3_DYAFD/18-64
C6VZS3_DYAFD/12-57
C6W1B2_DYAFD/27-73
C6W1P9_DYAFD/12-58
C6W290_DYAFD/8-54
C6W411_DYAFD/18-62
C6W810_ACTMD/14-60
C6W831_ACTMD/10-56
C6W834_ACTMD/42-87
C6W838_ACTMD/11-57
C6W843_ACTMD/20-66
C6W862_ACTMD/19-64
C6W880_ACTMD/15-61
C6W8D1_ACTMD/17-61
C6W8L4_ACTMD/10-56
C6W8L8_ACTMD/12-58
C6W8W3_ACTMD/16-61
C6W8W7_ACTMD/33-81
C6W932_ACTMD/18-64
C6W944_ACTMD/14-60
C6W978_ACTMD/12-57
C6W9A3_ACTMD/17-63
C6W9M1_ACTMD/19-65
C6W9P5_ACTMD/11-57
C6W9S2_ACTMD/10-56
C6W9T1_ACTMD/32-78
C6W9W4_ACTMD/23-69
C6WAR4_ACTMD/13-60
C6WAV3_ACTMD/39-85
C6WAY6_ACTMD/14-60
C6WB54_ACTMD/25-71
C6WBI4_ACTMD/8-54
C6WBT1_ACTMD/15-61
C6WC16_ACTMD/12-57
C6WC27_ACTMD/10-56
C6WCD2_ACTMD/25-71
C6WCI5_ACTMD/23-69
C6WCP1_ACTMD/20-66
C6WCX8_ACTMD/13-59
C6WD21_ACTMD/17-63
C6WD77_ACTMD/21-67
C6WDG8_ACTMD/19-64
C6WDI9_ACTMD/11-57
C6WEC5_ACTMD/16-61
C6WEE6_ACTMD/48-81
C6WEG3_ACTMD/12-58
C6WEL6_ACTMD/17-62
C6WEP0_ACTMD/12-58
C6WEP7_ACTMD/17-63
C6WFG5_ACTMD/36-80
C6WFH2_ACTMD/27-73
C6WFI5_ACTMD/19-65
C6WFK1_ACTMD/16-60
C6WFL7_ACTMD/23-68
C6WFQ8_ACTMD/30-76
C6WFT4_ACTMD/17-63
C6WFX2_ACTMD/20-66
C6WFY1_ACTMD/2-48
C6WFY7_ACTMD/14-60
C6WG25_ACTMD/14-60
C6WGS0_ACTMD/33-79
C6WGS2_ACTMD/15-61
C6WGZ0_ACTMD/9-55
C6WGZ4_ACTMD/19-65
C6WGZ7_ACTMD/16-62
C6WH44_ACTMD/19-64
C6WHD8_ACTMD/22-68
C6WHQ7_ACTMD/20-65
C6WHT7_ACTMD/13-59
C6WHT9_ACTMD/12-57
C6WHZ4_ACTMD/132-178
C6WI37_ACTMD/12-58
C6WI42_ACTMD/20-62
C6WIB3_ACTMD/15-61
C6WIE1_ACTMD/16-62
C6WIJ6_ACTMD/11-57
C6WIP2_ACTMD/26-71
C6WIU9_ACTMD/15-61
C6WJJ2_ACTMD/17-63
C6WJL9_ACTMD/16-60
C6WJV0_ACTMD/6-52
C6WJY7_ACTMD/21-65
C6WK05_ACTMD/21-67
C6WK09_ACTMD/43-89
C6WK31_ACTMD/14-60
C6WK35_ACTMD/18-64
C6WK94_ACTMD/11-57
C6WK97_ACTMD/26-71
C6WK99_ACTMD/26-72
C6WKA5_ACTMD/18-63
C6WKH8_ACTMD/34-80
C6WKY9_ACTMD/75-122
C6WKZ1_ACTMD/20-65
C6WL30_ACTMD/41-86
C6WLB0_ACTMD/25-69
C6WLQ6_ACTMD/19-63
C6WM55_ACTMD/27-72
C6WM57_ACTMD/30-76
C6WM94_ACTMD/21-67
C6WMG5_ACTMD/20-64
C6WMJ7_ACTMD/3-46
C6WMK5_ACTMD/21-68
C6WML6_ACTMD/27-72
C6WMM2_ACTMD/24-70
C6WMP5_ACTMD/15-61
C6WMT4_ACTMD/20-65
C6WMU0_ACTMD/24-70
C6WN00_ACTMD/18-64
C6WN00_ACTMD/210-256
C6WNR7_ACTMD/27-73
C6WNU5_ACTMD/7-53
C6WNX5_ACTMD/12-58
C6WNY0_ACTMD/16-61
C6WP40_ACTMD/36-80
C6WP43_ACTMD/15-61
C6WP54_ACTMD/3-49
C6WP91_ACTMD/13-59
C6WPB2_ACTMD/22-66
C6WPC0_ACTMD/12-57
C6WPC8_ACTMD/16-61
C6WPC9_ACTMD/15-61
C6WPG2_ACTMD/16-63
C6WPL3_ACTMD/14-58
C6WPQ4_ACTMD/13-58
C6WQ24_ACTMD/24-69
C6WQA4_ACTMD/31-76
C6WQD4_ACTMD/13-59
C6WQF3_ACTMD/23-69
C6WQG2_ACTMD/13-60
C6WQG4_ACTMD/24-71
C6WQH3_ACTMD/20-66
C6WQJ9_ACTMD/37-81
C6WQK9_ACTMD/17-63
C6WQU1_ACTMD/45-90
C6WQU8_ACTMD/16-62
C6WQZ3_ACTMD/16-62
C6WR79_ACTMD/24-70
C6WRQ2_ACTMD/15-61
C6WRQ5_ACTMD/23-69
C6WRS9_ACTMD/17-63
C6WRU0_ACTMD/20-65
C6WRU6_ACTMD/32-78
C6WRY0_ACTMD/17-63
C6WS30_ACTMD/17-63
C6WS48_ACTMD/17-63
C6WSD3_ACTMD/12-57
C6WSJ4_ACTMD/18-64
C6WU03_METML/8-54
C6WV44_METML/16-62
C6WVQ5_METML/15-61
C6WVR0_METML/25-71
C6WVR8_METML/7-53
C6WWC3_METML/25-71
C6WY19_METML/20-66
C6WY72_METML/9-55
C6WY84_METML/13-59
C6WYH4_METML/23-55
C6WYM2_METML/26-72
C6WZL1_FLAB3/12-58
C6X5S5_FLAB3/40-86
C6X6M0_METSD/22-68
C6X749_METSD/21-67
C6X7J2_METSD/26-72
C6X7Q6_METSD/9-55
C6X9A1_METSD/23-55
C6X9W8_METSD/8-54
C6XBA0_METSD/9-55
C6XBE0_METSD/18-64
C6XBI6_METSD/16-62
C6XCT6_METSD/20-66
C6XDG4_METSD/25-71
C6XEG8_METSD/16-62
C6XJJ0_HIRBI/22-68
C6XL55_HIRBI/18-64
C6XMQ2_HIRBI/12-58
C6XNR1_HIRBI/17-63
C6XP76_HIRBI/28-74
C6XP78_HIRBI/33-79
C6XQC0_HIRBI/25-71
C6XQC2_HIRBI/37-83
C6XQY6_HIRBI/230-276
C6XR12_HIRBI/11-57
C6XR13_HIRBI/24-68
C6XRS8_HIRBI/29-72
C6XS62_PEDHD/12-58
C6XST5_PEDHD/14-58
C6XT28_PEDHD/18-64
C6XU23_PEDHD/10-56
C6XUA2_PEDHD/11-57
C6XUA3_PEDHD/11-57
C6XXE4_PEDHD/10-56
C6XY46_PEDHD/18-64
C6Y3C5_PEDHD/25-69
C6YBW5_VIBCH/12-58
C6YCU6_VIBCH/27-73
C6YCV1_VIBCH/11-57
C6YGE5_VIBCH/19-65
C6YGN7_VIBCH/24-70
C6YHT9_VIBCH/13-58
C6YIC0_VIBCH/21-67
C6YIL8_VIBCH/11-57
C6YJI3_VIBCH/35-81
C6YL91_VIBCH/27-74
C6YLJ9_VIBCH/18-64
C6YLX1_VIBCH/18-65
C6YM75_VIBCH/38-84
C6Z2H9_9BACE/12-58
C6Z767_9BACE/10-56
C6Z854_9BACE/18-64
C6Z855_9BACE/14-60
C6Z8P7_9BACE/21-67
C6Z9E4_9BACE/10-56
C6ZEZ1_9ACTO/21-67
C7BIW1_PHOAA/16-62
C7BJA8_PHOAA/23-69
C7BQ85_PHOAA/28-74
C7BR42_PHOAA/16-62
C7BR56_PHOAA/18-64
C7BT29_PHOAA/16-63
C7C6S3_METED/23-68
C7C734_METED/9-55
C7C8A4_METED/23-69
C7C8H3_METED/23-69
C7C9F4_METED/22-68
C7CBW8_METED/15-58
C7CDT9_METED/30-76
C7CF88_METED/56-102
C7CGC4_METED/2-26
C7CGS7_METED/24-71
C7CH88_METED/16-62
C7CIQ1_METED/35-80
C7CKE3_METED/28-74
C7CLW0_METED/16-62
C7CM37_METED/71-117
C7CML7_METED/12-58
C7CMM0_METED/14-60
C7CPB9_ENTFA/11-56
C7CPU6_ENTFA/13-59
C7CQE5_ENTFA/10-57
C7CQE8_ENTFA/18-64
C7CSY3_ENTFA/14-60
C7CTC3_ENTFA/17-63
C7CUV3_ENTFA/17-63
C7CVI2_ENTFA/12-58
C7CVQ3_ENTFA/12-58
C7CXB0_ENTFA/2-24
C7CXC7_ENTFA/13-59
C7CXC8_ENTFA/20-66
C7CXW4_ENTFA/10-57
C7CXW7_ENTFA/18-64
C7CZ65_ENTFA/11-56
C7D198_ENTFA/17-63
C7D232_ENTFA/12-58
C7D2F2_ENTFA/12-58
C7D3N0_ENTFA/14-60
C7D402_ENTFA/17-63
C7D5N9_9RHOB/25-71
C7D5V0_9RHOB/17-63
C7D958_9RHOB/15-61
C7D9J0_9RHOB/14-60
C7D9L6_9RHOB/453-499
C7DA22_9RHOB/16-62
C7DAA8_9RHOB/22-68
C7DCC0_9RHOB/12-57
C7DDS3_9RHOB/9-55
C7DE77_9RHOB/21-67
C7DE93_9RHOB/1-28
C7G7H7_9FIRM/8-53
C7G8I9_9FIRM/12-59
C7G8R6_9FIRM/9-54
C7GAX5_9FIRM/13-59
C7GBQ6_9FIRM/16-61
C7GDM4_9FIRM/15-59
C7GDV1_9FIRM/16-62
C7GZB5_9FIRM/15-61
C7GZK7_9FIRM/12-58
C7H131_9FIRM/16-61
C7H5H0_9FIRM/8-54
C7H5K0_9FIRM/12-57
C7H7G9_9FIRM/12-54
C7H7N7_9FIRM/19-63
C7H9S2_9FIRM/19-65
C7HBI8_CLOTM/14-55
C7HCT8_CLOTM/17-63
C7HFQ0_CLOTM/10-55
C7HSQ0_9FIRM/11-57
C7HSV4_9FIRM/13-59
C7HT42_9FIRM/5-60
C7HTK4_9FIRM/22-65
C7IQE3_THEET/9-55
C7IV76_THEET/10-56
C7JBH0_ACEP3/15-62
C7JDG2_ACEP3/14-60
C7JDS0_ACEP3/27-72
C7JEA2_ACEP3/23-69
C7JFE3_ACEP3/18-64
C7JG87_ACEP3/25-71
C7JHK3_ACEP3/12-58
C7JHK4_ACEP3/20-66
C7JHN0_ACEP3/18-64
C7JI12_ACEP3/42-85
C7JIA2_ACEP3/14-60
C7JJ25_ACEP3/13-58
C7JKY8_ACEPA/27-72
C7JLN8_ACEPA/18-64
C7JN33_ACEPA/12-58
C7JN34_ACEPA/20-66
C7JN60_ACEPA/18-64
C7JNJ2_ACEPA/42-85
C7JNU0_ACEPA/15-62
C7JQ50_ACEPA/14-60
C7JQG2_ACEPA/23-69
C7JRH9_ACEPA/25-71
C7JSD4_ACEPA/14-60
C7JSS3_ACEPA/13-58
C7JT70_ACEPA/25-71
C7JV56_ACEPA/27-72
C7JVV6_ACEPA/18-64
C7JX99_ACEPA/12-58
C7JXA0_ACEPA/20-66
C7JXC6_ACEPA/18-64
C7JXQ8_ACEPA/42-85
C7JY06_ACEPA/15-62
C7JZB5_ACEPA/14-60
C7JZM7_ACEPA/23-69
C7K0P7_ACEPA/14-60
C7K1H0_ACEPA/13-58
C7K233_ACEPA/14-60
C7K2E5_ACEPA/23-69
C7K3G2_ACEPA/25-71
C7K5E8_ACEPA/27-72
C7K648_ACEPA/18-64
C7K7J3_ACEPA/12-58
C7K7J4_ACEPA/20-66
C7K7M0_ACEPA/18-64
C7K802_ACEPA/42-85
C7K8A0_ACEPA/15-62
C7K9E5_ACEPA/14-60
C7KA68_ACEPA/13-58
C7KBA2_ACEPA/14-60
C7KBL4_ACEPA/23-69
C7KCN1_ACEPA/25-71
C7KEL7_ACEPA/27-72
C7KFB7_ACEPA/18-64
C7KGR2_ACEPA/12-58
C7KGR3_ACEPA/20-66
C7KGT9_ACEPA/18-64
C7KH71_ACEPA/42-85
C7KHG9_ACEPA/15-62
C7KI43_ACEPA/14-60
C7KIW6_ACEPA/13-58
C7KJA8_ACEPA/15-62
C7KKL8_ACEPA/14-60
C7KKY0_ACEPA/23-69
C7KLZ7_ACEPA/25-71
C7KNY3_ACEPA/27-72
C7KPN3_ACEPA/18-64
C7KR26_ACEPA/12-58
C7KR27_ACEPA/20-66
C7KR53_ACEPA/18-64
C7KRI5_ACEPA/42-85
C7KRT9_ACEPA/14-60
C7KSL2_ACEPA/13-58
C7KT29_ACEPA/12-58
C7KT30_ACEPA/20-66
C7KT56_ACEPA/18-64
C7KTC2_ACEPA/42-85
C7KTM0_ACEPA/15-62
C7KUX9_ACEPA/14-60
C7KV91_ACEPA/23-69
C7KWB2_ACEPA/25-71
C7KY98_ACEPA/27-72
C7KYZ8_ACEPA/18-64
C7L0C3_ACEPA/14-60
C7L146_ACEPA/13-58
C7L2P0_ACEPA/12-58
C7L2P1_ACEPA/20-66
C7L2R7_ACEPA/18-64
C7L349_ACEPA/42-85
C7L3E7_ACEPA/15-62
C7L4Q7_ACEPA/14-60
C7L519_ACEPA/23-69
C7L657_ACEPA/25-71
C7L822_ACEPA/27-72
C7L8S2_ACEPA/18-64
C7L919_ACEPA/14-60
C7L9U2_ACEPA/13-58
C7LAL8_BRUMC/14-60
C7LCX3_BRUMC/23-69
C7LCZ6_BRUMC/39-85
C7LFY3_BRUMC/32-78
C7LFZ3_BRUMC/15-61
C7LGW8_BRUMC/57-103
C7LHV4_BRUMC/23-69
C7LN50_DESBD/7-53
C7LNE5_DESBD/11-57
C7LQB3_DESBD/9-55
C7LSL9_DESBD/14-61
C7LTV0_DESBD/11-55
C7LVY2_DESBD/16-62
C7LWK9_DESBD/9-55
C7LXE5_DESBD/18-63
C7LZ08_ACIFD/17-63
C7LZ20_ACIFD/26-73
C7LZZ0_ACIFD/13-59
C7M054_ACIFD/14-60
C7M155_ACIFD/20-66
C7M1B7_ACIFD/18-64
C7M1I3_ACIFD/34-80
C7M2Q4_ACIFD/19-65
C7M3U2_CAPOD/8-54
C7M4Z0_CAPOD/13-59
C7M673_CAPOD/12-58
C7MAI1_BRAFD/35-79
C7MAT5_BRAFD/21-67
C7MAW5_BRAFD/34-80
C7MAY2_BRAFD/2-45
C7MBM4_BRAFD/18-64
C7MBT3_BRAFD/27-73
C7MC71_BRAFD/23-69
C7MCU2_BRAFD/24-70
C7MD23_BRAFD/11-56
C7MDD4_BRAFD/28-74
C7MDF5_BRAFD/21-67
C7MDY6_BRAFD/64-110
C7MDZ3_BRAFD/158-204
C7MDZ6_BRAFD/16-67
C7MEQ5_BRAFD/13-59
C7MEZ1_BRAFD/27-72
C7MF74_BRAFD/17-63
C7MG24_BRAFD/7-53
C7MG73_BRAFD/20-66
C7MGN8_BRAFD/33-77
C7MH70_BRAFD/39-85
C7MHC9_BRAFD/26-72
C7MHS0_BRAFD/15-61
C7MHS8_BRAFD/97-143
C7MKY1_CRYCD/13-59
C7MMF2_CRYCD/13-59
C7MML9_CRYCD/16-61
C7MMR5_CRYCD/43-89
C7MMZ1_CRYCD/11-56
C7MNN3_CRYCD/13-59
C7MP72_CRYCD/22-68
C7MP81_CRYCD/12-58
C7MQ71_SACVD/24-70
C7MQ97_SACVD/21-67
C7MQC4_SACVD/3-45
C7MR65_SACVD/17-63
C7MRG3_SACVD/23-69
C7MRM0_SACVD/19-65
C7MRR0_SACVD/44-90
C7MRT0_SACVD/31-77
C7MRX6_SACVD/32-78
C7MST3_SACVD/20-65
C7MT25_SACVD/101-147
C7MT51_SACVD/17-63
C7MT56_SACVD/19-65
C7MT66_SACVD/21-67
C7MT69_SACVD/31-77
C7MTT6_SACVD/19-65
C7MUE5_SACVD/14-60
C7MUH0_SACVD/22-68
C7MUH2_SACVD/22-68
C7MUI8_SACVD/13-59
C7MUR5_SACVD/15-61
C7MUY3_SACVD/8-54
C7MUZ6_SACVD/22-68
C7MUZ9_SACVD/22-80
C7MVG6_SACVD/34-80
C7MVM1_SACVD/42-87
C7MVM4_SACVD/36-82
C7MVU5_SACVD/41-87
C7MW13_SACVD/18-58
C7MW46_SACVD/10-56
C7MWA3_SACVD/23-69
C7MWJ3_SACVD/22-68
C7MWX9_SACVD/7-53
C7MX64_SACVD/10-56
C7MXH9_SACVD/16-62
C7MXI5_SACVD/24-71
C7MXJ7_SACVD/24-70
C7MXK2_SACVD/18-65
C7MXP6_SACVD/16-62
C7MXR4_SACVD/19-64
C7MXS3_SACVD/15-61
C7MXS3_SACVD/221-267
C7MXV1_SACVD/19-65
C7MYE9_SACVD/14-60
C7MYF5_SACVD/1-46
C7MYJ6_SACVD/23-69
C7MYM1_SACVD/15-60
C7MYN9_SACVD/14-60
C7MYQ5_SACVD/24-70
C7MYX9_SACVD/21-67
C7MZ27_SACVD/14-60
C7MZ98_SACVD/20-66
C7MZH5_SACVD/10-56
C7MZN1_SACVD/11-57
C7MZQ4_SACVD/9-55
C7MZR3_SACVD/31-77
C7N0C4_SACVD/14-60
C7N0Q8_SLAHD/31-79
C7N0S1_SLAHD/12-58
C7N0U0_SLAHD/17-63
C7N111_SLAHD/16-57
C7N151_SLAHD/20-66
C7N198_SLAHD/12-58
C7N1V7_SLAHD/13-62
C7N1X6_SLAHD/11-57
C7N1Y3_SLAHD/18-64
C7N203_SLAHD/18-64
C7N217_SLAHD/26-70
C7N219_SLAHD/16-57
C7N277_SLAHD/7-53
C7N2C4_SLAHD/15-59
C7N2D8_SLAHD/16-62
C7N2H8_SLAHD/23-69
C7N2L6_SLAHD/18-63
C7N2R7_SLAHD/12-58
C7N2U3_SLAHD/16-60
C7N2V2_SLAHD/16-61
C7N2V9_SLAHD/27-57
C7N2W9_SLAHD/29-75
C7N2Y2_SLAHD/15-55
C7N2Y6_SLAHD/9-55
C7N3N2_SLAHD/38-84
C7N3V4_SLAHD/18-64
C7N422_SLAHD/14-60
C7N431_SLAHD/17-63
C7N452_SLAHD/18-64
C7N461_SLAHD/8-54
C7N481_SLAHD/12-58
C7N4E6_SLAHD/20-66
C7N4X7_SLAHD/15-54
C7N5H1_SLAHD/20-63
C7N7H6_SLAHD/20-66
C7N7J2_SLAHD/17-63
C7N8C9_SLAHD/19-64
C7N8E8_SLAHD/12-58
C7N8F5_SLAHD/53-99
C7N8W0_LEPBD/11-57
C7NBZ1_LEPBD/17-63
C7NDA5_LEPBD/10-56
C7NE34_LEPBD/15-61
C7NF34_KYTSD/15-61
C7NFD0_KYTSD/15-60
C7NFQ6_KYTSD/19-65
C7NG72_KYTSD/14-59
C7NGB0_KYTSD/20-66
C7NHU0_KYTSD/12-58
C7NHY9_KYTSD/20-64
C7NJA5_KYTSD/1-42
C7NJG3_KYTSD/27-73
C7NKP9_KYTSD/15-59
C7NL12_KYTSD/22-68
C7NL67_KYTSD/1-46
C7NLA4_KYTSD/15-61
C7NLJ2_KYTSD/16-62
C7NLR4_KYTSD/20-65
C7NM26_KYTSD/13-59
C7NNF0_HALUD/32-78
C7NR88_HALUD/15-61
C7NS79_HALUD/17-63
C7NTU4_HALUD/9-55
C7P0P1_HALMD/7-52
C7P3V8_HALMD/18-63
C7P498_HALMD/25-71
C7P499_HALMD/9-55
C7PBA7_CHIPD/7-51
C7PD18_CHIPD/54-100
C7PDU6_CHIPD/18-64
C7PGP6_CHIPD/11-57
C7PH79_CHIPD/10-56
C7PHD0_CHIPD/7-52
C7PHD1_CHIPD/13-59
C7PJA7_CHIPD/14-60
C7PJB1_CHIPD/11-54
C7PJL8_CHIPD/13-59
C7PK93_CHIPD/25-71
C7PKQ6_CHIPD/11-57
C7PMV9_CHIPD/11-57
C7PMX8_CHIPD/21-66
C7PNC1_CHIPD/12-58
C7PNK0_CHIPD/13-60
C7PNU3_CHIPD/7-53
C7PPJ0_CHIPD/8-54
C7PPM7_CHIPD/11-56
C7PQU8_CHIPD/12-58
C7PQX4_CHIPD/18-64
C7PQX5_CHIPD/11-57
C7PRX4_CHIPD/12-58
C7PTG8_CHIPD/12-58
C7PTV3_CHIPD/12-58
C7PUN8_CHIPD/13-58
C7PUU2_CHIPD/12-58
C7PV20_CHIPD/13-58
C7PVC6_CATAD/24-69
C7PVH7_CATAD/21-67
C7PVJ7_CATAD/33-78
C7PVJ9_CATAD/41-86
C7PVL0_CATAD/26-68
C7PVQ9_CATAD/14-59
C7PVT6_CATAD/9-55
C7PW39_CATAD/12-57
C7PW52_CATAD/16-62
C7PWN8_CATAD/23-69
C7PWP2_CATAD/25-71
C7PXM2_CATAD/22-68
C7PXP0_CATAD/1-46
C7PXW1_CATAD/12-57
C7PXX3_CATAD/18-64
C7PXY3_CATAD/10-56
C7PY27_CATAD/31-76
C7PY50_CATAD/12-59
C7PY58_CATAD/35-81
C7PY95_CATAD/22-68
C7PYB6_CATAD/16-62
C7PYJ4_CATAD/9-49
C7PYN5_CATAD/21-67
C7PZF7_CATAD/16-59
C7PZI5_CATAD/35-81
C7Q032_CATAD/24-70
C7Q033_CATAD/13-57
C7Q070_CATAD/10-56
C7Q0D2_CATAD/14-56
C7Q0E4_CATAD/19-65
C7Q0G7_CATAD/25-71
C7Q0G9_CATAD/8-54
C7Q0H7_CATAD/14-59
C7Q0K5_CATAD/16-62
C7Q0S4_CATAD/12-57
C7Q0V8_CATAD/23-69
C7Q0Z1_CATAD/17-62
C7Q0Z5_CATAD/12-57
C7Q117_CATAD/17-63
C7Q126_CATAD/3-57
C7Q1F5_CATAD/24-69
C7Q1W1_CATAD/36-82
C7Q211_CATAD/32-78
C7Q234_CATAD/25-71
C7Q2F9_CATAD/44-90
C7Q2G3_CATAD/28-74
C7Q2J5_CATAD/44-90
C7Q366_CATAD/21-67
C7Q3C9_CATAD/38-84
C7Q3R9_CATAD/23-69
C7Q3U8_CATAD/44-90
C7Q3V2_CATAD/30-74
C7Q4A5_CATAD/22-68
C7Q4B4_CATAD/20-66
C7Q4X0_CATAD/12-58
C7Q4Z5_CATAD/18-64
C7Q530_CATAD/20-65
C7Q5W2_CATAD/28-73
C7Q5X1_CATAD/11-57
C7Q5Y1_CATAD/22-68
C7Q678_CATAD/15-61
C7Q6B4_CATAD/13-59
C7Q6F6_CATAD/30-77
C7Q6M1_CATAD/30-76
C7Q6U3_CATAD/12-58
C7Q6V1_CATAD/20-67
C7Q6V3_CATAD/19-63
C7Q6W0_CATAD/23-67
C7Q721_CATAD/7-53
C7Q7B2_CATAD/33-79
C7Q7I8_CATAD/32-78
C7Q7J3_CATAD/17-63
C7Q7K0_CATAD/22-67
C7Q7V6_CATAD/17-63
C7Q7V6_CATAD/217-263
C7Q7X6_CATAD/34-79
C7Q833_CATAD/9-55
C7Q891_CATAD/53-97
C7Q8K6_CATAD/27-73
C7Q8M7_CATAD/13-59
C7Q8Q6_CATAD/8-54
C7Q8V0_CATAD/1-47
C7Q8Y3_CATAD/19-64
C7Q998_CATAD/19-64
C7Q9E9_CATAD/19-65
C7Q9T9_CATAD/21-65
C7Q9V4_CATAD/14-60
C7Q9X8_CATAD/26-72
C7QA21_CATAD/19-65
C7QA50_CATAD/6-52
C7QA70_CATAD/15-60
C7QAH2_CATAD/41-87
C7QAH3_CATAD/14-60
C7QAU7_CATAD/21-67
C7QAU9_CATAD/56-102
C7QAW2_CATAD/41-85
C7QB28_CATAD/13-57
C7QBK6_CATAD/15-60
C7QBP1_CATAD/49-95
C7QBQ5_CATAD/11-57
C7QBU3_CATAD/18-62
C7QC13_CATAD/33-79
C7QC19_CATAD/32-77
C7QCF3_CATAD/10-57
C7QD33_CATAD/7-50
C7QDC1_CATAD/32-78
C7QDJ6_CATAD/22-68
C7QDK4_CATAD/26-71
C7QDK7_CATAD/15-61
C7QDN5_CATAD/20-65
C7QDP5_CATAD/42-87
C7QDT2_CATAD/23-69
C7QE52_CATAD/30-76
C7QE68_CATAD/39-85
C7QEI6_CATAD/18-64
C7QEL3_CATAD/20-65
C7QEL4_CATAD/25-70
C7QER5_CATAD/11-57
C7QEV3_CATAD/16-62
C7QF33_CATAD/40-86
C7QF35_CATAD/23-70
C7QF77_CATAD/43-89
C7QF87_CATAD/16-62
C7QFB7_CATAD/25-71
C7QFL1_CATAD/12-57
C7QFN9_CATAD/7-53
C7QFV5_CATAD/24-70
C7QFY7_CATAD/26-72
C7QFZ0_CATAD/13-59
C7QGE7_CATAD/34-79
C7QGF2_CATAD/11-58
C7QGQ5_CATAD/25-71
C7QH86_CATAD/20-66
C7QH91_CATAD/18-64
C7QHB1_CATAD/8-54
C7QHI2_CATAD/10-56
C7QHN0_CATAD/33-79
C7QI12_CATAD/34-80
C7QI52_CATAD/21-67
C7QI53_CATAD/12-58
C7QIA0_CATAD/61-106
C7QIF8_CATAD/20-65
C7QIK5_CATAD/16-62
C7QIL1_CATAD/35-79
C7QIL2_CATAD/9-55
C7QIM6_CATAD/23-69
C7QJ06_CATAD/18-63
C7QJ53_CATAD/11-57
C7QJC0_CATAD/18-64
C7QJD2_CATAD/29-74
C7QJI0_CATAD/19-65
C7QJL9_CATAD/12-58
C7QJX3_CATAD/12-58
C7QJY5_CATAD/21-67
C7QJZ8_CATAD/12-58
C7QK04_CATAD/18-64
C7QK59_CATAD/37-81
C7QKC8_CATAD/18-64
C7QKE1_CATAD/14-60
C7QKE3_CATAD/17-63
C7QKE9_CATAD/13-58
C7QKV1_CYAP0/29-75
C7QMR1_CYAP0/26-72
C7QRJ1_CYAP0/10-55
C7QRR0_CYAP0/34-80
C7QSY9_CYAP0/18-64
C7QY46_CYAP0/21-67
C7QY47_CYAP0/18-64
C7QYD1_CYAP0/10-56
C7QYH2_JONDD/14-59
C7QYZ9_JONDD/20-66
C7QZQ1_JONDD/29-75
C7QZQ2_JONDD/27-73
C7R026_JONDD/10-56
C7R088_JONDD/40-86
C7R0N9_JONDD/26-72
C7R1D5_JONDD/52-98
C7R1Q6_JONDD/25-71
C7R2M0_JONDD/28-73
C7R2S1_JONDD/14-60
C7R328_JONDD/20-66
C7R380_JONDD/29-75
C7R3M7_JONDD/24-70
C7R4T2_JONDD/20-66
C7R4V0_JONDD/29-75
C7R4Y6_JONDD/24-70
C7R551_JONDD/23-69
C7R5A4_JONDD/14-58
C7R5A8_JONDD/15-61
C7R6Y7_KANKD/18-63
C7R7U5_KANKD/13-59
C7R8B3_KANKD/16-62
C7R9U4_KANKD/16-62
C7RA99_KANKD/11-57
C7RB86_KANKD/16-63
C7RD60_ANAPD/7-53
C7RGI2_ANAPD/12-58
C7RGW2_ANAPD/16-59
C7RHZ0_ANAPD/11-56
C7RIN5_ACCPU/13-59
C7RJB3_ACCPU/14-60
C7RLK4_ACCPU/31-77
C7RQ41_ACCPU/20-65
C7RR48_ACCPU/31-78
C7RUG0_ACCPU/16-62
C7RUR5_ACCPU/13-60
C7SQN4_9ACTO/2-45
C7T707_LACRG/4-50
C7T8I6_LACRG/18-63
C7T8L8_LACRG/55-101
C7T8M1_LACRG/10-56
C7T8N8_LACRG/8-58
C7T8Q7_LACRG/15-61
C7T8T1_LACRG/21-60
C7T9U0_LACRG/17-59
C7T9V7_LACRG/14-55
C7TB79_LACRG/26-72
C7TBF3_LACRG/12-58
C7TBR4_LACRG/17-63
C7TCY2_LACRG/12-58
C7TDY4_LACRG/14-60
C7TEM1_LACRG/14-60
C7TF83_LACRL/18-63
C7TFB3_LACRL/11-57
C7TFB6_LACRL/10-56
C7TFE7_LACRL/15-61
C7TFG9_LACRL/16-62
C7TFI1_LACRL/21-60
C7TGI2_LACRL/17-59
C7TGK2_LACRL/14-55
C7TI40_LACRL/26-72
C7TIC8_LACRL/12-58
C7TII7_LACRL/17-63
C7TJM0_LACRL/12-58
C7TKM5_LACRL/14-60
C7TLC6_LACRL/14-60
C7TM57_LACRL/15-61
C7U3J0_ENTFA/11-56
C7U4Y7_ENTFA/10-57
C7U4Z0_ENTFA/18-64
C7U6R9_ENTFA/17-63
C7U6X3_ENTFA/12-58
C7U788_ENTFA/12-58
C7U802_ENTFA/14-60
C7U879_ENTFA/17-63
C7UB61_ENTFA/17-63
C7UC42_ENTFA/12-58
C7UD92_ENTFA/13-59
C7UDM1_ENTFA/2-24
C7UE59_ENTFA/10-57
C7UE62_ENTFA/18-64
C7UEX8_ENTFA/11-56
C7UG90_ENTFA/17-63
C7UGR9_ENTFA/14-60
C7UH15_ENTFA/12-58
C7UJI1_ENTFA/11-56
C7UKC0_ENTFA/13-59
C7UKM1_ENTFA/2-24
C7UL37_ENTFA/10-57
C7UL40_ENTFA/18-64
C7UMN5_ENTFA/17-63
C7UNW3_ENTFA/14-60
C7UP65_ENTFA/12-58
C7UPD6_ENTFA/12-58
C7UQF4_ENTFA/17-63
C7US10_ENTFA/10-57
C7US13_ENTFA/18-64
C7UTI1_ENTFA/2-24
C7UTK1_ENTFA/13-59
C7UTK2_ENTFA/20-66
C7UV30_ENTFA/14-60
C7UVG4_ENTFA/17-63
C7UWH4_ENTFA/12-58
C7UWP2_ENTFA/12-58
C7UXD5_ENTFA/17-63
C7UZI3_ENTFA/11-56
C7V079_ENTFA/11-56
C7V1L0_ENTFA/10-57
C7V1L3_ENTFA/18-64
C7V369_ENTFA/12-58
C7V3W4_ENTFA/17-63
C7V581_ENTFA/17-63
C7V5K7_ENTFA/14-60
C7V6S7_ENTFA/12-58
C7V8Q9_ENTFA/2-24
C7V983_ENTFA/10-57
C7V986_ENTFA/18-64
C7VA59_ENTFA/12-58
C7VAX7_ENTFA/17-63
C7VC86_ENTFA/17-63
C7VCL2_ENTFA/14-60
C7VDZ8_ENTFA/12-58
C7VF70_ENTFA/11-56
C7VH12_ENTFA/11-56
C7VIH1_ENTFA/12-58
C7VIN9_ENTFA/12-58
C7VJC6_ENTFA/17-63
C7VKT6_ENTFA/4-26
C7VLK6_ENTFA/18-64
C7VLL0_ENTFA/10-57
C7VNG4_ENTFA/14-60
C7VNU0_ENTFA/17-63
C7VQA9_ENTFA/11-56
C7VRJ7_ENTFA/10-57
C7VRK0_ENTFA/18-64
C7VTL1_ENTFA/17-63
C7VUF8_ENTFA/12-58
C7VUN0_ENTFA/12-58
C7VVV1_ENTFA/14-60
C7VWF2_ENTFA/17-63
C7VXE4_ENTFA/23-67
C7VXE5_ENTFA/11-57
C7VXV3_ENTFA/11-56
C7VZB4_ENTFA/10-57
C7VZB7_ENTFA/18-64
C7W1B9_ENTFA/12-58
C7W1I8_ENTFA/12-58
C7W2P3_ENTFA/14-60
C7W328_ENTFA/17-63
C7W4S0_ENTFA/17-63
C7W6L9_ENTFA/10-57
C7W6M3_ENTFA/18-64
C7W7U3_ENTFA/11-56
C7W9T5_ENTFA/17-63
C7WA75_ENTFA/14-60
C7WBI3_ENTFA/12-58
C7WBQ9_ENTFA/12-58
C7WCG6_ENTFA/17-63
C7WDN8_ENTFA/12-58
C7WDW0_ENTFA/12-58
C7WG13_ENTFA/18-64
C7WG17_ENTFA/10-57
C7WGJ9_ENTFA/4-26
C7WHF5_ENTFA/17-63
C7WIN0_ENTFA/11-56
C7WK81_ENTFA/17-63
C7WKM2_ENTFA/14-60
C7WNQ7_ENTFA/17-63
C7WP25_ENTFA/14-60
C7WQ55_ENTFA/12-58
C7WQC6_ENTFA/12-58
C7WR45_ENTFA/17-63
C7WSA8_ENTFA/11-56
C7WTV3_ENTFA/10-57
C7WTV6_ENTFA/18-64
C7WVN1_ENTFA/2-24
C7WW63_ENTFA/10-57
C7WW66_ENTFA/18-64
C7WXD9_ENTFA/11-56
C7WZR3_ENTFA/17-63
C7X0H9_ENTFA/12-58
C7X0P9_ENTFA/12-58
C7X202_ENTFA/14-60
C7X2C8_ENTFA/17-63
C7X4B6_9PORP/15-60
C7XAK8_9PORP/16-62
C7XB21_9PORP/13-59
C7XE66_9PORP/22-67
C7XH97_9LACO/12-58
C7XJE1_9LACO/12-58
C7XK45_9LACO/19-55
C7XKP5_9LACO/13-59
C7XLP5_9LACO/12-57
C7XLQ5_9LACO/12-58
C7XMK8_9FUSO/13-59
C7XNQ1_9FUSO/11-57
C7XRP6_9FUSO/12-54
C7XUZ4_9LACO/22-63
C7XVQ2_9LACO/14-60
C7XX34_9LACO/9-54
C7XXF2_9LACO/17-55
C7XXW0_9LACO/10-52
C7XZI1_9LACO/14-60
C7XZI8_9LACO/8-59
C7XZM1_9LACO/17-58
C7Y0U5_9LACO/7-52
C7Y0Y3_9LACO/17-61
C7Y0Y8_9LACO/12-58
C7Y160_9LACO/17-63
C7Y194_9LACO/15-59
C7Y1T5_9LACO/12-58
C7Y2A3_9LACO/12-58
C7Y3H9_9LACO/13-59
C7Y4L2_9LACO/19-55
C7Y7Q9_9LACO/15-60
C7Y7R8_9LACO/12-58
C7Y898_9LACO/12-58
C7YB66_ENTFA/17-63
C7YB89_ENTFA/14-60
C7YCA3_ENTFA/12-58
C7YCX4_ENTFA/17-63
C7YDB9_ENTFA/12-58
C7YDV2_ENTFA/2-24
C7YEB0_ENTFA/13-59
C7YEW9_ENTFA/11-56
C7YEY3_ENTFA/18-64
C7YEY7_ENTFA/10-57
C7ZS52_STAAU/9-55
C7ZS63_STAAU/26-70
C7ZS76_STAAU/16-60
C7ZSP6_STAAU/17-61
C7ZSR4_STAAU/29-75
C7ZSS0_STAAU/12-58
C7ZST5_STAAU/16-60
C7ZT10_STAAU/5-50
C7ZTA1_STAAU/26-66
C7ZZT8_STAAU/9-55
C7ZZV0_STAAU/26-70
C7ZZW3_STAAU/16-60
C8A0D1_STAAU/17-61
C8A0E9_STAAU/29-75
C8A0F5_STAAU/12-58
C8A0H0_STAAU/16-60
C8A0P3_STAAU/5-50
C8A0Y1_STAAU/26-66
C8A6R2_STAAU/17-61
C8A6T0_STAAU/29-75
C8A6T6_STAAU/12-58
C8A6V1_STAAU/16-60
C8A724_STAAU/5-50
C8A7B5_STAAU/26-66
C8A8T8_STAAU/9-55
C8A8U9_STAAU/26-70
C8A8W2_STAAU/16-60
C8AEQ1_STAAU/9-55
C8AER2_STAAU/26-70
C8AES5_STAAU/16-60
C8AF94_STAAU/17-61
C8AFB2_STAAU/29-75
C8AFB8_STAAU/12-58
C8AFD3_STAAU/16-60
C8AFK5_STAAU/5-50
C8AFU5_STAAU/26-66
C8AN20_STAAU/9-55
C8AN31_STAAU/26-70
C8AN44_STAAU/16-60
C8ANL3_STAAU/17-61
C8ANN1_STAAU/29-75
C8ANN7_STAAU/12-58
C8ANQ2_STAAU/16-60
C8ANX4_STAAU/5-50
C8AP64_STAAU/26-66
C8BQ00_9PAST/10-56
C8C0R7_9ZZZZ/43-89
C8C130_9BACT/18-64
C8C133_9BACT/18-64
C8C136_9ZZZZ/18-64
C8JR60_LISMO/14-58
C8JRF1_LISMO/6-52
C8JRT0_LISMO/8-54
C8JSF5_LISMO/9-55
C8JTM1_LISMO/6-52
C8JTU7_LISMO/18-64
C8JUD7_LISMO/18-64
C8JXJ7_LISMO/7-53
C8JXU6_LISMO/15-61
C8JYD6_LISMO/14-55
C8JYL8_LISMO/8-54
C8JZI2_LISMO/9-55
C8JZW1_LISMO/7-53
C8K0V4_LISMO/6-52
C8K131_LISMO/18-64
C8K2F1_LISMO/8-54
C8K3R6_LISMO/13-58
C8K4G0_LISMO/18-64
C8K4R3_LISMO/15-61
C8K5D5_LISMO/14-55
C8K5T1_LISMO/17-64
C8K628_LISMO/6-52
C8K719_LISMO/8-54
C8K7T5_LISMO/14-55
C8KA92_LISMO/6-52
C8KAG7_LISMO/18-64
C8KBP7_LISMO/8-54
C8KC29_LISMO/6-52
C8KCC0_LISMO/14-58
C8KDJ1_LISMO/7-53
C8KDW8_LISMO/9-55
C8KEA1_LISMO/18-64
C8KFE0_LISMO/15-61
C8KFN4_LISMO/8-54
C8KJX6_STAAU/17-61
C8KJZ0_STAAU/18-64
C8KJZ5_STAAU/12-58
C8KK10_STAAU/16-60
C8KKC1_STAAU/16-60
C8KS18_STAAU/16-60
C8KSY2_STAAU/18-64
C8KSY8_STAAU/12-58
C8KT02_STAAU/16-60
C8KVK9_STAAU/17-61
C8KX24_9PAST/15-61
C8KZP4_9PAST/18-65
C8L189_STAAU/16-60
C8L1A4_STAAU/12-58
C8L1B1_STAAU/24-70
C8L1D0_STAAU/17-61
C8L385_STAAU/5-50
C8L5U0_STAAU/16-60
C8L5W1_STAAU/9-55
C8LA55_STAAU/16-60
C8LAF3_STAAU/5-50
C8LAQ5_STAAU/17-61
C8LAS4_STAAU/24-70
C8LAT0_STAAU/12-58
C8LAU5_STAAU/16-60
C8LDF1_STAAU/26-71
C8LDT4_STAAU/9-55
C8LJB6_STAAU/16-60
C8LJD1_STAAU/12-58
C8LJD8_STAAU/29-75
C8LJF8_STAAU/17-61
C8LJR6_STAAU/5-50
C8LN20_STAAU/9-55
C8LN41_STAAU/16-60
C8LPU3_STAAU/16-60
C8LPV8_STAAU/12-58
C8LPW5_STAAU/29-75
C8LPY5_STAAU/17-61
C8LRV0_STAAU/5-50
C8LSU8_STAAU/16-60
C8LSW9_STAAU/9-55
C8LY17_STAAU/9-55
C8LY38_STAAU/16-60
C8LYP1_STAAU/17-61
C8LYR2_STAAU/29-75
C8LYR8_STAAU/12-58
C8LYT3_STAAU/16-60
C8M132_STAAU/5-50
C8M3R2_STAAU/16-60
C8M3W6_STAAU/17-61
C8M3Y7_STAAU/29-75
C8M3Z3_STAAU/12-58
C8M8F1_STAAU/5-50
C8MAA9_STAAU/16-60
C8MAD0_STAAU/9-55
C8MEC9_STAAU/9-55
C8MFQ4_STAAU/15-61
C8MH22_STAAU/16-58
C8MH95_STAAU/5-50
C8MHI6_STAAU/16-60
C8MHK6_STAAU/16-60
C8MHM1_STAAU/12-58
C8MHM7_STAAU/29-75
C8MHP7_STAAU/17-61
C8MI63_STAAU/16-60
C8MI76_STAAU/27-70
C8MJ68_STAAU/17-61
C8MJ87_STAAU/29-75
C8MJ94_STAAU/12-58
C8MJA9_STAAU/16-60
C8MLP1_STAAU/5-50
C8MQK2_STAAU/16-60
C8MQM3_STAAU/9-55
C8MSA0_STAAU/16-60
C8MSB5_STAAU/12-58
C8MSC2_STAAU/29-75
C8MSE2_STAAU/17-61
C8MSM0_STAAU/16-60
C8MTW4_STAAU/9-55
C8MVB2_STAAU/5-50
C8MZL2_STAAU/5-50
C8N205_STAAU/17-61
C8N224_STAAU/29-75
C8N230_STAAU/12-58
C8N245_STAAU/16-60
C8N2K8_STAAU/16-60
C8N3E1_STAAU/9-55
C8N982_9GAMM/18-64
C8N9C0_9GAMM/15-61
C8NDS1_9LACT/11-54
C8NH83_9LACT/11-57
C8NHH4_9LACT/7-53
C8NHP2_9LACT/12-58
C8NHT2_9LACT/11-57
C8NIC8_9LACT/15-60
C8NJA1_COREF/27-73
C8NJA8_COREF/25-71
C8NM39_COREF/21-67
C8NN52_COREF/15-61
C8NNB6_COREF/16-61
C8NNG3_COREF/24-70
C8NNX4_COREF/16-62
C8NPW6_COREF/65-111
C8NQQ0_COREF/41-86
C8NQV1_COREF/34-80
C8NR02_COREF/44-90
C8NRZ5_COREF/15-61
C8NSK7_COREF/10-53
C8P4B2_9LACO/16-62
C8P5B6_9LACO/17-58
C8P5S1_9LACO/11-56
C8P673_9LACO/14-60
C8P6J5_9LACO/8-54
C8P7C4_9LACO/14-58
C8P8A5_9LACO/18-63
C8P8B1_9LACO/13-59
C8P8F0_9LACO/23-66
C8P966_9LACO/19-63
C8P9Q2_9LACO/15-61
C8PB66_9LACO/13-59
C8PCG3_9LACO/21-63
C8PKM3_9PROT/17-63
C8PM22_9SPIO/18-64
C8PNI5_9SPIO/17-63
C8PNJ5_9SPIO/8-54
C8PNQ1_9SPIO/1-38
C8PP11_9SPIO/17-63
C8PPZ3_9SPIO/12-58
C8PR33_9SPIO/17-63
C8PRF7_9SPIO/47-93
C8PRH8_9SPIO/12-58
C8PSS6_9SPIO/1-46
C8PT29_9SPIO/11-57
C8PTQ5_9SPIO/1-38
C8PTW5_9SPIO/16-62
C8PTX3_9SPIO/15-61
C8PTZ4_9SPIO/16-62
C8PV69_9GAMM/14-60
C8PV91_9GAMM/25-60
C8PVD5_9GAMM/18-64
C8PVH4_9GAMM/16-61
C8PVT6_9GAMM/20-66
C8PY22_9GAMM/27-73
C8PYM2_9GAMM/16-61
C8PZX4_9GAMM/41-87
C8Q0G2_9GAMM/47-82
C8RQ53_CORJE/20-66
C8RQ93_CORJE/15-59
C8RQE1_CORJE/30-77
C8RQE2_CORJE/26-72
C8RQQ0_CORJE/28-74
C8RRA2_CORJE/11-57
C8RRG0_CORJE/12-57
C8RS76_CORJE/12-57
C8RSI0_CORJE/1-40
C8RSX6_CORJE/66-112
C8RT75_CORJE/44-90
C8RU15_CORJE/9-55
C8RVH5_CORJE/21-55
C8RVI6_CORJE/22-67
C8RWK2_9RHOB/17-63
C8RX15_9RHOB/15-61
C8RYZ4_9RHOB/15-61
C8RZZ0_9RHOB/20-66
C8S0C5_9RHOB/22-68
C8S1H2_9RHOB/14-60
C8S4C5_9RHOB/25-71
C8S578_9RHOB/26-72
C8S5G3_9RHOB/12-58
C8SDV6_9RHIZ/1-42
C8SFE4_9RHIZ/20-66
C8SGN6_9RHIZ/16-62
C8SGW0_9RHIZ/15-61
C8SHF2_9RHIZ/20-66
C8SHR7_9RHIZ/16-62
C8SHS3_9RHIZ/59-105
C8SJ20_9RHIZ/16-62
C8SJ34_9RHIZ/37-83
C8SKB3_9RHIZ/42-88
C8SKD1_9RHIZ/12-58
C8SLX8_9RHIZ/22-68
C8SM30_9RHIZ/43-88
C8SMD8_9RHIZ/16-62
C8SMM2_9RHIZ/14-67
C8SNE8_9RHIZ/33-77
C8SNP8_9RHIZ/39-84
C8SNT1_9RHIZ/30-76
C8SPC9_9RHIZ/15-60
C8SPU5_9RHIZ/1-47
C8SQ00_9RHIZ/11-57
C8SQ33_9RHIZ/20-66
C8SQ38_9RHIZ/9-56
C8SQ54_9RHIZ/1-47
C8SQ59_9RHIZ/26-72
C8SQM6_9RHIZ/24-70
C8SR49_9RHIZ/20-66
C8SRR3_9RHIZ/15-61
C8SS09_9RHIZ/37-83
C8SSW7_9RHIZ/21-67
C8SSZ2_9RHIZ/1-42
C8STV7_9RHIZ/31-77
C8SU98_9RHIZ/33-79
C8SUN0_9RHIZ/31-76
C8SUU8_9RHIZ/11-59
C8SUX3_9RHIZ/30-74
C8SVA1_9RHIZ/24-70
C8SVG6_9RHIZ/12-58
C8SVI0_9RHIZ/15-61
C8SVI3_9RHIZ/21-67
C8SWH1_9RHIZ/26-72
C8SWK3_9RHIZ/13-59
C8SWK7_9RHIZ/19-65
C8SZ61_KLEPR/29-75
C8T005_KLEPR/16-62
C8T042_KLEPR/7-53
C8T105_KLEPR/14-60
C8T1T0_KLEPR/20-66
C8T1W2_KLEPR/18-63
C8T2G6_KLEPR/16-62
C8T2U7_KLEPR/15-62
C8T5U8_KLEPR/16-62
C8T6V0_KLEPR/24-70
C8T705_KLEPR/17-63
C8T7M6_KLEPR/30-76
C8T7W9_KLEPR/11-57
C8T7Y3_KLEPR/23-69
C8T9G2_KLEPR/22-68
C8T9G8_KLEPR/20-65
C8T9I2_KLEPR/16-62
C8TA62_KLEPR/8-54
C8TAR2_KLEPR/13-59
C8TBY5_KLEPR/23-69
C8TI08_ECO26/14-60
C8TIH2_ECO26/16-62
C8TJ56_ECO26/16-62
C8TLI7_ECO26/16-62
C8TLR1_ECO26/17-62
C8TLW2_ECO26/13-59
C8TML1_ECO26/34-81
C8TNC3_ECO26/23-69
C8TNV6_ECO26/6-52
C8TP72_ECO26/21-67
C8TPI1_ECO26/24-70
C8TS93_ECO26/16-62
C8TSC5_ECO26/13-59
C8TXQ1_ECO10/16-62
C8TZ76_ECO10/16-62
C8TZQ4_ECO10/34-81
C8U0A0_ECO10/6-52
C8U0H3_ECO10/15-61
C8U0L5_ECO10/21-67
C8U203_ECO10/14-60
C8U2F0_ECO10/16-62
C8U469_ECO10/17-62
C8U4C7_ECO10/13-59
C8U5H5_ECO10/23-69
C8U5R6_ECO10/24-70
C8U8T9_ECO10/16-62
C8U9L8_ECO10/13-59
C8UB70_ECO1A/13-59
C8UGM2_ECO1A/16-62
C8UIA4_ECO1A/14-60
C8UIP7_ECO1A/16-62
C8UJ28_ECO1A/16-62
C8UKM4_ECO1A/34-81
C8UL14_ECO1A/17-62
C8UL70_ECO1A/13-59
C8UM51_ECO1A/6-52
C8UM99_ECO1A/21-67
C8UMM9_ECO1A/23-69
C8UNH4_ECO1A/24-70
C8UQB0_ECO1A/16-62
C8UQM4_ECO1A/10-56
C8UWY2_LACRG/15-61
C8VXD5_DESAS/14-60
C8VXF3_DESAS/23-69
C8VY98_DESAS/10-56
C8W0T9_DESAS/12-58
C8W129_DESAS/9-55
C8W136_DESAS/23-69
C8W1S4_DESAS/23-69
C8W1U0_DESAS/16-62
C8W3M4_DESAS/28-73
C8W5Y5_DESAS/12-58
C8W601_DESAS/15-61
C8W959_ATOPD/36-82
C8W9F5_ATOPD/16-62
C8W9Z3_ATOPD/53-99
C8WB04_ZYMMN/19-65
C8WCQ0_ZYMMN/30-76
C8WDX1_ZYMMN/11-62
C8WEQ9_ZYMMN/12-58
C8WG93_EGGLE/24-60
C8WGL1_EGGLE/10-56
C8WGX0_EGGLE/20-66
C8WH25_EGGLE/19-63
C8WH66_EGGLE/13-59
C8WI86_EGGLE/10-54
C8WJ45_EGGLE/26-71
C8WJ73_EGGLE/19-65
C8WJD9_EGGLE/20-66
C8WJF0_EGGLE/27-73
C8WJP6_EGGLE/17-63
C8WK14_EGGLE/23-58
C8WKB2_EGGLE/11-57
C8WKB7_EGGLE/23-69
C8WKC3_EGGLE/17-62
C8WKJ6_EGGLE/12-58
C8WKM1_EGGLE/11-57
C8WKR8_EGGLE/32-78
C8WKU4_EGGLE/10-56
C8WKX1_EGGLE/17-63
C8WL64_EGGLE/25-67
C8WL74_EGGLE/11-57
C8WM59_EGGLE/18-64
C8WMD7_EGGLE/34-80
C8WMI7_EGGLE/14-61
C8WN92_EGGLE/12-58
C8WNW1_EGGLE/15-59
C8WP52_EGGLE/15-58
C8WPY2_ALIAD/28-74
C8WQ41_ALIAD/5-51
C8WQ52_ALIAD/25-71
C8WTS9_ALIAD/12-58
C8WU85_ALIAD/10-56
C8WWY2_ALIAD/16-62
C8X097_DESRD/7-53
C8X3Y2_DESRD/16-62
C8X6J6_NAKMY/33-79
C8X6K6_NAKMY/25-71
C8X6Z3_NAKMY/12-58
C8X786_NAKMY/11-57
C8X7C2_NAKMY/26-72
C8X7J1_NAKMY/17-63
C8X7J4_NAKMY/18-64
C8X7L5_NAKMY/19-65
C8X866_NAKMY/11-57
C8X8B9_NAKMY/23-70
C8X940_NAKMY/21-75
C8X956_NAKMY/27-71
C8X9B8_NAKMY/36-75
C8X9E2_NAKMY/9-56
C8X9F1_NAKMY/20-65
C8X9G2_NAKMY/30-76
C8XAC6_NAKMY/27-73
C8XAE3_NAKMY/41-87
C8XAT1_NAKMY/28-74
C8XB24_NAKMY/16-62
C8XBE1_NAKMY/13-59
C8XCU5_NAKMY/29-75
C8XCY8_NAKMY/129-175
C8XD47_NAKMY/20-66
C8XDE9_NAKMY/266-312
C8XDE9_NAKMY/42-87
C8XDG3_NAKMY/12-57
C8XDN0_NAKMY/18-63
C8XEG9_NAKMY/16-62
C8XEM8_NAKMY/20-66
C8XF67_NAKMY/11-57
C8XFR2_NAKMY/14-58
C8XFZ3_NAKMY/33-78
C8XG10_NAKMY/18-64
C8XG12_NAKMY/20-66
C8XG20_NAKMY/20-66
C8XGG5_NAKMY/21-66
C8XHB8_NAKMY/11-57
C8XHI7_NAKMY/55-101
C8XHN1_NAKMY/27-72
C8XI09_NAKMY/22-66
C8XIT7_NAKMY/29-75
C8XJ47_NAKMY/20-66
C8XJU3_NAKMY/14-60
C8XK43_NAKMY/37-83
C8XKA7_NAKMY/16-62
C8XKG4_NAKMY/30-72
C8YX92_9GAMM/29-75
C8ZWI2_ENTGA/10-57
C8ZXS7_ENTGA/16-62
C8ZY20_ENTGA/8-52
C9A0U8_ENTGA/15-61
C9A0Z4_ENTGA/12-58
C9A1D9_ENTGA/12-58
C9A263_ENTGA/16-55
C9A287_ENTGA/17-63
C9A465_ENTGA/45-85
C9A481_ENTGA/17-63
C9A5V3_ENTCA/25-69
C9A6U3_ENTCA/43-89
C9A761_ENTCA/12-58
C9A8P3_ENTCA/39-85
C9A9R0_ENTCA/17-56
C9A9T6_ENTCA/17-63
C9ABW9_ENTCA/13-59
C9ACC9_ENTCA/15-61
C9ACH8_ENTCA/12-58
C9ACQ7_ENTCA/12-58
C9ADQ6_ENTFC/11-57
C9AEN1_ENTFC/38-79
C9AFR2_ENTFC/7-53
C9AFV4_ENTFC/13-59
C9AGB8_ENTFC/13-59
C9AHF1_ENTFC/15-57
C9AI10_ENTFC/15-62
C9AIJ1_ENTFC/17-63
C9AJA7_ENTFC/12-58
C9AKP0_ENTFC/10-57
C9AKZ5_ENTFC/7-53
C9AL40_ENTFC/13-59
C9ALK9_ENTFC/13-59
C9AME0_ENTFC/11-57
C9ANF2_ENTFC/38-79
C9APU6_ENTFC/12-58
C9AQX5_ENTFC/15-57
C9ARU8_ENTFC/17-63
C9ASN5_ENTFC/15-62
C9ATG6_ENTFC/10-57
C9AU03_ENTCA/25-69
C9AV03_ENTCA/23-69
C9AV97_ENTCA/12-58
C9AWS6_ENTCA/39-85
C9AYA6_ENTCA/17-56
C9AYD3_ENTCA/17-63
C9B0B6_ENTCA/15-61
C9B0G5_ENTCA/12-58
C9B0N6_ENTCA/12-58
C9B349_ENTFC/7-53
C9B388_ENTFC/13-59
C9B3R9_ENTFC/13-59
C9B4Q7_ENTFC/11-57
C9B5L7_ENTFC/38-79
C9B7B5_ENTFC/12-58
C9B823_ENTFC/17-63
C9B8S7_ENTFC/15-57
C9BAC7_ENTFC/15-62
C9BAI9_ENTFC/10-57
C9BBT6_ENTFC/38-79
C9BD04_ENTFC/7-53
C9BD09_ENTFC/25-71
C9BD56_ENTFC/13-59
C9BDP2_ENTFC/13-59
C9BEK1_ENTFC/11-57
C9BF36_ENTFC/15-57
C9BG25_ENTFC/17-63
C9BGS3_ENTFC/12-58
C9BHX7_ENTFC/15-62
C9BI48_ENTFC/10-57
C9BJ25_ENTFC/38-79
C9BKH1_ENTFC/15-57
C9BL11_ENTFC/15-62
C9BM62_ENTFC/13-59
C9BMA2_ENTFC/7-53
C9BMU1_ENTFC/17-63
C9BNB0_ENTFC/2-24
C9BNX5_ENTFC/13-59
C9BPS9_ENTFC/12-58
C9BQH8_ENTFC/11-57
C9BQM9_ENTFC/10-57
C9BSY4_ENTFC/38-79
C9BTF8_ENTFC/7-53
C9BTG4_ENTFC/25-71
C9BTK4_ENTFC/13-59
C9BU34_ENTFC/13-59
C9BV29_ENTFC/15-57
C9BVS7_ENTFC/12-58
C9BYK3_ENTFC/2-24
C9BYN8_ENTFC/10-57
C9BZ30_ENTFC/11-57
C9C104_ENTFC/38-79
C9C267_ENTFC/7-53
C9C2A7_ENTFC/13-59
C9C393_ENTFC/13-59
C9C490_ENTFC/15-57
C9C4T7_ENTFC/15-62
C9C5J4_ENTFC/17-63
C9C6I5_ENTFC/12-58
C9C6W1_ENTFC/10-57
C9C7C2_ENTFC/2-24
C9C7Z2_ENTFC/11-57
C9C9I7_ENTFC/38-79
C9CAD9_ENTFC/11-57
C9CAV0_ENTFC/15-57
C9CBF4_ENTFC/15-62
C9CBY4_ENTFC/7-53
C9CC25_ENTFC/13-59
C9CDH5_ENTFC/13-59
C9CEK1_ENTFC/17-63
C9CEW5_ENTFC/10-57
C9CEX4_ENTFC/12-58
C9CFP1_ENTFC/2-24
C9CHX6_ENTCA/23-69
C9CI67_ENTCA/12-58
C9CIH5_ENTCA/25-69
C9CKV9_ENTCA/17-63
C9CKY7_ENTCA/17-56
C9CM36_ENTCA/39-85
C9CNN5_ENTCA/15-61
C9CNT4_ENTCA/12-58
C9CP05_ENTCA/12-58
C9CS71_9RHOB/22-68
C9CSY2_9RHOB/18-64
C9CT46_9RHOB/29-74
C9CTM8_9RHOB/24-60
C9CTQ4_9RHOB/17-62
C9CTX7_9RHOB/22-67
C9CUK2_9RHOB/21-67
C9CUX7_9RHOB/16-62
C9CVK8_9RHOB/30-76
C9CVZ4_9RHOB/19-65
C9CWA4_9RHOB/10-57
C9CWF0_9RHOB/8-54
C9CWJ8_9RHOB/14-60
C9CX15_9RHOB/16-62
C9CX26_9RHOB/19-65
C9CXB9_9RHOB/18-64
C9CXN7_9RHOB/15-61
C9CYR5_9RHOB/16-62
C9CZJ9_9RHOB/21-67
C9D011_9RHOB/14-60
C9D1P4_9RHOB/19-65
C9D2V7_9RHOB/24-70
C9KL45_9FIRM/100-145
C9KM61_9FIRM/19-65
C9KP42_9FIRM/20-66
C9KP48_9FIRM/12-58
C9KPQ5_9FIRM/24-70
C9KPS9_9FIRM/13-59
C9KRH4_9BACE/18-64
C9KRI0_9BACE/31-77
C9KT48_9BACE/8-54
C9KY80_9BACE/9-55
C9KYK5_9BACE/8-54
C9KZT8_9BACE/10-56
C9L2Q7_9BACE/8-54
C9L4V6_RUMHA/11-57
C9L9F5_RUMHA/7-53
C9L9L1_RUMHA/55-101
C9LCC6_RUMHA/15-61
C9LE73_9BACT/10-56
C9LFZ9_9BACT/10-56
C9LK07_9BACT/11-57
C9LKN9_9BACT/12-58
C9LN67_9FIRM/12-58
C9LN86_9FIRM/17-63
C9LNL8_9FIRM/20-66
C9LNY1_9FIRM/14-60
C9LQA1_9FIRM/17-63
C9LS85_9FIRM/12-58
C9LSG5_9FIRM/20-66
C9LZM2_LACHE/20-66
C9M0K8_LACHE/17-63
C9M1H1_LACHE/13-59
C9M3W6_LACHE/12-58
C9M445_LACHE/26-65
C9M6G0_9BACT/1-46
C9M9V8_9BACT/13-59
C9MA12_9BACT/9-58
C9MAL2_HAEIF/12-58
C9MBA4_HAEIF/38-82
C9MDF7_HAEIF/16-63
C9MFT5_HAEIF/12-58
C9MFZ6_HAEIF/38-82
C9MIR0_HAEIF/16-63
C9MLI7_9BACT/10-56
C9MQI1_9BACT/18-64
C9MTU1_9BACT/19-65
C9MUF5_9FUSO/11-57
C9MYF1_9FUSO/25-71
C9N095_9FUSO/10-56
C9N0H3_9FUSO/41-87
C9NLC3_9VIBR/7-53
C9NLQ8_9VIBR/18-65
C9NMH0_9VIBR/24-70
C9NMZ3_9VIBR/21-67
C9NP99_9VIBR/21-67
C9NPR7_9VIBR/8-54
C9NQU8_9VIBR/16-62
C9NSE2_9VIBR/12-58
C9NSK0_9VIBR/12-58
C9NSK7_9VIBR/1-29
C9NSS3_9VIBR/12-58
C9NTA6_9VIBR/22-67
C9NTR9_9VIBR/12-58
C9NV20_9VIBR/21-66
C9NVA3_9VIBR/14-60
C9NVC1_9VIBR/16-62
C9NVM1_9VIBR/12-58
C9NVQ5_9VIBR/21-67
C9NWF8_9VIBR/14-60
C9NYA9_9VIBR/35-81
C9NYB1_9VIBR/11-57
C9NYK7_9VIBR/11-57
C9P0J7_9VIBR/13-60
C9P0M3_VIBME/1-42
C9P0U8_VIBME/18-65
C9P0X2_VIBME/17-63
C9P3J5_VIBME/12-58
C9P3Y9_VIBME/7-53
C9P429_VIBME/11-57
C9P4D1_VIBME/18-64
C9P727_VIBME/21-67
C9P8V8_VIBME/13-60
C9P995_VIBME/7-53
C9PAD0_VIBFU/14-60
C9PAM4_VIBFU/18-65
C9PCC3_VIBFU/12-58
C9PE74_VIBFU/12-58
C9PFF5_VIBFU/16-62
C9PFX2_VIBFU/21-67
C9PH09_VIBFU/8-54
C9PHC0_VIBFU/13-58
C9PHH4_VIBFU/24-70
C9PI93_VIBFU/12-58
C9PIE5_VIBFU/13-59
C9PIF8_VIBFU/2-42
C9PIP4_VIBFU/11-57
C9PJ63_VIBFU/7-53
C9PJF3_VIBFU/12-58
C9PJK0_VIBFU/13-60
C9PL02_VIBFU/22-65
C9PL74_VIBFU/19-65
C9PM98_9PAST/17-63
C9PMB5_9PAST/12-58
C9PNR0_9PAST/16-63
C9PVQ7_9BACT/12-58
C9PWB6_9BACT/12-58
C9PXB0_9BACT/11-57
C9PZ90_9BACT/18-63
C9Q1L1_9BACT/10-56
C9Q1R0_9VIBR/8-54
C9Q2Q3_9VIBR/18-65
C9Q6T1_9VIBR/19-65
C9Q7K7_9VIBR/1-44
C9Q7L1_9VIBR/11-57
C9Q8U8_9VIBR/34-80
C9Q907_9VIBR/13-58
C9Q9G1_9VIBR/21-67
C9QA49_9VIBR/1-42
C9QAQ6_9VIBR/35-81
C9QBA4_9VIBR/13-60
C9QBF4_9VIBR/10-56
C9QBQ9_VIBOR/15-62
C9QBX1_VIBOR/8-54
C9QCL5_VIBOR/21-67
C9QDJ1_VIBOR/13-60
C9QDQ8_VIBOR/1-43
C9QE40_VIBOR/12-58
C9QF26_VIBOR/12-58
C9QF38_VIBOR/12-58
C9QF92_VIBOR/38-68
C9QF95_VIBOR/13-59
C9QFE3_VIBOR/9-55
C9QFQ2_VIBOR/1-26
C9QG82_VIBOR/12-58
C9QH59_VIBOR/1-46
C9QH78_VIBOR/11-57
C9QHL2_VIBOR/16-62
C9QJT3_VIBOR/11-57
C9QK31_VIBOR/35-81
C9QNC6_VIBOR/7-53
C9QQ55_ECOD1/16-62
C9QQW5_ECOD1/14-60
C9QTI1_ECOD1/21-67
C9QU65_ECOD1/6-52
C9QUM0_ECOD1/16-62
C9QUT4_ECOD1/13-59
C9QUW7_ECOD1/12-58
C9QVA5_ECOD1/34-81
C9QXL0_ECOD1/16-62
C9QYK1_ECOD1/24-70
C9QZ63_ECOD1/23-69
C9R005_ECOD1/13-59
C9R0I1_ECOD1/17-62
C9R1M5_AGGAD/16-63
C9R1Z8_AGGAD/12-57
C9R216_AGGAD/17-63
C9R9L0_AMMDK/14-60
C9RD01_AMMDK/16-62
C9RD63_AMMDK/11-57
C9RM52_FIBSS/7-53
C9RSE6_GEOSY/10-56
C9RSK0_GEOSY/5-51
C9RU18_GEOSY/11-57
C9RUR3_GEOSY/7-53
C9RVY7_GEOSY/8-54
C9RW77_GEOSY/8-54
C9RWR3_GEOSY/23-68
C9RXG5_GEOSY/9-55
C9RYT6_GEOSY/27-73
C9RYX8_GEOSY/1-46
C9SZW6_9RHIZ/57-103
C9T0U7_9RHIZ/23-69
C9T427_9RHIZ/14-60
C9T4R7_9RHIZ/15-61
C9T4S7_9RHIZ/32-78
C9T6H2_9RHIZ/13-59
C9T798_9RHIZ/23-69
C9T7B6_9RHIZ/39-85
C9T963_9RHIZ/57-103
C9TA41_9RHIZ/23-69
C9TC26_9RHIZ/32-78
C9TC37_9RHIZ/15-61
C9TCS6_9RHIZ/17-63
C9TG00_9RHIZ/23-69
C9TG19_9RHIZ/39-85
C9TGU0_9RHIZ/13-59
C9THZ4_9RHIZ/57-103
C9TKC7_9RHIZ/23-69
C9TLN5_9RHIZ/13-59
C9TPM1_9RHIZ/9-64
C9TQA8_9RHIZ/15-61
C9TQB6_9RHIZ/32-78
C9TQK7_9RHIZ/23-69
C9TQM6_9RHIZ/39-85
C9TTD5_9RHIZ/32-78
C9TTE5_9RHIZ/15-61
C9TU38_9RHIZ/14-60
C9TVJ4_9RHIZ/13-59
C9TX19_9RHIZ/23-69
C9TX38_9RHIZ/39-85
C9U0D9_9RHIZ/57-103
C9U197_9RHIZ/23-69
C9U1K1_9RHIZ/18-64
C9U1P4_BRUAB/32-78
C9U1Q4_BRUAB/15-61
C9U2F2_BRUAB/17-63
C9U4K1_BRUAB/23-69
C9U4M1_BRUAB/39-85
C9U598_BRUAB/13-59
C9U7T7_BRUAB/57-103
C9UA59_BRUAB/23-69
C9UAW6_BRUAB/32-78
C9UAX6_BRUAB/15-61
C9UBM1_BRUAB/17-63
C9UDK5_BRUAB/23-69
C9UDM5_BRUAB/39-85
C9UEA5_BRUAB/13-59
C9UHZ3_BRUAB/57-103
C9UJS1_BRUAB/23-69
C9UK23_BRUAB/32-78
C9UKD1_BRUAB/15-61
C9UKP3_BRUAB/17-63
C9UMA2_BRUAB/13-59
C9UN33_BRUAB/23-69
C9UN56_BRUAB/39-85
C9USN8_BRUAB/57-103
C9UTI2_BRUAB/23-69
C9UW44_BRUAB/32-78
C9UW54_BRUAB/15-61
C9UWV2_BRUAB/17-63
C9UZ37_BRUAB/23-69
C9UZ57_BRUAB/39-85
C9UZS6_BRUAB/1-40
C9V0Y9_BRUAB/57-103
C9V2R1_BRUAB/23-69
C9V621_BRUNE/23-69
C9V6Z4_BRUNE/57-103
C9V8I5_BRUNE/32-78
C9V8J5_BRUNE/15-61
C9V992_BRUNE/14-60
C9VAP5_BRUNE/13-59
C9VBG4_BRUNE/23-69
C9VBI3_BRUNE/39-85
C9VE22_9RHIZ/57-103
C9VEY6_9RHIZ/23-69
C9VHM2_9RHIZ/14-60
C9VK58_9RHIZ/13-59
C9VLE4_9RHIZ/32-78
C9VLF4_9RHIZ/15-61
C9VLP2_9RHIZ/23-69
C9VLR3_9RHIZ/39-85
C9VNA3_BRUAB/57-103
C9VQ92_BRUAB/23-69
C9VQS8_BRUAB/32-78
C9VQT8_BRUAB/15-61
C9VRH8_BRUAB/14-60
C9VT07_BRUAB/23-69
C9VTH3_BRUAB/13-59
C9VU67_BRUAB/39-85
C9WY15_NEIM8/15-61
C9X0A7_NEIM8/15-61
C9X8Q9_SALTD/16-62
C9X9W3_SALTD/16-62
C9XAQ7_SALTD/13-58
C9XBI0_SALTD/16-63
C9XCH8_SALTD/17-62
C9XCM7_SALTD/18-64
C9XD64_SALTD/6-52
C9XEG1_SALTD/23-69
C9XFB3_SALTD/24-70
C9XGL5_SALTD/13-59
C9XH97_SALTD/13-56
C9XHV2_SALTD/20-66
C9XI60_SALTD/16-62
C9XJ82_CLODC/17-63
C9XKC0_CLODC/1-29
C9XKM1_CLODC/25-63
C9XKM3_CLODC/19-65
C9XKQ2_CLODC/33-78
C9XL05_CLODC/14-58
C9XLS0_CLODC/12-59
C9XMN0_CLODC/14-60
C9XMY0_CLODC/10-55
C9XMZ9_CLODC/15-59
C9XPP8_CLODC/12-58
C9XQP6_CLODC/18-64
C9XR27_CLODC/18-63
C9XSN6_CLODC/18-64
C9XTF8_CROTZ/16-62
C9XTX0_CROTZ/26-72
C9XWI7_CROTZ/17-63
C9XWS9_CROTZ/13-58
C9XXT7_CROTZ/16-62
C9XZG8_CROTZ/24-68
C9Y002_CROTZ/14-60
C9Y0L3_CROTZ/23-69
C9Y0S8_CROTZ/66-112
C9Y1B0_CROTZ/6-52
C9Y1K1_CROTZ/31-77
C9Y2X1_CROTZ/14-60
C9Y345_CROTZ/35-81
C9Y3A4_CROTZ/15-62
C9Y3L2_CROTZ/18-64
C9Y3S7_CROTZ/29-75
C9Y4R3_CROTZ/16-63
C9Y5B1_CROTZ/5-50
C9Y791_9BURK/32-78
C9Y808_9BURK/4-50
C9Y9F5_9BURK/22-68
C9Y9T4_9BURK/25-71
C9YA29_9BURK/26-73
C9YAY9_9BURK/19-65
C9YBR0_9BURK/2-47
C9YBR1_9BURK/37-83
C9YBR6_9BURK/12-44
C9YC31_9BURK/20-66
C9YCC8_9BURK/20-66
C9YDM0_9BURK/13-59
C9YG94_9BURK/16-62
C9YGQ2_9BURK/24-70
C9YH15_9BURK/1-47
C9YIB7_CLODR/17-63
C9YIL0_CLODR/1-29
C9YIW1_CLODR/25-63
C9YIW3_CLODR/19-65
C9YIZ1_CLODR/33-78
C9YJ72_CLODR/12-59
C9YKX5_CLODR/12-58
C9YLX6_CLODR/18-64
C9YM43_CLODR/18-63
C9YNF1_CLODR/14-58
C9YP84_CLODR/14-60
C9YPI4_CLODR/10-55
C9YPK3_CLODR/15-59
C9YSA1_CLODR/18-64
C9YSR3_STRSW/1-46
C9YSW9_STRSW/13-57
C9YSX5_STRSW/69-115
C9YT57_STRSW/11-57
C9YTA3_STRSW/14-60
C9YTE2_STRSW/46-91
C9YTM5_STRSW/54-100
C9YTZ2_STRSW/22-68
C9YU35_STRSW/32-64
C9YU49_STRSW/14-58
C9YV23_STRSW/20-66
C9YVJ3_STRSW/26-72
C9YVN9_STRSW/56-102
C9YWD1_STRSW/34-80
C9YWD4_STRSW/25-70
C9YWH8_STRSW/20-66
C9YWX8_STRSW/19-65
C9YX13_STRSW/12-59
C9YX15_STRSW/19-63
C9YXN9_STRSW/21-67
C9YY06_STRSW/31-77
C9YYA3_STRSW/13-59
C9YYL3_STRSW/26-72
C9YZ49_STRSW/10-56
C9YZM1_STRSW/35-81
C9Z0A4_STRSW/28-75
C9Z0L3_STRSW/27-73
C9Z0P7_STRSW/27-73
C9Z0R3_STRSW/41-87
C9Z1R9_STRSW/24-67
C9Z1T8_STRSW/22-68
C9Z1Y0_STRSW/26-72
C9Z2T2_STRSW/22-68
C9Z2T6_STRSW/26-72
C9Z2U7_STRSW/14-60
C9Z2V0_STRSW/26-72
C9Z2W2_STRSW/16-62
C9Z3F6_STRSW/19-65
C9Z3P2_STRSW/23-69
C9Z478_STRSW/14-60
C9Z485_STRSW/19-65
C9Z4F0_STRSW/31-77
C9Z582_STRSW/55-101
C9Z5C8_STRSW/19-65
C9Z5I9_STRSW/11-62
C9Z5N8_STRSW/17-63
C9Z5S1_STRSW/24-70
C9Z5Y9_STRSW/8-52
C9Z6D2_STRSW/9-54
C9Z6E0_STRSW/8-54
C9Z6I6_STRSW/14-60
C9Z6I7_STRSW/14-60
C9Z6P5_STRSW/15-61
C9Z6Y8_STRSW/24-70
C9Z6Z3_STRSW/9-55
C9Z7Q1_STRSW/27-73
C9Z7Y5_STRSW/24-70
C9Z7Z8_STRSW/33-78
C9Z899_STRSW/28-74
C9Z8B8_STRSW/23-69
C9Z8D7_STRSW/19-64
C9Z9I7_STRSW/7-53
C9Z9J6_STRSW/16-61
C9Z9M0_STRSW/31-77
C9Z9M1_STRSW/10-56
C9Z9M5_STRSW/4-50
C9Z9P8_STRSW/29-75
C9Z9R7_STRSW/22-68
C9Z9Y2_STRSW/10-56
C9Z9Z3_STRSW/1-41
C9ZA44_STRSW/13-59
C9ZA73_STRSW/22-69
C9ZAF5_STRSW/9-55
C9ZAG2_STRSW/14-60
C9ZAY2_STRSW/12-58
C9ZB06_STRSW/21-67
C9ZB31_STRSW/1-46
C9ZB52_STRSW/44-90
C9ZBL7_STRSW/37-83
C9ZBM6_STRSW/24-70
C9ZBM9_STRSW/12-58
C9ZBT7_STRSW/26-72
C9ZCE5_STRSW/32-78
C9ZCL2_STRSW/16-62
C9ZCN8_STRSW/20-65
C9ZCQ9_STRSW/13-59
C9ZCY0_STRSW/28-74
C9ZD12_STRSW/25-71
C9ZDK1_STRSW/38-84
C9ZDX9_STRSW/8-54
C9ZDY3_STRSW/25-71
C9ZE00_STRSW/28-74
C9ZE77_STRSW/18-64
C9ZEL6_STRSW/21-67
C9ZEM0_STRSW/27-73
C9ZEV8_STRSW/5-48
C9ZFH7_STRSW/48-93
C9ZFQ5_STRSW/82-128
C9ZFX5_STRSW/1-46
C9ZG81_STRSW/15-61
C9ZGR8_STRSW/45-90
C9ZGW3_STRSW/12-57
C9ZH02_STRSW/20-63
C9ZH98_STRSW/20-66
C9ZHB8_STRSW/37-79
C9ZHF0_STRSW/18-64
D0ABN4_ENTFC/12-58
D0AC27_ENTFC/10-57
D0ACL2_ENTFC/15-62
D0AD59_ENTFC/15-57
D0ADR2_ENTFC/11-57
D0AFY1_ENTFC/13-59
D0AG14_ENTFC/7-53
D0AGK4_ENTFC/17-63
D0AHB9_ENTFC/13-59
D0AK86_ENTFC/15-57
D0AKP7_ENTFC/15-62
D0AN31_ENTFC/2-24
D0ANX8_ENTFC/13-59
D0APB2_ENTFC/38-79
D0AQE0_ENTFC/13-59
D0AQH9_ENTFC/7-53
D0AQU6_ENTFC/17-63
D0AR15_ENTFC/11-57
D0ARC8_ENTFC/12-58
D0AS16_ENTFC/10-57
D0AU79_BRUAB/23-69
D0AVI6_BRUAB/57-103
D0AXA6_BRUAB/17-63
D0AXZ2_BRUAB/15-61
D0AY02_BRUAB/32-78
D0AZP1_BRUAB/13-59
D0B0F1_BRUAB/23-69
D0B0H0_BRUAB/39-85
D0B202_BRUME/17-63
D0B513_BRUME/15-61
D0B5W7_BRUME/57-103
D0B6Q9_BRUME/23-69
D0B8M3_BRUME/39-85
D0B8P1_BRUME/23-69
D0B9F4_BRUME/13-59
D0BB48_BRUSU/13-59
D0BCI3_BRUSU/14-60
D0BD64_BRUSU/15-61
D0BD74_BRUSU/32-78
D0BFD0_BRUSU/39-85
D0BFF0_BRUSU/23-69
D0BH63_BRUSU/23-69
D0BI24_BRUSU/57-103
D0BLF4_9LACT/14-58
D0BMM8_9LACT/14-61
D0BMW3_9LACT/10-56
D0BN56_9LACT/14-60
D0BN84_9LACT/10-60
D0BPZ5_9FUSO/11-57
D0BRR1_9FUSO/13-59
D0BRW7_9FUSO/12-54
D0BSE7_9FUSO/1-38
D0BU93_9FUSO/15-60
D0BVX2_9GAMM/12-58
D0BVX3_9GAMM/13-58
D0BW50_9GAMM/13-59
D0BWD7_9GAMM/15-61
D0BWK3_9GAMM/45-89
D0BWK4_9GAMM/18-64
D0BWK9_9GAMM/16-61
D0BWL4_9GAMM/27-71
D0BX04_9GAMM/35-67
D0BX28_9GAMM/14-60
D0BX47_9GAMM/28-74
D0BX66_9GAMM/52-96
D0BXC2_9GAMM/37-83
D0BXE7_9GAMM/45-88
D0BXH6_9GAMM/13-59
D0BXR1_9GAMM/40-87
D0BXR5_9GAMM/23-69
D0BXV6_9GAMM/35-79
D0BYG8_9GAMM/18-64
D0BYU6_9GAMM/7-53
D0BYW8_9GAMM/16-62
D0BZ96_9GAMM/14-60
D0BZC5_9GAMM/13-58
D0BZR0_9GAMM/25-71
D0C0I2_9GAMM/7-53
D0C1G5_9GAMM/15-60
D0C1K2_9GAMM/24-70
D0C1M4_9GAMM/10-56
D0C1W0_9GAMM/22-68
D0C237_9GAMM/14-57
D0C270_9GAMM/23-69
D0C2F4_9GAMM/34-78
D0C310_9GAMM/28-74
D0C3G5_9GAMM/15-62
D0C3G6_9GAMM/20-65
D0C3H9_9GAMM/16-62
D0C3N9_9GAMM/38-84
D0C3Y3_9GAMM/48-94
D0C435_9GAMM/19-64
D0C492_9GAMM/16-62
D0C4C8_9GAMM/14-60
D0C4E2_9GAMM/26-72
D0C4H5_9GAMM/16-62
D0C4L9_9GAMM/23-69
D0C4U8_9GAMM/15-60
D0C4X5_9GAMM/20-66
D0C579_9GAMM/17-63
D0C5S8_ACIBA/28-74
D0C5U0_ACIBA/13-59
D0C5W7_ACIBA/35-67
D0C681_ACIBA/13-59
D0C6B1_ACIBA/13-59
D0C6C4_ACIBA/7-53
D0C6G3_ACIBA/28-74
D0C6X4_ACIBA/15-60
D0C6Y5_ACIBA/26-72
D0C702_ACIBA/14-60
D0C748_ACIBA/51-97
D0C7A9_ACIBA/18-64
D0C7H7_ACIBA/16-62
D0C7R7_ACIBA/16-62
D0C7T9_ACIBA/7-53
D0C7Z9_ACIBA/7-53
D0C8C6_ACIBA/20-66
D0C8I7_ACIBA/13-59
D0C8R2_ACIBA/13-59
D0C8T6_ACIBA/45-91
D0C9B0_ACIBA/33-79
D0C9C3_ACIBA/48-94
D0C9D1_ACIBA/24-70
D0C9G5_ACIBA/15-60
D0C9Z9_ACIBA/22-68
D0CAC2_ACIBA/12-58
D0CAC3_ACIBA/13-59
D0CAK8_ACIBA/13-59
D0CB44_ACIBA/10-56
D0CBF5_ACIBA/13-59
D0CBF8_ACIBA/27-71
D0CBW4_ACIBA/40-87
D0CC09_ACIBA/47-93
D0CCH2_ACIBA/13-58
D0CE24_ACIBA/17-63
D0CE30_ACIBA/13-59
D0CE84_ACIBA/18-64
D0CEI8_ACIBA/17-63
D0CEJ8_ACIBA/33-77
D0CF19_ACIBA/15-62
D0CF20_ACIBA/20-65
D0CF33_ACIBA/16-62
D0CF74_ACIBA/14-60
D0CF94_ACIBA/19-64
D0CG47_ACIBA/23-69
D0CNS6_9RHOB/17-63
D0CQ89_9RHOB/16-62
D0CQ98_9RHOB/14-60
D0CR27_9RHOB/12-58
D0CS46_9RHOB/15-61
D0CST7_9RHOB/18-64
D0CT05_9RHOB/26-72
D0CTP0_9RHOB/28-74
D0CUE5_9RHOB/12-59
D0CWQ0_9RHOB/23-69
D0CXP2_9RHOB/29-74
D0CY74_9RHOB/16-62
D0CYE7_9RHOB/9-55
D0CYF2_9RHOB/25-71
D0D056_9RHOB/20-66
D0D081_9RHOB/12-58
D0D0P2_9RHOB/15-61
D0D0P7_9RHOB/28-74
D0D117_9RHOB/7-53
D0D157_9RHOB/14-60
D0D2L2_9RHOB/15-61
D0D2W0_9RHOB/21-67
D0D3T3_9RHOB/21-67
D0D4F7_9RHOB/16-61
D0D6J7_9RHOB/15-61
D0D6T5_9RHOB/20-72
D0D6W8_9RHOB/16-62
D0D701_9RHOB/18-63
D0D713_9RHOB/21-67
D0D964_9RHOB/18-64
D0D9C3_9RHOB/25-71
D0D9J5_9RHOB/40-84
D0DAQ1_9RHOB/26-72
D0DB96_9RHOB/20-66
D0DBD2_9RHOB/27-73
D0DCD3_9RHOB/19-64
D0DCQ9_9RHOB/16-62
D0DCX9_9RHOB/26-69
D0DCY4_9RHOB/31-77
D0DDH6_9RHOB/12-58
D0DDS7_9RHOB/32-78
D0DE05_9RHOB/30-76
D0DF34_9LACO/12-58
D0DFL6_9LACO/19-55
D0DIA8_9LACO/12-57
D0DJZ8_9LACO/13-59
D0DKJ7_9LACO/12-58
D0DM48_9LACO/40-86
D0DM56_9LACO/8-59
D0DP17_9LACO/12-58
D0DPA7_9LACO/7-52
D0DPE5_9LACO/17-61
D0DPF0_9LACO/12-58
D0DPL6_9LACO/17-63
D0DQM9_9LACO/11-52
D0DRU0_LACFE/12-56
D0DS92_LACFE/17-58
D0DSF2_LACFE/17-63
D0DSK7_LACFE/47-93
D0DSL5_LACFE/13-55
D0DSW4_LACFE/14-60
D0DUV7_LACFE/14-56
D0DV55_LACFE/20-63
D0DXK2_9LACO/14-60
D0DXL0_9LACO/8-59
D0DYB8_9LACO/17-58
D0DYD6_9LACO/12-58
D0DYX5_9LACO/15-59
D0DZW7_9LACO/17-63
D0E039_9LACO/12-58
D0E044_9LACO/17-61
D0E081_9LACO/7-52
D0E7L7_PSEAE/9-55
D0FML6_ERWPY/15-62
D0FMV4_ERWPY/15-62
D0FRI7_ERWPY/18-64
D0FSI8_ERWPY/12-58
D0FSN4_ERWPY/14-60
D0FSP9_ERWPY/13-59
D0FTM3_ERWPY/32-78
D0FUN8_ERWPY/16-62
D0FVT7_ERWPY/29-73
D0GBA7_BRUME/23-69
D0GC61_BRUME/57-103
D0GEA8_BRUME/39-85
D0GEC9_BRUME/23-69
D0GF51_BRUME/13-59
D0GGJ9_BRUME/17-63
D0GH93_BRUME/15-61
D0GL95_9FUSO/15-61
D0GNE6_9FUSO/11-57
D0GNM4_9FUSO/11-57
D0GNM5_9FUSO/19-65
D0GQJ9_VIBMI/19-65
D0GU75_VIBMI/11-57
D0GU79_VIBMI/14-60
D0GUP5_VIBMI/1-46
D0GVK0_VIBMI/13-60
D0GVN2_VIBMI/10-56
D0GWS2_VIBMI/18-65
D0GYL3_VIBMI/16-62
D0GZB0_VIBMI/8-54
D0GZL6_VIBMI/13-58
D0H066_VIBMI/1-31
D0H241_VIBCH/19-65
D0H290_VIBCH/13-60
D0H2C2_VIBCH/9-55
D0H599_VIBCH/13-58
D0H5R8_VIBCH/21-67
D0H6R6_VIBCH/1-42
D0H7D9_VIBCH/16-62
D0H7Q1_VIBCH/12-58
D0H8Z9_VIBCH/1-46
D0H904_VIBCH/11-57
D0H9E4_VIBCH/35-81
D0HB52_VIBMI/13-60
D0HBU2_VIBMI/22-68
D0HE59_VIBMI/21-67
D0HHR4_VIBMI/14-60
D0HJY6_VIBCH/9-55
D0HLG6_VIBCH/21-67
D0HM57_VIBCH/13-60
D0HMK4_VIBCH/35-81
D0HNN2_VIBCH/11-57
D0HP39_VIBCH/16-62
D0HQE9_VIBCH/13-58
D0HR66_VIBCH/12-58
D0HTA9_VIBCH/1-46
D0HTB3_VIBCH/11-57
D0HTN8_VIBCH/19-65
D0HW94_VIBCH/11-57
D0HW99_VIBCH/1-46
D0HX51_VIBCH/22-68
D0HXT0_VIBCH/21-67
D0HZJ5_VIBCH/13-58
D0HZZ1_VIBCH/12-58
D0I010_VIBCH/1-42
D0I2M6_VIBCH/19-65
D0I396_VIBHO/15-62
D0I3Y8_VIBHO/7-53
D0I411_VIBHO/13-60
D0I4E5_VIBHO/8-54
D0I4U0_VIBHO/21-67
D0I5X4_VIBHO/11-57
D0I5Y5_VIBHO/16-61
D0I606_VIBHO/16-62
D0I6P6_VIBHO/11-57
D0IAZ4_VIBHO/11-57
D0IB85_VIBHO/37-83
D0IBC3_VIBHO/12-58
D0ID42_9VIBR/8-54
D0IDI1_9VIBR/1-46
D0IHK2_9VIBR/16-62
D0II85_9VIBR/11-57
D0IIY5_9VIBR/13-58
D0IJH1_9VIBR/21-67
D0IKF8_9VIBR/11-57
D0IKG2_9VIBR/11-57
D0IMJ2_9VIBR/18-65
D0IMK4_9VIBR/13-59
D0IMQ3_9VIBR/13-60
D0IUZ4_COMT2/36-82
D0IVM8_COMT2/15-60
D0IXK1_COMT2/16-62
D0IXV6_COMT2/1-39
D0IYD9_COMT2/12-58
D0IZ51_COMT2/28-74
D0J0X8_COMT2/12-58
D0J1N2_COMT2/4-36
D0J1T7_COMT2/28-74
D0J1X3_COMT2/15-61
D0J323_COMT2/9-55
D0J5F7_COMT2/1-44
D0J5I9_COMT2/38-84
D0J5T4_COMT2/25-71
D0J6V7_COMT2/1-46
D0J849_COMT2/75-121
D0J850_COMT2/42-88
D0J8F8_COMT2/23-69
D0JCB7_YERPD/2-47
D0JDT5_YERPD/6-52
D0JFU2_YERPD/16-62
D0JHS1_YERPD/14-60
D0JHT9_YERPD/26-72
D0JJJ8_YERPD/25-69
D0JJQ8_YERPD/15-62
D0JKJ2_YERPD/15-61
D0JMX4_YERP1/6-52
D0JPW1_YERP1/16-62
D0JSI0_YERP1/14-60
D0JTM4_YERP1/25-69
D0JU71_YERP1/15-62
D0JUM4_YERP1/15-61
D0JWS7_YERP1/2-47
D0K2T7_STAAD/5-50
D0K8D9_STAAD/9-55
D0K8G2_STAAD/16-60
D0K9P4_STAAD/17-61
D0K9R3_STAAD/18-64
D0K9R9_STAAD/12-58
D0K9T4_STAAD/16-60
D0KAF7_PECWW/13-59
D0KAF7_PECWW/247-293
D0KD69_PECWW/15-62
D0KDL4_PECWW/19-66
D0KDZ9_PECWW/19-65
D0KGQ0_PECWW/16-62
D0KH07_PECWW/6-50
D0KJG3_PECWW/16-62
D0KJU5_PECWW/16-60
D0KK29_PECWW/23-69
D0KKB0_PECWW/19-63
D0KKP8_PECWW/12-58
D0KLK7_PECWW/22-68
D0KN71_SULS9/17-63
D0L160_HALNC/28-74
D0L162_HALNC/16-62
D0L1F1_HALNC/17-63
D0L2H4_GORB4/27-73
D0L2N8_GORB4/44-78
D0L2Q6_GORB4/65-111
D0L2R8_GORB4/23-69
D0L2T6_GORB4/16-62
D0L2W2_GORB4/52-88
D0L330_GORB4/30-72
D0L342_GORB4/31-77
D0L373_GORB4/25-71
D0L394_GORB4/25-71
D0L3A8_GORB4/22-68
D0L3B9_GORB4/18-64
D0L3F0_GORB4/16-62
D0L3H2_GORB4/19-65
D0L3J5_GORB4/39-84
D0L3K6_GORB4/24-70
D0L3R5_GORB4/32-78
D0L3R7_GORB4/18-64
D0L3S1_GORB4/9-56
D0L3Z4_GORB4/21-66
D0L408_GORB4/10-56
D0L409_GORB4/14-60
D0L474_GORB4/19-65
D0L4B0_GORB4/15-61
D0L4B5_GORB4/12-57
D0L588_GORB4/20-58
D0L5E4_GORB4/23-68
D0L5F9_GORB4/10-54
D0L5G1_GORB4/21-66
D0L5H8_GORB4/26-72
D0L5I5_GORB4/30-76
D0L5K8_GORB4/15-61
D0L5P6_GORB4/10-56
D0L5S6_GORB4/47-93
D0L5Z9_GORB4/23-69
D0L630_GORB4/5-51
D0L654_GORB4/8-54
D0L680_GORB4/29-75
D0L6M9_GORB4/17-63
D0L6S8_GORB4/19-65
D0L6S8_GORB4/215-261
D0L6U3_GORB4/45-90
D0L748_GORB4/18-64
D0L767_GORB4/27-73
D0L7D2_GORB4/27-72
D0L7D7_GORB4/14-60
D0L7E3_GORB4/30-76
D0L7L2_GORB4/21-66
D0L7M1_GORB4/26-73
D0L822_GORB4/16-62
D0L827_GORB4/33-79
D0L830_GORB4/19-65
D0L846_GORB4/19-65
D0L851_GORB4/16-62
D0L855_GORB4/12-58
D0L8E3_GORB4/10-55
D0L8R7_GORB4/15-61
D0L9A6_GORB4/12-58
D0L9B4_GORB4/25-71
D0L9E9_GORB4/20-66
D0L9W8_GORB4/10-57
D0L9W9_GORB4/31-77
D0LA19_GORB4/8-54
D0LAD6_GORB4/32-78
D0LAE4_GORB4/12-58
D0LAE6_GORB4/22-67
D0LAN9_GORB4/16-61
D0LAR9_GORB4/18-64
D0LAZ6_GORB4/39-85
D0LBA4_GORB4/24-70
D0LBL5_GORB4/12-58
D0LBV0_GORB4/231-277
D0LBV0_GORB4/34-80
D0LCY4_GORB4/11-57
D0LD04_GORB4/31-77
D0LD74_GORB4/23-69
D0LDG5_GORB4/20-66
D0LDH3_GORB4/14-60
D0LDL9_GORB4/16-62
D0LDY8_GORB4/23-69
D0LE50_GORB4/15-60
D0LER7_GORB4/12-58
D0LET5_GORB4/27-73
D0LEZ3_GORB4/1-40
D0LF10_GORB4/26-72
D0LF63_GORB4/15-61
D0LF79_GORB4/23-69
D0LFP8_HALO1/21-67
D0LGF9_HALO1/50-96
D0LIR6_HALO1/13-59
D0LLB6_HALO1/14-60
D0LLU1_HALO1/16-62
D0LLU8_HALO1/7-59
D0LMF4_HALO1/13-59
D0LMK3_HALO1/18-64
D0LNY9_HALO1/18-64
D0LQE7_HALO1/11-57
D0LR09_HALO1/18-64
D0LR78_HALO1/16-62
D0LRQ4_HALO1/33-79
D0LRV6_HALO1/43-89
D0LSM2_HALO1/29-75
D0LSP6_HALO1/24-70
D0LTJ3_HALO1/18-64
D0LU97_HALO1/14-60
D0LUQ1_HALO1/32-78
D0LWC4_HALO1/19-65
D0LWN6_HALO1/12-58
D0LWU0_HALO1/23-69
D0LWV9_HALO1/20-66
D0LWZ3_HALO1/20-66
D0LXT4_HALO1/11-58
D0LY33_HALO1/22-68
D0LZN7_HALO1/13-59
D0M3H3_VIBSE/13-60
D0M3Q3_VIBSE/35-81
D0M4B5_VIBSE/13-59
D0M5K7_VIBSE/18-65
D0M7T6_VIBSE/1-46
D0M8Y7_VIBSE/9-55
D0MCH7_VIBSE/13-58
D0MDT5_RHOM4/10-56
D0MGZ4_RHOM4/31-78
D0MIQ2_RHOM4/10-56
D0MJD7_RHOM4/14-60
D0MJK2_RHOM4/15-61
D0P5K5_BRUSU/57-103
D0P6F7_BRUSU/23-69
D0PAY8_BRUSU/32-78
D0PAZ8_BRUSU/15-61
D0PBP1_BRUSU/17-63
D0PD50_BRUSU/13-59
D0PDY0_BRUSU/23-69
D0PE00_BRUSU/39-85
D0PEJ2_BRUSU/57-103
D0PFH2_BRUSU/23-69
D0PI94_BRUSU/14-60
D0PJA6_BRUSU/32-78
D0PJB6_BRUSU/15-61
D0PKG0_BRUSU/13-59
D0PL89_BRUSU/23-69
D0PLA9_BRUSU/39-85
D0R224_LACJF/13-59
D0R2J9_LACJF/8-54
D0R5Q8_LACJF/12-58
D0R618_LACJF/12-58
D0R627_LACJF/17-58
D0RDV3_9RHIZ/23-69
D0RE56_9RHIZ/18-64
D0RHP2_9RHIZ/32-78
D0RHQ2_9RHIZ/15-61
D0RIE4_9RHIZ/17-63
D0RIL1_9RHIZ/13-59
D0RJS5_9RHIZ/23-69
D0RJU8_9RHIZ/39-85
D0RRY3_9STRE/11-55
D0RS27_9STRE/12-58
D0RS29_9STRE/16-62
D0RSI8_9STRE/15-61
D0RSK8_9STRE/24-70
D0RT72_9STRE/8-54
D0RTZ2_9STRE/32-75
D0RU84_9STRE/15-59
D0RUM9_9STRE/13-59
D0RVF7_9STRE/12-58
D0RVW8_9STRE/22-68
D0RWE8_9STRE/10-56
D0RWW4_9STRE/25-71
D0RX69_9STRE/14-58
D0RXM1_9STRE/12-56
D0RY27_ACICA/13-58
D0RY55_ACICA/31-76
D0RY67_ACICA/9-56
D0RY68_ACICA/14-60
D0RY97_ACICA/13-58
D0RYB7_ACICA/13-58
D0RYB9_ACICA/13-58
D0RYR8_ACICA/28-74
D0RYY9_ACICA/23-69
D0RZ22_ACICA/13-57
D0RZD6_ACICA/35-67
D0RZI1_ACICA/15-61
D0RZR5_ACICA/18-64
D0RZV8_ACICA/13-58
D0S0F9_ACICA/11-57
D0S0H2_ACICA/16-62
D0S0X2_ACICA/15-60
D0S141_ACICA/13-58
D0S1M1_ACICA/40-87
D0S1M5_ACICA/23-69
D0S1R5_ACICA/13-58
D0S1U7_ACICA/13-58
D0S293_ACICA/24-70
D0S2A1_ACICA/20-66
D0S2B0_ACICA/13-59
D0S2F9_ACICA/45-89
D0S2J6_ACICA/13-59
D0S2K6_ACICA/30-75
D0S2N8_ACICA/13-59
D0S2U6_ACICA/69-113
D0S2X9_ACICA/20-66
D0S3B0_ACICA/7-53
D0S3F8_ACICA/7-53
D0S3I0_ACICA/16-62
D0S4G5_ACICA/27-73
D0S4M3_ACICA/13-57
D0S4R7_ACICA/14-60
D0S570_ACICA/19-64
D0S5C3_ACICA/13-59
D0S5L7_ACICA/13-58
D0S5L8_ACICA/7-53
D0S605_ACICA/10-56
D0S750_ACICA/17-63
D0S775_ACICA/34-78
D0S7D3_ACICA/17-62
D0S7I6_ACICA/15-62
D0S7I7_ACICA/20-65
D0S7K0_ACICA/16-62
D0S7L1_ACICA/49-95
D0S7L9_ACICA/24-70
D0S7R4_ACICA/18-64
D0S807_ACICA/23-69
D0S867_ACIJO/15-60
D0S8I7_ACIJO/16-62
D0S9B1_ACIJO/28-74
D0S9B4_ACIJO/28-74
D0S9F3_ACIJO/16-61
D0S9X0_ACIJO/40-87
D0S9X9_ACIJO/16-62
D0SAU0_ACIJO/15-57
D0SBQ9_ACIJO/11-57
D0SBR2_ACIJO/14-60
D0SC06_ACIJO/7-53
D0SC74_ACIJO/20-66
D0SD27_ACIJO/13-59
D0SD73_ACIJO/24-70
D0SDZ0_ACIJO/16-62
D0SE18_ACIJO/27-73
D0SE67_ACIJO/15-61
D0SEA5_ACIJO/14-60
D0SED9_ACIJO/18-64
D0SFE4_ACIJO/17-61
D0SFI7_ACIJO/37-83
D0SFX6_ACIJO/13-59
D0SFZ2_ACIJO/15-62
D0SI50_ACIJU/7-53
D0SIA7_ACIJU/16-62
D0SIV9_ACIJU/24-70
D0SJ12_ACIJU/7-53
D0SJ61_ACIJU/16-62
D0SJB3_ACIJU/18-64
D0SJT0_ACIJU/10-54
D0SKL7_ACIJU/6-53
D0SKT6_ACIJU/15-60
D0SL23_ACIJU/37-83
D0SLP6_ACIJU/16-62
D0SMA2_ACIJU/40-87
D0SMA6_ACIJU/23-69
D0SNP6_ACIJU/14-60
D0SNY5_ACIJU/37-83
D0SP47_ACIJU/17-62
D0SPW8_ACIJU/13-59
D0SQV3_ACIJU/13-59
D0SQW5_ACIJU/16-61
D0SQW6_ACIJU/15-62
D0SRD3_ACIJU/31-76
D0SRE6_ACIJU/17-63
D0SSF6_ACILW/13-59
D0ST97_ACILW/14-60
D0SVT4_ACILW/36-87
D0SVZ4_ACILW/12-58
D0SW35_ACILW/26-72
D0SWE4_ACILW/14-60
D0SWJ4_ACILW/16-61
D0SWV9_ACILW/15-61
D0SX28_ACILW/14-60
D0SXD2_ACILW/17-61
D0SXN0_ACILW/37-83
D0SY73_ACILW/13-59
D0SY88_ACILW/15-62
D0SZJ6_ACILW/16-62
D0T1K1_ACIRA/32-78
D0T1R3_ACIRA/16-62
D0T2A6_ACIRA/40-87
D0T2P3_ACIRA/16-62
D0T2R5_ACIRA/28-74
D0T395_ACIRA/14-60
D0T3D0_ACIRA/12-58
D0T4I2_ACIRA/14-60
D0T6I7_ACIRA/30-76
D0T6M7_ACIRA/13-59
D0T7W1_ACIRA/39-85
D0T817_ACIRA/17-61
D0T888_ACIRA/13-59
D0T8A1_ACIRA/16-61
D0T8A2_ACIRA/16-63
D0TAY4_9BACE/12-58
D0TBE9_9BACE/13-59
D0TIC3_9BACE/6-51
D0TLJ0_9BACE/50-96
D0TLQ3_9BACE/10-56
D0TNU5_9BACE/12-58
D0TYK3_9BACE/12-58
D0V106_9MICC/12-58
D0W4U6_NEICI/15-61
D0W540_NEICI/47-93
D0W6F5_NEILA/15-61
D0W6Z2_NEILA/15-61
D0WE42_9ACTN/23-69
D0WE69_9ACTN/15-61
D0WEH6_9ACTN/49-95
D0WER3_9ACTN/9-55
D0WF83_9ACTN/12-58
D0WFE4_9ACTN/1-47
D0WG50_9ACTN/23-69
D0WHA1_9ACTN/15-61
D0WHT4_9ACTN/28-73
D0WHX6_9ACTN/18-70
D0WI48_9ACTN/10-56
D0WI81_9ACTN/39-85
D0WIA6_9ACTN/19-65
D0WIC5_9ACTN/27-73
D0WJJ0_9ACTN/11-57
D0WJJ4_9ACTN/18-64
D0WJK6_9ACTN/16-62
D0WK85_9ACTO/16-61
D0WKD1_9ACTO/16-66
D0WKI1_9ACTO/31-81
D0WLB5_9ACTO/38-84
D0WLE7_9ACTO/22-67
D0WLK9_9ACTO/33-79
D0WLS5_9ACTO/10-56
D0WLS6_9ACTO/84-130
D0WLS7_9ACTO/15-61
D0WLW7_9ACTO/16-63
D0WMC2_9ACTO/1-41
D0WMK5_9ACTO/18-63
D0WMX6_9ACTO/12-58
D0WN18_9ACTO/12-57
D0WNA7_9ACTO/8-54
D0WNG4_9ACTO/27-73
D0WNW7_9ACTO/11-57
D0WP01_9ACTO/67-113
D0WP15_9ACTO/1-46
D0WQ26_9ACTO/10-56
D0WQ95_9ACTO/12-58
D0WRC3_9ACTO/19-65
D0WRG3_9ACTO/69-115
D0WRH1_9ACTO/12-58
D0WRL4_9ACTO/5-51
D0WRX1_9ACTO/16-62
D0WS98_VIBAL/9-55
D0WTF6_VIBAL/11-57
D0WV67_VIBAL/16-62
D0WV98_VIBAL/13-59
D0WVE9_VIBAL/12-58
D0WW82_VIBAL/13-60
D0WXE2_VIBAL/50-96
D0WY19_VIBAL/12-58
D0WYC7_VIBAL/21-67
D0WYU7_VIBAL/7-53
D0WZ76_VIBAL/27-73
D0WZM0_VIBAL/16-62
D0WZW8_VIBAL/21-67
D0X0L5_VIBAL/13-58
D0X2E2_VIBAL/31-77
D0X2H7_VIBAL/11-56
D0X2R9_VIBAL/5-51
D0X3T6_VIBAL/18-65
D0X4S4_VIBHA/12-58
D0X4X3_VIBHA/13-60
D0X595_VIBHA/23-69
D0X6B5_VIBHA/6-52
D0X6N5_VIBHA/9-55
D0XA44_VIBHA/11-56
D0XAJ8_VIBHA/16-62
D0XAY1_VIBHA/18-65
D0XBK2_VIBHA/7-53
D0XBM9_VIBHA/8-52
D0XBW1_VIBHA/27-72
D0XC51_VIBHA/27-73
D0XD20_VIBHA/16-62
D0XDS1_VIBHA/7-53
D0XEP0_VIBHA/16-62
D0XES4_VIBHA/12-58
D0XF65_VIBHA/21-67
D0XFV8_VIBHA/21-67
D0XGB7_VIBHA/31-77
D0XHG5_VIBHA/13-58
D0XHI3_VIBHA/35-81
D0YNY2_9ACTO/22-68
D0YRQ1_9ACTO/19-65
D0YRW1_9ACTO/10-59
D0YS27_9ACTO/20-65
D0YTT8_9ACTO/13-56
D0YV48_9ACTO/13-59
D0YVP4_LISDA/21-67
D0YX31_LISDA/18-63
D0YX51_LISDA/11-57
D0YXW9_LISDA/7-53
D0YZ36_LISDA/12-58
D0Z0P7_LISDA/15-62
D0Z153_LISDA/22-68
D0Z1C7_LISDA/13-60
D0Z1E9_LISDA/7-51
D0Z3P7_LISDA/15-61
D0Z4S5_LISDA/12-58
D0Z936_EDWTE/15-62
D0Z9P3_EDWTE/20-66
D0ZAS5_EDWTE/24-70
D0ZAS9_EDWTE/24-70
D0ZEC6_EDWTE/16-62
D0ZGH2_EDWTE/13-56
D0ZHB2_EDWTE/15-62
D0ZHC4_EDWTE/12-58
D0ZHK2_EDWTE/9-55
D0ZI86_SALT1/20-66
D0ZIG4_SALT1/16-62
D0ZLL6_SALT1/16-62
D0ZN64_SALT1/16-62
D0ZP76_SALT1/13-58
D0ZQ38_SALT1/16-63
D0ZRD4_SALT1/17-62
D0ZS53_SALT1/6-52
D0ZS97_SALT1/18-64
D0ZUF4_SALT1/23-69
D0ZUR1_SALT1/24-70
D0ZWW3_SALT1/13-59
D0ZXQ4_SALT1/13-56
D1A1H5_THECD/31-77
D1A1K0_THECD/29-75
D1A1L1_THECD/15-61
D1A1Q9_THECD/15-61
D1A221_THECD/19-65
D1A2C8_THECD/20-66
D1A2L4_THECD/33-79
D1A2N0_THECD/14-60
D1A2Y3_THECD/28-69
D1A2Y7_THECD/24-68
D1A307_THECD/40-86
D1A3I3_THECD/25-71
D1A3N3_THECD/16-62
D1A3N5_THECD/19-65
D1A3T0_THECD/20-67
D1A3T2_THECD/14-60
D1A3X0_THECD/12-58
D1A3Z4_THECD/12-57
D1A423_THECD/21-68
D1A448_THECD/25-71
D1A450_THECD/31-76
D1A4B6_THECD/23-69
D1A4M7_THECD/21-66
D1A4V1_THECD/21-67
D1A4V6_THECD/56-102
D1A5F4_THECD/19-65
D1A5G0_THECD/23-68
D1A5J9_THECD/22-67
D1A5K4_THECD/35-81
D1A5P5_THECD/9-57
D1A5V1_THECD/17-63
D1A5V2_THECD/19-65
D1A5X9_THECD/42-88
D1A5Z1_THECD/41-87
D1A627_THECD/13-59
D1A6U8_THECD/13-59
D1A785_THECD/1-47
D1A7F1_THECD/24-70
D1A7J1_THECD/22-68
D1A7W8_THECD/11-58
D1A897_THECD/10-44
D1A898_THECD/16-62
D1A8B9_THECD/28-75
D1A8H6_THECD/56-102
D1A915_THECD/28-75
D1A991_THECD/23-69
D1A9V4_THECD/29-75
D1AAH7_THECD/1-46
D1AAI4_THECD/12-57
D1AAL8_THECD/28-74
D1AAS6_THECD/35-80
D1AB47_THECD/7-54
D1AB95_THECD/1-42
D1ABA4_THECD/41-87
D1ABP1_THECD/16-62
D1ABT2_THECD/6-52
D1AC86_THECD/15-61
D1ACC0_THECD/27-73
D1ACJ5_THECD/20-66
D1ACN2_THECD/14-60
D1ACV1_THECD/19-65
D1ACZ0_THECD/17-63
D1ACZ5_THECD/35-81
D1AD55_THECD/24-70
D1AD56_THECD/17-63
D1AD58_THECD/10-56
D1ADK4_THECD/39-85
D1ADK8_THECD/23-69
D1ADT5_THECD/14-60
D1AE08_THECD/13-60
D1AE68_THECD/24-70
D1AET0_THECD/23-69
D1AGE5_SEBTE/16-62
D1AI57_SEBTE/11-57
D1AI86_SEBTE/11-57
D1AII4_SEBTE/14-60
D1AJ86_SEBTE/7-53
D1AL20_SEBTE/10-56
D1ALR6_SEBTE/8-54
D1ALU3_SEBTE/6-52
D1ALU8_SEBTE/6-52
D1AMZ9_SEBTE/9-55
D1ANW1_SEBTE/6-52
D1APH7_SEBTE/14-60
D1APJ2_SEBTE/12-58
D1APK1_SEBTE/10-54
D1APV5_SEBTE/9-55
D1AQ24_SEBTE/8-54
D1AQ87_SEBTE/15-61
D1AQA9_SEBTE/17-63
D1AQJ2_SEBTE/7-53
D1AQU0_SEBTE/9-55
D1ARQ7_SEBTE/6-52
D1ARS1_SEBTE/9-55
D1AS31_SEBTE/6-52
D1AWM2_STRM9/11-57
D1AXC3_STRM9/14-60
D1AXX1_STRM9/16-62
D1B1N5_SULD5/14-60
D1B270_SULD5/26-72
D1B534_SULD5/14-60
D1B6H2_THEAS/19-63
D1B6V6_THEAS/9-55
D1BAI1_SANKS/36-82
D1BAN5_SANKS/5-50
D1BAW3_SANKS/25-70
D1BAW8_SANKS/40-86
D1BAZ2_SANKS/16-61
D1BB40_SANKS/20-66
D1BB66_SANKS/12-58
D1BBC1_SANKS/18-64
D1BBH9_SANKS/114-160
D1BCD3_SANKS/25-71
D1BDD2_SANKS/19-65
D1BDF6_SANKS/19-65
D1BE42_SANKS/15-61
D1BE73_SANKS/13-56
D1BE87_SANKS/22-66
D1BEB0_SANKS/22-68
D1BEP5_SANKS/27-73
D1BEQ7_SANKS/25-71
D1BES5_SANKS/13-59
D1BEU0_SANKS/30-75
D1BF17_SANKS/9-55
D1BF79_SANKS/12-56
D1BF97_SANKS/19-59
D1BF99_SANKS/25-69
D1BFC0_SANKS/36-82
D1BFE0_SANKS/20-65
D1BFK6_SANKS/13-59
D1BFR0_SANKS/29-75
D1BFR4_SANKS/33-77
D1BG22_SANKS/10-56
D1BG41_SANKS/9-55
D1BG67_SANKS/22-68
D1BG70_SANKS/19-65
D1BG77_SANKS/22-68
D1BG87_SANKS/22-68
D1BGB1_SANKS/8-53
D1BH47_SANKS/13-59
D1BH87_SANKS/26-72
D1BHE4_SANKS/11-57
D1BHF5_SANKS/10-56
D1BHG1_SANKS/22-68
D1BHH8_SANKS/15-57
D1BHP3_SANKS/31-68
D1BHY6_SANKS/13-59
D1BI96_SANKS/11-57
D1BJA7_SANKS/24-70
D1BJI5_SANKS/18-64
D1BK32_SANKS/12-58
D1BK66_SANKS/17-63
D1BQX4_VEIPT/14-58
D1BRF8_XYLCX/23-69
D1BRG1_XYLCX/1-46
D1BRS4_XYLCX/15-61
D1BRW9_XYLCX/24-69
D1BSG3_XYLCX/80-126
D1BTF5_XYLCX/35-81
D1BTK7_XYLCX/17-61
D1BU20_XYLCX/13-58
D1BU84_XYLCX/24-70
D1BUB7_XYLCX/26-72
D1BUM5_XYLCX/13-58
D1BUS7_XYLCX/30-81
D1BV26_XYLCX/15-61
D1BVI4_XYLCX/26-72
D1BVK3_XYLCX/7-53
D1BVR8_XYLCX/14-59
D1BVZ6_XYLCX/26-72
D1BWB4_XYLCX/15-57
D1BXT3_XYLCX/25-71
D1BYD4_XYLCX/52-98
D1BYP0_XYLCX/21-67
D1BZ65_XYLCX/13-59
D1BZU4_XYLCX/15-61
D1BZY5_XYLCX/23-68
D1C073_XYLCX/15-61
D1C0J2_XYLCX/20-65
D1C0L6_XYLCX/24-70
D1C211_SPHTD/12-58
D1C414_SPHTD/23-69
D1C4E4_SPHTD/21-67
D1C838_SPHTD/7-53
D1C9D5_SPHTD/15-61
D1CAC3_SPHTD/26-72
D1CAD4_SPHTD/12-58
D1CD16_THET1/25-71
D1CI95_THET1/10-58
D1CIV0_THET1/34-79
D1CJ01_THET1/13-59
D1CVK4_9RHIZ/32-78
D1CVL4_9RHIZ/15-61
D1CWT0_9RHIZ/17-72
D1CY50_9RHIZ/13-59
D1CYW9_9RHIZ/23-69
D1CYY9_9RHIZ/39-85
D1D1K7_9RHIZ/23-69
D1D1Z3_9RHIZ/57-103
D1D4R5_NEIGO/15-61
D1D6W9_NEIGO/15-61
D1DA22_NEIGO/15-61
D1DBP6_NEIGO/15-61
D1DGB5_NEIGO/15-61
D1DI19_NEIGO/15-61
D1DN62_NEIGO/15-61
D1DQP0_NEIGO/15-61
D1DUZ3_NEIGO/15-61
D1DXC2_NEIGO/15-61
D1E1H6_NEIGO/15-61
D1E407_NEIGO/15-61
D1E7V3_NEIGO/15-61
D1EA67_NEIGO/15-61
D1EE97_NEIGO/15-61
D1EGZ7_NEIGO/15-61
D1EIK5_9RHIZ/23-69
D1EJG0_9RHIZ/57-103
D1ELM1_9RHIZ/18-64
D1EMA9_9RHIZ/13-59
D1EN30_9RHIZ/23-69
D1EN50_9RHIZ/39-85
D1EQE9_9RHIZ/32-78
D1EQF9_9RHIZ/15-61
D1ER54_9RHIZ/14-60
D1ET49_BRUME/57-103
D1EU01_BRUME/23-69
D1EWH1_BRUME/23-69
D1EWJ0_BRUME/39-85
D1EX85_BRUME/15-61
D1EXX9_BRUME/14-60
D1EZC7_BRUME/13-59
D1F1T4_BRUME/57-103
D1F453_BRUME/23-69
D1F6S7_BRUME/15-61
D1F7H6_BRUME/14-60
D1F8X6_BRUME/13-59
D1F9P8_BRUME/23-69
D1F9R8_BRUME/39-85
D1FCS2_9RHIZ/23-69
D1FDN8_9RHIZ/57-103
D1FFP4_9RHIZ/13-59
D1FHV7_9RHIZ/32-78
D1FHW7_9RHIZ/15-61
D1FIL7_9RHIZ/17-63
D1FIW1_9RHIZ/23-69
D1FIY1_9RHIZ/39-85
D1GLV1_9ACTO/22-67
D1GLW5_9ACTO/11-54
D1GSD5_STAA0/9-55
D1GSF7_STAA0/16-60
D1GTD5_STAA0/17-61
D1GTF2_STAA0/24-70
D1GTF8_STAA0/12-58
D1GTS9_STAA0/16-60
D1GTZ8_STAA0/5-50
D1GUK5_STAA0/26-66
D1GUZ4_STAA0/7-53
D1H0C2_9ACTO/16-62
D1H0C5_9ACTO/20-66
D1JL63_9BACE/22-67
D1JLR8_9BACE/8-54
D1JMG6_9BACE/21-67
D1JMN1_9BACE/12-56
D1JW06_9BACE/18-64
D1JX58_9BACE/10-56
D1JZ23_9BACE/12-58
D1K4N0_9BACE/12-58
D1K5G7_9BACE/12-58
D1K648_9BACE/10-56
D1K6L7_9BACE/18-64
D1N297_9BACT/8-54
D1NAV3_9BACT/12-58
D1NKC3_CLOTM/17-63
D1NMY6_CLOTM/10-55
D1NP88_CLOTM/14-55
D1NUH0_9BIFI/10-54
D1NW04_9BIFI/16-62
D1NW08_9BIFI/41-87
D1NXI2_9ENTR/20-66
D1NY10_9ENTR/19-65
D1NZG1_9ENTR/25-71
D1P252_9ENTR/20-66
D1P2A9_9ENTR/19-65
D1P3H8_9ENTR/14-60
D1P484_9ENTR/25-71
D1P4G8_9ENTR/16-62
D1P4K7_9ENTR/21-65
D1P581_9ENTR/13-59
D1P7C1_9ENTR/12-58
D1P7G2_9ENTR/39-85
D1P7N0_9ENTR/19-66
D1PDB0_9BACT/10-56
D1PFJ1_9BACT/52-97
D1PIR0_9FIRM/12-58
D1PKD0_9FIRM/13-60
D1PL74_9FIRM/14-61
D1PN79_9FIRM/11-57
D1PNM7_9FIRM/47-93
D1PSB0_9FIRM/9-53
D1PT36_9BACT/12-58
D1PVE0_9BACT/10-56
D1PW99_9BACT/11-57
D1PYT5_9BACT/18-64
D1Q3G3_YERPE/25-69
D1Q5T0_YERPE/25-69
D1Q6X8_STAAU/16-60
D1Q7S8_STAAU/5-50
D1Q9V9_STAAU/29-75
D1Q9W5_STAAU/12-58
D1Q9Y1_STAAU/16-60
D1QAF2_STAAU/17-61
D1QC21_STAAU/9-55
D1QFV6_STAAU/9-55
D1QFX9_STAAU/16-60
D1QG77_STAAU/17-61
D1QG98_STAAU/29-75
D1QGA5_STAAU/12-58
D1QGC0_STAAU/16-60
D1QMS8_9BACT/81-126
D1QS10_9BACT/19-57
D1QU64_9BACT/30-76
D1QU69_9BACT/12-58
D1QW21_9BACT/10-56
D1QZM4_STAAU/9-55
D1QZP7_STAAU/16-60
D1R114_STAAU/5-50
D1R2Q3_STAAU/29-75
D1R2R0_STAAU/12-58
D1R2S5_STAAU/16-60
D1R321_STAAU/17-61
D1RJT5_LEGLO/5-51
D1RMX9_LEGLO/28-72
D1RN33_SEROD/19-65
D1RNB2_SEROD/24-70
D1RNM2_SEROD/14-71
D1RNN5_SEROD/27-73
D1RPD1_SEROD/23-69
D1RQ26_SEROD/60-106
D1RQD1_SEROD/20-71
D1RRB4_SEROD/21-67
D1RRC8_SEROD/16-63
D1RRN7_SEROD/44-90
D1RRS3_SEROD/23-69
D1RRX1_SEROD/14-59
D1RS97_SEROD/12-58
D1RSZ6_SEROD/15-61
D1RT28_SEROD/33-66
D1RT36_SEROD/30-76
D1RT37_SEROD/36-81
D1RT74_SEROD/8-54
D1RTH4_SEROD/22-68
D1RTN8_SEROD/14-60
D1RVR7_SEROD/18-62
D1RW13_SEROD/16-62
D1RWA4_SEROD/19-65
D1RWQ9_SEROD/17-63
D1RYL5_SEROD/12-58
D1RYR1_SEROD/20-64
D1RZN3_SEROD/14-60
D1RZX3_SEROD/11-55
D1S078_SEROD/1-42
D1S0F8_SEROD/44-91
D1S0N5_SEROD/15-62
D1TPV3_YERPE/6-52
D1TSP1_YERPE/28-74
D1TXP9_YERPE/15-62
D1TY04_YERPE/15-61
D1TZP8_YERPE/15-62
D1U0P3_YERPE/25-69
D1VRJ7_9FIRM/13-59
D1VT72_9FIRM/17-62
D1VTS2_9FIRM/12-58
D1VU42_9FIRM/17-63
D1VWF2_9BACT/18-63
D1W0N3_9BACT/12-58
D1W1E1_9BACT/12-58
D1W1Z0_9BACT/25-71
D1W3N3_9BACT/10-56
D1W6B9_9BACT/15-60
D1W8U4_9BACT/12-58
D1W8Y0_9BACT/12-58
D1W9I5_9LACO/12-58
D1WA24_9LACO/13-58
D1WA62_9LACO/17-61
D1WA67_9LACO/12-58
D1WAB9_9LACO/12-58
D1WAJ9_9LACO/17-58
D1WBL1_9LACO/12-58
D1WBP3_9LACO/14-60
D1WBQ1_9LACO/8-59
D1WC82_9LACO/11-52
D1WCT6_9LACO/15-59
D1WEI8_9LACO/8-59
D1WEJ8_9LACO/17-63
D1WGM2_9LACO/12-58
D1WIB5_9LACO/12-58
D1WIC0_9LACO/17-61
D1WIG0_9LACO/13-58
D1WJ51_STAEP/20-60
D1WJH6_STAEP/7-53
D1WJS9_STAEP/16-59
D1WKL4_STAEP/9-55
D1WPU4_STAEP/10-56
D1XBK6_9ACTO/40-86
D1XBL4_9ACTO/21-67
D1XBL8_9ACTO/14-60
D1XBS9_9ACTO/14-60
D1XBW3_9ACTO/14-59
D1XC25_9ACTO/17-64
D1XC32_9ACTO/23-69
D1XC65_9ACTO/19-65
D1XC99_9ACTO/1-40
D1XCE2_9ACTO/18-64
D1XCI7_9ACTO/10-56
D1XCZ0_9ACTO/20-65
D1XD19_9ACTO/11-57
D1XD35_9ACTO/21-67
D1XD54_9ACTO/15-61
D1XD72_9ACTO/27-72
D1XDD9_9ACTO/25-72
D1XDF4_9ACTO/19-65
D1XDM1_9ACTO/24-70
D1XDS7_9ACTO/15-60
D1XDU5_9ACTO/34-80
D1XDY1_9ACTO/19-65
D1XE07_9ACTO/12-58
D1XE86_9ACTO/6-52
D1XEH7_9ACTO/19-65
D1XEJ0_9ACTO/18-64
D1XEJ2_9ACTO/19-65
D1XEL3_9ACTO/19-64
D1XEN9_9ACTO/51-98
D1XER1_9ACTO/20-66
D1XES0_9ACTO/24-70
D1XF18_9ACTO/26-72
D1XF66_9ACTO/30-76
D1XFY1_9ACTO/13-59
D1XG48_9ACTO/22-68
D1XGC8_9ACTO/12-58
D1XGH4_9ACTO/16-62
D1XGW7_9ACTO/31-76
D1XH94_9ACTO/31-77
D1XHG9_9ACTO/52-96
D1XHV2_9ACTO/27-73
D1XHW6_9ACTO/22-67
D1XHX2_9ACTO/22-60
D1XI14_9ACTO/219-265
D1XI14_9ACTO/25-71
D1XI17_9ACTO/27-73
D1XI21_9ACTO/27-73
D1XI27_9ACTO/18-62
D1XIC2_9ACTO/24-70
D1XIF9_9ACTO/23-67
D1XIG5_9ACTO/39-85
D1XII2_9ACTO/19-64
D1XII8_9ACTO/17-63
D1XII9_9ACTO/14-60
D1XIP4_9ACTO/18-65
D1XIR4_9ACTO/11-55
D1XIS6_9ACTO/12-58
D1XIV0_9ACTO/26-72
D1XIY0_9ACTO/21-66
D1XJ51_9ACTO/24-69
D1XJ57_9ACTO/25-71
D1XJ63_9ACTO/26-73
D1XJ98_9ACTO/21-66
D1XJC9_9ACTO/16-62
D1XJJ2_9ACTO/19-65
D1XJL6_9ACTO/14-60
D1XK27_9ACTO/40-86
D1XKE7_9ACTO/57-102
D1XKS9_9ACTO/44-90
D1XL38_9ACTO/12-58
D1XL59_9ACTO/14-60
D1XL62_9ACTO/14-60
D1XLF9_9ACTO/10-55
D1XLI0_9ACTO/12-58
D1XLL9_9ACTO/20-66
D1XLP0_9ACTO/13-56
D1XLQ0_9ACTO/19-66
D1XLQ6_9ACTO/19-64
D1XLR1_9ACTO/5-51
D1XM95_9ACTO/16-62
D1XMA4_9ACTO/25-71
D1XMA7_9ACTO/17-63
D1XMB3_9ACTO/28-74
D1XMN7_9ACTO/8-52
D1XNA2_9ACTO/42-85
D1XNA4_9ACTO/12-58
D1XNC8_9ACTO/12-58
D1XNH0_9ACTO/26-71
D1XNJ2_9ACTO/12-58
D1XNK6_9ACTO/20-65
D1XNL0_9ACTO/29-75
D1XNX2_9ACTO/24-70
D1XP77_9ACTO/24-70
D1XP92_9ACTO/20-66
D1XPB6_9ACTO/10-56
D1XPC7_9ACTO/13-58
D1XPK0_9ACTO/26-72
D1XPR4_9ACTO/89-135
D1XPT0_9ACTO/12-58
D1XPU3_9ACTO/21-67
D1XQ47_9ACTO/10-56
D1XQK1_9ACTO/17-63
D1XQU4_9ACTO/10-56
D1XQY1_9ACTO/14-60
D1XR19_9ACTO/30-75
D1XR42_9ACTO/19-65
D1XR61_9ACTO/18-64
D1XRC2_9ACTO/20-65
D1XRT2_9ACTO/53-97
D1XSI3_9ACTO/28-74
D1XSM8_9ACTO/15-61
D1XT96_9ACTO/16-62
D1XTF2_9ACTO/16-62
D1XTL0_9ACTO/1-29
D1XTN7_9ACTO/14-60
D1XTP4_9ACTO/12-58
D1XTQ1_9ACTO/17-63
D1XTS0_9ACTO/19-64
D1XU22_9ACTO/26-72
D1XU65_9ACTO/8-54
D1XUC8_9ACTO/16-62
D1XUN2_9ACTO/16-62
D1XUQ9_9ACTO/12-56
D1XYS9_9BACT/10-56
D1XZ50_9BACT/12-58
D1Y053_9BACT/12-58
D1Y0K2_9BACT/16-62
D1Y1D1_9BACT/11-56
D1Y1H7_9BACT/11-57
D1Y5X0_9BACT/9-55
D1Y8M0_9BACT/8-53
D1Y8N2_9BACT/21-64
D1Y8Y6_PROAC/21-67
D1Y9U4_PROAC/1-31
D1Y9V5_PROAC/13-57
D1YB52_PROAC/10-56
D1YBC4_PROAC/16-62
D1YC43_PROAC/18-64
D1YC77_PROAC/25-71
D1YD91_PROAC/23-69
D1YDK7_PROAC/23-69
D1YE42_PROAC/23-66
D1YJ80_9LACO/14-61
D1YJZ5_9LACO/1-38
D1YL39_9LACO/7-53
D1YLI1_9LACO/12-58
D1YLW5_9LACO/12-58
D1YW11_METPS/18-64
D1YW45_METPS/27-73
D1YW47_METPS/20-66
D1YWR7_METPS/16-62
D1YX15_METPS/26-72
D1YZ30_METPS/25-70
D1Z0K6_METPS/15-62
D1Z114_METPS/18-64
D1Z2R5_METPS/14-60
D1ZX18_SORMK/39-85
D1ZX30_SORMK/21-67
D1ZYC4_SORMK/50-96
D2A8M1_SHIF2/16-62
D2AAN0_SHIF2/21-66
D2AAS9_SHIF2/13-59
D2AB02_SHIF2/16-62
D2AC44_SHIF2/23-69
D2AC68_SHIF2/25-68
D2AC79_SHIF2/18-64
D2AC81_SHIF2/10-56
D2ACR8_SHIF2/87-134
D2ACW9_SHIF2/50-96
D2AE57_SHIF2/21-67
D2AE97_SHIF2/15-61
D2AEA5_SHIF2/14-60
D2AGB6_SHIF2/16-62
D2AGE9_SHIF2/13-59
D2AQE1_STRRD/7-53
D2AQG4_STRRD/40-86
D2AQK5_STRRD/9-55
D2AQL1_STRRD/21-67
D2AQT8_STRRD/17-63
D2AQV1_STRRD/17-61
D2AR17_STRRD/7-53
D2AR34_STRRD/12-58
D2ARZ4_STRRD/22-68
D2AS23_STRRD/18-64
D2AS40_STRRD/14-60
D2ASE1_STRRD/25-60
D2ASH8_STRRD/11-58
D2ASI5_STRRD/18-64
D2ASJ1_STRRD/15-61
D2ASL3_STRRD/14-59
D2ASS8_STRRD/16-62
D2AST9_STRRD/109-155
D2ASU4_STRRD/16-61
D2ASV7_STRRD/12-58
D2ATB9_STRRD/13-59
D2ATF3_STRRD/7-53
D2ATN5_STRRD/9-55
D2ATP5_STRRD/11-57
D2ATX6_STRRD/14-60
D2AU69_STRRD/72-118
D2AUF1_STRRD/25-71
D2AUF9_STRRD/19-65
D2AUS1_STRRD/35-81
D2AUT4_STRRD/28-74
D2AUY6_STRRD/18-64
D2AUZ3_STRRD/11-57
D2AV10_STRRD/12-57
D2AV32_STRRD/21-67
D2AVQ3_STRRD/30-76
D2AVX7_STRRD/11-57
D2AW11_STRRD/14-60
D2AW35_STRRD/31-75
D2AW84_STRRD/32-78
D2AW87_STRRD/37-83
D2AW89_STRRD/21-66
D2AWC4_STRRD/15-62
D2AWH8_STRRD/36-82
D2AWI3_STRRD/13-60
D2AWI5_STRRD/24-70
D2AWJ7_STRRD/61-105
D2AWJ8_STRRD/16-62
D2AWK5_STRRD/16-61
D2AWK9_STRRD/11-57
D2AWP5_STRRD/39-85
D2AWW8_STRRD/14-60
D2AX39_STRRD/6-52
D2AX62_STRRD/19-66
D2AX76_STRRD/23-68
D2AX78_STRRD/11-57
D2AX80_STRRD/29-75
D2AXC3_STRRD/57-103
D2AXD0_STRRD/20-66
D2AXX7_STRRD/19-64
D2AY21_STRRD/17-62
D2AYA8_STRRD/8-54
D2AYE9_STRRD/12-58
D2AYJ6_STRRD/19-63
D2AYK6_STRRD/10-55
D2AYQ0_STRRD/26-72
D2AYQ1_STRRD/8-52
D2AYX9_STRRD/18-64
D2AZD8_STRRD/27-72
D2AZE9_STRRD/18-64
D2AZQ4_STRRD/23-69
D2AZZ3_STRRD/21-67
D2B047_STRRD/11-57
D2B080_STRRD/21-67
D2B086_STRRD/16-61
D2B095_STRRD/20-66
D2B0C2_STRRD/21-67
D2B0D0_STRRD/21-65
D2B0D3_STRRD/44-90
D2B0F8_STRRD/19-64
D2B0H2_STRRD/27-73
D2B0M3_STRRD/36-82
D2B0U1_STRRD/22-68
D2B1K1_STRRD/20-64
D2B1N8_STRRD/31-76
D2B1P2_STRRD/38-84
D2B1R5_STRRD/12-58
D2B1R6_STRRD/32-78
D2B1V1_STRRD/14-60
D2B210_STRRD/11-57
D2B252_STRRD/16-62
D2B2A4_STRRD/27-73
D2B2A7_STRRD/21-67
D2B2C1_STRRD/18-64
D2B2C4_STRRD/18-63
D2B2E9_STRRD/22-67
D2B2J7_STRRD/12-58
D2B2R8_STRRD/30-76
D2B2Z3_STRRD/96-142
D2B300_STRRD/20-66
D2B332_STRRD/22-68
D2B383_STRRD/25-72
D2B387_STRRD/21-67
D2B391_STRRD/19-65
D2B3B8_STRRD/11-57
D2B3C9_STRRD/19-64
D2B3H9_STRRD/17-63
D2B3V7_STRRD/16-62
D2B418_STRRD/10-56
D2B4R8_STRRD/14-60
D2B4W9_STRRD/136-182
D2B554_STRRD/13-59
D2B5K4_STRRD/16-62
D2B5M9_STRRD/13-59
D2B5S2_STRRD/34-79
D2B5V0_STRRD/7-54
D2B5Y8_STRRD/15-61
D2B661_STRRD/38-82
D2B687_STRRD/20-65
D2B6C7_STRRD/6-52
D2B6D2_STRRD/24-70
D2B6E5_STRRD/44-90
D2B6S5_STRRD/21-67
D2B6W4_STRRD/9-54
D2B700_STRRD/23-69
D2B791_STRRD/13-59
D2B7I0_STRRD/16-62
D2B7L5_STRRD/9-57
D2B7X9_STRRD/15-61
D2B8J6_STRRD/23-68
D2B8K5_STRRD/12-58
D2B8N4_STRRD/21-66
D2B914_STRRD/18-65
D2B951_STRRD/12-57
D2B972_STRRD/9-55
D2B984_STRRD/34-80
D2B9C2_STRRD/28-74
D2B9D5_STRRD/22-68
D2B9U7_STRRD/21-63
D2BA47_STRRD/18-62
D2BA51_STRRD/17-62
D2BA53_STRRD/22-68
D2BA66_STRRD/36-81
D2BAB0_STRRD/46-92
D2BAC5_STRRD/21-66
D2BAC6_STRRD/20-65
D2BAC9_STRRD/17-63
D2BAD4_STRRD/14-58
D2BAI1_STRRD/13-59
D2BAI3_STRRD/12-58
D2BAI4_STRRD/15-59
D2BAI9_STRRD/14-60
D2BAP5_STRRD/11-57
D2BAS7_STRRD/36-82
D2BAT2_STRRD/16-62
D2BAT7_STRRD/24-70
D2BAZ5_STRRD/43-89
D2BB10_STRRD/20-66
D2BBN5_STRRD/19-65
D2BBN9_STRRD/38-83
D2BBV3_STRRD/22-68
D2BBX1_STRRD/11-57
D2BBY1_STRRD/14-58
D2BBZ4_STRRD/18-63
D2BC21_STRRD/16-61
D2BC30_STRRD/11-57
D2BC73_STRRD/23-69
D2BC78_STRRD/14-60
D2BC87_STRRD/30-76
D2BC95_STRRD/39-85
D2BCR6_STRRD/10-56
D2BCU5_STRRD/14-60
D2BCV6_STRRD/25-71
D2BD94_STRRD/20-66
D2BDB9_STRRD/88-134
D2BDG1_STRRD/11-57
D2BDL0_STRRD/26-71
D2BDM4_STRRD/16-62
D2BDP6_STRRD/15-61
D2BDU3_STRRD/25-71
D2BDY0_STRRD/23-69
D2BEB5_STRRD/12-57
D2BEV9_STRRD/13-58
D2BEY2_STRRD/17-62
D2BEZ6_STRRD/12-58
D2BEZ7_STRRD/12-58
D2BF68_STRRD/26-68
D2BF74_STRRD/51-97
D2BFE9_STRRD/22-68
D2BFP6_STRRD/19-65
D2BFR0_STRRD/17-63
D2BG49_DEHSV/14-61
D2BJ30_DEHSV/21-67
D2BJQ5_DEHSV/15-61
D2BKF4_LACLK/10-56
D2BKG0_LACLK/35-69
D2BLZ1_LACLK/11-57
D2BMJ1_LACLK/9-54
D2BMK3_LACLK/17-62
D2BMK9_LACLK/28-74
D2BNL8_LACLK/16-62
D2BNM7_LACLK/14-60
D2BP80_LACLK/24-70
D2BPB7_LACLK/17-59
D2BQ10_LACLK/14-60
D2BQ73_LACLK/11-57
D2BRL9_DICD5/6-50
D2BRR2_DICD5/16-61
D2BS04_DICD5/17-63
D2BSS1_DICD5/14-60
D2BSS5_DICD5/15-60
D2BSV6_DICD5/12-58
D2BUK8_DICD5/16-62
D2BW96_DICD5/12-58
D2BWA6_DICD5/23-69
D2BWB2_DICD5/15-61
D2BWD3_DICD5/12-58
D2BYV0_DICD5/21-68
D2BZ29_DICD5/16-62
D2BZG0_DICD5/24-70
D2BZV9_DICD5/23-67
D2C183_DICD5/15-62
D2C4Z7_THENR/7-52
D2C5H6_THENR/9-55
D2D3B4_9SPHN/29-75
D2DLZ0_9BACT/56-102
D2DXP6_9BACT/16-62
D2EH00_PEDAC/17-55
D2EHD3_PEDAC/23-63
D2EIA6_PEDAC/16-58
D2EIP9_PEDAC/9-53
D2EJY1_PEDAC/11-56
D2EKB2_PEDAC/17-62
D2EM90_9STRE/25-71
D2EMJ8_9STRE/13-60
D2ENP6_9STRE/14-61
D2EPL6_9STRE/8-53
D2EPW5_9STRE/29-75
D2EVM8_9BACE/10-56
D2EVY0_9BACE/18-64
D2F2Q7_STAAU/17-61
D2F2S6_STAAU/29-75
D2F2T2_STAAU/12-58
D2F2U7_STAAU/16-60
D2F324_STAAU/5-50
D2F3B4_STAAU/26-66
D2F9R6_STAAU/9-55
D2F9S9_STAAU/26-70
D2F9U2_STAAU/16-60
D2FG56_STAAU/9-55
D2FG69_STAAU/26-70
D2FG82_STAAU/16-60
D2FGP9_STAAU/17-61
D2FGR7_STAAU/29-75
D2FGS3_STAAU/12-58
D2FGT8_STAAU/16-60
D2FH16_STAAU/5-50
D2FPR7_STAAU/9-55
D2FPU0_STAAU/16-60
D2FQB5_STAAU/17-61
D2FQD6_STAAU/29-75
D2FQE2_STAAU/12-58
D2FQF7_STAAU/16-60
D2FQN8_STAAU/5-50
D2FQX9_STAAU/19-66
D2FR47_STAAU/17-61
D2FR65_STAAU/29-75
D2FR71_STAAU/12-58
D2FR86_STAAU/16-60
D2FRG5_STAAU/5-50
D2FRQ8_STAAU/26-66
D2FY52_STAAU/9-55
D2FY65_STAAU/26-70
D2FY78_STAAU/16-60
D2G3T9_STAAU/9-55
D2G3V1_STAAU/26-70
D2G3W4_STAAU/16-60
D2G4D4_STAAU/17-61
D2G4F2_STAAU/29-75
D2G4F8_STAAU/12-58
D2G4H3_STAAU/16-60
D2G4P4_STAAU/5-50
D2G507_STAAU/26-66
D2GCA9_STAAU/9-55
D2GCC0_STAAU/26-70
D2GCD3_STAAU/16-60
D2GCU8_STAAU/17-61
D2GCW8_STAAU/29-75
D2GCX4_STAAU/12-58
D2GCY9_STAAU/16-60
D2GD62_STAAU/5-50
D2GDG9_STAAU/26-66
D2GIC5_STAAU/26-66
D2GJX0_STAAU/9-55
D2GJY2_STAAU/26-70
D2GJZ5_STAAU/16-60
D2GKG3_STAAU/17-61
D2GKI0_STAAU/29-75
D2GKI6_STAAU/12-58
D2GKK1_STAAU/16-60
D2GKS3_STAAU/5-50
D2GLI9_STAAU/9-55
D2GLK2_STAAU/26-70
D2GLL6_STAAU/16-60
D2GM36_STAAU/17-61
D2GM55_STAAU/29-75
D2GM61_STAAU/12-58
D2GM76_STAAU/16-60
D2GMF8_STAAU/5-50
D2GMQ2_STAAU/19-66
D2IKP7_9ACTO/48-95
D2J775_STAAU/5-51
D2J7W7_STAAU/26-71
D2J9V3_STAAU/5-51
D2JCF0_STAEP/5-51
D2JCH1_STAEP/5-51
D2JCP9_STAEP/7-53
D2JD35_STAEP/7-53
D2JDL7_9STAP/2-48
D2JE73_STAAU/5-51
D2JFP4_STAAU/5-49
D2JG66_STAAU/7-53
D2JYT4_9MYCO/54-100
D2K2F3_9MYCO/18-64
D2KZ16_VIBMI/22-68
D2KZZ1_9DELT/14-60
D2L2Q5_9DELT/19-65
D2L2V4_9DELT/10-56
D2L5X3_9DELT/7-53
D2L7M6_9DELT/14-60
D2L7N6_9DELT/8-54
D2L858_9DELT/23-68
D2L897_9DELT/14-60
D2L8B8_9DELT/8-52
D2L9Y9_9DELT/1-29
D2MIX2_9BACT/1-46
D2MIX3_9BACT/1-41
D2MLW7_9FIRM/14-59
D2MM69_9FIRM/10-56
D2MM93_9FIRM/16-62
D2MNL1_9FIRM/11-57
D2MP59_9FIRM/12-58
D2MPC6_9FIRM/24-70
D2MRL7_CAMJE/18-64
D2N3E1_STAA5/19-66
D2N3F0_STAA5/15-61
D2N3P2_STAA5/17-63
D2N9T8_STAA5/9-55
D2N9W2_STAA5/16-60
D2NAD5_STAA5/17-61
D2NAF4_STAA5/24-70
D2NAG0_STAA5/12-58
D2NAH5_STAA5/16-60
D2NAP9_STAA5/5-50
D2NB56_ECOS5/16-62
D2NCP2_ECOS5/16-62
D2NCX5_ECOS5/14-60
D2NDY3_ECOS5/16-62
D2NEK8_ECOS5/34-81
D2NFF6_ECOS5/21-66
D2NFR3_ECOS5/6-52
D2NFY9_ECOS5/15-61
D2NG42_ECOS5/13-59
D2NGJ0_ECOS5/23-69
D2NHC7_ECOS5/50-96
D2NI39_ECOS5/16-62
D2NIP5_ECOS5/16-62
D2NIS8_ECOS5/13-59
D2NPC4_ROTMD/16-62
D2NPL9_ROTMD/68-114
D2NPN3_ROTMD/25-66
D2NPS0_ROTMD/34-80
D2NQ53_ROTMD/18-64
D2NQC9_ROTMD/8-54
D2NQE3_ROTMD/26-71
D2NQJ4_ROTMD/16-62
D2NQU9_ROTMD/24-70
D2NV43_LISM1/9-55
D2NVE5_LISM1/8-54
D2NVV6_LISM1/7-53
D2NW58_LISM1/7-53
D2NWS9_LISM1/14-58
D2NXX1_LISM1/14-55
D2NYD1_LISM1/19-65
D2NZ43_LISM1/8-54
D2P0A0_LISM1/6-52
D2P0H5_LISM1/28-74
D2P350_LISM1/15-61
D2P5Y6_LISM2/15-61
D2P6S0_LISM2/8-54
D2P6Z8_LISM2/9-55
D2P7C5_LISM2/7-53
D2P7I3_LISM2/7-53
D2P854_LISM2/14-58
D2P9E0_LISM2/14-55
D2P9Q5_LISM2/19-65
D2PAG7_LISM2/8-54
D2PBM2_LISM2/6-52
D2PBU7_LISM2/28-74
D2PFC6_SULID/21-67
D2PKM0_KRIFD/15-61
D2PKZ0_KRIFD/25-71
D2PL07_KRIFD/27-69
D2PL12_KRIFD/16-60
D2PL49_KRIFD/31-77
D2PLB7_KRIFD/24-70
D2PLL3_KRIFD/17-61
D2PLL4_KRIFD/20-66
D2PLX2_KRIFD/15-61
D2PM94_KRIFD/26-72
D2PMA1_KRIFD/12-58
D2PMA9_KRIFD/30-81
D2PML3_KRIFD/21-67
D2PMT0_KRIFD/12-57
D2PMT3_KRIFD/25-71
D2PMW8_KRIFD/10-55
D2PMW9_KRIFD/38-84
D2PNA3_KRIFD/35-81
D2PNG5_KRIFD/6-52
D2PNK6_KRIFD/14-60
D2PNT5_KRIFD/15-61
D2PP55_KRIFD/14-60
D2PP81_KRIFD/21-67
D2PPC1_KRIFD/23-69
D2PPE1_KRIFD/38-83
D2PPJ2_KRIFD/11-57
D2PPZ5_KRIFD/17-63
D2PQ19_KRIFD/18-64
D2PQ20_KRIFD/24-77
D2PQB4_KRIFD/19-65
D2PQD7_KRIFD/35-81
D2PQE2_KRIFD/89-135
D2PQG1_KRIFD/17-63
D2PQG8_KRIFD/34-80
D2PQH4_KRIFD/35-81
D2PQI4_KRIFD/23-69
D2PQT5_KRIFD/29-75
D2PQU4_KRIFD/20-64
D2PQY1_KRIFD/21-67
D2PR07_KRIFD/20-66
D2PR41_KRIFD/17-61
D2PR58_KRIFD/13-59
D2PRG6_KRIFD/13-59
D2PRH3_KRIFD/18-64
D2PRK9_KRIFD/19-65
D2PRP2_KRIFD/11-57
D2PRQ3_KRIFD/18-63
D2PRQ8_KRIFD/29-75
D2PRT2_KRIFD/15-61
D2PRU7_KRIFD/19-65
D2PS09_KRIFD/11-57
D2PSE0_KRIFD/17-65
D2PSE1_KRIFD/14-60
D2PSE7_KRIFD/19-64
D2PSK2_KRIFD/14-60
D2PSL2_KRIFD/19-63
D2PSV4_KRIFD/48-94
D2PTI1_KRIFD/21-67
D2PTS6_KRIFD/20-66
D2PU43_KRIFD/12-56
D2PUM1_KRIFD/12-58
D2PVB1_KRIFD/16-61
D2PVG8_KRIFD/8-51
D2PVT2_KRIFD/19-64
D2PVZ9_KRIFD/28-73
D2PW50_KRIFD/24-70
D2PW95_KRIFD/13-59
D2PWA7_KRIFD/12-58
D2PWC3_KRIFD/20-66
D2PWH8_KRIFD/14-60
D2PWI1_KRIFD/20-66
D2PWN3_KRIFD/20-65
D2PWU5_KRIFD/23-69
D2PWW7_KRIFD/23-69
D2PX23_KRIFD/19-65
D2PXA9_KRIFD/17-63
D2PXM3_KRIFD/15-61
D2PXX2_KRIFD/17-61
D2PYB2_KRIFD/24-68
D2PYB8_KRIFD/24-70
D2PYD8_KRIFD/14-58
D2PYE8_KRIFD/15-60
D2PYJ4_KRIFD/13-59
D2PYQ4_KRIFD/26-71
D2PZJ4_KRIFD/32-79
D2PZL5_KRIFD/20-66
D2PZM2_KRIFD/91-137
D2PZN2_KRIFD/7-54
D2Q028_KRIFD/31-77
D2Q050_KRIFD/34-80
D2Q0J9_KRIFD/46-92
D2Q0Q3_KRIFD/22-68
D2Q0Q8_KRIFD/15-61
D2Q0Z6_KRIFD/11-55
D2Q1C2_KRIFD/19-65
D2Q1F9_KRIFD/16-62
D2Q2A6_KRIFD/18-64
D2Q2E7_KRIFD/23-69
D2Q2F3_KRIFD/25-71
D2Q2M3_KRIFD/8-54
D2Q2P6_KRIFD/17-63
D2Q2Z7_KRIFD/8-45
D2Q342_KRIFD/13-59
D2Q3D0_KRIFD/20-66
D2Q3P0_KRIFD/22-68
D2Q3S1_KRIFD/21-67
D2Q3X5_KRIFD/20-65
D2Q433_KRIFD/9-56
D2Q472_KRIFD/15-61
D2Q502_KRIFD/16-62
D2Q524_KRIFD/30-76
D2Q5N5_BIFDB/12-58
D2Q5P6_BIFDB/46-92
D2Q5P9_BIFDB/15-61
D2Q5Q9_BIFDB/22-68
D2Q5R1_BIFDB/42-88
D2Q719_BIFDB/21-66
D2Q7C8_BIFDB/10-56
D2Q7N7_BIFDB/45-91
D2Q7P7_BIFDB/16-62
D2Q7R7_BIFDB/28-74
D2Q7T5_BIFDB/20-66
D2Q837_BIFDB/19-63
D2QA56_BIFDB/14-61
D2QAA1_BIFDB/13-59
D2QAX8_BIFDB/3-46
D2QD23_SPILD/23-69
D2QG10_SPILD/5-51
D2QHB4_SPILD/11-56
D2QHS9_SPILD/9-55
D2QI01_SPILD/18-64
D2QI91_SPILD/16-60
D2QIQ8_SPILD/27-73
D2QJC1_SPILD/17-63
D2QJS9_SPILD/19-65
D2QMQ8_SPILD/18-64
D2QN02_SPILD/5-51
D2QP29_SPILD/18-64
D2QPF8_SPILD/16-62
D2QRC9_SPILD/12-58
D2QSA6_SPILD/9-52
D2QT41_SPILD/18-64
D2QTP9_SPILD/18-64
D2QU71_SPILD/15-61
D2QUB8_SPILD/18-64
D2QWF5_PIRSD/11-57
D2QYV9_PIRSD/11-57
D2R688_PIRSD/19-65
D2R875_PIRSD/18-64
D2RJT1_ACIFV/16-62
D2RJT6_ACIFV/20-65
D2RJW6_ACIFV/14-60
D2RM05_ACIFV/24-68
D2RMS9_ACIFV/13-59
D2RMX6_ACIFV/23-69
D2RSK5_HALTV/11-57
D2RSP4_HALTV/9-55
D2RST9_HALTV/18-64
D2RXE8_HALTV/11-57
D2S1A7_HALTV/18-64
D2S4N4_GEOOG/17-63
D2S4T6_GEOOG/39-85
D2S4Z5_GEOOG/26-71
D2S518_GEOOG/17-63
D2S519_GEOOG/15-60
D2S5F8_GEOOG/14-60
D2S5K8_GEOOG/25-71
D2S5V8_GEOOG/28-74
D2S6X8_GEOOG/11-54
D2S7J4_GEOOG/18-64
D2S8N7_GEOOG/87-133
D2S927_GEOOG/21-67
D2S9R3_GEOOG/13-59
D2SBF7_GEOOG/18-64
D2SBM5_GEOOG/27-73
D2SBY5_GEOOG/12-57
D2SBZ8_GEOOG/9-55
D2SC31_GEOOG/21-67
D2SCX8_GEOOG/11-57
D2SD03_GEOOG/32-78
D2SDA0_GEOOG/14-60
D2SDK7_GEOOG/13-59
D2SDT8_GEOOG/42-88
D2SEE0_GEOOG/22-68
D2SEF2_GEOOG/14-60
D2SFC7_GEOOG/23-68
D2SFF9_GEOOG/26-72
D2SGE7_GEOOG/20-66
D2SGI2_GEOOG/17-63
D2SGT8_GEOOG/35-81
D2T437_ERWP6/16-62
D2T6W4_ERWP6/23-67
D2T954_ERWP6/18-64
D2TB89_ERWP6/12-58
D2TBH0_ERWP6/14-60
D2TBI6_ERWP6/1-31
D2TBZ3_ERWP6/15-62
D2TCM6_ERWP6/15-62
D2TD85_ERWP6/32-78
D2TEF4_ENTFC/15-62
D2THI9_CITRI/51-97
D2TIW0_CITRI/16-62
D2TJB7_CITRI/13-55
D2TLU0_CITRI/16-62
D2TMK6_CITRI/13-58
D2TNB7_CITRI/16-62
D2TQA7_CITRI/17-62
D2TQG1_CITRI/13-59
D2TT28_CITRI/27-73
D2TTI7_CITRI/15-62
D2TTU6_CITRI/24-70
D2TWD9_9ENTR/16-62
D2TWN2_9ENTR/23-69
D2U312_9ENTR/26-73
D2U3A8_9ENTR/12-58
D2U3Z0_9ENTR/21-65
D2U430_9ENTR/30-77
D2UAS2_XANAP/13-59
D2UC33_XANAP/32-78
D2UDW1_XANAP/9-55
D2UET3_XANAP/31-75
D2UFC0_XANAP/25-72
D2UHI1_STAAU/9-55
D2UHK2_STAAU/16-60
D2UI20_STAAU/17-61
D2UI39_STAAU/29-75
D2UI45_STAAU/12-58
D2UI60_STAAU/16-60
D2UID5_STAAU/5-50
D2UUU2_STAAU/26-70
D2UUV5_STAAU/16-60
D2UVB8_STAAU/17-61
D2UVD7_STAAU/29-75
D2UVE3_STAAU/12-58
D2UVF8_STAAU/16-60
D2UVN1_STAAU/5-50
D2UVZ0_STAAU/26-66
D2WPH0_NEIME/15-61
D2XBJ4_9BACT/22-68
D2Y9N4_VIBMI/21-67
D2YB33_VIBMI/8-54
D2YCR7_VIBMI/18-65
D2YDD9_VIBMI/2-36
D2YET0_VIBMI/10-56
D2YEW3_VIBMI/43-90
D2YGG3_VIBMI/36-82
D2YH25_VIBMI/1-42
D2YI94_VIBMI/8-54
D2YIA0_VIBMI/21-67
D2YIJ7_VIBMI/22-68
D2YJ66_VIBMI/27-73
D2YJ70_VIBMI/11-57
D2YJN0_VIBMI/16-57
D2YK59_VIBMI/21-67
D2YLM3_VIBMI/43-90
D2YLZ4_VIBMI/8-54
D2YP63_VIBMI/11-57
D2YP67_VIBMI/11-57
D2YQS4_VIBMI/10-56
D2YRQ6_VIBMI/2-36
D2YS94_VIBMI/16-62
D2YSM5_VIBMI/13-58
D2YSZ8_VIBMI/18-65
D2YTM3_VIBMI/22-68
D2YUM9_VIBMI/29-75
D2YVD6_VIBMI/15-61
D2Z4Z7_9BACT/16-62
D2Z513_9BACT/20-66
D2Z514_9BACT/11-57
D2Z5Y1_9BACT/16-62
D2Z9Y5_9ENTR/21-67
D2ZAA1_9ENTR/14-60
D2ZAU0_9ENTR/23-69
D2ZB27_9ENTR/36-82
D2ZBM2_9ENTR/13-59
D2ZC10_9ENTR/18-64
D2ZC12_9ENTR/15-61
D2ZCJ9_9ENTR/13-55
D2ZD14_9ENTR/17-63
D2ZG59_9ENTR/16-62
D2ZGD7_9ENTR/34-79
D2ZGH5_9ENTR/20-70
D2ZH35_9ENTR/17-62
D2ZHU5_9ENTR/16-62
D2ZIF4_9ENTR/29-75
D2ZLA1_9ENTR/16-62
D2ZLF5_9ENTR/14-60
D2ZM51_9ENTR/15-62
D2ZNA0_METSM/9-55
D2ZRI0_METSM/12-56
D2ZUA9_NEIMU/15-61
D2ZUS2_NEIMU/15-61
D3A4B3_NEISU/23-69
D3A527_NEISU/13-59
D3A6T5_NEISU/15-61
D3AAQ7_9CLOT/12-58
D3ABU0_9CLOT/17-61
D3AC47_9CLOT/17-63
D3ADL8_9CLOT/16-62
D3AE36_9CLOT/14-60
D3AFB0_9CLOT/16-62
D3AIS9_9CLOT/9-61
D3AJ01_9CLOT/17-63
D3AJU3_9CLOT/48-92
D3AM77_9CLOT/14-61
D3AMV9_9CLOT/22-68
D3ANE2_9CLOT/20-64
D3ANF3_9CLOT/16-62
D3ANF9_9CLOT/12-58
D3AQD6_9CLOT/11-57
D3AQD8_9CLOT/13-58
D3AQN8_9CLOT/16-62
D3ARF2_9CLOT/18-64
D3ASK8_9CLOT/16-62
D3AT08_9CLOT/18-63
D3AT34_9CLOT/24-70
D3AUW0_9CLOT/20-59
D3AV00_9CLOT/1-39
D3CRB9_9ACTO/29-75
D3CRH1_9ACTO/25-71
D3CRH7_9ACTO/22-67
D3CRJ2_9ACTO/42-88
D3CRN8_9ACTO/11-56
D3CRN8_9ACTO/235-281
D3CRP5_9ACTO/1-47
D3CSC4_9ACTO/21-67
D3CSC8_9ACTO/26-72
D3CSF6_9ACTO/20-64
D3CSH1_9ACTO/33-79
D3CSK5_9ACTO/12-58
D3CSL9_9ACTO/24-70
D3CSQ8_9ACTO/17-63
D3CSW7_9ACTO/12-59
D3CT28_9ACTO/16-62
D3CT58_9ACTO/38-84
D3CT98_9ACTO/27-73
D3CTD5_9ACTO/21-67
D3CTE6_9ACTO/18-64
D3CTF7_9ACTO/18-64
D3CTF9_9ACTO/10-56
D3CTI9_9ACTO/21-55
D3CTM4_9ACTO/24-69
D3CTN5_9ACTO/25-71
D3CTN9_9ACTO/1-47
D3CTP9_9ACTO/33-76
D3CU47_9ACTO/18-64
D3CU56_9ACTO/24-70
D3CU66_9ACTO/20-65
D3CU78_9ACTO/24-70
D3CUV8_9ACTO/30-75
D3CUX4_9ACTO/25-75
D3CUZ2_9ACTO/16-62
D3CV01_9ACTO/22-68
D3CV05_9ACTO/49-95
D3CVC1_9ACTO/33-80
D3CVF1_9ACTO/33-79
D3CVG7_9ACTO/21-67
D3CVM3_9ACTO/24-71
D3CVP9_9ACTO/18-62
D3CVW2_9ACTO/35-81
D3CW06_9ACTO/28-74
D3CW10_9ACTO/12-57
D3CW58_9ACTO/38-84
D3CWE5_9ACTO/29-75
D3CWJ8_9ACTO/28-74
D3CWK6_9ACTO/1-46
D3CWX3_9ACTO/20-66
D3CX18_9ACTO/32-78
D3CX51_9ACTO/23-69
D3CXB3_9ACTO/32-78
D3CXI1_9ACTO/19-65
D3CXR5_9ACTO/13-58
D3CXT2_9ACTO/23-69
D3CY68_9ACTO/26-71
D3CY71_9ACTO/2-47
D3CYS7_9ACTO/24-70
D3CYV0_9ACTO/21-66
D3CYX9_9ACTO/22-68
D3CZ80_9ACTO/41-87
D3CZD0_9ACTO/2-48
D3CZF3_9ACTO/22-68
D3CZP7_9ACTO/29-76
D3CZZ9_9ACTO/30-76
D3D019_9ACTO/18-64
D3D0H4_9ACTO/52-85
D3D0K3_9ACTO/39-85
D3D0L5_9ACTO/28-74
D3D0R2_9ACTO/26-70
D3D0V3_9ACTO/21-67
D3D0X3_9ACTO/37-82
D3D102_9ACTO/33-79
D3D104_9ACTO/25-59
D3D112_9ACTO/17-63
D3D113_9ACTO/22-68
D3D113_9ACTO/269-315
D3D115_9ACTO/23-69
D3D169_9ACTO/32-78
D3D172_9ACTO/25-70
D3D1D5_9ACTO/18-64
D3D1L4_9ACTO/14-60
D3D1M5_9ACTO/14-60
D3D1Q8_9ACTO/34-77
D3D1U7_9ACTO/17-63
D3D1W0_9ACTO/24-70
D3D1X6_9ACTO/14-60
D3D1X9_9ACTO/44-86
D3D295_9ACTO/49-95
D3D2A9_9ACTO/53-99
D3D2Q7_9ACTO/43-89
D3D2R5_9ACTO/11-54
D3D2Z7_9ACTO/4-49
D3D342_9ACTO/22-68
D3D380_9ACTO/33-79
D3D3B8_9ACTO/8-54
D3D3H0_9ACTO/38-84
D3D3I7_9ACTO/16-62
D3D3Q8_9ACTO/25-71
D3D3Q9_9ACTO/28-74
D3D3W6_9ACTO/14-60
D3D416_9ACTO/19-65
D3D459_9ACTO/10-56
D3D471_9ACTO/28-73
D3D480_9ACTO/18-64
D3D4G7_9ACTO/31-76
D3D4H9_9ACTO/21-66
D3D4U1_9ACTO/16-62
D3D543_9ACTO/22-68
D3D545_9ACTO/16-63
D3D5A6_9ACTO/42-88
D3D5B1_9ACTO/69-115
D3D5G2_9ACTO/27-73
D3D5G4_9ACTO/28-75
D3D5J1_9ACTO/36-82
D3D5P3_9ACTO/28-74
D3D649_9ACTO/30-76
D3D649_9ACTO/318-364
D3D6C7_9ACTO/27-73
D3D6H5_9ACTO/24-70
D3D6T7_9ACTO/15-61
D3D6U0_9ACTO/70-115
D3D6U3_9ACTO/16-61
D3D6V2_9ACTO/28-74
D3D6W5_9ACTO/1-40
D3D747_9ACTO/41-87
D3D788_9ACTO/18-64
D3D7C6_9ACTO/24-65
D3D7H4_9ACTO/18-65
D3D7L3_9ACTO/14-60
D3D7M6_9ACTO/12-57
D3D8A3_9ACTO/20-65
D3D8C2_9ACTO/34-80
D3D8K6_9ACTO/18-64
D3D8R7_9ACTO/22-67
D3D905_9ACTO/17-63
D3D950_9ACTO/15-61
D3D963_9ACTO/25-71
D3D965_9ACTO/36-82
D3D976_9ACTO/25-71
D3D9C4_9ACTO/62-108
D3D9E7_9ACTO/14-60
D3D9H6_9ACTO/54-96
D3D9T3_9ACTO/52-90
D3DA63_9ACTO/12-57
D3DAA5_9ACTO/27-73
D3DAB6_9ACTO/20-66
D3DAB9_9ACTO/27-73
D3DAF6_9ACTO/26-70
D3DB58_9ACTO/16-62
D3DBC6_9ACTO/1-41
D3DBV1_9ACTO/1-46
D3DC03_9ACTO/44-90
D3DC53_9ACTO/67-113
D3DDE3_9ACTO/24-70
D3DDG8_9ACTO/1-41
D3DDS3_9ACTO/14-60
D3DE36_9ACTO/30-76
D3DF95_HYDTT/7-53
D3DHG8_HYDTT/12-58
D3DIP5_HYDTT/14-60
D3DKA8_HYDTT/14-60
D3DYS4_METRM/12-58
D3DZ39_METRM/11-57
D3DZB7_METRM/10-56
D3E1L7_METRM/7-52
D3E1T5_METRM/7-53
D3E5I1_GEOS4/8-54
D3E5J4_GEOS4/15-61
D3E5L5_GEOS4/17-63
D3E8K7_GEOS4/15-61
D3E8N5_GEOS4/15-61
D3E930_GEOS4/14-60
D3E941_GEOS4/19-65
D3E9A8_GEOS4/15-61
D3E9B4_GEOS4/12-58
D3E9L0_GEOS4/13-59
D3EAC6_GEOS4/19-65
D3EAU9_GEOS4/14-60
D3EB68_GEOS4/14-60
D3EB94_GEOS4/42-88
D3EBD7_GEOS4/12-58
D3EBG5_GEOS4/14-60
D3EBI4_GEOS4/12-58
D3EBW1_GEOS4/19-65
D3EC58_GEOS4/8-54
D3EC64_GEOS4/19-65
D3ECH4_GEOS4/15-62
D3ECH8_GEOS4/23-56
D3ECJ3_GEOS4/16-62
D3ECP0_GEOS4/12-58
D3ED30_GEOS4/5-50
D3ED65_GEOS4/15-61
D3EDU5_GEOS4/17-58
D3EEJ7_GEOS4/12-58
D3EEY0_GEOS4/15-61
D3EFA2_GEOS4/19-64
D3EFA4_GEOS4/6-52
D3EFF9_GEOS4/18-64
D3EFG3_GEOS4/21-61
D3EFH0_GEOS4/12-56
D3EFH7_GEOS4/17-61
D3EFL1_GEOS4/20-66
D3EG07_GEOS4/12-58
D3EG78_GEOS4/21-67
D3EGV3_GEOS4/43-89
D3EGW5_GEOS4/14-59
D3EH53_GEOS4/15-62
D3EH93_GEOS4/10-56
D3EHE7_GEOS4/5-50
D3EHM0_GEOS4/20-66
D3EHQ5_GEOS4/16-62
D3EHZ9_GEOS4/14-60
D3EI05_GEOS4/11-57
D3EIM2_GEOS4/15-61
D3EIQ6_GEOS4/19-65
D3EJ37_GEOS4/32-65
D3EJ69_GEOS4/6-52
D3EJJ5_GEOS4/15-61
D3EJV8_GEOS4/12-58
D3EK42_GEOS4/20-65
D3EKA9_GEOS4/12-57
D3EKW0_GEOS4/26-71
D3EKW5_GEOS4/21-65
D3EML1_GEOS4/6-52
D3EML4_GEOS4/12-58
D3EMP2_GEOS4/13-59
D3ESB5_STAA4/9-55
D3ESD6_STAA4/16-60
D3ETA0_STAA4/17-61
D3ETC0_STAA4/18-64
D3ETC7_STAA4/12-58
D3ETE2_STAA4/16-60
D3ETY5_STAA4/5-50
D3EYS7_CONWI/32-77
D3EYX6_CONWI/16-62
D3EZ29_CONWI/12-58
D3EZ48_CONWI/1-47
D3EZH4_CONWI/25-71
D3EZI1_CONWI/11-57
D3EZU5_CONWI/16-62
D3F018_CONWI/11-46
D3F049_CONWI/14-57
D3F053_CONWI/14-60
D3F0B3_CONWI/19-65
D3F0Q3_CONWI/40-86
D3F0S5_CONWI/12-57
D3F0S7_CONWI/20-66
D3F0V6_CONWI/16-61
D3F1K4_CONWI/19-64
D3F1M5_CONWI/38-84
D3F1N6_CONWI/24-70
D3F1P2_CONWI/11-57
D3F1P4_CONWI/8-55
D3F1Q6_CONWI/9-56
D3F1R0_CONWI/34-80
D3F1R4_CONWI/19-65
D3F1T6_CONWI/39-85
D3F1V7_CONWI/20-65
D3F272_CONWI/22-68
D3F2I9_CONWI/15-61
D3F2K0_CONWI/15-60
D3F2M9_CONWI/23-69
D3F2R0_CONWI/33-79
D3F374_CONWI/23-69
D3F3P4_CONWI/12-58
D3F3Q1_CONWI/27-73
D3F3R1_CONWI/31-77
D3F490_CONWI/20-66
D3F498_CONWI/20-65
D3F4B1_CONWI/21-67
D3F4B7_CONWI/17-63
D3F4D5_CONWI/13-59
D3F552_CONWI/23-69
D3F566_CONWI/20-64
D3F5F3_CONWI/11-55
D3F5H6_CONWI/21-66
D3F5J1_CONWI/30-76
D3F5J3_CONWI/19-65
D3F5Q4_CONWI/32-78
D3F5Z4_CONWI/21-67
D3F617_CONWI/15-60
D3F619_CONWI/24-69
D3F641_CONWI/23-69
D3F6D1_CONWI/22-68
D3F6K5_CONWI/32-78
D3F6L5_CONWI/22-68
D3F6M8_CONWI/18-63
D3F6P6_CONWI/20-66
D3F6W7_CONWI/20-65
D3F718_CONWI/42-86
D3F767_CONWI/19-65
D3F773_CONWI/18-64
D3F779_CONWI/13-61
D3F782_CONWI/9-55
D3F785_CONWI/20-65
D3F7B0_CONWI/23-69
D3F7B5_CONWI/154-200
D3F7F6_CONWI/20-66
D3F7K3_CONWI/23-69
D3F800_CONWI/30-76
D3F846_CONWI/16-62
D3F866_CONWI/17-62
D3F878_CONWI/13-58
D3F880_CONWI/29-75
D3F8B1_CONWI/11-57
D3F8Z0_CONWI/20-60
D3F945_CONWI/22-69
D3F9Q4_CONWI/13-59
D3FAC1_CONWI/20-66
D3FAJ6_CONWI/26-71
D3FAK0_CONWI/24-70
D3FB03_CONWI/28-73
D3FB04_CONWI/23-69
D3FB59_CONWI/32-78
D3FB83_CONWI/20-66
D3FB96_CONWI/24-70
D3FBD4_CONWI/19-65
D3FBE1_CONWI/21-66
D3FBN4_CONWI/18-64
D3FC54_CONWI/11-57
D3FC96_CONWI/18-62
D3FCA4_CONWI/43-87
D3FCM5_CONWI/19-65
D3FD36_CONWI/20-64
D3FDA9_CONWI/39-83
D3FDB8_CONWI/20-66
D3FDS1_CONWI/49-95
D3FDV5_CONWI/43-88
D3FDV6_CONWI/27-73
D3FDW9_CONWI/28-74
D3FDX0_CONWI/30-76
D3FE76_CONWI/28-74
D3FE89_CONWI/22-67
D3FEI5_CONWI/27-73
D3FEN0_CONWI/18-51
D3FEN2_CONWI/33-78
D3FF03_CONWI/27-72
D3FF11_CONWI/15-61
D3FF34_CONWI/22-67
D3FFG8_CONWI/26-72
D3FFH7_CONWI/15-60
D3FK30_CAMJI/18-64
D3FPQ6_BACPE/23-68
D3FRW3_BACPE/12-58
D3FSY2_BACPE/12-58
D3FTN5_BACPE/18-64
D3FVP4_BACPE/10-56
D3FWG7_BACPE/12-58
D3FWI9_BACPE/15-61
D3FX27_BACPE/11-55
D3FXX4_BACPE/15-60
D3FY02_BACPE/5-51
D3FZ78_BACPE/9-55
D3G2A2_ZYMMO/20-66
D3GS20_ECO44/34-81
D3GTA1_ECO44/14-65
D3GTK4_ECO44/15-61
D3GUE3_ECO44/13-59
D3GV37_ECO44/14-60
D3GV93_ECO44/16-62
D3GWW4_ECO44/21-67
D3GYQ5_ECO44/16-62
D3GZ40_ECO44/21-66
D3GZR6_ECO44/13-59
D3H126_ECO44/23-69
D3H1S7_ECO44/50-96
D3H291_ECO44/16-62
D3H381_ECO44/9-55
D3H726_STRM6/12-58
D3H7C5_STRM6/12-61
D3H8V2_STRM6/11-56
D3H9W3_STRM6/29-75
D3HAR0_STRM6/14-58
D3HBR6_STRM6/15-60
D3HCF3_STRG3/15-59
D3HCK4_STRG3/15-61
D3HCQ6_STRG3/26-72
D3HDQ6_STRG3/13-58
D3HDT0_STRG3/18-64
D3HDX6_STRG3/12-62
D3HEU4_STRG3/10-55
D3HFB0_STRG3/12-58
D3HFB3_STRG3/14-55
D3HG93_STRG3/15-59
D3HGK3_STRG3/18-64
D3HGQ4_STRG3/14-60
D3HHC7_STRG3/18-64
D3HHC8_STRG3/29-75
D3HHW5_STRG3/24-57
D3HL07_LEGLN/10-56
D3HTW1_LEGLN/28-72
D3HVG4_9BACT/10-56
D3HYT1_9BACT/12-58
D3HZ53_9BACT/15-61
D3I446_9BACT/18-64
D3I4U3_9BACT/10-56
D3I5A0_9BACT/12-58
D3I5A3_9BACT/14-60
D3I6V0_9BACT/19-65
D3I6X6_9BACT/11-57
D3IA62_9BACT/10-56
D3IAZ7_9BACT/18-64
D3IB39_9BACT/19-65
D3IF70_9BACT/10-56
D3IGM2_9BACT/18-63
D3IIS7_9BACT/11-57
D3IJB1_9BACT/19-65
D3IJU2_9BACT/12-58
D3IMI0_9BACT/12-58
D3INX2_ECOLX/18-64
D3KIP5_LISMO/7-53
D3KJ16_LISMO/9-55
D3KJE2_LISMO/8-54
D3KJQ5_LISMO/6-52
D3KK47_LISMO/14-55
D3KL69_LISMO/8-54
D3KLJ7_LISMO/18-64
D3KLS0_LISMO/6-52
D3KM85_LISMO/14-58
D3KMY4_LISMO/15-61
D3KNR5_LISMO/18-64
D3KZJ2_9BACT/8-54
D3L6R4_OENOE/9-55
D3L6U4_OENOE/15-61
D3L728_OENOE/14-60
D3L767_OENOE/17-63
D3L795_OENOE/19-66
D3L7M2_OENOE/9-55
D3L8L1_OENOE/17-63
D3L8L4_OENOE/28-73
D3L8N7_OENOE/15-61
D3LBI7_OENOE/18-64
D3LBL5_OENOE/17-63
D3LE84_ENTFC/12-58
D3LEC8_ENTFC/17-63
D3LEJ4_ENTFC/13-59
D3LEP4_ENTFC/17-63
D3LEX0_ENTFC/15-62
D3LFI5_ENTFC/15-57
D3LG86_ENTFC/11-57
D3LIT6_ENTFC/10-57
D3LIW8_ENTFC/7-53
D3LKT4_MICLU/43-89
D3LLB2_MICLU/20-66
D3LM95_MICLU/28-74
D3LMB6_MICLU/30-76
D3LMC5_MICLU/27-72
D3LMT1_MICLU/12-57
D3LMW4_MICLU/14-60
D3LPR6_MICLU/40-84
D3LQG4_MICLU/8-52
D3LRW3_MICLU/15-61
D3LUL9_9FIRM/9-54
D3LUQ9_9FIRM/13-59
D3LWZ2_9FIRM/24-70
D3LXB0_9ACTO/27-73
D3LXZ1_9ACTO/15-61
D3LY16_9ACTO/115-161
D3LY42_9ACTO/29-75
D3LYI1_9ACTO/17-63
D3M023_9ACTO/24-70
D3M0G6_9ACTO/16-62
D3M1F5_9ACTO/1-46
D3M1H2_9ACTO/20-67
D3M1J0_9ACTO/14-58
D3M212_9ACTO/21-67
D3M2P0_9ACTO/36-82
D3M2R0_9ACTO/221-267
D3M2R0_9ACTO/23-67
D3M2S9_9ACTO/29-75
D3M433_9ACTO/19-65
D3M4P7_9ACTO/112-157
D3M5B5_9ACTO/7-53
D3M5F4_9ACTO/24-70
D3M5K2_9ACTO/33-74
D3M5Z0_9ACTO/14-60
D3M606_9ACTO/20-66
D3M617_9ACTO/19-65
D3M623_9ACTO/15-61
D3M6C5_9ACTO/29-75
D3M6E0_9ACTO/20-66
D3M6F4_9ACTO/27-72
D3M747_9ACTO/26-72
D3M7V8_9ACTO/57-86
D3M834_9ACTO/21-67
D3M8B9_9ACTO/42-88
D3M8Q9_9ACTO/21-68
D3M8T4_9ACTO/24-69
D3M8T6_9ACTO/43-89
D3M8T7_9ACTO/27-72
D3M9D5_9ACTO/18-64
D3M9I0_9ACTO/22-68
D3M9P8_9ACTO/30-76
D3M9Q1_9ACTO/24-57
D3M9T8_9ACTO/24-70
D3MA93_9ACTO/24-69
D3MBA5_PROAC/16-62
D3MC38_PROAC/13-57
D3MC59_PROAC/1-31
D3MD80_PROAC/21-67
D3ME13_PROAC/23-69
D3MEI0_PROAC/23-66
D3MF36_PROAC/25-71
D3MF81_PROAC/23-69
D3MFZ3_PROAC/27-73
D3MG65_PROAC/18-64
D3MHK5_PROAC/30-76
D3MJB6_PROAC/10-56
D3ML02_PROAC/25-71
D3ML36_PROAC/18-64
D3MM74_PROAC/16-62
D3MMH4_PROAC/23-69
D3MMP9_PROAC/23-66
D3MNM7_PROAC/13-57
D3MPB8_PROAC/23-69
D3MPL8_9FIRM/13-59
D3MPU8_9FIRM/17-60
D3MRR8_9FIRM/16-62
D3MSU3_9FIRM/17-63
D3MTW9_9FIRM/10-56
D3NSB9_AZOS1/74-120
D3NTN2_AZOS1/16-62
D3NUF8_AZOS1/19-65
D3NVD5_AZOS1/32-78
D3NVH3_AZOS1/19-64
D3NVQ5_AZOS1/24-70
D3NWB8_AZOS1/10-56
D3NXU9_AZOS1/22-68
D3NZF0_AZOS1/12-57
D3P089_AZOS1/34-80
D3P158_AZOS1/45-91
D3P1Z3_AZOS1/27-73
D3P2K0_AZOS1/35-81
D3P2R2_AZOS1/17-63
D3P3A8_AZOS1/23-70
D3P417_AZOS1/12-57
D3P468_AZOS1/52-98
D3P4D2_AZOS1/15-61
D3P4F9_AZOS1/14-60
D3P4L9_AZOS1/15-61
D3P5M4_AZOS1/45-91
D3P5N0_AZOS1/21-67
D3P615_AZOS1/27-73
D3P6E2_AZOS1/16-62
D3P6I5_AZOS1/18-64
D3P6S4_AZOS1/28-74
D3P6S5_AZOS1/87-133
D3P9H2_DEFDS/11-57
D3PBX3_DEFDS/12-58
D3PCQ6_DEFDS/12-58
D3PDS6_DEFDS/12-58
D3PKW5_MEIRD/16-62
D3PLD9_MEIRD/17-63
D3PLX9_MEIRD/7-53
D3PMR6_MEIRD/42-88
D3PQ43_MEIRD/18-62
D3PSA0_MEIRD/21-67
D3PU23_STANL/24-70
D3PU28_STANL/32-78
D3PU98_STANL/12-57
D3PUC7_STANL/19-63
D3PUF1_STANL/23-69
D3PUI2_STANL/20-65
D3PUL5_STANL/27-73
D3PUM8_STANL/14-58
D3PUS6_STANL/15-61
D3PUS8_STANL/20-66
D3PUU3_STANL/20-64
D3PUV2_STANL/14-58
D3PVB1_STANL/43-89
D3PVB8_STANL/23-69
D3PVB9_STANL/62-108
D3PVG1_STANL/19-65
D3PVP9_STANL/14-60
D3PW75_STANL/19-64
D3PWA9_STANL/8-54
D3PWC0_STANL/31-83
D3PWU9_STANL/18-63
D3PWW3_STANL/94-140
D3PWX1_STANL/28-74
D3PWX7_STANL/13-59
D3PWY3_STANL/35-81
D3PX21_STANL/24-70
D3PX27_STANL/7-53
D3PX72_STANL/40-86
D3PX91_STANL/28-74
D3PXA8_STANL/34-80
D3PXB4_STANL/18-64
D3PXC1_STANL/18-64
D3PXD1_STANL/33-79
D3PXJ5_STANL/11-55
D3PXN6_STANL/16-62
D3PY19_STANL/19-65
D3PY35_STANL/14-58
D3PY50_STANL/12-58
D3PYB8_STANL/21-66
D3PYL8_STANL/19-65
D3PYW1_STANL/17-62
D3PYW5_STANL/17-63
D3PYZ9_STANL/11-57
D3PZ35_STANL/24-69
D3PZ53_STANL/46-92
D3PZ61_STANL/22-66
D3PZ63_STANL/14-59
D3PZG0_STANL/22-67
D3PZH7_STANL/20-66
D3PZI7_STANL/30-76
D3PZJ7_STANL/21-67
D3PZN3_STANL/7-53
D3PZP5_STANL/17-63
D3PZQ3_STANL/14-60
D3Q024_STANL/24-70
D3Q055_STANL/29-75
D3Q089_STANL/14-60
D3Q0B6_STANL/21-67
D3Q0F3_STANL/20-66
D3Q0F9_STANL/17-62
D3Q0V2_STANL/18-64
D3Q0Y4_STANL/12-58
D3Q179_STANL/21-67
D3Q1J3_STANL/10-56
D3Q1J5_STANL/19-66
D3Q1N2_STANL/12-58
D3Q1N3_STANL/19-65
D3Q1T0_STANL/21-65
D3Q2S0_STANL/24-69
D3Q300_STANL/27-73
D3Q305_STANL/20-65
D3Q318_STANL/15-61
D3Q3G2_STANL/19-65
D3Q3I2_STANL/14-60
D3Q3M7_STANL/19-65
D3Q3N1_STANL/34-80
D3Q3Q5_STANL/6-50
D3Q423_STANL/19-64
D3Q471_STANL/22-68
D3Q4E2_STANL/41-87
D3Q4G7_STANL/14-60
D3Q4Q5_STANL/25-70
D3Q4T4_STANL/19-65
D3Q4Y0_STANL/16-62
D3Q508_STANL/31-77
D3Q5K7_STANL/11-57
D3Q5Y1_STANL/12-58
D3Q5Y5_STANL/16-61
D3Q665_STANL/12-58
D3Q695_STANL/8-54
D3Q6B7_STANL/21-67
D3Q6C2_STANL/28-74
D3Q6I9_STANL/20-66
D3Q6R7_STANL/23-69
D3Q783_STANL/24-70
D3Q7P0_STANL/18-64
D3Q7P3_STANL/19-64
D3Q7R3_STANL/29-75
D3Q7S4_STANL/42-88
D3Q7S7_STANL/17-63
D3Q7T0_STANL/11-57
D3Q822_STANL/26-72
D3Q870_STANL/13-57
D3Q8C9_STANL/22-68
D3Q8D5_STANL/30-74
D3Q8H1_STANL/15-61
D3Q8I2_STANL/14-60
D3Q8I4_STANL/16-62
D3Q932_STANL/18-64
D3Q933_STANL/24-70
D3Q997_STANL/23-69
D3Q9J6_STANL/36-82
D3Q9K5_STANL/18-64
D3Q9R6_STANL/9-55
D3Q9T4_STANL/26-73
D3Q9V7_STANL/12-59
D3QAA8_STANL/33-78
D3QAN6_STANL/16-62
D3QAR7_STANL/17-63
D3QAS3_STANL/11-57
D3QAT2_STANL/25-71
D3QAU4_STANL/8-54
D3QAW8_STANL/22-68
D3QB49_STANL/18-63
D3QBL0_STANL/23-69
D3QBL8_STANL/16-62
D3QBT2_STANL/11-57
D3QBZ3_STANL/8-54
D3QC41_STANL/18-64
D3QEV2_STALH/15-61
D3QFP8_STALH/15-58
D3QFR1_STALH/10-60
D3QH42_STALH/12-57
D3QH48_STALH/22-63
D3QH51_STALH/14-60
D3QH68_STALH/18-61
D3QH77_STALH/19-64
D3QHQ1_STALH/14-60
D3QHS0_STALH/15-61
D3QHX0_STALH/14-54
D3QI97_STALH/16-61
D3QKE9_ECOCB/16-62
D3QL56_ECOCB/14-60
D3QLG8_ECOCB/21-67
D3QNL2_ECOCB/21-66
D3QNR4_ECOCB/13-59
D3QPK6_ECOCB/23-69
D3QQA6_ECOCB/50-96
D3QRR2_ECOCB/16-62
D3QSX7_ECOCB/16-62
D3QTX4_ECOCB/16-62
D3QU06_ECOCB/13-59
D3QV66_ECOCB/16-62
D3QXU2_ECOCB/20-66
D3QYH0_ECOCB/34-81
D3QYY3_CLOB3/16-60
D3QZY0_CLOB3/13-59
D3QZZ1_CLOB3/38-84
D3R092_CLOB3/10-55
D3R2E5_CLOB3/17-61
D3R386_BIFAB/16-62
D3R3F4_BIFAB/19-63
D3R753_BIFAB/24-70
D3R7I6_BIFAB/24-70
D3R7W8_BIFAB/46-92
D3R8J1_KLEVT/14-60
D3R8M4_KLEVT/31-77
D3R908_KLEVT/13-58
D3R9C3_KLEVT/16-62
D3RAI7_KLEVT/22-68
D3RB98_KLEVT/16-62
D3RBV0_KLEVT/29-75
D3RC04_KLEVT/16-62
D3RCI5_KLEVT/13-59
D3RDL2_KLEVT/13-58
D3RDS2_KLEVT/23-69
D3REE1_KLEVT/16-62
D3REQ7_KLEVT/8-54
D3RGT2_KLEVT/25-70
D3RHD3_KLEVT/16-63
D3RI15_KLEVT/12-57
D3RI24_KLEVT/21-67
D3RJN4_KLEVT/22-68
D3RJP2_KLEVT/9-55
D3RJQ5_KLEVT/10-56
D3RJV8_KLEVT/12-58
D3RK09_KLEVT/24-70
D3RKI9_KLEVT/17-63
D3RKJ6_KLEVT/28-74
D3RKK9_KLEVT/23-69
D3RLE7_KLEVT/14-60
D3RLY9_KLEVT/12-57
D3RNZ9_ALLVD/7-52
D3RQP8_ALLVD/21-67
D3SAV2_THISK/1-47
D3SBK8_THISK/18-64
D3SDX7_THISK/13-59
D3SFZ0_THISK/18-64
D3SH57_DEHSG/14-61
D3SK07_DEHSG/21-67
D3SKM2_DEHSG/16-62
D3SL87_THEAH/11-57
D3SLP8_THEAH/14-60
D3SNK3_THEAH/8-54
D3SSU9_NATMM/39-85
D3T012_NATMM/16-62
D3T1H0_NATMM/24-70
D3T588_THEIA/8-54
D3T6I1_THEIA/9-55
D3U9X7_9ACTO/15-60
D3UA06_9ACTO/21-66
D3ULC0_LISSS/7-52
D3ULJ1_LISSS/28-74
D3UM36_LISSS/9-55
D3UPR7_LISSS/8-54
D3UQ46_LISSS/6-52
D3UQG5_LISSS/12-58
D3URS8_LISSS/18-64
D3US56_LISSS/8-54
D3US76_LISSS/11-55
D3USU7_LISSS/7-53
D3UX66_XENBS/18-64
D3UXD0_XENBS/15-61
D3UYT1_XENBS/21-67
D3UZX1_XENBS/7-53
D3V0A9_XENBS/32-78
D3V0Z9_XENBS/23-69
D3V1H6_XENBS/11-57
D3V445_XENBS/14-60
D3V5C1_XENBS/16-62
D3V5D3_XENBS/28-84
D3V6T8_XENBS/19-66
D3V738_XENBS/17-63
D3V9S9_XENNA/14-60
D3VB29_XENNA/23-69
D3VB83_XENNA/18-64
D3VEY5_XENNA/12-58
D3VFN9_XENNA/29-75
D3VGY2_XENNA/16-63
D3VL71_XENNA/33-79
D3Y146_STRPT/117-163
D3Y1J5_9ACTO/15-60
D4B8Q8_9ENTR/38-78
D4B9H2_9ENTR/14-56
D4BA01_9ENTR/13-59
D4BAS5_9ENTR/24-70
D4BAT8_9ENTR/20-66
D4BBG9_9ENTR/12-57
D4BBM7_9ENTR/23-69
D4BC18_9ENTR/13-59
D4BCQ2_9ENTR/13-58
D4BCY7_9ENTR/16-62
D4BEM0_9ENTR/23-70
D4BFG7_9ENTR/6-52
D4BIR8_9ENTR/16-62
D4BK04_9ENTR/16-62
D4BLT7_BIFBR/20-66
D4BM10_BIFBR/23-69
D4BM25_BIFBR/10-56
D4BME8_BIFBR/25-69
D4BP14_BIFBR/27-73
D4BQC5_BIFBR/14-61
D4BR87_BIFBR/54-100
D4BR93_BIFBR/15-61
D4BSF8_BIFBR/22-68
D4BTR8_PRORE/16-62
D4BU45_PRORE/17-63
D4BUV6_PRORE/14-60
D4BW46_PRORE/20-66
D4BXK2_PRORE/30-76
D4BXX5_PRORE/42-88
D4BYY3_PRORE/16-62
D4BZ27_PRORE/21-65
D4C374_PRORE/19-65
D4C572_PRORE/17-63
D4C5I9_PRORE/19-66
D4C5T7_PRORE/12-58
D4C6V3_9CLOT/9-53
D4C6X6_9CLOT/29-75
D4CAC3_9CLOT/17-63
D4CAV4_9CLOT/14-60
D4CBF1_9CLOT/17-63
D4CHF5_9CLOT/44-90
D4CHI0_9CLOT/8-54
D4CJ18_9FIRM/13-59
D4CJN0_9FIRM/30-76
D4CJR5_9FIRM/15-60
D4CLV3_9FIRM/47-92
D4CMK2_9FIRM/81-127
D4CMR6_9FIRM/10-56
D4CP95_9FIRM/94-140
D4CPY9_9FIRM/16-62
D4CQY4_9FIRM/13-59
D4CS90_9FUSO/18-64
D4CTX6_9FUSO/11-57
D4CWG5_9FUSO/12-58
D4CXX1_9FUSO/15-61
D4CYE8_9FUSO/12-48
D4DPT8_NEIEG/15-61
D4DQH6_NEIEG/9-55
D4DUA7_NEIEG/13-59
D4DVY2_SEROD/19-65
D4DW70_SEROD/16-62
D4DWJ8_SEROD/20-65
D4DWK0_SEROD/26-72
D4DYB5_SEROD/11-57
D4DYW4_SEROD/10-40
D4DYZ7_SEROD/17-64
D4DZB9_SEROD/15-62
D4DZJ0_SEROD/15-61
D4E0W3_SEROD/18-64
D4E0Y9_SEROD/12-57
D4E1M3_SEROD/27-72
D4E1T4_SEROD/15-63
D4E3T9_SEROD/14-60
D4E3X1_SEROD/28-74
D4E4D0_SEROD/15-61
D4E5T1_SEROD/12-58
D4E6J0_SEROD/23-69
D4E6W8_SEROD/1-31
D4E8Y2_SEROD/9-55
D4E919_SEROD/28-74
D4E985_SEROD/24-70
D4E9C7_SEROD/22-68
D4EDY7_AGGAC/12-57
D4EE07_AGGAC/17-63
D4EED6_AGGAC/16-63
D4EGW8_AGGAC/15-61
D4EHR8_ENTFA/2-24
D4EIB4_ENTFA/17-63
D4EKK6_ENTFA/17-63
D4EL61_ENTFA/12-58
D4ELR6_ENTFA/12-58
D4EM37_ENTFA/11-56
D4EM58_ENTFA/18-64
D4EM62_ENTFA/10-57
D4EQB1_ENTFA/14-60
D4ESQ2_ENTFA/2-24
D4ET50_ENTFA/12-58
D4ETP1_ENTFA/14-60
D4ETW9_ENTFA/17-63
D4EW63_ENTFA/11-56
D4EWQ6_ENTFA/17-63
D4EZL0_ENTFA/12-58
D4EZN0_ENTFA/18-64
D4EZN4_ENTFA/10-57
D4F034_EDWTA/12-58
D4F047_EDWTA/23-70
D4F322_EDWTA/16-62
D4F6D4_EDWTA/25-68
D4F728_EDWTA/20-66
D4F7J7_EDWTA/7-53
D4F7K2_EDWTA/24-70
D4F9P1_EDWTA/15-62
D4FBD9_9LACO/12-58
D4FDX7_9LACO/12-58
D4FGZ2_9LACO/23-68
D4FH84_9LACO/19-55
D4FKC9_STAEP/9-55
D4FL55_STAEP/14-60
D4FLG8_STAEP/10-56
D4FLT8_STAEP/20-60
D4FN28_STAEP/16-59
D4FQD2_STROR/13-59
D4FQP7_STROR/25-71
D4FRK2_STROR/7-53
D4FRW9_STROR/29-75
D4FTK2_STROR/24-57
D4FUJ8_STROR/52-98
D4FWW3_BACNA/14-59
D4FXI9_BACNA/12-48
D4FZB3_BACNA/2-48
D4FZT1_BACNA/11-57
D4G037_BACNA/9-55
D4G185_BACNA/8-54
D4G1F1_BACNA/5-50
D4G1S6_BACNA/12-58
D4G216_BACNA/8-54
D4G308_BACNA/17-63
D4G3Z5_BACNA/11-58
D4G4R6_BACNA/10-57
D4G559_BACNA/8-54
D4G5L9_BACNA/17-61
D4G5R2_BACNA/16-62
D4G631_BACNA/8-54
D4G648_BACNA/12-58
D4G6K0_BACNA/17-63
D4G759_BACNA/9-55
D4GBX6_PANAM/29-75
D4GC09_PANAM/13-55
D4GC92_PANAM/7-53
D4GCT4_PANAM/9-55
D4GDL6_PANAM/14-60
D4GDP6_PANAM/36-82
D4GDW2_PANAM/15-62
D4GE32_PANAM/15-62
D4GEU3_PANAM/77-123
D4GFE3_PANAM/15-59
D4GFF4_PANAM/25-71
D4GG82_PANAM/17-70
D4GHS9_PANAM/18-64
D4GKS1_PANAM/25-71
D4GLS0_PANAM/16-62
D4GQJ0_HALVD/9-55
D4GRD0_HALVD/19-65
D4GRK7_HALVD/17-62
D4GRS4_HALVD/14-60
D4GU80_HALVD/19-65
D4GWJ0_HALVD/19-65
D4H0S2_DENA2/10-56
D4H0S9_DENA2/16-62
D4H198_DENA2/21-61
D4H2G3_DENA2/14-57
D4H2H1_DENA2/31-63
D4H5A0_DENA2/11-56
D4H5H0_DENA2/10-56
D4H6K1_DENA2/15-61
D4H899_DENA2/10-56
D4H8B0_DENA2/20-65
D4H8W1_DENA2/22-68
D4HAS7_PROAS/23-66
D4HBI4_PROAS/23-69
D4HC44_PROAS/10-56
D4HCF9_PROAS/16-62
D4HD00_PROAS/13-57
D4HD21_PROAS/1-31
D4HDY0_PROAS/25-71
D4HE14_PROAS/18-64
D4HEM8_PROAS/21-67
D4HEU0_PROAS/23-69
D4HQV2_KLEPN/12-58
D4HQW0_KLEPN/18-64
D4HU92_ERWAC/15-62
D4HUH0_ERWAC/15-62
D4HVS2_ERWAC/23-67
D4HY49_ERWAC/16-62
D4I0F1_ERWAC/42-88
D4I2F7_ERWAC/14-60
D4I2K8_ERWAC/12-58
D4I832_ERWAE/16-62
D4IA46_ERWAE/26-72
D4IAR7_ERWAE/29-73
D4IBQ5_ERWAE/15-62
D4IBY0_ERWAE/15-62
D4IC56_ERWAE/14-60
D4ICR2_ERWAE/12-58
D4IIS3_9BACT/7-52
D4IK07_9BACT/10-56
D4J0E8_BUTFI/17-63
D4J1H8_BUTFI/8-51
D4J1X2_BUTFI/14-59
D4J2K8_BUTFI/5-50
D4J5D2_9FIRM/14-60
D4J5T8_9FIRM/1-33
D4J6N6_9FIRM/7-53
D4J8J5_9FIRM/13-56
D4J8R8_9FIRM/18-62
D4JAG9_9FIRM/9-53
D4JDJ3_9FIRM/1-46
D4JDZ9_9FIRM/12-58
D4JG04_9FIRM/16-62
D4JG37_9FIRM/6-51
D4JGR2_9FIRM/9-55
D4JHZ6_9FIRM/14-58
D4JJY6_9FIRM/14-53
D4JK41_9FIRM/15-61
D4JRV5_9FIRM/10-56
D4JTH0_9FIRM/9-55
D4JUQ4_9FIRM/14-60
D4JVF3_9FIRM/13-53
D4JXE9_9FIRM/12-58
D4JYX4_9FIRM/14-61
D4JZK8_9FIRM/13-58
D4K091_9FIRM/10-56
D4K747_9FIRM/14-60
D4K8Z6_9FIRM/14-60
D4K9Z8_9FIRM/15-61
D4KA80_9FIRM/8-54
D4KCJ1_9FIRM/11-54
D4KHF8_9FIRM/19-65
D4KJX2_9FIRM/15-59
D4KPC7_9FIRM/12-59
D4KPJ0_9FIRM/9-54
D4KQ47_9FIRM/1-38
D4KRY5_9FIRM/7-52
D4KSC1_9FIRM/7-53
D4KVV6_9FIRM/16-62
D4KWH7_9FIRM/8-53
D4L036_9FIRM/17-60
D4L0P5_9FIRM/15-59
D4L2Y5_9FIRM/12-59
D4L372_9FIRM/9-54
D4L540_9FIRM/10-55
D4L796_9FIRM/20-63
D4L7B6_9FIRM/17-63
D4L7S7_9FIRM/15-60
D4LAP0_9FIRM/10-56
D4LAP3_9FIRM/9-55
D4LBI9_9FIRM/12-58
D4LD14_9FIRM/12-57
D4LEY1_9FIRM/12-58
D4LK13_9FIRM/12-55
D4LKR5_9FIRM/9-55
D4LLI7_9FIRM/16-62
D4LPA2_9FIRM/12-58
D4LPV1_9FIRM/28-73
D4LR90_9FIRM/9-54
D4LRE7_9FIRM/19-63
D4LUM1_9FIRM/21-64
D4LVJ1_9FIRM/14-60
D4LWG3_9FIRM/12-58
D4LX66_9FIRM/15-61
D4LYB9_9FIRM/6-52
D4LYU6_9FIRM/13-59
D4LZ88_9FIRM/18-59
D4M088_9FIRM/10-56
D4M1H2_9FIRM/12-58
D4M1L8_9FIRM/19-62
D4M277_9FIRM/13-59
D4M2D3_9FIRM/9-53
D4M2H8_9FIRM/18-64
D4M2N9_9FIRM/15-59
D4M334_9FIRM/21-67
D4M4E7_9FIRM/15-61
D4MBA7_9ENTE/14-60
D4MCA5_9ENTE/12-58
D4MCF9_9ENTE/12-58
D4MD20_9ENTE/17-63
D4ME87_9ENTE/18-64
D4ME91_9ENTE/10-57
D4MFD4_9ENTE/11-56
D4MHJ4_9ENTE/16-62
D4MI35_9FIRM/13-53
D4MJZ9_9FIRM/1-47
D4MK85_9FIRM/10-56
D4MM24_9FIRM/9-55
D4MN04_9FIRM/14-60
D4MP43_9FIRM/15-61
D4MPW6_9FIRM/8-54
D4MQL8_9FIRM/17-63
D4MRB0_9FIRM/9-53
D4MT26_9FIRM/12-58
D4MT32_9FIRM/12-58
D4MVI1_9FIRM/15-58
D4MY72_9FIRM/11-55
D4MZ83_9FIRM/8-54
D4MZ87_9FIRM/12-58
D4PHS1_LISMO/18-64
D4PHZ9_LISMO/6-52
D4PJ25_LISMO/14-55
D4PL34_LISMO/7-53
D4PLR3_LISMO/9-55
D4PME6_LISMO/13-58
D4PMU6_LISMO/18-64
D4PN72_LISMO/8-54
D4PP36_LISMO/32-78
D4PPG7_LISMO/15-61
D4PQ47_LISMO/17-64
D4PQ96_LISMO/6-52
D4PQE0_LISMO/8-54
D4PQY5_LISMO/14-55
D4PS40_LISMO/6-52
D4PSB6_LISMO/28-74
D4PV14_LISMO/8-54
D4PVE8_LISMO/6-52
D4PVN9_LISMO/14-58
D4PWG2_LISMO/7-53
D4PWU3_LISMO/9-55
D4PXH7_LISMO/18-64
D4PYL0_LISMO/15-61
D4PYV4_LISMO/8-54
D4Q012_LISMO/7-53
D4Q0Q9_LISMO/9-55
D4Q123_LISMO/6-52
D4Q1A1_LISMO/18-64
D4Q1S7_LISMO/17-63
D4Q2F8_LISMO/13-58
D4Q2P8_LISMO/6-52
D4Q379_LISMO/8-54
D4Q3R5_LISMO/8-54
D4Q443_LISMO/18-64
D4Q5N2_LISMO/15-61
D4Q6T1_LISMO/14-55
D4Q776_LISMO/15-61
D4Q7F7_LISMO/17-64
D4QI37_ENTFC/11-57
D4QIF2_ENTFC/15-57
D4QJ79_ENTFC/13-59
D4QJS6_ENTFC/17-63
D4QK70_ENTFC/7-53
D4QKA8_ENTFC/17-63
D4QMJ5_ENTFC/15-62
D4QMT9_ENTFC/10-57
D4QN84_ENTFC/12-58
D4QQ46_ENTFC/7-53
D4QQQ3_ENTFC/11-57
D4QRC8_ENTFC/17-63
D4QRU0_ENTFC/15-57
[truncated: 385,780 more chars]
