# Supplementary material for: Contact prediction is hardest for the most informative contacts, but improves with the incorporation of contact potentials
Source: PLoS One. 2018 Jun 28;13(6):e0199585. doi: 10.1371/journal.pone.0199585 (PMC6023208; doi:10.1371/journal.pone.0199585)
Supplement: S1 Data — Each file in the ‘alignments’ directory herein corresponds to a protein family’s alignment and contains the accession number and sequence range of each sequence in the alignment. (TAR.GZ) [file pone.0199585.s001.tar.gz › alignments/LacI]

A0ACK1_STRAM/4-49
A0ADL5_STRAM/6-51
A0ADT0_STRAM/24-71
A0AE24_STRAM/4-48
A0AE26_STRAM/4-48
A0AF57_LISW6/6-51
A0AFY1_LISW6/3-48
A0AGI9_LISW6/5-50
A0AGY7_LISW6/5-49
A0AJ49_LISW6/4-49
A0AJI0_LISW6/3-48
A0AKA0_LISW6/4-50
A0AKN4_LISW6/3-48
A0AM71_LISW6/3-48
A0AMF7_LISW6/4-49
A0AXA1_BURCH/3-48
A0AXR5_BURCH/44-89
A0B030_BURCH/12-54
A0B0U2_BURCH/3-49
A0B1I0_BURCH/11-56
A0B412_BURCH/3-48
A0JQY3_ARTS2/7-54
A0JR11_ARTS2/2-45
A0JR22_ARTS2/11-55
A0JRF0_ARTS2/21-66
A0JRF9_ARTS2/4-49
A0JRN7_ARTS2/8-53
A0JRX8_ARTS2/33-80
A0JRZ8_ARTS2/17-62
A0JS10_ARTS2/1-47
A0JS74_ARTS2/25-70
A0JSX0_ARTS2/3-48
A0JW05_ARTS2/11-58
A0JW20_ARTS2/6-51
A0JW28_ARTS2/5-50
A0JW80_ARTS2/24-69
A0JW87_ARTS2/28-73
A0JWE5_ARTS2/12-57
A0JXN5_ARTS2/5-51
A0JZP7_ARTS2/6-53
A0JZQ2_ARTS2/6-51
A0K064_ARTS2/6-51
A0K095_ARTS2/11-56
A0K0D8_ARTS2/17-63
A0K0L9_ARTS2/3-48
A0K111_ARTS2/17-63
A0K193_ARTS2/5-49
A0K1G7_ARTS2/36-81
A0K1H1_ARTS2/17-62
A0K1V1_ARTS2/4-49
A0K1X3_ARTS2/14-59
A0K660_BURCH/4-49
A0K784_BURCH/3-48
A0K7K3_BURCH/13-59
A0KAA6_BURCH/16-57
A0KB43_BURCH/4-49
A0KCE6_BURCH/21-66
A0KCX7_BURCH/29-75
A0KE11_BURCH/14-58
A0KEI6_AERHH/3-48
A0KEP2_AERHH/14-59
A0KER6_AERHH/3-50
A0KF02_AERHH/10-55
A0KI64_AERHH/12-57
A0KIJ6_AERHH/3-48
A0KKN6_AERHH/3-48
A0KKR6_AERHH/2-47
A0KKS1_AERHH/2-50
A0KMI0_AERHH/8-56
A0KPR7_AERHH/6-51
A0KQH5_AERHH/3-48
A0KR91_SHESA/7-53
A0KXG2_SHESA/8-51
A0KZX7_SHESA/4-49
A0LR49_ACIC1/15-60
A0LR59_ACIC1/36-82
A0LT83_ACIC1/1-45
A0LTA5_ACIC1/17-64
A0LUM1_ACIC1/7-55
A0LVW0_ACIC1/144-189
A0LWK8_ACIC1/9-53
A0M0J3_GRAFK/6-51
A0M313_GRAFK/6-51
A0M3A7_GRAFK/6-51
A0M3B8_GRAFK/6-51
A0NHH4_OENOE/3-49
A0NI87_OENOE/6-52
A0NIA5_OENOE/6-52
A0NJK7_OENOE/4-49
A0NK78_OENOE/4-50
A0NM28_9RHOB/3-48
A0NMY9_9RHOB/28-73
A0NN56_9RHOB/6-51
A0NNN2_9RHOB/12-57
A0NNQ6_9RHOB/23-68
A0NRR4_9RHOB/14-57
A0NSI2_9RHOB/5-50
A0NY02_9RHOB/15-60
A0NY22_9RHOB/7-52
A0NYR0_9RHOB/21-66
A0NZF3_9RHOB/1-42
A0NZF4_9RHOB/13-58
A0P063_9RHOB/24-70
A0P1H6_9RHOB/7-52
A0P1Q3_9RHOB/4-49
A0P259_9RHOB/10-55
A0P3X7_9RHOB/6-51
A0PV17_MYCUA/10-53
A0PXF8_CLONN/5-50
A0PYX4_CLONN/4-49
A0Q213_CLONN/5-51
A0Q3A7_CLONN/4-49
A0QAC6_MYCA1/10-53
A0QN88_MYCA1/19-66
A0QPR6_MYCS2/3-50
A0QQ15_MYCS2/3-48
A0QS67_MYCS2/3-48
A0QT46_MYCS2/6-51
A0QTY7_MYCS2/9-52
A0QVN5_MYCS2/5-51
A0QWI5_MYCS2/11-58
A0QWL9_MYCS2/8-57
A0R173_MYCS2/6-47
A0R1V6_MYCS2/14-61
A0R2K1_MYCS2/14-58
A0R530_MYCS2/12-55
A0R601_MYCS2/17-61
A0R706_MYCS2/11-56
A0R768_MYCS2/3-48
A0R8S3_BACAH/3-48
A0R9V0_BACAH/10-55
A0RA29_BACAH/4-48
A0RAT9_BACAH/26-71
A0REB1_BACAH/4-49
A0RG51_BACAH/3-48
A0RI19_BACAH/4-49
A0RIA7_BACAH/3-48
A0RIJ9_BACAH/6-51
A0RJR9_BACAH/8-53
A0RLI5_BACAH/3-48
A0XZS0_9GAMM/3-48
A0XZU8_9GAMM/3-48
A0Y0X1_9GAMM/8-54
A0Y0Z4_9GAMM/9-54
A0Y3G6_9GAMM/4-49
A0Y6J0_9GAMM/5-50
A0Y6J2_9GAMM/8-51
A0ZZH3_BIFAA/3-48
A0ZZP8_BIFAA/20-65
A0ZZR2_BIFAA/10-55
A1A0H2_BIFAA/11-56
A1A0J9_BIFAA/5-50
A1A218_BIFAA/5-50
A1A2J6_BIFAA/3-50
A1A2N7_BIFAA/3-50
A1A2Y9_BIFAA/5-50
A1A324_BIFAA/18-65
A1A398_BIFAA/15-60
A1A3B1_BIFAA/13-58
A1A3I5_BIFAA/6-52
A1A3M4_BIFAA/7-52
A1A3Q4_BIFAA/5-50
A1A3R3_BIFAA/5-50
A1A3T2_BIFAA/3-48
A1A3V4_BIFAA/3-49
A1A7C6_ECOK1/2-50
A1A832_ECOK1/8-53
A1AAT2_ECOK1/4-49
A1ABG5_ECOK1/8-53
A1AD11_ECOK1/3-48
A1AEQ4_ECOK1/6-51
A1AF48_ECOK1/3-48
A1AFZ5_ECOK1/3-50
A1AGX0_ECOK1/7-52
A1AHT3_ECOK1/1-45
A1AIA9_ECOK1/13-58
A1AIN0_ECOK1/12-57
A1AJE6_ECOK1/6-51
A1AJG7_ECOK1/7-52
A1AZU1_PARDP/17-62
A1B0T1_PARDP/7-50
A1B0W3_PARDP/25-70
A1B2N8_PARDP/1-41
A1B3H6_PARDP/11-56
A1B5B4_PARDP/3-48
A1BBD3_PARDP/11-56
A1BBL2_PARDP/9-53
A1BC94_PARDP/7-52
A1E373_STRSZ/8-53
A1EHX6_VIBCH/3-48
A1EHZ1_VIBCH/16-61
A1EIZ6_VIBCH/2-50
A1EKE7_VIBCH/3-48
A1EKM3_VIBCH/12-57
A1EKT8_VIBCH/3-48
A1EKZ4_VIBCH/8-53
A1EMF2_VIBCH/3-48
A1EN65_VIBCH/3-48
A1EQM8_VIBCH/3-48
A1ERD7_VIBCH/6-51
A1F0M1_VIBCH/9-54
A1F0N7_VIBCH/3-48
A1F142_VIBCH/3-48
A1F2C6_VIBCH/3-48
A1F2K9_VIBCH/8-53
A1F367_VIBCH/2-50
A1F3C3_VIBCH/3-48
A1F490_VIBCH/3-48
A1F7Q9_VIBCH/6-51
A1F8Q1_VIBCH/3-48
A1F964_VIBCH/3-48
A1HNJ8_9FIRM/4-50
A1JHS5_YERE8/3-48
A1JI11_YERE8/11-56
A1JJ78_YERE8/8-56
A1JJI2_YERE8/2-50
A1JKR3_YERE8/3-48
A1JLC6_YERE8/14-59
A1JLK1_YERE8/3-48
A1JLL9_YERE8/7-52
A1JMF4_YERE8/7-52
A1JMY3_YERE8/10-55
A1JPF3_YERE8/3-48
A1JPI3_YERE8/6-51
A1JQH7_YERE8/10-56
A1JRE7_YERE8/6-51
A1JSA8_YERE8/3-48
A1JSK2_YERE8/7-52
A1JSY4_YERE8/3-48
A1JTC2_YERE8/7-52
A1JU07_YERE8/12-57
A1KPR1_MYCBP/10-54
A1R0X4_ARTAT/1-44
A1R102_ARTAT/13-58
A1R1C0_ARTAT/4-49
A1R1F1_ARTAT/14-58
A1R1L2_ARTAT/8-53
A1R1Y8_ARTAT/13-58
A1R208_ARTAT/17-62
A1R266_ARTAT/12-57
A1R280_ARTAT/1-45
A1R2M5_ARTAT/4-49
A1R2N6_ARTAT/7-54
A1R395_ARTAT/3-48
A1R3C1_ARTAT/2-49
A1R3W9_ARTAT/11-55
A1R457_ARTAT/10-55
A1R4I5_ARTAT/9-54
A1R4R8_ARTAT/12-62
A1R4Z6_ARTAT/11-55
A1R635_ARTAT/18-65
A1R670_ARTAT/17-62
A1R9A6_ARTAT/6-53
A1R9N4_ARTAT/3-48
A1R9V6_ARTAT/11-56
A1R9Z1_ARTAT/14-60
A1RAD4_ARTAT/5-49
A1RAS1_ARTAT/15-65
A1RAX3_ARTAT/463-509
A1RAY2_ARTAT/13-58
A1RAY7_ARTAT/6-51
A1RBY4_ARTAT/11-56
A1RDI2_ARTAT/10-56
A1RDI3_ARTAT/2-48
A1RML2_SHESW/4-49
A1S299_SHEAM/3-48
A1S317_SHEAM/11-56
A1S438_SHEAM/4-49
A1S5F1_SHEAM/3-48
A1S655_SHEAM/30-73
A1SCS2_NOCSJ/3-48
A1SD56_NOCSJ/5-49
A1SDN7_NOCSJ/11-56
A1SDX8_NOCSJ/10-55
A1SK96_NOCSJ/2-47
A1SNN1_NOCSJ/3-48
A1SNU6_NOCSJ/10-55
A1SQ91_NOCSJ/7-54
A1SRU6_PSYIN/3-48
A1SSE1_PSYIN/5-50
A1STJ8_PSYIN/3-48
A1SWB2_PSYIN/4-49
A1SWE6_PSYIN/14-59
A1SXL3_PSYIN/8-54
A1SYC7_PSYIN/9-56
A1SYR6_PSYIN/12-57
A1SZK5_PSYIN/6-51
A1T0G8_PSYIN/2-50
A1T233_MYCVP/10-55
A1T856_MYCVP/8-53
A1TC43_MYCVP/6-47
A1TFY8_MYCVP/12-55
A1TQX8_ACIAC/20-65
A1TSS2_ACIAC/2-47
A1TT87_ACIAC/27-72
A1TUV1_ACIAC/3-48
A1TV05_ACIAC/28-73
A1UJU3_MYCSK/10-57
A1ULF8_MYCSK/1-45
A1UMD4_MYCSK/12-55
A1UWG5_BURMS/5-49
A1V2U8_BURMS/4-49
A1V803_BURMS/4-49
A1VI95_POLNA/30-75
A1VIS1_POLNA/8-47
A1VIS3_POLNA/22-67
A1VLB9_POLNA/8-53
A1VMC9_POLNA/33-79
A1W7K5_ACISJ/15-60
A1WE55_VEREI/9-54
A1WFA2_VEREI/16-61
A1WFY7_VEREI/12-57
A1WG28_VEREI/7-52
A1WGG9_VEREI/7-52
A1WHP8_VEREI/12-57
A1WHY4_VEREI/6-51
A1WIZ8_VEREI/1-42
A1WJ21_VEREI/2-49
A1WJH2_VEREI/1-46
A1WN59_VEREI/11-56
A1WNS9_VEREI/12-57
A1WQU6_VEREI/19-64
A1WRE7_VEREI/21-66
A1WRF7_VEREI/17-62
A1WRW2_VEREI/7-52
A1Y9L7_AERHY/3-48
A2BIT4_HYPBU/32-84
A2P2X4_VIBCH/16-61
A2P2Y9_VIBCH/3-48
A2P3C2_VIBCH/3-48
A2P3S3_VIBCH/3-48
A2P4B2_VIBCH/2-50
A2P4Y9_VIBCH/3-48
A2P5R9_VIBCH/12-57
A2P6W4_VIBCH/3-48
A2P719_VIBCH/3-48
A2PAX4_VIBCH/6-51
A2PPW2_VIBCH/3-48
A2PPX8_VIBCH/16-61
A2PQE2_VIBCH/3-48
A2PR70_VIBCH/3-48
A2PRK9_VIBCH/2-50
A2PRV5_VIBCH/8-53
A2PTN8_VIBCH/3-48
A2PU14_VIBCH/6-51
A2PUZ8_VIBCH/12-41
A2PY79_VIBCH/3-48
A2RCS5_STRPG/4-49
A2RDJ9_STRPG/3-48
A2RE56_STRPG/3-48
A2RFP5_STRPG/6-52
A2RFY8_STRPG/8-53
A2RIJ3_LACLM/5-50
A2RJ98_LACLM/4-49
A2RJC5_LACLM/7-52
A2RJD3_LACLM/3-48
A2RJU3_LACLM/5-50
A2RM79_LACLM/5-51
A2RYP8_BURM9/5-49
A2S3X7_BURM9/4-49
A2S7S6_BURM9/4-49
A2SEE1_METPP/19-64
A2TV65_9FLAO/6-51
A2TWW1_9FLAO/6-51
A2TXJ9_9FLAO/8-53
A2TZA0_9FLAO/5-50
A2U0C7_9FLAO/5-50
A2VPY3_MYCTU/55-99
A2VQ82_9BURK/13-59
A2VQI4_9BURK/3-48
A2VRF9_9BURK/28-73
A2VVM8_9BURK/16-57
A2VYH6_9BURK/19-65
A2VZ57_9BURK/12-54
A2VZL9_9BURK/8-53
A2W105_9BURK/44-89
A2W272_9BURK/3-48
A2W4I4_9BURK/21-66
A2W6X9_9BURK/4-49
A2W7L9_9BURK/16-57
A2WA13_9BURK/13-59
A2WA93_9BURK/3-48
A2WAR6_9BURK/22-67
A2WB84_9BURK/4-49
A2WH40_9BURK/3-48
A2WHE7_9BURK/44-89
A3CL47_STRSV/4-49
A3CML1_STRSV/3-50
A3CP61_STRSV/8-53
A3CQK3_STRSV/6-52
A3CR24_STRSV/4-49
A3D1I1_SHEB5/4-49
A3D1N6_SHEB5/3-48
A3D536_SHEB5/8-51
A3D9Z2_SHEB5/8-53
A3DAJ6_SHEB5/8-54
A3DBX2_CLOTH/4-47
A3DIC8_CLOTH/6-50
A3DJ78_CLOTH/2-46
A3EHS2_VIBCH/3-48
A3EIK0_VIBCH/3-48
A3EIX4_VIBCH/12-57
A3EJA6_VIBCH/3-48
A3EKG5_VIBCH/3-48
A3EKN2_VIBCH/3-48
A3EMC9_VIBCH/2-50
A3EMS0_VIBCH/3-48
A3ENT8_VIBCH/6-51
A3GJW3_VIBCH/3-48
A3GK01_VIBCH/6-51
A3GLG1_VIBCH/3-48
A3GLW9_VIBCH/3-48
A3GMF7_VIBCH/3-48
A3GMH4_VIBCH/16-61
A3GPS1_VIBCH/12-57
A3GRQ9_VIBCH/2-50
A3GSP7_VIBCH/3-48
A3GSR3_VIBCH/3-48
A3GSZ8_VIBCH/8-53
A3GUT8_VIBCH/16-61
A3GUT9_VIBCH/9-54
A3GVI2_VIBCH/2-50
A3GX93_VIBCH/3-48
A3H105_VIBCH/8-53
A3H1V1_VIBCH/12-57
A3H239_VIBCH/3-48
A3H3E7_VIBCH/3-48
A3H4C3_VIBCH/3-48
A3H4M9_VIBCH/24-69
A3HS03_9BACT/6-51
A3HWR3_9BACT/7-52
A3HYY1_9BACT/8-53
A3I1Q6_9BACT/7-52
A3I8Z5_9BACI/4-49
A3IEN1_9BACI/9-52
A3J0D5_9FLAO/6-51
A3J423_9FLAO/6-51
A3JMK2_9RHOB/10-55
A3JRN6_9RHOB/16-57
A3JUA0_9RHOB/6-51
A3JUX0_9RHOB/9-56
A3JV33_9RHOB/7-52
A3JY89_9RHOB/14-59
A3JYS4_9RHOB/2-47
A3K124_9RHOB/1-45
A3K575_9RHOB/10-55
A3K5V7_9RHOB/6-50
A3K7K5_9RHOB/3-48
A3K9H7_9RHOB/8-56
A3KAG5_9RHOB/8-52
A3KHT9_STRAM/7-54
A3KIA5_STRAM/7-52
A3KIK8_STRAM/12-57
A3KIN7_STRAM/8-53
A3KIS9_STRAM/5-50
A3KJ13_STRAM/28-73
A3KJK8_STRAM/27-72
A3KJM1_STRAM/9-54
A3KJU8_STRAM/14-59
A3KJU9_STRAM/13-57
A3KK23_STRAM/21-66
A3KKB7_STRAM/7-52
A3KKC2_STRAM/10-55
A3KTE6_PSEAE/3-48
A3KU36_PSEAE/13-59
A3KU90_PSEAE/17-62
A3KXJ1_PSEAE/2-50
A3L801_PSEAE/3-48
A3L970_PSEAE/13-59
A3LB89_PSEAE/17-62
A3LE22_PSEAE/2-50
A3MFX2_BURM7/5-49
A3MII6_BURM7/4-49
A3MNE6_BURM7/4-49
A3N2W5_ACTP2/8-53
A3N2W6_ACTP2/3-48
A3N3X0_ACTP2/10-58
A3N4W8_BURP6/4-49
A3N7Y5_BURP6/4-49
A3N971_BURP6/3-48
A3N9V7_BURP6/13-59
A3NHK2_BURP6/10-49
A3NQL1_BURP0/4-49
A3NTM2_BURP0/4-49
A3NUW4_BURP0/3-48
A3NVP3_BURP0/13-59
A3P363_BURP0/5-49
A3P941_BURP0/7-52
A3PGE6_RHOS1/15-60
A3PGT2_RHOS1/4-48
A3PNU0_RHOS1/7-52
A3PQ98_RHOS1/3-48
A3PQB2_RHOS1/36-84
A3Q370_MYCSJ/10-57
A3Q5V7_MYCSJ/1-45
A3Q6T8_MYCSJ/12-55
A3QBY4_SHELP/4-49
A3QE38_SHELP/8-51
A3RP32_RALSO/3-48
A3RSP8_RALSO/10-55
A3RSY1_RALSO/9-54
A3RVF4_RALSO/10-54
A3RXL0_RALSO/20-64
A3RYW7_RALSO/1-45
A3RZN1_RALSO/4-49
A3S917_9RHOB/11-56
A3SA09_9RHOB/1-33
A3SAE5_9RHOB/8-53
A3SDX3_9RHOB/5-49
A3SJF3_9RHOB/7-52
A3SJU3_9RHOB/9-54
A3SLE3_9RHOB/16-61
A3SLQ0_9RHOB/10-55
A3SLV4_9RHOB/10-55
A3STX9_9RHOB/11-56
A3SUX2_9RHOB/2-47
A3SZM4_9RHOB/5-49
A3T0G5_9RHOB/6-51
A3T199_9RHOB/1-45
A3TFR4_9MICO/2-46
A3TFX6_9MICO/4-50
A3THF6_9MICO/12-56
A3TIS9_9MICO/9-54
A3TKE3_9MICO/3-48
A3TKH3_9MICO/20-65
A3TNE2_9MICO/2-48
A3TQ44_9MICO/1-44
A3TT59_9RHOB/8-53
A3TUQ0_9RHOB/6-51
A3U0B6_9RHOB/1-42
A3U0Q7_9RHOB/1-42
A3U275_9RHOB/1-28
A3U2I1_9RHOB/1-27
A3U403_9RHOB/4-47
A3U523_CROAH/4-49
A3U786_CROAH/6-51
A3U811_CROAH/4-53
A3UA12_CROAH/7-52
A3UMJ7_VIBSP/2-50
A3UML8_VIBSP/3-48
A3UPR8_VIBSP/3-48
A3UQA6_VIBSP/15-60
A3UQG9_VIBSP/3-48
A3UQH9_VIBSP/9-54
A3URR2_VIBSP/3-48
A3URR7_VIBSP/3-50
A3URT3_VIBSP/4-49
A3UU29_VIBSP/3-48
A3UVG7_VIBSP/3-48
A3UZL6_VIBSP/9-54
A3V047_VIBSP/6-51
A3V1W2_9RHOB/8-53
A3V2Q3_9RHOB/12-57
A3V3X7_9RHOB/9-53
A3V3Y9_9RHOB/33-77
A3V7G9_9RHOB/6-47
A3V7I0_9RHOB/4-49
A3V9E8_9RHOB/27-71
A3VF62_9RHOB/6-50
A3VGA8_9RHOB/11-54
A3VMJ6_9RHOB/10-55
A3VMT1_9RHOB/5-50
A3VZX5_9RHOB/14-59
A3W1P9_9RHOB/14-59
A3W4Z4_9RHOB/10-55
A3W568_9RHOB/14-59
A3WHM5_9SPHN/9-54
A3WHN4_9SPHN/13-57
A3WL12_9GAMM/3-48
A3X3W8_9RHOB/6-51
A3X4C1_9RHOB/5-48
A3X6P9_9RHOB/10-55
A3X9P5_9RHOB/8-53
A3XG00_9RHOB/6-51
A3XI26_LEEBM/6-51
A3XJH9_LEEBM/8-53
A3XK57_LEEBM/6-51
A3XLM6_LEEBM/7-55
A3XPQ5_LEEBM/7-55
A3XS59_9VIBR/9-54
A3XS70_9VIBR/3-48
A3XST3_9VIBR/3-48
A3XTR4_9VIBR/35-80
A3XVC2_9VIBR/3-48
A3XVE2_9VIBR/2-50
A3XY31_9VIBR/3-48
A3XZ37_9VIBR/6-51
A3Y0I6_9VIBR/3-48
A3Y6J9_9GAMM/3-48
A3YCK8_9GAMM/9-54
A3YD71_9GAMM/10-56
A3YDH0_9GAMM/3-48
A3YH12_9GAMM/5-50
A4A1R9_9PLAN/9-58
A4AAW1_9GAMM/11-56
A4AEM6_9ACTN/3-50
A4AF26_9ACTN/14-59
A4AFA8_9ACTN/14-59
A4AFX1_9ACTN/1-45
A4AJ13_9ACTN/3-48
A4AJA2_9ACTN/13-58
A4AKW1_9ACTN/3-48
A4AKW9_9ACTN/5-50
A4AN27_MARSH/5-53
A4APD6_MARSH/7-52
A4AQX0_MARSH/8-53
A4ASG8_MARSH/6-51
A4AU14_MARSH/7-52
A4AWL3_MARSH/7-52
A4BA65_9GAMM/3-48
A4BA74_9GAMM/3-48
A4BAU3_9GAMM/9-58
A4BB49_9GAMM/2-50
A4BEQ0_9GAMM/3-48
A4BFC7_9GAMM/1-46
A4BFK9_9GAMM/5-51
A4BGD2_9GAMM/3-47
A4BHF7_9GAMM/11-56
A4BK32_9GAMM/8-54
A4BKQ4_9GAMM/1-39
A4C2J1_9FLAO/5-50
A4C4R4_9GAMM/11-56
A4C564_9GAMM/3-48
A4C9Y7_9GAMM/7-52
A4CB12_9GAMM/8-54
A4CBC8_9GAMM/4-49
A4CBZ6_9GAMM/8-51
A4CBZ8_9GAMM/5-50
A4CJ38_ROBBH/6-51
A4E6V8_9ACTN/14-58
A4E8Q1_9ACTN/21-67
A4E8T6_9ACTN/6-51
A4E8Y4_9ACTN/7-52
A4E8Y7_9ACTN/33-76
A4E8Z0_9ACTN/9-54
A4E902_9ACTN/1-45
A4E926_9ACTN/22-67
A4EB74_9ACTN/19-65
A4EB85_9ACTN/20-65
A4EBY0_9ACTN/6-52
A4ED30_9ACTN/10-55
A4EEF0_9RHOB/7-50
A4EET6_9RHOB/9-53
A4EGC7_9RHOB/32-77
A4EGK5_9RHOB/5-50
A4EHT0_9RHOB/1-42
A4EKS2_9RHOB/2-47
A4EMY0_9RHOB/4-49
A4EX46_9RHOB/6-51
A4F0I9_9RHOB/10-55
A4F6X9_SACEN/12-55
A4F7I4_SACEN/7-52
A4F8A6_SACEN/3-48
A4FAB1_SACEN/20-63
A4FCR5_SACEN/3-49
A4FEC1_SACEN/3-48
A4FES5_SACEN/5-50
A4FGB3_SACEN/9-54
A4FHU2_SACEN/21-66
A4FI33_SACEN/13-57
A4FID0_SACEN/1-45
A4FII5_SACEN/6-51
A4FIM4_SACEN/9-54
A4FIQ4_SACEN/1-45
A4FIQ7_SACEN/9-54
A4FJ68_SACEN/4-49
A4FJU1_SACEN/7-52
A4FK71_SACEN/22-67
A4FKI6_SACEN/1-44
A4FLB9_SACEN/4-49
A4FMH6_SACEN/3-48
A4FMX4_SACEN/1-45
A4FN08_SACEN/1-45
A4FP89_SACEN/9-54
A4IKM8_GEOTN/3-48
A4IKZ3_GEOTN/4-49
A4ILJ6_GEOTN/3-48
A4INF5_GEOTN/5-51
A4IPB8_GEOTN/4-49
A4IPE3_GEOTN/5-51
A4IPP0_GEOTN/18-63
A4IPW5_GEOTN/3-48
A4IQ31_GEOTN/3-49
A4IRV6_GEOTN/4-49
A4IT66_GEOTN/3-48
A4IT98_GEOTN/6-50
A4ITD9_GEOTN/6-50
A4JD01_BURVG/4-49
A4JDS7_BURVG/21-66
A4JE65_BURVG/3-48
A4JEH5_BURVG/13-59
A4JIE8_BURVG/4-48
A4JKK9_BURVG/3-48
A4JL16_BURVG/7-52
A4JNE1_BURVG/7-49
A4JPN5_BURVG/11-56
A4JQI8_BURVG/22-66
A4KM62_MYCTU/10-54
A4LBY1_BURPS/13-59
A4LGH2_BURPS/1-33
A4LK52_BURPS/4-49
A4LQ31_BURPS/3-48
A4LU64_BURPS/4-49
A4LVA1_BURPS/5-49
A4MV93_HAEIF/3-48
A4MWP8_HAEIF/3-48
A4MYF1_HAEIF/3-48
A4N2F9_HAEIF/3-48
A4N364_HAEIF/3-48
A4N484_HAEIF/3-48
A4N7M9_HAEIF/3-48
A4NA33_HAEIF/3-48
A4NBI3_HAEIF/3-48
A4NEE3_HAEIF/3-48
A4NET6_HAEIF/3-48
A4NFT1_HAEIF/3-48
A4NKB4_HAEIF/3-48
A4NMD0_HAEIF/3-48
A4NMQ4_HAEIF/3-48
A4NPM1_HAEIF/3-48
A4NQF2_HAEIF/3-48
A4NSR1_HAEIF/3-48
A4NV60_HAEIF/3-48
A4NX55_HAEIF/3-48
A4NY24_HAEIF/3-48
A4PIA5_9PROT/41-85
A4QAG5_CORGB/7-52
A4QAH3_CORGB/6-51
A4QAH6_CORGB/4-49
A4QDL2_CORGB/14-59
A4QDX1_CORGB/9-54
A4QFB1_CORGB/6-51
A4QFH6_CORGB/7-52
A4QGN4_CORGB/20-64
A4QGN5_CORGB/13-57
A4QH29_CORGB/11-55
A4QIG8_CORGB/3-48
A4SHN4_AERS4/3-48
A4SIC4_AERS4/3-48
A4SID3_AERS4/6-51
A4SM89_AERS4/3-51
A4SMB6_AERS4/3-48
A4SNG3_AERS4/3-48
A4SPJ1_AERS4/5-50
A4SPY3_AERS4/12-57
A4SQ19_AERS4/8-56
A4ST26_AERS4/10-55
A4STC1_AERS4/14-59
A4STI0_AERS4/3-48
A4T2L3_MYCGI/6-49
A4T5K2_MYCGI/12-55
A4TGV5_YERPP/3-48
A4THG2_YERPP/6-51
A4THP9_YERPP/4-49
A4TIF9_YERPP/7-52
A4TIG2_YERPP/6-51
A4TJ01_YERPP/1-45
A4TKG9_YERPP/2-47
A4TLD5_YERPP/3-48
A4TLM9_YERPP/3-48
A4TLW4_YERPP/9-53
A4TLY2_YERPP/9-54
A4TM18_YERPP/7-52
A4TM46_YERPP/14-59
A4TQ95_YERPP/2-50
A4TQW5_YERPP/7-52
A4TS81_YERPP/3-48
A4VI83_PSEU5/2-50
A4VVN7_STRSY/6-52
A4VW18_STRSY/8-53
A4VXE6_STRSY/4-49
A4VY43_STRSY/3-48
A4VYB4_STRSY/4-49
A4VZG9_STRS2/18-64
A4W1Z4_STRS2/6-52
A4W2C6_STRS2/8-53
A4W2F6_STRS2/9-49
A4W3P2_STRS2/4-49
A4W4D8_STRS2/3-48
A4W4K8_STRS2/4-49
A4W4U9_ENT38/3-48
A4W581_ENT38/8-54
A4W5Z8_ENT38/6-51
A4W6I3_ENT38/2-50
A4W7D1_ENT38/5-50
A4W7I7_ENT38/5-50
A4W7R5_ENT38/2-47
A4W8G5_ENT38/6-48
A4W9T8_ENT38/3-48
A4W9X7_ENT38/8-53
A4WAG9_ENT38/8-56
A4WAV0_ENT38/4-49
A4WCI6_ENT38/3-48
A4WCT2_ENT38/14-59
A4WDS1_ENT38/3-48
A4WE12_ENT38/3-48
A4WE17_ENT38/3-48
A4WFM1_ENT38/7-52
A4WG64_ENT38/11-56
A4WGA3_ENT38/2-47
A4WGD4_ENT38/1-45
A4WQ51_RHOS5/22-66
A4WSR7_RHOS5/11-53
A4WVQ6_RHOS5/15-60
A4WW03_RHOS5/7-52
A4WYQ7_RHOS5/15-60
A4X1R0_SALTO/8-53
A4X329_SALTO/4-48
A4X456_SALTO/5-50
A4X577_SALTO/13-58
A4X7X9_SALTO/9-54
A4XDN5_SALTO/15-60
A4XEL2_NOVAD/10-55
A4XFH9_NOVAD/17-62
A4XG72_CALS8/13-57
A4XGJ3_CALS8/13-58
A4XGN4_CALS8/3-48
A4XGP6_CALS8/8-53
A4XHN1_CALS8/3-48
A4XIP1_CALS8/3-48
A4XIU6_CALS8/3-48
A4XJ55_CALS8/7-51
A4XMD6_CALS8/4-49
A4XQD7_PSEMY/2-50
A4XVF6_PSEMY/13-58
A4Y4B8_SHEPC/4-49
A4YQL1_BRASO/6-51
A4YSN0_BRASO/12-57
A4YTX0_BRASO/13-58
A4YW64_BRASO/6-52
A4Z2H7_BRASO/1-31
A4ZGV5_LACHE/7-52
A5CLW8_CLAM3/30-75
A5CM24_CLAM3/11-55
A5CM33_CLAM3/14-60
A5CM96_CLAM3/9-54
A5CMI7_CLAM3/1-45
A5CMN1_CLAM3/6-51
A5CMU4_CLAM3/3-48
A5CN11_CLAM3/11-56
A5CNA6_CLAM3/21-65
A5CNE0_CLAM3/2-49
A5CPA4_CLAM3/3-48
A5CPA9_CLAM3/13-58
A5CPI8_CLAM3/7-52
A5CQ38_CLAM3/13-60
A5CS83_CLAM3/11-55
A5CTK1_CLAM3/34-79
A5CTT5_CLAM3/4-49
A5CUJ3_CLAM3/33-78
A5CUT1_CLAM3/7-54
A5CUY8_CLAM3/22-67
A5EA48_BRASB/17-62
A5EFA8_BRASB/6-51
A5EHK0_BRASB/12-57
A5EIR5_BRASB/13-58
A5EZZ1_VIBC3/16-61
A5EZZ7_VIBC3/3-48
A5F0E5_VIBC3/2-50
A5F1B6_VIBC3/3-48
A5F1P9_VIBC3/3-48
A5F315_VIBC3/6-51
A5F3U4_VIBC3/8-53
A5F4X6_VIBC3/3-48
A5F5U5_VIBC3/3-48
A5F7X5_VIBC3/12-57
A5FBZ8_FLAJ1/6-51
A5FC68_FLAJ1/1-39
A5FCM3_FLAJ1/5-52
A5FGE3_FLAJ1/5-53
A5FID9_FLAJ1/8-53
A5FJH4_FLAJ1/6-51
A5FK30_FLAJ1/6-51
A5FKI5_FLAJ1/5-50
A5FUY2_ACICJ/4-48
A5FVU3_ACICJ/3-48
A5FYW3_ACICJ/10-54
A5G0Y4_ACICJ/15-59
A5G193_ACICJ/36-81
A5HXZ7_CLOBH/4-49
A5I274_CLOBH/4-49
A5IL86_THEP1/3-48
A5IMY5_THEP1/3-47
A5IMZ0_THEP1/7-52
A5INL7_THEP1/5-50
A5IPE0_STAA9/5-51
A5IT36_STAA9/3-48
A5ITQ8_STAA9/4-49
A5IUI8_STAA9/3-47
A5IZI1_MYCAA/5-49
A5J604_BURMA/4-49
A5J6W2_BURMA/4-49
A5JAG0_BURMA/5-49
A5KK11_9FIRM/1-35
A5KKM4_9FIRM/10-55
A5KR63_9FIRM/3-49
A5KUD7_9GAMM/3-48
A5KUF6_9GAMM/11-56
A5KVR2_9GAMM/3-48
A5KWJ8_9GAMM/2-39
A5KWM1_9GAMM/3-48
A5KY64_9GAMM/9-54
A5KZ27_9GAMM/3-48
A5KZ32_9GAMM/3-50
A5L0M8_9GAMM/3-48
A5L1C2_9GAMM/3-48
A5L2R7_9GAMM/15-60
A5L4L7_9GAMM/4-49
A5L5W3_9GAMM/6-51
A5L6C0_9GAMM/2-50
A5L9Q7_STRPN/6-52
A5LAW8_STRPN/4-49
A5LB35_STRPN/9-54
A5LB70_STRPN/10-55
A5LBA6_STRPN/3-49
A5LBK1_STRPN/4-49
A5LEM7_STRPN/8-53
A5LJP9_STRPN/6-52
A5LN53_STRPN/4-49
A5LNM0_STRPN/9-54
A5LNP5_STRPN/10-55
A5LNT0_STRPN/3-49
A5LPG9_STRPN/4-49
A5LPM8_STRPN/8-53
A5LR67_STRPN/4-49
A5LTZ8_STRPN/9-54
A5LU21_STRPN/10-55
A5LU53_STRPN/3-49
A5LVQ0_STRPN/4-49
A5LWA1_STRPN/6-52
A5LXJ4_STRPN/3-48
A5LXL8_STRPN/8-53
A5LYR1_STRPN/6-52
A5M195_STRPN/4-49
A5M1F5_STRPN/9-54
A5M1I8_STRPN/10-55
A5M206_STRPN/4-49
A5M324_STRPN/8-53
A5M3K7_STRPN/3-49
A5M4N5_STRPN/6-52
A5M5Y3_STRPN/4-49
A5M647_STRPN/9-54
A5M667_STRPN/10-55
A5MCC7_STRPN/8-53
A5ME10_STRPN/6-52
A5MF41_STRPN/3-49
A5MF74_STRPN/10-55
A5MF96_STRPN/9-54
A5MFF6_STRPN/4-49
A5MGA1_STRPN/4-49
A5MHS0_STRPN/8-53
A5MLT2_STRPN/3-49
A5MLW7_STRPN/10-55
A5MLZ1_STRPN/9-54
A5MM56_STRPN/4-49
A5MNG8_STRPN/4-49
A5MPD9_STRPN/8-53
A5MQS0_STRPN/6-52
A5MSD0_STRPN/6-52
A5MUT6_STRPN/4-49
A5MUZ4_STRPN/9-54
A5MV24_STRPN/10-55
A5MXH3_STRPN/4-49
A5MXP3_STRPN/8-53
A5MXQ9_STRPN/3-49
A5N3P0_CLOK5/4-49
A5PB19_9SPHN/9-54
A5PE92_9SPHN/15-58
A5TDK8_BURMA/5-49
A5TLN5_BURMA/13-59
A5TMC2_BURMA/4-49
A5TPW1_BURMA/4-49
A5U8Q0_MYCTA/10-54
A5U9Y5_HAEIE/3-48
A5UDQ3_HAEIE/3-48
A5UH13_HAEIG/3-48
A5UHX2_HAEIG/3-48
A5UQP5_ROSS1/4-49
A5UWD2_ROSS1/12-57
A5UX71_ROSS1/4-50
A5UZC5_ROSS1/5-50
A5V6T4_SPHWW/3-48
A5VDW6_SPHWW/1-45
A5VHK3_LACRD/3-48
A5VHN9_LACRD/4-50
A5VIZ4_LACRD/7-52
A5VJN3_LACRD/11-57
A5VJZ7_LACRD/3-50
A5VKH0_LACRD/3-50
A5VL19_LACRD/6-52
A5VME0_LACRD/4-50
A5VML6_LACRD/4-49
A5VND5_BRUO2/9-54
A5VPA3_BRUO2/4-48
A5VT09_BRUO2/7-52
A5VTZ7_BRUO2/9-57
A5VU31_BRUO2/2-47
A5VVP7_BRUO2/6-51
A5VYL8_PSEP1/25-73
A5W2X6_PSEP1/13-58
A5W307_PSEP1/13-59
A5W5E9_PSEP1/3-48
A5WTE4_MYCTF/55-99
A5WXW7_RHIRD/12-57
A5WXX1_RHIRD/12-57
A5XHQ1_BURMA/13-59
A5XP06_BURMA/13-59
A5XRY7_BURMA/4-49
A5XSU6_BURMA/4-49
A5XWE6_BURMA/5-49
A5Z647_9FIRM/10-56
A5Z750_9FIRM/7-52
A5Z8A7_9FIRM/3-48
A5ZBZ9_9BACE/9-54
A5ZCN0_9BACE/7-52
A5ZHR0_9BACE/9-54
A5ZLZ5_9FIRM/5-50
A5ZM48_9FIRM/4-48
A5ZMA0_9FIRM/7-52
A5ZRL5_9FIRM/3-48
A5ZSK6_9FIRM/3-48
A5ZT46_9FIRM/3-47
A5ZUM3_9FIRM/2-49
A5ZX12_9FIRM/1-45
A5ZY10_9FIRM/3-49
A5ZYI0_9FIRM/10-55
A5ZZ38_VIBCH/3-48
A5ZZ54_VIBCH/16-61
A6A0C8_VIBCH/12-57
A6A185_VIBCH/3-48
A6A3A4_VIBCH/2-50
A6A3M6_VIBCH/3-48
A6A4A9_VIBCH/3-48
A6A5D3_VIBCH/3-48
A6A6M2_VIBCH/24-69
A6A7L3_VIBCH/8-53
A6A7Y8_VIBCH/3-48
A6A978_VIBCH/3-48
A6A9X0_VIBCH/3-48
A6AC51_VIBCH/6-51
A6ADL0_VIBCH/3-48
A6ADW5_VIBCH/3-48
A6AE76_VIBCH/3-48
A6AE91_VIBCH/16-61
A6AF17_VIBCH/12-57
A6AFW8_VIBCH/2-50
A6AGB0_VIBCH/3-48
A6AIM2_VIBCH/8-53
A6AKM7_VIBHA/4-49
A6AMC8_VIBHA/3-48
A6AMP8_VIBHA/3-48
A6AMQ4_VIBHA/9-54
A6ANL2_VIBHA/2-50
A6APF8_VIBHA/3-48
A6APL8_VIBHA/13-58
A6AR17_VIBHA/11-56
A6ARM2_VIBHA/3-48
A6ARM9_VIBHA/3-50
A6AUI4_VIBHA/6-51
A6AV92_VIBHA/9-54
A6AW73_VIBHA/3-48
A6AWD6_VIBHA/3-48
A6AY90_VIBPA/2-50
A6AZB9_VIBPA/3-48
A6AZI9_VIBPA/3-48
A6AZJ2_VIBPA/6-52
A6AZJ7_VIBPA/5-52
A6B068_VIBPA/14-59
A6B4F7_VIBPA/3-48
A6B4R9_VIBPA/11-56
A6B5W7_VIBPA/6-51
A6B8B7_VIBPA/3-48
A6BAV6_VIBPA/1-33
A6BBW9_VIBPA/3-48
A6BC17_VIBPA/6-52
A6BCP1_9FIRM/3-48
A6BDJ7_9FIRM/4-48
A6BI38_9FIRM/6-53
A6BIU3_9FIRM/4-49
A6BK31_9FIRM/9-54
A6BKC9_9FIRM/11-55
A6BPH1_YERPE/14-59
A6BPK2_YERPE/7-52
A6BPN8_YERPE/9-54
A6BPQ8_YERPE/9-53
A6BPZ7_YERPE/3-48
A6BQ98_YERPE/3-48
A6BRY8_YERPE/3-48
A6BU29_YERPE/7-52
A6BU32_YERPE/6-51
A6BU79_YERPE/3-48
A6BUB2_YERPE/8-54
A6BUP8_YERPE/4-49
A6BUW3_YERPE/2-50
A6BVX3_YERPE/3-48
A6BVY7_YERPE/11-56
A6BWT0_YERPE/7-52
A6BXR3_YERPE/6-51
A6C5W1_9PLAN/9-53
A6CDK5_9PLAN/10-58
A6CL81_9BACI/4-49
A6CQK2_9BACI/19-64
A6CSL1_9BACI/6-51
A6CT24_9BACI/4-49
A6CUD3_9BACI/4-49
A6CUK7_9VIBR/3-48
A6CUZ9_9VIBR/5-50
A6CVU2_9VIBR/9-52
A6CVW1_9VIBR/2-50
A6CVX0_9VIBR/18-62
A6CVX1_9VIBR/7-52
A6CWB3_9VIBR/7-52
A6CWH0_9VIBR/11-56
A6CWY7_9VIBR/8-52
A6CX29_9VIBR/3-48
A6CXR7_9VIBR/3-50
A6CY94_9VIBR/7-51
A6CYJ2_9VIBR/6-54
A6CYU9_9VIBR/3-48
A6CZQ8_9VIBR/2-47
A6D0E0_9VIBR/3-48
A6D199_9VIBR/8-54
A6D1E5_9VIBR/3-48
A6D1Y6_9VIBR/3-48
A6D1Y9_9VIBR/8-54
A6D2K2_9VIBR/2-47
A6D560_9VIBR/9-54
A6D7J8_9VIBR/3-48
A6D8S4_9VIBR/6-51
A6D931_9VIBR/3-48
A6DFC7_9BACT/6-50
A6DLU5_9BACT/4-49
A6DP13_9BACT/4-48
A6DPW7_9BACT/14-59
A6DTN5_9BACT/1-45
A6DW72_9RHOB/11-55
A6DWC9_9RHOB/14-59
A6DX11_9RHOB/14-59
A6E244_9RHOB/37-82
A6E579_9RHOB/10-55
A6E7D1_9SPHI/1-47
A6E7N2_9SPHI/6-51
A6E974_9SPHI/8-53
A6EIC4_9SPHI/6-51
A6EIV7_9SPHI/10-55
A6EJE7_9SPHI/5-50
A6EJX9_9SPHI/5-53
A6EK36_9SPHI/11-56
A6ELF5_9BACT/9-54
A6F0D8_9ALTE/8-53
A6F1P8_9ALTE/2-50
A6FB93_9GAMM/3-48
A6FDU3_9GAMM/12-57
A6FGR3_9GAMM/2-50
A6FJ13_9GAMM/3-48
A6FK06_9RHOB/14-59
A6FK73_9RHOB/10-55
A6FT78_9RHOB/11-55
A6FUD3_9RHOB/4-49
A6L4S7_BACV8/9-54
A6L8Z2_PARD8/6-51
A6LC98_PARD8/7-52
A6LL25_THEM4/3-48
A6LL43_THEM4/7-52
A6LPF7_CLOB8/4-49
A6LPZ4_CLOB8/4-49
A6LRD5_CLOB8/9-54
A6LRR7_CLOB8/2-47
A6LST0_CLOB8/18-64
A6LTD7_CLOB8/3-49
A6LUH2_CLOB8/22-67
A6LW85_CLOB8/4-49
A6LYR2_CLOB8/4-50
A6M065_CLOB8/7-51
A6M0X8_CLOB8/4-49
A6M1Q1_CLOB8/4-49
A6M2C8_CLOB8/13-59
A6M3D7_CLOB8/6-50
A6MCF0_ECOLX/3-48
A6N7V9_9RHIZ/6-50
A6N7W6_9RHIZ/14-55
A6NRN3_9BACE/3-48
A6NTC9_9BACE/37-83
A6QDP5_STAAE/5-51
A6QH55_STAAE/3-48
A6QHR9_STAAE/4-49
A6QIN9_STAAE/3-47
A6T4M3_KLEP7/2-50
A6T5L5_KLEP7/7-52
A6T5T7_KLEP7/6-48
A6T5U1_KLEP7/7-55
A6T5X1_KLEP7/2-47
A6T660_KLEP7/27-72
A6T6R9_KLEP7/7-48
A6T8M3_KLEP7/8-53
A6T8X1_KLEP7/7-52
A6T991_KLEP7/11-56
A6T9A8_KLEP7/26-71
A6T9F5_KLEP7/9-53
A6TBJ2_KLEP7/5-53
A6TBN6_KLEP7/3-48
A6TCY0_KLEP7/3-48
A6TD07_KLEP7/3-48
A6TDH3_KLEP7/3-48
A6TDH8_KLEP7/3-48
A6TDJ0_KLEP7/8-53
A6TF55_KLEP7/7-52
A6TFG3_KLEP7/8-54
A6TFV2_KLEP7/3-48
A6TG57_KLEP7/1-45
A6TG97_KLEP7/2-47
A6TGC4_KLEP7/5-50
A6TGX5_KLEP7/9-54
A6THH0_KLEP7/6-51
A6TI30_KLEP7/27-72
A6TKG5_ALKMQ/3-48
A6TKU5_ALKMQ/3-48
A6TLQ6_ALKMQ/4-49
A6TM59_ALKMQ/4-49
A6TY56_STAA2/5-51
A6U1X7_STAA2/3-48
A6U2K2_STAA2/4-49
A6U3C6_STAA2/3-47
A6U670_SINMW/20-65
A6U7Z2_SINMW/4-48
A6UA85_SINMW/21-66
A6UB42_SINMW/13-57
A6UBF0_SINMW/10-55
A6UBW8_SINMW/3-48
A6UD64_SINMW/6-51
A6UD92_SINMW/4-49
A6UEB9_SINMW/7-52
A6UFG4_SINMW/12-53
A6UFM3_SINMW/10-58
A6UFY4_SINMW/9-53
A6UG45_SINMW/2-47
A6UG73_SINMW/6-51
A6UGJ3_SINMW/7-52
A6UGZ3_SINMW/6-51
A6UH12_SINMW/3-49
A6UH33_SINMW/88-133
A6UHC2_SINMW/10-55
A6UHD9_SINMW/8-53
A6UHG8_SINMW/7-52
A6UHJ0_SINMW/14-59
A6UHJ7_SINMW/12-57
A6UIC3_SINMW/7-52
A6UIQ8_SINMW/1-48
A6UIT1_SINMW/7-52
A6UJ72_SINMW/4-48
A6UJF9_SINMW/6-50
A6UKN7_SINMW/14-59
A6UKX2_SINMW/5-49
A6ULD5_SINMW/4-47
A6ULP7_SINMW/12-57
A6V1N1_PSEA7/2-50
A6V5G5_PSEA7/28-73
A6V5K6_PSEA7/13-59
A6V6L8_PSEA7/3-48
A6VKT2_ACTSZ/3-48
A6VL88_ACTSZ/2-47
A6VNI4_ACTSZ/9-55
A6VP58_ACTSZ/3-48
A6VPC7_ACTSZ/2-50
A6VQ08_ACTSZ/8-53
A6VR90_MARMS/7-52
A6VRP8_MARMS/12-56
A6VRU6_MARMS/3-48
A6VT49_MARMS/26-71
A6VTN4_MARMS/3-48
A6VUH1_MARMS/18-64
A6VVQ1_MARMS/13-56
A6VWF1_MARMS/3-48
A6VWG5_MARMS/4-49
A6VWS8_MARMS/9-54
A6VZY6_MARMS/1-45
A6W1M5_MARMS/11-57
A6W3F6_MARMS/9-55
A6W3Y5_KINRD/6-51
A6W466_KINRD/15-59
A6W466_KINRD/71-116
A6W4Y5_KINRD/6-51
A6W515_KINRD/3-48
A6W5E9_KINRD/10-54
A6W5I1_KINRD/4-49
A6W624_KINRD/4-49
A6W651_KINRD/3-48
A6W6H1_KINRD/20-66
A6W6M0_KINRD/17-62
A6W6T7_KINRD/19-64
A6W7I5_KINRD/8-52
A6W7N1_KINRD/10-55
A6WAY4_KINRD/11-52
A6WB15_KINRD/3-49
A6WB69_KINRD/10-55
A6WBI8_KINRD/19-64
A6WC72_KINRD/20-65
A6WDE2_KINRD/3-48
A6WDQ6_KINRD/20-65
A6WDZ2_KINRD/1-45
A6WE19_KINRD/28-73
A6WEG3_KINRD/5-52
A6WEH0_KINRD/6-48
A6WF39_KINRD/8-53
A6WF88_KINRD/1-45
A6WFM3_KINRD/9-54
A6WFM9_KINRD/10-55
A6WHE4_SHEB8/8-54
A6WKE8_SHEB8/4-49
A6WKJ4_SHEB8/3-48
A6WNU4_SHEB8/8-51
A6WRL9_SHEB8/3-48
A6WTN7_SHEB8/8-53
A6WVK1_OCHA4/9-54
A6WVM0_OCHA4/8-53
A6WX88_OCHA4/7-52
A6WYN9_OCHA4/6-51
A6X2L7_OCHA4/15-60
A6X2R6_OCHA4/83-131
A6X343_OCHA4/2-47
A6X4G5_OCHA4/4-49
A6X4L2_OCHA4/26-71
A6X5A8_OCHA4/22-66
A6X5F1_OCHA4/12-57
A6X5Q6_OCHA4/7-52
A6X769_OCHA4/8-53
A6XRH4_VIBCH/3-48
A6XSA0_VIBCH/2-50
A6XSV1_VIBCH/3-48
A6XTJ7_VIBCH/6-51
A6XTU5_VIBCH/3-48
A6XTW0_VIBCH/16-61
A6XUD3_VIBCH/3-48
A6XUR6_VIBCH/3-48
A6XVE8_VIBCH/8-53
A6XVU2_VIBCH/12-57
A6XWH3_VIBCH/3-48
A6XWK0_VIBCH/40-85
A7A2Z4_BIFAD/14-60
A7A354_BIFAD/3-48
A7A3F9_BIFAD/20-65
A7A3H6_BIFAD/10-55
A7A4C9_BIFAD/11-56
A7A4H1_BIFAD/5-50
A7A4N9_BIFAD/6-50
A7A6G6_BIFAD/3-48
A7A6J3_BIFAD/4-49
A7A6L2_BIFAD/3-49
A7A6M7_BIFAD/5-50
A7A6T2_BIFAD/21-66
A7A6U9_BIFAD/1-45
A7A7A4_BIFAD/6-52
A7A8F7_BIFAD/5-52
A7A8T8_BIFAD/3-50
A7A914_BIFAD/13-60
A7A988_BIFAD/7-52
A7A9C9_BIFAD/5-50
A7A9E6_BIFAD/4-49
A7AJG6_9PORP/6-51
A7AYR3_RUMGN/2-47
A7B050_RUMGN/17-62
A7B090_RUMGN/5-51
A7B0H6_RUMGN/4-48
A7B0Y4_RUMGN/7-52
A7B284_RUMGN/49-93
A7B2I9_RUMGN/20-65
A7B339_RUMGN/13-58
A7B3M1_RUMGN/32-76
A7B421_RUMGN/4-49
A7B5Z2_RUMGN/2-48
A7B623_RUMGN/3-48
A7B676_RUMGN/7-53
A7B786_RUMGN/16-63
A7B8M1_RUMGN/4-45
A7B8Y8_9ACTO/1-45
A7B9K7_9ACTO/5-53
A7BAM8_9ACTO/8-52
A7BC24_9ACTO/12-57
A7BCA6_9ACTO/31-76
A7BDV9_9ACTO/3-49
A7BE49_9ACTO/1-44
A7BEU8_9ACTO/19-64
A7FCY7_YERP3/11-56
A7FDU7_YERP3/6-51
A7FE42_YERP3/4-49
A7FEL8_YERP3/1-46
A7FF78_YERP3/7-52
A7FF83_YERP3/6-51
A7FFC9_YERP3/3-48
A7FGP2_YERP3/14-59
A7FGS3_YERP3/7-52
A7FGW0_YERP3/9-54
A7FGX6_YERP3/9-53
A7FH65_YERP3/3-48
A7FHV2_YERP3/3-48
A7FJD4_YERP3/2-47
A7FM78_YERP3/2-50
A7FNS2_YERP3/3-48
A7FNZ0_YERP3/7-52
A7FQC9_CLOB1/4-49
A7FUB0_CLOB1/4-49
A7G9K3_CLOBL/4-49
A7GDT2_CLOBL/4-49
A7GLA0_BACCN/3-48
A7GM14_BACCN/3-48
A7GS37_BACCN/4-49
A7GSC8_BACCN/3-48
A7GSM6_BACCN/3-48
A7GT48_BACCN/37-81
A7GTU9_BACCN/4-49
A7HJR8_FERNB/3-48
A7HK50_FERNB/6-51
A7HNB9_FERNB/3-48
A7HNE7_FERNB/12-57
A7HNG0_FERNB/3-48
A7IE37_XANP2/33-78
A7IEI3_XANP2/22-67
A7IEP2_XANP2/38-83
A7IHA4_XANP2/6-51
A7II33_XANP2/9-54
A7IPL1_XANP2/10-57
A7JSE9_PASHA/16-61
A7JSY8_PASHA/3-48
A7JUN1_PASHA/7-55
A7JVJ7_PASHA/3-48
A7JW11_PASHA/8-53
A7JWV8_PASHA/4-49
A7JY65_VIBSE/3-48
A7JZ75_VIBSE/14-59
A7JZP9_VIBSE/3-48
A7K0S7_VIBSE/23-68
A7K250_VIBSE/3-48
A7K2N6_VIBSE/2-50
A7K318_VIBSE/3-48
A7K357_VIBSE/5-52
A7K362_VIBSE/6-52
A7K365_VIBSE/3-48
A7K3D6_VIBSE/3-48
A7K617_VIBSE/6-51
A7KGA4_KLEPN/8-53
A7LSS1_BACOV/9-54
A7LW46_BACOV/38-86
A7LXJ5_BACOV/7-52
A7LZ58_BACOV/5-50
A7LZY4_BACOV/8-53
A7M150_BACOV/9-54
A7ME86_ENTS8/7-52
A7MF08_ENTS8/12-51
A7MFC1_ENTS8/3-48
A7MG73_ENTS8/1-45
A7MG78_ENTS8/7-52
A7MGH2_ENTS8/9-54
A7MIE3_ENTS8/2-50
A7MIQ7_ENTS8/8-56
A7MJZ9_ENTS8/5-50
A7MKR6_ENTS8/9-55
A7ML51_ENTS8/2-47
A7ML76_ENTS8/1-45
A7MLK4_ENTS8/3-48
A7MM03_ENTS8/3-48
A7MM20_ENTS8/6-51
A7MMU8_ENTS8/1-45
A7MN77_ENTS8/36-81
A7MNZ8_ENTS8/3-48
A7MPW6_ENTS8/8-53
A7MR35_ENTS8/3-48
A7MR40_ENTS8/8-53
A7MTM6_VIBHB/3-48
A7MUZ8_VIBHB/3-48
A7MWJ6_VIBHB/3-48
A7MY99_VIBHB/6-51
A7MZJ7_VIBHB/3-50
A7N093_VIBHB/2-39
A7N1A2_VIBHB/11-56
A7N5D0_VIBHB/2-50
A7N5G9_VIBHB/3-48
A7N5H7_VIBHB/9-54
A7N5R8_VIBHB/9-54
A7N755_VIBHB/3-48
A7NGP9_ROSCS/6-51
A7NHS5_ROSCS/9-54
A7NIS1_ROSCS/4-49
A7NKC0_ROSCS/12-57
A7NLY8_ROSCS/14-60
A7UXU2_BACUN/8-56
A7UZD1_BACUN/7-52
A7V0W7_BACUN/7-52
A7V2N4_BACUN/5-50
A7VCA0_9CLOT/3-49
A7VG38_9CLOT/42-86
A7VN89_9CLOT/4-48
A7VP96_9CLOT/19-63
A7VPL3_9CLOT/3-48
A7VPW5_9CLOT/2-47
A7VPY0_9CLOT/7-52
A7VPZ7_9CLOT/3-48
A7VQL9_9CLOT/3-47
A7VRC6_9CLOT/39-84
A7VRF8_9CLOT/3-47
A7VTF2_9CLOT/1-46
A7VX28_9CLOT/3-48
A7VX76_9CLOT/4-49
A7VXN8_9CLOT/3-49
A7VYE8_9CLOT/4-49
A7VYU8_9CLOT/18-63
A7VYW4_9CLOT/3-48
A7WXT8_STAA1/5-51
A7X0B4_STRPY/6-52
A7X2M8_STAA1/3-48
A7X3H0_STAA1/1-34
A7X4L0_STAA1/3-47
A7Z2G3_BACA2/10-55
A7Z3M7_BACA2/3-48
A7Z401_BACA2/3-48
A7Z587_BACA2/5-51
A7Z7R8_BACA2/5-50
A7Z7V0_BACA2/3-50
A7Z8Z4_BACA2/3-48
A7Z938_BACA2/4-49
A7Z9G2_BACA2/4-49
A7ZAU3_BACA2/3-48
A7ZHH1_ECO24/2-50
A7ZI92_ECO24/8-53
A7ZLE9_ECO24/4-49
A7ZM80_ECO24/8-53
A7ZNX3_ECO24/3-48
A7ZPH0_ECO24/3-48
A7ZQE4_ECO24/4-49
A7ZQU3_ECO24/3-48
A7ZRE9_ECO24/2-47
A7ZRV8_ECO24/3-50
A7ZSX0_ECO24/7-52
A7ZTW4_ECO24/3-48
A7ZUE9_ECO24/11-56
A7ZVC2_ECO24/6-51
A7ZW32_ECOHS/2-50
A7ZWZ2_ECOHS/8-53
A7ZZR2_ECOHS/4-49
A8A0G2_ECOHS/8-53
A8A212_ECOHS/3-48
A8A3J1_ECOHS/4-49
A8A3X1_ECOHS/3-48
A8A4N2_ECOHS/3-50
A8A5P7_ECOHS/7-52
A8A740_ECOHS/13-58
A8A7Z7_ECOHS/6-51
A8A820_ECOHS/7-52
A8ACQ9_CITK8/1-45
A8ADT1_CITK8/14-59
A8AE81_CITK8/3-48
A8AED1_CITK8/11-59
A8AGZ5_CITK8/8-53
A8AH41_CITK8/3-48
A8AIV4_CITK8/12-54
A8AJP6_CITK8/2-47
A8AK84_CITK8/30-75
A8AKB7_CITK8/7-52
A8AKN6_CITK8/8-56
A8AKY8_CITK8/11-56
A8ALL8_CITK8/18-66
A8AMD6_CITK8/6-51
A8AMU1_CITK8/3-49
A8ANS2_CITK8/6-51
A8AP58_CITK8/3-48
A8AP59_CITK8/3-48
A8AQY9_CITK8/25-70
A8ARD5_CITK8/43-89
A8AUG2_STRGC/4-49
A8AWB2_STRGC/8-53
A8AWP0_STRGC/3-50
A8AXS7_STRGC/10-55
A8AZB5_STRGC/4-49
A8E8N4_BURPS/4-49
A8EDA5_BURPS/13-59
A8EDY7_BURPS/3-48
A8EF07_BURPS/4-49
A8EJW2_BURPS/10-49
A8F354_THELT/4-49
A8F477_THELT/3-48
A8F5P6_THELT/9-54
A8F615_THELT/3-48
A8F6B1_THELT/6-51
A8F6D8_THELT/4-49
A8F6R8_THELT/7-52
A8F6U7_THELT/11-56
A8F767_THELT/3-48
A8F7K2_THELT/6-51
A8F8N7_THELT/5-50
A8F9R0_BACP2/3-48
A8F9S3_BACP2/4-49
A8FCJ3_BACP2/3-48
A8FDV9_BACP2/3-49
A8FGB1_BACP2/5-50
A8FHC3_BACP2/4-49
A8FI31_BACP2/10-56
A8FI49_BACP2/3-48
A8FJ39_BACP2/4-50
A8FJ80_BACP2/10-55
A8FSJ5_SHESH/4-49
A8G7T1_SERP5/14-60
A8G7Z0_SERP5/9-55
A8G952_SERP5/6-51
A8G993_SERP5/3-48
A8G9R6_SERP5/2-50
A8GC26_SERP5/8-53
A8GD85_SERP5/3-50
A8GDG6_SERP5/7-51
A8GDJ4_SERP5/3-48
A8GE32_SERP5/16-61
A8GF90_SERP5/3-48
A8GFR1_SERP5/10-55
A8GGH4_SERP5/13-58
A8GGQ5_SERP5/18-63
A8GGZ7_SERP5/7-52
A8GHV6_SERP5/6-47
A8GHX2_SERP5/3-48
A8GII8_SERP5/3-48
A8GIJ0_SERP5/3-48
A8GJL1_SERP5/11-59
A8GJT7_SERP5/5-50
A8GKC0_SERP5/10-56
A8GKM6_SERP5/2-47
A8GKP5_SERP5/4-49
A8GKV5_SERP5/19-64
A8GL93_SERP5/11-56
A8GLJ8_SERP5/3-48
A8GZW0_SHEPA/3-47
A8H1I6_SHEPA/4-49
A8H4X0_SHEPA/5-50
A8HW89_AZOC5/45-90
A8HYJ5_AZOC5/45-90
A8I227_LACRE/4-50
A8I8Q4_AZOC5/16-61
A8I9E0_AZOC5/41-86
A8IB53_AZOC5/9-54
A8ICX4_AZOC5/35-81
A8IQG8_AZOC5/6-51
A8KDX4_BURPS/7-52
A8KHY5_BURPS/5-49
A8KJR6_BURPS/4-49
A8KLX4_BURPS/4-49
A8KN36_BURPS/3-48
A8KNY5_BURPS/13-59
A8L3K1_FRASN/8-53
A8L4K3_FRASN/14-59
A8L4U8_FRASN/3-48
A8L4V9_FRASN/3-48
A8L4X2_FRASN/5-51
A8L4X7_FRASN/12-58
A8L4Y5_FRASN/7-54
A8L8C7_FRASN/24-70
A8LCV2_FRASN/25-69
A8LED0_FRASN/11-58
A8LEI5_FRASN/9-54
A8LFM5_FRASN/6-51
A8LGF1_FRASN/23-68
A8LGG2_FRASN/14-59
A8LGH3_FRASN/9-56
A8LGL8_FRASN/6-50
A8LIQ1_DINSH/4-49
A8LLL7_DINSH/14-59
A8LLW4_DINSH/7-52
A8LNG1_DINSH/14-59
A8LPR4_DINSH/20-65
A8LR51_DINSH/8-52
A8LS10_DINSH/8-53
A8LUL0_DINSH/9-54
A8LUQ3_SALAI/13-58
A8LUV5_SALAI/303-347
A8LY83_SALAI/15-60
A8LZF2_SALAI/8-53
A8M1U9_SALAI/3-48
A8M242_SALAI/4-48
A8M4Y4_SALAI/9-54
A8M5B3_SALAI/5-50
A8M5F3_SALAI/7-52
A8MJK6_ALKOO/3-48
A8R8C0_9FIRM/5-49
A8RA16_9FIRM/8-54
A8RBF7_9FIRM/5-50
A8RHZ6_9CLOT/3-48
A8RIY8_9CLOT/6-52
A8RJ44_9CLOT/16-61
A8RJH2_9CLOT/18-63
A8RJP2_9CLOT/6-51
A8RKJ6_9CLOT/26-69
A8RKX3_9CLOT/18-63
A8RLC2_9CLOT/36-81
A8RLI3_9CLOT/2-43
A8RMG4_9CLOT/9-53
A8RMP6_9CLOT/2-47
A8RMV9_9CLOT/2-47
A8RNS7_9CLOT/11-56
A8RNU3_9CLOT/13-58
A8RPE8_9CLOT/3-48
A8RPY1_9CLOT/14-59
A8RQT4_9CLOT/5-48
A8RQU0_9CLOT/127-172
A8RT71_9CLOT/6-51
A8RXD1_9CLOT/3-48
A8RYE5_9CLOT/12-58
A8RZF9_9CLOT/10-55
A8S1I6_9CLOT/3-48
A8S1S3_9CLOT/22-68
A8S2T4_9CLOT/2-49
A8S321_9CLOT/15-60
A8S3A2_9CLOT/5-50
A8S3D4_9CLOT/5-50
A8S3G8_9CLOT/48-93
A8S4L1_9CLOT/3-48
A8S4M4_9CLOT/5-51
A8S4W4_9CLOT/2-47
A8S7N4_9FIRM/3-48
A8S9T4_9FIRM/6-51
A8SAX8_9FIRM/2-46
A8SBB7_9FIRM/26-71
A8SJ87_9FIRM/5-50
A8SPU3_9FIRM/32-77
A8SQU8_9FIRM/3-48
A8SR17_9FIRM/6-51
A8SVM1_9FIRM/7-51
A8SW65_9FIRM/13-58
A8SWW2_9FIRM/21-67
A8T0H0_9VIBR/2-50
A8T3V2_9VIBR/3-48
A8T5U8_9VIBR/3-48
A8T6U1_9VIBR/3-50
A8T6U9_9VIBR/3-48
A8TB04_9VIBR/3-48
A8TWX9_9PROT/29-74
A8TY57_9PROT/36-81
A8U5T7_9LACT/2-46
A8U749_9LACT/13-59
A8U8M4_9LACT/4-49
A8UCA8_9LACT/3-48
A8UD09_9LACT/3-48
A8UDB6_9LACT/7-52
A8UEC4_9FLAO/3-48
A8UFQ8_9FLAO/7-52
A8UJF3_9FLAO/6-51
A8UL75_9FLAO/8-53
A8UL78_9FLAO/1-39
A8YTS4_LACH4/7-52
A8YW97_LACH4/3-49
A8Z0N5_STAAT/5-51
A8Z2E2_STAAT/3-48
A8Z2Q4_STAAT/4-49
A8Z4U7_STAAT/3-47
A8ZR54_DEIGD/3-36
A8ZRM9_DEIGD/20-68
A9ACX1_BURM1/4-49
A9AFG7_BURM1/16-57
A9AHU3_BURM1/13-59
A9AIW8_BURM1/3-48
A9AKA2_BURM1/4-48
A9AKW9_BURM1/3-48
A9ALZ4_BURM1/1-44
A9AN21_BURM1/11-59
A9AQ62_BURM1/7-52
A9AV32_HERA2/5-50
A9AXL2_HERA2/3-48
A9AYF8_HERA2/6-50
A9AYR0_HERA2/36-81
A9AZG1_HERA2/8-53
A9B1F5_HERA2/3-48
A9B1K5_HERA2/3-48
A9B278_HERA2/4-49
A9B3G0_HERA2/14-60
A9B690_HERA2/10-55
A9B6V3_HERA2/9-54
A9B7H6_HERA2/5-50
A9BET1_PETMO/32-77
A9BFR3_PETMO/3-48
A9BGC5_PETMO/3-48
A9BGQ3_PETMO/5-50
A9BHE7_PETMO/14-59
A9BJP9_PETMO/6-51
A9BJT1_PETMO/12-57
A9BLY0_DELAS/11-56
A9BS23_DELAS/45-93
A9BWL3_DELAS/13-58
A9C1W5_DELAS/4-48
A9C2P3_DELAS/38-83
A9CGB4_AGRT5/6-55
A9CGI3_AGRT5/4-48
A9CGI7_AGRT5/8-53
A9CGQ7_AGRT5/4-49
A9CGT8_AGRT5/13-58
A9CH24_AGRT5/10-58
A9CLP9_AGRT5/18-63
A9CVH5_9RHIZ/7-52
A9CXG1_9RHIZ/1-42
A9CXS6_9RHIZ/8-53
A9CYU3_9RHIZ/8-47
A9CZP2_9RHIZ/1-45
A9D0S7_9GAMM/3-48
A9D1S9_9RHIZ/6-51
A9D1Y0_9RHIZ/24-69
A9D6P3_9RHIZ/4-49
A9D712_9RHIZ/8-53
A9D7D6_9RHIZ/8-53
A9DD16_9RHIZ/6-51
A9DD17_9RHIZ/12-57
A9DD29_9RHIZ/1-33
A9DEM7_9RHIZ/8-53
A9DJ47_9FLAO/5-50
A9DQ84_9FLAO/6-51
A9DRU8_9RHOB/8-53
A9E078_9RHOB/10-55
A9E543_9FLAO/6-51
A9ECX5_9FLAO/7-52
A9ECY2_9FLAO/9-54
A9EFC4_9RHOB/7-52
A9EJH2_9RHOB/7-52
A9ELU8_9RHOB/5-50
A9EM35_9RHOB/8-53
A9EN51_SORC5/5-50
A9ET07_9RHOB/2-47
A9EV41_9RHOB/4-49
A9EV83_9RHOB/18-59
A9EWF5_SORC5/16-61
A9F6U1_9RHOB/2-47
A9F6V9_9RHOB/9-54
A9FA16_9RHOB/1-33
A9FBI1_9RHOB/19-64
A9FL62_9RHOB/8-53
A9FM11_9RHOB/5-50
A9FTT8_SORC5/19-67
A9FUV2_9RHOB/7-52
A9G586_9RHOB/10-55
A9GA87_9RHOB/18-59
A9GAB9_9RHOB/4-49
A9GAT6_9RHOB/9-54
A9GAV1_9RHOB/2-47
A9GIA7_SORC5/36-81
A9GL54_9RHOB/16-61
A9GMR9_SORC5/106-151
A9GRT4_9RHOB/19-64
A9GV96_9RHOB/11-55
A9H1F5_9RHOB/8-53
A9H2K6_9RHOB/1-33
A9H4X8_GLUDA/13-58
A9H565_GLUDA/6-47
A9H607_9RHOB/4-49
A9H7S6_GLUDA/11-54
A9H802_9RHOB/9-55
A9H998_GLUDA/17-62
A9HKC0_9RHOB/5-50
A9HKV8_9RHOB/5-50
A9HLN2_9RHOB/8-53
A9HMA9_9RHOB/1-33
A9HNZ0_GLUDA/32-75
A9HPL4_GLUDA/17-65
A9HUY2_9RHOB/26-71
A9HW04_BORPD/10-55
A9HWJ0_BORPD/15-60
A9I3E7_BORPD/3-49
A9IHM4_BORPD/9-59
A9K2T8_BURMA/5-49
A9K6D2_BURMA/4-49
A9K8Q4_BURMA/13-59
A9KAI3_BURMA/4-49
A9KI37_CLOPH/7-53
A9KIS1_CLOPH/15-60
A9KIV6_CLOPH/3-49
A9KIX8_CLOPH/3-48
A9KIY3_CLOPH/7-53
A9KJM7_CLOPH/16-61
A9KJT0_CLOPH/5-50
A9KK67_CLOPH/5-49
A9KKY0_CLOPH/3-48
A9KKY2_CLOPH/3-47
A9KLT4_CLOPH/3-48
A9KMJ5_CLOPH/6-51
A9KML0_CLOPH/5-50
A9KNI6_CLOPH/2-47
A9KPS9_CLOPH/3-49
A9KSL4_CLOPH/3-49
A9KSX9_CLOPH/4-50
A9KT34_CLOPH/6-51
A9KT41_CLOPH/6-51
A9KV43_SHEB9/8-54
A9L3L9_SHEB9/8-51
A9L4W1_SHEB9/4-49
A9L504_SHEB9/3-48
A9L670_SHEB9/8-53
A9M9D3_BRUC2/7-52
A9M9H5_BRUC2/4-49
A9MCR1_BRUC2/6-51
A9ME16_BRUC2/9-57
A9ME54_BRUC2/2-47
A9MEW6_SALAR/63-108
A9MI31_SALAR/32-77
A9MIQ7_SALAR/6-48
A9MJ80_SALAR/14-59
A9MJP6_SALAR/1-45
A9MK65_SALAR/3-48
A9MLC1_SALAR/28-73
A9MM97_SALAR/43-88
A9MQ53_SALAR/4-49
A9MQ83_SALAR/20-65
A9MQD3_SALAR/2-50
A9MR18_SALAR/3-48
A9MRL5_SALAR/3-48
A9MRL6_SALAR/3-48
A9MRV6_SALAR/8-53
A9MTW0_SALPB/7-52
A9MUS1_SALPB/1-45
A9MVJ7_SALPB/28-73
A9MXD0_SALPB/1-45
A9MYV9_SALPB/1-39
A9MZI5_SALPB/66-111
A9MZK7_SALPB/2-50
A9N3I0_SALPB/3-48
A9N3I1_SALPB/4-49
A9N4A2_SALPB/14-59
A9N653_SALPB/6-51
A9N683_SALPB/7-52
A9N6K3_SALPB/3-48
A9NE07_ACHLI/4-50
A9NE97_ACHLI/3-48
A9NFL8_ACHLI/4-49
A9NG50_ACHLI/3-48
A9NHF5_ACHLI/5-50
A9QSF3_LACLK/6-52
A9QSR8_LACLK/3-49
A9R0L1_YERPG/3-48
A9R135_YERPG/2-50
A9R1L6_YERPG/4-49
A9R1U6_YERPG/6-51
A9R2S3_YERPG/3-48
A9R325_YERPG/7-52
A9R329_YERPG/6-51
A9R495_YERPG/3-48
A9R4I9_YERPG/11-56
A9R5K4_YERPG/7-52
A9R6E5_YERPG/9-53
A9R6G3_YERPG/9-54
A9R6K1_YERPG/7-52
A9R7S7_YERPG/37-82
A9U711_PHYPA/83-127
A9U828_PHYPA/17-62
A9V9V2_MONBE/23-59
A9VEU4_BACWK/3-48
A9VFB3_BACWK/4-49
A9VG43_BACWK/3-48
A9VGZ6_BACWK/3-48
A9VIB2_BACWK/3-48
A9VKI6_BACWK/4-49
A9VQB6_BACWK/3-48
A9VTE0_BACWK/3-48
A9WCT1_CHLAA/3-48
A9WDK9_CHLAA/5-54
A9WDM5_CHLAA/8-53
A9WEH6_CHLAA/9-54
A9WJB0_CHLAA/2-47
A9WJN2_CHLAA/14-61
A9WKK5_CHLAA/3-48
A9WKQ6_RENSM/20-65
A9WMA1_RENSM/3-47
A9WQK7_RENSM/24-69
A9WUB9_RENSM/13-58
A9WUH0_RENSM/10-54
A9WUP7_RENSM/13-58
A9WVM5_RENSM/10-55
A9WVZ6_BRUSI/6-51
A9WXW4_BRUSI/9-57
A9WY01_BRUSI/2-47
A9Z3Q0_YERPE/3-48
A9Z419_YERPE/11-56
A9Z5N5_YERPE/7-52
A9Z6Q8_YERPE/6-51
A9Z6R2_YERPE/7-52
A9Z746_YERPE/3-48
A9Z7F8_YERPE/6-51
A9Z7Q2_YERPE/7-52
A9Z7T3_YERPE/48-93
A9Z7V5_YERPE/9-53
A9Z821_YERPE/9-54
A9Z877_YERPE/4-49
A9Z8G9_YERPE/2-50
A9ZAE0_YERPE/3-48
A9ZAG3_YERPE/3-48
A9ZAR3_YERPE/3-48
A9ZBW8_YERPE/8-54
A9ZVD9_YERPE/7-52
A9ZVE3_YERPE/6-51
A9ZVJ0_YERPE/3-48
A9ZW19_YERPE/8-54
A9ZW96_YERPE/4-49
A9ZX19_YERPE/9-54
A9ZX61_YERPE/7-52
A9ZXH2_YERPE/14-59
A9ZXM8_YERPE/3-48
A9ZZX9_YERPE/3-48
AGLR_RHIME/4-49
ASCG_ECOLI/4-49
B0A1J6_YERPE/7-52
B0A290_YERPE/3-48
B0A331_YERPE/9-53
B0A463_YERPE/3-48
B0A510_YERPE/2-50
B0A592_YERPE/6-51
B0A5J9_YERPE/11-56
B0A6F0_9CLOT/20-64
B0A7Z4_9CLOT/21-66
B0A840_9CLOT/6-51
B0AC51_9CLOT/6-51
B0ACX4_9CLOT/19-64
B0AL92_BACAN/3-48
B0ALX4_BACAN/4-49
B0ANC3_BACAN/4-49
B0ASE6_BACAN/4-49
B0ASP7_BACAN/3-48
B0AT22_BACAN/3-48
B0ATS3_BACAN/3-48
B0AW99_BACAN/4-48
B0AWW9_BACAN/3-48
B0AXR6_BACAN/3-48
B0B0V0_STRGA/4-48
B0B0V5_STRGA/15-59
B0BS93_ACTPJ/42-87
B0BS94_ACTPJ/3-48
B0BU61_ACTPJ/10-58
B0CJ62_BRUSI/9-54
B0CJF0_BRUSI/7-52
B0CKN1_BRUSI/4-49
B0G494_9FIRM/15-60
B0G6L1_9FIRM/11-56
B0G809_9FIRM/9-53
B0G9I5_9FIRM/4-49
B0GDK0_YERPE/48-93
B0GDN0_YERPE/7-52
B0GDR5_YERPE/9-54
B0GE16_YERPE/3-48
B0GEE6_YERPE/4-49
B0GFA4_YERPE/3-48
B0GFE8_YERPE/6-51
B0GFF2_YERPE/7-52
B0GGS1_YERPE/6-51
B0GGZ0_YERPE/7-52
B0GHK8_YERPE/3-48
B0GJ25_YERPE/2-50
B0GK83_YERPE/3-48
B0GM63_YERPE/9-53
B0GMC0_YERPE/11-56
B0GMY1_YERPE/8-54
B0GN14_YERPE/3-48
B0GN61_YERPE/6-51
B0GN65_YERPE/7-52
B0GP99_YERPE/3-48
B0GPF6_YERPE/11-56
B0GT30_YERPE/6-51
B0GUA0_YERPE/7-52
B0GWA8_YERPE/3-48
B0GX33_YERPE/2-50
B0GXE0_YERPE/3-48
B0GXP0_YERPE/3-48
B0GXR0_YERPE/48-93
B0GXU0_YERPE/7-52
B0GXY2_YERPE/9-54
B0GY01_YERPE/9-53
B0GZU4_YERPE/4-49
B0H3Y5_YERPE/7-52
B0H416_YERPE/48-93
B0H579_YERPE/3-48
B0H5N7_YERPE/3-48
B0H619_YERPE/8-54
B0H6F0_YERPE/6-51
B0H6F4_YERPE/7-52
B0H6V2_YERPE/3-48
B0H7H3_YERPE/3-48
B0H8A3_YERPE/11-56
B0H9I7_YERPE/3-48
B0H9M9_YERPE/4-49
B0H9U3_YERPE/2-50
B0H9Z4_YERPE/7-52
B0HAN4_YERPE/6-51
B0HB83_YERPE/9-54
B0HBJ5_YERPE/9-53
B0HDH6_YERPE/3-48
B0HDS8_YERPE/3-48
B0HE73_YERPE/3-48
B0HGE9_YERPE/6-51
B0HGZ9_YERPE/2-50
B0HH64_YERPE/4-49
B0HIF6_YERPE/8-54
B0HIV5_YERPE/7-52
B0HIW1_YERPE/6-51
B0HJ08_YERPE/3-48
B0HKD0_YERPE/3-48
B0HKJ6_YERPE/7-52
B0HL92_YERPE/11-56
B0HLL9_YERPE/9-53
B0HLN8_YERPE/9-54
B0HLS7_YERPE/7-52
B0HLV9_YERPE/48-93
B0HPX3_YERPE/9-53
B0HPZ3_YERPE/9-54
B0HQ35_YERPE/7-52
B0HQ67_YERPE/48-93
B0HQC1_YERPE/3-48
B0HR49_YERPE/8-54
B0HRH8_YERPE/4-49
B0HRP3_YERPE/2-50
B0HT65_YERPE/7-52
B0HVF0_YERPE/3-48
B0HVJ6_YERPE/6-51
B0HVK0_YERPE/7-52
B0HWC3_YERPE/3-48
B0HWH9_YERPE/3-48
B0HWS7_YERPE/3-48
B0HYJ6_YERPE/6-51
B0HYU3_YERPE/11-56
B0K1M1_THEPX/4-50
B0K376_THEPX/4-49
B0K457_THEPX/4-49
B0K4J6_THEPX/3-48
B0K4K2_THEPX/4-49
B0K610_THEPX/3-48
B0K695_THEPX/3-48
B0K6E2_THEPX/3-48
B0K7A5_THEP3/3-48
B0K7P8_THEP3/3-48
B0K7Z0_THEP3/10-54
B0KAM9_THEP3/3-48
B0KAN5_THEP3/4-49
B0KBF1_THEP3/4-49
B0KC80_THEP3/4-49
B0KCV8_THEP3/4-47
B0KDE9_THEP3/4-50
B0KKS6_PSEPG/3-48
B0KPB7_PSEPG/2-50
B0KRR0_PSEPG/13-58
B0KRU9_PSEPG/13-59
B0L7A3_LACCA/1-33
B0MA38_9FIRM/4-49
B0MA90_9FIRM/4-49
B0MAC4_9FIRM/38-82
B0MBI3_9FIRM/3-49
B0MBN4_9FIRM/8-54
B0MCX8_9FIRM/8-55
B0MDJ4_9FIRM/2-48
B0MGL2_9FIRM/44-90
B0MNL2_9FIRM/7-52
B0MNL3_9FIRM/6-51
B0MP16_9FIRM/2-35
B0MP23_9FIRM/10-55
B0N0T8_9FIRM/3-49
B0N3B3_9FIRM/22-67
B0N3M8_9FIRM/7-51
B0N3S4_9FIRM/23-70
B0N723_9FIRM/5-50
B0N7W6_9FIRM/4-49
B0N905_9FIRM/8-53
B0N9L2_EUBSP/3-48
B0NBS3_EUBSP/2-48
B0NC27_EUBSP/4-49
B0NC28_EUBSP/4-49
B0NEK9_EUBSP/3-48
B0NEW6_EUBSP/7-54
B0NM44_BACSE/60-105
B0NPJ4_BACSE/7-52
B0NX90_9CLOT/10-56
B0P2D6_9CLOT/18-64
B0P411_9CLOT/8-55
B0P429_9CLOT/4-49
B0P4C8_9CLOT/6-50
B0P4E2_9CLOT/4-49
B0P4E9_9CLOT/15-60
B0P4F8_9CLOT/4-49
B0P518_9CLOT/8-55
B0P689_9FIRM/6-51
B0P6B2_9FIRM/2-46
B0P8T6_9FIRM/5-50
B0P958_9FIRM/2-47
B0P9J2_9FIRM/5-51
B0PA39_9FIRM/3-49
B0PBX3_9FIRM/22-66
B0PC82_9FIRM/12-58
B0PDB5_9FIRM/13-58
B0PE88_9FIRM/6-46
B0PER7_9FIRM/6-51
B0PG54_9FIRM/4-50
B0PGX9_9FIRM/2-47
B0PHF9_9FIRM/4-49
B0PHM8_9FIRM/4-49
B0PWN7_BACAN/3-48
B0PYA6_BACAN/4-49
B0PZ50_BACAN/4-49
B0Q0T8_BACAN/6-51
B0Q315_BACAN/3-48
B0Q3B4_BACAN/4-49
B0Q5I4_BACAN/3-48
B0Q5T2_BACAN/3-48
B0Q760_BACAN/3-48
B0Q8E3_BACAN/4-48
B0QBE3_BACAN/4-49
B0QCW4_BACAN/3-48
B0QGQ8_BACAN/4-49
B0QH17_BACAN/3-48
B0QHF8_BACAN/4-49
B0QI78_BACAN/3-48
B0QJN7_BACAN/6-51
B0QLA3_BACAN/3-48
B0QMQ8_BACAN/3-48
B0QNF4_BACAN/4-48
B0QTZ1_HAEPR/11-59
B0QVV3_HAEPR/3-48
B0QWS9_HAEPR/1-33
B0QWW1_HAEPR/3-48
B0RAP4_CLAMS/13-60
B0RCD5_CLAMS/18-63
B0RCF6_CLAMS/21-65
B0RCN1_CLAMS/14-59
B0RCP0_CLAMS/3-49
B0RD14_CLAMS/15-60
B0RF09_CLAMS/1-45
B0RF51_CLAMS/9-54
B0RFI8_CLAMS/7-52
B0RHR7_CLAMS/4-49
B0RI85_CLAMS/11-56
B0RID0_CLAMS/8-53
B0RIE0_CLAMS/13-58
B0RIV7_CLAMS/33-78
B0RLC9_XANCB/24-69
B0RNU1_XANCB/15-60
B0RNZ9_XANCB/78-123
B0RPI2_XANCB/14-59
B0RRG8_XANCB/12-56
B0RRS0_XANCB/4-48
B0RS89_XANCB/7-52
B0RVQ8_XANCB/45-90
B0RYZ0_XANCB/61-106
B0RZ26_XANCB/12-57
B0S249_FINM2/5-50
B0SVR0_CAUSK/1-33
B0SWA0_CAUSK/18-63
B0SWR2_CAUSK/17-62
B0SXK0_CAUSK/7-50
B0T0C6_CAUSK/6-51
B0T1X2_CAUSK/3-48
B0T3J8_CAUSK/28-73
B0T4E6_CAUSK/21-66
B0T5J4_CAUSK/8-53
B0T5J5_CAUSK/16-61
B0T6X5_CAUSK/7-52
B0T6Y7_CAUSK/1-33
B0T744_CAUSK/5-50
B0T7T1_CAUSK/3-48
B0T7Y7_CAUSK/7-52
B0TJC2_SHEHH/4-49
B0TS23_SHEHH/3-47
B0TT07_SHEHH/5-50
B0U6S8_XYLFM/5-50
B0U8Q2_METS4/20-65
B0UL66_METS4/27-72
B0ULH8_METS4/5-49
B0UM46_METS4/2-47
B0UV52_HAES2/3-48
B0UVN1_HAES2/9-54
B0ZTD0_BRUA1/9-57
B1A0E8_BRUNE/9-57
B1B5H2_TETHA/1-46
B1B766_CLOBO/4-49
B1B782_CLOBO/3-48
B1B8B5_CLOBO/4-49
B1B9Y6_CLOBO/5-51
B1BAQ0_CLOBO/11-57
B1BG61_CLOPE/5-51
B1BGA1_CLOPE/4-48
B1BGN5_CLOPE/4-49
B1BHQ2_CLOPE/4-49
B1BHU6_CLOPE/4-49
B1BLK0_CLOPE/3-49
B1BMP3_CLOPE/2-47
B1BNP3_CLOPE/4-49
B1BQJ7_CLOPE/2-47
B1BSA7_CLOPE/4-49
B1BSF2_CLOPE/4-49
B1BSX1_CLOPE/3-49
B1BVY7_CLOPE/5-51
B1BWG6_CLOPE/4-48
B1C186_9FIRM/5-50
B1C6L7_9FIRM/9-54
B1EF83_9ESCH/3-50
B1EG21_9ESCH/3-48
B1EH47_9ESCH/6-51
B1EHM0_9ESCH/7-52
B1EIQ7_9ESCH/1-45
B1EJH6_9ESCH/14-59
B1EK90_9ESCH/6-52
B1EMI7_9ESCH/2-50
B1ENC1_9ESCH/8-53
B1ENG0_9ESCH/3-48
B1EQY4_9ESCH/11-56
B1ESQ3_BACAN/4-49
B1EUQ2_BACAN/3-48
B1EV95_BACAN/4-49
B1EWC6_BACAN/4-49
B1EWM7_BACAN/3-48
B1F296_BACAN/3-48
B1F2W6_BACAN/3-48
B1F3Z2_BACAN/3-48
B1F4C4_BACAN/4-48
B1F5K7_BACAN/6-51
B1F8I5_9BURK/31-76
B1F8T9_9BURK/3-48
B1FAB3_9BURK/3-48
B1FEP8_9BURK/4-49
B1FKE4_9BURK/11-56
B1FLQ8_9BURK/4-49
B1FLW5_9BURK/7-53
B1FNY1_9BURK/14-56
B1FQF1_9BURK/21-66
B1FVL1_9BURK/27-72
B1FVZ3_9BURK/7-45
B1FW51_9BURK/4-48
B1FXG9_9BURK/29-74
B1FZK0_9BURK/3-48
B1G079_9BURK/14-58
B1G0F1_9BURK/32-77
B1G0R8_9BURK/4-49
B1G1P3_9BURK/7-52
B1G1S7_9BURK/3-48
B1G351_9BURK/52-96
B1G3X7_9BURK/10-49
B1G4W4_9BURK/68-113
B1G571_9BURK/10-56
B1G6J8_9BURK/1-44
B1G731_9BURK/15-61
B1G752_9BURK/3-48
B1G962_9BURK/4-49
B1GCA1_BACAN/3-48
B1GD76_BACAN/4-49
B1GEF7_BACAN/4-49
B1GIQ8_BACAN/3-48
B1GJ08_BACAN/4-49
B1GJ91_BACAN/3-48
B1GKE5_BACAN/3-48
B1GLN8_BACAN/3-48
B1GNR4_BACAN/3-48
B1GP53_BACAN/4-48
B1H9Q9_BURPS/39-84
B1HGM6_BURPS/4-49
B1HHP0_BURPS/4-49
B1HIR6_BURPS/3-48
B1HJF3_BURPS/13-59
B1HLK6_BURPS/3-47
B1HR91_LYSSC/8-51
B1HX85_LYSSC/4-49
B1I7Q7_STRPI/9-54
B1I7T4_STRPI/10-55
B1I865_STRPI/3-49
B1I8P1_STRPI/3-48
B1I8V3_STRPI/8-53
B1I948_STRPI/6-52
B1I9S7_STRPI/4-49
B1ID74_CLOBK/4-49
B1ILD8_CLOBK/4-49
B1IP27_ECOLC/7-52
B1IQD4_ECOLC/8-53
B1IR98_ECOLC/2-50
B1IRP2_ECOLC/3-50
B1ISU0_ECOLC/4-49
B1ISW4_ECOLC/6-51
B1IU07_ECOLC/3-48
B1IUW5_ECOLC/4-49
B1IVE5_ECOLC/11-56
B1IWY5_ECOLC/3-48
B1IYB8_ECOLC/3-48
B1J0T4_ECOLC/8-53
B1J630_PSEPW/8-53
B1J6W0_PSEPW/3-48
B1J8B6_PSEPW/13-59
B1J9B4_PSEPW/13-58
B1JEL4_PSEPW/2-50
B1JGK2_YERPY/14-59
B1JGN1_YERPY/7-52
B1JHB3_YERPY/9-54
B1JHD2_YERPY/9-53
B1JHW4_YERPY/1-33
B1JI71_YERPY/3-48
B1JIR8_YERPY/3-48
B1JJZ3_YERPY/3-48
B1JK92_YERPY/2-50
B1JKJ4_YERPY/6-51
B1JLD0_YERPY/4-49
B1JMZ7_YERPY/8-54
B1JPM8_YERPY/7-52
B1JPN1_YERPY/6-51
B1JPS5_YERPY/2-47
B1JQ73_YERPY/11-56
B1JQB9_YERPY/3-48
B1JY48_BURCC/16-57
B1JYY4_BURCC/4-49
B1JZT9_BURCC/4-49
B1K105_BURCC/3-48
B1K1R1_BURCC/13-59
B1K2Q9_BURCC/3-48
B1K330_BURCC/1-40
B1K3K7_BURCC/7-53
B1K6T7_BURCC/44-89
B1K8Q5_BURCC/12-54
B1K981_BURCC/11-56
B1K9W7_BURCC/6-52
B1KB16_BURCC/14-58
B1KBX7_BURCC/21-66
B1KDT1_SHEWM/8-51
B1KHD0_SHEWM/3-48
B1KIU8_SHEWM/4-49
B1KJQ4_SHEWM/8-53
B1KRG0_SHEWM/3-48
B1KS07_CLOBM/4-49
B1L1U9_CLOBM/4-49
B1L9I7_THESQ/5-50
B1LCC8_THESQ/3-47
B1LCP5_THESQ/7-52
B1LDH8_ECOSM/2-47
B1LER6_ECOSM/8-53
B1LF67_ECOSM/3-50
B1LG17_ECOSM/2-50
B1LGA8_ECOSM/4-49
B1LIA0_ECOSM/7-52
B1LIN0_ECOSM/5-50
B1LKP8_ECOSM/3-48
B1LL80_ECOSM/3-48
B1LNN9_ECOSM/11-56
B1LPT4_ECOSM/10-56
B1LQ33_ECOSM/17-62
B1LQA4_ECOSM/8-56
B1LR35_ECOSM/3-48
B1LRC8_ECOSM/6-51
B1LRF0_ECOSM/7-52
B1LST5_METRJ/31-75
B1M1W0_METRJ/12-57
B1M3K6_METRJ/5-50
B1MP54_MYCA9/2-38
B1MVK3_LEUCK/1-44
B1MVV8_LEUCK/6-52
B1MWG9_LEUCK/7-52
B1MXD3_LEUCK/8-53
B1MXN8_LEUCK/8-53
B1MY89_LEUCK/3-48
B1MY93_LEUCK/4-49
B1MYP6_LEUCK/3-49
B1MZJ7_LEUCK/10-54
B1Q8G4_CLOBO/4-49
B1QD53_CLOBO/4-49
B1QIS6_CLOBO/4-49
B1QJ99_CLOBO/4-49
B1QU17_CLOBU/3-50
B1QUL5_CLOBU/10-56
B1QWE7_CLOBU/3-50
B1QWY2_CLOBU/2-47
B1QY35_CLOBU/6-50
B1QYH9_CLOBU/3-47
B1QZE6_CLOBU/4-49
B1QZP3_CLOBU/4-49
B1QZY5_CLOBU/4-49
B1R0J0_CLOBU/4-49
B1R1N0_CLOBU/5-51
B1R1Y1_CLOBU/4-49
B1R457_CLOPE/4-49
B1R468_CLOPE/9-55
B1R4V1_CLOPE/5-51
B1R541_CLOPE/4-48
B1R605_CLOPE/4-49
B1R650_CLOPE/4-49
B1R7P4_CLOPE/2-47
B1R9G3_CLOPE/3-49
B1RCV5_CLOPE/6-51
B1RDJ9_CLOPE/4-49
B1RF62_CLOPE/2-47
B1RFL7_CLOPE/4-49
B1RFR3_CLOPE/4-49
B1RG40_CLOPE/5-51
B1RGP6_CLOPE/4-48
B1RKG6_CLOPE/3-49
B1RNT9_CLOPE/4-49
B1RPL5_CLOPE/2-47
B1RPT1_CLOPE/4-48
B1RRV8_CLOPE/4-49
B1RS03_CLOPE/4-49
B1RSV1_CLOPE/5-51
B1S0E5_STRPN/3-49
B1S0K5_STRPN/4-49
B1S0Q3_STRPN/9-54
B1S0S8_STRPN/10-55
B1S2E0_STRPN/8-53
B1S2N4_STRPN/6-52
B1S4J4_STRPN/4-49
B1S5M4_9BIFI/22-67
B1S5V2_9BIFI/13-58
B1S5X2_9BIFI/16-62
B1S6A7_9BIFI/12-57
B1S6M0_9BIFI/3-50
B1S730_9BIFI/3-50
B1S7E3_9BIFI/15-60
B1S7F8_9BIFI/14-59
B1S7U0_9BIFI/28-73
B1S7U1_9BIFI/10-56
B1S7V3_9BIFI/9-53
B1S7X8_9BIFI/11-55
B1S7Y6_9BIFI/9-54
B1S868_9BIFI/15-60
B1S8L3_9BIFI/14-60
B1S8Q9_9BIFI/4-49
B1S8S5_9BIFI/5-50
B1S8T3_9BIFI/4-49
B1S8V1_9BIFI/3-48
B1S920_9BIFI/28-73
B1S925_9BIFI/8-53
B1S955_9BIFI/3-48
B1S978_9BIFI/20-65
B1S989_9BIFI/6-51
B1S9F0_9BIFI/7-52
B1S9M0_9BIFI/3-48
B1SA13_9BIFI/6-52
B1SAM1_9BIFI/13-58
B1SAM7_9BIFI/4-50
B1SAP1_9BIFI/12-57
B1SAX0_9BIFI/3-48
B1SBI2_9BIFI/5-50
B1SDL0_9STRE/3-48
B1SDT2_9STRE/3-49
B1SEL8_9STRE/4-49
B1SG95_9STRE/3-48
B1SGV9_9STRE/8-53
B1SXV4_9BURK/25-70
B1SZJ1_9BURK/44-89
B1T3G4_9BURK/14-56
B1T576_9BURK/3-48
B1T734_9BURK/3-48
B1T9T0_9BURK/4-49
B1TFL9_9BURK/4-49
B1UKA8_BACAN/4-49
B1ULV4_BACAN/3-48
B1UP33_BACAN/4-49
B1UQH1_BACAN/3-48
B1US28_BACAN/3-48
B1USC8_BACAN/4-49
B1USI4_BACAN/3-48
B1UTT3_BACAN/3-48
B1UWA1_BACAN/4-48
B1UWH9_BACAN/6-51
B1UZV3_CLOPE/4-49
B1UZZ7_CLOPE/4-49
B1V0T2_CLOPE/4-49
B1V132_CLOPE/4-48
B1V427_CLOPE/2-47
B1V4W4_CLOPE/5-51
B1VC71_ECOLX/2-47
B1VIN7_CORU7/9-52
B1VL11_STRGG/11-56
B1VLG7_STRGG/17-62
B1VLP4_STRGG/4-49
B1VLR1_STRGG/4-48
B1VM82_STRGG/32-64
B1VMK8_STRGG/7-52
B1VP98_STRGG/25-70
B1VRV3_STRGG/15-62
B1VS34_STRGG/5-51
B1VSM1_STRGG/12-57
B1VT55_STRGG/2-47
B1VU82_STRGG/3-48
B1VUC5_STRGG/13-58
B1VW57_STRGG/13-58
B1VWZ5_STRGG/4-49
B1VXQ6_STRGG/4-48
B1VYC6_STRGG/12-57
B1VZ52_STRGG/4-49
B1VZH8_STRGG/4-48
B1VZI3_STRGG/13-57
B1W1M5_STRGG/13-58
B1W308_STRGG/23-70
B1X782_ECODH/7-52
B1X7N9_ECODH/3-48
B1XBA0_ECODH/11-56
B1XBJ2_ECODH/5-50
B1XCE8_ECODH/4-49
B1XCP1_ECODH/4-49
B1XDP3_ECODH/3-48
B1XEM2_ECODH/6-51
B1XEP3_ECODH/7-52
B1XF85_ECODH/8-53
B1XG79_ECODH/3-50
B1XW76_LEPCP/15-60
B1XX21_LEPCP/1-45
B1XXW0_LEPCP/4-49
B1XZL3_LEPCP/3-48
B1Y1A0_LEPCP/11-55
B1Y1M3_LEPCP/16-63
B1Y1N3_LEPCP/1-45
B1Y1N9_LEPCP/1-46
B1Y290_LEPCP/10-51
B1Y2A3_LEPCP/19-64
B1Y2B0_LEPCP/6-50
B1Y4V9_LEPCP/13-58
B1YFL5_EXIS2/3-48
B1YH53_EXIS2/3-49
B1YIC4_EXIS2/3-48
B1YKE1_EXIS2/6-51
B1YKQ2_EXIS2/4-49
B1YL36_EXIS2/3-48
B1YNV8_BURA4/4-49
B1YNZ6_BURA4/21-66
B1YPN5_BURA4/3-48
B1YQX4_BURA4/13-59
B1YW72_BURA4/4-49
B1YXZ9_BURA4/11-56
B1YZA3_BURA4/44-89
B1Z2G6_BURA4/3-48
B1Z356_BURA4/14-56
B1Z3Z5_BURA4/3-48
B1ZC15_METPB/4-48
B1ZMQ5_OPITP/15-60
B1ZN31_OPITP/13-58
B1ZP54_OPITP/1-42
B1ZP61_OPITP/6-51
B1ZP68_OPITP/6-51
B1ZP70_OPITP/6-51
B1ZP93_OPITP/6-51
B1ZP94_OPITP/7-52
B1ZPN2_OPITP/8-50
B1ZRF5_OPITP/11-56
B1ZRG5_OPITP/2-47
B1ZRZ3_OPITP/5-50
B1ZSF3_OPITP/16-61
B1ZSF4_OPITP/17-62
B1ZU89_OPITP/42-87
B1ZVV4_OPITP/14-62
B1ZXT8_OPITP/11-56
B1ZY34_OPITP/2-47
B1ZYN7_OPITP/1-46
B2A2D9_NATTJ/3-49
B2CCC0_9FIRM/3-47
B2CCC0_9FIRM/61-106
B2D7J3_VIBCH/3-48
B2DHZ6_STRPN/10-55
B2DI25_STRPN/9-54
B2DI73_STRPN/4-49
B2DIN6_STRPN/6-52
B2DJD4_STRPN/4-49
B2DJV9_STRPN/8-53
B2DKB9_STRPN/3-49
B2DM66_STRPN/9-54
B2DMB6_STRPN/4-49
B2DNS9_STRPN/4-49
B2DQG8_STRPN/3-49
B2DQI9_STRPN/10-55
B2DQT1_STRPN/8-53
B2DQV1_STRPN/6-52
B2DQZ0_STRPN/3-48
B2DRX8_STRPN/6-52
B2DTW3_STRPN/4-49
B2DUH7_STRPN/4-49
B2DUX1_STRPN/9-54
B2DV26_STRPN/3-49
B2DV52_STRPN/10-55
B2DVG3_STRPN/8-53
B2DZA6_STRPN/4-49
B2E0I4_STRPN/4-49
B2E0S3_STRPN/3-49
B2E0U8_STRPN/10-55
B2E0X5_STRPN/9-54
B2E1V2_STRPN/6-52
B2E2T3_STRPN/8-53
B2E2W4_STRPN/4-49
B2E3H7_STRPN/3-49
B2E3K2_STRPN/10-55
B2E3N0_STRPN/9-54
B2E5A2_STRPN/4-49
B2E6N3_STRPN/8-53
B2E6Z0_STRPN/6-52
B2EA29_BIFAN/3-49
B2EA39_BIFAN/1-45
B2EAR7_BIFAN/3-48
B2EAT6_BIFAN/9-54
B2EB38_BIFAN/3-50
B2EC18_BIFAN/1-43
B2ECD8_BIFAN/4-49
B2ECF0_BIFAN/5-50
B2ECJ3_BIFAN/11-56
B2ECJ8_BIFAN/6-51
B2ECL5_BIFAN/7-51
B2FDE0_RHIME/1-36
B2FMA0_STRMK/12-57
B2FPN7_STRMK/2-47
B2FSL0_STRMK/9-53
B2FSM1_STRMK/3-48
B2FSS3_STRMK/4-48
B2FST4_STRMK/45-89
B2FU35_STRMK/20-65
B2FUQ8_STRMK/5-50
B2G533_LACRJ/3-48
B2G567_LACRJ/4-50
B2G6H0_LACRJ/7-52
B2G748_LACRJ/6-52
B2G7E0_LACRJ/3-50
B2G7W8_LACRJ/3-50
B2G8F3_LACRJ/6-52
B2G9P4_LACRJ/4-50
B2G9W9_LACRJ/4-49
B2GB43_LACF3/7-52
B2GBF8_LACF3/8-53
B2GBP4_LACF3/3-48
B2GBT5_LACF3/3-50
B2GCK3_LACF3/5-51
B2GDE7_LACF3/6-52
B2GEE1_LACF3/6-51
B2GEJ8_LACF3/5-51
B2GEL9_LACF3/7-53
B2GEP4_LACF3/4-50
B2GES3_LACF3/4-49
B2GEX0_LACF3/3-48
B2GL36_KOCRD/12-59
B2GWW5_BURPS/4-49
B2GXR0_BURPS/13-59
B2GYH3_BURPS/3-48
B2H271_BURPS/4-49
B2H4A3_BURPS/5-49
B2HAL7_BURPS/7-52
B2HJ11_MYCMM/10-53
B2I9Z9_XYLF2/5-50
B2IFR3_BEII9/11-56
B2IFW5_BEII9/17-62
B2IID6_BEII9/6-51
B2IIE6_BEII9/7-49
B2IJW3_BEII9/5-49
B2IMH3_STRPS/18-63
B2IN29_STRPS/4-49
B2IS74_STRPS/4-49
B2ISF8_STRPS/15-60
B2ISP9_STRPS/28-74
B2ISS9_STRPS/10-55
B2ISV3_STRPS/3-49
B2JEV5_BURP8/12-57
B2JFQ4_BURP8/3-48
B2JHS5_BURP8/3-48
B2JHU1_BURP8/13-59
B2JJD9_BURP8/4-49
B2JKF4_BURP8/4-48
B2JMN6_BURP8/35-79
B2JNG4_BURP8/32-77
B2JNT7_BURP8/22-63
B2JNW3_BURP8/3-48
B2JR10_BURP8/25-70
B2JT97_BURP8/8-49
B2JTU7_BURP8/3-49
B2JUA1_BURP8/16-61
B2JUW8_BURP8/24-69
B2JVY1_BURP8/5-50
B2JWS6_BURP8/8-45
B2JXN0_BURP8/23-67
B2JXQ4_BURP8/18-63
B2JY59_BURP8/7-52
B2JY87_BURP8/2-47
B2JZ77_YERPB/3-48
B2JZC8_YERPB/11-56
B2JZW5_YERPB/6-51
B2JZW8_YERPB/7-52
B2K0C7_YERPB/2-47
B2K1I8_YERPB/8-54
B2K389_YERPB/4-49
B2K425_YERPB/6-51
B2K4D5_YERPB/2-50
B2K4P4_YERPB/3-48
B2K5S0_YERPB/3-48
B2K6H4_YERPB/1-33
B2K707_YERPB/3-48
B2K7V2_YERPB/9-53
B2K7W8_YERPB/9-54
B2K803_YERPB/7-52
B2K832_YERPB/14-59
B2N125_ECOLX/8-53
B2N175_ECOLX/6-51
B2N1G3_ECOLX/4-49
B2N1R7_ECOLX/3-48
B2N3S1_ECOLX/13-58
B2N5J1_ECOLX/3-48
B2N6S7_ECOLX/3-48
B2N8U2_ECOLX/7-52
B2NAF1_ECOLX/8-53
B2NBK2_ECOLX/3-50
B2NCS0_ECOLX/4-49
B2ND05_ECOLX/2-50
B2NDG1_ECOLX/3-48
B2NLA9_ECO57/7-52
B2NLY4_ECO57/3-48
B2NM39_ECO57/24-69
B2NMU2_ECO57/3-50
B2NPQ3_ECO57/6-51
B2NRJ2_ECO57/4-49
B2NSI9_ECO57/4-49
B2NSR0_ECO57/1-45
B2NTU0_ECO57/3-48
B2NU67_ECO57/8-53
B2NUA6_ECO57/3-48
B2NWU8_ECO57/2-50
B2NZ19_ECO57/3-48
B2P0B0_ECO57/7-52
B2P1U1_ECO57/3-48
B2P3E3_ECO57/24-69
B2P4F1_ECO57/11-56
B2P557_ECO57/4-49
B2P5V3_ECO57/3-50
B2P7G2_ECO57/4-49
B2P8U3_ECO57/3-48
B2P8X1_ECO57/8-53
B2PA49_ECO57/6-51
B2PAZ2_ECO57/2-50
B2PD33_ECO57/3-48
B2PD91_ECO57/3-48
B2PEK1_ECO57/17-62
B2PEQ9_ECO57/3-48
B2PGZ6_ECO57/7-52
B2PI49_ECO57/3-48
B2PIY8_ECO57/24-69
B2PJW4_ECO57/11-56
B2PK16_ECO57/3-48
B2PL57_ECO57/3-50
B2PN08_ECO57/2-50
B2PQ00_ECO57/6-51
B2PQ76_ECO57/4-49
B2PRM8_ECO57/8-53
B2PST6_ECO57/3-48
B2PUX9_PROST/1-45
B2PVM2_PROST/11-56
B2PYC6_PROST/3-48
B2PZ78_PROST/10-55
B2PZM2_PROST/14-59
B2Q077_PROST/16-61
B2Q1G5_PROST/3-48
B2Q2A5_PROST/2-50
B2Q2P1_PROST/12-57
B2Q2P5_PROST/14-59
B2Q514_PROST/15-60
B2Q582_PROST/7-52
B2S8J3_BRUA1/9-54
B2S8U8_BRUA1/7-52
B2SA39_BRUA1/4-49
B2SBT6_BRUA1/2-47
B2SD48_BRUA1/6-51
B2SHJ5_XANOP/12-57
B2SIG4_XANOP/1-42
B2SLJ2_XANOP/7-52
B2SLQ2_XANOP/15-60
B2SNP7_XANOP/5-50
B2SQ42_XANOP/2-47
B2SW08_XANOP/11-56
B2SW40_XANOP/4-48
B2SWQ6_BURPP/4-48
B2SZD4_BURPP/17-62
B2SZX1_BURPP/39-84
B2T123_BURPP/33-78
B2T1S8_BURPP/10-57
B2T4Z8_BURPP/3-48
B2T514_BURPP/13-59
B2T5T5_BURPP/4-49
B2T8S7_BURPP/3-47
B2TAK9_BURPP/14-58
B2TAX5_BURPP/26-71
B2TD42_BURPP/3-48
B2TFH8_BURPP/8-45
B2TFW2_BURPP/3-48
B2THV3_CLOBB/4-49
B2THZ3_CLOBB/4-49
B2TIR6_CLOBB/4-49
B2TK91_CLOBB/5-51
B2TLG3_CLOBB/5-49
B2TMA2_CLOBB/7-54
B2TMI8_CLOBB/2-47
B2TPI6_CLOBB/8-55
B2TPK4_CLOBB/4-49
B2TR64_CLOBB/6-50
B2TU29_SHIB3/3-48
B2TWD0_SHIB3/13-58
B2TYQ4_SHIB3/3-48
B2TZ02_SHIB3/6-51
B2TZL1_SHIB3/4-49
B2U0L3_SHIB3/4-49
B2U285_SHIB3/2-50
B2U2B8_SHIB3/8-53
B2U4F5_SHIB3/7-52
B2U7I2_RALPJ/13-59
B2U8T5_RALPJ/3-48
B2UBY7_RALPJ/4-49
B2UCZ5_RALPJ/4-48
B2UHY3_RALPJ/9-52
B2UKA1_RALPJ/9-54
B2UXB0_CLOBA/4-49
B2UXI2_CLOBA/8-55
B2UXJ9_CLOBA/4-49
B2UXQ3_CLOBA/4-49
B2UYU4_CLOBA/4-49
B2UZU2_CLOBA/5-51
B2V0P7_CLOBA/5-49
B2V0X1_CLOBA/6-50
B2V2N9_CLOBA/2-47
B2VCG1_ERWT9/9-55
B2VDB0_ERWT9/2-50
B2VEH1_ERWT9/3-48
B2VEI0_ERWT9/8-56
B2VFC3_ERWT9/1-45
B2VFT6_ERWT9/3-48
B2VH88_ERWT9/10-56
B2VI87_ERWT9/11-56
B2VIE7_ERWT9/3-48
B2VIL2_ERWT9/13-58
B2VJS2_ERWT9/7-52
B2VKL9_ERWT9/10-55
B2VKZ7_ERWT9/3-48
B2WW36_9ACTO/5-50
B3A0U5_ECO57/3-48
B3A1E6_ECO57/7-52
B3A2K0_ECO57/3-48
B3A3A0_ECO57/3-50
B3A571_ECO57/6-51
B3A6V4_ECO57/17-62
B3A798_ECO57/1-45
B3A7M0_ECO57/2-50
B3A812_ECO57/5-50
B3A873_ECO57/4-49
B3ABP3_ECO57/24-69
B3ABT8_ECO57/8-53
B3ACF5_ECO57/3-48
B3AFW5_ECO57/7-52
B3AHR4_ECO57/6-51
B3AJ42_ECO57/3-48
B3AKU2_ECO57/3-48
B3AM03_ECO57/11-56
B3AM51_ECO57/3-48
B3ANI5_ECO57/17-62
B3APZ7_ECO57/4-49
B3AQ62_ECO57/3-50
B3ATT4_ECO57/24-69
B3AUF6_ECO57/8-53
B3AUQ3_ECO57/2-50
B3AWE2_ECO57/7-52
B3AXL2_ECO57/3-48
B3AYZ8_ECO57/6-51
B3B1Y8_ECO57/1-45
B3B2S7_ECO57/3-50
B3B4B5_ECO57/4-49
B3B4U7_ECO57/17-62
B3B6J2_ECO57/24-69
B3B6V8_ECO57/8-53
B3B772_ECO57/3-48
B3B7R4_ECO57/2-50
B3BAI8_ECO57/3-48
B3BAL5_ECO57/3-48
B3BBB4_ECO57/6-51
B3BCG0_ECO57/7-52
B3BE56_ECO57/3-50
B3BER9_ECO57/3-48
B3BFW1_ECO57/1-45
B3BG55_ECO57/3-48
B3BHI8_ECO57/3-48
B3BJ96_ECO57/17-62
B3BK98_ECO57/4-49
B3BLP0_ECO57/3-48
B3BMV6_ECO57/8-53
B3BN87_ECO57/2-50
B3BQY9_ECO57/7-52
B3BRN4_ECO57/3-50
B3BSG9_ECO57/6-51
B3BWQ9_ECO57/1-45
B3BX33_ECO57/4-49
B3BXU1_ECO57/3-48
B3BYH6_ECO57/17-62
B3BZR1_ECO57/3-48
B3C057_ECO57/8-53
B3C0E2_ECO57/3-48
B3C0U7_ECO57/3-48
B3C1N6_ECO57/2-50
B3C8F5_9BACE/6-51
B3CBV0_9BACE/16-61
B3CC39_9BACE/7-52
B3CGD1_9BACE/6-51
B3CGD1_9BACE/74-119
B3CI59_9BACE/7-52
B3DNQ4_BIFLD/4-49
B3DNQ8_BIFLD/5-50
B3DNR5_BIFLD/3-48
B3DNS4_BIFLD/2-47
B3DNS8_BIFLD/3-48
B3DNY9_BIFLD/3-48
B3DP74_BIFLD/5-50
B3DP92_BIFLD/4-49
B3DPC3_BIFLD/7-52
B3DPD1_BIFLD/15-60
B3DQ72_BIFLD/3-50
B3DQE7_BIFLD/6-51
B3DQP8_BIFLD/23-67
B3DR35_BIFLD/16-61
B3DRL2_BIFLD/3-50
B3DS99_BIFLD/1-46
B3DSA7_BIFLD/1-45
B3DTA2_BIFLD/1-45
B3DTA7_BIFLD/1-45
B3DTI1_BIFLD/12-57
B3DTJ8_BIFLD/12-57
B3DTN8_BIFLD/3-48
B3DUC6_BIFLD/9-54
B3GZH8_ACTP7/10-58
B3H2R2_ACTP7/8-53
B3H2R3_ACTP7/3-48
B3H888_ECOLX/4-49
B3H8X5_ECOLX/3-48
B3H948_ECOLX/24-69
B3HA82_ECOLX/3-48
B3HAC2_ECOLX/8-53
B3HAH3_ECOLX/3-48
B3HBW4_ECOLX/11-56
B3HCW8_ECOLX/17-62
B3HD24_ECOLX/3-50
B3HE47_ECOLX/6-51
B3HE85_ECOLX/7-52
B3HFI7_ECOLX/2-50
B3HI47_ECOLX/7-52
B3HJH2_ECOLX/3-48
B3HLJ1_ECOLX/3-48
B3HM20_ECOLX/3-48
B3HNG0_ECOLX/7-52
B3HNI1_ECOLX/6-51
B3HP69_ECOLX/4-49
B3HPL4_ECOLX/8-56
B3HQ44_ECOLX/17-62
B3HQG6_ECOLX/7-52
B3HSL2_ECOLX/3-50
B3HTV9_ECOLX/11-56
B3HVB1_ECOLX/3-48
B3HVX0_ECOLX/3-48
B3HW09_ECOLX/8-53
B3HWW8_ECOLX/24-69
B3HY35_ECOLX/2-50
B3HZL4_ECOLX/7-52
B3I0P9_ECOLX/3-50
B3I141_ECOLX/3-48
B3I1N1_ECOLX/24-69
B3I2F6_ECOLX/4-49
B3I4K6_ECOLX/3-48
B3I518_ECOLX/6-51
B3I5R4_ECOLX/3-48
B3I5V5_ECOLX/1-45
B3I8P5_ECOLX/8-53
B3I8T4_ECOLX/3-48
B3I8X1_ECOLX/17-62
B3IBD6_ECOLX/2-50
B3IED7_ECOLX/4-49
B3IFD6_ECOLX/3-50
B3IHE2_ECOLX/11-56
B3IJI4_ECOLX/7-52
B3ILY8_ECOLX/17-62
B3IM40_ECOLX/24-69
B3IMB6_ECOLX/6-51
B3INI2_ECOLX/8-53
B3INM2_ECOLX/3-48
B3IQ61_ECOLX/2-50
B3IQU9_ECOLX/3-48
B3IRT7_ECOLX/3-48
B3ISB7_ECOLX/3-48
B3IZZ4_BACAN/3-48
B3J2Q5_BACAN/6-51
B3J303_BACAN/3-48
B3J399_BACAN/4-49
B3J785_BACAN/3-48
B3J9Z6_BACAN/4-49
B3JAH4_BACAN/3-48
B3JBC0_BACAN/4-48
B3JBL0_BACAN/3-48
B3JDT9_9BACE/9-54
B3PBV1_CELJU/25-70
B3PDN5_CELJU/27-72
B3PGI5_CELJU/3-48
B3PH00_CELJU/4-52
B3PH83_CELJU/20-65
B3PK67_CELJU/9-52
B3PKU0_CELJU/13-58
B3PNZ0_RHIE6/3-48
B3PPG8_RHIE6/5-50
B3PPQ5_RHIE6/2-47
B3PQU4_RHIE6/21-66
B3PSM0_RHIE6/6-49
B3PT13_RHIE6/18-63
B3PW84_RHIE6/15-61
B3PWK7_RHIE6/12-54
B3PWW6_RHIE6/7-52
B3PY76_RHIE6/9-54
B3PZK7_RHIE6/12-56
B3Q0E4_RHIE6/3-48
B3Q0N7_RHIE6/13-58
B3Q0R4_RHIE6/8-53
B3Q0R7_RHIE6/5-50
B3Q0X1_RHIE6/25-65
B3Q107_RHIE6/4-48
B3Q108_RHIE6/7-50
B3Q208_RHIE6/5-49
B3Q3M6_RHIE6/6-51
B3Q4R4_RHIE6/1-33
B3Q4Y9_RHIE6/14-57
B3Q4Z8_RHIE6/4-48
B3Q5K1_RHIE6/2-47
B3Q5P2_RHIE6/12-57
B3Q5T2_RHIE6/51-94
B3Q5V0_RHIE6/3-48
B3R0Y3_CUPTR/5-52
B3R504_CUPTR/19-64
B3R8I5_CUPTR/13-58
B3RAS6_CUPTR/20-67
B3W743_LACCB/3-47
B3W788_LACCB/6-52
B3W7I8_LACCB/9-56
B3W8B5_LACCB/3-50
B3W9I1_LACCB/3-48
B3W9Z8_LACCB/3-48
B3WC92_LACCB/7-52
B3WCX5_LACCB/3-48
B3WGD1_ECOLX/4-49
B3WGX5_ECOLX/8-53
B3WH15_ECOLX/3-48
B3WHW4_ECOLX/3-48
B3WI67_ECOLX/6-51
B3WJC3_ECOLX/7-52
B3WJU6_ECOLX/3-48
B3WKM2_ECOLX/11-56
B3WLH1_ECOLX/3-50
B3WLY8_ECOLX/4-49
B3WMQ6_ECOLX/3-48
B3WP38_ECOLX/24-69
B3WR72_ECOLX/2-50
B3WV30_SHIDY/3-48
B3WVT8_SHIDY/7-52
B3WXI2_SHIDY/3-50
B3X0S6_SHIDY/3-48
B3X0X1_SHIDY/3-48
B3X1I4_SHIDY/11-56
B3X2I8_SHIDY/2-47
B3X373_SHIDY/4-49
B3X3D5_SHIDY/6-51
B3X4W7_SHIDY/2-50
B3X5P0_SHIDY/3-48
B3X7V2_ECOLX/6-48
B3X8H4_ECOLX/7-52
B3X8U6_ECOLX/3-48
B3X999_ECOLX/3-48
B3XAQ1_ECOLX/8-53
B3XC46_ECOLX/4-49
B3XE49_ECOLX/6-51
B3XFH1_ECOLX/1-45
B3XHF8_ECOLX/17-62
B3XIK8_ECOLX/2-50
B3XJC1_ECOLX/4-52
B3XJQ4_ECOLX/3-50
B3XK54_ECOLX/3-48
B3XLN0_LACRE/4-50
B3XMA4_LACRE/4-49
B3XN29_LACRE/6-52
B3XN71_LACRE/3-48
B3XNB6_LACRE/6-45
B3XNE5_LACRE/4-50
B3XPJ3_LACRE/3-50
B3XQA4_LACRE/6-52
B3XQF3_LACRE/3-50
B3XRF0_LACRE/7-52
B3YAI9_SALET/3-48
B3YAR5_SALET/3-48
B3YCE5_SALET/3-48
B3YCN1_SALET/7-52
B3YDA5_SALET/14-59
B3YDF1_SALET/10-55
B3YDL4_SALET/28-73
B3YF17_SALET/3-48
B3YGI4_SALET/11-56
B3YIR0_SALET/6-51
B3YJB5_SALET/7-52
B3YK27_SALET/3-48
B3YK28_SALET/3-48
B3YL71_SALET/2-50
B3YPG9_BACCE/3-48
B3YPY0_BACCE/4-49
B3YSH6_BACCE/4-49
B3YVW0_BACCE/3-48
B3YW60_BACCE/3-48
B3YYX4_BACCE/4-49
B3YZ13_BACCE/3-48
B3YZH6_BACCE/3-48
B3Z0A9_BACCE/3-48
B3Z2I2_BACCE/3-48
B3Z6N4_BACCE/4-49
B3Z6Y7_BACCE/3-48
B3ZCK4_BACCE/4-49
B3ZD04_BACCE/3-48
B3ZDD8_BACCE/3-48
B3ZEN8_BACCE/3-48
B3ZFC1_BACCE/3-48
B3ZHY7_BACCE/3-48
B3ZJJ2_BACCE/4-49
B3ZKU1_BACCE/4-49
B3ZM71_BACCE/3-48
B3ZQN2_BACCE/3-48
B3ZRT4_BACCE/4-49
B3ZSM3_BACCE/3-48
B3ZT66_BACCE/3-48
B3ZUB3_BACCE/4-48
B3ZV53_BACCE/3-48
B3ZVI2_BACCE/3-48
B3ZZY7_SALNE/3-48
B4A0J2_SALNE/3-48
B4A1X2_SALNE/4-49
B4A1X3_SALNE/3-48
B4A3M0_SALNE/2-50
B4A4C8_SALNE/7-52
B4A4F4_SALNE/6-51
B4A4N9_SALNE/3-48
B4A575_SALNE/28-73
B4A5D8_SALNE/10-55
B4A5N6_SALNE/29-74
B4A7E5_SALNE/14-59
B4A839_SALNE/3-48
B4AB03_SALNE/11-56
B4ADB9_BACPU/3-49
B4AEP2_BACPU/3-48
B4AGB0_BACPU/4-49
B4AGZ3_BACPU/10-56
B4AIZ7_BACPU/4-49
B4AJ06_BACPU/3-48
B4AK04_BACPU/4-50
B4AK33_BACPU/10-55
B4AMJ7_BACPU/3-48
B4ANU9_BACPU/5-50
B4BI45_9BACI/3-48
B4BIQ1_9BACI/4-49
B4BJY7_9BACI/5-51
B4BLZ0_9BACI/3-49
B4BM67_9BACI/5-51
B4BM95_9BACI/17-62
B4BNM9_9BACI/3-48
B4BNW2_9BACI/18-63
B4BPU1_9BACI/4-49
B4BQZ7_9BACI/3-48
B4BR30_9BACI/6-50
B4BRY5_9BACI/3-48
B4CZM2_9BACT/35-83
B4D5S6_9BACT/9-54
B4D6G1_9BACT/8-53
B4E8T3_BURCJ/3-48
B4E943_BURCJ/4-49
B4E9Y3_BURCJ/13-59
B4EBV0_BURCJ/16-57
B4EDK3_BURCJ/4-49
B4EII2_BURCJ/7-49
B4EJY7_BURCJ/7-52
B4EL94_BURCJ/7-53
B4ELY3_BURCJ/3-48
B4EM66_BURCJ/1-46
B4EMV2_BURCJ/11-56
B4ENC3_BURCJ/14-58
B4EPL6_BURCJ/21-66
B4EQ89_BURCJ/3-48
B4EU25_PROMH/3-48
B4EUM8_PROMH/10-55
B4EY42_PROMH/7-52
B4EZE6_PROMH/14-59
B4EZN6_PROMH/4-52
B4EZX8_PROMH/3-48
B4F0A4_PROMH/3-48
B4F121_PROMH/2-50
B4F174_PROMH/12-57
B4F1Q8_PROMH/3-48
B4R8X1_PHEZH/5-50
B4REP3_PHEZH/3-48
B4RGF9_PHEZH/20-65
B4RGH5_PHEZH/14-59
B4SIZ7_STRM5/16-61
B4SJH8_STRM5/4-48
B4SN92_STRM5/42-86
B4SNB0_STRM5/3-48
B4SPW6_STRM5/7-52
B4SR35_STRM5/20-65
B4STQ5_STRM5/18-63
B4SU40_SALNS/2-50
B4SVN9_SALNS/29-74
B4SWI3_SALNS/10-55
B4SXA6_SALNS/28-73
B4SY24_SALNS/3-48
B4SYF4_SALNS/3-48
B4SZL6_SALNS/14-59
B4T0U1_SALNS/11-56
B4T3K1_SALNS/6-51
B4T3M7_SALNS/7-52
B4T505_SALNS/3-48
B4T506_SALNS/4-49
B4T5U5_SALNS/3-48
B4T874_SALHS/29-74
B4T926_SALHS/10-55
B4T988_SALHS/28-73
B4TAL3_SALHS/3-48
B4TAZ5_SALHS/3-48
B4TBL3_SALHS/14-59
B4TCN1_SALHS/11-56
B4TG36_SALHS/6-51
B4TG61_SALHS/7-52
B4TGR7_SALHS/3-48
B4TGR8_SALHS/3-48
B4THZ0_SALHS/3-48
B4TJ77_SALHS/2-50
B4TN54_SALSV/3-48
B4TNP8_SALSV/3-48
B4TPV5_SALSV/11-56
B4TQ80_SALSV/14-59
B4TT78_SALSV/6-51
B4TTA3_SALSV/7-52
B4TUN1_SALSV/3-48
B4TUN2_SALSV/3-48
B4TVD0_SALSV/8-53
B4TVM9_SALSV/3-48
B4TWW5_SALSV/2-50
B4TY93_SALSV/7-52
B4TZ34_SALSV/10-55
B4U170_STREM/4-49
B4U1H3_STREM/3-48
B4U3M9_STREM/3-48
B4U3S8_STREM/6-52
B4U429_STREM/8-53
B4U478_STREM/6-53
B4U556_STREM/3-49
B4U5A0_STREM/9-54
B4UZK7_9ACTO/3-49
B4V602_9ACTO/3-50
B4V8E3_9ACTO/30-75
B4V9B2_9ACTO/12-57
B4V9P0_9ACTO/26-71
B4VAA6_9ACTO/5-52
B4VD44_9ACTO/8-52
B4VD77_9ACTO/62-107
B4VFE5_9ACTO/10-54
B4VFF1_9ACTO/4-48
B4W8W4_9CAUL/5-50
B4W8Y6_9CAUL/12-57
B4WA27_9CAUL/7-50
B4WB64_9CAUL/20-65
B4WBM0_9CAUL/15-60
B4WD33_9CAUL/12-57
B4WEY9_9CAUL/12-57
B4XQJ4_LISMO/5-50
B4XQK0_LISMO/5-50
B4XQK6_LISMO/5-50
B5BCK1_SALPK/14-59
B5BE45_SALPK/3-48
B5BFH7_SALPK/3-48
B5BFH8_SALPK/3-48
B5BHI7_SALPK/7-52
B5BHS6_SALPK/10-55
B5BHX9_SALPK/28-73
B5BIQ7_SALPK/3-48
B5BJL1_SALPK/11-56
B5BKQ5_SALPK/6-51
B5BKS9_SALPK/7-52
B5BLG2_SALPK/2-50
B5BPD9_VIBPA/3-48
B5BRA2_9ACTO/11-56
B5BV54_SALET/7-52
B5BVA2_SALET/6-51
B5BZJ7_SALET/3-48
B5BZJ8_SALET/3-48
B5C083_SALET/3-48
B5C0W5_SALET/3-48
B5C207_SALET/2-50
B5C396_SALET/7-52
B5C437_SALET/10-55
B5C4A1_SALET/28-73
B5C5T2_SALET/3-48
B5C610_SALET/3-48
B5C7D3_SALET/14-59
B5C7Q7_SALET/11-56
B5C7Y8_SALET/6-51
B5C814_SALET/7-52
B5C8Q1_SALET/2-50
B5C9C1_SALET/7-52
B5C9L7_SALET/10-55
B5CA92_SALET/3-48
B5CAD0_SALET/8-53
B5CAN2_SALET/3-48
B5CB69_SALET/3-48
B5CB70_SALET/3-48
B5CCB9_SALET/3-48
B5CEP6_SALET/14-59
B5CFL0_SALET/11-56
B5CKA9_SALET/3-48
B5CR28_9FIRM/3-48
B5CSI2_9FIRM/1-41
B5CVU6_9BACE/9-54
B5D3V2_9BACE/8-53
B5E1W6_STRP4/3-49
B5E2J1_STRP4/8-53
B5E3B9_STRP4/4-49
B5E6Y7_STRP4/6-52
B5E771_STRP4/4-49
B5E7K0_STRP4/9-54
B5E7M9_STRP4/10-55
B5ETC3_VIBFM/3-50
B5ETD5_VIBFM/3-48
B5EV91_VIBFM/2-50
B5EVA9_VIBFM/11-56
B5EXB0_SALA4/28-73
B5EYP1_SALA4/3-48
B5EZ19_SALA4/3-48
B5EZM8_SALA4/14-59
B5F0S5_SALA4/11-56
B5F441_SALA4/6-51
B5F468_SALA4/7-52
B5F4V6_SALA4/3-48
B5F4V7_SALA4/4-49
B5F5X6_SALA4/3-48
B5F7V4_SALA4/2-50
B5F9A4_SALA4/29-74
B5F9K2_SALA4/10-55
B5FAV1_VIBFM/3-48
B5FBL5_VIBFM/3-48
B5FDY8_VIBFM/3-48
B5FEJ9_VIBFM/3-48
B5FFR2_VIBFM/7-52
B5FHK7_SALDC/3-48
B5FI62_SALDC/2-50
B5FKG1_SALDC/29-74
B5FLB2_SALDC/10-55
B5FLH4_SALDC/28-73
B5FN56_SALDC/3-48
B5FNJ5_SALDC/3-48
B5FPI8_SALDC/14-59
B5FPU3_SALDC/11-56
B5FSE8_SALDC/6-51
B5FSH3_SALDC/7-52
B5FUC1_SALDC/3-48
B5FUC2_SALDC/3-48
B5G744_9ACTO/4-48
B5G7G6_9ACTO/4-49
B5GAK0_9ACTO/15-60
B5GAW2_9ACTO/4-48
B5GCH7_9ACTO/12-57
B5GDV6_9ACTO/6-51
B5GED1_9ACTO/16-63
B5GEP7_9ACTO/17-62
B5GEU1_9ACTO/2-47
B5GF76_9ACTO/13-58
B5GFY3_9ACTO/25-70
B5GHD7_9ACTO/14-59
B5GJF9_9ACTO/10-51
B5GP60_STRCL/5-51
B5GXD4_STRCL/25-70
B5GXE7_STRCL/14-58
B5H0C2_STRCL/26-71
B5H176_STRCL/11-47
B5H2I8_STRCL/11-58
B5H4C8_STRPR/2-46
B5H4I6_STRPR/2-47
B5H4Q1_STRPR/11-56
B5H5J1_STRPR/5-51
B5H5X5_STRPR/25-70
B5H6P2_STRPR/4-49
B5H6P9_STRPR/13-58
B5H7C1_STRPR/9-54
B5H7E4_STRPR/8-53
B5H7K2_STRPR/13-58
B5H8K4_STRPR/20-67
B5H8T6_STRPR/4-48
B5H8Y3_STRPR/64-108
B5H914_STRPR/23-68
B5HAP4_STRPR/3-48
B5HCD2_STRPR/22-67
B5HCX9_STRPR/26-71
B5HDZ5_STRPR/4-49
B5HE10_STRPR/8-53
B5HHD7_STRPR/18-62
B5HHE2_STRPR/4-48
B5HHE8_STRPR/11-56
B5HHR7_STRPR/4-49
B5HJV9_STRPR/3-48
B5HJW8_STRPR/36-81
B5HLW4_9ACTO/5-51
B5HNB2_9ACTO/3-48
B5HNC0_9ACTO/4-49
B5HNI1_9ACTO/15-60
B5HNV5_9ACTO/15-60
B5HP18_9ACTO/3-48
B5HPJ9_9ACTO/10-55
B5HPU0_9ACTO/14-59
B5HPV8_9ACTO/24-68
B5HQA4_9ACTO/13-58
B5HQW5_9ACTO/3-48
B5HRA5_9ACTO/14-58
B5HSK4_9ACTO/4-48
B5HSR3_9ACTO/9-54
B5HTF5_9ACTO/10-55
B5HUK3_9ACTO/22-67
B5HVK8_9ACTO/302-347
B5HW79_9ACTO/35-80
B5HWG3_9ACTO/6-48
B5HWG5_9ACTO/5-50
B5HWX8_9ACTO/3-48
B5HZ47_9ACTO/10-55
B5HZ63_9ACTO/6-51
B5HZ94_9ACTO/10-55
B5I0S6_9ACTO/82-126
B5I179_9ACTO/6-51
B5I1F6_9ACTO/16-63
B5I1P9_9ACTO/12-57
B5I1T6_9ACTO/14-57
B5I1U3_9ACTO/2-47
B5I1Z0_9ACTO/4-48
B5I3X5_9ACTO/14-59
B5I539_9ACTO/23-70
B5I5A1_9ACTO/19-64
B5I5B4_9ACTO/10-55
B5I5R1_9ACTO/25-70
B5I625_9ACTO/13-58
B5I6D3_9ACTO/46-91
B5I7C0_9ACTO/8-53
B5IXD7_9RHOB/12-55
B5IZW1_9RHOB/9-54
B5J1N6_9RHOB/1-36
B5J1P4_9RHOB/8-53
B5J244_9RHOB/4-49
B5J2U2_9RHOB/7-52
B5J394_9RHOB/9-54
B5J4N0_9RHOB/6-51
B5J5Y3_9RHOB/8-47
B5J612_9RHOB/5-50
B5J989_9RHOB/1-41
B5JE75_9BACT/1-27
B5JEU0_9BACT/1-36
B5JEZ0_9BACT/1-45
B5JF63_9BACT/13-58
B5JF85_9BACT/1-45
B5JJE1_9BACT/7-50
B5JKZ4_9BACT/20-65
B5JQ66_9BACT/6-51
B5JYS3_9RHOB/1-42
B5K1R3_9RHOB/31-70
B5K3W2_9RHOB/9-54
B5K450_9RHOB/11-56
B5K485_9RHOB/9-51
B5K4D6_9RHOB/9-57
B5K885_9RHOB/17-64
B5K8Z0_9RHOB/4-43
B5KB49_9RHOB/9-54
B5KBZ0_9RHOB/9-54
B5KF01_9RHOB/9-57
B5M9P4_STRLS/4-49
B5MH70_SALET/28-73
B5MHD3_SALET/10-55
B5MHN0_SALET/7-52
B5MIN1_SALET/14-59
B5MJF1_SALET/3-48
B5MJQ9_SALET/4-49
B5MJR0_SALET/3-48
B5ML44_SALET/2-50
B5MM86_SALET/3-48
B5MMK2_SALET/6-51
B5MMV0_SALET/11-56
B5MNB5_SALET/3-48
B5MTR4_SALET/3-48
B5MTZ4_SALET/182-208
B5MV80_SALET/2-50
B5MWT9_SALET/29-74
B5MX36_SALET/10-55
B5MXK1_SALET/3-48
B5MY11_SALET/6-51
B5MY38_SALET/7-52
B5MZ39_SALET/11-56
B5N210_SALET/3-48
B5N2B5_SALET/14-59
B5N4Q4_SALET/3-48
B5N4Q5_SALET/3-48
B5N562_SALET/3-48
B5N5C3_SALET/28-73
B5N6P6_SALET/3-48
B5N7Y7_SALET/2-50
B5N9B0_SALET/6-51
B5N9D7_SALET/7-52
B5NAQ7_SALET/3-48
B5NAU4_SALET/8-53
B5NB43_SALET/3-48
B5NBY1_SALET/3-48
B5NBY2_SALET/3-48
B5ND22_SALET/10-55
B5NDB7_SALET/7-52
B5NDK2_SALET/3-48
B5NEJ0_SALET/3-48
B5NEX6_SALET/14-59
B5NH55_SALET/11-56
B5NKB9_SALET/3-48
B5NKQ9_SALET/14-59
B5NKX7_SALET/3-48
B5NLB2_SALET/3-48
B5NMD1_SALET/2-50
B5NP48_SALET/3-48
B5NP49_SALET/3-48
B5NSG1_SALET/10-55
B5NSM2_SALET/28-73
B5NSZ7_SALET/7-52
B5NT90_SALET/6-51
B5NTB3_SALET/7-52
B5NTV5_SALET/11-56
B5NX21_SALET/3-48
B5NZM7_SALET/3-48
B5P007_SALET/3-48
B5P1F0_SALET/10-55
B5P1R5_SALET/28-73
B5P205_SALET/29-74
B5P2V0_SALET/3-48
B5P3A9_SALET/14-59
B5P428_SALET/3-48
B5P429_SALET/4-49
B5P5S3_SALET/2-50
B5P6X5_SALET/6-51
B5P792_SALET/7-52
B5P7D1_SALET/11-56
B5P9V4_SALET/3-48
B5PAJ1_SALET/14-59
B5PAY7_SALET/3-48
B5PBW4_SALET/28-73
B5PC23_SALET/10-55
B5PCC2_SALET/29-74
B5PDN8_SALET/3-48
B5PE16_SALET/3-48
B5PGB7_SALET/3-48
B5PGB8_SALET/3-48
B5PHU7_SALET/2-50
B5PI53_SALET/7-52
B5PI79_SALET/6-51
B5PJG2_SALET/11-56
B5PN89_SALET/3-48
B5PPY3_SALHA/3-48
B5PQ72_SALHA/3-48
B5PQW4_SALHA/29-74
B5PRL0_SALHA/28-73
B5PRS6_SALHA/10-55
B5PTV8_SALHA/14-59
B5PV07_SALHA/3-48
B5PV08_SALHA/3-48
B5PV85_SALHA/2-50
B5PVW8_SALHA/7-52
B5PVZ4_SALHA/6-51
B5PX76_SALHA/11-56
B5PXQ7_SALHA/3-48
B5Q182_SALHA/3-48
B5Q224_SALVI/2-50
B5Q2D4_SALVI/14-59
B5Q3D4_SALVI/3-48
B5Q3K8_SALVI/7-52
B5Q3N4_SALVI/6-51
B5Q4Z5_SALVI/11-56
B5Q5M9_SALVI/3-48
B5Q6V0_SALVI/28-73
B5Q6Z4_SALVI/3-48
B5Q6Z5_SALVI/3-48
B5Q7B1_SALVI/10-55
B5Q7V2_SALVI/7-52
B5QBS7_SALVI/3-48
B5QCD6_SALVI/3-48
B5QJJ1_LACRH/3-50
B5QKX7_LACRH/3-48
B5QLP5_LACRH/9-55
B5QLT1_LACRH/4-50
B5QMS5_LACRH/7-52
B5QQA0_LACRH/3-48
B5QTP7_SALEP/3-48
B5QVF3_SALEP/3-48
B5QWU3_SALEP/3-48
B5QWU4_SALEP/4-49
B5QXM3_SALEP/11-56
B5R161_SALEP/3-48
B5R1I1_SALEP/6-51
B5R1K5_SALEP/7-52
B5R2L4_SALEP/2-50
B5R326_SALEP/14-59
B5R3A1_SALEP/7-52
B5R4M1_SALEP/10-55
B5R5C9_SALEP/11-56
B5R9J4_SALG2/6-51
B5R9L8_SALG2/7-52
B5RC30_SALG2/3-48
B5RCH0_SALG2/14-59
B5RDY7_SALG2/3-48
B5RDY8_SALG2/4-49
B5RF77_SALG2/11-56
B5RFU2_SALG2/3-48
B5RGI2_SALG2/11-56
B5RGY3_SALG2/7-52
B5RH54_SALG2/2-50
B5RK48_KLEP3/27-72
B5RVI7_RALSO/23-67
B5RYL7_RALSO/1-45
B5RYQ4_RALSO/1-36
B5RZT9_RALSO/10-54
B5S0U8_RALSO/4-49
B5S5H3_RALSO/13-58
B5S6J0_RALSO/3-48
B5SB18_RALSO/1-45
B5SIU2_RALSO/23-67
B5SKJ5_RALSO/4-49
B5SLW6_RALSO/10-54
B5SMJ5_RALSO/3-48
B5UHJ3_BACCE/3-48
B5UJ90_BACCE/3-48
B5UJI4_BACCE/4-48
B5UNN7_BACCE/4-49
B5UQJ6_BACCE/3-48
B5USF8_BACCE/4-49
B5USQ4_BACCE/3-48
B5UT09_BACCE/3-48
B5UVT4_BACCE/3-48
B5V5Z1_BACCE/3-48
B5V732_BACCE/3-48
B5V7D2_BACCE/3-48
B5V7W9_BACCE/3-48
B5V9E1_BACCE/3-48
B5V9W4_BACCE/4-48
B5VA85_BACCE/4-49
B5VCD0_BACCE/4-49
B5VDF1_BACCE/3-48
B5WBI0_9BURK/7-52
B5WDZ5_9BURK/26-71
B5WE54_9BURK/7-52
B5WF95_9BURK/4-49
B5WJV0_9BURK/49-94
B5WMD5_9BURK/1-47
B5WML7_9BURK/34-79
B5WN77_9BURK/25-70
B5WNC3_9BURK/25-70
B5WND1_9BURK/7-52
B5WND9_9BURK/1-44
B5WNK9_9BURK/3-48
B5WQ15_9BURK/3-48
B5WQK3_9BURK/9-54
B5WSA1_9BURK/21-67
B5WSB5_9BURK/3-48
B5XI29_STRPZ/4-49
B5XKA3_STRPZ/8-53
B5XKI9_STRPZ/6-52
B5XLW5_STRPZ/3-48
B5XMB3_STRPZ/3-48
B5XMZ8_KLEP3/8-54
B5XP59_KLEP3/3-48
B5XQK6_KLEP3/11-56
B5XQY0_KLEP3/7-52
B5XRE8_KLEP3/8-53
B5XT90_KLEP3/4-49
B5XTQ2_KLEP3/7-52
B5XUM3_KLEP3/3-48
B5XUN6_KLEP3/3-48
B5XUP1_KLEP3/3-48
B5XV65_KLEP3/3-48
B5XV92_KLEP3/3-48
B5XWX8_KLEP3/11-56
B5XX82_KLEP3/9-53
B5XXV9_KLEP3/9-54
B5XYR6_KLEP3/7-48
B5XZ34_KLEP3/11-56
B5XZ63_KLEP3/2-47
B5XZK3_KLEP3/3-48
B5XZV8_KLEP3/8-53
B5Y052_KLEP3/2-47
B5Y088_KLEP3/7-55
B5Y093_KLEP3/11-53
B5Y0Q5_KLEP3/7-52
B5Y1V7_KLEP3/2-50
B5Y202_KLEP3/7-52
B5Y2V0_KLEP3/6-51
B5Y2Y7_KLEP3/15-61
B5Y648_COPPD/3-49
B5YAE4_DICT6/10-55
B5YAG7_DICT6/5-50
B5YAH7_DICT6/11-56
B5YAT0_DICT6/3-48
B5YAX3_DICT6/3-48
B5YBF1_DICT6/1-47
B5YBT1_DICT6/3-48
B5YBU6_DICT6/8-54
B5YC66_DICT6/3-48
B5YCX3_DICT6/7-52
B5YD38_DICT6/11-56
B5YRB5_ECO5E/3-50
B5YUJ4_ECO5E/7-52
B5YW85_ECO5E/3-48
B5YY11_ECO5E/3-48
B5YYW5_ECO5E/3-48
B5YZ74_ECO5E/1-45
B5YZB6_ECO5E/2-50
B5Z0P0_ECO5E/4-49
B5Z2P8_ECO5E/5-50
B5Z376_ECO5E/17-62
B5Z3J9_ECO5E/6-51
B5Z454_ECO5E/8-53
B5Z4F5_ECO5E/3-48
B5ZEV8_GLUDA/14-57
B5ZF83_GLUDA/6-51
B5ZFB1_GLUDA/6-47
B5ZFB5_GLUDA/10-58
B5ZGP1_GLUDA/1-42
B5ZHL9_GLUDA/17-62
B5ZNH7_RHILW/9-54
B5ZP24_RHILW/12-56
B5ZPQ3_RHILW/4-49
B5ZPU0_RHILW/3-48
B5ZQ78_RHILW/6-51
B5ZQH2_RHILW/2-47
B5ZQV5_RHILW/8-53
B5ZQV8_RHILW/4-49
B5ZR28_RHILW/7-47
B5ZR37_RHILW/23-68
B5ZSE2_RHILW/20-65
B5ZSL0_RHILW/26-71
B5ZTV4_RHILW/18-63
B5ZU12_RHILW/6-49
B5ZVW9_RHILW/12-54
B5ZYH4_RHILW/5-50
B5ZZ75_RHILW/7-52
B5ZZR8_RHILW/21-67
B5ZZT3_RHILW/10-58
B5ZZU6_RHILW/3-48
B6A0F3_RHILW/6-51
B6A1K7_RHILW/10-55
B6A1P3_RHILW/3-48
B6A1R1_RHILW/6-49
B6A1W4_RHILW/12-57
B6A221_RHILW/8-53
B6A234_RHILW/2-47
B6A2F2_RHILW/16-61
B6A2U1_RHILW/21-66
B6A2Z8_RHILW/1-45
B6A3D4_RHILW/3-48
B6A434_RHILW/13-56
B6A435_RHILW/4-48
B6A464_RHILW/5-49
B6A4H2_RHILW/14-57
B6A4J3_RHILW/4-48
B6A4N9_RHILW/6-51
B6AT02_9RHOB/7-51
B6AXQ6_9RHOB/2-38
B6B1C6_9RHOB/11-55
B6B1I2_9RHOB/4-49
B6B273_9RHOB/9-54
B6B3C8_9RHOB/27-72
B6B3H4_9RHOB/6-47
B6B3T0_9RHOB/10-55
B6B517_9RHOB/10-55
B6BAC0_9RHOB/6-51
B6BFK6_9RHOB/9-54
B6E1W4_9CELL/28-73
B6EGW6_ALISL/3-48
B6EK95_ALISL/9-54
B6EKG7_ALISL/3-48
B6ELX3_ALISL/3-48
B6ELY3_ALISL/7-52
B6EMM2_ALISL/3-48
B6EQ75_ALISL/2-50
B6ERJ7_ALISL/6-51
B6ERT8_ALISL/13-58
B6FLG4_9CLOT/5-50
B6FM36_9CLOT/3-47
B6FTQ8_9CLOT/7-53
B6FUC2_9CLOT/6-50
B6FYS6_9CLOT/6-50
B6G1D1_9CLOT/6-51
B6G7X8_9ACTN/2-50
B6G801_9ACTN/6-52
B6G891_9ACTN/13-58
B6G9M0_9ACTN/3-47
B6GA03_9ACTN/6-53
B6GB60_9ACTN/19-64
B6GE12_9ACTN/55-100
B6HZ57_ECOSE/2-50
B6HZX1_ECOSE/5-50
B6I2F3_ECOSE/6-51
B6I303_ECOSE/1-42
B6I447_ECOSE/3-50
B6I497_ECOSE/3-48
B6I4S7_ECOSE/11-56
B6I6A0_ECOSE/25-70
B6I6R5_ECOSE/3-48
B6I6W2_ECOSE/3-48
B6I8K1_ECOSE/3-48
B6IA35_ECOSE/4-49
B6IB54_ECOSE/8-53
B6QX12_9RHOB/5-50
B6QYT2_9RHOB/17-62
B6QYW7_9RHOB/3-48
B6QYY3_9RHOB/10-54
B6QZ35_9RHOB/18-63
B6QZI6_9RHOB/5-50
B6R0Q7_9RHOB/24-69
B6R2B3_9RHOB/6-51
B6R2S5_9RHOB/5-50
B6R398_9RHOB/15-58
B6R3K9_9RHOB/3-50
B6R4F5_9RHOB/6-49
B6R6X1_9RHOB/9-54
B6R9W0_9RHOB/2-47
B6VLT6_PHOAA/11-56
B6VN08_PHOAA/3-48
B6W044_9BACE/9-54
B6W5N6_9BACE/8-53
B6W6X6_9FIRM/7-53
B6W896_9FIRM/5-38
B6W9K1_9FIRM/5-50
B6WYD7_9DELT/8-54
B6XAJ8_9ENTR/9-54
B6XE05_9ENTR/3-48
B6XE34_9ENTR/10-55
B6XGJ0_9ENTR/20-65
B6XGJ5_9ENTR/11-59
B6XGZ1_9ENTR/8-53
B6XIF5_9ENTR/3-48
B6XJP5_9ENTR/1-45
B6XK52_9ENTR/1-45
B6XKD4_9ENTR/15-63
B6XSA1_9BIFI/3-48
B6XSM9_9BIFI/1-45
B6XSS7_9BIFI/11-57
B6XT04_9BIFI/6-52
B6XT58_9BIFI/3-50
B6XUB1_9BIFI/14-59
B6XUJ8_9BIFI/3-50
B6XVN3_9BIFI/22-67
B6XVS4_9BIFI/11-56
B6XW13_9BIFI/7-52
B6XW76_9BIFI/4-49
B6XW82_9BIFI/49-94
B6XW85_9BIFI/16-61
B6XW88_9BIFI/5-52
B6XW95_9BIFI/5-50
B6XW97_9BIFI/9-54
B6XWR8_9BIFI/18-63
B6XXA5_9BIFI/6-50
B6XXI0_9BIFI/3-47
B6XXQ1_9BIFI/11-56
B6YY81_9RHOB/1-40
B6YY95_9RHOB/32-76
B6YYJ2_9RHOB/5-49
B6YYL9_9RHOB/3-48
B6YYM4_9RHOB/3-48
B6ZP02_ECO57/1-45
B6ZQ72_ECO57/3-48
B6ZQV4_ECO57/5-50
B6ZSD8_ECO57/2-50
B6ZT13_ECO57/7-52
B6ZUG6_ECO57/6-51
B6ZVW9_ECO57/3-48
B6ZWA2_ECO57/17-62
B6ZXA0_ECO57/3-48
B6ZYL0_ECO57/3-50
B6ZYT7_ECO57/3-48
B7A290_ECO57/3-48
B7A2D0_ECO57/8-53
B7A396_ECO57/4-49
B7A7U6_THEAQ/6-51
B7AB48_THEAQ/8-53
B7AG52_9BACE/8-53
B7AGB3_9BACE/8-52
B7AHA4_9BACE/60-105
B7AHL6_9BACE/7-52
B7AJR6_9BACE/7-52
B7ALP3_9BACE/8-56
B7AP06_9BACE/8-53
B7ARA0_9BACE/2-49
B7BDC0_9PORP/6-51
B7CAD7_9FIRM/5-50
B7CBI2_9FIRM/8-54
B7CBV4_9FIRM/2-47
B7CNV1_BURPS/13-59
B7CPU6_BURPS/3-48
B7CQ32_BURPS/39-84
B7CUT8_BURPS/4-49
B7D024_BURPS/5-49
B7D0C3_BURPS/4-49
B7DML9_9BACL/4-49
B7DMX6_9BACL/3-49
B7DPA9_9BACL/3-47
B7DPH0_9BACL/39-84
B7DPM3_9BACL/3-48
B7DQ00_9BACL/6-52
B7DQ27_9BACL/3-48
B7DR85_9BACL/3-48
B7DSI8_9BACL/4-49
B7DUC2_9BACL/4-49
B7DVA2_9BACL/5-48
B7GF00_ANOFW/3-48
B7GGW3_ANOFW/19-65
B7GK85_ANOFW/28-73
B7GLF3_ANOFW/8-53
B7GLU4_ANOFW/4-49
B7GM29_ANOFW/4-48
B7GMC4_ANOFW/3-48
B7GMY9_BIFLS/3-48
B7GN38_BIFLS/12-57
B7GN50_BIFLS/31-76
B7GNL2_BIFLS/11-55
B7GNW3_BIFLS/4-49
B7GP17_BIFLS/3-48
B7GPA2_BIFLS/4-49
B7GPL4_BIFLS/5-50
B7GPL8_BIFLS/3-50
B7GPP0_BIFLS/9-53
B7GPP1_BIFLS/12-57
B7GQ12_BIFLS/3-50
B7GQ94_BIFLS/19-63
B7GRY4_BIFLS/11-56
B7GSJ6_BIFLS/3-48
B7GT33_BIFLS/3-48
B7GT44_BIFLS/5-50
B7GT82_BIFLS/13-58
B7GTV3_BIFLS/26-71
B7GUH5_BIFLS/18-65
B7H737_BACC4/4-49
B7H900_BACC4/4-49
B7H996_BACC4/3-48
B7HB83_BACC4/3-48
B7HBU5_BACC4/3-48
B7HDH2_BACC4/4-48
B7HG64_BACC4/3-48
B7HGH4_BACC4/3-48
B7HJP4_BACC4/3-48
B7HMY4_BACC7/4-49
B7HNM1_BACC7/3-48
B7HNX4_BACC7/3-48
B7HRV7_BACC7/3-48
B7HSL3_BACC7/4-49
B7HW87_BACC7/3-48
B7HWI3_BACC7/4-48
B7HWU1_BACC7/5-50
B7HYG3_BACC7/3-48
B7HZL3_BACC7/3-48
B7IDD8_THEAB/8-53
B7IED4_THEAB/3-48
B7IEG0_THEAB/3-48
B7IGD4_THEAB/5-50
B7IGM5_THEAB/3-48
B7IH90_THEAB/7-52
B7IKU2_BACC2/4-49
B7IL44_BACC2/3-48
B7IRT2_BACC2/3-48
B7ITZ7_BACC2/3-48
B7IVQ0_BACC2/4-49
B7IWL8_BACC2/3-48
B7IXK4_BACC2/3-48
B7IXS8_BACC2/3-48
B7JDN8_BACC0/3-48
B7JF62_BACC0/3-48
B7JHM7_BACC0/3-48
B7JKY7_BACC0/4-49
B7JLB1_BACC0/3-48
B7JLV9_BACC0/3-48
B7JMT4_BACC0/3-48
B7JPL7_BACC0/4-49
B7JQE9_BACC0/3-48
B7JS53_BACC0/4-49
B7L4W9_ECO55/7-52
B7L501_ECO55/5-50
B7L585_ECO55/4-49
B7L5H2_ECO55/8-53
B7L8A3_ECO55/3-48
B7LA31_ECO55/11-56
B7LAH1_ECO55/3-48
B7LBR7_ECO55/65-110
B7LCV1_ECO55/6-51
B7LCW9_ECO55/7-52
B7LDS0_ECO55/14-59
B7LEC5_ECO55/4-49
B7LF02_ECO55/3-48
B7LFV0_ECO55/2-50
B7LH10_ECO55/3-50
B7LK98_ESCF3/3-48
B7LM28_ESCF3/14-59
B7LMR4_ESCF3/6-51
B7LP51_ESCF3/3-48
B7LQV0_ESCF3/24-69
B7LSQ2_ESCF3/7-52
B7LTG3_ESCF3/28-74
B7LUS0_ESCF3/11-56
B7LV54_ESCF3/11-59
B7LVB1_ESCF3/15-60
B7LVM5_ESCF3/15-60
B7LW20_ESCF3/4-49
B7LWG8_ESCF3/2-50
B7LY93_ECO8A/3-48
B7LYI6_ECO8A/4-49
B7LZM4_ECO8A/3-50
B7M0H6_ECO8A/8-53
B7M123_ECO8A/2-50
B7M2K0_ECO8A/7-52
B7M2Z3_ECO8A/5-50
B7M4Z6_ECO8A/3-48
B7M5A9_ECO8A/3-48
B7M6N3_ECO8A/65-110
B7M6Y5_ECO8A/11-56
B7M9F1_ECO8A/4-49
B7M9K1_ECO8A/6-51
B7M9X3_ECO45/8-53
B7MAK3_ECO45/2-50
B7MB10_ECO45/3-50
B7MD18_ECO45/5-50
B7MDS2_ECO45/7-52
B7MF63_ECO45/3-48
B7MGH3_ECO45/3-48
B7MI66_ECO45/11-56
B7MJ44_ECO45/21-66
B7MKI3_ECO45/4-49
B7MLP9_ECO45/6-51
B7MLZ6_ECO45/4-49
B7MM43_ECO45/3-48
B7MNT9_ECO81/2-50
B7MPB2_ECO81/5-50
B7MR23_ECO81/11-56
B7MTB9_ECO81/6-51
B7MTE0_ECO81/7-52
B7MUG0_ECO81/4-49
B7MV97_ECO81/8-53
B7MXG3_ECO81/3-48
B7MZD7_ECO81/3-48
B7N0M4_ECO81/3-50
B7N1M8_ECO81/7-52
B7N256_ECO81/3-48
B7N5W4_ECOLU/69-114
B7N6U4_ECOLU/4-49
B7N769_ECOLU/3-48
B7N7V3_ECOLU/2-50
B7N8Q2_ECOLU/5-50
B7NAG4_ECOLU/32-74
B7NB73_ECOLU/8-53
B7NCI0_ECOLU/3-48
B7ND63_ECOLU/3-50
B7NE47_ECOLU/7-52
B7NF69_ECOLU/3-48
B7NFN3_ECOLU/11-56
B7NGH4_ECOLU/6-51
B7NGJ6_ECOLU/7-52
B7NHI6_ECO7I/2-50
B7NHM3_ECO7I/4-49
B7NJU0_ECO7I/3-50
B7NK10_ECO7I/5-50
B7NMB6_ECO7I/3-48
B7NMK4_ECO7I/7-52
B7NR56_ECO7I/3-48
B7NSJ4_ECO7I/4-49
B7NTC2_ECO7I/8-56
B7NU14_ECO7I/8-53
B7NU71_ECO7I/11-56
B7NUF7_ECO7I/6-51
B7NUH8_ECO7I/7-52
B7NVY3_ECO7I/3-48
B7QPE9_9RHOB/7-52
B7QQI8_9RHOB/4-49
B7QQR2_9RHOB/1-34
B7QQT6_9RHOB/8-53
B7QSG9_9RHOB/16-61
B7QT76_9RHOB/10-55
B7QTE4_9RHOB/5-50
B7QXP7_9RHOB/6-47
B7QXQ5_9RHOB/2-47
B7QYU8_9RHOB/12-55
B7R5Z6_9THEO/4-50
B7R7F0_9THEO/4-49
B7R8F5_9THEO/20-64
B7RMI0_9RHOB/1-33
B7S378_9GAMM/4-49
B7UFG7_ECO27/3-48
B7UG75_ECO27/3-48
B7UHJ2_ECO27/8-56
B7UHQ5_ECO27/3-48
B7UID0_ECO27/2-50
B7UIY2_ECO27/3-50
B7UJJ0_ECO27/5-50
B7UKZ4_ECO27/7-52
B7UML8_ECO27/3-48
B7UNQ4_ECO27/11-56
B7UQQ1_ECO27/6-51
B7URC8_ECO27/4-49
B7URV9_ECO27/8-53
B7V904_PSEA8/17-62
B7V964_PSEA8/13-59
B7VAS4_PSEA8/3-48
B7VBM3_PSEA8/2-50
B7VIU3_VIBSL/6-51
B7VLM4_VIBSL/3-48
B7VQ68_VIBSL/3-48
B7VR26_VIBSL/9-54
B7VTC9_VIBSL/9-54
B7VTD8_VIBSL/3-48
B7VTN2_VIBSL/3-48
B7VTW8_VIBSL/55-103
B7WXK1_COMTE/10-55
B7WZM6_COMTE/28-73
B8CL84_SHEPW/1-27
B8CMN2_SHEPW/8-51
B8CSA7_SHEPW/4-49
B8CWN1_HALOH/5-50
B8CWP0_HALOH/3-48
B8CXP6_HALOH/4-49
B8CXQ2_HALOH/9-54
B8CY31_HALOH/5-50
B8CYD8_HALOH/4-49
B8CYK0_HALOH/5-50
B8CZ53_HALOH/3-47
B8CZ53_HALOH/61-106
B8CZE7_HALOH/4-49
B8CZK8_HALOH/3-48
B8CZU6_HALOH/4-49
B8CZY1_HALOH/4-49
B8D048_HALOH/4-49
B8D051_HALOH/4-49
B8D0R3_HALOH/4-49
B8D195_HALOH/4-49
B8D1V1_HALOH/3-48
B8D1V6_HALOH/3-48
B8D1Y8_HALOH/4-49
B8DA90_LISMH/3-48
B8DAM9_LISMH/5-50
B8DBT7_LISMH/4-50
B8DCW9_LISMH/4-49
B8DD83_LISMH/3-48
B8DEZ5_LISMH/6-51
B8DFJ7_LISMH/3-48
B8DGA3_LISMH/5-49
B8DGY7_LISMH/3-48
B8DHE3_LISMH/4-49
B8DSL1_BIFA0/6-52
B8DSY0_BIFA0/3-50
B8DT63_BIFA0/5-50
B8DT75_BIFA0/4-49
B8DUW7_BIFA0/6-50
B8DV52_BIFA0/11-56
B8DV56_BIFA0/6-51
B8DVD0_BIFA0/3-48
B8DVE5_BIFA0/9-54
B8DWA3_BIFA0/3-49
B8DWB3_BIFA0/6-51
B8DZA4_DICTD/3-48
B8DZL5_DICTD/7-52
B8DZS8_DICTD/11-56
B8E1G9_DICTD/3-48
B8E1I3_DICTD/7-53
B8E1T0_DICTD/3-48
B8E219_DICTD/9-54
B8E3A6_DICTD/10-55
B8E3D4_DICTD/10-55
B8E3E2_DICTD/11-56
B8E3H1_SHEB2/8-54
B8E4V7_SHEB2/3-48
B8E7X4_SHEB2/7-52
B8E8F6_SHEB2/8-53
B8EA33_SHEB2/8-51
B8EBW6_SHEB2/3-48
B8EFB3_SHEB2/4-49
B8F654_HAEPS/11-59
B8F776_HAEPS/3-48
B8F7J7_HAEPS/1-33
B8G2R9_CHLAD/3-48
B8G637_CHLAD/3-48
B8GA71_CHLAD/4-49
B8GAH6_CHLAD/1-47
B8GC60_CHLAD/3-48
B8GD81_CHLAD/7-52
B8GVJ4_CAUCN/3-48
B8GWA2_CAUCN/7-52
B8GXA7_CAUCN/6-51
B8GYQ9_CAUCN/33-76
B8GYU3_CAUCN/5-50
B8GZB6_CAUCN/11-56
B8GZX8_CAUCN/54-74
B8H0H5_CAUCN/10-55
B8H2T1_CAUCN/3-48
B8H389_CAUCN/17-62
B8H3P1_CAUCN/14-59
B8H5V3_CAUCN/26-71
B8H751_ARTCA/5-50
B8H773_ARTCA/14-59
B8H7F4_ARTCA/17-63
B8H7U9_ARTCA/19-66
B8H898_ARTCA/8-52
B8H8E5_ARTCA/20-65
B8H926_ARTCA/2-45
B8H9S9_ARTCA/1-42
B8H9Y6_ARTCA/11-56
B8HA00_ARTCA/4-49
B8HA18_ARTCA/19-64
B8HA56_ARTCA/5-51
B8HAP0_ARTCA/15-59
B8HBE0_ARTCA/17-62
B8HC62_ARTCA/13-58
B8HCJ8_ARTCA/28-73
B8HDE6_ARTCA/1-45
B8HDZ0_ARTCA/7-54
B8HEB7_ARTCA/7-54
B8HFA2_ARTCA/6-51
B8HFD3_ARTCA/11-56
B8HFU1_ARTCA/17-63
B8HG35_ARTCA/6-53
B8HGR7_ARTCA/11-56
B8HJG3_ARTCA/6-51
B8HJG4_ARTCA/5-52
B8HJH3_ARTCA/20-65
B8I1W6_CLOCE/3-48
B8I289_CLOCE/5-53
B8I8W1_CLOCE/6-51
B8I8W2_CLOCE/6-50
B8I9A7_CLOCE/4-48
B8IDV8_METNO/17-62
B8IEE6_METNO/27-72
B8IIJ7_METNO/5-49
B8ITK6_METNO/5-49
B8IX65_METNO/18-63
B8IXL2_METNO/5-49
B8J1S0_DESDA/17-63
B8K3H1_VIBPA/14-59
B8K3H7_VIBPA/7-51
B8K3X3_VIBPA/3-48
B8K471_VIBPA/1-45
B8K5Q9_VIBPA/3-48
B8K650_VIBPA/7-55
B8K653_VIBPA/3-48
B8K710_VIBPA/2-50
B8KBC3_VIBPA/25-70
B8KBV2_VIBPA/9-54
B8KCP7_VIBPA/6-51
B8KCW4_VIBPA/3-48
B8KZD7_9GAMM/3-48
B8KZF5_9GAMM/9-53
B8L6X4_9GAMM/20-65
B8L855_9GAMM/1-31
B8L8Z9_9GAMM/5-50
B8L9F0_9GAMM/12-57
B8LAF2_9GAMM/17-62
B8LFD5_ECOLI/8-53
B8R4K5_ARTGO/3-48
B8ZL47_STRPJ/6-52
B8ZMI8_STRPJ/4-49
B8ZMX6_STRPJ/9-54
B8ZN65_STRPJ/10-55
B8ZN94_STRPJ/3-49
B8ZP04_STRPJ/8-53
B8ZPN3_STRPJ/4-49
B9AYF0_9BURK/11-59
B9B0R9_9BURK/3-48
B9B1G9_9BURK/42-87
B9B320_9BURK/4-48
B9B3W3_9BURK/16-57
B9B7X6_9BURK/114-158
B9B8B7_9BURK/13-59
B9B8N8_9BURK/3-48
B9BBJ2_9BURK/4-49
B9BHE2_9BURK/7-47
B9BJI2_9BURK/1-44
B9BL56_9BURK/44-89
B9BLV5_9BURK/3-48
B9BM60_9BURK/13-59
B9BMI1_9BURK/3-48
B9BTQ0_9BURK/16-57
B9BW10_9BURK/4-48
B9BXA3_9BURK/64-109
B9C126_9BURK/7-47
B9C3J0_9BURK/1-44
B9C560_9BURK/44-89
B9C5W1_9BURK/3-48
B9C6B3_9BURK/3-48
B9C6N4_9BURK/13-59
B9CCA7_9BURK/16-57
B9CCT5_9BURK/4-48
B9CGQ6_9BURK/64-109
B9CKL6_9ACTN/13-58
B9CLC4_9ACTN/7-53
B9CM51_9ACTN/2-46
B9CNB6_9ACTN/6-52
B9CSX4_STACP/4-49
B9CVI7_STACP/3-47
B9CVP4_9PAST/9-54
B9CWQ5_9PAST/1-45
B9CWY5_9PAST/10-58
B9DIF4_STACT/5-51
B9DKZ7_STACT/7-53
B9DLX0_STACT/3-49
B9DN68_STACT/4-49
B9DSG2_STRU0/3-48
B9DTB1_STRU0/3-48
B9DTH6_STRU0/7-52
B9DU09_STRU0/8-53
B9DUX5_STRU0/11-56
B9DVJ3_STRU0/4-49
B9DVP9_STRU0/6-52
B9DXC2_CLOK1/4-49
B9E7F2_MACCJ/4-49
B9E9S3_MACCJ/4-49
B9E9Z4_MACCJ/3-48
B9EA02_MACCJ/3-48
B9EA18_MACCJ/2-46
B9IRE7_BACCQ/5-50
B9ISV6_BACCQ/3-48
B9ITA0_BACCQ/3-48
B9IWM2_BACCQ/4-49
B9IWW8_BACCQ/3-48
B9IXK4_BACCQ/3-48
B9J0K4_BACCQ/3-48
B9J180_BACCQ/4-49
B9J4V5_BACCQ/3-48
B9J6S9_AGRRK/11-54
B9J856_AGRRK/4-48
B9J9A3_AGRRK/3-39
B9JAC5_AGRRK/6-51
B9JAF7_AGRRK/5-50
B9JAH0_AGRRK/5-49
B9JB34_AGRRK/3-48
B9JCR4_AGRRK/14-59
B9JDG0_AGRRK/10-53
B9JFV7_AGRRK/19-64
B9JGP0_AGRRK/25-66
B9JHM9_AGRRK/3-48
B9JHW1_AGRRK/6-49
B9JHY4_AGRRK/4-49
B9JI91_AGRRK/16-61
B9JIN3_AGRRK/6-51
B9JJG8_AGRRK/1-46
B9JJM5_AGRRK/12-57
B9JK94_AGRRK/12-57
B9JKM4_AGRRK/8-53
B9JKN7_AGRRK/10-55
B9JL04_AGRRK/5-49
B9JL37_AGRRK/8-53
B9JL70_AGRRK/1-33
B9JLK1_AGRRK/3-48
B9JMD4_AGRRK/9-53
B9JME6_AGRRK/5-50
B9JMY2_AGRRK/1-45
B9JNH7_AGRRK/24-69
B9JPX3_AGRRK/1-46
B9JQ09_AGRRK/12-57
B9JRS9_AGRVS/6-47
B9JSA2_AGRVS/6-51
B9JSR8_AGRVS/4-49
B9JT89_AGRVS/13-58
B9JWS9_AGRVS/27-72
B9JXZ5_AGRVS/15-61
B9K036_AGRVS/9-54
B9K0C2_AGRVS/11-55
B9K0G6_AGRVS/23-68
B9K0X9_AGRVS/3-48
B9K1A6_AGRVS/12-57
B9K1T8_AGRVS/1-41
B9K3J6_AGRVS/11-57
B9K591_AGRVS/11-59
B9K5F8_AGRVS/8-53
B9K7N4_THENN/3-48
B9K996_THENN/3-47
B9K9B4_THENN/12-57
B9KA20_THENN/6-51
B9KLG5_RHOSK/4-48
B9KPW6_RHOSK/7-52
B9KS95_RHOSK/1-45
B9KUQ3_RHOSK/3-48
B9KUR7_RHOSK/19-67
B9KVB8_RHOSK/5-49
B9KWP7_RHOSK/15-60
B9LAQ6_CHLSY/4-49
B9LBB7_CHLSY/2-47
B9LDW3_CHLSY/3-48
B9LGY0_CHLSY/9-54
B9LH57_CHLSY/3-48
B9LI96_CHLSY/5-54
B9LIB2_CHLSY/8-53
B9LLI6_CHLSY/1-47
B9MJJ6_ACIET/15-60
B9MLG1_ANATD/7-51
B9MM55_ANATD/3-48
B9MMT2_ANATD/4-49
B9MN23_ANATD/3-48
B9MN80_ANATD/8-53
B9MP65_ANATD/6-51
B9MP81_ANATD/3-48
B9MPD1_ANATD/3-48
B9NLB7_9RHOB/6-51
B9NNL4_9RHOB/19-64
B9NTD9_9RHOB/4-49
B9NTT0_9RHOB/3-48
B9NTY2_9RHOB/15-60
B9NV93_9RHOB/9-52
B9NVB7_9RHOB/1-46
B9NVC5_9RHOB/1-39
B9NVU3_9RHOB/12-57
B9NY37_9RHOB/15-60
B9PBJ3_POPTR/8-55
B9PEI1_POPTR/108-153
B9QSK8_9RHOB/23-68
B9QT64_9RHOB/7-47
B9QUP5_9RHOB/14-59
B9R2B8_9RHOB/1-42
B9R3G4_9RHOB/4-49
B9R3J0_9RHOB/8-53
B9R3J7_9RHOB/10-55
B9R4H2_9RHOB/3-48
B9R582_9RHOB/9-54
B9TFT5_RICCO/5-50
B9TG75_RICCO/7-52
B9TQA4_RICCO/1-45
B9WU01_STRSU/9-54
B9WU34_STRSU/8-53
B9WUE6_STRSU/6-52
B9WUH2_STRSU/4-49
B9WWW5_STRSU/4-49
B9WXY6_STRSU/3-49
B9XL29_9BACT/6-48
B9XMS3_9BACT/3-48
B9YB96_9FIRM/5-50
B9YDK4_9FIRM/3-49
B9YDN5_9FIRM/15-59
B9Z754_9NEIS/4-48
B9Z7E9_9NEIS/1-45
B9Z7V1_9NEIS/19-65
B9Z803_9NEIS/3-47
C0A1J5_9BACT/9-54
C0A1M8_9BACT/3-52
C0A1P3_9BACT/24-69
C0A1Q1_9BACT/35-80
C0A204_9BACT/5-48
C0A205_9BACT/7-48
C0A239_9BACT/1-33
C0A247_9BACT/5-48
C0A2M5_9BACT/32-77
C0A2X6_9BACT/8-53
C0A300_9BACT/12-55
C0A309_9BACT/15-58
C0A392_9BACT/9-54
C0A3A1_9BACT/8-53
C0A3H3_9BACT/11-56
C0A481_9BACT/1-45
C0A493_9BACT/8-53
C0A4A7_9BACT/5-46
C0A4D2_9BACT/9-54
C0A4M6_9BACT/49-94
C0A4S6_9BACT/19-62
C0A4T1_9BACT/6-51
C0A5A1_9BACT/3-48
C0A5F2_9BACT/15-60
C0A5G1_9BACT/10-55
C0A5I5_9BACT/12-57
C0A5J8_9BACT/6-49
C0A5J9_9BACT/30-75
C0A5L2_9BACT/2-47
C0A5M0_9BACT/68-113
C0A5X1_9BACT/6-51
C0A6B1_9BACT/9-54
C0A6C2_9BACT/25-70
C0A6F9_9BACT/14-59
C0A6J4_9BACT/9-56
C0A6Q1_9BACT/13-58
C0A6Q5_9BACT/3-48
C0A706_9BACT/21-67
C0A734_9BACT/3-48
C0A745_9BACT/7-52
C0A7E7_9BACT/4-49
C0A7F2_9BACT/7-52
C0A7H9_9BACT/6-48
C0A7I4_9BACT/6-48
C0A7K8_9BACT/2-43
C0A7L2_9BACT/7-52
C0A7N5_9BACT/73-118
C0A7Q7_9BACT/7-52
C0A7W3_9BACT/11-54
C0A832_9BACT/5-48
C0A838_9BACT/18-63
C0A862_9BACT/15-60
C0A891_9BACT/6-51
C0A896_9BACT/11-56
C0A8B7_9BACT/150-195
C0A8D5_9BACT/7-51
C0A8H6_9BACT/30-74
C0A8S3_9BACT/11-56
C0A8U7_9BACT/5-50
C0A8X6_9BACT/4-49
C0A8Y3_9BACT/12-58
C0A959_9BACT/3-48
C0A965_9BACT/9-54
C0A966_9BACT/11-56
C0A988_9BACT/31-76
C0A9G9_9BACT/13-58
C0A9I2_9BACT/35-80
C0A9K2_9BACT/1-34
C0A9Q9_9BACT/6-51
C0A9T1_9BACT/8-53
C0AA92_9BACT/9-54
C0AAE0_9BACT/4-49
C0AAF8_9BACT/6-51
C0AAH0_9BACT/8-53
C0AAT8_9BACT/1-45
C0AAU5_9BACT/9-54
C0AAW5_9BACT/9-54
C0ABC3_9BACT/12-57
C0ABD8_9BACT/1-48
C0ABF0_9BACT/11-56
C0ABH0_9BACT/16-61
C0ABJ2_9BACT/5-50
C0ABJ8_9BACT/30-75
C0ABM2_9BACT/15-42
C0ABM6_9BACT/3-47
C0ABR6_9BACT/6-51
C0AC10_9BACT/16-61
C0AC25_9BACT/16-61
C0AC30_9BACT/8-53
C0AC59_9BACT/11-56
C0ACE4_9BACT/7-55
C0ACL3_9BACT/3-48
C0ACM2_9BACT/53-98
C0ACN5_9BACT/10-55
C0ACQ9_9BACT/24-69
C0ACW3_9BACT/6-51
C0ACZ9_9BACT/3-48
C0AD04_9BACT/3-48
C0AD32_9BACT/6-44
C0AD73_9BACT/46-90
C0ADD0_9BACT/35-80
C0ADK5_9BACT/3-48
C0ADX6_9BACT/28-76
C0AE60_9BACT/9-54
C0AEK2_9BACT/8-53
C0AEX6_9BACT/7-52
C0AEX7_9BACT/16-59
C0AF88_9BACT/35-80
C0AR31_9ENTR/7-44
C0AU49_9ENTR/3-48
C0AUB6_9ENTR/4-52
C0AUM6_9ENTR/3-48
C0AVD5_9ENTR/14-59
C0AWH1_9ENTR/2-50
C0AX95_9ENTR/3-48
C0AXH9_9ENTR/3-48
C0AYT0_9ENTR/1-45
C0B3F5_9ENTR/8-56
C0B480_9ENTR/30-56
C0B4U9_9FIRM/3-49
C0B6Q9_9FIRM/3-49
C0B7A1_9FIRM/7-53
C0B7N1_9FIRM/4-50
C0BBC8_9FIRM/4-49
C0BD00_9FIRM/3-49
C0BDP8_9FIRM/7-52
C0BEW0_9FIRM/19-65
C0BFB6_9FIRM/2-46
C0BHX8_9BACT/4-49
C0BLB2_9BACT/6-51
C0BPY4_9BIFI/7-52
C0BQ34_9BIFI/11-56
C0BQB1_9BIFI/9-53
C0BR22_9BIFI/18-63
C0BR40_9BIFI/14-59
C0BR77_9BIFI/11-56
C0BRF4_9BIFI/3-49
C0BRG3_9BIFI/11-55
C0BRG6_9BIFI/5-49
C0BRH2_9BIFI/16-61
C0BRN4_9BIFI/3-48
C0BRN7_9BIFI/4-49
C0BSF7_9BIFI/3-29
C0BSK3_9BIFI/3-50
C0BUI6_9BIFI/3-48
C0BUK4_9BIFI/9-54
C0BUS0_9BIFI/6-52
C0BV03_9BIFI/13-58
C0BV35_9BIFI/7-52
C0BV50_9BIFI/18-63
C0BV54_9BIFI/10-56
C0BV98_9BIFI/5-50
C0BVB6_9BIFI/4-49
C0BVB7_9BIFI/5-50
C0BYE7_9CLOT/19-64
C0BYS4_9CLOT/4-50
C0BYZ8_9CLOT/3-48
C0C041_9CLOT/17-63
C0C0K9_9CLOT/10-55
C0C0M0_9CLOT/9-54
C0C116_9CLOT/4-50
C0C245_9CLOT/17-59
C0C2Z5_9CLOT/45-90
C0C554_9CLOT/7-53
C0C5A0_9CLOT/8-52
C0C5E8_9CLOT/3-48
C0C6N5_9CLOT/4-48
C0C6N7_9CLOT/8-49
C0C6R7_9CLOT/45-90
C0C6S0_9CLOT/4-50
C0CHB2_9FIRM/7-52
C0CMV6_9FIRM/17-62
C0CMY8_9FIRM/3-47
C0CN05_9FIRM/5-49
C0CN07_9FIRM/4-49
C0CQ49_9FIRM/4-49
C0CQQ5_9FIRM/2-49
C0CRK6_9FIRM/5-50
C0CRR6_9FIRM/7-52
C0CSV1_9CLOT/8-53
C0CV42_9CLOT/2-47
C0CWC6_9CLOT/4-49
C0CX66_9CLOT/7-51
C0CYZ7_9CLOT/14-59
C0CZ66_9CLOT/3-50
C0CZA1_9CLOT/6-51
C0CZC1_9CLOT/2-46
C0D1X0_9CLOT/33-79
C0D3C0_9CLOT/6-50
C0D4C0_9CLOT/2-48
C0D4E3_9CLOT/5-50
C0D4T8_9CLOT/2-47
C0D6S1_9CLOT/29-74
C0D7A1_9CLOT/6-49
C0D8N2_9CLOT/2-47
C0D912_9CLOT/2-47
C0DBS0_9CLOT/4-49
C0ELF2_NEIFL/3-48
C0ET56_9FIRM/2-49
C0EUI7_9FIRM/3-49
C0EX09_9FIRM/8-54
C0EX78_9FIRM/2-47
C0EY97_9FIRM/8-54
C0EYD7_9FIRM/4-49
C0FPT7_9FIRM/4-49
C0FRZ1_9FIRM/26-71
C0FSP9_9FIRM/3-48
C0FUS4_9FIRM/3-48
C0FV79_9FIRM/31-76
C0FV90_9FIRM/3-48
C0FW71_9FIRM/2-49
C0FX56_9FIRM/36-81
C0FYK0_9FIRM/7-52
C0G370_9RHIZ/7-52
C0G3X3_9RHIZ/9-54
C0G4U1_9RHIZ/4-49
C0G9N9_9RHIZ/2-47
C0GAW2_9RHIZ/25-70
C0INK0_9BACT/22-67
C0J1B2_LACCA/3-50
C0JRF4_BACCE/24-69
C0M6R5_STRE4/6-52
C0M8M1_STRE4/3-49
C0M9G3_STRE4/3-48
C0MA95_STRE4/8-53
C0MAZ6_STRE4/3-48
C0MBU1_STRE4/6-53
C0MBY7_STRE4/4-49
C0MCN3_STRS7/8-53
C0MD91_STRS7/6-52
C0MDJ1_STRS7/3-48
C0MDR9_STRS7/7-52
C0MEC5_STRS7/4-49
C0MF84_STRS7/3-48
C0MFP4_STRS7/3-49
C0MHG2_STRS7/6-53
C0N9L0_9GAMM/4-48
C0PXJ9_SALPC/3-48
C0PXK0_SALPC/4-49
C0Q020_SALPC/14-59
C0Q0L6_SALPC/7-52
C0Q195_SALPC/1-45
C0Q1T9_SALPC/28-73
C0Q2Q3_SALPC/1-45
C0Q444_SALPC/11-56
C0Q4S4_SALPC/1-39
C0Q5H6_SALPC/2-50
C0Q7B5_SALPC/6-51
C0Q7D9_SALPC/1-45
C0QKB0_DESAH/3-48
C0QWD6_BRAHW/8-52
C0QY59_BRAHW/3-48
C0R1Q1_BRAHW/15-60
C0RFT7_BRUMB/7-52
C0RGQ7_BRUMB/9-54
C0RHQ2_BRUMB/4-49
C0RKJ6_BRUMB/9-57
C0RKN2_BRUMB/2-47
C0RMC5_BRUMB/6-51
C0ST78_ECOLX/11-59
C0VSB9_9CORY/2-48
C0VSC1_9CORY/6-51
C0VU99_9CORY/4-49
C0VXM1_9CORY/1-46
C0VYR6_9ACTO/14-59
C0W031_9ACTO/6-51
C0W246_9ACTO/6-50
C0W2K4_9ACTO/12-57
C0W3H7_9ACTO/8-53
C0W3Y1_9ACTO/6-50
C0W401_9ACTO/3-50
C0W4L5_9ACTO/1-44
C0W4W3_9ACTO/23-68
C0W5M4_9ACTO/4-50
C0W648_9ACTO/6-51
C0W665_9ACTO/12-54
C0W667_9ACTO/39-81
C0W675_9ACTO/6-51
C0W676_9ACTO/4-49
C0W683_9ACTO/1-45
C0W684_9ACTO/10-55
C0W6J1_9ACTO/13-58
C0W6K0_9ACTO/10-55
C0W6K3_9ACTO/9-54
C0W6N0_9ACTO/14-59
C0W6W8_9ACTO/2-48
C0W7I0_9ACTO/6-51
C0W7Z8_9ACTO/5-52
C0W8S7_9ACTO/4-49
C0W8T4_9ACTO/3-49
C0W8Y3_9ACTO/11-57
C0WBI3_9FIRM/3-51
C0WBN0_9FIRM/3-48
C0WGW2_9CORY/10-53
C0WJ03_9CORY/5-50
C0WLX8_LACBU/3-48
C0WMQ4_LACBU/3-49
C0WMV5_LACBU/3-50
C0WNT2_LACBU/4-49
C0WP50_LACBU/4-50
C0WPC8_LACBU/16-61
C0WPL6_LACBU/10-56
C0WPV3_LACBU/4-50
C0WQA7_LACBU/6-52
C0WR15_LACBU/3-49
C0WRX5_LACBU/4-49
C0WT11_LACBU/20-65
C0WTU6_LACBU/7-53
C0WUW4_LACBU/5-51
C0WVN2_LACFE/4-50
C0WVR1_LACFE/4-49
C0WVW1_LACFE/3-48
C0WW85_LACFE/3-50
C0WX22_LACFE/7-52
C0WXG1_LACFE/3-48
C0WXL4_LACFE/8-53
C0WYB4_LACFE/5-51
C0WYY4_LACFE/19-65
C0WZ07_LACFE/5-51
C0WZ70_LACFE/6-51
C0X006_LACFE/6-52
C0X0R3_ENTFA/3-49
C0X264_ENTFA/3-48
C0X2X2_ENTFA/4-49
C0X3S2_ENTFA/14-59
C0X3U0_ENTFA/25-71
C0X474_ENTFA/6-52
C0X4F4_ENTFA/3-48
C0X573_ENTFA/3-48
C0X5J0_ENTFA/4-49
C0X5X8_ENTFA/7-52
C0X6W6_ENTFA/3-49
C0X8W1_ENTFA/17-63
C0XGM1_LACHI/3-49
C0XH59_LACHI/4-49
C0XI27_LACHI/3-48
C0XIZ3_LACHI/3-49
C0XJ41_LACHI/3-50
C0XK14_LACHI/4-49
C0XKM8_LACHI/6-52
C0XLF5_LACHI/20-65
C0XM17_LACHI/7-53
C0XN28_LACHI/10-56
C0XNB8_LACHI/4-50
C0XP86_9CORY/35-81
C0XYG7_BURPS/1-33
C0Y294_BURPS/5-49
C0Y5C0_BURPS/3-48
C0Y7W4_BURPS/13-59
C0YGM6_BURPS/4-49
C0YW71_LACRE/6-52
C0YWP0_LACRE/7-52
C0YZ43_LACRE/4-50
C0YZC6_LACRE/4-49
C0YZS7_LACRE/3-48
C0YZW3_LACRE/4-50
C0Z0A1_LACRE/3-50
C0Z1A8_LACRE/11-57
C0Z1J4_LACRE/4-51
C0Z4T1_BREBN/3-48
C0Z8W9_BREBN/2-47
C0ZD66_BREBN/1-28
C0ZHL7_BREBN/4-49
C0ZP60_RHOE4/15-62
C0ZPT4_RHOE4/12-55
C0ZRZ4_RHOE4/5-50
C0ZWK6_RHOE4/9-54
C0ZWL4_RHOE4/6-50
C0ZZ88_RHOE4/16-62
C1ADP6_GEMAT/15-60
C1AI34_MYCBT/10-54
C1ARU3_RHOOB/7-48
C1AV48_RHOOB/21-66
C1AV68_RHOOB/15-60
C1AVP6_RHOOB/24-69
C1AVP9_RHOOB/6-47
C1AXA5_RHOOB/4-47
C1B0R4_RHOOB/16-63
C1B1V2_RHOOB/8-53
C1B2L0_RHOOB/20-66
C1B3F7_RHOOB/4-48
C1B4X8_RHOOB/8-53
C1B4X9_RHOOB/22-67
C1B5R9_RHOOB/16-61
C1B7L9_RHOOB/14-59
C1B7M5_RHOOB/5-50
C1B8G2_RHOOB/9-54
C1B8K1_RHOOB/6-51
C1B9T3_RHOOB/8-53
C1BAF2_RHOOB/12-55
C1BAK9_RHOOB/3-49
C1BAM2_RHOOB/3-49
C1C8W1_STRP7/4-49
C1C943_STRP7/9-54
C1C975_STRP7/10-55
C1C9C0_STRP7/3-49
C1CA45_STRP7/8-53
C1CAT8_STRP7/4-49
C1CBA7_STRP7/6-52
C1CCA4_STRZJ/6-52
C1CFU6_STRZJ/4-49
C1CG19_STRZJ/9-54
C1CG49_STRZJ/10-55
C1CG79_STRZJ/3-49
C1CGT1_STRZJ/8-53
C1CH41_STRZJ/4-49
C1CIJ3_STRZP/6-52
C1CM61_STRZP/4-49
C1CMB2_STRZP/9-54
C1CME0_STRZP/10-55
C1CMG5_STRZP/3-49
C1CMU7_STRZP/8-53
C1CN57_STRZP/4-49
C1CPK3_STRZT/6-52
C1CSY6_STRZT/4-49
C1CT39_STRZT/9-54
C1CT58_STRZT/10-55
C1CT85_STRZT/3-49
C1CTG3_STRZT/3-48
C1CTQ5_STRZT/8-53
C1CU14_STRZT/4-49
C1CXQ0_DEIDV/5-50
C1CYC1_DEIDV/1-41
C1CZX2_DEIDV/10-55
C1D2X2_DEIDV/6-51
C1D354_DEIDV/4-49
C1D3T5_DEIDV/3-48
C1DG59_AZOVD/1-38
C1DJM6_AZOVD/9-50
C1DJU3_AZOVD/13-59
C1DKQ2_AZOVD/17-62
C1DLB9_AZOVD/42-86
C1DMI0_AZOVD/3-48
C1DPU6_AZOVD/1-40
C1DPX1_AZOVD/51-96
C1DPZ3_AZOVD/2-50
C1EKL8_BACC3/3-48
C1EKW4_BACC3/3-48
C1EQ72_BACC3/3-48
C1EQN3_BACC3/4-49
C1EQX8_BACC3/3-48
C1ERT4_BACC3/3-48
C1EU62_BACC3/3-48
C1EV28_BACC3/4-49
C1EVI7_BACC3/4-49
C1EXK0_BACC3/3-48
C1EYL8_BACC3/4-48
C1F2C4_ACIC5/11-56
C1F3A0_ACIC5/2-47
C1F591_ACIC5/10-58
C1F821_ACIC5/2-47
C1F9U0_ACIC5/32-71
C1F9U6_ACIC5/16-63
C1FA43_ACIC5/62-109
C1FN70_CLOBJ/4-49
C1FQ58_CLOBJ/4-49
C1HGW0_9ESCH/8-53
C1HHR6_9ESCH/3-50
C1HIR7_9ESCH/3-48
C1HJ81_9ESCH/17-62
C1HKB9_9ESCH/4-49
C1HKY0_9ESCH/8-53
C1HL25_9ESCH/3-48
C1HMU5_9ESCH/5-50
C1HPP0_9ESCH/2-50
C1HQ77_9ESCH/21-66
C1HR33_9ESCH/6-51
C1HR56_9ESCH/7-52
C1HS03_9ESCH/7-52
C1HT30_9ESCH/3-48
C1HTB6_9ESCH/13-58
C1I248_9CLOT/5-49
C1I397_9CLOT/4-49
C1I3U3_9CLOT/3-48
C1I3V9_9CLOT/3-48
C1I473_9CLOT/1-30
C1I4E2_9CLOT/4-48
C1I766_9CLOT/3-49
C1I9H1_9CLOT/5-49
C1IAE6_9CLOT/4-49
C1IAN7_9CLOT/4-49
C1KH53_SERMA/8-54
C1KV72_LISMC/5-50
C1KVP6_LISMC/4-49
C1KW26_LISMC/3-48
C1KWT8_LISMC/4-50
C1KX82_LISMC/3-48
C1KYI6_LISMC/6-51
C1KZU2_LISMC/3-48
C1L052_LISMC/3-48
C1L0H5_LISMC/4-49
C1L1C7_LISMC/5-49
C1L1V1_LISMC/2-46
C1M465_9ENTR/3-48
C1M4A6_9ENTR/8-53
C1M4P8_9ENTR/28-73
C1M5C9_9ENTR/3-48
C1M6I9_9ENTR/5-50
C1M7B2_9ENTR/3-48
C1M7F8_9ENTR/8-53
C1M8L4_9ENTR/2-47
C1MAN4_9ENTR/3-48
C1MB14_9ENTR/3-48
C1MB15_9ENTR/3-48
C1MBZ1_9ENTR/6-51
C1MCI3_9ENTR/30-75
C1MCJ1_9ENTR/2-50
C1MDA9_9ENTR/7-52
C1MDM0_9ENTR/18-64
C1MDY7_9ENTR/4-49
C1ME70_9ENTR/3-48
C1MFY9_9ENTR/21-66
C1MG91_9ENTR/21-66
C1NBE3_9ESCH/6-51
C1NC24_9ESCH/2-50
C1NCR4_9ESCH/17-62
C1ND50_9ESCH/3-48
C1NE54_9ESCH/3-50
C1NF61_9ESCH/7-52
C1NG76_9ESCH/3-48
C1NGU7_9ESCH/13-58
C1P9D3_BACCO/3-49
C1P9G0_BACCO/3-48
C1P9M7_BACCO/4-49
C1PA36_BACCO/3-48
C1PBJ5_BACCO/3-50
C1PBT8_BACCO/3-48
C1PBV2_BACCO/3-48
C1PCI5_BACCO/9-55
C2BDA2_9FIRM/5-50
C2BF23_9FIRM/9-55
C2BFI4_9FIRM/5-50
C2BFW3_9FIRM/3-49
C2C5E7_VIBCH/8-53
C2C5U3_VIBCH/3-48
C2C6L8_VIBCH/2-50
C2C7C0_VIBCH/3-48
C2C934_VIBCH/16-61
C2C949_VIBCH/3-48
C2C9H6_VIBCH/3-48
C2C9X9_VIBCH/4-49
C2CAK5_VIBCH/3-48
C2CBA9_VIBCH/3-48
C2CCT1_VIBCH/6-51
C2CFT6_9FIRM/5-50
C2CHC5_9FIRM/2-47
C2CJ86_9FIRM/3-47
C2CP83_CORST/12-57
C2CQJ7_CORST/5-50
C2CT86_CORST/10-54
C2CXN7_LACBR/4-49
C2CXU0_LACBR/3-48
C2CYR5_LACBR/3-49
C2CYW6_LACBR/3-50
C2CZX1_LACBR/4-49
C2D0D0_LACBR/3-49
C2D0F4_LACBR/4-50
C2D0X7_LACBR/10-56
C2D168_LACBR/4-50
C2D206_LACBR/6-52
C2D2C3_LACBR/24-69
C2D2H7_LACBR/3-49
C2D358_LACBR/4-49
C2D4A5_LACBR/20-65
C2D4W0_LACBR/7-53
C2DB38_ENTFA/4-49
C2DB50_ENTFA/3-49
C2DBU8_ENTFA/3-49
C2DCA3_ENTFA/7-52
C2DCN9_ENTFA/4-49
C2DD12_ENTFA/3-48
C2DDI9_ENTFA/3-48
C2DE03_ENTFA/6-52
C2DEN6_ENTFA/3-48
C2DFK6_ENTFA/4-49
C2DG54_ENTFA/17-63
C2DHX2_ENTFA/25-71
C2DIX0_ECOLX/7-52
C2DK13_ECOLX/1-45
C2DLX9_ECOLX/8-53
C2DN04_ECOLX/2-50
C2DNW2_ECOLX/11-56
C2DQL2_ECOLX/3-48
C2DQQ3_ECOLX/8-53
C2DRM2_ECOLX/4-49
C2DSS0_ECOLX/7-52
C2DSU4_ECOLX/6-51
C2DTH7_ECOLX/12-57
C2DTN8_ECOLX/14-59
C2DU95_ECOLX/3-48
C2DVY8_ECOLX/3-50
C2DXP1_ECOLX/3-48
C2E2Q3_LACJO/16-61
C2E3E7_LACJO/3-48
C2E4B8_LACJO/3-48
C2E5D3_LACJO/3-50
C2E7L1_LACJO/3-47
C2EGK0_9LACO/1-44
C2EHL3_9LACO/7-52
C2EHY3_9LACO/3-49
C2EJK7_9LACO/3-48
C2EJM7_9LACO/4-49
C2EKX8_9LACO/3-50
C2EKY2_9LACO/3-49
C2EN92_9LACO/12-56
C2EP80_9LACO/3-48
C2EQR4_9LACO/3-50
C2ER54_9LACO/4-49
C2ERA4_9LACO/7-52
C2ERC5_9LACO/8-53
C2ETV8_9LACO/20-65
C2EU62_9LACO/3-48
C2EUJ5_9LACO/21-66
C2EUM9_9LACO/4-50
C2FA14_LACPA/6-52
C2FA72_LACPA/3-47
C2FBP7_LACPA/3-48
C2FC65_LACPA/6-51
C2FDH9_LACPA/9-56
C2FDY2_LACPA/7-52
C2FGX6_LACPA/3-48
C2FSM6_9SPHI/10-55
C2FSS7_9SPHI/5-50
C2FV70_9SPHI/18-63
C2FVI5_9SPHI/5-50
C2FZB8_9SPHI/41-86
C2FZJ7_9SPHI/6-54
C2FZN1_9SPHI/29-74
C2FZX3_9SPHI/6-51
C2G397_9SPHI/10-55
C2G3A1_9SPHI/20-65
C2GDR2_9CORY/5-52
C2GEI3_9CORY/1-46
C2GFA6_9CORY/6-51
C2GJR6_9CORY/4-49
C2GLH8_LACRE/11-57
C2GM16_LACRE/4-49
C2GMD7_LACRE/3-48
C2GMH1_LACRE/4-50
C2GMR7_LACRE/6-52
C2GNC0_LACRE/4-51
C2GNL3_LACRE/7-52
C2GNU3_LACRE/3-50
C2GRV2_LACRE/4-50
C2GSM1_BIFLI/3-48
C2GSM7_BIFLI/5-50
C2GSN1_BIFLI/4-49
C2GSW9_BIFLI/12-57
C2GTB5_BIFLI/1-45
C2GTD1_BIFLI/12-57
C2GTG5_BIFLI/11-56
C2GTH2_BIFLI/57-103
C2GUS0_BIFLI/2-47
C2GUS5_BIFLI/1-45
C2GV31_BIFLI/5-50
C2GV85_BIFLI/6-51
C2GVP8_BIFLI/2-48
C2GVR0_BIFLI/3-50
C2GW82_BIFLI/3-50
C2GWA8_BIFLI/4-49
C2GWE5_BIFLI/7-52
C2GWF5_BIFLI/15-60
C2GWQ8_BIFLI/5-50
C2GXR8_BIFLI/6-51
C2GXS2_BIFLI/3-48
C2GXZ2_BIFLI/6-51
C2GY95_BIFLI/2-46
C2GZQ1_ENTFA/25-71
C2H0W8_ENTFA/3-48
C2H1R3_ENTFA/4-49
C2H3E4_ENTFA/4-49
C2H3F5_ENTFA/3-49
C2H461_ENTFA/3-49
C2H4G1_ENTFA/7-52
C2H4U7_ENTFA/4-49
C2H573_ENTFA/3-48
C2H5P5_ENTFA/3-48
C2H658_ENTFA/6-52
C2H6K4_ENTFA/17-63
C2H776_ENTFC/4-49
C2H7R4_ENTFC/3-48
C2H8V9_ENTFC/4-50
C2H9J4_ENTFC/7-52
C2H9W1_ENTFC/4-49
C2HA04_ENTFC/9-55
C2HAC3_ENTFC/3-48
C2HBL5_ENTFC/3-50
C2HBZ0_ENTFC/3-49
C2HCG9_ENTFC/13-58
C2HD77_ENTFC/3-47
C2HE45_ENTFC/3-48
C2HKW1_LACAC/3-48
C2HMK8_LACAC/4-49
C2HMN9_LACAC/7-52
C2HMV6_LACAC/12-57
C2HQP2_LACAC/3-50
C2HQP8_LACAC/3-48
C2HQR3_LACAC/4-48
C2HR97_VIBCH/8-53
C2HRX2_VIBCH/4-49
C2HSN4_VIBCH/3-48
C2HVK9_VIBCH/3-48
C2HVW7_VIBCH/6-51
C2HY11_VIBCH/3-48
C2HYN3_VIBCH/3-48
C2I0B9_VIBCH/2-50
C2I0Q6_VIBCH/3-48
C2I394_VIBCH/4-49
C2I3I1_VIBCH/3-48
C2I4E2_VIBCH/8-53
C2I4X3_VIBCH/3-48
C2I5J8_VIBCH/3-48
C2I6J0_VIBCH/3-48
C2I7X8_VIBCH/3-48
C2I9J6_VIBCH/3-48
C2I9L4_VIBCH/14-59
C2I9S0_VIBCH/21-66
C2IA63_VIBCH/2-50
C2IAY1_VIBCH/6-51
C2ICA9_VIBCH/8-53
C2ICS2_VIBCH/16-61
C2ICT7_VIBCH/3-48
C2ID67_VIBCH/2-50
C2IE34_VIBCH/3-48
C2IFC1_VIBCH/3-48
C2IGV1_VIBCH/6-51
C2IHV7_VIBCH/3-48
C2IJ85_VIBCH/3-48
C2IKQ5_VIBCH/12-57
C2IL87_VIBCH/3-48
C2INA3_VIBCH/8-53
C2IP31_VIBCH/6-51
C2IPJ3_VIBCH/3-48
C2IPZ8_VIBCH/2-50
C2IQT4_VIBCH/3-48
C2IRR6_VIBCH/3-48
C2ISB1_VIBCH/16-61
C2ITR8_VIBCH/3-48
C2IVD7_VIBCH/4-49
C2IVU1_VIBCH/3-48
C2IWP4_VIBCH/3-48
C2J1I3_VIBCH/3-48
C2J327_VIBCH/3-48
C2J6E4_VIBCH/6-51
C2J8T8_VIBCH/3-48
C2J9U7_VIBCH/6-51
C2JBS6_VIBCH/16-61
C2JBU1_VIBCH/3-48
C2JC69_VIBCH/2-50
C2JDB1_VIBCH/3-48
C2JDX2_VIBCH/8-53
C2JEU2_VIBCH/3-48
C2JFR3_VIBCH/3-48
C2JHD8_VIBCH/3-48
C2JIF0_VIBCH/12-57
C2JIQ8_ENTFA/6-52
C2JJ81_ENTFA/3-42
C2JKB0_ENTFA/4-49
C2JKQ3_ENTFA/7-52
C2JN42_ENTFA/25-71
C2JP70_ENTFA/3-48
C2JQ17_ENTFA/4-49
C2JQM1_ENTFA/3-49
C2JRC7_ENTFA/3-49
C2JS77_ENTFA/17-63
C2JSS8_ENTFA/14-59
C2JZ56_LACRH/3-48
C2JZL7_LACRH/3-48
C2K0I2_LACRH/9-55
C2K0P0_LACRH/4-50
C2K0V5_LACRH/3-47
C2K1A1_LACRH/3-50
C2K1P5_LACRH/7-52
C2KCQ9_9LACO/7-52
C2KCU6_9LACO/4-49
C2KF22_9LACO/3-48
C2KG68_9LACO/4-49
C2KGA1_9LACO/4-48
C2KGA8_9LACO/3-50
C2KGB4_9LACO/3-50
C2KHV6_LEUMC/6-50
C2KIE0_LEUMC/26-62
C2KKE7_LEUMC/3-49
C2KKH1_LEUMC/5-51
C2KL15_LEUMC/4-49
C2KL78_LEUMC/8-53
C2KM68_LEUMC/3-48
C2KNA6_9ACTO/7-52
C2KP81_9ACTO/6-51
C2KQ37_9ACTO/1-45
C2KRR7_9ACTO/1-45
C2KTG5_9ACTO/4-49
C2KX08_9FIRM/3-48
C2KX89_9FIRM/6-52
C2KZ51_9FIRM/12-56
C2KZP6_9FIRM/3-48
C2KZR4_9FIRM/2-48
C2L0C1_9FIRM/2-47
C2LDU2_PROMI/36-81
C2LEM5_PROMI/3-48
C2LEQ8_PROMI/4-52
C2LGI1_PROMI/3-48
C2LHT1_PROMI/14-59
C2LIB6_PROMI/3-48
C2LIM3_PROMI/2-50
C2LIW0_PROMI/3-48
C2LLT0_PROMI/7-52
C2LMR4_PROMI/10-55
C2LNC2_PROMI/1-45
C2LS37_STRSL/4-49
C2LSJ7_STRSL/3-48
C2LT74_STRSL/3-50
C2LUT5_STRSL/8-53
C2LWD3_STAHO/4-49
C2MF47_BACCE/3-48
C2MG67_BACCE/10-55
C2MHC0_BACCE/1-42
C2MMP1_BACCE/5-50
C2MPZ4_BACCE/4-49
C2MQ91_BACCE/3-48
C2MQJ8_BACCE/3-48
C2MRY6_BACCE/4-49
C2MTU0_BACCE/3-48
C2MV70_BACCE/3-48
C2MW98_BACCE/3-48
C2MWJ1_BACCE/4-48
C2MXE5_BACCE/1-42
C2N5N3_BACCE/22-67
C2N5X9_BACCE/3-48
C2N683_BACCE/3-48
C2N9P4_BACCE/3-48
C2NAZ5_BACCE/4-49
C2NBZ5_BACCE/3-48
C2ND25_BACCE/10-55
C2NDP3_BACCE/4-48
C2NE69_BACCE/1-42
C2NHX7_BACCE/4-49
C2NK16_BACCE/3-48
C2NM66_BACCE/4-49
C2NMG1_BACCE/3-48
C2NMR2_BACCE/3-48
C2NR14_BACCE/3-48
C2NRV2_BACCE/4-49
C2NT74_BACCE/3-48
C2NU98_BACCE/3-48
C2NUI9_BACCE/4-48
C2NVG6_BACCE/1-42
C2P303_BACCE/22-67
C2P3A2_BACCE/3-48
C2P3H0_BACCE/3-48
C2P504_BACCE/4-49
C2P6U7_BACCE/3-48
C2PAE7_BACCE/3-48
C2PBH8_BACCE/1-42
C2PH02_BACCE/5-50
C2PJH6_BACCE/4-49
C2PJS2_BACCE/3-48
C2PK89_BACCE/3-48
C2PLH4_BACCE/4-49
C2PND8_BACCE/3-48
C2PPI2_BACCE/3-48
C2PQ66_BACCE/3-48
C2PRB4_BACCE/3-48
C2PRK0_BACCE/4-48
C2PSH7_BACCE/1-28
C2Q059_BACCE/4-49
C2Q0F6_BACCE/3-48
C2Q0R0_BACCE/3-48
C2Q203_BACCE/8-53
C2Q3Y4_BACCE/3-48
C2Q4L8_BACCE/4-49
C2Q697_BACCE/3-48
C2Q7D9_BACCE/10-55
C2Q8J6_BACCE/1-28
C2QAS7_BACCE/4-49
C2QAT4_BACCE/4-49
C2QGE4_BACCE/3-48
C2QGF9_BACCE/4-49
C2QH04_BACCE/3-48
C2QIG6_BACCE/4-49
C2QKC1_BACCE/10-55
C2QM83_BACCE/3-48
C2QNF2_BACCE/10-55
C2QNN8_BACCE/4-48
C2QPJ1_BACCE/1-28
C2QTA0_BACCE/4-49
C2QVF0_BACCE/3-48
C2QXI4_BACCE/4-49
C2QXT1_BACCE/3-48
C2QY51_BACCE/3-48
C2QZG7_BACCE/4-49
C2R1D6_BACCE/3-48
C2R2F9_BACCE/3-48
C2R3J3_BACCE/3-48
C2R3T1_BACCE/4-48
C2R4M9_BACCE/1-28
C2RCP6_BACCE/3-48
C2RCX2_BACCE/22-67
C2RD54_BACCE/3-48
C2REE1_BACCE/4-49
C2RGE0_BACCE/3-48
C2RHF5_BACCE/3-48
C2RIH8_BACCE/3-48
C2RIR5_BACCE/4-48
C2RJM4_BACCE/1-42
C2RSG4_BACCE/22-67
C2RSQ9_BACCE/3-48
C2RT11_BACCE/3-48
C2RUB0_BACCE/4-49
C2RW19_BACCE/3-48
C2RXU9_BACCE/3-48
C2RZ31_BACCE/10-55
C2RZC6_BACCE/4-48
C2S5M9_BACCE/5-50
C2S895_BACCE/4-49
C2S8J2_BACCE/3-48
C2S8U4_BACCE/3-48
C2S9S5_BACCE/4-49
C2SC76_BACCE/3-48
C2SEE6_BACCE/3-48
C2SFI3_BACCE/3-48
C2SGI6_BACCE/1-42
C2SKB0_BACCE/4-49
C2SPG0_BACCE/4-49
C2SPQ5_BACCE/3-48
C2SQ23_BACCE/3-48
C2SRD3_BACCE/4-49
C2STA2_BACCE/3-48
C2SV99_BACCE/3-48
C2SWB7_BACCE/3-48
C2SWL1_BACCE/4-48
C2SXG1_BACCE/1-42
C2T5B6_BACCE/22-67
C2T5L0_BACCE/3-48
C2T5W5_BACCE/3-48
C2T6Z7_BACCE/4-49
C2T959_BACCE/3-48
C2TAN0_BACCE/3-48
C2TBW5_BACCE/10-55
C2TD04_BACCE/1-42
C2TGR7_BACCE/4-49
C2TIU4_BACCE/3-48
C2TL04_BACCE/3-48
C2TLA4_BACCE/3-48
C2TM90_BACCE/4-49
C2TPT4_BACCE/3-48
C2TRN3_BACCE/3-48
C2TSS2_BACCE/3-48
C2TU49_BACCE/1-28
C2TXL8_BACCE/4-49
C2U1W8_BACCE/34-79
C2U264_BACCE/3-48
C2U2H0_BACCE/3-48
C2U3R7_BACCE/4-49
C2U5T0_BACCE/3-48
C2U8A7_BACCE/3-48
C2U9D5_BACCE/3-48
C2U9K3_BACCE/4-48
C2UAF3_BACCE/1-42
C2UIB5_BACCE/3-48
C2UIN6_BACCE/22-67
C2UIX9_BACCE/3-48
C2UK25_BACCE/4-49
C2UM40_BACCE/3-48
C2UPV8_BACCE/3-48
C2UQX1_BACCE/3-48
C2URW1_BACCE/1-28
C2UZT6_BACCE/34-79
C2V031_BACCE/3-48
C2V0G0_BACCE/5-50
C2V1H6_BACCE/4-49
C2V3L7_BACCE/3-48
C2V676_BACCE/3-48
C2V7A7_BACCE/3-48
C2V8C3_BACCE/1-28
C2VC56_BACCE/4-49
C2VG74_BACCE/34-79
C2VGD4_BACCE/3-48
C2VGS9_BACCE/3-48
C2VI45_BACCE/4-49
C2VK07_BACCE/3-48
C2VN02_BACCE/3-48
C2VP22_BACCE/10-55
C2VQ75_BACCE/1-42
C2VTY9_BACCE/4-49
C2VYP6_BACCE/3-48
C2VYS2_BACCE/3-48
C2W063_BACCE/4-49
C2W268_BACCE/3-48
C2W451_BACCE/10-55
C2W4X2_BACCE/1-42
C2W9C6_BACCE/3-50
C2WBL2_BACCE/17-62
C2WBP1_BACCE/3-48
C2WBZ7_BACCE/3-48
C2WD78_BACCE/4-49
C2WDG9_BACCE/3-49
C2WF00_BACCE/27-72
C2WGW8_BACCE/3-48
C2WHZ5_BACCE/3-48
C2WJ15_BACCE/1-42
C2WS33_BACCE/22-67
C2WSC9_BACCE/3-48
C2WSN2_BACCE/3-48
C2WTZ0_BACCE/4-49
C2WVU0_BACCE/3-48
C2WW34_BACCE/4-49
C2WY22_BACCE/3-48
C2X2A8_BACCE/3-48
C2X2G5_BACCE/5-50
C2X3C3_BACCE/4-49
C2X663_BACCE/3-48
C2X785_BACCE/3-48
C2X8C6_BACCE/1-42
C2XDI0_BACCE/6-51
C2XEH4_BACCE/3-48
C2XG19_BACCE/22-67
C2XGB6_BACCE/3-48
C2XGL8_BACCE/3-48
C2XHX7_BACCE/4-49
C2XJV4_BACCE/3-48
C2XNE1_BACCE/3-48
C2XPF8_BACCE/3-48
C2XQH9_BACCE/1-42
C2XU87_BACCE/4-49
C2XYH9_BACCE/4-49
C2XYS5_BACCE/3-48
C2XZ45_BACCE/3-48
C2Y0D9_BACCE/4-49
C2Y2B0_BACCE/3-48
C2Y4Z0_BACCE/3-48
C2Y640_BACCE/3-48
C2Y6E0_BACCE/4-48
C2Y786_BACCE/1-42
C2YEQ6_BACCE/22-67
C2YF03_BACCE/3-48
C2YFA6_BACCE/3-48
C2YGM7_BACCE/4-49
C2YIJ3_BACCE/3-48
C2YL02_BACCE/3-48
C2YM36_BACCE/10-55
C2YNC0_BACCE/1-28
C2YRW5_BACCE/3-48
C2YW45_BACCE/3-48
C2YWF1_BACCE/3-48
C2YXQ2_BACCE/4-49
C2YZP0_BACCE/3-48
C2Z0P7_BACCE/4-48
C2Z255_BACCE/3-48
C2Z386_BACCE/3-48
C2Z4B6_BACCE/1-28
C2ZC50_BACCE/4-49
C2ZCE9_BACCE/3-48
C2ZCQ8_BACCE/3-48
C2ZDY8_BACCE/4-49
C2ZFU6_BACCE/3-48
C2ZIT5_BACCE/3-48
C2ZJT8_BACCE/3-48
C2ZKW2_BACCE/1-28
C2ZTN3_BACCE/4-49
C2ZTY0_BACCE/3-48
C2ZVJ0_BACCE/4-49
C2ZXE6_BACCE/3-48
C3A0B2_BACMY/3-48
C3A1E6_BACMY/3-48
C3A1N8_BACMY/4-48
C3A2I1_BACMY/1-28
C3AA52_BACMY/4-49
C3AAE9_BACMY/3-48
C3AAR0_BACMY/3-48
C3AC01_BACMY/8-53
C3ADX5_BACMY/3-48
C3AHK4_BACMY/10-55
C3AIH6_BACMY/5-49
C3AII7_BACMY/3-48
C3APY0_BACMY/4-49
C3AQ64_BACMY/3-48
C3AQH5_BACMY/10-55
C3AQX0_BACMY/1-35
C3ARS4_BACMY/4-49
C3ATN6_BACMY/11-56
C3AZG2_BACMY/10-55
C3B083_BACMY/5-49
C3B094_BACMY/1-42
C3B751_BACMY/4-49
C3B7J6_BACMY/3-48
C3B7Q7_BACMY/10-55
C3B8B8_BACMY/1-35
C3B954_BACMY/4-49
C3B9H9_BACMY/3-49
C3BBD5_BACMY/11-56
C3BFZ8_9BACI/10-55
C3BH15_9BACI/1-42
C3BPB9_9BACI/4-49
C3BPL1_9BACI/3-48
C3BPV4_9BACI/10-55
C3BR48_9BACI/4-49
C3BRH2_9BACI/11-57
C3BT30_9BACI/11-56
C3BWM3_BACTU/3-48
C3BXR4_BACTU/10-55
C3BYV3_BACTU/1-42
C3C2J9_BACTU/4-49
C3C723_BACTU/4-49
C3C7C4_BACTU/3-48
C3C7L3_BACTU/3-48
C3C942_BACTU/4-49
C3CB19_BACTU/3-48
C3CD03_BACTU/3-48
C3CE39_BACTU/3-48
C3CEH8_BACTU/4-48
C3CFC5_BACTU/1-42
C3CND8_BACTU/22-67
C3CNM0_BACTU/3-48
C3CNY4_BACTU/9-54
C3CQB1_BACTU/4-49
C3CSC8_BACTU/3-48
C3CW00_BACTU/3-48
C3CX31_BACTU/3-48
C3CXD9_BACTU/4-48
C3CY84_BACTU/1-42
C3D6D3_BACTU/22-67
C3D6L5_BACTU/3-48
C3D6X8_BACTU/9-54
C3D8A3_BACTU/4-49
C3DA91_BACTU/3-48
C3DAR7_BACTU/3-48
C3DE27_BACTS/3-48
C3DFB2_BACTS/3-48
C3DGC7_BACTS/1-42
C3DPD6_BACTS/22-67
C3DPP0_BACTS/3-48
C3DQ01_BACTS/3-48
C3DRF4_BACTS/4-49
C3DTI3_BACTS/3-48
C3DXV6_BACTU/3-48
C3DZ25_BACTU/3-48
C3DZ84_BACTU/4-48
C3E032_BACTU/1-42
C3E7V2_BACTU/22-67
C3E846_BACTU/3-48
C3E8F1_BACTU/3-48
C3E9Q1_BACTU/4-49
C3EBP4_BACTU/3-48
C3EF26_BACTK/3-48
C3EG30_BACTK/3-48
C3EHA9_BACTK/1-42
C3EPX0_BACTK/22-67
C3EQ18_BACTK/3-48
C3EQQ7_BACTK/3-48
C3ERV5_BACTK/4-49
C3ETQ5_BACTK/3-48
C3EVZ6_BACTU/3-48
C3EX20_BACTU/10-55
C3EXC5_BACTU/4-48
C3EY77_BACTU/1-42
C3F3X6_BACTU/3-48
C3F6D4_BACTU/3-48
C3F6N6_BACTU/3-48
C3F6S9_BACTU/4-49
C3F8B0_BACTU/4-49
C3FAA0_BACTU/3-48
C3FBD4_BACTU/4-49
C3FBN2_BACTU/4-49
C3FEH9_BACTB/3-48
C3FFX7_BACTB/4-48
C3FGR8_BACTB/1-42
C3FPQ8_BACTB/22-67
C3FPZ6_BACTB/3-48
C3FQA8_BACTB/9-54
C3FRN9_BACTB/4-49
C3FTL8_BACTB/3-48
C3FUB8_BACTB/3-48
C3FXD7_BACTU/3-48
C3FYF7_BACTU/10-55
C3FZH1_BACTU/1-42
C3G369_BACTU/4-49
C3G4Z1_BACTU/3-48
C3G7H4_BACTU/4-49
C3G7R9_BACTU/3-48
C3G822_BACTU/3-48
C3G9B1_BACTU/4-49
C3GBA4_BACTU/3-48
C3GD78_BACTU/3-48
C3GE37_BACTU/10-55
C3GFD4_BACTU/1-28
C3GJ43_BACTU/4-49
C3GL72_BACTU/3-48
C3GNB1_BACTU/4-49
C3GNE2_BACTU/3-48
C3GNQ1_BACTU/3-48
C3GQ70_BACTU/4-49
C3GS34_BACTU/3-48
C3GVG5_BACTU/3-48
C3GWH2_BACTU/3-48
C3GWQ8_BACTU/4-48
C3GXL7_BACTU/1-42
C3H362_BACTU/3-48
C3H5K6_BACTU/4-49
C3H5U9_BACTU/3-48
C3H653_BACTU/3-48
C3H7G5_BACTU/4-49
C3H943_BACTU/3-48
C3HCP6_BACTU/3-48
C3HDU4_BACTU/10-55
C3HE39_BACTU/4-48
C3HF14_BACTU/1-42
C3HIQ0_BACTU/4-49
C3HKT2_BACTU/3-48
C3HN31_BACTU/3-48
C3HNE7_BACTU/4-49
C3HNL6_BACTU/3-48
C3HPZ0_BACTU/4-49
C3HRV5_BACTU/3-48
C3HUN2_BACTU/3-48
C3HVU1_BACTU/3-48
C3HWW3_BACTU/1-42
C3I368_BACTU/3-48
C3I5F7_BACTU/22-67
C3I5Q2_BACTU/3-48
C3I611_BACTU/3-48
C3I7D9_BACTU/4-49
C3I9D0_BACTU/3-48
C3IDS5_BACTU/3-48
C3IEV5_BACTU/3-48
C3INL7_BACTU/22-67
C3INY0_BACTU/3-48
C3IP73_BACTU/3-48
C3IQD1_BACTU/4-49
C3ISE1_BACTU/3-48
C3ISR8_BACTU/1-42
C3JEM9_RHOER/15-62
C3JFT0_RHOER/5-50
C3JGG7_RHOER/26-70
C3JGH5_RHOER/7-52
C3JMX6_RHOER/8-53
C3JSP4_RHOER/45-91
C3JUP6_RHOER/12-55
C3JYY5_PSEFS/8-53
C3JZ46_PSEFS/16-61
C3JZF2_PSEFS/16-61
C3JZP6_PSEFS/3-48
C3K4M2_PSEFS/2-50
C3K7X8_PSEFS/3-48
C3K985_PSEFS/8-52
C3KAS5_PSEFS/15-61
C3KBC4_PSEFS/3-48
C3KKL3_RHISN/8-53
C3KKS5_RHISN/14-58
C3KLM2_RHISN/12-57
C3KLX5_RHISN/6-52
C3KLX6_RHISN/24-70
C3KM42_RHISN/12-57
C3KMJ2_RHISN/5-49
C3KMR1_RHISN/28-73
C3KMR8_RHISN/9-54
C3KN75_RHISN/17-60
C3KNC9_RHISN/2-47
C3KNG3_RHISN/6-49
C3KNM8_RHISN/35-78
C3KNR7_RHISN/153-198
C3KNT0_RHISN/3-49
C3KP95_RHISN/35-79
C3KR74_RHISN/4-50
C3KR97_RHISN/10-58
C3KRP8_RHISN/34-79
C3KW07_CLOB6/4-49
C3KYD6_CLOB6/4-49
C3L9Y5_BACAC/4-49
C3LCK4_BACAC/3-48
C3LCT0_BACAC/3-48
C3LF84_BACAC/4-48
C3LFT1_BACAC/3-48
C3LG99_BACAC/3-48
C3LHY7_BACAC/4-49
C3LI78_BACAC/4-49
C3LIX0_BACAC/3-48
C3LK43_BACAC/3-48
C3LKN8_BACAC/3-48
C3LLY2_VIBCM/3-48
C3LMN6_VIBCM/12-57
C3LQA9_VIBCM/3-48
C3LQP5_VIBCM/8-53
C3LSA6_VIBCM/3-48
C3LTF8_VIBCM/6-51
C3LUF6_VIBCM/3-48
C3LVD6_VIBCM/2-50
C3LVR9_VIBCM/3-48
C3LVT8_VIBCM/16-61
C3M8V1_RHISN/6-51
C3M8Y2_RHISN/4-49
C3MAN7_RHISN/7-52
C3MAP2_RHISN/21-66
C3MCK1_RHISN/11-53
C3MDI4_RHISN/4-49
C3MDN0_RHISN/21-66
C3MGJ2_RHISN/4-49
C3MH78_RHISN/6-49
C3MHQ0_RHISN/17-62
C3MIB1_RHISN/3-48
C3NPW3_VIBCJ/3-48
C3NQC1_VIBCJ/12-57
C3NR15_VIBCJ/3-48
C3NSL6_VIBCJ/6-51
C3NST3_VIBCJ/8-53
C3NUT6_VIBCJ/3-48
C3NVQ7_VIBCJ/3-48
C3NWW7_VIBCJ/16-61
C3NWY2_VIBCJ/3-48
C3NXC2_VIBCJ/2-50
C3NY90_VIBCJ/3-48
C3NZN7_BACAA/3-48
C3P0N2_BACAA/4-48
C3P1X9_BACAA/3-48
C3P2G2_BACAA/3-48
C3P717_BACAA/4-49
C3P7P0_BACAA/3-48
C3P8C0_BACAA/6-51
C3PAQ6_BACAA/3-48
C3PAY7_BACAA/4-49
C3PBE2_BACAA/4-49
C3PJB0_CORA7/7-51
C3PXJ7_9BACE/8-53
C3Q0P0_9BACE/9-54
C3QE29_9BACE/13-48
C3QES2_9BACE/8-53
C3QFH9_9BACE/9-54
C3QJL7_9BACE/9-54
C3QKJ1_9BACE/7-52
C3QMT6_9BACE/9-54
C3QT07_9BACE/5-50
C3QVR6_9BACE/6-54
C3QXK8_9BACE/8-53
C3QYE7_9BACE/9-54
C3R0T3_9BACE/7-52
C3R4D7_9BACE/9-54
C3R9V3_9BACE/8-53
C3RI41_9FIRM/4-49
C3RJP1_9FIRM/8-53
C3RL11_9FIRM/5-50
C3RLD4_9FIRM/1-44
C3RLI2_9FIRM/3-50
C3RN61_9FIRM/3-49
C3RNE5_9FIRM/9-54
C3RR09_9FIRM/4-48
C3SF72_ECOLX/6-51
C3SF73_ECOLX/6-51
C3SIW2_ECOLX/11-56
C3SL02_ECOLX/3-48
C3SPM7_ECOLX/7-52
C3STV2_ECOLX/3-50
C3SWE7_ECOLX/3-48
C3SXV2_ECOLX/4-49
C3SXV5_ECOLX/4-49
C3T3Z7_ECOLX/3-48
C3T8G7_ECOLX/3-48
C3T902_ECOLX/8-53
C3T904_ECOLX/8-53
C3TBJ7_ECOLX/4-49
C3TBK0_ECOLX/4-49
C3TMX7_ECOLX/5-50
C3TQS7_ECOLX/2-50
C3TQS9_ECOLX/2-50
C3W9E2_FUSMR/5-50
C3W9G7_FUSMR/3-49
C3WB71_FUSMR/3-49
C3WBR6_FUSMR/6-50
C3WCN7_FUSMR/6-51
C3WFV4_FUSMR/2-47
C3WG98_FUSMR/3-48
C3WQG1_9FUSO/3-48
C4APF0_BURMA/4-49
C4AS47_BURMA/13-59
C4AZT3_BURMA/5-49
C4B2N1_BURMA/4-49
C4B4W0_CORGL/14-59
C4EXI8_HAEIF/3-48
C4EYM5_HAEIF/3-48
C4EZM6_HAEIF/3-48
C4F3H6_HAEIF/3-48
C4F4I0_HAEIF/3-48
C4F4V5_HAEIF/3-48
C4F7M3_9ACTN/3-47
C4FAU6_9ACTN/17-62
C4FBV2_9ACTN/6-52
C4FD36_9BIFI/3-48
C4FDA2_9BIFI/4-49
C4FDA7_9BIFI/23-68
C4FDC2_9BIFI/12-58
C4FDC9_9BIFI/3-49
C4FDD3_9BIFI/1-45
C4FDD4_9BIFI/7-52
C4FDE4_9BIFI/42-87
C4FDT5_9BIFI/7-54
C4FDW3_9BIFI/30-75
C4FFB2_9BIFI/14-59
C4FFD3_9BIFI/1-46
C4FG38_9BIFI/6-52
C4FGC8_9BIFI/11-55
C4FGF8_9BIFI/18-65
C4FGT3_9BIFI/5-50
C4FH00_9BIFI/1-45
C4FH30_9BIFI/13-58
C4FH68_9BIFI/8-53
C4FHD5_9BIFI/11-56
C4FTV4_9FIRM/6-51
C4FUC3_9FIRM/12-56
C4FV35_9FIRM/3-47
C4FWN7_9FIRM/7-52
C4FXW6_9FIRM/5-51
C4FY65_9FIRM/5-50
C4G0J5_ABIDE/3-49
C4G0L3_ABIDE/3-48
C4G1M1_ABIDE/4-48
C4G1P1_ABIDE/8-52
C4G215_ABIDE/7-52
C4G256_ABIDE/7-52
C4G2I9_ABIDE/3-48
C4G2V0_ABIDE/5-51
C4G3F2_ABIDE/16-61
C4G3F5_ABIDE/20-65
C4G411_ABIDE/4-49
C4G5K7_ABIDE/3-47
C4G5L4_ABIDE/13-58
C4G6I8_ABIDE/5-48
C4G6V2_ABIDE/22-67
C4G712_ABIDE/4-49
C4G789_ABIDE/6-53
C4G7J0_ABIDE/25-70
C4G7V9_9FIRM/4-49
C4G930_9FIRM/10-55
C4G9H6_9FIRM/4-48
C4GCS8_9FIRM/36-81
C4GDD5_9FIRM/3-48
C4GDH0_9FIRM/11-56
C4GDJ8_9FIRM/4-48
C4GDW9_9FIRM/3-48
C4GT36_YERPN/3-48
C4GYY2_YERPE/7-52
C4H099_YERPE/11-56
C4H0I7_YERPE/7-52
C4H0J3_YERPE/6-51
C4H0N4_YERPE/3-48
C4H1U0_YERPE/3-48
C4H1Y3_YERPE/8-54
C4H2E4_YERPE/4-49
C4H2H4_YERPE/2-50
C4H4D8_YERPE/3-48
C4H4X7_YERPE/2-47
C4H6F2_YERPE/3-48
C4H6R6_YERPE/3-48
C4H7K4_YERPE/9-53
C4H7M5_YERPE/9-54
C4H7S1_YERPE/7-52
C4H7V8_YERPE/14-59
C4HAK2_YERPE/6-51
C4HDH0_YERPE/6-51
C4HFL4_YERPE/7-52
C4HG15_YERPE/3-48
C4HGQ8_YERPE/3-48
C4HH04_YERPE/11-56
C4HH66_YERPE/3-48
C4HHD9_YERPE/9-53
C4HHG1_YERPE/9-54
C4HHK8_YERPE/7-52
C4HI28_YERPE/14-59
C4HJH5_YERPE/2-50
C4HK28_YERPE/4-49
C4HKV9_YERPE/8-54
C4HL00_YERPE/3-48
C4HLI5_YERPE/6-51
C4HLJ1_YERPE/7-52
C4HMP9_YERPE/3-48
C4HMZ7_YERPE/2-47
C4HQC6_YERPE/11-56
C4HR21_YERPE/4-49
C4HRQ5_YERPE/6-51
C4HRR1_YERPE/7-52
C4HS90_YERPE/3-48
C4HT62_YERPE/2-47
C4HTZ0_YERPE/3-48
C4HVA4_YERPE/3-48
C4HVL8_YERPE/3-48
C4HVZ9_YERPE/9-53
C4HW20_YERPE/9-54
C4HW68_YERPE/7-52
C4HWA6_YERPE/14-59
C4I1T7_BURPS/5-49
C4I9Z6_BURPS/39-84
C4IB30_CLOBU/4-47
C4IB39_CLOBU/6-51
C4IBK6_CLOBU/3-47
C4IBZ1_CLOBU/5-51
C4ICG7_CLOBU/10-56
C4IDC9_CLOBU/2-47
C4IEX5_CLOBU/4-49
C4IFK6_CLOBU/4-49
C4IHF3_CLOBU/3-50
C4IJG5_CLOBU/3-50
C4IJM8_CLOBU/4-49
C4IMA0_CLOBU/4-49
C4IMH7_CLOBU/4-49
C4IN23_CLOBU/6-50
C4IPL3_BRUAB/4-49
C4IR40_BRUAB/9-54
C4ITN7_BRUAB/27-72
C4IUP2_BRUAB/25-70
C4IWA1_BRUAB/2-47
C4IWD8_BRUAB/43-91
C4KMI0_BURPS/13-59
C4KN49_BURPS/4-49
C4KUX3_BURPS/4-49
C4KXB1_BURPS/3-48
C4KYN5_EXISA/4-49
C4KZD3_EXISA/3-48
C4L0S6_EXISA/3-48
C4L1S0_EXISA/3-48
C4L1U8_EXISA/5-49
C4L3T2_EXISA/4-49
C4L4A8_EXISA/7-52
C4L7Z7_TOLAT/6-51
C4L869_TOLAT/2-47
C4L894_TOLAT/3-48
C4L8I6_TOLAT/7-52
C4L8P9_TOLAT/2-50
C4L9G9_TOLAT/3-47
C4L9V4_TOLAT/3-48
C4LAK1_TOLAT/3-48
C4LB27_TOLAT/3-48
C4LBG8_TOLAT/9-54
C4LBK6_TOLAT/18-66
C4LCT0_TOLAT/3-47
C4LD44_TOLAT/3-48
C4LDS7_TOLAT/3-48
C4LFF1_TOLAT/7-53
C4LFP1_TOLAT/13-59
C4LH22_CORK4/14-58
C4RB70_9ACTO/5-50
C4RBZ5_9ACTO/4-49
C4RCS3_9ACTO/3-31
C4RCW8_9ACTO/8-53
C4REG5_9ACTO/19-64
C4REP9_9ACTO/3-49
C4REQ3_9ACTO/15-60
C4REW3_9ACTO/23-68
C4REX2_9ACTO/7-51
C4RF60_9ACTO/17-62
C4RFZ4_9ACTO/28-73
C4RG42_9ACTO/10-54
C4RGX5_9ACTO/3-48
C4RIX1_9ACTO/17-62
C4RJC9_9ACTO/1-45
C4RL49_9ACTO/18-63
C4RP00_9ACTO/4-48
C4RPN5_9ACTO/3-48
C4RW28_YERBE/3-48
C4RWN1_YERBE/14-62
C4RXC8_YERBE/6-51
C4RXR1_YERBE/3-48
C4RXY3_YERBE/3-48
C4RZH8_YERBE/6-51
C4RZK3_YERBE/3-48
C4S0A1_YERBE/19-64
C4S0J3_YERBE/12-57
C4S221_YERBE/2-50
C4S264_YERBE/1-43
C4S2A8_YERBE/1-45
C4S365_YERBE/7-52
C4S4I8_YERBE/7-52
C4S4V7_YERBE/7-52
C4S538_YERBE/40-85
C4S693_YERBE/11-56
C4S826_YERMO/7-52
C4S940_YERMO/3-48
C4SA28_YERMO/3-48
C4SAG4_YERMO/7-52
C4SAL5_YERMO/6-51
C4SAN0_YERMO/3-48
C4SB99_YERMO/1-45
C4SBY3_YERMO/19-64
C4SCM7_YERMO/3-48
C4SDW8_YERMO/2-50
C4SF73_YERMO/6-52
C4SFF2_YERMO/14-62
C4SFI0_YERMO/3-48
C4SFV9_YERMO/7-52
C4SFX9_YERMO/12-57
C4SHE2_YERMO/40-85
C4SIH6_YERMO/6-51
C4SJ00_YERFR/2-50
C4SJM6_YERFR/3-48
C4SKL2_YERFR/3-48
C4SKL3_YERFR/3-48
C4SKP3_YERFR/6-48
C4SNG7_YERFR/7-52
C4SPH3_YERFR/7-52
C4SPK6_YERFR/40-85
C4SPP0_YERFR/3-48
C4SQ25_YERFR/12-57
C4SQC1_YERFR/3-48
C4SQP8_YERFR/3-48
C4SRY6_YERFR/3-48
C4SS71_YERFR/3-48
C4SSP3_YERFR/6-51
C4ST69_YERFR/1-45
C4STH5_YERFR/8-56
C4STU9_YERFR/7-52
C4SU05_YERFR/1-35
C4SW88_YERIN/2-50
C4SYK2_YERIN/1-45
C4SZ29_YERIN/7-52
C4SZG8_YERIN/3-48
C4SZZ4_YERIN/1-28
C4T0W1_YERIN/3-48
C4T0Y9_YERIN/6-51
C4T110_YERIN/7-52
C4T170_YERIN/3-48
C4T2P6_YERIN/12-57
C4T3I5_YERIN/6-51
C4T4Q8_YERIN/8-56
C4T5B0_YERIN/3-48
C4T5Y2_YERIN/23-68
C4T764_YERIN/1-36
C4T7A9_YERIN/14-59
C4TQL1_YERKR/12-57
C4TR08_YERKR/3-48
C4TR80_YERKR/7-52
C4TRZ9_YERKR/2-50
C4TTC5_YERKR/7-52
C4TTY7_YERKR/3-48
C4TV30_YERKR/7-52
C4TWY3_YERKR/9-53
C4TYA1_YERKR/4-49
C4TYL1_YERKR/3-48
C4TYP7_YERKR/31-76
C4TZH6_YERKR/1-45
C4TZY6_YERKR/7-52
C4U078_YERKR/10-56
C4U0A8_YERKR/3-48
C4U0J7_YERKR/6-51
C4U143_YERKR/3-48
C4U172_YERKR/6-51
C4U348_YERKR/6-52
C4U4K8_YERAL/12-57
C4U539_YERAL/7-52
C4U680_YERAL/3-48
C4U7P2_YERAL/6-51
C4U7Z5_YERAL/3-48
C4U8B9_YERAL/8-56
C4U8U3_YERAL/4-49
C4U9A6_YERAL/3-48
C4U9A7_YERAL/3-48
C4U9D1_YERAL/6-51
C4U9T9_YERAL/14-59
C4UCM3_YERAL/2-50
C4UCQ8_YERAL/1-35
C4UD91_YERAL/3-48
C4UDI0_YERAL/1-42
C4UEW2_YERRU/1-31
C4UFR5_YERRU/3-48
C4UG46_YERRU/14-59
C4UGN5_YERRU/1-45
C4UH52_YERRU/3-48
C4UIA1_YERRU/3-48
C4UIJ8_YERRU/6-51
C4UIV2_YERRU/11-56
C4ULR2_YERRU/2-50
C4UNI7_YERRU/7-52
C4UP36_YERRU/7-52
C4UPS1_YERRO/3-48
C4UQB8_YERRO/3-48
C4UR59_YERRO/12-57
C4UTT2_YERRO/3-48
C4UUJ9_YERRO/3-48
C4UUR0_YERRO/7-52
C4UUV9_YERRO/13-58
C4UUZ2_YERRO/33-65
C4UV26_YERRO/3-48
C4UVA4_YERRO/6-51
C4UVM0_YERRO/3-48
C4UW74_YERRO/8-54
C4UW91_YERRO/10-56
C4UWB0_YERRO/7-52
C4UWZ8_YERRO/1-45
C4UXL7_YERRO/7-52
C4UY85_YERRO/2-50
C4UYG8_YERRO/6-51
C4UYT0_YERRO/8-56
C4UZS2_YERRO/2-47
C4V401_9FIRM/4-49
C4VKU0_9LACO/4-49
C4VL70_9LACO/2-47
C4VL75_9LACO/4-48
C4VLB7_9LACO/4-49
C4VN64_9LACO/3-48
C4VNQ5_9LACO/7-52
C4VPC6_9LACO/3-48
C4VPJ2_9LACO/4-48
C4VPJ3_9LACO/6-51
C4VQN3_9LACO/3-48
C4VRD4_9LACO/3-47
C4VRN7_9LACO/3-49
C4VSF1_9LACO/3-48
C4VTD8_9LACO/7-52
C4WCR7_STAWA/3-47
C4WDC3_STAWA/4-49
C4WGI9_9RHIZ/22-67
C4WH21_9RHIZ/9-54
C4WH38_9RHIZ/17-62
C4WKJ1_9RHIZ/38-83
C4WLD5_9RHIZ/8-56
C4WLS5_9RHIZ/22-66
C4WLW7_9RHIZ/31-76
C4WM95_9RHIZ/2-47
C4WML1_9RHIZ/7-52
C4WN37_9RHIZ/4-49
C4WPG1_9RHIZ/28-73
C4WQS6_9RHIZ/10-55
C4WYR5_KLEPN/3-48
C4WYS0_KLEPN/3-48
C4WYT4_KLEPN/3-48
C4WZE6_KLEPN/1-45
C4WZI8_KLEPN/2-47
C4WZL5_KLEPN/11-56
C4X0Z0_KLEPN/9-54
C4X1I4_KLEPN/6-51
C4X1U2_KLEPN/7-52
C4X254_KLEPN/8-54
C4X3C6_KLEPN/58-103
C4X3L9_KLEPN/2-50
C4X4N1_KLEPN/7-52
C4X4Y0_KLEPN/11-53
C4X4Y5_KLEPN/22-70
C4X525_KLEPN/2-47
C4X5C2_KLEPN/56-101
C4X5Y9_KLEPN/64-105
C4X7T7_KLEPN/8-53
C4X847_KLEPN/7-52
C4X8H5_KLEPN/11-56
C4X8J4_KLEPN/26-71
C4X8N7_KLEPN/9-53
C4X999_KLEPN/3-48
C4XB26_KLEPN/11-59
C4XB75_KLEPN/3-48
C4XCI1_KLEPN/17-62
C4XCK8_KLEPN/3-48
C4XFU7_MYCFE/5-49
C4Z5P9_EUBE2/4-49
C4Z6T3_EUBE2/10-55
C4Z861_EUBR3/6-51
C4ZAJ2_EUBR3/2-47
C4ZAJ6_EUBR3/7-52
C4ZAM3_EUBR3/4-48
C4ZBZ6_EUBR3/20-66
C4ZC39_EUBR3/3-48
C4ZEE6_EUBR3/3-48
C4ZG86_EUBR3/4-49
C4ZGN8_EUBR3/3-48
C4ZHD1_EUBR3/27-72
C4ZQ02_ECOBW/2-50
C4ZQZ1_ECOBW/3-50
C4ZRB4_ECOBW/6-51
C4ZRD5_ECOBW/7-52
C4ZU01_ECOBW/3-48
C4ZV68_ECOBW/4-49
C4ZVY7_ECOBW/7-52
C4ZY82_ECOBW/8-53
C4ZZL8_ECOBW/4-49
C4ZZZ0_ECOBW/3-48
C5A0A1_ECOBW/11-56
C5ADW3_BURGB/4-49
C5AEC6_BURGB/4-49
C5AG10_BURGB/14-60
C5AG39_BURGB/1-44
C5AGE1_BURGB/3-48
C5AGN2_BURGB/3-48
C5AHB7_BURGB/19-64
C5AM09_BURGB/3-48
C5B9E5_EDWI9/2-50
C5BB84_EDWI9/9-54
C5BC90_EDWI9/9-54
C5BDF9_EDWI9/3-48
C5BGK1_EDWI9/3-48
C5BGK2_EDWI9/3-48
C5BJ15_TERTT/3-48
C5BPK0_TERTT/6-51
C5BPN0_TERTT/66-111
C5BQL0_TERTT/12-57
C5BUQ6_BEUC1/13-58
C5BUU7_BEUC1/1-45
C5BUU8_BEUC1/5-50
C5BVC6_BEUC1/4-49
C5BVD9_BEUC1/5-50
C5BVL8_BEUC1/12-56
C5BW87_BEUC1/4-50
C5BWB5_BEUC1/4-49
C5BXG6_BEUC1/11-60
C5BXS7_BEUC1/8-53
C5BXW2_BEUC1/4-49
C5BY65_BEUC1/8-53
C5BY68_BEUC1/12-56
C5BYU7_BEUC1/6-51
C5BYX1_BEUC1/17-62
C5BYX4_BEUC1/6-51
C5BYZ7_BEUC1/4-49
C5BZ07_BEUC1/29-74
C5BZB4_BEUC1/7-54
C5BZI1_BEUC1/3-48
C5BZK2_BEUC1/8-53
C5BZK7_BEUC1/12-57
C5BZY9_BEUC1/12-57
C5C0M9_BEUC1/5-51
C5C1A8_BEUC1/1-45
C5C1E6_BEUC1/8-53
C5C1F2_BEUC1/9-53
C5C1I9_BEUC1/16-61
C5C1J2_BEUC1/8-55
C5C1T6_BEUC1/8-54
C5C1V8_BEUC1/3-48
C5C1W3_BEUC1/3-48
C5C201_BEUC1/3-50
C5C216_BEUC1/8-52
C5C269_BEUC1/9-57
C5C2P6_BEUC1/19-64
C5C2W9_BEUC1/2-47
C5C306_BEUC1/7-52
C5C377_BEUC1/4-50
C5C392_BEUC1/38-83
C5C3D5_BEUC1/17-65
C5C439_BEUC1/12-57
C5C4L4_BEUC1/7-52
C5C4Q8_BEUC1/9-53
C5C5M0_BEUC1/6-50
C5C7M5_MICLC/3-48
C5CEZ4_KOSOT/7-52
C5CHF0_KOSOT/5-49
C5CHJ1_KOSOT/8-53
C5CIK7_KOSOT/6-50
C5CIY2_KOSOT/4-49
C5CJ04_KOSOT/5-50
C5CL93_VARPS/3-48
C5CRI5_VARPS/2-47
C5CS08_VARPS/1-49
C5CSS2_VARPS/8-54
C5CVE7_VARPS/15-60
C5CW96_VARPS/11-58
C5D1D4_VARPS/17-62
C5D300_GEOSW/3-49
C5D5X4_GEOSW/3-48
C5D6A7_GEOSW/4-49
C5D6S4_GEOSW/4-49
C5DAF8_GEOSW/1-44
C5DAH8_GEOSW/5-51
C5E8A9_BIFLI/12-57
C5E8C7_BIFLI/1-45
C5E8J4_BIFLI/11-56
C5E8J8_BIFLI/8-53
C5E902_BIFLI/11-56
C5E950_BIFLI/6-51
C5E998_BIFLI/3-47
C5E9H4_BIFLI/4-49
C5E9H8_BIFLI/5-50
C5E9I3_BIFLI/3-48
C5E9J0_BIFLI/6-51
C5E9J3_BIFLI/3-48
C5EAR9_BIFLI/1-45
C5EAS6_BIFLI/19-64
C5EBH3_BIFLI/16-60
C5EBP9_BIFLI/5-50
C5EBQ5_BIFLI/8-55
C5ECW4_BIFLI/15-60
C5ECX4_BIFLI/1-45
C5ED16_BIFLI/4-49
C5ED36_BIFLI/3-50
C5EE19_BIFLI/3-50
C5EEG6_9FIRM/6-51
C5EEM0_9FIRM/9-54
C5EF45_9FIRM/6-51
C5EFE7_9FIRM/4-48
C5EFF0_9FIRM/4-49
C5EFU0_9FIRM/13-58
C5EG92_9FIRM/6-52
C5EGL4_9FIRM/10-55
C5EHC2_9FIRM/6-54
C5EHH6_9FIRM/9-54
C5EHI7_9FIRM/4-49
C5EI36_9FIRM/11-56
C5EIC7_9FIRM/4-47
C5EIF0_9FIRM/4-47
C5EJ89_9FIRM/8-52
C5EJE9_9FIRM/2-47
C5EKI2_9FIRM/3-48
C5EKS4_9FIRM/4-47
C5EKS9_9FIRM/12-57
C5EL06_9FIRM/2-47
C5EL36_9FIRM/5-48
C5ELC4_9FIRM/7-54
C5ELH5_9FIRM/2-48
C5ELT7_9FIRM/11-56
C5EMA5_9FIRM/4-48
C5EMQ0_9FIRM/6-51
C5EN51_9FIRM/2-47
C5EQG5_9FIRM/8-53
C5EQG6_9FIRM/8-53
C5EQN3_9FIRM/5-51
C5ERL4_9FIRM/3-48
C5ES18_9FIRM/21-66
C5ES42_9FIRM/7-52
C5ES75_9FIRM/7-52
C5ESA0_9FIRM/7-53
C5ESG8_9FIRM/1-45
C5ET62_9FIRM/3-47
C5ETZ3_9FIRM/3-48
C5EVA8_9FIRM/5-51
C5EVI0_9FIRM/4-49
C5F4U0_LACPA/3-48
C5F8I0_LACPA/3-48
C5F8Z5_LACPA/3-48
C5FA17_LACPA/3-50
C5FAF7_LACPA/7-52
C5FAP4_LACPA/6-52
C5FAZ0_LACPA/3-47
C5G1M1_9LACO/12-57
C5G4F7_9LACO/2-47
C5G5L6_9LACO/6-51
C5G5L7_9LACO/4-48
C5MZ32_STAA3/3-47
C5N1E3_STAA3/5-51
C5N5S5_STAA3/3-48
C5N6F8_STAA3/4-49
C5N865_BURMA/13-59
C5NFM6_BURMA/4-49
C5NH95_BURMA/4-49
C5NHR5_BURMA/5-49
C5NVV3_9BACL/4-49
C5NXG0_9BACL/5-49
C5PZU0_STAAU/3-48
C5Q152_STAAU/5-51
C5Q3C6_STAAU/4-49
C5Q4F8_STAAU/3-47
C5Q6A5_STAEP/3-47
C5Q9X7_STAEP/4-49
C5QTB2_STAEP/4-49
C5QUJ1_STAEP/3-47
C5QXX9_STAEP/4-49
C5R9P8_WEIPA/3-48
C5RA42_WEIPA/7-52
C5RB14_WEIPA/4-49
C5RBH5_WEIPA/4-49
C5RBT0_WEIPA/4-49
C5RBY2_WEIPA/4-42
C5RCN9_WEIPA/5-51
C5RD49_WEIPA/3-48
C5S0I7_9PAST/3-48
C5S2H3_9PAST/3-48
C5S376_9PAST/4-49
C5S3M5_9PAST/10-58
C5T469_ACIDE/16-61
C5TFW8_ZYMMO/31-76
C5TQ34_NEIFL/3-48
C5UT14_CLOBO/4-49
C5UUL8_CLOBO/5-49
C5UUP8_CLOBO/4-49
C5UUT7_CLOBO/4-49
C5UW66_CLOBO/5-51
C5UZ10_CLOBO/4-49
C5UZ27_CLOBO/8-55
C5UZF3_CLOBO/2-47
C5UZN1_CLOBO/6-50
C5VNJ2_CLOBO/4-49
C5VPN5_CLOBO/5-50
C5VQ77_CLOBO/11-57
C5VQH3_CLOBO/3-48
C5VU42_CLOBO/5-51
C5VW00_STRSE/3-48
C5VWD3_STRSE/4-49
C5VX47_STRSE/6-52
C5VXK0_STRSE/8-53
C5VXV2_STRSE/9-54
C5VZ69_STRSE/3-49
C5W053_STRSE/4-49
C5W1L3_ECOBB/5-50
C5W373_ECOBB/2-50
C5W3V6_ECOBB/4-49
C5W4J4_ECOBB/8-53
C5W4N1_ECOBB/3-48
C5W5T6_ECOBB/6-51
C5W6P6_ECOBB/3-48
C5W825_ECOBB/4-49
C5W8A3_ECOBB/4-52
C5W8D9_ECOBB/3-48
C5W928_ECOBB/3-50
C5WA15_ECOBB/7-52
C5WAN8_ECOBB/6-48
C5WAZ7_ECOBB/3-48
C5WBH4_ECOBB/11-56
C5WEC3_STRDG/8-53
C5WEZ9_STRDG/3-48
C5WF82_STRDG/8-53
C5WFH9_STRDG/9-55
C5WHC4_STRDG/3-48
C5WHC9_STRDG/6-53
C5WI17_STRDG/3-48
C5WIZ0_STRDG/4-49
C5WJ21_STRDG/3-49
C5ZD89_BURPS/4-49
C5ZFM5_BURPS/3-48
C5ZH70_BURPS/13-59
C5ZI84_BURPS/4-49
C5ZQ98_BURPS/39-84
C5ZR99_BURPS/5-49
C6A5Q7_BIFLB/11-56
C6A5R2_BIFLB/6-51
C6A5Y3_BIFLB/3-48
C6A5Z9_BIFLB/9-54
C6A6V8_BIFLB/3-49
C6A6W8_BIFLB/1-45
C6A6Z0_BIFLB/7-51
C6A8Z7_BIFLB/3-50
C6A9V2_BIFLB/5-50
C6A9W4_BIFLB/4-49
C6A9X7_BIFLB/6-50
C6AF39_BIFAS/3-50
C6AFZ3_BIFAS/5-50
C6AG05_BIFAS/4-49
C6AG18_BIFAS/6-50
C6AGB5_BIFAS/11-56
C6AGC0_BIFAS/6-51
C6AGJ1_BIFAS/3-48
C6AGK7_BIFAS/9-54
C6AHG6_BIFAS/3-49
C6AHH6_BIFAS/1-45
C6AHJ8_BIFAS/7-51
C6AN62_AGGAN/2-50
C6AN66_AGGAN/3-48
C6ANC7_AGGAN/8-53
C6ANP5_AGGAN/8-53
C6AP57_AGGAN/5-50
C6AR63_RHILS/3-48
C6ARZ4_RHILS/14-59
C6ASU6_RHILS/17-62
C6ATS5_RHILS/15-61
C6AUP9_RHILS/8-53
C6AV97_RHILS/9-54
C6AVF9_RHILS/7-52
C6AWM5_RHILS/6-51
C6AWQ4_RHILS/8-53
C6AWQ7_RHILS/4-49
C6AX90_RHILS/7-47
C6AXA0_RHILS/10-55
C6AXA6_RHILS/23-68
C6AXM4_RHILS/12-56
C6AXV3_RHILS/4-50
C6AY04_RHILS/1-42
C6B0J2_RHILS/4-49
C6B0W5_RHILS/21-66
C6B172_RHILS/12-54
C6B1H8_RHILS/2-47
C6B3D2_RHILS/5-50
C6B4D0_RHILS/3-48
C6B4U0_RHILS/8-54
C6B569_RHILS/10-55
C6B5E1_RHILS/19-62
C6B5H6_RHILS/12-57
C6B5R4_RHILS/8-53
C6B5Y8_RHILS/5-50
C6B605_RHILS/10-58
C6B679_RHILS/3-48
C6B7U6_RHILS/98-142
C6B7Y1_RHILS/5-49
C6B991_RHILS/62-106
C6B9L8_RHILS/14-57
C6B9N6_RHILS/4-48
C6B9P3_RHILS/8-53
C6BA81_RHILS/7-51
C6BAK1_RHILS/16-61
C6BAQ9_RHILS/21-66
C6BB13_RHILS/10-55
C6BB14_RHILS/16-61
C6BEA0_RALP1/13-59
C6BEK1_RALP1/4-48
C6BFI1_RALP1/3-48
C6BIB1_RALP1/4-49
C6BLZ2_RALP1/9-54
C6BMY3_RALP1/9-52
C6BWG6_DESAD/3-48
C6BXL5_DESAD/5-50
C6BY74_DESAD/3-48
C6C3R2_DICDC/6-47
C6C427_DICDC/8-56
C6C4A6_DICDC/3-48
C6C509_DICDC/3-48
C6C5B1_DICDC/11-56
C6C660_DICDC/4-52
C6C6B7_DICDC/3-48
C6C7C3_DICDC/7-52
C6C7G4_DICDC/7-52
C6C7J3_DICDC/13-56
C6C956_DICDC/16-61
C6C9J6_DICDC/2-50
C6CA31_DICDC/6-50
C6CA53_DICDC/4-47
C6CA90_DICDC/3-48
C6CA97_DICDC/3-48
C6CC56_DICDC/3-48
C6CD23_DICDC/7-52
C6CD66_DICDC/9-52
C6CDL7_DICDC/2-47
C6CFE4_DICZE/6-47
C6CFP2_DICZE/3-48
C6CG26_DICZE/11-56
C6CGN9_DICZE/8-53
C6CHV9_DICZE/9-52
C6CJW2_DICZE/2-50
C6CK30_DICZE/3-46
C6CKK7_DICZE/18-63
C6CKW4_DICZE/3-48
C6CKX6_DICZE/3-48
C6CMB3_DICZE/8-56
C6CMW3_DICZE/2-47
C6CN32_DICZE/7-52
C6CPK5_DICZE/2-47
C6CQF2_DICZE/7-52
C6CQM1_DICZE/3-48
C6CQU9_DICZE/1-45
C6CRG4_PAESJ/3-48
C6CSK0_PAESJ/4-49
C6CSK1_PAESJ/5-50
C6CTB2_PAESJ/3-48
C6CTI2_PAESJ/4-49
C6CW05_PAESJ/8-53
C6CWF8_PAESJ/3-48
C6CXA8_PAESJ/5-50
C6CXE2_PAESJ/3-48
C6CYB3_PAESJ/7-52
C6CZH6_PAESJ/3-48
C6CZM7_PAESJ/5-50
C6D129_PAESJ/4-49
C6D1P4_PAESJ/3-48
C6D1W9_PAESJ/4-49
C6D2G2_PAESJ/7-48
C6D380_PAESJ/6-51
C6D3B8_PAESJ/3-50
C6D3H1_PAESJ/5-50
C6D3M6_PAESJ/7-52
C6D401_PAESJ/4-51
C6D4B0_PAESJ/6-51
C6D4C0_PAESJ/3-48
C6D4W5_PAESJ/4-49
C6D5S3_PAESJ/3-48
C6D6H4_PAESJ/5-50
C6D8Y1_PECCP/2-47
C6D9K9_PECCP/3-49
C6DAF8_PECCP/16-61
C6DBB4_PECCP/3-48
C6DCH1_PECCP/2-47
C6DD30_PECCP/7-52
C6DE51_PECCP/3-48
C6DEA0_PECCP/3-46
C6DEC7_PECCP/11-56
C6DEC7_PECCP/70-115
C6DEV4_PECCP/2-50
C6DFF6_PECCP/3-48
C6DGI4_PECCP/3-48
C6DH86_PECCP/8-53
C6DHM9_PECCP/11-56
C6DHP4_PECCP/10-55
C6DI08_PECCP/3-48
C6DIV6_PECCP/8-56
C6DJE8_PECCP/1-45
C6DK02_PECCP/6-47
C6DMM7_MYCTK/55-99
C6EAG2_ECOBD/3-48
C6EAX5_ECOBD/2-50
C6EC87_ECOBD/7-52
C6ECA7_ECOBD/6-51
C6ECU5_ECOBD/3-48
C6EDC8_ECOBD/6-48
C6EDM7_ECOBD/8-53
C6EE75_ECOBD/11-56
C6EFD7_ECOBD/7-52
C6EFR2_ECOBD/4-49
C6EG49_ECOBD/1-45
C6EHS1_ECOBD/3-50
C6EJ31_ECOBD/3-48
C6EJ69_ECOBD/4-52
C6EJI7_ECOBD/8-53
C6EJR7_ECOBD/4-49
C6GML1_STRSX/9-54
C6GN39_STRSX/4-49
C6GNT9_STRSX/6-52
C6GPI1_STRSX/8-53
C6GQ05_STRSX/3-49
C6GSQ0_STRSX/3-48
C6GSW4_STRSX/4-49
C6GVD8_STRS4/3-49
C6GWP9_STRS4/4-49
C6GWY5_STRS4/9-54
C6GX14_STRS4/8-53
C6GXM3_STRS4/6-52
C6GXW4_STRS4/3-48
C6GYC6_STRS4/4-49
C6I749_9BACE/7-52
C6ICL0_9BACE/9-54
C6IHA9_9BACE/9-54
C6IPB7_9BACE/8-53
C6ISE3_9BACE/9-54
C6IVC7_9BACL/5-52
C6IVN8_9BACL/4-47
C6IWQ3_9BACL/5-50
C6IX59_9BACL/3-48
C6IX60_9BACL/1-42
C6IXW0_9BACL/3-48
C6IYC9_9BACL/13-58
C6IYD7_9BACL/4-49
C6IYZ9_9BACL/5-50
C6IZ69_9BACL/3-48
C6IZ88_9BACL/13-58
C6IZA8_9BACL/3-48
C6IZG1_9BACL/6-50
C6IZH0_9BACL/6-51
C6IZH4_9BACL/5-50
C6J095_9BACL/9-54
C6J1I4_9BACL/5-50
C6J1I7_9BACL/4-49
C6J268_9BACL/4-49
C6J3G5_9BACL/11-55
C6J3J3_9BACL/7-52
C6J3K7_9BACL/5-49
C6J4J0_9BACL/3-48
C6J520_9BACL/14-59
C6J5S3_9BACL/5-50
C6J5V3_9BACL/6-51
C6J618_9BACL/8-53
C6JD66_9FIRM/3-49
C6JEX1_9FIRM/9-55
C6JEZ3_9FIRM/7-52
C6JFC0_9FIRM/7-53
C6JGY2_9FIRM/14-59
C6JGZ0_9FIRM/2-46
C6JIR9_FUSVA/3-48
C6JKB3_FUSVA/7-50
C6JMI2_FUSVA/2-46
C6JQU2_FUSVA/2-47
C6L1I7_9BACT/11-56
C6L8S7_9FIRM/28-73
C6L954_9FIRM/30-75
C6L979_9FIRM/2-47
C6L9C0_9FIRM/37-82
C6LAI3_9FIRM/3-48
C6LAM4_9FIRM/22-67
C6LAM5_9FIRM/30-75
C6LAS4_9FIRM/10-55
C6LDZ5_9FIRM/3-48
C6LE16_9FIRM/1-45
C6LEV1_9FIRM/23-69
C6LEZ5_9FIRM/8-53
C6LEZ6_9FIRM/21-66
C6LGR9_9FIRM/4-49
C6LGS3_9FIRM/27-71
C6LHC6_9FIRM/13-59
C6LI68_9FIRM/3-50
C6M2I2_NEISI/3-48
C6PQA3_9CLOT/5-51
C6PSN4_9CLOT/5-51
C6PV06_9CLOT/4-49
C6PWS6_9CLOT/4-49
C6PXB7_9CLOT/29-75
C6Q2H4_9CLOT/5-51
C6Q2L7_9CLOT/4-49
C6R3F6_9MICC/5-50
C6R6S6_9CORY/5-50
C6RCD6_9CORY/14-57
C6RUH5_VIBCH/8-53
C6RVJ9_VIBCH/3-48
C6RW79_VIBCH/24-69
C6RWN6_VIBCH/3-48
C6RX36_VIBCH/3-48
C6RZ10_VIBCH/3-48
C6RZH6_VIBCH/9-54
C6RZI9_VIBCH/3-48
C6RZX0_VIBCH/2-50
C6S0N6_VIBCH/3-48
C6S2Q8_VIBCH/3-48
C6SPA5_STRMN/8-53
C6SPC8_STRMN/3-48
C6SR14_STRMN/3-49
C6SSX7_STRMN/21-64
C6STH7_STRMN/6-50
C6SU23_STRMN/4-49
C6TQU3_BURPS/13-59
C6TRN8_BURPS/4-49
C6TXW8_BURPS/4-49
C6U150_BURPS/3-48
C6U982_BURPS/10-49
C6UAE3_BURPS/7-52
C6UB29_ECOBR/5-50
C6UC63_ECOBR/4-49
C6UCW3_ECOBR/3-48
C6UEC5_ECOBR/3-50
C6UGG8_ECOBR/7-52
C6UGW8_ECOBR/4-49
C6UHH8_ECOBR/14-56
C6UI76_ECOBR/3-48
C6UIG0_ECOBR/8-53
C6UIK0_ECOBR/3-48
C6UJH2_ECOBR/11-56
C6UL18_ECOBR/6-51
C6UL39_ECOBR/7-52
C6ULG5_ECOBR/3-48
C6UM43_ECOBR/2-50
C6UP44_ECO5T/6-51
C6UPW3_ECO5T/3-48
C6URP5_ECO5T/4-49
C6USF1_ECO5T/3-48
C6UTG8_ECO5T/4-49
C6UTW5_ECO5T/3-50
C6UVR6_ECO5T/2-50
C6UVV9_ECO5T/8-53
C6UW00_ECO5T/3-48
C6UWB3_ECO5T/7-52
C6UYX9_ECO5T/5-50
C6UZQ1_ECO5T/3-48
C6V0Z4_ECO5T/11-56
C6V2N7_ECO5T/3-48
C6V6J0_ECOBD/5-50
C6VBE6_ECOBD/7-52
C6VCT6_ECOBD/14-56
C6VDI4_ECOBD/3-48
C6VIV8_LACPJ/3-48
C6VJB5_LACPJ/3-48
C6VJB6_LACPJ/3-48
C6VJD1_LACPJ/4-49
C6VLE0_LACPJ/3-48
C6VMP1_LACPJ/3-51
C6VMP9_LACPJ/6-52
C6VMQ8_LACPJ/4-51
C6VMU7_LACPJ/4-50
C6VNF1_LACPJ/4-50
C6VNI5_LACPJ/7-53
C6VRG2_LACPJ/7-52
C6VRV7_DYAFD/7-52
C6VXZ0_DYAFD/8-53
C6VZZ7_DYAFD/7-52
C6W1T4_DYAFD/7-52
C6W2G4_DYAFD/55-100
C6W2Y2_DYAFD/10-54
C6W421_DYAFD/5-53
C6W4F1_DYAFD/5-50
C6W643_DYAFD/10-54
C6W6L9_DYAFD/7-52
C6W892_ACTMD/3-48
C6W8W1_ACTMD/19-67
C6W991_ACTMD/7-53
C6W9M5_ACTMD/15-60
C6W9R5_ACTMD/8-54
C6WAP5_ACTMD/5-50
C6WCA0_ACTMD/12-57
C6WCX0_ACTMD/16-61
C6WE29_ACTMD/19-63
C6WE30_ACTMD/5-49
C6WE47_ACTMD/3-47
C6WE65_ACTMD/10-55
C6WE76_ACTMD/4-49
C6WFD9_ACTMD/5-50
C6WFJ6_ACTMD/16-60
C6WGD3_ACTMD/20-65
C6WGJ9_ACTMD/12-55
C6WGK0_ACTMD/3-48
C6WH66_ACTMD/10-55
C6WI71_ACTMD/3-48
C6WJW8_ACTMD/8-53
C6WLP8_ACTMD/10-55
C6WMI5_ACTMD/18-63
C6WN46_ACTMD/14-59
C6WNL4_ACTMD/6-51
C6WPU9_ACTMD/5-50
C6WQ18_ACTMD/10-54
C6WQ30_ACTMD/4-48
C6WQA5_ACTMD/10-55
C6WR33_ACTMD/1-45
C6WRR6_ACTMD/3-48
C6WRW7_ACTMD/10-55
C6WSA4_ACTMD/9-54
C6X1L2_FLAB3/6-51
C6XIE2_HIRBI/7-52
C6XK97_HIRBI/13-58
C6XLL4_HIRBI/12-57
C6XNI5_HIRBI/24-69
C6XNW7_HIRBI/13-56
C6XPV0_HIRBI/23-66
C6XQH7_HIRBI/13-58
C6XQJ1_HIRBI/33-78
C6XQW5_HIRBI/13-58
C6XS26_HIRBI/9-54
C6XUR1_PEDHD/12-56
C6XUU4_PEDHD/6-53
C6XWL3_PEDHD/5-50
C6XY47_PEDHD/8-53
C6XYJ0_PEDHD/8-53
C6Y0I3_PEDHD/3-48
C6Y201_PEDHD/11-56
C6Y208_PEDHD/7-52
C6Y322_PEDHD/7-52
C6Y3T7_PEDHD/6-51
C6Y3U0_PEDHD/8-53
C6YCB8_VIBCH/12-57
C6YCS8_VIBCH/3-48
C6YF35_VIBCH/6-51
C6YFD3_VIBCH/3-48
C6YFZ1_VIBCH/3-48
C6YH69_VIBCH/3-48
C6YHM4_VIBCH/2-50
C6YI07_VIBCH/3-48
C6YI25_VIBCH/16-61
C6YKZ7_VIBCH/3-48
C6YLH4_VIBCH/8-53
C6Z0G3_9BACE/8-53
C6Z9R0_9BACE/9-54
C6ZCU4_LAMBD/5-50
C7BHS2_PHOAA/3-48
C7BN85_PHOAA/14-59
C7BNA1_PHOAA/7-52
C7BQ16_PHOAA/2-50
C7BSE5_PHOAA/6-51
C7BU69_PHOAA/3-48
C7CQ12_ENTFA/3-48
C7CQV2_ENTFA/7-52
C7CRM5_ENTFA/4-50
C7CS72_ENTFA/7-52
C7CSR2_ENTFA/3-48
C7CT35_ENTFA/3-48
C7CTK3_ENTFA/3-48
C7CU62_ENTFA/6-52
C7CVE5_ENTFA/3-49
C7CW44_ENTFA/2-48
C7CXH5_ENTFA/3-48
C7CYC0_ENTFA/4-49
C7CZ89_ENTFA/5-51
C7CZF3_ENTFA/7-53
C7CZW3_ENTFA/4-50
C7D1Z6_ENTFA/3-49
C7D2N2_ENTFA/2-48
C7D326_ENTFA/7-52
C7D3G1_ENTFA/3-48
C7D3T1_ENTFA/3-48
C7D483_ENTFA/3-48
C7D4P7_ENTFA/6-52
C7D673_9RHOB/2-47
C7D740_9RHOB/10-55
C7D7P6_9RHOB/14-59
C7D7W6_9RHOB/28-71
C7D9C2_9RHOB/17-59
C7D9X9_9RHOB/9-54
C7DAV1_9RHOB/6-51
C7DB43_9RHOB/6-51
C7DBL9_9RHOB/8-52
C7DCZ1_9RHOB/4-49
C7DDK9_9RHOB/10-55
C7DE60_9RHOB/5-50
C7G5W7_9FIRM/14-61
C7G6E4_9FIRM/18-63
C7G6G7_9FIRM/6-51
C7G6Y0_9FIRM/6-51
C7G7K7_9FIRM/12-57
C7G844_9FIRM/6-51
C7G8Q8_9FIRM/3-48
C7G907_9FIRM/15-63
C7G9C1_9FIRM/3-48
C7G9U4_9FIRM/5-49
C7GDR0_9FIRM/3-48
C7GDZ0_9FIRM/3-48
C7GE40_9FIRM/10-55
C7GF53_9FIRM/5-50
C7GG20_9FIRM/3-48
C7GHE0_9FIRM/5-52
C7H4G5_9FIRM/3-51
C7H590_9FIRM/3-51
C7H6W2_9FIRM/2-47
C7H8X1_9FIRM/6-50
C7H9T7_9FIRM/3-48
C7HB45_CLOTM/2-46
C7HD88_CLOTM/6-50
C7HGC0_CLOTM/4-47
C7HTV9_9FIRM/10-55
C7HWF9_9FIRM/1-39
C7HWJ3_9FIRM/3-49
C7IP56_THEET/3-48
C7IPU7_THEET/4-49
C7IQ92_THEET/3-48
C7IQ98_THEET/4-49
C7IQT9_THEET/4-47
C7IRZ9_THEET/4-49
C7IT88_THEET/3-48
C7LAL3_BRUMC/4-49
C7LES4_BRUMC/7-52
C7LFQ9_BRUMC/9-54
C7LHA5_BRUMC/9-57
C7LHE4_BRUMC/2-47
C7LJA3_BRUMC/6-51
C7LL15_MYCML/7-51
C7LYX5_ACIFD/15-60
C7LZV0_ACIFD/2-47
C7M240_ACIFD/7-52
C7M9N3_BRAFD/4-49
C7M9T9_BRAFD/6-51
C7MA16_BRAFD/9-54
C7MA22_BRAFD/13-58
C7MA27_BRAFD/14-59
C7MA40_BRAFD/9-54
C7MA57_BRAFD/8-53
C7MAW0_BRAFD/6-52
C7MAX9_BRAFD/7-52
C7MBQ7_BRAFD/3-48
C7MBW6_BRAFD/13-57
C7MC52_BRAFD/29-74
C7MC92_BRAFD/3-48
C7MD48_BRAFD/19-64
C7MDE2_BRAFD/13-58
C7MDE9_BRAFD/6-53
C7MDT5_BRAFD/9-54
C7MF88_BRAFD/11-56
C7MFC8_BRAFD/4-49
C7MFT0_BRAFD/12-57
C7MFU1_BRAFD/3-48
C7MGT5_BRAFD/14-59
C7MH87_BRAFD/10-55
C7MHF4_BRAFD/8-53
C7MHQ0_BRAFD/16-61
C7MHT1_BRAFD/51-96
C7MHY0_BRAFD/1-28
C7MHZ2_BRAFD/5-51
C7MI26_BRAFD/10-59
C7MPX5_SACVD/2-47
C7MQ66_SACVD/12-55
C7MRJ3_SACVD/10-55
C7MVR1_SACVD/19-64
C7MYD1_SACVD/12-57
C7MZU6_SACVD/10-54
C7N8L2_LEPBD/3-50
C7NBB3_LEPBD/2-47
C7NC92_LEPBD/3-47
C7NK71_KYTSD/6-47
C7PB16_CHIPD/5-53
C7PN68_CHIPD/8-53
C7PPY7_CHIPD/8-53
C7PQX2_CHIPD/5-50
C7PRG6_CHIPD/6-51
C7PRM7_CHIPD/9-54
C7PRR8_CHIPD/6-51
C7PUK3_CHIPD/7-52
C7PV32_CHIPD/7-52
C7PW25_CATAD/11-56
C7PW31_CATAD/11-56
C7PW54_CATAD/3-48
C7PX29_CATAD/4-48
C7PX62_CATAD/24-68
C7PXH6_CATAD/4-49
C7PXN2_CATAD/1-45
C7PXS6_CATAD/4-49
C7PYZ7_CATAD/4-49
C7PZC3_CATAD/1-45
C7PZL6_CATAD/4-49
C7PZM1_CATAD/3-48
C7PZQ1_CATAD/11-56
C7PZR2_CATAD/19-64
C7Q003_CATAD/17-62
C7Q037_CATAD/12-57
C7Q066_CATAD/7-52
C7Q073_CATAD/28-73
C7Q086_CATAD/12-57
C7Q1K8_CATAD/21-65
C7Q349_CATAD/2-47
C7Q357_CATAD/14-58
C7Q358_CATAD/3-48
C7Q3A5_CATAD/9-56
C7Q3B4_CATAD/15-60
C7Q3C1_CATAD/44-89
C7Q3H7_CATAD/3-48
C7Q4H5_CATAD/62-103
C7Q4U0_CATAD/18-63
C7Q7G5_CATAD/6-47
C7Q826_CATAD/16-61
C7Q8K2_CATAD/31-76
C7Q8U0_CATAD/1-45
C7Q8U2_CATAD/1-45
C7Q977_CATAD/12-57
C7QAJ2_CATAD/7-52
C7QAK0_CATAD/2-47
C7QAK6_CATAD/2-47
C7QBY7_CATAD/8-52
C7QBY8_CATAD/4-47
C7QBZ8_CATAD/11-52
C7QC06_CATAD/9-54
C7QDI8_CATAD/14-59
C7QDJ5_CATAD/26-71
C7QDU1_CATAD/4-49
C7QEH2_CATAD/6-51
C7QF40_CATAD/6-51
C7QFV6_CATAD/13-58
C7QHF0_CATAD/18-63
C7QHF7_CATAD/18-63
C7QHK6_CATAD/15-59
C7QJE8_CATAD/5-50
C7QJU7_CATAD/4-49
C7QJZ4_CATAD/16-61
C7QZ41_JONDD/12-57
C7QZ71_JONDD/11-56
C7QZB1_JONDD/3-48
C7QZM5_JONDD/10-55
C7QZN9_JONDD/12-57
C7QZW3_JONDD/8-53
C7R0A0_JONDD/8-53
C7R0B3_JONDD/7-52
C7R0S1_JONDD/7-51
C7R0Y7_JONDD/1-45
C7R1T2_JONDD/21-66
C7R2P5_JONDD/23-67
C7R2Q6_JONDD/8-55
C7R364_JONDD/10-55
C7R3L0_JONDD/10-57
C7R506_JONDD/13-57
C7R598_JONDD/20-65
C7R5C5_JONDD/7-52
C7RDZ4_ANAPD/2-47
C7REN1_ANAPD/3-49
C7RFA3_ANAPD/3-47
C7RHE8_ANAPD/5-50
C7T9H4_LACRG/6-52
C7T9M1_LACRG/8-53
C7TAA8_LACRG/3-50
C7TAP5_LACRG/7-52
C7TEF8_LACRG/3-48
C7TEX5_LACRG/3-48
C7TG68_LACRL/6-52
C7TGC5_LACRL/4-50
C7TGI8_LACRL/3-47
C7TGY3_LACRL/3-50
C7THE2_LACRL/7-52
C7TL55_LACRL/3-48
C7TLL9_LACRL/3-48
C7U3C0_ENTFA/7-53
C7U4L1_ENTFA/3-48
C7U5E3_ENTFA/4-49
C7U650_ENTFA/4-50
C7U6I9_ENTFA/3-48
C7U7C3_ENTFA/3-49
C7U7K0_ENTFA/3-48
C7U8I4_ENTFA/3-48
C7U9A9_ENTFA/6-52
C7U9R7_ENTFA/7-52
C7UA85_ENTFA/2-48
C7UC06_ENTFA/3-49
C7UCU1_ENTFA/7-52
C7UDS2_ENTFA/3-48
C7UF69_ENTFA/7-53
C7UFK6_ENTFA/4-50
C7UGH5_ENTFA/3-48
C7UGY7_ENTFA/4-49
C7UHI4_ENTFA/7-52
C7UI35_ENTFA/6-52
C7UIF9_ENTFA/2-48
C7UIR6_ENTFA/3-48
C7UJQ6_ENTFA/7-53
C7UKQ9_ENTFA/3-48
C7ULJ4_ENTFA/4-49
C7UMB4_ENTFA/4-50
C7UNL4_ENTFA/2-48
C7UP16_ENTFA/3-48
C7UPP0_ENTFA/7-52
C7UR25_ENTFA/6-52
C7USG0_ENTFA/4-49
C7UTP9_ENTFA/3-48
C7UU35_ENTFA/6-52
C7UUJ8_ENTFA/3-48
C7UUW1_ENTFA/4-49
C7UV83_ENTFA/3-48
C7UVT4_ENTFA/7-52
C7UW42_ENTFA/2-48
C7UWS7_ENTFA/3-49
C7UYF1_ENTFA/4-50
C7UZ92_ENTFA/7-53
C7UZZ2_ENTFA/7-53
C7V189_ENTFA/3-48
C7V216_ENTFA/7-52
C7V2J6_ENTFA/4-50
C7V3A3_ENTFA/3-49
C7V3B4_ENTFA/4-49
C7V4J4_ENTFA/6-52
C7V503_ENTFA/3-48
C7V5F9_ENTFA/3-48
C7V5S5_ENTFA/4-49
C7V653_ENTFA/7-52
C7V6K1_ENTFA/2-48
C7V7J0_ENTFA/4-50
C7V8V0_ENTFA/3-48
C7V9N2_ENTFA/7-52
C7VA95_ENTFA/3-49
C7VAA6_ENTFA/4-49
C7VBI9_ENTFA/6-52
C7VC04_ENTFA/3-48
C7VCF9_ENTFA/3-48
C7VCT0_ENTFA/4-49
C7VD63_ENTFA/7-52
C7VDL8_ENTFA/2-48
C7VEY1_ENTFA/7-53
C7VGS5_ENTFA/7-53
C7VI49_ENTFA/4-49
C7VIS6_ENTFA/3-49
C7VKG5_ENTFA/4-50
C7VL48_ENTFA/7-52
C7VM42_ENTFA/3-48
C7VMF9_ENTFA/2-48
C7VMW3_ENTFA/7-52
C7VN97_ENTFA/4-49
C7VNL4_ENTFA/3-48
C7VP23_ENTFA/3-48
C7VPI9_ENTFA/6-52
C7VQJ7_ENTFA/7-53
C7VR73_ENTFA/3-48
C7VS03_ENTFA/7-52
C7VSK2_ENTFA/4-50
C7VUC3_ENTFA/3-49
C7VUV8_ENTFA/2-48
C7VVA2_ENTFA/7-52
C7VVN2_ENTFA/4-49
C7VW70_ENTFA/3-48
C7VWN4_ENTFA/3-48
C7VX54_ENTFA/6-52
C7VY45_ENTFA/7-53
C7VYW4_ENTFA/3-48
C7VZR4_ENTFA/7-52
C7W0I5_ENTFA/4-50
C7W184_ENTFA/3-49
C7W1R7_ENTFA/2-48
C7W248_ENTFA/7-52
C7W2H5_ENTFA/4-49
C7W2T7_ENTFA/3-48
C7W3A9_ENTFA/3-48
C7W3S8_ENTFA/6-52
C7W5W1_ENTFA/4-49
C7W690_ENTFA/3-48
C7W768_ENTFA/6-52
C7W838_ENTFA/7-53
C7W8F5_ENTFA/4-50
C7W9K1_ENTFA/3-48
C7WA25_ENTFA/3-48
C7WAE2_ENTFA/4-49
C7WAS8_ENTFA/7-52
C7WB51_ENTFA/2-48
C7WBU5_ENTFA/3-49
C7WDZ7_ENTFA/3-49
C7WFL1_ENTFA/4-49
C7WGF2_ENTFA/3-48
C7WID3_ENTFA/7-53
C7WJI8_ENTFA/6-52
C7WK00_ENTFA/3-48
C7WKH1_ENTFA/3-48
C7WKT9_ENTFA/4-49
C7WL69_ENTFA/7-52
C7WLG1_ENTFA/2-48
C7WME5_ENTFA/7-52
C7WMZ7_ENTFA/6-52
C7WNH2_ENTFA/3-48
C7WNY0_ENTFA/3-48
C7WP93_ENTFA/4-49
C7WPM3_ENTFA/7-52
C7WPX5_ENTFA/2-48
C7WQG2_ENTFA/3-49
C7WS24_ENTFA/7-53
C7WT38_ENTFA/3-48
C7WUG2_ENTFA/4-50
C7WUX8_ENTFA/4-49
C7WVT3_ENTFA/3-48
C7WWM6_ENTFA/7-52
C7WY48_ENTFA/7-53
C7WYE4_ENTFA/4-50
C7X091_ENTFA/3-49
C7X0X9_ENTFA/2-48
C7X1F3_ENTFA/7-52
C7X1T4_ENTFA/5-50
C7X252_ENTFA/3-48
C7X2L1_ENTFA/3-48
C7X335_ENTFA/6-52
C7X3B3_ENTFA/4-49
C7X969_9PORP/6-51
C7XAE1_9PORP/7-52
C7XGP5_9LACO/3-50
C7XGR0_9LACO/6-50
C7XJ93_9LACO/4-49
C7XJA0_9LACO/3-50
C7XJQ8_9LACO/3-48
C7XLJ0_9LACO/4-49
C7XLM2_9LACO/7-52
C7XQJ5_9FUSO/3-48
C7XTK1_9LACO/6-52
C7XVD1_9LACO/3-48
C7XVH2_9LACO/4-50
C7XVI3_9LACO/3-48
C7XWC2_9LACO/3-50
C7XWI4_9LACO/7-52
C7XXP5_9LACO/4-50
C7XXS3_9LACO/4-49
C7XZC5_9LACO/6-51
C7XZK3_9LACO/6-51
C7XZK4_9LACO/4-48
C7XZL4_9LACO/3-48
C7Y084_9LACO/3-48
C7Y089_9LACO/4-49
C7Y0B6_9LACO/3-48
C7Y247_9LACO/3-52
C7Y252_9LACO/3-50
C7Y255_9LACO/4-49
C7Y271_9LACO/7-52
C7Y3N6_9LACO/7-52
C7Y3S1_9LACO/4-49
C7Y4Q5_9LACO/3-48
C7Y5I4_9LACO/3-50
C7Y5J0_9LACO/3-50
C7Y5J7_9LACO/4-48
C7Y5M3_9LACO/4-49
C7Y8V6_ENTFA/7-53
C7Y9K8_ENTFA/6-52
C7YA78_ENTFA/5-50
C7YAF9_ENTFA/2-48
C7YAH3_ENTFA/3-48
C7YAR6_ENTFA/3-48
C7YBG7_ENTFA/7-52
C7YBZ1_ENTFA/3-49
C7YC02_ENTFA/4-49
C7YE34_ENTFA/7-52
C7YFN0_ENTFA/3-48
C7YG01_ENTFA/4-50
C7ZTS6_STAAU/5-51
C7ZX92_STAAU/3-48
C7ZXW0_STAAU/4-49
C7ZYT0_STAAU/3-47
C8A1F1_STAAU/5-51
C8A4B3_STAAU/3-48
C8A4Y7_STAAU/4-49
C8A6B9_STAAU/3-47
C8A7T2_STAAU/5-51
C8AC96_STAAU/3-48
C8ACW3_STAAU/4-49
C8ADQ8_STAAU/3-47
C8AGB3_STAAU/5-51
C8AII3_STAAU/3-48
C8AJ46_STAAU/4-49
C8ALE5_STAAU/3-47
C8AM11_STAAU/5-51
C8ASB2_STAAU/3-48
C8ASX9_STAAU/4-49
C8ATU8_STAAU/3-47
C8JRA8_LISMO/3-48
C8JRP8_LISMO/4-50
C8JS79_LISMO/3-48
C8JSI2_LISMO/4-49
C8JSN4_LISMO/5-50
C8JTM7_LISMO/5-49
C8JUP9_LISMO/4-49
C8JVD7_LISMO/3-48
C8JVE7_LISMO/2-46
C8JWM5_LISMO/5-50
C8JXV6_LISMO/3-48
C8JZA0_LISMO/5-50
C8JZF4_LISMO/4-49
C8JZR0_LISMO/3-48
C8K0C5_LISMO/4-49
C8K0W0_LISMO/5-49
C8K334_LISMO/2-46
C8K4A5_LISMO/6-51
C8K4S0_LISMO/3-48
C8K5J9_LISMO/3-48
C8K5Y7_LISMO/3-48
C8K6V4_LISMO/4-50
C8K7V2_LISMO/3-48
C8K985_LISMO/4-49
C8K9X0_LISMO/5-50
C8KA98_LISMO/5-49
C8KAS1_LISMO/2-46
C8KBT0_LISMO/4-50
C8KC72_LISMO/3-48
C8KCT8_LISMO/5-50
C8KDP2_LISMO/3-48
C8KDZ5_LISMO/4-49
C8KEU4_LISMO/6-51
C8KFF1_LISMO/3-48
C8KJ42_STAAU/5-51
C8KJI1_STAAU/3-48
C8KKX2_STAAU/1-34
C8KNJ6_STAAU/3-47
C8KQM2_STAAU/5-51
C8KSJ9_STAAU/1-34
C8KSQ5_STAAU/3-48
C8KVB7_STAAU/3-47
C8KWP0_9PAST/3-48
C8KXH5_9PAST/3-48
C8L2Q7_STAAU/4-49
C8L317_STAAU/3-48
C8L3H9_STAAU/3-47
C8L7E5_STAAU/5-51
C8L9Q4_STAAU/3-48
C8LB81_STAAU/5-51
C8LCV3_STAAU/4-49
C8LD55_STAAU/3-47
C8LFY9_STAAU/3-47
C8LHB9_STAAU/4-49
C8LI42_STAAU/5-51
C8LIB8_STAAU/3-48
C8LPN6_STAAU/3-47
C8LRB6_STAAU/4-49
C8LTH4_STAAU/3-48
C8LUK0_STAAU/5-51
C8LZR6_STAAU/3-48
C8M0D1_STAAU/4-49
C8M1R7_STAAU/5-51
C8M2B9_STAAU/3-47
C8M5E1_STAAU/3-47
C8M769_STAAU/3-48
C8M864_STAAU/4-49
C8M9F3_STAAU/5-51
C8MBV1_STAAU/3-47
C8MCR8_STAAU/3-48
C8MFJ5_STAAU/4-49
C8MGY5_STAAU/5-51
C8MIN3_STAAU/3-47
C8MJE8_STAAU/3-48
C8ML06_STAAU/4-49
C8MMR0_STAAU/5-51
C8MTU1_STAAU/5-51
C8MV02_STAAU/3-48
C8MWQ2_STAAU/3-47
C8MX24_STAAU/4-49
C8MYY0_STAAU/3-47
C8MZV6_STAAU/3-48
C8N0T8_STAAU/5-51
C8N1E0_STAAU/4-49
C8NEB8_9LACT/3-48
C8NFE3_9LACT/9-54
C8NFQ1_9LACT/4-49
C8NFV0_9LACT/7-52
C8NH89_9LACT/9-54
C8NJ45_COREF/9-54
C8NK38_COREF/10-53
C8NL46_COREF/30-75
C8NQZ1_COREF/17-61
C8NRT6_COREF/1-44
C8P474_9LACO/7-52
C8P4X1_9LACO/9-54
C8P5C4_9LACO/4-49
C8P5G7_9LACO/4-50
C8P5W0_9LACO/24-69
C8P733_9LACO/6-52
C8P791_9LACO/7-52
C8P880_9LACO/6-44
C8P8L0_9LACO/20-65
C8P8M0_9LACO/6-52
C8PC94_9LACO/3-48
C8PCI1_9LACO/32-77
C8PCS9_9LACO/1-44
C8PPE7_9SPIO/3-50
C8PQB6_9SPIO/2-48
C8RS70_CORJE/62-105
C8RWV8_9RHOB/14-59
C8S0J4_9RHOB/2-47
C8SDN2_9RHIZ/16-63
C8SFB3_9RHIZ/9-54
C8SFN1_9RHIZ/8-53
C8SFY0_9RHIZ/3-48
C8SG45_9RHIZ/3-48
C8SGV9_9RHIZ/4-48
C8SH21_9RHIZ/19-64
C8SH62_9RHIZ/5-52
C8SHJ0_9RHIZ/8-53
C8SIL7_9RHIZ/6-50
C8SIQ6_9RHIZ/17-61
C8SIR7_9RHIZ/26-72
C8SJT7_9RHIZ/36-80
C8SLU8_9RHIZ/4-49
C8SNV2_9RHIZ/3-48
C8SNX2_9RHIZ/1-45
C8SP66_9RHIZ/16-61
C8SPD6_9RHIZ/12-57
C8SPJ0_9RHIZ/14-57
C8SPS4_9RHIZ/2-47
C8SQ23_9RHIZ/3-48
C8SRK4_9RHIZ/4-49
C8SRP6_9RHIZ/16-61
C8STF1_9RHIZ/12-57
C8SUI5_9RHIZ/13-56
C8SXP7_KLEPR/3-48
C8SXQ3_KLEPR/3-48
C8SXR8_KLEPR/8-53
C8SYE6_KLEPR/5-53
C8SYJ5_KLEPR/3-48
C8SZ11_KLEPR/1-45
C8SZ80_KLEPR/4-49
C8SZG7_KLEPR/7-52
C8SZT3_KLEPR/8-54
C8T130_KLEPR/64-105
C8T1Q2_KLEPR/35-80
C8T1X1_KLEPR/2-47
C8T210_KLEPR/7-55
C8T216_KLEPR/11-52
C8T2F2_KLEPR/7-52
C8T2P2_KLEPR/2-47
C8T2S2_KLEPR/11-56
C8T5X9_KLEPR/8-53
C8T8X6_KLEPR/42-87
C8T914_KLEPR/19-64
C8TA12_KLEPR/7-52
C8TA57_KLEPR/26-71
C8TAS2_KLEPR/3-48
C8TBE5_KLEPR/2-50
C8TCL0_KLEPR/6-51
C8TD69_KLEPR/9-54
C8TFV6_ECO26/4-49
C8TG87_ECO26/3-48
C8TGL1_ECO26/2-50
C8TH93_ECO26/3-50
C8TIU4_ECO26/5-50
C8TJM9_ECO26/7-52
C8TJZ8_ECO26/11-56
C8TL55_ECO26/3-48
C8TP63_ECO26/6-51
C8TR19_ECO26/4-49
C8TS95_ECO26/8-53
C8TSD5_ECO26/3-48
C8TU75_ECO26/3-48
C8TV75_ECO26/3-48
C8TX69_ECO10/3-50
C8TY56_ECO10/7-52
C8TZC8_ECO10/11-56
C8U0K6_ECO10/6-51
C8U1F2_ECO10/2-50
C8U238_ECO10/5-50
C8U693_ECO10/3-48
C8U7D7_ECO10/4-49
C8U7Q1_ECO10/3-48
C8U8U1_ECO10/8-53
C8U9E1_ECO10/4-49
C8U9M8_ECO10/3-48
C8UAI6_ECO10/3-48
C8UB80_ECO1A/3-48
C8UD82_ECO1A/3-48
C8UDV0_ECO1A/3-48
C8UER6_ECO1A/4-49
C8UF46_ECO1A/3-48
C8UG33_ECO1A/3-50
C8UGV1_ECO1A/2-50
C8UHS0_ECO1A/7-52
C8UID8_ECO1A/5-50
C8UJE4_ECO1A/3-48
C8UKJ4_ECO1A/11-56
C8UM91_ECO1A/6-51
C8UPB8_ECO1A/4-49
C8UQB2_ECO1A/8-53
C8W706_ATOPD/15-60
C8W857_ATOPD/6-52
C8W8L4_ATOPD/5-51
C8W8Z8_ATOPD/5-50
C8WFC8_ZYMMN/31-76
C8WQ09_ALIAD/3-47
C8WR78_ALIAD/4-49
C8WRM9_ALIAD/3-48
C8WSI4_ALIAD/3-48
C8WT84_ALIAD/3-48
C8WU73_ALIAD/3-49
C8WUL8_ALIAD/6-52
C8WUQ8_ALIAD/3-48
C8WUW2_ALIAD/4-49
C8WVX1_ALIAD/5-48
C8WWW4_ALIAD/3-48
C8WXA3_ALIAD/4-49
C8X765_NAKMY/6-51
C8X7V4_NAKMY/2-49
C8X839_NAKMY/3-49
C8X8U5_NAKMY/3-48
C8X9Z3_NAKMY/12-55
C8XAR6_NAKMY/10-54
C8XC24_NAKMY/10-55
C8XCP2_NAKMY/6-53
C8XDX9_NAKMY/7-48
C8XET4_NAKMY/4-48
C8XET5_NAKMY/4-48
C8XFX0_NAKMY/9-54
C8XGE0_NAKMY/5-52
C8XGQ4_NAKMY/12-57
C8XH16_NAKMY/14-59
C8XH22_NAKMY/6-51
C8XH25_NAKMY/3-48
C8XH36_NAKMY/3-48
C8XHL0_NAKMY/20-65
C8XJ29_NAKMY/3-48
C8XJJ8_NAKMY/7-51
C8XJL2_NAKMY/4-48
C8ZWX7_ENTGA/5-50
C8ZX13_ENTGA/5-50
C8ZX63_ENTGA/3-47
C8ZX71_ENTGA/4-50
C8ZXE2_ENTGA/5-49
C8ZXJ4_ENTGA/3-50
C8ZYA5_ENTGA/7-52
C8ZZ08_ENTGA/3-49
C8ZZN9_ENTGA/6-51
C8ZZR2_ENTGA/3-48
C9A0F7_ENTGA/9-54
C9A1U4_ENTGA/4-50
C9A256_ENTGA/3-48
C9A2R5_ENTGA/4-49
C9A516_ENTCA/3-48
C9A6E9_ENTCA/3-47
C9A6H8_ENTCA/3-50
C9A7E6_ENTCA/7-52
C9A9D3_ENTCA/4-50
C9A9Q0_ENTCA/3-48
C9AAC8_ENTCA/19-64
C9AB10_ENTCA/4-49
C9ABU1_ENTCA/4-50
C9ABY6_ENTCA/3-48
C9ACD8_ENTCA/3-48
C9AD06_ENTCA/4-48
C9ADS5_ENTFC/3-49
C9AE45_ENTFC/3-50
C9AFB6_ENTFC/3-48
C9AG16_ENTFC/3-47
C9AGM4_ENTFC/7-52
C9AH35_ENTFC/2-48
C9AHR0_ENTFC/4-49
C9AI21_ENTFC/4-49
C9AI62_ENTFC/7-53
C9AIM5_ENTFC/24-69
C9AKT2_ENTFC/3-48
C9ALB2_ENTFC/3-47
C9ALV9_ENTFC/7-52
C9AMF9_ENTFC/3-49
C9AMR0_ENTFC/3-50
C9AP47_ENTFC/3-48
C9AQL0_ENTFC/2-48
C9ARR2_ENTFC/24-69
C9ASJ0_ENTFC/7-53
C9ASM7_ENTFC/4-49
C9ASY7_ENTFC/4-49
C9AUK7_ENTCA/3-47
C9AUM9_ENTCA/3-50
C9AVI6_ENTCA/7-52
C9AX28_ENTCA/4-48
C9AXJ7_ENTCA/4-50
C9AY96_ENTCA/3-48
C9AYL1_ENTCA/6-51
C9AZ00_ENTCA/4-49
C9AZU7_ENTCA/4-49
C9AZX6_ENTCA/3-48
C9B0C5_ENTCA/3-48
C9B0W1_ENTCA/3-49
C9B1P4_ENTCA/3-48
C9B2C1_ENTCA/4-48
C9B3F2_ENTFC/3-47
C9B420_ENTFC/7-52
C9B4S8_ENTFC/3-49
C9B533_ENTFC/3-50
C9B695_ENTFC/3-48
C9B7Z5_ENTFC/24-69
C9B8H4_ENTFC/4-50
C9BA04_ENTFC/4-49
C9BAD3_ENTFC/4-49
C9BAH0_ENTFC/7-53
C9BAN6_ENTFC/3-48
C9BB56_ENTFC/3-50
C9BCG9_ENTFC/3-48
C9BDC5_ENTFC/3-47
C9BDZ4_ENTFC/7-52
C9BEF2_ENTFC/3-49
C9BEM0_ENTFC/3-49
C9BFF1_ENTFC/2-48
C9BFZ2_ENTFC/24-69
C9BHM7_ENTFC/4-49
C9BHY7_ENTFC/4-49
C9BI27_ENTFC/7-53
C9BI88_ENTFC/3-48
C9BIM8_ENTFC/4-49
C9BJP7_ENTFC/3-48
C9BK71_ENTFC/4-50
C9BL17_ENTFC/4-49
C9BL54_ENTFC/7-53
C9BLZ4_ENTFC/3-47
C9BMR4_ENTFC/24-69
C9BN69_ENTFC/4-49
C9BN95_ENTFC/4-49
C9BP72_ENTFC/7-52
C9BPN0_ENTFC/3-50
C9BQD1_ENTFC/5-50
C9BQF8_ENTFC/3-49
C9BQS4_ENTFC/3-48
C9BRI8_ENTFC/4-49
C9BSB0_ENTFC/3-48
C9BTT2_ENTFC/3-47
C9BUD3_ENTFC/7-52
C9BUR0_ENTFC/2-48
C9BWA7_ENTFC/4-49
C9BWL7_ENTFC/4-49
C9BWW6_ENTFC/24-69
C9BXC3_ENTFC/4-49
C9BY67_ENTFC/3-50
C9BYT3_ENTFC/3-48
C9BYW8_ENTFC/11-55
C9BZ50_ENTFC/3-49
C9BZ97_ENTFC/4-49
C9C076_ENTFC/3-49
C9C0H0_ENTFC/3-50
C9C1N3_ENTFC/3-48
C9C2G3_ENTFC/3-47
C9C3J1_ENTFC/7-52
C9C3Y7_ENTFC/4-50
C9C4U3_ENTFC/4-49
C9C4Y0_ENTFC/7-53
C9C5G6_ENTFC/24-69
C9C6K3_ENTFC/3-48
C9C799_ENTFC/4-49
C9C7H7_ENTFC/5-50
C9C7S8_ENTFC/4-49
C9C8W1_ENTFC/3-48
C9CA25_ENTFC/3-50
C9CAB9_ENTFC/3-49
C9CBG0_ENTFC/4-49
C9CBJ5_ENTFC/7-53
C9CBT8_ENTFC/4-50
C9CC82_ENTFC/3-47
C9CE73_ENTFC/7-52
C9CEH4_ENTFC/24-69
C9CFL9_ENTFC/4-49
C9CFV8_ENTFC/3-48
C9CGC9_ENTFC/4-49
C9CGE4_ENTFC/1-42
C9CGF1_ENTFC/4-49
C9CGF8_ENTFC/17-60
C9CIN3_ENTCA/3-47
C9CIQ5_ENTCA/3-50
C9CJ77_ENTCA/7-52
C9CK98_ENTCA/6-51
C9CKZ7_ENTCA/3-48
C9CLB3_ENTCA/4-50
C9CLT2_ENTCA/4-48
C9CMC4_ENTCA/4-49
C9CN70_ENTCA/4-49
C9CN99_ENTCA/3-48
C9CNP4_ENTCA/3-48
C9CPA8_ENTCA/3-49
C9CQ14_ENTCA/3-48
C9CQP3_ENTCA/4-48
C9CRL8_9RHOB/25-70
C9CTS3_9RHOB/35-80
C9CUW9_9RHOB/8-53
C9D1B5_9RHOB/8-53
C9D1B9_9RHOB/2-47
C9D1D9_9RHOB/6-51
C9D207_9RHOB/10-58
C9D333_9RHOB/5-48
C9KIP4_9FIRM/3-47
C9KIZ9_9FIRM/9-54
C9KLW6_9FIRM/3-48
C9KNC7_9FIRM/8-53
C9KQ31_9FIRM/14-59
C9KQG9_9FIRM/3-48
C9KQJ7_9FIRM/6-50
C9KVZ5_9BACE/9-54
C9KX92_9BACE/7-52
C9KZJ7_9BACE/38-83
C9L2M8_9BACE/9-54
C9L4Z6_RUMHA/5-50
C9L564_RUMHA/6-50
C9L6T1_RUMHA/2-48
C9L867_RUMHA/2-48
C9L968_RUMHA/8-54
C9L9Q3_RUMHA/6-52
C9LBU1_RUMHA/2-49
C9LCB5_RUMHA/15-60
C9LRS1_9FIRM/4-49
C9LYR8_9FIRM/6-50
C9M108_LACHE/3-48
C9M3K4_LACHE/7-52
C9M483_LACHE/3-49
C9M6Y5_9BACT/5-50
C9MAC9_HAEIF/3-48
C9MBU7_HAEIF/3-48
C9MC18_HAEIF/3-48
C9MFL4_HAEIF/3-48
C9MH10_HAEIF/3-48
C9MH30_HAEIF/3-48
C9MNN6_9BACT/1-45
C9MPI9_9BACT/6-51
C9MU03_9FUSO/3-50
C9MXF3_9FUSO/2-47
C9N1J8_9FUSO/3-47
C9NNF7_9VIBR/6-51
C9NPY1_9VIBR/19-64
C9NQT9_9VIBR/3-48
C9NQU4_9VIBR/3-50
C9NTT8_9VIBR/9-54
C9NTX1_9VIBR/3-48
C9NUN9_9VIBR/2-50
C9NV21_9VIBR/3-48
C9NY24_9VIBR/9-54
C9NY76_9VIBR/7-55
C9NY85_9VIBR/3-48
C9NYT1_9VIBR/3-48
C9P0D0_9VIBR/3-48
C9P0W4_VIBME/6-50
C9P1S5_VIBME/8-53
C9P1X0_VIBME/3-48
C9P489_VIBME/3-48
C9P4G2_VIBME/3-48
C9P5E2_VIBME/3-48
C9P621_VIBME/6-51
C9P6Y9_VIBME/2-50
C9P703_VIBME/13-58
C9P704_VIBME/3-48
C9P7V2_VIBME/3-48
C9P9N3_VIBFU/19-64
C9PAQ3_VIBFU/14-59
C9PB05_VIBFU/3-48
C9PCB4_VIBFU/3-48
C9PCP3_VIBFU/3-48
C9PDY8_VIBFU/6-52
C9PH39_VIBFU/21-66
C9PHN5_VIBFU/2-50
C9PI62_VIBFU/3-48
C9PJR5_VIBFU/8-53
C9PJW4_VIBFU/3-48
C9PNB2_9PAST/5-50
C9PQZ8_9PAST/3-48
C9PRN5_9PAST/4-52
C9PRQ8_9PAST/8-53
C9PS23_9PAST/3-48
C9PS37_9PAST/3-48
C9PSA1_9PAST/10-58
C9PTA1_9BACT/38-83
C9PVY3_9BACT/7-52
C9PYS8_9BACT/8-56
C9PYU6_9BACT/6-51
C9Q318_9VIBR/2-50
C9Q3H9_9VIBR/8-53
C9Q536_9VIBR/3-48
C9Q5Y0_9VIBR/1-45
C9Q6E3_9VIBR/3-48
C9Q730_9VIBR/3-48
C9Q7J1_9VIBR/3-48
C9Q839_9VIBR/6-51
C9Q970_9VIBR/3-48
C9QDU4_VIBOR/2-50
C9QEF6_VIBOR/9-54
C9QGD5_VIBOR/7-52
C9QH11_VIBOR/3-48
C9QH24_VIBOR/10-55
C9QH51_VIBOR/15-60
C9QHB0_VIBOR/3-48
C9QJJ7_VIBOR/3-48
C9QL03_VIBOR/3-50
C9QL13_VIBOR/3-48
C9QL38_VIBOR/2-46
C9QME5_VIBOR/6-51
C9QNJ6_VIBOR/3-48
C9QQT3_ECOD1/8-53
C9QRS0_ECOD1/3-48
C9QS74_ECOD1/2-50
C9QTG8_ECOD1/7-52
C9QTI8_ECOD1/6-51
C9QUS5_ECOD1/3-48
C9QUW5_ECOD1/8-53
C9QVD3_ECOD1/11-56
C9QWJ7_ECOD1/7-52
C9QX33_ECOD1/4-49
C9QYT8_ECOD1/3-50
C9QZS6_ECOD1/3-48
C9R0G8_ECOD1/4-49
C9R360_AGGAD/3-48
C9R495_AGGAD/3-48
C9R498_AGGAD/2-50
C9R5K4_AGGAD/8-53
C9RTB8_GEOSY/5-51
C9RTW7_GEOSY/3-48
C9RW18_GEOSY/3-48
C9RWI2_GEOSY/6-50
C9RXL0_GEOSY/4-49
C9RYQ2_GEOSY/3-48
C9S0S1_GEOSY/3-49
C9S1K5_GEOSY/4-49
C9T0A0_9RHIZ/9-57
C9T0E0_9RHIZ/2-47
C9T286_9RHIZ/6-51
C9T3H3_9RHIZ/7-52
C9T431_9RHIZ/4-49
C9T528_9RHIZ/9-54
C9T9J5_9RHIZ/9-57
C9T9N4_9RHIZ/2-47
C9TBH3_9RHIZ/6-51
C9TCS2_9RHIZ/4-49
C9TDC7_9RHIZ/7-52
C9TEB1_9RHIZ/9-54
C9TIX3_9RHIZ/25-70
C9TKR0_9RHIZ/2-47
C9TMT3_9RHIZ/9-54
C9TRZ8_9RHIZ/4-49
C9TT29_9RHIZ/9-54
C9TU34_9RHIZ/4-49
C9TWJ9_9RHIZ/7-52
C9TYE6_9RHIZ/6-51
C9U0S1_9RHIZ/9-57
C9U0W0_9RHIZ/2-47
C9U2E8_BRUAB/4-49
C9U6F2_BRUAB/7-52
C9U7E1_BRUAB/9-54
C9U8R5_BRUAB/6-51
C9UAH4_BRUAB/2-47
C9UAL3_BRUAB/9-57
C9UBL7_BRUAB/4-49
C9UFM6_BRUAB/7-52
C9UGL5_BRUAB/9-54
C9UGX8_BRUAB/2-47
C9UH17_BRUAB/9-57
C9UIC3_BRUAB/6-51
C9UKP0_BRUAB/3-44
C9UPW8_BRUAB/7-52
C9UQV5_BRUAB/9-54
C9URR0_BRUAB/6-51
C9UT24_BRUAB/9-57
C9UT64_BRUAB/2-47
C9UUV4_BRUAB/7-52
C9UVU3_BRUAB/9-54
C9UWU8_BRUAB/4-49
C9V1B6_BRUAB/6-51
C9V329_BRUAB/2-47
C9V368_BRUAB/9-57
C9V4M7_BRUNE/6-51
C9V6H2_BRUNE/2-47
C9V6L1_BRUNE/9-57
C9V884_BRUNE/9-54
C9V988_BRUNE/4-49
C9VCN2_BRUNE/7-52
C9VEE5_9RHIZ/9-57
C9VEI2_9RHIZ/2-47
C9VGC8_9RHIZ/6-51
C9VHL8_9RHIZ/4-49
C9VJ53_9RHIZ/7-52
C9VMY1_BRUAB/6-51
C9VQG4_BRUAB/2-47
C9VQK2_BRUAB/9-57
C9VRJ5_BRUAB/4-49
C9VVU9_BRUAB/9-54
C9VWL1_BRUAB/7-52
C9X6B1_SALTD/2-50
C9X6W5_SALTD/7-52
C9X7S5_SALTD/10-55
C9X7Y4_SALTD/11-56
C9X9I3_SALTD/3-48
C9X9Q8_SALTD/3-48
C9XB34_SALTD/14-59
C9XBE8_SALTD/11-56
C9XE64_SALTD/6-51
C9XEV6_SALTD/7-52
C9XG45_SALTD/3-48
C9XGK8_SALTD/3-48
C9XH77_SALTD/3-48
C9XJ73_CLODC/7-53
C9XLQ9_CLODC/13-60
C9XM05_CLODC/3-48
C9XM27_CLODC/3-51
C9XNG2_CLODC/8-53
C9XSS2_CLODC/5-49
C9XTY0_CROTZ/17-62
C9XU62_CROTZ/16-64
C9XUV2_CROTZ/31-76
C9XUV7_CROTZ/3-48
C9XVN7_CROTZ/2-50
C9XW46_CROTZ/3-48
C9XWJ1_CROTZ/18-63
C9XXX8_CROTZ/5-50
C9XZL1_CROTZ/3-48
C9XZL7_CROTZ/61-106
C9XZY4_CROTZ/27-66
C9Y0I9_CROTZ/3-48
C9Y0L4_CROTZ/30-75
C9Y2C3_CROTZ/7-52
C9Y2Q7_CROTZ/4-49
C9Y315_CROTZ/9-55
C9Y3F9_CROTZ/3-48
C9Y3J8_CROTZ/8-53
C9Y3K4_CROTZ/3-48
C9Y3P5_CROTZ/8-53
C9Y4L4_CROTZ/2-47
C9Y4P1_CROTZ/11-56
C9Y578_CROTZ/10-55
C9YC49_9BURK/15-60
C9YCN7_9BURK/5-50
C9YE74_9BURK/7-52
C9YFT7_9BURK/2-47
C9YGG6_9BURK/14-59
C9YIA8_CLODR/7-53
C9YJ61_CLODR/13-60
C9YJF5_CLODR/3-48
C9YJH7_CLODR/3-51
C9YK22_CLODR/8-53
C9YM95_CLODR/5-49
C9YSY3_STRSW/59-104
C9YSZ2_STRSW/32-77
C9YT18_STRSW/9-54
C9YT69_STRSW/12-56
C9YUF9_STRSW/8-53
C9YUR0_STRSW/34-79
C9YUZ3_STRSW/23-67
C9YVN1_STRSW/11-56
C9YVX0_STRSW/7-52
C9YWX1_STRSW/21-66
C9YX42_STRSW/14-59
C9YXP2_STRSW/5-52
C9YYL6_STRSW/40-83
C9Z036_STRSW/1-45
C9Z0Z5_STRSW/4-49
C9Z168_STRSW/14-59
C9Z1U4_STRSW/19-64
C9Z265_STRSW/3-48
C9Z270_STRSW/19-64
C9Z368_STRSW/36-81
C9Z374_STRSW/2-49
C9Z379_STRSW/14-59
C9Z386_STRSW/11-56
C9Z452_STRSW/16-61
C9Z4A9_STRSW/2-47
C9Z4D2_STRSW/9-56
C9Z4X7_STRSW/20-67
C9Z6F5_STRSW/22-67
C9Z738_STRSW/21-66
C9Z7V8_STRSW/14-59
C9Z859_STRSW/22-68
C9Z881_STRSW/9-54
C9Z9I8_STRSW/14-61
C9Z9L4_STRSW/15-60
C9ZAA6_STRSW/26-71
C9ZB08_STRSW/1-33
C9ZB23_STRSW/35-78
C9ZBP5_STRSW/6-48
C9ZC03_STRSW/25-70
C9ZD49_STRSW/1-42
C9ZDW9_STRSW/10-55
C9ZEK0_STRSW/8-53
C9ZGY0_STRSW/5-51
C9ZHD4_STRSW/4-48
CCPA_BACME/4-49
CCPA_BACSU/5-50
CCPA_STAAC/4-49
CCPA_STAAM/4-49
CCPA_STAAN/4-49
CCPA_STAAR/4-49
CCPA_STAAS/4-49
CCPA_STAAW/4-49
CCPA_STAEQ/4-49
CCPA_STAES/4-49
CCPA_STAXY/4-49
CCPA_STRMU/8-53
CCPB_BACSU/3-48
CELR_THEFU/8-53
CSCR_ECOLX/3-48
CSCR_SHIFL/3-48
CYTR_ECO57/11-56
CYTR_ECOL6/11-56
CYTR_ECOLI/11-56
CYTR_SHIFL/11-56
D0AC93_ENTFC/7-53
D0ACD0_ENTFC/4-49
D0ACU9_ENTFC/4-50
D0ADK2_ENTFC/3-48
D0AE94_ENTFC/3-50
D0AEP9_ENTFC/3-48
D0AFM5_ENTFC/4-49
D0AG75_ENTFC/3-49
D0AGN1_ENTFC/24-69
D0AH21_ENTFC/7-52
D0AHM6_ENTFC/3-47
D0AI45_ENTFC/4-49
D0AJ81_ENTFC/5-50
D0AJX7_ENTFC/4-50
D0AKQ3_ENTFC/4-49
D0AKU0_ENTFC/7-53
D0AL13_ENTFC/3-47
D0AM92_ENTFC/3-48
D0AMU2_ENTFC/5-50
D0AN08_ENTFC/4-49
D0ANN2_ENTFC/7-52
D0APY4_ENTFC/3-50
D0AQ78_ENTFC/3-49
D0AQX3_ENTFC/24-69
D0AS62_ENTFC/3-48
D0ASJ0_ENTFC/4-49
D0AUI5_BRUAB/2-47
D0AUM0_BRUAB/9-57
D0AVV9_BRUAB/6-51
D0AXB1_BRUAB/4-49
D0AYI7_BRUAB/7-52
D0AZF7_BRUAB/9-54
D0B1Z7_BRUME/4-49
D0B3T8_BRUME/7-52
D0B4Q9_BRUME/9-54
D0B693_BRUME/9-57
D0B6C8_BRUME/2-47
D0B822_BRUME/6-51
D0BCI7_BRUSU/4-49
D0BEA6_BRUSU/7-52
D0BFU6_BRUSU/6-51
D0BHL1_BRUSU/2-47
D0BHP7_BRUSU/9-57
D0BKW7_9LACT/7-52
D0BLH3_9LACT/3-47
D0BN03_9LACT/4-49
D0BNC4_9LACT/8-53
D0CNR2_9RHOB/6-51
D0CP35_9RHOB/12-47
D0CPB6_9RHOB/16-61
D0CRR0_9RHOB/4-49
D0CT83_9RHOB/15-60
D0CV46_9RHOB/8-51
D0CV82_9RHOB/9-54
D0D1N0_9RHOB/13-58
D0D2N7_9RHOB/2-47
D0D3L9_9RHOB/13-57
D0DC45_9RHOB/15-60
D0DCC4_9RHOB/5-50
D0DCE7_9RHOB/42-87
D0DCI2_9RHOB/6-51
D0DDC7_9RHOB/13-61
D0DE69_9RHOB/9-54
D0DFR2_9LACO/3-48
D0DHA6_9LACO/4-49
D0DHD5_9LACO/4-48
D0DHE2_9LACO/3-50
D0DHE8_9LACO/3-50
D0DJM0_9LACO/7-52
D0DJQ2_9LACO/4-49
D0DL69_9LACO/2-47
D0DL73_9LACO/4-48
D0DLB5_9LACO/4-49
D0DMV0_9LACO/4-48
D0DMV1_9LACO/6-51
D0DP66_9LACO/6-51
D0DPY1_9LACO/3-48
D0DQ13_9LACO/4-49
D0DQ28_9LACO/7-52
D0DQU2_LACFE/3-48
D0DRW6_LACFE/6-51
D0DS23_LACFE/5-51
D0DS43_LACFE/7-53
D0DS86_LACFE/4-49
D0DSD3_LACFE/3-48
D0DTF0_LACFE/5-51
D0DUS9_LACFE/7-52
D0DUY2_LACFE/6-52
D0DVI4_LACFE/8-53
D0DWP4_9LACO/3-48
D0DWP9_9LACO/4-49
D0DY84_9LACO/6-51
D0DYA0_9LACO/6-51
D0DYA1_9LACO/4-48
D0DYB1_9LACO/3-48
D0DZF7_9LACO/3-48
D0DZP7_9LACO/7-52
D0DZR2_9LACO/4-49
D0DZR5_9LACO/3-50
D0DZS0_9LACO/3-52
D0FMG0_ERWPY/1-45
D0FMT2_ERWPY/11-55
D0FP38_ERWPY/10-56
D0FPG6_ERWPY/2-50
D0FSQ5_ERWPY/3-48
D0FSX1_ERWPY/8-56
D0FVK5_ERWPY/3-48
D0FW50_ERWPY/3-48
D0FX50_ERWPY/7-52
D0FXN6_ERWPY/9-55
D0G9W7_BRUME/6-51
D0GBN8_BRUME/2-47
D0GBS5_BRUME/9-57
D0GCK7_BRUME/7-52
D0GGK4_BRUME/4-49
D0GHK0_BRUME/9-54
D0GLT6_9FUSO/6-51
D0GN32_9FUSO/8-53
D0GP82_9FUSO/8-53
D0GPR8_9FUSO/3-50
D0GQ24_VIBMI/3-48
D0GQZ1_VIBMI/3-48
D0GS40_VIBMI/6-51
D0GU94_VIBMI/3-48
D0GV21_VIBMI/8-53
D0GVC8_VIBMI/3-48
D0GWM9_VIBMI/3-48
D0GXE9_VIBMI/1-33
D0GXG8_VIBMI/3-48
D0GZD1_VIBMI/2-50
D0H1E1_VIBCH/3-48
D0H417_VIBCH/8-53
D0H4Y6_VIBCH/3-48
D0H5G5_VIBCH/3-48
D0H5I0_VIBCH/9-54
D0H5Y0_VIBCH/24-69
D0H716_VIBCH/2-50
D0H806_VIBCH/3-48
D0H8J0_VIBCH/3-48
D0H8Y2_VIBCH/3-48
D0H9Y1_VIBCH/3-48
D0HBC6_VIBMI/8-53
D0HCB5_VIBMI/2-50
D0HDU1_VIBMI/3-48
D0HDV9_VIBMI/40-85
D0HF52_VIBMI/6-51
D0HG86_VIBMI/3-48
D0HGY0_VIBMI/3-48
D0HH68_VIBMI/3-48
D0HHQ0_VIBMI/3-48
D0HIT0_VIBMI/1-31
D0HL30_VIBCH/2-50
D0HPQ7_VIBCH/3-48
D0HQL3_VIBCH/3-48
D0HQM8_VIBCH/9-54
D0HQW4_VIBCH/3-48
D0HRJ3_VIBCH/24-69
D0HSE9_VIBCH/3-48
D0HSU0_VIBCH/3-48
D0HT93_VIBCH/3-48
D0HTL2_VIBCH/8-53
D0HTZ1_VIBCH/3-48
D0HV40_VIBCH/3-48
D0HVL6_VIBCH/3-48
D0HVN7_VIBCH/3-48
D0HVQ7_VIBCH/2-50
D0HVS6_VIBCH/3-48
D0HWF4_VIBCH/3-48
D0HWN7_VIBCH/3-48
D0HYC1_VIBCH/3-48
D0HZ76_VIBCH/3-48
D0HZA8_VIBCH/24-69
D0HZT2_VIBCH/9-54
D0I286_VIBCH/8-53
D0I2Q1_VIBHO/1-42
D0I3V8_VIBHO/3-48
D0I415_VIBHO/10-55
D0I4H3_VIBHO/16-61
D0I5B2_VIBHO/3-48
D0I905_VIBHO/7-52
D0I9P6_VIBHO/21-66
D0I9S6_VIBHO/5-50
D0I9X9_VIBHO/3-50
D0I9Y7_VIBHO/3-48
D0IA63_VIBHO/10-57
D0IAL1_VIBHO/2-50
D0IAY5_VIBHO/3-48
D0IE80_9VIBR/3-48
D0IF46_9VIBR/3-50
D0IFC4_9VIBR/3-48
D0IGF5_9VIBR/6-51
D0IH33_9VIBR/3-48
D0IIS0_9VIBR/2-50
D0IKE3_9VIBR/3-48
D0ILW7_9VIBR/3-48
D0IMW8_9VIBR/8-53
D0J3H5_COMT2/28-73
D0JC24_YERPD/3-48
D0JCG8_YERPD/11-56
D0JCM4_YERPD/9-53
D0JCP0_YERPD/9-54
D0JD04_YERPD/3-48
D0JE72_YERPD/48-93
D0JEA0_YERPD/7-52
D0JEP9_YERPD/2-50
D0JF88_YERPD/4-49
D0JFL4_YERPD/8-54
D0JGU1_YERPD/7-52
D0JGU4_YERPD/6-51
D0JGY8_YERPD/3-48
D0JI61_YERPD/6-51
D0JK51_YERPD/3-48
D0JK72_YERPD/7-52
D0JKQ8_YERPD/2-47
D0JM59_YERPD/3-48
D0JP67_YERP1/2-50
D0JPC7_YERP1/4-49
D0JQ36_YERP1/8-54
D0JQX6_YERP1/7-52
D0JQX9_YERP1/6-51
D0JRF8_YERP1/3-48
D0JSL9_YERP1/6-51
D0JU11_YERP1/3-48
D0JUA3_YERP1/7-52
D0JWH3_YERP1/2-47
D0JWU9_YERP1/3-48
D0JX00_YERP1/48-93
D0JX28_YERP1/7-52
D0JX63_YERP1/9-54
D0JXB3_YERP1/11-56
D0JXG8_YERP1/3-48
D0JXL3_YERP1/9-53
D0K589_STAAD/3-48
D0K5X7_STAAD/4-49
D0K6S9_STAAD/3-47
D0K826_STAAD/5-51
D0KA90_PECWW/7-52
D0KBY1_PECWW/4-49
D0KCC3_PECWW/3-48
D0KDK1_PECWW/11-56
D0KEA2_PECWW/3-48
D0KF05_PECWW/3-48
D0KFD3_PECWW/8-56
D0KFW4_PECWW/6-48
D0KG08_PECWW/3-48
D0KGN2_PECWW/7-52
D0KH55_PECWW/5-50
D0KHR5_PECWW/2-47
D0KI75_PECWW/2-47
D0KIH2_PECWW/3-49
D0KK82_PECWW/16-61
D0KKK2_PECWW/3-48
D0KKZ8_PECWW/3-48
D0KL94_PECWW/3-48
D0KLS5_PECWW/3-46
D0KMH5_PECWW/2-50
D0L7F7_GORB4/9-54
D0L9P9_GORB4/18-63
D0LF86_GORB4/7-48
D0LFA5_GORB4/15-60
D0LPZ4_HALO1/4-49
D0LVQ5_HALO1/4-49
D0LZY5_VIBSE/3-50
D0M4A0_VIBSE/11-56
D0MDJ2_RHOM4/4-49
D0ME32_RHOM4/7-52
D0MER8_RHOM4/8-53
D0MES9_RHOM4/12-57
D0MH68_RHOM4/5-50
D0MHK1_RHOM4/6-51
D0MIB4_RHOM4/14-59
D0MIV5_RHOM4/7-52
D0P5Y0_BRUSU/9-57
D0P619_BRUSU/2-47
D0P7U9_BRUSU/6-51
D0P9P5_BRUSU/7-52
D0PAN4_BRUSU/9-54
D0PBN7_BRUSU/4-49
D0PEX6_BRUSU/9-57
D0PF16_BRUSU/2-47
D0PH55_BRUSU/6-51
D0PI90_BRUSU/4-49
D0PMC8_BRUSU/7-52
D0PNC0_BRUSU/9-54
D0R1V5_LACJF/3-48
D0R2I1_LACJF/7-52
D0R2Z5_LACJF/3-48
D0R547_LACJF/3-49
D0R648_LACJF/3-48
D0RDA8_9RHIZ/9-57
D0RDE8_9RHIZ/2-47
D0RFF3_9RHIZ/6-51
D0RIE0_9RHIZ/4-49
D0RKL4_9RHIZ/7-52
D0RLJ9_9RHIZ/9-54
D0RS39_9STRE/4-49
D0RU60_9STRE/3-50
D0RUI3_9STRE/8-53
D0RVD1_9STRE/10-55
D0RWX0_9STRE/3-48
D0RX48_9STRE/4-49
D0TA80_9BACE/6-51
D0TAS4_9BACE/7-52
D0TD22_9BACE/13-61
D0TM83_9BACE/8-53
D0TNS7_9BACE/9-54
D0TPR6_9BACE/7-52
D0TVT1_9BACE/1-27
D0TWH1_9BACE/9-54
D0UWD9_9ACTO/232-275
D0WRV0_9ACTO/6-50
D0WS11_9ACTO/3-50
D0WS71_VIBAL/3-48
D0WTA6_VIBAL/3-48
D0WTP3_VIBAL/2-39
D0WTQ0_VIBAL/9-54
D0WTZ5_VIBAL/6-51
D0WV84_VIBAL/23-68
D0WVF6_VIBAL/14-59
D0WXI3_VIBAL/3-48
D0WYD5_VIBAL/2-50
D0WZ09_VIBAL/3-50
D0WZR2_VIBAL/3-48
D0X4K8_VIBHA/1-45
D0X4Q3_VIBHA/14-59
D0X581_VIBHA/11-56
D0X5D5_VIBHA/3-48
D0X5E1_VIBHA/9-54
D0X5T8_VIBHA/3-48
D0X6U4_VIBHA/3-48
D0X7P3_VIBHA/19-64
D0X818_VIBHA/3-50
D0X824_VIBHA/1-46
D0X827_VIBHA/3-48
D0XBH7_VIBHA/4-49
D0XBM5_VIBHA/13-58
D0XD91_VIBHA/6-51
D0XFG5_VIBHA/3-48
D0XFU6_VIBHA/2-50
D0XFW7_VIBHA/3-48
D0XG10_VIBHA/2-39
D0XGI2_VIBHA/14-59
D0XI79_VIBHA/3-48
D0YPP3_9ACTO/4-49
D0YQJ8_9ACTO/7-52
D0YQM2_9ACTO/8-53
D0YRZ8_9ACTO/6-51
D0YSQ2_9ACTO/15-60
D0YV55_9ACTO/2-47
D0YX78_LISDA/2-50
D0YY63_LISDA/3-48
D0YYP5_LISDA/3-50
D0Z0L5_LISDA/15-60
D0Z1H4_LISDA/3-48
D0Z3J1_LISDA/3-48
D0Z4G1_LISDA/3-48
D0Z4Q1_LISDA/3-48
D0Z7U4_EDWTE/3-48
D0Z9A9_EDWTE/9-54
D0ZC73_EDWTE/2-50
D0ZDU4_EDWTE/3-48
D0ZDU5_EDWTE/3-48
D0ZEL3_EDWTE/1-33
D0ZGU4_EDWTE/9-54
D0ZHE9_EDWTE/3-48
D0ZJH9_SALT1/7-52
D0ZJV0_SALT1/2-50
D0ZKK4_SALT1/10-55
D0ZLH7_SALT1/11-56
D0ZMV7_SALT1/3-48
D0ZNL2_SALT1/3-48
D0ZPZ9_SALT1/66-111
D0ZQK0_SALT1/14-59
D0ZTB1_SALT1/49-94
D0ZU40_SALT1/7-52
D0ZVX0_SALT1/3-48
D0ZVX1_SALT1/4-49
D0ZWV5_SALT1/3-48
D0ZXN1_SALT1/3-48
D1A1H4_THECD/10-55
D1A2V0_THECD/6-51
D1A5A7_THECD/30-74
D1AC40_THECD/13-58
D1ACB2_THECD/9-52
D1AFE5_SEBTE/3-48
D1AFZ7_SEBTE/2-43
D1AHW2_SEBTE/3-48
D1AHZ6_SEBTE/5-50
D1ALC9_SEBTE/5-50
D1AMR2_SEBTE/2-47
D1ANT7_SEBTE/8-53
D1APQ2_SEBTE/8-53
D1AQ08_SEBTE/3-50
D1AQL1_SEBTE/7-52
D1AQW6_SEBTE/5-49
D1ARI0_SEBTE/2-47
D1ARK4_SEBTE/2-47
D1AVJ8_STRM9/6-51
D1AWD1_STRM9/4-50
D1AX75_STRM9/5-50
D1AXW6_STRM9/5-51
D1B8Z8_THEAS/3-48
D1B942_THEAS/3-48
D1BAE1_SANKS/3-48
D1BAI8_SANKS/11-56
D1BAP4_SANKS/10-55
D1BAP7_SANKS/6-51
D1BAU0_SANKS/4-49
D1BB53_SANKS/26-71
D1BB59_SANKS/7-54
D1BB84_SANKS/9-54
D1BB92_SANKS/1-45
D1BBF7_SANKS/7-53
D1BC09_SANKS/7-52
D1BCF8_SANKS/14-56
D1BCW2_SANKS/3-48
D1BDN4_SANKS/6-51
D1BDN9_SANKS/6-51
D1BDP0_SANKS/25-70
D1BDY7_SANKS/31-75
D1BET1_SANKS/1-38
D1BF29_SANKS/14-58
D1BF66_SANKS/9-54
D1BFM2_SANKS/10-55
D1BFM3_SANKS/8-53
D1BFQ3_SANKS/14-59
D1BFT4_SANKS/3-49
D1BHP5_SANKS/9-54
D1BHW4_SANKS/15-60
D1BIN5_SANKS/5-50
D1BIV4_SANKS/15-60
D1BJJ3_SANKS/4-49
D1BJJ4_SANKS/5-50
D1BJM2_SANKS/12-57
D1BK79_SANKS/11-56
D1BKB9_SANKS/23-68
D1BTG0_XYLCX/4-48
D1BTZ0_XYLCX/11-56
D1BUG0_XYLCX/12-57
D1BUG8_XYLCX/10-54
D1BUI4_XYLCX/2-47
D1BVD4_XYLCX/15-59
D1BVE0_XYLCX/3-48
D1BVG8_XYLCX/8-53
D1BVH6_XYLCX/4-49
D1BWK4_XYLCX/24-68
D1BWQ8_XYLCX/10-56
D1BX61_XYLCX/8-53
D1BXA5_XYLCX/7-51
D1BXX6_XYLCX/4-48
D1BY69_XYLCX/10-55
D1BY77_XYLCX/5-51
D1BYA4_XYLCX/20-65
D1BYC5_XYLCX/3-48
D1BYE1_XYLCX/8-53
D1BZ22_XYLCX/8-53
D1BZM8_XYLCX/23-68
D1C033_XYLCX/3-48
D1CB78_THET1/16-61
D1CEJ1_THET1/24-69
D1CFN9_THET1/3-48
D1CH89_THET1/7-52
D1CH97_THET1/8-54
D1CHI2_THET1/5-50
D1CHR1_THET1/6-51
D1CHZ7_THET1/6-51
D1CI21_THET1/8-55
D1CIL6_THET1/6-51
D1CSL1_9RHIZ/10-55
D1CUF5_9RHIZ/7-52
D1CVE1_9RHIZ/9-54
D1CWS6_9RHIZ/4-49
D1D042_9RHIZ/2-47
D1D0H8_9RHIZ/6-51
D1EIY9_9RHIZ/2-47
D1EJ29_9RHIZ/9-57
D1EKC8_9RHIZ/6-51
D1EP96_9RHIZ/7-52
D1EQ78_9RHIZ/9-54
D1ER50_9RHIZ/4-49
D1ETI0_BRUME/9-57
D1ETL9_BRUME/2-47
D1EVE4_BRUME/6-51
D1EXX4_BRUME/4-49
D1F0J3_BRUME/7-52
D1F1H5_BRUME/9-54
D1F2R1_BRUME/6-51
D1F4J2_BRUME/2-47
D1F4N0_BRUME/9-57
D1F5H9_BRUME/7-52
D1F6G8_BRUME/9-54
D1F7H2_BRUME/4-49
D1FBC0_9RHIZ/6-51
D1FD75_9RHIZ/2-47
D1FDB2_9RHIZ/9-57
D1FGQ0_9RHIZ/7-52
D1FIL3_9RHIZ/4-49
D1GMH3_STAA0/5-51
D1GNA7_STAA0/4-49
D1GPV2_STAA0/3-47
D1GUW9_STAA0/3-48
D1JPL0_9BACE/9-54
D1JSN2_9BACE/7-52
D1K3U2_9BACE/8-53
D1K9V4_9BACE/9-54
D1N0T3_9BACT/12-59
D1N0V6_9BACT/2-47
D1N0Y7_9BACT/8-53
D1N0Z8_9BACT/5-55
D1N155_9BACT/2-50
D1N1Q8_9BACT/12-57
D1N1W2_9BACT/4-51
D1N209_9BACT/5-50
D1N249_9BACT/5-49
D1N2G6_9BACT/11-58
D1N2K2_9BACT/6-50
D1N2U6_9BACT/9-54
D1N2U8_9BACT/6-51
D1N363_9BACT/8-53
D1N378_9BACT/7-51
D1N3A1_9BACT/5-54
D1N3K1_9BACT/10-54
D1N3R6_9BACT/4-51
D1N3S0_9BACT/4-49
D1N3S2_9BACT/4-49
D1N3V6_9BACT/1-48
D1N428_9BACT/9-54
D1N466_9BACT/9-53
D1N479_9BACT/15-60
D1N4B9_9BACT/6-54
D1N4D9_9BACT/4-49
D1N4I2_9BACT/5-52
D1N4L5_9BACT/5-50
D1N538_9BACT/11-56
D1N5D0_9BACT/9-54
D1N5E4_9BACT/6-51
D1N5U9_9BACT/4-49
D1N602_9BACT/15-62
D1N616_9BACT/8-56
D1N638_9BACT/3-51
D1N681_9BACT/8-51
D1N684_9BACT/8-56
D1N6B9_9BACT/7-55
D1N6T1_9BACT/2-49
D1N6Y7_9BACT/6-51
D1N714_9BACT/6-51
D1N720_9BACT/16-61
D1N760_9BACT/6-55
D1N770_9BACT/7-48
D1N7W1_9BACT/3-48
D1N7Z3_9BACT/6-51
D1N820_9BACT/2-47
D1N8A7_9BACT/9-56
D1N8C9_9BACT/8-53
D1N8N8_9BACT/20-65
D1N8U1_9BACT/4-49
D1N8X5_9BACT/5-50
D1N8Z3_9BACT/6-49
D1N8Z9_9BACT/9-54
D1N909_9BACT/4-48
D1N937_9BACT/2-47
D1N9A9_9BACT/2-50
D1N9L4_9BACT/3-48
D1N9M6_9BACT/8-52
D1N9X1_9BACT/45-90
D1N9X2_9BACT/4-49
D1NA17_9BACT/9-56
D1NA84_9BACT/2-50
D1NAI5_9BACT/11-59
D1NAL3_9BACT/8-53
D1NAU7_9BACT/3-49
D1NB84_9BACT/4-49
D1NBF7_9BACT/8-56
D1NBT9_9BACT/8-53
D1NBV6_9BACT/9-54
D1NBX3_9BACT/2-47
D1NC21_9BACT/9-57
D1NL64_CLOTM/4-47
D1NNF6_CLOTM/6-50
D1NQP9_CLOTM/2-46
D1NSR8_9BIFI/3-50
D1NUZ5_9BIFI/26-70
D1NVV2_9BIFI/12-57
D1NWI6_9BIFI/7-53
D1NWN1_9BIFI/1-45
D1NX11_9BIFI/4-49
D1NY51_9ENTR/28-73
D1NYC8_9ENTR/20-65
D1P095_9ENTR/3-48
D1P0K8_9ENTR/8-53
D1P446_9ENTR/15-63
D1P4M3_9ENTR/3-48
D1P729_9ENTR/10-55
D1P781_9ENTR/1-45
D1P7Q5_9ENTR/11-56
D1P9I4_9BACT/6-51
D1PCS6_9BACT/7-52
D1PF54_9BACT/8-53
D1PQP2_9FIRM/7-51
D1PQV6_9FIRM/3-48
D1PS45_9FIRM/7-51
D1PSI0_9FIRM/2-47
D1PUC2_9BACT/8-53
D1PUG9_9BACT/6-51
D1PWE3_9BACT/5-50
D1PY38_9BACT/7-52
D1Q2A1_YERPN/11-56
D1Q3W8_YERPE/3-48
D1Q481_YERPE/7-52
D1Q4E1_YERPE/8-54
D1Q4W1_YERPE/6-51
D1Q5H6_YERPE/2-50
D1QB88_STAAU/4-49
D1QBK2_STAAU/3-48
D1QBS2_STAAU/3-47
D1QCP3_STAAU/5-51
D1QEL1_STAAU/5-51
D1QI88_STAAU/4-49
D1QKL3_STAAU/3-47
D1QKZ3_STAAU/3-48
D1QMF7_9BACT/6-51
D1QN06_9BACT/8-53
D1QQ21_9BACT/7-52
D1QXJ5_STAAU/3-48
D1QY68_STAAU/4-49
D1QYR5_STAAU/5-51
D1R3N6_STAAU/3-47
D1RNR1_SEROD/8-53
D1RPX9_SEROD/7-51
D1RQ15_SEROD/3-48
D1RQC3_SEROD/3-48
D1RQK5_SEROD/33-78
D1RRC7_SEROD/7-52
D1RRI3_SEROD/3-48
D1RSY8_SEROD/5-48
D1RT05_SEROD/13-58
D1RT73_SEROD/36-81
D1RTR4_SEROD/7-51
D1RUW9_SEROD/10-56
D1RV15_SEROD/11-59
D1RX07_SEROD/2-50
D1RXE8_SEROD/3-48
D1RXL4_SEROD/8-54
D1RYB9_SEROD/4-49
D1RYH8_SEROD/19-64
D1RZA4_SEROD/6-47
D1RZL7_SEROD/3-48
D1RZL9_SEROD/3-48
D1S0B5_SEROD/6-51
D1S0E7_SEROD/10-55
D1S0H7_SEROD/11-56
D1TRJ8_YERPE/3-48
D1TRP9_YERPE/6-51
D1TRQ3_YERPE/7-52
D1TT38_YERPE/2-48
D1TTU7_YERPE/4-49
D1TU18_YERPE/2-50
D1TVH4_YERPE/7-52
D1TVW0_YERPE/48-93
D1TW33_YERPE/3-48
D1TWC7_YERPE/7-52
D1TWH3_YERPE/9-54
D1TWJ7_YERPE/9-53
D1TX65_YERPE/3-48
D1TXZ7_YERPE/3-48
D1TYI3_YERPE/6-51
D1TZ41_YERPE/3-48
D1TZF0_YERPE/2-47
D1TZM0_YERPE/11-56
D1VV82_9FIRM/4-49
D1VW06_9FIRM/9-55
D1VWH7_9BACT/16-61
D1VYU1_9BACT/8-53
D1W2L1_9BACT/8-53
D1W3K7_9BACT/8-56
D1W5J0_9BACT/6-51
D1W9D9_9LACO/3-48
D1W9E5_9LACO/4-49
D1WAP1_9LACO/7-52
D1WAQ6_9LACO/4-49
D1WCS1_9LACO/7-52
D1WD59_9LACO/4-49
D1WDA1_9LACO/4-48
D1WDA6_9LACO/2-47
D1WDJ3_9LACO/3-48
D1WDL0_9LACO/3-52
D1WDL6_9LACO/3-50
D1WDL9_9LACO/4-49
D1WEC4_9LACO/3-48
D1WEI1_9LACO/6-51
D1WEI2_9LACO/4-48
D1WGP8_9LACO/3-48
D1WH31_9LACO/6-51
D1WI31_9LACO/6-51
D1WI32_9LACO/4-48
D1WI43_9LACO/3-48
D1WIK0_STAEP/3-47
D1WMQ2_STAEP/4-49
D1XBI6_9ACTO/5-51
D1XDZ2_9ACTO/4-49
D1XEK0_9ACTO/13-57
D1XEK5_9ACTO/16-60
D1XFU0_9ACTO/16-61
D1XHI8_9ACTO/1-37
D1XI43_9ACTO/13-58
D1XI95_9ACTO/15-62
D1XIK9_9ACTO/4-49
D1XIY3_9ACTO/17-62
D1XJ14_9ACTO/31-75
D1XJW8_9ACTO/17-62
D1XM57_9ACTO/4-48
D1XM65_9ACTO/10-55
D1XM67_9ACTO/4-49
D1XML0_9ACTO/1-42
D1XMY4_9ACTO/13-60
D1XN63_9ACTO/5-50
D1XNF7_9ACTO/13-58
D1XNJ9_9ACTO/3-48
D1XNP2_9ACTO/3-48
D1XP70_9ACTO/41-86
D1XPL7_9ACTO/13-58
D1XQM1_9ACTO/1-45
D1XRW5_9ACTO/15-60
D1XS80_9ACTO/4-49
D1XSI6_9ACTO/15-60
D1XW93_9BACT/8-53
D1XWM7_9BACT/6-51
D1Y4F9_9BACT/5-50
D1Y8V9_PROAC/9-54
D1Y905_PROAC/1-44
D1YAX0_PROAC/5-50
D1YCS4_PROAC/12-57
D1YCV8_PROAC/6-51
D1YDE7_PROAC/1-44
D1YDQ8_PROAC/5-50
D1YEH2_PROAC/13-58
D1YGK1_9LACO/3-47
D1YHD0_9LACO/3-49
D1YJN6_9LACO/7-52
D1YK19_9LACO/3-48
D1YL13_9LACO/3-48
D2A6Z3_SHIF2/3-48
D2A800_SHIF2/3-50
D2A9P0_SHIF2/7-52
D2ABT5_SHIF2/3-48
D2ACN9_SHIF2/13-58
D2ADV8_SHIF2/4-49
D2AE66_SHIF2/6-51
D2AEW2_SHIF2/3-48
D2AG54_SHIF2/24-69
D2AGB8_SHIF2/8-53
D2AGG0_SHIF2/3-48
D2AHV9_SHIF2/2-50
D2AIF7_SHIF2/17-62
D2AQF1_STRRD/4-49
D2AR47_STRRD/5-50
D2ASB7_STRRD/13-58
D2ATK7_STRRD/11-54
D2ATP2_STRRD/10-55
D2AUC1_STRRD/9-53
D2AUD5_STRRD/16-61
D2AWJ6_STRRD/18-63
D2AWX6_STRRD/13-58
D2AWZ6_STRRD/6-50
D2AYH0_STRRD/11-56
D2AZE6_STRRD/13-58
D2B148_STRRD/5-50
D2B207_STRRD/7-51
D2B241_STRRD/37-82
D2B2Y2_STRRD/4-49
D2B3L5_STRRD/12-57
D2B4Z8_STRRD/7-52
D2B5D2_STRRD/3-49
D2B5N3_STRRD/8-52
D2B6W7_STRRD/7-52
D2B776_STRRD/4-48
D2B810_STRRD/6-48
D2B817_STRRD/6-51
D2B8J0_STRRD/5-50
D2B985_STRRD/32-77
D2BAN3_STRRD/5-50
D2BD53_STRRD/7-52
D2BDF4_STRRD/8-53
D2BDH4_STRRD/4-48
D2BDJ3_STRRD/14-58
D2BDK1_STRRD/19-63
D2BDT0_STRRD/4-48
D2BEN0_STRRD/3-48
D2BEX0_STRRD/35-80
D2BKT0_LACLK/3-48
D2BKT8_LACLK/7-52
D2BKW6_LACLK/4-49
D2BMY5_LACLK/3-48
D2BPD9_LACLK/3-48
D2BRK2_DICD5/17-62
D2BSZ9_DICD5/7-52
D2BT92_DICD5/9-52
D2BUQ9_DICD5/3-48
D2BVS0_DICD5/21-67
D2BVV2_DICD5/3-48
D2BVV9_DICD5/3-48
D2BWF1_DICD5/3-46
D2BWM0_DICD5/2-50
D2BXL6_DICD5/6-48
D2BXS9_DICD5/3-48
D2BY88_DICD5/8-53
D2BYM8_DICD5/18-63
D2BYW0_DICD5/11-56
D2BZN2_DICD5/4-52
D2C078_DICD5/1-45
D2C263_DICD5/15-63
D2C321_DICD5/5-50
D2C396_DICD5/7-52
D2C4J6_THENR/3-47
D2C4J7_THENR/7-52
D2C547_THENR/5-50
D2C6X3_THENR/3-48
D2C7T9_THENR/11-56
D2EA59_ECOLX/14-59
D2EH54_PEDAC/3-47
D2EH92_PEDAC/10-55
D2EHJ0_PEDAC/7-53
D2EIJ9_PEDAC/4-51
D2EIL0_PEDAC/3-50
D2EIY0_PEDAC/3-48
D2EJV6_PEDAC/8-53
D2EK27_PEDAC/7-52
D2ELR4_PEDAC/6-51
D2EMF3_9STRE/4-49
D2EN88_9STRE/8-53
D2ENP9_9STRE/3-49
D2EPS6_9STRE/4-49
D2ESF6_9BACE/7-52
D2EX11_9BACE/8-56
D2F110_9BACE/7-52
D2F226_9BACE/5-50
D2F3T5_STAAU/5-51
D2F7D4_STAAU/3-48
D2F800_STAAU/4-49
D2F8U9_STAAU/3-47
D2FDH6_STAAU/3-48
D2FE42_STAAU/4-49
D2FF87_STAAU/3-47
D2FHY9_STAAU/5-51
D2FID0_STAAU/5-51
D2FM43_STAAU/3-48
D2FMR5_STAAU/4-49
D2FNV3_STAAU/3-47
D2FS77_STAAU/5-51
D2FVL3_STAAU/3-48
D2FW80_STAAU/4-49
D2FX79_STAAU/3-47
D2G1A4_STAAU/4-49
D2G275_STAAU/3-48
D2G2Y4_STAAU/3-47
D2G5H4_STAAU/5-51
D2G6H1_STAAU/5-51
D2GA44_STAAU/4-49
D2GAW9_STAAU/3-48
D2GBE8_STAAU/3-47
D2GGL1_STAAU/3-48
D2GH76_STAAU/4-49
D2GHX8_STAAU/3-47
D2GIU3_STAAU/5-51
D2GN80_STAAU/5-51
D2GRQ8_STAAU/3-48
D2GSC5_STAAU/4-49
D2GTG2_STAAU/3-47
D2MNW6_9FIRM/6-51
D2MQE1_9FIRM/5-50
D2MQJ5_9FIRM/6-52
D2N3X6_STAA5/5-51
D2N7K0_STAA5/3-48
D2N864_STAA5/4-49
D2N8W9_STAA5/3-47
D2NBM0_ECOS5/7-52
D2NBN8_ECOS5/2-50
D2ND00_ECOS5/5-50
D2NDI2_ECOS5/1-45
D2NEH6_ECOS5/1-45
D2NEU2_ECOS5/21-66
D2NG20_ECOS5/6-51
D2NGN6_ECOS5/7-52
D2NGR2_ECOS5/14-59
D2NI67_ECOS5/4-49
D2NIP7_ECOS5/8-53
D2NIT6_ECOS5/3-48
D2NK99_ECOS5/3-48
D2NLT5_ECOS5/8-56
D2NM18_ECOS5/3-48
D2NMT4_ECOS5/3-50
D2NRJ4_ROTMD/31-76
D2NV16_LISM1/4-49
D2NVH8_LISM1/4-50
D2NVQ9_LISM1/3-48
D2NW99_LISM1/3-48
D2NWL1_LISM1/6-51
D2NY31_LISM1/3-48
D2NZJ8_LISM1/5-50
D2P029_LISM1/5-50
D2P0A6_LISM1/5-49
D2P0V1_LISM1/2-46
D2P2N0_LISM1/4-49
D2P360_LISM1/3-48
D2P3N7_LISM2/2-46
D2P5G6_LISM2/4-49
D2P5Z6_LISM2/3-48
D2P6I4_LISM2/4-49
D2P6V3_LISM2/4-50
D2P777_LISM2/3-48
D2P7M4_LISM2/3-48
D2P830_LISM2/6-51
D2P9K0_LISM2/3-48
D2PAX3_LISM2/5-50
D2PBF3_LISM2/5-50
D2PBM8_LISM2/5-49
D2PL16_KRIFD/7-52
D2PL29_KRIFD/4-49
D2PLD5_KRIFD/13-58
D2PLE1_KRIFD/13-58
D2PM29_KRIFD/11-55
D2PMA6_KRIFD/5-50
D2PMI7_KRIFD/7-52
D2PMQ9_KRIFD/4-49
D2PN43_KRIFD/3-48
D2PNM0_KRIFD/3-48
D2PNQ9_KRIFD/12-58
D2PP78_KRIFD/8-54
D2PPE5_KRIFD/18-63
D2PPF2_KRIFD/3-48
D2PPG4_KRIFD/3-48
D2PQI6_KRIFD/4-49
D2PR49_KRIFD/17-62
D2PR52_KRIFD/10-54
D2PRE4_KRIFD/3-48
D2PRJ0_KRIFD/29-74
D2PRN8_KRIFD/6-50
D2PS56_KRIFD/10-55
D2PS92_KRIFD/15-60
D2PT63_KRIFD/41-85
D2PTD1_KRIFD/8-54
D2PTS7_KRIFD/4-49
D2PTX8_KRIFD/9-53
D2PU22_KRIFD/11-56
D2PUE5_KRIFD/10-55
D2PUW5_KRIFD/3-48
D2PUZ0_KRIFD/5-50
D2PV12_KRIFD/12-57
D2PW84_KRIFD/21-66
D2PWS7_KRIFD/6-52
D2PWX9_KRIFD/4-53
D2PXD8_KRIFD/21-66
D2PXY5_KRIFD/5-49
D2PYE1_KRIFD/5-50
D2PYP9_KRIFD/4-49
D2PZ26_KRIFD/4-49
D2PZ86_KRIFD/4-50
D2Q1G9_KRIFD/4-48
D2Q1I1_KRIFD/6-50
D2Q1K3_KRIFD/9-54
D2Q1Q7_KRIFD/15-60
D2Q2A0_KRIFD/9-53
D2Q4R9_KRIFD/25-70
D2Q525_KRIFD/6-47
D2Q5I0_BIFDB/3-50
D2Q5M5_BIFDB/3-50
D2Q5R3_BIFDB/5-51
D2Q5T4_BIFDB/10-55
D2Q6C2_BIFDB/12-57
D2Q6D3_BIFDB/4-50
D2Q6D8_BIFDB/13-58
D2Q6I6_BIFDB/11-57
D2Q6Q6_BIFDB/6-52
D2Q6W5_BIFDB/7-52
D2Q6X1_BIFDB/3-42
D2Q741_BIFDB/3-48
D2Q768_BIFDB/9-54
D2Q774_BIFDB/11-55
D2Q795_BIFDB/9-53
D2Q7A6_BIFDB/10-56
D2Q7B0_BIFDB/3-48
D2Q7F7_BIFDB/3-48
D2Q7G1_BIFDB/28-73
D2Q7G4_BIFDB/3-48
D2Q7I1_BIFDB/4-49
D2Q7I7_BIFDB/5-50
D2Q7K0_BIFDB/4-49
D2Q7N2_BIFDB/34-79
D2Q7U8_BIFDB/14-59
D2Q7W1_BIFDB/10-55
D2Q8M9_BIFDB/12-57
D2Q8U6_BIFDB/14-59
D2Q903_BIFDB/5-50
D2QA58_BIFDB/3-48
D2QAQ0_BIFDB/3-48
D2QE61_SPILD/6-51
D2QIB8_SPILD/5-50
D2QIK8_SPILD/7-55
D2QIS2_SPILD/7-52
D2QL59_SPILD/5-50
D2QN47_SPILD/7-52
D2QU39_SPILD/6-53
D2QUW4_SPILD/6-51
D2R9W7_GARV4/10-55
D2RCC5_GARV4/10-55
D2RCE5_GARV4/5-50
D2RCF7_GARV4/4-49
D2RCG5_GARV4/6-51
D2RCI7_GARV4/5-50
D2RMZ1_ACIFV/3-48
D2S418_GEOOG/11-56
D2S5K1_GEOOG/17-61
D2S6K8_GEOOG/2-47
D2S6L6_GEOOG/11-56
D2S6L8_GEOOG/11-56
D2S6M3_GEOOG/7-51
D2SDL7_GEOOG/17-62
D2T3Q2_ERWP6/10-56
D2T4X2_ERWP6/2-50
D2T692_ERWP6/3-48
D2T8C8_ERWP6/65-110
D2T9F2_ERWP6/31-76
D2TAT9_ERWP6/9-55
D2TBE6_ERWP6/3-48
D2TBJ2_ERWP6/3-48
D2TBR9_ERWP6/8-56
D2TC60_ERWP6/11-55
D2TGD7_CITRI/2-50
D2TGL4_CITRI/5-50
D2TH43_CITRI/14-59
D2TH84_CITRI/3-48
D2THI0_CITRI/3-48
D2THL8_CITRI/8-53
D2THN2_CITRI/6-51
D2TIM0_CITRI/4-52
D2TIQ8_CITRI/3-48
D2TJI3_CITRI/3-48
D2TJR3_CITRI/11-56
D2TK03_CITRI/17-63
D2TK52_CITRI/7-52
D2TKA5_CITRI/4-49
D2TLE4_CITRI/3-48
D2TLK3_CITRI/7-52
D2TN54_CITRI/6-48
D2TNX3_CITRI/6-51
D2TQF4_CITRI/8-54
D2TRI0_CITRI/3-48
D2TU50_CITRI/11-56
D2TV67_CITRI/182-209
D2TZR0_9ENTR/3-48
D2U1R6_9ENTR/2-50
D2U3E0_9ENTR/16-60
D2U8F6_XANAP/16-61
D2U912_XANAP/16-61
D2UBQ2_XANAP/15-60
D2UC66_XANAP/5-50
D2UF04_XANAP/13-58
D2UJ43_STAAU/5-51
D2UMC9_STAAU/3-48
D2UN14_STAAU/4-49
D2UP43_STAAU/3-47
D2USC6_STAAU/3-48
D2USZ0_STAAU/4-49
D2UTC3_STAAU/3-47
D2UWF4_STAAU/5-51
D2Y9E4_VIBMI/3-48
D2YAR8_VIBMI/24-69
D2YB19_VIBMI/3-48
D2YB68_VIBMI/8-53
D2YBD7_VIBMI/3-48
D2YBZ9_VIBMI/3-48
D2YC20_VIBMI/40-85
D2YCS2_VIBMI/2-50
D2YE98_VIBMI/3-48
D2YIA7_VIBMI/10-56
D2YJ51_VIBMI/3-48
D2YKK3_VIBMI/10-56
D2YKN4_VIBMI/3-48
D2YLA2_VIBMI/3-48
D2YLV2_VIBMI/8-53
D2YMM6_VIBMI/3-48
D2YP83_VIBMI/3-48
D2YPK8_VIBMI/6-51
D2YQV7_VIBMI/3-48
D2YQX5_VIBMI/40-85
D2YTA0_VIBMI/3-48
D2YUP9_VIBMI/2-50
D2YYE2_ARTGO/1-45
D2Z8J4_9BACT/5-50
D2Z9K6_9ENTR/2-50
D2Z9P8_9ENTR/5-50
D2ZA38_9ENTR/8-54
D2ZBL3_9ENTR/3-48
D2ZBQ5_9ENTR/8-53
D2ZCV2_9ENTR/4-49
D2ZEN8_9ENTR/6-51
D2ZEZ8_9ENTR/1-33
D2ZG46_9ENTR/5-50
D2ZGA1_9ENTR/5-50
D2ZGC8_9ENTR/2-47
D2ZH88_9ENTR/15-57
D2ZI27_9ENTR/8-54
D2ZI48_9ENTR/1-45
D2ZIF0_9ENTR/3-48
D2ZIU4_9ENTR/7-52
D2ZJ82_9ENTR/10-55
D2ZJI5_9ENTR/3-48
D2ZJU2_9ENTR/3-48
D2ZJU7_9ENTR/3-48
D2ZLP3_9ENTR/6-48
D2ZLT5_9ENTR/6-51
D2ZM34_9ENTR/1-45
D2ZM67_9ENTR/14-58
D2ZYX7_NEIMU/3-48
D3A1J6_NEISU/3-48
D3A959_9CLOT/2-47
D3A966_9CLOT/12-57
D3A9J5_9CLOT/8-52
D3A9K9_9CLOT/20-65
D3AA42_9CLOT/17-62
D3AA67_9CLOT/5-50
D3AAV5_9CLOT/9-54
D3ADT4_9CLOT/20-64
D3AEK3_9CLOT/2-48
D3AEM0_9CLOT/14-62
D3AEP7_9CLOT/9-55
D3AEQ5_9CLOT/2-48
D3AF05_9CLOT/1-34
D3AF22_9CLOT/13-58
D3AFL5_9CLOT/3-48
D3AG36_9CLOT/3-48
D3AG50_9CLOT/3-48
D3AGP7_9CLOT/3-48
D3AGU2_9CLOT/3-48
D3AIB8_9CLOT/7-52
D3AJA2_9CLOT/8-53
D3AJI6_9CLOT/10-55
D3AJL6_9CLOT/31-78
D3AJX5_9CLOT/9-54
D3AK70_9CLOT/4-49
D3AKD3_9CLOT/7-52
D3AKJ2_9CLOT/2-47
D3AL68_9CLOT/53-98
D3ALC7_9CLOT/4-49
D3AMX5_9CLOT/61-106
D3ANJ2_9CLOT/4-49
D3AP00_9CLOT/44-89
D3AQL4_9CLOT/6-50
D3ARR1_9CLOT/2-49
D3ARS4_9CLOT/2-47
D3ASF2_9CLOT/3-50
D3ATH9_9CLOT/16-61
D3ATJ6_9CLOT/3-48
D3ATP5_9CLOT/5-50
D3CTG6_9ACTO/6-51
D3CTH5_9ACTO/25-72
D3CXI2_9ACTO/22-67
D3CZK5_9ACTO/61-106
D3CZK8_9ACTO/30-76
D3D1U2_9ACTO/13-60
D3D4D8_9ACTO/1-38
D3D4F3_9ACTO/3-48
D3D7V6_9ACTO/7-52
D3D8C6_9ACTO/6-50
D3D8N9_9ACTO/23-68
D3D8T0_9ACTO/25-69
D3DDD5_9ACTO/14-61
D3E5F2_GEOS4/7-50
D3E5P8_GEOS4/4-49
D3E6B9_GEOS4/3-48
D3E6X3_GEOS4/7-51
D3E7Q5_GEOS4/3-48
D3E982_GEOS4/5-50
D3E9J3_GEOS4/5-50
D3EAJ3_GEOS4/3-48
D3EAV3_GEOS4/3-48
D3EAW1_GEOS4/7-53
D3EBB6_GEOS4/3-49
D3EBP7_GEOS4/6-52
D3EBS0_GEOS4/7-51
D3EBV1_GEOS4/4-49
D3ED75_GEOS4/3-50
D3EDM6_GEOS4/8-53
D3EDU0_GEOS4/4-49
D3EEE3_GEOS4/2-46
D3EFK6_GEOS4/3-48
D3EFW5_GEOS4/3-48
D3EGP0_GEOS4/6-51
D3EI44_GEOS4/6-51
D3EJW3_GEOS4/3-48
D3EK24_GEOS4/6-51
D3EKW8_GEOS4/5-50
D3ELZ2_GEOS4/5-50
D3EM03_GEOS4/5-50
D3EM79_GEOS4/4-48
D3EMM8_GEOS4/3-48
D3ES98_STAA4/5-51
D3EWQ3_STAA4/3-48
D3EXD2_STAA4/1-34
D3EY71_STAA4/3-47
D3F2J8_CONWI/8-53
D3F3N6_CONWI/7-52
D3F4Y7_CONWI/4-49
D3F6H9_CONWI/11-56
D3F7Q8_CONWI/8-55
D3F7T7_CONWI/5-50
D3F7W6_CONWI/13-59
D3F8L2_CONWI/19-64
D3F8W5_CONWI/12-57
D3F9U2_CONWI/18-63
D3FA51_CONWI/10-55
D3FAH3_CONWI/17-62
D3FCE9_CONWI/9-54
D3FCI5_CONWI/1-45
D3FS03_BACPE/3-48
D3FVL7_BACPE/4-49
D3FX76_BACPE/4-49
D3FXV6_BACPE/3-48
D3G056_BACPE/3-48
D3G1C2_BACPE/3-48
D3G1R8_BACPE/3-49
D3G1V5_BACPE/3-48
D3GRP6_ECO44/3-48
D3GRZ0_ECO44/11-56
D3GST4_ECO44/3-48
D3GTK6_ECO44/8-53
D3GU42_ECO44/8-53
D3GUF2_ECO44/3-48
D3GW41_ECO44/6-51
D3GWP3_ECO44/3-50
D3GWY4_ECO44/14-59
D3H015_ECO44/3-48
D3H059_ECO44/7-52
D3H3X1_ECO44/3-48
D3H461_ECO44/2-50
D3H6E0_STRM6/4-49
D3H6R4_STRM6/8-53
D3H7C7_STRM6/3-49
D3HAF9_STRM6/4-49
D3HCE8_STRG3/3-48
D3HCI6_STRG3/5-52
D3HEC8_STRG3/3-48
D3HEW0_STRG3/8-53
D3HFS0_STRG3/4-49
D3HGU1_STRG3/3-49
D3HI60_STRG3/3-48
D3HWF0_9BACT/6-51
D3HWV3_9BACT/4-49
D3I0N9_9BACT/7-52
D3I2G2_9BACT/1-45
D3I3M9_9BACT/6-51
D3I9Q5_9BACT/8-53
D3IAC2_9BACT/6-51
D3IH21_9BACT/8-56
D3IHD9_9BACT/6-51
D3ILI7_9BACT/1-45
D3KIT9_LISMO/3-48
D3KJ43_LISMO/4-49
D3KJ93_LISMO/5-50
D3KJG4_LISMO/4-50
D3KMF4_LISMO/4-49
D3KMZ3_LISMO/3-48
D3KP73_LISMO/2-46
D3KPG4_LISMO/3-48
D3KQ36_LISMO/3-48
D3KZQ0_9BACT/1-45
D3L6R1_OENOE/4-50
D3L6X3_OENOE/1-40
D3L6Z3_OENOE/6-52
D3L7A8_OENOE/6-51
D3L7F4_OENOE/4-51
D3L844_OENOE/4-49
D3L8F4_OENOE/8-53
D3L8U1_OENOE/3-49
D3LBG9_OENOE/8-54
D3LDB9_ENTFC/3-48
D3LE20_ENTFC/4-50
D3LEL7_ENTFC/24-69
D3LEZ2_ENTFC/3-47
D3LFF1_ENTFC/3-50
D3LG06_ENTFC/7-52
D3LGC4_ENTFC/3-49
D3LGN0_ENTFC/4-49
D3LH00_ENTFC/7-53
D3LHK5_ENTFC/3-48
D3LIF3_ENTFC/4-49
D3LIM3_ENTFC/5-50
D3LTI5_9FIRM/3-51
D3MB70_PROAC/6-51
D3MCU7_PROAC/9-54
D3MCY3_PROAC/12-57
D3MD21_PROAC/6-51
D3MDA0_PROAC/82-126
D3MEV0_PROAC/1-45
D3MFR8_PROAC/5-50
D3MGG2_PROAC/5-50
D3MGR9_PROAC/10-54
D3MI45_PROAC/5-50
D3MIE6_PROAC/9-54
D3MII1_PROAC/12-57
D3MIL6_PROAC/6-51
D3MIR6_PROAC/16-60
D3MMB0_PROAC/6-51
D3MN20_PROAC/1-45
D3MNW4_PROAC/5-49
D3MP66_PROAC/5-50
D3MRF0_9FIRM/8-53
D3MS61_9FIRM/8-53
D3P028_AZOS1/37-82
D3P0Y2_AZOS1/6-51
D3P163_AZOS1/21-64
D3P2J3_AZOS1/3-48
D3P339_AZOS1/9-54
D3P3D3_AZOS1/11-55
D3P4H8_AZOS1/9-53
D3P4R5_AZOS1/28-73
D3P514_AZOS1/18-63
D3P5D4_AZOS1/15-60
D3P6D3_AZOS1/31-77
D3P7Q7_AZOS1/12-58
D3PLU9_MEIRD/7-52
D3PLV0_MEIRD/6-51
D3PMF6_MEIRD/3-48
D3PMY0_MEIRD/8-53
D3PNK5_MEIRD/8-53
D3PPD5_MEIRD/7-52
D3PTM8_MEIRD/3-48
D3PUD9_STANL/19-64
D3PUI3_STANL/11-56
D3PWQ8_STANL/3-48
D3PX15_STANL/3-49
D3PXM5_STANL/5-50
D3PY57_STANL/10-56
D3PZ91_STANL/4-48
D3Q0H1_STANL/5-50
D3Q1S2_STANL/4-49
D3Q3B6_STANL/11-56
D3Q3D8_STANL/9-52
D3Q413_STANL/8-53
D3Q4H0_STANL/8-53
D3Q6X7_STANL/1-45
D3Q7C3_STANL/4-50
D3Q7J2_STANL/4-50
D3Q8H7_STANL/11-56
D3Q985_STANL/13-58
D3QA37_STANL/8-54
D3QAL5_STANL/3-48
D3QAL9_STANL/3-48
D3QBP0_STANL/10-55
D3QCP3_STALH/1-42
D3QGW5_STALH/4-49
D3QIP9_STALH/3-47
D3QJ72_STALH/4-49
D3QJB5_ECOCB/8-53
D3QJM1_ECOCB/11-59
D3QJU3_ECOCB/3-48
D3QLF9_ECOCB/6-51
D3QLV9_ECOCB/24-69
D3QPR1_ECOCB/17-62
D3QQG8_ECOCB/3-48
D3QS20_ECOCB/3-50
D3QS79_ECOCB/4-49
D3QTX6_ECOCB/8-53
D3QU15_ECOCB/3-48
D3QU43_ECOCB/7-52
D3QVG6_ECOCB/2-50
D3QX55_ECOCB/3-48
D3QYD4_ECOCB/11-56
D3QZL8_CLOB3/3-48
D3R1R7_CLOB3/6-51
D3R431_BIFAB/3-49
D3R440_BIFAB/6-51
D3R463_BIFAB/114-158
D3R691_BIFAB/3-50
D3R708_BIFAB/6-52
D3R760_BIFAB/5-50
D3R773_BIFAB/74-119
D3R788_BIFAB/6-50
D3R7J0_BIFAB/20-65
D3R7J4_BIFAB/6-51
D3R7S4_BIFAB/89-134
D3R7U2_BIFAB/9-54
D3R8E5_KLEVT/8-53
D3R917_KLEVT/2-47
D3R953_KLEVT/7-55
D3R958_KLEVT/11-53
D3R9D4_KLEVT/7-52
D3RBM5_KLEVT/2-50
D3RBS0_KLEVT/7-52
D3RBT1_KLEVT/4-49
D3RCH5_KLEVT/3-48
D3RCY9_KLEVT/8-54
D3RD95_KLEVT/7-52
D3RDK0_KLEVT/11-56
D3RE11_KLEVT/6-51
D3REK6_KLEVT/9-53
D3RES4_KLEVT/25-70
D3REW5_KLEVT/15-61
D3RFL7_KLEVT/11-56
D3RFZ1_KLEVT/7-52
D3RG36_KLEVT/9-54
D3RH21_KLEVT/8-53
D3RHF3_KLEVT/11-56
D3RHQ5_KLEVT/3-48
D3RHR7_KLEVT/3-48
D3RHS2_KLEVT/3-48
D3RIA0_KLEVT/3-48
D3RIA3_KLEVT/2-47
D3RIE5_KLEVT/1-45
D3RJB3_KLEVT/3-48
D3RJE0_KLEVT/3-48
D3RLH1_KLEVT/7-48
D3RLV0_KLEVT/3-48
D3T3Y3_THEIA/3-48
D3T446_THEIA/3-48
D3T573_THEIA/10-54
D3T5G2_THEIA/4-49
D3T663_THEIA/4-49
D3T6L4_THEIA/4-47
D3T728_THEIA/4-49
D3T7V3_THEIA/4-49
D3T7V9_THEIA/3-48
D3UKT6_LISSS/3-48
D3ULC6_LISSS/5-49
D3UNI2_LISSS/4-49
D3UP16_LISSS/3-48
D3UPU4_LISSS/4-50
D3UQC5_LISSS/3-48
D3USD6_LISSS/3-48
D3UY19_XENBS/1-45
D3V1S6_XENBS/3-48
D3V4M5_XENBS/2-50
D3V5B3_XENBS/1-33
D3V5B4_XENBS/3-48
D3V6V6_XENBS/10-55
D3V8S0_XENNA/2-50
D3VD70_XENNA/3-48
D3VG46_XENNA/1-45
D3VH25_XENNA/10-55
D3VI16_XENNA/9-55
D3VRV6_MYCA6/5-49
D4B7U7_9ENTR/3-48
D4B912_9ENTR/4-49
D4B9W4_9ENTR/8-53
D4BA09_9ENTR/3-48
D4BDD2_9ENTR/8-53
D4BDK8_9ENTR/17-63
D4BE71_9ENTR/6-51
D4BEJ3_9ENTR/32-77
D4BF71_9ENTR/18-66
D4BFU6_9ENTR/6-51
D4BFY1_9ENTR/7-52
D4BGS4_9ENTR/3-48
D4BGS5_9ENTR/3-48
D4BI64_9ENTR/7-52
D4BIH0_9ENTR/8-54
D4BJ86_9ENTR/1-45
D4BJH6_9ENTR/3-50
D4BLA4_BIFBR/8-53
D4BLF8_BIFBR/3-50
D4BLP5_BIFBR/4-49
D4BLP9_BIFBR/3-48
D4BLQ5_BIFBR/5-50
D4BLR8_BIFBR/5-50
D4BLY0_BIFBR/31-76
D4BME0_BIFBR/4-49
D4BML1_BIFBR/1-45
D4BMM8_BIFBR/12-57
D4BMY3_BIFBR/1-45
D4BN19_BIFBR/3-48
D4BN93_BIFBR/10-55
D4BPB9_BIFBR/11-56
D4BPZ7_BIFBR/5-49
D4BQ30_BIFBR/4-48
D4BQ98_BIFBR/10-55
D4BQD8_BIFBR/85-129
D4BQN2_BIFBR/5-50
D4BR08_BIFBR/3-48
D4BR98_BIFBR/5-50
D4BY27_PRORE/16-62
D4BZ43_PRORE/3-48
D4BZR2_PRORE/7-52
D4C042_PRORE/2-47
D4C048_PRORE/3-48
D4C0F9_PRORE/15-63
D4C0X9_PRORE/3-48
D4C0Z3_PRORE/9-54
D4C1Y2_PRORE/26-72
D4C2R6_PRORE/14-59
D4C2S5_PRORE/11-59
D4C322_PRORE/3-48
D4C5G7_PRORE/11-56
D4C5W4_PRORE/1-45
D4CGG2_9CLOT/46-92
D4CGX6_9CLOT/4-49
D4CJ69_9FIRM/132-177
D4CJB5_9FIRM/41-86
D4CK01_9FIRM/3-48
D4CKY5_9FIRM/4-48
D4CLR1_9FIRM/2-48
D4CMH0_9FIRM/51-96
D4CMH4_9FIRM/29-74
D4CMJ7_9FIRM/5-50
D4CMJ8_9FIRM/1-45
D4CPE6_9FIRM/13-58
D4CPF6_9FIRM/7-53
D4CQ82_9FIRM/41-87
D4DWK7_SEROD/11-56
D4DXG8_SEROD/9-54
D4DXX6_SEROD/6-51
D4DY02_SEROD/32-77
D4DYJ1_SEROD/12-57
D4DYK9_SEROD/3-48
D4DYR9_SEROD/7-52
D4DZ15_SEROD/3-48
D4DZG2_SEROD/3-48
D4DZK9_SEROD/10-55
D4E0V1_SEROD/19-67
D4E1G5_SEROD/5-50
D4E279_SEROD/3-48
D4E285_SEROD/3-48
D4E2W0_SEROD/35-76
D4E3M3_SEROD/14-59
D4E4B6_SEROD/3-48
D4E4B9_SEROD/7-52
D4E6N9_SEROD/19-64
D4E6X5_SEROD/3-48
D4E778_SEROD/3-48
D4E812_SEROD/37-82
D4E8U2_SEROD/8-53
D4EAQ2_AGGAC/8-53
D4EBE6_AGGAC/2-50
D4EBE9_AGGAC/3-48
D4EFA3_AGGAC/3-48
D4EJ81_ENTFA/3-49
D4EJR6_ENTFA/6-52
D4EKB8_ENTFA/3-48
D4EL16_ENTFA/14-59
D4ELC4_ENTFA/17-63
D4ELZ8_ENTFA/3-49
D4EML9_ENTFA/25-71
D4EN52_ENTFA/4-49
D4ENN5_ENTFA/7-52
D4EPM3_ENTFA/3-48
D4EPY9_ENTFA/3-48
D4EQI0_ENTFA/4-49
D4ERD3_ENTFA/25-71
D4ERW2_ENTFA/3-48
D4ES02_ENTFA/3-49
D4ESP7_ENTFA/14-59
D4ETH2_ENTFA/4-49
D4EU56_ENTFA/3-48
D4EUX5_ENTFA/7-52
D4EVD9_ENTFA/3-49
D4EVY9_ENTFA/4-49
D4EW77_ENTFA/6-52
D4EYF7_ENTFA/17-63
D4EZ07_ENTFA/3-48
D4F1K0_EDWTA/3-48
D4F1K1_EDWTA/3-48
D4F245_EDWTA/16-64
D4F5S1_EDWTA/3-48
D4F7C0_EDWTA/3-49
D4F9L3_EDWTA/14-59
D4F9W9_EDWTA/7-52
D4FAP5_EDWTA/4-49
D4FB06_EDWTA/1-45
D4FBM5_9LACO/4-49
D4FDL1_9LACO/3-48
D4FDZ8_9LACO/3-50
D4FE05_9LACO/3-50
D4FE13_9LACO/7-52
D4FG19_9LACO/4-49
D4FI96_STAEP/4-49
D4FM74_STAEP/3-47
D4FQS8_STROR/4-49
D4FQX8_STROR/8-53
D4FRG5_STROR/4-49
D4FUJ4_STROR/3-49
D4FUT2_BACNA/3-48
D4FUW2_BACNA/4-49
D4FVE5_BACNA/3-48
D4FVW5_BACNA/3-48
D4FXX8_BACNA/10-56
D4G050_BACNA/5-50
D4G0A4_BACNA/3-49
D4G1P3_BACNA/3-49
D4G1V3_BACNA/3-48
D4G2A3_BACNA/3-48
D4G497_BACNA/3-48
D4GCK3_PANAM/38-83
D4GD48_PANAM/7-52
D4GDK9_PANAM/69-114
D4GDX8_PANAM/12-57
D4GEW1_PANAM/5-50
D4GFQ5_PANAM/25-70
D4GFW8_PANAM/3-48
D4GFX5_PANAM/2-47
D4GFX6_PANAM/9-55
D4GGD8_PANAM/3-48
D4GHI8_PANAM/8-56
D4GHV0_PANAM/7-52
D4GIH5_PANAM/3-48
D4GIJ5_PANAM/17-63
D4GIP8_PANAM/3-48
D4GIT0_PANAM/11-56
D4GJG4_PANAM/44-90
D4GJR6_PANAM/2-50
D4GK20_PANAM/4-48
D4GL54_PANAM/8-53
D4GMU3_PANAM/32-77
D4GMY6_PANAM/41-84
D4GN14_PANAM/5-50
D4H242_DENA2/6-50
D4HBB2_PROAS/1-45
D4HBM2_PROAS/9-54
D4HBS2_PROAS/5-50
D4HBX3_PROAS/12-57
D4HCC5_PROAS/6-51
D4HEH1_PROAS/6-51
D4HEP8_PROAS/82-126
D4HEZ3_PROAS/5-50
D4HFG8_PROAS/10-54
D4HU42_ERWAC/3-48
D4HUF3_ERWAC/11-55
D4HVJ2_ERWAC/4-49
D4HWD9_ERWAC/3-48
D4HWS4_ERWAC/29-74
D4I007_ERWAC/2-50
D4I0T1_ERWAC/10-56
D4I1S3_ERWAC/8-56
D4I2D3_ERWAC/3-48
D4I3K3_ERWAC/7-52
D4I4H3_ERWAC/9-55
D4I6X6_ERWAE/3-48
D4IA96_ERWAE/3-48
D4IAZ7_ERWAE/4-49
D4IB18_ERWAE/3-48
D4IBE1_ERWAE/8-56
D4IBW1_ERWAE/11-55
D4IC34_ERWAE/3-48
D4IEG3_ERWAE/7-52
D4IFK4_ERWAE/9-55
D4IFQ6_ERWAE/10-56
D4IFY2_ERWAE/2-50
D4IKT4_9BACT/5-53
D4IL18_9BACT/10-55
D4IW63_BUTFI/6-50
D4IW70_BUTFI/6-50
D4J029_BUTFI/3-48
D4J065_BUTFI/4-49
D4J0H8_BUTFI/2-47
D4J1G3_BUTFI/7-54
D4J1G9_BUTFI/11-57
D4J1P8_BUTFI/3-48
D4J1Q8_BUTFI/2-48
D4J3N0_BUTFI/2-46
D4J704_9FIRM/2-49
D4JEX7_9FIRM/5-50
D4JGK4_9FIRM/6-51
D4JGS1_9FIRM/2-47
D4JGS5_9FIRM/7-52
D4JJG9_9FIRM/6-51
D4JK00_9FIRM/7-52
D4JKY7_9FIRM/3-48
D4JL24_9FIRM/2-48
D4JLF9_9FIRM/3-48
D4JM51_9FIRM/4-49
D4JNY0_9FIRM/3-48
D4JQT5_9FIRM/4-48
D4JRR4_9FIRM/7-51
D4JTL7_9FIRM/6-51
D4JTL8_9FIRM/7-52
D4JZ21_9FIRM/5-50
D4K1J4_9FIRM/3-51
D4K4K5_9FIRM/6-50
D4K817_9FIRM/3-48
D4KAW4_9FIRM/6-51
D4KC01_9FIRM/2-46
D4KCL8_9FIRM/5-50
D4KG00_9FIRM/5-50
D4KGU1_9FIRM/6-50
D4KII7_9FIRM/3-48
D4KJ94_9FIRM/6-51
D4KJF1_9FIRM/14-59
D4KJN4_9FIRM/10-55
D4KJV0_9FIRM/3-48
D4KLA6_9FIRM/3-48
D4KLY6_9FIRM/3-48
D4KMU9_9FIRM/6-51
D4KPI3_9FIRM/3-48
D4KR72_9FIRM/2-47
D4KRW4_9FIRM/3-48
D4KSF7_9FIRM/3-48
D4KTD5_9FIRM/10-58
D4KTM5_9FIRM/3-48
D4KUQ2_9FIRM/3-48
D4KWJ9_9FIRM/6-51
D4KX89_9FIRM/2-47
D4KYC9_9FIRM/6-51
D4KYJ6_9FIRM/1-39
D4KZC3_9FIRM/6-51
D4L041_9FIRM/3-48
D4L081_9FIRM/18-63
D4L0F0_9FIRM/10-55
D4L0M0_9FIRM/1-45
D4L174_9FIRM/15-63
D4L1H4_9FIRM/3-48
D4L362_9FIRM/3-48
D4L3J5_9FIRM/5-50
D4L3X3_9FIRM/1-44
D4LAY4_9FIRM/6-51
D4LHM3_9FIRM/3-49
D4LI51_9FIRM/4-48
D4LI52_9FIRM/4-48
D4LLP0_9FIRM/2-49
D4LLS8_9FIRM/3-48
D4LLU7_9FIRM/7-52
D4LLV6_9FIRM/4-49
D4LM51_9FIRM/2-46
D4LN25_9FIRM/3-48
D4LNS5_9FIRM/4-48
D4LPK3_9FIRM/4-48
D4LPL2_9FIRM/4-49
D4LPS5_9FIRM/4-49
D4LPY7_9FIRM/3-49
D4LPZ4_9FIRM/4-48
D4LQZ5_9FIRM/7-52
D4LR42_9FIRM/4-48
D4LR67_9FIRM/5-50
D4LR88_9FIRM/5-50
D4LSH9_9FIRM/2-49
D4LSN5_9FIRM/10-55
D4LUD4_9FIRM/5-50
D4LV07_9FIRM/7-52
D4LVV3_9FIRM/4-49
D4LYR8_9FIRM/3-48
D4LZK1_9FIRM/4-45
D4M0P3_9FIRM/3-49
D4M0R9_9FIRM/4-49
D4M145_9FIRM/19-63
D4M1I7_9FIRM/5-50
D4M2F5_9FIRM/7-52
D4M2X2_9FIRM/4-48
D4M3C7_9FIRM/4-48
D4M6F4_9FIRM/6-51
D4MBF6_9ENTE/4-49
D4MBR2_9ENTE/7-52
D4MCI9_9ENTE/3-49
D4MDV5_9ENTE/4-49
D4MEL6_9ENTE/3-48
D4MF55_9ENTE/7-53
D4MGH0_9ENTE/4-50
D4MHC2_9ENTE/3-48
D4MK14_9FIRM/7-51
D4MLX6_9FIRM/7-52
D4MLX7_9FIRM/6-51
D4MQ29_9FIRM/5-51
D4MUM8_9FIRM/8-55
D4MV84_9FIRM/8-55
D4MVA0_9FIRM/4-49
D4MXA9_9FIRM/8-54
D4MZB8_9FIRM/10-56
D4N0Z0_9FIRM/6-50
D4N104_9FIRM/4-49
D4N111_9FIRM/4-49
D4N120_9FIRM/4-49
D4PHG4_LISMO/2-46
D4PHZ3_LISMO/5-49
D4PIX0_LISMO/3-48
D4PJR4_LISMO/4-49
D4PKY4_LISMO/3-48
D4PLI0_LISMO/5-50
D4PLN5_LISMO/4-49
D4PN47_LISMO/4-50
D4PNN5_LISMO/6-51
D4PPG0_LISMO/3-48
D4PQ55_LISMO/3-48
D4PR52_LISMO/3-48
D4PRR6_LISMO/5-50
D4PS46_LISMO/5-49
D4PSM2_LISMO/2-46
D4PUB1_LISMO/4-49
D4PV47_LISMO/4-50
D4PVJ1_LISMO/3-48
D4PWL4_LISMO/3-48
D4PWX1_LISMO/4-49
D4PX23_LISMO/5-50
D4PXV4_LISMO/6-51
D4PYM1_LISMO/3-48
D4PZW4_LISMO/3-48
D4Q0H3_LISMO/5-50
D4Q0N1_LISMO/4-49
D4Q129_LISMO/5-49
D4Q1Y4_LISMO/4-49
D4Q2K6_LISMO/3-48
D4Q355_LISMO/4-50
D4Q4M0_LISMO/6-51
D4Q5M2_LISMO/3-48
D4Q7C4_LISMO/2-46
D4Q7M3_LISMO/3-48
D4QH42_ENTFC/3-48
D4QHF8_ENTFC/3-49
D4QI16_ENTFC/3-49
D4QJB4_ENTFC/3-48
D4QJL7_ENTFC/4-50
D4QKN7_ENTFC/7-52
D4QLA4_ENTFC/3-50
D4QLW4_ENTFC/4-49
D4QM54_ENTFC/4-49
D4QMK3_ENTFC/4-49
D4QP93_ENTFC/7-53
D4QPX3_ENTFC/3-47
D4QPZ0_ENTFC/3-48
D4QQI3_ENTFC/3-47
D4QQL2_ENTFC/4-49
D4QQN3_ENTFC/3-49
D4QRF5_ENTFC/3-48
D4QS51_ENTFC/4-50
D4QSN9_ENTFC/3-48
D4QSU9_ENTFC/3-48
D4QTG8_ENTFC/4-49
D4QU56_ENTFC/7-52
D4QVE4_ENTFC/3-50
D4QWA0_ENTFC/3-48
D4QX76_ENTFC/4-49
D4QXN3_ENTFC/7-53
D4QXZ3_ENTFC/3-49
D4QY08_ENTFC/7-52
D4QYA2_ENTFC/3-47
D4QYF3_ENTFC/7-53
D4QZB7_ENTFC/3-48
D4QZL6_ENTFC/3-50
D4R1V8_ENTFC/5-50
D4R202_ENTFC/4-49
D4R261_ENTFC/4-50
D4R2D8_ENTFC/3-48
D4R3L1_ENTFC/3-48
D4R528_ENTFC/4-49
D4R5R1_ENTFC/4-49
D4R6D0_ENTFC/3-49
D4R6J4_ENTFC/3-48
D4R6Q8_ENTFC/3-48
D4R862_ENTFC/3-48
D4R971_ENTFC/7-53
D4R9N3_ENTFC/4-50
D4RAD8_ENTFC/3-50
D4RBY1_ENTFC/7-52
D4RDG8_ENTFC/3-47
D4RDN1_ENTFC/4-49
D4RDY2_ENTFC/4-49
D4REU8_ENTFC/3-48
D4RFW3_ENTFC/7-52
D4RGA4_ENTFC/5-50
D4RGI2_ENTFC/3-50
D4RH66_ENTFC/4-50
D4RIH9_ENTFC/3-49
D4RIN7_ENTFC/7-53
D4RJB2_ENTFC/3-48
D4RJE6_ENTFC/3-47
D4RJH9_ENTFC/3-48
D4RJW5_ENTFC/4-49
D4RKE3_ENTFC/3-47
D4RKS1_ENTFC/3-48
D4RLI4_ENTFC/4-49
D4RM93_ENTFC/4-49
D4RMZ3_ENTFC/3-49
D4RNT8_ENTFC/3-50
D4RPM6_ENTFC/7-53
D4RQ31_ENTFC/7-52
D4RQY8_ENTFC/3-47
D4RRL9_ENTFC/3-48
D4RSH6_ENTFC/4-49
D4RSV2_ENTFC/4-49
D4RTT1_ENTFC/3-48
D4RUP7_ENTFC/3-48
D4RV43_ENTFC/3-48
D4RVM2_ENTFC/4-50
D4RVX8_ENTFC/4-49
D4RXG5_9FIRM/2-47
D4RZY5_9FIRM/2-46
D4S0Z0_9FIRM/34-80
D4SJ16_ENTFC/7-53
D4SJN5_ENTFC/3-48
D4SK33_ENTFC/3-47
D4SKH2_ENTFC/4-49
D4SLJ3_ENTFC/3-50
D4SM39_ENTFC/3-50
D4SMN3_ENTFC/7-52
D4SN05_ENTFC/5-48
D4SN29_ENTFC/4-49
D4SN74_ENTFC/4-50
D4SNS6_ENTFC/3-48
D4SPJ0_ENTFC/4-49
D4SQN2_9XANT/61-106
D4SR19_9XANT/52-96
D4SS24_9XANT/15-60
D4SS81_9XANT/39-84
D4STV8_9XANT/14-59
D4STZ1_9XANT/7-52
D4SUY1_9XANT/12-57
D4SW18_9XANT/9-53
D4SZE1_9XANT/21-66
D4T061_9XANT/5-50
D4T1A9_9XANT/39-84
D4T377_9XANT/7-52
D4T3Z5_9XANT/12-57
D4T419_9XANT/15-60
D4T9P5_9XANT/14-59
D4T9R0_9XANT/5-50
D4TAW5_9XANT/61-106
D4TB39_9XANT/9-53
D4TB91_9XANT/21-66
D4TVT6_9ACTO/12-57
D4TVZ9_9ACTO/19-64
D4TWK8_9ACTO/1-45
D4TXC9_9ACTO/1-44
D4TXM5_9ACTO/3-49
D4TYL9_9ACTO/5-53
D4U1H3_9ACTO/31-76
D4U462_STAAU/3-48
D4U623_STAAU/5-51
D4U750_STAAU/3-47
D4U814_STAAU/4-49
D4UCL5_STAAU/5-51
D4UE19_STAAU/4-49
D4UFP8_STAAU/3-48
D4UHR0_STAAU/3-47
D4UWC5_ENTFA/7-53
D4UWT8_ENTFA/7-52
D4UXW3_ENTFA/2-48
D4UYQ4_ENTFA/3-48
D4UZP1_ENTFA/3-48
D4UZZ1_ENTFA/4-49
D4V135_ENTFA/6-52
D4V1P2_ENTFA/3-48
D4V2H8_ENTFA/4-49
D4V2I9_ENTFA/3-49
D4V2P4_ENTFA/4-50
D4V363_ENTFA/4-49
D4VAW2_BACVU/8-53
D4VDF9_BACVU/9-54
D4VIX0_9BACE/5-50
D4VKK8_9BACE/7-52
D4VRA2_9BACE/29-74
D4VRL2_9BACE/9-54
D4VSY4_9BACE/8-53
D4VU57_ENTFC/3-48
D4VUG3_ENTFC/3-47
D4VVG9_ENTFC/3-50
D4VVT8_ENTFC/3-49
D4VX74_ENTFC/7-52
D4VXT9_ENTFC/3-48
D4VY40_ENTFC/4-49
D4VY78_ENTFC/7-53
D4VZC5_ENTFC/3-48
D4VZG5_ENTFC/4-36
D4W0F3_ENTFC/4-50
D4W1A7_ENTFC/4-49
D4W3Q3_9FIRM/3-48
D4W436_9FIRM/3-48
D4W4Q8_9FIRM/3-49
D4W4T6_9FIRM/5-49
D4W555_9FIRM/6-50
D4W6K7_9FIRM/2-46
D4W7J7_9FIRM/5-50
D4W9X9_BACOV/38-86
D4WAG9_BACOV/9-54
D4WB67_BACOV/5-50
D4WF28_BACOV/8-53
D4WHF1_BACOV/4-52
D4WK23_BACOV/9-54
D4WLM6_BACOV/7-52
D4WR85_BACOV/9-54
D4WRS0_BACOV/29-74
D4WRX6_BACOV/5-50
D4WU18_BACOV/8-53
D4X0A1_BACOV/7-52
D4X5T5_9BURK/10-55
D4XB85_9BURK/15-60
D4XET8_9BURK/17-62
D4XEX5_9BURK/18-63
D4XIT8_9BURK/11-55
D4XVM3_9MOLU/5-49
D4Y290_BACTR/6-52
D4Y457_BACTR/4-49
D4Y7J9_BACTR/6-50
D4Y7Z5_BACTR/5-51
D4Y906_BACTR/3-48
D4Y994_BACTR/4-49
D4Y9Y8_BACTR/4-49
D4YAI8_BACTR/3-48
D4YAK1_BACTR/4-49
D4YCQ9_BACTR/4-49
D4YGD4_9LACT/9-54
D4YI18_9LACT/4-49
D4YII3_9LACT/4-49
D4YJU8_9MICO/4-49
D4YJU9_9MICO/5-49
D4YSC9_9LACO/4-51
D4YTU5_9LACO/7-52
D4YTX9_9LACO/4-49
D4YU57_9LACO/3-48
D4YYW7_SPHJU/65-110
D4Z0J7_SPHJU/14-59
D4Z7Z0_SPHJU/5-50
D4Z892_SPHJU/1-34
D4ZG08_SHEVD/3-48
D4ZH37_SHEVD/4-49
D4ZIJ3_SHEVD/3-48
D5AET9_STRGZ/3-48
D5AF03_STRGZ/4-49
D5AG25_STRGZ/18-64
D5AI58_STRGZ/6-52
D5AII2_STRGZ/8-53
D5AIL0_STRGZ/9-54
D5AJT1_STRGZ/4-49
D5AKQ2_RHOCB/13-58
D5ALP3_RHOCB/13-61
D5AU76_RHOCB/2-47
D5AVD2_RHOCB/8-53
D5AYM6_YERPZ/3-48
D5AYY6_YERPZ/48-93
D5B0V0_YERPZ/2-50
D5B110_YERPZ/4-49
D5B1V5_YERPZ/8-54
D5B2K7_YERPZ/7-52
D5B2L0_YERPZ/6-51
D5B339_YERPZ/3-48
D5B482_YERPZ/6-51
D5B677_YERPZ/3-48
D5B6G6_YERPZ/3-48
D5B7K6_YERPZ/2-47
D5B7S9_YERPZ/3-48
D5B805_YERPZ/9-53
D5B819_YERPZ/9-54
D5B887_YERPZ/7-52
D5B8C0_YERPZ/7-52
D5B8L8_YERPZ/11-56
D5BAW3_ZUNPS/7-55
D5BAW4_ZUNPS/7-55
D5BBY0_ZUNPS/6-51
D5BES1_ZUNPS/8-55
D5BG28_ZUNPS/6-51
D5BGP1_ZUNPS/8-53
D5BGU0_ZUNPS/6-51
D5BHF2_ZUNPS/10-55
D5BNM4_PUNMI/8-52
D5BSB3_PUNMI/35-76
D5BSG7_PUNMI/8-53
D5C684_ENTCC/14-59
D5C6R2_ENTCC/5-50
D5C7W8_ENTCC/4-49
D5C8J7_ENTCC/37-82
D5C8N8_ENTCC/8-56
D5C988_ENTCC/3-48
D5C993_ENTCC/3-48
D5CAA0_ENTCC/3-48
D5CAU7_ENTCC/8-53
D5CBI8_ENTCC/8-54
D5CBS0_ENTCC/3-48
D5CE50_ENTCC/7-52
D5CEJ5_ENTCC/26-71
D5CEZ4_ENTCC/1-42
D5CF29_ENTCC/6-51
D5CFY9_ENTCC/8-54
D5CGR6_ENTCC/11-56
D5CGV2_ENTCC/2-47
D5CH01_ENTCC/3-48
D5CH61_ENTCC/2-50
D5CIB8_ENTCC/2-47
D5CJ02_ENTCC/5-50
D5CJI8_ENTCC/5-50
D5CJY3_ENTCC/3-48
D5CV12_ECOKI/2-50
D5CVQ4_ECOKI/8-53
D5CYK6_ECOKI/4-49
D5CZR8_ECOKI/3-48
D5D197_ECOKI/3-50
D5D1X4_ECOKI/4-49
D5D308_ECOKI/7-52
D5D387_ECOKI/8-53
D5D3C7_ECOKI/3-48
D5D541_ECOKI/3-48
D5D5Z3_ECOKI/11-56
D5D6G3_ECOKI/3-48
D5D6Q4_ECOKI/12-57
D5D829_ECOKI/6-51
D5D852_ECOKI/7-52
D5DA74_BACMD/4-49
D5DA81_BACMD/4-49
D5DAE6_BACMD/4-49
D5DC34_BACMD/4-49
D5DCG2_BACMD/3-48
D5DCJ2_BACMD/10-55
D5DDG1_BACMD/9-52
D5DE76_BACMD/3-48
D5DFF5_BACMD/6-51
D5DHM3_BACMD/3-49
D5DHX4_BACMD/6-52
D5DIA6_BACMD/33-77
D5DIJ8_BACMD/4-49
D5DJ24_BACMD/3-48
D5DK69_BACMD/3-48
D5DMD5_BACMD/7-55
D5DN10_BACMD/4-49
D5DNU7_BACMQ/3-48
D5DP59_BACMQ/3-48
D5DR25_BACMQ/6-51
D5DRA2_BACMQ/3-48
D5DTZ4_BACMQ/4-49
D5DUB7_BACMQ/3-49
D5DW01_BACMQ/6-52
D5DWP6_BACMQ/7-55
D5DYC3_BACMQ/3-47
D5DYQ1_BACMQ/4-49
D5DYQ8_BACMQ/4-49
D5DZT5_BACMQ/4-49
D5DZX4_BACMQ/4-49
D5E1Y1_BACMQ/4-49
D5E270_BACMQ/3-48
D5E299_BACMQ/10-55
D5E2I7_BACMQ/4-49
D5E4T1_MYCCM/5-49
D5EDD4_AMICL/4-49
D5ENQ0_CORAD/12-58
D5EPP5_CORAD/3-51
D5ERH3_PRER2/7-52
D5ETY2_PRER2/9-54
D5EXH0_PRER2/8-53
D5EY47_PRER2/7-50
D5GYJ6_LACCS/4-49
D5GYK3_LACCS/3-50
D5GYK9_LACCS/3-50
D5GYN2_LACCS/1-44
D5GZ22_LACCS/3-48
D5GZ31_LACCS/4-48
D5GZY8_LACCS/3-48
D5H1G0_LACCS/4-49
D5H1J2_LACCS/7-52
D5H1Q9_LACCS/3-48
D5H5Q1_SALRM/4-49
D5H5R2_SALRM/29-74
D5H9C8_SALRM/15-60
D5HD71_SALRM/4-49
D5HDP4_9FIRM/7-51
D5HFK9_9FIRM/6-51
D5MV64_BACSU/10-56
D5MVQ7_BACSU/3-48
D5MVX0_BACSU/3-48
D5MX33_BACSU/3-48
D5MXK3_BACSU/3-49
D5MYH5_BACSU/3-48
D5N271_BACSU/3-49
D5N2C0_BACSU/5-50
D5N332_BACSU/4-49
D5N3Z4_BACSU/3-48
D5N4T3_BACSU/4-49
D5N8E1_9BURK/52-97
D5NCF6_9BURK/3-48
D5NDP0_9BURK/4-49
D5NIC9_9BURK/46-92
D5NKE7_9BURK/1-47
D5NKL2_9BURK/4-48
D5NLE8_9BURK/25-70
D5NN25_9BURK/14-58
D5NNW3_9BURK/33-78
D5NRU6_9BURK/3-48
D5NVZ8_CORAM/9-59
D5P0E9_CORAM/7-52
D5P0H2_CORAM/7-52
D5P8J9_9MYCO/1-40
D5Q108_CLODI/3-48
D5Q4U9_CLODI/5-49
D5Q577_CLODI/8-53
D5Q9K7_CLODI/9-55
D5QF09_GLUHA/7-52
D5RBC5_FUSNN/3-48
D5RGK4_9PROT/11-56
D5RGM8_9PROT/17-62
D5RSG9_9PROT/10-55
D5RSH5_9PROT/18-63
D5RWG6_CLODI/3-48
D5RZ83_CLODI/5-49
D5S3C9_CLODI/8-53
D5S4C6_CLODI/9-55
D5S5G2_STRPA/4-49
D5S6A8_STRPA/4-49
D5S6X2_STRPA/13-58
D5S7C9_STRPA/3-50
D5SZM9_LEUKI/4-49
D5T079_LEUKI/8-54
D5T094_LEUKI/3-49
D5T0L8_LEUKI/4-49
D5T1E2_LEUKI/8-53
D5T1H3_LEUKI/6-52
D5T1R0_LEUKI/5-51
D5T2Y5_LEUKI/4-49
D5T433_LEUKI/4-53
D5T4R5_LEUKI/1-44
D5T5L3_LEUKI/6-50
D5TEW9_BIFAV/11-56
D5TEX4_BIFAV/6-51
D5TF45_BIFAV/3-48
D5TF61_BIFAV/9-54
D5TG20_BIFAV/3-49
D5TG30_BIFAV/1-45
D5TG52_BIFAV/7-51
D5TI65_BIFAV/3-50
D5TJ19_BIFAV/5-50
D5TJ31_BIFAV/4-49
D5TJ44_BIFAV/6-50
D5TKV2_BACT1/4-49
D5TLC0_BACT1/3-48
D5TPP8_BACT1/3-48
D5TQQ2_BACT1/4-48
D5TRH0_BACT1/3-48
D5TSQ1_BACT1/3-48
D5TW67_BACT1/4-49
D5TWU9_BACT1/3-48
D5TX46_BACT1/3-48
D5U406_BRAM5/7-51
D5U4L9_BRAM5/3-48
D5U591_BRAM5/12-56
D5U6B4_BRAM5/2-43
D5UB79_BRAM5/14-59
D5UBK0_CELFN/6-51
D5UCL0_CELFN/6-54
D5UCP2_CELFN/1-45
D5UDE5_CELFN/3-48
D5UEY2_CELFN/32-77
D5UFL3_CELFN/5-52
D5UG44_CELFN/12-56
D5UGB7_CELFN/9-52
D5UHH1_CELFN/18-63
D5UJ11_CELFN/7-53
D5UJY7_CELFN/11-56
D5UKY3_CELFN/8-53
D5UL02_CELFN/12-56
D5UL10_CELFN/6-53
D5UL14_CELFN/4-49
D5UL26_CELFN/13-58
D5UL31_CELFN/10-55
D5UL43_CELFN/17-62
D5ULE6_CELFN/4-49
D5ULI7_CELFN/14-59
D5ULU3_CELFN/15-60
D5UUT6_TSUPD/2-46
D5UXB9_TSUPD/3-48
D5V0P4_ARCNC/4-49
D5VE90_CAUST/16-61
D5VEF9_CAUST/18-63
D5VG35_CAUST/26-71
D5VGP3_CAUST/12-57
D5VIQ5_CAUST/6-51
D5VJQ0_CAUST/3-48
D5VK15_CAUST/22-67
D5VK76_CAUST/11-56
D5VLK9_CAUST/7-50
D5VM12_CAUST/5-50
D5VNA7_CAUST/17-62
D5VNT3_CAUST/3-48
D5VZB7_CLOB2/4-49
D5W1G2_CLOB2/4-49
D5W8J7_BURSC/3-48
D5W8L1_BURSC/21-67
D5W9A5_BURSC/4-49
D5WA55_BURSC/4-48
D5WCZ9_BURSC/36-81
D5WGD1_BURSC/7-52
D5WHS0_BURSC/6-51
D5WIQ5_BURSC/3-48
D5WJN7_BURSC/6-51
D5WLQ7_BURSC/25-70
D5WLR5_BURSC/7-52
D5WLS3_BURSC/10-54
D5WLV6_BURSC/36-81
D5WM01_BURSC/8-45
D5X3G6_THIK1/4-49
D5XZR5_MYCTU/10-54
D5Y9H5_MYCTU/10-54
D5YL25_MYCTU/10-54
D5YXJ6_MYCTU/55-99
D5ZAE9_MYCTU/10-54
D5ZMB9_MYCTU/10-54
D5ZNE5_9ACTO/3-48
D5ZPA4_9ACTO/14-58
D5ZR34_9ACTO/25-70
D5ZRI5_9ACTO/23-70
D5ZRN5_9ACTO/2-47
D5ZTA1_9ACTO/5-51
D5ZUD7_9ACTO/3-48
D5ZWS8_9ACTO/21-66
D5ZX26_9ACTO/4-48
D5ZY84_9ACTO/12-57
D5ZZA1_9ACTO/3-48
D5ZZU7_9ACTO/12-57
D6A0U6_9ACTO/15-60
D6A1G7_9ACTO/11-56
D6A1M9_9ACTO/1-36
D6A1N2_9ACTO/6-48
D6A211_9ACTO/4-49
D6A2J0_9ACTO/8-53
D6A332_9ACTO/9-54
D6A3C6_9ACTO/20-64
D6A428_9ACTO/11-56
D6A5P9_9ACTO/11-55
D6A5Y3_9ACTO/1-42
D6A817_9ACTO/4-48
D6ACC7_STRFL/11-56
D6ADD6_STRFL/4-49
D6ADY6_STRFL/9-54
D6AE23_STRFL/3-48
D6AED3_STRFL/17-62
D6AEP7_STRFL/13-58
D6AFI9_STRFL/2-47
D6AFV3_STRFL/49-94
D6AI85_STRFL/12-57
D6AIF1_STRFL/19-66
D6AJP2_STRFL/26-72
D6AJP7_STRFL/6-51
D6AKX8_STRFL/8-53
D6AL72_STRFL/11-56
D6AMV0_STRFL/13-60
D6APK4_STRFL/5-51
D6ASL3_STRFL/13-57
D6ASL9_STRFL/4-48
D6AST0_STRFL/25-70
D6AT42_STRFL/1-41
D6ATJ6_STRFL/11-56
D6AXL1_9ACTO/23-70
D6AXL4_9ACTO/16-63
D6AXZ9_9ACTO/19-63
D6AY04_9ACTO/1-30
D6AZS9_9ACTO/3-48
D6AZY8_9ACTO/11-56
D6B144_9ACTO/11-55
D6B236_9ACTO/17-62
D6B2A3_9ACTO/15-60
D6B2X9_9ACTO/8-53
D6B418_9ACTO/10-55
D6B5H0_9ACTO/4-49
D6B8N0_9ACTO/5-51
D6B8N8_9ACTO/12-57
D6BAD3_9ACTO/8-55
D6BB23_9ACTO/4-48
D6BBY1_9ACTO/25-70
D6BFM7_9FUSO/3-48
D6BRH8_BIFBR/5-50
D6C4C2_9ACTO/11-56
D6C4D6_9ACTO/10-55
D6CV15_THIS3/4-49
D6CXZ0_9BACE/4-52
D6CZQ6_9BACE/4-52
D6D0I2_9BACE/8-53
D6D279_9BACE/5-50
D6D4F7_9BACE/9-54
D6D6Z3_9BACE/7-52
D6D8T8_BIFLO/1-45
D6D9M4_BIFLO/1-45
D6D9M6_BIFLO/1-45
D6D9W6_BIFLO/12-57
D6D9Y3_BIFLO/12-57
D6DA21_BIFLO/3-48
D6DAQ0_BIFLO/4-49
D6DAQ3_BIFLO/5-50
D6DAQ8_BIFLO/3-48
D6DAR7_BIFLO/3-48
D6DAS7_BIFLO/14-58
D6DAX1_BIFLO/3-48
D6DB05_BIFLO/3-47
D6DB83_BIFLO/1-47
D6DBL1_BIFLO/3-49
D6DBM3_BIFLO/2-48
D6DBT3_BIFLO/17-62
D6DC36_BIFLO/6-51
D6DCA0_BIFLO/1-47
D6DCK0_BIFLO/15-60
D6DCK6_BIFLO/7-52
D6DCN1_BIFLO/4-49
D6DGB0_CLOSC/4-49
D6DK64_CLOSC/3-49
D6DNJ5_ENTCL/3-49
D6DNT3_ENTCL/2-47
D6DNX0_ENTCL/1-45
D6DP26_ENTCL/8-54
D6DPH6_ENTCL/3-48
D6DPQ9_ENTCL/1-45
D6DRH2_ENTCL/3-48
D6DS45_ENTCL/6-48
D6DS78_ENTCL/6-51
D6DSC1_ENTCL/8-54
D6DT05_ENTCL/3-48
D6DTB6_ENTCL/5-50
D6DUV2_ENTCL/6-48
D6DVH1_ENTCL/2-47
D6DVN0_ENTCL/5-50
D6DVR3_ENTCL/4-52
D6DWG5_ENTCL/7-52
D6DX69_ENTCL/3-48
D6DXF7_ENTCL/3-48
D6DXG0_ENTCL/19-64
D6DYI0_9FIRM/3-48
D6DZP6_9FIRM/2-47
D6DZQ0_9FIRM/7-52
D6DZS2_9FIRM/4-48
D6DZZ5_9FIRM/3-48
D6E0B1_9FIRM/6-51
D6E132_9FIRM/4-49
D6E1U4_9FIRM/2-48
D6E1Y0_9FIRM/3-48
D6E4Q6_9FIRM/3-48
D6EDN9_STRLI/2-47
D6EDQ0_STRLI/4-48
D6EDQ4_STRLI/4-48
D6EDT3_STRLI/6-48
D6EE06_STRLI/20-64
D6EEW0_STRLI/13-58
D6EF99_STRLI/9-54
D6EGA3_STRLI/27-72
D6EGH2_STRLI/17-61
D6EGP2_STRLI/7-52
D6EHG8_STRLI/4-48
D6EID6_STRLI/27-72
D6EJR8_STRLI/9-54
D6EK53_STRLI/5-51
D6EKG3_STRLI/3-48
D6EM65_STRLI/25-70
D6ENL6_STRLI/23-70
D6EQA2_STRLI/3-48
D6EQX0_STRLI/19-63
D6ESH0_STRLI/10-55
D6ETX8_STRLI/30-75
D6ETZ0_STRLI/5-50
D6EU96_STRLI/8-53
D6EUE9_STRLI/5-50
D6EVH9_STRLI/12-57
D6EVT4_STRLI/24-69
D6EWU3_STRLI/20-67
D6EX24_STRLI/6-51
D6EXV9_STRLI/15-60
D6EY00_STRLI/4-49
D6EY08_STRLI/3-48
D6FT58_MYCTU/10-54
D6GAI2_9ENTR/5-50
D6GCF4_9ENTR/3-48
D6GCQ8_9ENTR/11-56
D6GCZ8_9ENTR/9-53
D6GD80_9ENTR/11-56
D6GDK3_9ENTR/7-52
D6GDV7_9ENTR/8-53
D6GFN1_9ENTR/7-52
D6GFV7_9ENTR/11-53
D6GFW2_9ENTR/7-55
D6GFZ8_9ENTR/2-47
D6GG90_9ENTR/8-53
D6GGV3_9ENTR/7-48
D6GI57_9ENTR/3-48
D6GI84_9ENTR/3-48
D6GIP8_9ENTR/3-48
D6GIQ3_9ENTR/3-48
D6GIR5_9ENTR/3-48
D6GK46_9ENTR/7-52
D6GKH3_9ENTR/1-45
D6GKQ4_9ENTR/4-49
D6GL48_9ENTR/8-54
D6GLH0_9ENTR/6-51
D6GLK5_9ENTR/15-61
D6GM07_9ENTR/9-54
D6GMK3_9ENTR/11-59
D6GMP6_9ENTR/7-52
D6GNY8_9ENTR/11-56
D6GP16_9ENTR/2-47
D6GR33_FILAD/4-49
D6GRT4_FILAD/4-50
D6H075_STAAU/3-48
D6H0U4_STAAU/4-49
D6H1P5_STAAU/3-47
D6H358_STAAU/5-51
D6HDR0_STAAU/5-51
D6HH71_STAAU/3-48
D6HHT9_STAAU/4-49
D6HIM2_STAAU/3-47
D6HM20_9FIRM/5-50
D6HP88_9FIRM/5-49
D6HSM9_ECOLX/8-53
D6HW86_ECOLX/4-49
D6HXA3_ECOLX/8-53
D6HXE3_ECOLX/3-48
D6HYR0_ECOLX/5-50
D6HZE5_ECOLX/34-79
D6I025_ECOLX/6-51
D6I0F8_ECOLX/3-48
D6I159_ECOLX/3-50
D6I2B8_ECOLX/7-52
D6I319_ECOLX/3-48
D6I3I4_ECOLX/11-56
D6I4D0_ECOLX/6-51
D6I4X4_ECOLX/2-50
D6I6F6_ECOLX/8-53
D6IAT2_ECOLX/8-53
D6IAX2_ECOLX/3-48
D6IBV0_ECOLX/5-50
D6ICE8_ECOLX/1-45
D6ICR5_ECOLX/3-48
D6IDZ6_ECOLX/3-50
D6IEX5_ECOLX/7-52
D6IFQ9_ECOLX/3-48
D6IFZ7_ECOLX/3-48
D6IGK7_ECOLX/11-56
D6IHH9_ECOLX/6-51
D6II41_ECOLX/2-50
D6IJ51_ECOLX/6-51
D6IJ74_ECOLX/7-52
D6IJY7_ECOLX/2-50
D6IKU7_ECOLX/5-50
D6ILP5_ECOLX/6-48
D6IQ99_ECOLX/1-36
D6IQD8_ECOLX/3-48
D6IRP9_ECOLX/3-48
D6IS98_ECOLX/3-48
D6ITB1_ECOLX/3-50
D6IU52_ECOLX/3-48
D6IUH2_ECOLX/3-48
D6IVI3_ECOLX/7-52
D6IWK0_ECOLX/3-48
D6IX11_ECOLX/11-56
D6J0S9_STAAU/3-48
D6J1E7_STAAU/4-49
D6J238_STAAU/3-47
D6J483_STAAU/5-51
D6J5L6_ECOLX/6-51
D6J5U1_ECOLX/2-50
D6J6S6_ECOLX/8-53
D6JA32_ECOLX/8-53
D6JAZ3_ECOLX/3-48
D6JC47_ECOLX/5-50
D6JD92_ECOLX/3-48
D6JE54_ECOLX/6-51
D6JEG7_ECOLX/3-48
D6JEV5_ECOLX/3-50
D6JG21_ECOLX/7-52
D6JH80_ECOLX/1-45
D6JHQ4_ECOLX/13-58
D6K115_9ACTO/3-48
D6K1F4_9ACTO/4-49
D6K1J4_9ACTO/14-59
D6K1J9_9ACTO/14-59
D6K4G8_9ACTO/86-131
D6K6V5_9ACTO/25-70
D6K783_9ACTO/4-48
D6K8L1_9ACTO/9-56
D6K9B3_9ACTO/24-71
D6KBM8_9ACTO/13-57
D6KBY9_9ACTO/12-56
D6KDK5_9ACTO/4-49
D6KDL4_9ACTO/4-49
D6KDT6_9ACTO/32-77
D6KE56_9ACTO/1-45
D6KEI4_9ACTO/12-57
D6KEQ8_9ACTO/7-52
D6KFH6_9ACTO/4-49
D6KFY6_9ACTO/12-57
D6KSK0_SCAIO/5-47
D6KSP9_SCAIO/1-31
D6KTC7_SCAIO/12-57
D6KTN9_SCAIO/6-51
D6KTU1_SCAIO/3-50
D6KTU3_SCAIO/3-50
D6KVU9_SCAIO/11-56
D6KW00_SCAIO/18-62
D6KW07_SCAIO/3-48
D6KW32_SCAIO/7-52
D6KWC9_SCAIO/10-55
D6L3H0_PARDN/3-48
D6L4R5_PARDN/20-67
D6L4S4_PARDN/12-59
D6L4S6_PARDN/1-47
D6L541_PARDN/11-55
D6L6K5_PARDN/5-50
D6L6S8_PARDN/30-75
D6L6U0_PARDN/4-49
D6L6U7_PARDN/3-49
D6L723_PARDN/5-50
D6L9W3_9FUSO/3-48
D6LF63_9FUSO/3-48
D6LLD7_9RHIZ/9-54
D6LNT2_9RHIZ/4-49
D6LQQ9_9RHIZ/7-52
D6LS60_9RHIZ/9-57
D6LS92_9RHIZ/2-47
D6LUJ6_STAAU/5-51
D6LY65_STAAU/3-48
D6LYT4_STAAU/4-49
D6LZQ3_STAAU/3-47
D6M3C9_9ACTO/5-50
D6M3D6_9ACTO/28-74
D6M6A8_9ACTO/2-47
D6M7J4_9CLOT/4-49
D6MF53_9CLOT/21-67
D6QZ46_ECOLX/8-53
D6RTC2_9ACTO/5-48
D6RVW8_STRIT/8-53
D6S355_9LACO/4-49
D6S358_9LACO/3-50
D6S363_9LACO/3-52
D6S3A6_9LACO/12-57
D6S3G9_9LACO/3-48
D6S4M8_9LACO/10-55
D6S4N3_9LACO/4-49
D6SBD2_PEPMA/5-50
D6SDS5_STAAU/5-51
D6SET7_STAAU/3-47
D6SIP0_STAAU/4-49
D6SJA7_STAAU/3-48
D6SVB7_GARVA/10-55
D6SW15_GARVA/10-55
D6SWG3_GARVA/2-47
D6SX60_GARVA/5-50
D6SZ00_GARVA/10-55
D6SZ41_GARVA/6-51
D6T0W4_GARVA/5-50
D6T1W6_GARVA/10-55
D6T513_STAAU/5-51
D6T5W6_STAAU/4-49
D6T7R4_STAAU/3-48
D6T9S4_STAAU/3-47
D6TBN0_9CHLR/261-306
D6TBR9_9CHLR/12-57
D6TBS4_9CHLR/12-57
D6TR00_9CHLR/17-62
D6TS15_9CHLR/11-56
D6TSC8_9CHLR/3-48
D6TSG0_9CHLR/7-52
D6TSL8_9CHLR/18-59
D6TT22_9CHLR/21-65
D6TT91_9CHLR/28-74
D6TTN7_9CHLR/6-51
D6TU39_9CHLR/4-50
D6TUD9_9CHLR/8-53
D6TUE8_9CHLR/3-48
D6TV53_9CHLR/7-53
D6TV67_9CHLR/18-61
D6TVM0_9CHLR/3-48
D6TWP5_9CHLR/18-63
D6TX70_9CHLR/4-48
D6TX86_9CHLR/7-55
D6TXL1_9CHLR/5-53
D6TYA5_9CHLR/4-48
D6TYY8_9CHLR/12-58
D6TZ51_9CHLR/6-51
D6U098_9CHLR/5-50
D6U0F6_9CHLR/6-51
D6U0P0_9CHLR/6-51
D6U1L4_9CHLR/3-48
D6U490_9CHLR/5-50
D6U4Q3_9CHLR/41-86
D6U5B1_9CHLR/7-53
D6U629_9CHLR/20-65
D6U637_9CHLR/4-49
D6U6R3_9CHLR/4-49
D6U712_9CHLR/4-50
D6U7R0_9CHLR/10-55
D6U7V7_9CHLR/3-48
D6U8E6_9CHLR/17-62
D6U9H8_STAAU/4-49
D6UA47_STAAU/3-48
D6UDI9_STAAU/3-47
D6UE58_STAAU/5-51
D6UNQ0_9BACT/9-54
D6UPC3_9BACT/3-48
D6UPE9_9BACT/12-60
D6UQN5_9BACT/2-47
D6UQP3_9BACT/10-55
D6UR17_9BACT/17-62
D6URM5_9BACT/3-48
D6UTA3_9BACT/7-52
D6UTD7_9BACT/1-45
D6UTD8_9BACT/6-51
D6UXF6_9BACT/15-62
D6UXT0_9BACT/16-62
D6UY62_9BACT/29-76
D6UZZ6_9BACT/4-49
D6V433_9BRAD/7-51
D6X6U1_STRPR/18-63
D6X7A2_STRPR/7-52
D6X879_STRPR/6-50
D6X8D5_STRPR/8-53
D6X8E2_STRPR/3-48
D6XSK0_BACIE/4-49
D6XT34_BACIE/3-48
D6XT86_BACIE/4-49
D6XVJ9_BACIE/3-48
D6XWL9_BACIE/4-49
D6XX99_BACIE/3-49
D6XXI3_BACIE/3-48
D6XZ21_BACIE/3-48
D6XZQ6_BACIE/3-48
D6Y334_THEBD/14-58
D6Y3S8_THEBD/8-52
D6Y407_THEBD/5-50
D6Y588_THEBD/4-49
D6Y6J0_THEBD/5-50
D6Y9K9_THEBD/33-78
D6YAE8_THEBD/5-50
D6YAQ2_THEBD/8-53
D6YBN4_THEBD/5-49
D6YBP7_THEBD/12-57
D6YQA5_PANVC/7-52
D6YQP0_PANVC/2-47
D6YR71_PANVC/3-48
D6YRD1_PANVC/5-47
D6ZHG7_MOBCV/16-60
D6ZMV6_STRP0/4-49
D6ZN14_STRP0/9-54
D6ZN34_STRP0/10-55
D6ZNE7_STRP0/4-49
D6ZNI2_STRP0/3-49
D6ZNS5_STRP0/3-48
D6ZPF0_STRP0/18-63
D6ZQH0_STRP0/28-74
D6ZST0_BIFLJ/18-65
D6ZSY6_BIFLJ/8-53
D6ZSZ1_BIFLJ/1-45
D6ZT80_BIFLJ/10-55
D6ZU15_BIFLJ/26-72
D6ZU21_BIFLJ/11-56
D6ZV23_BIFLJ/18-62
D6ZV64_BIFLJ/3-48
D6ZVA0_BIFLJ/1-47
D6ZVF9_BIFLJ/9-54
D6ZVQ2_BIFLJ/3-50
D6ZVQ9_BIFLJ/5-50
D6ZVZ0_BIFLJ/17-62
D6ZW95_BIFLJ/6-51
D6ZWK4_BIFLJ/82-126
D6ZWS9_BIFLJ/7-52
D6ZWU0_BIFLJ/16-61
D6ZWV0_BIFLJ/4-49
D6ZWY9_BIFLJ/4-49
D6ZX07_BIFLJ/5-50
D6ZX81_BIFLJ/3-48
D6ZXE6_BIFLJ/3-48
D6ZXF6_BIFLJ/5-50
D6ZXG5_BIFLJ/5-50
D6ZXH9_BIFLJ/9-54
D6ZY04_BIFLJ/11-55
D6ZY83_BIFLJ/1-45
D6ZY98_BIFLJ/12-57
D6ZZ77_STAND/12-57
D7A2N4_STAND/12-57
D7A2Q2_STAND/9-54
D7A4H4_STAND/9-54
D7AA11_STAND/12-57
D7AA18_STAND/18-63
D7AA48_STAND/7-52
D7AQQ4_THEM3/3-48
D7AQW4_THEM3/3-48
D7ARD3_THEM3/4-50
D7AS16_THEM3/4-47
D7ASS5_THEM3/4-49
D7AT29_THEM3/4-49
D7AU26_THEM3/4-49
D7AU32_THEM3/3-48
D7AVN8_NOCDD/13-58
D7AVS7_NOCDD/19-63
D7AWU5_NOCDD/13-58
D7AXN0_NOCDD/15-61
D7AYF6_NOCDD/4-48
D7AYK8_NOCDD/10-55
D7AZG1_NOCDD/12-57
D7B164_NOCDD/12-57
D7B1D8_NOCDD/6-51
D7B1Y1_NOCDD/12-57
D7B536_NOCDD/9-54
D7B5G3_NOCDD/4-49
D7B676_NOCDD/9-54
D7B683_NOCDD/3-48
D7B783_NOCDD/7-53
D7B7I7_NOCDD/10-54
D7B806_NOCDD/3-48
D7B885_NOCDD/4-49
D7B8E8_NOCDD/12-57
D7B9S8_NOCDD/2-47
D7B9W2_MEISD/8-53
D7BAR8_MEISD/27-72
D7BCE1_MEISD/8-53
D7BEQ6_MEISD/8-55
D7BF63_MEISD/8-53
D7BG67_MEISD/3-48
D7BGV0_MEISD/3-48
D7BGX7_MEISD/3-48
D7BIN8_MEISD/6-51
D7BJ46_MEISD/8-56
D7BKK0_ARCHD/3-48
D7BKK9_ARCHD/5-53
D7BLK3_ARCHD/5-50
D7BMI4_ARCHD/6-50
D7BMN9_ARCHD/8-53
D7BMY7_ARCHD/1-45
D7BPW8_STRBB/4-49
D7BQ01_STRBB/1-44
D7BQ02_STRBB/8-52
D7BR98_STRBB/19-64
D7BRI0_STRBB/20-65
D7BSL9_STRBB/4-49
D7BT63_STRBB/11-56
D7BT77_STRBB/12-57
D7BTA8_STRBB/31-76
D7BTY1_STRBB/13-58
D7BU53_STRBB/1-44
D7BUY9_STRBB/8-53
D7BV09_STRBB/3-48
D7BV11_STRBB/6-51
D7BVE2_STRBB/16-61
D7BVT7_STRBB/3-48
D7BVZ0_STRBB/11-56
D7BW41_STRBB/8-51
D7BW42_STRBB/15-61
D7BWA8_STRBB/9-54
D7BWP1_STRBB/13-58
D7BYL1_STRBB/2-47
D7BYP7_STRBB/3-48
D7C0I2_STRBB/26-74
D7C1E9_STRBB/7-52
D7C1L4_STRBB/2-47
D7C1Q6_STRBB/3-48
D7C2E5_STRBB/4-48
D7C3A8_STRBB/5-51
D7C3Q4_STRBB/10-55
D7C3V9_STRBB/15-60
D7C3X5_STRBB/5-50
D7C492_STRBB/1-45
D7C4A5_STRBB/6-48
D7C4B2_STRBB/14-59
D7C4D3_STRBB/33-76
D7C558_STRBB/19-66
D7C5X0_STRBB/7-52
D7C5Z1_STRBB/4-49
D7C664_STRBB/6-49
D7C6C6_STRBB/3-48
D7C773_STRBB/17-61
D7C7A8_STRBB/1-42
D7C7D7_STRBB/15-61
D7C7T4_STRBB/6-52
D7C7U5_STRBB/20-65
D7C8N7_STRBB/13-58
D7CAH9_STRBB/3-48
D7CBM0_STRBB/1-36
D7CBM8_STRBB/1-45
D7CBR7_STRBB/8-53
D7CBV0_STRBB/14-60
D7CBV7_STRBB/5-50
D7CD02_STRBB/4-48
D7CDJ5_STRBB/6-51
D7CDK0_STRBB/2-46
D7CDL0_STRBB/14-59
D7CEM8_STRBB/301-345
D7CF48_STRBB/1-33
D7CF64_STRBB/3-48
D7CF66_STRBB/2-46
D7CF68_STRBB/11-56
D7CFQ2_STRBB/16-61
D7CGR3_STRBB/3-48
D7CGW8_STRBB/1-35
D7CH26_STRBB/7-52
D7CH44_STRBB/14-59
D7CH80_STRBB/1-44
D7CQ61_TRURR/1-45
D7CQF9_TRURR/19-64
D7CQW0_TRURR/18-63
D7CR62_TRURR/1-43
D7CRD0_TRURR/3-48
D7CTE3_TRURR/5-50
D7CUT7_TRURR/7-51
D7CVR7_TRURR/13-58
D7CVS7_TRURR/3-48
D7CXK6_TRURR/13-58
D7D148_GEOSC/3-48
D7D1H1_GEOSC/4-49
D7D2F8_GEOSC/4-49
D7D4L0_GEOSC/3-48
D7D5E6_GEOSC/3-49
D7D5H7_GEOSC/3-48
D7D5P2_GEOSC/10-55
D7D656_GEOSC/5-51
D7EWP0_MYCTU/10-54
D7GCD2_PROFC/8-53
D7GGZ6_PROFC/11-56
D7GH17_PROFC/8-53
D7GH24_PROFC/6-51
D7GPE2_9FIRM/4-49
D7GPW6_9FIRM/2-48
D7H0F0_BRUAB/7-52
D7H1B6_BRUAB/9-54
D7H2A3_BRUAB/4-49
D7H4V1_BRUAB/2-47
D7H4Y7_BRUAB/9-57
D7H669_BRUAB/6-51
D7H921_VIBCH/12-57
D7H9J9_VIBCH/3-48
D7HAS9_VIBCH/3-48
D7HCF8_VIBCH/2-50
D7HCU8_VIBCH/3-48
D7HEB2_VIBCH/3-48
D7HF85_VIBCH/6-51
D7HFV5_VIBCH/3-48
D7HGJ3_VIBCH/8-53
D7HIX2_VIBCH/3-48
D7HJC7_VIBCH/12-57
D7HK43_VIBCH/3-48
D7HL41_VIBCH/6-51
D7HMI1_VIBCH/2-50
D7HMX0_VIBCH/3-48
D7HMY4_VIBCH/16-61
D7HPF4_VIBCH/3-48
D7HQB0_VIBCH/3-48
D7HQW4_VIBCH/3-48
D7HS30_VIBCH/8-53
D7HVM4_PSESS/6-51
D7HZ04_PSESS/3-48
D7HZH7_PSESS/8-52
D7I0W8_PSESS/30-55
D7I1U0_PSESS/13-58
D7I618_PSESS/3-48
D7I679_PSESS/18-63
D7IDB5_9BACE/7-52
D7IG69_9BACE/9-54
D7IGH9_9BACE/8-53
D7II12_9BACE/9-54
D7ISW6_9BACE/7-52
D7IW23_9BACE/6-51
D7IZG2_9BACE/4-52
D7J0E4_9BACE/6-54
D7J3I3_9BACE/5-50
D7J3S7_9BACE/8-53
D7J4A8_9BACE/9-54
D7J704_9BACE/9-54
D7JAL7_9BACE/7-52
D7JHP5_ECOLX/2-50
D7JIN8_ECOLX/6-51
D7JIQ9_ECOLX/7-52
D7JJV9_ECOLX/5-50
D7JLI0_ECOLX/6-48
D7JPW7_ECOLX/3-48
D7JQ88_ECOLX/8-53
D7JQC4_ECOLX/3-48
D7JRE9_ECOLX/3-48
D7JSN4_ECOLX/3-48
D7JTC9_ECOLX/3-48
D7JTN6_ECOLX/3-50
D7JUA6_ECOLX/7-52
D7JVC3_ECOLX/3-48
D7JW43_ECOLX/11-56
D7K046_9BACE/7-52
D7K2S1_9BACE/9-54
D7K3E2_9BACE/6-54
D7K470_9BACE/8-53
D7K6W0_9BACE/5-50
D7K7C8_9BACE/6-51
D7K9W0_9BACE/9-54
D7N508_9NEIS/3-48
D7N7G4_9FIRM/4-49
D7NAF7_9BACT/7-52
D7NAM9_9BACT/6-51
D7NF32_9BACT/8-53
D7PC28_9ACTO/5-50
D7UER5_LISMO/5-50
D7UEW4_LISMO/4-49
D7UF68_LISMO/3-48
D7UFR5_LISMO/4-50
D7UGS7_LISMO/5-49
D7UIC9_LISMO/6-51
D7UIG6_LISMO/3-48
D7UJZ4_LISMO/3-48
D7UKX0_LISMO/3-48
D7UM62_LISMO/4-49
D7UNG7_LISMO/2-46
D7UU67_LISGR/15-60
D7UV72_LISGR/3-48
D7UWA8_LISGR/3-49
D7UWK4_LISGR/3-48
D7UXR5_LISGR/4-50
D7UXR9_LISGR/4-50
D7UYS9_LISGR/4-49
D7UZK3_LISGR/3-48
D7UZM7_LISGR/6-51
D7V112_LISGR/9-55
D7V182_LISGR/30-75
D7V273_9LACO/3-49
D7V3M1_9LACO/4-48
D7V4W9_9LACO/16-61
D7V5J3_9LACO/3-48
D7V692_9LACO/4-48
D7V6R7_9LACO/5-50
D7V7W9_LACPL/4-49
D7V7X0_LACPL/3-48
D7V7Y5_LACPL/4-49
D7VAY5_LACPL/3-48
D7VBB2_LACPL/7-52
D7VDZ0_LACPL/23-69
D7VE83_LACPL/53-99
D7VF16_LACPL/3-51
D7VF24_LACPL/6-52
D7VF33_LACPL/4-51
D7VFJ0_LACPL/3-48
D7VFX9_LACPL/3-48
D7VGS1_9SPHI/41-86
D7VGZ6_9SPHI/6-54
D7VH30_9SPHI/29-74
D7VHB5_9SPHI/6-51
D7VMP0_9SPHI/7-52
D7VMU3_9SPHI/5-50
D7VQM3_9SPHI/5-50
D7VQW8_9SPHI/18-63
D7VT97_9SPHI/10-55
D7VTA1_9SPHI/9-54
D7W1Q2_9FLAO/5-52
D7WA16_9CORY/7-51
D7WH94_BACCE/3-48
D7WJV3_BACCE/4-49
D7WPN4_9BACI/4-49
D7WWN5_9BACI/5-48
D7WY30_9BACI/5-50
D7X0J3_ECOLX/32-74
D7X1F9_ECOLX/1-45
D7X5V2_ECOLX/3-48
D7X6N4_ECOLX/3-48
D7X8N3_ECOLX/7-52
D7XA06_ECOLX/6-51
D7XA36_ECOLX/7-52
D7XBD7_ECOLX/11-56
D7XBH3_ECOLX/31-76
D7XCP2_ECOLX/8-53
D7XDZ3_ECOLX/2-50
D7XF40_ECOLX/3-48
D7XFG3_ECOLX/3-50
D7XFL3_ECOLX/3-48
D7XFR1_ECOLX/8-53
D7XHB7_ECOLX/3-48
D7XJF1_ECOLX/1-45
D7XJP5_ECOLX/63-108
D7XKI7_ECOLX/8-53
D7XM36_ECOLX/14-59
D7XNG5_ECOLX/3-48
D7XPQ7_ECOLX/4-49
D7XR19_ECOLX/2-50
D7XRT2_ECOLX/3-50
D7XS93_ECOLX/8-56
D7XSM3_ECOLX/6-51
D7XSP8_ECOLX/7-52
D7XT38_ECOLX/11-56
D7XU40_ECOLX/3-48
D7XUI5_ECOLX/6-51
D7XVQ8_ECOLX/8-53
D7XW78_ECOLX/7-52
D7XXM9_ECOLX/8-53
D7XYB1_ECOLX/1-45
D7XYH3_ECOLX/4-49
D7XYX5_ECOLX/6-51
D7Y0K5_ECOLX/7-52
D7Y0Z3_ECOLX/3-50
D7Y2P3_ECOLX/3-48
D7Y4Q5_ECOLX/3-48
D7Y5L2_ECOLX/11-56
D7Y5W9_ECOLX/31-76
D7Y6W8_ECOLX/2-50
D7Y8N7_ECOLX/3-48
D7YBD5_ECOLX/8-53
D7YCI6_ECOLX/11-56
D7YCR8_ECOLX/63-108
D7YDF4_ECOLX/3-50
D7YEZ7_ECOLX/6-51
D7YFP1_ECOLX/2-50
D7YFS6_ECOLX/3-48
D7YI51_ECOLX/8-53
D7YIL5_ECOLX/19-64
D7YJT3_ECOLX/3-48
D7YM49_ECOLX/1-45
D7YNU9_ECOLX/3-48
D7YQ26_ECOLX/4-49
D7YQH7_ECOLX/7-52
D7YS23_ECOLX/8-53
D7YSI2_ECOLX/4-49
D7YT41_ECOLX/7-52
D7YTL2_ECOLX/3-50
D7YVA8_ECOLX/11-56
D7YWL6_ECOLX/8-53
D7YY04_ECOLX/3-48
D7YYN0_ECOLX/2-50
D7YZL9_ECOLX/3-48
D7Z0D7_ECOLX/1-45
D7Z171_ECOLX/7-52
D7Z1E5_ECOLX/14-59
D7Z268_ECOLX/6-51
D7Z3C5_ECOLX/8-53
D7Z576_ECOLX/12-57
D7Z6V4_ECOLX/3-48
D7Z7T6_ECOLX/4-49
D7Z8E5_ECOLX/1-43
D7Z904_ECOLX/7-52
D7ZC89_ECOLX/32-74
D7ZCM1_ECOLX/1-45
D7ZD04_ECOLX/3-48
D7ZEC2_ECOLX/3-50
D7ZFP4_ECOLX/11-56
D7ZHU2_ECOLX/7-52
D7ZHW6_ECOLX/6-51
D7ZJN1_ECOLX/8-53
D7ZKJ2_ECOLX/2-50
D7ZLG6_ECOLX/8-53
D7ZLK8_ECOLX/3-48
D7ZLU8_ECOLX/29-74
D7ZMI3_ECOLX/3-48
D7ZNB0_ECOLX/4-49
D7ZNX7_ECOLX/6-51
D7ZQ14_ECOLX/6-48
D7ZQ66_ECOLX/59-104
D7ZV55_ECOLX/3-48
D7ZVM7_ECOLX/32-77
D7ZWF4_ECOLX/3-48
D7ZWU5_ECOLX/7-52
D7ZXG6_ECOLX/4-52
D7ZXK5_ECOLX/3-48
D7ZY23_ECOLX/8-53
D7ZYE7_ECOLX/11-56
D7ZYV7_ECOLX/2-50
D7ZZC2_ECOLX/3-50
D8A043_ECOLX/8-53
D8A0G6_ECOLX/1-45
D8A0U7_ECOLX/1-45
D8A108_ECOLX/3-48
D8A1X9_ECOLX/4-49
D8A2C4_ECOLX/8-53
D8A367_ECOLX/6-51
D8A3K7_ECOLX/8-53
D8A423_ECOLX/3-48
D8A6Q5_ECOLX/7-52
D8A766_ECOLX/3-50
D8A9N2_ECOLX/11-56
D8A9W8_ECOLX/2-50
D8ABB9_ECOLX/3-48
D8ADK0_ECOLX/80-122
D8AGQ4_ECOLX/32-77
D8AI78_ECOLX/7-52
D8AIQ4_ECOLX/23-68
D8ALB3_ECOLX/8-53
D8AM21_ECOLX/11-56
D8AMC9_ECOLX/4-49
D8AML3_ECOLX/59-104
D8AMW8_ECOLX/7-52
D8AR85_ECOLX/2-50
D8ARQ6_ECOLX/3-48
D8AS42_ECOLX/6-51
D8ASP6_ECOLX/8-53
D8AT01_ECOLX/3-48
D8AT84_ECOLX/1-45
D8ATC0_ECOLX/3-50
D8AUS0_ECOLX/3-48
D8AWV8_ECOLX/8-53
D8AY47_ECOLX/4-49
D8AYD2_ECOLX/11-56
D8AZ44_ECOLX/20-65
D8AZJ6_ECOLX/11-59
D8AZZ9_ECOLX/2-47
D8B1F0_ECOLX/3-48
D8B1Q6_ECOLX/2-50
D8B2U4_ECOLX/59-104
D8B3W7_ECOLX/7-52
D8B4W0_ECOLX/6-51
D8B7J2_ECOLX/3-48
D8B8D1_ECOLX/3-50
D8B8J6_ECOLX/3-48
D8B957_ECOLX/1-45
D8BA07_ECOLX/8-53
D8BAW3_ECOLX/4-49
D8BC68_ECOLX/6-51
D8BCU8_ECOLX/8-56
D8BDM4_ECOLX/3-50
D8BFS8_ECOLX/3-48
D8BG54_ECOLX/8-53
D8BGM1_ECOLX/14-59
D8BHU0_ECOLX/1-45
D8BI71_ECOLX/2-50
D8BIY9_ECOLX/11-56
D8BJ85_ECOLX/3-48
D8BJK1_ECOLX/7-52
D8BK51_ECOLX/3-48
D8BK91_ECOLX/7-52
D8BKB6_ECOLX/6-51
D8BKT9_ECOLX/8-53
D8BNU8_ECOLX/3-48
D8BTX5_ECOLX/5-50
D8BUJ1_ECOLX/7-52
D8BVF6_ECOLX/4-49
D8BX34_ECOLX/11-56
D8BXG9_ECOLX/3-48
D8BY90_ECOLX/3-50
D8BZ95_ECOLX/3-48
D8C0Q2_ECOLX/19-64
D8C0Y8_ECOLX/3-48
D8C212_ECOLX/6-51
D8C239_ECOLX/7-52
D8C399_ECOLX/2-50
D8C4I4_ECOLX/1-45
D8C4Y3_ECOLX/8-53
D8C7P9_ECOLX/4-49
D8C7V6_ECOLX/14-59
D8C9X0_ECOLX/12-57
D8CBF6_ECOLX/1-45
D8CCT1_ECOLX/3-50
D8CD86_ECOLX/7-52
D8CDV3_ECOLX/2-50
D8CE30_ECOLX/6-51
D8CEC2_ECOLX/11-56
D8CEZ0_ECOLX/3-48
D8CFR3_ECOLX/8-53
D8CG91_ECOLX/3-48
D8CI96_ECOLX/8-53
D8CIT6_ECOLX/7-52
D8CKL4_ECOLX/3-48
D8D633_COMTE/1-33
D8DTA6_PREBR/7-52
D8DWR1_PREBR/6-51
D8DXY4_PREBR/8-53
D8E1B5_ECOLX/8-53
D8E1I5_ECOLX/6-51
D8E1X3_ECOLX/3-48
D8E2W3_ECOLX/59-104
D8E3Y8_ECOLX/6-51
D8E4B0_ECOLX/3-48
D8E4F2_ECOLX/8-53
D8E4W2_ECOLX/3-50
D8E5K5_ECOLX/2-50
D8E795_ECOLX/4-49
D8E7I1_ECOLX/3-48
D8E7Z1_ECOLX/7-52
D8ECZ2_ECOLX/1-45
D8EEG5_ECOLX/11-56
D8EEZ3_ECOLX/2-47
D8EG47_ECOLX/7-52
D8EGK3_ECOLX/1-45
D8EI35_ECOLX/3-48
D8EIH4_ECOLX/6-51
D8EJC6_ECOLX/2-50
D8EMS8_ECOLX/63-108
D8ER13_ECOLX/6-51
D8ERW8_ECOLX/3-50
D8ES82_ECOLX/4-49
D8ESF6_ECOLX/1-43
D8ESJ0_ECOLX/2-47
D8ESS8_ECOLX/3-48
D8ET87_ECOLX/8-53
D8ETZ4_ECOLX/3-48
D8EUV9_ECOLX/11-56
D8EVB9_ECOLX/8-53
D8FIK7_9FIRM/9-55
D8FJR4_9FIRM/4-49
D8FLK1_LACDE/4-49
D8FM23_LACDE/6-51
D8FMD4_LACDE/7-52
D8FQ66_LACDE/3-48
D8FQL9_LACDE/6-53
D8GAG4_LACCZ/3-48
D8GB68_LACCZ/3-48
D8GCT8_LACCZ/6-52
D8GD16_LACCZ/3-47
D8GDW3_LACCZ/9-56
D8GEP8_LACCZ/7-52
D8GFB2_LACCZ/3-48
D8GKU7_CLOLD/4-49
D8GVG4_BACAI/3-48
D8GXR9_BACAI/3-48
D8GY70_BACAI/4-49
D8GYJ5_BACAI/4-49
D8H123_BACAI/3-48
D8H225_BACAI/4-48
D8H4X7_BACAI/3-48
D8H597_BACAI/3-48
D8H8Z2_BACAI/4-49
D8H9M5_BACAI/3-48
D8HBI0_STAAF/3-48
D8HC42_STAAF/4-49
D8HD17_STAAF/3-47
D8HEA7_STAAF/5-51
D8HL51_AMYMU/10-55
D8HMD8_AMYMU/1-45
D8HPR9_AMYMU/5-50
D8HQ43_AMYMU/14-59
D8HSD3_AMYMU/3-48
D8HTL4_AMYMU/22-67
D8HTM3_AMYMU/22-67
D8HTQ4_AMYMU/4-48
D8HTY4_AMYMU/2-47
D8HTY9_AMYMU/16-60
D8HU75_AMYMU/3-48
D8HV38_AMYMU/7-52
D8HV64_AMYMU/14-59
D8HV77_AMYMU/7-52
D8HVC4_AMYMU/2-47
D8HVE9_AMYMU/7-52
D8I1A6_AMYMU/19-64
D8I1M1_AMYMU/5-50
D8I1M6_AMYMU/1-36
D8I2M5_AMYMU/2-47
D8I2Q2_AMYMU/12-57
D8I2Y7_AMYMU/4-49
D8I3F2_AMYMU/4-48
D8I3H2_AMYMU/8-53
D8I448_AMYMU/29-73
D8I5J6_AMYMU/12-57
D8I5M7_AMYMU/4-49
D8I5V3_AMYMU/18-63
D8I6X5_AMYMU/4-49
D8I718_AMYMU/3-48
D8I7U9_AMYMU/19-64
D8I908_AMYMU/2-47
D8I913_AMYMU/1-45
D8I9G2_AMYMU/6-51
D8I9N5_AMYMU/23-68
D8IA31_BRAP9/4-45
D8ICT2_BRAP9/10-54
D8IDA3_BRAP9/6-51
D8IEJ2_BRAP9/7-51
D8IGB6_LACFC/3-48
D8IH75_LACFC/7-52
D8IHI4_LACFC/3-48
D8IIG4_LACFC/6-52
D8IJ04_LACFC/6-51
D8IJ43_LACFC/5-51
D8IJ73_LACFC/4-50
D8IJ88_LACFC/4-49
D8IJF5_LACSC/4-49
D8IK43_LACSC/3-49
D8IK76_LACSC/7-52
D8IM29_LACSC/3-48
D8IN29_LACSC/3-47
D8IPW3_HERSS/29-75
D8IS78_HERSS/16-61
D8IUD3_HERSS/3-48
D8IW04_HERSS/3-48
D8IXK6_HERSS/5-50
D8IYF6_HERSS/4-49
D8J1I6_HERSS/27-72
D8J1Q1_HERSS/37-82
D8KD08_LACLN/11-57
D8KGD9_LACLN/5-50
D8KH70_LACLN/4-49
D8KH98_LACLN/7-52
D8KHA6_LACLN/3-48
D8KHR9_LACLN/5-50
D8KII8_LACLN/5-50
D8KL15_CORPF/20-65
D8KPN1_CORPF/10-53
D8MCV5_LEUGT/5-51
D8MD09_LEUGT/6-52
D8MD26_LEUGT/4-49
D8MED7_LEUGT/3-49
D8MF06_LEUGT/6-50
D8MFP1_LEUGT/8-54
D8MG29_LEUGT/4-49
D8MG33_LEUGT/3-48
D8MG34_LEUGT/3-48
D8MGM8_LEUGT/8-53
D8MGP9_LEUGT/6-52
D8MGY2_LEUGT/4-49
D8MH67_LEUGT/3-50
D8MHY3_LEUGT/3-47
D8MK95_ERWBE/3-48
D8MKN3_ERWBE/11-56
D8MLD9_ERWBE/5-50
D8MLP9_ERWBE/9-55
D8MLX4_ERWBE/7-52
D8MMN7_ERWBE/10-56
D8MN34_ERWBE/2-50
D8MR07_ERWBE/3-48
D8MRI9_ERWBE/3-48
D8MRP5_ERWBE/7-52
D8MS90_ERWBE/5-48
D8MSC5_ERWBE/10-54
D8MSG3_ERWBE/12-57
D8MSI6_ERWBE/16-61
D8MSI9_ERWBE/6-51
D8MUA6_ERWBE/7-52
D8MUK9_ERWBE/3-48
D8MVM2_ERWBE/4-48
D8MWC8_ERWBE/3-48
D8MX72_ERWBE/12-57
D8MX97_ERWBE/7-52
D8MY52_ERWBE/7-52
D8MY55_ERWBE/14-57
D8MYA4_ERWBE/11-52
D8MYV9_RALSO/6-47
D8N1D1_RALSO/10-55
D8N317_RALSO/28-73
D8N337_RALSO/9-54
D8N620_RALSO/4-48
D8N7L0_RALSO/11-55
D8NC07_RALSO/4-49
D8NCI6_RALSO/3-48
D8NEH6_RALSO/1-36
D8NFC5_RALSO/28-73
D8NFE1_RALSO/1-36
D8NJ62_RALSO/4-49
D8NK68_RALSO/10-54
D8NLR1_RALSO/3-48
D8NN67_RALSO/4-48
D8NTN4_RALSO/4-49
D8NUN0_RALSO/10-54
D8NW22_RALSO/3-48
D8NXV0_RALSO/4-48
D8P4Z8_RALSO/1-36
D8P6N9_RALSO/1-45
D8P6R1_RALSO/9-54
D8P778_RALSO/9-37
D8URC7_9MICC/5-50
D8VMX4_9ZZZZ/14-56
D9N589_STRPN/6-52
D9N641_STRPN/8-53
D9N7C8_STRPN/4-49
D9N7K4_STRPN/9-54
D9N806_STRPN/3-49
D9N836_STRPN/10-55
D9N8R7_STRPN/4-49
D9NCB2_STRPN/3-49
D9NCH5_STRPN/9-54
D9NCP7_STRPN/6-52
D9NDA2_STRPN/8-53
D9NFH4_STRPN/4-49
D9NFR5_STRPN/4-49
D9NJ46_STRPN/6-52
D9NJM5_STRPN/4-49
D9NJV0_STRPN/9-54
D9NJY4_STRPN/10-55
D9NK13_STRPN/3-49
D9NM00_STRPN/4-49
D9NNT3_STRPN/8-53
D9NQK3_STRPN/6-52
D9NSE4_STRPN/4-49
D9NSM0_STRPN/9-54
D9NSQ4_STRPN/10-55
D9NST3_STRPN/3-49
D9NT28_STRPN/4-49
D9NUD9_STRPN/8-53
D9NWH3_STRPN/4-49
D9NWP8_STRPN/9-54
D9NWT2_STRPN/10-55
D9NWW2_STRPN/3-49
D9NYN4_STRPN/6-52
D9NZ72_STRPN/4-49
D9P1C7_STRPN/8-53
D9P2Y2_ACTPL/10-58
D9P5S8_ACTPL/3-48
D9P8D6_ACTPL/3-48
D9P8D7_ACTPL/8-53
D9PA51_ACTPL/8-53
D9PA52_ACTPL/3-48
D9PBD4_ACTPL/10-58
D9PDL3_ACTPL/3-48
D9PR14_PEPMA/5-50
D9Q4G8_CORP1/10-53
D9Q6T3_CORP1/30-75
D9QCC8_CORP2/10-53
D9QEQ2_CORP2/30-75
D9QFF6_BRESC/20-65
D9QH26_BRESC/10-55
D9QHA6_BRESC/5-50
D9QJZ6_BRESC/5-50
D9QNH8_BRESC/7-50
D9QNK7_BRESC/5-50
D9QNL2_BRESC/9-54
D9QPM8_ACEAZ/4-49
D9QY87_MYCMG/7-51
D9R026_CLOSW/2-47
D9R0C4_CLOSW/7-51
D9R0E2_CLOSW/3-48
D9R0G2_CLOSW/5-50
D9R0K7_CLOSW/5-52
D9R0R0_CLOSW/3-49
D9R210_CLOSW/3-50
D9R3J0_CLOSW/4-49
D9R4M5_CLOSW/3-48
D9R651_CLOSW/4-49
D9R791_CLOSW/4-48
D9R7I1_CLOSW/2-47
D9R844_CLOSW/5-52
D9R854_CLOSW/3-48
D9R8S2_CLOSW/4-50
D9R8T1_CLOSW/2-48
D9RAH0_CLOSW/2-47
D9RBK4_STAAJ/3-47
D9RDH6_STAAJ/5-51
D9RHF1_STAAJ/3-48
D9RI21_STAAJ/4-49
D9RJ58_STAAK/5-51
D9RJW0_STAAK/3-48
D9RLH7_STAAK/4-49
D9RNK8_STAAK/3-47
D9RRB9_PREMB/8-53
D9RWY7_PREMB/6-51
D9RYP4_THEOJ/3-48
D9RYT4_THEOJ/3-48
D9RZ54_THEOJ/9-54
D9SLS8_CLOC7/6-51
D9SM83_CLOC7/3-50
D9SM92_CLOC7/3-49
D9SQ67_CLOC7/4-49
D9SQ91_CLOC7/6-51
D9SR04_CLOC7/5-50
D9SR05_CLOC7/3-48
D9SUD7_CLOC7/5-49
D9SUM4_CLOC7/4-47
D9SWB8_CLOC7/3-48
D9SY04_MICAI/10-55
D9SY29_MICAI/4-49
D9SYF0_MICAI/4-49
D9SZ34_MICAI/8-53
D9SZ61_MICAI/5-50
D9SZC0_MICAI/8-53
D9SZT9_MICAI/13-58
D9T0A3_MICAI/10-55
D9T0A6_MICAI/14-59
D9T3M7_MICAI/9-58
D9T900_MICAI/20-63
D9T9W6_MICAI/4-48
D9TBB5_MICAI/4-48
D9TBG6_MICAI/5-49
D9TBK5_MICAI/3-48
D9TCD3_MICAI/4-49
D9TCH4_MICAI/11-56
D9TEB1_MICAI/5-50
D9TEN7_MICAI/10-54
D9TG03_CALOO/8-56
D9TG07_CALOO/7-51
D9TGC7_CALOO/3-48
D9TH30_CALOO/6-51
D9TH37_CALOO/3-48
D9THG5_CALOO/5-50
D9TI10_CALOO/3-48
D9TI66_CALOO/8-53
D9TIK7_CALOO/3-48
D9TPI3_THETC/4-49
D9TQJ1_THETC/6-52
D9TS12_THETC/4-49
D9TSJ4_THETC/3-48
D9TSL3_THETC/4-49
D9TT06_THETC/3-48
D9TT58_THETC/3-48
D9TTG0_THETC/10-54
D9TTG4_THETC/5-49
D9TTQ0_THETC/9-55
D9UDF5_9ACTO/16-63
D9UF46_9ACTO/4-48
D9UFC0_9ACTO/26-70
D9UFM0_9ACTO/23-67
D9UG16_9ACTO/66-111
D9UGB7_9ACTO/10-51
D9UH88_9ACTO/28-74
D9UH95_9ACTO/5-50
D9UIT4_9ACTO/9-54
D9UJ66_9ACTO/8-54
D9UKT9_9ACTO/16-61
D9ULY8_9ACTO/26-70
D9UN11_9ACTO/15-60
D9UP54_9ACTO/2-47
D9UPM0_9ACTO/12-57
D9UQC3_9ACTO/17-62
D9UQG4_9ACTO/2-47
D9UQL1_9ACTO/13-58
D9URU9_9ACTO/4-48
D9USR9_9ACTO/6-51
D9UVV7_9ACTO/47-92
D9UVW4_9ACTO/7-51
D9UYJ7_9ACTO/11-56
D9UZM7_9ACTO/3-48
D9V4B7_9ACTO/9-54
D9V4N9_9ACTO/2-46
D9V4R2_9ACTO/13-58
D9V4X6_9ACTO/12-55
D9V9M7_9ACTO/10-55
D9VA05_9ACTO/4-49
D9VA28_9ACTO/4-49
D9VAJ9_9ACTO/4-48
D9VAM7_9ACTO/19-65
D9VAS5_9ACTO/10-56
D9VBY3_9ACTO/3-48
D9VCB2_9ACTO/5-51
D9VCP8_9ACTO/20-65
D9VE72_9ACTO/5-50
D9VEH8_9ACTO/4-49
D9VM35_9ACTO/22-67
D9VMD4_9ACTO/7-51
D9VME1_9ACTO/34-79
D9VME9_9ACTO/10-55
D9VNB0_9ACTO/17-62
D9VNK4_9ACTO/5-52
D9VNW7_9ACTO/26-71
D9VQ75_9ACTO/5-51
D9VSR6_9ACTO/63-108
D9VSX7_9ACTO/24-71
D9VT92_9ACTO/10-54
D9VT98_9ACTO/18-62
D9VVZ0_9ACTO/12-59
D9W1J9_9ACTO/6-51
D9W710_9ACTO/14-59
D9W786_9ACTO/1-45
D9W7N7_9ACTO/5-50
D9W7S6_9ACTO/47-90
D9W7X3_9ACTO/43-88
D9W844_9ACTO/6-48
D9W8P9_9ACTO/23-68
D9W9K4_9ACTO/14-59
D9WAE5_9ACTO/10-60
D9WAH4_9ACTO/14-59
D9WAQ1_9ACTO/26-71
D9WB87_9ACTO/3-48
D9WBL4_9ACTO/301-345
D9WDR8_9ACTO/8-53
D9WF83_9ACTO/15-62
D9WFL7_9ACTO/11-56
D9WFX7_9ACTO/81-126
D9WGY3_9ACTO/5-50
D9WJA7_9ACTO/41-87
D9WL57_9ACTO/12-58
D9WLC4_9ACTO/22-67
D9WMG9_9ACTO/4-49
D9WMM5_9ACTO/1-45
D9WMW6_9ACTO/6-51
D9WMW9_9ACTO/7-52
D9WNA0_9ACTO/8-53
D9WNN3_9ACTO/15-60
D9WNW0_9ACTO/1-42
D9WQ33_9ACTO/3-48
D9WQN7_9ACTO/10-55
D9WRZ7_9ACTO/106-151
D9WT60_9ACTO/17-62
D9WTA3_9ACTO/16-63
D9WTF8_9ACTO/41-86
D9WTG1_9ACTO/27-72
D9WU56_9ACTO/5-51
D9WUI6_9ACTO/28-73
D9WV11_9ACTO/4-49
D9WV28_9ACTO/17-62
D9WV35_9ACTO/21-65
D9WWK7_9ACTO/14-59
D9WXS8_STRVR/5-51
D9WY10_STRVR/3-48
D9WYB0_STRVR/24-71
D9WZX8_STRVR/25-70
D9X0N3_STRVR/23-68
D9X0U7_STRVR/3-48
D9X1E2_STRVR/10-55
D9X298_STRVR/28-73
D9X2N3_STRVR/14-58
D9X3M1_STRVR/4-48
D9X5Z4_STRVR/16-63
D9X6U6_STRVR/1-52
D9X7B2_STRVR/9-54
D9X8M0_STRVR/21-66
D9X8R4_STRVR/6-48
D9X8R7_STRVR/5-50
D9X8U6_STRVR/12-57
D9X919_STRVR/14-59
D9X936_STRVR/25-70
D9X9T1_STRVR/24-68
D9XAW5_STRVR/3-48
D9XAX7_STRVR/4-49
D9XB21_STRVR/15-60
D9XBV9_STRVR/8-53
D9XBW9_STRVR/4-49
D9XC24_STRVR/26-71
D9XD22_STRVR/6-51
D9XEQ3_STRVR/10-55
D9XET7_STRVR/2-47
D9XGV3_STRVR/16-60
D9XH23_STRVR/1-38
D9XHR0_STRVR/3-48
D9XKB7_9ACTO/32-77
D9XLP3_9ACTO/4-49
D9XLP4_9ACTO/5-50
D9XMJ1_9ACTO/4-48
D9XN85_9ACTO/12-57
D9XPF5_9ACTO/11-56
D9XPX5_9ACTO/25-70
D9XQ81_9ACTO/3-48
D9XRW8_9ACTO/5-51
D9XT63_9ACTO/23-70
D9XU90_9ACTO/14-58
D9XVC3_9ACTO/30-74
D9XW81_9ACTO/14-59
D9XWA3_9ACTO/3-48
D9XXY3_9ACTO/3-48
D9XYD3_9ACTO/58-103
D9XZ80_9ACTO/15-60
D9XZB9_9ACTO/4-49
D9XZC9_9ACTO/7-52
D9XZL9_9ACTO/45-87
D9XZR5_9ACTO/14-59
D9XZV5_9ACTO/10-55
D9Y0I4_9ACTO/8-53
D9Y0I9_9ACTO/18-62
D9Y108_9ACTO/5-50
D9Y1K4_9ACTO/217-261
D9Y1Y6_9ACTO/21-68
D9Y213_9ACTO/6-51
D9ZDV2_9ZZZZ/7-52
D9ZDX5_9ZZZZ/12-57
D9ZDZ2_9ZZZZ/12-57
D9ZEQ7_9ZZZZ/5-50
DEGA_BACSU/4-49
E0D497_STRIT/8-53
E0DDP9_9CORY/10-53
E0DM88_9RHIZ/9-54
E0DP68_9RHIZ/4-49
E0DQF1_9RHIZ/2-47
E0DS29_9RHIZ/6-51
E0DU24_9RHIZ/4-49
E0DVY8_9RHIZ/2-47
E0DX32_9RHIZ/9-54
E0DYZ8_9RHIZ/6-51
E0DZH8_9RHIZ/7-52
E0E0U2_9FIRM/8-53
E0E241_9FIRM/8-53
E0E5E0_ACTPL/26-74
E0E7X0_ACTPL/3-48
E0EAG4_ACTPL/42-87
E0EAG5_ACTPL/3-48
E0EDU2_ACTPL/3-48
E0EGD0_ACTPL/42-87
E0EGD1_ACTPL/3-48
E0EHG9_ACTPL/10-58
E0EHN5_ACTPL/10-58
E0EK16_ACTPL/3-48
E0EMI9_ACTPL/42-87
E0EMJ0_ACTPL/3-48
E0EU57_ACTPL/42-87
E0EV99_ACTPL/10-58
E0EXT0_ACTPL/3-48
E0F0D3_ACTPL/42-87
E0F0D4_ACTPL/3-48
E0F1J8_ACTPL/10-58
E0F3Z9_ACTPL/3-48
E0F6F7_ACTPL/42-87
E0F6F8_ACTPL/3-48
E0F7P5_ACTPL/26-74
E0FA55_ACTPL/3-48
E0FCU1_ACTPL/42-87
E0FCU2_ACTPL/3-48
E0FDY5_ACTPL/10-58
E0FGC9_ACTPL/3-48
E0FIQ8_ACTPL/8-53
E0FIQ9_ACTPL/3-48
E0FMM8_ACTPL/3-48
E0FPU4_ACTPL/8-53
E0FPU5_ACTPL/1-28
E0FQX7_ACTPL/10-58
E0FRU6_9THEO/4-49
E0FSH3_9THEO/4-49
E0FT04_9THEO/4-49
E0FUE2_9THEO/3-48
E0FW35_9THEO/10-54
E0FWG1_9THEO/3-48
E0FXJ5_9THEO/4-47
E0FY39_9THEO/3-48
E0FYC3_9THEO/4-48
E0FZE1_ENTFA/25-71
E0FZW7_ENTFA/4-49
E0G074_ENTFA/3-48
E0G0F6_ENTFA/3-49
E0G1H0_ENTFA/3-48
E0G1Y7_ENTFA/6-52
E0G2M1_ENTFA/17-63
E0G3Z6_ENTFA/7-52
E0G7M5_ENTFA/4-49
E0G7N6_ENTFA/3-49
E0G7W5_ENTFA/4-49
E0G886_ENTFA/3-48
E0G8N0_ENTFA/6-52
E0G979_ENTFA/3-49
E0G990_ENTFA/4-49
E0GAN4_ENTFA/4-49
E0GC22_ENTFA/3-48
E0GCJ6_ENTFA/25-71
E0GD80_ENTFA/3-49
E0GDP7_ENTFA/7-52
E0GE34_ENTFA/4-49
E0GEF5_ENTFA/3-48
E0GEW9_ENTFA/3-48
E0GGQ2_ENTFA/17-63
E0GHH3_ENTFA/3-48
E0GI08_ENTFA/6-52
E0GIT5_ENTFA/4-49
E0GJ81_ENTFA/25-71
E0GK17_ENTFA/4-49
E0GKK9_ENTFA/3-49
E0GL89_ENTFA/7-52
E0GMU3_ENTFA/17-63
E0GPS0_ENTFA/3-48
E0GQ87_ENTFA/3-49
E0GQU7_ENTFA/3-48
E0GRW8_ENTFA/4-49
E0GSE1_ENTFA/7-52
E0GSV8_ENTFA/24-70
E0GT38_ENTFA/3-48
E0GTQ9_ENTFA/3-48
E0GTZ9_ENTFA/17-63
E0GUW5_ENTFA/6-52
E0GV58_ENTFA/4-49
E0GVI9_ENTFA/3-48
E0GVX2_ENTFA/3-49
E0GWE3_ENTFA/25-71
E0GZ19_ENTFA/3-49
E0H173_ENTFA/4-49
E0H1K4_ENTFA/6-52
E0H1X6_ENTFA/17-63
E0H3R4_ENTFA/4-49
E0H3S5_ENTFA/3-49
E0H468_ENTFA/3-49
E0H559_ENTFA/25-71
E0H5I0_ENTFA/3-48
E0H6X8_ENTFA/9-55
E0H713_ENTFA/3-48
E0H7D6_ENTFA/4-49
E0H7S2_ENTFA/7-52
E0H8T2_ENTFA/3-48
E0H9J8_ENTFA/3-48
E0HA47_ENTFA/25-71
E0HCE5_ENTFA/4-49
E0HCI9_ENTFA/3-49
E0HCK0_ENTFA/4-49
E0HCM8_ENTFA/6-52
E0HD43_ENTFA/3-48
E0HDL7_ENTFA/3-48
E0HE75_ENTFA/17-63
E0HES6_ENTFA/7-52
E0HF61_ENTFA/4-49
E0HHC7_ENTFA/3-49
E0HJL9_9GAMM/8-51
E0HKP3_9GAMM/3-48
E0HTF5_9GAMM/1-33
E0HU67_9GAMM/8-54
E0HUN2_9GAMM/4-49
E0HWZ5_9BACT/5-49
E0HY40_9BACT/4-49
E0HYK8_9BACT/6-51
E0HYN3_9BACT/3-48
E0HYU2_9BACT/6-51
E0HZ97_9BACT/8-53
E0I037_9BACT/5-50
E0I0E5_9BACT/5-50
E0I1Q6_9BACT/4-49
E0I1W7_9BACT/3-48
E0I245_9BACT/7-52
E0I2F1_9BACT/3-48
E0I2G3_9BACT/4-49
E0I2J8_9BACT/20-65
E0I3P5_9BACL/4-49
E0I3R1_9BACL/3-48
E0I4W0_9BACL/3-48
E0I6X4_9BACL/3-46
E0I7R3_9BACL/6-53
E0I9G4_9BACL/3-48
E0I9R7_9BACL/4-48
E0IA96_9BACL/8-51
E0IBA3_9BACL/4-49
E0IBL0_9BACL/1-45
E0IBL7_9BACL/4-49
E0ICK4_9BACL/5-50
E0ICQ2_9BACL/6-51
E0ICY8_9BACL/6-51
E0IDN2_9BACL/3-48
E0IE29_9BACL/4-49
E0IFE0_9BACL/3-48
E0IFF7_9BACL/11-56
E0IKG3_9GAMM/8-51
E0IM85_9GAMM/4-49
E0IMD6_9GAMM/3-48
E0IQD0_9GAMM/8-54
E0ISY8_9GAMM/1-33
E0IUT8_ECOLW/4-49
E0IVT3_ECOLW/3-50
E0IWI4_ECOLW/3-48
E0IWT9_ECOLW/8-53
E0IXN6_ECOLW/3-48
E0IXQ8_ECOLW/1-34
E0IYE6_ECOLW/3-48
E0IYU9_ECOLW/2-50
E0IZT3_ECOLW/7-52
E0J0Q6_ECOLW/8-53
E0J2F1_ECOLW/7-52
E0J2H3_ECOLW/6-51
E0J2X3_ECOLW/3-48
E0J5P4_ECOLW/4-49
E0J770_ECOLW/11-56
E0J806_RHIME/6-50
E0J846_RHIME/12-53
E0J898_RHIME/10-58
E0J8K2_RHIME/9-53
E0J8P6_RHIME/2-47
E0J8S3_RHIME/5-50
E0J8Y4_RHIME/3-48
E0J9B1_RHIME/4-49
E0J9E0_RHIME/7-52
E0JAI7_RHIME/4-48
E0JCE9_RHIME/6-51
E0JCG8_RHIME/3-49
E0JCI9_RHIME/1-36
E0JDI5_RHIME/7-52
E0JE29_RHIME/7-48
E0JEB7_RHIME/25-70
E0JEE2_RHIME/20-68
E0JHK5_RHIME/7-52
E0JHU2_RHIME/4-48
E0JID2_RHIME/12-57
E0JIE2_RHIME/5-50
E0JIJ1_RHIME/4-48
E0JIM1_RHIME/7-52
E0JK02_RHIME/21-66
E0JKK9_RHIME/8-53
E0JKQ3_RHIME/1-45
E0JKR0_RHIME/12-57
E0JRH8_RHIME/4-49
E0JSK1_RHIME/7-52
E0JT84_RHIME/66-111
E0JTE5_RHIME/5-50
E0JTH2_RHIME/2-47
E0JTL6_RHIME/9-53
E0JTX0_RHIME/10-58
E0JU42_RHIME/1-36
E0JU63_RHIME/3-49
E0JU82_RHIME/6-51
E0JUM3_RHIME/7-52
E0JZ56_RHIME/7-48
E0JZD4_RHIME/20-68
E0JZF9_RHIME/25-70
E0JZN6_RHIME/24-69
E0K082_RHIME/4-49
E0K0N2_RHIME/12-57
E0K1E4_RHIME/7-52
E0K232_RHIME/4-49
E0K261_RHIME/7-52
E0K2Z5_RHIME/5-50
E0K305_RHIME/12-57
E0K423_RHIME/8-53
E0K450_RHIME/12-57
E0K457_RHIME/1-45
E0K4F9_RHIME/6-51
E0K5F9_RHIME/4-48
E0K8R5_RHIME/6-49
E0K9J0_RHIME/12-53
E0KAA4_RHIME/6-50
E0KBL6_STRVO/6-48
E0KBU2_STRVO/11-55
E0KC42_STRVO/43-91
E0KCQ5_STRVO/2-47
E0KDD2_STRVO/10-55
E0KE68_STRVO/5-50
E0KEB1_STRVO/28-73
E0KEC1_STRVO/14-59
E0KFG4_STRVO/15-60
E0KFL7_STRVO/3-48
E0KFP1_STRVO/4-49
E0KGH5_STRVO/12-57
E0KGR4_STRVO/11-56
E0KH54_STRVO/6-51
E0KHQ4_STRVO/32-77
E0KIF4_STRVO/4-49
E0KIW4_STRVO/14-59
E0KJA1_STRVO/17-62
E0KJT9_STRVO/3-48
E0KK65_STRVO/6-51
E0KKP4_STRVO/8-55
E0KLQ7_STRVO/6-51
E0KLQ8_STRVO/6-51
E0KN09_STRVO/4-48
E0KPV9_STRVO/10-54
E0KPW4_STRVO/4-48
E0KQQ2_STRVO/7-52
E0KQT8_STRVO/19-64
E0KR80_STRVO/300-344
E0KSK2_STRVO/6-52
E0KUM5_STRVO/8-53
E0KVQ8_STRVO/5-51
E0KX23_STRVO/18-63
E0KXS7_STRVO/17-61
E0KY49_STRVO/14-61
E0L086_STRVO/3-48
E0L2U6_STRVO/13-58
E0LHK3_SPHCR/5-50
E0LJQ3_SPHCR/3-48
E0LJS3_SPHCR/1-42
E0LMX3_SPHCR/3-48
E0LP43_SPHCR/12-57
E0LQH8_SPHCR/12-57
E0LSF3_9ENTR/5-47
E0LSS5_9ENTR/3-48
E0LT68_9ENTR/2-47
E0LTI2_9ENTR/7-52
E0LV94_9ENTR/19-64
E0LW75_9ENTR/3-48
E0LWD5_9ENTR/3-48
E0LWG9_9ENTR/11-56
E0LWN5_9ENTR/10-56
E0LWW9_9ENTR/2-50
E0LY77_9ENTR/6-51
E0LZF4_9ENTR/7-52
E0LZP7_9ENTR/3-48
E0M070_9ENTR/3-48
E0M0G0_9ENTR/5-50
E0M0K7_9ENTR/2-47
E0M0S7_9ENTR/7-52
E0M0Y0_9ENTR/5-48
E0M1A8_9ENTR/2-47
E0M1A9_9ENTR/9-55
E0M1R0_9ENTR/13-58
E0M276_9ENTR/4-48
E0M2N5_9ENTR/5-49
E0M399_9ENTR/8-56
E0M3D9_9ENTR/2-37
E0M3Y1_9ENTR/11-55
E0MJ90_9RHOB/8-53
E0ML36_9RHOB/18-63
E0MNF2_9RHOB/12-57
E0MNM6_9RHOB/13-57
E0MQT4_9RHOB/4-49
E0MR14_9RHOB/6-51
E0MSR0_9RHOB/30-75
E0MSZ1_9RHOB/7-52
E0MW25_9CORY/5-50
E0N005_9CORY/10-53
E0N180_9ACTO/16-60
E0NDM4_PEDAC/3-48
E0NEN5_PEDAC/4-51
E0NFT3_PEDAC/7-52
E0NG18_PEDAC/10-55
E0NG61_PEDAC/3-47
E0NGU7_PEDAC/7-53
E0NHC5_PEDAC/6-51
E0NIL7_9FIRM/4-49
E0NS03_9BACT/1-45
E0NZ46_9FIRM/3-48
E0NZ74_9FIRM/13-58
E0P147_9FIRM/4-50
E0P3J0_STAAU/3-47
E0P638_STAAU/5-51
E0P7H1_STAAU/4-49
E0P844_STAAU/3-48
E0PBA0_STREI/3-48
E0PBE6_STREI/3-49
E0PBK4_STREI/6-50
E0PCI4_STREI/3-48
E0PEQ9_STREI/3-48
E0PF29_STREI/8-53
E0PFK2_STREI/7-52
E0PFS8_STREI/4-49
E0PH99_STRGY/3-48
E0PHE9_STRGY/3-49
E0PIW8_STRGY/3-48
E0PKW6_STRGY/3-48
E0PLG1_STRGY/8-53
E0PM54_STRGY/4-49
E0PNJ3_STRMT/4-49
E0PPV2_STRMT/4-49
E0PSI8_STRMT/3-49
E0PT66_STRMT/8-53
E0PUB6_STRPY/4-49
E0PV39_STRPY/17-62
E0PVJ1_STRPY/17-62
E0PX42_STRPY/18-64
E0PXD5_STRPY/8-53
E0PYZ2_9STRE/8-53
E0PZ79_9STRE/28-74
E0PZL4_9STRE/3-49
E0Q2H8_9STRE/4-49
E0Q466_9STRE/4-49
E0Q4H8_9BIFI/13-58
E0Q4J0_9BIFI/12-57
E0Q512_9BIFI/16-62
E0Q556_9BIFI/3-50
E0Q5A0_9BIFI/3-50
E0Q644_9BIFI/3-48
E0Q6L8_9BIFI/3-48
E0Q711_9BIFI/5-50
E0Q859_9BIFI/8-53
E0Q888_9BIFI/5-50
E0Q8B3_9BIFI/22-67
E0Q8I4_9BIFI/12-57
E0Q954_9BIFI/11-55
E0Q962_9BIFI/9-54
E0Q990_9BIFI/15-60
E0Q9H6_9BIFI/14-60
E0Q9N1_9BIFI/15-60
E0Q9P4_9BIFI/14-59
E0Q9W5_9BIFI/28-73
E0Q9W6_9BIFI/10-56
E0Q9X8_9BIFI/9-53
E0QA31_9BIFI/5-50
E0QA52_9BIFI/4-49
E0QA68_9BIFI/5-50
E0QA75_9BIFI/4-49
E0QA92_9BIFI/3-48
E0QAA2_9BIFI/28-73
E0QAA7_9BIFI/8-53
E0QAD2_9BIFI/3-48
E0QAF5_9BIFI/20-65
E0QAG6_9BIFI/6-51
E0QAH2_9BIFI/7-52
E0QAZ3_9BIFI/6-52
E0QLT4_9FIRM/9-54
E0QNH5_9ACTO/4-49
E0QQ52_9ACTO/7-52
E0QQP9_9ACTO/6-51
E0QRQ5_9ACTO/1-45
E0QTB0_9ACTO/1-45
E0QU71_ECOLX/14-59
E0QUS3_ECOLX/3-48
E0QV11_ECOLX/8-56
E0QV73_ECOLX/17-62
E0QWM8_ECOLX/5-50
E0QY30_ECOLX/8-53
E0QYQ3_ECOLX/4-49
E0QZ45_ECOLX/11-56
E0R1R3_ECOLX/3-48
E0R2A3_ECOLX/3-48
E0R3D8_ECOLX/2-50
E0R406_ECOLX/6-51
E0R500_ECOLX/1-45
E0R5X2_ECOLX/7-52
E0R6H3_ECOLX/3-50
E0R9U3_PAEP6/3-48
E0RA10_PAEP6/2-47
E0RA26_PAEP6/3-48
E0RA46_PAEP6/3-48
E0RB23_PAEP6/2-47
E0RB84_PAEP6/4-49
E0RBB6_PAEP6/22-66
E0RC11_PAEP6/3-48
E0RC61_PAEP6/8-52
E0REX4_PAEP6/9-54
E0RF26_PAEP6/3-48
E0RFG1_PAEP6/6-51
E0RI10_PAEP6/4-49
E0RI19_PAEP6/4-49
E0RIK6_PAEP6/3-48
E0RJJ3_PAEP6/7-51
E0RK00_PAEP6/8-53
E0RK73_PAEP6/5-51
E0RK93_PAEP6/18-63
E0RKZ1_PAEP6/3-49
E0RLG0_PAEP6/3-50
E0RMJ2_PAEP6/10-53
E0RQT5_SPITD/21-66
E0RSH9_SPITD/6-51
E0RTS0_SPITD/6-51
E0RTV3_SPITD/18-64
E0RU13_SPITD/4-49
E0RUA5_SPITD/14-59
E0RUA8_SPITD/3-48
E0RUH5_BUTPB/3-48
E0RV59_BUTPB/6-51
E0RVD3_BUTPB/6-51
E0RVK3_BUTPB/3-48
E0RVY4_BUTPB/3-50
E0RXL8_BUTPB/6-50
E0RXW2_BUTPB/6-50
E0RY41_BUTPB/3-49
E0RYP6_BUTPB/7-52
E0RZ47_BUTPB/8-55
E0RZ76_BUTPB/3-48
E0RZP5_BUTPB/5-50
E0RZR3_BUTPB/3-48
E0S0W4_BUTPB/2-48
E0S1K1_BUTPB/13-58
E0SB74_DICD3/9-52
E0SDU2_DICD3/3-48
E0SE18_DICD3/3-48
E0SEH0_DICD3/3-48
E0SEH9_DICD3/6-51
E0SEQ1_DICD3/4-52
E0SFC5_DICD3/3-46
E0SFN9_DICD3/11-56
E0SG33_DICD3/3-48
E0SG88_DICD3/2-50
E0SGZ7_DICD3/6-47
E0SHJ3_DICD3/7-52
E0SI70_DICD3/15-63
E0SII3_DICD3/2-47
E0SJW6_DICD3/8-53
E0SJZ6_DICD3/17-62
E0SM62_DICD3/7-52
E0SN46_DICD3/2-47
E0SVH4_STRZA/6-52
E0SWJ1_STRZA/4-49
E0SWX7_STRZA/9-54
E0SX07_STRZA/10-55
E0SXB3_STRZA/3-49
E0SY51_STRZA/8-53
E0SYX2_STRZA/4-49
E0T229_EDWTF/9-54
E0T2Q2_EDWTF/3-48
E0T583_EDWTF/9-54
E0T6Z7_EDWTF/3-48
E0T6Z8_EDWTF/3-48
E0T7D9_EDWTF/3-48
E0T874_EDWTF/1-33
E0T9H6_EDWTF/2-50
E0TNS2_STRZ6/3-48
E0TPE5_STRZ6/8-53
E0TQT4_STRZ6/4-49
E0TRK9_STRZ6/6-52
E0TSJ1_STRZ6/4-49
E0TSX9_STRZ6/9-54
E0TSZ9_STRZ6/10-55
E0TTB2_STRZ6/3-49
E0TX94_BACPZ/5-50
E0TXE4_BACPZ/3-49
E0TYS3_BACPZ/3-48
E0U030_BACPZ/3-48
E0U0G7_BACPZ/3-48
E0U0L0_BACPZ/10-56
E0U0Y7_BACPZ/4-49
E0U2X5_BACPZ/3-49
E0U384_BACPZ/3-48
E0U4G5_BACPZ/4-49
E0U4Z4_BACPZ/3-48
E0WU20_9ENTR/1-45
E0XUQ2_9BACT/3-48
E0XXS7_9DELT/23-68
E1CQH7_VIBPA/3-48
E1CT50_VIBPA/2-50
E1CTT5_VIBPA/11-56
E1CTZ8_VIBPA/3-48
E1CVS9_VIBPA/6-51
E1CZH4_VIBPA/3-48
E1CZW8_VIBPA/14-59
E1D169_VIBPA/3-48
E1D172_VIBPA/6-52
E1D177_VIBPA/3-50
E1D2R2_VIBPA/3-48
E1D4A4_VIBPA/14-59
E1D4S7_VIBPA/3-48
E1D7C1_VIBPA/3-50
E1D7C6_VIBPA/6-52
E1D7C9_VIBPA/3-48
E1D824_VIBPA/3-48
E1DAY1_VIBPA/2-50
E1DBW6_VIBPA/6-51
E1DDV8_VIBPA/11-56
E1DET3_VIBPA/3-48
E1DH74_VIBPA/6-51
E1DI34_VIBPA/3-50
E1DI39_VIBPA/6-52
E1DI42_VIBPA/3-48
E1DIR2_VIBPA/3-48
E1DKJ9_VIBPA/2-50
E1DL06_VIBPA/11-56
E1DLL9_VIBPA/3-48
E1DQP6_VIBPA/3-48
E1DRY0_VIBPA/14-59
E1DSJ1_VIBPA/3-48
E1DVJ5_LACRE/7-52
E1DWC9_LACRE/3-48
E1DWG4_LACRE/4-50
E1DXV4_LACRE/4-50
E1DY53_LACRE/4-49
E1DZP5_LACRE/6-52
E1E051_LACRE/4-51
E1E0G2_LACRE/11-57
E1E0T3_LACRE/3-50
E1E468_STAAU/5-51
E1E5C4_STAAU/4-49
E1E8F8_STAAU/3-48
E1E8X1_STAAU/3-47
E1EA57_VIBPA/3-50
E1EA62_VIBPA/6-52
E1EA65_VIBPA/3-48
E1EC01_VIBPA/3-48
E1EF18_VIBPA/3-48
E1EHV4_VIBPA/11-56
E1EI99_VIBPA/3-48
E1EJL4_VIBPA/6-51
E1EK95_VIBPA/2-50
E1EKQ5_VIBPA/14-59
E1ELT7_VIBPA/3-48
E1EN67_ENTFA/3-48
E1ENM6_ENTFA/6-52
E1ENZ5_ENTFA/4-49
E1EPV4_ENTFA/2-48
E1EPY5_ENTFA/7-53
E1EQI5_ENTFA/7-52
E1ER83_ENTFA/4-49
E1ERU4_ENTFA/3-48
E1ESG4_ENTFA/4-49
E1ESH6_ENTFA/3-49
E1EU68_ENTFA/3-48
E1EV06_ENTFA/4-50
E1FA03_9THEO/4-49
E1FAT4_9THEO/4-49
E1FBK7_9THEO/4-50
E1FDB5_9THEO/3-48
E1FDC1_9THEO/4-49
E1FEX6_9THEO/3-48
E1FF18_9THEO/3-48
E1FFA3_9THEO/3-48
E1GVG4_9BACT/6-51
E1GY38_9BACT/8-53
E1GZH0_STRPN/8-53
E1H073_STRPN/4-49
E1H117_STRPN/3-49
E1H143_STRPN/10-55
E1H173_STRPN/9-54
E1H4X8_STRPN/4-49
E1HEY3_MYCTU/55-99
E1HGC5_ECOLX/7-52
E1HHT2_ECOLX/1-45
E1HIG5_ECOLX/3-48
E1HK36_ECOLX/3-50
E1HL20_ECOLX/11-56
E1HL84_ECOLX/3-48
E1HLJ3_ECOLX/20-65
E1HMN6_ECOLX/8-53
E1HN31_ECOLX/7-52
E1HPG1_ECOLX/2-50
E1HQ98_ECOLX/6-51
E1HRI6_ECOLX/4-49
E1HT65_ECOLX/8-53
E1HTB1_ECOLX/3-48
E1HVI6_ECOLX/1-45
E1HX23_ECOLX/3-50
E1HYI8_ECOLX/3-48
E1HYS1_ECOLX/19-64
E1HZK3_ECOLX/3-48
E1I0H2_ECOLX/4-49
E1I3B6_ECOLX/1-43
E1I3U5_ECOLX/11-56
E1I4M7_ECOLX/3-48
E1I589_ECOLX/63-108
E1I671_ECOLX/6-51
E1I6G4_ECOLX/8-53
E1I6Y0_ECOLX/7-52
E1I7U6_ECOLX/2-50
E1I9I2_ECOLX/8-53
E1IJ17_ECOLX/6-51
E1IJ42_ECOLX/7-52
E1IJG7_ECOLX/3-48
E1IKB1_ECOLX/8-53
E1IKF2_ECOLX/3-48
E1IL17_ECOLX/3-50
E1ILR1_ECOLX/3-48
E1IP36_ECOLX/7-52
E1IPQ1_ECOLX/8-53
E1IQE3_ECOLX/6-51
E1IRV5_ECOLX/1-45
E1ISY1_ECOLX/2-50
E1IUK4_ECOLX/11-56
E1IV16_ECOLX/63-108
E1IVD3_ECOLX/4-49
E1IZM0_ECOLX/8-53
E1J0Q8_ECOLX/3-50
E1J1Z9_ECOLX/7-52
E1J2L0_ECOLX/8-56
E1J442_ECOLX/3-48
E1J4A1_ECOLX/8-53
E1J4E3_ECOLX/3-48
E1J530_ECOLX/11-56
E1J685_ECOLX/2-50
E1J7Q4_ECOLX/4-49
E1J8N5_ECOLX/7-52
E1J8R1_ECOLX/6-51
E1J8T8_ECOLX/63-108
E1JAN7_ECOLX/6-51
E1JB82_ECOLX/1-45
E1JDT8_ECOLX/3-48
E1JFU2_ECOLX/14-59
E1JJT1_9LACO/3-47
E1JKG9_9LACO/4-49
E1JM33_9LACO/7-52
E1JMF5_9LACO/3-48
E1JPV5_9LACO/3-49
E1JSS4_DESFR/3-48
E1JSZ0_DESFR/2-47
E1KHN5_9FIRM/6-50
E1KJE8_9FIRM/4-47
E1KMP5_9BACT/6-51
E1KQU1_9BACT/8-53
E1KZ44_PEPMA/5-50
E1L1K9_9ACTN/2-47
E1L2J9_9ACTN/2-47
E1L345_9ACTN/7-53
E1LHH4_STRMT/10-55
E1LHJ9_STRMT/3-49
E1LHY7_STRMT/8-53
E1LI87_STRMT/4-49
E1LM70_STRMT/3-49
E1LMJ0_STRMT/8-53
E1LN73_STRMT/4-49
E1LU01_STRMT/10-55
E1LU30_STRMT/3-49
E1LUG3_STRMT/8-53
E1LUS7_STRMT/4-49
E1M1C4_STRMT/9-54
E1M1F1_STRMT/3-49
E1M1S1_STRMT/8-53
E1M225_STRMT/4-49
E1M4T9_STRMT/3-48
E1M5R8_9STRE/4-49
E1M5X4_9STRE/3-49
E1M781_9STRE/4-49
E1M870_9STRE/8-53
E1MAW0_9STRE/10-55
E1MBG5_9ACTO/4-49
E1MC09_9ACTO/6-51
E1ME08_9ACTO/15-60
E1MEJ3_9ACTO/2-47
E1MGP4_9ACTO/8-53
E1MGR9_9ACTO/7-52
E1N7M3_9BIFI/5-50
E1N855_9BIFI/3-48
E1N8G7_9BIFI/7-52
E1N8H3_9BIFI/6-51
E1N8I4_9BIFI/3-48
E1N8K7_9BIFI/3-48
E1N8W2_9BIFI/5-51
E1N993_9BIFI/3-48
E1NAJ4_9BIFI/4-49
E1NAK8_9BIFI/5-50
E1NAL5_9BIFI/4-49
E1NAN2_9BIFI/3-48
E1NAP2_9BIFI/28-73
E1NAP8_9BIFI/3-48
E1NAS6_9BIFI/15-60
E1NB19_9BIFI/14-60
E1NB91_9BIFI/6-52
E1NBB3_9BIFI/14-59
E1NBJ4_9BIFI/3-50
E1NC24_9BIFI/5-50
E1NC25_9BIFI/15-61
E1NC36_9BIFI/9-53
E1NC58_9BIFI/11-55
E1NC65_9BIFI/9-54
E1NC91_9BIFI/3-48
E1NCM0_9BIFI/13-58
E1NCN2_9BIFI/12-57
E1NCX9_9BIFI/8-53
E1ND09_9BIFI/5-50
E1ND35_9BIFI/14-59
E1NDA2_9BIFI/21-66
E1NDE3_9BIFI/5-51
E1NDI6_9BIFI/3-50
E1NF50_9LACO/3-48
E1NFJ7_9LACO/7-52
E1NJW5_9LACO/3-48
E1NKF0_9LACO/7-52
E1NMD5_9LACO/32-77
E1NMG6_9LACO/3-48
E1NRV3_9LACO/7-52
E1NT75_9LACO/3-48
E1NVA4_9LACO/3-47
E1NVE4_9LACO/3-48
E1NXC7_9LACO/32-77
E1P7H8_ECOAB/23-68
E1P7Q4_ECOAB/4-49
E1P854_ECOAB/1-45
E1P972_ECOAB/5-50
E1PAH6_ECOAB/3-48
E1PAP9_ECOAB/11-56
E1PB37_ECOAB/8-53
E1PB76_ECOAB/3-48
E1PBQ7_ECOAB/12-57
E1PE49_ECOAB/3-50
E1PEC3_ECOAB/6-51
E1PEE4_ECOAB/7-52
E1PHA9_ECOAB/3-48
E1PI60_ECOAB/7-52
E1PJ93_ECOAB/2-50
E1PKI1_PANVC/2-45
E1PKQ5_PANVC/8-56
E1PRC4_MYCFJ/5-49
E1QWT3_OLSUV/2-47
E1QYU3_OLSUV/2-46
E1R0Z4_SPISS/5-50
E1R149_SPISS/4-50
E1R177_SPISS/4-49
E1R2F7_SPISS/2-47
E1R2G9_SPISS/4-49
E1R2I3_SPISS/4-49
E1R3U6_SPISS/1-48
E1R3X0_SPISS/7-52
E1R4F0_SPISS/1-45
E1R4P0_SPISS/7-52
E1R4S0_SPISS/5-50
E1R6F1_SPISS/4-49
E1R6F8_SPISS/4-49
E1R6P3_SPISS/5-50
E1R6S1_SPISS/6-51
E1R6U4_SPISS/4-49
E1R702_SPISS/6-50
E1R710_SPISS/4-52
E1R720_SPISS/3-48
E1R7B9_SPISS/4-49
E1R7K1_SPISS/8-52
E1R7L3_SPISS/3-48
E1R8M5_SPISS/15-60
E1R8Y5_SPISS/2-47
E1R9U8_SPISS/10-55
E1RA91_SPISS/5-50
E1RAR4_SPISS/6-52
E1RBV9_SPISS/9-54
E1RC35_SPISS/5-50
E1RC37_SPISS/5-50
E1RC43_SPISS/2-47
E1RC96_SPISS/7-52
E1RCE5_SPISS/9-54
E1RCG4_SPISS/6-51
E1RCH9_SPISS/5-50
E1RL20_XYLFG/5-50
E1RSM4_ECOUM/7-52
E1RUH2_ECOUM/3-48
E1RVQ4_ECOUM/1-45
E1RWU5_ECOUM/3-50
E1RZ46_ECOUM/12-57
E1RZI9_ECOUM/3-48
E1S0L1_ECOUM/3-48
E1S124_ECOUM/6-51
E1S199_ECOUM/17-62
E1S1D3_ECOUM/8-53
E1S1P9_ECOUM/5-50
E1S1S8_ECOUM/7-52
E1S3A1_ECOUM/4-49
E1S595_ECOUM/2-50
E1SAM0_PANVC/4-48
E1SBJ7_PANVC/5-49
E1SBN5_PANVC/12-57
E1SBP2_PANVC/3-48
E1SCA7_PANVC/3-48
E1SCB9_PANVC/15-61
E1SD16_PANVC/11-56
E1SD81_PANVC/2-50
E1SDH0_PANVC/9-54
E1SE86_PANVC/6-49
E1SGB0_PANVC/2-47
E1SGZ0_PANVC/7-52
E1SHI7_PANVC/5-48
E1SI85_PANVC/11-55
E1SIH9_PANVC/7-52
E1SJ71_PANVC/3-48
E1SJC0_PANVC/13-58
E1SJG8_PANVC/2-47
E1SJG9_PANVC/9-55
E1SQY8_FERBD/3-48
E1SSW4_FERBD/4-49
E1SVG8_FERBD/8-51
E1SXM3_THESX/4-49
E1SY82_THESX/3-48
E1SYC5_THESX/3-48
E1SYS9_THESX/3-48
E1SYX6_THESX/4-49
E1SYY2_THESX/3-48
E1T156_THESX/4-49
E1T2N5_THESX/4-50
E1T3E6_BURSG/4-49
E1T5A8_BURSG/44-88
E1T9T4_BURSG/3-48
E1T9U8_BURSG/15-61
E1TAV7_BURSG/17-62
E1TE35_BURSG/3-48
E1TEH4_BURSG/10-56
E1THH8_BURSG/34-78
E1TK96_BURSG/32-77
E1TLP2_LACPS/7-52
E1TM41_LACPS/3-48
E1TNA3_LACPS/7-53
E1TNL2_LACPS/3-48
E1TQW8_LACPS/3-48
E1TQW9_LACPS/3-48
E1TRE1_LACPS/4-49
E1TRZ6_LACPS/3-48
E1TTU8_LACPS/3-51
E1TTW5_LACPS/4-51
E1TTY9_LACPS/4-50
E1U8I6_LISML/5-50
E1U8M8_LISML/4-49
E1U901_LISML/3-48
E1U9R4_LISML/4-50
E1UA58_LISML/3-48
E1UBW9_LISML/3-48
E1UC76_LISML/4-49
E1UCX6_LISML/6-51
E1UDQ0_LISML/3-48
E1UEL9_LISML/5-49
E1UNA1_BACAS/5-50
E1UNN8_BACAS/29-74
E1UQY4_BACAS/4-49
E1URA8_BACAS/4-49
E1URS2_BACAS/3-48
E1US22_BACAS/4-49
E1USK2_BACAS/3-48
E1UUJ6_BACAS/3-48
E1V506_HALED/26-72
E1V597_HALED/10-55
E1V5D2_HALED/3-48
E1V603_HALED/7-52
E1V6N0_HALED/11-55
E1V704_HALED/8-53
E1V8B6_HALED/37-81
E1V8C7_HALED/2-50
E1VRN2_ARTAR/15-64
E1VS30_ARTAR/28-73
E1VSX5_ARTAR/12-57
E1VU21_ARTAR/3-48
E1VV66_ARTAR/3-48
E1VY12_ARTAR/7-54
E1VY13_ARTAR/10-57
E1VZB5_ARTAR/5-50
E1W105_ARTAR/20-65
E1W4D2_HAEP3/3-48
E1W665_HAEP3/3-48
E1W7Z0_SALTS/2-50
E1WAQ5_SALTS/4-49
E1WAZ0_SALTS/6-51
E1WB15_SALTS/7-52
E1WBN6_SALTS/3-48
E1WCI5_SALTS/14-59
E1WD63_SALTS/10-55
E1WDC4_SALTS/11-56
E1WDW2_SALTS/3-48
E1WEE9_SALTS/11-56
E1WFU4_SALTS/3-48
E1WHC4_SALTS/3-48
E1WIW8_SALTS/7-52
E1WQK2_BACF6/9-54
E1WU11_BACF6/7-52
E1X8C4_HAEI1/3-48
E1XAF6_HAEI1/3-48
E1XBC5_HAEI1/3-48
E1XCG2_STRZO/4-49
E1XCL7_STRZO/9-54
E1XCP4_STRZO/10-55
E1XCR9_STRZO/3-49
E1XD47_STRZO/8-53
E1XDE8_STRZO/4-49
E1XEP0_STRZO/6-52
E1XHY7_STRZN/6-52
E1XLD0_STRZN/4-49
E1XLJ9_STRZN/9-54
E1XLM7_STRZN/10-55
E1XLQ3_STRZN/3-49
E1XM36_STRZN/8-53
E1XME2_STRZN/4-49
E1XMR6_STRZI/3-49
E1XN40_STRZI/8-53
E1XND9_STRZI/4-49
E1XPG0_STRZI/6-52
E1XSP1_STRZI/4-49
E1XSV7_STRZI/9-54
E1XSY5_STRZI/10-55
E1YUI3_9BACE/7-52
E1YYF9_9BACE/6-51
E2CBK7_9RHOB/2-47
E2CBT6_9RHOB/4-49
E2CER4_9RHOB/9-52
E2CFS9_9RHOB/8-53
E2CFU3_9RHOB/14-59
E2CHL9_9RHOB/6-51
E2CHX0_9RHOB/11-56
E2CHX1_9RHOB/6-51
E2CJ05_9RHOB/16-61
E2CJ23_9RHOB/27-72
E2CKA7_9RHOB/18-62
E2CMH7_9RHOB/6-51
E2CNQ3_9RHOB/19-59
E2CPJ4_9RHOB/15-60
E2JSP3_ECO57/2-50
E2JT17_ECO57/3-48
E2JTA5_ECO57/3-48
E2JUG4_ECO57/17-62
E2JW62_ECO57/1-45
E2JWK3_ECO57/3-48
E2JWQ0_ECO57/7-52
E2JWW7_ECO57/5-50
E2JYN1_ECO57/3-48
E2K1C3_ECO57/6-51
E2K1Z2_ECO57/3-50
E2K3T1_ECO57/3-48
E2K3X0_ECO57/8-53
E2K4G8_ECO57/4-49
E2K676_ECO57/3-48
E2K720_ECO57/2-50
E2K7J4_ECO57/3-48
E2K874_ECO57/4-49
E2K9M6_ECO57/1-45
E2K9V4_ECO57/3-48
E2K9Z9_ECO57/7-52
E2KBG3_ECO57/3-48
E2KCY4_ECO57/6-51
E2KDB4_ECO57/3-50
E2KEK4_ECO57/4-49
E2KG49_ECO57/5-50
E2KIR6_ECO57/8-53
E2KIV4_ECO57/3-48
E2KLV5_ECO57/7-52
E2KN92_ECO57/3-48
E2KP44_ECO57/3-48
E2KPZ2_ECO57/3-48
E2KQ96_ECO57/1-45
E2KRF5_ECO57/4-49
E2KSK9_ECO57/17-62
E2KSW8_ECO57/6-51
E2KTI8_ECO57/3-48
E2KU06_ECO57/8-53
E2KU42_ECO57/3-48
E2KUL9_ECO57/2-50
E2KVW0_ECO57/3-50
E2MAE7_PSESM/3-48
E2MDX2_PSESM/13-58
E2MH89_PSESM/2-50
E2MHF6_PSESM/3-48
E2MI81_PSESM/3-48
E2MIK3_PSESM/12-56
E2MJM6_PSESM/18-63
E2MV44_9CORY/9-52
E2MXC5_9CORY/7-52
E2NCL4_9BACE/7-52
E2NE09_9BACE/6-51
E2NHZ0_9BACE/8-53
E2NIG6_9BACE/7-52
E2NKF7_9BACE/7-52
E2NLB6_9BACE/6-51
E2NLB6_9BACE/74-119
E2NMB9_9BACE/73-118
E2NNJ6_9FIRM/6-51
E2NQW3_9FIRM/5-49
E2NRJ1_9FIRM/4-49
E2NVA1_9FIRM/15-60
E2NVJ4_9FIRM/3-49
E2NWT1_PASHA/5-50
E2NXR9_PASHA/4-49
E2P0R5_PASHA/8-53
E2P2A6_PASHA/16-61
E2P2M0_PASHA/3-48
E2P3L4_PASHA/7-55
E2P4N3_PASHA/5-50
E2P5G5_PASHA/16-61
E2P5L8_PASHA/9-54
E2P6U0_PASHA/3-48
E2P7K6_PASHA/8-53
E2P849_PASHA/7-55
E2PKU0_9RHIZ/2-47
E2PLF6_9RHIZ/6-51
E2PQ36_9RHIZ/9-54
E2PW34_STRCL/18-63
E2PWA3_STRCL/43-90
E2PY64_STRCL/58-103
E2Q0Y6_STRCL/14-58
E2Q4E9_STRCL/4-49
E2Q834_STRCL/27-72
E2QEC1_ECOLX/3-50
E2QFU4_ECOLX/7-52
E2QGA5_ECOLX/5-50
E2QHU1_ECOLX/1-45
E2QL32_ECOLX/6-51
E2QL54_ECOLX/7-52
E2QLS9_ECOLX/4-49
E2QMI3_ECOLX/8-53
E2QMM1_ECOLX/3-48
E2QP17_ECOLX/3-48
E2QQG2_ECOLX/3-48
E2QQV7_ECOLX/3-48
E2RUH3_9BACL/4-49
E2S2D3_9CORY/49-94
E2S350_9CORY/14-57
E2SJD5_9FIRM/5-50
E2SMQ1_9FIRM/8-54
E2SN07_9FIRM/5-48
E2SPZ5_9FIRM/4-50
E2SRC3_9FIRM/7-52
E2ST67_9RALS/9-52
E2SU71_9RALS/9-54
E2SU86_9RALS/28-73
E2SYN1_9RALS/13-59
E2SZD6_9RALS/3-48
E2T1W1_9RALS/4-49
E2T4T8_9RALS/4-48
E2T684_MYCTU/1-35
E2TS55_MYCTU/55-99
E2U3T1_MYCTU/1-35
E2U4L5_MYCTU/1-35
E2UH77_MYCTU/1-35
E2URP5_MYCTU/1-35
E2V2X5_MYCTU/1-35
E2VN80_MYCTU/1-35
E2VZT5_MYCTU/1-35
E2WAY8_MYCTU/1-35
E2WN08_MYCTU/1-35
E2WPB2_ECOLX/1-36
E2WPN3_ECOLX/1-28
E2WR11_ECOLX/2-50
E2WR88_ECOLX/5-50
E2WUN4_ECOLX/4-49
E2WVA2_ECOLX/1-26
E2WVW6_ECOLX/1-45
E2WWV9_ECOLX/7-52
E2WXP5_ECOLX/4-49
E2WY90_ECOLX/3-50
E2WZ22_ECOLX/3-48
E2X0L0_ECOLX/3-48
E2X1S8_ECOLX/6-51
E2X3B3_SHIDY/11-56
E2X421_SHIDY/6-51
E2X500_SHIDY/1-45
E2X5N1_SHIDY/3-48
E2X6T2_SHIDY/3-48
E2X7K7_SHIDY/3-50
E2X8M7_SHIDY/7-52
E2X9X3_SHIDY/4-49
E2XBW7_SHIDY/5-50
E2XCU7_SHIDY/2-50
E2XF48_SHIDY/3-48
E2XG17_SHIDY/1-28
E2XG66_SHIDY/8-53
E2XH88_SHIDY/1-28
E2XLF2_PSEFL/2-50
E2XQJ6_PSEFL/8-52
E2XR95_PSEFL/13-59
E2XS80_PSEFL/3-48
E2XTN4_PSEFL/3-48
E2XV14_PSEFL/3-48
E2XX59_PSEFL/16-61
E2Y124_ENTFA/3-49
E2Y165_ENTFA/3-48
E2Y2B5_ENTFA/3-48
E2Y2P1_ENTFA/4-49
E2Y325_ENTFA/7-52
E2Y4L6_ENTFA/25-71
E2Y5J5_ENTFA/17-63
E2Y649_ENTFA/4-49
E2Y6G0_ENTFA/6-52
E2Y6U0_ENTFA/3-48
E2Y7T2_ENTFA/3-49
E2Y7U3_ENTFA/4-49
E2Y9D6_ENTFA/25-71
E2Y9L1_ENTFA/17-63
E2YA00_ENTFA/3-48
E2YAU6_ENTFA/3-49
E2YBH3_ENTFA/3-48
E2YBY3_ENTFA/3-48
E2YCH4_ENTFA/4-49
E2YCV8_ENTFA/7-52
E2YDJ7_ENTFA/3-49
E2YE72_ENTFA/6-52
E2YFN2_ENTFA/4-49
E2YHI0_ENTFA/14-59
E2YHT6_ENTFA/14-59
E2YHX5_ENTFA/25-71
E2YIT7_ENTFA/3-48
E2YJ81_ENTFA/3-49
E2YLD7_ENTFA/4-49
E2YM92_ENTFA/3-48
E2YMT2_ENTFA/4-49
E2YN66_ENTFA/7-52
E2YNN7_ENTFA/3-48
E2YPG1_ENTFA/6-52
E2YQB0_ENTFA/3-49
E2YR64_ENTFA/17-63
E2YRQ0_ENTFA/25-71
E2YT17_ENTFA/3-49
E2YUE3_ENTFA/7-52
E2YVC1_ENTFA/4-49
E2YVI3_ENTFA/6-52
E2YVW3_ENTFA/4-49
E2YVX4_ENTFA/3-49
E2YWC8_ENTFA/17-63
E2YWL7_ENTFA/3-48
E2YX27_ENTFA/3-48
E2YXJ7_ENTFA/3-48
E2YY29_ENTFA/4-49
E2Z1A7_ENTFA/3-48
E2Z1C7_ENTFA/25-71
E2Z1P9_ENTFA/4-49
E2Z1Z4_ENTFA/6-52
E2Z2L9_ENTFA/35-81
E2Z3X5_ENTFA/3-48
E2Z545_ENTFA/3-48
E2Z5U0_ENTFA/3-49
E2Z6G1_ENTFA/17-63
E2Z7E8_ENTFA/4-49
E2Z8D9_ENTFA/7-52
E2ZDY1_9FIRM/18-66
E2ZFQ5_9FIRM/6-51
E2ZFY6_9FIRM/5-50
E2ZG56_9FIRM/5-50
E2ZGX9_9FIRM/19-63
E2ZJ07_9FIRM/3-48
E2ZLX7_9FIRM/6-50
E2ZXV8_PSEAE/15-63
E3A2V6_PSEAE/24-69
E3A312_PSEAE/13-59
E3A4A1_PSEAE/1-45
E3ALJ5_9SPHI/7-55
E3ANW8_9SPHI/13-58
E3APJ3_9SPHI/6-51
E3AVY7_9SPHI/5-50
E3AYK1_9SPHI/5-52
E3AYL3_9SPHI/6-51
E3AZ06_9SPHI/8-53
E3AZZ1_9SPHI/18-63
E3B0Q2_9SPHI/9-54
E3B398_9SPHI/5-50
E3B4B8_9SPHI/9-54
E3B6X5_9MICO/5-49
E3BKH4_9VIBR/6-51
E3BKM6_9VIBR/3-48
E3BMG2_9VIBR/2-50
E3BQH7_9VIBR/3-48
E3BSR3_9LACO/32-77
E3BT60_9LACO/3-48
E3BUA6_9LACO/3-47
E3BV34_9LACO/3-48
E3BVV6_9LACO/32-77
E3BYK1_9LACO/3-48
E3BYR2_9LACO/3-47
E3C0R5_9LACO/32-77
E3C1Q1_9LACO/7-52
E3C264_9LACO/3-47
E3C2M2_9LACO/3-48
E3C552_9LACO/4-50
E3C627_9LACO/7-52
E3C6J3_9LACO/20-65
E3C6K1_9LACO/6-52
E3C7K9_9LACO/4-50
E3C8N5_9LACO/3-48
E3C954_9LACO/7-52
E3CA28_9LACO/4-49
E3CA88_9LACO/6-52
E3CDC2_STRPA/3-50
E3CFX8_STRPA/4-49
E3CGF2_STRPA/8-53
E3CGX7_STRDO/3-48
E3CHZ0_STRDO/8-53
E3CMA2_STRDO/4-49
E3CPB2_STRVE/3-48
E3CPT1_STRVE/4-49
E3CQA5_STRVE/8-53
E3CQR4_STRVE/2-46
E3CRS9_STRVE/3-49
E3CV71_9BACT/3-48
E3CW19_9BACT/2-47
E3D7M7_GARV3/2-47
E3D7P4_GARV3/10-55
E3D848_GARV3/9-54
E3D874_GARV3/6-51
E3D882_GARV3/4-49
E3D894_GARV3/5-50
E3D8Z1_GARV3/14-59
E3D9N4_GARV3/19-60
E3DB19_ERWSE/3-48
E3DBX1_ERWSE/11-55
E3DE40_ERWSE/2-50
E3DEK2_ERWSE/8-56
E3DF74_ERWSE/3-48
E3DFC6_ERWSE/31-77
E3DFJ2_ERWSE/3-48
E3DGV3_ERWSE/3-48
E3DJ91_ERWSE/7-52
E3DJN8_ERWSE/65-110
E3DKM2_ERWSE/9-55
E3DLP3_HALPG/3-48
E3DLT1_HALPG/4-49
E3DMP8_HALPG/7-52
E3DNK5_HALPG/3-49
E3DQ87_HALPG/4-49
E3DS40_HALPG/5-49
E3DUU7_BACA1/4-49
E3DV06_BACA1/9-55
E3DWE8_BACA1/3-48
E3DXJ0_BACA1/3-48
E3DYA5_BACA1/3-48
E3E298_BACA1/5-50
E3E2J7_BACA1/3-48
E3E3I7_BACA1/10-55
E3E474_PAEPS/12-57
E3E477_PAEPS/1-39
E3E4E7_PAEPS/3-48
E3E5N9_PAEPS/4-50
E3E5U8_PAEPS/3-48
E3E617_PAEPS/3-48
E3E638_PAEPS/8-51
E3E7K3_PAEPS/3-48
E3E8A2_PAEPS/4-49
E3E9Q0_PAEPS/8-53
E3E9Z5_PAEPS/2-47
E3EA13_PAEPS/3-48
E3EBH8_PAEPS/12-57
E3EBV8_PAEPS/5-51
E3EBY0_PAEPS/18-63
E3ECF0_PAEPS/4-49
E3ECH8_PAEPS/4-48
E3ECP8_PAEPS/3-48
E3EE97_PAEPS/3-48
E3EEA8_PAEPS/7-51
E3EG64_PAEPS/4-49
E3EIS9_PAEPS/6-51
E3EJH6_PAEPS/3-50
E3EJJ3_PAEPS/3-48
E3ELJ1_BIFBS/3-48
E3ELR1_BIFBS/10-54
E3EM09_BIFBS/1-38
E3EMN8_BIFBS/1-42
E3END7_BIFBS/71-116
E3ENF1_BIFBS/6-51
E3ENF9_BIFBS/23-67
E3EPA3_BIFBS/8-53
E3EPP9_BIFBS/1-45
E3EPQ5_BIFBS/52-97
E3EQF7_BIFBS/3-48
E3EQJ7_BIFBS/40-85
E3ERE2_BIFBS/5-50
E3EXV3_KETVY/12-54
E3EZQ1_KETVY/5-50
E3F030_KETVY/14-59
E3F049_KETVY/1-45
E3F0I1_KETVY/5-52
E3F0J0_KETVY/6-50
E3F187_KETVY/1-33
E3F265_KETVY/8-53
E3F565_KETVY/20-65
E3F5H0_KETVY/8-53
E3F5K3_KETVY/10-55
E3F5V3_KETVY/7-52
E3F758_CORP9/30-75
E3F8W4_CORP9/10-53
E3FCV7_STIAD/23-68
E3G1U7_ENTCS/3-50
E3G2X6_ENTCS/12-54
E3G4V1_ENTCS/11-56
E3G512_ENTCS/3-48
E3G514_ENTCS/3-48
E3G5M6_ENTCS/3-48
E3G5Y0_ENTCS/3-48
E3G645_ENTCS/3-48
E3G674_ENTCS/5-50
E3G6P4_ENTCS/8-53
E3G6U0_ENTCS/6-51
E3G6Y5_ENTCS/4-52
E3G9W0_ENTCS/2-50
E3G9Z4_ENTCS/7-52
E3GA01_ENTCS/5-50
E3GA22_ENTCS/8-54
E3GAF1_ENTCS/14-59
E3GB00_ENTCS/7-52
E3GC18_ENTCS/3-48
E3GCH9_ENTCS/6-51
E3GEC5_EUBLK/12-55
E3GM58_EUBLK/4-49
E3GRC7_HAEI2/3-48
E3GSE5_HAEI2/3-48
E3GV73_HAEI2/3-48
E3GZQ9_ROTDC/5-50
E3H6L4_ILYPC/2-47
E3H6Z6_ILYPC/3-47
E3H8U0_ILYPC/10-55
E3HAW3_ILYPC/2-47
E3HC54_ILYPC/5-51
E3HCX5_ILYPC/2-47
E3HJV1_ACHXA/15-60
E3HLI7_ACHXA/38-83
E3HPB9_ACHXA/10-55
E3HQ27_ACHXA/17-62
E3HQS7_ACHXA/12-57
E3I9Q8_GEOS0/4-49
E3I9V2_GEOS0/6-52
E3IC01_GEOS0/3-48
E3ID31_GEOS0/4-49
E3IDA5_GEOS0/4-49
E3IEH3_GEOS0/3-48
E3IEM4_GEOS0/4-49
E3IG20_GEOS0/4-49
E3IG64_GEOS0/5-51
E3II40_GEOS0/6-50
E3IUF8_FRASU/38-83
E3IUR9_FRASU/29-74
E3IV69_FRASU/9-54
E3IX03_FRASU/21-66
E3IXX6_FRASU/13-60
E3IXX8_FRASU/13-60
E3IY20_FRASU/1-45
E3J5H1_FRASU/6-51
E3PB66_ECOH1/11-56
E3PCD2_ECOH1/2-50
E3PCN7_ECOH1/11-59
E3PCU1_ECOH1/3-48
E3PEB1_ECOH1/6-51
E3PES2_ECOH1/5-50
E3PHM1_ECOH1/4-49
E3PHZ1_ECOH1/3-48
E3PJ35_ECOH1/14-59
E3PJY9_ECOH1/3-50
E3PL80_ECOH1/4-49
E3PLP2_ECOH1/7-52
E3PMJ5_ECOH1/8-53
E3PMN5_ECOH1/3-48
E3PNV2_ECOH1/3-48
E3PT50_CLOSD/4-49
E3PV78_CLOSD/4-50
E3PWT1_CLOSD/3-48
E3PY19_CLOSD/6-51
E3R4I3_9LACO/7-52
E3R4L6_9LACO/4-49
E3R5U1_9LACO/3-50
E3R5U6_9LACO/3-50
E3R5V3_9LACO/4-49
E3R6C5_9LACO/3-48
E3RB10_9LACO/5-50
E3RBD2_9LACO/1-44
E3RBR2_9LACO/16-61
E3XHJ5_ECOLX/5-50
E3XI93_ECOLX/3-48
E3XIG6_ECOLX/8-56
E3XKS9_ECOLX/7-52
E3XLE7_ECOLX/2-50
E3XM75_ECOLX/6-51
E3XN14_ECOLX/3-48
E3XN57_ECOLX/8-53
E3XPM6_ECOLX/4-49
E3XQF0_ECOLX/3-48
E3XR20_ECOLX/3-48
E3XRL5_ECOLX/1-45
E3XSS3_ECOLX/7-52
E3XW58_ECOLX/11-56
E3XWY8_SHIFL/3-48
E3XXG4_SHIFL/3-48
E3Y2E8_SHIFL/4-49
E3Y3F9_SHIFL/8-53
E3Y3K4_SHIFL/1-28
E3Y3W1_SHIFL/11-56
E3Y511_SHIFL/3-50
E3Y5N2_SHIFL/3-48
E3Y5U2_SHIFL/3-48
E3Y6Y0_SHIFL/1-45
E3Y850_SHIFL/7-52
E3YAG2_SHIFL/2-50
E3YB73_SHIFL/6-51
E3YGQ8_LISMO/4-49
E3YH42_LISMO/3-48
E3YIC5_LISMO/3-48
E3YK65_LISMO/3-48
E3YKJ3_LISMO/4-49
E3YMK5_9LIST/28-73
E3YQP7_9LIST/4-49
E3YR13_9LIST/3-48
E3YRT3_9LIST/4-50
E3YS64_9LIST/3-48
E3YTT9_9LIST/3-48
E3YU42_9LIST/4-41
E3YUD2_LISIN/5-50
E3YX80_LISIN/5-49
E3YZH0_LISIN/4-49
E3Z000_LISIN/3-48
E3Z157_LISIN/3-48
E3Z2V7_LISIN/3-48
E3Z369_LISIN/4-49
E3Z3A2_LISIN/4-49
E3Z528_LISIN/3-48
E3Z5X1_LISIN/5-49
E3Z824_LISIN/4-49
E3Z8G4_LISIN/3-48
E3Z993_LISIN/4-50
E3Z9N9_LISIN/3-48
E3ZBA1_LISIN/3-48
E3ZBF5_LISIN/4-50
E3ZBR2_LISIV/4-49
E3ZBW3_LISIV/5-50
E3ZCJ6_LISIV/6-42
E3ZDD8_LISIV/5-50
E3ZEJ3_LISIV/5-49
E3ZF45_LISIV/4-48
E3ZGY5_LISIV/4-49
E3ZHC9_LISIV/3-48
E3ZI58_LISIV/4-50
E3ZIP2_LISIV/3-48
E3ZKA1_LISIV/3-48
E3ZKV4_LISSE/4-49
E3ZLT6_LISSE/6-41
E3ZNI9_LISSE/5-49
E3ZQY0_LISSE/4-49
E3ZRC4_LISSE/3-48
E3ZS51_LISSE/4-50
E3ZSJ5_LISSE/3-48
E3ZU81_LISSE/3-48
E3ZXG3_LISSE/5-49
E3ZZ17_LISSE/4-49
E4A056_LISSE/3-48
E4A0Y5_LISSE/4-50
E4A1C7_LISSE/3-48
E4A3L5_PROAC/1-39
E4A4J2_PROAC/1-44
E4A4S7_PROAC/6-51
E4A5C8_PROAC/12-57
E4A5G6_PROAC/1-45
E4A7Y2_PROAC/1-45
E4A8A4_PROAC/5-49
E4A8L8_PROAC/5-50
E4ACU3_PROAC/5-50
E4AFD8_PROAC/16-63
E4AFV2_PROAC/1-45
E4AG69_PROAC/9-54
E4AGA4_PROAC/12-57
E4AJW4_PROAC/1-45
E4AK01_PROAC/12-57
E4AK46_PROAC/6-51
E4AKC6_PROAC/1-44
E4AM07_PROAC/1-45
E4AQE8_PROAC/5-49
E4AQN8_PROAC/5-50
E4ATB1_PROAC/1-45
E4AVI9_PROAC/1-45
E4AVM7_PROAC/12-57
E4AVS2_PROAC/6-51
E4AW19_PROAC/1-44
E4AY68_PROAC/5-50
E4AYI1_PROAC/5-49
E4AZK4_PROAC/1-39
E4B0P7_PROAC/1-44
E4B103_PROAC/6-51
E4B148_PROAC/12-57
E4B186_PROAC/1-45
E4B199_PROAC/1-45
E4B5H0_PROAC/5-49
E4B5V1_PROAC/5-50
E4B6R3_PROAC/1-45
E4B6V3_PROAC/12-57
E4B700_PROAC/6-51
E4B7T5_PROAC/1-44
E4B8H5_PROAC/13-58
E4B9N3_PROAC/5-49
E4BA00_PROAC/5-50
E4BDE2_PROAC/1-45
E4BH12_PROAC/5-50
E4BHG9_PROAC/1-45
E4BHY2_PROAC/16-63
E4BLH0_PROAC/9-54
E4BLP0_PROAC/5-49
E4BM04_PROAC/5-50
E4BMU8_PROAC/1-39
E4BP83_PROAC/1-45
E4BSI6_PROAC/1-45
E4BSM3_PROAC/12-57
E4BSR8_PROAC/6-51
E4BT03_PROAC/1-44
E4BU46_PROAC/1-45
E4BU90_PROAC/6-51
E4BUG6_PROAC/12-57
E4BUL9_PROAC/1-44
E4BVW4_PROAC/1-39
E4BWP7_PROAC/1-45
E4BX51_PROAC/5-49
E4BXG3_PROAC/5-50
E4C2F5_PROAC/1-45
E4C2J6_PROAC/1-45
E4C2N3_PROAC/12-57
E4C3T7_PROAC/1-39
E4C454_PROAC/6-51
E4C4D8_PROAC/1-44
E4C4W1_PROAC/5-50
E4C574_PROAC/5-49
E4C8L9_PROAC/5-49
E4C8Y4_PROAC/5-50
E4C9E6_PROAC/1-39
E4CAJ6_PROAC/1-44
E4CAS9_PROAC/6-51
E4CAX4_PROAC/12-57
E4CB12_PROAC/1-45
E4CBK9_PROAC/1-45
E4CGF1_PROAC/1-39
E4CH06_PROAC/5-49
E4CHA4_PROAC/5-50
E4CHH9_PROAC/1-45
E4CHP2_PROAC/12-57
E4CHT7_PROAC/6-51
E4CI20_PROAC/1-44
E4CJ34_PROAC/1-45
E4CP04_PROAC/12-57
E4CP43_PROAC/1-45
E4CPK0_PROAC/1-44
E4CPT1_PROAC/6-51
E4CR31_PROAC/5-50
E4CRB3_PROAC/5-49
E4CUA6_PROAC/1-45
E4CVX0_PROAC/5-50
E4CW85_PROAC/5-49
E4CX05_PROAC/1-45
E4CX49_PROAC/1-45
E4CXB4_PROAC/12-57
E4CXG3_PROAC/6-51
E4CXP5_PROAC/1-44
E4CYW1_PROAC/1-39
E4D2N9_PROAC/1-45
E4D2S8_PROAC/12-57
E4D2X3_PROAC/6-51
E4D354_PROAC/1-44
E4D4B1_PROAC/1-39
E4D5H1_PROAC/1-45
E4D5P8_PROAC/5-50
E4D613_PROAC/5-49
E4D9Y9_PROAC/5-50
E4DAA4_PROAC/5-49
E4DBK4_PROAC/1-45
E4DF85_PROAC/1-45
E4DFC3_PROAC/12-57
E4DFG9_PROAC/6-51
E4DFQ0_PROAC/1-44
E4DGX0_PROAC/1-39
E4DH90_PROAC/1-45
E4DI90_PROAC/5-49
E4DIK0_PROAC/5-50
E4DLD2_PROAC/1-45
E4DLG9_PROAC/12-57
E4DLL4_PROAC/6-51
E4DLU5_PROAC/1-44
E4DQ52_PROAC/1-45
E4DRL5_PROAC/5-49
E4DRW4_PROAC/5-50
E4DUD6_PROAC/1-45
E4DUH5_PROAC/12-57
E4DUM4_PROAC/6-51
E4DUV9_PROAC/1-44
E4DW08_PROAC/1-39
E4DWX9_PROAC/1-44
E4DX62_PROAC/6-51
E4DXA6_PROAC/12-57
E4DXD7_PROAC/1-45
E4DXP9_PROAC/1-45
E4DZJ3_PROAC/1-39
E4E2P4_PROAC/5-50
E4E2Z4_PROAC/5-49
E4E436_PROAC/5-49
E4E4E9_PROAC/5-50
E4E6Q1_PROAC/1-39
E4E9M8_PROAC/1-45
E4EAU2_PROAC/1-44
E4EB29_PROAC/6-51
E4EB74_PROAC/12-57
E4EBB0_PROAC/1-45
E4EBF8_PROAC/1-45
E4EC74_PROAC/1-45
E4ECB1_PROAC/12-57
E4ECF7_PROAC/6-51
E4ECP1_PROAC/1-44
E4EDJ6_PROAC/1-39
E4EF56_PROAC/5-50
E4EFH2_PROAC/5-49
E4EJF3_PROAC/1-45
E4EJG7_PROAC/4-43
E4EJJ1_PROAC/12-57
E4EJN5_PROAC/6-51
E4EJW9_PROAC/1-44
E4EKE6_PROAC/5-50
E4EKQ0_PROAC/5-49
E4EMC7_PROAC/1-39
E4EN42_PROAC/1-45
E4ERD8_PROAC/1-45
E4ERH6_PROAC/12-57
E4ERL7_PROAC/6-51
E4ERV1_PROAC/1-44
E4ESP6_PROAC/1-45
E4ET59_PROAC/1-39
E4EUJ3_PROAC/5-49
E4EUV5_PROAC/5-50
E4EYR2_PROAC/1-45
E4EYW7_PROAC/5-49
E4EZ83_PROAC/5-50
E4F191_PROAC/1-39
E4F2L2_PROAC/1-44
E4F2U6_PROAC/6-51
E4F2Z2_PROAC/12-57
E4F356_PROAC/1-45
E4F7H9_PROAC/1-44
E4F7R5_PROAC/6-51
E4F7W1_PROAC/12-57
E4F800_PROAC/1-45
E4F8B8_PROAC/1-45
E4FBQ3_PROAC/5-49
E4FC16_PROAC/5-50
E4FFF0_PROAC/1-44
E4FFN2_PROAC/6-51
E4FFS8_PROAC/12-57
E4FFW5_PROAC/1-45
E4FGH8_PROAC/1-45
E4FHD2_PROAC/5-49
E4FHP5_PROAC/5-50
E4FLG8_PROAC/1-39
E4FMM6_PROAC/1-44
E4FMV9_PROAC/6-51
E4FN50_PROAC/12-57
E4FNB5_PROAC/1-45
E4FNI6_PROAC/1-45
E4FNR5_PROAC/5-50
E4FP32_PROAC/5-49
E4FT29_PROAC/1-45
E4FT66_PROAC/12-57
E4FTB2_PROAC/6-51
E4FTJ3_PROAC/1-44
E4FVG6_PROAC/1-45
E4FW98_PROAC/5-49
E4FWK9_PROAC/5-50
E4G0C6_PROAC/5-50
E4G0N8_PROAC/5-49
E4G191_PROAC/1-45
E4G5K8_PROAC/1-45
E4G5P7_PROAC/12-57
E4G5U5_PROAC/6-51
E4G629_PROAC/1-44
E4G7Q2_PROAC/5-50
E4G818_PROAC/5-49
E4G8B6_PROAC/1-45
E4G8F6_PROAC/12-57
E4G8K1_PROAC/6-51
E4G8Q7_PROAC/1-44
E4GCK6_PROAC/1-45
E4GDE8_PROAC/1-39
E4GHN2_PROAC/1-39
E4GIU6_PROAC/1-44
E4GJ32_PROAC/6-51
E4GJ78_PROAC/12-57
E4GJB6_PROAC/1-45
E4GK34_PROAC/5-50
E4GKF2_PROAC/5-49
E4GM34_PROAC/1-45
E4GMR0_PROAC/1-39
E4GP10_PROAC/1-44
E4GP97_PROAC/6-51
E4GPE0_PROAC/12-57
E4GPH7_PROAC/1-45
E4GR19_PROAC/1-45
E4GRA9_PROAC/5-50
E4GRM2_PROAC/5-49
E4GY72_PROAC/5-49
E4GYJ1_PROAC/5-50
E4GYR9_PROAC/1-45
E4GZ85_PROAC/1-45
E4GZC8_PROAC/12-57
E4GZH5_PROAC/6-51
E4GZQ7_PROAC/1-44
E4H0X5_PROAC/13-58
E4H2I4_PROAC/5-49
E4H2N3_PROAC/5-50
E4H3G7_PROAC/1-45
E4H3K6_PROAC/12-57
E4H3Q2_PROAC/6-51
E4H3Y5_PROAC/1-44
E4H546_PROAC/1-39
E4H5N5_PROAC/1-45
E4HCH8_PROAC/1-45
E4HE01_PROAC/1-44
E4HE83_PROAC/6-51
E4HEC5_PROAC/12-57
E4HEG2_PROAC/1-45
E4HEQ5_PROAC/5-49
E4HF16_PROAC/5-50
E4HJ14_PROAC/9-54
E4HJC9_PROAC/1-45
E4HJU2_PROAC/16-63
E4HLQ6_PROAC/5-50
E4HRI3_PROAC/5-50
E4HRU8_PROAC/5-49
E4HUR3_PROAC/1-45
E4HUV4_PROAC/12-57
E4HV00_PROAC/6-51
E4HV84_PROAC/1-44
E4HWH1_PROAC/13-58
E4HWT8_PROAC/1-45
E4HX40_PROAC/1-45
E4HYP9_PROAC/1-45
E4HYT6_PROAC/12-57
E4HYY0_PROAC/6-51
E4HZ63_PROAC/1-44
E4I329_PROAC/5-49
E4I3E0_PROAC/5-50
E4I4P0_ENTFC/8-53
E4I4T6_ENTFC/3-49
E4I536_ENTFC/4-50
E4I5Q7_ENTFC/3-50
E4I6D6_ENTFC/3-48
E4I759_ENTFC/3-48
E4I7K4_ENTFC/3-47
E4I7M7_ENTFC/3-48
E4I832_ENTFC/5-50
E4IAH0_ENTFC/13-58
E4IAP7_ENTFC/9-55
E4IBE4_ENTFC/4-49
E4IDP8_ENTFC/3-47
E4IF46_ENTFC/4-49
E4IFD8_ENTFC/3-50
E4IFS5_ENTFC/3-48
E4IG93_ENTFC/3-48
E4IGR6_ENTFC/3-49
E4IH24_ENTFC/5-50
E4IHM4_ENTFC/3-48
E4II06_ENTFC/8-53
E4II74_ENTFC/13-58
E4IIS2_ENTFC/4-50
E4ILK6_ENTFC/9-55
E4IMA7_ENTFC/3-49
E4INH7_ENTFC/4-50
E4IPY2_ENTFC/13-58
E4IQA7_ENTFC/9-55
E4IQI7_ENTFC/3-48
E4IQT1_ENTFC/3-48
E4IR24_ENTFC/3-50
E4ISJ4_ENTFC/8-53
E4ISQ2_ENTFC/3-48
E4ISU0_ENTFC/3-47
E4IUQ1_ENTFC/4-49
E4IVJ5_ENTFC/3-47
E4IVV8_ENTFC/4-50
E4IW88_ENTFC/3-50
E4IXM8_ENTFC/3-49
E4IYG4_ENTFC/3-48
E4J068_ENTFC/8-53
E4J0G4_ENTFC/3-48
E4J1G4_ENTFC/3-48
E4J1I2_ENTFC/5-50
E4J2I5_ENTFC/13-58
E4J3R5_ENTFC/4-49
E4J3V4_ENTFC/9-55
E4J4I3_ENTFC/4-50
E4J5B8_ENTFC/3-48
E4J6F9_ENTFC/3-48
E4J6P6_ENTFC/3-48
E4J7I7_ENTFC/3-49
E4J8L8_ENTFC/3-50
E4J9Q0_ENTFC/13-58
E4J9Y9_ENTFC/5-50
E4JA16_ENTFC/9-55
E4JA55_ENTFC/4-49
E4JAA0_ENTFC/8-53
E4JAQ4_ENTFC/3-47
E4JDI8_ENTFC/4-50
E4JE83_ENTFC/3-48
E4JEU0_ENTFC/3-49
E4JFM3_ENTFC/13-58
E4JFT8_ENTFC/3-48
E4JHG2_ENTFC/3-50
E4JIX2_ENTFC/3-47
E4JJ28_ENTFC/9-55
E4JK68_ENTFC/3-48
E4JKA7_ENTFC/5-50
E4JKW8_ENTFC/4-49
E4JL26_ENTFC/26-70
E4JLZ5_ENTFC/4-49
E4JM28_ENTFC/8-53
E4K494_9FIRM/3-48
E4K642_9FIRM/5-49
E4K6E1_9FIRM/6-51
E4K6K9_9FIRM/3-48
E4K8R5_9FIRM/3-48
E4K8S7_9FIRM/8-53
E4K8W7_9FIRM/6-51
E4K9F2_9FIRM/7-52
E4KM54_9LACT/8-53
E4KNB7_9LACT/4-49
E4L0L9_9FIRM/4-49
E4L2F9_9STRE/4-49
E4L3Y8_9STRE/3-48
E4L403_9STRE/8-53
E4L4B3_9STRE/6-52
E4L4L6_9STRE/3-48
E4L6Q3_9STRE/3-49
E4LM22_9FIRM/3-48
E4LMZ6_9FIRM/4-49
E4LUY6_9CLOT/5-48
E4LVJ7_9CLOT/7-52
E4LWK2_9CLOT/3-49
E4LXI8_9CLOT/8-54
E4LYK4_9CLOT/4-50
E4LZI4_9CLOT/5-50
E4MC23_9BACT/31-82
E4MCQ7_9BACT/31-82
E4MD17_9BACT/4-52
E4MIK3_9FIRM/2-46
E4MJT8_9FIRM/5-50
E4MJX4_9FIRM/6-50
E4MK93_9FIRM/3-48
E4N0P1_KITSK/11-55
E4N169_KITSK/1-45
E4N2L8_KITSK/4-48
E4N2M0_KITSK/4-49
E4N2U9_KITSK/10-51
E4N3R0_KITSK/13-58
E4N4E9_KITSK/11-56
E4N4G7_KITSK/13-58
E4N5I2_KITSK/4-48
E4N6L3_KITSK/52-96
E4N6Q6_KITSK/13-57
E4N6X2_KITSK/21-66
E4N7Y9_KITSK/5-51
E4N8L3_KITSK/5-49
E4NBC7_KITSK/24-69
E4NEL2_KITSK/22-67
E4NF64_KITSK/5-51
E4NFJ4_KITSK/1-44
E4NJJ5_KITSK/11-56
E4NJL7_KITSK/14-59
E4NXQ9_BIFBP/12-57
E4NXS2_BIFBP/6-51
E4NY04_BIFBP/23-67
E4NY80_BIFBP/8-53
E4NYH9_BIFBP/3-48
E4NYP3_BIFBP/3-48
E4NYY3_BIFBP/10-54
E4NZK2_BIFBP/1-42
E4NZR9_BIFBP/12-57
E4NZS4_BIFBP/31-76
E4P030_BIFBP/40-85
E4P064_BIFBP/3-44
E4P088_BIFBP/1-38
E4P0G5_BIFBP/5-50
E4P2X1_ECO8N/1-45
E4P392_ECO8N/2-50
E4P471_ECO8N/4-49
E4P4I1_ECO8N/17-62
E4P4T0_ECO8N/11-56
E4P685_ECO8N/3-48
E4P6M1_ECO8N/8-53
E4P6X6_ECO8N/8-53
E4P716_ECO8N/3-48
E4P904_ECO8N/3-50
E4P996_ECO8N/6-51
E4P9Z9_ECO8N/7-52
E4PCN3_ECO8N/3-48
E4PCT4_ECO8N/7-52
E4PUW7_MYCLG/7-51
E4Q106_MYCBG/5-49
E4Q2S3_CALOW/3-48
E4Q3G0_CALOW/4-48
E4Q3X9_CALOW/3-48
E4Q4L7_CALOW/8-56
E4Q4M4_CALOW/7-51
E4Q5D5_CALOW/3-48
E4Q5R3_CALOW/3-48
E4Q5X0_CALOW/4-49
E4Q6Q2_CALOW/3-48
E4Q7E6_CALH1/3-48
E4Q7X8_CALH1/3-48
E4Q8A5_CALH1/8-53
E4Q8C7_CALH1/13-57
E4Q8M2_CALH1/3-48
E4Q929_CALH1/6-51
E4Q996_CALH1/5-49
E4QB45_CALH1/3-48
E4QB54_CALH1/6-51
E4QC17_CALH1/4-49
E4QCD8_CALH1/3-48
E4QCT1_CALH1/3-48
E4QDB8_CALH1/5-50
E4QDB9_CALH1/7-51
E4QUT4_HAEI6/3-48
E4QVA9_HAEI6/3-48
E4QWT1_HAEI6/3-48
E4QZX7_BIFLM/1-45
E4QZY2_BIFLM/1-45
E4R066_BIFLM/12-57
E4R083_BIFLM/12-57
E4R0L7_BIFLM/12-57
E4R0W2_BIFLM/4-49
E4R0W6_BIFLM/5-50
E4R154_BIFLM/3-48
E4R173_BIFLM/14-58
E4R1C6_BIFLM/3-48
E4R1I9_BIFLM/3-50
E4R1Y5_BIFLM/18-62
E4R226_BIFLM/4-49
E4R258_BIFLM/7-52
E4R2M6_BIFLM/3-50
E4R2Z1_BIFLM/5-50
E4R3B6_BIFLM/6-51
E4R409_BIFLM/11-56
E4R416_BIFLM/1-45
E4R476_BIFLM/2-48
E4R488_BIFLM/3-49
E4R4F7_PSEPB/2-50
E4R618_PSEPB/3-48
E4RBA6_PSEPB/13-58
E4RBD1_PSEPB/13-59
E4RCF9_PSEPB/1-45
E4RIU4_HALSL/4-49
E4RJH9_HALSL/4-49
E4RK21_HALSL/7-52
E4RL87_HALSL/3-48
E4RQZ7_LEAB4/5-50
E4RRH0_LEAB4/6-51
E4RT65_LEAB4/6-51
E4RVQ0_LEAB4/6-51
E4RWC3_LEAB4/5-50
E4RYV6_LEAB4/5-50
E4S565_CALKI/6-51
E4S623_CALKI/3-48
E4S698_CALKI/6-51
E4S6G7_CALKI/5-49
E4S7A0_CALKI/7-52
E4S822_CALKI/3-48
E4S858_CALKI/8-53
E4S8L8_CALKI/3-48
E4SDK4_CALK2/3-48
E4SDL3_CALK2/6-51
E4SDN2_CALK2/4-49
E4SE50_CALK2/3-48
E4SEG8_CALK2/7-51
E4SGN4_CALK2/3-48
E4SH43_CALK2/8-53
E4SH81_CALK2/3-48
E4SLB3_LACAR/3-50
E4SLB7_LACAR/3-49
E4SLE5_LACAR/4-49
E4SLI9_LACAR/7-52
E4SNE0_LACAR/3-48
E4SQE6_STRTN/3-49
E4SS76_STRTN/4-49
E4STB8_STRTN/8-53
E4SVI6_LACDN/6-51
E4SW71_LACDN/7-52
E4SX28_LACDN/6-51
E4SZX6_LACDN/6-53
E4T080_PALPW/6-53
E4T1X7_PALPW/9-54
E4T6S1_PALPW/6-51
E4T8N4_PALPW/7-52
E4TKG2_MARTH/7-52
E4TRY5_MARTH/7-52
E4U4A4_OCEP5/16-61
E4U9Q5_OCEP5/6-50
E4V7B1_BIFBI/26-71
E4V7K7_BIFBI/10-54
E4V7Z3_BIFBI/12-57
E4V800_BIFBI/14-59
E4V872_BIFBI/3-44
E4V899_BIFBI/1-47
E4VAZ3_BIFBI/5-50
E4VB59_BIFBI/32-77
E4VBX3_BIFBI/3-48
E4VC66_BIFBI/1-45
E4VCC6_BIFBI/9-54
E4VCD5_BIFBI/6-51
E4VCE2_BIFBI/32-76
E4VSS5_BACFR/6-51
E4VZ38_BACFR/7-52
E4WCW1_RHOE1/12-55
E4WGK1_RHOE1/4-49
E5B045_ERWAM/3-48
E5B0E7_ERWAM/11-55
E5B1G4_ERWAM/4-49
E5B217_ERWAM/3-48
E5B4T1_ERWAM/8-56
E5B507_ERWAM/3-48
E5B5S3_ERWAM/29-74
E5B8I5_ERWAM/2-50
E5B8Y3_ERWAM/10-56
E5BA70_ERWAM/7-52
E5BAQ6_ERWAM/9-55
E5BDU4_9FUSO/3-48
E5BIY1_9FUSO/6-49
E5BSI2_9FUSO/2-46
E5BUW6_9FUSO/7-50
E5BV50_9FUSO/2-47
E5BW96_9FUSO/3-48
E5BZI6_9FUSO/3-48
E5C8I4_9BACE/2-47
E5C9B9_9BACE/8-53
E5CA53_9BACE/6-54
E5CC01_9BACE/4-52
E5CD91_9BACE/9-54
E5CF14_9BACE/5-50
E5CGH7_9BACE/7-52
E5CGY1_9BACE/5-50
E5CHL2_9BACE/9-54
E5CLV6_STAHO/4-49
E5CS69_9STAP/4-49
E5CTE6_9STAP/3-47
E5QRL2_STAAH/3-47
E5QTT9_STAAH/5-51
E5QTZ0_STAAH/4-49
E5QVB4_STAAH/3-48
E5R5X9_STAAG/3-48
E5R6L7_STAAG/5-51
E5R791_STAAG/4-49
E5R8X2_STAAG/3-47
E5TA40_STAAU/3-48
E5TAS6_STAAU/4-49
E5TCN0_STAAU/5-51
E5THH9_STAAU/3-47
E5TIC7_STAAU/3-48
E5TIX9_STAAU/5-51
E5TME8_STAAU/4-49
E5TNM7_STAAU/3-47
E5TTD7_STAAU/4-49
E5TU64_STAAU/5-51
E5TV25_STAAU/3-48
E5TYL5_STAAU/3-47
E5U0V6_ALCXX/16-61
E5U4R9_ALCXX/11-56
E5U6X5_ALCXX/8-58
E5U8H0_ALCXX/10-55
E5UB82_ALCXX/15-60
E5UL41_NEIMU/3-48
E5UPI4_9BACE/8-53
E5UQY2_9BACE/9-54
E5V2L7_9BACL/5-49
E5V5B5_9BACL/4-49
E5V6I9_9BACE/8-56
E5VAD3_9BACE/7-52
E5VBS0_9BACE/5-50
E5VC72_9BACE/7-52
E5VGM3_9FIRM/3-49
E5VJE1_9FIRM/6-50
E5VLG9_9FIRM/8-54
E5VLN5_9FIRM/4-49
E5VLQ2_9FIRM/8-55
E5VMA1_9FIRM/14-59
E5VMB0_9FIRM/4-49
E5VMB7_9FIRM/4-49
E5VQB4_9FIRM/4-49
E5VQD0_9FIRM/4-49
E5VQG7_9FIRM/15-60
E5VQJ9_9FIRM/38-82
E5VR15_9FIRM/3-49
E5VTA7_9FIRM/8-55
E5VTV0_9FIRM/2-48
E5VY48_9FIRM/6-50
E5VZ92_9FIRM/8-54
E5W1Q7_9BACI/4-49
E5W3K4_9BACI/9-54
E5W517_9BACI/4-49
E5W558_9BACI/22-68
E5W689_9BACI/3-48
E5W6S7_9BACI/5-50
E5W819_9BACI/4-49
E5W8P0_9BACI/10-56
E5W8Q2_9BACI/3-48
E5W904_9BACI/3-48
E5W9N7_9BACI/4-49
E5W9Y6_9BACI/3-49
E5WC33_9BACI/4-49
E5WCB7_9BACI/3-50
E5WEA2_9BACI/4-49
E5WFL7_9BACI/3-48
E5WGF0_9BACI/7-52
E5WGT5_9BACI/5-51
E5WGU3_9BACI/3-48
E5WJI1_9BACI/4-49
E5WKG9_9BACI/3-48
E5WLA8_9BACI/3-48
E5WLE4_9BACI/3-48
E5WTS4_9BACE/7-52
E5WWH4_9BACE/1-48
E5WZI5_9BACE/8-52
E5WZK5_9BACE/8-53
E5X1W3_9BACE/8-53
E5X2X2_9BACE/7-52
E5XDN6_9FIRM/7-51
E5XF70_9FIRM/3-49
E5XH14_9FIRM/4-49
E5XVM4_9BIFI/3-50
E5XW39_9BIFI/3-50
E5XW45_9BIFI/5-50
E5XWK1_9BIFI/13-58
E5XWP3_9BIFI/12-57
E5XWR0_9BIFI/12-57
E5XX07_9BIFI/17-61
E5XX98_9BIFI/6-51
E5XXU9_9BIFI/3-48
E5XYC9_9BIFI/2-47
E5XYD3_9BIFI/1-45
E5XYH8_9BIFI/7-52
E5XYI7_9BIFI/15-60
E5XYM7_9BIFI/4-49
E5XYT5_9BIFI/12-57
E5XZP6_9BIFI/18-62
E5Y012_9BIFI/3-48
E5Y015_9BIFI/2-47
E5Y025_9BIFI/3-48
E5Y033_9BIFI/5-50
E5Y037_9BIFI/4-49
E5Y0U8_9BIFI/11-56
E5Y157_9BIFI/13-59
E5Y1K6_BILWA/12-57
E5Y211_BILWA/8-55
E5Y2J8_BILWA/28-61
E5YCP0_9ENTR/3-48
E5YEF1_9ENTR/3-48
E5YEZ0_9ENTR/3-48
E5YFC2_9ENTR/3-49
E5YFF0_9ENTR/12-57
E5YFK4_9ENTR/3-48
E5YGY2_9ENTR/6-47
E5YH23_9ENTR/14-59
E5YHU5_9ENTR/6-47
E5YID5_9ENTR/3-48
E5YIW6_9ENTR/2-50
E5YKR7_9ENTR/3-48
E5YKR8_9ENTR/3-48
E5YL37_9ENTR/10-55
E5YLM7_9ENTR/6-51
E5YM00_9ENTR/3-48
E5YMN8_9ENTR/3-48
E5YMV9_9ENTR/9-55
E5YN36_9ENTR/11-56
E5YN88_9ENTR/7-52
E5YN89_9ENTR/3-48
E5YQA5_9BACL/5-50
E5YQU3_9BACL/3-48
E5YQZ1_9BACL/3-48
E5YRB6_9BACL/6-52
E5YRG9_9BACL/4-49
E5YSU1_9BACL/9-52
E5YUY8_9BACL/4-49
E5YV75_9BACL/3-48
E5YXC6_9BACL/3-50
E5YXG4_9BACL/3-48
E5YZ64_9BACL/5-52
E5Z034_9BACL/3-48
E5Z100_9BACL/8-51
E5Z297_9BACL/3-49
E5Z2T2_9BACL/8-53
E5Z3J3_9BACL/3-48
E5Z5J9_9BACL/3-48
E5ZML9_ECOLX/11-56
E5ZNB1_ECOLX/3-48
E5ZNS9_ECOLX/29-74
E5ZNW9_ECOLX/14-59
E5ZP51_ECOLX/4-49
E5ZPU8_ECOLX/3-50
E5ZR50_ECOLX/6-51
E5ZR74_ECOLX/7-52
E5ZSK9_ECOLX/12-57
E5ZT38_ECOLX/8-53
E5ZWT4_ECOLX/3-48
E5ZWX6_ECOLX/8-53
E5ZXK3_ECOLX/7-52
E5ZYG3_ECOLX/3-48
E5ZZ32_ECOLX/1-45
E6A075_ECOLX/2-50
E6A2I3_ECOLX/4-49
E6A3I5_ECOLX/3-50
E6A4B1_ECOLX/2-50
E6A4Z3_ECOLX/3-48
E6A6T6_ECOLX/3-48
E6A7E0_ECOLX/7-52
E6A7G4_ECOLX/6-51
E6A9Q5_ECOLX/1-45
E6AA04_ECOLX/11-56
E6ABV3_ECOLX/8-53
E6AC05_ECOLX/8-53
E6ACP9_ECOLX/7-52
E6AD75_ECOLX/12-57
E6AFY4_ECOLX/3-48
E6AHA7_ECOLX/14-59
E6AJ20_ECOLX/14-59
E6AK45_ECOLX/2-50
E6AKZ6_ECOLX/3-48
E6AMX5_ECOLX/6-51
E6AMZ9_ECOLX/7-52
E6ANI0_ECOLX/8-56
E6APG7_ECOLX/11-56
E6AQU8_ECOLX/3-48
E6ARC2_ECOLX/3-50
E6AS00_ECOLX/8-53
E6ASH9_ECOLX/8-53
E6ASZ7_ECOLX/4-49
E6ATZ0_ECOLX/1-45
E6AWF2_ECOLX/7-52
E6AX11_ECOLX/3-48
E6AYY4_ECOLX/4-49
E6AZX8_ECOLX/8-53
E6B024_ECOLX/1-28
E6B0X2_ECOLX/1-45
E6B3I6_ECOLX/11-56
E6B4J0_ECOLX/6-51
E6B4W2_ECOLX/3-50
E6B601_ECOLX/5-50
E6B7N7_ECOLX/2-50
E6B9F4_ECOLX/3-48
E6BAQ4_ECOLX/4-49
E6BB28_ECOLX/3-48
E6BC10_ECOLX/7-52
E6BDZ5_ECOLX/3-48
E6BE38_ECOLX/8-53
E6BFB8_ECOLX/3-50
E6BG57_ECOLX/3-48
E6BH30_ECOLX/63-108
E6BHH1_ECOLX/8-53
E6BIJ8_ECOLX/7-52
E6BJF5_ECOLX/8-56
E6BJU0_ECOLX/6-51
E6BJW6_ECOLX/7-52
E6BKD0_ECOLX/3-48
E6BM90_ECOLX/1-45
E6BMR6_ECOLX/6-51
E6BN28_ECOLX/4-49
E6BNI0_ECOLX/11-56
E6BQT8_ECOLX/14-59
E6BRJ1_ECOLX/2-50
E6BVA5_PROAC/1-45
E6BWY5_PROAC/1-44
E6BX85_PROAC/6-51
E6BXC9_PROAC/12-57
E6BXG7_PROAC/1-45
E6BXP0_PROAC/5-49
E6BY03_PROAC/5-50
E6C1R5_PROAC/1-45
E6C2H8_PROAC/1-39
E6C3P2_PROAC/1-44
E6C3U8_PROAC/6-51
E6C437_PROAC/1-45
E6C470_PROAC/12-57
E6C645_PROAC/5-49
E6C6C7_PROAC/5-50
E6C9P4_PROAC/16-63
E6CAD8_PROAC/1-44
E6CAM0_PROAC/6-51
E6CAR6_PROAC/12-57
E6CAV4_PROAC/1-45
E6CCE2_PROAC/5-49
E6CCQ2_PROAC/5-50
E6CCZ1_PROAC/1-45
E6CDB6_PROAC/1-39
E6CGL2_PROAC/1-45
E6CGY8_PROAC/1-45
E6CH10_PROAC/12-57
E6CH56_PROAC/6-51
E6CHC6_PROAC/1-44
E6CIZ5_PROAC/13-58
E6CJK6_PROAC/5-49
E6CJX1_PROAC/5-50
E6CPN4_PROAC/1-39
E6CQW2_PROAC/1-44
E6CR47_PROAC/6-51
E6CR89_PROAC/12-57
E6CRC7_PROAC/1-45
E6CUY8_PROAC/1-45
E6CVR2_PROAC/5-49
E6CW25_PROAC/5-50
E6CWE4_PROAC/1-45
E6CWP1_PROAC/5-49
E6CX11_PROAC/5-50
E6CXZ2_PROAC/1-45
E6CY35_PROAC/12-57
E6CY83_PROAC/6-51
E6CYG6_PROAC/1-44
E6D3Q7_PROAC/13-58
E6D6U4_PROAC/1-45
E6D6Y7_PROAC/6-51
E6D7E0_PROAC/12-57
E6D7I6_PROAC/1-44
E6D893_PROAC/1-45
E6D8P6_PROAC/5-49
E6D8X4_PROAC/5-50
E6DB56_PROAC/1-45
E6DC02_PROAC/5-50
E6DC43_PROAC/5-49
E6DDD1_PROAC/1-45
E6DDF6_PROAC/1-44
E6DDL7_PROAC/12-57
E6DDR4_PROAC/6-51
E6DEN2_PROAC/1-39
E6DI60_PROAC/1-45
E6DM62_PROAC/5-49
E6DMI1_PROAC/5-50
E6DNF5_PROAC/1-45
E6DNG9_PROAC/4-43
E6DNJ3_PROAC/12-57
E6DNP1_PROAC/6-51
E6DNX8_PROAC/1-44
E6DQ46_PROAC/1-39
E6DQU9_PROAC/5-50
E6DR61_PROAC/5-49
E6DS69_PROAC/1-45
E6DSD3_PROAC/12-57
E6DSK1_PROAC/6-51
E6DST5_PROAC/1-44
E6DTZ7_PROAC/1-39
E6DUI8_PROAC/1-45
E6DZ41_PROAC/1-45
E6DZZ1_PROAC/5-49
E6E0A2_PROAC/5-50
E6E370_PROAC/1-45
E6E3D7_PROAC/1-44
E6E3H9_PROAC/12-57
E6E3J1_PROAC/6-51
E6E498_PROAC/1-39
E6E658_PROAC/1-39
E6E7C3_PROAC/1-44
E6E7L1_PROAC/6-51
E6E7Q6_PROAC/12-57
E6E7W8_PROAC/1-45
E6E893_PROAC/1-45
E6E8G7_PROAC/5-49
E6E8T1_PROAC/5-50
E6ED05_PROAC/1-45
E6EE36_PROAC/1-45
E6EE75_PROAC/12-57
E6EEC4_PROAC/6-51
E6EEI7_PROAC/1-44
E6EJH8_PROAC/5-50
E6EJU0_PROAC/5-49
E6EK48_ENTFA/4-49
E6EK59_ENTFA/3-49
E6EKJ5_ENTFA/25-71
E6EL33_ENTFA/6-52
E6ELD7_ENTFA/3-48
E6EN00_ENTFA/3-48
E6ENP4_ENTFA/4-49
E6EPH3_ENTFA/7-52
E6EPW0_ENTFA/4-49
E6EQG5_ENTFA/3-48
E6EQY6_ENTFA/3-49
E6ERI7_ENTFA/17-63
E6EUB7_ENTFA/17-63
E6EW94_ENTFA/3-48
E6EX53_ENTFA/3-48
E6EYH5_ENTFA/25-71
E6EYV1_ENTFA/7-52
E6EZ87_ENTFA/4-49
E6EZN7_ENTFA/3-48
E6F091_ENTFA/4-49
E6F0P0_ENTFA/6-52
E6F1S1_ENTFA/3-49
E6F2C5_ENTFA/3-49
E6F2D6_ENTFA/4-49
E6F355_ENTFA/25-71
E6F3M6_ENTFA/6-52
E6F492_ENTFA/3-48
E6F4R8_ENTFA/3-48
E6F5X8_ENTFA/17-63
E6F7A9_ENTFA/4-49
E6F8N2_ENTFA/4-49
E6F909_ENTFA/3-48
E6F964_ENTFA/3-49
E6F9H0_ENTFA/7-52
E6F9V3_ENTFA/3-49
E6F9W4_ENTFA/4-49
E6FBN4_ENTFA/25-71
E6FCH0_ENTFA/6-52
E6FCT6_ENTFA/14-59
E6FDU2_ENTFA/4-49
E6FEA5_ENTFA/3-48
E6FEU0_ENTFA/3-48
E6FF48_ENTFA/3-49
E6FFN1_ENTFA/4-49
E6FG15_ENTFA/7-52
E6FGG0_ENTFA/17-63
E6FGZ7_ENTFA/3-48
E6FHI1_ENTFA/3-49
E6FHJ2_ENTFA/4-49
E6FJJ6_ENTFA/7-52
E6FJR6_ENTFA/25-71
E6FKY9_ENTFA/3-48
E6FL34_ENTFA/3-49
E6FM25_ENTFA/3-48
E6FMV5_ENTFA/3-49
E6FMW6_ENTFA/4-49
E6FNL1_ENTFA/4-49
E6FPA1_ENTFA/3-48
E6FPA7_ENTFA/6-52
E6FQW2_ENTFA/17-63
E6FRP7_ENTFA/4-49
E6FS79_ENTFA/6-52
E6FSM3_ENTFA/4-49
E6FT77_ENTFA/25-71
E6FUG4_ENTFA/17-63
E6FWB8_ENTFA/3-48
E6FXK6_ENTFA/4-49
E6FXL8_ENTFA/3-49
E6FY78_ENTFA/3-48
E6FYQ6_ENTFA/3-48
E6FZ20_ENTFA/4-49
E6FZG9_ENTFA/7-52
E6FZX4_ENTFA/3-49
E6G0G8_ENTFA/3-48
E6G155_ENTFA/25-71
E6G1M0_ENTFA/17-63
E6G247_ENTFA/6-52
E6G2R2_ENTFA/3-48
E6G3C1_ENTFA/4-49
E6G4K0_ENTFA/4-49
E6G4L1_ENTFA/3-49
E6G6E9_ENTFA/3-48
E6G6S0_ENTFA/4-49
E6G756_ENTFA/7-52
E6G7D1_ENTFA/3-48
E6G7P0_ENTFA/3-49
E6G8E7_ENTFA/3-48
E6G9G7_ENTFA/3-49
E6GAE4_ENTFA/3-48
E6GAW9_ENTFA/6-52
E6GB76_ENTFA/25-71
E6GBI0_ENTFA/17-63
E6GBV5_ENTFA/7-52
E6GCW8_ENTFA/3-48
E6GEQ4_ENTFA/4-49
E6GH14_ENTFA/3-48
E6GHD4_ENTFA/4-49
E6GHR9_ENTFA/7-52
E6GI20_ENTFA/3-49
E6GJU2_ENTFA/25-71
E6GK28_ENTFA/17-63
E6GKY2_ENTFA/4-49
E6GKZ3_ENTFA/3-49
E6GMM8_ENTFA/3-48
E6GN45_ENTFA/6-52
E6GPF9_ENTFA/3-48
E6GPV9_ENTFA/4-49
E6GR22_ENTFA/25-71
E6GRE5_ENTFA/6-52
E6GT28_ENTFA/17-63
E6GTN6_ENTFA/3-49
E6GU83_ENTFA/4-49
E6GUN9_ENTFA/3-48
E6GVX4_ENTFA/3-49
E6GX20_ENTFA/7-52
E6GXF6_ENTFA/4-49
E6GYU1_ENTFA/3-48
E6GZB1_ENTFA/3-48
E6GZP5_ENTFA/25-71
E6H0L7_ENTFA/7-52
E6H0U7_ENTFA/4-49
E6H1J3_ENTFA/3-48
E6H210_ENTFA/3-48
E6H2D9_ENTFA/3-48
E6H4F7_ENTFA/3-49
E6H4W4_ENTFA/3-49
E6H5Y4_ENTFA/4-49
E6H729_ENTFA/6-52
E6H7I0_ENTFA/17-63
E6H961_ENTFA/3-48
E6H9Q7_ENTFA/4-49
E6HB07_ENTFA/3-49
E6HC08_ENTFA/35-81
E6HDE5_ENTFA/4-49
E6HDZ0_ENTFA/25-71
E6HEQ0_ENTFA/7-52
E6HFP1_ENTFA/6-52
E6HG60_ENTFA/3-48
E6HGI8_ENTFA/3-48
E6HH13_ENTFA/17-63
E6HHI5_ENTFA/25-71
E6HHN7_ENTFA/6-52
E6HI75_ENTFA/7-52
E6HIQ9_ENTFA/3-48
E6HJH9_ENTFA/4-49
E6HJV1_ENTFA/3-48
E6HKN2_ENTFA/4-49
E6HLJ2_ENTFA/17-63
E6HNK7_ENTFA/3-49
E6HPP0_ENTFA/3-48
E6HQZ7_ENTFA/4-49
E6HR08_ENTFA/3-49
E6HR93_ENTFA/25-71
E6HRW9_ENTFA/3-49
E6HSD0_ENTFA/3-48
E6HUB7_ENTFA/4-49
E6HUC8_ENTFA/3-49
E6HVP3_ENTFA/17-63
E6HW15_ENTFA/3-48
E6HWH8_ENTFA/6-52
E6HX02_ENTFA/3-48
E6HXD1_ENTFA/4-49
E6HXR6_ENTFA/7-52
E6HYG1_ENTFA/4-49
E6HZZ1_ENTFA/3-47
E6I070_ENTFA/3-48
E6I0W2_ENTFA/17-63
E6I2M6_ENTFA/4-49
E6I2Z6_ENTFA/3-48
E6I3A4_ENTFA/6-52
E6I4S6_ENTFA/7-52
E6I4Z8_ENTFA/25-71
E6I5D3_ENTFA/4-49
E6I5W0_ENTFA/3-48
E6I637_ENTFA/3-49
E6I7J8_ENTFA/25-71
E6I847_ENTFA/4-49
E6I976_ENTFA/3-48
E6I9F8_ENTFA/3-48
E6I9Y0_ENTFA/7-52
E6IC82_ENTFA/3-49
E6ICI6_ENTFA/3-49
E6IE73_ENTFA/6-52
E6IEG8_ENTFA/17-63
E6IFD7_ENTFA/4-49
E6IFR1_ENTFA/3-48
E6IG95_ENTFA/25-71
E6IHG5_ENTFA/4-49
E6IHR4_ENTFA/14-59
E6IIX0_ENTFA/6-52
E6IJJ2_ENTFA/17-63
E6IK60_ENTFA/4-49
E6ILS6_ENTFA/3-49
E6IM59_ENTFA/7-52
E6INE9_ENTFA/3-48
E6INM2_ENTFA/3-48
E6IP42_ENTFA/3-48
E6IPQ5_ENTFA/3-49
E6IQE0_ENTFA/25-71
E6IQV0_ENTFA/3-48
E6IRB8_ENTFA/3-48
E6ISW8_ENTFA/4-49
E6ITA7_ENTFA/7-52
E6IU62_ENTFA/6-52
E6IUJ8_ENTFA/3-48
E6IUZ8_ENTFA/4-49
E6IXG9_ENTFA/3-49
E6IY69_ENTFA/17-63
E6IYG3_STRAP/4-49
E6IYY6_STRAP/8-53
E6IZ34_STRAP/4-49
E6IZJ4_STRAP/3-49
E6J1F8_STRAP/3-48
E6JMX9_STAEP/4-49
E6JN85_STAEP/3-47
E6JSB8_9SPIO/4-49
E6JTA2_9SPIO/18-64
E6JTG5_9SPIO/3-48
E6JTG7_9SPIO/3-48
E6JTL1_9SPIO/6-52
E6JVW9_9SPIO/6-51
E6JW55_9SPIO/2-47
E6JWJ2_9SPIO/6-51
E6JXT2_9SPIO/8-53
E6K0Z4_PARDN/20-67
E6K104_PARDN/15-62
E6K106_PARDN/3-50
E6K1F4_PARDN/11-55
E6K1X3_PARDN/5-50
E6K2I2_PARDN/3-48
E6K2M7_PARDN/5-50
E6K2V6_PARDN/3-49
E6K2W6_PARDN/4-49
E6K2Y1_PARDN/30-75
E6K624_9BACT/8-53
E6K8I2_9BACT/29-74
E6K9C2_9BACT/7-52
E6KIX9_STRSA/8-53
E6KJB6_STRSA/4-49
E6KL44_STRSA/4-49
E6KP21_STRSA/3-49
E6KR03_9ACTO/7-51
E6KRR9_9ACTO/7-52
E6KRU4_9ACTO/12-57
E6KU85_9ACTO/5-53
E6KWI7_9PAST/17-62
E6KXY4_9PAST/2-50
E6KXY7_9PAST/3-48
E6LD93_9ENTE/3-48
E6LE41_9ENTE/4-50
E6LE76_9ENTE/4-49
E6LF09_9ENTE/7-52
E6LFA4_9ENTE/8-53
E6LHM2_9ENTE/19-64
E6LHN7_9ENTE/2-47
E6LHW6_9ENTE/3-50
E6LI21_9ENTE/4-48
E6LKM5_9FIRM/2-47
E6LLQ5_9FIRM/2-47
E6LN21_9FIRM/9-54
E6LP93_9FIRM/3-47
E6LPI7_9FIRM/7-53
E6LRV1_9FIRM/3-48
E6LRY9_9FIRM/3-49
E6LS52_9FIRM/6-50
E6LSB9_9FIRM/21-62
E6LSM9_9LACO/32-77
E6LTB2_9LACO/3-48
E6LZD6_9ACTO/16-60
E6M2N3_9ACTO/16-60
E6M6N1_STALU/4-49
E6M7C4_STALU/1-42
E6MCD7_STALU/4-49
E6MCW8_STALU/3-47
E6MEX7_9FIRM/4-49
E6MJI7_9FIRM/3-48
E6MLF7_9BACT/6-51
E6MN23_9BACT/7-52
E6MRM3_9BACT/8-53
E6P2X4_ECOD1/3-48
E6P5K0_ECOD1/1-45
E6PWZ9_9ZZZZ/6-51
E6PXF3_9ZZZZ/1-45
E6PYK9_9ZZZZ/17-64
E6QP44_9ZZZZ/10-58
E6RI33_PSEU9/8-51
E6RI35_PSEU9/5-50
E6RMI0_PSEU9/3-48
E6RQG6_PSEU9/4-49
E6RQS7_PSEU9/7-52
E6RQV1_PSEU9/8-54
E6S739_INTC7/6-51
E6S740_INTC7/6-50
E6S7C3_INTC7/13-58
E6SAU5_INTC7/4-49
E6SEN4_INTC7/14-58
E6SQF5_BACT6/7-52
E6SQS3_BACT6/53-98
E6SYL9_SHEB6/8-54
E6SYS3_SHEB6/4-49
E6SZI8_SHEB6/3-48
E6SZV0_SHEB6/8-51
E6T777_SHEB6/8-53
E6TDR3_MYCSR/6-49
E6THJ1_MYCSR/12-55
E6TQX3_BACCJ/3-48
E6TQZ5_BACCJ/3-49
E6TTG8_BACCJ/4-50
E6TTJ8_BACCJ/7-52
E6TU02_BACCJ/10-55
E6TVV5_BACCJ/3-48
E6TW77_BACCJ/3-48
E6TXF8_BACCJ/20-65
E6TXJ3_BACCJ/4-47
E6TZ89_BACCJ/3-48
E6TZ93_BACCJ/3-48
E6TZ97_BACCJ/3-48
E6TZA5_BACCJ/5-50
E6U169_BACCJ/4-49
E6U1W2_BACCJ/7-52
E6U2M5_ETHHY/6-51
E6U2M9_ETHHY/3-49
E6U330_ETHHY/2-45
E6U3G7_ETHHY/6-49
E6U714_ETHHY/4-49
E6UAI1_RUMA7/6-51
E6UE57_RUMA7/2-49
E6UFC7_RUMA7/19-64
E6UFT6_RUMA7/6-51
E6UHF7_RUMA7/2-46
E6UL32_RUMA7/4-49
E6UMB0_CLOTL/4-47
E6UPN9_CLOTL/6-50
E6USC5_CLOTL/2-46
E6UUZ3_VARPD/8-54
E6UW03_VARPD/1-49
E6V0H9_VARPD/2-47
E6V137_VARPD/17-62
E6V204_VARPD/16-61
E6V2Z7_VARPD/16-61
E6V691_VARPD/3-48
E6V8Z3_VARPD/3-49
E6W7J7_PANSA/10-56
E6W946_PANSA/2-50
E6WAF4_PANSA/11-56
E6WBX5_PANSA/1-45
E6WCZ4_PANSA/4-48
E6WDH1_PANSA/3-48
E6WE77_PANSA/4-48
E6WED4_PANSA/7-52
E6WEY3_PANSA/7-52
E6WG15_PANSA/3-48
E6WGP0_PANSA/3-48
E6WHX6_PANSA/9-55
E6WHX7_PANSA/2-47
E6WHY6_PANSA/7-52
E6WI87_PANSA/7-52
E6WIC4_PANSA/5-48
E6WIC8_PANSA/5-50
E6WJ61_PANSA/18-60
E6WJ78_PANSA/14-59
E6WJK5_PANSA/5-48
E6WJL5_PANSA/3-48
E6WJY8_PANSA/13-58
E6WJZ4_PANSA/75-120
E6WK83_PANSA/10-52
E6WKJ8_PANSA/9-54
E6WKW4_PANSA/7-52
E6WLG5_PANSA/12-57
E6WMQ9_PANSA/2-47
E6WMS6_PANSA/8-56
E6WN24_PANSA/3-48
E6WNG6_PANSA/3-48
E6WNH8_PANSA/12-57
E6WNY4_PSEUU/20-65
E6WP36_PSEUU/24-69
E6WP98_PSEUU/5-50
E6WS15_PSEUU/9-53
E6WSX3_PSEUU/7-52
E6WT16_PSEUU/18-63
E6WX53_PSEUU/16-61
E6WXB0_PSEUU/11-56
E6X4K5_CELAD/7-52
E6XAW3_CELAD/6-51
E6XBI3_CELAD/8-53
E6XEX2_CELAD/6-51
E6XFI0_CELAD/7-52
E6XN25_SHEP2/4-49
E7A543_HAEIF/3-48
E7A678_HAEIF/3-48
E7A726_HAEIF/3-48
E7AF08_HAEIF/3-48
E7AHS4_HAEIF/3-48
E7AYC6_YERE1/3-48
E7AYQ9_YERE1/11-56
E7AZ62_YERE1/6-51
E7AZZ7_YERE1/1-35
E7B0F2_YERE1/7-52
E7B0I5_YERE1/37-82
E7B0M4_YERE1/3-48
E7B180_YERE1/3-48
E7B3C6_YERE1/3-48
E7B3Q9_YERE1/12-57
E7B4A6_YERE1/2-50
E7B4W3_YERE1/7-52
E7B532_YERE1/8-56
E7B816_YERE1/3-48
E7B8B8_YERE1/24-69
E7B8M6_YERE1/3-48
E7B8Q4_YERE1/19-64
E7B8Y9_YERE1/3-48
E7B9Z0_YERE1/3-48
E7C4Z1_9BACT/3-48
E7FMF3_9LACO/3-48
E7FMF7_9LACO/4-49
E7FMN5_9LACO/17-62
E7FN42_9LACO/3-49
E7FN74_9LACO/8-53
E7FNA5_9LACO/1-44
E7FQ34_9LACO/3-48
E7FS43_9LACO/3-49
E7FT43_9LACO/6-52
E7FT81_9LACO/3-49
E7FU38_ERYRH/5-50
E7FVX9_ERYRH/8-54
E7FWB1_ERYRH/3-50
E7FX09_ERYRH/10-57
E7G5P2_9FIRM/7-53
E7G6F8_9FIRM/6-50
E7G6G7_9FIRM/4-49
E7G7F1_9FIRM/8-53
E7GAB3_9FIRM/3-49
E7GBN5_9FIRM/3-48
E7GCD7_9FIRM/6-51
E7GFP9_9FIRM/4-49
E7GG69_9FIRM/7-51
E7GGW3_CLOSY/8-54
E7GI38_CLOSY/4-48
E7GI97_CLOSY/16-61
E7GM06_CLOSY/3-48
E7GPH7_CLOSY/6-52
E7GVT8_STRAP/3-49
E7GWW5_STRAP/8-53
E7GY69_STRAP/4-49
E7GYE4_STRAP/3-48
E7GZ12_STRAP/4-49
E7H7I2_ECOLX/2-50
E7H8C2_ECOLX/6-51
E7HBK2_ECOLX/3-48
E7HEE5_ECOLX/1-45
E7HF91_ECOLX/4-49
E7HFP4_ECOLX/3-48
E7HGH1_ECOLX/3-50
E7HHH4_ECOLX/7-52
E7HHW4_ECOLX/11-56
E7HJ74_ECOLX/4-49
E7HKX5_ECOLX/3-48
E7HL17_ECOLX/8-53
E7HML9_ECOLX/3-48
E7HN59_ECOLX/5-50
E7HP59_ECOLX/3-48
E7HP99_ECOLX/8-53
E7HQ83_ECOLX/3-50
E7HR85_ECOLX/7-52
E7HS20_ECOLX/4-49
E7HSK1_ECOLX/3-48
E7HT99_ECOLX/6-51
E7HTW2_ECOLX/3-48
E7HVB7_ECOLX/1-45
E7HVU2_ECOLX/1-45
E7HXL2_ECOLX/5-50
E7HYD9_ECOLX/2-50
E7HYM7_ECOLX/3-48
E7HZ43_ECOLX/4-49
E7I681_ECOLX/1-45
E7I6X7_ECOLX/7-52
E7I8A3_ECOLX/3-48
E7I952_ECOLX/3-50
E7I9L8_ECOLX/3-48
E7IA10_ECOLX/3-48
E7IBH6_ECOLX/1-28
E7ICY5_ECOLX/3-48
E7IDQ7_ECOLX/6-51
E7IEI8_ECOLX/2-50
E7IF27_ECOLX/5-50
E7IHJ5_ECOLX/3-48
E7IIE2_ECOLX/1-36
E7III8_ECOLX/3-48
E7IJH8_ECOLX/8-53
E7IJL9_ECOLX/3-48
E7ILF1_ECOLX/4-49
E7ILU2_ECOLX/3-48
E7IMX3_ECOLX/4-49
E7IPS0_ECOLX/7-52
E7IQV5_ECOLX/3-50
E7IRJ5_ECOLX/5-50
E7IT85_ECOLX/1-45
E7ITR7_ECOLX/1-45
E7IUG2_ECOLX/3-48
E7IVX1_ECOLX/3-48
E7IXC2_ECOLX/6-51
E7IYB3_ECOLX/2-50
E7J138_ECOLX/3-48
E7J179_ECOLX/1-36
E7J233_ECOLX/4-49
E7J4R6_ECOLX/5-50
E7J5P7_ECOLX/3-48
E7J694_ECOLX/3-48
E7J7Q0_ECOLX/1-45
E7J843_ECOLX/3-48
E7JA26_ECOLX/7-52
E7JAT9_ECOLX/1-45
E7JBB9_ECOLX/1-45
E7JC86_ECOLX/6-51
E7JCY3_ECOLX/2-50
E7JF23_ECOLX/5-50
E7JHL6_ECOLX/2-50
E7JI32_ECOLX/6-51
E7JIL7_ECOLX/17-63
E7JJB2_ECOLX/11-56
E7JJS9_ECOLX/1-45
E7JLJ8_ECOLX/7-52
E7JLX0_ECOLX/3-48
E7JM32_ECOLX/8-56
E7JMC6_ECOLX/3-50
E7JNX5_ECOLX/3-48
E7JPI6_ECOLX/3-48
E7JQX4_ECOLX/4-49
E7JRM3_ECOLX/8-53
E7JRT4_ECOLX/1-28
E7JTZ5_SHISO/8-53
E7JU42_SHISO/1-28
E7JV34_SHISO/3-48
E7JVL0_SHISO/1-34
E7JXB4_SHISO/4-49
E7JXE2_SHISO/3-50
E7JY62_SHISO/3-48
E7JZJ1_SHISO/11-56
E7K062_SHISO/4-49
E7K148_SHISO/1-45
E7K1J0_SHISO/6-51
E7K1M0_SHISO/7-52
E7K394_SHISO/2-50
E7K676_SHISO/7-52
E7K7T2_SHISO/5-50
E7M2I4_9BACL/3-48
E7M2N0_9BACL/4-50
E7M3H8_9BACL/4-49
E7M3J4_9BACL/4-49
E7M3M1_9BACL/4-49
E7M4R7_9BACL/1-28
E7M7W7_9BACL/4-49
E7MAG6_9BACL/3-48
E7MAM7_9BACL/4-49
E7MBU7_9BACL/8-55
E7ME51_STAAU/3-48
E7MEP3_STAAU/4-49
E7MF38_STAAU/3-47
E7MJ48_STAAU/5-51
E7ML53_9FIRM/6-52
E7MM55_9FIRM/5-50
E7MQJ4_9FIRM/3-48
E7MRF7_STAAU/4-49
E7MS05_STAAU/5-51
E7MUQ7_STAAU/3-48
E7MWW0_STAAU/3-47
E7N177_9FIRM/1-27
E7N2A3_9FIRM/11-56
E7N8P4_9ACTO/1-45
E7NAQ6_9ACTO/35-80
E7NAR0_9ACTO/8-53
E7NAW7_9ACTO/2-47
E7NBD7_9ACTO/8-55
E7NC20_9ACTO/6-50
E7NCJ2_9ACTO/1-28
E7NEA2_9ACTO/4-49
E7NTX4_TREPH/4-48
E7NZL1_PSESG/18-63
E7NZY8_PSESG/3-48
E7P0K6_PSESG/2-50
E7P5F1_PSESG/3-48
E7P5I9_PSESG/8-52
E7P6I8_PSESG/25-49
E7P7I7_PSESG/13-58
E7PCY2_PSESG/3-48
E7PF35_PSESG/3-48
E7PFD4_PSESG/18-63
E7PGE0_PSESG/3-48
E7PJN6_PSESG/2-50
E7PPA3_PSESG/8-52
E7PQ72_PSESG/25-49
E7PUK0_STRDY/8-53
E7PV38_STRDY/6-52
E7PVI7_STRDY/3-48
E7PY45_STRDY/4-49
E7PZK0_STRDY/3-48
E7PZK4_STRDY/6-53
E7RC92_9BACL/4-49
E7RDN8_9BACL/5-51
E7RE65_9BACL/4-49
E7RF23_9BACL/6-49
E7RG95_9BACL/3-48
E7RKG4_9BACL/5-48
E7RKH7_9BACL/3-47
E7RKP2_9BACL/4-49
E7RLM8_9BACT/8-53
E7RS52_9BACT/6-51
E7S297_STRAG/6-52
E7S2F0_STRAG/6-52
E7S2P5_STRAG/4-49
E7S3D3_STRAG/3-48
E7S4Y4_STRAG/3-48
E7S562_STRAG/8-53
E7S702_STRAG/3-48
E7S8S6_9STRE/4-49
E7S9P5_9STRE/4-49
E7SA92_9STRE/8-53
E7SCH0_9STRE/3-50
E7SG97_SHIDY/3-48
E7SHV4_SHIDY/6-51
E7SJ46_SHIDY/11-56
E7SJL8_SHIDY/1-45
E7SKD3_SHIDY/3-48
E7SL58_SHIDY/3-50
E7SMB6_SHIDY/3-48
E7SNK2_SHIDY/4-49
E7SPD9_SHIDY/17-62
E7SQZ9_SHIDY/2-50
E7SR40_SHIDY/7-52
E7STB4_SHIBO/3-48
E7SU05_SHIBO/7-52
E7SW46_SHIBO/3-48
E7SW91_SHIBO/8-53
E7SX32_SHIBO/17-62
E7SX83_SHIBO/11-56
E7SYN6_SHIBO/4-49
E7SZK8_SHIBO/1-45
E7T0E1_SHIBO/2-50
E7T1G3_SHIBO/3-50
E7T335_SHIBO/3-48
E7T671_SHIBO/6-51
E7T9U5_SHIFL/17-62
E7TAB6_SHIFL/1-45
E7TAE7_SHIFL/8-53
E7TBD5_SHIFL/7-52
E7TCD5_SHIFL/3-48
E7TD35_SHIFL/6-51
E7TE25_SHIFL/11-56
E7TFK8_SHIFL/3-48
E7THS5_SHIFL/2-50
E7TI14_SHIFL/3-48
E7TJR3_SHIFL/3-50
E7TMM1_ECO57/3-48
E7TN86_ECO57/3-48
E7TQJ1_ECO57/2-50
E7TQV0_ECO57/7-52
E7TR09_ECO57/1-45
E7TSF2_ECO57/1-45
E7TSI2_ECO57/6-51
E7TUD7_ECO57/4-49
E7TVV1_ECO57/3-50
E7TW54_ECO57/3-48
E7TXE5_ECO57/17-62
E7TY29_ECO57/3-48
E7TZ14_ECO57/8-53
E7U0W9_ECOLX/2-50
E7U2P7_ECOLX/11-56
E7U4Y7_ECOLX/3-48
E7U5V2_ECOLX/4-49
E7U6P6_ECOLX/3-48
E7U6T5_ECOLX/8-53
E7U7J7_ECOLX/3-50
E7U816_ECOLX/8-56
E7U878_ECOLX/3-48
E7UAN5_ECOLX/1-45
E7UBP1_ECOLX/7-52
E7UBW3_ECOLX/6-51
E7UDF1_ECOLX/3-48
E7UDX1_ECOLX/17-62
E7UET6_ECOLX/3-50
E7UGV9_ECOLX/1-45
E7UIV2_ECOLX/2-50
E7UJF7_ECOLX/7-52
E7UJI0_ECOLX/6-51
E7UKK8_ECOLX/24-69
E7ULE7_ECOLX/3-48
E7ULW9_ECOLX/7-52
E7UMA2_ECOLX/4-49
E7UNM3_ECOLX/11-56
E7URM6_ECOLX/8-53
E7URR5_ECOLX/3-48
E7USK4_SALTY/1-38
E7USU8_SALTY/10-55
E7UT11_SALTY/28-73
E7UVH4_SALTY/3-48
E7UVH5_SALTY/4-49
E7UWL1_SALTY/11-56
E7UY82_SALTY/3-48
E7UYL2_SALTY/1-39
E7V0K2_SALTY/3-48
E7V275_SALTY/1-45
E7V3U1_SALTY/14-59
E7V454_SALTY/7-52
E7V481_SALTY/6-51
E7V4W0_SALTY/2-50
E7V5R8_SALMO/1-45
E7V5U6_SALMO/14-59
E7V757_SALMO/3-48
E7V785_SALMO/8-53
E7V7X7_SALMO/2-50
E7V8F8_SALMO/6-51
E7V8I3_SALMO/7-52
E7VA14_SALMO/3-48
E7VAB9_SALMO/3-48
E7VD64_SALMO/7-52
E7VDH1_SALMO/10-55
E7VEJ4_SALMO/3-48
E7VEJ5_SALMO/3-48
E7VFS9_SALMO/11-56
E7VI85_SALMO/3-48
E7VI86_SALMO/3-48
E7VJL8_SALMO/2-50
E7VK01_SALMO/8-53
E7VKY0_SALMO/3-48
E7VLD8_SALMO/3-48
E7VN53_SALMO/11-56
E7VNG7_SALMO/1-45
E7VPU1_SALMO/6-51
E7VPW6_SALMO/7-52
E7VRE5_SALMO/7-52
E7VRK2_SALMO/10-55
E7VS39_SALMO/3-48
E7VST2_SALMO/14-59
E7VTQ6_SALMO/11-56
E7VVC0_SALMO/7-52
E7VVN8_SALMO/10-55
E7VWC0_SALMO/1-45
E7VWK5_SALMO/14-59
E7VXN9_SALMO/3-48
E7VYP4_SALMO/3-48
E7VYP5_SALMO/3-48
E7VZW8_SALMO/2-50
E7W1U0_SALMO/3-48
E7W2F9_SALMO/8-53
E7W430_SALMO/7-52
E7W455_SALMO/6-51
E7W4M5_SALMO/14-59
E7W5A8_SALMO/1-45
E7W5Z0_SALMO/7-52
E7W6A8_SALMO/10-55
E7W9E2_SALMO/8-53
E7W9L0_SALMO/3-48
E7WAP3_SALMO/3-48
E7WAP4_SALMO/3-48
E7WBJ0_SALMO/3-48
E7WBY3_SALMO/2-50
E7WC53_SALMO/7-52
E7WCB3_SALMO/6-51
E7WE56_SALMO/3-48
E7WFB9_SALMO/11-56
E7WGL3_SALMO/3-48
E7WHF2_SALMO/14-59
E7WHV9_SALMO/1-45
E7WIS5_SALMO/3-48
E7WKU3_SALMO/3-48
E7WKU4_SALMO/3-48
E7WM82_SALMO/3-48
E7WNP3_SALMO/11-56
E7WNU6_SALMO/10-55
E7WNV3_SALMO/7-52
E7WQT0_SALMO/8-53
E7WRW1_SALMO/2-50
E7WSJ5_SALMO/7-52
E7WSM0_SALMO/6-51
E7WTQ8_SALMO/14-59
E7WV32_SALMO/3-48
E7WVF6_SALMO/8-53
E7WX07_SALMO/6-51
E7WX32_SALMO/7-52
E7WXR5_SALMO/2-50
E7WZX1_SALMO/7-52
E7X090_SALMO/10-55
E7X164_SALMO/3-48
E7X165_SALMO/3-48
E7X222_SALMO/3-48
E7X387_SALMO/1-45
E7X3N1_SALMO/11-56
E7X569_SALMO/7-52
E7X5F9_SALMO/10-55
E7X644_SALMO/1-45
E7X6M6_SALMO/11-56
E7X7L4_SALMO/6-51
E7X7P0_SALMO/7-52
E7XAD6_SALMO/3-48
E7XAH3_SALMO/8-53
E7XAR7_SALMO/3-48
E7XBP9_SALMO/2-50
E7XD32_SALMO/3-48
E7XDF9_SALMO/14-59
E7XEX6_SALMO/3-48
E7XEX7_SALMO/3-48
E7XGE3_SALMO/2-50
E7XJL5_SALMO/8-53
E7XJU1_SALMO/11-56
E7XK01_SALMO/3-48
E7XLW2_SALMO/14-59
E7XN33_SALMO/3-48
E7XNQ8_SALMO/1-45
E7XP57_SALMO/3-48
E7XPR0_SALMO/7-52
E7XQ07_SALMO/10-55
E7XRH7_SALMO/7-52
E7XRK2_SALMO/6-51
E7XS65_SALMO/3-48
E7XS66_SALMO/3-48
E7XUC6_SALMO/14-59
E7XUV6_SALMO/3-48
E7XWA3_SALMO/7-52
E7XWR2_SALMO/6-51
E7XWT7_SALMO/7-52
E7XXX0_SALMO/11-56
E7XYM4_SALMO/1-45
E7XZB7_SALMO/3-48
E7Y1D4_SALMO/3-48
E7Y3A8_SALMO/3-48
E7Y3A9_SALMO/3-48
E7Y4A3_SALMO/10-55
E7Y4S1_SALMO/2-50
E7Y5W5_SALMO/2-50
E7Y6M9_SALMO/7-52
E7Y6Q5_SALMO/6-51
E7Y6Z5_SALMO/3-48
E7Y802_SALMO/14-59
E7Y8U1_SALMO/3-48
E7YB80_SALMO/7-52
E7YCE9_SALMO/8-53
E7YD49_SALMO/3-48
E7YE50_SALMO/3-48
E7YE51_SALMO/3-48
E7YE96_SALMO/1-45
E7YGC0_SALMO/11-56
E7YGJ2_SALMO/10-55
E7YH60_SALMO/1-45
E7YI21_SALMO/3-48
E7YJR8_SALMO/3-48
E7YLM9_SALMO/3-48
E7YME2_SALMO/6-51
E7YMG7_SALMO/7-52
E7YNM3_SALMO/14-59
E7YNX4_SALMO/10-55
E7YP95_SALMO/7-52
E7YQF3_SALMO/8-53
E7YSV7_SALMO/3-48
E7YSV8_SALMO/3-48
E7YTE4_SALMO/2-50
E7YU59_SALMO/11-56
E7YUJ3_SALMO/14-59
E7YVE5_SALMO/3-48
E7YW10_SALMO/3-48
E7YWD4_SALMO/10-55
E7YWH0_SALMO/3-48
E7Z087_SALMO/3-48
E7Z088_SALMO/3-48
E7Z0J5_SALMO/2-50
E7Z146_SALMO/10-55
E7Z1F3_SALMO/7-52
E7Z3U3_SALMO/11-56
E7Z4H0_SALMO/7-52
E7Z4J5_SALMO/6-51
E7Z5M3_SALMO/1-45
E7Z665_SALMO/14-59
E7Z6R7_SALMO/1-45
E7Z7C7_SALMO/3-48
E7Z9P1_SALMO/10-55
E7ZA30_SALMO/7-52
E7ZCB7_SALMO/8-53
E7ZCF8_SALMO/3-48
E7ZE77_SALMO/3-48
E7ZEE3_SALMO/3-48
E7ZEE4_SALMO/3-48
E7ZF01_SALMO/11-56
E7ZG77_SALMO/6-51
E7ZGM3_SALMO/7-52
E7ZH76_SALMO/2-50
E7ZIF3_SALMO/7-52
E7ZJ27_SALMO/10-55
E7ZK31_SALMO/14-59
E7ZL06_SALMO/3-48
E7ZMY4_SALMO/3-48
E7ZMY5_SALMO/3-48
E7ZNF5_SALMO/6-51
E7ZNQ0_SALMO/7-52
E7ZPN5_SALMO/2-50
E7ZQ71_SALMO/11-56
E7ZQI6_SALMO/1-45
E7ZQT0_SALMO/3-48
E7ZRE7_SALMO/8-53
E7ZS88_SALMO/3-48
E7ZVY6_SALMO/14-59
E7ZWQ8_SALMO/7-52
E7ZX26_SALMO/10-55
E7ZY29_SALMO/3-48
E7ZY30_SALMO/3-48
E7ZZC4_SALMO/3-48
E7ZZP8_SALMO/8-53
E7ZZT4_SALMO/3-48
E8A185_SALMO/6-51
E8A1B0_SALMO/7-52
E8A276_SALMO/2-50
E8A391_SALMO/11-56
E8A4Y7_SALMO/3-48
E8A5N1_SALMO/1-45
E8A627_SALMO/1-45
E8A6R6_SALMO/14-59
E8A886_SALMO/10-55
E8A8G4_SALMO/7-52
E8AAL0_SALMO/11-56
E8ABY1_SALMO/3-48
E8ABY2_SALMO/3-48
E8AD54_SALMO/3-48
E8AE96_SALMO/6-51
E8AEC1_SALMO/7-52
E8AFR6_SALMO/3-48
E8AFV2_SALMO/8-53
E8AG77_SALMO/3-48
E8AGF1_SALMO/2-50
E8AIZ5_SALMO/14-59
E8AK02_SALMO/3-48
E8AKN9_SALMO/3-48
E8ALZ5_SALMO/2-50
E8AMJ3_SALMO/1-45
E8ANP1_SALMO/3-48
E8ANP2_SALMO/3-48
E8API4_SALMO/3-48
E8APV7_SALMO/8-53
E8ARR3_SALMO/7-52
E8ART8_SALMO/6-51
E8ASM1_SALMO/7-52
E8ASS9_SALMO/10-55
E8AT54_SALMO/11-56
E8AUH6_SALMO/3-48
E8AXF0_SALMO/2-50
E8AXT0_SALMO/3-48
E8AXT1_SALMO/3-48
E8AZE0_SALMO/6-51
E8AZG6_SALMO/7-52
E8AZV8_SALMO/8-53
E8AZZ5_SALMO/3-48
E8B1A2_SALMO/14-59
E8B212_SALMO/11-56
E8B3N6_SALMO/3-48
E8B502_SALMO/7-52
E8B5C1_SALMO/10-55
E8B5S1_SALMO/1-45
E8B6Z7_SALMO/1-45
E8B872_SALMO/2-50
E8B8K1_SALMO/3-48
E8BBW1_SALMO/3-48
E8BC96_SALMO/3-48
E8BCU9_SALMO/14-59
E8BDP6_SALMO/8-53
E8BEY9_SALMO/11-56
E8BG86_SALMO/6-51
E8BGB1_SALMO/7-52
E8BHS7_SALMO/3-48
E8BHS8_SALMO/3-48
E8BIC7_SALMO/10-55
E8BIP7_SALMO/7-52
E8BJ09_SALMO/3-48
E8BJB1_SALMO/3-48
E8BJB2_SALMO/3-48
E8BKK2_SALMO/14-59
E8BQ40_SALMO/8-53
E8BQ62_SALMO/3-48
E8BQK3_SALMO/1-45
E8BRB4_SALMO/3-48
E8BSZ6_SALMO/7-52
E8BTG5_SALMO/7-52
E8BTJ0_SALMO/6-51
E8BUJ3_SALMO/10-55
E8BV99_SALMO/2-50
E8BW95_SALMO/11-56
E8BX22_SALMO/2-50
E8BXR0_SALMO/3-48
E8BYM5_SALMO/14-59
E8BZ29_SALMO/1-45
E8BZD2_SALMO/3-48
E8C059_SALMO/3-48
E8C060_SALMO/3-48
E8C225_SALMO/11-56
E8C4D1_SALMO/7-52
E8C4Q3_SALMO/10-55
E8C4Y2_SALMO/7-52
E8C507_SALMO/6-51
E8C609_SALMO/8-53
E8C6D4_SALMO/3-48
E8C9F4_SALMO/8-53
E8C9V6_SALMO/3-48
E8CB10_SALMO/7-52
E8CB34_SALMO/6-51
E8CCT9_SALMO/3-48
E8CCU0_SALMO/3-48
E8CDL1_SALMO/2-50
E8CDX1_SALMO/10-55
E8CE28_SALMO/7-52
E8CEM5_SALMO/1-45
E8CFM9_SALMO/11-56
E8CGC1_SALMO/3-48
E8CH56_SALMO/3-48
E8CKK6_SALMO/1-45
E8CL40_SALMO/11-56
E8CLD8_SALMO/14-59
E8CN24_SALMO/3-48
E8CPB9_SALMO/8-53
E8CQ99_SALMO/7-52
E8CQL7_SALMO/10-55
E8CQS4_SALMO/3-48
E8CRP5_SALMO/2-50
E8CTR7_SALMO/3-48
E8CUU4_SALMO/6-51
E8CVA4_SALMO/3-48
E8CVA5_SALMO/3-48
E8CY71_SALMO/3-48
E8CZ49_SALMO/14-59
E8CZU3_SALMO/3-48
E8CZU4_SALMO/3-48
E8D0D1_SALMO/2-50
E8D0V3_SALMO/7-52
E8D1J6_SALMO/8-53
E8D3E6_SALMO/3-48
E8D452_SALMO/11-56
E8D5R1_SALMO/53-98
E8D6Y8_SALMO/1-45
E8D889_SALMO/7-52
E8D8B5_SALMO/6-51
E8D9T4_SALMO/3-48
E8DB72_SALMO/7-52
E8DB97_SALMO/6-51
E8DD17_SALMO/3-48
E8DEY7_SALMO/3-48
E8DEY8_SALMO/3-48
E8DF08_SALMO/8-53
E8DGC6_SALMO/2-50
E8DJ89_SALMO/1-45
E8DK21_SALMO/14-59
E8DKK3_SALMO/10-55
E8DKP0_SALMO/7-52
E8DLY5_SALMO/3-48
E8DME8_SALMO/1-39
E8DN25_SALMO/1-45
E8DNB0_SALMO/14-59
E8DNT3_SALMO/8-53
E8DP64_SALMO/3-48
E8DQ96_SALMO/11-56
E8DRN2_SALMO/3-48
E8DTS1_SALMO/3-48
E8DTS2_SALMO/3-48
E8DWT2_SALMO/2-50
E8DXG7_SALMO/7-52
E8DXJ2_SALMO/6-51
E8DXU3_SALMO/7-52
E8DY62_SALMO/10-55
E8DYR9_SALMO/11-56
E8DZK6_SALMO/6-51
E8DZN1_SALMO/7-52
E8E0B4_SALMO/2-50
E8E2S7_SALMO/14-59
E8E3G1_SALMO/1-45
E8E4D6_SALMO/3-48
E8E4D7_SALMO/3-48
E8E5G9_SALMO/8-53
E8E5Y1_SALMO/3-48
E8E816_SALMO/3-48
E8E856_SALMO/10-55
E8E8H4_SALMO/7-52
E8E9T9_SALMO/14-59
E8EAD4_SALMO/1-45
E8EC15_SALMO/3-48
E8ECK2_SALMO/2-50
E8ED85_SALMO/7-52
E8EDA9_SALMO/6-51
E8EDR3_SALMO/11-56
E8EEY1_SALMO/3-48
E8EEY2_SALMO/3-48
E8EHP6_SALMO/8-53
E8EI21_SALMO/3-48
E8EIV0_SALMO/3-48
E8EKC2_SALMO/7-52
E8EKP2_SALMO/10-55
E8ELA0_SALMO/3-48
E8EN82_SALMO/14-59
E8EPU0_SALMO/3-48
E8EPU1_SALMO/3-48
E8ER34_SALMO/11-56
E8ERH6_SALMO/10-55
E8ERU5_SALMO/7-52
E8ESS8_SALMO/3-48
E8ET84_SALMO/8-53
E8ETC0_SALMO/3-48
E8EVH0_SALMO/6-51
E8EVJ5_SALMO/7-52
E8EW77_SALMO/2-50
E8EXX7_SALMO/1-45
E8EY84_SALMO/3-48
E8EYL8_SALMO/14-59
E8F075_SALMO/3-48
E8F0I1_SALMO/2-50
E8F0Y7_SALMO/11-56
E8F2E1_SALMO/1-45
E8F3P2_SALMO/7-52
E8F3R7_SALMO/6-51
E8F4U3_SALMO/8-53
E8F739_SALMO/3-48
E8F740_SALMO/3-48
E8F879_SALMO/3-48
E8F9J3_SALMO/7-52
E8F9W1_SALMO/10-55
E8FB71_SALMO/8-53
E8FCP2_SALMO/14-59
E8FDF1_SALMO/3-48
E8FDX5_SALMO/3-48
E8FDX6_SALMO/3-48
E8FFE1_SALMO/3-48
E8FGX2_SALMO/3-48
E8FH42_SALMO/2-50
E8FHY1_SALMO/1-45
E8FJ53_SALMO/6-51
E8FJ78_SALMO/7-52
E8FKY4_SALMO/10-55
E8FL42_SALMO/7-52
E8FLY2_SALMO/11-56
E8FNB8_SALMO/3-48
E8FNP9_SALMO/11-56
E8FPL1_SALMO/1-45
E8FQA7_SALMO/7-52
E8FQD2_SALMO/6-51
E8FS80_SALMO/10-55
E8FV04_SALMO/2-50
E8FVH3_SALMO/3-48
E8FVP7_SALMO/3-48
E8FVP8_SALMO/3-48
E8FXF4_SALMO/7-52
E8FZM3_SALMO/14-59
E8G000_SALMO/8-53
E8G045_SALMO/3-48
E8G062_SALMO/8-53
E8G0M1_SALMO/6-51
E8G0P6_SALMO/7-52
E8G323_SALMO/2-50
E8G3G2_SALMO/3-48
E8G3G3_SALMO/3-48
E8G4I3_SALMO/1-45
E8G5M0_SALMO/10-55
E8G6Y5_SALMO/3-48
E8G734_SALMO/7-52
E8G7D6_SALMO/3-48
E8G8G6_SALMO/11-56
E8GA12_SALMO/14-59
E8GCB1_SALMO/3-48
E8GCY4_SALMO/3-48
E8GD42_SALMO/1-45
E8GDS9_SALMO/7-52
E8GEZ0_SALMO/3-48
E8GEZ1_SALMO/3-48
E8GG18_SALMO/3-48
E8GGY1_SALMO/3-48
E8GHA5_SALMO/8-53
E8GI97_SALMO/10-55
E8GIS6_SALMO/7-52
E8GIV1_SALMO/6-51
E8GJZ6_SALMO/2-50
E8GKP2_SALMO/11-56
E8GNN0_SALMO/14-59
E8GPN8_SALMO/3-48
E8GQZ7_SALMO/8-53
E8GRS1_SALMO/3-48
E8GS29_SALMO/2-50
E8GTE4_SALMO/3-48
E8GUZ5_SALMO/14-59
E8GVH4_SALMO/1-45
E8GVK4_SALMO/11-56
E8GVY5_SALMO/7-52
E8GW10_SALMO/6-51
E8GZF6_SALMO/3-48
E8GZF7_SALMO/3-48
E8H137_SALMO/7-52
E8H1F6_SALMO/10-55
E8H1Y6_ECO57/2-50
E8H292_ECO57/8-53
E8H2D1_ECO57/3-48
E8H409_ECO57/3-48
E8H4L3_ECO57/3-48
E8H608_ECO57/3-48
E8H6D6_ECO57/3-48
E8H6Q9_ECO57/3-50
E8H7X0_ECO57/7-52
E8H8R5_ECO57/1-45
E8H9J9_ECO57/11-56
E8HAG5_ECO57/6-51
E8HB77_ECO57/5-50
E8HEN3_ECO57/4-49
E8HFP9_ECOLX/2-50
E8HG14_ECOLX/8-53
E8HG54_ECOLX/3-48
E8HHU4_ECOLX/3-48
E8HIE9_ECOLX/3-48
E8HJI5_ECOLX/3-48
E8HJW1_ECOLX/3-48
E8HKL0_ECOLX/3-50
E8HL57_ECOLX/7-52
E8HMN9_ECOLX/1-45
E8HNB3_ECOLX/11-56
E8HNN8_ECOLX/6-51
E8HPS8_ECOLX/5-50
E8HTH3_ECOLX/4-49
E8HUI7_ECOLX/2-50
E8HV03_ECOLX/3-48
E8HVA0_ECOLX/8-53
E8HWW1_ECOLX/3-48
E8HXG5_ECOLX/3-48
E8HYJ7_ECOLX/17-62
E8HYX3_ECOLX/3-48
E8HZR7_ECOLX/3-50
E8I0J4_ECOLX/7-52
E8I1N9_ECOLX/1-45
E8I2A1_ECOLX/11-56
E8I368_ECOLX/6-51
E8I3U1_ECOLX/5-50
E8I7C8_ECOLX/4-49
E8I8B4_ECOLX/2-50
E8IA20_ECOLX/11-59
E8IA95_ECOLX/3-48
E8IAU9_ECOLX/3-48
E8IBY9_ECOLX/8-53
E8IC61_ECOLX/3-48
E8ICD9_ECOLX/3-48
E8IDC4_ECOLX/3-50
E8IEP4_ECOLX/7-52
E8IFV1_ECOLX/1-45
E8IGC5_ECOLX/11-56
E8IHA6_ECOLX/6-51
E8IKU1_ECOLX/4-49
E8ILS1_ECOLX/8-53
E8ILW1_ECOLX/3-48
E8IM93_ECOLX/2-50
E8IN29_ECOLX/11-59
E8IND9_ECOLX/3-48
E8INS6_ECOLX/3-48
E8IQ22_ECOLX/5-50
E8IQG2_ECOLX/17-62
E8IQT7_ECOLX/3-48
E8IRN4_ECOLX/3-50
E8ISL1_ECOLX/7-52
E8IUJ3_ECOLX/11-56
E8IV45_ECOLX/6-51
E8IYY2_ECOLX/4-49
E8IZU8_ECOLX/8-53
E8IZY9_ECOLX/3-48
E8J158_ECO57/2-50
E8J1L9_ECO57/8-53
E8J1Q9_ECO57/3-48
E8J3E1_ECO57/3-48
E8J470_ECO57/3-48
E8J507_ECO57/17-62
E8J5D3_ECO57/3-48
E8J678_ECO57/3-50
E8J7N0_ECO57/7-52
E8J8B3_ECO57/1-45
E8J8T8_ECO57/11-56
E8J9R0_ECO57/6-51
E8JAL6_ECO57/8-53
E8JDZ7_ECO57/4-49
E8JF08_9ACTO/12-57
E8JGA4_9ACTO/25-71
E8JGS6_9ACTO/34-78
E8JHC3_9ACTO/5-53
E8JIK9_9ACTO/54-100
E8JIN6_9ACTO/16-61
E8JIP7_9ACTO/6-52
E8JK39_9ACTO/10-55
E8JK68_9ACTO/8-53
E8JKK6_9ACTO/9-54
E8JKX4_9ACTO/7-51
E8JL32_9ACTO/11-56
E8JP29_STREI/3-48
E8JPL2_STREI/8-53
E8JQ88_STREI/4-49
E8JR29_STREI/3-49
E8JR59_STREI/3-48
E8JU34_STRCR/8-53
E8JU73_STRCR/3-50
E8JWD7_STRCR/4-49
E8JXL7_STRCR/4-49
E8JZ04_9STRE/8-53
E8K0Y9_9STRE/3-49
E8K1F8_9STRE/4-49
E8K251_9STRE/4-49
E8K5I4_STRPA/3-50
E8K5Z6_STRPA/13-58
E8K6I1_STRPA/4-49
E8K7C6_STRPA/4-49
E8K9S8_9STRE/8-53
E8KCI2_9STRE/4-49
E8KCP9_9STRE/3-49
E8KD02_9STRE/4-49
E8KDU1_9PAST/8-53
E8KDU2_9PAST/28-73
E8KFS5_9PAST/10-58
E8KH19_9PAST/3-48
E8KIL0_9PAST/3-48
E8KJZ1_9PAST/4-49
E8KM33_STRSA/4-49
E8KP43_STRSA/8-53
E8KPY9_STRSA/3-50
E8KRF0_STRSA/4-49
E8KRU5_STRSA/3-48
E8KT33_STRVE/4-49
E8KU38_STRVE/3-49
E8KV37_STRVE/3-48
E8KW20_STRVE/95-140
E8L7S2_9RHIZ/7-53
E8LAC9_9RHIZ/8-53
E8LC66_9FIRM/6-53
E8LHE5_9GAMM/3-48
E8LHN9_9GAMM/9-55
E8LHP4_9GAMM/3-48
E8LK63_9GAMM/3-47
E8LLG6_9GAMM/4-49
E8LLI1_9GAMM/3-48
E8LM71_9GAMM/7-52
E8LMG8_9GAMM/4-49
E8LN37_9GAMM/10-55
E8LNY4_9VIBR/3-48
E8LPU6_9VIBR/3-50
E8LPV5_9VIBR/3-48
E8LRQ9_9VIBR/1-33
E8LRU6_9VIBR/3-48
E8LRX3_9VIBR/3-48
E8LUA6_9VIBR/11-56
E8LUB2_9VIBR/3-48
E8LVY9_9VIBR/3-48
E8LVZ2_9VIBR/7-55
E8LWB1_9VIBR/2-50
E8LYN4_9VIBR/3-48
E8M0A6_9VIBR/6-51
E8M1I2_9VIBR/1-33
E8M3D0_9VIBR/2-47
E8M3L6_9VIBR/14-59
E8M5M3_9VIBR/2-50
E8M6C9_9VIBR/7-55
E8M6D2_9VIBR/3-48
E8M7T5_9VIBR/6-51
E8M7Z8_9VIBR/3-48
E8M8E0_9VIBR/11-56
E8M8E6_9VIBR/3-48
E8MB94_9VIBR/3-48
E8MBV8_9VIBR/3-48
E8MCA1_9VIBR/1-34
E8MD03_9VIBR/3-48
E8MD11_9VIBR/3-50
E8MDU1_9VIBR/3-48
E8ME79_BIFL2/1-47
E8MEM7_BIFL2/3-49
E8MEN3_BIFL2/5-50
E8MF39_BIFL2/6-51
E8MFB9_BIFL2/3-50
E8MFL2_BIFL2/7-52
E8MFP5_BIFL2/4-49
E8MFR6_BIFL2/5-50
E8MFZ9_BIFL2/3-48
E8MG52_BIFL2/14-58
E8MG66_BIFL2/3-48
E8MG69_BIFL2/6-51
E8MG75_BIFL2/3-48
E8MG80_BIFL2/5-50
E8MG84_BIFL2/4-49
E8MGH4_BIFL2/12-57
E8MGV6_BIFL2/12-57
E8MGX0_BIFL2/12-57
E8MH56_BIFL2/1-45
E8MH60_BIFL2/2-47
E8MI40_BIFL2/13-59
E8MI46_BIFL2/11-56
E8MKN7_BIFLS/13-58
E8MNU5_BIFLS/26-70
E8MP40_BIFLS/16-61
E8MQX1_BIFLS/1-47
E8MR56_BIFLS/2-46
E8MRT5_BIFL1/12-57
E8MRV3_BIFL1/17-62
E8MS57_BIFL1/1-45
E8MS61_BIFL1/2-47
E8MTE5_BIFL1/13-59
E8MTF2_BIFL1/11-56
E8MUK2_BIFL1/18-62
E8MUS9_BIFL1/1-47
E8MV78_BIFL1/3-50
E8MV90_BIFL1/2-48
E8MVG9_BIFL1/17-61
E8MVQ9_BIFL1/6-51
E8MW83_BIFL1/7-52
E8MWB3_BIFL1/4-49
E8MWM3_BIFL1/3-48
E8MWS9_BIFL1/3-48
E8MWT2_BIFL1/2-47
E8MWU2_BIFL1/3-48
E8MWU7_BIFL1/5-50
E8MWV1_BIFL1/4-49
E8MX32_BIFL1/12-57
E8MXB8_BIFL1/10-55
E8MZH1_ANATU/10-55
E8N0A8_ANATU/8-53
E8N0V0_ANATU/7-52
E8N1E4_ANATU/9-54
E8N1H0_ANATU/3-48
E8N3X9_ANATU/10-55
E8N4N4_ANATU/8-53
E8N5Q4_ANATU/9-54
E8N6K9_MICTS/4-49
E8N6M0_MICTS/5-51
E8N6P8_MICTS/11-56
E8N6T5_MICTS/3-48
E8N6W9_MICTS/11-56
E8N7A4_MICTS/3-50
E8N7Q3_MICTS/3-48
E8N7R2_MICTS/10-55
E8N8F8_MICTS/10-55
E8N8J8_MICTS/12-57
E8N8Z8_MICTS/7-51
E8N9E8_MICTS/6-51
E8N9U6_MICTS/3-48
E8N9V2_MICTS/7-52
E8N9X8_MICTS/10-59
E8NA23_MICTS/26-71
E8NA40_MICTS/15-60
E8NAH7_MICTS/16-61
E8NAN4_MICTS/12-57
E8NB76_MICTS/5-48
E8NBX7_MICTS/7-52
E8NCG3_MICTS/10-54
E8NCP8_MICTS/4-49
E8ND25_MICTS/8-53
E8ND91_MICTS/11-58
E8ND98_MICTS/4-49
E8NDA3_MICTS/4-49
E8NDC6_MICTS/9-54
E8NDY9_MICTS/4-48
E8NDZ4_MICTS/12-56
E8NDZ5_MICTS/16-61
E8NE03_MICTS/1-45
E8NEM0_MICTS/12-57
E8NEM1_MICTS/3-48
E8NEN8_MICTS/6-53
E8NFA2_MICTS/12-56
E8NFB6_MICTS/15-60
E8NFW4_MICTS/7-52
E8NJD3_SALET/28-73
E8NJV4_SALET/2-50
E8NKL4_SALET/3-48
E8NLG2_SALET/6-51
E8NLI9_SALET/7-52
E8NMT3_SALET/1-45
E8NNH5_SALET/3-48
E8NQ09_SALET/14-59
E8NTA6_SALET/3-48
E8NTA7_SALET/34-79
E8NTH3_SALET/29-74
E8NTN8_SALET/11-56
E8NU65_SALET/20-65
E8NWV2_YERPH/3-48
E8NY99_YERPH/8-54
E8NZM2_YERPH/7-52
E8NZM7_YERPH/6-51
E8P081_YERPH/3-48
E8P1S6_YERPH/2-47
E8P2L4_YERPH/4-49
E8P3E3_YERPH/2-50
E8P3N3_YERPH/3-48
E8P4S5_YERPH/14-59
E8P5F6_YERPH/11-56
E8P5J1_YERPH/7-52
E8P5N6_YERPH/9-54
E8P5Q7_YERPH/9-53
E8P622_YERPH/6-51
E8P7B2_YERPH/3-48
E8P7T4_YERPH/7-52
E8PN04_THESS/7-52
E8PQP5_THESS/8-53
E8Q7F5_STRED/3-48
E8Q7Y0_STRED/8-53
E8Q823_STRED/4-49
E8Q854_STRED/3-49
E8Q8R5_STRED/6-52
E8QBA9_STRED/6-53
E8QBY6_STRED/3-48
E8QCK5_STRED/3-48
E8RKP2_9CAUL/14-59
E8RKZ9_9CAUL/17-62
E8RL26_9CAUL/9-52
E8RL35_9CAUL/6-50
E8RLH6_9CAUL/3-48
E8RM49_9CAUL/7-52
E8RN56_9CAUL/6-51
E8RP44_9CAUL/12-57
E8RP66_9CAUL/10-55
E8RQG2_9CAUL/25-70
E8RU10_9CAUL/5-50
E8RU30_9CAUL/13-58
E8RU63_9CAUL/5-50
E8RVJ8_9CAUL/30-74
E8RXM1_MICSL/3-48
E8RY39_MICSL/20-63
E8RYG7_MICSL/4-48
E8RZ02_MICSL/14-59
E8RZ05_MICSL/10-55
E8S131_MICSL/5-50
E8S158_MICSL/1-45
E8S2D1_MICSL/4-49
E8S4W4_MICSL/10-54
E8S6Q5_MICSL/5-50
E8S7Z3_MICSL/8-53
E8S911_MICSL/4-49
E8S9C9_MICSL/11-56
E8S9H0_MICSL/4-49
E8SA67_MICSL/9-58
E8SAH1_MICSL/5-49
E8SBG5_MICSL/4-48
E8SCA3_MICSL/3-48
E8SCC9_MICSL/3-48
E8SCW2_MICSL/13-58
E8SEW0_STAPH/4-51
E8SGS4_STAPH/3-48
E8SHA7_STAPH/3-48
E8SJ82_STAPH/4-49
E8SKH9_STAPH/2-46
E8ST54_GEOS2/4-49
E8SVG7_GEOS2/5-51
E8SVP9_GEOS2/4-49
E8SWS0_GEOS2/3-48
E8SX48_GEOS2/3-48
E8SXA6_GEOS2/3-49
E8SXG5_GEOS2/3-48
E8SXJ7_GEOS2/6-50
E8T961_MESCW/4-48
E8T9M2_MESCW/16-61
E8TA99_MESCW/8-53
E8TAE1_MESCW/2-47
E8TBI1_MESCW/6-50
E8TBQ3_MESCW/19-64
E8TCG1_MESCW/1-46
E8TD11_MESCW/4-49
E8TDI3_MESCW/1-45
E8TE07_MESCW/14-59
E8TES6_MESCW/8-53
E8TG36_MESCW/4-49
E8THG3_MESCW/13-56
E8TIS0_MESCW/36-80
E8TQ02_ALIDB/7-52
E8TSQ5_ALIDB/15-60
E8TUV1_ALIDB/6-51
E8U1Q7_ALIDB/6-51
E8U460_DEIML/9-54
E8U487_DEIML/10-55
E8U865_DEIML/5-50
E8U901_DEIML/7-52
E8U9Q8_DEIML/5-50
E8UBD9_DEIML/10-54
E8UHA6_MYCFM/5-49
E8UK89_STREJ/3-49
E8ULF5_STREJ/6-52
E8ULS6_STREJ/8-53
E8ULV5_STREJ/9-54
E8UPL4_STREJ/4-49
E8UQ93_STREJ/3-48
E8UQF7_STREJ/4-49
E8UQT0_THEBF/4-47
E8URA4_THEBF/4-50
E8US41_THEBF/10-54
E8UTQ9_THEBF/4-49
E8UUS0_THEBF/3-48
E8UUS6_THEBF/4-49
E8UW50_THEBF/3-48
E8UW91_THEBF/3-48
E8UWC6_THEBF/4-49
E8UX98_TERSS/1-45
E8UYP4_TERSS/5-52
E8V1V1_TERSS/4-49
E8V1Z7_TERSS/7-51
E8V2F1_TERSS/9-54
E8V2N0_TERSS/10-51
E8V2P5_TERSS/11-56
E8V706_TERSS/4-49
E8V9X5_BACST/10-56
E8VAY1_BACST/3-49
E8VB26_BACST/3-48
E8VCL5_BACST/3-48
E8VGR4_BACST/3-48
E8VGS5_BACST/3-48
E8VGV4_BACST/4-49
E8VHP7_BACST/5-50
E8VHU6_BACST/3-49
E8VI72_BACST/3-48
E8VJP0_BACST/3-48
E8VLU1_VIBVU/3-50
E8VLU8_VIBVU/3-48
E8VNX5_VIBVU/3-48
E8VPA9_VIBVU/6-51
E8VQE7_VIBVU/11-56
E8VSF1_VIBVU/3-48
E8VTN6_VIBVU/3-48
E8VVQ4_VIBVU/1-33
E8VWB8_VIBVU/3-48
E8VWC4_VIBVU/12-57
E8VWD3_VIBVU/3-48
E8VWF6_VIBVU/3-48
E8VX14_VIBVU/3-48
E8VY54_VIBVU/3-48
E8VYP0_VIBVU/2-50
E8W100_STRFA/1-52
E8W2C7_STRFA/12-57
E8W327_STRFA/16-61
E8W438_STRFA/7-52
E8W529_STRFA/4-48
E8W5Z1_STRFA/9-53
E8W652_STRFA/15-62
E8W6X7_STRFA/13-60
E8W7B2_STRFA/13-58
E8W7S4_STRFA/5-51
E8W811_STRFA/13-58
E8W886_STRFA/3-48
E8W8X7_STRFA/14-59
E8W916_STRFA/4-49
E8W9E3_STRFA/11-56
E8W9L0_STRFA/4-49
E8WAE6_STRFA/15-60
E8WBJ1_STRFA/3-48
E8WBT6_STRFA/43-88
E8WCJ5_STRFA/3-48
E8WDI1_STRFA/13-58
E8WEH7_STRFA/24-68
E8WEV6_STRFA/1-45
E8WFB5_STRFA/38-82
E8WFC0_STRFA/13-57
E8WFF6_STRFA/17-62
E8WFJ7_STRFA/5-50
E8WGN8_STRFA/4-49
E8WGP6_STRFA/4-49
E8WGP9_STRFA/10-55
E8WV75_ACISM/19-67
E8WZZ0_ACISM/2-47
E8X4E3_ACISM/14-59
E8X5W5_ACISM/4-49
E8X6V6_ACISM/17-63
E8X9I3_SALT4/3-48
E8X9I4_SALT4/4-49
E8XBK7_SALT4/6-51
E8XBN4_SALT4/7-52
E8XDM8_SALT4/5-50
E8XEP5_SALT4/29-74
E8XEZ8_SALT4/14-59
E8XFV0_SALT4/20-65
E8XG11_SALT4/28-73
E8XH29_SALT4/2-50
E8XHC3_SALT4/3-48
E8XIK6_SALT4/3-48
E8XJ02_SALT4/3-48
E8XKG2_SALT4/11-56
E8XMR3_RAHSY/25-70
E8XMU3_RAHSY/3-48
E8XP78_RAHSY/3-48
E8XPR0_RAHSY/7-52
E8XQ34_RAHSY/6-47
E8XR69_RAHSY/7-52
E8XRA0_RAHSY/6-48
E8XRK9_RAHSY/3-48
E8XRX8_RAHSY/14-59
E8XSH6_RAHSY/14-60
E8XSH9_RAHSY/13-58
E8XSR5_RAHSY/7-50
E8XTG3_RAHSY/26-73
E8XTP2_RAHSY/3-48
E8XTZ5_RAHSY/2-50
E8XU91_RAHSY/3-48
E8XU92_RAHSY/9-54
E8XVM7_RAHSY/3-48
E8XVR0_RAHSY/4-49
E8XW29_RAHSY/7-52
E8XW49_RAHSY/3-48
E8XXN9_RAHSY/8-53
E8XZF2_RAHSY/8-52
E8XZY3_RAHSY/18-66
E8Y168_RAHSY/20-65
E8Y1T3_ECOKO/3-48
E8Y312_ECOKO/7-52
E8Y332_ECOKO/6-51
E8Y425_ECOKO/3-50
E8Y6E6_ECOKO/11-56
E8Y6L0_ECOKO/3-48
E8Y7I3_ECOKO/3-48
E8Y7M3_ECOKO/8-53
E8Y899_ECOKO/4-49
E8Y9I4_ECOKO/8-53
E8YBE6_ECOKO/3-48
E8YBK5_ECOKO/4-49
E8YD03_ECOKO/7-52
E8YDL0_ECOKO/2-50
E8YF30_9BURK/46-91
E8YJ01_9BURK/4-49
E8YKN6_9BURK/4-48
E8YM53_9BURK/15-61
E8YM66_9BURK/3-48
E8YQF9_9BURK/8-45
E8YRV3_9BURK/39-84
E8YT69_9BURK/3-48
E8YU12_9BURK/32-77
E8YU16_9BURK/4-49
E8YW60_9BURK/39-83
E8ZM37_CLOB0/4-49
E8ZPG8_CLOB0/4-49
E8ZXN6_SALET/2-50
E9A1X5_SALET/3-48
E9A228_SALET/3-48
E9A3W7_SALET/3-48
E9A4A1_SALET/14-59
E9A5V9_SALET/3-48
E9A5W0_SALET/3-48
E9A7J9_SALET/7-52
E9A7V5_SALET/10-55
E9A811_SALET/11-56
E9A8K5_SALET/1-45
E9A8Y5_SALET/11-56
E9AA96_SALET/6-51
E9AAC7_SALET/7-52
E9CKY0_9ENTR/3-48
E9CLZ4_9ENTR/11-55
E9DL92_9STRE/4-49
E9DME7_9STRE/3-48
E9DN16_9STRE/8-53
E9DP77_9STRE/3-49
E9FGP3_9STRE/4-49
E9FIE0_9STRE/3-49
E9FIK0_9STRE/8-53
E9FJ40_9STRE/4-49
E9FNC7_9STRE/8-53
E9FNF9_9STRE/3-49
E9FNZ5_9STRE/8-53
E9FP58_9STRE/4-49
E9FPU4_9STRE/4-49
E9RKL9_LACRE/4-51
E9RM20_LACRE/7-52
E9RMA8_LACRE/3-50
E9RMM5_LACRE/11-57
E9RNI5_LACRE/4-49
E9RNY5_LACRE/3-48
E9RP22_LACRE/4-50
E9RPQ5_LACRE/6-52
E9RR50_LACRE/4-50
E9RSS3_9FIRM/3-50
E9RWS3_9FIRM/3-47
E9RWZ8_9FIRM/7-52
E9RZ09_9FIRM/4-50
E9RZ81_9FIRM/3-48
E9S7B7_RUMAL/13-58
E9SCT4_RUMAL/4-49
E9SCY5_RUMAL/6-51
E9SDG2_RUMAL/3-48
E9SF57_RUMAL/5-52
E9SIJ3_CLOSY/16-61
E9SIS7_CLOSY/4-48
E9SK28_CLOSY/8-54
E9SPE3_CLOSY/6-52
E9SR98_CLOSY/3-48
E9SVC1_COREQ/4-49
E9SXE4_COREQ/10-60
E9T1E9_COREQ/35-78
E9TA63_ECOLX/3-48
E9TAD1_ECOLX/11-56
E9TDG6_ECOLX/8-53
E9TE23_ECOLX/6-51
E9TF73_ECOLX/4-49
E9TFU9_ECOLX/7-52
E9TGC5_ECOLX/1-45
E9TH54_ECOLX/3-50
E9TIH9_ECOLX/2-50
E9TKG4_ECOLX/32-77
E9TL29_ECOLX/63-108
E9TLP2_ECOLX/8-53
E9TLW7_ECOLX/3-48
E9TMF2_ECOLX/3-48
E9TPU2_ECOLX/8-56
E9TQ40_ECOLX/3-48
E9TRZ5_ECOLX/8-53
E9TSK7_ECOLX/7-52
E9TTX9_ECOLX/8-53
E9TUB4_ECOLX/3-48
E9TUW4_ECOLX/6-51
E9TUY7_ECOLX/7-52
E9TV16_ECOLX/6-51
E9TXM1_ECOLX/1-45
E9TYF2_ECOLX/11-56
E9TZ31_ECOLX/2-50
E9TZU1_ECOLX/3-50
E9U0R9_ECOLX/3-48
E9U1I9_ECOLX/3-48
E9U1R1_ECOLX/4-49
E9U556_ECOLX/8-53
E9U7E7_ECOLX/7-52
E9U8V4_ECOLX/3-50
E9UAA8_ECOLX/2-50
E9UBC1_ECOLX/1-45
E9UE45_ECOLX/3-48
E9UE89_ECOLX/8-53
E9UEX5_ECOLX/11-56
E9UFJ3_ECOLX/3-48
E9UGJ9_ECOLX/4-49
E9UHS1_ECOLX/6-51
E9UI52_ECOLX/3-48
E9UJD3_ECOLX/6-51
E9UJF6_ECOLX/7-52
E9UMH3_SHISO/6-48
E9UN91_9ACTO/16-61
E9UPG5_9ACTO/3-48
E9URB3_9ACTO/13-58
E9URH3_9ACTO/25-69
E9URP3_9ACTO/3-48
E9URT1_9ACTO/16-61
E9US09_9ACTO/10-55
E9USI7_9ACTO/2-49
E9UTE5_9ACTO/5-50
E9UUS7_9ACTO/19-62
E9UXK3_9ACTO/5-50
E9UYM5_9ACTO/4-48
E9UZR9_9ACTO/2-47
E9V074_9ACTO/11-56
E9V153_9ACTO/14-60
E9V2B7_9ACTO/9-54
E9V337_9ACTO/8-54
E9V5J6_ECOLX/5-50
E9V6Y1_ECOLX/8-53
E9V718_ECOLX/3-48
E9V8K9_ECOLX/3-48
E9V9U9_ECOLX/3-48
E9VAA2_ECOLX/3-50
E9VAZ4_ECOLX/17-62
E9VBQ1_ECOLX/2-50
E9VBY0_ECOLX/7-52
E9VC01_ECOLX/6-51
E9VD92_ECOLX/12-57
E9VDV7_ECOLX/7-52
E9VET5_ECOLX/1-45
E9VFW3_ECOLX/13-58
E9VGM8_ECOLX/4-49
E9VIK3_ECOLX/5-50
E9VLB0_ECOLX/3-50
E9VM88_ECOLX/3-48
E9VMW2_ECOLX/17-62
E9VNJ1_ECOLX/4-49
E9VP43_ECOLX/8-53
E9VP84_ECOLX/3-48
E9VQW2_ECOLX/3-48
E9VSH4_ECOLX/6-51
E9VSJ4_ECOLX/7-52
E9VSL9_ECOLX/14-59
E9VTA4_ECOLX/2-50
E9VTN4_ECOLX/1-45
E9VUP1_ECOLX/7-52
E9VVG8_ECOLX/12-57
E9VVR2_ECOLX/13-58
E9VXT1_ECOLX/17-62
E9VY61_ECOLX/3-48
E9VYW2_ECOLX/3-50
E9VZT8_ECOLX/8-53
E9VZX7_ECOLX/3-48
E9W1R5_ECOLX/6-51
E9W2C3_ECOLX/2-50
E9W3C4_ECOLX/3-48
E9W469_ECOLX/3-48
E9W4V1_ECOLX/4-49
E9W6A1_ECOLX/5-50
E9W7S4_ECOLX/7-52
E9W905_ECOLX/1-45
E9W9Y9_ECOLX/11-56
E9WAY5_ECOLX/7-52
E9WB64_ECOLX/5-50
E9WE07_ECOLX/4-49
E9WEX1_ECOLX/8-53
E9WF10_ECOLX/3-48
E9WGJ5_ECOLX/3-48
E9WIG2_ECOLX/3-50
E9WJ46_ECOLX/3-48
E9WJG3_ECOLX/17-62
E9WKF1_ECOLX/6-51
E9WL15_ECOLX/2-50
E9WLE2_ECOLX/1-45
E9WMA6_ECOLX/7-52
E9WMZ7_ECOLX/13-58
E9WPH7_ECOLX/5-50
E9WS89_ECOLX/4-49
E9WTP9_ECOLX/3-50
E9WUE2_ECOLX/3-48
E9WUS0_ECOLX/17-62
E9WWE8_ECOLX/3-48
E9WWK7_ECOLX/11-59
E9WXP2_ECOLX/3-48
E9WYP6_ECOLX/6-51
E9WYT4_ECOLX/14-59
E9WZ91_ECOLX/2-50
E9X0I5_ECOLX/7-52
E9X0Z5_ECOLX/1-45
E9X1K6_ECOLX/13-58
E9X3B0_ECOLX/3-48
E9X3F1_ECOLX/1-36
E9X4C9_ECOLX/4-49
E9X6T9_ECOLX/3-50
E9X7J9_ECOLX/3-48
E9X7N9_ECOLX/4-52
E9X7Y7_ECOLX/17-62
E9X906_ECOLX/6-51
E9X9T1_ECOLX/2-50
E9XAQ0_ECOLX/5-50
E9XBX1_ECOLX/3-48
E9XCE3_ECOLX/3-48
E9XDH1_ECOLX/7-52
E9XEA0_ECOLX/1-45
E9XFI6_ECOLX/13-58
E9XGJ8_ECOLX/3-50
E9XHE4_ECOLX/4-49
E9XHP0_ECOLX/3-48
E9XJN1_ECOLX/3-48
E9XJR9_ECOLX/8-53
E9XKP1_ECOLX/3-48
E9XL98_ECOLX/3-48
E9XLS6_ECOLX/4-49
E9XPV9_ECOLX/5-50
E9XQP6_ECOLX/2-50
E9XRC0_ECOLX/7-52
E9XRE1_ECOLX/6-51
E9XS30_ECOLX/1-45
E9XT77_ECOLX/7-52
E9XUW8_ECOLX/11-56
E9XVQ3_ECOLX/5-50
E9XYI5_ECOLX/4-49
E9XZA1_ECOLX/8-53
E9XZE1_ECOLX/3-48
E9Y0W8_ECOLX/3-48
E9Y2M3_ECOLX/3-50
E9Y3D6_ECOLX/3-48
E9Y3H4_ECOLX/4-52
E9Y3Q7_ECOLX/17-62
E9Y4P2_ECOLX/6-51
E9Y4R3_ECOLX/7-52
E9Y5B3_ECOLX/2-50
E9Y5V2_ECOLX/6-48
E9Y666_ECOLX/1-45
E9Y6B1_ECOLX/7-52
E9Y790_ECOLX/13-58
E9Y917_ECOLX/3-48
E9Y972_ECOLX/8-53
E9YA00_ECOLX/4-49
E9YBQ7_ECOLX/3-48
E9YDB1_ECOLX/5-50
E9YFC6_ECOLX/3-48
E9YFF8_ECOLX/4-52
E9YFP0_ECOLX/17-62
E9YGG1_ECOLX/6-48
E9YGS6_ECOLX/1-45
E9YHT7_ECOLX/2-50
E9YIG2_ECOLX/6-51
E9YJD9_ECOLX/3-50
E9YJF4_ECOLX/2-47
E9YJZ2_ECOLX/7-52
E9YK42_ECOLX/14-59
E9YKS9_ECOLX/11-56
E9YME6_ECOLX/10-56
E9YNG2_ECOLX/8-53
E9YNK1_ECOLX/3-48
E9YPX8_ECOLX/3-48
E9YQL4_ECOLX/3-48
E9YTC7_ECOLX/17-62
E9YTR5_ECOLX/3-48
E9YUI1_ECOLX/3-50
E9YVG7_ECOLX/7-52
E9YWI1_ECOLX/1-45
E9YX39_ECOLX/6-51
E9YX60_ECOLX/7-52
E9YY09_ECOLX/5-50
E9YYZ6_ECOLX/2-50
E9YZV2_ECOLX/4-49
E9Z0R6_ECOLX/11-56
E9Z3R0_ESCFE/3-48
E9Z570_ESCFE/3-48
E9Z5C6_ESCFE/11-59
E9Z725_ESCFE/24-69
E9Z7B0_ESCFE/3-48
E9Z9K8_ESCFE/14-59
E9ZAI5_ESCFE/2-50
E9ZBQ2_ESCFE/6-51
E9ZC49_ESCFE/9-55
E9ZCM6_ESCFE/7-52
E9ZD37_ESCFE/11-56
E9ZDE9_ESCFE/4-49
E9ZDP4_ESCFE/1-45
E9ZE46_ESCFE/17-62
E9ZQ06_MYCTU/1-35
EBGR_ECOLI/3-50
ENDR_PAEPO/4-50
EXUR_BACSU/3-48
F0BA11_9XANT/21-66
F0BBS7_9XANT/2-47
F0BCV0_9XANT/4-48
F0BDJ0_9XANT/7-52
F0BDY0_9XANT/12-57
F0BF92_9XANT/14-59
F0BFB6_9XANT/1-45
F0BI03_9XANT/9-53
F0BI40_9XANT/15-60
F0BK99_9XANT/16-61
F0BMA4_9XANT/4-48
F0BNP2_9XANT/7-52
F0BNY8_9XANT/12-57
F0BRH2_9XANT/15-60
F0BSV2_9XANT/21-66
F0BSZ9_9XANT/9-53
F0BW24_9XANT/16-61
F0BWC9_9XANT/15-60
F0BWI0_9XANT/14-59
F0BZX8_9XANT/14-59
F0C2S1_9XANT/1-45
F0C4Y5_9XANT/12-57
F0C6E9_9XANT/31-76
F0C7V5_9XANT/15-60
F0C9D1_9XANT/7-52
F0C9H6_9XANT/25-70
F0CAA8_9XANT/21-66
F0CDR9_9XANT/4-48
F0CGF1_SALMO/3-48
F0CIL7_SALMO/3-48
F0CUY1_SALMO/3-48
F0CWF8_SALMO/3-48
F0D2E1_STAAU/4-49
F0D463_STAAU/5-51
F0D545_STAAU/3-47
F0D5Z4_STAAU/3-48
F0DAZ1_STAAU/5-51
F0DCC2_STAAU/4-49
F0DGF9_STAAU/3-48
F0DGP5_STAAU/3-47
F0DKS7_9FIRM/3-48
F0DKU4_9FIRM/3-48
F0DKV1_9FIRM/4-49
F0DR90_9FIRM/6-51
F0DR95_9FIRM/4-49
F0DRU3_9FIRM/3-48
F0DSH8_9FIRM/4-47
F0DSP9_9FIRM/9-55
F0DSY9_9FIRM/4-49
F0DT08_9FIRM/3-48
F0DTG3_9FIRM/3-48
F0DV00_9FIRM/4-49
F0DWK0_9FIRM/4-49
F0E118_9PSED/13-59
F0E2A5_9PSED/2-50
F0E8R7_9PSED/8-53
F0EBM0_9PSED/3-48
F0EF25_ENTCA/6-51
F0EFN6_ENTCA/4-48
F0EG00_ENTCA/3-49
F0EGD4_ENTCA/3-48
F0EGG4_ENTCA/4-50
F0EGR1_ENTCA/36-82
F0EH55_ENTCA/27-71
F0EHV7_ENTCA/4-49
F0EIP4_ENTCA/19-65
F0EIQ7_ENTCA/4-49
F0EIT8_ENTCA/3-48
F0EJV9_ENTCA/9-53
F0EJY7_ENTCA/3-50
F0EK25_ENTCA/3-50
F0EKJ3_ENTCA/3-49
F0EKZ2_ENTCA/7-52
F0EL15_ENTCA/7-53
F0EMG6_ENTCA/3-48
F0EMI6_ENTCA/6-51
F0ENG8_ENTCA/3-41
F0EP40_ENTCA/3-48
F0EP51_ENTCA/13-58
F0ERG9_HAEPA/3-48
F0EU25_HAEPA/3-48
F0EV20_HAEPA/34-79
F0F7F3_9BACT/8-53
F0F9S6_9BACT/6-51
F0FCE0_STRSA/8-53
F0FDS4_STRSA/3-50
F0FFA2_STRSA/4-49
F0FHE8_STRSA/4-49
F0FIS0_STRSA/8-53
F0FK04_STRSA/3-50
F0FLH0_STRSA/4-49
F0FMB4_STRSA/4-49
F0FQL5_STRSA/4-49
F0FR56_STRSA/3-50
F0FRG5_STRSA/4-49
F0FSS4_STRSA/8-53
F0FXQ1_9BURK/19-64
F0G005_9BURK/15-53
F0G4T1_9BURK/1-39
F0G5T2_9BURK/3-49
F0G7E9_9BURK/12-57
F0GCD7_9BURK/4-49
F0GFB8_9BURK/13-59
F0GG01_9BURK/7-52
F0GKB7_9BURK/4-48
F0GLD4_9LACO/3-48
F0GN01_9LACO/32-77
F0GPK3_9LACO/3-47
F0GSN7_9LACO/3-48
F0GT17_9LACO/32-77
F0GU58_9FIRM/5-50
F0GX50_9FIRM/3-49
F0GX90_9FIRM/3-47
F0GY69_9FIRM/3-49
F0GZ95_9FIRM/5-50
F0H2I0_9FIRM/5-50
F0H6U3_9BACT/8-53
F0H7T2_9BACT/6-51
F0HE79_9FIRM/6-50
F0HEH4_9FIRM/3-48
F0HFJ8_9FIRM/3-49
F0HFM5_9FIRM/5-49
F0HG84_9FIRM/5-50
F0HGM3_9FIRM/3-48
F0HI60_9FIRM/2-46
F0HTF7_LACDL/6-53
F0HUD4_LACDL/7-52
F0HUU7_LACDL/6-51
F0HVJ0_LACDL/6-51
F0HVX0_LACDL/4-48
F0HZH2_STRSA/4-49
F0I0Z8_STRSA/3-50
F0I2P0_STRSA/8-53
F0I4L6_STRSA/4-49
F0I5T1_STRSA/8-53
F0I7J9_STRSA/4-49
F0I828_STRSA/3-50
F0IAM6_STRSA/4-49
F0IJE2_STRSA/4-49
F0ILC4_STRSA/8-53
F0IMW3_STRSA/3-50
F0IPT9_STRSA/4-49
F0IR40_STRSA/3-48
F0IS13_STRSA/4-49
F0ITF4_STRSA/4-49
F0IUH1_STRSA/3-50
F0IW16_STRSA/8-53
F0IYX2_ACIMA/10-54
F0J1X2_ACIMA/4-48
F0J2F7_ACIMA/15-59
F0J3F1_ACIMA/36-81
F0J3R7_ACIMA/1-45
F0J773_ACIMA/9-53
F0JJP2_DESDE/5-50
F0JMC6_ESCFE/4-49
F0JN27_ESCFE/1-45
F0JNG5_ESCFE/3-48
F0JNN2_ESCFE/3-48
F0JPY0_ESCFE/2-50
F0JQ38_ESCFE/24-69
F0JQJ1_ESCFE/6-51
F0JSC0_ESCFE/17-62
F0JU97_ESCFE/7-52
F0JVI2_ESCFE/9-55
F0JVS9_ESCFE/14-59
F0JVY7_ESCFE/11-59
F0JWJ8_ESCFE/3-48
F0JXH8_ESCFE/11-56
F0JYV9_LACD2/7-52
F0K2P5_LACD2/1-38
F0K4Y8_CLOAE/3-48
F0K521_CLOAE/8-54
F0K637_CLOAE/4-49
F0K6S1_CLOAE/4-49
F0K7R0_CLOAE/4-49
F0K930_CLOAE/4-49
F0KAZ1_CLOAE/3-51
F0KR59_YERE3/3-48
F0KRQ2_YERE3/6-51
F0KRY5_YERE3/12-57
F0KSH9_YERE3/24-69
F0KSP7_YERE3/7-52
F0KTF2_YERE3/7-52
F0KUX7_YERE3/3-48
F0KVL1_YERE3/3-48
F0KVS5_YERE3/19-64
F0KW49_YERE3/37-82
F0KW83_YERE3/3-48
F0KWC5_YERE3/1-35
F0KWP2_YERE3/3-48
F0KWU1_YERE3/1-45
F0KYT5_YERE3/6-51
F0KYW2_YERE3/3-48
F0KZ00_YERE3/3-48
F0KZG1_YERE3/2-50
F0L059_YERE3/11-56
F0L0E3_YERE3/8-56
F0L3X2_9RHIZ/8-53
F0L4L6_9RHIZ/21-66
F0L6E8_9RHIZ/2-47
F0L9Q6_9RHIZ/8-53
F0L9V5_9RHIZ/7-52
F0LA52_9RHIZ/26-70
F0LA85_9RHIZ/9-54
F0LAC7_9RHIZ/13-54
F0LAJ5_9RHIZ/12-57
F0LAM3_9RHIZ/4-49
F0LAQ0_9RHIZ/13-58
F0LB24_9RHIZ/5-49
F0LB29_9RHIZ/8-53
F0LBP2_9RHIZ/6-51
F0LDT3_9RHIZ/17-62
F0LE90_9RHIZ/8-57
F0LF59_9RHIZ/81-126
F0LFW1_9RHIZ/21-67
F0LGL7_9RHIZ/7-49
F0LRG0_VIBFU/8-53
F0LRN0_VIBFU/3-48
F0LRT9_VIBFU/3-48
F0LSH1_VIBFU/3-48
F0LUV7_VIBFU/6-52
F0LV09_VIBFU/3-48
F0LVK1_VIBFU/1-28
F0LWI7_VIBFU/7-52
F0LX69_VIBFU/2-50
F0LXW8_VIBFU/5-50
F0LYX4_VIBFU/2-47
F0LZN8_VIBFU/3-48
F0M1F6_ARTPP/7-54
F0M1G0_ARTPP/7-54
F0M2T3_ARTPP/6-51
F0M354_ARTPP/6-53
F0M3A1_ARTPP/31-76
F0M3D2_ARTPP/46-91
F0M3D7_ARTPP/15-61
F0M426_ARTPP/20-65
F0M427_ARTPP/21-66
F0M4F3_ARTPP/5-51
F0M4J1_ARTPP/4-49
F0M557_ARTPP/1-45
F0M573_ARTPP/11-56
F0M5E9_ARTPP/19-64
F0M685_ARTPP/12-56
F0M6A1_ARTPP/2-45
F0M6S2_ARTPP/17-61
F0M6U1_ARTPP/12-57
F0M6V1_ARTPP/1-44
F0M6Y6_ARTPP/10-54
F0M6Y9_ARTPP/15-60
F0M7S5_ARTPP/14-59
F0M7V3_ARTPP/9-56
F0M7W5_ARTPP/3-48
F0M8N0_ARTPP/3-48
F0M8P2_ARTPP/5-50
F0MAB8_ARTPP/1-42
F0MBE1_ARTPP/6-51
F0MBK1_ARTPP/11-56
F0MBL0_ARTPP/28-73
F0MBL6_ARTPP/1-47
F0NRY3_LACHH/3-48
F0NVI7_LACHH/4-49
F0NVL9_LACHH/7-52
F0NWU5_LACHH/3-49
F0P344_STAPE/3-48
F0P4V4_STAPE/3-48
F0P580_STAPE/2-46
F0P6I8_STAPE/3-50
F0P787_STAPE/4-49
F0PA81_ENTF6/3-49
F0PAE6_ENTF6/7-53
F0PAL3_ENTF6/4-49
F0PCH0_ENTF6/6-52
F0PDT7_ENTF6/3-48
F0PEK1_ENTF6/4-50
F0PEV6_ENTF6/3-48
F0PFD4_ENTF6/4-49
F0PG77_ENTF6/7-52
F0PH50_ENTF6/3-49
F0PH74_ENTF6/3-48
F0PIS4_BACT0/3-48
F0PKC7_BACT0/4-49
F0PKE8_BACT0/4-48
F0PQ55_BACT0/3-48
F0PS98_BACT0/3-48
F0PSX2_BACT0/4-49
F0PU18_BACT0/3-48
F0PW20_BACT0/3-48
F0PW83_BACT0/3-48
F0PYX3_BACT0/5-50
F0Q4D0_ACIAP/3-48
F0Q5W2_ACIAP/33-78
F0Q9W5_ACIAP/2-47
F0QB40_ACIAP/16-61
F0QBT2_ACIAP/27-72
F0QDC9_ACIAP/20-65
F0R8A0_BACSH/9-54
F0RBS2_CELLC/8-53
F0RCY8_CELLC/6-51
F0RGX0_CELLC/7-52
F0RGX6_CELLC/7-52
F0RHH9_CELLC/6-51
F0RJE7_DEIPM/15-60
F0RJP1_DEIPM/10-55
F0RRL3_SPHGB/3-48
F0RRQ8_SPHGB/8-53
F0RRT9_SPHGB/3-49
F0RTG1_SPHGB/8-53
F0RUA3_SPHGB/8-57
F0RUB2_SPHGB/11-56
F0RUV8_SPHGB/7-53
F0RVX3_SPHGB/7-52
F0RW08_SPHGB/12-57
F0RWG1_SPHGB/3-48
F0RWU6_SPHGB/2-47
F0RX95_SPHGB/4-49
F0RXC3_SPHGB/4-49
F0RXV7_SPHGB/6-51
F0RXY8_SPHGB/4-50
F0RY79_SPHGB/5-50
F0RYJ8_SPHGB/13-55
F0RZH6_SPHGB/6-49
F0RZK6_SPHGB/6-53
F0RZW4_SPHGB/4-49
F0S5Q4_PEDSD/21-66
F0S6G8_PEDSD/6-54
F0S6Y1_PEDSD/7-52
F0S7B6_PEDSD/5-50
F0S842_PEDSD/6-51
F0S884_PEDSD/6-51
F0S896_PEDSD/7-52
F0S8M6_PEDSD/12-56
F0S8M7_PEDSD/13-57
F0S982_PEDSD/8-53
F0SBS3_PEDSD/7-52
F0SBX9_PEDSD/6-51
F0SCN6_PEDSD/6-51
F0SIS8_PLABD/9-57
F0SL80_PLABD/9-58
F0STQ8_SYNGF/7-52
F0SW30_SYNGF/2-49
F0TG77_LACA3/3-50
F0TG81_LACA3/3-49
F0THE9_LACA3/3-48
F0TIX2_LACA3/7-52
F0V164_9VIBR/4-49
F0VS36_STRG2/3-48
F0VSM6_STRG2/8-53
F0VSU8_STRG2/4-49
F0VV40_STRG2/3-48
F0VV90_STRG2/3-49
F0VWJ5_STRG2/3-48
F0VWQ0_STRG2/5-52
F0YT66_9CLOT/5-50
F0YT69_9CLOT/6-51
F0YTT6_9CLOT/3-48
F0YTU8_9CLOT/3-48
F0YUA8_9CLOT/6-51
F0YUC9_9CLOT/6-51
F0YUJ7_9CLOT/6-51
F0YUV9_9CLOT/4-49
F0YV87_9CLOT/2-47
F0YVJ0_9CLOT/3-48
F0YW46_9CLOT/3-48
F0YWW5_9CLOT/14-59
F0YX46_9CLOT/6-51
F0YY32_9CLOT/4-49
F0YYQ4_9CLOT/3-48
F0YYY3_9CLOT/1-31
F0YZL8_9CLOT/7-52
F0Z0G9_9CLOT/4-48
F0Z0J6_9CLOT/16-60
F0Z1W1_9CLOT/4-49
F0Z291_9CLOT/5-50
F0Z3J2_9CLOT/3-48
F0Z3Z2_9CLOT/10-55
F0Z499_9CLOT/7-53
F0Z5P3_9CLOT/3-48
F0Z5T5_9CLOT/3-48
F1LL48_BIFBR/8-52
F1SVF0_LACAC/12-57
F1SVK1_LACAC/4-49
F1T3G2_9ACTN/2-48
F1T4M0_9ACTN/2-47
F1T4N0_9ACTN/4-49
F1T6W8_9ACTN/6-52
F1T787_9CLOT/4-49
F1T9D3_9CLOT/1-44
F1T9M0_9CLOT/3-48
F1TA70_9CLOT/4-49
F1TFG1_9CLOT/5-53
F1TGM8_9CLOT/6-51
F1TI18_9CLOT/5-50
F1TKG0_PROAC/1-45
F1TKJ9_PROAC/12-57
F1TKM2_PROAC/6-51
F1TKP6_PROAC/1-44
F1TLS9_PROAC/1-39
F1TQ13_PROAC/5-50
F1TQ74_PROAC/5-49
F1TRP4_PROAC/1-45
F1TT46_PROAC/1-45
F1TTE3_PROAC/1-45
F1TTK1_PROAC/6-51
F1TTS2_PROAC/12-57
F1TTY6_PROAC/1-44
F1TV58_PROAC/1-39
F1TWF4_PROAC/5-50
F1TWR6_PROAC/5-49
F1U0B7_PROAC/1-45
F1U0D8_PROAC/1-45
F1U0Z1_PROAC/12-57
F1U125_PROAC/1-44
F1U1U9_PROAC/6-51
F1U2P2_PROAC/13-58
F1U2X7_PROAC/5-50
F1U3E6_PROAC/5-49
F1U7N4_PROAC/1-45
F1U7Z2_PROAC/1-45
F1U849_PROAC/12-57
F1U891_PROAC/6-51
F1U8H0_PROAC/1-44
F1UA32_PROAC/5-50
F1UAD1_PROAC/5-49
F1UEX7_PROAC/1-45
F1UF15_PROAC/6-51
F1UFC7_PROAC/1-45
F1UFH0_PROAC/1-38
F1UFJ5_PROAC/12-57
F1UFX1_PROAC/1-44
F1UI55_PROAC/1-39
F1UJP1_PROAC/5-49
F1UK55_PROAC/5-50
F1UMP3_PROAC/5-50
F1UN08_PROAC/5-49
F1UNB6_PROAC/1-45
F1UNG1_PROAC/1-44
F1UPS7_PROAC/1-45
F1UPW5_PROAC/12-57
F1UQ11_PROAC/6-51
F1UUT4_PROAC/1-45
F1UUY8_PROAC/1-39
F1UVZ7_PROAC/1-44
F1UWC0_PROAC/6-51
F1UWG4_PROAC/12-57
F1UWN6_PROAC/1-45
F1V0D1_PROAC/5-50
F1V0P2_PROAC/5-49
F1V293_PROAC/1-45
F1V2M1_PROAC/6-51
F1V2U1_PROAC/5-50
F1V349_PROAC/1-44
F1V4H3_PROAC/1-45
F1V4S6_PROAC/12-57
F1V4X1_PROAC/5-49
F1V925_PROAC/1-45
F1V9U7_PROAC/1-39
F1VC86_PROAC/1-44
F1VCH2_PROAC/6-51
F1VCL6_PROAC/12-57
F1VCQ4_PROAC/1-45
F1VFE5_PROAC/5-49
F1VFN6_PROAC/5-50
F1VGH1_PROAC/1-45
F1VJ04_PROAC/5-49
F1VJB7_PROAC/5-50
F1VJS6_PROAC/1-39
F1VL03_PROAC/1-44
F1VL88_PROAC/6-51
F1VLD5_PROAC/12-57
F1VLH4_PROAC/1-45
F1VVZ6_9BURK/3-48
F1XJG3_ECO57/3-50
F1XKL1_ECO57/2-50
F1XLC1_ECO57/6-51
F1XNR3_ECO57/3-48
F1XPC6_ECO57/24-69
F1XPY5_ECO57/4-49
F1XQX3_ECO57/8-53
F1XR13_ECO57/3-48
F1XTS8_ECO57/1-45
F1XV47_ECO57/3-48
F1XVG7_ECO57/17-62
F1XWG1_ECO57/1-45
F1XX17_ECO57/7-52
F1Y0R2_ECO57/2-50
F1Y1D6_ECO57/6-51
F1Y2C0_ECO57/7-52
F1Y3H7_ECO57/8-53
F1Y3L9_ECO57/3-48
F1Y4Q7_ECO57/17-62
F1Y528_ECO57/3-48
F1Y5V0_ECO57/1-45
F1Y6P8_ECO57/1-45
F1Y7I2_ECO57/4-49
F1Y903_ECO57/3-48
F1YA99_ECO57/3-48
F1YCU7_ECO57/3-50
F1YP95_9ACTO/14-61
F1YX75_9STRE/6-51
F1YXB9_9STRE/6-51
F1YXF1_9STRE/8-53
F1YXP3_9STRE/6-52
F1YZL0_9STRE/3-49
F1YZV9_9STRE/3-48
F1Z1H7_9STRE/3-48
F1Z2E3_9STRE/3-48
F1Z3J0_9SPHN/4-48
F1Z4S7_9SPHN/30-75
F1Z877_9SPHN/1-42
F1ZAZ2_9SPHN/8-51
F1ZEA6_ECOLX/2-50
F1ZF71_ECOLX/5-50
F1ZHN4_ECOLX/8-53
F1ZHS5_ECOLX/3-48
F1ZJB5_ECOLX/3-48
F1ZK41_ECOLX/3-48
F1ZLA9_ECOLX/4-49
F1ZLR0_ECOLX/3-48
F1ZMI6_ECOLX/3-50
F1ZNH6_ECOLX/7-52
F1ZPK8_ECOLX/1-45
F1ZQ57_ECOLX/11-56
F1ZR11_ECOLX/6-51
F1ZR34_ECOLX/7-52
F1ZS37_THEET/4-50
F1ZSV4_THEET/4-49
F1ZT90_THEET/3-48
F1ZUQ4_THEET/4-47
F1ZUW4_THEET/10-54
F1ZW28_THEET/3-48
F1ZW34_THEET/4-49
F1ZWF7_THEET/4-49
F1ZWY8_THEET/3-48
F1ZXM3_THEET/3-48
F2A0S6_THEET/3-34
F2A2I3_RHIET/95-140
F2A3D2_RHIET/2-39
F2A4A4_RHIET/27-70
F2A6N5_RHIET/22-68
F2A7N1_RHIET/23-66
F2A7N2_RHIET/4-48
F2A803_RHIET/6-52
F2A8T9_RHIET/12-56
F2AA06_RHIET/5-49
F2AA95_RHIET/5-50
F2AAF7_RHIET/6-51
F2AC93_RHIET/1-33
F2ADW6_RHIET/16-61
F2AEZ9_RHIET/3-48
F2AF44_RHIET/3-48
F2AF86_RHIET/12-54
F2AFB9_RHIET/7-52
F2AFQ4_RHIET/4-49
F2AFZ6_RHIET/12-57
F2AGZ9_RHIET/10-55
F2AH54_RHIET/2-47
F2AH81_RHIET/9-54
F2AI01_RHIET/42-87
F2AJ61_RHIET/4-48
F2AJ69_RHIET/14-57
F2AJF9_RHIET/5-50
F2AL58_RHOBA/7-52
F2B3A9_STRPN/6-52
F2B4X2_STRPN/4-49
F2B549_STRPN/10-55
F2B579_STRPN/3-49
F2B7G9_STRPN/3-48
F2B7N5_STRPN/8-53
F2B7Z4_STRPN/4-49
F2BHI4_STRSA/8-53
F2BKB4_STRSA/4-49
F2BKJ4_STRSA/3-50
F2BLJ6_STRSA/4-49
F2BP45_STRSA/4-49
F2BQL9_STRSA/8-53
F2BSI3_STRSA/3-50
F2BT83_STRSA/4-49
F2BZ17_HAEAE/3-48
F2C0B2_HAEAE/3-48
F2C3V9_HAEAE/3-48
F2C5A5_STRSA/8-53
F2C711_STRSA/3-50
F2C816_STRSA/4-49
F2C9S5_STRSA/4-49
F2CBB5_STRSA/8-53
F2CDL0_STRSA/3-50
F2CER1_STRSA/4-49
F2CH93_STRSA/4-49
F2CJL1_STRSA/8-53
F2CM01_STRSA/3-50
F2CNA6_STRSA/4-49
F2CPC0_STRSA/4-49
F2ENJ2_PANAN/8-53
F2EPG2_PANAN/32-77
F2EQM9_PANAN/4-48
F2ET19_PANAN/69-114
F2ETN4_PANAN/25-70
F2ETR2_PANAN/11-56
F2EU03_PANAN/10-56
F2EUL1_PANAN/41-84
F2EWG3_PANAN/38-83
F2EWM1_PANAN/7-52
F2EXB9_PANAN/7-52
F2EXJ5_PANAN/1-45
F2EYG6_PANAN/3-48
F2EYI5_PANAN/17-63
F2EYQ4_PANAN/1-45
F2EYW4_PANAN/3-48
F2EYX1_PANAN/2-47
F2EYX2_PANAN/9-55
F2EZH6_PANAN/5-50
F2EZT3_PANAN/3-48
F2F277_9BACL/3-48
F2F648_9BACL/5-51
F2F8R1_9BACL/5-51
F2F8T8_9BACL/4-49
F2FBS4_SALDU/14-59
F2FBY0_SALDU/20-65
F2FCS0_SALDU/28-73
F2FD00_SALDU/1-21
F2FEM0_SALDU/1-45
F2FGN6_SALDU/1-39
F2FHM9_SALDU/3-48
F2FIQ2_SALDU/3-48
F2FIQ3_SALDU/4-49
F2FKP6_SALDU/6-51
F2FKS3_SALDU/1-45
F2FP03_SALDU/5-50
F2FPA3_SALDU/29-74
F2FQB6_SALGL/11-56
F2FRW6_SALGL/5-50
F2FS87_SALGL/3-48
F2FT52_SALGL/14-59
F2FU18_SALGL/28-73
F2FVG9_SALGL/7-52
F2FVV2_SALGL/2-50
F2FY11_SALGL/3-48
F2FY12_SALGL/4-49
F2FYN5_SALGL/3-48
F2FZ40_SALGL/6-51
F2FZU7_SALGL/7-52
F2G3P5_ALTMD/3-48
F2G5L2_ALTMD/3-48
F2G9T1_ALTMD/3-48
F2GC37_ALTMD/8-51
F2GCL7_ALTMD/3-48
F2GJS1_MYCTU/55-99
F2GQG3_BRUME/9-54
F2GU39_BRUME/7-52
F2GX18_BRUME/9-57
F2GX60_BRUME/2-47
F2GZ97_BRUME/6-51
F2H1T4_BACTU/3-48
F2H3E7_BACTU/4-49
F2H5U2_BACTU/3-48
F2H5Y3_BACTU/3-48
F2H810_BACTU/3-48
F2H9S6_BACTU/4-48
F2HBH2_BACTU/4-49
F2HDD6_BACTU/3-48
F2HKB7_LACLA/3-48
F2HKX5_LACLA/3-48
F2HKY3_LACLA/7-52
F2HL10_LACLA/4-49
F2HLG2_LACLA/5-51
F2HN63_LACLA/3-48
F2HTI7_BRUME/7-52
F2HVF5_BRUME/9-54
F2HXK2_BRUME/9-57
F2HXV8_BRUME/2-47
F2HZW1_BRUME/6-51
F2I796_9LACT/6-52
F2I7L0_9LACT/7-52
F2I8C6_9LACT/3-50
F2I8H6_9LACT/4-49
F2I8W1_9LACT/3-47
F2IB36_9FLAO/7-55
F2IKR0_VIBCH/8-53
F2IKX3_VIBCH/24-69
F2IMY8_VIBCH/3-48
F2IPG6_VIBCH/3-48
F2IRI3_VIBCH/3-48
F2IRY3_VIBCH/3-48
F2ISE0_VIBCH/3-48
F2ISU6_VIBCH/3-48
F2ISW0_VIBCH/9-54
F2ITS0_VIBCH/2-50
F2IWD7_9PROT/21-66
F2IXJ0_9PROT/13-56
F2IYL4_9PROT/14-61
F2J1T4_9PROT/5-50
F2JGA7_9FIRM/2-46
F2JGI8_9FIRM/2-47
F2JI16_9FIRM/3-48
F2JIP6_9FIRM/4-49
F2JIQ2_9FIRM/2-47
F2JIX3_9FIRM/5-50
F2JLF1_9FIRM/3-50
F2JML2_9FIRM/3-50
F2JNS4_9FIRM/20-65
F2JP34_9FIRM/7-54
F2JPE8_9FIRM/34-79
F2JPT9_9FIRM/14-60
F2JQ03_9FIRM/3-50
F2JR74_9FIRM/6-50
F2JWH1_9GAMM/16-59
F2JXM6_9GAMM/18-63
F2K029_9GAMM/9-55
F2K0J4_9GAMM/2-46
F2K432_9GAMM/10-55
F2K878_PSEBR/2-50
F2KA62_PSEBR/1-44
F2KCX7_PSEBR/26-71
F2KGV3_PSEBR/3-48
F2KHF7_PSEBR/22-67
F2KI43_PSEBR/13-59
F2KIJ9_PSEBR/3-48
F2KJ34_PSEBR/3-48
F2KWM8_9BACT/8-53
F2KWV9_9BACT/6-51
F2L721_9PSEU/10-56
F2LA20_BURGA/1-44
F2LBE7_BURGA/14-60
F2LC63_BURGA/4-49
F2LCL7_BURGA/3-48
F2LDV3_BURGA/10-56
F2LF66_BURGA/4-49
F2LIU6_BURGA/4-49
F2LJT2_BURGA/3-48
F2LJV2_BURGA/1-45
F2LK21_BURGA/26-71
F2LKK3_BURGA/37-82
F2LN86_BURGA/21-66
F2LNH1_BURGA/7-47
F2LPZ6_BURGA/3-48
F2LQ01_BURGA/3-49
F2LQA6_BURGA/11-59
F2M1E0_LACAM/3-50
F2M1E4_LACAM/3-49
F2M231_LACAM/4-49
F2M2E1_LACAM/7-52
F2M3C1_LACAM/3-48
F2M432_LACCA/9-55
F2M4P4_LACCA/3-50
F2M5F7_LACCA/3-47
F2M7G6_LACCA/9-56
F2M8B8_LACCA/7-52
F2M9A3_LACCA/3-48
F2M9X6_LACCA/3-48
F2MA97_LACCA/3-48
F2MD00_LACCA/6-52
F2MD50_LACCA/3-50
F2MG89_LACCA/9-56
F2MH39_LACCA/7-52
F2MHW8_LACCA/3-48
F2MIG5_LACCA/3-48
F2MJ37_LACCA/3-48
F2MM71_ENTFA/17-63
F2MMR7_ENTFA/7-52
F2MN01_ENTFA/25-71
F2MP22_ENTFA/6-52
F2MPC3_ENTFA/3-49
F2MPX8_ENTFA/3-48
F2MQV4_ENTFA/3-48
F2MR91_ENTFA/3-49
F2MRA2_ENTFA/4-49
F2MST9_ENTFA/3-48
F2MTB2_ENTFA/4-49
F2MTU7_ENTFA/4-49
F2MZN1_PSEST/2-50
F2N3P7_PSEST/13-58
F2N5J8_PSEST/15-60
F2N8D3_9ACTN/2-47
F2N8L5_9ACTN/6-52
F2N941_9ACTN/4-49
F2N942_9ACTN/5-50
F2N9V3_9ACTN/5-50
F2NA50_9ACTN/7-52
F2NA74_9ACTN/2-46
F2NAF8_9ACTN/5-49
F2NAN3_9ACTN/6-52
F2NAX4_9ACTN/11-57
F2NB18_9ACTN/11-57
F2NBB6_9ACTN/13-58
F2NBB7_9ACTN/2-47
F2NBF8_9ACTN/5-51
F2NL27_9DEIN/7-51
F2NQU2_9DEIN/22-67
F2NR93_9DEIN/7-52
F2NS31_9SPIO/2-47
F2NU60_9SPIO/3-48
F2NWE6_9SPIO/9-54
F2NWN7_9SPIO/2-47
F2NWU3_9SPIO/6-53
F2P588_PHOMO/8-53
F2P7S9_PHOMO/2-50
F2P8Q1_PHOMO/3-48
F2PAA7_PHOMO/10-55
F2PBC4_PHOMO/3-48
F2PCW7_PHOMO/3-48
F2PCX5_PHOMO/3-50
F2PD69_PHOMO/3-48
F2Q967_SALET/8-56
F2QBV2_STROR/3-49
F2QEW8_STROR/4-49
F2QGH4_STROR/4-49
F2QGQ8_STROR/8-53
F2R1W9_9ACTO/4-48
F2R389_9ACTO/20-65
F2R3I6_9ACTO/4-49
F2R748_9ACTO/12-57
F2R8J8_9ACTO/7-52
F2R9Q6_9ACTO/17-62
F2RC71_9ACTO/3-48
F2RDA0_9ACTO/23-68
F2RDY2_9ACTO/13-60
F2RFQ0_9ACTO/5-51
F2RGG0_9ACTO/10-55
F2RHF2_9ACTO/3-48
F2RHI0_9ACTO/3-48
F2RHJ0_9ACTO/12-57
F2RHJ9_9ACTO/12-57
F2RHQ6_9ACTO/11-56
F2RHR9_9ACTO/12-57
F2RHS7_9ACTO/7-52
F2RJ40_9ACTO/19-66
F2RJ56_9ACTO/14-59
F2RJ61_9ACTO/5-50
F2RJG7_9ACTO/15-59
F2RJH2_9ACTO/4-48
F2RKG0_9ACTO/11-56
F2RLQ9_9ACTO/23-68
F2UUX6_ACTVI/4-49
F2UX94_ACTVI/22-69
F2UYL6_ACTVI/20-67
F2UYP2_ACTVI/6-50
F2UZ92_ACTVI/8-53
F2V019_ACTVI/6-51
F2V1A1_ACTVI/12-57
F2V5Z7_MYCTU/10-54
FRUR_ECO57/2-50
FRUR_ECOL6/2-50
FRUR_ECOLI/2-50
FRUR_SALTI/2-50
FRUR_SALTY/2-50
FRUR_SHIFL/2-50
GALR_ECOLI/3-48
GALR_HAEIN/3-48
GALR_LACCA/3-50
GALR_SALTS/3-48
GALR_SALTY/3-48
GALR_STRTR/3-49
GALS_ECOLI/3-48
GALS_SALTY/3-48
GANR_BACSU/3-49
GNTR_ECOL6/7-52
GNTR_ECOLI/7-52
IDNR_ECOLI/7-52
KDGR_BACSU/10-56
LACI_ECOLI/5-50
LACI_KLEPN/7-52
LACR_LACHE/3-49
MALI_ECOLI/8-53
MALI_VIBFU/7-52
MALR_CLOBU/2-47
MALR_STAXY/3-48
MALR_STRCO/4-48
MALR_STRPN/4-49
MALR_STRR6/4-49
MSMR_BACSU/3-49
NTDR_BACSU/3-48
O07863_RHIME/7-52
O84915_PSEAE/13-59
O86598_STRCO/9-54
O86618_STRCO/27-72
O86795_STRCO/20-64
O87473_LISMO/4-49
O87600_STRCO/23-70
O87640_STRCO/25-70
O87746_ENTFA/7-52
O87853_STRCO/7-52
O88161_RHIRD/8-53
P71477_LACPE/1-36
P72489_STRPN/6-52
P96857_MYCTU/10-54
PEPR_LACDL/7-52
PURR_ACTP2/3-48
PURR_ACTP7/3-48
PURR_ACTPJ/3-48
PURR_ACTSZ/3-48
PURR_ALISL/3-48
PURR_ECO24/3-48
PURR_ECO27/3-48
PURR_ECO45/3-48
PURR_ECO55/3-48
PURR_ECO57/3-48
PURR_ECO5E/3-48
PURR_ECO7I/3-48
PURR_ECO81/3-48
PURR_ECO8A/3-48
PURR_ECOBW/3-48
PURR_ECOHS/3-48
PURR_ECOK1/3-48
PURR_ECOL5/3-48
PURR_ECOL6/3-48
PURR_ECOLC/3-48
PURR_ECOLI/3-48
PURR_ECOLU/3-48
PURR_ECOSE/3-48
PURR_ECOSM/3-48
PURR_ECOUT/3-48
PURR_EDWI9/3-48
PURR_ENTS8/3-48
PURR_ERWCT/3-48
PURR_ERWT9/3-48
PURR_ESCF3/3-48
PURR_HAEDU/3-48
PURR_HAEI8/3-48
PURR_HAEIE/3-48
PURR_HAEIG/3-48
PURR_HAEIN/3-48
PURR_HAEPS/3-48
PURR_HAES1/3-48
PURR_HAES2/3-48
PURR_KLEP3/3-48
PURR_KLEP7/3-48
PURR_MANSM/3-48
PURR_PASMU/3-48
PURR_PECCP/3-48
PURR_PHOLL/3-48
PURR_PHOPR/3-48
PURR_PROMH/3-48
PURR_SALA4/3-48
PURR_SALAR/3-48
PURR_SALCH/3-48
PURR_SALDC/3-48
PURR_SALEP/3-48
PURR_SALG2/3-48
PURR_SALHS/3-48
PURR_SALNS/3-48
PURR_SALPA/3-48
PURR_SALPB/3-48
PURR_SALPC/3-48
PURR_SALPK/3-48
PURR_SALSV/3-48
PURR_SALTI/3-48
PURR_SALTY/3-48
PURR_SERP5/3-48
PURR_SHIB3/3-48
PURR_SHIBS/3-48
PURR_SHIDS/3-48
PURR_SHIF8/3-48
PURR_SHIFL/3-48
PURR_SHISS/3-48
PURR_VIBC3/3-48
PURR_VIBCH/3-48
PURR_VIBCM/3-48
PURR_VIBF1/3-48
PURR_VIBFM/3-48
PURR_VIBHB/3-48
PURR_VIBPA/3-48
PURR_VIBSL/3-48
PURR_VIBVU/3-48
PURR_VIBVY/3-48
PURR_YERE8/3-48
PURR_YERP3/3-48
PURR_YERPA/3-48
PURR_YERPB/3-48
PURR_YERPE/3-48
PURR_YERPG/3-48
PURR_YERPN/3-48
PURR_YERPP/3-48
PURR_YERPS/3-48
PURR_YERPY/3-48
Q01NX9_SOLUE/3-48
Q01RY6_SOLUE/4-49
Q028T1_SOLUE/14-59
Q029E0_SOLUE/10-55
Q029P8_SOLUE/2-47
Q02BT8_SOLUE/4-49
Q02L95_PSEAB/3-48
Q02M59_PSEAB/13-59
Q02MB6_PSEAB/17-62
Q02R34_PSEAB/2-50
Q02VY2_LACLS/3-48
Q02XI9_LACLS/4-49
Q02XL8_LACLS/6-51
Q02XM6_LACLS/3-48
Q02Y35_LACLS/5-50
Q030P8_LACLS/11-57
Q035V9_LACC3/3-48
Q036L9_LACC3/3-48
Q03AJ5_LACC3/3-48
Q03AX7_LACC3/7-52
Q03BB5_LACC3/9-56
Q03C16_LACC3/3-47
Q03C45_LACC3/12-57
Q03CA6_LACC3/6-52
Q03DK1_PEDPA/7-53
Q03ET1_PEDPA/7-52
Q03FJ7_PEDPA/3-48
Q03GR1_PEDPA/4-49
Q03HM0_PEDPA/4-51
Q03IW7_STRTD/4-49
Q03JS7_STRTD/3-49
Q03LI4_STRTD/8-53
Q03NJ4_LACBA/4-50
Q03NM4_LACBA/6-51
Q03PB1_LACBA/6-52
Q03QK2_LACBA/11-57
Q03R63_LACBA/7-52
Q03T70_LACBA/10-56
Q03TF1_LACBA/3-48
Q03U05_LACBA/5-50
Q03U42_LACBA/5-51
Q03XA9_LEUMM/3-49
Q03XR9_LEUMM/4-49
Q03XS3_LEUMM/3-48
Q03XS4_LEUMM/3-48
Q03XT3_LEUMM/3-49
Q03XU2_LEUMM/1-45
Q03XY5_LEUMM/5-51
Q03Y18_LEUMM/5-51
Q03YK4_LEUMM/4-49
Q03YR4_LEUMM/8-53
Q03YV8_LEUMM/2-48
Q03ZF8_LEUMM/6-50
Q040Q5_LACGA/5-50
Q042D7_LACGA/3-49
Q045F5_LACGA/3-47
Q045N1_LACGA/22-67
Q046K0_LACGA/3-48
Q049A6_LACDB/7-52
Q04DF5_OENOB/8-54
Q04FN9_OENOB/3-49
Q04G01_OENOB/8-53
Q04GZ4_OENOB/4-51
Q04HD2_OENOB/6-52
Q04HF2_OENOB/1-40
Q04HM6_OENOB/4-50
Q04I62_STRP2/4-49
Q04IG9_STRP2/8-53
Q04IV2_STRP2/3-49
Q04IY1_STRP2/10-55
Q04J00_STRP2/9-54
Q04J49_STRP2/4-49
Q04MD0_STRP2/6-52
Q06Z17_9ACTO/10-55
Q07164_STRAM/4-48
Q07165_STRAM/4-48
Q07VZ8_SHEFN/8-54
Q07XD2_SHEFN/8-53
Q083E3_SHEFN/8-51
Q084Z8_SHEFN/20-65
Q08PR7_STIAD/20-65
Q08YK8_STIAD/7-52
Q0AL20_MARMM/7-50
Q0AL39_MARMM/3-48
Q0AT18_MARMM/14-59
Q0AT49_MARMM/3-48
Q0AT64_MARMM/26-71
Q0B1V7_BURCM/3-48
Q0B4Z0_BURCM/7-52
Q0B5U5_BURCM/3-48
Q0B815_BURCM/11-56
Q0B9C0_BURCM/14-56
Q0BB98_BURCM/4-49
Q0BC31_BURCM/25-66
Q0BF65_BURCM/13-59
Q0BFK9_BURCM/3-48
Q0BG23_BURCM/21-66
Q0BGP6_BURCM/4-49
Q0BV41_GRABC/26-70
Q0C351_HYPNA/14-59
Q0FDL3_9RHOB/4-49
Q0FEQ4_9RHOB/8-51
Q0FGE5_9RHOB/6-51
Q0FGH9_9RHOB/8-53
Q0FHD5_9RHOB/15-60
Q0FIW7_9RHOB/1-33
Q0FKN6_9RHOB/9-54
Q0FLG0_9RHOB/13-58
Q0FNQ7_9RHOB/16-58
Q0FP00_9RHOB/13-58
Q0G1P6_9RHIZ/6-51
Q0G3Z3_9RHIZ/2-47
Q0G4W1_9RHIZ/6-51
Q0HG03_SHESM/4-49
Q0HJC4_SHESM/8-51
Q0HP73_SHESM/7-53
Q0HR90_SHESR/11-56
Q0HS96_SHESR/4-49
Q0HVL6_SHESR/8-51
Q0I0N8_SHESR/7-53
Q0I1J5_HAES1/9-54
Q0I1R7_HAES1/3-48
Q0K086_CUPNH/19-65
Q0K0A0_CUPNH/24-71
Q0K0U0_CUPNH/28-73
Q0K2W8_CUPNH/16-61
Q0KB03_CUPNH/17-61
Q0KDZ2_CUPNH/5-52
Q0KG24_BACLI/22-67
Q0NZD2_RHIME/2-37
Q0NZF9_RHIME/2-37
Q0NZG0_RHIME/2-37
Q0NZH9_9RHIZ/2-31
Q0NZJ6_9RHIZ/2-31
Q0S5Y9_RHOSR/15-60
Q0S607_RHOSR/7-52
Q0S7Y6_RHOSR/3-49
Q0S800_RHOSR/3-49
Q0S870_RHOSR/12-55
Q0S8S0_RHOSR/8-53
Q0S9A5_RHOSR/4-49
Q0S9Y6_RHOSR/9-54
Q0SBS3_RHOSR/10-60
Q0SCQ6_RHOSR/19-65
Q0SCZ0_RHOSR/4-48
Q0SEC5_RHOSR/16-63
Q0SGZ7_RHOSR/6-47
Q0SH00_RHOSR/24-69
Q0SPV4_CLOPS/4-47
Q0SQ12_CLOPS/4-49
Q0SQ57_CLOPS/4-49
Q0SQK7_CLOPS/2-47
Q0SSJ3_CLOPS/5-51
Q0SSS7_CLOPS/4-48
Q0ST97_CLOPS/3-49
Q0SUI0_CLOPS/6-51
Q0SVV5_CLOPS/4-49
Q0SVW8_CLOPS/9-55
Q0SXI2_SHIF8/6-51
Q0SYV4_SHIF8/1-45
Q0SZM8_SHIF8/1-33
Q0T0J1_SHIF8/3-50
Q0T127_SHIF8/3-48
Q0T1D9_SHIF8/4-49
Q0T2D3_SHIF8/1-34
Q0T2X3_SHIF8/3-48
Q0T4F7_SHIF8/8-53
Q0T581_SHIF8/4-49
Q0T8B9_SHIF8/2-50
Q0T9C7_ECOL5/7-52
Q0T9E8_ECOL5/6-51
Q0TAD0_ECOL5/11-56
Q0TAV7_ECOL5/3-48
Q0TC20_ECOL5/7-52
Q0TD31_ECOL5/3-50
Q0TDZ5_ECOL5/3-48
Q0TE86_ECOL5/8-56
Q0TEG5_ECOL5/4-49
Q0TF97_ECOL5/3-48
Q0TFU0_ECOL5/3-48
Q0THK8_ECOL5/8-53
Q0TI45_ECOL5/4-49
Q0TKT0_ECOL5/5-50
Q0TLQ9_ECOL5/2-50
Q0TMB3_CLOP1/4-49
Q0TMF9_CLOP1/4-49
Q0TMW1_CLOP1/2-47
Q0TPX7_CLOP1/5-51
Q0TQ70_CLOP1/1-38
Q0TQV0_CLOP1/3-49
Q0TU13_CLOP1/4-49
Q0TU26_CLOP1/9-55
Q0WDV9_YERPE/14-59
Q0WII8_YERPE/7-52
Q0WIN8_YERPE/3-48
Q0WIS2_YERPE/1-46
Q0ZII5_BIFBI/58-103
Q11EE5_MESSB/32-77
Q11EF3_MESSB/1-38
Q11H03_MESSB/17-62
Q11JD5_MESSB/6-52
Q11LQ9_MESSB/5-50
Q120R6_POLSJ/3-48
Q122T6_POLSJ/3-49
Q122X9_POLSJ/19-64
Q123P0_POLSJ/19-64
Q127G5_POLSJ/23-68
Q12CR8_POLSJ/20-66
Q12FN6_POLSJ/4-45
Q12GE2_POLSJ/16-61
Q12GN4_POLSJ/2-49
Q12HI9_POLSJ/17-61
Q12KN8_SHEDO/14-59
Q12KY8_SHEDO/3-48
Q12N72_SHEDO/8-51
Q13I60_BURXL/8-51
Q13K06_BURXL/25-70
Q13K79_BURXL/14-58
Q13LQ3_BURXL/30-75
Q13PT1_BURXL/3-48
Q13WQ4_BURXL/4-49
Q13Y56_BURXL/13-59
Q13Y73_BURXL/3-48
Q144C6_BURXL/1-42
Q146M4_BURXL/4-48
Q146S8_BURXL/23-70
Q15QR0_PSEA6/17-62
Q15SD5_PSEA6/3-48
Q15SE5_PSEA6/3-48
Q15SE7_PSEA6/3-48
Q15TT5_PSEA6/8-51
Q15UU5_PSEA6/8-53
Q15Z64_PSEA6/5-51
Q15ZN5_PSEA6/3-48
Q161E4_ROSDO/5-50
Q161J6_ROSDO/5-50
Q161S2_ROSDO/8-53
Q161Z9_ROSDO/12-57
Q164Z7_ROSDO/14-58
Q167E5_ROSDO/2-47
Q16A73_ROSDO/8-53
Q16CU6_ROSDO/4-49
Q16DI2_ROSDO/48-93
Q187B3_CLOD6/5-49
Q189M9_CLOD6/13-60
Q189W9_CLOD6/3-48
Q189Z4_CLOD6/3-51
Q18AR8_CLOD6/6-51
Q18D40_CLOD6/7-53
Q1ASW1_RUBXD/19-64
Q1AXG6_RUBXD/17-61
Q1AXS9_RUBXD/2-47
Q1B2R4_MYCSS/12-55
Q1B3P2_MYCSS/1-45
Q1B594_MYCSS/10-57
Q1BGD4_BURCA/14-58
Q1BGP3_BURCA/13-59
Q1BIC5_BURCA/21-66
Q1BJX7_BURCA/3-48
Q1BKU6_BURCA/3-48
Q1BN21_BURCA/12-54
Q1BNS9_BURCA/7-53
Q1BPG7_BURCA/11-56
Q1BSZ7_BURCA/4-49
Q1BTT2_BURCA/16-57
Q1BVC8_BURCA/29-75
Q1BWG9_BURCA/3-48
Q1BXJ1_BURCA/4-49
Q1C1C6_YERPA/7-52
Q1C1J9_YERPA/6-51
Q1C203_YERPA/2-50
Q1C2G8_YERPA/8-54
Q1C2Q6_YERPA/3-48
Q1C331_YERPA/4-49
Q1C699_YERPA/14-59
Q1C6C7_YERPA/7-52
Q1C6G3_YERPA/9-54
Q1C6I2_YERPA/9-53
Q1C6S4_YERPA/3-48
Q1C903_YERPA/2-47
Q1CAT0_YERPA/3-48
Q1CAY0_YERPA/6-51
Q1CAY3_YERPA/7-52
Q1CBE5_YERPA/3-48
Q1CCQ4_YERPN/3-48
Q1CD58_YERPN/3-48
Q1CDJ9_YERPN/7-52
Q1CDX9_YERPN/6-51
Q1CEQ6_YERPN/8-54
Q1CF52_YERPN/7-52
Q1CF55_YERPN/6-51
Q1CFA4_YERPN/3-48
Q1CH07_YERPN/2-47
Q1CHP1_YERPN/14-59
Q1CHR9_YERPN/7-52
Q1CHV9_YERPN/9-54
Q1CHX9_YERPN/9-53
Q1CI62_YERPN/3-48
Q1CIV8_YERPN/1-45
Q1CMH4_YERPN/4-49
Q1CMN8_YERPN/2-50
Q1EM92_BACLI/3-48
Q1EM96_BACLI/3-48
Q1G960_LACDA/7-52
Q1GJK1_SILST/8-53
Q1GLG2_SILST/6-47
Q1GM00_SILST/4-49
Q1GM33_SILST/8-53
Q1GM36_SILST/3-47
Q1GML4_SILST/10-55
Q1GNN5_SPHAL/14-59
Q1GRC3_SPHAL/11-54
Q1GSJ7_SPHAL/6-51
Q1GUD1_SPHAL/3-48
Q1GUN4_SPHAL/9-54
Q1GVK4_SPHAL/12-55
Q1GWE6_SPHAL/16-61
Q1GYS4_METFK/12-57
Q1IAT7_PSEE4/13-58
Q1IC23_PSEE4/3-48
Q1IER8_PSEE4/2-50
Q1IP13_ACIBL/2-50
Q1IR12_ACIBL/17-65
Q1IR13_ACIBL/25-73
Q1IR67_ACIBL/25-73
Q1IT89_ACIBL/7-51
Q1IT98_ACIBL/26-74
Q1IUB2_ACIBL/21-69
Q1IUK1_ACIBL/8-52
Q1IUW6_ACIBL/2-47
Q1IW47_DEIGD/12-58
Q1J0D0_DEIGD/9-54
Q1J0V2_DEIGD/5-50
Q1J2I4_DEIGD/23-68
Q1J2J7_DEIGD/12-57
Q1J304_DEIGD/7-52
Q1J533_STRPF/4-49
Q1J5R4_STRPF/19-64
Q1J680_STRPF/7-54
Q1J684_STRPF/28-73
Q1J7M5_STRPF/9-55
Q1J7X4_STRPF/8-53
Q1JA40_STRPB/4-49
Q1JAS2_STRPB/19-64
Q1JBE6_STRPB/28-73
Q1JCS7_STRPB/9-55
Q1JD13_STRPB/22-50
Q1JF83_STRPD/4-49
Q1JFZ9_STRPD/19-64
Q1JGG2_STRPD/7-54
Q1JGG6_STRPD/28-73
Q1JHU7_STRPD/18-64
Q1JI33_STRPD/8-53
Q1JK88_STRPC/4-49
Q1JKX3_STRPC/19-64
Q1JLC9_STRPC/28-73
Q1JMQ3_STRPC/9-55
Q1JMY8_STRPC/8-53
Q1LDG4_RALME/7-52
Q1LDS5_RALME/23-68
Q1LEB7_RALME/6-51
Q1LM42_RALME/22-69
Q1M385_RHIL3/12-57
Q1M3C2_RHIL3/30-73
Q1M3D9_RHIL3/3-48
Q1M3J6_RHIL3/2-47
Q1M3R0_RHIL3/8-54
Q1M4J8_RHIL3/3-48
Q1M4R9_RHIL3/10-58
Q1M4Z0_RHIL3/15-59
Q1M581_RHIL3/8-53
Q1M5B2_RHIL3/5-49
Q1M706_RHIL3/7-50
Q1M707_RHIL3/4-48
Q1M768_RHIL3/1-45
Q1M7B8_RHIL3/1-45
Q1M7M9_RHIL3/12-57
Q1M7P1_RHIL3/10-55
Q1M7P2_RHIL3/16-61
Q1M8H7_RHIL3/14-57
Q1M8J0_RHIL3/3-48
Q1M8T4_RHIL3/11-58
Q1M958_RHIL3/8-53
Q1M9G9_RHIL3/4-48
Q1MB20_RHIL3/13-58
Q1MBE1_RHIL3/23-68
Q1MBE7_RHIL3/10-55
Q1MBF7_RHIL3/7-47
Q1MBL6_RHIL3/5-50
Q1MBL9_RHIL3/8-53
Q1MBP9_RHIL3/6-51
Q1MCG4_RHIL3/9-54
Q1MCP7_RHIL3/8-52
Q1MD93_RHIL3/15-61
Q1MFI7_RHIL3/21-66
Q1MGI2_RHIL3/1-45
Q1MGK7_RHIL3/3-48
Q1MGT5_RHIL3/12-56
Q1MHS3_RHIL3/5-50
Q1MI95_RHIL3/7-52
Q1MJE7_RHIL3/4-49
Q1MJW2_RHIL3/1-45
Q1MLB5_RHIL3/2-47
Q1MLK7_RHIL3/4-49
Q1MN81_RHIL3/12-54
Q1N784_9SPHN/10-55
Q1NAJ6_9SPHN/15-60
Q1NCQ4_9SPHN/28-73
Q1NEI1_9SPHN/10-55
Q1NFH5_9SPHN/5-50
Q1NG53_9SPHN/15-60
Q1NHK5_9SPHN/12-55
Q1NHZ8_9SPHN/9-54
Q1QSJ8_CHRSD/21-66
Q1QU62_CHRSD/2-50
Q1QZ24_CHRSD/10-55
Q1QZI3_CHRSD/3-48
Q1R0X0_CHRSD/8-54
Q1R0X3_CHRSD/20-65
Q1R1H0_CHRSD/6-51
Q1R2Y9_ECOUT/17-62
Q1R315_ECOUT/6-51
Q1R3N2_ECOUT/21-66
Q1R3Y3_ECOUT/11-56
Q1R4H9_ECOUT/3-48
Q1R5I9_ECOUT/7-52
Q1R6Q3_ECOUT/3-50
Q1R7H4_ECOUT/3-48
Q1R7Y6_ECOUT/17-62
Q1R9S2_ECOUT/5-50
Q1RBH8_ECOUT/8-53
Q1RC45_ECOUT/4-49
Q1RFJ1_ECOUT/8-53
Q1RGB5_ECOUT/2-50
Q1V3I2_VIBAL/3-48
Q1V3U8_VIBAL/6-51
Q1V548_VIBAL/3-48
Q1V7H9_VIBAL/3-48
Q1V9U2_VIBAL/2-50
Q1VAY2_VIBAL/11-56
Q1VBE8_VIBAL/3-48
Q1VCU2_VIBAL/14-59
Q1VDA4_VIBAL/3-48
Q1VF81_VIBAL/3-50
Q1VG28_VIBAL/2-39
Q1VG35_VIBAL/9-54
Q1VSV7_9FLAO/3-48
Q1W050_9FLAO/6-51
Q1WEL1_9ACTO/4-48
Q1WRI5_LACS1/1-44
Q1WSN9_LACS1/3-48
Q1WUV5_LACS1/7-52
Q1WUZ5_LACS1/3-49
Q1WVN2_LACS1/4-49
Q1YHR5_MOBAS/20-65
Q1YK63_MOBAS/15-60
Q1YKJ7_MOBAS/6-51
Q1YNP3_MOBAS/2-47
Q1YPB8_9GAMM/11-56
Q1YQD7_9GAMM/1-45
Q1YWJ2_PHOPR/3-48
Q1YZY7_PHOPR/3-48
Q1Z0L8_PHOPR/7-52
Q1Z0W7_PHOPR/6-51
Q1Z3Q9_PHOPR/5-50
Q1Z501_PHOPR/3-48
Q1Z7Q6_PHOPR/3-48
Q1Z8H2_PHOPR/3-48
Q1Z8L3_PHOPR/3-48
Q1Z8U2_PHOPR/2-50
Q1Z8X5_PHOPR/3-50
Q1Z8Y0_PHOPR/3-48
Q1Z9J7_PHOPR/8-53
Q1Z9Q9_PHOPR/3-48
Q1ZA75_PHOPR/14-59
Q1ZAB2_PHOPR/11-56
Q1ZAZ1_PHOPR/3-48
Q1ZBB0_PHOPR/12-55
Q1ZEA4_9GAMM/8-53
Q1ZFQ1_9GAMM/3-50
Q1ZFX6_9GAMM/2-50
Q1ZFZ1_9GAMM/3-48
Q1ZHI7_9GAMM/4-49
Q1ZKK8_PHOAS/8-53
Q1ZLR8_PHOAS/3-48
Q1ZMT4_PHOAS/3-48
Q1ZQ50_PHOAS/2-50
Q1ZR95_PHOAS/10-55
Q1ZSX9_PHOAS/3-48
Q1ZTU6_PHOAS/3-48
Q1ZTV1_PHOAS/3-50
Q1ZV92_PHOAS/6-50
Q21DL4_SACD2/11-56
Q21G80_SACD2/4-49
Q21KX1_SACD2/3-48
Q21MB2_SACD2/2-47
Q21MY1_SACD2/3-48
Q21N74_SACD2/11-54
Q21NF9_SACD2/3-48
Q21ZF0_RHOFD/3-48
Q21ZV1_RHOFD/15-60
Q26C36_FLABB/6-51
Q26G85_FLABB/6-51
Q26HX3_FLABB/36-81
Q28KA9_JANSC/15-60
Q28KB8_JANSC/6-51
Q28MQ4_JANSC/3-48
Q28N94_JANSC/8-53
Q28R00_JANSC/2-47
Q28S33_JANSC/8-52
Q28SD6_JANSC/7-52
Q28SE0_JANSC/6-49
Q28SH1_JANSC/4-49
Q28SJ8_JANSC/9-54
Q28SP8_JANSC/9-54
Q28SW3_JANSC/17-61
Q28TD8_JANSC/14-57
Q28VN4_JANSC/14-59
Q29ZI6_LACRH/3-50
Q2B000_9BACI/4-49
Q2B3A4_9BACI/4-49
Q2B3S3_9BACI/3-48
Q2B538_9BACI/3-48
Q2B941_9BACI/4-49
Q2BA65_9BACI/24-69
Q2BC27_9BACI/3-49
Q2BEB0_9BACI/11-56
Q2BF81_9BACI/4-49
Q2BF99_9BACI/5-51
Q2BFJ6_9BACI/4-50
Q2BWS5_9GAMM/3-48
Q2BXA9_9GAMM/6-50
Q2BYX7_9GAMM/3-48
Q2BYY2_9GAMM/3-50
Q2BZY8_9GAMM/3-48
Q2C099_9GAMM/8-53
Q2C0R1_9GAMM/3-48
Q2C2F2_9GAMM/3-48
Q2C2Z5_9GAMM/2-50
Q2C523_9GAMM/3-48
Q2C7L2_9GAMM/10-55
Q2C8Z6_9GAMM/3-48
Q2CAL8_9RHOB/3-48
Q2CCX1_9RHOB/2-42
Q2CD84_9RHOB/18-63
Q2CEL5_9RHOB/9-55
Q2CEN0_9RHOB/6-50
Q2CEN8_9RHOB/2-43
Q2CF01_9RHOB/1-45
Q2CF30_9RHOB/5-50
Q2CGA8_9RHOB/3-48
Q2CGD0_9RHOB/10-55
Q2CGT1_9RHOB/10-55
Q2CHB1_9RHOB/8-54
Q2CHJ1_9RHOB/3-48
Q2CHP1_9RHOB/2-47
Q2CKA1_9RHOB/7-52
Q2CKA8_9RHOB/4-48
Q2F7M9_LACRE/3-50
Q2FF82_STAA3/3-47
Q2FG02_STAA3/4-49
Q2FGM5_STAA3/3-48
Q2FJZ9_STAA3/5-51
Q2FWM0_STAA8/3-47
Q2FY63_STAA8/3-48
Q2G1A3_STAA8/5-51
Q2G295_STAA8/4-49
Q2G5J2_NOVAD/6-51
Q2G746_NOVAD/12-55
Q2G753_NOVAD/17-62
Q2G7K5_NOVAD/17-62
Q2G7X4_NOVAD/9-54
Q2G8Q9_NOVAD/13-56
Q2GAC1_NOVAD/21-66
Q2HPF2_9XANT/15-60
Q2JB08_FRASC/4-49
Q2JC49_FRASC/32-78
Q2JYZ1_RHIEC/3-48
Q2JZ08_RHIEC/6-49
Q2JZ40_RHIEC/12-57
Q2JZ77_RHIEC/19-65
Q2JZ84_RHIEC/2-47
Q2JZK6_RHIEC/1-33
Q2JZY4_RHIEC/5-49
Q2K011_RHIEC/4-48
Q2K0Z9_RHIEC/3-48
Q2K188_RHIEC/16-61
Q2K1E6_RHIEC/3-48
Q2K1I8_RHIEC/1-45
Q2K1P0_RHIEC/1-45
Q2K1R2_RHIEC/8-53
Q2K242_RHIEC/4-48
Q2K261_RHIEC/1-42
Q2K3X1_RHIEC/23-68
Q2K431_RHIEC/4-49
Q2K434_RHIEC/8-53
Q2K459_RHIEC/13-58
Q2K4R5_RHIEC/9-54
Q2K5H0_RHIEC/15-61
Q2K5Y8_RHIEC/4-49
Q2K7P4_RHIEC/6-51
Q2K8I6_RHIEC/12-56
Q2K9A5_RHIEC/5-50
Q2K9H2_RHIEC/7-52
Q2KAW8_RHIEC/1-35
Q2KB58_RHIEC/18-63
Q2KCC5_RHIEC/2-47
Q2KCK9_RHIEC/5-50
Q2KE36_RHIEC/12-54
Q2KTP7_BORA1/15-60
Q2KYP4_BORA1/14-59
Q2NBJ9_ERYLH/18-63
Q2NC61_ERYLH/11-54
Q2NC68_ERYLH/12-55
Q2NQC9_SODGM/4-52
Q2NQG7_SODGM/7-52
Q2NRG7_SODGM/3-48
Q2NS48_SODGM/7-52
Q2NUD8_SODGM/3-48
Q2NVE2_SODGM/10-55
Q2NVW2_SODGM/2-50
Q2NXR1_XANOM/16-61
Q2NZ25_XANOM/5-50
Q2P223_XANOM/4-48
Q2P3T7_XANOM/7-52
Q2P422_XANOM/37-82
Q2P6S3_XANOM/15-60
Q2P8Z2_XANOM/12-57
Q2P953_XANOM/11-56
Q2PGX5_TETHA/7-52
Q2RG79_MOOTA/3-49
Q2RGW9_MOOTA/3-48
Q2RJ13_MOOTA/14-59
Q2RKT1_MOOTA/5-51
Q2RSX2_RHORT/12-56
Q2RYQ2_SALRD/4-49
Q2S2E6_SALRD/15-60
Q2S5L6_SALRD/2-47
Q2S5M8_SALRD/23-68
Q2S744_HAHCH/23-68
Q2S751_HAHCH/3-48
Q2S7C5_HAHCH/3-48
Q2S8C2_HAHCH/4-49
Q2SCY4_HAHCH/5-51
Q2SGD8_HAHCH/7-52
Q2SH17_HAHCH/7-52
Q2SJA1_HAHCH/8-53
Q2SMS8_HAHCH/6-51
Q2SUQ9_BURTA/88-133
Q2SVQ6_BURTA/3-48
Q2SW79_BURTA/13-59
Q2T0D1_BURTA/11-56
Q2T1U1_BURTA/4-49
Q2T434_BURTA/3-47
Q2T6L9_BURTA/7-53
Q2T6U7_BURTA/4-49
Q2WCN4_9ENTR/8-53
Q2YJ02_BRUA2/6-51
Q2YJV1_BRUA2/9-57
Q2YMQ0_BRUA2/4-49
Q2YP65_BRUA2/9-54
Q2YR24_BRUA2/7-52
Q2YTF2_STAAB/4-49
Q2YUC5_STAAB/3-47
Q2YVA2_STAAB/5-51
Q2YY98_STAAB/3-48
Q30V49_DESDG/25-70
Q31TH7_SHIBS/6-51
Q31U56_SHIBS/11-56
Q31UM2_SHIBS/3-48
Q31VI6_SHIBS/7-52
Q31WV9_SHIBS/3-50
Q31X78_SHIBS/4-49
Q31XF0_SHIBS/3-48
Q31YV9_SHIBS/3-48
Q320X7_SHIBS/8-53
Q326F5_SHIBS/2-50
Q328U4_SHIDS/6-51
Q329U0_SHIDS/3-48
Q32AA7_SHIDS/11-56
Q32AU2_SHIDS/1-33
Q32BP4_SHIDS/3-50
Q32C84_SHIDS/3-48
Q32CL5_SHIDS/4-49
Q32DI0_SHIDS/3-48
Q32EN6_SHIDS/3-48
Q32FF5_SHIDS/8-53
Q32JB5_SHIDS/5-50
Q32K12_SHIDS/2-50
Q38UN3_LACSS/4-49
Q38UN8_LACSS/3-49
Q38VC2_LACSS/3-48
Q38XL3_LACSS/3-50
Q38YL1_LACSS/7-52
Q38Z77_LACSS/11-57
Q38ZF0_LACSS/10-55
Q391N8_BURS3/7-52
Q392Y2_BURS3/1-46
Q397D6_BURS3/3-49
Q398Q5_BURS3/11-56
Q39CA1_BURS3/4-49
Q39D61_BURS3/16-57
Q39FZ6_BURS3/13-59
Q39GS3_BURS3/3-48
Q39HX6_BURS3/4-49
Q39LJ8_BURS3/21-66
Q39NI0_BURS3/31-76
Q3BMA9_XANC5/12-57
Q3BMF0_XANC5/16-61
Q3BPG7_XANC5/15-60
Q3BQ05_XANC5/14-59
Q3BRT6_XANC5/9-53
Q3BS54_XANC5/46-90
Q3BSM1_XANC5/7-52
Q3BV84_XANC5/39-84
Q3BXL3_XANC5/5-50
Q3BZD1_XANC5/21-66
Q3CZ76_STRAG/3-48
Q3D010_STRAG/6-52
Q3D053_STRAG/4-49
Q3D0F1_STRAG/3-48
Q3D152_STRAG/3-48
Q3D1X8_STRAG/1-34
Q3D2P0_STRAG/6-52
Q3D6D7_STRAG/3-48
Q3D793_STRAG/3-48
Q3D7K9_STRAG/6-52
Q3D7S9_STRAG/4-36
Q3D851_STRAG/3-48
Q3D9B0_STRAG/6-52
Q3D9J9_STRAG/1-34
Q3DC65_STRAG/4-49
Q3DCY0_STRAG/3-48
Q3DDB7_STRAG/6-52
Q3DEL6_STRAG/6-52
Q3DF70_STRAG/3-48
Q3DFX8_STRAG/3-48
Q3DGQ8_STRAG/1-34
Q3DI03_STRAG/4-49
Q3DJE3_STRAG/3-48
Q3DKB3_STRAG/6-52
Q3DL43_STRAG/4-49
Q3DL52_STRAG/6-52
Q3DM07_STRAG/3-48
Q3DM80_STRAG/3-48
Q3DMA3_STRAG/1-34
Q3DPX0_STRAG/3-48
Q3DSG1_STRAG/4-49
Q3DST5_STRAG/1-34
Q3DTD4_STRAG/6-52
Q3DUP7_STRAG/6-52
Q3EME5_BACTI/6-51
Q3EMI2_BACTI/3-48
Q3ETS5_BACTI/3-48
Q3EU29_BACTI/22-67
Q3EU89_BACTI/8-53
Q3EW59_BACTI/3-48
Q3EY75_BACTI/26-71
Q3F0T6_BACTI/3-48
Q3ICD9_PSEHT/1-33
Q3IH80_PSEHT/3-48
Q3IL39_PSEHT/8-51
Q3IL61_PSEHT/5-50
Q3IVA9_RHOS4/19-64
Q3IVX4_RHOS4/19-67
Q3IVY8_RHOS4/3-48
Q3IYG0_RHOS4/7-52
Q3J5K1_RHOS4/4-48
Q3J5X3_RHOS4/15-60
Q3JGP9_BURP1/8-47
Q3JJA9_BURP1/39-84
Q3JRX3_BURP1/13-59
Q3JSN6_BURP1/3-48
Q3JWW1_BURP1/4-49
Q3JZ44_STRA1/6-52
Q3JZ78_STRA1/6-52
Q3JZJ7_STRA1/4-49
Q3K071_STRA1/3-48
Q3K1S2_STRA1/3-48
Q3K1Z8_STRA1/8-53
Q3K3Q9_STRA1/3-48
Q3K830_PSEPF/17-62
Q3KC64_PSEPF/13-59
Q3KEZ1_PSEPF/3-48
Q3KI71_PSEPF/2-50
Q3KJR3_PSEPF/16-61
Q3LC62_LACRE/6-29
Q3MB46_ANAVT/32-77
Q3R147_XYLFA/5-50
Q3RBH5_XYLFA/5-50
Q3RHC8_XYLFA/5-50
Q3XWY3_ENTFC/3-50
Q3XX42_ENTFC/7-52
Q3XXJ1_ENTFC/3-48
Q3XZ94_ENTFC/3-49
Q3XZR0_ENTFC/4-49
Q3Y0A8_ENTFC/3-47
Q3Y1C8_ENTFC/24-69
Q3Y2S8_ENTFC/4-49
Q3Y2W5_ENTFC/7-53
Q3Y3F6_ENTFC/3-48
Q3Y532_STRGN/8-53
Q3YU85_SHISS/7-52
Q3YUB0_SHISS/6-51
Q3YV44_SHISS/11-56
Q3YVK5_SHISS/3-48
Q3YW85_SHISS/1-33
Q3YXG8_SHISS/3-50
Q3YY20_SHISS/3-48
Q3YYF0_SHISS/4-49
Q3YZG6_SHISS/1-34
Q3Z164_SHISS/4-49
Q3Z1X5_SHISS/8-53
Q3Z3W3_SHISS/6-48
Q3Z584_SHISS/5-50
Q3Z5T0_SHISS/2-50
Q46N52_CUPPJ/7-52
Q46NL9_CUPPJ/8-51
Q46NU3_CUPPJ/30-77
Q46S92_CUPPJ/11-56
Q46SK6_CUPPJ/31-76
Q472W4_CUPPJ/6-51
Q47L49_THEFY/10-54
Q47P74_THEFY/7-53
Q47PG4_THEFY/7-51
Q47RE1_THEFY/8-53
Q47RH0_THEFY/5-50
Q47RP5_THEFY/5-49
Q47XU4_COLP3/3-48
Q481A3_COLP3/11-56
Q482C4_COLP3/5-50
Q482C9_COLP3/5-50
Q48518_LACCA/7-52
Q487J7_COLP3/4-49
Q487N8_COLP3/8-53
Q487P2_COLP3/8-51
Q48BH5_PSE14/3-48
Q48CE2_PSE14/18-63
Q48CR2_PSE14/54-99
Q48GR6_PSE14/13-58
Q48HP6_PSE14/30-54
Q48J88_PSE14/8-52
Q48JT0_PSE14/3-48
Q48N94_PSE14/2-50
Q48RL9_STRPM/4-49
Q48SJ7_STRPM/19-64
Q48T05_STRPM/7-54
Q48T09_STRPM/28-73
Q48UJ6_STRPM/18-64
Q48UT0_STRPM/8-53
Q48XP2_STRP1/19-64
Q48Y93_STRP1/7-54
Q490C6_STRP1/8-53
Q49V81_STAS1/4-49
Q49XF6_STAS1/3-48
Q49XV5_STAS1/3-48
Q49YG7_STAS1/4-49
Q49YZ7_STAS1/3-47
Q49ZK3_STAS1/3-49
Q4A0A0_STAS1/7-53
Q4EDL4_LISMO/1-34
Q4EEA3_LISMO/3-48
Q4EEQ9_LISMO/4-50
Q4EHA2_LISMO/4-49
Q4EI39_LISMO/2-46
Q4EIF9_LISMO/3-48
Q4EJW4_LISMO/3-48
Q4EK94_LISMO/5-50
Q4EKI3_LISMO/5-49
Q4EL82_LISMO/3-48
Q4ELY2_LISMO/6-51
Q4EMK2_LISMO/4-50
Q4EP90_LISMO/4-49
Q4EQQ7_LISMO/6-51
Q4ERR0_LISMO/2-46
Q4ESM4_LISMO/3-48
Q4ET25_LISMO/3-48
Q4ETN9_LISMO/3-48
Q4EUA3_LISMO/5-50
Q4EUQ8_LISMO/5-50
Q4EVC6_LISMO/5-49
Q4EVT8_LISMO/3-48
Q4JDM2_BIFBR/1-47
Q4JXH6_CORJK/9-52
Q4K7W8_PSEF5/17-62
Q4KBP2_PSEF5/3-48
Q4KD55_PSEF5/13-59
Q4KEX1_PSEF5/3-48
Q4KIE3_PSEF5/2-50
Q4KK33_PSEF5/18-63
Q4L780_STAHJ/4-49
Q4L7S6_STAHJ/3-47
Q4L9J5_STAHJ/3-48
Q4LA42_STAHJ/3-48
Q4LAE3_STAHJ/4-49
Q4MJB1_BACCE/3-48
Q4MLR4_BACCE/3-48
Q4MMV4_BACCE/3-48
Q4MN15_BACCE/3-48
Q4MPL5_BACCE/3-48
Q4MPY1_BACCE/3-48
Q4MTK2_BACCE/4-49
Q4MVP6_BACCE/4-49
Q4QM79_HAEI8/3-48
Q4QN40_HAEI8/3-48
Q4R0J8_STRCX/25-70
Q4UNW3_XANC8/12-57
Q4UNZ3_XANC8/16-61
Q4UT45_XANC8/2-47
Q4UVF1_XANC8/7-52
Q4UVW3_XANC8/4-48
Q4UW58_XANC8/12-56
Q4UXZ3_XANC8/14-59
Q4UYJ0_XANC8/15-60
Q4UYP3_XANC8/5-50
Q4V0C7_XANC8/24-69
Q4V1F3_BACCZ/4-49
Q4V1G0_BACCZ/4-49
Q4V1G1_BACCZ/4-49
Q4ZM99_PSEU2/3-48
Q4ZR54_PSEU2/13-58
Q4ZU45_PSEU2/37-61
Q4ZUH5_PSEU2/3-48
Q4ZY94_PSEU2/2-50
Q4ZYD7_PSEU2/6-51
Q4ZYF7_PSEU2/3-48
Q50253_MORMO/10-55
Q53W81_THET8/7-52
Q564C5_BIFAN/3-50
Q57094_STRLI/4-48
Q57276_STRLI/4-48
Q576Y2_BRUAB/9-57
Q577B7_BRUAB/2-47
Q579J8_BRUAB/6-51
Q57AK9_BRUAB/7-52
Q57EI2_BRUAB/4-49
Q57FH4_BRUAB/9-54
Q57GB9_SALCH/7-52
Q57GE5_SALCH/6-51
Q57HC3_SALCH/1-45
Q57HV7_SALCH/1-45
Q57ID6_SALCH/28-73
Q57IJ0_SALCH/10-55
Q57IT3_SALCH/29-74
Q57KA5_SALCH/34-79
Q57KA6_SALCH/3-48
Q57M10_SALCH/14-59
Q57ME8_SALCH/3-48
Q57TE0_SALCH/2-50
Q5DYY2_VIBF1/2-50
Q5E0L5_VIBF1/3-48
Q5E0M8_VIBF1/3-50
Q5E2H6_VIBF1/3-48
Q5E431_VIBF1/7-52
Q5E4V2_VIBF1/3-48
Q5E5E6_VIBF1/3-48
Q5E793_VIBF1/3-48
Q5FI00_LACAC/3-48
Q5FJ16_LACAC/4-48
Q5FJ32_LACAC/3-48
Q5FJ38_LACAC/3-50
Q5FLV2_LACAC/7-52
Q5FTE1_GLUOX/11-55
Q5GQ86_ECOLX/8-56
Q5GUF1_XANOR/103-148
Q5GVV0_XANOR/14-59
Q5GZ08_XANOR/1-41
Q5H148_XANOR/45-90
Q5H3W6_XANOR/78-123
Q5H6B4_XANOR/12-57
Q5H6H6_XANOR/47-92
Q5HEF9_STAAC/3-47
Q5HFR4_STAAC/3-48
Q5HJA5_STAAC/5-51
Q5HMX8_STAEQ/3-47
Q5I3L6_ECOLX/1-28
Q5I3M8_ECOLX/6-48
Q5IK55_9ACTO/1-45
Q5IX68_LEUME/8-53
Q5K2M5_BACLI/3-48
Q5KRX3_CORGL/3-48
Q5KU29_CLOCL/4-49
Q5KUS6_GEOKA/6-50
Q5KUX0_GEOKA/3-48
Q5KW41_GEOKA/4-49
Q5KY04_GEOKA/3-49
Q5KY36_GEOKA/3-48
Q5KYK9_GEOKA/5-51
Q5KYQ0_GEOKA/4-49
Q5L237_GEOKA/4-49
Q5LAN1_BACFN/7-52
Q5LBV2_BACFN/9-54
Q5LKP5_SILPO/11-56
Q5LKX0_SILPO/15-60
Q5LKX7_SILPO/14-59
Q5LKY7_SILPO/12-57
Q5LM80_SILPO/10-55
Q5LVV5_SILPO/11-56
Q5LYY6_STRT1/3-49
Q5LZT3_STRT1/4-49
Q5M0N0_STRT1/19-64
Q5M4E3_STRT2/4-49
Q5M566_STRT2/19-64
Q5NN03_ZYMMO/31-76
Q5PC00_SALPA/28-73
Q5PDG6_SALPA/2-50
Q5PE58_SALPA/3-48
Q5PEP9_SALPA/3-48
Q5PEQ0_SALPA/3-48
Q5PJ96_SALPA/6-51
Q5PJD1_SALPA/7-52
Q5PK53_SALPA/11-56
Q5PLK5_SALPA/10-55
Q5PM19_SALPA/7-52
Q5PN44_SALPA/14-59
Q5SK45_THET8/7-52
Q5WAQ2_BACSK/4-49
Q5WBG2_BACSK/4-48
Q5WBX5_BACSK/4-49
Q5WC28_BACSK/3-48
Q5WC56_BACSK/3-49
Q5WC99_BACSK/5-50
Q5WCA4_BACSK/4-49
Q5WCJ5_BACSK/8-53
Q5WCL9_BACSK/5-51
Q5WDA6_BACSK/7-52
Q5WEB2_BACSK/4-49
Q5WHP8_BACSK/3-48
Q5WIV0_BACSK/7-52
Q5WJ79_BACSK/3-48
Q5WL99_BACSK/3-47
Q5WLB1_BACSK/4-49
Q5XA95_STRP6/4-49
Q5XAZ2_STRP6/17-62
Q5XBP7_STRP6/28-73
Q5XD40_STRP6/9-55
Q5XDC7_STRP6/8-53
Q5YU88_NOCFA/19-66
Q5YUJ7_NOCFA/3-48
Q5YW39_NOCFA/5-51
Q62DI9_BURMA/3-47
Q62EN2_BURMA/4-49
Q62FG6_BURMA/4-49
Q62KT0_BURMA/13-59
Q62PM8_BACLD/3-48
Q62X08_BACLD/3-49
Q630J8_BACCZ/3-48
Q633B3_BACCZ/4-49
Q634X2_BACCZ/3-48
Q635H7_BACCZ/3-48
Q635R9_BACCZ/4-49
Q63B78_BACCZ/4-49
Q63EQ9_BACCZ/3-48
Q63FY2_BACCZ/3-48
Q63GZ8_BACCZ/3-48
Q63II4_BURPS/7-52
Q63MV4_BURPS/5-49
Q63TY6_BURPS/3-48
Q63UL8_BURPS/13-59
Q63VE0_BURPS/4-49
Q63Y66_BURPS/4-49
Q64FU7_STRTR/3-49
Q64R29_BACFR/7-52
Q64SS8_BACFR/9-54
Q65CX0_BACLD/3-49
Q65D68_BACLD/4-49
Q65DV3_BACLD/3-48
Q65E58_BACLD/22-67
Q65E70_BACLD/10-56
Q65F23_BACLD/4-49
Q65G28_BACLD/5-50
Q65IV5_BACLD/4-49
Q65KB9_BACLD/3-48
Q65LH6_BACLD/4-49
Q65LL7_BACLD/5-51
Q65MW9_BACLD/3-48
Q65SC2_MANSM/2-47
Q65SY6_MANSM/2-50
Q65T61_MANSM/8-53
Q65T65_MANSM/4-49
Q65UE5_MANSM/5-50
Q65UV9_MANSM/3-47
Q65VW9_MANSM/3-48
Q65WA5_MANSM/18-63
Q664H1_YERPS/7-52
Q664N3_YERPS/3-48
Q665I2_YERPS/6-51
Q665R7_YERPS/4-49
Q666I6_YERPS/1-46
Q666Z9_YERPS/7-52
Q667A2_YERPS/6-51
Q667E9_YERPS/3-48
Q668Y8_YERPS/14-59
Q669B8_YERPS/7-52
Q669F3_YERPS/9-54
Q669G6_YERPS/9-53
Q669Q8_YERPS/3-48
Q66C06_YERPS/2-47
Q66EL6_YERPS/2-50
Q66G82_YERPS/3-48
Q67LW8_SYMTH/7-52
Q67RD8_SYMTH/2-47
Q6A5C9_PROAC/12-57
Q6A5G1_PROAC/9-54
Q6A5R6_PROAC/13-58
Q6A645_PROAC/10-57
Q6A7G6_PROAC/5-49
Q6A7R0_PROAC/5-50
Q6AA58_PROAC/6-51
Q6AAK2_PROAC/5-50
Q6ABK7_PROAC/35-79
Q6ABQ1_PROAC/6-51
Q6AC93_LEIXX/4-49
Q6ACD0_LEIXX/12-57
Q6ADS3_LEIXX/10-54
Q6AEG8_LEIXX/8-53
Q6CYR9_ERWCT/3-48
Q6CZ94_ERWCT/11-56
Q6CZA7_ERWCT/10-55
Q6CZJ1_ERWCT/9-52
Q6D0H2_ERWCT/2-50
Q6D0M6_ERWCT/13-58
Q6D0M6_ERWCT/72-117
Q6D0Q3_ERWCT/3-46
Q6D0Z9_ERWCT/3-48
Q6D2C4_ERWCT/3-48
Q6D4A6_ERWCT/4-49
Q6D576_ERWCT/13-58
Q6D5S4_ERWCT/6-47
Q6D650_ERWCT/7-52
Q6D735_ERWCT/7-52
Q6D7C8_ERWCT/2-47
Q6D8H7_ERWCT/16-61
Q6D8W8_ERWCT/3-49
Q6D964_ERWCT/2-47
Q6DA95_ERWCT/8-56
Q6DB83_ERWCT/3-48
Q6F0W4_MESFL/7-51
Q6FFP6_ACIAD/11-56
Q6G7R5_STAAS/3-47
Q6G956_STAAS/3-48
Q6GCK1_STAAS/5-51
Q6GF30_STAAR/3-47
Q6GGJ0_STAAR/3-48
Q6GK40_STAAR/5-51
Q6HAN3_BACHK/3-48
Q6HCK2_BACHK/4-49
Q6HDV3_BACHK/3-48
Q6HE61_BACHK/3-48
Q6HEF6_BACHK/4-49
Q6HIK7_BACHK/4-49
Q6HM83_BACHK/3-48
Q6HN57_BACHK/4-48
Q6HNF0_BACHK/3-48
Q6HPH1_BACHK/3-48
Q6I293_BACAN/3-48
Q6IV16_PECCC/37-82
Q6JJ73_GEOSE/4-49
Q6LFT2_PHOPR/3-48
Q6LH07_PHOPR/3-48
Q6LQ82_PHOPR/3-48
Q6LQE1_PHOPR/3-50
Q6LQE6_PHOPR/3-48
Q6LRU3_PHOPR/2-50
Q6LSU2_PHOPR/6-51
Q6LUU6_PHOPR/3-48
Q6LVI0_PHOPR/3-48
Q6M2L2_CORGL/11-55
Q6M413_CORGL/8-53
Q6M8H7_CORGL/41-86
Q6MSM0_MYCMS/7-51
Q6NFC5_CORDI/14-58
Q6NIW0_CORDI/26-71
Q6V9Q6_VIBVU/3-48
Q6W1J7_RHISN/36-79
Q6W1K3_RHISN/4-48
Q6W263_RHISN/6-50
Q6W2C3_RHISN/6-51
Q6XK13_SPICI/7-51
Q70K12_BACAM/5-51
Q71I04_LACDL/6-36
Q71VS0_LISMF/4-49
Q71W27_LISMF/3-48
Q71XN5_LISMF/3-48
Q71Y28_LISMF/4-50
Q71YU1_LISMF/3-48
Q71Z69_LISMF/4-49
Q721D6_LISMF/2-46
Q721V9_LISMF/5-49
Q723B5_LISMF/3-48
Q724F8_LISMF/6-51
Q725D3_LISMF/5-50
Q72KR3_THET2/23-68
Q72X47_BACC1/3-48
Q72Z56_BACC1/4-49
Q730Y0_BACC1/3-48
Q731J3_BACC1/3-48
Q731V4_BACC1/4-49
Q73C80_BACC1/3-48
Q73DI0_BACC1/3-48
Q73EX6_BACC1/3-48
Q73RX8_MYCPA/19-66
Q743V1_MYCPA/49-92
Q746L5_THET2/14-59
Q74HI6_LACJO/3-48
Q74J45_LACJO/4-48
Q74J50_LACJO/2-47
Q74K97_LACJO/3-50
Q74KK8_LACJO/3-47
Q74KT6_LACJO/7-52
Q74LH5_LACJO/3-48
Q74RZ8_YERPE/57-102
Q74V61_YERPE/13-58
Q76BV0_STRTL/13-57
Q79IW2_ECOLX/7-52
Q7A4I3_STAAN/3-47
Q7A5G4_STAAN/3-48
Q7A7T4_STAAN/5-51
Q7A8S0_ECO57/6-51
Q7AA90_ECO57/7-52
Q7AAP1_ECO57/3-50
Q7AH57_ECO57/5-50
Q7AKD6_STRCO/4-48
Q7AKQ7_STRCO/23-70
Q7B6P0_STRT2/3-49
Q7BCH1_STRTR/3-49
Q7CF15_STRP3/3-48
Q7CFV7_YERPE/3-48
Q7CFZ4_YERPE/7-52
Q7CGA6_YERPE/2-50
Q7CGE6_YERPE/4-49
Q7CGW3_YERPE/6-51
Q7CIJ7_YERPE/3-48
Q7CJ00_YERPE/3-48
Q7CJ48_YERPE/9-53
Q7CJ56_YERPE/9-54
Q7CJ81_YERPE/7-52
Q7CL20_YERPE/11-56
Q7CL82_YERPE/6-51
Q7CN01_STRP8/3-48
Q7CNF0_STRP8/6-52
Q7CNG8_STRP8/8-53
Q7CPC1_SALTY/11-56
Q7CPK3_SALTY/7-52
Q7CRH7_AGRT5/8-53
Q7CRM1_AGRT5/13-54
Q7CRR9_AGRT5/1-45
Q7CS72_AGRT5/2-47
Q7CUW8_AGRT5/9-54
Q7CV46_AGRT5/6-51
Q7CV86_AGRT5/5-49
Q7CVK9_AGRT5/1-33
Q7CZ24_AGRT5/10-55
Q7D157_AGRT5/2-47
Q7D336_AGRT5/7-49
Q7D372_AGRT5/13-59
Q7D3K0_AGRT5/45-90
Q7D446_AGRT5/12-57
Q7D590_MYCTU/55-99
Q7MC02_VIBVY/1-36
Q7MCQ6_VIBVY/28-73
Q7MEG2_VIBVY/2-50
Q7MEU7_VIBVY/3-48
Q7MG09_VIBVY/3-48
Q7MG31_VIBVY/3-48
Q7MG39_VIBVY/12-57
Q7MG45_VIBVY/3-48
Q7MG70_VIBVY/35-80
Q7MH59_VIBVY/3-48
Q7MHH5_VIBVY/3-48
Q7MI77_VIBVY/9-56
Q7MI83_VIBVY/3-48
Q7MN23_VIBVY/6-51
Q7MQF1_VIBVY/31-76
Q7MYC4_PHOLL/11-56
Q7N0Z6_PHOLL/3-48
Q7N137_PHOLL/2-50
Q7N218_PHOLL/6-51
Q7N5H1_PHOLL/15-60
Q7N953_PHOLL/7-52
Q7NA75_PHOLL/3-48
Q7NTK3_CHRVO/4-48
Q7NTN9_CHRVO/1-39
Q7NTU7_CHRVO/14-59
Q7P7T9_FUSNV/3-48
Q7TW59_MYCBO/10-54
Q7UVM2_RHOBA/44-89
Q7VVQ4_BORPE/13-60
Q7VYI2_BORPE/11-56
Q7W2R3_BORPA/10-55
Q7W3E5_BORPA/9-59
Q7W750_BORPA/11-56
Q7WAR9_BORPA/13-60
Q7WBY8_BORPA/6-51
Q7WDR1_BORBR/10-55
Q7WER5_BORBR/9-59
Q7WIN2_BORBR/11-56
Q7WJX7_BORBR/13-60
Q7WPY5_BORBR/6-51
Q7WTD4_9ACTO/2-47
Q7WWP5_LACAC/4-49
Q7WWR1_LACAC/12-57
Q7X1P4_9LACT/3-49
Q7X3X9_CLAMM/11-55
Q814M6_BACCR/3-48
Q816Y7_BACCR/4-49
Q818N8_BACCR/3-48
Q818Y2_BACCR/3-48
Q819H1_BACCR/4-49
Q81GV2_BACCR/1-28
Q81HM8_BACCR/4-48
Q81HX1_BACCR/3-48
Q81IW5_BACCR/3-48
Q81JQ0_BACAN/3-48
Q81KR1_BACAN/4-49
Q81M22_BACAN/3-48
Q81MC3_BACAN/3-48
Q81MM1_BACAN/4-49
Q81NC7_BACAN/3-48
Q81QC0_BACAN/4-49
Q81U08_BACAN/3-48
Q81UV2_BACAN/4-48
Q81V39_BACAN/3-48
Q81VI6_BACAN/3-48
Q825N5_STRAW/6-51
Q825V2_STRAW/20-67
Q826C3_STRAW/12-57
Q826C6_STRAW/4-49
Q826M6_STRAW/11-56
Q828I6_STRAW/9-56
Q829X1_STRAW/3-48
Q82AT0_STRAW/4-48
Q82BK4_STRAW/8-53
Q82CM4_STRAW/3-48
Q82CN2_STRAW/4-49
Q82CT1_STRAW/15-60
Q82DJ3_STRAW/38-82
Q82DJ8_STRAW/11-56
Q82FJ0_STRAW/25-70
Q82G55_STRAW/5-51
Q82K35_STRAW/3-48
Q82L97_STRAW/11-55
Q82MD2_STRAW/4-48
Q82MG5_STRAW/9-54
Q82N26_STRAW/17-62
Q82NH4_STRAW/14-59
Q82PA2_STRAW/30-75
Q82PE9_STRAW/4-49
Q82PP1_STRAW/11-56
Q82Q90_STRAW/22-67
Q82QF5_STRAW/10-55
Q82YR3_ENTFA/4-49
Q82ZT5_ENTFA/7-53
Q832I8_ENTFA/3-49
Q833M2_ENTFA/2-48
Q834N9_ENTFA/4-49
Q835G7_ENTFA/3-48
Q835X8_ENTFA/3-48
Q836N7_ENTFA/6-52
Q836Z0_ENTFA/4-49
Q838B8_ENTFA/3-48
Q839J3_ENTFA/4-50
Q83P59_SHIFL/6-51
Q83PV1_SHIFL/1-33
Q83Q40_SHIFL/3-50
Q83QB8_SHIFL/3-48
Q83QF6_SHIFL/3-48
Q83QW9_SHIFL/3-48
Q83RC3_SHIFL/8-53
Q83RK6_SHIFL/4-49
Q83T75_SALTI/14-59
Q83XM4_LACFE/8-53
Q841U3_VIBVU/3-48
Q84BY2_BIFLO/6-51
Q84F81_LYSSH/4-49
Q878V1_STRP3/17-62
Q879K5_STRP3/1-39
Q87DK0_XYLFT/5-50
Q87H83_VIBPA/3-48
Q87HZ2_VIBPA/2-50
Q87JL7_VIBPA/14-59
Q87LI0_VIBPA/3-48
Q87M56_VIBPA/3-50
Q87M62_VIBPA/6-52
Q87M65_VIBPA/3-48
Q87RR8_VIBPA/6-51
Q87T18_VIBPA/3-48
Q87TL1_VIBPA/45-90
Q87Z68_PSESM/13-58
Q880Y3_PSESM/12-56
Q883I7_PSESM/3-48
Q888R3_PSESM/2-50
Q888Y0_PSESM/3-48
Q88AA7_PSESM/3-48
Q88AP0_PSESM/18-63
Q88HE5_PSEPK/13-58
Q88HH7_PSEPK/13-59
Q88K35_PSEPK/3-48
Q88PQ6_PSEPK/2-50
Q88RZ0_LACPL/7-53
Q88S23_LACPL/4-50
Q88SA3_LACPL/4-50
Q88SE3_LACPL/4-51
Q88SF1_LACPL/6-52
Q88SF9_LACPL/3-51
Q88SZ4_LACPL/3-48
Q88UA5_LACPL/3-48
Q88V30_LACPL/7-52
Q88ZV7_LACPL/4-49
Q88ZX1_LACPL/3-48
Q88ZX2_LACPL/3-48
Q891M4_CLOTE/5-51
Q896U4_CLOTE/12-57
Q896Y0_CLOTE/4-49
Q899C2_CLOTE/4-49
Q89GG7_BRAJA/66-111
Q89GI8_BRAJA/48-93
Q89N68_BRAJA/30-75
Q89NC6_BRAJA/19-64
Q89PT6_BRAJA/13-58
Q89Q29_BRAJA/4-49
Q89VC9_BRAJA/11-56
Q8A1P6_BACTN/8-53
Q8A7U0_BACTN/1-39
Q8A9J1_BACTN/1-39
Q8AAH8_BACTN/9-54
Q8CNM3_STAES/3-47
Q8CXV2_ECOL6/17-62
Q8CXZ1_ECOL6/8-53
Q8CZT2_YERPE/8-54
Q8CZW9_YERPE/32-77
Q8CZX9_YERPE/26-71
Q8D089_YERPE/2-47
Q8D0T4_YERPE/48-93
Q8D4H6_VIBVU/3-48
Q8D4J7_VIBVU/3-48
Q8D4K5_VIBVU/12-57
Q8D4L1_VIBVU/3-48
Q8D566_VIBVU/1-45
Q8D5P9_VIBVU/14-59
Q8D7F3_VIBVU/2-50
Q8D7T3_VIBVU/3-48
Q8DBN6_VIBVU/3-48
Q8DBP2_VIBVU/3-50
Q8DCD4_VIBVU/3-48
Q8DCP1_VIBVU/3-48
Q8DDA7_VIBVU/11-56
Q8DFC5_VIBVU/6-51
Q8DNC3_STRR6/18-63
Q8DNK6_STRR6/3-49
Q8DNM4_STRR6/10-55
Q8DNN6_STRR6/15-60
Q8DNS6_STRR6/4-49
Q8DR72_STRR6/28-74
Q8DT29_STRMU/3-48
Q8DUN0_STRMU/5-51
Q8DWF4_STRMU/6-50
Q8DXF5_STRA5/6-52
Q8DXP2_STRA5/6-52
Q8DY02_STRA5/4-49
Q8DYN5_STRA5/3-48
Q8E0E9_STRA5/3-48
Q8E0M3_STRA5/8-53
Q8E278_STRA5/3-48
Q8E377_STRA3/6-52
Q8E3B2_STRA3/6-52
Q8E3M1_STRA3/4-49
Q8E493_STRA3/3-48
Q8E623_STRA3/3-48
Q8E697_STRA3/8-53
Q8E7N6_STRA3/3-48
Q8EBJ8_SHEON/4-49
Q8EEW8_SHEON/13-56
Q8EKV6_OCEIH/3-48
Q8EL22_OCEIH/4-49
Q8ELI6_OCEIH/17-62
Q8EMY5_OCEIH/6-52
Q8ENB0_OCEIH/4-49
Q8ENC0_OCEIH/4-49
Q8END0_OCEIH/3-48
Q8EP89_OCEIH/4-49
Q8FAE6_ECOL6/6-51
Q8FB23_ECOL6/21-66
Q8FC66_ECOL6/14-56
Q8FDF1_ECOL6/3-50
Q8FEA3_ECOL6/3-48
Q8FFU6_ECOL6/5-50
Q8FHR2_ECOL6/4-49
Q8FKQ8_ECOL6/14-59
Q8FMJ3_COREF/10-53
Q8FMX3_COREF/26-70
Q8FPY7_COREF/30-75
Q8FTS6_COREF/12-57
Q8FUK0_COREF/63-107
Q8FV64_BRUSU/6-51
Q8FWZ0_BRUSU/2-47
Q8FX27_BRUSU/9-57
Q8FY40_BRUSU/7-52
Q8G202_BRUSU/4-49
Q8G3I5_BIFLO/3-50
Q8G3J1_BIFLO/5-50
Q8G3Y8_BIFLO/6-51
Q8G4P2_BIFLO/23-67
Q8G549_BIFLO/8-53
Q8G553_BIFLO/8-53
Q8G605_BIFLO/13-59
Q8G612_BIFLO/11-56
Q8G6M8_BIFLO/6-51
Q8G6U2_BIFLO/3-48
Q8G6U5_BIFLO/6-51
Q8G6U9_BIFLO/3-48
Q8G6V4_BIFLO/5-50
Q8G6V6_BIFLO/4-49
Q8G746_BIFLO/12-57
Q8G7J0_BIFLO/25-70
Q8G7K6_BIFLO/12-57
Q8G7R2_BIFLO/15-60
Q8G7S0_BIFLO/7-52
Q8G7U9_BIFLO/4-49
Q8G7X8_BIFLO/3-50
Q8GAG4_ARTNI/6-51
Q8GAP0_ARTNI/7-54
Q8GM38_BACME/4-49
Q8GRH2_PECCC/11-56
Q8K6R0_STRP3/3-48
Q8KJ47_RHILO/14-58
Q8KJA9_RHILO/5-50
Q8KUX5_9BIFI/3-48
Q8L127_RHIRD/2-47
Q8NMF0_CORGL/9-53
Q8NNS6_CORGL/7-52
Q8NNY3_CORGL/6-51
Q8NQQ9_CORGL/9-54
Q8NR13_CORGL/14-59
Q8NTX2_CORGL/4-49
Q8NTY1_CORGL/7-52
Q8NVK1_STAAW/3-47
Q8NWE3_STAAW/3-48
Q8NYG5_STAAW/5-51
Q8NZJ5_STRP8/4-49
Q8P0K5_STRP8/3-48
Q8P1V7_STRP3/6-52
Q8P237_STRP3/8-53
Q8P3E1_XANCP/12-57
Q8P3H0_XANCP/16-61
Q8P5C9_XANCP/5-50
Q8P5I5_XANCP/15-60
Q8P623_XANCP/14-59
Q8P7Z1_XANCP/12-56
Q8P874_XANCP/4-48
Q8P8N1_XANCP/7-52
Q8PAH6_XANCP/2-47
Q8PE33_XANCP/24-69
Q8PER8_XANAC/12-57
Q8PEW4_XANAC/16-61
Q8PGX5_XANAC/15-60
Q8PHE7_XANAC/14-59
Q8PJE0_XANAC/9-53
Q8PJN0_XANAC/4-48
Q8PK63_XANAC/7-52
Q8PM77_XANAC/16-61
Q8PPH3_XANAC/5-50
Q8PR03_XANAC/11-56
Q8R748_THETN/8-53
Q8R8P3_THETN/3-48
Q8RBL3_THETN/3-48
Q8RBL9_THETN/4-49
Q8RBQ4_THETN/9-54
Q8RCF2_THETN/4-49
Q8RCR4_THETN/5-48
Q8RD46_THETN/4-50
Q8RDH8_THETN/20-64
Q8RDP0_FUSNN/3-48
Q8VS94_STRSL/3-50
Q8X5C3_ECO57/3-48
Q8X640_ECO57/3-48
Q8X667_ECO57/8-53
Q8X684_ECO57/5-50
Q8X6J6_ECO57/3-48
Q8X6V8_ECO57/1-42
Q8X843_ECO57/4-49
Q8X8K7_ECO57/4-49
Q8XCD9_ECO57/6-51
Q8XEF8_ECO57/3-50
Q8XFA4_SALTI/7-52
Q8XHE6_CLOPE/4-49
Q8XHY4_CLOPE/2-47
Q8XJX7_CLOPE/5-51
Q8XK70_CLOPE/5-49
Q8XKQ4_CLOPE/3-49
Q8XNC1_CLOPE/4-49
Q8XPK3_RALSO/18-63
Q8XPM2_RALSO/28-73
Q8XQE1_RALSO/13-58
Q8XVH1_RALSO/4-48
Q8XYG8_RALSO/4-49
Q8Y0M9_RALSO/3-48
Q8Y3J3_LISMO/4-49
Q8Y3U4_LISMO/3-48
Q8Y5D7_LISMO/3-48
Q8Y5R2_LISMO/4-50
Q8Y6G0_LISMO/3-48
Q8Y6T3_LISMO/4-49
Q8Y887_LISMO/2-46
Q8Y8N8_LISMO/5-49
Q8Y908_LISMO/5-50
Q8Y9J2_LISMO/3-48
Q8YAT2_LISMO/5-50
Q8YBB5_BRUME/9-57
Q8YBF4_BRUME/2-47
Q8YD65_BRUME/25-70
Q8YEY3_BRUME/9-54
Q8YFX7_BRUME/4-49
Q8YJR3_BRUME/27-72
Q8Z113_SALTI/7-52
Q8Z133_SALTI/6-51
Q8Z2A1_SALTI/10-55
Q8Z2E7_SALTI/28-73
Q8Z2R6_SALTI/3-48
Q8Z404_SALTI/4-49
Q8Z405_SALTI/3-48
Q8Z515_SALTI/14-59
Q8Z5A3_SALTI/3-48
Q8ZK25_SALTY/7-52
Q8ZKV7_SALTY/3-48
Q8ZL59_SALTY/11-56
Q8ZLA6_SALTY/10-55
Q8ZMA3_SALTY/4-49
Q8ZND1_SALTY/14-59
Q8ZPF5_SALTY/3-48
Q926R7_LISIN/4-49
Q927A9_LISIN/3-48
Q929P1_LISIN/3-48
Q92A20_LISIN/4-50
Q92AT1_LISIN/3-48
Q92BB0_LISIN/4-49
Q92DG2_LISIN/5-49
Q92EC1_LISIN/3-48
Q92FS3_LISIN/5-50
Q92KZ2_RHIME/7-52
Q92LW7_RHIME/4-49
Q92MS7_RHIME/4-48
Q92P63_RHIME/24-69
Q92PC5_RHIME/7-48
Q92TF4_RHIME/3-49
Q92TS4_RHIME/8-53
Q92TW4_RHIME/1-45
Q92TX0_RHIME/12-57
Q92UM4_RHIME/12-57
Q92UN2_RHIME/5-50
Q92UQ6_RHIME/4-48
Q92UY4_RHIME/14-59
Q92V12_RHIME/1-48
Q92VD1_RHIME/7-52
Q92VZ0_RHIME/6-50
Q92W29_RHIME/12-53
Q92W80_RHIME/10-58
Q92WI7_RHIME/9-53
Q92WP9_RHIME/5-50
Q92WV8_RHIME/3-48
Q92X08_RHIME/7-52
Q92XE5_RHIME/6-51
Q92XX0_RHIME/33-76
Q931A6_RHIME/12-57
Q937H4_KLEPN/3-48
Q93AP7_YERPS/1-45
Q93CA1_BIFAD/5-50
Q93E14_RHILT/2-47
Q93HE6_STRAW/6-48
Q93J95_STRCO/5-50
Q93K06_LACPL/7-52
Q93LI4_LACDL/3-50
Q93SD9_ECOLX/14-59
Q97DC5_CLOAB/3-51
Q97EZ3_CLOAB/4-49
Q97KR1_CLOAB/15-60
Q97L69_CLOAB/4-49
Q97M07_CLOAB/8-54
Q97M40_CLOAB/3-48
Q97NM1_STRPN/8-53
Q97NZ5_STRPN/3-49
Q97P23_STRPN/10-55
Q97P45_STRPN/9-54
Q97PB5_STRPN/4-49
Q97SK3_STRPN/6-52
Q983D4_RHILO/13-56
Q983R5_RHILO/3-48
Q985L4_RHILO/8-51
Q985T5_RHILO/3-48
Q986G9_RHILO/4-48
Q986T5_RHILO/8-53
Q98AM5_RHILO/5-50
Q98AV4_RHILO/6-50
Q98CK2_RHILO/6-51
Q98CU6_RHILO/6-50
Q98CX1_RHILO/1-46
Q98GH8_RHILO/19-64
Q98H38_RHILO/8-53
Q98IU7_RHILO/1-45
Q98J56_RHILO/10-55
Q98K13_RHILO/16-61
Q98KE7_RHILO/6-51
Q98LH5_RHILO/9-54
Q98LI8_RHILO/6-51
Q98PU7_MYCPU/6-46
Q99SL0_STAAM/3-47
Q99TY5_STAAM/3-48
Q99WV4_STAAM/5-51
Q99Y89_STRP1/4-49
Q99YU3_STRP1/3-48
Q99ZB7_STRP1/7-54
Q99ZC1_STRP1/3-48
Q9A0T8_STRP1/6-52
Q9A118_STRP1/8-53
Q9A3Y5_CAUCR/17-62
Q9A5U2_CAUCR/31-76
Q9A5Y1_CAUCR/5-50
Q9A611_CAUCR/33-76
Q9A6N4_CAUCR/6-51
Q9A7H0_CAUCR/7-52
Q9A7U3_CAUCR/3-48
Q9A875_CAUCR/26-71
Q9A957_CAUCR/14-59
Q9A9L1_CAUCR/3-48
Q9AAM4_CAUCR/10-55
Q9AAT1_CAUCR/54-74
Q9ACN9_STRLI/4-48
Q9ADY9_RHIRD/46-91
Q9AEW0_LACLA/7-52
Q9AGE3_YERPS/1-45
Q9AHZ1_PHOLU/1-45
Q9AI21_ECOLX/14-59
Q9AK86_STRCO/19-63
Q9AL35_CLOTM/2-46
Q9AME6_STRGN/8-53
Q9CDR9_LACLA/3-48
Q9CF05_LACLA/4-49
Q9CF33_LACLA/7-52
Q9CHK6_LACLA/22-68
Q9CJZ1_PASMU/10-58
Q9CM10_PASMU/3-48
Q9CMG1_PASMU/4-52
Q9CMM7_PASMU/8-53
Q9EZF4_ECOLX/7-55
Q9F3C1_STRCO/8-53
Q9F3I7_STRCO/15-60
Q9F463_ARTAU/11-55
Q9F497_ERWAM/8-56
Q9F5P0_CLOPE/4-49
Q9F853_VIBCH/16-64
Q9HY54_PSEAE/2-50
Q9I1F6_PSEAE/17-62
Q9I2F5_PSEAE/3-48
Q9K421_STRCO/21-66
Q9K433_STRCO/5-50
Q9K6N6_BACHD/3-48
Q9K7W7_BACHD/4-49
Q9K7X7_BACHD/7-50
Q9K8T0_BACHD/4-49
Q9KAH4_BACHD/2-47
Q9KAR0_BACHD/3-49
Q9KAR8_BACHD/4-49
Q9KBB0_BACHD/3-50
Q9KBJ8_BACHD/3-48
Q9KBS0_BACHD/3-47
Q9KCQ3_BACHD/5-50
Q9KDG3_BACHD/3-48
Q9KEF1_BACHD/4-49
Q9KHA2_NOSP7/7-52
Q9KLR8_VIBCH/16-61
Q9KLT7_VIBCH/3-48
Q9KM69_VIBCH/2-50
Q9KN33_VIBCH/3-48
Q9KNQ4_VIBCH/3-48
Q9KPM9_VIBCH/3-48
Q9KRS9_VIBCH/12-57
Q9KSH0_VIBCH/3-48
Q9KTJ3_VIBCH/6-51
Q9KV68_VIBCH/8-53
Q9KWR1_THEVU/3-48
Q9KWU0_SPHSX/17-60
Q9KX12_LACDE/7-52
Q9KYS3_STRCO/3-48
Q9KZG6_STRCO/6-48
Q9L028_STRCO/2-47
Q9L039_STRCO/4-48
Q9L148_STRCO/24-69
Q9L6X0_STRTR/8-53
Q9LA31_SHIDY/4-49
Q9LAB7_AZOIR/5-50
Q9LBD2_GEOSE/1-45
Q9LCC3_STREI/8-53
Q9R6G4_RHIRD/8-49
Q9R9P1_RHIME/3-49
Q9R9Q8_RHIME/2-47
Q9RD24_STRCO/20-67
Q9RD53_STRCO/28-76
Q9RD71_STRCO/6-51
Q9RDH4_STRCO/4-49
Q9RDI2_STRCO/3-48
Q9RFQ5_LACPE/7-52
Q9RGS2_STACA/3-49
Q9RHU2_STRTL/4-49
Q9RHZ3_ALIAC/3-48
Q9RIV3_STRCO/12-57
Q9RJV0_STRCO/2-47
Q9RJY4_STRCO/10-55
Q9RKF2_STRCO/18-65
Q9RL31_STRCO/13-58
Q9RRI9_DEIRA/16-60
Q9RT81_DEIRA/60-105
Q9S1T0_STRCO/26-71
Q9S2C4_STRCO/9-53
Q9S6S5_9LACT/3-48
Q9WWF6_RHIRD/41-86
Q9WYD5_THEMA/5-50
Q9X046_THEMA/6-51
Q9X0S7_THEMA/7-52
Q9X0U5_THEMA/3-47
Q9X2H1_THEMA/3-48
Q9X4M6_LACSK/6-52
Q9X862_STRCO/5-51
Q9X9R3_STRRE/15-60
Q9XAL7_STRCO/9-54
Q9XDA3_THECU/5-49
Q9XDC7_SALTI/11-56
Q9Z509_STRCO/3-48
Q9ZAE0_LACLC/7-52
Q9ZFC9_9LACT/7-52
Q9ZHJ8_CLOBE/6-50
Q9ZHP7_9BACL/9-54
Q9ZI18_STRLI/2-47
Q9ZI78_9LACT/4-49
Q9ZIJ3_PSEAE/17-62
RAFR_ECOLX/2-47
RBSR_BACHD/3-48
RBSR_BACSU/3-48
RBSR_ECO57/3-48
RBSR_ECOL6/3-48
RBSR_ECOLI/3-48
RBSR_HAEIN/3-48
RBSR_LACLA/3-48
RBSR_PASMU/3-48
RBSR_SHIFL/3-48
RBTR_KLEAE/5-53
REG1_STRLI/4-48
REGA_CLOAB/4-49
REGA_CLOSA/4-49
SACR_LACLA/3-48
SCRR_KLEPN/7-55
SCRR_PEDPE/4-49
SCRR_SALTY/7-55
SCRR_STAXY/3-47
SCRR_STRMU/4-49
SCRR_VIBAL/3-48
TRER_ECOLI/6-51
TRER_SALTY/6-51
Y4158_STRCO/5-51
YAML_STRLM/15-59
YCJW_ECOLI/4-49
YKVZ_BACSU/3-48
YVDE_BACSU/3-48
