# Supplementary material for: Contact prediction is hardest for the most informative contacts, but improves with the incorporation of contact potentials
Source: PLoS One. 2018 Jun 28;13(6):e0199585. doi: 10.1371/journal.pone.0199585 (PMC6023208; doi:10.1371/journal.pone.0199585)
Supplement: S1 Data — Each file in the ‘alignments’ directory herein corresponds to a protein family’s alignment and contains the accession number and sequence range of each sequence in the alignment. (TAR.GZ) [file pone.0199585.s001.tar.gz › alignments/Molybdopterin]

D0X3K7_VIBAL/118-569
B7SQ64_9ZZZZ/1-219
E1P6R5_ECOAB/108-833
F3DVF3_9PSED/475-637
B9KQW8_RHOSK/283-436
E4ESZ5_PROAA/1-478
Q24RN5_DESHY/64-504
E4HXK7_PROAA/289-447
D0J1R8_COMT2/273-624
B1PUX0_9BACT/59-173
H4Y3T7_ECOLX/513-643
A4N1Y3_HAEIF/110-568
E0WFU8_9BACT/52-214
D6T3R8_STAAU/105-820
F7RER7_SHIFL/1-380
D5CCM2_ENTCC/68-146
Q714V7_HAEIF/110-276
C6C996_DICDC/107-593
F9H693_HAEHA/63-141
C4QUN7_9BACT/1-180
F4V9A8_ECOLX/1-332
A8HPN8_9BACT/12-138
G2S461_ENTAL/1-381
F8ENI0_RUNSL/126-508
B7QY51_9RHOB/77-117
B2PCM9_ECO57/119-576
A5HXJ4_9BACT/12-138
G9XQQ7_DESHA/112-568
G9A3X9_RHIFH/100-573
Q3RB48_XYLFA/424-610
D0ZXP7_SALT1/107-593
F5J8D3_9RHIZ/112-565
D7JLZ9_ECOLX/99-573
Q3ZWH3_DEHSC/256-732
E7IZH2_ECOLX/99-573
Q931E0_RHIME/116-603
Q1HIY4_9BACT/45-217
Q7X008_9BACT/36-217
B3DBD9_BURM1/113-513
F1TV93_PROAA/1-478
F4N1B8_YEREN/107-191
F7V8W2_CLOSS/62-471
H1RF12_SALMO/119-576
C6UNR3_ECO5T/510-643
I0JUE5_9BACT/11-182
Q2GR25_CHAGB/98-527
F2FRQ5_SALGL/119-576
E1Q7K1_HELPC/80-534
E0WGD2_9BACT/35-217
F5Y3T1_RAMTT/263-615
H3MCD4_KLEOX/56-517
D0ZAA5_EDWTE/108-568
Q7X066_9BACT/29-217
D6DNS3_ENTCL/1-380
B2A6F9_NATTJ/60-461
H1XWD8_9BACT/541-654
F2LC01_BURGS/322-754
H0IRF3_MYCAB/29-483
F0BCC3_9XANT/280-433
G4QMV7_GLANF/66-486
F0HM91_9ACTN/121-627
G3XLW3_ASPNA/305-631
G5Q4E9_SALMO/1-81
A9Y2U3_9BACT/8-216
A3MXF6_PYRCJ/105-847
E5ZCG6_CAMJU/1-358
H1JB85_9FIRM/112-627
A5CXG3_VESOH/274-632
G5Y8S6_ECOLX/56-517
A4YGR2_METS5/58-472
TORZ_ECOL6/84-551
Q8GEY0_9BACT/6-216
A7KTL7_MASLA/1-149
Q24N86_DESHY/73-509
G9VM25_SALMO/118-569
A8A7I0_ECOHS/61-488
F5UG29_9CYAN/57-488
Q3HY65_9BACT/50-216
E9Y9D8_ECOLX/115-566
Q7WRY4_9BACT/50-216
Q142G7_BURXL/273-628
F5TKQ8_9ACTO/1-62
G4AN18_AGGAC/1-332
A5HXK9_9BACT/12-138
G0A6Z3_METMM/62-487
G7V5C5_THELD/350-458
B1PUD9_9BACT/1-164
C4T209_YERIN/1-365
G9TME6_SALMO/99-573
D8F0H8_9DELT/83-525
B8G0H6_DESHD/59-457
B4A7Y0_SALNE/96-568
D3S794_METSF/51-430
E8I988_ECOLX/84-551
E6SE62_INTC7/306-736
A9Y2Q5_9BACT/48-216
B3F942_9ZZZZ/23-271
D2U7Y7_9BACT/39-207
F1NXN8_CHICK/302-630
H2JQF3_STRHJ/476-663
D0L707_GORB4/122-569
Q8ZPJ6_SALTY/116-571
H0SDM6_9BRAD/305-737
I0NEH6_SALET/56-517
E2DDE1_9ZZZZ/10-443
F0V4H5_9BACT/2-153
E0WFX3_9BACT/5-215
D3E009_METRM/61-483
E8QZ74_ISOPI/368-518
G9WDN9_SALET/61-130
A9ATN1_BURM1/144-544
H5X7J6_9PSEU/460-647
I0M7U3_SALET/8-401
E1SCY8_PANVC/51-508
F0T2U8_SYNGF/58-458
Q844P1_9BACT/35-218
A5G583_GEOUR/102-498
G0XZE4_9BACT/79-290
H3Q2Q3_BRUAO/69-481
D6EA32_9ACTN/112-545
F3KRQ9_9BURK/303-736
H8YWT4_9GAMM/488-644
G7QWX2_MYCBO/291-442
H4V900_ECOLX/1-332
E1QIG7_DESB2/1-332
F7MWN8_ECOLX/1-447
H3L9D1_KLEOX/1-332
D0LXR5_HALO1/345-454
A9YVN3_9BACT/98-353
H7XRX1_CAMJU/1-358
A3RXL1_RALSL/61-479
F5QYB4_SHIFL/1-258
Q308U9_9BACT/48-216
H3Y6W9_STAAU/105-820
A0AQT1_9BACT/4-217
Q746S9_GEOSL/474-565
F9I2Z5_ECOLX/61-139
H4DUM3_STAAU/314-738
Q844S2_9BACT/51-218
H4M1B6_ECOLX/1-332
F3WHV3_SHIBO/1-447
Q1HIZ2_9BACT/28-218
H5MW61_ECOLX/96-568
Q844W7_9BACT/46-217
B1GMH2_BACAN/318-742
Q7X045_9BACT/30-216
A8HQG7_9BACT/18-148
H9J7S6_BOMMO/302-456
Q3HY54_9BACT/46-220
H7TIM5_CAMCO/92-612
B6E570_9BACT/60-209
E1ECQ0_VIBPA/110-502
C0K3S6_9BACT/31-206
Q9Y8S7_AERPE/238-437
D0L257_HALNC/278-444
G2H6L6_9DELT/103-165
B5PJB7_SALET/115-561
H3XA13_STAAU/1-628
H5R883_ECOLX/108-833
B5RGN3_SALG2/56-517
G0BUM9_9ENTR/96-568
G0DBE5_ECOLX/111-566
H2IKR0_9VIBR/60-485
Q2QJA9_9SYNE/1-219
I0ENQ3_9HELI/102-176
G2S6M6_ENTAL/107-192
G0JHD0_YERPE/61-488
B0SN82_LEPBP/59-483
H5BQ21_ECOLX/107-190
G7AAY7_VIBCL/98-570
E2XUA4_PSEFL/306-638
A8HQZ2_9BACT/18-148
G7WPV7_METH6/60-483
Q1HJ79_9BACT/29-216
G2BN57_ECOLX/108-832
H7DXL8_9FIRM/277-352
E8WQ14_GEOS8/271-660
D0ZA16_EDWTE/120-185
B0KST0_PSEPG/110-266
G4P1Z8_BACPN/112-824
B2SVL3_XANOP/408-605
B3WR32_ECOLX/84-551
C2ICR7_VIBCL/98-570
E9CL02_9ENTR/107-188
E6C6P9_PROAA/289-447
B5S5F1_RALSL/311-550
Q32H77_SHIDS/90-212
E2XH07_SHIDY/107-190
B6E5H1_9BACT/60-209
G8NJ07_BRUSS/69-481
D5L0K3_9BACT/97-169
E7V749_SALMO/108-833
I0U4J8_BACTR/60-461
H8M414_SALTM/233-695
H0MWR9_SALMO/118-569
E4X889_OIKDI/294-614
H0KGJ9_AGGAC/94-567
Q4EDJ1_9RICK/247-575
Q00AA4_9BACT/1-103
H5HW16_ECOLX/38-499
F1VSK3_MORCA/108-832
A0ZYL2_9BURK/28-198
H4AP98_STAAU/314-738
H4L0U7_ECOLX/99-573
C9YJE8_CLODR/62-570
H0P3W6_9SYNC/70-501
H5V248_ESCHE/108-832
G6I8P5_9FIRM/184-579
E6L6R2_9PROT/2-365
D9PU49_METTM/273-689
A8AG28_CITK8/108-833
G9Z8C0_9ENTR/115-578
A1KQT4_9BACT/42-207
Q308U7_9BACT/9-219
F6EWA1_SPHCR/59-495
E6IFT0_ENTFL/1-204
A5XXI1_BURML/322-754
Q3YS41_EHRCJ/422-600
I0V6K4_9PSEU/121-867
YDEP_ECOLI/108-501
G5WS32_ECOLX/108-833
H5MV66_ECOLX/84-551
G9VT25_SALMO/96-568
F5MMP7_SHIFL/111-373
Q844Q9_9BACT/48-217
F2WP78_9BACT/15-198
G9Z7H3_9ENTR/107-191
E1I3M7_ECOLX/1-380
B3GXN9_ACTP7/1-381
Q32GX8_SHIDS/108-833
F9QAY6_9PAST/1-308
B1PUG6_9BACT/1-164
E4EMS7_PROAA/289-447
A4WMJ9_PYRAR/161-310
H6NV70_SALTI/99-573
Q1D8S8_MYXXD/263-474
E7UTW0_SALTM/30-460
C8S2Z6_9RHOB/307-739
E0WG46_9BACT/6-216
C0LN43_9BACT/1-184
Q02NK5_PSEAB/63-469
Q7X013_9BACT/47-216
E2WCI4_MYCTU/62-453
NAPA_METS4/97-570
A7BRK8_9GAMM/72-373
B3F932_9ZZZZ/4-243
H4J8A7_ECOLX/105-556
B1PUJ4_9BACT/1-164
H4KVR0_ECOLX/119-576
F7R6S2_SHIFL/99-228
Q8GEU3_9BACT/28-216
E6WPJ1_PSEUU/78-509
A8APM3_CITK8/111-523
D5X2E7_THIK1/310-754
G4HT40_MYCRH/84-510
B7SPU8_9ZZZZ/1-142
C9YSP0_9BACT/37-199
A8M616_SALAI/510-651
A5JHF3_9GAMM/2-153
Q67LX9_SYMTH/110-555
E0MLA8_9RHOB/68-480
C4QUN3_9BACT/1-180
A1W9Q7_ACISJ/62-500
E0UQZ6_SULAO/63-490
C8WM50_EGGLE/113-605
B4F0S4_PROMH/107-658
D6EHU0_STRLI/122-830
A4X1B2_SALTO/126-832
F6KW79_9ZZZZ/45-205
G5PC79_SALET/1-175
C5JA78_9BACT/17-214
G6G307_9FIRM/118-576
B6BI86_9PROT/1-359
E8A6T7_SALMO/514-643
NAPA_CAMLR/92-612
H0B8F9_9ACTO/62-448
F2JWR7_MARM1/111-497
F4XXN6_9CYAN/116-566
G5LKN0_SALET/1-215
D3QHN2_STALH/105-818
A9Y2P8_9BACT/50-214
G7LKB6_9ENTR/63-492
Q9N4Y8_CAEEL/304-629
E0J4Q7_ECOLW/107-191
G4C0B9_SALIN/119-576
Q98HH7_RHILO/55-478
A0SI89_9PROT/95-151
H4TQK9_ECOLX/96-568
A1TDS1_MYCVP/118-830
G1YAP1_ECOLX/84-551
B2H2G0_BURPE/273-628
H7F6K1_9LIST/315-739
E3PDY7_ECOH1/512-645
D1D0N8_9RHIZ/4-297
F0CE62_SALMO/119-576
Q5P1E4_AROAE/521-634
G0XZI7_9BACT/79-290
F4SW99_ECOLX/119-576
A5KU67_9GAMM/210-717
H1J9U1_9FIRM/112-568
E9WQK6_ECOLX/99-315
F0DMW5_9FIRM/58-482
C9MG87_HAEIF/110-568
C4SSG7_YERFR/105-564
F4NEX5_9ENTR/90-557
Q2EH53_9ZZZZ/85-137
Q7X050_9BACT/8-217
H8XMX2_BACAM/67-474
E7VVP4_SALMO/56-517
D0EJ82_RHIML/49-108
E7UPH1_ECOLX/84-171
F0CNU6_SALMO/119-576
F4CQT9_PSEUX/55-477
Q5NUP4_9PSED/108-833
D2UUN6_STAAU/314-738
E7RXY8_9BURK/109-180
F0KW34_YERE3/417-572
A9Y2K0_9BACT/9-215
E6TGW6_MYCSR/36-455
A1V2M2_BURMS/273-628
G9Z7A5_9ENTR/235-702
F5PYP6_SHIFL/74-454
I0JUI9_9BACT/18-177
C0K3X1_9BACT/40-203
B4UHS3_ANASK/104-520
D0JGP6_YERPD/121-578
H4SRL7_ECOLX/108-508
Q6N0V7_RHOPA/54-510
Q6XCH3_9BACT/119-198
H5HQ70_ECOLX/84-551
B5PQ38_SALHA/115-570
E5U7N4_ALCXX/297-729
H5D4X1_ECOLX/96-568
H3CF53_TETNG/303-450
B1PUH7_9BACT/1-162
D0QCD2_9BACT/1-219
B7L5E0_ECO55/114-565
G2LSN6_9XANT/85-516
D5N095_BACPN/112-824
G4CVJ7_9ACTO/470-643
H1DSV2_ECOLX/56-517
E9DUC9_METAQ/269-691
E7HVF3_ECOLX/1-380
B3F924_9ZZZZ/23-321
B7MMV5_ECO45/107-593
E5Z672_CAMJU/92-612
I0UX15_9PSEU/4-426
Q703H6_HALME/168-691
F5ZZ57_SALTU/92-543
E6BVN8_PROAA/121-841
A9Y2N8_9BACT/51-221
E7JWN0_SHISO/513-643
E0WFZ7_9BACT/6-215
Q1ZUC6_PHOAS/1-331
Q0BHB9_BURCM/322-754
F3VXF7_SHIBO/107-190
A9MHZ0_SALAR/119-576
D3RBD8_KLEVT/61-490
D8JE66_ACISD/122-522
A3ZJM1_CAMJU/90-573
H9ZP59_THETH/56-474
G8N7C3_GEOTH/111-824
B4DAA9_9BACT/90-515
B9TDK0_RICCO/4-302
E0WG65_9BACT/52-220
D8ADA9_ECOLX/111-566
C6C4D4_DICDC/109-273
C6UIC7_ECOBR/111-566
D8AHU4_ECOLX/1-332
I0JUD5_9BACT/1-91
H0E1A1_9ACTN/114-821
D0QCH1_9BACT/1-203
H4PK29_ECOLX/111-566
D0QCG3_9BACT/1-219
H5NPA5_ECOLX/111-566
A0AQR4_9BACT/18-217
E0WGC8_9BACT/51-217
H3LW05_KLEOX/107-192
B8HKN0_CYAP4/62-493
TTRA_ARCFU/283-726
D0QC28_9BACT/1-219
G6I3Y9_9FIRM/278-353
H8AZV1_CAMJU/107-180
A4ELL1_9RHOB/283-438
D0KR06_SULS9/310-407
F9T064_9VIBR/776-1038
C0ZWG5_RHOE4/94-503
D0QCG8_9BACT/1-219
Q0SJN7_RHOSR/63-457
Q8EH03_SHEON/103-583
F5R0U4_SHIFL/514-643
Q93G41_9BACT/2-155
A4Y282_SHEPC/118-569
C1NGK7_9ESCH/4-396
B1PUR6_9BACT/59-172
H8LYQ6_SALTM/107-191
C0K3U3_9BACT/29-206
B3Q6Q2_RHOPT/66-478
F0V4J8_9BACT/2-153
C4I4F3_BURPE/69-624
D3GRK1_ECO44/137-861
B5RV75_RALSL/139-595
B7SKG2_9PSED/121-577
A6SZG3_JANMA/131-585
G2P4T4_STRVO/120-541
E7H8P1_ECOLX/1-381
H4K2V7_ECOLX/111-566
B8DMX0_DESVM/117-537
G9TVM6_SALMO/108-833
Q1K1P2_DESAC/105-530
F4DZQ1_PSEMN/292-724
H5DJL6_ECOLX/111-566
D4E287_SEROD/52-509
C9P2K8_VIBME/114-572
E7SJC6_SHIDY/119-576
A3F796_9BACT/1-51
Q06YN7_9BACT/1-100
D2G3P3_STAAU/314-738
D6A1J5_9ACTO/99-528
Q2EH67_9ZZZZ/87-138
F2WP63_9BACT/9-199
I0ET12_9HELI/1-355
B1ZH70_METPB/344-784
H4GVH7_STAAU/314-738
H7R2M8_CAMCO/92-612
E1V906_HALED/300-732
E9Y9D9_ECOLX/111-566
C3D0X9_BACTU/111-823
E4H5A3_PROAA/121-841
E2PNY6_9RHIZ/69-481
A5HXM1_9BACT/12-149
E8IGU2_ECOLX/1-332
E9T3G4_COREQ/63-497
E6PQL2_9ZZZZ/112-826
E0ETH3_ACTPL/86-559
C8PJ76_9PROT/1-347
Q8P7E7_XANCP/319-746
F4VE49_ECOLX/515-645
D0QBX2_9BACT/1-219
D0R6S9_9BACT/27-217
D8FE72_9DELT/1-343
A3KAW8_9RHOB/123-577
F4SIQ5_ECOLX/127-851
G7A3P6_VIBCL/87-561
D5MYA0_BACPN/67-474
Q2NA71_ERYLH/272-584
F0V4I7_9BACT/2-153
I0A8Q3_SALET/233-695
H9U741_9BACT/1-182
Q1NTK9_9DELT/1-188
Q2C5T7_9GAMM/502-614
D6IQ68_ECOLX/111-566
A5ENE8_BRASB/66-478
Q1YDX8_MOBAS/145-553
E7ZLN0_SALMO/98-525
E4TJ62_CALNY/105-541
A8HQQ3_9BACT/18-148
Q8YBF1_BRUME/109-458
B3F930_9ZZZZ/4-250
Q47WY9_COLP3/308-740
F2PF67_PHOMO/84-550
G4HWG3_MYCRH/58-485
A3S8V4_9RHOB/123-574
C3SN92_ECOLX/18-479
B3X9F7_ECOLX/96-568
E7TZT5_ECO57/108-833
F8JQI0_STREN/644-691
C0LN73_9BACT/1-184
C5NC17_BURML/273-628
F8VIE8_SALBC/234-696
F8QRD2_9BURK/121-576
D2YQA7_VIBMI/87-561
C3LGH4_BACAC/318-742
Q6D8G5_ERWCT/52-508
H4ZW46_ECOLX/111-445
I0J1S1_9BACT/89-342
G3ADA7_9BACT/18-160
F5WLI4_STAAU/314-738
H8DJ26_9ENTR/109-521
B2NWQ9_ECO57/108-833
H5FFF0_ECOLX/38-505
F8TEM3_9CLOT/62-487
A3F7F8_9BACT/1-48
B3F992_9ZZZZ/53-281
D3A0N8_NEIMU/1-708
E5XA38_9ACTN/105-665
H3M4X1_KLEOX/114-532
G5EU53_9ACTO/491-648
D7YPL4_ECOLX/119-576
D3QBV9_STANL/114-815
G8TT95_9FIRM/15-439
Q8Z6Y9_SALTI/115-570
Q7X067_9BACT/29-217
G7HJF1_9BURK/42-456
C6RL85_ACIRA/77-504
F4TMS8_ECOLX/1-380
A4V449_DROME/315-635
D6V3B4_9BRAD/108-830
E8IT10_ECOLX/56-517
Q1NT89_9DELT/103-565
E4QI01_METS6/59-487
F1UTR3_PROAA/289-447
H7VZJ0_CAMCO/92-612
H4YVW7_ECOLX/107-190
D4PBM6_HARVE/512-576
A7MLD2_CROS8/116-573
A4TM31_YERPP/482-639
E0EK99_ACTPL/1-381
B5NDR2_SALET/99-573
H0BDG6_9ACTO/295-462
NAPA_MAGMG/93-567
G4R865_PELHB/280-609
D3GHB4_9BACT/1-94
C6E8M9_GEOSM/273-660
G2BGF5_ECOLX/107-191
D6AIN8_STRFL/95-505
Q3HY79_9BACT/49-216
H5Y1M4_9FIRM/277-700
D7ZLC9_ECOLX/115-566
B5PBB9_SALET/98-525
F6AGI6_PSEF1/113-273
H0T3H1_9BRAD/66-478
FDHL_STAAW/314-738
D5UQI1_TSUPD/139-541
H1RI48_SALMO/4-137
E7RX28_9BURK/141-609
A0ZY74_9BACT/23-217
B6RSQ0_9NOST/1-118
G0AYH8_9GAMM/96-568
G5PVK1_SALET/1-213
B2S549_BRUA1/280-604
F4UPP8_ECOLX/115-566
G9Y5L4_HAFAL/121-850
D2ZV23_NEIMU/273-609
A6XTW5_VIBCL/98-570
F9ZRQ7_ACICS/70-615
H0HSV1_9RHIZ/72-599
Q4U5K3_9BACT/51-217
E2X649_SHIDY/510-643
E9WXY4_ECOLX/111-566
D0QCD6_9BACT/1-219
B6E5E5_9BACT/60-209
D2ZDB1_9ENTR/108-833
H0MUQ9_SALMO/96-568
F3SY22_STAEP/105-818
B1PUD8_9BACT/1-164
E9Z108_ECOLX/108-508
E6GCY8_ENTFL/286-710
Q06YQ3_9BACT/1-100
B1LX14_METRJ/124-531
Q1YYV0_PHOPR/106-590
E4XPJ4_OIKDI/294-614
A3RYQ8_RALSL/109-546
G9XTP1_DESHA/115-566
A1K5B4_AZOSB/272-627
A8GF48_SERP5/284-518
B1PUE8_9BACT/1-164
C4RCI4_9ACTO/408-455
F3V4I4_SHIDY/99-228
C3VJ78_9ARCH/1-199
E4FQ54_PROAA/491-648
F2ZRM0_9PSED/106-497
A0EJJ3_9BACT/96-569
B2L0M5_9BACT/24-206
E6LWY3_9ACTO/112-592
H1KB38_9MYCO/54-511
C4AVR0_BURML/66-486
G9QSG9_9PROT/58-140
E9Z0W4_ECOLX/108-832
Q1HJ91_9BACT/45-218
Q1LJP2_RALME/165-621
Q83Y68_9ALTE/2-155
D0QC12_9BACT/1-219
C7QCP6_CATAD/529-666
Q83Y89_9BACT/2-155
A2WJG9_9BURK/2-617
G5XJ12_ECOLX/56-517
G0HU04_HALHT/114-595
B6E5K8_9BACT/60-209
H5C3W7_ECOLX/99-573
Q88E70_PSEPK/110-271
Q3SGI7_THIDA/59-487
Q2BCQ5_9BACI/315-739
Q1HJ09_9BACT/24-215
E6IFT1_ENTFL/286-502
F7V099_EEGSY/123-588
Q2QJB5_9SYNE/1-219
F5RE02_9RHOO/300-732
E2DDE3_9ZZZZ/10-443
Q4K9T1_PSEF5/473-636
D3JUX3_9RHOO/9-208
G7T2V6_SALPS/513-643
B6E596_9BACT/60-209
B9JP26_AGRRK/111-495
G5VN89_ECOLX/108-832
B5LPH9_9BACT/1-252
H6P4C9_SALTI/98-525
Q47CW6_DECAR/117-653
FDHL_STAAB/314-738
A6FCN0_9GAMM/274-467
H3MVZ9_KLEOX/61-490
Q2EGX9_9ZZZZ/87-161
A0AQS9_9BACT/8-217
B3Z9B0_BACCE/111-823
C4UML7_YERRU/88-560
A6W8E9_KINRD/9-422
F4V209_ECOLX/108-498
F9R3U9_ECOLX/99-573
D1BT02_XYLCX/124-844
G8VA22_PROAA/289-447
F2WP55_9BACT/85-199
E0WG62_9BACT/20-216
D6E6S8_9ACTN/93-558
E6A9W1_ECOLX/107-191
E7I502_ECOLX/90-547
A0QJV3_MYCA1/469-646
Q189W6_CLOD6/62-514
D8NR03_RALSL/139-595
FDHA_METJA/60-475
D4H4S0_DENA2/136-687
H5DJL8_ECOLX/105-556
A0NZM8_9RHOB/99-571
G4KIN4_YEREN/97-569
B6E595_9BACT/58-207
F4C1G9_SPHS2/91-517
G1YFQ5_ECOLX/38-499
G5PG25_SALET/17-502
B2PRJ7_ECO57/111-566
E8BM37_SALMO/118-569
E2UW15_MYCTU/118-829
A6A4R1_VIBCL/86-556
B7SZL4_9ZZZZ/1-204
D9V8V1_9ACTO/111-540
E2X355_SHIDY/92-177
H4QZL6_ECOLX/84-551
G7ZEX4_AZOL4/57-484
D4BAM7_9ENTR/61-490
E1TJF6_BURSG/112-505
G5W8B9_ECOLX/96-568
Q4U5H7_9BACT/30-216
Q6Q9A8_9BACT/28-217
D1P156_9ENTR/119-576
A4MXW3_HAEIF/94-566
F9I3Q2_ECOLX/1-380
B7QVC7_9RHOB/283-432
E7YIV9_SALMO/98-525
Q1RDW2_ECOUT/119-576
E9U632_ECOLX/119-576
Q844Q1_9BACT/37-217
B6RSZ3_9BACT/1-118
A0ZYF9_9BACT/45-183
D8NXV1_RALSL/61-479
C0K462_9BACT/43-205
Q74SL0_YERPE/129-580
E6VA96_VARPE/84-391
F5TP40_9ACTO/289-447
E8T8K7_MESCW/63-486
D0EJ97_RHIML/49-108
H3T2N4_PSEAE/63-469
B3BMS5_ECO57/111-566
E8T2Y1_THEA1/367-829
B3F994_9ZZZZ/28-242
E3DGV4_ERWSE/52-510
A6T9M7_KLEP7/1-381
C6B4N6_RHILS/109-498
Q4U5M7_9BACT/24-217
H9G5G7_ANOCA/318-646
G9WDR1_SALET/118-374
G2SHD0_RHOMR/381-484
Q6SPS9_9BACT/36-217
I0MVW0_SALET/118-569
D6JTF0_ACIG3/65-481
E6RWL5_CAMJS/92-612
B0TTN9_SHEHH/805-1232
B5NL48_SALET/115-570
B7SZU1_9ZZZZ/1-219
B8F982_DESAA/61-483
Q8VNY1_9BACI/9-113
D4DZR4_SEROD/1-381
A9Y2R2_9BACT/46-216
F9TUT2_9VIBR/86-556
D5MLH7_9BACT/91-805
H5WIP3_9BURK/460-626
A6TAL9_KLEP7/108-833
D4BZJ0_PRORE/130-579
H7EU20_PSEST/98-571
E7WGN7_SALMO/108-832
E8Y8C8_ECOKO/105-556
G2S7E1_ENTAL/114-500
B8FPF0_DESHD/102-570
H6Q0C7_RICRI/271-587
E8CK77_SALMO/514-643
C0LN23_9BACT/1-186
E6KSG4_9ACTO/128-852
A3X7S7_9RHOB/283-438
G5GP76_9FIRM/107-828
A3K4Z0_9RHOB/56-510
A5HXK1_9BACT/12-138
C3BRA7_9BACI/129-841
H5WJ99_9BURK/66-479
F4VF65_ECOLX/84-607
D4XN06_ACIHA/546-641
B0JGI0_MICAN/121-533
F1VJL2_PROAA/1-478
G2AND5_ECOLX/107-191
C8WLF6_EGGLE/105-701
H4HJ34_STAAU/105-820
G0FD47_ECOLX/108-833
D5AY72_RICPP/271-587
Q0T443_SHIF8/108-832
F5QHE5_SHIFL/10-467
A9Y2C6_9BACT/46-216
B7SQ45_9ZZZZ/1-218
E7VLI3_SALMO/233-695
C3LKH8_BACAC/111-823
E8M3U5_9VIBR/87-561
NAPA_PECCP/96-568
H8X4I4_9ASCO/303-463
D6Z8P9_SEGRD/121-501
B3V8M0_9BACT/43-206
Q83R56_SHIFL/84-551
C0Q044_SALPC/525-643
Q484F2_COLP3/88-562
F4MBA6_ECOLX/1-380
Q56I02_9BACT/50-217
F2FBY9_SALDU/46-507
E4CGL3_PROAA/1-478
B3V8L5_9BACT/3-206
E0WG32_9BACT/5-216
B7SQ23_9ZZZZ/1-219
F7P9E1_MYCPA/480-656
A5D4T7_PELTS/71-485
H4D5Q5_STAAU/314-738
A1UEJ6_MYCSK/63-486
B4UMJ7_ANASK/100-636
H4YFL7_ECOLX/107-190
H4P1M5_ECOLX/119-576
A3Q886_MYCSJ/1-377
A4TV12_9PROT/72-628
A8ZVU6_DESOH/301-376
D5TY49_BACT1/24-736
H9U739_9BACT/1-190
G1ZRY5_ECOLX/61-139
F7MWN7_ECOLX/111-566
F0V4H8_9BACT/2-153
B3XAD3_ECOLX/105-556
F6KWA1_9ZZZZ/21-205
B3F973_9ZZZZ/23-237
G6BHM3_CLODI/1-332
H7CPK1_LISMN/315-739
C0K439_9BACT/6-206
A9Y2N5_9BACT/35-214
G0GR20_KLEPN/107-192
E6A6D8_ECOLX/61-139
F2LQ71_BURGS/124-514
F8C337_THESO/99-652
E7HL52_ECOLX/114-565
D4E529_SEROD/108-835
F9GZX1_HAEHA/1-337
A3NWT4_BURP0/66-486
C0LN85_9BACT/1-175
C6BWU8_DESAD/61-487
G5VRF5_ECOLX/96-568
F8JXG7_STREN/497-661
G1V0E9_9DELT/93-535
G7BQM3_VIBCL/42-514
E2X0F2_ECOLX/96-568
H8DR09_9ENTR/51-508
B9KYC4_THERP/398-510
E5U613_ALCXX/108-830
B8H4C9_CAUCN/112-542
B6I4N4_ECOSE/1-380
F5MZT3_SHIFL/10-243
Q2EGW1_9ZZZZ/87-161
E8XSK3_RAHSY/107-659
F9QT67_9MYCO/423-475
A8H064_SHEPA/96-568
E4GEM0_PROAA/491-648
H0E2X1_9ACTN/59-484
D6EBR6_9ACTN/96-522
E1JF10_ECOLX/96-568
Q86S77_CAEEL/304-615
H5BXT6_ECOLX/38-499
C8VVT9_DESAS/277-700
F2I0X4_PELSM/271-582
F8Z3T6_VIBCL/98-570
E1LA78_9FIRM/59-480
E3GTX7_HAEI2/115-599
E6BVN1_PROAA/1-478
Q7VJL5_HELHP/2-364
D7Y4L7_ECOLX/115-566
H1U4I8_9BACT/409-519
H8D8R6_ECOLX/108-508
E8CEV7_SALMO/107-537
E8E5K2_SALMO/118-569
H5W1C3_SALEN/61-139
H8BZI9_CAMJU/84-538
Q8GES4_9BACT/27-215
F7R7K7_SHIFL/108-833
C0LN75_9BACT/1-184
D6XAX2_9ACTO/143-486
Q2EGU9_9ZZZZ/87-161
Q56HX0_9BACT/49-218
D1B0I3_SULD5/101-538
A7U608_9BACT/2-102
H4A777_STAAU/105-820
G9XTV5_DESHA/124-577
E2DDC6_9ZZZZ/10-442
G3Z8C9_AGGAC/94-567
C9QR25_ECOD1/510-643
H3N771_KLEOX/52-508
F5PIT9_SHIFL/74-454
G0JNR4_9GAMM/109-552
B8GUS7_THISH/79-279
D0QCG7_9BACT/1-219
C0K455_9BACT/45-205
H5J0E4_ECOLX/108-499
I0ENC0_9HELI/115-635
H5QTG8_ECOLX/1-381
A0ZYK2_9PSED/12-203
H5RFY9_ECOLX/38-499
G5NLB7_SALET/1-332
E7S0J8_9BURK/111-572
H2QJA4_PANTR/301-629
E8LU42_9VIBR/55-479
D0JF09_YERPD/117-568
E2DDB4_9ZZZZ/10-442
C3VJ65_9ARCH/1-199
H8AKN5_CAMJU/92-612
Q5NYZ4_AROAE/108-827
G9T9R9_SALMO/514-643
B7MBT1_ECO45/84-551
I0XI66_STAAU/314-738
A3F7A6_9BACT/1-51
H5CJF6_ECOLX/99-573
F7UNF0_SYNYG/70-501
F7UAF7_RHIRD/280-604
I0HDP7_ACTMI/1-388
E9ZSE3_NEIME/273-609
Q56I05_9BACT/48-216
H1BXV9_ECOLX/105-556
H4LZX0_ECOLX/56-517
H1RYI8_9BURK/113-501
A9W425_METEP/79-350
H5IL90_ECOLX/96-568
A8D734_PSECL/18-147
Q56HZ5_9BACT/37-217
I0DYC2_PROST/107-191
NAPA_SALPA/96-568
E8DMD2_SALMO/233-695
B3V8K9_9BACT/51-202
Q8VNL4_9ENTR/9-113
A0ZY97_9BACT/9-206
F1YEJ6_9ACTO/388-435
A7BWW3_9GAMM/75-193
A7JS00_PASHA/98-564
G5X178_ECOLX/107-191
C7VW88_ENTFL/286-710
A5J7B2_BURML/273-628
F0CWK2_SALMO/233-695
D6M0G4_STAAU/314-738
H2DKN2_9BACT/1-182
C2PR46_BACCE/318-742
H5R953_ECOLX/108-832
H3MJ29_KLEOX/52-508
E5WJX1_9BACI/77-510
C4S0I8_YERBE/61-488
A0KHY1_AERHH/105-505
A7H8M7_ANADF/1-383
E6P1B8_ECOD1/38-499
E1JET6_ECOLX/84-551
D3JUX4_9PROT/2-192
E0WGB7_9BACT/37-217
A3Q3K4_MYCSJ/60-481
Q122R4_POLSJ/108-875
A5HXI9_9BACT/12-149
H3XQY4_STAAU/105-820
A9A025_DESOH/299-474
F9XSN2_CAMFE/104-178
A4T2N0_MYCGI/125-514
B7SQ18_9ZZZZ/1-209
H5DIR4_ECOLX/108-508
A0ZY99_9BACT/46-203
G8G1V4_9BACT/1-102
E9ZRL4_MYCTU/62-453
H8D3U5_CAMJU/92-612
A8A0C7_ECOHS/111-566
H7W0A2_CAMCO/1-358
H6N3D6_GORPV/70-499
E7ZUM3_SALMO/98-525
G6I947_9FIRM/60-476
I0VXR5_ECOLX/1-332
E0EJM2_ACTPL/94-560
B7SPT2_9ZZZZ/1-213
E0WG86_9BACT/33-217
Q1NU06_9DELT/102-509
B8IUV2_METNO/279-603
G6IG14_9DELT/107-506
C0M0L5_9BACT/55-216
F5QKM6_SHIFL/84-551
E0T8N6_EDWTF/49-476
H9ZTK0_THETH/305-421
E0N349_9ACTO/112-592
F7NDK0_9FIRM/60-466
H8M7S1_SALTM/98-525
A6X1M7_OCHA4/280-604
G0SSA2_VIBMI/87-561
H6RM54_BLASD/453-499
H7GE94_9DEIN/305-422
A3U1N0_9RHOB/425-588
D7GIY1_PROFC/295-465
G5YHW1_ECOLX/84-551
A5J3C0_BURML/113-282
I0RGV8_MYCPH/128-528
H0FNH1_BACAM/67-474
F8FW31_PSEPU/300-732
A7J336_9ZZZZ/2-99
F2RKL9_STRVP/76-506
H7YTF2_CAMJU/107-180
Q2QJB4_9SYNE/1-219
B5P1F9_SALET/56-517
Q4UWQ3_XANC8/319-746
A8BH06_9BACT/52-218
C3VJ97_9ARCH/1-199
Q6Q9D9_9BACT/32-218
D6JCA5_ECOLX/96-568
D6FP91_MYCTU/132-578
E0WFR1_9BACT/45-216
Q02CL9_SOLUE/91-515
D3FDE9_CONWI/122-529
A5J3C0_BURML/312-537
A9Y2K9_9BACT/46-216
Q8ZW28_PYRAE/165-311
H8XJJ6_BACAM/326-750
F3QJN5_9BURK/106-520
F9EIH5_9ACTO/125-849
B1PUT5_9BACT/60-175
C6UNG0_ECO5T/119-576
B3V8F4_9BACT/24-204
E5X7D9_9ACTN/112-603
Q0SDJ6_RHOSR/121-517
E4P548_ECO8N/108-832
Q06YL1_NITVU/1-100
Q15RY4_PSEA6/128-574
C5AFN4_BURGB/125-577
E8CR16_SALMO/118-569
H0E1E6_9ACTN/120-502
A7KTI8_MASLA/1-149
F2G0Z4_SALGL/90-520
B1LJB1_ECOSM/56-517
E9V065_9ACTO/123-504
D7MID5_ARALL/343-663
H4KA85_ECOLX/1-380
E6X0K6_NITSE/97-626
H5I289_ECOLX/99-573
F2IY51_POLGS/305-737
B7SQ25_9ZZZZ/1-219
F4ZVC8_9BACT/95-397
G7AZ14_VIBCL/86-556
Q7WZZ1_9BACT/49-216
H7UFB2_CAMCO/1-358
Q7MAT9_WOLSU/111-557
Q2EGY9_9ZZZZ/87-161
F9CJL7_ECOLX/84-551
H4YNY4_ECOLX/61-139
E6RXL2_CAMJC/92-612
PGTL_PELAC/75-599
B6IR10_RHOCS/106-579
E7X1X7_SALMO/56-517
D0R6S6_9BACT/28-217
Q67T99_SYMTH/93-357
B8H0L9_CAUCN/66-487
G2DS51_9NEIS/426-611
Q6UKY6_CHLRE/320-643
C8WLB8_EGGLE/121-570
F3ECE7_PSESL/117-278
H8F0H4_MYCTE/118-829
B5BXG3_SALET/119-576
B8FPE9_DESHD/60-475
Q6D7S5_ERWCT/61-490
Q1HIX5_9BACT/22-217
E7XQR7_SALMO/108-715
Q8VLV0_9BACT/9-113
B6E5G1_9BACT/60-209
D0Z331_LISDA/113-565
E6CD61_PROAA/121-841
A8BI48_9BACT/1-162
H5AVP6_ECOLX/84-551
H4WXM7_ECOLX/38-499
C8WN82_EGGLE/61-490
G0FFL7_ECOLX/108-832
A1HP11_9FIRM/60-467
D0QBV6_9BACT/1-219
D3S2G1_FERPA/92-795
G7ZHJ1_AZOL4/72-492
Q63VM7_BURPS/273-628
E5UEP0_ALCXX/273-442
F4YAV4_9BACT/95-145
D7Z8V5_ECOLX/84-551
NAPA_LEPCP/101-584
Q6N5N0_RHOPA/282-605
A0ZFW9_NODSP/105-521
H1IJC2_9FIRM/60-463
F8IF16_ALIAT/325-749
B1PUQ9_9BACT/60-175
F0V4K3_9BACT/1-153
E2EA66_9ZZZZ/10-442
D8NDJ9_RALSL/108-830
Q2QJ82_9BACT/1-271
D4X8W9_9BURK/458-633
F2FDR8_SALDU/99-573
H4TPK9_ECOLX/111-566
G5XWM8_ECOLX/111-566
E3XRF6_ECOLX/495-625
G2B8A1_ECOLX/108-833
H5V2W0_ESCHE/107-593
H6UY95_9BACT/6-167
B5MJL3_SALET/118-569
E8RDY6_DESPD/59-481
H2DKL1_9BACT/2-168
TORA_ECO57/99-573
E9T8S6_ECOLX/38-499
D6UFS0_STAAU/105-820
Q71WJ3_LISMF/315-739
E8HDF4_ECO57/99-573
C9QVJ5_ECOD1/56-517
E2EA40_9ZZZZ/10-442
E7YVY6_SALMO/108-832
H0QYX8_9ACTO/77-486
D3S5H3_METSF/53-484
H1J9I2_9FIRM/114-564
Q8VNX9_9BACI/9-113
D7DTL8_METV3/61-477
A0ZYJ9_9RHIZ/13-199
E8HF47_ECO57/107-190
C8PE73_9PROT/62-143
F0V4M4_9BACT/2-153
C0P0E1_AJECG/327-653
G7XMW4_ASPKW/305-631
H0J850_9PSED/305-637
A1KQU4_9BACT/15-208
H7SEX6_CAMCO/107-180
A7GVS4_CAMC5/81-551
B7SQ42_9ZZZZ/1-218
A0LDS1_MAGSM/416-635
G5Q653_SALMO/8-177
H4ZCR2_ECOLX/1-381
E7YLY3_SALMO/118-569
B7N4N6_ECOLU/107-593
D6J2V5_STAAU/314-738
C1AP09_MYCBT/118-267
G3SIX0_GORGO/301-629
D4H224_DENA2/122-649
E4P551_ECO8N/107-190
D7N0E9_9NEIS/107-594
E3F3Z8_KETVY/432-580
G7D7X5_BRAJP/279-602
H5QDV0_ECOLX/1-381
F3T6C8_STAAU/105-820
E2B2U9_HARSA/307-633
D4MB53_9ENTE/1-204
D3FDL2_CONWI/281-448
C0K412_9BACT/43-205
A3F7K0_9BACT/1-58
Q308U5_9BACT/13-219
A9B502_HERA2/299-694
H0F9V3_9BURK/108-194
C7RLQ0_ACCPU/69-477
Q11GW3_MESSB/65-477
B8EIP7_METSB/65-474
Q1HJ35_9BACT/28-218
F8E6B3_FLESM/111-540
G9U2R3_SALMO/96-473
A4G5N2_HERAR/108-821
C3XN12_9HELI/93-524
H8D8P2_ECOLX/108-832
Q1HJ15_9BACT/42-217
Q1ZUC5_PHOAS/61-139
E1VKW1_9GAMM/538-659
E8GDE8_SALMO/96-568
E0UQI1_SULAO/93-516
B8FQN7_DESHD/69-510
G4PZ23_ECOLX/115-566
D2U7Y8_9BACT/24-204
C4KVX6_BURPE/63-477
F4G3R9_ALIDK/72-483
D0QC53_9BACT/1-219
D6H437_STAAU/314-738
I0VDI0_SHIFL/107-593
B5RAB0_SALG2/107-592
A8BH44_9BACT/16-218
A9BF64_PETMO/279-701
F1UVA3_PROAA/121-841
E2DDG1_9ZZZZ/10-445
B3V8G0_9BACT/45-203
H0S203_9BRAD/110-478
F2LVS7_HIPMA/123-366
G9SCM9_CITFR/111-525
H6UY53_9BACT/1-174
C9YXC0_STRSW/124-513
D2R303_PIRSD/113-540
A1KQV7_9BACT/45-208
A5HXJ9_9BACT/12-138
C3VJ82_9ARCH/1-199
C4T208_YERIN/92-177
E5Z5K8_9BACL/68-475
H4RV58_ECOLX/107-190
Q8ZPJ7_SALTY/118-569
F2K7E5_PSEBN/108-836
F3BS68_PROAA/121-841
A8FT42_SHESH/100-554
Q2CC20_9RHOB/122-508
D4C0P7_PRORE/115-566
G2HTB4_9PROT/97-619
D8J4C1_HALJB/445-869
B7NEK4_ECOLU/38-499
A4WGB0_ENT38/1-381
G6ZGA3_VIBCL/86-556
B5TZ57_9BACT/23-206
I0VM56_ECOLX/115-566
B7IRL8_BACC2/318-742
H9NN93_9RHOO/128-679
Q2EHA7_9ZZZZ/75-124
H4ZGQ4_ECOLX/513-643
Q8GEQ9_9BACT/26-215
B8CVG7_SHEPW/118-568
C0K485_9BACT/41-206
G0DFH1_9GAMM/119-569
C0Z6F7_BREBN/123-576
B2L0N2_9BACT/50-204
D7A7I1_STAND/65-476
G6GK24_9FIRM/98-530
G0HJD4_THES4/55-477
A9Y2G1_9BACT/30-216
C3N569_SULIA/58-473
D2YBW9_VIBMI/98-570
B0TER3_HELMI/326-752
B8FN19_DESAA/69-510
G8G1U4_9BACT/1-102
D0ITA3_HELP1/1-169
B3AN14_ECO57/116-562
B1PUR4_9BACT/60-171
I0GKN2_9BACT/283-707
D6EAB5_9ACTN/77-492
D3SCE1_THISK/70-592
F7KSQ5_9FIRM/61-474
B6E5J6_9BACT/60-210
B6BSL8_9PROT/287-710
E7VAK8_SALMO/107-191
D0WGW7_9ACTN/133-626
H4SRJ0_ECOLX/1-381
B1K3G3_BURCC/113-521
E0WFT9_9BACT/46-216
A3Q054_MYCSJ/65-458
D7HA07_VIBCL/86-556
Q7X039_9BACT/39-216
E5X919_9ACTN/102-656
Q1HJ59_9BACT/49-216
A3PX84_MYCSJ/58-489
D7YRY5_ECOLX/115-566
C2I3K9_VIBCL/87-561
G5MIN2_SALET/1-87
F4VF64_ECOLX/10-181
H1CRE2_CLOPF/59-468
G3RMA1_GORGO/555-635
G1YQ25_ECOLX/84-551
C0AZS8_9ENTR/108-540
H5BPA6_ECOLX/108-833
E3G1E0_ENTCS/119-576
Q0G143_9RHIZ/125-581
Q72GD4_THET2/305-421
A9II14_BORPD/466-633
O33487_PSESP/3-97
F9J8Y4_ACIBA/64-480
Q40I82_EHRCH/3-154
A7J2Y6_9ZZZZ/3-102
E5TCA1_STAAU/105-820
A8HQT9_9BACT/18-148
B3YM97_SALET/107-537
F1UTR3_PROAA/491-648
A1UNT8_MYCSK/400-453
G9QHU7_9BACI/63-470
F3DCA6_9PSED/65-483
C5NIV8_BURML/325-550
E4RF11_PSEPB/1-382
C0LN56_9BACT/1-182
H5GSB5_ECOLX/114-565
C7RTC0_ACCPU/59-488
F0N3N4_NEIMO/273-609
Q844P4_9BACT/48-221
E9THR7_ECOLX/84-551
F3K4Y6_PSESZ/118-509
H7WSM8_CAMCO/92-612
F0V4I0_9BACT/2-153
D4H5S7_DENA2/92-283
E2WLU4_MYCTU/469-659
I0NCI9_SALET/233-695
H1FAS4_ECOLX/1-325
E6R170_CRYGW/509-678
H4YFL8_ECOLX/1-381
G6E0F0_9GAMM/96-568
H1FAG3_ECOLX/108-498
F5VJQ2_ENTSA/108-834
F2HZN8_BRUMM/84-455
H4VHC3_ECOLX/84-551
G3ADA2_9BACT/39-162
H4MQQ0_ECOLX/108-832
H5XUS6_9FIRM/107-594
D2G3Y5_STAAU/105-820
NUOG_ECOLI/510-643
F3IGN3_PSESL/66-495
H5QFP0_ECOLX/84-551
D6E9D3_9ACTN/78-618
B0TM96_SHEHH/120-570
B7SQ68_9ZZZZ/1-219
H4VYX8_ECOLX/510-643
Q6Q9C9_9BACT/50-217
A0ZY72_9BACT/9-198
H2AHE8_BACAM/60-461
H5EHY8_ECOLX/107-190
B2L0M7_9BACT/45-205
H1RK15_COMTE/299-745
E2T9L9_MYCTU/16-129
A7NPE3_ROSCS/299-692
F2NR99_MARHT/58-477
G4C6U7_SALIN/233-695
Q93G10_9BACT/1-90
H8ADN2_CAMJU/90-573
G3ZTB1_AGGAC/1-379
D5WB02_BURSC/349-781
B5LPI3_9BACT/1-251
H0AQ66_STAAU/314-738
E7VXC6_SALMO/115-561
B2N0Z3_ECOLX/571-904
E2LZJ3_MONPE/315-590
D5C6N0_ENTCC/57-227
G2FEY4_9GAMM/49-604
I0ZTG6_ECOLX/111-566
B8FV01_DESHD/464-573
C8S350_9RHOB/37-549
E2F390_9GAMM/96-568
C0A1D5_OCHAN/109-834
A2WJE5_9BURK/152-540
G1CQP8_9BACT/1-187
G9V5Y4_SALMO/233-695
C0LN34_9BACT/1-186
Q8GES8_9BACT/7-216
I0ZLC2_ECOLX/1-332
D5L0J7_9BACT/97-148
Q2EGY0_9ZZZZ/87-161
C0K467_9BACT/42-205
F9N6K0_9FIRM/107-819
C7N1L8_SLAHD/110-598
Q92LN1_RHIME/305-737
F4UUM6_ECOLX/38-499
C4QUQ7_9BACT/1-180
B0S2I0_FINM2/280-355
Q7WMR9_BORBR/297-729
G0R875_HYPJQ/305-631
A7J2Y9_9ZZZZ/1-107
F4NG28_9ENTR/127-851
C5CWR9_VARPS/141-596
E7XLR3_SALMO/96-568
B1ITY1_ECOLC/61-488
F1Y491_ECO57/84-551
C6AU27_RHILS/97-509
B2TC84_BURPP/385-624
B1XWL4_LEPCP/306-738
H7Z920_CAMJU/107-180
E0WFT4_9BACT/41-217
H1Q605_9ACTO/295-461
E7K7E7_SHISO/6-64
Q7WZZ6_9BACT/54-220
B2PZV8_PROST/110-501
B3BH38_ECO57/96-568
F7RGZ5_SHIFL/1-332
G5PPS6_SALET/98-538
H5D5F5_ECOLX/513-643
A0ZYF5_9BACT/15-175
B1MMW6_MYCA9/131-534
H4JKY1_ECOLX/108-833
Q6Q9A3_9BACT/34-218
G7R990_ECOC2/90-557
G8VH31_PROAA/491-648
C2XS42_BACCE/314-738
D2NIL2_ECOS5/111-566
E9Y9N6_ECOLX/107-190
D8E7P2_ECOLX/96-568
G6YCG1_9RHIZ/280-604
H3HX84_STRPU/22-53
Q2JFL4_FRASC/295-464
H1FCT7_ECOLX/107-191
A0SI94_9BACT/95-146
E8S879_MICSL/148-613
D5L0E3_9BURK/67-325
E0WFW9_9BACT/46-216
NUOG2_RHIME/274-676
E7UK69_ECOLX/96-568
I0JUH9_9BACT/26-213
H4JMP0_ECOLX/84-551
H5PJF6_ECOLX/1-381
E6B358_ECOLX/84-312
F9I1D4_ECOLX/84-551
C8WXX5_ALIAD/317-741
G7W6I5_DESOD/59-459
H2T5C6_TAKRU/307-635
Q31YH8_SHIBS/512-645
B1LW40_METRJ/114-429
F3DSX6_9PSED/118-509
Q2G4L1_NOVAD/59-475
B3V8H4_9BACT/29-202
A0ZYH6_9BACT/25-216
C1M4N2_9ENTR/145-229
H4QIN1_ECOLX/114-565
E6B9W6_ECOLX/510-643
Q2IJW3_ANADE/91-807
H7S196_CAMCO/1-358
I0V1E7_9PSEU/309-474
E0UHP1_CYAP2/70-501
G4ASF5_AGGAC/94-567
D6E961_9ACTN/77-549
Q0TJF6_ECOL5/119-576
B6E5F5_9BACT/60-209
E5XCF7_9ACTN/1-468
I0M8Q3_SALET/108-833
A3HUS8_9BACT/62-491
E9TEH3_ECOLX/99-573
D0QCG2_9BACT/1-219
E0WFR9_9BACT/29-213
D3MIA8_PROAA/121-603
B7RLL1_9RHOB/106-557
E0WFR7_9BACT/55-220
E0WG45_9BACT/28-217
H4SS70_ECOLX/105-556
E6AP53_ECOLX/107-190
G2AX55_ECOLX/510-643
H6UY40_9BACT/2-166
E6DHW9_PROAA/289-447
B8GJ17_METPE/53-284
G7WPR0_METH6/58-481
F5MF05_SHIBO/10-467
F7YAD0_MESOW/63-486
E7QWL5_9EURY/61-178
A3F7F3_9BACT/1-51
E1HT28_ECOLX/1-451
E7N2F4_9FIRM/100-636
G5NAW4_SALET/5-151
E8B6Z0_SALMO/96-568
B3E8C5_GEOLS/59-503
G0BCX2_SERSA/114-513
E8Q751_BLOVB/361-660
A8HQD8_9BACT/18-148
A3YB77_9GAMM/124-597
H4RAN0_ECOLX/107-190
D0CTJ5_9RHOB/421-575
B3V8G2_9BACT/42-205
A3LIU8_PSEAI/113-270
E8NP27_SALET/96-568
B9QX58_9RHOB/43-455
D4Z505_SPHJU/58-480
E3LKH8_CAERE/301-625
DSTOR_RHOCA/96-563
G5PUW1_SALET/99-573
G1UZ45_9DELT/117-574
H0HHF3_RHIRD/123-603
G2A2F1_ECOLX/96-568
D0JP32_YERP1/117-568
B0BVB2_RICRO/276-592
Q2EH52_9ZZZZ/87-136
H1L5R9_GEOME/473-564
A1JU01_YERE8/61-488
C6VH48_ECOBD/512-645
H0F7F7_9BURK/42-472
B1KFK9_SHEWM/284-726
H4J7W7_ECOLX/107-190
H5LL83_ECOLX/108-832
Q844K0_9BACT/49-217
D3GHC0_9BACT/1-94
A3GNR5_VIBCL/118-569
Q4U5H0_9BACT/8-215
G0XZJ6_9PSED/80-300
H6UY59_9BACT/2-187
B2CDC7_9BACT/93-169
A2VT77_9BURK/63-477
D3PDQ4_DEFDS/262-701
E2XIL4_SHIDY/84-206
F3QJU2_9BURK/93-514
E6T3A0_SHEB6/204-719
E8CKD2_SALMO/108-715
A7U611_9BACT/2-111
A0ZYK3_9NOCA/11-216
C3VJA1_9ARCH/1-199
H2IA23_9VIBR/87-561
Q4U5P6_9BACT/52-217
A9GEC6_9RHOB/434-586
D3GHA2_9BACT/1-94
B4EWG3_PROMH/108-835
F0LRJ7_VIBFN/214-696
G5RIV4_SALET/1-168
Q7X032_9BACT/28-213
A4URH8_9BACT/2-155
B7SZN2_9ZZZZ/1-219
A0ZYH5_9BACT/21-201
Q2KXB2_BORA1/112-508
H5EKT6_ECOLX/96-568
A8ABH6_IGNH4/39-183
C7QIF4_CATAD/64-493
H5K193_ECOLX/510-643
D6AZP3_9ACTO/117-827
E1J4M7_ECOLX/515-645
D0QCH2_9BACT/1-219
Q4JIV0_9BACT/101-597
H5FGY1_ECOLX/513-643
B5LPG3_9BACT/1-245
G3YVK3_9RALS/108-668
D5MFZ5_9BACT/386-498
E0Y0E2_9PROT/283-716
B9CXY2_WOLRE/102-524
G1CQS8_9DELT/1-200
B7SQ61_9ZZZZ/1-219
H0JEU0_9PSED/5-394
H7E6Y3_SALHO/107-191
Q6LHJ1_PHOPR/212-686
I1RMK7_GIBZE/305-631
A3SWW5_9RHOB/431-585
B3YLH3_SALET/234-688
G2ZWL4_9RALS/109-561
E4LFN6_9FIRM/59-468
B5LPE6_9BACT/1-276
NAPA_PSYIN/98-570
I0H3D9_ACTMI/59-436
H4M653_ECOLX/99-573
C0YFV1_BURPE/108-195
H4RN02_ECOLX/107-191
Q844T3_9BACT/60-218
E1IK76_ECOLX/1-451
D7HID6_VIBCL/86-556
G2N6R4_MYCTU/291-442
I0VDI8_SHIFL/108-832
F0GJW6_9BURK/59-175
H1FJ45_ECOLX/61-139
Q8VKP7_MYCTU/62-453
C1D7M5_LARHH/234-695
A4EXJ0_9RHOB/66-475
Q5YQZ1_NOCFA/129-842
I0VML8_ECOLX/108-501
NAPA_PSEAE/93-566
A9ZHZ2_COXBE/278-636
E8IP99_ECOLX/116-562
A0ZYB2_9BACT/24-217
A8D731_PSECL/18-147
D8A5F2_ECOLX/81-553
E5Y7H1_BILWA/1-316
D8BIU8_ECOLX/107-191
H6MJ28_ECOLX/1-332
C6DA03_PECCP/60-482
E2DDI2_9ZZZZ/10-442
B1IVA0_ECOLC/99-573
F8FX32_PSEPU/88-479
G9XTD0_DESHA/271-695
D6KGS4_9ACTO/118-831
H4PGR3_ECOLX/99-573
G5JIX7_9STAP/314-738
H1W7N3_9CYAN/70-501
A3STL8_9RHOB/283-718
E0WFX5_9BACT/10-216
C3FJF7_BACTB/111-823
D2FY04_STAAU/314-738
Q4U5N8_9BACT/37-217
E0WFS0_9BACT/9-215
G0Q0R5_STRGR/104-531
E4F270_PROAA/121-841
E4G110_PROAA/491-648
D7ZSY2_ECOLX/1-381
Q7X052_9BACT/26-214
D5VKD9_CAUST/123-485
D2NED4_ECOS5/107-191
A9Y2Q2_9BACT/37-219
H1FG93_ECOLX/99-573
F0SIN0_PLABD/105-506
G4RJU8_THETK/109-663
H6UY55_9BACT/7-166
B5XR78_KLEP3/114-569
G6BAF9_CLODI/62-138
B8JEI6_ANAD2/90-531
F5MN58_SHIFL/107-190
G7GXK5_9ACTO/282-443
NASC_BACSU/78-504
D3QPJ1_ECOCB/99-573
Q3EWY1_BACTI/32-456
H5H773_ECOLX/105-556
F9CFU1_ECOLX/119-576
B3B574_ECO57/119-576
A3XYQ0_9VIBR/140-613
H5CNW8_ECOLX/513-643
F2NH96_DESAR/278-353
B9LNQ5_HALLT/59-478
D6PS23_9BRAS/1-140
D8NSB0_RALSL/273-629
E4C4M5_PROAA/289-447
Q1HIY3_9BACT/49-216
E4DZP8_PROAA/121-841
E2EA29_9ZZZZ/10-442
E7G0R2_9HELI/3-364
H1L4L7_GEOME/93-802
E7H346_9BURK/111-686
C3JKF5_RHOER/296-474
F9YYV6_PROAA/121-841
B3V6W1_9EURY/119-410
Q8YBF0_BRUME/78-505
Q1GMF2_SILST/283-721
Q5WHJ6_BACSK/75-501
G0XZJ9_9PSED/80-299
G0E965_ENTAK/108-832
Q3AEH7_CARHZ/89-598
E4B6I4_PROAA/289-455
E2U930_MYCTU/50-511
D8P5E3_RALSL/69-511
A7J302_9ZZZZ/2-104
G1CQR3_9DELT/1-199
A8BH85_9BACT/34-218
B3F9B9_9BACT/28-272
B7SZS4_9ZZZZ/1-219
B7SZT8_9ZZZZ/1-217
C8TM09_ECO26/119-576
A9I094_BORPD/297-729
Q0BQS0_GRABC/295-727
B3F981_9ZZZZ/24-291
E7MZD7_9FIRM/107-827
Q8L7R7_ARATH/343-663
A9ENK2_9RHOB/433-586
C9VIN1_9RHIZ/281-605
B2L0N4_9BACT/27-207
E4B1T1_PROAA/491-648
H5C5E3_ECOLX/107-190
D0JKG6_YERPD/107-191
A9AA16_METM6/60-476
H5R959_ECOLX/1-381
F8JCT8_HYPSM/108-832
F9J885_ACIBA/122-522
D4B7H6_9ENTR/96-568
C1DCA9_LARHH/274-632
B7S085_9GAMM/96-568
Q8GEX4_9BACT/26-216
I0J1S8_9BACT/89-342
E5X9Z2_9ACTN/103-482
I0CX65_BACAN/318-742
A9GDK1_SORC5/127-513
E3IY44_FRASU/122-527
F4U250_ECOLX/61-139
NAPA_HAEDU/94-567
D8ECS7_ECOLX/107-190
H4R1I1_ECOLX/96-568
C8T1N9_KLEPR/3-299
A7LI68_9RHOO/45-164
B5QUC8_SALEP/118-569
F0HRA6_9ACTN/111-583
Q8TIH1_METAC/48-428
B1PUQ2_9BACT/60-175
Q1HJ65_9BACT/47-217
Q473T7_CUPPJ/273-440
Q8ZR20_SALTY/107-537
Q1HJ82_9BACT/39-217
H7XNB6_CAMJU/92-612
Q2EGW9_9ZZZZ/87-161
H5IIH5_ECOLX/71-471
G9XL90_DESHA/160-625
D6KAV3_9ACTO/473-674
F5N1B7_SHIFL/108-496
F9YYW3_PROAA/115-597
F6CW03_MARPP/63-488
E0SIH8_DICD3/107-593
C3H085_BACTU/111-823
G4C9K1_SALIN/118-569
H5MD57_ECOLX/119-576
B1PUU1_9BACT/60-173
Q4ZRI8_PSEU2/537-637
B1PUV7_9BACT/60-175
G4ALU8_AGGAC/1-174
E3YJN8_LISMN/8-102
F0DMN9_9FIRM/752-1004
H0CYU8_STAAU/105-820
H4LNL4_ECOLX/108-508
E2TU72_MYCTU/61-452
H2CEY9_9LEPT/59-483
G8BEW8_CANPC/448-618
D4FVC0_BACNA/2-239
Q082H5_SHEFN/88-562
E7HPD3_ECOLX/114-565
E5U9G7_ALCXX/83-490
B3HF37_ECOLX/119-576
F2AX08_RHOBT/1-152
Q5PI24_SALPA/108-833
D6GL50_9ENTR/56-517
H0M681_SALMO/108-832
G3J0V4_9GAMM/108-831
G4K1A3_9RHIZ/94-449
I0DZ76_PROST/108-499
B2A7A2_NATTJ/283-706
D5CBV4_ENTCC/61-490
Q56HZ6_9BACT/49-216
E0M1S8_9ENTR/495-640
E1EGN4_VIBPA/215-717
D6V8D0_9BRAD/279-718
H4QYG6_ECOLX/71-464
B8FUV8_DESHD/495-574
E8F120_SALMO/56-517
E1WCA0_SALTS/96-568
A0Y5X4_9GAMM/68-491
F4D6N7_HELPX/1-329
F0CQF1_SALMO/119-576
A0ZYH1_9BACT/8-215
Q4U5L1_9BACT/57-219
Q39WS5_GEOMG/601-649
A7M680_9PSED/98-571
D2UD42_XANAP/290-430
F9PLV0_9ACTO/388-558
G5W2Y3_ECOLX/1-381
D9XQ31_9ACTO/80-478
G1ZLH4_ECOLX/513-643
Q3JNC6_BURP1/63-477
G4K1A3_9RHIZ/490-635
H3PRX0_BRUAO/69-481
E8FZY7_SALMO/108-832
E3DWC9_BACA1/314-738
Q8ZSS1_PYRAE/553-870
F1U2Q1_PROAA/95-577
F7WY30_MYCTD/132-578
D7EQN3_MYCTU/50-511
F9AQL7_VIBCL/86-556
G6GIY8_9FIRM/115-568
B8FZB3_DESHD/122-570
C4ZK58_THASP/83-512
H5B9M6_ECOLX/105-556
G6GQT9_9CHRO/99-535
E3XP88_ECOLX/84-551
Q1RBU7_ECOUT/107-593
A4JB81_BURVG/63-477
E7J2D0_ECOLX/108-833
C1HN07_9ESCH/96-568
Q1HJ25_9BACT/45-218
F5TKQ0_9ACTO/121-263
E0WFU0_9BACT/48-213
D0I183_VIBCL/86-556
B5N6Z3_SALET/233-695
NAPA_CAMC1/94-614
I0DVN5_PROST/119-576
E7IKL3_ECOLX/84-551
B6ZVE0_ECO57/61-139
F5M9X2_ECOLX/108-833
F4SJA7_ECOLX/115-566
B1J1Q2_PSEPW/60-489
O86914_SHEPU/87-561
E2DDK4_9FIRM/10-435
C0M0M5_9BACT/55-216
F5QVV8_SHIFL/10-467
B3F989_9ZZZZ/53-384
H4RV57_ECOLX/1-381
D3PE83_DEFDS/241-708
F8CEX8_MYXFH/8-416
D5ZER7_MYCTU/118-829
G3YUH5_9RALS/67-504
D7ZYJ1_ECOLX/107-191
G9QUI5_9PROT/81-549
Q2EGX6_9ZZZZ/87-161
C4UR65_YERRO/61-488
D3L557_9BACT/475-575
Q4FU43_PSYA2/108-832
E7ZCM0_SALMO/102-557
Q0SS25_CLOPS/59-482
Q30VJ0_DESDG/1-444
E0H4L9_ENTFL/286-710
I0GMS2_SELRU/64-463
B4EZZ0_PROMH/61-490
H3MXF0_KLEOX/107-192
F3VXB5_SHIBO/111-512
E7JRJ0_ECOLX/111-566
E0T7B7_EDWTF/215-599
Q88NX3_PSEPK/65-483
F6IC93_9SPHN/110-509
G5UFZ2_ECOLX/1-332
Q6Q9A5_9BACT/35-217
Q7WX72_CUPNH/108-832
A9I3G6_BORPD/108-836
H5FW93_ECOLX/105-556
B0KMY3_PSEPG/507-636
H4Y7T6_ECOLX/38-499
D8BNB2_ECOLX/1-332
A8GH11_SERP5/500-650
Q2EH93_9ZZZZ/75-125
A5WMC4_MYCTF/50-511
E2KSC6_ECO57/108-508
E4FCL8_PROAA/491-648
G0YPA8_9PSED/1-153
Q2QJ50_9BACT/1-219
C0LN30_9BACT/1-186
H1LP30_9PAST/1-337
G5L9E3_SALET/1-87
G0XZK2_9PSED/80-288
C6NY22_9GAMM/108-836
B7L7H4_ECO55/107-593
E7UYF0_SALTM/118-569
Q0HUB5_SHESR/108-832
A6DIR5_9BACT/59-488
B7NHT1_ECO7I/108-832
C6UHQ9_ECOBR/108-501
B1PUF6_9BACT/1-164
Q2KUA8_BORA1/108-592
A3NX62_BURP0/108-829
H5GJE7_ECOLX/107-191
G5JKI4_9STAP/105-818
A6EW97_9ALTE/320-759
B1PUX3_9BACT/60-175
E7UGU5_ECOLX/38-499
E7SNB5_SHIDY/38-499
Q2CCI4_9RHOB/283-437
D4XBE6_9BURK/98-571
F7WH41_MYCTC/75-786
C9UXJ4_BRUAO/280-604
C7MLL9_CRYCD/62-491
G5R1W6_SALSE/98-440
A7ZZG5_ECOHS/108-833
G5MID7_SALET/1-348
Q1HJ68_9BACT/5-216
C9V9Y5_BRUNE/280-604
E4WEI2_RHOE1/1-375
B7URS6_ECO27/111-566
F9QJE5_9MYCO/97-526
Q1NDM5_9SPHN/418-583
Q0T5G9_SHIF8/108-833
F4ZVC7_9BACT/96-394
H8DG71_ECOLX/1-332
B7L7S5_ECO55/84-551
D1RTK7_SEROD/105-564
H4I8W1_ECOLX/119-576
H5J0T9_ECOLX/111-566
B6QHZ6_PENMQ/300-626
B6E564_9BACT/60-209
C6C9Q0_DICDC/479-640
B8J6G0_ANAD2/214-557
F6KA82_9STRA/271-587
A6B0L3_VIBPA/98-570
A6EYZ3_9ALTE/122-575
G2P4G3_STRVO/108-622
H1DYB9_ECOLX/108-498
Q24SV2_DESHY/594-642
D8BTB3_ECOLX/107-191
I1AYE0_9RHOB/506-592
G3YUN5_9RALS/109-546
G5KV63_ECOLX/107-191
A7MNH6_CROS8/38-499
B4BRN8_9BACI/318-742
D6S778_PEPMA/1-331
C7L9I4_ACEPA/1-276
F0JK08_DESDE/111-654
G4F068_BACIU/15-441
D0QBW6_9BACT/1-219
Q8GEW6_9BACT/52-220
NAPA_ECOSE/96-568
H7YAA6_CAMJU/92-612
A8Q1Y0_MALGO/325-652
B1PUV4_9BACT/60-174
C9XH99_SALTD/108-832
Q1HJ07_9BACT/11-215
G1ZH52_ECOLX/99-573
E6C0U2_PROAA/491-648
D6IQZ6_ECOLX/90-557
G5UZA6_ECOLX/1-380
F5XK44_MICPN/144-616
Q2QJA4_9CYAN/1-296
C3NP71_VIBCJ/86-556
D8AQ27_ECOLX/107-191
F5RIA8_9RHOO/131-578
H4U1Q0_ECOLX/111-566
A3X059_9BRAD/117-831
G4BH24_HAEAP/94-566
A9Y2U2_9BACT/31-216
B6BLJ0_9PROT/1-360
G6GLB3_9FIRM/73-514
C0LN76_9BACT/1-186
F0HNE6_9ACTN/110-626
D0QCH4_9BACT/1-219
D5NZA3_CORAM/1-374
D1A3Y2_THECD/363-471
H4IAT2_ECOLX/108-832
F6Z1V0_XENTR/321-649
D0QC81_9BACT/1-220
C0B3F1_9ENTR/117-575
D2C1X1_DICD5/107-536
G4NZH7_BACPN/60-461
F0J3A9_ACIMA/111-449
Q2IZA0_RHOP2/65-494
E2UDK8_MYCTU/132-578
E0T332_EDWTF/108-568
B1R912_CLOPF/59-482
H5DRA2_ECOLX/1-380
NAPA_ECOBW/96-568
B8CSN5_SHEPW/88-562
D0MDP7_RHOM4/382-484
Q39NC3_BURS3/113-513
D8EWH6_9DELT/291-475
H7RRQ1_CAMCO/1-358
Q7U026_MYCBO/50-511
E2XT08_PSEFL/60-489
E8H4D7_ECO57/510-643
H5KMB6_ECOLX/61-139
F0V4J1_9BACT/1-153
G5VHD9_ECOLX/61-139
A3F7N7_9BACT/1-58
E3A1F8_PSEAI/312-504
D6EBS8_9ACTN/81-521
B8N2S2_ASPFN/96-525
A8HPR6_9BACT/12-149
A4T916_MYCGI/118-829
F4U1I3_ECOLX/107-191
D2QC90_SPILD/92-521
A1AWW8_RUTMC/210-376
D8HXT6_AMYMU/310-481
A8D735_PSECL/18-147
F9RTZ2_9VIBR/118-569
E4P4P2_ECO8N/107-191
F2NPN8_MARHT/111-631
C1M3M4_9ENTR/62-491
Q144T2_BURXL/113-510
G5L9E0_SALET/10-242
C3VJ43_9ARCH/1-199
F0ED75_9PSED/504-636
A8BH00_9BACT/10-216
A4YA77_SHEPC/95-567
Q2EH11_9ZZZZ/87-157
H0V5Q8_CAVPO/302-626
G5L8H3_SALET/14-111
D6IAQ0_ECOLX/115-566
C1MFK8_9ENTR/61-139
Q2EGW0_9ZZZZ/87-161
D0J5T7_COMT2/299-745
F1XQU0_ECO57/105-556
B3B6Z0_ECO57/115-566
A0AQR5_9BACT/29-220
E2EA75_9ZZZZ/10-442
Q28MV0_JANSC/64-477
H3QSE8_BRUAO/280-604
F3WHA8_SHIBO/108-833
E8A5G7_SALMO/99-573
H0LLQ1_SALMO/16-116
E2DDB9_9ZZZZ/10-442
B5BA07_SALPK/233-695
D7AGF0_GEOSK/280-419
I1DHQ7_9VIBR/37-461
E8Y7V8_ECOKO/1-380
H4EBT6_STAAU/314-738
C8TD38_KLEPR/42-120
Q844P9_9BACT/30-217
A7H8M7_ANADF/405-452
C4P944_9BACT/25-217
B5TZ50_9BACT/23-206
D4BIG7_9ENTR/47-508
F4BV64_METCG/49-418
E4HXK7_PROAA/491-648
E4DYM0_PROAA/289-447
B5C0F3_SALET/115-570
H5R6X7_ECOLX/119-576
E5AK85_9PROT/96-402
A4URI0_9BACT/2-155
D3RXF4_FERPA/107-554
G1ZK00_ECOLX/84-551
Q2W9Z0_MAGSA/60-454
F5W753_STAAU/105-820
B6E5H6_9BACT/60-209
H5NFU7_ECOLX/38-499
A4NKE4_HAEIF/1-379
Q21I66_SACD2/77-506
B7SZS0_9ZZZZ/1-219
H6UY91_9BACT/1-167
H7S1N1_CAMCO/90-573
Q0B8S8_BURCM/53-507
C8MA89_STAAU/105-820
A3Q1J1_MYCSJ/80-492
B1PUH6_9BACT/1-163
B7MI28_ECO45/107-592
F6KW71_9ZZZZ/20-204
H5KU44_ECOLX/105-556
A1RWM0_THEPD/60-485
B4SWJ3_SALNS/56-517
G5X7G4_ECOLX/108-832
G5S2G7_SALET/46-507
E8NA75_MICTS/53-512
I0J1S2_9BACT/89-342
A5XT93_BURML/273-628
A9Y2K2_9BACT/23-219
E8IZR4_ECOLX/115-566
A6BYH4_YERPE/121-578
B5LPF5_9BACT/2-264
F1V5Y3_PROAA/289-447
F9HX47_ECOLX/105-560
A4VFX3_PSEU5/108-183
H5H4Z2_ECOLX/99-573
C4TYR6_YERKR/419-572
B5UJ22_BACCE/318-742
E0E9R5_ACTPL/86-559
E1V5G0_HALED/49-492
H6UY62_9BACT/2-187
B7N5P5_ECOLU/502-645
C4UUX4_YERRO/490-641
B5QUN3_SALEP/99-573
I0NQA8_SALET/108-832
A8SZY1_9VIBR/98-570
F8J7Z5_HYPSM/65-474
G5LNV6_SALET/67-374
A4SXP7_POLSQ/273-499
E2KNW9_ECO57/510-643
H0MRI8_SALMO/115-561
Q82TU9_NITEU/272-654
A0AQS4_9BACT/31-219
C1B348_RHOOB/5-700
F6KW94_9ZZZZ/47-228
I0JUI2_9BACT/13-214
H5A595_ECOLX/61-139
E2WSV1_ECOLX/119-576
A1KHV2_MYCBP/118-829
A4GIG1_9BACT/123-577
F5VNX9_ENTSA/56-517
B6E5D3_9BACT/60-209
A6WRA2_SHEB8/87-561
A8KW04_BURPE/93-513
G0J2X2_CYCMS/64-493
G8AME2_AZOBR/62-472
E6PPI8_9ZZZZ/120-588
E7II96_ECOLX/114-471
E0WG27_9BACT/6-216
B1PUT4_9BACT/59-171
B8FQM0_DESHD/87-572
G7H118_9ACTO/1-289
C1HKP6_9ESCH/108-508
G9XHP0_DESHA/476-577
D7ZR72_ECOLX/84-551
D0QCK2_9BACT/1-223
C4XQW5_DESMR/1-346
E4AC38_PROAA/33-200
E4DW74_PROAA/1-478
B7MU10_ECO81/108-833
A0AQS3_9BACT/14-219
Q5PKT3_SALPA/99-573
C4RZT5_YERBE/217-698
Q2EH94_9ZZZZ/75-124
Q1GIN2_SILST/430-574
B6RSR3_9NOST/1-118
A9N7X5_SALPB/119-576
F3Q0S0_9ENTR/117-574
G7CUK5_AERSA/478-665
G8FBF7_CAMJU/107-180
D6VA06_9BRAD/5-340
H5JKC8_ECOLX/1-443
H5EIS5_ECOLX/114-375
H4QYJ7_ECOLX/1-381
C4SL94_YERFR/61-488
F8ZX10_VIBCL/86-556
A3F7B4_9BACT/1-51
H9U732_9BACT/1-183
A0ZYB0_9BACT/29-216
Q56HZ7_9BACT/32-216
B4SL59_STRM5/108-832
B4T5W6_SALNS/108-832
F5NTH3_SHIFL/108-833
D2NIF0_ECOS5/108-832
A3D0Y3_SHEB5/794-1220
Q1LLM3_RALME/108-829
F2WP65_9BACT/21-199
E8XR75_RAHSY/61-490
G9XM10_DESHA/59-475
D0R6V0_9BACT/19-217
G4A9C5_AGGAC/84-162
D6J8W3_ECOLX/99-573
D0QCA9_9BACT/1-219
A7FN08_YERP3/61-488
E6CP54_PROAA/491-648
Q0AY62_SYNWW/1-343
G5VX62_ECOLX/61-139
F1TV85_PROAA/121-841
E6BS77_ECOLX/96-568
F0HQU2_9ACTN/61-490
E7ZRI1_SALMO/102-557
A8G7V4_SERP5/1-381
B3V8F8_9BACT/21-205
Q8GEV9_9BACT/9-216
G9W744_SALET/31-503
E9UD67_ECOLX/38-499
E0UQS7_SULAO/98-513
H5B2A8_ECOLX/107-191
NAPA_COLP3/98-572
Q3HY66_9BACT/49-217
C4KJX8_SULIK/306-404
Q9S6W0_9BACT/9-113
Q6SPR9_9BACT/37-218
G5WLG9_ECOLX/107-191
E5XMC1_9ACTO/49-504
E8HP60_ECOLX/61-139
H2JTI8_STRHJ/59-439
D5CF84_ENTCC/119-576
G2FYC4_9FIRM/4-343
A9Y2J3_9BACT/28-215
B3F931_9ZZZZ/18-212
H6RM54_BLASD/6-431
C3VJ70_9ARCH/1-199
H0QMH2_ARTGO/78-512
D0VMR2_AERHY/98-570
F1VA05_PROAA/121-841
D3GH16_9BACT/1-94
E0DJZ6_9RHIZ/69-481
C4UAS9_YERAL/89-561
E6CPG9_PROAA/1-478
A6DC81_9PROT/48-465
E8B6J6_SALMO/119-576
F6AA39_PSEF1/65-483
G4R892_PELHB/63-479
I0U8J1_BACTR/111-823
Q3SJ14_THIDA/108-828
Q7X040_9BACT/50-213
A7KTK3_MASLA/1-149
H4R830_ECOLX/61-139
C7MDN1_BRAFD/138-854
D0QCJ0_9BACT/1-219
F5I541_ACIBA/122-522
NAPA_MANSM/96-570
A7J300_9ZZZZ/2-101
A3THI7_9MICO/487-671
A3GGW5_PICST/297-620
G7SSA5_PASMD/88-563
E1JCM9_ECOLX/108-183
A0KNQ2_AERHH/62-478
Q0G439_9RHIZ/65-488
H4YFL1_ECOLX/108-832
F6KW84_9ZZZZ/22-206
F3XTN4_9FLAO/93-519
E5YKQ7_9ENTR/61-139
G5P074_SALET/56-517
G9V087_SALMO/98-525
H0L911_SALMO/108-832
H3LMS6_KLEOX/61-490
C4QUQ5_9BACT/1-180
B7SQ07_9ZZZZ/1-219
G7TKY9_9XANT/410-605
B2L0N5_9BACT/43-206
A3SUY2_9RHOB/39-457
C4KE28_SULIK/314-738
H0SVV7_9BRAD/118-506
F7R9F2_SHIFL/107-190
Q2QJ47_9BACT/1-219
A4MVW3_HAEIF/110-211
D5C874_ENTCC/107-190
E0WG61_9BACT/48-223
E2MJ89_PSEUB/65-483
G9CGC6_9BACT/7-89
G4PM40_BRUML/113-488
E0WG72_9BACT/34-216
D8II21_LACFC/78-783
A2SGH9_METPP/108-852
A2VNC1_MYCTU/61-452
F3VY83_SHIBO/108-833
Q2C1Q1_9GAMM/61-139
D3FXA7_BACPE/63-486
H4A8N0_STAAU/314-738
E8D551_SALMO/98-254
Q46RM3_CUPPJ/71-500
A4TDQ3_MYCGI/62-489
F2GP97_MYCTU/132-578
H6R1Y1_NOCCG/135-557
B3F957_9ZZZZ/23-262
P95558_PSESP/3-96
G0C603_9ENTR/497-650
E7XAK7_SALMO/118-569
H1IEZ0_9FIRM/100-532
D4BV80_PRORE/107-190
NUOG_YERPE/482-639
G7QDP4_9DELT/105-651
B1PUH0_9BACT/1-164
E8EA69_SALMO/99-573
D6IM64_ECOLX/99-573
F3JZ16_PSESZ/65-483
G8VI86_PROAA/121-841
G5X7C1_ECOLX/105-556
E3Z2D9_LISIO/17-141
H8YXX0_9GAMM/72-627
A6BC28_VIBPA/1-171
A8BH39_9BACT/47-217
H1FTX4_9HELI/63-486
C3GM31_BACTU/293-717
D0QC69_9BACT/1-219
C4ZQF6_ECOBW/84-551
G2AUH8_ECOLX/1-381
D5VGS9_CAUST/65-486
C4QUR6_9BACT/1-180
C7L0T8_ACEPA/1-276
C5Q2S6_STAAU/314-738
F0F0S9_9NEIS/431-604
F0MQ79_NEIMM/273-609
E5Y7H0_BILWA/58-134
Q8CW18_ECOL6/111-566
F2C393_HAEAE/110-568
A8BI11_9BACT/1-162
B0UQI5_METS4/343-783
H5UFC7_9ACTO/1-415
F7WPW3_MYCTD/291-442
C9V4T9_BRUNE/113-493
G9PFF8_9ACTO/578-720
C9YSP5_9BACT/20-207
G2AG81_ECOLX/108-297
H6UY73_9BACT/2-185
F3SSR5_STAWA/314-578
F2LPT0_BURGS/60-490
E8RIW3_DESPD/106-528
E4F6E1_PROAA/121-841
G5RFV3_SALET/118-569
C7KSA7_ACEPA/60-196
G2F8C6_ECOLX/1-381
F2FV79_SALGL/108-833
A0B7M9_METTP/296-715
C6V3T3_NEORI/226-392
C3NAN8_SULIY/124-659
E9TAL2_ECOLX/1-380
A0AQS6_9BACT/55-219
E9VP09_ECOLX/111-566
B8IUP5_METNO/108-831
G1YK36_ECOLX/1-332
D0EX23_9RALS/120-574
C4UX65_YERRO/89-561
B5PZ23_SALHA/233-695
E8I7X5_ECOLX/108-508
C4B1B7_BURML/325-550
C0QGI8_DESAH/100-647
D1YFB4_PROAA/491-648
H8LWS8_SALTM/513-643
D8BTK6_ECOLX/108-501
Q215H4_RHOPB/279-602
C2SI56_BACCE/314-738
A1WLN8_VEREI/273-441
E7T2M9_SHIBO/508-643
H5EWD5_ECOLX/119-576
F9GJS8_HAEHA/94-140
F3DIP2_9PSED/118-509
I0Y2N0_9BURK/108-185
C1M8R1_9ENTR/107-535
E1IUF8_ECOLX/1-380
F3IF76_PSESL/65-483
E8TH89_MESCW/280-604
G0D5A1_ECOLX/108-819
B2XX58_POLPA/282-504
E1S2D1_ECOUM/108-832
A6TWZ9_ALKMQ/59-460
Q6Q9E3_9BACT/32-218
A0AQR2_9BACT/47-220
D8KAZ1_NITWC/272-433
D0QC58_9BACT/1-219
Q3HY55_9BACT/10-217
F1YHX7_9ACTO/495-635
B5WN59_9BURK/8-139
I0B8I5_9BACT/75-155
E1UWA6_PICPA/298-460
G6I5N0_9FIRM/58-482
H5DYP3_ECOLX/99-573
H5CKX0_ECOLX/1-381
Q8CJJ7_STRCO/120-540
B5EFF7_GEOBB/273-660
G5RVC3_SALET/1-543
C4X664_KLEPN/117-574
E8XI78_SALT4/118-569
E9VP10_ECOLX/115-566
F7RBC3_SHIFL/514-643
E7WUT4_SALMO/98-525
B1H6G2_BURPE/108-836
H2DKL6_9BACT/31-177
E7YUS2_SALMO/96-568
C4W7P2_STAWA/314-738
E7PMX9_PSESG/66-495
A3L6Z6_PSEAI/64-493
F0J0V0_ACIMA/122-528
C4P948_9BACT/50-218
G7GXK5_9ACTO/481-640
H6RU50_BLASD/1-268
E2WVE5_ECOLX/107-191
G5XA18_ECOLX/513-643
C8KFN1_LISMN/315-739
FDHL_STAHJ/314-738
G1CQQ4_9DELT/1-181
B8GE27_METPE/53-352
Q7X065_9BACT/35-217
B7RNC1_9RHOB/65-584
A4LGU6_BURPE/325-550
E1W681_HAEP3/63-141
A7ZM46_ECO24/111-566
Q8GEX8_9BACT/10-216
E4FUU7_PROAA/121-841
D0CTJ5_9RHOB/283-434
H4QYK5_ECOLX/108-832
H1KKE3_METEX/67-493
Q83PR5_SHIFL/38-499
NUOG_RICCN/271-587
G2ANZ0_ECOLX/61-139
G0BLP4_9ENTR/108-837
C8TMW9_ECO26/61-488
O33482_PSESP/17-121
F3QME8_9BURK/96-517
F1YRA5_9PROT/60-196
H5S9S0_9ZZZZ/276-761
C0K423_9BACT/41-206
H2V5Y6_TAKRU/308-636
A6VIC7_METM7/61-478
B2UCZ4_RALPJ/61-479
A7ZYJ8_ECOHS/119-576
Q6Q9B2_9BACT/38-217
D8MU33_ERWBE/51-507
F2N0P6_PSEU6/42-471
C3E6F5_BACTU/314-738
E5CVY8_9STAP/314-738
F4U951_ECOLX/84-551
C7N112_SLAHD/122-611
I0J1R1_9BACT/89-342
H0QCI0_ECOLI/108-833
Q2QJ29_9BACT/1-219
C2I7D4_VIBCL/86-556
G8QHI6_AZOSU/273-429
NUOG_BUCBP/558-650
A2RX96_BURM9/127-296
G7HYZ5_9CORY/412-459
C9MER3_HAEIF/94-562
G9UZ15_SALMO/108-832
E7H8P2_ECOLX/107-190
E7WI30_SALMO/56-517
G4EXL4_BACIU/317-741
F5ZR04_SALTU/108-833
D2ATQ0_STRRD/120-540
G5PND9_SALET/1-214
NUOG_SALTY/513-643
H5SMJ1_9BACT/259-743
D0WG79_9ACTN/136-617
D3GH30_9BACT/1-94
F1YC92_ECO57/119-576
G1CQQ9_9BACT/1-187
I1A9N4_PSEAI/108-836
I0JUD7_9BACT/19-215
A5U6Q5_MYCTA/132-578
D1C6G5_SPHTD/78-372
G5L9E2_SALET/118-484
B5QBY9_SALVI/118-569
G7RN36_ECOC1/515-642
NAPA_BRASB/101-574
D2TP34_CITRI/61-487
B6BKQ7_9PROT/97-619
Q4U5G4_9BACT/34-217
H3LN33_KLEOX/1-381
I0ZL13_ECOLX/107-191
B6E5H0_9BACT/60-209
E2T7Q7_MYCTU/62-453
F2LXM7_HIPMA/428-642
B3F976_9ZZZZ/23-217
E5XQE0_9ACTO/129-562
I0N3K5_SALET/118-569
H5DSC8_ECOLX/38-499
Q8VUK0_HALHD/108-842
I0KR06_STEMA/452-610
H2YT75_CIOSA/147-276
F0DL67_9FIRM/276-351
H4J5Q8_ECOLX/119-576
H5F7K3_ECOLX/61-139
E0WFS5_9BACT/50-217
H0ANU6_STAAU/105-820
F9KJM0_STAAU/314-738
H3L8D0_KLEOX/2-363
B9NT66_9RHOB/123-577
A4XP96_PSEMY/292-724
E0NWQ6_9FIRM/103-512
D8BCN2_ECOLX/1-381
D5L0F8_9BACT/97-149
B2G7M3_LACRJ/102-822
B5JJM5_9BACT/328-499
Q0THV2_ECOL5/108-832
C0K471_9BACT/51-205
C8WN11_EGGLE/112-573
D2YJ22_VIBMI/87-561
F0V4G0_9BACT/2-153
H2DKM2_9BACT/31-177
D3PQF2_MEIRD/66-474
G1V5D1_9DELT/28-236
B1V3P5_CLOPF/59-482
H4VV14_ECOLX/108-833
Q1PZD8_9BACT/260-744
G5XR29_ECOLX/111-566
A7KTK5_MASLA/1-149
A1KQT7_9BACT/10-205
G8LCG4_ENTCL/123-847
D3RNN8_ALLVD/72-373
H5B964_ECOLX/1-381
E6YZF2_BARSR/281-601
H4NKR0_ECOLX/99-573
I0JUH6_9BACT/28-215
E8E620_SALMO/56-517
A0ZY85_9BACT/49-216
E1D568_VIBPA/118-569
F7J681_9BURK/78-332
A4NQW5_HAEIF/94-566
E6BLR3_ECOLX/1-721
E8CY57_SALMO/102-557
E1SPK4_FERBD/96-568
B5LPI6_9BACT/1-250
E0DRW9_9RHIZ/84-397
H5ATJ4_ECOLX/107-190
B7SQ44_9ZZZZ/1-218
Q9P9I5_9EURY/137-660
G7GM65_9ACTO/286-460
F8A729_CELGA/120-842
Q7X064_9BACT/16-217
G5U9B4_ECOLX/84-551
F0KRC4_YERE3/213-705
G5N4K0_SALET/99-573
C4QUR8_9BACT/1-180
F2PAB3_PHOMO/1-380
D3FYD3_BACPE/78-504
C3VJ90_9ARCH/1-199
Q2QJB0_9SYNE/1-219
C8KR98_STAAU/314-738
G4HUY3_MYCRH/92-501
H5C5Y2_ECOLX/111-566
Q56I01_9BACT/54-220
D7EVP2_MYCTU/132-578
F0V4L4_9BACT/2-153
H1T017_STAAU/105-820
Q746S9_GEOSL/280-419
I0JUH5_9BACT/47-212
A3EIL3_VIBCL/98-570
D7JV45_ECOLX/56-517
G4PZ22_ECOLX/111-566
Q2RLA8_MOOTA/101-515
H6RAL9_NOCCG/127-829
D1JH38_9ARCH/116-570
H7E4X9_SALHO/92-564
B4A047_SALNE/118-569
Q6Q9D4_9BACT/26-219
B6ZPE0_ECO57/1-380
A4IP22_GEOTN/111-824
I0U983_BACTR/67-474
B9MC06_ACIET/70-481
H9NNA4_9RHOO/144-705
H4SPA6_ECOLX/99-573
A7KTJ6_MASLA/1-149
H5MF75_ECOLX/1-381
D5BPA8_PUNMI/271-599
B2CDB7_9BACT/93-169
C3CLT2_BACTU/314-738
H5LMT0_ECOLX/84-551
F4VF70_ECOLX/107-190
H6S5S0_MYCTU/132-578
E1J394_ECOLX/61-139
D3GH67_9BACT/1-94
A0ZY80_9BACT/25-217
A0K472_BURCH/63-477
C2RIA7_BACCE/318-742
H5NXW5_ECOLX/61-139
B7SPW5_9ZZZZ/1-167
Q13NW6_BURXL/69-373
H4SEF9_ECOLX/116-562
Q8PWL5_METMA/50-430
A4SHT4_AERS4/105-564
D0QCE3_9BACT/1-219
A9Y2H6_9BACT/31-216
B7A865_THEAQ/305-437
Q2RH81_MOOTA/130-615
G0L7Q4_ZOBGA/127-572
C5CT14_VARPS/458-634
F9B3J8_VIBCL/118-569
D6EBS3_9ACTN/86-154
I0ERH3_9HELI/82-536
C9R9K4_AMMDK/131-679
NAPA_RHOPB/101-574
TORA_ECOLI/99-573
E8XQB5_RAHSY/282-560
D7CT55_TRURR/59-468
D9TDH2_MICAI/634-681
C9YSP2_9BACT/21-208
H5IQL9_ECOLX/38-499
G8LF68_ENTCL/71-241
H4IRP4_ECOLX/111-566
G6GEX0_9FIRM/75-481
Q984M7_RHILO/66-148
D5AYX1_YERPZ/482-639
G2C370_ECOLX/108-833
B0A733_9FIRM/1-332
I0RQB8_MYCPH/289-454
B2HS21_MYCMM/67-488
G6IDI5_9DELT/60-482
H3PIM8_BRUAO/280-604
D0R6T2_9BACT/48-217
B3F975_9ZZZZ/23-223
F0HKN2_9ACTN/142-702
G7SUX8_PASMD/1-422
H7E5K9_SALHO/96-568
A3F7E7_9BACT/1-51
B7SZK6_9ZZZZ/1-219
H4KPR3_ECOLX/107-191
Q4KA96_PSEF5/113-499
Q6D2V4_ERWCT/60-482
A9YVL9_9BACT/99-361
D2GK16_STAAU/105-820
A9Y2E8_9BACT/48-217
E0WGC3_9BACT/18-215
B2FUL2_STRMK/108-832
E9V6Q2_ECOLX/108-508
D7XZV0_ECOLX/61-139
D0HXM0_VIBCL/118-569
B5XX49_KLEP3/107-507
D8ATU7_ECOLX/38-499
B0TCC6_HELMI/309-733
H5VGH0_SALSE/119-576
A1WBF3_ACISJ/135-590
A0LLT1_SYNFM/280-355
G8AUD5_AZOBR/88-561
NAPA_ECOL5/96-568
H0QCR2_ECOLI/108-832
Q97ZA1_SULSO/58-473
E0J0B5_ECOLW/1-332
B3HBY6_ECOLX/513-643
B1PUE7_9BACT/1-164
D5IF21_9BACT/99-152
G9VH46_SALMO/115-561
G5Q522_SALMO/99-573
G5X7H0_ECOLX/1-381
A4FT63_THIS3/120-588
E5YHC2_9ENTR/96-568
G3ISU0_9GAMM/293-725
E3EUB9_HYDTT/107-656
Q8Z6K5_SALTI/232-685
B2Q6G5_PROST/120-847
F7V6I4_CLOSS/106-600
B1PUD0_9BACT/1-164
D4X611_9BURK/144-591
D2AFY6_SHIF2/516-645
Q8VNY6_9BACI/9-113
B3F995_9ZZZZ/3-255
C9QLF7_VIBOR/113-570
E8IZR3_ECOLX/111-566
H1FD81_ECOLX/1-117
Q30R48_SULDN/45-419
D7YRY4_ECOLX/1-273
C5CWS8_VARPS/291-735
C8WLA4_EGGLE/103-482
E7ZNG7_SALMO/118-569
B6E5G5_9BACT/60-209
B6E5I1_9BACT/60-209
E1K1E9_DESFR/107-497
F9BZP4_VIBCL/87-561
B2HGE2_MYCMM/472-659
I0B8I8_9BACT/84-159
D3RGV2_KLEVT/114-569
H5VI27_SALSE/115-570
H4RFG7_ECOLX/111-566
G4C5C5_SALIN/1-380
E4ZAP3_NEIL0/273-609
E9TYB0_ECOLX/107-191
E7BG08_NEIMW/273-609
B6E562_9BACT/60-209
D7YWX8_ECOLX/119-576
G7Q911_9DELT/62-485
A7J2W5_9ZZZZ/1-110
F0NGW9_SULIR/58-473
D1RXN6_SEROD/107-192
Q0BA92_BURCM/4-394
F8FJ60_PAEMK/124-578
D7X9C2_ECOLX/84-551
H2C169_9CREN/110-812
NAPA_VIBVY/98-570
F6B002_DELSC/108-870
E6V585_VARPE/295-727
F3QL37_9BURK/41-613
G7ZAR3_AZOL4/281-718
D7H6C5_BRUAO/129-443
D6E8V4_9ACTN/110-565
A6BEW7_9FIRM/61-472
E2EA35_9ZZZZ/10-441
H4UGD8_ECOLX/119-576
D7XH59_ECOLX/78-550
H5MGP5_ECOLX/84-551
G5XYZ9_ECOLX/96-568
E6PD08_9ZZZZ/6-453
D6FQL4_MYCTU/118-829
D6GCW9_9ENTR/107-507
F8GNU8_CUPNN/134-620
D5ZL14_MYCTU/291-442
C9XAN7_SALTD/107-591
E8XEG6_SALT4/515-645
E8FIL5_SALMO/108-833
Q0T4M9_SHIF8/61-323
E7XZ71_SALMO/233-695
E9Y7D2_ECOLX/1-380
F6DJI0_THETG/92-798
B6E5G0_9BACT/60-209
F2WP86_9BACT/33-220
I1B1R6_9RHOB/63-480
Q3IYX0_RHOS4/309-741
A8KUN9_BURPE/63-477
B5PQ39_SALHA/118-569
G2HVX6_9PROT/51-469
G2B9I2_ECOLX/104-559
I1B9I4_ECOLX/108-833
Q4JIT2_9BACT/67-430
H6UY81_9BACT/7-167
H1C4K9_ECOLX/85-551
G2D6M6_ECOLX/1-380
A1STQ0_PSYIN/63-488
H7EY15_PSEST/108-181
A9AJ29_BURM1/63-477
A5UIH7_HAEIG/110-568
H5J8P6_ECOLX/38-499
D0WMG7_9ACTO/348-515
A0ZY76_9BACT/24-217
E4S740_CALKI/58-456
B7KVF8_METC4/67-493
A8FQ40_SHESH/103-571
E6AJG7_ECOLX/107-191
A2SEZ2_METPP/134-588
F3NR70_9ACTO/120-521
E3XV12_ECOLX/119-576
E1WG01_SALTS/108-833
G5UFZ3_ECOLX/61-139
F4FC76_VERMA/31-460
D0H054_VIBMI/110-501
H4KBJ7_ECOLX/1-332
Q8VLW1_9BACT/1-99
B7MV35_ECO81/114-565
H4Q9J4_ECOLX/1-332
D6DPW9_ENTCL/1-332
H4ZC00_ECOLX/108-833
F5XKR8_MICPN/52-459
F3D4V8_PROAA/1-207
G4CJR9_9NEIS/273-610
Q24Q25_DESHY/105-543
G9MM86_HYPVG/305-631
H4LKR5_ECOLX/1-332
F0KRZ0_YERE3/61-488
C6UHM6_ECOBR/108-832
Q1HJ96_9BACT/49-218
Q82A33_STRAW/120-518
E3VNK1_9ZZZZ/26-207
A9MLH0_SALAR/62-523
E6WJC0_PANSA/61-490
Q88B39_PSESM/134-289
NAPA_NAUPA/97-617
E3DZD8_BACA1/319-743
D5BVU0_NITHN/279-719
H4AFV5_STAAU/314-738
C9YSM2_9BACT/23-204
F3DY40_9PSED/48-504
C7L3K2_ACEPA/271-600
A7FLU0_YERP3/121-578
Q8VMC3_9ENTR/9-113
H9ECQ1_9PSED/15-183
Q2JYN0_RHIEC/109-501
A6R9D8_AJECN/317-643
Q2EGY3_9ZZZZ/87-161
B1G5J4_9BURK/344-580
B7SPS2_9ZZZZ/1-219
E8WN96_GEOS8/264-756
B6E5F8_9BACT/60-209
F0V4M0_9BACT/2-153
Q2EGX3_9ZZZZ/87-161
F3JPN9_PSESX/66-495
C0VMK8_9GAMM/546-641
H0TVX4_9BRAD/133-582
H2JNZ9_STRHJ/11-432
Q2SA51_HAHCH/63-488
H7X628_CAMJU/1-358
A9Y2N1_9BACT/30-216
D4U082_9ACTO/49-152
B1PUG4_9BACT/1-164
D7YLE9_ECOLX/99-573
D6EBQ4_9ACTN/97-538
E0WG28_9BACT/11-215
Q1HIX2_9BACT/42-218
Q8KQF1_9PROT/97-619
D6EAD1_9ACTN/82-488
D0DD89_9RHOB/103-557
E1P9E3_ECOAB/108-508
F4NK81_9ENTR/1-341
D5TAJ0_LEGP2/272-419
B7SZU7_9ZZZZ/1-219
Q7WCU5_BORBR/273-444
A3JV61_9RHOB/123-577
D4TCW7_9NOST/72-503
G0AID5_COLFT/295-727
A1RZ89_THEPD/96-575
A9Y2S6_9BACT/36-216
Q13NW6_BURXL/387-624
G2B2S3_ECOLX/1-332
O66590_AQUAE/51-473
G5PJR1_SALET/90-300
C9NUV3_9VIBR/98-570
Q9UWR0_THELI/58-462
H4XAR5_ECOLX/38-499
E8G3B4_SALMO/118-569
D3F6X7_CONWI/59-408
A1UAU0_MYCSK/126-571
F6CKB9_DESK7/1-332
H5JIW9_ECOLX/84-551
AIOA_ALCFA/120-574
C3JLI9_RHOER/55-509
F5ML58_SHIFL/108-833
H7ZVK9_CAMJU/90-573
G0XZF7_9BACT/80-291
C1M9I0_9ENTR/119-576
F4VTD7_ECOLX/99-573
D0WP30_9ACTO/114-586
Q3HY53_9BACT/46-216
G7RSH7_ECOC1/108-508
Q8GEY3_9BACT/21-216
C0LN83_9BACT/1-175
G6B766_CLODI/62-556
Q57II0_SALCH/56-517
B2L0L9_9BACT/40-206
Q308W3_9BACT/17-216
D2U7Z4_9BACT/7-211
C2MNQ6_BACCE/314-738
A7BMV8_9GAMM/2-71
D3S3E1_FERPA/39-409
Q1QTY4_CHRSD/143-527
H5R989_ECOLX/108-508
Q1LPV7_RALME/447-630
Q81YC1_BACAN/318-742
H4I3V9_ECOLX/1-380
G5QBM3_SALMO/1-67
D5W9A3_BURSC/115-287
E6LBF5_CAMUP/2-367
A2WJ65_9BURK/97-560
A5F823_VIBC3/118-569
B9KZK1_THERP/282-718
C9YSP1_9BACT/42-207
H8BHG1_CAMJU/1-358
A5DHY8_PICGU/303-626
F2WP59_9BACT/9-199
G6XSF4_RHIRD/50-506
H5EAF3_ECOLX/1-332
B4SUF0_SALNS/108-833
C0K3W7_9BACT/6-206
D7XJ00_ECOLX/99-573
E8ZYX6_SALET/107-537
B5WN18_9BURK/8-123
G4LUK7_SCHMA/129-461
Q57RW3_SALCH/107-537
H4JVP1_ECOLX/1-332
Q1BBP9_MYCSS/475-651
G6H4L8_9ACTO/57-389
F5NXD9_SHIFL/96-568
E0WFN9_9BACT/49-216
E8MAJ2_9VIBR/98-570
F9ND63_9ACTO/115-395
YNFF_ECOLI/114-565
Q1QEF2_PSYCK/67-491
F3FPA8_PSESX/474-637
NAPA_PSEAB/98-571
E2DDD3_9ZZZZ/10-442
D0LDB0_GORB4/474-637
D0QCI1_9BACT/1-219
C8WLH0_EGGLE/101-664
E0FGK6_ACTPL/1-381
O30744_RHOSH/96-563
G5XK35_ECOLX/107-191
A1KQX0_9BACT/45-208
E8FIX1_SALMO/96-568
E1LDP1_9FIRM/107-819
C6BJP3_RALP1/455-629
B9Z0H9_9NEIS/107-174
H4ISW5_ECOLX/84-551
E8VVA3_VIBVM/98-570
B1HKG6_BURPE/93-513
G3A8A6_9RALS/120-575
E1HQZ0_ECOLX/1-721
I0XWB7_9LEPT/302-476
G2T7K1_RHORU/61-488
Q2RU34_RHORT/272-601
Q2QHQ1_9SYNE/1-219
C9E263_9RHOO/64-579
H5P5B7_ECOLX/38-505
H8GSA5_DEIGI/522-633
B6E5J9_9BACT/60-209
B7N2N7_ECO81/107-592
Q1HJ87_9BACT/8-217
D5AQH0_RHOCB/308-740
A1KQV4_9BACT/20-208
Q4FRR8_PSYA2/108-549
D0EJ91_RHIML/49-108
F9ZNJ1_ACICS/71-596
B1P8A4_9BURK/120-374
A8FE30_BACP2/67-474
H4IUL9_ECOLX/445-576
Q5X1B3_LEGPA/272-642
E1YMM2_9DELT/1-345
F5NV99_SHIFL/104-284
B7SPU7_9ZZZZ/1-197
E3J813_FRASU/66-486
F8DRC9_LACRS/102-822
B3V8H7_9BACT/3-206
F6IKB3_9SPHN/60-473
B5EVD9_VIBFM/88-547
Q6SPS1_9BACT/37-218
B3AR54_ECO57/119-576
A9Y2Q7_9BACT/8-216
G1YBM3_ECOLX/96-568
G9W5J4_SALET/1-31
G0AWH7_9GAMM/99-527
C0K414_9BACT/46-205
H1KZQ2_9EURY/58-214
F3Q1W2_9ENTR/1-332
H3CM38_TETNG/311-445
C3TCS7_ECOLX/108-833
G9VIN2_SALMO/119-576
A0AQU1_9BACT/47-220
E1J259_ECOLX/99-573
B9QY95_9RHOB/280-429
H4WR70_ECOLX/111-566
E5CK22_STAHO/314-738
NAPA_CAMJ8/92-612
C3T9F8_ECOLX/111-566
C0LN26_9BACT/1-186
F3U3I3_RHOSH/93-560
D3S6I6_METSF/53-390
C9U8X5_BRUAO/113-444
F5HYK8_ACIBA/74-490
F4H4Y9_CELFA/123-846
E7WI23_SALMO/99-573
F5P2M4_SHIFL/38-499
G6X759_MYCAB/456-642
A4EE43_9RHOB/73-366
G2E131_9GAMM/50-332
H5P4G9_ECOLX/105-556
Q8GEX0_9BACT/37-218
G2KWY9_PSEAI/108-836
F3H3C5_PSESX/48-504
D6J9U9_ECOLX/108-501
A3F7I1_9BACT/1-58
D3S793_METSF/58-214
G5LB39_SALET/1-67
C5B8I1_EDWI9/309-640
D7Y4W5_ECOLX/79-551
C3XAW2_OXAFO/452-630
E4QY45_HAEI6/94-562
D6MS46_9NOST/111-485
YNFE_ECOLI/111-566
D7AE91_GEOSK/273-665
H5CUC7_ECOLX/107-191
H7XJK2_CAMJU/1-358
H3VE58_STAEP/105-818
B7SQ67_9ZZZZ/1-219
E1QMF2_DESB2/75-497
E7BA62_YERE1/235-695
B3XLE2_LACRE/102-822
Q320U5_SHIBS/115-566
Q1ZJ53_9GAMM/87-562
C6EDR0_ECOBD/114-565
E4A2N2_LISSE/104-528
F0Q6K5_ACIAP/63-504
C9YSN7_9BACT/10-204
A8EUZ2_ARCB4/106-553
F0HNL3_9ACTN/103-577
H4J644_ECOLX/99-573
F4UMH3_ECOLX/107-190
H5GKK5_ECOLX/1-332
A1SDK9_NOCSJ/54-483
H3QDI7_BRUAO/113-444
F3RYH5_VIBPA/98-570
A9Y2V2_9BACT/29-216
D2U813_9BACT/10-208
H5H4K4_ECOLX/119-576
E8SUR2_GEOS2/80-506
F6IQ09_9SPHN/272-427
Q1HIW1_9BACT/28-217
D0R6W6_9BACT/48-217
A9KV82_SHEB9/105-182
Q4HRN8_CAMUP/92-612
F0HNZ4_9ACTN/278-355
F8G155_PSEPU/108-179
I0JUK3_9BACT/48-214
F4N6F3_YEREN/52-509
G8RUM9_MYCRN/70-476
G0XZG0_9BACT/82-292
B7SPY5_9ZZZZ/1-212
H4LW97_ECOLX/510-643
A9L1X0_SHEB9/96-568
G2XGA2_VERDV/320-646
G9ZAE0_9ENTR/496-640
F6BCU7_METIK/60-476
C0AZS6_9ENTR/1-165
H8DMA6_9ENTR/55-476
A8GAN3_SERP5/233-713
C4H9Q1_YERPE/121-578
F0CLK7_SALMO/119-576
Q7NV03_CHRVO/108-824
D1YFB4_PROAA/289-455
D9Y8W1_9BURK/104-834
D3FUD5_BACPE/124-579
G4F2X2_9GAMM/220-717
Q02AT0_SOLUE/3-397
D6Y3I9_THEBD/297-459
E9A8D7_SALET/99-573
E9WET8_ECOLX/111-566
D4ZB27_SHEVD/88-562
H5P4G8_ECOLX/111-566
E3QGN1_COLGM/307-633
Q4U5M8_9BACT/46-216
B7SPX9_9ZZZZ/1-201
C6WQ61_ACTMD/121-525
C1HJV9_9ESCH/108-833
F6AL90_DELSC/255-730
B3A8G2_ECO57/108-832
H6UY77_9BACT/7-171
D6KGI1_9ACTO/4-427
H0JM99_9NOCA/68-497
C4ARK2_BURML/322-754
H1EHY2_ECOLX/108-508
H5J0U0_ECOLX/114-565
G2EJL1_CORGT/124-847
Q4UUP2_XANC8/64-495
B9KLY9_RHOSK/116-499
E8APG0_SALMO/108-832
A9MRM7_SALAR/3-363
A7MF98_CROS8/61-490
E1SVR6_FERBD/85-560
C3UZ32_9BACT/3-152
F2NH78_DESAR/279-705
E4B6I4_PROAA/491-648
A8BH60_9BACT/43-217
B0GB15_YERPE/121-578
F1UJG2_PROAA/289-447
B5QZK5_SALEP/98-525
C0WFQ2_9CORY/118-841
F0G933_9BURK/108-840
D7FCV9_HELP3/80-534
D2YT58_VIBMI/118-569
F3D7H3_PROAA/289-447
H5LCX0_ECOLX/38-499
H4NMN8_ECOLX/1-381
H7ZQJ7_CAMJU/92-612
B9KIM2_ANAMF/271-604
C0W5Q1_9ACTO/132-586
A8BGY4_9BACT/10-218
E9TET3_ECOLX/119-576
G8PNQ3_PSEUV/125-599
E0WG87_9BACT/31-217
B7NFJ5_ECOLU/107-592
B3F9D0_9BACT/23-318
G0XZG2_9BACT/81-292
E9VVV0_ECOLX/1-380
F7X301_SINMM/280-604
B5KCD2_9RHOB/78-600
C4B1B7_BURML/127-296
B6BWX6_9PROT/428-608
D0QC86_9BACT/1-219
Q1HJ37_9BACT/27-217
C8WZU8_DESRD/107-489
G2DB49_9GAMM/2-396
B1PUU7_9BACT/60-175
B7SPS9_9ZZZZ/1-186
C8T2N6_KLEPR/107-192
B5UV48_BACCE/111-823
Q5LPS5_SILPO/283-588
Q8XDP3_ECO57/18-479
H8ASS8_CAMJU/1-358
D6JSZ4_ACIG3/122-514
A1VM66_POLNA/273-426
E6G6C9_ENTFL/286-710
G2JJL6_ACIBA/65-481
G0JBU1_YERPE/121-578
F2P693_PHOMO/98-570
E6SAI6_INTC7/493-663
Q07S74_RHOP5/65-494
C9CVK2_9RHOB/70-479
D4ELU6_ENTFL/286-710
E7H8J0_ECOLX/99-573
A9Y2T6_9BACT/30-216
H8M501_SALTM/1-380
D3GH44_9BACT/1-94
A6LZY8_CLOB8/62-487
E8BM38_SALMO/102-557
D6DND7_ENTCL/115-561
B7MKC8_ECO45/108-833
C4UQI1_YERRO/204-699
H4NWR8_ECOLX/61-139
D8JFH1_ACISD/547-645
C9CSW1_9RHOB/283-721
Q0THS5_ECOL5/108-508
D0QC90_9BACT/1-218
G7WNF2_METH6/299-722
G2AUK5_ECOLX/108-501
E8FZF9_SALMO/96-568
Q6MDR0_PARUW/278-429
D3P7R4_AZOS1/55-478
Q1YEW4_MOBAS/287-726
D5QL03_METTR/426-598
E8D9X7_SALMO/233-695
E8L899_9RHIZ/62-485
G2FYC5_9FIRM/277-352
B0QVH4_HAEPR/94-567
G7BWX7_VIBCL/87-561
Q07HL7_RHOP5/294-726
F1XMH6_ECO57/42-488
C5IA01_9BACT/20-206
A9Y2V7_9BACT/8-213
H0LFD1_SALMO/115-561
E6HJX0_ENTFL/286-710
C7N7C6_SLAHD/120-596
H5SSA4_9BACT/105-542
H7RG57_CAMCO/1-358
C0Q371_SALPC/108-833
B6E5L8_9BACT/60-209
B0SVA0_CAUSK/108-831
NAPA_ECOSM/96-568
D0HT66_VIBCL/87-561
B3AGC0_ECO57/56-517
C9YSN0_9BACT/53-201
Q6LZW2_METMP/53-423
E9XKV9_ECOLX/513-643
G9QU96_9PROT/111-184
B3F926_9ZZZZ/17-274
A7GZQ7_CAMC5/96-526
A9Y2W4_9BACT/38-216
C9Q6Z0_9VIBR/118-569
D1RS54_SEROD/109-517
H6LJS1_ACEWD/61-460
G0SR15_VIBMI/118-569
Q87HA0_VIBPA/100-530
G9UL75_SALMO/118-569
E8DN32_SALMO/96-568
H8D8P6_ECOLX/1-381
Q844M2_9BACT/34-218
C6CFS2_DICZE/109-546
E8HF77_ECO57/108-508
C7BXB2_HELPB/80-534
A0LSH3_ACIC1/111-500
A3VIA0_9RHOB/283-434
A7KTK0_MASLA/1-149
A8HQW4_9BACT/18-147
I0WF12_9NOCA/274-424
F5P3P2_SHIFL/1-332
B7SQ50_9ZZZZ/1-219
H4K2V9_ECOLX/1-268
H7UAI2_CAMCO/1-358
E9UGW9_ECOLX/1-721
E9YNC7_ECOLX/111-213
H5VPA8_SALSE/116-567
H7VKF3_CAMCO/107-180
G5S9B1_SALET/98-454
G5XRG1_ECOLX/1-381
B5NB67_SALET/108-832
E1WBI0_SALTS/118-569
A6UST4_METVS/53-306
H6M990_ECOLX/108-832
E7V9A5_SALMO/118-569
Q7VY82_BORPE/109-564
D9WF95_9ACTO/4-421
C7W2V5_ENTFL/286-710
E8WP82_GEOS8/61-468
B2L0N3_9BACT/45-209
E8FSW9_SALMO/98-525
H4ES93_STAAU/314-738
F6F1K2_SPHCR/67-488
F0CV25_SALMO/233-695
E9A1V8_SALET/107-191
B6E5F1_9BACT/60-209
C5CUZ3_VARPS/404-645
H4V8F5_ECOLX/107-191
H8BWS7_CAMJU/92-612
D0GVH1_VIBMI/118-569
Q53WG4_THET8/125-568
F3QMX0_9BURK/93-590
A9Y2G6_9BACT/49-219
F5ZNB2_SALTU/107-537
A3PQX2_RHOS1/49-506
Q6SPU5_9BACT/30-220
G9TU75_SALMO/108-832
D6EAM1_9ACTN/88-522
E4U7L0_OCEP5/396-535
H5ESE9_ECOLX/61-139
B7CK80_BURPE/322-754
A5L022_9GAMM/98-570
A5WC98_PSYWF/108-533
E7T386_SHIBO/111-403
D1B166_SULD5/112-186
E8FHR6_SALMO/99-573
A3TKT1_9MICO/123-537
H2IP40_RAHAC/278-639
B7SPT1_9ZZZZ/1-173
B8FXU4_DESHD/115-580
H5ATJ5_ECOLX/1-381
E1SUE0_FERBD/111-562
B5PSS9_SALHA/107-537
A3M685_ACIBT/76-504
G5QIB5_SALRU/17-189
H1DYU4_ECOLX/1-381
F4CX47_PSEUX/9-429
D1P2E6_9ENTR/1-332
H1FCT6_ECOLX/1-380
I0JUD9_9BACT/12-197
E9TB69_ECOLX/108-508
F6KW96_9ZZZZ/22-206
A9K9A6_BURML/66-486
Q57GS3_SALCH/118-569
D5Z783_MYCTU/132-578
C3DF37_BACTS/318-742
A4G2B4_HERAR/87-516
Q1HIW7_9BACT/5-217
C0LN81_9BACT/1-175
D0LF70_GORB4/426-473
Q844W2_9BACT/47-215
D2FG10_STAAU/314-738
E9VK99_ECOLX/99-573
E0WG39_9BACT/6-216
A7I6N4_METB6/53-431
G5NC78_SALET/108-257
G5W259_ECOLX/108-833
H3QNN4_BRUAO/63-788
C6WNA9_ACTMD/445-654
F0BBT5_9XANT/68-499
A5W7N0_PSEP1/60-489
E8F612_SALMO/102-557
H3LN32_KLEOX/107-191
E0WFR3_9BACT/28-216
B0TR96_SHEHH/1-447
E9X064_ECOLX/38-499
C7MUY8_SACVD/129-615
D5PDN5_9MYCO/10-139
B7NUB5_ECO7I/107-592
A1KQX5_9BACT/33-208
A5VZH2_PSEP1/65-483
D0X0R5_VIBAL/87-561
B9BGH7_9BURK/108-837
C1HKU6_9ESCH/115-566
Q8MM95_DROSI/315-514
G2D965_9GAMM/77-506
E2EA71_9ZZZZ/10-442
D0QC31_9BACT/1-219
G0XZL2_9GAMM/79-298
G8W4K5_KLEPN/114-514
E2T0L9_9RALS/142-598
A9Y2V9_9BACT/38-216
D8IPH2_HERSS/298-730
G9A1M9_RHIFH/305-737
C4KQP5_BURPE/108-829
D0QBU9_9BACT/1-219
Q7X031_9BACT/10-217
B3BKH5_ECO57/108-508
F3QI87_9BURK/102-616
D7Z380_ECOLX/1-332
H4HV82_ECOLX/108-833
F7BBW9_CIOIN/302-634
B0CCA8_ACAM1/59-475
Q394K2_BURS3/69-624
Q1QIT5_NITHX/129-578
B1YV15_BURA4/322-754
G7R119_MYCBO/118-829
Q5U9M0_NOCSJ/51-509
G2S9Y3_ENTAL/54-515
H5BIM5_ECOLX/61-139
G6BV32_CLODI/62-556
G2KXP7_PSEAI/108-193
A0ZYB4_9BACT/47-213
Q67JR9_SYMTH/110-649
C3TGI2_ECOLX/90-547
B5LPI1_9BACT/1-248
Q609M3_METCA/107-661
B2NLS8_ECO57/96-568
F9H312_HAEHA/94-562
B9Z089_9NEIS/108-820
B6E5K9_9BACT/60-209
Q8GEV7_9BACT/53-222
B1PUN1_9BACT/1-164
E5X6T5_9ACTN/109-534
A0ZY68_9BACT/24-217
H4MND8_ECOLX/99-573
G4NQT1_BACPN/78-504
F0L2G8_AGRSH/315-639
B3YEE2_SALET/99-573
G5NCZ2_SALET/1-348
B2L0N0_9BACT/42-207
D0ZAY1_EDWTE/476-640
E2WLU4_MYCTU/291-442
D6SM83_9DELT/1-331
A0Z603_9GAMM/104-529
E6Q454_9ZZZZ/493-608
C3GEC8_BACTU/318-742
D9XSA3_9ACTO/2-158
H5M043_ECOLX/108-833
B7SZQ9_9ZZZZ/1-219
A7JYP5_VIBSE/98-570
A2VS08_9BURK/322-754
F6BDB3_METIK/51-303
Q9HU08_PSEAE/113-271
G4AL49_AGGAC/86-559
Q8XJG2_CLOPE/59-482
E8Y530_ECOKO/84-551
G8LG40_ENTCL/114-499
I0JUK9_9BACT/53-215
B6RSQ3_9NOST/1-118
Q67S40_SYMTH/76-484
E5TVK6_STAAU/314-738
H7WUQ1_CAMCO/107-180
Q7NJF0_GLOVI/117-491
D0L257_HALNC/533-645
A7FGQ9_YERP3/482-639
C4I2V0_BURPE/325-550
C7CJ50_METED/110-499
B1PUJ0_9BACT/1-162
D0QBZ9_9BACT/1-219
G6XN85_RHIRD/99-511
D2S529_GEOOG/6-429
D0QBY1_9BACT/1-212
F8YMX4_ECOLX/107-191
A9MSJ9_SALPB/98-525
E1HVW3_ECOLX/107-190
A4NCH8_HAEIF/94-562
E6VPM2_RHOPX/66-478
D0PRD1_9GAMM/139-596
H8CG14_CAMJU/107-180
A6TFG1_KLEP7/38-499
D5WWY6_BACT2/325-749
B1KP27_SHEWM/118-569
Q56HX7_9BACT/32-218
E0WG34_9BACT/4-213
H0M8D4_SALMO/119-576
H4KPR2_ECOLX/1-380
E8H056_SALMO/56-517
I0W827_9NOCA/91-500
H3MLU1_KLEOX/108-832
C3VJ66_9ARCH/1-199
B1YXL4_BURA4/110-564
B6E5F9_9BACT/60-210
A9FEB5_9RHOB/283-721
G2FUW6_9FIRM/60-427
G6G245_9FIRM/60-481
E4PD22_ECO8N/99-573
H4YN52_ECOLX/1-380
B2UIT5_RALPJ/266-688
G7R2X3_ECOC2/108-833
I1AZH4_9RHOB/283-438
E5B700_ERWAM/536-645
NAPA_HAEIE/94-566
F6KAG2_9STRA/271-587
F3LXB6_ECOLX/108-832
A6YP75_9BRAD/91-346
D4BV79_PRORE/1-381
G5LX50_SALET/118-370
H4YX79_ECOLX/104-559
A6T9I5_KLEP7/114-534
C0K3S7_9BACT/47-209
E8GGV7_SALMO/108-832
A0ZYD1_9BACT/23-216
D0GBP1_BRUML/109-834
G5YG94_ECOLX/107-190
B6RSR7_9NOST/1-118
Q30PA5_SULDN/65-492
B0H400_YERPE/482-639
D2TS26_CITRI/119-576
E0MX80_9CORY/118-477
D7ZXQ8_ECOLX/515-645
G8US26_LEGPN/272-438
A6A252_VIBCL/87-561
D8DAK7_COMTE/62-473
E8HU22_ECOLX/108-508
D5YVI3_MYCTU/132-578
D0KLJ5_PECWW/60-482
B2NZV9_ECO57/56-517
H5DY76_ECOLX/119-576
H4W4K3_ECOLX/1-332
H4Q802_ECOLX/56-517
C6E820_GEOSM/97-648
F9U1L8_MARPU/50-323
E8BRD7_SALMO/108-832
A6GL11_9BURK/276-715
A4T8R6_MYCGI/59-480
A8ARD1_CITK8/1-384
A0AQS1_9BACT/47-217
F5PNV1_SHIFL/99-554
H5SGG2_9CREN/67-536
D8BRH5_ECOLX/1-381
D8BNB3_ECOLX/61-139
G2J491_PSEUL/72-504
Q2EGU6_9ZZZZ/87-161
F5S9I4_9NEIS/273-435
G0AHG9_COLFT/72-503
E5ZW59_ECOLX/84-551
Q0A9Y1_ALHEH/108-835
D1P4A1_9ENTR/96-568
A0K165_ARTS2/268-690
F6G9P8_RALS8/108-830
D0QCC7_9BACT/1-219
A9Y2G9_9BACT/7-216
Q24XK5_DESHY/114-564
A9Y2V0_9BACT/8-216
D6A528_9ACTO/63-489
G7T3H2_SALPS/96-568
G6FM49_9EURY/1-63
G8P060_GRAMM/332-756
G6EIM5_9SPHN/254-406
H2DKM3_9BACT/31-176
F7ZCP1_ROSLO/283-434
C6E0P4_GEOSM/61-491
B5Z1V9_ECO5E/108-508
E8G8R2_SALMO/108-832
A5P7T1_9SPHN/414-575
A3F7C0_9BACT/1-51
H4N9C7_ECOLX/510-643
Q21I08_SACD2/109-545
Q2QJA8_ANACY/1-296
H0QCY9_ECOLI/114-565
C8T778_KLEPR/503-643
C9X9J4_SALTD/99-573
E0LVK7_9ENTR/109-517
F8VF08_SALBC/92-564
Q1NVC6_9DELT/751-826
Q0SJN9_RHOSR/63-491
D4GTE1_HALVD/61-473
A1A9D7_ECOK1/119-576
C1M599_9ENTR/57-474
G9A5D2_RHIFH/213-720
B5NLD3_SALET/108-832
B7VTP0_VIBSL/3-106
E2UQI2_MYCTU/276-427
E2DDD2_9ZZZZ/10-442
E0P4K9_STAAU/105-820
H3TQ79_STAAU/314-738
I0UGE9_BACLI/112-824
D9Y2C1_9BURK/62-525
H4LNI6_ECOLX/1-381
H4XK35_ECOLX/108-832
B1PUP7_9BACT/1-161
G8TTT1_9FIRM/220-686
G0XZJ1_9BACT/24-156
I0QVI4_9ENTR/51-508
D7Y4L9_ECOLX/111-566
E7HPD4_ECOLX/104-559
H0SAK5_9BRAD/279-600
E9X3Y7_ECOLX/108-832
D8P4J7_RALSL/266-688
C8MI43_STAAU/105-820
G6I9N4_9FIRM/67-452
H0LMA8_SALMO/118-569
E2DDE4_9ZZZZ/10-442
D8CBS5_ECOLX/1-332
G0FN09_AMYMD/4-425
A6E4H6_9RHOB/283-722
I1DMM1_9PROT/91-590
A8TPV2_9PROT/284-723
E8J8P1_ECO57/1-380
D0QCA7_9BACT/1-219
C9QVZ9_ECOD1/108-832
E5AK96_9PROT/96-402
D8GIZ1_CLOLD/59-485
G0VN07_MEGEL/67-146
F7V8S9_CLOSS/74-591
F4YAN8_9BACT/95-145
E4QW72_HAEI6/94-566
E0QXN3_ECOLX/119-576
Q8GEU5_9BACT/42-222
F9GUT3_HAEHA/1-379
H4S373_ECOLX/107-191
F4BUX7_METCG/299-721
C8PGV6_9PROT/89-519
A0ZYE1_9BACT/43-217
D8A309_ECOLX/84-551
Q3Z3M6_SHISS/90-547
Q8GEY7_9BACT/8-217
Q2EH55_9ZZZZ/87-138
H7V2K1_CAMCO/92-612
F6C3M7_SINMB/64-482
A6BN96_YERPE/96-568
E9YQE6_ECOLX/513-643
H1BW16_ECOLX/99-573
B4T4S5_SALNS/233-695
Q39YV2_GEOMG/93-802
E0WFS2_9BACT/17-217
D0C2Y5_9GAMM/76-504
C2PA75_BACCE/309-733
Q21MQ3_SACD2/79-504
A4IL29_GEOTN/110-820
F7VDC4_9PROT/112-495
D0QCF7_9BACT/1-177
E3HT53_ACHXA/4-392
G7ADH9_VIBCL/118-569
H4G8B2_STAAU/314-738
B7SPU2_9ZZZZ/1-210
A3ZEX6_CAMJU/90-573
C1NAW4_9ESCH/1-341
C8A8Y2_STAAU/105-820
G6GPL7_9CHRO/70-501
H1XYZ4_9BACT/102-520
B7SZT2_9ZZZZ/1-219
E1PCJ0_ECOAB/61-488
B1LH73_ECOSM/108-833
E1RED9_METP4/190-360
E4PMH6_MARAH/122-575
Q32FX6_SHIDS/108-508
Q9AAI1_CAUCR/66-487
B7SQ81_9ZZZZ/1-219
A6GJI2_9DELT/3-339
A7T6W9_NEMVE/1-161
A5JHE9_9GAMM/2-153
Q2QJC0_9SYNE/1-219
C9XGG3_SALTD/234-695
B7SQ78_9ZZZZ/1-219
A9QZE8_YERPG/117-568
F7SWL5_ALCXX/62-490
E0WFV7_9BACT/56-215
E6AJG6_ECOLX/1-380
H5B2Z1_ECOLX/1-332
G3ZZ54_AGGAC/1-379
E7I7B1_ECOLX/38-499
F6G8Z1_RALS8/69-508
B6E5C1_9BACT/59-209
E9W1B5_ECOLX/61-139
Q5BXF5_SCHJA/1-153
A9YVK0_9BURK/98-353
B0WUI5_CULQU/310-635
E8GFX4_SALMO/233-695
D0SBY2_ACIJO/122-514
H5J3S5_ECOLX/510-643
A3N396_ACTP2/92-567
C0K3X8_9BACT/51-209
H1FIK9_ECOLX/96-568
B9MBZ1_ACIET/108-849
F4MXT5_YEREN/485-639
A9Y2M2_9BACT/26-214
Q1ZGB8_9GAMM/98-570
A4ZEZ3_9BACT/1-106
C4FHU2_9AQUI/144-597
E2XH48_SHIDY/1-69
Q7X005_9BACT/30-225
H2DKL8_9BACT/23-176
E8XC19_SALT4/98-525
G9UQM5_SALMO/108-832
F9GSD8_HAEHA/1-332
B6E5B7_9BACT/60-209
G1CQT4_9DELT/1-200
Q62BP3_BURMA/127-296
F4NDF1_9ENTR/515-645
F3BSH3_PROAA/289-447
C0LN84_9BACT/1-175
C8TS40_ECO26/105-556
D4UBB2_STAAU/105-820
G1YHD6_ECOLX/1-332
A9IFC6_BORPD/134-589
A9Y2W0_9BACT/35-212
B5RFD5_SALG2/107-591
B7TW66_9RICK/5-199
C9QZV8_ECOD1/119-576
E6DF28_PROAA/1-478
B8FQ28_DESHD/104-569
E8IL90_ECOLX/108-832
E9T8X2_ECOLX/108-832
A6FI39_9GAMM/86-556
H6SCV7_MYCTU/118-267
B7UNY0_ECO27/99-573
A4ZF03_9BACT/1-106
H4ZW50_ECOLX/114-565
E8NTX6_SALET/107-537
G5MXN6_SALET/108-198
H0MGI1_SALMO/102-557
F9SU18_VIBOR/38-508
A2BMJ3_HYPBU/138-762
H7W9H6_CAMCO/92-612
F8VMM4_SALBC/61-487
Q3HY50_9BACT/52-216
F7VDE6_9PROT/108-594
Q8GEU8_9BACT/35-219
NAPA_DESDA/94-536
D0QC37_9BACT/1-219
H7X2B0_CAMJU/107-180
B1PUN5_9BACT/1-161
F9HQY0_ECOLX/513-643
E7NYN4_PSESG/293-508
Q844W9_9BACT/29-221
E6AP57_ECOLX/108-832
H0ZI24_TAEGU/302-630
F0D0S9_SALMO/119-576
E8YH28_9BURK/71-505
B3X9M9_ECOLX/510-643
B9B555_9BURK/273-628
I0DUE8_PROST/107-191
G0XZK1_9PSED/80-280
Q7X019_9BACT/33-216
F7TKS9_PASMD/95-568
H5NHV4_ECOLX/1-332
F4R175_BREDI/272-428
G4GMC6_9EURY/154-220
D0JUY4_YERP1/1-381
G4HCF2_9BACL/64-471
F5PB76_SHIFL/108-496
Q1B1B2_MYCSS/1-381
A3MWB0_PYRCJ/101-645
A9Y2C8_9BACT/48-214
E9TQF0_ECOLX/1-381
E8Y4S6_ECOKO/61-488
H8NE24_RICPO/271-587
E9Y120_ECOLX/96-568
E4TG08_CALNY/274-743
I0JUE4_9BACT/24-171
A5HXJ3_9BACT/12-137
F7T381_ALCXX/461-633
A8G1Q0_SHESH/118-568
Q83L06_SHIFL/15-277
C2MK35_BACCE/111-823
D5KJU3_9GAMM/1-370
I0PMP5_MYCAB/62-516
G5URG6_ECOLX/108-508
Q308X1_9BACT/10-217
E7UYF1_SALTM/115-570
H8LWL5_SALTM/96-568
H9YDG2_ECOKO/38-499
D6HX13_ECOLX/108-501
A9A025_DESOH/59-261
B3V8H8_9BACT/46-203
H1CSD2_CLOPF/59-482
Q6Q995_9BACT/33-218
G5P9D9_SALET/2-228
B3Q580_RHIE6/308-568
E0REZ9_PAEP6/79-505
D6ZKU3_MOBCV/91-571
E8FAT2_SALMO/118-569
E6SGB9_THEM7/146-593
D0QCA5_9BACT/1-219
B9VHC1_YERPS/2-113
E3IU06_FRASU/92-502
Q8ZSS1_PYRAE/126-547
C7LT80_DESBD/337-447
G9RCW0_9ENTR/117-574
D8ESL7_ECOLX/1-80
A7J323_9ZZZZ/2-98
C2NGW9_BACCE/111-823
Q8DJ73_THEEB/86-517
C9MB36_HAEIF/110-568
I1BE20_ECOLX/513-643
A8KXE4_FRASN/66-486
B7JVR0_CYAP8/116-559
D3E0V0_METRM/268-359
E4U947_OCEP5/92-798
B9C8J3_9BURK/113-510
Q844N4_9BACT/61-217
F0QDV7_ACIBD/546-645
I0N774_SALET/99-573
Q56I04_9BACT/49-216
E2SEG2_9ACTO/55-492
H2DKL9_9BACT/31-175
Q877E3_METMI/61-478
F9C881_VIBCL/86-556
F9CQG6_ECOLX/1-380
H5J3K3_ECOLX/96-568
I0BRM9_9BACL/79-505
C0Q4W8_SALPC/100-555
F2WP68_9BACT/9-219
E8GD91_SALMO/514-643
E0F6G4_ACTPL/94-552
H2DKN9_9BACT/1-182
Q8G8J9_9BACT/7-216
A7MMR9_CROS8/114-560
H5X4C6_9PSEU/511-670
E3G0A5_STIAD/141-521
E0IV32_ECOLW/108-833
F4M7H3_ECOLX/108-832
Q46P73_CUPPJ/53-508
E5AK97_9PROT/97-403
D0QCD8_9BACT/1-220
F0JD31_DESDE/60-484
Q2EH61_9ZZZZ/87-138
Q7X028_9BACT/51-216
Q1HJ04_9BACT/48-217
H0ME55_SALMO/98-525
A8GJM2_SERP5/92-564
H0JRG9_9NOCA/121-568
F4ZVC5_9BACT/96-394
D2U7Z5_9BACT/3-208
A3F7E4_9BACT/1-50
H4TWF8_ECOLX/1-332
Q6Q9C5_9BACT/35-218
G7QV95_MYCBO/118-267
E8PI99_ACIB1/76-504
Q56HW8_9BACT/29-218
E7HSB7_ECOLX/1-577
D7DCE6_STAHD/65-507
I0G3V2_9BRAD/80-492
G1YS79_ECOLX/96-568
H5IY87_ECOLX/119-576
G2CK47_ECOLX/105-556
E3GWI6_METFV/49-430
E8EHS9_SALMO/118-569
A9Y2H4_9BACT/40-216
E7YNC0_SALMO/96-568
E0WGC6_9BACT/50-217
C3B988_BACMY/129-841
G7CLI5_MYCTH/292-440
B7SQ72_9ZZZZ/1-219
C9VEH9_9RHIZ/109-834
E8YBU6_ECOKO/56-517
G8WB23_KLEOK/107-192
E4AXC3_PROAA/1-409
E2EA53_9ZZZZ/10-442
F9VSR1_9ACTO/55-484
F5RXK7_9ENTR/1-381
Q56HX9_9BACT/34-218
F2AIV7_RHIET/280-604
C4WLM2_9RHIZ/1-394
A8AG21_CITK8/57-474
E8I128_ECOLX/38-499
F0M6D3_ARTPP/86-520
D1P7E6_9ENTR/107-191
E6JBE4_9ACTO/306-475
A3F7C9_9BACT/1-51
Q1HIW8_9BACT/51-217
Q56HY1_9BACT/10-218
G5XWG7_ECOLX/108-508
E6L6R3_9PROT/107-181
E8E2U8_SALMO/514-643
H4SAQ9_ECOLX/1-365
B7A0V9_ECO57/108-833
G9V0I1_SALMO/118-569
G9SGI9_CITFR/97-413
A4TBC3_MYCGI/79-492
B3CUK3_ORITI/271-600
G9UT01_SALMO/233-695
B1YTQ1_BURA4/447-628
H6MFU3_ECOLX/107-191
Q24N38_DESHY/59-483
F3H8Q8_PSESX/16-245
G9XVA5_DESHA/81-517
B9M611_GEOSF/97-649
F9RCD4_9VIBR/86-556
C6CD29_DICDC/61-488
F0V4L6_9BACT/2-153
G3ZU64_AGGAC/1-332
E6EXJ2_ENTFL/286-710
A9BSE0_DELAS/108-870
E0T2F9_EDWTF/1-342
Q308Y3_9BACT/26-217
F1Y8L3_ECO57/116-562
A4ZF17_9BACT/1-106
F9ESU8_9NEIS/273-609
G5YGI3_ECOLX/111-566
H4VX68_ECOLX/1-281
D3DIB6_HYDTT/49-473
H8N4N7_RICPO/271-587
F8KU02_HELBC/100-546
E8DNW6_SALMO/118-569
A7ZFN5_CAMC1/203-680
C7QVK6_CYAP0/116-559
C9VS76_BRUAO/280-604
NAPA_SHISS/96-568
E4U472_OCEP5/304-442
G0Q691_STRGR/62-441
D3GHB9_9BACT/1-94
D2ZI30_9ENTR/38-499
E1YD57_9DELT/55-216
F4LYL2_ECOLX/61-139
H5FE25_ECOLX/108-508
B9XLM8_9BACT/167-562
E7YRN7_SALMO/115-561
G4GJN1_9EURY/52-469
A4WWH5_RHOS5/309-741
D0QCG5_9BACT/1-219
E0MJJ5_9RHOB/428-599
E8ILN8_ECOLX/115-566
H1ENF0_ECOLX/61-139
B5TZ60_9BACT/31-206
D6V360_9BRAD/98-571
B5LPG4_9BACT/1-256
NAPA_ECO24/96-568
C0VVL0_9CORY/300-464
A4VFX2_PSEU5/1-383
G9W839_SALET/1-167
Q8VLU4_9BACT/9-113
B5E8L6_GEOBB/61-491
E9ULY8_ECOLX/119-576
A9Y2E1_9BACT/21-214
E5X7K2_9ACTN/113-605
I0JUE8_9BACT/36-200
F4U9K7_ECOLX/13-360
D0R6W7_9BACT/51-216
Q0V3E4_PHANO/340-577
Q21TV9_RHOFD/121-576
H0J5S0_9GAMM/117-568
C8L5S0_STAAU/105-820
A8HPP4_9BACT/12-138
Q6SPV0_9BACT/28-217
A9JYB9_BURML/127-296
B8DNR9_DESVM/58-330
E2T4T9_9RALS/61-479
C3UZ27_9BACT/12-46
E7Y861_SALMO/96-568
G8PI68_PSEUV/97-569
E3IF32_GEOS0/318-742
A4NNF5_HAEIF/94-562
G8TWF6_9FIRM/315-739
F3L5Z0_9GAMM/59-503
E8NUU4_SALET/61-488
B8JGK4_ANAD2/60-467
H4Q969_ECOLX/1-380
Q9X6B6_YERPE/128-585
A9Y2J7_9BACT/53-221
F8M5V7_MYCA0/118-829
B6E5I7_9BACT/60-209
F9H3Y5_HAEHA/85-560
Q8VMD2_9PSED/9-113
C3VJ32_9ARCH/1-196
D2PAG4_LISM2/315-739
E0WGB5_9BACT/47-217
F9QAW2_9PAST/109-244
H4VFI5_ECOLX/104-828
F4B6H4_ACIHW/311-736
D2ZAJ1_9ENTR/119-576
Q4U5P0_9BACT/30-216
B8J720_ANAD2/100-636
H4ZMC0_ECOLX/1-332
G0GZU8_METMI/50-429
A0ZYF3_9BACT/14-215
Q4JIV0_9BACT/616-662
G2F8C7_ECOLX/107-190
A8HPX3_9BACT/12-138
E0WFW7_9BACT/6-216
H2C470_9CREN/286-745
D0ZDV5_EDWTE/1-332
H5GRJ9_ECOLX/108-499
D6AEU9_STRFL/295-461
E1QDX9_DESB2/61-476
H4SQM6_ECOLX/119-576
B7SPW0_9ZZZZ/1-219
B5MYP4_SALET/118-569
Q8GE69_ACTPL/109-567
G7M907_9CLOT/62-487
H5JY75_ECOLX/108-832
B4A046_SALNE/115-570
A3F786_9BACT/1-51
H8J372_MYCIT/97-526
E3VNK8_9ZZZZ/48-205
B8FTD0_DESHD/115-591
D5WSW5_BACT2/104-539
I0JUM0_9BACT/36-212
B5WMU3_9BURK/1-380
H4RWR3_ECOLX/84-551
I1BEY5_ECOLX/61-139
D9UMK9_9ACTO/503-663
Q1WKW0_DROSI/177-497
E9CL01_9ENTR/1-382
H0NGN8_BACCE/111-823
C0K435_9BACT/45-205
C0K475_9BACT/29-206
E0DQE8_9RHIZ/109-834
G9QVF2_9PROT/59-140
H1J5Z6_9FIRM/113-569
F3VXF6_SHIBO/1-381
E4AXC4_PROAA/125-185
D2NGH5_ECOS5/99-573
Q73TT2_MYCPA/60-450
D0QCH5_9BACT/1-219
A0LFV7_SYNFM/108-550
A4XXM6_PSEMY/65-483
H0F9V4_9BURK/1-380
E4TYG0_SULKY/279-514
H5V2I5_ESCHE/119-174
G5YGC2_ECOLX/108-508
E7WGZ3_SALMO/118-569
A7KTM1_MASLA/1-149
H4ZLR7_ECOLX/1-380
Q3RET7_XYLFA/431-610
C9UCB3_BRUAO/280-604
E1T6B6_BURSG/322-754
H4UCQ8_ECOLX/61-139
H5WFZ1_RALSL/139-595
F4H9E0_GALAU/117-575
F4G1W1_METCR/42-455
H7QV20_CAMCO/1-358
H5FDZ5_ECOLX/107-190
A6Q3W9_NITSB/313-415
A7J2Z0_9ZZZZ/1-104
Q2EH07_9ZZZZ/87-161
B4TRS6_SALSV/119-576
B6E5H4_9BACT/60-209
F7N3J8_ECOLX/107-191
E7JJF2_ECOLX/1-380
C0LN58_9BACT/1-179
B8FM95_DESAA/60-484
E1QRK1_VULDI/60-477
E8X3X6_ACISM/334-758
D7EB69_METEZ/51-427
Q1HIU8_9BACT/10-218
H5LZH3_ECOLX/99-573
F7RFM3_SHIFL/38-499
G6Z7S4_VIBCL/86-556
E2WUV4_ECOLX/80-473
G8WB22_KLEOK/1-380
Q4U5J0_9BACT/32-217
D0R6W1_9BACT/30-218
A0ZYK5_9PSED/38-202
Q7X001_9BACT/37-218
E8B624_SALMO/108-833
F3GY86_PSESX/66-495
NUOG_STRCO/488-672
Q8GEM5_9BACT/48-217
F8XCU1_ECOLX/115-566
G7W6L2_DESOD/116-587
H5WUJ7_9BURK/107-590
Q9G8T0_RHDSA/273-595
D7NYG7_SCOKU/256-584
G6YZ95_9ALTE/7-422
F1Z3Z5_9SPHN/122-531
E2XMC1_PSEFL/65-483
G9XS08_DESHA/76-516
Q00AA5_9BACT/1-100
E7VKU0_SALMO/98-525
G6BLN6_CLODI/95-516
A3F7D9_9BACT/1-52
H2DKK7_9BACT/2-187
G1PUY8_MYOLU/318-646
B9XW94_HELPX/1-164
E5B219_ERWAM/56-514
F9ZX64_METMM/294-727
C4FKR1_9AQUI/129-684
E1HNG0_ECOLX/38-499
F5Q6B4_SHIFL/84-551
G3QGN4_GORGO/301-629
Q1NN22_9DELT/61-136
H7RG56_CAMCO/107-180
F4DAN4_AERVB/87-559
H1TBG5_STAAU/314-738
B7WRU3_COMTE/273-624
C4QUR2_9BACT/1-178
H4RUK8_ECOLX/108-833
E2DDC0_9ZZZZ/10-443
A8HQF6_9BACT/18-147
D8C945_ECOLX/108-832
D5L0H7_9BACT/97-148
H1RL95_COMTE/77-488
D1GS09_STAA0/314-738
F3BY57_PSESG/118-454
D4BA69_9ENTR/236-707
E6MWD5_NEIMH/273-609
H5WIP3_9BURK/273-441
A1SPD3_NOCSJ/105-539
E2VGK9_MYCTU/118-829
F8H0U9_PSEUT/59-488
C4QUP0_9BACT/1-180
B1P894_9BURK/120-373
Q11IC6_MESSB/65-488
A9Y2J6_9BACT/45-217
A8BHX2_9BACT/1-162
A3P4W1_BURP0/127-296
H0TYP0_9BRAD/278-717
H7RI33_CAMCO/92-612
G7H126_9ACTO/67-496
D5YR76_MYCTU/50-511
G9SLU6_CITFR/96-568
D6IAG5_ECOLX/108-832
D3P8V9_DEFDS/109-546
Q8ZKE7_SALTY/61-488
A6VDV3_PSEA7/310-504
G1Y898_ECOLX/108-833
G8WKK7_KLEOK/108-833
NAPA_CAMJJ/91-611
B1PUX7_9BACT/60-174
E8ENQ9_SALMO/56-517
H5QGU9_ECOLX/96-568
F7WPN9_MYCTD/118-267
C0K415_9BACT/43-205
F9ZIH6_9PROT/272-660
F0E7Q3_9PSED/65-483
A5FXJ5_ACICJ/545-647
A0ZYF0_9BACT/22-212
B6E577_9BACT/60-209
A8KRY4_BURPE/312-536
E2UEF2_MYCTU/276-427
B5CGX7_SALET/115-561
C1MFU2_9ENTR/1-380
B1I1P1_DESAP/56-481
E9Y476_ECOLX/61-139
A4ZF05_9BACT/1-106
E1PKC1_PANVC/113-510
F8CWC2_BACTR/60-461
H0JXK9_9NOCA/407-462
A0R9M7_BACAH/326-750
F2KIQ0_PSEBN/471-636
H8BKC6_CAMJU/1-358
G1CQR0_9BACT/1-187
FDHL_STAS1/314-738
Q8YCZ9_BRUME/129-444
E7VKN9_SALMO/56-517
H0JF39_9PSED/111-502
D0KZS5_HALNC/62-491
H8A4D3_CAMJU/1-358
C5JPC0_AJEDS/164-256
D0QC27_9BACT/1-219
H6MHA9_ECOLX/84-551
A9L1F2_SHEB9/104-597
E7UZ76_SALTM/108-833
B4AA11_SALNE/118-569
H1LQV0_9PAST/86-558
F6B2R0_DESCC/273-696
A3U1N0_9RHOB/283-433
D6E9S6_9ACTN/109-602
F0G553_9BURK/69-624
H6Q651_PYROT/335-436
D1TUZ5_YERPE/96-200
C0N6L7_9GAMM/119-583
A8BHV3_9BACT/1-162
H7SC43_CAMCO/107-180
F8Z9H1_VIBCL/118-569
D9XXN6_9ACTO/7-106
A7J2Y3_9ZZZZ/3-100
E2XH51_SHIDY/2-119
Q1R9D4_ECOUT/515-645
H5J8R0_ECOLX/107-191
E9W5P7_ECOLX/99-573
E5ZMR2_ECOLX/107-191
C0K3T4_9BACT/49-214
A9YVP0_9BACT/99-360
G2PA40_STRVO/295-457
D0QC66_9BACT/1-219
I0JUL9_9BACT/20-200
H4JUW8_ECOLX/1-380
H3T9Q1_PSEAE/307-504
A5G1V5_ACICJ/71-591
D0R6V8_9BACT/28-217
H4MAE5_ECOLX/84-551
Q6Q983_9BACT/38-218
B2U1P7_SHIB3/111-566
A4ZF18_9BACT/1-106
B1JES6_PSEPW/121-512
F0V4K1_9BACT/2-153
Q5WK51_BACSK/106-818
B7SPV9_9ZZZZ/1-219
E2P3X9_PASHA/98-564
B1KFR4_SHEWM/793-1220
D3GH81_9BACT/1-94
G9RGY2_9ENTR/114-568
B2U1P8_SHIB3/110-561
C0ASN3_9ENTR/9-70
B1GMA4_BACAN/318-742
Q8KZN7_BACLI/112-824
Q8FBE7_ECOL6/107-592
Q1HIZ1_9BACT/30-217
O74033_METWO/49-420
H1N6H5_9PLAN/64-475
A4TV58_9PROT/293-725
Q8VLW3_9BACT/9-113
Q8GEX6_9BACT/4-216
F0T789_METSL/60-438
B2N6J4_ECOLX/96-568
NAPA_YERP3/96-568
C0DWP0_EIKCO/108-820
Q00A75_9BACT/1-97
H5LL89_ECOLX/1-381
H6UY89_9BACT/2-184
F3V4I3_SHIDY/1-290
A0LN66_SYNFM/58-453
H3N0F0_KLEOX/516-643
E1IQR5_ECOLX/119-576
C9V1H5_BRUAO/113-444
E9VZQ5_ECOLX/115-566
Q32H77_SHIDS/209-528
E0TBV4_PARBH/283-617
Q0HQ35_SHESR/119-569
A4WAK1_ENT38/107-190
H4VII8_ECOLX/96-568
H1SLQ0_STAAU/105-820
A1R3K0_ARTAT/130-514
G0XZG8_9BACT/73-202
G6E4B1_9GAMM/87-561
D6HC01_STAAU/314-738
E8Q3N6_ECOLW/61-488
A4URI3_9BACT/3-159
C6TTU8_BURPE/108-829
E2U2K2_MYCTU/276-427
D6FSK9_MYCTU/50-511
G5Q2P8_SALMO/15-77
F0F0S9_9NEIS/273-443
C2DUF1_ECOLX/96-568
H4API6_STAAU/105-820
D2BS11_DICD5/107-593
H4M1B7_ECOLX/61-139
C3KD77_PSEFS/66-495
H4J275_ECOLX/61-139
C0G9N6_9RHIZ/109-834
A6F9U7_9GAMM/118-569
Q01U69_SOLUE/60-471
F0DN05_9FIRM/1-331
H0SBU3_9BRAD/110-428
Q83Y90_9BACT/2-154
A5HXK6_9BACT/12-146
G5QWD0_SALSE/90-520
A3F7N6_9BACT/1-58
B6E5M0_9BACT/60-209
E7VPD2_SALMO/118-569
C9YSN1_9BACT/25-208
B7SPV0_9ZZZZ/1-219
D6HVU5_ECOLX/108-833
G6YJG7_9RHIZ/63-486
B7SQ57_9ZZZZ/1-218
G0THC3_MYCCP/291-446
A8FNH6_CAMJ8/107-180
A8G0D8_SHESH/96-568
B7NNW2_ECO7I/515-645
E0QP72_9ACTO/625-722
H0KD56_AGGAC/95-563
Q3HY72_9BACT/54-220
F9QYY0_ECOLX/61-139
B6E5L7_9BACT/60-209
E7QZ07_9EURY/62-485
Q65IL0_BACLD/340-764
B6E560_9BACT/60-208
B1JUV9_BURCC/63-477
E8XRJ6_RAHSY/63-485
G1V3Q3_9DELT/57-471
A9Y2F5_9BACT/51-221
E7WMM2_SALMO/98-525
E3VNK3_9ZZZZ/29-207
D2S0P9_HALTV/113-538
B5LPF1_9BACT/1-262
Q844Q5_9BACT/49-217
G5P9D8_SALET/1-205
E9WLY6_ECOLX/38-499
H4I4M2_ECOLX/61-139
D3RL97_KLEVT/117-574
I1DDW6_9VIBR/118-569
C6WYL6_METML/296-729
H9USL9_ECOLX/1-381
Q06YP4_9BACT/1-100
F7ZFZ4_ROSLO/123-574
Q6Q9E0_9BACT/29-218
D6TS44_9CHLR/106-605
Q1NGE6_9SPHN/39-203
A7ZDU5_CAMC1/86-571
E1MFM2_9ACTO/626-722
E2T3Q2_9RALS/266-688
H0BHS1_9ACTO/89-526
H5SI55_9ZZZZ/280-671
E5ZSF7_ECOLX/61-139
B1PUK3_9BACT/1-159
C0QBY3_DESAH/107-515
E7URB7_ECOLX/105-556
A6DWZ1_9RHOB/123-574
D4FKH1_STAEP/133-846
F4TM01_ECOLX/56-517
F1X687_MORCA/108-832
Q4U5H6_9BACT/28-214
A6GBP6_9DELT/52-456
Q483I1_COLP3/308-740
B3V8F3_9BACT/46-205
D0WE75_9ACTN/99-520
B1T303_9BURK/59-560
B4NDH2_DROWI/318-639
A4URJ6_9BACT/1-155
E0WFY1_9BACT/5-215
D4PYV1_LISMN/315-739
H5LNV7_ECOLX/96-568
C1HT75_9ESCH/4-396
H5D1E5_ECOLX/108-833
G6Y7X9_9RHIZ/66-478
F8KTB6_HELBC/89-572
E4C3Z7_PROAA/1-478
D8H0U7_BACAI/318-742
B7SQ12_9ZZZZ/1-219
B5SBT7_RALSL/108-830
A3ZKE4_CAMJU/92-612
G2BAE3_ECOLX/84-551
NDUS1_BOVIN/301-629
A7KTM2_MASLA/1-149
Q83YA6_9BACT/3-155
Q844Q2_9BACT/30-217
A0AQT2_9BACT/13-219
F2V690_MYCTU/50-511
D0QC43_9BACT/1-219
Q6M7L9_CORGL/124-506
Q2EH68_9ZZZZ/87-161
G8TAE3_NIAKG/126-512
D6TUJ5_9CHLR/63-465
G7Z3Y2_AZOL4/62-474
H5B1H6_ECOLX/38-499
Q0QJQ3_9SYNE/1-434
H5MFA3_ECOLX/108-508
D7DM34_METS0/67-476
E7B7K5_YERE1/109-523
A2S453_BURM9/273-628
H4NK36_ECOLX/119-576
I0C6Y3_STAA5/317-741
Q0T638_SHIF8/99-573
H2CKS1_9LEPT/61-492
H5LL88_ECOLX/107-190
A3F7G1_9BACT/1-58
H4FK07_ECOLX/99-573
F6KW83_9ZZZZ/43-205
Q844M8_9BACT/43-217
E1WCG3_SALTS/513-643
G5TQH2_ECOLX/107-191
D5WM33_BURSC/206-713
H4NEX9_ECOLX/61-139
G6ZX45_VIBCL/90-562
H4PSA9_ECOLX/1-380
D6S779_PEPMA/280-355
H5AFA4_ECOLX/96-568
D0QBX0_9BACT/1-219
E8FWU3_SALMO/118-569
D6HX70_ECOLX/111-566
H5GZH6_ECOLX/1-380
A6F8D2_9GAMM/106-499
Q18DW5_HALWD/94-515
E7H456_9BURK/11-419
E1RKF0_METP4/60-483
D0QC92_9BACT/1-220
A3YSB2_CAMJU/107-180
Q6Q997_9BACT/26-218
D3DK38_HYDTT/65-357
F7S5U3_9PROT/294-726
F3I2M7_PSESF/474-637
C7R0Q2_JONDD/500-697
D4Z0N1_SPHJU/272-429
Q1BAG6_MYCSS/45-468
A8HQR5_9BACT/18-147
NUOG_MYCBO/291-442
A6TAM4_KLEP7/58-475
A6T8U0_KLEP7/114-569
A7Z3L4_BACA2/326-750
H4JUW9_ECOLX/107-191
H7WGF1_CAMCO/1-358
F0A934_NEIME/273-609
B5LPF0_9BACT/1-275
H0R524_9ACTO/291-451
D2RYM9_HALTV/463-897
G2U9L3_PSEAI/63-469
H5R1I5_ECOLX/107-191
H4XYR8_ECOLX/119-576
C6ED46_ECOBD/1-332
NUOG_MYCTU/291-442
H4X546_ECOLX/1-381
H4SIW3_ECOLX/1-380
E2DDI7_9ZZZZ/10-442
E6WJ50_PANSA/51-508
I0M623_SALET/118-569
H5S2J7_9NOCA/504-638
H3LAT8_KLEOX/512-643
Q308V2_9BACT/8-218
F0V4H3_9BACT/2-153
Q976V8_SULTO/310-733
E6VPQ0_RHOPX/522-640
E8GD47_SALMO/99-573
H0QFC2_ECOLI/107-592
E7U5I8_ECOLX/108-496
C1DIE4_AZOVD/108-593
F3Z0C4_DESAF/104-522
Q0AL73_MARMM/294-717
G7W6K0_DESOD/61-459
B1GB96_9BURK/42-456
D5L0G1_9BACT/97-149
F0JDF2_DESDE/61-460
F9PLV0_9ACTO/639-758
H4SZ37_ECOLX/38-499
B4T0Q6_SALNS/115-561
B7SZR9_9ZZZZ/1-219
Q0SSS1_CLOPS/59-468
G8W448_KLEPN/61-139
A9UFN1_9BACT/10-92
E8E382_SALMO/115-561
H5VHB9_SALSE/233-695
B3HLX2_ECOLX/514-640
H4HX98_ECOLX/111-566
G5MK17_SALET/98-440
D3QT48_ECOCB/108-508
B1Z1C8_BURA4/206-713
B7URK8_ECO27/108-832
C3VJ31_9ARCH/1-198
C5H9S0_9BACT/50-177
B5QTM5_SALEP/108-832
E6L1Y0_9PROT/98-620
D8E6U1_ECOLX/84-551
G5WSU6_ECOLX/108-508
A8YHR0_MICAE/110-522
Q1C3I4_YERPA/107-191
Q2FVM1_STAA8/105-820
E2DDG4_9ZZZZ/10-442
D0SX97_ACILW/548-643
A1KQV2_9BACT/22-203
H4F567_9RHIZ/306-738
A9W1M7_METEP/299-618
C0K3U9_9BACT/44-205
F9R6V9_9VIBR/98-570
G2DB50_9GAMM/97-179
F9HX46_ECOLX/115-566
B1FE77_9BURK/206-713
H8BKC7_CAMJU/107-180
Q2W0K3_MAGSA/61-473
D4GV21_HALVD/56-478
E8ET19_SALMO/117-572
H4YU31_ECOLX/99-573
F3ZGB3_9ACTO/500-661
F2WP64_9BACT/7-199
C9PPV7_9PAST/1-332
E1S4Y9_ECOUM/108-833
H4HAX5_STAAU/314-738
Q2EGY4_9ZZZZ/87-161
E2DR04_9STRA/271-489
E8AYF3_SALMO/92-543
F2WP71_9BACT/47-219
F0CW47_SALMO/119-576
A8BHS1_9BACT/1-162
Q308W6_9BACT/10-216
B5R304_SALEP/513-643
F5QYT8_SHIFL/108-214
G2BQ58_ECOLX/84-551
G5X4V5_ECOLX/99-573
A5WS58_MYCTF/291-442
C7NKK9_KYTSD/430-476
G9TNM0_SALMO/118-569
H5N9I7_ECOLX/108-508
H1L5R9_GEOME/276-421
Q21TD3_RHOFD/132-587
Q135Y2_RHOPS/279-602
B5LPI2_9BACT/1-247
D2SHE8_GEOOG/489-656
Q2SY39_BURTA/322-754
F2A7V6_RHIET/114-267
C2RR76_BACCE/314-738
I0JUC7_9BACT/1-99
H6SAX1_MYCTU/118-829
A4VQR5_PSEU5/248-722
A4BGQ9_9GAMM/98-571
H5Q943_ECOLX/1-332
Q7UYU5_RHOBA/109-535
G6GK59_9FIRM/81-624
E0WFV9_9BACT/52-214
H4WHS5_ECOLX/38-499
D2U7Z6_9BACT/23-207
E1RH80_METP4/60-486
A6WTT8_SHEB8/118-569
E6NAN4_9ARCH/63-622
C5MZK0_STAA3/342-766
E9WCV2_ECOLX/119-576
B7SQ82_9ZZZZ/1-219
F0CZ06_SALMO/119-576
Q2C4Z5_9GAMM/98-569
C6UHN2_ECOBR/107-593
A8HQU7_9BACT/18-148
Q40J27_EHRCH/272-439
H7W7U8_CAMCO/92-612
A0ZY78_9BACT/9-207
I0JFY0_STAAU/105-820
D0H8F0_VIBCL/118-569
Q2QJ55_9BACT/1-219
H4JLJ2_ECOLX/107-190
E7W4C3_SALMO/98-525
A9Y2U7_9BACT/7-216
H4N5T7_ECOLX/107-190
Q802B7_XENLA/301-629
G6FKH5_9EURY/46-296
Q308V7_9BACT/12-216
E7YPX8_SALMO/107-537
D0BHL4_BRUSS/109-834
E2MGW3_PSEUB/474-637
G2CZJ6_ECOLX/84-551
H5VBB2_HELBI/89-501
F9AE13_VIBCL/98-570
A9AQV6_BURM1/320-537
E7JRJ1_ECOLX/114-565
A7J304_9ZZZZ/2-99
H2ILU8_9VIBR/94-517
A7BUA3_9GAMM/94-567
D2B2R2_STRRD/59-429
G5LX51_SALET/2-201
Q2K3T9_RHIEC/274-422
F5R4H1_SHIFL/1-380
B1M0Y2_METRJ/111-175
Q1CFA5_YERPN/52-509
G5RX56_SALET/1-67
E8CY89_SALMO/13-223
G6ZF32_VIBCL/118-569
H4TH26_ECOLX/61-139
G7B8T1_VIBCL/86-556
D5C2N9_NITHN/532-645
H5E8G3_ECOLX/1-380
Q11BW5_MESSB/53-510
H2JR82_STRHJ/418-464
B5R8I2_SALG2/119-576
G4DTM1_9GAMM/279-441
G7GTA0_9ACTO/62-482
B7SZH6_9ZZZZ/1-195
E2XH50_SHIDY/3-169
A4ZF21_9BACT/1-106
H5Q702_ECOLX/107-191
A5TGR0_BURML/113-282
G1V1X9_9DELT/58-134
G4HR91_MYCRH/291-451
H4HW11_ECOLX/108-499
E1UBA8_LISML/315-739
Q24Q16_DESHY/113-571
I0B8J1_9BACT/81-153
A1KQW2_9BACT/51-207
D1EV82_BRUML/113-444
E8T740_MESCW/317-749
G5NAW2_SALET/3-459
Q6Q987_9BACT/51-217
I0ZHH4_HELPX/80-534
B6E5N9_9BACT/60-209
E4R8T3_PSEPB/280-501
D0X940_VIBHA/87-561
H1FA64_ECOLX/56-517
G2IUY8_PSEUL/108-837
D8NEB1_RALSL/69-509
H8JH94_MYCIT/97-526
Q89HE7_BRAJA/66-478
C6RHN2_9PROT/1-319
E1HXL6_ECOLX/119-576
Q56I07_9BACT/49-217
D7CGK1_STRBB/108-827
C5JA76_9BACT/9-214
G5SEA7_SALET/6-478
Q7X009_9BACT/28-217
D0CYY8_9RHOB/94-562
B7SZU6_9ZZZZ/1-219
B5TZ54_9BACT/47-205
E9YNC8_ECOLX/16-295
G1ZRY4_ECOLX/1-332
A4URJ1_9BACT/1-155
A3VZV5_9RHOB/123-574
B2CDD3_9BACT/93-169
B7SZL1_9ZZZZ/1-219
Q8FWZ3_BRUSU/109-834
Q24QD5_DESHY/2-343
A8ELF0_BURPE/127-296
A8ECC2_BURPE/93-513
E7IWT7_ECOLX/1-332
D3GHA4_9BACT/1-94
G4A9C4_AGGAC/1-332
G2H435_9DELT/67-465
A8HQT2_9BACT/18-147
B1PUE9_9BACT/1-164
D4H275_DENA2/106-402
Q844S9_9BACT/45-217
Q57LH9_SALCH/124-570
H0TQG5_9BRAD/110-424
H0M7L5_SALMO/56-517
A9KZ26_SHEB9/96-569
G2A7J8_ECOLX/1-332
H5X0M7_9PSEU/104-511
C3UZ29_9BACT/2-50
G7BBZ7_VIBCL/98-570
E6DZF4_PROAA/491-648
A1USX3_BARBK/280-600
G4G9M2_9EURY/110-589
C7N3T0_SLAHD/105-511
Q9KQP8_VIBCH/86-556
Q83Y98_9BACT/2-155
E9ZCZ9_ESCFE/56-517
E7K478_SHISO/99-341
F2KT93_ARCVS/61-289
C5TA88_ACIDE/52-153
F8CSD8_BACTR/111-823
E6DQB2_PROAA/1-478
NAPA_SALSV/96-568
B5NZC5_SALET/119-576
D6LMZ9_9RHIZ/280-604
B6E5K7_9BACT/60-209
A7K409_VIBSE/216-717
B6E5C6_9BACT/60-209
E9WD53_ECOLX/99-573
H5SJA0_9BACT/58-486
Q250H6_DESHY/180-642
H1KZN2_9EURY/1-328
E2EA39_9ZZZZ/10-441
Q5WT26_LEGPL/272-420
H3MSD4_KLEOX/107-536
C5T6K3_ACIDE/136-591
A4EE43_9RHOB/374-593
G2G4F4_9ACTO/473-641
Q6Q979_9BACT/32-217
B7LXY3_ECO8A/108-833
Q8GER8_9BACT/10-217
Q0BA93_BURCM/108-194
D2AUQ0_STRRD/112-793
B9K234_AGRVS/68-482
E2U0Y7_MYCTU/132-578
E7N8X0_9ACTO/388-558
A5YKH3_9RHIZ/95-150
H0CBM4_STAAU/105-820
A5IHV7_LEGPC/272-419
D9P4L1_ACTPL/94-560
Q1ZWB3_PHOAS/84-550
A8ZX27_DESOH/59-483
F4H441_CELFA/75-505
D0JMX7_YERP1/61-488
D6U1J7_9CHLR/95-201
E0WG08_9BACT/6-216
G5QBM2_SALMO/1-360
C3F0V9_BACTU/111-823
H4ZDS7_ECOLX/111-566
I1GP93_BRADI/342-662
D6GBR1_9ENTR/108-833
E8BIW5_SALMO/96-568
B1ZJT3_METPB/67-493
C9YSM7_9BACT/42-190
E8L569_9RHIZ/431-597
A7J306_9ZZZZ/1-104
A9YVN0_9BACT/99-355
F6BRK1_SINMB/76-488
A8BHZ0_9BACT/1-162
A9EJC3_9RHOB/123-577
H8JPZ7_MYCIT/38-461
A4N0P1_HAEIF/94-267
E6B3E1_ECOLX/107-191
F5ZUI1_SALTU/515-645
A8BGY0_9BACT/13-221
B2V808_SULSY/104-624
D7XVU7_ECOLX/115-566
C8AEU5_STAAU/105-820
C0AZS7_9ENTR/1-139
F0EEB9_9PSED/110-267
A8HPT3_9BACT/12-138
H5IBT9_ECOLX/1-332
B5H9M7_STRPR/75-452
B5ZSM3_RHILW/305-737
H3RJT7_ERWST/51-508
D0QBU6_9BACT/1-219
A3F7F4_9BACT/1-51
G9VVU3_SALMO/118-569
B1EJS8_9ESCH/96-568
A0ZYH0_9BACT/26-192
Q30BH8_9FIRM/8-611
C0K3X7_9BACT/41-203
F7UWG8_EEGSY/89-538
H4VYP0_ECOLX/96-568
E6V510_VARPE/273-448
B7RU07_9GAMM/59-447
G0D504_ECOLX/72-544
Q4U5L5_9BACT/33-217
B8DK04_DESVM/105-644
E7RBX2_PICAD/309-468
F7QK40_9BRAD/125-583
B1XF53_ECODH/114-565
D7C6R3_STRBB/106-510
H1FAB9_ECOLX/108-832
B6RSX0_9BACT/1-118
Q1NVC7_9DELT/1-343
D2U7Z8_9BACT/23-204
G0E952_ENTAK/107-191
G0JRL5_9GAMM/108-830
D8ALM8_ECOLX/108-832
H4F3P4_9RHIZ/33-490
G7ZV77_MEDTR/555-929
B7SQ59_9ZZZZ/1-218
H2AA57_BACAM/335-759
G1WR80_9FIRM/276-353
G5RFK4_SALET/1-46
B6E5J4_9BACT/60-209
Q93G27_KLEPN/11-155
E1RVG4_ECOUM/99-573
B6E5N3_9BACT/60-206
B8FPC1_DESHD/114-581
H5AXG2_ECOLX/513-643
E1WEX5_SALTS/61-487
F9K1N4_STAAU/105-820
H7VJI0_CAMCO/92-612
O87815_CUPNE/300-730
F3FZ65_PSESX/1-44
H5B9L9_ECOLX/111-481
C0LN45_9BACT/1-184
F2AC46_RHIET/274-421
Q844S7_9BACT/6-216
C4IWA4_BRUAO/109-834
B8CLX0_SHEPW/104-521
H0G423_RHIML/280-604
E9VNT4_ECOLX/108-832
E0QYF1_ECOLX/107-190
D0W3V4_NEICI/273-609
G7G135_9GAMM/1-66
B0GD96_YERPE/117-568
F4QJR2_9CAUL/64-488
B1PUL2_9BACT/1-164
Q83Y93_9BACT/1-155
F6KWA2_9ZZZZ/20-204
D7YRY3_ECOLX/111-291
G2QQA3_THIHA/306-632
B3V8E5_9BACT/54-205
B7SZK3_9ZZZZ/1-219
C8U6Y9_ECO10/108-833
F4GSW6_PUSST/108-192
I0VM55_ECOLX/105-560
B2FT07_STRMK/108-593
G2IQU4_9SPHN/295-727
E8DP88_SALMO/108-832
B5SIK7_RALSL/273-629
F4VT36_ECOLX/119-576
B0RRT5_XANCB/109-546
I0AF60_SALET/99-573
B1KQQ8_SHEWM/408-679
A8BI01_9BACT/1-162
C6U2Q3_BURPE/113-282
E8CBJ3_SALMO/118-569
A0PSR0_MYCUA/49-261
H9B084_9BACT/1-107
H5Y2Y2_9FIRM/63-470
H7T2N8_CAMCO/107-180
H5Y2Y5_9FIRM/114-567
B3F991_9ZZZZ/25-254
A9BTP0_DELAS/63-500
E7WVC3_SALMO/118-569
D4E3Y4_SEROD/1-297
B8ESA2_METSB/65-234
Q4U5G7_9BACT/37-219
H5KS16_ECOLX/108-833
E8HI18_ECOLX/510-643
Q4U5K2_9BACT/27-216
B1H5Y0_BURPE/325-549
B9XJ67_9BACT/103-529
A8BH23_9BACT/33-218
Q7X078_9BACT/43-216
B1LFE9_ECOSM/108-832
B0QMP0_BACAN/318-742
D0KLF0_PECWW/493-640
E5ZZS4_ECOLX/38-499
H4XTX6_ECOLX/1-332
B3V8K3_9BACT/46-208
NAPA_LARHH/103-575
E0U1P7_BACPZ/78-504
F5TWL0_9ACTO/115-597
A0AQU7_9BACT/18-217
I1APH9_PSEAI/1-385
B1YSH0_BURA4/42-456
I0A6Q8_SALET/107-537
F0JEK4_DESDE/103-597
C1DHC8_AZOVD/73-489
B7SPY1_9ZZZZ/1-186
H7R4X1_CAMCO/1-358
F1YW02_9PROT/112-664
E7IVP6_ECOLX/96-568
Q1HJ55_9BACT/26-216
D8P082_RALSL/139-595
C0LN15_9BACT/1-187
A9MJV5_SALAR/99-573
A3R4Q9_9ACTO/54-484
H5UB02_9ACTO/59-486
I0JUK4_9BACT/51-215
E7WB73_SALMO/233-695
F8AEV1_PYRYC/63-485
D8IRG1_HERSS/273-626
Q8VLV6_9BACT/9-112
H4Z3X0_ECOLX/1-380
E1PPS5_CAMJM/90-573
F0J4X2_ACIMA/71-591
G2S6M7_ENTAL/1-380
F4T019_ECOLX/96-568
C1CXB2_DEIDV/70-476
H0HQF1_9RHIZ/1-94
H4LWX7_ECOLX/116-562
C1A1M8_RHOE4/133-529
G2U7K0_PSEAI/1-498
E9CJC6_CAPO3/315-644
D7YX99_ECOLX/107-191
G6Z6K0_VIBCL/118-569
C8WLC6_EGGLE/104-684
E4E6W6_PROAA/1-478
G9XJR6_DESHA/2-449
A9Y2L5_9BACT/24-216
F7UZF6_EEGSY/113-603
F0V4H7_9BACT/2-153
C0K3X5_9BACT/38-203
F7TS04_BRELA/61-466
D0YZN6_LISDA/107-657
H7SS57_CAMCO/1-358
Q57PQ1_SALCH/233-695
A0LJN7_SYNFM/283-438
Q6Q988_9BACT/28-218
D8FEM5_9DELT/26-394
C4T5Z6_YERIN/505-639
PSRA_WOLSU/101-537
G2DS51_9NEIS/272-440
F8VL97_SALBC/124-570
Q83YA2_9BACT/4-155
F0S1G9_DESTD/58-489
A9Y2N0_9BACT/52-215
G5WQ30_ECOLX/119-576
F6E3F0_SINMK/305-737
D5AZK9_YERPZ/61-488
E6RUR1_CAMJS/1-358
E6AE12_ECOLX/119-576
A9WFB7_CHLAA/298-694
B3EPM6_CHLPB/121-592
E0WGB8_9BACT/13-215
E0ERM7_ACTPL/1-376
Q6SPR8_9BACT/26-216
H5E2N6_ECOLX/84-551
G6GAV7_9FIRM/114-566
E5YEY2_9ENTR/24-157
H2K838_STRHJ/69-484
C9XDE0_SALTD/119-576
B5GCW6_9ACTO/506-675
E6BND4_ECOLX/1-380
G0XZL7_9MICO/81-301
C0QMB6_DESAH/77-139
A8HQE5_9BACT/18-147
G5XKN6_ECOLX/61-139
D5WZ97_THIK1/143-597
H4K3Q9_ECOLX/84-551
E0WFV0_9BACT/16-208
Q1HJ13_9BACT/27-216
F6E7U5_SINMK/64-482
Q67L60_SYMTH/1-441
D1P5H3_9ENTR/118-522
G9PWC7_9BACT/64-461
I0JUI5_9BACT/11-200
D2TQ96_CITRI/115-578
I0LX28_SALET/56-517
C8AN64_STAAU/105-820
Q5WT26_LEGPL/442-642
C0K3V1_9BACT/46-205
F3K0T7_PSESZ/474-637
F8JHZ1_HYPSM/110-498
E3XMQ5_ECOLX/108-833
A4F9I0_SACEN/132-531
NAPA_YERPB/96-568
H7T253_CAMCO/92-612
A4ZF04_9BACT/1-106
G4GED2_9EURY/64-501
H5HMM2_ECOLX/99-573
D3R8D3_KLEVT/52-508
E5ZM71_ECOLX/107-190
E8DZ48_SALMO/118-569
E5ASU1_BURRH/469-628
A5X3H4_XANFL/294-726
D2BTA7_DICD5/52-508
H4Q4B5_ECOLX/116-562
G8QFB2_AZOSU/98-581
E7IJE6_ECOLX/105-556
Q211L4_RHOPB/238-360
E0WFT0_9BACT/30-217
D1JD16_9ARCH/130-427
A5E6P7_LODEL/297-621
H5PBY3_ECOLX/107-191
G8NTL2_GRAMM/96-523
F8BWF5_OLICO/111-598
F9U546_9GAMM/543-645
F9QTG5_9MYCO/118-828
D5N5J7_BACPN/319-743
E2WVE6_ECOLX/1-380
D9WAL4_9ACTO/205-594
Q0B3L5_BURCM/133-860
B2JZ76_YERPB/52-509
C8MSP0_STAAU/105-820
Q1IUJ1_KORVE/1-428
G9U4M6_SALMO/99-573
F4CUS7_PSEUX/116-549
B7AAU0_THEAQ/241-724
Q3L586_SULIS/98-156
G9RA78_9ENTR/107-191
B3V8I0_9BACT/47-214
F0J2T4_ACIMA/98-514
G5KKZ9_ECOLX/119-576
H4XK69_ECOLX/108-497
H5N7R0_ECOLX/99-573
I0LU63_SALET/118-569
C1M409_9ENTR/235-689
A4YDU8_METS5/304-401
A0ZYJ2_9RHOO/29-203
G7SSD9_PASMD/116-574
F7V6Z6_CLOSS/101-597
G5MXN7_SALET/1-529
A5JHF6_9GAMM/1-107
Q88B39_PSESM/327-525
D0QC04_9BACT/1-219
C9TBB2_9RHIZ/113-481
H5FGQ2_ECOLX/96-568
E2DDE7_9ZZZZ/10-443
B3V8F6_9BACT/46-203
G3ADB3_9BACT/16-148
F4U7H7_ECOLX/108-833
B6E559_9BACT/60-209
Q3HY76_9BACT/51-216
F9DP11_9BACL/327-751
B6B7Q1_9RHOB/99-572
F0PLM2_BACT0/111-823
A9MWL2_SALPB/74-548
D0HQN3_VIBCL/98-570
F9Y3W5_9RHOB/432-580
E0WG14_9BACT/10-215
D8ETI7_ECOLX/99-573
E7XLY3_SALMO/514-643
F5RQJ1_9FIRM/100-636
B5YT29_ECO5E/119-576
Q8GEU0_9BACT/14-216
A8ZX26_DESOH/59-473
F5KP16_PSEAI/63-469
E0WG42_9BACT/5-216
Q8VPZ2_9GAMM/9-113
C6CEV2_DICZE/58-476
E6C964_PROAA/491-648
A3NDX7_BURP6/63-477
H5L8V5_ECOLX/513-643
A7N3M7_VIBHB/776-1203
P28179_WOLSU/111-557
H2DKM9_9BACT/18-167
F4T5B9_ECOLX/56-517
D6SM87_9DELT/278-475
D9Y8R0_9BURK/79-651
F5KNS3_PSEAI/1-385
E7SZY4_SHIBO/108-832
B8FZ28_DESHD/271-695
D6KAL0_9ACTO/14-411
G0K2I4_STEMA/108-832
C3NB39_SULIY/314-738
H7XRX2_CAMJU/107-180
E3HM59_ACHXA/238-727
G4HA19_9BACL/75-501
E3VNK6_9ZZZZ/42-205
C6IY61_9BACL/63-135
A5HXH5_9BACT/12-138
C4ZWP3_ECOBW/107-593
H3KNP3_ECOLX/105-556
B3D7Y7_BURM1/304-521
E8WK72_GEOS8/95-554
A5FTG7_ACICJ/20-407
A0ZYB7_9BACT/23-217
F7Y7G4_MESOW/312-503
B9LNI9_HALLT/141-665
E1E2Z1_STAAU/342-766
E3PME0_ECOH1/38-499
A6DB38_9PROT/1-354
B3F990_9ZZZZ/24-227
B8DQZ4_DESVM/102-650
B7SPT6_9ZZZZ/1-165
D8ECS8_ECOLX/1-381
D5MEL9_9BACT/270-692
Q4KJV9_PSEF5/303-735
H4EJB0_STAAU/314-738
G7C7S0_VIBCL/86-556
A4EYT4_9RHOB/283-438
Q4U5K8_9BACT/29-216
G5VFT6_ECOLX/56-517
B7SZU0_9ZZZZ/1-219
D8A9T0_ECOLX/107-191
H5MTS4_ECOLX/1-381
B2SBT9_BRUA1/109-834
A8AL45_CITK8/1-380
B5NV39_SALET/234-688
Q6SPU0_9BACT/5-218
D8HXT6_AMYMU/575-666
D0QBY4_9BACT/1-219
Q2EH13_9ZZZZ/87-161
Q3SUK2_NITWN/91-805
Q00AC2_9BACT/1-105
Q0RTI3_FRAAA/92-514
B2UJK3_RALPJ/108-830
F0HKM7_9ACTN/105-701
B1G4U5_9BURK/60-561
H7VD70_CAMCO/90-573
A8EBW7_BURPE/108-829
G0FTX4_AMYMD/1-62
D0QBX4_9BACT/1-219
G5URB0_ECOLX/107-190
A8H5B0_SHEPA/96-569
Q1HIV4_9BACT/31-216
Q83Y78_9BACT/1-154
G6A087_9PROT/48-501
A4ZEZ8_9BACT/1-106
E4EVE5_PROAA/289-447
Q0HI18_SHESM/108-832
E2EA44_9ZZZZ/10-442
E8RSH7_ASTEC/423-599
E0WG96_9BACT/54-220
A6VCR8_PSEA7/108-193
C0QAZ7_DESAH/302-726
C2DR46_ECOLX/108-508
G1V1Y0_9DELT/1-316
D0P616_BRUSS/109-834
G8TEW8_NIAKG/94-523
I0GBC3_9BRAD/305-736
H0LZI1_SALMO/99-573
G3ADB6_9BACT/5-159
D0QC45_9BACT/1-219
A7BNK9_9GAMM/1-260
C3VJ46_9ARCH/1-199
B3B8I1_ECO57/108-833
O06817_MYCTU/50-511
B4U786_HYDS0/103-655
B2JLN7_BURP8/206-713
B7AAY6_THEAQ/123-596
D5ATI3_RHOCB/283-434
G5WC50_ECOLX/56-517
F5PTD0_SHIFL/96-568
C4P931_9BACT/12-138
D3RDM3_KLEVT/107-191
F4HDF9_GALAU/1-447
Q97C62_THEVO/319-743
I0NQI9_SALET/115-570
B1LLN6_ECOSM/513-643
F4UVN0_ECOLX/1-380
E7JJF1_ECOLX/107-191
B3V8E1_9BACT/3-206
E2DDJ1_9ZZZZ/10-442
H8JM09_MYCIT/64-457
Q8VMB9_9BACL/9-112
A8GY34_RICB8/271-588
F9K1R7_STAAU/314-738
D6Y2I4_THEBD/121-547
H9ECQ0_9PSED/22-210
Q844T1_9BACT/38-218
E9TWJ2_ECOLX/516-642
H5A594_ECOLX/1-332
D5IF27_9BACT/99-157
H5JA09_ECOLX/1-332
G2KXP6_PSEAI/1-385
C7KTD2_ACEPA/109-661
C4SYM7_YERIN/140-591
G5YFH2_ECOLX/108-833
E2QP72_ECOLX/96-568
Q16BK1_ROSDO/73-592
Q1ZAW5_PHOPR/213-720
F0LIX5_THEBM/50-430
D2ZHB7_9ENTR/61-139
B5NYG2_SALET/107-537
H0RX99_9BRAD/65-493
H0H6X1_RHIRD/79-491
Q844K8_9BACT/43-217
Q1AWQ7_RUBXD/111-817
D0QCB7_9BACT/1-219
B2PQZ1_ECO57/84-551
E6PEE1_9ZZZZ/63-485
G8V954_PROAA/121-841
F5WHS9_STAAU/314-738
H1IAS4_9FIRM/277-352
C0K4B0_9BACT/29-205
H8AQ49_CAMJU/92-612
I0B8I4_9BACT/94-143
E2KIB8_ECO57/108-833
F4C4C8_SPHS2/66-495
H5L190_ECOLX/107-191
C7P3K3_HALMD/106-419
F0J578_ACIMA/545-647
E7U649_ECOLX/108-833
E1DCU2_VIBPA/86-556
B3V8D8_9BACT/47-203
C8NAR1_9GAMM/89-564
B0NEZ8_EUBSP/65-478
B3V8D6_9BACT/45-203
B0UU96_HAES2/232-714
G2CM28_ECOLX/108-501
G5QIB4_SALRU/1-344
D2N9Y2_STAA5/105-820
I0WHE6_9NOCA/110-518
Q2QJC3_9SYNE/1-219
E7K774_SHISO/104-828
E9ZJH3_MYCTU/118-267
A3J8Z0_9ALTE/96-549
I0H271_ACTMI/62-487
D8BCN6_ECOLX/108-832
C6BL68_RALP1/266-688
E4HZJ9_PROAA/121-841
E1SLQ0_FERBD/105-598
F3JMT2_PSESX/46-464
D2GCF4_STAAU/105-820
H3KWJ4_ECOLX/107-191
E7U3V4_ECOLX/99-573
D0WE54_9ACTN/91-562
F7HWP6_CALJA/315-643
A4WBD6_ENT38/114-499
G1CQS4_9DELT/1-200
C0LN60_9BACT/1-177
C4KAA6_THASP/94-570
Q746B7_THET2/125-568
A5U2E4_MYCTA/50-511
H7YT84_CAMJU/92-612
F7T5L9_ALCXX/238-727
E6W8G2_PANSA/532-640
H0K5G5_9PSEU/7-439
B6B1W2_9RHOB/372-588
F6EQJ8_AMYSD/58-477
B6E5L4_9BACT/60-209
E2S7J4_9ACTO/4-131
G1YGQ3_ECOLX/92-177
F5MDG5_SHIDY/119-383
Q7MAN8_WOLSU/61-488
F0GG65_9BURK/273-438
Q4QPN8_HAEI8/115-599
E2CEW3_9RHOB/280-719
E0WFS9_9BACT/27-213
F6DD99_THETG/305-422
H5LET2_ECOLX/1-332
B1PUG7_9BACT/1-164
E1S9H9_HELP9/80-534
H9Y1S7_ECOLW/115-566
C5C0S1_BEUC1/320-487
D8SX90_SELML/277-597
A5A3H7_9BURK/120-574
E7XYF4_SALMO/1-434
E2DDC1_9ZZZZ/10-442
G0DBE6_ECOLX/115-245
C4X5D4_KLEPN/52-508
D7D392_GEOSC/318-742
E2T122_9RALS/273-449
A7H9M9_ANADF/59-466
Q8GES0_9BACT/12-216
G5R020_SALSE/1-31
E6CD53_PROAA/1-478
F9R041_ECOLX/510-643
E8ANH7_SALMO/115-561
F1UQH1_PROAA/1-409
I1G241_AMPQE/318-467
E0WGA5_9BACT/5-217
C0Q1L0_SALPC/98-525
Q0HZE5_SHESR/103-531
A6AQV8_VIBHA/776-1203
H1HXU8_9BACI/102-190
H6R6N5_NOCCG/121-517
G6I0D7_9FIRM/2-342
G2U9U8_PSEAI/1-385
H9HNG1_ATTCE/306-632
Q7U0I1_MYCBO/118-829
E8AN52_SALMO/108-833
C5JA85_9BACT/51-219
E8FYG8_SALMO/115-561
H3S1W4_STAAU/314-738
D1F869_BRUML/280-604
B1PUE5_9BACT/1-164
C2YUN7_BACCE/318-742
H7YTF1_CAMJU/1-358
B6YU84_THEON/58-481
D2Z233_9STRA/270-613
B1J4H6_PSEPW/65-483
B7SPV4_9ZZZZ/1-208
G1ZCE0_ECOLX/1-380
Q72GD4_THET2/573-647
C4P949_9BACT/35-194
D6GP29_9ENTR/107-192
G2C426_ECOLX/108-508
A8HRB5_AZOC5/136-203
D6VAT2_9BRAD/129-578
C9ZAW1_STRSW/63-488
D4H8R5_DENA2/81-537
H8E0B6_9NEIS/439-604
Q1Z448_PHOPR/64-489
Q06YQ7_9BACT/1-100
A5XK45_BURML/80-489
D2U7Z0_9BACT/21-208
D0QC21_9BACT/1-219
C5NLF5_BURML/5-237
G5Q2P5_SALMO/1-31
C4SIE6_YERMO/89-561
A9HRT3_GLUDA/271-600
E9YG54_ECOLX/56-517
Q217X6_RHOPB/96-563
G5QRC3_SALRU/56-517
I0VMP2_ECOLX/47-132
I0VD07_SHIFL/61-323
Q83PE6_SHIFL/107-592
B6J6A1_COXB1/278-636
F3Q2C7_9ENTR/67-383
A5YKG1_9BACT/96-147
A4G0M8_METM5/53-432
E7I292_ECOLX/84-551
C3LN15_VIBCM/87-561
B3B1B9_ECO57/108-832
D0QBW4_9BACT/1-219
H1YY27_9EURY/53-414
I0MUK4_SALET/233-695
E4BMN4_PROAA/1-478
G8V732_STAAU/105-820
G4IKC0_9RHIZ/1-381
D8IZQ2_HERSS/69-499
H0C202_9BURK/273-626
Q7X080_9BACT/46-216
Q500T3_PSEU2/309-507
E6BM79_ECOLX/1-332
E2DDI1_9ZZZZ/10-442
H5JRN5_ECOLX/1-332
G1CQS1_9DELT/1-198
A8AGM3_CITK8/108-832
Q29XU3_CAMJU/1-438
Q2P0W1_XANOM/413-610
E2K400_ECO57/111-566
D1RR63_SEROD/59-481
A1KQU0_9BACT/10-205
E8AJ17_SALMO/514-643
G1YPA2_ECOLX/108-832
C1M8F0_9ENTR/104-578
H5I094_ECOLX/107-190
A6T6Z1_KLEP7/117-574
C9YSN8_9BACT/25-200
A0R783_MYCS2/62-472
E8CY56_SALMO/118-569
P95295_METTF/49-420
D5B1A0_YERPZ/96-568
B3F927_9ZZZZ/4-289
G0FYR5_AMYMD/125-532
B3IDQ9_ECOLX/111-482
I1BEV1_ECOLX/88-560
D9PFN5_9ZZZZ/2-99
H4JEI9_ECOLX/38-499
E2T122_9RALS/452-629
H0T274_9BRAD/101-574
A0LJ80_SYNFM/1-331
E3I5J4_RHOVT/279-610
G4AEV2_AGGAC/66-534
G2L978_PSEAI/64-493
E7JSI2_ECOLX/84-551
B6ZPD9_ECO57/107-191
B5LPF3_9BACT/1-278
D4H1E4_DENA2/95-537
H5D2R7_ECOLX/105-556
I0AK64_9BACT/102-519
F4CW48_PSEUX/126-829
G5Q217_SALMO/1-31
H4Q154_ECOLX/105-556
A8AFV2_CITK8/114-500
F3W4Y3_SHIBO/107-191
F7ZLG4_ROSLO/90-549
B8GUS7_THISH/317-634
G2NP22_9ACTO/295-463
D2UHM0_STAAU/105-820
H5QDU9_ECOLX/107-190
A8HPZ1_9BACT/12-138
G5U713_ECOLX/108-833
B8K4G1_VIBPA/776-1203
D3Q009_STANL/116-515
F7UZ51_EEGSY/76-366
C1AYM9_RHOOB/283-432
D3GH50_9BACT/1-94
A6DB37_9PROT/107-181
A6SUZ6_JANMA/282-724
B6RSQ4_9NOST/1-118
E0WG36_9BACT/6-216
F0V4M2_9BACT/2-153
G7G126_9GAMM/70-427
D0WJB1_9ACTN/119-623
Q4U5P5_9BACT/51-220
G5Q2Z8_SALMO/65-430
Q2QJ25_9BACT/1-219
E7UKE0_ECOLX/513-643
A9Y2F1_9BACT/32-218
A6UX16_META3/50-426
Q5KU67_GEOKA/61-462
Q9EZD3_RHIML/305-754
C8WKV3_EGGLE/112-596
G2NAF0_9ACTO/146-628
E6SZD2_SHEB6/105-656
D0R6V9_9BACT/30-217
H5VIB4_SALSE/108-832
F2WP77_9BACT/36-219
E7RYL7_9BURK/108-830
A1VFR9_DESVV/107-488
H5QSG4_ECOLX/99-573
H5LET3_ECOLX/61-139
H5FRQ7_ECOLX/1-381
H4XKM5_ECOLX/105-556
E6B3B0_ECOLX/99-573
I0RS39_MYCXE/290-442
A3CUC8_METMJ/65-486
D9TDH2_MICAI/150-613
B7SQ28_9ZZZZ/1-219
H4UCQ7_ECOLX/1-332
A1TX16_MARAV/69-482
B5J5Q9_9RHOB/434-580
H9KR32_APIME/61-379
Q2IWX7_RHOP2/279-602
Q2QJ69_9BACT/1-219
I0JUD1_9BACT/1-104
C4QUN5_9BACT/1-180
A3MHM0_BURM7/322-754
A9Y2U1_9BACT/30-216
Q023D2_SOLUE/93-518
H6M8X1_ECOLX/119-576
A8BI44_9BACT/1-162
H0KHI2_AGGAC/63-141
E0R5K0_ECOLX/38-499
B3V8I3_9BACT/11-205
E8RJB7_DESPD/97-541
Q8XAS2_ECO57/107-593
G1Z383_ECOLX/108-833
E0QXE6_ECOLX/99-573
H7UFB1_CAMCO/107-180
B0AQ09_BACAN/111-823
C0K3Y4_9BACT/44-205
D0B7W4_BRUME/113-444
B6IAM6_ECOSE/1-381
H4JLL7_ECOLX/108-499
E8H8B9_ECO57/56-517
G9W1R8_SALET/30-243
Q8G1B1_BRUSU/280-604
F9R1R6_ECOLX/56-517
D6Y952_THEBD/60-463
Q93G26_9BACT/1-154
D9X5Q1_STRVR/11-432
Q8GEN6_9BACT/9-217
H4J8A5_ECOLX/111-566
A0L807_MAGSM/97-577
Q1IPA8_KORVE/6-417
A3SWW5_9RHOB/283-439
Q844T4_9BACT/40-216
D6TNA4_9CHLR/74-483
G9U5R6_SALMO/96-568
F7UUT1_EEGSY/494-613
F6KW98_9ZZZZ/35-209
C9YSL9_9BACT/24-207
H0JU31_9NOCA/122-513
Q1QW91_CHRSD/118-569
F0HKT2_9ACTN/103-482
B3Q9C0_RHOPT/123-518
B1PUW9_9BACT/59-173
E1RTM6_ECOUM/38-499
Q5HLK0_STAEQ/105-818
G5FLI8_9PSED/108-836
D2AI58_SHIF2/90-557
G7T1F0_SALPS/115-561
B7RWW7_9GAMM/67-475
B7A8B3_THEAQ/54-471
H7W3D2_CAMCO/107-180
B2PHF0_ECO57/56-517
D8A996_ECOLX/61-139
B5LPG0_9BACT/2-265
H7E9X8_SALHO/119-576
E1SNX1_FERBD/116-566
I0MH21_SALET/119-576
Q0W428_UNCMA/63-484
A0AQR8_9BACT/25-217
O05280_ENTAE/1-241
Q308W1_9BACT/51-217
C7PW93_CATAD/116-840
D3QI05_STALH/314-738
H4SUK2_ECOLX/510-643
E6XHY2_SHEP2/99-527
G0C0K0_9ENTR/59-481
B5LPH5_9BACT/1-248
F3JFK0_PSESX/118-509
A9Y2R7_9BACT/8-213
G7VHF8_9CREN/234-717
G2T7S8_RHORU/276-605
A8HQU4_9BACT/18-148
I0VLN1_ECOLX/84-551
A0QY36_MYCS2/69-474
G5G3V7_HAEAP/95-563
F5N8E0_SHIFL/1-380
Q7MKS8_VIBVY/118-569
D0YY45_LISDA/98-569
F2MWH2_PSEU6/1-383
Q1H3V4_METFK/64-338
Q83Y97_9BACT/3-154
G4F6Y5_9GAMM/108-847
D0SKV8_ACIJU/545-641
E8UZI2_TERSS/286-656
G2E0P2_9GAMM/106-646
F9B5C6_VIBCL/86-556
H2DKM4_9BACT/2-168
B9NNI2_9RHOB/283-436
D6J9R7_ECOLX/108-832
E7ZJU1_SALMO/108-833
D0SKV8_ACIJU/280-526
E8RSH7_ASTEC/272-431
D4HA69_PROAS/491-648
A6FQZ8_9RHOB/283-431
B8IHG3_METNO/110-498
A7KTJ8_MASLA/1-149
E4FLB1_PROAA/121-841
H8IG48_PASMH/88-563
D5SVD0_PLAL2/105-485
A0ZYE0_9BACT/30-215
G5MF39_SALET/90-255
H2C2R1_9CREN/109-837
Q1GJN2_SILST/123-577
Q47LF0_THEFY/494-667
H7RLX4_CAMCO/107-180
G4AYR0_AGGAC/1-379
E9XFA8_ECOLX/1-380
C4T0W0_YERIN/52-509
F0PMN9_BACT0/318-742
Q844R3_9BACT/35-218
G7QUU9_MYCBO/132-578
H3MXF5_KLEOX/108-832
C5H9R8_9BACT/53-180
C6XJX7_HIRBI/282-446
E7V658_SALMO/96-568
H5H839_ECOLX/84-551
Q5PLM1_SALPA/56-517
Q8GEY6_9BACT/29-217
Q2QJ48_9BACT/1-219
C5JA77_9BACT/14-214
F5ME88_SHIBO/10-467
E4WK31_RHOE1/63-497
Q844S5_9BACT/46-218
E2XI84_SHIDY/108-833
G5KNE8_ECOLX/105-556
Q1NGE6_9SPHN/260-446
G1DGG9_CAPHI/301-629
Q4U5K6_9BACT/51-217
E2EA72_9ZZZZ/10-442
C0LN49_9BACT/1-194
I0YBI4_9BURK/449-629
G8Q316_PSEFL/60-489
G5Q9A1_SALMO/46-507
A7KTK4_MASLA/1-149
Q7WZZ5_9BACT/45-224
E1K260_DESFR/1-444
G2L1A9_PSEAI/65-483
H4IB61_ECOLX/105-367
G4A6T9_AGGAC/1-379
B5Z422_ECO5E/111-566
B5QVR9_SALEP/234-685
F8ANC1_METOI/50-429
D7HT82_PSESS/114-273
G4RMB7_THETK/69-552
F8YDX1_ECOLX/119-576
E9YP69_ECOLX/84-551
E2EA52_9ZZZZ/10-442
E4H1G7_PROAA/289-455
G4D8E4_9GAMM/443-626
A0AQT8_9BACT/51-216
A5KXX1_9GAMM/118-569
B7SQ00_9ZZZZ/1-219
H3LN19_KLEOX/108-832
G4MCW9_9BURK/452-629
D0QBS4_9BACT/1-223
D2KBB1_9BACT/49-216
Q6Q9C0_9BACT/47-218
D0CMR2_9SYNE/73-506
F7WIR3_MYCTC/39-375
G0TMZ7_MYCCP/61-452
A3SBG8_9RHOB/430-585
H4J7W4_ECOLX/108-832
Q2QJ59_9BACT/1-219
Q1GWR2_SPHAL/111-497
H8DKN2_9ENTR/107-593
H4BBP4_STAAU/314-738
H6MFU2_ECOLX/1-380
A5IV90_STAA9/314-738
G0GN81_KLEPN/56-517
E8RWW9_MICSL/115-819
Q00A44_9BACT/1-100
A1EHZ6_VIBCL/98-570
F2FE45_SALDU/108-833
G4AZZ7_AGGAC/63-141
B3V8L4_9BACT/23-204
G0JMR5_9GAMM/67-499
G9Y5N6_HAFAL/96-568
Q5Z3E9_NOCFA/69-441
B8FUX1_DESHD/60-463
D0QBW9_9BACT/1-219
Q1YN71_MOBAS/280-440
F5S0E2_9ENTR/506-641
F0LSJ7_VIBFN/87-561
A6WJI9_SHEB8/96-568
C8AMX6_STAAU/314-738
C7JI22_ACEP3/109-661
H5B8I5_ECOLX/108-833
B4AJ59_BACPU/123-576
H3PDV5_BRUAO/113-444
Q93G22_TRIEI/1-157
H3UM65_STAEP/105-818
B3V8H5_9BACT/3-206
B3F9C5_9BACT/24-279
Q24RM7_DESHY/74-514
B6JGZ0_OLICO/1-394
A3YM37_CAMJU/92-612
D0I9R4_VIBHO/301-733
G9VA84_SALMO/514-643
Q703N5_HALME/74-485
G5REY5_SALET/1-82
H3LPM4_KLEOX/108-833
C8KRZ9_STAAU/105-820
G0THC3_MYCCP/486-659
Q11VH4_CYTH3/63-492
A8A030_ECOHS/107-593
B6IAM0_ECOSE/108-832
E4D4H4_PROAA/1-478
C4QUP7_9BACT/1-180
F3FII1_PSESX/291-507
Q844U2_9BACT/52-215
E8EZM3_SALMO/108-832
B6RSP9_9NOST/1-118
C0LN74_9BACT/1-175
G2DP28_9NEIS/426-611
F8YG19_ECOLX/84-551
G0R380_ICHMG/302-624
B6E5B5_9BACT/60-209
G9W1R9_SALET/1-213
E7UG28_ECOLX/108-508
C2GGL4_9CORY/124-543
NAPA_HAHCH/97-570
G0BR58_9ENTR/105-564
F0DAD0_STAAU/314-738
F3CLR1_PROAA/491-648
B1EQ56_9ESCH/84-551
E2DDC9_9ZZZZ/10-442
C6IXV6_9BACL/64-471
D0D947_9RHOB/55-512
I1SFF9_MYCTU/50-511
G9VXJ2_SALMO/98-525
E8ILN7_ECOLX/111-566
E7TN31_ECO57/96-568
A4ZF25_9BACT/1-106
Q1QYI3_CHRSD/57-482
I0A7J8_SALET/119-576
B1PUU2_9BACT/60-173
C8LDU7_STAAU/314-715
I0J1R5_9BACT/89-342
H4L0Y7_ECOLX/445-576
H7DZK3_9FIRM/1-414
B4JKY3_DROGR/459-780
A0ZYL1_9GAMM/4-188
Q1IFP7_PSEE4/1-395
G6FPK1_9CYAN/116-182
G0B9B0_SERSA/105-564
A0ZY67_9BACT/24-217
D2ZNI6_METSM/78-500
C9QVZ5_ECOD1/107-190
A8HQ02_9BACT/12-138
E9XX82_ECOLX/119-576
B8L3W2_9GAMM/1-380
G9XJM1_DESHA/495-574
Q2EH60_9ZZZZ/87-138
C5H9S7_9BACT/36-163
D0QC71_9BACT/1-219
E4M4I8_9FIRM/145-592
H9U740_9BACT/1-189
E2DDD9_9ZZZZ/10-442
D1DS02_NEIGO/273-609
C6UPM0_ECO5T/99-573
F7S8A2_9PROT/98-514
G1ZYC3_ECOLX/105-556
E8AKF2_SALMO/56-517
B8DK07_DESVM/100-649
B7SZK4_9ZZZZ/1-219
E9XUS8_ECOLX/1-380
H5E181_ECOLX/107-190
C9QW63_ECOD1/107-592
H7UIT9_CAMCO/90-573
H5IGV7_ECOLX/99-573
E8E7M4_SALMO/107-537
D4F741_EDWTA/120-577
A4ZF20_9BACT/1-106
F1YBZ5_ECO57/99-573
F4V3Z0_ECOLX/96-568
A0ZY56_THAAR/49-216
B3H7X8_ECOLX/108-832
Q8VLV2_9BACT/9-112
E7W2J2_SALMO/118-569
A9K9L8_BURML/108-829
E0EE19_ACTPL/92-156
A7K229_VIBSE/786-1213
F2FJ05_SALDU/118-569
Q06YN5_9BACT/1-100
E2DDC5_9ZZZZ/10-442
C0K3V4_9BACT/25-206
F8ABY4_THEID/120-564
H5GIJ6_ECOLX/38-499
H4NEX8_ECOLX/1-332
F2RGV8_STRVP/120-510
D6EUC5_STRLI/120-540
G6XT37_RHIRD/100-573
C2VAM3_BACCE/112-824
G0F511_ECOLX/119-576
F6AV57_DELSC/108-173
Q844U9_9BACT/27-218
H5EXR1_ECOLX/108-833
Q8GER0_9BACT/33-218
B6RSR6_9NOST/1-118
D8NN68_RALSL/61-479
F8WSW2_9NEIS/61-448
F2UVD7_ACTVI/130-853
Q56HX8_9BACT/33-218
Q88M71_PSEPK/76-505
Q1HIY8_9BACT/47-214
A3CVB0_METMJ/60-486
F3ZGT6_9ACTO/399-446
B7CH68_BURPE/80-489
F9NWY0_PROAA/289-454
Q844K3_9BACT/43-217
E8T292_THEA1/75-472
F1UUW9_PROAA/1-478
Q8GEP6_9BACT/28-216
D0QC15_9BACT/1-219
F2P7E8_PHOMO/93-567
C7CHU7_METED/79-350
C5B2N6_METEA/110-499
A9HN87_GLUDA/546-652
A5XMK8_BURML/69-624
H4TLK1_ECOLX/99-573
G9T9X7_SALMO/96-568
Q3HY49_9BACT/50-216
F5MQ12_SHIFL/514-643
A4ZEZ4_9BACT/1-106
H5P6K6_ECOLX/96-568
H8GSW7_DEIGI/281-705
A3F7G5_9BACT/1-57
F7T8H7_ALCXX/108-830
E2DDI0_9ZZZZ/11-442
E7ZFR4_SALMO/118-569
H5NAH5_ECOLX/38-505
H7RLR2_CAMCO/92-612
F0CIR1_SALMO/233-695
A6BVF4_YERPE/61-488
Q93G28_9CYAN/1-157
Q2JEP5_FRASC/85-514
B1LEU9_ECOSM/111-566
A2SQ14_METLZ/53-420
B4SHD2_PELPB/106-651
B5LPI4_9BACT/1-248
A4ZF11_9BACT/1-106
E8VSI8_VIBVM/118-569
D0QC26_9BACT/1-219
NUOG_BLOFL/529-661
D5V348_ARCNC/107-181
C0LN35_9BACT/1-195
I0A2S3_9CREN/62-484
G1YPI4_ECOLX/119-576
E2DDA7_9ZZZZ/13-443
D5P3E5_9MYCO/45-466
Q1Z640_PHOPR/117-574
H6UY54_9BACT/2-172
H5I3L3_ECOLX/111-566
D2U800_9BACT/26-207
H4LAV8_ECOLX/108-833
D0QCJ1_9BACT/1-217
E0U0E4_BACPZ/315-739
F4F2L6_VERMA/1-399
A9MEN6_SALAR/233-696
H0KDR3_AGGAC/110-568
D0X1B6_VIBAL/110-501
E0WFT3_9BACT/42-217
E0FIR5_ACTPL/94-552
H6LXS5_FRATU/280-642
Q4U5L0_9BACT/11-216
B7SZN6_9ZZZZ/1-219
G8UEH2_BACCE/111-823
C9RB20_AMMDK/1-440
Q83YB2_9BACT/1-154
H5AM04_ECOLX/1-332
F0LUE1_VIBFN/86-556
A5HXM7_9BACT/12-138
E7ZZL4_SALMO/118-569
Q1MXL6_9GAMM/62-483
G0XZK4_9PSED/80-300
H5QUX6_ECOLX/84-551
NDUS1_PONAB/301-629
E0WG48_9BACT/6-216
A8IVJ7_CHLRE/320-643
E1E2P9_STAAU/105-820
C0W878_9ACTO/364-544
H1G3P7_9GAMM/276-434
E0WGB0_9BACT/47-217
B9XHI1_9BACT/406-521
A8FZG7_SHESH/59-558
B1JMR8_YERPY/61-488
F4SGL4_ECOLX/512-645
H1NXD0_9BACT/84-505
D9PZ15_ACIS3/266-688
Q5GSR0_WOLTR/272-600
F6KW92_9ZZZZ/44-205
Q8KF36_CHLTE/106-650
Q0W0V2_UNCMA/60-484
G5VVI8_ECOLX/56-517
G5Y9Y0_ECOLX/1-380
A9Y2X1_9BACT/8-216
Q8VLU9_9BACT/9-113
A7U7Q2_9BACT/1-155
H5ARJ2_ECOLX/119-576
C5B8Z0_EDWI9/1-332
A7KTJ1_MASLA/1-149
G6ZLQ5_VIBCL/98-570
G5WSR8_ECOLX/107-190
H3LYH0_KLEOX/61-139
B7SQ30_9ZZZZ/1-213
E6T7K8_SHEB6/96-568
Q1C603_YERPA/117-568
C2LHQ9_PROMI/281-647
D5EGJ0_AMICL/279-515
Q1ZW76_PHOAS/112-569
C8UI37_ECO1A/56-517
C5Q2I3_STAAU/105-820
F0HSN2_9ACTN/103-592
B3F939_9ZZZZ/7-250
F5PRP1_SHIFL/107-190
D3RNH1_ALLVD/279-440
D0WJI7_9ACTN/101-506
A7YS20_FRATU/280-642
Q8VM72_9NOCA/9-113
H4QKD1_ECOLX/96-568
G5UUS8_ECOLX/513-643
A6D1Q1_9VIBR/216-717
H0F5G1_9BURK/98-571
E9Z9I8_ESCFE/513-643
B8F3S0_HAEPS/107-194
E2VM33_MYCTU/276-427
A8HQR1_9BACT/18-147
H4PXV9_ECOLX/99-573
H4X3S7_ECOLX/99-573
H4Q3F3_ECOLX/510-643
I0JUH8_9BACT/25-213
G1N8Z6_MELGA/302-630
C4P940_9BACT/12-139
H9NN89_9RHOO/129-681
C4P946_9BACT/28-217
H5CNG5_ECOLX/96-568
D7AUV7_NOCDD/12-436
B9BJR3_9BURK/105-192
A5JHF8_9GAMM/2-148
A4W9Q2_ENT38/61-490
E8H9F0_ECO57/1-380
C9V9N9_BRUNE/69-429
D0KTZ0_SULS9/58-473
F6BTM0_SINMB/280-604
A8FPR9_SHESH/103-584
F7NMK1_9FIRM/99-537
F5I8J2_ACIBA/546-645
Q1PVN8_9BACT/91-514
Q6Q9F1_9BACT/7-215
E2MS91_FRANO/280-642
D0QC65_9BACT/1-219
Q83YB0_9BACT/1-154
Q63JP9_BURPS/108-594
F2KFX2_PSEBN/298-730
C7N3K0_SLAHD/130-636
A1R227_ARTAT/120-558
C0AU56_9ENTR/129-235
A2WDW8_9BURK/4-393
D0R6S7_9BACT/48-217
B7WRD5_COMTE/62-473
H6S7F1_MYCTU/291-442
H5KGP1_ECOLX/510-643
H7QV21_CAMCO/107-180
I1AV26_9RHOB/109-834
A1F6W9_VIBCL/86-556
Q1VBK8_VIBAL/110-502
Q06YN4_9BACT/1-100
C9T9N1_9RHIZ/109-805
F8VGG3_SALBC/96-568
B1PUE4_9BACT/1-164
A5VXT2_PSEP1/108-179
A9BSG1_DELAS/104-515
Q81VA8_BACAN/318-742
H0L9P1_SALMO/233-695
G2C6E7_ECOLX/96-568
C0K402_9BACT/42-209
C0LN91_9BACT/1-179
G7R5I8_ECOC2/149-873
H0H4T3_RHIRD/59-482
Q56HZ2_9BACT/54-220
F4P5N3_BATDJ/332-514
B7LZ63_ECO8A/108-832
Q7X063_9BACT/38-217
I0N3T5_SALET/108-832
H0N4Y0_SALET/108-832
D0R6W3_9BACT/59-218
G7RFA3_ECOC2/515-642
B7SPT5_9ZZZZ/1-181
E6L0B8_9PAST/94-566
TORA_VIBPA/87-561
E4LEF0_9FIRM/107-819
Q844P0_9BACT/44-217
G3LRJ4_9BRAS/1-140
C6EF05_ECOBD/107-592
E8GBU7_SALMO/118-569
G5TQZ3_ECOLX/1-332
F0JPS3_ESCFE/61-139
A3LDV4_PSEAI/65-483
H0FBW5_9BURK/108-830
A1UUP4_BURMS/80-489
B5X3P9_SALSA/312-640
E2DDH3_9ZZZZ/10-442
Q1EQU4_STRKN/114-825
Q1HJ66_9BACT/28-219
H7EEP9_SALHO/1-380
H3TLS9_PSEAE/108-193
Q4T4V2_TETNG/266-357
B5NQC6_SALET/107-537
G5RNW9_SALET/61-132
A9WIE9_CHLAA/61-469
Q1CD97_YERPN/107-191
A8LIU8_DINSH/434-586
H8Z3R4_9GAMM/59-482
E1J4Y5_ECOLX/107-191
A3P5G9_BURP0/108-836
F3QBX4_9ENTR/107-191
F9KY85_STAAU/105-820
F0V4I3_9BACT/2-153
B1URN1_BACAN/318-742
A5HXL6_9BACT/12-149
H0JP35_9NOCA/44-498
B5F6E7_SALA4/118-569
H5JHE0_ECOLX/107-190
D6EGV6_STRLI/118-829
F4ZVD5_9BACT/96-396
E7Y4L7_SALMO/108-833
E7BB47_ENSAD/79-333
B9MSW9_9BURK/39-207
A0ZY53_9DELT/57-219
D3MFX2_PROAA/121-841
G4EVL1_BACIU/67-474
A0AQR9_9BACT/44-216
B1XE91_ECODH/108-501
E8XUF8_RAHSY/120-577
B8FQQ5_DESHD/84-489
G0YPC7_9BURK/1-144
A4W5J1_ENT38/61-139
E3IFF2_GEOS0/111-823
E1YMM1_9DELT/754-830
G5TLC6_ECOLX/96-568
D0QCD7_9BACT/1-219
A9YVL7_9BACT/99-366
E8HF41_ECO57/108-832
Q62IW9_BURMA/115-836
E2DDE9_9ZZZZ/10-442
H3MNF4_KLEOX/108-833
H0IZ63_9GAMM/296-735
Q8GEV0_9BACT/11-218
E1DNL1_VIBPA/118-569
B9B6R5_9BURK/69-624
A0AQR0_9BACT/32-217
G3TBZ7_LOXAF/301-629
I1LMA5_SOYBN/345-665
F6KW99_9ZZZZ/23-205
F9CPR8_ECOLX/1-332
Q00A46_9BACT/1-99
H1RDC6_SALMO/115-561
D5V355_ARCNC/112-186
A9Y2V8_9BACT/24-216
B7SZU2_9ZZZZ/1-219
Q2EGW5_9ZZZZ/87-161
E8PR89_THESS/54-477
C4XMN8_DESMR/283-438
Q0I0K2_SHESR/1-381
B6U2J0_MAIZE/341-661
B5J5Q9_9RHOB/287-434
A0L265_SHESA/119-569
Q1K2I4_DESAC/76-517
H4Y0N0_ECOLX/107-190
E7XQR6_SALMO/1-106
G5LS62_SALET/6-114
B2I790_XYLF2/285-425
E2EA31_9ZZZZ/10-442
E8X9T6_SALT4/61-488
D9QUI0_ACEAZ/281-704
D6B1Z6_9ACTO/118-555
F5NH83_SHIFL/108-832
H1TM07_STAAU/314-738
A3SNL3_9RHOB/432-587
E2VHE2_MYCTU/50-511
C7P8E5_METFA/56-203
Q6Q992_9BACT/48-218
I1B5M2_ECOLX/1-381
B3PCP4_CELJU/95-504
F4U9G9_ECOLX/108-832
G1ZZE9_ECOLX/513-643
Q3A917_CARHZ/98-509
G5W0U7_ECOLX/119-576
G2S108_ENTAL/115-570
C0LN94_9BACT/1-184
D6B689_9ACTO/474-662
A6BPI9_YERPE/482-639
H4WBF3_ECOLX/1-281
F4M336_ECOLX/96-568
B3F9C6_9BACT/51-384
F7WLC8_MYCTC/118-267
H4W8F6_ECOLX/99-573
D2AF12_SHIF2/96-568
B1PUD1_9BACT/1-162
E6L9J3_CAMUP/92-612
Q4U5I4_9BACT/29-216
C4XJV8_DESMR/80-504
B7KE66_CYAP7/113-545
H4L5N4_ECOLX/1-380
E5AS33_BURRH/131-521
NAPA_SHIB3/96-568
I0PNC7_MYCAB/284-454
E0ELT7_ACTPL/86-559
D7ZE09_ECOLX/61-139
E5YKP6_9ENTR/90-519
F3NAS2_9ACTO/67-492
Q9RIB3_YERPS/1-58
F2A5J6_RHIET/75-487
G7LQ35_9ENTR/61-488
Q83YB8_9BACT/2-155
D5QHD6_GLUHA/271-600
H8D3S6_CAMJU/97-553
F3KGX7_9GAMM/1-52
F3EN71_PSESL/65-483
G5TVP1_ECOLX/99-573
A5HXH4_9BACT/12-138
H5EIS6_ECOLX/1-143
E4UV40_ARTGP/305-631
Q1GTK5_SPHAL/272-419
F4TNX9_ECOLX/61-139
Q8XDC8_ECO57/108-833
B6BWC7_9PROT/291-724
Q3RET7_XYLFA/285-424
G7ZA00_AZOL4/294-726
D3HNZ8_LEGLN/273-420
B6I4N5_ECOSE/107-191
C9UL94_BRUAO/69-481
I0JUJ7_9BACT/44-199
E8FPK6_SALMO/99-573
E1HVW2_ECOLX/1-381
G7BWE8_VIBCL/118-569
A5JHE8_9GAMM/2-153
C9Z2T7_STRSW/64-443
G8M6H5_9BURK/317-749
E8CEH8_SALMO/56-517
H6UY74_9BACT/1-168
H1DQI0_ECOLX/99-573
E9Y198_ECOLX/510-643
E8UZU4_TERSS/189-604
G4DUV5_9GAMM/72-374
Q9RIF8_YEREN/1-58
B8JH25_ANAD2/397-506
F4YAU6_9BACT/95-145
I0J1R7_9BACT/89-342
Q1ZR89_PHOAS/1-380
E1HPB4_ECOLX/119-576
O67146_AQUAE/110-660
H5FLI0_ECOLX/1-380
E7P877_PSESG/48-504
E1SPL1_FERBD/96-568
G9QVI1_9PROT/103-177
G2DDD3_9GAMM/277-641
E3GZP7_ROTDC/121-837
Q250B7_DESHY/85-386
G5MV12_SALET/30-460
A9Y2R0_9BACT/8-216
B1Z576_BURA4/133-860
D5A461_SPIPL/70-501
D5MVX6_BACPN/60-461
H2P8E1_PONAB/301-630
C2DP03_ECOLX/107-191
F9YZZ5_PROAA/289-447
C8ULB7_ECO1A/119-576
Q4QSB7_RHOMR/382-483
G7HYZ5_9CORY/3-390
D5RRP9_9PROT/271-596
H4YI58_ECOLX/96-568
G4PC90_BACIU/78-504
Q8VMC8_9PSED/9-113
I1AB70_PSEAI/113-270
B5PDG2_SALET/107-537
Q3KAS9_PSEPF/110-501
H4KXC3_ECOLX/1-381
Q83Y65_9ALTE/3-154
A3ULU6_VIBSP/118-569
G7HKC1_9BURK/273-628
B0GUQ7_YERPE/117-568
Q2RH80_MOOTA/78-503
Q1HIX1_9BACT/27-217
D6Z1V2_DESAT/771-1196
Q5JFR4_PYRKO/52-474
B5TZ40_9BACT/38-205
B8FTH2_DESHD/80-535
C4LFL8_TOLAT/54-478
C7ML97_CRYCD/120-609
H8J3A2_MYCIT/58-475
A6FBN3_9GAMM/77-506
Q1BM90_BURCA/4-394
F3IIH4_PSESL/48-504
E1YD56_9DELT/1-199
Q7W8I6_BORPA/64-521
C9XD29_SALTD/61-487
G2A5T9_ECOLX/38-499
H3TRY1_STAAU/105-820
Q5E0X5_VIBF1/758-1185
E4HCT9_PROAA/1-409
F4T7D2_ECOLX/61-139
D0QBV2_9BACT/1-219
G6HP54_9ACTO/295-465
H3KQK8_ECOLX/99-573
G5WKB3_ECOLX/56-517
C3M9F1_RHISN/76-488
E8N3I8_ANATU/310-518
H5PYJ1_ECOLX/108-832
I0KDW9_9BACT/63-493
H1I2E0_9BACI/77-510
E7ZQV4_SALMO/108-832
B9K5P0_AGRVS/130-520
A7JJR3_FRANO/280-642
G0XZI6_9BACT/80-291
G8PR25_PSEUV/66-478
D8IQT8_HERSS/301-540
C7BT45_PHOAA/107-593
A6VZ46_MARMS/68-493
G4K1R3_9RHIZ/317-749
D0MBW5_VIBSE/751-1178
D2TPW7_CITRI/117-563
G8VW06_KLEPN/58-475
E7JIJ5_ECOLX/1-332
E1I3V5_ECOLX/38-499
Q57E33_BRUAB/69-481
F4DTD1_PSEMN/65-483
F9R5G2_ECOLX/111-566
Q308X0_9BACT/24-220
H2IRF5_RAHAC/120-577
D3DHT5_HYDTT/107-145
A0ALS2_LISW6/315-739
Q1YVS3_PHOPR/758-1185
E0WG49_9BACT/10-216
G9R964_9ENTR/108-833
D4W2D5_9FIRM/1-373
G4LIL9_PSEAI/113-271
C9T5G5_9RHIZ/69-481
C8WLA9_EGGLE/260-758
Q2J3P5_RHOP2/112-503
G5Y340_ECOLX/56-517
G5MQV0_SALET/3-224
E9YSB4_ECOLX/119-576
H5V2D6_ESCHE/235-703
H4K2I8_ECOLX/108-499
A9QPG6_METI4/324-756
Q1ZA48_PHOPR/114-566
G0BVT8_9ENTR/107-593
D3GH46_9BACT/1-94
I0HVG6_RUBGE/294-727
C0QCD8_DESAH/103-657
C4X9Y9_KLEPN/93-510
F4P5N3_BATDJ/514-634
Q4UWB2_XANC8/285-426
C6C7U8_DICDC/119-576
H6QFQ1_RICRI/271-587
E7IXV1_ECOLX/1-381
A5CWA6_VESOH/109-833
G5M1C2_SALET/1-218
B6RSR0_9NOST/1-118
G8MWI0_AGGAC/110-568
F0HPS0_9ACTN/109-534
E8APS4_SALMO/118-569
H4C203_STAAU/105-820
Q1ZT20_PHOAS/98-569
F6LI67_9RHIZ/1-202
E1SMW2_FERBD/103-576
G5N580_SALET/1-139
H5P6T1_ECOLX/513-643
G6H4L7_9ACTO/1-48
D4E5Z1_SEROD/18-240
G9PFF8_9ACTO/357-539
B6E5E4_9BACT/60-209
C9R5K8_AGGAD/1-379
E2DDK9_9SPIO/10-442
B7SPU9_9ZZZZ/1-204
D8C4U6_ECOLX/111-566
D7DUW6_METV3/51-288
G0JHE5_YERPE/107-191
Q1HJ60_9BACT/41-217
Q4HR60_CAMUP/100-548
C9XX19_CROTZ/318-745
A8A174_ECOHS/90-557
H5IYS9_ECOLX/99-573
G5S882_SALET/30-460
B3V8F5_9BACT/48-203
F5PQY9_SHIFL/108-496
Q1PZD8_9BACT/130-199
Q1V737_VIBAL/215-717
D8BS31_ECOLX/61-139
F7UW46_EEGSY/112-587
H5IIN7_ECOLX/111-566
E8VF60_BACST/319-743
Q6X9G3_SULIS/98-156
E1WJ06_SALTS/115-561
G2TPC7_BACCO/318-742
B4A0Q8_SALNE/234-685
F3NX06_9ACTO/121-841
E8CKS1_SALMO/99-573
B2PLQ7_ECO57/108-832
B3HAF4_ECOLX/105-556
B9KW75_RHOSK/93-560
G4PAU8_BACIU/67-474
A3XEW6_9RHOB/341-557
B7QYW6_9RHOB/283-721
H5EQY3_ECOLX/38-499
Q2LXS9_SYNAS/359-472
B5YKG4_THEYD/593-650
G2FI17_9GAMM/106-646
G9SJF5_CITFR/1-381
D0X653_VIBHA/98-570
F5NEM4_SHIFL/1-253
F4SGU7_ECOLX/108-833
B5NE56_SALET/98-525
G5W727_ECOLX/84-551
F6BAR4_METIK/51-388
I1B5M3_ECOLX/107-190
B2ULY7_AKKM8/389-498
Q8VNY7_9BACI/9-113
Q475D2_CUPPJ/296-724
F0HKL6_9ACTN/105-681
G7GF97_9GAMM/77-505
B6E5G6_9BACT/60-210
G6H719_9ACTO/73-466
C4X811_KLEPN/114-569
H4MQP2_ECOLX/107-190
C5ACL1_BURGB/323-755
E7ZCM1_SALMO/118-569
F5N5D0_SHIFL/514-643
H1LPT3_9PAST/1-380
Q84FZ8_METEX/126-584
D0R6S5_9BACT/44-217
Q844U7_9BACT/51-214
B6R1H7_9RHOB/109-834
G9YD73_HAFAL/112-576
E2UXW8_MYCTU/50-511
H5KU43_ECOLX/111-566
H1JD52_9FIRM/63-470
F5MTD7_SHIFL/107-191
G7HAA7_9BURK/113-528
NAPA_AERS4/98-570
A0AQV0_9BACT/42-220
F5PIT9_SHIFL/38-75
Q8FS64_COREF/123-510
A7GYA0_CAMC5/89-573
D2ZFE3_9ENTR/124-570
D3SMG9_THEAH/51-474
G2FCC7_9GAMM/124-600
Q62IP1_BURMA/273-628
H4FPC9_ECOLX/38-499
C0K3V8_9BACT/29-206
C0B351_9ENTR/7-128
D7C8H3_STRBB/93-504
B7KZJ4_METC4/110-499
C2SJA7_BACCE/111-823
A8HPT9_9BACT/12-138
H8A0P1_CAMJU/107-180
E6XII9_SHEP2/118-569
A5HXL4_9BACT/12-149
Q8YXZ5_NOSS1/111-519
I0MRH9_SALET/107-537
C9XCQ1_SALTD/124-570
G5QGS6_SALRU/2-86
NARB_SYNE7/84-514
I0JUK2_9BACT/30-216
A1UD98_MYCSK/475-651
B2IHW0_BEII9/280-436
F3WR61_SHIBO/1-332
TORZ_ECOLI/84-551
C4S179_YERBE/105-564
Q7X007_9BACT/32-216
H1BU10_ECOLX/1-332
C3T9F7_ECOLX/111-566
E8X411_ACISM/72-505
B1PUQ3_9BACT/60-175
H5N991_ECOLX/107-190
D3CV15_9ACTO/66-497
H6RU51_BLASD/129-556
C0K3U7_9BACT/43-206
H0IA35_9MYCO/456-642
H0SIY5_9BRAD/101-574
B2MWS2_HEMAN/272-590
Q06YN9_9BACT/1-100
F9RMF9_9VIBR/116-573
C7K162_ACEPA/1-276
A8HPS3_9BACT/12-138
H4UQT3_ECOLX/38-499
F3WR62_SHIBO/1-74
Q3EKN0_BACTI/6-341
G0GPM3_KLEPN/114-569
G7ZD39_AZOL4/97-570
Q844T0_9BACT/34-218
Q1J2V5_DEIGD/317-741
A3UMK2_VIBSP/29-464
H4KG93_ECOLX/107-190
F5XN92_MICPN/59-491
NAPA_ACTPJ/94-567
H4YE29_ECOLX/108-833
I1B890_ECOLX/38-499
I1B224_9RHOB/322-754
G6YVI4_9ALTE/327-766
A0LE82_SYNFM/1-332
E8JEE6_ECO57/1-381
D6ZKR8_MOBCV/351-515
F2PE32_PHOMO/55-479
D3GHB8_9BACT/1-94
B7SZK7_9ZZZZ/1-169
F4BB39_FRACF/280-642
F5QF61_SHIFL/108-496
G6DUF8_9GAMM/204-719
A9Y2N6_9BACT/45-217
D0QCL4_9BACT/1-219
D9QVB8_ACEAZ/59-470
H0MGU7_SALMO/233-695
D7EY75_MYCTU/62-453
H0KTX3_9FLAO/135-521
Q6MIR8_BDEBA/248-454
C3VJ84_9ARCH/1-198
Q1HJ89_9BACT/50-216
F4LY44_ECOLX/84-551
E0WG31_9BACT/17-215
A9Y2M6_9BACT/36-214
G0XZF4_9BACT/82-293
C9E264_9RHOO/64-579
C0R5A5_WOLWR/279-607
D3ERT1_STAA4/314-738
Q1HIW6_9BACT/27-217
A8MKV2_ALKOO/213-701
I0Y2W7_9BURK/112-276
G6BH17_CLODI/62-556
E7VUS1_SALMO/108-833
B6E5C2_9BACT/60-210
H4ZAI2_ECOLX/119-576
NAPA_BORPA/98-571
D5X9H5_THEPJ/274-349
G7W9H2_DESOD/277-700
F8E8Z8_FLESM/499-614
A0KWG2_SHESA/96-569
F1VVZ0_9BURK/282-721
G4PCR2_BACIU/315-739
Q5P5I0_AROAE/142-697
E0WFV5_9BACT/8-215
Q1J1C9_DEIGD/47-476
Q8VPZ3_9GAMM/9-113
B3YCG6_SALET/108-832
H5VUW1_SALEN/513-643
F0V4I1_9BACT/2-153
G9U1B2_SALMO/1-95
C3VJ68_9ARCH/1-199
C9Q403_9VIBR/86-556
C4H8T8_YERPE/96-568
F8GVW6_CUPNN/5-70
B5ND17_SALET/56-517
E9T8W6_ECOLX/107-190
B7SZT1_9ZZZZ/1-219
H6UY58_9BACT/2-186
F9GKL4_HAEHA/63-141
G2BN51_ECOLX/1-381
C5H9R3_9BACT/48-175
B3IEA9_ECOLX/111-566
A8TMM9_9PROT/56-513
H4FKQ6_ECOLX/1-380
B6RSQ2_9NOST/1-118
Q8GEN9_9BACT/7-216
D1A1R5_THECD/60-483
D9YHI4_9DELT/1-444
F9JY56_STAAU/105-820
E9XN61_ECOLX/119-576
B5RAG7_SALG2/118-569
C0LN50_9BACT/1-196
F3FII1_PSESX/117-286
D8B3H2_ECOLX/84-551
B5PYH7_SALHA/119-576
E0WFX9_9BACT/5-216
E8JEE5_ECO57/107-190
Q8XR20_RALSO/109-546
H4IJJ6_ECOLX/1-332
F6B506_DESCC/521-573
Q24R29_DESHY/102-571
H5IIE6_ECOLX/107-190
B3I1G3_ECOLX/510-643
G4I1E4_MYCRH/122-570
A2VHW8_MYCTU/50-511
E7VM66_SALMO/115-561
D0R6U9_9BACT/8-217
C0K445_9BACT/50-216
G5PNE1_SALET/2-69
C5AH98_BURGB/4-393
Q2QJA7_ANACY/1-296
A4GAJ6_HERAR/294-726
B4T917_SALHS/98-525
Q93G44_9BACT/2-155
Q3JMC2_BURP1/108-836
F1V4F6_PROAA/1-409
C3TAF8_ECOLX/108-832
E0WFW0_9BACT/52-214
H4VFJ2_ECOLX/1-381
A3F7A9_9BACT/1-51
A4E709_9ACTN/73-471
F6EZZ0_SPHCR/62-235
Q2QJA3_9CYAN/1-296
G8TXX7_9FIRM/60-467
Q2T5D1_BURTA/140-309
G5FRB4_9PSED/108-187
F9LT53_STAEP/105-818
B2Q0B2_PROST/295-647
D0QCJ5_9BACT/1-219
A4URJ3_9BACT/1-155
G5MKS1_SALET/14-488
E3XVJ1_ECOLX/107-190
G0A8C7_COLFT/109-266
D0X0M8_VIBAL/55-260
C0K442_9BACT/43-205
G0GT58_KLEPN/107-191
D3MLX0_PROAA/491-648
E1KYQ2_PEPMA/55-478
C4QUP1_9BACT/1-181
F8YT59_VIBCL/98-570
Q8NV24_STAAW/105-820
A1SKV1_NOCSJ/110-533
F5QJ36_SHIFL/108-833
H7VDB4_CAMCO/92-612
C2YDH6_BACCE/314-738
A3KVA4_PSEAI/63-469
F5M7K7_ECOLX/513-643
H8MLZ5_CORCM/131-517
Q1QHW9_NITHX/91-805
A9W425_METEP/376-488
H5TJJ4_9ACTO/118-839
G8NLT1_BRUSS/109-834
H5B2Z2_ECOLX/61-139
NAPA_DINSH/99-571
C5AH97_BURGB/108-194
D5PG02_9MYCO/118-832
G5U507_ECOLX/107-191
F8C498_THESO/99-652
A4FWN6_METM5/60-476
C9PR67_9PAST/1-382
F2ISW5_VIBCL/98-570
D0X672_VIBHA/86-556
H5QTG2_ECOLX/108-832
Q1BNX4_BURCA/134-542
G2HBJ0_9DELT/106-498
A8TKA9_9PROT/66-475
I0HN96_RUBGE/108-660
H0LIN0_SALMO/102-557
D0QBT1_9BACT/1-186
Q8GEX1_9BACT/42-221
H7YYC1_CAMJU/1-358
H7X240_CAMJU/91-611
A5WIQ3_MYCTF/62-453
D6ZZ25_STAND/280-603
D0WHU5_9ACTN/101-515
H5V3N7_ESCHE/47-127
B3F943_9ZZZZ/22-266
G4GGV7_9EURY/137-257
E2EA76_9ZZZZ/10-442
A9FWI2_9RHOB/78-597
Q8FHY9_ECOL6/108-833
A3F7G7_9BACT/1-58
E6H942_ENTFL/286-710
F4NDL6_9ENTR/99-573
E6WI24_PANSA/1-381
G5KQ55_ECOLX/512-643
G6GDW7_9FIRM/277-352
H8HXS2_MYCTU/50-511
G6EIM5_9SPHN/403-569
G3PPN6_GASAC/305-447
A3V0U8_9RHOB/282-717
F7Z5X1_BACC6/317-741
A3EMB5_VIBCL/86-556
B7SZR0_9ZZZZ/1-204
F5WPB0_STAAU/105-820
G1V7Y5_9DELT/101-501
D0J757_COMT2/96-569
B0GN13_YERPE/52-509
Q21TU9_RHOFD/96-388
D3GHA9_9BACT/1-94
B1PUG0_9BACT/1-165
E1RPP2_XYLFG/432-610
Q0TFG3_ECOL5/516-642
A3F7D2_9BACT/1-52
Q4KAA1_PSEF5/300-501
E8PTZ1_ECOLW/107-593
F0KLQ8_ACICP/122-531
D8F538_9DELT/60-482
E6C0U2_PROAA/289-447
C0LN16_9BACT/1-190
Q9P1A0_HUMAN/1-157
C4TTL0_YERKR/105-564
A0ZYE8_9BACT/10-217
H5AC14_ECOLX/108-833
Q2QJ52_9BACT/1-219
B9AZS7_9BURK/296-521
D7NYH0_ROULE/261-589
C3VJ25_9ARCH/1-194
E8DAZ3_SALMO/118-569
F0EB09_9PSED/1-383
B7L6W4_ECO55/38-499
F1ZHK0_ECOLX/1-275
G4IQS8_9RHIZ/280-606
B6RSX2_9BACT/1-118
D0QC72_9BACT/1-219
Q2EGU1_9ZZZZ/87-161
F8JQI0_STREN/111-624
H4RSP6_ECOLX/119-576
G6YYL9_9ALTE/122-575
E0EAH1_ACTPL/94-552
Q8XR85_RALSO/108-830
E9Y9P1_ECOLX/58-782
H6QAV3_PYROT/125-545
B0A7P1_9FIRM/59-465
E7TPL8_ECO57/38-499
G5C5M0_HETGA/301-629
B4YYQ6_9FIRM/112-560
E9X1G6_ECOLX/92-177
A4VLH4_PSEU5/109-184
H7XFM5_CAMJU/1-358
E3DGJ2_ERWSE/110-519
Q087B8_SHEFN/773-1200
F8YFI3_ECOLX/108-832
Q984M7_RHILO/169-279
H8C4U7_CAMJU/1-306
B5PTY2_SALHA/513-643
E6TIH2_MYCSR/59-435
C4FJR7_9AQUI/1-193
F0L4N7_AGRSH/110-501
E8G7J6_SALMO/108-668
G2E131_9GAMM/376-478
B1XE65_ECODH/107-593
A8HQ31_9BACT/12-142
I0JUM1_9BACT/26-196
H5CMH1_ECOLX/111-566
A5V1X0_ROSS1/70-478
F3ZGB3_9ACTO/293-460
A4CL52_ROBBH/153-599
G6FPK0_9CYAN/2-175
G7B840_VIBCL/87-561
E2QLH9_ECOLX/108-833
C9V9P0_BRUNE/1-52
E9XYY9_ECOLX/108-501
E8HE58_ECO57/108-833
B9XQ03_9BACT/116-558
E9Y707_ECOLX/56-517
E0WFX2_9BACT/30-213
E7TM55_ECO57/99-573
B1PUI3_9BACT/1-164
A4T744_MYCGI/36-455
E1DUS9_VIBPA/86-556
Q13AZ5_RHOPS/68-274
H5I657_ECOLX/510-643
G0XZG3_9BACT/81-291
D7DJA7_METS0/495-645
A0B0R2_BURCH/60-489
D8P1I6_RALSL/273-443
B7RVX4_9GAMM/281-654
H1J291_9FIRM/115-595
D1NZV7_9ENTR/1-381
H5B2A7_ECOLX/1-380
C4QUQ3_9BACT/1-180
F3W4Y2_SHIBO/1-380
G9Y3D1_HAFAL/111-193
E8D1Z4_SALMO/115-561
H3WWM6_STALU/314-738
Q1HIZ8_9BACT/34-218
I0MPS3_SALET/108-833
Q24W13_DESHY/80-475
G0D8V4_ECOLX/107-191
A8AL44_CITK8/107-191
G9ZWF7_9PROT/110-509
D1QJM1_STAAU/105-820
B2HGE2_MYCMM/293-457
D0R6W5_9BACT/35-218
C5BG19_EDWI9/108-568
C8U6K6_ECO10/510-643
H4W9F9_ECOLX/108-833
I0VNF4_ECOLX/108-833
B3QE83_RHOPT/294-726
D4XRH0_ACIHA/302-514
D0QC94_9BACT/1-219
F7UUT1_EEGSY/101-393
F4TUJ4_ECOLX/514-643
D7Z3L6_ECOLX/108-508
E7HZL3_ECOLX/119-576
H4FKQ7_ECOLX/107-191
Q2W3J0_MAGSA/271-598
A3GPD4_VIBCL/86-556
F7P597_MYCPA/432-479
C9QUB9_ECOD1/61-488
TORA_SALTI/99-573
F8XC89_ECOLX/96-568
F7ZFM6_ROSLO/71-590
Q8GEW9_9BACT/35-217
H4JVP2_ECOLX/61-139
H1RUU1_COMTE/108-183
Q0HJ51_SHESM/96-569
D9PPA8_PEPMA/280-355
Q6Q978_9BACT/36-218
G7GLT5_9ACTO/1-422
G6I0C5_9FIRM/63-474
C7WA05_ENTFL/286-710
H6UY98_9BACT/5-166
H5Y2I1_9FIRM/183-637
C6DD50_PECCP/61-488
A9ME51_BRUC2/109-834
Q93G21_VIBDI/1-154
C8PYN5_9GAMM/73-496
Q7N4R0_PHOLL/59-561
E6JAD2_9ACTO/76-222
A6C7E0_9PLAN/97-523
Q60B90_METCA/69-487
Q2FKY1_METHJ/60-486
G5XPF7_ECOLX/119-576
B8G1C3_DESHD/78-473
F0V4I6_9BACT/2-153
H9UUM8_ECOLX/512-645
D7YVP4_ECOLX/107-190
F8KV82_PARAV/281-496
A7C0M5_9GAMM/34-244
H6RNG4_BLASD/427-473
A3Q886_MYCSJ/400-453
F4VGC7_ECOLX/84-551
D6SCR8_STAAU/314-738
D9PPA7_PEPMA/1-331
H0NAA1_SALET/98-525
Q6Q9E1_9BACT/48-218
A1KQV8_9BACT/31-208
NAPA_AGRT5/99-572
E2DDJ5_9ZZZZ/10-442
G2CXW4_ECOLX/108-832
F2KF42_PSEBN/98-571
B1SXI4_9BURK/113-504
Q83Y75_9BACT/2-154
Q0SZE3_SHIF8/38-499
E7Y0L4_SALMO/119-576
A8F2T6_RICM5/290-606
D0U4F6_9GAMM/64-213
B1PUN9_9BACT/1-162
E4A756_PROAA/289-447
I0I0X4_9CHLR/278-683
D2TL88_CITRI/108-833
H1KZQ2_9EURY/255-355
A4FPT5_SACEN/294-442
H6UY64_9BACT/1-175
H6M9C5_ECOLX/108-508
G9U525_SALMO/98-525
A5V706_SPHWW/60-482
B7JLI5_BACC0/111-823
B1PUN3_9BACT/1-164
H5HXR3_ECOLX/61-139
E0WG81_9BACT/34-217
G6YIG4_9RHIZ/15-484
H4V0A8_ECOLX/1-381
B0KID6_PSEPG/300-732
H5CKW4_ECOLX/108-832
A1AH94_ECOK1/38-499
D8HQV3_AMYMU/58-514
Q9R6U4_SYNP2/62-492
Q8PJ46_XANAC/415-610
F3DB51_9PSED/474-637
H6RMJ4_BLASD/1-90
A0B7M7_METTP/57-477
A2SE33_METPP/405-643
B2PLT6_ECO57/108-508
A0LNF8_SYNFM/59-483
Q2G422_NOVAD/60-474
G2MKX0_9ARCH/439-862
B5TZ58_9BACT/28-207
G8Q491_PSEFL/98-571
A3N052_ACTP2/94-560
H4X731_ECOLX/96-568
C7MPH8_CRYCD/112-687
Q2YNF7_BRUA2/280-604
A7GL50_BACCN/318-742
D3PZG4_STANL/48-503
B9M8I8_GEOSF/61-472
NAPA_VIBVU/98-570
A3H022_VIBCL/86-556
D0GUC3_VIBMI/87-561
D0QC79_9BACT/1-219
B1PUP6_9BACT/1-162
B5NUM6_SALET/99-573
H4ID44_ECOLX/445-576
H8FSM0_RHOMO/271-599
A8GII7_SERP5/52-509
B5QUC7_SALEP/116-571
H3MQ01_KLEOX/514-640
E1HV40_ECOLX/54-358
Q9K8Z9_BACHD/1-406
D6YQQ3_PANVC/318-745
D4MB52_9ENTE/286-502
G5M9S7_SALET/46-507
E7J3F4_ECOLX/119-576
G8B0E4_AZOBR/102-575
F4VFG6_ECOLX/115-566
A9Y2G0_9BACT/9-216
D6V2X7_9BRAD/1-381
G8MED9_9BURK/115-283
G2ZSI8_9RALS/273-444
B3QTV7_CHLT3/106-653
A2WBT6_9BURK/322-754
E8GAP8_SALMO/233-695
F5KKW9_PSEAI/312-504
B9XZX9_HELPX/80-534
Q6SPS4_9BACT/27-217
G2AIG5_ECOLX/513-643
D8EAP0_ECOLX/1-380
H2DKK2_9BACT/2-186
B3V8G6_9BACT/32-206
B7URL1_ECO27/107-593
D8K3N5_DEHLB/271-691
F7T381_ALCXX/273-442
D0QBY2_9BACT/1-206
B2U7Q5_RALPJ/273-629
Q0W6I7_UNCMA/53-227
F4U249_ECOLX/1-332
H3XM14_STAAU/314-738
F4ZVD6_9BACT/96-395
E8SFG7_STAPH/105-817
B4UKU0_ANASK/64-412
G0LIP7_HALWC/60-479
F9JHQ8_9LACO/102-822
E0NWQ9_9FIRM/1-395
A0JTD5_ARTS2/121-524
G2CAQ5_ECOLX/38-499
D3P985_DEFDS/93-535
B5GWF3_STRCL/295-465
E0THG3_PARBH/4-418
Q473T7_CUPPJ/457-630
E7V3W2_SALTM/513-643
G2EZ27_ECOLX/119-576
H3L9D0_KLEOX/61-139
C7L0U1_ACEPA/60-196
B6E5C8_9BACT/60-209
E8EKP7_SALMO/56-517
G6X8Q8_MYCAB/60-466
D3H2L1_ECO44/108-833
E1HR81_ECOLX/77-549
E5Y5H3_BILWA/117-574
F2HCX0_BACTU/318-742
Q9ZBV7_STRCO/13-434
D5B5V5_YERPZ/107-191
G3AA91_9RALS/109-561
Q314X8_DESDG/103-652
Q844W8_9BACT/58-216
G5MLM4_SALET/1-171
F2L1X5_THEU7/42-292
E3H6Q2_ILYPC/269-692
Q3BRN5_XANC5/285-428
F2NH89_DESAR/279-702
Q7WZZ2_9BACT/30-220
F3V2B0_SHIDY/108-833
B7NP47_ECO7I/38-499
H1YR37_9GAMM/118-569
H5N0E7_ECOLX/38-499
Q4E747_9RICK/247-417
B5PPW2_SALHA/108-832
Q1RBL1_ECOUT/115-566
A7GYA1_CAMC5/94-593
F5NV74_SHIFL/2-102
B7KFD9_CYAP7/70-501
E7B3R4_YERE1/61-488
A1WW79_HALHL/108-379
F8JXG7_STREN/295-467
H1M0K4_9BACT/74-660
H5RBY9_ECOLX/96-568
A6WTT4_SHEB8/119-569
H0QTD6_ARTGO/124-509
Q83KZ8_SHIFL/6-146
H8CYQ3_CAMJU/92-612
A1TLM2_ACIAC/273-625
Q315B3_DESDG/105-521
H8KJX8_RICR3/271-587
A8BHD8_9BACT/1-162
I0MNS6_SALET/96-568
A3GUU7_VIBCL/98-570
D9PY04_METTM/282-340
G0M8W0_CAEBE/301-625
B7SPT3_9ZZZZ/1-179
F4NGY9_9ENTR/108-833
I0F074_9BACI/48-474
F4U9H6_ECOLX/1-380
E6TXX2_BACCJ/77-503
B3XA21_ECOLX/108-501
E7XVG3_SALMO/514-643
H4V212_ECOLX/84-551
B7V7L7_PSEA8/63-469
E5ZT96_ECOLX/99-573
Q3HY75_9BACT/26-213
H7E888_SALHO/115-561
A3F7K2_9BACT/1-58
G9URJ9_SALMO/56-517
C2LP36_PROMI/1-332
Q8TSG2_METAC/50-426
F6ELP5_AMYSD/79-508
E8PLL6_THESS/92-798
G9VAK0_SALMO/108-833
G5WT07_ECOLX/111-566
E1SJU9_PANVC/493-641
C4XJ89_DESMR/59-448
F9Q836_9PAST/94-562
E2VL85_MYCTU/132-578
A3L9K9_PSEAI/98-571
A3F7C2_9BACT/1-51
Q2QJA5_9CYAN/1-296
G0L4F7_ZOBGA/62-491
B5WMV2_9BURK/331-763
A0L0F3_SHESA/798-1224
C4EZ69_HAEIF/94-566
E0WG82_9BACT/42-217
B8DS21_DESVM/116-572
H3T0J0_PSEAE/113-271
E2DR04_9STRA/477-587
G2EY85_ECOLX/114-565
H5R2U6_ECOLX/61-139
Q5ZRU4_LEGPH/272-438
C5BGV2_EDWI9/98-525
B1PUQ8_9BACT/60-175
B7SZJ6_9ZZZZ/1-212
G6H2T2_9ACTO/123-572
C2WLP0_BACCE/111-823
D3GH29_9BACT/1-94
D9Y5L1_9BURK/102-616
E5U9E6_ALCXX/108-192
D0AT18_BRUAO/113-444
H5MNG6_ECOLX/61-139
B2JUV6_BURP8/85-489
FWDB_METMP/50-429
C9PPV6_9PAST/63-141
B6VMM0_PHOAA/136-688
A7J314_9ZZZZ/2-98
A4URK9_9BACT/1-129
B7CF63_BURPE/311-536
E9UEN5_ECOLX/1-380
B9CW87_9PAST/95-569
B4TDA0_SALHS/115-561
B7SZP5_9ZZZZ/1-219
E2K7S3_ECO57/96-568
G5KVT0_ECOLX/1-66
G2BN52_ECOLX/107-190
H2FWI6_OCESG/98-570
Q8XK55_CLOPE/59-468
F9QRL9_9MYCO/49-470
E4A3T8_PROAA/1-478
H0B3W5_STAAU/314-738
D2UUX6_STAAU/105-820
F2H746_BACTU/318-742
A8A6Z7_ECOHS/107-592
E4TGR3_CALNY/93-535
C2TBP2_BACCE/318-742
G2B950_ECOLX/108-832
H9UZQ8_ECOLX/1-332
H6PVD1_RICP3/271-587
G5PR43_SALET/7-175
Q1K2I8_DESAC/69-509
F8BQ91_OLICM/279-600
E8X9V6_SALT4/118-569
C2DK88_ECOLX/99-573
E2DDG3_9ZZZZ/10-442
B3V8E9_9BACT/43-206
F0LXR1_VIBFN/110-501
A7U7P8_9BACT/11-155
F1VUH9_9BURK/1-315
B6E5A0_9BACT/60-209
E7VG32_SALMO/1-380
A3TNH4_9MICO/117-835
A3X8Q4_9RHOB/109-834
B1KFX6_SHEWM/635-1055
D3GHB1_9BACT/1-94
F6LI47_9BACT/1-319
B2XXA6_9MYCE/283-470
D0ZAI6_EDWTE/99-573
B5FU31_SALDC/108-833
G0GR19_KLEPN/1-380
H2IC56_9VIBR/118-569
D7X2B6_ECOLX/1-380
H3LA95_KLEOX/108-660
B7SZI8_9ZZZZ/1-129
A7FGE5_YERP3/117-568
G9VR32_SALMO/107-537
D0QBZ4_9BACT/1-188
H6PFZ5_RICCA/271-588
D5D774_ECOKI/513-643
B7LTG1_ESCF3/38-499
D4U5B3_STAAU/105-820
B5EYK1_SALA4/107-537
D8EUG7_ECOLX/108-832
H4Q153_ECOLX/111-566
G9XGQ2_DESHA/98-570
E6VU06_DESAO/60-484
H0Q599_9RHOO/302-734
B3V8E6_9BACT/25-206
E2DDE8_9ZZZZ/10-442
G5QF34_SALRU/90-256
C9U2U9_BRUAO/69-481
A3SIM3_9RHOB/53-507
F9Q8P7_9PAST/1-337
C5H9T3_9BACT/49-176
F8KV82_PARAV/431-624
C7NYB8_HALMD/138-661
F3LXC3_ECOLX/107-190
D1B5B8_SULD5/100-519
C0YDL2_BURPE/69-624
A8HQJ2_9BACT/18-148
F8DB42_HALXS/107-607
Q3HY91_9BACT/49-215
B7D042_BURPE/93-513
E8FSL7_SALMO/56-517
D6IQ69_ECOLX/115-566
H1KQ07_METEX/109-502
H5EI20_ECOLX/108-508
Q83Y88_9BACT/11-154
Q4EQ17_LISMN/315-739
B1PUK4_9BACT/1-161
G5YEC4_ECOLX/119-576
C5CP11_VARPS/295-731
C2UD41_BACCE/111-823
D7A7N0_STAND/98-571
G6GLD1_9FIRM/64-504
A9MLM8_SALAR/49-476
B2A084_OPITP/125-509
B5WKM0_9BURK/273-628
H3KFT0_9BURK/63-512
Q39ZB8_GEOMG/276-421
A3F7K1_9BACT/1-58
G8ND99_9DEIN/55-478
H3QF24_BRUAO/63-788
D2NKF3_ECOS5/96-568
Q1HIW4_9BACT/52-219
Q1HIY1_9BACT/10-216
H2IJA7_9VIBR/38-508
G5MK16_SALET/1-92
A1WL33_VEREI/62-499
A6D832_9VIBR/118-569
F8F4N9_PAEMK/67-473
B9M6I9_GEOSF/61-491
H5X452_9PSEU/294-724
A8GFU4_SERP5/95-822
Q8GES3_9BACT/15-218
B8FUW2_DESHD/82-523
H1J9T1_9FIRM/59-475
F0HQM7_9ACTN/102-656
A0Z692_9GAMM/298-730
B6E5F6_9BACT/60-209
A0L1C2_SHESA/103-531
B6E5J2_9BACT/60-140
Q7X057_9BACT/57-223
D9PAC7_ACTPL/109-567
F2BBC4_9NEIS/273-608
Q6NBU4_RHOPA/294-726
B2JQT9_BURP8/108-195
B7SZM2_9ZZZZ/1-219
E8NXH4_YERPH/61-488
Q28T62_JANSC/283-432
A8BH55_9BACT/51-216
A9MKG9_SALAR/1-426
H5KEK3_ECOLX/108-832
F4V0U6_ECOLX/99-573
A8HPL6_9BACT/12-138
D8JHF4_ACISD/76-504
F6B2M2_DESCC/58-482
E1W9B2_SALTS/107-537
G8WET6_KLEOK/235-697
G8U8G5_BACCE/318-742
C9P4R3_VIBME/117-568
H2DKN7_9BACT/9-181
C7CHU7_METED/376-488
C5P7V7_COCP7/218-384
E1IS75_ECOLX/61-139
D0QCC8_9BACT/1-224
H8AE80_CAMJU/92-612
D3P9K4_DEFDS/58-286
C8TD39_KLEPR/1-332
B6RSZ1_9BACT/1-118
B8FUC5_DESHD/81-517
F8VET7_SALBC/108-833
Q0VR49_ALCBS/59-482
Q4ZUN0_PSEU2/66-495
B6XJ18_9ENTR/459-645
F3QB17_9ENTR/124-849
D6CM33_THIS3/70-481
E2VD11_MYCTU/276-427
H0L5A9_SALMO/98-525
B8FUG4_DESHD/114-594
H8LXC2_SALTM/115-561
Q7X021_9BACT/27-214
D8JHF6_ACISD/65-481
G6GC07_9FIRM/277-700
H7Y128_CAMJU/90-573
C1HFN7_9ESCH/119-576
Q6Q9B3_9BACT/45-218
B3HU90_ECOLX/108-508
B2SEV5_FRATM/280-642
D8HL54_AMYMU/61-447
E1WEZ5_SALTS/118-569
A3QI11_SHELP/220-686
H5CV99_ECOLX/1-332
D0T0V4_ACIRA/77-504
D5C6N5_ENTCC/108-833
Q2EH16_9ZZZZ/87-161
B3BI74_ECO57/108-833
B1GGY1_BACAN/111-823
A3F7L1_9BACT/1-58
H4WQ57_ECOLX/108-833
Q8D4E1_VIBVU/773-1200
B2CDC1_9BACT/93-168
G4SU62_META2/75-491
B3AK59_ECO57/99-573
A7J2Y0_9ZZZZ/1-110
Q2QJ66_9BACT/1-296
D2U7Z1_9BACT/24-204
D7ZYJ2_ECOLX/1-380
Q7CTK6_AGRT5/63-482
TORA_SHEON/87-561
A7X631_STAA1/105-820
I0ZSL5_ECOLX/84-551
H6LNZ2_STAAU/314-738
F7NJS1_9FIRM/114-560
Q6WIG0_9BACI/60-515
B5CAG5_SALET/118-569
G2C479_ECOLX/114-565
C0QPT0_PERMH/59-483
C8N397_STAAU/314-738
Q7X012_9BACT/26-214
F1W3C7_9BURK/131-585
G4AT46_AGGAC/1-332
B5YKG4_THEYD/97-588
H8GER7_9PSEU/532-693
H5MRS1_ECOLX/108-833
B3ADF2_ECO57/108-833
H4W848_ECOLX/119-576
D1YB38_PROAA/115-597
Q0HDT4_SHESM/119-569
E3HVW5_ACHXA/108-830
A9YVN9_9BACT/98-353
E2X068_ECOLX/510-643
F6KW86_9ZZZZ/20-187
F4T6C7_ECOLX/1-380
H1EKK6_ECOLX/99-573
H0IN87_MYCAB/459-642
F8ANC2_METOI/192-375
C2IKL1_VIBCL/118-569
B7LVF4_ESCF3/107-592
C3VJA2_9ARCH/1-199
H8EW81_MYCTE/132-578
B9NQA0_9RHOB/286-724
D7XZW0_ECOLX/107-190
H0I460_9RHIZ/290-428
D6YZW9_DESAT/98-513
H8A898_CAMJU/92-612
B1LUN0_METRJ/279-598
F0AQY5_NEIME/273-609
A3F7M7_9BACT/1-58
C6RHR6_9PROT/84-570
E6ADK4_ECOLX/1-381
E6ADK9_ECOLX/108-832
G0JA56_YERPE/117-568
E8FJJ8_SALMO/107-537
E8J1I5_ECO57/111-566
Q7VEU1_MYCBO/118-267
G1URU0_9DELT/95-537
F4VUV2_ECOLX/108-832
E7T888_SHIFL/38-499
I0P9L3_MYCAB/60-466
E6XHZ8_SHEP2/103-583
G7EF37_9GAMM/70-493
Q5Y817_9PROT/46-519
A3Y7M7_9GAMM/63-488
H2DKP1_9BACT/1-182
B1PUH4_9BACT/1-161
F5QX78_SHIFL/108-833
Q1HJ97_9BACT/42-218
B5WEY3_9BURK/224-731
F5K1E5_PSEAI/307-504
D2PSQ9_KRIFD/129-838
G6CTR1_DANPL/299-452
H8AXM8_CAMJU/91-611
G5SJY8_SALET/12-82
D9VTG1_9ACTO/502-661
F6EHB3_AMYSD/61-482
Q1HJ29_9BACT/48-216
F4M9A6_ECOLX/2-102
Q163R4_ROSDO/423-585
Q2T630_BURTA/76-489
H4YDI3_ECOLX/119-576
A8BHH8_9BACT/1-162
C0LIH4_9AQUI/94-172
Q2T1C9_BURTA/84-512
Q6X9G4_SULIS/98-156
H4ZW48_ECOLX/1-119
A1VBG8_DESVV/102-650
B7SQ39_9ZZZZ/1-218
Q63SW4_BURPS/62-482
B2IZT5_NOSP7/70-501
B3IEU5_ECOLX/108-508
C5NDS0_BURML/84-512
B5N232_SALET/108-832
Q250Z6_DESHY/107-552
Q1LP95_RALME/95-562
A6FU33_9RHOB/123-577
E4U7V5_OCEP5/139-594
D2NIL4_ECOS5/2-119
E7VEA9_SALMO/98-525
B0A8E1_9FIRM/745-987
F5R5N4_SHIFL/38-499
A4TDB1_MYCGI/449-636
B1R527_CLOPF/59-468
H5VU28_SALSE/107-537
G2UWY8_MYCTU/291-442
E0WGC5_9BACT/47-216
B4EFM5_BURCJ/108-594
G0CJV7_XANCA/280-433
B1UN44_BACAN/111-823
D6HWY1_ECOLX/108-832
E8N3I8_ANATU/495-653
A3P9X5_BURP0/69-624
Q394A4_BURS3/108-194
A9Z4J9_YERPE/61-488
E8GWG8_SALMO/118-569
C6BCZ9_RALP1/99-579
H5BAF4_ECOLX/84-551
A5JHG9_9VIBR/2-153
E7K6Z2_SHISO/1-332
G8US26_LEGPN/444-642
A7J2Y2_9ZZZZ/1-102
H0NN62_BACCE/318-742
E8TQ86_ALIDB/63-499
B8FSD2_DESHD/113-570
C5BCT5_EDWI9/98-572
E6E9B2_PROAA/289-447
B3F978_9ZZZZ/24-213
B9L9L6_NAUPA/57-390
A8BI38_9BACT/1-162
Q3ZA14_DEHE1/104-643
D4C5Q5_PRORE/1-381
F3QIQ7_9BURK/108-606
H4QIN0_ECOLX/111-566
D8B5T6_ECOLX/1-332
H4IIW7_ECOLX/1-380
B4ULS9_ANASK/91-807
Q6Q9D1_9BACT/8-218
A5G6W3_GEOUR/146-664
Q57NP7_SALCH/108-833
A9D5Y5_9GAMM/88-562
E1EH75_VIBPA/87-561
Q2B104_9BACI/66-472
F2V8U1_MYCTU/118-267
Q18DS3_HALWD/116-541
D8EL01_ECOLX/3-715
A9Z5F4_YERPE/121-578
H4RNG5_ECOLX/61-139
F4R175_BREDI/423-593
C1B7Q4_RHOOB/96-505
B7SZL5_9ZZZZ/1-152
G0DBT0_ECOLX/61-139
D1C4B8_SPHTD/282-730
E7PSW8_PSESG/65-483
F3FUK7_PSESX/6-140
H4LBM6_ECOLX/1-381
D0QBZ5_9BACT/1-219
D8C2B1_ECOLX/38-499
Q06YP5_9BACT/1-100
H8MZI9_CORCM/439-486
H8AMT9_CAMJU/90-573
F1DGF8_AZOSU/2-73
C2H593_ENTFL/286-710
C6YDC5_VIBCL/86-556
Q844T9_9BACT/32-218
E4QYM6_HAEI6/115-599
C6U4K7_BURPE/69-624
E7H4P2_9BURK/103-615
B7WUT5_COMTE/229-730
B5IIR9_9CHRO/57-489
Q1QST7_CHRSD/539-669
D3IUP0_9STRA/270-613
A3SLD5_9RHOB/283-717
H5B9M4_ECOLX/2-102
D9QHZ7_BRESC/421-593
A0ZY54_9RHOO/16-214
H4ULR4_ECOLX/510-643
A4URJ2_9BACT/1-155
B2JRT3_BURP8/113-540
D9T993_MICAI/62-472
I0J1R0_9BACT/89-342
H5EF07_ECOLX/119-576
Q93G11_9VIBR/1-154
B7SPV5_9ZZZZ/1-219
I0EPF9_9HELI/82-536
A1UI27_MYCSK/80-492
H0QHI4_ARTGO/120-557
H5PW89_ECOLX/119-576
B7S1P1_9GAMM/295-727
D3NR77_AZOS1/97-570
A9Y2K1_9BACT/46-216
Q2GEZ2_NEOSM/272-594
Q3HY60_9BACT/35-217
F0KV64_YERE3/105-564
C9XTU2_CROTZ/58-474
B6E5M3_9BACT/60-209
A4SP40_AERS4/105-499
G9AS83_PANAN/110-518
Q1IAV0_PSEE4/110-501
B1PUW7_9BACT/60-174
H6MHJ3_ECOLX/96-568
G7R2H8_ECOC2/56-517
H6CQU3_9BACL/86-493
A9MVA3_SALPB/30-460
E0EMJ6_ACTPL/94-552
C0K408_9BACT/45-207
E6CIU2_PROAA/121-841
E8J752_ECO57/56-517
D3P8W5_DEFDS/106-376
H5BXR9_ECOLX/107-191
H5CMH3_ECOLX/105-556
H5E9L1_ECOLX/38-499
Q8GEV8_9BACT/30-218
E4EDR3_PROAA/1-478
Q3JC20_NITOC/486-656
H8LLV2_RICSL/271-587
Q0I9Z5_SYNS3/113-541
B7SQ32_9ZZZZ/1-219
A9YVN1_9BACT/98-353
C7R0Q2_JONDD/324-503
E8X6P8_ACISM/332-756
E8AWY6_SALMO/98-525
F9KCC3_STAAU/105-820
I0VP26_ECOLX/99-573
F7RNK5_9GAMM/96-569
B6QWS9_9RHOB/306-738
H1FGY8_ECOLX/1-84
E2EA70_9ZZZZ/10-442
E9XMW6_ECOLX/99-573
C0K474_9BACT/37-206
C0AZR3_9ENTR/68-146
E8HLY8_ECOLX/56-517
Q65TS3_MANSM/117-668
Q7M9S6_WOLSU/101-519
A6Q7T7_SULNB/51-407
F1Y3E3_ECO57/111-566
D5MJV1_9BACT/77-432
I0Y468_9BURK/42-471
E6C964_PROAA/289-455
Q8X8B7_ECO57/107-592
H3KE43_9BURK/103-615
H4IR84_ECOLX/1-381
D3QVY9_ECOCB/90-557
B2VA20_SULSY/144-597
H3HXI5_STRPU/2-248
A4J476_DESRM/59-458
NAPA_ECO5E/96-568
D7ZE08_ECOLX/1-332
G2CYK7_ECOLX/114-565
C0ZYJ4_RHOE4/292-469
B6ICM8_ECOSE/98-525
H8C3V7_CAMJU/1-51
C0K3W4_9BACT/34-206
A8V099_9AQUI/130-595
C6RF43_9PROT/206-685
B6BTY0_9PROT/67-476
G3RUR5_GORGO/567-634
H0AJA5_STAAU/314-738
H4YYS5_ECOLX/513-643
F0KYM9_YERE3/119-576
G8RQH5_MYCRN/65-504
Q3RAU5_XYLFA/285-424
G5X7G9_ECOLX/107-190
B7SZQ4_9ZZZZ/1-219
E1SNX5_FERBD/119-569
D1QFQ7_STAAU/314-738
C5ZCJ8_BURPE/273-628
B5WQC7_9BURK/60-500
H8CQ77_CAMJU/107-180
G5WHG5_ECOLX/119-576
G4B5X8_AGGAC/1-379
H1L758_GEOME/395-442
G5TI17_ECOLX/108-832
H1E2D4_ECOLX/108-499
F5M4U4_RHOSH/430-587
A7J2X5_9ZZZZ/2-99
C4HIH1_YERPE/61-488
G0XZL1_9GAMM/80-282
D9VGN8_9ACTO/57-550
Q6Q993_9BACT/36-217
E0RBR5_PAEP6/62-487
G4KJE2_YEREN/109-523
F2WP67_9BACT/28-199
A9D637_9RHIZ/280-604
Q304X3_9BACT/30-217
Q52VA0_PHYIN/271-587
B7SZS8_9ZZZZ/1-219
F0G8V3_9BURK/322-754
B1X834_ECODH/119-576
E8AIJ8_SALMO/99-573
B3H7U1_ECOLX/108-508
Q4U5J1_9BACT/36-217
H4FPK5_ECOLX/1-332
G9XIC4_DESHA/1-256
G1CQT9_9BACT/1-186
H7VWY7_CAMCO/1-358
B9PFJ1_POPTR/76-328
G2CJC2_ECOLX/108-833
Q1LT94_BAUCH/480-640
B7SZJ5_9ZZZZ/1-219
D2ZLY2_9ENTR/1-380
A8BHQ4_9BACT/1-162
F2TQA2_AJEDA/328-654
G4T2C8_META2/281-719
F1XQT9_ECO57/111-566
D8AWN9_ECOLX/1-721
E9RZP5_9FIRM/66-479
D0QC20_9BACT/1-219
Q8VLU6_9BACT/9-113
D1B349_SULD5/59-408
I0ZTG5_ECOLX/115-566
A7KTI9_MASLA/1-149
Q1B5Y3_MYCSS/62-472
Q8GEQ1_9BACT/45-216
D5P8Y7_9MYCO/405-459
Q0QJQ2_9SYNE/2-428
E6S093_CAMJC/90-573
E9TK66_ECOLX/61-139
B5BHT1_SALPK/56-517
B5NAY1_SALET/116-571
E7H0D2_9BURK/68-532
Q4KJZ4_PSEF5/118-510
E9UQN9_9ACTO/486-602
Q0B8G4_BURCM/113-519
D0R6W0_9BACT/49-216
A7U613_9BACT/2-109
Q2QJ97_9BACT/1-271
D5YEU5_MYCTU/50-511
I0M2Y2_SALET/115-561
Q9Z4R5_9BACT/9-113
H0IGE0_9MYCO/68-496
I0JUG8_9BACT/48-217
D0EJA1_9RHIZ/49-108
E6QSV9_9ZZZZ/1-392
H7R0S0_CAMCO/1-358
D5VR54_METIM/51-230
E7VHS4_SALMO/107-537
E0J6B3_ECOLW/1-381
A8TYJ2_9PROT/82-517
D0FS56_ERWPE/109-518
G4FV74_9GAMM/108-832
H5C8F2_ECOLX/513-643
E1H8V0_MYCTU/50-511
B5K9G8_9RHOB/283-722
H8CC08_CAMJU/1-358
D8A6G3_ECOLX/38-499
B2VIV8_ERWT9/533-641
E8MAR5_9VIBR/118-569
H9UZ83_ECOLX/107-191
Q07NL7_RHOP5/279-602
H4URS6_ECOLX/107-191
F0QE79_ACIBD/122-522
C3VJ96_9ARCH/1-199
D9S146_THEOJ/60-459
H4YGB4_ECOLX/114-565
I1BDW6_ECOLX/119-576
G8P014_GRAMM/286-454
H1J9D9_9FIRM/267-739
E7VW55_SALMO/99-573
B8FTD5_DESHD/114-595
G8RDC8_STAAU/314-738
Q844K7_9BACT/49-217
G4CVJ7_9ACTO/289-440
Q00A74_9BACT/1-103
H1A2S1_TAEGU/56-384
B2CDD4_9BACT/93-168
F5MVD5_SHIFL/38-499
B3F987_9ZZZZ/33-228
A9YVM7_9BACT/98-353
F8AP01_METOI/52-432
D6EAM3_9ACTN/73-514
D6SMG2_9DELT/1-345
E9Y7D1_ECOLX/92-177
D0QCB3_9BACT/1-219
E1JZU0_DESFR/283-441
G0DYS0_ENTAK/98-555
C9VG68_9RHIZ/113-444
A5JHG4_9VIBR/2-154
A5CFN4_ORITB/271-600
H3ME37_KLEOX/61-139
G1YXF4_ECOLX/1-380
C6CDM0_DICDC/107-659
H5G3T2_ECOLX/1-380
C4HQQ7_YERPE/61-488
E3T334_9ZZZZ/1-147
F4UR45_ECOLX/96-568
A2SQN1_METLZ/61-487
H4NNC2_ECOLX/111-566
B8FPF4_DESHD/110-521
G8T5S3_BRUAO/63-788
H4KGP9_ECOLX/111-566
H2DKM5_9BACT/6-167
E8U1L3_ALIDB/273-624
B5N194_SALET/96-568
B5MPU8_SALET/118-569
D6EBQ6_9ACTN/88-531
F4W2G8_ECOLX/1-380
C5AWE2_METEA/279-598
A3INR1_9CHRO/118-543
A4GAA9_HERAR/67-622
H4CAH3_STAAU/314-738
Q1MHS9_RHIL3/59-482
G0XZE3_9BACT/77-206
G2CSY5_ECOLX/1-332
F5HXW7_ACIBA/546-645
B0SEP5_LEPBA/59-483
G4TU81_PIRID/332-659
E7XN10_SALMO/108-832
A7ZEM6_CAMC1/92-522
C5IZI2_9RHIZ/123-262
F5Y4B7_RAMTT/62-499
F3DV06_9PSED/66-495
H7UUS2_CAMCO/1-358
G2F1T1_ECOLX/108-833
F7UAW4_RHIRD/108-520
C9YSM0_9BACT/13-208
F5NF90_SHIFL/1-381
H1IBA1_9FIRM/113-571
B4U7B7_HYDS0/127-199
E7J1B1_ECOLX/114-565
H5GCX1_ECOLX/84-551
B7UB94_9RHIZ/123-604
G5W2X7_ECOLX/108-832
H3UC50_STAEP/105-818
B2NNJ4_ECO57/116-562
Q2EGU8_9ZZZZ/87-161
C8WGB9_EGGLE/121-627
C0K413_9BACT/45-205
B3BRE4_ECO57/56-517
G5EWZ3_9ACTO/121-841
H3L4J0_KLEOX/52-508
B9L6C0_NAUPA/110-558
C2CA21_VIBCL/118-569
Q5ARP3_EMENI/95-544
E8FK96_SALMO/98-525
I0I3I0_9CHLR/73-521
G3A0J5_9RALS/139-595
B5FE95_VIBFM/117-568
Q8GEU9_9BACT/31-217
D7X530_ECOLX/61-139
A5JHG5_9VIBR/1-95
F8FMZ4_PAEMK/79-505
Q844N5_9BACT/36-217
Q0HUT2_SHESR/96-569
Q5E541_VIBF1/117-568
E4GDK4_PROAA/121-841
H5ATM4_ECOLX/108-508
H1QE16_9ACTO/64-490
A5JHF2_9GAMM/2-154
B4SYZ4_SALNS/513-643
A9BV39_DELAS/299-745
D4G2Q9_BACNA/112-824
B6V333_9DEIN/109-582
H6PKW1_RICRI/271-587
I0P129_SALET/98-525
G8WIY0_KLEOK/61-490
E0F0E0_ACTPL/94-552
B9LAI8_CHLSY/61-469
H5A3J5_ECOLX/38-499
A1T6A0_MYCVP/473-642
F2RIK1_STRVP/476-661
G5XUA3_ECOLX/119-576
A3F7A5_9BACT/1-51
A0ZYE7_9BACT/21-180
G0Q0Y7_STRGR/120-510
B2HKA3_MYCMM/1-358
G4C617_SALIN/118-569
H4WZI8_ECOLX/1-332
F9SEN4_VIBSP/62-496
H0TDW3_9BRAD/65-493
Q8VM73_9ENTR/9-113
H4KG90_ECOLX/108-832
D1BW11_XYLCX/335-500
E6AGL1_ECOLX/84-551
H5SLL1_9CREN/63-622
D1BSZ9_XYLCX/85-530
O05397_BACIU/322-746
D8NDU6_RALSL/109-546
A0RN47_CAMFF/80-534
E2EA28_9ZZZZ/10-442
A3F7D7_9BACT/1-52
G8WIL6_KLEOK/117-574
C2IVQ9_VIBCL/87-561
F0V4J4_9BACT/2-153
E4N388_KITSK/95-522
E7K3Y2_SHISO/119-576
C3VJA9_9ARCH/1-197
C9U0V7_9RHIZ/109-834
A3JUL0_9RHOB/430-586
H4X5R4_ECOLX/111-566
G5MW05_SALET/119-282
F8G156_PSEPU/1-383
G7BNE8_VIBCL/86-556
A8BHA0_9BACT/1-162
B5MHC5_SALET/56-517
F3T160_STAAU/314-738
G4PST7_ECOLX/96-568
D0QBY6_9BACT/1-219
H4U534_ECOLX/510-643
H0LKM9_SALMO/108-832
A3JTW1_9RHOB/283-717
H8AFB7_CAMJU/107-180
E0T3U1_EDWTF/97-569
Q6SPT4_9BACT/54-221
E6AYF7_ECOLX/107-190
B3ATM1_ECO57/84-551
F1Y3E4_ECO57/115-566
F3K551_PSESZ/48-504
H5EQM8_ECOLX/1-380
Q06YK9_NITVU/1-100
G0E695_ENTAK/114-569
E7XJI2_SALMO/118-569
G4KEC9_YEREN/1-381
C9NXC2_9VIBR/118-569
A3MLC4_BURM7/108-829
A3PWR5_MYCSJ/443-649
B3E6R1_GEOLS/99-514
B1ZA40_METPB/279-598
F9NN84_PROAA/491-648
E0R1L0_ECOLX/96-568
C0K453_9BACT/50-204
E2IQB0_9CLOT/62-487
C4QUQ6_9BACT/1-180
F0Q0I5_ACIAP/273-625
G1CQP6_9DELT/1-200
G0HZV4_HALHT/62-484
C2IV96_VIBCL/118-569
G5ND76_SALET/23-474
E0FI33_ACTPL/86-559
B0S2H9_FINM2/1-331
D5L0I3_9BACT/97-149
F0CHL8_SALMO/119-576
A8IPR5_AZOC5/65-494
E7W2J3_SALMO/117-572
D3SL43_THEAH/66-357
A4A9K5_9GAMM/60-504
D6EBJ0_9ACTN/155-202
F5RWX4_9ENTR/61-139
D0WXY3_VIBAL/215-699
H5Q701_ECOLX/1-380
E0WFV1_9BACT/36-217
D7BJY1_ARCHD/115-595
Q73WP0_MYCPA/118-826
B6BN82_9PROT/68-407
F7YKR3_VIBA7/87-561
G0F1L2_ECOLX/2-102
G2DBQ4_9GAMM/72-627
D3RCZ1_KLEVT/56-517
Q2QHP3_9BACT/1-219
E7W6B3_SALMO/56-517
G0E951_ENTAK/1-381
D3GH59_9BACT/1-94
H5JHT1_ECOLX/114-565
B4A8Y2_SALNE/119-576
D8CFC9_ECOLX/515-642
B1LVB2_METRJ/110-693
A5JHG1_9GAMM/3-155
G9CGC7_9BACT/7-89
F8ZWB9_VIBCL/87-561
G9TIF5_SALMO/96-568
H5NV38_ECOLX/38-499
E1RH86_METP4/47-422
E4RBZ5_PSEPB/88-479
F2C0Z0_HAEAE/1-107
G8Q7V5_PSEFL/65-483
B9E9D2_MACCJ/106-818
B2Q3X9_PROST/122-571
NAPA_SALTY/96-568
F4MVR3_YEREN/1-343
E2DDF1_9ZZZZ/10-442
A4URJ7_9BACT/1-155
B5EX56_SALA4/56-517
A5J662_BURML/84-512
Q8GEV3_9BACT/46-216
B8E5Q2_SHEB2/794-1220
A3D3V3_SHEB5/96-569
D6DUM4_ENTCL/119-576
C3AKF4_BACMY/318-742
F0V4M8_9BACT/2-153
C8PUV1_9GAMM/139-545
C0AV63_9ENTR/1-93
F9V0Z6_MYCBO/118-829
E1IT43_ECOLX/1-381
Q1BNQ0_BURCA/60-489
E1SP75_FERBD/105-521
H5M155_ECOLX/114-565
Q00A53_9BACT/1-104
A9YVL4_9PSED/98-354
I0ZRP6_ECOLX/108-501
D0QCK0_9BACT/1-219
Q4SUH3_TETNG/166-285
D6GCT2_9ENTR/1-381
E7STS2_SHIBO/38-499
F0JNU3_ESCFE/117-568
G1CQS3_9DELT/1-200
G4HXL1_MYCRH/60-453
E8Y8C9_ECOKO/111-566
F4EBW3_BACAM/60-461
E9YKM7_ECOLX/1-105
A9N132_SALPB/233-695
E4GHG6_PROAA/1-478
B5SQ93_9STRA/456-586
E7VDX0_SALMO/115-561
I1B2D0_9RHOB/93-561
H5Y5M9_9FIRM/114-566
E0TY25_BACPZ/67-474
H4YVW8_ECOLX/1-381
E5U2Z2_ALCXX/98-571
G2IL36_9SPHN/111-482
G2CY00_ECOLX/108-472
F5NU57_SHIFL/108-496
F5Z4X7_ALTSS/76-499
E2P0H1_PASHA/94-566
C8KXW1_9PAST/115-573
H7V0V3_CAMCO/92-612
H7CWS8_CLOPF/59-468
G5PNS4_SALET/92-555
H7S195_CAMCO/107-180
C0K3V9_9BACT/43-206
D8ET46_ECOLX/107-191
E0ERM6_ACTPL/92-156
C4QUN9_9BACT/1-180
G8QJE4_AZOSU/107-592
E6EN20_ENTFL/286-710
D0QBT0_9BACT/1-178
H4MQP1_ECOLX/1-381
A7KTJ3_MASLA/1-149
E0E846_ACTPL/1-381
B2FNX3_STRMK/452-610
H5NPA3_ECOLX/1-174
C4SQ31_YERFR/61-488
H0TBQ3_9BRAD/65-493
H5AL08_ECOLX/1-380
D0YYK0_LISDA/74-548
C0K489_9BACT/42-205
E7YNP4_SALMO/514-643
B3F983_9ZZZZ/28-287
A5XYU0_BURML/113-834
F3GZR6_PSESX/292-507
F3M289_9BACL/102-528
D3GRK7_ECO44/107-592
G8F765_CAMJU/107-180
E0F477_ACTPL/92-156
D7X529_ECOLX/1-332
H8IB36_PASMH/94-564
I0DPL9_PROST/118-569
F0NPG1_SULIH/58-473
B5PQM0_SALHA/98-525
Q21RQ6_RHOFD/60-484
E7VJZ1_SALMO/1-321
G8LCF6_ENTCL/1-381
H4WIF3_ECOLX/107-191
A3SR27_9RHOB/73-591
B2H9Z8_BURPE/66-486
G8NBA7_9DEIN/305-420
E1CV99_VIBPA/110-502
B9JJK7_AGRRK/113-514
F8G2M6_PSEPU/60-489
B1ZIG6_METPB/377-488
H7XHZ1_CAMJU/92-612
Q7VSI6_BORPE/62-556
E4EDQ4_PROAA/121-841
F4LB31_BORPC/62-556
D0QCC1_9BACT/1-219
E9TAM2_ECOLX/107-191
E2UPU5_MYCTU/132-578
D5XT77_MYCTU/50-372
B5BWG6_SALET/118-569
A1KQW6_9BACT/44-208
D2ZLY3_9ENTR/107-192
F0JF85_DESDE/365-491
NUOG_MYCTU/469-659
F7XAD7_SINMM/305-737
F5QZA5_SHIFL/84-551
C3NQG3_VIBCJ/118-569
H1F0A9_ECOLX/96-568
B0A1D2_YERPE/96-568
H5W4L0_SALEN/107-537
E8F2U5_SALMO/90-520
E4DN56_PROAA/1-478
D1TRJ7_YERPE/52-509
F8XCT9_ECOLX/111-482
F0CMW7_SALMO/119-576
E9Z816_ESCFE/99-573
E7J1Q2_ECOLX/1-381
H5VVM4_SALEN/115-561
H7T2N9_CAMCO/1-358
Q47P47_THEFY/119-526
Q9CMT7_PASMU/232-712
B9C3S0_9BURK/105-192
A2BLN3_HYPBU/202-698
G9AHE8_RHIFH/64-482
A3F7L3_9BACT/1-58
A0QVY3_MYCS2/51-505
D1GSH7_STAA0/105-820
B3YCK8_SALET/513-643
D3TBE1_ACIB4/56-446
H1TK28_STAAU/105-820
E4DW66_PROAA/121-841
Q93G42_9BACT/1-154
G4DFG3_9GAMM/128-583
E8KKF7_9PAST/2-162
F8TEM7_9CLOT/59-485
E8W0L3_STRFA/120-510
H7WHR3_CAMCO/90-573
A0KSV2_SHESA/204-724
Q28P87_JANSC/313-745
C2QBB8_BACCE/111-823
H5MDS2_ECOLX/99-573
A7U618_9BACT/3-107
H4NRV2_ECOLX/116-562
C4U142_YERKR/52-509
G2GDP6_9ACTO/76-455
Q2EH59_9ZZZZ/87-138
D7EU19_MYCTU/291-442
B2VA14_SULSY/129-684
D7AGP2_GEOSK/598-649
H5AB96_ECOLX/99-573
B6ZS49_ECO57/56-517
E2K4R0_ECO57/108-832
D1RUL4_SEROD/61-490
C4ZXE0_ECOBW/56-517
H1JT33_9MYCO/37-456
E1KXW0_PEPMA/280-355
E2VXU9_MYCTU/132-578
H1YR33_9GAMM/119-569
E7K4Y8_SHISO/84-551
C2DD32_ENTFL/286-710
H4LDS6_ECOLX/99-573
B8GEY2_METPE/60-484
B7SPT0_9ZZZZ/1-219
F5NFC2_SHIFL/80-470
E7UK04_ECOLX/99-573
G0XZG7_9BACT/81-291
F4VW32_ECOLX/84-551
D4XCM4_9BURK/108-831
H5MU90_ECOLX/111-566
I0F309_9BACI/315-739
F5PBL3_SHIFL/105-556
C3VJ98_9ARCH/1-199
H4MRL5_ECOLX/111-566
Q2EH05_9ZZZZ/87-161
E0WFV3_9BACT/45-215
H7DXL9_9FIRM/1-331
A3F7P0_9BACT/1-58
G9S954_CITFR/1-380
G2F7U6_ECOLX/1-332
H4JU92_ECOLX/38-499
E9WW94_ECOLX/96-568
E2V1P4_MYCTU/291-442
I0JLP6_HALHO/317-741
G0DBS9_ECOLX/1-332
Q06YP0_9BACT/1-100
H8JXU4_VIBCL/87-561
E1I119_ECOLX/99-573
G8PRN8_PSEUV/110-543
G7HFD2_9BURK/108-595
E0SKC8_DICD3/58-476
F9IKA0_ACIBA/76-504
G9UQP9_SALMO/119-576
H5V506_ESCHE/57-472
H8K9L0_RICAC/271-587
D0QBV9_9BACT/1-219
F8XDQ1_ECOLX/107-190
B8D8W0_BUCA5/550-647
E8IXF4_ECOLX/119-576
Q1HJ62_9BACT/48-217
F9QYX9_ECOLX/1-332
C6AK25_AGGAN/94-566
G5LHR5_SALET/118-377
B3J9F2_BACAN/318-742
Q4PJF6_9BACT/123-577
H4WP88_ECOLX/99-573
G0XZI2_9BACT/82-211
B4S990_PROA2/126-548
E0WFY2_9BACT/9-216
A7K3Q5_VIBSE/118-569
A1HNC9_9FIRM/211-706
I0JUG6_9BACT/43-207
A3CSF5_METMJ/53-277
H3Z300_STAAU/105-820
Q8G1K8_BRUSU/69-481
F5IKI0_ACIBA/76-504
H4KNI1_ECOLX/38-499
A5FVE0_ACICJ/98-514
E6WU32_PSEUU/289-442
C3VJ89_9ARCH/1-199
F5MM61_SHIFL/108-496
D8BXL2_ECOLX/119-576
D1BBD4_SANKS/331-491
F5Q5G6_SHIFL/107-190
C5JPC0_AJEDS/15-111
H2IWX6_RAHAC/52-509
F9VZ79_9ACTO/123-538
A3EWL0_9RHIZ/97-403
G8G1V6_9BACT/1-102
E0EAR5_ACTPL/92-570
H5WEK1_RALSL/61-479
B2CDD0_9BACT/93-169
H1FD82_ECOLX/1-118
Q06YN2_9BACT/1-100
E6E4Z2_PROAA/1-478
G7HCE6_9BURK/69-624
B0H4B6_YERPE/117-568
G0XZE8_9BACT/81-292
C1M4N1_9ENTR/1-380
F8D7M6_HALXS/64-501
C4KU73_BURPE/273-628
G1ZD43_ECOLX/61-139
H5BSR3_ECOLX/96-568
F3EVH3_9PSED/48-239
G9Y896_HAFAL/1-332
E2K8V8_ECO57/510-643
F0CS51_SALMO/119-576
B2CDB8_9BACT/93-169
A4URL0_9BACT/1-129
D5RJS3_9PROT/11-115
D0WHN5_9ACTN/150-614
A7ZDU4_CAMC1/91-590
I0KGP0_9BACT/66-491
H4X382_ECOLX/119-576
A3EWK7_9RHIZ/97-428
C4TX79_YERKR/107-191
D5WXH2_BACT2/62-488
H2AHG2_BACAM/315-739
F7UYF7_EEGSY/100-573
E0WFQ9_9BACT/47-217
E8HV65_ECOLX/111-566
H7GA30_PROAA/493-648
D4E371_SEROD/96-568
A6FC46_9GAMM/98-570
D3QQZ9_ECOCB/108-833
E2R4F8_CANFA/301-629
D6PKQ7_9ZZZZ/68-292
C6UU55_ECO5T/108-832
Q1NGY7_9SPHN/59-481
E8IXT6_ECOLX/99-573
G5UFF6_ECOLX/107-191
G3RUR5_GORGO/301-522
A6Q3W9_NITSB/56-300
Q304X6_9BACT/28-217
Q8NR68_CORGL/120-843
Q844P8_9BACT/36-218
G4B760_AGGAC/95-563
G0YPA7_9ESCH/1-153
G0JXE0_STEMA/437-610
C8T9M9_KLEPR/1-185
B0Q6K6_BACAN/318-742
H4CY99_STAAU/314-738
B2CDC9_9BACT/93-169
E8AJ74_SALMO/96-568
A3SBG8_9RHOB/283-440
C4H8K7_YERPE/117-568
A0ZYI8_9MICO/33-196
B6E576_9BACT/60-209
B5CFU3_SALET/108-833
D5UHP1_CELFN/78-510
C4F2A7_HAEIF/110-568
A6G7T4_9DELT/168-594
NAPA_PASMU/95-568
Q8MM97_DROME/315-514
H3NYE1_9GAMM/63-488
H4VXL9_ECOLX/111-566
F1YHX7_9ACTO/287-432
B7SZV0_9ZZZZ/1-219
H7ZT32_CAMJU/107-180
I0M9S9_SALET/99-573
G0W062_PAEPO/62-487
F0CJT4_SALMO/119-576
C9UXA1_BRUAO/69-481
C1D0H7_DEIDV/294-437
G9VAQ7_SALMO/99-573
A8BHB8_9BACT/1-162
C8X0U8_DESRD/60-330
G2LCQ2_PSEAI/477-646
H5Q0U9_ECOLX/513-643
E2T0R9_9RALS/108-835
A9Y2R5_9BACT/13-216
B6E5C7_9BACT/60-209
H4ZF33_ECOLX/84-551
E2XBC5_SHIDY/1-50
G2BWV0_ECOLX/1-380
G2CXW9_ECOLX/107-190
H5W6U3_SALEN/107-191
B6RSR9_9NOST/1-118
D0CSD6_9RHOB/123-577
Q0E4U8_PSEST/108-192
F3V545_SHIDY/1-68
B3F938_9ZZZZ/18-213
C4P939_9BACT/12-149
C5NK40_BURML/69-624
D7XFV1_ECOLX/111-566
A1ABD2_ECOK1/111-566
F5PC48_SHIFL/84-551
H4N5D3_ECOLX/108-833
A6DB56_9PROT/58-139
G2JDB5_ACIBA/122-522
E4LM77_9FIRM/100-636
H5PGN2_ECOLX/119-576
E2WUF9_ECOLX/108-832
A5HXN5_9BACT/12-138
D2U7Y6_9BACT/24-204
G0XZE6_9BACT/79-282
F2WP85_9BACT/8-191
Q5NZV2_AROAE/143-700
Q6SPS3_9BACT/6-217
D8N2G4_RALSL/108-830
D9X8A5_STRVR/18-114
E2EA34_9ZZZZ/10-443
H1QKD6_9ACTO/1-397
F3RZQ3_VIBPA/38-508
Q1HJ12_9BACT/48-216
Q9HY76_PSEAE/65-483
H0RIU2_9ACTO/478-649
H4Z4J3_ECOLX/1-332
F5QKC6_SHIFL/108-214
B5NKN4_SALET/513-643
A9YVM1_9BACT/99-367
G1ZYL3_ECOLX/107-190
H7VKF4_CAMCO/1-358
H5RCJ2_ECOLX/513-643
F4ERS1_BACAM/112-824
H7UP72_CAMCO/92-612
G5UAH7_ECOLX/513-643
E7J1B2_ECOLX/104-559
E0WFS8_9BACT/30-213
E0W6Z2_9BACT/88-141
G4C3Z7_SALIN/1-447
E8F568_SALMO/98-525
B5C6B8_SALET/107-537
Q2KJQ0_PSEST/108-834
G5XWD4_ECOLX/108-832
E4CWH6_PROAA/289-447
Q844R8_9BACT/58-217
C4ZIN2_THASP/106-377
G4AMR9_AGGAC/95-563
H6UY65_9BACT/1-176
C2C9K5_VIBCL/87-561
H5S8R4_9CHLR/311-459
D8F4G9_9DELT/59-475
B7RPK5_9RHOB/431-585
G4BY16_SALIN/1-426
H5DIM4_ECOLX/108-832
A4WHX4_PYRAR/325-743
G8G1V2_9BACT/1-102
D7I1F0_PSESS/101-264
C7LQC2_DESBD/105-534
B3A5J2_ECO57/96-568
E2JFD4_9BURK/7-215
F3EIP4_PSESL/474-637
C8X0U8_DESRD/335-451
G9SJ75_CITFR/112-567
D5CZF9_ECOKI/99-573
B8I2J2_CLOCE/280-766
E3WXD2_ANODA/308-633
H3R103_BRUAO/280-604
G1R625_NOMLE/315-643
C4ZKI3_THASP/272-634
C0K417_9BACT/42-205
Q00A47_9BACT/1-108
C7UVA2_ENTFL/286-710
C6TSP9_BURPE/84-512
B2N545_ECOLX/99-573
E7HL54_ECOLX/104-559
H1E2G9_ECOLX/108-832
G8PWP5_PSEFL/108-836
E8YD98_ECOKO/108-833
A8G1P6_SHESH/118-569
Q328L3_SHIDS/18-479
G5LP48_SALET/10-241
FDHA_DESGI/104-650
O27601_METTH/55-429
E8KDU8_9PAST/109-249
I0YCH1_9BURK/317-749
E0WG67_9BACT/30-216
G4I800_MYCRH/31-379
D6DQX4_ENTCL/107-191
D0QC73_9BACT/1-219
Q83R95_SHIFL/107-593
F4G2E8_METCR/302-724
D1EKJ0_9RHIZ/113-444
Q3IPK4_NATPD/65-445
G9R958_9ENTR/58-475
D3ESF6_STAA4/105-820
A4ZHA0_PHYSO/477-587
A8D726_PSECL/18-147
C8LMX5_STAAU/314-738
F0JFJ7_DESDE/58-463
B9K5S7_AGRVS/61-470
E8G1M1_SALMO/1-140
G4C9I0_SALIN/1-332
D0ZXQ8_SALT1/108-832
H5VRH2_SALSE/1-332
C6RWR3_VIBCL/87-561
Q8KTI7_METEX/344-784
A5HXK8_9BACT/12-138
C8RY79_9RHOB/283-435
Q844L6_9BACT/49-217
E2CL04_9RHOB/78-597
B3R6X7_CUPTR/61-479
B9LCG7_CHLSY/134-547
F3Q6G5_9ENTR/1-380
B1PUT9_9BACT/60-173
G6X759_MYCAB/284-451
Q087G1_SHEFN/106-494
H8D0U3_CAMJU/107-180
H9J7S6_BOMMO/447-617
B3WKS9_ECOLX/56-517
G4QMZ8_GLANF/310-740
G8S9J2_ACTS5/526-661
A0ZYC3_9BACT/27-218
Q83YA3_9BACT/3-155
D3QN09_ECOCB/116-562
D6PS26_9BRAS/1-140
F8YYX1_VIBCL/118-569
NAPA_DECAR/94-577
A0KWD4_SHESA/106-488
B7UPQ2_ECO27/61-488
A8HQB1_9BACT/12-142
A4NTQ8_HAEIF/1-379
E7JB74_ECOLX/1-380
B3F967_9ZZZZ/12-260
E6R170_CRYGW/349-512
E4U6I9_OCEP5/58-476
D5UEK0_CELFN/120-836
F8YHV4_ECOLX/96-568
G4N9U5_MAGO7/93-522
I0RRK9_MYCPH/59-435
B9L4B4_THERP/112-528
F9GZX2_HAEHA/63-141
C3ARY1_BACMY/129-841
Q6Q9B7_9BACT/6-218
D0QBS5_9BACT/1-195
C6WNA9_ACTMD/295-452
G7DNP7_BRAJP/109-515
D6HUU5_ECOLX/119-576
E7NZ25_PSESG/118-509
Q5PAQ1_ANAMM/271-604
G6YBX1_9RHIZ/497-637
Q46WX3_CUPPJ/61-477
D1ERK2_9RHIZ/69-481
E8TDG8_MESCW/115-277
G6GAM9_9FIRM/2-437
B5TZ71_9BACT/5-204
D8C6B6_ECOLX/99-573
F7WKY4_MYCTC/291-442
A4W9P9_ENT38/108-660
A1S623_SHEAM/98-571
D9XLY6_9ACTO/120-537
B6XK82_9ENTR/96-568
H4QRA3_ECOLX/61-139
H0FSM7_RHIML/111-187
C3I449_BACTU/318-742
E6BD14_ECOLX/99-573
E6NEM6_HELPI/1-230
E1VLA0_9GAMM/135-699
B8IXP8_METNO/63-520
F1U689_PROAA/289-455
H4QRA2_ECOLX/1-332
Q6SPT7_9BACT/51-220
G9TT10_SALMO/118-569
A0ZY95_9BACT/31-217
Q2EGV8_9ZZZZ/87-161
E9V7M5_ECOLX/84-551
TORA_VIBVY/87-561
F8JNG6_STREN/58-487
G1Z5H9_ECOLX/84-551
B6A5J7_RHILW/60-515
G8LLT6_ENTCL/1-380
E8ILC5_ECOLX/108-508
G1ZD42_ECOLX/1-332
C9X5U2_SALTD/108-833
H3T9Q1_PSEAE/113-271
E0WFU1_9BACT/51-216
Q7NZH5_CHRVO/273-632
B9C3R9_9BURK/5-393
D7XZU9_ECOLX/1-332
E2EA42_9ZZZZ/10-442
D5BNQ8_PUNMI/282-721
B8FTZ7_DESHD/99-561
G5Q2Z9_SALMO/1-69
I0VBM3_SHIFL/99-573
B7SZM0_9ZZZZ/1-219
Q9HR74_HALSA/111-594
F3FIF1_PSESX/46-464
G0SNZ6_VIBMI/67-539
B1PUF1_9BACT/1-164
H2JPU3_STRHJ/59-438
G0CH70_XANCA/109-546
B4TD25_SALHS/119-576
H5DSQ9_ECOLX/61-139
A4KT79_FRATU/280-642
I0RL78_MYCXE/114-560
D0QCL3_9BACT/1-219
F4SWP6_ECOLX/108-833
B8FTE5_DESHD/59-467
B8G140_DESHD/126-157
A5HXH6_9BACT/12-138
B6B476_9RHOB/283-440
C1I069_NEIGO/273-609
Q3Z1L1_SHISS/108-832
E6W5S3_DESIS/199-695
G9TT11_SALMO/115-570
I1AJH9_PSEAI/492-646
H4DLE5_STAAU/314-738
Q1HJ14_9BACT/49-218
D5D3S3_ECOKI/56-517
Q2RGF7_MOOTA/63-487
H4PSB0_ECOLX/107-191
H1RGG2_SALMO/108-832
D6HYW5_ECOLX/96-568
G0J8K0_YERPE/52-509
B3B9B1_ECO57/96-568
H4E2U7_STAAU/314-738
H8DAZ4_ECOLX/513-640
A7JTF0_PASHA/232-718
C8BZI4_9ZZZZ/1-106
H4BT05_STAAU/309-733
B1PUQ0_9BACT/1-162
F4CMP5_PSEUX/48-499
B8GNZ1_THISH/276-645
A4URI9_9BACT/2-155
F5KKW9_PSEAI/113-271
B7SPY4_9ZZZZ/1-219
C3TAF7_ECOLX/108-832
B3ZS89_BACCE/111-823
B7M822_ECO8A/119-576
B7SQ35_9ZZZZ/1-219
Q3IXS0_RHOS4/96-563
G0XZK9_9PSED/80-273
D3RIB7_KLEVT/1-380
Q728X0_DESVH/102-650
A0RGW9_BACAH/351-775
G2TGP3_RHORU/95-562
C0AAP0_9BACT/404-522
Q0QJQ1_9SYNE/39-472
Q00YA7_OSTTA/309-536
E2EA56_9ZZZZ/10-442
F5N187_SHIFL/107-190
E8PI97_ACIB1/65-481
F3R708_ENTFL/286-710
E9UQN9_9ACTO/285-441
F4V1Y3_ECOLX/107-190
H7ZMA5_CAMJU/90-573
Q46R84_CUPPJ/108-829
D0ZJ33_SALT1/108-833
A6U433_STAA2/314-738
G3LUN2_9BACT/1-202
B1KMC1_SHEWM/103-584
A1TCA9_MYCVP/122-569
H4LES7_ECOLX/445-576
Q1QB49_PSYCK/104-555
A7J328_9ZZZZ/1-99
G6FNQ8_9CYAN/70-501
G9XKG0_DESHA/107-818
A4A6J5_9GAMM/59-484
E7QSI9_9EURY/442-867
F3LP40_9BURK/1-381
E6AZD7_ECOLX/119-576
A4Y324_SHEPC/103-583
Q20XG9_RHOPB/294-726
A3DA38_SHEB5/119-569
G5Q3D7_SALMO/88-550
E9TPA6_ECOLX/1-721
G1XY50_9PROT/1-394
H0PWX5_9RHOO/64-474
Q93G15_9GAMM/4-154
C6EDR1_ECOBD/111-566
FDHF_ECOLI/61-488
A4G245_HERAR/282-724
F8XDC3_ECOLX/107-191
A3UU37_VIBSP/779-1206
G2AEM6_ECOLX/108-833
A2U0M9_9FLAO/123-510
D2ZHB8_9ENTR/1-332
I0JUF0_9BACT/46-214
A1WYD8_HALHL/79-624
Q1HIV5_9BACT/15-217
B0DZC4_LACBS/297-624
G1CQT7_9DELT/1-200
G1Z719_ECOLX/96-568
A5JHF7_9GAMM/1-107
G9ECY6_9GAMM/121-577
F4EAP2_BACAM/112-824
D6XSL8_BACIE/111-823
A3NPE1_BURP6/69-624
H4M9N3_ECOLX/105-556
D0HHM3_VIBMI/87-561
Q9L212_STRCO/61-482
A0ZYJ4_9NOCA/10-216
E2KS97_ECO57/108-832
B6E5B2_9BACT/60-209
A8A0C8_ECOHS/114-565
H5TY13_9ACTO/95-508
D6T3Y9_STAAU/314-738
B0BSA0_ACTPJ/109-567
Q2QJ56_9BACT/1-219
A0N0U2_9RHOO/104-611
A9Y2K5_9BACT/49-216
C4RCI4_9ACTO/1-386
Q83YB7_9BACT/1-154
Q2FRL3_METHJ/53-224
F3WJN3_SHIBO/84-551
I0MTE7_SALET/115-561
C0Z0J5_LACRE/102-822
D2NZ40_LISM1/315-739
D0CVM2_9RHOB/98-570
C9QFI7_VIBOR/98-570
D8P6C0_RALSL/108-830
Q7UD63_SHIFL/90-547
Q5P037_AROAE/72-383
A7U619_9BACT/3-107
A8HQS4_9BACT/18-148
D1RZL6_SEROD/52-509
H8JLS4_MYCIT/120-523
E7Z7H1_SALMO/233-695
G7WQA5_METH6/60-483
Q2EGV7_9ZZZZ/87-161
B6XK59_9ENTR/110-271
E6D9D6_PROAA/289-455
C0K3S8_9BACT/41-209
A8FUK1_SHESH/98-570
B5ET24_VIBFM/758-1185
E6EFX7_PROAA/1-409
H4XNM2_ECOLX/513-643
D5W863_BURSC/80-489
B5TZ45_9BACT/48-205
H5NM59_ECOLX/119-329
D3GZW4_ECO44/119-576
O30286_ARCFU/96-573
D2Z1Z2_9STRA/266-582
D5Q7F2_CLODI/1-332
B7SPT7_9ZZZZ/1-219
E2EA51_9ZZZZ/10-442
H9UZQ9_ECOLX/61-139
E2KMV0_ECO57/56-517
C0LN59_9BACT/1-182
F5NFK1_SHIFL/108-833
E0EU64_ACTPL/94-552
H0JXK9_9NOCA/1-394
A1RVI8_PYRIL/54-436
Q0S444_RHOSR/300-451
C4XTD9_DESMR/1-441
F5SV83_9GAMM/107-515
F2G977_ALTMD/74-497
C8UC49_ECO1A/84-551
F0SK91_PLABD/103-528
D3PU43_STANL/463-647
B3F979_9ZZZZ/24-278
B7LD86_ECO55/119-576
H0MUW6_SALMO/514-643
H4IPA3_ECOLX/119-576
B3V8F0_9BACT/35-202
E0WG51_9BACT/28-213
F3Z166_DESAF/58-480
F7MV56_ECOLX/99-573
F9IMA4_ACIBA/122-522
D0QC63_9BACT/1-219
G0AI72_COLFT/108-593
F3SBU6_9PROT/60-489
E8TWF4_ALIDB/72-483
B6E5K6_9BACT/60-209
G5FQ06_9PSED/63-469
E0WG11_9BACT/6-216
E2DDC8_9ZZZZ/10-442
H7VAG9_CAMCO/90-573
A5KI63_CAMJU/92-612
Q83YB6_9BACT/1-154
E4WGB1_RHOE1/518-656
G6YMZ0_9ALTE/539-642
F7V5T5_CLOSS/276-702
A4WU27_RHOS5/432-585
G8TYI2_9FIRM/521-624
I0B8J5_9BACT/70-130
A9K2P9_BURML/273-628
B1YDX4_THENV/109-662
Q48945_METBA/48-428
A0LLT2_SYNFM/4-345
A4XKD0_CALS8/58-456
E1HYA2_ECOLX/108-497
D0R6U5_9BACT/31-217
H8J7P2_MYCIT/120-523
H5N9M4_ECOLX/105-556
H0N6N4_SALET/107-537
B6E5J0_9BACT/60-210
F1UJG2_PROAA/491-648
C5P7V7_COCP7/377-544
F5P9X7_SHIFL/108-833
Q0TQ57_CLOP1/59-468
G9ED61_9GAMM/291-730
H0F4X1_9BURK/273-453
G9UII4_SALMO/99-573
E5QXJ9_STAAH/314-738
E3UH33_9BURK/121-576
E4FCL8_PROAA/289-447
G4IS33_9RHIZ/59-492
E2TR12_MYCTU/276-427
D6L0J9_9NEIS/108-819
B3HNX6_ECOLX/108-833
C3HH80_BACTU/111-823
Q83Y96_9BACT/2-155
D4HWE1_ERWAC/56-287
B6YT79_THEON/63-491
E0WG84_9BACT/30-217
E0WG68_9BACT/7-216
D6GA88_9ENTR/502-643
F3EY66_9PSED/292-508
F1ZHK1_ECOLX/114-565
A8HQN9_9BACT/18-147
A1UJ53_MYCSK/62-472
A4JQP1_BURVG/108-835
Q97V13_SULSO/314-738
B7SQ08_9ZZZZ/1-167
G8MM12_9BURK/110-500
G5VHD8_ECOLX/1-332
D6EAK7_9ACTN/202-528
H0BEZ5_9ACTO/104-531
Q2W235_MAGSA/179-659
B5MJD0_SALET/108-832
B1J6M9_PSEPW/536-636
G5LQH8_SALET/1-89
D6V2X8_9BRAD/111-196
E0TVD7_BACPZ/112-824
C0K478_9BACT/44-205
Q3B197_PELLD/106-651
H0E145_9ACTN/281-660
D2PYE0_KRIFD/60-477
D6JA01_ECOLX/115-566
F6LI50_9BACT/1-369
B8CQX6_SHEPW/68-495
Q8VMC5_9BACL/9-113
B5MKC0_SALET/119-576
C7N432_SLAHD/107-579
C0LN38_9BACT/1-187
F5PWU3_SHIFL/1-332
G4PTU0_ECOLX/108-833
C1EMM7_BACC3/318-742
F9IB26_ACIBA/122-522
A5FSN6_DEHSB/104-643
E0IWX3_ECOLW/111-566
D8H6J9_BACAI/318-742
A7J320_9ZZZZ/3-104
F2QSZ4_PICP7/298-460
C9TFC8_9RHIZ/69-481
H5NX59_ECOLX/107-191
D6KJU8_9FIRM/62-471
D0WFE1_9ACTN/1-470
E4R949_PSEPB/300-732
G2K2D1_LISMN/315-739
D5YQD9_MYCTU/118-829
A9QH35_METEX/110-499
D0P7N6_BRUSS/113-427
F8G698_PSEPU/530-636
B1PUR9_9BACT/60-175
Q1ASI9_RUBXD/411-458
NDUS1_DICCI/282-500
D5D2J4_ECOKI/108-832
F1ZQ12_ECOLX/107-191
F0Q0V9_ACIAP/109-495
A6VPI5_ACTSZ/112-567
F4TSR7_ECOLX/108-508
A7J2X3_9ZZZZ/2-104
A6TG85_KLEP7/1-380
E7ZZL3_SALMO/102-557
E3CXS7_9BACT/282-365
B1KJV3_SHEWM/532-671
A4T1I0_MYCGI/68-478
F2R131_STRVP/76-503
H8FII3_XANCI/109-545
NAPA_PSEA7/98-571
C3WDP3_FUSMR/58-482
D0YYG4_LISDA/93-567
B0VU51_ACIBS/546-645
E8ADT8_SALMO/118-569
H8AFB6_CAMJU/1-358
C6TT39_BURPE/93-513
F3W026_SHIBO/4-392
A4WZN0_RHOS5/98-571
F1XRN7_ECO57/84-551
B7SQ17_9ZZZZ/1-219
B4BIK4_9BACI/110-820
C4QUM9_9BACT/1-180
Q2QJ35_9BACT/1-219
B2Q466_PROST/236-712
E9WMV6_ECOLX/92-177
E1SNK5_FERBD/100-574
H4N5Q8_ECOLX/108-508
Q1CHQ6_YERPN/482-639
C4SYA3_YERIN/215-692
A9WJY7_CHLAA/123-587
E8JEC2_ECO57/108-508
E1RPP2_XYLFG/285-425
A9Y2N2_9BACT/42-215
H5STZ6_9BACT/256-715
A8HQ37_9BACT/12-142
H4LBW3_ECOLX/111-566
G5RC47_SALET/5-222
D0AUI8_BRUAO/109-834
G8LHM7_ENTCL/1-332
H8CQF4_CAMJU/92-612
B5CA60_SALET/99-573
H0QYA9_9ACTO/155-584
A5GCK1_GEOUR/257-743
G3AIL7_SPAPN/297-618
B2L0M9_9BACT/25-207
NAPA_VIBCH/98-570
E7QR60_9EURY/84-506
A1TJX6_ACIAC/108-854
D5VKD9_CAUST/506-578
Q308X7_9BACT/10-216
I0A430_SALET/61-139
A1K6V8_AZOSB/65-622
G3ZSK4_AGGAC/115-573
B6EKW5_ALISL/117-568
G7W5C6_DESOD/277-700
NAPA2_PHOPR/98-570
Q8GEV5_9BACT/47-217
E4FDP3_PROAA/289-447
Q844V5_9BACT/17-214
E9UN64_9ACTO/54-483
A1K9Z9_AZOSB/324-761
D3RY48_FERPA/74-537
G5LNU7_SALET/16-128
D3S7C2_METSF/61-477
B9Z0H8_9NEIS/1-380
A9Y2L7_9BACT/36-216
G9XQQ6_DESHA/112-568
A0ZYC7_9BACT/11-182
H7SEX7_CAMCO/1-358
F4VLU2_ECOLX/107-191
A0ZYG5_9BACT/29-217
E6GGZ5_ENTFL/286-710
E4A756_PROAA/491-648
G7RK72_ECOC1/99-573
B5NAY0_SALET/118-569
H5N985_ECOLX/7-363
D3VIQ3_XENNA/109-523
H1QKK4_9ACTO/118-829
D0C6D7_ACIBA/76-504
F4TDC2_ECOLX/108-833
B1SZB8_9BURK/448-628
B5NKH1_SALET/96-568
E4P6U4_ECO8N/1-268
F5VHG5_ENTSA/1-380
A4SLX5_AERS4/61-488
F4ZVD7_9BACT/95-396
Q7X048_9BACT/41-216
D2Z2N3_9BACT/279-501
E2EA26_9ZZZZ/10-442
E8PDA8_ACIB1/546-645
D3REH6_KLEVT/114-514
A7ZF81_CAMC1/4-343
C5ARW9_METEA/299-723
G2EXX7_ECOLX/84-551
H4QZZ0_ECOLX/111-566
D0ZDV4_EDWTE/61-139
A3MGX3_BURM7/69-624
A6U7L5_SINMW/76-488
Q1LFZ5_RALME/98-571
A8AII8_CITK8/119-576
D3GH18_9BACT/1-94
Q5UZ91_HALMA/76-490
H4X545_ECOLX/107-190
B5FLC0_SALDC/56-517
A8AAN2_IGNH4/85-582
Q1RBL2_ECOUT/111-566
H5E182_ECOLX/1-381
B7SPY2_9ZZZZ/1-195
D5WPV3_BACT2/111-823
G1ZGW3_ECOLX/119-576
B3F988_9ZZZZ/28-274
H2C1R7_9CREN/124-659
H5NMQ5_ECOLX/1-267
Q2QJ54_9BACT/1-219
Q9PGI9_XYLFA/285-424
Q7WM48_BORBR/64-521
F7SW27_ALCXX/297-729
E7ZM02_SALMO/115-561
D6E7Z6_9ACTN/122-583
E3PWY9_CLOSD/58-484
B3F948_9ZZZZ/27-239
C9Y3U7_CROTZ/114-560
C0K426_9BACT/31-206
F5XK44_MICPN/638-685
E0WGC1_9BACT/45-217
E7TVF1_ECO57/116-562
H5AL09_ECOLX/107-191
D0QCL6_9BACT/1-219
Q2EHA1_9ZZZZ/75-124
A7MMJ9_CROS8/108-834
C6AY17_RHILS/305-737
B2JDM2_BURP8/273-628
B1PUD4_9BACT/1-161
B7SZI9_9ZZZZ/1-125
B7N4N0_ECOLU/108-832
F8ZLD1_VIBCL/87-561
G0GVZ2_RICH0/271-587
E9Y9N5_ECOLX/1-381
B0V716_ACIBY/76-504
E7WA73_SALMO/108-833
Q1LPV7_RALME/273-441
D0R6T3_9BACT/47-216
A6ACY4_VIBCL/86-556
A6GS81_9BURK/427-606
F7WZ45_9ENTR/528-628
F2FGT5_SALDU/118-569
H4W2V0_ECOLX/38-499
H5DRA1_ECOLX/107-191
F8D0V1_BACTR/67-474
A3MIA7_BURM7/273-628
E0WGB4_9BACT/8-217
B3V8L8_9BACT/12-205
G6FIP0_9EURY/53-424
E0F478_ACTPL/1-381
B2L0N6_9BACT/41-209
F8I7E7_SULAT/313-737
G1ZIZ4_ECOLX/104-559
C4X8W8_KLEPN/107-593
A1SBQ5_SHEAM/118-569
A8ML23_ALKOO/744-1101
B7QVC7_9RHOB/422-574
Q883P9_PSESM/68-497
H6UY66_9BACT/1-174
A9Y2C7_9BACT/8-211
C9XA97_SALTD/96-568
B4W801_9CAUL/272-428
B7SQ02_9ZZZZ/1-184
Q8VU47_AZOBR/1-456
B7LB28_ECO55/61-488
B3HCH0_ECOLX/108-833
G7C181_VIBCL/98-570
E5AK92_9PROT/97-403
F9NR45_PROAA/121-603
D8U3X4_VOLCA/317-637
H1PM29_9FIRM/746-977
B6XDT0_9ENTR/1-332
Q8GEY9_9BACT/47-217
H2I553_CORDP/113-836
B0KUF5_PSEPG/65-483
G5N9A0_SALET/30-460
F5MSZ3_SHIFL/1-332
I0J1S5_9BACT/89-342
Q1HIZ4_9BACT/51-218
A4ZF22_9BACT/1-106
A3YU47_9SYNE/112-502
A5VAM6_SPHWW/272-428
C4SUE3_YERFR/109-523
Q00A99_9BACT/1-101
Q844N6_9BACT/31-218
G2SKG3_RHOMR/126-569
E6TET1_MYCSR/51-505
F7TN69_PASMD/1-382
H2DKM0_9BACT/31-175
D2PKK0_KRIFD/56-493
C7KSA4_ACEPA/1-276
C0PXT1_SALPC/119-576
H5Y3D8_9FIRM/59-473
E3GYZ3_METFV/241-340
H4MZA8_ECOLX/107-191
H3ZPL9_THELI/55-443
E2EA63_9ZZZZ/10-441
I0JUF2_9BACT/46-217
A3L283_PSEAI/309-504
H4QYJ8_ECOLX/107-190
A1R4L9_ARTAT/71-505
A0L7Z6_MAGSM/53-473
F0KGG6_ACICP/65-481
E5TYV3_STAAU/105-820
A3QB33_SHELP/777-1204
G5NX30_SALET/1-178
D6DRA5_ENTCL/506-639
Q2QJA1_9SYNE/1-219
H4MS87_ECOLX/84-551
H5DBH3_ECOLX/1-332
E8EBX1_SALMO/233-695
C4U7G3_YERAL/119-576
H4JLI9_ECOLX/108-832
E2KX08_ECO57/119-576
H5PBY2_ECOLX/1-380
D5CGW3_ENTCC/1-380
H0LH52_SALMO/119-576
E3PDQ8_ECOH1/96-568
Q00A43_9BACT/1-100
C3HLT0_BACTU/293-717
D7HCE1_VIBCL/98-570
Q8GES5_9BACT/4-217
Q3K7J2_PSEPF/64-482
G1R622_NOMLE/301-629
Q2UIT4_ASPOR/61-490
H0ICS5_9MYCO/52-506
G5WHR8_ECOLX/99-573
B1HDP4_BURPE/113-834
C8TZG7_ECO10/107-592
F6LI65_9RHIZ/1-317
B3ELT9_CHLPB/106-655
G5PSU9_SALET/1-147
C6RET1_9PROT/1-359
H1MXX3_9PLAN/139-525
E2WL44_MYCTU/132-578
G2DP28_9NEIS/272-440
H5Y4S1_9FIRM/99-481
G9XWF2_DESHA/1-331
A5FYV5_ACICJ/108-831
A8V0N4_9AQUI/49-125
F5QPU0_SHIFL/1-332
D7JPD3_ECOLX/108-832
G9QU97_9PROT/1-359
C0LN87_9BACT/1-184
A7J309_9ZZZZ/1-98
H1JY23_9MYCO/59-483
B3F954_9ZZZZ/27-269
H1FSA1_9HELI/112-563
E2TCA9_MYCTU/50-511
A0ZYK6_9PSED/3-193
I0UIE7_BACLI/319-743
B7WWA6_COMTE/299-750
H2DKK9_9BACT/1-188
H0PXI4_9RHOO/65-494
G0XZI3_9BACT/83-212
B5XWZ3_KLEP3/108-832
B4WQ09_9SYNE/137-509
G4PX75_ECOLX/108-832
I0E5A2_HELPX/80-534
D2NIF4_ECOS5/1-381
B3B5U0_ECO57/99-573
E6E603_PROAA/121-841
C7YA65_ENTFL/286-710
F8JZ22_STREN/120-522
Q9WWK0_SYNPZ/1-131
D0QC41_9BACT/1-219
F5MN57_SHIFL/1-381
D8AU21_ECOLX/108-501
A0AZ94_BURCH/4-394
G6DX00_9GAMM/105-182
G5TGC6_ECOLX/99-573
A9UFM8_9BACT/10-92
C1AGR8_MYCBT/291-442
H7E635_SALHO/513-643
G2J2C1_PSEUL/66-495
H8ASS7_CAMJU/107-180
D2U801_9BACT/22-207
A8U147_9PROT/68-480
H1JVN6_9MYCO/72-498
H4RAM3_ECOLX/108-832
D6I743_ECOLX/108-833
B5C4U3_SALET/98-525
C5AES0_BURGB/101-564
G5X8Z2_ECOLX/84-551
H0D4R6_STAAU/314-738
B7SQ33_9ZZZZ/1-219
C5A062_ECOBW/107-592
H4T5Z9_ECOLX/99-573
C7Q4T2_CATAD/70-499
NAPA_SALPC/96-568
E2DDD5_9ZZZZ/10-442
C7HSD5_9FIRM/275-698
F4M9A1_ECOLX/111-479
C1CX85_DEIDV/89-512
Q83Y67_9ALTE/1-155
Q8GEQ5_9BACT/14-218
E5SL46_TRISP/313-638
H5V108_ESCHE/85-555
E2P393_PASHA/92-179
D3RQ96_ALLVD/50-324
G0DI52_9GAMM/794-1220
Q8VMC0_9BACL/9-112
D5Z3T1_MYCTU/50-511
B6AQU3_9BACT/272-679
G5W4P4_ECOLX/108-833
G8PIR2_PSEUV/99-572
F4VD25_ECOLX/99-573
D0QBW8_9BACT/1-218
H3M850_KLEOX/514-643
B0CLD5_BRUSI/280-604
G7Q6B1_9DELT/107-497
A8FRH6_SHESH/809-1236
Q24RL8_DESHY/87-572
F4QQX1_9CAUL/425-598
E6BM80_ECOLX/61-139
B3XBV2_ECOLX/108-833
F3EVH2_9PSED/1-260
B3V6L3_9EURY/119-410
B4EZC5_PROMH/281-647
G6H8H0_9ACTO/86-519
A1RQW2_PYRIL/94-568
F5QRD5_SHIFL/38-499
A4Y6P3_SHEPC/96-569
A3I2N8_9BACT/107-492
D5V0M3_ARCNC/50-249
G5QGS5_SALRU/1-158
A3SJR7_9RHOB/97-551
H1PM29_9FIRM/996-1091
D5E105_BACMQ/78-504
B3V8K7_9BACT/42-207
D8EDB4_ECOLX/1-332
C1M8F4_9ENTR/85-555
Q88R78_PSEPK/121-512
H1TD75_STAAU/105-820
G2BGF4_ECOLX/1-380
F5IES5_ACIBA/76-504
G5TX99_ECOLX/1-381
B5TZ72_9BACT/46-206
C0LN69_9BACT/1-175
G0L7E1_ZOBGA/104-558
Q0FCW6_9RHOB/73-592
H5RSF1_9NOCA/121-504
E6TMC4_MYCSR/289-452
I0JUK0_9BACT/29-174
B1LY18_METRJ/69-478
F9CHK8_ECOLX/1-381
E9T580_COREQ/1-387
F4ASM0_GLAS4/62-482
E6X8S3_CELAD/75-504
H8C9G9_CAMJU/107-180
E0FC61_ACTPL/86-559
F9CIS5_ECOLX/111-566
F2IXZ6_POLGS/427-598
A4N3J7_HAEIF/1-379
D0QCE0_9BACT/1-220
E8NMC1_SALET/107-593
H2DKM7_9BACT/1-168
F1B9P4_SORCE/61-482
A9Y2Q9_9BACT/30-216
C0AYE4_9ENTR/108-532
D7XP53_ECOLX/84-551
E0U915_CYAP2/123-541
G3AD94_9BACT/8-168
E7Y2F7_SALMO/98-525
H8B148_CAMJU/92-612
F6Z0I7_ORNAN/281-405
A4KGZ4_MYCTU/50-511
G5XWM9_ECOLX/105-556
E1CVC7_VIBPA/118-569
F4ZVD4_9BACT/96-395
A0L846_MAGSM/60-469
H0BTP9_9BURK/317-759
A6CVG7_9VIBR/86-556
A4FFL1_SACEN/1-395
H3SXA1_PSEAE/64-493
Q6SPV4_9BACT/54-220
H5FMW2_ECOLX/1-332
A8BI33_9BACT/1-162
NAPA_SHEDO/96-569
H2DKK4_9BACT/2-185
B6HPX0_PENCW/304-630
E8G5G5_SALMO/115-561
C1AMF6_MYCBT/118-829
C0K405_9BACT/50-209
D6A4X2_9ACTO/304-471
Q83Y72_9BACT/1-154
B2H4R2_BURPE/69-624
F0DL68_9FIRM/1-331
E8GT52_SALMO/98-525
D7Z008_ECOLX/515-642
F7S4K4_9PROT/271-597
H0HQ70_9RHIZ/13-338
E6TJF1_MYCSR/67-494
B3RBK6_CUPTR/113-498
G0XZL3_9FLAO/79-298
H4IHP0_ECOLX/38-499
G0IE56_BACAM/315-739
D6FWN0_MYCTU/62-453
Q0BSK8_GRABC/424-594
E9WSV0_ECOLX/108-501
G2BL74_ECOLX/119-576
Q4U5N9_9BACT/51-217
C6ANV1_AGGAN/1-332
D0GZW1_VIBMI/98-570
Q8GEU2_9BACT/6-216
B3ABW9_ECO57/111-566
C0AV28_9ENTR/90-561
H5LDW8_ECOLX/1-380
Q5PGI7_SALPA/119-576
H8A2D5_CAMJU/92-612
B3V8L2_9BACT/51-209
B2N2U6_ECOLX/61-488
C3G293_BACTU/111-823
A3XYL8_9VIBR/98-570
Q8GET0_9BACT/35-218
E1IK77_ECOLX/115-566
E6GZ91_ENTFL/286-710
C5GU65_AJEDR/1-56
E2X3P6_SHIDY/119-576
G0FZS7_AMYMD/58-514
F4B403_ACIHW/299-396
NAPA_SALTI/96-568
G2B958_ECOLX/1-381
G7U5G4_PROAA/121-841
F2SNI1_TRIRC/305-631
E7VQ93_SALMO/108-833
A9AQV6_BURM1/129-308
F2LME3_BURGS/1-381
D7ZHG4_ECOLX/515-645
F0V4L2_9BACT/2-153
F5M8F9_ECOLX/119-576
F5RY69_9ENTR/57-227
Q2JWM5_SYNJA/61-490
B5Z0Z1_ECO5E/116-562
A2VBP4_9MICC/4-203
F6GAS2_RALS8/109-274
H0RJX2_9ACTO/35-464
Q8XA96_ECO57/116-562
D0JPN3_YERP1/96-568
H5B958_ECOLX/108-832
E5YLA4_9ENTR/92-564
Q7MFW9_VIBVY/773-1200
E7TIV7_SHIFL/10-467
D5PAR2_9MYCO/60-451
H3MNF9_KLEOX/60-475
H4ZG38_ECOLX/96-568
B9LNQ6_HALLT/61-479
H3NU65_9GAMM/67-496
B4FXU2_MAIZE/1-316
G5X1L0_ECOLX/61-139
Q7X011_9BACT/43-216
G5TNX5_ECOLX/56-517
B3WGU2_ECOLX/111-566
B6RSS0_9NOST/1-118
C9YSQ2_9BACT/20-207
A1RPT4_SHESW/118-569
F5PYP6_SHIFL/38-75
Q93G38_9BACT/2-155
Q8CW17_ECOL6/115-566
NAPA_SALG2/96-568
A5JHG7_9VIBR/1-108
H1RNN9_COMTE/108-594
G8RDV1_STAAU/105-820
G9QTQ2_9PROT/94-614
G1Z491_ECOLX/1-381
E7V7B8_SALMO/118-569
Q7X030_9BACT/11-213
H4LPZ5_ECOLX/119-576
H5I1Y0_ECOLX/119-576
Q9AGP5_ARTGO/120-557
D4DNV2_NEIEG/53-524
Q474W9_CUPPJ/152-608
A9Y2M7_9BACT/27-216
C3VJ92_9ARCH/1-197
F0DMI6_9FIRM/60-459
H1R3C7_VIBFI/87-561
G1X2L1_ARTOA/393-719
D0K0C5_HELP5/1-355
E9VUB0_ECOLX/56-517
Q9RXB8_DEIRA/67-496
A5HXL0_9BACT/12-138
F5PBG7_SHIFL/1-381
E7VWI4_SALMO/514-643
F7RB34_SHIFL/96-568
B3V8H3_9BACT/3-206
F4W1A2_ECOLX/56-517
YJGC_BACSU/315-739
B6E5P1_9BACT/60-209
G9UW35_SALMO/99-573
H1EAF7_ECOLX/84-551
D3S3U5_METSF/51-244
Q1HJ53_9BACT/50-216
C9ZD92_STRSW/13-434
A1VG15_DESVV/103-651
B2CM24_9PROT/29-335
H5JR35_ECOLX/107-191
F1ZJK0_ECOLX/96-568
A6VCR7_PSEA7/1-397
D0R6S3_9BACT/52-220
Q1GIN2_SILST/283-437
G9Y749_HAFAL/501-642
D0QCF6_9BACT/1-177
G5UNS1_ECOLX/99-573
F6CHK0_DESK7/58-482
E4NUS8_HALBP/446-872
I0JUI1_9BACT/13-218
H4ZUA3_ECOLX/108-833
B1PUF8_9BACT/1-164
B3YFW2_SALET/119-576
A5HXM0_9BACT/12-138
B1PUG9_9BACT/1-164
E8J0L3_ECOLX/84-551
B5C6J9_SALET/96-568
Q8Z6Y8_SALTI/118-569
G4AEP2_AGGAC/1-379
G8MUW2_AGGAC/94-567
DMSA_HAEIN/110-568
O28350_ARCFU/44-415
H1ELD0_ECOLX/108-833
B6ZVE1_ECO57/1-332
A0AQU3_9BACT/41-219
F4ANS3_GLAS4/86-509
Q1NN23_9DELT/1-357
D5Q7F1_CLODI/62-138
B3ZZC3_SALNE/108-833
H5NXW4_ECOLX/1-332
D4GIP9_PANAM/135-592
C7LUC8_DESBD/101-650
H8JS66_VIBCL/118-569
E6KRZ2_9ACTO/7-135
B5PIQ1_SALET/118-569
Q844L3_9BACT/49-217
A9E3H4_9RHOB/434-585
G7Z986_AZOL4/131-577
F8E8Z8_FLESM/266-431
A6VQ09_ACTSZ/277-703
B7SPW7_9ZZZZ/1-216
E4FV70_PROAA/289-447
G9Q636_9BACI/111-823
B3IZ43_BACAN/318-742
F7YGJ1_MESOW/317-749
B2NBW6_ECOLX/108-833
H3LPR8_KLEOX/1-332
E0WG20_9BACT/6-216
I0JUL2_9BACT/49-214
Q2QJ31_9BACT/1-219
Q89J06_BRAJA/126-492
G8SQF1_BRUCA/280-604
G0D4N7_ECOLX/119-576
B1G5J4_9BURK/148-320
C4X9Y3_KLEPN/108-833
Q98BE3_RHILO/513-637
Q7N2J2_PHOLL/500-647
H1NYL4_9BACT/59-464
B5C446_SALET/56-517
I0J1R6_9BACT/89-342
F0JK53_DESDE/103-531
Q3JKL2_BURP1/108-195
A4S5C0_OSTLU/281-598
C4ZL36_THASP/70-629
A3F797_9BACT/1-51
E2QIS5_ECOLX/107-592
NAPA_ECOLC/96-568
F0HN02_9ACTN/104-519
E9TDK4_ECOLX/111-566
E8PM76_THESS/574-647
H0DFP0_9STAP/314-738
F2P824_PHOMO/119-570
E2DDB0_9ZZZZ/10-442
G0YPC2_9BACT/1-153
E0QD51_CAMCO/92-612
H1J7U8_9FIRM/110-521
F4UKL6_ECOLX/119-576
D0RDE5_9RHIZ/109-834
E7XE58_SALMO/115-561
H6LB61_ACEWD/62-491
H0N9A3_SALET/115-561
F5QB81_SHIFL/1-332
A9R4E8_YERPG/107-593
B5LPF7_9BACT/1-259
E7AIB3_HAEIF/110-568
G1V5D2_9DELT/100-226
Q2EGY1_9ZZZZ/87-161
H1IBC6_9FIRM/100-550
Q6SPT1_9BACT/29-217
F9BLY0_VIBCL/118-569
Q47HH0_DECAR/273-631
H5IIE1_ECOLX/108-832
D5RKY9_9PROT/88-534
H7WH66_CAMCO/92-612
E4H1G7_PROAA/491-648
B9LZM3_GEOSF/273-667
H6RPJ3_BLASD/486-663
B4W944_9CAUL/59-481
B5JFC2_9BACT/140-525
D2KBB2_9BACT/49-216
C4SMX7_YERFR/89-561
E7BAQ1_YERE1/105-564
A9CVH1_9RHIZ/92-614
H6R1L4_NOCCG/75-446
E0WFP6_9BACT/30-217
E3VNK7_9ZZZZ/31-207
F7SA82_9PROT/111-426
G0TH55_MYCCP/118-829
D9Y137_9ACTO/13-434
F4UMG8_ECOLX/108-832
F5PDL2_SHIFL/96-568
G0GHI7_KLEPN/117-574
I0X968_9SPIO/278-704
A6Q7L1_SULNB/170-627
C9QUZ9_ECOD1/111-566
D7ZH48_ECOLX/1-380
H8N5R5_RICPO/271-587
H4HWX5_ECOLX/84-551
G8XAZ3_FLACA/91-517
D5AL21_RHOCB/67-579
F2FEA6_SALDU/115-561
H7ZX90_CAMJU/1-358
E6D042_PROAA/289-455
A8W1U4_9BACI/5-185
F4ZVC9_9BACT/96-396
E8A702_SALMO/115-561
E2DDH7_9ZZZZ/10-442
E4CN22_PROAA/1-166
Q1HJ70_9BACT/36-218
A0ZYJ8_9PSED/12-202
C3VJ35_9ARCH/1-199
D5C6E4_ENTCC/114-498
G5MKR2_SALET/31-503
G5X7C0_ECOLX/111-566
G2ABN2_ECOLX/107-190
H3MAP9_KLEOX/58-558
C7C7W2_METED/344-784
D4H175_DENA2/485-594
G0HGT3_CORVD/139-521
H4YVZ7_ECOLX/108-508
A7BBC4_9ACTO/128-852
E6QMN8_9ZZZZ/224-694
I0VC81_SHIFL/108-833
B8FWS6_DESHD/61-469
H4FBT1_9RHIZ/61-518
Q7X020_9BACT/50-216
H1C2V8_ECOLX/1-106
A5TGR0_BURML/312-537
C4QUN1_9BACT/1-180
F2GZ24_BRUM5/113-488
D5UJ30_CELFN/332-702
B7SQ52_9ZZZZ/1-218
G9VI93_SALMO/107-537
Q7X026_9BACT/43-214
E9YAW7_ECOLX/99-573
D0JF76_YERPD/96-568
H2K3K0_STRHJ/60-485
H4MHR9_ECOLX/61-139
D3GH71_9BACT/1-94
Q4U5Q2_9BACT/47-217
A4NJQ5_HAEIF/110-568
B8ES16_METSB/109-595
E9WQK7_ECOLX/1-253
B3R8W1_CUPTR/71-501
F9QW64_ECOLX/119-576
H5PRB8_ECOLX/1-380
F6KW67_9ZZZZ/22-206
B1PUG3_9BACT/1-164
G2R656_THITE/99-528
E9WSS2_ECOLX/1-367
Q57R37_SALCH/119-576
D6FL49_MYCTU/291-442
NDUS1_RAT/301-629
D0QCC6_9BACT/1-219
C8WJA4_EGGLE/102-656
Q21AG9_RHOPB/71-483
H1QZ25_VIBFI/117-568
C3PLS7_RICAE/271-587
A1SEF3_NOCSJ/122-519
H5UAG6_9ACTO/66-445
B0TM88_SHEHH/118-568
Q4U5J8_9BACT/49-216
Q8VLA7_9BACT/9-113
D0QC22_9BACT/1-219
A8BH52_9BACT/50-216
D8BS30_ECOLX/1-332
E3PB27_ECOH1/107-592
B4W801_9CAUL/424-593
D1KDT5_9GAMM/95-578
C0K3Y8_9BACT/27-205
E0WG95_9BACT/9-215
E7XSB3_SALMO/118-569
H1KZQ0_9EURY/50-429
G0YPA9_9PSED/1-153
A8H9D4_SHEPA/108-577
H5N133_ECOLX/107-191
F7RJ21_9GAMM/104-521
D1KAY0_9GAMM/274-632
B0KKB4_PSEPG/108-177
G5N7W1_SALET/56-517
G3ZIT7_AGGAC/1-379
F4TNX8_ECOLX/1-332
E2DDK8_9SPIO/10-442
Q8GEV6_9BACT/26-215
Q56HX5_9BACT/34-217
A1KQW7_9BACT/25-208
A9JZR2_BURML/84-512
E4NV35_HALBP/180-704
E7Y875_SALMO/514-643
H3ME36_KLEOX/1-332
B5TZ47_9BACT/25-207
Q6Q9C2_9BACT/35-218
A9Y2E7_9BACT/54-216
I0ML18_SALET/119-576
Q1RDL9_ECOUT/99-573
H4FPK6_ECOLX/61-139
Q8GEV4_9BACT/46-217
E9FAD8_METAR/12-86
Q0I647_SYNS3/73-505
G7LRN5_9ENTR/52-508
H1KSP6_METEX/79-350
E3G1D7_ENTCS/116-567
G1ZQC4_ECOLX/38-499
Q1C3I3_YERPA/1-381
C8UQ80_ECO1A/105-556
Q6GE36_STAAR/105-820
E6Q9G1_9ZZZZ/109-490
H1FVR8_9HELI/97-619
C5IA03_9BACT/27-206
Q8GEM6_9BACT/45-218
E8EGH9_SALMO/107-537
C3KBM5_PSEFS/65-483
G1CQT2_9BACT/1-187
E1H825_MYCTU/118-829
A9Y2I7_9BACT/10-219
H4WNY2_ECOLX/119-576
E9W544_ECOLX/108-833
E5W1F8_9BACI/365-789
Q2EGV6_9ZZZZ/87-160
I0VSR5_ECOLX/513-643
E6UYH1_VARPE/290-734
G5QL34_SALRU/1-92
A0ZYH2_9BACT/31-182
C8WPN0_EGGLE/103-764
B3F935_9ZZZZ/19-266
A5VPP1_BRUO2/69-481
E6CP54_PROAA/289-447
B5CI86_SALET/98-525
F0RPH7_DEIPM/376-800
A5HXI5_9BACT/12-138
NAPA_MAGSA/93-567
D0QBZ3_9BACT/1-219
F4L8R9_BORPC/109-564
Q2QJ16_9BACT/1-271
B0PAZ7_9FIRM/78-500
G2S0L7_ENTAL/61-488
F3U642_ECOLX/38-499
C0K3U2_9BACT/28-206
E8I7U7_ECOLX/107-190
F0V4L3_9BACT/2-153
H8XEA2_BACAM/78-504
A3EHP6_VIBCL/87-561
C9YSL8_9BACT/21-207
C0K3U6_9BACT/41-206
G0XZI4_9BACT/81-292
B6RSW5_9BACT/1-118
A4ZF10_9BACT/1-106
H5EYL2_ECOLX/107-190
B3E5F1_GEOLS/74-515
H4V901_ECOLX/61-139
C2XET3_BACCE/314-738
H8ILJ9_MYCIA/490-658
G8F766_CAMJU/1-358
B8FUK6_DESHD/99-572
Q1IZW7_DEIGD/292-409
E0WFS4_9BACT/19-217
A4SYP8_POLSQ/134-589
A9KU01_SHEB9/119-569
G4KBV9_YEREN/485-639
D6JJE4_NEIGO/273-609
A7IPA1_XANP2/280-603
H3UZI0_STAEP/105-818
I0TI00_STAAU/105-818
I1AS56_9RHOB/118-503
D0K8I3_STAAD/105-820
Q6LJK7_PHOPR/106-590
E6J8V3_9ACTO/411-458
E6N6W3_9ARCH/12-300
A4FG96_SACEN/59-482
Q6LXQ1_METMP/60-476
E1ES15_ENTFL/1-204
Q02FK9_PSEAB/108-598
G3YRS5_9RALS/273-449
H4ZKK9_ECOLX/38-499
F8XJ38_ECOLX/85-450
C3GI48_BACTU/111-823
Q8U0R3_PYRFU/59-481
E1PFH1_ECOAB/99-573
Q8CW79_ECOL6/119-576
C9T223_9RHIZ/113-481
G7DIU8_BRAJP/126-572
F0JDG3_DESDE/107-328
A9Y2K8_9BACT/52-221
D5Y391_MYCTU/50-511
G0XZJ5_9BACT/85-296
H1G3R7_9GAMM/108-568
H5K766_ECOLX/1-332
F3D4U9_PROAA/121-841
G9VHN3_SALMO/233-695
A0ZYC2_9BACT/41-217
C0LN20_9BACT/1-186
G5EQ76_9MICC/121-836
G9Z1Y9_9ENTR/1-380
E7V044_SALTM/98-525
H3M4U4_KLEOX/1-381
G2USD1_MYCTU/50-511
H5W569_SALEN/119-576
E4FUV5_PROAA/125-185
G1Y9M2_ECOLX/107-190
D8ET45_ECOLX/1-380
H3XGU6_STAAU/314-738
B7GZB6_ACIB3/546-645
Q8GEN3_9BACT/31-217
Q00A41_9BACT/1-104
A8MJ00_ALKOO/273-696
A1KRS9_NEIMF/273-609
Q8GEM3_9BACT/26-214
G5TQH1_ECOLX/1-380
Q74ES9_GEOSL/60-467
E8AF19_SALMO/108-833
F5MN67_SHIFL/108-214
B7P6B1_IXOSC/271-587
B3F986_9ZZZZ/32-223
F9QJH8_9MYCO/58-475
H4PK30_ECOLX/114-565
B6JC76_OLICO/1-393
G5WDN3_ECOLX/61-139
H1ERL6_ECOLX/56-517
H4B487_STAAU/105-820
E7RD12_9BACL/313-737
H7ZKC1_CAMJU/1-358
G9WC76_SALET/99-573
D5D2J7_ECOKI/107-593
E8H9F1_ECO57/107-191
A4URK5_9BACT/2-155
B7RKP2_9RHOB/283-718
H5C5Y4_ECOLX/95-546
A4FFL1_SACEN/416-463
C5ZLG1_BURPE/108-836
E8LSX6_9VIBR/118-569
A8KTV0_BURPE/273-628
F4NFT9_9ENTR/114-565
Q4U5I2_9BACT/46-216
H5IGI1_ECOLX/119-576
E1QUQ1_VULDI/315-409
E9XC26_ECOLX/96-568
C6PQ41_9CLOT/62-487
D8GVS9_BACAI/111-823
B7LMN4_ESCF3/61-488
B8FQN1_DESHD/74-514
G6YBJ1_9RHIZ/316-748
E3XX48_SHIFL/96-568
Q8GEM9_9BACT/11-217
I0JUK8_9BACT/18-195
B8IGU1_METNO/69-494
Q24R01_DESHY/114-581
G9VDC5_SALMO/118-569
C8PE72_9PROT/4-343
Q1HJ76_9BACT/34-218
B6RSY8_9BACT/1-118
H0M0N3_SALMO/98-525
F4TFY5_ECOLX/107-190
F8XCU0_ECOLX/1-69
H4YGB3_ECOLX/111-566
B8G227_DESHD/105-543
A5UN39_METS3/59-437
E5U5W1_ALCXX/54-509
E7IXT6_ECOLX/108-832
F4DE62_AERVB/753-1180
D8EH84_ECOLX/38-499
NAPA_HELHP/111-628
F5N549_SHIFL/96-568
A9EIS4_9RHOB/78-598
I0U5K3_BACTR/318-742
H4SS69_ECOLX/111-566
B5FIL4_SALDC/234-685
E1SNX9_FERBD/119-569
B5TZ48_9BACT/43-207
G3AWV5_CANTC/460-623
B9JTQ5_AGRVS/305-737
H5ESE8_ECOLX/1-332
F3W5F9_SHIBO/61-139
D6DQI0_ENTCL/57-227
D9MP22_9BACT/232-740
E1HT29_ECOLX/115-566
D1EBB5_NEIGO/273-609
E8P082_YERPH/7-464
D7ZVB4_ECOLX/79-551
C0AVJ2_9ENTR/2-340
A8HQS8_9BACT/18-148
H5LUC7_ECOLX/1-380
H5A4N5_ECOLX/107-191
B9MEV5_ACIET/135-590
G5QXN0_SALSE/119-284
H1L758_GEOME/1-378
G2D5E1_ECOLX/38-499
Q8VLW0_9BACT/9-113
G8QGQ7_AZOSU/70-499
A8W3P0_9BACT/11-129
B4TRA2_SALSV/115-561
Q1ZSB6_PHOAS/86-544
NDUS1_DROME/315-635
B7IUC1_BACC2/111-823
H1FKB7_ECOLX/2-399
H2DKK0_9BACT/32-175
E8NPN6_SALET/108-833
E2UT89_MYCTU/61-452
D7A321_STAND/77-506
Q0K356_CUPNH/71-501
G5R3M7_SALSE/1-175
Q5E0S7_VIBF1/579-693
Q4KAA1_PSEF5/110-269
G8GB46_THETH/21-174
B8NRF2_ASPFN/305-631
C8UPU2_ECO1A/108-508
D0MGT3_RHOM4/65-494
Q844M1_9BACT/49-217
E7YCI2_SALMO/118-569
A9L1I2_SHEB9/790-1216
H4IA25_ECOLX/108-833
E7TG95_SHIFL/1-183
D9P8F5_ACTPL/94-567
E8VUN1_VIBVM/54-482
B1PUP9_9BACT/1-162
H1F681_ECOLX/119-576
G4DIU3_9GAMM/100-613
A9Y2G3_9BACT/47-217
A4NZQ3_HAEIF/1-379
G5S3N5_SALET/4-259
F2HUU7_BRUMM/34-446
B6E5F2_9BACT/60-209
A5VE22_SPHWW/65-481
Q308W9_9BACT/5-217
C0LIH0_9AQUI/88-151
H5JGL8_ECOLX/108-833
E0WR52_9ENTR/485-647
A8GF48_SERP5/109-269
F3V546_SHIDY/84-467
G5W310_ECOLX/108-508
A3D8C5_SHEB5/96-568
G5W372_ECOLX/105-556
B3RBJ8_CUPTR/113-599
D2Y9M2_VIBMI/110-501
H5KMB5_ECOLX/1-332
F9AH46_VIBCL/118-569
B5PL25_SALET/232-688
B7SZU9_9ZZZZ/1-219
P95300_METTF/59-191
H3MLL6_KLEOX/1-381
A1BAW2_PARDP/51-508
D7CWC5_TRURR/293-408
C5CUZ3_VARPS/84-393
E0WGB9_9BACT/57-216
H5PZ15_ECOLX/114-565
E6D3J5_PROAA/121-603
A9YVM6_9BACT/98-351
F0JBP8_DESDE/101-501
Q6Q981_9BACT/36-218
A8MGU8_ALKOO/103-564
B0TRQ6_SHEHH/95-523
NAPA_CUPPJ/98-571
B2HJC2_MYCMM/127-571
F9R5G1_ECOLX/114-565
E1S1G5_ECOUM/115-566
G0D8J7_ECOLX/108-833
E0DWV8_9RHIZ/69-481
G9Y2Y9_HAFAL/1-381
D0QCM5_9BACT/1-219
F7XEQ5_SINMM/109-582
H0CGR4_STAAU/314-738
H8INV3_MYCIA/63-488
C7CMQ3_METED/299-723
E0EE20_ACTPL/1-381
D1P5B6_9ENTR/110-574
H1E1D7_ECOLX/61-139
G0JHE6_YERPE/1-381
F3RRC9_VIBPA/87-561
H4HU71_ECOLX/119-576
G5UAB3_ECOLX/96-568
B0KTS0_PSEPG/60-489
I0A912_SALET/116-571
B5MI60_SALET/115-561
B4A5C9_SALNE/56-517
E6TL33_MYCSR/63-469
H5MFU0_ECOLX/114-565
C3VJ39_9ARCH/1-199
Q8GEN4_9BACT/31-218
NAPA_VIBF1/98-570
F0HKL2_9ACTN/101-664
B7XR07_ENTBH/2-171
B8G170_DESHD/100-549
C4XMA9_DESMR/106-648
F0V4M5_9BACT/1-153
B6E5E2_9BACT/60-210
F9QZ74_ECOLX/107-191
H0C8U9_STAAU/1-326
C3M9P8_RHISN/305-737
Q48JY6_PSE14/66-495
H2IK50_9VIBR/98-570
B7NG22_ECOLU/61-488
Q5L2T6_GEOKA/318-742
B7KXI1_METC4/79-350
Q6LZW1_METMP/53-424
Q8VNY4_9BACI/9-113
H7TBN5_CAMCO/107-180
H6UYA4_9BACT/3-167
G7VRF1_PAETH/62-487
A3F7P4_9BACT/1-58
B5P185_SALET/99-573
H7REL4_CAMCO/90-573
E2KD75_ECO57/116-562
H0RUN7_9BRAD/279-600
G6G242_9FIRM/99-515
I0M5J5_SALET/98-525
F5QKB6_SHIFL/1-381
E9TEX3_ECOLX/3-715
F8E848_FLESM/93-535
E8UGL0_TAYEM/273-619
F0V4L8_9BACT/2-153
B1YDY0_THENV/183-664
I0ZXN4_ECOLX/38-499
B0BSX0_ACTPJ/92-567
H5IB66_ECOLX/1-380
D8T6X1_SELML/277-597
G0BY55_9ENTR/52-509
A9Y2D6_9BACT/8-215
A9Y2D5_9BACT/23-216
A9Y2X0_9BACT/37-216
H5BBV1_ECOLX/96-568
E7X958_SALMO/119-576
H5PIJ1_ECOLX/108-833
D9UR13_9ACTO/1-464
B4SKD4_STRM5/112-489
E6ZRC1_SPORE/322-649
B6E558_9BACT/60-209
A0ZYE9_9BACT/9-215
A1WPZ6_VEREI/84-643
D8HSH0_AMYMU/59-457
B7M8Y0_ECO8A/99-573
B6E5G9_9BACT/60-210
D8CEK9_ECOLX/107-191
H3S260_STAAU/105-820
A4ZEZ9_9BACT/1-106
A4J3J6_DESRM/1-440
A7U615_9BACT/2-110
A5VU29_BRUO2/109-834
H2J021_RAHAC/109-276
H6UY96_9BACT/2-168
E2U9Y0_MYCTU/118-267
G2CCE6_ECOLX/1-332
D8F9Y6_9DELT/103-520
I0NAG1_SALET/99-573
G8G1U8_9BACT/1-102
D6CLQ2_THIS3/108-847
C0W879_9ACTO/28-141
Q08QJ0_STIAD/141-357
F5XYE7_RAMTT/56-467
Q6X9F1_SULIS/98-156
B5TZ46_9BACT/28-206
Q844M6_9BACT/61-217
Q2QHP7_GLOS1/1-296
H4VDL0_ECOLX/119-576
Q6AR14_DESPS/58-484
H2LNC8_ORYLA/311-639
F8XH22_ECOLX/99-573
G7BMQ6_VIBCL/87-561
E0WFV8_9BACT/9-215
F0V4G5_9BACT/2-153
E3GVT4_HAEI2/110-568
H1K671_9MYCO/53-484
B8L600_9GAMM/112-488
C6VPM5_LACPJ/110-826
E9P6C0_9EUKA/334-446
D5RJX8_9PROT/110-499
G0IHC1_BACAM/60-461
E4HWM7_PROAA/121-841
F0LXA6_VIBFN/98-570
F4YAT6_9BACT/95-145
B1R2R4_CLOBU/60-482
Q1CLN0_YERPN/121-578
NAPA_ECO81/96-568
C6BEK0_RALP1/61-479
F9H7S3_HAEHA/110-568
Q29FR7_DROPS/383-704
C2DKH7_ECOLX/119-576
Q16LR5_AEDAE/311-636
Q1I6J6_PSEE4/110-501
E2DDF4_9ZZZZ/10-442
Q2QJC9_9CYAN/1-296
NARB_SHEFN/66-489
Q0AVX5_SYNWW/288-363
D1CF24_THET1/158-651
D5WZJ2_THIK1/120-589
Q2QJ62_9BACT/1-296
F9J689_ACIBA/546-645
E9A2M8_SALET/234-683
D8B572_ECOLX/1-380
E5RAK0_STAAG/314-738
E9X5P8_ECOLX/119-576
D0QC56_9BACT/1-219
B4DIN9_HUMAN/265-593
C4I3S1_BURPE/80-489
F0DLD9_9FIRM/1-439
C9UT61_BRUAO/109-834
B1IZP3_ECOLC/56-517
E6PWL1_9ZZZZ/70-481
NAPA_EDWI9/97-569
Q8GET4_9BACT/47-218
E6VXI4_DESAO/103-597
A3F7G9_9BACT/1-58
F1U9S1_PROAA/121-841
Q1HIW0_9BACT/5-216
A8HQM7_9BACT/18-148
A7ZLR6_ECO24/1-381
G2BN23_ECOLX/108-501
F2PD44_PHOMO/116-573
F1XQG7_ECO57/108-833
Q1N0E8_9GAMM/60-484
A9YVM0_9BACT/99-352
Q8PJP4_XANAC/109-545
B9DL95_STACT/105-818
F0JEH6_DESDE/100-649
D0QC46_9BACT/1-219
C6YMI1_FRATL/280-642
G4J4N7_9PSEU/1-396
H1UTJ9_ACEPA/108-823
H5UMY1_9MICO/113-568
Q4U5Q0_9BACT/47-214
A7KTL2_MASLA/1-149
E4DH34_PROAA/1-478
G5XRL9_ECOLX/108-508
E0WG78_9BACT/51-217
E8IG80_ECOLX/107-191
Q5LSH2_SILPO/123-577
F0V4H6_9BACT/2-153
B7SPW1_9ZZZZ/1-219
C6V2U2_ECO5T/96-568
B1ZLD9_METPB/110-499
H5EGF3_ECOLX/99-573
B3V8H6_9BACT/51-203
D3GTW4_ECO44/61-487
H4K917_ECOLX/38-499
G8RIC8_MYCRN/128-577
D0IZ87_COMT2/62-500
G5FY91_9PSED/98-571
G5LFP6_SALET/56-517
G8QHI6_AZOSU/449-631
F0V4H1_9BACT/2-153
C6XJX7_HIRBI/442-620
A3Q8Y4_SHELP/118-568
Q2EH48_9ZZZZ/87-136
H1L2U4_GEOME/61-468
A0ZY52_9BURK/48-216
C7MAQ3_BRAFD/400-447
Q2FRM0_METHJ/53-304
E2DDE5_9ZZZZ/10-442
D5PDN6_9MYCO/301-463
A9CJG2_AGRT5/77-489
Q8XQK5_RALSO/69-506
F5QL58_SHIFL/514-643
E3XKJ0_ECOLX/61-139
H5LDW9_ECOLX/107-191
G5REX5_SALET/1-31
G9RA65_9ENTR/108-832
F0C7Y1_9XANT/85-516
C5H9R9_9BACT/53-180
E7HET4_ECOLX/107-191
B6E5L0_9BACT/60-209
H4T420_ECOLX/108-508
A1S9X9_SHEAM/96-568
Q6Q9A7_9BACT/50-218
H5JVX8_ECOLX/119-576
D8D0Y9_COMTE/62-500
D5UEK7_CELFN/72-502
E0WG71_9BACT/54-220
G2LXK0_9XANT/285-438
Q72E84_DESVH/107-488
B1LFE3_ECOSM/107-593
D4BEC4_9ENTR/1-380
Q185W8_CLOD6/95-516
H5TU12_9ACTO/67-496
G2LE67_CHLTF/273-433
D8EA06_ECOLX/108-508
A8HQX5_9BACT/18-148
G5U5J3_ECOLX/61-139
E8SU05_GEOS2/318-742
F3RXQ2_VIBPA/15-445
C0K3Y0_9BACT/50-214
G3YRS5_9RALS/452-629
B7URS7_ECO27/105-556
F9L570_STACP/110-534
A8GEI5_SERP5/61-490
C0Q4Q5_SALPC/108-832
H4LUD1_ECOLX/105-556
E3GFD4_EUBLK/953-1077
G2C3A1_ECOLX/108-832
F7Q7W0_9GAMM/294-726
G0LGB2_HALWC/116-541
A4U8S2_9BACT/552-641
Q8FAX4_ECOL6/61-488
D4Z6A7_SPHJU/58-474
B7SZK1_9ZZZZ/1-211
F5RDI9_9RHOO/108-849
A4NB84_HAEIF/1-379
C1DG74_AZOVD/48-504
D7YKI1_ECOLX/84-551
C8LN61_STAAU/105-820
F3INT7_PSESL/118-509
Q5NDC1_ECOLX/1-66
Q1HIV1_9BACT/49-217
Q2QJC7_SYNPW/1-219
H4T847_ECOLX/84-551
H5BZB5_ECOLX/1-332
G2IXA6_PSEUL/273-641
H5FEF1_ECOLX/114-565
C4QUM5_9BACT/1-180
E8WHJ1_GEOS8/245-682
E8B9L6_SALMO/115-561
I0JUK5_9BACT/46-199
I0JUF4_9BACT/46-217
B9KVW1_RHOSK/49-506
H4IUE3_ECOLX/96-568
Q8FQ39_COREF/117-844
B3A5R3_ECO57/510-643
D5CYP9_ECOKI/119-576
Q1ZGP5_9GAMM/61-139
I0VI46_SHIFL/38-499
E0WGD0_9BACT/38-217
G0XZG1_9BACT/82-293
D6PB21_9ARCH/31-467
G2FYD0_9FIRM/276-351
H4SC48_ECOLX/84-551
H4PIW6_ECOLX/108-832
F5SCE6_9BACL/131-584
B7SZM5_9ZZZZ/1-219
E1HZ99_ECOLX/115-566
Q8GEM7_9BACT/11-217
C9R4Q9_AGGAD/95-563
D3DK12_HYDTT/129-717
G7W6A6_DESOD/100-516
A8ZSU1_DESOH/128-687
E6T7L8_SHEB6/98-571
B5J221_9RHOB/78-600
E2VUH4_MYCTU/118-267
A3QGR6_SHELP/86-560
C4IQ03_BRUAO/69-481
G6I692_9FIRM/1-440
D8LJZ5_ECTSI/168-485
E8E5D2_SALMO/108-832
F9CIK9_ECOLX/96-568
H4TFK4_ECOLX/1-380
A9Y2D1_9BACT/48-215
B2I790_XYLF2/432-610
H5CDM8_ECOLX/107-191
E3CYJ0_9BACT/60-337
A3V0S2_9RHOB/127-585
B3AL01_ECO57/96-568
G6GAH6_9FIRM/113-569
Q53W39_THET8/123-596
B0VDP7_ACIBY/122-522
H8CQ76_CAMJU/1-358
E5WM31_9BACI/124-579
I0J1T0_9BACT/89-342
E4CBG7_PROAA/289-447
B6E5L9_9BACT/60-208
A0ZYH8_9BACT/27-218
G6YBX1_9RHIZ/95-449
H8LYQ5_SALTM/1-380
F3YV02_DESAF/60-465
H3LYH1_KLEOX/1-332
A1VDM4_DESVV/63-457
Q8P889_XANCP/109-546
H4U1Q1_ECOLX/114-565
A3YSI8_CAMJU/92-612
B0TKG5_SHEHH/104-521
E7MI79_STAAU/105-820
A9DGV7_9GAMM/81-498
A7J312_9ZZZZ/1-100
F6KWA0_9ZZZZ/10-207
B7SPX2_9ZZZZ/1-219
A1KIN1_MYCBP/50-511
C3UZ41_9BACT/32-182
B3F965_9ZZZZ/27-222
H4NMP6_ECOLX/108-832
B3F971_9ZZZZ/24-241
A7U7Q1_9BACT/2-155
F6KW93_9ZZZZ/47-228
B4EB77_BURCJ/322-754
E2WP72_ECOLX/104-559
H5K122_ECOLX/96-568
G8STY0_BRUCA/109-834
E4E4T0_PROAA/289-447
C2R7F4_BACCE/111-823
Q2QJ30_9BACT/1-219
F8BW87_OLICO/111-597
B0U1X1_XYLFM/431-610
E7VSV3_SALMO/514-643
A0KL58_AERHH/61-488
A6E054_9RHOB/431-576
F5QJW1_SHIFL/95-546
D4F7F2_EDWTA/108-568
H4D5Z3_STAAU/105-820
I0J1S9_9BACT/89-342
G7WLW9_METH6/62-487
A5WLJ0_MYCTF/118-829
G8RRZ7_MYCRN/59-436
Q3HY80_9BACT/17-213
G8TS15_9FIRM/313-737
H8XLB4_BACAM/60-461
Q83Y84_9BACT/2-155
E2EA68_9ZZZZ/10-442
B5TZ68_9BACT/46-204
Q304X1_9BACT/43-218
A4A0K9_9PLAN/105-483
D0QCJ2_9BACT/1-220
D8B269_ECOLX/108-832
F4TTI6_ECOLX/84-529
E2DDH6_9ZZZZ/10-442
C7K812_ACEPA/109-661
H4HY36_ECOLX/99-573
A0QEF3_MYCA1/68-490
A9K5E9_BURML/322-754
A5HXJ5_9BACT/12-138
C6EEP7_ECOBD/108-832
B5RG04_SALG2/99-573
H5JHD3_ECOLX/108-832
B7SPX6_9ZZZZ/1-154
H1FLR0_ECOLX/513-643
H4U2V4_ECOLX/107-190
Q4U5L3_9BACT/30-216
A0LVQ8_ACIC1/72-499
C8X5M1_DESRD/302-707
Q98BW9_RHILO/317-749
E2QJA8_ECOLX/119-576
C9Y4K7_CROTZ/1-380
F5NVS3_SHIFL/84-551
B6E5D1_9BACT/60-209
H4RZA0_ECOLX/116-562
Q2EGZ3_9ZZZZ/87-161
B7VGY0_VIBSL/87-561
H5AFT7_ECOLX/513-643
YDEP_ECO57/108-508
G5KPX9_ECOLX/72-544
G2J4N0_PSEUL/107-593
G0DGP6_9GAMM/98-571
Q8GET5_9BACT/26-215
F7P5Z9_MYCPA/97-526
Q83YA0_9BACT/2-154
E6PZ81_9ZZZZ/278-465
G3LUN1_9BACT/1-370
H4A6Y6_STAAU/314-738
A6UT55_META3/52-432
E8XKA1_SALT4/107-592
B2J1G5_NOSP7/116-559
C6X8X3_METSD/59-487
E5W1V5_9BACI/112-824
H3LEJ9_KLEOX/56-517
F4YAU1_9BACT/95-145
E1SPK0_FERBD/100-575
C7ZS08_STAAU/314-738
B6QZG5_9RHOB/101-560
E9UZA7_9ACTO/119-528
Q5DYT6_VIBF1/88-547
E0WFX8_9BACT/10-216
G9TDN8_SALMO/107-537
C7N222_SLAHD/120-574
E7B1G5_YERE1/97-569
D9SC28_GALCS/120-465
B1G2W8_9BURK/333-764
F1TVM6_PROAA/491-648
Q24V21_DESHY/104-569
H5PYJ7_ECOLX/1-381
H5BQN4_ECOLX/105-556
H8ILJ9_MYCIA/293-453
Q2T5D1_BURTA/338-530
E8CL60_SALMO/96-568
B0TSR2_SHEHH/799-1226
Q2EH42_9ZZZZ/87-139
H5HPC9_ECOLX/111-566
NAPA_HAEI8/94-566
H5MFD1_ECOLX/107-190
Q73Y53_MYCPA/73-496
A1KQV1_9BACT/48-207
E8CX54_SALMO/107-537
C5R0H1_STAEP/320-744
B6E5L2_9BACT/59-208
H5B990_ECOLX/108-508
D4EH92_AGGAC/63-141
A4TRR7_YERPP/61-488
G7A366_VIBCL/118-569
H0K2N0_9PSEU/112-831
F5VLS6_ENTSA/318-745
A4N8U1_HAEIF/94-566
Q6Q9D7_9BACT/50-217
E1PMG4_CAMJM/1-358
C2DR76_ECOLX/108-832
H5PLN7_ECOLX/96-568
Q81AJ3_BACCR/318-742
A7U607_9BACT/2-99
E0WFW2_9BACT/36-217
Q0B3Q7_BURCM/113-513
C1AZB5_RHOOB/65-455
A8A057_ECOHS/108-501
G6BUY9_CLODI/62-138
E0N374_9ACTO/351-515
E1JYX2_DESFR/1-441
A4MZ54_HAEIF/1-379
B6R9U1_9RHOB/97-569
Q4U5I9_9BACT/54-219
Q8ZQD3_SALTY/119-576
G5QZD1_SALSE/116-524
B5XW76_KLEP3/108-833
A1TAT6_MYCVP/81-492
H5GE36_ECOLX/96-568
Q2EGV2_9ZZZZ/87-161
Q7X010_9BACT/12-217
C9T5Q8_9RHIZ/280-604
Q0S1F3_RHOSR/59-513
C8WUC2_ALIAD/325-749
B0R488_HALS3/111-594
H5RAR2_ECOLX/84-551
G2PIF4_MURRD/62-491
B7SPZ0_9ZZZZ/1-218
B0HJP0_YERPE/121-578
C9XH29_SALTD/116-571
I0A450_SALET/118-569
E1HI90_ECOLX/61-139
B3I8C0_ECOLX/108-833
Q7X056_9BACT/44-221
H5E8G2_ECOLX/107-191
Q08SQ9_STIAD/361-468
D4XQ65_ACIHA/65-481
E9VFS4_ECOLX/1-380
B7M7Z2_ECO8A/61-488
C0LN72_9BACT/1-175
G3ADB8_9BACT/1-125
D0QCL5_9BACT/1-219
C2S306_BACCE/111-823
E7V429_SALTM/96-568
E5X7C8_9ACTN/112-596
F9N7R7_9ACTO/491-648
A4WGA9_ENT38/107-192
H3N539_KLEOX/1-380
Q8VNY8_9BACI/9-113
H4PZY5_ECOLX/107-190
Q6Q994_9BACT/23-218
F4Y0A2_9CYAN/70-501
G4LM01_PSEAI/63-469
H3YQ52_STAAU/314-738
H1J895_9FIRM/106-551
H0FSM6_RHIML/1-382
E4VKT8_9HELI/6-371
Q00A66_9BACT/1-108
H4RAN1_ECOLX/1-381
E6AJU1_ECOLX/38-499
G9E7J9_9GAMM/70-499
E9TDK3_ECOLX/115-566
H4PDC4_ECOLX/61-139
D8CID5_ECOLX/115-566
F3SMR1_STAWA/105-818
G0D616_ECOLX/99-573
F9VZA9_9ACTO/58-436
H4Y1Y3_ECOLX/84-551
E8M5B0_9VIBR/55-479
FDHL_STAAC/314-738
A1VM40_POLNA/62-491
Q844P7_9BACT/34-218
B1PUH8_9BACT/1-164
H0BSP7_9BURK/70-485
H5MFC6_ECOLX/104-828
G2EIT5_CORGT/124-508
A9Y2E5_9BACT/38-216
F4VPF0_ECOLX/1-332
F2LDY1_BURGS/273-628
NUOG_RICFE/271-587
A9YVN4_9BACT/98-352
Q93G32_9BACT/2-155
D2AG88_SHIF2/105-556
H1J437_9FIRM/275-696
E9XC77_ECOLX/513-643
A7N0D1_VIBHB/113-570
F8E8N9_FLESM/107-544
G9U5X8_SALMO/514-643
H3IHR2_STRPU/309-637
D8ADA8_ECOLX/115-566
B7SZH3_9ZZZZ/1-147
E4BJH4_PROAA/1-296
F5PH21_SHIFL/1-332
G8G1V9_9BACT/1-103
E6AQF0_ECOLX/516-645
B3F928_9ZZZZ/4-228
H1L714_GEOME/91-804
E0WG54_9BACT/52-220
C0LN46_9BACT/1-194
B9AZS7_9BURK/113-294
E1G649_LOALO/309-514
H4MZA7_ECOLX/1-380
H6N0F0_GORPV/1-406
E8BSN7_SALMO/90-520
B6E5C0_9BACT/60-209
F9S3E6_9VIBR/87-561
F4PF11_BATDJ/404-857
B2Q313_PROST/88-560
Q2W5Q6_MAGSA/66-623
D6I1S6_ECOLX/56-517
D0QBT4_9BACT/1-197
Q1HIU9_9BACT/49-218
F7TH66_PASMD/107-194
Q844Q6_9BACT/45-217
A9F0V5_SORC5/74-502
F2N0T7_PSEU6/61-479
F5S059_9ENTR/124-570
G2EY84_ECOLX/111-566
E2DDD7_9ZZZZ/10-442
A4ZF06_9BACT/1-106
D8ALN6_ECOLX/107-190
E4P798_ECO8N/61-139
E9WX28_ECOLX/84-551
H5W668_SALEN/108-833
G8WKQ3_KLEOK/61-139
H0JWL3_9NOCA/291-440
Q629S3_BURMA/74-629
F0AWS5_NEIME/273-609
C9XLZ8_CLODC/62-570
H5AX69_ECOLX/96-568
F9G0T9_FUSOF/100-529
G3ZC09_AGGAC/95-563
Q8GEP1_9BACT/30-218
B8DLQ6_DESVM/84-513
D1JAF1_9ARCH/10-60
E7V5R3_SALMO/99-573
A2W8R0_9BURK/273-445
F1U689_PROAA/491-648
H5S864_9NOCA/1-138
A7J332_9ZZZZ/3-101
H5GS11_ECOLX/510-643
B5YL37_THEYD/59-480
C5DAL9_GEOSW/111-823
E7UG00_ECOLX/108-832
E2XJW9_PSEFL/118-509
D9W6P3_9ACTO/80-490
E1SK16_PANVC/138-624
A0QNT9_MYCS2/294-724
A6DVT1_9RHOB/64-474
H3P8R6_BRUAO/280-604
C0GH61_9FIRM/271-345
B4UEZ8_ANASK/149-616
H8EUK0_MYCTE/61-452
D5Y2E9_MYCTU/88-799
E8WSE3_GEOS8/286-710
E7WHD1_SALMO/514-643
C7N2X1_SLAHD/115-564
E1VJB5_9GAMM/108-833
A9YVP2_9BACT/99-363
E6E4Y5_PROAA/121-841
TORA_SHEMA/87-561
E5U9E7_ALCXX/5-392
C3UZ26_9BACT/12-71
B1YTQ1_BURA4/273-445
D3GHB2_9BACT/1-94
E4U0T2_SULKY/152-622
D7D5V5_GEOSC/61-462
C6RZH1_VIBCL/98-570
B0RT78_XANCB/64-495
H4QGP8_ECOLX/107-190
C0QE72_DESAH/117-830
A9GEC6_9RHOB/283-435
Q6R3M7_9PSED/1-192
Q1HIY9_9BACT/12-218
D8JZI2_DEHLB/111-664
G8W6F7_KLEPN/107-192
F0CKN1_SALMO/119-576
H4TP56_ECOLX/84-551
G0BLR6_9ENTR/59-481
E1T3N3_BURSG/273-628
C9TKR3_9RHIZ/109-834
F2WP62_9BACT/33-219
E9VVC0_ECOLX/1-332
G5LCP6_SALET/1-168
F4ZVC6_9BACT/96-395
B1PUT8_9BACT/60-173
C6BYV6_DESAD/100-649
E9W7H3_ECOLX/56-517
C5MID1_CANTT/454-618
B2CDD5_9BACT/93-169
D1B4R6_SULD5/1-361
B5SQ68_9STRA/276-586
E8X982_SALT4/107-537
E2WTK3_ECOLX/99-573
E7H5R4_9BURK/99-522
G4CNB9_9NEIS/273-610
B7TW62_9RICK/5-199
A6AW24_VIBHA/87-561
C9RHG9_METVM/60-473
A3UW62_VIBSP/110-501
Q250A3_DESHY/71-474
D5ZZW5_9ACTO/431-477
H5SMI6_9BACT/91-827
B9MSX1_9BURK/35-204
H3VQJ1_STAEP/105-818
F5XED0_MICPN/120-844
F7ILK7_CALJA/185-513
I0DUE9_PROST/1-381
B3F9B1_9PROT/28-287
H0L6V9_SALMO/107-537
E7ZB71_SALMO/99-573
E2DDJ4_9ZZZZ/9-441
B2SYY8_BURPP/63-477
B5P385_SALET/513-643
G4DR06_9GAMM/50-322
F1XTJ4_ECO57/108-832
C9TMM9_9RHIZ/69-481
Q251B9_DESHY/107-818
F5QQ42_SHIFL/107-191
Q93G13_9GAMM/3-155
E9XL40_ECOLX/96-568
H4XLG5_ECOLX/84-551
E4H136_PROAA/95-577
B5E8K8_GEOBB/150-664
Q2QJ60_9BACT/1-293
H0JEU1_9PSED/109-195
F5JLA7_ACIBA/546-645
G0K1D5_STEMA/108-188
H4M8P4_ECOLX/1-381
F2WP54_9BACT/52-199
H4SBA1_ECOLX/104-559
E1QFF2_DESB2/64-441
A0ZYI9_9PROT/16-200
B6E5G7_9BACT/60-209
D3GH80_9BACT/1-94
G4PI75_BRUML/69-481
B1PUW3_9BACT/60-173
F2ETN5_PANAA/135-592
H1IF72_9FIRM/99-561
H5GJE6_ECOLX/1-380
B6ZT59_ECO57/99-573
C4TQL7_YERKR/61-488
E2EA41_9ZZZZ/10-442
G9ECZ7_9GAMM/2-307
Q828S2_STRAW/59-438
G5RDH6_SALET/119-576
H3KE62_9BURK/133-632
D9XV11_9ACTO/21-226
F3U081_STAEP/105-818
A0ZY92_9BACT/38-218
A3F783_9BACT/1-51
Q844U8_9BACT/23-218
Q3HY92_9BACT/11-213
H5FUW7_ECOLX/99-573
F6EZZ0_SPHCR/290-473
G9W4V6_SALET/1-226
A9MAI5_BRUC2/280-604
B5Z1T0_ECO5E/108-832
Q844W1_9BACT/38-218
D8JSG9_HYPDA/309-741
G9KCZ2_MUSPF/302-630
Q3SJQ1_THIDA/274-636
A9YVK8_9PSED/99-355
A3MT64_PYRCJ/109-662
Q8GET8_9BACT/11-216
G6Z3B0_VIBCL/96-568
E7A8R0_HELFC/107-627
E1X6M3_HAEI1/110-568
D1B4R7_SULD5/114-188
Q6FZY5_BARQU/280-600
B3NX19_DROER/395-715
B4EZ02_PROMH/121-572
G3ADB2_9BACT/22-180
B2CDC0_9BACT/93-169
B5TZ56_9BACT/42-207
G2H6P2_9DELT/88-359
F3IWF1_PSEAP/291-507
NDUS1_PANTR/301-629
F9A6N0_VIBCL/86-556
G5W150_ECOLX/99-573
G5N5X1_SALET/7-368
G2HP40_9PROT/107-181
Q2EGT8_9ZZZZ/87-161
Q1HIZ0_9BACT/10-216
D0T412_ACIRA/292-526
E7USV9_SALTM/56-517
B1XHE0_ECODH/84-551
B0PH65_9FIRM/78-498
G0IGS7_BACAM/322-746
A4WBB0_ENT38/57-457
F2FSM6_SALGL/513-643
H7UUZ4_CAMCO/92-612
H0CAK4_STAAU/314-404
G6X4M7_MYCAB/62-516
H5A868_ECOLX/107-190
A0ZY89_9BACT/12-217
B7TW69_9RICK/5-174
Q4U5M4_9BACT/47-214
O33483_PSESP/17-121
H0TUZ6_9BRAD/305-737
D6CVD1_THIS3/523-632
Q4JBU3_SULAC/312-735
H7WGF2_CAMCO/107-180
A5HXN4_9BACT/12-138
C4P935_9BACT/12-138
B7SPU0_9ZZZZ/1-219
H5AUL0_ECOLX/105-556
E0WFP9_9BACT/20-215
H5KEK8_ECOLX/107-190
Q21TU9_RHOFD/474-593
B4SY90_SALNS/99-573
D3UIN9_HELM1/97-617
C4QUM3_9BACT/1-178
I0ZLC1_ECOLX/61-139
B1W5X8_STRGG/129-534
H1FPI1_ECOLX/108-508
Q2C648_9GAMM/98-570
G9SAZ9_CITFR/1-332
C6WM62_ACTMD/50-476
Q87EP9_XYLFT/285-425
E3PLX5_ECOH1/107-593
NARG_MYCTU/118-829
B3F949_9ZZZZ/27-240
G7BM78_VIBCL/118-569
Q2EGV5_9ZZZZ/87-161
A3M813_ACIBT/122-522
F6AGI6_PSEF1/307-504
G4J6Z9_9PSEU/69-495
E1CQU1_VIBPA/98-570
A8HQV6_9BACT/18-148
B7SZH5_9ZZZZ/1-181
B5R589_SALEP/124-570
H4IYM4_ECOLX/38-499
E6UYJ3_VARPE/110-501
H2YT74_CIOSA/272-604
E6BE75_ECOLX/115-566
G4C396_SALIN/108-833
B6RSX5_9BACT/1-118
F6FVA3_ISOV2/553-721
F3WUN4_9SPHN/418-586
F3WUN4_9SPHN/272-421
H5BC90_ECOLX/513-643
E2KQX9_ECO57/116-562
G0E2K7_ENTAK/58-475
Q8VNX6_9BACI/9-113
F7RSL3_9GAMM/99-297
G2ABN3_ECOLX/1-381
E8W3X0_STRFA/511-662
C4SHM9_YERMO/109-517
B9Z2V7_9NEIS/66-495
E9RG89_RHOER/146-542
B6QXL3_9RHOB/280-609
D6AFP3_STRFL/135-547
G9UZJ5_SALMO/118-569
C0QUJ9_PERMH/57-488
C6NSM7_9GAMM/516-584
Q6FB27_ACIAD/81-508
B2PWN5_PROST/119-576
Q1NQN8_9DELT/57-479
H1EHT1_ECOLX/105-556
F5ZQD1_SALTU/233-695
I1B5M8_ECOLX/104-828
E8HFY0_ECOLX/111-566
Q00A71_9BACT/2-98
Q87U98_PSESM/118-509
B7UFU1_ECO27/513-643
H4KGB8_ECOLX/108-499
G5XRF5_ECOLX/108-832
H4SAT6_ECOLX/108-508
F3LP40_9BURK/393-447
A4VLH3_PSEU5/1-381
D4AR79_ARTBC/204-530
E0GEU2_ENTFL/286-710
C3KR82_RHISN/64-482
Q2IUJ8_RHOP2/61-470
A6D9X5_9PROT/53-406
D9PET1_9ZZZZ/108-852
E8FF19_SALMO/115-561
B0BNX0_ACTPJ/94-560
E6F6U4_ENTFL/286-710
H4NAB0_ECOLX/116-562
Q2J008_RHOP2/52-508
F3LXN1_ECOLX/108-508
D8MLN8_ERWBE/1-381
B0RQW1_XANCB/319-746
D3DK38_HYDTT/379-583
D1P180_9ENTR/110-501
B5GRK9_STRCL/410-520
E1D072_VIBPA/215-717
H8CG58_CAMJU/90-573
A1RW03_PYRIL/156-664
A9QYQ8_YERPG/61-488
F7WW34_MYCTD/118-829
H7SS56_CAMCO/107-180
E3RX20_PYRTT/306-632
F7WNL1_MYCTD/62-453
E9TVF0_ECOLX/84-551
C3VJ60_9ARCH/1-199
H3LG98_KLEOX/1-332
B5BX98_SALET/115-561
G4P4N0_BACIU/112-824
C0LN67_9BACT/1-177
F8YI16_ECOLX/513-643
C7MTD3_SACVD/510-668
E1S2C8_ECOUM/107-190
B1ITM6_ECOLC/108-833
Q83Y79_9BACT/1-154
I0MQA9_SALET/108-832
B3V8F7_9BACT/51-223
F4V453_ECOLX/515-645
D3SH42_DEHSG/256-732
G7VQT4_PAETH/318-742
H5URG4_9MICO/1-414
H5MWC8_ECOLX/513-643
B4T129_SALNS/119-576
B5PY17_SALHA/118-569
G0XZI1_9BACT/81-210
H4VVX5_ECOLX/108-501
D4C0S2_PRORE/99-573
Q0SJN6_RHOSR/62-492
D6SMG1_9DELT/278-353
D6AVW1_9ACTO/120-519
A5P7T1_9SPHN/272-425
B3H2R9_ACTP7/109-567
G0XZG9_9BACT/82-211
G4C9I1_SALIN/61-139
B5LPE3_9BACT/1-250
C0Y2W0_BURPE/108-829
E7SDP3_SHIDY/108-509
E7HAX9_ECOLX/108-508
G8PI52_PSEUV/101-560
C5RZS1_9PAST/95-569
H3R5C8_BRUAO/63-788
A2VZM7_9BURK/108-194
G7R6F1_ECOC2/115-566
B3J8Q3_BACAN/111-823
H8BVN4_CAMJU/1-358
B7N3F2_ECOLU/99-573
Q6Q9D5_9BACT/30-218
H7FG87_STASA/314-738
B3F9C0_9BACT/34-237
Q14T72_PSEAE/108-598
A9AM07_BURM1/108-195
A0AQR1_9BACT/27-217
F3W5F8_SHIBO/1-332
D7YF52_ECOLX/1-380
B7SZS9_9ZZZZ/1-219
Q7X000_9BACT/30-217
H4SRI2_ECOLX/108-832
Q3HY57_9BACT/31-213
H6LPP0_STAAU/105-820
F5J887_9RHIZ/306-738
A4LJH0_BURPE/84-512
Q8VNY9_9BACI/9-113
F5R0L2_SHIFL/96-568
B7SZK9_9ZZZZ/1-219
H1IGB7_9FIRM/59-457
B5RY97_RALSL/108-830
G2N6B1_MYCTU/118-829
H0F4X1_9BURK/459-633
C1B2D3_RHOOB/121-518
A7X5Q1_STAA1/314-738
G4LRX3_PSEAI/65-483
H1EI06_ECOLX/107-190
H3XX21_STAAU/314-738
A5G9B3_GEOUR/273-667
Q1N8C1_9SPHN/59-481
C5F1J9_9HELI/2-371
I1AMH1_PSEAI/98-571
C9YSP4_9BACT/27-208
NAPA_PSEU5/98-571
H3NTK9_9GAMM/64-473
D6IRV2_ECOLX/96-568
E0WFQ6_9BACT/46-216
F5Z088_MYCSD/274-438
C4I3F3_BURPE/108-836
D0U4F6_9GAMM/207-375
E8AFM2_SALMO/233-695
D3GH63_9BACT/1-94
F9R2L2_ECOLX/108-501
B6E587_9BACT/60-209
E1ES16_ENTFL/286-502
B3F9C4_9BACT/13-269
H4DDM0_STAAU/105-820
C7MUE8_SACVD/96-529
G6GIY5_9FIRM/68-476
A9KZH4_SHEB9/103-531
B6E5J7_9BACT/60-209
G2E753_9GAMM/544-644
E1V3Q9_HALED/108-849
B9B7Q3_9BURK/105-192
G4C900_SALIN/107-191
E7ITM0_ECOLX/1-380
E2PBL4_PASHA/94-566
H6UY86_9BACT/1-172
B4TMZ0_SALSV/99-573
F0JLQ4_ESCFE/107-191
E7V5S5_SALMO/514-643
I1D302_9PSEU/96-529
A6UNA9_METVS/50-429
F0V4H9_9BACT/2-153
Q2QHP5_9BACT/1-219
E5X875_9ACTN/87-748
C4QUR4_9BACT/1-179
G8G1T8_9BACT/1-101
D5L0F3_9BRAD/94-144
D1A7C2_THECD/59-433
Q2QJ68_9BACT/1-296
B5CDV6_SALET/118-569
D6KRJ1_9FIRM/107-819
Q0FS88_9RHOB/102-556
Q8GEQ6_9BACT/30-217
B1ELV9_9ESCH/111-507
D0C9E5_ACIBA/546-645
H4P453_ECOLX/1-381
A3F794_9BACT/1-48
G9UBR2_SALMO/233-695
F3QJR7_9BURK/1-447
B3ZN17_BACCE/318-742
F7P9E1_MYCPA/291-449
G5KV62_ECOLX/1-380
Q7X055_9BACT/54-220
A9VSW1_BACWK/111-823
E6VH88_RHOPX/123-512
A4N0P2_HAEIF/2-293
B1PUS7_9BACT/60-173
D3GH76_9BACT/1-94
F7UD80_RHIRD/60-482
H3LFF1_KLEOX/107-192
Q2GK08_ANAPZ/271-604
H8AUN8_CAMJU/107-180
Q2EGX4_9ZZZZ/87-161
D7UMG9_LISMN/315-739
B5TZ69_9BACT/33-208
Q9R330_YERPS/1-58
G9UPK5_SALMO/115-561
B3A8Q5_ECO57/116-562
G7I0H9_9CORY/119-855
F5JXL7_PSEAI/64-493
F5JKR2_ACIBA/122-522
G2II64_9SPHN/422-585
E0WFT5_9BACT/5-216
E5XSB5_9ACTO/56-491
E9WY82_ECOLX/1-332
A6EVC6_9ALTE/544-646
C7LT80_DESBD/56-326
H5H772_ECOLX/111-566
F1UHZ0_PROAA/1-478
C6CEF1_DICZE/490-642
H6UY85_9BACT/3-173
I0VXB5_ECOLX/92-177
I0A991_SALET/108-832
Q0K1F2_CUPNH/113-498
E2DDB5_9ZZZZ/10-443
A6VNS7_ACTSZ/1-448
F9ZSI9_ACICS/516-584
G5ZVS9_9PROT/271-600
A8HQ96_9BACT/12-138
D6EAD2_9ACTN/80-484
A4VKW2_PSEU5/88-478
Q6HNM4_BACHK/318-742
E6B3E0_ECOLX/1-380
A5VPY9_BRUO2/280-604
H4MBS0_ECOLX/96-568
B4E5L6_BURCJ/273-440
B5WLZ4_9BURK/1-70
C8WK53_EGGLE/278-704
F6IVH7_LACPE/110-826
A3P7I2_BURP0/108-595
G3ZC24_AGGAC/63-141
Q7X025_9BACT/49-216
H1J5Z3_9FIRM/113-571
G5U452_ECOLX/56-517
B7QQC1_9RHOB/123-577
G5G4M0_HAEAP/1-332
Q3HY84_9BACT/32-217
Q39R87_GEOMG/271-673
C0K432_9BACT/27-205
F5RRU6_9ENTR/19-255
F7RUK9_9GAMM/118-568
D0KH58_PECWW/63-492
Q1HJ92_9BACT/50-217
Q1Q5D6_9BACT/63-493
B7USP9_ECO27/84-551
A7GYA3_CAMC5/94-576
B0CCF4_ACAM1/70-501
H4V0P0_ECOLX/114-565
F6GAS2_RALS8/312-550
E2XB31_SHIDY/96-568
D0R6T9_9BACT/52-217
F4EJ40_BACAM/60-461
G9EGI0_9GAMM/122-579
A8HA56_SHEPA/118-569
F8J9D2_HYPSM/1-394
Q8ZUQ6_PYRAE/108-661
E4PDL7_ECO8N/38-499
A7MYH5_VIBHB/202-681
C2DQZ4_ECOLX/111-566
H5JY81_ECOLX/1-381
D9X7U4_STRVR/60-485
Q1Z924_PHOPR/98-570
H7SGY0_CAMCO/92-612
G2J8N8_9BURK/273-632
F2L0M4_THEU7/109-663
B6E5B8_9BACT/60-209
F8TEM5_9CLOT/62-488
G5G4M1_HAEAP/63-141
D5DN99_BACMD/318-742
Q24RT3_DESHY/112-568
E7JKG3_ECOLX/38-499
D6SM87_9DELT/525-618
E8XJ18_SALT4/107-593
G4BCF6_HAEAP/95-563
C2LFW5_PROMI/120-566
E6T7C8_SHEB6/118-569
A0LHR4_SYNFM/1-443
H4YWV8_ECOLX/84-551
A2BJT3_HYPBU/111-605
G7GYL4_9ACTO/85-802
D4XBD4_9BURK/240-733
D5RJS4_9PROT/63-381
G4AWC0_AGGAC/2-325
Q2QJ76_9BACT/1-219
F7R9F1_SHIFL/1-381
Q3JQL1_BURP1/115-836
Q6SPU4_9BACT/44-216
E6T055_SHEB6/790-1216
C0W8K5_9ACTO/127-854
G4G3S0_9EURY/1-457
C1ES95_BACC3/111-823
I0PK53_MYCAB/66-494
B8CVG3_SHEPW/118-569
E2CQA1_9RHOB/65-477
D8JZD5_HYPDA/280-606
Q2IK97_ANADE/64-412
B6E580_9BACT/60-209
A4KHP7_MYCTU/116-265
I1DQX4_9PROT/94-614
D4ZLY5_SHEVD/66-495
F3CX19_PROAA/491-648
A7ML42_CROS8/1-380
F2GA71_ALTMD/110-563
G2A7J9_ECOLX/61-139
Q0K7K8_CUPNH/150-606
A6VQL7_ACTSZ/59-518
Q0G6F1_9RHIZ/71-483
C9Y2V4_CROTZ/81-510
E3Y3S8_SHIFL/1-603
D1WKH2_STAEP/105-818
B3YY33_BACCE/318-742
C7K9W0_ACEPA/1-276
F1XNW8_ECO57/96-568
E6WDR7_PANSA/109-521
D0QC10_9BACT/1-219
B3V8I1_9BACT/27-202
G5X9V2_ECOLX/96-568
C9SK89_VERA1/420-581
E4VCL0_9HELI/2-371
B8DNR9_DESVM/366-490
B3Q580_RHIE6/114-267
A1W8L0_ACISJ/222-726
H9A9V2_9RHOO/117-653
A7J301_9ZZZZ/1-101
G9QHV8_9BACI/318-742
B6C0U3_9GAMM/486-656
Q1C441_YERPA/121-578
E9V6M7_ECOLX/107-190
E7J5W7_ECOLX/513-643
E8J998_ECO57/61-139
H7SZS5_CAMCO/1-358
B3H8R9_ECOLX/96-568
D5XCI5_THEPJ/1-330
E1JU27_DESFR/339-462
D5CSK8_SIDLE/76-631
G2S501_ENTAL/119-576
C0N1R4_9GAMM/64-473
F4N0W5_YEREN/1-298
Q251R7_DESHY/122-570
A0ZY77_9BACT/25-217
C9PSE3_9PAST/88-563
A9Y2F9_9BACT/51-221
G5QLP7_SALRU/6-478
A9AS47_BURM1/121-576
F1TVM6_PROAA/289-447
G5PB09_SALET/6-478
G9TLX3_SALMO/56-517
Q46TT7_CUPPJ/114-523
B7SQ16_9ZZZZ/1-219
D8EAP1_ECOLX/107-191
C4H1U1_YERPE/52-509
D9RCH1_STAAJ/314-738
B8E7B9_SHEB2/98-571
A9Y2T5_9BACT/55-215
D0IBM7_VIBHO/118-569
I0HMF0_RUBGE/65-478
F9CHK2_ECOLX/108-832
G2B293_ECOLX/107-191
F4LXW8_ECOLX/119-576
Q1B1B2_MYCSS/404-457
F4YAS3_9BACT/95-145
H1I539_9BACI/1-315
B5APZ2_9GAMM/4-68
A9R6L6_YERPG/482-639
F5PRP0_SHIFL/1-381
B7SZR3_9ZZZZ/1-218
B5W2A2_SPIMA/70-501
Q2EH46_9ZZZZ/87-141
A6DBR6_9PROT/97-620
C7N4F4_SLAHD/122-599
C6V0U7_ECO5T/1-380
Q9T239_PHYIN/271-587
F5YYW2_MYCSD/1-407
A8BHK3_9BACT/1-162
E8F2J3_SALMO/96-568
E8KKP2_9PAST/94-567
B7SZN4_9ZZZZ/1-219
F3D958_9PSED/48-504
D3H0P6_ECO44/96-568
Q844W6_9BACT/48-218
D1A465_THECD/297-446
I0NKD0_SALET/108-833
H5R048_ECOLX/56-517
Q308W2_9BACT/12-216
A9Y2D0_9BACT/8-216
B7VEJ9_9BACT/1-96
B1K343_BURCC/108-194
D6EAA4_9ACTN/486-576
E6AQN0_ECOLX/77-549
B4A7G9_SALNE/513-643
H4JLT7_ECOLX/105-556
E7V3A6_SALTM/115-561
H4K0M7_ECOLX/119-576
H5GYI2_ECOLX/38-499
H0LVF2_SALMO/233-695
H4KEE6_ECOLX/119-576
E9WRZ1_ECOLX/108-833
G9PNZ3_9ACTO/130-853
C4UZL3_YERRO/108-835
B3F9C8_9BACT/33-289
A1VAQ8_DESVV/100-648
Q6G6S4_STAAS/105-820
F4VUV5_ECOLX/107-190
G5T4E8_ECOLX/56-517
G5WQD3_ECOLX/99-573
E0WFP5_9BACT/9-217
D2ZEX6_9ENTR/507-641
C3XAW2_OXAFO/273-429
Q8G8L9_9BACT/27-215
E4HFD6_PROAA/491-648
D3GH15_9BACT/1-94
D5B5V4_YERPZ/1-381
C3GWA6_BACTU/318-742
Q844T7_9BACT/28-218
H7RLX5_CAMCO/1-358
E9RFD1_9BACI/228-716
Q4U5H1_9BACT/36-217
F9HVC4_ECOLX/108-833
E7V775_SALMO/1-343
Q2LS99_SYNAS/277-352
C7M2U3_ACIFD/288-440
H8CNL6_CAMJU/90-573
C9TJ38_9RHIZ/113-437
B7SZT6_9ZZZZ/1-166
A8LR91_DINSH/90-549
A0ZYE4_9BACT/40-195
Q7WTU0_SHESA/111-562
B7SZT3_9ZZZZ/1-219
C5JA80_9BACT/16-214
H0MQ84_SALMO/96-568
B1LCZ9_ECOSM/84-551
D8FAP6_9DELT/66-519
G6IFE2_9DELT/61-492
Q0AYT4_SYNWW/437-484
G4E359_9GAMM/564-666
C0LN17_9BACT/1-186
C3XNW4_9HELI/2-364
E8N355_ANATU/306-478
G4PN79_ECOLX/84-551
H3L8C9_KLEOX/114-189
A3F7H1_9BACT/1-58
B7SZL8_9ZZZZ/1-219
Q8GET7_9BACT/28-218
H5P249_ECOLX/119-576
E0WG76_9BACT/34-220
C2XB18_BACCE/111-823
F6CU45_MARPP/111-501
E5QX23_STAAH/105-820
A5HXI4_9BACT/12-138
B5QCR5_SALVI/233-695
B8DP54_DESVM/97-528
D1P2E5_9ENTR/63-141
F3YV62_DESAF/60-452
Q4FMU1_PELUB/287-710
C6WX55_METML/272-438
B7SZN5_9ZZZZ/1-218
Q24XQ8_DESHY/81-517
G0XZJ7_9BACI/80-300
A1KQX2_9BACT/44-208
E7H9H2_ECOLX/119-576
F3L1H1_9GAMM/60-485
D5CGW2_ENTCC/107-192
Q1RCL1_ECOUT/108-833
G8SQV7_BRUCA/34-446
E7T819_SHIFL/105-504
C2QSB0_BACCE/111-823
E9WEJ9_ECOLX/108-832
A1WXW1_HALHL/278-649
B7SPS6_9ZZZZ/1-219
B1PUX5_9BACT/60-175
Q844M3_9BACT/51-217
H8KAG1_RICMS/271-587
B8DLD3_DESVM/395-501
E8SUM6_GEOS2/111-703
E5X7L4_9ACTN/103-592
H5L8M7_ECOLX/96-568
F8J7U9_HYPSM/64-466
H4RCQ6_ECOLX/99-573
D3QTU4_ECOCB/111-566
H5CK47_ECOLX/108-833
G8AJK6_AZOBR/127-573
E1SB11_PANVC/58-476
H9B090_9BACT/1-104
E8BUI8_SALMO/56-517
E0WG74_9BACT/49-216
C4UG29_YERRU/501-642
G7CLI5_MYCTH/463-650
Q2QJ67_9BACT/1-296
E7BB48_9RHIZ/82-328
B3XAD2_ECOLX/111-566
G9W840_SALET/115-398
D9PDU3_ACTPL/1-381
E1HU16_ECOLX/117-568
D8CA54_ECOLX/38-499
G9A435_RHIFH/280-603
A1T6M1_MYCVP/61-488
D0QC80_9BACT/1-219
I0VPD9_ECOLX/119-576
Q3HY48_9BACT/50-216
B1ZSQ1_OPITP/98-514
C2I7Z2_VIBCL/98-570
D8C052_ECOLX/510-643
E4U081_SULKY/63-407
A0Q9W8_MYCA1/432-479
Q250A6_DESHY/100-516
D0RP76_9PROT/271-583
G8FBF8_CAMJU/1-358
G2FE18_9GAMM/108-826
H2DKK5_9BACT/2-186
Q1HIV8_9BACT/57-217
H4VG04_ECOLX/104-559
C4XUE1_DESMR/252-678
C9YYY7_STRSW/72-502
C7N8F9_SLAHD/1-469
Q7UMT4_RHOBA/109-505
A9Y2I4_9BACT/15-215
H8IC63_PASMH/232-711
B7LFA6_ECO55/99-573
E8G2J5_SALMO/96-568
F9RIW8_9VIBR/98-570
F9JPH3_STAAU/314-738
H5Q0B8_ECOLX/84-551
H1C333_ECOLX/56-517
F2FZG1_SALGL/234-685
Q5B592_EMENI/305-631
B5BIK3_SALPK/99-573
F3J239_PSEAP/1-277
C5T4J3_ACIDE/108-853
A4YUX9_BRASO/110-425
H4IR80_ECOLX/108-832
D0WGR6_9ACTN/61-490
A1ZFI0_9BACT/59-483
B2L0M1_9BACT/30-206
Q3JQX7_BURP1/138-558
E5WAV7_9BACI/6-442
A5GCL4_GEOUR/100-552
Q7U2L3_MYCBO/61-452
Q127X8_POLSJ/433-630
A4WAK8_ENT38/108-832
A7H9V6_ANADF/420-526
H4HVY8_ECOLX/107-190
E6PPK4_9ZZZZ/145-684
H4Y929_ECOLX/107-191
Q83Y95_9BACT/6-153
F6CKC0_DESK7/276-351
G5WVS5_ECOLX/513-643
E9XFA9_ECOLX/92-177
E8CHL7_SALMO/118-288
C6BL94_RALP1/108-830
C4RXL9_YERBE/107-191
A6WYW2_OCHA4/113-440
B6E5K5_9BACT/60-209
D3A2F7_NEISU/273-609
B4TVG5_SALSV/118-569
A3KXG9_PSEAI/65-483
C8WL81_EGGLE/116-566
Q8ZXI9_PYRAE/321-743
B9BJB7_9BURK/69-624
Q07WV3_SHEFN/104-584
H6RCL0_NOCCG/60-481
B2SDA7_BRUA1/113-444
G4EDW0_9BACL/124-577
E9V8Y8_ECOLX/513-643
F4DNU3_PSEMN/98-571
E7HBA7_ECOLX/513-643
G2CM00_ECOLX/1-381
B6E571_9BACT/60-209
B1ZJ61_METPB/126-584
B7SPU6_9ZZZZ/1-173
C8PKS2_9PROT/81-550
A3F7D1_9BACT/1-51
H8I845_METCZ/60-484
F3WK83_SHIBO/508-643
A0AQT6_9BACT/13-219
C7U7I1_ENTFL/275-699
B8E6Q8_SHEB2/87-561
E8BSW7_SALMO/514-643
I0VXR4_ECOLX/61-139
B1YWZ2_BURA4/60-489
D2S8T3_GEOOG/72-504
E8NU75_SALET/56-517
G5NAW5_SALET/1-69
A4XBJ0_SALTO/70-499
B3F9C1_9BACT/24-227
D0ZPS9_SALT1/107-592
F7J683_9BURK/77-330
Q7X054_9BACT/49-216
G5Y4S2_ECOLX/61-139
C7N3M8_SLAHD/121-431
C0K3S5_9BACT/43-207
C8WMZ2_EGGLE/103-579
NUOG_SHIFL/514-643
F7XXA4_MOREP/487-642
A0ZY90_9BACT/19-157
I1BFA1_ECOLX/99-573
B6RSW9_9BACT/1-118
Q308W0_9BACT/48-217
I0J1S6_9BACT/89-342
E2SSY2_9RALS/69-506
E0WFV2_9BACT/52-215
B3F959_9ZZZZ/21-239
E2DDK7_9ENTR/10-439
A3MDC7_BURM7/127-296
E3Y8L3_SHIFL/107-191
Q1NGG9_9SPHN/120-520
E6D3K3_PROAA/121-841
G2U9C7_PSEAI/477-646
E0J0B4_ECOLW/61-139
D9V200_9ACTO/466-665
A3QHX4_SHELP/96-568
C9RAQ1_AMMDK/279-702
G5FMK0_9PSED/65-483
D4T6E6_9XANT/109-545
D7C7B8_STRBB/72-499
D4U520_STAAU/314-738
D3GH85_9BACT/1-94
B8HFG4_ARTCA/77-511
C1DAU8_LARHH/293-725
H5HXR2_ECOLX/1-332
C6WTY1_METML/111-501
A8FNP3_CAMJ8/97-458
Q67P16_SYMTH/468-656
Q6Q977_9BACT/28-217
H6UY90_9BACT/1-170
D0JGY9_YERPD/52-509
B3A8J2_ECO57/108-508
H1IF21_9FIRM/117-570
E1PMG5_CAMJM/107-180
G8N8M2_9DEIN/60-478
F5XWL7_RAMTT/133-588
G5UZP0_ECOLX/1-332
A3S8Q5_9RHOB/283-718
G5WLZ8_ECOLX/1-332
G2I586_GLUXN/271-600
A4WAK0_ENT38/1-381
G9VVH9_SALMO/233-695
Q5WJL6_BACSK/314-738
E5ZLE4_CAMJU/107-180
G9TF13_SALMO/108-833
C5BB00_EDWI9/1-381
SERA_THASE/131-646
A9Y2F3_9BACT/31-216
A8BHI8_9BACT/1-162
A3XZR9_9VIBR/87-561
Q7X017_9BACT/55-217
Q6E7A7_SAPFE/272-475
A6V746_PSEA7/64-491
C4UWV7_YERRO/109-527
H3N540_KLEOX/107-192
E7WM38_SALMO/233-695
G7VGK6_9CREN/107-649
G5L9T0_SALET/100-556
G5L755_SALET/1-299
E6CPH7_PROAA/121-841
E7YNV7_SALMO/119-576
D6SLX9_9DELT/57-474
D6E946_9ACTN/114-599
H4XIP9_ECOLX/99-573
H6NVI2_SALTI/232-685
D7WHM2_BACCE/111-823
A3X1C1_9BRAD/91-805
G0EXA4_CUPNN/61-479
E8GTC0_SALMO/108-832
D3GHB5_9BACT/1-94
F4SUN6_ECOLX/108-508
H4SS33_ECOLX/84-551
F9VW12_9ACTO/553-649
H0FYP6_RHIML/64-481
B6E573_9BACT/60-209
H4M8L3_ECOLX/108-508
F1YAF4_ECO57/96-568
C6E9Z4_ECOBD/96-568
H1C2V9_ECOLX/108-676
C0K419_9BACT/41-205
Q8GEN7_9BACT/6-217
E1RWC5_ECOUM/119-576
B6E5D5_9BACT/60-209
B2PRJ8_ECO57/105-556
H4RNG4_ECOLX/1-332
E7XCR0_SALMO/98-525
F4MVR2_YEREN/136-252
Q8VLW5_9BACT/9-113
E3CXT4_9BACT/284-707
H5KLN3_ECOLX/107-191
B1PUU5_9BACT/60-172
Q8Z2A7_SALTI/56-517
G7J8R4_MEDTR/337-657
D7A8C8_STAND/123-579
C1HDX3_PARBA/281-607
F5YLG5_TREPZ/265-711
E9X1G5_ECOLX/1-380
B3V8H0_9BACT/19-206
G5KLW3_ECOLX/108-833
B0UHS9_METS4/77-486
E7B3C5_YERE1/7-464
G0K1Q5_STEMA/112-488
B1X8Z5_ECODH/512-645
Q93PW0_PARPN/109-350
B5Y9P0_COPPD/52-417
B3F960_9ZZZZ/18-227
Q3AGB4_SYNSC/73-506
G5MAE0_SALET/2-119
D0QBZ1_9BACT/1-219
E1W407_HAEP3/95-568
F3F3Z6_9PSED/118-509
A9HDD8_GLUDA/110-459
A6FCL9_9GAMM/86-547
A9Y2I9_9BACT/46-216
B7LSG5_ESCF3/108-833
E9XYW1_ECOLX/1-381
C9TF35_9RHIZ/280-604
B3V8I7_9BACT/30-203
E6SA72_INTC7/117-539
C1MFU3_9ENTR/107-191
E8G2E4_SALMO/119-576
A6GFM0_9DELT/480-610
Q00A67_9BACT/1-101
F4TSP3_ECOLX/107-190
F3TU25_STAEP/105-818
H8AFI3_CAMJU/90-573
A6D3T4_9VIBR/61-490
B5TZ76_9BACT/21-204
Q8GET2_9BACT/24-218
B7SZT9_9ZZZZ/1-198
Q308W4_9BACT/34-221
D6EBG3_9ACTN/82-515
B2L0M4_9BACT/30-206
D0R6U8_9BACT/65-225
D8B9W7_ECOLX/1-451
Q4U5J3_9BACT/13-216
F6DTP9_DESRL/1-449
B3I8L1_ECOLX/2-102
E6AVI2_ECOLX/99-573
E9Z8N6_ESCFE/107-190
F5RD48_9RHOO/355-475
H4FJ23_ECOLX/108-832
F7SM98_9GAMM/117-568
Q6AIW5_DESPS/112-558
Q6Q9C8_9BACT/35-217
B1PUH5_9BACT/1-162
B4UHM7_ANASK/60-467
A8BH89_9BACT/43-217
G9ETZ8_9GAMM/474-643
D0QC51_9BACT/1-219
D9PT26_PEPMA/55-478
A9MHK7_SALAR/115-561
H8AX55_CAMJU/90-573
Q59580_METTF/50-413
G8LLT5_ENTCL/107-192
E0QYF4_ECOLX/108-832
D0SWG4_ACILW/77-504
D9S2C2_THEOJ/59-482
Q2EH18_9ZZZZ/87-161
B7M696_ECO8A/107-592
C9RG67_METVM/237-353
C0K3X0_9BACT/29-204
C4HBW4_YERPE/121-578
G0SP93_VIBMI/275-501
B7SZJ0_9ZZZZ/1-173
E1QJ38_DESB2/110-471
F8KST2_HELBC/110-630
D0QCL7_9BACT/1-219
H8KW35_SOLCM/91-517
A5G144_ACICJ/111-445
G5VGX9_ECOLX/1-380
G3ZIV5_AGGAC/1-332
B7DUL0_9BACL/58-459
Q8GEZ4_9BACT/52-221
B1PUJ8_9BACT/1-162
H3PMU5_BRUAO/113-444
A9D582_9GAMM/118-569
G2CHU0_ECOLX/99-573
H5JA10_ECOLX/61-139
E9WMV5_ECOLX/1-380
H5YNY8_9BRAD/65-493
F2P8M2_PHOMO/98-569
B2P3M7_ECO57/116-562
B6C6D1_9GAMM/272-436
O59078_PYRHO/59-481
Q0WBW7_YERPE/121-578
H9UQF9_ECOLX/119-576
H5VTL1_SALSE/96-568
G0XZL5_9BRAD/81-300
D3GH68_9BACT/1-94
E0R1D5_ECOLX/513-640
B1JG13_YERPY/117-568
A9A8F8_METM6/61-478
A8BHL3_9BACT/1-163
A5JHG2_9GAMM/3-155
Q5HBA0_EHRRW/272-601
A8BGZ6_9BACT/43-217
H7WL14_CAMCO/107-180
E0WG70_9BACT/20-216
Q844M9_9BACT/49-217
E3ZAT8_LISIO/2-89
B2L0L8_9BACT/42-205
Q3HY93_9BACT/17-213
I0GRL0_SELRU/59-467
C0D5M1_9CLOT/1-223
D0R6X4_9BACT/59-216
A8HQ82_9BACT/12-138
D4XQ62_ACIHA/77-505
A5D1I7_PELTS/1-440
Q3ADY7_CARHZ/108-654
B7TW60_9RICK/5-191
B7SQ14_9ZZZZ/1-219
C5EVG2_9FIRM/58-482
H5D2R5_ECOLX/111-566
C2JJP1_ENTFL/286-710
G0DUI2_PROAA/121-841
D1YNK7_9FIRM/107-819
H8YWT4_9GAMM/279-438
C7NNI5_HALUD/135-659
A1KQT8_9BACT/35-206
B0TQ82_SHEHH/97-525
B3F9C3_9BACT/24-287
D6A611_9ACTO/84-505
A5UU80_ROSS1/144-559
B7MUQ2_ECO81/108-832
Q50FS5_CAMJU/90-542
G1UX34_9DELT/1-444
D0M866_VIBSE/110-510
H4LBW5_ECOLX/105-556
D2Z2N3_9BACT/531-626
D7XVY8_ECOLX/108-832
A9WIA3_CHLAA/134-547
C3SDI8_ECOLX/115-566
A5U396_MYCTA/118-267
D3E698_GEOS4/106-818
G0XZF8_9BACT/79-290
A4URJ0_9BACT/5-155
B7SQ29_9ZZZZ/1-213
Q48QJ4_PSE14/205-418
H1DRP3_ECOLX/1-332
Q13BH0_RHOPS/466-629
B3V8D5_9BACT/5-200
D3GH20_9BACT/1-94
E0WG77_9BACT/36-217
H4EJJ9_STAAU/105-820
D2U7Z2_9BACT/23-204
E7IHU7_ECOLX/1-381
E6WCW7_PANSA/96-568
H3P907_BRUAO/69-481
D6EBP9_9ACTN/89-526
C0DUF4_EIKCO/273-608
Q5LV68_SILPO/286-723
C2DR72_ECOLX/1-381
E3C5D1_9LACO/102-822
A3F7P3_9BACT/1-58
E2ZAB7_9FIRM/76-155
F9KL25_STAAU/105-820
D7AF63_GEOSK/271-685
H0Q9P6_ECOLI/99-573
B7SZN0_9ZZZZ/1-219
H4UIW8_ECOLX/1-381
D0CBG0_ACIBA/122-522
D0QCF2_9BACT/1-219
B3F944_9ZZZZ/4-248
A8BHN8_9BACT/1-162
Q6Q9A4_9BACT/12-218
C8KKA2_STAAU/105-820
Q4EF23_LISMN/315-739
F3HE99_PSEYM/117-508
Q4U5L8_9BACT/52-216
C1F9D6_ACIC5/473-647
H5H096_ECOLX/61-139
B1PUW6_9BACT/60-175
H5W6U4_SALEN/1-380
E1QE68_DESB2/301-376
E7HLM8_ECOLX/84-551
B1IWM9_ECOLC/119-576
Q2QJB8_SYNPY/1-219
H8ACQ3_CAMJU/91-611
C2GI75_9CORY/300-464
E1WFP9_SALTS/233-695
H4LTV7_ECOLX/84-551
G5N0N5_SALET/3-97
C0QMC0_DESAH/2-333
C9RB68_AMMDK/272-450
A0YAU7_9GAMM/307-739
E8IVF1_ECOLX/1-332
B5MIQ5_SALET/525-643
E9W0I5_ECOLX/84-551
G9UD65_SALMO/117-572
B3PQ55_RHIE6/305-737
F3AQF6_9FIRM/66-479
Q2IL71_ANADE/104-520
H1QKD6_9ACTO/418-464
O07314_RHOCA/283-434
E8HTZ6_ECOLX/1-381
G4AZR4_AGGAC/50-518
E4CWH6_PROAA/491-648
Q2QJ57_9BACT/1-219
C1MDL8_9ENTR/56-517
H6UY38_9BACT/1-180
H7CXJ2_CLOPF/59-482
G1WNC8_9FIRM/55-479
E2YX08_ENTFL/286-710
Q9EYG2_AMYMD/52-474
NARB_SYNY3/70-501
D2ZCI6_9ENTR/107-191
A6UFK1_SINMW/274-443
A3F7D5_9BACT/1-50
H3X3K8_STAAU/1-628
D0PF13_BRUSS/109-834
G0K1D6_STEMA/1-380
E4QMY4_METS6/291-723
D0QCC9_9BACT/1-214
H7GDK5_9DEIN/56-474
C9PIM9_VIBFU/746-1172
H3R1F9_BRUAO/69-481
E2DDE6_9ZZZZ/10-443
A6A0G9_VIBCL/118-569
G5TXI8_ECOLX/105-556
H5PJV7_ECOLX/111-566
H6UY37_9BACT/2-186
G5G4H0_HAEAP/1-379
E0WGA2_9BACT/48-219
B4CZ21_9BACT/122-543
E2V842_MYCTU/50-511
F5PXA5_SHIFL/1-380
G2LXK0_9XANT/435-610
H5B963_ECOLX/107-190
B8GAC6_CHLAD/231-727
F9N7R7_9ACTO/289-447
E7ZRI0_SALMO/118-569
F4AM94_GLAS4/128-575
D8EBB0_ECOLX/99-573
H5NNY1_ECOLX/107-190
E9V8R1_ECOLX/96-568
B7TW61_9RICK/5-200
D0QCA8_9BACT/1-219
B3V8D9_9BACT/49-208
C3VJ40_9ARCH/1-199
D5L0I2_9BACT/97-149
H3SQL3_PSEAE/108-193
Q7X068_9BACT/26-217
D5TAJ0_LEGP2/442-642
Q6J679_9BURK/64-481
C0YCG6_BURPE/93-513
D6GBQ5_9ENTR/58-475
H5IAA7_ECOLX/38-499
G2FXY9_9FIRM/114-529
Q47HW1_DECAR/59-488
Q3TIU7_MOUSE/301-629
C2TJP5_BACCE/293-717
H4DDC4_STAAU/314-738
F9UWX0_MYCBO/132-578
F9X2E2_MYCGM/309-635
B1HQT7_LYSSC/313-737
C7K165_ACEPA/60-196
H0I902_9MYCO/131-534
B5NNI5_SALET/119-576
C1GGV3_PARBD/304-437
Q2QJ39_9BACT/1-219
E8G933_SALMO/102-360
A8A607_ECOHS/56-517
G5YG95_ECOLX/1-381
F9R5X6_ECOLX/1-380
B9QZ23_9RHOB/66-585
H8L5U3_FRAAD/483-642
G0DL32_9GAMM/96-568
Q844R9_9BACT/33-218
G8WDK7_KLEOK/52-508
G2EZL3_ECOLX/510-643
H6SNJ5_RHOPH/272-600
A1V5C4_BURMS/93-513
E4WEI2_RHOE1/397-443
NAPA_HAES1/94-568
A5L6B2_9GAMM/62-496
F5VHG4_ENTSA/107-192
G9VGS3_SALMO/115-570
F2C2I2_HAEAE/99-571
E5KRK5_HUMAN/301-629
H5F1G6_ECOLX/96-568
G7VAI4_9CREN/126-869
Q1HIZ9_9BACT/27-216
Q1HJ46_9BACT/38-217
D5YFP8_MYCTU/118-267
E8BS37_SALMO/119-576
NAPA_AERHH/98-570
A5JHG3_9FLAO/3-159
H4IC67_ECOLX/84-551
F3Q1W3_9ENTR/61-139
B3IIL9_ECOLX/56-517
B5C588_SALET/99-573
Q8GEZ3_9BACT/57-220
Q2EGY8_9ZZZZ/87-161
Q8VNY3_9BACI/9-113
E8A4F5_SALMO/108-833
C1DW80_SULAA/144-590
A9Y2J2_9BACT/45-217
C9QVW7_ECOD1/108-501
F0V4F8_9BACT/2-153
F8YNM3_ECOLX/1-332
B6RSX4_9BACT/1-118
C7RL76_ACCPU/272-629
D4SRV6_9XANT/285-437
C3VJ30_9ARCH/1-199
A3WBZ3_9SPHN/421-584
Q6Q9E2_9BACT/36-218
A6WS31_SHEB8/794-1220
E0WFQ4_9BACT/15-215
G2ZV18_9RALS/120-575
B0UMJ8_METS4/133-591
E0WG38_9BACT/35-215
G4EQ40_BACIU/112-824
D3E9X7_GEOS4/76-502
G2J0Q8_PSEUL/265-687
Q9ZKG2_HELPJ/80-534
H4VEV1_ECOLX/108-833
F9U1L8_MARPU/371-470
D4T8U7_9XANT/415-610
B8J5P2_ANAD2/64-411
B4TP81_SALSV/107-537
E8BCE0_SALMO/233-695
F8BI98_OLICM/279-719
Q47F17_DECAR/1-459
H2DKK6_9BACT/2-186
B7NBM3_ECOLU/84-551
F3VZM5_SHIBO/96-568
C6U7D0_BURPE/108-595
A5FAY2_FLAJ1/61-490
F8YGG7_ECOLX/111-566
Q7X018_9BACT/51-216
G1CQQ0_9BACT/1-187
Q7X074_9BACT/29-220
A8HQX9_9BACT/18-148
H6NXP5_SALTI/56-517
G4MHH4_9BURK/26-186
D8FB75_9DELT/62-461
A4TQ31_YERPP/121-578
Q30SD2_SULDN/106-553
E8XRZ9_RAHSY/278-639
C0VP77_9GAMM/77-505
D9UR13_9ACTO/485-532
Q2BNU6_9GAMM/119-570
A9Y2S1_9BACT/6-216
D6B200_9ACTO/137-541
G5XZ65_ECOLX/513-643
H1S0B9_9BURK/273-445
A7U606_9BACT/2-99
H8JHC3_MYCIT/58-475
C5WN22_SORBI/342-662
H0UQQ9_9BACT/59-320
E0XTA3_9PROT/84-520
C4U4K3_YERAL/61-488
Q7X059_9BACT/9-217
B6BED2_9RHOB/283-721
G2M8R5_HELPX/80-534
B4F8V5_MAIZE/341-661
G2MYD0_MYCTU/50-511
C1AZB6_RHOOB/62-492
G4DJG1_9GAMM/107-187
Q2NAM8_ERYLH/59-478
G9AP07_PANAN/509-642
H5Y2I7_9FIRM/99-563
D2B4C8_STRRD/482-660
G8RVM1_MYCRN/58-479
Q06YM4_9BACT/1-100
H1KNV5_METEX/344-784
E0WFU4_9BACT/6-215
A5HXJ6_9BACT/12-138
A1SBQ9_SHEAM/118-568
D4B925_9ENTR/118-564
H4KHZ6_ECOLX/84-551
A9Y2S2_9BACT/48-218
D0MCG6_VIBSE/4-428
D4BKP4_9ENTR/61-139
Q83Y63_9GAMM/3-156
I0N2F7_SALET/118-569
E8HN69_ECOLX/1-380
A0L0T4_SHESA/95-567
D0L6C1_GORB4/69-498
E2DDF5_9ZZZZ/10-442
E8EN60_SALMO/514-643
E2QJX1_ECOLX/61-488
H5QTY2_ECOLX/111-566
G8MWV1_GEOTH/80-506
E8IG79_ECOLX/1-380
A2WFC2_9BURK/134-316
D7X3Q5_ECOLX/502-645
G4NXX6_BACPN/322-746
Q3HY85_9BACT/57-218
C7VCE0_ENTFL/286-710
C4UKE6_YERRU/45-474
G8WCM7_KLEOK/107-191
Q2EH99_9ZZZZ/75-124
D4S4X2_9FIRM/107-293
Q0TIE4_ECOL5/108-833
D2BG97_DEHSV/104-643
A4WX28_RHOS5/116-500
G9QTJ6_9PROT/81-552
Q844R1_9BACT/28-215
B0G7N0_9FIRM/78-497
H4NR69_ECOLX/510-643
B9KYC4_THERP/81-382
I0JUD0_9BACT/1-104
D3S176_FERPA/99-610
H4TMA9_ECOLX/108-833
E2W442_MYCTU/118-829
YDEP_ECOL6/108-508
Q0AYU7_SYNWW/1-333
B1PUS0_9BACT/60-173
D0QC33_9BACT/1-218
G4DEN0_9GAMM/94-510
C8TRJ5_ECO26/107-593
D6IPS6_ECOLX/108-832
C8WKW4_EGGLE/112-603
B9M850_GEOSF/61-468
G3ADA0_9BACT/6-168
F3DWV1_9PSED/311-504
C0K443_9BACT/45-206
F1WG84_MORCA/108-832
C2WFG1_BACCE/2-362
F9TPH5_9VIBR/106-502
G9S953_CITFR/107-191
E2U646_MYCTU/62-453
E0SHJ8_DICD3/61-488
H8ISK5_MYCIA/58-475
F2G722_ALTMD/63-483
E8N271_ANATU/275-713
B2PED8_ECO57/116-562
H4L5N5_ECOLX/107-191
E8LXE2_9VIBR/776-1203
B6E5E6_9BACT/60-204
A8G0M8_SHESH/99-527
F9GX56_HAEHA/94-566
H5L6F3_ECOLX/104-559
E8YM90_9BURK/322-754
C4I2V0_BURPE/127-296
E0F6V6_ACTPL/92-567
G4QA92_TAYAM/273-624
G2A1F3_ECOLX/84-551
A8ZVU7_DESOH/1-333
F4M7H9_ECOLX/107-190
Q8GEU6_9BACT/49-218
G7STT6_PASMD/95-568
H5BRS3_ECOLX/84-551
B9Z2F1_9NEIS/108-837
E0WFP1_9BACT/39-220
H7G7V5_STAA5/317-741
C4P943_9BACT/28-217
D7JN24_ECOLX/90-557
Q6SPV1_9BACT/32-217
C9ZEF5_STRSW/64-493
H4M0U3_ECOLX/1-380
Q13VA7_BURXL/323-755
H0MLW4_SALMO/115-561
Q3HY83_9BACT/49-216
G5ZY28_9PROT/53-510
FDHL_BACSU/320-744
C2NY28_BACCE/111-823
D6CNQ1_THIS3/80-518
H4P278_ECOLX/99-573
A5HXN1_9BACT/12-138
H0BQN7_9ACTO/130-520
H0BSR9_9BURK/108-849
F8X9M0_ECOLX/84-551
H5GCI1_ECOLX/114-565
Q1ZWL1_PHOAS/55-479
E6Q8F4_9ZZZZ/272-629
E0WG05_9BACT/6-211
H0LP56_SALMO/107-537
E2DDE2_9ZZZZ/10-442
E8CPU3_SALMO/115-561
B7MEQ8_ECO45/38-499
C6ULL8_ECOBR/96-568
A0QW69_MYCS2/98-527
H6LBG1_ACEWD/745-928
G5PFP6_SALET/99-573
Q11F03_MESSB/53-514
C8X1U5_DESRD/113-544
Q2RIN7_MOOTA/116-568
H5EHY9_ECOLX/1-381
D7XSZ3_ECOLX/107-191
B5C7A9_SALET/513-643
A2S6A2_BURM9/84-512
H3WAM6_STAEP/105-818
H4HYK0_ECOLX/96-568
A9WAQ2_CHLAA/232-729
A3IBR5_9BACI/313-737
F8KLA1_STALN/105-818
B5PMQ6_SALET/119-576
D8EUQ8_ECOLX/84-551
H7U0H1_CAMCO/92-612
G5XXZ7_ECOLX/84-551
E9VFS5_ECOLX/92-177
A1KCK2_AZOSB/97-580
A6Q2H8_NITSB/153-619
B8CKJ3_SHEPW/97-525
G0F1L3_ECOLX/105-556
H5H6R8_ECOLX/1-381
G5SK12_SALET/2-204
B7SQ47_9ZZZZ/1-214
C0Q4W9_SALPC/118-569
E0FQ90_ACTPL/92-567
Q39IH5_BURS3/322-754
E8AJV8_SALMO/233-695
D6X7E9_STRPR/69-496
F1Y808_ECO57/108-832
E8NSB0_SALET/124-570
E4DZQ6_PROAA/1-478
Q13DH8_RHOPS/294-726
G7UGI2_PANAN/113-506
G0F8L0_ECOLX/56-517
D0MDP7_RHOM4/296-366
Q1HJ00_9BACT/41-218
A8H6F0_SHEPA/103-582
E1HPD8_ECOLX/99-573
B7SZP4_9ZZZZ/1-217
B9L5R2_NAUPA/1-354
A4URJ8_9BACT/1-155
E3PKL4_ECOH1/108-833
G1CQT6_9DELT/1-200
D0QC93_9BACT/1-219
E8GPZ5_SALMO/107-537
C5ESV1_9FIRM/15-491
I0I092_9CHLR/62-502
E0WFX0_9BACT/12-216
H5DLW0_ECOLX/513-643
F6DVW5_SINMK/280-604
A1W377_ACISJ/70-481
A1JN30_YERE8/233-711
TORZ_ECO57/84-551
I0Y9A2_9BURK/94-567
C6EEL6_ECOBD/108-501
B7L7K0_ECO55/108-508
A7MX04_VIBHB/87-561
E6DU61_PROAA/1-478
H9U736_9BACT/1-180
C9Y2V8_CROTZ/61-139
D7AGP2_GEOSK/97-586
Q3ES77_BACTI/17-420
B6E5A5_9BACT/60-210
A9AY08_HERA2/59-489
H4WRS7_ECOLX/84-551
Q3HY88_9BACT/34-217
E9YVS0_ECOLX/56-517
Q5PHY3_SALPA/107-593
I0AEN3_SALET/56-517
H5VKP6_SALSE/98-525
Q2NHH4_METST/58-295
H2DKN6_9BACT/2-179
H8WEQ7_MARHY/126-851
F6G095_RALS8/442-629
E8DVH0_SALMO/115-561
H1FNL0_ECOLX/107-191
D6PS27_9BRAS/1-140
E2WP73_ECOLX/105-556
E4B8M9_PROAA/121-841
E1SI10_PANVC/51-508
C4QUN8_9BACT/1-180
B6AYR8_9RHOB/123-577
G1YK37_ECOLX/61-139
B6I973_ECOSE/99-573
H7TLX1_CAMCO/1-358
E6WLI4_PANSA/43-499
A0L269_SHESA/118-569
C0K3U4_9BACT/28-206
H0J9U3_9PSED/66-489
C6RH46_9PROT/1-182
B7QZS9_9EURY/52-474
Q5LMK4_SILPO/78-597
G7GGI9_9GAMM/122-512
Q3HY82_9BACT/42-217
H5NNA2_ECOLX/108-833
C9Y312_CROTZ/56-517
Q6Q989_9BACT/8-217
H4S372_ECOLX/1-380
A0ZYK4_9GAMM/12-203
H5RUI5_9NOCA/60-515
Q8GEW1_9BACT/28-218
E0J6B9_ECOLW/108-832
G8WKQ4_KLEOK/1-332
E2EA59_9ZZZZ/10-441
C6BWV8_DESAD/105-521
I0EIJ7_HELPX/80-534
D1FBI4_9RHIZ/113-444
D0QCG0_9BACT/1-219
E2DDH2_9ZZZZ/10-442
B1J342_PSEPW/108-179
G5Y9Y1_ECOLX/107-191
D1RAG3_9CHLA/281-496
F3J2Q7_PSEAP/118-278
B7SZM6_9ZZZZ/1-219
B5LPH2_9BACT/1-248
D0QBZ6_9BACT/1-219
A9HZT8_BORPD/97-511
F8GTI8_CUPNN/74-572
G2ZZV5_9RALS/453-629
Q8Z8J8_SALTI/107-537
C9YSN6_9BACT/20-207
Q3HY68_9BACT/52-220
E2EA27_9ZZZZ/10-442
G7Z2F8_AZOL4/97-570
A3F7A3_9BACT/1-51
H8NTF0_RAHAQ/61-490
B2PV49_PROST/1-381
C9CTP0_9RHOB/111-502
H3KI13_9BURK/111-684
A4YQX2_BRASO/72-500
F9A7N8_VIBCL/118-569
D9VZR4_9ACTO/90-517
G7BXF7_VIBCL/86-556
D0QBS3_9BACT/1-223
F2GJK9_MYCTU/291-442
E5AK83_9PROT/96-400
E6LWV8_9ACTO/634-725
Q21A22_RHOPB/116-507
F0UQT3_AJEC8/327-653
D3FDL2_CONWI/539-654
H5XIB3_9PSEU/96-529
I0B8J0_9BACT/82-156
G8QN23_AZOSU/210-712
D0XBM2_VIBHA/214-717
G4I4N0_MYCRH/104-529
B3YFK3_SALET/115-561
B0GHD8_YERPE/61-488
Q1BZH7_BURCA/63-477
B5NEV1_SALET/514-643
B4EWG9_PROMH/61-487
B1LMS9_ECOSM/107-592
H7U2U4_CAMCO/92-612
I0GUR9_SELRU/107-823
E7UE14_ECOLX/119-576
H4Y128_ECOLX/111-566
F5PPX0_SHIFL/108-833
G0HGV1_CORVD/73-485
F9H7P1_HAEHA/94-566
F5SRW6_9GAMM/115-566
F6HSN0_VITVI/344-664
H6CKB4_9BACL/62-487
I0JUL5_9BACT/46-210
A6Q5A0_NITSB/83-482
E7MVQ1_STAAU/342-766
D4SRV6_9XANT/415-610
Q6SPS8_9BACT/32-217
H5RJV6_9NOCA/77-559
F2FMH8_SALDU/119-576
A0ZY55_9ACTO/6-215
H0N9Y5_SALET/118-569
Q8GEV2_9BACT/12-216
E4GMJ5_PROAA/1-478
G5L754_SALET/119-287
H6UY56_9BACT/1-167
F2NM05_MARHT/573-653
F1Z961_9SPHN/272-419
E0F5S6_ACTPL/86-559
A5HXL8_9BACT/12-149
D0ME93_RHOM4/106-543
H7UUS3_CAMCO/107-180
G1CQS5_9BACT/1-187
A9BWA7_DELAS/108-173
Q2IG11_ANADE/107-184
Q1HIZ5_9BACT/47-217
B1JVN5_BURCC/273-628
A7KTL9_MASLA/1-149
E3I9I9_GEOS0/60-461
C0K421_9BACT/41-206
H5Y0X8_9FIRM/79-474
F4QQX1_9CAUL/272-430
A3P5T7_BURP0/80-489
E2CJY7_9RHOB/64-487
Q2EH96_9ZZZZ/75-125
C4KSA5_BURPE/322-754
E8GH71_SALMO/102-557
Q6Q9D3_9BACT/31-218
F4ZVD8_9BACT/80-386
H9NNA7_9RHOO/147-699
F0V4G2_9BACT/2-153
C9UC18_BRUAO/69-481
D4SQK0_9XANT/125-363
Q1ZN45_PHOAS/110-501
B1YBR9_THENV/94-568
F3J238_PSEAP/48-214
D0HSP9_VIBCL/118-569
B7GY59_ACIB3/122-522
Q1NIL6_9DELT/533-608
D6E6K9_9ACTN/91-588
H8KWK0_SOLCM/302-644
C7N4I0_SLAHD/106-580
A4INP3_GEOTN/67-474
B8EJG2_METSB/63-492
D8URB7_9MICC/121-837
E2P955_PASHA/1-382
D9T6M2_MICAI/513-661
A9B3J1_HERA2/60-480
H7VPY3_CAMCO/107-180
E5YKB0_9ENTR/92-174
B1W513_STRGG/475-663
E6X1L1_NITSE/114-540
F8H574_PSEUT/108-186
E3XVJ0_ECOLX/1-381
D6STP0_9DELT/59-481
Q8GEN1_9BACT/41-217
Q2QJ46_9BACT/1-219
Q2EGW8_9ZZZZ/87-161
E6Q936_9ZZZZ/105-628
D6WVN8_TRICA/310-633
C6RHA4_9PROT/92-166
E3G565_ENTCS/108-833
G4FAR3_9GAMM/117-568
E3E8C7_PAEPS/48-474
D5WLZ2_BURSC/110-499
C2HSK5_VIBCL/87-561
I0YBI4_9BURK/273-444
H1FAC4_ECOLX/107-190
E2NYS1_PASHA/232-718
H9NN94_9RHOO/129-681
G9Z698_9ENTR/118-575
A3LIU8_PSEAI/309-504
D4EAH0_AGGAC/95-563
H3WZK4_STALU/105-818
Q082B0_SHEFN/61-484
A9RU37_PHYPA/263-583
B5LPF4_9BACT/2-242
G9XSL4_DESHA/122-570
E2PD98_NEIPO/273-609
B8KXI6_9GAMM/38-470
D6A4X2_9ACTO/499-673
Q8GEN5_9BACT/52-217
D6JHL2_ECOLX/107-191
B6BHT7_9PROT/63-486
F1YI18_9ACTO/70-499
A4KNM0_MYCTU/62-453
G5XK34_ECOLX/1-380
G0XZH3_9BACT/80-291
A4NT24_HAEIF/94-562
Q4ZQD5_PSEU2/48-504
D8MWC7_ERWBE/52-510
G0XZJ4_9BACT/86-215
E7JGR8_ECOLX/99-573
G4HR91_MYCRH/472-632
B3BI35_ECO57/99-573
E3E2K8_BACA1/60-461
E2Y527_ENTFL/286-710
F5KZZ3_9FIRM/107-819
Q7WZZ9_9BACT/51-216
B7SZL3_9ZZZZ/1-219
Q02EI4_PSEAB/312-504
H6CLU2_9BACL/318-742
D7A9Z1_STAND/111-664
G5P6M9_SALET/1-195
F2ENG2_PANAA/108-594
A8EUX9_ARCB4/107-554
H5WQN8_9BURK/80-382
G0C4B4_9ENTR/105-564
E7ITM1_ECOLX/107-191
A8ETX9_ARCB4/98-568
Q93G17_9BACT/1-154
B5GRK9_STRCL/98-402
B7SPY7_9ZZZZ/1-173
C0LN62_9BACT/1-177
A1B981_PARDP/111-495
E5Y3B6_BILWA/57-471
E6VR87_DESAO/107-524
E4ALM4_PROAA/121-841
A8G0G3_SHESH/219-688
Q7X002_9BACT/46-216
Q2QJ81_9BACT/1-271
Q9K9W5_BACHD/123-576
H1DZS2_ECOLX/108-833
G2GB77_9ACTO/120-528
I1DB89_9VIBR/98-570
B0UIS9_METS4/66-478
Q0TJ71_ECOL5/99-573
D6EA22_9ACTN/83-516
G9QSH0_9PROT/1-319
H6UY92_9BACT/7-167
C3VJ79_9ARCH/1-194
H4P454_ECOLX/107-190
A3VHL4_9RHOB/320-752
A1KQX6_9BACT/48-208
C4RKR4_9ACTO/295-456
C6U419_BURPE/80-489
Q308V0_9BACT/48-215
B7MJV2_ECO45/61-488
H4Q9J5_ECOLX/61-139
E6PMI6_9ZZZZ/290-733
D0R6X5_9BACT/19-217
E8G4I8_SALMO/99-573
D3VJ13_XENNA/481-645
H4WQS4_ECOLX/108-832
G5TWG5_ECOLX/108-833
H5GAP4_ECOLX/108-833
H0L9C6_SALMO/102-557
C3MSQ5_SULIM/314-738
G5S6G8_SALET/6-155
D6IVY6_ECOLX/56-517
B5NL47_SALET/118-569
Q83Y66_9ALTE/1-155
B9BQ13_9BURK/273-628
I0JUM2_9BACT/18-199
A6D5X2_9VIBR/747-1173
F5RXL4_9ENTR/108-832
F1Y9S1_ECO57/38-499
Q9S6V9_9BACT/9-113
D0PK29_BRUSS/69-481
A6T9P0_KLEP7/108-832
E1VGW3_9GAMM/59-464
I0NQJ0_SALET/118-569
H1E9C0_ECOLX/1-380
C4ZUC6_ECOBW/510-643
B5F2I1_SALA4/118-569
D0HEF0_VIBMI/42-514
H1KYQ3_9EURY/51-117
E7W1W4_SALMO/108-832
E6LWV8_9ACTO/351-515
D0QBU4_9BACT/1-219
F5P1C9_SHIFL/107-191
B1Y833_LEPCP/273-625
D3GH77_9BACT/1-94
G1CQP1_9DELT/1-200
Q6Q9D2_9BACT/47-218
G0B601_SERSA/61-490
I0I5Q4_9CHLR/108-593
Q844M4_9BACT/6-216
E6FYN7_ENTFL/286-710
Q315X2_DESDG/58-484
G7GCZ0_9GAMM/289-524
C7D825_9RHOB/283-435
H5KB47_ECOLX/119-576
G4G3C4_9EURY/111-535
F8G230_PSEPU/82-500
D6EKB3_STRLI/120-517
A5FX14_ACICJ/271-597
A6UQX4_METVS/50-241
A4BUS0_9GAMM/134-577
F7TEJ4_PASMD/116-574
H4NWR7_ECOLX/1-332
F0C5T3_9XANT/415-610
Q2C1J9_9GAMM/119-570
D0I0C7_VIBCL/87-561
C8TPT8_ECO26/99-573
G2FYC9_9FIRM/1-332
H7YYC2_CAMJU/107-180
E0WG59_9BACT/46-215
D8ACP7_ECOLX/1-721
C0Q580_SALPC/118-569
F7UWH3_EEGSY/123-557
E9T9I4_ECOLX/515-645
E4EMH9_PROAA/20-139
E7TC96_SHIFL/108-833
E8YFZ6_9BURK/63-477
H1J2K6_9FIRM/115-582
Q8GER7_9BACT/57-217
Q5PHI1_SALPA/115-570
H8ABL2_CAMJU/107-180
C4SJI5_YERFR/119-576
F2MSR9_ENTFO/286-710
I1DRL5_9PROT/92-522
A3F7E5_9BACT/1-51
D2TUA2_CITRI/107-592
D1CI57_THET1/92-520
Q0I034_SHESR/105-584
H3KR03_ECOLX/445-576
Q2EGU5_9ZZZZ/87-161
Q0FHE9_9RHOB/54-508
B7DMT1_9BACL/325-749
Q0I0K3_SHESR/105-189
E8TKV6_MESCW/94-636
C4US43_YERRO/1-381
E4QII4_METS6/110-510
E8HA02_ECO57/61-139
A0KMR4_AERHH/131-582
G0LIP5_HALWC/60-479
H5BH05_ECOLX/107-191
I0JUL7_9BACT/47-216
H0QAU2_ECOLI/512-645
H2XEK7_CAEJA/69-109
G2E459_9GAMM/124-641
C6UFA8_ECOBR/99-573
G4B5W1_AGGAC/63-141
B3F974_9ZZZZ/20-234
Q2EGX5_9ZZZZ/87-161
F4V0C7_ECOLX/119-576
A5CYQ4_PELTS/61-542
B5EDJ7_GEOBB/115-606
E8G9Z0_SALMO/514-643
D0ZXG4_SALT1/118-569
H7EED6_SALHO/46-507
B5NVN0_SALET/108-833
G5P952_SALET/1-380
F8H8U4_PSEUT/116-506
A8YCZ4_MICAE/60-491
A9Y2J8_9BACT/30-219
D5CU67_SIDLE/60-484
F9UHK7_9GAMM/97-610
H3U2T1_STAAU/105-820
H5FMW3_ECOLX/61-139
E7HX28_ECOLX/107-190
F6AV58_DELSC/1-381
A0NY67_9RHOB/122-576
Q6Q984_9BACT/32-217
G9TUF7_SALMO/118-569
H3MD63_KLEOX/107-192
F7RER6_SHIFL/107-191
C6ULU2_ECOBR/512-645
F5VQQ2_ENTSA/20-144
C9QLH2_VIBOR/87-557
G0BS68_9ENTR/497-650
I0DYE7_PROST/236-712
E6BCQ3_ECOLX/119-576
F6LI49_9BACT/1-374
E7Z688_SALMO/96-568
C6E8V3_GEOSM/483-562
D0H5I5_VIBCL/98-570
A5J2W6_BURML/80-489
B3B3K2_ECO57/84-551
E7ZZA0_SALMO/108-832
H1K550_9MYCO/119-832
H6UY88_9BACT/2-182
A8HQN3_9BACT/18-148
D0QCC0_9BACT/1-219
D4E8E5_SEROD/122-579
C1D4K3_LARHH/107-178
Q7UCS0_SHIFL/108-833
G0RYA1_CHATD/313-639
Q8GEX7_9BACT/53-220
E0WG79_9BACT/49-215
A1KQU7_9BACT/18-193
D5W5Y5_BURSC/273-628
H8BS22_CAMJU/107-180
H5JPX3_ECOLX/38-499
F5RRB2_9ENTR/107-192
F3V1K1_SHIDY/34-489
G4AN17_AGGAC/63-141
E8G6M3_SALMO/107-537
E0T3K4_EDWTF/476-640
F3K441_PSESZ/117-275
I0ZUD6_ECOLX/510-643
A4X0F6_RHOS5/98-567
D8MUU5_ERWBE/492-640
C5IA02_9BACT/1-279
A9VZ17_METEP/67-493
E0WFQ1_9BACT/57-219
H9U734_9BACT/1-189
F5NXN2_SHIFL/515-643
E0SKF0_DICD3/107-593
B1SYX4_9BURK/322-754
G2H5M6_9DELT/97-528
G4C8Z9_SALIN/1-380
H1C5R2_ECOLX/108-832
Q9RIE5_YERPE/1-58
B6E581_9BACT/60-209
E1IPY2_ECOLX/99-573
F9CHN5_ECOLX/108-508
Q13R50_BURXL/126-213
G6XHG2_9PROT/85-479
E8GUR7_SALMO/96-568
H1E2G2_ECOLX/107-190
A1KQV6_9BACT/37-211
E9XXI6_ECOLX/99-573
Q11C95_MESSB/48-505
H9ZTK0_THETH/573-647
E2MCC4_PSEUB/114-269
C3UZ33_9BACT/51-219
A9Y2N9_9BACT/45-216
H7V3D9_CAMCO/107-180
H6UY67_9BACT/1-175
C8U4H4_ECO10/119-576
H4S3U4_ECOLX/61-139
B5F147_SALA4/119-576
E7UBB9_ECOLX/56-517
F8ZPX2_VIBCL/98-570
F2BDW1_9NEIS/108-820
A6AHP9_VIBCL/87-237
D0QC25_9BACT/1-219
D6DP24_ENTCL/68-529
E0R4Q5_ECOLX/61-139
H4V0F2_ECOLX/108-501
C8XJF6_NAKMY/39-471
E1HUZ1_ECOLX/107-190
B2Q2Q2_PROST/123-207
E7X5G4_SALMO/56-517
C0LIH3_9AQUI/94-172
E5X730_9ACTN/3-338
G9SB00_CITFR/61-139
E0TAL1_EDWTF/92-177
E8WHJ6_GEOS8/250-682
Q0QJQ4_9SYNE/1-427
E4WGB1_RHOE1/292-443
B3E3X3_GEOLS/282-665
Q93G40_9BACT/2-155
A9Y2I1_9BACT/51-219
I0ZL14_ECOLX/1-380
D7XSZ2_ECOLX/1-380
G5XKN5_ECOLX/1-332
D9XHP3_STRVR/120-529
H4DLN4_STAAU/105-820
B0TSN2_SHEHH/108-836
G2ZU63_9RALS/139-595
D6Z3F4_DESAT/1-443
F4YAT7_9BACT/95-172
H4YID4_ECOLX/513-643
D8G6F1_9CYAN/59-490
D0ZPJ8_SALT1/96-568
E2VC68_MYCTU/132-578
E0WFY6_9BACT/10-216
D5XXP1_MYCTU/132-578
C2WHS6_BACCE/318-742
F4SXX7_ECOLX/107-190
D9S0A1_THEOJ/744-1107
E8DJF3_SALMO/99-573
H4ZLR8_ECOLX/107-191
F4UGE4_ECOLX/1-332
F4U8P1_ECOLX/111-566
A3F7B1_9BACT/1-51
F2GX57_BRUM5/63-788
A9BM97_DELAS/109-499
H5FDZ6_ECOLX/1-381
H4Y9P3_ECOLX/61-139
D0QCK3_9BACT/1-219
Q5C3Z8_SCHJA/337-435
H5Q3A9_ECOLX/96-568
C6HUI1_9BACT/488-675
Q39ZB8_GEOMG/473-564
H4WQT0_ECOLX/1-381
E1PDT3_ECOAB/84-551
E1JSA1_DESFR/60-486
H4FEL8_9RHIZ/75-487
E5AK88_9PROT/97-402
A4KU99_STRHI/124-832
I0M6A2_SALET/108-832
E0WFZ4_9BACT/23-215
E0QYF0_ECOLX/1-381
H5JG77_ECOLX/99-573
B3F980_9ZZZZ/20-216
A9Y2W5_9BACT/23-216
E0GQW7_ENTFL/286-710
Q3ASY2_CHLCH/104-522
A0YDM7_9GAMM/61-483
E3IMU0_DESVR/60-482
D0R6Y0_9BACT/38-208
G5SBU7_SALET/25-74
B6E575_9BACT/60-210
F4UGE5_ECOLX/61-139
H8FEU1_XANCI/415-610
Q1H3V4_METFK/342-472
B8FUK6_DESHD/594-642
H1J2W7_9FIRM/60-463
B2H1H9_BURPE/84-512
F7XEB9_SINMM/274-676
B5N5Q0_SALET/118-569
G5NUE7_SALET/2-201
Q6SPS2_9BACT/50-217
H4JAC8_ECOLX/96-568
Q6SGN2_9BACT/281-654
E7HET3_ECOLX/1-380
Q308V5_9BACT/11-216
FDNG_ECOLI/107-593
Q2FKZ6_METHJ/59-484
H7R9W4_CAMCO/107-180
C0K444_9BACT/43-205
D8PEJ9_9BACT/275-698
I0B8H7_9BACT/78-129
F8H6Z3_PSEUT/110-495
C6V259_ECO5T/1-332
E7J0J3_ECOLX/84-551
F4G004_METCR/265-364
A0B855_METTP/46-420
E0WFR0_9BACT/43-217
A9Y2I2_9BACT/50-217
Q97CU9_THEVO/55-476
C0AZR1_9ENTR/1-192
Q83Y85_9BACT/1-155
E6A6D9_ECOLX/1-332
Q6Q9B6_9BACT/51-218
E7WIZ9_SALMO/115-561
E5Z809_CAMJU/107-180
H5N7F2_ECOLX/119-576
Q8Z2U6_SALTI/107-592
A7J2W7_9ZZZZ/3-101
C0K3U0_9BACT/53-208
B7LZX9_ECO8A/111-566
E1IST1_ECOLX/84-551
B1PUE6_9BACT/1-164
A4URI1_9BACT/1-155
G6X769_MYCAB/67-558
E7VJZ0_SALMO/118-569
H4SRI9_ECOLX/107-190
E8RGW9_DESPD/57-472
D7AA21_STAND/110-501
F3WQJ5_SHIBO/107-191
G5VWM6_ECOLX/107-191
B3F970_9ZZZZ/23-237
G5VWM5_ECOLX/1-380
H3N0S9_KLEOX/61-139
C4JUN4_UNCRE/35-438
E2V7B5_MYCTU/118-829
G2B957_ECOLX/107-190
C8LA34_STAAU/105-820
Q6Q996_9BACT/36-218
A4VGF1_PSEU5/110-491
H4T3Z1_ECOLX/1-381
B7SKH5_9RHIZ/87-138
B5L525_9BACT/3-206
I0AHZ8_9BACT/274-357
A3K6T1_9RHOB/126-643
G2FAW8_9GAMM/77-506
Q1WKV9_DROTE/178-498
Q308X8_9BACT/52-217
A9Y2Q6_9BACT/45-217
D3GH11_9BACT/1-94
E9YNC9_ECOLX/105-556
I0IG06_9BACT/61-488
G2U9U7_PSEAI/108-193
I0YQ87_9CHLO/253-571
F4VLU1_ECOLX/1-380
Q057X0_BUCCC/537-647
H4JLT5_ECOLX/111-566
E7WJN8_SALMO/108-833
G5I3N0_9CLOT/61-469
E9V3X5_ECOLX/45-502
Q20Z44_RHOPB/68-635
H4L4D0_ECOLX/38-499
G5Q2Z6_SALMO/3-445
D6E7Q0_9ACTN/253-750
A9YVJ8_9BURK/98-401
D6V2Y7_9BRAD/121-414
I1BEY4_ECOLX/1-332
F0KX84_YERE3/107-191
E0WFX6_9BACT/6-216
Q5Y816_9BACI/56-506
C3NHY4_SULIN/58-473
B3AU98_ECO57/108-833
B5VZ78_SPIMA/14-162
F5M991_ECOLX/84-551
H4QKL0_ECOLX/510-643
B7SPZ9_9ZZZZ/1-219
Q24NK0_DESHY/114-526
H4LBM2_ECOLX/108-832
E8F613_SALMO/118-569
Q4U5M5_9BACT/32-215
G7RED5_ECOC2/96-568
C0LN51_9BACT/1-182
G5MY09_SALET/1-174
H5S854_9NOCA/32-481
G1CQS2_9BACT/1-187
C3VJ38_9ARCH/1-199
A8HQH8_9BACT/18-148
H1FMH4_ECOLX/56-517
D5L0E4_9BURK/70-327
B6RSW3_9BACT/1-118
G5MW06_SALET/1-299
B3WGU3_ECOLX/115-566
H4N6R5_ECOLX/111-566
G2C1R3_ECOLX/119-576
D9VF99_9ACTO/109-548
A7HGD0_ANADF/90-801
Q1HIW3_9BACT/34-217
A1KQT9_9BACT/25-207
C9Z3I8_STRSW/122-830
D2MJN2_9BACT/278-708
Q8GEP4_9BACT/26-216
D2BG34_DEHSV/263-732
G5MF40_SALET/10-175
F7Y9Y2_MESOW/94-636
F7XNI7_METZD/50-426
D8D745_COMTE/1-381
C3PFF6_CORA7/395-443
F2LU06_HIPMA/104-655
E2WUG4_ECOLX/107-593
D8WJ60_9STRA/477-587
Q92UL6_RHIME/64-482
B1RM63_CLOPF/59-482
Q93V06_EUBAC/274-697
G5PNE3_SALET/1-160
Q2IPE7_ANADE/90-531
Q1ZSV7_PHOAS/117-574
G2UQ22_MYCTU/118-829
Q844W0_9BACT/51-218
A5GD08_GEOUR/277-426
B7QY50_9RHOB/24-336
G2U640_PSEAI/307-504
G1YNQ8_ECOLX/108-833
B5BCM3_SALPK/516-645
F2ZQ51_9PSED/316-502
F0JQ53_ESCFE/107-190
F8HAS8_PSEUT/5-393
C3VJ26_9ARCH/1-199
G1CQP3_9DELT/1-200
H4TZP8_ECOLX/119-576
C4XRJ4_DESMR/362-474
E1IUF9_ECOLX/107-191
H4K2G5_ECOLX/1-381
G0LP70_STAAU/314-738
E6M4Q6_9ACTO/351-515
F8YFL7_ECOLX/108-508
H4PIV9_ECOLX/107-190
F4UMH4_ECOLX/1-381
Q2FSV2_METHJ/58-484
C0LN92_9BACT/1-192
H3L992_KLEOX/58-475
B2CDB9_9BACT/93-169
D5L0G5_9BACT/97-148
B1K432_BURCC/60-489
G7N8Q8_MACMU/304-451
E4CQT6_PROAA/289-447
F9SKZ2_VIBSP/87-561
Q5YPA9_NOCFA/95-507
Q1HIX3_9BACT/47-218
H5H6R7_ECOLX/107-190
G6BAG0_CLODI/1-332
P94941_9EURY/52-222
C7LBB4_BRUMC/280-604
F5GUS6_ANAPZ/1-103
A2P2W9_VIBCL/98-570
G5VBF6_ECOLX/513-643
G0D8V3_ECOLX/1-380
G8VW00_KLEPN/108-833
B9C1M2_9BURK/113-292
B7TW59_9RICK/5-192
H4FEZ9_ECOLX/108-508
B6E5F0_9BACT/60-209
C8TZL6_ECO10/56-517
NAPA_RALPJ/98-578
H7Y039_CAMJU/1-358
G2AM65_ECOLX/38-499
D0R6U4_9BACT/55-220
D0RYU4_ACICA/76-504
B3F940_9ZZZZ/4-248
E2ZV67_PSEAI/63-469
C0VYX3_9ACTO/586-699
B6RSQ9_9NOST/1-118
E4CZ28_PROAA/1-478
C4K223_RICPU/276-592
E7XUY0_SALMO/108-832
D7X2U6_ECOLX/108-832
Q1B8F6_MYCSS/65-458
E4AC37_PROAA/1-296
G2HP39_9PROT/1-356
B7I9Y2_ACIB5/76-504
D9RD42_STAAJ/105-820
Q8VLV3_9BACT/9-113
Q1HJ95_9BACT/50-218
E7JWR3_SHISO/108-833
E4U3J9_SULKY/97-617
Q7X041_9BACT/29-216
Q56I03_9BACT/56-221
H3PLZ0_BRUAO/63-788
C5A172_ECOBW/61-488
C9KPS6_9FIRM/131-539
B8J7N7_ANAD2/107-593
H2IPB1_RAHAC/108-835
D0QCD5_9BACT/1-220
Q0C1D8_HYPNA/282-604
E6Q454_9ZZZZ/283-436
D7BHF6_MEISD/92-802
B1PUR8_9BACT/60-175
B2TW64_SHIB3/510-643
B6E5A6_9BACT/60-209
Q0BRC9_GRABC/70-493
H1G177_9GAMM/80-625
H3T7N4_PSEAE/65-483
H4FN20_ECOLX/108-833
F3DWV1_9PSED/114-267
E4F261_PROAA/1-478
H5DHZ7_ECOLX/28-388
B7RT98_9GAMM/42-482
B3HUQ5_ECOLX/84-551
C2CKU0_CORST/1-374
D8AQI1_ECOLX/99-573
B4X037_9GAMM/68-493
B4SQT0_STRM5/452-610
E7YFQ8_SALMO/56-517
D0PIK5_BRUSS/280-604
G9UDD8_SALMO/98-525
E7Y9G9_SALMO/233-695
E2EA58_9ZZZZ/10-442
A0ZEY3_NODSP/70-501
G8VH31_PROAA/289-447
B8J5P2_ANAD2/468-565
C4K981_THASP/98-581
F4DQ63_PSEMN/1-381
G2C216_ECOLX/99-573
H4WYY8_ECOLX/107-191
Q8VNL0_9ENTR/9-113
A5WFP8_PSYWF/85-535
E8HS02_ECOLX/119-576
Q98BE3_RHILO/95-444
H0N5K2_SALET/99-573
B5EDJ7_GEOBB/626-674
I0JUL4_9BACT/10-217
D2PVQ5_KRIFD/469-662
G2JJL8_ACIBA/76-504
D3PU43_STANL/278-449
D0QC57_9BACT/1-219
H3N9N3_KLEOX/117-574
G0A8X3_COLFT/307-739
NAPA_SALEP/96-568
E2DDI3_9ZZZZ/10-442
E2DDK6_9ENTR/10-437
E7ICQ4_ECOLX/513-643
H5PI23_ECOLX/99-573
F8CG00_MYXFH/451-560
G5NGE3_SALET/1-168
G2AH56_ECOLX/84-551
O33489_PSESP/3-97
C2V734_BACCE/318-742
H4U2V5_ECOLX/1-381
H4KGQ0_ECOLX/1-447
C0K438_9BACT/16-206
H5VZ10_SALEN/98-525
E3GYW1_METFV/62-485
C6PV25_9CLOT/739-1091
C4ZX00_ECOBW/114-565
D4G4Z1_BACNA/78-504
Q9KJ87_PSEPU/60-489
I0PWD7_MYCAB/284-452
Q0JYX7_CUPNH/108-829
D9YEK5_9DELT/241-698
B1LJW9_ECOSM/119-576
C3MV16_SULIM/144-679
H5CKZ9_ECOLX/108-508
A1T9G5_MYCVP/63-467
H7WLD9_CAMCO/92-612
F3I1B6_PSESF/114-267
C4H7T6_YERPE/482-639
B1KPJ1_SHEWM/77-506
Q6Q9A6_9BACT/51-217
D6A9S7_9ACTO/120-518
Q00A82_9BACT/1-101
D6HX71_ECOLX/115-566
H4NMN9_ECOLX/107-190
H5VLL9_SALSE/115-561
D1D039_9RHIZ/109-834
H5YJT5_9BRAD/66-478
A5VAM6_SPHWW/420-582
C0LN42_9BACT/1-184
G4HXV4_MYCRH/74-496
B3V8J5_9BACT/41-204
E0WGB6_9BACT/28-217
D7YAP9_ECOLX/119-576
E2KBU7_ECO57/56-517
A4XV07_PSEMY/472-636
Q9RI32_STRCO/122-830
Q4ZLJ9_PSEU2/118-509
Q0PQE9_9GAMM/6-51
A8KSG4_BURPE/108-836
E8AFY6_SALMO/117-572
Q304X4_9BACT/38-218
C0ZYJ4_RHOE4/507-644
Q72EJ1_DESVH/103-651
A3NC49_BURP6/322-754
F0C5T3_9XANT/285-428
C0K457_9BACT/48-205
G0HU61_HALHT/52-466
F5HYK6_ACIBA/76-504
E7TEJ2_SHIFL/108-508
F2LLT8_BURGS/113-277
C3NPZ1_VIBCJ/87-561
F9CQG7_ECOLX/9-95
D8E691_ECOLX/515-645
H4C1Q4_STAAU/314-738
E1CX95_VIBPA/100-530
D0QCD0_9BACT/1-219
E2W9R3_MYCTU/291-442
C4SFM6_YERMO/1-381
I0ENQ4_9HELI/1-355
H4P550_ECOLX/105-556
A6UT70_META3/51-428
H8GSA5_DEIGI/293-430
E2ZXS9_PSEAI/65-483
Q2EH64_9ZZZZ/87-137
Q2BY75_9GAMM/107-566
A9Y2J4_9BACT/47-215
E8IL96_ECOLX/107-190
E7HVF2_ECOLX/107-191
C0K3X3_9BACT/40-203
B5Q2R1_SALVI/513-643
B1PUM4_9BACT/1-162
A9Y2L9_9BACT/47-217
G6HA15_9ACTO/61-493
H0N1R8_SALMO/233-695
G8M3K5_9BURK/69-624
H1E6U1_ECOLX/513-643
D0QCD9_9BACT/1-220
C8WPQ0_EGGLE/108-599
I0ET11_9HELI/102-176
A0LS73_ACIC1/132-591
G4CSH8_9NEIS/108-819
A3YJK6_CAMJU/107-180
G5MID0_SALET/30-199
G7W6A3_DESOD/61-465
F1Y7X7_ECO57/108-508
D5L0E7_9BURK/76-331
F2FFX9_SALDU/108-832
E6XIP1_SHEP2/204-706
Q7X033_9BACT/38-218
B2A1V0_NATTJ/1-433
A9KV83_SHEB9/1-385
H6RCA5_NOCCG/97-526
E3GTB3_HAEI2/94-562
A8ZYN3_DESOH/402-452
Q844S3_9BACT/48-217
A8L470_FRASN/112-560
Q3A1G8_PELCD/104-344
F2G9X7_ALTMD/108-837
E8IZD5_ECOLX/107-190
H4YYH5_ECOLX/96-568
B4SF52_PELPB/104-522
H4V0A1_ECOLX/108-832
Q00A49_9BACT/1-100
A9T5X5_PHYPA/358-678
H5NRV1_ECOLX/513-643
I0AJE1_9BACT/366-519
F5MMQ4_SHIFL/1-69
Q2EH97_9ZZZZ/75-125
E8CGZ4_SALMO/115-561
E8DMA8_SALMO/1-186
F9GQV1_HAEHA/1-337
G1L8K6_AILME/315-643
G7QCY2_9DELT/282-452
G1CQQ2_9DELT/1-200
Q6LKR0_PHOPR/213-720
E6BP81_ECOLX/108-497
G9WBK4_SALET/56-517
B9XW92_HELPX/80-170
B2L0L7_9BACT/24-205
Q1ZGP6_9GAMM/1-331
A8LXR1_SALAI/126-832
C4X252_KLEPN/67-528
A8ZSM3_DESOH/57-325
Q6Q985_9BACT/6-218
G0GHN7_KLEPN/58-475
H4IAW0_ECOLX/108-499
F5Q4L4_SHIFL/108-833
F8UHX3_9ZZZZ/111-290
E4UDP2_LIBSC/281-603
D0XHH6_VIBHA/55-485
Q2W1D0_MAGSA/72-628
F5JJB4_9RHIZ/110-501
A4WBA4_ENT38/108-833
F3RR28_VIBPA/113-570
G2ABM4_ECOLX/1-523
H5NRM2_ECOLX/96-568
E8QIC0_HELP4/80-534
B3V8I5_9BACT/59-202
A0ZYD4_9BACT/18-161
A7U609_9BACT/2-101
E1HCZ2_MYCTU/132-578
E9XZ65_ECOLX/115-566
B3BHM7_ECO57/119-576
E2DDC7_9ZZZZ/10-442
E3DTB3_BACA1/67-474
H7YKX8_CAMJU/1-358
G6XPA3_RHIRD/110-500
Q1C0X3_YERPA/61-488
F5SW56_9GAMM/297-729
G2H339_9DELT/58-490
E0WFT6_9BACT/49-216
H5NPA4_ECOLX/114-385
G7VDQ9_9CREN/7-483
H4B625_STAAU/314-738
Q24ZH6_DESHY/87-392
A8D717_PSECL/18-147
B1PUD5_9BACT/1-164
Q24Y63_DESHY/115-591
H3N4A3_KLEOX/56-517
F4VFG5_ECOLX/111-566
G2BQP6_ECOLX/96-568
G9ZXE9_9PROT/271-596
C4QUP3_9BACT/1-180
E0U036_BACPZ/60-461
Q7AG65_ECO57/90-547
B8DLD3_DESVM/100-375
F6KW68_9ZZZZ/52-205
H1FAS3_ECOLX/111-373
H1WGJ6_9CYAN/1-395
F5N7W7_SHIFL/1-332
H0F5H3_9BURK/237-725
C5JA88_9BACT/52-219
H5E175_ECOLX/108-832
Q9C4B5_METVO/61-460
A9L3S8_SHEB9/204-719
F7UXH5_EEGSY/102-582
C2LE50_PROMI/1-447
H5W6T6_SALEN/108-832
H8C810_CAMJU/90-573
A9YVL1_9PSED/99-354
B7SQ15_9ZZZZ/1-219
A3XWR8_9VIBR/118-569
A1WLN8_VEREI/446-627
G5RFK3_SALET/1-31
B5TZ51_9BACT/25-206
A3ULN0_VIBSP/210-717
A8FX33_SHESH/77-506
Q3BRN5_XANC5/415-610
E6SXC7_SHEB6/104-597
B3D7Y7_BURM1/113-292
A7J319_9ZZZZ/1-101
A5FWS6_ACICJ/294-726
A0ZYA8_9BACT/12-217
F9V3L9_MYCBO/118-267
E8NID6_SALET/118-569
Q1C6B4_YERPA/482-639
A9Y2N4_9BACT/46-217
A3MDC7_BURM7/325-550
E6S831_INTC7/124-834
A5G062_ACICJ/119-525
D2QF24_SPILD/57-487
D2NJE8_ECOS5/84-551
Q56HY4_9BACT/37-218
I0ZJH5_HELPX/80-534
D3H111_ECO44/99-573
Q1V8Q0_VIBAL/87-561
G8RIQ6_MYCRN/446-636
A3ZYB7_9PLAN/143-526
D0D531_9RHOB/64-481
H1WKV6_9CYAN/14-162
C4T7M5_YERIN/105-564
D1ETL5_BRUML/109-834
Q844R7_9BACT/48-217
A0ZYC4_9BACT/13-207
G2BBM9_ECOLX/96-568
H4MXW7_ECOLX/56-517
F0V4L5_9BACT/2-153
E9XKA4_ECOLX/108-496
A6SU75_JANMA/128-563
D0QCM4_9BACT/1-219
C4XRJ4_DESMR/75-342
H7G436_STAA5/105-820
E4ATF7_PROAA/491-648
F7UZ19_EEGSY/3-338
B2PV48_PROST/107-191
B7SPV2_9ZZZZ/1-133
G2DX36_9GAMM/298-730
D8EQ21_ECOLX/96-490
B3V8L6_9BACT/29-204
Q2QJ89_9BACT/1-271
D6XXR4_BACIE/103-558
D9Y4J0_9BURK/105-597
B6E592_9BACT/60-209
B1IR02_ECOLC/114-565
H4URS5_ECOLX/1-380
C1D0H7_DEIDV/559-639
A4URI7_9BACT/2-155
F7UUW4_EEGSY/125-415
A2WCY7_9BURK/63-477
NAPA1_PHOPR/98-570
F5ZSZ6_SALTU/96-568
B0HQ50_YERPE/482-639
G7GF92_9GAMM/63-479
A5EHV0_BRASB/133-521
H7W9W8_CAMCO/107-180
Q8G9N5_PSEST/3-126
Q844N2_9BACT/49-217
A8HQA3_9BACT/12-138
C5Q3S7_STAAU/3-80
D5UZL6_ARCNC/97-619
F9IWL4_ACIBA/76-504
E9VVB9_ECOLX/61-139
E4AJ72_PROAA/491-648
B5CJC6_SALET/232-688
H7SC44_CAMCO/1-358
H7RZ71_CAMCO/92-612
I0D1C3_BACAN/111-823
C4QUR0_9BACT/1-180
F8ZAR7_VIBCL/86-556
B3ZE40_BACCE/318-742
E5U2F4_ALCXX/238-727
A9Y2X4_9BACT/38-216
A0ZYK9_9RHIZ/18-203
Q1BA10_MYCSS/51-505
C2R3C3_BACCE/318-742
Q3ZA97_DEHE1/222-695
D2TAM5_ERWP6/110-519
A8BHY0_9BACT/1-163
E0J585_ECOLW/84-551
H4Y129_ECOLX/114-565
C7N400_SLAHD/127-603
A7LI69_9RHOO/35-571
D4H220_DENA2/122-649
Q3AS08_CHLCH/110-650
E2P3U2_PASHA/66-522
E3GFD4_EUBLK/745-879
Q06YN1_9BACT/1-100
C0LN86_9BACT/1-184
Q1NJW5_9DELT/751-826
H5LLL0_ECOLX/111-566
A1EMZ4_VIBCL/86-556
E0WFY9_9BACT/4-216
G0F333_ECOLX/1-332
I0JUH2_9BACT/8-131
Q24Y50_DESHY/62-470
F5M6Z7_ECOLX/108-508
C9R5M6_AGGAD/1-332
Q4T4V2_TETNG/146-269
E0WFR5_9BACT/31-217
F0HR88_9ACTN/112-603
G9W5V4_SALET/6-458
F0ME49_NEIMG/273-609
D3RLK6_KLEVT/503-643
C6YC73_VIBCL/118-569
B7SQ34_9ZZZZ/1-219
G5XQN4_ECOLX/108-833
Q8D0V8_YERPE/119-570
B8EHX8_METSB/108-829
Q8VNX3_9BACI/9-113
Q0BTZ1_GRABC/110-495
H0X4D4_OTOGA/301-629
E5VZY2_9BACI/319-743
F6KWA8_9ZZZZ/45-205
E2EA73_9ZZZZ/10-442
E8GLY6_SALMO/107-537
E0WG64_9BACT/22-217
E7SE78_SHIDY/510-643
Q8VMC9_9PSED/9-113
E5AK98_9PROT/97-147
C0K3W3_9BACT/22-206
B9ITV1_BACCQ/318-742
G7CY41_AERSA/105-564
B7SZN8_9ZZZZ/1-213
H4PL45_ECOLX/84-551
A8KRY4_BURPE/113-282
Q0KDY1_CUPNH/300-730
B9BHL9_9BURK/304-521
G6WUN9_CORGT/124-508
E4CM53_PROAA/289-447
G5SJC5_SALET/107-191
G9VW59_SALMO/108-832
F5TB53_9FIRM/279-354
C0QTS6_PERMH/109-628
D0R6T6_9BACT/53-220
H5NGZ1_ECOLX/1-380
Q73SH3_MYCPA/4-346
B5LPI7_9BACT/1-261
C7UP35_ENTFL/286-710
Q2QJ28_9BACT/1-219
C0K3T0_9BACT/44-209
E2VYK9_MYCTU/276-427
A3F7D4_9BACT/1-52
Q5DUT3_NYCOV/285-605
A5EK92_BRASB/279-600
E7ID78_ECOLX/1-332
E3VNK9_9ZZZZ/21-207
H4TH25_ECOLX/1-332
H1FJ46_ECOLX/1-332
A1BJH3_CHLPD/85-503
G7V5S0_THELD/748-1168
C4S981_YERMO/69-496
B7HPA3_BACC7/111-823
A3F7B6_9BACT/1-51
A9Y2L8_9BACT/8-216
F4L6L7_HALH1/163-549
A3F7M6_9BACT/1-58
F3WW52_9SPHN/108-509
B9C8G0_9BURK/108-837
F2WP60_9BACT/25-199
A8FYP1_SHESH/88-562
G5TZ72_ECOLX/84-551
G5Y484_ECOLX/1-380
E2XE77_SHIDY/38-499
G0B2H1_SERSA/52-509
C0Y957_BURPE/127-296
D0D3Y3_9RHOB/322-754
B6E5B9_9BACT/60-209
F5PHK6_SHIFL/1-380
C6RD62_9PROT/81-553
B3V8F2_9BACT/43-206
G2A6V1_ECOLX/107-191
F3J5J7_PSEAP/20-182
G1CQQ8_9BACT/1-187
E4HN77_PROAA/289-458
B4RHC5_PHEZH/60-476
G9T8V3_SALMO/118-569
G0D5A5_ECOLX/1-381
D2U808_9BACT/26-207
G9XGQ9_DESHA/93-555
C9SK89_VERA1/310-426
C8WP90_EGGLE/109-534
B3H1B3_ACTP7/94-560
D6ILX3_ECOLX/119-576
H4U5R5_ECOLX/116-562
I0N3K6_SALET/115-570
A5WN56_MYCTF/118-267
F6BE19_METIK/263-367
A4QBK2_CORGB/124-508
E6EFX0_PROAA/121-841
H0E2W6_9ACTN/56-467
H4RN01_ECOLX/1-380
A5JHF0_9GAMM/2-153
H7E8P9_SALHO/108-833
E2QJP0_ECOLX/99-573
G1CQS7_9DELT/1-200
E8XJ25_SALT4/108-832
E4H226_PROAA/289-447
D2PL83_KRIFD/109-516
C2N053_BACCE/111-823
A0NT84_9RHOB/423-598
D8E2Y6_ECOLX/1-721
H5UAR6_9ACTO/65-443
Q30X69_DESDG/99-483
H0HBW5_RHIRD/306-738
E0SKH9_DICD3/489-639
C8RY79_9RHOB/431-586
F7RSL2_9GAMM/1-222
A7NS58_ROSCS/113-555
D7XIR5_ECOLX/38-499
C0LN61_9BACT/1-182
G4B5W0_AGGAC/1-332
G5TIK6_ECOLX/111-566
G5YDN7_ECOLX/99-573
E7Z7R9_SALMO/115-561
D0JR58_YERP1/121-578
H0FGI7_BACAM/60-461
C0LN37_9BACT/1-184
C4QUP6_9BACT/1-180
G5M6P0_SALET/1-170
A3F7K7_9BACT/1-58
F4SSE3_ECOLX/61-139
A1V5P9_BURMS/108-829
C0GH62_9FIRM/2-343
A7KTJ2_MASLA/1-149
E0SEB7_DICD3/108-835
Q5FGW6_EHRRG/272-601
E0LWD6_9ENTR/51-508
D8B261_ECOLX/107-190
I0MRK7_SALET/99-573
NAPA_AGGAC/94-567
C4P933_9BACT/12-138
G3YL02_9RALS/142-598
E6TM27_MYCSR/118-829
D5V046_ARCNC/211-697
C0VYX3_9ACTO/350-527
D9W6K1_9ACTO/53-476
Q8Z1Q0_SALTI/61-488
Q0T2K4_SHIF8/514-643
F0CRC9_SALMO/119-576
A1RNS9_SHESW/205-706
C5ESP5_9FIRM/78-499
G6E2P3_9GAMM/98-571
H0I310_9RHIZ/123-578
E7U5L1_ECOLX/108-832
D7AX48_NOCDD/117-823
A8H3J3_SHEPA/60-503
G3ISJ6_9GAMM/62-482
F4GQD1_PUSST/297-729
D8EPU7_ECOLX/211-345
B5EX31_SALA4/98-525
E7K7E6_SHISO/114-386
E9WSR6_ECOLX/108-832
H4YX80_ECOLX/105-556
Q83Y71_9VIBR/6-154
C1AYM9_RHOOB/482-650
A9YVK1_9BURK/98-354
F6D818_METSW/60-480
B4V2X0_9ACTO/298-363
F5PRP9_SHIFL/108-214
G5NQF0_SALET/90-302
C8MAH4_STAAU/314-738
H3KLA3_ECOLX/119-576
A9Y2I5_9BACT/8-216
C5D5S7_GEOSW/318-742
D7ZPD4_ECOLX/108-501
C0C6H8_9CLOT/61-474
G1ZBC2_ECOLX/38-499
C7R2K4_JONDD/70-515
Q8GEX3_9BACT/58-220
H8M381_SALTM/61-139
E8YTV8_9BURK/110-515
B1PUT2_9BACT/60-175
H0KAC5_9PSEU/71-522
A9YVP1_9BACT/99-353
E8TDG8_MESCW/296-504
E1JCN7_ECOLX/1-381
A1TK77_ACIAC/75-487
H8CH92_CAMJU/92-612
D5P7R8_9MYCO/65-477
E8D171_SALMO/118-569
H7ZGY1_CAMJU/107-180
D7ZG68_ECOLX/99-573
B6A0K6_RHILW/109-499
F5ZTA0_SALTU/130-576
Q6AMC7_DESPS/123-567
Q2QJ63_9BACT/1-296
F7N6G8_ECOLX/108-508
A3F7F2_9BACT/1-51
A1KMP4_MYCBP/132-578
Q30ZK9_DESDG/59-452
A8I2H2_AZOC5/100-557
A1KNE7_MYCBP/291-442
G0YPC6_9BACT/1-153
G4BET1_HAEAP/1-332
D7ZN08_ECOLX/3-715
H0CMX6_STAAU/105-820
Q8EKJ1_SHEON/105-591
C8BZI3_9ZZZZ/1-102
H5U607_9ACTO/118-833
F5RRB3_9ENTR/1-380
B6E5D0_9BACT/60-209
D5IF23_9BACT/97-149
H6LBG1_ACEWD/939-1090
H0N3Q8_SALET/119-576
B3T5E6_9ZZZZ/104-537
A0NWM4_9RHOB/63-486
E0WG57_9BACT/51-216
G5R723_SALSE/46-507
NAPA_SYMTH/97-534
B5TZ74_9BACT/23-206
Q7W940_BORPA/135-590
E8VLJ2_VIBVM/87-561
C1HKU5_9ESCH/111-566
Q308X3_9BACT/30-217
H6UYB0_9BACT/4-180
Q1HJ64_9BACT/47-218
Q217K2_RHOPB/91-559
E2JFD5_9BURK/14-219
C9X2D4_NEIM8/273-609
NAPA_PSEA8/98-571
B6E5N7_9BACT/60-209
F0E8K9_9PSED/113-491
H6QAV3_PYROT/552-869
D3T938_ACIB4/261-684
Q7X016_9BACT/53-220
C4P938_9BACT/12-149
B9D5M9_WOLRE/81-553
H7R4C1_CAMCO/92-612
F3ZGT6_9ACTO/1-379
G5MHL9_SALET/98-248
B2P2Y3_ECO57/510-643
C2Y5W8_BACCE/318-742
A9KBL1_COXBN/278-636
H7Z921_CAMJU/1-358
B5PCW0_SALET/105-569
Q89GS2_BRAJA/79-536
F7TEM7_PASMD/88-563
B7SZS1_9ZZZZ/1-219
F3V5H5_SHIDY/1-381
A9Y2J1_9BACT/47-217
E2MD00_PSEUB/48-504
E9VWV9_ECOLX/108-833
A7J330_9ZZZZ/1-101
D6EBP7_9ACTN/88-523
E1T3F4_BURSG/315-554
B2UJH6_RALPJ/266-688
E3IRM0_DESVR/107-488
B7SPS8_9ZZZZ/1-219
Q24N20_DESHY/95-558
Q00A70_9BACT/1-104
E8DW47_SALMO/118-569
H4HYS5_ECOLX/445-576
F0V4H0_9BACT/2-153
H5X0Q1_9PSEU/125-829
D3V881_XENBS/479-643
A4E722_9ACTN/1-328
G1Y9M3_ECOLX/1-381
C7LPY1_DESBD/107-494
H5N235_ECOLX/1-332
A3VYZ0_9RHOB/123-580
A9BNA8_DELAS/273-625
D2S529_GEOOG/452-497
I0JUG2_9BACT/42-203
G5R0C5_SALSE/1-69
D2BDV6_STRRD/115-821
A0AQS7_9BACT/13-219
E8AQ20_SALMO/107-537
E1IT42_ECOLX/107-190
E2JV42_ECO57/510-643
H5HFS0_ECOLX/61-139
B6E5P3_9BACT/60-209
E7JB75_ECOLX/107-191
G2AUU5_ECOLX/104-559
C3PFF6_CORA7/1-374
F3VVT1_SHIBO/1-185
E4D9L6_PROAA/289-447
E4CBG7_PROAA/491-648
E8XEA2_SALT4/96-568
D3SLG2_THEAH/1-444
F2A2M5_RHIET/50-506
H5W1C2_SALEN/1-332
D3S147_FERPA/57-475
H4V8F4_ECOLX/1-380
Q83YB5_9BACT/1-154
D0QBT8_9BACT/1-219
H3ZUX0_STAAU/314-738
Q2QJ84_9BACT/1-271
A4ELL1_9RHOB/432-586
E1I0S3_ECOLX/1-721
H7DWJ2_9FIRM/61-159
B8FUV8_DESHD/85-386
H0D7X2_STAAU/314-738
B6XC67_9ENTR/1-381
A4Y9Y1_SHEPC/794-1220
B0QU29_HAEPR/107-194
F6DQY9_DESRL/1-439
F7R6S3_SHIFL/1-288
Q2KWI5_BORA1/297-729
A6B4A1_VIBPA/86-556
D4BTF3_PRORE/108-498
Q8GER3_9BACT/5-216
Q3SRF0_NITWN/279-602
Q7A3U0_STAAN/105-820
B5LPE4_9BACT/1-275
D2YKV6_VIBMI/275-501
E9T8W5_ECOLX/1-381
B5S2D2_RALSL/273-444
C4KPS6_BURPE/66-486
A8BHC8_9BACT/1-163
G8G1V5_9BACT/1-101
H5EYP3_ECOLX/108-508
E7YYB5_SALMO/107-537
Q89XM8_BRAJA/109-515
H7VNT7_CAMCO/90-573
H1SRT0_STAAU/314-738
G8G1V1_9BACT/1-99
Q01388_NEUCS/307-633
C1M4E6_9ENTR/115-570
B9GUM3_POPTR/337-657
E1DAI3_VIBPA/110-502
A9Y2W2_9BACT/38-216
D0ZPB0_SALT1/107-537
H0M7R5_SALMO/108-833
E1T835_BURSG/80-489
G6DVW8_9GAMM/119-569
D8C289_ECOLX/108-833
E8NZZ7_YERPH/121-578
A4Y286_SHEPC/118-568
E8X8D0_SALT4/108-833
F6DC29_THICA/272-626
F4DQ62_PSEMN/108-187
H7UAI1_CAMCO/107-180
C4UCA7_YERAL/418-572
C7CCR5_METED/67-493
E8CST9_SALMO/98-525
B3V8K6_9BACT/42-204
Q2QJ37_9BACT/1-219
Q31U99_SHIBS/107-592
G0H4N5_METMI/53-433
H6M997_ECOLX/1-381
E0E7G9_ACTPL/94-560
C3AHE2_BACMY/318-742
B7MPS9_ECO81/99-573
E7VDG6_SALMO/56-517
H6UY72_9BACT/2-186
F5Q5E2_SHIFL/108-496
C9Y4K8_CROTZ/107-192
Q6Q991_9BACT/6-218
D7YMY9_ECOLX/107-190
E6RZX9_CAMJC/1-358
A6CVN6_9VIBR/98-570
Q739D5_BACC1/6-405
B3PW05_RHIE6/280-604
C0CHP6_9FIRM/461-806
D1Q6Z9_STAAU/105-820
Q1HJ54_9BACT/17-217
H1R2S5_VIBFI/115-572
D7YJE9_ECOLX/515-645
F0F2D7_9NEIS/108-819
Q8GEZ2_9BACT/30-215
C4AXR9_BURML/80-489
D9TKV1_CALOO/58-456
B3F985_9ZZZZ/28-220
Q24RZ3_DESHY/119-572
A7J333_9ZZZZ/1-108
F7TP38_PASMD/232-712
G0JAH0_YERPE/482-639
A1KQW4_9BACT/40-211
E9UCZ7_ECOLX/1-381
Q65V15_MANSM/96-562
B3IEX7_ECOLX/108-832
H0EBL3_9ACTN/65-499
H4XK40_ECOLX/107-190
I0VIA6_SHIFL/107-592
A6DAD5_9PROT/48-469
E8P4U7_YERPH/482-639
B5LPH7_9BACT/1-249
G2HAT2_9DELT/117-537
B7SPU4_9ZZZZ/1-219
H5QR98_ECOLX/119-576
I0GXM2_ACTMI/303-475
Q39EF1_BURS3/273-440
H4P667_ECOLX/84-551
Q0T4I7_SHIF8/11-127
F0JPS4_ESCFE/1-332
E7ZVW4_SALMO/514-643
F2GJJ1_MYCTU/118-267
B0H178_YERPE/121-578
D7JLQ7_ECOLX/119-576
E8A9V7_SALMO/107-537
D3Q7C9_STANL/82-497
Q5ACQ1_CANAL/257-419
G2ZFU3_LISIP/315-739
E7K6Z1_SHISO/61-139
A4QDF0_CORGB/124-847
D0QBT3_9BACT/1-193
B5CAG6_SALET/115-570
E9RNE7_LACRE/102-822
G5RC46_SALET/30-240
F5Q2U8_SHIFL/10-467
A0RR42_CAMFF/1-386
B5TZ44_9BACT/42-209
A9MA81_BRUC2/69-481
D7CNB2_SYNLT/660-707
Q4U5L4_9BACT/64-223
Q75TJ6_GEOSE/1-614
D8EWZ8_9DELT/1-343
E0WG01_9BACT/6-216
D2U802_9BACT/37-211
B7SZH4_9ZZZZ/1-134
G9QVF3_9PROT/1-331
H3Z8K3_STAEP/105-818
H5L189_ECOLX/1-380
E6VA96_VARPE/404-643
C6RGL5_9PROT/90-589
F2MWH3_PSEU6/108-186
H5ISF6_ECOLX/61-139
B1M6U3_METRJ/126-584
Q082H0_SHEFN/99-527
F4V8K6_ECOLX/1-380
F0V4K2_9BACT/2-153
F4FKG6_STAAU/105-820
H5FXJ4_ECOLX/84-551
A0ZYI0_9BACT/1-88
B7VTW3_VIBSL/68-502
Q9HM26_THEAC/88-509
H4P8K8_ECOLX/116-562
A0AQU2_9BACT/51-216
D6HV46_ECOLX/99-573
F0V4J9_9BACT/2-153
E9TQE9_ECOLX/107-190
D9WHS5_9ACTO/13-306
H0HAI0_RHIRD/110-501
Q2QHP6_9BACT/1-271
A6QAE2_SULNB/95-524
Q06YM1_9BACT/1-100
C4TX80_YERKR/1-365
B7SQ62_9ZZZZ/1-219
Q2RUV7_RHORT/95-562
D8AQU3_ECOLX/119-576
Q8VMD1_9PSED/9-113
B8L4I1_9GAMM/285-442
H7GA30_PROAA/289-452
F6ARL3_DELSC/299-745
B3DXP0_METI4/312-396
H3KNH6_ECOLX/107-190
C5ATT7_METEA/344-784
G9CGC8_9BACT/7-89
G9XRY0_DESHA/42-450
E3G5J3_ENTCS/107-192
G8W5P2_KLEPN/108-832
A3CT53_METMJ/53-416
H6UY79_9BACT/1-173
H0QCY8_ECOLI/111-566
B8FV01_DESHD/87-360
C7X271_ENTFL/286-710
D5X425_THIK1/273-434
H7TZN7_CAMCO/107-180
D0R6T5_9BACT/32-217
H3LPM9_KLEOX/58-475
D5D4Q5_ECOKI/90-557
A8UWU3_9AQUI/66-355
E7JPD0_ECOLX/96-568
A6D814_9VIBR/87-561
E8CKD1_SALMO/1-106
Q2CJ87_9RHOB/53-510
H4GVS3_STAAU/105-820
D6JA00_ECOLX/111-566
A8HPY2_9BACT/12-138
B7SPV8_9ZZZZ/1-200
A1JM49_YERE8/109-524
B5BCU0_SALPK/90-520
E2P4F9_PASHA/232-718
A6FAA8_9GAMM/758-1185
Q6LP69_PHOPR/64-489
B3F953_9ZZZZ/23-303
F2LMV2_BURGS/108-838
D2BXV9_DICD5/109-545
B7SZN3_9ZZZZ/1-219
F7UVV0_EEGSY/158-696
F4CVR2_PSEUX/643-690
C0AVJ1_9ENTR/98-150
F8CEX8_MYXFH/438-485
G0PRS7_STRGR/90-505
G4KHV8_YEREN/7-464
G2C6M5_ECOLX/513-643
E7G2S0_9HELI/3-364
E6E9B2_PROAA/491-648
A9MGF0_SALAR/119-570
C7QCP6_CATAD/303-471
E9YWQ4_ECOLX/1-332
F4TGB9_ECOLX/111-479
F6KW74_9ZZZZ/43-205
I0E9T3_HELPX/80-534
A0AQW1_9BACT/25-217
G3AD95_9BACT/8-167
F5JAY6_9RHIZ/99-511
A9DGW4_9GAMM/206-694
D4HX02_ERWAC/468-578
F9Y3W5_9RHOB/283-431
B5IF98_ACIB4/69-459
B8G8I1_CHLAD/113-555
B4A4V6_SALNE/99-573
D2RUQ8_HALTV/110-629
H4LNH8_ECOLX/108-832
D0EJ86_RHIML/49-108
H4KXE5_ECOLX/108-499
H0LFI6_SALMO/99-573
Q0C1X2_HYPNA/108-832
G8WKL2_KLEOK/58-475
Q7VZP9_BORPE/273-422
F2Z6I3_HALMA/137-660
D7BEC9_MEISD/576-639
B1PUW5_9BACT/60-174
E0WG25_9BACT/51-213
D6PS25_9BRAS/1-140
C8TAG2_KLEPR/1-381
A7H0E9_CAMC5/1-386
E6W579_DESIS/91-808
G5R0C2_SALSE/5-85
A0ZYI5_9BACT/33-217
E1RKG2_METP4/222-356
F1ZHJ9_ECOLX/111-213
D5B0P7_YERPZ/117-568
A1KQU6_9BACT/31-208
G0XZF5_9BACT/80-291
H1R380_VIBFI/757-1184
A3F7E1_9BACT/1-51
H7RWU2_CAMCO/107-180
H5Y306_9FIRM/115-565
C0KH23_9BACT/10-92
H4QXZ8_ECOLX/108-833
B5SQ93_9STRA/277-464
Q2EH21_9ZZZZ/87-161
F0V4J6_9BACT/2-153
Q2EH50_9ZZZZ/87-136
B7TW70_9RICK/1-173
E8D8Y9_SALMO/108-832
F3SBT1_9PROT/112-496
I0LTC6_SALET/118-168
H4XNE6_ECOLX/96-568
Q6SPT2_9BACT/4-217
E9WGY4_ECOLX/510-643
H6MBK3_ECOLX/111-566
E6TFU7_MYCSR/68-478
H9ECP7_9BACT/46-191
D6IAF0_ECOLX/116-562
I0CUR9_LISMN/315-739
E6AS89_ECOLX/108-499
G4LHL4_PSEAI/1-385
D7X2B5_ECOLX/107-191
G0YPC9_9RHOO/1-153
F3CX19_PROAA/289-447
A9I9W0_BORPD/54-511
F7R8H1_SHIFL/104-207
Q8D6X3_VIBVU/54-482
F2J1K9_POLGS/87-499
E0WG89_9BACT/49-213
H1YNJ5_9GAMM/204-719
C6BNV7_RALP1/266-688
F0V4K7_9BACT/2-153
I0MEL0_SALET/513-643
E4LIZ6_9FIRM/107-827
A3F784_9BACT/1-50
H6LVJ2_FRATU/280-642
G0M0L9_LACPE/110-826
C4ZIK9_THASP/127-580
F5QHW7_SHIFL/99-571
A5X3H1_XANFL/277-695
A9Y2Q8_9BACT/50-217
A4TCP1_MYCGI/87-541
F2L0K5_THEU7/102-585
F9APN2_VIBCL/87-561
B6E5M7_9BACT/60-209
H4S8N9_ECOLX/99-573
E2EA67_9ZZZZ/10-442
Q1IE11_PSEE4/65-483
G5WZY0_ECOLX/56-517
A0ZY82_9BACT/47-160
A0ZYA7_9BACT/49-216
I0A429_SALET/1-332
D9TEZ9_MICAI/70-499
B0TKG2_SHEHH/206-693
F1UB11_PROAA/289-452
E3Y3A8_SHIFL/1-258
E5YHK2_9ENTR/108-837
B8G151_DESHD/112-599
B2II51_BEII9/300-732
H5YN29_9BRAD/101-574
A3X7S7_9RHOB/431-585
Q63L49_BURPS/108-836
A9Y2K4_9BACT/30-216
G0B4X1_SERSA/59-481
B4TZ39_SALSV/56-517
G4DIG3_9GAMM/108-837
A8HSA0_AZOC5/67-479
H4Y3L1_ECOLX/96-568
F8XHL1_ECOLX/108-499
C6CN23_DICZE/61-488
Q67RJ5_SYMTH/117-569
F9U206_MARPU/59-481
Q0QJQ5_9SYNE/16-449
E1X9Y2_HAEI1/94-566
H4P7P5_ECOLX/96-568
A3U316_9RHOB/122-507
H5P466_ECOLX/108-508
D7YAE1_ECOLX/99-573
P94962_MORSP/3-97
G2F3Q1_ECOLX/107-191
B1LU12_METRJ/299-723
G8LGZ7_ENTCL/118-575
Q8Z5K4_SALTI/98-525
H0SD82_9BRAD/65-493
A9Y2S0_9BACT/8-216
I0Y2N1_9BURK/1-380
TORA_VIBVU/87-561
D4EEP1_AGGAC/1-425
A1UZ81_BURMS/108-195
D0C1I6_9GAMM/546-645
H3WL98_STAEP/105-818
D8A7M4_ECOLX/119-576
G8G1T3_9BACT/1-98
E8R4Z4_ISOPI/347-786
I0BEL7_9BACL/77-510
B3F969_9ZZZZ/5-220
H5C849_ECOLX/96-568
E8GHB9_SALMO/115-561
I0WWZ0_9NOCA/59-513
D0EJ83_9RHIZ/49-108
F4SXX4_ECOLX/149-873
F0LJH1_THEBM/53-475
I1CXA1_9PSEU/510-670
Q6SPV2_9BACT/10-216
H8M5Y8_SALTM/108-833
D9Y8N1_9BURK/12-433
E0FCU8_ACTPL/94-552
E5AZM3_9PSED/122-578
E0EZQ3_ACTPL/86-559
Q6Q9E5_9BACT/27-216
E6VTI3_DESAO/63-462
D7ZPC4_ECOLX/38-499
D2NCF1_ECOS5/18-479
B5MLD7_SALET/90-520
Q3JPW3_BURP1/322-754
E1JCN6_ECOLX/107-190
F4YAQ7_9BACT/95-145
H5VGY7_SALSE/56-517
F5PBH7_SHIFL/1-603
F3QP22_9BURK/122-598
C0K451_9BACT/19-208
H3MMF9_KLEOX/114-569
E6XKW4_SHEP2/104-597
C4QUM2_9BACT/1-180
C9PJ06_VIBFU/105-562
F7ZYZ3_CELGA/334-503
F5NV72_SHIFL/105-556
B5NI22_SALET/107-537
Q3AEV0_CARHZ/81-623
B5BJD8_SALPK/107-576
E0WFQ7_9BACT/28-216
G5MBX4_SALET/12-83
F3KG72_9GAMM/296-728
H4R6Z5_ECOLX/107-191
F7PB71_MYCPA/118-826
H7V8E6_CAMCO/1-358
B6BCI2_9RHOB/49-567
E9WR71_ECOLX/119-576
G6FGK9_9EURY/60-486
H2DKM8_9BACT/6-167
D8C9K3_ECOLX/1-721
A4URK2_9BACT/1-154
E1J464_ECOLX/1-451
B5TZ73_9BACT/26-207
C0M0L2_9BACT/56-216
G0DFM0_9GAMM/207-720
H5AAK7_ECOLX/119-576
A9N1Z2_SALPB/115-561
A1VKH3_POLNA/137-592
F9IBN5_ACIBA/546-645
B0U1X1_XYLFM/285-424
E8HD54_ECO57/119-576
B3CMT0_WOLPP/272-600
E7SDQ0_SHIDY/1-268
E3PCZ8_ECOH1/61-488
B5HVX4_9ACTO/60-485
B7SPZ5_9ZZZZ/1-219
D8CBS4_ECOLX/61-139
Q2EGX8_9ZZZZ/87-161
I0ZUM1_ECOLX/96-568
Q06YL3_NITWI/1-100
G5Y485_ECOLX/107-191
G2PIW2_MURRD/126-561
G0G4Q2_AMYMD/52-474
B4A7M3_SALNE/98-525
B1PUK5_9BACT/1-162
Q82DX5_STRAW/499-663
I0L6U9_9ACTO/96-526
C4P950_9BACT/11-216
B3F972_9ZZZZ/25-239
F9GQV2_HAEHA/63-141
D0QCE8_9BACT/1-219
B2P4W7_ECO57/108-832
B3AL74_ECO57/510-643
A7J2Y7_9ZZZZ/1-109
B0AS33_BACAN/318-742
G9ASL3_PANAN/113-506
B2NU37_ECO57/105-556
Q12EZ9_POLSJ/137-592
F8AE26_THEID/96-541
D2ZCK1_9ENTR/108-832
E3HM71_ACHXA/79-552
E0IY33_ECOLW/513-643
B4ETT4_PROMH/120-566
G9SIS9_CITFR/235-689
C4ZWZ9_ECOBW/111-566
E1W680_HAEP3/1-332
H7UHF9_CAMCO/1-358
E2DDH0_9ZZZZ/10-442
I0JUE7_9BACT/45-203
E8B0C1_SALMO/107-537
E9SXD7_COREQ/130-836
H0N9Y4_SALET/117-572
Q0T453_SHIF8/107-593
D3DHT6_HYDTT/1-456
F4UPP7_ECOLX/61-516
F3NDR9_9ACTO/477-662
D1TPV6_YERPE/61-488
E6AP52_ECOLX/1-381
F8D2G6_BACTR/318-742
D1FD78_9RHIZ/109-834
E4R8T3_PSEPB/110-271
Q56HW9_9BACT/12-216
F7J680_9BURK/78-331
H1J2E2_9FIRM/99-182
H4QQL0_ECOLX/107-191
E7IHU1_ECOLX/104-828
Q24Y27_DESHY/76-516
D0QBW5_9BACT/1-219
D7W1B7_9FLAO/92-518
F4SSE2_ECOLX/1-332
E4U6U8_OCEP5/219-682
C4ATS5_BURML/273-628
H4PCS4_ECOLX/1-380
F9C7N1_VIBCL/87-561
B1JGL8_YERPY/482-639
C8WHW3_EGGLE/103-577
D5CNG8_SIDLE/112-456
G0LGB4_HALWC/95-515
E7AEK2_HAEIF/94-562
B7SQ37_9ZZZZ/1-219
A4JP52_BURVG/113-541
B7SZQ6_9ZZZZ/1-209
H1FKB6_ECOLX/111-149
B3F982_9ZZZZ/41-309
A9Y2X7_9BACT/31-216
B2MUJ0_LACRE/102-822
A9Y2J9_9BACT/6-216
A1UV35_BURMS/127-296
H5X8N6_9PSEU/4-423
E4CN21_PROAA/121-401
H5BH06_ECOLX/1-380
Q8KS88_ECOLX/4-123
F7MWG7_ECOLX/107-190
F2GLZ5_MYCTU/62-453
G4RNU5_THETK/340-443
B0GFA3_YERPE/52-509
A7H151_CAMC5/118-594
A4EXU5_9RHOB/109-834
C0M0L4_9BACT/55-216
E8B762_SALMO/99-573
B2L0M0_9BACT/42-205
I0FA39_9BACI/112-824
E0TUH5_BACPZ/319-743
A5HXM2_9BACT/12-138
A9MUT1_SALPB/56-517
E6WU32_PSEUU/447-614
Q844L0_9BACT/36-217
B3V8G7_9BACT/51-209
D5RQT8_9PROT/123-579
E3JHG4_BUCAF/550-647
A0ZYD7_9BACT/39-222
F5NAL8_SHIFL/1-332
P97235_PSESP/3-97
E0IWX2_ECOLW/105-556
D0QCB8_9BACT/1-219
G6XYX3_RHIRD/112-513
Q1Z8M7_PHOPR/98-569
D7Y2I3_ECOLX/108-501
H5BQN2_ECOLX/111-566
D0QBV8_9BACT/1-219
E7HD04_ECOLX/61-139
D8E4J0_ECOLX/111-566
E5AK89_9PROT/97-402
B1YBG2_THENV/100-641
B3C028_ECO57/105-556
D0QCD1_9BACT/1-219
C9RB68_AMMDK/508-673
E7URB6_ECOLX/111-566
C3MWH5_SULIM/89-783
D4B8R9_9ENTR/108-833
Q1WKW1_DROOR/177-497
E0MJU2_9RHOB/78-604
A0SI99_9BACT/95-147
A9UFM5_9RHOO/10-92
D5SSS4_PLAL2/104-531
G5PNE0_SALET/5-235
Q2EH27_9ZZZZ/87-137
C9RG69_METVM/58-437
Q9K1B5_NEIMB/273-609
F4U8P2_ECOLX/115-566
G0D5A4_ECOLX/107-190
G9XJM1_DESHA/85-386
E7U9Q2_ECOLX/84-551
Q2QJ61_9BACT/1-290
H1E712_ECOLX/96-568
Q3AVP6_SYNS9/73-506
F1U9S8_PROAA/125-607
D7YM85_ECOLX/38-499
H5DL73_ECOLX/96-568
G2C7E6_ECOLX/116-562
H0MCZ9_SALMO/96-568
H8NS16_RAHAQ/108-835
E7QZ04_9EURY/137-563
B8GJ10_METPE/66-487
B5TZ41_9BACT/20-206
F9ND55_9ACTO/121-841
F6EPR2_AMYSD/124-828
A5HXN0_9BACT/12-149
C3C5J2_BACTU/361-785
H4BBZ1_STAAU/105-820
Q1H4H8_METFK/111-501
H8BVN5_CAMJU/107-180
H1XJ66_9XANT/109-545
Q6SPV3_9BACT/50-216
I0MF80_SALET/119-576
B7MXW2_ECO81/516-642
B9JD50_AGRRK/280-604
E8Y9X8_ECOKO/107-190
Q1HJ50_9BACT/36-218
H1E280_ECOLX/111-566
A6WIR0_SHEB8/103-531
E8D4Z0_SALMO/108-833
Q1V282_PELUQ/287-710
H9NN92_9RHOO/132-684
E0QDF4_CAMCO/107-180
E5YMH1_9ENTR/107-192
B6RSR2_9NOST/1-118
B8EIM3_METSB/280-433
A3F7C4_9BACT/1-51
C4QUP2_9BACT/1-180
Q3YZS7_SHISS/515-645
E6INP1_ENTFL/286-710
C1M6P2_9ENTR/96-568
D1F4J5_BRUML/109-834
B7SZI7_9ZZZZ/1-154
B5TZ66_9BACT/46-206
H1N7U2_9PLAN/102-526
B5TZ43_9BACT/49-206
F7VPL6_SORMK/307-633
A8INR5_AZOC5/54-515
B5ICD2_ACIB4/261-684
Q1KX58_MASLA/37-468
D5P8Y7_9MYCO/1-390
Q24SZ5_DESHY/119-599
F5T0C2_9GAMM/66-472
Q0AVY0_SYNWW/99-139
A3PNC7_RHOS1/309-741
Q24RP1_DESHY/82-523
B3XHL6_ECOLX/84-551
B8E3L9_SHEB2/105-656
Q0BT12_GRABC/68-477
Q7WQ64_BORBR/57-551
B8FW62_DESHD/59-475
F3H655_PSESX/47-152
H2J0F5_RAHAC/107-659
A8HQF1_9BACT/18-148
G2JTN4_LISMN/315-739
D0QBU5_9BACT/1-219
B2VKP5_ERWT9/109-518
Q2EGU3_9ZZZZ/87-161
H2DKN3_9BACT/2-180
A7I8C8_METB6/53-225
A3ZCL7_CAMJU/107-180
A8HPI7_9BACT/12-138
E4N4G0_KITSK/119-499
A3EWK9_9RHIZ/97-403
C5H9S4_9BACT/53-180
F7N7Y6_XYLFA/285-425
E2T032_9RALS/98-578
D5L0J2_9BACT/97-149
B5V4Q7_BACCE/318-742
D0IAY3_VIBHO/97-568
G9R9I9_9ENTR/13-147
F6IQ09_9SPHN/421-587
B7WW42_COMTE/72-510
Q0HDT0_SHESM/118-569
Q160C3_ROSDO/283-723
H4WQS9_ECOLX/107-190
A2VNV6_MYCTU/291-442
F5QYK3_SHIFL/114-565
H4J0K1_ECOLX/1-332
C3TF57_ECOLX/99-573
F3VE02_SHIDY/61-139
F0V4I9_9BACT/2-153
G2GDY7_9ACTO/60-485
H0Q0H3_9RHOO/316-753
E6BNV3_ECOLX/38-499
E2EA50_9ZZZZ/10-442
H5E4D2_ECOLX/513-643
A4URK6_9BACT/2-155
F6B0Z3_DELSC/62-500
I0BA43_9BACL/124-578
A4BZQ7_9FLAO/123-510
E9VZG2_ECOLX/108-832
G9YC56_HAFAL/116-576
A2P888_VIBCL/118-569
I0EE63_HELPX/80-534
F0JK71_DESDE/235-714
B5CCH3_SALET/96-568
NUOG_PSEPK/532-636
E3XSD4_ECOLX/38-499
F5Q7H2_SHIFL/96-568
A8Z501_STAAT/314-738
D0BBV4_BRUSS/280-604
D7YIX0_ECOLX/1-332
B3WG26_ECOLX/108-833
D6TS44_9CHLR/621-668
Q04W39_LEPBJ/281-468
D9VQZ5_9ACTO/120-511
C1AZB3_RHOOB/63-491
C9UII4_BRUAO/113-444
G0DBA4_ECOLX/108-501
H8DLM2_9ENTR/51-508
F3YY55_DESAF/58-490
Q1HIZ6_9BACT/53-216
F3Q1R6_9ENTR/3-129
A7NEK4_FRATF/280-642
Q8VMC7_9BACL/9-113
E2KIN4_ECO57/111-566
H1E2K3_ECOLX/119-576
G7U7A1_PROAA/289-455
Q844W4_9BACT/48-217
B3PV89_RHIE6/75-487
F4TGX0_ECOLX/515-645
B1PUV3_9BACT/60-170
F4YAQ6_9BACT/95-145
F0JLQ5_ESCFE/1-380
Q4U5J6_9BACT/51-220
F4E9L3_BACAM/320-744
A9A8X2_METM6/50-429
H5RXD0_9NOCA/116-208
Q1HIV7_9BACT/30-216
D5EKZ1_CORAD/100-547
E1PWK1_HELPT/80-534
F9TF93_9VIBR/55-479
C9XAT8_SALTD/107-537
F8VG93_SALBC/108-832
E3XWA4_ECOLX/107-191
D8B5T5_ECOLX/61-139
Q2RJ32_MOOTA/59-466
E2P0G3_PASHA/86-561
F9H897_HAEHA/1-380
G8LBY4_RICS1/271-587
A9W6R5_METEP/121-513
H8WEB9_MARHY/72-496
B3RB15_CUPTR/284-723
C7LR12_DESBD/105-521
Q7X015_9BACT/26-217
D6JSF4_ACIG3/546-645
H1C1U5_ECOLX/500-643
Q8VNL2_9ENTR/9-113
Q1IFP8_PSEE4/108-186
D6Z4W2_DESAT/122-693
A3SNL3_9RHOB/283-435
H7YC84_CAMJU/1-358
F7SSF5_9GAMM/108-847
B9D530_WOLRE/129-559
B5JDM3_9BACT/102-528
H5XB16_9PSEU/68-446
G6X5X6_MYCAB/131-534
C9TYK9_9RHIZ/113-444
B3V8K5_9BACT/25-202
D9V200_9ACTO/310-480
E8CMC0_SALMO/108-832
Q7CZL6_AGRT5/280-604
A3XFM6_9RHOB/61-485
C7ZZY3_STAAU/105-820
Q8GEU4_9BACT/47-216
C6C0H4_DESAD/107-499
G9SLQ9_CITFR/92-564
G9W2T6_SALET/65-429
A1SAH3_SHEAM/99-527
A4W583_ENT38/54-515
F6EVN4_SPHCR/415-583
H0C3Y5_9BURK/62-491
E7IBS8_ECOLX/108-833
D6EXT3_STRLI/157-776
H5WKL3_9BURK/62-491
A3F7A1_9BACT/1-51
D3F6X7_CONWI/444-554
F1TRY5_PROAA/289-447
E9WSS1_ECOLX/107-190
F3QBX3_9ENTR/1-219
G9PS92_9BACT/282-352
I1DV67_9GAMM/108-833
B3F9B5_9PROT/53-383
E3Y339_SHIFL/108-496
F9BCL7_VIBCL/86-556
G5TJP0_ECOLX/84-551
H1DS15_ECOLX/84-551
D6KKX7_9FIRM/107-819
E5RB17_STAAG/105-820
B4UF83_ANASK/90-531
D2S2C2_HALTV/456-882
F4GAA4_ALIDK/135-590
A3F7L5_9BACT/1-58
H4RYD6_ECOLX/96-568
E0WFT1_9BACT/9-215
B2JWD2_BURP8/69-624
C0EQ36_NEIFL/273-609
G5PSU7_SALET/2-202
Q7X072_9BACT/44-216
B7SPY0_9ZZZZ/1-207
Q1NTX0_9DELT/98-513
D8F1J9_9DELT/274-698
H6N084_GORPV/290-451
B2UUF3_HELPS/80-534
E8P3T3_YERPH/117-568
H4ZCU1_ECOLX/108-508
F6EMX3_AMYSD/466-643
H3YLQ5_STAAU/314-738
NAPA_SALAR/96-568
A1F4H0_VIBCL/87-561
I0JUF8_9BACT/28-215
F3GZR6_PSESX/117-277
Q4L8R2_STAHJ/105-818
E6VVR2_DESAO/55-451
D0QC97_9BACT/1-220
B7RPK5_9RHOB/283-435
F2IXZ6_POLGS/280-440
D7Z678_ECOLX/84-551
I0L7K0_9ACTO/54-486
E3XN93_ECOLX/111-566
A9Y2M5_9BACT/26-215
Q4U5K9_9BACT/12-213
E0WFQ0_9BACT/57-219
A4TGP8_YERPP/107-191
H4TN46_ECOLX/1-381
G9WCV2_SALET/1-348
Q1Q6G2_9BACT/275-702
D1CCC9_THET1/288-716
H3MYP5_KLEOX/235-698
E1VZN5_ARTAR/122-525
G5L941_SALET/1-51
E4TYZ0_SULKY/132-679
Q1NDM5_9SPHN/272-423
Q57PD9_SALCH/116-571
G9TZT8_SALMO/233-695
Q1BVP2_BURCA/113-495
E9TTJ9_ECOLX/38-499
H4S2G0_ECOLX/56-517
B6E5N8_9BACT/60-209
B3IQ26_ECOLX/99-573
A7ID22_XANP2/111-186
D1JAF2_9ARCH/5-91
Q2EGZ6_9ZZZZ/87-161
H2JVD6_STRHJ/120-518
C4TSI0_YERKR/119-576
H7WY84_CAMCO/92-612
E8HN70_ECOLX/107-191
A6Q4Y3_NITSB/93-516
G3LUN0_9BACT/1-359
G5MZ49_SALET/1-92
F3RY72_VIBPA/751-1178
F9U1S8_MARPU/504-627
A8G139_SHESH/207-695
A1AIS4_ECOK1/1-332
A7BV24_9GAMM/246-731
H7XY84_CAMJU/1-358
F9VVL2_9ACTO/73-482
NARG_ECOLI/108-833
E0WFR4_9BACT/49-216
Q1HJ52_9BACT/46-217
B2Q2Q3_PROST/1-381
G5R021_SALSE/38-174
A9Y2U0_9BACT/30-214
D2NIF3_ECOS5/107-190
A0ZYB6_9BACT/25-217
A4WU27_RHOS5/283-434
C0LN44_9BACT/1-191
F8AJK5_METOI/56-474
H2G671_CORDP/113-836
A8FUP0_SHESH/108-833
H2DKL7_9BACT/31-177
E9VZG7_ECOLX/107-190
D0QBU2_9BACT/1-219
G2NAF0_9ACTO/648-695
A7JS79_PASHA/86-561
Q6Q9C3_9BACT/36-218
E6ASP6_ECOLX/3-715
Q62BP3_BURMA/325-550
G9UTA4_SALMO/96-568
A1EKR7_VIBCL/118-569
E8PK48_THESS/258-721
Q1M3V6_RHIL3/109-498
A9YVM8_9BACT/98-353
D8ALN7_ECOLX/1-381
F9QT67_9MYCO/1-340
E7B0G7_YERE1/418-572
A6FC50_9GAMM/98-570
E7P753_PSESG/474-637
I0AAK2_SALET/98-525
A7ZMZ8_ECO24/90-557
E8V3P9_TERSS/73-496
G7AEP7_VIBCL/86-556
D7YX98_ECOLX/1-380
D4GEI4_PANAM/117-510
H4V0A7_ECOLX/107-190
H1DUD8_ECOLX/96-568
B5K324_9RHOB/440-601
H0MKS2_SALMO/107-537
D5L0H9_9BACT/97-149
C5AHM7_BURGB/65-490
D1BPG3_VEIPT/59-468
G7VG63_9CREN/108-661
H8DFL8_ECOLX/1-380
B3F9B3_9PROT/17-274
Q394A5_BURS3/4-394
C5H9S9_9BACT/54-181
D5C512_NITHN/541-650
G5LP49_SALET/99-252
B7SQ13_9ZZZZ/1-219
B5E919_GEOBB/104-443
D4H2E4_DENA2/127-623
G9TRM1_SALMO/119-576
B8G288_DESHD/61-485
Q7W5B3_BORPA/273-422
C4FNU4_9FIRM/1-405
G1CQR9_9DELT/1-200
B8FN53_DESAA/299-724
C9ULJ0_BRUAO/280-604
G2SIM3_RHOMR/100-537
G4A0X9_AGGAC/86-559
B9CBL5_9BURK/273-628
E7NYN4_PSESG/117-276
Q7A9A6_ECO57/107-592
B1PUG2_9BACT/1-164
Q2KA49_RHIEC/75-487
A9JYM9_BURML/80-489
Q119F5_TRIEI/116-559
C4WLM1_9RHIZ/111-183
G1V5U9_9DELT/115-844
F6KW75_9ZZZZ/50-205
E8XHQ8_SALT4/99-573
C4SPI7_YERFR/421-572
D5L0F5_9RHIZ/96-146
H0IPP1_MYCAB/66-474
Q0HDX7_SHESM/105-584
H4WIV0_ECOLX/61-139
C3BXJ1_BACTU/318-742
C0K3T5_9BACT/46-210
F0HIN4_9FIRM/57-484
C0K4A8_9BACT/43-205
A3UWX8_VIBSP/134-607
I0ZRS5_ECOLX/47-132
F1UHZ8_PROAA/121-841
A3ILB7_9CHRO/70-501
B1PUJ1_9BACT/1-164
Q4U5N3_9BACT/29-216
Q92QP6_RHIME/280-604
H2P8E0_PONAB/301-630
C5H9T1_9BACT/53-180
E5TG14_STAAU/314-738
C6C7U9_DICDC/119-574
H5C3L0_ECOLX/119-576
I0VF04_SHIFL/514-643
A9Y2D8_9BACT/6-216
F7YR77_VIBA7/98-570
Q2GP84_CHAGB/306-632
H4N404_ECOLX/99-573
E7JZA4_SHISO/1-380
F4M9A7_ECOLX/105-556
E8LQG3_9VIBR/98-570
B7CM26_BURPE/113-834
Q1QD92_PSYCK/294-725
A7J335_9ZZZZ/2-104
H5KSR4_ECOLX/119-576
A1R744_ARTAT/120-507
G5QZ42_SALSE/78-240
F9HWD7_ECOLX/1-402
A9YVK4_9BURK/98-353
B7SPW8_9ZZZZ/1-219
H2C251_9CREN/53-490
E1DNF1_VIBPA/113-570
A0AQV9_9BACT/36-219
E9Z0X2_ECOLX/1-325
Q1HIZ7_9BACT/28-219
E8F2I6_SALMO/99-573
C9LWG2_9FIRM/126-848
D8JV94_HYPDA/61-484
Q7X037_9BACT/56-220
A9Y2D2_9BACT/8-216
E4P4P1_ECO8N/1-380
B3B6Z1_ECO57/111-566
Q844L1_9BACT/45-217
A3YU34_9SYNE/81-513
H4L6I9_ECOLX/61-139
F1V5Y3_PROAA/491-648
F6UXN2_ORNAN/1-157
C4SFX4_YERMO/61-488
A5CYU5_PELTS/279-354
B3IHL2_ECOLX/96-568
D8MX85_ERWBE/51-508
I0JUJ0_9BACT/13-217
E6PI69_9ZZZZ/283-436
A9YVJ9_9BURK/98-402
G1Z4Q2_ECOLX/111-566
G5PW23_SALET/1-332
H9ECQ2_9BACT/11-183
A8HQL0_9BACT/18-147
Q8GQX4_SELRU/97-813
E0DI78_9CORY/118-840
Q304X5_9BACT/29-217
D7B620_NOCDD/643-690
Q6Q9B0_9BACT/36-218
D3E019_METRM/330-437
E8HV66_ECOLX/115-566
Q9ZIF8_STACA/105-818
F2V460_MYCTU/118-829
B5MGU5_SALET/99-573
F9RKQ1_9VIBR/214-718
F4VV96_ECOLX/111-566
Q2QJ72_9BACT/1-219
A9Y2G7_9BACT/49-217
E7K781_SHISO/107-190
G5VAV9_ECOLX/84-551
D6DQI0_ENTCL/237-457
H3KWJ3_ECOLX/1-380
G1YQM1_ECOLX/108-498
E4FEY6_PROAA/1-478
F5NEM3_SHIFL/33-162
B6JMN7_HELP2/80-534
D0ZRV3_SALT1/124-570
D3GH94_9BACT/1-87
Q3IMT4_NATPD/109-564
H3YAS8_STAAU/314-738
D6Z5F2_DESAT/59-134
B7TW58_9RICK/5-192
E2EA61_9ZZZZ/10-442
D3QTU5_ECOCB/105-556
D0RYU2_ACICA/65-481
C4QUM1_9BACT/1-183
F9MUL1_9FIRM/275-699
E0WG02_9BACT/3-211
H1G875_LISIO/315-739
NAPA_ECO8A/96-568
Q1HJ33_9BACT/35-218
D9Y4J9_9BURK/106-335
D0FQZ2_ERWPE/540-641
D6Z134_DESAT/706-1129
B6YVZ3_THEON/56-446
H1JBX9_9FIRM/59-466
B5NPD4_SALET/118-569
F8JFP2_HYPSM/316-748
G0DUR3_PROAA/289-455
E5CJR7_STAHO/105-818
NAPA_ERWCT/96-568
Q3BTT7_XANC5/64-495
H3MFW1_KLEOX/1-332
C9YXV6_STRSW/470-662
B3BNJ5_ECO57/84-551
Q8VNL3_9ENTR/9-113
Q7NKA7_GLOVI/56-483
A4URK4_9BACT/3-155
F4VV97_ECOLX/115-566
G8M895_9BURK/63-477
H5KUR5_ECOLX/84-551
B5IAM3_ACIB4/2-143
B8FQQ8_DESHD/92-528
D8BFL8_ECOLX/76-548
Q2EH57_9ZZZZ/87-138
H6NXB6_SALTI/118-569
G5YGI4_ECOLX/105-556
D5YIK7_MYCTU/132-578
G7WGT9_DESOD/59-473
G5EX00_9ACTO/115-597
A9YVM2_9BACT/95-350
B1ELP0_9ESCH/108-833
D3RNJ8_ALLVD/107-193
C0LN53_9BACT/1-182
A8GPY8_RICAH/271-587
C3EJZ7_BACTK/111-823
F5S381_9ENTR/54-515
H4N6R6_ECOLX/105-556
C4S032_YERBE/89-561
Q1Q755_9BACT/485-642
F5VQ73_ENTSA/114-560
B7N1K5_ECO81/38-499
H4LKR6_ECOLX/61-139
E7ENF3_HUMAN/265-593
G5RT48_SALET/1-268
Q2EGZ7_9ZZZZ/87-161
A8BHK9_9BACT/1-162
Q2QJ38_9BACT/1-219
B3R0Z4_CUPTR/300-731
G5LKN1_SALET/6-170
D8J2V6_HALJB/64-501
E3ZTP4_LISSE/315-739
F0HQL0_9ACTN/112-596
B0V896_ACIBY/546-645
B2TBB7_BURPP/1-380
Q7NXK4_CHRVO/113-273
F9IGK4_ACIBA/546-645
H4XTX7_ECOLX/61-139
H4J7C7_ECOLX/108-833
D4H658_DENA2/237-721
B7JHC9_BACC0/318-742
A5HXI6_9BACT/12-138
B5RCZ9_SALG2/124-570
E8EHT0_SALMO/117-572
H5MHZ3_ECOLX/513-643
B8CLX3_SHEPW/206-694
E7TTY9_ECO57/108-832
F4TFK5_ECOLX/84-551
A3F7E3_9BACT/1-52
B1KRM5_SHEWM/88-562
D1J993_9ARCH/48-270
F9BYZ5_VIBCL/118-569
E7XAK8_SALMO/102-557
Q1DE11_MYXXD/1-421
C6UJW2_ECOBR/84-551
Q8KY52_AZOBR/58-486
E0WFR6_9BACT/54-220
B2V6H0_SULSY/51-473
D0QBT7_9BACT/1-219
Q1HJ31_9BACT/25-218
B9B5A6_9BURK/113-510
A2SCL0_METPP/292-744
G5MHM0_SALET/1-495
B6E5G4_9BACT/60-209
G5W371_ECOLX/111-566
A9ATK4_BURM1/108-837
B4ELD4_BURCJ/134-540
H4VNY2_ECOLX/107-191
D6F3B2_MYCTU/118-829
A9D569_9GAMM/118-568
H2X4P5_CAEJA/61-484
E3XQ86_ECOLX/99-573
H1DRP4_ECOLX/61-139
B5J0Q4_9RHOB/54-473
B0HVE9_YERPE/52-509
E9YKC0_ECOLX/61-139
C8T2N5_KLEPR/1-380
F2V2U7_MYCTU/291-442
B7SPS4_9ZZZZ/1-169
G8VTR3_KLEPN/117-574
H0KHI3_AGGAC/1-332
B2D7A2_VIBCL/86-556
Q00A77_9BACT/1-102
H4W402_ECOLX/107-191
E8QSM5_HELPW/80-534
Q0FZ96_9RHIZ/432-603
F1VI49_PROAA/491-648
E6YLU4_9RHIZ/280-600
G2F8D1_ECOLX/108-832
A6BU80_YERPE/52-509
E2KXF3_ECO57/99-573
B1MPH0_MYCA9/284-454
Q5ZJ57_CHICK/302-630
B0A721_9FIRM/277-703
H7W0A1_CAMCO/107-180
A8TRD0_9PROT/78-428
D0IVQ2_COMT2/224-725
H5MMW7_ECOLX/107-191
F4VBQ7_ECOLX/108-833
B0UGC0_METS4/1-404
G1USW6_9DELT/114-827
D5XN11_MYCTU/62-453
F5MA03_ECOLX/111-566
Q2EGW4_9ZZZZ/87-161
G7UKT6_PANAN/509-642
H5DBH4_ECOLX/61-139
G5RNZ3_SALET/6-209
F0V4G8_9BACT/2-153
E0WG09_9BACT/5-215
B3BZJ6_ECO57/99-573
G2KAE8_LISMN/315-739
B1GAD7_9BURK/273-628
B8FUW8_DESHD/100-516
A3V886_9RHOB/73-593
A8BHW3_9BACT/1-162
H5PSJ9_ECOLX/56-517
Q308Y2_9BACT/48-215
D5Y873_MYCTU/291-442
D0C6D9_ACIBA/84-500
D5GK85_TUBMM/308-634
A8BGY9_9BACT/47-217
D1RCB4_LEGLO/273-420
G9QVI0_9PROT/1-386
C0Y2P3_BURPE/273-448
C5AJK0_BURGB/108-836
Q5YWD3_NOCFA/291-454
D0J7Z6_COMT2/47-124
G5EU53_9ACTO/289-447
E4AEY5_PROAA/289-458
G7B7L0_VIBCL/118-569
H8NF37_RICPO/271-587
A7KTL6_MASLA/1-149
G3ADB5_9BACT/9-159
C5ZNX3_BURPE/69-624
I0KV59_9ACTO/295-454
B6E5P0_9BACT/60-209
NAPA_PARPN/98-571
E1RT79_ECOUM/513-643
H0NC20_SALET/233-695
Q4C2E4_CROWT/70-501
B6R4Z9_9RHOB/110-543
C9Y8N4_9BURK/324-772
H1SP94_STAAU/314-738
D7ZH49_ECOLX/107-191
Q308X5_9BACT/12-217
Q1HIW2_9BACT/25-217
Q46S84_CUPPJ/284-722
D2YCL4_VIBMI/118-569
A5XKE5_BURML/325-550
G2F6S1_ECOLX/108-508
H7YC85_CAMJU/107-180
E8CTH6_SALMO/119-576
D6JTF2_ACIG3/76-504
D1DYG8_NEIGO/273-609
H1J2A0_9FIRM/116-595
Q3HY87_9BACT/32-218
H7SL46_CAMCO/90-573
Q31ZR8_SHIBS/108-833
G1ZLA6_ECOLX/96-568
G1Y9P9_ECOLX/108-501
D0QBT5_9BACT/1-219
A3W033_9RHOB/66-480
A7II96_XANP2/65-494
E6AB83_ECOLX/515-642
A4YVK4_BRASO/279-600
F9GM52_HAEHA/1-379
A5HXJ2_9BACT/12-138
B1Y5T6_LEPCP/136-590
G0E7A1_ENTAK/56-517
D5QL03_METTR/280-436
B8DPJ0_DESVM/60-482
E8DHE8_SALMO/107-537
E7SXP1_SHIBO/119-576
F5RBK9_9RHOO/74-629
G4I0Q0_MYCRH/88-511
E0RJW8_PAEP6/106-818
D7JMV8_ECOLX/108-833
H7TA14_CAMCO/1-358
H0TVV6_9BRAD/53-510
Q0A781_ALHEH/283-654
D8A7R3_ECOLX/99-573
E3HSP0_ACHXA/297-729
H0RIU2_9ACTO/290-450
E0WG98_9BACT/48-213
G0TFW6_MYCCP/132-578
A8BHZ7_9BACT/1-163
B7SZJ7_9ZZZZ/1-218
G5SXN6_ECOLX/107-190
B1PUH9_9BACT/1-162
B3E5I2_GEOLS/64-503
D2T838_ERWP6/543-644
B7NS46_ECO7I/84-551
H1KRM3_METEX/83-541
F8IED4_ALIAT/58-459
Q2QJ58_9BACT/1-219
E6PZ81_9ZZZZ/480-645
I0HQT6_RUBGE/124-579
I0XXQ2_9BURK/69-378
C6RK45_ACIRA/292-526
E8FPW2_SALMO/1-90
E0WGA3_9BACT/55-219
F4SQU3_ECOLX/38-499
B1M7R5_METRJ/56-468
Q2EH98_9ZZZZ/75-125
E7H0V3_9BURK/108-601
B4YYQ9_9BACT/1-101
H6R381_NOCCG/91-505
H0FDX5_9BURK/297-729
H7EFM7_SALHO/61-139
H5PXW0_ECOLX/108-833
E6DU54_PROAA/121-841
F3DE62_9PSED/114-273
G5TIW8_ECOLX/513-643
E2DDG2_9ZZZZ/10-442
C7CAV4_METED/109-501
D6EEH3_STRLI/66-492
F7UVZ3_EEGSY/102-480
H4Y9P2_ECOLX/1-332
F8VKX7_SALBC/107-591
E4HR86_PROAA/491-648
F3VZ95_SHIBO/510-643
D4Z7Q7_SPHJU/295-727
Q8ZP37_SALTY/108-833
H7ZX51_CAMJU/92-612
B1BW55_CLOPF/59-482
F3WV79_9SPHN/112-497
A6NTH0_9FIRM/78-499
C6S950_NEIML/273-609
A9Y2H3_9BACT/45-215
C2LEM8_PROMI/121-570
B1Y2Y3_LEPCP/87-504
F5TUQ3_9ACTO/289-455
Q0A952_ALHEH/125-580
Q7WBH5_BORPA/229-717
A1BB88_PARDP/98-571
Q00A97_9BACT/1-97
F4TGN4_ECOLX/96-568
C9KL25_9FIRM/100-639
A9Y2D3_9BACT/30-216
H0NQ78_BACCE/318-742
Q8GEM4_9BACT/28-218
E2EA48_9ZZZZ/10-442
B1PUT7_9BACT/60-173
NAPA_ECO55/96-568
A1KQT5_9BACT/26-204
H9B080_9BACT/1-107
F5ZQG4_SALTU/116-571
H3NV02_9GAMM/299-731
C4TZF8_YERKR/116-567
Q56I00_9BACT/49-216
G5R031_SALSE/1-144
A5HXM6_9BACT/12-138
B2K7H4_YERPB/1-381
G4DFV6_9GAMM/64-619
Q24PX2_DESHY/102-566
C6E0D1_GEOSM/271-661
E2DDJ0_9ZZZZ/10-442
G4NRU9_BACPN/315-739
C2W7H5_BACCE/138-850
C9YGK7_9BURK/64-497
F9R5X1_ECOLX/108-832
E6BEH3_ECOLX/84-551
A8F000_RICCK/271-588
F6INK7_9SPHN/293-725
B4EZX5_PROMH/121-570
Q6E7A7_SAPFE/489-587
E7QZ82_9EURY/130-537
Q3HY52_9BACT/51-216
B0H6V1_YERPE/52-509
G5ZZK1_9PROT/123-577
D0QCJ4_9BACT/1-215
H4X575_ECOLX/108-508
G2NP22_9ACTO/564-661
C3JGM9_RHOER/91-499
F8XBQ1_ECOLX/119-576
F1ZIF0_ECOLX/84-551
F5PR83_SHIFL/105-556
H7Y6G5_CAMJU/107-180
H1HYM6_9BACI/63-471
Q24Y26_DESHY/80-535
F2WP61_9BACT/9-199
E9TNY5_ECOLX/1-332
B5PAL5_SALET/511-643
B7SZI0_9ZZZZ/1-219
Q844V4_9BACT/49-217
E0WG83_9BACT/48-223
F2FSV1_SALGL/99-573
A0R2J8_MYCS2/108-815
Q89ST3_BRAJA/278-718
Q46BN8_METBF/71-451
D8E5Y5_ECOLX/38-499
D6EFL4_STRLI/293-467
B1M9C0_METRJ/345-785
C6DRK2_MYCTK/62-453
D4F592_EDWTA/49-373
C2QWD1_BACCE/361-785
E0WG19_9BACT/32-216
A5GAB7_GEOUR/61-468
Q39UN5_GEOMG/102-380
F0V4F5_9BACT/2-153
H3KXD9_ECOLX/1-332
C8WZQ3_DESRD/103-649
B7SZK8_9ZZZZ/1-154
A3JC48_9ALTE/1-48
H1E9C1_ECOLX/107-191
B7SQ06_9ZZZZ/1-219
Q1V2T5_PELUQ/271-597
FDHL_STAAN/314-738
Q3HY86_9BACT/47-216
H6P2E9_SALTI/96-568
A6UI43_SINMW/64-482
E1L5U4_9FIRM/107-819
Q56HY0_9BACT/29-217
D0QC64_9BACT/1-219
F5NGT0_SHIFL/2-119
G5MIN0_SALET/1-450
E5UEP0_ALCXX/461-633
H5M8D4_ECOLX/1-380
F3P321_9ACTO/496-648
G7USJ5_PSEUP/436-613
D2AFM5_SHIF2/108-496
A6AMY6_VIBHA/86-556
E6XLJ6_SHEP2/794-1220
E8HGJ6_ECOLX/84-551
G9XI55_DESHA/114-564
C7N8G0_SLAHD/112-159
E0RIC2_PAEP6/318-742
C7P699_METFA/51-430
G7WM97_METH6/46-412
H3STW9_PSEAE/65-483
A3WBZ3_9SPHN/269-431
C0LN25_9BACT/1-177
F3H6Z7_PSESX/118-395
Q320R4_SHIBS/107-593
E4D4G7_PROAA/121-841
D8BIU7_ECOLX/1-380
G0FCW1_ECOLX/96-568
F0LYV3_VIBFN/113-570
B6E5I6_9BACT/60-209
Q250H7_DESHY/64-464
B7MUS6_ECO81/108-496
D5N456_BACPN/78-504
C4K6N5_HAMD5/482-648
G4KED0_YEREN/107-191
H7E5A2_SALHO/232-689
G8FB65_CAMJU/92-612
F0T794_METSL/283-702
Q8FHI1_ECOL6/149-873
D5EP80_CORAD/401-486
Q2EGU0_9ZZZZ/87-161
D7ZJP4_ECOLX/108-832
F8EAI7_RUNSL/61-480
E1J393_ECOLX/1-332
C6UG93_ECOBR/108-833
F0NLR5_SULIH/314-738
Q7X062_9BACT/43-214
A4EY47_9RHOB/283-721
Q062B3_9SYNE/73-506
Q8G8J1_9BACT/17-215
Q1HJ16_9BACT/46-218
A8BHA4_9BACT/1-163
F4V1Y4_ECOLX/1-381
C8TUS8_ECO26/513-643
B8G4J0_CHLAD/61-469
B3WXL4_SHIDY/108-501
D0D9U7_9RHOB/72-364
Q3HY90_9BACT/11-214
C2JGS4_VIBCL/86-556
C0LN29_9BACT/1-186
F2WP84_9BACT/30-221
B1F311_BACAN/318-742
B5LPF8_9BACT/1-255
E1J2H4_ECOLX/119-576
E7Y3Q2_SALMO/115-561
A6D7C2_9VIBR/117-574
H3N0T0_KLEOX/1-332
H5JHT0_ECOLX/111-566
B3F996_9ZZZZ/27-278
Q2EGW2_9ZZZZ/87-161
F7XU87_MIDMI/271-595
G7ZRH2_STAAU/314-738
G2AGE7_ECOLX/114-565
H5N986_ECOLX/108-427
E8DS37_SALMO/107-537
F4TQC4_ECOLX/108-833
H4MQL3_ECOLX/108-508
B5P0L8_SALET/108-833
B3V8K4_9BACT/46-203
H4L9W5_ECOLX/119-576
A0ZYK8_9MYCO/31-195
F4TSN9_ECOLX/149-873
Q744H3_MYCPA/419-466
Q088A1_SHEFN/96-568
B1VG96_CORU7/113-574
G8VA22_PROAA/491-648
C0WFF6_9CORY/1-374
G7PL93_MACFA/463-632
H5JZL2_ECOLX/84-551
H5D2G8_ECOLX/108-508
C9X7T4_SALTD/56-517
E7W9N4_SALMO/108-832
B8FXT6_DESHD/113-570
H4CHS5_STAAU/314-738
H4WIF2_ECOLX/1-380
A1RM68_SHESW/111-572
B3V8H1_9BACT/47-204
G7HAK1_9BURK/60-489
E1DC09_VIBPA/113-570
G0XZI5_9BACT/79-289
E9XJZ4_ECOLX/115-566
H5PRB7_ECOLX/107-191
C0K437_9BACT/48-205
E1HSQ3_ECOLX/512-645
Q66FE2_YERPS/61-488
C0AYE5_9ENTR/3-35
F3KRF7_9BURK/107-186
H4NWD6_ECOLX/107-191
G0XZF9_9BACT/82-293
A3RNJ8_RALSL/108-830
C6B873_RHILS/114-300
C4AV37_BURML/69-624
G1ZIJ1_ECOLX/108-832
B1PUP4_9BACT/1-162
E6TNX5_MYCSR/59-480
H8ALF1_CAMJU/107-180
A8ZSV9_DESOH/383-482
D6A6Z8_9ACTO/1-387
E8DN89_SALMO/514-643
B8G140_DESHD/183-631
A9Y2G5_9BACT/25-214
F9IK98_ACIBA/65-481
C5H9R5_9BACT/53-180
B6RSX8_9BACT/1-118
C2T0F7_BACCE/111-823
G3PPN8_GASAC/305-632
C0D1L7_9CLOT/44-463
F7Y7G4_MESOW/115-265
G2AD88_ECOLX/119-576
C1HFE3_9ESCH/99-573
G0EUF2_CUPNN/148-604
C6PRX1_9CLOT/59-466
E8EAF3_SALMO/108-833
E0IX92_ECOLW/108-499
F9U546_9GAMM/279-494
F3RPX2_VIBPA/215-717
A3PR89_RHOS1/96-563
C2LL50_PROMI/114-502
A4TGP9_YERPP/1-381
G3ADA1_9BACT/48-159
D6XSE5_BACIE/101-644
G4F6B5_9GAMM/58-487
F2PQE2_TRIEC/305-467
G4PTX7_ECOLX/513-643
Q5V6J3_HALMA/62-484
E8XZR5_RAHSY/114-560
B6RSQ7_9NOST/1-118
Q7PXY3_ANOGA/309-634
A1F0L6_VIBCL/98-570
A0ZYF2_9BACT/5-198
E8CNL4_SALMO/108-833
C0GH40_9FIRM/750-927
A9IJ71_BORPD/108-830
H8M510_SALTM/1-79
B5GCW6_9ACTO/295-462
H5PCN9_ECOLX/61-139
Q24Z60_DESHY/124-594
B3PY62_RHIE6/274-423
E9A7W0_SALET/56-517
C2CL40_CORST/114-838
A8KUT4_BURPE/80-489
A1KQV9_9BACT/31-208
B7H1D2_ACIB3/76-504
B0XZI9_ASPFC/6-435
Q3HY95_9BACT/9-214
H7DUI6_9FIRM/61-467
H7RWU3_CAMCO/1-358
B7SQ80_9ZZZZ/1-219
F5Q5F8_SHIFL/108-214
C0LN88_9BACT/1-184
E7YD26_SALMO/108-832
E8V272_TERSS/347-771
H0TWI3_9BRAD/109-515
B7SQ73_9ZZZZ/1-219
B5GXJ9_STRCL/120-501
C3LMJ5_VIBCM/118-569
B4RFL8_PHEZH/108-831
Q13R49_BURXL/4-392
H0D8F2_STAAU/105-820
Q3UIQ2_MOUSE/301-629
H5JYH1_ECOLX/105-556
E0FJ45_ACTPL/92-567
A6TA97_KLEP7/61-490
Q844U1_9BACT/68-217
H0QCR8_ECOLI/107-593
I1MZF9_SOYBN/345-665
C3TF58_ECOLX/99-573
C3VJ87_9ARCH/1-199
G5VGY0_ECOLX/107-191
E3VNK4_9ZZZZ/39-207
G5SE97_SALET/99-573
F5L1N2_9FIRM/59-468
G9VAE6_SALMO/96-568
H4QL91_ECOLX/116-562
F8Z039_VIBCL/41-511
C9X8J8_SALTD/98-525
G3ADA3_9BACT/51-159
Q0HRF5_SHESR/95-567
C0K400_9BACT/38-209
G3ZSB4_AGGAC/86-559
A4XU39_PSEMY/62-491
D0KK77_PECWW/52-508
A0ZY86_9BACT/17-220
E8IAM2_ECOLX/510-643
B6BBK9_9RHOB/432-586
A5HXH9_9BACT/12-138
C9PDP8_VIBFU/86-556
B5ESJ5_VIBFM/115-572
F2P9A3_PHOMO/86-544
Q8VLV9_9BACT/9-113
B6E5K1_9BACT/60-209
F7SBP0_9PROT/50-464
F1TLZ1_PROAA/1-478
B6JB80_OLICO/10-85
H4K4S7_ECOLX/96-568
E2AUE4_CAMFO/307-633
H7Y702_CAMJU/92-612
H8G638_9PSEU/117-621
B6A1F2_RHILW/317-532
D9PFN7_9ZZZZ/159-217
P97959_9ZZZZ/3-98
H4NEF3_ECOLX/107-191
G6ID53_9DELT/62-461
F8YNM4_ECOLX/61-139
Q0I3R0_HAES1/72-538
A3F7A0_9BACT/1-51
Q8EI61_SHEON/794-1220
F5KT22_PSEAI/108-836
D0QCK4_9BACT/1-219
E9YSS1_ECOLX/99-573
A3PUE6_MYCSJ/126-529
A5JBI1_BURML/69-624
Q6Q9F0_9BACT/6-216
A0LJ81_SYNFM/60-135
B7SPT4_9ZZZZ/1-219
G2U640_PSEAI/113-271
F2FP58_SALDU/96-568
A6SY11_JANMA/273-628
D6EA43_9ACTN/114-553
H1DZ91_ECOLX/119-576
D6EAK7_9ACTN/86-157
Q6D7B7_ERWCT/107-593
A1KQV0_9BACT/24-204
D0SIY2_ACIJU/77-505
E1WD73_SALTS/56-517
E1TA41_BURSG/63-477
E3Y7R3_SHIFL/38-499
Q06YP9_9BACT/1-100
C4W7W9_STAWA/105-818
C0K3Y1_9BACT/31-206
D8F0H3_9DELT/27-444
D9VAI8_9ACTO/129-567
G4NAS7_MAGO7/305-631
G4BAH5_AGGAC/41-514
F3IWF1_PSEAP/117-286
C0K3W9_9BACT/33-205
A3GY66_VIBCL/87-561
H5WJM3_9BURK/278-724
Q6Q9A9_9BACT/51-217
B1XUK4_POLNS/273-624
NUOG_ECO57/510-643
A9Y2S5_9BACT/37-219
B6V336_9DEIN/106-579
B7MMV2_ECO45/108-832
C0YG94_BURPE/108-836
A8ZSV9_DESOH/60-334
Q5GXT8_XANOR/318-471
G1CQQ3_9BACT/1-187
A7BV24_9GAMM/120-186
E1VZM7_ARTAR/59-498
G8Z0D7_9BURK/76-327
B7SQ38_9ZZZZ/1-219
A9Y2U9_9BACT/8-216
D5ZZW5_9ACTO/1-411
E0WG41_9BACT/6-216
G5VNC2_ECOLX/108-508
D3FM01_CAMJI/92-612
D0QCB9_9BACT/1-219
Q7X070_9BACT/44-218
G2L2Y7_PSEAI/113-271
B1SZ05_9BURK/42-456
Q844Q7_9BACT/49-216
D6XBW9_9ACTO/120-528
B5BI86_SALPK/108-833
E4PMN0_MARAH/303-735
C0LN41_9BACT/1-184
C3LA52_BACAC/318-742
E0SR74_IGNAA/196-562
B7VBA0_PSEA8/64-493
A7ZB52_CAMC1/81-549
D9X096_STRVR/73-504
E8J3R9_ECO57/510-643
F5ZQG3_SALTU/118-569
D4C0N1_PRORE/88-560
E4U472_OCEP5/526-640
G5QRY3_SALRU/99-573
A8HQG2_9BACT/18-148
B1PUV1_9BACT/60-174
A8QF12_BRUMA/318-646
B2NU36_ECO57/111-566
Q2RIP0_MOOTA/115-568
G7GCZ0_9GAMM/545-641
E7I347_ECOLX/63-129
F6DV10_DESRL/750-978
A5U7G7_MYCTA/291-442
A8ZYN3_DESOH/1-390
E1EAM0_VIBPA/113-570
C5CTF9_VARPS/62-491
H1C3N6_ECOLX/1-380
B2CDC2_9BACT/93-169
G0XZH5_9BACT/81-210
E9T580_COREQ/408-454
A8HQD1_9BACT/1-96
G4ALU7_AGGAC/110-362
B0A174_YERPE/117-568
E4AZE0_PROAA/121-603
B3YKN9_SALET/98-525
A4WXJ2_RHOS5/96-568
G5WD96_ECOLX/107-191
H5KEN7_ECOLX/108-499
H7Z172_CAMJU/107-180
D6DNS4_ENTCL/107-192
B5F6E6_SALA4/115-570
E1I3M8_ECOLX/107-191
G8RSI2_MYCRN/59-486
E3XZQ5_SHIFL/10-467
E3XR81_ECOLX/96-568
D0XH19_VIBHA/113-570
G9TGW7_SALMO/108-833
G6G7I3_9FIRM/107-594
A1T7V1_MYCVP/64-518
D6EBQ1_9ACTN/80-562
C9YSP3_9BACT/23-204
C6DRE7_MYCTK/118-267
G3ZEZ9_AGGAC/110-568
G9W696_SALET/100-555
A6AEG1_VIBCL/118-569
D5B2S0_YERPZ/121-578
A5HXK0_9BACT/12-138
H8M2V2_SALTM/46-507
G0XZH6_9BACT/81-292
A9Y2I8_9BACT/46-216
C0M0L0_9BACT/55-216
G3YQT7_9RALS/266-688
F9S805_9VIBR/118-569
C0K3S4_9BACT/50-207
B5ZZF8_RHILW/100-573
Q1HJ20_9BACT/45-217
F5QYT9_SHIFL/1-603
E0Y114_9PROT/283-716
E3XX86_SHIFL/514-643
H4XI48_ECOLX/119-576
Q3JIK1_BURP1/74-629
A5YKG3_9BACT/97-147
G2BF84_ECOLX/38-499
A1HLY6_9FIRM/99-516
E9Z0M2_ECOLX/1-380
Q07YE9_SHEFN/103-571
F9VW12_9ACTO/290-456
CLRA_IDEDE/127-642
I0JUJ6_9BACT/47-197
D0JDT8_YERPD/61-488
E1DSH3_VIBPA/100-530
G0XZK5_9FLAO/80-219
G4LUK8_SCHMA/259-591
D5DVE5_BACMQ/318-742
Q308V9_9BACT/26-217
C9KN84_9FIRM/107-824
A8BHV8_9BACT/1-162
H5QLV4_ECOLX/107-191
D2Z9B4_9ENTR/111-526
H7YG46_CAMJU/1-358
A0ZYD3_9BACT/41-216
A8BHU8_9BACT/1-162
H1IE82_9FIRM/1-358
E3GS85_HAEI2/94-566
H5UY65_ESCHE/96-568
H4IB62_ECOLX/1-174
B7V3S7_PSEA8/113-271
A9Y2L6_9BACT/42-219
A8BHX5_9BACT/1-162
Q3HY62_9BACT/46-215
H5ELR4_ECOLX/513-643
G4AXV1_AGGAC/94-567
C2CD26_VIBCL/86-556
H4IZU9_ECOLX/1-380
Q00A76_9BACT/1-101
B2H054_BURPE/63-477
I1AYG0_9RHOB/50-507
A4WMJ9_PYRAR/335-436
B8HHD5_ARTCA/124-512
F2ESV5_PANAA/55-476
C9XTT6_CROTZ/108-834
A0LDS1_MAGSM/271-418
H1FFY2_ECOLX/119-576
A1TS38_ACIAC/54-512
G3AD96_9BACT/26-166
E8PMP6_THESS/94-528
H5GCI0_ECOLX/111-566
B6XC66_9ENTR/107-192
C8T0V0_KLEPR/117-574
B8FV81_DESHD/114-564
G9UFC6_SALMO/108-832
D5MM28_9BACT/275-694
E3GYZ3_METFV/33-219
NDUS1_DICDI/282-603
H4T6X2_ECOLX/108-833
E5X896_9ACTN/108-599
Q5F621_NEIG1/273-609
H6NEU9_9BACL/77-510
H4T0T3_ECOLX/61-139
B5QCJ3_SALVI/90-520
G5SCH0_SALET/246-697
H5PT59_ECOLX/61-139
D7CM76_SYNLT/1-333
C5H9S1_9BACT/48-175
E8AEH3_SALMO/108-832
E1VN08_9GAMM/489-677
G2RXV1_BACME/318-742
H5HNZ6_ECOLX/107-190
E8ETG5_SALMO/233-695
E8SZD8_GEOS2/61-462
G5W5I2_ECOLX/108-832
G3AWV5_CANTC/300-461
A9YVN7_9BACT/98-352
H5SP83_9ZZZZ/378-483
E0WFZ0_9BACT/6-216
F9ANZ2_VIBCL/98-570
H5Y9T0_9BRAD/64-521
G7RM91_ECOC1/96-568
Q65UM1_MANSM/277-703
C6RH47_9PROT/96-269
F4UP50_ECOLX/513-643
E7MYK2_STAAU/105-820
E5X7F8_9ACTN/111-583
E3E787_PAEPS/64-471
E3Y3R8_SHIFL/1-381
B5XW69_KLEP3/58-475
Q7MRE1_WOLSU/105-560
H5F7K2_ECOLX/1-332
B8CRZ9_SHEPW/103-584
B6E597_9BACT/60-209
E8PPG2_THESS/94-651
B7SQ11_9ZZZZ/1-219
E0WFX1_9BACT/10-216
E0WGC2_9BACT/34-217
Q56HX4_9BACT/54-220
A0ZYG9_9BACT/29-188
A4JKD8_BURVG/110-434
E8EN03_SALMO/96-568
E4G110_PROAA/289-447
E8PK54_THESS/123-596
E9UL12_ECOLX/119-576
E7I3C8_ECOLX/99-573
H5PLX0_ECOLX/513-643
H4KIT0_ECOLX/99-573
H5H095_ECOLX/1-332
Q00A95_9BACT/1-105
C5T8M5_ACIDE/72-332
H0JNT1_9NOCA/118-829
H5K6F0_ECOLX/1-380
G1ZHW5_ECOLX/108-833
C8XFL0_NAKMY/116-822
H5GRM9_ECOLX/107-190
E1D7G3_VIBPA/98-570
B1IRY4_ECOLC/107-593
D0JUY5_YERP1/107-191
C9YWP4_STRSW/121-519
C5JA89_9BACT/51-219
D5L0G4_9BACT/97-148
C7P4W9_HALMD/112-595
F9RMV0_9VIBR/818-1245
F0E5E9_9PSED/8-399
C3UZ34_9BACT/29-216
A8BHQ8_9BACT/1-162
H5CTB8_ECOLX/38-499
H3XA14_STAAU/105-182
E5AK84_9PROT/96-398
H4JNY1_ECOLX/99-573
E4EMS7_PROAA/491-648
E8XMU4_RAHSY/52-509
E6AYF8_ECOLX/1-381
C3VJ93_9ARCH/1-195
D4H8U3_DENA2/109-544
Q1AZQ3_RUBXD/123-566
G7PL93_MACFA/304-428
B8EJ49_METSB/294-726
E0WFN8_9BACT/8-217
G2S7B2_ENTAL/57-457
B5TZ33_9BACT/21-206
G4J1J2_9PSEU/332-493
E2DDF9_9ZZZZ/10-442
G0HV16_HALHT/109-628
Q63G54_BACCZ/318-742
E4AXB6_PROAA/121-841
E0T6E8_EDWTF/108-821
C4P945_9BACT/27-217
A8BHP9_9BACT/1-162
H1KBE5_9MYCO/12-127
E8W6Z8_STRFA/120-532
H4MBZ7_ECOLX/510-643
D9V717_9ACTO/52-472
H0QC64_ECOLI/119-576
A9Y2T0_9BACT/7-216
B9LGP6_CHLSY/113-555
D1ERU5_9RHIZ/280-604
Q11FA2_MESSB/54-511
F0J365_ACIMA/124-593
H6MIE6_ECOLX/510-643
G2E3M0_9GAMM/72-374
C3VJ86_9ARCH/1-199
F8YMX3_ECOLX/1-380
G4LRE1_PSEAI/98-571
D7ZZP5_ECOLX/1-332
B6IB22_ECOSE/115-566
B4T5D5_SALNS/118-569
E2DDJ8_9ZZZZ/10-442
E0MS01_9RHOB/288-727
C0K418_9BACT/44-205
C9PCI3_VIBFU/55-479
D9P601_ACTPL/1-381
I0N2D8_SALET/61-91
C2SW49_BACCE/318-742
B5BJC9_SALPK/108-832
A3M2Q3_ACIBT/546-645
Q844T2_9BACT/6-217
E6C6P9_PROAA/491-648
H4HIU1_STAAU/314-738
Q24ZH6_DESHY/476-577
B5FRH9_SALDC/118-569
D0LUF8_HALO1/133-529
D0R6X6_9BACT/30-192
C0LN21_9BACT/1-185
H0N6T7_SALET/108-833
E4HN77_PROAA/496-648
H4UAJ5_ECOLX/1-380
F4HLY2_PYRSN/55-445
C0QP50_PERMH/142-705
A0LE87_SYNFM/1-445
E2KWA4_ECO57/84-551
B1LFB5_ECOSM/108-508
C3VJ42_9ARCH/1-199
C6VXE2_DYAFD/63-493
B3BKK4_ECO57/108-832
E6W6I5_DESIS/97-512
G7T196_SALPS/30-460
E3JE19_BUCA0/550-647
Q500T3_PSEU2/117-271
D0R6X0_9BACT/33-219
F9VZS8_9ACTO/121-844
D8CJY9_ECOLX/1-337
D8K349_DEHLB/1-452
B1V145_CLOPF/59-468
G8CQS9_9SPIO/91-523
D3CTK6_9ACTO/122-506
E8TKI8_MESCW/66-478
E0WFQ8_9BACT/28-216
A8SN47_9FIRM/1-331
Q00AA2_9BACT/1-101
H5QTY3_ECOLX/105-556
H6QL98_RICMA/271-587
G9Z1D5_9ENTR/38-499
F3VXB1_SHIBO/1-447
B6E5B1_9BACT/60-209
D4S7H8_9FIRM/54-590
F4NQQ7_9ENTR/4-396
E9W3W5_ECOLX/96-568
A9YVL3_9PSED/98-353
F2NJZ6_DESAR/268-721
F9T8L8_9VIBR/1-143
B4BMK2_9BACI/111-824
C0LN33_9BACT/1-195
B7PBH7_IXOSC/315-639
Q6SPR7_9BACT/54-220
D3FV16_BACPE/67-473
B1P896_THIS3/120-373
F6EVN4_SPHCR/272-425
B5QZB0_SALEP/61-487
E2EA57_9ZZZZ/10-442
A9ZYC3_YERPE/121-578
F2AC46_RHIET/465-678
H5IHM8_ECOLX/108-833
G5SXX5_ECOLX/111-566
I0KBW3_9BACT/183-589
G0BUR8_9ENTR/114-513
C2LHW7_PROMI/98-525
B3AWU9_ECO57/56-517
G9Z7U8_9ENTR/115-570
E1HKX5_ECOLX/107-191
Q89RG3_BRAJA/65-493
Q844P3_9BACT/46-217
A9E3H4_9RHOB/283-434
F9ZQ08_ACICS/108-836
E8F263_SALMO/115-561
E4H5B0_PROAA/1-478
B1PUT3_9BACT/60-173
F9GID2_HAEHA/94-566
Q844R4_9BACT/36-218
G9A8L5_RHIFH/274-678
H7W3D3_CAMCO/1-358
G2D1J4_ECOLX/513-643
C5BCD6_EDWI9/108-821
C3G652_BACTU/293-717
F5N179_SHIFL/104-828
G0FDJ7_ECOLX/510-643
H4TWF9_ECOLX/61-139
C3MA13_RHISN/109-582
NDUS1_HUMAN/301-629
E1MFM2_9ACTO/349-515
B0Q669_BACAN/318-742
F3D4V9_PROAA/125-185
C0K404_9BACT/46-209
F8VJQ6_SALBC/98-525
H1JZZ9_9MYCO/63-449
B0T0K2_CAUSK/74-488
C9Q7F7_9VIBR/87-561
B1PUG5_9BACT/1-164
D8EZH2_9DELT/557-649
C6SE11_NEIME/273-609
D8CID6_ECOLX/111-566
H7ZX91_CAMJU/107-180
G5LHR6_SALET/2-201
Q8TTW6_METAC/48-428
G2CYC0_ECOLX/108-833
C1DBS5_LARHH/121-578
A9R0Y0_YERPG/121-578
G2HN79_9PROT/98-568
F4U790_ECOLX/119-576
A9Y2Q4_9BACT/8-216
F5QJQ7_SHIFL/104-366
E7T016_SHIBO/108-501
F0KRH2_YERE3/97-569
E1W6Z6_SALTS/119-576
Q8GES6_9BACT/35-218
B9L5R1_NAUPA/109-183
I0ZQZ9_ECOLX/108-833
A2WFC2_9BURK/324-542
E5X6A9_9ACTN/130-636
Q6EWW6_ECOLX/111-566
FDHL_STAA8/314-738
Q00AA3_9BACT/1-100
A3XD27_9RHOB/66-475
D3PC27_DEFDS/101-523
Q62J72_BURMA/62-482
A9UFM6_9PROT/10-92
B3IA89_ECOLX/84-551
H3TZX5_STAAU/314-738
A3K8Y5_9RHOB/49-571
C2S6P9_BACCE/318-742
G7VED1_9CREN/155-662
D6SSM0_9DELT/115-574
G5GRA6_9FIRM/100-636
D2NIH4_ECOS5/108-501
A3PIX6_RHOS1/283-436
G9Z7H4_9ENTR/1-381
F4YAU0_9BACT/95-145
G9UWE8_SALMO/514-643
C2LP37_PROMI/68-146
D9PXE7_METTM/49-420
Q4FU59_PSYA2/292-724
G2GNA7_9ACTO/120-517
D0QC96_9BACT/1-219
Q1GZL5_METFK/272-646
C7RM78_ACCPU/98-581
H4JPR3_ECOLX/513-643
A9Y2F4_9BACT/52-219
E0J4Q8_ECOLW/1-380
A1K383_AZOSB/98-570
A0ZYJ5_9PSED/13-198
C4WFZ8_9RHIZ/280-604
Q2IP69_ANADE/1-384
B3V8G5_9BACT/25-206
F6LI46_9BACT/1-356
F0EB08_9PSED/108-179
C8TRJ0_ECO26/108-832
F8E3T0_FLESM/91-380
Q1AVK4_RUBXD/129-545
NASA_KLEOX/60-475
H4BKB0_STAAU/105-820
H1QHI5_9ACTO/119-832
F3ESI1_9PSED/66-495
Q13IS9_BURXL/111-501
H0MDE7_SALMO/119-576
E1PEK2_ECOAB/119-576
H5JRN6_ECOLX/61-139
I0XF31_STAAU/105-182
G9ZTP0_9LACO/68-782
H0QQU0_ARTGO/121-522
A7U625_9BACT/2-99
E3BAN9_9MICO/429-476
H3LG99_KLEOX/61-139
H4KY66_ECOLX/111-566
A9Y2T9_9BACT/34-215
B5I850_9ACTO/294-724
A8HQT6_9BACT/18-148
Q1HJ47_9BACT/27-218
E0WG07_9BACT/6-216
H4YFA3_ECOLX/99-573
D0QC52_9BACT/1-219
F9QG33_9MYCO/58-475
H4RFG8_ECOLX/105-556
H5S8W2_9ZZZZ/1-201
F7N7Y6_XYLFA/432-610
Q87N61_VIBPA/215-717
B9D3R1_WOLRE/81-550
A9YVN2_9BACT/98-353
B9BAE2_9BURK/322-754
H4JFY0_ECOLX/107-191
F9U5Y0_9GAMM/72-375
E4GEM0_PROAA/289-447
B7WVT5_COMTE/108-183
Q6X9G1_SULIS/98-156
B3WGP1_ECOLX/108-499
B4BJP3_9BACI/67-474
G4ET50_BACIU/326-750
E7TTV9_ECO57/108-508
E3A222_PSEAI/64-493
B8D764_BUCAT/550-647
A7HEU4_ANADF/1-429
D6M0Q5_STAAU/105-820
E3GA24_ENTCS/56-517
F8VER1_SALBC/118-569
H5E1M1_ECOLX/105-556
B7SPY3_9ZZZZ/1-219
A8EIN8_BURPE/63-477
Q2EH95_9ZZZZ/75-125
H5H6R2_ECOLX/108-832
H5J0A9_ECOLX/108-832
G9RAB9_9ENTR/114-272
A9M3D5_NEIM0/273-609
E1KXV9_PEPMA/1-331
D3GH37_9BACT/1-94
H4RHX5_ECOLX/510-643
E6EFX8_PROAA/125-185
H8ALF0_CAMJU/1-358
D0IUU2_COMT2/62-473
G2CBU6_ECOLX/1-380
D0QBW0_9BACT/1-219
A5CYU4_PELTS/1-331
C5ALG0_BURGB/94-569
B5XY98_KLEP3/117-574
D4UB17_STAAU/314-738
H1M5F9_9BACT/314-738
E2DDH1_9ZZZZ/10-442
B3E9W3_GEOLS/273-659
B1MM04_MYCA9/60-466
A3KI60_STRAM/138-560
D3GH31_9BACT/1-94
D0AWW2_BRUAO/69-481
E7W534_SALMO/96-568
C9YSN4_9BACT/26-207
C6E0V9_GEOSM/61-468
E0WG80_9BACT/36-216
E7ICH1_ECOLX/96-568
A1TTT4_ACIAC/109-495
Q74F32_GEOSL/598-649
Q0REZ5_FRAAA/41-470
C5B8Y9_EDWI9/61-139
Q2EGV1_9ZZZZ/87-161
F9YZZ5_PROAA/491-648
D8I7R9_AMYMU/642-689
E0SP04_IGNAA/58-319
B0UA35_METS4/104-533
Q1H3E9_METFK/293-725
Q4U5H4_9BACT/46-217
G6ZBU8_VIBCL/98-570
B1PUV8_9BACT/60-173
B7M5W2_ECO8A/515-645
B5MLW1_SALET/98-525
G2BBW4_ECOLX/510-643
A7GU03_BACCN/111-823
E8D5R6_SALMO/56-517
F7I330_CALJA/265-593
A4ZF00_9BACT/1-106
F5N9X2_SHIFL/38-499
G6GDW6_9FIRM/1-331
A3TTJ5_9RHOB/323-755
D0Z8B3_EDWTE/98-525
A4N8B2_HAEIF/110-568
D0C2Y7_9GAMM/65-481
A0ZY79_9BACT/24-217
Q3YVT1_SHISS/18-473
H1KNJ1_METEX/1-171
B9LAU6_CHLSY/298-694
G5W5I8_ECOLX/1-381
H3MXC2_KLEOX/114-502
A7KTJ9_MASLA/1-149
A0AQU9_9BACT/51-220
I0UGP4_BACLI/67-474
C0K3U5_9BACT/29-206
B8DJT3_DESVM/67-465
G2BH16_ECOLX/61-139
A9ALK6_BURM1/69-624
H4VET8_ECOLX/108-501
D5CQS8_SIDLE/273-623
C2UGZ7_BACCE/314-738
A1RGE9_SHESW/794-1220
C4HKZ9_YERPE/52-509
H9Y7H3_ECOLW/38-499
H5M154_ECOLX/111-566
H5M7C7_ECOLX/38-499
D4GD07_PANAM/62-476
B5ERR2_ACIF5/109-552
Q3BS68_XANC5/109-545
Q8GER1_9BACT/27-216
A1UXG7_BURMS/69-624
C0K487_9BACT/23-205
B7HJZ5_BACC4/111-823
H5W417_SALEN/99-573
C0K3Z1_9BACT/43-207
B2NDQ0_ECOLX/108-832
C0K3W0_9BACT/40-206
B3V8J3_9BACT/46-204
A9Y2J5_9BACT/46-215
C8U3G3_ECO10/84-551
E1DAL4_VIBPA/215-717
H4ZVL0_ECOLX/108-508
D3GH82_9BACT/1-94
E0SG02_DICD3/109-546
F4NNT5_9ENTR/56-517
B5XXT1_KLEP3/61-488
Q00A59_9BACT/1-98
C7QAY3_CATAD/120-523
G9VQ42_SALMO/56-517
A9Y2X5_9BACT/45-215
Q3ES76_BACTI/114-389
E9SY51_COREQ/511-656
G4BET0_HAEAP/63-141
H8JA27_MYCIT/109-820
B7UQB3_ECO27/108-833
Q397I2_BURS3/113-542
D0QBV5_9BACT/1-219
B7SZS6_9ZZZZ/1-219
G0D5P8_ECOLX/513-643
I0JUC8_9BACT/1-101
D3QJZ5_ECOCB/96-568
G2B120_ECOLX/38-499
C0K3T3_9BACT/41-214
H1YY21_9EURY/46-422
E2WG27_MYCTU/118-829
F4UL56_ECOLX/99-573
F7RUL3_9GAMM/118-200
F4SX75_ECOLX/99-573
H5BNI4_ECOLX/119-576
A3ZCT3_CAMJU/97-154
Q308W8_9BACT/10-216
B1ZVT8_OPITP/96-523
H5I3L4_ECOLX/114-565
F6KW77_9ZZZZ/18-204
H7X2A9_CAMJU/1-358
A5HXL2_9BACT/12-138
E0WG13_9BACT/4-216
A5TJY2_BURML/58-478
NUOG_PSEFL/471-636
D1CXF3_9RHIZ/280-604
B8HDJ9_ARTCA/122-526
B7R517_9EURY/56-428
E8NPY7_SALET/527-645
B5P028_SALET/108-832
C0QLZ4_DESAH/60-484
H0L9C7_SALMO/118-569
A9FEA4_SORC5/90-537
A4SLN9_AERS4/478-665
F5Q3L3_SHIFL/99-554
G0FFQ6_ECOLX/108-501
Q07KF4_RHOP5/116-495
A3YBB0_9GAMM/311-743
F2PFR3_PHOMO/61-139
H5D9W4_ECOLX/1-380
D0QC50_9BACT/1-218
H4Z2S1_ECOLX/38-499
B6RSY4_9BACT/1-118
F4CMJ0_PSEUX/44-324
F0C3E3_9XANT/109-545
F7UZS1_EEGSY/102-595
F5PTH5_SHIFL/514-643
G9QRY0_9PROT/91-590
G9W3N3_SALET/1-92
G5KN98_ECOLX/108-508
Q11FL4_MESSB/286-725
D7ZKM4_ECOLX/38-499
E8RQ23_ASTEC/106-480
A2SB22_BURM9/66-486
E0UPD9_SULAO/151-363
Q4U5J2_9BACT/12-213
E4GKS2_PROAA/491-648
B4EZI1_PROMH/98-525
G7FSZ5_9GAMM/68-491
O27609_METTH/59-455
G3HDL7_CRIGR/301-629
F6KW95_9ZZZZ/43-205
H8G710_9PSEU/96-529
F5N188_SHIFL/1-381
A2SI86_METPP/62-491
H8CC09_CAMJU/107-180
A6FKH4_9RHOB/73-592
B5LPE5_9BACT/4-272
G4C8E3_SALIN/99-573
Q3AP63_CHLCH/128-544
G8PJM7_PSEUV/211-711
B4TA74_SALHS/99-573
B7KXI1_METC4/376-488
E7ZN64_SALMO/99-573
F8KM27_STALN/314-738
A0ZYF1_9BACT/31-217
B5MNF6_SALET/234-685
Q93G20_9BACT/1-154
Q1R545_ECOUT/56-517
B2N0U9_ECOLX/108-501
E5X7X6_9ACTN/61-490
H6UYA7_9BACT/7-166
A3D055_SHEB5/207-720
E7TBI5_SHIFL/96-568
G9WDN8_SALET/1-363
D0QCF3_9BACT/1-219
A3F7D0_9BACT/1-51
E5XBX8_9ACTN/112-573
E7HWJ1_ECOLX/67-539
E2XH06_SHIDY/1-375
H0MSJ1_SALMO/108-832
B8J1D9_DESDA/60-484
E1Q0B0_HELPM/80-534
G8G1T0_9BACT/1-101
A0Z680_9GAMM/62-486
B2VKH2_ERWT9/61-483
E9WJY7_ECOLX/1-332
E2DDH8_9ZZZZ/10-442
G0YPC3_9PSED/1-153
H6UY44_9BACT/8-166
G8MCY9_9BURK/1-380
H4LUD0_ECOLX/111-566
D4H292_DENA2/102-561
A0LRI7_ACIC1/291-456
D7BSI6_STRBB/59-436
Q06PU5_PASHA/1-382
F2FYH3_SALGL/118-569
G9UD64_SALMO/118-569
D5VBG0_MORCR/108-832
Q6A6G4_PROAC/289-455
B5YL66_THEYD/97-514
E6MAM6_STALU/105-818
G7YYK9_CLOSI/65-392
I1CXA1_9PSEU/310-474
Q2QJ86_9BACT/1-271
A9Y2P4_9BACT/37-214
H1JCU7_9FIRM/59-457
C8WLF2_EGGLE/103-745
B3V8J2_9BACT/49-202
E0WFV6_9BACT/50-210
E8FKS9_SALMO/119-576
Q1Z843_PHOPR/1-331
Q6D721_ERWCT/61-488
E9XRV4_ECOLX/61-139
B3EAA6_GEOLS/93-802
E2DDG0_9ZZZZ/10-442
C3HZY2_BACTU/114-826
B0HHI6_YERPE/96-568
E1T3F4_BURSG/123-301
C2LN39_PROMI/106-570
C7C9E7_METED/126-584
E9VNT7_ECOLX/107-190
C6UGS8_ECOBR/38-499
G5XNY9_ECOLX/99-573
F4SIU2_ECOLX/108-501
A6EZT9_9ALTE/60-484
G0BAC2_SERSA/497-650
A1ZG89_9BACT/127-513
F0BLF8_9XANT/410-605
A7J303_9ZZZZ/3-108
H6MBK4_ECOLX/105-556
H1E1D8_ECOLX/1-332
G9RA79_9ENTR/1-381
Q1ZTB7_PHOAS/119-570
G2CSE4_ECOLX/1-380
I0VEU2_SHIFL/96-568
H1JBW4_9FIRM/115-591
C1AVE6_RHOOB/119-525
F9A865_VIBCL/87-561
A1SWK2_PSYIN/106-497
A8BHN1_9BACT/1-162
A9MCJ9_BRUC2/113-444
B4DA18_9BACT/175-571
H1RFT5_SALMO/233-695
F9GQ83_HAEHA/94-566
H4MU85_ECOLX/510-643
G2BXN5_ECOLX/61-139
F6KWA5_9ZZZZ/27-206
D0QCB2_9BACT/1-219
E3IQH8_DESVR/1-443
C7N428_SLAHD/116-590
A7J316_9ZZZZ/2-99
D0R6V4_9BACT/49-216
G0F8N9_ECOLX/1-380
E4DYM0_PROAA/491-648
G5TX93_ECOLX/108-832
H1IT06_9BACT/412-519
A7J2Y4_9ZZZZ/3-104
H0LSQ6_SALMO/56-517
A2PBH1_VIBCL/86-556
E8GJE3_SALMO/118-569
E7X8S9_SALMO/107-537
H4XC88_ECOLX/107-191
E8VJW4_BACST/67-474
D5X0P6_THIK1/86-381
A3R4T5_9ACTO/54-484
G0B1M1_9GAMM/204-719
E8DLM5_SALMO/117-572
G7AX85_VIBCL/98-570
Q7WRY9_9BACT/54-220
Q1HIY0_9BACT/8-216
A8HQP4_9BACT/18-148
E0P4B2_STAAU/342-766
F6DJK9_THETG/123-596
H6Q8K1_PYROT/139-653
A8BHK1_9BACT/1-162
D7B8R6_NOCDD/53-519
F6DTP1_DESRL/1-331
H7RZ01_CAMCO/90-573
E4F6D2_PROAA/121-181
C0K409_9BACT/42-207
B2L0M8_9BACT/48-211
G4A8U9_AGGAC/94-567
Q8CJK2_STRCO/99-528
A9Y2T1_9BACT/36-216
E4HCU6_PROAA/121-841
Q1YLF3_MOBAS/125-581
C5ZJ92_BURPE/84-512
NAPA_PSEST/98-571
A7JNX4_FRANO/280-642
Q83Y91_9BACT/2-154
G3RMA1_GORGO/304-542
F2MXL6_PSEU6/116-506
Q00AB8_9BACT/1-100
C9R5M5_AGGAD/63-141
G7C728_VIBCL/87-561
B3X4G8_SHIDY/108-833
C0D2A5_9CLOT/283-730
C5QME4_STAEP/319-743
B2N5Z5_ECOLX/119-576
C5ZJG3_BURPE/93-513
E7YLI4_SALMO/233-695
Q6Q9E6_9BACT/28-216
G5W5L5_ECOLX/108-508
G5QML9_SALRU/1-167
G0YPD2_9PSED/1-153
B6R3E6_9RHOB/212-711
F4G3Q6_ALIDK/108-849
F8B9B7_LISMM/315-739
Q9KF71_BACHD/78-504
B6E5E9_9BACT/60-210
Q1HJ10_9BACT/8-216
C6EI88_ECOBD/119-576
Q0EZQ3_9PROT/565-628
A4U449_9PROT/1-83
E3FUR7_STIAD/45-468
B2V6F0_SULSY/293-725
D0QCM6_9BACT/1-220
H3X3K9_STAAU/105-182
Q8VMC1_9BACL/9-113
Q4U5M6_9BACT/47-217
A8UVJ3_9AQUI/1-445
G2ZTR5_9RALS/61-470
Q1QYV4_CHRSD/309-748
E4VKM0_9HELI/111-628
A8BHT9_9BACT/1-163
B9JJ17_AGRRK/59-482
C4YN35_CANAW/297-457
Q93G18_9BACT/2-155
E9VR94_ECOLX/513-643
G7Q4P5_9DELT/100-649
B5YR17_ECO5E/84-551
E5YBR8_BILWA/1-444
G9UF88_SALMO/119-576
H0PVL1_9RHOO/272-634
E2JTN0_ECO57/96-568
F9QQM7_9MYCO/481-656
C7JSG5_ACEPA/1-276
E0WFT2_9BACT/9-215
C9YSN9_9BACT/38-205
Q6HJJ3_BACHK/111-823
B7SZS2_9ZZZZ/1-219
H4JAJ2_ECOLX/445-576
B1G508_9BURK/71-509
E3BIY8_9VIBR/106-491
G5S495_SALET/92-345
G3YKG4_9RALS/98-578
C6UXH9_ECO5T/56-517
E8I6B8_ECOLX/99-573
Q8GEX9_9BACT/45-217
Q1YXI8_PHOPR/92-566
E8A756_SALMO/98-525
G0XZH7_9BACT/78-288
C8JYM1_LISMN/315-739
A8ELW1_BURPE/108-836
E7XVU4_SALMO/107-537
H6UYA1_9BACT/2-168
C2DJA5_ECOLX/56-517
E7H8P7_ECOLX/108-832
Q6X9G5_SULIS/98-154
Q8CZY0_YERPE/7-464
E0WFY8_9BACT/9-216
G5QGS3_SALRU/3-231
E8I2Q4_ECOLX/1-332
B3V8I6_9BACT/45-205
B7SQ75_9ZZZZ/1-219
C9NS94_9VIBR/37-461
F5MNC9_SHIFL/84-551
D8B571_ECOLX/107-191
B6E5M8_9BACT/60-209
E5W1K6_9BACI/67-474
F0CFJ2_SALMO/119-576
Q4U5L7_9BACT/48-216
DDHA_RHOSU/124-641
C7MM00_CRYCD/105-513
G8G1U2_9BACT/1-102
E7U367_ECOLX/119-576
A0AQV4_9BACT/38-219
G7BJJ7_VIBCL/98-570
A1KQX1_9BACT/30-208
G0EBA7_ENTAK/114-577
B3F929_9ZZZZ/15-213
E3FCG0_STIAD/454-561
A7BNL7_9GAMM/1-152
H4QGM0_ECOLX/108-508
B2U575_SHIB3/56-517
NAPA_YERPG/96-568
A1KQU2_9BACT/46-208
G8TJB4_NIAKG/269-691
A1AIS5_ECOK1/61-139
B4TVG6_SALSV/115-570
E2U899_MYCTU/118-829
H2DKL3_9BACT/3-188
H0R3J9_9ACTO/70-556
C4US44_YERRO/92-176
E1RZ93_ECOUM/61-139
H3QPI8_BRUAO/113-444
H5QD40_ECOLX/108-833
NAPA_HAEPS/94-567
H9YJ14_ECOKO/115-566
D6EAK1_9ACTN/110-645
F9BBE7_VIBCL/118-569
E4B1T1_PROAA/289-447
F6D827_METSW/364-437
H0DFY1_9STAP/105-818
Q18I41_HALWD/60-479
Q93G30_9BACT/1-154
A6UKR5_SINMW/126-575
E8H461_ECO57/96-568
Q608U8_METCA/294-726
I0D5F7_BACAN/293-717
A5HXH7_9BACT/12-138
B1EJJ8_9ESCH/513-643
A0L8L6_MAGSM/72-369
A8H7X1_SHEPA/88-562
B7J5Y8_ACIF2/109-490
G2S0Y3_ENTAL/108-594
C5H9S6_9BACT/53-180
Q56HW4_9BACT/23-215
A4EYT4_9RHOB/430-586
A1AB65_ECOK1/149-873
E2DDI6_9ZZZZ/1-417
Q7M971_WOLSU/111-557
G0Z6N8_9BACT/1-119
F2PFW5_PHOMO/107-566
G9XRX8_DESHA/116-584
B1XAR8_ECODH/108-833
E1I8T6_ECOLX/1-332
B4THT0_SALHS/118-569
G5NFH4_SALET/99-573
D0LXR5_HALO1/58-327
A4W8R8_ENT38/119-576
Q844K1_9BACT/48-217
E2XH47_SHIDY/1-184
D9XNA1_9ACTO/122-695
B1PUL8_9BACT/1-162
B2JRW4_BURP8/110-548
H8D7C9_ECOLX/99-573
B8FMK1_DESAA/59-474
G5MBZ2_SALET/118-367
E1IUY4_ECOLX/108-508
E0WFX4_9BACT/6-216
F1WX75_MORCA/108-832
E8DGU7_SALMO/108-833
Q308X2_9BACT/43-217
G5U7Y7_ECOLX/111-566
A6XVY5_VIBCL/118-569
A3XP95_LEEBM/126-573
A1UV35_BURMS/325-550
C6UIZ7_ECOBR/107-592
F0D5N0_STAAU/105-820
E2EA64_9ZZZZ/10-442
F5NVD6_SHIFL/1-381
F9GZ15_HAEHA/1-173
Q24SV2_DESHY/99-572
B0TNG1_SHEHH/103-582
H3Y1E3_STAAU/105-820
H5NHV5_ECOLX/61-139
H5LUZ1_ECOLX/1-332
E0WGA7_9BACT/49-217
A4ZEZ0_9BACT/1-106
H4Z4J4_ECOLX/61-139
E3T333_9ZZZZ/108-592
G4C5K3_SALIN/115-570
E7T5M1_SHIBO/84-551
B0TKH4_SHEHH/104-520
F5TWK3_9ACTO/121-841
H8DTT1_9ENTR/318-745
H5MM21_ECOLX/38-499
F0JH75_DESDE/55-451
E6JD11_9ACTO/72-501
B6E5A8_9BACT/60-209
D0QC05_9BACT/1-219
Q1HJ43_9BACT/48-217
H4Y028_ECOLX/108-833
D4EH91_AGGAC/1-332
F5NNK2_SHIFL/38-499
E8I616_ECOLX/119-576
F9IVH2_ACIBA/122-522
Q93G25_9BACT/1-157
G1CQT0_9DELT/1-200
G5KVT1_ECOLX/61-139
F7RUL4_9GAMM/1-332
H5PYM5_ECOLX/108-508
C0F9I7_9RICK/279-607
Q1YRA7_9GAMM/296-728
G5YAG9_ECOLX/61-139
Q0FN68_9RHOB/283-432
E2VYK9_MYCTU/454-644
G8G1U7_9BACT/1-98
B5LPE2_9BACT/1-249
G8G1U1_9BACT/1-98
E4U569_OCEP5/65-491
Q0S444_RHOSR/523-666
E1L499_9FIRM/59-480
Q1RAR2_ECOUT/90-557
B6E5N6_9BACT/60-209
E0FD78_ACTPL/92-570
C5WBW0_ECOBD/61-488
C9RT18_GEOSY/80-506
E1WDP7_SALTS/99-573
G9SHH3_CITFR/119-576
G5L949_SALET/1-348
E0WFS6_9BACT/20-217
A1KQX4_9BACT/41-208
A2SAQ0_BURM9/108-829
H9US63_ECOLX/115-566
A3F7L0_9BACT/1-58
E9ZBS9_ESCFE/61-139
F4U9H5_ECOLX/107-190
B3V8E0_9BACT/41-205
FDOG_ECOLI/107-592
E1I8T5_ECOLX/61-139
F8GNC9_CUPNN/113-498
H7ETR7_PSEST/116-506
H0L0N3_SALMO/115-561
B7SZQ1_9ZZZZ/1-219
Q81RC4_BACAN/111-823
B3Q6T0_RHOPT/501-640
E9V6M8_ECOLX/1-381
A9VTS2_BACWK/318-742
A0ZYG8_9BACT/22-207
C0K3W6_9BACT/25-206
B6IZ51_COXB2/278-636
H1E279_ECOLX/105-556
G6WW15_CORGT/124-847
Q6Q990_9BACT/26-217
D8EPI3_ECOLX/1-332
H3M2U0_KLEOX/117-574
D4Z0N1_SPHJU/421-591
G8YQL6_PICSO/457-620
B2AZM0_PODAN/271-391
I0MDW5_SALET/107-537
F5ZSN3_SALTU/98-525
E1JRZ2_DESFR/59-467
C0K4B1_9BACT/43-205
E7RUX0_9BURK/453-634
B7CJH9_BURPE/84-512
F5T2U4_9GAMM/272-632
B8G319_CHLAD/123-598
F2FBP9_SALDU/514-643
C6RES7_9PROT/59-140
A0ZYK7_9BURK/42-199
D4ZL46_SHEVD/98-570
H4P425_ECOLX/108-508
F3Q8F2_9ENTR/1-451
E4VFN7_9HELI/1-432
E6BE76_ECOLX/1-451
D3NT57_AZOS1/62-474
Q65DY2_BACLD/124-577
C9YSM9_9BACT/11-160
Q00AA6_9BACT/1-108
Q72LA4_THET2/94-528
B6E5A9_9BACT/60-208
D6F458_MYCTU/50-511
G2CSY6_ECOLX/61-139
Q1IGJ6_PSEE4/121-512
C0G590_9RHIZ/3-300
Q163R4_ROSDO/283-432
H5E1L9_ECOLX/111-566
NAPA_ECOLI/96-568
B7SZM8_9ZZZZ/1-219
F9ZQZ3_ACICS/112-502
H8C9H0_CAMJU/1-358
Q1K3H6_DESAC/281-670
E9VE84_ECOLX/56-517
H1F5T3_ECOLX/99-573
A6G9X5_9DELT/72-504
C0K3Z3_9BACT/48-207
I0L6E3_9ACTO/1-395
E0WG23_9BACT/10-216
B1MB98_MYCA9/66-474
B5TZ59_9BACT/16-206
C8LXX4_STAAU/314-738
F6KW80_9ZZZZ/48-205
A6SV78_JANMA/82-511
H4RX72_ECOLX/111-566
A1UK50_MYCSK/60-481
G5UU98_ECOLX/96-568
C2HRS4_VIBCL/118-569
G0CJV7_XANCA/410-605
B5EN65_ACIF5/272-629
F7R9C3_SHIFL/108-496
A9KU05_SHEB9/118-569
F6LI48_9BACT/1-367
B8F9M5_DESAA/111-507
H5XAB4_9PSEU/67-493
Q93G37_9BACT/1-154
Q6Q976_9BACT/9-217
G7T3K2_SALPS/108-833
B7SZI6_9ZZZZ/1-158
B5FQ37_SALDC/119-576
A8G142_SHESH/105-522
G5X5J2_ECOLX/119-576
B3DUZ6_METI4/69-498
D4B9G8_9ENTR/108-832
A6U7X1_SINMW/280-604
F3NEW3_9ACTO/123-618
E2DDE0_9ZZZZ/10-443
A9Y2L0_9BACT/27-216
Q7NIK7_GLOVI/40-419
F5NVE7_SHIFL/108-832
G5R8U9_SALSE/1-368
D2U7Z9_9BACT/23-204
B3XEV3_ECOLX/99-573
G3ZGX7_AGGAC/95-563
Q6D2S2_ERWCT/495-640
E7VFN5_SALMO/107-537
I0MEE8_SALET/96-568
F5KNS2_PSEAI/108-193
E0WFP7_9BACT/29-217
C2RBB6_BACCE/314-738
H5GKK6_ECOLX/61-139
C4ZTR8_ECOBW/108-833
A8ZWM0_DESOH/111-511
C8UPR5_ECO1A/107-593
Q7WZZ7_9BACT/12-213
C1AG15_MYCBT/132-578
H0QDG3_ECOLI/96-568
E7Z9P6_SALMO/56-517
G6DX01_9GAMM/1-385
Q2SZM9_BURTA/273-628
B8FQP1_DESHD/64-504
Q7ADN3_ECO57/115-566
H5UXT6_ESCHE/541-640
A3YKA7_CAMJU/8-134
G9QPP1_9BACI/77-503
Q56HY3_9BACT/26-217
F6G095_RALS8/273-444
NARG_BACSU/112-824
C3P417_BACAA/318-742
G5L612_SALET/30-243
B2JEY7_BURP8/321-753
A6E3F8_9RHOB/313-745
Q6HZJ8_BACAN/111-823
Q83Y87_9BACT/3-155
E2DDB7_9ZZZZ/10-442
Q6EWW7_ECOLX/115-566
E8VWI5_VIBVM/773-1200
B0SZ43_CAUSK/272-596
E4GPR7_PROAA/491-648
NDUS1_ACACA/464-591
A6QJF0_STAAE/314-738
G7RQG8_ECOC1/108-833
B5PAS7_SALET/96-568
D0KAA2_PECWW/61-488
G3AD98_9BACT/11-166
C2SF98_BACCE/318-742
H5PJI4_ECOLX/108-508
H1I538_9BACI/60-135
E7H501_9BURK/126-588
F3LWA6_ECOLX/108-833
B9BI26_9BURK/60-489
A1AAF1_ECOK1/108-833
E0WFS3_9BACT/36-216
C0QP56_PERMH/143-604
C2I0A2_VIBCL/98-570
H7YXN6_CAMJU/92-612
C4F457_HAEIF/94-566
E8WSM1_GEOS8/102-378
D6EFL4_STRLI/486-670
F9QXG8_ECOLX/108-833
B5FPG4_SALDC/514-643
H4L083_ECOLX/96-568
D4XI06_9BURK/297-729
H5X0B4_9PSEU/59-480
C8LSS8_STAAU/105-820
C4ZWN9_ECOBW/108-832
Q4FM85_PELUB/271-597
Q0W419_UNCMA/66-313
Q7ABM3_ECO57/116-562
G2EZU1_ECOLX/96-568
H3KNH3_ECOLX/108-832
G5VN94_ECOLX/107-190
H4XTC4_ECOLX/1-380
Q3JUA3_BURP1/273-628
C9VNK6_BRUAO/113-501
A1S0P6_THEPD/58-456
B8FFZ6_DESAA/99-645
G7TSM9_VIBCL/87-561
H5M8D5_ECOLX/107-191
C6YCP9_VIBCL/87-561
E0WG63_9BACT/20-217
D5C2N9_NITHN/272-433
G3JFW3_CORMM/300-626
I0UX15_9PSEU/446-492
Q0A7Y9_ALHEH/68-491
G2HP53_9PROT/106-553
F4TG16_ECOLX/108-499
E6AVX6_ECOLX/119-576
D0QC68_9BACT/1-219
F2RIK1_STRVP/295-458
A9Y2R1_9BACT/35-214
H0QSI2_ARTGO/97-526
H4FKL3_ECOLX/84-551
A8PM88_9COXI/272-637
E8MZF7_ANATU/108-492
G5MJ24_SALET/98-560
Q73DQ7_BACC1/318-742
G9VVU4_SALMO/117-572
G5QXN1_SALSE/1-299
H4AXF0_STAAU/105-820
F4V2D7_ECOLX/115-566
E8B4T5_SALMO/233-695
H5V1N5_ESCHE/107-191
A6FCN0_9GAMM/530-639
Q8VNX8_9BACI/9-113
A6VHV7_METM7/50-429
D6SNI3_9DELT/103-648
C3UZ28_9BACT/12-102
G9XHP0_DESHA/87-392
C0K3T9_9BACT/46-209
A9YVM5_9BACT/99-359
F2FS20_SALGL/96-568
D2U805_9BACT/15-208
H8C5B2_CAMJU/92-612
Q9A6Y0_CAUCR/272-596
F6FZ84_RALS8/139-595
G4A153_AGGAC/115-574
E7WGZ4_SALMO/117-572
Q93G12_9VIBR/1-154
F4DE83_AERVB/98-570
B3V8M1_9BACT/26-206
E8U558_DEIML/69-469
G9ATF0_PANAN/55-476
H5C5E4_ECOLX/1-381
D9RQ83_STAAK/314-738
F0JVU9_ESCFE/513-643
B7SQ63_9ZZZZ/1-219
H8I7I5_METCZ/65-317
A2SE33_METPP/84-391
H5GBH4_ECOLX/107-190
B4T935_SALHS/56-517
B5SD80_RALSL/109-546
B5C0F2_SALET/118-569
I0IGW8_9BACT/394-499
H5AD80_ECOLX/111-566
Q2FRJ7_METHJ/64-485
C4SWT0_YERIN/119-576
E6J665_9ACTO/137-854
F5KGV1_PSEAI/98-571
A2VH70_MYCTU/118-829
A3L283_PSEAI/113-270
C7N5H8_SLAHD/137-644
F2KRH5_ARCVS/110-562
H1JSD8_9MYCO/98-527
G4PN60_ECOLX/119-576
A7J2Z4_9ZZZZ/3-105
H3M1S3_KLEOX/52-508
A7Z9U6_BACA2/112-824
B2U9L4_RALPJ/108-835
H1RQR1_COMTE/273-624
H5WGW0_RALSL/273-629
Q5Y818_9BACT/100-544
B5ZMC2_RHILW/59-482
B1FNV8_9BURK/1-382
C7NU22_HALUD/454-607
H3LPR7_KLEOX/61-139
H0LWU1_SALMO/118-569
B1BUY7_CLOPF/59-468
B3F968_9ZZZZ/20-270
E0WFU5_9BACT/36-217
H8GST3_DEIGI/39-467
B3V8I9_9BACT/45-207
B3QK49_RHOPT/113-506
H0M516_SALMO/118-569
G4AJ60_AGGAC/63-141
G5KML4_ECOLX/1-381
G5UU63_ECOLX/84-551
F5TUQ3_9ACTO/491-648
D0QCH0_9BACT/1-219
H7XC88_CAMJU/85-538
B5LPI5_9BACT/1-257
D3RDM4_KLEVT/1-381
F9LH03_STAEP/105-818
F8AAW8_THEID/61-483
E6W756_DESIS/100-538
F4GSW7_PUSST/1-381
G5LV81_SALET/56-517
Q3JFC4_BURP1/361-584
G9W4V8_SALET/1-31
F0EU39_HAEPA/63-141
H4QGQ5_ECOLX/108-832
Q7CKN1_YERPE/61-488
E5U2F8_ALCXX/93-568
C0ZYX3_RHOE4/55-509
D8NXH5_RALSL/61-470
E9VZG8_ECOLX/1-381
D7ZZP4_ECOLX/61-139
E8A0Y8_SALMO/115-561
NAPA_BRASO/101-574
C8TQN9_ECO26/108-833
E7Z505_SALMO/118-569
Q1LDU3_RALME/71-501
E9YZK5_ECOLX/108-833
F9SLE0_VIBSP/118-569
F8GIT1_NITSI/272-657
G1CQR1_9DELT/1-200
B1PUN4_9BACT/1-162
G2NHV4_9ACTO/103-530
Q2EGW7_9ZZZZ/87-161
G0IM99_BACAM/112-824
G7N8Q8_MACMU/463-632
Q83Y80_9BACT/1-154
Q2QJ79_9BACT/1-219
F9QFC7_9MYCO/56-477
E8A5W3_SALMO/99-573
D3FLM8_CAMJI/90-573
H6CKR7_9BACL/106-818
E6AFH4_ECOLX/1-721
H3RE17_ERWST/230-657
F2ZGY8_9PSED/65-483
H4MGI5_ECOLX/38-499
H8MHE9_CORCM/60-485
D2U7Y9_9BACT/24-201
H5HRY1_ECOLX/510-643
F2GTG3_BRUM5/69-481
G1CQQ5_9BACT/1-185
E2DDJ3_9ZZZZ/10-442
F7Z050_BACC6/318-742
B7UUW2_PSEA8/65-483
D8CF48_ECOLX/96-568
C2WQQ8_BACCE/314-738
I0I749_9CHLR/98-535
Q1HIV3_9BACT/37-218
H4QPB9_ECOLX/38-499
D7BY34_STRBB/89-544
Q844V0_9BACT/42-218
P95559_PSESP/3-97
H3TBH4_PSEAE/491-646
H0DNQ8_STAEP/105-818
F4UMK8_ECOLX/108-508
Q24QK7_DESHY/111-494
A1ADD1_ECOK1/515-645
D1YPY1_9FIRM/59-468
C7LYF9_ACIFD/315-739
E5B5U7_ERWAM/109-518
E3Y242_SHIFL/108-833
F3EY66_9PSED/117-278
B7SPX3_9ZZZZ/1-186
C4SQV8_YERFR/129-624
Q2YN62_BRUA2/69-481
C3NKI5_SULIN/314-738
F6KW72_9ZZZZ/22-206
D3RSU5_ALLVD/106-646
E9A2J0_SALET/118-569
G5HX75_9CLOT/47-461
D4ZIW1_SHEVD/582-692
C6RHN1_9PROT/59-141
A8HPU5_9BACT/12-138
G2H7I1_9DELT/57-486
A6XSY3_VIBCL/87-561
C0LN32_9BACT/1-184
F5ZXJ7_SALTU/56-517
D5XCL1_THEPJ/1-441
PHSA_SALTY/98-525
H4M584_ECOLX/119-576
G5UJI9_ECOLX/119-576
A3EWL1_9BURK/97-403
Q1HJ44_9BACT/35-218
D5KJU2_9GAMM/1-359
A5V6C1_SPHWW/295-727
D1DKB8_NEIGO/273-609
E7WA83_SALMO/118-569
H8NSW8_RAHAQ/120-577
D9Y3W7_9BURK/45-466
Q1WKV8_DROYA/178-498
G9E8N7_9GAMM/117-568
G8GB51_THEOS/27-174
Q8MTT1_DROSI/315-514
B7SPU3_9ZZZZ/1-136
B2VFT5_ERWT9/52-510
C8T321_KLEPR/124-849
B7SZP7_9ZZZZ/1-219
NAPA_CAMFF/93-613
D3RG10_KLEVT/61-488
C7PGD9_CHIPD/70-499
G8AKV1_AZOBR/271-599
Q1HJ01_9BACT/28-217
B9Z772_9NEIS/265-687
E2S4P1_9CORY/1-374
H7XC35_CAMJU/107-180
F5Z389_MYCSD/55-475
B7SZU4_9ZZZZ/1-219
C4ST95_YERFR/116-567
D2MHV3_9BACT/1-93
Q56HX1_9BACT/54-220
F4TQ48_ECOLX/119-576
A3YQJ2_CAMJU/90-573
B6WS88_9DELT/60-135
G8LN27_ENTCL/115-570
Q877E4_METMI/60-476
E7XBD1_SALMO/108-833
C0LN27_9BACT/1-186
NUOG_RICTY/271-587
B6BMI1_9PROT/151-621
H5JR34_ECOLX/1-380
E2EA49_9ZZZZ/10-442
G3X063_SARHA/315-643
B1F382_BACAN/318-742
Q11JK0_MESSB/280-604
F2L7H4_BURGS/64-478
C5ER56_9FIRM/78-499
D3GH62_9BACT/1-94
A6VJG4_METM7/53-418
E3PRQ5_CLOSD/58-460
A5JHG8_9VIBR/2-153
Q844R2_9BACT/51-217
H0IMF0_MYCAB/60-464
I0MXF9_SALET/119-576
A8ERQ9_ARCB4/97-619
F0J7B6_ACIMA/50-464
E9UFD4_ECOLX/81-553
C9YSP9_9BACT/10-204
Q2BI87_9GAMM/119-502
D8F902_9DELT/59-503
E0QZ84_ECOLX/1-380
D2U7Y4_9BACT/23-201
B8J120_DESDA/1-331
D4BV58_PRORE/236-709
B3X1X1_SHIDY/508-643
H0BXX7_9BURK/121-576
B6E5K3_9BACT/59-208
Q00A57_9BACT/2-99
H3LW04_KLEOX/1-380
H8N861_RICPO/271-587
F8AMA6_METOI/54-433
Q3KA58_PSEPF/476-638
I0DST1_PROST/108-835
F0V4L0_9BACT/2-153
H7S4D8_CAMCO/92-612
P95560_PSESP/3-97
A6E054_9RHOB/283-433
H1FAC5_ECOLX/1-381
G8RMF7_MYCRN/72-498
C7N4L5_SLAHD/112-603
A8ACA3_IGNH4/126-752
B7SQ41_9ZZZZ/1-218
B5LPH3_9BACT/1-250
D0EJ94_RHIML/49-108
H3TLS8_PSEAE/1-385
D4BBE2_9ENTR/115-578
C6RIB0_9PROT/95-614
B3C027_ECO57/111-566
C5ZXE0_9HELI/97-617
Q7X076_9BACT/54-220
F3QH81_9BURK/100-547
H6RMJ8_BLASD/72-399
H8IWE6_MYCIA/109-820
B1PUP5_9BACT/1-162
E5WK03_9BACI/318-742
H0FHI1_BACAM/112-824
G7R5L3_ECOC2/108-508
F6KW87_9ZZZZ/23-209
D0YZC9_LISDA/90-562
O27595_METTH/254-669
H0CZ61_STAAU/314-738
Q2QJ23_9BACT/1-219
F8DCA3_HALXS/111-643
B7MG47_ECO45/515-645
A4URI8_9BACT/2-155
B5LPH1_9BACT/3-277
E6UZJ4_VARPE/140-595
G0XZK7_9PSED/80-234
D5V347_ARCNC/1-356
C5B1L4_METEA/79-350
B3V8E3_9BACT/41-205
Q6Q9C4_9BACT/26-218
Q2QJC1_9SYNE/1-219
B7J5G5_ACIF2/98-621
B7CWJ6_BURPE/69-624
H2JQF3_STRHJ/295-461
F0V4I2_9BACT/2-153
F4NP20_9ENTR/119-576
A4VHZ2_PSEU5/108-834
G7RQ23_ECOC1/56-517
E9XM83_ECOLX/108-833
E4FUV4_PROAA/1-409
H8F369_MYCTE/118-267
A8BHC3_9BACT/1-162
H5QEB9_ECOLX/114-565
E8DMW0_SALMO/99-573
D7H2Y5_BRUAO/280-604
H4MHR8_ECOLX/1-332
Q6SPU9_9BACT/43-216
B2T2F3_BURPP/273-628
C1M6K8_9ENTR/92-564
E5AK93_9PROT/96-402
B3ZZW5_SALNE/108-832
B4EAA0_BURCJ/59-560
G5YG89_ECOLX/108-832
B3RCJ5_CUPTR/108-829
F9CPE5_ECOLX/56-517
G9XJU4_DESHA/60-460
E6FKX0_ENTFL/286-710
Q8ZN48_SALTY/124-570
B3V8I4_9BACT/21-203
B3F9B0_9PROT/26-286
C6CHU2_DICZE/52-508
B3E2Z1_GEOLS/58-465
Q1KX68_MASLA/37-468
G0C0Z4_9ENTR/61-490
G9XID3_DESHA/44-484
Q8GEN2_9BACT/45-218
C5JZ50_AJEDS/285-611
H1QL06_9ACTO/125-546
G5P9E0_SALET/118-483
E2WDA4_MYCTU/62-453
H5IJP6_ECOLX/84-551
Q24Q89_DESHY/61-348
G0PZ43_STRGR/295-463
A3SA19_9RHOB/39-457
H8BHV8_CAMJU/91-611
Q62M09_BURMA/322-754
D6E8I0_9ACTN/100-649
D0QBW2_9BACT/1-212
C0Q9I2_DESAH/75-497
F5YSK5_MYCSD/72-472
A9Y2P1_9BACT/55-219
Q63SL1_BURPS/108-829
F8IBK7_SULAT/315-739
G0GSD0_KLEPN/114-515
D5L0E5_9BURK/73-330
Q8TYH8_METKA/60-477
B7SPT8_9ZZZZ/1-189
Q844S8_9BACT/49-217
E6PMQ8_9ZZZZ/143-581
C3TA18_ECOLX/108-508
G1T359_RABIT/301-629
E4P6U2_ECO8N/111-566
C0YA14_BURPE/80-489
G4GMC6_9EURY/283-767
G2JN20_ACIBA/546-645
H5GRM8_ECOLX/1-381
B5LPF6_9BACT/1-275
Q1QPP1_NITHX/91-805
E5X9Y7_9ACTN/103-517
Q93PD2_9RHOO/142-697
Q4U5H8_9BACT/28-214
E8CK07_SALMO/14-706
A1WKH2_VEREI/296-727
H5LUZ2_ECOLX/61-139
G2AGE6_ECOLX/111-566
Q1HJ51_9BACT/35-217
A5EGB3_BRASB/305-737
H0CRF1_STAAU/314-738
H5QEB8_ECOLX/111-566
E8GIA2_SALMO/56-517
G2UV04_MYCTU/127-573
E0WFU2_9BACT/9-217
G3ADB1_9BACT/22-186
E1PMY7_CAMJM/92-612
G9RAC0_9ENTR/6-232
D0YXK2_LISDA/86-544
NAPA_ACTSZ/94-566
B3EPP4_CHLPB/104-521
H5J0B5_ECOLX/1-381
H1DW15_ECOLX/1-380
G7GM65_9ACTO/499-645
B6V335_9DEIN/109-582
F9GKD3_HAEHA/1-379
E2EA74_9ZZZZ/10-442
F5N8D9_SHIFL/107-191
Q8NSY6_CORGL/73-455
F6F0G8_SPHCR/58-480
F7ZCY5_ROSLO/283-717
D2B939_STRRD/63-466
I0JUM6_9BACT/7-187
E0GVC8_ENTFL/286-710
C4QUM7_9BACT/1-180
F1WMX0_MORCA/108-832
Q3HY58_9BACT/49-216
D3GTF5_ECO44/115-566
D6E7S9_9ACTN/54-495
E8XH77_SALT4/233-695
E9X3I5_ECOLX/111-566
C4R0Q9_PICPG/298-460
E3HS10_ACHXA/273-633
A1E981_SALEN/3-258
G5RVJ5_SALET/1-69
E3XVJ5_ECOLX/108-832
H4XK41_ECOLX/1-381
D3GH38_9BACT/1-94
B1ZRS7_OPITP/473-549
A1BCR3_CHLPD/128-544
F0EUF0_HAEPA/1-446
C2X1C5_BACCE/314-738
Q1HJ11_9BACT/37-218
A2QUU8_ASPNC/305-631
B7L7G9_ECO55/108-832
H6RPJ3_BLASD/301-462
E8E9F3_SALMO/98-525
F3TF84_STAAU/105-820
A8BHH3_9BACT/1-162
B1H5Y0_BURPE/127-296
F4G4B9_ALIDK/273-624
H5MMW6_ECOLX/1-380
NAPA_YERPY/96-568
Q7X024_9BACT/54-220
Q4UWB2_XANC8/415-610
C3X4Q1_OXAFO/273-630
E2K4T8_ECO57/108-508
E3Y3B7_SHIFL/114-565
A8HQ70_9BACT/12-138
H7S8E6_CAMCO/92-612
C3MRW2_SULIM/306-404
F5SSD6_9GAMM/584-720
D8VMN1_9ZZZZ/109-539
A8L8N2_FRASN/74-457
C9PC79_VIBFU/214-696
Q2QJ22_9BACT/1-219
E7IVG0_ECOLX/513-643
A9ZCG1_YERPE/117-568
B7SQ76_9ZZZZ/1-219
Q3SQW5_NITWN/91-805
H5EH01_ECOLX/108-833
D9Y8P3_9BURK/100-563
E7W4K3_SALMO/514-643
E8B8U2_SALMO/102-557
H3KNP2_ECOLX/111-566
A9Y2S9_9BACT/52-221
D6I8R3_ECOLX/99-573
F4VUV6_ECOLX/1-381
H4KXB9_ECOLX/108-832
E7TEI3_SHIFL/115-566
Q2QHP9_9CYAN/1-296
B6R0R6_9RHOB/91-551
B9BSH5_9BURK/322-754
G0TKL4_MYCCP/118-830
H1SU97_STAAU/105-820
H5QMK5_ECOLX/1-332
G2D1B3_ECOLX/96-568
B9D5V2_WOLRE/200-685
YDEP_SHIFL/108-496
Q2SNN4_HAHCH/71-482
A0ZYC9_9BACT/37-210
E3IVJ9_FRASU/72-502
Q2EH06_9ZZZZ/87-161
G0DFH5_9GAMM/118-569
Q2YIU4_BRUA2/113-444
G2HAE3_9DELT/94-536
E7H457_9BURK/135-206
B7SPW6_9ZZZZ/1-219
A9Y2D9_9BACT/47-217
D7B8D2_NOCDD/498-667
H3M6N5_KLEOX/58-475
E1DJ41_VIBPA/87-561
Q844V6_9BACT/26-217
B3F945_9ZZZZ/5-250
C3N2N7_SULIA/124-660
F2WP53_9BACT/30-197
A3TFZ6_9MICO/56-493
F4ULS8_ECOLX/108-797
C8U6E4_ECO10/96-568
A3Q9G6_SHELP/104-521
F4B860_ACIHW/57-471
F4L7C7_HALH1/288-711
C9XH92_SALTD/107-592
E0WFU3_9BACT/38-215
Q8GET3_9BACT/48-218
B7SQ46_9ZZZZ/1-217
F3DE62_9PSED/290-505
E7A5K7_HAEIF/110-568
B6E588_9BACT/59-208
D6ZKR8_MOBCV/634-725
F7R8H2_SHIFL/2-265
H6NY67_SALTI/1-366
F3D7H3_PROAA/491-648
G4AT47_AGGAC/63-141
G8G1T7_9BACT/1-101
B1HBS6_BURPE/273-628
C4TWD1_YERKR/109-524
F5RAR7_9RHOO/279-717
A0ZY75_9BACT/26-217
B7N437_ECOLU/108-833
A3UR32_VIBSP/115-572
B0PA57_9FIRM/78-498
B2JUZ2_BURP8/110-518
H5EJR1_ECOLX/84-551
H4N919_ECOLX/96-568
A8H0J4_SHEPA/804-1231
E9TQE4_ECOLX/108-832
G1YXF5_ECOLX/107-191
E9J1P4_SOLIN/307-633
H5RQZ5_9NOCA/73-496
E8BDR5_SALMO/108-833
B4WZ56_9GAMM/59-483
E5XA05_9ACTN/117-566
Q8GEW5_9BACT/31-215
B1PUD3_9BACT/1-164
E9VNW2_ECOLX/108-508
A7U616_9BACT/2-111
C0VLH4_9GAMM/122-286
E4N5P2_KITSK/50-506
F3S312_9PROT/112-498
Q1HIX8_9BACT/29-214
A3TNW1_9MICO/63-480
D2U803_9BACT/26-207
F8ZKV4_VIBCL/118-569
B6E5L1_9BACT/60-208
Q5P4B3_AROAE/223-710
D5C664_ENTCC/505-639
B5TZ70_9BACT/29-206
D0ZSG5_SALT1/119-576
C9LX66_9FIRM/59-465
A3F798_9BACT/1-51
A8ADV6_CITK8/512-643
B1PUM5_9BACT/1-168
A0AQT0_9BACT/28-217
D4B9S4_9ENTR/115-570
C7LJ39_BRUMC/113-444
G0BMU8_9ENTR/61-490
H0MSD6_SALMO/117-572
F6ES07_AMYSD/62-455
NUOG_BUCAI/550-647
A3F785_9BACT/1-51
H4NWD5_ECOLX/1-380
E7HK14_ECOLX/108-716
Q250B7_DESHY/495-574
F0V4K8_9BACT/2-153
B8J119_DESDA/298-374
E0FMI0_ACTPL/1-381
F2MYF3_PSEU6/98-571
G9SK16_CITFR/108-833
F6DV10_DESRL/1026-1122
Q6LKJ7_PHOPR/117-574
G9XWF3_DESHA/280-355
H6UY50_9BACT/1-174
C2KMN5_9ACTO/626-722
E5ZCG5_CAMJU/107-180
NAPA_ECODH/96-568
H8H0P5_DEIGI/2-406
C8TK37_ECO26/107-592
H1IBD9_9FIRM/112-599
F8HAK9_PSEUT/108-834
C6NSJ7_9GAMM/272-627
E6AEA7_ECOLX/99-573
A7KTL4_MASLA/1-149
H4I4M3_ECOLX/1-332
F2HVK7_BRUMM/280-604
A8BHF7_9BACT/1-162
H8DG72_ECOLX/61-139
H6UY46_9BACT/3-186
H7TS66_CAMCO/1-358
F0V4F9_9BACT/2-153
B0TM92_SHEHH/118-569
H8K1A4_VIBCL/98-570
C6DTE2_MYCTK/50-511
G6H7L1_9ACTO/90-510
G2N4F2_MYCTU/62-453
E5ZLE3_CAMJU/1-358
G0JXE0_STEMA/285-442
Q6SPT8_9BACT/30-216
D8EWZ7_9DELT/55-130
D0LPX3_HALO1/383-494
A6TVG1_ALKMQ/1-330
F1V4F7_PROAA/125-185
B7SZR1_9ZZZZ/1-218
Q1PYY4_9BACT/275-702
A4ZF09_9BACT/1-106
B5LPI0_9BACT/1-255
H5N134_ECOLX/1-380
F6ATV5_DELSC/109-499
D3NWK1_AZOS1/271-599
H3KME9_ECOLX/108-833
F8ZFQ1_VIBCL/98-570
Q1QFI6_NITHX/123-579
F3HFA0_PSEYM/65-483
G5W4W5_ECOLX/105-556
B7LPG5_ESCF3/99-573
G4DH35_9GAMM/111-561
B7UNL3_ECO27/107-592
H0HRU5_9RHIZ/1-220
Q06YP2_9BACT/1-100
F2NH93_DESAR/278-703
G1ZIJ9_ECOLX/1-381
G9TER5_SALMO/115-570
E8EJT1_SALMO/115-561
H7S6Z0_CAMCO/107-180
E1I508_ECOLX/515-645
A9Y2P2_9BACT/48-215
B8FXU1_DESHD/115-566
C9YSP8_9BACT/61-206
I0JVR3_9BACT/402-516
E8D0E2_SALMO/119-576
B7SPZ7_9ZZZZ/1-212
C6XD01_METSD/291-723
E1CU71_VIBPA/87-561
G2B292_ECOLX/1-380
E4PD97_ECO8N/96-568
C7KTS5_ACEPA/271-600
H6UY43_9BACT/2-186
Q4UVU8_XANC8/109-546
H5E1B2_ECOLX/108-508
G1CQP9_9DELT/1-200
D9VY07_9ACTO/154-787
E8YIZ5_9BURK/320-558
Q3KFD4_PSEPF/60-489
E2EA62_9ZZZZ/10-437
H5GUC5_ECOLX/96-568
F9I2Z6_ECOLX/1-332
A6AE96_VIBCL/98-570
D5NZA3_CORAM/396-443
E0NCX2_NEIME/273-609
D9Y616_9BURK/110-682
G8LEI7_ENTCL/57-782
D0QBV1_9BACT/1-219
F3VCW2_SHIDY/1-380
G4KE84_YEREN/105-564
E9VVU9_ECOLX/92-177
H4U2Y4_ECOLX/108-508
C2PI84_BACCE/314-738
D0WP31_9ACTO/1-266
A9WKY9_RENSM/47-454
H5L4Q9_ECOLX/99-573
Q0SZ84_SHIF8/107-592
D5E6I7_METMS/47-420
F9CIS6_ECOLX/114-565
Q2EGY2_9ZZZZ/87-161
F2WP66_9BACT/9-199
G3ADB4_9BACT/7-171
G2ZZV5_9RALS/273-445
B7HBM6_BACC4/318-742
B3V8K8_9BACT/25-204
H4IB60_ECOLX/111-566
F0Q747_ACIAP/72-484
H8D0Y8_CAMJU/90-573
F5YI43_TREPZ/293-739
H6N8W0_9BACL/75-502
B0T0J5_CAUSK/63-487
D7JQ57_ECOLX/115-566
B5BBR1_SALPK/119-576
H5UNM0_9MICO/60-238
C5EZL4_9HELI/1-307
F8XDP5_ECOLX/108-832
G5XEU1_ECOLX/513-643
E6ED85_PROAA/491-648
Q2EH02_9ZZZZ/87-161
I0A9R7_SALET/108-833
C3K581_PSEFS/118-509
A8BHF2_9BACT/1-162
F7VFA7_9PROT/271-600
G4DJG0_9GAMM/1-381
B5C264_SALET/108-833
B7URN4_ECO27/108-499
F9QQM7_9MYCO/291-452
E1SS42_FERBD/747-1172
G5XFB5_ECOLX/96-568
Q46C84_METBF/60-483
Q2EGY5_9ZZZZ/87-161
B6E572_9BACT/60-209
Q4WEV9_ASPFU/234-396
A4ZEZ2_9BACT/1-106
D3MBU5_PROAA/491-648
C2YLV8_BACCE/318-742
C7LQL5_DESBD/61-462
H4ZCQ5_ECOLX/108-832
A7N8C3_VIBHB/55-485
I0M5R0_SALET/233-695
H4HVY5_ECOLX/108-832
B0GDL6_YERPE/482-639
H3RC65_ERWST/62-476
Q6SPT5_9BACT/43-216
F9K9T0_STAAU/314-738
A1WTY5_HALHL/110-571
F5MDG4_SHIDY/1-77
E3E7X0_PAEPS/90-515
E8ET30_SALMO/108-833
I0ANF9_9BACT/237-747
Q1HIV0_9BACT/32-219
B7SQ21_9ZZZZ/1-219
H5PCN8_ECOLX/1-332
H5B714_ECOLX/119-576
H4TAW6_ECOLX/116-562
C3VJ50_9ARCH/1-199
B5R6J2_SALG2/108-833
E7H028_9BURK/278-703
G0YPB9_9ENTR/1-153
B4V803_9ACTO/120-511
E8ET20_SALMO/118-569
C0AU55_9ENTR/1-317
B0FDD2_DROSL/106-181
D1RZ11_SEROD/114-514
Q2K9S6_RHIEC/280-604
F3H8P4_PSESX/97-268
B1PUX4_9BACT/60-172
A1V6P2_BURMS/322-754
H8IGQ9_PASMH/107-194
G4B939_AGGAC/1-213
H5JFG3_ECOLX/119-576
C6RHA5_9PROT/1-386
Q00A48_9BACT/1-103
E0IZE8_ECOLW/119-576
H1RDH4_SALMO/514-643
C5NAG7_BURML/322-754
Q2LS98_SYNAS/3-340
C8WP95_EGGLE/114-578
D5S101_CLODI/62-138
B7NAP5_ECOLU/119-576
H5D083_ECOLX/119-231
E8IJM1_ECOLX/99-573
Q48FS2_PSE14/48-504
H4N5T6_ECOLX/1-381
F4UEG8_ECOLX/56-517
A7J308_9ZZZZ/1-98
D5MYF2_BACPN/315-739
D5MB72_9BACT/99-150
H4UIW1_ECOLX/108-832
A6V4E3_PSEA7/479-642
I0MMQ9_SALET/98-525
B0V718_ACIBY/74-490
E7WYF1_SALMO/118-569
H5NGZ2_ECOLX/107-191
D3UZ21_XENBS/109-518
G5U7P3_ECOLX/108-832
B7HV93_BACC7/318-742
NUOG_PSEAE/491-646
Q1QAC4_PSYCK/108-539
G5TX98_ECOLX/107-190
G6XNL0_RHIRD/280-604
Q637Q0_BACCZ/318-742
G4RGM2_PELHB/66-478
H1R318_VIBFI/88-558
H7TBN6_CAMCO/1-358
E1DE05_VIBPA/87-561
C6US40_ECO5T/108-833
Q46P30_CUPPJ/59-557
Q0SAJ3_RHOSR/91-500
G8W7V0_KLEOK/56-517
B9M3Y4_GEOSF/280-434
Q83YA7_9BACT/1-155
A8BH47_9BACT/54-220
B2P902_ECO57/111-566
E2W902_MYCTU/132-578
D7ZLC8_ECOLX/111-566
B6BT33_9PROT/54-511
H1IAK6_9FIRM/99-482
D2AU06_STRRD/67-490
H5QLV3_ECOLX/1-380
G2G1G3_9FIRM/61-468
G8RRI5_MYCRN/118-825
D9XSA2_9ACTO/81-279
F4E7U9_BACAM/315-739
H4MQ54_ECOLX/108-833
D4X8W9_9BURK/273-449
Q2WB01_MAGSA/266-698
G0XZE7_9BACT/79-289
B6E5H5_9BACT/60-209
F0LD33_AGRSH/59-482
B6XJZ0_9ENTR/107-191
G5M1C3_SALET/3-231
Q4JBQ0_SULAC/312-406
Q1B6Z8_MYCSS/80-492
H1IBM6_9FIRM/99-410
Q1QXX3_CHRSD/108-842
Q0HP35_SHESM/105-189
F0JQ54_ESCFE/1-381
E2PBK5_PASHA/86-561
I0DPV1_PROST/292-644
E7WTH9_SALMO/96-568
F3G8U5_PSESJ/118-277
H3XLS6_STAAU/105-820
B5NRL6_SALET/115-561
F5ZXU4_SALTU/99-573
G3YVK2_9RALS/1-142
G1Y9L7_ECOLX/104-828
C2XT80_BACCE/111-823
Q0BK57_FRATO/280-642
F9R5X5_ECOLX/107-190
B7SPZ2_9ZZZZ/1-204
E5ZYA6_ECOLX/79-551
A9YVK2_9BURK/98-353
Q1HJ41_9BACT/43-217
H5VVZ8_SALEN/234-685
D6SNN3_9DELT/103-658
E1RZ92_ECOUM/1-332
E1QIG8_DESB2/277-352
Q2QJ27_9BACT/1-219
H7EEQ0_SALHO/107-191
Q23KA9_TETTS/302-623
Q308U6_9BACT/9-217
H5R750_ECOLX/99-573
H5CZV8_ECOLX/4-467
D6CNG8_THIS3/143-597
E4BIA5_PROAA/289-458
C4XNR5_DESMR/1-444
E7UVV7_SALTM/99-573
B5FHQ4_SALDC/115-570
B0TTZ4_SHEHH/86-545
H2H9W3_CORDP/113-836
D1CX77_9RHIZ/69-481
Q8ZUD2_PYRAE/106-648
C0Q9G8_DESAH/62-484
H3MZM1_KLEOX/108-660
A0B8U0_METTP/54-468
H2J1J6_RAHAC/114-560
Q4U5Q1_9BACT/35-218
I0I7S6_9CHLR/71-500
F9BMF0_VIBCL/87-561
H4PIV8_ECOLX/1-381
A1W4M8_ACISJ/273-626
E6IRS2_ENTFL/1-204
B3EDR3_CHLL2/128-544
C6AN27_AGGAN/85-560
E7W3U7_SALMO/118-569
D7YP09_ECOLX/76-548
Q66E88_YERPS/121-578
C0N6M2_9GAMM/277-716
D3QUY2_ECOCB/56-517
A7HY43_PARL1/424-595
E6PKX7_9ZZZZ/299-731
Q72GR2_THET2/56-474
H8M509_SALTM/108-736
C6XG29_LIBAP/283-605
Q2QJ92_9BACT/1-271
G5XRG0_ECOLX/107-190
A6B2A7_VIBPA/118-569
I0P494_SALET/56-517
H5W2C8_SALEN/96-568
C6A0J0_THESM/58-480
H7VDW3_CAMCO/107-180
E0WG85_9BACT/35-217
C4QUM0_9BACT/1-180
B9L5D0_THERP/1-382
H5FEF0_ECOLX/111-566
H6UY39_9BACT/1-181
O88111_RHOSH/98-571
D0QC47_9BACT/1-219
A9Y2C9_9BACT/48-217
E0EY09_ACTPL/1-381
F0CGJ5_SALMO/233-695
E2TD56_MYCTU/132-578
A4LD07_BURPE/117-537
G5QIB3_SALRU/57-207
G9Y897_HAFAL/63-141
C7MAQ3_BRAFD/1-379
B8JDY3_ANAD2/156-616
A7KTK1_MASLA/1-149
E2DDD1_9ZZZZ/10-442
D7YRS3_ECOLX/108-498
F7CZI8_MACMU/304-451
C6CYD6_PAESJ/75-500
F7P597_MYCPA/1-343
A8FSU5_SHESH/100-575
H0S5W5_9BRAD/101-574
E8IF46_ECOLX/38-499
D2N9P2_STAA5/314-738
F0FZL5_9BURK/1-382
Q1HIX0_9BACT/25-215
G5NS36_SALET/65-516
E9XUS9_ECOLX/92-177
F4B5N2_ACIHW/53-492
Q14K32_FRAT1/280-642
H1EH05_ECOLX/84-551
B6E561_9BACT/60-207
Q308X4_9BACT/28-215
Q89KJ4_BRAJA/279-602
B4VXY8_9CYAN/70-501
G2B988_ECOLX/108-501
C2DRX9_ECOLX/108-833
D6A2L9_9ACTO/120-526
A9Y2E3_9BACT/9-215
C5AWQ5_METEA/109-502
C4RXM0_YERBE/1-381
Q9L2E6_STRCO/66-492
H5LIX6_ECOLX/119-576
C4RKR4_9ACTO/514-648
Q2QJA6_9CYAN/1-296
F7TV83_BRELA/77-510
Q9I0C8_PSEAE/63-469
G2LMN1_9ENTR/550-646
C0LN78_9BACT/1-175
C2PU41_BACCE/314-738
B6E556_9BACT/60-209
A0ZYI7_9BACT/8-197
Q39WS5_GEOMG/97-585
Q9WX89_CLOPF/59-482
Q00A51_9BACT/1-101
E2TKC3_MYCTU/118-829
G7WK74_METH6/298-717
C5ZVC1_9HELI/98-529
H5NQG7_ECOLX/38-505
Q4U5K4_9BACT/36-217
Q24RN1_DESHY/63-504
Q7X053_9BACT/30-216
B6R9G3_9RHOB/125-599
E0T7F3_EDWTF/61-139
H5EZR9_ECOLX/105-556
H0K6J0_9PSEU/532-693
D6E9R0_9ACTN/71-520
I0J1R3_9BACT/89-342
E6V536_VARPE/63-492
I0P2R0_SALET/107-537
Q24MP7_DESHY/270-695
A9Y2M4_9BACT/50-217
H3YXB9_STAAU/314-738
A1VH89_DESVV/60-482
D3SFJ9_THISK/487-652
F9UNN6_LACPL/103-819
B1YX62_BURA4/113-519
E0EDF5_ACTPL/94-560
Q7U3G8_SYNPX/73-506
C3DJ39_BACTS/74-786
G2NAU1_9ACTO/120-510
E3PIR5_ECOH1/119-576
F2WP58_9BACT/9-199
Q844L2_9BACT/46-239
A8HPN1_9BACT/12-138
A9Y2L2_9BACT/50-217
F1W1B8_9BURK/273-627
C8KMC6_STAAU/314-738
H4PCS5_ECOLX/107-191
D4HC30_PROAS/121-603
E5KJ93_VARPD/404-645
D0YXW0_LISDA/120-571
G0XZI9_9BACT/85-296
Q2C6M2_9GAMM/89-563
D1Q9D6_STAAU/314-738
B2GZB5_BURPE/322-754
B9BHL9_9BURK/113-292
G9UGM8_SALMO/56-517
H8KGV4_RICPT/271-587
F3KRF8_9BURK/4-394
D0QC00_9BACT/1-219
A8HQV1_9BACT/18-148
Q56HW5_9BACT/36-217
E2DDJ7_9ZZZZ/10-442
A9Y2H8_9BACT/34-219
C3N0V1_SULIA/306-404
F3WPE1_SHIBO/38-499
A6TLY9_ALKMQ/106-566
H0K6J0_9PSEU/333-499
E0WG56_9BACT/9-217
E8L9K7_9RHIZ/65-497
D5UFY8_CELFN/124-515
D6I8G5_ECOLX/119-576
C2ZNU2_BACCE/114-826
E0WG60_9BACT/2-217
H7TFI6_CAMCO/92-612
E7J348_ECOLX/99-573
NQO3_PARDE/430-586
B5XX06_KLEP3/107-593
G2UG07_PSEAI/98-571
B5EE01_GEOBB/61-468
B3WXR9_SHIDY/2-119
A3F7N4_9BACT/1-58
C3UZ39_9BACT/51-219
F2A7V6_RHIET/308-553
I1BCG1_ECOLX/1-380
E4AEY5_PROAA/496-648
D3GH43_9BACT/1-94
C6UQS3_ECO5T/116-562
H1XF25_9XANT/285-437
C5JA84_9BACT/52-216
C0E761_9CORY/116-838
C8X189_DESRD/58-489
E1ITA3_ECOLX/38-499
B3F984_9ZZZZ/32-224
F2MWV6_PSEU6/108-834
Q6D5K9_ERWCT/108-835
D5W4X2_BURSC/63-477
F5RTH3_9ENTR/119-576
B7NUQ2_ECO7I/111-566
H5V2W5_ESCHE/61-490
E8B8V8_SALMO/119-576
C0LN39_9BACT/1-190
C3N443_SULIA/89-783
F0Q8K6_ACIAP/115-506
F3CNA8_PROAA/1-409
F5NGR7_SHIFL/104-284
H7V9Y5_CAMCO/92-612
F4M7I0_ECOLX/1-381
F8BUM2_OLICO/36-460
NUOG_RICPR/271-587
H3RUZ7_STAAU/105-820
A3NXY7_BURP0/322-754
B1PUQ5_9BACT/60-173
E3XNE8_ECOLX/108-499
F1ZQJ7_ECOLX/1-332
H5KGH1_ECOLX/96-568
Q8GEZ0_9BACT/47-217
H5J210_ECOLX/84-551
E0FM01_ACTPL/94-560
H5EYK7_ECOLX/108-832
B6E568_9BACT/60-209
I0M4B1_SALET/56-517
F5P8R1_SHIFL/99-554
H5XML7_9PSEU/130-616
E8I2Q5_ECOLX/61-139
H4YGW2_ECOLX/84-551
D8BRG7_ECOLX/108-832
H6SC27_MYCTU/50-511
G1CQP4_9BACT/1-187
F0AKA5_NEIME/273-609
A3F7P1_9BACT/1-58
C0K484_9BACT/43-205
G1CQR5_9BACT/1-187
Q00AC7_9BACT/1-104
G7QSH0_MYCBO/50-511
E8F550_SALMO/108-451
H5LUC8_ECOLX/107-191
C7JBM5_ACEP3/271-600
D0ZA15_EDWTE/1-342
C5JA83_9BACT/9-214
G1ZRE9_ECOLX/107-191
F9QAW1_9PAST/1-310
H4SJN2_ECOLX/61-139
H4LQC6_ECOLX/99-573
A0PR44_MYCUA/293-457
H0FVC3_RHIML/100-573
E1HZ98_ECOLX/1-451
C5JA81_9BACT/17-207
Q39EF1_BURS3/450-629
B0G7Z5_9FIRM/60-484
Q9HL15_THEAC/334-758
Q9Z3W4_9RHIZ/100-573
Q46C85_METBF/48-416
G9Y2Y8_HAFAL/107-192
E0F3J1_ACTPL/94-560
B1EM18_9ESCH/108-832
E8H504_ECO57/116-562
E4P797_ECO8N/1-332
G7H119_9ACTO/120-202
D4PBM6_HARVE/275-453
E7ZT57_SALMO/107-537
G8MP09_9BURK/108-832
E8G016_SALMO/233-695
A7ME58_CROS8/121-529
C9MJR6_HAEIF/94-562
C6CGD5_DICZE/108-835
Q1CJT3_YERPN/117-568
E8HTZ5_ECOLX/107-190
Q0RN02_FRAAA/122-571
C5ERN7_9FIRM/71-492
E8EYJ6_SALMO/514-643
C2XP93_BACCE/318-742
G2BWV1_ECOLX/107-191
A6DW43_9RHOB/72-426
Q8X9Y2_ECO57/108-832
E4BY15_PROAA/491-648
E3YTC9_9LIST/2-226
B1PUU9_9BACT/60-175
H8BBQ5_CAMJU/90-573
A7J2X1_9ZZZZ/2-103
E9W3P9_ECOLX/508-643
H7RPZ8_CAMCO/92-612
I0GXM2_ACTMI/505-673
G5PQB5_SALET/6-478
F5IGS5_ACIBA/546-645
G0XZK3_9BURK/80-300
F5QBL7_SHIFL/107-191
F6DCH0_THICA/73-495
F3NDR9_9ACTO/295-462
Q24Y37_DESHY/88-523
G2ZQZ5_9RALS/61-479
D1EYC6_BRUML/69-481
B3V8D7_9BACT/3-206
F5K410_PSEAI/63-469
F7UVY8_EEGSY/247-720
Q5YWD3_NOCFA/478-684
F3TEZ5_STAAU/314-738
C5NIV8_BURML/127-296
E4ZZT5_LEPMJ/482-808
G6BHM4_CLODI/62-138
E8G1Q6_SALMO/98-525
B1W513_STRGG/295-463
D5D354_ECOKI/114-565
B7SZT7_9ZZZZ/1-219
B7SZI2_9ZZZZ/1-219
B2TBB8_BURPP/108-194
H3L8X9_KLEOX/61-490
H5VNZ8_SALSE/108-833
D9WSM4_9ACTO/308-476
H9B086_9BACT/1-107
F3K0D0_PSESZ/66-495
B3F9B8_9PROT/53-386
E9WXY3_ECOLX/115-566
H4WYY7_ECOLX/1-380
H0FW50_RHIML/274-676
C3T2D7_ECOLX/512-645
C9UGY1_BRUAO/109-834
C2Q766_BACCE/326-750
E8H258_ECO57/111-566
H4QZZ1_ECOLX/114-565
A2S4T7_BURM9/322-754
G5MY10_SALET/65-516
D8AQ26_ECOLX/1-380
E0FPV1_ACTPL/94-552
F4GMK4_PUSST/273-451
B1FGK5_9BURK/113-505
E4DAP4_PROAA/289-447
B6ER22_ALISL/758-1185
E6XPK7_SHEP2/111-572
G5YAG8_ECOLX/1-332
D7ZJN7_ECOLX/107-190
H8NMY3_RAHAQ/278-639
F2JB59_HELP9/80-534
A9Y2S3_9BACT/46-216
H4P549_ECOLX/111-566
A1TDG8_MYCVP/59-480
E8AX71_SALMO/118-569
A4YGC4_METS5/311-733
D0QBY0_9BACT/1-206
B7SQ56_9ZZZZ/1-218
C4SYU4_YERIN/89-561
Q8GEY2_9BACT/51-218
B6B476_9RHOB/432-586
B3BCW5_ECO57/56-517
Q13WS1_BURXL/111-540
E0WFX7_9BACT/9-215
G9SL93_CITFR/98-524
B5PC18_SALET/56-517
H5URG4_9MICO/433-480
C0LN71_9BACT/1-182
C4QUQ2_9BACT/1-175
A8BH93_9BACT/1-162
F3L5Z2_9GAMM/64-483
E6CIT3_PROAA/121-603
B7V3S7_PSEA8/307-504
D0QC89_9BACT/1-219
A4W5J0_ENT38/1-332
H2JMY4_STRHJ/139-542
B0GXS6_YERPE/482-639
E8HTY9_ECOLX/108-832
G5QL35_SALRU/98-438
H1FV42_9HELI/110-560
A9Y2K6_9BACT/29-215
Q3JWA0_BURP1/84-512
E2XGU9_SHIDY/108-508
A7KTJ7_MASLA/1-149
B3YDG2_SALET/56-517
C6AUS6_RHILS/280-604
B5I4G3_9ACTO/47-505
D5Q101_CLODI/62-500
E9VZQ4_ECOLX/111-566
F3G2H1_PSESJ/117-286
A9UFM7_9PROT/10-92
Q844Q0_9BACT/34-218
H3F0U4_PRIPA/304-630
B9NLW4_9RHOB/38-556
E6DF21_PROAA/121-841
B7I9Y0_ACIB5/65-481
G1Z275_ECOLX/99-573
Q2IL07_ANADE/400-506
F6D755_METSW/363-488
G9XJ48_DESHA/24-367
Q06YQ0_9BACT/1-100
A9Y2X8_9BACT/25-216
A5HXJ0_9BACT/12-138
G6CTR1_DANPL/445-615
G0XZF2_9BACT/81-291
A0ZYG0_9BACT/31-168
E0J6B4_ECOLW/107-190
H3WPC8_STAEP/105-818
A9A714_METM6/53-423
B3V8C7_9BACT/19-206
I0MRS8_SALET/96-568
C6NS12_9GAMM/70-615
D5ATI3_RHOCB/429-579
Q1HJ05_9BACT/37-218
H5KBV4_ECOLX/99-573
A6GP26_9BURK/124-579
B0SEN8_LEPBA/62-493
G0HZ36_HALHT/134-678
Q1HJ90_9BACT/8-217
B5EKX0_ACIF5/105-628
B0A720_9FIRM/2-339
F4BHV0_FRACN/280-642
B8FTZ6_DESHD/60-460
Q7VJL4_HELHP/110-184
A9Y2T2_9BACT/35-214
F1YTY1_9PROT/317-646
G2CMI8_ECOLX/96-568
D8E4I9_ECOLX/115-566
H7ZSF4_CAMJU/90-573
Q1ZR90_PHOAS/107-172
E9KN65_9RHIZ/123-603
E7WV08_SALMO/108-832
D0QCL0_9BACT/1-220
C7N2M7_SLAHD/286-712
E0WG03_9BACT/10-215
B7UUS0_PSEA8/108-836
H0B230_STAAU/105-820
C4XQW6_DESMR/64-139
H4WIU9_ECOLX/1-332
E9Z1W1_ECOLX/108-660
B6JBW2_OLICO/108-831
D0R6X1_9BACT/14-204
F0LEU3_AGRSH/112-512
A0ZY71_9BACT/12-217
D7Y5G7_ECOLX/1-380
H7GE94_9DEIN/573-647
Y006_METJA/240-355
E8XCS1_SALT4/119-576
E8E9R7_SALMO/514-643
F9R5Y1_ECOLX/96-568
A9UZ81_MONBE/311-631
B3FES0_9PROT/32-282
F7R9F7_SHIFL/108-832
E1P088_NEILA/273-609
C6AW77_RHILS/59-482
F7EI97_CALJA/301-629
H5QTJ7_ECOLX/108-508
H5I089_ECOLX/108-832
H7SHK0_CAMCO/90-573
H2GJR8_CORDP/113-836
C5H9R2_9BACT/51-178
G7T7A5_SALPS/56-517
F8GT48_CUPNN/113-513
Q48QI5_PSE14/117-274
B7SZM9_9ZZZZ/1-219
F6E5H0_SINMK/76-488
H2GM36_CORDP/113-836
E7W789_SALMO/115-561
B1P8A0_9BURK/120-373
H4K504_ECOLX/445-576
E2EA46_9ZZZZ/10-442
A4EGD1_9RHOB/124-578
H0MCU2_SALMO/514-643
D0KI61_PECWW/107-593
C8MQI2_STAAU/105-820
E7VNA2_SALMO/99-573
E3GB38_ENTCS/500-644
G5TQZ4_ECOLX/61-139
H8IIA3_MYCIA/64-455
Q844W3_9BACT/49-218
H5FD63_ECOLX/108-833
E9A4Y1_SALET/124-570
H5W166_SALEN/56-517
A6Q6S9_SULNB/64-491
A9Y2P3_9BACT/57-219
E8CET9_SALMO/99-573
H5HX17_ECOLX/1-380
F4SIR1_ECOLX/107-190
F3K441_PSESZ/294-508
D5L0J0_9BACT/97-149
Q2QJ88_9BACT/1-271
E8J1I6_ECO57/115-566
D4YP22_9MICO/1-373
E3GW12_METFV/50-424
F8D6S2_HALXS/256-743
G2DGK5_9GAMM/109-541
H8BHG2_CAMJU/107-180
H0MD06_SALMO/99-573
C4ZQ20_ECOBW/119-576
Q3SL93_THIDA/70-599
C0K468_9BACT/41-206
H4USC5_ECOLX/1-332
H5FRT6_ECOLX/108-508
C0WFF6_9CORY/396-443
G9XU05_DESHA/73-509
H0HIA6_RHIRD/112-512
F9TK50_9VIBR/118-569
F5M6M3_ECOLX/108-832
A3ZCL8_CAMJU/1-358
C7JY61_ACEPA/271-600
C4HKG9_YERPE/117-568
B1VTM3_STRGG/104-531
Q2QJ17_9BACT/1-271
E7XD79_SALMO/96-568
D0JX15_YERP1/482-639
Q5E1E4_VIBF1/115-572
D2NFJ9_ECOS5/61-139
E3PMG3_ECOH1/111-566
Q2EH91_9RHIZ/87-139
G7ZG22_AZOL4/128-574
B6Y735_9RICK/272-600
F4MVZ4_YEREN/73-532
F3V5D0_SHIDY/108-501
B7SQ03_9ZZZZ/1-219
H3MLP1_KLEOX/114-501
D5CAK9_ENTCC/115-570
Q8X4Q1_ECO57/115-566
Q63QI4_BURPS/63-477
A2VYK3_9BURK/60-489
H3L7J1_KLEOX/108-832
Q8GEY8_9BACT/30-216
E9TK67_ECOLX/1-332
H1IAS3_9FIRM/1-328
G3AAT5_9RALS/69-506
H4WAU5_ECOLX/105-556
E4P573_ECO8N/108-508
A0NT84_9RHOB/280-435
G1ZXI5_ECOLX/99-573
E7JZA5_SHISO/107-191
Q3HY51_9BACT/53-216
E8EMZ5_SALMO/115-561
B1PUV0_9BACT/60-174
D6EBT3_9ACTN/84-525
B6E5B3_9BACT/60-209
C7R7G7_KANKD/276-655
A7J327_9ZZZZ/1-106
A4ZF13_9BACT/1-106
E9FYW9_DAPPU/305-633
D6Z935_SEGRD/56-496
I0JUM4_9BACT/30-205
H8CP17_CAMJU/92-612
H1C5R9_ECOLX/107-190
F8TEM4_9CLOT/62-487
E8WP19_GEOS8/93-813
B5MTL8_SALET/108-833
B8DIW7_DESVM/106-487
D3GH07_9BACT/1-94
B7SPZ6_9ZZZZ/1-219
B3BU51_ECO57/510-643
F6KW70_9ZZZZ/43-205
Q2EGV9_9ZZZZ/87-161
Q2EH10_9ZZZZ/87-145
E1Q2X9_HELPP/80-534
H5HEM8_ECOLX/107-191
H7UI17_CAMCO/92-612
Q8W317_ORYSJ/345-665
I0J1Q9_9BACT/89-342
E8E1X3_SALMO/108-833
A9W4J4_METEP/110-499
H8G5A2_9PSEU/112-831
E2DDG6_9ZZZZ/10-442
G2FRJ7_9FIRM/60-472
NAPA_ACTP7/94-567
A3F7A7_9BACT/1-51
D7ZSY1_ECOLX/107-190
H3UAE5_STAAU/105-820
C2W3X9_BACCE/318-742
D0QCC5_9BACT/1-220
F3NSX8_9ACTO/131-890
H4NP90_ECOLX/84-551
G5LGB0_SALET/99-573
E8RWZ8_MICSL/62-472
E8XUF7_RAHSY/121-576
A7KTJ5_MASLA/1-149
Q8E9C6_SHEON/111-620
Q2EGZ8_9ZZZZ/87-161
E8G3B3_SALMO/1-190
C0K410_9BACT/42-206
Q1HJ23_9BACT/37-216
E2THI2_MYCTU/62-453
C4YN35_CANAW/457-618
G1YHD7_ECOLX/61-139
B2S4W5_BRUA1/69-481
A4YC49_SHEPC/111-562
A7J2Z9_9ZZZZ/1-106
B1PUI5_9BACT/1-162
C0K3V7_9BACT/32-206
G5G824_HAEAP/94-566
G3YJS9_9RALS/61-479
E4HFD6_PROAA/289-447
H3M6C6_KLEOX/61-490
Q2EH09_9ZZZZ/87-161
H4YNY3_ECOLX/1-332
A8HPH9_9BACT/12-138
E2DDI9_9ZZZZ/10-442
D8ECS1_ECOLX/108-832
C4HX79_YERPE/96-567
H1FNL1_ECOLX/1-380
B5TZ36_9BACT/46-207
C9XD49_SALTD/118-569
E9UD02_ECOLX/108-832
F9AEM7_VIBCL/86-556
F9L4J8_STACP/105-818
Q6D5S6_ERWCT/109-501
F7V136_EEGSY/69-552
G0EHG5_PYRF1/60-460
H4DUX2_STAAU/105-820
H5W713_SALEN/115-570
E9CT39_COCPS/464-631
Q83RN6_SHIFL/108-833
C0QHA4_DESAH/147-592
H3VPA8_STAHO/105-818
E6DZF4_PROAA/289-447
F5T1Q5_9GAMM/42-467
G4I3W2_MYCRH/63-480
Q83YB9_9BACT/1-154
Q8GEP7_9BACT/48-216
Q2GGK5_EHRCR/272-600
E8Y9B1_ECOKO/108-499
Q81E72_BACCR/111-823
H4LJY7_ECOLX/107-191
E4FQ54_PROAA/289-447
A0ZY94_9BACT/53-223
B5NZI4_SALET/233-695
G8SXE4_BRUAO/34-446
B2SW60_XANOP/109-545
E4HIL0_PROAA/121-841
G5S9K7_SALET/105-562
E1UST6_BACAS/112-824
A6G867_9DELT/62-493
A4SXP7_POLSQ/512-624
B5FHI6_SALDC/108-832
I1AYE0_9RHOB/72-367
D9Y1W3_9ACTO/64-490
Q07QX0_RHOP5/483-635
D2C324_DICD5/107-593
H6QB47_PYROT/282-742
B6BPX9_9PROT/271-594
F2LLT8_BURGS/303-538
B3BMS6_ECO57/105-556
A1RPT0_SHESW/118-568
A8AN14_CITK8/61-139
E9CT39_COCPS/305-471
F9GR76_HAEHA/110-568
F8XDC2_ECOLX/1-380
F9UFL2_9GAMM/50-323
B7SQ60_9ZZZZ/1-166
Q0B8N5_BURCM/60-489
E4N0Y2_KITSK/82-505
B1PUJ5_9BACT/1-161
F1UQH2_PROAA/125-185
H3M5C7_KLEOX/114-507
D7BQK9_STRBB/280-447
E4QK42_METS6/272-645
H8Z0L0_9GAMM/367-470
D0Z4R3_LISDA/86-556
D4DPM8_NEIEG/20-354
B6IB21_ECOSE/111-566
C9U342_BRUAO/280-604
C5MID1_CANTT/297-458
Q5HSS0_CAMJR/107-555
NAPA_SERP5/96-568
E1JTF3_DESFR/230-745
B3I6P8_ECOLX/108-832
B2TBL3_BURPP/130-496
A9Y2M3_9BACT/54-216
H3RD54_ERWST/110-519
D0JKG5_YERPD/1-365
E7JR77_ECOLX/108-832
D5WFC8_BURSC/108-191
H1XYF0_9BACT/96-534
F7XJZ2_SINMM/65-482
B1H4A7_BURPE/69-624
G9QSR7_9PROT/92-522
G9SK21_CITFR/57-474
Q844V7_9BACT/33-218
F9T467_9VIBR/87-561
E9UF52_ECOLX/515-642
I0F505_9BACI/67-474
C0PYM3_SALPC/115-561
H9USM4_ECOLX/108-832
G2XD28_VERDV/104-531
B5FR71_SALDC/115-561
H2DKN1_9BACT/1-181
G8MSP7_AGGAC/95-563
G7W8X3_DESOD/59-473
D7XJB0_ECOLX/119-576
H7Z5F1_CAMJU/1-358
Q9EWF3_STRCO/111-824
C7JIR7_ACEP3/1-276
H5SBI1_9GAMM/108-823
G5RYV9_SALET/1-168
E8EUS5_SALMO/107-537
D7XUQ6_ECOLX/1-721
H5LT91_ECOLX/38-499
E1RH82_METP4/53-431
Q0I014_SHESR/104-520
F7SQN1_9GAMM/305-744
E8G4V6_SALMO/56-517
Q2EGY7_9ZZZZ/87-161
B5QWX2_SALEP/107-591
Q9RU93_DEIRA/499-639
Q6LS20_PHOPR/98-569
E4DNC0_PROAA/491-648
E9WA33_ECOLX/92-177
Q2EGZ9_9ZZZZ/87-161
D6IAJ9_ECOLX/108-497
H9UYA5_ECOLX/38-499
E8W5N8_STRFA/62-439
H4F3G8_9RHIZ/280-604
C8RWG6_9RHOB/123-579
F0HKM0_9ACTN/113-668
C3MPI7_SULIL/58-473
NAPA_ECOUT/96-568
Q9UUU3_YARLL/308-632
Q5JHW0_PYRKO/74-496
G8NBE6_9DEIN/94-528
C0ZBJ0_BREBN/66-473
A4LUI5_BURPE/273-628
I0JUE3_9BACT/44-211
F5MZT4_SHIFL/1-174
C4SGN0_YERMO/118-502
E2XH46_SHIDY/104-284
H9JHG0_BOMMO/310-650
D5V6N6_ARCNC/399-471
Q8GET6_9BACT/48-217
F2FMR9_SALDU/98-525
B1PUQ7_9BACT/60-174
B5WPJ2_9BURK/80-489
A7MNB0_CROS8/58-474
H5UVX8_9MICO/125-839
G4P6B0_BACIU/322-746
C9RG67_METVM/59-235
E2QN76_ECOLX/90-557
E4BMP2_PROAA/121-841
H7RUD3_CAMCO/90-573
I0DQX6_PROST/96-568
G1CQP5_9DELT/1-200
B6E5D7_9BACT/60-210
G5FRB3_9PSED/1-385
E6XMA3_SHEP2/95-567
Q83Y70_9GAMM/4-159
C4QUL8_9BACT/1-180
E8CHL8_SALMO/102-557
F0AET1_NEIME/273-609
A6D1I5_9VIBR/108-832
A4ZF02_9BACT/1-106
A5XH29_BURML/93-513
A1RJT8_SHESW/96-569
E4RES8_PSEPB/60-489
D0GFV9_BRUML/280-604
C8PHH4_9PROT/94-168
Q1HJ49_9BACT/52-218
C1D4K2_LARHH/1-382
D7HMY9_VIBCL/98-570
C5NCP6_BURML/108-829
B6JGD1_OLICO/279-719
H2YT73_CIOSA/272-592
E7JBS3_ECOLX/61-139
Q2QJB6_9SYNE/1-219
C0KH25_9BACT/10-92
C8P7E0_9LACO/102-822
G0FFM5_ECOLX/1-381
B4TS90_SALSV/118-569
E8DMI8_SALMO/1-174
H3PV26_BRUAO/113-444
G9TQC3_SALMO/107-537
B3HZT4_ECOLX/56-517
D6EVX0_STRLI/99-528
D2TH22_CITRI/511-642
D7H8X8_VIBCL/118-569
E8GV37_SALMO/119-576
F0RBU7_CELLC/62-491
C9P6V0_VIBME/121-578
D7BMA8_ARCHD/352-711
G2TP67_BACCO/316-740
E8WIS1_GEOS8/97-649
C9PR66_9PAST/107-194
D0QC14_9BACT/1-219
Q15SU0_PSEA6/78-501
A8HQ43_9BACT/12-138
E9Z0X0_ECOLX/107-190
B7SZQ8_9ZZZZ/1-208
F0KES9_ACICP/546-645
E6ADK5_ECOLX/107-190
H4UGQ1_ECOLX/99-573
A9Y2G8_9BACT/46-216
H5GBG9_ECOLX/108-832
G6ZFN5_VIBCL/87-561
Q308V6_9BACT/48-215
E3Y8L4_SHIFL/1-380
H9U735_9BACT/1-187
H1E9R8_ECOLX/116-562
H0MHH7_SALMO/56-517
B1ZGQ9_METPB/109-496
B1RS52_CLOPF/59-468
H5UG38_9ACTO/290-473
B5XNV9_KLEP3/502-643
H4P7X2_ECOLX/510-643
A5WBY2_PSYWF/94-569
G0XZJ0_9BACT/85-296
G5NX29_SALET/3-97
G7HID2_9BURK/322-754
Q3AE47_CARHZ/277-700
G9VE84_SALMO/108-832
F3LS70_9BURK/273-628
E1REG9_METP4/54-305
H7THE9_CAMCO/1-358
F8AVH2_FRADG/295-470
E3JJQ6_BUCAJ/550-647
C9YG88_9BURK/88-430
G0FP52_AMYMD/310-481
G5TI81_ECOLX/1-381
Q8VLV4_9BACT/9-112
H8LWE4_SALTM/119-576
G1CQQ1_9DELT/1-200
Q7CVN2_AGRT5/306-738
D7JQF1_ECOLX/96-568
F0PYF5_BACT0/318-742
H4JJW2_ECOLX/119-576
H7ZI32_CAMJU/90-573
F9TGM0_9VIBR/87-561
D8P9V5_9BACT/295-720
A3EWL2_9BRAD/97-403
E0EGT5_ACTPL/92-567
A8BHI4_9BACT/1-162
B9CG43_9BURK/322-754
Q8GEY5_9BACT/57-222
Q5ILJ9_POLPA/282-461
G5XDX4_ECOLX/84-551
B6E5B4_9BACT/60-209
H5BZB6_ECOLX/61-139
C5ZTF4_BURPE/108-595
H5XEU8_9PSEU/310-476
H8F297_MYCTE/50-511
A0AQS5_9BACT/13-219
Q06YN0_9BACT/1-100
H4MMA0_ECOLX/119-576
E2UGR8_MYCTU/62-453
C4P936_9BACT/12-138
Q9RG58_MYCBO/118-267
Q1QL91_NITHX/279-602
B1LXT5_METRJ/64-490
F5VMY7_ENTSA/116-573
D8L150_TREPZ/69-501
Q320U0_SHIBS/108-508
H5M1A5_ECOLX/84-551
D7AZ68_NOCDD/98-527
F1W8C7_MORCA/108-832
C3NZG8_BACAA/318-742
C5A3D9_THEGJ/102-528
A4BCX6_9GAMM/86-507
D7GG92_PROFC/154-635
D0QCB0_9BACT/1-219
D6HY18_ECOLX/90-557
G2LW07_9XANT/109-545
E6FES0_ENTFL/286-710
Q1VBX5_VIBAL/4-434
C6U2Q3_BURPE/312-536
NAPA_RHOS4/98-571
B9DFQ9_ARATH/343-663
B1KIA5_SHEWM/98-571
B2N0Z3_ECOLX/111-566
B5TZ55_9BACT/43-206
D6EAA4_9ACTN/90-396
B7SZP1_9ZZZZ/1-219
F5Z088_MYCSD/496-645
F3JMA5_PSESX/537-637
A7ZL01_ECO24/108-833
B7LQW5_ESCF3/107-593
H7T9D8_CAMCO/90-573
H1S0B9_9BURK/458-630
B6E5M2_9BACT/60-209
G9ANB2_PANAN/130-587
H8IBD2_PASMH/97-570
B5LPG7_9BACT/1-267
B7S2L9_9GAMM/58-479
B1PUR1_9BACT/60-171
F2WP56_9BACT/28-199
F1V018_PROAA/289-443
E8B6S4_SALMO/56-517
B8A3M9_MAIZE/1-271
H1C229_ECOLX/96-568
E7WGD0_SALMO/119-576
G8G1U0_9BACT/1-102
C3VJ52_9ARCH/1-199
F4FDI8_VERMA/295-470
G3ADB7_9BACT/2-159
A7KTJ0_MASLA/1-149
G1CQR4_9DELT/1-200
A4JME7_BURVG/108-194
E7ACR3_HELFC/100-174
C6XAJ3_METSD/272-645
E7IXU9_ECOLX/107-190
C4X8S8_KLEPN/114-515
A6FEC6_9GAMM/103-578
E4VI79_9HELI/100-567
B3F9C9_9BACT/24-283
H7R4X0_CAMCO/107-180
F5QYT0_SHIFL/107-190
Q8GEQ0_9BACT/46-216
D0WIN8_9ACTN/7-494
C9VRY5_BRUAO/69-481
A5GPP2_SYNPW/73-505
E7MFI4_STAAU/342-766
B7SPX1_9ZZZZ/1-219
Q7WMZ7_BORBR/229-717
A9Y2P9_9BACT/50-217
E9ZIN1_MYCTU/50-511
B9BXU3_9BURK/73-487
G2BLS7_ECOLX/99-573
B3HGF5_ECOLX/84-551
G9W5K8_SALET/1-168
B6E5K2_9BACT/60-209
G7WII4_DESOD/113-528
G7ANQ6_VIBCL/98-570
G9TUF6_SALMO/117-572
G5U7P8_ECOLX/107-190
B1I1F3_DESAP/522-925
C3VJ74_9ARCH/1-199
C2I353_VIBCL/118-569
D7ERH0_MYCTU/118-267
H4SJN1_ECOLX/1-332
H3QY70_BRUAO/63-788
Q56HY9_9BACT/32-217
B7SQ69_9ZZZZ/1-219
I0JUI6_9BACT/11-183
A9YVL6_9BACT/99-366
F2MVM5_PSEU6/110-492
E1WBI1_SALTS/116-571
G2BMN4_ECOLX/108-833
F5QKC7_SHIFL/1-603
B1PUH1_9BACT/1-164
H4XCU0_ECOLX/61-139
D9UMK9_9ACTO/295-462
I0JUG0_9BACT/46-214
Q4U5G8_9BACT/53-222
B2FNX3_STRMK/285-442
E2DDG5_9ZZZZ/10-445
H5CE67_ECOLX/61-139
G5LCP8_SALET/8-73
F4SIR2_ECOLX/1-381
E2W5Q8_MYCTU/118-267
F4FDI8_VERMA/512-650
B3F946_9ZZZZ/19-259
Q00AA8_9BACT/1-103
D8CEL0_ECOLX/1-380
A1K409_AZOSB/71-500
I0C779_STAA5/105-820
F4T7D1_ECOLX/1-332
B7SPV1_9ZZZZ/1-219
Q844N7_9BACT/8-218
D6X8H2_STRPR/1-53
Q71RU0_NITHA/78-792
G4KAP1_YEREN/235-695
A3K1D9_9RHOB/436-586
C4QUP9_9BACT/1-180
D1EIZ2_9RHIZ/109-834
B7SZR4_9ZZZZ/1-219
Q3A822_PELCD/280-443
C8WNR9_EGGLE/104-519
A5EQ26_BRASB/275-712
A8T172_9VIBR/118-569
F0QHF0_ACIBD/65-481
A7K4P7_VIBSE/87-561
B5RCE8_SALG2/513-643
A8LC95_FRASN/554-643
H4CQ70_STAAU/314-738
Q06YM2_9BACT/1-100
B1PUS8_9BACT/60-174
Q844S4_9BACT/11-214
B8ED81_SHEB2/96-568
Q1K2K5_DESAC/63-503
H0S1M5_9BRAD/109-485
E8DDL9_SALMO/119-576
F3JEY2_PSESX/117-275
B2H7I3_BURPE/127-296
A7HEU5_ANADF/100-138
A1WNX3_VEREI/57-513
D6DSR8_ENTCL/115-570
B1J343_PSEPW/1-383
D2B4C8_STRRD/295-444
E0WFZ9_9BACT/6-216
E3HT52_ACHXA/108-194
Q1BY42_BURCA/322-754
Q0AL51_MARMM/108-831
B7SQ26_9ZZZZ/1-195
H7T967_CAMCO/92-612
E1RY18_ECOUM/84-551
H8NSW7_RAHAQ/121-576
D4DNV1_NEIEG/19-226
D1NH68_HAEIF/2-82
A5HXI8_9BACT/12-138
F8IEP0_ALIAT/317-741
B8G3R7_CHLAD/133-546
E1IT36_ECOLX/108-832
I0JUJ4_9BACT/51-210
E6DQL6_PROAA/491-648
G0XZK6_9FLAO/79-217
F7Q8Y2_9GAMM/57-558
G9UN65_SALMO/117-572
B5ET73_VIBFM/87-561
A9VYM0_METEP/299-723
D6Y0L5_BACIE/114-578
B8FMR6_DESAA/61-492
C1M720_9ENTR/527-642
C4SM18_YERFR/1-381
F6EC94_SINMK/116-603
B2PPK7_ECO57/108-833
B3E655_GEOLS/96-552
E4R727_PSEPB/65-483
G5URT0_ECOLX/111-566
G0F334_ECOLX/61-139
H4ZMC1_ECOLX/61-139
Q7X071_9BACT/49-216
E3Y3B6_SHIFL/2-102
D8CII2_ECOLX/1-178
E4P6U3_ECO8N/115-275
C0LN93_9BACT/1-184
Q7X047_9BACT/54-220
A8ELF0_BURPE/325-554
E8BFS8_SALMO/118-569
D1TWU7_YERPE/1-381
F4VM72_ECOLX/1-332
H1JAK0_9FIRM/115-580
A3F7C7_9BACT/1-51
F4TUS2_ECOLX/96-568
F5NF89_SHIFL/107-190
A5W187_PSEP1/531-636
D1Q255_YERPN/107-593
C3IEN5_BACTU/318-742
A0LJN7_SYNFM/514-614
Q0F8P9_9RHOB/431-588
I0ZQ71_ECOLX/119-576
E1J8F6_ECOLX/38-416
F3LX06_ECOLX/119-576
H3M6S3_KLEOX/61-139
H5GTG3_ECOLX/84-551
Q308V3_9BACT/20-218
B1XE59_ECODH/108-832
G5KL58_ECOLX/99-334
A0LMG8_SYNFM/60-135
E8EAL1_SALMO/98-525
H1M0K3_9BACT/2-101
E2KFK8_ECO57/99-573
Q8P7T8_XANCP/415-610
G2A6V0_ECOLX/1-380
H4VFJ1_ECOLX/107-190
B0GZ22_YERPE/96-568
E1YKW3_9DELT/107-506
H1HY04_9BACI/118-564
B9JBX8_AGRRK/305-737
A1INN2_NEIMA/273-609
C0K450_9BACT/27-206
F9MZ67_PEPMA/280-355
B5QIR0_CAMJU/92-612
F2NM05_MARHT/312-408
D5S100_CLODI/1-332
I0VMP3_ECOLX/1-376
E8FGN9_SALMO/233-695
D9Y2C9_9BURK/99-597
C7KJG3_ACEPA/271-600
G0F9A4_ECOLX/99-573
G2ADT5_ECOLX/99-573
A5JHF5_9GAMM/1-107
D0QC38_9BACT/1-219
D5VFX4_CAUST/112-542
Q0F8P9_9RHOB/283-438
B7L079_METC4/126-584
B1PUR0_9BACT/60-174
E8B181_SALMO/514-643
B1P898_9BURK/120-373
H5N9M3_ECOLX/111-566
B7SPY8_9ZZZZ/1-219
B6RSY6_9BACT/1-118
H5VMX8_SALSE/107-191
F0HRS8_9ACTN/112-573
A4ZEY9_9BACT/1-106
G7VPE5_PAETH/79-505
F4SMJ8_ECOLX/99-573
G5LBV4_SALET/17-128
H8G638_9PSEU/638-686
A0AQU4_9BACT/46-220
A0YL95_LYNSP/70-501
E5ASU1_BURRH/273-441
H4KQJ7_ECOLX/1-332
Q06YL9_NITHX/1-100
D3FNZ3_CAMJI/107-555
G5PKR6_SALET/1-245
G6F1C5_9PROT/95-572
E1SPL5_FERBD/98-526
F7QJW4_9BRAD/303-735
A9EL65_9RHOB/70-479
H4W401_ECOLX/1-380
H6UY97_9BACT/3-183
G2E3M0_9GAMM/503-627
E5ZSF8_ECOLX/1-332
C9URJ6_BRUAO/113-478
A8BHS9_9BACT/1-162
G9RL66_9ENTR/1-380
F3GEM1_PSESJ/69-495
D7YZS9_ECOLX/76-548
Q2SF46_HAHCH/108-836
C0K3W2_9BACT/31-206
G8XDC1_STREN/32-461
D2MVN3_CAMJU/92-612
G6G6P1_9FIRM/1-331
F5PXA4_SHIFL/107-191
H7W9W7_CAMCO/1-358
A4FH16_SACEN/57-770
F2FU66_SALGL/56-517
C8U8Q8_ECO10/105-556
A0ZYH7_9BACT/29-217
H5SS95_9BACT/58-486
F9JQL1_STAAU/105-820
E8N8C9_MICTS/131-526
A5ZZ59_VIBCL/98-570
Q2I0F7_ENTCL/59-412
F4SL31_ECOLX/84-312
D8HYZ1_AMYMU/3-77
E6WI25_PANSA/107-192
A7J317_9ZZZZ/1-104
G4DKX2_9GAMM/276-433
B3XGL9_ECOLX/119-576
B1PUF0_9BACT/1-162
A0LK82_SYNFM/298-703
A8HPV4_9BACT/12-142
E0FP59_ACTPL/86-559
D3MBU5_PROAA/289-447
F8FZ74_PSEPU/110-501
B6E563_9BACT/60-209
H8WBN1_MARHY/9-422
E8INF6_ECOLX/96-568
F4QL21_9CAUL/103-475
B8FJX0_DESAA/60-443
G8LKS2_ENTCL/509-642
E6L5L2_9PROT/98-568
G5P9T7_SALET/70-523
B7M9U0_ECO45/111-566
F3KXU2_9BURK/52-509
B6RSW6_9BACT/1-118
A4URJ5_9BACT/1-155
H4SAQ8_ECOLX/107-190
I0PRT1_MYCAB/66-474
G6BQ06_CLODI/95-516
H4HB65_STAAU/105-820
E7WT79_SALMO/118-569
H0MGI2_SALMO/118-569
A9Y2X9_9BACT/9-215
C5EQL3_9FIRM/41-449
E6QSW0_9ZZZZ/47-132
H6M996_ECOLX/107-190
B1PUX1_9BACT/60-174
B1X8G6_ECODH/38-499
C9VQG7_BRUAO/109-834
G5U7Y8_ECOLX/105-556
B7MIE3_ECO45/99-573
H4YTR6_ECOLX/119-576
G5J890_CROWT/118-550
D8C4U7_ECOLX/105-556
H5RHR8_ECOLX/61-139
D0D9U7_9RHOB/382-592
G4A062_AGGAC/13-133
G8LCF7_ENTCL/113-196
F8XJ37_ECOLX/3-254
C8WI92_EGGLE/108-579
G8MKF9_9BURK/114-566
Q1Z6N5_PHOPR/212-686
E6DQA3_PROAA/121-841
B5LPE1_9BACT/1-253
Q6X9F9_SULIS/98-156
A7BBX3_9ACTO/588-692
F4SZB1_ECOLX/115-566
G2CIE7_ECOLX/38-499
I0H6U2_ACTMI/96-526
Q93G16_9BACT/4-155
B1PUI6_9BACT/1-162
H7VDW2_CAMCO/1-358
D1FEP4_9RHIZ/69-481
G0XZL0_9BURK/80-288
H5QSU1_ECOLX/108-833
G7GV20_9ACTO/126-178
G9BY91_9ARCH/53-354
Q6LPM8_PHOPR/92-566
Q1BCK9_MYCSS/118-824
F6FYE7_RALS8/61-479
A8G7V3_SERP5/107-192
A4SXW1_POLSQ/295-739
E8F0E4_SALMO/1-355
NQO3_THET8/305-421
Q116Y5_TRIEI/69-500
A7N3R4_VIBHB/86-552
E5XBW1_9ACTN/103-582
E4AJ72_PROAA/289-447
H7W0Y6_CAMCO/90-573
O54043_PSEAI/108-836
G0D5X9_ECOLX/38-499
B9R0X3_9RHOB/279-718
F2KB88_PSEBN/118-509
B6R2Q1_9RHOB/99-572
A8GTS2_RICRS/276-592
G8W205_KLEPN/453-594
D8EV59_ECOLX/26-268
Q7P9X4_RICSI/276-592
H1YPF6_9GAMM/87-561
H7V1L8_CAMCO/1-358
D8WWG0_9FIRM/1-375
E4BJI6_PROAA/121-841
I0P9W4_MYCAB/131-534
H8XDN2_BACAM/335-759
H6UY49_9BACT/3-185
G8SDM6_ACTS5/1-390
Q8E8Y7_SHEON/118-569
A1TNZ8_ACIAC/64-505
Q844L5_9BACT/49-217
E8E5K3_SALMO/102-557
G2BXN4_ECOLX/1-332
Q63LP4_BURPS/113-282
B7VRR1_VIBSL/140-613
D6H5D4_NEIGO/273-609
G1YBU0_ECOLX/513-643
Q2T7E3_BURTA/108-594
G4P4T8_BACIU/60-461
D9VNR7_9ACTO/5-327
C4WLQ4_9RHIZ/148-873
H5I4F9_ECOLX/84-551
H4V3E4_ECOLX/96-568
G8G1V3_9BACT/1-101
D8GM28_CLOLD/101-597
D9YDY3_9DELT/95-537
D0QCC2_9BACT/1-220
A2SKF4_METPP/66-477
Q8GEP8_9BACT/51-212
A8AGV1_CITK8/118-569
B1PUI8_9BACT/1-164
B6E565_9BACT/60-209
E8AU57_SALMO/96-568
D3RAB1_KLEVT/108-833
H1JBX7_9FIRM/116-589
B3YBF8_SALET/115-570
D5Q3B8_CLODI/95-516
B2CDB5_9BACT/58-106
C9Y4Y2_CROTZ/115-572
B6E5M4_9BACT/60-209
O30061_ARCFU/99-606
A9FUR8_SORC5/119-545
Q9RU93_DEIRA/293-420
B2NVZ8_ECO57/84-551
G2P8D2_STRVO/58-434
A4NDC3_HAEIF/110-568
E9YKM6_ECOLX/1-380
C5BYE8_BEUC1/126-845
B5S2D2_RALSL/507-629
F0HRN6_9ACTN/108-579
B5PTD1_SALHA/115-561
G2ZLD8_9RALS/69-506
Q1BV19_BURCA/273-628
F6KA50_9STRA/271-587
H4X539_ECOLX/108-832
H4U391_ECOLX/84-551
D5XYF5_MYCTU/291-442
B6E5H3_9BACT/60-209
A9YVK5_9BURK/98-353
D1BW11_XYLCX/510-719
Q00A58_9BACT/1-104
D3L4V7_9BACT/46-381
H7TLX0_CAMCO/107-180
B5TZ38_9BACT/24-205
B3YBF7_SALET/118-569
C4QUN4_9BACT/1-175
E8HX14_ECOLX/96-568
I0KR06_STEMA/285-442
A2THF5_9BACT/6-121
Q00A50_9BACT/1-99
D8CBW1_ECOLX/99-573
Q21TC5_RHOFD/295-739
D0QCG9_9BACT/1-219
F1XTG3_ECO57/108-508
Q3HY67_9BACT/26-213
F4CYW7_PSEUX/295-465
E4A3U7_PROAA/121-841
D6AQD7_STRFL/120-511
G9SC43_CITFR/56-517
G5QJL3_SALRU/72-530
G9UXS6_SALMO/108-833
D0I8Z0_VIBHO/89-563
Q65U62_MANSM/1-448
G2B7C1_ECOLX/119-576
C4UYE6_YERRO/115-507
B1JXQ5_BURCC/322-754
H4XTC5_ECOLX/107-191
G1ZCE1_ECOLX/107-191
H8B5X7_CAMJU/1-358
E0WFT8_9BACT/11-215
D4C394_PRORE/116-571
E7WTN6_SALMO/514-643
I0VWG4_ECOLX/38-499
E3Y4B3_SHIFL/1-332
A3QAI2_SHELP/99-527
C0LN80_9BACT/1-175
Q2C8U0_9GAMM/55-479
C3NJI1_SULIN/124-659
C8UMD7_ECO1A/99-573
F5RWX5_9ENTR/1-332
B1PUW2_9BACT/60-171
F9AW63_VIBCL/1-720
C9YSQ0_9BACT/3-205
B3V8I8_9BACT/15-206
A9Y2K7_9BACT/46-217
D4BYK0_PRORE/294-646
A7Z716_BACA2/335-759
B1PUR3_9BACT/59-173
I0MXV8_SALET/108-833
H4R1Q7_ECOLX/510-643
Q11FJ2_MESSB/126-575
B9KF82_CAMLR/101-547
F3GT60_PSESX/65-483
B1IVI4_ECOLC/107-592
G6X2B6_MYCAB/66-474
H1JZ54_9MYCO/90-496
F4ZVD1_9BACT/96-396
A9BWA6_DELAS/1-381
H3W437_STAEP/105-818
F7NJR8_9FIRM/61-464
A7KTJ4_MASLA/1-149
D0HE69_VIBMI/110-501
C4HS91_YERPE/52-509
Q844V9_9BACT/50-219
F6ED58_SINMK/100-573
A0ZYH4_9BACT/12-217
A0AQV8_9BACT/47-220
Q1LIK3_RALME/61-479
H4PFR6_ECOLX/119-576
YYAE_BACSU/60-461
H4Y0N1_ECOLX/1-381
D7JQ56_ECOLX/111-566
E2XTT8_PSEFL/108-836
F2WP79_9BACT/47-218
C0KH29_9BACT/11-92
C0K449_9BACT/41-206
B7SZJ4_9ZZZZ/1-199
E6C2B5_PROAA/1-478
C7UGF5_ENTFL/286-710
Q8GEW4_9BACT/48-217
D6FQR0_MYCTU/291-442
H5CJ43_ECOLX/119-576
D4E502_SEROD/41-463
F3QB24_9ENTR/58-475
B5HG66_STRPR/120-511
Q74RZ7_YERPE/52-509
D1AZD1_SULD5/90-577
H5UNM0_9MICO/262-548
B6E5C9_9BACT/60-209
H4PXC7_ECOLX/119-576
D2TL93_CITRI/57-474
G5QF35_SALRU/1-222
Q56HY5_9BACT/47-214
A8HQX1_9BACT/18-147
Q0BIL4_BURCM/63-477
B9AG40_METSM/78-500
G1YSF9_ECOLX/500-643
H8BNL8_CAMJU/92-612
Q4SU75_TETNG/1-209
D5WFG1_BURSC/113-518
I0I9U7_9CHLR/258-738
C1MFK7_9ENTR/1-332
I1AD91_PSEAI/64-493
G0BFZ4_9ENTR/107-593
E8S7H3_MICSL/513-661
E6RUR2_CAMJS/107-180
G9Y3D2_HAFAL/1-381
G5H033_9FIRM/107-828
B2K1X7_YERPB/61-488
E0WGD4_9BACT/8-215
B2JHH3_BURP8/63-477
D3GH57_9BACT/1-94
B7KQ60_METC4/279-598
F0JSI1_ESCFE/108-833
A1D5N5_NEOFI/96-516
Q1YL40_MOBAS/124-582
Q89QJ2_BRAJA/305-736
C2MW29_BACCE/318-742
D0QCF0_9BACT/1-219
A4FJF3_SACEN/1-399
Q30QE0_SULDN/97-621
A5HXK2_9BACT/12-138
H0HRW8_9RHIZ/126-575
D8F2F1_9DELT/110-550
F9EIS3_9ACTO/367-548
A1ASR9_PELPD/58-475
Q733S0_BACC1/351-775
D6TJ47_9CHLR/429-477
A0Z3J3_9GAMM/85-550
B7IWW8_BACC2/318-742
Q6MDR0_PARUW/485-623
E4G7F4_PROAA/125-185
D9PU65_METTM/59-452
F7T5L5_ALCXX/93-568
B2I3G7_ACIBC/76-504
G1CQR8_9DELT/1-201
G3Z8Z1_AGGAC/110-568
F8GTD6_CUPNN/108-829
D6LLY6_9RHIZ/34-446
H4VX69_ECOLX/84-264
A0ZYF7_9BACT/8-215
Q2QJ44_9BACT/1-219
A8BH27_9BACT/30-217
B8K5M6_VIBPA/87-561
B5LPH8_9BACT/1-249
F3CNA9_PROAA/125-185
C5Z9W2_BURPE/322-754
NDUS1_GORGO/301-629
A3YKA8_CAMJU/90-434
H4K4M7_ECOLX/99-573
D4FVB9_BACNA/315-490
D0ZF07_EDWTE/97-569
D1BBD4_SANKS/509-713
C6RET2_9PROT/114-187
C9YSN5_9BACT/12-152
D9WEZ7_9ACTO/59-424
B3Z552_BACCE/318-742
D6B100_9ACTO/120-635
E0WGC0_9BACT/55-219
H5V116_ESCHE/113-508
H6M983_ECOLX/108-833
G8MNZ2_9BURK/94-567
G3ADA5_9BACT/21-149
E1HMC7_ECOLX/84-312
A9DXY1_9RHOB/283-717
Q44289_NOSS1/70-501
E8YD68_ECOKO/513-643
D2TPZ5_CITRI/61-487
G0XZK0_9PSED/80-300
E4EMH1_PROAA/121-841
Q83Y69_9GAMM/1-155
B4L1Y6_DROMO/315-636
B5NFP4_SALET/115-561
F0HKT7_9ACTN/103-517
C6B873_RHILS/315-634
D7KDT4_ARALL/342-662
Q8VMD0_9PSED/9-113
E7PH94_PSESG/118-509
A5HXJ1_9BACT/12-149
D1YB31_PROAA/121-841
C9NYQ0_9VIBR/87-561
G5UJZ6_ECOLX/99-573
H1BWA8_ECOLX/119-576
H8C3V8_CAMJU/107-180
Q56HZ9_9BACT/35-218
D4F7R2_EDWTA/499-640
Q8GEP5_9BACT/38-218
E8U736_DEIML/63-485
NAPA_RHIME/100-573
B5C0Y6_SALET/108-832
I0RRZ3_MYCXE/169-876
H5EYL3_ECOLX/1-381
A8FQ49_SHESH/108-577
E2JVU2_ECO57/99-573
Q00AC0_9BACT/1-112
C4XM97_DESMR/240-708
D0R6V2_9BACT/51-205
Q0HP34_SHESM/1-381
B3F937_9ZZZZ/4-200
D1D808_NEIGO/273-609
A3NJV5_BURP6/108-836
G2KDU9_LISMN/315-739
H4MU06_ECOLX/96-568
E1HKX4_ECOLX/1-380
F4UBF2_ECOLX/96-568
C6XQF3_HIRBI/66-487
F3CTT1_PROAA/1-478
H1LRB0_9PAST/94-562
H1YH42_9SPHI/126-521
B6E5H7_9BACT/60-208
D3NSJ0_AZOS1/136-582
D2YKV6_VIBMI/110-272
H8CAL7_CAMJU/90-573
F9A3V6_VIBCL/98-570
A0ZYE6_9BACT/28-217
H5LLC5_ECOLX/108-508
B6BBK9_9RHOB/283-434
A3NTB2_BURP0/273-628
G5RX57_SALET/22-369
E8YIZ5_9BURK/127-304
H3QSN9_BRUAO/69-481
G0CLP9_XANCA/319-746
E8DY67_SALMO/56-517
F0HKR5_9ACTN/120-569
E7T3I7_SHIBO/99-573
G5KNE7_ECOLX/111-566
F5QM47_SHIFL/96-568
G8VNL0_PROAA/491-648
H1HXU9_9BACI/1-442
H6MJ29_ECOLX/61-139
A4EX38_9RHOB/123-577
I0LTC7_SALET/115-570
E9WEK4_ECOLX/107-190
H8DAS0_ECOLX/96-568
H4ESR6_STAAU/105-820
B7H1D4_ACIB3/64-480
H5J0B4_ECOLX/107-190
H1F045_ECOLX/513-643
O74032_METWO/50-413
Q8GER6_9BACT/52-217
Q83Y74_9BACT/1-155
Q8X5S0_ECO57/61-488
B1X8V2_ECODH/99-573
A1S025_THEPD/110-663
D5TTT1_BACT1/318-742
E4HZK8_PROAA/125-185
B6E5P2_9BACT/60-209
D0IJ93_9VIBR/98-570
D7XZW1_ECOLX/1-381
G6XV67_RHIRD/59-482
H4TRH1_ECOLX/116-562
E7WVH4_SALMO/108-833
C3VJ73_9ARCH/1-199
D0LF70_GORB4/1-404
A0ZYL0_9GAMM/8-198
F8ADR7_THEID/739-1165
Q13YT2_BURXL/80-489
Q7WBA0_BORPA/297-729
Q1IDH0_PSEE4/77-488
H4QG17_ECOLX/108-833
H1P4I1_9BACT/208-714
A3F7G2_9BACT/1-56
H4PMG9_ECOLX/510-643
D8P1I6_RALSL/436-629
A5TQ32_BURML/273-628
D0QCA1_9BACT/1-219
G6GLC7_9FIRM/69-510
A6DB55_9PROT/1-331
C4X118_KLEPN/61-488
A6WSS1_SHEB8/204-719
A1B489_PARDP/283-433
A4URH9_9BACT/2-155
Q48H49_PSE14/474-637
C3H4H2_BACTU/314-738
F0LDK0_AGRSH/50-506
E2X2A8_ECOLX/1-332
C5H9S8_9BACT/53-180
D8EAF5_ECOLX/119-576
H1IEW6_9FIRM/266-743
H7GAW0_PROAA/121-841
D0BG06_BRUSS/113-444
Q8ZPE5_SALTY/107-593
B7SQ05_9ZZZZ/1-219
H7ZKC2_CAMJU/107-180
E8B8U3_SALMO/118-569
Q0TPF9_CLOP1/59-482
E1JGE1_ECOLX/1-620
G2AI95_ECOLX/96-568
B4TMK4_SALSV/98-525
G2GIX3_9ACTO/121-833
G7DL30_BRAJP/64-521
H5R958_ECOLX/107-190
D2ZCI5_9ENTR/1-381
G7STE3_PASMD/107-594
D3GH73_9BACT/1-94
B9LFI4_CHLSY/232-729
H8L5U3_FRAAD/288-446
H6P040_SALTI/108-833
H9UZ82_ECOLX/1-380
Q8GEX5_9BACT/26-216
H4RV28_ECOLX/108-508
NDUS1_NEUCR/307-633
H3LR68_KLEOX/502-643
Q00A65_9BACT/1-101
G8NJR6_BRUSS/280-604
C6WX55_METML/496-645
A7ZLU8_ECO24/108-508
Q1HJ24_9BACT/52-217
E3G819_ENTCS/108-832
F5PS25_SHIFL/84-551
H1LAA9_GEOME/271-673
G8GB47_THETH/21-174
H5D3C5_ECOLX/84-551
H7E0P6_9FIRM/114-529
B7SZS3_9ZZZZ/1-219
B9JVF2_AGRVS/280-604
C5BYE6_BEUC1/66-503
Q64EI3_9ARCH/1-263
F2WP52_9BACT/9-199
E0F9U1_ACTPL/94-560
Q0BDD6_BURCM/448-628
B5N689_SALET/119-576
G5PN42_SALET/1-348
H5XXZ7_9FIRM/114-570
G2TCK5_RHORU/62-474
D0QC09_9BACT/1-219
Q7X075_9BACT/35-217
B1ERT6_9ESCH/99-573
F3WFT8_SHIBO/96-568
E7RUX0_9BURK/273-422
Q8GER5_9BACT/50-216
H3M4T0_KLEOX/108-832
E2MJ09_PSEUB/118-509
G5TV81_ECOLX/119-576
H4KG94_ECOLX/1-381
A2PPY3_VIBCL/98-570
A5G7M4_GEOUR/271-677
B5ZX08_RHILW/75-487
H3LNY7_KLEOX/114-569
A4ZZ80_9BACT/3-133
G0YPC4_9BURK/1-159
E6E5Z6_PROAA/1-478
Q67T98_SYMTH/17-125
E6VNA0_RHOPX/294-726
E1HUZ0_ECOLX/1-381
E0T7F4_EDWTF/1-332
H4U2U7_ECOLX/108-832
C7JNZ5_ACEPA/271-600
F3V7I7_SHIDY/508-643
D7X0Z5_ECOLX/108-498
E4DN49_PROAA/121-841
B3F925_9ZZZZ/20-269
I1API0_PSEAI/108-193
E2VTP7_MYCTU/50-511
G4USK0_NEUT9/307-633
B4UIB0_ANASK/397-506
A3XFV6_9RHOB/283-721
I0QVN5_9ENTR/114-503
E6CKA5_PROAA/491-648
A5U7G7_MYCTA/469-659
E6M9Z6_STALU/314-738
A7MH27_CROS8/514-642
B7SPV6_9ZZZZ/1-219
D0R6T0_9BACT/47-217
B7LM49_ESCF3/515-645
Q8VMC4_9ENTR/9-113
Q9S2J9_STRCO/120-517
Q844T8_9BACT/34-218
G1CQT3_9DELT/1-200
B3F952_9ZZZZ/32-222
F4GZA1_CELFA/118-834
G7W6I6_DESOD/99-562
B7SPS3_9ZZZZ/1-219
I0B8I6_9BACT/76-149
G7WGY1_DESOD/79-474
B5LPH0_9BACT/1-268
H4PZV6_ECOLX/108-508
B7SZM1_9ZZZZ/1-219
Q7X023_9BACT/56-220
H1JBY6_9FIRM/115-590
Q47UD9_COLP3/82-500
F9I281_ECOLX/108-508
E2K2F7_ECO57/108-833
C2DQZ3_ECOLX/115-566
F3IKT1_PSESL/114-273
G0EGG4_PYRF1/147-770
B5C9M2_SALET/56-517
Q9S6W1_9BACT/9-113
G7WNF5_METH6/32-455
H5X4C6_9PSEU/310-479
G0FFM4_ECOLX/107-190
D0QC74_9BACT/1-219
F5Q5Q4_SHIFL/2-102
C3MA63_RHISN/280-603
Q8X4Q2_ECO57/111-566
G4DTM1_9GAMM/538-645
E7IHX8_ECOLX/71-461
E2DDD4_9ZZZZ/10-442
C3MLV6_SULIL/314-738
D1B0Y8_SULD5/97-619
C5AAK4_BURGB/273-628
G7TBS2_9XANT/109-509
B6E5E1_9BACT/60-209
A8LC95_FRASN/290-458
B6BWX6_9PROT/272-429
F1XAV1_MORCA/108-832
E8E9L0_SALMO/96-568
H1SAI5_9BURK/144-600
I0QUF3_9ENTR/480-640
Q844R5_9BACT/34-219
C6NWY7_9GAMM/8-532
B1PUV2_9BACT/60-174
D6EBE3_9ACTN/111-584
G9TER4_SALMO/118-569
H5EZR7_ECOLX/111-566
B3EFU2_CHLL2/121-594
Q2QJB9_SYNPY/1-219
G0FP52_AMYMD/575-666
Q83YB1_9BACT/1-154
E1SEN5_PANVC/109-521
H3TDG3_PSEAE/64-493
C6EBV5_ECOBD/84-551
B9MC62_ACIET/62-500
F5PNA8_SHIFL/10-467
H5L7J5_ECOLX/84-551
E5YD18_9ENTR/119-576
H2AJG1_BACAM/67-474
C4JML2_UNCRE/280-606
H2J2F6_RAHAC/318-745
E5XKI5_9ACTO/81-570
D4GJ48_PANAM/510-642
F5QJW0_SHIFL/1-69
G4QMK7_GLANF/60-483
Q844U3_9BACT/43-217
E6BND5_ECOLX/107-191
O59084_PYRHO/58-447
F7N488_ECOLX/1-332
D2GC63_STAAU/314-738
C7V5E1_ENTFL/286-710
E6CZV2_PROAA/95-577
H6N084_GORPV/483-649
A7C6E1_9GAMM/1-113
A1WBF9_ACISJ/309-753
G7GKB6_9ACTO/86-496
D9VTG1_9ACTO/295-461
E6QSW9_9ZZZZ/63-487
C7P8E5_METFA/252-354
H1BXN0_ECOLX/108-474
A9Y2E2_9BACT/51-212
H1LP31_9PAST/63-141
H1DT42_ECOLX/513-643
G7CNZ2_AERSA/98-570
F5JS22_ACIBA/65-481
Q8VNY5_9BACI/9-113
D0QBX1_9BACT/1-219
Q8GER4_9BACT/29-214
B8J6E0_ANAD2/91-807
E9TX34_ECOLX/119-576
B0G4Y8_9FIRM/1-332
G4A7Z7_AGGAC/95-563
G9U0K1_SALMO/119-576
Q0I3G9_HAES1/232-714
B4TBI9_SALHS/513-643
B3X855_ECOLX/56-517
H5VQ04_SALSE/525-643
F3Q7W3_9ENTR/52-508
Q0AVY1_SYNWW/2-437
B1XF52_ECODH/111-566
D6XQR6_HELPV/80-534
E7YLQ9_SALMO/56-517
D2AAC8_SHIF2/92-472
B3I7Z5_ECOLX/119-576
B5R4N1_SALEP/56-517
B2PIA6_ECO57/96-568
H5XTM5_9FIRM/133-641
Q7WS71_9BACT/29-217
G5M443_SALET/92-554
D5RPC7_9PROT/51-506
B7NIH5_ECO7I/108-508
E5AK86_9PROT/96-394
Q8PJ46_XANAC/285-437
G4LKU5_PSEAI/476-646
G7UFQ8_PANAN/110-518
Q1GTP0_SPHAL/78-499
E4PBQ2_ECO8N/119-576
E6IRS1_ENTFL/286-502
E0WG75_9BACT/32-216
F3WHV2_SHIBO/61-516
A9Y2E6_9BACT/51-219
C3JY86_PSEFS/311-638
C2GPL4_LACRE/102-822
I0L4M6_9ACTO/408-455
H3QJG8_BRUAO/280-604
Q0VS54_ALCBS/108-834
E2DDH5_9ZZZZ/10-442
E9AA05_SALET/118-569
H2ILA2_9VIBR/110-502
A3P4W1_BURP0/325-549
G5NDL2_SALET/70-523
D2NFJ8_ECOS5/1-332
C5QMP3_STAEP/119-832
F9I252_ECOLX/92-176
C2UUL5_BACCE/112-824
B1MPH0_MYCA9/458-642
Q2QJ65_9BACT/1-296
G8WCM1_KLEOK/108-832
D7XVY1_ECOLX/1-381
Q71RT7_NITVU/78-792
A3N0Q3_ACTP2/1-381
E2EA33_9ZZZZ/10-442
E8BC51_SALMO/90-517
E6V510_VARPE/458-634
H1N2A2_9PLAN/133-537
H0PLA0_9SYNC/70-501
D3GWK6_ECO44/84-551
B3ZUH4_BACCE/318-742
NAPA_SHIF8/96-568
E2KFC1_ECO57/108-508
H5JYB0_ECOLX/108-499
D8DCF7_COMTE/62-535
G8LF68_ENTCL/251-471
F0MYW8_NEIMP/273-609
A8HPJ3_9BACT/12-149
E0EY08_ACTPL/92-156
F1XEU5_MORCA/108-832
E4RF10_PSEPB/108-179
B1WYJ3_CYAA5/118-554
F5K8B1_PSEAI/65-483
A8HQY7_9BACT/18-148
F1XZ73_ECO57/108-833
Q8VM15_9STAP/9-113
F2J0S2_POLGS/120-577
H4PIT0_ECOLX/108-508
F5NIR3_SHIFL/96-568
G6EE99_9SPHN/60-473
C1M651_9ENTR/98-524
H4VVU2_ECOLX/107-190
E6L6S5_9PROT/106-553
H1F564_ECOLX/108-833
D2NHW8_ECOS5/108-833
G5WSR9_ECOLX/1-381
A5TIE7_BURML/84-512
F5JBI1_9RHIZ/280-604
F1YEJ6_9ACTO/1-368
H0L144_SALMO/118-569
B7SPW3_9ZZZZ/1-218
G0XZG6_9BACT/79-208
I0JUF5_9BACT/46-213
G8G1S9_9BACT/1-102
G1YQT4_ECOLX/111-566
D0RGX3_9RHIZ/280-604
Q8GEY4_9BACT/33-217
F9QUN8_ECOLX/84-551
C7BLI1_PHOAA/107-553
B6XK59_9ENTR/301-501
F3Q280_9ENTR/108-832
C1F9D6_ACIC5/278-472
G8ASU4_AZOBR/81-509
B5RBQ5_SALG2/98-525
A3V7K4_9RHOB/283-434
E0Y061_9PROT/283-716
F3FQ20_PSESX/118-179
H4ND16_ECOLX/56-517
H4YUW6_ECOLX/108-833
Q2EGZ0_9ZZZZ/87-161
E8IKB8_ECOLX/108-833
B5XWB2_KLEP3/61-490
F0V4K6_9BACT/2-153
D3QKX6_ECOCB/512-645
C3F5J8_BACTU/45-756
H0L7Q8_SALMO/56-517
F0DD97_STAAU/105-820
A5UD53_HAEIE/110-568
H7ZCN7_CAMJU/92-612
G0DBE7_ECOLX/2-119
F8GSA2_CUPNN/98-571
A7U623_9BACT/2-105
B3MXU1_DROAN/315-635
F8H573_PSEUT/1-383
D7BG58_MEISD/61-479
G7ZS22_STAAU/105-820
H7THF0_CAMCO/107-180
A7ZKA1_ECO24/99-573
B4TPK5_SALSV/514-643
Q3HY81_9BACT/11-216
G9TB38_SALMO/233-695
D8L167_TREPZ/65-497
D4UXB5_ENTFL/286-710
Q0TBQ1_ECOL5/56-517
A1KQU5_9BACT/43-206
F2RE73_STRVP/58-434
Q0T4Q1_SHIF8/108-496
C0ZKM0_BREBN/77-510
C1HSE6_9ESCH/56-517
F4TFX9_ECOLX/127-851
G8MTK4_AGGAC/1-379
H6UY48_9BACT/8-164
F8I3S0_SULAT/76-620
H5UQC6_9MICO/311-505
NAPA_YERPN/96-568
E1P9B6_ECOAB/108-832
F8E7Q2_FLESM/436-608
B6RSR8_9NOST/1-118
G3AD93_9BACT/8-167
C5A2R5_THEGJ/69-491
F3S282_9PROT/2-258
D2TJV6_CITRI/1-457
C4QUP5_9BACT/1-180
H3WPL3_STAEP/314-738
A8V0H6_9AQUI/142-189
D0QBT6_9BACT/1-219
D0QC49_9BACT/1-219
G4HYG6_MYCRH/60-437
C2LWY5_STAHO/314-738
B1R0U8_CLOBU/59-456
C6DA41_PECCP/488-640
E6ABG1_ECOLX/77-549
H5GP85_ECOLX/119-576
Q00A93_9BACT/1-104
D8I454_AMYMU/145-611
E6WGN9_PANSA/52-509
E1R268_SPISS/65-489
Q1V7Z0_VIBAL/793-1220
B1JCV9_PSEPW/110-501
B9BJR2_9BURK/5-393
E5ZKP0_CAMJU/97-551
E9UEN6_ECOLX/107-191
H8CJQ4_CAMJU/1-358
G9Z8R0_9ENTR/108-833
B7LAU5_ECO55/515-645
D8Q693_SCHCM/315-642
H0LWU0_SALMO/117-572
D1CAE5_SPHTD/150-648
F7P7F0_MYCPA/60-450
A2WF69_9BURK/60-489
F4GXT0_PUSST/89-498
H4GT55_STAAU/314-738
G5SC27_SALET/10-249
Q3HY94_9BACT/9-213
G4A181_AGGAC/84-162
Q47F16_DECAR/107-193
H0SWP4_9BRAD/1-61
E2K3Z9_ECO57/105-556
G2ANY9_ECOLX/1-332
Q7VRY4_BORPE/65-522
H5QMK6_ECOLX/61-139
O53648_MYCTU/61-452
B3PY62_RHIE6/464-679
I0JUD3_9BACT/1-103
H4CI15_STAAU/105-820
C7WNW0_ENTFL/286-710
D7ZF84_ECOLX/79-551
G9UGZ7_SALMO/115-561
F4DZG7_PSEMN/108-593
H8BBT8_CAMJU/107-180
B8GWU6_CAUCN/272-596
F9B280_VIBCL/98-570
C0K452_9BACT/42-205
Q2EGU2_9ZZZZ/87-161
Q1H4J9_METFK/59-488
B5YXS3_ECO5E/510-643
F4UW82_ECOLX/1-332
G5X177_ECOLX/1-380
A8RL47_9CLOT/42-466
D7X5P4_ECOLX/80-552
B7A2G6_ECO57/111-566
E1P9X1_ECOAB/107-592
F6AL28_DELSC/273-625
A4ZF01_9BACT/1-106
H0HZM8_9RHIZ/51-469
F6AHR0_PSEF1/112-500
Q8FVC5_BRUSU/113-444
F0V4G7_9BACT/2-153
A6B0P1_VIBPA/100-530
G9XGX3_DESHA/113-571
Q4JMZ9_9BACT/66-478
C6C972_DICDC/58-476
B1HCZ0_BURPE/322-754
D6KQB7_9FIRM/62-471
E1J4Y4_ECOLX/1-380
B6RSY2_9BACT/1-118
G4SVZ6_META2/2-313
A6WPE6_SHEB8/104-521
C9TUT1_9RHIZ/280-604
A0ZYE2_9BACT/26-205
E3A1F8_PSEAI/113-271
A5JHF4_9GAMM/1-107
I0VXB6_ECOLX/1-380
C2VWS8_BACCE/314-738
E8CD80_SALMO/96-568
H2JR82_STRHJ/1-397
E8N355_ANATU/520-632
E9Z8N5_ESCFE/1-381
E8D6Y3_SALMO/99-573
Q2LVY7_SYNAS/1-381
G9U2X5_SALMO/514-643
B4EYX8_PROMH/238-709
Q1NL67_9DELT/104-600
A6AKN3_VIBHA/113-570
C2YQY1_BACCE/111-823
D3P9Z7_DEFDS/98-806
A0AQS2_9BACT/8-217
Q1MIX3_RHIL3/75-487
F1VJM0_PROAA/121-841
H3LV88_KLEOX/56-517
A8BHY5_9BACT/1-162
E7HK13_ECOLX/1-84
F1YAN0_ECO57/510-643
F9UYK3_MYCBO/291-442
Q844N0_9BACT/47-221
D8G484_9CYAN/116-559
B3X493_SHIDY/96-568
NAPA_CUPNH/98-571
A1C4P7_ASPCL/300-626
E4C991_PROAA/121-841
A8GFY3_SERP5/105-569
G0DUI9_PROAA/121-603
H9B081_9BACT/1-107
D3GH39_9BACT/1-94
G2CKZ5_ECOLX/84-551
E4EEU6_PROAA/497-648
H3VNF6_STAHO/314-738
Q8TRD9_METAC/48-218
A8EQD3_BURPE/80-489
H3SWG7_PSEAE/491-646
D0QC18_9BACT/1-219
Q5FF00_EHRRW/272-601
F5Q5F7_SHIFL/1-603
E7NB98_9ACTO/130-853
E7J1Q3_ECOLX/107-190
B3YTT4_BACCE/318-742
C4IKV5_CLOBU/60-482
Q6N219_RHOPA/66-478
F2WP70_9BACT/73-227
F2N285_PSEU6/109-184
E9XY39_ECOLX/108-833
G5PNE2_SALET/99-472
F3P5N6_9ACTO/388-558
H4LW19_ECOLX/96-568
B5HHA5_STRPR/11-436
H0JHU4_9PSED/319-746
F7R9V4_SHIFL/84-551
E8S7H3_MICSL/295-452
D8IPD8_HERSS/132-522
A2SFN2_METPP/273-625
E2DDG8_9ZZZZ/10-443
C0K3X9_9BACT/41-206
H6MB35_ECOLX/99-573
E4EMI0_PROAA/121-401
D4HWE2_ERWAC/1-175
Q0AHJ4_NITEC/272-654
H3TKQ5_PSEAE/63-469
I0PNC7_MYCAB/458-642
H5VMX9_SALSE/1-380
D0QCM1_9BACT/1-219
F0NDR0_SULIR/117-651
H7V1L7_CAMCO/107-180
E4N6A6_KITSK/51-509
B3HMN7_ECOLX/56-517
G5VNI3_ECOLX/111-566
D9RQW8_STAAK/105-820
G2FGB5_9GAMM/272-636
Q927Q7_LISIN/315-739
F5I1P0_ACIBA/122-522
Q4U5M9_9BACT/44-217
Q308X6_9BACT/52-216
B5LPE0_9BACT/1-325
G5NUE6_SALET/3-231
G2FFF3_9GAMM/40-519
F3G2H1_PSESJ/291-507
A0ZYB3_9BACT/37-215
Q885P2_PSESM/48-504
E0QDF3_CAMCO/2-367
H3ZM10_THELI/51-473
G5NS38_SALET/1-130
D3SLG1_THEAH/107-146
G7YYG8_CLOSI/131-256
NAPA_SALNS/96-568
G7APB3_VIBCL/118-569
A3PW14_MYCSJ/118-824
H4RV65_ECOLX/108-832
H4ZZF8_ECOLX/513-643
Q1VDI9_VIBAL/98-570
Q8FHH8_ECOL6/107-593
E7ZL50_SALMO/233-695
Q1HJ57_9BACT/41-217
Q3A120_PELCD/57-474
B5LPI8_9BACT/1-264
B5QAM9_SALVI/108-833
C1KZ01_LISMC/315-739
H4T3Y3_ECOLX/108-832
G2B7M9_ECOLX/99-573
F3QMR4_9BURK/98-519
F9T8B2_9VIBR/118-569
H7V3E0_CAMCO/1-358
D6SSG3_9DELT/96-538
E4D9L6_PROAA/491-648
H1JU01_9MYCO/138-564
Q4U5J4_9BACT/53-220
C6Q012_9CLOT/62-138
C4APL1_BURML/84-512
Q7X027_9BACT/26-216
E9YBC0_ECOLX/510-643
H3V6N8_STAEP/105-818
A9Y2W8_9BACT/38-216
C3C1L4_BACTU/114-826
E7JA86_ECOLX/38-499
C8N2M8_STAAU/105-820
Q83Y76_9BACT/1-154
I1B882_ECOLX/1-447
Q9Y8S7_AERPE/518-693
E7RXY7_9BURK/1-380
B1PUS4_9BACT/59-173
E9U9C4_ECOLX/61-139
F9S6L9_9VIBR/117-573
C4T6C4_YERIN/109-519
H8AZV2_CAMJU/1-358
Q6Q9A1_9BACT/32-218
H4M7P9_ECOLX/108-833
F7TN70_PASMD/107-194
B1PUL3_9BACT/1-163
A8BHE3_9BACT/1-162
A1JLH3_YERE8/487-639
Q3A822_PELCD/512-606
H4G3T5_STAAU/105-820
C8PJ77_9PROT/59-140
C3NM04_SULIN/306-404
H4SIW4_ECOLX/107-191
Q0HQ31_SHESR/118-569
Q83BR1_COXBU/278-636
H4GUB9_STAAU/105-820
C7MZV7_SACVD/121-528
F7UX33_EEGSY/103-633
H5GZH7_ECOLX/107-191
E2X354_SHIDY/1-380
I0M6S4_SALET/108-806
A0AQR3_9BACT/47-220
Q67J73_SYMTH/59-134
Q844Q8_9BACT/32-217
E8Y9X7_ECOKO/1-381
Q7X034_9BACT/27-216
A1U591_MARAV/108-833
A7JY46_VIBSE/86-556
G1CQU0_9DELT/1-200
E9A2I9_SALET/115-570
G6I9N5_9FIRM/60-477
Q840I2_PSECL/123-301
E7W1F5_SALMO/98-525
H4WAU4_ECOLX/111-566
F9I3Q3_ECOLX/107-191
Q5LNM0_SILPO/61-470
F3I3X9_PSESF/118-509
D4HC23_PROAS/121-841
B6E5N1_9BACT/60-207
Q2EH20_9ZZZZ/87-161
Y2924_MYCBO/132-578
F9CGT5_ECOLX/108-833
C5GS19_AJEDR/285-611
E4PDY0_ECO8N/514-643
G5R1W5_SALSE/1-92
A0ZY81_9BACT/47-212
E4U5E8_OCEP5/111-569
A6TVG2_ALKMQ/273-348
D4BYP7_PRORE/118-569
F8FL56_PAEMK/77-510
C4HHM3_YERPE/482-639
H5A869_ECOLX/1-381
C4SBI1_YERMO/105-564
C0K497_9BACT/42-205
A7J305_9ZZZZ/2-100
Q323K9_SHIBS/10-467
E5WH99_9BACI/60-461
Q8TYN5_METKA/52-222
Q7X079_9BACT/26-214
H7ZT31_CAMJU/1-358
C5FIB1_ARTOC/305-631
G5WD95_ECOLX/1-380
E2E9Z7_9STRA/277-446
H0FYX0_RHIML/305-737
C9PP38_9PAST/112-570
H5V2I6_ESCHE/1-338
H1RV71_COMTE/62-535
E9VR18_ECOLX/96-568
I0NIW1_SALET/115-561
A7IL15_XANP2/294-726
D2MRB2_CAMJU/90-573
E8RIM9_DESPD/253-749
E2UKN4_MYCTU/50-511
Q67MM7_SYMTH/129-661
E4X9S9_OIKDI/118-462
A7U7Q0_9BACT/3-155
G5MLM3_SALET/13-157
B3HLP7_ECOLX/96-568
F3HIQ1_PSEYM/66-495
B3IE60_ECOLX/105-556
C4AR82_BURML/108-829
D7X2V4_ECOLX/1-381
C0K490_9BACT/43-205
B3F9B4_9PROT/26-289
E4FDZ1_PROAA/121-841
E9TU54_ECOLX/77-549
B7KU17_METC4/344-784
F0LUR4_VIBFN/1-331
G9RL67_9ENTR/107-192
D6EBB4_9ACTN/62-496
C2MFY7_BACCE/318-742
D3KL66_LISMN/315-739
H5DIY9_ECOLX/1-381
E8I7U8_ECOLX/1-381
I0N6W5_SALET/119-576
F5SED7_9BACL/315-740
B1IXQ9_ECOLC/510-643
B1W4P5_STRGG/90-505
A6AZS0_VIBPA/110-381
B7SZQ7_9ZZZZ/1-219
F4TCB9_ECOLX/119-576
H4VE12_ECOLX/99-573
D0QBY3_9BACT/1-219
D6TQN5_9CHLR/282-682
Q0WCU9_YERPE/117-568
B5LPE9_9BACT/8-277
G1YPA9_ECOLX/107-190
E8IZG4_ECOLX/108-508
E6CZU4_PROAA/121-841
H6P1K0_SALTI/528-643
A6UJX7_SINMW/100-573
B7SPW2_9ZZZZ/1-219
H5KEK9_ECOLX/1-381
H1SZI4_STAAU/314-738
C0LN63_9BACT/1-182
Q1NIL5_9DELT/1-277
D7DJA7_METS0/272-438
NAPA_ECOLU/96-568
E7WVC2_SALMO/102-557
F4GMK4_PUSST/444-632
B7SZI4_9ZZZZ/1-191
F4VFA1_ECOLX/108-508
G9Z7I9_9ENTR/31-531
B0ULL0_METS4/279-603
C0Y9K1_BURPE/322-754
D0PGZ4_BRUSS/113-427
E5ZM75_ECOLX/108-832
E9A962_SALET/107-191
D8EWH6_9DELT/60-290
Q8GEZ1_9BACT/44-224
E3PLW9_ECOH1/108-832
YOAE_BACSU/67-474
Q00A88_9BACT/1-101
H4L6I8_ECOLX/1-332
E8CR15_SALMO/117-572
D0QCK7_9BACT/1-206
E6B1J1_ECOLX/38-499
D0QBZ8_9BACT/1-219
F6KW85_9ZZZZ/46-203
E0DVE5_9RHIZ/280-604
F5Q5P7_SHIFL/1-258
B7SQ10_9ZZZZ/1-213
E8HIU1_ECOLX/116-562
E9XSQ0_ECOLX/56-517
A9ZVJ1_YERPE/52-509
D0QBS9_9BACT/1-189
E8CI46_SALMO/4-234
H4MRL6_ECOLX/105-556
H3KEQ0_9BURK/96-518
G1CQS9_9DELT/1-200
I0XMB2_9LEPT/71-495
D6E9C6_9ACTN/83-517
A3VXP2_9RHOB/283-722
C3VJ27_9ARCH/1-199
B3V8L7_9BACT/56-205
E8VDX7_BACST/112-824
E0MWX7_9CORY/1-374
G9Y893_HAFAL/90-519
A1B489_PARDP/429-587
H5PWQ2_ECOLX/99-573
H7VVH3_CAMCO/92-612
A4BM17_9GAMM/96-808
G8PJS4_PSEUV/280-609
C2C929_VIBCL/98-570
F3HGF1_PSEYM/474-636
F7Y4Y0_MESOW/66-464
H0A0V3_9PROT/61-517
C5B1L4_METEA/376-488
E7SE20_SHIDY/96-568
H6NTV3_9BACL/67-473
H1EFG1_ECOLX/513-643
G5UEF5_ECOLX/56-517
F3JEY2_PSESX/298-507
G5MIC9_SALET/35-239
Q2IJM4_ANADE/1-428
Q87PI9_VIBPA/118-569
D4DZR3_SEROD/107-192
F9UVL8_MYCBO/61-452
H7U1N9_CAMCO/1-358
D2AAC8_SHIF2/56-93
E5ZMR3_ECOLX/1-380
H4UHV5_ECOLX/108-833
H4RM29_ECOLX/56-517
C5WAC2_ECOBD/38-499
B2CDC8_9BACT/93-169
Q5P7E5_AROAE/57-489
H6UY61_9BACT/1-172
C3HDM1_BACTU/318-742
G8T431_BRUAO/113-444
Q0HDZ4_SHESM/104-520
E7ZJ22_SALMO/56-517
F4TGC7_ECOLX/2-102
I1DRW1_9PROT/81-548
A7KTK8_MASLA/1-149
H5YM47_9BRAD/279-602
H5SCH7_9BACT/271-741
Q8GEP9_9BACT/28-218
E4DNC0_PROAA/289-447
Q314N2_DESDG/102-596
FDHL_STAAS/314-738
G5LCP9_SALET/115-310
H5DHZ6_ECOLX/108-415
D6GCT1_9ENTR/107-191
H3RCU1_ERWST/80-473
I1DPJ5_9PROT/81-552
Q9Z4R4_9BACT/9-113
B1PUU4_9BACT/60-171
G2H7Z3_9DELT/137-593
H1ED94_ECOLX/56-517
B9PBJ7_POPTR/2-93
E6I227_ENTFL/286-710
A8M4C4_SALAI/69-498
E6AZS2_ECOLX/104-559
B5WS57_9BURK/119-548
C1AB21_GEMAT/291-723
H4LBM5_ECOLX/107-190
D5UVH9_TSUPD/281-440
C6B711_RHILS/112-512
F7WJS4_MYCTC/62-453
A8LIR0_DINSH/288-727
Q4U5I6_9BACT/29-217
E0WFS7_9BACT/5-216
Q7X036_9BACT/32-217
I0MTB3_SALET/56-517
B3R689_CUPTR/150-606
B7M9U1_ECO45/114-565
Q2LQE4_SYNAS/1-381
Q6N1Z3_RHOPA/491-640
E6BQN4_ECOLX/108-832
A6BNG5_YERPE/117-568
G2CMS2_ECOLX/510-643
E6PMH3_9ZZZZ/143-597
H1Q605_9ACTO/482-662
Q1HJ19_9BACT/34-217
G0XZH8_9BACT/79-290
C7FFR2_9CYAN/1-232
E2DDB6_9ZZZZ/10-442
D0RF93_9RHIZ/113-444
I0BBV4_9BACL/67-473
E6YHR5_BARC7/280-600
H5FYY4_ECOLX/96-568
G8PP01_PSEUV/109-834
Q5P4U4_AROAE/311-748
H5VCY6_HELBI/78-524
H4SBA2_ECOLX/73-524
H1YSR8_9GAMM/794-1220
E7IY36_ECOLX/108-508
A7GWD1_CAMC5/84-551
F6AZY1_DELSC/69-480
H1J959_9FIRM/277-352
F7WXT3_MYCTD/50-511
E9WJY8_ECOLX/61-139
D0QC30_9BACT/1-217
E4FLA3_PROAA/1-478
B5ZLU0_GLUDA/110-469
E9UCZ8_ECOLX/107-190
H4UAJ6_ECOLX/107-191
G9U456_SALMO/115-561
E2KIN5_ECO57/105-556
I0JUL3_9BACT/15-190
F3I7M5_PSESF/66-495
D8BCN3_ECOLX/107-190
H8JFZ8_MYCIT/67-496
Q56HX2_9BACT/6-215
H1KZN3_9EURY/58-129
E8PAF1_ACIB1/122-522
A9KZ66_SHEB9/87-561
A8UQX8_9AQUI/51-473
A8LIC6_DINSH/77-596
G1CQQ7_9DELT/1-201
E8YE06_ECOKO/96-568
C3LNQ4_VIBCM/86-556
A1SE33_NOCSJ/292-469
H8M1Y9_SALTM/99-573
E4GMK2_PROAA/121-841
A3VIA0_9RHOB/419-588
A4YXQ2_BRASO/305-737
B1PUF5_9BACT/1-164
D3GTF4_ECO44/111-566
E1VMR6_9GAMM/84-517
A8EGA0_BURPE/273-628
H6Q946_PYROT/109-662
D3P9P0_DEFDS/496-596
B7SZQ5_9ZZZZ/1-219
A9YVK7_9PSED/99-354
G9URR1_SALMO/98-525
Q6HFM3_BACHK/318-742
D0SR50_ACIJU/108-832
G6GAW0_9FIRM/63-470
D7BUN9_STRBB/119-557
B2A6V7_NATTJ/124-572
A4VN57_PSEU5/158-576
C4ZN48_THASP/66-476
Q1NTG3_9DELT/1-357
D0U4H4_9GAMM/108-824
E7IHU6_ECOLX/107-190
H4BTA4_STAAU/105-820
H0Q4M3_9RHOO/106-523
C4KGS3_SULIK/58-331
B5JRX2_9GAMM/64-488
Q3J3F3_RHOS4/264-417
G7V5C5_THELD/61-327
C7KRJ5_ACEPA/109-661
A6AYQ6_VIBPA/113-570
I0JUE6_9BACT/16-174
G2AUU6_ECOLX/114-565
F3NSW9_9ACTO/122-832
H4UIZ6_ECOLX/71-464
D3IUS9_9STRA/270-613
H0M254_SALMO/115-561
B5EZK4_SALA4/513-643
G6XUP1_RHIRD/306-738
E0WFQ5_9BACT/56-220
C8WL30_EGGLE/114-648
I0G6T4_9BRAD/279-602
Q1HIV6_9BACT/34-217
D7X2V3_ECOLX/107-190
E8NUW3_SALET/118-569
E0WFU7_9BACT/50-216
B9JHJ8_AGRRK/50-506
C2UQP7_BACCE/318-742
A3F782_9BACT/1-51
C6UK77_ECOBR/61-488
F0CYK1_SALMO/119-576
B6E5D2_9BACT/60-209
E7U543_ECOLX/96-568
H4J7Z0_ECOLX/108-499
B8FIP9_DESAA/298-723
A9Y2W7_9BACT/46-216
A8ZZM3_DESOH/60-504
F4DMB3_PSEMN/109-562
C4ZQC5_ECOBW/99-573
B1PUF7_9BACT/1-164
E0MJJ5_9RHOB/280-437
H1J2X4_9FIRM/100-516
E0DK72_9RHIZ/280-604
Q3J3F3_RHOS4/411-568
B6E5N0_9BACT/60-209
G0E3A8_ENTAK/108-833
H4KXC2_ECOLX/107-190
NAPA_ECOK1/96-568
D4BKP5_9ENTR/1-332
Q02CT7_SOLUE/275-435
D0D455_9RHOB/435-587
F4VM73_ECOLX/61-139
F4KUK0_HALH1/61-490
C6TYZ8_BURPE/63-477
E1TDF2_BURSG/110-556
F2U4R5_SALS5/304-621
H2IRF4_RAHAC/121-576
G0E4P6_ENTAK/503-643
A6GS81_9BURK/273-425
E7WDB0_SALMO/118-569
D5ZRB9_9ACTO/59-480
D6GC48_9ENTR/61-490
F2ZM15_9PSED/474-636
Q24XD7_DESHY/59-475
C9XRR8_CLODC/62-486
H1ICP0_9FIRM/100-516
F0GJW5_9BURK/77-296
H1DXM5_ECOLX/105-556
G5TF29_ECOLX/119-576
G9XP77_DESHA/58-453
A9Y2W9_9BACT/38-216
D1P5L6_9ENTR/293-645
C8PHH5_9PROT/4-397
D1RCB4_LEGLO/528-643
G2ABM5_ECOLX/108-281
Q308X9_9BACT/10-217
A5V0G0_ROSS1/113-555
D3SC57_THISK/64-619
Q5PJ14_SALPA/61-488
D3PT87_MEIRD/117-539
E1WGZ8_SALTS/98-525
C4U4V7_YERAL/107-192
B2H9N9_BURPE/115-836
H5XBX3_9PSEU/60-436
G9XSY7_DESHA/40-438
H3Q0E9_BRUAO/113-444
C3AZA0_BACMY/318-742
C8TAG3_KLEPR/107-191
E7HX33_ECOLX/108-832
H0IA35_9MYCO/284-451
B1JH22_YERPY/1-381
B5WM64_9BURK/63-477
B8FFF8_DESAA/59-483
E7J1M6_ECOLX/108-508
H8XJD4_BACAM/112-824
Q844U4_9BACT/33-217
D5XSC9_MYCTU/64-768
B5F5V3_SALA4/108-832
D5L0H0_9BACT/97-149
F0LDR0_AGRSH/306-738
E8GUX4_SALMO/514-643
D8P4X5_RALSL/109-546
B7SZP9_9ZZZZ/1-219
Q8GEQ7_9BACT/47-217
A4J5M6_DESRM/1-332
E2DDF0_9ZZZZ/10-442
Q8FCF3_ECOL6/56-517
F3SD23_9PROT/271-600
H1DXM4_ECOLX/1-141
G2C394_ECOLX/1-381
Q8GEM8_9BACT/28-218
F9CPR9_ECOLX/61-139
G8G1U9_9BACT/1-101
G9THU6_SALMO/98-525
Q83Y81_9BACT/1-155
E0EFQ2_ACTPL/86-559
Q308V8_9BACT/10-216
G5PZL0_SALMO/90-520
I0MZ03_SALET/98-525
H5CDM7_ECOLX/1-380
B0UWF0_HAES2/87-562
A8BHE6_9BACT/1-162
B5GWF3_STRCL/465-667
G0YPC1_9ENTR/1-173
B3V8L1_9BACT/30-203
A0NRJ6_9RHOB/279-718
A7U7Q5_9BACT/2-155
E3G7Z4_ENTCS/114-569
H4TA77_ECOLX/510-643
D2U814_9BACT/25-208
E2DDB2_9ZZZZ/10-442
Q0FVI4_9RHOB/383-591
G0FUN8_AMYMD/59-445
E5YKQ6_9ENTR/1-332
H4PSV4_ECOLX/1-332
E1HJX0_ECOLX/108-501
B6ZWV2_ECO57/116-562
E8J4D9_ECO57/116-562
B2CDB6_9BACT/58-106
A9FV51_9RHOB/123-577
E7UY43_SALTM/233-695
F5PBH6_SHIFL/108-214
B3F951_9ZZZZ/30-222
C9QKN7_VIBOR/118-569
D0R6T8_9BACT/15-217
B7SQ31_9ZZZZ/1-219
E8X510_ACISM/95-523
G5J6G9_CROWT/70-501
C3VJ34_9ARCH/1-199
E6LBF6_CAMUP/100-173
F8ZVV0_VIBCL/118-569
G7V700_THELD/277-427
H5NCJ9_ECOLX/513-643
C7N723_SLAHD/105-687
F7WIV2_MYCTC/132-578
B8FFJ0_DESAA/276-698
B7SZL2_9ZZZZ/1-154
F0KX83_YERE3/1-365
G2UMB4_MYCTU/118-267
A1T6A0_MYCVP/289-449
E0WG06_9BACT/44-216
B5NGR9_SALET/119-576
H4WTF6_ECOLX/96-568
E3XYF4_SHIFL/99-554
D7JPG7_ECOLX/108-498
E8YI68_9BURK/273-628
B5EP00_ACIF5/109-490
H3KNH7_ECOLX/1-381
Q1HJ26_9BACT/50-215
E8U2K4_ALIDB/127-642
D3P8N0_DEFDS/272-618
E8EWW1_SALMO/118-569
H0LIN1_SALMO/118-569
B9M4J1_GEOSF/257-741
F0B2A0_NEIME/273-609
A3CVA8_METMJ/60-486
H5C7B2_ECOLX/84-551
G7CAT3_MYCTH/89-194
A9QP27_9EURY/118-408
H5FDZ0_ECOLX/108-832
H5Q5N0_ECOLX/38-499
H3RUQ5_STAAU/314-738
C6BJP3_RALP1/273-446
D0QC87_9BACT/1-219
F2Z6F1_YARLI/308-632
H4SV80_ECOLX/116-562
F4VHI0_ECOLX/96-568
I0QSK0_9ENTR/52-509
G9XTN7_DESHA/115-580
E4ET03_PROAA/121-841
G9YE55_HAFAL/92-564
D7Z3G3_ECOLX/111-566
B7A1K7_ECO57/84-551
E9XD53_ECOLX/56-517
E9NQE6_9RHOO/9-545
G7HR42_9BURK/113-495
H7SE29_CAMCO/92-612
C1A8Y8_GEMAT/339-469
C7P7E0_METFA/61-477
H4VIR5_ECOLX/510-643
NDUS1_ACACA/273-444
E8IB91_ECOLX/116-562
F1SVN3_METMP/61-478
I0HDP7_ACTMI/409-456
F3TKL5_STAAU/314-738
A0K2A1_ARTS2/97-526
E7PQT9_PSESG/474-637
B3F963_9ZZZZ/23-248
G8B0M4_AZOBR/112-405
G6GIH2_9FIRM/59-457
H0MQE1_SALMO/514-643
D2T691_ERWP6/52-510
G9W3N2_SALET/98-417
A9Y2C5_9BACT/51-220
B5SDM5_RALSL/69-506
C0Q5Z7_SALPC/233-688
G2ASJ7_ECOLX/99-573
A6G094_9DELT/61-501
Q2YJY4_BRUA2/109-834
G1CQS6_9DELT/1-200
Q7X061_9BACT/31-217
E8HF48_ECO57/1-381
E7ACR4_HELFC/2-355
E7YJE6_SALMO/102-556
D7ZS25_ECOLX/99-573
A9BLT8_DELAS/253-730
H2C3Z2_9CREN/303-727
B5YVK4_ECO5E/56-517
E5ZGP3_CAMJU/90-573
B6E594_9BACT/60-209
D7YPS4_ECOLX/3-715
C9RIE2_METVM/51-275
D2PF26_SULID/17-361
C0K441_9BACT/12-211
D6GWG3_9EURY/70-485
G0AJY4_COLFT/273-440
F5Q5Q5_SHIFL/105-231
D7D6I4_GEOSC/111-824
I0G7L1_9BRAD/58-555
D6FU41_MYCTU/118-267
E8AFY5_SALMO/118-569
F1VI49_PROAA/289-447
D0R6S4_9BACT/27-215
H1L598_GEOME/273-668
H0EQU4_GLAL7/217-543
C8TAB5_KLEPR/114-467
G2J1S9_PSEUL/108-820
Q1HIX6_9BACT/47-218
B1PUF9_9BACT/1-164
B7A2G5_ECO57/115-566
E0WG55_9BACT/9-217
C7YPJ7_NECH7/305-631
A7J310_9ZZZZ/2-99
E4G7F3_PROAA/1-409
E1D1N3_VIBPA/786-1213
E2EA54_9ZZZZ/10-442
E3Y3R9_SHIFL/107-190
E1H5B1_MYCTU/62-453
H5H9Q6_ECOLX/510-643
F6BWS0_SINMB/111-598
A9Y2H7_9BACT/50-217
C9YSM8_9BACT/25-210
H8IT28_MYCIA/67-496
F1WU09_MORCA/108-832
C9YRG1_CLODR/62-486
B4W8T3_9CAUL/108-831
A3W8D3_9RHOB/313-745
A1KQW3_9BACT/39-211
B9B020_9BURK/60-489
H5Y5R1_9FIRM/118-565
D2BS36_DICD5/488-642
F8I264_SULAT/220-686
I0TPI0_STAAU/105-818
F5TB52_9FIRM/1-331
G9SGJ0_CITFR/1-95
F1U2F8_PROAA/121-841
G7GMY9_9ACTO/2-351
A7KTL1_MASLA/1-149
C0K420_9BACT/41-206
G8RS35_MYCRN/36-455
H4NV50_ECOLX/38-499
D5ZFL5_MYCTU/50-511
H4VPG3_ECOLX/61-139
Q8P957_XANCP/64-495
E1PMT5_CAMJM/84-538
Q0A5N4_ALHEH/278-718
B3I6T1_ECOLX/108-499
H5V512_ESCHE/108-834
Q8VLW4_9BACT/9-113
B6I5U8_ECOSE/1-332
F5L7E3_9BACI/123-577
H8DMN8_9ENTR/108-835
H4XCT9_ECOLX/1-332
E8NID7_SALET/116-571
D7HT82_PSESS/290-505
E7Y276_SALMO/102-557
H2FTD6_OCESG/296-728
G9UZJ6_SALMO/115-570
I0M8Y2_SALET/115-561
C4F6L1_HAEIF/1-379
E9XKD9_ECOLX/1-381
D0KFQ4_PECWW/108-835
H1UIP8_ACEPA/109-661
C5H9T2_9BACT/53-180
G9XJ78_DESHA/114-581
G8SFZ6_ACTS5/117-538
B7SPS5_9ZZZZ/1-219
I0G164_9BRAD/101-574
C0LN36_9BACT/1-194
C6BUH6_DESAD/119-592
F3MAV6_9BACL/106-818
E0QYZ8_ECOLX/108-833
F4TZV7_ECOLX/56-517
A5HXL7_9BACT/12-138
A8HPM3_9BACT/12-138
Q5P4I8_AROAE/129-577
G1YPB0_ECOLX/1-381
B7SQ36_9ZZZZ/1-199
B1PUD7_9BACT/1-164
H4Y0M5_ECOLX/108-832
C9R267_AGGAD/110-568
C4R0Q9_PICPG/459-623
B1PUE2_9BACT/1-164
Q8ZKD7_SALTY/92-543
D1RTS8_SEROD/502-650
A8E7U7_BURPE/322-754
DMSA_ECOLI/119-576
G2RI75_THITE/306-632
H4G9L8_STAAU/314-738
H3ZFJ6_9ALTE/108-833
C2TFS2_BACCE/111-823
A8BHL8_9BACT/1-162
H5C5H3_ECOLX/108-508
F6EN64_AMYSD/116-512
G2C478_ECOLX/111-566
Q1ICE4_PSEE4/298-730
G9SIE8_CITFR/61-490
E7Y793_SALMO/99-573
F1ZQ11_ECOLX/1-380
F5VRH1_ENTSA/113-521
Q3HY78_9BACT/7-210
A3K0U8_9RHOB/73-489
A8M616_SALAI/296-456
NAPA_BORBR/96-569
C4KAJ6_THASP/313-752
Q2T5V4_BURTA/108-836
F4TCM9_ECOLX/99-573
Q2QHP4_9BACT/1-219
D4BSQ5_PRORE/104-568
E7YDD3_SALMO/98-525
H0N0I3_SALMO/119-576
D0J7Z5_COMT2/1-381
E6WPJ6_PSEUU/98-571
E1T5G6_BURSG/62-496
A2VLN0_MYCTU/132-578
H0L241_SALMO/99-573
F7QMW7_9BRAD/65-494
D4F3C1_EDWTA/97-569
A8X2R3_CAEBR/301-625
H9B082_9BACT/1-107
E7ZCD5_SALMO/108-832
A9IUN9_BART1/280-600
A3JP45_9RHOB/49-568
F3W3V2_SHIBO/38-499
E7YCI3_SALMO/102-557
G7QDI0_9DELT/63-462
Q3AB12_CARHZ/267-722
A0QU30_MYCS2/289-454
B9M620_GEOSF/150-663
H5N8Y6_ECOLX/108-833
A6FLX2_9RHOB/283-722
A3K3Z7_9RHOB/295-734
H4UIW7_ECOLX/107-190
B7SZR2_9ZZZZ/1-218
D7YS88_ECOLX/38-499
C0K3V2_9BACT/48-205
E6KY30_9PAST/1-379
E0WFT7_9BACT/53-215
C4S378_YERBE/488-641
A3JUL0_9RHOB/283-434
C3VJ33_9ARCH/1-190
H0IMP6_MYCAB/131-534
A4TDB1_MYCGI/289-452
F3YZE9_DESAF/107-494
A3F7L4_9BACT/1-58
F2FXN9_SALGL/108-832
E2ZUY0_PSEAI/476-646
B6WSI6_9DELT/1-444
E4TGS4_CALNY/66-360
NAPA_YERPA/96-568
E6N3F1_9ARCH/67-536
G9RJI8_9ENTR/61-139
G2C395_ECOLX/107-190
A6TBW9_KLEP7/503-643
D4H8S1_DENA2/101-568
F4UW83_ECOLX/61-139
Q6X9F3_SULIS/98-156
E3JFZ7_BUCA3/550-647
H0DUW5_STAEP/105-818
A9Y2V3_9BACT/30-216
G5MYE1_SALET/100-563
E8AS95_SALMO/118-569
H8DFL9_ECOLX/107-191
H4QE61_ECOLX/119-576
F3NEW3_9ACTO/638-685
Q1HIV2_9BACT/8-217
F4N750_YEREN/61-488
B5V3X2_BACCE/111-823
A4ARY1_MARSH/119-536
C8T326_KLEPR/1-150
H1USK1_ACEPA/271-600
E0FGK5_ACTPL/92-156
E1DSV7_VIBPA/98-570
G0GT57_KLEPN/1-381
F9R9B7_9VIBR/118-569
G9PS91_9BACT/1-331
H1EHT2_ECOLX/111-566
G9VU63_SALMO/119-576
G7UTY1_PSEUP/1-99
A8H7G7_SHEPA/95-523
H1BU09_ECOLX/61-139
H0DTK6_STAEP/314-738
A4URK3_9BACT/2-155
Q8VNY2_9BACI/9-113
F2FIY6_SALDU/61-488
D0EJA5_RHIML/49-108
H5IRN7_ECOLX/1-380
C7N347_SLAHD/126-625
F8ANC2_METOI/62-198
E2VQ25_MYCTU/62-453
Q8TV71_METKA/52-221
D0CUC9_9RHOB/73-591
E2TYJ5_MYCTU/118-267
F0V4G3_9BACT/2-153
B7SZR6_9ZZZZ/1-219
Q7X038_9BACT/28-217
D5L0F4_9BRAD/94-144
G4E4Z8_9GAMM/70-615
G8N0W4_GEOTH/61-462
Q1YN71_MOBAS/433-603
B1M129_METRJ/108-831
E8U0Q2_ALIDB/135-590
D9PFN6_9ZZZZ/1-121
H5E402_ECOLX/96-568
H2HNV5_CORDP/113-836
H2DKN4_9BACT/2-182
G4JY55_9RHIZ/63-486
I0AHZ8_9BACT/360-467
D0PSW0_SPIPL/1-86
Q06YM7_9BACT/1-100
A0ZYA6_9BACT/27-217
B5VZ79_SPIMA/1-54
E2QM27_ECOLX/107-593
E7IWT8_ECOLX/61-139
E4AZE8_PROAA/121-841
Q0Q7H9_CAMJJ/84-538
A8AGV0_CITK8/115-567
G8G1V8_9BACT/1-102
A8HPK9_9BACT/12-138
G4NWZ6_BACPN/67-474
G2AS50_ECOLX/119-576
H8D8P5_ECOLX/107-190
C1D333_DEIDV/317-741
A1HNC0_9FIRM/103-415
I0L6E3_9ACTO/416-462
O33485_PSESP/17-121
A9MW20_SALPB/108-833
E2ZYY0_PSEAI/108-836
B3IHS5_ECOLX/513-643
F7XDD7_SINMM/3-391
F3P7H6_9ACTO/130-853
Q5GXT8_XANOR/446-643
Q9S241_STRCO/59-439
D0QBS7_9BACT/1-174
Q57M33_SALCH/527-645
B0BPH8_ACTPJ/1-381
D4E3Y5_SEROD/95-252
B7L9E5_ECO55/107-592
A4TMD9_YERPP/117-568
F8VMU1_SALBC/119-570
E9VF20_ECOLX/108-833
G4IK30_9RHIZ/61-484
D0H3R9_VIBCL/67-537
D8MW29_ERWBE/108-835
G5KML3_ECOLX/107-190
C6DAG4_PECCP/52-508
F3HSQ4_PSEYM/118-181
B7SZR8_9ZZZZ/1-219
I0VMN7_ECOLX/108-832
A8HLY8_BURPE/322-754
O67280_AQUAE/414-606
G5RM95_SALET/56-517
D9UPQ6_9ACTO/59-430
D7CWC5_TRURR/546-624
G0AZM3_9GAMM/794-1220
G0XZL4_9BRAD/81-300
H0ITE3_MYCAB/66-494
B5Q2X4_SALVI/96-568
Q8VLU7_9BACT/9-113
Q1VE96_VIBAL/118-569
D8AYI0_ECOLX/119-576
A4VM62_PSEU5/59-488
C0RI49_BRUMB/69-481
E2WQ35_ECOLX/84-551
F0CXM6_SALMO/119-576
B2NNV3_ECO57/99-573
C6C4D4_DICDC/284-510
C4SM19_YERFR/107-191
D0IKB4_9VIBR/87-561
E4TJY0_CALNY/272-441
A9GUZ3_SORC5/378-503
A7J311_9ZZZZ/3-104
Q844U6_9BACT/53-221
A0AQV1_9BACT/41-219
D3P2T8_AZOS1/61-488
B1L5U7_KORCO/49-439
H8BU67_CAMJU/90-573
H5PT58_ECOLX/1-332
B2P2C6_ECO57/84-551
Q8VLU8_9BACT/9-113
E2DDG9_9ZZZZ/10-442
E8DPS7_SALMO/108-833
G0YPB8_9RHOO/1-153
H7WUQ0_CAMCO/1-358
F5R9F9_9RHOO/64-491
A7J2Y5_9ZZZZ/1-103
B7DN50_9BACL/317-741
G5PSV0_SALET/118-153
B2D1S4_9RHOO/117-653
Q3Z1L8_SHISS/107-593
B3I195_ECOLX/96-568
G8MBD1_9BURK/64-493
AIOA_HERAR/120-572
B1WUW3_CYAA5/70-501
C4SAN1_YERMO/52-509
D6J8K9_ECOLX/119-576
A9MYT1_SALPB/104-828
H4QWG5_ECOLX/99-573
H0MZE8_SALMO/108-833
H7WRQ2_CAMCO/1-358
H0JV10_9NOCA/114-543
C0K430_9BACT/5-206
B6XDT1_9ENTR/63-141
H5NML0_ECOLX/99-573
E7V7B9_SALMO/117-572
E2Z524_ENTFL/286-710
D2F9M0_STAAU/314-738
D0QBZ7_9BACT/1-219
A0ZYG2_9BACT/9-215
F6KW73_9ZZZZ/43-206
E2PKU3_9RHIZ/109-834
B8IVQ2_METNO/343-783
C7DCU8_9RHOB/283-727
H9UUE9_ECOLX/96-568
C0KH24_9BACT/10-92
A8HQM2_9BACT/18-148
G4RNU5_THETK/62-310
E8TWE1_ALIDB/108-849
D5WFC9_BURSC/1-380
Q06YN3_9BACT/1-100
H5G939_ECOLX/119-576
H5FCI8_ECOLX/99-573
B8FR81_DESHD/112-568
C9TUI6_9RHIZ/69-481
NAPA_NITSB/97-619
B9BWQ2_9BURK/108-837
I0JWE2_9BACT/66-495
E2DDD0_9ZZZZ/10-442
A8ZSM3_DESOH/360-473
H0LXW8_SALMO/118-569
E7YBR0_SALMO/115-561
E6ACE0_ECOLX/108-508
E4CGK6_PROAA/121-841
H4PZ68_ECOLX/108-833
C4P932_9BACT/12-138
A9II14_BORPD/273-437
Q2G5Z2_NOVAD/272-582
B8I9P6_METNO/298-722
F8EFU7_RUNSL/62-491
F0A7S4_NEIME/273-609
H4TUS0_ECOLX/38-499
A3N7M3_BURP6/273-628
B3IMI6_ECOLX/84-551
H4SUC6_ECOLX/96-568
B5EED4_GEOBB/97-649
C0K431_9BACT/14-206
E9WET9_ECOLX/115-566
D3GHA6_9BACT/1-94
D7BHR0_MEISD/117-559
G7W6Z3_DESOD/61-459
E9VD45_ECOLX/61-139
E6ED85_PROAA/289-447
Q64CJ9_9ARCH/48-219
E6QK40_9ZZZZ/72-497
H2GDV9_CORDP/113-836
E4GHH3_PROAA/121-841
A9MZX5_SALPB/118-569
H6UY83_9BACT/3-171
E9UDH1_ECOLX/84-551
H8DPA6_9ENTR/491-640
C7QMZ7_CYAP0/70-501
H1RUI4_COMTE/238-739
A6X2W6_OCHA4/111-181
C4IBL6_CLOBU/59-456
C8KWS1_9PAST/1-448
G7STY9_PASMD/94-564
E8B5Q7_SALMO/99-573
Q8L3B6_AZOEV/334-630
Q0K0I9_CUPNH/284-723
H3REY7_ERWST/507-642
B6E586_9BACT/60-211
H4ZAY1_ECOLX/99-573
A9Y2D7_9BACT/47-219
E9ZBS8_ESCFE/1-332
B2A3S3_NATTJ/277-699
H3L5L1_KLEOX/117-574
H3L7J8_KLEOX/1-381
B8KN52_9GAMM/39-447
G5UFF5_ECOLX/1-380
A3PYG4_MYCSJ/51-505
F5QYK2_SHIFL/2-102
C8TRM1_ECO26/108-508
C4KPJ7_BURPE/84-512
B2W2H5_PYRTR/268-594
G9XJK5_DESHA/6-321
G3ZJY0_AGGAC/94-567
Q1HJ56_9BACT/49-217
Q1HJ88_9BACT/36-218
G1Z7B1_ECOLX/513-643
E0EGD7_ACTPL/94-552
Q4U5J7_9BACT/32-216
A8BH33_9BACT/72-217
Q20Z74_RHOPB/80-492
G2CHI4_ECOLX/119-576
D6EBI2_9ACTN/1-468
F6KW69_9ZZZZ/47-205
G5PAF8_SALET/4-89
F3G758_PSESJ/48-504
E5X731_9ACTN/278-355
D6XY26_BACIE/259-727
H8D846_ECOLX/108-833
A5HXI2_9BACT/12-138
E8XFV9_SALT4/56-517
B7TW68_9RICK/5-191
E4HZK7_PROAA/1-409
D4B8H1_9ENTR/49-475
H9U733_9BACT/1-189
A9Y2S8_9BACT/47-209
H8X4I4_9ASCO/462-624
A6TMW4_ALKMQ/116-567
C0K3T1_9BACT/46-209
H5UR12_9MICO/306-732
Q06YM8_9BACT/1-100
D8EDB3_ECOLX/61-139
A0KNC5_AERHH/204-719
B5TZ53_9BACT/22-207
B6E5D9_9BACT/60-209
Q2KV02_BORA1/273-445
D4U081_9ACTO/346-522
H1JC54_9FIRM/99-481
A4ZEZ7_9BACT/1-106
D5YZ48_MYCTU/62-453
B7SZK2_9ZZZZ/1-156
H4IZV0_ECOLX/107-191
I0PDG6_MYCAB/62-516
C1HKM0_9ESCH/4-397
B6RSY1_9BACT/1-118
B5N8Y1_SALET/118-569
E7XQ02_SALMO/56-517
F7QK49_9BRAD/278-717
H4RT91_ECOLX/99-573
B7SZN7_9ZZZZ/1-219
G5MAE1_SALET/99-190
E1HDQ5_MYCTU/276-427
Q93G35_9BACT/2-154
H1YQJ0_9GAMM/98-571
E0QY64_ECOLX/115-566
G8G1V7_9BACT/1-100
A7J2Z7_9ZZZZ/1-107
C0K447_9BACT/43-205
Q1ZAP0_PHOPR/88-547
D0B6C5_BRUME/109-834
H8M4K0_SALTM/116-571
B3F9B7_9PROT/53-386
Q28SF2_JANSC/71-581
Q2QJC6_SYNPW/1-219
Q8MTT3_DROSI/315-514
C0LN31_9BACT/1-193
A0ZYI1_9BACT/14-183
B1PUJ7_9BACT/1-164
A4ZF24_9BACT/1-106
E6AC67_ECOLX/115-566
D0LQH8_HALO1/62-486
A8HQ17_9BACT/12-138
A0L7Z7_MAGSM/66-496
A3DA42_SHEB5/118-569
H5LLL1_ECOLX/105-556
A8HWT7_AZOC5/108-832
Q7VHL6_HELHP/100-567
D7AGF0_GEOSK/474-565
E0WG97_9BACT/28-217
Q6SPT6_9BACT/47-216
G5ZYK7_9PROT/71-427
B6E5H2_9BACT/60-208
Q5Z056_NOCFA/121-506
D2NRK6_ROTMD/124-839
C6IWN2_9BACL/106-819
F8VGU3_SALBC/99-573
G5XWE0_ECOLX/1-381
E0R4Q6_ECOLX/1-332
H1FJZ8_ECOLX/84-551
H5P430_ECOLX/108-832
H4KBJ8_ECOLX/61-139
B7LZ68_ECO8A/107-593
G8N535_GEOTH/318-742
G2UAH1_PSEAI/65-483
F9KQ28_STAAU/314-738
Q39QB3_GEOMG/273-668
E4QBD4_CALH1/58-456
B7SQ01_9ZZZZ/1-212
E7ZAB4_SALMO/108-833
F4CVR2_PSEUX/145-622
D8N8G9_RALSL/140-596
A2VWQ9_9BURK/273-628
F0V4L1_9BACT/2-153
H5NX58_ECOLX/1-380
F8A0S2_CELGA/96-507
F9C709_VIBCL/118-569
Q2QJC4_9SYNE/1-219
F9HWD8_ECOLX/99-167
G5U7S6_ECOLX/108-508
C5T7X5_ACIDE/62-491
Q3J834_NITOC/534-649
A0EAY1_PARTE/296-618
E3IKU0_DESVR/102-650
B2UA19_RALPJ/142-598
A7J318_9ZZZZ/3-100
Q2QJ13_9BACT/1-271
B9KP14_RHOSK/309-741
H4XZ24_ECOLX/99-573
D4H4C4_DENA2/266-428
C8PE74_9PROT/94-614
E6SB50_INTC7/96-523
I0RVV2_MYCPH/62-487
E1QE69_DESB2/1-332
Q844P6_9BACT/47-217
B3WNI3_ECOLX/99-573
Q9Y8M2_AERPE/291-744
A0K1C6_ARTS2/127-512
H5B7K1_ECOLX/107-581
H4TN38_ECOLX/108-832
Q1HIV9_9BACT/25-215
H9A9V1_9RHOO/117-653
H5S2J7_9NOCA/279-433
D0X0M7_VIBAL/6-229
A3F795_9BACT/1-51
A9Y2M8_9BACT/38-215
E1SPK7_FERBD/96-568
Q83YA5_9BACT/3-155
Q8GEZ5_9BACT/28-220
H5CUC6_ECOLX/1-380
C0D9I5_9CLOT/73-494
A9CVI2_9GAMM/803-1230
Q6SPS0_9BACT/42-218
NARX_MYCTU/118-267
B5TZ37_9BACT/27-206
F0QWH7_VULM7/263-700
E8DC25_SALMO/514-643
H8BS21_CAMJU/1-358
A8BHJ6_9BACT/1-162
D8ABK2_ECOLX/108-832
E1STP9_FERBD/102-578
NAPA_BRAJA/101-574
F5MJY6_SHIFL/99-571
F8BMH5_OLICM/111-597
Q62C31_BURMA/80-489
H4ID05_ECOLX/99-573
H5BN94_ECOLX/99-573
Q9V0K2_PYRAB/55-441
D5MFZ5_9BACT/278-364
D2GLE1_STAAU/314-738
A7Z175_BACA2/78-504
C0ZQ39_RHOE4/51-481
A9YVL5_9RHIZ/99-388
B8L5R1_9GAMM/108-832
E8HFY1_ECOLX/115-566
H4R829_ECOLX/1-332
C2JBS1_VIBCL/98-570
F4MBA7_ECOLX/107-191
A3V7K4_9RHOB/427-586
F7MWG8_ECOLX/1-381
E5YGZ9_9ENTR/500-640
D7YMZ0_ECOLX/1-381
P97960_9ZZZZ/3-98
Q2A1F6_FRATH/280-642
B7SQ09_9ZZZZ/1-219
E0FMH9_ACTPL/92-156
C3DYV6_BACTU/318-742
D5Z2Q6_MYCTU/118-267
H7X8F0_CAMJU/92-612
C3NWW2_VIBCJ/98-570
D5C875_ENTCC/1-381
D7Y908_ECOLX/38-499
A9Y2R4_9BACT/12-209
E0RJ72_PAEP6/86-493
G9VSW9_SALMO/514-643
E0T6I9_EDWTF/99-573
E6X262_NITSE/52-417
H5P435_ECOLX/107-190
D0QC16_9BACT/1-219
G5XR30_ECOLX/105-556
E9W1B4_ECOLX/1-332
A3M683_ACIBT/65-481
B1Z212_BURA4/1-382
E2EA36_9ZZZZ/10-442
D0WGM2_9ACTN/104-572
B4M898_DROVI/296-617
A6GNT6_9BURK/49-470
Q3RB48_XYLFA/285-424
E1J465_ECOLX/115-566
H8GKR4_METAL/294-726
D7YWN6_ECOLX/99-573
I0B8J7_9BACT/86-136
H7E6Y2_SALHO/1-380
A5HXM8_9BACT/12-138
I0J1Q7_9BACT/89-342
Q2IP69_ANADE/406-453
E2DDD8_9ZZZZ/10-442
Q6L078_PICTO/314-738
C4QUM6_9BACT/1-180
B0HME0_YERPE/61-488
D3SFF5_THISK/69-488
F4VYF2_ECOLX/515-645
F0V4F7_9BACT/2-153
C8TTB3_ECO26/84-551
F7T5N1_ALCXX/98-571
E4F077_PROAA/289-443
F7ZCP1_ROSLO/430-585
G9UTG6_SALMO/514-643
C0K424_9BACT/41-206
F1DGF9_9RHOO/7-84
A8LA51_FRASN/74-497
G5T9K6_ECOLX/99-573
F9PRI3_9FIRM/279-354
H0M515_SALMO/102-557
F3DYX9_9PSED/65-483
F0KTW9_YERE3/109-523
A0AQV2_9BACT/52-219
B8L4I1_9GAMM/451-610
B6C6D1_9GAMM/530-645
G0Z6P0_9BACT/1-116
B3AAP2_ECO57/119-576
E2XIL4_SHIDY/203-522
B8KTT9_9GAMM/63-470
B1W272_STRGG/62-441
G4AI96_AGGAC/94-567
G8RXQ8_MYCRN/64-497
C7KIL1_ACEPA/60-196
G1UQ05_9DELT/241-698
C5BKH3_TERTT/70-495
G2BNW4_ECOLX/105-556
H0LK83_SALMO/98-525
B6E5M1_9BACT/60-209
H0JF34_9PSED/112-499
Q7LYU6_9EURY/52-229
A7U614_9BACT/2-98
B9D5C5_WOLRE/90-588
B8K9W0_VIBPA/98-570
D0GG52_BRUML/69-481
C0G5S1_9RHIZ/280-604
I0JUJ2_9BACT/46-178
F3M4Q6_9BACL/68-475
G4FB64_9GAMM/121-578
A0ZYA0_9BACT/11-160
H0M5L5_SALMO/233-695
E2DDB1_9ZZZZ/10-442
F6KW78_9ZZZZ/46-203
H7TS67_CAMCO/107-180
C6HUI1_9BACT/272-443
G5VNI4_ECOLX/105-556
Q2EGX0_9ZZZZ/87-161
H2IYT0_RAHAC/63-485
G2SAG9_ENTAL/61-490
G0HM79_THES4/10-410
A9Y2R6_9BACT/6-215
H6RAA3_NOCCG/117-826
H5GRN4_ECOLX/108-832
E9X4M3_ECOLX/108-833
A5YKG7_9BACT/95-150
C4KA11_THASP/108-827
Q8GEN8_9BACT/26-218
Q4U5L6_9BACT/53-220
Q1HIY2_9BACT/34-218
F7SAG2_9PROT/126-596
C6UV29_ECO5T/114-565
C0K3Y5_9BACT/29-206
G6I3Y8_9FIRM/1-332
D6FKD3_MYCTU/132-578
D5S0B4_CLODI/95-516
C7MLE9_CRYCD/278-705
A9Y2C4_9BACT/52-219
H9U730_9BACT/1-183
F4UVN1_ECOLX/107-191
H4M0U4_ECOLX/107-191
G8SDX0_ACTS5/87-492
A8BHT4_9BACT/1-163
C8WHG5_EGGLE/110-624
H6MJV8_ECOLX/56-517
I0J1S4_9BACT/89-342
B0AUC1_BACAN/318-742
H7Y6G6_CAMJU/1-358
E8HI12_ECOLX/96-568
H3MUK8_KLEOX/107-192
E7WA84_SALMO/102-557
D1P7E7_9ENTR/1-381
B8B0P9_ORYSI/1-387
A8I8D3_AZOC5/52-509
F6FR00_ISOV2/84-521
B1FB48_9BURK/448-628
C5CY95_VARPS/74-479
E7HMU6_ECOLX/96-568
E1J8F5_ECOLX/1-67
F0J651_ACIMA/271-597
B1ZIG6_METPB/79-350
Q2W3V0_MAGSA/125-571
C4YXT5_9RICK/271-587
Q56HX6_9BACT/53-220
H7ZMH9_CAMJU/92-612
F5L7M5_9BACI/406-453
H5E078_ECOLX/108-833
F5R405_SHIFL/1-332
F5NJ08_SHIFL/515-643
B3ACU7_ECO57/84-551
D5XBZ2_THEPJ/66-489
F9ZSL1_ACICS/272-627
D8CC55_ECOLX/1-310
H7TA15_CAMCO/107-180
Q1HJ78_9BACT/11-216
B1JJC1_YERPY/121-578
A8BHJ2_9BACT/1-162
C7MLH6_CRYCD/107-574
B5RV40_DEBHA/297-458
G4C036_SALIN/98-525
D7ZT13_ECOLX/119-576
B5TZ34_9BACT/44-205
G9XTQ0_DESHA/113-570
H4FWP2_STAAU/105-820
B9R548_9RHOB/74-528
Q1QJ71_NITHX/106-820
A3RQQ2_RALSL/273-629
E6VV37_DESAO/110-652
A0ZYE5_9BACT/26-196
B5Q7A1_SALVI/56-517
H3VYM4_STAEP/105-818
A7J2Z5_9ZZZZ/1-103
Q87HK4_VIBPA/110-502
E8B8H7_SALMO/108-832
NAPA_SALA4/96-568
Q24R28_DESHY/77-489
F5RY64_9ENTR/108-833
E1ECH6_VIBPA/98-570
B2SVL3_XANOP/280-433
B2H7I3_BURPE/325-549
G4DKX2_9GAMM/539-648
H2W0K1_CAEJA/302-626
E9WW15_ECOLX/510-643
B7LHH0_ECO55/108-833
F5Q5Q6_SHIFL/1-268
F9NVB5_PROAA/117-837
E7VAL5_SALMO/108-832
F6KWA4_9ZZZZ/43-205
H5V2U7_ESCHE/61-139
B9CJN9_9BURK/73-487
F2FGA8_SALDU/107-592
G9XGY3_DESHA/105-543
TORA_PASMU/88-563
F3CLR1_PROAA/289-447
F7UUJ5_EEGSY/160-646
B7SQ79_9ZZZZ/1-219
G9RC30_9ENTR/52-508
H7ES31_PSEST/110-492
Q88KV4_PSEPK/300-732
B5LPE7_9BACT/1-279
G9XW65_DESHA/108-491
Q73V09_MYCPA/291-449
H0IAX2_9MYCO/66-474
H0LZJ6_SALMO/96-568
F7ZYZ3_CELGA/527-699
F6DI99_THETG/56-474
A9Y2N3_9BACT/55-219
Q56HW6_9BACT/28-214
C0LN22_9BACT/1-186
B4V884_9ACTO/78-508
D6E9E4_9ACTN/86-526
B7SZJ9_9ZZZZ/1-170
I0KSC0_STEMA/108-593
F2N284_PSEU6/1-381
H0BHR6_9ACTO/120-493
Q5PMB9_SALPA/107-537
H3U492_STAAU/314-738
H7X629_CAMJU/107-180
A8SN48_9FIRM/279-354
C6R8A1_9CORY/396-443
C7LT70_DESBD/273-692
B6JB79_OLICO/5-340
A9Y2F6_9BACT/46-217
C8A8P4_STAAU/314-738
Q308V4_9BACT/28-216
Q8GEV1_9BACT/46-216
H3PID7_BRUAO/69-481
E5KJ93_VARPD/84-393
H4F013_9RHIZ/68-481
E9A1V0_SALET/108-832
A7J325_9ZZZZ/3-100
E1RXG1_ECOUM/1-380
Q1HIY6_9BACT/29-217
B3V8J6_9BACT/46-204
H5QBV5_ECOLX/99-573
B5R3L1_SALEP/108-833
G4PX81_ECOLX/107-593
F0M739_ARTPP/124-509
F8UHY5_9ZZZZ/1-69
G5P8D1_SALET/57-188
H0LQV8_SALMO/119-576
B0TWQ0_FRAP2/280-642
F6KWA6_9ZZZZ/29-206
A1KQU3_9BACT/33-206
A3PGW9_RHOS1/116-495
G2PDN3_STRVO/16-442
F3V1K2_SHIDY/1-211
C4P941_9BACT/12-132
A4FZW3_METM5/53-424
D3CUN4_9ACTO/554-645
F8HAS8_PSEUT/406-460
G0ASB2_9GAMM/118-569
A8BHB4_9BACT/1-162
H8B5X8_CAMJU/107-180
B2CM23_SULDE/1-160
E9YWQ5_ECOLX/61-139
F0SX98_SYNGF/277-700
G5YJ29_ECOLX/513-643
Q6A6G4_PROAC/491-648
B0A719_9FIRM/277-354
H1JBW9_9FIRM/116-585
E8IYF5_ECOLX/108-833
C2VSZ1_BACCE/111-823
B7SQ48_9ZZZZ/1-218
B6E5I9_9BACT/60-209
D7YSQ1_ECOLX/1-721
E7XPA0_SALMO/233-695
A5HXI0_9BACT/12-138
C4QUR5_9BACT/1-178
E9A3F9_SALET/98-525
E4ALN2_PROAA/125-185
C4KGS0_SULIK/14-128
E8IGU3_ECOLX/61-139
Q00AA9_9BACT/1-103
F4ETE9_BACAM/322-746
G2D6M7_ECOLX/107-191
C2Z310_BACCE/309-733
H3KD63_9BURK/130-599
E5AK90_9PROT/95-401
E4FDP3_PROAA/491-648
D5C6N0_ENTCC/239-457
D1AGJ3_SEBTE/273-696
C2LEL3_PROMI/61-490
C6U3B9_BURPE/108-836
B7SPX0_9ZZZZ/1-219
H1C3N5_ECOLX/107-191
A9Y2G4_9BACT/47-219
D2AKN3_FRATE/280-642
H5M929_ECOLX/61-139
A3F7L9_9BACT/1-58
D1RAG3_9CHLA/431-624
H1RC45_SALMO/107-537
Q2EH43_9ZZZZ/87-139
B2GCL6_LACF3/103-822
B6JE51_OLICO/79-495
Q0SC94_RHOSR/122-520
H4Z3X1_ECOLX/107-191
G0GHN2_KLEPN/108-833
C0LIH2_9AQUI/94-169
C4T2J0_YERIN/2-117
F7U9R5_RHIRD/110-501
A9G046_9RHOB/70-479
A6B2F7_VIBPA/215-717
D5D5V5_ECOKI/107-592
G4C3G9_SALIN/124-570
I0RUN0_MYCXE/118-829
A8HQI3_9BACT/18-148
D4Q3R9_LISMN/315-739
A3NZM9_BURP0/63-477
B4U7B7_HYDS0/257-729
F9TBY7_9VIBR/98-570
I0RSY1_MYCPH/83-492
B5TZ35_9BACT/43-205
B3F962_9ZZZZ/27-267
F9PN54_9ACTO/130-853
Q9PGI9_XYLFA/425-610
Q8YGK6_BRUME/280-604
G2MIQ9_9ARCH/107-589
Q844M7_9BACT/49-217
F4VY80_ECOLX/96-568
D6E929_9ACTN/9-457
G9YG64_9FIRM/1-243
G2FDB8_9GAMM/109-517
G6EGU7_9SPHN/79-557
A8UWU3_9AQUI/373-572
Q6NJA9_CORDI/113-836
A3PWR5_MYCSJ/291-439
G7D9R3_BRAJP/278-718
D1YYX0_METPS/60-484
I0DYC3_PROST/1-381
G8S9J2_ACTS5/303-473
H5ATI9_ECOLX/108-832
F3RQW5_VIBPA/118-569
I0JUH0_9BACT/16-213
D8A5N9_ECOLX/175-312
D7DTE2_METV3/53-427
C9MHT8_HAEIF/5-395
Q6GUE5_9GAMM/108-845
H5DAF7_ECOLX/38-499
D6CVD1_THIS3/273-434
G7YYG4_CLOSI/1-196
B8ILC5_METNO/125-583
E0WGB2_9BACT/13-217
G0Z6N9_9BACT/1-116
B9AG48_METSM/59-437
D0R6U6_9BACT/52-220
Q2C2E5_9GAMM/86-544
D0QC85_9BACT/1-220
E1ELR9_VIBPA/15-445
E2P956_PASHA/92-179
A3Q8Y8_SHELP/118-569
C0K3Z4_9BACT/45-207
A9YVL2_9GAMM/98-353
H1R4Z5_VIBFI/88-547
Q2QJC2_9SYNE/1-219
C3N9H0_SULIY/306-404
Q6SPU8_9BACT/6-217
E3UZL7_YERPE/2-31
E0IZ47_ECOLW/99-573
F9NR52_PROAA/121-841
Q12Z41_METBU/48-421
Q56HZ3_9BACT/49-216
D7BQK9_STRBB/500-649
B6ISX5_RHOCS/271-601
A4MH67_BURPE/108-836
D4G4A2_BACNA/60-461
B6E5N4_9BACT/60-209
B2P9F4_ECO57/108-833
H6UY99_9BACT/19-170
B6E567_9BACT/59-208
G5TIK7_ECOLX/105-556
A4EFW5_9RHOB/283-718
F2FQP7_SALGL/98-525
NUOG_SHEON/468-659
A9AEE4_BURM1/322-754
B9MRL1_ANATD/58-456
C9Q984_9VIBR/98-570
A4Y359_SHEPC/207-708
F6AJN3_PSEF1/98-571
B8IH87_METNO/66-478
D0QC08_9BACT/1-219
E8BJJ7_SALMO/99-573
I0G385_9BRAD/64-521
G7UIL1_PANAN/55-476
F9GZ14_HAEHA/4-207
C6SN08_NEIME/273-609
B9KWQ2_RHOSK/51-508
Q50569_METTF/60-483
F5NMH9_SHIFL/1-380
G3A1S0_9RALS/61-479
D6CJD3_9PSED/96-352
H3LN60_KLEOX/114-532
Q70HY0_9ACTO/133-545
E1SBY7_PANVC/108-835
C7WKF1_ENTFL/286-710
C4V5U8_9FIRM/100-636
A4ZEZ6_9BACT/1-106
C3T5L3_ECOLX/90-557
D4BEC5_9ENTR/107-191
O25163_HELPY/80-534
G1CQP0_9DELT/1-201
H5ILG2_ECOLX/510-643
B3F933_9ZZZZ/19-255
B0KI08_PSEPG/121-512
C1M594_9ENTR/108-833
D7YVP0_ECOLX/108-832
B4EW66_PROMH/114-502
Q39JY3_BURS3/63-477
F1KVL1_ASCSU/308-637
G4GGV6_9EURY/1-402
B6E5G8_9BACT/60-209
F0QTB3_VULM7/314-409
F3ECE7_PSESL/292-508
B1PUS2_9BACT/60-173
B9M4I6_GEOSF/263-753
B3YBL9_SALET/96-568
G5KU52_ECOLX/38-499
F9NWY0_PROAA/499-649
G8GB49_THETH/25-174
F7N3J7_ECOLX/1-380
C4UT65_YERRO/119-576
A4JCG0_BURVG/322-754
F3IJL6_PSESL/473-637
C9XH28_SALTD/118-569
B6I3C1_ECOSE/18-479
E6SXH0_SHEB6/87-561
A5UVG3_ROSS1/299-692
Q8EA47_SHEON/99-527
E0FAC9_ACTPL/92-156
D5D6V2_ECOKI/61-488
A0ZY69_9BACT/10-215
A9Y2F2_9BACT/38-216
H4CYJ3_STAAU/105-820
E8IL97_ECOLX/1-381
E2S4P1_9CORY/396-443
B6IAM5_ECOSE/107-190
A8MKZ1_ALKOO/59-459
E5ZTJ2_ECOLX/119-576
G8PNC7_PSEUV/306-738
A4NQA3_HAEIF/110-568
C8WHQ7_EGGLE/1-468
Q2B6V3_9BACI/320-744
H5IBU0_ECOLX/61-139
E1WE91_SALTS/107-591
E1J921_ECOLX/1-721
G7TRP4_VIBCL/118-569
D7NYG9_CYNSP/255-583
A0JRP5_ARTS2/120-834
G6EZ03_9PROT/272-600
F4NG23_9ENTR/4-397
E7Z151_SALMO/56-517
B8KTH5_9GAMM/516-617
Q1WKW2_DROER/178-498
A6GJI1_9DELT/290-365
O29065_ARCFU/401-514
H5D9W3_ECOLX/107-191
E6D9D6_PROAA/491-648
D8K775_NITWC/476-656
E8JCS6_ECO57/99-573
C3F4T4_BACTU/293-717
C4S0R0_YERBE/121-578
E8A2M6_SALMO/118-569
B7L5D9_ECO55/111-566
E2V0Z5_MYCTU/127-573
E7XXI4_SALMO/56-517
C6C4J3_DICDC/108-835
D7XVU8_ECOLX/1-451
B8F3S1_HAEPS/1-382
C0K3T6_9BACT/60-207
D0QC83_9BACT/1-219
G7C6K0_VIBCL/118-569
D5BMD3_PUNMI/73-484
H1NV81_9SPHI/66-497
B3QSU9_CHLT3/148-585
D0FVK4_ERWPE/52-510
D6IPW0_ECOLX/108-498
H4JPI7_ECOLX/96-568
E9F9C4_METAR/204-530
Q3Z1P5_SHISS/108-508
G4AZZ6_AGGAC/1-332
F5TKQ9_9ACTO/115-395
E7YPR8_SALMO/118-569
Q56I08_9BACT/48-217
C8AEK7_STAAU/314-738
D0W863_NEILA/273-609
H0IN87_MYCAB/284-454
D0QCI5_9BACT/1-219
H1UT96_ACEPA/112-664
Q56HZ4_9BACT/55-220
D6X8H3_STRPR/345-514
A9CH47_AGRT5/112-565
H1EI09_ECOLX/108-832
A1KQV3_9BACT/21-202
F4VUY1_ECOLX/108-498
C8UDN5_ECO1A/513-643
B7A2R2_ECO57/108-832
A5UFI1_HAEIG/1-379
A3F7K3_9BACT/1-58
H7Y0Y2_CAMJU/92-612
D0QC03_9BACT/1-219
D3US53_LISSS/315-739
B6YTW2_THEON/63-485
H5UAG4_9ACTO/62-490
H5MTR8_ECOLX/108-832
D1QZH5_STAAU/314-738
B5LPE8_9BACT/6-275
E1S2A3_ECOUM/108-508
C6UXD4_ECO5T/84-551
E4ATF7_PROAA/289-447
B6E5A2_9BACT/60-209
H7Z759_CAMJU/92-612
E7T2V8_SHIBO/96-568
H5M3A7_ECOLX/96-568
E9UYP0_9ACTO/50-509
I0JUI0_9BACT/18-206
Q308Y1_9BACT/19-216
Q56HZ1_9BACT/46-217
G7W6L0_DESOD/59-467
F5KIN6_PSEAI/64-493
A9Y2I0_9BACT/46-216
E8CNE5_SALMO/233-695
C0K3T8_9BACT/47-209
G4HG38_9BACL/106-818
Q6NP42_DROME/354-674
D7N4G3_9NEIS/273-609
Q7X046_9BACT/51-217
B6E582_9BACT/59-208
H4AG44_STAAU/105-820
E1K0S1_DESFR/17-439
D2MXR2_CAMJU/92-612
H4PSV5_ECOLX/61-139
C3FNA6_BACTB/318-742
H6Q189_RICRI/271-587
C6V0U8_ECO5T/107-191
A3MDU7_BURM7/80-489
E1PJ60_ECOAB/56-517
H5Y7X5_9BRAD/309-740
E6NSG6_HELPQ/7-186
Q24Q89_DESHY/382-485
A5HXI7_9BACT/12-138
F3Z295_DESAF/103-649
D4EAP9_AGGAC/1-379
C4U4V8_YERAL/1-365
E7J1Q8_ECOLX/108-832
F9ITP9_ACIBA/546-645
E2DDH4_9ZZZZ/10-443
D9XK84_9ACTO/99-528
O06459_THETH/92-798
E9ZEG6_ESCFE/108-832
G5UQN8_ECOLX/108-833
E8CSD4_SALMO/56-517
E0LT56_9ENTR/318-745
I1D1N8_9PSEU/129-615
D2FGA2_STAAU/105-820
F9BRQ5_VIBCL/96-568
B4A9B6_SALNE/115-561
G5S4F8_SALET/3-201
D7Z9B3_ECOLX/108-498
E1IMY2_ECOLX/3-715
A6F8L8_9GAMM/78-489
E6YR27_9RHIZ/280-600
E7YHC5_SALMO/99-573
TORA_VIBCH/87-561
E3VNL0_9ZZZZ/5-206
F7PKK7_9EURY/504-609
Q7WE27_BORBR/65-522
D0IAV7_VIBHO/96-568
Q5HDF9_STAAC/105-820
D0ZA08_EDWTE/108-821
E7WH74_SALMO/96-568
H4YVW2_ECOLX/108-832
D0QC75_9BACT/1-219
D8N0W0_RALSL/120-575
E0T384_EDWTF/108-508
B3HSZ8_ECOLX/99-573
Q1HJ58_9BACT/46-218
D7HYQ1_PSESS/66-495
H7E6C7_SALHO/118-569
B7I5Z6_ACIB5/122-522
B7D0G3_BURPE/63-477
B5WS70_9BURK/94-567
C0RIE5_BRUMB/280-604
D8ABJ4_ECOLX/1-381
D8D4C6_COMTE/273-624
G5NS35_SALET/6-110
C4XQC8_DESMR/107-466
A0ZYI6_9BACT/29-217
B1XB62_ECODH/107-592
B3V5K6_9EURY/118-409
B6ES41_ALISL/87-561
E8FQU1_SALMO/118-569
F0NGG1_SULIR/89-783
E9UBG0_ECOLX/99-573
H5C5D8_ECOLX/108-832
B4CV15_9BACT/394-505
G4J4N7_9PSEU/404-463
G0B1G5_9GAMM/98-571
B5IGV5_ACIB4/69-459
C3VJ54_9ARCH/1-199
A6FQZ8_9RHOB/422-576
B7SQ77_9ZZZZ/1-219
E0R0F0_ECOLX/84-551
E4P2K9_ECO8N/108-833
B9C3C5_9BURK/69-624
C4GHQ0_9NEIS/107-601
H1JX66_9MYCO/289-456
Q3RAU5_XYLFA/431-610
F1VGC5_PROAA/289-447
G0B4U9_SERSA/108-837
B7SPX7_9ZZZZ/1-219
H7S9E0_CAMCO/90-573
E3HIB2_ACHXA/54-511
H8CVY9_CAMJU/107-180
H8NZH9_RAHAQ/114-560
D7Z379_ECOLX/61-139
D0QBW3_9BACT/1-219
E9Y009_ECOLX/84-551
F3P321_9ACTO/289-458
C5T604_ACIDE/316-758
F4YAS1_9BACT/95-166
C9Y0U1_CROTZ/121-529
Q5PHX4_SALPA/108-832
F8YET1_ECOLX/108-833
H0L011_SALMO/108-833
Q1HJ72_9BACT/36-218
Q397A1_BURS3/60-489
D0R6V5_9BACT/28-217
NAPA_SHIDS/96-568
A1RG51_SHESW/95-567
F9XSN1_CAMFE/1-386
D4B9H8_9ENTR/107-191
A0B0Y7_BURCH/134-542
Q2QJ24_9BACT/1-219
C7KIK8_ACEPA/1-276
D5V662_ARCNC/98-568
H5QH17_ECOLX/513-643
H4K1R7_ECOLX/108-833
B3F964_9ZZZZ/22-278
A0ZYC0_9BACT/22-216
D7B620_NOCDD/114-623
G5R890_SALSE/17-102
E8AN27_SALMO/98-525
B6E566_9BACT/59-209
D0QC34_9BACT/1-218
G4ABR1_AGGAC/45-503
G5P6N0_SALET/1-61
F8X8S7_ECOLX/1-332
Q56HY6_9BACT/35-217
C3VJ48_9ARCH/1-198
H5F5Z0_ECOLX/107-191
H3YVB8_STAAU/105-820
G0B124_9GAMM/87-561
Q1HJ69_9BACT/27-218
B6HG24_PENCW/42-471
B8IZ08_DESDA/128-646
E0WFQ2_9BACT/57-219
H5UFC7_9ACTO/437-484
F8C5L6_THESO/59-480
A7IE85_XANP2/63-485
A7J2Y8_9ZZZZ/3-107
B0A8E1_9FIRM/1016-1091
Q2RIP4_MOOTA/61-466
F0JM17_ESCFE/99-573
Q83Y83_9BACT/2-154
Q2CKD7_9RHOB/283-722
D5XCI4_THEPJ/277-352
F5WGQ0_STAAU/105-820
B6E557_9BACT/60-209
H5HM92_ECOLX/119-576
A5VZZ3_PSEP1/280-501
Q93G34_9BACT/3-155
G5P8D2_SALET/2-44
C6DX89_MYCTK/291-442
H5GQQ5_ECOLX/108-833
B1PUH2_9BACT/1-164
A1BAG9_PARDP/58-475
Q8XXQ7_RALSO/273-629
F5QYS9_SHIFL/1-381
D1B101_SULD5/89-559
F1Z348_9SPHN/77-489
H3V8W2_STAEP/314-738
B7CRT4_BURPE/108-195
D4H4C4_DENA2/510-626
A3KSY4_PSEAI/64-493
H1KSP6_METEX/376-488
I0MJT8_SALET/107-537
F8YGG8_ECOLX/114-565
A4TLD4_YERPP/52-509
H5CM24_ECOLX/84-551
G5RYW1_SALET/1-55
Q3J834_NITOC/276-440
H4RGC4_ECOLX/84-551
B7SZJ3_9ZZZZ/1-211
D7ZFS0_ECOLX/119-576
Q73IK0_WOLPM/272-600
B5I867_9ACTO/5-115
B9Z241_9NEIS/273-641
H4H711_STAAU/105-820
A6F4H6_9ALTE/40-463
E6B8D6_ECOLX/108-833
G0XZG4_9BACT/79-270
B2IHW0_BEII9/434-598
Q4QLN6_HAEI8/110-568
H5GSB4_ECOLX/111-566
H5N992_ECOLX/1-381
H9NN98_9RHOO/144-704
I0AB39_SALET/96-568
D9VV73_9ACTO/63-490
D7Y1E9_ECOLX/84-551
C2DP04_ECOLX/1-380
E7YG20_SALMO/108-833
A3MVX3_PYRCJ/152-716
A4URI2_9BACT/1-154
G8AUM7_AZOBR/239-723
G8NNH1_BRUSS/113-444
I0W5P5_9NOCA/121-517
E6AVZ5_ECOLX/61-139
A9Y2S7_9BACT/44-216
E8J2H1_ECO57/84-551
C0D5M0_9CLOT/49-222
H1RGZ9_SALMO/108-833
B6RSQ5_9NOST/1-118
E8GU63_SALMO/102-557
D9P6X6_ACTPL/92-567
C0CID8_9FIRM/283-705
A3N2X2_ACTP2/109-567
H0L2S5_SALMO/96-568
H3QXK3_BRUAO/113-444
B4U8Z3_HYDS0/209-684
A9YVL8_9BACT/98-353
E8JCH5_ECO57/119-576
G2UJK4_PSEAI/64-493
D6IFD1_ECOLX/56-517
E4N0I4_KITSK/97-520
Q7NXK4_CHRVO/300-550
B1LPP5_ECOSM/61-488
E7W0E4_SALMO/107-537
Q6Q9D0_9BACT/34-215
B3A497_ECO57/99-573
E7TMV8_ECO57/510-643
H4TFK5_ECOLX/107-191
F5ZQP7_SALTU/108-832
G0GN37_KLEPN/502-643
H5V2C7_ESCHE/117-563
A1KQW8_9BACT/7-208
D5EQE3_CORAD/128-515
C7JXR8_ACEPA/109-661
B1IR03_ECOLC/111-566
Q98P32_RHILO/113-253
B6I7N3_ECOSE/515-645
F2EV97_PANAA/110-518
D7C9D9_STRBB/61-470
G5LPF3_SALET/95-550
F4CRF1_PSEUX/300-730
H5SRI6_9BACT/58-496
Q8E8Z1_SHEON/118-568
C3VJA8_9ARCH/1-199
B7SQ19_9ZZZZ/1-219
F7MWG1_ECOLX/108-832
D1TVX9_YERPE/483-639
C4RZK4_YERBE/52-509
H0MHM4_SALMO/99-573
B5L527_9BACT/20-208
F5RXK8_9ENTR/107-191
A4URK8_9BACT/2-155
A9Y2X2_9BACT/7-215
H5EHY3_ECOLX/108-832
F2FXP6_SALGL/107-593
F3RMM5_LISMN/315-739
A4TX53_9PROT/58-475
I0JVR3_9BACT/313-402
H4IAT5_ECOLX/107-190
G5UZA7_ECOLX/107-191
B1W0U5_STRGG/120-510
Q00AC6_9BACT/1-101
B0QEX4_BACAN/111-823
F0V4K9_9BACT/2-153
B7SZM4_9ZZZZ/1-219
Q8VNX7_9BACI/9-113
Q5PN60_SALPA/516-645
G4PKH2_BRUML/109-834
H4M8Q2_ECOLX/108-832
A0ZY91_9BACT/10-198
D5V743_ARCNC/105-492
A9Y2F7_9BACT/32-216
Q844L8_9BACT/50-217
A9YVP4_9BACT/98-361
B5N2R5_SALET/108-833
E2DDF8_9ZZZZ/10-442
H5DK40_ECOLX/84-551
F2A698_RHIET/59-482
H5L454_ECOLX/108-833
B2JWA4_BURP8/108-847
D1TV74_YERPE/117-568
H5SP83_9ZZZZ/273-349
G6YSL4_9ALTE/61-483
B8CTJ1_SHEPW/96-568
B0CL33_BRUSI/69-481
D8A9T1_ECOLX/1-380
E0WG12_9BACT/6-216
B2NKV5_ECO57/56-517
Q6Q980_9BACT/49-218
G8G1T4_9BACT/1-102
Q7X2P6_SPHEL/59-477
H1F498_ECOLX/1-332
F9Q8P6_9PAST/63-141
E4Q6Y6_CALOW/58-456
A9ZX75_YERPE/482-639
A8PDK6_COPC7/312-639
H5AE60_ECOLX/84-551
NAPA_ESCF3/96-568
D8B1M4_ECOLX/1-721
G9U237_SALMO/56-517
G7VHF3_9CREN/283-742
H4XJ79_ECOLX/108-833
B7SZQ0_9ZZZZ/1-209
D6GLY1_9ENTR/1-341
F8XE06_ECOLX/211-345
H0N607_SALET/96-568
Q166T5_ROSDO/109-834
G5M581_SALET/98-445
H6PGE8_RICRI/271-587
B7SPZ1_9ZZZZ/1-219
E6KRZ3_9ACTO/346-505
Q57DU5_BRUAB/280-604
F2EUF6_PANAA/113-506
Q0FEJ2_9RHOB/283-716
E0WG58_9BACT/55-220
A9Y2P7_9BACT/47-217
F8KBF3_LACRE/102-822
H8A4D2_CAMJU/107-180
A8E987_BURPE/84-512
A6DB69_9PROT/110-558
B6E5A7_9BACT/60-209
F4UAK8_ECOLX/500-643
A0ZYK0_9GAMM/13-203
D8AU77_ECOLX/1-451
B9C1M2_9BURK/304-521
Q162F5_ROSDO/90-549
A6X2Z5_OCHA4/109-834
H5EQM7_ECOLX/107-191
D0QBR9_9BACT/1-219
C7LZ00_ACIFD/123-544
G0XZL6_9BRAD/81-301
E2DDK5_9ENTR/10-437
E8YVX3_9BURK/206-713
H3SRA2_PSEAE/98-571
A4LU02_BURPE/80-489
H1FUS3_9HELI/93-517
B2CDC3_9BACT/93-169
D0K893_STAAD/314-738
[truncated: 118,989 more chars]
