# Supplementary material for: Contact prediction is hardest for the most informative contacts, but improves with the incorporation of contact potentials
Source: PLoS One. 2018 Jun 28;13(6):e0199585. doi: 10.1371/journal.pone.0199585 (PMC6023208; doi:10.1371/journal.pone.0199585)
Supplement: S1 Data — Each file in the ‘alignments’ directory herein corresponds to a protein family’s alignment and contains the accession number and sequence range of each sequence in the alignment. (TAR.GZ) [file pone.0199585.s001.tar.gz › alignments/AraC_binding]

A0AET6_LISW6/10-146
A0AKR6_LISW6/23-155
A0AX01_BURCH/33-171
A0AX63_BURCH/55-204
A0AX70_BURCH/27-178
A0AXR1_BURCH/25-109
A0AYG7_BURCH/22-209
A0AZZ7_BURCH/19-145
A0B039_BURCH/25-162
A0B1L1_BURCH/13-144
A0B1M9_BURCH/19-149
A0B266_BURCH/22-160
A0B4F2_BURCH/16-106
A0K5S3_BURCH/18-152
A0K8H8_BURCH/28-153
A0KEB0_AERHH/16-93
A0KEI0_AERHH/22-154
A0KEV2_AERHH/16-151
A0KFD0_AERHH/5-179
A0KFU4_AERHH/13-146
A0KHN7_AERHH/17-187
A0KJI6_AERHH/41-177
A0KQ54_AERHH/36-172
A0KU47_SHESA/17-230
A0KYQ1_SHESA/14-148
A0L141_SHESA/18-151
A0LK28_SYNFM/57-186
A0NHN9_OENOE/21-163
A0NKY8_OENOE/23-135
A0NMB1_9RHOB/43-173
A0NPK3_9RHOB/19-143
A0NRT6_9RHOB/12-146
A0QVI9_MYCS2/3-132
A0QZE6_MYCS2/43-175
A0R133_MYCS2/15-133
A0R3G7_MYCS2/17-132
A0Y944_9GAMM/15-150
A1A066_BIFAA/47-186
A1A296_BIFAA/61-197
A1A7B1_ECOK1/37-177
A1AAU8_ECOK1/18-172
A1ABN3_ECOK1/23-158
A1ABW7_ECOK1/19-158
A1AHL9_ECOK1/64-170
A1B409_PARDP/20-160
A1BBK0_PARDP/15-136
A1EK31_VIBCH/21-155
A1ENC6_VIBCH/14-148
A1EQF3_VIBCH/39-155
A1F3L8_VIBCH/25-161
A1F4L7_VIBCH/21-155
A1F4Z2_VIBCH/39-155
A1F652_VIBCH/14-148
A1JMI8_YERE8/25-162
A1K8A9_AZOSB/29-162
A1R9D6_ARTAT/21-156
A1RAM6_ARTAT/348-478
A1RHC1_SHESW/17-176
A1RLC0_SHESW/14-148
A1RNP4_SHESW/18-151
A1S5V2_SHEAM/14-146
A1SAV4_SHEAM/16-96
A1TD03_MYCVP/36-175
A1TIA8_ACIAC/50-182
A1TJQ7_ACIAC/24-130
A1TK09_ACIAC/35-177
A1U2J4_MARAV/51-226
A1U7F4_MARAV/21-162
A1UVN1_BURMS/161-292
A1UYC0_BURMS/78-215
A1UYK3_BURMS/21-152
A1UZ18_BURMS/13-150
A1V3U1_BURMS/13-147
A1V5A9_BURMS/38-166
A1VAN6_DESVV/15-154
A1VPE7_POLNA/24-222
A1VQT2_POLNA/31-170
A1W219_ACISJ/32-170
A1WL12_VEREI/42-167
A1ZC75_9BACT/28-172
A1ZGX1_9BACT/26-171
A1ZJ62_9BACT/17-170
A1ZJJ5_9BACT/131-209
A1ZL24_9BACT/3-95
A1ZNV2_9BACT/26-169
A1ZX84_9BACT/14-154
A2P3L9_VIBCH/21-155
A2PAR1_VIBCH/39-155
A2PBB9_VIBCH/14-148
A2PBV8_VIBCH/25-161
A2PPQ5_VIBCH/14-148
A2PR49_VIBCH/39-155
A2PRG2_VIBCH/25-161
A2PUP5_VIBCH/21-155
A2RWH6_BURM9/161-292
A2S0A4_BURM9/71-208
A2S0I7_BURM9/21-154
A2S112_BURM9/13-150
A2S2R1_BURM9/13-147
A2SB34_BURM9/28-153
A2SE37_METPP/20-98
A2SEG7_METPP/61-194
A2SG28_METPP/31-164
A2SM10_METPP/24-155
A2TPR4_9FLAO/16-98
A2TRQ2_9FLAO/17-94
A2TYF7_9FLAO/27-178
A2VR73_9BURK/55-205
A2VX96_9BURK/28-150
A2VZ49_9BURK/25-162
A2W072_9BURK/107-239
A2W0E4_9BURK/118-304
A2W109_9BURK/32-116
A2W1I2_9BURK/33-171
A2W3K9_9BURK/22-159
A2W420_9BURK/19-149
A2W435_9BURK/14-144
A2W5L5_9BURK/27-151
A2W970_9BURK/28-151
A2WEP7_9BURK/25-158
A2WFR1_9BURK/13-145
A2WFS2_9BURK/19-145
A2WG31_9BURK/22-159
A3CKX9_STRSV/22-170
A3CL13_STRSV/19-201
A3CML2_STRSV/29-167
A3CNC2_STRSV/22-93
A3D122_SHEB5/19-147
A3D2W9_SHEB5/14-148
A3D530_SHEB5/24-141
A3D7E1_SHEB5/17-234
A3D8V1_SHEB5/18-151
A3DAE8_SHEB5/15-171
A3DHI5_CLOTH/28-102
A3EH63_VIBCH/39-155
A3EHB5_VIBCH/21-155
A3EHG0_VIBCH/25-161
A3ELV8_VIBCH/14-148
A3GIN7_VIBCH/39-155
A3GLA9_VIBCH/21-155
A3GN54_VIBCH/25-161
A3GNT8_VIBCH/14-148
A3GVT7_VIBCH/21-155
A3GVT8_VIBCH/20-154
A3GXH6_VIBCH/14-148
A3GXV6_VIBCH/39-155
A3HVZ7_9BACT/15-98
A3HXW8_9BACT/28-159
A3I6W7_9BACI/20-141
A3I8A6_9BACI/21-139
A3IA68_9BACI/14-142
A3IB49_9BACI/33-164
A3JAK8_9ALTE/57-183
A3JFW9_9ALTE/36-191
A3JG60_9ALTE/27-162
A3JV29_9RHOB/237-308
A3K5Q0_9RHOB/13-140
A3KR54_PSEAE/16-161
A3KRH6_PSEAE/9-176
A3KSG0_PSEAE/20-113
A3KSI0_PSEAE/11-150
A3KUP8_PSEAE/8-90
A3KUP9_PSEAE/17-147
A3KUS7_PSEAE/53-195
A3KVV9_PSEAE/14-151
A3KWU3_PSEAE/18-153
A3KXJ9_PSEAE/46-184
A3KZ18_PSEAE/26-173
A3L011_PSEAE/10-141
A3L0H6_PSEAE/27-165
A3L0R0_PSEAE/27-151
A3L4V3_PSEAE/17-142
A3L5C8_PSEAE/16-147
A3L694_PSEAE/18-153
A3L6P0_PSEAE/53-195
A3L7D8_PSEAE/20-113
A3L8M6_PSEAE/8-90
A3L8M7_PSEAE/17-147
A3L9Z4_PSEAE/16-161
A3LAB7_PSEAE/14-151
A3LB09_PSEAE/9-176
A3LCW1_PSEAE/11-150
A3LE31_PSEAE/46-184
A3LFL5_PSEAE/26-171
A3LGY1_PSEAE/27-151
A3LH57_PSEAE/27-165
A3LHM5_PSEAE/10-141
A3LID2_PSEAE/12-142
A3LLL0_PSEAE/17-142
A3LM05_PSEAE/16-146
A3LMB1_PSEAE/16-146
A3M5L6_ACIBT/15-138
A3M6V6_ACIBT/13-153
A3M748_ACIBT/14-147
A3M942_ACIBT/26-191
A3MB02_BURM7/71-208
A3MB81_BURM7/21-154
A3MBS0_BURM7/13-150
A3ME82_BURM7/19-150
A3MJQ8_BURM7/13-147
A3MKY4_BURM7/28-153
A3N9K0_BURP6/13-147
A3NAY9_BURP6/28-153
A3NKK2_BURP6/161-292
A3NM89_BURP6/13-150
A3NMK6_BURP6/21-154
A3NMX9_BURP6/71-208
A3NVA1_BURP0/13-147
A3NWS0_BURP0/28-153
A3P667_BURP0/161-292
A3P7Q1_BURP0/13-142
A3P819_BURP0/21-154
A3QCY2_SHELP/19-153
A3QG05_SHELP/48-183
A3QGH9_SHELP/23-140
A3QIW8_SHELP/16-165
A3RRH6_RALSO/64-200
A3RTL8_RALSO/38-173
A3RTS8_RALSO/118-246
A3TJ79_9MICO/27-166
A3U9B0_CROAH/11-119
A3UNR5_VIBSP/25-166
A3UQD7_VIBSP/19-154
A3URB6_VIBSP/15-218
A3UXY1_VIBSP/13-144
A3UYR8_VIBSP/31-153
A3V1A1_9RHOB/17-151
A3VAU3_9RHOB/24-156
A3XGM5_LEEBM/13-88
A3XIT0_LEEBM/31-153
A3XLC9_LEEBM/12-93
A3Y2A9_9VIBR/33-142
A3Y326_9VIBR/13-145
A3Y473_9VIBR/19-154
A3Y5B2_9GAMM/16-169
A3Y5H7_9GAMM/15-155
A3Y6N3_9GAMM/14-153
A3Y800_9GAMM/32-170
A3Y9Y5_9GAMM/36-191
A3YBB6_9GAMM/21-173
A3YCT8_9GAMM/16-150
A3YCW3_9GAMM/5-141
A3YG32_9GAMM/13-155
A3YHM5_9GAMM/15-151
A3ZSH3_9PLAN/35-181
A4A0P2_9PLAN/12-126
A4A2E2_9PLAN/18-151
A4AC34_9GAMM/40-193
A4AIP1_9ACTN/32-231
A4AMX4_MARSH/22-166
A4BF96_9GAMM/33-163
A4BGR4_9GAMM/16-161
A4BGY3_9GAMM/29-172
A4BIK9_9GAMM/27-179
A4BYI0_9FLAO/13-145
A4BZJ2_9FLAO/11-87
A4CF02_9GAMM/30-157
A4E907_9ACTN/27-189
A4EF39_9RHOB/24-153
A4EK09_9RHOB/19-158
A4EZG7_9RHOB/35-196
A4FIW1_SACEN/1-110
A4GA03_HERAR/2-127
A4IKY7_GEOTN/23-159
A4J4N3_DESRM/6-150
A4JCM5_BURVG/18-162
A4JFB0_BURVG/28-150
A4JJA1_BURVG/22-160
A4JN30_BURVG/16-183
A4JNE7_BURVG/25-158
A4JPP8_BURVG/13-144
A4JQ10_BURVG/27-178
A4JQ17_BURVG/55-202
A4LBJ1_BURPS/13-147
A4LCZ0_BURPS/28-153
A4LEU8_BURPS/13-142
A4LFA6_BURPS/1-128
A4LFM2_BURPS/71-208
A4LQT0_BURPS/161-292
A4MVV7_HAEIF/16-74
A4NJR2_HAEIF/16-92
A4NWN8_HAEIF/16-70
A4SNG7_AERS4/27-163
A4SS82_AERS4/23-160
A4ST75_AERS4/16-151
A4STI6_AERS4/22-155
A4SUG2_AERS4/11-150
A4T8F2_MYCGI/33-174
A4TH83_YERPP/29-161
A4TJ15_YERPP/25-162
A4TM67_YERPP/16-151
A4TSR7_YERPP/16-146
A4VFS5_PSEU5/22-149
A4VHX6_PSEU5/14-155
A4VJ54_PSEU5/39-174
A4VK49_PSEU5/52-197
A4VKV5_PSEU5/13-143
A4VLD3_PSEU5/11-99
A4VNM0_PSEU5/22-158
A4VSP8_STRSY/23-158
A4VWN7_STRSY/70-216
A4VYZ1_STRS2/23-158
A4W2Y7_STRS2/32-110
A4W5M9_ENT38/13-154
A4W5U0_ENT38/23-152
A4W6G8_ENT38/20-159
A4W9G5_ENT38/20-97
A4WA52_ENT38/53-185
A4WBD7_ENT38/17-153
A4WEG5_ENT38/20-177
A4X1B7_SALTO/61-123
A4XGU9_CALS8/23-107
A4XIH8_CALS8/36-166
A4XJ70_CALS8/25-159
A4XK77_CALS8/21-149
A4XS27_PSEMY/42-177
A4XV52_PSEMY/11-149
A4XXL4_PSEMY/18-154
A4Y0M5_PSEMY/12-142
A4Y0U5_PSEMY/25-180
A4Y0U8_PSEMY/17-155
A4Y390_SHEPC/18-151
A4Y5F2_SHEPC/14-148
A4Y975_SHEPC/17-178
A4YQK5_BRASO/31-151
A4YX86_BRASO/15-149
A4YZV8_BRASO/53-133
A4YZX1_BRASO/19-150
A5EPW3_BRASB/20-147
A5F0T8_VIBC3/25-161
A5F114_VIBC3/21-155
A5F440_VIBC3/14-148
A5FAZ8_FLAJ1/18-148
A5FCF5_FLAJ1/21-120
A5FCM9_FLAJ1/27-156
A5FCR3_FLAJ1/13-145
A5FD69_FLAJ1/18-157
A5FFK1_FLAJ1/23-150
A5FJ56_FLAJ1/23-157
A5FK83_FLAJ1/21-103
A5FNK3_FLAJ1/13-80
A5FTS7_ACICJ/16-150
A5GBQ3_GEOUR/44-184
A5GD53_GEOUR/44-176
A5HZA9_CLOBH/21-162
A5HZG7_CLOBH/2-92
A5I135_CLOBH/27-106
A5J2J2_BURMA/161-292
A5J9R8_BURMA/71-208
A5J9Y6_BURMA/21-152
A5JAN9_BURMA/13-150
A5KIY6_9FIRM/2-112
A5KK27_9FIRM/30-165
A5KPF1_9FIRM/7-140
A5KTY3_9GAMM/32-110
A5L2N1_9GAMM/19-154
A5L3P0_9GAMM/11-143
A5L8F9_9GAMM/31-143
A5LBF3_STRPN/15-153
A5LQM4_STRPN/15-153
A5LWR2_STRPN/15-153
A5M3Q6_STRPN/15-153
A5MB14_STRPN/15-153
A5MEZ3_STRPN/15-153
A5MLM9_STRPN/24-166
A5MRG6_STRPN/15-153
A5MYE6_STRPN/15-153
A5MZG2_CLOK5/11-72
A5N4U3_CLOK5/24-130
A5N5B0_CLOK5/19-160
A5N5Q2_CLOK5/14-147
A5N6P8_CLOK5/3-80
A5TG16_BURMA/161-292
A5TJZ6_BURMA/28-153
A5TL33_BURMA/13-147
A5TNG6_BURMA/13-150
A5V470_SPHWW/15-143
A5VD66_SPHWW/70-200
A5VE87_SPHWW/253-346
A5VF29_SPHWW/26-158
A5VFS4_SPHWW/81-198
A5VLU4_LACRD/2-42
A5VPJ4_BRUO2/23-144
A5VY30_PSEP1/24-147
A5W2L5_PSEP1/27-165
A5W2V3_PSEP1/19-147
A5W3I0_PSEP1/53-189
A5W3T1_PSEP1/15-149
A5W5I1_PSEP1/13-150
A5W5M8_PSEP1/17-152
A5W5P6_PSEP1/21-173
A5W6N5_PSEP1/20-151
A5W6N7_PSEP1/2-175
A5W7M3_PSEP1/18-169
A5W9P0_PSEP1/15-144
A5XI32_BURMA/13-147
A5XJS0_BURMA/161-292
A5XLS4_BURMA/13-150
A5XPE4_BURMA/13-147
A5XQN2_BURMA/28-153
A5XVQ3_BURMA/78-215
A5XVW9_BURMA/21-152
A5Z7W7_9FIRM/61-193
A5Z834_9FIRM/45-130
A5Z9N2_9FIRM/32-125
A5Z9Y5_9FIRM/14-150
A5Z9Y8_9FIRM/10-138
A5ZHU6_9BACE/15-158
A5ZIS9_9BACE/39-173
A5ZKZ9_9BACE/38-198
A5ZM59_9FIRM/1-125
A5ZN73_9FIRM/20-155
A5ZP25_9FIRM/40-154
A5ZSJ3_9FIRM/22-174
A5ZSN0_9FIRM/23-136
A5ZTJ5_9FIRM/24-109
A5ZUG1_9FIRM/25-149
A5ZVG0_9FIRM/15-146
A5ZWD2_9FIRM/32-172
A5ZXH4_9FIRM/17-91
A5ZYS8_9FIRM/37-171
A5ZZX8_VIBCH/20-154
A6A3I9_VIBCH/14-148
A6A8T0_VIBCH/20-154
A6A908_VIBCH/39-155
A6AHK3_VIBCH/14-148
A6AKY3_VIBHA/33-113
A6AN42_VIBHA/31-126
A6AS30_VIBHA/5-77
A6ATI3_VIBHA/25-159
A6AUT6_VIBHA/17-152
A6AWK9_VIBHA/39-168
A6AXI3_VIBPA/45-113
A6AXJ0_VIBPA/16-136
A6AZU2_VIBPA/31-162
A6B0T5_VIBPA/33-112
A6B189_VIBPA/17-152
A6B1F0_VIBPA/25-152
A6B1K5_VIBPA/16-154
A6B487_VIBPA/20-159
A6B639_VIBPA/13-145
A6BCN4_9FIRM/12-146
A6BDP1_9FIRM/31-162
A6BHM9_9FIRM/10-137
A6BHN2_9FIRM/14-150
A6BIB0_9FIRM/14-180
A6BJ93_9FIRM/16-151
A6BK22_9FIRM/8-88
A6BNN1_YERPE/16-151
A6BQC2_YERPE/25-162
A6BVG3_YERPE/19-156
A6BVG4_YERPE/15-154
A6BXY9_YERPE/50-182
A6C8L8_9PLAN/7-168
A6CUK8_9VIBR/26-162
A6CW64_9VIBR/33-165
A6D0S2_9VIBR/5-138
A6D6J4_9VIBR/11-144
A6DBM1_9PROT/13-146
A6DM00_9BACT/31-177
A6DTQ3_9BACT/27-81
A6E6M3_9SPHI/22-161
A6E7W9_9SPHI/11-117
A6E8Y9_9SPHI/19-146
A6E945_9SPHI/10-151
A6E9L2_9SPHI/32-169
A6E9M7_9SPHI/34-168
A6E9P3_9SPHI/31-159
A6EA38_9SPHI/40-192
A6EAA0_9SPHI/24-146
A6EB83_9SPHI/41-167
A6EBQ4_9SPHI/42-157
A6ECM3_9SPHI/27-192
A6ED35_9SPHI/13-155
A6EEZ9_9SPHI/47-175
A6EFD7_9SPHI/25-147
A6EFE7_9SPHI/19-149
A6EI07_9SPHI/25-153
A6EJ74_9SPHI/61-196
A6EJP3_9SPHI/8-96
A6EW26_9ALTE/22-127
A6EWL3_9ALTE/60-190
A6EXN4_9ALTE/36-183
A6EXV2_9ALTE/55-181
A6F252_9ALTE/22-159
A6F7Q9_9GAMM/17-152
A6FAN9_9GAMM/17-170
A6FAU9_9GAMM/14-149
A6FGG8_9GAMM/20-153
A6FJ44_9GAMM/23-156
A6FWZ8_9DELT/14-145
A6GAR4_9DELT/17-145
A6GW95_FLAPJ/14-175
A6KXZ8_BACV8/36-174
A6KYC9_BACV8/38-158
A6L0H2_BACV8/9-141
A6L1K9_BACV8/33-156
A6L7L7_BACV8/23-157
A6LBM0_PARD8/38-173
A6LCG9_PARD8/40-159
A6LD39_PARD8/36-156
A6LFQ1_PARD8/36-155
A6LR84_CLOB8/28-160
A6LT07_CLOB8/16-158
A6LVZ2_CLOB8/18-164
A6LWT0_CLOB8/15-142
A6LXV6_CLOB8/24-146
A6LYR8_CLOB8/20-158
A6LYV7_CLOB8/36-171
A6LYV9_CLOB8/9-139
A6LYY1_CLOB8/13-147
A6LYY5_CLOB8/29-165
A6LYY7_CLOB8/7-81
A6LZV3_CLOB8/21-115
A6M1I8_CLOB8/20-151
A6M1S5_CLOB8/18-180
A6M2D9_CLOB8/25-161
A6M2W7_CLOB8/16-154
A6M3A1_CLOB8/13-115
A6M3S3_YERPE/16-146
A6NS82_9BACE/16-115
A6NSG8_9BACE/25-148
A6SWU1_JANMA/21-167
A6SYJ9_JANMA/3-129
A6SZA7_JANMA/16-135
A6T0G3_JANMA/20-141
A6T4K2_KLEP7/21-160
A6T7J9_KLEP7/18-146
A6T8V3_KLEP7/44-192
A6T9E0_KLEP7/28-151
A6T9E5_KLEP7/15-140
A6T9P9_KLEP7/15-153
A6TCV2_KLEP7/16-133
A6THC1_KLEP7/23-152
A6THC8_KLEP7/25-162
A6THT2_KLEP7/19-173
A6TKQ3_ALKMQ/22-155
A6TLC0_ALKMQ/7-162
A6U6Q2_SINMW/35-152
A6U7F7_SINMW/29-164
A6UFE2_SINMW/14-153
A6UH13_SINMW/35-165
A6UK12_SINMW/90-207
A6UXV4_PSEA7/27-151
A6UY44_PSEA7/27-165
A6UYM6_PSEA7/11-141
A6UZX3_PSEA7/39-186
A6V1M2_PSEA7/36-174
A6V2F0_PSEA7/18-183
A6V354_PSEA7/6-136
A6V3H4_PSEA7/14-151
A6V430_PSEA7/31-196
A6V4U3_PSEA7/53-195
A6V4X4_PSEA7/17-149
A6V4X5_PSEA7/8-89
A6V6U0_PSEA7/14-150
A6V7H3_PSEA7/11-150
A6V7J4_PSEA7/20-118
A6V981_PSEA7/16-134
A6VAB3_PSEA7/16-150
A6VAI4_PSEA7/16-146
A6VAM9_PSEA7/40-185
A6VAV6_PSEA7/16-106
A6VEE9_PSEA7/12-142
A6VLM0_ACTSZ/28-166
A6VRG8_MARMS/54-186
A6VRX5_MARMS/18-124
A6VSA8_MARMS/9-142
A6VU91_MARMS/20-170
A6VXP3_MARMS/17-150
A6W059_MARMS/25-173
A6W1Y4_MARMS/29-174
A6W2J3_MARMS/23-144
A6W2R5_MARMS/17-151
A6W2V8_MARMS/20-155
A6W3J4_MARMS/32-164
A6WBJ4_KINRD/41-190
A6WFS6_KINRD/3-128
A6WJ36_SHEB8/18-151
A6WLM0_SHEB8/14-148
A6WNT8_SHEB8/24-104
A6WR63_SHEB8/17-158
A6WRZ1_SHEB8/33-160
A6WUZ3_OCHA4/22-165
A6X290_OCHA4/33-154
A6X5C4_OCHA4/26-127
A6XQT9_VIBCH/20-154
A6XR14_VIBCH/39-155
A6XYW4_VIBCH/14-148
A7A417_BIFAD/47-186
A7A8F4_BIFAD/51-183
A7A9J9_9PORP/10-129
A7AA81_9PORP/33-160
A7AB39_9PORP/39-173
A7AES5_9PORP/62-199
A7AHF4_9PORP/36-145
A7AI24_9PORP/38-174
A7AYN3_RUMGN/27-164
A7AZW1_RUMGN/15-146
A7B0B4_RUMGN/52-129
A7B0B9_RUMGN/5-145
A7B0C8_RUMGN/14-158
A7B0D2_RUMGN/14-162
A7B0J2_RUMGN/19-157
A7B0M3_RUMGN/16-149
A7B0Y7_RUMGN/21-154
A7B5U4_RUMGN/15-157
A7B6F0_RUMGN/34-182
A7B6I0_RUMGN/19-114
A7B6I1_RUMGN/5-148
A7B7P4_RUMGN/2-148
A7B7Q1_RUMGN/18-173
A7FDL1_YERP3/25-157
A7FGL8_YERP3/16-151
A7FHX9_YERP3/25-162
A7FRH7_CLOB1/21-162
A7FRN4_CLOB1/2-92
A7FT81_CLOB1/27-106
A7GAW8_CLOBL/21-162
A7GB27_CLOBL/3-84
A7GCN7_CLOBL/27-105
A7IIU4_XANP2/31-171
A7JUC7_PASHA/31-160
A7JYF1_VIBSE/19-96
A7JZ19_VIBSE/14-154
A7K1S8_VIBSE/23-156
A7K1Y5_VIBSE/17-152
A7K5I8_VIBSE/13-145
A7KQK4_PHOLE/13-95
A7LU35_BACOV/55-211
A7M0H7_BACOV/45-175
A7MEF5_ENTS8/23-164
A7MIB6_ENTS8/20-160
A7ML48_ENTS8/22-145
A7ML58_ENTS8/1-138
A7MM60_ENTS8/46-175
A7MXT1_VIBHB/25-184
A7N563_VIBHB/31-124
A7N5N2_VIBHB/16-129
A7N666_VIBHB/39-168
A7N6I5_VIBHB/17-152
A7UZ62_BACUN/27-164
A7VDD7_9CLOT/26-162
A7VFB6_9CLOT/22-95
A7VHF3_9CLOT/32-168
A7VHH1_9CLOT/18-136
A7VID9_9CLOT/17-157
A7VNA5_9CLOT/35-159
A7VQ18_9CLOT/16-176
A7VQ82_9CLOT/14-157
A7VRD3_9CLOT/21-159
A7VU88_9CLOT/29-188
A7VVL0_9CLOT/25-178
A7Z386_BACA2/19-123
A7ZHF5_ECO24/20-160
A7ZMG1_ECO24/23-158
A7ZTN5_ECO24/55-204
A7ZW14_ECOHS/20-160
A8A0Y3_ECOHS/19-152
A8AGC0_CITK8/28-181
A8AHH8_CITK8/19-152
A8AJA4_CITK8/26-150
A8AKK6_CITK8/8-172
A8ALN8_CITK8/20-160
A8AMI6_CITK8/1-78
A8APR4_CITK8/20-172
A8AUZ3_STRGC/22-166
A8AWI3_STRGC/21-91
A8ECD3_BURPS/28-153
A8EDP1_BURPS/13-147
A8ENF1_BURPS/78-215
A8ENR0_BURPS/21-154
A8EQN6_BURPS/161-292
A8FBT1_BACP2/15-102
A8FIQ2_BACP2/30-158
A8FU89_SHESH/17-152
A8FUI1_SHESH/17-141
A8FV33_SHESH/31-166
A8FV42_SHESH/23-153
A8FYE1_SHESH/34-169
A8FYF6_SHESH/17-165
A8G038_SHESH/26-164
A8G994_SERP5/16-151
A8G9B2_SERP5/36-181
A8GAI3_SERP5/6-165
A8GBJ9_SERP5/17-154
A8GCY9_SERP5/13-138
A8GE09_SERP5/25-162
A8GEV1_SERP5/23-152
A8GGG4_SERP5/16-151
A8GH45_SERP5/17-89
A8H4N1_SHEPA/28-163
A8H650_SHEPA/21-166
A8H6A2_SHEPA/29-169
A8H844_SHEPA/22-152
A8I4C5_9GAMM/28-168
A8I8U5_AZOC5/7-125
A8KCY9_BURPS/21-154
A8KDA9_BURPS/13-150
A8KEN2_BURPS/83-220
A8KLN6_BURPS/28-156
A8KNF4_BURPS/13-147
A8KV41_BURPS/161-292
A8KZU1_FRASN/12-146
A8L421_FRASN/30-165
A8LKG5_DINSH/13-151
A8LT72_DINSH/26-157
A8LT82_DINSH/37-164
A8LXR6_SALAI/12-74
A8MEF5_ALKOO/20-90
A8MKE7_ALKOO/3-115
A8RFL7_9FIRM/135-265
A8RIS8_9CLOT/14-155
A8RL03_9CLOT/16-83
A8RL67_9CLOT/7-143
A8RLB0_9CLOT/80-155
A8RNA4_9CLOT/53-192
A8RPB8_9CLOT/67-145
A8RQL5_9CLOT/27-151
A8RQV7_9CLOT/35-168
A8RR78_9CLOT/19-182
A8RSA7_9CLOT/17-163
A8RST4_9CLOT/32-158
A8RTD4_9CLOT/18-175
A8RTE5_9CLOT/15-146
A8RUK1_9CLOT/63-184
A8RVB0_9CLOT/13-174
A8RW11_9CLOT/17-100
A8RW22_9CLOT/31-173
A8S1P5_9CLOT/19-158
A8S1Q1_9CLOT/45-131
A8S4V1_9CLOT/50-183
A8S912_9FIRM/5-147
A8S939_9FIRM/30-192
A8S9Z6_9FIRM/25-165
A8SBA6_9FIRM/23-172
A8SC60_9FIRM/105-240
A8SCU0_9FIRM/39-171
A8SGG6_9FIRM/26-154
A8SHV0_9FIRM/28-169
A8SQD4_9FIRM/18-190
A8SQN1_9FIRM/32-162
A8SRM1_9FIRM/18-148
A8SRM3_9FIRM/25-160
A8SS52_9FIRM/37-157
A8SS64_9FIRM/53-186
A8SUZ2_9FIRM/22-158
A8SUZ8_9FIRM/14-150
A8SV03_9FIRM/12-128
A8SV60_9FIRM/17-157
A8SZQ8_9VIBR/51-180
A8T3D4_9VIBR/16-135
A8T3K9_9VIBR/25-142
A8T9X5_9VIBR/11-143
A8TK66_9PROT/12-144
A8TK84_9PROT/17-126
A8TW69_9PROT/16-62
A8TW70_9PROT/1-89
A8U313_9PROT/27-148
A8U727_9LACT/21-165
A8YTU0_LACH4/25-156
A8YXG2_LACH4/16-152
A9ADH4_BURM1/18-152
A9AHQ5_BURM1/29-150
A9AKM5_BURM1/18-148
A9ANH6_BURM1/37-177
A9APD6_BURM1/19-168
A9APF6_BURM1/13-143
A9APJ3_BURM1/24-131
A9B397_HERA2/29-152
A9B5B8_HERA2/18-155
A9BNM6_DELAS/50-176
A9BNP3_DELAS/67-191
A9BQK3_DELAS/20-165
A9BST7_DELAS/12-120
A9BWW1_DELAS/17-147
A9BXE3_DELAS/34-176
A9BYR2_DELAS/16-144
A9C0U6_DELAS/22-152
A9C0Z3_DELAS/20-184
A9C268_DELAS/17-154
A9CGY9_AGRT5/35-165
A9CJT3_AGRT5/14-149
A9CU20_9FLAO/29-188
A9DKM5_9FLAO/27-157
A9E084_9FLAO/25-159
A9E4Z4_9FLAO/15-95
A9EIC7_9GAMM/23-158
A9EJG8_9RHOB/246-308
A9ESW2_9RHOB/23-155
A9FUV9_9RHOB/246-308
A9GKK5_SORC5/54-190
A9GL83_9RHOB/23-155
A9GTZ2_SORC5/64-188
A9H075_GLUDA/26-131
A9HF49_GLUDA/29-152
A9HXG4_BORPD/51-202
A9I3H3_BORPD/22-160
A9I646_BORPD/17-150
A9IA98_BORPD/1-125
A9IHW4_BORPD/44-121
A9ILC9_BORPD/67-212
A9ISE6_BORPD/23-155
A9IUC0_BORPD/19-143
A9JXR2_BURMA/161-292
A9K4F6_BURMA/13-150
A9K6W1_BURMA/58-195
A9K726_BURMA/21-152
A9K8C1_BURMA/13-147
A9K993_BURMA/28-153
A9KHI4_CLOPH/12-127
A9KIW0_CLOPH/45-168
A9KJU1_CLOPH/14-161
A9KK32_CLOPH/28-169
A9KKI4_CLOPH/9-138
A9KKW7_CLOPH/16-157
A9KLS8_CLOPH/8-147
A9KN02_CLOPH/41-180
A9KN27_CLOPH/49-129
A9KN44_CLOPH/22-153
A9KRL7_CLOPH/20-155
A9KTC0_CLOPH/12-84
A9KWE9_SHEB9/14-148
A9KYK7_SHEB9/17-167
A9L0X7_SHEB9/18-151
A9L3L3_SHEB9/24-104
A9MA31_BRUC2/23-134
A9MBS6_BRUC2/24-199
A9MFI5_SALAR/18-156
A9MJX3_SALAR/56-211
A9MQE9_SALAR/20-160
A9MRZ0_SALAR/20-152
A9MYP0_SALPB/20-160
A9N2A8_SALPB/18-153
A9N561_SALPB/1-118
A9QSR3_LACLK/14-148
A9R7V1_YERPG/16-151
A9R8V6_YERPG/25-162
A9R9J2_YERPG/16-146
A9U6B0_PHYPA/41-167
A9U6Q1_PHYPA/160-257
A9U6U8_PHYPA/27-142
A9U6Y4_PHYPA/153-299
A9VTW6_BACWK/32-156
A9WQY2_RENSM/17-132
A9Z4I8_YERPE/15-154
A9Z4J0_YERPE/19-156
A9Z672_YERPE/16-151
A9Z7E1_YERPE/25-157
A9Z9G5_YERPE/25-162
A9ZER7_YERPE/16-146
A9ZFQ4_YERPE/25-157
A9ZWJ4_YERPE/16-151
ARAC_CITFR/20-160
ARAC_ECO57/20-160
ARAC_ECOLI/20-160
ARAC_ERWCH/25-162
ARAC_SALTY/20-160
B0A0R1_YERPE/19-156
B0A0R3_YERPE/15-154
B0A2M3_YERPE/25-162
B0A351_YERPE/25-157
B0A3X7_YERPE/16-146
B0A7K6_9CLOT/31-134
B0A839_9CLOT/25-167
B0CKY3_BRUSI/23-134
B0G1A3_9FIRM/14-150
B0G1A6_9FIRM/49-175
B0G6K1_9FIRM/17-163
B0G8G8_9FIRM/16-155
B0GDH5_YERPE/16-151
B0GHX4_YERPE/25-162
B0GKT4_YERPE/16-146
B0GKX1_YERPE/25-157
B0GMD0_YERPE/19-156
B0GMD2_YERPE/15-154
B0GNT3_YERPE/19-156
B0GNT5_YERPE/15-154
B0GR84_YERPE/25-162
B0GSU8_YERPE/25-157
B0GVH5_YERPE/16-151
B0GY96_YERPE/16-146
B0H440_YERPE/16-151
B0H592_YERPE/25-162
B0H775_YERPE/25-157
B0H936_YERPE/15-154
B0H938_YERPE/19-156
B0HAY9_YERPE/16-146
B0HDG2_YERPE/25-162
B0HLW8_YERPE/19-156
B0HLX0_YERPE/15-154
B0HMM8_YERPE/25-157
B0HMV9_YERPE/16-151
B0HNK0_YERPE/16-146
B0HQP9_YERPE/16-151
B0HVW3_YERPE/19-156
B0HVW5_YERPE/15-154
B0HWU0_YERPE/25-162
B0HZP1_YERPE/16-146
B0I0F7_YERPE/25-157
B0KK30_PSEPG/16-147
B0KKG4_PSEPG/21-173
B0KKI6_PSEPG/17-182
B0KKT2_PSEPG/41-188
B0KLD5_PSEPG/28-147
B0KLJ9_PSEPG/15-152
B0KPT5_PSEPG/27-165
B0KRN2_PSEPG/19-142
B0KT99_PSEPG/53-188
B0KU30_PSEPG/15-150
B0M9M5_9FIRM/36-176
B0MA57_9FIRM/10-167
B0MDV1_9FIRM/23-100
B0MEA0_9FIRM/16-149
B0MEI4_9FIRM/21-138
B0MGZ5_9FIRM/14-146
B0MH78_9FIRM/33-171
B0MKI2_9FIRM/18-154
B0MM97_9FIRM/18-99
B0MNH5_9FIRM/38-170
B0MQ29_9FIRM/12-114
B0MQB8_9FIRM/15-138
B0MR68_9FIRM/26-177
B0MR70_9FIRM/43-167
B0MRE0_9FIRM/24-156
B0MY21_9BACT/19-128
B0MYY0_9BACT/45-171
B0N0J5_9FIRM/16-149
B0N3Q9_9FIRM/22-149
B0N453_9FIRM/14-146
B0N4C3_9FIRM/27-158
B0N4P3_9FIRM/67-190
B0N7U0_9FIRM/23-121
B0N996_EUBSP/4-144
B0NCA1_EUBSP/16-140
B0NCA2_EUBSP/34-180
B0NDV8_EUBSP/18-98
B0NF56_EUBSP/19-144
B0NG76_EUBSP/15-146
B0NGA4_EUBSP/40-171
B0NJU9_EUBSP/32-169
B0NKJ6_EUBSP/16-152
B0NLN4_BACSE/44-175
B0NUZ5_BACSE/32-148
B0NXL6_9CLOT/29-160
B0NZ93_9CLOT/28-161
B0P1B8_9CLOT/2-132
B0P341_9CLOT/16-147
B0P929_9FIRM/22-154
B0RMC5_XANCB/32-170
B0RW44_XANCB/72-228
B0RXV2_XANCB/49-226
B0S1U4_FINM2/22-94
B0T088_CAUSK/17-154
B0TTA5_SHEHH/4-78
B0TV15_SHEHH/38-186
B0UH11_METS4/36-154
B0UN36_METS4/23-162
B0UPY3_METS4/13-150
B0UWY3_HAES2/26-160
B0V6S7_ACIBY/41-207
B0V7Z0_ACIBY/48-189
B0VBE0_ACIBY/14-147
B0VC43_ACIBY/20-202
B0VQW0_ACIBS/41-206
B0VR84_ACIBS/20-163
B1BEG0_CLOPE/18-147
B1BKX5_CLOPE/16-151
B1BN61_CLOPE/20-137
B1BNT9_CLOPE/18-157
B1BP05_CLOPE/16-151
B1BTV7_CLOPE/20-137
B1BV78_CLOPE/18-147
B1BZ28_9FIRM/179-286
B1C544_9FIRM/22-149
B1C547_9FIRM/20-146
B1C8Y2_9FIRM/14-147
B1EIS4_9ESCH/24-126
B1EMK2_9ESCH/20-160
B1ENJ8_9ESCH/23-160
B1F8A5_9BURK/22-159
B1F8I1_9BURK/25-109
B1FAI4_9BURK/63-195
B1FD92_9BURK/60-162
B1FID0_9BURK/13-144
B1FIQ5_9BURK/18-156
B1FMB7_9BURK/19-178
B1FQ78_9BURK/28-152
B1FR00_9BURK/24-158
B1FUY2_9BURK/46-177
B1G130_9BURK/19-154
B1G244_9BURK/18-143
B1G3Q3_9BURK/28-165
B1G819_9BURK/22-162
B1GAA7_9BURK/19-154
B1H6X8_BURPS/161-292
B1H7G7_BURPS/21-154
B1H7T3_BURPS/13-142
B1H858_BURPS/78-215
B1HJ35_BURPS/13-147
B1HKF2_BURPS/28-153
B1HRT8_LYSSC/34-166
B1HY61_LYSSC/17-143
B1I8A7_STRPI/15-153
B1IDN7_CLOBK/3-88
B1IF75_CLOBK/21-162
B1IJ80_CLOBK/27-109
B1IPE2_ECOLC/19-153
B1IQ60_ECOLC/23-158
B1IRB4_ECOLC/20-160
B1IVH2_ECOLC/48-186
B1J651_PSEPW/17-148
B1J6F9_PSEPW/17-152
B1J6L3_PSEPW/27-165
B1J6Z5_PSEPW/20-155
B1J832_PSEPW/16-138
B1J8L0_PSEPW/17-149
B1J9G8_PSEPW/53-189
B1J9Y1_PSEPW/13-150
B1JF92_PSEPW/28-144
B1JGH9_YERPY/16-151
B1JKB5_YERPY/25-157
B1JKM2_YERPY/25-162
B1JUI4_BURCC/28-153
B1JY77_BURCC/18-151
B1JZJ0_BURCC/22-172
B1K4X7_BURCC/63-195
B1K5I0_BURCC/22-209
B1K6U1_BURCC/25-110
B1K7N6_BURCC/22-160
B1K8B0_BURCC/33-171
B1K8P6_BURCC/25-162
B1K8Z3_BURCC/16-105
B1K932_BURCC/19-149
B1K950_BURCC/13-144
B1KCD9_BURCC/27-157
B1KEW4_SHEWM/19-153
B1KFA0_SHEWM/24-99
B1KGB7_SHEWM/29-102
B1KJ50_SHEWM/15-149
B1KMN1_SHEWM/23-158
B1KR44_SHEWM/17-153
B1KVP1_CLOBM/21-162
B1KW61_CLOBM/2-92
B1KZF7_CLOBM/27-160
B1LD86_ECOSM/15-148
B1LE40_ECOSM/23-158
B1LFZ8_ECOSM/20-160
B1LJE6_ECOSM/21-146
B1LL05_ECOSM/55-204
B1LMU7_ECOSM/48-186
B1LVX0_METRJ/37-191
B1MLJ8_MYCA9/13-146
B1MWN3_LEUCK/27-162
B1Q622_CLOBO/21-162
B1Q683_CLOBO/2-90
B1Q7W3_CLOBO/27-106
B1QGL9_CLOBO/21-98
B1QKS9_CLOBO/27-106
B1QLI1_CLOBO/3-92
B1QTZ8_CLOBU/19-158
B1QUR7_CLOBU/16-154
B1QXT7_CLOBU/22-141
B1QZ26_CLOBU/22-114
B1QZF1_CLOBU/27-158
B1R0P6_CLOBU/24-221
B1R168_CLOBU/18-193
B1R1I5_CLOBU/12-152
B1R1K3_CLOBU/18-148
B1R4B6_CLOPE/18-157
B1R4S9_CLOPE/16-151
B1R6U2_CLOPE/20-137
B1R9R0_CLOPE/18-157
B1RCT6_CLOPE/18-157
B1RGZ7_CLOPE/18-146
B1RI19_CLOPE/16-151
B1RIG2_CLOPE/20-137
B1RMJ4_CLOPE/18-157
B1RN67_CLOPE/18-147
B1RP15_CLOPE/18-157
B1RPS0_CLOPE/20-137
B1RRD4_CLOPE/16-151
B1S6L8_9BIFI/37-169
B1S7H3_9BIFI/30-163
B1S843_9BIFI/82-163
B1S9A9_9BIFI/30-166
B1SDU2_9STRE/29-163
B1SEY8_9STRE/22-167
B1SYD3_9BURK/64-195
B1T1M6_9BURK/18-153
B1T2X7_9BURK/14-144
B1T3H8_9BURK/25-158
B1T4B9_9BURK/16-96
B1T5L4_9BURK/19-178
B1T636_9BURK/19-178
B1TBS4_9BURK/25-111
B1TGD6_9BURK/16-150
B1TGQ4_9BURK/28-151
B1V2S0_CLOPE/18-147
B1V7N0_CLOPE/16-151
B1VVQ2_STRGG/35-160
B1VXX2_STRGG/19-156
B1W0S7_STRGG/25-152
B1W5T4_STRGG/13-83
B1X9B3_ECODH/65-214
B1XB73_ECODH/48-186
B1XG03_ECODH/23-158
B1XGQ0_ECODH/19-152
B1Y124_LEPCP/34-171
B1Y138_LEPCP/29-177
B1Y4M9_LEPCP/23-181
B1Y6T0_LEPCP/37-165
B1YSK1_BURA4/28-152
B1YVI7_BURA4/18-157
B1YY25_BURA4/13-144
B1YY45_BURA4/19-175
B1YZ99_BURA4/25-111
B1YZI6_BURA4/22-159
B1Z0L2_BURA4/64-195
B1Z2T6_BURA4/59-141
B1Z319_BURA4/19-178
B1Z367_BURA4/25-158
B1Z492_BURA4/39-168
B1ZN32_OPITP/54-180
B1ZS33_OPITP/29-158
B1ZY44_OPITP/36-165
B2AG07_CUPTR/51-211
B2C6T1_ACIBA/12-146
B2DJW7_STRPN/15-153
B2DQC3_STRPN/15-153
B2DUY3_STRPN/15-153
B2E0M6_STRPN/15-153
B2E3D4_STRPN/15-153
B2FIC6_STRMK/38-191
B2FIP0_STRMK/11-131
B2FMA6_STRMK/16-151
B2FMJ1_STRMK/22-173
B2FMY7_STRMK/39-167
B2FNR4_STRMK/16-136
B2FUN3_STRMK/21-168
B2GAQ8_LACF3/14-120
B2GEN0_LACF3/18-146
B2GWE8_BURPS/28-153
B2GY63_BURPS/13-147
B2HBB9_BURPS/71-208
B2HBM3_BURPS/21-154
B2HBX7_BURPS/13-150
B2HUF5_ACIBC/13-153
B2HV04_ACIBC/14-147
B2HYT4_ACIBC/17-199
B2HZ65_ACIBC/26-192
B2I1A9_ACIBC/15-138
B2I3T5_ACIBC/12-120
B2I3U0_ACIBC/12-120
B2ISZ8_STRPS/15-153
B2JCL8_BURP8/21-147
B2JFG6_BURP8/18-153
B2JHV3_BURP8/34-162
B2JIQ6_BURP8/37-165
B2JL63_BURP8/46-195
B2JPD3_BURP8/25-164
B2JPM4_BURP8/15-168
B2JQM5_BURP8/16-154
B2JSY2_BURP8/16-161
B2JW24_BURP8/31-166
B2JWN4_BURP8/13-140
B2K4L2_YERPB/25-162
B2K4V1_YERPB/25-157
B2K8H8_YERPB/16-151
B2N1V4_ECOLX/23-158
B2N2Q1_ECOLX/19-153
B2N4J5_ECOLX/47-97
B2N4J6_ECOLX/14-154
B2ND23_ECOLX/20-160
B2NKD3_ECO57/55-204
B2NKT2_ECO57/20-146
B2NRX0_ECO57/15-151
B2NS69_ECO57/23-158
B2NST9_ECO57/48-186
B2NSU0_ECO57/14-154
B2NWT1_ECO57/37-177
B2NZP4_ECO57/20-146
B2P439_ECO57/55-204
B2P4I1_ECO57/48-186
B2P4I2_ECO57/14-154
B2P5Z2_ECO57/15-151
B2PB08_ECO57/37-177
B2PC47_ECO57/23-158
B2PHH3_ECO57/20-146
B2PHX2_ECO57/55-204
B2PJT3_ECO57/14-154
B2PJT4_ECO57/48-186
B2PMZ1_ECO57/37-177
B2PNE0_ECO57/23-158
B2PNN8_ECO57/15-151
B2Q1T6_PROST/12-148
B2Q359_PROST/16-153
B2RGV6_PORG3/21-147
B2SAD5_BRUA1/33-154
B2SB21_BRUA1/24-109
B2SQX6_XANOP/29-246
B2SXN3_BURPP/28-164
B2SY93_BURPP/18-140
B2SZA6_BURPP/27-163
B2T0H8_BURPP/13-147
B2T1H1_BURPP/37-154
B2T525_BURPP/43-172
B2T5W5_BURPP/19-154
B2TAA7_BURPP/16-166
B2TAU9_BURPP/21-158
B2TEZ4_BURPP/15-150
B2TG12_BURPP/12-176
B2TKC6_CLOBB/19-160
B2TL43_CLOBB/24-146
B2TLF6_CLOBB/19-160
B2TM72_CLOBB/18-162
B2TRB4_CLOBB/18-176
B2TVP8_SHIB3/48-186
B2U270_SHIB3/20-160
B2U2K0_SHIB3/23-158
B2UF94_RALPJ/20-155
B2UIA5_RALPJ/19-154
B2V0H8_CLOBA/19-160
B2V1P8_CLOBA/18-176
B2V2U9_CLOBA/18-163
B2VK13_ERWT9/25-161
B3A1X8_ECO57/20-146
B3A2D0_ECO57/55-204
B3A767_ECO57/14-154
B3A768_ECO57/48-186
B3A7K3_ECO57/37-177
B3A9Y3_ECO57/23-158
B3ADA5_ECO57/15-151
B3AGE3_ECO57/20-146
B3AGU9_ECO57/55-204
B3ALX3_ECO57/14-154
B3ALX4_ECO57/19-156
B3ASK8_ECO57/23-158
B3ATD4_ECO57/15-151
B3AUN6_ECO57/37-177
B3AWX2_ECO57/20-146
B3AXF1_ECO57/55-204
B3B217_ECO57/48-186
B3B218_ECO57/14-154
B3B3C0_ECO57/23-158
B3B7T0_ECO57/37-177
B3B8A5_ECO57/15-151
B3BCY8_ECO57/20-146
B3BDF5_ECO57/55-204
B3BFT1_ECO57/14-154
B3BFT2_ECO57/48-186
B3BJW2_ECO57/15-151
B3BN70_ECO57/37-177
B3BNT1_ECO57/23-158
B3BRG7_ECO57/20-146
B3BUL2_ECO57/55-204
B3BWT9_ECO57/48-186
B3BWU0_ECO57/14-154
B3BY98_ECO57/23-158
B3C0I6_ECO57/15-151
B3C1L9_ECO57/37-177
B3C6Q7_9BACE/43-176
B3C7N6_9BACE/34-163
B3CCA9_9BACE/10-148
B3D788_BURM1/27-157
B3D972_BURM1/22-162
B3DPC2_BIFLD/2-135
B3FNL5_PSEPU/15-131
B3HA35_ECOLX/55-204
B3HBT5_ECOLX/14-154
B3HBT6_ECOLX/48-186
B3HFK6_ECOLX/37-177
B3HFS6_ECOLX/22-158
B3HIX8_ECOLX/19-152
B3HM86_ECOLX/54-160
B3HP86_ECOLX/18-172
B3HQX3_ECOLX/15-148
B3HR71_ECOLX/23-158
B3HTS9_ECOLX/14-154
B3HTT0_ECOLX/19-156
B3HY54_ECOLX/20-160
B3I5J4_ECOLX/55-204
B3I5Y3_ECOLX/48-186
B3I5Y4_ECOLX/14-154
B3I9M2_ECOLX/22-158
B3IBF3_ECOLX/37-177
B3IDC3_ECOLX/15-150
B3IHB3_ECOLX/14-154
B3IHB4_ECOLX/48-186
B3IIQ2_ECOLX/21-146
B3IJP5_ECOLX/23-158
B3IJS2_ECOLX/15-148
B3IKG7_ECOLX/55-204
B3IQ44_ECOLX/37-177
B3JJG1_9BACE/28-168
B3JKA4_9BACE/20-101
B3JN51_9BACE/41-176
B3JNG1_9BACE/17-154
B3PSH5_RHIE6/17-150
B3PTR7_RHIE6/31-161
B3PUH7_RHIE6/14-147
B3PYV6_RHIE6/24-165
B3Q185_RHIE6/32-161
B3Q476_RHIE6/26-169
B3Q4R3_RHIE6/27-142
B3Q4S4_RHIE6/17-158
B3Q9E6_RHOPT/38-159
B3QB90_RHOPT/9-135
B3QBY7_RHOPT/35-180
B3QJI4_RHOPT/20-143
B3R759_CUPTR/62-189
B3R891_CUPTR/22-152
B3R987_CUPTR/3-123
B3RAF2_CUPTR/17-142
B3RCZ7_CUPTR/21-155
B3WKQ1_ECOLX/48-186
B3WKQ2_ECOLX/14-154
B3WMM6_ECOLX/55-204
B3WR87_ECOLX/37-177
B3WRK5_ECOLX/22-158
B3WUA1_ECOLX/19-154
B3X1L2_SHIDY/48-186
B3X1L3_SHIDY/14-154
B3X281_SHIDY/19-152
B3X819_ECOLX/21-146
B3X8S6_ECOLX/55-204
B3XFJ9_ECOLX/49-182
B3XFK0_ECOLX/14-154
B3XG67_ECOLX/23-158
B3XIM4_ECOLX/37-177
B3XJ65_ECOLX/15-149
B3YDJ5_SALET/21-143
B3YGD5_SALET/15-154
B3YGD6_SALET/19-152
B3YL54_SALET/20-160
B4A3N5_SALNE/20-160
B4A594_SALNE/21-143
B4AAV6_SALNE/15-154
B4AAV7_SALNE/19-152
B4AEM1_BACPU/24-166
B4AFG0_BACPU/24-97
B4AG99_BACPU/62-136
B4AIP6_BACPU/24-169
B4AJL6_BACPU/30-158
B4BIQ8_9BACI/23-159
B4CUW7_9BACT/57-189
B4D226_9BACT/55-205
B4D2C2_9BACT/39-164
B4D4M8_9BACT/44-183
B4D507_9BACT/15-142
B4D5Y6_9BACT/43-170
B4EAK9_BURCJ/18-152
B4ECR5_BURCJ/28-151
B4EFB8_BURCJ/13-170
B4EGH1_BURCJ/23-163
B4EGL9_BURCJ/16-106
B4EHM1_BURCJ/33-205
B4EIE9_BURCJ/19-144
B4EIJ1_BURCJ/25-162
B4EJY3_BURCJ/32-196
B4EM41_BURCJ/22-131
B4EML1_BURCJ/63-195
B4EN47_BURCJ/13-144
B4EN64_BURCJ/19-149
B4ENZ7_BURCJ/27-157
B4ESQ3_PROMH/16-161
B4EZX4_PROMH/16-199
B4SL74_STRM5/21-168
B4SMW0_STRM5/21-195
B4SPX2_STRM5/20-155
B4SQ42_STRM5/39-195
B4SSQ8_STRM5/25-156
B4SSX1_STRM5/16-136
B4SU25_SALNS/20-160
B4SWM6_SALNS/21-143
B4T969_SALHS/21-143
B4TJ61_SALHS/20-160
B4TU05_SALSV/19-191
B4TWV0_SALSV/20-160
B4TZ74_SALSV/21-143
B4UGM6_ANASK/43-157
B4UHX0_ANASK/19-149
B4UX73_9ACTO/15-141
B4UXT3_9ACTO/51-178
B4WNJ0_9SYNE/20-155
B4WT49_9SYNE/15-183
B4WTL9_9SYNE/30-155
B4X2Q5_9GAMM/44-179
B5BA94_SALPK/18-153
B5BHW3_SALPK/21-143
B5BL45_SALPK/20-160
B5BV69_SALET/1-118
B5C1Z1_SALET/20-160
B5C483_SALET/21-143
B5C7K9_SALET/15-154
B5C7L0_SALET/19-152
B5C859_SALET/19-191
B5C8N4_SALET/20-160
B5C9Q6_SALET/21-143
B5CFG4_SALET/15-154
B5CFG5_SALET/19-152
B5CMC6_9FIRM/39-184
B5CMX8_9FIRM/32-112
B5CQG2_9FIRM/20-149
B5CSP4_9FIRM/14-150
B5CSP7_9FIRM/46-174
B5CTG1_9FIRM/32-167
B5CUH6_9BACE/20-158
B5CV19_9BACE/20-156
B5CV81_9BACE/42-166
B5CVM8_9BACE/16-155
B5CXD1_9BACE/34-127
B5CYC7_9BACE/17-124
B5CYP4_9BACE/59-168
B5D2G1_9BACE/56-176
B5D3R2_9BACE/33-168
B5E213_STRP4/15-153
B5EX89_SALA4/21-143
B5F3F1_SALA4/9-137
B5F4Z6_SALA4/20-191
B5F785_SALA4/20-160
B5FDF6_VIBFM/15-149
B5FI47_SALDC/20-160
B5FLF5_SALDC/21-143
B5G7C8_9ACTO/1-113
B5GN68_STRCL/43-185
B5GU05_STRCL/258-311
B5GYC0_STRCL/18-155
B5GYF3_STRCL/23-127
B5HDN5_STRPR/50-175
B5HFA2_STRPR/22-154
B5HLM2_9ACTO/34-158
B5HLR1_9ACTO/14-141
B5HQM0_9ACTO/26-154
B5HUR2_9ACTO/43-176
B5I5Z5_9ACTO/16-147
B5I7S8_9ACTO/42-202
B5J249_9RHOB/17-163
B5JCR2_9BACT/31-159
B5JDF7_9BACT/13-151
B5JG48_9BACT/14-141
B5JG79_9BACT/24-173
B5JGE8_9BACT/30-183
B5JHR7_9BACT/41-165
B5JIP9_9BACT/8-94
B5JKR3_9BACT/37-182
B5JKR9_9BACT/13-150
B5JP43_9BACT/40-133
B5KB66_9RHOB/17-152
B5MH89_SALET/21-143
B5ML60_SALET/20-160
B5MMC9_SALET/20-158
B5MMN3_SALET/1-120
B5MMZ6_SALET/19-152
B5MMZ7_SALET/15-154
B5MV64_SALET/20-160
B5MX80_SALET/21-143
B5MXX8_SALET/1-118
B5MYV5_SALET/15-154
B5MYV6_SALET/19-152
B5N7X1_SALET/20-160
B5N9I9_SALET/19-191
B5NCY0_SALET/21-143
B5NHD7_SALET/15-154
B5NHD8_SALET/19-152
B5NMB5_SALET/20-160
B5NSK3_SALET/21-143
B5NTQ6_SALET/15-154
B5NTQ7_SALET/19-152
B5P1P6_SALET/21-143
B5P5T9_SALET/20-160
B5P7H8_SALET/19-152
B5P7H9_SALET/15-154
B5PBY3_SALET/21-143
B5PHW3_SALET/20-160
B5PIB3_SALET/9-137
B5PJL1_SALET/19-152
B5PJL2_SALET/15-154
B5PRM9_SALHA/21-143
B5PVA1_SALHA/20-160
B5PW28_SALHA/1-120
B5PXC2_SALHA/19-152
B5PXC3_SALHA/15-154
B5Q241_SALVI/20-160
B5Q3R8_SALVI/1-120
B5Q541_SALVI/19-152
B5Q542_SALVI/15-154
B5Q764_SALVI/21-143
B5QPL0_LACRH/57-200
B5QWM1_SALEP/18-153
B5R1U1_SALEP/20-160
B5R4R5_SALEP/21-143
B5R6F9_SALG2/25-164
B5RB27_SALG2/18-153
B5RGD5_SALG2/20-160
B5RGJ9_SALG2/21-143
B5RKI3_KLEP3/26-122
B5RKL9_KLEP3/28-115
B5RX20_RALSO/60-187
B5S4H3_RALSO/17-152
B5S8A9_RALSO/1-134
B5SFP5_RALSO/21-157
B5SJN5_RALSO/60-191
B5V4E1_BACCE/21-150
B5WD44_9BURK/33-170
B5WDV4_9BURK/34-163
B5WE46_9BURK/13-148
B5WGR0_9BURK/13-149
B5WJ84_9BURK/28-211
B5WKD5_9BURK/37-220
B5WKS7_9BURK/44-184
B5WMI1_9BURK/18-141
B5WPQ6_9BURK/25-164
B5WSV2_9BURK/19-154
B5XSN7_KLEP3/17-146
B5XVC5_KLEP3/16-140
B5XWY4_KLEP3/15-153
B5XX91_KLEP3/16-140
B5XX95_KLEP3/28-151
B5XZ48_KLEP3/18-155
B5Y1X9_KLEP3/21-160
B5Y2E6_KLEP3/19-173
B5Y2Z2_KLEP3/25-162
B5Y2Z9_KLEP3/23-152
B5YFJ6_DICT6/27-83
B5YPY3_ECO5E/23-158
B5YQS7_ECO5E/15-151
B5YVM7_ECO5E/20-146
B5YX86_ECO5E/55-204
B5YZ44_ECO5E/48-186
B5YZA0_ECO5E/37-177
B5Z4Z0_BACCE/9-139
B5ZKI3_GLUDA/26-136
B5ZNK0_RHILW/24-149
B5ZUS0_RHILW/17-149
B5ZWC2_RHILW/17-152
B5ZWF4_RHILW/16-147
B5ZXD9_RHILW/13-148
B5ZZR4_RHILW/15-148
B6A2C4_RHILW/20-145
B6A3U7_RHILW/31-161
B6BBE5_9RHOB/24-159
B6E1V7_ACIGA/12-146
B6E2X6_ACIG9/12-146
B6EJK8_ALISL/20-155
B6EJN2_ALISL/18-153
B6ELX6_ALISL/25-142
B6ERN1_ALISL/2-129
B6FM02_9CLOT/16-158
B6FPJ0_9CLOT/21-152
B6FQX0_9CLOT/1-110
B6FT74_9CLOT/27-160
B6FT88_9CLOT/33-157
B6FV70_9CLOT/31-169
B6FXY2_9CLOT/25-152
B6HZ44_ECOSE/20-160
B6I3R3_ECOSE/65-214
B6I4P9_ECOSE/48-186
B6IB66_ECOSE/23-158
B6IBL3_ECOSE/19-152
B6IU81_RHOCS/24-152
B6QZZ9_9RHOB/31-164
B6R093_9RHOB/31-149
B6V6U3_RHILT/15-145
B6VTW9_9BACE/23-158
B6VV58_9BACE/36-174
B6VVW1_9BACE/15-157
B6VZU3_9BACE/24-152
B6W0I4_9BACE/33-156
B6W5F5_9BACE/39-171
B6W7A0_9FIRM/21-92
B6W968_9FIRM/32-164
B6XDA5_9ENTR/18-159
B6XJI8_9ENTR/16-135
B6XTG3_9BIFI/17-93
B6XWW5_9BIFI/47-186
B6ZP33_ECO57/48-186
B6ZP34_ECO57/14-154
B6ZQN3_ECO57/55-204
B6ZRT3_ECO57/20-146
B6ZSF5_ECO57/37-177
B7A1U6_ECO57/15-151
B7A252_ECO57/23-158
B7AMJ9_9BACE/42-174
B7AP83_9BACE/14-137
B7AUP4_9BACE/33-165
B7B4U3_9PORP/15-157
B7B688_9PORP/37-168
B7B703_9PORP/36-149
B7B772_9PORP/39-173
B7B8V0_9PORP/9-135
B7BB25_9PORP/14-72
B7BFA0_9PORP/15-157
B7C800_9FIRM/23-119
B7CB27_9FIRM/36-169
B7CDP9_9FIRM/133-257
B7CGT5_BURPS/161-292
B7CMR7_BURPS/28-153
B7CPG6_BURPS/13-147
B7CQW4_BURPS/83-220
B7CR90_BURPS/53-186
B7CRL3_BURPS/13-142
B7DQ49_9BACL/64-211
B7DSF7_9BACL/18-153
B7GLV1_ANOFW/21-98
B7GNV2_BIFLS/18-158
B7GW45_ACIB3/26-192
B7GZQ2_ACIB3/14-147
B7H0C7_ACIB3/13-154
B7H3X0_ACIB3/20-202
B7HNE3_BACC7/21-150
B7I3J8_ACIB5/14-147
B7I417_ACIB5/20-202
B7I9E5_ACIB5/26-192
B7IC77_ACIB5/13-154
B7L4I5_ECO55/20-160
B7L5P8_ECO55/23-158
B7L6R5_ECO55/19-152
B7L821_ECO55/65-214
B7L9G2_ECO55/48-186
B7LVD7_ESCF3/32-165
B7LVT5_ESCF3/20-160
B7M0F9_ECO8A/20-160
B7M0Q2_ECO8A/23-158
B7M1K4_ECO8A/19-152
B7M4G9_ECO8A/65-214
B7M6V8_ECO8A/48-186
B7MAI7_ECO45/20-160
B7MAQ6_ECO45/23-158
B7MBJ9_ECO45/19-158
B7MGA4_ECO45/64-170
B7MM13_ECO45/18-172
B7MNS1_ECO81/37-177
B7MQA3_ECO81/20-152
B7MQZ6_ECO81/48-186
B7MUH9_ECO81/18-172
B7MVH4_ECO81/23-158
B7MVS2_ECO81/19-158
B7N2D0_ECO81/64-170
B7N532_ECOLU/23-158
B7N7T8_ECOLU/20-160
B7NBD5_ECOLU/19-154
B7NEN7_ECOLU/21-144
B7NEZ8_ECOLU/65-168
B7NFK4_ECOLU/48-186
B7NHH0_ECO7I/37-177
B7NP84_ECO7I/21-146
B7NQY1_ECO7I/64-174
B7NSY6_ECO7I/19-153
B7NTT9_ECO7I/23-158
B7NUA0_ECO7I/48-186
B7QS63_9RHOB/1-118
B7RH93_9RHOB/7-139
B7RM93_9RHOB/15-175
B7RVF1_9GAMM/86-226
B7RWJ7_9GAMM/37-193
B7UIB0_ECO27/20-160
B7UMF1_ECO27/54-160
B7UNM7_ECO27/48-186
B7URE4_ECO27/18-182
B7US35_ECO27/23-158
B7USH0_ECO27/19-152
B7UVA2_PSEA8/11-150
B7UVC2_PSEA8/20-113
B7UWU1_PSEA8/9-176
B7UX80_PSEA8/16-161
B7UY71_PSEA8/16-147
B7UYG8_PSEA8/16-146
B7UZ67_PSEA8/17-142
B7V280_PSEA8/27-151
B7V2G2_PSEA8/27-165
B7V403_PSEA8/10-141
B7V5N3_PSEA8/12-142
B7V6N0_PSEA8/26-173
B7V6V1_PSEA8/14-151
B7V7I8_PSEA8/18-153
B7V835_PSEA8/53-195
B7V866_PSEA8/17-147
B7V867_PSEA8/8-90
B7VAL0_PSEA8/46-184
B7VHW3_VIBSL/23-158
B7VMF5_VIBSL/13-144
B7VRW6_VIBSL/32-139
B7WTD1_COMTE/27-179
B7WWN2_COMTE/22-152
B7WYB9_COMTE/1-111
B7X197_COMTE/39-173
B7XNX1_ENTBH/28-106
B8AAA6_ORYSI/23-164
B8CK24_SHEPW/24-174
B8CNP1_SHEPW/1-132
B8CSR0_SHEPW/24-94
B8CTM1_SHEPW/12-151
B8D1C2_HALOH/19-152
B8DCV9_LISMH/53-197
B8DGV0_LISMH/10-119
B8DL59_DESVM/33-170
B8DL61_DESVM/16-166
B8DS23_DESVM/18-132
B8E2M5_DICTD/28-162
B8E5I0_SHEB2/14-141
B8E6V0_SHEB2/17-234
B8E9J2_SHEB2/18-151
B8EA39_SHEB2/24-104
B8EC63_SHEB2/19-142
B8EN84_METSB/53-121
B8F785_HAEPS/30-161
B8FM47_DESAA/21-151
B8FW52_DESHD/30-189
B8H6X2_ARTCA/31-174
B8H8F4_ARTCA/41-167
B8HJE0_ARTCA/72-196
B8I029_CLOCE/18-157
B8I1I4_CLOCE/15-150
B8I1T1_CLOCE/15-137
B8I4F9_CLOCE/27-169
B8I8I4_CLOCE/26-87
B8I993_CLOCE/22-149
B8I9A3_CLOCE/14-156
B8I9A5_CLOCE/25-161
B8IAX2_METNO/14-144
B8IF71_METNO/21-175
B8IFE9_METNO/29-200
B8IWN2_METNO/68-191
B8JEP9_ANAD2/22-150
B8JF63_ANAD2/37-157
B8K4D3_VIBPA/19-156
B8K4W0_VIBPA/18-152
B8KCD0_VIBPA/11-166
B8KL56_9GAMM/43-178
B8KU24_9GAMM/37-164
B8L1W6_9GAMM/25-153
B8L319_9GAMM/97-251
B8L7J8_9GAMM/28-182
B8ZNK4_STRPJ/15-153
B9AYM7_9BURK/22-166
B9AZ48_9BURK/62-207
B9AZ73_9BURK/13-142
B9B0M1_9BURK/18-148
B9B1Y2_9BURK/24-131
B9B7R9_9BURK/25-165
B9B7V0_9BURK/51-188
B9B8W6_9BURK/27-179
B9BFL9_9BURK/29-150
B9BGU0_9BURK/18-152
B9BGX3_9BURK/19-168
B9BH80_9BURK/13-143
B9BIM0_9BURK/27-157
B9BJL7_9BURK/51-188
B9BJP8_9BURK/25-165
B9BRY0_9BURK/22-166
B9BY62_9BURK/29-150
B9BZK2_9BURK/18-152
B9C0W7_9BURK/62-193
B9C0Z1_9BURK/13-143
B9C2M8_9BURK/27-157
B9C3M4_9BURK/51-188
B9C3Q5_9BURK/25-165
B9C7N4_9BURK/29-150
B9CDS7_9BURK/22-166
B9CGB2_9BURK/18-152
B9CPJ5_STACP/30-107
B9CVN3_9PAST/31-162
B9DL33_STACT/18-153
B9DS09_STRU0/29-167
B9DYF2_CLOK1/24-130
B9DYV8_CLOK1/19-160
B9DZ88_CLOK1/14-147
B9E066_CLOK1/3-80
B9IXY7_BACCQ/21-150
B9J733_AGRRK/14-149
B9J8U9_AGRRK/19-163
B9JBP0_AGRRK/18-151
B9JBX0_AGRRK/43-184
B9JGQ4_AGRRK/28-202
B9JH14_AGRRK/38-169
B9JII8_AGRRK/27-152
B9JKE8_AGRRK/17-162
B9JKT1_AGRRK/26-125
B9JKX2_AGRRK/34-161
B9JL63_AGRRK/16-172
B9JLU6_AGRRK/25-160
B9JUT4_AGRVS/28-163
B9K0A2_AGRVS/35-170
B9K2M6_AGRVS/24-161
B9K4K1_AGRVS/20-156
B9K583_AGRVS/9-132
B9KL34_RHOSK/7-131
B9L6Z7_NAUPA/7-109
B9M9X2_ACIET/55-168
B9MK63_ANATD/21-149
B9MLE5_ANATD/25-156
B9MPS4_ANATD/23-104
B9QUZ9_9RHOB/23-153
B9R0N9_9RHOB/39-204
B9TJ32_RICCO/16-154
B9WVV3_STRSU/18-174
B9WWC6_STRSU/24-169
B9WX63_STRSU/1-130
B9XAJ2_9BACT/24-160
B9XJ41_9BACT/39-175
B9Y348_9FIRM/30-163
B9Y4A2_9FIRM/15-182
B9Y4E5_9FIRM/42-159
B9Y4M4_9FIRM/46-120
B9Y678_9FIRM/12-160
B9YAF4_9FIRM/18-167
B9Z220_9NEIS/23-151
B9Z409_9NEIS/28-181
B9Z588_9NEIS/17-184
B9Z5M7_9NEIS/18-152
B9Z6V9_9NEIS/17-153
C0A2A1_9BACT/35-158
C0A2A3_9BACT/163-341
C0A2P0_9BACT/39-163
C0A3C0_9BACT/21-160
C0A4H9_9BACT/36-110
C0A572_9BACT/38-121
C0A8N9_9BACT/19-148
C0A9H9_9BACT/39-196
C0A9I7_9BACT/32-156
C0A9P7_9BACT/23-155
C0ABA0_9BACT/28-171
C0ABA2_9BACT/35-162
C0ABB0_9BACT/62-185
C0ABG0_9BACT/7-139
C0AC49_9BACT/53-139
C0ACF6_9BACT/3-126
C0ADS3_9BACT/66-219
C0AEA5_9BACT/19-190
C0AU57_9ENTR/16-166
C0B6B4_9FIRM/60-162
C0B7C8_9FIRM/27-170
C0B8W7_9FIRM/49-172
C0B8X1_9FIRM/14-150
C0B8Z8_9FIRM/54-188
C0BCL0_9FIRM/24-114
C0BD67_9FIRM/18-174
C0BFD5_9FIRM/18-167
C0BQI4_9BIFI/47-186
C0BS44_9BIFI/69-145
C0BXD5_9CLOT/15-146
C0BYN2_9CLOT/31-169
C0BZZ3_9CLOT/25-198
C0C0R7_9CLOT/66-197
C0C2G6_9CLOT/28-196
C0C2H5_9CLOT/22-171
C0C477_9CLOT/30-166
C0C4X0_9CLOT/16-153
C0CH33_9FIRM/37-192
C0CH60_9FIRM/23-150
C0CIC8_9FIRM/34-169
C0CJW0_9FIRM/19-158
C0CKL9_9FIRM/16-158
C0CRX4_9FIRM/17-157
C0CTG7_9CLOT/30-171
C0CTM2_9CLOT/62-211
C0CTN3_9CLOT/17-169
C0CUM2_9CLOT/10-163
C0CUZ1_9CLOT/20-142
C0CW55_9CLOT/21-154
C0CXD8_9CLOT/26-166
C0CYM4_9CLOT/14-147
C0CZ80_9CLOT/17-156
C0CZ81_9CLOT/28-159
C0D4Y3_9CLOT/26-155
C0D572_9CLOT/17-159
C0D5F7_9CLOT/28-179
C0D5Z0_9CLOT/28-165
C0D9W5_9CLOT/35-144
C0E8K8_9CLOT/30-185
C0E9Q1_9CLOT/59-140
C0EAQ5_9CLOT/51-205
C0EBM6_9CLOT/101-212
C0ECN2_9CLOT/63-141
C0ECN7_9CLOT/100-261
C0ECP0_9CLOT/78-239
C0ECP2_9CLOT/58-195
C0ECP6_9CLOT/40-187
C0EDG4_9CLOT/67-204
C0EDH7_9CLOT/66-202
C0EDI6_9CLOT/94-239
C0EDI9_9CLOT/100-252
C0EDW5_9CLOT/51-132
C0EDX0_9CLOT/78-139
C0EDY1_9CLOT/63-132
C0EFX2_9CLOT/76-177
C0EG54_9CLOT/73-168
C0EGE3_9CLOT/96-246
C0EGG3_9CLOT/50-152
C0EGG6_9CLOT/53-201
C0EGH8_9CLOT/57-148
C0EGI4_9CLOT/60-131
C0EGL1_9CLOT/53-195
C0EGN7_9CLOT/65-203
C0EGR3_9CLOT/73-171
C0EH74_9CLOT/16-147
C0EHT5_9CLOT/43-211
C0EI59_9CLOT/48-206
C0EIE9_9CLOT/79-188
C0EIK7_9CLOT/63-222
C0EIL7_9CLOT/70-206
C0EIV3_9CLOT/16-148
C0EIX6_9CLOT/53-161
C0EIY9_9CLOT/60-177
C0ERJ9_9FIRM/36-173
C0EWA0_9FIRM/26-162
C0EWA4_9FIRM/49-176
C0FNC4_9FIRM/31-167
C0FP55_9FIRM/14-149
C0FSG9_9FIRM/18-159
C0FSH2_9FIRM/38-177
C0FU17_9FIRM/33-170
C0FU22_9FIRM/23-171
C0FW59_9FIRM/19-158
C0FXX9_9FIRM/12-143
C0FXY3_9FIRM/32-162
C0FY41_9FIRM/21-154
C0G542_9RHIZ/56-177
C0GBH2_9RHIZ/40-215
C0MFS9_STRS7/27-101
C0Q1D9_SALPC/21-143
C0Q3L5_SALPC/59-192
C0Q5G0_SALPC/20-160
C0Q712_SALPC/18-154
C0Q7I7_SALPC/19-153
C0RHZ9_BRUMB/23-144
C0RLF5_BRUMB/24-199
C0VIP5_9GAMM/13-155
C0VN14_9GAMM/17-152
C0VNN6_9GAMM/23-155
C0WAI7_9FIRM/7-142
C0WDW3_9FIRM/39-162
C0WDW5_9FIRM/47-153
C0WE40_9FIRM/11-121
C0X5H9_ENTFA/13-146
C0X7J7_ENTFA/23-198
C0Y362_BURPS/13-150
C0Y3I6_BURPS/1-128
C0Y3V8_BURPS/83-220
C0Y7F7_BURPS/13-147
C0YBF8_BURPS/161-292
C0YCF4_BURPS/28-153
C0YYJ4_LACRE/2-42
C0ZDD0_BREBN/35-165
C0ZE17_BREBN/17-131
C0ZIV1_BREBN/31-145
C0ZLN3_RHOE4/65-214
C0ZM46_RHOE4/77-190
C0ZSN4_RHOE4/35-148
C0ZTX0_RHOE4/309-368
C0ZXU0_RHOE4/37-149
C0ZY58_RHOE4/36-118
C0ZZ90_RHOE4/17-143
C1A370_RHOE4/36-148
C1C9G8_STRP7/15-153
C1CGC7_STRZJ/15-153
C1CML1_STRZP/15-153
C1CTC8_STRZT/15-153
C1D9W4_LARHH/27-157
C1DEP7_AZOVD/18-162
C1DH76_AZOVD/35-221
C1DME1_AZOVD/38-171
C1DMS1_AZOVD/53-187
C1DQY4_AZOVD/27-165
C1DSB8_AZOVD/21-162
C1FKS3_CLOBJ/27-106
C1FT36_CLOBJ/21-162
C1FT96_CLOBJ/2-90
C1HKD6_9ESCH/18-172
C1HL61_9ESCH/23-158
C1HLG0_9ESCH/19-158
C1HPM1_9ESCH/38-178
C1HSV8_9ESCH/64-170
C1HT85_9ESCH/14-154
C1HT86_9ESCH/82-220
C1I2B7_9CLOT/13-90
C1I2I2_9CLOT/25-167
C1I3S6_9CLOT/16-151
C1I9Z9_9CLOT/26-154
C1IBQ7_9CLOT/20-159
C1KXB8_LISMC/23-208
C1KXT3_LISMC/10-146
C1L0I4_LISMC/53-197
C1M3N1_9ENTR/18-151
C1MBM6_9ENTR/24-126
C1MBV3_9ENTR/28-157
C1MC53_9ENTR/20-166
C1MCH4_9ENTR/20-160
C1MDP2_9ENTR/23-143
C1MFV6_9ENTR/15-154
C1MFV7_9ENTR/18-151
C1NC09_9ESCH/37-177
C1NGM3_9ESCH/14-154
C1NGM4_9ESCH/76-214
C1P6W5_BACCO/33-164
C1P8W3_BACCO/16-106
C2BHW3_9FIRM/22-94
C2BII1_9FIRM/32-157
C2C5N6_VIBCH/14-148
C2C7S5_VIBCH/39-155
C2C7Y9_VIBCH/21-155
C2C847_VIBCH/18-154
C2CGA1_9FIRM/31-158
C2CGD6_9FIRM/22-92
C2CXL7_LACBR/25-110
C2CYR1_LACBR/19-164
C2CZA7_LACBR/13-160
C2CZF4_LACBR/13-117
C2D033_LACBR/19-95
C2D2A7_LACBR/79-227
C2D4V5_LACBR/19-99
C2DA61_ENTFA/23-198
C2DCQ1_ENTFA/13-146
C2DI33_ENTFA/29-136
C2DI38_ENTFA/32-146
C2DJU1_ECOLX/54-160
C2DN23_ECOLX/37-177
C2DNZ2_ECOLX/48-186
C2DNZ3_ECOLX/14-154
C2DQ70_ECOLX/19-152
C2DQH2_ECOLX/23-158
C2DRK4_ECOLX/18-172
C2E3A5_LACJO/49-185
C2E7R1_LACJO/12-122
C2EFS9_9LACO/19-150
C2EJ11_9LACO/55-201
C2EKX2_9LACO/16-152
C2EN40_9LACO/18-151
C2ENB9_9LACO/25-94
C2EQN3_9LACO/27-163
C2ERE9_9LACO/16-152
C2ESI3_9LACO/266-321
C2FSH6_9SPHI/20-100
C2FTL9_9SPHI/13-123
C2FU65_9SPHI/26-89
C2FVW8_9SPHI/2-143
C2G0S1_9SPHI/12-148
C2G2Q4_9SPHI/3-107
C2G5A8_9SPHI/25-159
C2GWE4_BIFLI/13-145
C2H081_ENTFA/32-172
C2H086_ENTFA/14-121
C2H2J4_ENTFA/23-198
C2H4W1_ENTFA/13-146
C2H7C6_ENTFC/19-152
C2H9E6_ENTFC/21-130
C2H9E7_ENTFC/32-172
C2HB02_ENTFC/80-207
C2HDL7_ENTFC/19-152
C2HM39_LACAC/15-151
C2HPB2_LACAC/18-154
C2HQM1_LACAC/16-153
C2HS02_VIBCH/14-148
C2HZ95_VIBCH/21-155
C2HZF5_VIBCH/18-154
C2I4Q8_VIBCH/14-148
C2I8K9_VIBCH/18-154
C2I8S2_VIBCH/21-155
C2I8Z0_VIBCH/39-155
C2IC60_VIBCH/14-148
C2IFS5_VIBCH/39-155
C2IFZ4_VIBCH/21-155
C2IMN7_VIBCH/14-148
C2IT39_VIBCH/21-155
C2ITB3_VIBCH/39-155
C2JAQ5_VIBCH/39-155
C2JAX4_VIBCH/21-155
C2JB33_VIBCH/18-154
C2JE64_VIBCH/14-148
C2JK97_ENTFA/13-146
C2JLF1_ENTFA/32-172
C2JLF6_ENTFA/14-121
C2JMK2_ENTFA/23-198
C2JUD3_LACRH/439-605
C2JUQ9_LACRH/57-200
C2KDR9_9LACO/12-148
C2KJ62_LEUMC/19-153
C2KWQ1_9FIRM/37-170
C2KYS8_9FIRM/51-142
C2LEM9_PROMI/16-199
C2LJ74_PROMI/16-161
C2LSM7_STRSL/35-180
C2LT65_STRSL/15-166
C2PDZ9_BACCE/21-150
C2PVF4_BACCE/32-156
C2QAP7_BACCE/17-146
C2S2P6_BACCE/21-150
C2SJI7_BACCE/32-156
C2TZD8_BACCE/24-156
C2V4P3_BACCE/23-156
C2VDS4_BACCE/24-156
C2XTJ4_BACCE/13-137
C2YQJ6_BACCE/21-150
C2Z7I0_BACCE/32-156
C2ZP31_BACCE/32-156
C3FDH0_BACTU/19-152
C3HT06_BACTU/19-152
C3JLV5_RHOER/35-149
C3JM12_RHOER/41-153
C3JMP7_RHOER/281-344
C3JN77_RHOER/12-125
C3JQ48_RHOER/78-190
C3JSP7_RHOER/17-150
C3JWU5_RHOER/26-138
C3JXG3_PSEFS/25-176
C3JXK6_PSEFS/23-157
C3JXW2_PSEFS/27-156
C3K4T8_PSEFS/28-163
C3K594_PSEFS/16-137
C3K8M6_PSEFS/17-128
C3K8N7_PSEFS/17-140
C3K8P2_PSEFS/27-151
C3KAS7_PSEFS/14-155
C3KB49_PSEFS/16-140
C3KBW7_PSEFS/18-148
C3KC68_PSEFS/26-173
C3KCF4_PSEFS/20-145
C3KNC1_RHISN/20-156
C3KNT1_RHISN/35-165
C3KRK2_RHISN/24-164
C3KTA5_CLOB6/28-106
C3L0X2_CLOB6/21-98
C3L1G3_CLOB6/3-92
C3LQF6_VIBCM/14-148
C3LWK1_VIBCM/25-161
C3LWR4_VIBCM/21-155
C3LWY6_VIBCM/39-155
C3M9A4_RHISN/17-152
C3MCW9_RHISN/6-146
C3MHD6_RHISN/31-165
C3MHE6_RHISN/32-152
C3NT20_VIBCJ/14-148
C3NYP4_VIBCJ/39-155
C3NYW3_VIBCJ/21-155
C3PKW7_CORA7/61-183
C3PUU7_9BACE/9-135
C3PVK1_9BACE/23-158
C3PXV3_9BACE/39-171
C3PYI3_9BACE/36-174
C3Q2R3_9BACE/38-160
C3Q5V6_9BACE/33-156
C3QBD4_9BACE/47-196
C3QD31_9BACE/34-113
C3QF15_9BACE/45-175
C3QFP5_9BACE/35-164
C3QMN0_9BACE/34-164
C3QPX4_9BACE/47-204
C3QXZ2_9BACE/45-175
C3R212_9BACE/38-168
C3R7P1_9BACE/23-158
C3R936_9BACE/17-158
C3R9F4_9BACE/36-174
C3R9K1_9BACE/39-171
C3REQ1_9BACE/33-156
C3RGD0_9BACE/32-160
C3RI67_9FIRM/23-121
C3RI89_9FIRM/53-123
C3RI90_9FIRM/50-197
C3RI96_9FIRM/50-196
C3RJX6_9FIRM/14-146
C3RLG7_9FIRM/22-150
C3RMF9_9FIRM/67-190
C3RN82_9FIRM/2-128
C3RPM5_9FIRM/27-158
C3SJ87_ECOLX/48-186
C3SJ92_ECOLX/14-154
C3SLT7_ECOLX/65-215
C3T6Q7_ECOLX/19-153
C3T6R0_ECOLX/19-152
C3T802_ECOLX/23-158
C3TR02_ECOLX/20-160
C3WEF1_FUSMR/13-146
C3X327_OXAFO/11-170
C3X961_OXAFO/17-141
C4AQE2_BURMA/1-127
C4ATI3_BURMA/161-292
C4AVG3_BURMA/78-215
C4AZI4_BURMA/13-147
C4B2R6_BURMA/13-121
C4B405_BURMA/2-122
C4FEE0_9BIFI/45-142
C4FU61_9FIRM/18-152
C4FUL3_9FIRM/18-153
C4FXH3_9FIRM/23-166
C4FY02_9FIRM/16-140
C4FY13_9FIRM/16-137
C4G478_ABIDE/25-117
C4G6E3_ABIDE/61-138
C4G6Y2_ABIDE/18-88
C4G750_ABIDE/21-98
C4G7L2_ABIDE/20-147
C4G856_9FIRM/26-167
C4GA22_9FIRM/12-149
C4GAQ2_9FIRM/52-200
C4H159_YERPE/15-154
C4H161_YERPE/19-156
C4H6C4_YERPE/25-162
C4H793_YERPE/16-151
C4HAU4_YERPE/25-157
C4HB94_YERPE/16-146
C4HE48_YERPE/25-157
C4HIF8_YERPE/15-154
C4HIG0_YERPE/19-156
C4HJ31_YERPE/16-151
C4HPN4_YERPE/25-162
C4HQP5_YERPE/15-154
C4HQP7_YERPE/19-156
C4HWF3_YERPE/16-151
C4I0P3_YERPE/16-146
C4I4C1_BURPS/161-292
C4I823_BURPS/13-142
C4I8U7_BURPS/53-186
C4IBV9_CLOBU/24-221
C4IC18_CLOBU/18-148
C4IC36_CLOBU/12-152
C4ICB2_CLOBU/16-154
C4ICK5_CLOBU/19-158
C4IE97_CLOBU/18-193
C4IEJ6_CLOBU/22-141
C4IHE3_CLOBU/21-158
C4ILX2_CLOBU/22-114
C4IMA5_CLOBU/27-158
C4IPV7_BRUAB/56-177
C4IVJ6_BRUAB/40-125
C4KBC2_THASP/53-184
C4KPR3_BURPS/28-153
C4KY31_BURPS/13-147
C4L0K1_EXISA/2-149
C4L8A8_TOLAT/28-163
C4LCV2_TOLAT/14-155
C4LCV7_TOLAT/18-151
C4LG27_TOLAT/21-143
C4PG43_LACPL/53-152
C4RI24_9ACTO/4-131
C4RJ29_9ACTO/13-136
C4S4W5_YERBE/21-158
C4SAH2_YERMO/21-158
C4SIS7_YERFR/13-153
C4SIS8_YERFR/19-156
C4STV8_YERFR/21-158
C4SZ20_YERIN/21-158
C4T6J5_YERIN/14-154
C4T6J6_YERIN/2-139
C4TTF6_YERKR/2-123
C4TV37_YERKR/21-158
C4U866_YERAL/14-154
C4U867_YERAL/19-156
C4UDI6_YERAL/21-158
C4UXL0_YERRO/21-158
C4VK75_9LACO/17-94
C4VL67_9LACO/58-128
C4VPS1_9LACO/22-166
C4VQY8_9LACO/33-97
C4VRX5_9LACO/13-99
C4WE50_9RHIZ/42-167
C4WEV4_9RHIZ/40-177
C4WLT9_9RHIZ/25-105
C4WMA6_9RHIZ/10-174
C4WPU9_9RHIZ/30-151
C4WZK0_KLEPN/13-154
C4WZK1_KLEPN/18-155
C4X1D6_KLEPN/23-152
C4X2S3_KLEPN/76-229
C4X361_KLEPN/21-160
C4X6T7_KLEPN/79-207
C4X824_KLEPN/47-195
C4X8M5_KLEPN/28-151
C4X8M9_KLEPN/15-140
C4X8S4_KLEPN/44-112
C4XCF2_KLEPN/16-138
C4XLQ4_DESMR/15-144
C4XSU9_DESMR/39-171
C4Z0X2_EUBE2/1-69
C4Z204_EUBE2/17-151
C4Z2W7_EUBE2/16-143
C4Z3B4_EUBE2/32-109
C4Z408_EUBE2/12-128
C4Z413_EUBE2/14-150
C4Z7N0_EUBE2/17-156
C4Z7U7_EUBE2/19-159
C4Z8R0_EUBR3/31-163
C4Z8Z9_EUBR3/17-159
C4Z9T9_EUBR3/22-152
C4ZAF9_EUBR3/17-156
C4ZBG0_EUBR3/22-154
C4ZBN1_EUBR3/60-173
C4ZBP1_EUBR3/38-174
C4ZBY6_EUBR3/19-156
C4ZE81_EUBR3/27-174
C4ZF37_EUBR3/32-168
C4ZFS6_EUBR3/25-170
C4ZHR1_EUBR3/14-150
C4ZPY7_ECOBW/20-160
C4ZYF8_ECOBW/23-158
C4ZYW0_ECOBW/65-214
C4ZZE6_ECOBW/19-152
C5AES3_BURGB/24-205
C5AH65_BURGB/13-149
C5ALX3_BURGB/20-143
C5AMA2_BURGB/13-170
C5AMD3_BURGB/19-165
C5AN13_BURGB/31-172
C5BAQ6_EDWI9/18-153
C5BNS5_TERTT/32-182
C5BUV8_BEUC1/19-159
C5BZM6_BEUC1/35-164
C5C1L5_BEUC1/13-123
C5C2R6_BEUC1/24-151
C5CUS1_VARPS/35-217
C5CYA4_VARPS/15-164
C5CZK1_VARPS/62-186
C5CZR5_VARPS/19-155
C5CZV0_VARPS/51-223
C5D106_VARPS/32-190
C5D114_VARPS/25-166
C5ECX5_BIFLI/2-126
C5EG90_9FIRM/29-146
C5EHE6_9FIRM/4-146
C5EHH5_9FIRM/25-127
C5EHL2_9FIRM/18-160
C5EHQ8_9FIRM/31-166
C5EJW6_9FIRM/16-91
C5EK80_9FIRM/18-156
C5EKJ0_9FIRM/20-130
C5EKQ0_9FIRM/19-154
C5EMN5_9FIRM/25-156
C5EMV3_9FIRM/16-155
C5EP51_9FIRM/18-157
C5EQL5_9FIRM/20-177
C5ER40_9FIRM/14-173
C5ERM3_9FIRM/16-79
C5ET70_9FIRM/5-135
C5FAV0_LACPA/22-143
C5G261_9LACO/17-94
C5G4F4_9LACO/12-82
C5NA64_BURMA/161-292
C5NAC7_BURMA/28-153
C5NB72_BURMA/13-150
C5NCW8_BURMA/78-215
C5NIB8_BURMA/1-127
C5QN10_STAEP/54-129
C5R8T7_WEIPA/16-101
C5RAR8_WEIPA/28-156
C5RC38_WEIPA/14-147
C5RYV2_9PAST/37-152
C5UTQ0_CLOBO/18-164
C5UVR3_CLOBO/19-160
C5UVV2_CLOBO/18-189
C5VY46_STRSE/19-154
C5VYP9_STRSE/18-174
C5W223_ECOBB/20-160
C5W4F9_ECOBB/23-158
C5W4W2_ECOBB/19-153
C5WAF6_ECOBB/21-146
C5WAS4_ECOBB/65-214
C5WBE6_ECOBB/14-154
C5WBE7_ECOBB/19-155
C5WG59_STRDG/21-166
C5WHP3_STRDG/23-167
C5ZGE4_BURPS/13-147
C5ZJE9_BURPS/28-153
C5ZQC4_BURPS/161-292
C5ZSI1_BURPS/1-128
C5ZT84_BURPS/13-142
C6ARP7_RHILS/31-161
C6ASG2_RHILS/13-148
C6AVC2_RHILS/24-105
C6B3Z0_RHILS/18-150
C6B664_RHILS/14-124
C6B755_RHILS/32-161
C6B884_RHILS/28-176
C6BAA0_RHILS/31-168
C6BAG2_RHILS/15-144
C6BFZ5_RALP1/20-152
C6BNA4_RALP1/3-138
C6BS69_DESAD/16-158
C6BVF3_DESAD/9-139
C6BWQ4_DESAD/30-98
C6BZV3_DESAD/18-147
C6C089_DESAD/19-153
C6C2C1_DESAD/16-156
C6C3E5_DICDC/19-181
C6C3E6_DICDC/14-154
C6C589_DICDC/25-162
C6C5P6_DICDC/13-149
C6C8L5_DICDC/18-157
C6C927_DICDC/13-147
C6CDT5_DICDC/27-109
C6CEA9_DICZE/18-153
C6CIE3_DICZE/25-162
C6CKQ1_DICZE/19-161
C6CKQ2_DICZE/14-154
C6CNK1_DICZE/43-112
C6CRB9_PAESJ/19-154
C6CRE4_PAESJ/7-136
C6CRK8_PAESJ/21-155
C6CS68_PAESJ/38-169
C6CSE8_PAESJ/14-158
C6CSL5_PAESJ/22-161
C6CSQ7_PAESJ/47-125
C6CT92_PAESJ/26-186
C6CTD6_PAESJ/6-134
C6CTF5_PAESJ/27-165
C6CUK7_PAESJ/18-174
C6CUN1_PAESJ/19-138
C6CV13_PAESJ/25-161
C6CVH4_PAESJ/21-155
C6CVW1_PAESJ/22-161
C6CVX7_PAESJ/20-127
C6CVZ4_PAESJ/33-163
C6CWA6_PAESJ/15-189
C6CWE3_PAESJ/17-138
C6CWN7_PAESJ/14-99
C6CWW3_PAESJ/28-164
C6CWX0_PAESJ/20-150
C6CX81_PAESJ/19-151
C6CXB0_PAESJ/95-198
C6CXJ2_PAESJ/25-156
C6CXJ3_PAESJ/16-149
C6CXX6_PAESJ/47-128
C6CZY9_PAESJ/8-151
C6D019_PAESJ/18-156
C6D083_PAESJ/22-118
C6D094_PAESJ/22-155
C6D0B7_PAESJ/6-124
C6D0F7_PAESJ/16-125
C6D0F8_PAESJ/5-139
C6D0W0_PAESJ/31-161
C6D132_PAESJ/16-122
C6D140_PAESJ/40-192
C6D149_PAESJ/16-164
C6D174_PAESJ/19-158
C6D193_PAESJ/17-144
C6D1A4_PAESJ/18-158
C6D1A9_PAESJ/29-165
C6D1C4_PAESJ/19-128
C6D1K5_PAESJ/31-117
C6D1Q3_PAESJ/50-159
C6D1V9_PAESJ/8-153
C6D1W6_PAESJ/7-141
C6D2K3_PAESJ/36-155
C6D359_PAESJ/26-169
C6D3A6_PAESJ/28-100
C6D3B4_PAESJ/46-177
C6D3K3_PAESJ/32-190
C6D3K6_PAESJ/19-152
C6D3L4_PAESJ/15-161
C6D3L6_PAESJ/19-169
C6D3L8_PAESJ/16-149
C6D3Q2_PAESJ/34-175
C6D3T3_PAESJ/19-180
C6D400_PAESJ/18-103
C6D447_PAESJ/35-169
C6D456_PAESJ/29-164
C6D477_PAESJ/23-173
C6D5I4_PAESJ/15-149
C6D5P5_PAESJ/10-151
C6D6E8_PAESJ/14-145
C6D6Z9_PAESJ/20-166
C6D700_PAESJ/13-162
C6D710_PAESJ/24-160
C6D711_PAESJ/9-139
C6D720_PAESJ/15-124
C6D787_PAESJ/12-143
C6D7A2_PAESJ/22-142
C6D7E7_PAESJ/20-154
C6D7N7_PAESJ/21-131
C6D8J8_PAESJ/24-159
C6D8Z7_PECCP/13-146
C6D9Y6_PECCP/28-154
C6DBR8_PECCP/17-147
C6DD60_PECCP/23-152
C6DDY2_PECCP/18-155
C6DEW4_PECCP/19-154
C6DFV4_PECCP/28-156
C6DH24_PECCP/25-162
C6DJY8_PECCP/24-96
C6EAZ1_ECOBD/20-160
C6EC41_ECOBD/18-152
C6ECR1_ECOBD/23-158
C6ED88_ECOBD/55-204
C6EE95_ECOBD/21-146
C6EEZ1_ECOBD/49-182
C6EEZ2_ECOBD/14-154
C6GN85_STRSX/18-174
C6GQK8_STRSX/19-154
C6GUE2_STRS4/19-154
C6GV74_STRS4/18-174
C6I3H3_9BACE/26-124
C6I5E4_9BACE/43-172
C6I9L6_9BACE/11-140
C6IIU9_9BACE/24-171
C6IJ00_9BACE/32-169
C6IJJ0_9BACE/17-151
C6IK53_9BACE/38-163
C6IPF7_9BACE/43-175
C6IQ94_9BACE/10-148
C6IVE8_9BACL/23-157
C6IWJ9_9BACL/24-152
C6IWY8_9BACL/17-160
C6IY48_9BACL/40-193
C6IYB3_9BACL/32-169
C6IZ62_9BACL/32-161
C6IZA6_9BACL/31-154
C6IZJ5_9BACL/54-183
C6IZN2_9BACL/26-154
C6IZQ8_9BACL/17-180
C6IZS2_9BACL/21-191
C6J044_9BACL/18-158
C6J1T7_9BACL/18-144
C6J2G0_9BACL/14-144
C6J2Z1_9BACL/30-162
C6J3C3_9BACL/15-117
C6J3G2_9BACL/26-156
C6J3J7_9BACL/18-204
C6J569_9BACL/53-150
C6J585_9BACL/26-157
C6J5J6_9BACL/20-145
C6J5K7_9BACL/2-102
C6J603_9BACL/14-117
C6J7Z0_9FIRM/27-169
C6J806_9FIRM/49-176
C6J809_9FIRM/14-150
C6J8U5_9FIRM/25-152
C6JAN7_9FIRM/32-165
C6JC61_9FIRM/28-170
C6JCU7_9FIRM/19-157
C6JD68_9FIRM/28-155
C6JDE2_9FIRM/22-132
C6JDH4_9FIRM/22-101
C6JDN8_9FIRM/32-138
C6JE66_9FIRM/22-157
C6JEQ3_9FIRM/18-151
C6JEQ5_9FIRM/27-158
C6JFK6_9FIRM/12-159
C6JHG7_9FIRM/15-146
C6JIU4_FUSVA/13-147
C6JJH4_FUSVA/24-105
C6JJY6_FUSVA/19-157
C6JP10_FUSVA/14-120
C6L8V9_9FIRM/25-168
C6L914_9FIRM/31-130
C6L955_9FIRM/32-167
C6LA91_9FIRM/17-163
C6LAW9_9FIRM/14-119
C6LAZ2_9FIRM/8-184
C6LB78_9FIRM/36-157
C6LBG3_9FIRM/7-98
C6LDG4_9FIRM/109-250
C6LDH2_9FIRM/49-135
C6LDM6_9FIRM/27-173
C6LF19_9FIRM/26-175
C6LF20_9FIRM/13-141
C6LF27_9FIRM/15-151
C6LHD5_9FIRM/31-161
C6LL51_9FIRM/18-103
C6LL87_9FIRM/18-139
C6LL88_9FIRM/51-155
C6LM61_9FIRM/1-111
C6PT44_9CLOT/19-148
C6PUL1_9CLOT/10-152
C6PWF1_9CLOT/16-158
C6PXU9_9CLOT/22-100
C6PY70_9CLOT/15-156
C6Q2X5_9CLOT/13-144
C6RQZ7_ACIRA/9-137
C6RU89_VIBCH/11-145
C6S134_VIBCH/39-155
C6S1A0_VIBCH/20-154
C6SQS4_STRMN/24-169
C6SR22_STRMN/18-152
C6TPX6_BURPS/13-147
C6TT26_BURPS/28-156
C6U4U1_BURPS/161-292
C6U7Y6_BURPS/13-150
C6U8P4_BURPS/21-154
C6UH96_ECOBR/21-146
C6UI03_ECOBR/65-214
C6UIN5_ECOBR/23-158
C6UJ09_ECOBR/14-154
C6UJ10_ECOBR/49-182
C6UJA4_ECOBR/19-153
C6UM28_ECOBR/20-160
C6UVQ1_ECO5T/20-160
C6UW36_ECO5T/23-158
C6UX50_ECO5T/19-153
C6UXK3_ECO5T/20-146
C6UYS1_ECO5T/65-215
C6V0W2_ECO5T/14-154
C6V0W3_ECO5T/19-156
C6VCX9_ECOBD/65-214
C6VEQ1_ECOBD/19-153
C6VK78_LACPJ/18-156
C6VMP6_LACPJ/53-152
C6VNH1_LACPJ/15-92
C6VP63_LACPJ/20-162
C6VRJ9_DYAFD/13-151
C6VUW2_DYAFD/46-168
C6VXI4_DYAFD/35-171
C6VY23_DYAFD/16-124
C6VYH8_DYAFD/26-172
C6VYR5_DYAFD/24-145
C6VYY6_DYAFD/15-172
C6VZN4_DYAFD/33-170
C6W4Y9_DYAFD/51-173
C6X5L6_FLAB3/41-128
C6XBB5_METSD/16-171
C6XBL4_METSD/26-164
C6XD80_METSD/39-168
C6XUI2_PEDHD/21-156
C6XV52_PEDHD/41-176
C6XZD9_PEDHD/35-169
C6Y1M0_PEDHD/15-110
C6Y390_PEDHD/30-166
C6YIM0_VIBCH/20-154
C6YIT8_VIBCH/39-155
C6YLM6_VIBCH/14-148
C6Z183_9BACE/23-157
C6Z2Q1_9BACE/48-181
C6Z3W9_9BACE/36-174
C6Z4Q5_9BACE/33-156
C6Z523_9BACE/9-141
C7BLU8_PHOAA/16-141
C7CPN6_ENTFA/32-172
C7CPP1_ENTFA/14-121
C7CSS6_ENTFA/13-146
C7CUJ8_ENTFA/23-198
C7CWU9_ENTFA/32-172
C7CWV4_ENTFA/14-121
C7D0T0_ENTFA/23-198
C7D3H3_ENTFA/13-146
C7DEH7_9RHOB/79-232
C7DFE7_9RHOB/23-148
C7G6H1_9FIRM/19-168
C7G6Y4_9FIRM/20-160
C7G6Z3_9FIRM/49-175
C7G6Z6_9FIRM/14-150
C7G729_9FIRM/21-168
C7G755_9FIRM/30-176
C7G8V4_9FIRM/39-175
C7G8V7_9FIRM/38-160
C7G9P5_9FIRM/45-194
C7G9X0_9FIRM/37-172
C7GBR3_9FIRM/25-168
C7GD74_9FIRM/16-157
C7GDZ3_9FIRM/18-149
C7GEK8_9FIRM/8-150
C7GG01_9FIRM/21-154
C7GHF4_9FIRM/25-162
C7GHR9_9FIRM/12-152
C7H3E2_9FIRM/45-167
C7H4U6_9FIRM/60-192
C7H6U8_9FIRM/84-240
C7H8A1_9FIRM/108-243
C7HA47_9FIRM/26-166
C7HIF6_CLOTM/28-102
C7HUF4_9FIRM/26-160
C7JHN7_ACEP3/24-129
C7JN67_ACEPA/24-129
C7JXD3_ACEPA/24-129
C7K7M7_ACEPA/24-129
C7KGU6_ACEPA/24-129
C7KR60_ACEPA/24-129
C7KT63_ACEPA/24-129
C7L2S4_ACEPA/24-129
C7LAW9_BRUMC/44-165
C7LIC5_BRUMC/24-115
C7LTU3_DESBD/13-148
C7MA05_BRAFD/24-182
C7MF03_BRAFD/60-188
C7MHW3_BRAFD/37-163
C7MP30_CRYCD/31-132
C7NB33_LEPBD/16-150
C7NB40_LEPBD/31-161
C7PA24_CHIPD/27-160
C7PAQ0_CHIPD/20-97
C7PAR8_CHIPD/22-168
C7PBC1_CHIPD/23-159
C7PBI6_CHIPD/30-173
C7PBJ5_CHIPD/14-142
C7PBQ9_CHIPD/16-152
C7PD00_CHIPD/42-176
C7PDF1_CHIPD/46-181
C7PDQ6_CHIPD/20-148
C7PEC1_CHIPD/27-165
C7PER0_CHIPD/36-118
C7PF04_CHIPD/39-173
C7PFH7_CHIPD/27-161
C7PFI1_CHIPD/32-170
C7PFP6_CHIPD/44-186
C7PFY5_CHIPD/48-183
C7PG57_CHIPD/44-178
C7PGW6_CHIPD/32-167
C7PH99_CHIPD/7-141
C7PHR1_CHIPD/10-146
C7PI28_CHIPD/5-128
C7PI32_CHIPD/9-124
C7PJ33_CHIPD/11-149
C7PJQ4_CHIPD/18-131
C7PK92_CHIPD/33-164
C7PKJ4_CHIPD/31-159
C7PKQ2_CHIPD/12-144
C7PLI1_CHIPD/31-137
C7PLI3_CHIPD/41-187
C7PN02_CHIPD/46-156
C7PN09_CHIPD/20-96
C7PN82_CHIPD/9-156
C7PPG7_CHIPD/45-172
C7PPV8_CHIPD/41-174
C7PQG0_CHIPD/11-145
C7PRX1_CHIPD/36-164
C7PSV5_CHIPD/26-178
C7PT60_CHIPD/23-146
C7PTJ1_CHIPD/31-99
C7PTM2_CHIPD/14-156
C7PTZ5_CHIPD/31-173
C7PUF0_CHIPD/39-173
C7PUR1_CHIPD/43-181
C7PV37_CHIPD/40-165
C7PWM6_CATAD/1-125
C7Q2H6_CATAD/40-104
C7Q5G1_CATAD/48-177
C7QGU2_CATAD/16-170
C7RDA0_ANAPD/31-162
C7RDE1_ANAPD/22-92
C7RFM7_ANAPD/15-156
C7T7Q0_LACRG/57-191
C7T9S5_LACRG/22-140
C7TMT0_LACRL/57-200
C7TN46_LACRL/439-605
C7U4B9_ENTFA/13-153
C7U4C4_ENTFA/14-121
C7U8H3_ENTFA/13-146
C7U8P3_ENTFA/23-198
C7UAV4_ENTFA/23-198
C7UCP0_ENTFA/32-172
C7UCZ2_ENTFA/14-121
C7UGX6_ENTFA/13-146
C7UHX6_ENTFA/16-71
C7UK60_ENTFA/32-172
C7UK65_ENTFA/28-135
C7UQ89_ENTFA/13-146
C7URF7_ENTFA/23-198
C7UT29_ENTFA/32-172
C7UT34_ENTFA/14-121
C7UUX3_ENTFA/13-146
C7UXP1_ENTFA/23-198
C7V125_ENTFA/32-172
C7V130_ENTFA/14-121
C7V468_ENTFA/23-198
C7V5R4_ENTFA/13-146
C7V8E8_ENTFA/32-172
C7V8F2_ENTFA/14-121
C7VBE1_ENTFA/23-198
C7VCR9_ENTFA/13-146
C7VHW2_ENTFA/32-172
C7VHW7_ENTFA/14-121
C7VJN0_ENTFA/23-198
C7VNA8_ENTFA/13-146
C7VR03_ENTFA/32-172
C7VR08_ENTFA/14-121
C7VTA7_ENTFA/23-198
C7VU36_ENTFA/14-140
C7VVP3_ENTFA/13-146
C7W2I6_ENTFA/13-146
C7W4B0_ENTFA/23-198
C7W957_ENTFA/23-198
C7WAD1_ENTFA/13-146
C7WCU2_ENTFA/32-172
C7WCU7_ENTFA/14-121
C7WH03_ENTFA/32-172
C7WHR1_ENTFA/23-198
C7WKS8_ENTFA/13-146
C7WP82_ENTFA/13-146
C7WRE4_ENTFA/23-198
C7WZD6_ENTFA/23-198
C7X1U5_ENTFA/13-146
C7X929_9PORP/40-159
C7XB35_9PORP/38-173
C7XCX0_9PORP/36-156
C7XFG6_9PORP/36-153
C7XKZ9_9LACO/16-152
C7XTV3_9LACO/22-126
C7Y0V8_9LACO/19-159
C7Y480_9LACO/16-152
C7Y8P6_ENTFA/32-146
C7Y8Q1_ENTFA/28-135
C7YBK2_ENTFA/13-146
C7YDI1_ENTFA/23-198
C8JSJ1_LISMO/53-197
C8JSW2_LISMO/10-146
C8JZE4_LISMO/53-197
C8K3Q4_LISMO/23-208
C8K543_LISMO/10-146
C8KCA8_LISMO/22-155
C8KD22_LISMO/10-146
C8KE04_LISMO/53-197
C8NIW5_9LACT/20-154
C8P4A9_9LACO/22-158
C8P9M3_9LACO/29-159
C8SEB1_9RHIZ/21-148
C8SPN8_9RHIZ/31-161
C8SV63_9RHIZ/31-138
C8SW90_9RHIZ/31-161
C8T2Q7_KLEPR/13-154
C8T2Q8_KLEPR/18-155
C8T6S0_KLEPR/18-146
C8TBG7_KLEPR/21-160
C8TBW9_KLEPR/74-229
C8TCR2_KLEPR/23-152
C8TGJ4_ECO26/20-160
C8TK25_ECO26/48-186
C8TLD0_ECO26/55-204
C8TSH0_ECO26/23-158
C8TSU8_ECO26/19-152
C8TZ16_ECO10/55-204
C8TZF5_ECO10/48-186
C8TZF6_ECO10/14-154
C8U1D5_ECO10/20-160
C8UA44_ECO10/19-154
C8UBB5_ECO1A/23-158
C8UBN6_ECO1A/19-152
C8UGT4_ECO1A/20-160
C8UJ68_ECO1A/58-204
C8UKG6_ECO1A/14-154
C8UKG7_ECO1A/48-186
C8VXF4_DESAS/84-174
C8W2G3_DESAS/19-138
C8WHC6_EGGLE/37-180
C8WV57_ALIAD/9-167
C8ZVP1_ENTGA/14-163
C8ZX65_ENTGA/9-142
C8ZZF4_ENTGA/14-147
C9A374_ENTGA/19-154
C9A3T9_ENTGA/19-156
C9A4S3_ENTCA/14-147
C9A5Y7_ENTCA/24-172
C9A627_ENTCA/32-173
C9A6B7_ENTCA/52-207
C9A6B8_ENTCA/42-154
C9A7I8_ENTCA/18-166
C9A9Z9_ENTCA/13-154
C9AAA4_ENTCA/12-147
C9ABK2_ENTCA/21-154
C9ABS1_ENTCA/15-117
C9AEP7_ENTFC/51-211
C9AFP1_ENTFC/19-152
C9AHL5_ENTFC/21-130
C9AHL6_ENTFC/32-172
C9AKD6_ENTFC/21-154
C9AKX4_ENTFC/19-152
C9ANG9_ENTFC/51-211
C9AR45_ENTFC/21-127
C9AR47_ENTFC/32-172
C9ATS5_ENTCA/24-167
C9AUA2_ENTCA/32-173
C9AVM8_ENTCA/19-166
C9AW67_ENTCA/58-129
C9AXT8_ENTCA/30-169
C9AY50_ENTCA/12-147
C9AZG1_ENTCA/21-154
C9AZR3_ENTCA/15-117
C9B1F2_ENTCA/14-147
C9B328_ENTFC/19-152
C9B5N1_ENTFC/51-204
C9B8Y7_ENTFC/21-131
C9B8Y8_ENTFC/32-172
C9BBV0_ENTFC/51-204
C9BCY3_ENTFC/19-152
C9BEX1_ENTFC/32-172
C9BEX2_ENTFC/21-130
C9BJ39_ENTFC/42-199
C9BKN0_ENTFC/21-131
C9BKN1_ENTFC/32-172
C9BMC3_ENTFC/19-152
C9BQ47_ENTFC/32-165
C9BSX0_ENTFC/42-199
C9BTD6_ENTFC/19-152
C9BV95_ENTFC/20-132
C9BV97_ENTFC/32-172
C9C119_ENTFC/42-199
C9C246_ENTFC/19-152
C9C4F0_ENTFC/21-131
C9C4F1_ENTFC/32-172
C9CB11_ENTFC/21-131
C9CB12_ENTFC/32-172
C9CBW4_ENTFC/19-152
C9CHK3_ENTCA/32-173
C9CIL6_ENTCA/24-167
C9CJB9_ENTCA/19-166
C9CJJ0_ENTCA/58-129
C9CKC4_ENTCA/12-147
C9CKN5_ENTCA/30-169
C9CMT6_ENTCA/21-154
C9CN36_ENTCA/15-117
C9CPS1_ENTCA/14-147
C9CRF4_9RHOB/20-158
C9CTF9_9RHOB/20-153
C9D2G2_9RHOB/37-169
C9KIY1_9FIRM/25-171
C9KJL3_9FIRM/19-166
C9KMJ8_9FIRM/27-209
C9KMM0_9FIRM/1-69
C9KMM2_9FIRM/36-174
C9KMM6_9FIRM/1-121
C9KN80_9FIRM/19-167
C9KN97_9FIRM/20-157
C9KNA0_9FIRM/25-184
C9KND9_9FIRM/18-151
C9KRK6_9BACE/34-164
C9KY97_9BACE/47-202
C9KYS9_9BACE/58-188
C9L4I9_RUMHA/18-94
C9L4N0_RUMHA/23-148
C9L506_RUMHA/19-156
C9L591_RUMHA/20-159
C9L911_RUMHA/17-142
C9L9U4_RUMHA/49-176
C9L9U7_RUMHA/14-150
C9LA22_RUMHA/20-155
C9LA37_RUMHA/41-187
C9LBY4_RUMHA/101-205
C9LCA8_RUMHA/22-161
C9LCE8_RUMHA/17-153
C9LJR3_9BACT/11-75
C9LQ90_9FIRM/29-169
C9M1T0_LACHE/16-152
C9NMK1_9VIBR/11-145
C9NPJ9_9VIBR/39-165
C9NSJ8_9VIBR/15-113
C9NTQ4_9VIBR/18-152
C9NUH7_9VIBR/18-150
C9NVS7_9VIBR/13-146
C9NXQ1_9VIBR/5-187
C9P7R7_VIBME/26-143
C9P8X8_VIBME/11-149
C9PAF5_VIBFU/22-155
C9PD66_VIBFU/16-150
C9PFA6_VIBFU/15-168
C9PGQ7_VIBFU/15-153
C9PHX0_VIBFU/1-138
C9PIB2_VIBFU/20-100
C9PIG0_VIBFU/5-140
C9PJ43_VIBFU/17-156
C9PJI1_VIBFU/11-145
C9Q744_9VIBR/24-140
C9QA51_9VIBR/20-154
C9QAD1_9VIBR/55-225
C9QBC3_9VIBR/11-145
C9QBU7_VIBOR/11-145
C9QDN3_VIBOR/21-154
C9QGA6_VIBOR/18-152
C9QS88_ECOD1/20-160
C9QTR9_ECOD1/18-151
C9QU11_ECOD1/23-158
C9QUH9_ECOD1/55-204
C9QW51_ECOD1/48-186
C9QW52_ECOD1/14-154
C9T1B1_9RHIZ/24-199
C9T5B7_9RHIZ/33-154
C9TAK4_9RHIZ/24-199
C9TFH6_9RHIZ/33-154
C9TJV8_9RHIZ/24-199
C9TPC6_9RHIZ/33-154
C9TUD6_9RHIZ/33-154
C9TZC6_9RHIZ/24-199
C9U2Q0_BRUAB/33-154
C9U9P2_BRUAB/24-199
C9UBW9_BRUAB/33-154
C9UJA4_BRUAB/24-109
C9UL45_BRUAB/33-154
C9UU01_BRUAB/24-199
C9UX52_BRUAB/33-154
C9V295_BRUAB/24-109
C9V9J1_BRUNE/33-154
C9VFF7_9RHIZ/24-199
C9VHX0_9RHIZ/33-154
C9VPT1_BRUAB/24-199
C9VRT5_BRUAB/33-154
C9X697_SALTD/20-160
C9X7W6_SALTD/21-143
C9XBA3_SALTD/15-154
C9XBA4_SALTD/19-152
C9XE32_SALTD/9-137
C9XFV9_SALTD/18-153
C9XJN9_CLODC/16-158
C9XN35_CLODC/38-178
C9XP22_CLODC/13-150
C9XQT9_CLODC/20-113
C9XV44_CROTZ/13-154
C9XVM0_CROTZ/32-172
C9XXN0_CROTZ/42-155
C9Y024_CROTZ/25-173
C9Y147_CROTZ/28-157
C9Y4M3_CROTZ/24-165
C9Y4M4_CROTZ/28-163
C9Y8T8_9BURK/42-219
C9YC82_9BURK/19-145
C9YKN1_CLODR/13-150
C9YMX2_CLODR/16-158
C9YPN9_CLODR/38-178
C9YQV7_CLODR/20-113
C9Z0D8_STRSW/23-144
C9Z1Z6_STRSW/39-173
C9Z216_STRSW/16-153
C9ZFT4_STRSW/20-146
C9ZH15_STRSW/9-137
D0ADC8_ENTFC/21-131
D0ADC9_ENTFC/32-172
D0AG36_ENTFC/19-152
D0AJ25_ENTFC/32-165
D0AJB5_ENTFC/25-144
D0AKI1_ENTFC/19-152
D0AP98_ENTFC/42-199
D0APS7_ENTFC/25-144
D0AST7_ENTFC/19-152
D0ATS0_BRUAB/24-109
D0AX10_BRUAB/33-154
D0B292_BRUME/33-154
D0B766_BRUME/24-199
D0BC88_BRUSU/56-187
D0BGQ6_BRUSU/24-199
D0BY16_9GAMM/40-207
D0C0F3_9GAMM/17-164
D0C4B6_9GAMM/15-138
D0C513_9GAMM/14-127
D0C5S2_ACIBA/48-189
D0C719_ACIBA/15-138
D0C828_ACIBA/20-202
D0CC77_ACIBA/14-147
D0CD40_ACIBA/41-206
D0D5Q4_9RHOB/12-150
D0DIU8_9LACO/16-152
D0DL66_9LACO/12-82
D0DPB9_9LACO/17-94
D0E068_9LACO/19-159
D0FSL6_ERWPY/25-161
D0GAU1_BRUME/24-199
D0GGA1_BRUME/33-154
D0GP61_9FUSO/33-148
D0GVL9_VIBMI/11-145
D0GW14_VIBMI/33-165
D0GXS1_VIBMI/20-154
D0GY42_VIBMI/39-155
D0GYT5_VIBMI/31-201
D0H0H2_VIBMI/26-167
D0H2B0_VIBCH/11-145
D0H6R8_VIBCH/20-154
D0H7F6_VIBCH/3-140
D0HB24_VIBMI/8-142
D0HCR5_VIBMI/55-225
D0HD96_VIBMI/39-155
D0HDK7_VIBMI/20-154
D0HGJ6_VIBMI/33-165
D0HM77_VIBCH/11-145
D0HNN0_VIBCH/20-154
D0HQ65_VIBCH/39-155
D0HWX2_VIBCH/3-140
D0HYQ6_VIBCH/11-145
D0I008_VIBCH/20-154
D0I036_VIBCH/39-155
D0IAA2_VIBHO/18-158
D0II83_9VIBR/20-154
D0IID5_9VIBR/31-153
D0IV56_COMT2/39-194
D0J4I1_COMT2/15-149
D0J7G0_COMT2/28-188
D0J7V7_COMT2/22-154
D0JDT0_YERPD/15-154
D0JDT1_YERPD/19-156
D0JHY9_YERPD/25-157
D0JM46_YERPD/25-162
D0JMA1_YERPD/16-146
D0JMW9_YERP1/15-154
D0JMX0_YERP1/19-156
D0JSU0_YERP1/25-157
D0JTZ7_YERP1/25-162
D0JY25_YERP1/16-146
D0KAB2_PECWW/23-152
D0KDV6_PECWW/25-162
D0KFX0_PECWW/25-162
D0KG20_PECWW/14-154
D0KG21_PECWW/22-163
D0KH05_PECWW/13-154
D0KHF3_PECWW/17-157
D0KHT3_PECWW/14-138
D0KMI5_PECWW/19-154
D0L975_GORB4/17-142
D0M881_VIBSE/31-162
D0P6W9_BRUSU/24-199
D0PBZ0_BRUSU/33-154
D0PJY1_BRUSU/56-187
D0R200_LACJF/12-98
D0REH3_9RHIZ/24-199
D0RGH9_9RHIZ/33-154
D0RSM0_9STRE/23-166
D0RUA7_9STRE/20-91
D0RY45_ACICA/14-138
D0S1Z6_ACICA/14-147
D0S289_ACICA/12-152
D0S318_ACICA/17-147
D0S329_ACICA/23-147
D0S381_ACICA/20-158
D0S9T8_ACIJO/10-150
D0SBX0_ACIJO/20-158
D0SF49_ACIJO/27-160
D0SN00_ACIJU/35-200
D0SNJ8_ACIJU/17-152
D0SRD1_ACIJU/13-149
D0SYN8_ACILW/27-168
D0TBG3_9BACE/38-173
D0TBR9_9BACE/10-148
D0TGA7_9BACE/36-156
D0TJF3_9BACE/40-159
D0TJH3_9BACE/38-170
D0TJM2_9BACE/36-151
D0TLR5_9BACE/45-175
D0TSE5_9BACE/34-113
D0TTB8_9BACE/47-196
D0TWA3_9BACE/35-164
D0WPD3_9ACTO/70-153
D0WSQ7_VIBAL/13-145
D0WWZ0_VIBAL/17-152
D0WYG1_VIBAL/1-77
D0X1C8_VIBAL/31-164
D0X3H1_VIBAL/23-155
D0X619_VIBHA/31-140
D0X6I7_VIBHA/17-152
D0XAJ4_VIBHA/14-167
D0XD50_VIBHA/13-145
D0XE46_VIBHA/24-164
D0XIL3_VIBHA/47-127
D0Z2H4_LISDA/2-151
D0Z3Y0_LISDA/18-95
D0ZD55_EDWTE/18-153
D0ZJT1_SALT1/20-160
D0ZKQ6_SALT1/21-143
D0ZPU6_SALT1/15-154
D0ZPU7_SALT1/19-152
D0ZT79_SALT1/9-137
D0ZW01_SALT1/18-153
D1AIN1_SEBTE/13-151
D1BFL9_SANKS/27-156
D1BG84_SANKS/47-178
D1BHB2_SANKS/46-119
D1CDW5_THET1/32-104
D1CHN4_THET1/25-163
D1D158_9RHIZ/24-116
D1ELA8_9RHIZ/24-199
D1ERF3_9RHIZ/33-154
D1EUG5_BRUME/24-199
D1EY75_BRUME/33-154
D1F3N7_BRUME/24-199
D1F7S5_BRUME/33-154
D1FC98_9RHIZ/24-199
D1FEJ6_9RHIZ/33-154
D1JJN3_9BACE/11-71
D1JKX6_9BACE/1-86
D1JPW8_9BACE/43-173
D1JTV4_9BACE/9-140
D1K165_9BACE/23-158
D1K2G5_9BACE/9-135
D1K448_9BACE/39-171
D1K494_9BACE/36-174
D1K526_9BACE/32-160
D1K8W7_9BACE/33-156
D1KAB6_9BACE/9-141
D1MBP7_9ACTO/19-146
D1N0I2_9BACT/57-173
D1N111_9BACT/23-174
D1N1G4_9BACT/22-92
D1N1T4_9BACT/51-185
D1N1W3_9BACT/12-185
D1N238_9BACT/12-143
D1N277_9BACT/35-176
D1N2I1_9BACT/23-90
D1N2V1_9BACT/18-168
D1N3N0_9BACT/42-193
D1N3X5_9BACT/32-165
D1N597_9BACT/24-134
D1N5J2_9BACT/56-186
D1N5R6_9BACT/18-148
D1N620_9BACT/39-169
D1N6F8_9BACT/32-141
D1N6W7_9BACT/25-154
D1N6X4_9BACT/25-172
D1N759_9BACT/18-142
D1N7A8_9BACT/14-149
D1N7W9_9BACT/50-166
D1N814_9BACT/18-72
D1N827_9BACT/33-155
D1N8D6_9BACT/45-174
D1N8L0_9BACT/28-155
D1N8N1_9BACT/21-85
D1N8U7_9BACT/13-160
D1N9F4_9BACT/32-159
D1N9J7_9BACT/50-182
D1NA91_9BACT/15-120
D1NAL7_9BACT/31-155
D1NAN4_9BACT/21-146
D1NAP2_9BACT/18-159
D1NB22_9BACT/29-175
D1NB41_9BACT/10-145
D1NB59_9BACT/21-227
D1NBK9_9BACT/40-207
D1NBY2_9BACT/52-183
D1NNS1_CLOTM/28-102
D1NXQ4_9ENTR/17-144
D1P9C7_9BACT/16-74
D1PEF6_9BACT/36-168
D1PIK0_9FIRM/19-145
D1PKC2_9FIRM/58-213
D1PKE0_9FIRM/46-132
D1PME6_9FIRM/53-193
D1PMJ1_9FIRM/23-146
D1PN84_9FIRM/39-177
D1PQ29_9FIRM/27-152
D1PQS2_9FIRM/18-151
D1PSG9_9FIRM/20-141
D1PSQ0_9FIRM/5-150
D1PTD7_9BACT/49-170
D1PZ60_9BACT/24-186
D1Q1P0_YERPN/25-157
D1Q4L5_YERPE/25-157
D1QQ68_9BACT/32-165
D1QR19_9BACT/18-144
D1QW90_9BACT/33-169
D1RNA5_SEROD/16-151
D1RNH2_SEROD/23-157
D1RP44_SEROD/14-145
D1RPI0_SEROD/11-178
D1RQI6_SEROD/25-162
D1RRV3_SEROD/17-147
D1RRW6_SEROD/23-152
D1RSY2_SEROD/16-149
D1RUP3_SEROD/40-165
D1RVR8_SEROD/8-165
D1RWK8_SEROD/35-181
D1RWP4_SEROD/31-180
D1S0E8_SEROD/16-151
D1S0G9_SEROD/12-143
D1TPU5_YERPE/15-154
D1TPU7_YERPE/19-156
D1TVT5_YERPE/16-151
D1TYS8_YERPE/25-157
D1TZ24_YERPE/25-162
D1U2G4_YERPE/16-146
D1WA36_9LACO/17-94
D1WDA9_9LACO/58-128
D1WIE7_9LACO/19-159
D1XEL0_9ACTO/10-174
D1XG83_9ACTO/20-149
D1XHC1_9ACTO/19-156
D1XLS3_9ACTO/17-141
D1XNW1_9ACTO/48-158
D1Y368_9BACT/17-142
D1YKL0_9LACO/33-99
D2AB88_SHIF2/66-168
D2ACL1_SHIF2/14-154
D2ACL2_SHIF2/19-156
D2AFA0_SHIF2/30-173
D2AFM0_SHIF2/23-158
D2AH82_SHIF2/18-183
D2AHU3_SHIF2/37-177
D2B3A1_STRRD/24-141
D2B853_STRRD/1-135
D2B8S3_STRRD/20-73
D2BRQ9_DICD5/23-140
D2BTY9_DICD5/49-166
D2BW99_DICD5/24-142
D2C037_DICD5/25-162
D2C2H6_DICD5/17-145
D2C2W8_DICD5/13-154
D2C2W9_DICD5/19-158
D2EHC6_PEDAC/28-139
D2EI06_PEDAC/23-168
D2EIL6_PEDAC/24-111
D2EIM7_PEDAC/7-63
D2EIR1_PEDAC/48-221
D2EN47_9STRE/21-168
D2ENN5_9STRE/15-153
D2EYJ3_9BACE/41-175
D2F1W6_9BACE/27-164
D2L8A2_9DELT/23-154
D2LAJ5_9DELT/25-170
D2MNX8_9FIRM/22-152
D2NB22_ECOS5/20-160
D2NCI5_ECOS5/21-146
D2NDA8_ECOS5/64-170
D2NEE8_ECOS5/14-154
D2NEE9_ECOS5/48-186
D2NI84_ECOS5/18-172
D2NIX2_ECOS5/23-158
D2NJ67_ECOS5/19-152
D2NV07_LISM1/53-197
D2NWR7_LISM1/22-209
D2NZV3_LISM1/10-146
D2P6H5_LISM2/53-197
D2P842_LISM2/22-209
D2PB77_LISM2/10-146
D2PKC3_KRIFD/15-141
D2PMT4_KRIFD/18-149
D2PN09_KRIFD/17-149
D2PRC1_KRIFD/11-140
D2PS31_KRIFD/10-136
D2PUX8_KRIFD/33-166
D2Q274_KRIFD/2-135
D2Q3D4_KRIFD/32-121
D2Q5M7_BIFDB/37-169
D2Q7T6_BIFDB/30-163
D2QAU7_BIFDB/34-170
D2QB62_BIFDB/31-112
D2QC17_SPILD/25-184
D2QC19_SPILD/40-214
D2QC28_SPILD/38-166
D2QC37_SPILD/31-165
D2QC47_SPILD/25-104
D2QDL6_SPILD/63-170
D2QDL9_SPILD/26-180
D2QF95_SPILD/17-94
D2QGL6_SPILD/29-165
D2QII3_SPILD/31-165
D2QIT3_SPILD/28-165
D2QIV7_SPILD/21-100
D2QJS7_SPILD/9-100
D2QLM0_SPILD/12-151
D2QN46_SPILD/14-194
D2QQI7_SPILD/12-150
D2QTR3_SPILD/36-175
D2RMN4_ACIFV/5-143
D2TBC7_ERWP6/30-166
D2TGH0_CITRI/20-160
D2TJT2_CITRI/21-159
D2TR38_CITRI/21-173
D2TRM6_CITRI/21-163
D2TRW0_CITRI/26-164
D2TU83_CITRI/19-152
D2TU84_CITRI/15-154
D2UGK5_XANAP/43-181
D2YAH5_VIBMI/20-154
D2YBY2_VIBMI/39-155
D2YC68_VIBMI/26-167
D2YEU4_VIBMI/11-145
D2YGN3_VIBMI/33-165
D2YJQ9_VIBMI/57-227
D2YKE8_VIBMI/26-167
D2YLJ2_VIBMI/11-145
D2YR00_VIBMI/40-155
D2YRC2_VIBMI/20-154
D2YU37_VIBMI/57-179
D2YVA2_VIBMI/33-165
D2Z9M3_9ENTR/21-160
D2ZI02_9ENTR/21-143
D2ZLN0_9ENTR/23-152
D2ZM06_9ENTR/14-149
D2ZM07_9ENTR/17-156
D3A8Y4_9CLOT/2-137
D3A944_9CLOT/12-155
D3A9I7_9CLOT/27-161
D3AB14_9CLOT/2-134
D3AB29_9CLOT/21-153
D3ABU6_9CLOT/27-171
D3ABW0_9CLOT/20-155
D3ACG0_9CLOT/26-154
D3ACG2_9CLOT/29-173
D3ADJ0_9CLOT/55-137
D3AE03_9CLOT/55-232
D3AG98_9CLOT/16-129
D3AH35_9CLOT/12-148
D3AHQ2_9CLOT/17-94
D3AI59_9CLOT/14-147
D3AJ26_9CLOT/3-140
D3AJF1_9CLOT/19-146
D3AKK1_9CLOT/7-160
D3AKU4_9CLOT/16-158
D3AL27_9CLOT/68-201
D3AL79_9CLOT/27-150
D3ALP6_9CLOT/1-127
D3AN01_9CLOT/18-157
D3ANI1_9CLOT/15-144
D3APC5_9CLOT/19-154
D3AQP2_9CLOT/17-72
D3AR96_9CLOT/164-247
D3AS75_9CLOT/11-89
D3ASD1_9CLOT/12-151
D3ASI0_9CLOT/21-150
D3ASK3_9CLOT/17-151
D3ASQ5_9CLOT/16-154
D3ATQ6_9CLOT/21-168
D3D0K4_9ACTO/9-144
D3E4X6_GEOS4/9-148
D3E5B3_GEOS4/24-157
D3E5F6_GEOS4/16-145
D3E693_GEOS4/17-159
D3E6B1_GEOS4/30-148
D3E827_GEOS4/40-194
D3E8L1_GEOS4/18-153
D3E9J0_GEOS4/37-162
D3E9T9_GEOS4/19-164
D3EAA9_GEOS4/20-159
D3EAN2_GEOS4/19-152
D3EAP3_GEOS4/23-150
D3EB57_GEOS4/19-151
D3EB90_GEOS4/15-153
D3EBP1_GEOS4/23-98
D3EBW0_GEOS4/40-183
D3EC17_GEOS4/21-141
D3EC40_GEOS4/22-99
D3EC79_GEOS4/14-93
D3EC97_GEOS4/10-176
D3ECB4_GEOS4/16-162
D3ECF9_GEOS4/17-113
D3ED08_GEOS4/26-155
D3ED14_GEOS4/27-164
D3ED48_GEOS4/19-158
D3EDN3_GEOS4/28-164
D3EDN6_GEOS4/30-163
D3EDN8_GEOS4/6-98
D3EEG3_GEOS4/15-163
D3EEI3_GEOS4/20-165
D3EFI8_GEOS4/11-149
D3EFL7_GEOS4/43-190
D3EFP5_GEOS4/12-176
D3EGG3_GEOS4/47-177
D3EGS3_GEOS4/3-135
D3EGZ6_GEOS4/27-186
D3EH45_GEOS4/10-152
D3EHE4_GEOS4/9-139
D3EHF3_GEOS4/16-144
D3EIA4_GEOS4/37-182
D3EID1_GEOS4/20-144
D3EJE9_GEOS4/16-147
D3EJH1_GEOS4/29-174
D3EKB1_GEOS4/20-169
D3EKY2_GEOS4/37-169
D3ELP0_GEOS4/21-199
D3EMB8_GEOS4/14-165
D3FQ15_BACPE/45-114
D3GUI7_ECO44/23-158
D3GVK4_ECO44/19-154
D3H1L6_ECO44/21-144
D3H306_ECO44/55-204
D3H447_ECO44/23-163
D3H534_ECO44/14-154
D3H535_ECO44/48-186
D3HC69_STRG3/18-172
D3HDV2_STRG3/23-167
D3HUX0_9BACT/38-193
D3I094_9BACT/23-87
D3IGS9_9BACT/32-165
D3IGT7_9BACT/37-167
D3IJP4_9BACT/29-149
D3JXQ1_9GAMM/12-146
D3KJ52_LISMO/53-197
D3KJY1_LISMO/10-146
D3L760_OENOE/18-95
D3LB76_OENOE/16-158
D3LC03_OENOE/23-138
D3LDQ2_ENTFC/21-131
D3LDQ3_ENTFC/32-172
D3LGR2_ENTFC/19-152
D3LI68_ENTFC/32-165
D3LTT1_9FIRM/14-153
D3NVS2_AZOS1/32-163
D3PWX9_STANL/20-136
D3Q1Z1_STANL/15-149
D3Q6D4_STANL/17-151
D3Q7B9_STANL/39-163
D3QI18_STALH/21-142
D3QUJ0_ECOCB/23-158
D3QV05_ECOCB/21-146
D3QVF0_ECOCB/37-177
D3QVQ5_ECOCB/19-153
D3QW78_ECOCB/65-215
D3QYA4_ECOCB/14-154
D3QYA5_ECOCB/48-186
D3QZ20_CLOB3/31-161
D3R0E0_CLOB3/17-140
D3RBP7_KLEVT/21-160
D3RDK6_KLEVT/15-153
D3RDP7_KLEVT/19-173
D3REL5_KLEVT/16-140
D3REL9_KLEVT/19-142
D3REX0_KLEVT/25-162
D3REX7_KLEVT/23-152
D3RI87_KLEVT/18-155
D3RI88_KLEVT/13-154
D3RJH5_KLEVT/16-140
D3RJY0_KLEVT/17-146
D3UQF8_LISSS/24-155
D3UQQ0_LISSS/10-146
D3UX92_XENBS/20-155
D3VAN0_XENNA/16-147
D4B9D3_9ENTR/17-116
D4BAL7_9ENTR/18-151
D4BCB2_9ENTR/26-160
D4BEE3_9ENTR/15-154
D4BEE4_9ENTR/18-152
D4BF58_9ENTR/20-160
D4BFQ3_9ENTR/28-157
D4BIK1_9ENTR/23-143
D4BJ13_9ENTR/54-157
D4BJI4_9ENTR/46-145
D4BJQ4_9ENTR/21-172
D4BM90_BIFBR/26-156
D4BQQ2_BIFBR/48-188
D4BWB5_PRORE/16-135
D4BYG9_PRORE/19-210
D4BYH0_PRORE/14-148
D4BZJ1_PRORE/31-186
D4CCX4_9CLOT/62-187
D4CJF3_9FIRM/79-146
D4CMX1_9FIRM/28-186
D4CNC9_9FIRM/15-127
D4DWF9_SEROD/7-165
D4DXC0_SEROD/16-135
D4DXK0_SEROD/31-192
D4DXM1_SEROD/43-120
D4DXM2_SEROD/40-166
D4E160_SEROD/14-140
D4E1J1_SEROD/28-207
D4E3K3_SEROD/17-149
D4E460_SEROD/11-141
D4E6A1_SEROD/27-156
D4E6Q6_SEROD/21-158
D4E807_SEROD/18-154
D4E934_SEROD/21-156
D4EHY8_ENTFA/23-198
D4EQG9_ENTFA/13-146
D4ETI3_ENTFA/13-146
D4EXY8_ENTFA/23-198
D4F6B7_EDWTA/49-192
D4FH35_9LACO/12-148
D4FUW1_BACNA/23-164
D4G4K7_BACNA/13-147
D4G5K4_BACNA/28-157
D4G6I7_BACNA/24-160
D4GBZ3_PANAM/18-176
D4GCT0_PANAM/40-192
D4GE88_PANAM/47-183
D4GHC8_PANAM/23-155
D4GHT9_PANAM/1-138
D4GHU0_PANAM/23-159
D4GIV5_PANAM/10-169
D4GK13_PANAM/20-144
D4H493_DENA2/16-135
D4H6T2_DENA2/13-146
D4I2H4_ERWAC/25-161
D4IC72_ERWAE/25-161
D4IKX8_9BACT/39-178
D4IM66_9BACT/12-147
D4IWB6_BUTFI/20-156
D4IXL1_BUTFI/30-166
D4IYJ7_BUTFI/20-151
D4J0W9_BUTFI/21-149
D4J1F3_BUTFI/17-143
D4J3E8_BUTFI/76-143
D4JBK3_9FIRM/17-163
D4JG56_9FIRM/22-120
D4JGP4_9FIRM/17-156
D4JIW7_9FIRM/17-159
D4JJC4_9FIRM/32-172
D4JKE4_9FIRM/25-170
D4JL36_9FIRM/19-156
D4JLT4_9FIRM/32-168
D4JMG0_9FIRM/14-150
D4JN66_9FIRM/22-152
D4JNU2_9FIRM/22-154
D4JPC1_9FIRM/26-162
D4JPC8_9FIRM/60-173
D4JS82_9FIRM/41-167
D4JS84_9FIRM/26-171
D4JSN6_9FIRM/16-100
D4JTT6_9FIRM/38-170
D4JV25_9FIRM/27-179
D4JVA2_9FIRM/18-154
D4JZ13_9FIRM/23-179
D4JZM9_9FIRM/25-115
D4K242_9FIRM/133-250
D4K5L0_9FIRM/28-150
D4K7U2_9FIRM/39-171
D4K8P1_9FIRM/64-201
D4K9L2_9FIRM/25-165
D4KCL0_9FIRM/23-172
D4KCX8_9FIRM/31-162
D4KDQ1_9FIRM/18-151
D4KEI8_9FIRM/29-130
D4KEP6_9FIRM/32-148
D4KFZ8_9FIRM/27-157
D4KGT9_9FIRM/26-172
D4KI76_9FIRM/20-157
D4KIJ4_9FIRM/20-70
D4KIQ5_9FIRM/17-166
D4KJ90_9FIRM/16-164
D4KJJ9_9FIRM/27-174
D4KKR2_9FIRM/13-150
D4KKU3_9FIRM/32-167
D4KLF0_9FIRM/40-189
D4KLF3_9FIRM/19-158
D4KMF7_9FIRM/34-174
D4KMJ1_9FIRM/17-163
D4KMK7_9FIRM/21-168
D4KMT8_9FIRM/26-162
D4KMU1_9FIRM/10-136
D4KMU7_9FIRM/20-160
D4KQ23_9FIRM/16-157
D4KQJ7_9FIRM/25-168
D4KQM4_9FIRM/21-154
D4KS09_9FIRM/26-162
D4KSF5_9FIRM/14-145
D4KUQ0_9FIRM/18-149
D4KUT9_9FIRM/14-147
D4KVT2_9FIRM/16-157
D4KWA1_9FIRM/25-168
D4KWC8_9FIRM/21-154
D4KWF2_9FIRM/32-166
D4KYC4_9FIRM/18-168
D4KZ63_9FIRM/17-163
D4KZ80_9FIRM/21-168
D4KZB3_9FIRM/14-150
D4KZB5_9FIRM/10-136
D4KZC1_9FIRM/20-146
D4L279_9FIRM/40-189
D4L2K4_9FIRM/87-192
D4L3Z8_9FIRM/37-172
D4L5H7_9FIRM/18-137
D4L5N5_9FIRM/14-127
D4LD18_9FIRM/16-154
D4LDN3_9FIRM/11-153
D4LDP0_9FIRM/27-165
D4LE33_9FIRM/32-165
D4LEB5_9FIRM/32-167
D4LFA9_9FIRM/20-87
D4LII8_9FIRM/25-169
D4LK83_9FIRM/19-134
D4LL88_9FIRM/34-102
D4LN05_9FIRM/26-162
D4LN08_9FIRM/10-137
D4LNP6_9FIRM/32-142
D4LNZ9_9FIRM/13-159
D4LP79_9FIRM/15-149
D4LPW0_9FIRM/58-199
D4LQC6_9FIRM/19-155
D4LR62_9FIRM/48-196
D4LS24_9FIRM/33-169
D4LUL6_9FIRM/15-146
D4LVK6_9FIRM/33-168
D4LXC3_9FIRM/80-213
D4LYP3_9FIRM/23-141
D4LYY1_9FIRM/18-156
D4LZ80_9FIRM/32-168
D4M0K0_9FIRM/16-146
D4M1E1_9FIRM/18-151
D4M2B6_9FIRM/70-217
D4M2E3_9FIRM/33-170
D4M320_9FIRM/51-126
D4M3D0_9FIRM/18-157
D4M411_9FIRM/17-163
D4M533_9FIRM/20-155
D4M5T6_9FIRM/26-162
D4M5T9_9FIRM/10-137
D4MBE7_9ENTE/13-146
D4MDA1_9ENTE/23-198
D4MET5_9ENTE/32-172
D4MHY6_9FIRM/18-154
D4MKR3_9FIRM/26-170
D4MLQ2_9FIRM/16-148
D4MMM4_9FIRM/18-99
D4MQ19_9FIRM/46-188
D4MYD3_9FIRM/16-147
D4N0G1_9FIRM/30-164
D4N178_9FIRM/29-160
D4PLM6_LISMO/53-197
D4PMF8_LISMO/23-208
D4PPF0_LISMO/10-146
D4PVM7_LISMO/22-155
D4PVZ1_LISMO/10-146
D4PWY0_LISMO/53-197
D4Q0M1_LISMO/53-197
D4Q2H0_LISMO/23-208
D4Q6E1_LISMO/10-146
D4QHI6_ENTFC/51-211
D4QK49_ENTFC/19-152
D4QPH4_ENTFC/32-172
D4QPH5_ENTFC/21-125
D4QQ68_ENTFC/19-152
D4QRM6_ENTFC/32-172
D4QRM7_ENTFC/21-131
D4R0F6_ENTFC/21-131
D4R0F7_ENTFC/32-172
D4R1A6_ENTFC/42-199
D4R3X2_ENTFC/19-152
D4R776_ENTFC/51-110
D4R7D8_ENTFC/19-152
D4R8S0_ENTFC/32-172
D4R8S1_ENTFC/21-131
D4REL5_ENTFC/19-152
D4RFP9_ENTFC/51-204
D4RLG0_ENTFC/1-88
D4RNF2_ENTFC/21-131
D4RNF3_ENTFC/32-172
D4RQL2_ENTFC/42-199
D4RUY9_ENTFC/19-152
D4RWA2_9FIRM/49-165
D4RZD9_9FIRM/17-162
D4RZT3_9FIRM/12-152
D4RZT7_9FIRM/61-130
D4S229_9FIRM/14-134
D4S235_9FIRM/26-162
D4SI61_ENTFC/19-152
D4SKB9_ENTFC/51-204
D4SX10_9XANT/29-181
D4SZV9_9XANT/29-167
D4T564_9XANT/29-181
D4UY64_ENTFA/23-198
D4V0B6_ENTFA/32-172
D4V0C1_ENTFA/29-136
D4V352_ENTFA/13-146
D4V698_BACVU/36-174
D4VBG2_BACVU/9-141
D4VE02_BACVU/23-157
D4VMP4_9BACE/45-175
D4VQ26_9BACE/34-113
D4VT90_9BACE/48-177
D4VTK6_9BACE/15-172
D4VUT6_ENTFC/51-215
D4VWB0_ENTFC/19-152
D4VZG9_ENTFC/15-149
D4W028_ENTFC/21-130
D4W029_ENTFC/32-172
D4W2Z3_9FIRM/20-150
D4W4S7_9FIRM/26-158
D4W5U2_9FIRM/39-174
D4W7E8_9FIRM/17-149
D4W7J9_9FIRM/32-100
D4W8Q1_9FIRM/27-168
D4WA15_BACOV/38-168
D4WFA6_BACOV/7-136
D4WGY4_BACOV/15-171
D4WHP7_BACOV/45-175
D4WVV8_BACOV/34-113
D4WYM4_BACOV/45-175
D4WZT0_BACOV/47-196
D4X3E6_BACOV/48-177
D4X589_9BURK/57-191
D4X6J9_9BURK/17-155
D4X7N9_9BURK/23-163
D4XB40_9BURK/33-152
D4XD85_9BURK/254-354
D4XE93_9BURK/20-149
D4XFS1_9BURK/28-153
D4XI97_9BURK/15-149
D4XIB3_9BURK/17-175
D4XIP9_9BURK/40-192
D4XLF0_ACIHA/13-155
D4XTP8_ACIHA/23-155
D4XUC9_ACIHA/17-152
D4YDE3_BACTR/29-164
D4YHF0_9LACT/48-182
D4ZAF6_SHEVD/31-166
D4ZF88_SHEVD/4-68
D4ZG45_SHEVD/12-145
D4ZJ66_SHEVD/14-149
D4ZJS7_SHEVD/19-142
D5AJ32_STRGZ/70-216
D5AZE9_YERPZ/15-154
D5AZF0_YERPZ/19-156
D5B3M7_YERPZ/25-157
D5B6H9_YERPZ/25-162
D5B8Q4_YERPZ/16-146
D5BHX5_ZUNPS/25-144
D5BJU5_ZUNPS/17-158
D5BK42_ZUNPS/14-147
D5C8G9_ENTCC/17-176
D5CB00_ENTCC/20-174
D5CBF3_ENTCC/20-143
D5CEX7_ENTCC/23-152
D5CG22_ENTCC/14-153
D5CGU2_ENTCC/19-156
D5CGU3_ENTCC/15-154
D5CH45_ENTCC/21-160
D5CUZ5_ECOKI/20-160
D5D1Z1_ECOKI/18-172
D5D3G2_ECOKI/23-158
D5D439_ECOKI/19-158
D5D4J2_ECOKI/54-160
D5D5W4_ECOKI/14-154
D5D5W5_ECOKI/48-186
D5DAH3_BACMD/38-165
D5DFI0_BACMD/17-150
D5DIC4_BACMD/13-147
D5DIG0_BACMD/29-107
D5DIJ6_BACMD/25-163
D5DR49_BACMQ/18-150
D5DYF0_BACMQ/13-147
D5DYJ3_BACMQ/29-107
D5E001_BACMQ/38-165
D5E460_BACMQ/22-162
D5EI88_CORAD/16-150
D5EMI5_CORAD/23-129
D5EN72_CORAD/13-76
D5ENB4_CORAD/23-173
D5EPK0_CORAD/36-165
D5EQI5_CORAD/9-97
D5EQR1_CORAD/22-149
D5ERQ7_PRER2/36-95
D5EY65_PRER2/17-146
D5GYV1_LACCS/25-154
D5H0Z8_LACCS/12-148
D5HDM0_9FIRM/15-191
D5HDV6_9FIRM/32-164
D5HEV8_9FIRM/32-165
D5HF94_9FIRM/18-150
D5HH81_9FIRM/18-157
D5HIP3_9FIRM/1-119
D5HIP8_9FIRM/12-133
D5MPG0_PSEPU/54-185
D5N2Q3_BACSU/13-147
D5N331_BACSU/19-164
D5N900_9BURK/28-161
D5NAB8_9BURK/18-109
D5ND95_9BURK/19-154
D5NF65_9BURK/28-164
D5NFW3_9BURK/13-158
D5NHG9_9BURK/22-168
D5NMW3_9BURK/21-158
D5NP24_9BURK/36-171
D5PZX4_CLODI/70-146
D5PZX6_CLODI/49-120
D5Q1S6_CLODI/17-97
D5Q1X8_CLODI/15-155
D5Q3V0_CLODI/16-158
D5Q467_CLODI/78-172
D5Q5U2_CLODI/13-150
D5QPD7_METTR/26-201
D5QW28_METTR/18-143
D5RHY0_9PROT/25-177
D5RI07_9PROT/35-158
D5RVX2_CLODI/17-97
D5RWY3_CLODI/15-155
D5RZG9_CLODI/101-194
D5RZT4_CLODI/16-158
D5S2R4_CLODI/13-150
D5S437_CLODI/49-120
D5S439_CLODI/70-146
D5S7A7_STRPA/16-163
D5S7D0_STRPA/15-152
D5S7V8_STRPA/66-230
D5S7W2_STRPA/52-192
D5UH88_CELFN/62-205
D5UXF6_TSUPD/19-162
D5V039_ARCNC/9-139
D5V2T4_ARCNC/12-137
D5V3H5_ARCNC/13-144
D5V4W7_ARCNC/16-132
D5V525_ARCNC/19-118
D5VXE2_CLOB2/27-105
D5W3U8_CLOB2/21-162
D5W408_CLOB2/3-84
D5W5A3_BURSC/19-150
D5W8G9_BURSC/25-164
D5W8X7_BURSC/28-171
D5W9D4_BURSC/33-170
D5WAE5_BURSC/19-154
D5WCE4_BURSC/18-142
D5WDM4_BURSC/18-187
D5WGB9_BURSC/13-141
D5WJW3_BURSC/16-160
D5WKA6_BURSC/33-165
D5WKS6_BURSC/44-176
D5X6P7_THIK1/21-156
D5ZT36_9ACTO/17-154
D5ZTE5_9ACTO/25-151
D6AFU1_STRFL/13-78
D6AG93_STRFL/15-139
D6AR58_STRFL/91-218
D6AS60_STRFL/19-156
D6B1Y1_9ACTO/67-171
D6B2J7_9ACTO/24-134
D6B5I1_9ACTO/15-142
D6BA48_9ACTO/59-196
D6CKX8_THIS3/20-149
D6CMR4_THIS3/21-156
D6CN72_THIS3/14-101
D6D495_9BACE/35-164
D6D6G5_9BACE/45-175
D6DGN5_CLOSC/46-188
D6DLA2_CLOSC/13-130
D6DNU6_ENTCL/14-154
D6DRX2_ENTCL/13-154
D6DSF0_ENTCL/15-132
D6DTD4_ENTCL/21-160
D6DXW7_ENTCL/20-161
D6DY39_9FIRM/25-170
D6DZG5_9FIRM/22-152
D6DZL9_9FIRM/17-149
D6E0F3_9FIRM/32-172
D6E0R7_9FIRM/14-150
D6E1E5_9FIRM/32-168
D6E1T5_9FIRM/19-156
D6E3Z9_9FIRM/17-159
D6E5H7_9FIRM/22-154
D6E5P5_9FIRM/60-173
D6E5Q3_9FIRM/26-162
D6EGJ3_STRLI/33-193
D6EHA5_STRLI/19-150
D6EK05_STRLI/24-150
D6EQ29_STRLI/16-152
D6GCR4_9ENTR/15-153
D6GD07_9ENTR/16-140
D6GD11_9ENTR/28-151
D6GHN8_9ENTR/17-146
D6GI25_9ENTR/16-140
D6GLL0_9ENTR/29-166
D6GLL7_9ENTR/23-152
D6GMM3_9ENTR/32-171
D6GN17_9ENTR/19-173
D6GP02_9ENTR/18-155
D6GP03_9ENTR/13-154
D6HL19_9FIRM/135-252
D6HQ15_9FIRM/57-191
D6HXH9_ECOLX/22-158
D6HXS0_ECOLX/19-152
D6I2U4_ECOLX/65-214
D6I3F6_ECOLX/14-154
D6I3F7_ECOLX/48-186
D6I4W0_ECOLX/2-142
D6IB07_ECOLX/23-158
D6IBA2_ECOLX/19-152
D6IFF3_ECOLX/21-146
D6IFT1_ECOLX/65-214
D6IGD7_ECOLX/14-154
D6IGD8_ECOLX/48-186
D6II25_ECOLX/37-177
D6IJX4_ECOLX/20-160
D6IQH4_ECOLX/23-158
D6IQR6_ECOLX/15-150
D6IW20_ECOLX/21-144
D6IWD1_ECOLX/65-168
D6IWY2_ECOLX/14-154
D6IWY3_ECOLX/19-156
D6J5S6_ECOLX/20-160
D6JA67_ECOLX/15-149
D6JAN7_ECOLX/18-172
D6JB31_ECOLX/23-158
D6JGP7_ECOLX/21-144
D6JH11_ECOLX/65-168
D6JHM3_ECOLX/14-154
D6JHM4_ECOLX/19-156
D6JQ69_ACIG3/17-142
D6JQC8_ACIG3/17-147
D6K3A6_9ACTO/17-154
D6K4U9_9ACTO/54-180
D6K776_9ACTO/10-170
D6LLT7_9RHIZ/33-154
D6LRW8_9RHIZ/24-199
D6MEE1_9CLOT/19-148
D6S2C6_9LACO/19-159
D6TBI3_9CHLR/27-169
D6TCC4_9CHLR/34-158
D6TCC5_9CHLR/33-187
D6TER9_9CHLR/15-142
D6TPT4_9CHLR/72-152
D6TSK3_9CHLR/66-174
D6TT93_9CHLR/21-166
D6TTH4_9CHLR/5-88
D6TVD7_9CHLR/24-159
D6TW48_9CHLR/33-167
D6TW66_9CHLR/26-163
D6TYZ5_9CHLR/29-160
D6TZ14_9CHLR/20-168
D6TZY5_9CHLR/35-181
D6U6K5_9CHLR/36-192
D6U818_9CHLR/40-174
D6UN17_9BACT/25-154
D6X938_STRPR/25-152
D6XZS3_BACIE/5-133
D6ZNN4_STRP0/15-153
D7AG99_GEOSK/18-152
D7AVP9_NOCDD/36-155
D7AWT9_NOCDD/57-230
D7B0F5_NOCDD/25-157
D7B4P3_NOCDD/14-134
D7BF16_MEISD/13-146
D7BTW1_STRBB/20-147
D7C3P3_STRBB/15-151
D7C9W5_STRBB/37-172
D7CAA9_STRBB/22-159
D7CCJ3_STRBB/15-141
D7F5N5_PSEPU/26-174
D7H2K2_BRUAB/33-154
D7H724_BRUAB/24-199
D7H8P4_VIBCH/33-165
D7HB82_VIBCH/39-155
D7HBF1_VIBCH/21-155
D7HBK8_VIBCH/25-161
D7HG72_VIBCH/14-148
D7HNM3_VIBCH/25-161
D7HNT3_VIBCH/21-155
D7HNZ7_VIBCH/39-155
D7HRU2_VIBCH/14-148
D7HWI8_PSESS/30-164
D7I0T8_PSESS/27-122
D7I5W8_PSESS/31-154
D7I8X7_9BACE/38-163
D7IDT8_9BACE/17-159
D7IGX4_9BACE/43-175
D7IPH8_9BACE/40-159
D7IS17_9BACE/27-134
D7IS45_9BACE/15-156
D7ISL5_9BACE/36-156
D7ITS6_9BACE/38-173
D7IVQ6_9BACE/36-172
D7J2W1_9BACE/34-113
D7J449_9BACE/35-164
D7J653_9BACE/45-175
D7J9V6_9BACE/47-202
D7JHN0_ECOLX/20-160
D7JQU4_ECOLX/23-158
D7JR36_ECOLX/15-150
D7JUS4_ECOLX/65-168
D7JV78_ECOLX/21-144
D7JW14_ECOLX/14-154
D7JW15_ECOLX/19-156
D7K242_9BACE/47-204
D7K2M3_9BACE/34-164
D7K4Q4_9BACE/45-175
D7K5N3_9BACE/38-168
D7PJQ9_9FIRM/23-171
D7UEV5_LISMO/53-197
D7UGP0_LISMO/23-208
D7UJ20_LISMO/10-146
D7UW96_LISGR/35-169
D7V464_9LACO/20-166
D7V4P5_9LACO/30-152
D7V4S1_9LACO/13-92
D7V5Z3_9LACO/35-136
D7V8G7_LACPL/18-156
D7VE68_LACPL/13-92
D7VF21_LACPL/53-152
D7VI48_9SPHI/13-148
D7VKJ0_9SPHI/25-159
D7VKY3_9SPHI/13-123
D7VMJ2_9SPHI/20-100
D7VN96_9SPHI/33-159
D7VQ89_9SPHI/76-222
D7VRS7_9SPHI/28-159
D7VSL2_9SPHI/14-136
D7VVH2_9FLAO/19-142
D7VZI5_9FLAO/13-112
D7W2P1_9FLAO/10-152
D7W306_9FLAO/20-186
D7W364_9FLAO/17-153
D7W431_9FLAO/23-113
D7W435_9FLAO/22-153
D7W558_9FLAO/21-94
D7W699_9FLAO/32-152
D7W6S5_9FLAO/32-161
D7WWD8_9BACI/31-216
D7WX74_9BACI/26-170
D7X187_ECOLX/58-207
D7X2A3_ECOLX/48-186
D7X7S3_ECOLX/23-158
D7X881_ECOLX/21-144
D7X930_ECOLX/19-154
D7XE11_ECOLX/37-177
D7XJK3_ECOLX/55-204
D7XNK3_ECOLX/23-158
D7XNV4_ECOLX/19-152
D7XR01_ECOLX/37-177
D7XT10_ECOLX/48-186
D7Y195_ECOLX/56-203
D7Y1N5_ECOLX/19-152
D7Y2T0_ECOLX/23-158
D7Y5I4_ECOLX/48-186
D7Y6V1_ECOLX/37-177
D7Y947_ECOLX/21-146
D7YF35_ECOLX/48-186
D7YFQ8_ECOLX/37-177
D7YJX0_ECOLX/23-158
D7YK74_ECOLX/19-152
D7YLX1_ECOLX/55-204
D7YSG4_ECOLX/18-172
D7YV79_ECOLX/48-186
D7YYL0_ECOLX/37-177
D7Z0K9_ECOLX/54-160
D7Z6G6_ECOLX/19-152
D7Z6R7_ECOLX/23-158
D7Z7R6_ECOLX/18-172
D7ZBD7_ECOLX/21-144
D7ZH64_ECOLX/48-186
D7ZKK9_ECOLX/37-177
D7ZL18_ECOLX/19-154
D7ZLA4_ECOLX/55-204
D7ZLP7_ECOLX/23-158
D7ZQG8_ECOLX/19-153
D7ZWB7_ECOLX/23-158
D7ZYH5_ECOLX/49-182
D7ZYX5_ECOLX/37-177
D8A090_ECOLX/55-204
D8A6J9_ECOLX/21-146
D8A9R2_ECOLX/48-186
D8AAX7_ECOLX/19-153
D8AB81_ECOLX/23-158
D8ACJ4_ECOLX/37-177
D8AG45_ECOLX/54-160
D8AJA4_ECOLX/48-186
D8AK56_ECOLX/55-204
D8ARA3_ECOLX/37-177
D8AUV7_ECOLX/23-158
D8AV56_ECOLX/19-152
D8AYA4_ECOLX/48-186
D8B1P0_ECOLX/37-177
D8B2P5_ECOLX/55-204
D8B8N5_ECOLX/23-158
D8B8Y6_ECOLX/19-152
D8BAY0_ECOLX/18-172
D8BG65_ECOLX/19-152
D8BI50_ECOLX/37-177
D8BIW0_ECOLX/48-186
D8BK14_ECOLX/23-158
D8BKP4_ECOLX/54-160
D8BTR1_ECOLX/19-152
D8BX05_ECOLX/1-106
D8BX06_ECOLX/19-156
D8C1G8_ECOLX/23-158
D8C317_ECOLX/55-204
D8C382_ECOLX/23-163
D8C7R6_ECOLX/18-172
D8CB84_ECOLX/54-160
D8CDT5_ECOLX/37-177
D8CEJ6_ECOLX/48-186
D8CK75_ECOLX/19-152
D8CKH7_ECOLX/23-158
D8D3G2_COMTE/37-115
D8D3H0_COMTE/31-167
D8D594_COMTE/16-153
D8D5H1_COMTE/40-194
D8D788_COMTE/15-134
D8D7C5_COMTE/27-178
D8D7V7_COMTE/15-149
D8D9J7_COMTE/22-173
D8DD87_COMTE/28-177
D8DSV0_PREBR/22-107
D8DTK5_PREBR/39-145
D8DTN6_PREBR/5-185
D8DUJ8_PREBR/41-171
D8DV73_PREBR/34-194
D8E473_ECOLX/22-158
D8E5M2_ECOLX/37-177
D8E5U9_ECOLX/21-146
D8E740_ECOLX/55-204
D8E937_ECOLX/19-153
D8EAQ8_ECOLX/48-186
D8EGT6_ECOLX/55-204
D8EJA8_ECOLX/37-177
D8EMU5_ECOLX/16-140
D8EQG1_ECOLX/23-158
D8EQQ3_ECOLX/19-152
D8ET62_ECOLX/48-186
D8FP07_LACDE/16-152
D8GMA1_CLOLD/19-158
D8GPA3_CLOLD/19-106
D8GS69_CLOLD/19-92
D8GSG1_CLOLD/24-161
D8GTD9_CLOLD/22-148
D8HUA5_AMYMU/8-187
D8I246_AMYMU/13-139
D8IJ61_LACFC/18-146
D8ILF6_LACSC/19-151
D8INE3_LACSC/55-201
D8IPI2_HERSS/14-154
D8IS00_HERSS/25-160
D8IUH7_HERSS/20-157
D8J0U0_HERSS/26-152
D8J123_HERSS/20-157
D8JFQ0_ACISD/14-148
D8JFY9_ACISD/12-188
D8JJQ3_ACISD/15-138
D8JK81_ACISD/17-116
D8JLB5_ACISD/19-154
D8JLV6_ACISD/17-147
D8KIS2_LACLN/32-103
D8MCW3_LEUGT/21-150
D8MLJ5_ERWBE/28-113
D8MM14_ERWBE/15-180
D8MNL5_ERWBE/26-164
D8MPE9_ERWBE/18-139
D8MQK6_ERWBE/14-154
D8MRP0_ERWBE/26-161
D8MRV7_ERWBE/17-152
D8MRV8_ERWBE/15-155
D8MS62_ERWBE/1-123
D8MZZ5_RALSO/18-152
D8N522_RALSO/21-149
D8NE10_RALSO/13-149
D8NFN7_RALSO/71-197
D8NHD2_RALSO/18-152
D8NM75_RALSO/21-148
D8NPX7_RALSO/13-149
D8NWJ7_RALSO/21-205
D8P3S1_RALSO/17-152
D9D7D7_ACIG3/12-146
D9NAB4_STRPN/15-153
D9NGW8_STRPN/15-153
D9NK62_STRPN/15-153
D9NSY1_STRPN/15-153
D9P289_STRPN/15-153
D9PRL6_PEPMA/20-92
D9R0S6_CLOSW/31-150
D9R1H3_CLOSW/17-80
D9R1H8_CLOSW/18-80
D9R1X4_CLOSW/55-194
D9R2C1_CLOSW/46-177
D9R2W8_CLOSW/9-141
D9R3Z2_CLOSW/30-168
D9R5A5_CLOSW/23-146
D9R6V3_CLOSW/49-128
D9R6V5_CLOSW/18-102
D9R6Y8_CLOSW/32-168
D9R7E2_CLOSW/29-165
D9R7P0_CLOSW/76-187
D9R8A8_CLOSW/16-134
D9SL01_CLOC7/16-150
D9SPM7_CLOC7/16-92
D9SQL4_CLOC7/20-153
D9SQS4_CLOC7/21-153
D9SR44_CLOC7/21-173
D9SR86_CLOC7/19-152
D9SRB7_CLOC7/23-155
D9SS36_CLOC7/21-167
D9ST70_CLOC7/26-166
D9STN2_CLOC7/13-92
D9SV45_CLOC7/17-165
D9SW40_CLOC7/19-94
D9SWA4_CLOC7/18-157
D9SWN0_CLOC7/27-160
D9SWN9_CLOC7/22-153
D9SWP0_CLOC7/32-173
D9TFY5_CALOO/26-159
D9TG68_CALOO/13-155
D9TH85_CALOO/23-104
D9TJS7_CALOO/21-146
D9TRB1_THETC/15-107
D9TTJ1_THETC/16-148
D9UE69_9ACTO/23-160
D9UQS2_9ACTO/19-176
D9USR5_9ACTO/21-148
D9V3X4_9ACTO/12-141
D9V8L3_9ACTO/46-172
D9VA65_9ACTO/15-139
D9VL86_9ACTO/49-169
D9W140_9ACTO/21-154
D9WHL3_9ACTO/24-132
D9WRV3_9ACTO/20-147
D9WW89_9ACTO/26-165
D9WWP4_9ACTO/29-164
D9WXM9_STRVR/33-159
D9WY67_STRVR/32-169
D9X4Z8_STRVR/22-151
D9X5X5_STRVR/35-195
D9XD74_STRVR/1-134
D9XLC9_9ACTO/19-151
D9XS08_9ACTO/35-161
D9XV46_9ACTO/17-154
D9Y5Z5_9BURK/29-145
D9YFM3_9DELT/124-195
D9YHE5_9DELT/15-147
D9ZEB3_9ZZZZ/54-168
E0DPG2_9RHIZ/33-154
E0DQS9_9RHIZ/24-199
E0DTA8_9RHIZ/24-116
E0G1C5_ENTFA/14-121
E0G1D0_ENTFA/32-172
E0G364_ENTFA/23-198
E0G7X6_ENTFA/13-146
E0GA40_ENTFA/23-198
E0GBF3_ENTFA/32-172
E0GBF8_ENTFA/14-121
E0GE45_ENTFA/13-146
E0GIU9_ENTFA/13-146
E0GKW2_ENTFA/14-121
E0GKW7_ENTFA/32-172
E0GPF1_ENTFA/23-198
E0GRY0_ENTFA/13-146
E0GUF7_ENTFA/23-198
E0GWZ5_ENTFA/14-121
E0GX00_ENTFA/32-172
E0H633_ENTFA/23-198
E0H7C5_ENTFA/13-146
E0HAI2_ENTFA/23-198
E0HBJ1_ENTFA/14-121
E0HBJ6_ENTFA/32-146
E0HF72_ENTFA/13-146
E0HJL3_9GAMM/24-104
E0HLS3_9GAMM/14-148
E0HM06_9GAMM/44-156
E0HMW0_9GAMM/17-220
E0HQT3_9GAMM/18-151
E0HU24_9GAMM/15-171
E0I4I5_9BACL/20-159
E0I6A9_9BACL/13-91
E0I7H6_9BACL/18-151
E0I7P9_9BACL/16-150
E0I7X3_9BACL/31-165
E0I9I2_9BACL/25-161
E0I9U7_9BACL/22-156
E0IA11_9BACL/24-160
E0IAA6_9BACL/33-164
E0IAR7_9BACL/13-167
E0IAU9_9BACL/46-134
E0IB53_9BACL/31-185
E0IBX3_9BACL/4-139
E0ICT2_9BACL/32-169
E0ICX3_9BACL/18-154
E0IF64_9BACL/15-160
E0IFG0_9BACL/17-163
E0IFM7_9BACL/7-141
E0IFT9_9BACL/22-155
E0IG56_9BACL/12-81
E0IGV2_9GAMM/17-220
E0IHR0_9GAMM/44-156
E0IKF7_9GAMM/24-104
E0ILM3_9GAMM/14-148
E0IQ87_9GAMM/15-171
E0IS76_9GAMM/18-151
E0IXA6_ECOLW/18-151
E0IXK0_ECOLW/23-158
E0IYW4_ECOLW/20-160
E0J348_ECOLW/55-204
E0J4P5_ECOLW/48-186
E0J4P6_ECOLW/14-154
E0JBC1_RHIME/29-164
E0JBV4_RHIME/14-154
E0JCG9_RHIME/35-166
E0JLY5_RHIME/31-152
E0JM52_RHIME/32-169
E0JU62_RHIME/35-166
E0JXB0_RHIME/14-154
E0K3G1_RHIME/31-152
E0K7S2_RHIME/29-159
E0K8E8_RHIME/29-164
E0KDI6_STRVO/28-163
E0KGX0_STRVO/15-157
E0KKS8_STRVO/25-155
E0KSC6_STRVO/73-209
E0KTT6_STRVO/15-152
E0KUD7_STRVO/17-150
E0KX15_STRVO/33-172
E0LPV1_SPHCR/31-163
E0LVD0_9ENTR/15-155
E0LVD1_9ENTR/17-153
E0LYS4_9ENTR/27-171
E0M0F5_9ENTR/25-161
E0M2H2_9ENTR/23-155
E0M4Z8_9ENTR/39-163
E0NDI7_PEDAC/23-168
E0NEJ8_PEDAC/54-205
E0NEL7_PEDAC/20-76
E0NH07_PEDAC/25-136
E0NHF4_PEDAC/29-130
E0P066_9FIRM/20-159
E0PBD9_STREI/18-172
E0PCD8_STREI/16-159
E0PCT4_STREI/16-163
E0PE06_STREI/23-167
E0PF59_STREI/19-152
E0PFW8_STREI/77-223
E0PHE2_STRGY/18-172
E0PIH9_STRGY/18-168
E0PKD8_STRGY/23-167
E0PSL2_STRMT/29-167
E0PZJ1_9STRE/29-167
E0Q364_9STRE/16-163
E0Q554_9BIFI/38-169
E0Q5L7_9BIFI/82-163
E0Q5Z2_9BIFI/31-166
E0Q9Q8_9BIFI/30-163
E0QAE6_9BIFI/28-168
E0QZ73_ECOLX/48-186
E0QZ74_ECOLX/14-154
E0R2E5_ECOLX/19-152
E0R2N7_ECOLX/23-158
E0R3F4_ECOLX/20-160
E0R569_ECOLX/54-160
E0RB60_PAEP6/19-137
E0RBA9_PAEP6/14-150
E0RBT9_PAEP6/19-191
E0RCW1_PAEP6/33-164
E0RE31_PAEP6/14-141
E0REJ6_PAEP6/15-144
E0RF17_PAEP6/22-171
E0RFH7_PAEP6/19-166
E0RFL4_PAEP6/23-153
E0RG19_PAEP6/30-163
E0RG77_PAEP6/16-149
E0RL24_PAEP6/36-186
E0RLP7_PAEP6/23-157
E0RLW7_PAEP6/39-165
E0RMB4_PAEP6/16-154
E0RPQ9_SPITD/40-186
E0RQX9_SPITD/24-172
E0RV35_BUTPB/25-90
E0RV46_BUTPB/17-159
E0RVA0_BUTPB/62-199
E0RW60_BUTPB/20-155
E0RW62_BUTPB/18-161
E0RX98_BUTPB/31-163
E0RXE5_BUTPB/25-167
E0RXL1_BUTPB/29-160
E0RYH0_BUTPB/66-203
E0S089_BUTPB/18-155
E0S1H3_BUTPB/77-143
E0SBZ1_DICD3/25-162
E0SJ56_DICD3/14-154
E0SJ57_DICD3/19-154
E0SK47_DICD3/18-145
E0SKU9_DICD3/23-140
E0SLA3_DICD3/18-153
E0SLR5_DICD3/38-155
E0SXG0_STRZA/15-153
E0T6A2_EDWTF/18-153
E0TTF8_STRZ6/15-153
E0U0B2_BACPZ/13-147
E0U0Y6_BACPZ/19-164
E1CR99_VIBPA/20-159
E1CV79_VIBPA/31-162
E1CWJ1_VIBPA/16-154
E1CX49_VIBPA/47-126
E1CYG5_VIBPA/13-145
E1D1T0_VIBPA/17-152
E1D4R6_VIBPA/25-152
E1D5G4_VIBPA/16-154
E1D6E4_VIBPA/20-159
E1D7R3_VIBPA/16-136
E1D7S0_VIBPA/45-113
E1DA50_VIBPA/13-145
E1DCA0_VIBPA/31-162
E1DEH2_VIBPA/17-152
E1DGD7_VIBPA/47-126
E1DJE1_VIBPA/13-145
E1DJR8_VIBPA/17-152
E1DMC4_VIBPA/31-162
E1DQC0_VIBPA/47-126
E1DU82_VIBPA/20-159
E1DUX6_VIBPA/16-154
E1EBH4_VIBPA/17-152
E1ECK2_VIBPA/13-145
E1EDX8_VIBPA/20-159
E1EKM8_VIBPA/31-162
E1ELM3_VIBPA/47-126
E1EQX6_ENTFA/23-198
E1ER95_ENTFA/13-146
E1EUG3_ENTFA/29-136
E1EUG8_ENTFA/32-172
E1GYZ7_STRPN/15-153
E1HI33_ECOLX/19-152
E1HIZ0_ECOLX/55-204
E1HKZ1_ECOLX/48-186
E1HTE8_ECOLX/23-158
E1HUP2_ECOLX/37-177
E1HWL2_ECOLX/55-204
E1I1P4_ECOLX/23-158
E1I1Z6_ECOLX/19-152
E1I3P4_ECOLX/48-186
E1I7W3_ECOLX/37-177
E1IKJ1_ECOLX/22-158
E1ISW3_ECOLX/37-177
E1IUH5_ECOLX/48-186
E1IYZ0_ECOLX/19-152
E1J502_ECOLX/48-186
E1J6H7_ECOLX/19-152
E1J9N9_ECOLX/37-177
E1JD49_ECOLX/55-204
E1JFV7_ECOLX/23-158
E1JL01_9LACO/19-151
E1JM11_9LACO/55-201
E1JTJ5_DESFR/17-119
E1JU45_DESFR/25-153
E1JUK5_DESFR/21-150
E1JZB4_DESFR/8-127
E1K2B9_DESFR/26-93
E1KED3_9FIRM/26-165
E1KJ65_9FIRM/25-168
E1KZP2_PEPMA/20-94
E1LU54_STRMT/15-153
E1M1G7_STRMT/15-153
E1M7G9_9STRE/16-163
E1N8A5_9BIFI/31-166
E1N8J3_9BIFI/56-196
E1N9I0_9BIFI/31-112
E1NBC5_9BIFI/11-144
E1NDI4_9BIFI/38-169
E1P799_ECOAB/54-160
E1P9Y1_ECOAB/14-154
E1P9Y2_ECOAB/48-186
E1PBB2_ECOAB/23-158
E1PCW7_ECOAB/19-152
E1PIJ0_ECOAB/20-160
E1QYZ2_OLSUV/25-169
E1R2S0_SPISS/18-151
E1R816_SPISS/14-144
E1R8E2_SPISS/13-136
E1R9U5_SPISS/15-92
E1RUW6_ECOUM/54-160
E1RXH0_ECOUM/14-154
E1RXH1_ECOUM/48-186
E1RZK4_ECOUM/19-158
E1S0H4_ECOUM/23-158
E1S384_ECOUM/18-172
E1S579_ECOUM/20-160
E1SAY7_PANVC/23-155
E1SCJ5_PANVC/25-161
E1SDK8_PANVC/15-156
E1SDK9_PANVC/17-153
E1SJ21_PANVC/16-180
E1SPB3_FERBD/29-164
E1SPY2_FERBD/19-142
E1SS19_FERBD/30-171
E1SSV9_FERBD/28-172
E1T401_BURSG/34-170
E1T4S3_BURSG/28-164
E1T5P2_BURSG/19-154
E1T858_BURSG/18-142
E1T9W0_BURSG/53-181
E1TEG9_BURSG/22-162
E1TGP5_BURSG/13-157
E1THZ6_BURSG/31-190
E1TJE9_BURSG/15-154
E1TJZ0_BURSG/19-155
E1TKB7_BURSG/9-132
E1TSS9_LACPS/18-156
E1TTV3_LACPS/53-152
E1UC86_LISML/53-197
E1UCJ4_LISML/10-146
E1UQY3_BACAS/17-103
E1V3U0_HALED/4-136
E1V5Q2_HALED/15-152
E1V8B9_HALED/23-154
E1V9E2_HALED/25-177
E1VBE7_HALED/18-151
E1VSN4_ARTAR/286-340
E1W7X6_SALTS/20-160
E1WAV8_SALTS/9-137
E1WDA6_SALTS/21-143
E1WEA3_SALTS/15-154
E1WEA4_SALTS/19-152
E1WFE6_SALTS/18-153
E1WLX4_BACF6/58-185
E1WQ93_BACF6/11-71
E1WTY7_BACF6/26-124
E1WUN4_BACF6/9-140
E1XCW1_STRZO/15-153
E1XLU9_STRZN/15-153
E1XMW0_STRZI/15-153
E1YSL0_9BACE/40-159
E1YT07_9BACE/35-156
E1YVR0_9BACE/38-173
E1YYX0_9BACE/27-136
E1Z1A4_9BACE/36-155
E2CMP9_9RHOB/20-142
E2JRT8_ECO57/55-204
E2JSM6_ECO57/37-177
E2JVH2_ECO57/14-154
E2JVH3_ECO57/48-186
E2K0E6_ECO57/20-146
E2K3E6_ECO57/15-151
E2K3P6_ECO57/23-158
E2K6I0_ECO57/55-204
E2K704_ECO57/37-177
E2K945_ECO57/14-154
E2K946_ECO57/19-156
E2KCA7_ECO57/20-146
E2KIZ1_ECO57/23-158
E2KJ91_ECO57/15-151
E2KMX3_ECO57/20-146
E2KNM5_ECO57/55-204
E2KQ65_ECO57/14-154
E2KQ66_ECO57/48-186
E2KUK3_ECO57/37-177
E2KUS3_ECO57/23-158
E2KVL1_ECO57/15-151
E2MA10_PSESM/28-164
E2MJC8_PSESM/26-151
E2MJL7_PSESM/26-165
E2N851_9BACE/31-79
E2NA67_9BACE/43-176
E2NAS4_9BACE/33-191
E2ND27_9BACE/5-136
E2NEC5_9BACE/26-165
E2NLL1_9BACE/26-150
E2NRK6_9FIRM/29-190
E2NS03_9FIRM/4-137
E2NYI4_PASHA/28-160
E2P8N3_PASHA/28-160
E2PKF4_9RHIZ/26-117
E2PZH9_STRCL/25-164
E2Q0C4_STRCL/76-178
E2QA23_STRCL/21-158
E2QEZ3_ECOLX/20-160
E2QHM3_ECOLX/64-170
E2QIT3_ECOLX/14-154
E2QIT4_ECOLX/19-156
E2QMQ7_ECOLX/23-158
E2QMZ6_ECOLX/19-152
E2SH00_9FIRM/20-153
E2SI14_9FIRM/39-170
E2SNX9_9FIRM/135-254
E2SRG3_9FIRM/16-148
E2SS01_9FIRM/5-138
E2SSU1_9RALS/8-143
E2SXW2_9RALS/20-152
E2WPF9_ECOLX/19-152
E2WPS6_ECOLX/23-158
E2WQZ6_ECOLX/20-160
E2WVD1_ECOLX/19-156
E2WVD2_ECOLX/1-138
E2X367_SHIDY/1-138
E2X368_SHIDY/19-156
E2X4F5_SHIDY/35-138
E2XCX1_SHIDY/1-89
E2XGD4_SHIDY/23-158
E2XGR3_SHIDY/19-153
E2XL47_PSEFL/18-154
E2XNA4_PSEFL/43-176
E2XQ50_PSEFL/26-172
E2XQT3_PSEFL/44-167
E2XQT8_PSEFL/37-190
E2XR08_PSEFL/17-151
E2XRA0_PSEFL/14-155
E2XT25_PSEFL/36-198
E2XTP5_PSEFL/54-238
E2XU08_PSEFL/23-151
E2XYE4_PSEFL/21-141
E2Y2M7_ENTFA/13-146
E2Y3N4_ENTFA/23-198
E2Y459_ENTFA/32-172
E2Y464_ENTFA/14-121
E2YCG3_ENTFA/13-146
E2YHE5_ENTFA/23-198
E2YJU4_ENTFA/23-198
E2YMS1_ENTFA/13-146
E2YSK1_ENTFA/23-198
E2YVB0_ENTFA/13-146
E2YZ11_ENTFA/14-121
E2YZ16_ENTFA/32-172
E2Z3G4_ENTFA/23-198
E2Z3Q8_ENTFA/32-172
E2Z3R3_ENTFA/14-121
E2Z5F6_ENTFA/13-146
E2ZFI9_9FIRM/23-165
E2ZG64_9FIRM/23-153
E2ZI64_9FIRM/26-150
E2ZP52_PSEAE/40-185
E2ZP99_PSEAE/16-144
E2ZPM2_PSEAE/16-146
E2ZQJ6_PSEAE/16-166
E2ZQY5_PSEAE/9-176
E2ZS05_PSEAE/20-113
E2ZS24_PSEAE/11-150
E2ZSF2_PSEAE/12-142
E2ZSI6_PSEAE/17-144
E2ZU40_PSEAE/8-90
E2ZU41_PSEAE/17-147
E2ZU73_PSEAE/49-191
E2ZVZ9_PSEAE/14-151
E2ZX28_PSEAE/18-153
E2ZXW7_PSEAE/36-174
E2ZZ41_PSEAE/24-211
E2ZZN2_PSEAE/26-173
E3A617_PSEAE/10-141
E3A6M3_PSEAE/27-165
E3A6V2_PSEAE/27-151
E3AM76_9SPHI/16-142
E3ANP8_9SPHI/45-163
E3AP19_9SPHI/9-85
E3APQ0_9SPHI/17-157
E3AQ84_9SPHI/12-131
E3AS47_9SPHI/35-171
E3ASB4_9SPHI/29-164
E3AT57_9SPHI/14-87
E3ATA8_9SPHI/28-152
E3AXZ5_9SPHI/60-184
E3B1J8_9SPHI/17-145
E3B241_9SPHI/8-137
E3B367_9SPHI/45-174
E3B3C5_9SPHI/61-159
E3B4G1_9SPHI/21-129
E3BF07_9VIBR/13-145
E3BNK4_9VIBR/2-130
E3C633_9LACO/23-165
E3C6U6_9LACO/16-109
E3C7T4_9LACO/29-158
E3C7U6_9LACO/15-154
E3CLP4_STRDO/18-131
E3CPE1_STRVE/36-180
E3CYW7_9BACT/22-153
E3CZE6_9BACT/18-104
E3D0X4_9BACT/23-157
E3DFB1_ERWSE/25-161
E3DRA5_HALPG/22-143
E3DUU5_BACA1/23-101
E3E4D7_PAEPS/20-148
E3E518_PAEPS/14-141
E3E534_PAEPS/25-163
E3E6E2_PAEPS/23-156
E3E6L7_PAEPS/20-144
E3E7E4_PAEPS/35-197
E3E8R0_PAEPS/64-204
E3E916_PAEPS/39-165
E3EBG2_PAEPS/22-175
E3ECC4_PAEPS/24-130
E3ECH0_PAEPS/17-150
E3ECI1_PAEPS/8-138
E3ECJ5_PAEPS/16-149
E3ED62_PAEPS/33-163
E3EDB9_PAEPS/27-167
E3EE82_PAEPS/24-155
E3EE90_PAEPS/26-121
E3EF53_PAEPS/15-164
E3EGI1_PAEPS/34-161
E3EGK0_PAEPS/37-166
E3EI24_PAEPS/30-131
E3EIE6_PAEPS/49-190
E3EIU8_PAEPS/19-166
E3EIY5_PAEPS/23-153
E3EJJ7_PAEPS/7-137
E3EJL1_PAEPS/14-160
E3ER45_BIFBS/47-151
E3F034_KETVY/12-140
E3F5I1_KETVY/21-141
E3FJH2_STIAD/2-130
E3G3G0_ENTCS/16-163
E3G4W7_ENTCS/19-198
E3G4W8_ENTCS/13-154
E3G7P4_ENTCS/54-193
E3G9X5_ENTCS/20-160
E3GBB9_ENTCS/18-162
E3GD86_ENTCS/23-152
E3GES0_EUBLK/15-192
E3GPB4_EUBLK/22-159
E3HGI8_ACHXA/22-168
E3HIN4_ACHXA/17-120
E3HL16_ACHXA/15-154
E3HL65_ACHXA/24-189
E3HL86_ACHXA/23-153
E3HRA5_ACHXA/254-358
E3HU28_ACHXA/15-146
E3HU43_ACHXA/17-175
E3HV71_ACHXA/21-236
E3HYH6_ACHXA/36-181
E3I7G9_RHOVT/7-123
E3I9M2_GEOS0/29-164
E3INW2_DESVR/15-154
E3IV85_FRASU/63-196
E3J805_FRASU/26-149
E3NTX4_CAERE/18-150
E3PB38_ECOH1/14-154
E3PB39_ECOH1/48-186
E3PCB7_ECOH1/20-160
E3PMS1_ECOH1/23-158
E3PNH4_ECOH1/19-154
E3R628_9LACO/16-152
E3R8V5_9LACO/33-98
E3RB40_9LACO/22-166
E3SLF8_9CAUD/131-199
E3XLC5_ECOLX/20-160
E3XNL2_ECOLX/23-158
E3XP03_ECOLX/19-152
E3XPL1_ECOLX/18-182
E3XRT6_ECOLX/54-160
E3XW87_ECOLX/19-156
E3XW88_ECOLX/14-154
E3XYY8_SHIFL/18-183
E3Y334_SHIFL/23-158
E3Y709_SHIFL/55-204
E3Y8K0_SHIFL/19-156
E3Y8K1_SHIFL/14-154
E3YAI1_SHIFL/20-160
E3YAT2_SHIFL/30-173
E3YSA2_9LIST/22-155
E3YUU7_LISIN/1-121
E3Z380_LISIN/53-197
E3Z3M5_LISIN/10-108
E3Z9S5_LISIN/24-155
E3ZC55_LISIV/10-109
E3ZIS6_LISIV/22-155
E3ZLC7_LISSE/11-147
E3ZSN1_LISSE/24-155
E3ZV96_LISSE/11-147
E3ZY89_LISSE/38-165
E4A1G0_LISSE/24-155
E4AFT0_PROAC/27-119
E4BHJ1_PROAC/27-119
E4HJF1_PROAC/27-119
E4I5F8_ENTFC/42-199
E4I8U9_ENTFC/21-131
E4I8V0_ENTFC/32-172
E4I9S9_ENTFC/19-152
E4IEF3_ENTFC/19-152
E4II55_ENTFC/42-199
E4IKC5_ENTFC/32-172
E4IKC6_ENTFC/21-131
E4IN59_ENTFC/19-152
E4IP86_ENTFC/21-131
E4IP87_ENTFC/32-172
E4IQX4_ENTFC/42-199
E4IVE0_ENTFC/19-152
E4IVT3_ENTFC/42-199
E4IXU8_ENTFC/21-131
E4IXU9_ENTFC/32-172
E4J4Q4_ENTFC/32-172
E4J4Q5_ENTFC/21-131
E4J628_ENTFC/19-152
E4J8E4_ENTFC/42-199
E4JD88_ENTFC/32-172
E4JD89_ENTFC/21-131
E4JEY3_ENTFC/19-152
E4JFC4_ENTFC/42-199
E4JKN1_ENTFC/30-149
E4K504_9FIRM/23-104
E4K5J9_9FIRM/25-156
E4K7F9_9FIRM/18-149
E4KTX2_9PORP/21-147
E4L1L6_9STRE/22-165
E4L5P0_9STRE/18-154
E4LST6_9CLOT/21-154
E4LVN4_9CLOT/65-199
E4LVS0_9CLOT/26-160
E4LXM8_9CLOT/27-169
E4LYI7_9CLOT/138-255
E4M7M0_9BACT/21-146
E4M8Z4_9BACT/42-181
E4MBA0_9BACT/91-259
E4MH66_9FIRM/8-139
E4MN54_9FIRM/84-163
E4MPA8_CAPOC/21-150
E4N127_KITSK/30-161
E4NXF6_BIFBP/47-151
E4P285_ECO8N/54-160
E4P376_ECO8N/20-160
E4P4Q1_ECO8N/14-154
E4P4Q2_ECO8N/48-186
E4P7U0_ECO8N/23-158
E4P8R8_ECO8N/19-152
E4PEW4_MARAH/50-209
E4PGC5_MARAH/56-158
E4Q2I1_CALOW/21-149
E4Q4J9_CALOW/26-111
E4Q723_CALOW/23-103
E4Q8K1_CALH1/21-149
E4Q8S5_CALH1/100-174
E4Q9W2_CALH1/23-104
E4QDL8_CALH1/30-159
E4QNJ9_METS6/40-168
E4QPF1_METS6/2-137
E4R257_BIFLM/2-135
E4R6K9_PSEPB/13-150
E4R6Q8_PSEPB/17-152
E4R787_PSEPB/21-173
E4R7J7_PSEPB/16-144
E4RA36_PSEPB/27-165
E4RAD3_PSEPB/3-175
E4REF1_PSEPB/53-189
E4RES1_PSEPB/18-169
E4RFA8_PSEPB/15-149
E4RGN9_PSEPB/25-144
E4RU28_LEAB4/14-155
E4S8G2_CALKI/23-104
E4S9K0_CALKI/25-156
E4SA47_CALKI/18-149
E4SCN0_CALK2/21-149
E4SEK6_CALK2/25-156
E4SHQ8_CALK2/24-104
E4SI84_LACAR/52-124
E4SKJ3_LACAR/16-152
E4SLA4_LACAR/16-152
E4T027_LACDN/16-152
E4T098_PALPW/27-99
E4TBC0_RIEAD/30-164
E4VAA6_BIFBI/79-183
E4VPY7_BACFR/36-159
E4VUS5_BACFR/38-169
E4W2F4_BACFR/27-193
E5AUC4_BURRH/23-142
E5B547_ERWAM/25-161
E5BT16_9FUSO/34-148
E5BWC4_9FUSO/13-147
E5C3T9_9BACE/15-172
E5C4Z4_9BACE/38-199
E5C5J9_9BACE/34-119
E5C8V9_9BACE/45-175
E5CDD6_9BACE/34-164
E5CDT5_9BACE/8-146
E5U0X4_ALCXX/254-362
E5U169_ALCXX/20-150
E5U1D3_ALCXX/15-125
E5U208_ALCXX/25-85
E5U299_ALCXX/18-97
E5U7G3_ALCXX/31-152
E5U7X8_ALCXX/13-151
E5U8J8_ALCXX/9-153
E5U9I2_ALCXX/18-151
E5U9M8_ALCXX/23-151
E5U9Q0_ALCXX/15-142
E5UA57_ALCXX/16-166
E5UDL0_ALCXX/25-135
E5UFU8_ALCXX/58-192
E5UFV0_ALCXX/28-157
E5UMU1_9BACE/9-141
E5UPX3_9BACE/36-174
E5URA9_9BACE/48-181
E5UWT9_9BACE/23-157
E5V0B1_9BACE/33-156
E5V7Z4_9BACE/12-121
E5V8V4_9BACE/27-164
E5VHE6_9FIRM/16-147
E5VK29_9FIRM/30-171
E5VL20_9FIRM/18-155
E5VNZ6_9FIRM/28-161
E5VRW2_9FIRM/21-139
E5VU58_9FIRM/23-100
E5VUI8_9FIRM/14-146
E5VVN2_9FIRM/23-154
E5VZ31_9FIRM/16-149
E5W519_9BACI/15-164
E5W5M6_9BACI/15-154
E5WBJ1_9BACI/13-144
E5WKT2_9BACI/17-138
E5WLX8_9BACI/32-165
E5WXN7_9BACE/16-128
E5X3A8_9BACE/42-174
E5XC28_9ACTN/37-180
E5XDQ4_9FIRM/20-155
E5XFA4_9FIRM/26-158
E5XHN8_9FIRM/23-167
E5XUU0_9ACTO/31-160
E5XYH7_9BIFI/13-146
E5Y365_BILWA/13-151
E5YC34_9ENTR/14-154
E5YC35_9ENTR/19-152
E5YDY8_9ENTR/23-153
E5YFF9_9ENTR/25-164
E5YFU9_9ENTR/24-152
E5YH45_9ENTR/17-152
E5YIA5_9ENTR/24-164
E5YJJ7_9ENTR/17-182
E5YP40_9BACL/27-157
E5YQR7_9BACL/37-160
E5YR29_9BACL/7-139
E5YR40_9BACL/25-160
E5YRB0_9BACL/26-117
E5YRH8_9BACL/43-183
E5YRV8_9BACL/27-164
E5YST9_9BACL/16-135
E5YTD1_9BACL/26-173
E5YU63_9BACL/24-166
E5YUQ3_9BACL/20-153
E5YV65_9BACL/32-169
E5YW64_9BACL/18-153
E5YW90_9BACL/21-92
E5YWH4_9BACL/21-165
E5YX77_9BACL/27-165
E5YX80_9BACL/19-141
E5YXL2_9BACL/27-169
E5YZ62_9BACL/20-151
E5YZP6_9BACL/15-157
E5Z0V6_9BACL/24-157
E5Z180_9BACL/40-169
E5Z1T3_9BACL/37-176
E5Z274_9BACL/15-176
E5Z2I1_9BACL/19-161
E5Z2T7_9BACL/27-164
E5Z2T9_9BACL/28-163
E5Z3Y3_9BACL/9-139
E5Z3Z2_9BACL/16-144
E5Z4P6_9BACL/14-163
E5ZMP8_ECOLX/48-186
E5ZP68_ECOLX/18-172
E5ZWE8_ECOLX/19-158
E5ZWP8_ECOLX/23-158
E5ZZA3_ECOLX/54-160
E6A095_ECOLX/37-177
E6A2G5_ECOLX/18-172
E6A4D2_ECOLX/37-177
E6A9I4_ECOLX/54-160
E6A9X5_ECOLX/48-186
E6AG22_ECOLX/23-158
E6AGC5_ECOLX/19-152
E6AJH9_ECOLX/48-186
E6AK64_ECOLX/37-177
E6AKE3_ECOLX/19-152
E6AKW1_ECOLX/23-158
E6AT15_ECOLX/13-171
E6ATR9_ECOLX/54-160
E6B064_ECOLX/23-158
E6B149_ECOLX/55-204
E6B3F6_ECOLX/1-116
E6B3F7_ECOLX/19-156
E6B7Q4_ECOLX/20-160
E6BDV8_ECOLX/23-158
E6BES9_ECOLX/19-152
E6BJ31_ECOLX/37-177
E6BMG9_ECOLX/55-204
E6BNF2_ECOLX/48-186
E6ELS6_ENTFA/23-198
E6EPX1_ENTFA/13-146
E6ESB6_ENTFA/14-121
E6ESC1_ENTFA/32-146
E6ETI7_ENTFA/23-198
E6EZ98_ENTFA/13-146
E6F2Q9_ENTFA/14-121
E6F2R4_ENTFA/32-172
E6F3U3_ENTFA/23-198
E6F4Y9_ENTFA/14-121
E6F4Z4_ENTFA/32-172
E6F8P6_ENTFA/13-146
E6FCA4_ENTFA/23-198
E6FFM0_ENTFA/13-146
E6FH60_ENTFA/14-121
E6FH65_ENTFA/32-172
E6FJ86_ENTFA/23-198
E6FRR3_ENTFA/13-146
E6FWI1_ENTFA/14-121
E6FWI6_ENTFA/32-172
E6FX46_ENTFA/23-198
E6FZ06_ENTFA/13-146
E6G304_ENTFA/23-198
E6G6Q9_ENTFA/13-146
E6GCK4_ENTFA/13-146
E6GE77_ENTFA/23-198
E6GFB7_ENTFA/14-121
E6GFC2_ENTFA/32-172
E6GHC3_ENTFA/13-146
E6GLG7_ENTFA/14-121
E6GLH2_ENTFA/32-172
E6GME8_ENTFA/23-198
E6GSF5_ENTFA/32-172
E6GSQ0_ENTFA/14-121
E6GXG7_ENTFA/13-146
E6GY22_ENTFA/23-198
E6H0V8_ENTFA/13-146
E6H3V4_ENTFA/14-121
E6H3V9_ENTFA/32-172
E6H6W1_ENTFA/23-198
E6H9P6_ENTFA/13-146
E6HCY4_ENTFA/23-198
E6HE46_ENTFA/14-121
E6HE52_ENTFA/32-172
E6HJJ0_ENTFA/13-146
E6HN09_ENTFA/14-121
E6HN14_ENTFA/32-172
E6HQ76_ENTFA/23-198
E6HSL6_ENTFA/23-198
E6HUY5_ENTFA/32-172
E6HUZ0_ENTFA/14-121
E6HXB7_ENTFA/13-146
E6I2N7_ENTFA/13-146
E6I3L0_ENTFA/23-198
E6IAV9_ENTFA/23-198
E6IDQ7_ENTFA/32-172
E6IDR2_ENTFA/14-121
E6IFE9_ENTFA/13-146
E6IHH6_ENTFA/13-146
E6II12_ENTFA/23-198
E6IKS8_ENTFA/32-172
E6IKT3_ENTFA/14-121
E6ISV5_ENTFA/13-146
E6IW92_ENTFA/14-121
E6IW97_ENTFA/32-172
E6IWE3_ENTFA/23-198
E6J1A9_STRAP/22-165
E6J3R6_STRAP/22-92
E6JDP3_9ACTO/31-140
E6JI03_RIEAN/30-164
E6JW81_9SPIO/25-171
E6JXC1_9SPIO/26-174
E6K6I4_9BACT/31-186
E6K9J7_9BACT/20-147
E6KP45_STRSA/15-153
E6L6Y6_9PROT/14-137
E6LDR1_9ENTE/12-140
E6LQJ6_9FIRM/18-150
E6M9Y3_STALU/26-138
E6MDG2_9FIRM/59-141
E6MIU3_9FIRM/9-115
E6NY77_ECOD1/19-152
E6PUY9_9ZZZZ/19-153
E6QLQ5_9ZZZZ/18-148
E6SQN4_BACT6/25-153
E6SV31_BACT6/20-158
E6SZU4_SHEB6/24-104
E6T3N1_SHEB6/14-148
E6T5X3_SHEB6/18-151
E6T9J2_SHEB6/17-167
E6TAD9_MYCSR/12-153
E6TQL6_BACCJ/3-131
E6TQZ4_BACCJ/27-158
E6TUF9_BACCJ/30-163
E6TY04_BACCJ/22-152
E6U4X9_ETHHY/30-176
E6U7L9_ETHHY/15-156
E6U9M0_ETHHY/22-154
E6UB76_RUMA7/20-99
E6UC63_RUMA7/3-123
E6UDA8_RUMA7/18-149
E6UE37_RUMA7/18-147
E6UEH7_RUMA7/19-153
E6UHM0_RUMA7/21-148
E6UIR7_RUMA7/36-135
E6UTC0_CLOTL/28-102
E6UV57_VARPD/48-190
E6V1N0_VARPD/61-191
E6V2F0_VARPD/15-157
E6V7L8_VARPD/23-132
E6V9I4_VARPD/22-156
E6VAY5_VARPD/37-219
E6VBU9_RHOPX/35-181
E6VJD5_RHOPX/20-146
E6VPG8_RHOPX/30-93
E6VWC3_DESAO/24-159
E6VY77_DESAO/22-143
E6VZK9_DESAO/18-155
E6WCR2_PANSA/15-156
E6WCR3_PANSA/18-153
E6WEC8_PANSA/25-161
E6WEF9_PANSA/14-136
E6WG55_PANSA/24-144
E6WHQ1_PANSA/23-171
E6WKH9_PANSA/21-184
E6WKK3_PANSA/14-158
E6WKR3_PANSA/26-159
E6WKZ8_PANSA/14-182
E6WM28_PANSA/13-136
E6WMF3_PANSA/28-168
E6WMM5_PANSA/19-197
E6X0V1_NITSE/4-133
E6X137_NITSE/8-141
E6X3P0_CELAD/20-159
E6X4F7_CELAD/42-161
E6XEJ7_CELAD/26-147
E6XIS4_SHEP2/18-151
E6XJ36_SHEP2/17-178
E6XS31_SHEP2/14-148
E7B7N5_YERE1/25-162
E7FN24_9LACO/24-93
E7FQW1_9LACO/26-162
E7FVF1_ERYRH/17-157
E7FVY7_ERYRH/127-264
E7FXR2_ERYRH/135-212
E7G5H0_9FIRM/18-153
E7G636_9FIRM/27-107
E7G6J1_9FIRM/15-156
E7G7D5_9FIRM/32-218
E7G7Q2_9FIRM/58-150
E7G7Q6_9FIRM/50-195
E7G7R1_9FIRM/52-127
E7G7R2_9FIRM/48-202
E7GHV2_CLOSY/17-83
E7GHY6_CLOSY/22-150
E7GK15_CLOSY/14-134
E7GLF2_CLOSY/16-156
E7GTW4_CLOSY/5-136
E7GU09_CLOSY/19-154
E7GV95_STRAP/6-83
E7GYJ3_STRAP/28-174
E7H1C5_9BURK/27-194
E7H7K2_ECOLX/20-160
E7HE67_ECOLX/55-204
E7HEV0_ECOLX/14-151
E7HHZ2_ECOLX/19-156
E7HKI9_ECOLX/15-148
E7HKT5_ECOLX/23-158
E7HVD9_ECOLX/19-156
E7HVE0_ECOLX/1-138
E7HYF7_ECOLX/20-160
E7I369_ECOLX/19-154
E7I4A4_ECOLX/18-151
E7I6A8_ECOLX/19-156
E7I6A9_ECOLX/1-138
E7I863_ECOLX/31-179
E7IEG8_ECOLX/20-160
E7IIM9_ECOLX/23-158
E7IJQ7_ECOLX/23-158
E7IKA6_ECOLX/19-152
E7IT03_ECOLX/58-204
E7ITN7_ECOLX/14-154
E7ITN8_ECOLX/19-156
E7IY96_ECOLX/20-160
E7J0K4_ECOLX/15-148
E7J101_ECOLX/23-158
E7JAC1_ECOLX/16-141
E7JAM8_ECOLX/51-200
E7JB88_ECOLX/1-138
E7JB89_ECOLX/19-156
E7JCW6_ECOLX/20-160
E7JHN2_ECOLX/20-160
E7JJE0_ECOLX/19-156
E7JJE1_ECOLX/1-138
E7JJZ7_ECOLX/54-160
E7JQZ2_ECOLX/18-172
E7JRR5_ECOLX/23-158
E7JS97_ECOLX/19-152
E7JZB8_SHISO/1-138
E7JZB9_SHISO/19-156
E7K1X8_SHISO/19-152
E7K372_SHISO/20-160
E7M2C1_9BACL/1-110
E7M4B5_9BACL/57-190
E7M6A4_9BACL/15-142
E7MB89_9BACL/14-149
E7MKM9_9FIRM/38-151
E7MKS0_9FIRM/12-114
E7MNJ1_9FIRM/2-134
E7N2A9_9FIRM/21-137
E7NQY2_TREPH/38-171
E7NZM7_PSESG/26-165
E7P1I0_PSESG/30-164
E7P6F0_PSESG/28-153
E7PB46_PSESG/31-180
E7PEZ9_PSESG/14-155
E7PFB9_PSESG/26-165
E7PIA9_PSESG/31-180
E7PQ34_PSESG/28-153
E7PTG3_PSESG/30-164
E7PWC1_STRDY/21-166
E7RS74_9BACT/34-175
E7S450_STRAG/26-167
E7S9J7_9STRE/21-165
E7SEI7_SHIDY/19-156
E7SEI8_SHIDY/1-106
E7SLI9_SHIDY/19-152
E7SPR8_SHIDY/23-158
E7SR19_SHIDY/37-177
E7SSW7_SHIBO/14-154
E7SSW8_SHIBO/48-186
E7SVQ4_SHIBO/15-148
E7SW04_SHIBO/23-158
E7SZD0_SHIBO/55-158
E7T0C2_SHIBO/37-177
E7T8P8_SHIFL/14-154
E7T8P9_SHIFL/48-186
E7TFJ1_SHIFL/23-158
E7TJK4_SHIFL/37-177
E7TQK8_ECO57/37-177
E7TR41_ECO57/48-186
E7TR42_ECO57/14-154
E7TST8_ECO57/55-204
E7TTP9_ECO57/20-146
E7TY64_ECO57/23-158
E7TYH5_ECO57/15-151
E7U0Z0_ECOLX/20-160
E7U2W7_ECOLX/48-186
E7U2W8_ECOLX/14-154
E7U5T5_ECOLX/18-172
E7U6I7_ECOLX/23-158
E7U9Y6_ECOLX/15-149
E7UAV4_ECOLX/54-160
E7UGR3_ECOLX/21-146
E7UH37_ECOLX/55-204
E7UIX0_ECOLX/37-177
E7UNQ1_ECOLX/19-156
E7UNQ2_ECOLX/14-154
E7URV1_ECOLX/15-148
E7US30_ECOLX/23-158
E7USZ3_SALTY/21-143
E7UWG2_SALTY/15-154
E7UWG3_SALTY/19-152
E7UXT5_SALTY/18-153
E7V4B5_SALTY/1-120
E7V4X8_SALTY/20-160
E7V7V8_SALMO/20-160
E7V8C5_SALMO/1-118
E7VDD6_SALMO/21-143
E7VFX5_SALMO/19-152
E7VFX6_SALMO/15-154
E7VJK4_SALMO/20-160
E7VKK5_SALMO/21-143
E7VLT7_SALMO/18-153
E7VN07_SALMO/15-154
E7VN08_SALMO/19-152
E7VPQ8_SALMO/1-118
E7VTK9_SALMO/15-154
E7VTL0_SALMO/19-152
E7VW29_SALMO/21-143
E7VZY3_SALMO/20-160
E7W382_SALMO/1-118
E7W5F2_SALMO/21-143
E7WBP6_SALMO/18-153
E7WC19_SALMO/20-160
E7WCI5_SALMO/1-118
E7WFD5_SALMO/19-152
E7WFD6_SALMO/15-154
E7WI60_SALMO/21-143
E7WLT7_SALMO/18-153
E7WNJ7_SALMO/15-154
E7WNJ8_SALMO/19-152
E7WRX6_SALMO/20-160
E7WSQ3_SALMO/1-118
E7WWX4_SALMO/1-118
E7WXQ0_SALMO/20-160
E7X1U7_SALMO/21-143
E7X3S6_SALMO/19-152
E7X3S7_SALMO/15-154
E7X5J4_SALMO/21-143
E7X6H9_SALMO/15-154
E7X6I0_SALMO/19-152
E7X9X2_SALMO/18-153
E7XBN3_SALMO/20-160
E7XFN4_SALMO/15-154
E7XFN5_SALMO/19-152
E7XGC7_SALMO/20-160
E7XN93_SALMO/18-153
E7XPX2_SALMO/21-143
E7XRN5_SALMO/1-118
E7XWN0_SALMO/1-118
E7XXF4_SALMO/21-143
E7XXS4_SALMO/15-154
E7XXS5_SALMO/19-152
E7XYX1_SALMO/18-153
E7Y4Q6_SALMO/20-160
E7Y5Y0_SALMO/20-160
E7Y6T7_SALMO/1-118
E7Y968_SALMO/18-153
E7YFT8_SALMO/21-143
E7YG73_SALMO/15-154
E7YG74_SALMO/19-152
E7YL81_SALMO/18-153
E7YLT9_SALMO/21-143
E7YMA9_SALMO/1-118
E7YTA0_SALMO/20-160
E7YU13_SALMO/15-154
E7YU14_SALMO/19-152
E7YWW5_SALMO/18-153
E7Z0I0_SALMO/20-160
E7Z181_SALMO/21-143
E7Z3Y8_SALMO/19-152
E7Z3Y9_SALMO/15-154
E7Z4M8_SALMO/1-118
E7Z759_SALMO/18-153
E7Z9S6_SALMO/21-143
E7ZF22_SALMO/19-152
E7ZF23_SALMO/15-154
E7ZGK4_SALMO/1-118
E7ZH61_SALMO/20-160
E7ZIZ2_SALMO/21-143
E7ZLF2_SALMO/18-153
E7ZNY2_SALMO/1-118
E7ZPQ0_SALMO/20-160
E7ZQB6_SALMO/19-152
E7ZQB7_SALMO/15-154
E7ZX61_SALMO/21-143
E8A078_SALMO/18-153
E8A261_SALMO/20-160
E8A302_SALMO/1-118
E8A3D7_SALMO/19-152
E8A3D8_SALMO/15-154
E8AAG4_SALMO/15-154
E8AAG5_SALMO/19-152
E8ACU7_SALMO/21-143
E8AE63_SALMO/1-118
E8AFC0_SALMO/18-153
E8AGG6_SALMO/20-160
E8AJK6_SALMO/18-153
E8AKC2_SALMO/21-143
E8ALZ0_SALMO/20-160
E8ARX1_SALMO/1-118
E8ATA0_SALMO/19-152
E8ATA1_SALMO/15-154
E8AXD5_SALMO/20-160
E8B258_SALMO/19-152
E8B259_SALMO/15-154
E8B381_SALMO/1-118
E8B4I3_SALMO/18-153
E8B5G1_SALMO/21-143
E8B6P4_SALMO/21-143
E8B887_SALMO/20-160
E8BA56_SALMO/18-153
E8BF35_SALMO/19-152
E8BF36_SALMO/15-154
E8BG53_SALMO/1-118
E8BN80_SALMO/18-153
E8BTM3_SALMO/1-118
E8BUF8_SALMO/21-143
E8BV84_SALMO/20-160
E8BW49_SALMO/15-154
E8BW50_SALMO/19-152
E8BX07_SALMO/20-160
E8BY55_SALMO/18-153
E8C271_SALMO/19-152
E8C272_SALMO/15-154
E8C3H9_SALMO/21-143
E8C540_SALMO/1-118
E8CB65_SALMO/1-118
E8CDM6_SALMO/20-160
E8CEK8_SALMO/21-143
E8CFS4_SALMO/19-152
E8CFS5_SALMO/15-154
E8CGL2_SALMO/18-153
E8CKZ3_SALMO/15-154
E8CKZ4_SALMO/19-152
E8CML4_SALMO/18-153
E8CRR0_SALMO/20-160
E8CSG4_SALMO/21-143
E8CTW5_SALMO/1-118
E8D0B6_SALMO/20-160
E8D497_SALMO/19-152
E8D498_SALMO/15-154
E8D5U6_SALMO/21-143
E8D769_SALMO/18-153
E8D8E8_SALMO/1-120
E8DBD0_SALMO/1-118
E8DFC0_SALMO/21-143
E8DFY3_SALMO/19-152
E8DFY4_SALMO/15-154
E8DGB2_SALMO/20-160
E8DI07_SALMO/18-153
E8DQE1_SALMO/19-152
E8DQE2_SALMO/15-154
E8DVS1_SALMO/1-118
E8DWU7_SALMO/20-160
E8DY97_SALMO/21-143
E8DZH3_SALMO/1-118
E8E099_SALMO/20-160
E8E130_SALMO/15-154
E8E131_SALMO/19-152
E8E650_SALMO/21-143
E8EBL9_SALMO/18-153
E8ECL7_SALMO/20-160
E8EDE2_SALMO/1-118
E8EDV8_SALMO/19-152
E8EDV9_SALMO/15-154
E8EKS7_SALMO/21-143
E8ENT9_SALMO/21-143
E8ERB0_SALMO/15-154
E8ERB1_SALMO/19-152
E8ETR7_SALMO/18-153
E8EVD7_SALMO/1-118
E8EW62_SALMO/20-160
E8F0J5_SALMO/20-160
E8F0U1_SALMO/15-154
E8F0U2_SALMO/19-152
E8F150_SALMO/21-143
E8F1E6_SALMO/18-153
E8F3V0_SALMO/1-118
E8FBJ5_SALMO/18-153
E8FH27_SALMO/20-160
E8FJ20_SALMO/1-118
E8FLC9_SALMO/21-143
E8FM27_SALMO/19-152
E8FM28_SALMO/15-154
E8FNU4_SALMO/1-110
E8FNU5_SALMO/15-154
E8FQG5_SALMO/1-118
E8FSI7_SALMO/21-143
E8FV19_SALMO/20-160
E8FWH5_SALMO/18-153
E8G0I8_SALMO/1-118
E8G4N0_SALMO/21-143
E8G7C2_SALMO/20-160
E8GAE3_SALMO/19-152
E8GAE4_SALMO/15-154
E8GCM3_SALMO/18-153
E8GFM3_SALMO/18-153
E8GID2_SALMO/21-143
E8GIY4_SALMO/1-118
E8GK11_SALMO/20-160
E8GKT8_SALMO/19-152
E8GKT9_SALMO/15-154
E8GRK3_SALMO/18-153
E8GS14_SALMO/20-160
E8GVQ0_SALMO/19-152
E8GVQ1_SALMO/15-154
E8GW43_SALMO/1-118
E8H085_SALMO/21-143
E8H1X2_ECO57/20-160
E8H2G8_ECO57/23-158
E8H2Z4_ECO57/19-153
E8H8E2_ECO57/20-146
E8H926_ECO57/55-204
E8H9G6_ECO57/14-141
E8H9G8_ECO57/48-186
E8HFN5_ECOLX/20-160
E8HG90_ECOLX/23-158
E8HH22_ECOLX/19-153
E8HM12_ECOLX/20-146
E8HMH0_ECOLX/55-204
E8HN82_ECOLX/14-154
E8HN83_ECOLX/48-186
E8HUH3_ECOLX/20-160
E8HV39_ECOLX/23-158
E8HVP7_ECOLX/19-153
E8I151_ECOLX/20-146
E8I1G8_ECOLX/55-204
E8I270_ECOLX/14-154
E8I271_ECOLX/48-186
E8I8A0_ECOLX/20-160
E8I902_ECOLX/19-153
E8IF68_ECOLX/21-146
E8IFM9_ECOLX/55-204
E8IG94_ECOLX/14-154
E8IG95_ECOLX/48-186
E8ILZ7_ECOLX/23-158
E8IM79_ECOLX/20-160
E8IT33_ECOLX/21-146
E8ITV1_ECOLX/55-204
E8IUG2_ECOLX/14-154
E8IUG3_ECOLX/48-186
E8J025_ECOLX/23-158
E8J0C7_ECOLX/19-153
E8J144_ECO57/20-160
E8J1U5_ECO57/23-158
E8J285_ECO57/19-153
E8J775_ECO57/20-146
E8J841_ECO57/55-204
E8J8Q7_ECO57/14-154
E8J8Q8_ECO57/48-186
E8JM82_STREI/15-159
E8JNL4_STREI/22-167
E8JR33_STREI/1-128
E8JTL8_STRCR/23-94
E8JVF6_STRCR/21-165
E8K5I3_STRPA/15-152
E8KP92_STRSA/22-93
E8KRI4_STRSA/51-233
E8KRL7_STRSA/22-170
E8KV68_STRVE/38-182
E8LIB3_9GAMM/28-104
E8LLY7_9GAMM/22-163
E8LNY7_9VIBR/17-187
E8LRL7_9VIBR/17-151
E8LWK8_9VIBR/21-177
E8LX21_9VIBR/16-154
E8LXI3_9VIBR/26-143
E8LZ89_9VIBR/16-193
E8M1D5_9VIBR/18-152
E8MAH3_9VIBR/16-154
E8MCA8_9VIBR/11-145
E8MFL3_BIFL2/2-126
E8MW84_BIFL1/2-118
E8N8V6_MICTS/13-135
E8NJT7_SALET/20-160
E8NLY9_SALET/18-155
E8NMZ7_SALET/19-153
E8NSV9_SALET/15-154
E8NSW0_SALET/19-152
E8NUA1_SALET/21-143
E8NW61_YERPH/25-162
E8NXI5_YERPH/19-156
E8NXI7_YERPH/15-154
E8P4P8_YERPH/16-151
E8P6Z0_YERPH/25-157
E8P811_YERPH/16-146
E8PCZ0_ACIB1/20-158
E8PD74_ACIB1/26-192
E8PG80_ACIB1/15-138
E8PGR3_ACIB1/4-137
E8PHF3_ACIB1/8-148
E8PSQ5_YERPE/16-146
E8QA38_STRED/21-166
E8SFB1_STAPH/16-151
E8TAA3_MESCW/31-161
E8TB12_MESCW/21-158
E8TBW4_MESCW/18-170
E8TI56_MESCW/31-137
E8TKC4_MESCW/19-148
E8TL79_MESCW/20-150
E8TRD3_ALIDB/50-207
E8UMK1_STREJ/19-154
E8UNW1_STREJ/18-174
E8UX73_TERSS/26-180
E8V053_TERSS/33-165
E8V4A7_TERSS/25-152
E8VAE5_BACST/29-116
E8VGV3_BACST/23-164
E8VJE9_BACST/13-147
E8VU44_VIBVU/13-145
E8VV38_VIBVU/17-152
E8VWA4_VIBVU/16-127
E8VWD8_VIBVU/17-165
E8W0V5_STRFA/16-141
E8W699_STRFA/19-156
E8WM03_GEOS8/16-154
E8WRR4_GEOS8/16-78
E8XBH6_SALT4/9-137
E8XFK7_SALT4/18-153
E8XFZ2_SALT4/21-143
E8XH12_SALT4/20-160
E8XKB3_SALT4/15-154
E8XKB4_SALT4/19-152
E8XPL7_RAHSY/27-162
E8XQ49_RAHSY/23-152
E8XSD3_RAHSY/12-159
E8XUX1_RAHSY/14-154
E8XUX2_RAHSY/16-159
E8XYH9_RAHSY/14-154
E8XZ28_RAHSY/23-133
E8XZT8_RAHSY/16-155
E8Y5Y3_ECOKO/18-151
E8Y6S9_ECOKO/23-158
E8Y782_ECOKO/48-186
E8Y783_ECOKO/14-154
E8YCQ3_ECOKO/55-204
E8YDM6_ECOKO/20-160
E8YHR2_9BURK/28-164
E8YL69_9BURK/19-154
E8YM41_9BURK/41-171
E8YP63_9BURK/18-142
E8YQV8_9BURK/43-181
E8YUH4_9BURK/19-155
E8ZU29_CLOB0/27-106
E8ZV93_CLOB0/21-162
E8ZVY7_CLOB0/3-91
E8ZXL8_SALET/20-160
E9A2A7_SALET/18-153
E9A7Z2_SALET/21-143
E9A974_SALET/15-154
E9A975_SALET/19-152
E9AA63_SALET/26-154
E9DP79_9STRE/15-151
E9FEK8_9STRE/16-163
E9RQK0_LACRE/2-42
E9RS10_9FIRM/15-189
E9RS15_9FIRM/41-159
E9RSF0_9FIRM/27-160
E9RSF3_9FIRM/15-141
E9RVP8_9FIRM/4-90
E9RVU2_9FIRM/18-118
E9RW57_9FIRM/15-149
E9RW69_9FIRM/49-137
E9RX13_9FIRM/19-161
E9RXQ7_9FIRM/25-164
E9RXU5_9FIRM/19-149
E9RYN4_9FIRM/77-185
E9RYW9_9FIRM/16-151
E9RZ28_9FIRM/31-173
E9RZ59_9FIRM/18-156
E9RZF4_9FIRM/15-146
E9RZH3_9FIRM/17-157
E9SDI6_RUMAL/2-126
E9SH19_RUMAL/17-149
E9SHE2_RUMAL/19-149
E9SHF0_RUMAL/19-138
E9SIX8_CLOSY/22-150
E9SIY9_CLOSY/17-83
E9SK39_CLOSY/10-138
E9SK43_CLOSY/26-162
E9SP59_CLOSY/29-172
E9SPQ1_CLOSY/14-134
E9SSF4_CLOSY/19-154
E9SSJ5_CLOSY/4-136
E9SU52_CLOSY/16-156
E9SZP7_COREQ/22-135
E9TAK5_ECOLX/48-186
E9TGJ7_ECOLX/55-204
E9TIJ6_ECOLX/37-177
E9TM03_ECOLX/23-158
E9TMA4_ECOLX/19-152
E9TXU3_ECOLX/54-160
E9TYC3_ECOLX/48-186
E9TZ10_ECOLX/37-177
E9U150_ECOLX/19-152
E9U1F2_ECOLX/23-158
E9U1P4_ECOLX/18-172
E9UA90_ECOLX/37-177
E9UB52_ECOLX/54-160
E9UDQ8_ECOLX/19-152
E9UE07_ECOLX/23-158
E9UEP9_ECOLX/48-186
E9UUG9_9ACTO/33-156
E9V0N5_9ACTO/46-188
E9V754_ECOLX/23-158
E9V7E6_ECOLX/15-154
E9VBR5_ECOLX/37-177
E9VEL6_ECOLX/54-160
E9VFT5_ECOLX/14-154
E9VFT6_ECOLX/19-156
E9VGL1_ECOLX/18-172
E9VNK8_ECOLX/18-172
E9VPC2_ECOLX/23-158
E9VT86_ECOLX/37-177
E9VTV4_ECOLX/54-160
E9VVT9_ECOLX/19-156
E9VVU0_ECOLX/14-154
E9W013_ECOLX/23-158
E9W0A0_ECOLX/15-148
E9W2A8_ECOLX/37-177
E9W981_ECOLX/55-204
E9WA18_ECOLX/48-186
E9WA19_ECOLX/14-154
E9WF46_ECOLX/23-158
E9WFJ5_ECOLX/15-148
E9WL00_ECOLX/37-177
E9WMW9_ECOLX/14-154
E9WMX0_ECOLX/48-186
E9WXB2_ECOLX/15-148
E9WXK5_ECOLX/23-158
E9WZA7_ECOLX/37-177
E9X169_ECOLX/55-204
E9X1H8_ECOLX/14-154
E9X1H9_ECOLX/48-186
E9X2X6_ECOLX/19-152
E9X372_ECOLX/23-158
E9X9R6_ECOLX/37-177
E9XE22_ECOLX/55-204
E9XFC4_ECOLX/14-154
E9XFC5_ECOLX/48-186
E9XJJ5_ECOLX/23-158
E9XQQ9_ECOLX/20-160
E9XSA3_ECOLX/55-203
E9XSL7_ECOLX/21-144
E9XUT9_ECOLX/14-154
E9XUU0_ECOLX/48-186
E9XZH8_ECOLX/23-158
E9XZS3_ECOLX/19-153
E9Y598_ECOLX/37-177
E9Y5Z3_ECOLX/55-204
E9Y742_ECOLX/21-146
E9Y7B7_ECOLX/49-182
E9Y7B8_ECOLX/14-154
E9Y8Y0_ECOLX/23-158
E9YCS8_ECOLX/19-153
E9YGK0_ECOLX/55-204
E9YHS2_ECOLX/37-177
E9YKQ1_ECOLX/14-154
E9YKQ2_ECOLX/18-154
E9YNN9_ECOLX/23-158
E9YNY2_ECOLX/15-149
E9YVX2_ECOLX/21-144
E9YWA0_ECOLX/56-211
E9YZ09_ECOLX/37-177
E9Z0N7_ECOLX/14-154
E9Z0N8_ECOLX/48-186
E9ZAL0_ESCFE/20-160
E9ZD64_ESCFE/19-152
E9ZD65_ESCFE/15-154
F0B7Z9_9XANT/30-189
F0BFN1_9XANT/32-170
F0BRW2_9XANT/29-182
F0BYD2_9XANT/72-209
F0BYJ7_9XANT/37-175
F0C328_9XANT/32-170
F0CDK7_9XANT/31-182
F0CEY3_SALMO/18-153
F0CGU6_SALMO/18-153
F0CJ12_SALMO/18-153
F0CVC6_SALMO/18-153
F0CWV3_SALMO/18-153
F0DUR8_9FIRM/15-102
F0E5Z1_9PSED/13-153
F0E660_9PSED/19-149
F0EAN5_9PSED/17-146
F0EBN4_9PSED/17-152
F0ECN3_9PSED/18-169
F0EDT8_9PSED/3-120
F0EDY5_9PSED/29-165
F0EF13_ENTCA/31-153
F0EF53_ENTCA/14-149
F0EG29_ENTCA/13-154
F0EIA5_ENTCA/22-154
F0EIM2_ENTCA/1-136
F0EIY4_ENTCA/21-175
F0EJC6_ENTCA/42-183
F0EL41_ENTCA/18-156
F0EN04_ENTCA/14-147
F0EPK6_ENTCA/30-162
F0FD26_STRSA/22-93
F0FFD6_STRSA/51-233
F0FFH1_STRSA/22-170
F0FJ92_STRSA/22-93
F0FN17_STRSA/51-233
F0FN50_STRSA/22-170
F0FTT6_STRSA/22-93
F0FV06_STRSA/51-233
F0FV40_STRSA/22-170
F0FX24_9BURK/13-144
F0FXB8_9BURK/22-159
F0FXT9_9BURK/63-195
F0G171_9BURK/15-185
F0G196_9BURK/18-174
F0G2G6_9BURK/25-161
F0G9C6_9BURK/28-150
F0GAV6_9BURK/24-133
F0GEP9_9BURK/18-166
F0GJ40_9BURK/25-161
F0GWR4_9FIRM/22-92
F0GXY3_9FIRM/21-92
F0H6Z0_9BACT/60-183
F0HCR8_9FIRM/39-174
F0HFL6_9FIRM/26-158
F0HFY9_9FIRM/17-149
F0HG82_9FIRM/32-100
F0HGK7_9FIRM/20-150
F0HJ25_9FIRM/27-168
F0HN87_9ACTN/37-180
F0HZA2_STRSA/22-170
F0HZE2_STRSA/51-233
F0I0Z9_STRSA/29-167
F0I2B7_STRSA/22-93
F0I6Y8_STRSA/22-93
F0I998_STRSA/65-246
F0I9E0_STRSA/22-170
F0IM54_STRSA/22-91
F0IMW2_STRSA/29-167
F0IPX9_STRSA/51-234
F0IQ15_STRSA/22-167
F0IRC7_STRSA/22-170
F0IRG9_STRSA/51-232
F0IUH2_STRSA/29-167
F0IV85_STRSA/22-93
F0IZS5_ACIMA/17-140
F0JGI0_DESDE/38-172
F0JJ51_DESDE/18-153
F0JLN7_ESCFE/29-162
F0JLN8_ESCFE/15-154
F0JPV5_ESCFE/20-160
F0JYN0_LACD2/44-161
F0K3U1_CLOAE/18-160
F0K4S4_CLOAE/13-155
F0K8V4_CLOAE/15-148
F0KAU8_CLOAE/11-131
F0KDC9_CLOAE/18-161
F0KDK4_CLOAE/19-159
F0KJ73_ACICP/14-147
F0KL09_ACICP/17-147
F0KPR0_ACICP/16-138
F0KTU7_YERE3/25-162
F0L4F1_9RHIZ/47-172
F0L825_9RHIZ/14-149
F0L952_9RHIZ/29-164
F0L9U2_9RHIZ/15-156
F0LAI6_9RHIZ/29-150
F0LB19_9RHIZ/23-161
F0LDL5_9RHIZ/48-171
F0LE34_9RHIZ/35-165
F0LFX6_9RHIZ/29-164
F0LGH9_9RHIZ/19-139
F0LPQ0_VIBFU/11-145
F0LQW1_VIBFU/22-155
F0LTF5_VIBFU/16-150
F0LXS3_VIBFU/15-153
F0LY71_VIBFU/32-160
F0LYR8_VIBFU/17-156
F0LZE0_VIBFU/27-162
F0LZI7_VIBFU/20-100
F0LZR8_VIBFU/1-149
F0LZV7_VIBFU/25-161
F0M0K3_VIBFU/49-127
F0NUP7_LACHH/16-152
F0NZ80_WEEVC/22-106
F0P5Y0_STAPE/16-151
F0PCV4_ENTF6/23-198
F0PFC3_ENTF6/13-146
F0PKL1_BACT0/21-150
F0Q0U1_ACIAP/20-147
F0Q128_ACIAP/46-207
F0Q368_ACIAP/16-111
F0Q658_ACIAP/24-136
F0Q817_ACIAP/28-174
F0Q908_ACIAP/27-156
F0QFD6_ACIBD/15-138
F0QH05_ACIBD/26-192
F0QKL6_ACIBD/8-148
F0QLJ9_ACIBD/14-147
F0QMQ7_ACIBD/20-158
F0QZC5_BACSH/40-176
F0R2P4_BACSH/10-147
F0R2U8_BACSH/22-102
F0R2X6_BACSH/11-115
F0R587_BACSH/38-166
F0R9G7_CELLC/15-88
F0RBL4_CELLC/20-136
F0RBN7_CELLC/11-120
F0REN3_CELLC/15-120
F0RHZ7_CELLC/27-195
F0RIE3_CELLC/22-123
F0RRM6_SPHGB/21-147
F0RTX7_SPHGB/21-162
F0RUB0_SPHGB/28-160
F0RUH5_SPHGB/43-183
F0RXI8_SPHGB/22-155
F0RYG2_SPHGB/11-122
F0S5A2_PEDSD/21-163
F0S774_PEDSD/26-165
F0S7Z3_PEDSD/69-191
F0SC86_PEDSD/20-154
F0SIR2_PLABD/17-165
F0SIV0_PLABD/40-176
F0STM7_PLABD/4-139
F0TG67_LACA3/16-152
F0TGU5_LACA3/17-150
F0TIB2_LACA3/16-152
F0TPJ9_RIEAR/30-164
F0VV83_STRG2/18-172
F0VW62_STRG2/18-168
F0VY36_STRG2/23-167
F0YTZ4_9CLOT/27-152
F0YUE0_9CLOT/31-170
F0YUP7_9CLOT/28-173
F0YUW2_9CLOT/30-163
F0YV09_9CLOT/30-186
F0YV28_9CLOT/19-153
F0YVQ8_9CLOT/29-169
F0YVW9_9CLOT/19-140
F0YW01_9CLOT/15-146
F0YW78_9CLOT/33-164
F0YW84_9CLOT/34-128
F0YX59_9CLOT/24-155
F0YX65_9CLOT/24-152
F0YXT2_9CLOT/16-149
F0YY09_9CLOT/30-162
F0YYP8_9CLOT/33-168
F0YZ03_9CLOT/25-168
F0Z084_9CLOT/39-172
F0Z0A5_9CLOT/53-126
F0Z0F1_9CLOT/39-169
F0Z0J1_9CLOT/29-147
F0Z0J2_9CLOT/22-157
F0Z0N8_9CLOT/48-194
F0Z0Q0_9CLOT/16-152
F0Z0Q6_9CLOT/30-160
F0Z0R4_9CLOT/21-156
F0Z150_9CLOT/25-150
F0Z1T7_9CLOT/32-172
F0Z220_9CLOT/57-192
F0Z2B5_9CLOT/38-159
F0Z388_9CLOT/8-137
F0Z3D9_9CLOT/4-156
F0Z3L9_9CLOT/13-147
F0Z448_9CLOT/43-177
F0Z4B4_9CLOT/31-169
F0Z4T6_9CLOT/24-143
F0Z533_9CLOT/56-137
F0Z5T6_9CLOT/12-137
F1LIV1_PSEPU/53-185
F1LIW1_PSEPU/53-183
F1SVG7_LACAC/16-153
F1T7Q8_9CLOT/18-99
F1T9L0_9CLOT/16-150
F1TA62_9CLOT/16-159
F1TBY1_9CLOT/26-85
F1TCM6_9CLOT/27-166
F1TCS6_9CLOT/27-169
F1TCZ5_9CLOT/26-155
F1TDF9_9CLOT/11-142
F1TFB9_9CLOT/15-145
F1TFQ7_9CLOT/21-156
F1XKJ5_ECO57/37-177
F1XR48_ECO57/23-158
F1XRE9_ECO57/15-151
F1XWJ3_ECO57/48-186
F1XWJ4_ECO57/14-154
F1XXG2_ECO57/55-204
F1XXW6_ECO57/20-146
F1Y0S9_ECO57/37-177
F1Y3Q5_ECO57/23-158
F1Y403_ECO57/15-151
F1Y5R7_ECO57/14-154
F1Y5R8_ECO57/48-186
F1Y6X1_ECO57/55-204
F1Y9P8_ECO57/20-146
F1YED0_9ACTO/31-108
F1YXP9_9STRE/11-142
F1YZE4_9STRE/25-167
F1YZM0_9STRE/18-152
F1Z672_9SPHN/20-155
F1Z7A7_9SPHN/1-128
F1ZE91_ECOLX/20-160
F1ZHW2_ECOLX/23-158
F1ZI57_ECOLX/19-152
F1ZNY9_ECOLX/21-144
F1ZPC3_ECOLX/56-211
F1ZQ26_ECOLX/14-154
F1ZQ27_ECOLX/19-156
F2A3A9_RHIET/21-150
F2A3J8_RHIET/26-169
F2A6L9_RHIET/24-165
F2A813_RHIET/80-210
F2ACX7_RHIET/15-168
F2AFD0_RHIET/7-140
F2AJE7_RHIET/29-167
F2AJG1_RHIET/27-165
F2AKG4_RHOBA/9-80
F2AQC2_RHOBA/38-159
F2AT05_RHOBA/13-149
F2B099_RHOBA/20-156
F2B5C4_STRPN/15-153
F2BID2_STRSA/22-93
F2BMG5_STRSA/51-233
F2BMK7_STRSA/22-170
F2BRQ9_STRSA/22-93
F2BTC3_STRSA/51-234
F2BUJ8_STRSA/22-170
F2C453_HAEAE/16-159
F2C4F7_STRSA/22-93
F2C710_STRSA/29-167
F2C883_STRSA/51-233
F2C8H2_STRSA/22-170
F2CCR0_STRSA/22-93
F2CFW8_STRSA/51-233
F2CG02_STRSA/22-170
F2CIS2_STRSA/51-233
F2CIV4_STRSA/22-170
F2EQG1_PANAN/18-176
F2EQM2_PANAN/20-144
F2ERC2_PANAN/1-82
F2ERQ9_PANAN/28-181
F2EU70_PANAN/25-161
F2EXA9_PANAN/14-176
F2EXB0_PANAN/16-153
F2FCQ2_SALDU/21-143
F2FCY4_SALDU/20-160
F2FGC2_SALDU/15-154
F2FJE5_SALDU/18-152
F2FQW1_SALGL/15-154
F2FU36_SALGL/21-143
F2FVT4_SALGL/20-160
F2G0D8_SALGL/18-153
F2G3T9_ALTMD/40-162
F2GT38_BRUME/23-144
F2HU23_BRUME/23-144
F2IBD6_9FLAO/27-165
F2IFD1_9FLAO/23-145
F2IGA7_9FLAO/31-153
F2IIU1_9FLAO/12-149
F2IS50_VIBCH/11-145
F2IT32_VIBCH/25-161
F2IT90_VIBCH/20-154
F2IU93_VIBCH/39-155
F2JGK0_9FIRM/14-132
F2JHG7_9FIRM/21-161
F2JJB6_9FIRM/28-165
F2JKD3_9FIRM/15-151
F2JKP4_9FIRM/19-152
F2JL18_9FIRM/20-143
F2JLD3_9FIRM/32-168
F2JM82_9FIRM/14-145
F2JMZ7_9FIRM/12-155
F2JQJ7_9FIRM/19-149
F2JR73_9FIRM/38-167
F2JX59_9GAMM/30-148
F2JXN3_9GAMM/54-182
F2JXS7_9GAMM/17-157
F2JXW6_9GAMM/12-160
F2JYI0_9GAMM/21-159
F2JYW1_9GAMM/53-192
F2K417_9GAMM/56-210
F2K7M0_PSEBR/21-159
F2K8Q6_PSEBR/31-163
F2K8R9_PSEBR/19-147
F2K9X6_PSEBR/25-144
F2KA40_PSEBR/24-165
F2KAB2_PSEBR/27-174
F2KC59_PSEBR/13-151
F2KC89_PSEBR/14-199
F2KDM4_PSEBR/24-151
F2KGE6_PSEBR/15-155
F2KGH9_PSEBR/25-157
F2KGZ2_PSEBR/2-102
F2KHH3_PSEBR/52-185
F2KIB0_PSEBR/18-148
F2KWZ9_9BACT/46-169
F2KY45_9BACT/26-142
F2L804_BURGA/18-160
F2L857_BURGA/25-182
F2LAG3_BURGA/21-136
F2LAZ1_BURGA/22-156
F2LFU2_BURGA/35-176
F2LG49_BURGA/28-170
F2LKU9_BURGA/36-165
F2LLM8_BURGA/32-165
F2LMR6_BURGA/59-217
F2LNE0_BURGA/13-149
F2LNJ5_BURGA/39-162
F2LPL3_BURGA/14-178
F2LZ31_LACAM/50-120
F2M1D0_LACAM/16-152
F2M1F9_LACAM/16-152
F2M3T6_LACAR/20-94
F2MPR1_ENTFA/32-172
F2MPR6_ENTFA/29-136
F2MTK7_ENTFA/13-146
F2MU74_ENTFA/23-198
F2MWT9_PSEST/14-155
F2MX73_PSEST/29-167
F2MXK9_PSEST/13-143
F2MZW6_PSEST/20-158
F2N072_PSEST/52-197
F2N243_PSEST/45-133
F2N4C0_PSEST/22-158
F2N8W6_9ACTN/19-95
F2NAY5_9ACTN/15-153
F2NB44_9ACTN/32-158
F2NRV7_9SPIO/11-150
F2NXL6_9SPIO/33-166
F2P7Z0_PHOMO/30-193
F2P8G2_PHOMO/24-151
F2P8H6_PHOMO/5-153
F2P8H8_PHOMO/17-142
F2PEQ3_PHOMO/20-148
F2QBS8_STROR/15-153
F2R6R5_9ACTO/15-147
F2R9U5_9ACTO/20-146
F2RGX4_9ACTO/25-152
F2RIL0_9ACTO/43-171
LACR_STAXY/16-151
LCRF_YERPE/16-146
MMSR_PSEAE/46-184
MSMR_STRMU/18-152
O05142_PSESP/57-210
O50480_STRCO/16-152
O51847_PSEPU/61-190
O52494_LISMO/22-209
O52846_BACME/17-150
O85815_9PSED/53-184
O87004_PSEAE/10-141
O88020_STRCO/33-193
Q01Q17_SOLUE/19-150
Q01YV9_SOLUE/18-142
Q02E20_PSEAB/12-142
Q02HF3_PSEAB/17-149
Q02HP9_PSEAB/50-195
Q02HU5_PSEAB/16-143
Q02I24_PSEAB/16-146
Q02IS6_PSEAB/16-161
Q02J75_PSEAB/9-177
Q02K84_PSEAB/20-113
Q02KA4_PSEAB/11-150
Q02MT7_PSEAB/8-90
Q02MT8_PSEAB/17-147
Q02MW8_PSEAB/53-195
Q02P79_PSEAB/14-151
Q02QA1_PSEAB/18-153
Q02R42_PSEAB/46-184
Q02S96_PSEAB/9-212
Q02ST4_PSEAB/26-173
Q02TZ6_PSEAB/10-141
Q02UI7_PSEAB/27-164
Q02UR5_PSEAB/27-151
Q02Z06_LACLS/32-103
Q03FA9_PEDPA/38-163
Q03GR9_PEDPA/16-152
Q03HR1_PEDPA/13-129
Q03N87_LACBA/21-155
Q03NE7_LACBA/20-151
Q03TB0_LACBA/15-149
Q03WL4_LEUMM/19-153
Q03X33_LEUMM/12-118
Q03XX0_LEUMM/26-158
Q044J9_LACGA/22-166
Q045I5_LACGA/18-123
Q046Y6_LACGA/33-98
Q04D07_OENOB/25-139
Q04DP5_OENOB/61-203
Q04H73_OENOB/18-95
Q04IR0_STRP2/15-153
Q065V5_9SYNE/100-171
Q07HG2_RHOP5/35-187
Q07UZ7_RHOP5/32-104
Q07WD6_SHEFN/22-175
Q08NF4_STIAD/28-165
Q091X7_STIAD/13-151
Q09A30_STIAD/35-172
Q0ARR1_MARMM/14-144
Q0B1C2_BURCM/27-178
Q0B1C9_BURCM/29-171
Q0B1M0_BURCM/8-137
Q0B475_BURCM/65-197
Q0B4Z5_BURCM/25-111
Q0B7A0_BURCM/22-159
Q0B7W8_BURCM/19-150
Q0B7Y7_BURCM/13-148
Q0B8M5_BURCM/18-113
Q0B8S9_BURCM/17-105
Q0B9B4_BURCM/25-158
Q0B9F9_BURCM/19-143
Q0B9P3_BURCM/78-159
Q0BDY1_BURCM/28-152
Q0BH41_BURCM/18-157
Q0BVF6_GRABC/23-154
Q0FGE1_9RHOB/15-117
Q0FX95_9RHOB/20-173
Q0HET4_SHESM/18-151
Q0HH69_SHESM/14-148
Q0HLA6_SHESM/17-200
Q0HTH6_SHESR/14-148
Q0HZ66_SHESR/18-151
Q0I193_HAES1/1-116
Q0JYV5_CUPNH/23-160
Q0JZP6_CUPNH/22-143
Q0K449_CUPNH/11-161
Q0K6C4_CUPNH/88-215
Q0KFJ5_CUPNH/52-214
Q0R5R6_ALIAC/18-177
Q0RN90_FRAAA/40-166
Q0SJU4_RHOSR/89-219
Q0ST06_CLOPS/20-137
Q0SUX5_CLOPS/16-151
Q0SVP8_CLOPS/26-159
Q0SX65_SHIF8/30-173
Q0SYA2_SHIF8/21-146
Q0SYM5_SHIF8/58-194
Q0T4Q5_SHIF8/23-158
Q0T8D3_SHIF8/20-160
Q0TB23_ECOL5/54-160
Q0TH39_ECOL5/19-152
Q0THD3_ECOL5/23-158
Q0TI30_ECOL5/18-172
Q0TLS6_ECOL5/20-160
Q0TQF4_CLOP1/20-137
Q0TRQ7_CLOP1/18-147
Q0TS97_CLOP1/18-157
Q0TT24_CLOP1/16-151
Q0VT12_ALCBS/47-187
Q11DK3_MESSB/13-138
Q11F69_MESSB/37-176
Q11KU7_MESSB/50-177
Q11Q21_CYTH3/29-162
Q11X77_CYTH3/29-170
Q129Q2_POLSJ/15-212
Q12RM6_SHEDO/21-166
Q13HN2_BURXL/29-119
Q13JN4_BURXL/25-175
Q13KQ5_BURXL/14-150
Q13M62_BURXL/43-197
Q13QG9_BURXL/21-158
Q13QU0_BURXL/15-150
Q13RH5_BURXL/22-181
Q13VJ1_BURXL/19-154
Q13X78_BURXL/28-164
Q13YR3_BURXL/14-151
Q140G8_BURXL/22-160
Q15NZ6_PSEA6/28-167
Q15UL1_PSEA6/20-106
Q15XP2_PSEA6/52-161
Q182Z9_CLOD6/15-155
Q184W8_CLOD6/20-113
Q187Y6_CLOD6/16-158
Q18BF2_CLOD6/13-150
Q18CB4_CLOD6/17-154
Q1A690_9FIRM/18-157
Q1BHL7_BURCA/28-153
Q1BKB5_BURCA/16-106
Q1BKK1_BURCA/33-171
Q1BKR0_BURCA/55-204
Q1BKR7_BURCA/27-179
Q1BLG7_BURCA/22-209
Q1BMY8_BURCA/19-145
Q1BN30_BURCA/25-162
Q1BPJ7_BURCA/13-144
Q1BPL5_BURCA/19-149
Q1BQ51_BURCA/22-160
Q1BXX7_BURCA/18-152
Q1BZW2_YERPA/16-146
Q1C1S8_YERPA/29-161
Q1C675_YERPA/16-151
Q1C7I8_YERPA/25-162
Q1CDQ2_YERPN/29-161
Q1CHL7_YERPN/16-151
Q1CIX4_YERPN/25-162
Q1DA86_MYXXD/15-159
Q1DF58_MYXXD/30-165
Q1GYQ0_METFK/25-160
Q1I486_PSEE4/17-187
Q1I8A2_PSEE4/17-182
Q1I8D9_PSEE4/5-173
Q1I8V1_PSEE4/14-149
Q1I919_PSEE4/26-171
Q1I959_PSEE4/28-165
Q1I996_PSEE4/53-193
Q1IB49_PSEE4/13-152
Q1IFF2_PSEE4/25-172
Q1JXN6_DESAC/13-140
Q1LG41_RALME/23-160
Q1LKJ6_RALME/14-155
Q1LSG8_RALME/35-155
Q1LSI3_RALME/16-150
Q1M4K2_RHIL3/16-122
Q1M6E5_RHIL3/82-211
Q1M742_RHIL3/28-162
Q1MCD7_RHIL3/24-198
Q1MDU3_RHIL3/14-148
Q1ME73_RHIL3/31-162
Q1MEJ6_RHIL3/18-150
Q1MHV0_RHIL3/97-217
Q1MLN1_RHIL3/64-201
Q1QTZ2_CHRSD/16-152
Q1R0Q0_CHRSD/28-168
Q1R1K0_CHRSD/13-151
Q1R4Q3_ECOUT/64-170
Q1RB02_ECOUT/19-158
Q1RBA0_ECOUT/23-158
Q1RC28_ECOUT/18-172
Q1RGD5_ECOUT/37-177
Q1V3M6_VIBAL/17-152
Q1V5C1_VIBAL/28-160
Q1V8J7_VIBAL/31-165
Q1V997_VIBAL/23-155
Q1VB65_VIBAL/17-96
Q1VQC3_9FLAO/21-158
Q1WRE6_LACS1/55-201
Q1WTL6_LACS1/19-151
Q1YXX0_PHOPR/27-169
Q1YY61_PHOPR/13-149
Q1Z2P6_PHOPR/5-142
Q1Z5V0_PHOPR/24-147
Q1Z6A7_PHOPR/15-137
Q1ZA29_PHOPR/26-159
Q1ZAP2_PHOPR/18-150
Q1ZB17_PHOPR/16-150
Q1ZB75_PHOPR/33-168
Q1ZN25_PHOAS/5-139
Q1ZPX5_PHOAS/30-146
Q1ZT78_PHOAS/16-140
Q1ZT82_PHOAS/6-156
Q1ZV01_PHOAS/29-132
Q1ZVM4_PHOAS/19-148
Q216D2_RHOPB/24-153
Q216Y7_RHOPB/33-180
Q218X2_RHOPB/32-153
Q21B19_RHOPB/19-147
Q221Z0_RHOFD/21-172
Q222K1_RHOFD/41-169
Q24X34_DESHY/13-173
Q24XE5_DESHY/30-189
Q25QU9_DELAC/67-191
Q26DR4_FLABB/9-89
Q28KV9_JANSC/57-149
Q28MQ0_JANSC/44-209
Q28QP5_JANSC/24-148
Q2BEU0_9BACI/18-155
Q2BIY8_9GAMM/19-150
Q2BJ47_9GAMM/17-151
Q2BJJ2_9GAMM/16-151
Q2BKB4_9GAMM/43-183
Q2BLH8_9GAMM/20-198
Q2BME8_9GAMM/13-149
Q2BQ21_9GAMM/1-127
Q2BQ54_9GAMM/37-220
Q2C3B3_9GAMM/24-103
Q2C3B6_9GAMM/22-161
Q2C3C6_9GAMM/6-153
Q2C3C8_9GAMM/16-141
Q2CBW0_9RHOB/17-154
Q2CH50_9RHOB/11-131
Q2CI77_9RHOB/45-165
Q2G5K2_NOVAD/24-116
Q2HR30_9ACTO/37-191
Q2ILB1_ANADE/21-149
Q2IVS4_RHOP2/82-198
Q2K081_RHIEC/21-150
Q2K0F2_RHIEC/28-161
Q2K4N6_RHIEC/24-149
Q2K623_RHIEC/14-144
Q2K6G0_RHIEC/38-169
Q2K717_RHIEC/18-150
Q2KAA0_RHIEC/17-152
Q2KUM0_BORA1/16-146
Q2KXH0_BORA1/253-346
Q2L001_BORA1/17-202
Q2NRC4_SODGM/17-154
Q2NUX5_SODGM/52-145
Q2P485_XANOM/29-177
Q2RPM2_RHORT/17-181
Q2RRF5_RHORT/10-160
Q2RRW0_RHORT/32-144
Q2RSZ4_RHORT/24-145
Q2RUD2_RHORT/10-137
Q2RY50_RHORT/18-177
Q2S882_HAHCH/2-138
Q2S9E7_HAHCH/12-150
Q2SE27_HAHCH/17-141
Q2SHC9_HAHCH/13-147
Q2SMF8_HAHCH/18-121
Q2SNK5_HAHCH/13-147
Q2SP75_HAHCH/30-154
Q2SW07_BURTA/13-152
Q2SX34_BURTA/28-208
Q2SXX0_BURTA/19-153
Q2T4L7_BURTA/26-163
Q2T7I4_BURTA/13-171
Q2T7S3_BURTA/22-156
Q2T812_BURTA/78-215
Q2TR59_ACIBA/12-146
Q2YKQ2_BRUA2/24-109
Q2YN06_BRUA2/23-144
Q321F2_SHIBS/23-158
Q321S7_SHIBS/19-152
Q326H1_SHIBS/20-160
Q32FK5_SHIDS/23-158
Q32FU6_SHIDS/19-153
Q38UN1_LACSS/22-169
Q391N4_BURS3/24-223
Q391T4_BURS3/50-154
Q392V1_BURS3/22-208
Q393C9_BURS3/65-197
Q393V9_BURS3/13-172
Q394Y6_BURS3/40-186
Q395H4_BURS3/19-178
Q395L5_BURS3/25-160
Q398U6_BURS3/13-144
Q398W4_BURS3/19-149
Q39F09_BURS3/47-169
Q39IA9_BURS3/18-151
Q3AKX9_SYNSC/97-172
Q3AYG1_SYNS9/106-171
Q3BTK0_XANC5/74-209
Q3BVI4_XANC5/29-180
Q3BYR4_XANC5/37-175
Q3D191_STRAG/18-160
Q3D285_STRAG/26-167
Q3D8K1_STRAG/26-167
Q3DHP7_STRAG/26-167
Q3DNM8_STRAG/23-96
Q3DUM8_STRAG/26-167
Q3II67_PSEHT/18-150
Q3J094_RHOS4/6-131
Q3JK59_BURP1/53-186
Q3JKF7_BURP1/13-150
Q3JLQ2_BURP1/161-292
Q3JQZ2_BURP1/191-319
Q3JSB5_BURP1/13-147
Q3K0Z1_STRA1/26-167
Q3K2T9_STRA1/18-160
Q3K454_PSEPF/43-171
Q3K575_PSEPF/16-157
Q3K866_PSEPF/14-117
Q3K9Q5_PSEPF/18-141
Q3KB60_PSEPF/24-150
Q3KBZ5_PSEPF/59-195
Q3KDM5_PSEPF/14-154
Q3KDU3_PSEPF/70-206
Q3KE04_PSEPF/30-154
Q3KE98_PSEPF/23-163
Q3KHT1_PSEPF/30-164
Q3KIT9_PSEPF/15-144
Q3LUX5_PSEFL/52-185
Q3XWE2_ENTFC/32-165
Q3XZJ8_ENTFC/21-131
Q3XZJ9_ENTFC/32-172
Q3Y293_ENTFC/19-152
Q3Y3E3_ENTFC/27-184
Q3Z2D0_SHISS/19-152
Q3Z5U7_SHISS/20-160
Q46MJ3_CUPPJ/39-111
Q46PQ8_CUPPJ/7-128
Q46QQ6_CUPPJ/3-122
Q46R65_CUPPJ/23-160
Q46WP4_CUPPJ/67-195
Q477J9_CUPPJ/36-162
Q47CB9_DECAR/53-185
Q47EU9_DECAR/18-141
Q47V73_COLP3/26-122
Q47XU2_COLP3/61-151
Q47Y50_COLP3/37-171
Q480F9_COLP3/17-152
Q488V5_COLP3/37-174
Q48CF8_PSE14/26-165
Q48CU8_PSE14/14-155
Q48CZ1_PSE14/31-154
Q48HT7_PSE14/28-151
Q48MK7_PSE14/30-164
Q49BE5_STRHY/25-166
Q49KH7_PSEPU/53-187
Q49KI2_PSEPU/53-187
Q4A0Y8_STAS1/16-151
Q4EHB2_LISMO/53-197
Q4EK03_LISMO/10-146
Q4ELB9_LISMO/23-208
Q4ENS4_LISMO/53-197
Q4ESX5_LISMO/22-155
Q4EUH7_LISMO/10-146
Q4K4B3_PSEF5/17-155
Q4K659_PSEF5/19-147
Q4K684_PSEF5/27-165
Q4K6D5_PSEF5/23-223
Q4K6R3_PSEF5/24-159
Q4K784_PSEF5/28-162
Q4K821_PSEF5/25-148
Q4K9B6_PSEF5/17-193
Q4K9X4_PSEF5/53-189
Q4KA07_PSEF5/23-151
Q4KBA9_PSEF5/32-172
Q4KBG1_PSEF5/28-160
Q4KCA6_PSEF5/13-147
Q4KD51_PSEF5/14-155
Q4KDQ5_PSEF5/18-150
Q4KEF4_PSEF5/35-170
Q4KIK4_PSEF5/16-137
Q4KJ22_PSEF5/15-167
Q4U189_BURPS/12-146
Q4UPG3_XANC8/49-226
Q4UST3_XANC8/30-159
Q4UZS1_XANC8/32-170
Q4V1B1_BACCZ/19-152
Q4W478_AERSA/11-150
Q4ZLY4_PSEU2/42-184
Q4ZXM5_PSEU2/30-164
Q4ZYQ3_PSEU2/31-157
Q51543_PSEAE/27-162
Q51995_PSEPU/53-185
Q52799_RHILE/24-110
Q578D3_BRUAB/24-109
Q57E85_BRUAB/23-144
Q57G75_SALCH/19-153
Q57IF3_SALCH/21-143
Q57Q15_SALCH/18-155
Q57TF7_SALCH/20-160
Q59IT4_PSEPU/13-149
Q5E0X1_VIBF1/20-161
Q5E5X7_VIBF1/19-152
Q5FME2_LACAC/15-151
Q5FU43_GLUOX/19-123
Q5H1C0_XANOR/29-246
Q5LA79_BACFN/9-142
Q5LES0_BACFN/26-124
Q5LFV5_BACFN/10-148
Q5LGF3_BACFN/11-71
Q5LGY4_BACFN/38-168
Q5LMG8_SILPO/5-142
Q5NTM5_9BACT/38-169
Q5NTQ8_9BACT/54-190
Q5PDG0_SALPA/20-160
Q5PHF2_SALPA/18-153
Q5PLP4_SALPA/21-143
Q5WCU1_BACSK/21-137
Q5WCV1_BACSK/26-164
Q5WI14_BACSK/15-146
Q5WI65_BACSK/16-148
Q5WIQ6_BACSK/44-191
Q5WIX5_BACSK/21-154
Q5WIZ4_BACSK/24-157
Q5WK33_BACSK/32-163
Q5WK82_BACSK/36-181
Q5WKL2_BACSK/46-122
Q5WKX6_BACSK/21-164
Q5WL10_BACSK/18-163
Q5WL35_BACSK/9-157
Q5WL40_BACSK/45-194
Q5WLG6_BACSK/13-172
Q62AH6_BURMA/13-150
Q62CE1_BURMA/19-150
Q62DY6_BURMA/21-152
Q62E49_BURMA/58-195
Q62J85_BURMA/28-153
Q62KF7_BURMA/13-147
Q63J27_BURPS/83-220
Q63JB5_BURPS/21-154
Q63JK2_BURPS/13-142
Q63KN9_BURPS/19-150
Q63U87_BURPS/13-147
Q64QJ8_BACFR/9-140
Q64VQ6_BACFR/26-124
Q64XT7_BACFR/58-187
Q64YM5_BACFR/7-146
Q65LH8_BACLD/15-164
Q65MB5_BACLD/15-154
Q65P00_BACLD/13-144
Q65WJ3_MANSM/29-166
Q663J0_YERPS/16-146
Q665A8_YERPS/29-161
Q668W6_YERPS/16-151
Q66AF3_YERPS/25-162
Q699Q4_AERHY/10-150
Q6D040_ERWCT/124-199
Q6D0G2_ERWCT/19-154
Q6D3F7_ERWCT/17-152
Q6D4X0_ERWCT/25-162
Q6D5Y6_ERWCT/16-151
Q6D6Q1_ERWCT/48-161
Q6D6T7_ERWCT/33-149
Q6D711_ERWCT/23-152
Q6D944_ERWCT/13-134
Q6D9J9_ERWCT/13-154
Q6FAM0_ACIAD/15-153
Q6FAR8_ACIAD/17-150
Q6LFX3_PHOPR/16-106
Q6LFZ1_PHOPR/42-177
Q6LGC7_PHOPR/25-157
Q6LIU4_PHOPR/5-143
Q6LJD3_PHOPR/22-164
Q6LLD0_PHOPR/19-150
Q6LLP7_PHOPR/1-130
Q6MJ67_BDEBA/37-133
Q6N0U7_RHOPA/9-135
Q6N4T0_RHOPA/40-163
Q6N6B1_RHOPA/20-143
Q6N955_RHOPA/38-147
Q6PKV7_9PSED/53-182
Q6PU53_BACME/16-150
Q6QEG8_BURPS/78-215
Q6QEH1_BURPS/53-186
Q6QEH7_BURPS/69-200
Q6QT51_BURPS/28-153
Q71VR1_LISMF/53-197
Q71XK2_LISMF/23-208
Q724U6_LISMF/10-146
Q727G9_DESVH/15-154
Q746Y1_GEOSL/18-104
Q74IK0_LACJO/20-104
Q74KP3_LACJO/12-95
Q74LC5_LACJO/16-152
Q74SZ9_YERPE/16-151
Q79T12_PSEPU/53-195
Q7AXV8_PSEPU/54-185
Q7CIK1_YERPE/25-162
Q7CJA7_YERPE/16-151
Q7CL40_YERPE/50-182
Q7CRR0_AGRT5/29-149
Q7CTT5_AGRT5/12-134
Q7CV81_AGRT5/23-160
Q7D009_AGRT5/17-152
Q7D1V9_AGRT5/47-170
Q7M791_PORGI/23-86
Q7M970_WOLSU/5-144
Q7M9D7_WOLSU/20-156
Q7MCE6_VIBVY/16-134
Q7MDB6_VIBVY/17-152
Q7MG26_VIBVY/17-165
Q7MGP1_VIBVY/16-148
Q7ML37_VIBVY/33-165
Q7N013_PHOLL/16-132
Q7NPX6_CHRVO/17-151
Q7NRZ6_CHRVO/9-159
Q7NSE6_CHRVO/20-205
Q7NZX0_CHRVO/20-180
Q7P066_CHRVO/1-131
Q7UAK0_SHIFL/30-173
Q7UCH8_SHIFL/23-158
Q7UKG5_RHOBA/39-110
Q7UTW3_RHOBA/19-155
Q7UU29_RHOBA/48-169
Q7UYE3_RHOBA/20-156
Q7VTI7_BORPE/16-215
Q7W070_BORPE/22-154
Q7W072_BORPE/36-198
Q7W1Y3_BORPA/19-141
Q7WAU0_BORPA/33-168
Q7WBF7_BORPA/13-147
Q7WC99_BORPA/24-157
Q7WCA1_BORPA/36-198
Q7WK00_BORBR/33-168
Q7WMX8_BORBR/13-147
Q7WQA3_BORBR/24-154
Q7WQA5_BORBR/36-198
Q7WQW1_BORBR/19-141
Q7WWQ4_LACAC/16-153
Q82B24_STRAW/25-154
Q82G95_STRAW/20-145
Q82KA4_STRAW/17-154
Q82M95_STRAW/41-181
Q830R1_ENTFA/23-198
Q834Q1_ENTFA/13-146
Q838K9_ENTFA/28-135
Q838L4_ENTFA/32-172
Q83P21_SHIFL/30-173
Q83PK7_SHIFL/55-204
Q83SP6_SHIFL/20-160
Q84G28_STRHY/25-158
Q84I93_9PSED/54-185
Q87FK1_VIBPA/20-159
Q87HE8_VIBPA/16-95
Q87HM6_VIBPA/31-162
Q87IS5_VIBPA/20-155
Q87JS1_VIBPA/16-154
Q87KG8_VIBPA/16-148
Q882W7_PSESM/26-152
Q885C7_PSESM/28-164
Q88AM4_PSESM/26-165
Q88DH3_PSEPK/16-144
Q88H27_PSEPK/27-181
Q88HC1_PSEPK/17-144
Q88I42_PSEPK/53-189
Q88IH7_PSEPK/15-149
Q88K61_PSEPK/13-150
Q88KA7_PSEPK/17-152
Q88KC5_PSEPK/21-175
Q88L63_PSEPK/20-151
Q88L65_PSEPK/1-175
Q88QB1_PSEPK/24-172
Q88SF4_LACPL/53-152
Q88ZD1_LACPL/18-156
Q895B8_CLOTE/21-149
Q89FH2_BRAJA/24-152
Q89SR4_BRAJA/43-180
Q89VB2_BRAJA/18-151
Q89ZI1_BACTN/38-163
Q8A198_BACTN/43-175
Q8A333_BACTN/17-151
Q8A3J7_BACTN/24-171
Q8A3P4_BACTN/32-169
Q8CWP2_STRR6/15-153
Q8CY21_ECOL6/20-160
Q8D4J4_VIBVU/17-165
Q8D5G4_VIBVU/16-127
Q8D6G1_VIBVU/17-152
Q8DDN0_VIBVU/16-148
Q8DUE9_STRMU/27-172
Q8DZJ5_STRA5/26-167
Q8E559_STRA3/26-167
Q8EBM3_SHEON/16-179
Q8EG47_SHEON/14-148
Q8EHW8_SHEON/19-143
Q8EIR9_SHEON/15-148
Q8EL34_OCEIH/9-128
Q8FBW7_ECOL6/64-170
Q8FGW1_ECOL6/19-152
Q8FH40_ECOL6/23-158
Q8FHQ3_ECOL6/18-173
Q8FW25_BRUSU/24-199
Q8G1Q3_BRUSU/23-134
Q8G7S1_BIFLO/21-154
Q8KJH7_RHILO/35-171
Q8KLX7_PSEST/39-174
Q8KQ88_STACA/17-152
Q8L1B2_COMTE/27-184
Q8P3Y5_XANCP/49-226
Q8PAT1_XANCP/30-159
Q8PDI3_XANCP/32-170
Q8PMI5_XANAC/17-170
Q8PQH0_XANAC/29-167
Q8TJ65_METAC/33-147
Q8X5X4_ECO57/23-158
Q8XC07_ECO57/65-215
Q8XDK9_ECO57/20-146
Q8XDT3_ECO57/19-153
Q8XKF5_CLOPE/20-137
Q8XLR1_CLOPE/18-147
Q8XMB9_CLOPE/16-151
Q8XNG3_CLOPE/18-157
Q8XQV3_RALSO/13-148
Q8XRZ5_RALSO/18-152
Q8XUX1_RALSO/21-149
Q8Y3I5_LISMO/53-197
Q8YAK9_LISMO/10-146
Q8YC91_BRUME/26-201
Q8YG70_BRUME/44-165
Q8Z6E4_SALTI/18-153
Q8Z9I8_SALTI/20-160
Q8ZK59_SALTY/9-137
Q8ZL74_SALTY/21-143
Q8ZPW8_SALTY/18-153
Q926Q8_LISIN/53-197
Q929K8_LISIN/23-155
Q92FE9_LISIN/10-146
Q92R06_RHIME/29-164
Q92RK7_RHIME/31-152
Q92SM3_RHIME/14-154
Q92U90_RHIME/34-171
Q97DG5_CLOAB/11-131
Q97FC2_CLOAB/13-155
Q97FW8_CLOAB/19-159
Q97J35_CLOAB/18-160
Q97JF3_CLOAB/18-161
Q97NW0_STRPN/15-153
Q989F9_RHILO/80-210
Q98A68_RHILO/35-171
Q98CG6_RHILO/31-161
Q98GP3_RHILO/24-133
Q98HW2_RHILO/31-138
Q98M46_RHILO/22-146
Q9AJR3_BURST/57-208
Q9CKT2_PASMU/74-204
Q9EUU1_PSEPU/12-77
Q9F4J7_STRMT/16-163
Q9F5V9_9PSED/24-160
Q9FCG3_STRCO/19-145
Q9HTL6_PSEAE/12-142
Q9HWB2_PSEAE/17-142
Q9HWR1_PSEAE/26-173
Q9HYX2_PSEAE/18-153
Q9HZT0_PSEAE/14-151
Q9I0W3_PSEAE/53-195
Q9I0Z3_PSEAE/17-147
Q9I0Z4_PSEAE/8-90
Q9I3A3_PSEAE/11-150
Q9I3C2_PSEAE/20-113
Q9I4A3_PSEAE/9-176
Q9I4M6_PSEAE/16-161
Q9I577_PSEAE/16-146
Q9I5E7_PSEAE/16-146
Q9I5X2_PSEAE/16-173
Q9I6P1_PSEAE/27-165
Q9I6W9_PSEAE/27-151
Q9K4R5_PSEPU/61-190
Q9K6M6_BACHD/17-151
Q9KAQ8_BACHD/19-154
Q9KBM0_BACHD/27-165
Q9KEX5_BACHD/29-128
Q9KEY8_BACHD/2-131
Q9KIF4_RHIME/35-166
Q9KJ78_STRMU/27-172
Q9KK00_9PSED/56-184
Q9KKM9_VIBCH/39-155
Q9KKU9_VIBCH/21-155
Q9KVF4_VIBCH/14-148
Q9KYN4_STRCO/42-171
Q9L019_STRCO/19-150
Q9L396_9SPHN/31-163
Q9L7Y6_PSEPU/53-189
Q9R9T2_PSEPU/27-165
Q9RC93_BACGL/17-137
Q9RLI7_PSEAE/53-195
Q9RR48_9GAMM/27-165
RAFR_PEDPE/16-153
RHAR_ECO24/19-156
RHAR_ECO57/19-156
RHAR_ECOBW/19-156
RHAR_ECOHS/19-156
RHAR_ECOK1/19-156
RHAR_ECOL5/19-156
RHAR_ECOL6/19-156
RHAR_ECOLI/19-156
RHAR_ECOUT/19-156
RHAR_ENT38/17-186
RHAR_ENTS8/18-152
RHAR_ERWCT/22-163
RHAR_KLEP7/18-155
RHAR_MANSM/19-153
RHAR_PECCP/20-164
RHAR_SALA4/19-152
RHAR_SALAR/19-152
RHAR_SALCH/19-152
RHAR_SALDC/19-152
RHAR_SALEP/19-152
RHAR_SALHS/19-152
RHAR_SALNS/19-152
RHAR_SALPA/19-152
RHAR_SALPB/19-152
RHAR_SALPK/19-152
RHAR_SALSV/19-152
RHAR_SALTI/19-152
RHAR_SALTY/19-152
RHAR_SHIBS/19-156
RHAR_SHIDS/19-156
RHAR_SHIF8/19-156
RHAR_SHIFL/19-156
RHAR_YERP3/19-156
RHAR_YERPA/19-156
RHAR_YERPB/19-156
RHAR_YERPE/19-156
RHAR_YERPG/19-156
RHAR_YERPN/19-156
RHAR_YERPP/19-156
RHAR_YERPS/19-156
RHAR_YERPY/19-156
RHAS_CITK8/15-154
RHAS_ECO24/14-154
RHAS_ECO27/14-154
RHAS_ECO45/14-154
RHAS_ECO55/14-154
RHAS_ECO57/14-154
RHAS_ECO5E/14-154
RHAS_ECO7I/14-154
RHAS_ECO81/14-154
RHAS_ECO8A/14-154
RHAS_ECOBW/14-154
RHAS_ECODH/14-154
RHAS_ECOHS/14-154
RHAS_ECOK1/14-154
RHAS_ECOL5/14-154
RHAS_ECOL6/14-154
RHAS_ECOLC/14-154
RHAS_ECOLI/14-154
RHAS_ECOLU/14-154
RHAS_ECOSE/14-154
RHAS_ECOSM/14-154
RHAS_ECOUT/14-154
RHAS_ENT38/14-154
RHAS_ERWCT/14-154
RHAS_ESCF3/15-154
RHAS_KLEP3/13-154
RHAS_KLEP7/13-154
RHAS_MANSM/18-150
RHAS_PECCP/14-154
RHAS_SALA4/15-154
RHAS_SALAR/15-154
RHAS_SALCH/15-154
RHAS_SALDC/15-154
RHAS_SALEP/15-154
RHAS_SALG2/15-154
RHAS_SALHS/15-154
RHAS_SALNS/15-154
RHAS_SALPA/15-154
RHAS_SALPB/15-154
RHAS_SALPC/15-154
RHAS_SALPK/15-154
RHAS_SALSV/15-154
RHAS_SALTI/15-154
RHAS_SALTY/15-154
RHAS_SHIB3/14-154
RHAS_SHIBS/14-154
RHAS_SHIDS/14-154
RHAS_SHIF8/14-154
RHAS_SHIFL/14-154
RHAS_SHISS/14-154
RHAS_YERP3/15-154
RHAS_YERPA/15-154
RHAS_YERPB/15-154
RHAS_YERPE/15-154
RHAS_YERPG/15-154
RHAS_YERPN/15-154
RHAS_YERPP/15-154
RHAS_YERPS/15-154
RHAS_YERPY/15-154
XYLS1_PSEPU/53-185
XYLS3_PSEPU/53-183
XYLS4_PSEPU/54-185
XYLS_PSEPU/54-185
Y1052_HAEIN/16-174
YBFI_BACSU/13-147
YDEC_BACSU/29-116
YDIP_ECOLI/23-158
YEAM_ECOLI/19-152
YFIF_BACSU/24-160
YIDL_ECOLI/55-204
YISR_BACSU/23-164
YNI2_BACSX/65-185
