# Supplementary material for: Contact prediction is hardest for the most informative contacts, but improves with the incorporation of contact potentials
Source: PLoS One. 2018 Jun 28;13(6):e0199585. doi: 10.1371/journal.pone.0199585 (PMC6023208; doi:10.1371/journal.pone.0199585)
Supplement: S1 Data — Each file in the ‘alignments’ directory herein corresponds to a protein family’s alignment and contains the accession number and sequence range of each sequence in the alignment. (TAR.GZ) [file pone.0199585.s001.tar.gz › alignments/TonB_dep_Rec]

A3WG69_9SPHN/488-718
B1KDJ6_SHEWM/615-947
A7LW92_BACOV/665-1081
D4WJR5_BACOV/673-1087
Q64PA0_BACFR/656-1097
D5QI48_GLUHA/530-807
G0B0V8_9GAMM/546-851
G9E7X0_9GAMM/579-819
E0E764_ACTPL/18-224
A4ABA4_9GAMM/567-821
F0S8T0_PEDSD/685-1138
A5ZLH1_9BACE/713-1106
E5CEJ1_9BACE/650-1049
F7UB68_RHIRD/471-737
F6EWK8_SPHCR/522-814
D4STV9_9XANT/688-977
B5S549_RALSL/383-637
G5WMR3_ECOLX/525-773
A1F2L4_VIBCL/444-679
H5SAG9_9GAMM/402-653
F1W7Z7_MORCA/753-1069
F4AMA1_GLAS4/556-882
E1Z0C5_9BACE/739-1180
B9TCG5_RICCO/97-418
G5MU79_SALET/401-637
B7BAL3_9PORP/853-1074
FIU_ECOLI/514-759
A3XNL0_LEEBM/644-1065
F3EXT9_9PSED/503-815
D7VKW3_9SPHI/795-1199
E4RTW5_LEAB4/682-1115
D7VVH3_9FLAO/566-984
D7VVN3_9FLAO/542-856
C3Q0K1_9BACE/492-766
H4HYE3_ECOLX/382-649
Q5P2V6_AROAE/454-694
Q82VJ4_NITEU/580-816
C8WDA3_ZYMMN/539-806
F9ESQ5_9NEIS/415-656
F8N813_9BACT/714-1098
E7C799_9BACT/495-779
F3V464_SHIDY/363-423
F7MAT0_9BACE/660-1080
B0NW22_BACSE/3-417
E4TD40_RIEAD/456-703
C9PXH3_9BACT/655-1074
Q5NLU2_ZYMMO/559-823
C6Y0Y4_PEDHD/715-1126
C2FS42_9SPHI/601-1003
D8DCB4_COMTE/450-706
G2Z0D4_FLABF/648-1008
E4QJ90_METS6/423-698
B9KTR5_RHOSK/462-693
D5RJF8_9PROT/441-694
I0VL25_ECOLX/474-730
B3XJF8_ECOLX/493-728
A3XJJ8_LEEBM/656-1091
B5PJD3_SALET/390-613
B6BJY1_9PROT/455-683
D1E007_NEIGO/453-712
E5X1R8_9BACE/709-1130
Q841B3_NEIME/432-670
Q1GUR8_SPHAL/519-805
D7N010_9NEIS/426-697
Q5DZE2_VIBF1/491-731
B0NW80_BACSE/625-880
F4AKD8_GLAS4/774-942
D4V5T6_BACVU/684-1101
D7J711_9BACE/500-774
E8HDL6_ECO57/493-728
F7TAW9_ALCXX/575-808
B7RXB8_9GAMM/480-728
A0ZJK5_NODSP/2-110
C2INA9_VIBCL/444-679
C6XYD5_PEDHD/502-760
D7W6D5_9FLAO/691-1109
D0KER6_PECWW/499-799
B8KSA8_9GAMM/574-853
A7V3F1_BACUN/488-773
Q4HPM4_CAMUP/461-757
D4GGC4_PANAM/516-751
Q88QF9_PSEPK/488-724
F5HY37_ACIBA/392-623
D2ZGI4_9ENTR/463-748
E5V7A8_9BACE/663-1104
F7UBU3_RHIRD/504-742
E9ZU01_NEIME/439-706
F5M414_RHOSH/376-610
B0VRC9_ACIBS/441-684
A3KTB4_PSEAI/571-803
D6IK56_ECOLX/515-751
C9KSA5_9BACE/399-682
H0KTZ7_9FLAO/704-1105
G1Y0R9_9PROT/465-754
C6S4T6_NEIML/463-722
E7NZL2_PSESG/510-769
D7IRG2_9BACE/681-1124
G1YZ76_ECOLX/510-746
Q1D485_MYXXD/680-925
H1DH03_9PORP/513-778
A5ZC06_9BACE/458-706
D0WBK1_NEILA/155-444
E7S045_9BURK/398-635
E5CDP8_9BACE/594-1018
I1A9W2_PSEAI/461-718
E6L5G9_9PROT/6-107
B1ZD40_METPB/504-745
C7PT09_CHIPD/640-1027
E5CBY0_9BACE/605-1021
F8N665_9BACT/600-995
G6XME3_9PROT/564-804
Q1NCQ6_9SPHN/469-747
F9DFR7_9BACT/442-687
C3QYF5_9BACE/459-708
I0K7I3_9BACT/625-1059
Q8PHP8_XANAC/490-747
D5EXZ5_PRER2/652-1068
F0Q3X0_ACIAP/427-651
I0KIJ8_STEMA/585-852
D1QUP9_9BACT/8-159
D4WWW1_BACOV/536-946
Q64XZ2_BACFR/624-1060
B4SJU3_STRM5/427-680
E2N9A7_9BACE/693-1112
H4M2Z4_ECOLX/510-746
Q3Z051_SHISS/395-662
F5RAU5_9RHOO/496-786
E1WQJ0_BACF6/458-707
Q75FN1_LEPIC/449-709
G1VHE3_9BACT/744-1111
F8VLN7_SALBC/390-613
D1XZ76_9BACT/644-1039
H8KL54_SOLCM/574-808
F5RZQ5_9ENTR/400-660
D8D7Y9_COMTE/579-830
D0RXY1_ACICA/419-663
F3GC83_PSESJ/560-799
A5J351_BURML/676-913
B8Q4J2_PSEAI/542-781
C7JN84_ACEPA/567-818
Q2SY62_BURTA/529-777
F6IE44_9SPHN/468-766
F7VFG5_9PROT/470-739
Q8PHS3_XANAC/470-712
B1ZKD2_METPB/469-704
B7VRS9_VIBSL/467-708
H4JKG5_ECOLX/493-728
H1YLQ4_9GAMM/484-796
B9TL83_RICCO/214-316
E3HU54_ACHXA/587-820
B9D0Q6_WOLRE/481-729
D4C2J5_PRORE/418-684
C6M5H6_NEISI/415-656
A7LZ22_BACOV/594-1018
A0B251_BURCH/498-736
D4Z8B4_SPHJU/528-789
A6SVZ9_JANMA/593-818
Q137M7_RHOPS/475-727
C7KRB9_ACEPA/283-543
Q5H2G3_XANOR/529-843
H3T0N1_PSEAE/457-719
F4CCH7_SPHS2/606-880
E7ZT83_SALMO/465-750
H8WC80_MARHY/376-604
H8ZXM1_NEIME/653-943
F2MW23_PSEU6/380-615
A3M7T9_ACIBT/414-650
H5QG52_ECOLX/430-669
C4S5C9_YERBE/407-641
E7YHQ1_SALMO/455-723
E7N260_9FIRM/408-649
E2NAV9_9BACE/899-1106
H8FK48_XANCI/484-794
A3XL29_LEEBM/491-730
F4ND31_9ENTR/493-728
H1ITL9_9BACT/527-785
F7LK54_9BACE/874-1093
G5LJ47_SALET/3-43
A9IUF1_BORPD/477-716
C6VX97_DYAFD/899-1078
C3R1T2_9BACE/542-953
G2ISM3_9SPHN/498-758
H4TLZ4_ECOLX/493-728
D3ILF2_9BACT/441-549
Q9AAQ7_CAUCR/659-945
A6X6D6_OCHA4/445-693
Q474Z7_CUPPJ/414-636
B5D1A8_9BACE/493-897
E2NGK4_9BACE/691-1113
F7LKN8_9BACE/549-945
D3IPQ6_NEIME/269-355
C7PV41_CHIPD/685-1129
D5B9P0_ZUNPS/510-784
E2NB13_9BACE/510-910
Q840Z2_NEIME/435-673
Q6MJW8_BDEBA/437-686
E9Y9R1_ECOLX/1-240
E7RMM9_9BACT/649-1056
Q30UD2_SULDN/387-628
D7Z4Q2_ECOLX/475-731
Q3ICI1_PSEHT/557-805
A3SJD9_9RHOB/421-656
D7XHN6_ECOLX/418-681
G5XVB3_ECOLX/493-728
A9R5Y8_YERPG/478-719
D7IK77_9BACE/627-1024
C1HTF6_9ESCH/404-627
A3NGH5_BURP6/495-763
Q1YKS9_MOBAS/520-756
H8D656_ECOLX/464-745
D3IB24_9BACT/521-814
A6L8L2_PARD8/700-1103
G4LEA0_PSEAI/559-801
Q8AB43_BACTN/554-976
B1M922_METRJ/455-715
D3IPJ7_NEIME/257-361
A7BY45_9GAMM/408-662
A5FNK1_FLAJ1/871-1079
H4TDH8_ECOLX/411-659
D1XYJ4_9BACT/543-802
H0J493_9GAMM/520-780
A8EV39_ARCB4/548-792
A4AAH3_9GAMM/524-796
B7J4Q1_ACIF2/514-786
D3IPZ5_NEIME/275-378
C7JXU9_ACEPA/532-812
G2Z3E7_FLABF/624-1018
D4VNG6_9BACE/609-1017
H5CUQ9_ECOLX/390-613
F5JXE4_PSEAI/458-698
D7I768_9BACE/550-965
E6SWK5_BACT6/611-1052
B7VM87_VIBSL/372-585
G7FJN0_9GAMM/687-974
D3LU87_9FIRM/614-898
C8TML4_ECO26/390-613
F6EWY9_SPHCR/482-736
A5FHK7_FLAJ1/482-741
E5C978_9BACE/542-961
Q7MPW2_VIBVY/541-861
D7ILB4_9BACE/667-1067
G5GCA8_9BACT/635-1069
H0BSW0_9BURK/393-644
E7ZQW4_SALMO/454-702
G0AGX2_COLFT/463-697
F0C3Y2_9XANT/626-977
E4TPR2_MARTH/506-809
A1BAA2_PARDP/401-634
F7M599_9BACE/639-877
I0N6J5_SALET/390-613
C9PT81_9BACT/550-960
Q476Z2_CUPPJ/463-726
A6EAY2_9SPHI/816-1226
Q2G358_NOVAD/473-706
B9TF99_RICCO/363-490
G7TFU0_9XANT/514-776
H1H8K7_9FLAO/463-707
G6EAP2_9SPHN/522-773
D8IW19_HERSS/528-806
B0RN59_XANCB/595-959
G0GIK0_KLEPN/469-705
G0L710_ZOBGA/628-1059
D7IY77_9BACE/583-984
D7J8D0_9BACE/653-1117
D3IQ11_NEIME/274-374
A7LR19_BACOV/535-937
F9ZCN9_ODOSD/791-1192
E5CA37_9BACE/701-1165
B0HX21_YERPE/478-719
D2EY06_9BACE/601-1023
Q2NDT3_ERYLH/144-487
E6SUT8_BACT6/697-1117
C6EGZ0_ECOBD/493-728
Q3SN48_NITWN/586-818
A5V6W8_SPHWW/471-731
A3WDQ2_9SPHN/554-845
B7NAA5_ECOLU/514-759
D8G0E4_9CYAN/722-955
E4MCB9_9BACT/614-827
Q4UP43_XANC8/618-899
D2QUW1_SPILD/598-990
H7TIK2_CAMCO/424-695
B9BJY9_9BURK/452-709
D0LLT2_HALO1/518-782
G8LKB4_ENTCL/463-699
H5TCN3_9ALTE/455-708
E8GTB0_SALMO/469-717
H8KYV1_FRAAD/662-780
E2NB60_9BACE/622-1048
F0MZ89_NEIMP/481-785
E5CH78_9BACE/541-941
B9MHJ7_ACIET/472-701
C1F8Y3_ACIC5/523-795
A9R2L4_YERPG/459-698
D4GKS3_PANAM/452-734
A6LGK8_PARD8/707-1123
G8UIS9_TANFA/424-669
F6EW87_SPHCR/503-782
A8HAF9_SHEPA/469-709
C5ZRF6_BURPE/479-717
Q1N122_9GAMM/417-693
F5KCX5_PSEAI/472-711
F5MPM2_SHIFL/363-630
F4ASR0_GLAS4/470-708
E6XE28_CELAD/586-1001
Q2NC67_ERYLH/603-897
C6SC66_NEIME/486-757
C6RJ74_9PROT/445-715
G8NQU6_GRAMM/431-681
D5BJX5_ZUNPS/593-1000
Q6Q7N8_ECOLX/474-730
G7AU22_VIBCL/380-634
H1U6P5_9BACT/472-712
H8FIW7_XANCI/553-792
F4C1Y6_SPHS2/748-1171
F3XWX0_9FLAO/620-1017
H3M3L1_KLEOX/466-724
H7TQZ6_CAMCO/413-686
G0AE57_COLFT/517-795
B2FHC3_STRMK/435-680
E2NLB9_9BACE/664-1065
F5KAS5_PSEAI/407-652
G0B997_SERSA/402-660
F6GGU1_LACS5/503-786
F5YLC3_TREPZ/411-654
H1NP13_9SPHI/643-1033
A7ABT6_9PORP/745-1141
F5IZH7_9PORP/949-1061
G2LSL4_9XANT/617-886
G4CTC1_9NEIS/444-693
D1RVH0_SEROD/485-741
F0RHT4_CELLC/661-1071
D3IP91_NEIME/267-353
I0G9A1_9BRAD/423-657
Q88PI3_PSEPK/545-807
B3ARW2_ECO57/464-745
Q74QI4_YERPE/475-713
C8T6V3_KLEPR/96-354
D5B7J4_YERPZ/478-719
A2W870_9BURK/370-593
A4BA45_9GAMM/477-717
G7RM38_ECOC1/395-662
C4UKR5_YERRU/396-659
C2FVT7_9SPHI/621-1017
E7HA40_ECOLX/2-83
D4WJT4_BACOV/588-1008
A2RYZ8_BURM9/498-766
F0MQR1_NEIMM/558-903
C2M7Y4_CAPGI/622-1024
C7X445_9PORP/610-1047
A4Y2F0_SHEPC/473-721
G0DHI7_9GAMM/544-866
D4E3Z9_SEROD/404-662
E8TTM5_ALIDB/525-771
A6EJE5_9SPHI/601-992
D4WQZ5_BACOV/961-1165
H3THX6_PSEAE/487-763
H8KT54_SOLCM/786-1184
H4JHH3_ECOLX/488-730
E5UWM7_9BACE/631-1090
I1DD29_9VIBR/446-695
A6EJT4_9SPHI/674-1070
F3ID60_PSESL/510-769
A7V6C3_BACUN/678-1078
B5CU29_9BACE/638-1031
E8HNF3_ECOLX/390-613
H2BUQ0_9FLAO/760-1004
E7WZ96_SALMO/465-750
I1E054_9GAMM/470-709
A1RKI0_SHESW/779-951
E5CAQ5_9BACE/623-1089
B7AGX9_9BACE/500-762
C4TU29_YERKR/516-752
Q080Q4_SHEFN/546-841
B4TLN5_SALET/456-724
E5VA99_9BACE/804-864
Q5QX08_IDILO/641-900
D5BJI8_ZUNPS/813-868
F1WUE4_MORCA/543-817
H8KYE4_FRAAD/480-714
A0M5H4_GRAFK/610-999
E6RRS4_PSEU9/557-805
D0T3S5_ACIRA/483-709
C9MHI1_HAEIF/469-743
A5ZDY2_9BACE/660-1107
Q51187_NEIME/649-939
D8E8Z7_ECOLX/418-681
F7NUT1_9GAMM/650-925
C9U867_BRUAO/415-660
Q3K5M8_PSEPF/567-807
F6AXK5_DELSC/522-765
G0CCH9_XANCA/482-792
E4QKA4_METS6/463-697
F5ZTM2_SALTU/457-725
H0PZW9_9RHOO/394-629
D7IAI5_9BACE/724-1145
F1Z486_9SPHN/524-823
B7B6G6_9PORP/618-1035
F0H968_9BACT/600-1016
E4T602_PALPW/645-1046
E8I041_ECOLX/475-712
F5KA32_PSEAI/516-788
G7ATA2_VIBCL/467-698
E0E8B9_ACTPL/508-781
F6IM63_9SPHN/530-859
H1HNY6_9BACT/608-1034
Y964_NEIMB/486-757
D0S7C6_ACICA/462-695
F7LDZ2_BACOV/633-1069
Q841D7_NEIME/431-669
B1FWU1_9BURK/266-497
A3XMF0_LEEBM/633-1039
D1QM23_9BACT/536-784
C6I221_9BACE/660-1110
H5MF27_ECOLX/448-696
E4VXF6_BACFG/628-1062
Q0HMV6_SHESM/463-701
G7GD78_9GAMM/548-865
H4QXD3_ECOLX/493-728
H8MIG6_CORCM/414-649
B1KNR6_SHEWM/619-949
G1XVX5_9PROT/632-995
G1Y246_9PROT/505-779
Q8PP65_XANAC/523-781
E1WLE4_BACF6/731-1136
D4Z441_SPHJU/426-751
B7BGW5_9PORP/420-665
B0T8S5_CAUSK/462-730
E7N249_9FIRM/393-627
C9KWW9_9BACE/663-1106
D7YEB9_ECOLX/493-728
Q7AEV9_ECO57/421-655
D0TC35_9BACE/689-1099
E1YX53_9BACE/687-1085
F5IYS7_9PORP/648-1078
D4VM91_9BACE/256-665
C6NWA3_9GAMM/492-764
E6T003_SHEB6/444-683
B4WBL7_9CAUL/751-1045
Q9ABL3_CAUCR/441-686
E2KME6_ECO57/411-659
D3IPA0_NEIME/274-374
H5NMZ0_ECOLX/493-728
F4CEZ6_SPHS2/510-769
G0BR45_9ENTR/402-660
F7RTS6_9GAMM/470-720
Q2G7V4_NOVAD/466-717
F9DC28_9BACT/604-1000
H1Y5H6_9SPHI/630-1063
F8X2T6_9PORP/722-1114
F9SAA0_VIBSP/415-667
G0SL78_VIBMI/455-709
G2U8B1_PSEAI/567-883
F6AYS5_DELSC/564-802
E1WQP7_BACF6/582-997
A7AJB8_9PORP/443-692
B7BGE0_9PORP/275-678
C6II69_9BACE/606-1038
G5UHC0_ECOLX/525-773
D3IMG9_9BACT/671-1126
A3K4B9_9RHOB/555-799
Q1VP86_9FLAO/638-954
B7BGG8_9PORP/357-773
B8IIY5_METNO/535-820
F1Y024_ECO57/464-745
Q39B24_BURS3/486-754
H5D0D9_ECOLX/493-728
G4B7C3_AGGAC/171-501
D7IFH7_9BACE/717-1144
G1XYK7_9PROT/510-769
G7G526_9GAMM/640-919
B0TPC3_SHEHH/561-809
A3QI09_SHELP/396-628
F7M9N5_9BACE/630-947
F7MAM9_9BACE/603-1044
F1WG90_MORCA/168-514
D0GZK7_VIBMI/456-710
D6JIL5_NEIGO/480-723
F5Z5U5_ALTSS/521-770
H0FF10_9BURK/483-732
F5Z897_ALTSS/493-740
E6MT48_9BACT/660-1088
C9LQG5_9FIRM/412-642
F4N068_YEREN/517-758
G3Z4J6_9NEIS/488-723
F5SVA1_9GAMM/578-820
Q5LDZ9_BACFN/667-1124
H0F2E8_9BURK/578-827
H1HBG6_9FLAO/666-1038
F4C5K0_SPHS2/642-1024
H1EJH0_ECOLX/464-745
D7ZCA9_ECOLX/487-732
B4TEA7_SALHS/455-723
H0KST8_9FLAO/575-994
G4KBP6_YEREN/464-716
F0B9N5_9XANT/280-509
E0FGN2_ACTPL/508-781
B4RGE8_PHEZH/588-863
D7J2K5_9BACE/713-1141
A3N2L5_ACTP2/644-934
H0RP93_9BRAD/564-806
Q1N909_9SPHN/528-829
Q31H15_THICR/382-610
G0CCG8_XANCA/544-801
D6IP09_ECOLX/685-752
G7ENQ3_9GAMM/661-980
F3QX56_9BACT/667-1088
A0Z1N1_9GAMM/552-843
D4TG49_9NOST/427-668
D4VH96_9BACE/564-979
C7PCS2_CHIPD/615-1043
I0K720_9BACT/399-642
A6VBM9_PSEA7/514-765
H1USN4_ACEPA/433-665
F4C4I8_SPHS2/762-1170
D1P8N7_9BACT/604-1077
D6D511_9BACE/645-1043
F3Y153_9FLAO/885-1098
Q8PFC1_XANAC/486-725
G2SL59_RHOMR/423-664
D9PE05_ACTPL/516-789
E1JWY3_DESFR/499-768
D7J5R0_9BACE/724-1136
H1D5B0_9FUSO/221-351
D6GBG2_9ENTR/469-705
Q2RPD0_RHORT/424-653
G2F8X5_ECOLX/525-773
Q0YQQ8_9CHLB/554-804
A9ASV7_BURM1/511-799
A3X157_9BRAD/479-734
D7IM48_9BACE/682-1088
D3DFV4_HYDTT/455-696
D1QPC1_9BACT/692-991
Q1GYV2_METFK/476-723
G7G9X5_9GAMM/492-734
G8TPR3_NIAKG/576-819
B0RYF3_XANCB/472-737
A4GK34_9BACT/402-640
B2UI36_RALPJ/519-771
F8N720_9BACT/760-1165
Q64VX2_BACFR/646-1041
Q8P6C4_XANCP/455-749
H7RQ20_CAMCO/424-695
C6YZW6_9BACE/618-1110
Q1H1W6_METFK/481-767
D3IPB0_NEIME/255-359
H1URY5_ACEPA/508-785
G2LQQ4_9XANT/504-798
F7REI4_SHIFL/390-613
D8P4R7_RALSL/477-722
C9XYM7_CROTZ/474-756
Q2P5D3_XANOM/496-810
E6WDC8_PANSA/496-731
G2L1G7_PSEAI/516-788
H8CBS2_CAMJU/416-689
A9N0N5_SALPB/510-746
G7EY05_9GAMM/433-698
H0LN85_SALMO/465-750
D7VHR0_9SPHI/660-1097
H2IJC9_9VIBR/443-692
E8RU13_ASTEC/399-621
C6W0X3_DYAFD/643-1040
D0W9G5_NEILA/774-1028
E5ZQM4_ECOLX/421-655
G6DYY8_9GAMM/591-781
Q1YRJ5_9GAMM/439-695
D7K5L4_9BACE/871-1018
D1JVQ1_9BACE/545-764
G9Y1G6_HAFAL/398-657
G0JYM9_STEMA/600-984
G8AWG9_AZOBR/403-639
G7LQD4_9ENTR/566-795
F4N390_YEREN/188-450
B0SVR6_CAUSK/705-983
H9UZF7_ECOLX/390-613
D1JKM8_9BACE/430-677
A3P7U1_BURP0/491-748
C9KMI9_9FIRM/506-742
D4SVN6_9XANT/477-733
A5FHL1_FLAJ1/543-766
F3BQ26_PSEHA/518-845
D7VSE9_9SPHI/550-804
C9LXJ2_9FIRM/587-838
G5G518_HAEAP/599-869
Q840Y4_NEIME/435-673
B5BYK2_SALET/488-723
G0BUN6_9ENTR/418-678
Q841D9_NEIME/431-671
G5FR07_9PSED/487-763
C6W2I7_DYAFD/647-1050
D1DLR8_NEIGO/511-808
A3UMC4_VIBSP/421-680
H0HCL6_RHIRD/484-722
E5VFP1_9BACE/516-815
E0Y1R7_9GAMM/592-749
H0F8N9_9BURK/559-796
F0RID7_CELLC/688-1111
B4RFK6_PHEZH/678-1005
H4YNT2_ECOLX/349-572
C6ISA1_9BACE/498-796
H8A7D7_CAMJU/457-717
D4ST38_9XANT/553-792
F2BD69_9NEIS/31-133
F5K794_PSEAI/566-879
E2NFU8_9BACE/611-1083
D3IPK7_NEIME/274-378
D5V4L7_ARCNC/450-692
D0MD51_RHOM4/755-1172
A2PPD4_VIBCL/442-697
Q64ZQ4_BACFR/731-1132
D1JJ69_9BACE/659-968
C3REV5_9BACE/665-1131
F3ZPW5_9BACE/636-1063
Q219G9_RHOPB/516-783
D0KEI2_PECWW/428-662
I0TAF9_9BACT/745-1126
H2BXW7_9FLAO/630-1000
B7B631_9PORP/88-276
B0NRX2_BACSE/684-1125
C6V131_ECO5T/390-613
D7I1V0_PSESS/470-705
B2VGE6_ERWT9/486-723
H3MKK4_KLEOX/469-727
Q64P69_BACFR/738-1145
G9RA37_9ENTR/449-697
E1D7W3_VIBPA/465-695
Q89C30_BRAJA/530-772
A5L0T6_9GAMM/467-709
B5BEJ1_SALPK/455-723
B6W1X4_9BACE/451-697
C2DVT6_ECOLX/475-712
H2BVI7_9FLAO/590-990
F6ICQ7_9SPHN/695-973
F0RES1_CELLC/607-932
H1YFR4_9SPHI/634-934
C2FWS0_9SPHI/798-1208
B5CZA3_9BACE/897-1009
B3WR95_ECOLX/390-613
F9D0G5_9BACT/512-917
Q89ZX4_BACTN/706-1116
D2QFE0_SPILD/629-1035
G6C4A4_9FUSO/474-748
E8UCW0_TAYEM/928-1208
E7XAV0_SALMO/469-717
E1DKS0_VIBPA/434-692
C3R9Y7_9BACE/659-1057
Q3KF65_PSEPF/580-823
F3BNP1_PSEHA/658-986
G7TC21_9XANT/687-976
C6ICZ0_9BACE/738-1145
F9H0W3_HAEHA/343-632
C4IS36_BRUAO/474-696
A9HNM4_GLUDA/453-719
D4WK51_BACOV/731-1124
B5NQA1_SALET/465-750
E5UI72_NEIMU/454-732
E0F1E0_ACTPL/466-697
D1P8N3_9BACT/652-1090
Q1VE16_VIBAL/495-739
F6G3M7_RALS8/503-736
Q31DW9_THICR/446-696
D7K3V1_9BACE/612-1047
G6AXM3_9BACT/612-870
H1YA08_9SPHI/629-1044
A3UGL5_9RHOB/433-699
C3Q2W3_9BACE/419-682
F4QUH5_BREDI/745-1128
Q324W0_SHIBS/464-737
D5H5E6_SALRM/632-1002
E4MFP5_9BACT/614-832
G5TSI7_ECOLX/525-773
F3H4Y6_PSESX/561-806
B2FHS9_STRMK/570-874
B0QRC6_HAEPR/607-897
Q5LHN4_BACFN/613-1009
C5B869_EDWI9/413-664
B2PLP4_ECO57/448-696
F4VPM4_ECOLX/418-681
Q1N8G7_9SPHN/567-822
F7LLJ9_9BACE/659-968
Q8RMB4_SALCE/457-725
H1TUS1_9BACT/581-846
B8GZN8_CAUCN/633-888
B8EF92_SHEB2/591-929
Q02JE3_PSEAB/564-849
F9ZAX0_ODOSD/720-1110
C6IDW2_9BACE/657-1108
A7AAK3_9PORP/723-1134
D4T6V0_9XANT/484-794
C5EYA7_9HELI/283-527
I0K8B6_9BACT/744-1154
A9IF94_BORPD/458-706
A7V8A1_BACUN/603-1006
G3A9P1_9RALS/516-741
G2M5X4_HELPX/535-810
G6E3K3_9GAMM/480-721
C3Q1V6_9BACE/717-1106
G0AX48_9GAMM/668-997
F0F1D1_9NEIS/511-753
E8NMD6_SALET/454-702
Q0ATR8_MARMM/498-746
F8EQJ4_RUNSL/661-1102
E6XFH7_CELAD/483-737
A6Q2F8_NITSB/395-615
B2FHR9_STRMK/476-754
C5S579_9PAST/736-822
I0K9W4_9BACT/635-920
Q8PPJ6_XANAC/435-680
Q6FEQ0_ACIAD/496-739
A6B3C7_VIBPA/452-677
F0EX71_9NEIS/491-752
A3I1I6_9BACT/626-862
D0J4R5_COMT2/424-672
D0W090_NEICI/417-688
I0KDJ3_9BACT/758-1190
E5C857_9BACE/650-1068
H1R238_VIBFI/394-614
E5UUQ8_9BACE/720-1116
D4XI57_9BURK/597-870
D4IIS7_9BACT/619-1049
Q08TT4_STIAD/394-640
E8ZYU9_SALET/465-750
F8DVQ8_ZYMMA/471-749
F6DBI0_THICA/447-689
D3IPW1_NEIME/274-378
D3IPR8_NEIME/265-369
A7LZ07_BACOV/622-892
E7XJ00_SALMO/465-750
E6MMH0_9BACT/888-1028
Q3SUS5_NITWN/501-784
Q64YV9_BACFR/628-1062
G7G882_9GAMM/644-971
B2RKF9_PORG3/568-936
F0BRX3_9XANT/620-912
D1RR82_SEROD/456-711
E6AMK5_ECOLX/464-745
D7W0R9_9FLAO/685-1062
C3QM10_9BACE/568-982
F0IHG6_9FLAO/515-796
A4XF92_NOVAD/492-752
B9TFV7_RICCO/238-484
G7GH98_9GAMM/493-749
G4DFM6_9GAMM/451-700
D6CZA5_9BACE/579-973
B4WC75_9CAUL/709-1073
E1S976_HELP9/539-814
F0TLL6_RIEAR/515-780
G5XRD9_ECOLX/448-696
Q02SX2_PSEAB/445-692
C6NV70_9GAMM/486-731
B1FBD5_9BURK/590-899
E7PQL5_PSESG/383-617
F5KPI9_PSEAI/563-807
C6IHJ0_9BACE/591-998
H4P7J3_ECOLX/363-626
D6D178_9BACE/604-1027
Q7MB83_PHOLL/496-866
B6VVF3_9BACE/617-1021
E1EM36_VIBPA/397-651
A2VQE8_9BURK/486-722
B8L5M0_9GAMM/440-718
A7M134_BACOV/498-685
H8NPD5_RAHAQ/474-755
D7IV86_9BACE/687-1085
Q2G438_NOVAD/478-719
D4T4P2_9XANT/470-728
F6IKX1_9SPHN/527-798
G7FG85_9GAMM/448-688
H5R0M1_ECOLX/474-730
A9AEP2_BURM1/539-787
H3PVU0_BRUAO/415-660
G2Z040_FLABF/447-710
D7X0V1_ECOLX/456-677
D3P6J2_AZOS1/489-728
F7LC92_BACOV/629-1048
A5J9W3_BURML/420-680
Q8A3Z9_BACTN/651-1082
D7K3G2_9BACE/701-1165
E5UA53_ALCXX/484-711
B7KZJ1_METC4/456-718
A6LB64_PARD8/448-828
D1JUU7_9BACE/632-1065
H1FGM3_ECOLX/493-728
F4GU30_PUSST/444-673
A3WA46_9SPHN/745-1157
C7X8P4_9PORP/642-1055
F7LKN6_9BACE/650-1059
Q9XCH0_SHIFL/474-730
D4IMT3_9BACT/654-1059
G5VWV4_ECOLX/390-613
G8Z3J7_ECOLX/65-198
H8FBY4_XANCI/493-728
Q87AV2_XYLFT/596-925
G0LAC4_ZOBGA/471-744
H1GWW1_9FLAO/411-661
A0M1E2_GRAFK/499-751
E9Z742_ESCFE/448-696
E6BQI5_ECOLX/448-696
B3Y9N0_SALET/465-750
E6MR01_9BACT/525-934
D1DGN5_NEIGO/511-808
F5HTT5_ACIBA/469-706
B6EQQ5_ALISL/465-722
C7M6F3_CAPOD/602-1019
Q1YR97_9GAMM/617-766
D3IK16_9BACT/650-1113
D7IV39_9BACE/882-1057
C4HFH8_YERPE/520-829
E2NEB1_9BACE/622-1060
G6EIR6_9SPHN/561-803
G0B2B1_SERSA/470-704
A6T462_JANMA/505-750
H5FW12_ECOLX/448-696
G4A7S4_AGGAC/464-794
F3GC82_PSESJ/53-290
A4CAY5_9GAMM/688-975
D4VNI8_9BACE/637-1045
I0KGI6_9BACT/598-991
G0D6S0_ECOLX/493-728
O66006_MORCA/496-758
Q486C5_COLP3/571-819
D4DYZ4_SEROD/418-642
E5Y546_BILWA/450-706
C7JZC8_ACEPA/519-816
F2FQ79_SALGL/404-627
H1QYP6_VIBFI/469-731
G6E280_9GAMM/422-661
Q1GRU7_SPHAL/599-861
D7VLF6_9SPHI/613-1025
G5GAJ4_9BACT/433-679
C7PLP9_CHIPD/725-1147
F3FFN4_PSESX/545-788
F4QLI2_9CAUL/507-782
Q8PDE5_XANCP/470-709
A4C5G0_9GAMM/664-920
H6P2K3_SALTI/382-649
G9S6W3_9PORP/419-686
F6IHW4_9SPHN/506-775
D4T2U7_9XANT/637-993
D4V3I2_BACVU/630-1041
E7H225_9BURK/6-134
B1KB36_BURCC/466-700
G7EK15_9GAMM/486-725
B3A358_ECO57/475-712
Q76BS3_VIBMI/468-723
D1EDA5_NEIGO/35-144
B6XE40_9ENTR/418-707
I0KGJ1_9BACT/619-1029
H1P334_9BACT/414-666
H8ZXM2_NEIME/648-938
A7LQT3_BACOV/717-1113
H5JD97_ECOLX/525-773
E3F2S3_KETVY/382-600
F5IBK9_ACIBA/436-703
H4WKF2_ECOLX/6-124
D7J7P2_9BACE/519-776
G0CHV7_XANCA/514-787
I1AQ02_PSEAI/563-812
Q6FBF9_ACIAD/482-723
G8QFK1_AZOSU/506-769
D3IPF6_NEIME/272-376
D4T2B8_9XANT/631-889
C9MKC0_9BACT/676-1085
G0AAL8_COLFT/406-624
B8KY05_9GAMM/532-788
C3QVP4_9BACE/672-1136
D2QKX9_SPILD/658-1030
Q0ASX9_MARMM/476-769
A6GXX8_FLAPJ/485-739
E4ZA45_NEIL0/514-809
Q841E0_NEIME/431-671
Q5LD46_BACFN/658-912
C3Q6L5_9BACE/426-672
F5NPM0_SHIFL/510-746
H5BI49_ECOLX/390-613
A1S5E8_SHEAM/688-1007
D6D4Y5_9BACE/428-679
G8UQX5_TANFA/489-737
G0DBA0_ECOLX/448-696
D5WIP0_BURSC/540-788
Q4UQS1_XANC8/480-721
G6ZAS6_VIBCL/444-494
Q1NHZ3_9SPHN/643-968
Q3BRI6_XANC5/375-776
Q1YR38_9GAMM/491-765
D4Z7X3_SPHJU/689-967
Q2G5G8_NOVAD/535-842
C9LY86_9FIRM/495-720
Q5LIM1_BACFN/731-1132
Q841G9_NEIME/425-663
E5V9W3_9BACE/646-1050
H1DZC0_ECOLX/448-696
A7K6P0_STEMA/838-1045
A0XX28_9GAMM/628-912
C7JXK0_ACEPA/488-754
B4SQ83_STRM5/490-740
G5XLN1_ECOLX/525-773
H7SSE7_CAMCO/413-686
Q1GQI4_SPHAL/662-1033
G5KS97_ECOLX/418-681
H7YEN5_CAMJU/458-754
Q0BTC0_GRABC/533-773
E4QIF9_METS6/593-826
E3D1N7_NEIM7/625-914
H5FBT0_ECOLX/514-759
D4X2D6_BACOV/434-704
F3HRW6_PSEYM/533-781
I0W8M7_9FLAO/691-1099
E4QWW5_HAEI6/449-714
D5VP20_CAUST/563-822
I0VAE7_SHIFL/464-745
B8L5S6_9GAMM/424-660
D5VKJ3_CAUST/692-1015
G9FZR6_HAEIF/469-742
C9KRX1_9BACE/617-1037
Q02HL0_PSEAB/420-683
D2EWU5_9BACE/630-869
Q9A7Q4_CAUCR/489-808
A6WK41_SHEB8/554-861
E6VNL3_RHOPX/448-695
B9C280_9BURK/416-676
G2HNS9_9PROT/552-784
Q1ID49_PSEE4/474-714
B4RFW8_PHEZH/518-827
D2UBZ6_XANAP/473-738
H1QDV7_9ACTO/110-197
Q3R1N9_XYLFA/210-543
D1VXN7_9BACT/450-694
Q5NNV7_ZYMMO/452-702
F1WT56_MORCA/546-807
H4IGF1_ECOLX/473-710
E2NLV2_9BACE/586-855
E7W0V2_SALMO/459-695
A7ZDL7_CAMC1/474-726
E6Q490_9ZZZZ/777-877
D0SCM5_ACIJO/509-744
D5QX46_METTR/581-827
B0TLQ8_SHEHH/612-948
H1XHC4_9XANT/270-597
C3RE15_9BACE/617-1016
Q8DDW4_VIBVU/541-861
G6AGX5_9BACT/733-983
C7X548_9PORP/492-768
B3HLJ6_ECOLX/373-640
F6ILA0_9SPHN/560-894
E2KQD2_ECO57/390-613
A1W7I4_ACISJ/451-694
G2ACV0_ECOLX/390-613
A0M515_GRAFK/605-1027
Q4UXZ5_XANC8/688-977
H4PGD7_ECOLX/514-759
Q9RHT4_PSEFL/595-797
H3L3B0_KLEOX/459-695
G0L2E0_ZOBGA/713-1139
H1GXW2_9FLAO/554-807
D0Z0P4_LISDA/386-608
H1U226_9BACT/533-789
D7IYV5_9BACE/664-934
Q4KK74_PSEF5/518-789
E3HX29_ACHXA/498-737
B3EC19_CHLL2/345-571
Q51133_NEIME/432-691
F7RUX2_9GAMM/438-568
D3I0J3_9BACT/589-998
H2J0T9_RAHAC/499-734
F8EH44_RUNSL/611-1031
F9YSD8_CAPCC/638-866
F5KUN0_PSEAI/449-706
C3Q4V7_9BACE/725-978
A8AF53_CITK8/475-731
Q8PIF7_XANAC/509-775
D3IQ29_NEIME/274-378
A7VA86_BACUN/648-1095
G7FY50_9GAMM/561-893
H7XAI6_CAMJU/461-757
C7K868_ACEPA/571-811
H7TX20_CAMCO/461-757
D4VHU5_9BACE/625-1064
C6IIL7_9BACE/617-1062
H7UF58_CAMCO/413-686
C5CUE4_VARPS/492-722
F5M622_ECOLX/464-714
C6W7G7_DYAFD/663-906
B7H3E9_ACIB3/504-771
A1SZW2_PSYIN/354-613
Q6N782_RHOPA/533-770
F8ZRQ9_VIBCL/15-157
E7HIU9_ECOLX/464-745
A3WG67_9SPHN/481-747
P70921_BRAJP/516-749
H8DWC2_9NEIS/424-679
F7M025_9BACE/473-748
E1DUU9_VIBPA/443-696
D2F1L8_9BACE/425-701
G0CDU4_XANCA/412-654
D5QFQ5_GLUHA/625-953
E6T0N2_SHEB6/422-661
Q9A4W6_CAUCR/705-834
D5B9V2_ZUNPS/15-216
F7NSK1_9GAMM/521-815
B1LST2_METRJ/487-721
B7I1X7_ACIB5/425-694
BTUB_YERPN/400-624
B1IYM3_ECOLC/464-745
C7PNP1_CHIPD/698-1115
G1V9P1_9BACT/661-1078
G2IJ13_9SPHN/600-922
I0XPL6_9LEPT/443-699
H1H4V4_9FLAO/523-779
E1WKN1_BACF6/660-1110
D2MW82_CAMJU/446-705
E5CDA5_9BACE/463-711
C7K7U4_ACEPA/488-754
H8L703_FRAAD/583-850
A6EHF3_9SPHI/712-1094
F3QAF5_9ENTR/451-732
E2P8Y9_PASHA/108-177
B3A7D4_ECO57/390-613
Q63L07_BURPS/501-747
C6RI83_9PROT/439-689
B7X2S7_COMTE/496-727
D4WGK8_BACOV/631-1040
D4V3Y4_BACVU/584-998
H2BTQ6_9FLAO/526-721
H1XC13_9XANT/429-674
E6KV66_9PAST/486-810
E1RSV8_ECOUM/510-746
Q0HLQ2_SHESM/104-682
A9N061_SALPB/455-723
G9V8Q2_SALMO/490-728
H0F319_9BURK/424-680
F4CCP4_SPHS2/578-979
F4C862_SPHS2/648-1044
B1M5W0_METRJ/468-579
D6D201_9BACE/747-1154
I0KDY7_9BACT/704-1108
E6V4D2_VARPE/483-729
F3ZUW0_9BACE/480-736
E7A5N6_HAEIF/621-908
C9MMV6_9BACT/625-1023
B4RFI5_PHEZH/572-860
D0TVT5_9BACE/610-1027
B0MX22_9BACT/618-923
D6DU28_ENTCL/468-702
E8RR12_ASTEC/383-608
F8EQU0_RUNSL/595-994
Q4UYN9_XANC8/600-856
A5V7K4_SPHWW/467-735
E8A9T1_SALMO/465-750
E6PIA8_9ZZZZ/772-874
B2IFX4_BEII9/434-669
Q64TB8_BACFR/518-783
D0TF77_9BACE/691-1096
G2DY29_9GAMM/430-659
Q0TGI2_ECOL5/432-671
H3N845_KLEOX/507-744
G3ISQ2_9GAMM/419-682
H1Y781_9SPHI/618-878
G8TR44_NIAKG/674-1005
A0M4U7_GRAFK/503-759
E7J441_ECOLX/464-745
F0S7Y3_PEDSD/644-1065
G9S1K2_9PORP/404-626
C2FZL8_9SPHI/634-1102
A8KTK5_BURPE/462-683
A1S3D1_SHEAM/639-885
F7LSK4_9BACE/721-1147
Q84IG4_9SPHN/518-770
A4TGV4_YERPP/429-685
E6MYZ5_NEIMH/486-757
E6T9S6_SHEB6/482-718
D7I4U7_PSESS/581-810
G1VDT6_9BACT/533-828
F0MUQ7_NEIMP/487-717
C7BXH1_HELPB/537-812
A9VWT6_METEP/493-775
Q47231_ECOLX/432-671
A4Y852_SHEPC/496-736
A6LCU9_PARD8/639-1047
D3IPC8_NEIME/274-378
H5DWV0_ECOLX/464-745
Q0HU83_SHESR/570-881
H1DNF3_ECOLX/414-659
D0MHM8_RHOM4/501-746
Q5LH35_BACFN/624-1060
H5JY55_ECOLX/448-550
B5CW61_9BACE/554-813
D2EVI5_9BACE/524-823
E1WKI2_BACF6/616-1021
E8RV22_ASTEC/513-777
D4DWG2_SEROD/463-701
D3I3J2_9BACT/626-1022
B7AEB3_9BACE/571-970
E1YSG1_9BACE/711-1123
A7AGE9_9PORP/383-586
D7IRF0_9BACE/712-1148
B7LIN6_ECO81/685-752
E2KLF8_ECO57/464-714
F5SRU3_9GAMM/411-676
D1JRM7_9BACE/470-562
F7M555_9BACE/732-1179
H1H5Z4_9FLAO/515-776
G8T873_NIAKG/588-1027
D1FBA4_9RHIZ/441-680
G8VXU8_KLEPN/480-747
E1DA40_VIBPA/407-588
D8E998_ECOLX/448-696
D0TIN7_9BACE/607-1016
A6WNQ1_SHEB8/545-852
E6MRS6_9BACT/1-410
G0L6E1_ZOBGA/540-779
D8IWR7_HERSS/458-695
A7AHB5_9PORP/571-888
A3D7Q4_SHEB5/471-719
Q63U41_BURPS/516-753
E5UZJ4_9BACE/641-1073
F7VG23_9PROT/512-749
C4SEU7_YERMO/500-736
H6L4T7_SAPGL/569-881
Q7AF82_ECO57/493-728
Q841I2_NEIME/424-663
D1K5Z6_9BACE/419-682
G7F114_9GAMM/445-685
G2IK66_9SPHN/647-961
H1Y8W2_9SPHI/702-1111
F6AZI9_DELSC/452-686
E9YBQ3_ECOLX/395-662
C6XEH6_METSD/482-748
H7UU49_CAMCO/458-754
B7BGY5_9PORP/511-793
B4U845_HYDS0/421-672
A6LCF9_PARD8/640-1053
B5JF56_9BACT/722-1011
D4VDJ4_BACVU/676-1135
A4CC30_9GAMM/619-954
F0EVI8_HAEPA/475-754
C6XZ48_PEDHD/813-1201
F8ZZX4_VIBCL/467-698
G9FZV9_HAEIF/469-742
C9KYH1_9BACE/595-980
H8BH82_CAMJU/459-708
F4CAG4_SPHS2/721-1140
D1PXB4_9BACT/633-893
H1XB86_9XANT/490-747
C9MSH2_9BACT/708-1126
E5UP73_9BACE/634-1081
H1XZD8_9SPHI/413-597
F0TJD8_RIEAR/532-780
G8TAE9_NIAKG/639-1090
C6W424_DYAFD/580-992
D0SZG5_ACILW/492-744
D2UCK4_XANAP/611-959
F7TH27_PASMD/1-51
G7FMA1_9GAMM/484-758
F5INI4_ACIBA/470-703
H8LZK7_SALTM/457-725
D7JY63_9BACE/626-1038
B5ELH6_ACIF5/488-734
F0BSP4_9XANT/582-923
A8AMT8_CITK8/495-735
D0SKN9_ACIJU/349-665
E4MCF6_9BACT/653-1068
Q04WQ2_LEPBL/438-696
C6EKB2_ECOBD/464-745
F0BYW7_9XANT/601-877
D4X002_BACOV/623-1089
D1PVS5_9BACT/627-1073
E0QD78_CAMCO/424-695
Q2P5K3_XANOM/553-792
E4RUC4_LEAB4/651-787
F4L1L6_HALH1/647-1047
G5PIW4_SALET/459-695
F4M1S0_ECOLX/493-728
I0KBV3_9BACT/625-1045
C4U827_YERAL/521-762
A9BN04_DELAS/499-759
A6V8N7_PSEA7/488-732
F0R516_BACSH/482-761
A5V4Q0_SPHWW/508-763
H8ZXK3_NEIME/649-939
Q64W93_BACFR/717-1130
Q2P4R6_XANOM/608-887
A6KXV7_BACV8/676-1135
H5FYT0_ECOLX/363-630
D0MDA0_RHOM4/504-759
C9QYL0_ECOD1/493-728
F7M6M6_9BACE/645-1041
G6AGX5_9BACT/535-813
D4V4H1_BACVU/571-976
G2M8Y5_HELPX/602-878
F3BIN2_PSEHA/648-775
F4V8W2_ECOLX/404-627
C9P0V0_VIBME/387-615
G7HMU9_9BURK/595-833
A6VV42_MARMS/448-690
G8TGU8_NIAKG/671-1093
H4X0W7_ECOLX/510-746
F3PK46_9BACE/608-1070
G2DG10_9GAMM/418-701
G8R818_OWEHD/485-754
B6JGF3_OLICO/464-710
B3QZ59_CHLT3/571-830
D5WJ43_BURSC/497-735
F4AIX1_GLAS4/565-865
C3QPY2_9BACE/656-1081
E6NMB6_HELPL/586-862
F3IC53_PSESL/423-666
D1PVY6_9BACT/711-1130
B2I3B9_ACIBC/494-742
H1GVS3_9FLAO/525-786
A5ZFH8_9BACE/474-569
D5QEF7_GLUHA/524-786
Q841I6_NEIME/424-662
G2DUN0_9NEIS/488-725
H1NUJ9_9SPHI/718-1138
H4N594_ECOLX/421-655
F5IYN6_9PORP/626-1031
H9H590_MACMU/1-178
A1WCR0_ACISJ/472-701
G6AHP9_9BACT/584-995
C6XSJ4_PEDHD/631-1042
F8GQG4_CUPNN/527-775
G2IK49_9SPHN/626-939
A2VR78_9BURK/497-722
H8M2F3_SALTM/466-701
A7M2Q6_BACOV/605-1056
F7LU11_9BACE/720-1132
A3L935_PSEAI/583-819
F9IA21_ACIBA/462-695
H4NTK9_ECOLX/475-712
D8JSA2_HYPDA/485-758
Q4UPD1_XANC8/675-997
D8F434_9DELT/407-644
Q2NXP8_XANOM/687-976
A8I2P7_AZOC5/502-738
F0MHE6_NEIMG/492-763
E5WW97_9BACE/613-1059
E8B0J0_SALMO/455-723
C3WAM5_FUSMR/450-707
E8KFL5_9PAST/377-591
B3PC53_CELJU/396-622
G2HQ95_9PROT/442-686
A1U6I3_MARAV/406-656
C6VZX6_DYAFD/381-626
H5Y6C6_9BRAD/575-824
A1B7U7_PARDP/471-698
A9R512_YERPG/520-829
B3C722_9BACE/584-1025
A0KSU1_SHESA/122-184
F9ZW01_METMM/552-819
H0KPY3_9FLAO/774-1099
D6I3L7_ECOLX/390-613
D1ECV4_NEIGO/511-808
Q07ZU6_SHEFN/559-867
D2QNK4_SPILD/539-819
A0Z1Q8_9GAMM/517-806
G4CQ94_9NEIS/217-343
B1JIR7_YERPY/424-680
F7L4A0_BACOV/613-1041
D5BBA3_ZUNPS/351-777
B3QR25_CHLP8/585-834
H0MY08_SALMO/465-750
B2TEE2_BURPP/493-726
A1AP18_PELPD/452-682
D7JXA1_9BACE/618-1054
D2EXR7_9BACE/684-1125
E0NTJ4_9BACT/487-738
G2PSF4_MURRD/653-1011
G9EE81_9GAMM/399-653
F8EKN7_RUNSL/468-728
F2GAE8_ALTMD/480-756
C9L2H6_9BACE/640-1080
H8ZXN9_NEIME/649-939
F5MDS3_SHIDY/414-659
A6V8Q8_PSEA7/564-849
D7I7E0_9BACE/399-681
F1WTX1_MORCA/754-1070
Q1GT46_SPHAL/563-820
F0KHD1_ACICP/480-717
A6KXW2_BACV8/665-1131
D8JTK2_HYPDA/404-625
A5FJY5_FLAJ1/393-666
H0KH57_AGGAC/397-649
E6KXB9_9PAST/496-742
D2EYP5_9BACE/625-1055
D5BAM2_ZUNPS/381-611
B0MWF5_9BACT/525-794
F8J5D1_HYPSM/560-805
E6XFP4_SHEP2/411-665
F8NCT1_9BACT/635-1065
D0X3T9_VIBAL/386-610
F4M822_ECOLX/464-745
D0TA88_9BACE/507-912
E8UZF5_TERSS/432-674
E5VAY6_9BACE/654-1099
Q2L2C4_BORA1/570-820
D7K5D4_9BACE/473-748
H7FUF1_9FLAO/629-1020
D0JV91_YERP1/511-600
G7F0P8_9GAMM/486-760
B3JFT0_9BACE/582-982
G3ZVV5_AGGAC/367-662
H3QPA9_BRUAO/436-675
F3L556_9GAMM/7-80
Q3K659_PSEPF/397-624
B0RLD7_XANCB/492-737
H1XKJ6_9XANT/488-721
F2LNH2_BURGS/459-702
B3I3Y9_ECOLX/510-746
F0BQJ9_9XANT/495-765
H8KX53_SOLCM/630-1042
G8PRT4_PSEUV/384-602
G7RDF1_ECOC2/409-655
H7ZC95_CAMJU/424-694
G0D0S4_ECOLX/418-695
D2EZK9_9BACE/606-965
H4WNP2_ECOLX/514-759
H8KT33_SOLCM/417-675
G6YSZ2_9ALTE/482-716
C3Q9A2_9BACE/630-1057
B5JCL9_9BACT/414-675
G7D2R7_BRAJP/544-793
A1ANF4_PELPD/455-701
Q9JPK2_NEIME/462-701
I0KJM5_STEMA/458-717
E5Z7C0_CAMJU/459-708
D6H7H9_NEIGO/177-430
C2FUK7_9SPHI/2-381
H1NKT1_9SPHI/715-1121
B4RGM3_PHEZH/466-743
F2KZH9_PREDF/729-1143
H4JEA7_ECOLX/411-659
A6ESC9_9BACT/369-600
H1C5N9_ECOLX/35-269
H3T655_PSEAE/577-882
D4X1N4_BACOV/519-922
D7IHL6_9BACE/611-1026
G9ZVY0_9PROT/590-823
A1RK16_SHESW/421-660
B0A5I3_YERPE/520-829
E4PED2_ECO8N/456-724
D9PFU0_9ZZZZ/1-217
D1W6H4_9BACT/614-1027
B7B604_9PORP/686-1077
F2FWQ1_SALGL/490-728
C6W0C3_DYAFD/739-1134
Q1GRU8_SPHAL/622-968
Q15PQ9_PSEA6/457-743
G7EKW2_9GAMM/519-789
I1AFV2_PSEAI/385-614
F0R5T8_BACSH/913-1080
G8WJN0_KLEOK/479-716
D7XRI7_ECOLX/453-721
E7T236_SHIBO/474-730
A1ZMZ2_9BACT/521-759
A6LCU6_PARD8/639-1054
Q1NA85_9SPHN/647-937
B9R3U3_9RHOB/421-669
E8PG26_ACIB1/512-771
B0RQW0_XANCB/552-791
H3NUT8_9GAMM/1027-1097
F3Y4W4_9FLAO/645-946
Q3BXL0_XANC5/632-888
B6VVF1_9BACE/684-1101
H1NUY8_9SPHI/413-833
B5NVJ4_SALET/455-723
B7V6F0_PSEA8/445-692
G8UHY0_TANFA/636-1061
A3U585_CROAH/803-873
F3PPG7_9BACE/211-634
Q89LN9_BRAJA/539-769
H4T982_ECOLX/464-714
B5S4T4_RALSL/412-650
G6Z310_VIBCL/437-692
F7VCF8_9PROT/484-750
D5HB43_SALRM/528-787
F3X006_9SPHN/647-1032
G6EEQ0_9SPHN/481-717
H8A1E0_CAMJU/416-689
F9CGB9_ECOLX/493-728
D9RRH6_PREMB/746-1160
F9AWU1_VIBCL/452-711
B4WXV0_9GAMM/438-684
H6SPH3_RHOPH/402-653
F3PVB5_9BACE/634-1047
F1Z3R2_9SPHN/500-771
E5UWA6_9BACE/2-199
F6F2T8_SPHCR/488-760
B7BBU9_9PORP/479-885
D5H7H1_SALRM/408-654
C9VDP8_9RHIZ/413-660
E4R666_PSEPB/537-796
Q841B0_NEIME/432-671
F8GTL2_CUPNN/617-910
Q82WN2_NITEU/388-611
E4VTR1_BACFG/649-1060
E4MC71_9BACT/625-903
B3CET9_9BACE/632-1046
A3EII4_VIBCL/513-783
E4TLI3_MARTH/495-792
E0EG30_ACTPL/607-897
G0AA66_COLFT/561-878
D7J353_9BACE/617-1039
B5WDI5_9BURK/499-730
A7BTR4_9GAMM/125-372
D4X6S2_9BURK/424-680
A3UER1_9RHOB/406-649
E3GC13_ENTCS/392-653
C7KRN4_ACEPA/508-785
F9GPG9_HAEHA/518-813
F0C1Y2_9XANT/621-894
H8AJU4_CAMJU/1-51
D8P730_RALSL/473-707
E6MQN7_9BACT/886-1075
B7RZM4_9GAMM/469-726
E6JEM4_RIEAN/580-979
C3PWG4_9BACE/518-916
H1KIB6_METEX/500-737
E8RMF6_ASTEC/1060-1120
C6VSK5_DYAFD/756-1176
E5X181_9BACE/740-1139
F7LQP9_9BACE/716-816
C7X4V2_9PORP/596-963
C6M1U9_NEISI/440-680
D3I1Y0_9BACT/601-906
E6XAX2_CELAD/597-1014
A7MSR9_VIBHB/539-826
D2EWX1_9BACE/638-1057
C3Q6I0_9BACE/665-1096
A4SHA9_AERS4/384-610
C7JXB7_ACEPA/80-312
H0JGD2_9PSED/560-798
F3KZS9_9GAMM/388-615
A5V964_SPHWW/469-731
H4XHC4_ECOLX/464-745
D2TRI4_CITRI/400-660
D4VNG4_9BACE/621-945
E6MR67_9BACT/615-1061
A4NSP4_HAEIF/578-914
F9RC10_9VIBR/464-701
I0KRP1_STEMA/599-957
F6AU84_DELSC/443-685
C5S401_9PAST/420-678
A4CBH2_9GAMM/523-814
F5UM66_9CYAN/692-942
E0TBN9_PARBH/478-712
F0BCH1_9XANT/650-918
F9IJ76_ACIBA/504-771
C2J1D4_VIBCL/513-783
D0JR71_YERP1/2-154
E2NGL9_9BACE/42-494
F1Z4R7_9SPHN/512-792
H8L486_FRAAD/516-758
E6STR8_BACT6/633-884
C3Q1X8_9BACE/466-712
C7KGX3_ACEPA/272-550
E6T3W6_SHEB6/503-746
B0SX80_CAUSK/474-753
C3RDQ6_9BACE/602-1000
H3MDE8_KLEOX/389-621
F0BTS4_9XANT/486-731
Q841C2_NEIME/430-668
D8JYV2_HYPDA/535-805
G7FDG0_9GAMM/477-717
H1DKZ8_9PORP/629-947
D7IIQ3_9BACE/4-188
D0TJ00_9BACE/639-1054
E7JVK5_SHISO/198-465
E3HNK6_ACHXA/535-768
C6WVM7_METML/1118-1222
B4SRR0_STRM5/494-750
E5U3P5_ALCXX/402-658
B0HKD1_YERPE/429-685
G8TN75_NIAKG/737-1124
E1VNI1_9GAMM/492-749
A7V1Q1_BACUN/650-873
E1QDF9_DESB2/448-685
E6WV85_PSEUU/449-721
C6IUG9_9BACE/605-1045
F7NZG0_9GAMM/477-717
G5YD51_ECOLX/464-745
G8TLK5_NIAKG/658-1062
B7IAK9_ACIB5/502-755
H4QHA2_ECOLX/448-696
Q09AN4_STIAD/604-860
E7H6I0_9BURK/512-750
A2SGM4_METPP/530-832
Q01UK9_SOLUE/488-775
G5NPN7_SALET/288-524
B1X7D5_ECODH/514-759
H2IMD6_9VIBR/467-697
H5R1V8_ECOLX/390-613
G5Y678_ECOLX/510-746
F3PUD7_9BACE/404-679
F0QGR3_ACIBD/465-697
Q5LHS4_BACFN/489-792
F0LRM5_VIBFN/427-667
F8G3Z8_PSEPU/577-826
F3QSV9_9BACT/895-1097
A4W7V0_ENT38/405-663
B4STQ3_STRM5/764-1046
F6ET41_SPHCR/489-793
H8FEH4_XANCI/473-711
G9AXE3_PANAN/500-736
Q1VVC9_9FLAO/378-607
D3IPK9_NEIME/257-361
A4ADC6_9GAMM/387-663
A9WXC4_BRUSI/413-660
G1XWG8_9PROT/406-660
A9HEU6_GLUDA/524-774
E1GUX5_9BACT/508-750
E8D8X9_SALMO/469-717
G7A772_VIBCL/15-157
Q0K0L0_CUPNH/512-759
A4VFI8_PSEU5/475-715
F0ARH9_NEIME/625-914
A5V691_SPHWW/589-861
C3R563_9BACE/491-776
E1SSA3_FERBD/412-656
Q7DDR7_NEIMB/462-702
C7PAI3_CHIPD/624-910
C7K2K0_ACEPA/513-768
B5NUC2_SALET/488-723
E4QPG3_METS6/547-815
Q39ES1_BURS3/585-822
F4VTW3_ECOLX/421-655
H4LNU3_ECOLX/464-745
A8UJ22_9FLAO/602-931
A7UXP3_BACUN/652-1071
Q392A5_BURS3/517-772
H1M8R4_9BACT/698-1090
C9KW02_9BACE/492-592
E4TV97_MARTH/498-784
A1TIL6_ACIAC/475-709
B0NUE1_BACSE/848-1041
C4F709_HAEIF/742-1076
H3L8Z0_KLEOX/479-716
D7YSU0_ECOLX/421-655
H1YSQ1_9GAMM/570-903
F3WW91_9SPHN/504-800
D4Z5F7_SPHJU/676-853
D7IAY0_9BACE/613-1026
B4SR26_STRM5/445-695
A1RIK9_SHESW/522-763
C7JZT2_ACEPA/513-768
E8RV96_ASTEC/728-1036
C6WVM7_METML/854-1088
A0Y3P5_9GAMM/465-710
A0M0B4_GRAFK/381-610
D2EUN6_9BACE/656-1072
G8XAN3_FLACA/504-762
E1P4X5_NEILA/283-572
Q212U5_RHOPB/473-721
Q1LIS7_RALME/520-752
B3A7G8_ECO57/510-746
C4HYY3_YERPE/451-692
H3QR02_BRUAO/397-619
C3Q6B2_9BACE/406-863
C3Q3V1_9BACE/594-998
F3WVB0_9SPHN/643-928
B3PGB6_CELJU/597-902
H4K8U2_ECOLX/411-659
F9XSH4_CAMFE/2-149
D7IVN5_9BACE/607-1016
D7IBM2_9BACE/619-1072
A7AH20_9PORP/714-1106
G5G8K2_HAEAP/496-787
E8PF04_ACIB1/492-733
D5BE67_ZUNPS/668-1080
A0M7C3_GRAFK/634-996
E9XQH2_ECOLX/510-746
Q2IUZ2_RHOP2/510-749
D4VT57_9BACE/3-368
E3HST9_ACHXA/491-732
C6I185_9BACE/731-1136
H4KAH9_ECOLX/388-626
D1QT96_9BACT/839-1028
F5I864_ACIBA/124-263
G2IMK8_9SPHN/627-940
Q5FTH7_GLUOX/497-702
E8D2N8_SALMO/455-723
H4V8N2_ECOLX/390-613
C7PQX1_CHIPD/595-987
E8E824_SALMO/382-649
H1YAR7_9SPHI/692-1063
E6SWK3_BACT6/605-1028
F2BX47_9FIRM/328-430
Q82WX2_NITEU/602-847
D4T0T0_9XANT/543-805
A3WJB3_9GAMM/471-737
D6D2S4_9BACE/599-1028
D5EU54_PRER2/892-1084
D7K4G0_9BACE/605-1014
C3K9F5_PSEFS/567-810
F0RBY3_CELLC/639-1054
F3XMX5_9FLAO/491-762
Q1RAF5_ECOUT/432-671
G6ZZF6_VIBCL/467-698
D0TF25_9BACE/594-999
E6X5I4_CELAD/546-951
B5ESU0_VIBFM/466-723
E6X8L2_CELAD/505-761
Q8ZPD5_SALTY/454-702
A7FEM1_YERP3/468-724
G2EHD4_9FLAO/478-741
A0Y0K7_9GAMM/221-533
B5QUY7_SALEP/465-750
D3ICN5_9BACT/513-766
G8ULC0_TANFA/704-1102
C4N4U5_ECOLX/65-198
B3QSQ8_CHLT3/469-727
F3KVW6_9BURK/384-600
B0VSR4_ACIBS/467-753
B2ICK5_BEII9/540-776
F0C9L7_9XANT/606-900
C4EYL2_HAEIF/578-914
D5VDM4_CAUST/525-769
F5QCJ9_SHIFL/441-697
H5LYX3_ECOLX/514-759
F8H554_PSEUT/492-742
Q11WC4_CYTH3/511-748
A7ZY62_ECOHS/514-759
Q0HXW2_SHESR/481-723
G6E8N0_9SPHN/552-823
D4VEX3_9BACE/680-1083
H1XR35_9BACT/475-737
G0K332_STEMA/472-756
H5TDG3_9ALTE/641-759
A6T179_JANMA/587-823
F4AQY4_GLAS4/467-709
B1ZXH8_OPITP/390-619
F0C3C2_9XANT/488-727
G7EEA0_9GAMM/619-897
E8F7I2_SALMO/488-723
E8FXZ4_SALMO/488-723
H1GK59_9FLAO/693-1103
A7HU99_PARL1/444-704
A1WVX5_HALHL/423-689
Q5NR42_ZYMMO/539-785
B3C7H2_9BACE/628-1068
E1HLS5_ECOLX/448-696
Q4UX13_XANC8/505-771
C3Q859_9BACE/668-1129
D8JMU9_ACISD/478-722
A3D9E1_SHEB5/484-796
Q8A6E5_BACTN/587-950
G2DZV9_9GAMM/442-675
Q5NQ20_ZYMMO/484-798
F5IZG8_9PORP/695-1121
F8EUY0_ZYMMT/478-756
H5BKX3_ECOLX/510-746
F4AR09_GLAS4/739-1036
A5ZFW0_9BACE/731-1147
C1HUB4_9ESCH/474-730
D6J7Q9_ECOLX/464-745
C8WZ55_DESRD/404-640
F9ANU7_VIBCL/479-749
D8ALJ7_ECOLX/448-696
B4A3E3_SALNE/464-702
E1WLX9_BACF6/696-1088
G7FRE3_9GAMM/433-699
C6W060_DYAFD/642-1041
G5GCB8_9BACT/593-991
B5EP66_ACIF5/509-776
E9Y0C3_ECOLX/432-671
C3X2C0_OXAFO/503-762
D6GNL0_9ENTR/515-760
A1B3P4_PARDP/419-712
G7QPX9_LEPII/449-709
F7LUE3_9BACE/606-1001
E6MPW4_9BACT/636-1029
F3BNW2_PSEHA/512-788
A5UE72_HAEIE/680-983
Q1BRJ5_BURCA/475-706
F8EMA8_RUNSL/739-1134
D9P5P6_ACTPL/639-928
C5BIP3_TERTT/574-788
H4TKZ9_ECOLX/514-759
A3DAI8_SHEB5/557-797
F0QZV7_BACSH/972-1077
Q1CSV7_HELPH/537-812
B8KTP2_9GAMM/459-718
D8D9K5_COMTE/583-842
Q926C6_RHIME/483-723
F5KGN0_PSEAI/457-719
Q4UZN0_XANC8/527-864
C7M5T0_CAPOD/589-1013
F3WWM1_9SPHN/491-758
E5WVP6_9BACE/634-1034
B0GLE6_YERPE/534-775
F0CD07_9XANT/1-217
F1Z866_9SPHN/514-791
F4AKD8_GLAS4/645-752
F9Z7N0_ODOSD/714-1135
Q82TZ3_NITEU/455-715
H1RWN9_COMTE/435-672
D0P7W4_BRUSS/441-680
G8LJL5_ENTCL/496-730
H0LBY2_SALMO/488-723
F4CAA8_SPHS2/491-754
I1DVU4_9GAMM/496-769
E2NIB3_9BACE/1-343
D4VC97_BACVU/648-1105
B6W418_9BACE/491-776
D0M8C9_VIBSE/434-692
A4NH29_HAEIF/655-989
G0K4N9_STEMA/489-739
F9ETV4_9NEIS/440-680
C7KRM6_ACEPA/532-812
E1YL93_9DELT/426-661
F8NC77_9BACT/645-1036
D5BD93_ZUNPS/641-1026
E1KUQ5_9BACT/543-802
F0AL24_NEIME/624-913
C8T6E5_KLEPR/515-760
H1NMB1_9SPHI/614-1050
C8PYN4_9GAMM/454-703
E6MXE9_NEIMH/1-56
G1VHX3_9BACT/515-793
G5T6J4_ECOLX/473-729
B7JWH8_CYAP8/590-824
G2DY24_9GAMM/489-754
Q5LGX9_BACFN/614-1004
E4T5K9_PALPW/616-1027
E2X3G1_SHIDY/342-565
Q5DIR3_PSEAI/550-793
H0F2B8_9BURK/418-672
F3GK66_PSESJ/1-115
D4SV51_9XANT/667-956
E7A555_HAEIF/611-946
C1HPX3_9ESCH/510-746
A1BB45_PARDP/12-196
D1PUW9_9BACT/755-1169
E6B9F9_ECOLX/373-640
A0Z5J1_9GAMM/564-820
E1PN18_CAMJM/447-704
D0WTR4_VIBAL/452-677
D4WGI1_BACOV/667-1067
D0KL18_PECWW/483-726
H3SWT8_PSEAE/487-763
E1KQD7_9BACT/407-661
F6CS08_MARPP/556-800
B2HYL5_ACIBC/441-684
C3WQ61_9FUSO/422-661
G1VD39_9BACT/506-910
F4C907_SPHS2/641-1057
F1WQW9_MORCA/546-807
F9ZJU6_9PROT/561-793
F8NB18_9BACT/694-1102
C6ICM3_9BACE/458-707
F0CBU7_9XANT/598-949
F3XUF0_9FLAO/590-984
G9FZS3_HAEIF/469-742
F5IWX0_9PORP/600-1009
E4MCP2_9BACT/661-1063
F9Z2T1_ODOSD/724-1129
C5BLP6_TERTT/517-796
Q1C0R2_YERPA/424-675
A5WFK2_PSYWF/511-753
F9GUL8_HAEHA/812-1093
D4EF93_AGGAC/369-655
I0TCV1_9BACT/692-1100
Q8YQ11_NOSS1/19-257
B5SCY1_RALSL/383-637
G9VK07_SALMO/455-723
E6SYG1_SHEB6/471-719
D2MJU1_9BACT/393-634
A0YDK2_9GAMM/356-619
A4A9P5_9GAMM/533-779
G2HW37_9PROT/388-605
G5UG65_ECOLX/474-730
H0KQ95_9FLAO/94-343
H5VK90_SALSE/459-695
F4VQX5_ECOLX/490-728
H0F2D4_9BURK/486-721
A2WA75_9BURK/463-670
G7BQH1_VIBCL/479-749
C7L2Z1_ACEPA/488-754
G2PS13_MURRD/663-1100
H3L6C7_KLEOX/491-726
G7SVJ7_PASMD/487-776
H4JJH3_ECOLX/514-759
A6E8Z6_9SPHI/615-985
A5VYU9_PSEP1/545-807
D7I9L0_9BACE/636-1082
E4VSX0_BACFG/508-913
G0J4A3_CYCMS/607-1015
A4TVC6_9PROT/414-659
E7I143_ECOLX/220-468
F5NIK8_SHIFL/195-462
G0EU92_CUPNN/516-755
F7T866_ALCXX/500-739
G7A6V0_VIBCL/386-610
B5ZE43_GLUDA/702-1063
F7RJQ0_9GAMM/471-716
B7AMG8_9BACE/646-1094
G3IXV6_9GAMM/532-809
A2SFW8_METPP/468-710
IUTA_KLEPN/475-731
C6VWW2_DYAFD/618-1016
C3QN02_9BACE/420-672
I0KS07_STEMA/482-794
B8L286_9GAMM/584-841
F2GAR7_ALTMD/791-1073
D0Z2Z3_LISDA/446-690
C4T2G3_YERIN/424-664
B9J7E6_AGRRK/489-741
H3MIK9_KLEOX/485-725
D4XI85_9BURK/491-738
B4WC76_9CAUL/642-986
C0Y234_BURPE/479-717
C9Y4R6_CROTZ/455-681
F4QNQ3_9CAUL/549-825
Q2RUF4_RHORT/592-826
G5VQR4_ECOLX/432-671
A6EG25_9SPHI/689-1081
D0TUU6_9BACE/610-1075
G2LV60_9XANT/472-737
Q6JPV5_ACTSU/655-945
A9MJH0_SALAR/475-731
F6GBI4_RALS8/511-744
A4TRX5_YERPP/424-675
F5MZI0_SHIFL/145-390
B0T4E5_CAUSK/498-790
E1WLY1_BACF6/719-1135
F7TMZ6_PASMD/290-585
C6Y0D4_PEDHD/719-1142
G2I290_GLUXN/510-791
H1NTG3_9SPHI/676-1091
A9L4A9_SHEB9/440-679
A8UKL6_9FLAO/501-758
G5U7M7_ECOLX/448-696
H8L5K0_FRAAD/633-977
B5P5I3_SALET/510-746
D5QEI4_GLUHA/556-834
Q1C2J2_YERPA/442-689
C4N4W2_ECOLX/65-198
D1JW80_9BACE/945-1145
G4Q562_ACIIR/2-64
C9QKV0_VIBOR/450-700
E9VLS9_ECOLX/418-681
F1WX99_MORCA/682-999
B5EYP9_SALA4/382-649
B6JDF1_OLICO/537-771
F3LLV8_9BURK/592-921
A4N776_HAEIF/532-862
E8CTS5_SALMO/382-649
F5J257_9PORP/490-765
C1NGY0_9ESCH/405-628
H5MN47_ECOLX/390-613
F8N5Q6_9BACT/615-1036
A9H7L9_GLUDA/564-883
Q1D365_MYXXD/600-954
D4VAA3_BACVU/618-1110
B2GYS8_BURPE/516-755
G7RHM8_ECOC1/514-759
E3NTH0_CAERE/495-739
C4IUM7_BRUAO/448-692
E7I1N5_ECOLX/464-745
E0NQ96_9BACT/490-894
H6MCJ4_ECOLX/514-759
E1WUB3_BACF6/2-169
E4ZA60_NEIL0/461-720
G8TKQ6_NIAKG/633-834
F3WZ13_9SPHN/443-677
Q2VR59_PASHA/638-915
G7AXI4_VIBCL/437-692
Q8A1Q5_BACTN/630-1050
F8DXA5_ZYMMA/466-709
I0NAP3_SALET/459-695
F5XCB0_PORGT/470-754
F5S962_9NEIS/629-914
B1XER5_ECODH/525-773
Q2N9F7_ERYLH/362-612
C2LLT6_PROMI/413-648
H8KR82_SOLCM/598-990
D0SJF8_ACIJU/438-703
F0H4C1_9BACT/515-763
B3C9Q5_9BACE/574-986
Q0C037_HYPNA/510-777
Q841C7_NEIME/431-669
D6V907_9BRAD/540-804
E4W1C1_BACFG/649-1079
H1Y8K7_9SPHI/710-1134
H1RTX3_COMTE/487-728
E3I545_RHOVT/443-694
Q1IEH3_PSEE4/510-758
F7R653_SHIFL/145-390
G8Z3L0_ECOLX/65-198
G7F550_9GAMM/548-862
F6ARD6_DELSC/609-869
A6SYI6_JANMA/491-732
Q79GM9_BORPE/494-733
D1TZC2_YERPE/478-719
G1XWB9_9PROT/316-592
H4UIU0_ECOLX/448-696
H1NU87_9SPHI/639-1087
B2K5A0_YERPB/420-697
G2E6Y0_9GAMM/455-690
A9KA81_BURML/462-683
C5TBX8_ACIDE/517-739
E9TGA2_ECOLX/514-759
Q304R6_ACTPL/435-662
H8BK71_CAMJU/142-402
D6YQZ0_PANVC/503-739
A3WGG6_9SPHN/747-1095
D4H650_DENA2/479-727
H8IEE5_PASMH/468-726
D3IKJ6_9BACT/346-764
D4T6U3_9XANT/470-712
H4J791_ECOLX/421-655
F3L4W7_9GAMM/466-706
O87501_ECOLX/421-655
Q0HK42_SHESM/563-882
A5ZB83_9BACE/659-1086
D5HCW0_SALRM/375-639
B0UHQ4_METS4/538-824
G1VFJ8_9BACT/444-690
A6X414_OCHA4/472-738
E8FXP1_SALMO/490-728
D0TAJ0_9BACE/578-979
A9FT19_9RHOB/474-698
E8PET8_ACIB1/467-753
D2QKQ6_SPILD/678-1100
F5NR44_SHIFL/525-773
H4VI17_ECOLX/391-668
F3PHK4_9BACE/530-941
F3LTA3_9BURK/559-800
D1PVU1_9BACT/443-700
Q2MJC1_VIBAN/2-185
F3J7U3_PSEAP/427-670
G2CLX4_ECOLX/394-642
G7TGD1_9XANT/491-732
D4DXL5_SEROD/490-749
H1Y4T7_9SPHI/742-1170
C6I351_9BACE/551-803
D0H422_VIBCL/444-679
C3R888_9BACE/593-1022
C6XZX4_PEDHD/584-862
B7BA75_9PORP/616-1011
B4SS23_STRM5/587-852
D6KP33_9FIRM/605-891
H4SQ01_ECOLX/421-655
E8GVH8_SALMO/390-613
Q8PE61_XANCP/756-1065
D1PWP0_9BACT/651-918
E3EZW8_KETVY/1-240
C3RDS9_9BACE/703-1120
F0KPB3_ACICP/554-828
B0VNF2_ACIBS/462-695
B0HUD1_YERPE/400-664
G0CHQ6_XANCA/756-1065
F3V465_SHIDY/1-177
Q3JK06_BURP1/490-750
E7BFW3_NEIMW/462-702
Q5LAH9_BACFN/636-1050
E6YKW3_9RHIZ/462-720
E3HPT8_ACHXA/472-708
G5G350_HAEAP/397-649
E1WP56_BACF6/518-783
H5NBD3_ECOLX/382-649
B3C7U2_9BACE/598-1000
H8L0J6_FRAAD/523-769
F4KZ40_HALH1/600-990
D7HWM6_PSESS/1-55
A3EJZ2_VIBCL/444-679
F4L022_HALH1/591-980
C4TZ48_YERKR/489-723
D8BT48_ECOLX/451-688
F9J4Y2_ACIBA/492-733
C3QS12_9BACE/667-1076
B7NR96_ECO7I/432-671
F2LKM1_BURGS/449-705
E9UBR2_ECOLX/493-728
B1KK10_SHEWM/623-874
E2NG92_9BACE/638-976
F8EB53_RUNSL/536-808
G3ZG72_AGGAC/599-869
H4VDE6_ECOLX/514-759
G3IV27_9GAMM/503-795
D1JL30_9BACE/508-913
C1DMN0_AZOVD/529-802
A5P708_9SPHN/418-644
B7NCI6_ECOLU/395-658
D2UFU4_XANAP/472-731
A3WX12_9BRAD/510-792
A4G185_HERAR/474-715
F2G504_ALTMD/701-1013
E2ZTE6_PSEAI/514-765
H8AXX0_CAMJU/449-705
B4RN28_NEIG2/127-288
D0TDH8_9BACE/339-593
H1QDK9_9ACTO/3-155
G6AH12_9BACT/389-634
G2PQA8_MURRD/630-1008
F9BAY3_VIBCL/479-749
F9D9T7_9BACT/443-689
D8JE29_ACISD/783-1067
F0R7Z1_BACSH/598-904
C3QU27_9BACE/645-1046
B6JIU5_OLICO/462-711
G0J1I3_CYCMS/712-1122
E7XUZ0_SALMO/454-702
H2FZP0_OCESG/384-610
Q64SU1_BACFR/458-707
F0RF69_CELLC/559-802
D7W1H8_9FLAO/537-963
H5R5P0_ECOLX/464-745
D7JZG2_9BACE/673-1127
H8MLX7_CORCM/762-1018
H5SDB1_9BACT/451-695
H1H0X2_9FLAO/639-1031
G1WEB1_9BACT/661-1094
Q7WLA3_BORBR/491-733
B0HF79_YERPE/400-664
H5TE77_9ALTE/454-681
H4IJ59_ECOLX/388-626
F6ID04_9SPHN/528-790
D0TR19_9BACE/583-984
F5Y850_TREAZ/422-667
C4ZKN9_THASP/427-681
F5J0T0_9PORP/650-1061
F3WYF0_9SPHN/425-682
G5SR32_9BACT/641-1095
H4PD43_ECOLX/390-613
Q64YL0_BACFR/534-930
I0JVH7_9BACT/540-824
D2QD28_SPILD/627-1046
H8MHF4_CORCM/605-861
E2ZUS5_PSEAI/567-883
G2EHM5_9FLAO/758-1171
Q2RY00_RHORT/457-708
G1VEZ5_9BACT/18-201
H4S9D8_ECOLX/514-759
C6VRJ6_DYAFD/534-795
Q09DK8_STIAD/651-1039
E6XIJ2_SHEP2/443-684
A7LYV2_BACOV/473-748
C9PUP8_9BACT/389-650
G9RBS1_9ENTR/494-731
B6W5P8_9BACE/670-1107
D3IM86_9BACT/385-675
E6RGP4_PSEU9/512-756
C3R908_9BACE/718-1179
G8T7Z7_NIAKG/691-1105
F1WEL4_MORCA/543-817
F5JWM5_PSEAI/550-866
F9Q8L0_9PAST/50-120
H4ZBM3_ECOLX/493-728
F6F3Y9_SPHCR/511-772
E8KJM5_9PAST/477-709
C9Q9Q9_9VIBR/411-658
C7JQ63_ACEPA/519-816
H0PH89_9SYNC/620-852
D4V5T8_BACVU/605-1009
B9CIG0_9BURK/615-854
G9S074_9PORP/395-679
Q02P73_PSEAB/477-717
A8KI44_BURPE/479-717
C3RFM5_9BACE/660-1085
G0J429_CYCMS/754-1143
B1XBX7_ECODH/390-613
Q0K6W4_CUPNH/454-686
H8BEA7_CAMJU/424-694
Q2G5J0_NOVAD/521-781
E2PAV2_PASHA/518-792
H3NA04_KLEOX/516-761
C0BIF5_9BACT/382-608
F3F0K1_9PSED/562-800
F7RMH7_9GAMM/561-868
E5UEH8_ALCXX/445-707
H5VL31_SALSE/490-728
D6JPJ9_ACIG3/492-733
Q88QG8_PSEPK/413-638
D3IPD5_NEIME/274-378
E3A6S2_PSEAI/516-789
C4SCM8_YERMO/408-663
F3L3M2_9GAMM/481-731
Q1GWE4_SPHAL/541-785
E7YTM6_SALMO/490-728
G4BE70_HAEAP/386-638
F7NSU8_9GAMM/504-778
H4UV52_ECOLX/510-746
B3H8X0_ECOLX/395-662
B8CVT9_SHEPW/469-715
Q2M5P4_PSEPU/423-661
A0KQ46_AERHH/387-647
D1JUV1_9BACE/678-1115
D0SZU7_ACILW/477-717
E8RVQ4_ASTEC/760-1101
E1YP61_9BACE/416-680
C6VSI7_DYAFD/733-1141
G7FKL9_9GAMM/513-757
A5ZJD5_9BACE/591-874
B7AG87_9BACE/603-1019
C6RD27_9PROT/686-985
F3E9Y8_PSESL/581-810
H3MNR4_KLEOX/120-354
F4CAV8_SPHS2/700-1111
H7U1R6_CAMCO/424-694
F9ZUD5_ACICS/495-767
H1HNV2_9BACT/631-1061
G6AY64_9BACT/445-553
A2WF39_9BURK/414-674
E4VWB9_BACFG/731-1132
G5GNB3_9FIRM/421-686
G8NRB6_GRAMM/519-826
F0HA47_9BACT/583-994
E7ADY6_HAEIF/625-914
B5YVE2_ECO5E/411-659
H8D812_ECOLX/421-655
F5SW89_9GAMM/75-337
H8BP26_CAMJU/458-754
D4VII9_9BACE/691-1092
C8WG18_ZYMMN/436-679
Q8X8H4_ECO57/493-728
F5J228_9PORP/593-955
F3JZR5_PSESZ/20-245
H5VTQ8_SALSE/455-723
A1ZQS0_9BACT/513-787
G0AFQ3_COLFT/523-833
D9RRL9_PREMB/524-768
B6W1A2_9BACE/609-1006
H5WFW4_RALSL/400-620
F9ZD02_9PROT/441-688
A8ERP3_ARCB4/401-675
F3HX44_PSESF/423-666
F7LAK5_BACOV/656-1084
E6JIQ2_RIEAN/515-780
Q1GUK7_SPHAL/450-681
D1PD23_9BACT/590-991
Q7P666_FUSNV/454-709
Q4ZSE6_PSEU2/502-814
F6IKN8_9SPHN/439-709
Q6FD17_ACIAD/570-807
D6IDV7_ECOLX/475-712
D2ZUB7_NEIMU/232-491
E8PE70_ACIB1/538-855
B0HVV4_YERPE/438-676
H5L4M3_ECOLX/514-759
C3Q9E8_9BACE/592-1000
H3TBM6_PSEAE/567-883
H7VK05_CAMCO/447-703
A1V3Z5_BURMS/498-735
C7KV86_ACEPA/528-803
Q1GXG3_METFK/570-822
D3IEA4_9BACT/442-562
G8UQY4_TANFA/616-1012
B4SRD9_STRM5/612-942
B9TE74_RICCO/233-470
Q1BPK2_BURCA/500-746
D1K3V6_9BACE/596-1006
H1H8N2_9FLAO/530-778
A6EFF9_9SPHI/604-1019
F5Z4C7_ALTSS/588-902
D3ICL7_9BACT/729-1094
Q3YE92_VIBPA/452-677
F3WYQ9_9SPHN/405-643
E6SVL9_BACT6/681-1137
Q210N8_RHOPB/530-788
D3RQJ3_ALLVD/394-622
D1JXM8_9BACE/636-1048
D3IPW6_NEIME/274-378
D1Q3W9_YERPE/424-680
E6AW74_ECOLX/380-628
B3RB14_CUPTR/467-698
C6VTM1_DYAFD/654-1069
F6IL61_9SPHN/511-777
F7RXM2_9GAMM/445-710
E7PCX2_PSESG/409-649
F7M5W5_9BACE/493-760
Q93PC3_9BACT/645-1088
F4C1P0_SPHS2/747-1143
A0Z6E5_9GAMM/573-885
F4C135_SPHS2/627-987
F0BIR7_9XANT/512-850
G0CEE6_XANCA/489-722
F7L5J5_BACOV/605-1035
D2QBV4_SPILD/525-793
E8B095_SALMO/465-750
F2ZWE3_9PSED/2-115
H4NZ91_ECOLX/510-746
H6NXJ3_SALTI/455-723
C3QFX7_9BACE/418-667
B6W108_9BACE/706-1134
B2FKT0_STRMK/501-771
D6IGP4_ECOLX/390-613
D9QNK8_BRESC/816-1145
E4QNZ9_METS6/510-766
Q6D897_ERWCT/532-781
G5LZD9_SALET/465-701
H8P085_RAHAQ/505-805
E5C8F5_9BACE/556-990
D4WHM2_BACOV/660-1080
C6VVR7_DYAFD/560-794
A3M783_ACIBT/514-710
C7PM44_CHIPD/711-1112
H5EX78_ECOLX/493-728
E5WTS5_9BACE/568-973
A7AGE9_9PORP/597-811
A0Z5U4_9GAMM/480-739
G3YUM1_9RALS/469-705
F1YRH1_9PROT/1-103
Q5LGM1_BACFN/709-1125
Q4ZMV9_PSEU2/499-767
A5ZHS3_9BACE/464-712
C4ZS42_ECOBW/493-728
B7H3D4_ACIB3/478-710
A6BWV7_YERPE/520-829
G0L8Y8_ZOBGA/640-1044
E6SNZ1_BACT6/684-1087
D3IP87_NEIME/274-378
A7GWQ2_CAMC5/464-756
F0EE30_9PSED/543-799
G9G035_HAEIF/469-743
A3ENN9_VIBCL/452-711
H5IWU4_ECOLX/464-745
F7NSN6_9GAMM/487-799
A7HI87_ANADF/467-714
D4V6B8_BACVU/573-1008
B8ECS0_SHEB2/505-798
G9W5I2_SALET/469-717
G6E344_9GAMM/473-723
E4VHE1_9HELI/226-477
B7ALX1_9BACE/594-1018
E0EBB0_ACTPL/85-383
I0TBJ0_9BACT/459-863
Q2P798_XANOM/472-737
C2DPH2_ECOLX/468-718
D3IP70_NEIME/259-363
B8EJN4_METSB/470-757
D1Q049_9BACT/617-1017
F8ZP84_VIBCL/411-658
D1DGL5_NEIGO/461-720
Q1YL87_MOBAS/440-686
D1K7F8_9BACE/602-1000
E5CHL9_9BACE/459-708
I1AP77_PSEAI/487-763
B9D0P2_WOLRE/455-663
A3D0W7_SHEB5/570-903
Q5LAN2_BACFN/606-1001
H5WS05_9BURK/634-892
G8UNM5_TANFA/711-1175
Q4ZLW9_PSEU2/494-753
F7LLG3_9BACE/338-728
A3N155_ACTP2/657-947
D1JT12_9BACE/638-1050
E2N012_CAPSP/587-1003
Q3IHF7_PSEHT/523-814
A3L9B3_PSEAI/465-745
B3PCI1_CELJU/488-748
C6IIR8_9BACE/766-1181
H4PWV1_ECOLX/514-759
G7FCY4_9GAMM/433-698
D2QLA0_SPILD/634-1031
Q933S4_ECOLX/456-668
E6K4I5_9BACT/692-1100
Q21MX1_SACD2/673-969
C4RW04_YERBE/408-657
G6AH24_9BACT/525-935
H4VBD1_ECOLX/510-746
D2ZJW8_9ENTR/661-728
F2EQY8_PANAA/452-734
G4Q9F8_TAYAM/656-846
D2UGZ4_XANAP/681-971
F4C6K6_SPHS2/697-1117
H0T5A5_9BRAD/472-731
D6JTN3_ACIG3/496-743
B5Z0W8_ECO5E/448-696
Q6KD36_ECOLX/418-695
G0E2D9_ENTAK/470-728
E9TPY4_ECOLX/456-677
C5BST4_TERTT/560-816
E1XAW2_HAEI1/699-988
F8EDU6_RUNSL/654-1060
D4SZJ1_9XANT/495-765
A6EFM7_9SPHI/582-985
H7UDX8_CAMCO/449-703
G5GAZ6_9BACT/467-873
F3VTG8_SHIBO/490-728
C3QQZ4_9BACE/626-1038
D7Z4Y6_ECOLX/468-718
H2WS51_CAEJA/3-102
B0MZ60_9BACT/491-768
A3LBD4_PSEAI/523-843
A5ZKM4_9BACE/725-1136
B8EB18_SHEB2/696-987
F9YV58_CAPCC/589-1011
D1PWP6_9BACT/623-1041
B1Z0C2_BURA4/499-742
B0NMG7_BACSE/418-682
C7X569_9PORP/422-670
A4C0J6_9FLAO/631-861
H1Y2E6_9SPHI/613-1027
H1NRR5_9SPHI/622-1045
D7VVW3_9FLAO/579-976
F8EE72_RUNSL/647-1070
E6MLL8_9BACT/689-863
C6W089_DYAFD/562-816
D7XIC8_ECOLX/390-613
D2QRQ2_SPILD/744-1187
B1J3G3_PSEPW/400-624
G6ZLF6_VIBCL/437-692
C3QJK9_9BACE/495-778
C9PPM6_9PAST/471-580
Q9F7Q2_PRB01/445-702
B2HWF4_ACIBC/470-703
G2UD97_PSEAI/467-741
Q1GQF3_SPHAL/567-712
A6AIP8_VIBCL/387-609
H4Y9B5_ECOLX/390-613
G4K984_YEREN/483-763
E0TBE8_PARBH/532-843
F0EWX4_9NEIS/440-724
Q9I116_PSEAE/583-819
B7AD07_9BACE/613-1060
G6AHB3_9BACT/582-977
G5SE39_SALET/4-157
D3IPN6_NEIME/264-368
E8RUF3_ASTEC/532-783
B4WB06_9CAUL/386-516
Q82T03_NITEU/515-764
E8RNP4_ASTEC/714-1005
C7CIC6_METED/439-722
E7RQM0_9BACT/576-861
E6WLG2_PANSA/530-778
A9MXV8_SALPB/461-697
A6QCB1_SULNB/421-669
D5MHT3_9BACT/460-556
C9XTY2_CROTZ/453-687
B3CIE4_9BACE/540-993
A9M0T2_NEIM0/560-906
Q8YV33_NOSS1/625-862
A5V8P3_SPHWW/475-729
F3XRM0_9FLAO/497-807
A1B251_PARDP/410-661
D4WSC3_BACOV/594-1018
B5JIH6_9BACT/492-737
F2NIC8_DESAR/526-773
Q8A8X7_BACTN/522-919
B5Z0D0_ECO5E/510-746
C7PFC8_CHIPD/681-1085
D0TUG6_9BACE/628-1044
F0BBJ0_9XANT/183-422
F3ZNY1_9BACE/629-1023
I1A7Q3_PSEAI/662-982
G2AAF0_ECOLX/490-728
B2FSQ7_STRMK/495-734
F6F0I5_SPHCR/754-872
E7NXG1_TREPH/393-674
D9QKR4_BRESC/576-905
F7LFI5_BACOV/695-1122
G5XKV2_ECOLX/474-730
Q0PBW1_CAMJE/458-754
G3ZU92_AGGAC/195-481
C6TWS5_BURPE/516-755
B5P7N9_SALET/488-723
D4WNI7_BACOV/759-1168
Q1DCB6_MYXXD/725-1131
F9D4N7_9BACT/616-1032
D7VH39_9SPHI/687-1045
H1DG11_9PORP/677-1113
B0UV05_HAES2/555-916
F3RWG5_VIBPA/443-696
E0Y1R7_9GAMM/488-579
Q63LI6_BURPS/576-813
C4GZX1_YERPE/475-713
G2L0D1_PSEAI/563-807
G2SK62_RHOMR/424-661
E1Q7B2_HELPC/537-812
F0H6L5_9BACT/391-652
A6WUB1_SHEB8/486-727
D7NCK3_9BACT/513-756
I0ZMD4_ECOLX/525-773
H3T5R3_PSEAE/407-652
G4PEH3_BRUML/376-598
F7M644_9BACE/692-1088
E4W0J0_BACFG/723-1125
Q3KBJ5_PSEPF/565-883
G2SGY0_RHOMR/505-805
B8KL67_9GAMM/483-756
E1TAY6_BURSG/398-618
E3DM58_HALPG/387-614
D7IYY9_9BACE/665-1092
Q1NF02_9SPHN/646-940
G6XT57_RHIRD/439-687
D5UZF9_ARCNC/452-694
H8MGZ8_CORCM/437-672
B7WR95_COMTE/387-640
H1IR11_9BACT/523-772
E4RRC8_LEAB4/477-731
H1XZQ2_9SPHI/619-1068
F7RNA1_9GAMM/543-837
B0T3Q6_CAUSK/522-784
A6L9L7_PARD8/401-622
D4S3P4_9FIRM/445-709
E6YQ31_9RHIZ/472-731
E1V663_HALED/413-679
F4UVW2_ECOLX/390-613
F9AB11_VIBCL/479-749
C0Y0R0_BURPE/499-736
E2ND48_9BACE/640-1055
B1FJ57_9BURK/478-726
D4YZL1_SPHJU/587-928
Q5LEN3_BACFN/623-1088
Q841G4_NEIME/425-663
E7P6H1_PSESG/486-799
B7L2Q1_METC4/439-722
C6Y3U2_PEDHD/614-1062
E8VUC5_VIBVM/449-711
A4XEG8_NOVAD/525-823
F1XD22_MORCA/831-912
E9WSP7_ECOLX/448-696
E8LLM2_9GAMM/428-677
F5HX45_ACIBA/581-898
I1DRC0_9PROT/392-648
E4T8S7_RIEAD/580-979
B3GZG2_ACTP7/445-673
B2PZJ4_PROST/719-905
C2LLM5_PROMI/450-696
D7K5G7_9BACE/618-1027
C3NRG5_VIBCJ/397-651
Q8PHT1_XANAC/498-815
Q1ND50_9SPHN/668-985
Q489M2_COLP3/482-748
A0M0Z0_GRAFK/519-793
F3WU13_9SPHN/642-907
G8TN24_NIAKG/641-1035
B8H2U5_CAUCN/812-1155
Q841E2_NEIME/431-671
F4QJ35_9CAUL/637-924
G7FQ11_9GAMM/381-607
D1K201_9BACE/522-920
B5CU51_9BACE/623-1024
E8AD46_SALMO/382-649
E5UQK7_9BACE/636-1048
F9Y6B2_9RHOB/418-669
C7KT80_ACEPA/567-818
A8H3L4_SHEPA/434-710
E6WRZ4_PSEUU/536-822
Q7WUA5_ACIBA/488-720
B1IUG3_ECOLC/493-728
F0P0N7_WEEVC/939-1058
C3QKF2_9BACE/618-1027
D3IP78_NEIME/271-375
H1HMT6_9BACT/502-907
H8KUW1_SOLCM/803-1207
B7LZ41_ECO8A/448-696
Q9A6E5_CAUCR/584-855
A7VA16_BACUN/651-1076
C3RFK0_9BACE/748-1137
H5JCX9_ECOLX/510-746
Q08QF6_STIAD/295-692
I0ZDT1_HELPX/286-561
A6EKI1_9SPHI/519-772
B8H114_CAUCN/2-44
E8I9R3_ECOLX/464-714
G2D0W9_ECOLX/382-649
B1J9H3_PSEPW/475-710
F5HVZ5_ACIBA/474-722
G0A2M7_METMM/421-679
A7M3L6_BACOV/419-701
C6S5V8_NEIML/654-944
D3IQ36_NEIME/274-378
C2DMB8_ECOLX/476-720
A4C714_9GAMM/446-544
B2FU12_STRMK/445-695
E0TCY1_PARBH/582-801
G2LQQ1_9XANT/480-790
F0BQM4_9XANT/693-1051
B3AUS3_ECO57/493-728
H0FD35_9BURK/472-705
F3EGP3_PSESL/510-769
G5FW33_9PSED/488-729
G1YND7_ECOLX/493-728
F5ISQ4_9PORP/627-885
E6MNZ2_9BACT/484-753
Q2T600_BURTA/525-771
B7B4W9_9PORP/84-477
C2FWT1_9SPHI/622-1039
F0A0G5_NEIME/456-727
D3IPU0_NEIME/274-378
G0J8G9_CYCMS/687-1101
F7VG81_9PROT/394-666
B8L9J6_9GAMM/557-913
B3CIL2_9BACE/612-1034
G1ZDK8_ECOLX/441-697
F5IRL0_ACIBA/440-691
H5CGP8_ECOLX/510-746
H5MEC3_ECOLX/493-728
F3EDA0_PSESL/337-649
A6GRG8_9BURK/433-698
G5Q6M6_SALMO/455-723
B0T2I0_CAUSK/482-759
E6K913_9BACT/611-1073
F8FXD2_PSEPU/471-743
F9D521_9BACT/596-1052
A1S342_SHEAM/490-736
F6AIE5_PSEF1/507-753
E9ZZB8_NEIME/561-906
E6XBI4_CELAD/608-863
F4C1Z3_SPHS2/717-1136
F9DKI3_9BACT/485-733
E6STV1_BACT6/737-1146
A2PA36_VIBCL/486-717
D3IQ26_NEIME/274-378
F3PQY8_9BACE/626-1068
E2N005_CAPSP/596-1002
A2S2W8_BURM9/514-751
D6JY10_ACIG3/447-690
D6YQZ4_PANVC/449-723
H4HVW5_ECOLX/448-696
D3GWC3_ECO44/464-745
D4X1Q5_BACOV/371-786
C6VTI2_DYAFD/619-1044
Q606E4_METCA/452-740
H1GUE0_9FLAO/523-779
C7CKC4_METED/478-725
B1XRD6_SYNP2/593-860
F9EX75_9NEIS/305-558
G2LQT2_9XANT/496-810
G9S6H5_9PORP/723-1110
F8GJD7_NITSI/498-748
A3KUA3_PSEAI/516-788
H1YBP3_9SPHI/739-1129
B3JM23_9BACE/629-1046
F4C9C0_SPHS2/723-1124
E6WDP0_PANSA/474-709
F9ZWP3_METMM/528-774
F0SE70_PEDSD/554-808
C3PVS3_9BACE/631-1090
G8TLY3_NIAKG/746-1138
F4D835_AERVB/404-648
D3IBU2_9BACT/643-1039
F0S6F3_PEDSD/630-1049
G0J151_CYCMS/663-1087
C5TNS1_NEIFL/351-636
E8D3F4_SALMO/382-649
B6XHY9_9ENTR/939-1008
A1YXN5_AGGAC/1-146
H7SFY6_CAMCO/461-757
F3PNF8_9BACE/584-947
D7JYB2_9BACE/666-1083
H5FTA0_ECOLX/514-759
Q15Q65_PSEA6/500-785
B3CG68_9BACE/623-1036
D8NWV1_RALSL/468-701
F7L5C3_BACOV/649-1079
Q93TP3_ECOLX/468-701
E1T4Y6_BURSG/516-755
F5SVH7_9GAMM/481-762
A4BWY1_9FLAO/379-606
A1RE48_SHESW/494-732
A3WV81_9BRAD/567-801
C5BIG6_TERTT/420-676
D4WYI3_BACOV/445-863
E5UQ21_9BACE/641-1113
A2VR45_9BURK/611-849
B0T3C8_CAUSK/463-744
D1JR16_9BACE/646-886
D2UEV2_XANAP/627-885
B6VSZ9_9BACE/728-1189
C6I7K7_9BACE/602-928
B3CE01_9BACE/621-998
A3CZ38_SHEB5/411-665
F6F3N5_SPHCR/597-957
G5H6V9_9BACT/707-1158
C6IJH5_9BACE/627-1052
C0BHX9_9BACT/929-1059
B3QA85_RHOPT/517-757
F1X682_MORCA/607-953
D0THY5_9BACE/493-904
Q8A214_BACTN/343-776
C0VNW8_9GAMM/483-729
Q0AQU1_MARMM/433-704
C4SS84_YERFR/527-837
F3X1I1_9SPHN/728-1008
A7M1W5_BACOV/698-1099
F3XMY2_9FLAO/521-757
B3CHH0_9BACE/596-1055
D4IM23_9BACT/601-1004
C9L1P7_9BACE/689-1106
C6UQF4_ECO5T/418-695
D4WNX1_BACOV/459-706
B2PZZ8_PROST/435-716
D5D3L6_ECOKI/411-659
G5NW11_SALET/4-157
E7RQV3_9BACT/490-894
E6W224_DESIS/495-779
F5NDY6_SHIFL/525-773
Q8GH18_ECOLX/456-724
A6L1G5_BACV8/606-1004
E2XQA9_PSEFL/1-87
F0C3T5_9XANT/474-715
B3HKC4_ECOLX/390-613
C8PLF3_9PROT/416-706
C6RT15_ACIRA/514-760
C8N9S0_9GAMM/488-719
Q3RID2_XYLFA/598-957
G8NFN9_BRUSS/397-619
E2K7N7_ECO57/510-746
F0S9Y1_PEDSD/470-733
B5D1U7_9BACE/622-941
B7X230_COMTE/584-867
B7B6B2_9PORP/857-1049
A5VAI6_SPHWW/567-849
Q488U7_COLP3/518-790
D8F5T4_9DELT/471-739
C3R241_9BACE/627-868
H3T5A1_PSEAE/567-882
B6XCQ1_9ENTR/413-666
D7VRQ5_9SPHI/464-769
A9L1J8_SHEB9/570-903
C7L7V3_ACEPA/492-737
C7KMS3_ACEPA/520-593
C4KDF4_THASP/553-721
D4INW6_9BACT/496-751
Q64YU1_BACFR/714-1136
D3IE78_9BACT/437-687
F9T7R1_9VIBR/473-704
H8MYK1_CORCM/415-659
C9L1N1_9BACE/720-1106
Q15US8_PSEA6/621-879
G4BAL3_AGGAC/16-364
D3I5X1_9BACT/703-1033
C6Z136_9BACE/826-885
Q2S4A2_SALRD/570-852
D8D3U0_COMTE/451-710
D4T6K4_9XANT/163-396
B6JF99_OLICO/517-754
Q9CKJ4_PASMU/579-847
F0E3N1_9PSED/438-657
A9ZLZ7_9SPHN/613-906
H7VJK1_CAMCO/150-371
H5HMY0_ECOLX/493-728
F9IMZ8_ACIBA/441-684
E5V8U3_9BACE/639-1034
F3L5Y4_9GAMM/496-768
E0R1Q9_ECOLX/395-662
Q840Z8_NEIME/434-672
A7M0E9_BACOV/627-1091
H1MET0_9BACT/594-884
D7IYZ7_9BACE/605-1025
C8WD32_ZYMMN/546-827
Q15TL2_PSEA6/469-707
G0AXR2_9GAMM/606-891
H5DDA6_ECOLX/510-746
G1XVZ8_9PROT/517-779
F4CEM9_SPHS2/702-1100
Q8YTT7_NOSS1/638-871
E7RMY1_9BACT/441-685
F3BKZ2_PSEHA/475-714
G2B2H1_ECOLX/2-151
Q082C9_SHEFN/542-814
B7LIN6_ECO81/456-677
I0EYV7_HELPX/602-878
G2HMS5_9PROT/545-784
Q2BKG8_9GAMM/464-700
H0T7R5_9BRAD/239-528
C7X5C0_9PORP/589-843
D6SL67_9DELT/421-660
E1SWG6_FERBD/606-729
I0KT44_STEMA/427-680
H4ZCN5_ECOLX/448-696
H5T955_9ALTE/578-894
Q8G8M0_ECOLX/2-158
A5ZC10_9BACE/500-774
Q2RX52_RHORT/441-681
H4XM91_ECOLX/432-671
C5ZSC0_BURPE/437-697
E5UYL6_9BACE/14-303
B8KS28_9GAMM/473-727
Q4UR16_XANC8/495-753
D8EJY5_ECOLX/448-696
F7P0J6_9GAMM/614-880
D1JST4_9BACE/720-1132
Q64VH7_BACFR/613-1047
G0CI84_XANCA/595-959
A3QJ94_SHELP/500-657
D1W6N3_9BACT/542-629
Q9X7K9_RHILE/489-725
G8TMX4_NIAKG/791-1186
D0LM61_HALO1/630-879
E0M3W2_9ENTR/401-625
C7BP03_PHOAA/537-785
F5IZ93_9PORP/697-1115
F6B0R1_DELSC/487-718
C3QBE4_9BACE/651-1068
D2QH41_SPILD/663-935
C6ISC6_9BACE/464-712
G8TKD5_NIAKG/639-1073
E0EX18_ACTPL/18-224
Q9AAM6_CAUCR/695-996
A2WHP8_9BURK/621-809
D9RX38_PREMB/501-761
E8RVF6_ASTEC/640-927
C6DD78_PECCP/591-891
H5W6S5_SALEN/415-663
D8B617_ECOLX/525-773
E6VNL2_RHOPX/534-792
B4TSV6_SALSV/455-723
B7AII9_9BACE/630-1038
Q46X94_CUPPJ/474-706
H4F0W6_9RHIZ/10-107
E7JLD6_ECOLX/411-659
H7FPZ9_9FLAO/472-734
C2LGK8_PROMI/455-563
B6DYI9_NEIME/464-768
G7EP10_9GAMM/549-863
Q1NAQ3_9SPHN/593-924
D4V7C9_BACVU/718-1179
F5KUW7_PSEAI/583-819
E6WNK1_PANSA/488-765
Q8PCQ0_XANCP/480-721
D4VF18_9BACE/625-1056
B0NMX1_BACSE/399-682
A6EIW9_9SPHI/664-1079
A5W9D4_PSEP1/568-796
C6IDW7_9BACE/644-1094
Q1N9Q5_9SPHN/475-782
D0IMW1_9VIBR/444-679
Q5H6Z9_XANOR/475-733
F9MMA8_9FIRM/388-627
I1DXF5_9GAMM/451-693
E8VWG8_VIBVM/478-719
E8PIY5_ACIB1/583-909
C2ID11_VIBCL/442-697
E6S2J0_HELPF/453-728
G5SM80_9BACT/549-967
E4VV12_BACFG/700-1115
G2L111_PSEAI/551-794
D1JXN8_9BACE/654-1140
Q0B6A1_BURCM/498-768
A0Y6S0_9GAMM/556-883
Q3BS07_XANC5/617-963
A6V9N4_PSEA7/525-764
A3WIK6_9GAMM/452-699
E9YAL5_ECOLX/493-728
C7CJ47_METED/455-718
G8ULT1_TANFA/492-680
H0N2G3_SALMO/455-723
F8XI39_ECOLX/448-696
E4QPK5_METS6/435-686
D3HWX5_9BACT/598-932
B5BJC0_SALPK/454-702
E8HE22_ECO57/421-655
F1ZBH4_9SPHN/488-742
G8TDN9_NIAKG/631-1040
D0S2I8_ACICA/600-833
C6V098_ECO5T/464-745
Q5L857_BACFN/594-997
F7LQ27_9BACE/705-1124
G1V9U5_9BACT/743-1124
Q2IQZ6_RHOP2/457-703
Q48KC0_PSE14/560-799
A7K057_VIBSE/494-739
Q841C3_NEIME/431-671
B0VIN4_CLOAI/406-626
C3QRX7_9BACE/619-1042
C7PM65_CHIPD/754-1159
A2VR57_9BURK/464-702
A7LTQ2_BACOV/617-1011
B2FP17_STRMK/589-936
E5UAD4_ALCXX/481-722
A9D0R6_9GAMM/484-795
E2PSF3_9RHIZ/358-580
E8CX80_SALMO/465-750
FHUE_ECOLI/493-728
D3IPD3_NEIME/274-378
D8DTX7_PREBR/484-751
F0R1E8_BACSH/598-999
E1RRQ2_XYLFG/698-1039
D3IIT5_9BACT/534-911
E3HRB6_ACHXA/417-671
F5MBJ7_ECOLX/493-728
H1H0H3_9FLAO/666-901
B7B9G2_9PORP/699-1057
F3LX98_ECOLX/448-696
G8WFH2_KLEOK/471-752
E4MPG2_CAPOC/472-749
F0GGD9_9BURK/473-669
A4XED6_NOVAD/534-811
H7UVQ2_CAMCO/424-698
D0TNJ4_9BACE/647-1111
A4N3S2_HAEIF/2-92
H0KXV3_9FLAO/615-889
Q5FSI9_GLUOX/550-879
O68598_PSEAI/467-741
D0ZXS3_SALT1/454-702
C6IRW4_9BACE/702-1119
B5CUP1_9BACE/493-775
A3I0L8_9BACT/656-1102
H1PRJ7_9FUSO/432-688
E1WL42_BACF6/689-1093
F3PGY1_9BACE/614-1051
H7YZC9_CAMJU/458-754
H7Y800_CAMJU/457-717
A3UAN6_CROAH/502-759
BTUB_VIBCM/386-610
E5U9J8_ALCXX/561-789
D5VG90_CAUST/484-747
Q0HIB0_SHESM/640-938
G0K424_STEMA/574-716
B8H3P9_CAUCN/415-659
A6EG90_9SPHI/548-800
H8M8K8_SALTM/382-649
D4WZ17_BACOV/505-913
C7KGV8_ACEPA/236-490
D1W072_9BACT/693-1101
F0CCF5_9XANT/614-903
B5EUT9_VIBFM/475-715
E1EBN4_VIBPA/443-696
D7X2R2_ECOLX/421-655
F2LSV1_BURGS/467-712
D8NGQ6_RALSL/570-820
D5BIB3_ZUNPS/638-889
E8TQL4_ALIDB/409-650
E4MB58_9BACT/473-721
B1K4P2_BURCC/433-693
F4C4E2_SPHS2/395-623
I0TBE5_9BACT/592-1008
A6EFS1_9SPHI/589-999
G5VH59_ECOLX/390-613
D0CF43_ACIBA/484-717
Q66G69_YERPS/520-829
E1EDV9_VIBPA/452-677
D8JUZ0_HYPDA/549-825
H7W125_CAMCO/447-703
C1DML0_AZOVD/432-667
Q8A352_BACTN/638-1060
A5G487_GEOUR/425-651
C6X762_METSD/463-697
G5XT97_ECOLX/464-745
E6SX15_BACT6/488-773
E2NAM3_9BACE/695-1157
H7RQ20_CAMCO/150-371
E1YZH5_9BACE/680-1069
D2QCF7_SPILD/618-1046
Q3MCJ1_ANAVT/609-852
A3XJY2_LEEBM/600-993
A7UXU6_BACUN/589-988
G1XWK6_9PROT/702-997
D4T7K9_9XANT/731-996
D8B1Y7_ECOLX/510-746
C4B1U4_BURML/462-683
Q3R9G7_XYLFA/598-957
B2SJT5_XANOP/387-616
E5V6H2_9BACE/605-1027
F0F410_9BACT/582-856
I0AKI6_9BACT/441-715
H7ULB3_CAMCO/143-392
G3A8F1_9RALS/503-776
B0KPG5_PSEPG/592-839
Q3BZF9_XANC5/633-925
E4R7I3_PSEPB/427-687
E0TFS4_PARBH/404-513
E3BQ27_9VIBR/464-704
Q9ZJA8_HELPJ/602-878
E2N9Z9_9BACE/504-895
B9JRH3_AGRVS/482-717
F7VA77_9PROT/557-797
Q5FPQ5_GLUOX/635-972
I1B3S8_ECOLX/464-745
D7J0Z5_9BACE/641-1073
D5WYW3_THIK1/490-769
B7RTG6_9GAMM/552-816
F0MEQ3_NEIMG/491-721
Q89ND8_BRAJA/563-842
D8B7N9_ECOLX/448-696
F8EUI5_ZYMMT/440-690
A8GHK2_SERP5/454-714
C9X9J1_SALTD/395-662
F3J8J8_PSEAP/207-434
D4WV37_BACOV/626-1040
Q2W1C4_MAGSA/507-759
B5Q8J7_SALVI/455-723
D4X0J2_BACOV/643-1085
Q89ZV4_BACTN/609-1038
G5M5N8_SALET/4-140
G0L615_ZOBGA/680-1085
D2QEF0_SPILD/636-1033
D5MUJ1_HAEIF/706-1040
A4ANI6_MARSH/494-770
Q76HJ9_ACIBA/484-724
D3G2F8_ZYMMO/507-745
F3H7S1_PSESX/562-800
BTUB_VIBPA/407-623
G1WC26_9BACT/629-1081
D4BWY3_PRORE/472-732
B9TEB4_RICCO/268-523
C7N8K0_LEPBD/462-695
E4PB77_ECO8N/432-671
A6L1B8_BACV8/705-1098
H1P3E1_9BACT/502-752
E4ME87_9BACT/672-1067
E0ENG3_ACTPL/448-676
Q1GQN5_SPHAL/497-705
B2SCG6_BRUA1/415-660
G2IMM3_9SPHN/617-926
Q31E18_THICR/454-730
G6F107_9PROT/491-730
F9MMX9_9FIRM/463-776
E8FMW4_SALMO/465-750
E4MA77_9BACT/299-691
C7PF87_CHIPD/537-849
E8B1Y5_SALMO/390-613
E7TU05_ECO57/448-696
B2SPP3_XANOP/640-910
F7LJD1_9BACE/662-1055
Q8PF54_XANAC/717-982
H7QWZ2_CAMCO/413-686
E7H8R7_ECOLX/394-642
C6W228_DYAFD/638-923
E7WF19_SALMO/455-723
A5V9L3_SPHWW/521-870
B6IAJ7_ECOSE/448-696
C2DLQ2_ECOLX/464-745
E7ISE4_ECOLX/448-696
G2L4X4_PSEAI/567-882
D8DW13_PREBR/573-1018
H5J042_ECOLX/448-696
H3ZD67_9ALTE/428-691
G8MSI8_AGGAC/171-501
E5UNV6_9BACE/697-1131
D2QUK4_SPILD/904-1074
E8F8S9_SALMO/459-695
G9FZQ6_HAEIF/469-742
F9AVQ7_VIBCL/387-609
C6I528_9BACE/692-906
H8L6U7_FRAAD/532-792
F6AQR3_DELSC/592-840
D4IQD9_9BACT/492-758
D6D5W8_9BACE/605-988
F4APB4_GLAS4/718-1012
G4C597_SALIN/465-701
G6EJK9_9SPHN/6-100
Q0C5P5_HYPNA/682-951
I0K4E1_9BACT/631-1016
C3QHW7_9BACE/532-942
D7IMC7_9BACE/487-750
C9KRX6_9BACE/655-1066
C3TAK7_ECOLX/448-696
B8IPG8_METNO/536-824
E1IJH1_ECOLX/395-662
B4WCI1_9CAUL/465-733
B7IAK2_ACIB5/478-717
F3GGG2_PSESJ/486-799
A7V866_BACUN/653-1054
E6WUM7_PSEUU/481-705
D4Z1C6_SPHJU/674-983
H5HL88_ECOLX/464-745
A0XZ94_9GAMM/439-705
B9JRN2_AGRVS/485-723
H7S7Y5_CAMCO/447-701
C3R9U9_9BACE/852-1042
H5TCH2_9ALTE/537-805
C0QYF6_BRAHW/237-444
D0MEP8_RHOM4/627-962
F9CPY1_ECOLX/473-729
C1DMN5_AZOVD/495-766
E3DHC1_ERWSE/471-704
F4C6P7_SPHS2/656-1076
F7N118_ECOLX/451-688
C7M5I0_CAPOD/621-1046
E6A4K6_ECOLX/489-725
F4AY32_KROS4/612-1021
H5EG38_ECOLX/493-728
A6G8H7_9DELT/447-705
F9I816_ACIBA/470-703
C7M559_CAPOD/623-1021
Q5H1W2_XANOR/894-968
A6L603_BACV8/493-897
D5BE00_ZUNPS/760-1164
F9GY21_HAEHA/456-743
E6XE42_CELAD/790-1202
C5BPJ3_TERTT/629-895
F5Z5X0_ALTSS/470-696
H4LVW6_ECOLX/363-626
C3QST3_9BACE/743-1128
D7K5J6_9BACE/573-982
B8Q4J3_PSEAI/542-781
D0TES2_9BACE/707-1123
E8UEB0_TAYEM/656-983
D5QEW8_GLUHA/448-694
G6AUQ8_9BACT/658-1079
C3PY70_9BACE/395-679
F7L9A2_BACOV/463-711
A6L9A2_PARD8/652-874
H4KXA1_ECOLX/448-696
A4LIE5_BURPE/479-717
E8GJH6_SALMO/490-728
A5V4G9_SPHWW/514-788
D1K2V9_9BACE/634-1083
G9Z4F9_9ENTR/451-734
D0TE16_9BACE/621-1010
A3NHR1_BURP6/479-717
A3XRA2_LEEBM/619-999
F7MBV2_9BACE/780-1187
D2EY65_9BACE/605-1010
A7UYK5_BACUN/628-1087
G9E8E7_9GAMM/454-677
E2XFS8_SHIDY/1-44
Q5L7U8_BACFN/619-1055
E0F7A7_ACTPL/119-417
H1HP99_9BACT/711-1134
A1B6E6_PARDP/442-691
E7K8F0_SHISO/1-67
E7BIN0_NEIMW/575-921
F4U7X5_ECOLX/493-728
Q8PJJ6_XANAC/596-937
F0RGW7_CELLC/608-1004
Q3JPC2_BURP1/580-819
D7JXY4_9BACE/638-1045
Q8E8C4_SHEON/442-689
E8PED3_ACIB1/478-710
H3M046_KLEOX/512-748
C6IQR1_9BACE/712-1148
F8X3D6_9PORP/601-1036
I0E9J6_HELPX/537-812
G4CMR5_9NEIS/491-738
H1HJN5_9BACT/544-637
C9KSC1_9BACE/711-834
A2VZT9_9BURK/468-725
B0RNM5_XANCB/500-793
A6LES5_PARD8/661-1093
Q48H06_PSE14/489-727
G4DCV5_9GAMM/385-616
C9KZK5_9BACE/615-1020
G1XYF5_9PROT/608-932
A1AAB9_ECOK1/421-655
G0AU83_9GAMM/503-740
G2KXV8_PSEAI/465-722
D4XIQ1_9BURK/561-795
E1QJT5_DESB2/357-579
H8BQY3_CAMJU/1-51
D5EXI5_PRER2/612-1010
Q47FF0_DECAR/454-716
E1SDQ6_PANVC/489-789
HGPA_HAEIF/790-1076
H6RHI5_9BACT/647-1069
A4AWA8_MARSH/443-700
G6DVE6_9GAMM/444-683
C0N7C4_9GAMM/445-694
D1JPJ7_9BACE/458-707
G2TCA1_RHORU/457-696
C9TBI9_9RHIZ/441-680
E4MET2_9BACT/395-679
E8RQW8_ASTEC/455-750
A7H0L7_CAMC5/455-705
F8ZDI2_VIBCL/386-610
H1HL42_9BACT/609-1031
E2XFH1_SHIDY/493-728
E4RY55_LEAB4/445-695
F4AR12_GLAS4/391-621
H0KRI4_9FLAO/543-856
B4SQX6_STRM5/588-934
D2BSP3_DICD5/495-735
D4V8X2_BACVU/608-1023
F5MKE1_SHIFL/525-773
C7JUR6_ACEPA/470-718
E3FG61_STIAD/441-688
Q478H5_DECAR/471-718
E6JGW0_RIEAN/576-975
Q304R5_ACTPL/435-662
E6MXZ0_NEIMH/384-638
F2LR53_BURGS/504-738
G4CJ71_9NEIS/479-728
F0P305_WEEVC/647-931
E3HU57_ACHXA/579-818
C3QZB3_9BACE/924-1117
A3XQ22_LEEBM/311-567
F3PQT4_9BACE/424-671
E4PDS7_ECO8N/493-728
E8A983_SALMO/459-695
D0J1A0_COMT2/504-749
C3R921_9BACE/638-1050
A9N0H6_SALPB/390-613
C3RF19_9BACE/617-1021
Q5F7H3_NEIG1/492-763
F3KFG1_9GAMM/7-100
G9S6U7_9PORP/600-990
G5SLW7_9BACT/613-1025
F7LA24_BACOV/764-1178
F0AIV4_NEIME/487-717
B2TTE2_SHIB3/464-745
F0SE23_PEDSD/666-1074
D1DAR6_NEIGO/35-144
G6XK88_9PROT/643-987
B4TLH8_SALET/475-731
D2QFU3_SPILD/658-949
A5ZH56_9BACE/712-1148
C2LH33_PROMI/682-748
H1HMG0_9BACT/522-907
H5BBP8_ECOLX/363-630
E8RNY0_ASTEC/528-784
I0KNZ6_STEMA/688-1041
Q0B5U6_BURCM/466-700
H1XDX6_9XANT/467-746
D0WUL7_VIBAL/469-699
F3PDE8_9BACE/632-1041
D8NGQ4_RALSL/511-745
B3R633_CUPTR/407-628
A5FEL8_FLAJ1/731-1118
I1B545_ECOLX/457-713
F5JUW2_ACIBA/583-909
D8D9I1_COMTE/504-740
A5V803_SPHWW/503-780
D7NCU6_9BACT/676-1072
F5I0E3_ACIBA/462-695
A9L4W2_SHEB9/593-876
G2LRU4_9XANT/748-1031
B3H7Z3_ECOLX/448-696
F7RUN5_9GAMM/461-708
F4QYZ3_BREDI/30-229
Q82WF0_NITEU/492-738
E0THX1_PARBH/474-712
H8L6U8_FRAAD/493-727
G8TBX2_NIAKG/507-775
H1XXK0_9BACT/551-919
G5SP33_9BACT/423-668
G1XVL7_9PROT/506-778
F5MTA8_SHIFL/390-613
E0DS44_9RHIZ/437-675
F3DJE0_9PSED/489-727
F0C3P7_9XANT/289-591
E1DU62_VIBPA/469-711
D3IPH3_NEIME/254-358
E6MTB7_9BACT/937-1109
D3IPS4_NEIME/274-378
F0MD76_NEIMG/2-141
D7VSX1_9SPHI/722-1118
F9Z750_ODOSD/621-1043
B6XEZ3_9ENTR/454-752
F4MNG0_9FLAO/669-1083
B4RBC7_PHEZH/399-650
F3HV52_PSEYM/1-99
B5S510_RALSL/542-767
D2QKX8_SPILD/649-1083
D8JJZ0_ACISD/504-775
Q2G765_NOVAD/607-866
Q4UX70_XANC8/688-1046
D1K200_9BACE/582-1047
B1ZFQ0_METPB/491-773
G3ZVC6_AGGAC/1-45
H8GJK1_METAL/481-768
A5V7J5_SPHWW/491-743
D5AZA7_YERPZ/424-675
D8PF93_9BACT/605-855
F1Z4S4_9SPHN/671-985
A9W4X8_METEP/478-578
H0QCQ2_ECOLI/448-696
A1S439_SHEAM/597-880
C4U0C0_YERKR/518-825
E3D6U7_NEIM7/653-943
H8DVU3_9NEIS/504-799
Q8VRJ1_SERMA/455-705
Q47230_ECOLX/432-671
H0KWM6_9FLAO/535-794
C7K5E7_ACEPA/546-816
E1EAD9_VIBPA/23-239
B6IYE7_RHOCS/444-708
Q3IWR3_RHOS4/482-714
O85048_MORCA/757-1073
B4WBM1_9CAUL/571-834
D7K8M4_9BACE/638-1041
E6ADE3_ECOLX/475-731
Q0HLN7_SHESM/484-722
G1VDL3_9BACT/594-1005
G2TCE0_RHORU/429-679
G1V9F5_9BACT/648-1032
I0QWQ0_9ENTR/515-760
F7NUU4_9GAMM/486-757
D3IPY1_NEIME/278-382
B2T2Q1_BURPP/604-913
F9GSC1_HAEHA/456-743
I0WHT4_9FLAO/743-1143
F0EB57_9PSED/488-724
F0C7V8_9XANT/599-855
F7LS39_9BACE/656-1097
C4XAP1_KLEPN/455-723
Q26BD4_FLABB/388-710
C4X6Q3_KLEPN/477-735
D1QPH8_9BACT/649-1043
E1YS67_9BACE/639-1054
H1DEN9_9PORP/434-679
C3Q693_9BACE/633-1072
D1EA63_NEIGO/1-48
F9Y3Y3_9RHOB/390-656
G8UL18_TANFA/715-1133
D0MHL1_RHOM4/734-1146
G1WDQ7_9BACT/648-1066
F8ZEH5_VIBCL/452-711
G2F3Y0_ECOLX/395-662
Q3BQM6_XANC5/631-889
B3DVN5_METI4/45-156
F5KW03_PSEAI/385-614
H5FCU8_ECOLX/493-728
D9QLL3_BRESC/498-818
C6XBX4_METSD/584-816
A4ANI9_MARSH/651-1076
Q2NBG8_ERYLH/500-743
H8GJ23_METAL/484-764
B8LAF9_9GAMM/600-984
H7WM97_CAMCO/413-686
D0TQC3_9BACE/594-889
D6L9C4_9FUSO/415-656
F4V0K2_ECOLX/493-728
A7ZNX8_ECO24/395-662
Q1LQ53_RALME/506-758
A1F5X3_VIBCL/442-697
E5C7K8_9BACE/715-1142
D7JY61_9BACE/668-1025
E6K4M7_9BACT/625-1073
B3QG94_RHOPT/532-769
D1CYT8_9RHIZ/397-619
F1WD02_MORCA/699-983
D0HVX2_VIBCL/382-610
G2IT17_9SPHN/500-766
C6Z639_9BACE/652-1052
E2NFB8_9BACE/464-712
A3WAJ8_9SPHN/599-749
F0KG63_ACICP/749-1033
G8X5S1_FLACA/447-710
G1W8Q3_9BACT/760-1174
D7VNV4_9SPHI/609-1044
B5SD94_RALSL/457-693
Q89KM4_BRAJA/590-846
B1T274_9BURK/494-721
G8VU22_KLEPN/452-689
C3REY0_9BACE/601-1006
F8J6G6_HYPSM/505-743
G6FSG1_9CYAN/664-894
G7AHQ8_VIBCL/411-658
H3T6J2_PSEAE/472-711
I0DZ20_PROST/912-997
G6DU46_9GAMM/546-860
D0BV80_9GAMM/426-669
A8G9B8_SERP5/487-746
Q3JGJ7_BURP1/512-750
G8UM53_TANFA/529-778
B7WXS0_COMTE/487-720
Q21GM2_SACD2/451-685
G2B709_ECOLX/514-759
D4T7M6_9XANT/412-688
Q9CMR7_PASMU/568-924
G8TP75_NIAKG/419-664
H1C0E2_ECOLX/411-659
D0TCU2_9BACE/497-771
A6EA49_9SPHI/600-1121
B2FHT9_STRMK/462-708
G1XWN2_9PROT/527-775
H3M9H5_KLEOX/488-788
E7Y147_SALMO/455-723
F3JTH4_PSESZ/503-815
A3LK48_PSEAI/487-763
F9D8B3_9BACT/514-810
Q500G1_PSEU2/590-903
B4A2K9_SALNE/455-723
F0C2I2_9XANT/518-780
G2M0G2_9XANT/638-1010
D4DR74_NEIEG/411-655
G8NPY1_GRAMM/583-851
D3FLX7_CAMJI/424-694
D0JZI7_HELP5/700-766
D1K701_9BACE/594-998
G7SUJ8_PASMD/425-667
E5C9M8_9BACE/606-1028
I0TE13_9BACT/520-793
F9IXU0_ACIBA/488-720
H8N1Z1_CORCM/612-862
E8AJB9_SALMO/488-723
D7IMH5_9BACE/638-1080
Q1BX67_BURCA/611-849
D1RUC0_SEROD/492-730
D7VP09_9SPHI/586-1064
F2A582_RHIET/487-751
Q3IXR1_RHOS4/409-643
F3G971_PSESJ/450-709
Q07XD3_SHEFN/514-753
C6Y0E1_PEDHD/602-1039
D1JUD0_9BACE/697-1088
D8C8V7_ECOLX/476-720
E4MS16_CAPOC/621-1017
H5SJF8_9DELT/313-567
Q5FTV8_GLUOX/511-831
Q8P9H2_XANCP/729-1012
D3I6E2_9BACT/444-690
F5ZRQ1_SALTU/395-662
G2CC27_ECOLX/388-626
A5U9Q3_HAEIE/697-986
B5CUN2_9BACE/682-1068
H0HSS8_9RHIZ/638-728
D7Y804_ECOLX/514-759
Q0T5T4_SHIF8/493-728
B1KHC9_SHEWM/668-997
E2QKI6_ECOLX/493-728
E5U0Q2_ALCXX/428-688
C3R4B0_9BACE/474-722
E2ZR18_PSEAI/385-610
F7L7F7_BACOV/498-772
B6BH81_9PROT/393-634
B3JLD9_9BACE/584-990
A7M4G6_BACOV/905-1070
B8H0H3_CAUCN/695-996
F0QH17_ACIBD/467-753
H1XZ26_9SPHI/720-1107
E2NAV9_9BACE/633-897
Q5LBB9_BACFN/713-1110
Q02D63_SOLUE/555-808
F4KN74_PORAD/542-791
C9PXG3_9BACT/487-760
Q9A9A1_CAUCR/573-877
D1E403_NEIGO/1-47
A6KXQ1_BACV8/609-1005
D7XBR0_ECOLX/501-749
H1YHL0_9SPHI/452-686
H7YS53_CAMJU/416-689
B7CRH3_BURPE/491-748
B0GGD2_YERPE/444-685
D4WH95_BACOV/958-1165
B7MCP0_ECO45/432-671
G1VFS2_9BACT/663-1118
D8DT53_PREBR/634-1105
F4R1Y7_BREDI/10-174
E9W8K0_ECOLX/514-759
G4AMK5_AGGAC/496-787
C6Z612_9BACE/701-1091
Q47X24_COLP3/687-943
H5P410_ECOLX/448-696
E7RUF4_9BURK/424-649
I1A8N4_PSEAI/472-711
F5Z7A0_ALTSS/595-900
C3Q158_9BACE/731-1128
G8X4I9_FLACA/541-806
F0C4N6_9XANT/547-786
F0P2Y9_WEEVC/627-1038
D1DGB9_NEIGO/1-47
A6KYM4_BACV8/589-1011
Q02I91_PSEAB/467-741
H1HNC1_9BACT/466-739
F4CA38_SPHS2/673-1094
G0AD41_COLFT/513-772
B7X443_COMTE/265-506
A3UFF8_9RHOB/652-989
B6IMK9_RHOCS/386-655
D5BD71_ZUNPS/460-707
C6I5D9_9BACE/696-1088
Q1GVG6_SPHAL/444-796
H8CCH4_CAMJU/458-754
E7VS47_SALMO/382-649
C8WE22_ZYMMN/485-734
F5N4Z3_SHIFL/73-340
D2QLS2_SPILD/659-1070
A7AH99_9PORP/704-1097
G0CD22_XANCA/402-631
Q304R9_ACTPL/463-694
Q1GQF3_SPHAL/716-900
D8P441_RALSL/412-650
E1GXE7_9BACT/693-1101
B3AE35_ECO57/464-714
E8UXN7_TERSS/601-889
A9H5Q3_GLUDA/498-815
B7B5G4_9PORP/597-1016
A3D163_SHEB5/430-695
B0U8R2_METS4/442-550
D7YNP7_ECOLX/390-613
D1JS16_9BACE/629-908
A3WH99_9SPHN/404-628
F7LDS8_BACOV/725-1146
C2FYU6_9SPHI/680-991
E6UWB3_VARPE/438-694
H4KRD7_ECOLX/525-773
C6M4N7_NEISI/739-861
Q4KBG3_PSEF5/576-823
C3R8A7_9BACE/598-986
F2ERQ8_PANAA/499-735
B4RNV0_NEIG2/330-574
E4MCP9_9BACT/585-1050
E7Y581_SALMO/490-728
D2EUL2_9BACE/656-1082
D1EA17_NEIGO/127-288
C6I263_9BACE/623-1018
E7TIN2_SHIFL/414-659
E6JFC3_RIEAN/696-782
B4EBN5_BURCJ/538-786
Q4ZPM8_PSEU2/581-810
H4Q388_ECOLX/363-626
I0E8X8_HELPX/482-548
A4CCT2_9GAMM/487-754
A6BRP1_YERPE/516-757
D5QK60_METTR/510-749
D2EVC3_9BACE/566-972
A4BPT3_9GAMM/484-733
E5C8H2_9BACE/674-1070
F0SCR2_PEDSD/595-978
F3L5T7_9GAMM/477-734
B6QYI0_9RHOB/412-647
D1E3I4_NEIGO/859-1141
D8IXN3_HERSS/455-702
D3IKH4_9BACT/558-985
E6XRG0_SHEP2/511-803
F0BBL7_9XANT/600-961
B1T9R2_9BURK/416-676
F9HSF9_ECOLX/464-745
B3QXT8_CHLT3/523-773
G5W244_ECOLX/493-728
B6QYF0_9RHOB/535-808
A1HNQ0_9FIRM/434-688
Q0I2A4_HAES1/697-991
C4WQJ7_9RHIZ/485-715
H1E375_ECOLX/493-728
D1W3J6_9BACT/527-948
F7T759_ALCXX/434-693
Q2P7Z6_XANOM/471-712
D1JRG3_9BACE/681-1074
H8K057_VIBCL/452-711
B9P8X6_POPTR/1-162
G0AHJ1_COLFT/466-715
C1DMZ4_AZOVD/463-703
C4UIT5_YERRU/487-802
A9E5A1_9FLAO/603-1032
Q74QP1_YERPE/442-689
C7PAL2_CHIPD/615-1035
D9RT79_PREMB/582-977
D3HXK9_9BACT/615-1041
Q8A0A0_BACTN/658-1141
B5JGC5_9BACT/622-920
C0AR39_9ENTR/416-651
B8K4V3_VIBPA/392-636
Q2JLU8_SYNJB/418-654
F5J3U5_9PORP/599-1035
G6YWI4_9ALTE/437-689
D5EXY4_PRER2/609-1007
B4ST60_STRM5/496-810
H0KRT2_9FLAO/564-996
E1W3S8_HAEP3/457-750
F3WZ17_9SPHN/580-856
C9LL68_9FIRM/480-719
E4RTR9_LEAB4/612-885
C2M7Y2_CAPGI/622-1025
F0MYD9_NEIMP/575-921
Q83ME0_SHIFL/510-746
F4GNU6_PUSST/413-658
G5X9N7_ECOLX/395-662
E5V5V2_9BACE/624-1058
D7JY01_9BACE/785-1194
C7M6G7_CAPOD/653-957
Q8EE66_SHEON/668-941
Q1PXW8_9BACT/494-732
H8FH31_XANCI/424-666
A4CIQ6_ROBBH/431-687
D4VTL6_9BACE/659-1076
A4VS45_PSEU5/573-816
A5FNU5_FLAJ1/368-606
D3IK09_9BACT/700-1101
A6L193_BACV8/773-1181
D2QQ15_SPILD/620-1003
B1KEN1_SHEWM/504-750
G2IPJ3_9SPHN/633-939
D0P579_BRUSS/413-660
D1MWY4_PSESZ/504-741
G7TDU3_9XANT/645-915
F8ZRJ3_VIBCL/386-610
H7FSB2_9FLAO/697-1086
A6LGM5_PARD8/693-1116
A3XHN3_LEEBM/651-927
H1R3F4_VIBFI/450-709
G5H4I3_9FIRM/436-672
B8CH11_SHEPW/442-685
D1RTJ4_SEROD/402-662
B7WWJ9_COMTE/483-738
G9SEZ5_CITFR/409-668
A3XLS8_LEEBM/628-1042
D6CXI0_9BACE/716-1128
A6V0K4_PSEA7/535-782
G7F383_9GAMM/472-724
B0SWZ8_CAUSK/638-903
D4WH45_BACOV/539-950
E6AP80_ECOLX/448-696
C3R2X8_9BACE/608-843
B3XFR6_ECOLX/514-759
G5U9M5_ECOLX/432-671
D3IPC5_NEIME/264-368
H1XKZ3_9XANT/638-1010
Q11LI3_MESSB/459-704
G2SKZ7_RHOMR/627-962
A7H0B7_CAMC5/487-743
H4PF64_ECOLX/464-745
A6H2D5_FLAPJ/544-773
C5Z9Z6_BURPE/529-777
D1Q010_9BACT/634-1055
D4WHW0_BACOV/605-1014
B6W0Z5_9BACE/637-1041
F6AVG4_DELSC/577-823
Q64XG4_BACFR/709-1125
G5TDH1_ECOLX/510-746
Q5FP83_GLUOX/489-734
F9EYJ1_9NEIS/461-701
D0TSD7_9BACE/1-121
C4FL25_9AQUI/485-735
C7X4P3_9PORP/728-1144
C5B7R0_EDWI9/454-695
Q8P742_XANCP/505-771
E8QSA8_HELPW/537-812
B8L5K0_9GAMM/462-708
B4SPN2_STRM5/461-732
A7GYN2_CAMC5/60-350
E8E5E2_SALMO/469-717
A2SM95_METPP/494-727
F4NQU3_9ENTR/510-746
G9ZA49_9ENTR/394-659
H3MHP2_KLEOX/513-749
G0A123_METMM/560-795
G4PNE8_ECOLX/475-731
I0MC73_SALET/390-613
A3ULJ5_VIBSP/450-712
C6JMR2_FUSVA/418-663
E5UYL5_9BACE/674-810
A1W798_ACISJ/118-373
B4EYC5_PROMH/413-648
A4W7R0_ENT38/489-727
E2NBX9_9BACE/644-1108
F4QMZ5_9CAUL/712-977
F8WWE0_9PORP/658-1064
A8AKV4_CITK8/389-621
E1JED2_ECOLX/475-731
I1AGG7_PSEAI/488-720
C7PJD3_CHIPD/628-1032
D1XZ34_9BACT/681-1100
Q39V24_GEOMG/409-675
C6XVV5_PEDHD/725-1108
E5CCV1_9BACE/699-1115
E2N5Z5_CAPSP/624-1021
C0EPS6_NEIFL/573-918
F0C2R9_9XANT/576-816
D5BEG7_ZUNPS/628-1051
H1H7N7_9FLAO/459-715
E6SSI4_BACT6/692-1101
D8NMI6_RALSL/485-718
Q0TJP3_ECOL5/514-759
D4T9C8_9XANT/490-747
E5UHI2_NEIMU/522-776
C6W0Q0_DYAFD/730-1127
D4X053_BACOV/601-997
C3RGD5_9BACE/652-1050
A3NV39_BURP0/515-752
B7AE72_9BACE/517-821
B4RDD9_PHEZH/403-635
B2NP64_ECO57/418-695
F3BF40_PSEHA/624-961
D8D2V2_COMTE/525-761
F5Z6L0_ALTSS/531-795
B3YHM5_SALET/455-723
C3PXF7_9BACE/615-1002
E7S001_9BURK/487-774
C8PEJ8_9PROT/8-89
G7FW37_9GAMM/463-702
H8K114_VIBCL/437-692
G0DHZ3_9GAMM/458-705
F1Z5N1_9SPHN/656-1012
C3QEC7_9BACE/721-1119
A2WGS8_9BURK/485-753
I0K5T5_9BACT/634-1031
D7I0W7_PSESS/544-855
A6T4B4_JANMA/433-673
G0CFC7_XANCA/511-773
A3XQE3_LEEBM/535-800
D3ILM2_9BACT/611-1075
E4U1Z7_SULKY/518-761
A2TPK8_9FLAO/529-797
H3ZA24_9ALTE/553-766
H5VIC5_SALSE/454-702
B3E2Z7_GEOLS/409-633
A4MVA9_HAEIF/1-71
Q88Q29_PSEPK/572-809
G4KG03_YEREN/517-758
C3QBF1_9BACE/688-1113
H4YR71_ECOLX/510-746
O85969_SPHAR/451-704
C2M674_CAPGI/553-845
B2PH89_ECO57/411-659
D7VTC6_9SPHI/618-1023
F7T310_ALCXX/446-708
A5FI95_FLAJ1/629-1028
Q8A117_BACTN/586-1012
C3R691_9BACE/731-1128
E1WP54_BACF6/415-687
F3Y3V4_9FLAO/647-1097
H8ZXJ0_NEIME/648-938
B4EKK9_BURCJ/532-787
A1BDM5_CHLPD/433-666
A5XTV1_BURML/516-753
F4L004_HALH1/604-1004
F7R460_SHIFL/510-746
G0K1U4_STEMA/762-1039
G1ZSV8_ECOLX/525-773
C6UR50_ECO5T/493-728
D0TVW2_9BACE/627-1020
F6CYU9_MARPP/466-702
C9Y1J1_CROTZ/455-690
G5YF69_ECOLX/493-728
Q5LFG9_BACFN/717-1130
G3YVI0_9RALS/596-862
E2N930_9BACE/618-939
B0RML9_XANCB/512-782
B1K4K9_BURCC/488-756
F0BYV8_9XANT/540-797
E1PIL4_ECOAB/493-728
D6JVN8_ACIG3/519-761
F4QHX7_9CAUL/629-989
B8E4V9_SHEB2/471-719
F9Z5L8_ODOSD/739-1064
E6RND1_PSEU9/378-615
D7W3M4_9FLAO/554-868
D1E4D4_NEIGO/625-914
D0TDZ7_9BACE/492-768
F0BSS8_9XANT/603-879
F0CDN2_9XANT/573-841
A9KYA6_SHEB9/482-741
C7JDR9_ACEP3/546-816
D7IH46_9BACE/616-1039
H4SYX3_ECOLX/411-659
D0MFM4_RHOM4/401-669
E9TCY7_ECOLX/390-613
C4N4V6_ECOLX/65-198
D4ST12_9XANT/637-993
F6F1Y5_SPHCR/662-1020
E6X6C1_CELAD/394-618
B5CZ96_9BACE/600-1003
G4AI65_AGGAC/374-611
G7USG6_PSEUP/602-947
F0AFQ7_NEIME/486-790
H2FWC9_OCESG/420-672
Q07ME0_RHOP5/476-731
F6GKC5_LACS5/540-791
F6F3D4_SPHCR/478-773
D7HZI4_PSESS/508-820
Q8A7T4_BACTN/645-1041
C5B2T9_METEA/448-722
B5QFK0_CAMJU/355-611
HGBC_HAEIF/701-992
G2M1F9_9XANT/495-765
A6EA19_9SPHI/790-1186
E5CD42_9BACE/617-1057
Q5H353_XANOR/551-868
E5CHN4_9BACE/495-778
B3PIY7_CELJU/632-907
H1EKN3_ECOLX/493-728
G7FWP7_9GAMM/629-913
I0K1Y2_9BACT/730-1129
Q1GNG0_SPHAL/627-925
E9VJD9_ECOLX/464-745
Q5LII4_BACFN/465-711
F7LLX8_9BACE/435-685
Q8PHT0_XANAC/455-749
H1KCW0_METEX/496-777
E7VBC9_SALMO/459-695
D4ZBZ6_SHEVD/474-712
A7V0K8_BACUN/644-883
Q6WFZ5_9PSED/550-792
G5S6H4_SALET/3-138
D0W7S2_NEILA/1-59
A4JJN5_BURVG/503-730
G8Q1E5_PSEFL/573-811
A0Y857_9GAMM/490-746
G2PIT5_MURRD/466-715
E2XP72_PSEFL/495-758
H5MHB1_ECOLX/373-640
Q8PHE6_XANAC/688-977
D7I8H5_9BACE/706-1116
G1W8J9_9BACT/538-801
G7BS87_VIBCL/386-610
E5CE05_9BACE/467-742
E2K2L5_ECO57/464-714
F7M4G2_9BACE/711-1138
H4QR47_ECOLX/244-467
G2A3Q1_ECOLX/390-613
D3IP58_NEIME/270-370
D5QKR7_METTR/511-744
D3IQ00_NEIME/262-365
C9MDT3_HAEIF/443-711
E1U3M2_9CYAN/631-874
A3SE79_9RHOB/568-814
G5XYV0_ECOLX/395-662
F3G321_PSESJ/548-777
F6AX66_DELSC/488-732
F0RHJ4_CELLC/599-1021
D0JKS1_YERPD/478-719
B9B047_9BURK/412-637
F7NUH4_9GAMM/380-602
F0RFS8_CELLC/549-804
G1XWU7_9PROT/506-760
C3RC25_9BACE/409-635
H5D7V4_ECOLX/525-773
B3AYC5_ECO57/464-745
A3QGY8_SHELP/587-856
A2TUC4_9FLAO/385-617
A9R4T0_YERPG/400-664
E4LC88_9FIRM/589-901
F3IR14_PSESL/486-799
F3WVY2_9SPHN/607-962
D3A8B6_NEISU/772-1062
Q65T98_MANSM/466-697
G8T9M3_NIAKG/818-1196
E1PHP4_ECOAB/409-655
G6XFB3_9PROT/483-754
C6YZ40_9BACE/621-1025
B3HYG4_ECOLX/409-655
G2PN00_MURRD/756-1173
Q1IBX0_PSEE4/469-707
D8BP41_ECOLX/421-655
F4QZ62_BREDI/465-735
G2IPS6_9SPHN/421-680
E1V4Y7_HALED/482-710
Q5LA72_BACFN/632-1050
G7FT45_9GAMM/632-934
D7JXE1_9BACE/594-1025
H7U9Q2_CAMCO/449-703
G5SFK5_SALET/303-571
B2HWC4_ACIBC/182-441
D4VB13_BACVU/664-1150
A5W5J1_PSEP1/503-741
A4VI97_PSEU5/436-739
G2B1F4_ECOLX/397-674
C0Y9G5_BURPE/529-777
F5RJH2_9FIRM/412-645
A7V0X4_BACUN/604-999
H8JUA0_VIBCL/397-651
C3QS24_9BACE/649-1074
D7VR72_9SPHI/618-1021
D1W2L0_9BACT/610-898
A6T4V4_KLEP7/489-734
G5P4X2_SALET/465-750
A8FX95_SHESH/561-872
E4MUF2_CAPOC/587-1003
B4WN36_9SYNE/587-822
E9VQ78_ECOLX/432-671
E6MQM9_9BACT/442-684
D2UET2_XANAP/887-973
F0FAU8_9BACT/746-1160
D2ZH70_9ENTR/457-725
Q08N12_STIAD/246-637
E6MTJ5_9BACT/631-1053
D6CXY7_9BACE/693-1120
D3IPR9_NEIME/264-368
D1JT97_9BACE/715-1123
A3U5G1_CROAH/618-976
E3HFW8_ACHXA/491-733
D1K246_9BACE/604-1022
H2C0C2_9FLAO/583-888
F2JZB8_MARM1/473-710
A7V867_BACUN/633-1029
C6Z032_9BACE/609-998
C2I460_VIBCL/397-651
B5D408_9BACE/594-995
E4RQV3_LEAB4/494-778
H4TZE6_ECOLX/514-759
F4C1F1_SPHS2/532-780
H1XB41_9XANT/686-976
Q5QXC8_IDILO/664-938
F0KH50_ACICP/496-743
F4TX00_ECOLX/408-654
E2ZZT1_PSEAI/559-801
F5RXP1_9ENTR/453-701
Q840Y8_NEIME/434-672
F3EFX9_PSESL/473-713
H1SCX5_9BURK/466-698
H5M354_ECOLX/373-640
Q841H4_NEIME/425-663
D8P2U2_RALSL/570-820
C7KKN1_ACEPA/519-816
E1WSH6_BACF6/646-1062
Q5E0P4_VIBF1/450-709
F0EEH4_9PSED/412-648
H4S931_ECOLX/493-728
D1KAI4_9BACE/584-1043
G5L4C4_SALET/1-182
F9Z6Q8_ODOSD/743-1132
E5BRY4_9FUSO/418-655
A8GBB1_SERP5/483-719
C6BM64_RALP1/509-741
F0J5T0_ACIMA/453-698
Q8RR60_9RHIZ/473-660
H1XBC0_9XANT/477-752
E8FQ18_SALMO/454-702
H4VT31_ECOLX/464-745
C8TU79_ECO26/395-662
C7PDN3_CHIPD/566-809
E1I5S9_ECOLX/464-745
D3IPR6_NEIME/274-378
Q8YTX1_NOSS1/618-848
F9YVW0_CAPCC/655-940
B7VSA7_VIBSL/464-706
G7EW88_9GAMM/448-688
F7NEU1_9FIRM/396-636
D5QM76_METTR/605-848
E5BKM0_9FUSO/674-741
G9TS57_SALMO/488-723
B3JMG7_9BACE/610-994
Q72TQ3_LEPIC/517-771
F2KVX1_PREDF/391-652
F9Z2U3_ODOSD/638-1033
B1JBH7_PSEPW/511-759
B7SUZ6_9GAMM/526-798
Q5LGX7_BACFN/719-1135
F8EBF5_RUNSL/646-1049
HXUC2_HAEIF/446-724
C6Z3K3_9BACE/895-981
Q1H015_METFK/445-712
G2F4J3_ECOLX/493-728
F8BJA7_OLICM/513-756
B4T0X6_SALNS/390-613
A9ZAU9_YERPE/495-736
H4QBP3_ECOLX/510-746
I0HLQ4_RUBGE/490-713
E7PP98_PSESG/503-815
C3QMR8_9BACE/463-711
D5MHA1_9BACT/420-666
B2FL42_STRMK/703-978
D5EUU2_PRER2/767-833
F0S5Y6_PEDSD/730-1132
Q3A1X1_PELCD/420-650
E1YMW6_9DELT/519-757
Q1CE69_YERPN/424-675
F0N853_NEIMN/2-141
D4VC66_BACVU/627-1029
I0WAV5_9FLAO/634-1005
E2NID1_9BACE/604-1018
B5BCW6_SALPK/465-750
A4W7W7_ENT38/464-749
E8XQV6_RAHSY/499-734
F3PJP5_9BACE/647-1066
Q15SS5_PSEA6/629-739
F6G9L6_RALS8/473-718
B7VAV1_PSEA8/407-652
D4W9Z5_BACOV/594-1018
F6IKR1_9SPHN/483-773
A4Y602_SHEPC/467-727
D3IPE1_NEIME/273-359
D6XQF7_HELPV/537-812
A7UXL2_BACUN/180-580
B6IYK6_RHOCS/530-782
D4H5I5_DENA2/417-675
B0V4X6_ACIBY/472-730
F3WWX1_9SPHN/476-704
F3S1U1_9PROT/505-770
C3QYG3_9BACE/483-757
F1ZD42_9SPHN/543-807
Q841F2_NEIME/423-661
B6VXM9_9BACE/638-1056
D8BA51_ECOLX/464-745
B4RF75_PHEZH/547-800
E6T2E5_SHEB6/409-652
E9TW90_ECOLX/342-577
B1KKP7_SHEWM/616-704
Q1JX25_DESAC/373-632
G6AWC9_9BACT/624-1013
G6EA79_9SPHN/505-785
Q15SB5_PSEA6/486-761
E1WMI3_BACF6/709-1125
F7RAV9_SHIFL/373-640
A3MJK3_BURM7/498-735
B2NLX9_ECO57/395-658
E1WMH7_BACF6/717-931
D4BAN9_9ENTR/404-681
G8TER6_NIAKG/496-754
F1Z7I3_9SPHN/545-809
E6L1V5_9PROT/426-664
D1QS73_9BACT/444-690
D5C328_NITHN/367-601
C3QVC0_9BACE/593-1039
H5CNB1_ECOLX/363-630
B3BLG6_ECO57/418-695
G9YJR3_9FIRM/458-692
C1AAB7_GEMAT/479-723
A6XYV6_VIBCL/486-717
F3XW62_9FLAO/474-743
I0MG27_SALET/454-702
G0E3Q9_ENTAK/392-656
G0D298_ECOLX/432-671
F9J354_ACIBA/484-687
G3ZAP8_AGGAC/496-787
H4SLB0_ECOLX/510-746
H8KXC1_SOLCM/726-1142
Q3KDU5_PSEPF/442-706
B2DD83_9DELT/429-690
Q3ILB0_PSEHT/516-787
Q841F5_NEIME/424-662
D2UBQ0_XANAP/577-820
E5VF57_9BACE/542-929
D5BC66_ZUNPS/588-986
B7RV46_9GAMM/466-748
H1DSP9_ECOLX/411-659
F5Z780_ALTSS/541-784
B1JF13_PSEPW/578-822
I0TEH9_9BACT/443-689
F0BXK3_9XANT/639-995
E6B1V8_ECOLX/474-730
E2ZYX3_PSEAI/438-674
F7LGW9_BACOV/536-935
E5UPZ2_9BACE/573-1008
F7M1M3_9BACE/621-1028
C6Y2R4_PEDHD/780-1180
F8TUG2_9GAMM/514-764
F2KJT2_PSEBN/584-821
Q1RBW6_ECOUT/448-696
C9P1E0_VIBME/432-730
E1V621_HALED/458-694
B0GLJ4_YERPE/424-675
I0TE94_9BACT/469-721
A5PCH6_9SPHN/762-1076
F5SYF2_9GAMM/743-1014
G5PQ71_SALET/332-599
A5FEN2_FLAJ1/562-805
B0SWS4_CAUSK/119-388
F5IBD5_ACIBA/462-695
C6IQW9_9BACE/653-1075
F0KJ17_ACICP/1-231
F4L9P6_BORPC/489-731
D8C6I4_ECOLX/191-256
I1APK6_PSEAI/469-703
D1JLS1_9BACE/602-928
G2M235_9XANT/601-877
E1YFA8_9DELT/506-750
E6K754_9BACT/623-1032
B4RGK5_PHEZH/585-850
E5U9L8_ALCXX/582-819
G4B696_AGGAC/329-620
F5JZV7_PSEAI/484-741
D7N2T0_9NEIS/440-680
C6WY12_METML/452-706
H8DCV1_ECOLX/475-712
Q88DI7_PSEPK/427-687
E1CYC8_VIBPA/407-623
H1YBD5_9SPHI/615-1019
G7LND0_9ENTR/467-710
D7VSG9_9SPHI/689-1111
D3HWM4_9BACT/511-762
G2ISM1_9SPHN/696-1081
D9RRM8_PREMB/416-658
H0SH22_9BRAD/552-793
F3PVL9_9BACE/617-1038
C6IJM5_9BACE/637-1056
I0A3P1_SALET/390-613
A4XF16_NOVAD/471-756
C4SQC2_YERFR/436-692
C7PS70_CHIPD/609-1003
F0F965_9BACT/708-1126
C3LRZ2_VIBCM/397-651
F9I228_ECOLX/448-696
F0BHS5_9XANT/3-128
H8GHX7_METAL/427-658
F7LLT1_9BACE/709-1125
F0TMP8_RIEAR/580-979
D1W5A0_9BACT/643-925
F7LCG4_BACOV/606-1033
I0ZRJ0_ECOLX/420-668
D4X2V9_BACOV/716-1088
D4WCV3_BACOV/700-1128
H3ZFQ7_9ALTE/515-755
G5YG72_ECOLX/448-696
Q8A5X9_BACTN/630-1049
F2G9W1_ALTMD/448-688
B8KLQ0_9GAMM/419-690
E3Y205_SHIFL/251-485
D1QSG6_9BACT/664-1086
G5WH76_ECOLX/514-759
F3DUT9_9PSED/503-815
D5EU66_PRER2/610-998
E7IDU4_ECOLX/525-773
C9PY36_9BACT/665-1075
B1JAX2_PSEPW/579-824
F7SXH7_ALCXX/19-67
B3HTZ7_ECOLX/390-613
F7VA99_9PROT/486-747
Q1RDF2_ECOUT/409-655
D6L055_9NEIS/421-679
D1PBB3_9BACT/649-932
C2G0Z3_9SPHI/679-1080
A3WXY8_9BRAD/588-859
C6VSR0_DYAFD/673-1104
B1WW54_CYAA5/656-886
B3PHG4_CELJU/451-700
C6AT64_RHILS/485-748
A9K240_BURML/516-753
G1XWB6_9PROT/575-820
H3LJP6_KLEOX/459-695
G8UQX4_TANFA/488-741
F3PSB1_9BACE/718-1168
E9ZYW0_NEIME/486-790
A8G1W2_SHESH/466-711
Q2G5C8_NOVAD/516-795
Q5QZE7_IDILO/454-692
B7UIT9_ECO27/475-712
A6ECI3_9SPHI/695-1116
A4Y6I1_SHEPC/458-695
B2K1L6_YERPB/442-689
B7SUR0_THITH/538-822
E1GY23_9BACT/661-1068
G7C317_VIBCL/411-658
B5FPY0_SALDC/390-613
B1SX71_9BURK/535-783
H5AF51_ECOLX/373-640
G7TD65_9XANT/506-770
H8KL36_SOLCM/573-913
Q3IBW4_PSEHT/553-859
A1TXE0_MARAV/431-680
C1DRX3_AZOVD/468-745
F8EE65_RUNSL/602-1004
B8L417_9GAMM/427-684
D6CYQ9_9BACE/685-1104
C6ZAB6_9BACE/652-1080
B5WSR3_9BURK/497-785
D5VL10_CAUST/759-1044
E1SW83_FERBD/605-946
G0IY70_CYCMS/533-789
G6XL25_9PROT/538-800
G9VJJ7_SALMO/490-728
G2E6P9_9GAMM/449-684
D4SUD3_9XANT/477-794
H3LIZ1_KLEOX/473-713
F6GBE8_RALS8/383-637
D3IPK4_NEIME/254-358
C7PJ78_CHIPD/867-1073
B5JII0_9BACT/484-721
F0ER19_HAEPA/470-775
E5UIT4_NEIMU/479-731
G2DQG3_9NEIS/534-839
D1BQE2_VEIPT/425-659
B8H129_CAUCN/838-1027
Q9KLW6_VIBCH/513-783
F9CK30_ECOLX/432-671
E6L3R6_9PROT/475-704
E2PFI8_NEIPO/411-501
F0TNT1_RIEAR/593-992
D9PF69_9ZZZZ/1-88
I0HQH9_RUBGE/484-722
C6W401_DYAFD/388-649
D5BAF3_ZUNPS/600-1020
B4RN27_NEIG2/4-115
D5BE20_ZUNPS/440-702
B3PJZ9_CELJU/641-909
F3WTW2_9SPHN/635-915
D2QTQ6_SPILD/690-1136
C4F6S1_HAEIF/469-742
F7QQ54_9BRAD/455-703
D4VRK5_9BACE/129-412
Q6I680_VIBMI/467-698
IRGA_VIBCH/397-651
A6ASZ3_VIBHA/406-651
H7SX83_CAMCO/413-686
B4RFK1_PHEZH/488-757
D4V863_BACVU/427-670
A4BY83_9FLAO/683-1093
Q47BU9_DECAR/415-644
G1XWM7_9PROT/556-816
G7RPE5_ECOC1/515-751
A4GJE2_9BACT/153-410
F6IL27_9SPHN/507-780
E1YY39_9BACE/512-920
B7V421_PSEA8/488-729
Q0FV38_9RHOB/415-665
H0KRR9_9FLAO/642-958
Q4KBV0_PSEF5/510-822
B8L5K5_9GAMM/701-981
H1XT47_9BACT/513-765
E0FPJ4_ACTPL/607-897
C7RCX2_KANKD/380-694
E1YY49_9BACE/652-874
Q841A4_NEIME/434-672
Q4UXB3_XANC8/565-927
C3QVT4_9BACE/605-1049
A4C0K7_9FLAO/518-764
G8NNM4_GRAMM/376-606
E8LX27_9VIBR/463-703
D0X9Q0_VIBHA/406-651
B5D3S1_9BACE/650-1056
E1WLY3_BACF6/687-1102
H1YKL8_9GAMM/505-798
G7EK24_9GAMM/439-705
C6W6B2_DYAFD/467-735
H2BUY9_9FLAO/533-798
G2F3H6_ECOLX/390-613
B3CH93_9BACE/896-990
I0VEP3_SHIFL/395-662
F0C1H0_9XANT/511-843
A3HYW4_9BACT/597-888
F3QUG3_9BACT/630-896
H1GXB1_9FLAO/710-1137
A2PCN0_VIBCL/387-609
E6K3K8_9BACT/419-819
F4B1J1_KROS4/640-1040
F3FT55_PSESX/2-128
A8AI98_CITK8/427-683
Q3BMA6_XANC5/236-608
D4VGE2_9BACE/680-1104
F9BGF4_VIBCL/452-711
F9RT43_9VIBR/394-637
A8T2P2_9VIBR/465-702
D4ZEC0_SHEVD/456-716
B6VXH3_9BACE/617-1016
B9MJ65_ACIET/412-667
C6IB75_9BACE/619-1055
H0JHR5_9PSED/569-804
G7GEH5_9GAMM/497-729
C7JCX1_ACEP3/470-718
E1YPY5_9BACE/139-579
I0KSS1_STEMA/479-711
E9WZ21_ECOLX/510-746
C2G2I2_9SPHI/550-804
F5KH37_PSEAI/488-730
C0BPA3_9BACT/641-1044
E3NWB6_CAERE/3-220
Q0BZJ0_HYPNA/551-825
Q02NH9_PSEAB/465-745
B1IYB4_ECOLC/395-662
H1GP11_9FLAO/624-1018
E5C530_9BACE/678-1070
D0G981_BRUML/415-660
G7RP75_ECOC1/411-659
D4VDA3_BACVU/471-722
A7LQN1_BACOV/679-1079
H8CL29_CAMJU/458-694
H1QEV6_9ACTO/23-233
D0TRJ3_9BACE/652-1060
B3CGQ7_9BACE/628-886
D4SU24_9XANT/633-925
G8W7F4_KLEOK/529-777
E9W725_ECOLX/464-745
A6L2E0_BACV8/466-712
Q3SUW4_NITWN/132-378
H1G444_9GAMM/423-676
E6RQU8_PSEU9/555-795
F7LWH4_9BACE/738-1145
H9UND3_ECOLX/510-649
B0A4K5_YERPE/429-685
A0M5A5_GRAFK/664-1071
I0DZB6_PROST/412-665
G5N970_SALET/465-750
G9SFV6_CITFR/459-695
H1NL76_9SPHI/698-1104
G7QKL4_LEPII/590-836
H5PG96_ECOLX/514-759
B0T8Z3_CAUSK/918-986
A5ZJ16_9BACE/644-1068
C7PF28_CHIPD/777-1174
D3IPM0_NEIME/258-362
A3MDL4_BURM7/636-873
D0YY20_LISDA/459-717
B0VRV5_ACIBS/455-708
E5Z716_CAMJU/458-754
D7H5N4_BRUAO/415-660
A1RNZ1_SHESW/441-712
F6GDW1_LACS5/659-933
H4ZR57_ECOLX/391-672
I0VJF4_SHIFL/390-613
B5FIY8_SALDC/464-702
F9Z793_ODOSD/519-776
F0Q6E3_ACIAP/572-808
I0KDT8_9BACT/637-1066
Q3IE20_PSEHT/547-861
G0K424_STEMA/724-906
D7VM40_9SPHI/593-993
E6RQW0_PSEU9/673-994
F6AYS3_DELSC/493-740
D7J2R3_9BACE/390-609
G0L2G3_ZOBGA/716-1125
F8N735_9BACT/655-1056
E1D6C5_VIBPA/452-677
G4FTV9_9GAMM/461-698
B5EQT6_ACIF5/485-753
G7FWE9_9GAMM/518-845
F3DKQ9_9PSED/448-683
E7RMR0_9BACT/721-1109
F9H0W1_HAEHA/695-1028
D6CWB6_9BACE/618-1027
B1F8Y7_9BURK/489-728
C4V3K4_9FIRM/390-624
E6WJW5_PANSA/478-708
F3PIE6_9BACE/639-1034
D2QDK6_SPILD/628-1037
G2LQQ7_9XANT/470-712
E8PBB2_ACIB1/474-722
E4TE43_RIEAD/391-621
F3PIT7_9BACE/569-991
C4HTC0_YERPE/511-752
C3Q9B1_9BACE/605-1049
E1YSM0_9BACE/640-1047
Q4UXN1_XANC8/545-801
E1PWB8_HELPT/537-812
F0DZZ2_9PSED/147-411
H5ABJ8_ECOLX/493-728
C6IJV1_9BACE/651-1082
C1DGL9_AZOVD/457-714
A1W506_ACISJ/400-624
Q18PC5_9SPHN/609-902
D4Z4C8_SPHJU/536-784
B3C6X2_9BACE/626-1058
B3QT95_CHLT3/650-928
E8NK90_SALET/488-723
F8EJR3_RUNSL/721-1123
A3WJ84_9GAMM/418-672
D4WB63_BACOV/610-1027
C3RF36_9BACE/579-883
C6XQE7_HIRBI/708-1007
A0XY20_9GAMM/554-859
H0MBE1_SALMO/490-728
E5UXY3_9BACE/891-1097
F7M161_9BACE/542-800
A0YCB6_9GAMM/453-701
E8RP05_ASTEC/514-781
D2ZA29_9ENTR/459-695
F4L3Z5_HALH1/603-917
Q0HZ17_SHESR/452-719
B3QXU0_CHLT3/537-772
F7VCF1_9PROT/533-852
E7JZN3_SHISO/390-613
F0A7E5_NEIME/487-717
C7JXJ2_ACEPA/283-543
D1K1A1_9BACE/773-1244
C6IKS0_9BACE/599-1032
G8TMI2_NIAKG/622-1035
Q399S0_BURS3/504-743
E9ZZ53_NEIME/654-944
E8BEW3_SALMO/390-613
Q7W7L9_BORPA/464-736
D8IVP0_HERSS/531-797
F5QQS4_SHIFL/441-697
E7RZF8_9BURK/425-655
A1K9V8_AZOSB/485-714
D9ZDS2_9ZZZZ/612-1027
D1PVM6_9BACT/686-1102
F6GAH4_RALS8/454-692
Q50944_NEIGO/453-712
H0L6T3_SALMO/465-750
G4AH10_AGGAC/599-869
H8BLW9_CAMJU/424-694
F4CDP6_SPHS2/766-1160
D7NBZ0_9BACT/699-1133
E7G1T5_CAMJU/35-308
A1SB58_SHEAM/454-690
D7IT17_9BACE/632-908
C4UH51_YERRU/435-685
H7ZSR5_CAMJU/449-705
F9EY59_9NEIS/743-860
D4WAF5_BACOV/498-772
Q1BWD4_BURCA/514-753
Q47UC5_COLP3/462-705
Q15UE0_PSEA6/501-773
E5UQD8_9BACE/579-883
H1GPT1_9FLAO/546-798
C7PA59_CHIPD/654-1057
F8FW39_PSEPU/563-807
A4XVR4_PSEMY/556-801
C4KCF7_THASP/382-610
Q9KIB4_PORGN/528-847
D7K4S9_9BACE/660-1080
C9LSL2_9FIRM/815-871
B0C054_ACAM1/527-806
F7LAK9_BACOV/638-1046
E4TDN1_RIEAD/530-955
G7F4Z8_9GAMM/611-961
F8EHV2_RUNSL/626-1071
G1W8J0_9BACT/702-992
D1ECT4_NEIGO/460-719
C7X4P9_9PORP/728-1186
F4QLP5_9CAUL/734-1088
D0CEJ1_ACIBA/436-703
F6F1A4_SPHCR/520-841
D8IPW2_HERSS/484-714
Q0C3Y0_HYPNA/426-666
B2SJ59_XANOP/470-712
F4UQY8_ECOLX/373-640
E7WQH2_SALMO/465-750
C4GG41_9NEIS/494-738
Q87C93_XYLFT/477-787
G9YJ67_9FIRM/654-874
G2BGP4_ECOLX/390-613
A5FF33_FLAJ1/536-787
B3C6L9_9BACE/627-1044
A9BYH5_DELAS/488-721
Q1IFL2_PSEE4/395-622
C9KV72_9BACE/663-1084
A3I019_9BACT/690-1082
G8ULE1_TANFA/466-713
I0ETA4_9HELI/533-808
D7JB93_9BACE/696-1138
B3I4E1_ECOLX/464-745
E5WW27_9BACE/582-1006
D3IPI9_NEIME/264-368
D5VI98_CAUST/731-1028
B2IF88_BEII9/525-848
A3UK06_9RHOB/486-758
C2HTH2_VIBCL/387-609
A3XJK1_LEEBM/661-1068
G2FCV3_9GAMM/382-605
D3IP57_NEIME/266-370
F9TNS1_9VIBR/384-604
C3QAJ8_9BACE/704-1128
C7KY97_ACEPA/546-816
F1WPB8_MORCA/682-999
F7M0G1_9BACE/594-997
Q6FC41_ACIAD/509-829
F4UKC1_ECOLX/514-759
Q1YVD5_9GAMM/535-829
H7UZL4_CAMCO/461-757
E8FT38_SALMO/382-649
F0QE02_ACIBD/478-710
D0Z338_LISDA/411-662
A9CGK7_AGRT5/464-716
C6XPP6_HIRBI/493-764
E1WM04_BACF6/659-968
C6XLT0_HIRBI/504-743
C7K488_ACEPA/520-593
E7VFQ2_SALMO/390-613
E8L7F8_9RHIZ/520-760
B7BDJ7_9PORP/491-773
H1ZD52_9FLAO/396-625
H1FGU8_ECOLX/421-655
D7ZA30_ECOLX/474-730
I0TFU4_9BACT/546-820
D7J6D4_9BACE/621-1028
F3QPY0_9BACT/423-668
Q7NNV6_GLOVI/542-795
G5FQJ9_9PSED/567-883
C9V1A1_BRUAO/436-680
Q0HZ01_SHESR/409-652
E2NDL8_9BACE/612-1066
C0BH22_9BACT/510-794
G5MTN0_SALET/484-720
E1WUZ8_BACF6/632-1050
F9RZB6_9VIBR/477-723
H7WR82_CAMCO/461-757
G9FZS0_HAEIF/469-742
E4TRT2_MARTH/670-963
A3XLM9_LEEBM/631-1029
C4X3V7_KLEPN/489-734
F1X636_MORCA/754-1070
G8LI29_ENTCL/471-727
E2N1M6_CAPSP/567-645
Q0TIX2_ECOL5/423-658
Q3JM46_BURP1/501-747
G6E3T7_9GAMM/545-852
E1WKZ2_BACF6/628-1062
D0TRK0_9BACE/505-913
Q027K0_SOLUE/422-662
E0QZ06_ECOLX/390-613
B6VYM2_9BACE/538-792
Q8EIM3_SHEON/409-652
F7M9E8_9BACE/645-1043
D4YYG2_SPHJU/7-256
B1ZNP4_OPITP/501-756
F0S891_PEDSD/621-861
F7LI62_BACOV/701-1165
E2ZX27_PSEAI/457-719
G0DPG9_9GAMM/436-707
D3IPN3_NEIME/274-377
H4I6I1_ECOLX/488-730
D1RWL4_SEROD/487-746
G4FXW4_9GAMM/577-886
Q2P161_XANOM/1-139
I0TD05_9BACT/625-1023
A5W778_PSEP1/469-709
A7M4V6_BACOV/749-1159
C6IPT6_9BACE/608-1031
A1WS59_VEREI/398-622
Q31T40_SHIBS/418-695
A3ZCW5_CAMJU/449-705
C7M755_CAPOD/503-790
Q57QF1_SALCH/488-723
F5JRF1_ACIBA/467-753
F0B0P2_NEIME/290-520
G3A1C2_9RALS/454-688
E7IYX0_ECOLX/493-728
F7RMB2_9GAMM/633-967
E8TJB9_MESCW/457-729
H5TDG3_9ALTE/800-999
D7I842_9BACE/430-682
F7MAF6_9BACE/623-872
B4EY62_PROMH/454-644
Q3SQV7_NITWN/274-532
G5GNA2_9FIRM/514-751
H5G1G1_ECOLX/525-773
A7V9J2_BACUN/422-640
H4JKU5_ECOLX/421-655
C7KHF4_ACEPA/511-833
F1WMK1_MORCA/754-1070
D0MFQ6_RHOM4/547-780
E2N1A4_CAPSP/498-916
C7PQG3_CHIPD/820-1229
D7JA12_9BACE/592-1000
H3MVY7_KLEOX/479-716
H8MJ87_CORCM/624-903
G8QFI1_AZOSU/443-689
HPUB_NEIMC/512-809
G9UVS8_SALMO/490-728
D2QQF7_SPILD/652-872
G1UMP4_9BACE/696-1107
A8GHD8_SERP5/475-758
D7IAE6_9BACE/493-770
D2MK10_9BACT/857-967
D3DFE4_HYDTT/414-674
Q0KJ65_9SPHN/506-782
Q93FV1_9BACE/541-946
F1XTX5_ECO57/493-728
C6SG31_NEIME/453-712
F7L9C9_BACOV/645-1041
F4CFG6_SPHS2/593-1004
F9IW76_ACIBA/583-909
D4WME2_BACOV/696-1136
C3QXN7_9BACE/646-1093
H1XHP9_9XANT/639-995
Q841A3_NEIME/434-672
C7PC11_CHIPD/714-1107
G3Z1F6_9NEIS/440-680
E3XLM7_ECOLX/488-730
E6JJ53_RIEAN/456-703
G2UCJ2_PSEAI/514-765
Q64WH4_BACFR/492-768
Q086Y6_SHEFN/419-658
A5VH73_SPHWW/512-793
B1T575_9BURK/466-700
E5UP32_9BACE/637-1027
B0RMS3_XANCB/525-870
G7F2I0_9GAMM/554-859
C7L0L7_ACEPA/470-739
B3PJV0_CELJU/499-734
B9TC44_RICCO/63-303
B8CQ30_SHEPW/605-948
A4C6Q7_9GAMM/634-987
B0T5C5_CAUSK/572-835
B9BRS0_9BURK/502-733
B3JL62_9BACE/617-1109
Q1BJA1_BURCA/486-754
F3I142_PSESF/571-832
E0M327_9ENTR/395-656
D4XID1_9BURK/567-804
F4KVP3_HALH1/626-1025
D7VNY3_9SPHI/557-810
F4M2N5_ECOLX/510-746
Q1II17_KORVE/460-733
F6F3G1_SPHCR/397-631
F6ID44_9SPHN/536-835
E7VM25_SALMO/488-723
E7Z3R6_SALMO/390-613
C1HYV0_NEIGO/1-47
A8UJF2_9FLAO/571-964
G4QLM8_GLANF/675-805
D1YP25_9FIRM/562-815
E7S008_9BURK/500-737
Q4UUM3_XANC8/603-871
C3R2X8_9BACE/864-1070
C6RU97_VIBCL/467-698
C8CGJ2_ECOLX/456-677
F2KW08_PREDF/542-856
H3K7D2_9FIRM/402-635
E7YVF3_SALMO/382-649
Q8ABA4_BACTN/594-979
C4HXP0_YERPE/400-664
F3QWC5_9BACT/896-1109
H2BWY8_9FLAO/498-749
C4N4T9_SALCE/65-198
C6IIZ0_9BACE/642-1063
D4I8I0_ERWAE/457-710
D6D0J6_9BACE/599-1046
E8BFM7_SALMO/455-723
Q0PY23_PSESZ/473-721
D1PXQ2_9BACT/609-1034
H4P2T0_ECOLX/493-728
A3S0T2_RALSL/454-692
A8UP02_9FLAO/382-609
F3S3Y9_9PROT/416-677
C2LGK8_PROMI/645-743
C6Z9L4_9BACE/419-682
G2H1G4_9ENTR/202-457
C3RC90_9BACE/538-792
F9ZZC0_METMM/470-705
A6LH26_PARD8/624-1061
C3REY8_9BACE/633-1072
A5V4T2_SPHWW/483-746
D4YWW6_SPHJU/602-919
F0BAW8_9XANT/474-767
D8E0P0_PREBR/777-1186
D3GX19_ECO44/525-773
E8EQS3_SALMO/459-695
D0J500_COMT2/524-775
G6ZNX6_VIBCL/386-610
C6RPQ6_ACIRA/466-699
Q6LRU9_PHOPR/467-698
Q5LBW4_BACFN/458-707
Q1LB11_RALME/475-730
F1XD22_MORCA/546-807
Q3IFS6_PSEHT/633-901
F8X3C2_9PORP/527-780
D7J540_9BACE/609-1017
D5VK11_CAUST/685-1012
F0S5D3_PEDSD/721-1124
F0S4C9_PEDSD/621-1027
G9A5Y5_RHIFH/523-766
A9IA95_BORPD/509-743
C0BFN7_9BACT/766-1122
D1D6C2_NEIGO/453-712
C6IHH6_9BACE/638-1060
F1VQN8_MORCA/546-807
A4W6P7_ENT38/510-746
Q3KHT2_PSEPF/565-806
F4G6V2_ALIDK/525-771
I0K7A7_9BACT/603-1000
H2X3D3_CAEJA/461-711
G9S5H6_9PORP/610-1024
Q097Q9_STIAD/512-757
E6XAT7_CELAD/648-1064
A4NW81_HAEIF/589-877
H1RYB4_9BURK/467-698
F5JTT9_ACIBA/478-717
Q15X95_PSEA6/558-868
C6Y052_PEDHD/631-1060
Q1K243_DESAC/390-629
A1ZPQ9_9BACT/398-674
B8KY76_9GAMM/490-732
D1K1M6_9BACE/598-986
A6GSB5_9BURK/424-673
Q0BHE4_BURCM/535-783
F4CAN6_SPHS2/734-1159
G6E895_9SPHN/568-844
G0L8L0_ZOBGA/594-1014
H6SLA7_RHOPH/466-727
Q2S0J8_SALRD/703-1103
B7MWH5_ECO81/432-671
G7R5G4_ECOC2/448-696
F3PLT8_9BACE/605-1000
B4R7X1_PHEZH/393-629
F0Q223_ACIAP/475-709
A3J4K8_9FLAO/655-942
F0F7F2_9BACT/622-1021
C9R5Y6_AGGAD/397-649
B0T7T2_CAUSK/747-1033
Q3IIU7_PSEHT/574-879
B8ILX7_METNO/435-723
C5CPQ2_VARPS/481-700
F0AKI9_NEIME/480-723
F4QN59_9CAUL/462-723
B3PKP3_CELJU/654-940
D2MYE4_CAMJU/439-680
G0CBD2_XANCA/678-969
F0RBA3_CELLC/643-1044
E7Z9B6_SALMO/465-750
H5F0L6_ECOLX/432-671
H1PZW8_9BACT/617-1017
E3A2N0_PSEAI/563-807
G8TN40_NIAKG/648-1064
B1J9T3_PSEPW/474-716
A5V6P3_SPHWW/14-166
H8CJD9_CAMJU/459-708
A3HXH8_9BACT/582-987
Q1QLA4_NITHX/480-735
D4GKB3_PANAM/545-789
Q4USS8_XANC8/474-712
B6A0A5_RHILW/486-723
F9MP38_9FIRM/438-703
F5HFX8_PORGI/520-832
G7HMX9_9BURK/524-762
D0GVL3_VIBMI/467-698
C7M7T0_CAPOD/590-974
B4RG04_PHEZH/478-730
A5VDV4_SPHWW/507-766
E2NIP6_9BACE/487-772
H0KQI0_9FLAO/537-943
A1B9S1_PARDP/449-684
D0PGR7_BRUSS/153-400
Q5L9X3_BACFN/697-1088
Q64YC3_BACFR/731-1136
H8ZXL6_NEIME/653-943
E7IHS3_ECOLX/394-642
G0L772_ZOBGA/726-1163
D4Z5F7_SPHJU/526-672
B4R9U8_PHEZH/625-994
H5V7A7_ESCHE/421-669
C6KUJ3_9BACT/788-865
G2CGK6_ECOLX/464-745
D0TLP0_9BACE/660-1080
D7IL09_9BACE/594-999
F6IC17_9SPHN/531-858
Q0AL22_MARMM/605-920
D0X016_VIBAL/274-513
C9XAR2_SALTD/465-750
E1PQU6_CAMJM/416-689
G1Y0D7_9PROT/644-983
Q1Z8R5_PHOPR/457-714
B0T4L5_CAUSK/693-977
F3BMX1_PSEHA/629-963
H8KS05_SOLCM/625-1039
B8F919_DESAA/427-679
F9BTK3_VIBCL/479-749
E4VYY7_BACFG/720-1118
B7GXX7_ACIB3/467-753
B0VRT5_ACIBS/772-1056
G0LA75_ZOBGA/703-1110
D4WVS0_BACOV/668-1069
G4LGF0_PSEAI/709-988
G8TA29_NIAKG/629-1038
H0KNI9_9FLAO/623-1028
C3RDW8_9BACE/652-1081
D2EY86_9BACE/936-1057
E6L3X0_9PROT/458-693
C3RAA4_9BACE/625-1054
A4NA48_HAEIF/584-920
G7BEM8_VIBCL/467-698
D2EVS1_9BACE/646-1081
E3HSV4_ACHXA/577-850
C9MKG4_9BACT/708-1116
G4F3T4_9GAMM/383-604
F4QT91_9CAUL/485-758
Q11NM5_CYTH3/536-795
D3IDB2_9BACT/411-820
G8QCL7_PSEFL/478-712
D4X2H4_BACOV/613-1033
A3PR98_RHOS1/409-643
F5HWZ8_ACIBA/504-771
A1K319_AZOSB/480-731
A5FNK1_FLAJ1/629-870
A7M612_BACOV/724-1119
E1YNI8_9BACE/712-1128
B5CVZ2_9BACE/114-448
F3RZ13_VIBPA/415-667
E4MF88_9BACT/735-1041
C7PRA6_CHIPD/512-754
A7M285_BACOV/428-679
H8DYP7_9NEIS/527-798
B9TAK6_RICCO/501-639
D3IPB5_NEIME/274-378
F0B3P4_NEIME/569-914
A0Z3Q3_9GAMM/481-710
A5V8G9_SPHWW/509-784
A3ZF54_CAMJU/458-754
F0RAC0_CELLC/625-1029
G8TN29_NIAKG/620-1075
H3TIY7_PSEAE/577-882
E4MC32_9BACT/621-861
Q93K73_ECOLX/456-724
B3QAN5_RHOPT/530-763
A6KZF5_BACV8/604-1008
D0TXA1_9BACE/724-1136
A6T3S6_JANMA/579-812
H0LJ97_SALMO/395-662
C3QNN4_9BACE/605-1056
B7L903_ECO55/432-671
F7LB05_BACOV/678-1070
Q7WCV5_BORBR/509-755
C7CIV0_METED/490-725
B3AJV7_ECO57/514-759
E3F166_KETVY/418-669
F6IN80_9SPHN/495-780
C6UU36_ECO5T/448-696
E6X991_CELAD/635-920
A3HX41_9BACT/376-610
E1TET1_BURSG/512-800
B7B6W0_9PORP/709-1118
H5KQA2_ECOLX/510-746
D7VR37_9SPHI/719-1116
E1YP50_9BACE/544-777
Q4UYJ2_XANC8/583-823
F9ILK2_ACIBA/583-909
C3QY22_9BACE/711-1106
B7LIW9_ECOLU/685-752
F0RFA9_CELLC/502-781
D7W565_9FLAO/494-775
F7M9P5_9BACE/613-1036
F5QX40_SHIFL/35-269
F9Z525_ODOSD/788-1190
D5VH02_CAUST/458-724
F9Z8B1_ODOSD/732-1022
C0RJV3_BRUMB/397-619
B6W1N1_9BACE/426-672
H8FB30_XANCI/479-772
I0KFN7_9BACT/604-1006
E6BTG7_ECOLX/475-731
D2TPW5_CITRI/522-770
F2ITP2_VIBCL/411-658
F2G160_SALGL/488-723
C3JA04_9PORP/621-910
C9PT44_9BACT/560-812
F9IV97_ACIBA/512-771
G2KXC6_PSEAI/567-883
F4T6K5_ECOLX/404-627
F2BEU6_9NEIS/176-257
B5D435_9BACE/545-804
D1EHB2_NEIGO/625-914
A6TBP0_KLEP7/374-638
F0R286_BACSH/730-1129
G6F2T9_9PROT/490-750
E0NXT5_9FIRM/741-794
H1U704_9BACT/527-785
B4X5F8_9GAMM/432-643
A0LA79_MAGSM/391-641
E1YS65_9BACE/642-1055
A9L2S1_SHEB9/454-692
D2QS19_SPILD/527-792
B4RII7_PHEZH/465-699
C7M3Z2_CAPOD/660-1093
D0BIE2_BRUSS/413-660
A4SSG5_AERS4/444-679
F4QNW5_9CAUL/504-734
A8ZKH7_ACAM1/473-720
D0TXH7_9BACE/630-947
F4ST37_ECOLX/512-748
E2QIH2_ECOLX/514-759
H5H5G5_ECOLX/493-728
F9DA04_9BACT/422-676
P72609_SYNY3/620-852
E5CB00_9BACE/614-1028
A5V3N7_SPHWW/533-807
C3QGF4_9BACE/594-889
F4CFN9_SPHS2/659-920
H4L3C6_ECOLX/475-712
D4INA3_9BACT/682-1123
A3UL10_VIBSP/466-708
E8YJI8_9BURK/498-730
F2LGA5_BURGS/432-653
E2NJV2_9BACE/528-783
E6MT59_9BACT/643-1063
D0TM89_9BACE/629-1048
G4QIL4_GLANF/475-714
F7M3R6_9BACE/637-1045
B3HYH9_ECOLX/685-752
F5IUV4_9PORP/483-760
D5BWJ2_NITHN/442-718
A9EUB4_SORC5/488-731
F4C3L6_SPHS2/608-1024
C2M7Y7_CAPGI/622-892
F7SU43_ALCXX/1-59
A4C3F6_9GAMM/576-882
D1DAC3_NEIGO/511-808
Q8XYF1_RALSO/441-690
Q3ZU28_ECOLX/410-656
Q7NL22_GLOVI/650-897
A5ZKZ2_9BACE/715-1118
A4P083_HAEIF/194-469
G2LRM6_9XANT/500-793
Q2Y9N5_NITMU/454-702
D3IPS6_NEIME/248-352
A3NCU5_BURP6/516-754
B5ZIB7_GLUDA/502-760
F4KYW8_HALH1/726-1129
B1JMW8_YERPY/442-689
A0Y656_9GAMM/522-792
Q7M8T5_WOLSU/457-703
F4EWS4_9FIRM/755-811
F3HI50_PSEYM/469-702
A6E7W1_9SPHI/714-982
Q2VR13_PASTR/641-918
B6VTL7_9BACE/773-1244
B0NW39_BACSE/591-976
A3UC66_9RHOB/437-681
B0T4M0_CAUSK/781-1082
D2ETU1_9BACE/610-727
D3IPL9_NEIME/122-220
G4BBR0_HAEAP/28-320
E7Z380_SALMO/455-723
F3JL95_PSESX/468-716
E8Y1S9_ECOKO/395-662
F2FYF9_SALGL/465-701
D5WZ25_THIK1/507-755
Q07W01_SHEFN/557-797
B7NEE4_ECOLU/411-659
G7TFM7_9XANT/2-111
G6ZZB5_VIBCL/386-610
F4CBY4_SPHS2/580-819
F4QJF5_9CAUL/603-911
G0L7I4_ZOBGA/725-1148
A4YBP6_SHEPC/454-704
E7B464_YERE1/483-763
G2HM21_9PROT/475-753
C7PF14_CHIPD/573-848
B6IWL9_RHOCS/505-815
E5U2W0_ALCXX/418-672
D1K304_9BACE/639-1053
B7GV70_ACIB3/469-706
A6ELM6_9BACT/607-885
G6XWM3_RHIRD/651-922
E6T9Q2_SHEB6/486-727
D6XRX7_HELPV/586-862
E5C6V6_9BACE/727-1126
E5CB64_9BACE/785-1194
Q8G8W9_PSEAI/563-807
D5D2I2_ECOKI/448-696
D4X540_9BURK/492-733
F8EEQ0_RUNSL/501-783
A9BYH6_DELAS/592-840
F6IDM0_9SPHN/508-790
H5T814_9ALTE/574-879
D0S6L3_ACICA/391-615
C3QS80_9BACE/638-1041
A9Z3W4_YERPE/400-664
E4VZ37_BACFG/606-1001
A0KE79_BURCH/485-724
Q1I5S2_PSEE4/550-787
B4RPZ6_NEIG2/35-144
H4XFR2_ECOLX/490-728
Q0HEZ8_SHESM/409-652
C3PXT2_9BACE/660-985
F7M575_9BACE/629-1048
Q6FA06_ACIAD/497-731
D4ZHZ2_SHEVD/525-776
A7V0K8_BACUN/867-1052
Q9A9L0_CAUCR/738-1028
F0N9P2_NEIMN/487-717
I0MI93_SALET/459-695
E7W8H3_SALMO/465-750
A7FJB4_YERP3/516-762
A6GRE5_9BURK/528-794
F3XYR5_9FLAO/663-1062
B5XWW0_KLEP3/449-697
E8AZ40_SALMO/459-695
C9CYT9_9RHOB/482-710
Q39KR9_BURS3/506-737
Q8AAG9_BACTN/460-708
G5VXC9_ECOLX/474-730
H5MCR9_ECOLX/514-759
H5QQ31_ECOLX/464-745
F5S8N0_9NEIS/495-769
D3VG71_XENNA/713-990
F1XAU6_MORCA/607-953
G8SVF5_BRUCA/34-273
Q0BF25_BURCM/458-731
B9XYR1_HELPX/600-876
C9LQH7_9FIRM/714-991
Q1QIC1_NITHX/535-770
A3YKJ0_CAMJU/458-754
Q821B8_SHIFL/464-745
C8TB51_KLEPR/463-708
C9KYB7_9BACE/493-764
D0WDG3_NEILA/650-940
H1NQN8_9SPHI/721-814
E0FKL3_ACTPL/639-928
F4R1D7_BREDI/495-801
Q4K994_PSEF5/570-821
A3M6G4_ACIBT/2-142
C6W2G5_DYAFD/607-1007
Q8PGK3_XANAC/587-889
H3ML51_KLEOX/459-726
F7L4N6_BACOV/674-1119
A0Z2D3_9GAMM/491-757
Q26GG4_FLABB/536-801
H1NKR5_9SPHI/639-1098
Q15T70_PSEA6/477-723
H1XH22_9XANT/596-937
G2B366_ECOLX/409-655
D4XSZ3_ACIHA/393-655
Q64XQ5_BACFR/970-1088
Q5E216_VIBF1/394-614
E7RM03_9BACT/546-920
H7T6E7_CAMCO/413-686
E3D389_NEIM7/512-809
F6ICK5_9SPHN/589-948
C2FSM7_9SPHI/612-1060
B7UKM7_ECO27/464-745
D4T1D8_9XANT/645-909
E0T262_EDWTF/387-614
Q3KJR2_PSEPF/480-739
E4MT84_CAPOC/584-978
B7H095_ACIB3/474-722
D1E9N5_NEIGO/177-430
B3IM87_ECOLX/525-773
E0NUU8_9BACT/634-1061
G2UHN2_PSEAI/561-801
D7IFT9_9BACE/697-1114
A5FBT3_FLAJ1/591-1002
Q0AET4_NITEC/388-611
C9KXN9_9BACE/506-914
G7BB21_VIBCL/411-658
F5ZDT0_ALTSS/690-1002
D7J565_9BACE/656-1084
F8GKQ9_NITSI/431-669
C0WEP1_9FIRM/2-64
C1HMV0_9ESCH/422-689
E8KHY4_9PAST/827-904
D3QSZ9_ECOCB/448-696
Q6LIN0_PHOPR/452-704
C4T6Q9_YERIN/399-662
F9IMY1_ACIBA/386-622
H1QEZ1_9ACTO/45-126
H4V6M6_ECOLX/474-730
B6JMD7_HELP2/4-146
G8LCZ7_ENTCL/452-700
B2P4M6_ECO57/390-613
G1ZWF9_ECOLX/514-759
A7V8A8_BACUN/605-1010
A9D763_9GAMM/541-846
D8DSX8_PREBR/560-885
G6EGB9_9SPHN/419-693
B3XD92_ECOLX/464-745
B0U8R2_METS4/567-712
C4UA16_YERAL/8-159
H0N384_SALET/490-728
C5J512_ACIBA/530-802
A6E975_9SPHI/580-984
E5UVC5_9BACE/652-1080
F8BPF9_OLICM/534-798
E4VM15_9HELI/443-701
H1HKQ1_9BACT/443-689
Q9HYX3_PSEAE/457-719
H4FDZ5_9RHIZ/485-722
A4ABR8_9GAMM/344-629
D1K7M1_9BACE/652-1081
F5JNU9_ACIBA/474-722
B4X233_9GAMM/437-689
E0T6L7_EDWTF/463-752
G9E817_9GAMM/453-701
D6D6J0_9BACE/660-1080
D3ID35_9BACT/512-759
F0MU90_NEIMM/480-723
C9MNS2_9BACT/610-1032
G4LIU4_PSEAI/487-763
D8DV04_PREBR/749-1167
F0R1H5_BACSH/417-669
C6M3U8_NEISI/471-701
C6IA02_9BACE/697-1088
C6DHQ2_PECCP/403-630
G7F6P2_9GAMM/677-1008
D8DVN3_PREBR/448-784
D0TFH0_9BACE/657-1046
D5QUN0_METTR/436-671
D8J1G7_HERSS/553-798
Q15RS6_PSEA6/809-911
C0Q7N8_SALPC/459-695
Q8D4G4_VIBVU/478-719
F4KT97_HALH1/659-1103
E1S732_HELP9/602-878
I1E2L3_9GAMM/561-890
B7NBX7_ECOLU/432-671
D7J030_9BACE/632-903
Q93Q52_SHIFL/686-752
F9H2H4_HAEHA/840-1117
Q8PI27_XANAC/627-886
E4T369_PALPW/436-685
F5KJ95_PSEAI/517-837
F5TGK1_9FIRM/623-915
F3BHL0_PSEHA/435-692
D1D3N1_NEIGO/35-144
H0H3K2_RHIRD/632-903
B3C5K4_9BACE/619-1067
Q2G7S1_NOVAD/429-684
E1WUR0_BACF6/399-682
Q1R1Z5_ECOUT/409-655
E4VD61_9HELI/409-685
Q9AQK7_VIBPA/469-711
A3HS05_9BACT/602-954
F2KWU5_PREDF/724-1107
C9PPN4_9PAST/497-758
E8EU04_SALMO/488-723
D3IQ48_NEIME/259-345
D7ILR9_9BACE/669-1068
F6AY35_DELSC/518-760
C6IU12_9BACE/714-1118
B3C604_9BACE/581-968
C6VXJ6_DYAFD/686-1112
D3IPF4_NEIME/259-363
G0L7K8_ZOBGA/718-999
B8CSR6_SHEPW/610-944
G1WE45_9BACT/442-687
F0BWD2_9XANT/597-853
F3K493_PSESZ/473-713
E7UII8_ECOLX/510-746
H0KP37_9FLAO/373-597
H1XSR7_9BACT/584-841
B2HV66_ACIBC/783-1067
E5AN67_BURRH/520-751
A1ERA1_VIBCL/452-711
G7ULG3_PANAN/397-617
D3IJ03_9BACT/639-1049
E8AH11_SALMO/490-728
Q20Z12_RHOPB/516-753
G5TKQ6_ECOLX/432-671
D7XC03_ECOLX/432-671
F9SFL1_VIBSP/417-658
A6EIF0_9SPHI/532-791
G5H6W2_9BACT/713-1166
Q39AI1_BURS3/503-730
D4WCI0_BACOV/483-891
Q1C456_YERPA/2-154
Q8A1G1_BACTN/605-1002
F8X2Q9_9PORP/692-1127
G2LWL0_9XANT/617-963
C6XNX4_HIRBI/548-811
B7AMM4_9BACE/616-1030
A0K5I6_BURCH/541-789
H8FC21_XANCI/583-922
D6V5T2_9BRAD/542-787
Q12QT7_SHEDO/494-733
D4ZIJ2_SHEVD/656-989
Q8PDN1_XANCP/37-293
F6CUW3_MARPP/467-701
B7VRB5_VIBSL/467-708
G1UYA2_9DELT/435-633
H5E157_ECOLX/448-696
H3TKG5_PSEAE/563-812
F5Q7M5_SHIFL/73-340
D0W531_NEICI/543-707
F7KY73_9FUSO/422-663
F0TMJ3_RIEAR/398-673
B3C7Z1_9BACE/741-1140
E6AU66_ECOLX/456-724
B7BHD8_9PORP/3-118
D2QP14_SPILD/544-803
B7MGR3_ECO45/514-759
D4S3M7_9FIRM/404-641
D8CI61_ECOLX/456-677
G7BSC9_VIBCL/467-698
Q64YK8_BACFR/548-966
A1BIS4_CHLPD/564-814
D5V2Y4_ARCNC/412-656
B0RVF6_XANCB/480-721
D2NMN7_ECOS5/475-712
H1HNA5_9BACT/726-1147
F7NZP6_9GAMM/522-761
Q2G7B0_NOVAD/468-695
G0C4A1_9ENTR/402-660
B3C775_9BACE/606-1011
A0KRW0_SHESA/471-722
E6SSL7_BACT6/894-1105
F3XSP0_9FLAO/510-766
G2LY10_9XANT/633-925
B4SMN0_STRM5/528-822
A9HH16_GLUDA/542-795
A4BRG8_9GAMM/491-730
A5ZB54_9BACE/583-980
E5BNU5_9FUSO/699-978
Q62I53_BURMA/516-753
A6EKM6_9SPHI/618-1020
B7RXF3_9GAMM/520-780
C6IE55_9BACE/724-1145
A6L1F2_BACV8/614-1001
D7JYE2_9BACE/623-1089
Q3BVJ0_XANC5/58-296
F5JGK9_9RHIZ/651-922
G4C9A6_SALIN/390-613
BTUB_SALTI/390-613
Q1VTG2_9FLAO/461-765
A5VE21_SPHWW/456-701
F1YB41_ECO57/493-728
F7N909_XYLFA/477-787
D1K453_9BACE/2-141
A4APU4_MARSH/635-920
H1KTB3_METEX/449-685
D8ADI1_ECOLX/514-759
B8L7T0_9GAMM/490-784
C9L3N9_9BACE/629-1021
E5WWQ4_9BACE/661-1056
Q1VFG1_VIBAL/469-699
H8L0M5_FRAAD/609-970
E2JTE5_ECO57/510-746
F8Z5K6_VIBCL/467-698
F2IS57_VIBCL/467-698
D3IPI1_NEIME/274-360
Q15NY7_PSEA6/515-796
Q1JW57_DESAC/407-650
F0CC54_9XANT/606-882
E2NC93_9BACE/607-1024
H9UPK5_ECOLX/482-763
D4VJ70_9BACE/694-1110
G1XW15_9PROT/519-789
C9LIR9_9BACT/503-760
Q0I3H3_HAES1/14-265
B2DD77_9DELT/466-734
E7P2E0_PSESG/483-723
D5QU67_METTR/589-814
G6XL63_9PROT/454-785
G9TU65_SALMO/454-702
F7RLA3_9GAMM/443-682
E6RMG4_PSEU9/448-688
Q92SY3_RHIME/415-665
B9ME84_ACIET/456-719
B5Q083_SALHA/488-723
D1K364_9BACE/637-1027
E5UUJ3_9BACE/885-986
G9VY52_SALMO/490-728
H1YEV3_9SPHI/632-919
G6AHU7_9BACT/621-1020
F0F5X4_9BACT/410-652
H8FED3_XANCI/645-912
G2L9M7_PSEAI/559-801
F9YSH4_CAPCC/689-1117
G9VZS0_SALET/1-129
D0TJS9_9BACE/589-986
D4T791_9XANT/616-900
E4QMB7_METS6/467-699
B3E8S7_GEOLS/424-667
D7VLE9_9SPHI/601-1003
C7JHR4_ACEP3/272-550
H5VFN5_SALSE/390-613
Q221D3_RHOFD/482-766
F5RNY9_9FIRM/421-670
A6E7M2_9SPHI/792-1197
E6MNY4_9BACT/621-1016
A6E7D5_9SPHI/912-1034
E5VDL1_9BACE/621-1035
F7L4T9_BACOV/712-1114
A4A7U1_9GAMM/450-706
A3XPP9_LEEBM/409-645
F6F1Z9_SPHCR/478-743
E1YX47_9BACE/661-1093
Q82W79_NITEU/520-753
A3XTZ5_9VIBR/467-708
I0HWM1_RUBGE/454-752
A7M583_BACOV/569-961
A2WBV5_9BURK/536-784
A5TGJ1_BURML/676-913
Q2VR51_PASHA/638-915
D3IPL7_NEIME/273-377
A4Y412_SHEPC/430-695
F0B3S6_NEIME/774-1028
F8N5N9_9BACT/611-1034
C2DNP2_ECOLX/525-773
B9T8A4_RICCO/510-671
F7M225_9BACE/603-1021
D0TPZ6_9BACE/473-568
D7IAK0_9BACE/594-895
E2NIK4_9BACE/674-1084
B1K148_BURCC/475-711
F5X8J3_PORGT/614-1017
B3C625_9BACE/641-1086
H0KU17_9FLAO/590-953
Q8A5H5_BACTN/574-983
F5ZFW0_ALTSS/502-763
G8QIW0_AZOSU/431-672
A9JYI9_BURML/676-913
A5FK70_FLAJ1/677-961
F5JTL2_ACIBA/390-626
B8Q4I6_PSEAI/542-781
G7LR02_9ENTR/423-667
B2FTK5_STRMK/495-729
C7PHJ0_CHIPD/738-1174
E6XMM5_SHEP2/458-695
C4K801_HAMD5/431-681
A4SRY9_AERS4/404-648
Q7NVU1_CHRVO/484-715
C5BT79_TERTT/637-920
H0MH79_SALMO/395-662
D7VHW1_9SPHI/608-993
E6SSW4_BACT6/423-689
F7M4C4_9BACE/634-1035
G2HU45_9PROT/389-648
Q71US1_NEIME/618-907
G7EIU4_9GAMM/715-1009
A1ZVJ1_9BACT/509-797
F9YTT4_CAPCC/713-1088
F2G501_ALTMD/555-854
F6F1D9_SPHCR/510-807
A3EQZ2_9BACT/29-251
B2Q7B0_PROST/610-887
E9XL90_ECOLX/395-658
C9Q104_9BACT/692-1125
F3PR45_9BACE/523-806
H3ZA29_9ALTE/8-126
Q3YE91_VIBPA/469-711
E2XAU8_SHIDY/414-659
E7WCX9_SALMO/490-728
D7X7L3_ECOLX/525-773
E8WXQ7_ACISM/602-870
Q1ZR78_PHOAS/408-653
G7SSN3_PASMD/676-966
E1WS72_BACF6/713-1110
G0DMD8_9GAMM/571-820
Q4QLR6_HAEI8/624-911
Q8A0D3_BACTN/632-1043
A1AQR5_PELPD/487-741
D4GGF1_PANAM/500-736
G2IJN0_9SPHN/638-989
D1Q4D7_YERPE/468-724
B0NMC3_BACSE/478-741
B2FL45_STRMK/535-791
H0SZ16_9BRAD/559-798
E1SW74_FERBD/604-946
D4H1S6_DENA2/430-682
G3ZG17_AGGAC/397-649
E4TKZ7_MARTH/505-759
D3IKD0_9BACT/683-1138
C6IM45_9BACE/617-1043
B5RWM0_RALSL/555-729
G5SNC8_9BACT/700-1109
D7NDL9_9BACT/623-1035
B7I942_ACIB5/120-354
B2GYB5_BURPE/515-752
C6RV11_VIBCL/397-651
G2MF59_HELPX/537-812
Q8A3U5_BACTN/619-1041
F3J1A5_PSEAP/486-799
F8XSH3_9GAMM/1-259
A3UTN9_VIBSP/415-667
F3WRF3_SHIBO/441-697
F0GFD6_9BURK/489-732
G0J2Y4_CYCMS/713-1130
F9ETY3_9NEIS/487-791
B7MLT2_ECO45/525-773
H0KXI0_9FLAO/791-994
E8L6T3_9RHIZ/528-782
A6AAI9_VIBCL/397-651
H7EUC8_PSEST/432-686
B5EPV0_ACIF5/506-776
D1K5L6_9BACE/514-765
A6KZ34_BACV8/650-1068
Q02LN6_PSEAB/567-882
A2S0Y4_BURM9/487-744
A4A3T2_9GAMM/451-695
G7FKJ3_9GAMM/522-813
FOXA_YEREN/475-709
C7PQJ2_CHIPD/731-1118
F0KQ40_YERE3/399-631
C7KKQ8_ACEPA/504-790
H1HNR5_9BACT/580-968
D2U9P5_XANAP/440-683
A1IQ19_NEIMA/480-723
F3CD71_PSESG/1-88
Q1IGG3_PSEE4/563-794
H4I2H4_ECOLX/364-612
D4WF01_BACOV/732-1179
H8KVF3_SOLCM/708-1124
C4GES3_9NEIS/473-588
G3ZSE4_AGGAC/101-391
F7SW65_ALCXX/490-732
F9DIV7_9BACT/422-676
F4QVD1_BREDI/589-882
TDHA_HAEI8/469-744
A6WLT0_SHEB8/591-934
D2EXS9_9BACE/472-541
H5QQR1_ECOLX/514-759
E3BEM5_9VIBR/436-684
F8BQ78_OLICM/519-802
E4VV17_BACFG/690-1101
D5QE95_GLUHA/516-782
H1ZCE1_9FLAO/553-806
D8IXJ3_HERSS/493-732
A5XIG9_BURML/462-683
B0RLK8_XANCB/466-724
E7HD42_ECOLX/487-732
A7M669_BACOV/656-1081
F2N3G5_PSEU6/2-94
D2T3V4_ERWP6/212-465
H4ZVA1_ECOLX/420-668
E7AEI3_HAEIF/689-978
C0N3E9_9GAMM/422-662
F5YEP4_TREAZ/461-711
F4C6Q8_SPHS2/731-1142
Q396L2_BURS3/509-734
E5CGX7_9BACE/610-1027
H4M5S0_ECOLX/391-668
C9NXP3_9VIBR/448-697
E8A365_SALMO/390-613
B2P4Y1_ECO57/448-696
F0H7D4_9BACT/605-1028
H1KFR6_METEX/1-228
E7K6Q9_SHISO/441-697
F3X2F8_9SPHN/666-967
C6I2D1_9BACE/640-1066
H8M4R9_SALTM/490-728
D0TKU9_9BACE/605-1017
F6EVY8_SPHCR/491-741
F3F2U8_9PSED/627-940
D8BMR9_ECOLX/475-712
H4ZTE9_ECOLX/441-697
Q2VNK8_METAI/466-726
F5ZFN3_ALTSS/527-776
F9Z7H1_ODOSD/788-1036
D3IPF2_NEIME/274-374
E5CGY7_9BACE/724-1136
E1PL68_PANVC/451-695
E6XN26_SHEP2/591-878
Q399R1_BURS3/518-775
H0FFL1_9BURK/492-730
E5CB49_9BACE/594-1017
D7K2F9_9BACE/637-1078
H0RWC2_9BRAD/558-799
E3A6W5_PSEAI/551-794
A5FCM0_FLAJ1/574-813
A0B2I2_BURCH/489-775
Q3R1A6_XYLFA/394-637
D5CNY5_SIDLE/420-669
Q64RN2_BACFR/715-1123
B0RTV7_XANCB/634-910
A9C162_DELAS/470-704
C4S5E2_YERBE/547-852
E2N0H9_CAPSP/545-837
Q3KJU6_PSEPF/514-785
C9PXG9_9BACT/544-834
D7J481_9BACE/464-711
C6I5D2_9BACE/678-1087
C8T9L1_KLEPR/452-689
D7ZQS8_ECOLX/390-613
D6CWF8_9BACE/399-682
A2SI59_METPP/537-931
G6XV50_RHIRD/402-679
D1Y043_9BACT/689-971
Q3KHU0_PSEPF/528-776
E3XGY6_ECOLX/460-745
A9CVN6_9GAMM/418-681
E5CC73_9BACE/630-947
F1Y5Y9_ECO57/390-613
E9V676_ECOLX/484-662
E3HRB0_ACHXA/462-699
E1WRJ5_BACF6/732-1172
F3E252_9PSED/411-655
G2LV64_9XANT/703-997
F9S4Y9_9VIBR/384-602
E5C931_9BACE/605-1014
C2I9G0_VIBCL/479-749
D1VYK1_9BACT/689-1040
Q5LE77_BACFN/486-762
F2KW81_PREDF/600-1016
G2PJQ6_MURRD/647-1076
G2LCY7_PSEAI/487-763
D4WBI2_BACOV/609-1017
H4NIP1_ECOLX/464-745
D4V8W2_BACVU/679-1107
H1GZG3_9FLAO/640-1054
A1WS28_VEREI/488-722
E2NE56_9BACE/743-1143
Q9KIB2_PORGN/520-832
D4VEZ8_9BACE/611-1038
A0Y0Y6_9GAMM/517-783
H1DAE5_9FUSO/440-695
E0QVJ6_ECOLX/514-759
H8KPI3_SOLCM/609-1022
C6IAY1_9BACE/969-1169
D4WRX2_BACOV/610-1027
G7R2I9_ECOC2/515-751
E8P502_YERPH/400-664
E2N037_CAPSP/585-830
Q8YTX5_NOSS1/618-850
F1VNV1_MORCA/682-999
E5C9E7_9BACE/732-1179
F0LE94_AGRSH/484-722
D3I5N5_9BACT/416-658
B7V8Y7_PSEA8/516-788
C3QW12_9BACE/683-1075
F3IX52_PSEAP/310-543
D4VAX5_BACVU/596-1006
E6MPM0_9BACT/617-1036
F3S2W1_9PROT/471-814
C7PJL2_CHIPD/617-1064
A6EAF9_9SPHI/694-970
A4JNV4_BURVG/416-641
D7I9F0_9BACE/636-1059
D0X4Y8_VIBHA/560-865
E1WHD2_SALTS/395-662
D4V755_BACVU/720-1116
A5ZC11_9BACE/495-778
A1WU21_HALHL/410-666
F3DQI7_9PSED/533-781
F9J296_ACIBA/4-177
F5IT53_9PORP/688-1120
A3YG03_9GAMM/373-614
B4RR99_NEIG2/526-785
C9L2N6_9BACE/645-1041
F8N7N7_9BACT/723-1146
A0M236_GRAFK/632-1087
C3QPV1_9BACE/493-760
B8JH54_ANAD2/146-395
D1DFE9_NEIGO/177-430
E5UXW5_9BACE/739-1181
D1E3V3_NEIGO/4-115
A3RVJ5_RALSL/552-788
H1NTM8_9SPHI/628-1054
B3EBU2_GEOLS/492-736
G7BSL6_VIBCL/17-162
E4MAL2_9BACT/713-1108
E8HHC7_ECOLX/464-714
C7P9U8_CHIPD/707-1088
D5VLU2_CAUST/496-754
H1YBE7_9SPHI/756-1153
A3QGF8_SHELP/563-811
E3G5B2_ENTCS/412-658
F9IDT2_ACIBA/483-724
E0Y052_9GAMM/669-1013
B7WWN9_COMTE/598-857
E9Z1K3_ECOLX/448-696
H3MRC6_KLEOX/482-712
D5QVJ6_METTR/575-822
F3VZV8_SHIBO/73-340
B0SVP2_CAUSK/662-925
Q2P5K2_XANOM/357-609
B4RGL8_PHEZH/547-872
H7S0Z2_CAMCO/424-695
I0MHM6_SALET/390-613
B2IHU8_BEII9/526-781
E3BHJ4_9VIBR/445-679
G7DHV5_BRAJP/1-233
Q9AAY8_CAUCR/565-828
D1NY74_9ENTR/464-743
D4VIW6_9BACE/610-1027
D7NA51_9BACT/718-1115
G5KSL3_ECOLX/473-710
C8T6F1_KLEPR/480-747
C6SML5_NEIME/1-46
B7UY03_PSEA8/467-741
G8XB59_FLACA/481-734
E2NGE6_9BACE/21-391
G8R1C1_OWEHD/662-1071
G4QE47_GLANF/668-995
D4VPG8_9BACE/445-863
D1PD13_9BACT/655-1080
D5RT81_9PROT/487-730
G7FQA0_9GAMM/448-691
D4B7T7_9ENTR/417-677
A4NP49_HAEIF/142-357
F4KMV1_PORAD/428-534
C5TAJ8_ACIDE/466-753
A6L9B2_PARD8/648-1056
D1RQ98_SEROD/430-692
F7T872_ALCXX/459-693
D3IMC7_9BACT/577-821
D4WFR5_BACOV/717-1102
F9TJ80_9VIBR/445-703
C6IC48_9BACE/667-1124
E6Q439_9ZZZZ/386-633
C7PHM2_CHIPD/546-793
Q1I532_PSEE4/520-768
Q5XM18_AZOBR/569-801
H4W8T5_ECOLX/474-730
Q89YK7_BACTN/662-1138
F8X1G8_9PORP/616-1032
Q2N8U6_ERYLH/585-876
F4U441_ECOLX/510-746
Q1NHV0_9SPHN/600-928
H8ZXK9_NEIME/652-942
D4V875_BACVU/509-806
F4DXF5_PSEMN/582-826
Q3KJL9_PSEPF/463-699
D6PDT0_9BACT/48-253
F7SZT0_ALCXX/558-801
F1SWD3_9ALTE/634-933
C6IEW7_9BACE/349-768
G8T817_NIAKG/670-1110
I0LUY4_SALET/488-723
F9EXP1_9NEIS/480-725
Q4ZV17_PSEU2/504-744
G1ZYN6_ECOLX/448-696
G9PWB1_9BACT/396-655
H4FP50_ECOLX/514-759
I0AIT3_9BACT/575-877
C6W718_DYAFD/737-1191
C3NY00_VIBCJ/411-658
F6EUG1_SPHCR/478-714
A6F9M0_9GAMM/467-706
F2FP11_SALDU/395-662
B4REJ6_PHEZH/508-763
B8KVD7_9GAMM/525-827
F3QWC2_9BACT/621-1030
G1VHF8_9BACT/648-1074
Q5GUT4_XANOR/220-497
E6SUF9_BACT6/634-1047
A6D9L6_9VIBR/1-91
G0CBD3_XANCA/630-906
D3H0U9_ECO44/411-659
H7YK50_CAMJU/458-754
D4Z675_SPHJU/491-741
F5M7T3_ECOLX/514-759
H5C7X5_ECOLX/382-649
F0EUI2_HAEPA/825-1104
F7LDP9_BACOV/493-758
E1SRS8_FERBD/473-727
E1DK49_VIBPA/415-667
G7LUE8_9ENTR/327-431
D0DCJ1_9RHOB/1-234
F2GC25_ALTMD/634-937
C3QXR5_9BACE/632-903
E4VU47_BACFG/629-908
C5T0F9_ACIDE/396-620
A5W143_PSEP1/460-672
E8A0G5_SALMO/488-723
B8KXN9_9GAMM/473-747
E6Q0I1_9ZZZZ/595-910
F7LKV9_9BACE/649-1060
G6EFK5_9SPHN/547-806
Q0AGM7_NITEC/484-718
B4TAD6_SALHS/465-750
A0Y3N7_9GAMM/810-1095
A0AYD6_BURCH/499-742
A4SCY4_PROVI/566-822
H4PBF1_ECOLX/411-659
E5ZT54_ECOLX/476-720
H2BZN0_9FLAO/505-762
F6EXF8_SPHCR/446-690
G8TLN1_NIAKG/758-1151
B7JA69_ACIF2/463-710
A6WJ88_SHEB8/489-729
E0NUD0_9BACT/449-704
G7TSU4_VIBCL/467-698
D3IPP0_NEIME/273-359
E4TST4_MARTH/660-1104
Q1MZJ5_9GAMM/512-747
C4ZV29_ECOBW/464-745
Q5FTH3_GLUOX/473-739
Q9A7U6_CAUCR/637-969
Q7X313_9BACT/497-741
Q1YTG8_9GAMM/643-916
Q9S6B9_NEIGO/453-712
F9YSA0_CAPCC/512-954
Q217A6_RHOPB/492-779
Q8ABC0_BACTN/724-1145
G7FPX4_9GAMM/621-962
D2NJQ1_ECOS5/432-671
E1YRR2_9BACE/693-1104
B3HB00_ECOLX/514-759
D8JI38_ACISD/196-256
G7USU9_PSEUP/472-739
G7FB47_9GAMM/471-705
E6MN22_9BACT/621-1048
D4VDA4_BACVU/419-682
Q48MD2_PSE14/587-858
Q0AJ17_NITEC/551-735
G8TC86_NIAKG/794-1200
F3WDV3_SHIBO/490-728
C6Y0F6_PEDHD/700-1081
C9KVP7_9BACE/609-1014
B3DVP7_METI4/2-97
H1HA43_9FLAO/528-776
H0KWW6_9FLAO/626-1022
C5EYT1_9HELI/477-726
C3QA16_9BACE/648-1060
B5ZGR2_GLUDA/539-813
F4AU58_GLAS4/621-918
C8UD86_ECO1A/395-662
Q8AB39_BACTN/622-1055
E0EY83_ACTPL/508-781
A7LVX4_BACOV/701-1165
H1Z5H8_9FLAO/644-849
E5U5K0_ALCXX/521-763
H8KNT0_SOLCM/678-1077
C9PXB7_9BACT/609-1010
Q0AM32_MARMM/668-935
F8FSL4_PSEPU/471-702
F0N9Y3_NEIMN/626-915
C7JN51_ACEPA/80-312
I0WBC7_9FLAO/697-1111
Q8A552_BACTN/472-572
F5KA41_PSEAI/461-718
E8B3M8_SALMO/382-649
D3IQ33_NEIME/274-374
H4KUR7_ECOLX/460-745
F0RHJ1_CELLC/600-1012
H8ZXN8_NEIME/650-940
C3QEI4_9BACE/611-1006
D7IZE7_9BACE/463-737
C5NG92_BURML/498-766
E6X478_CELAD/621-1039
D3IQ02_NEIME/274-378
A1TJX2_ACIAC/427-665
D4X8P7_9BURK/582-807
F1Z3X9_9SPHN/494-741
Q8YHY8_BRUME/376-598
F0S5W7_PEDSD/391-618
H3PVA5_BRUAO/436-675
D8ML65_ERWBE/459-703
G7F3U7_9GAMM/557-805
F7RQX0_9GAMM/696-987
E0UPU9_SULAO/378-630
E5C8U6_9BACE/604-994
C3WHA0_9FUSO/413-659
E3D471_NEIM7/575-920
G2IJ64_9SPHN/435-676
B1LNS6_ECOSM/390-613
A1B7V3_PARDP/444-693
F0GGM8_9BURK/317-542
A7LVH5_BACOV/608-1042
H5C3B7_ECOLX/514-759
F9Z6H1_ODOSD/708-1003
Q8PP77_XANAC/659-926
F0TNH7_RIEAR/446-831
A5VD97_SPHWW/474-727
C9R4J8_AGGAD/65-143
E9CQH4_9ENTR/1-182
F7M8F2_9BACE/392-675
D4VH15_9BACE/540-954
B7NNN6_ECO7I/514-759
F3BEB6_PSEHA/592-916
A7LVG5_BACOV/620-1028
D4IJJ0_9BACT/377-619
F9ZAI9_ODOSD/730-1026
F4CEF2_SPHS2/757-1158
Q0BVT2_GRABC/516-749
A3YJV5_CAMJU/459-708
A5VWU4_PSEP1/584-827
B8KU05_9GAMM/523-789
F9H7R3_HAEHA/1-239
I0KP72_STEMA/496-730
Q2P4Z7_XANOM/603-879
H5KBK1_ECOLX/493-728
E3F585_KETVY/470-705
A6L7Q1_BACV8/773-1244
A4NN51_HAEIF/469-745
F3QT90_9BACT/650-1059
D4X408_9BURK/460-703
E5VAD0_9BACE/604-999
C9NWD3_9VIBR/467-706
G7B3V2_VIBCL/467-698
G0AVJ3_9GAMM/505-798
C6M4N7_NEISI/933-1046
B8H3P0_CAUCN/573-816
F8ERG4_RUNSL/489-767
D4SY79_9XANT/623-896
G7H864_9BURK/488-756
D0WY99_VIBAL/443-696
H1NMP8_9SPHI/505-778
D0TKH1_9BACE/636-1061
E6SYA9_SHEB6/454-692
G8MGK3_9BURK/430-690
C6X277_FLAB3/443-677
F7TG18_PASMD/234-298
F7SPH6_9GAMM/378-598
E7SM71_SHIDY/493-614
H5ATG8_ECOLX/448-696
F0KNW6_ACICP/440-683
E1X950_HAEI1/469-744
A0Z2Q1_9GAMM/608-956
C9PWS5_9BACT/450-696
E7RMM3_9BACT/652-1070
B2FHF6_STRMK/485-728
E0EC84_ACTPL/639-928
Q48HJ4_PSE14/469-701
G6AJR0_9BACT/41-461
F4KR61_HALH1/646-1078
A3D1N3_SHEB5/614-943
B5FS73_SALDC/455-723
F7RKP6_9GAMM/422-665
D3IQ37_NEIME/272-358
G5QB78_SALMO/403-626
C3QPP5_9BACE/725-1146
H0LKM1_SALMO/390-613
Q6RBX7_AERSA/410-656
G8UIW0_TANFA/631-893
G0CFT6_XANCA/600-856
D6VAH5_9BRAD/402-640
C7L2U1_ACEPA/567-818
B4D1P2_9BACT/469-748
E8YTK2_9BURK/442-677
G6EFR4_9SPHN/510-748
D3IB30_9BACT/471-744
G5XWB8_ECOLX/448-696
A0Z231_9GAMM/480-759
Q841B6_NEIME/431-669
D5BG86_ZUNPS/598-993
D1D447_NEIGO/492-763
D3IB96_9BACT/716-1112
G2PML6_MURRD/610-925
H4MPF3_ECOLX/493-728
D3RHD0_KLEVT/387-611
H3T092_PSEAE/477-717
C7PJS1_CHIPD/721-1096
E4MU15_CAPOC/498-916
C9PGM4_VIBFU/462-717
H3MKE9_KLEOX/458-714
H5P6D1_ECOLX/373-640
H4Z455_ECOLX/390-613
C4TZ55_YERKR/424-664
F3QKF6_9BURK/450-693
D3A563_NEISU/464-742
C6U8V6_BURPE/437-697
D1D336_NEIGO/177-430
D7K2X8_9BACE/639-1099
Q0HIG2_SHESM/667-940
B1FM79_9BURK/486-754
H3THJ2_PSEAE/566-879
F8CBL5_MYXFH/367-609
H1DCW3_9PORP/805-1215
Q7X3F9_PSEHA/909-987
E6WNZ6_PSEUU/742-1051
B5RXW6_RALSL/503-776
H7FLX1_9FLAO/750-1148
B3C8P7_9BACE/589-998
Q9F634_STIAU/610-866
HHUA_HAEIF/759-1045
G8ME13_9BURK/517-750
C3JXK5_PSEFS/579-826
B4SLT9_STRM5/440-718
D8B2H3_ECOLX/493-728
A4Y5T2_SHEPC/492-736
F6ID07_9SPHN/506-796
E6SWM5_BACT6/629-1044
F4QVT6_BREDI/548-802
F9RWQ8_9VIBR/400-650
B0TKC2_SHEHH/826-901
D5EXZ9_PRER2/592-1009
A6L4W5_BACV8/492-766
Q15Z61_PSEA6/517-628
B5XP55_KLEP3/392-656
H3ZEW9_9ALTE/477-741
D1E9P2_NEIGO/859-1141
B6VSC5_9BACE/627-1029
D2MXH6_CAMJU/402-675
Q8PDE2_XANCP/527-872
H5QAD5_ECOLX/464-745
E1VN33_9GAMM/469-707
F3I0T2_PSESF/499-767
Q717I7_HAEIF/448-712
E4MQS2_CAPOC/645-1088
C6XSJ8_PEDHD/621-1032
D8AIZ8_ECOLX/514-759
F5IF43_ACIBA/475-711
E5WYI0_9BACE/641-767
B9MJG1_ACIET/449-692
F2KY78_PREDF/738-1141
Q1M7I1_RHIL3/477-713
E4W1A9_BACFG/665-1105
C2IFI2_VIBCL/452-711
H1FIG0_ECOLX/395-662
H1YID9_9SPHI/615-1034
D1BPR5_VEIPT/434-686
Q051R2_LEPBL/560-799
Q2S476_SALRD/408-654
F5SZE3_9GAMM/501-753
H5NNV5_ECOLX/448-696
C6IPA8_9BACE/629-1049
E4MV09_CAPOC/589-1013
A5VAR1_SPHWW/592-850
H5QCK7_ECOLX/493-728
D6KP34_9FIRM/629-942
H4TQF5_ECOLX/363-626
C2M6E5_CAPGI/654-982
BTUB_ECOL5/390-613
F5ZG72_ALTSS/469-703
D4WUB5_BACOV/583-984
F8NAI5_9BACT/605-1028
F2KD64_PSEBN/587-833
E6RGG4_PSEU9/810-985
B0SWZ4_CAUSK/682-958
F4AS46_GLAS4/692-1017
B5PE48_SALET/454-702
F0N8L7_NEIMN/653-943
Q841I3_NEIME/424-662
E7N071_9FIRM/423-661
A2WIT0_9BURK/538-777
B0GWT6_YERPE/438-676
A6LF04_PARD8/602-1000
G5STN7_9BACT/671-1083
C6Z9K0_9BACE/627-1029
B7L8G6_ECO55/464-745
Q1NHR6_9SPHN/641-965
D1JXN0_9BACE/2-162
B6VXH8_9BACE/970-1174
F0ADD6_NEIME/480-723
D4WIE9_BACOV/711-1138
D5CJ60_ENTCC/471-727
C4H108_YERPE/424-675
E6KW89_9PAST/447-686
B4RP31_NEIG2/8-231
G4F790_9GAMM/441-665
D3QYH3_ECOCB/390-613
E5UPV9_9BACE/725-1131
E3A3N1_PSEAI/567-882
F3PTE5_9BACE/608-1085
G3A0L7_9RALS/395-615
Q46UZ0_CUPPJ/520-753
D3IPP3_NEIME/196-300
D0S3Q4_ACICA/488-720
E2N985_9BACE/595-991
F0F482_9BACT/624-1023
E5CBE5_9BACE/664-1082
A5V424_SPHWW/506-760
G8MIL8_9BURK/460-703
H1FDW6_ECOLX/475-712
B0UX23_HAES2/543-867
D3IPL6_NEIME/272-376
B8EAE2_SHEB2/642-915
Q7NT73_CHRVO/516-782
D8FD39_9DELT/382-634
A6ECQ7_9SPHI/612-1017
A3V076_VIBSP/426-675
C0B4B6_9ENTR/39-238
D4YX90_SPHJU/509-791
C6CM85_DICZE/499-772
D4WJK9_BACOV/690-1133
F9Z4H8_ODOSD/713-989
H3TML4_PSEAE/465-745
E1Z1M2_9BACE/624-1061
D4WQ96_BACOV/713-1145
B3HWQ6_ECOLX/514-759
F9ZBP0_ODOSD/512-778
H1H8I5_9FLAO/554-807
B3WXZ3_SHIDY/420-668
G2GXN1_9ENTR/416-671
F6AIB9_PSEF1/455-717
A7V882_BACUN/936-1057
F3C088_PSESG/488-639
C7KHC0_ACEPA/508-785
D3DGA2_HYDTT/429-679
B4RH48_PHEZH/661-1014
E6SMZ5_BACT6/638-1058
C6DA25_PECCP/476-715
B8KN80_9GAMM/627-877
B9TDZ6_RICCO/27-129
D7IMH6_9BACE/696-1135
D0CDG4_ACIBA/451-719
B2FR08_STRMK/898-989
G9SI49_CITFR/468-725
F3EMM6_PSESL/469-701
B6VW79_9BACE/710-1143
E3HVV3_ACHXA/578-821
D7NE78_9BACT/598-993
Q5L863_BACFN/633-1080
E8P8V2_ACIB1/502-755
A9HX26_BORPD/491-733
D3IPH0_NEIME/274-377
Q2G745_NOVAD/620-905
C2FS55_9SPHI/631-1020
C2FV31_9SPHI/287-545
Q0QJA5_9GAMM/178-510
D0IVV6_COMT2/468-710
C6IRF8_9BACE/613-1036
F3C4N8_PSESG/469-518
D0TTA9_9BACE/656-1081
D6JIG1_NEIGO/35-144
B1M941_METRJ/584-828
C6S6N6_NEIML/492-763
A4AE10_9GAMM/769-1119
G2LST0_9XANT/592-946
Q7VI87_HELHP/640-727
F0BED8_9XANT/3-130
G3Z3Z3_9NEIS/560-838
Q9I2J4_PSEAE/571-803
F2I9K1_FLUTR/538-803
A6EIS8_9SPHI/727-972
H3MKR2_KLEOX/527-775
A3D962_SHEB5/441-712
B2NX03_ECO57/510-746
D3IP84_NEIME/271-375
C0BMF6_9BACT/143-574
H5T7M2_9ALTE/527-854
D7IKG4_9BACE/612-1034
G0KZG9_ZOBGA/583-834
I0K6C7_9BACT/720-1129
C6XJ60_HIRBI/611-884
F9ZJE4_9PROT/408-667
E3XVL4_ECOLX/394-642
B2FTR5_STRMK/762-1039
F8X154_9PORP/482-759
D0SJW2_ACIJU/451-700
Q2KXL9_BORA1/578-819
D5VGN4_CAUST/707-985
Q7M0S0_PSEPU/1-179
D2EX05_9BACE/651-1068
E5UX77_9BACE/604-1022
H5GZV1_ECOLX/390-613
E6AEL5_ECOLX/493-728
C3QEM6_9BACE/525-944
C9PV70_9BACT/675-1130
G7GA86_9GAMM/421-686
Q841A9_NEIME/434-672
Q1R209_ECOUT/685-752
C6W116_DYAFD/628-1036
H1XNN4_9BACT/450-688
F8EFX9_RUNSL/647-1041
F0BKK3_9XANT/476-793
A9K7F9_BURML/487-744
A1RKJ4_SHESW/467-727
F6F1V5_SPHCR/463-724
A2RX21_BURM9/676-913
B8KTB1_9GAMM/394-650
E5ZUY6_ECOLX/464-745
I1BEP6_ECOLX/373-640
H7QSU4_CAMCO/424-694
H4MJF5_ECOLX/510-746
F5NCU5_SHIFL/215-496
B8CSA6_SHEPW/631-906
C9Q8Z8_9VIBR/437-692
D8K8F6_NITWC/463-715
F9D1V5_9BACT/657-883
B1P7H4_ECOLX/475-731
F9U8R9_9GAMM/488-753
E5CED0_9BACE/679-1079
A4C3S5_9GAMM/469-714
F4CD54_SPHS2/652-1072
A5ZHK3_9BACE/421-672
F9ICY1_ACIBA/468-716
I0KSS2_STEMA/604-952
C4KD28_THASP/441-670
D8E0Q4_PREBR/231-553
B7I9G4_ACIB5/476-709
H8MUY9_CORCM/498-736
A7M4H0_BACOV/637-1045
F0C7U8_9XANT/552-836
G5LYU7_SALET/464-702
D1PYI2_9BACT/614-1015
A9Z5Y9_YERPE/520-829
F7LJV8_9BACE/731-1132
B0RLQ7_XANCB/618-896
D7I1J2_PSESS/489-727
G7ETQ0_9GAMM/477-717
H1Y799_9SPHI/656-1059
D6D3R7_9BACE/493-760
A3UE91_9RHOB/468-699
F0C3N6_9XANT/465-709
B0NS14_BACSE/611-1045
F3C087_PSESG/1-105
E6XMT1_SHEP2/409-652
B7BC03_9PORP/537-772
E1DAD4_VIBPA/415-667
F0EDI0_9PSED/561-800
D6YRA8_PANVC/470-705
I1E2A3_9GAMM/523-831
D1F9L6_BRUML/397-619
C7KTH1_ACEPA/508-785
F0AZ52_NEIME/486-757
B5RWM4_RALSL/424-682
Q5LHH4_BACFN/634-1045
C6Y305_PEDHD/592-977
D5B9Z0_ZUNPS/602-1007
F1WKY2_MORCA/5-120
Q8P605_XANCP/446-688
E6KZE3_9PAST/751-1003
D1PW40_9BACT/454-713
E4VW66_BACFG/640-1066
G8TNC0_NIAKG/709-1132
D1PFT3_9BACT/584-1047
F5R0F5_SHIFL/73-340
F2G675_ALTMD/507-767
A7GYF5_CAMC5/86-334
D3V781_XENBS/698-976
F7YIY3_VIBA7/467-697
Q2IYB6_RHOP2/546-792
A3M5F8_ACIBT/480-726
D8CHR8_ECOLX/489-725
F4CBS8_SPHS2/516-774
D3IPA3_NEIME/261-361
D6JFH3_ECOLX/475-712
D7JUY8_ECOLX/411-659
E1CSQ5_VIBPA/452-710
D4Z8F8_SPHJU/508-779
G7FR66_9GAMM/548-862
A1ZYS6_9BACT/581-997
B2Q7A6_PROST/473-712
B5SJ06_RALSL/424-682
F5L0G2_9FIRM/409-643
F7T9P1_ALCXX/492-730
H0J4I7_9GAMM/435-737
E1P0T6_NEILA/45-637
G8TM11_NIAKG/643-1060
F3JAC1_PSEAP/13-173
G8QJQ9_AZOSU/568-805
C8N9C8_9GAMM/345-626
E6SRS0_BACT6/889-1090
D7NF57_9BACT/588-1006
Q2P154_XANOM/596-937
B8IJ70_METNO/501-747
A0Y2S5_9GAMM/521-793
H1XLH5_9XANT/293-641
Q2N7V1_ERYLH/98-357
F3H6D9_PSESX/1-75
Q3IBV3_PSEHT/463-710
Q87HI4_VIBPA/467-724
O86424_ENTAG/489-731
Q480T3_COLP3/465-706
E8A2F7_SALMO/490-728
G7QP83_LEPII/511-745
A3J4U3_9FLAO/649-1077
B1KQ95_SHEWM/411-661
D1JSA7_9BACE/451-711
C0EJB5_NEIFL/461-739
E7YQ04_SALMO/465-750
E7U3F6_ECOLX/514-759
A7AI26_9PORP/636-1062
G0CI03_XANCA/587-852
Q1C8H1_YERPA/432-671
E9VBH6_ECOLX/510-746
D4X3A6_BACOV/1-395
C1M8A8_9ENTR/462-713
B1J5Z3_PSEPW/473-745
Q0TLI1_ECOL5/510-746
C2HRA5_VIBCL/444-679
C6VSP0_DYAFD/626-1013
F4CCZ2_SPHS2/619-1043
D3IC65_9BACT/675-1086
Q3SFG9_THIDA/488-771
C6BKR1_RALP1/596-862
C6S7V7_NEIML/575-921
C6W2U4_DYAFD/588-1009
F4C8V5_SPHS2/681-1074
F4TUE3_ECOLX/373-640
D4Z760_SPHJU/468-729
B4SLL4_STRM5/607-973
E0ND26_NEIME/462-701
A4N781_HAEIF/2-182
F5RMJ1_9FIRM/583-874
F1XTL2_ECO57/448-696
C6X5J3_FLAB3/621-1001
Q2P6S5_XANOM/573-813
D2ZEP3_9ENTR/400-660
D6D087_9BACE/860-1058
Q0AN63_MARMM/546-808
H4KTI6_ECOLX/488-730
C7L944_ACEPA/547-821
A1WKM9_VEREI/433-687
B9XUF2_HELPX/699-766
F7LQ26_9BACE/500-742
A3MHI7_BURM7/529-777
H4P1C8_ECOLX/514-759
C3WJZ3_9FUSO/472-746
G1WBD7_9BACT/901-1075
B1J5V5_PSEPW/427-687
I0VIX7_SHIFL/474-730
D4IKT6_9BACT/642-1091
B4SP25_STRM5/626-930
F0F7D0_9BACT/668-1090
G9FZY7_HAEIF/468-741
A3WKU9_9GAMM/466-709
G8T9I5_NIAKG/642-1055
A4LLC0_BURPE/490-758
H4X2V6_ECOLX/514-759
A9DRV9_9FLAO/607-812
D4I248_ERWAC/471-704
F7L9I7_BACOV/428-680
Q6RBX6_AERSA/444-695
E4VI86_9HELI/454-735
D3IPG9_NEIME/274-378
G0ASY7_9GAMM/472-722
A8FVA1_SHESH/382-614
G5KLS6_ECOLX/421-655
C5TP70_NEIFL/319-618
F0TLD9_RIEAR/484-752
D3V837_XENBS/395-656
F5HHM2_PORGI/528-847
F4C6E3_SPHS2/728-1040
F6AW78_DELSC/475-736
B1J3H1_PSEPW/487-723
D0J7S7_COMT2/437-698
D4WAJ6_BACOV/502-897
C2FW48_9SPHI/704-1121
B5CVJ4_9BACE/511-915
C4N4X3_ECOLX/65-198
A5V7X6_SPHWW/533-817
I0TBT5_9BACT/692-1100
Q0AEH1_NITEC/409-669
F3BJW6_PSEHA/531-795
Q89EX1_BRAJA/484-734
D3A036_NEIMU/450-709
Q1K000_DESAC/455-707
D4WVY5_BACOV/1-69
H5K9F1_ECOLX/510-746
F0L0S5_YERE3/474-712
G0IYL3_CYCMS/509-803
F0ADM3_NEIME/512-809
Q0B5G6_BURCM/482-714
H3TKI3_PSEAE/583-819
Q9A3Q6_CAUCR/586-836
A6KZ70_BACV8/625-1054
F9D2Q5_9BACT/631-1104
G4LR47_PSEAI/577-882
D1DJT3_NEIGO/492-763
E8F114_SALMO/390-613
G9QW02_9PROT/459-709
E4QUU6_HAEI6/849-947
Q8A3D0_BACTN/585-1020
D4ZKI1_SHEVD/452-714
Q8P6A3_XANCP/394-623
B0RX42_XANCB/620-893
F7QIH7_9BRAD/440-699
F2G9N4_ALTMD/606-945
F4NE58_9ENTR/395-662
B9Y0F2_HELPX/152-427
Q1NG70_9SPHN/630-973
B8EEM0_SHEB2/480-721
A3D1I5_SHEB5/352-597
E1WN48_BACF6/658-912
G8FEU2_CAMJU/424-695
A6L6K3_BACV8/326-729
Q3RHF7_XYLFA/440-682
B1LM97_ECOSM/514-759
E3XJM3_ECOLX/388-626
B7A3X0_ECO57/464-714
A4CMH3_ROBBH/599-1004
F7T873_ALCXX/535-768
F5K4Q6_PSEAI/563-812
B3JJS9_9BACE/613-1038
B2FUR1_STRMK/643-901
C2M7Y0_CAPGI/623-1029
C0BHX9_9BACT/629-941
I0GQ48_SELRU/404-650
H7QSW1_CAMCO/461-757
A4Y7X9_SHEPC/522-763
E1SVJ4_FERBD/559-817
B8H5Y2_CAUCN/458-692
E1HSB8_ECOLX/476-720
Q1QUH2_CHRSD/485-718
F5JS95_ACIBA/164-415
D7JXI3_9BACE/605-1017
G2PM55_MURRD/430-697
G2HN39_9PROT/391-618
A4A8E1_9GAMM/480-761
C3QPB5_9BACE/630-1048
A4G4V3_HERAR/504-724
B1H6L1_BURPE/501-747
C6I2J4_9BACE/731-1132
B0NUE1_BACSE/646-895
C3SIG7_ECOLX/390-613
B4WB04_9CAUL/592-948
F7LFX8_BACOV/439-686
C7L574_ACEPA/513-768
A3UF72_9RHOB/617-909
E8VR28_VIBVM/386-612
E1GUX4_9BACT/709-1128
B1HCN3_BURPE/490-758
B5D224_9BACE/433-678
D4WHD3_BACOV/605-1049
A3HRM2_9BACT/2-123
D5QT52_METTR/495-735
C5ZLM1_BURPE/501-747
Q02JG3_PSEAB/488-730
B5D418_9BACE/627-1086
B9PC42_POPTR/115-346
D5EUP2_PRER2/875-1090
C4B148_BURML/652-889
A3LGW8_PSEAI/551-794
A6VA42_PSEA7/467-741
H1RLD5_COMTE/387-640
E5X2H3_9BACE/641-1054
C3Q1T9_9BACE/767-1163
B1HCW3_BURPE/529-777
D7K8B4_9BACE/628-991
A4BLR7_9GAMM/416-670
E5CA71_9BACE/605-1049
C3R0Q8_9BACE/674-1070
F3PRQ7_9BACE/590-992
Q2KUB6_BORA1/550-823
D0TUX8_9BACE/606-1014
F9B6R3_VIBCL/386-610
E1LEF1_9FIRM/609-891
G2HL08_9PROT/426-652
E4VTI8_BACFG/455-704
F0F907_9BACT/726-1110
Q15WS0_PSEA6/468-710
F5XBG7_PORGT/546-825
G7RH01_ECOC1/418-695
F3BKY2_PSEHA/439-705
G0E0L8_ENTAK/450-644
D0IJQ6_9VIBR/397-651
D8ITZ2_HERSS/502-764
C6DDB7_PECCP/462-739
D5BL59_ZUNPS/591-1012
B0T7R6_CAUSK/835-985
F0BE55_9XANT/496-810
C3QFT4_9BACE/541-800
G0AUY5_9GAMM/484-796
B6DYJ0_NEIME/463-767
Q47X51_COLP3/584-834
G8UKK9_TANFA/735-1155
E2NLM6_9BACE/713-1131
G7F518_9GAMM/465-710
G2KXS3_PSEAI/469-703
D1DGY0_NEIGO/480-723
D4T3D8_9XANT/505-771
D1XZG3_9BACT/624-1017
B8EAY7_SHEB2/571-820
Q0BZP3_HYPNA/525-794
F9QZL2_ECOLX/514-759
F5IT81_9PORP/584-1038
H1KCW2_METEX/452-701
D7VH17_9SPHI/634-1102
A8DW90_NEMVE/3-280
H8C4Q8_CAMJU/416-689
G2DNV0_9NEIS/312-609
A7UXJ8_BACUN/3-355
F0BL48_9XANT/434-686
Q3Z4L0_SHISS/464-745
H8GJ49_METAL/440-690
D7HYA1_PSESS/545-788
B0KK15_PSEPG/427-687
C4SL76_YERFR/423-674
E5UIB2_NEIMU/498-751
F5L1B8_9FIRM/434-686
Q21MU6_SACD2/416-639
D4XQC8_ACIHA/455-699
G0A6E0_METMM/456-690
E7U153_ECOLX/510-746
D4GEA9_PANAM/477-725
H1Y9Q8_9SPHI/650-979
H1UGU7_ACEPA/603-857
A3KUY7_PSEAI/567-883
H4I8H4_ECOLX/514-759
B6BUD2_9PROT/447-682
G0J2Q5_CYCMS/647-1053
C3PWK6_9BACE/604-1022
G2DV39_9NEIS/631-925
Q840Z7_NEIME/434-672
F1XJC1_ECO57/475-712
B3C743_9BACE/695-1159
G8AUI5_AZOBR/501-748
Q0A523_ALHEH/444-708
A7M437_BACOV/536-946
F5IXC1_9PORP/725-1123
A8FTK7_SHESH/561-868
F4C672_SPHS2/706-1107
D2F0G1_9BACE/651-1076
Q1MDG7_RHIL3/485-748
Q4LC04_SODGL/454-700
F5RJJ0_9FIRM/439-704
B0KIL7_PSEPG/560-801
D7Z410_ECOLX/464-745
H3NWL9_9GAMM/546-811
G6AHW5_9BACT/31-217
H0F4Y0_9BURK/493-739
Q8P6C0_XANCP/466-708
D7VP25_9SPHI/654-1067
E6NDE2_HELPI/524-790
B1IVB2_ECOLC/390-613
H1GX76_9FLAO/459-715
H1HQ16_9BACT/622-874
BTUB_ECOLI/390-613
F4QIT3_9CAUL/495-763
A7JXJ9_VIBSE/452-677
B7L3J5_METC4/420-669
Q0YQ02_9CHLB/431-666
F5SWB4_9GAMM/831-1069
E5WXI5_9BACE/580-989
G7G287_9GAMM/448-687
F3PQC1_9BACE/634-1024
F5PDF4_SHIFL/73-340
F7LKH8_9BACE/594-997
Q2NZ82_XANOM/514-778
C6Z0H6_9BACE/596-1006
E4PHD6_MARAH/467-701
H4M4Y2_ECOLX/514-759
B5FNK3_SALDC/382-649
F9ZVS4_METMM/497-740
F6EWC7_SPHCR/763-1121
D9QLX7_BRESC/635-930
G4FQQ9_9GAMM/606-956
B9TKY7_RICCO/95-194
C3QLY8_9BACE/717-1108
C9KVN6_9BACE/379-626
F3Y2B7_9FLAO/500-778
Q6D988_ERWCT/513-749
B0KJ39_PSEPG/569-809
E9WG02_ECOLX/464-714
Q8PH89_XANAC/494-727
B0NUB7_BACSE/490-742
D5VN40_CAUST/923-1002
C7PB21_CHIPD/662-1101
G5MDR2_SALET/347-585
FHUA_ECOLI/510-746
Q82WU8_NITEU/561-798
Q32F50_SHIDS/394-513
F8GKA6_NITSI/563-798
E1YPN4_9BACE/649-1070
C0ELD6_NEIFL/426-697
B3PL25_CELJU/502-794
G6E5G9_9GAMM/544-866
A3WL17_9GAMM/667-986
E4LKD6_9FIRM/5-94
B3IG14_ECOLX/510-746
A8FKN1_CAMJ8/416-689
E1QMU7_SALET/456-724
F3EXD3_9PSED/177-425
F3PLC9_9BACE/646-896
TBP1_NEIMB/625-914
F3FGS5_PSESX/2-140
D3I2G1_9BACT/605-1004
G0STE9_VIBMI/456-710
D3NSQ0_AZOS1/434-688
Q5L9H0_BACFN/721-1147
F3DQI8_9PSED/571-832
F2KDH9_PSEBN/448-707
G5MSR4_SALET/469-731
A6EZ89_9ALTE/427-681
D8AA44_ECOLX/515-751
E6SWR4_BACT6/618-1064
E9W465_ECOLX/395-662
E1P8L0_ECOAB/448-696
E2N487_CAPSP/602-1019
D8D3Z2_COMTE/417-656
C5NL09_BURML/462-683
A6EUE3_9ALTE/376-602
D3IPT3_NEIME/274-378
D3IPV9_NEIME/273-377
A1TUA4_ACIAC/475-721
Q9KI54_NEIGO/617-906
Q7NJC3_GLOVI/503-735
E4VSP3_BACFG/623-1088
D4VPB0_9BACE/648-1060
D4WJG8_BACOV/628-1044
G3IVE5_9GAMM/557-798
E5BGP3_9FUSO/472-740
H1RGH2_SALMO/454-702
E8TQX0_ALIDB/420-658
C7L3D2_ACEPA/511-833
F7N6J6_ECOLX/456-712
F5QFK2_SHIFL/510-746
G0IYZ0_CYCMS/649-1039
F3PL60_9BACE/615-1065
Q7WMU6_BORBR/489-731
G2EC21_9FLAO/377-608
D5VG86_CAUST/436-691
I0MQ99_SALET/454-702
G7TV83_VIBCL/397-651
F8XET8_ECOLX/510-746
F4KYH4_HALH1/529-923
G0DLC8_9GAMM/486-727
G0L993_ZOBGA/752-1168
E4ZEH2_NEIL0/654-944
B5S611_RALSL/2-84
D5QMG6_METTR/470-730
A0YGC7_9GAMM/524-797
F0S5V1_PEDSD/577-854
B7AEB6_9BACE/520-942
I0DS59_PROST/610-887
D4SUY5_9XANT/496-810
H0TP50_9BRAD/487-774
C6IB35_9BACE/371-566
F3IS50_PSESL/10-165
G4PP68_ECOLX/432-671
D3HV54_9BACT/623-1032
H8ZXL0_NEIME/648-938
D5EK50_CORAD/426-663
G9RJM1_9ENTR/470-751
E5CAE7_9BACE/712-1114
C2G5K0_9SPHI/620-897
H7EU83_PSEST/441-681
A0B2V3_BURCH/494-721
D0KHI2_PECWW/456-700
E1YN28_9BACE/690-1103
B6W554_9BACE/910-1035
B6W3K9_9BACE/697-1066
A3KRN5_PSEAI/564-849
B1KQ30_SHEWM/469-713
A5VBC1_SPHWW/502-779
E9UFI9_ECOLX/460-727
A1EKZ9_VIBCL/444-679
B1KAI2_BURCC/568-795
F4DU93_PSEMN/474-708
E0TFS4_PARBH/532-682
F3PKA2_9BACE/603-1025
G7F836_9GAMM/517-787
Q0HUZ2_SHESR/560-854
H0SHU8_9BRAD/545-784
Q93TF8_AGGAC/736-1022
D0S6J7_ACICA/447-690
F9Z9X8_ODOSD/750-1216
B3ACG0_ECO57/363-626
F6F2C6_SPHCR/475-759
Q5GW74_XANOR/640-910
D4XIM6_9BURK/585-822
H8FJ86_XANCI/393-618
F9N5G0_9FIRM/505-752
G3Z330_9NEIS/824-1102
H4TYX6_ECOLX/464-745
F4KXY1_HALH1/614-1039
D5VFX0_CAUST/600-958
D1XYY6_9BACT/694-1110
G2L2I3_PSEAI/452-707
I0EPF2_9HELI/543-830
A2PPR2_VIBCL/486-717
H1M9D5_9BACT/635-1112
D4V8I3_BACVU/703-1120
F7LCS0_BACOV/632-903
B3QEB4_RHOPT/522-786
Q3J9V9_NITOC/399-641
B9TQG2_RICCO/1-147
Q3BZI0_XANC5/451-709
A7HRA2_PARL1/414-657
A9ARD3_BURM1/412-637
F9B737_VIBCL/15-157
F3KYW5_9GAMM/646-1006
A9IDD7_BORPD/568-790
I0WF61_9FLAO/631-1039
G9V5K5_SALMO/455-723
C9KTH0_9BACE/591-976
C0Y3A4_BURPE/491-748
H1ZDF2_9FLAO/628-1023
G3YJR2_9RALS/519-771
H8AVX0_CAMJU/416-689
Q1NTM6_9DELT/392-615
D4CV72_9FUSO/471-726
C6XS28_HIRBI/561-827
F1X0S7_MORCA/831-912
E5V6C7_9BACE/584-1002
H1YE36_9SPHI/831-1245
F7T5J0_ALCXX/605-852
F4VPR4_ECOLX/525-773
C5CWF4_VARPS/479-721
H1YEQ3_9SPHI/629-1049
A5V6I1_SPHWW/514-770
G6EH95_9SPHN/513-769
H4UWJ4_ECOLX/464-745
H1RKR9_COMTE/553-804
G1VBP9_9BACT/464-717
C0BI59_9BACT/494-764
H1Z4V5_9FLAO/639-1030
D4SVG2_9XANT/693-1051
D2UBC8_XANAP/457-703
D5QLM3_METTR/433-697
F0IFT5_9FLAO/412-662
B7RP59_9RHOB/386-621
D0S8E3_ACIJO/450-711
I0WIH4_9FLAO/605-1003
E4T9P4_RIEAD/386-684
F3HT27_PSEYM/496-759
F3PKX7_9BACE/618-1052
H5WJN4_9BURK/404-519
Q1NEQ5_9SPHN/526-854
Q1CLP5_YERPN/420-697
G7EYN7_9GAMM/477-717
F4GNX3_PUSST/410-614
E5CBJ2_9BACE/605-1025
F3BHG8_PSEHA/454-692
G0L931_ZOBGA/616-1027
D5QNG0_METTR/577-847
A8AEZ2_CITK8/432-671
G8TKX0_NIAKG/729-1107
D0KLZ9_PECWW/480-765
E6X6G5_CELAD/592-913
E1IVY2_ECOLX/390-613
Q8A2K8_BACTN/609-1025
A6SUK4_JANMA/457-711
D3IPA5_NEIME/274-378
F3L2H4_9GAMM/428-694
G7T397_SALPS/459-695
G0K155_STEMA/492-724
D6D230_9BACE/934-1057
D8DY47_PREBR/612-844
A9DRT8_9FLAO/503-792
H4WT06_ECOLX/73-340
A0KTU9_SHESA/480-722
C2FTB5_9SPHI/618-907
Q8PED1_XANCP/608-886
D1JSA4_9BACE/644-1058
C5BK74_TERTT/700-1009
H1HGX4_FUSNU/415-656
B1Y5B0_LEPCP/427-584
G7R7Y1_ECOC2/390-613
Q2IVM0_RHOP2/488-737
A8URJ6_9AQUI/401-659
A5V6X0_SPHWW/487-754
G4DDW5_9GAMM/442-699
F3QM24_9BURK/423-685
D4Z524_SPHJU/518-724
H8ZXM4_NEIME/649-939
F8DSQ4_ZYMMA/539-806
A1S3D1_SHEAM/919-1008
G8TEJ7_NIAKG/648-1054
Q7CFV8_YERPE/429-685
F7M4V5_9BACE/612-1060
G0L0K3_ZOBGA/630-1050
D6KYU9_9NEIS/495-769
A6GF13_9DELT/532-803
C3QJ78_9BACE/630-947
D6CYY7_9BACE/602-1020
E5C571_9BACE/409-628
B3YB54_SALET/459-695
C6ILR1_9BACE/736-1134
A3HUN3_9BACT/629-1078
Q0HYY7_SHESR/487-757
G0L0G0_ZOBGA/649-1037
D6Q0R5_9PAST/420-678
F1YUM8_9PROT/532-604
G8UJ92_TANFA/527-783
D7K312_9BACE/605-1056
G5XPU5_ECOLX/418-695
H7WQH5_CAMCO/413-686
E8TU58_ALIDB/439-682
E0EA64_ACTPL/640-930
Q7BKE5_PRB01/617-742
D1RYY0_SEROD/480-722
H1ZCH9_9FLAO/678-941
C3QS52_9BACE/591-998
C6I7A9_9BACE/636-1050
E9ZAB6_ESCFE/510-746
F5SYT4_9GAMM/477-699
B2Q5M3_PROST/416-680
B8H0R6_CAUCN/529-659
F4KP83_HALH1/670-950
F7NT36_9GAMM/572-881
B1ZHZ4_METPB/598-834
D4T6V7_9XANT/545-802
Q02US7_PSEAB/551-794
E8TXY4_ALIDB/451-704
D9QNB2_BRESC/661-1009
Q3BQD1_XANC5/504-798
A6T466_JANMA/460-706
B6IXQ7_RHOCS/457-694
E6K452_9BACT/604-1080
F7SN15_9GAMM/474-713
E4T1N2_PALPW/437-713
B3EC23_CHLL2/513-768
A2PRV0_VIBCL/444-679
B5D325_9BACE/632-1026
B4SSC8_STRM5/893-984
H8ZXJ4_NEIME/650-940
G7TCV3_9XANT/484-794
H8FD47_XANCI/514-787
F7LS27_9BACE/381-783
B8ETK4_METSB/26-284
F0S4D1_PEDSD/619-1071
D1PHJ3_9BACT/775-1173
B0H5Y1_YERPE/468-724
D4WNY8_BACOV/728-1172
G7QFQ5_LEPII/445-702
A6UZN0_PSEA7/472-712
F6IDD3_9SPHN/460-716
Q0C067_HYPNA/486-757
E0TGG4_PARBH/562-819
C2FVK0_9SPHI/656-1060
E8J8X7_ECO57/390-613
F2KXP8_PREDF/723-1107
F3PF84_9BACE/478-741
D6D3Q8_9BACE/644-1073
E6WJF3_PANSA/403-666
D6H679_NEIGO/623-912
F3WUF2_9SPHN/614-921
D4WAQ0_BACOV/3-368
E8EGK5_SALMO/465-750
Q02FZ9_PSEAB/484-741
E7PMK4_PSESG/504-741
G7FHB8_9GAMM/568-883
B4SRD5_STRM5/494-731
D5QPB1_METTR/501-738
G6EEQ3_9SPHN/482-764
F1VYQ8_9BURK/450-687
G4APA9_AGGAC/467-797
Q4UZ84_XANC8/582-821
G1Y2E3_9PROT/503-759
D2F077_9BACE/425-670
D3IP98_NEIME/257-361
E6WPY2_PSEUU/482-718
B7WSC9_COMTE/439-725
A4ARP4_MARSH/534-820
F0R2E0_BACSH/637-1062
E1WU99_BACF6/657-1108
F8EJP3_RUNSL/537-850
D1XYF8_9BACT/652-1036
D5VK58_CAUST/616-881
Q7M8T8_WOLSU/555-793
E6RR01_PSEU9/520-801
I0KME9_STEMA/702-977
G7TW72_VIBCL/411-658
C3K7W6_PSEFS/587-828
F9Z4A9_ODOSD/792-1203
C1DGG3_AZOVD/438-677
Q1N9H9_9SPHN/426-666
D8DA39_COMTE/432-669
G3Z1M3_9NEIS/487-791
D9QFA6_BRESC/518-777
B6VSB1_9BACE/661-1089
F3PX86_9BACE/622-868
D4T055_9XANT/616-900
A5V438_SPHWW/488-771
E1SVF9_FERBD/615-909
D5BF05_ZUNPS/610-977
D5C321_NITHN/558-791
H4UBY4_ECOLX/525-773
E2N1A2_CAPSP/660-1093
G5U021_ECOLX/395-662
D7IP09_9BACE/297-705
B0RWM9_XANCB/470-711
F7M1J7_9BACE/636-1061
D8NFQ5_RALSL/472-706
E5CB96_9BACE/715-1109
G8PWB7_PSEFL/568-838
F0QBY2_ACIAP/481-714
F3JPW7_PSESX/562-800
B4EY62_PROMH/682-748
B3PKJ1_CELJU/4-151
D7IYS8_9BACE/619-1042
F6IIH3_9SPHN/482-718
D1PVV7_9BACT/545-691
H4ZS99_ECOLX/514-759
E8SKV4_NEIGO/486-757
B7NAY0_ECOLU/493-728
D8IUZ4_HERSS/467-703
F5P0Y8_SHIFL/132-355
C8T039_KLEPR/466-733
C6VWN9_DYAFD/580-981
B0KPP0_PSEPG/560-799
A9W0H8_METEP/496-727
B3C320_ECO57/421-655
G7TKS8_9XANT/436-688
B2SSF9_XANOP/553-792
F2HZX9_BRUMM/431-675
Q5F6Q4_NEIG1/622-911
F5IZH7_9PORP/626-887
G0DZT6_ENTAK/505-741
D4VC79_BACVU/652-1080
C7PM34_CHIPD/614-1024
B5D1W4_9BACE/651-1088
C1MCS1_9ENTR/491-736
Q93AT9_ERWCH/237-481
D0MF93_RHOM4/689-795
H5C2G7_ECOLX/464-745
A3YGJ8_9GAMM/534-774
Q07PU5_RHOP5/484-767
D7IBP4_9BACE/644-1070
B1LKQ2_ECOSM/373-640
A3HRV7_9BACT/510-769
D6H6E3_NEIGO/40-394
G4AWL9_AGGAC/171-501
G6EE07_9SPHN/596-803
G4F798_9GAMM/439-709
C3QS85_9BACE/606-930
G8TBN9_NIAKG/596-990
A1K1K6_AZOSB/390-659
A4WBE5_ENT38/461-699
A8AH49_CITK8/487-765
C9PS45_9PAST/505-795
B0H7H2_YERPE/429-685
C7PQQ0_CHIPD/715-966
G0A119_METMM/540-783
Q48AA8_COLP3/767-941
B1M477_METRJ/474-544
G0JY57_STEMA/641-990
F3PIU3_9BACE/602-990
F9THI8_9VIBR/778-1035
D3IPW8_NEIME/264-368
F7LB89_BACOV/610-1027
E7RUE6_9BURK/467-719
C7KDF7_ACEPA/520-593
F4LD30_BORPC/574-813
D9QJ84_BRESC/371-616
G2LZK2_9XANT/574-912
G0DLA4_9GAMM/470-706
C8TTQ4_ECO26/432-671
F7LHD8_BACOV/623-1038
E1WL24_BACF6/489-792
F1VWW3_9BURK/514-768
A6KXW5_BACV8/638-1050
F7L5H7_BACOV/704-1128
F7VDU5_9PROT/616-951
F9SF36_VIBSP/507-735
F0SA76_PEDSD/711-1115
D3IPQ9_NEIME/273-359
E5UQ86_9BACE/633-1072
B0RTC1_XANCB/435-681
G4FRZ4_9GAMM/486-718
B7KPV8_METC4/504-745
E5V776_9BACE/599-1009
G0L1B0_ZOBGA/598-1034
H7ZHF1_CAMJU/458-754
D0TK77_9BACE/644-1057
F3WVY3_9SPHN/678-1017
D9QIT0_BRESC/471-761
G8T680_BRUAO/415-660
H4PVX4_ECOLX/464-745
F0BFV1_9XANT/487-720
B5FDX3_VIBFM/469-731
H1YVB6_9GAMM/489-729
Q1NFX3_9SPHN/511-633
A4U4A3_9PROT/356-631
A3QJQ6_SHELP/467-711
Q0BXR7_HYPNA/479-777
I0ZP75_ECOLX/464-745
Q1RPI3_ECOLX/432-671
B7RV72_9GAMM/351-606
C6Y245_PEDHD/569-815
G4SYM9_META2/552-802
Q3BS30_XANC5/586-851
E8V569_TERSS/559-789
C3RDI8_9BACE/534-930
H5J3E6_ECOLX/373-640
E3GSP6_HAEI2/446-716
F4C7I8_SPHS2/707-1110
E6B4P3_ECOLX/525-773
D0JWG1_YERP1/478-719
Q841B7_NEIME/431-669
D2QMZ1_SPILD/732-1167
D4T4V4_9XANT/514-787
Q1RDG2_ECOUT/456-724
E5WZ18_9BACE/618-1045
E7XBY0_SALMO/490-728
G8M5E8_9BURK/402-622
E1RPY2_XYLFG/598-957
C8TPA7_ECO26/525-773
C4U6K4_YERAL/404-668
H7XMQ4_CAMJU/458-754
D7VIN7_9SPHI/538-796
A4Y1K9_SHEPC/486-727
G2AI25_ECOLX/73-340
G2SB47_ENTAL/473-713
F4KW90_HALH1/506-751
E2NH90_9BACE/602-1003
D0TDN6_9BACE/487-750
G9E8B1_9GAMM/476-709
D2ZWC7_NEIMU/2-279
D6GG61_9ENTR/463-741
A8EQ86_BURPE/501-747
D4WVT6_BACOV/680-1075
E2N465_CAPSP/605-1008
Q8P3E0_XANCP/640-1009
F0N7N7_NEIMN/438-691
E2NCF3_9BACE/617-1017
F2KFL0_PSEBN/439-686
G0J1D7_CYCMS/637-1024
C0N9F1_9GAMM/461-709
G9YZ17_9ENTR/372-604
Q8A654_BACTN/545-954
Q8CWD4_ECOL6/515-751
D3IPU9_NEIME/274-378
D7K441_9BACE/732-1179
C5BS10_TERTT/355-622
B2IAC8_XYLF2/608-867
F9CQQ3_ECOLX/390-613
F0SC63_PEDSD/607-1041
D0HEL2_VIBMI/415-659
B1KH58_SHEWM/464-702
B4TAM1_SALHS/382-649
E6VTE6_DESAO/405-619
E9VQE9_ECOLX/476-720
B3WGJ7_ECOLX/420-668
D7IEN2_9BACE/637-1056
F0R1S7_BACSH/524-783
D7VP35_9SPHI/721-1099
Q879X4_XYLFT/608-867
I0KDY0_9BACT/636-1067
Q3BXA7_XANC5/484-742
G7EJ11_9GAMM/5-74
B5WI23_9BURK/482-722
G7BFF1_VIBCL/380-634
F7QGE4_9BRAD/429-687
C1A8E6_GEMAT/631-1024
D0TFA2_9BACE/625-1090
F0G155_9BURK/500-747
Q21LA4_SACD2/624-919
Q26GT5_FLABB/465-728
F0TLZ3_RIEAR/604-1012
G6AUD2_9BACT/724-1112
B3RDA3_CUPTR/470-724
F3JZL5_PSESZ/483-723
D0GTX8_VIBMI/397-651
D4ICW1_ERWAE/415-659
H1RWL0_COMTE/1-49
G2E3D2_9GAMM/456-705
C4N4V7_ECOLX/65-198
H4MHH5_ECOLX/390-613
G2EBK7_9FLAO/661-1072
E7U2K4_ECOLX/390-613
F7M843_9BACE/650-1073
F5ITY1_9PORP/425-673
C6IFP6_9BACE/512-914
I0KC45_9BACT/483-744
F3PGF8_9BACE/709-1130
TBP1_NEIGO/625-914
Q1LC94_RALME/409-656
H3THR6_PSEAE/469-703
D0BVE2_9GAMM/454-706
D1EC68_NEIGO/492-763
G0CKG9_XANCA/697-1037
B7VRE1_VIBSL/415-667
D9QNK4_BRESC/696-979
H1XN37_9XANT/1-333
F0S5R3_PEDSD/649-1062
H4T6T3_ECOLX/421-655
Q64PQ0_BACFR/712-1149
E4QIM1_METS6/431-697
D0J4T9_COMT2/509-740
H8ZXL4_NEIME/649-939
G8UJ88_TANFA/549-814
C2JC14_VIBCL/442-697
F6IIY3_9SPHN/509-760
E5C9C6_9BACE/629-1048
Q666I9_YERPS/468-724
G5N7W5_SALET/464-702
F7SI82_9GAMM/439-709
Q2G3J1_NOVAD/499-774
B3CER3_9BACE/596-1045
C9NWH4_9VIBR/378-621
Q02TX8_PSEAB/488-729
E6STY6_BACT6/629-1012
O54366_PASHA/638-929
B3E6L2_GEOLS/454-704
A3I202_9BACT/497-788
G5GS79_9FIRM/468-700
H8GHT0_METAL/510-764
G4ISB3_9RHIZ/559-795
F2KWW3_PREDF/692-1100
E8KFL4_9PAST/1-61
B7N819_ECOLU/515-751
F0Q7P2_ACIAP/451-693
E8YRS5_9BURK/437-697
A9DXQ3_9FLAO/518-786
I1AG37_PSEAI/407-652
F7M3P4_9BACE/606-1014
A5V864_SPHWW/102-293
G4QHQ6_GLANF/497-758
G7BEW1_VIBCL/17-162
H9TJR0_SALET/474-730
D5EX57_PRER2/452-698
F4C3M0_SPHS2/619-1017
F0F6L6_9BACT/648-1032
D3IP65_NEIME/251-355
E2MJN6_PSEUB/494-753
H1S864_9BURK/415-688
B0V778_ACIBY/502-755
Q2P9K4_XANOM/451-709
C6BQ89_RALP1/611-892
H1XKQ5_9XANT/513-775
F4QXT1_BREDI/539-873
G0AE16_COLFT/419-672
C7PRR4_CHIPD/629-1064
A3RXX1_RALSL/473-718
E3HVI1_ACHXA/581-815
H1L3Z7_GEOME/409-635
E8FBA9_SALMO/488-723
F8XV31_9GAMM/98-344
G8UPR3_TANFA/624-1037
H8ARC1_CAMJU/424-694
E7VAM5_SALMO/469-717
D6H7H3_NEIGO/923-1205
B2FLR8_STRMK/387-611
D0TAW3_9BACE/654-1094
C3R3K6_9BACE/599-1007
Q3BWH1_XANC5/472-737
E7YFN3_SALMO/465-750
D3IPV7_NEIME/274-374
F7LIQ0_BACOV/605-1036
D5VF03_CAUST/525-798
B0RRQ4_XANCB/587-852
F0BFX3_9XANT/626-982
E5UYP8_9BACE/426-672
A7HR98_PARL1/452-713
H8FCU5_XANCI/467-746
A7ZLP6_ECO24/448-696
B2TWK2_SHIB3/418-695
G9V375_SALMO/382-649
D4WKA7_BACOV/590-953
G5GRY9_9FIRM/408-640
B4W8H9_9CAUL/410-672
E8QGP1_HELP7/453-728
H6RFX4_9BACT/497-759
A3XJX6_LEEBM/658-1087
C7PD82_CHIPD/434-677
B4RC59_PHEZH/410-700
A5V6X3_SPHWW/486-758
C4IWY6_BRUAO/423-670
A5W8D9_PSEP1/414-514
B0GIE2_YERPE/432-671
B5CVA5_9BACE/734-990
G2Z4A4_FLABF/681-1086
E8L445_9RHIZ/507-774
C9LQY2_9FIRM/506-755
D3IAS2_9BACT/424-668
G9S591_9PORP/669-1082
F7MBQ4_9BACE/617-1039
H8ZXI3_NEIME/652-942
A6F776_9GAMM/461-744
F3XPJ2_9FLAO/539-850
A3P876_BURP0/437-697
F0R9G1_CELLC/611-1045
A4CA59_9GAMM/563-811
G7ENZ7_9GAMM/448-690
H1EFT4_ECOLX/395-662
B3C6I3_9BACE/603-1007
E3GT93_HAEI2/721-1010
D5HBC2_SALRM/624-1019
A5FCA1_FLAJ1/698-1093
F7LG69_BACOV/650-1049
E5U513_ALCXX/679-896
C3R9F2_9BACE/620-1022
B1G192_9BURK/492-731
F7S125_9GAMM/614-924
Q8D785_VIBVU/358-620
H4K2E0_ECOLX/448-696
F7LE97_BACOV/619-1046
G2Z6J9_FLABF/437-717
D1JRH9_9BACE/628-1062
F2KLA6_PSEBN/467-700
F1WI92_MORCA/546-807
F4TXD6_ECOLX/475-712
A5TJB5_BURML/462-683
G4QNA7_GLANF/488-738
A5V7G2_SPHWW/590-932
G5M3H6_SALET/454-702
D1W0P1_9BACT/746-1185
D7W318_9FLAO/561-804
C2JI85_VIBCL/386-610
D3IP89_NEIME/274-378
H4U749_ECOLX/451-688
G6DWF2_9GAMM/486-727
Q3M257_ANAVT/615-849
D3ILI8_9BACT/610-1004
E2ZS19_PSEAI/458-691
Q3BU69_XANC5/749-1032
A3WTA9_9BRAD/455-717
A6AH29_VIBCL/467-630
G8UKF0_TANFA/642-1076
A5VFG7_SPHWW/488-761
G8Z3L7_ECOLX/65-198
D4Z266_SPHJU/580-843
F2KXB6_PREDF/636-1055
Q2IX02_RHOP2/541-774
G7RAD0_ECOC2/475-712
H8ZXN5_NEIME/651-941
B9B877_9BURK/455-728
C4ZKU6_THASP/403-677
C3K9C1_PSEFS/449-692
F9D215_9BACT/648-1109
D0BZ51_9GAMM/492-729
G0K138_STEMA/501-761
E5U9Q6_ALCXX/455-702
E8V3M7_TERSS/422-644
H5T866_9ALTE/448-687
C3Q8U6_9BACE/710-1142
C6RMD6_ACIRA/467-734
G1XXW9_9PROT/451-701
E4R547_PSEPB/545-807
H1S115_9BURK/490-723
D7IZW4_9BACE/628-1044
D1VWE2_9BACT/532-906
D2YH89_VIBMI/441-695
E8GKL6_SALMO/390-613
D4IQS5_9BACT/691-1094
F7TGX2_PASMD/164-415
B3EN83_CHLPB/511-763
Q6N8M7_RHOPA/535-766
C6UTS5_ECO5T/475-712
E9ZTR6_NEIME/2-141
D2QUC6_SPILD/651-1060
F3FPQ3_PSESX/627-940
G5GAY4_9BACT/620-920
F5QPV6_SHIFL/390-613
G7EBW7_9GAMM/400-685
F4GQB3_PUSST/475-714
C3XJJ3_9HELI/49-160
G0BU13_9ENTR/403-629
H7YM92_CAMJU/424-694
D4V3V1_BACVU/457-703
H1XD90_9XANT/494-760
H3M1F2_KLEOX/495-732
Q93RD3_VIBPA/397-651
A0Z2L6_9GAMM/470-726
G2L4Z4_PSEAI/566-879
F0JPA3_ESCFE/420-668
Q11GL9_MESSB/408-642
F3WTH5_9SPHN/586-796
E6T358_SHEB6/582-923
H6MC43_ECOLX/475-712
D6D8A4_9BACE/857-1069
B0HXG6_YERPE/432-671
A6EGM1_9SPHI/715-1107
F8N5W5_9BACT/701-1088
A8ETH1_ARCB4/545-784
Q9PFV7_XYLFA/698-1039
G2LRR9_9XANT/596-884
F3BJV6_PSEHA/530-842
Q2GBI0_NOVAD/441-677
B3BSA8_ECO57/451-688
B3BW01_ECO57/418-695
Q9CLW8_PASMU/518-808
H2IDE2_9VIBR/471-710
D7JX82_9BACE/674-1070
D7VK13_9SPHI/721-1145
A5V6I6_SPHWW/464-734
D1JWA3_9BACE/633-1050
H1H8E9_9FLAO/721-1160
F3EH41_PSESL/299-538
D7YHK4_ECOLX/432-671
A9DQH8_9FLAO/541-805
D1PTC8_9BACT/445-689
I0AC88_SALET/455-723
A4XFD3_NOVAD/496-747
I0PYN1_9BACE/546-765
C6XBX7_METSD/599-847
D4WHS0_BACOV/697-1095
H8GQM1_METAL/644-896
B4RID1_PHEZH/481-737
E6RKT7_PSEU9/538-850
F3KZX1_9GAMM/464-726
B0RPS7_XANCB/496-810
F7LMJ7_9BACE/492-768
E2K681_ECO57/395-658
F7LKP1_9BACE/555-973
G0A0Z6_METMM/586-825
F5ILR3_ACIBA/571-888
D0J2F8_COMT2/489-752
E8X442_ACISM/563-860
D5QMJ4_METTR/460-713
Q8AAV2_BACTN/624-1048
G5UII5_ECOLX/464-745
D2TI38_CITRI/513-750
H1NUQ2_9SPHI/617-1042
G8TCY9_NIAKG/717-989
E0F9H1_ACTPL/18-224
E8RN73_ASTEC/637-1003
C1DIZ9_AZOVD/446-689
F4QN50_9CAUL/518-769
G0GVC6_KLEPN/475-731
F7M3A3_9BACE/712-1107
Q4UYE9_XANC8/601-962
F8YNA7_ECOLX/390-613
A1RP67_SHESW/504-816
A6SZC0_JANMA/475-702
D4X1H7_BACOV/617-1039
C8T7T2_KLEPR/432-671
Q0C2R7_HYPNA/522-796
F5SY54_9GAMM/452-738
H5TCY7_9ALTE/541-818
B0NUV0_BACSE/605-873
E5C7W8_9BACE/628-1047
H4V369_ECOLX/373-640
D7W6B4_9FLAO/528-930
D2BT35_DICD5/533-855
B6W554_9BACE/626-902
F5ZF67_ALTSS/513-750
F8G4L4_PSEPU/478-718
B1M1M3_METRJ/486-768
B7UPB8_ECO27/493-728
H0T6W5_9BRAD/395-686
G6DU60_9GAMM/409-652
D8DUH5_PREBR/620-1029
BTUB_YERPA/400-624
B4A725_SALNE/459-695
E5CBR7_9BACE/650-1056
E2JYV3_ECO57/411-659
Q8YUU5_NOSS1/625-857
F3PRL7_9BACE/505-790
G0GM61_KLEPN/392-656
D8JNW9_ACISD/454-705
B6VWN8_9BACE/625-1054
E6K752_9BACT/621-1048
H1MBC1_9BACT/629-1035
G9E7X4_9GAMM/570-802
H1LLI8_9PAST/694-1027
H3THK5_PSEAE/662-982
E4VTT4_BACFG/731-1136
H8ZXL7_NEIME/648-938
D7INH6_9BACE/657-1046
I1E2X1_9GAMM/671-961
E1RZU2_ECOUM/464-745
A8I3K7_AZOC5/482-715
G0LBI0_ZOBGA/608-1013
A6T464_JANMA/509-752
H4FGZ2_ECOLX/493-728
E2MZK0_CAPSP/652-957
A0ZNE3_NODSP/435-470
B6ISD6_RHOCS/470-711
B5JIH8_9BACT/411-684
D3I7J8_9BACT/522-796
I0KHT5_STEMA/445-695
B8GY35_CAUCN/470-732
H8L440_FRAAD/490-780
Q5LED6_BACFN/508-913
E8PFW1_ACIB1/469-706
B1K3P4_BURCC/452-709
F8N6I6_9BACT/758-1185
F9GUI4_HAEHA/9-250
B7VJ91_VIBSL/426-675
F8DUJ6_ZYMMA/485-734
D1VY32_9BACT/674-1082
Q9CMS1_PASMU/472-583
C6XU91_PEDHD/601-866
H1H2F3_9FLAO/637-941
I0HRG1_RUBGE/445-695
A0Y0M3_9GAMM/548-812
Q07Y53_SHEFN/480-714
B1LF23_ECOSM/475-712
Q2P701_XANOM/2-194
G8MSJ3_AGGAC/344-581
D2QDB1_SPILD/672-1095
D7J3W6_9BACE/525-944
H1HNX2_9BACT/580-950
G5KKP9_ECOLX/102-347
G6E4Q1_9GAMM/474-716
E4W1G0_BACFG/575-978
G8QCA0_PSEFL/569-802
Q88E62_PSEPK/551-794
Q4UXI8_XANC8/601-877
A7LU12_BACOV/659-1076
F3WYR4_9SPHN/409-669
E4VV09_BACFG/691-1081
E9XBC3_ECOLX/541-822
D4XMD7_ACIHA/478-718
D9RWV3_PREMB/684-1100
F9B7M4_VIBCL/380-634
E0NBL6_NEIME/453-712
C6BKE9_RALP1/508-758
G6ZYG8_VIBCL/452-711
G5FKP2_9PSED/559-801
E3HKB0_ACHXA/562-808
B0U430_XYLFM/535-778
B1T5Z4_9BURK/511-825
E8XSH2_RAHSY/495-739
F2BZA4_HAEAE/644-935
E7BDK5_NEIMW/512-809
Q82S55_NITEU/361-608
A4NDF6_HAEIF/625-913
G6AHZ5_9BACT/342-764
D3IPL2_NEIME/188-286
G1WCY8_9BACT/657-1039
H8KLY4_SOLCM/633-1039
Q21ID0_SACD2/543-870
F8FXA4_PSEPU/595-866
D4S4I4_9FIRM/446-682
C3LVP0_VIBCM/513-783
A3M9X0_ACIBT/2-92
F7LP14_9BACE/613-1047
G2EYT9_ECOLX/514-759
H0JD65_9PSED/472-706
E2MI26_PSEUB/504-741
E9VHW7_ECOLX/475-731
D4IK84_9BACT/714-1114
F8EW55_ZYMMT/669-897
D8PB04_9BACT/503-741
F8N7U4_9BACT/745-1159
H3L7F7_KLEOX/451-699
F4VZS0_ECOLX/475-712
C4V5R9_9FIRM/4-59
F8N9C0_9BACT/669-1110
D3QRX9_ECOCB/475-712
F0NZB3_WEEVC/601-1008
Q8P5B4_XANCP/595-883
B5MUL0_SALET/464-702
D5BJF6_ZUNPS/625-1001
G2DWE9_9GAMM/451-689
C6C337_DICDC/492-728
G2SG63_RHOMR/379-678
H5R7J4_ECOLX/391-668
D7HWI3_PSESS/533-781
D4Z2B3_SPHJU/469-701
B7WXP8_COMTE/455-711
G2PKV4_MURRD/651-1056
H8BQY2_CAMJU/458-697
A0RN52_CAMFF/321-595
D3I2D9_9BACT/638-1060
B5CZ03_9BACE/637-1054
F4C9B2_SPHS2/702-1110
G2E3V3_9GAMM/451-686
C6W0L4_DYAFD/769-1216
Q9PBL0_XYLFA/481-792
Q5QVF8_IDILO/469-734
A4TQ18_YERPP/420-697
E4QXP9_HAEI6/752-1086
D4WZ06_BACOV/398-656
B8E498_SHEB2/473-723
H1NPM6_9SPHI/631-1026
F3KZ90_9GAMM/761-923
F9IV69_ACIBA/470-703
D7Y4H9_ECOLX/493-728
C7PU24_CHIPD/426-693
E5CCB1_9BACE/613-1036
D3H1R8_ECO44/450-685
E8LDL7_9FIRM/481-709
F8C475_THESO/378-618
A6EFE1_9SPHI/687-1063
H4Y2F4_ECOLX/432-671
D0S0I7_ACICA/772-1056
D6CYV0_9BACE/608-1012
Q9I6U2_PSEAE/516-789
C1ABW6_GEMAT/718-1112
A9R6R4_YERPG/438-676
G8Q0Y6_PSEFL/567-806
D4WIP1_BACOV/725-1146
B7AFW9_9BACE/635-1050
F4D6E7_HELPX/537-812
Q5GW06_XANOR/590-854
I0HTQ0_RUBGE/578-806
F5SWB4_9GAMM/1084-1183
F8C890_MYXFH/598-952
E8KEG2_9PAST/577-913
B7MN59_ECO45/418-681
H0HH89_RHIRD/556-793
E3HMK4_ACHXA/579-812
C7PJ97_CHIPD/631-977
B8Q4I5_PSEAI/561-794
D3IP97_NEIME/274-378
G5Q3Z9_SALMO/488-714
G5XEZ3_ECOLX/395-662
E6MXA0_NEIMH/59-363
D5QWH2_METTR/1-255
Q4URS4_XANC8/606-900
F1VS16_MORCA/543-817
D8D2G6_COMTE/599-830
C9LYK9_9FIRM/623-914
A4MVA8_HAEIF/584-792
D6D230_9BACE/665-913
F0CH34_SALMO/488-723
D6Q0S3_9PAST/420-678
C4I3L6_BURPE/501-747
E6MT51_9BACT/616-1042
F8VHE5_SALBC/454-702
D6IV11_ECOLX/474-730
A3WGX1_9SPHN/489-726
E4VW85_BACFG/465-711
E2P503_PASHA/428-697
C4HQJ5_YERPE/424-675
F3WXS1_9SPHN/636-1008
C9PFX9_VIBFU/481-717
D4IPG8_9BACT/631-1043
F9D680_9BACT/629-888
H7FTF7_9FLAO/596-996
A4VK89_PSEU5/585-898
H1XDP3_9XANT/695-960
I1A8U7_PSEAI/445-692
Q39G20_BURS3/642-934
E5C606_9BACE/562-960
H6SPT2_RHOPH/459-704
H8KWF6_SOLCM/797-1165
F3E3W2_9PSED/560-799
D7J0X2_9BACE/615-1084
D3IP77_NEIME/274-378
H3LND0_KLEOX/432-671
B2PBB0_ECO57/464-714
F3INI6_PSESL/550-621
B2FRZ5_STRMK/518-805
E2NE11_9BACE/603-1041
G5VN62_ECOLX/448-696
D0W130_NEICI/490-761
C9QBP0_VIBOR/393-619
F8WW63_9PORP/481-763
A9W498_METEP/488-723
G3Z0P2_9NEIS/489-738
D4WSZ6_BACOV/537-936
E6QTT4_9ZZZZ/496-746
E1DLB7_VIBPA/561-865
A4XEF2_NOVAD/559-854
H3SQC6_PSEAE/709-988
B5NLE5_SALET/469-717
F0LWK7_VIBFN/392-644
B9KQ70_RHOSK/376-610
E3BQ37_9VIBR/463-705
G8TAU9_NIAKG/595-1063
B2U2Z5_SHIB3/490-728
B3Q3L4_RHIE6/486-723
B0T6N3_CAUSK/513-772
E7SK46_SHIDY/686-752
C6Z004_9BACE/637-1027
G0D2P7_ECOLX/456-712
F3PM82_9BACE/666-1103
Q64UE4_BACFR/684-996
E1IJ69_ECOLX/525-773
E5CHJ4_9BACE/631-1039
F1Z9V4_9SPHN/557-872
F3S7L9_9PROT/32-292
F3G5M5_PSESJ/100-348
F4C8B3_SPHS2/419-672
D0TD69_9BACE/370-614
F3IEW3_PSESL/408-649
B6XHC7_9ENTR/417-682
A9BZ11_DELAS/481-723
Q1C9S3_YERPA/511-752
D7IJ17_9BACE/505-913
F5Z7K8_ALTSS/3-102
H1YQC5_9GAMM/571-819
B9CWI7_9PAST/459-702
B8Q4J0_PSEAI/542-781
Q1YYK7_PHOPR/455-698
G2EC70_9FLAO/416-663
B5PUR2_SALHA/455-723
G4AJM9_AGGAC/2-204
Q64XT0_BACFR/719-1135
F6IEI6_9SPHN/479-740
F3BEQ5_PSEHA/477-717
D5ESH8_PRER2/453-717
H1E2J3_ECOLX/448-696
E8PG58_ACIB1/470-703
H3NUT8_9GAMM/710-1015
E8RPF7_ASTEC/813-1068
F0N278_NEIMO/486-757
C0EM88_NEIFL/494-734
E8FFE9_SALMO/382-649
D1JRN3_9BACE/689-1093
A6KYF2_BACV8/660-983
Q0K3W8_CUPNH/526-774
A2PSH9_VIBCL/411-658
F0B8J7_9XANT/601-877
F7TJ32_PASMD/360-650
Q8PLM7_XANAC/686-976
A9K5B8_BURML/529-777
C0VIV0_9GAMM/462-695
D3IPC4_NEIME/274-375
Q5DIP6_PSEAI/563-807
D0S9C0_ACIJO/260-493
Q8YS49_NOSS1/585-876
G0IV88_CYCMS/602-1003
E4KVU9_9PORP/516-780
H4KFB0_ECOLX/421-655
E8RPA6_ASTEC/740-1067
F0L5K5_AGRSH/494-728
D4WAG2_BACOV/459-708
B0GIQ6_YERPE/406-630
D8PB21_9BACT/468-712
A8H544_SHEPA/553-868
D4SS26_9XANT/577-817
F9ZS76_ACICS/493-765
E6NFU9_HELPI/586-862
I1APR6_PSEAI/677-956
A3XME1_LEEBM/639-1055
F3PE19_9BACE/601-903
B1ZL81_METPB/433-664
D4WN00_BACOV/641-1101
H5SLN1_9DELT/572-828
A6KXT6_BACV8/633-1072
H8CLS6_CAMJU/424-694
B5QI88_CAMJU/458-747
D1K3A1_9BACE/623-1012
D7K590_9BACE/724-1136
G2I675_GLUXN/438-698
Q5FS60_GLUOX/400-652
E7N3J6_9FIRM/407-638
D6D4N5_9BACE/464-711
H8WCB4_MARHY/431-680
D5QHZ3_GLUHA/545-797
C7CJD1_METED/507-743
F9D1Z2_9BACT/699-1111
E3HH13_ACHXA/487-707
Q00620_PSEST/436-682
G1ZE63_ECOLX/510-746
B7UVA8_PSEA8/458-698
A6LGS5_PARD8/640-1081
G0JWK4_STEMA/502-775
C7PT46_CHIPD/743-1163
E6QHV2_9ZZZZ/487-757
E1WW70_BACF6/602-928
H0HSS8_9RHIZ/462-573
A0RQU5_CAMFF/449-687
F2G4T2_ALTMD/866-934
E7HY63_ECOLX/510-746
F4CD63_SPHS2/666-1081
F0BJD3_9XANT/583-861
B6VWQ2_9BACE/623-1012
Q1GXG7_METFK/462-702
A3P546_BURP0/636-873
C3R102_9BACE/713-850
D1W565_9BACT/715-1137
F7MC99_9BACE/628-1067
B6VXD7_9BACE/640-1054
H0RUI1_9BRAD/535-775
F4L8A0_HALH1/970-1157
A7V0Z5_BACUN/682-1096
F9EJC6_FUSNU/415-656
G5STP1_9BACT/647-1113
H1YEL7_9SPHI/617-1085
D4IE10_ERWAE/471-704
F6IE03_9SPHN/27-102
C5TAI3_ACIDE/472-715
C6IHS1_9BACE/720-1124
Q83UG5_ACTSU/644-934
B8KKH9_9GAMM/478-720
G1XXH4_9PROT/554-821
B6ZP78_ECO57/464-745
E6PT16_9ZZZZ/436-659
C4N4X2_ECOLX/65-198
F0R5F1_BACSH/602-1000
H8FE68_XANCI/638-1010
F4KVX5_HALH1/626-859
G8R0W9_OWEHD/608-902
F3L297_9GAMM/557-830
A6B575_VIBPA/443-696
F6ATM0_DELSC/457-740
H8ZXM5_NEIME/649-939
A3D270_SHEB5/571-820
A5VDW4_SPHWW/475-732
G0AYT9_9GAMM/543-844
C7PKI4_CHIPD/1008-1089
F3PWX1_9BACE/616-1020
A4APJ4_MARSH/643-930
H1EBV9_ECOLX/419-655
E2N5B7_CAPSP/510-765
C3Q9G8_9BACE/625-1044
D4X1R9_BACOV/612-1060
Q8ZRQ2_SALTY/490-728
E0LX44_9ENTR/489-734
Q87IE2_VIBPA/415-667
B4E998_BURCJ/515-754
E8RTW7_ASTEC/582-909
A6L3E3_BACV8/701-1091
D7IGQ9_9BACE/618-1016
A4XZ26_PSEMY/383-625
C6VSP3_DYAFD/721-1119
A6LHF5_PARD8/421-663
B8Q4H6_PSEAI/561-793
H3TK63_PSEAE/571-803
F8Z5U2_VIBCL/444-494
C5BNU1_TERTT/679-973
B0KSM9_PSEPG/495-810
F5KU56_PSEAI/493-736
B7BGZ0_9PORP/570-825
C9TYD1_9RHIZ/441-680
Q8A3N4_BACTN/642-1063
A7LWG3_BACOV/605-1025
G1Y4G7_9PROT/481-723
H1XBB2_9XANT/470-712
A6VCG5_PSEA7/487-763
G9SID6_CITFR/417-694
E4TR01_MARTH/462-750
D0TLB1_9BACE/601-997
E2NF09_9BACE/696-1133
B9TCI2_RICCO/2-178
E6NDT3_HELPI/700-766
D7NCZ9_9BACT/692-1106
Q1IQ58_KORVE/492-746
F3PHV2_9BACE/415-635
F8ETU9_ZYMMT/531-797
E5VD18_9BACE/651-1076
H1Y781_9SPHI/852-1074
E5CDN9_9BACE/715-1139
D4SS62_9XANT/598-939
F3IWT0_PSEAP/2-84
F7LAI6_BACOV/941-1057
Q8EBK0_SHEON/579-862
E5YK63_9ENTR/481-723
G0JGP2_YERPE/478-719
E6SMW0_BACT6/584-998
E2NET6_9BACE/495-829
B2FPR0_STRMK/612-942
B4RJK2_NEIG2/492-763
B8EA76_SHEB2/545-852
F0F6L4_9BACT/456-702
C8T911_KLEPR/162-462
A1WU19_HALHL/456-682
G6FNJ6_9CYAN/473-706
B7QZD1_9RHOB/444-681
D3SBP0_THISK/453-702
G0L1N2_ZOBGA/614-1058
B0NT03_BACSE/696-1147
F1Z7D3_9SPHN/494-612
G7G2B5_9GAMM/521-797
H0LZC5_SALMO/395-662
D0W4D0_NEICI/857-1139
G7GDT2_9GAMM/473-706
E7RQD9_9BACT/389-650
F1Y9Y2_ECO57/411-659
Q64V15_BACFR/439-688
I0KPT6_STEMA/574-717
E1CX14_VIBPA/467-724
F6ICJ5_9SPHN/587-914
F3KUZ1_9BURK/443-692
H0KNC0_9FLAO/521-920
G7F3G4_9GAMM/805-1155
F1Z8K3_9SPHN/431-671
F2LPU1_BURGS/495-720
Q9I3X9_PSEAE/563-812
C6U3M6_BURPE/501-747
G9G034_HAEIF/469-750
B8H1T9_CAUCN/726-1023
D4WBI0_BACOV/941-1057
B3B9T4_ECO57/493-728
A1YXP0_AGGAC/1-146
D7J0G3_9BACE/701-1165
D3IPR5_NEIME/212-317
F5IXY1_9PORP/629-1048
F0MTQ4_NEIMM/454-713
E9CQS5_9ENTR/7-132
D0TAB4_9BACE/594-1018
H7FT43_9FLAO/616-1026
D2QQW2_SPILD/672-1082
B7I6J2_ACIB5/492-733
A7LRX8_BACOV/505-913
B5ETA7_VIBFM/450-709
F3PN50_9BACE/650-1077
H1YHD6_9SPHI/791-1101
F2G0W7_SALGL/465-750
A2TP33_9FLAO/588-995
A3QHA8_SHELP/413-655
H4ZLW3_ECOLX/390-613
A4C7T1_9GAMM/619-956
G2IRP0_9SPHN/475-749
F4KLQ2_PORAD/401-652
A9L0D9_SHEB9/544-866
G0BTV5_9ENTR/475-758
C8NCF3_9GAMM/81-321
E4T6Y0_PALPW/646-1081
Q4ZV18_PSEU2/562-801
E4RCN8_PSEPB/469-709
Q4KDH2_PSEF5/477-710
D7JZE8_9BACE/532-933
D3HX78_9BACT/637-1038
E0QW36_ECOLX/468-748
A4N6B9_HAEIF/628-917
H5CJQ7_ECOLX/493-728
D7J4Q8_9BACE/748-1051
Q8YTY2_NOSS1/629-878
F4W3C7_ECOLX/456-724
G3YKX5_9RALS/402-621
A5TE86_BURML/503-771
I0XSJ5_9LEPT/507-803
B0U345_XYLFM/477-787
E1Z1K9_9BACE/646-1064
D2NKA3_ECOS5/411-678
H1DDD0_9PORP/475-902
Q64V36_BACFR/667-1124
E5CBR3_9BACE/660-1107
F6AUS6_DELSC/487-732
G1XVI1_9PROT/466-732
D0S4U6_ACICA/486-719
E4U3D9_SULKY/428-687
D5BCL0_ZUNPS/673-775
F6AVV1_DELSC/425-692
A8EUV7_ARCB4/551-778
H4ZXN9_ECOLX/432-671
C2DWK2_ECOLX/381-627
D7N1E3_9NEIS/733-859
B9C4Q6_9BURK/609-852
D7JLG1_ECOLX/514-759
E8RU83_ASTEC/720-1002
F3XZ49_9FLAO/622-1031
C2DMG9_ECOLX/475-731
A0YH25_9GAMM/477-721
Q0C4T3_HYPNA/636-993
F3K5M7_PSESZ/500-768
E1GTY4_9BACT/540-792
D7W841_9FLAO/620-996
E5C434_9BACE/711-1117
G4T201_META2/473-739
A9AI08_BURM1/494-733
C2FYE6_9SPHI/598-1004
F4CCN6_SPHS2/720-1113
C7PPF5_CHIPD/716-1138
C1DGN8_AZOVD/568-811
E1YWB0_9BACE/527-776
H4R781_ECOLX/390-613
D3I3X2_9BACT/686-1100
F4CE99_SPHS2/643-1013
E5UGT6_ALCXX/465-708
H1XYQ4_9BACT/407-632
A6LC49_PARD8/632-908
Q8A1J1_BACTN/619-1042
B4SJG5_STRM5/577-819
G2UEZ2_PSEAI/457-719
G5PN15_SALET/1-196
F1XWC2_ECO57/390-613
D0TWH6_9BACE/645-1041
A4BYB6_9FLAO/479-756
E8V4C4_TERSS/586-839
H1U6Q3_9BACT/489-733
E8H862_ECO57/411-659
D3V798_XENBS/685-751
A6GI33_9DELT/541-793
E6MRR6_9BACT/672-1110
C4U0D6_YERKR/381-613
Q21GV9_SACD2/495-742
Q1NEH0_9SPHN/683-971
D4V9Z6_BACVU/650-921
E4RYF6_LEAB4/620-1020
Q841A0_NEIME/434-672
B0RNS5_XANCB/595-883
D1D2B6_9RHIZ/427-660
E4TPG3_MARTH/509-801
Q2IF69_ANADE/423-659
A6LHR8_PARD8/468-731
H2IXF5_RAHAC/402-624
A2W4M4_9BURK/509-823
D7JXB8_9BACE/580-854
E6V946_VARPE/427-700
P72412_SHIDY/411-659
G0E202_ENTAK/455-723
E2XXG7_PSEFL/581-853
B5NF57_SALET/455-723
C7PSJ5_CHIPD/760-1186
D5BL65_ZUNPS/696-1123
F8YEH4_ECOLX/493-728
E6RQW9_PSEU9/517-783
Q47CB2_DECAR/439-588
B4RRC2_NEIG2/511-808
E4MFC9_9BACT/744-1185
Q489M1_COLP3/451-701
H7XUK6_CAMJU/456-714
D1JR23_9BACE/616-1021
D5BG84_ZUNPS/590-987
C8WDE3_ZYMMN/477-770
C9KSW2_9BACE/623-1053
F7R7G8_SHIFL/238-472
B8KS53_9GAMM/485-751
F3I1F5_PSESF/576-821
D1P905_9BACT/493-897
F7LFK5_BACOV/594-1018
H5WS06_9BURK/574-943
E4TGY5_CALNY/392-632
Q82WV1_NITEU/545-780
G7FQI2_9GAMM/517-783
F3RUX9_VIBPA/561-865
D4WQP5_BACOV/611-1006
D6CYM9_9BACE/621-1028
C0EMK6_NEIFL/459-710
E9V9F4_ECOLX/418-681
G7AJN1_VIBCL/386-610
D4YZT4_SPHJU/572-852
G8QG08_AZOSU/546-786
F2JYE6_MARM1/520-761
D8C9G2_ECOLX/421-655
C4UPU8_YERRO/380-622
G9UZ05_SALMO/469-717
C6XP07_HIRBI/466-715
A3XKY4_LEEBM/745-1009
D3I8M5_9BACT/648-1104
C1M8N5_9ENTR/466-763
F7VFD6_9PROT/519-784
F4SS25_ECOLX/404-627
H8DIS7_9ENTR/401-625
Q659V2_PASPI/459-717
F0N4V3_NEIMO/624-913
A3KZZ5_PSEAI/488-729
E6X9P2_CELAD/602-1040
B4SM38_STRM5/501-771
D4KFK5_9FIRM/1-29
B4SR41_STRM5/486-756
F4CD56_SPHS2/635-858
G8T8Q7_NIAKG/864-1053
E4MU52_CAPOC/131-542
D5BEX7_ZUNPS/645-916
D5QED9_GLUHA/461-727
F0BDP2_9XANT/572-840
G8FB89_CAMJU/424-694
D7IMS1_9BACE/592-991
A6D7F8_9VIBR/411-676
H7UP29_CAMCO/413-686
Q62E07_BURMA/437-697
C7PA40_CHIPD/629-1054
F5NTD9_SHIFL/209-443
H6MBR4_ECOLX/464-714
B3HMU4_ECOLX/411-659
G9Z5Q1_9ENTR/451-699
Q93TF7_AGGAC/736-1022
Q8ED60_SHEON/564-883
D7X4A4_ECOLX/409-655
I0MJR2_SALET/465-750
B1A1D4_9BACT/1-226
D0HU88_VIBCL/411-658
B5QE30_SALVI/461-697
F8A7X3_THEID/383-626
Q39YD2_GEOMG/36-182
A0Y8U6_9GAMM/494-753
E1KRX0_9BACT/536-866
E6XHX2_SHEP2/474-715
C8KXZ1_9PAST/406-643
F0BY64_9XANT/162-407
C3QHW9_9BACE/613-1030
H4PMP3_ECOLX/363-626
E2ZR72_PSEAI/492-734
F7L7F6_BACOV/495-681
F6IEU3_9SPHN/656-1009
H4EZT8_9RHIZ/473-711
A5KUQ1_9GAMM/415-667
F2P8J9_PHOMO/453-710
E0N8J4_NEIME/510-766
A7LZ51_BACOV/707-1114
H1HLH3_9BACT/649-1043
C6IL24_9BACE/650-1044
H5TCF8_9ALTE/549-798
H7WRM8_CAMCO/424-694
B1K671_BURCC/494-721
F0BV09_9XANT/493-726
G0K3B1_STEMA/570-874
Q1GX67_SPHAL/467-715
D3IGN9_9BACT/657-907
D8DUF7_PREBR/514-968
D7J317_9BACE/673-1127
F2KYG5_PREDF/515-793
Q2QJX3_NEIME/652-937
E5CDR3_9BACE/629-1032
C6TVJ9_BURPE/462-683
C3QR52_9BACE/720-1045
B6HZC6_ECOSE/510-746
Q21KS6_SACD2/608-840
G0IVC1_CYCMS/501-770
B7BEI4_9PORP/395-795
G4QKV3_GLANF/606-947
C2MBB9_9PORP/425-672
A7LZV6_BACOV/615-1020
F5JVR0_ACIBA/530-802
F2KWY6_PREDF/662-1084
C7PV28_CHIPD/594-985
H1XBB9_9XANT/504-798
F9SBV8_VIBSP/467-709
E4KVW5_9PORP/461-716
B2FSW6_STRMK/642-938
B8F8G2_HAEPS/448-707
H0KHB4_AGGAC/599-869
Q7X2M9_SPHEL/455-684
E1JCY9_ECOLX/448-696
B8KV63_9GAMM/483-746
D0TKD2_9BACE/632-1044
B3CH85_9BACE/615-1024
G2DT05_9NEIS/492-789
Q5LHT9_BACFN/714-1136
E4RE84_PSEPB/460-669
E8YFL4_9BURK/398-618
D9PCX6_ACTPL/655-945
Q3SKC5_THIDA/455-710
Q2SYP1_BURTA/582-820
H1LP16_9PAST/491-737
H0T6W7_9BRAD/546-776
B4SRC9_STRM5/535-791
B0HJQ6_YERPE/420-697
A8UH06_9FLAO/670-1077
C7XFA6_9PORP/611-1021
B7BG71_9PORP/710-1145
I1APT9_PSEAI/564-849
A3W2X5_9RHOB/427-657
D1D3H4_NEIGO/480-724
C9QB21_9VIBR/452-711
E8X5B3_ACISM/499-742
C6IP09_9BACE/395-679
A5V744_SPHWW/498-770
D7JZF2_9BACE/560-959
D1PSU4_9BACT/621-1019
F5IEX9_ACIBA/478-717
A9EXK4_SORC5/682-1090
A5VEA6_SPHWW/484-738
G2UJG1_PSEAI/516-789
H7TQ87_CAMCO/413-686
Q1GP35_SPHAL/479-785
F9B2I3_VIBCL/437-692
A0LYA2_GRAFK/627-1035
B1Y861_LEPCP/409-637
A1RNY3_SHESW/474-715
H8ZXM0_NEIME/652-942
D7K395_9BACE/592-1000
D4T935_9XANT/543-805
F5IY97_9PORP/609-1001
D0T4K8_ACIRA/467-734
D3IP68_NEIME/272-372
A1KUG9_NEIMF/439-706
B7NCN1_ECOLU/501-757
F8ESZ2_ZYMMT/529-802
F7M2F5_9BACE/709-1112
B5JLL7_9BACT/505-750
D4SYP2_9XANT/510-763
C1A7R7_GEMAT/710-785
G8R1F6_OWEHD/699-794
E5UQC4_9BACE/626-1022
D3IQ27_NEIME/274-378
F0MEK5_NEIMG/480-723
B2RKR1_PORG3/546-825
F0SB85_PEDSD/769-1168
H1H812_9FLAO/633-1013
G4DA39_9GAMM/455-549
H4XXV9_ECOLX/464-745
A4Y137_PSEMY/495-719
C7PJQ2_CHIPD/491-770
G7ESD8_9GAMM/557-805
Q8PE25_XANCP/500-745
G7FAJ6_9GAMM/16-276
Q46S88_CUPPJ/461-706
D3IPF8_NEIME/259-363
H0MKP6_SALMO/465-750
Q15Q70_PSEA6/470-717
Q5L7V7_BACFN/582-997
B6VVF9_9BACE/626-1022
E2N8W9_9BACE/617-1019
D1K7Y4_9BACE/626-1022
A8ERM9_ARCB4/468-700
D4W9H2_BACOV/614-1028
D3IPZ8_NEIME/274-360
D7VMA7_9SPHI/567-989
B6W1K9_9BACE/508-805
D7IGH0_9BACE/630-1050
D5RJM3_9PROT/468-705
G6XK73_9PROT/409-661
Q6NBR3_RHOPA/522-786
E0E656_ACTPL/639-928
A4XFG4_NOVAD/511-788
A3KZA3_PSEAI/484-723
C2M2T6_CAPGI/501-787
Q5QUA0_IDILO/487-727
Q8KBM4_CHLTE/388-671
D1PY28_9BACT/418-662
B2U1K5_SHIB3/448-696
A7LVY8_BACOV/613-1040
E6WK93_PANSA/487-727
G7TX50_VIBCL/479-749
H2BW89_9FLAO/600-917
G5PYT0_SALMO/262-498
H0FD53_9BURK/427-670
F1WMX4_MORCA/607-953
F7LZD8_9BACE/673-1127
C1HYC9_NEIGO/859-1141
C7PNI5_CHIPD/636-1083
H7WG68_CAMCO/461-757
Q7NNX8_GLOVI/484-733
D1D8X8_NEIGO/575-921
G5RAJ4_SALET/490-728
Q51585_PLEBO/55-286
E0QX86_ECOLX/456-724
E0FJK5_ACTPL/9-173
Q47W96_COLP3/522-794
D6KJJ8_9FIRM/434-686
G0L5I5_ZOBGA/617-1024
F9ISG9_ACIBA/441-684
Q2RW56_RHORT/435-670
A1ZU60_9BACT/449-732
E6SVG5_BACT6/621-1006
Q3M2C4_ANAVT/611-842
E8FLV5_SALMO/390-613
F0Q8R7_ACIAP/591-835
H8M6Y5_SALTM/465-750
Q1QI51_NITHX/459-707
F6DX67_SINMK/415-665
E7C2B3_9GAMM/520-778
F4W2P7_ECOLX/390-613
G5MKH9_SALET/371-638
Q1CEU9_YERPN/475-713
F7NHG6_9FIRM/403-637
F3BKL7_PSEHA/521-801
A7M252_BACOV/658-1095
B7X5S8_COMTE/489-748
C9PU84_9BACT/634-1061
G6AID4_9BACT/686-1100
Q3M256_ANAVT/623-858
Q841E6_NEIME/422-660
E6QC61_9ZZZZ/514-786
Q3SQ93_NITWN/535-772
D8DXS4_PREBR/686-1096
B6VV35_9BACE/725-1131
H3LWQ8_KLEOX/488-733
Q8PBE3_XANCP/514-787
Q8P6D4_XANCP/545-801
Q3BQT5_XANC5/693-1051
D7J3P4_9BACE/615-1020
D5V9J7_MORCR/546-806
A7LXR1_BACOV/664-1082
E6XCV3_CELAD/539-778
E3FRU6_STIAD/512-752
B5NHZ7_SALET/465-750
C3R8X1_9BACE/679-1107
D1B3B0_SULD5/402-652
F8N8S1_9BACT/761-1188
D3IP75_NEIME/274-374
H7V8Q1_CAMCO/413-686
C7PRS2_CHIPD/429-681
D4SUJ1_9XANT/655-982
F6F0I5_SPHCR/518-730
E2N5J6_CAPSP/588-1012
E8EEA1_SALMO/455-723
A3L553_PSEAI/425-686
E9Y758_ECOLX/390-613
Q8KB41_CHLTE/592-843
E8DFW7_SALMO/390-613
I1AAK2_PSEAI/477-717
H1NRM7_9SPHI/636-1048
C2LM82_PROMI/396-659
G0J6P5_CYCMS/620-959
D0SSC9_ACILW/535-784
C7M6Z1_CAPOD/519-779
A1ITL2_NEIMA/620-909
E8X956_SALT4/465-750
C3QMW6_9BACE/731-1124
Q47X55_COLP3/670-869
E7SEQ2_SHIDY/464-745
F0MDM5_NEIMG/653-943
F2BG56_9NEIS/493-732
F5P5Y9_SHIFL/510-746
B1KFK1_SHEWM/417-680
F9S0C2_9VIBR/394-637
B4STB2_STRM5/587-951
F3PSS7_9BACE/629-1057
F0F8B9_9BACT/515-793
E0ED34_ACTPL/450-693
H1GQ65_9FLAO/641-1066
D0M5L0_VIBSE/386-610
B6VV93_9BACE/615-1081
E4RFT6_PSEPB/397-624
C6X194_FLAB3/421-674
D6JIU8_NEIGO/511-808
F3E165_9PSED/627-940
D3IP74_NEIME/274-378
G0C7U7_9ENTR/418-678
B2UM58_AKKM8/423-667
B0NT40_BACSE/652-1090
B5CTM5_9BACE/654-1095
D5CNQ7_SIDLE/420-678
D0TDA1_9BACE/556-955
H8IGB0_PASMH/701-996
G9R8Y6_9ENTR/469-705
G2IT09_9SPHN/14-293
F7LVV2_9BACE/392-675
B2PL05_ECO57/418-695
D7W510_9FLAO/787-1094
G2IJV6_9SPHN/650-964
G4AYT2_AGGAC/599-669
F6AV12_DELSC/500-739
C3RG83_9BACE/419-682
H0KCZ5_AGGAC/465-795
E0NVD0_9BACT/691-1101
F0QZ59_BACSH/647-1086
F0B2W8_NEIME/626-915
G2ANL6_ECOLX/349-412
D1E0C4_NEIGO/480-723
E6X9E3_CELAD/562-824
A0Y5R2_9GAMM/497-741
E6K4P0_9BACT/442-689
D3BRN7_POLPA/38-195
D1K443_9BACE/608-1016
D3I6I0_9BACT/632-1046
F3BEY3_PSEHA/485-754
E8KEK6_9PAST/452-664
A7ABE2_9PORP/714-1133
F8G1S4_PSEPU/482-719
A6L7T3_BACV8/882-1090
F1YAA4_ECO57/363-626
B6IQL9_RHOCS/762-830
B7KP13_METC4/525-784
Q0HWJ0_SHESR/499-736
B2SUX9_XANOP/451-709
D0TM39_9BACE/525-944
G5MIB5_SALET/420-668
E1PC78_ECOAB/475-731
D7IXE5_9BACE/706-1114
B2K1R8_YERPB/424-675
A2PV88_VIBCL/511-781
H3TMB5_PSEAE/484-741
Q5NM05_ZYMMO/511-758
Q2N7W4_ERYLH/2-264
E4W1E5_BACFG/322-566
G2CMD3_ECOLX/382-649
E1W6J1_HAEP3/423-661
F0QKA2_ACIBD/436-703
E1PH73_ECOAB/456-724
D6CY90_9BACE/613-1033
D0BW24_9GAMM/505-762
F8NC97_9BACT/595-981
F2NFE2_DESAR/529-777
H4R0S2_ECOLX/464-714
C9PXL1_9BACT/703-1103
C7JXG0_ACEPA/272-550
G0JVH9_STEMA/507-776
Q0TIH9_ECOL5/421-655
C0ASL7_9ENTR/3-207
E6SSF0_BACT6/663-1065
G7FJR6_9GAMM/661-980
F8EJI8_RUNSL/648-1056
G9UNS1_SALMO/382-649
F3S7Z2_9PROT/563-805
F4U9F1_ECOLX/448-696
A9HEB3_GLUDA/402-673
E7V1N7_SALTM/455-723
BTUB_ECO57/390-613
F5MXC4_SHIFL/510-746
E4MPT9_CAPOC/403-646
D7IPI6_9BACE/656-1068
F0MRH4_NEIMM/438-691
G1XY41_9PROT/466-732
H0KZD1_SALMO/455-723
G2E976_9FLAO/481-732
B4WK32_9SYNE/671-905
C6XWB9_PEDHD/782-1186
B7WXN0_COMTE/581-812
D0HK73_VIBCL/380-634
D7X0V1_ECOLX/685-752
D4V6Q2_BACVU/514-912
C7JTZ6_ACEPA/608-783
Q8A535_BACTN/498-796
F9DCM1_9BACT/627-1027
Q15XC7_PSEA6/628-959
D7IBA2_9BACE/599-1049
Q7W206_BORPA/467-710
E6MRA0_9BACT/609-1025
B7BD09_9PORP/538-929
D1VYY2_9BACT/720-1149
G7SR95_PASMD/509-799
C1DG52_AZOVD/552-792
E7B660_YERE1/424-686
B3DVN6_METI4/1066-1280
F7MSZ5_ECOLX/510-746
A3XQC5_LEEBM/572-849
A6EII0_9SPHI/742-1136
F3Q219_9ENTR/472-730
E8M315_9VIBR/478-720
G8TIW2_NIAKG/609-1002
F7LQ22_9BACE/439-688
C9KUW5_9BACE/628-1070
D4VAI1_BACVU/623-1012
F1Z4R4_9SPHN/466-783
H1ZA49_9FLAO/629-1011
F7SWS0_ALCXX/540-786
D4WKH2_BACOV/693-1110
D0TWD7_9BACE/282-529
E7X8Q3_SALMO/465-750
B8KM98_9GAMM/506-776
F7M7J6_9BACE/604-1008
F6APG8_DELSC/488-731
A3Y447_9VIBR/372-585
Q21EL3_SACD2/461-698
B7B7S6_9PORP/741-1174
E0TDK5_PARBH/409-697
D8CHC3_ECOLX/464-745
E7UQS4_ECOLX/464-745
F7RZF2_9GAMM/666-925
F4TE26_ECOLX/456-724
G0JQA6_9GAMM/530-800
E5UK04_NEIMU/485-789
C4ZRF3_ECOBW/525-773
G2IQC9_9SPHN/576-862
B7BD05_9PORP/71-256
D3IQ20_NEIME/272-376
G6XZ64_RHIRD/493-719
C1DC73_LARHH/486-722
A9HE38_GLUDA/573-814
Q8A2R6_BACTN/647-1057
B6IML9_RHOCS/455-705
A4AAT4_9GAMM/416-650
Q15XJ5_PSEA6/558-827
D6V9Q0_9BRAD/520-802
F5KIZ6_PSEAI/563-812
A5W5B2_PSEP1/569-802
G2HQB0_9PROT/458-693
F3WX52_9SPHN/510-771
F1XCF4_MORCA/543-817
D4BSP6_PRORE/388-659
B1KLQ6_SHEWM/614-964
A9CW14_9GAMM/426-668
C3QLI9_9BACE/628-1067
C8T3B1_KLEPR/469-705
B3EC58_CHLL2/412-660
D2AB38_SHIF2/474-730
D4IJF4_9BACT/59-260
G2ILH3_9SPHN/645-1049
F4AT75_GLAS4/517-778
B5PD26_SALET/461-697
B9CXI0_9PAST/469-700
A6E7U0_9SPHI/636-1046
F3LRC8_9BURK/501-754
Q3SRU8_NITWN/605-863
E6JIY5_RIEAN/592-912
G5GCL3_9BACT/506-601
F7M3N6_9BACE/638-1041
D4I2K5_ERWAC/495-795
B0SW03_CAUSK/608-947
H4ZTA9_ECOLX/418-695
H1YD51_9SPHI/472-741
B4SL09_STRM5/762-1039
D4WQX7_BACOV/628-1044
A5FFV0_FLAJ1/824-1236
Q3IDB8_PSEHT/522-802
E1YPX6_9BACE/554-952
B0GQS8_YERPE/400-664
E6NNU5_HELPL/534-809
E5ZD37_CAMJU/424-694
A4C2Z7_9FLAO/678-1083
F0E8J0_9PSED/436-682
Q02CS9_SOLUE/477-721
E8G6P9_SALMO/465-750
B5CV61_9BACE/646-1120
E6Q490_9ZZZZ/583-755
A5FD54_FLAJ1/773-1076
C8CGJ2_ECOLX/685-752
A0KZF1_SHESA/573-822
F0S5W9_PEDSD/618-848
Q3BM02_XANC5/181-451
C7QVD0_CYAP0/590-824
E5WTW6_9BACE/615-1033
D3V798_XENBS/457-558
Q5L7M3_BACFN/655-1085
B3EC02_CHLL2/391-627
H5BET0_ECOLX/525-773
D6D4G4_9BACE/495-778
A6E6E7_9SPHI/710-1093
D7J4B3_9BACE/645-1041
F9CEP7_ECOLX/464-745
B5ZK34_GLUDA/520-771
F3I0H7_PSESF/472-710
G7F7N5_9GAMM/690-977
G0D032_ECOLX/464-745
F9ZB41_ODOSD/736-1142
A8H6H4_SHEPA/504-778
B2STA2_XANOP/496-810
D3ICB9_9BACT/641-1068
H1R7U0_SALMO/490-728
G1Y239_9PROT/500-809
C3QE33_9BACE/610-1027
F3ZSD6_9BACE/652-1054
G4DWV6_9GAMM/389-660
D4ILM8_9BACT/839-1021
B6W4Q3_9BACE/654-1099
G6ZBJ9_VIBCL/437-692
C3QYG5_9BACE/695-778
B7BAA7_9PORP/731-1127
C6SJI7_NEIME/456-727
F3JGT4_PSESX/581-810
G1VHT2_9BACT/546-820
F0S5W9_PEDSD/875-1082
A9KX85_SHEB9/473-723
E9ZWH6_NEIME/480-600
I0KEI6_9BACT/695-977
H0LJV1_SALMO/455-723
D3I3I1_9BACT/602-1025
G8F8T7_CAMJU/458-708
H3ZEG9_9ALTE/665-796
G0CGK5_XANCA/480-727
C4N4V5_ECOLX/65-198
F0J6A2_ACIMA/487-766
A5FWY3_ACICJ/487-766
A0Z3P0_9GAMM/476-725
G9SGL5_CITFR/479-717
Q0BUI5_GRABC/506-784
F0RGV4_CELLC/647-1034
H1H0H3_9FLAO/905-1038
H2IEW0_9VIBR/386-610
F3DJM3_9PSED/296-518
F0H9I5_9BACT/394-636
C9KSW4_9BACE/511-914
E2NCH2_9BACE/639-1061
H7UK62_CAMCO/413-686
D5CHD9_ENTCC/512-748
Q2IS80_RHOP2/537-780
G4Q1J4_ECOLX/514-759
E3GV87_HAEI2/599-933
H1UG68_ACEPA/571-811
H5QM77_ECOLX/390-613
C7M882_CAPOD/403-646
D1K3B3_9BACE/625-1054
E5CAI6_9BACE/717-1113
C4F1V0_HAEIF/481-770
A8AN46_CITK8/522-770
Q1YQ06_9GAMM/586-888
D7HMP9_VIBCL/442-697
G3Z6K8_9NEIS/480-725
B5D4C9_9BACE/627-1025
C0ACW9_9BACT/593-832
G9Z857_9ENTR/507-744
B0TSJ1_SHEHH/423-687
A7LR17_BACOV/634-1038
F7LQX2_9BACE/658-912
Q5NRA2_ZYMMO/546-827
A9DIG4_9FLAO/549-766
F7Q5T4_9GAMM/496-781
C6ZBW9_9BACE/537-941
Q8D3Y4_VIBVU/452-710
B2SNG0_XANOP/620-980
F3VCR0_SHIDY/153-376
C6EER2_ECOBD/448-696
F3Q7K3_9ENTR/525-773
A4CGN4_ROBBH/453-699
G7FU07_9GAMM/673-994
H5YK97_9BRAD/484-767
G1Y3T2_9PROT/652-918
D7VPU8_9SPHI/568-1005
E7PSI3_PSESG/483-723
D7K6A7_9BACE/576-977
H0KMZ3_9FLAO/331-589
F1ZC18_9SPHN/524-784
C2G396_9SPHI/621-1028
G2SE12_RHOMR/730-901
D7VNP1_9SPHI/684-791
F1Z3Z2_9SPHN/526-797
G5N8I2_SALET/152-388
F7TP60_PASMD/472-583
G0JZL7_STEMA/602-961
B4EK02_BURCJ/490-731
E5V7N3_9BACE/603-1006
G8ULR4_TANFA/572-879
C0BLI4_9BACT/380-606
D0TUR6_9BACE/536-946
E4RR87_LEAB4/621-1037
Q9PBK7_XYLFA/477-787
B1G3U3_9BURK/512-743
Q87TW0_PSESM/498-738
F5JLS1_ACIBA/538-855
Q12RM7_SHEDO/466-709
E5X3P1_9BACE/386-782
F5IWF2_9PORP/622-890
Q6FDG4_ACIAD/477-711
E5U0L9_ALCXX/695-944
E9Z0V5_ECOLX/390-613
H7VAQ5_CAMCO/449-703
A6V7I0_PSEA7/458-698
Q4K5A4_PSEF5/397-627
F0E943_9PSED/551-696
A7V5L5_BACUN/628-991
H1HQ16_9BACT/884-1075
D8D099_COMTE/509-740
D5VJC7_CAUST/662-995
C9Q174_9BACT/630-1047
F4TT41_ECOLX/421-655
A5VEI2_SPHWW/495-755
B2I116_ACIBC/436-703
F4CBM1_SPHS2/592-1002
C6M1F8_NEISI/424-670
A3RWH2_RALSL/503-776
Q3RCC1_XYLFA/596-929
A4MW29_HAEIF/624-912
H1H0H7_9FLAO/60-352
F4R2P6_BREDI/638-981
F3JDC2_PSESX/472-705
E6QFC6_9ZZZZ/495-767
Q58ZL9_HAEDC/646-948
D9CGZ7_ECOLX/417-694
H8ZXK2_NEIME/648-938
E7RNP3_9BACT/490-739
Q213N0_RHOPB/523-755
C2ICB4_VIBCL/444-494
C6W134_DYAFD/869-1064
A0L1L4_SHESA/499-811
F3PJS9_9BACE/776-1175
B3CBS3_9BACE/464-855
F0B3L2_NEIME/653-943
Q1M4D8_RHIL3/489-725
H4PIY6_ECOLX/448-696
A8HKY7_BURPE/501-747
I0K807_9BACT/628-1041
C3PXU8_9BACE/590-998
G5P4E3_SALET/403-639
D4C5J2_PRORE/394-627
E2MGK7_PSEUB/423-666
H5NXI8_ECOLX/390-613
D3IPH7_NEIME/274-378
E4MDI7_9BACT/490-766
F8WXL7_9PORP/617-1045
Q62BV1_BURMA/434-671
F7VDI8_9PROT/538-820
H1YIX1_9SPHI/697-1117
F7M7R9_9BACE/703-1107
G0IXF8_CYCMS/671-1086
E6KZJ7_9PAST/584-809
F8J7P2_HYPSM/467-704
F3QT61_9BACT/706-1113
E6T6N5_SHEB6/489-729
B7AH58_9BACE/709-1130
Q8KLV2_PSEST/483-716
H4U071_ECOLX/391-668
Q3BQ99_XANC5/496-810
G8TGS6_NIAKG/640-1030
Q82UF7_NITEU/457-706
B6W1B3_9BACE/702-1108
A6KWP2_BACV8/679-1107
E0F654_ACTPL/607-897
A3XJ66_LEEBM/597-1010
H3NUQ7_9GAMM/615-764
C1NDM6_9ESCH/418-695
F9D475_9BACT/657-1076
B1IQJ0_ECOLC/510-746
B8L5Y9_9GAMM/451-709
H0KNV6_9FLAO/600-919
A7IJ26_XANP2/603-862
Q06Q17_PASHA/638-929
G7FYJ6_9GAMM/477-717
D7Z8G5_ECOLX/468-718
C6I7X8_9BACE/514-765
H8FBX5_XANCI/577-817
E5UE43_ALCXX/458-704
G8TQ14_NIAKG/729-1117
F3BFK4_PSEHA/554-978
H5IRX3_ECOLX/390-613
Q7CTV9_AGRT5/483-709
B2FLK5_STRMK/618-753
E9YI08_ECOLX/510-746
D4ZG20_SHEVD/450-699
H5NZH6_ECOLX/510-746
F1Y865_ECO57/391-668
F7M851_9BACE/505-913
G4C4A4_SALIN/457-725
H4MTV3_ECOLX/363-626
F3JW08_PSESZ/587-858
F5NBU7_SHIFL/510-746
F7M9V9_9BACE/93-539
BFRD_BORPE/496-742
B3IHH7_ECOLX/390-613
E8I8I1_ECOLX/510-746
B3QC12_RHOPT/645-913
B5NTY3_SALET/390-613
H1YAI8_9SPHI/754-1004
F0CAV5_9XANT/617-1023
A3XB54_9RHOB/455-679
F9D8R7_9BACT/545-797
G2B691_ECOLX/464-745
F3DCD7_9PSED/585-814
B3A3W3_ECO57/418-695
G9S714_9PORP/427-674
D0TS98_9BACE/505-906
F4LE83_BORPC/496-742
B3JNB4_9BACE/508-912
E6K588_9BACT/670-1094
B9NID9_POPTR/9-174
Q0I153_HAES1/543-867
E4VRK2_BACFG/716-1129
Q15Z45_PSEA6/470-696
G0DJ29_9GAMM/471-719
F3QTD4_9BACT/701-1111
Q7NNQ7_GLOVI/512-744
F1Z8D2_9SPHN/457-793
C8THH7_ECO26/510-746
B6C406_9GAMM/454-730
D5RMB6_9PROT/432-704
H0L901_SALMO/454-702
I0KKP1_STEMA/518-805
F6F299_SPHCR/502-775
I0VPR9_ECOLX/3-130
Q8A2R5_BACTN/647-1056
G0F353_ECOLX/414-659
B0RRN8_XANCB/619-965
G9Y3I3_HAFAL/481-723
D4X2L2_BACOV/680-1104
B2FPN1_STRMK/600-984
F0S5R1_PEDSD/664-1070
C6UWK8_ECO5T/411-659
F0BNW1_9XANT/553-792
G1Y1Z9_9PROT/487-727
G8LJV0_ENTCL/444-704
C7PTY7_CHIPD/748-1185
F4AN32_GLAS4/809-911
C6I1K1_9BACE/689-1093
A5FJU2_FLAJ1/589-947
G8WDG4_KLEOK/463-748
C9KXS6_9BACE/663-1071
F4DVS6_PSEMN/473-735
H1DHN1_9PORP/906-1098
F7NQK9_9GAMM/482-775
D2QBC2_SPILD/500-772
F0BE00_9XANT/752-1035
Q02RU4_PSEAB/465-722
G6XFZ5_9PROT/522-796
C9PCC8_VIBFU/471-714
A8UEE3_9FLAO/204-631
H3ZET8_9ALTE/616-951
F0RFZ2_CELLC/547-806
G9S5W5_9PORP/611-1038
H5QS47_ECOLX/493-728
F4CD56_SPHS2/873-1074
A7V300_BACUN/590-999
G2T721_RHORU/444-693
A6EIV0_9SPHI/599-991
A3X2I0_9BRAD/2-224
C0K011_9BACT/650-1065
E3GSX3_HAEI2/736-1071
D2QLA4_SPILD/659-1093
D7I8Y4_9BACE/701-1095
G2ZRL1_9RALS/511-744
E5C8I5_9BACE/873-1063
F3KWH4_9BURK/455-735
H1GXT0_9FLAO/693-1103
G6ZLK3_VIBCL/479-749
E1STW1_FERBD/404-629
F9Z6A4_ODOSD/729-1121
E9Z443_ESCFE/464-745
E3A4C6_PSEAI/389-634
G7F3X7_9GAMM/653-987
F7NX43_9GAMM/645-933
G0AGE1_COLFT/457-703
C6XY29_PEDHD/515-912
D1QPD4_9BACT/621-1031
F3PEB0_9BACE/627-1056
Q2ND61_ERYLH/755-1151
H2BWA5_9FLAO/609-1031
F6ETN8_SPHCR/491-750
A4CCS2_9GAMM/434-558
A6LIL0_PARD8/497-771
G0IZG5_CYCMS/747-1187
E6SVI8_BACT6/627-1070
B3I238_ECOLX/448-696
H7VJK1_CAMCO/424-695
D4W9Y0_BACOV/546-816
F7M5P7_9BACE/624-1026
E8RLJ4_ASTEC/616-964
F0AGI4_NEIME/438-691
G0JW60_STEMA/387-611
E5VA13_9BACE/650-873
D2ZBF6_9ENTR/413-661
D4VRK7_9BACE/500-774
D7JXB8_9BACE/798-985
F3CA85_PSESG/412-652
G7EGU6_9GAMM/611-906
D3GMK9_9ENTR/432-671
A7LW61_BACOV/798-985
G6FUJ2_9CYAN/451-684
F7RUI0_9GAMM/557-797
E6X4F8_CELAD/608-1040
H4PI10_ECOLX/86-321
E9XNF1_ECOLX/514-759
A8UIV6_9FLAO/474-737
H5KGB7_ECOLX/373-640
F3JBR3_PSESX/587-858
I0Y2R2_9BURK/496-729
BTUB_VIBC3/386-610
E2MCT5_PSEUB/449-692
E2N8X9_9BACE/629-1049
F3L4D4_9GAMM/463-725
D5ED44_AMICL/387-609
C1NC99_9ESCH/510-746
H1ELP0_ECOLX/510-746
G0L3V0_ZOBGA/433-690
D8AUB0_ECOLX/464-745
E1QHJ6_DESB2/452-708
F0TLG1_RIEAR/530-955
B0GS78_YERPE/432-671
A5ZKW0_9BACE/615-1020
D1B6V4_THEAS/377-604
D8CCY5_ECOLX/475-712
H7RCP9_CAMCO/461-757
C7M9E1_CAPOD/600-1011
G5LSG7_SALET/309-577
Q2W925_MAGSA/363-630
C3QEZ0_9BACE/650-1070
D9RR85_PREMB/612-1023
E5CA63_9BACE/639-1078
E9ZTI1_NEIME/653-943
G2TF60_RHORU/586-821
G3YQJ4_9RALS/431-669
F8G1P0_PSEPU/557-796
B3CHV6_9BACE/867-1049
D1JLM6_9BACE/500-742
F8N6U8_9BACT/413-657
C6I2F3_9BACE/465-711
F2JX92_MARM1/458-695
C4UC26_YERAL/483-763
H3Q635_BRUAO/397-619
F3PWV0_9BACE/621-1013
F6II62_9SPHN/622-938
H1F2U4_ECOLX/510-746
B8KIL8_9GAMM/553-879
D1XZ35_9BACT/474-716
E5VES2_9BACE/721-1117
H4EZF6_9RHIZ/465-705
C8WAY9_ZYMMN/452-702
Q0AL37_MARMM/709-1008
A3UHB9_9RHOB/419-688
D5C2J6_NITHN/524-771
F1Z9M6_9SPHN/136-405
Q1IAI7_PSEE4/569-802
G2S0P6_ENTAL/465-750
F9Z7E3_ODOSD/454-708
B8L0F1_9GAMM/578-906
E5ZZZ4_ECOLX/484-720
F0RGG3_CELLC/392-620
B9TE00_RICCO/290-473
D4WKE1_BACOV/645-1043
B0VNM0_ACIBS/436-703
C7K851_ACEPA/508-785
E7RN50_9BACT/603-1046
I0K1U1_9BACT/663-1087
F7NSI6_9GAMM/615-881
F5M2B8_RHOSH/472-698
Q5H3F7_XANOR/702-1060
H1DHN1_9PORP/668-931
G2LSX6_9XANT/577-817
H1XY82_9BACT/613-953
F3DWK0_9PSED/514-826
D4T9P4_9XANT/688-917
F2NJ50_DESAR/435-660
E7H223_9BURK/449-552
Q64PQ4_BACFR/637-1070
C3RDM9_9BACE/943-1135
F0R137_BACSH/596-995
F6EXK7_SPHCR/561-844
I0HM03_RUBGE/616-928
G5GBA9_9BACT/598-1007
F0EB45_9PSED/239-464
B4EX60_PROMH/645-743
F4DLV7_PSEMN/464-702
B2HZF9_ACIBC/571-888
E4RC12_PSEPB/513-756
F4ARL2_GLAS4/499-775
D5CZK8_ECOKI/456-724
B3CGD7_9BACE/664-1065
D3IPE9_NEIME/274-378
H4MMF8_ECOLX/514-759
E1PE01_ECOAB/475-712
C4T6S3_YERIN/365-591
H1DYH5_ECOLX/421-655
D7VH11_9SPHI/668-1073
F8N9W3_9BACT/714-1138
C2FUE5_9SPHI/281-518
F0ICE6_9FLAO/471-715
F3LKA4_9BURK/437-725
B8FKZ2_DESAA/464-701
G5SNK0_9BACT/778-1185
H1DID9_9PORP/823-1230
E2MIK6_PSEUB/508-820
H8KQL1_SOLCM/594-1014
D5VLR9_CAUST/547-800
B0RNI2_XANCB/506-753
H0Q9S7_ECOLI/493-728
I0MJ42_SALET/459-695
B5FMI6_SALDC/465-750
F3L2F8_9GAMM/526-794
F1Z4G0_9SPHN/438-716
E9X4X8_ECOLX/493-728
B7H3J6_ACIB3/543-870
B2T157_BURPP/407-627
F6ID61_9SPHN/570-847
Q02M89_PSEAB/448-703
F8ZRN3_VIBCL/467-698
E1YN17_9BACE/596-963
D6D1D4_9BACE/606-1014
B3H272_ACTP7/463-706
Q8FZX3_BRUSU/397-619
A2TV13_9FLAO/427-677
F9ZB30_ODOSD/700-1099
Q8X901_ECO57/510-746
D4TB83_9XANT/485-730
F7LBY1_BACOV/605-1014
D6D6E1_9BACE/711-1106
D3RIW7_KLEVT/486-786
H7ETB8_PSEST/386-613
A5V7F3_SPHWW/501-775
E9WEG9_ECOLX/448-696
BTUB_ECOLX/390-613
D7K670_9BACE/507-769
B0BPK3_ACTPJ/516-789
E4MB46_9BACT/494-767
A1S5Q4_SHEAM/576-898
A4GZE7_KLEPN/455-723
D6D113_9BACE/728-1126
G4FS40_9GAMM/617-951
D7MZ52_9NEIS/419-657
B1Z8Q5_METPB/479-725
E8NQ73_SALET/455-723
F9ZCQ9_ODOSD/399-683
G2DNM4_9NEIS/587-881
H4IAR2_ECOLX/448-696
F3PLC9_9BACE/848-1041
C2FUU6_9SPHI/493-758
F7LHR3_BACOV/531-934
H4RXM4_ECOLX/464-714
Q7N3K1_PHOLL/465-559
F9ZCG4_ODOSD/617-1018
G8Z3L5_ECOLX/65-198
G2L222_PSEAI/516-789
C6XW47_PEDHD/439-686
B3CJ22_9BACE/523-806
Q59HH9_VIBVU/483-724
F9I9S1_ACIBA/504-771
A9DCV0_9GAMM/453-689
G8NPS4_GRAMM/468-773
D1K7D2_9BACE/705-1098
D7NA86_9BACT/622-1075
G0A7A5_METMM/495-785
G5LQZ4_SALET/4-140
D3IPE2_NEIME/273-377
Q0EYM6_9PROT/480-761
H3SWL4_PSEAE/465-745
F9R3D9_ECOLX/464-745
G2PS00_MURRD/659-1082
G0CEU9_XANCA/431-677
Q4HFX8_CAMCO/413-686
F2GC27_ALTMD/686-1015
A4C4N8_9GAMM/517-797
F0BBB2_9XANT/600-894
H0FDP4_9BURK/560-788
F6B040_DELSC/505-805
Q0AQU4_MARMM/525-827
G0DPQ9_9GAMM/473-723
C2G558_9SPHI/596-1032
D6GNW5_9ENTR/387-617
E6KYL6_9PAST/453-740
E6QME7_9ZZZZ/326-641
D6Q0S6_9PAST/459-702
F0QPN4_ACIBD/530-802
G5TEI1_ECOLX/514-759
D8PGJ0_9BACT/413-655
F4C3J4_SPHS2/698-1095
C9KTR5_9BACE/618-1056
H0KRG9_9FLAO/551-969
D3IP67_NEIME/274-378
F4QUV3_BREDI/429-700
G7EPE8_9GAMM/626-972
H5LHU4_ECOLX/464-745
I0KAH6_9BACT/598-1001
E6AH06_ECOLX/432-671
D5BC59_ZUNPS/592-1000
H7Z8H7_CAMJU/458-754
C3R8Y2_9BACE/604-1023
H1Y0V7_9SPHI/663-1096
D5QSG0_METTR/640-917
Q398V3_BURS3/500-746
D6CPK0_THIS3/510-780
F9Z4P1_ODOSD/741-1212
B7V7I9_PSEA8/457-719
Q325Y9_SHIBS/490-728
A4NU69_HAEIF/449-714
C4U8U2_YERAL/427-679
H7S380_CAMCO/447-701
F4R271_BREDI/556-926
F7S1Y0_9PROT/420-668
D7X8V0_ECOLX/391-668
A8IH71_AZOC5/494-729
Q7WFZ8_BORBR/574-813
F8EL19_RUNSL/717-1120
D5ENK2_CORAD/426-698
C3QI86_9BACE/634-1043
C3QNR1_9BACE/632-872
D1NCI4_HAEIF/1-153
B6IQX9_RHOCS/472-739
C6RU53_VIBCL/386-610
B8L3R0_9GAMM/502-771
C6W6Y1_DYAFD/627-1046
F9ZJR4_9PROT/388-616
D1K7Z0_9BACE/617-1021
F8X2J5_9PORP/621-1040
C2MAD9_9PORP/544-793
H8ZXM8_NEIME/648-938
B8KY27_9GAMM/458-709
G5H3C4_9FIRM/610-884
E5WYI1_9BACE/4-268
F4QN74_9CAUL/1022-1082
D7ISW5_9BACE/591-988
D0LWF5_HALO1/524-796
Q87ZG7_PSESM/489-727
D6IUZ8_ECOLX/418-695
A1ANS9_PELPD/458-701
F7YQS9_VIBA7/452-711
A6AH30_VIBCL/1-53
F3H4H5_PSESX/453-691
D3RJ26_KLEVT/515-760
H5AP72_ECOLX/510-746
F2G7C3_ALTMD/678-1027
C3RD09_9BACE/736-1169
Q1VFI8_VIBAL/452-712
A1ZFD1_9BACT/534-767
B0T7I6_CAUSK/669-1031
H1NRR9_9SPHI/715-927
F3Y0T6_9FLAO/428-676
B3CEP2_9BACE/635-1050
D4V3X7_BACVU/752-1148
E4RK25_HALSL/369-605
Q5F527_NEIG1/511-808
A6EGC0_9SPHI/736-1152
C0VMB4_9GAMM/448-681
B4WC19_9CAUL/606-871
B3PJD4_CELJU/523-788
G4SWK0_META2/413-650
D0TVJ0_9BACE/747-1154
A8FPH1_SHESH/442-676
F8YSH2_VIBCL/411-658
C7L4S0_ACEPA/519-816
D1JLL9_9BACE/439-688
H1H8V5_9FLAO/460-718
C4X592_KLEPN/463-741
F5KWF5_PSEAI/478-717
C4WPV0_9RHIZ/515-745
H1C2A3_ECOLX/395-662
G5G5M1_HAEAP/408-650
G8T6Z0_NIAKG/766-1177
E2ML75_PSEUB/590-903
F1ZD33_9SPHN/561-828
A0Y601_9GAMM/400-676
F8DX86_ZYMMA/507-745
D7IWE4_9BACE/609-1017
C9MF93_HAEIF/738-1024
F5ID17_ACIBA/458-716
E1WRH2_BACF6/656-1091
Q2VR67_PASHA/638-915
G1C7Q0_9GAMM/379-605
D4VG64_9BACE/650-920
Q0HTN5_SHESR/613-965
G5GBP9_9BACT/530-775
Q9ZA60_PORGN/627-1016
F0A4D2_NEIME/653-943
F4C1P7_SPHS2/476-720
C6Z5K9_9BACE/509-806
D4YXY1_SPHJU/482-724
C4GUS3_YERPN/516-757
D7IAP8_9BACE/611-1044
H5TBC6_9ALTE/444-707
H1UU39_ACEPA/276-573
H4YBG9_ECOLX/464-702
F9DJP4_9BACT/558-893
D5QER0_GLUHA/518-789
D4H8L6_DENA2/423-659
A4C3P7_9GAMM/641-839
G6E738_9SPHN/510-841
D0TDX7_9BACE/431-673
F1XWS9_ECO57/411-659
H8ALI9_CAMJU/449-705
A7AJB9_9PORP/491-773
B9BSK3_9BURK/545-793
B3CG21_9BACE/851-1075
D0IXV8_COMT2/488-727
D4WDJ9_BACOV/3-265
E6SZ40_SHEB6/545-852
H5DWH0_ECOLX/390-613
H3KM07_ECOLX/493-728
H8IBG1_PASMH/579-847
C3Q613_9BACE/573-971
D8DV55_PREBR/600-1029
Q086X5_SHEFN/549-854
E6RH54_PSEU9/423-661
E1WQ00_BACF6/635-975
G7FYI8_9GAMM/556-804
E9ZZM5_NEIME/439-706
E5CH76_9BACE/641-1052
H3ZDZ4_9ALTE/657-949
F4U1R6_ECOLX/390-613
E5ZUC1_ECOLX/514-759
G8Z3L2_ECOLX/65-198
D6CY17_9BACE/634-1035
E1WM43_BACF6/731-1132
Q2VR29_PASHA/638-915
C4F063_HAEIF/466-759
D2QIJ5_SPILD/708-1101
H4R7U0_ECOLX/510-746
G9Z6E9_9ENTR/471-727
Q64QQ4_BACFR/451-711
E8GNC4_SALMO/455-723
B9TN61_RICCO/2-138
C8WE30_ZYMMN/529-792
G8NKF2_BRUSS/436-675
A4CIR9_ROBBH/583-914
D7VXK7_9FLAO/414-687
D2EVR6_9BACE/628-1087
D6IPR0_ECOLX/448-696
Q1GXJ1_METFK/385-621
D7HGL7_VIBCL/386-610
D6CXZ2_9BACE/576-962
Q1R9R7_ECOUT/422-689
C6M0M6_NEISI/413-684
E6XGN2_SHEP2/500-744
D6JC53_ECOLX/382-649
H1Y9L8_9SPHI/430-672
C3KD30_PSEFS/471-719
A0Z3Z5_9GAMM/552-818
H8XPG4_FLAIG/473-739
B4R7X4_PHEZH/461-706
H8GGW0_METAL/544-786
D9QIG8_BRESC/429-678
C6WU48_METML/565-827
D7K0S0_9BACE/710-1138
Q841G5_NEIME/425-663
F3HEW1_PSEYM/464-704
C3QV55_9BACE/601-997
A8GZJ2_SHEPA/572-992
H7UXH1_CAMCO/413-686
H5CMR4_ECOLX/432-671
G8TEU4_NIAKG/625-1093
A1ZK38_9BACT/516-794
H3SUC3_PSEAE/559-801
H5YNR2_9BRAD/502-745
E2N5F1_CAPSP/617-1015
D4Z8W2_SPHJU/524-855
H1NQX1_9SPHI/588-1001
D7W8H9_9FLAO/532-941
Q8PR22_XANAC/633-925
F8XNV2_9GAMM/73-161
H1NR82_9SPHI/650-1071
H7ZBQ9_CAMJU/459-708
F0BPE3_9XANT/435-680
E2PIT3_NEIPO/67-338
D4WLS3_BACOV/456-699
C1HM43_9ESCH/432-671
A7ADI4_9PORP/631-1063
G5X1S9_ECOLX/474-730
I0K4D7_9BACT/646-1020
E2NCZ1_9BACE/5-185
Q841F1_NEIME/424-663
C6AKM8_AGGAN/454-757
A3UWW6_VIBSP/448-697
Q0HP70_SHESM/557-797
Q8AAL2_BACTN/650-1073
F7N9G9_XYLFA/440-682
A6GSF0_9BURK/451-689
G5WSP7_ECOLX/448-696
F6EZN4_SPHCR/447-703
F5SYA8_9GAMM/418-644
F3GCJ0_PSESJ/488-569
Q5H2N7_XANOR/566-805
C3Q9A0_9BACE/517-920
A7H308_CAMJD/446-679
C3Q664_9BACE/684-1101
A4A517_9GAMM/444-702
D5QUC5_METTR/478-716
B5C0Z6_SALET/469-717
G8X7U6_FLACA/609-878
H1RPZ1_COMTE/2-79
H4NCU8_ECOLX/380-628
A6EIZ1_9SPHI/648-1067
H5EER1_ECOLX/514-759
D5AVN2_RHOCB/472-702
G2IRB4_9SPHN/519-776
D5VK55_CAUST/679-944
C3QIJ9_9BACE/704-1119
G7FGE9_9GAMM/464-711
A3WQY6_9BRAD/625-857
A3WN54_9GAMM/452-710
F1WNM8_MORCA/543-817
F6AY79_DELSC/588-829
H4FNP5_ECOLX/525-773
F1VX80_9BURK/615-930
F6F2X2_SPHCR/422-678
E5UXG7_9BACE/593-1058
F3XVQ1_9FLAO/518-923
D5VMI7_CAUST/680-1033
H1ERG6_ECOLX/411-659
F4C1Z5_SPHS2/665-1088
Q2N7T8_ERYLH/404-642
F0H6X6_9BACT/662-1084
F8EFI1_RUNSL/629-1033
D0TM21_9BACE/626-1040
B0RXF9_XANCB/514-787
D7A3A9_STAND/511-755
Q76EK8_MORBO/487-747
G2D0A1_ECOLX/432-671
H1UI66_ACEPA/470-718
F6AAY0_PSEF1/522-765
Q0MYM4_VIBAN/450-692
B3HDR0_ECOLX/525-773
E6K4Q6_9BACT/633-1041
B3PB78_CELJU/632-905
C6CQI9_DICZE/495-739
H7Y0K1_CAMJU/416-689
Q1Q3X5_9BACT/521-747
B3GYQ0_ACTP7/607-897
D7VMP1_9SPHI/612-1060
H4KWD1_ECOLX/493-728
B6IXP2_RHOCS/630-988
C6W1B9_DYAFD/724-1123
Q2NY32_XANOM/220-497
B7AF00_9BACE/610-973
E6XDE2_CELAD/471-703
Q5LHQ5_BACFN/689-1093
G4Q2D2_ECOLX/409-655
H8M993_RIEAD/622-1041
H4YUJ7_ECOLX/493-728
F9ANP1_VIBCL/437-692
E7TPY0_ECO57/510-746
H8AAK9_CAMJU/458-754
B3PGG0_CELJU/667-983
A4C3R2_9GAMM/445-685
E6WJ54_PANSA/455-729
H3QFQ0_BRUAO/436-675
G8VRU8_KLEPN/449-697
Q080J9_SHEFN/617-956
D5EV49_PRER2/620-921
D8MLY2_ERWBE/509-745
A1VQD3_POLNA/525-759
B7B6M5_9PORP/686-1081
Q2RZ87_SALRD/583-964
I0W5L1_9FLAO/630-1006
G7UN33_PSEUP/623-1046
G5LBK3_SALET/332-599
B3CAP6_9BACE/623-1049
B5D1U7_9BACE/936-1053
E6WRU2_PSEUU/746-1051
F4AZT8_KROS4/386-617
G2M8K9_HELPX/537-812
D5HBQ5_SALRM/673-980
E1V9A4_HALED/433-684
H8D8M6_ECOLX/448-696
E6L6E2_9PROT/550-782
A7LR40_BACOV/592-1013
C6IKI5_9BACE/652-1134
E4RXP3_LEAB4/663-1061
Q15N74_PSEA6/608-946
E1SQ05_FERBD/448-708
I0KEM3_9BACT/699-1021
F9D5W2_9BACT/913-1137
F9D4S3_9BACT/544-826
D8C6I4_ECOLX/1-178
A5VE98_SPHWW/503-757
Q0VML2_ALCBS/439-688
B7ACZ6_9BACE/641-1038
G7BDC1_VIBCL/452-711
H1HAQ8_9FLAO/546-798
D1BQE1_VEIPT/412-646
B2FIN7_STRMK/550-812
H1D3T3_9FUSO/461-541
B2IG30_BEII9/509-759
G9YB83_HAFAL/458-753
A3WQC4_9GAMM/428-714
G0BPI6_9ENTR/473-708
C6VYU4_DYAFD/729-1176
F4QLV0_9CAUL/662-955
D7JF69_9BACT/579-919
A3XR45_LEEBM/435-692
D4DNY5_NEIEG/435-531
A6B383_VIBPA/434-655
A3HV03_9BACT/611-822
F6IDX3_9SPHN/95-344
B4TCR1_SALHS/390-613
F1XQC9_ECO57/421-655
E6JF55_RIEAN/652-935
A4SXL2_POLSQ/444-694
C7P9S0_CHIPD/705-1129
C3QSC7_9BACE/651-1043
A5V6S8_SPHWW/518-765
E1CTH8_VIBPA/561-865
A7UYB4_BACUN/724-1114
D6D087_9BACE/626-882
H4KWN0_ECOLX/421-655
H7RME1_CAMCO/424-695
C3QR82_9BACE/641-1101
E6RQZ0_PSEU9/406-660
I0VBW9_SHIFL/493-728
A5ZED6_9BACE/718-1153
B0HR09_YERPE/468-724
E5C894_9BACE/619-1037
H2BZE0_9FLAO/635-1037
F1W3T1_9BURK/402-627
E4RTT6_LEAB4/594-976
B3CH75_9BACE/599-994
E4VX38_BACFG/631-1035
A4A9U9_9GAMM/214-492
F7VA92_9PROT/523-820
Q8FCK0_ECOL6/399-647
E5VAN7_9BACE/523-806
H4IU85_ECOLX/373-640
I0XNT8_9LEPT/519-795
B8KY64_9GAMM/534-796
I0K8F4_9BACT/743-1161
A6KXP6_BACV8/691-1091
Q5PYU9_HAEPR/641-931
B6IQV6_RHOCS/680-1025
H8M5N9_SALTM/459-695
F6AY73_DELSC/604-840
H1YBV4_9SPHI/729-1120
Q25C87_9SPHN/445-715
C4UFB5_YERRU/431-680
F5P7X9_SHIFL/145-390
B5C693_SALET/465-750
B3CFQ1_9BACE/636-1050
F4CEI5_SPHS2/674-1070
C5BQL5_TERTT/521-847
F9D572_9BACT/681-1100
G8MUY7_AGGAC/559-907
D1JRW4_9BACE/649-1060
H4L9H8_ECOLX/414-659
B7WVV9_COMTE/484-735
C4WZP2_KLEPN/387-611
Q1IT61_KORVE/591-712
F4QSF9_9CAUL/622-888
B5MNW2_SALET/453-689
A2W610_9BURK/475-706
Q48039_HAEIF/625-913
G2LCU2_PSEAI/492-734
O86903_SALPT/510-746
H5FUL3_ECOLX/450-685
A0KFK1_AERHH/404-648
A9C0R7_DELAS/460-743
C3REA1_9BACE/650-922
G5W5G6_ECOLX/448-696
F5MGW1_SHIFL/510-746
D0CPH1_9RHOB/474-696
C8PK29_9PROT/482-710
E4QLH4_METS6/403-638
Q0BZH5_HYPNA/494-749
A9EWB2_SORC5/377-626
F4AIF8_GLAS4/637-971
H3NAY2_KLEOX/466-724
G4SXD7_META2/480-731
Q4KAZ5_PSEF5/562-805
H4JIJ6_ECOLX/460-745
F7M2B1_9BACE/717-1018
C7PBK8_CHIPD/631-1040
C4HMF4_YERPE/442-689
E9U7M4_ECOLX/380-628
D0LHA8_HALO1/512-778
E7RV70_9BURK/448-696
C2DPM2_ECOLX/432-637
H4YSU3_ECOLX/464-745
B8CLR3_SHEPW/576-883
D3ICM4_9BACT/704-1122
B3JIU5_9BACE/559-970
F8EQF3_RUNSL/491-752
F3Q9U7_9ENTR/486-786
A3WUS6_9BRAD/534-773
C3QIF0_9BACE/628-991
C7X3N6_9PORP/625-880
F3X145_9SPHN/460-694
A3GUD7_VIBCL/127-397
Q1GQE7_SPHAL/518-820
A7V0K3_BACUN/584-1002
C7X602_9PORP/600-999
A0YFT1_9GAMM/197-470
E5CD12_9BACE/428-680
E7BE19_NEIMW/480-723
H7EFQ9_SALHO/412-660
F4DXF8_PSEMN/569-796
F3KYR7_9GAMM/162-425
A4N605_HAEIF/209-542
D4GDV9_PANAM/397-617
E6MRN4_9BACT/649-1064
F9MQJ1_9FIRM/482-767
A5V4W5_SPHWW/545-802
A4CDP6_9GAMM/467-698
B4SXT7_SALNS/465-750
E2KHD3_ECO57/464-745
C6W280_DYAFD/623-1049
F1XAP4_MORCA/757-1073
D0TJ98_9BACE/704-1123
Q320Q1_SHIBS/448-696
D8IXK5_HERSS/651-927
G5X485_ECOLX/464-745
G2DKT8_9NEIS/544-813
I0KH25_9BACT/659-1110
E4VX58_BACFG/502-797
A7M342_BACOV/630-947
C7PP85_CHIPD/818-1219
D4TAP9_9XANT/625-972
C3K5C7_PSEFS/561-801
E4T7F0_PALPW/807-1203
F4NMX5_9ENTR/464-745
A6LCM0_PARD8/715-1134
A4YPJ5_BRASO/503-783
A7FJI1_YERP3/511-752
D9Y478_9BURK/423-685
C0DSD9_EIKCO/834-1114
G2PN34_MURRD/718-1133
F6F376_SPHCR/534-799
D7K5N8_9BACE/613-1029
C3QN71_9BACE/645-1043
F0BWH9_9XANT/688-977
A4C3R6_9GAMM/595-852
D3IPM6_NEIME/274-360
H8KNG4_SOLCM/587-990
F5NM83_SHIFL/390-613
C4U9X4_YERAL/496-736
Q6FEF3_ACIAD/401-631
C6XSY2_PEDHD/534-797
F7TMP4_PASMD/50-340
Q3RCF0_XYLFA/418-679
G5XMB8_ECOLX/510-746
D4VDB8_BACVU/492-766
F1WUM5_MORCA/496-758
F9HW27_ECOLX/2-259
H9UH52_9SPIO/444-685
D5AVH4_RHOCB/44-291
D4VSK8_9BACE/716-1088
G4LS61_PSEAI/385-610
D5QU72_METTR/584-825
G2I382_GLUXN/565-807
G6AHH7_9BACT/788-846
Q4ZRR6_PSEU2/475-709
C0INJ9_9BACT/2-179
A4BUR0_9GAMM/403-664
B5SEF8_RALSL/552-788
Q1IE39_PSEE4/414-511
F1Z385_9SPHN/433-681
A5FH32_FLAJ1/594-887
A9GBK1_SORC5/447-692
E7W1X4_SALMO/454-702
E8EIV9_SALMO/382-649
C7JE30_ACEP3/504-790
B8EJX7_METSB/515-801
B8KI02_9GAMM/531-803
G0L5S1_ZOBGA/730-1157
D5EWG0_PRER2/658-1070
C7PFW9_CHIPD/612-1005
H4IPZ4_ECOLX/493-728
F2LHL8_BURGS/509-777
H5GA69_ECOLX/493-728
D9IA40_CAMCO/413-686
F6IMY4_9SPHN/545-898
H1PP45_9FUSO/414-658
G8TMP3_NIAKG/431-686
D7HCM5_VIBCL/455-709
B5F0V4_SALA4/390-613
G0CCI1_XANCA/477-794
A7LSP4_BACOV/463-711
Q12ZY3_RHOPS/457-703
E3XMB0_ECOLX/525-773
D7K5B1_9BACE/717-1108
Q0VNW2_ALCBS/314-497
E5UEC9_ALCXX/521-755
F3ZRB9_9BACE/689-1100
G7FBW7_9GAMM/433-707
D7IWD8_9BACE/622-1013
F3GYV8_PSESX/1-233
B7V814_PSEA8/465-745
C7KUZ2_ACEPA/519-816
E6VFP6_RHOPX/536-771
D4WB34_BACOV/632-1024
D7K8M9_9BACE/606-1014
H4X3L9_ECOLX/493-728
F3DWK2_9PSED/423-666
G0DQV4_9GAMM/587-937
A3HZL8_9BACT/619-1040
D2TW07_9ENTR/433-688
F3W569_SHIBO/69-292
C2LPH6_PROMI/522-794
G8Q2C3_PSEFL/463-703
F0BDN2_9XANT/470-712
D1YP12_9FIRM/384-621
E2M951_PSEUB/496-759
D1DGG3_NEIGO/127-288
E2N772_9BACE/638-1092
H1Y8K0_9SPHI/599-1003
Q1GQ60_SPHAL/493-745
Q93SS7_PLESH/439-687
Q64MY1_BACFR/373-566
Q6UCZ4_9PROT/446-703
F5IB85_ACIBA/512-771
D4Z8I6_SPHJU/150-403
G7SU98_PASMD/520-777
E6K425_9BACT/614-1093
E1WU65_BACF6/636-1050
F9R071_ECOLX/525-773
D2QBS7_SPILD/637-1063
Q15Z61_PSEA6/662-796
H8KYK1_FRAAD/500-717
F3LRE8_9BURK/578-808
A2TQE2_9FLAO/462-724
Q32EW2_SHIDS/493-728
F9SBV7_VIBSP/452-677
B7BGG4_9PORP/708-1120
G5H4J8_9FIRM/410-642
D9YCM5_9DELT/502-747
H4FKT6_ECOLX/390-613
Q88HL6_PSEPK/439-682
Q7CTM1_AGRT5/424-701
C8WES8_ZYMMN/892-1009
E1GVL6_9BACT/668-1035
A9L5S3_SHEB9/696-987
E2NDS0_9BACE/623-1049
F7LBU5_BACOV/650-1077
Q9A981_CAUCR/609-880
D3IPE3_NEIME/274-377
H4Q2A5_ECOLX/141-391
F7RJL9_9GAMM/560-867
D7ZPP4_ECOLX/342-577
F4C9C6_SPHS2/628-1019
D7JZQ4_9BACE/390-609
F4KQL7_HALH1/747-1142
A4GJD4_9BACT/540-828
E5C6A2_9BACE/638-1041
C3WGX2_9FUSO/467-720
H0F8Q6_9BURK/544-780
Q8PG61_XANAC/472-713
F6DXS6_SINMK/486-742
C3R9J6_9BACE/706-1097
Q8PLM6_XANAC/629-905
Q8L1U7_BORAV/581-854
Q21JH3_SACD2/446-686
A6EI97_9SPHI/639-853
G5SP46_9BACT/497-807
G2I189_GLUXN/538-778
C7JI53_ACEP3/532-812
G2IQ90_9SPHN/659-1057
D5EYP2_PRER2/413-663
C3QA18_9BACE/668-1025
G2PND8_MURRD/635-1066
H0FCA4_9BURK/577-824
B4SSH3_STRM5/485-728
D2AIT1_SHIF2/510-746
A3U522_CROAH/634-881
A4X0G4_RHOS5/414-523
G7G1B0_9GAMM/655-942
F0JM72_ESCFE/464-745
G3Z0X1_9NEIS/479-738
G7G671_9GAMM/400-683
A3KRQ5_PSEAI/488-730
I1AH04_PSEAI/551-794
D7J804_9BACE/717-1108
A6EK23_9SPHI/684-1054
B6W4H8_9BACE/639-1051
Q1GQD1_SPHAL/452-702
G4LDZ0_PSEAI/571-803
D7IIQ2_9BACE/617-777
H8FAK5_XANCI/605-864
A1VPU7_POLNA/391-615
C7K857_ACEPA/501-757
E4VYB6_BACFG/715-1123
C3QCY7_9BACE/542-941
F9D1V5_9BACT/890-1085
H8L0Z5_FRAAD/605-937
E4RVP2_LEAB4/632-855
D3IQ10_NEIME/270-356
C6IN95_9BACE/594-997
F3PHJ2_9BACE/568-999
G0D4V1_ECOLX/373-640
F3Y4T8_9FLAO/503-790
D4WAT3_BACOV/486-887
I0KPP5_STEMA/462-708
E5C5R6_9BACE/610-1105
F9SBJ8_VIBSP/450-712
E4TCK6_RIEAD/398-673
F7RGC8_SHIFL/441-697
E9VF56_ECOLX/421-655
H8MU77_CORCM/546-781
E9V8L3_ECOLX/373-640
F6EAM1_SINMK/485-711
B1ISJ9_ECOLC/525-773
A5V7Y4_SPHWW/502-783
E9Z566_ESCFE/395-658
C6W4S2_DYAFD/712-949
A7AJ35_9PORP/743-1143
D2ACS1_SHIF2/405-628
F3WVB4_9SPHN/507-813
F4L1F8_HALH1/537-801
H4VRN6_ECOLX/510-746
D0WW71_VIBAL/543-865
E8DP98_SALMO/469-717
C7KBE2_ACEPA/504-790
E3HPK8_ACHXA/558-802
D7JCK5_9BACT/489-741
E6V8Y9_VARPE/583-813
H4TT68_ECOLX/475-712
F7YM34_VIBA7/396-650
Q4KEI6_PSEF5/460-696
B5D049_9BACE/606-1004
G0CD36_XANCA/496-810
E6L0S8_9PROT/545-777
B2FT66_STRMK/623-983
D0TWK7_9BACE/656-1093
F6ICK9_9SPHN/580-905
H4IYE7_ECOLX/411-659
E4LKR5_9FIRM/432-670
A5PCY9_9SPHN/627-883
Q1VS08_9FLAO/500-781
B7AKP9_9BACE/740-1139
A6G7L8_9DELT/640-907
H3ZDN5_9ALTE/534-817
C1DLT3_AZOVD/387-629
G9VIJ0_SALMO/465-750
C3QPM7_9BACE/595-980
D6D3F7_9BACE/696-1138
E9UGE3_ECOLX/409-655
B7RYW5_9GAMM/491-735
D5VG61_CAUST/551-956
H4NEP4_ECOLX/153-376
F7L5S4_BACOV/574-1056
D0TYF0_9BACE/631-1070
A6KXV5_BACV8/667-1125
H8KPW7_SOLCM/630-1067
D4WP16_BACOV/427-688
Q5P2R1_AROAE/402-645
A2TYI2_9FLAO/626-1032
D0MEG7_RHOM4/593-863
B7S0E0_9GAMM/486-746
B3C9W2_9BACE/641-1039
Q934H9_HAESO/469-758
G2ACS2_ECOLX/514-759
F3JJY9_PSESX/448-682
G5G6D7_HAEAP/830-923
Q6W3P1_9PROT/410-667
D0JQ76_YERP1/468-724
D3IPI8_NEIME/256-360
F6IER7_9SPHN/493-751
H1RMD5_COMTE/417-656
G8TGW7_NIAKG/718-1132
H7FRM3_9FLAO/540-799
D8DUF8_PREBR/484-727
Q8AAM5_BACTN/625-1038
C3QR05_9BACE/606-1024
B3QVG9_CHLT3/426-676
G5GE11_9BACT/627-1035
A6L327_BACV8/624-1089
C6I913_9BACE/392-675
C4HN20_YERPE/516-757
D5D5N3_ECOKI/466-710
E2NEQ8_9BACE/925-1117
E2NCN6_9BACE/608-1026
A3QHL5_SHELP/477-722
F3L3E5_9GAMM/626-988
E2NLN4_9BACE/706-1100
H0T5L3_9BRAD/484-790
Q3M1P4_ANAVT/632-863
D0RYV6_ACICA/500-748
E4TU62_MARTH/644-1041
E5UQJ7_9BACE/662-1150
D1U0B0_YERPE/511-752
D0BYZ3_9GAMM/572-889
E1PFK1_ECOAB/464-714
D5X120_THIK1/402-641
A8H8F7_SHEPA/441-677
D2QV54_SPILD/469-732
F8Z2K4_VIBCL/452-711
B7J673_ACIF2/471-737
E2NAL4_9BACE/615-1010
Q8YXV8_NOSS1/653-884
E9UMF1_SHISO/145-390
F7UES8_RHIRD/434-682
F4QQD0_9CAUL/561-816
C3QZI3_9BACE/628-1044
C3QM08_9BACE/639-1059
D7N1E3_9NEIS/924-1044
Q26GH7_FLABB/542-797
D7K832_9BACE/628-1044
D7K4M2_9BACE/650-1077
C2FTM9_9SPHI/627-1018
G8M8Z0_9BURK/536-783
B7M4R5_ECO8A/464-745
H9KBK2_APIME/12-198
D9RTH9_PREMB/661-1117
G7DA59_BRAJP/484-768
F9ADX9_VIBCL/452-711
E2X3X7_SHIDY/525-773
A7M132_BACOV/495-682
B5Q1J0_SALVI/490-728
C7K246_ACEPA/519-816
E2MC65_PSEUB/585-856
C6AN70_AGGAN/496-742
C3QEQ9_9BACE/633-1049
Q7NWL3_CHRVO/542-853
A6T7V6_KLEP7/459-726
E7TLD5_ECO57/514-759
D1PYW0_9BACT/661-1079
Q1VFB3_VIBAL/491-725
G6ADV4_9BACT/645-1041
F5ZQQ7_SALTU/454-702
E1KPP0_9BACT/489-736
B0HM16_YERPE/424-675
C4F1Q7_HAEIF/477-768
Q8Z908_SALTI/459-695
G5RQM6_SALET/1-129
D4WDA9_BACOV/717-1108
H3T7G8_PSEAE/425-686
B8E8G6_SHEB2/436-707
Q8ECU0_SHEON/462-699
B1G1U9_9BURK/522-770
C6S8B4_NEIML/482-781
H1UNU8_ACEPA/520-593
B7BAL5_9PORP/641-1073
B1ZXF0_OPITP/427-685
H7TXA6_CAMCO/424-694
D4WVN4_BACOV/717-1108
D5QU64_METTR/585-822
Q4K6Z1_PSEF5/422-678
D5BIG9_ZUNPS/609-985
C7BGZ4_PHOAA/664-758
E5UVW8_9BACE/701-1091
E3BEE7_9VIBR/381-652
E5UHV4_NEIMU/573-919
I0K5T0_9BACT/600-925
D3IPQ2_NEIME/265-369
D9QNB1_BRESC/713-1053
Q9ZKT4_HELPJ/539-814
E6XJZ5_SHEP2/470-713
F8EML7_RUNSL/534-777
H1GP04_9FLAO/662-902
D5LPQ8_CAMJU/430-703
F0R442_BACSH/626-1087
H7W8T8_CAMCO/449-703
E6XFG8_CELAD/644-998
D4VA90_BACVU/643-1059
B4S8B0_PROA2/407-632
E7J3H3_ECOLX/514-759
F0E9N1_9PSED/469-709
F7M2X7_9BACE/625-1070
Q3YWF6_SHISS/474-730
D7IVP4_9BACE/700-1103
G0A113_METMM/565-798
F4AKQ4_GLAS4/725-1058
F9ZNW6_ACICS/452-733
Q3JSG7_BURP1/499-736
H1Z8W8_9FLAO/700-1100
F7LCI7_BACOV/626-1059
G7V5I5_THELD/376-603
E1HVF3_ECOLX/2-165
Q21WU2_RHOFD/438-617
G8PG29_PSEUV/413-677
B3YM14_SALET/510-746
D4WDD0_BACOV/516-817
E7JQJ2_ECOLX/421-655
F4AMZ0_GLAS4/537-775
F4AVW4_KROS4/318-738
Q3JKC3_BURP1/491-748
H6SMU3_RHOPH/465-731
D8ETF4_ECOLX/390-613
D7XDS2_ECOLX/515-751
E3PGJ2_ECOH1/464-745
B7GWP8_ACIB3/392-623
B8KT93_9GAMM/532-794
G5H7M2_9BACT/712-1166
G8TM70_NIAKG/710-1134
Q2W9Y1_MAGSA/435-707
A4CJT6_ROBBH/657-1064
H5B4I8_ECOLX/510-746
F0Q257_ACIAP/485-723
E4R6M4_PSEPB/495-733
A3KZ59_PSEAI/559-801
F8ZFK0_VIBCL/479-749
C2LMY0_PROMI/467-702
E5UQ17_9BACE/635-833
A7M1W9_BACOV/542-941
B8L604_9GAMM/557-804
G5SBS5_SALET/482-729
E5UPB0_9BACE/650-1068
G6EK54_9SPHN/498-774
E7X6Q2_SALMO/390-613
D0X9Y9_VIBHA/415-667
D1PCF2_9BACT/591-977
Q4V0B9_XANC8/500-745
B6BVH9_9PROT/443-694
D7K9U3_9BACE/495-682
A5VAW4_SPHWW/457-709
E0T9G7_EDWTF/500-741
H2C024_9FLAO/659-1066
D7ID30_9BACE/712-1140
D0TF21_9BACE/570-986
H0KNI7_9FLAO/566-989
E4M8A5_9BACT/960-1150
F8DSB8_ZYMMA/469-788
H1SAL0_9BURK/389-610
Q17W01_HELAH/523-789
G3IXQ4_9GAMM/533-807
E2ZZS0_PSEAI/445-692
A6EEC6_9SPHI/474-750
E5B5E3_ERWAM/415-659
F6IPH5_9SPHN/459-707
B2H5M3_BURPE/490-758
E5C7P1_9BACE/625-1070
Q8P4W1_XANCP/582-821
A5KET4_CAMJU/443-699
Q64N29_BACFR/582-997
A4AQN9_MARSH/659-937
D3IPY6_NEIME/274-360
A6V0X4_PSEA7/461-718
D5ELB1_CORAD/479-741
F5R9W7_9RHOO/470-732
H4QK77_ECOLX/373-636
B8H336_CAUCN/751-1111
C5CL62_VARPS/492-770
B7WYW6_COMTE/406-635
A5V476_SPHWW/515-789
H4U0B5_ECOLX/474-730
D4WJ50_BACOV/701-971
H4UG47_ECOLX/514-759
G4QLM8_GLANF/820-1001
G8TQU1_NIAKG/651-1071
G0L1E5_ZOBGA/514-796
D1DVH3_NEIGO/575-921
C8UJQ2_ECO1A/464-745
F5ZQ34_SALTU/488-723
G7TC14_9XANT/601-877
D3IQ38_NEIME/274-378
A0M4D2_GRAFK/639-955
I0DTX0_PROST/416-680
C6IKM7_9BACE/610-1032
Q17XX1_HELAH/538-813
F3S7T4_9PROT/506-803
C0LVA1_CAMJU/424-695
F8EML8_RUNSL/396-639
H1XFT9_9XANT/698-992
Q8PJL0_XANAC/572-837
E2P8M3_PASHA/462-690
D3RDI3_KLEVT/449-697
E1TDQ9_BURSG/442-677
B3H1S8_ACTP7/657-947
D3IPI6_NEIME/245-349
F7M6T7_9BACE/651-1051
G0C9T9_XANCA/505-771
C6CDZ6_DICDC/584-821
D9RRE0_PREMB/638-1060
D6DT53_ENTCL/411-659
B5SA09_RALSL/511-744
F2JYR2_MARM1/458-702
H1PPR4_9FUSO/418-655
E8EUP9_SALMO/465-750
H1YHJ1_9SPHI/479-721
A1WU17_HALHL/452-712
Q1K0D5_DESAC/421-658
C7PEV6_CHIPD/812-1103
F3XSP1_9FLAO/698-1115
B9JRG7_AGRVS/481-717
A1WYA8_HALHL/412-692
D3IPB7_NEIME/274-378
B5CEY3_SALET/459-695
D1K496_9BACE/620-1022
F5NDK2_SHIFL/145-390
E1WMN3_BACF6/684-996
H8KRV1_SOLCM/609-1025
C3QZM5_9BACE/712-1107
B8GVJ0_CAUCN/637-969
D4X336_BACOV/674-1070
E5V6J4_9BACE/416-815
Q2JVE6_SYNJA/409-645
G7RFR0_ECOC1/464-745
C6Z3L4_9BACE/626-1022
B6IY61_RHOCS/488-729
D4WIT8_BACOV/606-1028
F0CB65_9XANT/477-710
D7K2Z9_9BACE/783-1197
A4JLC8_BURVG/500-743
F4C6P3_SPHS2/665-959
H4ILL4_ECOLX/525-773
F5I5I0_ACIBA/581-898
B8LAL3_9GAMM/503-763
G7G3K9_9GAMM/521-791
Q484T4_COLP3/705-1006
F3QRK7_9BACT/464-687
G7FCN0_9GAMM/518-841
B8FM15_DESAA/443-675
H5WED7_RALSL/1-80
F5IPP2_ACIBA/465-698
H3KU26_ECOLX/473-710
D7IDD9_9BACE/629-1069
H8Z838_9GAMM/443-678
H1YFR4_9SPHI/878-1044
C9PV77_9BACT/653-1065
Q7M9H6_WOLSU/456-702
B7BCW7_9PORP/624-988
B0NKQ5_BACSE/534-930
H6RES0_9BACT/544-805
Q8PKI8_XANAC/495-725
Q8PHT3_XANAC/484-794
D5VGI1_CAUST/713-1016
C0N4R6_9GAMM/404-652
D0RY53_ACICA/467-697
D0GZJ0_VIBMI/415-659
A1WUH5_HALHL/474-732
D6CS79_THIS3/417-681
F3H182_PSESX/468-716
D4WX90_BACOV/724-1136
C6UJK4_ECOBR/390-613
Q1IFJ3_PSEE4/667-948
D1JMM5_9BACE/514-765
D7X762_ECOLX/487-732
H1ZFC2_9FLAO/476-718
E0FQW1_ACTPL/448-676
G0ASP5_9GAMM/616-962
D3UGE2_HELM1/563-806
E3PBH0_ECOH1/432-671
A7V3D4_BACUN/635-1034
D6JUK5_ACIG3/583-909
F6EWA6_SPHCR/460-732
G7FFB9_9GAMM/636-877
G2T8Z0_RHORU/407-647
G7ETE8_9GAMM/464-711
A0FKM4_PASHA/441-627
D5MHT3_9BACT/570-715
Q1NEL3_9SPHN/923-1002
D3UGE3_HELM1/579-821
F0BL92_9XANT/1-86
C1HYQ6_NEIGO/127-288
A5FKM4_FLAJ1/696-1088
A5VXW8_PSEP1/393-620
Q4UXN8_XANC8/482-792
B7ACW9_9BACE/623-1069
B3X241_SHIDY/490-728
F4QWN1_BREDI/410-651
D7VX73_9FLAO/506-813
E2NBG0_9BACE/402-650
A2WFR4_9BURK/671-917
G1XVF7_9PROT/468-705
H3T5C1_PSEAE/566-879
Q084D8_SHEFN/471-731
A4VLT4_PSEU5/463-761
F6F3N6_SPHCR/499-764
A5VVQ8_BRUO2/431-675
F7L5W8_BACOV/643-1050
G9CAX7_SALTM/3-127
A9Z3Q1_YERPE/429-685
C4F2D9_HAEIF/624-911
A9L2Z8_SHEB9/409-652
C4HZH9_YERPE/453-730
Q8XDJ2_ECO57/421-655
H1Y379_9SPHI/651-1051
B7ICE8_ACIB5/491-728
B6JI78_OLICO/485-749
C3RBS3_9BACE/627-1029
H1HNC7_9BACT/522-814
F1ZDE4_9SPHN/521-801
G2DTQ8_9NEIS/544-813
E9UF16_ECOLX/390-613
B9JKC1_AGRRK/496-733
A6L613_BACV8/188-591
Q9L8Q7_PSEST/448-686
G6E4Z8_9GAMM/484-796
Q3IHE8_PSEHT/670-998
D3IBJ5_9BACT/633-1047
D7J7J4_9BACE/631-1070
H0H7U2_RHIRD/480-745
F6GBB1_RALS8/561-786
E7W7Y2_SALMO/459-695
F7SX47_ALCXX/521-763
E6KZP2_9PAST/453-740
A3TSS7_9RHOB/414-652
B0TU55_SHEHH/441-677
Q6UCY8_9PROT/525-764
C6Z3S0_9BACE/641-1113
E2PEC2_NEIPO/462-702
D5VMI9_CAUST/616-881
A4W9P0_ENT38/412-660
Q8A2H3_BACTN/605-1050
G0ARS3_9GAMM/495-739
A4C105_9FLAO/543-804
D7VPZ3_9SPHI/629-1052
E2NDL0_9BACE/1-208
Q74D74_GEOSL/362-584
F7MYD7_ECOLX/363-630
D3IQ16_NEIME/274-378
D4X2D0_BACOV/667-1085
F3U2C9_RHOSH/481-713
H4F1T8_9RHIZ/332-569
H8DYN5_9NEIS/439-731
F7M1Q2_9BACE/716-1084
F9ALH4_VIBCL/467-698
E4MA09_9BACT/968-1170
A6LHB8_PARD8/620-1009
H5L4F0_ECOLX/464-745
Q64N19_BACFR/619-1055
E6XLW5_SHEP2/443-682
F9BB31_VIBCL/437-692
A5ZJQ0_9BACE/589-1003
Q3BQC6_XANC5/470-712
A3XPN9_LEEBM/604-1001
F3XTH0_9FLAO/585-830
F2LQD1_BURGS/441-703
A7FD02_YERP3/520-829
B7MEZ5_ECO45/464-745
Q1YT24_9GAMM/578-875
A9FED4_SORC5/481-666
H2J1R5_RAHAC/505-805
F5IM42_ACIBA/492-733
D1JRQ6_9BACE/523-919
E6RP60_PSEU9/549-863
D4VMA9_9BACE/610-1028
D3QWF2_ECOCB/510-746
D0J560_COMT2/462-717
B1YY32_BURA4/500-746
D4Z7S3_SPHJU/680-1038
C4KD23_THASP/449-695
D4VP72_9BACE/634-1076
H8MW33_CORCM/581-715
Q2VR47_PASHA/638-915
Q840Y2_NEIME/434-672
Q5NZA7_AROAE/453-710
E6MR92_9BACT/635-1059
D3GVT8_ECO44/475-712
E2KS84_ECO57/448-696
A6KZ81_BACV8/622-1011
F3J5F9_PSEAP/581-810
C4KXX0_BURPE/499-736
F3BF66_PSEHA/747-1032
E9U429_ECOLX/490-770
C0Q5Q4_SALPC/490-728
F9YTL7_CAPCC/670-1142
A6TGF0_KLEP7/387-617
F2LRD1_BURGS/633-925
G6DWW5_9GAMM/557-797
H4M132_ECOLX/390-613
G9V2A6_SALMO/390-613
B9CY27_WOLRE/445-713
F5J3X2_9PORP/527-780
C1DU31_SULAA/433-699
F3ZTP0_9BACE/709-1103
A1RJF4_SHESW/659-943
D0W938_NEILA/539-885
H4WLW9_ECOLX/490-728
D6JTN4_ACIG3/468-728
D4WDH3_BACOV/565-974
C3QZ79_9BACE/624-1069
G8X703_FLACA/560-884
F4HFS3_GALAU/451-709
D4WCC1_BACOV/742-1179
B8GYY9_CAUCN/544-823
F4M227_ECOLX/363-630
H0KSH9_9FLAO/570-976
F4C2S1_SPHS2/658-1087
C7PPJ8_CHIPD/623-1054
A6EIS8_9SPHI/969-1105
B5FK13_SALDC/459-695
G5VXY4_ECOLX/525-773
D7X3H1_ECOLX/493-728
B3HYH9_ECOLX/456-677
H1UFK6_ACEPA/496-751
C9PEZ1_VIBFU/482-716
F5NT06_SHIFL/493-728
H4X7D7_ECOLX/363-630
G1XWA9_9PROT/440-721
I0GQ37_SELRU/420-685
H4N9R9_ECOLX/363-626
E8LEW3_9FIRM/409-641
Q9AQK8_VIBPA/452-677
F6AT18_DELSC/582-822
B0RSU8_XANCB/749-1032
B7KN54_METC4/516-753
H8ZXI9_NEIME/651-941
G3IY79_9GAMM/595-839
Q0B8U8_BURCM/432-692
B8H2G6_CAUCN/666-949
G0ET79_CUPNN/466-729
E1YP58_9BACE/467-724
C7CJY1_METED/457-714
D7JY98_9BACE/653-1060
H1H4Q8_9FLAO/525-785
F2K3R0_MARM1/385-637
E6SYW7_SHEB6/668-997
G5YB89_ECOLX/525-773
F9ZAE4_ODOSD/734-1055
F5IYL1_9PORP/663-1085
C3K5V0_PSEFS/458-694
E8QU29_HELPW/601-877
C7RLP9_ACCPU/480-762
B7MJ89_ECO45/493-728
Q0JY22_CUPNH/463-717
H1XSN2_9BACT/584-822
D1VZI9_9BACT/748-829
I0TB03_9BACT/746-1160
Q3KAZ8_PSEPF/476-709
B1JDK1_PSEPW/590-861
A5VX52_PSEP1/521-764
H1Y3G0_9SPHI/783-1185
B3QXH8_CHLT3/525-775
C7RMF5_ACCPU/402-635
A5VXD9_PSEP1/569-809
G8QAZ6_PSEFL/530-778
C7L6M5_ACEPA/608-783
E5CDR7_9BACE/580-989
Q8A7H2_BACTN/697-1114
H0F584_9BURK/555-792
A5FIR8_FLAJ1/435-680
E1Q4Z2_HELPP/586-862
A5FAV4_FLAJ1/687-1110
G9WD67_SALET/390-613
E6MXQ0_NEIMH/649-939
H1XBG6_9XANT/601-873
G2CXU2_ECOLX/448-696
B2RI81_PORG3/398-645
F3EUG7_9PSED/448-683
A3UDC5_9RHOB/615-970
D4WY34_BACOV/747-1154
Q8P3V6_XANCP/675-997
B3WN59_ECOLX/510-746
C2M3N4_CAPGI/476-715
E8HC59_ECO57/464-745
D0W531_NEICI/407-486
E1GYD9_9BACT/548-860
Q6F8V7_ACIAD/477-714
H7VBS6_CAMCO/424-695
C1A9Z2_GEMAT/475-730
A3SA23_9RHOB/479-711
H1YP09_9GAMM/482-742
E4R891_PSEPB/566-810
G4AQ81_AGGAC/736-1022
C2DSH0_ECOLX/493-728
F3I320_PSESF/496-759
E9YMB6_ECOLX/409-655
B3JES6_9BACE/629-1042
D0TTC8_9BACE/634-1051
F6IDA8_9SPHN/565-852
C9NXJ7_9VIBR/513-742
F8ZFF3_VIBCL/437-692
B7MP12_ECO81/515-751
C3R031_9BACE/628-1029
Q02GS7_PSEAB/514-752
F0QP55_ACIBD/538-855
D3RTW5_ALLVD/425-684
A9HFV5_GLUDA/740-1096
A4SWI9_POLSQ/448-705
B2FPN5_STRMK/742-1024
D0W061_NEICI/774-1028
C3QSC3_9BACE/660-1088
F0N549_NEIMO/477-707
C7RB78_KANKD/632-985
Q4JN18_9BACT/426-663
G7RL70_ECOC1/456-724
C4ASE8_BURML/487-744
A7M4C3_BACOV/606-1014
B8L275_9GAMM/535-791
B7I4X7_ACIB5/474-722
F0C8S6_9XANT/456-713
D8J282_HERSS/507-737
B2PN79_ECO57/510-746
C4UY47_YERRO/487-721
E7JFM3_ECOLX/464-745
F5J397_9PORP/722-1128
D0T8I3_ACIRA/420-686
C6VZL1_DYAFD/740-1145
G6AF66_9BACT/563-807
E8PIM1_ACIB1/436-703
H4F9R9_9RHIZ/495-754
F8WYI9_9PORP/697-914
C9R046_ECOD1/514-759
G5XKB3_ECOLX/390-613
I0QR00_9ENTR/395-617
E1L5E9_9FIRM/381-617
D4Z710_SPHJU/510-763
F8EUP2_ZYMMT/489-733
C2IAB0_VIBCL/323-577
D5VKA8_CAUST/667-1027
Q5LHV7_BACFN/628-1062
Q1GX69_SPHAL/486-620
C6X6M3_METSD/497-770
A5ZDX3_9BACE/507-915
F8EL14_RUNSL/729-1133
Q3B687_PELLD/555-806
F7P0I8_9GAMM/547-864
H7ESN5_PSEST/259-508
F7N5S4_ECOLX/456-724
E8X248_ACISM/556-794
A1SBT7_SHEAM/455-696
E4LMV6_9FIRM/514-751
F0MG54_NEIMG/466-725
A6T7W2_KLEP7/515-760
G0WM55_9GAMM/409-660
Q64RV6_BACFR/399-682
C0BLK2_9BACT/618-901
G4LE05_PSEAI/389-634
D0SMY3_ACIJU/17-259
F8X0W8_9PORP/526-799
E8RL36_ASTEC/644-950
Q39MF0_BURS3/489-802
H1NSF8_9SPHI/633-1062
D4ZAY7_SHEVD/467-703
H8FHW4_XANCI/505-771
D3IPR1_NEIME/262-360
I0K5Y0_9BACT/621-1052
Q6FE57_ACIAD/472-712
E3BHP7_9VIBR/414-669
G2LAA4_PSEAI/514-752
H1Y7Z3_9SPHI/736-1113
G2PMH0_MURRD/392-619
A7N2U7_VIBHB/403-489
Q9AC38_CAUCR/601-850
E2NA64_9BACE/611-1067
D0LLU2_HALO1/628-923
F0B8X7_9XANT/456-698
H4QVG1_ECOLX/514-759
H4RBU7_ECOLX/514-759
F9CDM4_ECOLX/510-746
F9D6Q0_9BACT/603-893
G3AAG0_9RALS/412-650
A2W0Z5_9BURK/486-727
F4QHV7_9CAUL/498-765
D0HB29_VIBMI/467-698
A6EEG3_9SPHI/712-1104
G0L4K7_ZOBGA/629-1022
C6I1M1_9BACE/489-792
H7F163_PSEST/472-708
C0AQW5_9ENTR/456-544
E4MNT4_CAPOC/653-957
F3BMB7_PSEHA/597-905
G9VXW8_SALMO/395-662
A5FEP2_FLAJ1/497-699
A0EJK9_9BACT/516-789
H3RI33_ERWST/395-627
Q93JP3_RHILV/510-746
D4Z0U2_SPHJU/504-758
B7H2F2_ACIB3/462-695
C4N4W9_ECOLX/65-197
A1AH42_ECOK1/411-659
B7CHC3_BURPE/501-747
F7LBZ3_BACOV/644-1107
H7E4W5_SALHO/382-649
Q7NNQ6_GLOVI/9-131
C7KE77_ACEPA/470-718
H0LE94_SALMO/187-423
B8L268_9GAMM/483-720
E9YN42_ECOLX/230-424
G8Z3J5_ECOLX/65-198
A6KZG0_BACV8/610-1013
G5N5I2_SALET/390-613
B9CYB5_WOLRE/410-664
Q07RS8_RHOP5/501-779
Q6N7F0_RHOPA/522-774
Q64R79_BACFR/720-1132
C9MQ16_9BACT/533-830
G9YCS2_HAFAL/468-749
C6VTS1_DYAFD/595-1012
D7W5Z2_9FLAO/522-916
E8RP10_ASTEC/612-967
Q64YS6_BACFR/489-792
E9XYV3_ECOLX/448-696
G9W8J2_SALET/455-723
H8XRF6_FLAIG/485-735
G0C3B7_9ENTR/473-708
B7V685_PSEA8/478-717
F3WZZ5_9SPHN/549-809
Q4K4R9_PSEF5/567-808
Q2RUD6_RHORT/444-693
F7LQE5_9BACE/718-1126
D4VSP4_9BACE/516-818
F4NR29_9ENTR/405-628
Q1QYQ6_CHRSD/470-698
G8TH46_NIAKG/623-1060
E3FQP8_STIAD/677-1011
C7M7M2_CAPOD/453-711
G0L0B0_ZOBGA/588-1010
C2FS49_9SPHI/612-1025
Q8CWA1_ECOL6/464-745
G9A850_RHIFH/1-58
F3PW29_9BACE/645-1083
Q392R9_BURS3/499-742
D4WYL0_BACOV/625-1064
Q8A6D1_BACTN/399-682
C6W3F6_DYAFD/650-1067
D5QC21_GLUHA/558-832
H7SIM9_CAMCO/424-695
I0N9X2_SALET/488-723
Q7NNR1_GLOVI/550-785
B5C8Y5_SALET/490-728
F3V8M5_SHIDY/441-697
A0K7I0_BURCH/596-905
H1F0F8_ECOLX/395-662
C3RC12_9BACE/700-1088
H5ER19_ECOLX/390-613
B3JKE8_9BACE/534-793
D0TN08_9BACE/613-1040
H8DZU6_9NEIS/629-914
F5KR78_PSEAI/535-782
F9IRA5_ACIBA/436-703
A8GZ95_SHEPA/597-880
B0SZC9_CAUSK/574-863
C6Y1K0_PEDHD/618-1037
B1FNV2_9BURK/430-687
A6EH45_9SPHI/732-1178
G0A2A6_METMM/498-794
H1NS47_9SPHI/624-999
E8KJE2_9PAST/1-212
A4YB79_SHEPC/411-665
G9ZWL5_9PROT/451-683
Q1VR85_9FLAO/640-1017
H7FW73_9FLAO/593-974
G8TFN7_NIAKG/609-1038
D2QQH9_SPILD/755-1143
E4M7N8_9BACT/597-892
E5U513_ALCXX/907-992
G1WF67_9BACT/638-1056
B2FHT4_STRMK/701-981
A3ELW4_VIBCL/486-717
F4CFM7_SPHS2/628-1031
D4BAC1_9ENTR/412-660
F4CF84_SPHS2/595-987
F7TA14_ALCXX/460-697
H8BFS4_CAMJU/458-754
C6IQ15_9BACE/619-1046
Q7W818_BORPA/481-701
C7JJS8_ACEPA/520-593
A8TA02_9VIBR/444-686
A3L3G4_PSEAI/487-763
G0BLT6_9ENTR/456-711
H4S0S6_ECOLX/475-712
C7PFX3_CHIPD/656-1070
E1PJ06_ECOAB/411-659
E6PX58_9ZZZZ/350-578
H3M3Q5_KLEOX/527-775
F4DLV0_PSEMN/447-692
A1KBG5_AZOSB/393-621
G2LWG8_9XANT/514-787
C6XP25_HIRBI/494-735
Q5NL00_ZYMMO/477-770
Q7VZP0_BORPE/505-751
A5ZFT8_9BACE/628-1085
G0K3A2_STEMA/438-716
H4W8N9_ECOLX/1-269
C6WZJ0_FLAB3/621-895
F8TTP1_NEIME/1-277
Q8KMS6_SPHCR/499-764
H1Z6H0_9FLAO/635-1015
D4Z7H5_SPHJU/395-635
D3I2J9_9BACT/626-1037
H5PWZ9_ECOLX/418-695
F6GF64_LACS5/544-807
C3PWV1_9BACE/612-1017
B6W5M3_9BACE/596-1006
G7EJB4_9GAMM/626-977
G6ZKR2_VIBCL/411-658
F6F1I4_SPHCR/480-711
Q1ZL48_PHOAS/391-612
C3PXJ0_9BACE/530-791
F3WW87_9SPHN/458-687
C8PJP2_9PROT/410-688
E1WBR8_SALTS/454-702
F3ZUL2_9BACE/529-854
HGBB_HAEIF/732-1066
E8RJD0_DESPD/425-666
Q0ALA7_MARMM/589-845
Q4QL82_HAEI8/579-914
B6VV98_9BACE/639-1096
I1DI08_9VIBR/473-704
E2N9T3_9BACE/446-691
F5KCX1_PSEAI/577-882
B7B5L4_9PORP/743-1154
B9TF71_RICCO/245-480
G1XX48_9PROT/617-963
F5KJS2_PSEAI/425-686
D2ESG6_9BACE/608-1008
B5D1P1_9BACE/517-816
G0J5H2_CYCMS/629-1020
A4CA08_9GAMM/666-985
D0ZUQ2_SALT1/488-723
A6E7D5_9SPHI/640-899
E0E9F1_ACTPL/454-697
D1JL13_9BACE/659-1106
F4AS28_GLAS4/501-773
G6EEG1_9SPHN/499-734
D6CYL9_9BACE/614-1042
G7T4K5_SALPS/455-723
G5TI01_ECOLX/448-696
C3WR66_9FUSO/415-656
F1VQ10_MORCA/496-758
D7J713_9BACE/495-778
B0RWE9_XANCB/684-949
A9L413_SHEB9/430-695
B7ALM7_9BACE/663-1135
E8X002_ACISM/392-638
I0MSX3_SALET/488-723
G8X5R3_FLACA/632-1049
B6DYI7_NEIME/464-768
B5QDY0_SALVI/488-723
A7V836_BACUN/590-1015
H1F6J9_ECOLX/514-759
D0I281_VIBCL/444-679
B0NSI8_BACSE/645-1071
E8DYP3_SALMO/390-613
Q1GZ77_METFK/500-779
G7TBU1_9XANT/643-902
D0JIK4_YERPD/400-664
B4S8C0_PROA2/453-697
E2NGQ5_9BACE/631-1046
F3DEY3_9PSED/469-701
Q7N1F7_PHOLL/420-675
B2AGA8_CUPTR/467-730
E6XBA6_CELAD/530-798
Q08Z46_STIAD/567-682
C4GKU6_9NEIS/508-770
H5L5S6_ECOLX/493-728
B0NS74_BACSE/602-990
C7KVE8_ACEPA/513-768
Q82WP7_NITEU/455-735
Q5QV69_IDILO/414-668
Q21F69_SACD2/449-713
F3BJ55_PSEHA/543-855
D7IV39_9BACE/639-888
A4XEL9_NOVAD/649-956
A6L4X8_BACV8/419-682
C3QAC8_9BACE/664-1082
E8M1C4_9VIBR/456-716
B5NXR7_SALET/461-697
C6IIS6_9BACE/707-1109
I1DF03_9VIBR/516-745
E4VPY5_BACFG/661-1096
F9I1Q1_ECOLX/418-657
D3IPV1_NEIME/265-369
D7FBL7_HELP3/600-876
A3LJS5_PSEAI/473-707
F3QUV8_9BACT/518-923
D0WDC9_NEILA/478-557
D3IM93_9BACT/488-761
I0WC94_9FLAO/782-1173
C9MM51_9BACT/597-995
G2LZB7_9XANT/553-792
Q1NH40_9SPHN/437-809
D8E7I6_ECOLX/395-662
C3JCD2_9PORP/420-696
G1ZRM9_ECOLX/390-613
F7QB21_9GAMM/422-645
F9EUV6_9NEIS/488-723
E1W986_SALTS/465-750
E4M7N8_9BACT/894-982
D3V6T4_XENBS/395-615
H8KXN8_SOLCM/578-980
A3UG17_9RHOB/461-707
D2RME9_ACIFV/445-680
D1DQN6_NEIGO/1-46
G2U7U0_PSEAI/461-718
Q1NER5_9SPHN/543-813
I0KKP5_STEMA/510-763
E7I3N0_ECOLX/493-728
C6V2P1_ECO5T/395-658
A0Y7Z0_9GAMM/537-815
C2FYM8_9SPHI/692-1088
I0K7A1_9BACT/624-1016
Q58ZL7_HAEDC/647-949
C6Z703_9BACE/399-681
A4Y162_PSEMY/454-716
D0XAX8_VIBHA/407-623
D9RWX7_PREMB/597-1008
G7FUY0_9GAMM/434-708
Q1MWM1_9SPHN/570-823
C7PHP8_CHIPD/556-784
B9Z1B9_9NEIS/462-700
G1VBH6_9BACT/621-1020
B4UBU5_ANASK/454-701
E5V8H9_9BACE/734-914
G6E5W6_9GAMM/591-934
H3MLK2_KLEOX/495-743
G0ABG4_COLFT/562-810
C6I4B9_9BACE/699-1100
A2S9P4_BURM9/516-753
B5MM94_SALET/382-649
A5F087_VIBC3/442-697
F5SX34_9GAMM/573-811
C2FYL0_9SPHI/707-1115
I0KKG9_STEMA/429-666
Q3BTV7_XANC5/617-886
H4IQB6_ECOLX/421-655
A4A8N8_9GAMM/610-866
E9XBX5_ECOLX/395-662
H1XJD4_9XANT/645-909
H1YHP7_9SPHI/608-998
E0J4B7_ECOLW/514-759
B8Q4J4_PSEAI/542-781
I0KPX1_STEMA/528-822
F0BB68_9XANT/617-963
A6SX52_JANMA/583-828
H2BWE8_9FLAO/643-1046
D1D8T2_NEIGO/492-763
Q841D0_NEIME/431-669
F7VI48_9PROT/526-800
H7WWC6_CAMCO/413-686
F2BZD6_HAEAE/622-956
Q1YJB3_MOBAS/145-413
B5REZ2_SALG2/390-613
H8FAZ1_XANCI/435-680
E3DK45_ERWSE/468-721
C7KHC6_ACEPA/501-757
G0E9V3_ENTAK/463-741
H3T5S7_PSEAE/571-803
Q4KTS4_PORGN/631-1045
D4VBI5_BACVU/573-973
C6IPW8_9BACE/605-1003
C6IDU7_9BACE/508-913
G0IVZ0_CYCMS/548-792
A1ZWB7_9BACT/406-640
G7ZCF7_AZOL4/491-730
F6AWF6_DELSC/591-819
B9BVY0_9BURK/489-732
C7X5K7_9PORP/487-750
H5EW40_ECOLX/514-759
E8M095_9VIBR/386-604
A8ESR4_ARCB4/474-714
G8LDL1_ENTCL/504-789
F4GNX0_PUSST/1-36
H1H0J1_9FLAO/624-1018
I0KL89_STEMA/464-748
F5IUH2_9PORP/622-1038
E5U0T1_ALCXX/478-709
A0SZ68_9BURK/461-694
A1EI92_VIBCL/513-783
B0RRN3_XANCB/605-944
Q2SB52_HAHCH/414-665
F8DSC9_ZYMMA/529-792
Q8YV23_NOSS1/646-877
F7M5G2_9BACE/625-1056
E7PST6_PSESG/581-809
C9X738_SALTD/490-728
E2PCB4_NEIPO/262-360
F4TBE6_ECOLX/484-765
H7SQ84_CAMCO/424-695
F4QL94_9CAUL/624-881
A7AAW3_9PORP/606-848
B9JK44_AGRRK/485-739
F3PT76_9BACE/763-1160
H2BXZ2_9FLAO/595-1012
A1JJ84_YERE8/464-716
Q15UI0_PSEA6/684-1009
BTUB_VIBHB/400-616
F2BBY6_9NEIS/1-48
D3RW03_ALLVD/456-705
G2IR80_9SPHN/653-971
D0GEG1_BRUML/397-619
F8N9W1_9BACT/525-935
A6L9A6_PARD8/534-925
F9D7M5_9BACT/508-782
F3KCQ2_9GAMM/1-90
G6XLP3_9PROT/501-821
Q1LPD6_RALME/494-727
F0ALX0_NEIME/575-920
A6EEE6_9SPHI/737-1134
H8KV91_SOLCM/598-1013
D3IPP1_NEIME/273-377
D0SS30_ACILW/380-610
F9Q8U1_9PAST/1-51
H8IBU8_PASMH/521-778
H5B6S0_ECOLX/514-759
G0K510_STEMA/475-712
Q1IAM9_PSEE4/494-740
G2IKU0_9SPHN/661-833
A1S8X7_SHEAM/406-645
Q47XR6_COLP3/673-993
C7KBR9_ACEPA/513-768
F6EZR8_SPHCR/533-797
C3K2G3_PSEFS/597-917
Q7M0T0_PSEPU/2-181
B6C3B2_9GAMM/1-65
F0B116_NEIME/462-702
C3Q4D2_9BACE/706-1134
H7YRK0_CAMJU/458-754
H8XNU2_FLAIG/602-993
G6DVL6_9GAMM/570-903
C6UHK9_ECOBR/448-696
E6SUM0_BACT6/611-1012
G0BL47_9ENTR/492-730
B5J3M9_9RHOB/442-675
A7LZX6_BACOV/629-1048
H1D3T3_9FUSO/163-270
H1HBZ0_9FLAO/639-1031
D5CV84_ECOKI/510-746
G0GSK7_KLEPN/486-786
E7N136_9FIRM/554-788
G7HS83_9BURK/489-775
A6LCL5_PARD8/711-1123
E4TW86_SULKY/386-613
D6JWJ8_ACIG3/489-722
A5FC34_FLAJ1/562-794
A3ETX7_9BACT/699-973
F4QTA1_9CAUL/496-761
D3IF96_9BACT/668-1075
B1JPQ3_YERPY/521-767
C5EXW7_9HELI/399-671
HXUC1_HAEIN/450-722
D7X2G5_ECOLX/390-613
F8WY62_9PORP/711-1108
D3IPN7_NEIME/251-355
F5JQY6_ACIBA/502-755
B7BHC6_9PORP/34-207
G5Q4W3_SALMO/2-160
D5AT67_RHOCB/468-736
Q15I89_9BACT/515-775
I0XMF1_9LEPT/696-980
G8NQN4_GRAMM/597-833
F3K8A9_PSESZ/3-87
E8Y0K4_RAHSY/492-727
H0M319_SALMO/465-750
Q391Q1_BURS3/444-699
H4F2J8_9RHIZ/424-654
D4VAW6_BACVU/589-1011
Q2N7W1_ERYLH/570-846
Q8A8X5_BACTN/704-1096
D3IPZ9_NEIME/274-378
B1ZH99_METPB/514-756
F6ICI8_9SPHN/580-917
A4XQF4_PSEMY/490-763
D2UB86_XANAP/574-831
G7LRH0_9ENTR/466-708
C0B149_9ENTR/2-92
F9ZAW6_ODOSD/718-997
C5BUE7_TERTT/801-1102
A5ZG31_9BACE/714-1122
E0T8J5_EDWTF/413-664
F5M8C0_ECOLX/464-745
H7XCA2_CAMJU/430-703
F6IDG6_9SPHN/476-716
H1YH01_9SPHI/722-1108
C4UWK5_YERRO/398-662
E8G8S2_SALMO/469-717
H1EA22_ECOLX/514-759
D7VM55_9SPHI/436-692
C7BHW9_PHOAA/503-769
C3QNW7_9BACE/609-1025
G0DIE2_9GAMM/480-721
F3I9J7_PSESF/504-741
C9PZQ0_9BACT/642-1061
A9L0H4_SHEB9/618-907
G0C4S4_9ENTR/430-692
H8IB80_PASMH/467-741
A6X2N1_OCHA4/584-816
B7MQQ9_ECO81/514-759
F9ZCD9_ODOSD/762-1177
H1GI65_9FLAO/396-623
A5ZI47_9BACE/718-1126
G8UQR3_TANFA/735-1143
F4QPJ2_9CAUL/604-922
H0BVC1_9BURK/506-759
B7V8R7_PSEA8/575-818
B7RY02_9GAMM/606-884
B1LGV3_ECOSM/515-751
E3HKC0_ACHXA/578-829
D1K3E9_9BACE/785-868
A6WU60_SHEB8/505-798
F4DN43_PSEMN/475-710
F5Z5D5_ALTSS/414-687
Q3K9S6_PSEPF/587-900
A1K7G8_AZOSB/515-762
Q1NDT1_9SPHN/445-676
G5YES4_ECOLX/418-695
F1ZGY7_ECOLX/493-728
E4T1K4_PALPW/613-1033
D7VJJ6_9SPHI/500-773
H5GJM7_ECOLX/390-613
E8IK82_ECOLX/421-655
G2UC51_PSEAI/477-717
A0YAT5_9GAMM/709-986
H5IXZ1_ECOLX/514-759
Q08NI0_STIAD/596-854
I0WI81_9FLAO/679-1012
Q8A0D1_BACTN/607-1024
H5WLP9_9BURK/478-731
C6M457_NEISI/490-761
G7LS42_9ENTR/390-618
E2KA16_ECO57/390-613
Q1QK44_NITHX/456-690
D2TM00_CITRI/466-703
F4V005_ECOLX/514-759
H8KXB8_SOLCM/614-1043
Q21MY5_SACD2/633-907
G8VX30_KLEPN/469-705
H8GK17_METAL/423-681
A6Y0J1_VIBCL/387-609
C6VRU7_DYAFD/893-1103
C3QD22_9BACE/1-121
H3R2N2_BRUAO/415-660
D4WEW9_BACOV/706-1092
D0MFY2_RHOM4/498-758
A7VA75_BACUN/672-1093
B4F0T3_PROMH/746-1024
C3WUH4_9FUSO/462-717
B7MIA6_ECO45/390-613
Q1LB10_RALME/460-716
C9VBD4_BRUNE/397-619
E4W039_BACFG/652-1085
D1YP21_9FIRM/412-646
F9IXM3_ACIBA/1-63
C1HVD0_NEIGO/476-709
C3K5Z3_PSEFS/529-776
B7B621_9PORP/681-1085
F3C4N7_PSESG/1-157
H8ZXK8_NEIME/649-939
G2I562_GLUXN/450-718
C2I0M7_VIBCL/493-763
A6FAC3_9GAMM/521-754
B7B6B2_9PORP/623-851
B3ILF0_ECOLX/474-730
D4T9R3_9XANT/632-888
F9Z5U8_ODOSD/816-1083
D4VA70_BACVU/941-1145
A6V3I0_PSEA7/479-719
Q4K9Z8_PSEF5/485-726
F5Z406_ALTSS/474-709
C3K9H0_PSEFS/478-719
H5G8U6_ECOLX/413-658
Q1V576_VIBAL/443-696
B8KKV7_9GAMM/479-741
F1YWG6_9PROT/592-846
E4TSM4_MARTH/495-791
A7V665_BACUN/734-1153
C7BHP4_PHOAA/424-694
B0SXU3_CAUSK/507-764
E6RQM0_PSEU9/687-974
B5EYH6_SALA4/465-750
B4WZB4_9GAMM/393-649
F5Z786_ALTSS/606-945
H0PZ30_9RHOO/399-686
E8RFD0_DESPD/449-699
D4C0L4_PRORE/420-676
F2K8B2_PSEBN/516-781
B5ZHP1_GLUDA/466-713
E5ZF60_CAMJU/447-693
B0T7R6_CAUSK/699-820
E8QS06_HELPW/523-789
E7V0L0_SALTM/382-649
D4WF71_BACOV/525-944
F0BW07_9XANT/663-990
F7TBM4_PASMD/1-55
G5SNM3_9BACT/550-727
D7VR09_9SPHI/544-793
E5BHF1_9FUSO/715-1093
E3A0C9_PSEAI/469-703
B2TED8_BURPP/506-744
G5KIX3_ECOLX/510-746
F0SF12_PEDSD/634-1044
B7J9Q9_ACIF2/530-800
E7BEM4_NEIMW/624-913
Q1DCQ0_MYXXD/427-670
Q4KFW7_PSEF5/463-705
B7I1Q6_ACIB5/462-695
G2AMK8_ECOLX/407-653
F1YW35_9PROT/508-785
E7N3J2_9FIRM/568-817
G5SNG8_9BACT/653-895
A3WU23_9BRAD/484-721
D8INX3_HERSS/456-702
E5VD12_9BACE/2-83
H4YFH8_ECOLX/525-773
F0B0R0_NEIME/290-520
H1YHU6_9SPHI/809-1126
E1GXV6_9BACT/588-987
D2UEV0_XANAP/602-858
Q5XXQ2_MORCA/423-691
Q1H0W6_METFK/508-767
F9IA96_ACIBA/436-703
B3C824_9BACE/655-1078
Q396H3_BURS3/431-691
B6W183_9BACE/663-938
B7B5V1_9PORP/681-1097
H4W7Y0_ECOLX/432-671
C6SJC9_NEIME/462-702
H4R9C7_ECOLX/510-746
F7X3Y0_SINMM/415-657
A6VU08_MARMS/494-725
G5MEY5_SALET/465-750
D5B9V2_ZUNPS/225-347
F7TBM6_PASMD/11-132
B0H876_YERPE/478-719
C6S0U6_VIBCL/452-711
A6LG38_PARD8/625-1090
A0KT73_SHESA/546-860
H4VVR5_ECOLX/448-696
G0JD60_YERPE/442-689
D3IPS1_NEIME/264-369
H4MB45_ECOLX/141-391
G8T893_NIAKG/705-1082
E8PCG2_ACIB1/390-626
A5VF83_SPHWW/511-783
C3Q645_9BACE/895-981
G9FZY9_HAEIF/450-723
D8C6G0_ECOLX/525-773
H5Q618_ECOLX/474-730
D4T3K7_9XANT/325-581
C7X575_9PORP/416-680
D7K609_9BACE/609-1014
G7HG46_9BURK/497-740
A2TXC5_9FLAO/556-828
D0W605_NEICI/461-720
B8FC02_DESAA/375-608
H8DKV6_9ENTR/454-702
C9PSR1_9PAST/545-859
H8KV88_SOLCM/615-1029
D7K3V8_9BACE/606-1033
A5F3T9_VIBC3/444-679
F5IZF6_9PORP/626-1043
G0J4Y9_CYCMS/464-760
Q9JXL3_NEIMB/454-713
H7X7V9_CAMJU/457-717
B1JE67_PSEPW/569-809
G8TBR1_NIAKG/748-1163
B1KJP5_SHEWM/634-968
D6CRJ2_THIS3/462-711
B2IHI8_BEII9/472-715
C0ER90_NEIFL/547-711
B1HLU3_BURPE/479-717
E6STD2_BACT6/645-1081
Q8PPY9_XANAC/571-935
C3QI35_9BACE/583-984
D3LWM7_9FIRM/673-784
E1Z1F4_9BACE/640-1081
F4VUI0_ECOLX/448-696
D9PIS7_9ZZZZ/432-682
A6LB57_PARD8/689-1099
D7K8M7_9BACE/621-945
Q1QU33_CHRSD/398-652
B7N0H6_ECO81/475-712
Q840Z0_NEIME/434-672
D7VXM3_9FLAO/598-921
A3WMX1_9GAMM/646-986
D4X8X8_9BURK/506-752
H1YAI6_9SPHI/593-988
E5U939_ALCXX/572-804
C3R920_9BACE/679-1119
Q4KI07_PSEF5/567-807
F9D5Y4_9BACT/536-908
E8BJ01_SALMO/382-649
H4PDR0_ECOLX/510-746
D9RTK2_PREMB/558-938
B4W956_9CAUL/437-701
G6EG74_9SPHN/530-804
B7AF18_9BACE/621-1017
D0JRS0_YERP1/400-664
F4VHC3_ECOLX/395-662
A1S5E5_SHEAM/516-712
B8GW99_CAUCN/407-649
D4V896_BACVU/673-1104
I0ZQH6_ECOLX/493-728
F3X2X2_9SPHN/536-801
H8FCV2_XANCI/562-649
E7ZKW6_SALMO/488-723
B0KGX4_PSEPG/584-827
H5R2F1_ECOLX/510-746
F3J975_PSEAP/21-256
D0S3K4_ACICA/572-889
G2SDU9_RHOMR/633-912
Q5NMB4_ZYMMO/891-1009
E8SQY4_NEIGO/480-724
D7J829_9BACE/582-748
Q3SW21_NITWN/2-199
Q47XP6_COLP3/573-720
A1TNU8_ACIAC/464-702
D4ICQ9_ERWAE/495-795
G5FLS6_9PSED/402-659
D7K939_9BACE/747-1154
D3RG44_KLEVT/470-751
B6VS07_9BACE/643-1077
G0A654_METMM/411-659
E2KE49_ECO57/514-759
G6AD49_9BACT/469-721
D2QCG0_SPILD/648-1063
I0VSJ6_ECOLX/373-640
E0ELE8_ACTPL/454-697
G8TD48_NIAKG/544-951
F4L2E4_HALH1/496-783
F7LWE2_9BACE/713-1110
D7JXS3_9BACE/581-1015
F0KP82_ACICP/512-828
E1SI63_PANVC/405-629
D3IPH6_NEIME/266-370
G2F104_ECOLX/1-189
C6XYF8_PEDHD/564-809
F3F2Q9_9PSED/510-769
G2CDT6_ECOLX/510-746
H1IKY4_9BACT/445-699
G4BXN8_SALIN/490-728
F0N0L1_NEIMO/575-920
E0N6X1_NEIME/626-915
D7ISG6_9BACE/631-1027
D4WBW2_BACOV/637-1059
Q1CY54_MYXXD/427-661
D2NNJ8_ECOS5/409-655
G2AE07_ECOLX/1-218
E1KRU8_9BACT/438-684
E8UFP9_TAYEM/546-826
D7JZJ9_9BACE/981-1186
E5U5P7_ALCXX/589-824
F8EFJ0_RUNSL/601-1002
E6SU77_BACT6/520-776
C9URS5_BRUAO/436-680
F7LZ83_9BACE/605-988
D5BG77_ZUNPS/606-996
A3YJ11_CAMJU/20-293
F0S8I2_PEDSD/633-1033
E8M5J4_9VIBR/450-717
H1ZER5_9FLAO/711-1114
E4LN81_9FIRM/604-898
F0S8J6_PEDSD/534-786
D8MYY9_RALSL/471-744
E9YLJ5_ECOLX/525-773
E2T417_9RALS/431-669
A1JJM2_YERE8/468-748
E4RXX1_LEAB4/683-1134
E8LUK6_9VIBR/393-627
A6LH38_PARD8/646-1064
G7GH38_9GAMM/487-724
G1WDW6_9BACT/623-875
B1JJD6_YERPY/420-697
A6G761_9DELT/601-847
E4T6X8_PALPW/645-1050
C4SSF5_YERFR/398-661
I0HTP7_RUBGE/571-806
G8TDI8_NIAKG/602-1022
B7B6L7_9PORP/676-1137
D8N5V5_RALSL/424-682
Q9ABL7_CAUCR/593-842
G4CRJ9_9NEIS/22-85
E2XZB7_PSEFL/567-808
H1DN43_ECOLX/464-745
Q72ND6_LEPIC/598-938
F7NIW3_9FIRM/496-730
D5VFF0_CAUST/468-696
Q3IEH2_PSEHT/584-902
H0LA80_SALMO/488-723
D5VI79_CAUST/523-788
F2G3A4_ALTMD/489-822
B0RTV8_XANCB/678-969
F3PRR1_9BACE/544-936
F6F3R1_SPHCR/461-692
F3J7N3_PSEAP/450-709
Q1BGL9_BURCA/596-905
D3HWX7_9BACT/546-1002
E0FEP6_ACTPL/639-928
F0H806_9BACT/448-699
E3HYZ6_RHOVT/471-745
E6JJP5_RIEAN/386-684
F0KYD0_YERE3/475-709
E8Y9Z8_ECOKO/448-696
C3QAQ2_9BACE/580-854
B8KGQ6_9GAMM/500-755
A7C4F3_9GAMM/48-137
B6C6P2_9GAMM/7-240
D3IPA8_NEIME/274-378
E0FQP8_ACTPL/9-173
C4TT36_YERKR/432-695
B8KFX0_9GAMM/445-690
F1Y825_ECO57/448-696
C8TKA6_ECO26/464-745
H3NUN6_9GAMM/655-982
Q1BX80_BURCA/456-693
C6RH19_9PROT/460-710
C6Y003_PEDHD/589-872
C4HBY0_YERPE/2-154
C3RC40_9BACE/643-1077
Q4UVZ5_XANC8/605-944
D7IYU9_9BACE/664-1082
D8DTY9_PREBR/644-1060
D4WJN4_BACOV/605-1017
G2IJP1_9SPHN/606-978
C6DGF7_PECCP/497-730
C9R4K5_AGGAD/432-669
I0KBR5_9BACT/623-1016
D2NJU7_ECOS5/476-720
E4LIL7_9FIRM/438-678
B5CXC3_9BACE/591-1005
F0R0R8_BACSH/625-1087
D7JNR1_ECOLX/432-671
F9GKX6_HAEHA/35-289
B8H2T2_CAUCN/751-1041
E6JH24_RIEAN/597-974
C7PJA6_CHIPD/655-1052
I0TG45_9BACT/619-1019
D8DY14_PREBR/617-1083
G3XCL2_PSEAI/407-652
H7WIW0_CAMCO/447-703
F5Z7L0_ALTSS/708-1037
D8B1E6_ECOLX/395-662
D3IPR7_NEIME/272-358
A1ZXS7_9BACT/580-825
D0TR70_9BACE/634-1043
D8E0M3_PREBR/588-997
H1YTC7_9GAMM/503-740
Q15XH5_PSEA6/893-996
D0ZQ41_SALT1/390-613
H1HKP5_9BACT/658-1080
Q5H1W2_XANOR/608-887
Q2NZE7_XANOM/640-910
C6Z9K5_9BACE/690-1112
D7K2C6_9BACE/704-1111
C4SL69_YERFR/475-709
E3HER8_ACHXA/542-788
E6RQ25_PSEU9/475-709
F2BFD3_9NEIS/817-1095
G2IT47_9SPHN/507-778
A6KWE5_BACV8/173-449
B7M780_ECO8A/514-759
F7LCY0_BACOV/628-1044
B8H3V9_CAUCN/586-836
E5WXH1_9BACE/656-1055
D7VSY0_9SPHI/560-922
C6RPP2_ACIRA/473-731
A6EID8_9SPHI/702-1097
H1Y3Y9_9SPHI/553-781
E7TFK4_SHIFL/73-340
F0S665_PEDSD/602-1015
Q8A3E2_BACTN/717-1121
E5U2W6_ALCXX/463-700
C9UN01_BRUAO/474-696
G9FZU1_HAEIF/469-744
F7LEQ3_BACOV/605-988
C9UIA7_BRUAO/436-680
Q2BWZ5_9GAMM/454-696
E5CEG8_9BACE/583-984
C6XSK2_PEDHD/617-1035
B8KM10_9GAMM/497-561
H4SXI6_ECOLX/475-712
E5UNK6_9BACE/643-1076
D0T3Z9_ACIRA/511-746
B0T4C5_CAUSK/629-928
A1S661_SHEAM/641-939
D5BI98_ZUNPS/626-1049
D7IG87_9BACE/594-1024
E5C8I5_9BACE/631-872
B1J4F0_PSEPW/517-680
H1GIY5_9FLAO/644-1073
C6X036_FLAB3/578-972
F8YH95_ECOLX/432-671
F5IXT5_9PORP/509-760
H5CIV1_ECOLX/514-759
Q31FB7_THICR/433-696
Q11NS1_CYTH3/513-769
C2FS45_9SPHI/622-1029
B4U8C8_HYDS0/476-728
Q0TG94_ECOL5/476-720
H4J2U9_ECOLX/525-773
F7LHR5_BACOV/631-1037
G8SMS6_BRUCA/342-564
Q1VTQ5_9FLAO/767-993
B6VV88_9BACE/619-1078
Q7MAF6_WOLSU/471-698
B7AIR0_9BACE/575-987
A7ZHP2_ECO24/510-746
F8TUE2_9GAMM/498-734
C2G2K1_9SPHI/680-1095
H4LIH6_ECOLX/411-659
H3NWG5_9GAMM/658-968
E8RPV6_ASTEC/761-1111
G2L572_PSEAI/425-686
D6JKI8_NEIGO/624-913
C3QJL1_9BACE/500-774
H5TDD2_9ALTE/563-854
E8TL04_MESCW/477-708
E8SPB0_NEIGO/511-808
H8Z3V2_9GAMM/402-625
A7V040_BACUN/643-1042
D3IPX7_NEIME/275-379
Q4UYN6_XANC8/610-958
E3A3Q2_PSEAI/566-879
Q9ABT1_CAUCR/468-649
F0BDM7_9XANT/153-470
F1ZEH7_ECOLX/484-720
F4QN69_9CAUL/370-594
B1LE77_ECOSM/475-731
A6LC58_PARD8/654-1094
F9U3U9_MARPU/445-686
B7L1U9_METC4/496-777
I0DZ20_PROST/719-905
D3IPF5_NEIME/259-363
F9IV01_ACIBA/436-703
Q8A578_BACTN/627-1024
E5UWM2_9BACE/609-1022
D3IQ25_NEIME/256-356
H1Q011_9BACT/502-777
D4WBL7_BACOV/637-1045
G0J1V3_CYCMS/638-1063
B1J4U3_PSEPW/471-711
G0CDG2_XANCA/484-742
B4RHF7_PHEZH/618-893
D4KFM8_9FIRM/108-336
H4UFQ1_ECOLX/464-745
F3BNP0_PSEHA/698-992
F8EJ43_RUNSL/627-1022
D0CC45_ACIBA/597-923
C3Q8X2_9BACE/612-1060
D3IQ47_NEIME/253-357
B1FID7_9BURK/500-746
Q884E1_PSESM/504-741
O85053_MORCA/753-1069
F7P1G3_9GAMM/472-776
D3IQ12_NEIME/274-378
G4SZ94_META2/503-760
H3LJ39_KLEOX/463-748
E4MBU8_9BACT/66-342
A8T9Z4_9VIBR/399-648
B0GSM5_YERPE/478-719
E0FN27_ACTPL/657-947
Q1I7R0_PSEE4/496-729
H1ZCR4_9FLAO/652-1059
A8A216_ECOHS/395-662
D7NEA1_9BACT/391-637
F9UGW0_9GAMM/392-615
Q8PHQ5_XANAC/394-623
B9MI55_ACIET/486-720
B0SYB5_CAUSK/408-640
Q57ME0_SALCH/395-662
B0T9D4_CAUSK/650-977
D5AKN4_RHOCB/469-701
F3W5W5_SHIBO/474-730
G9QU35_9PROT/4-240
H0C1H2_9BURK/401-625
F4QL25_9CAUL/388-615
A6ECW1_9SPHI/638-920
F5ZLX6_SALTU/490-728
E2XQA8_PSEFL/486-656
A5KU31_9GAMM/450-712
C9PRF8_9PAST/834-1112
D1W2S2_9BACT/642-1083
C6JMQ8_FUSVA/423-662
E2ZP86_PSEAI/425-686
I0QUP7_9ENTR/516-757
D5VHK9_CAUST/466-720
C2IPT2_VIBCL/442-697
Q1IGP3_PSEE4/506-776
C0BIH9_9BACT/534-805
B6VZZ3_9BACE/419-682
D7JXG8_9BACE/679-1103
A1ANC9_PELPD/385-622
D7ZV59_ECOLX/395-662
D6PE02_9BACT/702-982
B4RDZ0_PHEZH/480-744
F4VB03_ECOLX/541-822
E6X9F2_CELAD/658-989
F3GT28_PSESX/581-810
D1DTP3_NEIGO/492-763
B2IDG8_BEII9/506-749
A4STQ6_AERS4/463-700
F9GQU0_HAEHA/396-642
F3EH43_PSESL/303-540
A0FKM5_PASHA/486-808
H4NLQ3_ECOLX/421-655
F7L4X5_BACOV/696-1136
C3RGQ0_9BACE/593-1058
F6EE16_SINMK/475-712
E2N8L6_9BACE/675-1046
D0TLR3_9BACE/603-1044
B0RNZ7_XANCB/577-817
G1VFA6_9BACT/407-667
E8L8Q0_9RHIZ/533-784
F8C5E9_THESO/571-774
C9PXL4_9BACT/1-178
B8L164_9GAMM/576-878
D1P5C7_9ENTR/388-658
Q0HS97_SHESR/579-862
D7VYF0_9FLAO/640-1051
B3ASD7_ECO57/510-746
H1YHI0_9SPHI/774-1176
F8CJU0_MYXFH/551-798
Q084Z9_SHEFN/656-977
E1J7A5_ECOLX/418-681
F5KK14_PSEAI/461-718
B2SJ54_XANOP/504-798
H1H0D6_9FLAO/681-1081
C6IKL8_9BACE/607-1024
F2KZJ4_PREDF/533-828
B2U646_ECOLX/686-752
B8L0N3_9GAMM/458-717
D8NQX6_RALSL/400-620
A4CLH1_ROBBH/486-741
G1Z2S2_ECOLX/493-728
B6BTE5_9PROT/479-851
A7ABW1_9PORP/723-1188
D3IGR7_9BACT/647-1055
G4AWL1_AGGAC/88-325
F4AQ51_GLAS4/585-811
G7RB11_ECOC2/432-671
E4RT38_LEAB4/590-982
B6DYI5_NEIME/464-768
Q82VA7_NITEU/562-800
G7TB26_9XANT/894-968
D4T7A5_9XANT/592-931
F3PIR1_9BACE/592-977
E7PQY1_PSESG/489-727
D4WZZ2_BACOV/720-1045
Q8XVB1_RALSO/564-800
A6EIM7_9SPHI/606-1025
E1GVD9_9BACT/512-762
F7X5C8_SINMM/610-884
Q8P6Y7_XANCP/688-1046
I0G6W4_9BRAD/434-714
F5IZK4_9PORP/657-1096
F9BRD9_VIBCL/456-710
B7UWQ8_PSEA8/385-614
B8CQQ4_SHEPW/559-893
F0AFG5_NEIME/625-914
I0KC71_9BACT/616-1061
F4ASA0_GLAS4/558-868
B7NIT4_ECO7I/475-731
H1UKJ3_ACEPA/433-676
H1H7S3_9FLAO/681-945
G5G2G5_9PSED/478-717
D4XI43_9BURK/501-681
A6KWX9_BACV8/604-1022
G5TW62_ECOLX/493-728
D4V6A0_BACVU/620-1022
F7L6W0_BACOV/700-1128
G1Y3L3_9PROT/503-782
E6WQL9_PSEUU/691-864
E4MBK4_9BACT/602-1024
I0A616_SALET/459-695
B1F8F7_9BURK/502-733
G7EZX9_9GAMM/519-778
A6BRA0_YERPE/432-671
Q0TBV6_ECOL5/411-659
F5K9E4_PSEAI/514-765
D0Z561_LISDA/461-745
A6L1G1_BACV8/569-969
Q8FV51_BRUSU/436-675
H3TGX3_PSEAE/458-698
B2JNE9_BURP8/512-743
C0A5H8_9BACT/552-808
A5FC08_FLAJ1/629-1032
D4EAP0_AGGAC/496-787
Q0C0S0_HYPNA/460-719
D3IQ03_NEIME/274-378
Q5PE46_SALPA/395-662
Q2P637_XANOM/393-622
E7C8U9_9GAMM/347-565
H3Q1B8_BRUAO/415-660
Q1EMH6_LEPBI/456-717
Q07VY1_SHEFN/416-679
C1M6J3_9ENTR/403-663
B5XXX0_KLEP3/470-751
F9ZBM3_ODOSD/1109-1187
Q841E5_NEIME/425-663
G4AR70_AGGAC/559-907
A7MK15_CROS8/530-812
H8KX97_SOLCM/755-1179
C0VNH3_9GAMM/455-704
D1W004_9BACT/609-1002
A7AKX2_9PORP/572-972
D4IJX6_9BACT/484-757
D3IBR9_9BACT/722-1104
D8DE54_COMTE/641-913
D0Z865_EDWTE/413-664
H5LGM7_ECOLX/510-746
E6BUJ6_ECOLX/3-63
A4NB97_HAEIF/650-936
D1QQ78_9BACT/600-1008
G9S8J6_9PORP/676-1124
D4T1R9_9XANT/393-622
A0Z793_9GAMM/436-707
C0INT0_9BACT/529-794
F9JDN4_ACIBA/502-755
F3WZ06_9SPHN/490-722
F6ICU3_9SPHN/490-759
E5U677_ALCXX/478-705
B3JQH7_9BACE/665-912
Q9I648_PSEAE/561-801
D7Y5L7_ECOLX/2-52
D6I708_ECOLX/420-655
F0S5E6_PEDSD/635-1045
G0GLU6_KLEPN/480-747
E5V7S6_9BACE/662-1130
D7ITF4_9BACE/493-767
H1GK90_9FLAO/554-807
D1DU11_NEIGO/35-144
I0TEB7_9BACT/696-1028
Q4ZTA1_PSEU2/562-800
D3R923_KLEVT/494-731
B0RYE8_XANCB/737-1031
G2S6X7_ENTAL/490-735
Q095P1_STIAD/648-1032
F5R593_SHIFL/441-697
F7VIU6_9PROT/568-912
C9PU24_9BACT/652-1050
F3ZP38_9BACE/432-680
E8UFT6_TAYEM/518-846
B8L5L1_9GAMM/241-545
A3LEP1_PSEAI/465-722
A4Y811_SHEPC/626-965
HGP4_HAEIN/708-998
F6AM93_DELSC/435-725
I1DQQ4_9PROT/349-595
D0J2X6_COMT2/477-736
D3V9X6_XENNA/509-752
A3XH52_LEEBM/500-705
D7K2Q5_9BACE/463-711
E1YPA6_9BACE/589-843
D2EWZ7_9BACE/605-1027
B4SMJ4_STRM5/574-906
E0ESD1_ACTPL/657-947
E4P8V8_ECO8N/475-712
H6M946_ECOLX/421-655
H1YRY3_9GAMM/544-866
D0TPZ9_9BACE/713-1112
F3QXL1_9BACT/613-1025
B0RTY6_XANCB/592-860
E6PET3_9ZZZZ/495-785
A4XQF7_PSEMY/486-730
D4VHX6_9BACE/634-1035
C7PTR9_CHIPD/609-1021
A6WPM0_SHEB8/574-885
H1XM50_9XANT/598-867
H1UG49_ACEPA/508-785
F0KGT9_ACICP/423-709
A0KR94_SHESA/557-797
E5WWT4_9BACE/517-821
E7H1D5_9BURK/461-707
D4INV4_9BACT/614-1009
F9J866_ACIBA/501-768
D4WTK7_BACOV/653-1039
F7LET6_BACOV/708-1107
B7RWE5_9GAMM/414-659
A4Y5K8_SHEPC/592-932
D7NDC0_9BACT/584-1047
D6GNK4_9ENTR/459-726
Q0BZ94_HYPNA/470-729
E6RTQ4_CAMJS/458-754
C7KT47_ACEPA/80-312
E0EE44_ACTPL/508-781
E5CDP1_9BACE/530-941
H1YR65_9GAMM/472-722
B7UFH1_ECO27/395-662
A6WPX8_SHEB8/503-746
A2VQA4_9BURK/596-905
C6VRR0_DYAFD/580-853
Q5FRA3_GLUOX/685-957
C6YZ56_9BACE/615-1041
F8DSF5_ZYMMA/546-827
E4W3A6_BACFG/523-919
D0SNS3_ACIJU/475-705
G7RJM0_ECOC1/464-714
F1WY96_MORCA/496-758
D4VPE4_9BACE/389-634
F4LZS6_ECOLX/418-695
F7NUL8_9GAMM/564-897
D5VKG4_CAUST/488-757
G1VFH7_9BACT/698-1035
A7A9Y3_9PORP/703-1099
A3M6F9_ACIBT/112-351
Q9I245_PSEAE/566-879
E1VHV0_9GAMM/472-702
G0J7F2_CYCMS/641-1063
A5FKB8_FLAJ1/480-734
B7X8U4_9GAMM/546-841
E1RYB9_ECOUM/390-613
H1UP32_ACEPA/496-751
B7AKZ5_9BACE/593-977
Q21GD1_SACD2/712-1012
I1E1N3_9GAMM/427-666
H7FNP1_9FLAO/435-692
E6UYR7_VARPE/465-719
F9JBY9_ACIBA/478-717
A6EJL4_9SPHI/594-1003
E9TN09_ECOLX/464-745
E5CEQ3_9BACE/456-724
D3IPX4_NEIME/274-378
E5UTQ9_9BACE/725-1114
C7KMS3_ACEPA/608-783
Q21HC9_SACD2/437-674
Q841D3_NEIME/431-669
C3QK53_9BACE/582-748
I1DYU2_9GAMM/557-824
C6XXQ2_PEDHD/615-1039
H1XVK1_9BACT/645-948
A7V5G9_BACUN/658-1095
E7N259_9FIRM/409-655
F5MFE5_SHIBO/414-659
F0CX42_SALMO/488-723
D4VL72_9BACE/670-1124
B8L6Y3_9GAMM/444-694
E5V755_9BACE/585-1000
E1YUP2_9BACE/632-905
D7J118_9BACE/590-953
H4ZNY9_ECOLX/510-746
D4SSN3_9XANT/393-622
C4N4U6_ECOLX/65-198
F2G987_ALTMD/399-639
F3PQ95_9BACE/670-1118
Q4UXP5_XANC8/466-708
A6AJN9_VIBHA/452-712
C3NT13_VIBCJ/467-698
F6E5S6_SINMK/493-735
G9RBY8_9ENTR/463-741
G0CEL1_XANCA/509-762
Q7NIY1_GLOVI/456-703
E5UY23_9BACE/558-962
H1XVC6_9BACT/634-995
H1H8F4_9FLAO/693-1103
E6MPS1_9BACT/660-1071
H0KSX5_9FLAO/491-745
F3DGU4_9PSED/486-799
B5P7A0_SALET/390-613
D4ECF3_AGGAC/599-869
Q82UF0_NITEU/436-696
H5BNZ2_ECOLX/493-728
A7H0D9_CAMC5/434-624
B1ZVA3_OPITP/367-620
F2BBS1_9NEIS/509-813
E3D3I2_NEIM7/463-722
B5JDR3_9BACT/402-626
E8ID91_ECOLX/475-712
F0AND7_NEIME/4-97
H7STI4_CAMCO/461-757
C7KT75_ACEPA/236-490
D4X311_BACOV/636-1061
F4CAW5_SPHS2/630-1031
C7XA46_9PORP/545-936
F3H246_PSESX/1-255
F1W6A4_MORCA/682-999
E3GT79_HAEI2/484-722
E7YVX6_SALMO/454-702
Q47YV0_COLP3/522-790
Q5LDW5_BACFN/705-1124
B3JIU9_9BACE/609-882
F3HM89_PSEYM/2-77
E7JBF6_ECOLX/390-613
F4AW55_KROS4/656-1066
Q2J3Z6_RHOP2/515-754
F4CCP9_SPHS2/657-1066
Q8P920_XANCP/435-681
F9D240_9BACT/705-1132
F3J6A5_PSEAP/562-801
B0MXP2_9BACT/441-690
A7LZ04_BACOV/589-979
C5TP78_NEIFL/479-731
C4UCF8_YERAL/126-173
Q1LJL4_RALME/474-696
F7MBI9_9BACE/654-884
D0X1A0_VIBAL/465-722
D6JGG0_ECOLX/411-659
F0BNY9_9XANT/640-1010
D3HXF4_9BACT/614-1093
D7IWT5_9BACE/640-1076
F4C1T5_SPHS2/608-1032
F7L9L2_BACOV/645-1043
F3PIV0_9BACE/594-1018
D4T6W5_9XANT/597-961
A9ELG7_9GAMM/560-871
C4SFJ9_YERMO/529-834
F3KPL8_9BURK/452-681
Q15UU2_PSEA6/672-960
G5H319_9FIRM/348-585
D0TB41_9BACE/493-767
F1WE61_MORCA/682-999
B8E575_SHEB2/618-907
E2XM34_PSEFL/530-778
Q8A2N4_BACTN/715-1115
H8L201_FRAAD/495-759
C7M8H1_CAPOD/615-1012
G4AUM0_AGGAC/207-493
Q5H448_XANOR/48-257
B8H5N5_CAUCN/469-711
G1XW01_9PROT/316-658
E5UYK6_9BACE/655-1033
I0AK45_9BACT/597-933
F4QU13_9CAUL/704-1006
Q2C4X4_9GAMM/410-678
D9QP49_BRESC/685-1044
G9ECE2_9GAMM/485-720
C6XQH9_HIRBI/735-925
D1K7E0_9BACE/890-1096
I0KKX9_STEMA/490-729
C6Z900_9BACE/628-1044
G9G021_HAEIF/469-744
E8I0T7_ECOLX/411-659
C4SY23_YERIN/213-449
HEMR_YEREN/424-686
B7LBX4_ECO55/418-695
G0J972_YERPE/406-630
E8DCS4_SALMO/455-723
C3Q475_9BACE/644-1037
F3EWR5_9PSED/473-644
E6PF00_9ZZZZ/521-836
H3KCJ2_9BURK/450-701
F9CF07_ECOLX/514-759
D1QU20_9BACT/508-750
A7HPH5_PARL1/474-727
G1Y3K9_9PROT/471-729
F3E8C5_PSESL/394-514
Q64ND8_BACFR/594-997
G3ZTX0_AGGAC/1-201
D7IJI9_9BACE/728-1117
F9U237_MARPU/415-671
C3QL49_9BACE/708-1105
A7V435_BACUN/571-995
A5FJN2_FLAJ1/627-1048
D4WEH8_BACOV/605-1068
F0C6B5_9XANT/480-721
F2ZRY3_9PSED/523-782
E1WQH9_BACF6/494-766
D3IPY5_NEIME/274-378
D4T6U8_9XANT/477-794
F4CCJ3_SPHS2/632-1023
D5QI78_GLUHA/339-611
Q5FSC9_GLUOX/753-1090
H4JS69_ECOLX/475-712
B4EGF6_BURCJ/487-725
I1DXD0_9GAMM/473-738
F2BX45_9FIRM/469-711
G8T7L4_NIAKG/616-993
E2P224_PASHA/477-709
G0B4A2_SERSA/492-730
A6EEH5_9SPHI/599-1018
Q1R1F0_CHRSD/429-677
F0MVK9_NEIMP/460-719
E5U0S4_ALCXX/492-730
B9JL86_AGRRK/586-826
C1DUI7_SULAA/383-597
D6J9G4_ECOLX/421-655
G8W169_KLEPN/392-465
B2FII3_STRMK/574-906
B7J6H9_ACIF2/509-776
Q9RHT4_PSEFL/829-915
D4Z6G5_SPHJU/424-526
H1IL81_9BACT/489-733
B7MUN6_ECO81/448-696
A9W338_METEP/507-743
F3DZS3_9PSED/576-821
D0AVU3_BRUAO/436-680
D5H8Q4_SALRM/432-679
G9VW69_SALMO/454-702
D0ZH46_EDWTE/461-750
D8NC25_RALSL/443-692
D9QN10_BRESC/776-1054
Q2P615_XANOM/484-794
D7HS25_VIBCL/444-679
F6AAB6_PSEF1/570-821
A0XXI3_9GAMM/434-708
Q0HG61_SHESM/630-1006
F9Z5Z0_ODOSD/679-1102
G8UJ27_TANFA/598-1004
D9P3P2_ACTPL/463-706
A6EMR0_9BACT/546-800
D4GCS9_PANAM/510-746
A1ZT48_9BACT/593-879
H1PRE8_9FUSO/414-653
D3IGN0_9BACT/422-670
G7LS77_9ENTR/485-758
G8UKS6_TANFA/665-982
H5Q7C9_ECOLX/390-613
A6KYD2_BACV8/928-1045
H7UBP8_CAMCO/424-695
A6KWM3_BACV8/717-1117
G0LBU8_ZOBGA/685-975
A7JZZ3_VIBSE/471-710
C8PKL4_9PROT/510-656
G7TTB1_VIBCL/17-162
F5J260_9PORP/542-796
C1M9A4_9ENTR/515-760
Q1I844_PSEE4/497-809
D1D6W5_NEIGO/1-47
Q1CER1_YERPN/468-724
A7LSY0_BACOV/640-1080
D7VS40_9SPHI/517-775
C4GLK8_9NEIS/460-734
G5SUB3_9BACT/647-1070
F6IIA2_9SPHN/650-929
H5CX30_ECOLX/510-746
H3SYP2_PSEAE/461-718
H4PHM7_ECOLX/493-728
A9HYR2_BORPD/466-738
G7ZDU2_AZOL4/480-718
H4NCH0_ECOLX/475-712
H0LUW4_SALMO/488-723
H7FTU9_9FLAO/580-877
E5ZYZ3_ECOLX/475-731
B8Q4I0_PSEAI/553-789
C1DGW8_AZOVD/556-797
B6JH54_OLICO/500-783
G0JXW7_STEMA/458-717
D4VPU2_9BACE/613-1030
C3R1X6_9BACE/617-887
A7VAR9_BACUN/720-1158
F4C2K0_SPHS2/610-1030
E1YNQ5_9BACE/492-768
G5UFN5_ECOLX/390-613
B9Z4I2_9NEIS/461-693
E5C761_9BACE/633-1049
F7NU45_9GAMM/426-670
D7N0I9_9NEIS/826-1104
A4MYQ7_HAEIF/36-309
H8CWK4_CAMJU/458-754
F5JTM9_ACIBA/441-684
D4DQH8_NEIEG/483-723
H4Q936_ECOLX/390-613
B5QUI8_SALEP/457-725
A4XDV5_NOVAD/578-831
G0L8L8_ZOBGA/686-1100
C2I4Q1_VIBCL/467-698
D4WFX7_BACOV/592-1000
C6ITA5_9BACE/733-1122
C5ATP9_METEA/504-745
D8P4B5_RALSL/516-741
C5CWF1_VARPS/485-722
D3RTU5_ALLVD/470-743
C3LQP0_VIBCM/444-679
D3ILR6_9BACT/729-1088
G4CRF2_9NEIS/481-734
G1Y4G6_9PROT/493-793
E0FNS0_ACTPL/454-697
E5CER4_9BACE/375-622
E9TSS9_ECOLX/380-628
H9UUA1_ECOLX/395-662
D0TQR3_9BACE/585-1009
B4TNQ6_SALSV/382-649
G0J3M7_CYCMS/536-790
H9UND4_ECOLX/1-101
C2FXI6_9SPHI/601-1036
B0NN95_BACSE/424-669
F5K781_PSEAI/587-907
F4SV80_ECOLX/514-759
BTUB_VIBVY/386-612
H1TYV4_9BACT/439-693
G4QE01_GLANF/561-861
D0SCZ9_ACIJO/429-564
A5V3I0_SPHWW/458-719
E1DQR1_VIBPA/407-623
G5FQ31_9PSED/465-745
F4AHF4_GLAS4/449-671
D7ZKB7_ECOLX/510-746
B3R9G1_CUPTR/478-735
D7VUD3_9FLAO/487-728
E4VVY4_BACFG/672-1123
Q841C9_NEIME/431-669
E8IRJ3_ECOLX/475-712
E0QZT9_ECOLX/493-728
G1Y467_9PROT/553-877
G4DCB2_9GAMM/446-702
G0B5C5_SERSA/487-746
G0AHL8_COLFT/512-776
G4IKS7_9RHIZ/585-897
E2M8N5_PSEUB/533-781
A4AWD3_MARSH/382-609
F3S9P9_9PROT/527-804
Q13LJ4_BURXL/545-793
F9Z666_ODOSD/789-1179
G2A279_ECOLX/373-640
C9KXU2_9BACE/625-1041
H4LUX2_ECOLX/141-391
I1B757_ECOLX/456-724
B8CK92_SHEPW/464-716
Q7NNQ0_GLOVI/2-126
Q3RDY2_XYLFA/608-867
B4RHW4_PHEZH/531-828
Q8Y190_RALSO/471-704
E1VR33_9GAMM/529-787
G0L926_ZOBGA/618-1033
D1W5U7_9BACT/694-1101
G6YN35_9ALTE/476-698
I0DS63_PROST/473-712
B0H8D0_YERPE/406-630
F3PMH7_9BACE/632-1018
F6B283_DELSC/581-816
H4W480_ECOLX/349-521
H4PLD6_ECOLX/464-714
A9MYR8_SALPB/469-717
H7VZM4_CAMCO/461-757
A1RID6_SHESW/496-736
A3WGH5_9SPHN/562-834
Q483W0_COLP3/499-778
D7IPD2_9BACE/701-1113
G0L5M9_ZOBGA/608-1029
B2IDA2_BEII9/517-803
D1JRQ4_9BACE/542-938
C4TS40_YERKR/483-763
B6VS30_9BACE/700-1088
A0Z5P0_9GAMM/554-842
F9YPI9_CAPCC/696-1086
G7EPZ7_9GAMM/592-899
B7B4Z8_9PORP/333-786
E5VF68_9BACE/538-937
G2PS45_MURRD/663-1093
O54507_SALCE/458-726
G2ZY51_9RALS/552-788
D6D1G7_9BACE/881-1082
D7J3S1_9BACE/629-1048
C4N4X7_ECOLX/65-198
F4NG46_9ENTR/448-696
Q3BM14_XANC5/601-973
E8H3K2_ECO57/464-714
H4UH53_ECOLX/474-730
D4VLD4_9BACE/399-682
H0Q397_9RHOO/460-717
E8SP93_NEIGO/453-712
A9K478_BURML/498-766
D3UIS5_HELM1/430-727
C7P9W2_CHIPD/629-1013
F9TXR0_MARPU/403-648
G9S4J0_9PORP/602-1044
D4YXG6_SPHJU/622-933
A7M345_BACOV/630-947
D3IPU7_NEIME/273-359
F6F3B0_SPHCR/473-738
D5VHM2_CAUST/701-962
F9H3F7_HAEHA/269-535
E7A827_HAEIF/469-744
E4MFB6_9BACT/914-1094
D3IPD4_NEIME/266-370
G6ADM5_9BACT/444-690
F4KX72_HALH1/602-993
F6GEF0_LACS5/618-976
D4KFJ4_9FIRM/421-612
D0W6E9_NEILA/553-717
F4DMW7_PSEMN/502-591
D4IL17_9BACT/561-842
C3QED3_9BACE/711-1106
G7FE38_9GAMM/86-356
G4ABG6_AGGAC/738-1024
G8TBL0_NIAKG/656-1079
A7MKC6_CROS8/490-724
A6KYZ0_BACV8/610-1030
O68881_PSEAI/487-763
F4QRM3_9CAUL/628-984
E7THN3_SHIFL/456-668
F7LK87_9BACE/660-1110
C0BK35_9BACT/429-677
Q2Y622_NITMU/426-687
F4C8X6_SPHS2/591-1012
G7Q6R7_9DELT/440-695
C7LJV8_BRUMC/413-660
D2QMP1_SPILD/580-854
F0S6C0_PEDSD/624-1083
A3XYQ8_9VIBR/467-708
H5TE80_9ALTE/650-957
F7L4F5_BACOV/597-998
G6DWM7_9GAMM/455-702
G5RC18_SALET/465-750
D5VHL4_CAUST/662-1017
A3LFQ0_PSEAI/445-692
B8KIM2_9GAMM/377-634
H7Z691_CAMJU/458-754
E4T1K2_PALPW/642-1047
H1UGU3_ACEPA/567-818
A3QFB4_SHELP/652-933
D7VI03_9SPHI/617-1059
Q49099_MORCA/496-758
A6V6N9_PSEA7/389-634
H4UBC1_ECOLX/510-746
C8WEX7_ZYMMN/528-792
E1WSL0_BACF6/504-780
F4KKN5_PORAD/460-709
A7JQ49_PASHA/636-927
E8LT51_9VIBR/446-696
G7FJQ9_9GAMM/555-795
D7IYB1_9BACE/508-766
D1PGY7_9BACT/578-940
C6UWQ5_ECO5T/510-746
D1JJG3_9BACE/709-1125
A1KS66_NEIMF/491-721
D5BH80_ZUNPS/613-1044
B6ZZV4_ECO57/493-728
D0TL17_9BACE/580-854
H1NRM0_9SPHI/620-1046
F4KWM7_HALH1/647-1078
A1VTB7_POLNA/509-819
Q04V17_LEPBJ/517-771
G8T9G7_NIAKG/699-1145
B7MAA4_ECO45/475-712
D8BN11_ECOLX/432-671
Q6CZ51_ERWCT/494-758
D0IMJ5_9VIBR/386-610
C3REV8_9BACE/644-1074
G6EFV4_9SPHN/478-748
B6IQV7_RHOCS/599-940
F3PJ23_9BACE/602-861
E9W5E6_ECOLX/493-728
G4C4U9_SALIN/454-702
H6MJH4_ECOLX/411-659
D5VK16_CAUST/492-789
Q1VC90_VIBAL/471-710
H1NQV9_9SPHI/711-1168
H8W6S7_MARHY/407-657
C6UCI6_ECOBR/464-745
B5CTT5_9BACE/673-1081
E4VPC8_BACFG/436-686
G7AT62_VIBCL/386-610
A9DIX6_9FLAO/650-1037
A4VJ32_PSEU5/380-603
B4EUU5_PROMH/478-719
H1NJF1_9SPHI/475-745
D4V593_BACVU/625-1033
B0T5M9_CAUSK/494-754
A6ABG9_VIBCL/442-697
A4C5R7_9GAMM/613-953
A0Y4M9_9GAMM/548-862
Q7M9D6_WOLSU/463-735
Q66C60_YERPS/511-752
B5SB95_RALSL/3-59
G0GT94_KLEPN/449-697
D6D065_9BACE/612-1060
H1UL25_ACEPA/1-282
H1Y884_9SPHI/718-1133
A6GSE0_9BURK/474-730
D5CRN5_SIDLE/470-710
E4T1L4_PALPW/498-778
A3WJN5_9GAMM/565-900
G2L5H0_PSEAI/488-729
A6KX55_BACV8/627-1029
H7ZR12_CAMJU/424-697
E1SDW3_PANVC/488-736
E4MA19_9BACT/697-1097
F9I7S3_ACIBA/744-1028
Q0C2R4_HYPNA/601-860
F3I402_PSESF/489-727
Q666M0_YERPS/475-713
Q2RW14_RHORT/429-679
C5ZXI5_9HELI/430-697
Q9JXZ0_NEIMB/477-707
F4QI89_9CAUL/624-898
E6RGS7_PSEU9/682-1009
B3C437_ECO57/493-728
H8KUG0_SOLCM/645-969
B5JLD5_9BACT/444-689
Q2SIA5_HAHCH/382-636
F3J6R5_PSEAP/452-686
E2NMA9_9BACE/599-988
F7LDU4_BACOV/591-976
F2IZW5_POLGS/446-694
F8XC32_ECOLX/395-662
C3QRK9_9BACE/714-1128
G8UN83_TANFA/672-1071
B3CHV6_9BACE/614-858
H1DCZ4_9PORP/609-1027
H6RHY9_9BACT/530-798
Q57P70_SALCH/394-642
A6EFT2_9SPHI/703-973
D4SXR7_9XANT/731-996
G8UMR1_TANFA/589-1001
E1ECV0_VIBPA/434-692
Q3BY59_XANC5/597-961
Q0JZD3_CUPNH/470-731
Q4KGT7_PSEF5/474-717
F6AQP8_DELSC/614-855
E1X9J6_HAEI1/446-719
F9IQV4_ACIBA/468-716
G8T798_NIAKG/681-1093
H4J5C1_ECOLX/514-759
D7J8X9_9BACE/645-1043
H3QXC4_BRUAO/436-675
F7L7L9_BACOV/459-708
H0QAM2_ECOLI/395-662
H1GGX7_9FLAO/575-831
Q5GWI4_XANOR/542-804
A6EP35_9BACT/519-765
Q1GUP0_SPHAL/666-987
D7K964_9BACE/743-1128
G9FZU5_HAEIF/469-746
A4BXZ8_9FLAO/551-753
F6IEY0_9SPHN/509-781
D3HX48_9BACT/442-689
D6D4V6_9BACE/656-1093
H1URP9_ACEPA/512-772
C7PLN7_CHIPD/615-1024
B5D441_9BACE/613-1035
D1DUJ6_NEIGO/652-942
Q5LEE9_BACFN/643-894
A6V4Z7_PSEA7/557-793
E8VVN8_VIBVM/446-686
D4W9B5_BACOV/653-1062
Q3SNL0_NITWN/588-820
E1WSE1_BACF6/594-997
C7JNP7_ACEPA/501-757
C6XV58_PEDHD/532-936
F0Q252_ACIAP/513-744
D7VJN5_9SPHI/764-1160
A6A6V0_VIBCL/452-711
D4T559_9XANT/473-711
I1AH43_PSEAI/516-789
E5UXY0_9BACE/605-1075
D0TV32_9BACE/651-1051
F7M5C7_9BACE/525-944
H4LZQ3_ECOLX/411-659
H4NPU8_ECOLX/464-714
F7LFM8_BACOV/613-1029
G0DQD0_9GAMM/484-796
D1W6M6_9BACT/672-1080
C4I1Q6_BURPE/479-717
H5E759_ECOLX/12-289
A4CA05_9GAMM/802-974
A7LQJ2_BACOV/591-1025
C6HXS2_9BACT/699-967
Q2T7X2_BURTA/464-724
D7ZZQ3_ECOLX/510-746
B8E6C7_SHEB2/484-796
F2G9L0_ALTMD/585-859
H3SWB5_PSEAE/567-883
G9TC84_SALMO/382-649
A7FK53_YERP3/400-664
G5SNG8_9BACT/885-1098
E2MZZ5_CAPSP/587-983
F3GED7_PSESJ/469-702
Q3BRI8_XANC5/639-995
F0E6A3_9PSED/3-71
B5ZCS9_GLUDA/469-740
I0K8Z7_9BACT/578-921
B5RC38_SALG2/395-662
E9U4S0_ECOLX/468-718
C7KJ93_ACEPA/511-833
B1KKZ9_SHEWM/533-801
B0GQ78_YERPE/468-724
H0KNU5_9FLAO/585-866
C6RN11_ACIRA/453-704
B9KR69_RHOSK/472-698
E5UXI4_9BACE/696-1107
G2U425_PSEAI/566-879
A5VEF4_SPHWW/511-779
D4SRQ0_9XANT/471-712
H5A9L7_ECOLX/142-423
E1KRH4_9BACT/507-782
Q3J3S1_RHOS4/376-610
B6VTZ8_9BACE/545-824
F5P739_SHIFL/464-745
B3CAL1_9BACE/594-997
E1WUK1_BACF6/644-1058
C4X519_KLEPN/505-742
E5BDF7_9FUSO/1024-1103
B1ZLD6_METPB/450-713
F5IWF2_9PORP/891-1041
A4YX41_BRASO/543-791
A9BWQ2_DELAS/486-729
G4G185_9GAMM/454-702
H1FBH5_ECOLX/456-724
F6ILY2_9SPHN/465-722
F8S302_9BACT/7-305
D1YMV7_9FIRM/517-760
E9W2J4_ECOLX/510-746
F5L2X6_9FIRM/605-891
B0GLS9_YERPE/468-724
E1HGA3_ECOLX/525-773
B6VXD0_9BACE/608-1011
A1F854_VIBCL/380-473
D0TGF9_9BACE/631-1027
D1JSN3_9BACE/606-1001
H1NTG8_9SPHI/768-1197
F6F373_SPHCR/515-777
G5WGG6_ECOLX/464-745
A4Y3Y5_SHEPC/443-682
B4W7V2_9CAUL/565-822
F9UCM8_9GAMM/494-755
H1IMM2_9BACT/464-722
H5JHB2_ECOLX/394-642
A6WK34_SHEB8/430-695
B6W1Z1_9BACE/748-1137
G2TDI1_RHORU/411-698
Q1VSV2_9FLAO/572-991
Q9A7D2_CAUCR/594-880
F4UAE5_ECOLX/395-658
C6XZN8_PEDHD/714-1144
D4T4Q9_9XANT/471-712
F0BRT6_9XANT/667-956
B8CRJ7_SHEPW/453-689
C2M6T5_CAPGI/621-1037
Q48CE3_PSE14/510-769
A9GRQ1_9RHOB/422-663
B7VA14_PSEA8/567-882
D4VGA9_9BACE/599-1011
Q7MZ55_PHOLL/537-785
Q5QZY4_IDILO/409-682
H5EST3_ECOLX/525-773
B2JZR7_YERPB/432-671
D0D6V5_9RHOB/507-702
E6K4G8_9BACT/622-1078
E8KHY4_9PAST/539-803
Q64MU9_BACFR/633-1050
A7M480_BACOV/864-1070
D5BGE1_ZUNPS/633-1003
I0K994_9BACT/621-1032
D4WYN3_BACOV/694-1110
E7RNQ6_9BACT/601-965
G7G0Z1_9GAMM/558-812
F5IZF9_9PORP/611-1035
H1D8L2_9FUSO/2-104
I1B418_ECOLX/420-668
B2FHH2_STRMK/464-748
Q46Q17_CUPPJ/481-766
I0KSH2_STEMA/691-971
A5WFM4_PSYWF/593-846
E1YPJ8_9BACE/468-731
Q5LHX3_BACFN/662-1055
B7UVS4_PSEA8/564-849
B6BVI1_9PROT/405-658
Q63RE8_BURPS/516-755
Q5LGV1_BACFN/658-1088
Q1RA80_ECOUT/476-720
Q5NLH1_ZYMMO/485-734
A5ZIE7_9BACE/633-1080
Q8Z4H1_SALTI/457-725
I0K5X4_9BACT/650-1084
C3RF36_9BACE/895-981
D4XIC8_9BURK/580-819
F8N8R1_9BACT/666-1075
Q8PH33_XANAC/510-763
G2Z529_FLABF/600-945
F0SD36_PEDSD/498-758
E5UY21_9BACE/614-1001
Q748L9_GEOSL/449-698
Q5LGH2_BACFN/436-686
F0BRE0_9XANT/484-742
H1GQA0_9FLAO/461-717
H7RYW5_CAMCO/461-757
H9UTL1_ECOLX/493-728
E6KWI0_9PAST/762-1048
Q841E1_NEIME/431-671
G6E2E1_9GAMM/482-742
D2QIQ7_SPILD/658-1079
B4W8J4_9CAUL/455-707
F4CF22_SPHS2/465-701
Q15ZN4_PSEA6/659-963
C6IEL4_9BACE/613-1026
B7AHZ7_9BACE/706-1101
C3RDP0_9BACE/620-1089
A3M5A0_ACIBT/488-720
G5GN21_9FIRM/573-848
A4C9Q8_9GAMM/520-790
B2SHJ3_XANOP/635-1009
H8FH14_XANCI/688-977
Q2NC60_ERYLH/613-903
C6RZL7_VIBCL/479-749
D7K3D2_9BACE/624-1063
H7TEK0_CAMCO/447-701
B9MIB6_ACIET/444-697
G1Y4Y3_ECOLX/510-746
B3XHR0_ECOLX/510-746
G7FZ16_9GAMM/476-716
E6SYS4_SHEB6/579-863
E4R4U3_PSEPB/551-794
B0NV98_BACSE/636-1067
F7LCP7_BACOV/613-1030
Q87HS4_VIBPA/434-692
F3WZ09_9SPHN/482-721
Q58ZM3_HAEDC/646-948
B3JMV0_9BACE/584-985
G9AM51_PANAN/441-723
Q1BWC3_BURCA/512-748
A5F1I4_VIBC3/452-711
H8KXJ9_SOLCM/735-1098
A7GVX2_CAMC5/446-714
B2IKZ7_BEII9/479-717
D1RVM6_SEROD/466-706
G5SD53_SALET/488-712
F0F966_9BACT/502-739
C3RGV3_9BACE/547-952
A3M159_ACIBT/421-690
D0C7H9_ACIBA/488-720
F0RAJ5_CELLC/578-832
C3REW0_9BACE/648-1105
D2QSI1_SPILD/748-1201
E1DU63_VIBPA/452-677
H1BVR8_ECOLX/493-728
G0JLB1_9GAMM/509-776
F6BUY1_SINMB/415-665
H1RKZ3_COMTE/541-784
A7M629_BACOV/742-1179
F0H5J7_9BACT/648-1032
F5KUK7_PSEAI/407-652
F2G2B9_ALTMD/447-688
F5JSZ5_ACIBA/470-703
F5MUZ0_SHIFL/441-697
C1DIQ4_AZOVD/563-806
E6VC99_RHOPX/514-785
D8IVA5_HERSS/470-704
E6B2Q7_ECOLX/422-661
D0TNL6_9BACE/623-1089
Q841B4_NEIME/432-670
Q88MX2_PSEPK/414-679
B2K1I5_YERPB/468-724
F0S6T0_PEDSD/628-1070
Q3BW06_XANC5/514-787
E3GTM3_HAEI2/469-744
D8K6I0_NITWC/424-688
F3LLF7_9BURK/441-692
E5V8H9_9BACE/610-727
G0GK27_KLEPN/470-728
I0K8A8_9BACT/643-1053
F9SC92_VIBSP/448-710
H1XJC1_9XANT/484-742
E9TUB0_ECOLX/460-727
H1YEY8_9SPHI/799-1199
E7HA76_ECOLX/474-730
A3LCM1_PSEAI/385-614
Q5R0T9_IDILO/604-892
D8F425_9DELT/413-673
C5BT68_TERTT/601-896
G0GUF7_KLEPN/470-751
A3SUY7_9RHOB/479-711
C7JQL7_ACEPA/513-768
C5TQ55_NEIFL/494-734
E5BDF7_9FUSO/677-801
A5UE54_HAEIE/484-722
G6XLA6_9PROT/639-981
F4R2N9_BREDI/474-720
C3Q0K4_9BACE/474-722
B8KT88_9GAMM/488-747
D9UAQ0_MARHY/431-680
B8CMX5_SHEPW/605-918
G9FZX8_HAEIF/469-743
F9BVH4_VIBCL/444-679
D3IPD9_NEIME/274-378
A6UBJ5_SINMW/483-723
G4KE63_YEREN/393-626
F0F521_9BACT/731-1114
D1PGZ1_9BACT/516-1002
B0NT05_BACSE/693-1145
F7LLK2_9BACE/658-1088
G7FXM7_9GAMM/579-884
E2N9C6_9BACE/663-1109
D1DFZ6_NEIGO/627-916
D4WTF1_BACOV/680-1083
Q840Y7_NEIME/434-672
Q21SZ8_RHOFD/610-876
C7L7N2_ACEPA/470-718
G0J6D4_CYCMS/626-1072
A1KVG6_NEIMF/618-907
D3IQ49_NEIME/264-368
F2KGB5_PSEBN/567-806
C8TRH7_ECO26/448-696
G5XQ91_ECOLX/493-728
G6AHW4_9BACT/624-819
E9YMI9_ECOLX/475-731
A0KXB7_SHESA/669-942
E3DCW6_ERWSE/488-734
E5U1C3_ALCXX/462-698
E7ZCX8_SALMO/488-723
F1X9L3_MORCA/496-758
A7AHK2_9PORP/637-1041
E8BRE7_SALMO/454-702
Q0HZF6_SHESR/441-712
A5XI22_BURML/498-735
F7LGZ6_BACOV/705-1120
D1XZ45_9BACT/475-715
A4Z1C8_BRASO/552-792
D1NE16_HAEIF/36-128
Q47XV4_COLP3/625-960
A7LVI4_BACOV/623-1022
F6IF38_9SPHN/528-816
G7G0K3_9GAMM/670-926
Q2BMJ3_9GAMM/465-714
E4VU91_BACFG/627-1044
Q12CX3_POLSJ/451-726
Q8P4J3_XANCP/470-711
I0Y5W0_9BURK/478-766
D4W9M1_BACOV/674-1119
A1BAQ5_PARDP/579-767
F3Q2R2_9ENTR/469-705
A3XQW5_LEEBM/656-1065
F5Z8F4_ALTSS/470-746
A5VZ94_PSEP1/590-861
F8JHY5_HYPSM/575-852
F4VPP8_ECOLX/409-655
B8GXZ0_CAUCN/499-770
H1GLF1_9FLAO/635-1064
D5QRJ3_METTR/518-790
A5FD40_FLAJ1/579-1001
H4SCP5_ECOLX/464-714
F8EFE6_RUNSL/721-1134
G5CN55_SPHEL/577-820
Q027K9_SOLUE/375-598
G2PRS1_MURRD/650-935
B5C7U2_SALET/390-613
C6I7H8_9BACE/644-1058
C9PT14_9BACT/729-1089
D4WHX2_BACOV/637-1100
E7H7A2_ECOLX/510-746
G2JJ79_ACIBA/492-733
A0LZ70_GRAFK/609-1017
A1ZWA2_9BACT/610-1023
D7I8U3_9BACE/977-1177
E1WKX7_BACF6/662-1055
E4M7B1_9BACT/727-1137
C6I748_9BACE/606-1001
C6Z749_9BACE/700-1088
Q841G3_NEIME/425-663
Q0ASR5_MARMM/592-888
B6VZZ2_9BACE/471-722
I0QXV9_9ENTR/475-709
A6L341_BACV8/720-1116
D0HQI5_VIBCL/479-749
F0APX2_NEIME/460-719
H3KJR3_ECOLX/460-745
D5QTY2_METTR/503-738
D0G9V0_BRUML/436-680
H0PBX4_9SYNC/620-852
A5EE21_BRASB/491-796
F0S6Z3_PEDSD/612-1040
D3IPN8_NEIME/256-342
C9PUZ7_9BACT/509-747
D7XHB3_ECOLX/395-662
D1PUD2_9BACT/634-916
H7S702_CAMCO/461-757
C2FYN6_9SPHI/568-1005
A5XVU6_BURML/420-680
B1JAT8_PSEPW/471-674
A4CA35_9GAMM/440-711
A1RG08_SHESW/452-719
A8AE71_CITK8/417-677
G8Z3K2_ECOLX/65-198
A4Y302_SHEPC/474-715
Q0I030_SHESR/490-765
G0IVY8_CYCMS/529-787
Q63NQ6_BURPS/490-758
E4MFP5_9BACT/839-1021
A9HDI3_GLUDA/507-786
D1D9P9_NEIGO/625-914
F8XR65_9GAMM/4-175
C7K0S2_ACEPA/547-821
F6IIE3_9SPHN/559-849
H1Y5A4_9SPHI/616-928
F0BG95_9XANT/607-777
F2IGX1_FLUTR/541-799
F0H890_9BACT/636-1055
E9VVM2_ECOLX/390-613
E5UBM5_ALCXX/477-717
A3GSU3_VIBCL/444-679
F7LZF2_9BACE/698-1099
E5C7V7_9BACE/634-775
H3R010_BRUAO/397-619
D3LWK6_9FIRM/271-518
F7LL66_9BACE/627-1044
C9WY19_NEIM8/1-47
H8DWJ9_9NEIS/349-636
D5VK42_CAUST/453-719
F2BDW4_9NEIS/159-489
F3GLN1_PSESJ/4-69
B0RP41_XANCB/592-946
H1YJ28_9GAMM/446-693
Q6N878_RHOPA/538-735
G2PKA1_MURRD/671-1079
F0BN77_9XANT/514-776
A0YDY1_9GAMM/598-908
Q0HEJ7_SHESM/441-712
C7KNY2_ACEPA/546-816
H1HDS6_FUSNU/467-721
E4MT44_CAPOC/693-1066
B2UD85_RALPJ/508-758
B3CA24_9BACE/609-1021
C6Y3R3_PEDHD/550-952
D0TSA2_9BACE/526-925
Q7AE47_ECO57/448-696
D1K3T0_9BACE/670-1107
E6VC38_RHOPX/491-774
F3INI5_PSESL/504-741
Q3SSZ2_NITWN/580-814
I0HXZ6_RUBGE/470-734
B2IDC1_BEII9/497-781
E5CAU3_9BACE/663-1080
E8GM20_SALMO/465-750
A6LGF4_PARD8/595-964
E4REF5_PSEPB/473-708
D7IHE7_9BACE/706-1107
C6S8K3_NEIML/624-913
C1AAV4_GEMAT/642-873
D1D5C9_NEIGO/575-921
F5KSK1_PSEAI/487-763
H0F837_9BURK/547-793
D7I126_PSESS/469-701
B1K945_BURCC/500-746
G1UKY7_9BACE/698-1099
A8EFG2_BURPE/462-683
H5CIK9_ECOLX/464-745
G1W864_9BACT/513-759
C2DNS1_ECOLX/390-613
G5TC27_ECOLX/473-729
F4CCN3_SPHS2/607-998
Q0IKM9_VIBAN/450-692
E6SST5_BACT6/564-960
G1WC05_9BACT/724-940
E4VZM4_BACFG/697-1088
A9MQZ4_SALAR/454-702
C4GZM1_YERPE/468-724
A9BST8_DELAS/575-821
B2FTM0_STRMK/561-808
F2MZP6_PSEU6/436-739
F6IIA1_9SPHN/429-671
C3QFH4_9BACE/645-1041
B1YY70_BURA4/461-693
C3J9G0_9PORP/529-860
F0RBW3_CELLC/641-1073
C1DRX2_AZOVD/471-756
C9PWL4_9BACT/552-835
G2FCZ5_9GAMM/2-172
Q2IWQ4_RHOP2/517-756
H1Y6N5_9SPHI/620-1050
E7T7F9_SHIFL/474-730
A4C3L3_9GAMM/509-798
F7LLB0_9BACE/616-1052
F3HX46_PSESF/514-825
C3QIL1_9BACE/724-1136
E7P1H4_PSESG/533-781
A8LJG9_DINSH/476-739
A5VBT6_SPHWW/466-721
H7V6S1_CAMCO/424-695
B1ZLF7_METPB/509-742
E1CR79_VIBPA/469-711
A9W8P7_METEP/516-752
E4U165_SULKY/449-686
D3I6K3_9BACT/648-1032
E7Y8D7_SALMO/455-723
E0SIJ8_DICD3/498-769
F5K1K3_PSEAI/564-849
D7K2V2_9BACE/731-1124
D7IHA1_9BACE/407-749
A4YCH5_SHEPC/455-700
F7SXI8_ALCXX/428-682
I0MFG6_SALET/395-662
D4C2Z9_PRORE/438-713
F4SIN7_ECOLX/448-696
H8ZXJ1_NEIME/651-941
D5H5Q2_SALRM/636-1038
A5FFG1_FLAJ1/629-1006
Q1MZ94_9GAMM/435-724
F9AKN0_VIBCL/387-609
E4PNT6_MARAH/414-666
E8AQ45_SALMO/465-750
H8GMP2_METAL/641-911
F7LB49_BACOV/8-195
H3MRH2_KLEOX/488-788
G8TEW1_NIAKG/616-1072
B6W175_9BACE/670-1063
Q2G840_NOVAD/513-778
F0EEG8_9PSED/295-538
D4DQX9_NEIEG/482-708
A9WW11_BRUSI/436-675
H4REU2_ECOLX/448-696
A1EPX2_VIBCL/397-651
E6SUX2_BACT6/642-1083
F5J5U4_9RHIZ/568-811
Q480W2_COLP3/659-1005
B8L977_9GAMM/502-775
B7AJ16_9BACE/597-906
G2F5R7_ECOLX/464-745
Q2N5G4_ERYLH/592-893
G6DZ22_9GAMM/582-923
E7ZZ90_SALMO/469-717
D5VK75_CAUST/446-728
E9YPY7_ECOLX/395-658
F9Y3G6_9RHOB/596-863
Q8YUX0_NOSS1/621-853
B2U519_SHIB3/493-728
F5KRL6_PSEAI/516-789
E4RWB4_LEAB4/599-990
E7G484_9HELI/591-873
B0KNV3_PSEPG/471-683
F3PIZ6_9BACE/615-1012
A4YWV9_BRASO/570-809
H7W3W9_CAMCO/424-694
C3QQ52_9BACE/637-1078
C4UJX6_YERRU/461-699
G0BZY2_9ENTR/492-730
D6JYC3_ACIG3/462-695
B7NND4_ECO7I/411-659
B0HWC4_YERPE/429-685
E6BDL8_ECOLX/487-732
D7IBG5_9BACE/632-901
D4IQH7_9BACT/693-1134
D5BI92_ZUNPS/622-1031
G0IVJ7_CYCMS/675-1074
B0KF88_PSEPG/774-1044
E4P526_ECO8N/448-696
B5D1U5_9BACE/599-1001
BTUB_ECO24/390-613
D0MKE9_RHOM4/422-661
F8EQ71_RUNSL/599-1002
H4JA71_ECOLX/373-640
B6IY25_RHOCS/438-691
B1JNH2_YERPY/424-675
E8KGP6_9PAST/464-707
D5VGP9_CAUST/525-858
F8EBP2_RUNSL/652-1041
A7LRK6_BACOV/753-1183
D5QVR7_METTR/584-820
Q8CVW8_ECOL6/422-689
F3S956_9PROT/555-827
A8T4E4_9VIBR/418-563
D5QJC4_GLUHA/585-892
B1ZWM7_OPITP/627-923
E4TC35_RIEAD/532-780
D1PWY0_9BACT/692-1109
F4C4S0_SPHS2/493-772
C6IC80_9BACE/705-1124
F4N3H9_YEREN/1-230
F0TKL2_RIEAR/518-906
E9VAM7_ECOLX/475-712
G8UJW4_TANFA/618-1040
H1RBH1_SALMO/459-695
A7AHZ9_9PORP/401-626
E4TMD4_MARTH/544-809
H0HE74_RHIRD/559-806
C5AX37_METEA/496-732
C3QZH1_9BACE/837-996
F9H0L4_HAEHA/619-954
I0ZPP2_ECOLX/514-759
D1W103_9BACT/618-1026
C7JHU6_ACEP3/283-543
C1HHA4_9ESCH/475-712
Q1Q9G4_PSYCK/426-696
P77069_ECOLX/411-659
A6EK05_9SPHI/774-1172
B1ZTJ7_OPITP/727-879
G7BJU3_VIBCL/437-692
A4NNS6_HAEIF/484-722
D4V5H6_BACVU/707-1077
D8NN02_RALSL/424-682
F0BRZ5_9XANT/451-709
C6XPD4_HIRBI/599-855
B4SLC2_STRM5/451-684
B3JQF9_9BACE/577-1010
Q9I226_PSEAE/567-882
F1ZA65_9SPHN/677-1014
B3JFD5_9BACE/492-761
E8ATW6_SALMO/455-723
H8KXX2_SOLCM/419-657
H1KNG8_METEX/493-775
E8IN73_ECOLX/395-658
H5VYM0_SALEN/395-662
F9I6S6_ACIBA/478-717
G0C8H9_9ENTR/480-722
A8GHK4_SERP5/480-722
Q02UN8_PSEAB/516-789
C6W145_DYAFD/580-823
A7M2U0_BACOV/632-872
G0ATS7_9GAMM/411-665
E4W1Q1_BACFG/710-1108
B3PEE2_CELJU/741-1049
D7XR99_ECOLX/475-731
B6ALD9_9BACT/699-973
D5BH78_ZUNPS/62-453
A4WCJ1_ENT38/394-655
G0L173_ZOBGA/671-1079
F3WQT3_SHIBO/390-613
B0NLT2_BACSE/579-985
E2NG92_9BACE/919-1111
A6WUI7_SHEB8/458-705
E3DFZ0_ERWSE/430-686
E4R5W3_PSEPB/569-802
A6KZA9_BACV8/637-1027
B4S5X0_PROA2/382-612
F0R2H4_BACSH/639-1042
Q8PPJ3_XANAC/596-884
C9Q2G2_9VIBR/397-651
D6D3E3_9BACE/678-1075
B6C1B2_9GAMM/479-722
G9ASU7_PANAN/456-704
F4AW21_KROS4/450-716
H1H5G7_9FLAO/674-958
A1Z0R1_NEIME/454-713
C9PTA0_9BACT/612-1005
Q7NNT3_GLOVI/598-841
D7I0M6_PSESS/562-800
G5H6E5_9BACT/402-651
B1K7Q1_BURCC/487-725
Q4KGW8_PSEF5/507-805
E7TDA8_SHIFL/418-695
F0RAC3_CELLC/558-876
Q5LAT1_BACFN/720-1132
Q47232_ECOLX/432-671
A9F1K7_SORC5/642-1028
H1HAN4_9FLAO/479-753
B2IFV5_BEII9/495-745
E8LEP0_9FIRM/435-684
D2ESF8_9BACE/902-990
D5QX34_METTR/584-830
F8WY58_9PORP/836-1015
C6RIS9_9PROT/391-664
D0MH24_RHOM4/978-1074
Q21M65_SACD2/610-905
Q7NNU6_GLOVI/521-753
F0B2G7_NEIME/462-702
E9TA67_ECOLX/395-662
Q2VEW1_VIBAL/469-711
C3Q9U4_9BACE/653-1117
B2P8U8_ECO57/395-658
F4ASZ3_GLAS4/497-737
F3BIP6_PSEHA/624-903
C3REH1_9BACE/688-1104
B3DC54_BURM1/476-764
G2KYM5_PSEAI/709-988
B9BUL9_9BURK/446-714
G5KK24_ECOLX/141-423
A7JTS5_PASHA/462-690
G4A0E5_AGGAC/567-804
G9G031_HAEIF/469-745
F3E2Q5_9PSED/420-663
B4WDP9_9CAUL/613-845
C7KXV8_ACEPA/470-718
A6B2K6_VIBPA/561-865
A3KV80_PSEAI/465-745
Q643Q9_PASMD/579-847
D2EY98_9BACE/620-1016
G8T8S5_NIAKG/616-1019
G9TN43_SALMO/390-613
Q2JT39_SYNJA/524-803
G0L6J8_ZOBGA/675-991
B4T336_SALNS/488-723
E5CB45_9BACE/634-919
D3IPN1_NEIME/274-378
Q1I8P4_PSEE4/567-811
H1HQK2_9BACT/603-1004
E8LC93_9FIRM/392-619
Q1V319_VIBAL/397-651
Q82SY1_NITEU/604-849
A7LQH6_BACOV/285-544
D0CDB7_ACIBA/390-615
F9GZQ0_HAEHA/813-1092
F5ITB7_9PORP/621-1055
B7BDI0_9PORP/631-1047
F4LB59_BORPC/473-746
B6IRL4_RHOCS/420-663
F3JR93_PSESX/562-801
F2KVD6_PREDF/521-925
B9B1X0_9BURK/589-832
Q2G9G9_NOVAD/456-695
D7IDW2_9BACE/643-1069
G9SGP1_CITFR/466-763
E2N756_9BACE/435-836
Q3A0A2_PELCD/412-650
D7K7N6_9BACE/542-953
H0TJN8_9BRAD/577-854
G9UFD6_SALMO/454-702
B8CLU1_SHEPW/617-941
B3JN63_9BACE/855-1081
F0AD90_NEIME/473-703
H1Z715_9FLAO/660-1038
B2IIU4_BEII9/607-859
H0KVQ3_9FLAO/468-713
B2N6S3_ECOLX/395-662
G0K2R3_STEMA/486-718
H4QMQ3_ECOLX/451-688
D1PY96_9BACT/510-802
C3QDN9_9BACE/617-1039
H7V036_CAMCO/424-695
H4NUY0_ECOLX/411-659
E6L1W3_9PROT/449-694
E8DSU4_SALMO/455-723
C3QR94_9BACE/603-1021
E1QJ68_DESB2/462-706
F3WZU7_9SPHN/648-918
A5V3P2_SPHWW/451-698
D3IPS3_NEIME/274-378
F7LIJ6_BACOV/703-1107
F8FWB9_PSEPU/466-701
G8TCP2_NIAKG/625-1022
B4R857_PHEZH/469-697
C6XVU7_PEDHD/610-1005
H3L3Z8_KLEOX/486-745
F6ET44_SPHCR/481-718
D1JRQ2_9BACE/571-980
D3IPA6_NEIME/274-378
D2UFP2_XANAP/396-619
H3TNB8_PSEAE/385-614
G7G461_9GAMM/446-720
E6XLY8_SHEP2/551-858
D1BQF0_VEIPT/384-621
Q2YBD6_NITMU/435-686
G6EH28_9SPHN/540-817
G2LQH7_9XANT/686-977
E2QM02_ECOLX/448-696
G2SH35_RHOMR/612-970
C2G0T1_9SPHI/612-1033
D7VSF9_9SPHI/747-1162
D3V0J7_XENBS/491-731
F2K7J1_PSEBN/478-712
D7DKV2_METS0/380-621
D4XL94_ACIHA/462-695
F0BH68_9XANT/472-737
F0R0U4_BACSH/608-1040
D7ILG1_9BACE/640-1081
B3EGR4_CHLL2/574-827
D2QIL0_SPILD/633-1042
A8GHH4_SERP5/453-623
O87343_NEIME/652-942
D8MPI3_ERWBE/460-713
B3WIN6_ECOLX/525-773
A0Z7Y6_9GAMM/568-827
A6L3W4_BACV8/491-776
H1HJS4_9BACT/451-699
F4CB91_SPHS2/720-1184
Q7CT31_AGRT5/568-811
C7CBC9_METED/496-727
B7BDJ8_9PORP/443-692
D0LNW5_HALO1/477-730
F0H8L8_9BACT/498-793
C9X3G1_NEIM8/624-913
D4VP35_9BACE/585-878
D3I0K1_9BACT/625-1054
B0KGT7_PSEPG/525-773
H0MPY5_SALMO/390-613
B0T3V2_CAUSK/619-923
D3NYH5_AZOS1/412-649
C9MIA1_HAEIF/450-722
B3R8C1_CUPTR/523-816
D1JNU5_9BACE/518-783
D7K621_9BACE/379-626
H8L705_FRAAD/533-807
F3PW07_9BACE/695-1122
A8ERN4_ARCB4/450-676
D3IKI1_9BACT/588-997
H7FS83_9FLAO/677-1104
Q3M2C6_ANAVT/630-861
C4KSL5_BURPE/462-683
A8AJM5_CITK8/461-746
B0TIR5_SHEHH/588-920
G0J1G6_CYCMS/651-1057
G5R2E9_SALSE/362-391
H4VEF3_ECOLX/493-728
Q5LFP1_BACFN/504-780
D0SMM5_ACIJU/423-676
E7JIX2_ECOLX/390-613
Q934H8_HAESO/470-759
C6IIV4_9BACE/601-987
B5ZEG2_GLUDA/453-719
F2HU94_BRUMM/474-696
E4QIF3_METS6/550-779
C2HYE2_VIBCL/411-658
E4R6L9_PSEPB/568-807
E1WQ73_BACF6/436-686
D7VRM5_9SPHI/579-834
E7TQR2_ECO57/390-613
E6MRG8_9BACT/253-646
D4ZAI6_SHEVD/481-726
E4QIQ2_METS6/473-703
A7ZKK5_ECO24/493-728
H5AX12_ECOLX/373-640
E5WVJ0_9BACE/652-1090
A3WYG0_9BRAD/569-803
E5CAX9_9BACE/581-1026
E6MSL5_9BACT/692-1106
G5X5Z1_ECOLX/418-695
G9G024_HAEIF/469-744
BHUA_BRUAB/415-660
D5EWA8_PRER2/581-1006
F2BD70_9NEIS/458-595
F4SXW3_ECOLX/448-696
G9R9H4_9ENTR/452-689
B2UH67_RALPJ/509-741
F4C2V4_SPHS2/624-1024
G2PSU6_MURRD/578-819
G2B3P2_ECOLX/525-773
F7M3I1_9BACE/532-942
D7K6F6_9BACE/618-1027
B0V9F2_ACIBY/498-735
C7X610_9PORP/647-1070
Q5L9G6_BACFN/637-1070
H4LAE3_ECOLX/493-728
F5IAW3_ACIBA/463-696
G8R2X1_OWEHD/442-743
D2ZYX5_NEIMU/485-715
Q7P4Z2_FUSNV/422-661
E7IED0_ECOLX/586-652
F8GI84_NITSI/386-610
A1RIH8_SHESW/626-965
C2M8W6_CAPGI/472-745
D1JJ69_9BACE/970-1088
Q0JZC2_CUPNH/454-669
G1XXN0_9PROT/694-1022
F9Z5J1_ODOSD/724-1115
H1E4H1_ECOLX/411-659
C4H500_YERPE/516-757
F3WZ60_9SPHN/482-744
E4VW26_BACFG/646-888
E5C5D8_9BACE/781-1188
F7LQ80_9BACE/602-928
B7VP69_VIBSL/422-681
E6XPD9_SHEP2/476-712
A0Z9J9_9GAMM/501-686
H3SSB0_PSEAE/551-794
Q64SV4_BACFR/494-766
D5VHP9_CAUST/561-824
F6IDV5_9SPHN/497-791
F4ASC3_GLAS4/526-779
F7L4P9_BACOV/717-1113
A5F030_VIBC3/513-783
B5ELI0_ACIF5/471-737
D1K863_9BACE/626-902
D0H6L3_VIBCL/452-711
F3U590_ECOLX/473-710
F8EW55_ZYMMT/907-1021
H7SRW5_CAMCO/449-703
D5CQY2_SIDLE/497-736
A6Q5G8_NITSB/427-682
H0A1W2_9PROT/495-738
D8B351_ECOLX/432-671
E6SST0_BACT6/522-906
C9PYG1_9BACT/461-719
E5C7U6_9BACE/505-913
D2EV99_9BACE/590-1015
F9YPE5_CAPCC/485-756
Q39HG6_BURS3/614-852
A0L2S5_SHESA/455-701
A7LYG7_BACOV/602-1020
G7EVE9_9GAMM/16-276
F2EV02_PANAA/470-704
Q1VPA4_9FLAO/393-692
E4M8B9_9BACT/743-1182
G4SYX2_META2/506-793
E7HAG6_ECOLX/493-728
D1PVV2_9BACT/634-1022
C4UQ79_YERRO/506-742
A1W4T8_ACISJ/485-716
B8H3J5_CAUCN/573-877
A1JNV4_YERE8/474-712
D3IIU6_9BACT/450-696
G4LL02_PSEAI/465-745
E4R4Z7_PSEPB/582-840
C3QAD4_9BACE/664-934
E8IEY9_ECOLX/411-659
A7K134_VIBSE/466-729
I1ATU9_9RHOB/427-646
Q11XN3_CYTH3/625-1023
F6IK16_9SPHN/435-679
H1GM41_9FLAO/515-776
D7MZV5_9NEIS/453-707
G4AH55_AGGAC/1-89
A7M406_BACOV/632-903
C3R101_9BACE/3-278
C2M8N8_CAPGI/500-767
B0HW11_YERPE/424-675
F1XMD9_ECO57/391-668
F0P0Q2_WEEVC/407-682
A4C3B2_9GAMM/445-684
F2G6V9_ALTMD/337-554
D6V730_9BRAD/538-771
A0Y5G2_9GAMM/665-958
E1RWY6_ECOUM/464-714
Q889G6_PSESM/411-655
D4VQ54_9BACE/590-953
A5VBD6_SPHWW/478-729
F7LK54_9BACE/623-863
E4P2H6_ECO8N/421-655
F4UME1_ECOLX/448-696
C6ILU6_9BACE/605-1046
C6IFR4_9BACE/19-498
G9Z1U2_9ENTR/376-655
A6L904_PARD8/519-924
F8NC68_9BACT/615-1031
H5FSJ4_ECOLX/464-745
G3ZJR1_AGGAC/496-787
B0SEN4_LEPBA/550-793
F0JWK2_ESCFE/373-636
D0SA14_ACIJO/472-730
D7JYD3_9BACE/719-1114
B7VA34_PSEA8/566-879
G2IMR7_9SPHN/652-1030
A0Y7S5_9GAMM/666-959
B5CUG2_9BACE/682-1099
H1H3S7_9FLAO/644-1037
D2MK10_9BACT/614-838
G7SSZ8_PASMD/906-990
C9LTK9_9FIRM/425-657
Q8PR40_XANAC/445-703
H3TK50_PSEAE/407-652
F0N097_NEIMO/653-943
Q6W1T3_RHISN/475-712
G6EG13_9SPHN/506-761
D4Z773_SPHJU/484-767
F3PI37_9BACE/660-1067
D2QLW8_SPILD/650-1065
B8KVI6_9GAMM/551-837
G7A8A9_VIBCL/397-651
A7LYE2_BACOV/623-1089
C7KX38_ACEPA/520-593
Q09BJ6_STIAD/398-645
C6W1L1_DYAFD/607-1018
C2G069_9SPHI/617-1088
F0Q844_ACIAP/498-736
E7THN3_SHIFL/686-752
D4Z8A5_SPHJU/648-1017
D7JXV3_9BACE/619-1042
F0BJE7_9XANT/518-700
D3ICP2_9BACT/458-922
E8SQP2_NEIGO/4-115
G2AEB5_ECOLX/493-728
C5CPR4_VARPS/439-738
G8NYR5_GRAMM/558-788
E5Y687_BILWA/435-631
C6Z5I3_9BACE/655-1033
F3PLU4_9BACE/638-1058
H9BUC5_SALEN/1-135
F3L0F9_9GAMM/444-685
F0APM8_NEIME/487-717
F8GZS1_PSEUT/451-767
A6GVY9_FLAPJ/626-960
A7GYL1_CAMC5/475-705
C9TWY8_9RHIZ/397-619
G7EYH9_9GAMM/626-977
E6VER9_RHOPX/538-769
G6E1R1_9GAMM/574-885
D7K3Y8_9BACE/713-1145
Q3BQZ7_XANC5/505-771
Q9EZQ6_ECOLX/411-659
E6W218_DESIS/473-706
F3L3W6_9GAMM/443-680
B8E415_SHEB2/411-665
G9W1N6_SALET/443-728
A6KXC0_BACV8/700-1088
G8TLZ9_NIAKG/728-1158
H4SHS0_ECOLX/380-628
F1Z5Q2_9SPHN/513-779
H4U4P7_ECOLX/373-636
E8DGK7_SALMO/490-728
F4TSG0_ECOLX/493-728
B1K6S4_BURCC/467-708
F0KN13_ACICP/478-710
G9S4D5_9PORP/593-1022
A4CED4_9GAMM/446-694
G2IQH7_9SPHN/542-835
Q5LHF4_BACFN/731-1136
E6JJ34_RIEAN/604-1012
A3XMK9_LEEBM/380-610
A3LKY4_PSEAI/514-752
D7IDU9_9BACE/593-1000
H8XUV9_FLAIG/481-738
D6Q0S0_9PAST/420-588
F8CM50_MYXFH/605-862
D7DIX0_METS0/467-743
B3C7N2_9BACE/594-1009
A0KEE6_AERHH/384-610
G8TNJ3_NIAKG/919-1115
B8L6A1_9GAMM/496-810
C1HJS1_9ESCH/428-662
B0T515_CAUSK/517-791
F7Q6K6_9GAMM/490-729
F5IEY6_ACIBA/502-755
Q8A1B6_BACTN/717-863
F1SWC9_9ALTE/961-1168
H8FGX6_XANCI/472-798
E4QIY8_METS6/472-758
D3IQ21_NEIME/274-378
E7IMM6_ECOLX/464-745
B6VVH2_9BACE/579-883
G0J959_YERPE/520-829
Q0B7Y0_BURCM/500-746
H5DIK5_ECOLX/448-696
A0XYB7_9GAMM/610-948
D3IKZ8_9BACT/646-1065
E6NIB8_HELPK/537-812
B5E8F9_GEOBB/440-680
H6SQD9_RHOPH/534-769
A7M001_BACOV/533-937
F0A787_NEIME/462-702
D3I5T0_9BACT/514-810
D5VG51_CAUST/672-958
D3IP71_NEIME/264-368
F7LP01_9BACE/508-913
C6Z7E6_9BACE/467-712
H7FTU8_9FLAO/588-918
G4A5P7_AGGAC/567-841
F1Z604_9SPHN/385-648
F9A4Y5_VIBCL/452-711
C6Z080_9BACE/650-1068
F3S0V9_VIBPA/469-711
A7M079_BACOV/644-1107
D7VTL5_9SPHI/663-1085
G5WEK6_ECOLX/525-773
C5B316_METEA/507-743
H1UAZ1_9BACT/404-628
B2FUN9_STRMK/498-730
C6X172_FLAB3/527-954
A7UXN5_BACUN/569-970
A7V0I4_BACUN/882-982
F3PSV1_9BACE/638-1052
G8VS79_KLEPN/486-786
A0Z7Z2_9GAMM/453-733
Q4KE61_PSEF5/662-943
F4TIC5_ECOLX/198-465
D7K7F2_9BACE/616-1046
E8IMQ6_ECOLX/464-714
D6CT78_THIS3/418-640
A1ISR7_NEIMA/575-921
G0J4F0_CYCMS/736-1168
Y146A_HAEIN/98-338
F5HV97_ACIBA/583-909
E9CK37_9ENTR/347-604
H8L602_FRAAD/494-732
C6VWW4_DYAFD/622-1037
E8J1C7_ECO57/510-746
C2G4P2_9SPHI/721-1145
F7SY89_ALCXX/458-701
A5ZYW1_VIBCL/442-697
D5BI79_ZUNPS/85-489
F0CVL3_SALMO/488-723
D4ZC35_SHEVD/4-228
E4W1C8_BACFG/633-1050
H3MQ74_KLEOX/392-656
Q15SL9_PSEA6/420-705
A6X5J7_OCHA4/460-739
D5EJA7_CORAD/441-694
A4N8K3_HAEIF/448-712
D1JYB4_9BACE/628-1023
E5UQB5_9BACE/624-1040
H5C6X1_ECOLX/432-671
A7AH85_9PORP/647-1091
F4CAX0_SPHS2/639-1045
C9MR77_9BACT/443-689
D5VLP9_CAUST/469-719
I0KTW1_STEMA/618-753
D5C334_NITHN/412-664
F8FVL5_PSEPU/560-803
C9MGU7_HAEIF/708-998
Q11XG2_CYTH3/516-799
H1NTW5_9SPHI/680-1088
B0T178_CAUSK/534-793
C6I5B4_9BACE/970-1088
H3SUD5_PSEAE/445-692
H5WUA7_9BURK/403-640
E4PKS6_MARAH/351-599
E5C772_9BACE/613-895
F0C6Z2_9XANT/556-795
G6ZIK8_VIBCL/452-711
F8EKW6_RUNSL/647-1052
Q9A2Q6_CAUCR/469-711
Q8EEF5_SHEON/545-852
H5QKU5_ECOLX/441-697
G2PIS0_MURRD/734-1139
Q3KI65_PSEPF/522-772
C6SJT5_NEIME/461-720
Q7AC85_ECO57/395-658
I0EKU4_9HELI/586-862
Q82SB3_NITEU/588-822
D4YXG9_SPHJU/627-940
G5QUU9_SALSE/1-129
D4WPS0_BACOV/651-1051
H0KD00_AGGAC/432-669
F6D8I6_THICA/440-695
Q1K101_DESAC/388-619
LBPA_NEIMA/653-943
F6AAT3_PSEF1/571-806
F0TMR6_RIEAR/529-867
D8A112_ECOLX/395-662
F0C4N3_9XANT/434-686
B1Z9G9_METPB/479-711
G7Z9Z3_AZOL4/418-663
C6Y3L3_PEDHD/791-1176
G7EZQ1_9GAMM/448-691
E6K623_9BACT/649-1048
H4RTV3_ECOLX/493-728
B2SNV5_XANOP/496-760
D1K863_9BACE/910-1035
Q1CXP0_MYXXD/510-758
Q5NMG1_ZYMMO/494-795
C6W418_DYAFD/650-902
G9FZW2_HAEIF/469-743
H1XSN1_9BACT/723-982
B0T2Z2_CAUSK/439-684
C3R1E4_9BACE/609-1030
G7HSN6_9BURK/487-725
C6W6C7_DYAFD/469-751
B7S235_9GAMM/675-999
D4VHG3_9BACE/624-1069
A0Z831_9GAMM/374-619
Q6FC88_ACIAD/480-710
H4N2W9_ECOLX/514-759
Q841F4_NEIME/424-662
F7X3A9_SINMM/490-732
Q15XU3_PSEA6/577-881
D4WEH1_BACOV/607-864
A9BW92_DELAS/588-829
Q47VV3_COLP3/517-761
I0G6S5_9BRAD/504-738
E2K162_ECO57/475-712
F5PT75_SHIFL/73-340
Q2SM63_HAHCH/509-749
F9Z3M1_ODOSD/704-1122
D5VIY9_CAUST/439-681
H1NKH0_9SPHI/730-962
D3IPX0_NEIME/274-375
A1W1L6_CAMJJ/445-701
B3C7Q0_9BACE/730-1150
H1BWK6_ECOLX/514-759
I0KPD7_STEMA/760-1037
Q2KTM4_BORA1/481-743
B0MU75_9BACT/414-692
B0T9K1_CAUSK/480-728
G1YP82_ECOLX/448-696
F0RBA0_CELLC/656-1086
Q1RG38_ECOUT/510-746
E4QK90_METS6/468-699
E1R6A7_SPISS/400-656
D2YQS8_VIBMI/397-651
G7RE73_ECOC2/493-728
D3IQ35_NEIME/274-374
C7X822_9PORP/521-803
D7VI58_9SPHI/612-1033
F7UT87_SYNYG/620-852
G7G9F3_9GAMM/429-695
Q8XTK8_RALSO/468-702
F5SRS7_9GAMM/531-773
B1KJN1_SHEWM/519-846
G9G023_HAEIF/469-744
G2IK05_9SPHN/531-865
B1XA12_ECODH/493-728
B8H1R1_CAUCN/771-1072
Q0BZK9_HYPNA/511-773
D7ITS3_9BACE/719-1161
A6EHZ6_9SPHI/589-992
H4JGL8_ECOLX/525-773
D7ILS4_9BACE/690-1106
I1B4C8_ECOLX/514-759
B4RF49_PHEZH/652-1010
E7V189_SALTM/488-723
F0C7K9_9XANT/510-763
F5IWB7_9PORP/630-1075
Q217A3_RHOPB/586-828
C2DKS0_ECOLX/514-759
H8K158_VIBCL/479-749
D4ZA96_SHEVD/623-972
A6F9Z3_9GAMM/487-748
D3LVJ2_9FIRM/441-706
D7K5K0_9BACE/543-798
E5C612_9BACE/698-1099
F6AQS4_DELSC/556-792
D3IPB2_NEIME/274-377
E5X369_9BACE/512-929
E4RC06_PSEPB/452-688
B7AM71_9BACE/613-1058
E0R0L0_ECOLX/432-671
Q62KA9_BURMA/503-740
A4NY02_HAEIF/143-256
F7VHY4_9PROT/380-587
C6Y045_PEDHD/495-774
Q9I3A9_PSEAE/458-698
B8E9P4_SHEB2/489-729
F3HJ47_PSEYM/1-36
H7SEU3_CAMCO/449-703
D3IPV4_NEIME/274-378
B2I7E7_XYLF2/519-762
A8ENY0_BURPE/491-748
D7K8R0_9BACE/660-1088
H8IGW5_PASMH/541-803
D0TJC6_9BACE/602-989
E8NQL8_SALET/465-701
F5KVW9_PSEAI/709-988
E3I4R7_RHOVT/580-848
Q1BQT8_BURCA/494-721
D7J1K9_9BACE/505-913
Q087U4_SHEFN/512-772
F9Q8U2_9PAST/471-655
F8N609_9BACT/490-895
C6VU52_DYAFD/425-655
A5KI36_CAMJU/423-694
G5W0K8_ECOLX/514-759
B3PED1_CELJU/497-752
H4U9Z1_ECOLX/411-659
A5WG00_PSYWF/412-646
B4EN53_BURCJ/500-746
E8AKN1_SALMO/382-649
H4SNF6_ECOLX/464-745
F3S0C6_VIBPA/452-710
C6RFG5_9PROT/483-711
G9S233_9PORP/648-890
F9DG30_9BACT/627-1026
A6GYV9_FLAPJ/607-1059
E2NKI2_9BACE/505-909
E1I2M5_ECOLX/141-391
C7JB68_ACEP3/501-757
Q92YC1_RHIME/487-713
D8IZB1_HERSS/426-708
C0G8V6_9RHIZ/423-670
A6VSA2_MARMS/430-669
E8NKM3_SALET/395-662
H5NLS1_ECOLX/514-759
Q6D7Q0_ERWCT/565-790
C1HU58_9ESCH/409-655
C0QQU3_PERMH/434-692
H4HTC4_ECOLX/460-745
D4ZLV7_SHEVD/463-722
G2BM38_ECOLX/493-728
G2UK08_PSEAI/551-794
D8K5B5_NITWC/466-709
G6AJA5_9BACT/506-910
F5I5P6_ACIBA/488-720
B0VCB2_ACIBY/436-703
Q9EYH1_XANOO/478-719
G1Y0E7_9PROT/662-965
D6D1D2_9BACE/621-1057
D7J9K6_9BACE/725-1146
A9ZCJ8_YERPE/442-689
E8EWF8_SALMO/490-728
B0KJL3_PSEPG/502-814
F8NC75_9BACT/694-1102
B4X485_9GAMM/393-647
C5ZB07_BURPE/445-666
F4KZ42_HALH1/645-1047
A4C4A0_9GAMM/577-902
H1ZCJ2_9FLAO/680-945
I0G7Z8_9BRAD/429-682
E5WWI1_9BACE/622-1028
D7HAJ7_VIBCL/411-658
F9TP17_9VIBR/416-675
F3ZPU6_9BACE/490-753
A9R6U8_YERPG/468-724
G5MM11_SALET/469-737
G8TBH2_NIAKG/676-1118
Y1497_NEIMB/574-920
E1QJV3_DESB2/459-704
A6EKJ5_9SPHI/627-1054
F8YPJ5_ECOLX/525-773
D3IPM5_NEIME/270-356
C4HU74_YERPE/432-671
H8FHL0_XANCI/433-685
H7ZP43_CAMJU/458-694
Q8A3R0_BACTN/604-1016
A7FEX1_YERP3/475-713
G5R2E8_SALSE/4-157
B9D1I5_WOLRE/392-652
H3ZDL9_9ALTE/423-683
G7TBM8_9XANT/586-851
Q15QC2_PSEA6/537-780
Q2G942_NOVAD/384-633
F7M615_9BACE/591-976
C3R9X6_9BACE/615-1016
C7PHF2_CHIPD/630-1050
E6L6L8_9PROT/537-770
B8FM13_DESAA/339-564
A9D5I2_9GAMM/136-397
A0KYI5_SHESA/596-936
G0JV96_STEMA/490-784
E5X1C0_9BACE/661-1094
F0R3Y1_BACSH/407-624
G0J3T3_CYCMS/661-1095
A0KT35_SHESA/490-730
A6L4W2_BACV8/474-722
F3GS96_PSESJ/1-34
A4SJE3_AERS4/560-867
C6I814_9BACE/684-996
F8DV23_ZYMMA/720-1057
Q8E8X7_SHEON/410-664
F1VP55_MORCA/756-1072
H5DLG2_ECOLX/373-640
H7Z732_CAMJU/455-708
A6AQM7_VIBHA/495-729
C4N4X1_ECOLX/65-198
B8Q4H7_PSEAI/570-814
B1ZBX0_METPB/499-735
F5ITT4_9PORP/616-1011
E2NB01_9BACE/628-1069
E8CMD0_SALMO/469-717
D4VKF6_9BACE/636-1061
C6W4U4_DYAFD/752-1154
B7B7Q5_9PORP/232-643
F0A801_NEIME/460-719
A6FAI7_9GAMM/452-715
F1ZAR0_9SPHN/502-840
F7THW3_PASMD/468-726
F0A7Y5_NEIME/510-807
F5KWC1_PSEAI/577-882
A1B6G8_PARDP/473-717
F5P9T8_SHIFL/238-472
H4PPL9_ECOLX/3-214
D4IIK2_9BACT/629-1090
E1GX87_9BACT/500-759
Q304S5_ACTPL/457-685
F0E603_9PSED/342-580
G0L912_ZOBGA/604-1028
F3WX89_9SPHN/730-1010
B0MUE6_9BACT/399-682
E6XKZ5_SHEP2/455-700
H1NZP0_9BACT/448-688
Q8EDM8_SHEON/461-731
B4SLL5_STRM5/609-974
A6L123_BACV8/754-1155
F5X819_PORGT/520-832
C8TD80_KLEPR/470-751
G0A0M3_METMM/389-604
D6KIX6_9FIRM/629-942
D3IP79_NEIME/274-378
H1ZF72_9FLAO/409-659
G2IPT3_9SPHN/475-707
G7LVQ8_9ENTR/603-881
H3KIZ4_ECOLX/488-730
H3QCV8_BRUAO/415-660
D3IJ64_9BACT/523-806
F8DW16_ZYMMA/494-795
F8GRN3_CUPNN/467-698
E5V664_9BACE/600-1024
C4N4X5_ECOLX/65-198
B3CFA6_9BACE/647-1047
F7T5Y9_ALCXX/565-799
B3JPV7_9BACE/611-1033
G2Z324_FLABF/607-1044
A1RMX1_SHESW/430-695
Q840Y6_NEIME/434-672
H8W4K6_MARHY/412-685
H4RDL5_ECOLX/493-728
D4XBH4_9BURK/468-704
A7LQR5_BACOV/674-971
D1JL43_9BACE/613-1047
C7CF17_METED/500-737
D1JUU2_9BACE/697-1123
Q62LG2_BURMA/462-683
F7LJ39_9BACE/551-803
E8IYB9_ECOLX/421-655
A3RSP1_RALSL/623-859
A7LXC9_BACOV/710-1138
Q07JV1_RHOP5/499-761
I1AFX1_PSEAI/484-741
E6T8Y1_SHEB6/505-798
B0NUV5_BACSE/638-1073
A7AA19_9PORP/734-1158
Q79AD2_SERMA/598-898
F8JHU6_HYPSM/505-766
E1DPH0_VIBPA/397-651
B2NXJ3_ECO57/514-759
H7W7V9_CAMCO/413-686
H8ZXJ2_NEIME/652-942
E5U8X8_ALCXX/490-732
A9DWF9_9FLAO/602-1002
G0K0Z8_STEMA/518-805
F3QQI7_9BACT/687-1069
G7AK06_VIBCL/15-157
D7HRU9_VIBCL/486-717
A7UXT2_BACUN/639-1034
E4P8I8_ECO8N/468-748
C9V0L2_BRUAO/415-660
Q26EK1_FLABB/405-578
C7PM39_CHIPD/619-1032
F2FDV8_SALDU/490-728
G0K1M4_STEMA/490-729
Q840Z6_NEIME/434-672
C7M3Z0_CAPOD/498-916
D4WXK4_BACOV/516-818
D7J910_9BACE/699-1115
H1NJW3_9SPHI/653-1078
F5ISP0_9PORP/711-1106
H1NP16_9SPHI/659-1093
H5L8G9_ECOLX/363-630
B9TBI5_RICCO/314-562
E7XJZ3_SALMO/382-649
D4WET9_BACOV/531-934
B2I5Q4_XYLF2/481-792
G2HP02_9PROT/547-781
C5CPQ0_VARPS/468-700
F0R6H9_BACSH/718-1197
E8CEY4_SALMO/465-750
F7V9Y2_9PROT/467-720
C9KXH2_9BACE/563-989
C7K843_ACEPA/532-812
D0TQU0_9BACE/418-667
F3PRW2_9BACE/738-1145
D5EYA4_PRER2/620-1021
B6DYL7_NEIME/464-764
LBPA_NEIMB/652-942
E6K3N6_9BACT/617-1030
A3UW16_VIBSP/451-714
D7K8P7_9BACE/637-1045
A5L5V0_9GAMM/429-678
A7DV80_VIBVU/456-740
D3IPM3_NEIME/255-359
C7JZF5_ACEPA/504-790
B4SRC6_STRM5/702-977
G9FZX4_HAEIF/468-743
H0KRK8_9FLAO/547-943
E5U6R2_ALCXX/485-724
Q7MYQ3_PHOLL/507-746
E1HV00_ECOLX/464-745
F4AIW0_GLAS4/411-669
A6FXN5_9DELT/660-923
F0S7J3_PEDSD/422-676
B2UAJ6_RALPJ/402-621
Q2JYH7_RHIEC/486-723
B3PJS7_CELJU/496-785
C7PV52_CHIPD/679-1090
G5FYX9_9PSED/662-982
A7M2M5_BACOV/628-1067
A6GGD1_9DELT/656-919
B5XZY9_KLEP3/463-741
E2NGI1_9BACE/637-1052
D9PTM7_9SPHN/461-722
E6XGG2_SHEP2/484-796
Q4KGY3_PSEF5/566-850
F4GNU7_PUSST/503-746
A3GTB8_VIBCL/386-610
B6QYH7_9RHOB/413-677
G7F1G1_9GAMM/519-785
B7WZD6_COMTE/480-722
B8CNY8_SHEPW/542-836
F0KN91_ACICP/440-691
E1IMG2_ECOLX/448-696
E7RQJ7_9BACT/643-1070
F7VIC5_9PROT/577-918
Q65TT8_MANSM/444-682
F5X9C9_PORGT/398-645
B4WDG3_9CAUL/546-705
F9YUD3_CAPCC/648-1039
F3LMP1_9BURK/470-737
F3IQW0_PSESL/453-691
C2G321_9SPHI/722-1118
G2IT60_9SPHN/468-742
Q0BBC1_BURCM/489-732
A6KY17_BACV8/725-1131
Q0ARX2_MARMM/422-691
D1W6E3_9BACT/635-1056
A9W3U6_METEP/526-819
D0TSZ0_9BACE/618-1049
A7V5R1_BACUN/425-701
D8BPR3_ECOLX/490-770
D0TIZ8_9BACE/642-1055
H8ICG2_PASMH/526-882
Q2C2J8_9GAMM/392-618
I0KGE6_9BACT/561-808
A5ZIW1_9BACE/627-1069
B1M477_METRJ/581-708
H4U3Z0_ECOLX/432-671
A3D135_SHEB5/387-683
Q8A5Z2_BACTN/426-678
H3L6D6_KLEOX/466-724
Q2IU63_RHOP2/484-736
B9TCX7_RICCO/193-479
D0GV27_VIBMI/444-679
B6VRW2_9BACE/409-635
C5S3H3_9PAST/470-714
G3ZDJ9_AGGAC/367-697
C6XSN7_PEDHD/596-1004
D0IA86_VIBHO/485-743
F0R2H2_BACSH/649-1049
D6I632_ECOLX/493-728
D3IQ13_NEIME/274-378
H4KD69_ECOLX/460-745
F9IMT6_ACIBA/454-705
G5KMJ4_ECOLX/448-696
Q8PER6_XANAC/638-1010
F5ZAJ4_ALTSS/569-886
Q3Z315_SHISS/493-728
Q87B69_XYLFT/698-1039
D4WHP5_BACOV/594-1035
D0SM63_ACIJU/406-668
F0AVM8_NEIME/480-723
D7JMS3_ECOLX/421-655
E6XPQ9_SHEP2/522-763
I0ZCP4_HELPX/602-878
F3ZQM3_9BACE/634-1051
H3LW90_KLEOX/387-617
A1RJQ1_SHESW/543-740
H8KY04_SOLCM/428-677
A6GXH1_FLAPJ/502-785
C3QV44_9BACE/615-1020
B9TH89_RICCO/115-439
G8T8E4_NIAKG/616-982
C6VYD0_DYAFD/702-1086
B0SWT3_CAUSK/686-1014
D5QFH7_GLUHA/524-810
E7B1N4_YERE1/474-712
H1RXE7_COMTE/570-803
B8IHN8_METNO/514-748
D1QU14_9BACT/524-772
B7UQ80_ECO27/421-655
E5VBC1_9BACE/625-1055
H0MR08_SALMO/488-723
C9PWC0_9BACT/536-989
D4WVJ6_BACOV/596-989
G4Q560_ACIIR/365-421
H5JT76_ECOLX/510-746
Q15XQ1_PSEA6/856-1217
F0BNK3_9XANT/606-882
G8QHF1_AZOSU/506-758
G7DPJ5_BRAJP/534-776
G8UN92_TANFA/712-1128
C3R9K6_9BACE/608-1016
C9PXD7_9BACT/601-1011
H8KRZ8_SOLCM/628-1097
H0KVQ4_9FLAO/855-1107
F7RXT0_9GAMM/561-706
C9NLK6_9VIBR/769-1029
E7Z6U7_SALMO/390-613
G5UA64_ECOLX/395-662
D1K6E9_9BACE/664-1086
A0M7E7_GRAFK/658-1070
E6B1S5_ECOLX/418-695
C6SJZ3_NEIME/438-705
D7W3S9_9FLAO/375-603
B6BM30_9PROT/412-670
E2N9S7_9BACE/523-806
E8T6D0_THEA1/432-534
H5C5C1_ECOLX/420-668
A5EK71_BRASB/518-795
D5WEF1_BURSC/503-791
C5ZMQ7_BURPE/490-758
D8MUL6_ERWBE/394-655
B7MR94_ECO81/402-626
E4TYW8_SULKY/453-751
G7TC84_9XANT/640-1010
H0QC09_ECOLI/514-759
B7B8H3_9PORP/637-913
Q6SG11_9BACT/1-305
E8QFK1_HELP7/523-789
A6EJS7_9SPHI/624-860
D7K434_9BACE/615-1020
E2NAS6_9BACE/617-1021
D2EWE8_9BACE/643-1042
C7CDH0_METED/507-743
Q0HLK8_SHESM/481-723
E1WVG0_BACF6/705-1124
F0TMR8_RIEAR/513-787
G7F105_9GAMM/4-51
D4WJV4_BACOV/583-1020
F0BXU2_9XANT/473-714
F9JBS6_ACIBA/538-855
D7K223_9BACE/493-758
E5G5I2_VIBHA/107-391
Q48AI3_COLP3/529-816
B2JZF8_YERPB/401-629
H0HQ44_9RHIZ/433-694
I0LSY2_SALET/395-662
H0NBT0_SALET/459-695
E8GCB9_SALMO/382-649
D8JLF3_ACISD/478-711
C3QVW9_9BACE/592-1000
E5CE32_9BACE/718-1109
G0JUZ7_STEMA/481-746
C6XSF2_PEDHD/693-1151
A9H2T1_GLUDA/547-860
B1M7R0_METRJ/495-732
F9DHX6_9BACT/531-828
D7K4N4_9BACE/627-1091
E0XQJ8_9GAMM/425-697
E6SVH1_BACT6/635-1053
H1DDI4_9PORP/473-720
D0TT66_9BACE/696-1138
A5V460_SPHWW/518-789
B6VTT8_9BACE/593-1022
G0CLP2_XANCA/401-653
A3UFB4_9RHOB/580-880
D6CXJ5_9BACE/684-1099
D4VAE2_BACVU/637-1027
F0B4Y9_NEIME/486-757
F4C642_SPHS2/621-1024
F0HAH7_9BACT/533-828
Q4UUC3_XANC8/749-1032
F4VNP2_ECOLX/510-746
B3JGP2_9BACE/624-1083
D7I893_9BACE/643-1051
C1ACI7_GEMAT/584-958
D7K7T7_9BACE/624-1069
E0FMQ9_ACTPL/508-781
G5SNV8_9BACT/680-1004
G5G1W2_9PSED/484-741
C6IN54_9BACE/787-1193
A2TU63_9FLAO/318-738
F3ZSD4_9BACE/638-1042
E4RXL6_LEAB4/381-622
H0TWZ1_9BRAD/488-791
G5FUV3_9PSED/385-614
A3XHF0_LEEBM/620-1004
B0U344_XYLFM/481-792
G4QES6_GLANF/575-880
H1H0I8_9FLAO/644-1066
B3IL38_ECOLX/514-759
D0TEY9_9BACE/499-912
I0VNS7_ECOLX/450-685
E3HG71_ACHXA/574-813
G7UL53_PANAN/473-729
Q66EA1_YERPS/420-697
D7IWD9_9BACE/568-980
C9MKA2_9BACT/692-1100
H1ZCR2_9FLAO/625-1014
G2EH39_9FLAO/591-905
D5B2B5_YERPZ/438-676
D0TN06_9BACE/517-920
C6ZBL9_9BACE/643-1055
A6DS21_9BACT/487-737
A6EUN1_9ALTE/461-701
G5G1M4_9PSED/555-799
Q6D183_ERWCT/485-729
H3PES3_BRUAO/415-660
E1WKK7_BACF6/643-1058
A4BW84_9FLAO/658-1081
C3QZR8_9BACE/628-916
D7J4E2_9BACE/634-1070
G7AKJ0_VIBCL/380-634
A4G3Q7_HERAR/397-620
F0E8J9_9PSED/1-196
G2SG70_RHOMR/500-745
D3I1Y0_9BACT/935-1059
A6GSF5_9BURK/472-704
B1K6D5_BURCC/517-772
Q3SQY4_NITWN/596-832
D4V8G7_BACVU/605-1075
E2XQG6_PSEFL/1-164
G5G1B0_9PSED/448-703
B4RMK4_NEIG2/118-396
F5Q2J4_SHIFL/145-390
E5C698_9BACE/626-950
E5CB19_9BACE/634-1046
F4L8A2_HALH1/556-969
C3Q842_9BACE/387-614
F4KVX5_HALH1/949-1061
C3QMB1_9BACE/724-1136
H1DIE9_9PORP/535-803
H5WKI7_9BURK/394-611
A3J2E2_9FLAO/468-730
F0Q1J2_ACIAP/471-721
B4SQD3_STRM5/502-775
C7K9H0_ACEPA/547-821
D4WJM5_BACOV/613-1033
D7Y0F0_ECOLX/448-696
F8YS13_VIBCL/452-711
D7K425_9BACE/583-979
Q9KM13_VIBCH/442-697
E8RFF2_DESPD/395-639
A4TK03_YERPP/432-671
H8C3S8_CAMJU/459-708
A7V7Y9_BACUN/683-1109
G0K1Y1_STEMA/691-971
I0KEB0_9BACT/629-1025
F0LRB7_VIBFN/387-607
G3IS14_9GAMM/383-606
B5D013_9BACE/532-932
B4SQX7_STRM5/634-981
C7PPG5_CHIPD/542-775
A8UDV6_9FLAO/597-1079
A7ZW98_ECOHS/490-728
F4TZP5_ECOLX/411-659
A7JVB6_PASHA/356-533
Q9KNA1_VIBCH/452-711
Q481A2_COLP3/592-939
G1WEZ8_9BACT/469-720
C7L0E8_ACEPA/547-821
G4LFG5_PSEAI/662-982
C4GPU4_YERPN/453-730
D1PCM4_9BACT/608-1039
B8L522_9GAMM/475-712
E6JF96_RIEAN/444-713
F0F9M9_9BACT/629-1040
G7SU46_PASMD/579-847
A1YXS4_AGGAC/1-146
D1JZX2_9BACE/725-1114
E7UXI3_SALTM/459-695
B6BF89_9RHOB/474-698
D7JY31_9BACE/630-1044
C9Y5K0_CROTZ/475-731
H8B2J7_CAMJU/424-676
D1P4Z6_9ENTR/454-752
Q8P848_XANCP/605-944
A7ZXK8_ECOHS/464-745
B3XFD7_ECOLX/390-613
A8EDT2_BURPE/499-736
F9BTT2_VIBCL/415-660
F3WW80_9SPHN/535-766
C7KRP0_ACEPA/501-757
A7M4Y5_BACOV/743-1128
F7RKQ8_9GAMM/487-757
Q0HDD7_SHESM/497-728
D1K473_9BACE/725-1131
C3RCI1_9BACE/606-989
D0SFM2_ACIJO/502-743
D7VKS1_9SPHI/620-894
B3H325_ACTP7/10-171
C4N4W3_ECOLX/65-198
D4EDK4_AGGAC/567-804
G1XVE4_9PROT/435-673
Q3BVX1_XANC5/623-896
D3IPT8_NEIME/271-375
C9PP58_9PAST/579-847
H2X658_CAEJA/472-738
B7RTW8_9GAMM/467-709
Q1H2K3_METFK/520-799
G1UW22_9DELT/411-702
D3IPZ0_NEIME/274-378
E1WSD5_BACF6/449-706
D3A2X6_NEISU/490-761
Q5LF80_BACFN/718-1126
Q1LS67_RALME/455-718
D0SB54_ACIJO/470-716
Q02A72_SOLUE/413-676
D2YCF1_VIBMI/415-662
D5BCV1_ZUNPS/740-1146
C0BLI8_9BACT/609-932
F0A9Y5_NEIME/486-790
G8Z3J9_ECOLX/65-198
Q3M2B5_ANAVT/470-708
Q1BHZ9_BURCA/537-771
D7IM04_9BACE/431-673
D7K6E1_9BACE/663-1084
F5IP89_ACIBA/478-717
Q2G3Q4_NOVAD/472-729
F2ZD02_9PSED/560-798
Q0C1S4_HYPNA/508-788
D3VDV0_XENNA/129-219
B6W5P4_9BACE/530-791
D3IPU8_NEIME/274-378
F5L0G1_9FIRM/425-659
E7WLH7_SALMO/455-723
F5SWB1_9GAMM/807-1148
F7RKR9_9GAMM/546-860
B3C8Y6_9BACE/606-1024
H3MJJ1_KLEOX/516-761
E2NE87_9BACE/643-1054
A4YBL1_SHEPC/511-803
F4CF73_SPHS2/428-788
D3IQ30_NEIME/258-362
D0SSC8_ACILW/434-732
E6XIS3_SHEP2/427-677
Q5NRM9_ZYMMO/469-788
A6WRX7_SHEB8/444-683
G3Z2Z4_9NEIS/1-53
D6D1H1_9BACE/638-1046
F1ZG25_ECOLX/464-745
D0RZW9_ACICA/470-705
D5C840_ENTCC/452-700
E6X0R3_NITSE/421-666
F7L5H1_BACOV/714-1128
G0BQQ1_9ENTR/473-729
H4MQ15_ECOLX/421-655
B0RPV8_XANCB/466-708
D4WUN6_BACOV/632-1030
A2TWU5_9FLAO/601-1013
F9Q8L2_9PAST/426-692
B0H162_YERPE/420-697
F7LDN8_BACOV/644-1067
A2PAD3_VIBCL/392-646
B0T6Y6_CAUSK/917-999
B7RV92_9GAMM/408-638
F8JG89_HYPSM/566-801
Q3BMC0_XANC5/687-976
Q9KIB0_PORGN/502-754
E4TS53_MARTH/578-988
C7XBP9_9PORP/681-1124
B5XXF9_KLEP3/472-730
A5FLW0_FLAJ1/616-1042
C6IS31_9BACE/551-941
H8ZXL8_NEIME/651-941
B5XZ10_KLEP3/387-617
Q5QV85_IDILO/481-718
A1S5F0_SHEAM/648-967
Q2KUI3_BORA1/427-655
D3IPX9_NEIME/265-369
A6EIN4_9SPHI/681-1087
H0L603_SALMO/390-613
A9ZCL4_YERPE/468-724
B2SSP1_XANOP/894-968
D0ZC63_EDWTE/500-741
H4PSJ6_ECOLX/244-467
B3C8D1_9BACE/654-1089
A9H872_GLUDA/549-834
G0B4Z1_SERSA/456-711
H5LXX1_ECOLX/464-745
D0TER2_9BACE/695-1104
H5WAK1_RALSL/468-701
D5VDH8_CAUST/571-900
G8TRM7_NIAKG/710-1152
F4QV23_BREDI/516-775
D2YFX1_VIBMI/493-747
F7LVI8_9BACE/655-1085
E6VML6_RHOPX/532-776
B2PRQ2_ECO57/493-728
E5V6I2_9BACE/638-1057
F4QPC6_9CAUL/622-989
D6D6A8_9BACE/611-1006
Q5LGV3_BACFN/970-1088
D7XZW8_ECOLX/390-613
D5BCS1_ZUNPS/699-1125
E9UAJ4_ECOLX/489-725
G2S0W0_ENTAL/525-773
D2EWV6_9BACE/608-1019
H1XCV3_9XANT/477-733
Q1CNQ2_YERPN/520-829
E8RTM8_ASTEC/769-870
A0KYR1_SHESA/681-944
F5S697_9NEIS/395-682
F4DTK5_PSEMN/488-745
F3LT15_9BURK/540-807
D5BLW9_ZUNPS/746-1148
E4MBA6_9BACT/724-1179
F5J272_9PORP/593-1011
G0CCI3_XANCA/504-798
B9THV8_RICCO/194-295
A0Y7B8_9GAMM/562-863
D1E778_NEIGO/492-763
F3IEJ7_PSESL/503-815
A8ACK7_CITK8/686-752
C2FUX9_9SPHI/465-741
B1HIY2_BURPE/499-736
C6C8P8_DICDC/468-704
A4C5C9_9GAMM/472-715
H8KYF7_FRAAD/486-718
H5BYV7_ECOLX/390-613
B1ZXK2_OPITP/654-895
H4TPV4_ECOLX/464-714
F4N397_YEREN/475-709
C8UPP7_ECO1A/448-696
D1Q0T1_9BACT/641-1094
G8W378_KLEPN/463-741
G1Y1I0_9PROT/313-573
B7NLU4_ECO7I/464-745
A8HA11_SHEPA/429-649
F0P0N7_WEEVC/678-911
G5GDR8_9BACT/677-1127
C4S1Y2_YERBE/479-760
C7JN94_ACEPA/272-550
G8LKZ0_ENTCL/396-619
D6L0W6_9NEIS/501-824
D1VYX6_9BACT/764-1216
B8GY84_CAUCN/441-686
D2EVC5_9BACE/532-931
C2FWW2_9SPHI/619-916
D4V3W2_BACVU/708-1097
F5ZDZ9_ALTSS/589-837
Q5NLH9_ZYMMO/529-792
E2WQL3_ECOLX/510-746
C6Y3R5_PEDHD/606-1055
A5L0T7_9GAMM/496-681
F3C7H2_PSESG/399-550
H1UGT5_ACEPA/569-847
C7L398_ACEPA/508-785
Q1CZJ4_MYXXD/408-655
D6V8N7_9BRAD/566-825
Q1GXU5_METFK/774-1053
F3PWX3_9BACE/606-1011
F4KYC5_HALH1/655-1064
G4IUV1_9RHIZ/551-826
H3TM15_PSEAE/516-789
H8MTM4_CORCM/657-1064
A7LU01_BACOV/673-1098
E8RFD6_DESPD/357-573
A3PP96_RHOS1/484-714
A2U0E3_9FLAO/587-993
G7R8J3_ECOC2/418-695
H4N8K0_ECOLX/141-391
E5UBY1_ALCXX/435-694
E5C5Y4_9BACE/882-1086
D5ET14_PRER2/611-1005
A5VFX3_SPHWW/512-771
G2SJK1_RHOMR/527-813
F9GQA3_HAEHA/473-783
F3RQG5_VIBPA/397-651
B4WXE5_9GAMM/487-727
E5CCG1_9BACE/627-1008
Q0KF78_CUPNH/486-749
B8L7P8_9GAMM/800-991
H3SSF1_PSEAE/516-789
F9ZWU2_METMM/486-775
F1ZCF6_9SPHN/555-818
F6F122_SPHCR/518-772
B0RQ80_XANCB/654-912
F0MI89_NEIMG/439-706
F3C650_PSESG/486-638
Q1CB96_YERPA/475-713
E8PHJ7_ACIB1/359-591
Q8PGQ6_XANAC/610-958
C7KGW3_ACEPA/567-818
A6GL05_9BURK/447-709
D3IPI4_NEIME/258-342
E2KVD3_ECO57/510-746
E5UF64_ALCXX/525-777
F8EJ38_RUNSL/638-1033
A9EDH3_9FLAO/389-585
Q3SFR2_THIDA/429-680
B7RXA9_9GAMM/537-802
H8L367_FRAAD/517-760
H4R1D0_ECOLX/373-636
F3ESZ1_9PSED/392-624
Q3BPL0_XANC5/592-946
G2B8I5_ECOLX/448-696
A3KY55_PSEAI/465-722
E4MAD7_9BACT/636-1041
Q8A2F9_BACTN/611-1026
B4WXP4_9GAMM/438-687
D4WM28_BACOV/673-1127
C3QRM4_9BACE/679-1103
B0V4R7_ACIBY/494-742
G7F6H9_9GAMM/486-725
F4QGE8_9CAUL/694-988
Q8PJK0_XANAC/617-963
F5IVR1_9PORP/464-741
A2TV58_9FLAO/606-1044
E0FDU9_ACTPL/466-697
G8T719_NIAKG/749-1139
H4LRY2_ECOLX/421-655
D2QT83_SPILD/596-1004
C0INM1_9BACT/613-927
B1LDJ0_ECOSM/417-694
C7XCT2_9PORP/710-1132
Q3IHM0_PSEHT/431-707
E7RM16_9BACT/615-1037
G8TQF8_NIAKG/667-990
D3HZZ5_9BACT/598-1030
D5VL36_CAUST/474-721
F0KJR4_ACICP/583-909
F0LD49_AGRSH/423-700
A5FD46_FLAJ1/614-1033
G2SLG5_RHOMR/534-785
D4V726_BACVU/483-887
E8F2P0_SALMO/222-470
C6IDX1_9BACE/659-1106
C3QA43_9BACE/613-1041
G2L9V5_PSEAI/477-717
G2LCW3_PSEAI/564-849
G5KTZ5_ECOLX/411-659
C9LDU3_9BACT/389-650
E1D0U5_VIBPA/415-667
C6IBC6_9BACE/707-1105
G2JHE5_ACIBA/488-720
H8L3L1_FRAAD/469-719
A0B0L0_BURCH/416-641
D5EXN1_PRER2/457-680
YNCD_ECOLI/448-696
Q841H3_NEIME/425-663
E4MSU0_CAPOC/653-1092
G7TI70_9XANT/693-1051
H2CLI6_9LEPT/514-819
H1MAW5_9BACT/758-991
E8VXK7_VIBVM/452-710
I0KJ63_STEMA/576-878
D3I9I4_9BACT/483-887
Q7NXY5_CHRVO/422-698
F9ESG6_9NEIS/481-724
C7M3I0_CAPOD/662-1109
Q8XRM0_RALSO/412-650
A6E6U8_9SPHI/755-1150
F5ML19_SHIFL/251-485
C6SMB5_NEIME/480-723
A5FC74_FLAJ1/588-999
D3SNR9_THEAH/410-663
A6L6J7_BACV8/519-776
D9RWS1_PREMB/621-1073
Q0HY33_SHESR/151-682
D0TDS0_9BACE/496-765
D4WPK7_BACOV/941-1057
A0Z634_9GAMM/503-793
F1VRZ1_MORCA/699-983
F3PVS7_9BACE/488-691
I0KB99_9BACT/677-1068
B8L947_9GAMM/580-857
Q1CBD3_YERPA/468-724
G1XWB0_9PROT/483-752
B9JI05_AGRRK/492-728
C3R5L7_9BACE/628-1023
F2IIQ1_FLUTR/412-481
H1YA25_9SPHI/734-1157
Q080N0_SHEFN/577-824
H8XWE5_VIBAL/454-696
E1WLC4_BACF6/649-1060
D1JLM7_9BACE/700-1119
G6ZBP7_VIBCL/479-749
C7XN44_9FUSO/439-697
C3RGH5_9BACE/604-1022
D9P8Z0_ACTPL/640-930
Q21G92_SACD2/425-692
A3H2Q0_VIBCL/397-651
F5BQD2_SALDU/1-117
G9RLD4_9ENTR/387-611
D3HWB7_9BACT/1-374
A0M0I2_GRAFK/611-1014
A3M1Y5_ACIBT/489-735
D2QD31_SPILD/660-1036
F3PX82_9BACE/611-1067
A6B845_VIBPA/415-667
G7TKI4_9XANT/482-727
D1DLP7_NEIGO/453-712
G5RRY2_SALET/465-750
H9LUM8_AERSA/55-124
A1ETJ7_VIBCL/1-115
H5T7E8_9ALTE/558-868
D4WFE3_BACOV/463-711
C0BGB2_9BACT/666-1063
E2NE60_9BACE/742-1132
E1S5Q7_ECOUM/685-752
Q12RH0_SHEDO/389-591
Q15TU0_PSEA6/563-868
B1M2J2_METRJ/552-854
C3QAH6_9BACE/613-1033
B2FNU6_STRMK/525-857
D3IPA4_NEIME/271-375
G5GN82_9FIRM/464-732
G5FZ12_9PSED/567-882
Q391Q0_BURS3/465-703
H1H342_9FLAO/396-623
G8UN32_TANFA/774-1188
F3PTH3_9BACE/615-1095
G9E7Z1_9GAMM/497-733
E6SSF1_BACT6/631-1055
D6JXU8_ACIG3/470-724
G0L399_ZOBGA/649-1040
F7M198_9BACE/583-984
E4RHC5_PSEPB/414-680
A0Z6X6_9GAMM/533-797
C4F5A3_HAEIF/448-713
D5VEF5_CAUST/522-784
D2UBP3_XANAP/496-810
D0W536_NEICI/468-702
F6AYF6_DELSC/605-839
C9KSW9_9BACE/718-1160
F8WY58_9PORP/608-842
D5BE08_ZUNPS/670-1048
E1YZR5_9BACE/691-1096
A7M0H9_BACOV/618-1059
H7Z1Z5_CAMJU/424-695
B5CAR7_SALET/454-702
E6VNP4_RHOPX/534-771
G9FZU9_HAEIF/469-743
Q8PIR6_XANAC/433-685
F4LCJ4_BORPC/481-701
D0TFU9_9BACE/591-903
Q48I43_PSE14/562-800
G7G3I6_9GAMM/628-739
B0BPY6_ACTPJ/657-947
G2L3F6_PSEAI/577-882
G2IL50_9SPHN/473-746
G0LA73_ZOBGA/665-1111
B2II26_BEII9/491-772
D7IGA0_9BACE/631-1094
F2KKE9_PSEBN/463-667
B1LFG3_ECOSM/448-696
Q1K2R3_DESAC/429-658
E2MKL7_PSEUB/489-727
C9PDK4_VIBFU/444-673
E4VSN7_BACFG/619-1068
G9TQ97_SALMO/465-750
E8KEK6_9PAST/673-744
G2SKR1_RHOMR/504-757
D1DT49_NEIGO/511-808
G8R3N8_OWEHD/388-630
G8TEI2_NIAKG/740-1127
E5CD56_9BACE/731-1124
D7VKH0_9SPHI/774-1088
F0P0S7_WEEVC/474-722
B0HC94_YERPE/478-719
C3R9H4_9BACE/725-1131
G7EVZ6_9GAMM/606-730
D4V4M2_BACVU/756-1227
E7T9J1_SHIFL/464-702
D7JFL2_9BACT/490-762
H6MHE4_ECOLX/395-658
D0MHM1_RHOM4/379-678
F4CED8_SPHS2/532-788
A4XEM9_NOVAD/522-784
G1XWH7_9PROT/516-774
A7M0G7_BACOV/746-1190
F7YKH8_VIBA7/464-727
H1C3F8_ECOLX/153-376
B9KUG1_RHOSK/471-706
A3CZB8_SHEB5/473-723
A1JPJ1_YERE8/416-675
E5ZZ11_ECOLX/456-724
H5CZS0_ECOLX/414-659
A6UYP5_PSEA7/488-729
D0HQD9_VIBCL/437-692
Q4UZX2_XANC8/37-293
A3UTS4_VIBSP/472-713
A3U926_CROAH/492-778
G9S461_9PORP/591-860
A6EBV9_9SPHI/618-1011
A0Y0D2_9GAMM/448-691
A1ZVX1_9BACT/590-894
A8H3P8_SHEPA/516-708
B1HEH0_BURPE/516-754
D8ARQ2_ECOLX/395-662
I0HTD0_RUBGE/451-692
F3L1I0_9GAMM/504-787
D7HX82_PSESS/483-723
H4XZD5_ECOLX/493-728
D3IPT7_NEIME/274-378
D3IPN2_NEIME/261-365
Q304S3_ACTPL/462-693
C0QJM8_DESAH/404-636
H8KN79_SOLCM/426-656
D4VEM8_9BACE/594-1018
D7XIH7_ECOLX/525-773
D3IPF1_NEIME/272-358
A9ACC6_BURM1/618-857
G7TRJ1_VIBCL/386-610
BHUA_BRUA2/415-660
H3LAJ3_KLEOX/392-656
G5G6D7_HAEAP/584-796
G2IN47_9SPHN/507-784
D7VPS2_9SPHI/709-1098
Q841B9_NEIME/430-668
Q8PIA0_XANAC/689-1047
A3KRU0_PSEAI/563-812
H1HKG5_9BACT/593-998
A9KYM9_SHEB9/484-796
B7KNE3_METC4/494-735
B3JNJ6_9BACE/639-1057
F6ICE1_9SPHN/449-687
A5PCH2_9SPHN/593-971
I0GAY3_9BRAD/544-788
D6CPI9_THIS3/507-755
F8ELQ8_RUNSL/591-1030
Q7MXJ7_PORGI/627-1016
Q7MCS7_VIBVY/446-686
G3J0Q5_9GAMM/428-669
A7VMQ2_KLEPN/489-789
Q1CBV3_YERPA/520-829
H5W4Y3_SALEN/510-746
H7VPH3_CAMCO/461-757
G8TBN0_NIAKG/469-720
D0MH24_RHOM4/615-965
A0SYX0_9BURK/498-744
F5J1S3_9PORP/675-1112
E4QPJ2_METS6/399-637
G5WUN9_ECOLX/432-671
C3QHT7_9BACE/607-1072
G8T790_NIAKG/620-1044
F3PMG0_9BACE/614-1061
H7YWE1_CAMJU/452-709
F7LCV5_BACOV/720-1116
H4KG70_ECOLX/448-696
B6W1F4_9BACE/767-1163
E5TZW6_ALCXX/561-795
A9DJ46_9FLAO/629-870
F6DBW4_THICA/382-617
G0J1M9_CYCMS/521-798
A9W8Z2_METEP/525-784
B0QV96_HAEPR/2-249
D1K7R6_9BACE/895-981
D1JQU8_9BACE/465-711
F9ETA0_9NEIS/496-732
C6IIQ3_9BACE/609-1025
D5VGH1_CAUST/538-789
G9U4H1_SALMO/490-728
H0KUH8_9FLAO/875-990
H5I1D1_ECOLX/493-728
D5BES2_ZUNPS/624-1011
Q0HMK7_SHESM/480-726
F8FZM1_PSEPU/572-810
D2F1I1_9BACE/658-964
A6VTK8_MARMS/447-713
D4WIQ7_BACOV/595-980
E8CDD1_SALMO/490-728
F3QR39_9BACT/648-1119
G7CUX1_AERSA/410-656
B0RPU0_XANCB/394-623
B2FQ28_STRMK/578-906
D7K8J3_9BACE/608-843
E2PE15_NEIPO/1-45
B3C5R6_9BACE/669-1084
E8GLK6_SALMO/459-695
G4LBN1_PSEAI/535-782
F6IG11_9SPHN/482-757
Q93F17_SHIFL/525-773
C8WAT6_ZYMMN/732-1069
B5ZGD1_GLUDA/564-883
E6SXS7_SHEB6/455-702
F0B6T3_NEIME/510-807
G5QVF6_SALSE/463-699
G5R1F3_SALSE/488-713
Q9I442_PSEAE/564-849
H1NTC7_9SPHI/547-802
G1YLZ6_ECOLX/464-745
Q1QSF6_CHRSD/498-735
D2YV81_VIBMI/415-542
F8NBQ3_9BACT/636-1069
H1YGG1_9SPHI/723-1117
G9S4U2_9PORP/622-1054
Q63JH4_BURPS/491-748
A2W100_9BURK/798-1036
C6I277_9BACE/610-1015
B7KZL0_METC4/492-725
C7PPV4_CHIPD/733-1137
O33902_9GAMM/635-969
B0MZE8_9BACT/544-682
A5VFS5_SPHWW/517-772
A4N3S1_HAEIF/163-252
Q39GN1_BURS3/510-749
D6JY49_ACIG3/422-689
C7JNQ8_ACEPA/571-811
B3CFN5_9BACE/676-1087
D7K8A3_9BACE/399-682
H4R471_ECOLX/451-688
F1ZAG4_9SPHN/530-817
G4FUT5_9GAMM/477-739
F0C0X9_9XANT/487-833
D8JK44_ACISD/407-649
A3HWL4_9BACT/401-645
G8QGB4_AZOSU/484-745
C1ACL3_GEMAT/263-667
A8I8T5_AZOC5/483-718
E0EW15_ACTPL/403-692
B2S6H5_BRUA1/397-619
Q2YQD0_BRUA2/397-619
H2XBB5_CAEJA/480-588
C3K3P1_PSEFS/573-812
E0F8G0_ACTPL/403-692
F0AHF0_NEIME/486-757
Q9CNX2_PASMU/672-962
B6VXU7_9BACE/650-922
E4QPW6_METS6/559-791
H7TI07_CAMCO/449-703
G0LC23_ZOBGA/588-987
F3WUB4_9SPHN/554-919
A4NLY6_HAEIF/624-911
A6KXQ7_BACV8/617-1021
I0ALZ6_9BACT/401-644
F0ML36_NEIMH/568-914
Q64N98_BACFR/545-764
G1ZCM0_ECOLX/390-613
F6IKW1_9SPHN/537-794
F7M3P2_9BACE/941-1057
Q9A9Z6_CAUCR/471-723
Q880C9_PSESM/565-836
H5PML4_ECOLX/373-640
B9T8N9_RICCO/8-179
E9VTK2_ECOLX/510-746
D3R8H4_KLEVT/463-741
Q481H8_COLP3/508-782
C7KH05_ACEPA/283-543
H1Y5A5_9SPHI/663-1080
F0BEI2_9XANT/332-572
D2ETX1_9BACE/630-947
F9BHN6_VIBCL/467-698
G1XVY4_9PROT/632-932
H4SPQ1_ECOLX/493-728
B1KLQ7_SHEWM/563-911
B7MRG4_ECO81/418-695
Q5GZW7_XANOR/489-756
A9KWK5_SHEB9/591-929
B7B773_9PORP/614-1038
A5VRA2_BRUO2/474-696
B7X0L2_COMTE/477-736
F6F2S4_SPHCR/573-853
B4RE01_PHEZH/543-825
C7JND4_ACEPA/488-754
E8Y030_RAHSY/504-740
H0PH79_9SYNC/628-862
E9VM05_ECOLX/427-661
G0AXX7_9GAMM/489-729
D9RX89_PREMB/648-1032
D5VNU1_CAUST/633-941
A5V4Y2_SPHWW/554-806
D0LQN4_HALO1/545-821
D7ILW4_9BACE/620-1009
G6XL94_9PROT/477-758
H1KJ97_METEX/437-686
H6L6S0_SAPGL/528-782
G5G4L5_HAEAP/453-740
E4T7G7_PALPW/802-1202
H1Q3V5_9BACT/533-823
G2HXC4_9PROT/545-789
E6L6M6_9PROT/247-485
C6X8D3_METSD/396-621
G4B7K6_AGGAC/397-649
E4MFN3_9BACT/977-1184
O85086_MORCA/682-999
D0I392_VIBHO/387-608
C4UTU8_YERRO/528-841
G0J1T3_CYCMS/628-1042
C7JQ90_ACEPA/504-790
D8N0E5_RALSL/412-650
G7RGF5_ECOC1/390-613
E0DXY7_9RHIZ/397-619
Q02L71_PSEAB/407-652
H5UXL5_ESCHE/474-730
E7HZH8_ECOLX/514-759
D7IHF5_9BACE/755-1170
D1EEZ9_NEIGO/575-921
F1ZPW5_ECOLX/390-613
Q8PNN1_XANAC/543-805
G6ZJ15_VIBCL/411-658
E7Y6Y7_SALMO/382-649
F0AV14_NEIME/473-703
E0EH89_ACTPL/119-417
A1WNZ9_VEREI/537-765
D8ACT5_ECOLX/421-655
E4T4F6_PALPW/685-1090
Q4V0F9_XANC8/629-921
H4RDA5_ECOLX/391-668
F9ZBM3_ODOSD/772-1034
G2PRU0_MURRD/659-1072
E8PEB5_ACIB1/504-771
A2P929_VIBCL/411-658
F9D0S6_9BACT/674-1082
D3LWM7_9FIRM/847-972
F5SX29_9GAMM/428-662
Q4USE2_XANC8/620-893
F0SA00_PEDSD/635-1033
D1JZ75_9BACE/707-1076
Q6UCX7_9GAMM/455-553
E3A3R6_PSEAI/662-982
G0CK08_XANCA/420-659
G2M0A8_9XANT/505-771
Q8A7N5_BACTN/428-680
C1ABA6_GEMAT/646-1031
F0AN95_NEIME/486-757
E5CDV3_9BACE/618-1027
Q21LR6_SACD2/674-1010
Q9RC04_9PSED/454-690
D7ILZ3_9BACE/467-724
H8XUB3_FLAIG/403-636
D0PH70_BRUSS/436-680
F0FA03_9BACT/509-760
G8LG50_ENTCL/461-699
A7LSZ5_BACOV/584-980
E4VYK0_BACFG/639-1051
F4CA65_SPHS2/676-1076
A3UIY0_9RHOB/571-849
Q5LEE9_BACFN/906-1088
Q89YP5_BACTN/2-54
D6CWG8_9BACE/376-739
D1K6Y3_9BACE/615-1041
F6F1W1_SPHCR/564-820
B9WPS1_9MICC/286-447
E4MFG6_9BACT/735-1134
F9DEU9_9BACT/544-818
E4RQP0_LEAB4/576-850
D3IK27_9BACT/661-1094
C3RGC5_9BACE/687-1198
D7VW25_9FLAO/490-752
F7RJS0_9GAMM/649-915
H5LWR6_ECOLX/510-746
D4V5V0_BACVU/111-511
B5ZLV9_GLUDA/535-814
F9I5V6_ACIBA/447-690
H3PML6_BRUAO/436-675
F5RLW9_9FIRM/754-812
Q15V76_PSEA6/577-893
E2XFT2_SHIDY/448-567
Q3KE31_PSEPF/473-707
G9UB77_SALMO/488-723
G6AHR4_9BACT/464-716
G0K276_STEMA/485-755
F0ABP8_NEIME/486-757
B5MLG2_SALET/465-750
D0C212_9GAMM/467-753
C6M4B6_NEISI/851-1153
G6XH92_9PROT/384-629
G7EQ08_9GAMM/682-1009
F7Q7L8_9GAMM/446-695
D7IDZ4_9BACE/597-1013
A0Z6E3_9GAMM/560-854
C5TN24_NEIFL/553-824
G1Y0I6_9PROT/630-884
G2CJ13_ECOLX/493-728
Q87G51_VIBPA/452-710
C7XEJ6_9PORP/607-1016
H5K9Z4_ECOLX/464-745
F3PX03_9BACE/668-1106
H0FDD5_9BURK/571-804
Q88RH0_PSEPK/584-827
Q1IAY1_PSEE4/476-716
F8DX34_ZYMMA/543-875
H6RH43_9BACT/627-1032
Q07VU7_SHEFN/455-696
C2ME96_9PORP/528-867
D8DZ95_PREBR/418-662
F4L7R6_HALH1/478-741
E0TDR6_PARBH/622-989
D7IPR3_9BACE/710-1100
F4ANL4_GLAS4/573-877
F3Y4Q9_9FLAO/640-1040
F6ALG9_DELSC/478-720
F8C8E0_MYXFH/541-792
A1B2I2_PARDP/422-679
C3QXL6_9BACE/629-1048
A5ZB28_9BACE/642-1063
E6WBA4_PANSA/464-698
B7X473_COMTE/446-683
A5V6D1_SPHWW/502-776
G9FZU3_HAEIF/469-746
D1XVG0_9BACT/636-1030
A3HXB8_9BACT/605-900
E4T1R4_PALPW/514-774
B2VE21_ERWT9/488-737
D4VL43_9BACE/605-988
C2MAS6_9PORP/428-535
F0C4C9_9XANT/469-762
Q8PGJ6_XANAC/467-746
H0F1X5_9BURK/564-809
C7K273_ACEPA/504-790
G2SD35_ENTAL/419-696
C3QZS0_9BACE/416-816
A9CXF0_9GAMM/2-89
A6WUD5_SHEB8/500-736
I1DIW3_9VIBR/414-666
B7MBD3_ECO45/510-746
F3FNZ8_PSESX/486-799
G6H0Q5_9CHRO/656-886
B0SYA6_CAUSK/575-826
A7LW48_BACOV/568-954
Q51132_NEIME/437-696
A6SUK6_JANMA/459-715
F8BTP0_OLICO/527-764
D4Z292_SPHJU/461-708
B1FCE3_9BURK/495-722
D3IPF9_NEIME/271-375
C5BT80_TERTT/626-989
F1ZAE2_9SPHN/522-815
Q02S67_PSEAB/535-782
B3QX83_CHLT3/350-577
D1B307_SULD5/434-646
B5ZJG5_GLUDA/498-815
F0QIU8_ACIBD/478-717
Q1BQ36_BURCA/498-736
B6W4G7_9BACE/629-1104
E5CGW4_9BACE/705-1120
C7PH05_CHIPD/816-1196
H0L743_SALMO/382-649
B7KNG7_METC4/437-686
E7RQZ3_9BACT/704-1122
Q8P5D3_XANCP/600-856
A7A9F4_9PORP/696-1118
D8B4I0_ECOLX/514-759
Q0C072_HYPNA/484-725
D5EVL6_PRER2/651-1089
F3WZP1_9SPHN/449-707
D4T385_9XANT/633-925
G7ENM2_9GAMM/433-707
F7SB50_9PROT/512-792
F4DXJ1_PSEMN/439-693
G0BCU0_SERSA/418-678
G1YD63_ECOLX/397-674
B4WDR3_9CAUL/467-734
B6DYI1_NEIME/463-767
A6EKJ8_9SPHI/463-853
D7IKT2_9BACE/625-1090
G8TCE2_NIAKG/535-848
C9CUM5_9RHOB/437-666
E8JD50_ECO57/493-728
E7HG53_ECOLX/391-668
Q64UU0_BACFR/602-928
G8UPD5_TANFA/649-1048
H8KLY6_SOLCM/641-1020
Q2RZ12_SALRD/407-705
F2KWJ0_PREDF/464-717
B0USI9_HAES2/676-970
Q1CX48_MYXXD/417-663
D7K9P1_9BACE/624-1039
H1YL37_9GAMM/587-937
E4MRW2_CAPOC/621-1046
E7JPI2_ECOLX/373-640
A1JM77_YERE8/447-683
E0F006_ACTPL/607-897
Q3ICW8_PSEHT/519-846
A3HZD0_9BACT/658-1084
B3CBK6_9BACE/647-1071
C7PCV2_CHIPD/446-690
A6UYT6_PSEA7/562-805
A4BWR6_9FLAO/566-871
Q5NNP6_ZYMMO/732-1069
F3IRB7_PSESL/496-759
A7N2T7_VIBHB/2-168
C3Q8A2_9BACE/573-978
G8LLB8_ENTCL/412-660
F4KX26_HALH1/651-1076
G1UL06_9BACE/692-1088
H1FQG5_ECOLX/448-696
G8T6X8_NIAKG/605-1008
D7JCG5_9BACT/409-659
C4UY55_YERRO/423-674
B4WA30_9CAUL/627-924
C6SFP1_NEIME/212-452
A5V8K7_SPHWW/544-822
B7GX50_ACIB3/470-703
B2PU07_PROST/504-776
D1JPY0_9BACE/649-1065
B8Q4I4_PSEAI/533-755
C7K7P4_ACEPA/567-818
F5R9Q1_9RHOO/483-744
A6LD78_PARD8/660-1082
Q39MU8_BURS3/489-728
E7RPR2_9BACT/722-1127
G4AFB4_AGGAC/251-503
D4VLG5_9BACE/607-1072
C6Z5J1_9BACE/674-1105
G1WCH1_9BACT/611-1011
D7K8I7_9BACE/878-1084
D4WUL2_BACOV/630-947
B3WMZ3_ECOLX/514-759
G8ULB9_TANFA/601-999
E6K4V9_9BACT/601-906
D5VJB6_CAUST/513-780
E7P0Z6_PSESG/496-759
G2IJ20_9SPHN/625-989
H1UFL1_ACEPA/608-783
G9S640_9PORP/498-787
F0H7T6_9BACT/737-1145
F9BW14_VIBCL/375-629
H3PK27_BRUAO/397-619
G8WCF2_KLEOK/473-713
E4TD20_RIEAD/444-713
F8XPF3_9GAMM/167-439
F8ECH2_RUNSL/545-812
F1WU14_MORCA/607-953
C6XY35_PEDHD/752-1189
F5J002_9PORP/619-1024
F3S8I2_9PROT/514-769
G9G040_HAEIF/469-744
C4UIS2_YERRU/395-621
D7J057_9BACE/536-946
B0HCH0_YERPE/432-671
G2IKN7_9SPHN/566-843
H1XDW9_9XANT/570-872
G7G846_9GAMM/512-788
C3QX44_9BACE/636-1036
D8JKF9_ACISD/488-720
F5KJA8_PSEAI/566-879
C9DI24_ACIBA/530-802
C6CQM8_DICZE/477-720
H1QCN4_9ACTO/1-183
D6KKH2_9FIRM/425-659
E8RSE7_ASTEC/494-818
D0J7U9_COMT2/600-859
D4WVY4_BACOV/625-993
F5R792_9RHOO/434-667
F9D2J3_9BACT/660-1098
D7NF31_9BACT/630-1037
C3Q4A2_9BACE/603-1001
F5IT65_9PORP/631-1047
OAR_MYXXA/654-1060
E9A3X5_SALET/395-662
G4BZ67_SALIN/508-743
Q887T0_PSESM/571-832
E2NEW3_9BACE/649-1067
E3HET1_ACHXA/428-686
A0Y7U5_9GAMM/623-940
B6W4H6_9BACE/633-1049
A3U7K8_CROAH/519-924
G7LWX6_9ENTR/470-752
B5F5U2_SALA4/454-702
D0TKD4_9BACE/668-1025
H5TF36_9ALTE/571-777
BTUB_ECOL6/390-613
C1HFZ7_9ESCH/514-759
Q1NSQ2_9DELT/424-667
G8Z3K5_ECOLX/65-198
E5UWP3_9BACE/826-885
F4QN74_9CAUL/751-1006
D4VGG1_9BACE/633-1049
D6D8J5_9BACE/401-650
F1Z7D3_9SPHN/690-759
G9G025_HAEIF/469-744
C0Y108_BURPE/490-758
D8JIH3_ACISD/436-703
B8EDP5_SHEB2/512-748
G8ASG3_AZOBR/473-703
A1KS18_NEIMF/480-723
F8EGF9_RUNSL/968-1178
D6D353_9BACE/729-1032
B7VS02_VIBSL/457-711
D4WWA5_BACOV/643-1080
C3QC51_9BACE/625-1041
A8ZKJ1_ACAM1/620-854
G4B554_AGGAC/17-219
D6D3W5_9BACE/591-976
D4VBD0_BACVU/726-1145
E5V5Y8_9BACE/617-1020
E7D2Z7_ECOLX/2-214
B6IRD0_RHOCS/623-987
E7WXZ6_SALMO/490-728
D3IPR4_NEIME/275-379
H5NJP4_ECOLX/425-661
A8TAG4_9VIBR/400-616
F7TMX3_PASMD/171-466
B2PI54_ECO57/395-658
B3X2Q0_SHIDY/493-728
F4KS36_HALH1/661-1064
E4RRH1_LEAB4/588-989
B6ZZ21_ECO57/475-712
B7RZ55_9GAMM/484-763
D1PDQ8_9BACT/462-575
D8DUK7_PREBR/601-1022
Q8A552_BACTN/621-742
C0ABK3_9BACT/406-660
F3BEV9_PSEHA/562-839
D0H250_VIBCL/411-658
G7GAL2_9GAMM/488-730
D4WQC3_BACOV/603-1021
C5BRV3_TERTT/498-754
H8IBW7_PASMH/425-667
B3AKH3_ECO57/418-695
Q71BG1_HAEIF/449-714
G7FJD7_9GAMM/448-690
G2U9I5_PSEAI/465-745
D8J1F7_HERSS/498-754
B4E9A7_BURCJ/475-711
F0R1F6_BACSH/659-1065
F4QHH1_9CAUL/672-935
B3QUK8_CHLT3/518-766
H5GU70_ECOLX/363-630
Q3Z5K7_SHISS/490-728
D6KS04_9FIRM/425-659
Q841I4_NEIME/424-662
G4A288_AGGAC/496-787
C7KJ76_ACEPA/571-811
G5QEB5_SALRU/262-498
D7IW59_9BACE/594-1018
D8EEQ3_ECOLX/475-731
A1V1W4_BURMS/516-753
E0EEH8_ACTPL/657-947
F4AIR6_GLAS4/539-797
D4VC71_BACVU/690-1112
A3HZ55_9BACT/638-1046
B6DYM1_NEIME/463-767
Q3R3A4_XYLFA/698-1039
E7XJR6_SALMO/390-613
A7LZL1_BACOV/728-962
O52981_ERWAM/471-704
G8QUF8_SPHPG/410-634
H1HKC7_9BACT/588-1047
A3U8D0_CROAH/564-807
H1XJJ2_9XANT/623-896
Q5H3J6_XANOR/89-424
D7K387_9BACE/584-980
B0V9K9_ACIBY/467-753
Q8PGT6_XANAC/92-333
Q1Q3G4_9BACT/404-635
E9XMC2_ECOLX/421-655
A3XMC5_LEEBM/640-1041
H5F9S4_ECOLX/510-746
Q1IE39_PSEE4/528-684
Q2L2D6_BORA1/486-730
A3H2A7_VIBCL/442-697
A5TL81_BURML/514-751
G0J4D5_CYCMS/660-1059
C3R071_9BACE/693-1120
G0DLV6_9GAMM/422-661
G6B270_9BACT/521-798
F9BYJ6_VIBCL/347-596
F3FDV3_PSESX/581-810
A6EG46_9SPHI/680-1082
D6IRQ3_ECOLX/395-658
B8JA17_ANAD2/403-640
A6KZE7_BACV8/618-1110
E6VE94_RHOPX/515-748
F8EGV0_RUNSL/652-1120
G8X6A8_FLACA/460-742
F3ZSI0_9BACE/682-1096
D5QFJ1_GLUHA/489-817
B5XV55_KLEP3/486-786
H3LLX1_KLEOX/458-726
G8TD50_NIAKG/655-1101
F9D0Q2_9BACT/624-1046
D8MQM8_ERWBE/497-733
G2CWU9_ECOLX/493-728
G2SDP9_RHOMR/656-1057
C5EZ49_9HELI/419-659
F1VYF0_9BURK/462-697
G4LHI7_PSEAI/469-703
F9ZUK2_ACICS/455-723
A6EKK0_9SPHI/610-1035
Q15WU5_PSEA6/618-938
H1Z9Q2_9FLAO/473-722
C2G1U3_9SPHI/544-787
F3FVQ2_PSESX/3-60
G6F0M2_9PROT/530-770
E7JR59_ECOLX/448-696
A3TV04_9RHOB/456-688
H7R6M2_CAMCO/424-694
D8MZE3_RALSL/570-820
B5RB98_SALG2/488-723
Q89ZH3_BACTN/711-1105
D7IBV2_9BACE/583-984
E5WXI3_9BACE/570-999
F5I0M4_ACIBA/467-753
D2QTH0_SPILD/538-855
H2FZ68_OCESG/464-694
Q63J68_BURPS/437-697
E9TWS1_ECOLX/514-759
C9MG36_HAEIF/623-911
B3QDB7_RHOPT/429-672
H1FND6_ECOLX/387-611
E7TQ48_ECO57/380-628
F9Z9Z9_ODOSD/718-1024
Q1YUD7_9GAMM/641-932
C6Z3U9_9BACE/573-1008
E2NDD9_9BACE/35-452
A6F8E9_9GAMM/446-671
B4R8W9_PHEZH/677-1036
E8E7J8_SALMO/465-750
G0CBJ2_XANCA/654-912
G2DTS3_9NEIS/430-693
Q21GU1_SACD2/688-1017
C6RI80_9PROT/255-499
Q8Z741_SALTI/454-702
H3M4P8_KLEOX/451-699
H5ET16_ECOLX/510-746
C3R5Z0_9BACE/652-1052
E1RL50_XYLFG/440-682
D7VXD0_9FLAO/736-813
F9SEF1_VIBSP/461-704
A3J3Q1_9FLAO/379-601
A3WAJ8_9SPHN/771-980
F0IE73_9FLAO/622-1029
E4RW09_LEAB4/593-1006
H4RUH0_ECOLX/421-655
E2NCA8_9BACE/584-972
F0BNT1_9XANT/505-771
F0KY34_YERE3/464-716
FOXA_SALTY/465-701
G5SVY4_9BACT/518-923
F2FVE9_SALGL/457-725
A5VCI3_SPHWW/489-770
B1M5W0_METRJ/594-738
Q0AP86_MARMM/441-683
E8QPH3_HELPR/700-766
E2ND57_9BACE/698-1107
D9QKU8_BRESC/697-996
A5ZJ75_9BACE/573-982
H0KFI3_AGGAC/738-1024
E7ICY9_ECOLX/363-630
C6VHM1_ECOBD/510-746
F5KF77_PSEAI/550-866
C5T9F2_ACIDE/508-757
A6EI27_9SPHI/686-1083
A6BVX4_YERPE/429-685
I0WI02_9FLAO/612-1026
Q7NNP9_GLOVI/499-735
F0ADP8_NEIME/460-719
E4LMJ9_9FIRM/214-477
Q841F6_NEIME/425-663
H0KS83_9FLAO/367-623
E7YBS2_SALMO/390-613
O85161_VIBVU/449-711
G4E7L2_9GAMM/384-606
C9U010_9RHIZ/413-660
C4N4V0_ECOLX/65-198
F9ZMM0_ACICS/497-739
C6IDY2_9BACE/534-930
Q8EHR1_SHEON/471-714
B9TK04_RICCO/5-211
C5N8K6_BURML/529-777
A3LDK3_PSEAI/585-890
G7ETF9_9GAMM/553-855
F0BPB7_9XANT/560-922
G0AHC7_COLFT/576-816
D3IPL5_NEIME/123-224
H4JLG8_ECOLX/420-668
A7LQR5_BACOV/982-1119
Q5LDR6_BACFN/602-928
Q09E07_STIAD/421-654
Q5UTA2_MORCA/543-817
H1YHJ7_9SPHI/534-811
D7J3D2_9BACE/934-1057
F4AMY9_GLAS4/490-768
C5CQ59_VARPS/475-707
D7IE13_9BACE/585-1020
Q4KK32_PSEF5/491-750
F4ATU9_GLAS4/526-797
A2PBK1_VIBCL/452-711
E6T0I0_SHEB6/571-819
Q2BGM0_9GAMM/416-652
C6D9S8_PECCP/487-745
E6X937_CELAD/606-1002
C7K7T6_ACEPA/283-543
E9UH08_ECOLX/421-655
G2IPA1_9SPHN/482-738
H0PYG9_9RHOO/407-678
H4UKT5_ECOLX/391-668
F3BQ13_PSEHA/512-787
H8C1I7_CAMJU/458-754
G8THI4_NIAKG/783-1154
A1S291_SHEAM/684-975
A6V5H7_PSEA7/452-707
D9QH27_BRESC/571-815
B6VV96_9BACE/573-1003
E1QMQ6_SALET/475-731
G7GFL1_9GAMM/453-706
Q2VR35_PASHA/640-917
F9ZZW1_METMM/428-669
B2SSP1_XANOP/608-887
D7J858_9BACE/719-1169
G5TZI2_ECOLX/432-671
D9PEM5_ACTPL/469-758
C6X889_METSD/510-766
B5RDA9_SALG2/457-725
Q1W0H5_9FLAO/470-743
C3QXG4_9BACE/525-944
D4WQT0_BACOV/448-889
G0EUI8_CUPNN/415-636
E8KYE9_9RHIZ/572-837
G5VYM4_ECOLX/510-746
B6VYB7_9BACE/176-580
A3D5Z5_SHEB5/488-799
I0HXI8_RUBGE/511-751
A9HQ16_GLUDA/103-364
B5ZG59_GLUDA/505-781
E5UQ06_9BACE/638-1050
C9LEH1_9BACT/496-901
A5VBJ2_SPHWW/499-783
B5CV06_9BACE/576-982
Q1I4A2_PSEE4/427-687
I0KA95_9BACT/643-1049
C6I401_9BACE/717-1130
C6XYR7_PEDHD/617-1049
B8L5G0_9GAMM/574-717
B8EEQ4_SHEB2/629-921
D5CWF9_ECOKI/464-745
G5YE35_ECOLX/514-759
E8TXB6_ALIDB/501-761
G5FYI9_9PSED/407-533
H1NSA3_9SPHI/613-844
F7VCH0_9PROT/515-788
F4N3A3_YEREN/2-53
G7HQ75_9BURK/465-704
B0NW37_BACSE/496-768
E1SWD0_FERBD/497-743
A4NP32_HAEIF/632-920
H5T8E3_9ALTE/458-715
D3IKD7_9BACT/692-1103
C4T2F6_YERIN/494-728
H3KC07_9BURK/413-681
G7ENR0_9GAMM/555-795
D5V2Y3_ARCNC/417-659
Q8A8X1_BACTN/537-939
A0M5A3_GRAFK/639-1039
F3HHP7_PSEYM/476-718
G5SMB1_9BACT/630-896
H1RVG8_COMTE/382-600
B7V054_PSEA8/514-765
H5PJ20_ECOLX/448-696
C3Q3B3_9BACE/690-1112
A1K9Y4_AZOSB/456-702
C9PWT4_9BACT/646-1030
Q8A3A8_BACTN/614-1030
D1F2P5_BRUML/436-680
Q84ID3_BACFG/508-913
F9N476_9FIRM/38-283
E1WVF5_BACF6/439-688
F5N856_SHIFL/390-613
Q0HVH3_SHESR/666-939
Q1VBM6_VIBAL/465-722
C7JNP1_ACEPA/508-785
E9VKK0_ECOLX/493-728
H5M8R2_ECOLX/390-613
H1RZ75_9BURK/443-687
I0HRP3_RUBGE/473-719
D5VHX2_CAUST/549-837
B5N8I6_SALET/459-695
B1T1A9_9BURK/416-641
A1S9M1_SHEAM/492-732
Q6D8P5_ERWCT/487-745
Q7ACS2_ECO57/464-714
F9SH30_VIBSP/395-610
H3N1R4_KLEOX/488-788
E9VJQ3_ECOLX/514-759
G9TBT8_SALMO/490-728
F4TWU6_ECOLX/474-730
F6IMU5_9SPHN/552-823
F8C562_THESO/484-761
D3IPT9_NEIME/264-368
B8E3H4_SHEB2/557-797
H8ZXL2_NEIMG/649-939
Q0VLX9_ALCBS/389-615
F7M3Z5_9BACE/589-1002
G2PJS3_MURRD/713-1027
G6E4J2_9GAMM/454-704
H1Z523_9FLAO/711-1123
F0BJE4_9XANT/2-122
B6W2W6_9BACE/669-1060
B0NMR4_BACSE/603-1044
B3CAN5_9BACE/644-1052
A4ASK6_MARSH/590-991
Q9L9Z9_VIBVU/446-686
E9TR18_ECOLX/476-720
F9ZCP7_ODOSD/711-968
H5GQ06_ECOLX/493-728
B4SI49_STRM5/692-972
C2G192_9SPHI/573-1004
G5XYA9_ECOLX/432-671
H4T6I7_ECOLX/493-728
F0G0F5_9BURK/448-703
A7ADK2_9PORP/649-1066
F0IHH6_9FLAO/385-577
H3LFP0_KLEOX/389-621
E8L2I9_9RHIZ/525-810
D9RVA6_PREMB/533-829
F9YPA6_CAPCC/520-669
D0IUY0_COMT2/419-672
A5PEE2_9SPHN/486-776
Q3RD71_XYLFA/477-787
C9TQH6_9RHIZ/397-619
G5YA60_ECOLX/390-613
A5EE50_BRASB/509-774
F9RV27_9VIBR/388-650
D1W760_9BACT/503-961
C6IFQ2_9BACE/522-919
Q66BY7_YERPS/516-762
D2YBU1_VIBMI/415-659
A7UYE3_BACUN/629-1063
H0F2B5_9BURK/464-750
D3HZE6_9BACT/523-796
H5L1L5_ECOLX/390-613
G1Y4X3_9PROT/475-713
A9L026_SHEB9/454-704
Q13KH3_BURXL/493-726
C3RAB6_9BACE/623-1012
D7VSG4_9SPHI/718-1133
E6SWD5_BACT6/597-902
E5BDV4_9FUSO/441-699
D0TD14_9BACE/625-1035
Q15Q91_PSEA6/530-842
D1E0I1_NEIGO/35-144
A0ZBW8_NODSP/651-901
H1Y6S3_9SPHI/598-1001
A8G0Y8_SHESH/418-666
B2SSG0_XANOP/346-598
B3JL87_9BACE/368-603
B7RUJ3_9GAMM/507-784
B8K9Z5_VIBPA/453-708
Q5L7G2_BACFN/649-1065
E0LSZ3_9ENTR/503-739
B8H5G9_CAUCN/531-799
F2BX48_9FIRM/7-113
F9T6N0_9VIBR/446-695
H5K857_ECOLX/525-773
G1YKU0_ECOLX/515-751
H1Y8D0_9SPHI/744-1148
Q7D3D9_AGRT5/580-818
G0EAR1_ENTAK/389-614
F5J2A4_9PORP/614-1040
D6YQ50_PANVC/385-629
I1AC03_PSEAI/562-803
D3IIT7_9BACT/646-1030
F0LR97_VIBFN/466-696
D4T2J9_9XANT/472-737
D6HAD9_NEIGO/652-942
Q7VSQ4_BORPE/571-844
Q1BNI9_BURCA/481-741
G7EDP1_9GAMM/518-845
B4REW5_PHEZH/406-672
C9XTQ2_CROTZ/423-690
F3HS73_PSEYM/510-769
A8EHM6_BURPE/519-758
C3R8T7_9BACE/648-1086
F7LI81_BACOV/605-1049
A6EEU3_9SPHI/809-1209
G2PQM3_MURRD/618-1025
B0SV26_CAUSK/466-711
F4C4J7_SPHS2/617-1022
Q8D5A8_VIBVU/462-717
D7J5S1_9BACE/704-1119
Q83Z95_PASMD/487-776
C3K1G0_PSEFS/573-811
Q13HY9_BURXL/530-846
A8ICQ6_AZOC5/578-820
G2EA80_9FLAO/609-1001
F8NBU7_9BACT/691-1100
D7DIG0_METS0/414-650
A9ZEP9_YERPE/432-671
E1W1R4_HAEP3/465-763
D4VPB2_9BACE/668-1025
H7WZR8_CAMJU/445-701
A7LWB1_BACOV/704-1128
F1XLW7_ECO57/514-759
I0KEJ6_9BACT/745-1157
E7ITV4_ECOLX/390-613
A7HBT7_ANADF/590-858
B7RZ83_9GAMM/531-816
F2MWF5_PSEU6/492-742
D6DSQ0_ENTCL/487-722
H0FDJ9_9BURK/600-873
E7JTU0_SHISO/686-752
A7HXW9_PARL1/525-786
E9V4J6_ECOLX/493-728
Q2IRS1_RHOP2/535-772
D4SX05_9XANT/473-711
H1Y8I7_9SPHI/659-1065
A3SZU4_9RHOB/448-696
B7BDI2_9PORP/595-999
D8JK97_ACISD/483-724
F4V7K0_ECOLX/411-659
G0AV03_9GAMM/560-871
F0BF89_9XANT/688-977
Q4UXP0_XANC8/488-805
Q7NK68_GLOVI/503-750
A1K2E0_AZOSB/443-690
I0G763_9BRAD/476-723
D8C4R4_ECOLX/448-696
F4C5J8_SPHS2/620-1027
D6HUH0_ECOLX/514-759
G8TC23_NIAKG/648-879
F4DB01_AERVB/448-699
E8Q691_BLOVB/466-728
E1TCF6_BURSG/474-700
D5QVH4_METTR/461-698
A3WUS0_9BRAD/224-474
G8T8B7_NIAKG/561-804
A7A9W8_9PORP/692-1111
D1JZV9_9BACE/636-1032
C6Z908_9BACE/662-1150
A4NVG9_HAEIF/27-291
Q4USM6_XANC8/697-1037
I0WKE6_9FLAO/601-1016
H7X6B8_CAMJU/424-694
E8IL72_ECOLX/448-696
F7T5P1_ALCXX/462-698
F0AY37_NEIME/4-97
E8F3H4_SALMO/455-723
H3SX74_PSEAE/484-741
F8FXY4_PSEPU/583-818
F0R0W6_BACSH/629-1068
H5TCI9_9ALTE/552-816
F9JAZ7_ACIBA/484-717
D7NCY9_9BACT/630-1040
D4VQ67_9BACE/592-1000
D1JR16_9BACE/897-1116
B2NSM4_ECO57/390-613
E5WV10_9BACE/601-903
B7CR28_BURPE/420-680
Q0HQA5_SHESR/479-744
B1Y1M5_LEPCP/619-873
Q8PFD5_XANAC/675-1002
D8ALY4_ECOLX/390-613
C7KR44_ACEPA/80-312
E8L6N3_9RHIZ/571-851
C7KR77_ACEPA/567-818
G5NQC3_SALET/443-728
Q8CW53_ECOL6/493-728
A6GXC7_FLAPJ/548-834
G7EP57_9GAMM/538-850
B2VCR0_ERWT9/471-704
B0HT98_YERPE/520-829
A6F811_9GAMM/448-693
D7VPU0_9SPHI/692-1088
B7AHV4_9BACE/615-1033
G0CCZ3_XANCA/5-206
A5ZG66_9BACE/620-1027
E1R8I7_SPISS/427-585
D7J9F5_9BACE/634-1076
G4DVC3_9GAMM/394-622
E5UXK8_9BACE/666-1094
D5EV49_PRER2/864-1045
E2NBQ3_9BACE/600-1011
B3C2T3_ECO57/464-714
F5IU28_9PORP/421-813
D4VAJ2_BACVU/634-1081
I0K8B0_9BACT/735-1169
G7DIL2_BRAJP/428-669
D4VEQ9_9BACE/418-667
Q15VS9_PSEA6/396-674
E2ND68_9BACE/739-1181
H1UK86_ACEPA/511-835
D4C397_PRORE/453-706
G5VRA6_ECOLX/395-662
Q3YYX5_SHISS/686-752
Q887S9_PSESM/533-781
E5UPJ7_9BACE/596-1006
H4UHF2_ECOLX/493-728
Q8PI48_XANAC/625-972
B5YVX0_ECO5E/493-728
F7M4P8_9BACE/601-997
D7YU95_ECOLX/493-728
F6EUF7_SPHCR/495-732
E5UDW4_ALCXX/474-700
PUPA_PSEPU/583-818
E8V6J1_TERSS/523-794
F9YRH9_CAPCC/588-870
B3PLA5_CELJU/506-792
E7RPR9_9BACT/650-1062
F2ZJI9_9PSED/496-759
Q06Q26_PASHA/435-718
G2B2H0_ECOLX/390-448
C3R217_9BACE/613-1029
D5QUR6_METTR/447-724
E7HNK8_ECOLX/493-670
H4K629_ECOLX/373-640
D7J1B1_9BACE/617-1040
B4TZD4_SALSV/459-695
E1WQU1_BACF6/371-566
A6BS52_YERPE/511-752
E5ZJI6_CAMJU/447-704
E5USJ1_9BACE/626-902
C6HXR9_9BACT/686-955
B1Z8G1_METPB/495-730
Q0TL33_ECOL5/407-653
D8IWR2_HERSS/582-831
D1W7B4_9BACT/744-1128
B8CRI2_SHEPW/612-944
B4WDS3_9CAUL/775-1065
Q87AY1_XYLFT/418-679
F6ARD9_DELSC/587-826
F9D3G8_9BACT/649-1067
E6X4K6_CELAD/642-1020
F2G9H6_ALTMD/579-884
F2ZQD6_9PSED/498-738
E3FEJ4_STIAD/380-613
D1JW94_9BACE/655-1085
F4R0L8_BREDI/448-692
A3GM62_VIBCL/442-697
H0FEJ4_9BURK/437-699
F4B213_KROS4/577-899
C6Z379_9BACE/679-1107
I1A7M5_PSEAI/567-882
H3KWI1_ECOLX/388-626
Q9JPK3_NEIME/462-702
G9VRQ6_SALMO/459-695
B9BI76_9BURK/416-676
F0F997_9BACT/692-1100
Q15X03_PSEA6/499-775
D1DRH7_NEIGO/492-763
A7M142_BACOV/459-708
H5Q355_ECOLX/373-640
Q12S14_SHEDO/388-662
A8ALD9_CITK8/512-748
B0T7F8_CAUSK/482-736
C2CE94_VIBCL/397-651
H5A4X4_ECOLX/390-613
Q48037_HAEIF/623-911
H8C8Q0_CAMJU/449-705
D2C350_DICD5/459-703
F4GEX0_ALIDK/421-658
Q841H7_NEIME/425-663
Q841G6_NEIME/425-663
H5VYF0_SALEN/455-723
B8CT25_SHEPW/528-784
F8X017_9PORP/608-1058
Q8PP36_XANAC/477-733
B8EQL7_METSB/506-744
H8ARB9_CAMJU/458-754
A4CHD2_ROBBH/471-743
Q2S826_HAHCH/408-674
D8NHY2_RALSL/542-767
C5BTV2_TERTT/465-694
H3THH2_PSEAE/567-882
D8CKV3_ECOLX/493-728
E2N3T1_CAPSP/521-996
D0IT14_HELP1/535-810
E6KXR1_9PAST/4-163
E6SST8_BACT6/649-1071
Q2N7E8_ERYLH/476-727
C3QZB3_9BACE/690-922
D1DIQ5_NEIGO/582-928
H8CL30_CAMJU/1-51
B2P184_ECO57/475-712
F4C6M3_SPHS2/660-1079
F9EPE0_FUSNU/2-245
H7XPE0_CAMJU/452-706
F0MG38_NEIMG/512-809
C0LV95_CAMJU/424-695
E4VJ01_9HELI/396-686
E4L9E1_9FIRM/497-765
Q483F2_COLP3/490-763
A8I4G6_AZOC5/512-746
B3C8X2_9BACE/631-879
E2NGB3_9BACE/623-901
D1XX50_9BACT/634-1029
A2VYP8_9BURK/416-641
C0BI83_9BACT/639-1044
F6ARI9_DELSC/484-714
Q3BWG7_XANC5/703-997
E5C3R8_9BACE/493-758
F9D4J4_9BACT/521-795
A4BWR8_9FLAO/595-953
G7FJ89_9GAMM/606-731
F1VQN8_MORCA/831-912
A4C345_9FLAO/639-1039
C6VTQ9_DYAFD/539-768
C6X9G7_METSD/429-704
B7CKB1_BURPE/529-777
G7ATI6_VIBCL/15-157
F8XC11_ECOLX/514-759
Q5H3W8_XANOR/527-767
B3PBY2_CELJU/488-791
G7HGV2_9BURK/461-692
E6XPF4_SHEP2/494-732
F7M420_9BACE/704-1128
Q30RU7_SULDN/290-417
F4QX58_BREDI/653-998
F7L4I9_BACOV/602-1020
F5VR93_ENTSA/452-701
C1HM92_9ESCH/464-714
C1HGC7_9ESCH/464-745
Q2VR61_PASHA/638-915
B1ZHU4_METPB/525-783
E8RDK4_DESPD/452-720
E7VC45_SALMO/455-723
C7JQF7_ACEPA/528-803
A1UYH7_BURMS/420-680
D4WJC8_BACOV/712-1107
D1PH57_9BACT/447-682
B3CGK7_9BACE/464-712
F5RNY7_9FIRM/406-638
C6I4X2_9BACE/435-685
E8RVA5_ASTEC/700-1002
A4VI92_PSEU5/503-752
Q121X6_POLSJ/455-695
E5AN45_BURRH/511-731
B8KM11_9GAMM/1-219
E1YT59_9BACE/631-1027
D0BTS3_9FUSO/415-656
G1YMM4_ECOLX/1-177
G7R3J5_ECOC2/476-720
F2N5H9_PSEU6/474-705
H7V607_CAMCO/461-757
B0KJD4_PSEPG/471-743
A4SQY6_AERS4/444-695
B7H186_ACIB3/478-717
H8XPM6_FLAIG/638-1059
F7VDI6_9PROT/552-873
Q8PMJ2_XANAC/473-711
Q88QY4_PSEPK/569-809
A1ZHP9_9BACT/436-687
A6G2I3_9DELT/490-739
E2P4P4_PASHA/380-653
H8ZXN7_NEIME/649-939
E6L527_9PROT/545-784
A4N9V3_HAEIF/677-967
C7JXX4_ACEPA/571-811
A3UDS9_9RHOB/464-699
A6VTT6_MARMS/395-654
Q7AX11_NEIME/462-702
G8MR49_AGGAC/736-935
Q5QV71_IDILO/566-868
Q3SQG8_NITWN/449-687
D4X2X3_BACOV/648-1060
D1JY23_9BACE/491-776
G0JVI4_STEMA/702-977
A5ZBD2_9BACE/704-1115
D4WYG4_BACOV/540-954
D5BGN7_ZUNPS/582-974
B4X057_9GAMM/479-714
C6IN73_9BACE/519-776
D4ZKW6_SHEVD/568-862
F8EFZ6_RUNSL/611-1019
B7B5P1_9PORP/656-1065
G9E7U7_9GAMM/411-657
B9B656_9BURK/484-716
A7HUB5_PARL1/457-701
B7V2A9_PSEA8/516-789
E1RXA9_ECOUM/514-759
H4XDE2_ECOLX/525-773
Q1H0X0_METFK/515-794
F7VJE8_9PROT/3-208
B6C215_9GAMM/410-674
F0ETV3_HAEPA/120-417
E4LH63_9FIRM/564-813
G9S413_9PORP/653-1104
E5UP60_9BACE/623-1012
A5V2Y2_SPHWW/513-774
E8H9N9_ECO57/390-613
G5MBG8_SALET/353-576
Q5GXB4_XANOR/443-685
G9SDX2_CITFR/515-751
E3XUE5_ECOLX/493-728
D7J8B0_9BACE/623-1089
D9QNT6_BRESC/553-802
D5RT31_9PROT/435-667
D0TT53_9BACE/708-1105
A6X525_OCHA4/427-668
E5UWA5_9BACE/667-810
F8ZDM4_VIBCL/467-698
H1Z6M1_9FLAO/640-1054
G5FUQ4_9PSED/488-730
G0JVI7_STEMA/535-791
C2FXQ2_9SPHI/606-1084
E8FDB7_SALMO/469-717
H1NUR6_9SPHI/628-1056
H2FZW2_OCESG/417-681
E6T3E4_SHEB6/484-796
G1XZA8_9PROT/470-728
I0WDA3_9FLAO/499-743
E5CAJ9_9BACE/982-1119
E0DYC0_9RHIZ/427-660
H8ZXI8_NEIME/650-940
H1D460_9FUSO/728-806
E0THH9_PARBH/464-722
F8YUR6_VIBCL/386-610
F4LGE3_BORPC/494-733
F3PJ44_9BACE/685-1126
F3WTJ6_9SPHN/495-771
F9MMF4_9FIRM/611-886
B8KFA7_9GAMM/181-399
F5RGJ8_9RHOO/394-611
H3ZI82_9ALTE/570-810
A7LVE6_BACOV/650-1073
G7EHR2_9GAMM/449-723
H1NUI3_9SPHI/631-1043
B0KS39_PSEPG/582-816
A8GDT0_SERP5/431-693
C6W4B0_DYAFD/682-1104
A0KVC8_SHESA/410-648
F3IRF0_PSESL/560-798
B9XIB6_9BACT/442-535
E6AYE9_ECOLX/448-696
F0BB10_9XANT/575-863
F4QZ86_BREDI/542-876
D2ESI7_9BACE/682-1096
Q2QJX4_NEIME/652-942
I1DB61_9VIBR/447-709
C6YLX4_VIBCL/386-610
B7LG35_ECO55/493-728
G8TPP1_NIAKG/772-1175
B4RPB1_NEIG2/624-913
A4ABT9_9GAMM/591-742
I0KGC6_9BACT/653-1076
G8R0I3_OWEHD/513-778
C5W145_ECOBD/508-744
H8WF33_SALHA/417-694
A3WX91_9BRAD/449-687
D3HXE5_9BACT/515-761
D8MPB4_ERWBE/466-702
E6T7E0_SHEB6/411-665
Q9PA07_XYLFA/608-867
C3QI58_9BACE/679-1079
Q5QX35_IDILO/428-544
D5HD91_SALRM/651-1059
D4STC0_9XANT/610-958
C2FXZ3_9SPHI/651-1036
A8H7V5_SHEPA/423-687
H8MAN1_RIEAD/538-919
D8EP86_ECOLX/464-745
Q72PU3_LEPIC/445-702
B2SSR1_XANOP/616-874
G7C2L0_VIBCL/452-711
C9MSH3_9BACT/509-751
A6V586_PSEA7/563-807
F9Z3Q9_ODOSD/497-761
F7NWG9_9GAMM/517-628
C1AAH2_GEMAT/468-703
C9T766_9RHIZ/75-297
H4FRA2_ECOLX/56-337
G2UB50_PSEAI/484-741
C3K9K1_PSEFS/484-718
F4DWL3_PSEMN/438-689
F7T3Q6_ALCXX/571-823
E8I5S0_ECOLX/514-759
Q82VI7_NITEU/582-823
D7VRK4_9SPHI/474-711
E7SK46_SHIDY/456-668
D7KA93_9BACE/630-947
D8E003_PREBR/515-764
Q47F01_DECAR/548-786
E3FXU2_STIAD/617-897
A9M1T3_NEIM0/1-56
A3WMW7_9GAMM/500-765
D1PZA8_9BACT/634-1058
E7TJH0_SHIFL/464-745
I1A7P3_PSEAI/566-879
G2T702_RHORU/593-827
E1RL00_XYLFG/418-679
E1LEF2_9FIRM/617-923
F7LSJ6_9BACE/688-1125
G7FPX2_9GAMM/627-973
Q1CG86_YERPN/400-664
A8KCR7_BURPE/420-680
C6WTG7_METML/463-724
A3KUM8_PSEAI/583-819
G0L999_ZOBGA/582-967
C2LLK5_PROMI/427-661
A5VAR6_SPHWW/558-873
A6L9B4_PARD8/651-1064
Q2P1Y6_XANOM/1-161
C7KHB2_ACEPA/532-812
C7PUQ3_CHIPD/581-985
E5U2Y0_ALCXX/561-804
G8Z3L4_ECOLX/65-198
F9D3E3_9BACT/683-1095
A3XI13_LEEBM/659-1070
F9N7H4_9FIRM/76-185
Q3K8F8_PSEPF/463-670
Q5H4H0_XANOR/644-909
C4I6T9_BURPE/500-768
C6Z6G2_9BACE/943-1135
C8PGB1_9PROT/446-689
E9TJ78_ECOLX/493-728
H4LAS2_ECOLX/421-655
B0SWP2_CAUSK/528-795
C2JDH1_VIBCL/452-711
I0KEX3_9BACT/631-864
D1W8T4_9BACT/567-941
G9YE72_HAFAL/449-683
H0KST3_9FLAO/523-793
H0KXI0_9FLAO/578-829
H1DFW6_9PORP/12-380
E7PQ55_PSESG/486-799
D4BXF5_PRORE/462-720
E5U0T3_ALCXX/498-737
B7UXH8_PSEA8/465-722
E2PDR6_NEIPO/39-275
C3NX56_VIBCJ/442-697
Q13QX1_BURXL/498-786
B4EKB1_BURCJ/488-756
B7LA68_ECO55/390-613
Q64QW8_BACFR/636-1050
G0JQA7_9GAMM/519-798
F8EGV4_RUNSL/660-869
C2FSF5_9SPHI/694-1095
Q9LAE4_AZOIR/443-725
Q64QJ1_BACFR/632-1050
D7VIK2_9SPHI/573-1004
A9Z6X4_YERPE/438-676
G5U585_ECOLX/390-613
E6A961_ECOLX/685-752
E6X3Y3_CELAD/604-1026
C9VT11_BRUAO/397-619
F7RWH3_9GAMM/447-694
B8GU57_THISH/430-673
H1KTI2_METEX/455-718
H2IBV1_9VIBR/560-865
A7V8C6_BACUN/631-1028
F7L4Y3_BACOV/592-1000
E8GGU7_SALMO/469-717
D4DWR5_SEROD/473-729
B3EBT4_GEOLS/386-623
E2NLS0_9BACE/724-1120
E4TD59_RIEAD/604-1012
Q64VL6_BACFR/643-893
F5RUH1_9ENTR/490-727
A8HWH8_AZOC5/583-831
C4TUE5_YERKR/497-737
D4WP86_BACOV/99-530
F2JVE8_MARM1/428-667
G1XYF8_9PROT/494-753
Q8XQF6_RALSO/526-778
G0AYX9_9GAMM/554-858
Q1BNK0_BURCA/416-641
D7K7G6_9BACE/601-990
C3Q9S9_9BACE/603-1021
H7YIH3_CAMJU/424-694
F9BII3_VIBCL/380-634
H4VNT1_ECOLX/153-376
F7P118_9GAMM/600-935
F6EZQ1_SPHCR/475-731
B3XAL3_ECOLX/448-696
Q21KM4_SACD2/651-928
Q605G3_METCA/444-708
D3I4I8_9BACT/641-1035
E3I666_RHOVT/438-698
H5BB40_ECOLX/432-671
E9WYV5_ECOLX/525-773
H1RKZ6_COMTE/439-725
D0X8U0_VIBHA/468-713
A4C0W2_9FLAO/351-740
C9VGE5_9RHIZ/441-680
B8KF82_9GAMM/506-805
B1JXN5_BURCC/537-785
D0SZV5_ACILW/485-725
D0TQA8_9BACE/634-1054
C6I897_9BACE/658-912
I1DUH5_9GAMM/619-945
D7JYW9_9BACE/679-1076
E0FIG1_ACTPL/640-930
D4T978_9XANT/500-793
BTUB_VIBVU/386-605
E2NC99_9BACE/589-1011
D0JDA5_YERPD/145-396
F9UBN4_9GAMM/445-680
D7VKX4_9SPHI/627-1018
G7G007_9GAMM/381-607
F1ZDX7_9SPHN/547-797
F0S5Q7_PEDSD/654-1089
F0CDR2_9XANT/627-914
B2SN30_XANOP/552-836
Q7VZ08_BORPE/574-824
Q2ISC6_RHOP2/506-784
A7M016_BACOV/601-1072
E6JGZ0_RIEAN/485-728
B5CZX5_9BACE/598-1002
G7EES5_9GAMM/487-755
G8W8C1_KLEOK/458-725
H0KW21_9FLAO/578-982
F7NTR1_9GAMM/477-748
B1F9K1_9BURK/509-823
C6Z9M2_9BACE/474-722
A1US24_BARBK/473-730
F3EZZ8_9PSED/1-296
F6ACX4_PSEF1/476-728
E8AAB4_SALMO/390-613
G2DLC3_9NEIS/488-725
C2G3A6_9SPHI/689-974
Q0C388_HYPNA/507-806
G1UL05_9BACE/595-980
H5I1N7_ECOLX/514-759
Q39IK1_BURS3/539-787
D4S7W8_9FIRM/724-803
E8X3T4_ACISM/387-610
H5AQN7_ECOLX/464-745
G7HNU3_9BURK/491-725
B7AG01_9BACE/514-940
A9BZT3_DELAS/472-733
Q3RI18_XYLFA/535-778
A3XH76_LEEBM/630-1038
D8MNB7_ERWBE/488-730
C7BGZ4_PHOAA/465-556
E7H053_9BURK/400-662
F5QWU1_SHIFL/42-277
E0N812_NEIME/774-1028
B3WMA9_ECOLX/464-745
F8G036_PSEPU/469-707
H1XIA7_9XANT/305-563
H1CXU2_9FIRM/470-717
F4LG92_BORPC/574-824
C8U478_ECO10/514-759
H4P4B2_ECOLX/448-696
C4X0Y2_KLEPN/470-751
G5H3C2_9FIRM/551-828
C3R2R0_9BACE/621-1030
E5CCA2_9BACE/646-1049
D3HWZ3_9BACT/692-1100
D5VHU9_CAUST/463-703
A4BY24_9FLAO/440-727
Q44003_9BURK/589-834
D3G2F3_ZYMMO/466-709
D4VEV9_9BACE/625-1044
H1ES95_ECOLX/390-613
B0KKV6_PSEPG/428-677
C6VS05_DYAFD/389-647
Q5F845_NEIG1/575-921
E8RPF8_ASTEC/751-1039
G9S3K4_9PORP/646-994
B1FSH4_9BURK/254-542
G5VIX5_ECOLX/510-746
G8T6X4_NIAKG/735-1169
E4VSN4_BACFG/633-1082
G9TJJ4_SALMO/455-723
F7Y3G6_MESOW/457-722
H4N3P1_ECOLX/391-668
D0KHP2_PECWW/517-758
H5TCC1_9ALTE/483-746
Q7CGN6_YERPE/468-724
Q9ABP1_CAUCR/503-797
E1RSF4_ECOUM/421-655
C8KX28_9PAST/470-714
D1K7I1_9BACE/729-1146
A5VG27_SPHWW/429-650
D3I767_9BACT/506-910
Q841C4_NEIME/431-669
Q5H372_XANOR/393-622
A4NT32_HAEIF/882-1070
A0Z3M9_9GAMM/463-710
Q0JZE7_CUPNH/401-655
F3LQU1_9BURK/622-968
F7LGC6_BACOV/679-1079
D7II32_9BACE/500-774
F3PUT1_9BACE/614-1048
A9M0G8_NEIM0/333-587
G3IXJ1_9GAMM/642-914
B6DYL9_NEIME/464-768
B3JL39_9BACE/503-790
F3DZG2_9PSED/499-767
D5QC15_GLUHA/554-786
G4Q5F2_ACIIR/405-652
C6VXZ3_DYAFD/608-1009
Q5XXQ1_MORCA/423-691
H5PL39_ECOLX/432-671
D4BEM3_9ENTR/390-611
B0SV13_CAUSK/561-704
D8DXZ1_PREBR/640-1059
G2ZV34_9RALS/410-646
E7VJU9_SALMO/490-728
G7FTX3_9GAMM/556-804
E7N130_9FIRM/420-654
A7ALW8_9PORP/493-897
B9TGV2_RICCO/155-356
F4H8Y5_GALAU/473-715
G2B4W4_ECOLX/510-746
E4MDK3_9BACT/617-1040
D4T605_9XANT/698-992
G0K1Y9_STEMA/594-948
A2TX75_9FLAO/454-741
D4WH42_BACOV/715-1139
A3NK12_BURP6/501-747
F4GU86_PUSST/425-672
B5F844_SALA4/510-746
H8YUP4_YERKR/393-656
E2JZS1_ECO57/464-745
D7J3T8_9BACE/600-1046
C0BHB5_9BACT/233-479
D0W0K5_NEICI/558-904
D4STT9_9XANT/424-666
A4ASF8_MARSH/628-911
B2STX2_XANOP/284-328
F2BFD9_9NEIS/403-665
H7RXH4_CAMCO/449-703
G2LQQ3_9XANT/477-794
B6BIA9_9PROT/431-661
D1K1K6_9BACE/589-1018
C6Z6B8_9BACE/557-944
C9D181_9RHOB/466-692
E4MAH6_9BACT/689-1084
H5TCH1_9ALTE/529-800
D4T2W2_9XANT/1-229
Q15SC5_PSEA6/519-821
E1KST3_9BACT/531-827
E1WKH5_BACF6/897-1116
B9TBS7_RICCO/53-286
Q3BNQ7_XANC5/471-712
A3WID4_9SPHN/588-873
E7ZQ45_SALMO/390-613
B6VSB9_9BACE/729-1151
E8HUQ5_ECOLX/510-746
D3IPB6_NEIME/270-356
F0BLS6_9XANT/479-789
H7WHV8_CAMCO/447-701
E0XP90_9BACT/600-730
H7RNY2_CAMCO/461-757
G9V642_SALMO/465-750
H2INC2_9VIBR/460-702
D4X0E3_BACOV/631-1070
C6VTM7_DYAFD/622-851
F5ITF0_9PORP/497-762
F4AJ45_GLAS4/467-706
H8FM38_XANCI/610-958
D4ZFC5_SHEVD/577-896
Q1LER4_RALME/510-743
H3L4F0_KLEOX/463-748
G8UQ11_TANFA/962-1160
D7W657_9FLAO/379-607
G1XXZ6_9PROT/3-188
C6U9S7_BURPE/479-717
F7RYS5_9GAMM/630-984
D1K5Z4_9BACE/471-722
G7EBV8_9GAMM/521-801
G9SGD1_CITFR/462-713
A6ERG9_9BACT/614-994
Q64XS8_BACFR/687-1102
F3JRL4_PSESX/469-702
G7TLZ8_9XANT/469-707
H3ZDS0_9ALTE/452-703
H4KF27_ECOLX/493-728
Q0A519_ALHEH/437-686
A6V219_PSEA7/577-884
Q0YRC9_9CHLB/415-645
D7K5J2_9BACE/695-1122
E4TYW7_SULKY/490-732
F4ALR1_GLAS4/610-948
E7T135_SHIBO/493-728
B7ACY1_9BACE/610-1044
B0KNB7_PSEPG/571-805
A4GAL1_HERAR/434-671
E1WL10_BACF6/714-1136
G0EI52_BRAIP/428-659
F7Q9Z8_9GAMM/370-624
A2SKY1_METPP/461-711
Q8YTU4_NOSS1/41-289
Q9PFQ8_XYLFA/532-775
G7EZG5_9GAMM/526-801
G7A6Z2_VIBCL/467-698
G1XW75_9PROT/534-796
F3PDG1_9BACE/601-1029
G7YYI7_CLOSI/5-201
E7YU87_SALMO/390-613
H5ASM4_ECOLX/493-728
E6BQ57_ECOLX/390-613
H1Y034_9SPHI/570-813
C6WSQ6_METML/510-807
H1YQ26_9GAMM/409-653
C9MBT4_HAEIF/573-909
D6Z3X4_DESAT/392-614
F9JAB3_ACIBA/530-802
C6Z5S5_9BACE/748-1137
Q5QUI4_IDILO/550-902
D3IPX2_NEIME/274-378
Q483Y4_COLP3/471-749
Q9F480_BURCE/515-754
G6Z289_VIBCL/15-157
D7IDS2_9BACE/620-1101
G0E5Y5_ENTAK/488-733
F5ITI6_9PORP/579-1000
E2NGF9_9BACE/579-980
E3PLV2_ECOH1/448-696
D1QPC1_9BACT/999-1106
G7BKB2_VIBCL/411-658
A6BSV2_YERPE/400-664
G5ULN2_ECOLX/474-730
E4MA09_9BACT/732-961
D7JXF3_9BACE/714-1128
A7AAF3_9PORP/105-503
H5MVI5_ECOLX/141-391
G1VBE7_9BACT/438-684
E5C0R6_9FUSO/463-731
B3ZZV4_SALNE/454-702
A6X4M6_OCHA4/487-717
G4CEW3_9NEIS/517-791
B3AY73_ECO57/475-712
E6K8P9_9BACT/412-657
E9U6I4_ECOLX/514-759
E6SSC3_BACT6/617-1042
C8TNI1_ECO26/418-695
Q8PBS8_XANCP/606-900
D7XGG7_ECOLX/448-696
A8ZKG4_ACAM1/626-863
TBP12_NEIMI/618-907
F7S1J2_9PROT/487-766
A7V8V6_BACUN/684-1125
B1JZI5_BURCC/497-722
G5QSK1_SALRU/390-613
Q1GYN5_METFK/471-711
G8Q521_PSEFL/448-707
E4M9R5_9BACT/614-1012
A4CD38_9GAMM/547-859
F2G3I4_ALTMD/375-646
B7I8K8_ACIB5/392-623
E6BKC6_ECOLX/395-662
F4VDY3_ECOLX/448-696
D3IPU6_NEIME/255-355
B0RU30_XANCB/511-773
H8H8F1_HELPX/539-814
B0TSA8_SHEHH/557-867
E8DRP0_SALMO/382-649
B2IA28_XYLF2/440-682
H1LME0_9PAST/583-919
B7BGR5_9PORP/579-829
H1YEL0_9SPHI/385-685
H5QVD8_ECOLX/432-671
Q1GZS7_METFK/476-718
C6IK90_9BACE/712-945
D8K9X5_NITWC/441-717
B5CWJ5_9BACE/675-1108
F9Z5H2_ODOSD/785-1202
A3YM13_CAMJU/424-531
B0GFR2_YERPE/475-713
F0BLS4_9XANT/477-794
F0CBY0_9XANT/444-686
F8C8Y2_MYXFH/391-639
A6L563_BACV8/548-960
A6LED4_PARD8/681-1124
B1KKP7_SHEWM/455-558
G8R1F6_OWEHD/529-650
Q87JU8_VIBPA/443-696
E6T5C5_SHEB6/503-747
H1YH16_9SPHI/567-805
F5Z6J0_ALTSS/392-646
A3W9M8_9SPHN/467-743
H0LXB8_SALMO/454-702
B3JLT4_9BACE/648-1049
D6CZJ9_9BACE/680-1083
F9B6V4_VIBCL/467-698
H4LH84_ECOLX/473-710
D8IYX8_HERSS/568-795
F9Q8F4_9PAST/381-668
H1H1J7_9FLAO/479-753
B0GWL6_YERPE/511-752
G2L5K5_PSEAI/562-803
Q5LCC6_BACFN/415-687
F8NCC4_9BACT/582-977
H8L5P4_FRAAD/487-810
E7ZVN4_SALMO/465-750
A5VE03_SPHWW/529-781
Q8PHC5_XANAC/443-685
H1Q3I7_9BACT/508-754
B4SMD5_STRM5/472-709
D0MDS3_RHOM4/434-678
B1ZVG3_OPITP/491-798
E8PIE7_ACIB1/420-653
F7SU03_ALCXX/456-712
G1WCI4_9BACT/857-1043
E5Z7K9_CAMJU/424-694
F4ASC4_GLAS4/490-752
A5V335_SPHWW/521-776
F3WWT0_9SPHN/586-828
H4M2Q1_ECOLX/510-746
B5YV06_ECO5E/418-695
D0IJM6_9VIBR/417-664
F3HJ46_PSEYM/543-647
A6EHY0_9SPHI/706-1102
E1YZ85_9BACE/630-1042
A7VAM0_BACUN/629-907
C7XAE0_9PORP/591-988
G0CCJ4_XANCA/466-708
D8N6T3_RALSL/454-688
Q82VT6_NITEU/569-802
F1X333_MORCA/546-807
G3YM34_9RALS/520-770
F0BCV2_9XANT/610-958
Q9I1E3_PSEAE/516-788
D1EWD9_BRUML/397-619
D4WKV2_BACOV/645-1105
E4T4V1_PALPW/624-1044
Q0VQJ6_ALCBS/444-697
A8ZKK2_ACAM1/620-854
Q48DA1_PSE14/500-767
Q4HDR7_CAMCO/447-703
E1IYG0_ECOLX/514-759
Q87BA6_XYLFT/539-782
F7YCF2_MESOW/459-702
H0KS59_9FLAO/528-753
E8RFC9_DESPD/425-666
F7LA38_BACOV/605-1056
B3WZ96_SHIDY/525-773
H8ZXI5_NEIME/650-940
Q6J5C9_HAEIF/9-197
BTUB_VIBCH/386-610
D7I9Q0_9BACE/637-1055
A1ZF99_9BACT/663-1104
F0C2V6_9XANT/689-978
G7D9C1_BRAJP/248-486
D4YZR7_SPHJU/514-787
E5BVQ5_9FUSO/435-696
D5REJ7_FUSNC/404-646
B7UVL0_PSEA8/563-812
H3MIZ0_KLEOX/462-745
G2AEX5_ECOLX/394-642
B8Q4I8_PSEAI/542-781
F9N7H2_9FIRM/618-943
E5VFW5_9BACE/707-1106
G6DY14_9GAMM/571-819
B1FXB9_9BURK/406-626
B8L182_9GAMM/382-606
D4SQN7_9XANT/749-1032
G5G3D4_HAEAP/404-640
C6M7L4_NEISI/2-97
G7ETR7_9GAMM/474-744
D3IPK2_NEIME/263-367
A4CGC8_ROBBH/520-794
E5V6D1_9BACE/867-1052
D8C5S8_ECOLX/493-728
F3XTJ8_9FLAO/570-983
E0SLU6_DICD3/561-794
C1ADK9_GEMAT/628-892
Q4KCF7_PSEF5/530-769
D0TLZ4_9BACE/611-1006
D0IKV8_9VIBR/468-723
F3S6I0_9PROT/514-783
E5V882_9BACE/612-1011
E5UTU5_9BACE/636-1032
H7FQ45_9FLAO/746-995
H3NU27_9GAMM/570-894
G9YET6_9FIRM/298-531
Q841H9_NEIME/425-663
D7ILN1_9BACE/646-1064
D7JKP9_ECOLX/464-745
F0KPB0_ACICP/469-730
F3HF67_PSEYM/581-810
A3ISB9_9CHRO/593-828
D7JYH2_9BACE/602-1020
H0SAI4_9BRAD/520-798
A2TWD6_9FLAO/540-791
C6XZN4_PEDHD/388-618
C6M2E5_NEISI/130-375
C0ELN6_NEIFL/80-637
G1WD19_9BACT/641-1037
G7G8F2_9GAMM/554-794
G0L8N3_ZOBGA/605-1025
B8KLZ7_9GAMM/480-728
D0JL86_YERPD/432-671
B5ERH1_ACIF5/495-767
E2NJU4_9BACE/409-683
E4MNQ3_CAPOC/602-1019
A4NIG5_HAEIF/626-916
D0W2E6_NEICI/507-804
Q66CQ8_YERPS/400-664
B1JN00_YERPY/468-724
H8ACW2_CAMJU/424-694
D4WXJ2_BACOV/467-562
H8KV96_SOLCM/646-1098
F0SAS4_PEDSD/597-989
Q8A2Y1_BACTN/639-1099
C5BKV0_TERTT/541-793
Q1CXL9_MYXXD/495-758
A1ZRC6_9BACT/655-1037
A3M0Y7_ACIBT/423-656
F0MUV2_NEIMP/480-723
B6W2W8_9BACE/628-1023
Q1YSH8_9GAMM/568-832
A6EEG8_9SPHI/722-1122
E8AF33_SALMO/488-723
Q3BQD5_XANC5/483-793
B4EGU2_BURCJ/497-738
E8RPF7_ASTEC/1090-1150
B2U9J3_RALPJ/596-862
C3Q483_9BACE/624-893
F3KYV4_9GAMM/476-788
Q1REY0_ECOUT/464-745
Q21P28_SACD2/429-639
F0TLU6_RIEAR/592-912
Q26EW3_FLABB/551-827
G9QV79_9PROT/217-445
A9H932_GLUDA/437-697
G1WCE6_9BACT/616-690
C9L227_9BACE/697-1091
H1RNJ9_COMTE/512-759
F3DXZ2_9PSED/486-799
C3PWT6_9BACE/597-1089
C1DQT8_AZOVD/435-681
E1VC27_HALED/422-668
E2NEQ8_9BACE/691-981
G0J117_CYCMS/617-1023
Q1MXW3_9GAMM/650-1004
F7M529_9BACE/706-1092
F0RAV3_CELLC/486-762
D7JFN2_9BACT/411-663
H4W702_ECOLX/464-745
D8MZE1_RALSL/511-744
C6Z453_9BACE/910-1011
D6Q0T5_9PAST/459-702
D3VD51_XENNA/427-678
B7V6V7_PSEA8/477-717
G8TEJ5_NIAKG/658-982
E3HPH8_ACHXA/575-811
F5J2G7_9PORP/480-761
C3QID4_9BACE/392-675
A1KCA4_AZOSB/501-757
E8HWW5_ECOLX/395-658
G2LY95_9XANT/473-711
G7F7F3_9GAMM/678-1005
F2NJ05_DESAR/452-700
D7K3U2_9BACE/631-1037
B2K9U7_YERPB/400-664
B9C6F3_9BURK/498-737
Q51104_NEIME/487-791
H5HXE5_ECOLX/390-613
G0A8D0_COLFT/575-894
E5UJ35_NEIMU/440-680
F4DZH1_PSEMN/380-614
G7G5Q0_9GAMM/653-987
H0NZJ8_9SYNC/628-862
A6F311_9ALTE/467-711
I0HQY9_RUBGE/400-659
D4IKF4_9BACT/678-1073
E2QGK8_ECOLX/411-659
E7UAH7_ECOLX/464-745
B7LIV4_ECOLU/409-655
C0WEP0_9FIRM/365-421
A7AG59_9PORP/627-1041
Q8KH06_SPHCR/533-790
E2MI27_PSEUB/562-801
E5ZV68_ECOLX/468-718
E8M5J6_9VIBR/450-717
B8KUX1_9GAMM/510-803
Q48BW2_PSE14/621-934
E8FFK5_SALMO/455-723
G2DU59_9NEIS/484-731
D0TL39_9BACE/656-1083
D7K860_9BACE/712-1107
F7M8G6_9BACE/587-950
Q841E4_NEIME/419-659
F3I2T1_PSESF/510-769
Q9I5F7_PSEAE/425-686
F9Z8Q2_ODOSD/428-673
G8PK57_PSEUV/450-691
G4G0S6_9GAMM/487-754
Q2RYQ0_SALRD/590-1012
D5V1R9_ARCNC/392-631
F6FY80_RALS8/440-698
E3CY46_9BACT/424-668
H8GM21_METAL/34-224
D8DUB8_PREBR/629-1043
E3Y921_SHIFL/464-745
F4C6M6_SPHS2/654-1068
A4Y736_SHEPC/659-943
F0H996_9BACT/464-717
G4G027_9GAMM/699-962
G8AZJ4_AZOBR/522-765
E6RHV0_PSEU9/448-690
G1Z2F8_ECOLX/418-695
F0MPX2_NEIMM/487-791
F1WCM0_MORCA/560-876
F5IZD9_9PORP/635-1060
Q8P343_XANCP/512-782
D4WNR4_BACOV/619-1054
D7J9W5_9BACE/656-1081
D9RSU3_PREMB/522-796
B6R2A6_9RHOB/452-702
E5CBA1_9BACE/846-1034
F7M1P1_9BACE/648-1060
G0B0U4_9GAMM/544-866
A7H0K0_CAMC5/697-997
F4AKY5_GLAS4/678-963
B3AWP0_ECO57/411-659
C3QVQ9_9BACE/613-1040
E9TZZ8_ECOLX/475-712
E6MRR1_9BACT/579-676
Q1IB03_PSEE4/470-718
Q841A2_NEIME/434-672
G5FXP7_9PSED/467-741
G0BC08_SERSA/475-758
D7W411_9FLAO/525-796
G1Y2W4_9PROT/485-768
D7JYL5_9BACE/977-1116
H3ZCZ6_9ALTE/477-746
Q3BQI0_XANC5/601-877
C4H9R8_YERPE/453-560
F0AXD5_NEIME/622-911
F9TG32_9VIBR/396-637
F9ZAX8_ODOSD/714-1135
Q4KKD9_PSEF5/579-820
Q5FR28_GLUOX/473-748
A6L3S8_BACV8/647-1038
B7KRY5_METC4/449-686
D0ZHA5_EDWTE/387-614
D1K4B9_9BACE/638-1050
I0WJW2_9FLAO/618-917
C7PED5_CHIPD/608-923
C6XQH3_HIRBI/674-1033
HGPC_HAEIF/731-1065
Q08UU5_STIAD/485-725
Q64YQ6_BACFR/689-1093
G0A126_METMM/563-800
D7VX07_9FLAO/610-939
B8KLC1_9GAMM/634-990
H4ULB9_ECOLX/373-640
A5ZZ09_VIBCL/513-783
G1XXK0_9PROT/691-967
G2Z4U6_FLABF/861-1066
H5LIN5_ECOLX/514-759
A6ADF8_VIBCL/411-658
F2G415_ALTMD/532-807
F3DJT8_9PSED/499-767
A6LEX9_PARD8/863-1037
F7SXJ9_ALCXX/577-820
H1HB54_9FLAO/706-1117
A7K1E5_VIBSE/452-710
E0EZB8_ACTPL/454-697
A0L812_MAGSM/128-365
G7Z4S0_AZOL4/570-801
F7LK90_9BACE/628-1062
F3BF74_PSEHA/465-710
F7LBR5_BACOV/603-1044
Q7N3K1_PHOLL/663-757
D6D6G7_9BACE/603-1044
H3Q0M8_BRUAO/436-675
C7KKX5_ACEPA/528-803
D2QQK7_SPILD/649-1072
C7X8B3_9PORP/689-1099
C3MEU4_RHISN/484-728
A0YBP1_9GAMM/426-683
F6EYY3_SPHCR/635-1005
Q2VR27_MANGL/644-921
E8J2Y0_ECO57/464-714
E9VWA4_ECOLX/685-752
E6WEF4_PANSA/455-704
B7WUM2_COMTE/468-710
Q88AW5_PSESM/563-876
Q57303_YERPS/432-671
D3IQ08_NEIME/264-368
Q7W363_BORPA/596-869
G7TET7_9XANT/767-1050
F4L9M5_BORPC/464-736
A5VE81_SPHWW/499-753
G7F6H0_9GAMM/439-705
F7M108_9BACE/609-1014
G5GB07_9BACT/536-784
C9P2N5_VIBME/388-650
B8EDU7_SHEB2/458-705
A5VXX7_PSEP1/487-723
D0BV95_9GAMM/389-630
A5V8I3_SPHWW/449-694
D3HX93_9BACT/644-1062
F8WZT1_9PORP/510-781
F2N3B3_PSEU6/579-828
G1WEK2_9BACT/637-1040
B5D010_9BACE/631-1050
D9RWE2_PREMB/744-1111
E8M124_9VIBR/415-671
D3IPR0_NEIME/254-358
B5XT17_KLEP3/459-726
D7IAX8_9BACE/624-1048
E7P9K9_PSESG/587-858
C3RDT6_9BACE/706-1134
G4PTQ5_ECOLX/421-655
E8XHY9_SALT4/490-728
H1YG11_9SPHI/493-773
E1SP96_FERBD/397-632
D1QRS9_9BACT/609-1031
F3QSB0_9BACT/628-1068
Q88I46_PSEPK/473-708
B3PEK2_CELJU/566-899
G6XEX3_9PROT/531-800
G2C1G6_ECOLX/514-759
B5D3M5_9BACE/592-979
A0M683_GRAFK/534-798
Q1BGM5_BURCA/630-940
D9SGW2_GALCS/454-731
C0VMD7_9GAMM/575-891
F3HSX6_PSEYM/585-856
E2T0U1_9RALS/548-814
B2FJJ3_STRMK/475-712
A2SM88_METPP/520-764
C6W4U8_DYAFD/633-916
Q21D73_RHOPB/432-670
F7P195_9GAMM/604-742
B3JLS8_9BACE/470-745
E1YY44_9BACE/643-1055
F8FST6_PSEPU/427-682
D7IXP0_9BACE/659-958
G5SLJ0_9BACT/667-1088
Q9AAN5_CAUCR/768-1045
E5BKM3_9FUSO/467-734
E6RJX1_PSEU9/433-698
G8TCE4_NIAKG/616-1038
E7RRR7_9BACT/640-1045
D6PDS9_9BACT/24-309
H8L160_FRAAD/515-820
Q7ALD9_RALSO/542-767
D3IQ07_NEIME/271-375
O54071_RALSL/542-767
B0HIG0_YERPE/468-724
B9Y1M6_HELPX/2-264
E8HR59_ECOLX/464-745
D5ES76_PRER2/666-1119
E4VW26_BACFG/895-1116
D5BM46_ZUNPS/684-1084
Q21E95_SACD2/511-777
G7F0Y8_9GAMM/654-978
C9MIX5_HAEIF/578-912
D4WLN9_BACOV/589-990
E5C419_9BACE/704-1111
A7HGA7_ANADF/408-646
H1DJF2_9PORP/406-651
H8FIY9_XANCI/486-800
H0JC70_9PSED/488-727
A5PC41_9SPHN/609-899
E2XJY4_PSEFL/462-698
A0Y1W2_9GAMM/463-702
C3QYB3_9BACE/577-972
G0K262_STEMA/444-693
G6Z1W5_VIBCL/386-610
F6F1S3_SPHCR/498-752
E7P6X4_PSESG/383-617
A5ZG40_9BACE/715-1124
A1TRI6_ACIAC/487-729
A8GL73_SERP5/397-622
H5DTJ7_ECOLX/525-773
C4XCL8_KLEPN/489-789
A8GGS8_SERP5/404-664
Q9A949_CAUCR/415-659
Q3B3S7_PELLD/399-649
F7M7L0_9BACE/785-1194
G2IYZ0_PSEUL/462-700
E5U563_ALCXX/554-790
E8DF77_SALMO/488-723
F7LCA9_BACOV/615-1020
A4AD09_9GAMM/543-838
E0SIE9_DICD3/459-703
Q9A7E2_CAUCR/436-676
C2FWU1_9SPHI/726-1125
H4KJ28_ECOLX/373-640
Q6MN69_BDEBA/462-697
E0NT12_9BACT/684-1095
H1R321_VIBFI/450-699
I0DQV7_PROST/423-679
G7B435_VIBCL/15-157
F3GYV7_PSESX/486-566
F4D473_HELPX/586-862
G7FQX3_9GAMM/654-988
E5CHS4_9BACE/643-1069
F4C316_SPHS2/619-1055
F4QT28_9CAUL/660-1008
G0A8K8_COLFT/515-748
D1K0E7_9BACE/667-1033
B8L2Y1_9GAMM/490-732
E0TFY6_PARBH/396-514
Q7NDD9_GLOVI/654-913
D0MFN0_RHOM4/633-877
B4WC06_9CAUL/586-850
G8TJD4_NIAKG/667-1055
D6LBP5_9FUSO/413-659
E0NUE2_9BACT/411-656
D0J1W7_COMT2/570-803
Q3IJ10_PSEHT/512-788
A6H0W4_FLAPJ/492-750
F7NXF7_9GAMM/532-809
D3HXV0_9BACT/595-1044
H1UJK0_ACEPA/534-777
A6A829_VIBCL/279-514
B3C9U6_9BACE/653-1081
D7J6B9_9BACE/648-1060
E6SVL8_BACT6/637-1043
G8WM65_KLEOK/466-724
C5AYL6_METEA/457-714
F0AIZ9_NEIME/480-723
B7N9J0_ECOLU/464-745
G2SAF7_ENTAL/412-660
G9SI19_CITFR/525-773
Q486W0_COLP3/398-621
A5ZEN2_9BACE/632-1043
F0BD26_9XANT/610-883
D1JRJ7_9BACE/714-1136
E5VF54_9BACE/658-1064
A5JAC2_BURML/487-744
D3IPK6_NEIME/272-376
E6T4G0_SHEB6/591-934
H0A5M2_9PROT/484-719
G1VCW2_9BACT/538-986
G9G039_HAEIF/469-743
E8E0J5_SALMO/490-728
G0AVT9_9GAMM/436-707
D8F1E2_9DELT/2-172
F0C5J4_9XANT/577-879
D0TQG2_9BACE/627-868
C7M561_CAPOD/612-1019
F3ZSK5_9BACE/633-1081
H4FID9_ECOLX/510-746
E5UR28_9BACE/419-682
G4QNY7_GLANF/535-782
G7C0J0_VIBCL/444-494
H8FL51_XANCI/569-907
F0R939_BACSH/608-1077
A7GWK9_CAMC5/65-329
F8X044_9PORP/631-1027
Q8A2J5_BACTN/592-1000
E6KAA5_9BACT/970-1102
G4QNZ5_GLANF/505-765
Q1VRB9_9FLAO/624-990
D7I889_9BACE/665-1094
B7KRP4_METC4/548-832
H1HP93_9BACT/540-792
G5QN25_SALRU/455-723
C5BC44_EDWI9/387-614
A6SWY4_JANMA/423-665
F3DJC6_9PSED/562-800
A9ALR5_BURM1/486-754
E8M526_9VIBR/516-745
B1LYP4_METRJ/451-713
B8EC14_SHEB2/560-867
E6S1W8_HELPF/700-766
F8FVV3_PSEPU/521-769
Q48KV4_PSE14/473-721
G7BPJ3_VIBCL/452-711
D5QWD8_METTR/581-828
A9DJY2_9GAMM/308-568
H1DSC0_ECOLX/432-671
H1XGK7_9XANT/583-922
A8H1I7_SHEPA/586-867
A6KWG2_BACV8/593-1022
A3JAW6_9ALTE/374-604
Q573J2_9BACT/475-731
D0KWD3_HALNC/515-792
Q88GZ0_PSEPK/561-799
Q5FS02_GLUOX/498-752
D4IPN5_9BACT/404-613
H1NKC2_9SPHI/660-1054
D3IPJ4_NEIME/257-346
H1DHW6_9PORP/653-937
F9XVP9_CAMFE/420-662
A0YEA2_9GAMM/532-792
E1DTJ4_VIBPA/465-695
H5IG87_ECOLX/514-759
G6AUD4_9BACT/491-896
D4E804_SEROD/455-710
F7T9R0_ALCXX/570-795
F4KW60_HALH1/676-771
D4WPG2_BACOV/495-778
G7ENP4_9GAMM/516-782
F4QZH6_BREDI/405-728
Q48HB9_PSE14/473-707
C6XTJ2_PEDHD/635-1058
D0TUX6_9BACE/621-945
D7K461_9BACE/629-1048
C7X9K0_9PORP/601-1018
D5BJR1_ZUNPS/613-980
B4WZ21_9GAMM/379-605
D1K6E1_9BACE/635-1063
D5VHV2_CAUST/622-905
A3XW11_9VIBR/464-706
D3LT94_9FIRM/592-696
D8D785_COMTE/570-803
D1JZ61_9BACE/731-1128
H7FQU8_9FLAO/630-1028
B5Q4W4_SALVI/390-613
G8Z3K3_ECOLX/65-198
E3HZE3_RHOVT/442-671
C7M5M2_CAPOD/621-1017
H4LQV3_ECOLX/391-668
D8E073_PREBR/609-1009
Q8YD80_BRUME/404-648
B4RFZ2_PHEZH/670-988
G6XM07_9PROT/432-739
F9Y3Z7_9RHOB/594-854
Q2RRY3_RHORT/468-717
D6GC28_9ENTR/479-716
E5CD70_9BACE/625-884
A6B9J3_VIBPA/407-623
Q82V93_NITEU/490-754
H8C8W8_CAMJU/424-698
C6S7S0_NEIML/2-141
C7JB96_ACEP3/511-833
B0MXN9_9BACT/498-762
G2APS8_ECOLX/510-746
Q62DL4_BURMA/487-744
E9W4E4_ECOLX/448-696
Q1VSM5_9FLAO/662-1073
E2XLF8_PSEFL/511-760
G0DYA1_ENTAK/482-782
F6IDK8_9SPHN/481-768
Q6FAP7_ACIAD/489-721
B1KFS3_SHEWM/466-705
D9PFU1_9ZZZZ/396-456
H3T1M4_PSEAE/458-698
H1XKZ4_9XANT/640-1010
F3J304_PSEAP/504-566
G0BCU2_SERSA/480-722
I0TEF3_9BACT/588-986
D5WZ37_THIK1/510-780
H5KCW1_ECOLX/448-696
D0TAI6_9BACE/652-874
F0JWY4_ESCFE/390-613
E9XR88_ECOLX/525-773
G2S997_ENTAL/472-731
Q4UYB4_XANC8/509-762
G7CZA9_AERSA/463-700
B7AHL7_9BACE/582-987
D0S9B9_ACIJO/485-722
B1M0C5_METRJ/527-784
A0Y9J3_9GAMM/427-699
C4X765_KLEPN/515-760
C5CWF2_VARPS/466-708
Q8EFZ2_SHEON/594-935
F8CCH4_MYXFH/607-1013
G8THC7_NIAKG/652-1080
E3Y008_SHIFL/145-390
FYUA_YERPE/432-671
A7M042_BACOV/525-944
E7WE64_SALMO/382-649
Q4ZU39_PSEU2/486-799
Q141K4_BURXL/603-912
H1GP04_9FLAO/907-1038
F4QJY1_9CAUL/716-998
F4UFD1_ECOLX/411-659
B3C0U2_ECO57/363-626
G2ILT5_9SPHN/823-1088
F6AV15_DELSC/482-721
Q4ZRE7_PSEU2/243-727
Q4UZN4_XANC8/470-709
G7EGU2_9GAMM/525-691
B3IK46_ECOLX/464-745
F8X1L1_9PORP/634-1046
I1DP16_9PROT/475-703
F6AT48_DELSC/497-734
B3I5R8_ECOLX/390-613
Q5FAL3_NEIG1/480-723
H0FEJ3_9BURK/556-790
G0BQZ4_9ENTR/430-692
C3K9U3_PSEFS/495-746
H1UNU8_ACEPA/608-783
E1YY38_9BACE/553-966
G7G773_9GAMM/736-902
C3KCM7_PSEFS/497-770
E4RWB6_LEAB4/598-1014
G1WCH4_9BACT/674-1037
C9PVH3_9BACT/659-768
C5BQN0_TERTT/481-711
D0SL81_ACIJU/442-684
H5V2R0_ESCHE/470-753
E8TS44_ALIDB/498-732
F2MX16_PSEU6/425-671
C6ANU6_AGGAN/453-740
C4LET5_TOLAT/459-724
D3P164_AZOS1/494-765
H7FRA5_9FLAO/579-814
D5CBX5_ENTCC/412-660
E4QPJ0_METS6/396-621
A4XDV4_NOVAD/463-725
A8ETT7_ARCB4/393-638
G0CA70_XANCA/470-711
A0LFJ0_SYNFM/517-761
C7PAA1_CHIPD/674-1085
I0MD67_SALET/459-695
A3UQ61_VIBSP/462-717
I1DZ46_9GAMM/430-680
D4DRJ6_NEIEG/353-623
E5VAB0_9BACE/682-1096
B3PJT8_CELJU/507-751
D0HFM4_VIBMI/430-684
E5VF32_9BACE/590-1015
Q2G5M7_NOVAD/669-925
Q4ZXM8_PSEU2/533-781
B7AM03_9BACE/592-977
D3LUN4_9FIRM/463-776
D5X6I6_THIK1/417-681
B8EMD1_METSB/510-806
F7M4X1_9BACE/710-1142
C1DH77_AZOVD/550-788
A1K862_AZOSB/448-737
H5JUR4_ECOLX/464-745
A5PEV1_9SPHN/483-773
B5YKZ2_THEYD/494-737
B8GXM9_CAUCN/468-649
A3D3J6_SHEB5/481-741
B2PZZ7_PROST/395-648
D1PWE6_9BACT/641-1097
A3QFU8_SHELP/562-875
F5P9I1_SHIFL/42-277
H0G7M3_RHIML/482-734
G9YK81_9FIRM/83-254
E1J5H7_ECOLX/487-732
C6WZ53_METML/476-732
C3KC48_PSEFS/438-685
F2P4X3_PHOMO/399-618
E2NLW8_9BACE/640-1045
Q08TB0_STIAD/646-1001
A6EGQ4_9SPHI/591-1008
B4W9J6_9CAUL/159-388
E7S050_9BURK/488-738
B1LYP2_METRJ/484-726
F0L8Y1_AGRSH/480-745
C3R052_9BACE/546-951
H0F7Z1_9BURK/2-74
G7FPU0_9GAMM/465-710
Q3BS02_XANC5/596-937
G0K2T4_STEMA/628-886
H8MYP3_CORCM/654-949
E7H6L2_9BURK/380-561
A4BZB4_9FLAO/652-924
E6RMF2_PSEU9/466-708
B5Y058_KLEP3/498-735
A8T0W7_9VIBR/467-722
I0HXQ6_RUBGE/456-707
B5SHX8_RALSL/400-620
E2JWR7_ECO57/390-613
A3MAC0_ACIBT/530-802
H0S2G3_9BRAD/526-768
F7M1T2_9BACE/623-1089
B8IKU5_METNO/443-701
A0KVC2_SHESA/499-736
D8JDV8_ACISD/467-753
H0MVU3_SALMO/459-695
C4F7D3_HAEIF/649-938
C7K488_ACEPA/608-783
B6XGP5_9ENTR/331-610
F3K116_PSESZ/473-707
H7V636_CAMCO/449-703
C6XTK9_PEDHD/586-1058
G7A773_VIBCL/444-494
G5LSB1_SALET/352-575
E1YYC3_9BACE/617-1041
G2I8C8_GLUXN/451-717
C9PPM6_9PAST/673-777
P94776_ECOLX/419-655
F6EUH4_SPHCR/508-768
D4V5U4_BACVU/594-990
H7XCQ3_CAMJU/462-712
F7LLH6_9BACE/687-1102
G1XWM6_9PROT/649-1009
D8PB01_9BACT/481-751
E6RV87_CAMJS/459-717
A5VCB0_SPHWW/525-834
E5C8R2_9BACE/726-1112
G0K352_STEMA/462-733
E5C6E2_9BACE/875-1081
C8T2V1_KLEPR/387-611
F4DTI6_PSEMN/467-702
D7JY88_9BACE/685-1104
C7LCU1_BRUMC/397-619
C4N4U2_ENTCL/65-198
G5FRE1_9PSED/473-707
G0BC66_SERSA/403-629
D1K1D7_9BACE/631-1090
C9L105_9BACE/647-1070
F4QX97_BREDI/504-753
Q1DBN3_MYXXD/617-868
D4DP61_NEIEG/681-935
E8U035_ALIDB/364-594
B3BWM4_ECO57/390-613
D3K2Y7_ECOLX/541-822
D7YTH0_ECOLX/475-712
Q932Z6_AGGAC/736-1022
F5ICW8_ACIBA/392-623
F5Y1T9_RAMTT/468-704
B0NUJ6_BACSE/613-1060
F9GY39_HAEHA/425-691
E1JBE6_ECOLX/493-728
C7KNR4_ACEPA/492-737
C2FXA4_9SPHI/684-791
B8F720_HAEPS/451-746
Q4UNW2_XANC8/640-1009
C7RCM1_KANKD/461-707
D2QUL0_SPILD/389-690
B1G5F6_9BURK/498-721
F0B6U8_NEIME/453-713
A1JI25_YERE8/467-774
D2YFB0_VIBMI/386-612
D0ZM34_SALT1/465-701
H0G6A3_RHIML/371-620
F3U740_ECOLX/411-659
G2HT97_9PROT/424-662
F3Q3S3_9ENTR/463-708
B0TJW5_SHEHH/402-636
B7RZV9_9GAMM/467-759
F3KCF9_9GAMM/453-705
D9RSB1_PREMB/535-983
D7IYF1_9BACE/418-667
F4QGV2_9CAUL/454-743
Q4KTT1_PORGN/632-1035
Q9JR50_NEIME/574-920
B6W5Q9_9BACE/615-1016
A3M588_ACIBT/504-771
F7LKI3_9BACE/714-1136
F0Q816_ACIAP/522-760
G2JG43_ACIBA/467-753
E4W244_BACFG/711-1118
D0TKU2_9BACE/613-1033
D1JP07_9BACE/399-682
E5C9U3_9BACE/719-1118
H7RCD8_CAMCO/447-701
D7IZ22_9BACE/704-1128
A5W347_PSEP1/464-695
H5PHM5_ECOLX/493-728
G0GVW8_KLEPN/459-707
C4N4W5_ECOLX/65-198
B7RZD6_9GAMM/551-836
E4QY22_HAEI6/723-1012
C6IRX0_9BACE/604-995
F7NU18_9GAMM/637-994
F6AM85_DELSC/605-837
G7TTB2_VIBCL/444-494
B8H3P2_CAUCN/401-658
A7LW42_BACOV/693-1120
Q1GYW9_METFK/441-703
C3QMU2_9BACE/645-1041
F3PTL5_9BACE/635-875
Q8A0G6_BACTN/632-901
B8L639_9GAMM/476-710
Q579L1_BRUAB/436-675
E9VLY7_ECOLX/446-692
F0GBY7_9BURK/1-197
E7W0H0_SALMO/465-750
F6IEA7_9SPHN/491-763
C2M6T1_CAPGI/618-1030
H1GLS1_9FLAO/599-1021
G7F5A6_9GAMM/657-976
G9G030_HAEIF/469-743
Q2P752_XANOM/627-987
D9PG70_9ZZZZ/4-79
H7VVE8_CAMCO/424-695
E9XML7_ECOLX/493-728
D8NN04_RALSL/564-800
C2C5M9_VIBCL/467-698
C7X977_9PORP/519-924
B7CZW6_BURPE/479-717
D3IPV0_NEIME/274-378
C2FXV9_9SPHI/721-1099
C6SJR8_NEIME/510-807
C7KDF7_ACEPA/608-783
E6ARH0_ECOLX/475-712
G5PPB3_SALET/488-724
F2KW00_PREDF/599-988
G4BEG1_HAEAP/207-411
H8DTL2_9ENTR/503-739
B8L8Z4_9GAMM/628-886
B3C916_9BACE/643-1042
F6F3Y0_SPHCR/461-718
Q2VR17_PASTR/641-918
E6QEP2_9ZZZZ/509-602
H8C774_CAMJU/458-701
A3UKH3_9RHOB/560-912
E0NYE7_9FIRM/435-664
A7C0A9_9GAMM/126-351
H8MDI2_RIEAD/449-718
B5FCA5_VIBFM/394-614
D6GAH8_9ENTR/266-530
F0G0I6_9BURK/455-768
F4DZW6_PSEMN/436-682
Q88F81_PSEPK/563-811
Q8EHB9_SHEON/630-1006
E7P209_PSESG/581-810
H1NKH0_9SPHI/965-1169
F4AP60_GLAS4/681-1012
G4LS93_PSEAI/564-849
D4EBT4_AGGAC/432-669
E7RNG5_9BACT/635-1059
H1IL72_9BACT/472-712
F6EW93_SPHCR/456-737
E4MT40_CAPOC/509-779
C1F8S8_ACIC5/680-969
B7ICI8_ACIB5/530-802
F0F363_9BACT/662-1061
H4UE27_ECOLX/510-746
B5Z9D0_HELPG/602-878
Q53348_NEIME/620-909
C4H9R7_YERPE/2-154
E4TDA5_RIEAD/592-912
F3BEU9_PSEHA/446-720
H5V703_ESCHE/459-695
C7KGT0_ACEPA/80-312
Q9HXB2_PSEAE/535-782
B3CG47_9BACE/621-1047
H2BZQ8_9FLAO/497-742
G7F866_9GAMM/400-685
D4VHM1_9BACE/720-1045
Q7X2S6_XANOO/1-53
F7T6I5_ALCXX/424-662
G2S131_ENTAL/394-655
A7MZ24_VIBHB/468-713
A7AKJ1_9PORP/645-1109
B5R169_SALEP/395-662
E2ZXH0_PSEAI/577-882
H1HNS3_9BACT/630-1027
E2NDS9_9BACE/620-1016
D4VA95_BACVU/607-1032
H4JV60_ECOLX/388-626
C7PLC7_CHIPD/721-1108
Q304S7_ACTPL/435-662
D7W2V3_9FLAO/520-797
F9J3Z5_ACIBA/467-753
D0TMB0_9BACE/668-1115
A4YPG3_BRASO/487-793
H1UTI1_ACEPA/470-739
G2IPE9_9SPHN/524-778
D8N1C3_RALSL/472-708
F5Z4F8_ALTSS/525-790
F0C0W0_9XANT/496-599
C6SAM9_NEIME/545-835
B4EHL8_BURCJ/489-775
G0LAQ5_ZOBGA/571-850
H4TN16_ECOLX/448-696
A0Z905_9GAMM/1-279
D7VL25_9SPHI/706-1123
E3HPL4_ACHXA/680-961
E1GWD5_9BACT/471-706
E5ZXC1_ECOLX/380-628
G1Y2Z8_9PROT/521-785
A7ABK3_9PORP/481-789
B2PGI5_ECO57/514-759
F1XEP7_MORCA/754-1070
A5PDG8_9SPHN/594-895
D4T3Z4_9XANT/640-1010
E7JH30_ECOLX/493-728
H5EAY2_ECOLX/525-773
E6XMU6_SHEP2/452-719
B8FI05_DESAA/415-667
D7IK24_9BACE/498-796
C5CPQ5_VARPS/451-704
G3J0W0_9GAMM/485-773
E4LEW1_9FIRM/409-643
Q21LA3_SACD2/627-922
A3WQR0_9GAMM/290-628
Q1JWK1_DESAC/384-608
G5MEB3_SALET/284-520
B8IJH1_METNO/442-704
Y1217_HAEIN/578-912
D7IK83_9BACE/613-999
D2YSZ5_VIBMI/386-612
C9LUY7_9FIRM/408-634
A7UY25_BACUN/638-1057
G3Z0E7_9NEIS/415-656
F4C985_SPHS2/673-1064
F6F2N1_SPHCR/468-737
D4WYH2_BACOV/638-1041
Q8X9X1_ECO57/448-696
E5C459_9BACE/637-1078
H1MCL0_9BACT/528-933
G4E799_9GAMM/413-647
F6ASC3_DELSC/412-634
A4C714_9GAMM/575-676
B1FM65_9BURK/489-732
D1K1Z4_9BACE/545-985
Q5LH80_BACFN/627-1044
G0GVV8_KLEPN/455-723
G6E7X1_9SPHN/505-796
F1Y1R5_ECO57/510-746
G7AP18_VIBCL/479-749
B6VSX8_9BACE/527-925
H8ZXI6_NEIME/650-940
B4RML6_NEIG2/859-1141
A3D170_SHEB5/554-858
E6MLN3_9BACT/629-1093
H4XKJ4_ECOLX/525-773
E5VBF1_9BACE/624-1040
C0VM57_9GAMM/473-706
A7LY86_BACOV/580-1025
H5ASC9_ECOLX/474-730
A5VH92_SPHWW/466-725
G3ZZK3_AGGAC/465-711
B2HVE5_ACIBC/583-909
D0TTD5_9BACE/652-1077
B3JF46_9BACE/102-554
A3UH35_9RHOB/665-1009
I0HS77_RUBGE/513-786
B5JSN2_9GAMM/487-728
F4C1M4_SPHS2/634-1065
B8ITF2_METNO/483-718
D3HX37_9BACT/592-1040
A0K7D0_BURCH/419-655
F6ID97_9SPHN/502-785
F5IYU2_9PORP/660-1064
H7FNA1_9FLAO/649-1030
E6SN77_BACT6/659-1103
C4X9L3_KLEPN/479-716
H4YCE5_ECOLX/464-745
D4X1N6_BACOV/611-1038
B4UAB2_ANASK/405-642
B5JHL1_9BACT/465-726
C6Y2V9_PEDHD/799-1184
E1WUJ8_BACF6/442-702
E0F368_ACTPL/212-417
I0KN67_STEMA/741-1023
G5FNA9_9PSED/457-719
H1RM79_COMTE/524-770
D4GJJ6_PANAM/448-682
F0C6Q8_9XANT/267-612
F4F015_9FIRM/569-860
H8ZXI7_NEIME/648-938
B6IXN0_RHOCS/446-694
G8UL86_TANFA/624-1061
A8FSJ6_SHESH/587-868
H4TM70_ECOLX/421-655
E2XU42_PSEFL/491-722
E3BNA6_9VIBR/373-597
D0C238_9GAMM/499-747
B5NIN1_SALET/488-723
D2QPI4_SPILD/476-738
A3D0C9_SHEB5/408-651
Q1IPX8_KORVE/382-618
H4S5X6_ECOLX/510-746
BTUB_ECOK1/390-613
B7ZJG7_RALSL/542-767
A8E7V5_BURPE/529-777
H4K083_ECOLX/395-640
F4QP45_9CAUL/707-1007
C6XVW2_PEDHD/804-1200
C6IR84_9BACE/627-1063
F3JVC2_PSESZ/430-693
G4FVX6_9GAMM/483-726
Q5L7N3_BACFN/635-1070
F7SI79_9GAMM/397-651
G7D8U3_BRAJP/500-792
D4V9V8_BACVU/467-712
E9TZB5_ECOLX/484-720
E8DWK2_SALMO/490-728
B7RTX8_9GAMM/191-487
D6D0A7_9BACE/653-1039
G2I325_GLUXN/564-844
F3XVW0_9FLAO/671-1083
G0IYU0_CYCMS/702-1107
C7XDF0_9PORP/887-1057
E4PJ57_MARAH/459-702
B4STU1_STRM5/429-686
E1YSI3_9BACE/577-964
E3PBU3_ECOH1/390-613
Q8RF85_FUSNN/439-697
F4QTC9_9CAUL/523-787
Q8AAZ5_BACTN/648-1061
D3IPE0_NEIME/274-378
Q07HT6_RHOP5/480-714
E7RLN0_9BACT/604-1014
F3SBX8_9PROT/480-740
E4RTZ9_LEAB4/415-667
A9E8F5_9RHOB/565-810
D7VT77_9SPHI/720-1128
D7GZ76_BRUAO/433-655
D5CHQ8_ENTCC/460-745
D9YFV5_9DELT/360-650
A4EXX8_9RHOB/395-632
E5V7P9_9BACE/918-1039
E7TZ56_ECO57/391-668
C2G0I6_9SPHI/608-993
D7I940_9BACE/605-999
D2QIM4_SPILD/740-1139
C3QGB5_9BACE/634-1076
Q84I43_ACTPL/657-947
D1QQ22_9BACT/621-1048
B5D3T7_9BACE/618-1041
D3I8W2_9BACT/390-650
F4MZ54_YEREN/2-99
A7H0Q3_CAMC5/415-655
E8PFU3_ACIB1/484-690
A6GZK7_FLAPJ/371-619
D9UAQ7_MARHY/376-604
A1A7J6_ECOK1/510-746
G6ZPA2_VIBCL/444-494
D4VFE8_9BACE/617-1040
E6P169_ECOD1/363-630
D8DZ19_PREBR/607-1011
C3QL62_9BACE/696-1138
A8I0G8_AZOC5/445-700
G1XW57_9PROT/558-810
A6SUK5_JANMA/462-726
D4M934_9BACT/416-660
F6AZP9_DELSC/470-718
A6VVS3_MARMS/511-745
C6IHN6_9BACE/614-1030
Q21NF5_SACD2/447-678
C2M888_CAPGI/412-662
I0TA57_9BACT/582-990
G0AYY6_9GAMM/430-695
D4F053_EDWTA/388-615
A7M4G6_BACOV/659-875
F0BAU1_9XANT/442-700
E8L9Z2_9RHIZ/534-815
D5C0Z8_NITHN/464-707
F7VEI4_9PROT/509-767
F8GGH8_NITSI/420-681
D1JQ61_9BACE/551-803
C6IUI0_9BACE/607-1040
Q7NNS9_GLOVI/378-610
H4U428_ECOLX/464-714
H3SYD0_PSEAE/535-782
H4S289_ECOLX/411-659
G2A3P9_ECOLX/397-674
C6RCV0_9PROT/392-652
G7FQV9_9GAMM/665-958
A1B1S5_PARDP/389-626
Q21FF6_SACD2/667-953
B4WC02_9CAUL/559-889
G8T9E5_NIAKG/621-1044
B0KIR4_PSEPG/554-798
F4H9X9_GALAU/1-202
F9J4H7_ACIBA/447-690
D0TAJ6_9BACE/648-1056
A2SAD4_BURM9/462-683
HMUR_YERPE/424-675
A7LS97_BACOV/576-977
F9RUZ3_9VIBR/386-602
G7UGM5_PANAN/545-789
E8IMG1_ECOLX/510-746
F7LL04_9BACE/621-900
F9D011_9BACT/604-1004
F3BLM1_PSEHA/488-758
F8YUV7_VIBCL/467-698
F6F3A4_SPHCR/502-790
A4AVQ4_MARSH/621-1037
D8DZ43_PREBR/358-700
Q0AEB8_NITEC/515-764
E2N959_9BACE/697-1108
F5R9R2_9RHOO/501-825
F5JHK2_9RHIZ/424-701
C7K508_ACEPA/470-718
G9EBX5_9GAMM/470-706
E1NZZ6_NEILA/492-763
D7IDR9_9BACE/621-1101
D1JVC5_9BACE/371-566
E4RVM6_LEAB4/714-1124
Q8PEI1_XANAC/507-777
B8E4U9_SHEB2/645-911
D0TPY4_9BACE/516-818
H7FTR0_9FLAO/596-1013
A7LSU6_BACOV/712-1114
Q8PKY3_XANAC/596-865
D7NBY1_9BACT/870-1059
Q06Q22_PASHA/625-699
Q4KTS7_PORGN/641-1031
D5EY19_PRER2/634-1043
A7A9H7_9PORP/448-691
D4W9W4_BACOV/566-753
Q8P6M3_XANCP/601-877
A4N559_HAEIF/1-71
E4KVG4_9PORP/425-673
Q3M983_ANAVT/605-848
F0A430_NEIME/488-792
F5KNW7_PSEAI/469-703
Q7N1G3_PHOLL/735-1013
E1YYF1_9BACE/519-924
F6AUV0_DELSC/568-801
Q841B8_NEIME/430-668
Q5NP34_ZYMMO/471-749
A6BTP5_YERPE/468-724
H8BV19_CAMJU/416-689
Q9A7H3_CAUCR/407-649
G5S6H3_SALET/484-585
B7ALI9_9BACE/606-1011
Q1CEN1_YERPN/442-689
D8DCN2_COMTE/563-799
G1Y206_9PROT/354-649
G2C2I9_ECOLX/493-728
C7PKB6_CHIPD/625-1044
F4CDN0_SPHS2/576-981
C0VNQ2_9GAMM/432-729
G2Z5E1_FLABF/607-989
E2N993_9BACE/2-174
A0L0N7_SHESA/492-757
H7XIM6_CAMJU/459-708
D5MGT5_9BACT/501-779
F6F215_SPHCR/572-836
D4ZIU9_SHEVD/590-925
Q841F3_NEIME/423-661
H4RLW4_ECOLX/380-628
A0Z2C9_9GAMM/558-817
Q5GYZ1_XANOR/703-986
Q64VK4_BACFR/623-1088
D7INE3_9BACE/689-1101
E6AIB3_ECOLX/468-718
E2PC05_NEIPO/478-708
G5NNU6_SALET/2-148
I0KK39_STEMA/613-978
E1X4K5_BACMS/462-720
Q4K686_PSEF5/431-683
D8C3T0_ECOLX/381-627
E4RVE9_LEAB4/607-1022
I0HLR3_RUBGE/495-753
B7UL54_ECO27/411-659
G7BW49_VIBCL/437-692
H7RE35_CAMCO/449-703
G8R676_OWEHD/692-976
F4KTI8_HALH1/618-1015
A9C2M1_DELAS/401-664
G7F1I9_9GAMM/521-801
Q6N7Y0_RHOPA/488-775
Q1NG20_9SPHN/459-706
E1VMY9_9GAMM/479-720
D0TDJ8_9BACE/649-1070
E5UL57_NEIMU/494-734
F1XCC9_MORCA/699-983
H1YHV8_9SPHI/806-1122
C4UAL0_YERAL/490-728
C6SBP8_NEIME/1-46
D3IQ34_NEIME/274-378
H0RV08_9BRAD/526-803
F7NRL7_9GAMM/629-924
H1RFK2_SALMO/488-723
E4M7C1_9BACT/584-977
H4FHR3_ECOLX/448-696
H5FY48_ECOLX/432-671
B3IQV3_ECOLX/373-640
B6W0Y7_9BACE/584-982
B6IQL9_RHOCS/570-743
I0NAG5_SALET/390-613
F9Z3F2_ODOSD/392-675
E7PR80_PSESG/448-683
D0TE59_9BACE/690-1106
D7ILY3_9BACE/492-768
D3UGE0_HELM1/569-812
F8N6B8_9BACT/590-991
A7LYM6_BACOV/724-1136
D4T9D5_9XANT/496-810
F5QIP0_SHIFL/42-277
D4VHT6_9BACE/711-1138
G0L2X4_ZOBGA/731-1089
C7XAR3_9PORP/493-767
G6YPL2_9ALTE/427-686
B7BG40_9PORP/632-1064
G2ISS3_9SPHN/685-878
Q0C2I8_HYPNA/640-997
H7T5N6_CAMCO/424-695
C6IPE0_9BACE/717-1109
Q9F5M4_PASTR/635-774
C2G331_9SPHI/560-922
Q2G7Q7_NOVAD/596-874
C5B2Q2_METEA/492-725
E5BKN2_9FUSO/440-697
G2I7I4_GLUXN/451-721
E6SQD1_BACT6/675-984
F6AWZ3_DELSC/488-716
D2EZ29_9BACE/683-1105
B3HHU7_ECOLX/493-728
C4USV7_YERRO/496-776
B7J669_ACIF2/488-734
D7J3Q1_9BACE/732-1179
D1JR63_9BACE/660-1110
Q8KR53_ESCFE/471-727
H1INI1_9BACT/439-693
H5FQ48_ECOLX/510-746
D7VH40_9SPHI/2-57
Q0I351_HAES1/485-787
A4A9L9_9GAMM/570-852
F3JLS6_PSESX/496-759
Q0BQU6_GRABC/517-800
H8KQA4_SOLCM/635-935
C3RAJ4_9BACE/618-1110
G8R0U6_OWEHD/896-1241
C7CF53_METED/415-664
Q0HHT6_SHESM/470-730
E5WYE0_9BACE/646-1041
D7NE54_9BACT/588-1010
B0H5Z6_YERPE/442-689
D4C0S9_PRORE/707-986
C3QT99_9BACE/632-1024
G5SQP3_9BACT/656-1055
B1YNT5_BURA4/489-732
Q02MR5_PSEAB/583-819
F4CEK2_SPHS2/658-1077
B5ELH4_ACIF5/500-772
I0GD95_9BRAD/521-786
A5FUC0_ACICJ/549-817
I0WB07_9FLAO/533-793
D3RLU6_KLEVT/392-656
A6WRL7_SHEB8/471-719
H3ZEG9_9ALTE/804-984
A9D265_9RHIZ/467-727
D1QR03_9BACT/608-1026
Q0HYM3_SHESR/546-860
E4VTB6_BACFG/535-953
E7JTC8_SHISO/448-696
D3IPW0_NEIME/272-372
F5J3R9_9PORP/604-995
A6WI23_SHEB8/473-723
B1KGC3_SHEWM/416-680
Q160G2_ROSDO/405-675
B1ZIE7_METPB/526-819
Q8PCG6_XANCP/484-742
F0C7T4_9XANT/598-886
G0A4C5_METMM/443-683
Q2S5M7_SALRD/625-1021
D2QT69_SPILD/650-1059
A6WHE7_SHEB8/557-797
Q478B7_DECAR/473-749
G0AZ14_9GAMM/444-683
C3R1X2_9BACE/582-972
G8UQ02_TANFA/736-1144
C6X8D5_METSD/399-637
D1JZU3_9BACE/584-998
H9BX72_9BACT/380-678
C7PBZ6_CHIPD/481-757
D5UZJ8_ARCNC/516-758
Q9KK96_NEIGO/622-911
F0TJG9_RIEAR/485-728
B3BTE6_ECO57/464-745
E1WM82_BACF6/465-711
E8RTM8_ASTEC/924-1125
D4XG88_9BURK/483-703
G0J7H0_CYCMS/650-1049
B1K5L2_BURCC/499-742
G1XVY9_9PROT/348-617
H4KZU3_ECOLX/373-640
D1W0N1_9BACT/521-773
C4SXQ4_YERIN/382-640
B2FP16_STRMK/588-934
H4XMJ3_ECOLX/1-221
C4TSZ1_YERKR/27-279
D8DVB6_PREBR/653-1114
C4N4Y0_ECOLX/65-198
C3JZF3_PSEFS/469-728
D0TI50_9BACE/684-1095
F3QZ12_9BACT/495-765
H7WHM1_CAMCO/424-695
D7I0W1_PSESS/486-799
C3QU23_9BACE/542-941
Q5HSH7_CAMJR/459-717
E1YQ53_9BACE/438-682
C7X3X2_9PORP/690-1106
C2FYC1_9SPHI/639-953
D7IDT1_9BACE/522-919
G7TFB0_9XANT/16-230
Q1DE06_MYXXD/604-861
D7K1P8_9BACE/608-1026
A5YJ24_GLUDA/1-61
B2I8A3_XYLF2/418-679
B7MF69_ECO45/395-662
D4HQP1_KLEPN/409-655
E4MDL9_9BACT/682-1083
G6ADE4_9BACT/498-793
H5I3C1_ECOLX/448-696
D7J8K8_9BACE/618-1049
Q47WF9_COLP3/474-720
G9VI70_SALMO/488-723
A3NYL0_BURP0/516-754
A7UYK0_BACUN/646-1081
A6L185_BACV8/725-1153
A4C7S9_9GAMM/619-956
D0SU45_ACILW/576-885
D0S0B9_ACICA/400-661
A8EW91_ARCB4/442-686
D7J6A9_9BACE/716-1092
E6XBC6_CELAD/635-1038
B4RGG3_PHEZH/687-997
G3Z491_9NEIS/830-1132
A6WM28_SHEB8/503-747
D0TT74_9BACE/466-884
H1DAL7_9FUSO/86-335
B1KL54_SHEWM/428-648
H5BMG0_ECOLX/464-745
A2TSX5_9FLAO/659-1070
Q88HM4_PSEPK/485-727
B8H129_CAUCN/705-834
F7LAI8_BACOV/606-1014
D3IPH9_NEIME/266-370
F9BSE6_VIBCL/452-711
A8ENK4_BURPE/420-680
B4TW36_SALSV/454-702
D5B5T7_YERPZ/520-829
E5CAS1_9BACE/610-1018
C6W0E5_DYAFD/635-876
A1AND8_PELPD/492-735
A6L7T3_BACV8/631-949
B3YD50_SALET/454-702
E7PPK9_PSESG/562-800
E6K4V9_9BACT/935-1059
PUPB_PSEPU/584-808
F5SUI0_9GAMM/419-667
D6D7V0_9BACE/505-913
C6XUV6_PEDHD/661-884
G0D575_ECOLX/411-659
C4AQB5_BURML/420-680
B6DYK5_NEIME/464-768
D3IEI4_9BACT/482-738
F9IPP8_ACIBA/484-717
B5CWA9_9BACE/594-1005
A7M5T0_BACOV/625-1056
C6I1I0_9BACE/542-938
Q6Q962_9GAMM/441-697
E5V6A6_9BACE/882-982
F2ZHB4_9PSED/483-723
B6VV86_9BACE/567-983
D7W0H0_9FLAO/617-997
E0THI0_PARBH/423-705
B5PSE2_SALHA/459-695
Q1VTA4_9FLAO/502-808
F4DUF3_PSEMN/576-805
C6M2S6_NEISI/496-736
E6RZV0_CAMJC/458-754
B3JJ52_9BACE/530-789
E0NU78_9BACT/662-1061
D4KDF2_9FIRM/402-635
F1YUM8_9PROT/620-795
C6Z9V7_9BACE/608-1032
F0ATL1_NEIME/492-763
G8Z3K9_ECOLX/65-198
F7LA08_BACOV/645-1105
F4CA62_SPHS2/707-1129
H5BQF5_ECOLX/525-773
D2QV68_SPILD/469-730
Q5FTI2_GLUOX/520-771
H1IKZ9_9BACT/588-823
Q8A742_BACTN/627-1063
F7NVT6_9GAMM/569-890
Q9AAN4_CAUCR/687-975
A3J584_9FLAO/530-799
C7PMZ1_CHIPD/752-1160
A0Z9Q4_NODSP/594-838
D2Z5Q0_9BACT/415-662
F1ZBH1_9SPHN/511-826
A7V8S3_BACUN/472-541
G0DGJ7_9GAMM/408-651
G7UM87_PANAN/479-714
F7T2L0_ALCXX/434-679
D7Y4Q9_ECOLX/395-662
F0HAS4_9BACT/458-732
B1KGX3_SHEWM/548-842
F3L1S2_9GAMM/422-693
A5TNJ3_BURML/490-747
E7UTT8_SALTM/465-750
F3DVN0_9PSED/476-710
A1END4_VIBCL/486-717
F1W9Z7_MORCA/357-551
H0RRP7_9BRAD/569-793
F6EVB0_SPHCR/424-676
Q64V08_BACFR/500-742
Q2S0R7_SALRD/528-787
F7MC87_9BACE/782-1196
G4BC39_HAEAP/433-667
F4C924_SPHS2/577-980
H7QVF7_CAMCO/449-703
D2YB63_VIBMI/444-679
A9R858_YERPG/432-671
D2QP90_SPILD/727-1149
A4CMM7_ROBBH/500-743
H4EZP6_9RHIZ/678-849
D0KLZ2_PECWW/493-734
A1K8H3_AZOSB/579-807
B7I5T9_ACIB5/478-710
E5V6W7_9BACE/632-1070
D3I1D7_9BACT/970-1102
D7J3A1_9BACE/747-1154
E3XSK9_ECOLX/364-612
D2NNI0_ECOS5/685-752
E8D7W6_SALMO/465-750
D3IDC5_9BACT/581-988
Q4KKG1_PSEF5/583-829
E1V8T1_HALED/382-606
B7KYB9_METC4/488-723
C7JS51_ACEPA/470-739
H5H9D2_ECOLX/382-649
D1XWG1_9BACT/166-603
H8FIG6_XANCI/623-896
E6WAD6_PANSA/398-623
F0KMZ9_ACICP/494-742
F3DHW2_9PSED/510-769
D3IPH4_NEIME/271-375
D4SSW7_9XANT/467-746
H5QTE1_ECOLX/448-696
D5EXB6_PRER2/571-982
C6SI53_NEIME/449-493
G9SLP0_CITFR/400-660
F4DHG9_AERVB/444-679
F7SW79_ALCXX/577-850
A9IH34_BORPD/439-683
B4EDJ0_BURCJ/475-706
B7BA82_9PORP/586-976
Q2RRQ0_RHORT/571-811
B0RQ21_XANCB/601-877
E4MRW6_CAPOC/699-1008
F0ALB2_NEIME/488-792
E2QHE5_ECOLX/468-748
A5EPM1_BRASB/522-762
E5VB83_9BACE/678-1078
C9RRZ0_FIBSS/499-747
A6LHW9_PARD8/713-1152
E5BGI8_9FUSO/547-818
C6XY04_PEDHD/522-920
G4LCD2_PSEAI/551-794
Q4KE35_PSEF5/579-822
A6E7S2_9SPHI/694-1107
C5TKJ1_NEIFL/439-689
F7NWG9_9GAMM/666-804
H5LUN6_ECOLX/390-613
Q82T13_NITEU/473-731
E4MPW8_CAPOC/619-1009
A4A5J1_9GAMM/437-697
H5KFN4_ECOLX/525-773
E8HSM8_ECOLX/493-728
E6XFG7_CELAD/695-1015
B4W740_9CAUL/473-740
D3NSR1_AZOS1/68-303
B4S534_PROA2/575-826
A5V6V3_SPHWW/502-762
C0XZZ9_BURPE/462-683
A3QBY5_SHELP/579-842
E5UIT7_NEIMU/783-1082
G4AE68_AGGAC/2-248
Q64YR2_BACFR/470-562
C7X8Y2_9PORP/711-1123
B7MT33_ECO81/525-773
E9I6Z8_DAPPU/2-76
F8XS99_9GAMM/514-786
B6W1C1_9BACE/671-1059
C5CJ97_VARPS/511-752
C8TPH2_ECO26/493-728
E1PB27_ECOAB/464-745
G7RPP7_ECOC1/428-662
A0L278_SHESA/408-662
F3DE26_9PSED/587-858
Q1GNM7_SPHAL/624-930
B4SLU8_STRM5/570-873
B7CSJ5_BURPE/490-758
E4LMV1_9FIRM/419-653
Q8Z597_SALTI/395-662
E5C6E2_9BACE/604-861
E1W5T4_HAEP3/457-754
P72085_NEIME/486-790
D6CWY8_9BACE/655-1073
A1TQD2_ACIAC/471-721
D6KS09_9FIRM/563-816
F3Y166_9FLAO/651-1061
B7J664_ACIF2/500-772
D7VR12_9SPHI/715-1151
E7J1T2_ECOLX/394-642
A8GFE7_SERP5/470-704
D8DZK0_PREBR/588-1065
C0BKR6_9BACT/658-1082
E1LB24_9FIRM/412-646
C7PB10_CHIPD/667-1062
H4KVC4_ECOLX/514-759
B0T4N6_CAUSK/622-887
E8H413_ECO57/395-658
G2IS41_9SPHN/538-650
C6SE26_NEIME/480-723
A8UFR4_9FLAO/565-1011
Q0E7D1_VIBAN/450-692
Q64ZC0_BACFR/623-1018
E1RXM1_ECOUM/475-712
F5QHJ1_SHIFL/145-390
F0QZ85_BACSH/624-1080
Q8ABH0_BACTN/674-1096
A6LFJ5_PARD8/611-1021
H1NQQ0_9SPHI/648-1083
D5BKF8_ZUNPS/734-991
H0G1T7_RHIML/437-663
D5BAW5_ZUNPS/624-1025
H1XXG9_9BACT/621-910
F1W3W1_9BURK/445-695
G9AME7_PANAN/470-704
A6EEA8_9SPHI/742-1159
Q135E8_RHOPS/521-785
G5KLG5_ECOLX/493-728
H8FHF8_XANCI/154-385
I1DR73_9PROT/396-675
G0FFC4_ECOLX/448-696
G0AZP0_9GAMM/570-903
G2TCC5_RHORU/454-693
A6SZL7_JANMA/573-822
B7H281_ACIB3/436-703
H5NL51_ECOLX/464-745
A1K7M9_AZOSB/445-677
A0M161_GRAFK/592-993
F5IW15_9PORP/644-1045
B9B350_9BURK/489-732
C6RF61_9PROT/482-731
D4YZM4_SPHJU/421-676
D0TSB3_9BACE/653-1107
A0L0X6_SHESA/409-652
D4X0S7_BACOV/625-1041
A4A9T2_9GAMM/569-885
D6D7X2_9BACE/693-1084
G8TDL3_NIAKG/899-1107
G9VP37_SALMO/455-723
B0SV13_CAUSK/712-895
Q8EA32_SHEON/436-707
F3ZT23_9BACE/615-1040
C3Q6H4_9BACE/649-1027
Q088R0_SHEFN/471-716
B3CJ16_9BACE/425-669
C4U0E3_YERKR/456-694
E2ZA25_9FIRM/465-700
H1GP84_9FLAO/639-1031
F7N911_XYLFA/486-797
F6AAX6_PSEF1/473-706
B7B5Z9_9PORP/709-1107
F9BHL4_VIBCL/386-610
H7VNN2_CAMCO/449-703
D2QUK4_SPILD/643-907
F7T291_ALCXX/459-770
D8K6R7_NITWC/406-645
E7K8F1_SHISO/464-670
D3IPL0_NEIME/262-366
Q8P3B4_XANCP/465-698
D1W1S7_9BACT/656-1047
E2WU01_ECOLX/493-728
Q8XT71_RALSO/467-740
B8H4T5_CAUCN/548-836
G6XFG1_9PROT/547-841
B0NUK5_BACSE/639-1053
A6EGD0_9SPHI/627-1019
B2NDM7_ECOLX/448-696
E4RZP7_LEAB4/622-988
G7LVM5_9ENTR/465-701
D4XTW4_ACIHA/455-704
B6JIV9_OLICO/462-724
E6XER2_CELAD/690-1117
C6SH75_NEIME/625-914
G7UN26_PSEUP/552-926
Q44127_ACTPL/640-930
B3JHL3_9BACE/674-1089
C5BUE2_TERTT/566-900
E1WTG2_BACF6/430-677
E6XEZ2_CELAD/441-707
G0J6L1_CYCMS/736-1152
D7VNZ1_9SPHI/729-1167
F3K940_PSESZ/2-228
A3M540_ACIBT/553-602
D5VL31_CAUST/416-664
F7L5A0_BACOV/635-1061
C4N4X0_ECOLX/65-197
F3PKR4_9BACE/657-1081
F4CEE7_SPHS2/701-1116
H7RRF7_CAMCO/461-757
Q4ZXG3_PSEU2/587-858
H5EJH4_ECOLX/432-671
Q1INW6_KORVE/500-745
H8KMQ5_SOLCM/528-787
B8L6S6_9GAMM/604-928
Q15SD2_PSEA6/645-751
B9CDL7_9BURK/502-733
H4RN91_ECOLX/390-613
F6ARV1_DELSC/574-826
F4QIE4_9CAUL/661-984
I0V9C9_SHIFL/484-720
D6LA71_9FUSO/422-661
B7BH65_9PORP/704-1112
B6VVB9_9BACE/633-1072
B2FRC4_STRMK/472-709
G2UKE1_PSEAI/570-802
Q5GFN5_VIBFL/439-699
B3BLP4_ECO57/395-658
E7W9P4_SALMO/469-717
A7LSQ1_BACOV/681-1082
H6L261_SAPGL/691-964
Q5FQ10_GLUOX/80-347
G4LJ19_PSEAI/449-706
D3IPC7_NEIME/274-378
Q6LHY6_PHOPR/455-697
C7L514_ACEPA/528-803
G0CDS7_XANCA/688-977
F7L5T8_BACOV/624-1065
F2JC85_HELP9/539-814
G0LA20_ZOBGA/653-1055
F7NHH5_9FIRM/406-644
H0KN44_9FLAO/550-793
D0C4S7_9GAMM/492-733
FYUA_YERE8/432-671
G1Z6U6_ECOLX/373-640
G7D7W3_BRAJP/516-749
C3WDM5_FUSMR/449-673
E8HCV7_ECO57/514-759
E8XZZ9_RAHSY/505-805
C7CIS1_METED/449-686
D4ZBX2_SHEVD/559-862
C9KUS7_9BACE/651-1043
F3CE10_PSESG/6-161
E7P6H8_PSESG/423-666
E8RMD7_ASTEC/536-859
H7YIH3_CAMJU/144-391
I0KHU9_STEMA/485-755
D0RZ21_ACICA/467-727
C9XHL6_SALTD/454-702
H4V004_ECOLX/448-696
G7UQS4_PSEUP/549-794
H8L606_FRAAD/496-742
C6SHU7_NEIME/653-943
G2LCF6_PSEAI/535-782
D5D107_ECOKI/421-655
G2CFE0_ECOLX/510-746
F5PXZ9_SHIFL/429-685
Q3BQD3_XANC5/488-805
B8KJG8_9GAMM/411-669
H1C684_ECOLX/448-696
C6XUR9_PEDHD/624-1042
C9KTT8_9BACE/592-1000
B2I083_ACIBC/488-720
E1GY39_9BACT/621-1020
C2M8Q4_CAPGI/515-796
B2V5N5_SULSY/457-700
B0NNR4_BACSE/597-904
B7KTJ3_METC4/457-714
A4CJK7_ROBBH/410-708
E3G5D2_ENTCS/465-752
C3XI29_9HELI/403-709
G7TEE9_9XANT/432-674
E8IIA1_ECOLX/464-745
F4QXI8_BREDI/622-953
F7TM88_PASMD/424-667
G7HEV2_9BURK/467-706
D5V9Y8_MORCR/682-999
A7V861_BACUN/584-990
D3IQ19_NEIME/274-378
F7LEN0_BACOV/721-952
B9AZ64_9BURK/501-747
F3G8F8_PSESJ/444-678
E3D2S4_NEIM7/480-723
C1A9E4_GEMAT/647-1038
G7FLI9_9GAMM/628-912
F9D4H7_9BACT/610-1021
H1YA36_9SPHI/798-1202
G2JEA9_ACIBA/490-723
D4T9L3_9XANT/601-877
E8CM71_SALMO/455-723
H8KRF7_SOLCM/547-795
E4VQ86_BACFG/891-1088
A6B3C6_VIBPA/469-711
G6AEN9_9BACT/793-863
G6E3L8_9GAMM/642-915
E0XTJ4_9GAMM/357-615
G2LDU8_CHLTF/559-820
F8N7E8_9BACT/720-1154
I1AKP7_PSEAI/563-807
F6ARV0_DELSC/470-704
B0U7C9_METS4/539-825
B0NLJ7_BACSE/500-762
H3SQU8_PSEAE/564-849
G0J1I5_CYCMS/724-1125
D1TRA1_YERPE/420-697
D4XUK4_ACIHA/473-706
D6CYD6_9BACE/664-1082
D0SUK1_ACILW/411-686
A7AK98_9PORP/598-997
B0BQN3_ACTPJ/463-706
F3BMA2_PSEHA/678-1004
C6IS59_9BACE/618-1027
B5PZF2_SALHA/464-702
C9KS27_9BACE/703-1095
A6WP10_SHEB8/422-661
D7K5J8_9BACE/591-981
H4ZGC8_ECOLX/382-649
E0EKQ3_ACTPL/657-947
Q07VX9_SHEFN/416-677
B5MT01_SALET/488-723
B8HXA6_CYAP4/624-859
D8BGV0_ECOLX/342-577
FOXA_SALTS/465-701
C8U2U7_ECO10/464-745
B2FLD7_STRMK/488-753
D3IPS9_NEIME/261-365
F9IZY0_ACIBA/502-755
A5UHJ4_HAEIG/729-1063
C7KV19_ACEPA/504-790
C2FZK9_9SPHI/681-1116
E7B9U6_YERE1/517-758
A5ZGU9_9BACE/631-1044
G4G0Y8_9GAMM/477-790
A7V647_BACUN/624-1040
B7I3N2_ACIB5/583-909
B0A0W1_YERPE/424-675
G5W2W0_ECOLX/448-696
Q1QN62_NITHX/580-858
A3JF76_9ALTE/474-730
A3UDY8_9RHOB/682-1031
Q4V0F8_XANC8/756-1065
G7HGI9_9BURK/500-746
D2TTT6_CITRI/529-764
C6Y2H8_PEDHD/865-1076
D3IPT6_NEIME/274-378
A9H502_GLUDA/529-798
C1HV37_NEIGO/511-808
E9YS18_ECOLX/514-759
C0QF74_DESAH/409-667
D7JSS5_ECOLX/474-730
C3R5L9_9BACE/647-1038
A4XVG0_PSEMY/439-690
G5W3X4_ECOLX/418-695
Q25C88_9SPHN/486-717
E9WQT9_ECOLX/514-759
G0K1U7_STEMA/402-646
H8KR53_SOLCM/471-735
Q882L9_PSESM/514-826
D0T5P7_ACIRA/471-704
C3R2X0_9BACE/604-861
H1GMC5_9FLAO/524-784
D4WW23_BACOV/678-1075
E3XML9_ECOLX/421-655
G0D759_ECOLX/525-773
D7IE16_9BACE/581-1015
F9H307_HAEHA/533-866
B3QEL3_RHOPT/488-775
G1XVZ5_9PROT/688-1049
B2I1I2_ACIBC/484-717
E5WU24_9BACE/749-1170
H7T579_CAMCO/461-757
F2ZJ28_9PSED/81-319
F4UXS3_ECOLX/510-746
C3WWI7_9FUSO/470-743
E7WGP7_SALMO/454-702
E7U6B0_ECOLX/421-655
E4QVV2_HAEI6/625-914
F5SYG6_9GAMM/561-811
A9W4L1_METEP/492-725
F0A9P0_NEIME/625-914
H8BTT8_CAMJU/424-694
C6CCR3_DICDC/445-687
F7NWP5_9GAMM/566-870
H1MB60_9BACT/632-1080
A9BZQ7_DELAS/570-803
B7CEX4_BURPE/659-896
D7ISH7_9BACE/710-1132
B7I8Q4_ACIB5/467-753
E6BL77_ECOLX/464-745
H1DK42_9PORP/647-1068
F4C5J6_SPHS2/641-1088
G4Q2B9_ECOLX/456-677
H8ZXN2_NEIME/649-939
F4R1Y5_BREDI/464-707
H2IXV2_RAHAC/526-759
Q64RR4_BACFR/677-1074
B7WW32_COMTE/524-770
Q1QXF3_CHRSD/390-612
C4N4W1_ECOLX/65-198
D0KBD6_PECWW/495-728
Q841D5_NEIME/431-669
A6EBQ9_9SPHI/635-847
D7YVM0_ECOLX/448-696
C6ILJ4_9BACE/642-1049
F3PEP5_9BACE/644-1090
Q394L6_BURS3/527-768
G9S5S7_9PORP/701-1121
B6I8K5_ECOSE/395-662
H8AF64_CAMJU/458-754
F9I5X1_ACIBA/386-622
D0TQT0_9BACE/609-1014
B0RP66_XANCB/509-762
D2QBJ6_SPILD/747-1159
F4KKV4_PORAD/516-779
Q3HKE6_RHOS4/553-789
G6ZW43_VIBCL/411-658
F7TG18_PASMD/13-207
H3R371_BRUAO/436-675
Q1GYR9_METFK/498-759
E1WUW1_BACF6/486-762
B3PJ49_CELJU/527-767
H1ESN4_ECOLX/409-655
Q8RHN9_FUSNN/415-656
D7VQV8_9SPHI/700-1067
E2NDB3_9BACE/611-1034
H4T0B1_ECOLX/390-613
B0T6Y6_CAUSK/660-915
E7RUR1_9BURK/459-696
D3IME8_9BACT/633-1074
Q8P5W8_XANCP/272-505
E4KRT8_9PORP/538-877
F3LS10_9BURK/388-613
Q31ZF7_SHIBS/442-677
F7LV35_9BACE/546-765
E9T903_ECOLX/448-696
E7XTD5_SALMO/488-723
F0E8A6_9PSED/554-811
F3S773_9PROT/598-853
Q1NED6_9SPHN/494-733
G5FRK3_9PSED/709-988
D7IBC3_9BACE/709-1107
F6CZV9_MARPP/464-686
I0KR89_STEMA/605-929
A0KTR8_SHESA/482-728
Q3JDN5_NITOC/441-717
F2LP02_BURGS/616-854
D4VF00_9BACE/519-922
Q3QYG8_XYLFA/4-114
B4SK96_STRM5/504-764
B3CAD4_9BACE/577-1001
A4VIY9_PSEU5/425-671
D7VJI8_9SPHI/726-1125
F3BI89_PSEHA/400-686
E7YY89_SALMO/465-750
C9NSV0_9VIBR/465-696
F7LFW6_BACOV/609-1014
C7L2Y3_ACEPA/283-543
Q64XA9_BACFR/436-686
G5FKQ3_9PSED/292-539
I0N3U5_SALET/454-702
A6W1Y5_MARMS/405-657
E1YNP5_9BACE/583-976
G4BGL5_HAEAP/471-776
F4DR39_PSEMN/443-739
Q4UWQ4_XANC8/552-791
G0C1W9_9ENTR/487-746
Q8PH16_XANAC/593-947
E0EKC4_ACTPL/508-781
Q4UWP6_XANC8/434-686
H1BS75_ECOLX/464-745
C3RBS8_9BACE/714-1136
C5AIV7_BURGB/525-765
C6Y323_PEDHD/608-992
G0A115_METMM/552-792
F8X0S0_9PORP/426-671
C6DBT3_PECCP/565-789
G9SI40_CITFR/492-727
A7N503_VIBHB/449-711
G4LNI5_PSEAI/425-686
F3VYL9_SHIBO/442-677
Q79G19_BORBR/582-859
A4N0L4_HAEIF/698-988
A2PVU6_VIBCL/5-166
A3XN99_LEEBM/496-741
G0JW76_STEMA/576-878
B0V552_ACIBY/447-690
A3M8N9_ACIBT/399-627
D2UGW5_XANAP/692-1051
B7J9R3_ACIF2/3-243
Q6U1M3_HAESO/791-1116
H5R4K3_ECOLX/510-746
D7K5C4_9BACE/516-817
F2ITH4_VIBCL/452-711
G2M193_9XANT/560-922
E8RVL7_ASTEC/639-993
B1XRF3_SYNP2/597-830
A4NBW6_HAEIF/469-742
E6XDG5_CELAD/608-1014
C4I090_YERPE/520-829
D8P2U0_RALSL/511-744
G9VTF0_SALMO/390-613
C3Q656_9BACE/626-1022
C9X205_NEIM8/480-723
A3UC53_9RHOB/468-734
F3WUB3_9SPHN/666-1022
B1KDZ2_SHEWM/400-626
Q9X6A5_BORPT/494-733
E0F4M2_ACTPL/657-947
D5CJY8_ENTCC/378-639
Q9AAZ6_CAUCR/633-888
C6XJ78_HIRBI/602-889
G4BDT4_HAEAP/496-787
C1M3L2_9ENTR/417-694
H5HFF3_ECOLX/390-613
G1XVS3_9PROT/405-730
E9YDX9_ECOLX/464-745
F1ZB63_9SPHN/530-800
C1A7Q7_GEMAT/413-659
D8BCD9_ECOLX/448-696
B1H648_BURPE/683-920
F7QMD5_9BRAD/471-727
C9Y497_CROTZ/452-701
A5ZF67_9BACE/2-127
B4SIY5_STRM5/604-952
E6V8G2_VARPE/512-761
F9T339_9VIBR/462-717
F4MBI3_ECOLX/388-626
Q9AQK5_VIBMI/456-709
A5V684_SPHWW/474-746
A7LR56_BACOV/694-1100
B1JBV1_PSEPW/585-843
B7CPM3_BURPE/515-752
H1Y733_9SPHI/671-1094
D2QKP3_SPILD/647-1062
D7J9Y3_9BACE/625-1044
F7LNJ0_9BACE/430-677
D1W2L0_9BACT/914-1004
B0T3R5_CAUSK/528-792
G6EGU3_9SPHN/440-718
B1JQ58_YERPY/473-782
B0RPH9_XANCB/688-977
B0T7S7_CAUSK/723-1012
D7K4T8_9BACE/635-1082
F5ZAV4_ALTSS/399-647
A3L8U2_PSEAI/448-703
B4STP9_STRM5/600-984
D1DTE8_NEIGO/476-719
Q87LK9_VIBPA/397-651
B1Z0M4_BURA4/497-724
F1WKY1_MORCA/753-959
D1W226_9BACT/719-1094
G7RJH7_ECOC1/432-671
H5AMN5_ECOLX/525-773
E1WUB2_BACF6/508-749
D4WPK5_BACOV/609-1017
A7TAI0_NEMVE/230-334
D4V7X5_BACVU/546-895
A1F7Y1_VIBCL/452-711
Q888K4_PSESM/496-759
C4V3M1_9FIRM/408-641
F7T5Q4_ALCXX/437-670
C3QZR8_9BACE/925-1037
A4XWA6_PSEMY/487-732
G2LTK6_9XANT/610-958
H7RLL2_CAMCO/413-686
C3QWQ8_9BACE/614-1032
H4W582_ECOLX/525-773
F4TLT3_ECOLX/411-659
H5H4A8_ECOLX/514-759
H2X347_CAEJA/599-789
I0PZM4_9BACE/554-976
C0QHE4_DESAH/395-706
C9MNV3_9BACT/464-716
G0J4P8_CYCMS/650-1073
D2NJR9_ECOS5/464-714
G6EJ60_9SPHN/398-646
Q8D092_YERPE/534-775
C5S579_9PAST/510-622
D6Z1X8_DESAT/444-688
B0BRP0_ACTPJ/640-930
E4QKA5_METS6/433-669
B8F3Y6_HAEPS/510-796
F8GKR7_NITSI/435-705
B2RIM8_PORG3/502-754
C3R0K9_9BACE/704-1122
G8P228_GRAMM/632-903
D4WZQ4_BACOV/493-760
G5UGW2_ECOLX/510-746
D7ADZ0_GEOSK/449-698
E7IZ93_ECOLX/418-695
D3IPQ8_NEIME/274-378
D4WEE0_BACOV/532-942
Q7NKU6_GLOVI/636-748
A3WL83_9GAMM/492-797
Q2GA98_NOVAD/501-756
Q4KI70_PSEF5/467-700
B0SXI8_CAUSK/513-770
D0MFQ8_RHOM4/634-1065
F4L778_HALH1/658-1100
Q39W93_GEOMG/409-635
F8YV44_VIBCL/444-494
E0USW6_SULAO/399-634
E1SCL7_PANVC/454-701
F5HTV2_ACIBA/484-717
E5CHJ6_9BACE/521-918
G2DSW3_9NEIS/87-381
G7HCA5_9BURK/494-721
A8FWY6_SHESH/465-734
C7JXF0_ACEPA/567-818
F9JCH4_ACIBA/436-703
E1WVC9_BACF6/667-1124
F3VVA2_SHIBO/410-655
Q8XVA9_RALSO/440-698
F8J8F8_HYPSM/544-819
A3M782_ACIBT/2-135
D4WBK3_BACOV/637-1045
F8GRX4_CUPNN/506-739
B5ZEP1_GLUDA/563-869
F9YRC8_CAPCC/499-741
B0T9J1_CAUSK/488-761
Q5LB85_BACFN/715-1123
G2C333_ECOLX/421-655
A4TI56_YERPP/475-713
A2PR08_VIBCL/452-711
H5PFU4_ECOLX/464-745
Q27T84_ECOK1/456-724
C6Y410_PEDHD/641-1098
F6ASB6_DELSC/401-664
G5X2Y4_ECOLX/525-773
D5EU68_PRER2/639-1062
D3IPT0_NEIME/270-356
G8UN01_TANFA/711-1130
H1GXY5_9FLAO/463-707
Q8A549_BACTN/611-1026
Q0HV89_SHESR/649-935
A6EVX4_9ALTE/446-689
B2NWJ3_ECO57/493-728
Q5QYJ4_IDILO/467-708
F9B738_VIBCL/444-494
C9TIV7_9RHIZ/441-680
G1VEE6_9BACT/692-1100
E0NYE8_9FIRM/431-657
A8FNS5_CAMJ8/447-704
C6Z3Y2_9BACE/725-1131
D2UBZ9_XANAP/665-959
F1Z3G6_9SPHN/602-868
H5GRH1_ECOLX/448-696
C2G3Q3_9SPHI/663-1085
C6XKZ7_HIRBI/488-770
C9L3C5_9BACE/690-1107
C6XPL3_HIRBI/580-876
Q5QZE0_IDILO/431-674
C6JPF0_FUSVA/426-675
Q6N1H5_RHOPA/532-775
F1WH05_MORCA/99-130
H1NUE2_9SPHI/429-676
Q89EK1_BRAJA/504-784
Q1K0C1_DESAC/396-627
H5DGY5_ECOLX/279-556
F5RVM2_9ENTR/490-735
D4SX67_9XANT/686-976
G2IQ32_9SPHN/641-1015
D0WCL4_NEILA/512-809
D4ZHK1_SHEVD/571-819
F3QTB1_9BACT/659-1104
G0LAW2_ZOBGA/519-773
D1F260_BRUML/415-660
C6RK31_ACIRA/501-736
A4JMT8_BURVG/508-749
E5UV39_9BACE/674-1093
C9Q401_9VIBR/468-723
H4NQT5_ECOLX/373-636
G7G372_9GAMM/626-977
G8R1I7_OWEHD/499-764
F3LN66_9BURK/493-755
G0CB44_XANCA/618-883
B3CI93_9BACE/723-1140
F0RG82_CELLC/604-1026
A7ZJL9_ECO24/514-759
H0RWC1_9BRAD/565-839
F4NPG8_9ENTR/514-759
D0J6Z8_COMT2/551-787
Q15TP5_PSEA6/585-811
A6WIP2_SHEB8/441-712
E2KV83_ECO57/475-712
B5RVU3_RALSL/454-688
D8D2M8_COMTE/347-565
C7JXZ1_ACEPA/511-833
F0B6E9_NEIME/473-703
D4VKW5_9BACE/693-1084
D3IEC9_9BACT/659-1057
G6EG44_9SPHN/507-779
C6VYV6_DYAFD/550-787
F9ZEB8_9PROT/405-643
E6L2P2_9PROT/438-719
F3PXQ7_9BACE/625-1091
H7SSL3_CAMCO/424-695
D6CW90_9BACE/667-1067
C3Q645_9BACE/579-883
B4EF93_BURCJ/430-687
H1GUK2_9FLAO/557-800
F4CAY3_SPHS2/607-1007
Q6SH93_9BACT/482-741
E7YD16_SALMO/469-717
A0Y0X7_9GAMM/673-994
D0TET2_9BACE/690-1148
G2IL06_9SPHN/720-1043
A3MB56_BURM7/420-680
G7TX05_VIBCL/437-692
D3IP93_NEIME/272-376
A1W641_ACISJ/479-726
C8PEJ7_9PROT/2-120
E2NAL8_9BACE/662-1129
D1VXQ3_9BACT/657-1068
Q8P7N9_XANCP/639-995
Q841I1_NEIME/423-661
C7JXE5_ACEPA/236-490
D0TTE4_9BACE/493-760
G7BJP7_VIBCL/479-749
C6XU31_PEDHD/604-1009
Q7MRK2_WOLSU/1-56
D6H9R7_NEIGO/460-719
Q5LGV3_BACFN/659-968
F0S8K5_PEDSD/650-1074
H1TXY5_9BACT/434-689
H0RYX3_9BRAD/484-790
D0PL57_BRUSS/474-696
H3MLP7_KLEOX/461-705
A1TTI7_ACIAC/502-732
F7TBM0_PASMD/1-91
Q3YIY3_HAEPR/1-249
E8DS63_SALMO/465-750
FCT_DICD3/494-734
G7EE98_9GAMM/629-913
A3XRN7_LEEBM/618-1021
E6B6Y7_ECOLX/464-745
A7AJD2_9PORP/604-1015
G5STY6_9BACT/474-743
C9WY61_NEIM8/487-791
A5XPJ1_BURML/514-751
C0WCA0_9FIRM/391-630
C6VT90_DYAFD/638-1059
C0VJF5_9GAMM/498-730
G7FK91_9GAMM/554-859
F5K765_PSEAI/555-799
F5KS76_PSEAI/556-796
F5N0M6_SHIFL/182-417
B0KNC9_PSEPG/561-798
E1Q2P8_HELPP/537-812
A6T4D2_JANMA/434-683
E4RL20_HALSL/364-593
G7QLT1_LEPII/598-938
E9YRF0_ECOLX/464-745
F2C376_HAEAE/469-744
B3CDT2_9BACE/397-677
D2QIZ9_SPILD/627-1059
B9K524_AGRVS/587-834
F7L869_BACOV/648-1059
D0MGY8_RHOM4/504-757
C3K9K6_PSEFS/571-832
G2HM18_9PROT/520-770
E1WTM1_BACF6/720-1132
Q1C975_YERPA/400-664
B2T5D5_BURPP/488-727
D5UZG3_ARCNC/451-696
H1UNF9_ACEPA/496-766
B9Z7I4_9NEIS/494-741
F7MAH0_9BACE/611-1006
G2LTH3_9XANT/478-719
D1K953_9BACE/688-1104
Q3QZ52_XYLFA/477-787
C6INE7_9BACE/446-698
A6V5W5_PSEA7/446-689
H0HCQ2_RHIRD/477-705
A5ZFL5_9BACE/716-1126
A7N003_VIBHB/495-729
C3QE60_9BACE/627-1020
D1DXP8_NEIGO/624-913
B7S2Q0_9GAMM/479-746
G0CK92_XANCA/659-986
A5VG24_SPHWW/468-770
TDHA_HAEIN/469-743
F0B0S9_NEIME/487-717
D7Z0Z4_ECOLX/380-628
D6CYK7_9BACE/636-1061
C6X291_FLAB3/390-634
F9Z9U3_ODOSD/722-935
A7M2P1_BACOV/783-1197
E2ST13_9RALS/519-771
G9FZV3_HAEIF/469-742
H1GLQ7_9FLAO/640-1054
E8RUD6_ASTEC/549-799
H4XID3_ECOLX/514-759
D9PMS4_9ZZZZ/406-639
F0LDW8_AGRSH/493-719
E1L4C2_9FIRM/515-758
Q30RU8_SULDN/451-697
D4VSX8_9BACE/629-1048
F7M0Y6_9BACE/594-1018
G4LE88_PSEAI/445-692
E6MPD5_9BACT/639-800
G0L951_ZOBGA/594-1039
F6F1X2_SPHCR/538-855
A9CXE7_9GAMM/566-719
H5MAW0_ECOLX/367-603
E1WL59_BACF6/571-980
E1P6G3_ECOAB/515-751
F5I9E8_ACIBA/18-256
E6AAD7_ECOLX/514-759
Q7NKU5_GLOVI/2-84
C1F1H1_ACIC5/461-774
BTUB_PHOLL/397-618
I1DYK4_9GAMM/571-811
E8HLF0_ECOLX/411-659
E5UI84_NEIMU/426-697
E5C9F4_9BACE/615-1020
G7EJ26_9GAMM/652-979
B8KZA8_9GAMM/490-729
F7TDK6_PASMD/169-431
E8RTX5_ASTEC/804-1122
E2NG96_9BACE/611-1075
D4EGT8_AGGAC/523-813
C1M7E1_9ENTR/465-701
F5KH52_PSEAI/564-849
Q2NZ18_XANOM/610-894
Q5LBX5_BACFN/494-766
F7M3K8_9BACE/607-1072
G0JY87_STEMA/605-929
B1KMA1_SHEWM/521-775
C6I5B4_9BACE/659-968
H5DZA9_ECOLX/493-728
F3WZU7_9SPHN/930-1015
C7M4C7_CAPOD/587-1003
A5VBA5_SPHWW/534-802
F7M6I6_9BACE/464-711
D3LTH9_9FIRM/598-875
C7KS33_ACEPA/470-739
D6HWN7_ECOLX/452-700
A0Z2I6_9GAMM/626-881
Q30QA5_SULDN/423-655
C6M796_NEISI/573-919
A3I0L6_9BACT/630-1019
C2JDX8_VIBCL/444-679
E6WX33_PSEUU/685-977
Q89Q51_BRAJA/150-394
G6E4I5_9GAMM/471-719
D2QF42_SPILD/690-1087
D7IL98_9BACE/728-1186
E6V5K3_VARPE/491-728
A6EK68_9SPHI/797-1203
Q15XC2_PSEA6/526-779
Q2G525_NOVAD/540-806
E7C4R7_9GAMM/374-592
E1P2V8_NEILA/512-809
B5JEG1_9BACT/426-684
F0BR35_9XANT/479-772
F4DW00_PSEMN/556-801
A5ZEL2_9BACE/714-1119
Q2NXT2_XANOM/577-915
Q6UCX7_9GAMM/605-734
E7AFV4_HAEIF/448-720
D3HXC2_9BACT/671-975
B0UTP9_HAES2/710-1035
Q0HPG4_SHESR/462-708
F8UI46_9ZZZZ/1-227
C9MGJ9_HAEIF/157-396
D4ZIS2_SHEVD/575-886
F7LDL7_BACOV/656-1081
F6EVW1_SPHCR/659-1010
H8ZXM7_NEIME/648-938
C2I9V6_VIBCL/411-658
E4MRW5_CAPOC/510-765
G2BIJ9_ECOLX/510-746
G2T695_RHORU/437-688
E7P797_PSESG/489-727
G2B7Y9_ECOLX/493-728
H8FK43_XANCI/504-798
E2NLX5_9BACE/597-1050
B1KNJ1_SHEWM/561-872
A7AKT0_9PORP/640-1036
A3LHS7_PSEAI/561-801
E6WW99_PSEUU/396-618
B7UM01_ECO27/514-759
C4N4W8_ECOLX/65-197
G9FZP7_HAEIF/469-742
G7LQS7_9ENTR/509-745
D7K820_9BACE/846-1011
B5XT11_KLEP3/515-760
Q8PBT2_XANCP/472-737
G0CCY5_XANCA/746-1029
B0SBJ8_LEPBA/462-691
G2TEI6_RHORU/468-717
Q9A995_CAUCR/654-1000
C3KDA9_PSEFS/446-698
A3LCR3_PSEAI/567-883
A8KN94_BURPE/499-736
Q12JN4_SHEDO/471-711
Q7WDN2_BORBR/473-746
B3BR84_ECO57/411-659
I0KST8_STEMA/628-886
Q6SHX2_9BACT/567-883
D3IP63_NEIME/269-372
F4AQI3_GLAS4/411-684
E1RW69_ECOUM/476-720
Q6PV56_YERRU/84-160
F5Q443_SHIFL/42-277
B0T4F8_CAUSK/670-933
D2UEB1_XANAP/601-942
C6XCA1_METSD/413-648
H1Z9L5_9FLAO/691-1115
E6UXZ1_VARPE/478-694
G0J5D3_CYCMS/632-1033
C6IPU6_9BACE/608-1032
E5UWD9_9BACE/467-539
Q6D9Y8_ERWCT/412-652
D4WNW1_BACOV/614-1032
D1QTB0_9BACT/732-1166
D0ME35_RHOM4/577-887
E4RT71_LEAB4/613-1039
E5CBL5_9BACE/704-1128
HGP1_HAEIN/732-1062
E7B8P7_YERE1/418-677
D4KFM9_9FIRM/440-637
G5GBY7_9BACT/413-660
G8UQG7_TANFA/625-1063
B3C7L6_9BACE/612-1037
Q881P1_PSESM/490-727
E3HNK4_ACHXA/481-714
C0LVA0_CAMJU/424-530
H4FJ57_ECOLX/395-662
Q8A4R6_BACTN/607-1041
F5MKR2_SHIFL/42-277
F6BUJ8_SINMB/493-735
C2IMB0_VIBCL/387-609
E8P1Q2_YERPH/516-757
G6AHZ8_9BACT/638-1059
C9R5T4_AGGAD/599-869
F0H9T2_9BACT/729-1143
E1WL36_BACF6/470-562
D7K986_9BACE/678-1070
B4SJ00_STRM5/643-901
D6CZB9_9BACE/496-753
D3IQ09_NEIME/274-378
E4PEP6_ECO8N/475-731
C6IJM3_9BACE/524-925
Q2GAB6_NOVAD/483-745
Q32AX7_SHIDS/411-659
D7I765_9BACE/574-983
G2U6L8_PSEAI/535-782
H4UKL7_ECOLX/432-671
C7JB28_ACEP3/608-783
A7HRS9_PARL1/598-823
D8E0Q3_PREBR/397-804
Q8F853_LEPIN/598-938
D4WGA4_BACOV/671-1066
D5QKU3_METTR/599-836
B3JGG1_9BACE/646-1081
E5C4R2_9BACE/663-1055
C2FWW4_9SPHI/628-1034
B7GWN3_ACIB3/447-690
H5N699_ECOLX/464-745
D0JG25_YERPD/442-689
E8RVH4_ASTEC/747-1020
Q02K98_PSEAB/461-702
A1S2A0_SHEAM/658-963
B2J112_NOSP7/633-863
D6DVD7_ENTCL/463-748
G6EFU5_9SPHN/572-822
F5KJC6_PSEAI/567-882
F8EPL6_RUNSL/633-988
A7LR85_BACOV/605-968
E5CG10_9BACE/700-1128
H4X522_ECOLX/448-696
D1JYN6_9BACE/574-974
G2ZKP7_9RALS/461-734
B5PQ64_SALHA/382-649
B8KW85_9GAMM/497-617
B8K6M8_VIBPA/472-729
D6D2B0_9BACE/647-1040
G6E988_9SPHN/377-637
G1YXA2_ECOLX/390-613
Q5GUH3_XANOR/620-958
E8RM32_ASTEC/472-706
E1CSM4_VIBPA/465-695
F0SF06_PEDSD/622-1034
D4VR65_9BACE/643-1080
H5N968_ECOLX/420-668
G9G2C7_KLEPN/525-773
E0FHP5_ACTPL/454-697
P94931_MORCA/500-767
F9ZK01_9PROT/897-1143
A3J3G4_9FLAO/462-742
D7XEG0_ECOLX/464-745
B7L0Y5_METC4/478-725
F0S383_DESTD/432-667
H1YDS0_9SPHI/639-1060
E8ZY77_SALET/459-695
F6BMU6_SINMB/486-742
C6VYK5_DYAFD/618-1049
F0F0K0_9NEIS/449-689
B8KF60_9GAMM/548-839
Q1BM21_BURCA/452-709
F7RLH4_9GAMM/4-37
C6IHQ7_9BACE/585-1020
A6KYX7_BACV8/704-1132
H4IN54_ECOLX/460-745
H5WJV0_9BURK/440-685
D3IPG7_NEIME/274-375
C2FVQ1_9SPHI/572-928
D7IX88_9BACE/611-1021
C6X897_METSD/546-814
Q1QQ68_NITHX/467-711
Q3SU98_NITWN/133-377
F0J0U3_ACIMA/535-813
FYUA_YEREN/432-671
F6A9D2_PSEF1/561-791
F7VFG2_9PROT/492-736
A4EXX1_9RHOB/420-655
B3CFI3_9BACE/487-772
G7FG58_9GAMM/531-843
D3IPB8_NEIME/274-378
G8QFT9_AZOSU/406-632
H1G4E5_9GAMM/18-133
E8NTS7_SALET/390-613
F7LCH1_BACOV/638-1041
D5BK37_ZUNPS/594-996
H1EGF6_ECOLX/476-720
Q20XX9_RHOPB/476-725
C3QQZ2_9BACE/646-1003
E5C610_9BACE/538-931
D6JMF0_NEIGO/575-921
D7W128_9FLAO/586-986
F4C8M9_SPHS2/732-1142
D1K797_9BACE/519-915
A3NY21_BURP0/529-777
I1A9K5_PSEAI/535-782
G2Z4U6_FLABF/621-860
G8T7U3_NIAKG/666-1076
H4L6W1_ECOLX/525-773
F4KU02_HALH1/656-1063
B3JG72_9BACE/626-1023
C6IAH3_9BACE/712-1149
I1BBK7_ECOLX/484-720
B5FKA3_SALDC/488-723
G7BKS4_VIBCL/452-711
H5GDQ0_ECOLX/373-640
C3QRE9_9BACE/651-1051
F6AX85_DELSC/578-830
Q2P4R6_XANOM/894-968
H2IQ87_RAHAC/495-741
H8FE67_XANCI/640-1010
B9TBM7_RICCO/339-634
Q9EZ93_ZYMMB/510-757
F9Q5Z7_9PAST/32-263
E6MQE3_9BACT/522-647
F3QWC5_9BACT/635-881
H1YB59_9SPHI/536-792
D1EKB2_9RHIZ/441-680
B1M925_METRJ/500-737
A0KE45_BURCH/466-700
C3Q858_9BACE/556-1015
A3Y1G8_9VIBR/428-687
F0KJB0_ACICP/420-653
G0L955_ZOBGA/613-1029
D3QXW4_ECOCB/468-718
D3SEB5_THISK/490-733
D6KH94_9FIRM/9-115
B0TQE7_SHEHH/469-709
B1K1P4_BURCC/630-940
A5FGE4_FLAJ1/650-1031
D0TI98_9BACE/619-867
C3RE20_9BACE/725-978
D8E8Y7_ECOLX/464-745
A3YR94_CAMJU/416-689
A4JCD8_BURVG/537-785
Q5QZF5_IDILO/497-780
A3NMR6_BURP6/437-697
H1H9R2_9FLAO/635-1064
G5YBY0_ECOLX/510-746
G9FZV2_HAEIF/469-744
D4XGZ6_9BURK/556-789
D2QSD8_SPILD/551-792
E6X3N6_CELAD/582-990
F0FAF1_9BACT/484-888
F9ZB35_ODOSD/946-1152
F7LVW3_9BACE/590-953
D1K7E0_9BACE/624-893
B8ENU4_METSB/566-718
D4ZBL3_SHEVD/544-849
G9RHU0_9ENTR/459-726
C3Q336_9BACE/700-1088
D3HVI9_9BACT/626-1038
Q5E135_VIBF1/450-699
C7X5E5_9PORP/496-766
Q5LEY0_BACFN/646-1041
E3BQ38_9VIBR/451-676
F1YW46_9PROT/571-811
D2QIG0_SPILD/607-998
H1KQK8_METEX/496-732
E4TAT1_RIEAD/513-787
E9VUG4_ECOLX/411-659
B7MMT5_ECO45/448-696
D3IPN9_NEIME/272-375
G5SVE1_9BACT/614-1038
C7RAA8_KANKD/610-954
D3I3P1_9BACT/414-677
D7VQE6_9SPHI/513-888
C6NV65_9GAMM/497-739
A5VAT2_SPHWW/529-789
D0TJZ5_9BACE/640-1076
C7CKF9_METED/525-784
Q1I3M4_PSEE4/569-809
Q4UVX9_XANC8/573-838
Q8KFA4_CHLTE/522-776
D1B3A5_SULD5/454-705
F4QP08_9CAUL/695-992
G0DLG2_9GAMM/505-798
Q7P5E6_FUSNV/410-651
G5NF90_SALET/363-644
E8BBW9_SALMO/382-649
H8ZXN1_NEIME/649-939
D0TWU7_9BACE/694-1110
F5I2K9_ACIBA/80-381
A0Y3G7_9GAMM/620-886
E3HU60_ACHXA/545-782
H8FUF1_RHOMO/387-641
D7JWI6_9BACE/428-679
F8DVI6_ZYMMA/511-758
F0FW19_9BURK/450-693
E7AIC7_HAEIF/469-744
F9BV68_VIBCL/387-609
D3A7T1_NEISU/573-919
D6I543_ECOLX/510-746
E5CBY6_9BACE/580-854
D1QVW4_9BACT/684-1096
F3ZRS7_9BACE/678-1079
D6CZT1_9BACE/562-1026
E5UN91_9BACE/615-1041
D4ZAL0_SHEVD/617-952
F6EU45_SPHCR/682-1010
G5UZ62_ECOLX/390-613
A3WHR3_9SPHN/618-875
F5RJF3_9FIRM/472-739
Q3JB21_NITOC/424-688
Q5FRR2_GLUOX/500-840
G0CF85_XANCA/577-817
F5KCI2_PSEAI/385-610
F7M1V0_9BACE/653-1117
G2IMH7_9SPHN/575-840
D7JWP8_9BACE/699-1115
G4FRU6_9GAMM/552-828
E3D1X5_NEIM7/1-46
A9L600_SHEB9/582-923
B3QE48_RHOPT/513-752
C0RMW6_BRUMB/415-660
H8FM20_XANCI/513-775
F1X990_MORCA/99-130
A1S775_SHEAM/681-981
C7PH12_CHIPD/822-1228
Q9JPJ0_NEIME/625-914
E0UTM9_SULAO/443-682
A6KWT1_BACV8/656-1095
E2NCE5_9BACE/640-1041
H8Z835_9GAMM/448-683
A3UDC4_9RHOB/644-1023
E1X3C0_BACMS/373-595
D7W7X5_9FLAO/578-982
H1GRQ7_9FLAO/646-1075
C8TGZ3_ECO26/418-695
B7KV68_METC4/507-743
B4SND9_STRM5/475-712
G0IYU8_CYCMS/497-762
F8XV54_9GAMM/2-142
F7LDF4_BACOV/637-1078
G7RL83_ECOC1/409-655
B8KT65_9GAMM/549-812
G5SL86_9BACT/412-635
C3QHE6_9BACE/628-1044
A9BM36_DELAS/562-798
H7FN33_9FLAO/378-604
Q21V62_RHOFD/415-656
B5MMR5_SALET/390-613
F5Z6Q8_ALTSS/460-700
D1K7Z2_9BACE/684-1101
H8DHY9_ECOLX/475-731
F9GYD6_HAEHA/372-661
E2PFI8_NEIPO/516-680
F7T107_ALCXX/431-677
H8Y815_9FLAO/504-762
E0DPP9_9RHIZ/413-660
B2N493_ECOLX/493-728
C6IDT6_9BACE/613-1047
C6Z3G5_9BACE/604-1022
Q6FEH4_ACIAD/449-692
G6C572_9FUSO/472-722
A7JXJ8_VIBSE/469-711
E1DFU5_VIBPA/397-651
F0H7Q3_9BACT/678-1092
F4QIM9_9CAUL/558-812
B5CW41_9BACE/414-634
F8CCE8_MYXFH/574-812
H7W3X7_CAMCO/461-757
C3Q1Y6_9BACE/630-1055
B9BAH1_9BURK/542-790
F7M1L6_9BACE/641-1056
E7Z8A6_SALMO/459-695
Q2K5P3_RHIEC/487-751
D3IBW6_9BACT/654-1065
F5ITB0_9PORP/686-1088
C4SWC5_YERIN/504-784
H1YME6_9GAMM/606-891
F4F0Z9_9FIRM/435-673
E6XRQ4_SHEP2/473-721
Q4UTT9_XANC8/621-897
F9J7H3_ACIBA/494-742
F4KY35_HALH1/624-1047
D3HWV4_9BACT/637-1036
G4LH75_PSEAI/488-729
C9PNZ3_9PAST/519-778
Q2P7D7_XANOM/478-719
D8N0U4_RALSL/385-638
F9SZU0_9VIBR/447-709
Q6N354_RHOPA/529-768
E7K4K0_SHISO/493-728
D7VT81_9SPHI/668-1063
E5VBV8_9BACE/601-1010
D7J9T7_9BACE/493-762
C4UCS8_YERAL/514-820
F3ZSY9_9BACE/707-1127
B6C3B0_9GAMM/488-644
A9M262_NEIM0/624-913
H8CQB9_CAMJU/446-702
D0WC00_NEILA/460-719
E6L4B6_9PROT/215-442
G0K0T9_STEMA/429-686
H9V0B2_ECOLX/525-773
C7M4C1_CAPOD/598-1003
E8HHU8_ECOLX/395-658
F0BZX9_9XANT/688-977
E7YIZ5_SALMO/488-723
F6GC18_LACS5/616-1000
F7M401_9BACE/630-1029
D3IPD6_NEIME/274-377
E0FDN7_ACTPL/85-383
B1M8R9_METRJ/634-876
B8J592_ANAD2/587-859
H1NSP9_9SPHI/629-1062
F8Z6K7_VIBCL/380-634
H1YCZ0_9SPHI/784-1195
Q8KNY6_9XANT/478-719
D0TKZ6_9BACE/634-1035
A7H166_CAMC5/412-664
D2QPB8_SPILD/651-1074
F0BYA3_9XANT/510-763
A6ECB9_9SPHI/481-784
G4B0A9_AGGAC/2-203
B2PVE8_PROST/394-627
B9TLX9_RICCO/3-136
C7XDE6_9PORP/611-1009
B2FRP8_STRMK/482-794
G2HW18_9PROT/462-703
D6DTK7_ENTCL/490-735
B7VH91_VIBSL/462-716
D5VLW3_CAUST/448-688
D4VPR8_9BACE/632-903
B6W3M4_9BACE/731-1128
E2KXR7_ECO57/418-695
B1X5Y0_ECODH/464-745
H8KTD6_SOLCM/615-1037
E7B526_YERE1/464-716
G0L3X6_ZOBGA/635-1060
A6DUG1_9BACT/427-669
D0CDY8_ACIBA/470-703
F8YNT9_ECOLX/473-729
I0KTU8_STEMA/505-799
C0VNU1_9GAMM/772-1056
D7VPJ5_9SPHI/639-953
Q1R5A7_ECOUT/411-659
A3P230_BURP0/490-758
H5PXD1_ECOLX/493-728
Q1Z5X5_PHOPR/146-384
H7FRM5_9FLAO/546-790
C9L156_9BACE/631-1025
C3R1T0_9BACE/617-1041
A8FZ90_SHESH/422-664
Q92N43_RHIME/486-742
A5V577_SPHWW/603-853
Q6EZC5_ECOLX/417-694
B8KHR6_9GAMM/547-814
G8PXL1_PSEFL/424-662
D2EWN9_9BACE/608-1011
F3BML0_PSEHA/481-795
D7IGN7_9BACE/608-1027
F3K4K9_PSESZ/510-769
B1ZDD3_METPB/504-745
F0R5Y8_BACSH/530-794
B0A1Q6_YERPE/468-724
F7LQL9_9BACE/514-765
F4L7E8_HALH1/704-764
F3PHU6_9BACE/696-1155
D3IPW3_NEIME/271-375
Q1LEJ9_RALME/479-732
F4L7E8_HALH1/493-676
E7YIE0_SALMO/469-717
G7C0Y3_VIBCL/437-692
H1RT50_COMTE/461-698
B0URR3_HAES2/448-747
A5ZAX9_9BACE/524-924
C6IH92_9BACE/495-778
G7BBQ2_VIBCL/437-692
F3WG00_SHIBO/382-645
D4XT61_ACIHA/455-707
A3KTN5_PSEAI/567-882
C5NLZ7_BURML/483-720
D7N283_9NEIS/471-699
C7KRC7_ACEPA/488-754
D0TL53_9BACE/674-1070
H1URT7_ACEPA/474-760
F7L488_BACOV/636-1061
A3PRS4_RHOS1/431-697
G7R9V3_ECOC2/514-759
D4XEZ1_9BURK/418-672
G2I484_GLUXN/564-833
Q8FIV6_ECOL6/409-655
B8L066_9GAMM/618-904
E4R541_PSEPB/514-762
F0P1B8_WEEVC/621-1024
H8AGT3_CAMJU/424-694
A1HR22_9FIRM/423-668
H5YP96_9BRAD/564-805
G5L929_SALET/454-702
H5JEE7_ECOLX/464-745
G8X753_FLACA/461-700
C6XWZ0_PEDHD/632-1027
G2JLJ0_ACIBA/465-697
F3S3B5_9PROT/444-768
D0WYQ1_VIBAL/44-306
A3LC46_PSEAI/564-849
F2KY03_PREDF/558-890
F8XFL9_ECOLX/132-355
F7T317_ALCXX/572-809
A4C8K4_9GAMM/432-693
D7VYF3_9FLAO/537-960
E6K5K8_9BACT/625-1054
E6QAG6_9ZZZZ/2-64
G7F0L8_9GAMM/446-720
D5X3P1_THIK1/456-693
H1YT87_9GAMM/560-871
G4A957_AGGAC/599-869
B8L066_9GAMM/917-987
H8ZXJ6_NEIME/646-936
F7RQA0_9GAMM/503-740
H1FCY7_ECOLX/390-613
C9PY74_9BACT/608-1035
H0A761_9PROT/453-726
C6ITI0_9BACE/679-1096
F8ECB2_RUNSL/615-1000
B5JXV8_9GAMM/409-644
A8EK11_BURPE/479-717
E4TRY2_MARTH/607-997
H3NS43_9GAMM/674-948
Q26G86_FLABB/573-960
D0C582_9GAMM/436-703
E5C878_9BACE/703-1105
Q8RP21_RHOSU/484-725
C4XCZ6_KLEPN/497-745
F0H8H0_9BACT/558-890
G7FJS5_9GAMM/516-782
Q3BMH4_XANC5/366-655
H4Q033_ECOLX/448-696
A7AIG5_9PORP/738-1134
A5ZLB8_9BACE/609-1012
C1DFE6_AZOVD/553-794
F1W7D3_MORCA/496-758
D4XTB6_ACIHA/181-405
E6XHW4_SHEP2/441-712
C4B3X6_BURML/498-735
H3TMC3_PSEAE/478-717
E4LC87_9FIRM/605-891
A4P0T6_HAEIF/2-140
D0KDL7_PECWW/403-630
E6KWE3_9PAST/352-594
E2XBJ2_SHIDY/421-689
Q0A715_ALHEH/426-667
E7UNA8_ECOLX/514-759
D3ILN4_9BACT/647-953
D3I749_9BACT/535-983
D0WSD8_VIBAL/415-667
C6XQ88_HIRBI/519-800
Q5F950_NEIG1/923-1205
F5Q0F5_SHIFL/510-746
G5FLG0_9PSED/535-782
C9WYH7_NEIM8/654-944
H5G1P2_ECOLX/418-695
D1K1I9_9BACE/565-844
E6MPD4_9BACT/23-256
E7X9P5_SALMO/488-723
H6L892_SAPGL/357-641
C3QPW2_9BACE/671-1094
E7P537_PSESG/497-765
C7PLC1_CHIPD/667-1092
D0TUZ9_9BACE/637-1045
F9GJL9_HAEHA/412-655
Q21LS4_SACD2/828-1146
D0TDA2_9BACE/548-946
H5GN40_ECOLX/464-745
D4X1X3_BACOV/645-1041
F5IAY1_ACIBA/469-706
Q1GRC2_SPHAL/497-734
D7K2W6_9BACE/658-1095
G7UQ63_PSEUP/487-670
C1HVI3_NEIGO/35-144
A5EPB3_BRASB/450-689
E9YEJ2_ECOLX/514-759
C1M381_9ENTR/525-773
C9X1H7_NEIM8/491-721
D7IV92_9BACE/661-1093
G0J5F9_CYCMS/673-1116
H5TEE8_9ALTE/403-637
F4N181_YEREN/517-828
B0HID1_YERPE/442-689
F2N3G2_PSEU6/402-593
I0PXY4_9BACE/653-1075
G8Z3L3_ECOLX/65-198
A3ZEE8_CAMJU/416-689
G6AZU6_9BACT/495-748
Q72N40_LEPIC/594-840
D1PZH7_9BACT/706-1117
H3KRL8_ECOLX/373-640
C6W759_DYAFD/722-1143
Q4K5N7_PSEF5/591-900
C7PUK4_CHIPD/607-1005
H2J1M3_RAHAC/463-713
D0JG70_YERPD/438-676
C6W6T0_DYAFD/627-1038
F3PW36_9BACE/348-550
F5Y3F6_RAMTT/450-715
C6CG42_DICZE/398-630
F8Z5G5_VIBCL/386-610
C4AY32_BURML/529-777
Q8E8Y4_SHEON/443-684
H4HV43_ECOLX/421-655
G4BXZ0_SALIN/465-750
G2UA51_PSEAI/487-763
C2C732_VIBCL/411-658
G4K915_YEREN/475-709
A6XVF3_VIBCL/444-679
D1YPG9_9FIRM/434-686
D4ZI69_SHEVD/466-709
Q690N3_CAMJU/410-683
C3QFB3_9BACE/428-679
D8AEB9_ECOLX/380-628
G0CBU7_XANCA/485-755
G9YH07_9FIRM/209-468
B5RZ25_RALSL/468-702
C1A7R7_GEMAT/493-699
E7UHT9_ECOLX/493-728
C4T6T8_YERIN/500-815
E7XEA5_SALMO/455-723
F3JR94_PSESX/292-532
F9AL93_VIBCL/411-658
G7GHD8_9GAMM/493-736
Q1RAB2_ECOUT/464-714
Q3SUP9_NITWN/1-178
F8N6D0_9BACT/708-1107
A1V6S5_BURMS/529-777
G7UU55_PSEUP/516-768
B1J3A2_PSEPW/551-794
E9WAI6_ECOLX/390-613
D6HBC9_NEIGO/492-763
F8J6X0_HYPSM/555-785
A3ZG49_CAMJU/449-705
Q8GN89_PSEAI/578-822
B7AE28_9BACE/661-1056
Q883A9_PSESM/469-702
G6IJF3_9DELT/2-210
D7HSI8_VIBCL/386-610
C3QX59_9BACE/649-1070
H1KPA7_METEX/478-725
E8F2L7_SALMO/465-750
I0G126_9BRAD/501-785
D0TCC1_9BACE/510-792
C7RMD7_ACCPU/491-731
F7VG87_9PROT/531-796
D2NHB7_ECOS5/493-728
F5Q4H3_SHIFL/35-269
A1VYG2_CAMJJ/430-703
E5UWA8_9BACE/628-1023
H5JAX4_ECOLX/525-773
A0Y6K9_9GAMM/715-1009
D1JWC3_9BACE/738-1145
D8MJY9_ERWBE/545-780
F3EYY1_9PSED/463-734
C6W134_DYAFD/631-865
D0TQB0_9BACE/568-982
A3WU02_9BRAD/412-510
Q0HHY3_SHESM/570-881
A5TFD8_BURML/516-753
I0G3I8_9BRAD/536-821
F9GMU5_HAEHA/469-743
D0TE64_9BACE/514-913
H1GSS8_9FLAO/396-623
B0VBU3_ACIBY/526-766
F4AU13_GLAS4/665-992
D1K0A4_9BACE/426-672
F5PL01_SHIFL/510-746
F5S5I2_9NEIS/504-799
G6XG90_9PROT/531-798
F1WX33_MORCA/757-1073
H3ZDI8_9ALTE/619-945
H5V4D0_ESCHE/514-750
F7M5V6_9BACE/666-1094
Q841F9_NEIME/425-663
D8NXB2_RALSL/424-682
E7RPA3_9BACT/408-653
Q7NZA3_CHRVO/567-893
Q89YS1_BACTN/619-1046
D3IPU2_NEIME/274-378
F7T605_ALCXX/460-723
F9D5W2_9BACT/655-911
Q8PND0_XANAC/538-803
Q0C3C0_HYPNA/523-769
A0FKM4_PASHA/663-732
Q7WLG4_BORBR/481-701
H3TI78_PSEAE/457-719
E0DLU2_9RHIZ/397-619
D3IP76_NEIME/274-374
F3HHU6_PSEYM/560-799
C7KT90_ACEPA/272-550
F2B9W1_9NEIS/505-751
B8KMF8_9GAMM/574-900
Q84HG2_PSEFL/430-668
C6Y1K9_PEDHD/528-782
I0GG85_9BRAD/503-745
B0VE15_ACIBY/492-733
E8GFD5_SALMO/488-723
D2UC20_XANAP/644-922
B0HAK5_YERPE/438-676
Q25C90_9SPHN/499-741
F4CCK7_SPHS2/759-1161
E7RN00_9BACT/296-697
D2EYT4_9BACE/638-1038
F3LV04_9BURK/643-956
G8T8X5_NIAKG/703-1072
F6IHZ8_9SPHN/532-813
G2LYU0_9XANT/486-731
B5NHI0_SALET/390-613
D3IPV6_NEIME/274-378
E5V820_9BACE/628-1087
C2FXE6_9SPHI/509-772
A3HS32_9BACT/458-757
C6IJR9_9BACE/493-897
Q7N369_PHOLL/395-658
Q64Z87_BACFR/660-1110
Q841G7_NEIME/425-663
E6W450_DESIS/661-934
G0L4Q2_ZOBGA/602-1036
C4HDN1_YERPE/400-664
H1YAI8_9SPHI/605-755
Q8A9R1_BACTN/709-1137
F0B1N6_NEIME/392-689
Q840Z3_NEIME/435-673
E1PF98_ECOAB/525-773
H1YE18_9SPHI/735-963
H7VRY8_CAMCO/424-695
Q1GRW6_SPHAL/459-708
G0CIK9_XANCA/608-889
C7X572_9PORP/467-724
G7G0P7_9GAMM/463-702
E6MQZ9_9BACT/685-1109
E8FHC4_SALMO/490-728
G7G7A2_9GAMM/420-705
F4L2R5_HALH1/636-1045
D4Z2W4_SPHJU/623-883
C0LV99_CAMJU/424-695
C3Q427_9BACE/538-792
D3IP99_NEIME/271-375
G7FKH9_9GAMM/644-971
D5BJV2_ZUNPS/643-1070
E5UQ08_9BACE/676-1135
B3QXI2_CHLT3/507-745
B8GX23_CAUCN/514-780
F3X2G5_9SPHN/879-1168
H4J4U1_ECOLX/460-745
G8TAN8_NIAKG/678-918
D8E092_PREBR/520-955
F6F3B2_SPHCR/490-758
H3LHS9_KLEOX/488-733
B2SII6_XANOP/550-888
A3WLM5_9GAMM/513-691
Q0B1R2_BURCM/489-728
D4T7A1_9XANT/592-946
H1IY08_9BACT/447-708
C2G438_9SPHI/567-989
F4KRS5_HALH1/646-1078
B7AMQ2_9BACE/603-1019
G7FEL1_9GAMM/377-614
C6YGZ8_VIBCL/452-711
H5EHW3_ECOLX/420-668
E8ESP3_SALMO/454-702
A8H6Q9_SHEPA/463-754
H5WS05_9BURK/896-974
D2NC92_ECOS5/411-659
C7X3W6_9PORP/6-67
H0SEW2_9BRAD/488-778
G3ZDD2_AGGAC/1-95
O86925_SALTM/490-728
F0QAS1_ACIAP/435-691
G6ZWZ5_VIBCL/479-749
F0ID21_9FLAO/641-1049
E8RV30_ASTEC/628-902
D3I1H4_9BACT/582-1009
H1UJJ6_ACEPA/645-881
B7SV11_9GAMM/493-765
Q11X46_CYTH3/427-678
D9P870_ACTPL/655-945
D4Z5R9_SPHJU/447-703
G0CIU6_XANCA/620-893
H1Z7V7_9FLAO/734-1132
D4Z0S9_SPHJU/531-804
F5Z8U9_ALTSS/647-974
B2PY65_PROST/452-750
E6W1A3_DESIS/657-898
E6MMH0_9BACT/611-887
B5YTC6_ECO5E/464-714
D5VMN0_CAUST/749-1092
G4QLL4_GLANF/637-969
E1WM04_BACF6/970-1088
E9UIZ8_ECOLX/456-677
E7U7E6_ECOLX/475-712
Q7NEA6_GLOVI/497-729
A0KZX6_SHESA/603-885
A7HUU5_PARL1/491-733
F0SC22_PEDSD/584-1062
B5SCH9_RALSL/412-650
A0LDK2_MAGSM/447-694
Q9A7E5_CAUCR/497-730
D7K9L9_9BACE/650-1073
D6LBM3_9FUSO/422-663
Q2KXA7_BORA1/483-725
F0N9C2_NEIMN/481-785
D5VAR1_MORCR/496-758
H3K4V3_9FIRM/391-619
E5ZTS3_ECOLX/493-728
H1E6H6_ECOLX/488-730
C6XY12_PEDHD/675-1116
H1SF79_9BURK/584-823
Q1H2P2_METFK/153-410
C5ZVY2_9HELI/415-691
H7VUM2_CAMCO/449-703
B4SIG1_STRM5/387-611
D0TF01_9BACE/596-963
D1NZ52_9ENTR/730-1008
B6IVP8_RHOCS/471-702
C6YZV3_9BACE/642-1058
H1GW73_9FLAO/599-1021
F8YFG7_ECOLX/448-696
Q6ZXE2_PASPI/416-659
G0K084_STEMA/482-794
H1NTC1_9SPHI/641-1043
E1I346_ECOLX/514-759
G0AD04_COLFT/539-776
B3T6S2_9ZZZZ/528-757
G2U445_PSEAI/567-882
F0N9J8_NEIMN/480-723
B8E7X3_SHEB2/522-760
F7QBY6_9GAMM/413-684
E5UV61_9BACE/681-1069
E8IUN3_ECOLX/390-613
C7M5X4_CAPOD/619-1007
Q6G471_BARHE/471-724
C2DU99_ECOLX/460-727
H8ZXN6_NEIME/650-940
A3GQH3_VIBCL/397-651
A7ADZ9_9PORP/617-1053
E7VY65_SALMO/455-723
A5VDX5_SPHWW/510-763
F4TSL8_ECOLX/448-696
H3NXY4_9GAMM/646-1002
A7M0D6_BACOV/650-1077
H4RB77_ECOLX/464-745
F0GJN2_9BURK/1-88
A1KW67_NEIMF/454-713
D7I7V7_9BACE/604-995
G3ZSS7_AGGAC/8-204
E4RRH3_LEAB4/623-1025
G5X7E8_ECOLX/448-696
D0S5E8_ACICA/515-761
A9ZV73_YERPE/400-664
A6EBB3_9SPHI/620-1070
D8DZX4_PREBR/615-1043
D0TCQ1_9BACE/685-1097
F5XW19_RAMTT/496-733
D1S0F5_SEROD/411-636
D8DV04_PREBR/591-734
H1H5F0_9FLAO/644-1013
D1EGU5_NEIGO/4-115
D8DXY3_PREBR/630-1029
A5FCI6_FLAJ1/528-787
A3KSH4_PSEAI/458-698
E9WBV9_ECOLX/464-745
F0AXL7_NEIME/487-791
H1MDV0_9BACT/673-1098
C4SQW2_YERFR/497-737
E1Z127_9BACE/59-271
C6XPV8_HIRBI/418-660
E8XJ35_SALT4/469-717
H8KW97_SOLCM/558-815
F0AXW7_NEIME/653-943
B5CVB4_9BACE/650-1063
D6JLE5_NEIGO/923-1205
C6IT78_9BACE/607-1041
H4S7L9_ECOLX/464-745
F5NS79_SHIFL/145-390
F0AG07_NEIME/654-944
Q64Y42_BACFR/627-1044
A6EGM5_9SPHI/633-992
A9L2F0_SHEB9/546-860
D1W2C3_9BACT/400-644
H7VRA6_CAMCO/413-686
G0JZ26_STEMA/578-906
F2JBL5_HELP9/602-878
F0BT62_9XANT/432-632
F2MZP1_PSEU6/503-752
E7VFG0_SALMO/465-750
D4WHE1_BACOV/630-1069
C6VSM2_DYAFD/627-1054
H7WV89_CAMCO/461-757
A5TRY5_FUSNP/415-656
F4L2V0_HALH1/540-782
F9SFL4_VIBSP/462-717
H0JEB8_9PSED/482-716
A4NMZ0_HAEIF/70-405
E0FBR2_ACTPL/454-697
H4XJP0_ECOLX/493-728
A7LTS1_BACOV/622-1044
D5AT71_RHOCB/477-709
I0K8G7_9BACT/603-1020
E2MZR1_CAPSP/640-1040
C5TKD0_NEIFL/462-702
E4MTA1_CAPOC/620-1017
G3Z4E4_9NEIS/490-761
A5ZEW5_9BACE/617-1030
F3PIC8_9BACE/640-1062
G7HHT6_9BURK/463-699
C7L3A4_ACEPA/501-757
Q8PGW4_XANAC/495-730
CIRA_ECOLI/395-662
E2NBA5_9BACE/597-1001
E3HKM3_ACHXA/503-750
Q1I540_PSEE4/552-795
G7CVP7_AERSA/404-648
F4AN32_GLAS4/560-801
G2PKN8_MURRD/502-754
A1RML1_SHESW/577-864
E8FJH2_SALMO/465-750
E7JHD9_ECOLX/488-730
H0KTH1_9FLAO/578-823
H2BVD6_9FLAO/607-1010
B5JJE7_9BACT/540-823
G8X8K1_FLACA/401-635
E8GQ21_SALMO/465-750
A4BNQ2_9GAMM/374-599
D0S753_ACICA/436-703
F7LLI2_9BACE/717-1126
C6Z3S7_9BACE/668-1129
G6F1H3_9PROT/435-707
G7AB38_VIBCL/479-749
D3IMJ5_9BACT/699-1117
C1HYZ8_NEIGO/629-918
A6V8T8_PSEA7/385-614
H5K6P1_ECOLX/390-613
F8N5G8_9BACT/460-620
E4VRF8_BACFG/432-704
F6DAP5_THICA/470-727
F0CCY7_9XANT/488-798
E6AFQ0_ECOLX/448-696
E7V801_SALMO/490-728
H5DH28_ECOLX/474-730
F9N789_9FIRM/634-927
A6V8D3_PSEA7/465-745
H2BVF8_9FLAO/503-755
F0KUV6_YERE3/418-677
G9YI12_9FIRM/78-198
D5BG29_ZUNPS/574-958
A1FAR6_VIBCL/386-592
H5MPW1_ECOLX/510-746
E1LB15_9FIRM/381-618
F5RL91_9FIRM/514-747
A5YJ21_GLUDA/128-221
E8HWE9_ECOLX/464-714
E4W1K1_BACFG/614-1050
C0QKD6_DESAH/476-714
F9TL62_9VIBR/471-712
F3IM96_PSESL/499-767
E7XT12_SALMO/459-695
D3IJ75_9BACT/740-1120
F4TIF8_ECOLX/409-655
Q8GE70_ACTPL/445-664
B8L9Y8_9GAMM/588-853
A2VQF9_9BURK/514-753
E6X259_NITSE/406-606
B6XJL7_9ENTR/353-585
D1K330_9BACE/612-1017
A3P3B9_BURP0/479-717
Q2SFM1_HAHCH/466-703
F3DJT4_9PSED/545-788
C9PX98_9BACT/594-1016
C6I5P8_9BACE/627-1044
D0TRH7_9BACE/625-1041
E2NAE0_9BACE/625-1058
H7U4T2_CAMCO/447-703
B7SUS8_THITH/528-799
E5V6A6_9BACE/587-830
D4DQ20_NEIEG/13-90
C1DFF4_AZOVD/516-818
H4QD30_ECOLX/464-745
F9D3X5_9BACT/591-995
B0HT20_YERPE/485-726
F0N8U8_NEIMN/454-713
Q7N3T1_PHOLL/424-672
H1Y5J8_9SPHI/533-814
G2LB20_PSEAI/458-698
Q93Q52_SHIFL/456-668
D0TRD1_9BACE/628-991
H7F166_PSEST/467-749
D3IML8_9BACT/703-993
E3D2M6_NEIM7/487-717
E4MUE5_CAPOC/598-1003
Q3Z1I6_SHISS/448-696
H8A6F1_CAMJU/424-698
G7FWP5_9GAMM/619-897
B0VD77_ACIBY/504-771
G5RVA9_SALET/420-668
A9R6N9_YERPG/406-630
C3PYK9_9BACE/638-1050
D4VN10_9BACE/647-1040
E5C8V7_9BACE/603-1044
G2KZ89_PSEAI/583-819
H3TI49_PSEAE/488-729
Q7NM72_GLOVI/469-763
E6K881_9BACT/506-913
A4AQ64_MARSH/393-621
E4KRM4_9PORP/475-724
A0K8W0_BURCH/537-771
E9Y0X2_ECOLX/395-662
E9TPY4_ECOLX/685-752
I1ACN6_PSEAI/452-707
D1PVN9_9BACT/638-1024
F3X0V3_9SPHN/627-980
E6XI48_SHEP2/779-951
A3HVE1_9BACT/649-1049
G5XUW9_ECOLX/418-695
F8N5Q1_9BACT/606-1023
E1X347_BACMS/421-678
E5C538_9BACE/743-1128
H0TBC2_9BRAD/405-653
B4SPR6_STRM5/481-746
C6VT03_DYAFD/485-748
H3MPG8_KLEOX/432-671
H0N6K9_SALET/465-750
B2FR08_STRMK/618-891
F1WB79_MORCA/496-758
F6F240_SPHCR/507-764
F0LXP1_VIBFN/462-717
Q841H1_NEIME/425-663
C9LUY8_9FIRM/408-662
E9ZYM8_NEIME/625-914
E8P672_YERPH/400-624
G3XCY8_PSEAE/514-752
G4FSF6_9GAMM/652-915
D4ZKQ0_SHEVD/606-943
H5DYX2_ECOLX/391-668
C3X9Z6_OXAFO/504-765
C3QQ20_9BACE/742-1179
E5CCJ2_9BACE/605-1056
D3IPF0_NEIME/274-375
D4T039_9XANT/435-680
G0J527_CYCMS/481-763
E5WYM3_9BACE/613-864
H8KSI6_SOLCM/552-818
B7KSA2_METC4/493-775
D7J7P9_9BACE/594-997
Q841A7_NEIME/434-672
H4WQQ4_ECOLX/448-696
F9DAS5_9BACT/524-772
F8H3A5_PSEUT/438-678
Q5GYZ0_XANOR/417-654
C0BM90_9BACT/671-1064
H5FDR2_ECOLX/448-696
D3HYG8_9BACT/591-1015
H5A5L8_ECOLX/525-773
E6SW09_BACT6/692-1180
D4XPB9_ACIHA/491-732
G0JZQ8_STEMA/612-973
E4T7F7_PALPW/838-1229
D4DP14_NEIEG/528-804
E7AEN4_HAEIF/744-1078
C3XNY3_9HELI/417-693
B5NYD7_SALET/465-750
D1K2W4_9BACE/625-1024
Q0AI39_NITEC/462-708
O25573_HELPY/286-561
H6MKY8_ECOLX/510-746
G2HPY6_9PROT/475-704
G3Z2Z5_9NEIS/499-732
F1SWC9_9ALTE/813-931
D5B5S5_YERPZ/406-630
D6CZN8_9BACE/605-1049
D3IKF0_9BACT/693-1102
Q2RYN3_SALRD/642-1050
E2NGF6_9BACE/575-972
G1VDR2_9BACT/703-998
A5W3I4_PSEP1/472-707
D7J829_9BACE/473-570
G1ZXU6_ECOLX/493-728
A2TXP7_9FLAO/652-1064
C0VQ32_9GAMM/390-617
A8LPJ3_DINSH/433-667
H4MXP7_ECOLX/380-628
E8Y7P3_ECOKO/464-745
E6SUY0_BACT6/662-1129
D4X0R1_BACOV/222-630
G5TEM1_ECOLX/493-728
G1Y4S3_9PROT/636-944
F9D2F7_9BACT/626-1027
A4A6X4_9GAMM/573-899
D3ID05_9BACT/520-778
D3IQ24_NEIME/274-378
F3U3J2_RHOSH/409-643
A4BVH2_9GAMM/476-709
G1WDN2_9BACT/667-1087
H8D581_ECOLX/515-751
C3RA66_9BACE/650-1068
E0EM77_ACTPL/607-897
G6ZBB0_VIBCL/380-634
A7V0R7_BACUN/618-1035
D7VL87_9SPHI/641-1057
D0FSJ1_ERWPE/494-794
A8G069_SHESH/485-729
A0B1L6_BURCH/500-746
A3PQN4_RHOS1/471-706
H7R7F5_CAMCO/447-703
G1YD65_ECOLX/382-605
G7RDQ7_ECOC2/395-662
H8FJ69_XANCI/470-712
F7LCL6_BACOV/875-1081
Q26HX4_FLABB/529-771
A6CYH2_9VIBR/470-710
D4WQV3_BACOV/660-1080
B4T348_SALNS/455-723
B5RVA0_RALSL/400-620
E4QKP8_METS6/597-833
F7MEI3_9FUSO/469-743
E5USJ1_9BACE/910-1035
C9QFL2_VIBOR/467-727
H5D4R7_ECOLX/363-630
E1WRI2_BACF6/655-1085
C6X2T6_FLAB3/575-975
Q0BSE7_GRABC/469-744
G7TCV6_9XANT/504-798
C6IMC4_9BACE/392-675
G8VVV5_KLEPN/470-728
B2FN47_STRMK/502-775
D4VFD6_9BACE/630-947
F8BWL8_OLICO/519-802
C9P8L8_VIBME/446-680
Q5L928_BACFN/699-1101
E4M857_9BACT/550-968
F0CCY8_9XANT/477-794
C6ISK1_9BACE/419-671
B0RNU8_XANCB/610-958
B2FU88_STRMK/624-928
A9AK79_BURM1/489-732
D1FIT1_9RHIZ/397-619
Q3BUN2_XANC5/246-537
C2DWL6_ECOLX/456-724
F7L9F4_BACOV/731-1124
D3IPK8_NEIME/265-369
F3EIS9_PSESL/627-940
E6XAV8_CELAD/598-1017
C5ZXX3_9HELI/398-643
B9T9R5_RICCO/21-195
E4W044_BACFG/663-1100
F7M0B6_9BACE/594-889
C5BN15_TERTT/687-1032
F0JDT8_DESDE/431-655
E5CES4_9BACE/614-1032
E4VRG0_BACFG/505-770
H1SFJ0_9BURK/512-760
A3WK05_9GAMM/472-708
C8PT76_9SPIO/393-569
G7ZD06_AZOL4/514-770
F4CAV3_SPHS2/959-1169
F3PJ94_9BACE/745-1144
B3JNJ0_9BACE/609-1030
E6VP01_RHOPX/524-788
H7XFL5_CAMJU/458-754
A1B242_PARDP/443-692
I0KPT6_STEMA/720-906
A5G055_ACICJ/535-813
B7N402_ECOLU/428-662
D1PCF9_9BACT/598-987
B8L285_9GAMM/508-776
F9DBG0_9BACT/544-818
E1WA28_SALTS/457-725
Q8PE62_XANCP/629-921
G5PAV1_SALET/4-157
D4Z717_SPHJU/513-772
A6X6I1_OCHA4/481-725
D4C060_PRORE/410-664
A9ARE5_BURM1/463-723
H0HDW9_RHIRD/500-754
D7IE30_9BACE/717-1121
H5F489_ECOLX/391-668
D3IPJ3_NEIME/256-350
D9RV69_PREMB/703-998
G7URV0_PSEUP/480-723
A6XXN5_VIBCL/397-651
D6D545_9BACE/699-1115
D2QKP1_SPILD/614-1009
D1W8W9_9BACT/660-1087
C6XVT2_PEDHD/716-949
I0TG72_9BACT/536-784
C5AZL6_METEA/507-743
A1ZVY3_9BACT/546-796
D1JY47_9BACE/467-712
A1F644_VIBCL/486-717
Q8PER7_XANAC/640-1010
D0J6Z6_COMT2/599-830
B0C040_ACAM1/612-846
D0S3V2_ACICA/482-723
F0QG91_ACIBD/390-626
Q8AAI1_BACTN/505-913
D3I1D7_9BACT/685-980
A4WSB5_RHOS5/428-654
G0A0Y8_METMM/566-803
A7GXM9_CAMC5/485-732
H1NT37_9SPHI/621-1034
F3L5Y1_9GAMM/574-851
C7JXW3_ACEPA/501-757
C8SXZ5_KLEPR/497-745
F3PTA9_9BACE/612-888
D3IPP9_NEIME/265-369
E8BPG7_SALMO/455-723
E6WU83_PSEUU/659-1006
A6KZI4_BACV8/970-1174
C7XEE0_9PORP/650-1083
A5UAM8_HAEIE/449-719
F7M1N9_9BACE/668-1025
D4WJI0_BACOV/846-1011
D4X2Z9_BACOV/614-1042
H5VIN3_SALSE/488-723
F2BDT3_9NEIS/490-761
A1ZDA4_9BACT/619-973
B7V1C2_PSEA8/487-763
Q0AL97_MARMM/642-978
Q5LDC1_BACFN/684-996
D2YV80_VIBMI/1-88
F7LAA2_BACOV/658-1095
G4QD73_TAYAM/542-822
F6IKR9_9SPHN/499-734
A4SM04_AERS4/410-656
D3IPD1_NEIME/274-378
B7S1C6_9GAMM/550-840
I0Y023_9BURK/404-624
D7VQB5_9SPHI/621-1017
F4GSM7_PUSST/471-700
D1EJT6_9RHIZ/413-660
E1WWD7_BACF6/637-1070
E2XQA4_PSEFL/553-786
B5XW90_KLEP3/479-716
F5RJB4_9FIRM/400-643
E5BE69_9FUSO/1-240
Q7M8J9_WOLSU/425-663
H1D2R4_9FIRM/474-700
A7LS42_BACOV/542-953
E0XTG6_9GAMM/400-639
A3J2W4_9FLAO/616-921
D5BCJ8_ZUNPS/576-821
G7DMS0_BRAJP/525-762
F4QSJ6_9CAUL/500-766
B7RWN3_9GAMM/532-810
C6YHX7_VIBCL/513-783
F9EX32_9NEIS/28-306
I0K999_9BACT/618-1059
B2HBU2_BURPE/491-748
D4ZCH5_SHEVD/406-684
H7UP49_CAMCO/424-695
G2CH81_ECOLX/343-588
C7PHW3_CHIPD/495-772
Q5H5X2_XANOR/695-1022
F2FH91_SALDU/390-613
A1ZZW7_9BACT/646-923
E4RAD0_PSEPB/582-827
A6UXY2_PSEA7/516-789
C0N8B5_9GAMM/426-682
D3IPA9_NEIME/274-378
H5QGP7_ECOLX/373-640
D3A799_NEISU/485-789
D0MGI4_RHOM4/423-664
E1YZN7_9BACE/625-1090
E2ZA35_9FIRM/610-902
B7S395_9GAMM/454-701
F0CCY9_9XANT/504-798
A8EUK8_ARCB4/552-784
Q15QG4_PSEA6/441-716
Q9AAL8_CAUCR/650-971
F3I3B4_PSESF/300-600
F6IKM6_9SPHN/464-741
F9HXS9_ECOLX/474-730
Q7VJ32_HELHP/477-723
G7AB86_VIBCL/437-692
A6EDD3_9SPHI/523-761
E8GRB5_SALMO/488-723
F1Z836_9SPHN/575-872
G0B9P5_SERSA/466-706
E1YNN5_9BACE/621-1010
B8CVB1_SHEPW/440-608
E6L2P1_9PROT/421-659
D8DUB4_PREBR/653-1042
D4V5V7_BACVU/579-981
G0K3C1_STEMA/446-692
C7X6G9_9PORP/497-771
G2PID9_MURRD/777-1185
H2IMY1_9VIBR/413-675
A0AXS0_BURCH/467-706
F5IXT3_9PORP/524-786
D5CY09_ECOKI/514-759
E1SW93_FERBD/579-889
D7YFG7_ECOLX/510-746
B5D4B1_9BACE/627-1038
E4T0V8_PALPW/607-1018
I1E2R0_9GAMM/532-844
F9Q6K2_9PAST/502-743
D1XZ69_9BACT/692-1100
F6AEF7_PSEF1/563-803
Q8EJ43_SHEON/417-667
G8UJD9_TANFA/615-1013
D3A550_NEISU/426-697
D7K2S7_9BACE/645-1041
D7IHK2_9BACE/617-1062
C6Z4V6_9BACE/606-1004
A0AZ25_BURCH/452-709
C7L2Q8_ACEPA/80-312
F4C315_SPHS2/438-694
A7AGF5_9PORP/639-1056
D4E5N5_SEROD/493-727
C6I9F9_9BACE/722-1124
D6DXX2_ENTCL/471-708
G8TBK3_NIAKG/673-1066
A3U6Q5_CROAH/659-1070
D6CYT8_9BACE/720-1045
G9FZZ1_HAEIF/469-744
D6IBV4_ECOLX/395-658
C6XPU9_HIRBI/644-910
H7FT72_9FLAO/649-1016
B3A1P3_ECO57/411-659
H5DKK7_ECOLX/432-671
G2I7B2_GLUXN/528-802
D4CI46_9CLOT/37-162
G1Z0S5_ECOLX/464-745
C6WY98_METML/492-733
A6LGK2_PARD8/728-1186
H1DH07_9PORP/478-731
E4TLF6_MARTH/662-1072
Q9X5P4_PSEAI/577-882
Q13ID4_BURXL/510-769
D2QI35_SPILD/701-1116
G2AWB1_ECOLX/432-671
D1BNR4_VEIPT/610-924
F7SUR0_ALCXX/557-792
Q04QU9_LEPBJ/448-709
D4VSM6_9BACE/713-1145
A6LGC8_PARD8/6-67
G3IUJ3_9GAMM/431-681
G0L0T4_ZOBGA/595-988
G2F6T5_ECOLX/448-696
C9LE42_9BACT/440-686
Q5FRI9_GLUOX/557-798
B4AAC4_SALNE/488-723
G0DH72_9GAMM/557-797
F0NYF6_WEEVC/473-747
C9LF09_9BACT/420-669
Q2WCM6_VIBAN/463-718
F3GW11_PSESX/433-681
Q8AAG3_BACTN/500-774
H5T7T6_9ALTE/3-108
F4CFP5_SPHS2/608-1031
D7J6F6_9BACE/605-1061
B9BEF5_9BURK/615-854
A4Y279_SHEPC/443-684
F9TU96_9VIBR/389-642
C7X5P3_9PORP/649-1070
F8NA26_9BACT/620-1040
E0F178_ACTPL/85-383
F2LEK6_BURGS/614-944
I0K7A3_9BACT/589-863
E0XP90_9BACT/452-546
B6VK96_PHOAA/720-997
G5FV99_9PSED/551-794
B8L5P2_9GAMM/501-771
C6XTS8_PEDHD/731-1162
Q8A0R9_BACTN/603-1046
A6KXN9_BACV8/579-883
Q841C6_NEIME/431-669
B0NW61_BACSE/782-1193
E4M9Z1_9BACT/409-627
F5IWZ0_9PORP/593-1010
C9UHL6_BRUAO/415-660
D3IC38_9BACT/725-1146
B1K138_BURCC/514-753
D8ABL8_ECOLX/492-740
E3XZF9_SHIFL/42-277
B8IZH3_DESDA/480-734
H1YI06_9SPHI/771-1162
A8ESG6_ARCB4/421-659
D4IL29_9BACT/697-1138
A1ANE6_PELPD/513-760
I0QTD0_9ENTR/486-737
G7G842_9GAMM/906-985
D3IPP7_NEIME/245-349
H8JUM3_VIBCL/444-494
D4XNS5_ACIHA/417-678
E5C5K7_9BACE/961-1165
C7X528_9PORP/621-1010
B7NUV7_ECO7I/428-662
C6IEC4_9BACE/622-1055
E7SYF2_SHIBO/390-613
Q6UCX9_9GAMM/555-868
G7TB26_9XANT/608-887
D6CYP6_9BACE/667-1025
E5VBD2_9BACE/734-1153
D1W128_9BACT/684-1098
A4ASD5_MARSH/641-903
G2LC58_PSEAI/484-741
I0G1F8_9BRAD/453-737
F5ISQ4_9PORP/858-1059
C3QRP7_9BACE/605-1025
H0J8Z8_9PSED/558-800
B1SYG2_9BURK/461-693
F3BGH8_PSEHA/381-607
H1NSK0_9SPHI/636-906
E4W1L0_BACFG/582-997
G6DXY8_9GAMM/696-987
G7QGI1_LEPII/392-758
C7KR87_ACEPA/272-550
H7SDQ4_CAMCO/424-695
H1Y4T5_9SPHI/541-957
G0J361_CYCMS/624-1028
B0NQX6_BACSE/620-1049
A5ZEQ2_9BACE/680-1106
E8HF29_ECO57/448-696
A9KV27_SHEB9/505-798
B1KPW1_SHEWM/575-823
Q2P8Z4_XANOM/635-1009
F5ITK4_9PORP/646-1065
G9QVV8_9PROT/429-613
G4BCK2_HAEAP/476-722
F0BWS7_9XANT/610-839
G5NP47_SALET/347-570
A6ECM6_9SPHI/737-1174
D7VUD5_9FLAO/462-715
D3IP90_NEIME/264-369
H3NXH8_9GAMM/589-900
Q2P617_XANOM/477-794
E2N2X8_CAPSP/491-762
I0MF74_SALET/390-613
C6INA3_9BACE/272-718
F7T9R3_ALCXX/468-699
E0TCH3_PARBH/388-613
D2RNY2_ACIFV/410-646
Q5LEE8_BACFN/624-1055
C5TJ14_NEIFL/860-1142
A3D334_SHEB5/587-937
G0SNS1_VIBMI/403-650
C6XM24_HIRBI/479-715
E2WUE4_ECOLX/448-696
C6XP67_HIRBI/470-703
C9LQ60_9FIRM/482-720
D1RRD5_SEROD/483-784
A6WIF9_SHEB8/484-796
C6Y1H1_PEDHD/708-1126
D9RXA2_PREMB/643-1060
H7SMP4_CAMCO/447-701
G0A8Z4_COLFT/621-945
C5AHT0_BURGB/564-791
H7VED8_CAMCO/461-757
E2SSN4_9RALS/469-705
Q1NHT2_9SPHN/416-694
Q2IMT3_ANADE/403-640
G7BPZ6_VIBCL/411-658
E1YNI3_9BACE/682-1081
H1L468_GEOME/36-182
D3FLG3_CAMJI/458-754
H8FCM8_XANCI/472-737
C6Y1Q1_PEDHD/611-1048
C3R2X0_9BACE/875-1081
F9C413_VIBCL/380-634
A0M5U9_GRAFK/529-792
E4RVM3_LEAB4/666-834
F4C9A4_SPHS2/656-1086
H4MLR1_ECOLX/464-745
B1K6T2_BURCC/467-706
D8NTS0_RALSL/441-690
C7R8D1_KANKD/579-884
D1YQX4_9FIRM/605-891
C7PB17_CHIPD/621-1037
D1K059_9BACE/459-712
Q6JPV7_ACTSU/655-945
F5ILV9_ACIBA/504-771
Q8A8P8_BACTN/493-897
G5XU14_ECOLX/514-759
F5L2X5_9FIRM/587-901
Q2GBZ6_NOVAD/547-839
E1RUN4_ECOUM/456-724
A7LZP4_BACOV/603-1030
A7UXY2_BACUN/593-993
F3GSS2_PSESX/168-408
C9PW83_9BACT/611-1033
H3ZCA9_9ALTE/636-933
A9EKT3_9GAMM/548-848
B3JKV7_9BACE/623-1079
B3JF25_9BACE/608-1034
H7U4W2_CAMCO/461-757
B4SLV3_STRM5/701-981
E3YA60_SHIFL/510-746
Q3BPK6_XANC5/592-931
D7W588_9FLAO/479-805
A7AKT2_9PORP/624-1033
B7LGL2_ECO55/510-746
D1K6F5_9BACE/627-1029
H7R249_CAMCO/413-686
F0G4D4_9BURK/491-739
Q1YRF8_9GAMM/662-984
C6Z6G5_9BACE/605-1075
G7FGN3_9GAMM/549-863
Q3BR91_XANC5/553-792
F5IHF0_ACIBA/469-706
[truncated: 321,022 more chars]
