# Supplementary material for: Contact prediction is hardest for the most informative contacts, but improves with the incorporation of contact potentials
Source: PLoS One. 2018 Jun 28;13(6):e0199585. doi: 10.1371/journal.pone.0199585 (PMC6023208; doi:10.1371/journal.pone.0199585)
Supplement: S1 Data — Each file in the ‘alignments’ directory herein corresponds to a protein family’s alignment and contains the accession number and sequence range of each sequence in the alignment. (TAR.GZ) [file pone.0199585.s001.tar.gz › alignments/MerR-DNA-bind]

A0JVU7_ARTS2/60-124
A0K300_BURCH/44-108
A0K8Z1_BURCH/44-108
A0KLR7_AERHH/48-113
A0L2Y1_SHESA/44-108
A0L399_SHESA/48-109
A0L3C3_SHESA/51-113
A0NRK7_9RHOB/43-107
A0R3F1_MYCS2/46-111
A0SJA0_BORBR/51-113
A0Y0S4_9GAMM/55-120
A0YTI8_LYNSP/54-118
A0ZDV2_NODSP/52-116
A1AIQ2_ECOK1/54-119
A1AYI1_PARDP/45-109
A1B4J0_PARDP/45-109
A1B606_PARDP/48-114
A1F7Z9_VIBCH/1-44
A1K8T0_AZOSB/45-105
A1RAI1_ARTAT/75-140
A1RH16_SHESW/44-108
A1RH68_SHESW/63-127
A1RMX5_SHESW/49-110
A1S2K0_SHEAM/45-110
A1SAZ3_SHEAM/43-103
A1SCJ1_NOCSJ/44-108
A1SIS0_NOCSJ/44-108
A1T1B5_MYCVP/19-76
A1TEI4_MYCVP/49-114
A1TI61_ACIAC/48-112
A1TPG6_ACIAC/79-144
A1TX75_MARAV/51-113
A1U788_MARAV/44-108
A1UL46_MYCSK/48-113
A1UPJ6_MYCSK/24-88
A1V357_BURMS/20-79
A1VUQ4_POLNA/54-118
A1W1Z8_ACISJ/70-134
A1W5E1_ACISJ/46-110
A1W5J8_ACISJ/51-113
A1W5R5_ACISJ/44-108
A1W607_ACISJ/51-113
A1W9B9_ACISJ/75-137
A2PBQ6_VIBCH/44-108
A2SGB2_METPP/46-110
A2SGD0_METPP/44-108
A2SGD4_METPP/48-110
A2SIB9_METPP/46-110
A2SLP8_METPP/53-117
A2VU07_9BURK/44-108
A2VWT5_9BURK/44-108
A2W650_9BURK/44-108
A2W8T7_9BURK/44-108
A3D2Q9_SHEB5/43-107
A3D3Y1_SHEB5/1-65
A3IPZ7_9CHRO/51-114
A3J7Q5_9ALTE/44-108
A3JB40_9ALTE/51-113
A3JH47_9ALTE/19-81
A3JK07_9ALTE/51-113
A3JNZ8_9RHOB/47-113
A3JWA3_9RHOB/43-107
A3JYP2_9RHOB/48-113
A3JZY7_9RHOB/1-40
A3K393_9RHOB/45-109
A3K8C1_9RHOB/47-113
A3L3A0_PSEAE/44-108
A3LAY1_PSEAE/45-109
A3LC97_PSEAE/51-113
A3LJY1_PSEAE/44-108
A3MIU1_BURM7/20-79
A3N1R2_ACTP2/44-108
A3N8A2_BURP6/20-79
A3NGX5_BURP6/44-108
A3NU06_BURP0/20-79
A3P2H6_BURP0/54-118
A3PGT7_RHOS1/65-129
A3PI20_RHOS1/47-114
A3PI21_RHOS1/47-116
A3PJX9_RHOS1/43-107
A3Q5J4_MYCSJ/48-113
A3Q9Z7_SHELP/43-103
A3QJN7_SHELP/44-108
A3S7J5_9RHOB/42-109
A3S8K5_9RHOB/43-107
A3SDK1_9RHOB/54-118
A3SI44_9RHOB/47-113
A3SI49_9RHOB/48-115
A3SRM3_9RHOB/43-107
A3SRV2_9RHOB/45-109
A3SSF7_9RHOB/42-109
A3STG6_9RHOB/43-107
A3T1V6_9RHOB/19-83
A3T1Z7_9RHOB/43-107
A3T204_9RHOB/43-107
A3T2I7_9RHOB/45-109
A3T3E6_9RHOB/49-113
A3TJZ5_9MICO/44-108
A3TQL6_9MICO/53-120
A3TSG0_9RHOB/54-118
A3TSN4_9RHOB/45-109
A3TT83_9RHOB/48-115
A3U322_9RHOB/47-111
A3U384_9RHOB/45-109
A3UEX6_9RHOB/49-114
A3V139_9RHOB/47-113
A3V140_9RHOB/47-114
A3V146_9RHOB/44-108
A3VAS4_9RHOB/55-121
A3VH20_9RHOB/43-107
A3VJ78_9RHOB/50-114
A3VKR9_9RHOB/47-111
A3W3W5_9RHOB/53-117
A3W3W9_9RHOB/43-107
A3W595_9RHOB/47-113
A3W596_9RHOB/47-114
A3W6S1_9RHOB/43-107
A3W7R9_9RHOB/45-109
A3W8I3_9RHOB/43-107
A3W8U4_9RHOB/43-107
A3WCD0_9SPHN/84-151
A3WJQ1_9GAMM/51-113
A3X3A2_9RHOB/43-107
A3X6N8_9RHOB/45-109
A3X8E5_9RHOB/37-103
A3XCJ6_9RHOB/49-114
A3XEG9_9RHOB/49-113
A3Y650_9GAMM/45-110
A3Y689_9GAMM/45-110
A3Y9P9_9GAMM/49-117
A3Z248_9SYNE/16-80
A3ZAS5_9SYNE/1-53
A4A3F4_9GAMM/44-106
A4A4A5_9GAMM/31-95
A4A4B2_9GAMM/45-109
A4A4B6_9GAMM/47-108
A4ADX3_9GAMM/47-111
A4AE90_9GAMM/51-115
A4B8Z4_9GAMM/48-113
A4BN84_9GAMM/44-108
A4CDV8_9GAMM/49-114
A4EDJ7_9RHOB/47-113
A4EDJ8_9RHOB/47-114
A4EF19_9RHOB/43-107
A4EKJ4_9RHOB/47-112
A4EQI6_9RHOB/43-107
A4EZA0_9RHOB/49-114
A4EZT3_9RHOB/47-113
A4F0G6_9RHOB/45-109
A4FLM4_SACEN/50-115
A4GA67_HERAR/44-108
A4GW40_RHILT/43-107
A4IV15_YERPE/51-113
A4IVN6_SALNS/51-113
A4JA50_BURVG/44-108
A4JG98_BURVG/44-108
A4JL01_BURVG/59-123
A4JUW1_BURVG/44-108
A4JV36_BURVG/44-108
A4LMN9_BURPS/46-106
A4LSH2_BURPS/54-118
A4MXP6_HAEIF/44-108
A4N5P2_HAEIF/44-108
A4N8N5_HAEIF/44-108
A4NEF1_HAEIF/44-108
A4NJI7_HAEIF/44-108
A4NQR5_HAEIF/44-108
A4NW51_HAEIF/44-108
A4SLH2_AERS4/50-115
A4SU15_AERS4/51-113
A4T6P9_MYCGI/60-125
A4TAS1_MYCGI/44-108
A4TTU9_9PROT/44-108
A4U1Z7_9PROT/49-113
A4U202_9PROT/1-42
A4V9E1_SALPK/51-113
A4VK04_PSEU5/46-110
A4VKG4_PSEU5/54-119
A4VQ08_PSEU5/48-110
A4VQJ1_PSEU5/44-108
A4W5H6_ENT38/54-119
A4WRL7_RHOS5/43-107
A4WUW6_RHOS5/47-115
A4WY23_RHOS5/45-109
A4XD92_SALTO/47-112
A4XQG4_PSEMY/44-108
A4XRZ0_PSEMY/50-115
A4Y1S4_SHEPC/49-110
A4Y1Y3_SHEPC/63-127
A4Y222_SHEPC/44-107
A5CNQ3_CLAM3/64-129
A5FMR4_FLAJ1/47-111
A5FTC5_ACICJ/44-108
A5FTS2_ACICJ/44-108
A5FUF1_ACICJ/89-156
A5FUN6_ACICJ/50-114
A5FXK9_ACICJ/45-109
A5G9Z0_GEOUR/81-148
A5GA50_GEOUR/54-121
A5GEE0_GEOUR/52-119
A5LDY9_STRPN/1-62
A5PDA4_9SPHN/44-108
A5PEF2_9SPHN/49-114
A5UAJ7_HAEIE/44-108
A5UGB1_HAEIG/44-108
A5V5C3_SPHWW/62-124
A5VNF0_BRUO2/44-108
A5VY32_PSEP1/44-108
A5W0U1_PSEP1/43-100
A5W1R3_PSEP1/43-106
A5W3X6_PSEP1/45-107
A5W6P4_PSEP1/51-116
A5WAH3_PSEP1/44-108
A5XNL1_BURMA/20-79
A6A2V4_VIBCH/45-110
A6ALJ4_VIBHA/55-120
A6AP72_VIBHA/46-111
A6D3J5_9VIBR/54-118
A6D4I9_9VIBR/45-110
A6D8B3_9VIBR/44-108
A6E1L7_9RHOB/44-107
A6E5N5_9RHOB/45-109
A6F5G6_9ALTE/44-108
A6FAY7_9GAMM/45-110
A6FCP6_9GAMM/47-111
A6FIR4_9GAMM/46-110
A6FTB4_9RHOB/43-107
A6FUV0_9RHOB/48-115
A6FUV1_9RHOB/47-113
A6GPC6_9BURK/50-112
A6GTM3_9BURK/53-117
A6SYU7_JANMA/51-113
A6SYZ0_JANMA/49-113
A6SZC2_JANMA/55-120
A6T3W9_JANMA/44-108
A6T487_JANMA/103-163
A6TGY4_KLEP7/45-110
A6U9Q8_SINMW/55-120
A6UXG2_PSEA7/51-113
A6UXH6_PSEA7/48-110
A6VCN6_PSEA7/44-108
A6VMH1_ACTSZ/44-107
A6VN52_ACTSZ/44-108
A6W9B2_KINRD/52-117
A6WLF9_SHEB8/43-107
A6WVM2_OCHA4/44-108
A6X354_OCHA4/58-123
A6X3R0_OCHA4/53-117
A6X3W3_OCHA4/49-113
A6X3Z1_OCHA4/44-108
A6X698_OCHA4/44-108
A7HPI8_PARL1/44-108
A7HYJ4_PARL1/49-113
A7HYK9_PARL1/45-109
A7IDF8_XANP2/53-117
A7IE61_XANP2/73-138
A7IJE4_XANP2/53-117
A7IJV0_XANP2/72-136
A7IKM5_XANP2/56-120
A7IMG0_XANP2/56-120
A7INR9_XANP2/59-134
A7JVC6_PASHA/44-108
A7MAF2_PSEAE/51-113
A7MPG1_ENTS8/45-110
A7MPK7_ENTS8/54-119
A7N2N0_VIBHB/46-111
A7N4S8_VIBHB/45-110
A7UMU5_9GAMM/1-53
A7ZUT5_ECO24/54-119
A8A7G3_ECOHS/54-119
A8AN40_CITK8/54-119
A8EBF0_BURPS/44-108
A8H6A6_SHEPA/43-107
A8HX35_AZOC5/83-147
A8KHC9_BURPS/54-118
A8L144_FRASN/81-150
A8L2U2_FRASN/43-114
A8L7T6_FRASN/49-114
A8LH92_FRASN/94-158
A8LIE8_DINSH/43-107
A8LJG8_DINSH/1-42
A8LRD7_DINSH/47-113
A8LSY9_DINSH/45-109
A8LWC3_SALAI/47-112
A8R6N6_SALET/51-113
A8T044_9VIBR/45-111
A8TR55_9PROT/53-117
A8TR84_9PROT/48-112
A8TT56_9PROT/49-113
A8TWY7_9PROT/44-109
A9ACS4_BURM1/44-108
A9ADW6_BURM1/51-113
A9AG19_BURM1/44-108
A9B6X9_HERA2/44-107
A9BPB7_DELAS/54-118
A9BPD6_DELAS/51-116
A9BR74_DELAS/51-113
A9BUD1_DELAS/61-126
A9CJE1_AGRT5/44-108
A9CJP6_AGRT5/29-93
A9CLL1_AGRT5/44-105
A9DFE0_9GAMM/44-108
A9DHB3_9RHIZ/52-117
A9DSV0_9RHOB/45-109
A9E0R0_9RHOB/47-114
A9E0R6_9RHOB/47-113
A9E5X2_9RHOB/54-118
A9E7I9_9RHOB/43-107
A9ED80_9RHOB/45-109
A9EDP1_9RHOB/43-107
A9EPU8_9RHOB/28-92
A9EQH2_9RHOB/49-114
A9ET76_9RHOB/43-107
A9EXQ1_9RHOB/45-109
A9FHF9_9RHOB/47-113
A9FJU6_9RHOB/47-113
A9GFN8_9RHOB/49-114
A9GHJ9_9RHOB/45-109
A9GL03_9RHOB/43-107
A9HUD4_9RHOB/68-132
A9HUK8_9RHOB/43-107
A9HV02_9RHOB/44-107
A9I9C3_BORPD/44-108
A9INY5_BORPD/44-108
A9KVG7_SHEB9/56-120
A9M7Q8_BRUC2/44-108
A9MGL6_SALAR/54-119
A9MXW9_SALPB/44-108
A9N1Q3_SALPB/54-119
A9WQQ6_RENSM/20-87
A9WUB2_RENSM/51-116
ADHR_BACSU/44-108
B0BQJ4_ACTPJ/44-108
B0C156_ACAM1/49-113
B0CJ76_BRUSI/44-108
B0KG63_PSEPG/51-116
B0KLD7_PSEPG/44-108
B0KN95_PSEPG/44-108
B0NBZ1_EUBSP/13-57
B0P508_9CLOT/1-60
B0RFN5_CLAMS/58-123
B0RQE1_XANCB/47-112
B0SUV8_CAUSK/46-110
B0SUX6_CAUSK/44-108
B0SUY0_CAUSK/48-111
B0U8C2_METS4/52-116
B0UVU7_HAES2/44-108
B0VCJ8_ACIBY/51-113
B1EQQ1_9ESCH/45-110
B1ERP8_9ESCH/54-119
B1FQJ5_9BURK/44-108
B1FRE0_9BURK/44-108
B1GB10_9BURK/44-108
B1IUI8_ECOLC/54-119
B1J7V9_PSEPW/51-113
B1JBK3_PSEPW/55-120
B1JFB7_PSEPW/44-108
B1JSX2_BURCC/44-108
B1JVK9_BURCC/44-108
B1LPM8_ECOSM/54-119
B1LUX5_METRJ/49-113
B1M045_METRJ/44-108
B1N1F1_BURPS/44-108
B1SFY2_9STRE/16-79
B1SXX7_9BURK/44-108
B1TG38_9BURK/44-108
B1VFQ4_CORU7/44-108
B1W285_STRGG/53-118
B1WYN2_CYAA5/51-114
B1XCU9_ECODH/54-119
B1XLI6_SYNP2/52-116
B1YQN1_BURA4/44-108
B1YTM5_BURA4/44-108
B1ZB99_METPB/44-108
B1ZCD9_METPB/46-110
B1ZCE1_METPB/47-114
B1ZCI3_METPB/44-108
B1ZDQ3_METPB/49-113
B1ZNP2_OPITP/52-117
B2AFY4_CUPTR/46-106
B2FIM9_STRMK/44-108
B2FPN3_STRMK/44-108
B2FRT7_STRMK/48-113
B2FS45_STRMK/44-108
B2J1J9_NOSP7/52-116
B2JDI6_BURP8/44-108
B2KJA1_BURPS/44-108
B2N2W3_ECOLX/54-119
B2NQN9_ECO57/54-119
B2P2U7_ECO57/54-119
B2PJC1_ECO57/54-119
B2Q5A8_PROST/67-132
B2S8V9_BRUA1/44-108
B2SK26_XANOP/47-112
B2T2J1_BURPP/44-108
B2TX95_SHIB3/54-119
B2UEY9_RALPJ/51-113
B2UF10_RALPJ/44-108
B2UGX8_RALPJ/55-119
B2UJZ1_RALPJ/44-108
B2VKF2_ERWT9/55-120
B2ZDP4_SALGL/54-119
B2ZDP5_SALSE/54-119
B2ZDP6_SALTY/54-119
B3A687_ECO57/54-119
B3AH84_ECO57/54-119
B3B005_ECO57/54-119
B3BC40_ECO57/54-119
B3BTN7_ECO57/54-119
B3G1Z0_PSEAE/48-110
B3H234_ACTP7/44-108
B3HID2_ECOLX/54-119
B3HRU9_ECOLX/54-119
B3I399_ECOLX/54-119
B3IGQ7_ECOLX/54-119
B3PFX2_CELJU/44-108
B3PFX3_CELJU/44-108
B3PQ61_RHIE6/55-120
B3Q0Y9_RHIE6/47-111
B3Q0Z6_RHIE6/43-107
B3QBZ3_RHOPT/49-113
B3R7P5_CUPTR/44-108
B3RCN5_CUPTR/56-121
B3T6C2_9ZZZZ/48-112
B3WFT4_PSEAE/51-113
B3WIZ4_ECOLX/54-119
B3WUX7_ECOLX/51-113
B3WYR2_SHIDY/54-119
B3XCH8_ECOLX/54-119
B3XK20_ECOLX/51-113
B3YB44_SALET/44-108
B3YHT5_SALET/54-119
B4A714_SALNE/44-108
B4A9X3_SALNE/54-119
B4EEP8_BURCJ/44-108
B4EF07_BURCJ/44-108
B4F101_PROMH/44-108
B4F6A7_PSEAE/51-113
B4R8H8_PHEZH/61-126
B4R9S7_PHEZH/47-111
B4R9W7_PHEZH/44-108
B4RA99_PHEZH/48-112
B4RIH8_PHEZH/44-108
B4RIK3_PHEZH/47-111
B4SMF4_STRM5/48-113
B4STQ1_STRM5/44-108
B4SVZ1_SALNS/44-108
B4T1W1_SALNS/54-119
B4T8J0_SALHS/44-108
B4TDP9_SALHS/54-119
B4TM42_SALSV/51-113
B4TRJ3_SALSV/54-119
B4TZC5_SALSV/44-108
B4VG75_9ACTO/53-118
B4VH02_9CYAN/58-122
B4WBH8_9CAUL/45-109
B4WBU9_9CAUL/33-97
B4X412_9GAMM/55-120
B4Y310_9BURK/44-108
B5BJY8_SALPK/54-119
B5BVY4_SALET/54-119
B5C4F3_SALET/44-108
B5CDR6_SALET/54-119
B5CEX3_SALET/44-108
B5EK60_ACIF5/47-109
B5EK65_ACIF5/47-109
B5EMB8_ACIF5/48-112
B5EWN4_SALA4/44-108
B5F2E1_SALA4/54-119
B5FK03_SALDC/44-108
B5FQT9_SALDC/54-119
B5GGB7_9ACTO/71-136
B5GZX8_STRCL/53-118
B5H9L2_STRPR/70-135
B5I336_9ACTO/53-118
B5IIB3_9CHRO/41-104
B5IXE6_9RHOB/45-109
B5IXP3_9RHOB/47-113
B5J2Z2_9RHOB/43-107
B5J415_9RHOB/10-70
B5JC90_9RHOB/10-70
B5JDY5_9BACT/26-82
B5JI01_9BACT/20-84
B5JJK0_9BACT/20-84
B5JRR9_9GAMM/45-108
B5JVF6_9GAMM/1-58
B5JVI3_9GAMM/45-109
B5K2F3_9RHOB/43-107
B5K821_9RHOB/39-103
B5K8T1_9RHOB/37-103
B5MNX1_SALET/44-108
B5MPY7_SALET/54-119
B5MYK4_SALET/54-119
B5MYR4_SALET/1-43
B5N0B3_SALET/44-108
B5N8H7_SALET/44-108
B5N8U3_SALET/54-119
B5NP95_SALET/54-119
B5NS22_SALET/44-108
B5NXQ6_SALET/44-108
B5P695_SALET/54-119
B5PD36_SALET/44-108
B5PIU1_SALET/54-119
B5PSF3_SALHA/44-108
B5PY57_SALHA/54-119
B5Q4I5_SALVI/54-119
B5Q628_SALVI/51-113
B5QE39_SALVI/44-108
B5QZ90_SALEP/54-119
B5R4V5_SALEP/44-108
B5R5U7_SALG2/44-108
B5R930_SALG2/54-119
B5RWB7_RALSO/57-121
B5S3M3_RALSO/1-43
B5SL99_RALSO/57-121
B5W159_SPIMA/51-129
B5WRI0_9BURK/44-108
B5XXV0_KLEP3/54-119
B5Z1C3_ECO5E/54-119
B5ZRP2_RHILW/47-111
B5ZSM9_RHILW/55-120
B6A446_RHILW/43-107
B6AQH5_9BACT/46-110
B6B2Z3_9RHOB/44-108
B6B6L8_9RHOB/47-115
B6B8L5_9RHOB/43-107
B6BAY5_9RHOB/49-114
B6C2Y4_9GAMM/45-109
B6ECZ7_PSEAE/51-113
B6EQK4_ALISL/50-115
B6I5T0_ECOSE/54-119
B6IQ19_RHOCS/44-108
B6IQ54_RHOCS/44-108
B6J9V1_OLICO/49-113
B6JEM7_OLICO/46-110
B6JJN0_OLICO/44-108
B6JKA6_OLICO/50-114
B6R918_9RHOB/43-107
B6XD72_9ENTR/67-132
B6ZVG0_ECO57/54-119
B7CUH7_BURPS/20-79
B7CXD4_BURPS/54-118
B7J4C3_ACIF2/48-112
B7KF31_CYAP7/56-120
B7KPB3_METC4/44-108
B7KQJ3_METC4/49-113
B7LB12_ECO55/54-119
B7LVN1_ESCF3/54-119
B7LZ30_ECO8A/54-119
B7MJ60_ECO45/54-119
B7MSG9_ECO81/54-119
B7N177_ECO81/45-110
B7NH79_ECOLU/54-119
B7NHA0_ECO7I/54-119
B7QS08_9RHOB/49-114
B7QSI4_9RHOB/43-107
B7QZ23_9RHOB/45-109
B7RN39_9RHOB/47-114
B7SFR4_PROMI/51-113
B7SJN5_PSEAE/51-113
B7SJP8_9PSED/51-113
B7U9A2_9PSED/54-119
B7UPN2_ECO27/54-119
B7V1J0_PSEA8/44-108
B7V4Y7_PSEA8/44-108
B7V562_PSEA8/51-113
B7V572_PSEA8/44-108
B7WS68_COMTE/90-155
B7WTL0_COMTE/44-108
B7WTS3_COMTE/51-113
B7WXD2_COMTE/46-110
B7X1B2_COMTE/59-123
B7ZJI0_SALET/51-113
B8CRS1_SHEPW/43-107
B8E5P4_SHEB2/43-107
B8GL22_THISH/44-108
B8GNJ1_THISH/46-110
B8HJ62_ARTCA/44-108
B8IFY6_METNO/52-116
B8IGD2_METNO/44-108
B8IXN9_METNO/44-108
B8KZQ5_9GAMM/48-113
B8LAF7_9GAMM/44-108
B9BCD0_9BURK/44-108
B9BDX0_9BURK/44-108
B9BYT7_9BURK/44-108
B9BZI7_9BURK/44-108
B9C848_9BURK/44-108
B9CIQ5_9BURK/44-108
B9JBY7_AGRRK/55-120
B9JDB1_AGRRK/43-107
B9JDY0_AGRRK/47-111
B9JU19_AGRVS/44-108
B9K629_AGRVS/44-108
B9KLH0_RHOSK/45-109
B9KNU8_RHOSK/48-115
B9KNU9_RHOSK/47-116
B9KSS0_RHOSK/43-107
B9M9V3_ACIET/70-134
B9MAY1_ACIET/51-113
B9MAZ8_ACIET/45-109
B9MG19_ACIET/44-108
B9NHB6_POPTR/51-116
B9NM15_9RHOB/43-107
B9NNV7_9RHOB/47-115
B9PCP8_POPTR/51-113
B9QRJ4_9RHOB/45-109
B9QV95_9RHOB/46-106
B9R0Y4_9RHOB/43-107
B9TKV2_RICCO/1-45
BLTR_BACSU/52-111
C0AZY7_9ENTR/19-84
C0DT69_EIKCO/45-109
C0G3Y7_9RHIZ/55-119
C0GGY1_9FIRM/47-114
C0J1P3_9BURK/51-113
C0N3A5_9GAMM/44-108
C0Q545_SALPC/54-119
C0Q7M9_SALPC/44-108
C0RGR9_BRUMB/44-108
C0VHB9_9GAMM/45-109
C0XTN7_9CORY/44-108
C0XWI8_BURPS/46-106
C0Y4Q6_BURPS/20-79
C0YDD5_BURPS/54-118
C1A3A1_RHOE4/53-118
C1ABN4_GEMAT/53-117
C1AR73_RHOOB/70-135
C1AS12_RHOOB/53-117
C1AXW6_RHOOB/53-118
C1CD88_STRZJ/1-37
C1CZY4_DEIDV/55-120
C1D415_DEIDV/49-113
C1DHZ4_AZOVD/44-108
C1DNM2_AZOVD/44-108
C1HQA3_9ESCH/54-119
C1MEV3_9ENTR/44-108
C1MFJ0_9ENTR/54-119
C1NAU1_9ESCH/54-119
C2DTF2_ECOLX/54-119
C2GUI3_BIFLI/1-62
C2HW92_VIBCH/44-108
C2IFG4_VIBCH/45-110
C2J2Y4_VIBCH/45-110
C2JDF4_VIBCH/45-110
C2LIK3_PROMI/44-108
C3JSB3_RHOER/56-120
C3JWR2_RHOER/53-118
C3K833_PSEFS/44-108
C3K928_PSEFS/48-113
C3KQ38_RHISN/44-108
C3KQE0_RHISN/44-108
C3LUA8_VIBCM/45-110
C3MDC4_RHISN/55-120
C3NYD3_VIBCJ/45-110
C3SHD2_ECOLX/54-119
C4AXL7_BURMA/20-79
C4EZ17_HAEIF/44-108
C4F5D4_HAEIF/44-108
C4GJG5_9NEIS/44-108
C4I7M4_BURPS/44-108
C4IN83_BRUAB/55-119
C4KBV6_THASP/44-108
C4KVN8_BURPS/20-79
C4LAL5_TOLAT/49-113
C4NV46_ECOLX/51-113
C4NVM5_SALCH/51-113
C4RBI7_9ACTO/67-130
C4RGF1_9ACTO/43-108
C4WH40_9RHIZ/61-125
C4WMB1_9RHIZ/70-135
C4X100_KLEPN/54-119
C4XMH6_DESMR/44-108
C5A157_ECOBW/54-119
C5A884_BURGB/44-108
C5A8L0_BURGB/48-113
C5AAH6_BURGB/44-108
C5ANE6_BURGB/52-114
C5ASD6_METEA/44-108
C5ASF1_METEA/46-110
C5ASG0_METEA/56-120
C5B3T0_METEA/44-108
C5BYP1_BEUC1/60-125
C5C9J9_MICLC/44-108
C5CJZ1_VARPS/58-123
C5CNZ2_VARPS/56-120
C5CVI7_VARPS/48-108
C5CVZ4_VARPS/50-114
C5NGG5_BURMA/20-79
C5T3X7_ACIDE/51-113
C5T3Y9_ACIDE/75-137
C5T5J3_ACIDE/44-108
C5T5J5_ACIDE/44-108
C5T8Y7_ACIDE/51-113
C5T9X0_ACIDE/55-119
C5TEQ4_ZYMMO/49-113
C5WBU5_ECOBB/54-119
C5ZE06_BURPS/20-79
C5ZLN0_BURPS/54-118
C6AXB6_RHILS/47-111
C6AY23_RHILS/55-120
C6B7V7_RHILS/43-107
C6BHA9_RALP1/55-119
C6BLN2_RALP1/44-108
C6BR75_RALP1/44-108
C6C3A6_DICDC/44-108
C6CKK8_DICZE/44-108
C6ED61_ECOBD/54-119
C6KU60_9BACT/53-117
C6KW46_9BACT/79-141
C6M9Y0_NEISI/45-109
C6NSD4_9GAMM/48-112
C6NX96_9GAMM/74-138
C6S0S8_VIBCH/45-110
C6TZB7_BURPS/20-79
C6U7S2_BURPS/44-108
C6UK61_ECOBR/54-119
C6V243_ECO5T/54-119
C6WCE4_ACTMD/60-125
C6WWU3_METML/49-113
C6XP98_HIRBI/47-110
C6XPA2_HIRBI/44-108
C6YH17_VIBCH/45-110
C7BR69_PHOAA/20-85
C7CEY2_METED/44-108
C7CFT2_METED/47-111
C7JJ17_ACEP3/45-109
C7JSR5_ACEPA/45-109
C7K1G2_ACEPA/45-109
C7KA60_ACEPA/45-109
C7KIV8_ACEPA/45-109
C7KSK4_ACEPA/45-109
C7L138_ACEPA/45-109
C7L9T4_ACEPA/45-109
C7LFS4_BRUMC/44-108
C7M2C1_ACIFD/44-108
C7MF10_BRAFD/53-118
C7MZ29_SACVD/50-115
C7NGB4_KYTSD/44-108
C7RBP8_KANKD/45-106
C7RW07_ACCPU/44-108
C7RW64_ACCPU/44-108
C7T5A1_PSEPU/51-113
C8CKU6_9MICC/51-113
C8CKV0_9BACT/51-113
C8KYT1_9PAST/48-112
C8N806_9GAMM/44-108
C8PXH0_9GAMM/44-108
C8PXI4_9GAMM/51-113
C8PXN4_9GAMM/44-108
C8RXL9_9RHOB/47-114
C8RXM0_9RHOB/47-113
C8S1U9_9RHOB/45-109
C8SN20_9RHIZ/49-114
C8SNI3_9RHIZ/43-107
C8T055_KLEPR/1-32
C8TD60_KLEPR/54-119
C8TMV4_ECO26/54-119
C8TZZ0_ECO10/54-119
C8ULR8_ECO1A/54-119
C8UQM8_ECO1A/51-113
C8WCW7_ZYMMN/49-113
C8WGB6_EGGLE/46-108
C9AIM4_ENTFC/1-61
C9CSG7_9RHOB/49-114
C9CZE0_9RHOB/43-107
C9LZW8_LACHE/1-53
C9MD42_HAEIF/44-108
C9MJC8_HAEIF/44-108
C9P5Y8_VIBME/1-43
C9PIV5_VIBFU/17-80
C9QUD5_ECOD1/54-119
C9T515_9RHIZ/44-108
C9TEC4_9RHIZ/44-108
C9TMR8_9RHIZ/44-108
C9TT44_9RHIZ/44-108
C9U7F5_BRUAB/44-108
C9UGM9_BRUAB/44-108
C9UQW9_BRUAB/29-93
C9UVV7_BRUAB/44-108
C9V897_BRUNE/44-108
C9VL87_9RHIZ/44-108
C9VVW4_BRUAB/44-108
C9WXP1_ECOLX/51-113
C9X8Z2_SALTD/44-108
C9XD10_SALTD/54-119
C9Y1D4_CROTZ/54-119
C9YBF6_9BURK/44-108
C9YCH0_9BURK/42-106
C9YG81_9BURK/44-108
C9Z2V4_STRSW/53-118
CUER_ECOL6/44-108
CUER_ECOLI/44-108
CUER_VIBCH/44-108
D0AZH0_BRUAB/44-108
D0BDC4_BRUSU/44-108
D0C5B4_9GAMM/51-113
D0CE13_ACIBA/51-113
D0CNM6_9RHOB/43-107
D0CWF8_9RHOB/47-113
D0CX77_9RHOB/45-109
D0D110_9RHOB/56-121
D0D6W5_9RHOB/45-109
D0GHI6_BRUME/44-108
D0GRN5_VIBMI/1-43
D0HTU8_VIBCH/45-110
D0I7E9_VIBHO/44-108
D0IG95_9VIBR/44-108
D0IXY7_COMT2/44-108
D0J7N7_COMT2/59-123
D0J8G0_COMT2/70-135
D0L026_HALNC/51-113
D0L930_GORB4/54-119
D0LPJ7_HALO1/47-111
D0PAP9_BRUSU/44-108
D0PND5_BRUSU/44-108
D0RLL4_9RHIZ/44-108
D0SAK5_ACIJO/18-77
D0SC03_ACIJO/53-117
D0SKD7_ACIJU/44-108
D0SQA2_ACIJU/1-54
D0SQI5_ACIJU/51-113
D0W0G4_NEICI/45-109
D0WZY0_VIBAL/45-110
D0XE07_VIBHA/46-111
D0XF77_VIBHA/45-110
D0ZM21_SALT1/44-108
D0ZRY4_SALT1/54-119
D1A6V9_THECD/53-118
D1BAX8_SANKS/44-107
D1C7K6_SPHTD/53-118
D1CVF5_9RHIZ/44-108
D1EQ92_9RHIZ/44-108
D1F1I9_BRUME/44-108
D1F6I2_BRUME/44-108
D1FHP9_9RHIZ/44-108
D1L588_PARAH/27-90
D1P707_9ENTR/67-132
D1XMA2_9ACTO/53-118
D1ZXT6_SORMK/50-114
D2ADC9_SHIF2/54-119
D2B2Y5_STRRD/49-114
D2BAU5_STRRD/53-118
D2BRK1_DICD5/44-108
D2NEW5_ECOS5/54-119
D2PKK6_KRIFD/57-124
D2PMZ2_KRIFD/50-115
D2PQU3_KRIFD/49-114
D2Q1I2_KRIFD/55-120
D2S696_GEOOG/46-111
D2SHD2_GEOOG/52-116
D2TPX5_CITRI/54-119
D2W7I9_SALTY/51-113
D2WFC4_ECOLX/51-113
D2ZHD4_9ENTR/54-119
D2ZX71_NEIMU/45-109
D3A4M9_NEISU/45-109
D3CVZ3_9ACTO/1-68
D3DBQ9_9ACTO/49-114
D3F1P1_CONWI/47-112
D3GT44_ECO44/54-119
D3H377_ECO44/51-113
D3MA01_9ACTO/53-118
D3P0X2_AZOS1/47-111
D3P3W0_AZOS1/69-136
D3P6R9_AZOS1/43-108
D3Q2Z8_STANL/51-116
D3QK70_ECOCB/54-119
D3RG27_KLEVT/54-119
D3UM23_LISSS/1-59
D4BKS0_9ENTR/54-119
D4BZM0_PRORE/67-132
D4DN75_NEIEG/45-109
D4EFR1_AGGAC/1-53
D4GHD4_PANAM/54-119
D4N5I8_9BACT/51-113
D4SVF9_9XANT/47-112
D4T4C0_9XANT/47-112
D4XDU7_9BURK/44-108
D4YND8_9MICO/44-108
D4YYE6_SPHJU/48-112
D4ZAM1_SHEVD/43-107
D5A097_SPIPL/51-129
D5AKT1_RHOCB/45-109
D5AMU9_RHOCB/46-112
D5C2E9_NITHN/104-139
D5C4V5_NITHN/44-108
D5C7H9_ENTCC/51-113
D5CCK8_ENTCC/54-119
D5CK96_ENTCC/51-113
D5D6S7_ECOKI/54-119
D5NQ33_9BURK/44-108
D5P2D3_9MYCO/78-142
D5QDL5_GLUHA/48-112
D5QDU9_GLUHA/45-109
D5QK10_METTR/51-116
D5QQS0_METTR/48-112
D5RIC4_9PROT/1-46
D5RJQ8_9PROT/47-111
D5RQR3_9PROT/50-114
D5UDF8_CELFN/44-110
D5UE57_CELFN/39-103
D5UVE1_TSUPD/49-114
D5W623_BURSC/44-108
D5W9C9_BURSC/44-108
D5X484_THIK1/56-120
D5X714_THIK1/51-113
D5ZRD1_9ACTO/68-133
D5ZW06_9ACTO/52-109
D6AN12_STRFL/53-118
D6BAJ6_9ACTO/84-149
D6CR19_THIS3/56-120
D6CVR7_THIS3/48-110
D6EMP5_STRLI/53-118
D6GLZ8_9ENTR/54-119
D6I3V2_ECOLX/54-119
D6IH03_ECOLX/54-119
D6IIN7_ECOLX/54-119
D6INP3_ECOLX/51-113
D6J547_ECOLX/54-119
D6JQN1_ACIG3/56-121
D6K2J2_9ACTO/44-108
D6K7R5_9ACTO/19-83
D6K8R7_9ACTO/53-118
D6L1K9_9NEIS/44-107
D6LLF2_9RHIZ/44-108
D6U647_9CHLR/47-111
D6V0K5_9BRAD/53-117
D6V489_9BRAD/58-122
D6V492_9BRAD/49-113
D6V503_9BRAD/53-117
D6V506_9BRAD/49-113
D6V553_9BRAD/49-113
D6ZEV3_SEGRD/51-116
D7B6C8_NOCDD/50-115
D7DP74_METS0/48-112
D7H1D0_BRUAB/44-108
D7HAX6_VIBCH/45-110
D7HPA8_VIBCH/45-110
D7I5W6_PSESS/44-108
D7I710_PSESS/45-109
D7JI75_ECOLX/54-119
D7WDU3_9CORY/44-108
D7X0R2_ECOLX/51-113
D7XB49_ECOLX/54-119
D7XGX4_ECOLX/51-113
D7XSU7_ECOLX/1-51
D7XTE7_ECOLX/54-119
D7XZS6_ECOLX/54-119
D7YIU9_ECOLX/54-119
D7YR90_ECOLX/51-113
D7Z5A3_ECOLX/54-119
D7Z9I1_ECOLX/45-110
D7ZTM0_ECOLX/54-119
D8A977_ECOLX/54-119
D8AHS4_ECOLX/54-119
D8B5V9_ECOLX/54-119
D8BF05_ECOLX/54-119
D8BS08_ECOLX/54-119
D8C3S2_ECOLX/51-113
D8C9Z6_ECOLX/54-119
D8D1T2_COMTE/39-103
D8D5I6_COMTE/59-123
D8D7C7_COMTE/19-79
D8DAP2_COMTE/60-125
D8DD07_COMTE/51-116
D8DEC5_COMTE/51-113
D8EAC8_ECOLX/54-119
D8EPG3_ECOLX/54-119
D8EQT1_ECOLX/51-113
D8HTG0_AMYMU/50-115
D8IQ72_HERSS/47-111
D8IQ74_HERSS/44-108
D8JMI9_ACISD/55-120
D8JYU9_HYPDA/48-112
D8KBL1_NITWC/44-108
D8MM01_ERWBE/55-120
D8N3P8_RALSO/58-122
D8NKQ0_RALSO/57-121
D8NUL4_RALSO/57-121
D8P9E3_9BACT/51-113
D8VN15_9ZZZZ/55-119
D9P3T0_ACTPL/44-108
D9PBX4_ACTPL/44-108
D9QGZ3_BRESC/52-116
D9T2V4_MICAI/48-113
D9UEE1_9ACTO/72-137
D9UVB5_9ACTO/47-112
D9V2X6_9ACTO/51-116
D9V642_9ACTO/53-118
D9VNQ8_9ACTO/84-149
D9WGT7_9ACTO/50-115
D9WYH5_STRVR/81-146
D9XT13_9ACTO/53-118
E0DND0_9RHIZ/44-108
E0DX44_9RHIZ/44-108
E0E9B3_ACTPL/44-108
E0EF63_ACTPL/44-108
E0ELA9_ACTPL/44-108
E0EZ80_ACTPL/44-108
E0F588_ACTPL/44-108
E0FBM4_ACTPL/44-108
E0FHK7_ACTPL/44-108
E0FNH6_ACTPL/44-108
E0HLL2_9GAMM/43-107
E0ILG4_9GAMM/43-107
E0J0D1_ECOLW/54-119
E0JE09_RHIME/55-120
E0JPD5_RHIME/44-108
E0JZ36_RHIME/55-120
E0K5E0_RHIME/44-108
E0LQX7_SPHCR/47-111
E0MIT9_9RHOB/43-107
E0R4S9_ECOLX/54-119
E0SJZ5_DICD3/44-108
E0TF38_PARBH/53-116
E0TII9_PARBH/48-112
E0TM07_STRZ6/1-62
E0UGW1_CYAP2/56-120
E1CBR7_ECOLX/54-119
E1ELZ5_VIBPA/1-53
E1HKV3_ECOLX/54-119
E1I6B4_ECOLX/51-113
E1I8V6_ECOLX/54-119
E1ISF4_ECOLX/54-119
E1IZF5_ECOLX/51-113
E1J2J8_ECOLX/1-51
E1J375_ECOLX/54-119
E1JFB1_ECOLX/51-113
E1PCG5_ECOAB/54-119
E1RZ69_ECOUM/54-119
E1SAZ4_PANVC/54-119
E1SND0_FERBD/46-110
E1TD17_BURSG/44-108
E1V776_HALED/44-108
E1V888_HALED/77-142
E1V964_HALED/44-108
E1W8L5_SALTS/44-108
E1WEV6_SALTS/54-119
E1X9T6_HAEI1/44-108
E2CQT3_9RHOB/43-107
E2EAU2_KLEPN/51-113
E2JY92_ECO57/54-119
E2KAZ0_ECO57/54-119
E2KR97_ECO57/54-119
E2MEX9_PSESM/44-108
E2MLY4_PSESM/45-109
E2PMY0_9RHIZ/18-85
E2QJU8_ECOLX/54-119
E2S7I2_9CORY/59-123
E2SSH2_9RALS/44-108
E2SXA6_9RALS/55-119
E2T549_9RALS/44-108
E2T5G0_9RALS/51-113
E2X1F1_ECOLX/54-119
E2XDR6_SHIDY/54-119
E2XKR5_PSEFL/44-108
E2XPI0_PSEFL/48-113
E2ZUM0_PSEAE/51-113
E2ZUP6_PSEAE/2-55
E2ZVC6_PSEAE/51-113
E3A066_PSEAE/44-108
E3A387_PSEAE/48-110
E3CKV1_STRDO/1-51
E3EXT2_KETVY/45-109
E3EYV2_KETVY/44-108
E3F386_KETVY/49-115
E3FIW7_STIAD/44-109
E3G2B7_ENTCS/54-119
E3GSL4_HAEI2/44-108
E3HI27_ACHXA/44-108
E3HKN8_ACHXA/51-113
E3HYM9_RHOVT/75-140
E3J492_FRASU/49-114
E3NWJ3_CAERE/45-108
E3PC84_ECOH1/54-119
E3T498_9ACTO/55-120
E3XKG5_ECOLX/54-119
E3Y492_SHIFL/54-119
E3YE68_LISMO/20-84
E3ZPC3_LISSE/1-58
E4LQH7_9CLOT/43-112
E4P6I6_ECO8N/54-119
E4PEK1_ECO8N/51-113
E4PG45_MARAH/44-108
E4PHH9_MARAH/1-57
E4PIE8_MARAH/51-115
E4PJA3_MARAH/1-57
E4QWK7_HAEI6/44-108
E4RAE0_PSEPB/41-106
E4RGP1_PSEPB/44-108
E4VC52_BIFBI/46-100
E4WED1_RHOE1/51-116
E5AQA6_BURRH/70-134
E5BUP5_9FUSO/45-107
E5U1J5_ALCXX/55-121
E5U6U9_ALCXX/44-108
E5UBS7_ALCXX/44-108
E5WEU3_9BACI/1-67
E5WP69_9BACI/51-118
E5X5Y5_9ACTN/44-106
E5X6B2_9ACTN/46-108
E5XMI6_9ACTO/51-116
E5ZSI5_ECOLX/54-119
E6AD47_ECOLX/54-119
E6AS55_ECOLX/54-119
E6B2Y1_ECOLX/51-113
E6B3W8_ECOLX/54-119
E6BM60_ECOLX/54-119
E6BS42_ECOLX/1-43
E6BTH9_ECOLX/51-113
E6BU44_ECOLX/1-36
E6BU48_ECOLX/1-34
E6J493_9ACTO/44-108
E6PN63_9ZZZZ/44-106
E6QFM1_9ZZZZ/51-113
E6QJM2_9ZZZZ/51-113
E6QMN2_9ZZZZ/16-80
E6QS78_9ZZZZ/51-113
E6RIB2_PSEU9/1-62
E6RQS2_PSEU9/54-119
E6S9A9_INTC7/47-112
E6T2W0_SHEB6/43-107
E6TIY0_MYCSR/49-114
E6TJ60_MYCSR/44-108
E6TPU4_MYCSR/21-80
E6UXR0_VARPD/48-112
E6WHQ8_PANSA/54-119
E6WTB3_PSEUU/58-122
E6WWT4_PSEUU/58-123
E6XH10_SHEP2/45-109
E6XRY1_SHEP2/43-107
E6XSC4_SHEP2/49-110
E7A897_HAEIF/44-108
E7AFS5_HAEIF/44-108
E7G908_9FIRM/36-100
E7HD25_ECOLX/54-119
E7HSR6_ECOLX/54-119
E7ID59_ECOLX/54-119
E7IWR8_ECOLX/54-119
E7JBQ3_ECOLX/54-119
E7JIL1_ECOLX/54-119
E7K711_SHISO/38-103
E7MBG9_9BACL/19-80
E7PB44_PSESG/44-108
E7PIB1_PSESG/44-108
E7RXK0_9BURK/51-113
E7RZG6_9BURK/44-108
E7SHL1_SHIDY/54-119
E7T1U8_SHIBO/54-119
E7TD56_SHIFL/54-119
E7TQ21_ECO57/54-119
E7UC89_ECOLX/54-119
E7UID7_ECOLX/54-119
E7UXH1_SALTY/44-108
E7V2K0_SALTY/54-119
E7V2Q8_SALTY/1-43
E7V966_SALMO/54-119
E7VBB9_SALMO/44-108
E7VL33_SALMO/44-108
E7VP93_SALMO/30-95
E7W0U2_SALMO/44-108
E7W402_SALMO/54-119
E7W7Z2_SALMO/44-108
E7WDJ5_SALMO/54-119
E7WPZ1_SALMO/44-108
E7WTB9_SALMO/54-119
E7WYB2_SALMO/54-119
E7WYN5_SALMO/44-108
E7X717_SALMO/54-119
E7X805_SALMO/44-108
E7XKD1_SALMO/44-108
E7XSF3_SALMO/54-119
E7XT03_SALMO/44-108
E7Y4H0_SALMO/54-119
E7YCA2_SALMO/54-119
E7YF82_SALMO/44-108
E7YJZ8_SALMO/44-108
E7YMV9_SALMO/54-119
E7YXN0_SALMO/44-108
E7Z545_SALMO/54-119
E7Z8B6_SALMO/44-108
E7ZFT2_SALMO/54-119
E7ZNA6_SALMO/54-119
E7ZTU3_SALMO/44-108
E7ZV25_SALMO/44-108
E8A227_SALMO/54-119
E8A973_SALMO/44-108
E8ADP9_SALMO/54-119
E8AHQ4_SALMO/44-108
E8ASD5_SALMO/54-119
E8AYB3_SALMO/54-119
E8AZ30_SALMO/44-108
E8BGR2_SALMO/54-119
E8BHA0_SALMO/44-108
E8BNR3_SALMO/44-108
E8BU39_SALMO/54-119
E8C2V5_SALMO/44-108
E8C5K6_SALMO/54-119
E8CBN4_SALMO/54-119
E8CIH2_SALMO/44-108
E8CUD1_SALMO/54-119
E8CWP7_SALMO/44-108
E8CYK3_SALMO/44-108
E8D1B1_SALMO/54-119
E8DB33_SALMO/54-119
E8DJ74_SALMO/44-108
E8DUU6_SALMO/44-108
E8DW87_SALMO/54-119
E8DZ09_SALMO/54-119
E8E6Y8_SALMO/44-108
E8EH66_SALMO/44-108
E8EJA0_SALMO/54-119
E8EQT3_SALMO/44-108
E8EWS2_SALMO/54-119
E8F4B6_SALMO/54-119
E8F8T9_SALMO/44-108
E8FAP3_SALMO/54-119
E8FI48_SALMO/44-108
E8FQX9_SALMO/54-119
E8FRJ9_SALMO/44-108
E8G6J8_SALMO/44-108
E8GBY7_SALMO/54-119
E8GJN6_SALMO/54-119
E8GLL6_SALMO/44-108
E8GQN1_SALMO/44-108
E8GWK8_SALMO/54-119
E8H9Y5_ECO57/54-119
E8HP43_ECOLX/54-119
E8I2N8_ECOLX/54-119
E8IGS6_ECOLX/54-119
E8IUX8_ECOLX/54-119
E8J981_ECO57/54-119
E8KFC6_9PAST/44-108
E8L8J6_9RHIZ/47-110
E8L9C1_9RHIZ/49-113
E8LR86_9VIBR/45-110
E8LYK9_9VIBR/41-106
E8M122_9VIBR/44-108
E8MSE2_BIFL1/1-62
E8NPH3_SALET/44-108
E8NUS4_SALET/54-119
E8PRR3_9BACT/51-113
E8RW13_9CAUL/49-113
E8S3S8_MICSL/48-113
E8T841_MESCW/43-107
E8TI31_MESCW/49-114
E8TRB1_ALIDB/57-121
E8TT48_ALIDB/44-108
E8TXC1_ALIDB/51-113
E8U2V8_ALIDB/51-113
E8W5Q0_STRFA/53-118
E8X9R6_SALT4/54-119
E8XJQ2_SALT4/44-108
E8Y5G0_ECOKO/54-119
E8YIQ8_9BURK/44-108
E8ZY68_SALET/44-108
E9A9L2_SALET/54-119
E9T5D3_COREQ/53-118
E9TDF1_ECOLX/51-113
E9TK88_ECOLX/54-119
E9TRR6_ECOLX/54-119
E9U7Y4_ECOLX/51-113
E9UAQ5_ECOLX/51-113
E9UBZ6_ECOLX/54-119
E9UW22_9ACTO/49-114
E9VD69_ECOLX/54-119
E9VVE5_ECOLX/54-119
E9W198_ECOLX/54-119
E9WJX0_ECOLX/54-119
E9WY66_ECOLX/54-119
E9X8H8_ECOLX/54-119
E9XRX2_ECOLX/54-119
E9Y457_ECOLX/54-119
E9Y7K1_ECOLX/51-113
E9YKD9_ECOLX/54-119
E9YWN7_ECOLX/54-119
E9ZB25_ESCFE/54-119
F0BGX1_9XANT/53-118
F0BIW5_9XANT/44-108
F0BQM6_9XANT/47-112
F0C1L8_9XANT/62-127
F0E1G4_9PSED/48-110
F0E1T4_9PSED/17-79
F0E4I9_9PSED/51-116
F0E999_9PSED/44-108
F0EBB6_9PSED/44-108
F0F2E4_9NEIS/45-109
F0FW69_9BURK/44-108
F0FY42_9BURK/51-113
F0HER2_9FIRM/1-56
F0HM18_9ACTN/44-106
F0HM88_9ACTN/46-108
F0J178_ACIMA/50-114
F0J2L6_ACIMA/41-105
F0J350_ACIMA/45-109
F0J564_ACIMA/45-109
F0J6V0_ACIMA/45-109
F0J6W1_ACIMA/46-110
F0JNS7_ESCFE/54-119
F0JXN9_ESCFE/51-113
F0KIC8_ACICP/29-93
F0KK77_ACICP/56-121
F0L897_9RHIZ/44-108
F0LD48_9RHIZ/52-117
F0MC93_ARTPP/45-109
F0Q086_ACIAP/82-146
F0Q4T6_ACIAP/46-111
F0RN60_DEIPM/46-111
F0TD53_9PROT/51-113
F1C5J7_ECOLX/51-113
F1VVF5_9BURK/44-108
F1VXF0_9BURK/45-109
F1XKT9_ECO57/54-119
F1Y6K0_ECO57/54-119
F1YNQ7_9ACTO/53-118
F1YPU1_9ACTO/21-88
F1ZDY8_9SPHN/49-113
F1ZQH8_ECOLX/54-119
F2AEY3_RHIET/47-111
F2AGF5_RHIET/43-107
F2AHI9_RHIET/55-120
F2B4E0_STRPN/1-62
F2C2Q1_HAEAE/44-108
F2ERC7_PANAN/54-119
F2FAZ6_9ZZZZ/51-113
F2FFM3_SALDU/44-108
F2FIW8_SALDU/54-119
F2FXD7_SALGL/54-119
F2FYF1_SALGL/44-108
F2G9F1_ALTMD/67-134
F2GQI0_BRUME/44-108
F2GVE7_BRUME/1-56
F2HVH2_BRUME/44-108
F2KDM6_PSEBR/44-108
F2KJW4_PSEBR/52-117
F2LCY4_BURGA/44-108
F2LH80_BURGA/44-108
F2MUN7_PSEST/44-108
F2MYR1_PSEST/46-110
F2N223_PSEST/54-119
F2N5D2_PSEST/48-110
F2P585_PHOMO/45-110
F2Q680_9BACT/90-152
F2Q688_9BACT/96-158
F2RE48_9ACTO/53-118
HMMR_RHILV/43-107
HMRR1_RHIME/45-109
HMRR2_RHIME/44-108
HMRR_SINMW/44-108
MERR_PSEAE/51-113
MERR_PSEFL/51-113
MERR_PSESP/51-113
MERR_SALTI/51-113
MERR_SERMA/51-113
MERR_SHIFL/51-113
MERR_STAAU/46-110
MERR_THIFE/49-113
MTA_BACSU/46-108
NOLA_BRAJA/55-111
O05606_PSESP/51-113
O05612_PSESP/47-109
O07300_9PSED/51-113
O07304_PSESP/51-113
O29584_ARCFU/49-115
O30821_PROMI/44-108
O53082_LISMO/46-112
O53384_MYCTU/44-108
O54191_STRCO/52-111
O54316_9PROT/51-113
O70107_LYSSH/46-110
P77071_ECOLX/51-113
P95838_SYNE7/45-109
Q027R0_SOLUE/45-108
Q02FP4_PSEAB/44-108
Q02RQ9_PSEAB/51-113
Q07XE4_SHEFN/53-114
Q088F9_SHEFN/45-110
Q09D44_STIAD/52-117
Q09DX8_STIAD/46-106
Q0ACZ7_NITEC/51-113
Q0AJU8_NITEC/49-113
Q0AJW5_NITEC/29-93
Q0AJZ7_NITEC/51-113
Q0AM76_MARMM/46-110
Q0AQP9_MARMM/48-112
Q0ATF4_MARMM/47-111
Q0BDG2_BURCM/44-108
Q0BJJ9_BURCM/44-108
Q0C1J9_HYPNA/46-108
Q0C2E6_HYPNA/71-133
Q0E6C3_PSEAE/51-113
Q0F1K1_9PROT/45-109
Q0FAH0_9RHOB/44-108
Q0FEK6_9RHOB/47-114
Q0FHG6_9RHOB/19-83
Q0FT98_9RHOB/38-103
Q0FU49_9RHOB/45-109
Q0FVN2_9RHOB/43-107
Q0FXU1_9RHIZ/46-110
Q0JYS3_CUPNH/77-142
Q0K2S9_CUPNH/48-110
Q0K5J7_CUPNH/44-108
Q0KFL4_CUPNH/46-106
Q0KJR3_9SPHN/47-111
Q0Q7U4_9MICO/51-113
Q0RE50_FRAAA/49-114
Q0S4V5_RHOSR/53-118
Q0SXT1_SHIF8/54-119
Q0T9Z0_ECOL5/54-119
Q11B19_MESSB/43-107
Q11BG6_MESSB/44-108
Q11MH7_MESSB/42-106
Q11NA4_MESSB/45-109
Q121P3_POLSJ/57-121
Q12BD4_POLSJ/51-113
Q12DS0_POLSJ/56-121
Q12HW3_SHEDO/48-112
Q12IP3_SHEDO/45-110
Q12MB9_SHEDO/49-114
Q138F0_RHOPS/43-107
Q13AZ8_RHOPS/48-112
Q13FR2_BURXL/51-113
Q13T94_BURXL/47-109
Q142C1_BURXL/59-123
Q15VI4_PSEA6/49-114
Q167F9_ROSDO/44-107
Q16BQ7_ROSDO/45-109
Q1B402_MYCSS/48-113
Q1BI30_BURCA/44-108
Q1BRC7_BURCA/44-108
Q1GCF3_SILST/45-109
Q1GJ96_SILST/43-107
Q1GPN1_SPHAL/54-118
Q1GQ08_SPHAL/48-112
Q1GQ56_SPHAL/56-120
Q1GQC2_SPHAL/48-112
Q1GR48_SPHAL/49-114
Q1GSN6_SPHAL/51-113
Q1GUG2_SPHAL/44-108
Q1H3H6_METFK/44-108
Q1H9Y0_9ZZZZ/51-113
Q1I3C8_PSEE4/44-108
Q1I7W3_PSEE4/53-118
Q1IFF0_PSEE4/44-108
Q1IJH8_ACIBL/50-115
Q1IT10_ACIBL/53-117
Q1L9H3_RALME/69-131
Q1LEM3_RALME/61-126
Q1LFW9_RALME/44-107
Q1LHI1_RALME/44-108
Q1LHP8_RALME/49-113
Q1LKY5_RALME/51-113
Q1LKZ5_RALME/45-109
Q1LS88_RALME/54-121
Q1M657_RHIL3/44-108
Q1M728_RHIL3/43-107
Q1MB01_RHIL3/55-120
Q1MBD1_RHIL3/47-111
Q1MG85_RHIL3/48-115
Q1N8F9_9SPHN/1-62
Q1NB49_9SPHN/30-92
Q1NBQ7_9SPHN/47-111
Q1NBY1_9SPHN/44-108
Q1NCJ2_9SPHN/62-135
Q1NE80_9SPHN/48-113
Q1QB26_PSYCK/46-110
Q1QDP3_PSYCK/53-117
Q1QFJ2_NITHX/45-109
Q1QH47_NITHX/49-113
Q1QT59_CHRSD/44-108
Q1QXZ9_CHRSD/39-104
Q1R3K7_ECOUT/54-119
Q1V3V6_VIBAL/45-110
Q1V5H2_VIBAL/44-108
Q1V965_VIBAL/67-133
Q1V9R1_VIBAL/57-119
Q1VBA9_VIBAL/45-111
Q1VD30_VIBAL/45-110
Q1W4U9_PSEAE/75-139
Q1WRU4_LACS1/44-109
Q1YF93_MOBAS/43-107
Q1YI64_MOBAS/46-113
Q1YJ10_MOBAS/53-117
Q1YJ25_MOBAS/45-109
Q1YM30_MOBAS/46-110
Q1YPF8_9GAMM/58-125
Q1YUK1_9GAMM/44-108
Q1Z0L5_PHOPR/45-110
Q1Z290_PHOPR/44-108
Q1Z5G1_PHOPR/48-115
Q1Z662_PHOPR/49-114
Q1Z6H0_PHOPR/45-111
Q1Z9I3_PHOPR/45-110
Q1ZDE6_9GAMM/45-110
Q1ZIG7_9GAMM/45-109
Q1ZKK5_PHOAS/47-112
Q1ZPU2_PHOAS/45-109
Q1ZTM5_PHOAS/45-110
Q1ZW87_PHOAS/45-110
Q21DN3_SACD2/44-108
Q21JA8_SACD2/44-108
Q21JB9_SACD2/63-127
Q21JD5_SACD2/44-108
Q21RN3_RHOFD/43-114
Q21UM1_RHOFD/85-153
Q21Y02_RHOFD/55-106
Q220F2_RHOFD/44-108
Q223H6_RHOFD/152-216
Q24PL3_DESHY/46-110
Q28N27_JANSC/47-114
Q28QK8_JANSC/43-107
Q2BB40_9BACI/45-112
Q2BIT5_9GAMM/44-108
Q2BL30_9GAMM/47-111
Q2BQ68_9GAMM/48-116
Q2C096_9GAMM/47-112
Q2C755_9GAMM/45-110
Q2CE28_9RHOB/37-103
Q2CE29_9RHOB/47-112
Q2CF18_9RHOB/45-109
Q2CFE6_9RHOB/43-107
Q2CFY9_9RHOB/54-118
Q2CHW9_9RHOB/48-113
Q2FCW6_ACIBA/49-113
Q2FCZ6_ACIBA/51-113
Q2G6D2_NOVAD/44-108
Q2G6E0_NOVAD/44-108
Q2G6G2_NOVAD/49-111
Q2G6H8_NOVAD/68-135
Q2G9S4_NOVAD/49-114
Q2IIF4_ANADE/48-116
Q2J7D5_FRASC/49-114
Q2JMH5_SYNJB/49-113
Q2JUB2_SYNJA/45-109
Q2JWX0_SYNJA/48-113
Q2JY88_RHIEC/47-112
Q2K001_RHIEC/43-107
Q2K3H7_RHIEC/55-120
Q2K3W1_RHIEC/47-111
Q2KTN2_BORA1/47-114
Q2L017_BORA1/44-108
Q2L1J9_BORA1/44-108
Q2N8A5_ERYLH/45-109
Q2NAM1_ERYLH/69-136
Q2NBF6_ERYLH/44-108
Q2NBH2_ERYLH/44-108
Q2NCA9_ERYLH/49-114
Q2NRU8_SODGM/45-109
Q2P6B7_XANOM/47-112
Q2QCQ6_9PSED/51-113
Q2RSV1_RHORT/49-123
Q2RUT3_RHORT/46-113
Q2RVL8_RHORT/47-111
Q2RXF8_RHORT/46-106
Q2S7L4_HAHCH/49-113
Q2S897_HAHCH/45-103
Q2SFB3_HAHCH/46-113
Q2SG03_HAHCH/44-108
Q2SGR9_HAHCH/43-108
Q2SM22_HAHCH/55-120
Q2SMX9_HAHCH/49-109
Q2SWH0_BURTA/82-145
Q2T2N5_BURTA/67-127
Q2T3L5_BURTA/44-108
Q2T4U2_BURTA/54-119
Q2W6B3_MAGSA/44-108
Q2YIY6_BRUA2/55-122
Q2YJ62_BRUA2/44-107
Q2YP80_BRUA2/44-108
Q2YR54_BRUA2/47-111
Q2YRW8_BRUA2/46-113
Q31MF0_SYNE7/49-113
Q327X6_SHIDS/54-119
Q38UG1_LACSS/45-103
Q38XG7_LACSS/50-106
Q38Z47_LACSS/1-56
Q391P5_BURS3/44-107
Q394U7_BURS3/46-106
Q39EH7_BURS3/49-113
Q39FY4_BURS3/46-110
Q39KW1_BURS3/44-108
Q39LZ4_BURS3/44-107
Q39LZ7_BURS3/44-107
Q3A468_PELCD/50-114
Q3BKC2_9PROT/365-413
Q3BL17_9BACT/51-113
Q3BL24_9BACT/51-113
Q3BQT3_XANC5/47-112
Q3BT47_XANC5/44-108
Q3D1P0_STRAG/46-110
Q3HKE2_RHOS4/47-111
Q3HRP9_PSEAE/51-113
Q3IJ64_PSEHT/44-108
Q3ILH1_PSEHT/44-108
Q3J2D4_RHOS4/43-107
Q3J4C8_RHOS4/47-116
Q3J4C9_RHOS4/48-115
Q3J5J6_RHOS4/45-109
Q3J7I7_NITOC/51-113
Q3JEL3_NITOC/45-109
Q3JH88_BURP1/44-108
Q3JRW0_BURP1/46-104
Q3JTH3_BURP1/75-134
Q3K997_PSEPF/53-118
Q3KIE9_PSEPF/43-113
Q3KII5_PSEPF/43-107
Q3KIK2_PSEPF/44-108
Q3L9M2_RHOE4/44-108
Q3M5A0_ANAVT/51-115
Q3SGM7_THIDA/44-108
Q3SJ76_THIDA/51-113
Q3SMW1_NITWN/49-113
Q3YUR9_SHISS/32-97
Q44190_ALCFA/51-113
Q44191_RHIRD/51-113
Q45R72_STRFR/50-107
Q46655_ENTAE/51-113
Q46VV1_CUPPJ/44-108
Q46X71_CUPPJ/43-103
Q47CR8_DECAR/44-108
Q47DT8_DECAR/45-109
Q47JX0_DECAR/49-116
Q47PS2_THEFY/79-143
Q47RZ5_THEFY/50-109
Q47SX1_THEFY/50-115
Q483T1_COLP3/44-108
Q483X1_COLP3/48-112
Q485B9_COLP3/51-118
Q48CD1_PSE14/44-108
Q48CZ3_PSE14/44-108
Q4EKS6_LISMO/7-63
Q4JU93_CORJK/44-108
Q4K931_PSEF5/53-118
Q4KBP3_PSEF5/1-53
Q4KIN2_PSEF5/43-107
Q4KIT2_PSEF5/44-108
Q4QMU1_HAEI8/49-112
Q4QNQ0_HAEI8/44-108
Q4TTZ7_SPHAL/54-119
Q4UX74_XANC8/47-112
Q4ZYP9_PSEU2/44-108
Q56281_THIFE/47-109
Q56287_THIFE/47-109
Q56ED3_9CAUD/76-129
Q57106_ECOLX/51-113
Q573S0_9BACT/51-113
Q57492_ENTCL/51-113
Q57FF9_BRUAB/44-108
Q57GW1_SALCH/54-119
Q57SL0_SALCH/44-108
Q58AJ5_RALME/46-110
Q58AN1_RALME/48-110
Q5E258_VIBF1/45-110
Q5E6R9_VIBF1/44-108
Q5EFZ8_SPHAL/54-119
Q5FSY0_GLUOX/44-107
Q5H3G0_XANOR/47-112
Q5KVA6_GEOKA/47-111
Q5KZW1_GEOKA/46-113
Q5LKJ2_SILPO/45-109
Q5LM30_SILPO/46-106
Q5LPD6_SILPO/47-113
Q5LVA9_SILPO/43-107
Q5LXA2_SILPO/49-114
Q5NR27_ZYMMO/49-113
Q5NUU7_RALME/51-113
Q5P3D7_AROAE/64-131
Q5PIZ2_SALPA/54-119
Q5QJL4_SALTY/51-113
Q5QUB0_IDILO/51-113
Q5QW29_IDILO/48-115
Q5R0X1_IDILO/44-108
Q5R115_IDILO/43-103
Q5SJ59_THET8/46-110
Q5W255_SERMA/46-110
Q5WC67_BACSK/44-109
Q5X0G0_LEGPL/51-113
Q5YM47_NOCFA/44-108
Q5YPY1_NOCFA/54-119
Q5YUG0_NOCFA/51-116
Q5YV47_NOCFA/46-105
Q5YVK6_NOCFA/31-89
Q5Z1R1_NOCFA/46-106
Q5Z357_NOCFA/49-108
Q60233_PSEFL/51-113
Q608Z6_METCA/51-113
Q63NE8_BURPS/44-108
Q65SM0_MANSM/46-109
Q65U67_MANSM/44-108
Q65VD5_MANSM/44-108
Q664U8_YERPS/45-110
Q66DM1_YERPS/44-108
Q67FS2_DELAC/51-113
Q67MC4_SYMTH/49-106
Q68Y19_RHOOP/48-106
Q6D6V5_ERWCT/50-110
Q6F4M4_RHOOP/51-116
Q6F6T0_ACIAD/84-148
Q6F834_ACIAD/56-121
Q6F8I0_ACIAD/46-105
Q6G3X3_BARHE/46-117
Q6LPZ1_PHOPR/20-81
Q6MP62_BDEBA/56-121
Q6MXS2_SERMA/51-113
Q6N0D8_RHOPA/43-110
Q6N4S6_RHOPA/49-113
Q6NE69_9PROT/365-413
Q6SKF2_ARTAU/98-162
Q6UP68_CUPPJ/51-113
Q6XN13_RHOER/44-108
Q6XN14_RHOER/56-120
Q70SI1_9PSED/51-113
Q740T3_MYCPA/64-124
Q76M15_DELAC/51-113
Q798T9_KLEOX/51-113
Q798U1_ACICA/51-113
Q798U2_COMTE/51-113
Q798Z8_9PROT/51-113
Q799A1_9PROT/51-113
Q799W0_ENTCL/51-113
Q799X4_ALCSP/51-113
Q799X9_ENTAG/51-113
Q79BG7_PSEST/51-113
Q79BQ7_PSESD/51-113
Q79E24_9XANT/51-113
Q79E95_ALCSP/51-113
Q79P97_KLEPN/51-113
Q79PB0_KLEPN/51-113
Q7AKA7_9ZZZZ/51-113
Q7AS74_9BACT/51-113
Q7AUI4_ACILW/46-110
Q7AUJ3_ACILW/51-113
Q7AUL0_ACIJU/51-113
Q7AYJ2_9ZZZZ/51-113
Q7B123_9GAMM/51-113
Q7B149_ACILW/51-113
Q7BT49_ECOLX/51-113
Q7CTM0_AGRT5/52-117
Q7D0F7_AGRT5/45-109
Q7DHE3_BACCE/49-113
Q7DKL2_9PSED/51-113
Q7MCG2_VIBVY/45-110
Q7MDJ1_VIBVY/45-111
Q7MEP9_VIBVY/44-108
Q7MGT6_VIBVY/45-110
Q7MYH7_PHOLL/45-110
Q7N0Q8_PHOLL/44-108
Q7N1H6_PHOLL/46-91
Q7NF69_GLOVI/49-107
Q7NQA4_CHRVO/46-108
Q7NT29_CHRVO/44-107
Q7NWA3_CHRVO/47-114
Q7NX50_CHRVO/48-115
Q7NYW9_CHRVO/44-108
Q7P077_CHRVO/35-105
Q7P482_FUSNV/44-107
Q7VSH9_BORPE/45-122
Q7VUC9_BORPE/44-89
Q7VV59_BORPE/56-121
Q7VVE7_BORPE/44-108
Q7VXM5_BORPE/44-108
Q7W4F5_BORPA/56-121
Q7W677_BORPA/44-108
Q7WAR7_BORPA/43-103
Q7WFW5_BORBR/56-121
Q7WI43_BORBR/44-108
Q7WZH4_VIBCH/4-66
Q814P9_BACCR/45-121
Q815H6_BACCR/43-111
Q816A4_BACCR/46-107
Q81HG3_BACCR/44-108
Q81U29_BACAN/50-108
Q828B1_STRAW/58-122
Q828Q8_STRAW/53-118
Q82HG1_STRAW/43-110
Q82JE6_STRAW/43-110
Q82JH4_STRAW/52-109
Q82M74_STRAW/45-106
Q82RB2_STRAW/71-137
Q82W53_NITEU/51-113
Q834F6_ENTFA/46-107
Q83YV4_ACISE/51-113
Q83ZB9_9GAMM/51-113
Q84D04_SERMA/1-37
Q84D07_SERMA/41-103
Q84DU7_ECOLX/24-88
Q87FW5_VIBPA/44-107
Q87H23_VIBPA/44-110
Q87I21_VIBPA/47-109
Q87TU9_PSESM/45-109
Q87WC9_PSESM/45-109
Q881Y8_PSESM/48-114
Q889K0_PSESM/44-108
Q88CP0_PSEPK/44-108
Q88F26_PSEPK/43-100
Q88G84_PSEPK/43-113
Q88H26_PSEPK/48-114
Q88J61_PSEPK/43-107
Q88L75_PSEPK/51-116
Q88QA9_PSEPK/44-108
Q88TF3_LACPL/46-110
Q88TU8_LACPL/49-107
Q88UD3_LACPL/46-108
Q88V28_LACPL/45-110
Q88X90_LACPL/63-114
Q893I1_CLOTE/50-109
Q89LG6_BRAJA/44-107
Q8DHQ7_THEEB/56-120
Q8DQI9_STRR6/18-79
Q8DRV0_STRMU/45-108
Q8DUZ8_STRMU/41-111
Q8DV39_STRMU/44-107
Q8DWA6_STRMU/47-105
Q8DX34_STRA5/46-110
Q8E1D0_STRA5/44-108
Q8EFR8_SHEON/52-119
Q8EGB7_SHEON/43-107
Q8EJM0_SHEON/45-110
Q8EKL0_SHEON/44-112
Q8ES58_OCEIH/47-111
Q8FAZ8_ECOL6/54-119
Q8FD09_ECOL6/45-110
Q8FNE3_COREF/49-114
Q8FNY6_COREF/56-113
Q8FVL7_BRUSU/55-122
Q8FX62_BRUSU/44-107
Q8FY70_BRUSU/47-111
Q8G0C0_BRUSU/46-113
Q8G2U3_BRUSU/44-108
Q8G5C6_BIFLO/1-62
Q8G7H7_BIFLO/46-109
Q8G9N6_PSEPU/51-113
Q8GIQ6_9ACTO/58-125
Q8GIR3_SHEPU/45-106
Q8GJ85_PSEPU/45-108
Q8GML7_9GAMM/51-113
Q8GQ13_PSEAE/45-109
Q8GQ23_PSEAE/51-113
Q8KU19_KLEPN/51-113
Q8KU22_MORMO/51-113
Q8KWW1_PSEPU/44-108
Q8NV27_STAAW/47-103
Q8P6Y4_XANCP/47-112
Q8PI98_XANAC/47-112
Q8PQK5_XANAC/44-114
Q8RK29_PSEFL/31-93
Q8RNS9_9LACO/48-112
Q8RQJ5_BACCE/49-91
Q8VN00_LISGR/50-112
Q8VPP8_9MICC/83-152
Q8VUN5_STRSU/44-107
Q8VVI6_ENTAE/54-119
Q8XMC4_CLOPE/46-104
Q8XSZ7_RALSO/56-120
Q8XTH3_RALSO/44-107
Q8XU46_RALSO/58-122
Q8XWZ6_RALSO/46-110
Q8Y2Q5_RALSO/73-140
Q8Y3V3_LISMO/62-124
Q8Y462_LISMO/44-109
Q8Y743_LISMO/46-109
Q8Y7Y5_LISMO/45-105
Q8Y7Y9_LISMO/47-106
Q8Y8S2_LISMO/46-109
Q8Y9K1_LISMO/44-104
Q8YAN4_LISMO/45-107
Q8YSC7_NOSS1/51-114
Q8YWI4_NOSS1/51-115
Q8YZW0_NOSS1/66-132
Q8ZKC5_SALTY/43-107
Q8ZRG6_SALTY/44-108
Q8ZS70_NOSS1/1-43
Q8ZS75_NOSS1/51-115
Q92DK7_LISIN/45-108
Q92PE1_RHIME/55-120
Q92RB5_RHIME/63-127
Q930P4_RHIME/52-114
Q935L5_SALTI/51-113
Q93MF3_AMYMD/54-119
Q93TP7_PSEPU/44-108
Q97DH0_CLOAB/48-111
Q97DK1_CLOAB/44-104
Q97L00_CLOAB/45-108
Q97LU3_CLOAB/47-111
Q97NZ3_STRPN/44-107
Q97TD4_CLOAB/45-111
Q97TJ4_CLOAB/46-108
Q98BD6_RHILO/63-129
Q98BY3_RHILO/43-103
Q98C35_RHILO/43-107
Q98HT5_RHILO/49-114
Q98IB7_RHILO/45-109
Q99093_ACICA/51-113
Q9A3W9_CAUCR/44-105
Q9ABY9_CAUCR/52-119
Q9AFK4_SHIFL/79-141
Q9AHJ9_9LACO/53-112
Q9CE68_LACLA/47-110
Q9CIW7_LACLA/44-104
Q9CJQ3_PASMU/47-111
Q9EX58_STRCO/57-114
Q9EY66_PSEHA/81-128
Q9EY71_PSEHA/67-128
Q9F390_STRCO/54-119
Q9F3U8_9PROT/45-106
Q9FA26_CLODI/49-108
Q9HXV1_PSEAE/44-108
Q9I0C4_PSEAE/43-106
Q9K774_BACHD/49-107
Q9KFR9_BACHD/46-110
Q9KHL4_9ACTO/50-125
Q9KN81_VIBCH/45-110
Q9KZS6_STRCO/50-113
Q9R9W9_PSEPU/18-80
Q9R9X0_PSEPU/28-90
Q9RIN0_STRPN/44-105
Q9RIX3_STRCO/54-113
Q9RJS9_STRCO/44-102
Q9RRH2_DEIRA/50-124
Q9RS21_DEIRA/52-132
Q9S0Y7_CLOBU/49-113
Q9S255_STRCO/53-118
Q9XAX1_PSEAC/48-110
Q9ZA39_STRVN/55-120
SOXR_CHRVO/48-113
SOXR_ECO57/54-119
SOXR_ECOLI/54-119
SOXR_PSEAE/52-117
SOXR_SALTI/54-119
SOXR_SALTY/54-119
SOXR_SHIFL/54-119
TIPA_STRCO/46-104
TIPA_STRLI/46-104
Y186_HAEIN/46-109
Y293_HAEIN/44-108
Y4778_PSEAE/44-108
Y701_SYNY3/48-112
ZNTR_ECOLI/45-110
ZNTR_HAEIN/44-108
