# Supplementary material for: Contact prediction is hardest for the most informative contacts, but improves with the incorporation of contact potentials
Source: PLoS One. 2018 Jun 28;13(6):e0199585. doi: 10.1371/journal.pone.0199585 (PMC6023208; doi:10.1371/journal.pone.0199585)
Supplement: S1 Data — Each file in the ‘alignments’ directory herein corresponds to a protein family’s alignment and contains the accession number and sequence range of each sequence in the alignment. (TAR.GZ) [file pone.0199585.s001.tar.gz › alignments/GSPII_E]

A0AIE8_LISW6/7-274
A0AXD6_BURCH/2-313
A0B5P7_METTP/165-397
A0FKH8_RICAM/11-313
A0JYD2_ARTS2/68-346
A0JZ34_ARTS2/112-392
A0JZ42_ARTS2/122-402
A0K0C7_ARTS2/81-359
A0K2T8_BURCH/135-404
A0K4A5_BURCH/47-317
A0K6Z8_BURCH/87-367
A0KE94_BURCH/97-377
A0KF99_AERHH/188-457
A0KFS7_AERHH/126-394
A0KI93_AERHH/81-361
A0KLU6_AERHH/4-272
A0KPC0_AERHH/4-271
A0KPC1_AERHH/22-272
A0KPV7_AERHH/193-462
A0KRH7_SHESA/146-414
A0KS93_SHESA/191-460
A0KUG1_SHESA/4-271
A0KUG2_SHESA/6-272
A0KUP7_SHESA/30-301
A0L1G0_SHESA/187-456
A0L656_MAGSM/179-446
A0L825_MAGSM/4-270
A0L8U8_MAGSM/30-122
A0LEG8_SYNFM/193-461
A0LGB2_SYNFM/214-483
A0LID5_SYNFM/112-392
A0LIX9_SYNFM/32-282
A0LIY0_SYNFM/4-270
A0LPI4_SYNFM/187-455
A0LSB3_ACIC1/1-271
A0LUI3_ACIC1/13-281
A0LUI4_ACIC1/176-444
A0LVQ1_ACIC1/68-346
A0LVY5_ACIC1/196-463
A0LWE4_ACIC1/63-340
A0LWQ2_ACIC1/198-466
A0NS99_9RHOB/113-393
A0P1U1_9RHOB/9-288
A0PBC7_PASPI/8-312
A0PV92_MYCUA/55-339
A0PZ73_CLONN/185-453
A0Q077_CLONN/140-408
A0Q090_CLONN/19-249
A0Q137_CLONN/67-271
A0Q6Y6_FRATN/202-471
A0Q8B6_FRATN/4-273
A0QA15_MYCA1/59-339
A0R5F2_MYCS2/55-337
A0RIM2_BACAH/10-278
A0RMV4_CAMFF/19-288
A0RPP3_CAMFF/219-491
A0RQ20_CAMFF/2-273
A0RVD3_CENSY/106-376
A0RWV9_CENSY/201-397
A0Y2H6_9GAMM/8-273
A0Y2H7_9GAMM/4-271
A0Y6G7_9GAMM/181-450
A0Y6N9_9GAMM/145-413
A0Y9F9_9GAMM/217-485
A0Y9P3_9GAMM/3-272
A0Y9P4_9GAMM/42-272
A0YA38_9GAMM/173-442
A0YBE3_9GAMM/121-389
A0YF04_9GAMM/191-460
A0YG34_9GAMM/140-408
A0YN48_LYNSP/8-277
A0YN51_LYNSP/234-502
A0YU80_LYNSP/35-307
A0YVM8_LYNSP/78-344
A0Z1L2_9GAMM/200-469
A0Z2R5_9GAMM/4-270
A0Z2R6_9GAMM/3-271
A0Z326_9GAMM/209-477
A0Z4R8_9GAMM/7-270
A0Z789_9GAMM/141-409
A0Z7B0_9GAMM/198-467
A0ZFQ9_NODSP/40-307
A0ZJH2_NODSP/14-274
A0ZJH3_NODSP/235-504
A0ZZM7_BIFAA/2-284
A1A7E9_ECOK1/86-354
A1AFD6_ECOK1/9-267
A1AFM7_ECOK1/122-390
A1AGL3_ECOK1/1-215
A1ALE7_PELPD/4-273
A1AM74_PELPD/8-276
A1AM75_PELPD/163-432
A1AMW5_PELPD/223-491
A1AQL9_PELPD/6-275
A1ARQ5_PELPD/189-463
A1ARZ7_PELPD/4-270
A1ARZ8_PELPD/188-457
A1ASI2_PELPD/87-367
A1ATV1_PELPD/4-273
A1AYC9_PARDP/22-293
A1B240_PARDP/23-293
A1B6Y1_PARDP/22-293
A1BYP4_BACCE/107-390
A1DYQ5_SALTI/11-155
A1EIB8_VIBCH/91-378
A1EK54_VIBCH/128-396
A1ELJ1_VIBCH/187-455
A1EPY5_VIBCH/5-270
A1EPY6_VIBCH/4-272
A1ES41_VIBCH/77-346
A1F0Z0_VIBCH/91-378
A1F3F6_VIBCH/125-393
A1F680_VIBCH/187-455
A1F6A1_VIBCH/187-456
A1F867_VIBCH/6-270
A1F868_VIBCH/4-272
A1HPR8_9FIRM/104-384
A1HQ23_9FIRM/3-272
A1HQ24_9FIRM/179-447
A1IP70_NEIMA/3-272
A1IP71_NEIMA/39-308
A1IR19_NEIMA/12-276
A1ITY6_NEIMA/177-447
A1JJL0_YERE8/106-373
A1JPH3_YERE8/111-379
A1JPU0_YERE8/18-285
A1JQ42_YERE8/92-375
A1JQD2_YERE8/119-387
A1JQQ2_YERE8/67-347
A1K3L5_AZOSB/186-454
A1K718_AZOSB/4-272
A1K7A7_AZOSB/176-450
A1K7W3_AZOSB/223-493
A1K8L4_AZOSB/13-282
A1KAJ4_AZOSB/194-463
A1KAT8_AZOSB/377-648
A1KB78_AZOSB/4-270
A1KB79_AZOSB/12-277
A1KPY8_MYCBP/20-304
A1KR83_NEIMF/39-308
A1KR84_NEIMF/3-272
A1KT29_NEIMF/12-276
A1KVV5_NEIMF/177-447
A1KY47_YERRU/71-351
A1R818_ARTAT/107-385
A1R8Q9_ARTAT/121-401
A1R9Y0_ARTAT/69-347
A1RCC6_ARTAT/89-387
A1RFC2_SHESW/191-460
A1RHM3_SHESW/4-271
A1RHM4_SHESW/6-272
A1RP23_SHESW/187-456
A1RPB7_SHESW/146-414
A1RRK3_PYRIL/168-402
A1RSW2_PYRIL/172-411
A1RT50_PYRIL/74-341
A1RTG1_PYRIL/105-389
A1RUD0_PYRIL/113-382
A1RXB8_THEPD/148-420
A1RXL2_THEPD/175-395
A1RY49_THEPD/59-311
A1RYC9_THEPD/120-397
A1S1X5_SHEAM/146-414
A1S2H4_SHEAM/190-459
A1S2R1_SHEAM/187-456
A1S3G0_SHEAM/234-514
A1S8H2_SHEAM/5-272
A1S8H3_SHEAM/4-271
A1SBY0_NOCSJ/108-417
A1SDM2_NOCSJ/60-338
A1SFQ7_NOCSJ/73-341
A1SFQ9_NOCSJ/186-454
A1SFR1_NOCSJ/38-272
A1SG31_NOCSJ/95-373
A1SGX0_NOCSJ/85-372
A1SIU3_NOCSJ/185-478
A1SLD3_NOCSJ/137-417
A1SR57_PSYIN/136-404
A1SS72_PSYIN/186-455
A1SS84_PSYIN/7-271
A1SZ25_PSYIN/3-271
A1SZ26_PSYIN/4-272
A1TG91_MYCVP/55-339
A1TJV1_ACIAC/38-279
A1TJV3_ACIAC/3-272
A1TK38_ACIAC/30-301
A1TKM6_ACIAC/111-380
A1TL27_ACIAC/223-490
A1TQ20_ACIAC/3-273
A1TQP6_ACIAC/108-317
A1TQP9_ACIAC/54-271
A1TQQ2_ACIAC/85-371
A1TTE0_ACIAC/200-469
A1TUR3_ACIAC/197-465
A1TY19_MARAV/3-271
A1TY20_MARAV/64-272
A1TYN4_MARAV/187-456
A1TZ38_MARAV/220-489
A1U0B8_MARAV/144-412
A1U226_MARAV/189-337
A1U404_MARAV/194-462
A1U437_MARAV/194-463
A1U7T8_MARAV/188-473
A1U811_MARAV/23-304
A1UMM3_MYCSK/55-339
A1V0P9_BURMS/26-296
A1V450_BURMS/169-449
A1V4E3_BURMS/2-255
A1V992_BURMS/133-402
A1VCG3_DESVV/258-538
A1VEE3_DESVV/191-459
A1VEE6_DESVV/6-273
A1VEF3_DESVV/30-272
A1VIC5_POLNA/22-286
A1VIX4_POLNA/3-270
A1VK96_POLNA/118-387
A1VKA7_POLNA/200-469
A1VN93_POLNA/82-270
A1VQ73_POLNA/25-295
A1VS22_POLNA/276-548
A1VS23_POLNA/283-555
A1VSA9_POLNA/221-488
A1VV00_POLNA/28-299
A1VV29_POLNA/14-295
A1VV40_POLNA/205-484
A1W179_CAMJJ/155-422
A1W345_ACISJ/35-279
A1W347_ACISJ/3-272
A1W3T6_ACISJ/111-380
A1W474_ACISJ/199-468
A1W7L9_ACISJ/3-273
A1W9X7_ACISJ/23-294
A1WBA5_ACISJ/219-486
A1WDP8_ACISJ/23-296
A1WEI1_VEREI/270-550
A1WEL0_VEREI/3-273
A1WFR3_VEREI/196-464
A1WIC1_VEREI/228-502
A1WII6_VEREI/4-271
A1WII9_VEREI/27-279
A1WIQ2_VEREI/111-380
A1WP60_VEREI/179-462
A1WP71_VEREI/14-300
A1WPR9_VEREI/177-446
A1WQ18_VEREI/217-485
A1WSU9_VEREI/29-327
A1WTU5_HALHL/4-273
A1WTU8_HALHL/4-272
A1WTV8_HALHL/185-454
A1WYM2_HALHL/11-280
A1WZM8_HALHL/113-381
A1WZX9_CAMJJ/9-315
A1YBN9_9GAMM/33-339
A2BJC4_HYPBU/146-421
A2BLE5_HYPBU/140-411
A2BLT1_HYPBU/151-426
A2BM97_HYPBU/172-394
A2C5L5_PROM3/78-274
A2C5L6_PROM3/213-482
A2C7G5_PROM3/75-343
A2P4J9_VIBCH/125-393
A2P739_VIBCH/187-456
A2P9A1_VIBCH/187-455
A2PAE6_VIBCH/6-270
A2PAE7_VIBCH/4-272
A2PNR5_VIBCH/106-390
A2PTR8_VIBCH/128-396
A2PTT6_VIBCH/187-455
A2PUW0_VIBCH/4-272
A2PUW1_VIBCH/6-270
A2PVG4_VIBCH/187-456
A2RC54_STRPG/4-269
A2RNS9_LACLM/7-267
A2S1F2_BURM9/22-283
A2S1F7_BURM9/117-401
A2S316_BURM9/169-449
A2S5S5_BURM9/26-296
A2S7E5_BURM9/133-402
A2SD32_METPP/195-463
A2SGF1_METPP/25-334
A2SGS5_METPP/4-274
A2SK33_METPP/436-708
A2SKC2_METPP/228-499
A2SKK1_METPP/113-383
A2SMC4_METPP/3-271
A2SMC6_METPP/24-278
A2SNL4_METPP/57-323
A2SNP6_METPP/176-457
A2STB5_METLZ/151-397
A2STG8_METLZ/143-409
A2STP5_METLZ/209-478
A2T193_AERS4/190-459
A2T1A9_AERS4/4-271
A2T1B0_AERS4/78-272
A2T1B1_AERS4/3-272
A2T1C9_AERS4/81-361
A2TRD5_9FLAO/94-364
A2VM42_MYCTU/55-339
A2VQR0_9BURK/87-367
A2VT50_9BURK/47-317
A2W1B6_9BURK/32-344
A2W6A6_9BURK/135-404
A2WAL1_9BURK/87-367
A2WDY8_9BURK/1-199
A2WDZ2_9BURK/14-280
A2WEZ0_9BURK/171-442
A2WIF0_9BURK/106-386
A3CKE1_STRSV/6-268
A3CR72_STRSV/5-272
A3CR73_STRSV/182-450
A3CU32_METMJ/231-508
A3CX29_METMJ/400-678
A3CX33_METMJ/140-398
A3D6Z2_SHEB5/6-272
A3D6Z3_SHEB5/4-271
A3D990_SHEB5/187-456
A3D9H6_SHEB5/191-460
A3DAA7_SHEB5/146-414
A3DC17_CLOTH/6-270
A3DD35_CLOTH/98-386
A3DDQ8_CLOTH/183-452
A3DEF9_CLOTH/81-272
A3DEG0_CLOTH/410-678
A3DF42_CLOTH/67-347
A3DKU7_STAMF/178-396
A3DN72_STAMF/145-418
A3DPK0_STAMF/146-379
A3E237_MICVR/5-273
A3E238_MICAE/5-221
A3E239_MICAE/5-243
A3E240_MICAE/4-198
A3E241_MICAE/4-246
A3EJE7_VIBCH/128-396
A3EL01_VIBCH/187-455
A3ELU0_VIBCH/6-270
A3ELU1_VIBCH/4-272
A3EMQ3_VIBCH/187-456
A3ERG2_9BACT/188-456
A3EUR0_9BACT/274-562
A3EUR7_9BACT/19-301
A3EVZ5_9BACT/183-458
A3EW00_9BACT/103-266
A3EW06_9BACT/20-308
A3EWM0_MICAE/5-274
A3EWM1_MICAE/4-150
A3EX89_MICAE/5-274
A3GKK6_VIBCH/128-396
A3GMD6_VIBCH/91-378
A3GMY0_VIBCH/187-455
A3GNF3_VIBCH/187-456
A3GQI6_VIBCH/6-270
A3GQI7_VIBCH/4-272
A3GWJ2_VIBCH/128-396
A3GYS2_VIBCH/91-378
A3GZC8_VIBCH/187-456
A3GZE6_VIBCH/187-455
A3H209_VIBCH/4-272
A3H210_VIBCH/6-270
A3IFE6_9BACI/13-282
A3IRD1_9CHRO/100-367
A3IRE4_9CHRO/243-512
A3IRE5_9CHRO/5-273
A3ITJ9_9CHRO/58-323
A3J9Z7_9ALTE/194-463
A3JDP4_9ALTE/128-396
A3JE04_9ALTE/62-275
A3JE05_9ALTE/3-271
A3JHI7_9ALTE/20-297
A3JI39_9ALTE/197-481
A3JR78_9RHOB/124-404
A3K022_9RHOB/131-411
A3K4K1_9RHOB/13-296
A3KV68_PSEAE/140-408
A3KWD4_PSEAE/127-395
A3L030_PSEAE/28-272
A3L031_PSEAE/3-271
A3L254_PSEAE/213-481
A3L428_PSEAE/36-266
A3L431_PSEAE/108-396
A3L477_PSEAE/195-464
A3L4T9_PSEAE/89-369
A3L4X5_PSEAE/109-378
A3L986_PSEAE/193-461
A3LA78_PSEAE/30-301
A3LD19_PSEAE/127-395
A3LHK5_PSEAE/3-271
A3LHK6_PSEAE/28-272
A3LIR8_PSEAE/213-481
A3LKS0_PSEAE/38-266
A3LKS3_PSEAE/108-396
A3LKX2_PSEAE/170-439
A3LLJ7_PSEAE/89-369
A3LLN2_PSEAE/109-378
A3M1J9_ACIBT/191-460
A3M2C1_ACIBT/114-382
A3M2E8_ACIBT/130-350
A3M334_ACIBT/4-273
A3M335_ACIBT/4-272
A3M719_ACIBT/207-475
A3MC71_BURM7/22-283
A3MC76_BURM7/117-401
A3MJF5_BURM7/169-449
A3MPK2_BURM7/133-402
A3MR82_BURM7/26-296
A3MSZ8_PYRCJ/206-416
A3MU72_PYRCJ/2-86
A3MV12_PYRCJ/74-337
A3MV59_PYRCJ/133-401
A3MVU9_PYRCJ/112-383
A3MY49_PYRCJ/105-387
A3MZR8_ACTP2/70-350
A3N0N9_ACTP2/124-391
A3N3Z2_BURP6/133-402
A3N8Y8_BURP6/87-367
A3N990_BURP6/172-452
A3NDU5_BURP6/26-296
A3NLM7_BURP6/117-401
A3NLN2_BURP6/21-283
A3NP11_BURP6/98-378
A3NPM2_BURP0/133-402
A3NUN9_BURP0/87-367
A3NUY2_BURP0/172-452
A3NZJ6_BURP0/26-296
A3P793_BURP0/117-401
A3P799_BURP0/21-283
A3P9I5_BURP0/98-378
A3PC38_PROM0/7-271
A3PC39_PROM0/184-451
A3PH54_RHOS1/133-413
A3Q729_MYCSJ/55-339
A3Q9W6_SHELP/187-456
A3QAL8_SHELP/214-494
A3QC11_SHELP/4-272
A3QC12_SHELP/5-272
A3QIK6_SHELP/191-460
A3QJ36_SHELP/148-416
A3RPD3_RALSO/174-448
A3RQZ4_RALSO/131-400
A3RTF0_RALSO/13-280
A3RTF1_RALSO/3-271
A3RV93_RALSO/91-371
A3RZJ1_RALSO/181-455
A3S014_RALSO/98-378
A3S0H4_RALSO/183-465
A3SDU3_9RHOB/119-387
A3SF37_9RHOB/127-407
A3SIT3_9RHOB/128-408
A3SS11_9RHOB/10-203
A3SYL2_9RHOB/127-407
A3T2C5_9RHOB/4-304
A3T2K5_9RHOB/10-310
A3TG68_9MICO/68-346
A3THZ1_9MICO/64-341
A3TJV3_9MICO/103-395
A3TQW6_9MICO/100-380
A3TZ35_9RHOB/90-370
A3U051_9RHOB/10-308
A3U3B3_9RHOB/10-308
A3U3E7_9RHOB/13-313
A3UDE3_9RHOB/108-375
A3UEW3_9RHOB/112-380
A3UFK3_9RHOB/157-437
A3UGZ5_9RHOB/197-465
A3UHM5_9RHOB/22-293
A3UME3_VIBSP/69-349
A3UMG3_VIBSP/69-349
A3UP89_VIBSP/125-393
A3UQK0_VIBSP/94-374
A3URU1_VIBSP/129-409
A3UYV3_VIBSP/187-456
A3UZ33_VIBSP/4-272
A3UZ34_VIBSP/4-270
A3UZA3_VIBSP/186-454
A3V7B4_9RHOB/125-405
A3VEM3_9RHOB/116-396
A3VIY0_9RHOB/1-293
A3VJ97_9RHOB/10-308
A3VKM0_9RHOB/140-420
A3VKW7_9RHOB/15-309
A3W185_9RHOB/107-375
A3W2K6_9RHOB/76-356
A3W3F4_9RHOB/13-313
A3W6C7_9RHOB/14-316
A3W924_9RHOB/10-308
A3W9Q4_9SPHN/166-446
A3WHZ1_9SPHN/42-333
A3WLW3_9GAMM/61-341
A3WNH5_9GAMM/91-360
A3WP12_9GAMM/119-387
A3WP73_9GAMM/188-457
A3WPF7_9GAMM/4-272
A3WQ26_9GAMM/121-400
A3WRV9_9BRAD/129-409
A3X8W9_9RHOB/124-404
A3XDW9_9RHOB/4-304
A3XE86_9RHOB/10-308
A3XTX0_9VIBR/69-349
A3XXR1_9VIBR/4-270
A3XXR2_9VIBR/4-272
A3XYD4_9VIBR/125-393
A3XZY5_9VIBR/69-349
A3Y0U8_9VIBR/130-410
A3Y1W7_9VIBR/186-454
A3Y356_9VIBR/187-456
A3YCA6_9GAMM/109-377
A3YE27_9GAMM/2-269
A3YK79_CAMJE/151-418
A3YS70_CAMJE/151-298
A3YS71_CAMJE/1-116
A3YWH9_9SYNE/5-274
A3YWI0_9SYNE/177-445
A3YXZ3_9SYNE/53-321
A3Z3W3_9SYNE/44-274
A3Z3W5_9SYNE/120-389
A3Z5Y0_9SYNE/19-287
A3ZCI4_CAMJE/151-418
A3ZFQ5_CAMJE/9-315
A3ZGI6_CAMJE/151-418
A3ZQM5_9PLAN/24-292
A3ZSU3_9PLAN/196-466
A3ZSU4_9PLAN/100-289
A3ZT92_9PLAN/85-365
A3ZTU8_9PLAN/196-464
A3ZTU9_9PLAN/6-271
A3ZTV0_9PLAN/193-461
A3ZUP6_9PLAN/194-462
A3ZX01_9PLAN/186-456
A3ZZA7_9PLAN/90-370
A4A2S4_9PLAN/85-365
A4A5H3_9GAMM/196-465
A4A5J8_9GAMM/128-396
A4A5M8_9GAMM/182-451
A4A7Z0_9GAMM/44-275
A4A8Y9_9GAMM/210-479
A4A9D7_9GAMM/3-271
A4A9D8_9GAMM/27-275
A4AAL2_9GAMM/30-301
A4ABT0_9GAMM/21-273
A4AFG4_9ACTN/173-436
A4AFG6_9ACTN/179-447
A4AJY5_9ACTN/1-71
A4AK30_9ACTN/71-349
A4AKC4_9ACTN/62-339
A4BDX5_9GAMM/114-382
A4BG97_9GAMM/192-462
A4BKC1_9GAMM/7-272
A4BKC2_9GAMM/3-271
A4BKF5_9GAMM/186-455
A4BKN4_9GAMM/175-471
A4BQG9_9GAMM/195-464
A4BSA8_9GAMM/4-271
A4BSA9_9GAMM/4-271
A4C7Z0_9GAMM/186-455
A4C8G9_9GAMM/170-438
A4C8Y7_9GAMM/183-452
A4C8Z1_9GAMM/188-457
A4C935_9GAMM/4-271
A4C936_9GAMM/5-272
A4CET6_9GAMM/119-387
A4CRU2_SYNPV/1-263
A4CWS2_SYNPV/120-389
A4CWS3_SYNPV/54-274
A4E9Q4_9ACTN/94-374
A4EEI4_9RHOB/132-412
A4EPZ7_9RHOB/127-407
A4F6P1_SACEN/47-327
A4FZQ6_METM5/154-406
A4G0F3_METM5/169-450
A4G0P5_METM5/164-431
A4G1X8_HERAR/17-279
A4G1X9_HERAR/4-272
A4G366_HERAR/224-491
A4G4Q9_HERAR/4-271
A4G6G5_HERAR/184-454
A4G8R8_HERAR/198-467
A4GMT8_HELPY/32-320
A4GMW4_HELPY/32-320
A4GMY9_HELPY/32-320
A4GN18_HELPY/16-294
A4GN32_HELPY/16-294
A4GN46_HELPY/16-294
A4GZG6_KLEPN/12-313
A4IQT2_GEOTN/97-280
A4IQW5_GEOTN/52-320
A4IRE9_GEOTN/6-272
A4IRF0_GEOTN/178-446
A4IUQ8_YERPE/8-312
A4IW49_FRATW/4-273
A4IYH1_FRATW/202-471
A4J2N8_DESRM/94-376
A4J2R0_DESRM/130-409
A4J326_DESRM/85-367
A4J336_DESRM/98-376
A4J3A4_DESRM/173-442
A4J3B6_DESRM/180-448
A4J3B7_DESRM/10-279
A4J6D0_DESRM/104-384
A4J9Y9_BURVG/135-404
A4JBB2_BURVG/33-303
A4JDZ4_BURVG/87-367
A4JR20_BURVG/28-341
A4JSW2_BURVG/98-378
A4JTN2_BURVG/22-288
A4JUJ6_BURVG/307-593
A4JUP1_BURVG/26-323
A4JVG0_BURVG/30-317
A4JVG7_BURVG/103-386
A4JVH0_BURVG/20-262
A4JW54_BURVG/21-308
A4KQY3_FRATU/202-472
A4KT37_FRATU/1-133
A4KVS1_RHIME/16-287
A4LMR6_BURPS/133-402
A4LNN0_BURPS/98-378
A4LPT4_BURPS/117-401
A4LPU0_BURPS/22-283
A4LQ13_BURPS/185-465
A4LQA5_BURPS/87-367
A4MFF4_BURPS/26-296
A4MXQ1_HAEIF/126-395
A4N5N7_HAEIF/127-396
A4N8P0_HAEIF/127-396
A4NEF4_HAEIF/128-397
A4NJJ4_HAEIF/127-396
A4NQR6_HAEIF/127-396
A4NW43_HAEIF/127-396
A4QAV4_CORGB/56-338
A4SDM8_PROVI/125-405
A4SKV4_AERS4/174-442
A4SS65_AERS4/126-394
A4SV93_POLSQ/15-285
A4T5S1_MYCGI/55-340
A4THX5_YERPP/71-351
A4TI73_YERPP/45-313
A4TII9_YERPP/71-339
A4TPS8_YERPP/140-407
A4TTX1_9PROT/105-385
A4TU07_9PROT/11-227
A4U5U7_9PROT/8-287
A4ULJ4_WOLPI/9-311
A4V6Q0_9RICK/9-311
A4V6Y2_PSEFS/23-111
A4V7Z8_PSEFS/168-442
A4V817_PSEFS/62-254
A4V8T0_9MICC/164-450
A4VFT1_PSEU5/198-466
A4VG75_PSEU5/187-481
A4VIF1_PSEU5/190-459
A4VRI6_PSEU5/11-245
A4VRI7_PSEU5/3-271
A4VSK7_STRSY/7-268
A4VYU8_STRS2/7-268
A4W6K8_ENT38/86-354
A4WE88_ENT38/6-269
A4WGY1_PYRAR/105-387
A4WJ71_PYRAR/1-202
A4WKN0_PYRAR/156-402
A4WMR2_PYRAR/74-338
A4WP98_RHOS5/132-412
A4X0Q0_RHOS5/13-317
A4XC12_SALTO/59-336
A4XD78_SALTO/125-422
A4XID9_CALS8/192-460
A4XIE0_CALS8/4-272
A4XJE4_CALS8/42-320
A4XMS2_CALS8/75-355
A4XQC7_PSEMY/190-459
A4XTX1_PSEMY/5-272
A4XWG4_PSEMY/120-388
A4XZX9_PSEMY/19-272
A4XZY0_PSEMY/3-271
A4Y0D2_PSEMY/213-481
A4Y0S3_PSEMY/29-279
A4Y2W2_SHEPC/187-456
A4Y8X1_SHEPC/6-272
A4Y8X2_SHEPC/4-271
A4YB00_SHEPC/191-460
A4YBE2_SHEPC/146-414
A4YEH3_METS5/171-455
A4YG06_METS5/108-394
A4YGD1_METS5/125-394
A4YI13_METS5/171-376
A4YIJ2_METS5/92-359
A4YM05_BRASO/74-354
A4YMR6_BRASO/157-425
A4Z1F7_BRASO/170-438
A5CBW8_ORITB/10-312
A5CPG2_CLAM3/83-362
A5CQJ1_CLAM3/71-348
A5D289_PELTS/97-377
A5D353_PELTS/182-450
A5D354_PELTS/10-278
A5D376_PELTS/82-350
A5D377_PELTS/12-285
A5EBH4_BRASB/169-437
A5EC25_BRASB/27-298
A5EC40_BRASB/74-354
A5EF14_BRASB/137-405
A5EH19_BRASB/22-293
A5ERX3_BRASB/74-354
A5ET05_BRASB/6-277
A5ETT8_BRASB/23-293
A5EUP1_BRASB/19-323
A5EV68_DICNV/14-283
A5EV69_DICNV/14-282
A5EXL7_DICNV/185-454
A5F381_VIBC3/91-378
A5F4R5_VIBC3/128-396
A5F5L4_VIBC3/187-456
A5F8R9_VIBC3/187-455
A5F9G5_VIBC3/5-270
A5F9I3_VIBC3/4-272
A5FMB3_FLAJ1/95-362
A5FPX9_DEHSB/11-273
A5FPY2_DEHSB/401-669
A5FQ82_DEHSB/5-272
A5FQY2_DEHSB/4-272
A5FU48_ACICJ/23-326
A5FWY0_ACICJ/190-458
A5G036_ACICJ/91-371
A5G4Y7_GEOUR/4-272
A5G4Y8_GEOUR/188-457
A5G8C9_GEOUR/251-522
A5G9E9_GEOUR/4-273
A5GC04_GEOUR/143-411
A5GDB7_GEOUR/4-273
A5GFA9_GEOUR/192-466
A5GHN1_SYNPW/54-274
A5GHN2_SYNPW/136-405
A5GMV2_SYNPW/81-349
A5GPW3_SYNR3/28-297
A5GPW4_SYNR3/72-341
A5GRV7_SYNR3/53-321
A5I333_CLOBH/143-410
A5I4X0_CLOBH/10-272
A5I9W9_LEGPC/24-296
A5IAQ0_LEGPC/13-295
A5IBG2_LEGPC/118-386
A5IC16_LEGPC/196-465
A5IDJ6_LEGPC/4-272
A5IEC3_LEGPC/4-268
A5IH63_LEGPC/23-296
A5IIU6_THEP1/187-455
A5IML1_THEP1/19-278
A5IT72_STAA9/5-270
A5J4C3_BURMA/117-401
A5J4C8_BURMA/22-283
A5J586_BURMA/133-402
A5J9A4_BURMA/26-296
A5KEG6_CAMJE/155-422
A5KN44_9FIRM/61-342
A5KSJ7_9BACT/161-388
A5KSX8_9BACT/8-155
A5KSX9_9BACT/64-334
A5KT43_9BACT/183-451
A5KUW6_9GAMM/69-349
A5KXF8_9GAMM/69-349
A5KY82_9GAMM/95-375
A5KYR2_9GAMM/125-393
A5KZ49_9GAMM/130-410
A5L271_9GAMM/186-454
A5L5J6_9GAMM/187-456
A5L6Y7_9GAMM/3-270
A5L6Y8_9GAMM/4-272
A5LFE8_STRPN/6-268
A5LP09_STRPN/6-268
A5LRD3_STRPN/6-268
A5M3V6_STRPN/6-268
A5MB59_STRPN/6-268
A5MIJ4_STRPN/6-268
A5MNA7_STRPN/6-268
A5MX26_STRPN/6-268
A5N419_CLOK5/82-369
A5N774_CLOK5/181-449
A5N7G6_CLOK5/128-396
A5N7U7_CLOK5/12-271
A5PB37_9SPHN/34-325
A5PBI5_9SPHN/129-409
A5PEQ9_9SPHN/10-310
A5TI14_BURMA/133-402
A5TIT8_BURMA/26-296
A5TN28_BURMA/117-401
A5TN33_BURMA/22-283
A5TSB1_FUSNP/47-315
A5TVA4_FUSNP/4-261
A5TXL9_FUSNP/26-294
A5U8Y2_MYCTA/20-304
A5UAJ2_HAEIE/128-397
A5UGB6_HAEIG/127-396
A5UKS4_METS3/103-380
A5UMG0_METS3/200-393
A5USS5_ROSS1/108-388
A5UUG2_ROSS1/118-398
A5UVC7_ROSS1/76-355
A5UVC9_ROSS1/123-401
A5UYL0_ROSS1/116-396
A5V2L6_SPHWW/20-290
A5V3Y0_SPHWW/171-451
A5V9H6_SPHWW/110-378
A5VC42_SPHWW/103-383
A5VCM1_SPHWW/22-293
A5VH51_SPHWW/10-314
A5VIZ7_LACRD/5-269
A5VTI0_BRUO2/25-331
A5VZD9_PSEP1/110-378
A5W2R7_PSEP1/215-489
A5WAC6_PSEP1/9-272
A5WAQ5_PSEP1/204-473
A5WBS0_PSYWF/41-310
A5WGN3_PSYWF/16-289
A5WTM5_MYCTF/20-304
A5WY04_RHIRD/18-289
A5WY60_RHIRD/10-314
A5XLE0_BURMA/117-401
A5XLE5_BURMA/22-283
A5XR79_BURMA/133-402
A5XV97_BURMA/26-296
A5YS55_9EURY/152-428
A5Z3N2_9FIRM/63-343
A5Z6N7_9FIRM/99-282
A5Z932_9FIRM/17-284
A5ZNJ0_9FIRM/6-276
A5ZRM9_9FIRM/63-343
A5ZWB8_9FIRM/73-355
A6A2C3_VIBCH/128-396
A6A2M5_VIBCH/187-455
A6A5A5_VIBCH/6-270
A6A5A6_VIBCH/4-272
A6A772_VIBCH/187-456
A6AAE1_VIBCH/128-396
A6AAH5_VIBCH/4-272
A6AAH6_VIBCH/6-270
A6AD47_VIBCH/187-455
A6AGY9_VIBCH/187-456
A6APA4_VIBHA/69-349
A6ARB2_VIBHA/122-390
A6ARI7_VIBHA/186-454
A6ARN9_VIBHA/129-409
A6ASA8_VIBHA/16-320
A6AV53_VIBHA/4-272
A6AV54_VIBHA/14-270
A6AYH8_VIBPA/69-349
A6AZK8_VIBPA/130-410
A6B4Z1_VIBPA/187-456
A6B6C1_VIBPA/4-272
A6B6C2_VIBPA/25-270
A6B8N2_VIBPA/6-274
A6B8X3_VIBPA/186-454
A6B9R3_VIBPA/125-186
A6BAP6_VIBPA/1-192
A6BAR6_VIBPA/141-391
A6BBG6_VIBPA/55-180
A6BBT0_VIBPA/83-183
A6BBV0_VIBPA/33-140
A6BFF6_9FIRM/61-341
A6BTU4_YERPE/30-297
A6BU60_YERPE/121-389
A6BUH2_YERPE/71-351
A6BY77_YERPE/134-401
A6C1Z1_9PLAN/186-454
A6C1Z2_9PLAN/6-274
A6C1Z3_9PLAN/187-455
A6C2Q7_9PLAN/3-270
A6C2Q8_9PLAN/196-464
A6C3R1_9PLAN/37-305
A6C520_9PLAN/106-386
A6C5I9_9PLAN/85-365
A6C7C1_9PLAN/49-308
A6C8D0_9PLAN/117-294
A6CC31_9PLAN/28-299
A6CD25_9PLAN/182-452
A6CE55_9PLAN/92-372
A6CG90_9PLAN/227-460
A6CN87_9BACI/177-445
A6CN88_9BACI/66-274
A6CRD8_9BACI/14-282
A6CZF4_9VIBR/69-349
A6CZH1_9VIBR/69-349
A6D027_9VIBR/186-454
A6D4G5_9VIBR/122-390
A6D5E1_9VIBR/26-304
A6D5F5_9VIBR/104-384
A6D6A0_9VIBR/188-457
A6DAK3_9PROT/6-273
A6DAK8_9PROT/169-437
A6DC18_9PROT/7-274
A6DDM7_9PROT/121-389
A6DJN8_9BACT/162-430
A6DPJ1_9BACT/4-270
A6DQP3_9BACT/367-522
A6DTL1_9BACT/73-276
A6DU37_9BACT/219-398
A6DU38_9BACT/15-273
A6DUY5_9RHOB/127-407
A6E5L6_9RHOB/10-308
A6EW60_9ALTE/128-396
A6F136_9ALTE/186-455
A6F1K1_9ALTE/193-462
A6F1X6_9ALTE/3-271
A6F3E0_9ALTE/219-488
A6F649_9ALTE/64-272
A6FAV2_9GAMM/100-380
A6FBG1_9GAMM/189-458
A6FBQ2_9GAMM/4-272
A6FBQ3_9GAMM/26-256
A6FBX8_9GAMM/69-349
A6FG37_9GAMM/188-456
A6FGZ4_9GAMM/123-391
A6FH51_9GAMM/84-364
A6FTZ5_9RHOB/129-409
A6FYD3_9DELT/6-271
A6FZI6_9DELT/240-508
A6G7Y3_9DELT/152-313
A6GE25_9DELT/182-448
A6GEM2_9DELT/355-551
A6GEM3_9DELT/14-279
A6GFH0_9DELT/227-505
A6GJS4_9DELT/4-275
A6GJS6_9DELT/191-460
A6GLP7_9BURK/122-392
A6GM82_9BURK/14-277
A6GME7_9BURK/166-444
A6GQR9_9BURK/121-401
A6GR38_9BURK/185-455
A6GTU8_9BURK/3-272
A6GUR3_9BURK/36-306
A6GV36_9BURK/102-289
A6H1Y1_FLAPJ/93-363
A6H940_9ZZZZ/22-295
A6LMH4_THEM4/182-451
A6LMU2_THEM4/5-273
A6LSG8_CLOB8/80-269
A6LTU8_CLOB8/89-230
A6M148_CLOB8/187-453
A6N5H7_PSEAE/33-266
A6N5I1_PSEAE/1-76
A6N5I2_PSEAE/108-281
A6NR28_9BACE/6-274
A6NY73_9BACE/244-507
A6NYA8_9BACE/148-415
A6NYP6_9BACE/90-379
A6Q1Y8_NITSB/22-288
A6Q3R1_NITSB/197-468
A6Q475_NITSB/5-273
A6Q5B1_NITSB/180-448
A6Q683_SULNB/128-396
A6Q7I6_SULNB/7-275
A6QAW3_SULNB/204-472
A6QBZ4_SULNB/4-274
A6QH88_STAAE/5-270
A6SUT2_JANMA/17-279
A6SUT3_JANMA/4-272
A6SVT1_JANMA/220-487
A6SZR3_JANMA/4-271
A6T2D9_JANMA/183-452
A6T3A7_JANMA/87-367
A6T4P8_KLEP7/86-354
A6T4U8_KLEP7/119-387
A6TDW0_KLEP7/3-268
A6TTU1_ALKMQ/4-272
A6TTU2_ALKMQ/185-453
A6U216_STAA2/5-270
A6UEU6_SINMW/132-412
A6UJR9_SINMW/118-398
A6UKG5_SINMW/18-289
A6UM98_SINMW/12-316
A6UMU6_SINMW/22-327
A6UQV6_METVS/164-427
A6UR18_METVS/170-451
A6URR7_METVS/174-409
A6UTN4_META3/162-424
A6UW59_META3/162-443
A6UWF1_META3/172-405
A6UYK5_PSEA7/3-271
A6UYK6_PSEA7/32-277
A6V164_PSEA7/115-383
A6V2X1_PSEA7/127-395
A6V7M5_PSEA7/24-295
A6V9T9_PSEA7/95-383
A6V9U2_PSEA7/34-266
A6VAT0_PSEA7/109-378
A6VAX0_PSEA7/89-369
A6VBR2_PSEA7/184-453
A6VDY6_PSEA7/213-481
A6VHT9_METM7/164-427
A6VI27_METM7/169-450
A6VIS1_METM7/154-405
A6VLY9_ACTSZ/123-392
A6VS21_MARMS/111-391
A6VXQ6_MARMS/4-268
A6W578_KINRD/60-338
A6W755_KINRD/214-482
A6W7B3_KINRD/42-311
A6WCF2_KINRD/34-302
A6WCQ9_KINRD/96-382
A6WEL3_KINRD/72-347
A6WH14_KINRD/99-383
A6WHN2_SHEB8/146-414
A6WIL6_SHEB8/187-456
A6WMH1_SHEB8/165-432
A6WQT0_SHEB8/6-272
A6WQT1_SHEB8/4-271
A6WTC4_SHEB8/191-460
A6WWQ6_OCHA4/13-317
A6WWU4_OCHA4/134-414
A6X3W6_OCHA4/22-293
A6X7N8_OCHA4/22-327
A6XUJ1_VIBCH/128-396
A6XXM1_VIBCH/4-272
A6XXM2_VIBCH/6-270
A6XY06_VIBCH/187-455
A6XZB7_VIBCH/187-456
A7A3D8_BIFAD/2-284
A7A8S5_BIFAD/214-482
A7A8S6_BIFAD/225-518
A7B3I5_RUMGN/15-287
A7B6H1_RUMGN/61-342
A7B918_9ACTO/63-340
A7BAD5_9ACTO/45-322
A7BKI6_9GAMM/142-410
A7BMC4_9GAMM/70-234
A7BQY4_9GAMM/4-272
A7BSG5_9GAMM/128-396
A7BT18_9GAMM/121-389
A7BU57_9GAMM/24-141
A7C1H4_9GAMM/195-282
A7C1H5_9GAMM/1-173
A7C206_9GAMM/108-376
A7C4I3_9GAMM/1-153
A7C630_9GAMM/1-152
A7C650_9GAMM/1-80
A7DWG5_9RHIZ/16-331
A7FC33_YERP3/70-342
A7FC49_YERP3/96-373
A7FC52_YERP3/1-263
A7FCA6_YERP3/96-385
A7FCA9_YERP3/71-265
A7FCJ9_YERP3/28-318
A7FEB4_YERP3/71-351
A7FEY7_YERP3/45-313
A7FFB0_YERP3/121-389
A7FM50_YERP3/134-401
A7FN57_YERP3/91-375
A7FUW4_CLOB1/143-410
A7FWA8_CLOB1/7-272
A7G625_CLOBH/7-272
A7GEM1_CLOBL/143-410
A7GGC6_CLOBL/10-272
A7GSQ1_BACCN/1-124
A7GX44_CAMC5/21-292
A7GYP5_CAMC5/206-476
A7H090_CAMC5/22-290
A7H5J2_CAMJD/155-422
A7H834_ANADF/187-456
A7H835_ANADF/3-269
A7H896_ANADF/219-487
A7HD86_ANADF/228-495
A7HDW0_ANADF/15-280
A7HFX1_ANADF/17-286
A7HHE8_ANADF/95-375
A7HJC2_FERNB/190-458
A7HJR1_FERNB/5-271
A7HP62_PARL1/91-371
A7HPM6_PARL1/127-407
A7HSD2_PARL1/22-293
A7HU69_PARL1/21-292
A7HZT9_CAMHC/14-298
A7I269_CAMHC/208-478
A7I2W5_CAMHC/23-291
A7I3S5_CAMHC/11-281
A7I7Z9_METB6/235-511
A7I8F7_METB6/296-575
A7I9L0_METB6/363-641
A7I9M7_METB6/152-392
A7IAV8_METB6/245-516
A7IAY9_METB6/323-594
A7IB25_METB6/319-605
A7ICV8_XANP2/22-293
A7ID58_XANP2/22-293
A7IDA8_XANP2/23-293
A7IH58_XANP2/226-494
A7IJC4_XANP2/23-293
A7IJP1_XANP2/22-293
A7IMI0_XANP2/22-293
A7IQI0_XANP2/13-317
A7JAV8_FRATT/4-273
A7JD03_FRATT/202-471
A7JIB1_FRANO/202-471
A7JJL7_FRANO/4-273
A7JMF5_FRANO/202-471
A7JNS4_FRANO/4-273
A7K0X2_VIBSE/125-393
A7K2X5_VIBSE/186-454
A7K348_VIBSE/128-408
A7K5L3_VIBSE/14-270
A7K5L4_VIBSE/4-272
A7K5W6_VIBSE/187-456
A7K7I3_COMTE/23-296
A7KZU6_SALDU/5-309
A7LGZ1_9HELI/17-295
A7MIF8_ENTS8/86-354
A7MJR5_ENTS8/4-268
A7MRA4_ENTS8/12-312
A7MST7_VIBHB/126-394
A7MTP8_VIBHB/14-270
A7MTP9_VIBHB/4-272
A7MU70_VIBHB/186-454
A7MUY1_VIBHB/40-260
A7MZY6_VIBHB/187-456
A7N6P3_VIBHB/69-349
A7N8V2_VIBHB/16-320
A7NBK0_FRATF/202-472
A7NJ33_ROSCS/116-394
A7NJ35_ROSCS/80-353
A7NJV4_ROSCS/109-389
A7NJY1_ROSCS/249-539
A7NJY1_ROSCS/37-176
A7NP00_ROSCS/119-399
A7NRJ0_ROSCS/116-396
A7VE94_9CLOT/176-463
A7VEB4_9CLOT/63-343
A7VJ05_9CLOT/191-459
A7VJ06_9CLOT/21-280
A7VNM0_9CLOT/142-430
A7VPE3_9CLOT/4-272
A7VX52_9CLOT/39-295
A7X2T4_STAA1/5-270
A7XY65_ECOLX/39-322
A7YU59_FRATU/202-471
A7Z6P0_BACA2/9-277
A7ZCE7_CAMC1/8-275
A7ZDG4_CAMC1/206-476
A7ZHJ6_ECO24/86-354
A7ZR74_ECO24/9-266
A7ZRJ4_ECO24/122-390
A7ZW57_ECOHS/86-354
A8A492_ECOHS/12-266
A8A4B8_ECOHS/122-390
A8A5D1_ECOHS/113-381
A8AB86_IGNH4/173-445
A8ABW9_IGNH4/126-381
A8AEX3_CITK8/12-312
A8AIN7_CITK8/113-381
A8ALJ0_CITK8/97-366
A8APH0_CITK8/7-267
A8AZI0_STRGC/6-267
A8DJW7_9BACT/10-277
A8EAF4_BURPS/98-378
A8EE53_BURPS/87-367
A8EGL7_BURPS/133-402
A8EIK5_BURPS/26-296
A8EPD7_BURPS/21-283
A8EPE2_BURPS/117-401
A8EVB9_ARCB4/2-250
A8EZH5_RICCK/11-313
A8F157_RICM5/24-326
A8F464_THELT/5-273
A8F633_THELT/185-453
A8FAJ1_BACP2/66-336
A8FF57_BACP2/9-277
A8FND7_CAMJ8/151-418
A8FQB5_SHESH/191-460
A8FQN6_SHESH/188-456
A8FSM1_SHESH/4-272
A8FSM2_SHESH/4-272
A8FVV2_SHESH/84-364
A8FXR0_SHESH/171-439
A8G1I6_SHESH/149-417
A8G9U3_SERP5/103-371
A8GF06_SERP5/8-118
A8GJ34_SERP5/6-273
A8GJQ4_SERP5/114-382
A8GMV0_RICAH/11-313
A8GRH7_RICRS/11-313
A8GVF7_RICB8/11-313
A8GYT7_SHEPA/148-416
A8GZK4_SHEPA/190-459
A8H1L8_SHEPA/4-272
A8H1L9_SHEPA/40-272
A8H452_SHEPA/85-365
A8H939_SHEPA/187-456
A8IPC5_AZOC5/21-292
A8JID9_CHLRE/8-64
A8KFK2_BURPS/133-402
A8KGP1_BURPS/117-401
A8KGP6_BURPS/21-283
A8KH90_BURPS/98-378
A8KMW3_BURPS/87-367
A8KUK8_BURPS/26-296
A8L6N7_FRASN/132-417
A8L8Q6_FRASN/86-364
A8L8Y5_FRASN/91-381
A8LF39_FRASN/98-376
A8LHS1_DINSH/131-411
A8LT14_DINSH/10-308
A8LU03_DINSH/9-308
A8LWB2_SALAI/121-417
A8M5Y3_SALAI/59-336
A8MB56_CALMQ/136-390
A8MBS6_CALMQ/105-380
A8MD64_CALMQ/105-392
A8ME25_CALMQ/123-401
A8MGF7_ALKOO/6-271
A8MGF8_ALKOO/184-452
A8MI15_ALKOO/91-369
A8PK73_9COXI/18-294
A8PLL3_9COXI/10-282
A8PM08_9COXI/21-301
A8PPD5_9COXI/211-480
A8R724_SALDU/8-312
A8R759_SALDU/25-342
A8RBH6_9FIRM/5-272
A8RIV9_9CLOT/72-351
A8RLT0_9CLOT/192-462
A8RQZ6_9CLOT/86-273
A8RZY7_9CLOT/85-374
A8S3W6_9CLOT/177-463
A8S5C3_9CLOT/180-466
A8SFE4_9FIRM/8-291
A8SLC9_9FIRM/17-285
A8SRS1_9FIRM/64-344
A8SYX8_9FIRM/191-459
A8SYX9_9FIRM/6-270
A8T353_9VIBR/68-349
A8T400_9VIBR/69-349
A8T6E7_9VIBR/125-393
A8T935_9VIBR/186-454
A8TAM8_9VIBR/187-456
A8TBJ7_9VIBR/4-272
A8TBJ8_9VIBR/7-270
A8U836_9LACT/8-277
A8UGD6_9FLAO/94-364
A8UQJ3_9AQUI/3-273
A8URM8_9AQUI/172-438
A8URR1_9AQUI/13-281
A8UTG3_9AQUI/185-454
A8UYH2_9AQUI/94-363
A8V1Q5_9AQUI/42-313
A8V390_9AQUI/172-311
A8V580_9AQUI/5-275
A8V5V2_9AQUI/1-225
A8W0D2_AGRRH/1-120
A8W0I3_AGRRH/10-314
A8XYT5_CAEBR/279-407
A8YA00_MICAE/107-376
A8YA01_MICAE/5-274
A8YEG2_MICAE/78-343
A8YUH1_LACH4/8-269
A8Z484_STAAT/5-270
A8Z6P0_CAMC1/27-296
A8ZL46_ACAM1/233-502
A8ZQ51_ACAM1/233-502
A8ZR94_DEIGD/23-263
A8ZU34_DESOH/228-496
A8ZWZ6_DESOH/193-461
A8ZX41_DESOH/320-589
A8ZY43_DESOH/380-651
A8ZYV7_DESOH/200-469
A8ZZI3_DESOH/18-281
A8ZZI4_DESOH/4-271
A9A4H2_NITMS/141-389
A9A816_METM6/155-405
A9A8Q1_METM6/165-446
A9A8Y9_METM6/164-423
A9AEC8_BURM1/30-301
A9AI78_BURM1/74-344
A9AJC0_BURM1/134-403
A9AK26_BURM1/87-367
A9ARQ3_BURM1/331-617
A9ARV4_BURM1/26-323
A9AU04_BURM1/129-336
A9AZK1_HERA2/156-436
A9B0M6_HERA2/111-391
A9BA92_PROM4/5-273
A9BA93_PROM4/158-427
A9BFD5_PETMO/25-284
A9BNX9_DELAS/221-488
A9BP72_DELAS/202-471
A9BPW5_DELAS/23-294
A9BS97_DELAS/48-279
A9BS99_DELAS/3-272
A9BTS3_DELAS/23-294
A9BV46_DELAS/90-370
A9BXQ0_DELAS/111-380
A9BY08_DELAS/194-462
A9BZY7_DELAS/3-273
A9CUI8_9FLAO/95-364
A9CVR6_9RHIZ/143-423
A9D278_9GAMM/4-272
A9D280_9GAMM/14-272
A9D5K1_9GAMM/148-416
A9DD13_9GAMM/187-456
A9E141_9RHOB/137-417
A9EBD9_9RHOB/13-313
A9EBV8_9RHOB/10-308
A9EC71_9FLAO/95-364
A9EEJ4_9RHOB/14-314
A9EJT0_9GAMM/191-460
A9EKE9_9GAMM/84-364
A9EWG8_9RHOB/125-405
A9EXH6_SORC5/18-279
A9F277_SORC5/21-288
A9F873_SORC5/187-456
A9F877_SORC5/15-282
A9FX70_SORC5/7-273
A9FX74_SORC5/111-272
A9G1V9_9RHOB/10-308
A9GBW8_9RHOB/125-405
A9GDR9_SORC5/182-451
A9GWS4_SORC5/156-428
A9H1X4_GLUDA/22-292
A9H678_GLUDA/187-455
A9HBH4_9RHOB/127-407
A9HCL9_GLUDA/23-293
A9HHM0_GLUDA/125-405
A9HQ71_GLUDA/6-276
A9HR88_GLUDA/33-303
A9HT32_GLUDA/15-299
A9HX64_BORPD/90-370
A9I2G6_BORPD/21-325
A9IF56_BORPD/24-294
A9IK24_BORPD/165-446
A9IKI5_BORPD/218-498
A9IL75_BORPD/30-301
A9IRR0_BORPD/112-380
A9IWP1_BART1/19-334
A9IYG3_BART1/17-332
A9IZ75_BART1/20-337
A9K0Y8_BURMA/133-402
A9K4T5_BURMA/22-283
A9K4T9_BURMA/117-401
A9K823_BURMA/170-450
A9KDK0_COXBN/23-301
A9KEP2_COXBN/159-429
A9KKQ3_CLOPH/244-506
A9KQB3_CLOPH/62-341
A9KW56_SHEB9/146-414
A9KXP1_SHEB9/6-272
A9KXP2_SHEB9/4-271
A9KZ99_SHEB9/165-432
A9KZC7_SHEB9/187-456
A9L5C6_SHEB9/191-460
A9L6R2_SHEB9/12-283
A9L6S5_SHEB9/129-417
A9LAW9_BURMA/26-296
A9LK64_SALEN/15-316
A9LZU9_NEIM0/39-308
A9LZV0_NEIM0/3-272
A9M2Z2_NEIM0/177-447
A9M3K0_NEIM0/18-282
A9M4R2_9VIBR/26-304
A9M4S3_9VIBR/99-384
A9MDH6_BRUC2/25-331
A9MQA1_SALAR/82-354
A9MQS5_SALAR/63-267
A9MZN5_SALPB/84-354
A9N2V2_SALPB/95-382
A9N4P5_SALPB/59-267
A9N9R8_COXBR/23-300
A9NAG3_COXBR/160-428
A9R1J2_YERPG/140-407
A9R2U0_YERPG/121-389
A9R304_YERPG/11-146
A9R6P7_YERPG/44-196
A9R7A4_YERPG/71-351
A9VH27_BACWK/9-277
A9W5M2_METEP/121-401
A9WCX1_CHLAA/149-250
A9WEA0_CHLAA/109-389
A9WH45_CHLAA/66-345
A9WHA8_CHLAA/128-408
A9WN85_RENSM/107-258
A9WN86_RENSM/4-114
A9WTF8_RENSM/1-102
A9WTF9_RENSM/58-218
A9WX87_BRUSI/25-331
A9Z5A1_YERPE/140-407
A9Z6V7_YERPE/45-313
A9Z764_YERPE/121-389
A9ZE62_YERPE/57-337
A9ZGP0_COXBU/23-301
A9ZK79_COXBU/160-429
A9ZVH2_YERPE/121-389
A9ZVL9_YERPE/71-351
A9ZVT5_YERPE/45-313
A9ZXR3_YERPE/134-401
B0A771_9CLOT/73-342
B0AAW2_9CLOT/109-298
B0AD04_9CLOT/4-271
B0AYI3_BACAN/10-278
B0AZ16_BACAN/108-393
B0AZF1_BACAN/86-360
B0B5K6_CLOBO/11-267
B0B5K9_CLOBO/10-272
B0B8E5_CHLT2/123-391
B0BA24_CHLTB/123-391
B0BPG4_ACTPJ/124-391
B0BUB5_ACTPJ/70-350
B0BWX5_RICRO/11-313
B0C484_ACAM1/233-502
B0CAY5_ACAM1/8-274
B0CAY6_ACAM1/232-501
B0CDP7_ACAM1/103-371
B0G1I6_9FIRM/137-267
B0G929_9FIRM/61-341
B0GAP9_YERPE/71-351
B0GBB8_YERPE/140-407
B0GFC1_YERPE/121-389
B0GFP6_YERPE/45-313
B0GMS1_YERPE/57-337
B0GN32_YERPE/121-389
B0GTJ4_YERPE/109-376
B0GWV3_YERPE/45-313
B0H0W8_YERPE/134-401
B0H666_YERPE/57-337
B0H6C0_YERPE/121-389
B0HAI9_YERPE/45-313
B0HG56_YERPE/57-337
B0HIL5_YERPE/45-313
B0HIZ0_YERPE/121-389
B0HML4_YERPE/134-401
B0HRB1_YERPE/57-337
B0HUV8_YERPE/129-396
B0HVG8_YERPE/121-389
B0HVT7_YERPE/45-313
B0JN67_MICAN/236-505
B0JN68_MICAN/5-274
B0JV66_MICAN/91-358
B0K0R6_THEPX/182-450
B0K0R7_THEPX/4-272
B0K4U0_THEPX/73-351
B0K825_THEP3/73-351
B0K9A9_THEP3/182-450
B0K9B0_THEP3/4-272
B0KN47_PSEPG/5-272
B0KP75_PSEPG/205-473
B0KQT8_PSEPG/174-448
B0KRG0_PSEPG/110-378
B0L906_9DELT/5-165
B0L907_9DELT/5-165
B0L908_9DELT/5-165
B0LU36_9ACTO/148-435
B0MCL3_9FIRM/184-452
B0MCL4_9FIRM/4-268
B0MDT2_9FIRM/143-291
B0MEP3_9FIRM/10-284
B0MF61_9FIRM/127-414
B0MHU9_9FIRM/61-341
B0MN56_9FIRM/4-275
B0MNQ5_9FIRM/109-290
B0MQV8_9FIRM/185-454
B0MQV9_9FIRM/4-273
B0N3K0_9FIRM/180-449
B0N3K1_9FIRM/1-269
B0N3Y4_9FIRM/3-273
B0N7A2_9FIRM/11-279
B0NGQ0_EUBSP/14-275
B0NGT8_EUBSP/61-341
B0NYG4_9CLOT/3-274
B0P1B5_9CLOT/83-322
B0P298_9CLOT/59-339
B0P778_9FIRM/189-475
B0PBE4_9FIRM/46-297
B0PCS0_9FIRM/89-377
B0PFN9_9FIRM/180-466
B0Q0X8_BACAN/10-278
B0QAL6_BACAN/108-393
B0QB37_BACAN/86-360
B0QJE3_BACAN/10-278
B0QR67_BACAN/86-360
B0QTE5_HAEPR/122-391
B0R2W6_HALS3/308-579
B0R483_HALS3/156-432
B0R4I1_HALS3/242-503
B0R894_HALS3/60-392
B0RAD7_CLAMS/93-372
B0RFA5_CLAMS/56-333
B0RJD1_CLAMS/179-464
B0RKE6_BARGR/20-337
B0RKG9_HERSE/19-287
B0RNS9_XANCB/119-387
B0RPQ6_XANCB/200-469
B0RQM1_XANCB/4-272
B0RQM2_XANCB/6-275
B0RRE6_XANCB/29-333
B0RVH0_XANCB/201-469
B0RVN3_XANCB/4-271
B0RYX5_XANCB/254-522
B0S080_FINM2/11-279
B0S8Q3_LEPBA/183-451
B0SR82_LEPBP/183-451
B0SV63_CAUSK/6-277
B0SYE7_CAUSK/150-430
B0T6U0_CAUSK/20-296
B0T702_CAUSK/179-447
B0T8Q2_CAUSK/22-292
B0T9A4_CAUSK/20-293
B0T9Q0_CAUSK/20-293
B0TEE9_HELMI/190-459
B0TEF0_HELMI/9-282
B0TEF8_HELMI/39-307
B0TG35_HELMI/117-403
B0TJV5_SHEHH/4-272
B0TJV6_SHEHH/29-272
B0TMX5_SHEHH/148-416
B0TQQ2_SHEHH/190-459
B0TVE9_SHEHH/85-365
B0TVT7_SHEHH/188-456
B0TWW2_FRAP2/3-273
B0TY96_FRAP2/202-471
B0U2W3_XYLFM/4-271
B0U2W4_XYLFM/6-275
B0U5F5_XYLFM/199-468
B0U6X7_XYLFM/188-456
B0UAH1_METS4/161-431
B0UFI7_METS4/200-296
B0UFV5_METS4/121-401
B0UW22_HAES2/132-401
B0V7N0_ACIBY/118-386
B0V8V0_ACIBY/207-475
B0V900_ACIBY/4-272
B0V901_ACIBY/4-273
B0VAM2_ACIBY/16-101
B0VE66_ACIBY/191-460
B0VJ41_CLOAI/191-459
B0VJ51_CLOAI/3-270
B0VLI7_ACIBS/15-101
B0VUY9_ACIBS/207-475
B0VV70_ACIBS/118-386
B0ZB74_9BURK/34-341
B0ZDX7_ECOLX/16-316
B1B992_CLOBO/136-404
B1B9A4_CLOBO/16-255
B1BAN8_CLOBO/81-349
B1BAY4_CLOBO/8-271
B1BJ16_CLOPE/95-362
B1BJ89_CLOPE/5-271
B1BMW3_CLOPE/186-454
B1BQU4_CLOPE/186-454
B1BT65_CLOPE/95-362
B1BXS2_CLOPE/5-271
B1C222_9FIRM/15-282
B1CBC5_9FIRM/4-274
B1EFE3_9ESCH/4-265
B1EFR9_9ESCH/111-401
B1EFT8_9ESCH/22-234
B1EGY2_9ESCH/122-390
B1EMG2_9ESCH/86-354
B1F6C4_BACAN/10-278
B1F770_BACAN/108-393
B1F7D0_BACAN/86-360
B1F9B5_9BURK/16-353
B1FBU8_9BURK/14-280
B1FBV3_9BURK/179-463
B1FCF2_9BURK/173-447
B1FDP8_9BURK/135-404
B1FE14_9BURK/28-341
B1FG89_9BURK/44-314
B1FIN8_9BURK/98-378
B1FL43_9BURK/87-367
B1FRV9_9BURK/51-331
B1FZL0_9BURK/98-378
B1G3Z4_9BURK/31-344
B1G4J1_9BURK/154-423
B1G7F4_9BURK/51-320
B1GJC3_BACAN/10-278
B1GQU0_BACAN/108-393
B1GRE8_BACAN/86-360
B1H3Y7_BURPS/98-378
B1H791_BURPS/117-401
B1H7A3_BURPS/22-283
B1HAJ5_BURPS/133-402
B1HIJ6_BURPS/87-367
B1HSP4_LYSSC/13-282
B1I0Q0_LYSSC/234-506
B1I3A1_DESAP/186-454
B1I3C3_DESAP/179-448
B1I3C4_DESAP/82-285
B1I3E7_DESAP/182-450
B1I3G0_DESAP/22-282
B1I9A9_STRPI/6-268
B1IIQ1_CLOBK/10-272
B1IMS2_CLOBK/143-410
B1IPX3_ECOLC/113-381
B1IQN3_ECOLC/86-354
B1IT57_ECOLC/12-266
B1J2H9_PSEPW/5-270
B1J3B9_PSEPW/84-364
B1J7D1_PSEPW/186-454
B1J889_PSEPW/212-486
B1JDL2_PSEPW/110-378
B1JEY0_PSEPW/205-473
B1JK62_YERPY/134-401
B1JM61_YERPY/71-351
B1JNP2_YERPY/45-313
B1JQ99_YERPY/121-389
B1JV96_BURCC/43-313
B1K0P3_BURCC/87-367
B1K1H2_BURCC/135-404
B1K4T3_BURCC/15-282
B1K4T8_BURCC/113-397
B1K4U1_BURCC/61-263
B1K7J2_BURCC/32-344
B1KB84_BURCC/97-377
B1KE57_SHEWM/217-497
B1KIX7_SHEWM/4-272
B1KIX8_SHEWM/7-272
B1KK35_SHEWM/187-456
B1KN26_SHEWM/148-416
B1KNB7_SHEWM/191-460
B1KR87_SHEWM/68-348
B1KT89_CLOBM/1-145
B1KTY7_CLOBM/143-238
B1KX90_CLOBM/8-272
B1L321_CLOBM/126-393
B1L350_CLOBM/79-382
B1L6I7_KORCO/207-441
B1L7B2_KORCO/134-380
B1LBW3_THESQ/18-278
B1LCJ4_THESQ/186-454
B1LDF9_ECOSM/21-281
B1LED5_ECOSM/122-390
B1LGQ1_ECOSM/86-354
B1LX64_METRJ/121-401
B1M9T0_METRJ/23-330
B1MGJ8_MYCA9/55-337
B1MU11_SALDU/16-316
B1MX41_LEUCK/2-262
B1N2A1_BURPS/26-296
B1Q132_RICRH/1-295
B1QDT0_CLOBO/143-410
B1QE04_CLOBO/10-272
B1QJI4_CLOBO/10-272
B1QQT6_CLOBO/143-343
B1QW37_CLOBU/79-347
B1QXW2_CLOBU/186-453
B1QYS6_CLOBU/65-270
B1R8W6_CLOPE/95-362
B1RB15_CLOPE/186-454
B1RCA8_CLOPE/5-271
B1RF09_CLOPE/188-456
B1RHR6_CLOPE/5-271
B1RI70_CLOPE/95-362
B1RKY7_CLOPE/95-362
B1RPE2_CLOPE/186-454
B1RTK8_CLOPE/5-271
B1S2G9_STRPN/6-268
B1S7P7_9BIFI/2-283
B1SDV8_9STRE/49-312
B1SZ38_9BURK/44-314
B1T0F0_9BURK/26-323
B1T1K6_9BURK/87-367
B1T6A1_9BURK/135-404
B1T9E9_9BURK/329-613
B1TB29_9BURK/121-401
B1TBF7_9BURK/167-438
B1TFA1_9BURK/54-338
B1TG95_9BURK/20-282
B1UXY9_BACAN/10-278
B1UYD2_BACAN/108-393
B1V3E5_CLOPE/186-454
B1V3L6_CLOPE/6-271
B1V3U0_CLOPE/95-362
B1VI16_CORU7/90-375
B1VJ56_PROMH/14-316
B1VM39_STRGG/54-332
B1W2J2_STRGG/84-363
B1WNC8_CYAA5/4-273
B1WNC9_CYAA5/243-512
B1WNE3_CYAA5/100-367
B1WV63_CYAA5/58-325
B1X6H7_ECODH/113-381
B1XC82_ECODH/86-354
B1XFB0_ECODH/10-266
B1XKG4_SYNP2/100-368
B1XQF9_SYNP2/239-508
B1XQG1_SYNP2/5-273
B1XT27_POLNS/1-199
B1XXB7_LEPCP/4-272
B1XXB8_LEPCP/36-279
B1XYU1_LEPCP/197-465
B1Y076_LEPCP/197-465
B1Y1V5_LEPCP/29-341
B1Y330_LEPCP/111-380
B1Y3Z9_LEPCP/613-884
B1Y453_LEPCP/230-495
B1Y6E6_LEPCP/4-274
B1Y7C4_LEPCP/195-468
B1Y7I6_LEPCP/183-457
B1Y8S0_THENV/160-414
B1Y926_THENV/74-336
B1Y9R3_THENV/105-390
B1YAJ0_THENV/170-400
B1YBI3_THENV/113-382
B1YJT7_EXIS2/13-278
B1YJT8_EXIS2/178-446
B1YLC8_EXIS2/5-261
B1YPF6_BURA4/87-367
B1YQ49_BURA4/135-404
B1YSU2_BURA4/33-303
B1Z263_BURA4/121-401
B1Z3X5_BURA4/98-378
B1Z5Q2_BURA4/14-280
B1Z5Q7_BURA4/179-463
B1Z657_BURA4/55-351
B1Z6A9_BURA4/316-600
B1ZA63_METPB/124-404
B1ZGK7_METPB/22-293
B1ZN20_OPITP/11-282
B1ZUM1_OPITP/199-469
B1ZZ35_OPITP/186-457
B1ZZ61_OPITP/186-456
B1ZZB2_OPITP/343-614
B1ZZG0_OPITP/164-432
B1ZZG1_OPITP/5-272
B1ZZG2_OPITP/188-456
B2A545_NATTJ/30-287
B2A563_NATTJ/175-443
B2A7G0_NATTJ/5-275
B2A7G1_NATTJ/190-458
B2A8J7_NATTJ/338-618
B2AHZ6_CUPTR/88-368
B2AK58_CUPTR/176-481
B2AK69_CUPTR/27-324
B2CBD8_KLEPN/12-312
B2CG25_CAMFE/17-299
B2CPL3_RICAU/1-295
B2DJL6_STRPN/6-268
B2DQN0_STRPN/6-268
B2DWI2_STRPN/6-268
B2E1Q0_STRPN/6-268
B2E7K4_STRPN/6-268
B2EAY8_BIFAN/66-347
B2FHV4_STRMK/100-380
B2FJH4_STRMK/23-327
B2FLU2_STRMK/4-272
B2FNH3_STRMK/195-463
B2FP49_STRMK/222-491
B2FRS6_STRMK/199-468
B2FRU2_STRMK/4-272
B2FRU3_STRMK/11-279
B2FTE3_STRMK/25-296
B2FUI0_STRMK/111-381
B2G2P1_PRORE/31-348
B2G6H3_LACRJ/5-269
B2GB48_LACF3/6-269
B2GH59_KOCRD/77-354
B2GLH8_KOCRD/2-253
B2GVP6_BURPS/87-367
B2H079_BURPS/26-296
B2H520_BURPS/98-378
B2H9C2_BURPS/133-402
B2HC83_BURPS/22-283
B2HC87_BURPS/117-401
B2HK55_MYCMM/55-339
B2HTJ5_ACIBC/117-385
B2HUX1_ACIBC/207-475
B2HV38_ACIBC/4-273
B2HV39_ACIBC/13-282
B2HWZ4_ACIBC/15-101
B2I2M2_ACIBC/191-460
B2I5K6_XYLF2/4-271
B2I5K7_XYLF2/6-275
B2I9R1_XYLF2/199-468
B2IA49_XYLF2/188-456
B2IAV9_XYLF2/24-296
B2IBD4_BEII9/156-426
B2IL31_BEII9/98-309
B2IMM8_STRPS/6-268
B2J3I8_NOSP7/11-274
B2J3I9_NOSP7/235-504
B2J9N7_NOSP7/77-344
B2JHE2_BURP8/53-322
B2JJP1_BURP8/150-419
B2JN09_BURP8/106-386
B2JQC0_BURP8/211-491
B2JXV4_BURP8/21-326
B2JZT8_YERPB/121-389
B2K0T7_YERPB/45-313
B2K2D7_YERPB/71-351
B2K4G6_YERPB/134-401
B2KC07_ELUMP/192-461
B2KCH7_ELUMP/5-274
B2KE10_ELUMP/381-661
B2N9Q4_ECOLX/113-381
B2NCG7_ECOLX/122-390
B2NCJ3_ECOLX/10-267
B2NCX9_ECOLX/86-354
B2NN61_ECO57/21-281
B2NW96_ECO57/123-391
B2P1G3_ECO57/21-281
B2P999_ECO57/123-391
B2PDG6_ECO57/86-354
B2PMM6_ECO57/21-281
B2PN33_ECO57/86-354
B2PQP9_ECO57/123-391
B2Q1X3_PROST/103-371
B2SCM6_BRUA1/24-330
B2SDD8_FRATM/202-471
B2SII1_XANOP/224-492
B2SJ01_XANOP/6-275
B2SJ02_XANOP/4-272
B2SPD3_XANOP/197-465
B2SPL0_XANOP/4-272
B2SSM0_XANOP/200-469
B2SYV7_BURPP/52-321
B2T048_BURPP/31-344
B2T3A4_BURPP/87-367
B2T7P3_BURPP/130-399
B2T8Z0_BURPP/28-340
B2T9R6_BURPP/281-561
B2TD76_BURPP/104-384
B2TGY3_BURPP/177-466
B2TH89_BURPP/51-369
B2THP2_CLOBB/5-270
B2TQN1_CLOBB/185-453
B2TRP6_CLOBB/2-246
B2TSI8_SHIB3/18-324
B2U0X0_SHIB3/12-266
B2U6N5_RALPJ/98-378
B2UAH4_RALPJ/24-295
B2UBU0_RALPJ/12-280
B2UBU1_RALPJ/3-271
B2UCL2_RALPJ/26-324
B2UCM3_RALPJ/105-407
B2UCV8_RALPJ/183-465
B2UFF2_RALPJ/131-400
B2UIE6_RALPJ/91-371
B2UKJ6_RALPJ/17-313
B2UKK8_RALPJ/168-477
B2ULL8_AKKM8/177-445
B2ULL9_AKKM8/165-434
B2ULW5_AKKM8/107-280
B2ULW6_AKKM8/69-272
B2UTW3_HELPS/32-320
B2UU16_HELPS/9-292
B2UVG1_HELPS/15-290
B2UZC1_CLOBA/185-453
B2V3X4_CLOBA/5-270
B2V4T8_CLOBA/49-317
B2V6W7_SULSY/197-468
B2V7A9_SULSY/197-466
B2V7B0_SULSY/10-278
B2V7T3_SULSY/4-274
B2VAS9_ERWT9/15-332
B2VAV4_ERWT9/14-321
B2VAW1_ERWT9/104-377
B2VAY0_ERWT9/71-266
B2VD57_ERWT9/92-360
B2VEZ0_ERWT9/46-273
B2VI07_ERWT9/112-380
B2XT51_HETA2/89-250
B2XTK7_HETA4/89-250
B3A2X9_ECO57/21-281
B3A7P4_ECO57/86-354
B3ABH8_ECO57/123-391
B3ADY6_ECO57/90-374
B3AEE3_ECO57/127-309
B3AF54_ECO57/13-320
B3AIN2_ECO57/21-281
B3APP8_ECO57/123-391
B3ASI4_ECO57/86-354
B3ASZ7_ECO57/143-381
B3AT07_ECO57/23-309
B3AT37_ECO57/127-309
B3AT51_ECO57/90-374
B3AV02_ECO57/13-320
B3AXZ2_ECO57/21-281
B3B5A8_ECO57/123-391
B3B9Q1_ECO57/86-354
B3BDT6_ECO57/21-281
B3BNB3_ECO57/86-354
B3BNZ7_ECO57/123-391
B3BS30_ECO57/21-281
B3C1H4_ECO57/86-354
B3C465_ECO57/123-391
B3CNI4_WOLPP/9-311
B3CUH9_ORITI/10-312
B3CX76_BURM1/40-310
B3DB00_BURM1/296-582
B3DUC3_BIFLD/20-300
B3DV85_METI4/350-618
B3E1W0_GEOLS/2-155
B3E2N0_GEOLS/382-654
B3E5A1_GEOLS/223-490
B3E5M4_GEOLS/162-428
B3E5T0_GEOLS/224-495
B3E7M0_GEOLS/146-414
B3E8D3_GEOLS/189-464
B3E8J7_GEOLS/7-273
B3E9S8_GEOLS/255-526
B3E9Z1_GEOLS/4-273
B3EAD1_GEOLS/188-457
B3EAD2_GEOLS/3-270
B3EAP4_GEOLS/4-273
B3ENB6_CHLPB/16-287
B3G1X0_PSEAE/30-301
B3GX93_ACTP7/70-350
B3H1L8_ACTP7/124-391
B3HBA1_ECOLX/79-309
B3HBB4_ECOLX/143-381
B3HBP1_ECOLX/86-354
B3HG11_ECOLX/21-281
B3HJ85_ECOLX/122-390
B3HQE3_ECOLX/113-381
B3HRA0_ECOLX/122-390
B3HRI8_ECOLX/66-281
B3HY69_ECOLX/86-354
B3I0D9_ECOLX/122-390
B3I435_ECOLX/86-354
B3I4X9_ECOLX/27-281
B3IBB0_ECOLX/127-309
B3IBB9_ECOLX/13-258
B3IFK1_ECOLX/122-390
B3IFM7_ECOLX/22-281
B3IR97_ECOLX/86-354
B3IST4_ECOLX/18-324
B3J2M4_BACAN/10-278
B3JD84_BACAN/108-393
B3JDJ4_BACAN/86-360
B3PBG3_CELJU/193-462
B3PF17_CELJU/149-417
B3PFH0_CELJU/8-272
B3PFH1_CELJU/3-271
B3PIX2_CELJU/217-485
B3PKC6_CELJU/188-456
B3PY97_RHIE6/133-413
B3Q2H6_RHIE6/13-317
B3Q3W0_RHIE6/13-317
B3QGM2_RHOPT/125-405
B3QPL1_CHLP8/121-401
B3R2Y7_CUPTR/100-380
B3R6I4_CUPTR/16-280
B3R6I5_CUPTR/3-272
B3R7X3_CUPTR/142-411
B3R8A4_CUPTR/186-465
B3T1P7_9ZZZZ/3-269
B3T1Q2_9ZZZZ/185-458
B3T9Z4_9ZZZZ/37-314
B3U4T7_9BACT/380-651
B3VT72_HELPY/16-294
B3WD21_LACCB/5-266
B3WHJ1_ECOLX/27-281
B3WRV7_ECOLX/112-402
B3WRV9_ECOLX/12-233
B3WTS6_ECOLX/86-354
B3WX26_SHIDY/9-266
B3X1Z3_SHIDY/86-354
B3X7D0_SHIDY/18-324
B3XBC3_ECOLX/122-390
B3XBJ7_ECOLX/21-281
B3XEB8_ECOLX/111-401
B3XEC0_ECOLX/4-265
B3XK65_ECOLX/113-381
B3XKR9_ECOLX/86-354
B3XRF3_LACRE/6-269
B3YKY6_SALET/52-267
B3YL97_SALET/82-354
B3YW93_BACCE/10-278
B3ZES0_BACCE/10-278
B3ZT32_BACCE/10-278
B3ZXN8_BACCE/131-415
B3ZY76_BACCE/107-390
B3ZYN4_BACCE/84-357
B4A1N0_SALNE/63-267
B4A3J5_SALNE/84-354
B4AN77_BACPU/9-277
B4AQZ8_FRANO/202-471
B4AT81_FRANO/1-264
B4BLJ7_9BACI/97-280
B4BLN1_9BACI/52-320
B4BQB3_9BACI/6-272
B4BQB4_9BACI/178-446
B4CVB5_9BACT/196-464
B4CW85_9BACT/5-273
B4CY14_9BACT/186-454
B4CY15_9BACT/36-302
B4CY16_9BACT/184-454
B4D003_9BACT/5-272
B4D005_9BACT/26-296
B4D773_9BACT/63-328
B4D852_9BACT/183-454
B4D9Q0_9BACT/9-283
B4D9Q1_9BACT/5-272
B4E5X5_BURCJ/47-317
B4E7A0_BURCJ/132-401
B4E826_BURCJ/87-367
B4EIS5_BURCJ/14-326
B4EQ76_BURCJ/98-378
B4EUR9_PROMH/3-272
B4F0Z2_PROMH/10-280
B4R9E9_PHEZH/116-396
B4R9H9_PHEZH/120-400
B4RAB6_PHEZH/23-293
B4RFI8_PHEZH/113-381
B4RFV3_PHEZH/10-310
B4RHY4_PHEZH/10-312
B4RK43_NEIG2/17-282
B4RNN6_NEIG2/177-447
B4RPS5_NEIG2/39-308
B4RPS6_NEIG2/3-272
B4S3J9_PROA2/16-287
B4S9L0_PROA2/7-278
B4SEK2_PELPB/119-399
B4SII3_STRM5/4-272
B4SJ83_STRM5/195-463
B4SL33_STRM5/111-381
B4SLX3_STRM5/100-380
B4SMF9_STRM5/4-272
B4SMG0_STRM5/35-304
B4SNC3_STRM5/23-327
B4SNR3_STRM5/222-491
B4ST75_STRM5/199-468
B4SU65_SALNS/84-354
B4T5K6_SALNS/59-267
B4T7H3_SALHS/127-309
B4T7I6_SALHS/90-374
B4THI4_SALHS/52-267
B4TJA2_SALHS/84-354
B4TL62_SALET/127-309
B4TL75_SALET/90-374
B4TM72_SALSV/21-322
B4TV68_SALSV/63-267
B4TXJ2_SALSV/85-354
B4U054_STREM/6-267
B4U620_HYDS0/106-374
B4U726_HYDS0/5-274
B4U727_HYDS0/184-453
B4U829_HYDS0/2-272
B4U8F8_HYDS0/68-281
B4U8Y4_HYDS0/160-442
B4UBI9_ANASK/4-273
B4UCS1_ANASK/187-456
B4UCS2_ANASK/3-269
B4UDG7_ANASK/215-483
B4UGA9_ANASK/228-495
B4UIJ8_ANASK/16-280
B4UJE8_ANASK/94-374
B4UZR6_9ACTO/128-406
B4V1J3_9ACTO/84-363
B4VUR7_9CYAN/580-699
B4VWI8_9CYAN/7-276
B4VWI9_9CYAN/232-501
B4W4B3_9CYAN/95-362
B4W793_9CAUL/194-474
B4W826_9CAUL/20-293
B4WDQ2_9CAUL/116-384
B4WM93_9SYNE/83-350
B4WRM9_9SYNE/256-525
B4WRN0_9SYNE/6-273
B4WX01_9GAMM/175-444
B4WYU8_9GAMM/220-488
B4X0F4_9GAMM/76-356
B4X1A8_9GAMM/125-393
B4X1G2_9GAMM/3-271
B4X1G3_9GAMM/70-271
B4YK40_9BURK/24-352
B5AAW0_YERRU/22-307
B5BFQ6_SALPK/63-267
B5BLD9_SALPK/84-354
B5C045_SALET/63-267
B5C2N7_SALET/84-354
B5C8S5_SALET/85-354
B5CBF1_SALET/63-267
B5CJV8_SALET/21-322
B5CNH1_9FIRM/63-344
B5E2X4_STRP4/6-268
B5E8D1_GEOBB/179-446
B5E8D2_GEOBB/4-273
B5E986_GEOBB/7-276
B5EA28_GEOBB/378-649
B5EAU0_GEOBB/241-512
B5EAY7_GEOBB/86-366
B5ED06_GEOBB/4-273
B5ED36_GEOBB/143-411
B5EFM1_GEOBB/223-491
B5EGL0_GEOBB/87-367
B5EGW9_GEOBB/4-271
B5EH67_GEOBB/188-457
B5EI34_GEOBB/189-463
B5EKP0_ACIF5/26-301
B5ELA0_ACIF5/191-460
B5ELS3_ACIF5/4-272
B5ELS4_ACIF5/13-271
B5END6_ACIF5/93-373
B5ERP7_ACIF5/26-301
B5ESZ7_VIBFM/69-349
B5EW55_VIBFM/123-419
B5EW61_VIBFM/32-317
B5EWG1_SALA4/16-328
B5F5M4_SALA4/63-267
B5F7Y0_SALA4/84-354
B5F9K6_VIBFM/186-454
B5F9S4_VIBFM/4-272
B5F9S5_VIBFM/3-270
B5FAB0_VIBFM/69-349
B5FB21_VIBFM/187-456
B5FCE2_VIBFM/124-392
B5FI88_SALDC/84-354
B5FUW2_SALDC/63-267
B5GJE9_9ACTO/86-372
B5GSF5_STRCL/138-430
B5H1W4_STRCL/84-363
B5HA82_STRPR/65-332
B5HJB7_STRPR/87-366
B5HVH6_9ACTO/133-411
B5HZR4_9ACTO/84-363
B5I9T6_ACIB4/133-395
B5IAY9_ACIB4/165-440
B5IBR7_ACIB4/133-395
B5IFF3_ACIB4/157-437
B5IFF6_ACIB4/152-432
B5IHR5_ACIB4/1-164
B5IIY7_9CHRO/30-273
B5IIY8_9CHRO/188-457
B5INN2_9CHRO/50-316
B5J924_9RHOB/128-408
B5JET1_9BACT/187-455
B5JG11_9BACT/188-459
B5JGQ9_9BACT/8-276
B5JLH9_9BACT/182-452
B5JM56_9BACT/188-457
B5JM57_9BACT/5-273
B5JRY9_9GAMM/214-483
B5JT66_9GAMM/172-440
B5JTQ3_9GAMM/4-271
B5JTQ4_9GAMM/13-279
B5JTQ5_9GAMM/4-274
B5JVD4_9GAMM/137-405
B5JXG9_9GAMM/193-462
B5K383_9RHOB/10-308
B5ML18_SALET/84-354
B5MPA4_SALET/59-267
B5MVA5_SALET/84-354
B5MVX2_SALET/63-267
B5N810_SALET/84-354
B5NC69_SALET/64-267
B5NMF7_SALET/82-354
B5NWY4_SALET/52-267
B5P4D1_SALET/52-267
B5P5P8_SALET/84-354
B5P949_SALET/15-316
B5PFD2_SALET/63-267
B5PHS0_SALET/85-354
B5PZL3_SALHA/85-354
B5Q0M0_SALHA/63-267
B5Q1Z7_SALVI/84-354
B5Q6F1_SALVI/63-267
B5QKH6_LACRH/5-266
B5QY75_SALEP/63-267
B5R2P1_SALEP/84-354
B5RE59_SALG2/63-267
B5RH81_SALG2/84-354
B5RHR8_RHIME/1-71
B5RHR9_RHIME/1-71
B5RHS0_9RHIZ/1-55
B5RHS1_RHIME/1-55
B5RVF3_RALSO/152-434
B5RW01_RALSO/3-271
B5RW02_RALSO/13-280
B5RZ79_RALSO/26-324
B5RZ90_RALSO/105-408
B5RZA7_RALSO/131-400
B5S0J2_RALSO/6-277
B5S1B4_RALSO/43-113
B5S1R6_RALSO/183-457
B5S3N5_RALSO/181-455
B5S3W8_RALSO/174-448
B5S5J8_RALSO/91-371
B5S905_RALSO/98-378
B5SC37_RALSO/174-448
B5SDC4_RALSO/91-371
B5SDQ7_RALSO/181-455
B5SH63_RALSO/98-378
B5SHR1_RALSO/13-280
B5SHR2_RALSO/3-271
B5SIF0_RALSO/152-434
B5SK42_RALSO/131-400
B5TTD6_9BACT/5-316
B5TTJ0_9BACT/5-316
B5TTP3_9BACT/5-316
B5U8T6_ENTFC/55-329
B5UT40_BACCE/8-277
B5UYY3_BACCE/108-393
B5VBY7_BACCE/9-278
B5W2A9_SPIMA/236-504
B5W2B1_SPIMA/5-276
B5W2W5_SPIMA/61-329
B5W5M6_SPIMA/38-306
B5WDE1_9BURK/109-389
B5WKH7_9BURK/186-460
B5WVC6_9BURK/39-308
B5WVK8_9BURK/115-384
B5XJD1_STRPZ/3-269
B5XPM9_KLEP3/12-313
B5XU99_KLEP3/3-268
B5Y1M7_KLEP3/119-387
B5Y1T1_KLEP3/86-354
B5Y8M0_COPPD/15-282
B5Y8M1_COPPD/22-272
B5Y9C5_COPPD/191-461
B5YDI2_DICT6/493-761
B5YDI3_DICT6/8-277
B5YED2_DICT6/181-449
B5YF55_DICT6/8-242
B5YHZ6_THEYD/170-440
B5YIG2_THEYD/194-462
B5YIZ9_THEYD/11-281
B5YJ00_THEYD/5-273
B5YJV4_THEYD/190-458
B5YPK8_ECO5E/123-391
B5YQE8_ECO5E/21-281
B5YZE1_ECO5E/86-354
B5Z4X5_ECO5E/13-320
B5Z5D3_BACCE/107-390
B5Z5Y3_BACCE/137-387
B5Z6P8_HELPG/32-320
B5Z824_HELPG/9-292
B5Z942_HELPG/15-290
B5ZFK1_GLUDA/22-292
B5ZFZ4_GLUDA/23-293
B5ZHS8_GLUDA/22-293
B5ZXJ4_RHILW/132-412
B6A2I1_RHILW/121-401
B6A313_RHILW/283-563
B6A322_RHILW/24-304
B6A5A7_RHILW/17-321
B6A863_9ENTR/16-186
B6AP97_9BACT/1-136
B6APA1_9BACT/103-266
B6APA6_9BACT/183-458
B6AQX3_9BACT/188-456
B6B177_9RHOB/132-412
B6B9A0_9RHOB/122-402
B6BME1_9PROT/27-285
B6BMR9_9PROT/202-471
B6BN90_9PROT/11-279
B6BQP4_9RICK/200-471
B6BQP9_9RICK/3-269
B6BVV9_9PROT/209-482
B6BVW1_9PROT/9-276
B6C1L7_9GAMM/5-271
B6C399_9GAMM/184-453
B6C5E8_9GAMM/246-514
B6C5T5_9GAMM/4-270
B6EGP2_ALISL/124-392
B6ELG1_ALISL/188-457
B6EMV0_ALISL/4-272
B6EMV1_ALISL/3-270
B6EQZ6_ALISL/69-349
B6FQ49_9CLOT/61-340
B6FXW2_9CLOT/84-352
B6G0J4_9CLOT/182-334
B6G7L5_9ACTN/108-388
B6HZ83_ECOSE/86-354
B6I788_ECOSE/12-266
B6I7B2_ECOSE/122-390
B6IC69_ECOSE/126-309
B6IC80_ECOSE/90-374
B6J2N4_COXB2/160-429
B6J402_COXB2/23-301
B6J568_COXB1/23-301
B6J5I2_COXB1/160-429
B6JA75_OLICO/22-293
B6JHP6_OLICO/22-293
B6JJD1_OLICO/129-409
B6JJW4_OLICO/22-293
B6JK52_OLICO/15-319
B6JL36_HELP2/9-292
B6JLA8_HELP2/32-320
B6JNK8_HELP2/16-294
B6JNR4_HELP2/15-290
B6R8U6_9RHOB/132-412
B6RFQ0_KLEPN/8-312
B6SE71_9NEIS/179-450
B6UZ40_KLEPN/8-312
B6VCZ4_9RICK/1-169
B6VNG6_PHOAA/4-274
B6VP33_ECOLX/9-168
B6WA51_9FIRM/15-283
B6XKF9_9ENTR/78-371
B6XXN2_9BIFI/2-283
B6Y7V7_9RICK/9-311
B6YSK6_THEON/3-124
B6YUI0_THEON/221-499
B6YWV5_THEON/138-397
B6YX54_THEON/165-438
B6ZS30_ECO57/86-354
B6ZZB1_ECO57/21-281
B7A4T2_ECO57/123-391
B7A5U5_THEAQ/12-281
B7A8U1_THEAQ/9-276
B7A8U2_THEAQ/512-780
B7AP38_9BACE/73-356
B7APV5_9BACE/1-100
B7APV7_9BACE/189-457
B7C7D1_9FIRM/4-271
B7CAF5_9FIRM/6-272
B7CPS7_BURPS/170-450
B7CS19_BURPS/22-283
B7CTU1_BURPS/87-367
B7CVM3_BURPS/133-402
B7CW55_BURPS/98-378
B7CZ92_BURPS/117-401
B7D0D2_BURPS/26-296
B7DM17_9BACL/178-446
B7DM27_9BACL/6-271
B7DQS5_9BACL/123-385
B7DTF6_9BACL/80-364
B7DTH4_9BACL/74-401
B7DU38_9BACL/11-273
B7FAY7_9RHIZ/10-126
B7FAY8_9RHIZ/11-126
B7FAY9_SINTE/11-126
B7FAZ0_9RHIZ/10-126
B7FAZ1_9RHIZ/2-123
B7FAZ2_RHIFR/2-123
B7FAZ3_SINTE/4-123
B7FAZ4_ENSAD/14-123
B7FAZ5_RHIME/2-123
B7GH49_ANOFW/178-446
B7GH50_ANOFW/7-277
B7GHC1_ANOFW/11-279
B7GT58_BIFLS/20-300
B7GWG2_ACIB3/24-110
B7GYJ8_ACIB3/4-272
B7GYJ9_ACIB3/4-273
B7GZT3_ACIB3/207-475
B7GZY1_ACIB3/117-385
B7H1F7_ACIB3/191-460
B7HCL5_BACC4/8-277
B7HPE3_BACC7/9-278
B7I184_BACC7/107-390
B7I2Q0_ACIB5/207-475
B7I3R4_ACIB5/191-460
B7I6B1_ACIB5/117-385
B7I7V2_ACIB5/4-273
B7I7V3_ACIB5/4-272
B7IB17_ACIB5/24-110
B7IDH8_THEAB/184-453
B7IDS1_THEAB/6-273
B7IYZ0_BACC2/131-414
B7J3S9_ACIF2/191-460
B7J408_ACIF2/4-272
B7J409_ACIF2/13-271
B7J835_ACIF2/21-290
B7J8D4_ACIF2/93-373
B7JAX3_ACIF2/25-301
B7JMW8_BACC0/10-278
B7JTI6_BACC0/107-390
B7JVX3_CYAP8/237-506
B7JVX4_CYAP8/7-275
B7K3J1_CYAP8/214-481
B7K5P5_CYAP8/87-354
B7KFQ7_CYAP7/80-348
B7KHJ1_CYAP7/231-499
B7KLI0_CYAP7/241-510
B7KLI1_CYAP7/8-275
B7KNV6_METC4/121-401
B7L3C7_METC4/142-311
B7LFK8_ECO55/9-266
B7LFX4_ECO55/86-354
B7LGA7_ECO55/122-390
B7LIS0_ECO81/44-330
B7LIT3_ECO81/142-380
B7LJC3_ECOLU/16-316
B7LPR7_ESCF3/10-266
B7LPU4_ESCF3/122-390
B7LWQ8_ESCF3/86-354
B7LYY0_ECO8A/12-266
B7LZ06_ECO8A/122-390
B7M147_ECO8A/86-354
B7MAM8_ECO45/86-354
B7MCU1_ECO45/113-381
B7MMD8_ECO45/9-267
B7MNA4_ECO45/122-390
B7MNW3_ECO81/86-354
B7MWJ1_ECO81/12-312
B7MZA5_ECO81/9-267
B7MZJ6_ECO81/101-384
B7N094_ECO81/122-390
B7N0W7_ECO81/113-381
B7N7K3_ECOLU/9-266
B7N7X7_ECOLU/86-354
B7NBZ4_ECOLU/12-312
B7NCV1_ECOLU/122-390
B7NI13_ECO7I/9-266
B7NI67_ECO7I/86-354
B7NIW2_ECO7I/122-390
B7QQ46_9RHOB/129-409
B7R1K8_9EURY/164-438
B7R2R4_9EURY/3-118
B7R2Y7_9EURY/140-397
B7R3R0_9EURY/274-511
B7R6F8_9THEO/54-332
B7R6P7_9THEO/73-351
B7R8U4_9THEO/6-275
B7R8U5_9THEO/180-448
B7RHZ8_9RHOB/118-386
B7RKF0_9RHOB/156-436
B7RLG9_9RHOB/125-405
B7RSQ3_9GAMM/194-463
B7RST0_9GAMM/130-398
B7RXT0_9GAMM/387-658
B7S046_9GAMM/23-280
B7S0I9_9GAMM/211-479
B7S0Q1_9GAMM/3-271
B7S0Q2_9GAMM/79-272
B7S1V9_9GAMM/184-453
B7S2F5_9GAMM/268-548
B7S2G0_9GAMM/16-296
B7T4T1_KLEPN/15-306
B7U586_BACSU/5-281
B7UCW7_VIBVU/189-458
B7UF42_YERPS/20-309
B7UF87_YERPS/85-372
B7UHZ7_ECO27/12-266
B7UI36_ECO27/122-390
B7UIF5_ECO27/86-354
B7UTD6_ECO27/113-403
B7UTD8_ECO27/53-279
B7UUW8_PSEA8/127-395
B7UZ43_PSEA8/109-378
B7UZ81_PSEA8/89-369
B7V069_PSEA8/189-458
B7V3Y2_PSEA8/3-271
B7V3Y3_PSEA8/28-272
B7V5A0_PSEA8/213-481
B7V8J4_PSEA8/193-461
B7VGJ6_VIBSL/69-349
B7VHF7_VIBSL/125-393
B7VIA3_VIBSL/186-454
B7VJD2_VIBSL/131-411
B7VK19_VIBSL/190-459
B7VKQ4_VIBSL/5-273
B7VKQ5_VIBSL/4-272
B7VR89_VIBSL/69-349
B7WQY3_COMTE/90-370
B7WR82_COMTE/24-279
B7WR83_COMTE/3-272
B7WSM7_COMTE/3-273
B7WT50_COMTE/219-486
B7WTJ6_COMTE/153-417
B7WUY6_COMTE/202-471
B7WW14_COMTE/111-380
B7WWM5_COMTE/117-398
B7WYR1_COMTE/23-294
B7X4B7_COMTE/87-367
B8ATW4_ORYSI/552-821
B8BLR5_ORYSI/505-773
B8CH37_SHEPW/174-442
B8CI46_SHEPW/181-450
B8CMJ9_SHEPW/86-366
B8CS68_SHEPW/5-272
B8CS69_SHEPW/18-287
B8CUR6_SHEPW/190-459
B8CZA0_HALOH/142-410
B8D2C7_HALOH/187-455
B8D2C8_HALOH/6-278
B8D2U6_DESK1/156-439
B8D4C9_DESK1/101-398
B8D4J3_DESK1/84-350
B8DFY1_LISMH/7-275
B8DJ16_DESVM/270-550
B8DPS6_DESVM/191-459
B8DPS9_DESVM/6-272
B8DPT6_DESVM/114-270
B8DVJ6_BIFA0/2-283
B8E071_DICTD/491-759
B8E072_DICTD/8-277
B8E0Y5_DICTD/7-275
B8E2U7_DICTD/181-449
B8E3U3_SHEB2/146-414
B8E661_SHEB2/191-460
B8E6I2_SHEB2/187-456
B8E931_SHEB2/4-271
B8E932_SHEB2/6-272
B8ERR6_METSB/104-384
B8ESJ0_METSB/181-449
B8F827_HAEPS/122-391
B8F8X7_DESAA/367-635
B8FD63_DESAA/192-460
B8FE33_DESAA/201-469
B8FGS0_DESAA/5-271
B8FGS1_DESAA/9-273
B8FI02_DESAA/204-473
B8FI93_DESAA/378-649
B8FJ63_DESAA/59-281
B8FJ64_DESAA/5-271
B8FQ84_DESHD/3-272
B8FQ85_DESHD/209-477
B8FQB2_DESHD/196-464
B8G6N3_CHLAD/128-408
B8G7N3_CHLAD/107-387
B8GAP4_CHLAD/101-380
B8GAP6_CHLAD/67-343
B8GFK8_METPE/203-392
B8GFR8_METPE/164-438
B8GK96_METPE/234-508
B8GL39_THISH/30-272
B8GL40_THISH/6-273
B8GN18_THISH/171-440
B8GP69_THISH/3-269
B8GP70_THISH/11-279
B8GP71_THISH/4-271
B8GR85_THISH/192-460
B8GSW1_THISH/30-301
B8GU42_THISH/143-411
B8GXR4_CAUCN/114-382
B8GZI1_CAUCN/10-310
B8H2I4_CAUCN/147-427
B8HBI5_ARTCA/69-346
B8HCI8_ARTCA/134-414
B8HCW7_ARTCA/136-416
B8HFS9_ARTCA/104-382
B8HI52_ARTCA/58-318
B8HI53_ARTCA/79-350
B8HI64_ARTCA/60-290
B8HI65_ARTCA/187-453
B8HIZ8_ARTCA/107-387
B8HLD5_CYAP4/232-501
B8HLD6_CYAP4/6-273
B8HPQ2_CYAP4/74-343
B8I0A4_CLOCE/142-370
B8I4E8_CLOCE/146-427
B8I5K7_CLOCE/30-273
B8I5K8_CLOCE/188-456
B8I6J3_CLOCE/63-343
B8I7K3_CLOCE/131-417
B8IDY7_METNO/109-389
B8IGQ6_METNO/120-400
B8IR75_METNO/165-434
B8IRF7_METNO/126-406
B8J5I2_ANAD2/4-273
B8JCY5_ANAD2/187-456
B8JCY6_ANAD2/3-269
B8JD47_ANAD2/215-483
B8JDG0_ANAD2/228-495
B8JEU0_ANAD2/16-280
B8JFG7_ANAD2/92-372
B8JFQ2_ANAD2/23-340
B8K599_VIBPA/69-349
B8K7E9_VIBPA/136-416
B8K8W5_VIBPA/119-387
B8K949_VIBPA/186-454
B8KCJ6_VIBPA/43-274
B8KCJ7_VIBPA/4-272
B8KD72_VIBPA/190-459
B8KH61_9GAMM/51-275
B8KIZ5_9GAMM/125-393
B8KJ20_9GAMM/196-465
B8KLD7_9GAMM/15-272
B8KLD8_9GAMM/3-271
B8KLW7_9GAMM/210-479
B8KPG7_9GAMM/182-451
B8KQM7_9GAMM/135-403
B8KR37_9GAMM/198-467
B8KST6_9GAMM/23-239
B8KU74_9GAMM/95-272
B8KU75_9GAMM/3-271
B8KUK6_9GAMM/210-478
B8KWY1_9GAMM/179-448
B8KZP9_9GAMM/11-278
B8KZQ0_9GAMM/4-272
B8L0Z6_9GAMM/195-463
B8L156_9GAMM/4-272
B8L5I5_9GAMM/100-380
B8L5U3_9GAMM/111-381
B8L683_9GAMM/230-499
B8L781_9GAMM/222-491
B8PE54_POSPM/460-553
B8QB56_ACTSU/70-350
B8Y268_VIBVU/187-456
B8Y272_VIBVU/188-457
B8Y276_VIBVU/188-457
B8YNY3_STRGY/1-85
B8ZPB3_STRPJ/6-268
B9AFG4_METSM/205-398
B9AGI5_METSM/103-380
B9B948_9BURK/87-367
B9B9G8_9BURK/74-344
B9BCJ4_9BURK/134-403
B9BFH9_9BURK/304-481
B9BFJ6_9BURK/10-320
B9BMT6_9BURK/87-367
B9BUE4_9BURK/24-295
B9BXQ9_9BURK/42-312
B9BZC3_9BURK/134-403
B9C608_9BURK/87-367
B9CEN5_9BURK/24-295
B9CIW9_9BURK/134-403
B9CJD7_9BURK/42-312
B9CMU8_9ACTN/99-379
B9CS90_STACP/5-287
B9D153_WOLRE/12-294
B9D317_WOLRE/10-280
B9D470_WOLRE/208-478
B9DNP2_STACT/3-269
B9DSZ8_STRU0/7-269
B9DXP0_CLOK1/82-369
B9E0N9_CLOK1/181-449
B9E0X9_CLOK1/132-400
B9E1A8_CLOK1/18-279
B9E6S6_MACCJ/6-269
B9HY37_POPTR/189-275
B9IXN4_BACCQ/8-277
B9J6X0_AGRRK/80-360
B9JE61_AGRRK/13-317
B9JMG1_AGRRK/181-449
B9JPG9_AGRRK/18-289
B9JPS8_AGRRK/40-352
B9JYN6_AGRVS/132-412
B9K3B3_AGRVS/22-292
B9K3U2_AGRVS/18-289
B9K408_AGRVS/10-314
B9K490_AGRVS/18-289
B9K5Y7_AGRVS/20-325
B9K8X2_THENN/37-276
B9KAD2_THENN/187-455
B9KFB5_CAMLR/138-404
B9KGI4_CAMLR/12-316
B9KHA7_ANAMF/16-318
B9KM76_RHOSK/133-413
B9L013_THERP/126-406
B9L5X5_NAUPA/179-447
B9L740_NAUPA/122-390
B9LA48_NAUPA/7-273
B9LA81_NAUPA/6-273
B9LA86_NAUPA/170-438
B9LHP1_CHLSY/149-250
B9LJ23_CHLSY/109-389
B9LJH4_CHLSY/128-408
B9LLQ3_CHLSY/101-380
B9LLQ5_CHLSY/66-345
B9LMI8_HALLT/586-858
B9LMP1_HALLT/157-429
B9LRH7_HALLT/277-550
B9LRJ9_HALLT/372-610
B9LTG8_HALLT/169-431
B9LUG7_HALLT/146-397
B9LX52_HALLT/360-608
B9LZ76_GEOSF/4-273
B9M0Z0_GEOSF/189-463
B9M1C7_GEOSF/6-274
B9M1W1_GEOSF/143-411
B9M2L2_GEOSF/378-649
B9M366_GEOSF/4-273
B9M532_GEOSF/4-270
B9M533_GEOSF/188-457
B9M659_GEOSF/373-641
B9M6E0_GEOSF/223-491
B9MAX0_ACIET/242-522
B9MBX4_ACIET/35-279
B9MBX6_ACIET/3-272
B9MD93_ACIET/111-380
B9MDZ3_ACIET/199-468
B9MEE2_ACIET/219-486
B9MIJ3_ACIET/23-294
B9MJL0_ACIET/3-273
B9MKW3_ANATD/4-272
B9MKW4_ANATD/192-460
B9MNJ0_ANATD/77-355
B9NFQ6_POPTR/195-282
B9NJC5_POPTR/1-80
B9NPQ1_9RHOB/126-406
B9NX56_9RHOB/215-405
B9NX66_9RHOB/24-292
B9NXS6_9RHOB/13-317
B9NXU8_9RHOB/115-407
B9P7A9_POPTR/218-497
B9P8Q9_POPTR/35-97
B9P9W8_POPTR/343-416
B9PE57_POPTR/3-100
B9PF08_POPTR/1-80
B9QRE5_9RHOB/1-264
B9R1N8_9RHOB/125-405
B9T9F3_RICCO/202-381
B9T9M0_RICCO/65-307
B9TAN4_RICCO/136-221
B9TAN4_RICCO/213-379
B9TCU6_RICCO/3-158
B9WV32_STRSU/7-269
B9XBG1_9BACT/4-273
B9XLV7_9BACT/191-459
B9XLV8_9BACT/8-272
B9XLV9_9BACT/193-461
B9XM22_9BACT/185-455
B9XMS7_9BACT/8-282
B9XMS8_9BACT/4-277
B9XRT3_9BACT/202-470
B9XSX3_9BACT/10-279
B9XSZ5_9BACT/4-270
B9XWE6_HELPY/32-320
B9XWW2_HELPY/16-290
B9XZF8_HELPY/14-290
B9Y0W2_HELPY/16-294
B9Y1V3_HELPY/1-279
B9Y3Q8_9FIRM/12-290
B9Y801_9FIRM/186-455
B9Y805_9FIRM/23-280
B9YBC3_9FIRM/5-269
B9YDY2_9FIRM/4-274
B9YZC0_9NEIS/190-459
B9YZS9_9NEIS/97-377
B9Z532_9NEIS/2-271
B9Z6A0_9NEIS/182-456
B9Z7L7_9NEIS/3-272
B9Z7L8_9NEIS/5-279
C0A1V2_9BACT/86-356
C0A4E0_9BACT/194-462
C0A4E1_9BACT/6-273
C0A4E2_9BACT/191-459
C0ACH5_9BACT/10-280
C0ACV4_9BACT/186-457
C0AEU6_9BACT/42-271
C0AWD2_9ENTR/9-279
C0AXY1_9ENTR/12-281
C0BCT2_9FIRM/73-363
C0BDV2_9FIRM/61-287
C0BFA3_9FIRM/75-274
C0BR62_9BIFI/2-283
C0BSF0_9BIFI/224-492
C0BSF1_9BIFI/295-563
C0C207_9CLOT/61-341
C0C2T0_9CLOT/63-274
C0CJN1_9FIRM/63-343
C0CUN2_9CLOT/71-350
C0CXJ0_9CLOT/4-198
C0CXJ1_9CLOT/1-56
C0D289_9CLOT/89-378
C0D955_9CLOT/233-501
C0D956_9CLOT/5-270
C0DAV7_9CLOT/182-452
C0DU78_EIKCO/4-272
C0DU79_EIKCO/196-464
C0DVR4_EIKCO/177-447
C0DW20_EIKCO/63-282
C0E537_9CORY/60-342
C0EBW0_9CLOT/82-370
C0EFZ7_9CLOT/98-271
C0EL32_NEIFL/16-282
C0EMH5_NEIFL/178-448
C0EPI3_NEIFL/1-131
C0EPI6_NEIFL/4-271
C0EU14_9FIRM/49-328
C0EYB0_9FIRM/29-272
C0F9T8_9RICK/9-311
C0FNK0_9FIRM/204-471
C0FPT5_9FIRM/22-292
C0FPV6_9FIRM/65-345
C0FRD7_9FIRM/84-370
C0FU66_9FIRM/83-364
C0FXQ3_9FIRM/12-280
C0G918_9RHIZ/27-333
C0GD38_9FIRM/969-1071
C0GE55_9FIRM/49-275
C0GE56_9FIRM/187-455
C0GEA1_9FIRM/99-379
C0GKK8_9FIRM/104-384
C0L017_9RICK/1-169
C0L018_9RICK/1-169
C0LEX8_ACIAI/3-272
C0M9H5_STRE4/6-267
C0MEE9_STRS7/6-267
C0N1G6_9GAMM/4-272
C0N1G7_9GAMM/1-230
C0N7S1_9GAMM/3-271
C0N7V2_9GAMM/162-434
C0N8V0_9GAMM/186-455
C0PY76_SALPC/59-267
C0Q5B6_SALPC/93-377
C0Q5K3_SALPC/84-354
C0Q8Z7_DESAH/227-495
C0QER1_DESAH/228-497
C0QHB2_DESAH/228-497
C0QHQ5_DESAH/4-271
C0QHQ6_DESAH/8-282
C0QK83_DESAH/132-400
C0QLT6_DESAH/187-455
C0QPL5_PERMH/98-366
C0QQ17_PERMH/172-440
C0QRH7_PERMH/11-278
C0QRH8_PERMH/197-466
C0QSS9_PERMH/4-274
C0QTJ0_PERMH/194-465
C0R537_WOLWR/9-311
C0RK11_BRUMB/25-331
C0SAG2_PARBP/356-490
C0VHN5_9GAMM/192-461
C0VJ83_9GAMM/4-273
C0VJ84_9GAMM/4-272
C0VPJ0_9GAMM/224-492
C0VPP4_9GAMM/159-427
C0VRG5_9CORY/54-330
C0VYN2_9ACTO/48-323
C0VZP6_9ACTO/64-341
C0W580_9ACTO/51-327
C0WCH4_9FIRM/56-325
C0WHZ0_9CORY/65-347
C0WT13_LACBU/9-272
C0WX28_LACFE/2-261
C0X9G5_ENTFA/12-274
C0XLF7_LACHI/8-236
C0XQF1_9CORY/2-163
C0XU83_9CORY/57-167
C0XWG0_BURPS/133-402
C0XZ34_BURPS/98-378
C0Y5A2_BURPS/584-864
C0YB89_BURPS/117-401
C0YB95_BURPS/21-283
C0YEH0_BURPS/26-296
C0YEM5_BURPS/87-262
C0YWN7_LACRE/5-269
C0ZI97_BREBN/117-400
C0ZIB0_BREBN/63-337
C0ZK96_BREBN/100-380
C0ZNG0_RHOE4/60-344
C1A4E1_GEMAT/27-295
C1A6T5_GEMAT/4-273
C1A7C4_GEMAT/133-406
C1AA13_GEMAT/11-279
C1AA14_GEMAT/221-490
C1ACE3_GEMAT/81-292
C1AIB1_MYCBT/20-304
C1B9Z4_RHOOB/59-343
C1BBX0_RHOOB/170-462
C1CAA0_STRP7/6-268
C1CGY3_STRZJ/6-268
C1CN00_STRZP/6-268
C1CTV9_STRZT/6-268
C1CY05_DEIDV/10-277
C1CY06_DEIDV/516-784
C1CZG2_DEIDV/5-276
C1D1A3_DEIDV/5-273
C1D616_LARHH/184-454
C1D9C9_LARHH/4-272
C1DI72_AZOVD/4-271
C1DJF3_AZOVD/213-481
C1DLZ7_AZOVD/184-458
C1DPK2_AZOVD/190-459
C1DR61_AZOVD/24-295
C1DRU4_AZOVD/189-457
C1DTR0_SULAA/11-279
C1DTR1_SULAA/197-466
C1DXQ0_SULAA/4-275
C1EK31_BACC3/108-393
C1ERW7_BACC3/10-278
C1F480_ACIC5/98-378
C1F4S0_ACIC5/5-283
C1F523_ACIC5/155-429
C1F5J7_ACIC5/11-289
C1F5R9_ACIC5/1-276
C1FPD6_CLOBJ/143-410
C1FSW1_CLOBJ/10-272
C1HHG8_9ESCH/31-291
C1HI07_9ESCH/122-390
C1HPR6_9ESCH/86-354
C1HRN2_9ESCH/113-381
C1HWA8_NEIGO/11-276
C1HZZ5_NEIGO/177-447
C1I0N8_NEIGO/39-308
C1I0N9_NEIGO/3-272
C1I659_9CLOT/90-357
C1I7R8_9CLOT/1-130
C1I9Q9_9CLOT/184-453
C1J8N0_ECOLX/23-309
C1L2Q3_LISMC/7-275
C1MB97_9ENTR/28-289
C1MCL6_9ENTR/86-354
C1MEW3_9ENTR/24-295
C1NC50_9ESCH/86-354
C1NDG0_9ESCH/32-291
C1NDU9_9ESCH/122-390
C1NEU3_9ESCH/113-381
C1PAH9_BACCO/177-445
C1PAI0_BACCO/29-274
C1PEK2_BACCO/8-277
C1PEN4_BACCO/17-261
C2BHL3_9FIRM/16-283
C2C4W4_VIBCH/207-476
C2C6D1_VIBCH/128-396
C2CE27_VIBCH/187-455
C2CE81_VIBCH/4-272
C2CE82_VIBCH/6-270
C2CEV7_9FIRM/16-283
C2CR92_CORST/56-338
C2D4A7_LACBR/8-272
C2DBH4_ENTFA/12-274
C2DIJ5_ECOLX/113-381
C2DMX8_ECOLX/86-354
C2DVK4_ECOLX/122-390
C2DXZ3_ECOLX/9-267
C2E5I2_LACJO/2-268
C2EHK9_9LACO/5-269
C2EM68_9LACO/8-269
C2ETW1_9LACO/5-269
C2FGS7_LACPA/5-266
C2GG52_9CORY/54-330
C2GNL0_LACRE/5-269
C2GSP7_BIFLI/20-300
C2H3T8_ENTFA/12-274
C2HEF6_ENTFC/33-295
C2HNH2_LACAC/8-269
C2HTM3_VIBCH/187-455
C2HTX8_VIBCH/4-272
C2HTX9_VIBCH/7-270
C2HW31_VIBCH/187-456
C2HY66_VIBCH/128-396
C2I162_VIBCH/4-272
C2I163_VIBCH/10-270
C2I1N4_VIBCH/187-455
C2I553_VIBCH/187-456
C2I6Q4_VIBCH/128-396
C2IBT0_VIBCH/8-277
C2IE88_VIBCH/128-396
C2IGN2_VIBCH/91-378
C2IJG5_VIBCH/187-456
C2IKE2_VIBCH/6-270
C2IKE3_VIBCH/4-272
C2IKR6_VIBCH/187-455
C2IMR8_VIBCH/4-272
C2IMR9_VIBCH/6-270
C2IN55_VIBCH/187-455
C2IQZ7_VIBCH/128-396
C2IRZ3_VIBCH/187-456
C2JA15_VIBCH/91-378
C2JEA2_VIBCH/187-455
C2JEF7_VIBCH/4-272
C2JEF8_VIBCH/6-270
C2JFI3_VIBCH/187-456
C2JHQ1_VIBCH/128-396
C2JR01_ENTFA/12-274
C2JW07_LACRH/29-291
C2KBU8_9LACO/8-269
C2KLG3_LEUMC/4-135
C2KR60_9ACTO/1-277
C2KT89_9ACTO/47-326
C2KUI8_9FIRM/1-241
C2KXJ7_9FIRM/66-347
C2LIJ4_PROMI/10-280
C2LMJ4_PROMI/5-274
C2LUA2_STRSL/6-268
C2M0V7_STAHO/5-269
C2M690_CAPGI/13-316
C2MQN2_BACCE/9-278
C2N6B2_BACCE/21-290
C2NB72_BACCE/112-397
C2NMU2_BACCE/10-278
C2P3K0_BACCE/21-290
C2P8J9_BACCE/112-397
C2PJW1_BACCE/32-301
C2Q0U1_BACCE/9-277
C2QH35_BACCE/9-278
C2QLQ0_BACCE/108-393
C2QY83_BACCE/1-124
C2QY98_BACCE/9-148
C2RD85_BACCE/21-290
C2RT55_BACCE/21-290
C2S8X8_BACCE/9-278
C2SDA2_BACCE/107-390
C2SQ53_BACCE/9-277
C2T5Z7_BACCE/21-290
C2TLD7_BACCE/1-124
C2TLF9_BACCE/9-148
C2U2J9_BACCE/9-278
C2UJ15_BACCE/21-290
C2UMU0_BACCE/86-360
C2UNK1_BACCE/108-393
C2UP51_BACCE/86-360
C2V0I9_BACCE/9-278
C2VGV8_BACCE/9-278
C2VYV6_BACCE/10-278
C2WC25_BACCE/9-277
C2WSR3_BACCE/21-290
C2X2J0_BACCE/9-278
C2XGP8_BACCE/21-290
C2XZ77_BACCE/2-268
C2Y3N8_BACCE/108-393
C2YFG1_BACCE/20-156
C2YWI2_BACCE/10-278
C2Z031_BACCE/108-393
C2ZCT9_BACCE/2-268
C2ZI14_BACCE/108-393
C2ZUC1_BACCE/9-277
C2ZY20_BACCE/108-393
C3AAU1_BACMY/1-246
C3AQK3_BACMY/9-277
C3B7T6_BACMY/9-277
C3BPX9_9BACI/9-277
C3C7W5_BACTU/9-278
C3CCD2_BACTU/131-414
C3CP14_BACTU/21-290
C3CSY9_BACTU/54-336
C3CT78_BACTU/110-387
C3CTS4_BACTU/53-247
C3CUQ5_BACTU/166-451
C3CXZ5_BACTU/112-397
C3D708_BACTU/21-290
C3DB60_BACTU/54-336
C3DD78_BACTU/112-388
C3DQ51_BACTS/21-290
C3DUK0_BACTS/1-277
C3DV28_BACTS/112-395
C3DV91_BACTS/107-390
C3E8I0_BACTU/21-290
C3EQC4_BACTK/21-290
C3EUB2_BACTK/112-388
C3EUY5_BACTK/137-387
C3F6R7_BACTU/10-278
C3FAU3_BACTU/131-415
C3FCK8_BACTU/108-393
C3FGI4_BACTB/112-397
C3FQD9_BACTB/21-290
C3FU32_BACTB/54-336
C3FUX3_BACTB/112-388
C3FWG9_BACTB/137-387
C3G854_BACTU/9-278
C3GNH5_BACTU/10-278
C3GTU4_BACTU/84-358
C3H682_BACTU/21-290
C3HBZ0_BACTU/108-393
C3HNP8_BACTU/10-278
C3HTB0_BACTU/108-393
C3HU08_BACTU/108-393
C3I641_BACTU/21-290
C3IC44_BACTU/19-289
C3ICQ5_BACTU/108-393
C3ICT5_BACTU/112-397
C3IP99_BACTU/21-290
C3JR69_RHOER/170-462
C3JR87_RHOER/17-102
C3JWG0_RHOER/60-344
C3JZE8_PSEFS/197-465
C3K3K6_PSEFS/6-271
C3K3V8_PSEFS/190-458
C3K7F9_PSEFS/87-367
C3K8J9_PSEFS/109-378
C3KC61_PSEFS/109-378
C3KFT0_PSEFL/10-325
C3KP29_RHISN/88-368
C3KQY1_RHISN/13-317
C3KR24_RHISN/122-402
C3KSJ7_CLOB6/2-95
C3KSK8_CLOB6/126-393
C3KSN8_CLOB6/79-382
C3KXG5_CLOB6/143-410
C3L126_CLOB6/10-272
C3L4Q0_BACAC/86-360
C3LKS1_BACAC/10-278
C3LL54_BACAC/108-393
C3LQW7_VIBCM/187-456
C3LRD6_VIBCM/187-455
C3LRX9_VIBCM/4-272
C3LRY0_VIBCM/6-270
C3LSF9_VIBCM/128-396
C3LT86_VIBCM/91-378
C3M8E5_HAMD5/20-309
C3M8F4_HAMD5/101-376
C3MBI5_RHISN/109-389
C3MFK5_RHISN/185-453
C3MJ70_SULIL/94-365
C3MJJ2_SULIL/126-396
C3MK69_SULIL/171-453
C3MML3_SULIL/155-432
C3MQK6_SULIL/159-378
C3MT50_SULIM/155-432
C3MTX5_SULIM/126-396
C3MU38_SULIM/171-453
C3MW84_SULIM/159-378
C3MWD8_SULIM/25-111
C3MYW2_SULIM/95-365
C3N010_SULIA/95-365
C3N0I6_SULIA/126-396
C3N126_SULIA/171-453
C3N328_SULIA/155-432
C3N407_SULIA/25-111
C3N6C6_SULIA/159-378
C3N894_SULIY/94-365
C3N8H4_SULIY/126-396
C3N8N8_SULIY/171-453
C3NBZ0_SULIY/155-432
C3NET4_SULIY/159-378
C3NF17_SULIN/94-365
C3NFE8_SULIN/155-432
C3NGW0_SULIN/159-378
C3NMA9_SULIN/171-453
C3NN27_SULIN/126-396
C3NRH8_VIBCJ/4-272
C3NS35_VIBCJ/187-455
C3NT63_VIBCJ/91-378
C3NUF5_VIBCJ/128-396
C3NVH7_VIBCJ/187-456
C3NZ51_BACAA/86-360
C3P8F1_BACAA/10-278
C3PDY0_BACAA/108-393
C3PJU9_CORA7/53-335
C3PMZ1_RICAE/11-313
C3RL84_9FIRM/10-150
C3RL85_9FIRM/1-65
C3RLB0_9FIRM/187-456
C3RLB1_9FIRM/2-266
C3RLN9_9FIRM/3-273
C3RPS7_9FIRM/77-361
C3RPW2_9FIRM/44-316
C3SDV2_ECOLX/86-354
C3SV47_ECOLX/21-281
C3U0N5_9BACT/170-436
C3W9I3_FUSMR/47-315
C3WB33_FUSMR/8-279
C3WJA3_9FUSO/1-259
C3WMM2_9FUSO/43-311
C3WQ27_9FUSO/24-292
C3WQU0_9FUSO/5-283
C3WRM5_9FUSO/25-292
C3WT84_9FUSO/4-262
C3WTT5_9FUSO/47-315
C3WX76_9FUSO/25-292
C3WYD7_9FUSO/22-294
C3WZH7_9FUSO/3-260
C3X0P1_9FUSO/47-315
C3XDC6_9HELI/111-360
C3XEV9_9HELI/177-447
C3XFL2_9HELI/11-209
C3XL98_9HELI/103-374
C3XP83_9HELI/9-315
C3YSF5_BRAFL/2050-2207
C4AP81_BURMA/26-296
C4AUW1_BURMA/133-402
C4AWQ4_BURMA/2-255
C4B3J1_BURMA/117-401
C4B462_BURMA/22-283
C4EZ22_HAEIF/128-397
C4F5D9_HAEIF/127-396
C4FBQ0_9ACTN/71-351
C4FCJ2_9BIFI/5-286
C4FE58_9BIFI/273-540
C4FE59_9BIFI/204-472
C4FM20_9AQUI/1-129
C4FM41_9AQUI/42-311
C4FM42_9AQUI/10-278
C4FPX9_9FIRM/8-276
C4FPY0_9FIRM/69-271
C4FWC8_9FIRM/10-279
C4FYJ1_ABIDE/190-458
C4FYJ2_ABIDE/3-272
C4FZ99_ABIDE/202-462
C4FZU0_ABIDE/63-343
C4G169_ABIDE/4-272
C4G4X8_ABIDE/109-399
C4GCY3_9FIRM/70-351
C4GF87_9NEIS/179-450
C4GHF3_9NEIS/22-368
C4GI92_9NEIS/58-326
C4GI93_9NEIS/6-276
C4GIG3_9NEIS/40-285
C4GQ23_YERPN/134-401
C4GX47_YERPN/121-389
C4GZY8_YERPE/45-313
C4H1R9_YERPE/121-389
C4H257_YERPE/71-351
C4HA20_YERPE/134-401
C4HCL0_YERPE/134-401
C4HKB0_YERPE/71-351
C4HL21_YERPE/121-389
C4HM74_YERPE/45-313
C4HRA6_YERPE/71-351
C4HS16_YERPE/45-313
C4HS70_YERPE/121-389
C4HZT5_YERPE/134-401
C4I787_BURPS/117-401
C4I793_BURPS/22-283
C4IAQ7_BURPS/98-378
C4IGX2_CLOBU/65-270
C4IH42_CLOBU/186-453
C4IL57_CLOBU/79-347
C4IU66_BRUAB/27-333
C4K1U3_RICPU/11-313
C4K364_HAMD5/52-320
C4K3M7_HAMD5/16-317
C4K3U2_HAMD5/10-272
C4K457_HAMD5/157-424
C4K509_HAMD5/100-376
C4K520_HAMD5/20-309
C4K5Y9_HAMD5/14-313
C4K5Z8_HAMD5/89-380
C4K654_HAMD5/20-309
C4K662_HAMD5/100-376
C4K9Q6_THASP/114-382
C4KA70_THASP/119-399
C4KCA5_THASP/4-270
C4KCA6_THASP/43-278
C4KEU8_SULIK/155-432
C4KHU1_SULIK/159-378
C4KJ51_SULIK/95-365
C4KJN5_SULIK/126-396
C4KK93_SULIK/171-453
C4KSG2_BURPS/24-295
C4KVG0_BURPS/26-296
C4KX32_BURPS/87-367
C4KXR5_BURPS/185-465
C4KYE7_BURPS/133-402
C4L3H8_EXISA/2-257
C4L4L3_EXISA/176-444
C4L4L4_EXISA/6-274
C4L997_TOLAT/126-394
C4LA38_TOLAT/190-459
C4LCN0_TOLAT/4-272
C4LCN1_TOLAT/106-272
C4LEJ3_TOLAT/11-277
C4LLK0_CORK4/477-759
C4PN82_CHLTZ/123-391
C4PPV7_CHLTJ/123-391
C4QR37_SCHMA/2-169
C4RJQ2_9ACTO/116-413
C4RKU8_9ACTO/61-149
C4RKU9_9ACTO/1-172
C4RX11_YERBE/48-328
C4RZI6_YERBE/51-319
C4S1Z6_YERBE/73-341
C4S6Y4_YERBE/45-313
C4S9T7_YERMO/109-331
C4S9T9_YERMO/96-385
C4SBV3_YERMO/71-351
C4SDU2_YERMO/118-386
C4SGE7_YERMO/45-313
C4SJ26_YERFR/124-391
C4SKN2_YERFR/37-305
C4SKV6_YERFR/49-313
C4SQX5_YERFR/71-351
C4SU44_YERFR/74-354
C4SWB4_YERIN/134-401
C4T0X9_YERIN/66-334
C4T384_YERIN/8-165
C4T781_YERIN/45-312
C4TS25_YERKR/84-351
C4TUG0_YERKR/1-228
C4TWV3_YERKR/45-311
C4U163_YERKR/61-329
C4U9C1_YERAL/94-362
C4U9Y0_YERAL/57-337
C4UAI0_YERAL/46-312
C4UDU8_YERAL/89-356
C4UI24_YERRU/95-362
C4UIB7_YERRU/123-391
C4UII3_YERRU/53-273
C4UKM1_YERRU/50-337
C4UKM8_YERRU/22-307
C4UKW2_YERRU/71-351
C4USU2_YERRO/128-395
C4UTY4_YERRO/71-351
C4UXY8_YERRO/45-312
C4UYG1_YERRO/96-364
C4V5N5_9FIRM/7-273
C4V5N6_9FIRM/35-305
C4VLI4_9LACO/8-270
C4VSU1_9LACO/1-268
C4WCE4_STAWA/2-269
C4WEN3_9RHIZ/144-424
C4WLB5_9RHIZ/12-316
C4WZ43_KLEPN/3-268
C4X3P5_KLEPN/86-354
C4X3U7_KLEPN/119-387
C4XAR3_KLEPN/12-313
C4XH26_DESMR/223-491
C4XHR9_DESMR/5-270
C4XIZ5_DESMR/67-281
C4XIZ6_DESMR/3-273
C4XJ03_DESMR/193-461
C4XKD3_DESMR/101-381
C4XYW3_CLAL4/6-98
C4Z0I4_EUBE2/107-284
C4Z3A4_EUBE2/3-272
C4Z4D8_EUBE2/18-288
C4Z4T0_EUBE2/62-342
C4Z588_EUBE2/190-458
C4Z589_EUBE2/4-272
C4Z961_EUBR3/8-276
C4Z9J9_EUBR3/63-343
C4ZCI9_EUBR3/11-278
C4ZCJ0_EUBR3/191-459
C4ZG80_EUBR3/8-285
C4ZGR7_EUBR3/68-348
C4ZJU4_THASP/4-272
C4ZK86_THASP/193-462
C4ZLP1_THASP/179-448
C4ZLS8_THASP/372-643
C4ZRK0_ECOBW/86-354
C4ZUI1_ECOBW/113-381
C5A0L9_ECOBW/10-266
C5A218_THEGJ/153-406
C5A297_THEGJ/3-124
C5A387_THEGJ/280-517
C5A732_THEGJ/164-438
C5A833_BURGB/130-399
C5AAF5_BURGB/5-275
C5AGY0_BURGB/88-368
C5ARB8_METEA/121-401
C5B368_METEA/200-468
C5B3F2_METEA/35-323
C5B3Y5_METEA/202-471
C5B4K5_METEA/190-458
C5B559_METEA/6-293
C5B561_METEA/237-524
C5B9H2_EDWI9/77-345
C5BLK3_TERTT/3-271
C5BLK4_TERTT/8-272
C5BLP0_TERTT/141-409
C5BMB7_TERTT/181-479
C5BP19_TERTT/195-464
C5BR26_TERTT/187-455
C5BXY7_BEUC1/53-330
C5BYD6_BEUC1/69-346
C5C9Y0_MICLC/68-346
C5CCV0_MICLC/109-385
C5CDJ6_KOSOT/182-451
C5CGB1_KOSOT/2-272
C5CK07_VARPS/87-367
C5CLT3_VARPS/3-273
C5CN55_VARPS/3-271
C5CN56_VARPS/17-279
C5CPK2_VARPS/112-381
C5CRG8_VARPS/215-483
C5CT54_VARPS/101-382
C5CVG3_VARPS/237-509
C5CXX7_VARPS/199-468
C5D067_VARPS/43-358
C5D484_GEOSW/123-273
C5D4B2_GEOSW/9-277
C5D5I8_GEOSW/66-273
C5D5I9_GEOSW/179-447
C5E9F9_BIFLI/20-300
C5EMD0_9FIRM/55-334
C5END4_9FIRM/5-274
C5ESB9_9FIRM/190-460
C5ETC2_9FIRM/127-414
C5EYM0_9HELI/146-417
C5F2J2_9HELI/1-233
C5F3I2_LACPA/5-266
C5G4Y4_9LACO/8-270
C5G700_AJEDR/449-536
C5JAF3_9BACT/12-279
C5JAF6_9BACT/4-271
C5K062_AJEDS/423-514
C5N5X0_STAA3/5-270
C5N7S0_BURMA/26-296
C5NCC0_BURMA/133-402
C5NHC5_BURMA/2-255
C5NKY7_BURMA/22-283
C5NND7_PASPI/22-298
C5NY81_9BACL/11-278
C5PZQ3_STAAU/5-270
C5Q9G7_STAEP/6-269
C5QST4_STAEP/5-269
C5QXE9_STAEP/6-269
C5RAF2_WEIPA/8-272
C5S1L1_9PAST/121-391
C5T1D3_ACIDE/267-535
C5T2F4_ACIDE/200-469
C5T4G5_ACIDE/204-472
C5T541_ACIDE/14-280
C5T8P1_ACIDE/11-279
C5T8P3_ACIDE/3-271
C5TA64_ACIDE/22-286
C5TA76_ACIDE/110-380
C5TAE6_ACIDE/219-486
C5TAT2_ACIDE/61-332
C5TIL7_NEIFL/42-310
C5TIL8_NEIFL/4-272
C5TJT2_NEIFL/19-324
C5TMK5_NEIFL/19-282
C5TNL4_NEIFL/178-448
C5US00_CLOBO/49-317
C5UWP8_CLOBO/185-453
C5UXY7_CLOBO/5-270
C5VSC0_CLOBO/5-271
C5VSZ6_CLOBO/17-256
C5VT08_CLOBO/127-395
C5VUU8_PSESS/28-329
C5VY11_STRSE/7-268
C5W354_ECOBB/86-354
C5W8N0_ECOBB/9-266
C5W8S3_ECOBB/122-390
C5W9Q7_ECOBB/113-381
C5WE37_STRDG/6-269
C5ZD13_BURPS/38-308
C5ZF17_BURPS/87-367
C5ZFP3_BURPS/185-465
C5ZG41_BURPS/133-402
C5ZPG5_BURPS/98-378
C5ZU24_BURPS/21-283
C5ZU30_BURPS/117-401
C5ZYL5_9HELI/141-412
C6A025_THESM/192-429
C6A2J7_THESM/160-431
C6A4B1_THESM/175-394
C6A4S4_THESM/3-117
C6A650_BIFLB/67-348
C6AAI1_BARGA/16-331
C6AAT8_BARGA/20-337
C6AES2_BARGA/19-334
C6AF20_BARGA/16-331
C6AGQ8_BIFAS/67-348
C6AKD5_AGGAN/70-350
C6APP7_AGGAN/127-397
C6B2B3_RHILS/132-412
C6B816_RHILS/283-563
C6B825_RHILS/24-304
C6B8R1_RHILS/20-290
C6BD66_RALP1/12-280
C6BD67_RALP1/3-271
C6BDB5_RALP1/98-378
C6BEG4_RALP1/183-465
C6BGH2_RALP1/131-400
C6BNE5_RALP1/91-371
C6BQD2_RALP1/23-298
C6BQF0_RALP1/194-478
C6BQQ9_RALP1/26-324
C6BQS0_RALP1/105-407
C6BRD5_RALP1/17-313
C6BRE8_RALP1/169-477
C6BT51_DESAD/80-272
C6BT55_DESAD/78-368
C6BT67_DESAD/20-291
C6BTY4_DESAD/104-372
C6BWY7_DESAD/170-438
C6C306_DICDC/125-393
C6C9M5_DICDC/98-367
C6CAB2_DICDC/63-272
C6CEY6_DICZE/12-314
C6CHJ0_DICZE/116-396
C6CIN4_DICZE/114-382
C6CJZ1_DICZE/98-367
C6CKZ1_DICZE/12-271
C6CQH0_DICZE/125-393
C6CVP3_PAESJ/121-398
C6CW52_PAESJ/67-347
C6CY56_PAESJ/178-446
C6CY57_PAESJ/7-273
C6D917_PECCP/123-403
C6DAQ4_PECCP/125-393
C6DE29_PECCP/5-271
C6DES7_PECCP/109-378
C6DJ56_PECCP/6-117
C6DMW1_MYCTK/55-339
C6DY88_GEOSM/378-649
C6DYS9_GEOSM/241-512
C6DZ91_GEOSM/30-300
C6DZA4_GEOSM/373-641
C6E066_GEOSM/143-411
C6E2S3_GEOSM/189-463
C6E414_GEOSM/87-367
C6E4T6_GEOSM/223-491
C6E5S7_GEOSM/188-457
C6E5S8_GEOSM/4-271
C6E6X7_GEOSM/4-273
C6E7X0_GEOSM/179-445
C6E7X1_GEOSM/4-273
C6E8X0_GEOSM/7-275
C6EAV0_ECOBD/86-354
C6EGE0_ECOBD/113-381
C6EIG1_ECOBD/10-266
C6GQH3_STRSX/7-268
C6GUA7_STRS4/7-268
C6HTX8_9BACT/21-308
C6HTY2_9BACT/92-253
C6HTZ2_9BACT/173-337
C6HTZ2_9BACT/456-591
C6HW32_9BACT/183-451
C6I0X0_9BACT/135-300
C6IYE8_9BACL/181-449
C6IYE9_9BACL/13-279
C6J2V2_9BACL/106-389
C6J503_9BACL/270-532
C6J5U0_9BACL/70-305
C6J712_9BACL/253-514
C6JFG2_9FIRM/63-343
C6JJ31_FUSVA/1-236
C6JJF2_FUSVA/4-271
C6L115_9BACT/22-293
C6LEV4_9FIRM/67-347
C6M3E1_NEISI/178-448
C6M6B9_NEISI/16-279
C6M7A8_NEISI/14-345
C6M7J4_NEISI/4-272
C6M7J5_NEISI/44-310
C6N070_9GAMM/119-387
C6N218_9GAMM/22-295
C6N331_9GAMM/4-272
C6N3P6_9GAMM/11-270
C6N4V1_9GAMM/24-296
C6N5U4_9GAMM/19-300
C6N6C7_9GAMM/186-454
C6N7S6_9GAMM/194-463
C6NSQ8_9GAMM/3-178
C6NSQ9_9GAMM/4-272
C6NT15_9GAMM/218-498
C6NTB1_9GAMM/190-459
C6NYC8_9GAMM/3-255
C6NYD1_9GAMM/24-324
C6NYE0_9GAMM/44-320
C6PQU0_9CLOT/1-98
C6PQU1_9CLOT/129-291
C6Q0X3_9CLOT/7-271
C6R429_9MICC/78-355
C6R4H7_9MICC/230-505
C6R7N1_9CORY/60-342
C6RE58_9PROT/381-636
C6REZ4_9PROT/208-478
C6RFR5_9PROT/21-291
C6RJZ1_ACIRA/10-317
C6RP14_ACIRA/190-459
C6RPJ1_ACIRA/4-272
C6RPJ2_ACIRA/4-273
C6RS40_ACIRA/117-385
C6RSQ7_ACIRA/206-475
C6RTM7_VIBCH/187-455
C6RV23_VIBCH/6-270
C6RV24_VIBCH/4-272
C6RVE7_VIBCH/128-396
C6RW16_VIBCH/91-378
C6S2I0_VIBCH/187-456
C6S635_NEIML/18-282
C6S8X8_NEIML/177-447
C6S9L4_NEIML/3-272
C6S9L5_NEIML/39-308
C6SB01_NEIME/18-282
C6SBQ8_NEIME/177-332
C6SBQ9_NEIME/1-78
C6SG66_NEIME/3-272
C6SG67_NEIME/39-308
C6SHV8_NEIME/2-201
C6SJF9_NEIME/18-282
C6SK19_NEIME/39-308
C6SK20_NEIME/3-272
C6STQ0_STRMN/11-273
C6TPK1_BURPS/133-402
C6TYI2_BURPS/26-296
C6U0I8_BURPS/87-367
C6U170_BURPS/142-422
C6U3S9_BURPS/98-378
C6U739_BURPS/117-401
C6U745_BURPS/21-283
C6UDH8_ECOBR/9-266
C6UDN3_ECOBR/122-390
C6UFS6_ECOBR/113-381
C6UM68_ECOBR/86-354
C6UT57_ECO5T/12-266
C6UVU1_ECO5T/86-354
C6V3C6_ECO5T/123-391
C6V5M1_NEORI/9-311
C6V8U8_ECOBD/9-266
C6V8Z2_ECOBD/122-390
C6VRF7_LACPJ/7-272
C6WFB3_ACTMD/55-332
C6WSR2_METML/187-455
C6WUA6_METML/194-463
C6WUD0_METML/213-481
C6WUE3_METML/4-271
C6WUE4_METML/40-278
C6WV12_METML/6-274
C6WVN2_METML/197-476
C6WVZ9_METML/185-454
C6WWK1_METML/97-377
C6WWV1_METML/10-279
C6X860_METSD/187-455
C6X9L5_METSD/193-462
C6X9N8_METSD/214-482
C6X9Q1_METSD/4-270
C6X9Q2_METSD/17-278
C6XAP3_METSD/418-689
C6XC18_METSD/204-478
C6XCJ8_METSD/174-448
C6XDB5_METSD/6-274
C6XES5_METSD/24-295
C6XET2_METSD/94-379
C6XET5_METSD/30-259
C6XET7_METSD/25-277
C6XFP4_LIBAP/123-403
C6XJ48_HIRBI/117-385
C6XP82_HIRBI/24-294
C6XQ26_HIRBI/153-433
C6Y3P1_PEDHD/103-372
C6YEW2_VIBCH/91-378
C6YG80_VIBCH/187-456
C6YJC0_VIBCH/187-455
C6YJV9_VIBCH/4-272
C6YJW0_VIBCH/6-270
C6YL52_VIBCH/128-396
C6YMM6_FRATT/4-273
C6YQ99_FRATT/202-471
C6YU79_9GAMM/3-273
C6YWS9_9GAMM/202-471
C6ZMP7_ACIAI/2-108
C6ZMP8_9BURK/2-108
C6ZMQ1_9BURK/2-108
C6ZMQ3_9BURK/2-108
C6ZMQ5_9BURK/2-108
C6ZMQ7_ACIAI/2-108
C6ZMS2_9BURK/2-108
C7BQ41_PHOAA/110-377
C7BQ92_PHOAA/113-399
C7C0W4_HELPB/15-290
C7CM87_METED/121-401
C7CN95_METED/142-311
C7CVS2_ENTFA/5-267
C7D2H0_ENTFA/12-274
C7DBE7_9RHOB/128-408
C7DG90_9EURY/136-409
C7DHH6_9EURY/117-389
C7DIM8_9EURY/58-323
C7G5T2_9FIRM/70-350
C7GAB9_9FIRM/14-285
C7GBA9_9FIRM/13-299
C7GC82_9FIRM/11-279
C7H0Q9_9FIRM/67-347
C7H7R5_9FIRM/147-310
C7HC84_CLOTM/81-272
C7HC85_CLOTM/410-678
C7HDN1_CLOTM/98-386
C7HEP2_CLOTM/67-347
C7HES9_CLOTM/183-452
C7HGJ2_CLOTM/6-270
C7HSR4_9FIRM/15-283
C7IUG0_THEET/4-272
C7IUG1_THEET/182-450
C7JIY6_ACEP3/80-315
C7JSN4_ACEPA/80-315
C7K1D1_ACEPA/80-315
C7KA29_ACEPA/80-315
C7KIS7_ACEPA/80-315
C7KSH3_ACEPA/80-315
C7L107_ACEPA/80-315
C7L9Q3_ACEPA/80-315
C7LGR4_BRUMC/27-333
C7LR89_DESBD/4-272
C7LR90_DESBD/9-282
C7LSW1_DESBD/231-500
C7LV60_DESBD/241-510
C7LVQ8_DESBD/313-585
C7LVR8_DESBD/382-651
C7LW72_DESBD/214-482
C7LZQ0_ACIFD/71-343
C7M121_ACIFD/215-441
C7ME42_BRAFD/67-344
C7MGD0_BRAFD/65-340
C7ML47_CRYCD/88-368
C7MQM0_SACVD/55-338
C7N839_SLAHD/91-234
C7N9N9_LEPBD/21-298
C7NCN1_LEPBD/31-310
C7NG84_KYTSD/51-329
C7NGG9_KYTSD/91-369
C7NNH7_HALUD/268-546
C7NR62_HALUD/175-448
C7NRR5_HALUD/368-639
C7NS83_HALUD/179-408
C7NUY0_HALUD/171-441
C7NWC3_HALMD/317-590
C7NWQ1_HALMD/354-625
C7NX02_HALMD/171-441
C7NX73_HALMD/213-403
C7NZQ9_HALMD/159-429
C7P1S2_HALMD/254-527
C7P5F9_METFA/166-412
C7P5V0_METFA/143-418
C7P8G0_METFA/133-372
C7P8Y3_METFA/165-437
C7PYU6_CATAD/84-371
C7Q224_CATAD/263-548
C7Q3G7_CATAD/102-389
C7QFR8_CATAD/93-371
C7QG54_CATAD/90-373
C7QIX6_CATAD/87-373
C7QP31_CYAP0/214-481
C7QSD3_CYAP0/237-506
C7QSD4_CYAP0/7-275
C7QXB7_CYAP0/98-365
C7QZF3_JONDD/78-347
C7R1M6_JONDD/60-337
C7R2E7_JONDD/68-346
C7R4E5_JONDD/193-463
C7R4E6_JONDD/179-447
C7R600_KANKD/276-544
C7R6X3_KANKD/4-272
C7R6X4_KANKD/3-272
C7R8F9_KANKD/136-404
C7R9N5_KANKD/193-462
C7RAA9_KANKD/205-474
C7RGL8_ANAPD/16-283
C7RK17_ACCPU/4-271
C7RK18_ACCPU/12-278
C7RKH4_ACCPU/3-272
C7RKW5_ACCPU/159-428
C7RKW6_ACCPU/14-283
C7RLS9_ACCPU/191-459
C7RMI1_ACCPU/380-651
C7RPB4_ACCPU/193-462
C7RR18_ACCPU/214-481
C7RW44_ACCPU/24-296
C7SA62_ECOLX/127-309
C7SA75_ECOLX/90-374
C7T5B1_PSEPU/23-296
C7TB89_LACRG/5-266
C7U6V5_ENTFA/5-267
C7UGZ6_ENTFA/12-274
C7UPF4_ENTFA/12-274
C7UWF4_ENTFA/12-274
C7V6R0_ENTFA/12-274
C7VDX9_ENTFA/12-274
C7VGB4_ENTFA/12-274
C7VUP8_ENTFA/5-267
C7W1K6_ENTFA/12-274
C7WBG3_ENTFA/12-274
C7WDL9_ENTFA/12-274
C7WQ36_ENTFA/12-274
C7X0R9_ENTFA/12-274
C7XH28_9LACO/8-269
C7XQ02_9FUSO/24-294
C7XS89_9FUSO/3-261
C7XSK9_9FUSO/47-315
C7XWI1_9LACO/5-204
C7XYP9_9LACO/7-272
C7Y2L8_9LACO/8-269
C7YC86_ENTFA/12-274
C7ZXD0_STAAU/10-210
C8A4F1_STAAU/10-210
C8ACD4_STAAU/10-210
C8AIM0_STAAU/10-210
C8ASF0_STAAU/10-210
C8JT30_LISMO/7-274
C8K1M2_LISMO/7-275
C8K8H5_LISMO/7-274
C8KJE5_STAAU/5-270
C8KST6_STAAU/5-270
C8KWH8_9PAST/121-391
C8L0W3_STAAU/5-270
C8L867_STAAU/5-270
C8LIF5_STAAU/5-270
C8LTL2_STAAU/5-270
C8LZV3_STAAU/5-270
C8M7A6_STAAU/5-270
C8MCV3_STAAU/5-270
C8MJI6_STAAU/5-270
C8MUW7_STAAU/5-270
C8MZZ1_STAAU/5-270
C8N7I7_9GAMM/185-454
C8NB69_9GAMM/8-278
C8NB70_9GAMM/37-305
C8NDZ8_9LACT/7-280
C8NKI2_COREF/59-341
C8P794_9LACO/6-268
C8PD29_9LACO/8-269
C8PEQ6_9PROT/25-294
C8PFZ0_9PROT/211-479
C8PHP2_9PROT/10-281
C8PUC2_9GAMM/209-477
C8PUQ3_9GAMM/189-458
C8Q052_9GAMM/123-391
C8Q0S2_9GAMM/9-275
C8Q0S3_9GAMM/3-273
C8RV10_CORJE/43-328
C8RXS5_9RHOB/133-413
C8S1Z7_9RHOB/7-313
C8SKN2_9RHIZ/12-317
C8SLC3_9RHIZ/143-423
C8SN79_9RHIZ/103-383
C8SR87_9RHIZ/19-289
C8SRS5_9RHIZ/118-398
C8SVZ8_9RHIZ/22-293
C8T584_KLEPR/2-268
C8TB61_KLEPR/119-387
C8TBB8_KLEPR/86-354
C8TGX2_ECO26/11-266
C8THD5_ECO26/86-354
C8U1H7_ECO10/86-354
C8UAV6_ECO10/10-266
C8UAY9_ECO10/122-390
C8UFG6_ECO1A/14-266
C8UFQ2_ECO1A/122-390
C8UGX6_ECO1A/86-354
C8VVN6_DESAS/108-394
C8W0P0_DESAS/102-389
C8W151_DESAS/167-438
C8W152_DESAS/18-286
C8W1Q1_DESAS/147-416
C8W4U3_DESAS/4-271
C8W5J1_DESAS/11-278
C8W5J2_DESAS/183-451
C8W7M2_ATOPD/96-376
C8WDW0_ZYMMN/27-298
C8WHY0_EGGLE/74-355
C8WIR5_EGGLE/190-458
C8WIR6_EGGLE/11-273
C8WJ89_EGGLE/60-275
C8WLJ2_EGGLE/90-370
C8WLY5_EGGLE/68-365
C8WNJ5_EGGLE/87-373
C8WRF5_ALIAD/178-446
C8WRG4_ALIAD/7-272
C8WSX2_ALIAD/94-420
C8WSY9_ALIAD/80-364
C8WVV5_ALIAD/91-380
C8WXK2_ALIAD/11-274
C8WY72_ALIAD/123-384
C8WYM2_ALIAD/96-422
C8WYP3_ALIAD/80-364
C8X1M7_DESRD/113-393
C8X268_DESRD/194-463
C8X3E6_DESRD/394-666
C8X4H7_DESRD/79-283
C8X4H8_DESRD/4-272
C8X4Q7_DESRD/191-459
C8X565_DESRD/219-487
C8X8Q3_NAKMY/89-376
C8X975_NAKMY/61-339
C8XFV1_NAKMY/69-346
C9A2L0_ENTGA/10-271
C9A706_ENTCA/153-421
C9A707_ENTCA/46-363
C9AAV6_ENTCA/9-270
C9AIX8_ENTFC/16-278
C9ARF6_ENTFC/16-278
C9AYU6_ENTCA/9-270
C9B2R2_ENTCA/117-389
C9B7N4_ENTFC/16-278
C9BFN6_ENTFC/16-278
C9BMF8_ENTFC/16-278
C9BXQ0_ENTFC/16-278
C9BZX8_ENTFC/122-396
C9C509_ENTFC/16-278
C9C8B4_ENTFC/122-396
C9CFA0_ENTFC/16-278
C9CM69_ENTCA/9-270
C9CRB9_ENTCA/117-389
C9CZL1_9RHOB/127-407
C9D4U3_9RHOB/14-130
C9D4U4_9RHOB/1-80
C9KK05_9FIRM/8-312
C9KK06_9FIRM/10-278
C9KLU1_9FIRM/105-385
C9L433_RUMHA/66-346
C9LPW0_9FIRM/13-282
C9LPW1_9FIRM/5-271
C9LRS9_9FIRM/45-316
C9LRT0_9FIRM/8-271
C9LWN6_9FIRM/15-295
C9M2M1_LACHE/8-269
C9M555_9BACT/107-373
C9M9C5_9BACT/1-272
C9MD37_HAEIF/127-396
C9MJC3_HAEIF/127-396
C9N0N1_9FUSO/35-316
C9NLH6_9VIBR/119-387
C9NN06_9VIBR/186-455
C9NN80_9VIBR/6-271
C9NN81_9VIBR/4-272
C9NNB0_9VIBR/186-454
C9NP40_9VIBR/69-349
C9NQW2_9VIBR/143-423
C9NW96_9VIBR/92-372
C9P1H8_VIBME/187-456
C9P1R0_VIBME/128-396
C9P2P4_VIBME/4-270
C9P2P5_VIBME/3-272
C9P2U3_VIBME/186-454
C9P9T9_VIBFU/186-454
C9PA96_VIBFU/13-270
C9PA97_VIBFU/4-272
C9PDZ6_VIBFU/87-367
C9PJP6_VIBFU/128-396
C9PL14_VIBFU/187-456
C9PLP3_VIBFU/133-413
C9PQ20_9PAST/128-397
C9PRL5_9PAST/70-350
C9Q254_9VIBR/187-455
C9Q2E8_9VIBR/4-272
C9Q2E9_9VIBR/6-270
C9Q5C6_9VIBR/128-396
C9Q6L9_9VIBR/187-456
C9QC71_VIBOR/4-272
C9QC72_VIBOR/5-270
C9QCK3_VIBOR/188-457
C9QDM4_VIBOR/121-389
C9QDZ9_VIBOR/69-349
C9QEI3_VIBOR/92-372
C9QKZ0_VIBOR/139-419
C9QN47_VIBOR/186-454
C9QS49_ECOD1/86-354
C9QXF6_ECOD1/113-381
C9QZG9_ECOD1/10-266
C9R2W9_AGGAD/70-350
C9R3N9_AGGAD/1-59
C9R6I9_AGGAD/128-397
C9R937_AMMDK/10-278
C9R938_AMMDK/175-444
C9RCE6_AMMDK/89-370
C9RD47_AMMDK/91-371
C9REA1_METVM/148-387
C9REG8_METVM/165-431
C9RFL9_METVM/167-442
C9RKH5_FIBSS/107-375
C9RLV9_FIBSS/260-533
C9RN76_FIBSS/10-272
C9RPF7_FIBSS/81-260
C9RPF8_FIBSS/206-470
C9RPX9_FIBSS/5-271
C9RU76_GEOSY/177-445
C9RU77_GEOSY/6-273
C9RZ34_GEOSY/10-277
C9RZ64_GEOSY/38-280
C9SZQ7_9RHIZ/25-331
C9T903_9RHIZ/25-331
C9TI50_9RHIZ/1-302
C9U081_9RHIZ/25-331
C9U7Z6_BRUAB/24-330
C9UHT5_BRUAB/24-330
C9USI0_BRUAB/24-330
C9V0T1_BRUAB/24-330
C9V750_BRUNE/25-331
C9VDW6_9RHIZ/25-331
C9VNT6_BRUAB/25-331
C9W9A9_9RICK/9-311
C9W9B0_9RICK/9-311
C9W9B1_9RICK/9-311
C9W9B2_9RICK/9-311
C9W9B3_9RICK/9-311
C9W9B4_9RICK/9-311
C9W9B7_9RICK/9-311
C9W9B8_9RICK/9-311
C9W9B9_9RICK/9-311
C9W9C0_9RICK/9-311
C9W9C1_9RICK/9-311
C9W9C2_9RICK/9-311
C9W9C3_9RICK/9-311
C9W9C4_9RICK/9-311
C9W9C5_9RICK/9-311
C9W9C6_9RICK/9-311
C9W9C7_9RICK/9-311
C9W9C8_9RICK/9-311
C9W9C9_9RICK/9-311
C9W9D0_9RICK/9-311
C9W9D1_9RICK/9-311
C9W9D2_9RICK/9-311
C9X0E6_NEIM8/12-276
C9X174_NEIM8/39-308
C9X175_NEIM8/3-272
C9X2V9_NEIM8/177-447
C9X6D6_SALTD/84-354
C9XGC9_SALTD/63-267
C9XRP6_CLODC/87-359
C9XSA9_CLODC/5-271
C9XSB6_CLODC/184-452
C9XVR3_CROTZ/106-374
C9XZW1_CROTZ/4-268
C9Y5Q7_CROTZ/12-210
C9Y5Q7_CROTZ/203-341
C9Y5Y9_9BURK/49-319
C9Y898_9BURK/220-487
C9YC05_9BURK/178-447
C9YD22_9BURK/375-646
C9YDZ0_9BURK/111-380
C9YF46_9BURK/3-272
C9YF47_9BURK/9-279
C9YGV2_9BURK/215-482
C9YRD9_CLODR/87-359
C9YRX4_CLODR/5-271
C9YRY1_CLODR/184-452
C9Z2H5_STRSW/58-336
C9ZGN3_STRSW/84-363
COMGA_BACHD/9-278
COMGA_BACSU/9-277
D0AAZ8_9RHIZ/21-338
D0AID7_ENTFC/16-278
D0ARZ8_ENTFC/16-278
D0ASB8_ENTFC/122-396
D0AVC9_BRUAB/25-331
D0B5R1_BRUME/25-331
D0BI79_BRUSU/25-331
D0BJG2_9LACT/6-278
D0BS84_9FUSO/3-261
D0BT43_9FUSO/47-315
D0BTC9_9FUSO/25-292
D0BYL1_9GAMM/23-110
D0C029_9GAMM/191-460
D0C156_9GAMM/207-475
D0C332_9GAMM/118-386
D0C3A6_9GAMM/4-272
D0C3A7_9GAMM/4-273
D0C5L0_ACIBA/207-475
D0C9S7_ACIBA/4-273
D0C9S8_ACIBA/4-272
D0CA57_ACIBA/118-386
D0CAX6_ACIBA/191-460
D0CFW6_ACIBA/24-110
D0CLM1_9SYNE/9-57
D0CLM2_9SYNE/3-94
D0CWZ3_9RHOB/129-409
D0D607_9RHOB/123-403
D0DEJ8_9LACO/8-269
D0DLN7_9LACO/8-270
D0DUT5_LACFE/6-269
D0DX30_9LACO/7-272
D0FPK2_ERWPY/112-380
D0FPL2_ERWPY/92-360
D0FVS4_ERWPY/11-273
D0FWG2_ERWPY/79-365
D0G933_BRUME/25-331
D0GMS1_9FUSO/9-285
D0GQR3_VIBMI/187-456
D0GTZ0_VIBMI/6-270
D0GTZ1_VIBMI/4-272
D0GU61_VIBMI/104-384
D0GUH9_VIBMI/187-455
D0GX10_VIBMI/128-396
D0GZX9_VIBMI/69-349
D0H1M1_VIBCH/5-270
D0H1M2_VIBCH/4-272
D0H2Z9_VIBCH/187-455
D0H564_VIBCH/187-456
D0H645_VIBCH/91-378
D0H9T0_VIBCH/128-396
D0HB78_VIBMI/172-442
D0HC32_VIBMI/7-270
D0HC33_VIBMI/1-130
D0HC91_VIBMI/187-455
D0HED2_VIBMI/69-349
D0HHD8_VIBMI/187-456
D0HHS9_VIBMI/142-422
D0HIY4_VIBMI/128-396
D0HK97_VIBCH/4-272
D0HK98_VIBCH/6-270
D0HM39_VIBCH/187-455
D0HPV9_VIBCH/128-396
D0HRQ8_VIBCH/91-378
D0HSM6_VIBCH/187-456
D0HVU6_VIBCH/187-456
D0HY79_VIBCH/4-272
D0HY80_VIBCH/6-270
D0HZE1_VIBCH/187-455
D0I1Z0_VIBCH/172-442
D0I312_VIBHO/139-407
D0I4P8_VIBHO/83-274
D0I4P9_VIBHO/1-246
D0I4V9_VIBHO/185-454
D0I539_VIBHO/186-454
D0I9B1_VIBHO/69-349
D0ICX7_9VIBR/187-455
D0IED3_9VIBR/128-396
D0IJR9_9VIBR/6-270
D0IJS0_9VIBR/4-272
D0IM42_9VIBR/187-456
D0ISV5_HELP1/32-320
D0IT81_HELP1/16-294
D0IU69_HELP1/15-290
D0IUZ7_COMT2/3-272
D0IUZ8_COMT2/25-279
D0IVZ4_COMT2/87-367
D0IWT2_COMT2/3-273
D0IZC1_COMT2/111-380
D0J041_COMT2/202-471
D0J0R7_COMT2/225-492
D0J7W1_COMT2/115-396
D0JFF5_YERPD/71-351
D0JG85_YERPD/45-313
D0JGX1_YERPD/121-389
D0JHC4_YERPD/129-396
D0JPX7_YERP1/71-351
D0JQP8_YERP1/45-313
D0JR09_YERP1/121-389
D0JRF6_YERP1/134-401
D0JZY9_HELP5/32-320
D0K191_HELP5/15-290
D0K5C5_STAAD/5-270
D0KFS6_PECWW/5-117
D0KGD6_PECWW/98-384
D0KHW4_PECWW/124-404
D0KKT5_PECWW/125-393
D0KL80_PECWW/6-272
D0KME7_PECWW/109-378
D0KPD0_SULS9/138-417
D0KRG9_SULS9/91-365
D0KSY7_SULS9/166-383
D0KUV6_SULS9/126-396
D0KV21_SULS9/204-454
D0KWK9_HALNC/127-395
D0KWZ9_HALNC/211-491
D0L136_HALNC/187-456
D0L177_HALNC/19-321
D0L1U0_HALNC/9-274
D0L1U1_HALNC/14-279
D0L1U2_HALNC/5-272
D0LED0_GORB4/59-343
D0LLW4_HALO1/214-482
D0LNY8_HALO1/15-276
D0LSU5_HALO1/8-274
D0LSU6_HALO1/184-453
D0LW34_HALO1/353-632
D0LZX5_VIBSE/105-385
D0MF09_RHOM4/734-1008
D0MF13_RHOM4/102-354
D0MKK2_RHOM4/236-510
D0P5E9_BRUSU/24-330
D0PED4_BRUSU/25-331
D0QMP0_ECOLX/16-316
D0QXJ9_PLAFA/68-208
D0QXK1_PLAFA/68-208
D0R500_LACJF/2-268
D0RCN1_9RHIZ/25-331
D0RPC2_9RICK/194-471
D0RPC6_9RICK/3-271
D0RXU0_9STRE/6-267
D0RZM1_ACICA/20-110
D0S0L6_ACICA/4-272
D0S0L7_ACICA/4-273
D0S228_ACICA/207-475
D0S5T2_ACICA/118-386
D0S673_ACICA/191-460
D0S8V6_ACIJO/3-272
D0S8V7_ACIJO/4-273
D0S9H3_ACIJO/35-283
D0SC11_ACIJO/207-475
D0SCP2_ACIJO/117-385
D0SDF9_ACIJO/193-462
D0SI54_ACIJU/207-475
D0SJ79_ACIJU/6-101
D0SKF3_ACIJU/4-272
D0SKF4_ACIJU/4-273
D0SPJ6_ACIJU/195-464
D0SQF5_ACIJU/118-386
D0SRI2_ACIJU/71-283
D0SRZ7_ACILW/117-385
D0STC7_ACILW/14-90
D0STL1_ACILW/207-475
D0SUA0_ACILW/4-272
D0SUA1_ACILW/3-271
D0SWK9_ACILW/31-293
D0SY56_ACILW/190-459
D0T002_ACILW/19-291
D0T4F0_ACIRA/4-273
D0T4F1_ACIRA/4-272
D0T5E4_ACIRA/206-475
D0T6A3_ACIRA/190-459
D0T732_ACIRA/118-386
D0UIQ2_AGGAD/10-319
D0UIW2_AGGAD/15-320
D0W391_NEICI/177-447
D0W4P4_NEICI/20-283
D0W5Z7_NEICI/40-308
D0W5Z8_NEICI/4-272
D0W834_NEILA/31-295
D0WCG9_NEILA/177-447
D0WD75_NEILA/39-307
D0WD76_NEILA/4-272
D0WGF7_9ACTN/91-371
D0WK43_9ACTO/68-349
D0WSX3_VIBAL/125-393
D0WVS3_VIBAL/4-272
D0WVS4_VIBAL/26-270
D0WXA4_VIBAL/154-423
D0WZ01_VIBAL/128-408
D0X253_VIBAL/186-454
D0X4T8_VIBHA/175-443
D0X522_VIBHA/125-393
D0X7Y6_VIBHA/20-270
D0X7Y7_VIBHA/4-272
D0X805_VIBHA/129-409
D0XA99_VIBHA/187-456
D0XAD5_VIBHA/186-454
D0YPI6_9ACTO/47-326
D0YTA4_9ACTO/1-277
D0YWB2_LISDA/188-457
D0YWI9_LISDA/4-270
D0YWJ0_LISDA/75-270
D0Z0Q7_LISDA/126-394
D0Z1T3_LISDA/187-455
D0Z549_LISDA/69-349
D0Z5H0_LISDA/17-289
D0Z5H9_LISDA/94-387
D0ZCL9_EDWTE/77-345
D0ZHM0_EDWTE/16-323
D0ZJX8_SALT1/84-354
D0ZWK6_SALT1/63-267
D0ZZL6_CHLPP/118-386
D1A217_THECD/83-369
D1A841_THECD/55-333
D1ACT6_THECD/107-387
D1AP42_SEBTE/19-288
D1ATB9_ANACI/11-313
D1AV78_STRM9/22-293
D1AVW5_STRM9/20-288
D1AYI3_STRM9/22-293
D1AZZ9_SULD5/4-275
D1B0C9_SULD5/25-286
D1B1U4_SULD5/206-476
D1B5J5_THEAS/8-276
D1B5J6_THEAS/186-454
D1BCQ3_SANKS/8-277
D1BE10_SANKS/57-335
D1BGY1_SANKS/180-448
D1BGY2_SANKS/24-291
D1BN08_VEIPT/41-271
D1BN09_VEIPT/8-276
D1BV92_XYLCX/55-333
D1BY33_XYLCX/96-388
D1BYY9_XYLCX/73-350
D1C0V2_XYLCX/155-447
D1C140_SPHTD/131-411
D1CG79_THET1/122-402
D1D250_9RHIZ/25-332
D1D4L6_NEIGO/11-276
D1D7T4_NEIGO/177-447
D1D8H5_NEIGO/39-308
D1D8H6_NEIGO/3-272
D1DBJ8_NEIGO/11-276
D1DDP5_NEIGO/177-447
D1DET8_NEIGO/39-308
D1DET9_NEIGO/3-272
D1DHX1_NEIGO/11-276
D1DK46_NEIGO/177-447
D1DL93_NEIGO/39-308
D1DL94_NEIGO/3-272
D1DN13_NEIGO/11-276
D1DRT1_NEIGO/177-447
D1DSN7_NEIGO/39-308
D1DSN8_NEIGO/3-272
D1DUU3_NEIGO/11-276
D1DY97_NEIGO/177-447
D1DZ52_NEIGO/39-308
D1DZ53_NEIGO/3-272
D1DZG2_NEIGO/3-272
D1DZG3_NEIGO/39-308
D1E1C7_NEIGO/11-276
D1E4X7_NEIGO/177-447
D1E7Q4_NEIGO/11-276
D1EB16_NEIGO/177-447
D1EBT3_NEIGO/39-308
D1EBT4_NEIGO/3-272
D1EBW6_NEIGO/24-305
D1EC96_NEIGO/3-272
D1EC97_NEIGO/39-308
D1EE47_NEIGO/9-165
D1EHK6_NEIGO/177-447
D1EJL7_9RHIZ/25-331
D1ESZ1_BRUME/25-331
D1F1Z0_BRUME/25-331
D1FDU6_9RHIZ/25-331
D1GM73_STAA0/5-270
D1KAN6_9GAMM/182-453
D1KBX3_9GAMM/1-233
D1LZH0_RHILV/17-321
D1N174_9BACT/176-444
D1N1B6_9BACT/463-655
D1N1B6_9BACT/5-273
D1N603_9BACT/4-271
D1N676_9BACT/109-378
D1N6Q0_9BACT/215-495
D1N6V2_9BACT/187-455
D1N6V3_9BACT/194-462
D1N9I8_9BACT/187-459
D1N9I9_9BACT/33-276
D1NHM0_HAEIF/1-108
D1NI48_CLOTM/98-386
D1NIG0_CLOTM/183-452
D1NJD8_CLOTM/67-347
D1NLC0_CLOTM/6-270
D1NMR3_CLOTM/106-272
D1NMR4_CLOTM/410-678
D1NVY0_9BIFI/7-288
D1P420_9ENTR/102-370
D1P840_9ENTR/17-315
D1PKW9_9FIRM/53-277
D1Q6G8_STAAU/5-270
D1QJ13_STAAU/5-270
D1QXN3_STAAU/5-270
D1RBB2_9CHLA/164-432
D1RC28_LEGLO/20-301
D1RE11_LEGLO/194-463
D1RFY4_LEGLO/119-387
D1RGT5_LEGLO/4-272
D1RHN9_LEGLO/16-324
D1RI41_LEGLO/12-270
D1RUG8_SEROD/5-272
D1RX34_SEROD/103-371
D1TQM3_YERPE/134-401
D1TRL9_YERPE/121-389
D1TSD6_YERPE/45-313
D1TT94_YERPE/71-351
D1VVV4_9FIRM/112-380
D1WDR0_9LACO/7-272
D1WFU4_9LACO/8-270
D1WN87_STAEP/3-265
D1XKP2_9ACTO/54-332
D1XQE0_9ACTO/84-363
D1Y3N0_9BACT/8-277
D1Y3N1_9BACT/130-398
D1Y9L6_PROAC/60-337
D1YCZ0_PROAC/144-430
D1YHI9_9LACO/1-268
D1YRP8_9FIRM/68-271
D1YRP9_9FIRM/8-276
D1YW24_METPS/145-390
D1YY77_METPS/314-589
D1Z1S2_METPS/146-417
D1Z2X2_METPS/309-589
D1ZW79_SORMK/4-107
D2A787_SHIF2/21-281
D2AKT5_FRATE/4-273
D2ANT6_FRATE/202-471
D2B2M9_STRRD/63-341
D2BD63_STRRD/85-371
D2BHX3_DEHSV/4-272
D2BIK5_DEHSV/5-272
D2BIU7_DEHSV/397-665
D2BIV5_DEHSV/11-273
D2BMW5_LACLK/7-268
D2BRX1_DICD5/10-309
D2BSR1_DICD5/125-393
D2BVT9_DICD5/63-271
D2BWJ3_DICD5/99-367
D2BWT6_DICD5/12-314
D2C469_THENR/18-278
D2C5G2_THENR/186-454
D2DXQ5_9BACT/11-279
D2EEY9_9EURY/319-604
D2EF61_9EURY/115-390
D2EK14_PEDAC/7-272
D2ES62_9STRE/6-267
D2F7H2_STAAU/10-210
D2FDL4_STAAU/5-270
D2FM83_STAAU/5-270
D2FVQ1_STAAU/10-210
D2G2B3_STAAU/5-270
D2G9L1_STAAU/10-210
D2GGP9_STAAU/5-270
D2GRU6_STAAU/5-270
D2L4D5_9DELT/15-285
D2L4E8_9DELT/6-272
D2L4F0_9DELT/49-280
D2L4Z0_9DELT/164-432
D2L5J1_9DELT/100-380
D2L7E9_9DELT/193-461
D2L7F6_9DELT/5-273
D2L7F7_9DELT/122-284
D2L8D4_9DELT/5-272
D2MPS1_9FIRM/99-379
D2MQD0_9FIRM/3-270
D2MUK4_CAMJE/155-422
D2MXJ0_CAMJE/9-315
D2MZR8_CAMJE/151-418
D2N7N5_STAA5/5-270
D2NBB1_ECOS5/113-381
D2NBR3_ECOS5/86-354
D2NMB5_ECOS5/8-266
D2NMF8_ECOS5/122-390
D2NR86_ROTMD/247-522
D2NS96_ROTMD/95-372
D2P1X1_LISM1/7-274
D2P323_LISM1/145-431
D2P3B2_LISM1/66-342
D2P4Q7_LISM2/7-274
D2P5V9_LISM2/145-431
D2PCK7_SULID/159-378
D2PE83_SULID/94-365
D2PEG4_SULID/126-396
D2PEM9_SULID/171-453
D2PHW0_SULID/155-432
D2PNE6_KRIFD/81-357
D2PW19_KRIFD/56-334
D2Q4N9_KRIFD/85-370
D2Q7S1_BIFDB/2-283
D2QX05_PIRSD/84-364
D2QYH0_PIRSD/22-290
D2QYW4_PIRSD/118-304
D2QZA7_PIRSD/193-461
D2QZD9_PIRSD/186-456
D2R0F7_PIRSD/88-368
D2R1U2_PIRSD/28-298
D2R422_PIRSD/42-314
D2R471_PIRSD/189-457
D2R472_PIRSD/6-274
D2R473_PIRSD/192-461
D2R8E4_PIRSD/96-376
D2R941_PIRSD/134-413
D2RCW0_GARV4/11-290
D2RE18_ARCPA/133-401
D2RE90_ARCPA/237-517
D2REP5_ARCPA/162-392
D2RHL0_ARCPA/136-408
D2RIL2_ACIFV/38-306
D2RKE2_ACIFV/106-386
D2RQ98_HALTV/169-431
D2RQJ9_HALTV/181-394
D2RYD9_HALTV/416-686
D2RYQ5_HALTV/186-458
D2S304_HALTV/272-548
D2S773_GEOOG/55-333
D2S7E8_GEOOG/101-394
D2SAY8_GEOOG/109-389
D2T507_ERWP6/112-380
D2T518_ERWP6/92-360
D2T6V1_ERWP6/7-268
D2T7Y5_ERWP6/79-365
D2TGP2_CITRI/85-354
D2TIT0_CITRI/72-352
D2TMH7_CITRI/106-374
D2TPB5_CITRI/46-330
D2TSY7_CITRI/4-268
D2TVE2_CITRI/18-324
D2U0W3_9ENTR/89-380
D2U1U1_9ENTR/83-349
D2U850_XANAP/226-494
D2UBN4_XANAP/197-466
D2UE03_XANAP/23-327
D2UEP6_XANAP/7-275
D2UEP7_XANAP/4-272
D2UFI0_XANAP/198-466
D2UFN3_XANAP/4-272
D2UMH0_STAAU/5-270
D2USG4_STAAU/5-270
D2V2G5_NAEGR/131-327
D2VJW7_NAEGR/250-392
D2YBG8_VIBMI/128-396
D2YBV1_VIBMI/69-349
D2YCW5_VIBMI/187-456
D2YE46_VIBMI/4-272
D2YE47_VIBMI/7-270
D2YHV7_VIBMI/187-455
D2YJ83_VIBMI/142-422
D2YK20_VIBMI/91-264
D2YK21_VIBMI/1-76
D2YL44_VIBMI/128-396
D2YM22_VIBMI/4-272
D2YM23_VIBMI/8-270
D2YM97_VIBMI/69-349
D2YMF0_VIBMI/187-456
D2YP49_VIBMI/142-422
D2YUH5_VIBMI/145-413
D2Z2W3_9BACT/130-398
D2Z437_9BACT/14-278
D2Z438_9BACT/188-457
D2Z9H9_9ENTR/85-353
D2ZAD5_9ENTR/113-381
D2ZK59_9ENTR/4-268
D2ZN48_METSM/103-380
D2ZP48_METSM/205-398
D2ZSZ4_NEIMU/16-346
D2ZTC1_NEIMU/178-448
D2ZX39_NEIMU/16-281
D2ZZY0_NEIMU/4-272
D2ZZY1_NEIMU/44-310
D3A1L6_NEISU/178-448
D3A2S3_NEISU/4-272
D3A5L2_NEISU/17-282
D3A9Y9_9CLOT/193-461
D3ABM2_9CLOT/2-96
D3AF54_9CLOT/50-329
D3AFJ4_9CLOT/14-288
D3ANQ3_9CLOT/5-273
D3ATK1_9CLOT/127-303
D3ATN3_9CLOT/2-105
D3AUE8_9CLOT/14-245
D3CXZ3_9ACTO/92-307
D3CY14_9ACTO/1-58
D3D1K2_9ACTO/76-354
D3D2M3_9ACTO/24-315
D3D6Y7_9ACTO/88-380
D3DG17_HYDTT/14-281
D3DGE0_HYDTT/103-371
D3DHE8_HYDTT/6-277
D3DI49_HYDTT/186-455
D3DKB9_HYDTT/95-363
D3E190_METRM/122-395
D3E3I9_METRM/166-416
D3E8T6_GEOS4/264-528
D3EFS5_GEOS4/63-343
D3EWU0_STAA4/5-270
D3F2D3_CONWI/78-361
D3FNV4_CAMJI/151-418
D3FPJ5_CAMJI/11-294
D3FUW0_BACPE/48-296
D3FUZ1_BACPE/9-277
D3FWA9_BACPE/6-274
D3FWB0_BACPE/179-448
D3G1J3_BACPE/217-477
D3GB84_XYLFA/1-118
D3GB85_XYLFA/1-118
D3GB86_XYLFA/1-118
D3GB87_XYLFA/1-118
D3GB88_XYLFA/1-118
D3GB92_XYLFA/1-118
D3GMM3_9ENTR/12-312
D3GUL4_ECO44/10-266
D3GVL9_ECO44/122-390
D3H485_ECO44/86-354
D3H6J8_STRM6/6-268
D3HBY0_STRG3/6-269
D3HLJ4_LEGLN/23-296
D3HP82_LEGLN/20-301
D3HPT8_LEGLN/12-270
D3HQS5_LEGLN/4-272
D3HRL4_LEGLN/119-387
D3HSR9_LEGLN/197-466
D3K118_THIFE/2-269
D3K119_THIFE/12-266
D3K483_BDEBA/5-271
D3K489_9DELT/6-271
D3KNF1_LISMO/7-275
D3L5I7_9BACT/191-459
D3L5I8_9BACT/8-279
D3LA75_OENOE/1-84
D3LA76_OENOE/1-49
D3LA77_OENOE/5-115
D3LG38_ENTFC/16-278
D3LQ34_MICLU/109-385
D3LQR8_MICLU/68-346
D3LW86_9FIRM/18-286
D3LW87_9FIRM/95-260
D3LYD7_9ACTO/76-353
D3M4J1_9ACTO/102-380
D3MCS3_PROAC/1-180
D3MD50_PROAC/148-433
D3MH53_PROAC/59-337
D3MIP4_PROAC/139-425
D3MJ66_PROAC/59-337
D3MSB2_9FIRM/85-354
D3MSK1_9FIRM/8-270
D3NQU0_AZOS1/107-387
D3NTR5_AZOS1/24-304
D3NZB0_AZOS1/155-421
D3PAC6_DEFDS/4-272
D3PBY3_DEFDS/5-272
D3PDA5_DEFDS/187-455
D3PDA6_DEFDS/4-273
D3PDQ1_DEFDS/184-452
D3PDV1_DEFDS/109-377
D3PEK7_DEFDS/196-470
D3PEP0_DEFDS/12-294
D3PKL7_MEIRD/4-273
D3PKU4_MEIRD/9-276
D3PKV2_MEIRD/11-280
D3PQI1_MEIRD/508-776
D3PQS2_MEIRD/171-439
D3PZ70_STANL/55-333
D3QCK9_STALH/5-269
D3QR55_ECOCB/21-281
D3QRC6_ECOCB/122-390
D3QYN4_ECOCB/122-390
D3R1J6_CLOB3/63-343
D3R3A5_BIFAB/183-464
D3RBF0_KLEVT/119-387
D3RBK0_KLEVT/86-354
D3RGP5_KLEVT/3-268
D3RMV1_ALLVD/3-272
D3RMV2_ALLVD/23-277
D3RPD6_ALLVD/4-271
D3RPD7_ALLVD/31-276
D3RRL0_ALLVD/226-494
D3RS82_ALLVD/244-514
D3RVK5_ALLVD/193-462
D3RWT9_FERPA/139-410
D3RYL9_FERPA/133-403
D3RYQ0_FERPA/167-436
D3RYX1_FERPA/132-404
D3S1X7_FERPA/131-402
D3S207_FERPA/150-391
D3S3B8_FERPA/150-411
D3S3M4_METSF/164-412
D3S521_METSF/166-431
D3S5F7_METSF/146-386
D3S7N3_METSF/163-437
D3SA29_THISK/40-309
D3SCV1_THISK/194-463
D3SE75_THISK/5-275
D3SE76_THISK/13-279
D3SE77_THISK/3-271
D3SGR1_THISK/16-313
D3SGS7_THISK/190-477
D3SGU8_THISK/141-408
D3SGV3_THISK/149-417
D3SIX6_DEHSG/4-272
D3SJJ6_DEHSG/5-272
D3SLP1_THEAH/7-275
D3SLX0_THEAH/2-274
D3SMA7_THEAH/94-362
D3SNL1_THEAH/186-455
D3SRR5_NATMM/413-683
D3STV2_NATMM/137-396
D3T0E8_NATMM/170-426
D3T8P1_THEIA/182-450
D3T8P2_THEIA/4-272
D3TB83_ACIB4/152-432
D3UIR1_HELM1/8-267
D3UJK8_HELM1/94-364
D3UMT1_LISSS/7-274
D3UV39_CHLTS/123-391
D3V480_XENBS/3-274
D3V4J9_XENBS/127-394
D3V8U8_XENNA/126-393
D3VKQ4_XENNA/4-274
D3XCD5_PAEPP/66-329
D3XNT3_HELPY/32-281
D4BF98_9ENTR/86-354
D4BGF6_9ENTR/85-268
D4BLT0_BIFBR/3-283
D4C0D4_PRORE/103-371
D4C716_9CLOT/87-375
D4CCF2_9CLOT/162-449
D4CCH3_9CLOT/41-320
D4CDV8_9CLOT/8-274
D4CNR6_9FIRM/67-347
D4CPS5_9FIRM/61-340
D4CTH1_9FUSO/1-259
D4CUK1_9FUSO/43-311
D4DM32_NEIEG/178-448
D4DS82_NEIEG/19-285
D4DVL3_NEIEG/4-272
D4DVL4_NEIEG/43-311
D4DX47_SEROD/102-370
D4E1R7_SEROD/5-273
D4EA49_SEROD/15-56
D4EF11_AGGAC/70-350
D4EFT6_AGGAC/128-397
D4EMZ5_ENTFA/12-274
D4ERF4_ENTFA/12-274
D4F272_EDWTA/72-341
D4FD34_9LACO/8-269
D4FJ40_STAEP/6-269
D4FQH9_STROR/6-267
D4FYR1_BACNA/9-277
D4GJU1_PANAM/93-362
D4GMB8_PANAM/5-273
D4GRW2_HALVD/136-392
D4GSL6_HALVD/338-621
D4GTC5_HALVD/289-565
D4GVL0_HALVD/164-437
D4GWC7_HALVD/462-732
D4GWN3_HALVD/221-497
D4GWZ0_HALVD/169-425
D4H2S6_DENA2/172-440
D4H3X8_DENA2/106-374
D4H7V7_DENA2/9-273
D4H9M3_PROAS/59-337
D4HEJ9_PROAS/139-425
D4HVT5_ERWAC/8-272
D4HZW2_ERWAC/92-360
D4HZX2_ERWAC/112-380
D4IAQ6_ERWAE/8-272
D4IG15_ERWAE/112-380
D4IG25_ERWAE/92-360
D4IGT8_ERWAE/104-376
D4IGU1_ERWAE/77-264
D4IGV0_ERWAE/19-307
D4IXH3_BUTFI/50-330
D4J0C2_BUTFI/8-289
D4J6P0_9FIRM/65-291
D4J6R0_9FIRM/1-57
D4JAS5_9FIRM/4-274
D4JBX8_9FIRM/169-456
D4JBX9_9FIRM/79-273
D4JE32_9FIRM/4-196
D4JIR5_9FIRM/4-271
D4JM45_9FIRM/8-285
D4JP78_9FIRM/191-459
D4JP79_9FIRM/4-270
D4JQ62_9FIRM/90-376
D4JQR2_9FIRM/4-275
D4JTI2_9FIRM/110-290
D4JW09_9FIRM/185-454
D4K4C3_9FIRM/57-277
D4KDN8_9FIRM/4-246
D4KDN9_9FIRM/41-307
D4KK18_9FIRM/10-282
D4KNI6_9FIRM/14-285
D4KRK9_9FIRM/11-279
D4KTU6_9FIRM/68-348
D4KV45_9FIRM/14-285
D4KWV6_9FIRM/48-230
D4L1P1_9FIRM/70-350
D4L1S5_9FIRM/10-282
D4L5L7_9FIRM/67-347
D4L8P2_9FIRM/80-301
D4LAF3_9FIRM/182-452
D4LAF4_9FIRM/1-274
D4LE90_9FIRM/11-277
D4LIR3_9FIRM/63-193
D4LIR4_9FIRM/1-111
D4LKD4_9FIRM/7-274
D4LR24_9FIRM/182-450
D4LR25_9FIRM/10-273
D4LXS1_9FIRM/7-276
D4M1B0_9FIRM/61-342
D4M777_9BACT/193-461
D4MA97_9BACT/151-419
D4MC89_9ENTE/12-274
D4MIH4_9FIRM/4-275
D4MJD8_9FIRM/185-454
D4MKM3_9FIRM/93-381
D4MM12_9FIRM/109-290
D4MU40_9FIRM/3-274
D4N0G3_9FIRM/51-289
D4N5H0_9BACT/22-295
D4PKH1_LISMO/7-275
D4PTJ4_LISMO/7-274
D4Q485_LISMO/7-275
D4QK08_ENTFC/8-270
D4QQ29_ENTFC/8-270
D4R1M8_ENTFC/8-270
D4R6B0_ENTFC/8-270
D4RIB5_ENTFC/8-270
D4RRS0_ENTFC/8-270
D4S006_9FIRM/24-283
D4S1D1_9FIRM/13-272
D4S1D2_9FIRM/191-459
D4S2W6_9FIRM/63-343
D4S6V0_9FIRM/11-272
D4S6V1_9FIRM/35-305
D4SME7_ENTFC/2-246
D4SQV4_9XANT/224-492
D4SU82_9XANT/4-271
D4SUQ5_9XANT/153-421
D4SV03_9XANT/200-469
D4SW99_9XANT/4-272
D4SWA0_9XANT/6-275
D4SY04_9XANT/29-300
D4T045_9XANT/115-383
D4T0G1_9XANT/10-326
D4T0I7_9XANT/1-300
D4T3N6_9XANT/4-271
D4T764_9XANT/153-421
D4T780_9XANT/115-383
D4T8K0_9XANT/6-275
D4T8K1_9XANT/4-272
D4T9F3_9XANT/1-245
D4TAX8_9XANT/224-492
D4TBJ1_9XANT/10-326
D4TEC7_9NOST/239-510
D4TEC8_9NOST/8-273
D4TU29_9NOST/230-501
D4TU31_9NOST/18-273
D4TWP1_9ACTO/63-340
D4U0G5_9ACTO/28-305
D4U2G6_9ACTO/67-127
D4U499_STAAU/5-270
D4UFT6_STAAU/5-270
D4UZD3_ENTFA/12-274
D4VYA7_ENTFC/8-270
D4W3E3_9FIRM/81-352
D4W5B9_9FIRM/5-273
D4W8W4_9FIRM/7-275
D4X456_9BURK/15-314
D4X474_9BURK/123-419
D4X477_9BURK/46-279
D4X8D2_9BURK/186-457
D4XAK6_9BURK/121-400
D4XAW4_9BURK/72-352
D4XBN3_9BURK/111-380
D4XG45_9BURK/90-370
D4XLY8_ACIHA/192-461
D4XMT9_ACIHA/159-427
D4XNG8_ACIHA/1-73
D4XNG9_ACIHA/4-203
D4XNH0_ACIHA/4-272
D4XPS1_ACIHA/1-246
D4Y2Y7_BACTR/133-276
D4Y317_BACTR/9-277
D4Y3P6_BACTR/69-273
D4Y3P7_BACTR/180-448
D4YGB5_9LACT/6-275
D4YLW4_9MICO/68-345
D4YMV7_9MICO/58-336
D4YN44_9MICO/95-374
D4YU67_9LACO/4-270
D4YY60_SPHJU/10-314
D4Z2K1_SPHJU/7-277
D4Z399_SPHJU/96-376
D4Z3K7_SPHJU/155-423
D4Z4I9_SPHJU/158-438
D4Z5C2_SPHJU/28-304
D4Z7C7_SPHJU/100-380
D4Z948_SPHJU/23-293
D4ZEB0_SHEVD/148-416
D4ZEJ8_SHEVD/191-460
D4ZEN0_SHEVD/187-456
D4ZH66_SHEVD/4-272
D4ZH67_SHEVD/7-272
D4ZHC4_SHEVD/102-382
D4ZJY1_SHEVD/93-373
D4ZTK6_SPIPL/39-307
D5A0P9_SPIPL/66-334
D5A452_SPIPL/5-276
D5A454_SPIPL/236-504
D5AFH0_STRGZ/7-268
D5AMY1_RHOCB/133-413
D5AWL6_RICPP/11-313
D5B1L1_YERPZ/57-337
D5B2D0_YERPZ/45-313
D5B2N7_YERPZ/121-389
D5B316_YERPZ/109-376
D5BQP3_PUNMI/185-455
D5BQQ1_PUNMI/9-276
D5BVJ9_NITHN/201-469
D5C120_NITHN/105-385
D5C399_NITHN/8-277
D5C3A0_NITHN/4-270
D5C3F2_NITHN/184-453
D5C4D9_NITHN/7-271
D5CA09_ENTCC/17-225
D5CDM2_ENTCC/97-382
D5CFC5_ENTCC/113-381
D5CH88_ENTCC/85-353
D5CLR2_SIDLE/14-283
D5CMQ2_SIDLE/120-390
D5CMU0_SIDLE/387-658
D5CND6_SIDLE/183-454
D5CNL1_SIDLE/189-457
D5CPI9_SIDLE/4-272
D5CPJ0_SIDLE/16-279
D5CRU2_SIDLE/3-272
D5CSX3_SIDLE/179-453
D5CTY9_SIDLE/210-478
D5CV37_ECOKI/86-354
D5D012_ECOKI/9-267
D5D0I8_ECOKI/122-390
D5D2A8_ECOKI/113-381
D5DJZ8_BACMD/26-282
D5DMH8_BACMD/10-277
D5DS82_BACMQ/26-282
D5DSA6_BACMQ/10-277
D5E6N8_METMS/334-608
D5E7B2_METMS/158-430
D5E8D8_METMS/191-398
D5EEB7_AMICL/171-440
D5EFI9_AMICL/93-373
D5EI07_CORAD/35-303
D5EIT3_CORAD/187-458
D5EJ54_CORAD/7-277
D5EJ67_CORAD/187-455
D5EJ68_CORAD/6-273
D5EJ69_CORAD/197-465
D5EPV6_CORAD/180-450
D5EQA9_CORAD/184-453
D5H2F0_LACCS/8-269
D5H8M9_SALRM/371-645
D5H8N2_SALRM/172-384
D5HEE4_9FIRM/63-343
D5HGV4_9FIRM/5-270
D5HGV5_9FIRM/191-459
D5K9I3_NEIGO/24-305
D5KSA6_PSEAE/8-312
D5LLA4_XYLFA/29-327
D5MF58_9BACT/87-273
D5MJH7_9BACT/194-462
D5MMG3_9BACT/5-269
D5MMG4_9BACT/187-455
D5N631_BACSU/8-277
D5N873_9BURK/103-383
D5NB16_9BURK/152-421
D5NDY8_9BURK/286-566
D5NER9_9BURK/87-367
D5NJL8_9BURK/52-321
D5NNJ5_9BURK/31-344
D5NQA6_9BURK/10-322
D5NR30_9BURK/18-324
D5NRR1_9BURK/21-308
D5NVI9_CORAM/57-339
D5P8T5_9MYCO/55-338
D5PZL0_CLODI/5-271
D5PZL7_CLODI/184-452
D5Q7I6_CLODI/87-359
D5QDN1_GLUHA/6-276
D5QDY5_GLUHA/23-293
D5QJU7_METTR/115-395
D5QPU0_METTR/202-470
D5QQW0_METTR/22-293
D5QR96_METTR/7-277
D5RCZ5_FUSNN/47-315
D5RF97_FUSNN/4-262
D5S0W7_CLODI/87-359
D5S1E5_CLODI/5-271
D5S1F2_CLODI/184-452
D5S9V0_STRPA/6-267
D5SML5_PLAL2/222-489
D5SPM8_PLAL2/188-456
D5SPM9_PLAL2/6-273
D5SPN0_PLAL2/185-453
D5SPP6_PLAL2/195-463
D5SRR5_PLAL2/34-302
D5SUE7_PLAL2/41-311
D5SVD3_PLAL2/56-322
D5SXS6_PLAL2/34-298
D5SYB7_PLAL2/85-365
D5SYM0_PLAL2/86-366
D5SZ96_PLAL2/180-450
D5T2P0_LEUKI/2-262
D5T5Z0_LEGP2/4-272
D5T6G6_LEGP2/24-296
D5T7J7_LEGP2/4-268
D5T8U6_LEGP2/23-296
D5T9V0_LEGP2/21-303
D5TCR1_LEGP2/118-386
D5TDB8_LEGP2/196-465
D5TFB2_BIFAV/67-348
D5TXM5_BACT1/8-277
D5U0J9_THEAM/159-440
D5U103_THEAM/187-408
D5U1R8_THEAM/130-403
D5U2W9_THEAM/176-445
D5UBL8_CELFN/13-277
D5UEQ9_CELFN/180-448
D5UER0_CELFN/88-271
D5UIB0_CELFN/94-379
D5UJM4_CELFN/72-350
D5UMK6_TSUPD/58-344
D5V1A2_ARCNC/100-370
D5V9M8_MORCR/171-440
D5VAA4_MORCR/6-278
D5VC38_MORCR/19-110
D5VKD5_CAUST/22-292
D5VMZ7_CAUST/137-417
D5VQY5_METIM/123-403
D5VR37_METIM/157-410
D5VT54_METIM/167-432
D5W030_CLOB2/143-410
D5W2R5_CLOB2/10-272
D5W743_BURSC/142-411
D5WDD0_BURSC/39-308
D5WDE6_BURSC/96-376
D5WNT5_BURSC/26-323
D5WNZ6_BURSC/314-602
D5WUN7_BACT2/54-275
D5WUR6_BACT2/9-279
D5WWH2_BACT2/174-443
D5WZ13_THIK1/231-498
D5X1X4_THIK1/4-273
D5X2M1_THIK1/19-290
D5X4E7_THIK1/4-272
D5X4E9_THIK1/34-278
D5X4J2_THIK1/200-469
D5X6W3_THIK1/114-382
D5X7N2_THEPJ/3-271
D5X7N3_THEPJ/187-455
D5XAH0_THEPJ/90-370
D5XAS5_THEPJ/67-347
D5XCQ4_THEPJ/96-383
D5XCW5_THEPJ/105-385
D5XNF7_MYCTU/20-304
D5Y9Q6_MYCTU/55-277
D5YLA5_MYCTU/20-304
D5YXS8_MYCTU/20-304
D5ZAN0_MYCTU/20-304
D5ZMJ8_MYCTU/20-304
D5ZQB7_9ACTO/118-404
D6A0G4_9ACTO/84-363
D6A7T1_9ACTO/59-337
D6ABB3_STRFL/80-358
D6AJD9_STRFL/84-363
D6AX64_9ACTO/69-347
D6B2I2_9ACTO/87-366
D6B6B2_9ACTO/95-381
D6BE81_9FUSO/23-292
D6BG29_9FUSO/28-296
D6BIH1_9FUSO/4-260
D6CK46_XANAP/11-327
D6CK87_XANAP/21-324
D6CKB1_XANAP/17-337
D6CMY5_THIS3/114-382
D6CPH3_THIS3/231-498
D6CR81_THIS3/4-272
D6CR83_THIS3/34-278
D6CRC8_THIS3/200-469
D6CU56_THIS3/2-270
D6CUJ0_THIS3/2-230
D6CUM6_THIS3/18-289
D6CVV5_THIS3/25-329
D6DAN5_BIFLO/2-161
D6DEB8_CLOSC/8-274
D6DTG8_ENTCL/83-352
D6DXR3_ENTCL/8-268
D6E0H8_9FIRM/85-371
D6E138_9FIRM/8-285
D6E3U8_9FIRM/4-271
D6E5X6_9FIRM/4-270
D6E5X7_9FIRM/191-459
D6E853_9ACTN/7-273
D6E854_9ACTN/192-460
D6E8Z2_9ACTN/6-275
D6EFQ1_STRLI/52-338
D6EQI2_STRLI/115-393
D6EXM5_STRLI/84-363
D6FTR9_MYCTU/20-304
D6GJ38_9ENTR/3-268
D6GMC6_9ENTR/119-387
D6GMH7_9ENTR/86-354
D6GRW0_FILAD/110-380
D6GS69_FILAD/7-271
D6GS70_FILAD/180-448
D6GUA6_9EURY/116-393
D6GVT4_9EURY/5-179
D6GX06_9EURY/116-393
D6H0B3_STAAU/10-210
D6H5L7_NEIGO/177-447
D6HB51_NEIGO/39-308
D6HB52_NEIGO/3-272
D6HB79_NEIGO/17-282
D6HHA6_STAAU/10-210
D6HMB7_9FIRM/2-272
D6HMB8_9FIRM/2-276
D6HMW0_9FIRM/2-272
D6HMW1_9FIRM/182-450
D6I0S7_ECOLX/12-266
D6I0V5_ECOLX/121-389
D6I500_ECOLX/86-354
D6ID45_ECOLX/21-281
D6IDN9_ECOLX/122-390
D6II66_ECOLX/86-354
D6IK12_ECOLX/86-354
D6IT02_ECOLX/122-390
D6IUV3_ECOLX/9-266
D6J0W6_STAAU/10-210
D6J5W6_ECOLX/86-354
D6JF75_ECOLX/10-266
D6JFA3_ECOLX/122-390
D6JGA9_ECOLX/113-381
D6JI10_NEIGO/39-308
D6JI11_NEIGO/3-272
D6JJY8_NEIGO/177-447
D6JN91_NEIGO/17-282
D6JR30_ACIG3/14-101
D6JS23_ACIG3/4-272
D6JS24_ACIG3/4-273
D6JU97_ACIG3/207-475
D6JV98_ACIG3/191-460
D6JW48_ACIG3/117-385
D6JZL5_9ACTO/84-363
D6K960_9ACTO/100-327
D6KI77_9FIRM/62-271
D6KI78_9FIRM/10-278
D6KND2_9FIRM/63-271
D6KND3_9FIRM/10-278
D6KVN9_SCAIO/9-288
D6KXF9_9NEIS/180-450
D6KYH1_9NEIS/4-272
D6KYH2_9NEIS/78-347
D6L0I8_9NEIS/51-273
D6L2D7_9NEIS/1-155
D6L338_9NEIS/18-260
D6L3B8_9NEIS/17-99
D6L691_PARDN/4-285
D6L7N1_9FUSO/3-261
D6L8C4_9FUSO/47-315
D6LCU5_9FUSO/25-292
D6LDG8_9FUSO/43-311
D6LIZ4_9FUSO/1-259
D6LR91_9RHIZ/24-330
D6LYA3_STAAU/5-270
D6M291_9ACTO/118-396
D6M5V1_9ACTO/83-362
D6PBI4_9ARCH/134-412
D6PCB9_9BACT/203-471
D6PLQ3_STRSA/6-268
D6S5T5_9LACO/7-272
D6S8S6_PEPMA/45-313
D6SJ71_STAAU/5-270
D6SKP2_9DELT/175-441
D6SKS3_9DELT/186-454
D6SLW3_9DELT/204-476
D6SNG9_9DELT/182-451
D6SRQ2_9DELT/191-459
D6STE2_9DELT/4-272
D6STE3_9DELT/9-283
D6SWP9_GARVA/11-290
D6T193_GARVA/11-290
D6T7N9_STAAU/5-270
D6UA13_STAAU/5-270
D6UTZ0_9BACT/58-299
D6UWS4_9BACT/157-431
D6V0X4_9BRAD/27-298
D6V3U6_9BRAD/128-408
D6V4H4_9BRAD/22-293
D6V509_9BRAD/6-277
D6XPB0_HELPV/32-320
D6XRS4_HELPV/15-290
D6XT15_BACIE/179-447
D6XT16_BACIE/15-274
D6XW43_BACIE/8-278
D6Y2Y5_THEBD/86-359
D6YDZ6_CHLT5/123-391
D6YG41_CHLT7/123-391
D6YIQ9_CHLT0/123-391
D6YLD2_CHLTG/123-391
D6YN44_CHLT1/123-391
D6YT55_WADCW/159-427
D6YYS0_CHLT9/123-391
D6Z053_DESAT/405-682
D6Z1Q1_DESAT/86-366
D6Z1V8_DESAT/227-496
D6Z2J1_DESAT/4-271
D6Z3R2_DESAT/14-282
D6Z6F7_DESAT/119-387
D6Z6J2_DESAT/182-462
D6Z6V5_DESAT/233-500
D6Z765_DESAT/190-458
D6ZC75_SEGRD/58-342
D6ZIC0_MOBCV/15-290
D6ZK13_MOBCV/47-326
D6ZN86_STRP0/6-268
D6ZXI3_BIFLJ/20-300
D7ADJ8_GEOSK/7-273
D7AE75_GEOSK/137-405
D7AEI3_GEOSK/344-439
D7AEI4_GEOSK/4-273
D7AIS6_GEOSK/188-457
D7AIS7_GEOSK/4-269
D7AJL4_GEOSK/190-464
D7AKY3_GEOSK/256-527
D7AM57_GEOSK/4-273
D7ANR3_THEM3/182-450
D7ANR4_THEM3/4-272
D7AQG3_THEM3/87-368
D7B241_NOCDD/100-385
D7B950_NOCDD/54-330
D7BAJ3_MEISD/9-276
D7BAJ4_MEISD/511-779
D7BBB1_MEISD/11-279
D7BHD5_MEISD/4-273
D7BJL9_MEISD/461-728
D7BJM0_MEISD/78-298
D7BJV3_ARCHD/69-347
D7BL68_ARCHD/52-335
D7BRY3_STRBB/84-363
D7BUA7_STRBB/95-380
D7CG51_STRBB/71-207
D7CG63_STRBB/1-106
D7CKF0_SYNLT/235-502
D7CMM3_SYNLT/191-459
D7CMM6_SYNLT/101-326
D7CPP4_SYNLT/99-379
D7CRF2_TRURR/2-267
D7CSM8_TRURR/506-774
D7CSM9_TRURR/8-276
D7D2P8_GEOSC/178-446
D7D2P9_GEOSC/6-273
D7D3J1_GEOSC/10-277
D7D3M0_GEOSC/38-280
D7D8I8_STAHD/155-437
D7D9X0_STAHD/145-418
D7DC98_STAHD/186-399
D7DE43_CHLTD/123-391
D7DHB2_CHLTL/123-391
D7DHY1_METS0/185-454
D7DIH7_METS0/7-275
D7DJ64_METS0/178-452
D7DKS2_METS0/187-455
D7DMD4_METS0/176-450
D7DN48_METS0/192-461
D7DN77_METS0/214-481
D7DNL3_METS0/4-271
D7DNL4_METS0/35-279
D7DNU3_METS0/198-472
D7DP24_METS0/10-279
D7DUY4_METV3/171-442
D7DV59_METV3/160-412
D7DV87_METV3/157-438
D7DVM7_NOSA0/67-334
D7DWD0_NOSA0/9-274
D7DWD2_NOSA0/235-504
D7E5W1_METEZ/154-397
D7E7V3_METEZ/171-445
D7E882_METEZ/311-585
D7E9J6_METEZ/143-414
D7EWW8_MYCTU/20-304
D7FBX3_HELP3/14-290
D7FCZ7_HELP3/9-292
D7FD40_HELP3/16-294
D7FDL8_HELP3/32-320
D7GGA2_PROFC/54-332
D7GGQ2_PROFC/223-508
D7GKJ9_ECOLX/105-388
D7GKV2_ECOLX/90-374
D7GS04_9FIRM/66-345
D7GV53_9FIRM/32-303
D7H5G9_BRUAB/25-331
D7HDA7_VIBCH/187-455
D7HDG5_VIBCH/4-272
D7HDG6_VIBCH/6-270
D7HEJ1_VIBCH/187-456
D7HG13_VIBCH/128-396
D7HG51_VIBCH/81-361
D7HLA7_VIBCH/91-378
D7HQ28_VIBCH/187-456
D7HQR2_VIBCH/128-396
D7HSB2_VIBCH/6-270
D7HSB3_VIBCH/4-272
D7HSG8_VIBCH/187-455
D7HTW0_PSESS/213-481
D7HUB0_PSESS/3-270
D7HVJ2_PSESS/28-329
D7HZG0_PSESS/72-272
D7I198_PSESS/206-474
D7I5D5_PSESS/86-366
D7JHS2_ECOLX/86-354
D7JNS7_ECOLX/12-312
D7JS96_ECOLX/9-266
D7JSZ4_ECOLX/122-390
D7MYZ7_9NEIS/25-281
D7N3J2_9NEIS/178-448
D7N4K7_9NEIS/19-324
D7N4T3_9NEIS/4-272
D7N4T4_9NEIS/42-345
D7N654_9FIRM/116-384
D7RTX5_KLEOX/8-312
D7UKL1_LISMO/7-275
D7V025_LISGR/9-277
D7V1E4_LISGR/72-341
D7V2C1_9LACO/12-275
D7VBB7_LACPL/7-272
D7VLT8_9SPHI/110-378
D7WBC1_9CORY/55-337
D7WVZ5_9BACI/19-287
D7WW46_9BACI/13-282
D7WXV1_9BACI/7-274
D7XC84_ECOLX/9-266
D7XCE1_ECOLX/122-390
D7XDW8_ECOLX/86-354
D7XL13_ECOLX/113-381
D7XLJ5_ECOLX/63-246
D7XR46_ECOLX/86-354
D7XS66_ECOLX/122-390
D7XTP8_ECOLX/9-266
D7XWP5_ECOLX/90-374
D7Y3E6_ECOLX/113-381
D7Y6Z5_ECOLX/86-354
D7YBA4_ECOLX/12-266
D7YFL5_ECOLX/86-354
D7YGY8_ECOLX/1-233
D7YKR5_ECOLX/40-266
D7YTR6_ECOLX/122-390
D7YXM0_ECOLX/113-381
D7YXQ1_ECOLX/9-267
D7Z611_ECOLX/86-354
D7ZAV0_ECOLX/16-316
D7ZH88_ECOLX/18-324
D7ZKG5_ECOLX/86-354
D7ZM47_ECOLX/8-266
D7ZP15_ECOLX/7-267
D7ZYT1_ECOLX/86-354
D7ZZ03_ECOLX/122-390
D8A011_ECOLX/113-381
D8A0R2_ECOLX/18-324
D8A9I4_ECOLX/33-240
D8A9Z3_ECOLX/86-354
D8AED1_ECOLX/143-381
D8AFT4_ECOLX/9-319
D8AFW7_ECOLX/12-266
D8AH32_ECOLX/18-324
D8AHI3_ECOLX/113-381
D8AKH0_ECOLX/10-266
D8AR59_ECOLX/86-354
D8ARF9_ECOLX/31-318
D8ATP3_ECOLX/122-390
D8AX46_ECOLX/10-266
D8AYK2_ECOLX/113-381
D8B1T2_ECOLX/86-354
D8B809_ECOLX/122-390
D8BAK5_ECOLX/16-316
D8BBC5_ECOLX/39-246
D8BBN6_ECOLX/113-381
D8BI97_ECOLX/86-354
D8BMI3_ECOLX/122-390
D8BMU7_ECOLX/143-381
D8BNJ4_ECOLX/50-267
D8BSW4_ECOLX/122-390
D8BTZ4_ECOLX/113-381
D8C0H9_ECOLX/4-314
D8C143_ECOLX/12-266
D8C3C5_ECOLX/86-354
D8C6R2_ECOLX/143-381
D8C6S3_ECOLX/23-309
D8C7I3_ECOLX/113-381
D8CD71_ECOLX/122-390
D8CFY6_ECOLX/9-267
D8CHX5_ECOLX/86-354
D8D125_COMTE/111-380
D8D1F8_COMTE/202-471
D8D544_COMTE/3-273
D8D5C4_COMTE/154-420
D8D6M0_COMTE/219-486
D8D9J3_COMTE/115-396
D8DA73_COMTE/87-367
D8DAE7_COMTE/25-279
D8DAE8_COMTE/3-272
D8E5H9_ECOLX/86-354
D8EBL3_ECOLX/122-390
D8EDR4_ECOLX/9-266
D8EHM2_ECOLX/12-266
D8EJF2_ECOLX/86-354
D8EU49_ECOLX/90-374
D8EVR1_9DELT/206-449
D8EXG7_9DELT/336-607
D8EYF8_9DELT/127-395
D8EYV9_9DELT/252-525
D8F670_9DELT/370-641
D8F7P5_9DELT/389-660
D8FDX9_9DELT/4-271
D8FDY0_9DELT/12-282
D8FE24_9DELT/188-456
D8FI76_9FIRM/112-380
D8FRF9_LACDE/8-267
D8FXD0_9CYAN/155-428
D8FXM3_9CYAN/47-315
D8G3Y3_9CYAN/4-275
D8G3Y4_9CYAN/32-300
D8G8W9_9CYAN/69-337
D8GFG6_LACCZ/5-266
D8GP51_CLOLD/93-373
D8GQN5_CLOLD/128-396
D8GRF7_CLOLD/9-272
D8GVJ4_BACAI/10-278
D8HA13_BACAI/108-393
D8HAG6_BACAI/86-360
D8HBL4_STAAF/1-256
D8HK77_AMYMU/55-338
D8HTS8_AMYMU/127-395
D8HTS9_AMYMU/94-277
D8I535_AMYMU/82-374
D8IH79_LACFC/6-269
D8IK80_LACSC/5-269
D8IRT9_HERSS/75-272
D8IW85_HERSS/19-287
D8IZZ2_HERSS/120-406
D8IZZ8_HERSS/13-281
D8J4V2_HALJB/313-584
D8J7Q0_HALJB/143-399
D8JEQ0_ACISD/4-272
D8JEQ1_ACISD/4-273
D8JFT1_ACISD/207-475
D8JG45_ACISD/117-385
D8JHP5_ACISD/164-433
D8JNK9_ACISD/3-101
D8JQK0_HYPDA/177-445
D8JQZ5_HYPDA/127-407
D8K0G1_DEHLB/6-274
D8K0S9_DEHLB/4-274
D8K1N5_DEHLB/438-706
D8K1P2_DEHLB/49-273
D8K3W5_DEHLB/48-273
D8K5I7_NITWC/5-271
D8KA59_NITWC/184-453
D8KC43_NITWC/201-469
D8KCB0_NITWC/4-270
D8KFF3_LACLN/7-267
D8KK93_CORPF/58-339
D8L9X6_CAMFE/17-299
D8MC00_9ENTR/12-313
D8MHF2_LEUGT/2-262
D8MN61_ERWBE/90-359
D8MWJ5_ERWBE/6-272
D8N1F2_RALSO/91-371
D8N3H4_RALSO/10-326
D8N4I5_RALSO/131-400
D8N655_RALSO/183-465
D8N6X6_RALSO/3-271
D8N6X7_RALSO/12-280
D8N763_RALSO/100-380
D8N921_RALSO/183-457
D8NDY1_RALSO/91-371
D8NLM8_RALSO/131-400
D8NNB1_RALSO/98-378
D8NNN9_RALSO/183-465
D8NPF3_RALSO/13-280
D8NWE0_RALSO/131-400
D8NXM9_RALSO/98-378
D8NXY6_RALSO/183-465
D8NYQ6_RALSO/3-272
D8NYQ7_RALSO/14-279
D8P143_RALSO/174-448
D8P2X1_RALSO/174-448
D8P528_RALSO/91-371
D8P798_RALSO/167-441
D8P8D4_9BACT/165-436
D8PF22_9BACT/94-374
D8PGZ3_9BACT/191-465
D8PIP7_9BACT/5-271
D8PIP8_9BACT/5-272
D8UQL4_9MICC/77-355
D8URR3_9MICC/31-308
D8V3M4_ACTLG/102-375
D8X0C8_THESA/186-454
D8X0C9_THESA/3-271
D9CGV2_ECOLX/101-384
D9ILU0_STEMA/111-381
D9N7S1_STRPN/6-268
D9NEW3_STRPN/6-268
D9NNY9_STRPN/6-268
D9NVG0_STRPN/6-268
D9P1U2_STRPN/6-268
D9P404_ACTPL/70-350
D9P5Y8_ACTPL/124-391
D9PDV6_ACTPL/124-391
D9PEG9_ACTPL/70-350
D9PFH6_9ZZZZ/7-273
D9PFY6_9ZZZZ/17-283
D9PGH0_9ZZZZ/6-70
D9PGI0_9ZZZZ/5-275
D9PI03_9ZZZZ/187-455
D9PLW8_9ZZZZ/12-282
D9PLW9_9ZZZZ/4-271
D9PMH7_9ZZZZ/37-133
D9PMH8_9ZZZZ/1-187
D9PQJ0_PEPMA/11-279
D9PUJ1_METTM/141-415
D9PVP3_METTM/139-392
D9PZ83_ACIS3/177-435
D9PZY6_ACIS3/105-378
D9Q068_ACIS3/123-397
D9Q1I4_ACIS3/144-376
D9Q625_CORP1/58-339
D9QDZ1_CORP2/57-338
D9QKU4_BRESC/119-387
D9QL97_BRESC/189-469
D9QRY7_ACEAZ/6-270
D9QRY8_ACEAZ/186-454
D9QTM2_ACEAZ/107-387
D9R0X6_CLOSW/62-341
D9R6H0_CLOSW/150-436
D9R7Y8_CLOSW/82-369
D9R8T3_CLOSW/6-273
D9RAL6_CLOSW/87-374
D9RHJ1_STAAJ/5-270
D9RJZ6_STAAK/5-270
D9RXL7_THEOJ/198-466
D9RZA4_THEOJ/5-272
D9RZA5_THEOJ/188-456
D9S124_THEOJ/87-368
D9S7U5_FIBSS/137-405
D9S899_FIBSS/211-484
D9SAC3_FIBSS/82-260
D9SCH1_GALCS/381-652
D9SD16_GALCS/390-661
D9SD80_GALCS/4-272
D9SD81_GALCS/12-279
D9SGU1_GALCS/4-272
D9SH08_GALCS/211-478
D9SIZ5_GALCS/183-454
D9SJC9_GALCS/196-465
D9SL70_CLOC7/10-271
D9SLE1_CLOC7/21-287
D9T2M6_MICAI/87-372
D9T5H1_MICAI/124-421
D9T7G9_MICAI/61-338
D9TFK0_CALOO/4-272
D9TFK1_CALOO/192-460
D9TQ69_THETC/86-367
D9TQ90_THETC/186-454
D9TQ91_THETC/2-272
D9UJE2_9ACTO/1-129
D9UKA6_9ACTO/34-176
D9UMF1_9ACTO/52-338
D9V6C5_9ACTO/55-336
D9VWR8_9ACTO/84-363
D9W1E9_9ACTO/54-332
D9W4Y9_9ACTO/146-435
D9WBJ3_9ACTO/63-333
D9WJZ7_9ACTO/84-363
D9X3X5_STRVR/65-343
D9X873_STRVR/52-338
D9XCS8_STRVR/84-363
D9XRQ3_9ACTO/84-363
D9XXR2_9ACTO/86-372
D9Y1G9_9ACTO/1-119
D9Y821_9BURK/15-335
D9YGK3_9DELT/14-287
D9YGL4_9DELT/84-397
D9Z517_ECOLX/90-374
D9Z522_ECOLX/127-309
D9Z5P8_ECOLX/9-313
DHX16_CAEEL/286-408
E0DE54_9CORY/60-342
E0DPM3_9RHIZ/24-331
E0DYI1_9RHIZ/24-331
E0E3G1_9FIRM/1-268
E0E4I2_9FIRM/86-354
E0E750_ACTPL/70-350
E0E832_ACTPL/124-391
E0ED22_ACTPL/70-350
E0EE06_ACTPL/124-391
E0EJC6_ACTPL/70-350
E0EK84_ACTPL/124-391
E0EX05_ACTPL/70-350
E0EXZ5_ACTPL/124-391
E0F355_ACTPL/70-350
E0F463_ACTPL/124-391
E0F9F7_ACTPL/70-350
E0FAB6_ACTPL/124-391
E0FFI7_ACTPL/70-350
E0FGJ2_ACTPL/124-391
E0FLG3_ACTPL/70-350
E0FMG5_ACTPL/124-391
E0FRQ4_9THEO/73-351
E0FS56_9THEO/4-272
E0FS57_9THEO/182-450
E0G603_ENTFA/12-274
E0GCV9_ENTFA/12-274
E0GLR8_ENTFA/12-274
E0GRK2_ENTFA/12-274
E0H407_ENTFA/12-274
E0HH07_ENTFA/12-274
E0HMH5_9GAMM/6-272
E0HMH6_9GAMM/4-271
E0HRP2_9GAMM/187-456
E0HUA6_9GAMM/191-460
E0HUT8_9GAMM/146-414
E0HZS3_9BACT/184-454
E0I2D4_9BACT/3-271
E0I6U1_9BACL/64-344
E0I717_9BACL/126-405
E0IH85_9GAMM/4-271
E0IH86_9GAMM/6-272
E0ISN1_9GAMM/187-456
E0IT91_9GAMM/191-460
E0ITM5_9GAMM/146-414
E0IW36_ECOLW/122-390
E0IW61_ECOLW/12-266
E0IYS4_ECOLW/86-354
E0J3G3_ECOLW/90-374
E0J3H4_ECOLW/127-309
E0JF13_RHIME/117-397
E0JFG4_RHIME/13-317
E0JR89_RHIME/12-317
E0JRG5_RHIME/132-412
E0JXS6_RHIME/117-397
E0JY75_RHIME/13-317
E0K4F3_RHIME/132-412
E0K837_RHIME/22-327
E0KHF8_STRVO/93-378
E0KPA3_STRVO/143-433
E0KR55_STRVO/57-335
E0L2Q8_STRVO/87-366
E0LHI9_SPHCR/131-399
E0LIU9_SPHCR/158-438
E0LK23_SPHCR/96-376
E0LKK7_SPHCR/21-297
E0LLC9_SPHCR/13-309
E0LN95_SPHCR/100-380
E0LQT0_SPHCR/10-314
E0LWZ4_9ENTR/87-355
E0LY19_9ENTR/59-273
E0MM60_9RHOB/204-484
E0MV13_9CORY/65-347
E0N488_9ACTO/47-326
E0N589_9ACTO/15-290
E0N6A1_NEIME/177-447
E0NA01_NEIME/17-282
E0NCA9_NEIME/39-308
E0NCB0_NEIME/3-272
E0NFR9_PEDAC/7-272
E0NN69_9FIRM/107-375
E0P2P7_9FIRM/33-304
E0P2P8_9FIRM/7-273
E0P808_STAAU/5-270
E0PB47_STREI/6-269
E0PH38_STRGY/6-269
E0PTB6_STRMT/6-267
E0PYF5_STRPY/4-269
E0Q4C4_9STRE/6-267
E0Q9S3_9BIFI/2-283
E0QB53_CAMCO/19-288
E0QDB2_CAMCO/154-421
E0QGN0_9FIRM/160-296
E0QKB3_9FIRM/25-291
E0QKB4_9FIRM/194-462
E0QKM5_9FIRM/91-354
E0QNB2_9ACTO/47-326
E0QSQ6_9ACTO/1-277
E0QUG1_ECOLX/9-267
E0R3B3_ECOLX/86-354
E0R686_ECOLX/113-381
E0R6N3_ECOLX/122-390
E0R7G9_ECOLX/18-324
E0R999_9ENTR/17-324
E0R9J9_PAEP6/63-343
E0RAR9_PAEP6/261-528
E0RUC8_BUTPB/66-346
E0RYQ2_BUTPB/9-273
E0S3G5_BUTPB/157-264
E0S483_BUTPB/252-519
E0S499_BUTPB/296-576
E0S4R7_BUTPB/250-505
E0SAI5_DICD3/25-296
E0SEF4_DICD3/9-271
E0SG46_DICD3/114-382
E0SG60_DICD3/99-367
E0SJI9_DICD3/12-314
E0SPJ1_IGNAA/170-390
E0SPV2_IGNAA/132-400
E0SRR2_IGNAA/174-442
E0SRS9_IGNAA/115-390
E0SRU6_IGNAA/160-437
E0SYI0_STRZA/6-268
E0T9K2_EDWTF/77-345
E0TBQ1_PARBH/134-402
E0TDP1_PARBH/22-293
E0TFJ4_PARBH/22-293
E0TGA8_PARBH/134-414
E0TGX1_PARBH/22-293
E0TQM6_STRZ6/6-268
E0U419_BACPZ/8-277
E0U8P3_CYAP2/7-275
E0U9I9_CYAP2/241-510
E0UDH0_CYAP2/231-499
E0UF46_CYAP2/118-386
E0UP40_SULAO/172-440
E0UPH2_SULAO/26-285
E0UQL9_SULAO/108-397
E0URA2_SULAO/202-471
E0UTX0_SULAO/5-284
E0UU07_SULAO/170-438
E0UUY3_SULAO/181-449
E0WH25_ECOLX/23-309
E0WHR5_HELPY/32-320
E0WHU5_HELPY/32-320
E0WHX5_HELPY/32-320
E0WIC7_HELPY/32-320
E0WIF4_HELPY/32-320
E0WIX0_HELPY/32-320
E0WJ58_HELPY/32-320
E0WJE5_HELPY/32-320
E0WJK4_HELPY/32-320
E0WKP5_LISGR/72-341
E0WQL3_9ENTR/130-397
E0XQJ3_9GAMM/157-425
E0XUR2_9BACT/186-456
E1CIZ1_AGGAC/70-350
E1CK55_AGGAC/70-350
E1CTL2_VIBPA/125-393
E1CW10_VIBPA/187-456
E1CYL3_VIBPA/186-454
E1CZB5_VIBPA/69-349
E1D187_VIBPA/130-410
E1D1H3_VIBPA/25-270
E1D1H4_VIBPA/4-272
E1D6R4_VIBPA/187-456
E1D7B1_VIBPA/130-410
E1DB71_VIBPA/69-349
E1DDD3_VIBPA/186-454
E1DDN3_VIBPA/125-393
E1DFV6_VIBPA/25-270
E1DFV7_VIBPA/4-272
E1DI24_VIBPA/130-410
E1DKA8_VIBPA/69-349
E1DL82_VIBPA/125-393
E1DPF8_VIBPA/4-272
E1DPF9_VIBPA/25-270
E1DPP5_VIBPA/187-456
E1DQH6_VIBPA/186-454
E1DVJ2_LACRE/5-269
E1E8C4_STAAU/5-270
E1EA47_VIBPA/130-410
E1EES1_VIBPA/186-454
E1EFQ9_VIBPA/187-456
E1EK05_VIBPA/69-349
E1EL76_VIBPA/125-393
E1EM48_VIBPA/25-270
E1EM49_VIBPA/4-272
E1EPH2_ENTFA/12-274
E1FAE3_9THEO/73-351
E1FDY0_9THEO/182-450
E1FDY1_9THEO/4-272
E1FLG1_LOALO/478-574
E1H3Y2_STRPN/6-268
E1HF59_MYCTU/55-339
E1HH72_ECOLX/10-266
E1HHM2_ECOLX/113-381
E1HJP0_ECOLX/1-308
E1HPC4_ECOLX/1-57
E1HPC8_ECOLX/151-386
E1HPI8_ECOLX/86-354
E1I087_ECOLX/122-390
E1I3D0_ECOLX/6-266
E1I7R7_ECOLX/86-354
E1IA11_9CHLR/114-394
E1IBI6_9CHLR/104-368
E1IBI8_9CHLR/66-347
E1IHG1_9CHLR/58-338
E1IM64_ECOLX/12-266
E1IM92_ECOLX/122-390
E1IT07_ECOLX/86-354
E1IXK6_ECOLX/15-317
E1J657_ECOLX/86-354
E1J747_ECOLX/122-390
E1JB21_ECOLX/113-381
E1JDF9_ECOLX/9-266
E1JE18_ECOLX/90-374
E1JE31_ECOLX/63-246
E1JM37_9LACO/5-269
E1JX79_DESFR/5-272
E1JZJ6_DESFR/100-380
E1K0G1_DESFR/193-461
E1K0G8_DESFR/4-271
E1K0G9_DESFR/89-283
E1K0Z6_DESFR/219-487
E1K104_DESFR/152-420
E1K3C7_9EURY/9-236
E1K4W3_9EURY/162-426
E1K6B4_9EURY/166-405
E1K7R1_9FIRM/98-387
E1K8G0_9FIRM/193-461
E1K9D9_9FIRM/67-347
E1KAS9_9FIRM/421-689
E1KGC2_9FIRM/255-516
E1KH04_9FIRM/94-382
E1KHU5_9FIRM/102-382
E1KIG0_9FIRM/112-392
E1KIT6_9FIRM/4-271
E1KIT7_9FIRM/197-465
E1KJC1_9FIRM/11-273
E1KXA9_PEPMA/11-279
E1L3G1_9ACTN/108-388
E1L4Y0_9FIRM/3-266
E1L4Y1_9FIRM/9-276
E1L9A9_9FIRM/3-266
E1L9B0_9FIRM/9-276
E1LI38_STRMT/6-268
E1LMZ6_STRMT/6-268
E1LUN0_STRMT/6-268
E1M1X7_STRMT/6-268
E1M6V4_9STRE/6-267
E1MBL6_9ACTO/47-326
E1MBX6_9ACTO/1-277
E1MP04_9GAMM/193-462
E1MPA6_9GAMM/12-279
E1MPA7_9GAMM/185-398
E1MPP6_9GAMM/187-455
E1MQM5_9GAMM/3-270
E1MRW8_9GAMM/181-449
E1MU86_9GAMM/189-492
E1NBE0_9BIFI/2-283
E1NGG8_9LACO/8-269
E1NKP1_9LACO/8-269
E1NMU2_9LACO/8-269
E1NUL5_9LACO/8-269
E1NX02_9LACO/8-269
E1P3J9_NEILA/177-447
E1P3W3_NEILA/4-272
E1P3W4_NEILA/39-307
E1PBF5_ECOAB/9-267
E1PD39_ECOAB/122-390
E1PGU1_ECOAB/113-381
E1PJC0_ECOAB/86-354
E1PM77_CAMJM/155-422
E1PW52_HELPT/32-320
E1PXV7_HELPT/15-290
E1PYY7_HELPM/32-320
E1Q1Y9_HELPM/15-290
E1Q4G3_HELPP/14-290
E1Q5C8_HELPP/9-292
E1Q613_HELPP/32-320
E1Q984_HELPC/9-292
E1Q9B7_HELPC/15-290
E1QAP5_HELPC/32-320
E1QGL2_DESB2/151-419
E1QL86_DESB2/96-376
E1QPK2_VULDI/91-365
E1QPQ0_VULDI/120-402
E1QQD8_VULDI/157-405
E1QQI0_VULDI/106-377
E1QQP5_VULDI/142-396
E1QSP0_VULDI/148-398
E1QV41_VULDI/208-472
E1QVC3_VULDI/128-410
E1QZ55_OLSUV/93-373
E1REQ0_METP4/368-641
E1RFZ1_METP4/208-462
E1RG75_METP4/331-621
E1RI08_METP4/308-579
E1RIA2_METP4/180-394
E1RIA6_METP4/554-832
E1RJK2_METP4/233-508
E1RKN8_METP4/219-485
E1RL69_XYLFG/184-452
E1RML6_XYLFG/199-468
E1RNP3_XYLFG/4-271
E1RNP4_XYLFG/6-275
E1RS20_XYLFG/29-327
E1RYH9_ECOUM/122-390
E1RYL9_ECOUM/9-267
E1S473_ECOUM/113-381
E1S5B9_ECOUM/86-354
E1S6D6_HELP9/15-290
E1S824_HELP9/32-320
E1S9F0_HELP9/9-177
E1S9F1_HELP9/2-102
E1SDA8_PANVC/87-355
E1SDN6_PANVC/23-273
E1SL35_FERBD/139-407
E1SM27_FERBD/85-365
E1SN14_FERBD/187-456
E1SN78_FERBD/141-410
E1STA9_FERBD/6-273
E1STB0_FERBD/4-272
E1T0C7_THESX/73-351
E1T2T0_THESX/4-272
E1T2T1_THESX/182-450
E1T3W1_BURSG/161-430
E1TA10_BURSG/51-320
E1TAJ4_BURSG/87-367
E1TFE6_BURSG/98-378
E1TGS1_BURSG/281-561
E1TLN7_LACPS/7-272
E1UG55_LISML/7-275
E1UL08_BACAS/9-277
E1V3I4_HALED/187-455
E1V424_HALED/231-500
E1V5E9_HALED/121-389
E1VAP8_HALED/3-271
E1VIQ5_9GAMM/5-271
E1VJZ0_9GAMM/194-474
E1VLV0_9GAMM/212-480
E1VMK0_9GAMM/192-485
E1VPC6_9GAMM/194-463
E1VQG0_9GAMM/130-398
E1VR66_9GAMM/26-272
E1VR67_9GAMM/4-271
E1VUW6_ARTAR/69-347
E1VYL0_ARTAR/72-347
E1W1H9_HAEP3/123-392
E1W815_SALTS/84-354
E1WHN8_SALTS/63-267
E1WZ46_BACMS/195-463
E1WZD5_BACMS/10-279
E1X051_BACMS/9-284
E1X0Z0_BACMS/12-293
E1X2A1_BACMS/175-444
E1X2A2_BACMS/31-293
E1X2R9_BACMS/348-628
E1X4X5_BACMS/8-276
E1X5L7_BACMS/58-333
E1X9U1_HAEI1/127-396
E1XD95_STRZO/6-268
E1XM88_STRZN/6-268
E1XN86_STRZI/6-268
E1XXC7_LEGPN/4-272
E1XYS5_LEGPN/23-296
E1XZG2_LEGPN/4-268
E1XZX8_LEGPN/15-321
E1Y019_LEGPN/15-321
E1Y1X5_LEGPN/118-386
E1Y2H4_LEGPN/196-465
E1Y3P4_LEGPN/13-295
E1YB16_9DELT/84-355
E1YBH1_9DELT/175-443
E1YCT5_9DELT/176-444
E1YD72_9DELT/286-557
E1YDL2_9DELT/128-396
E1YFZ4_9DELT/12-282
E1YFZ5_9DELT/4-271
E1YJQ1_9DELT/145-413
E2CFF6_9RHOB/134-414
E2CS59_9RHOB/20-325
E2EAP7_KLEPN/8-312
E2JSR5_ECO57/86-354
E2K066_ECO57/21-281
E2K5F0_ECO57/123-391
E2K745_ECO57/86-354
E2KBM0_ECO57/21-281
E2KKS8_ECO57/123-391
E2KV05_ECO57/21-281
E2KV88_ECO57/86-354
E2L0P7_ECO57/123-391
E2MB61_PSESM/86-366
E2MH14_PSESM/206-474
E2MHB8_PSESM/187-456
E2MII6_PSESM/66-271
E2MKY7_PSESM/3-270
E2MLG8_PSESM/213-481
E2MLR4_PSESM/18-306
E2MMP5_PSESM/39-262
E2MMP8_PSESM/137-412
E2MQV1_FRANO/202-471
E2MS40_FRANO/1-264
E2MXX4_9CORY/64-347
E2NV60_9FIRM/6-275
E2P030_PASHA/124-394
E2P9Z8_PASHA/124-394
E2PCW3_NEIPO/177-447
E2PDL6_NEIPO/30-295
E2PH86_NEIPO/39-308
E2PH87_NEIPO/4-272
E2PLL4_9RHIZ/24-331
E2Q9P3_STRCL/54-332
E2QDT9_ECOLX/9-266
E2QF33_ECOLX/86-354
E2QFI3_ECOLX/113-381
E2S5R6_9CORY/60-342
E2SCW8_9ACTO/85-371
E2SDL5_9ACTO/110-390
E2SE76_9ACTO/71-346
E2SFI1_9ACTO/58-335
E2SJ23_9FIRM/4-272
E2SJQ9_9FIRM/5-273
E2SJR0_9FIRM/182-450
E2SLB5_9FIRM/4-274
E2SMZ0_9FIRM/5-276
E2SPE9_9FIRM/66-347
E2SSQ0_9RALS/91-371
E2SXQ2_9RALS/131-400
E2SYK4_9RALS/98-378
E2SZW4_9RALS/3-271
E2SZW5_9RALS/12-280
E2T4X4_9RALS/183-465
E2T598_9RALS/115-427
E2T5A9_9RALS/17-313
E2T6G0_MYCTU/69-353
E2TSI2_MYCTU/55-339
E2U411_MYCTU/55-339
E2U4U6_MYCTU/55-339
E2UFI4_MYCTU/55-339
E2V357_MYCTU/55-339
E2VNR7_MYCTU/55-339
E2W019_MYCTU/55-339
E2WB70_MYCTU/55-339
E2WN82_MYCTU/69-353
E2WR39_ECOLX/86-354
E2WX75_ECOLX/113-381
E2WYK9_ECOLX/122-390
E2WYN7_ECOLX/21-234
E2X2P4_SHIDY/23-309
E2X2Q2_SHIDY/143-381
E2X6X8_SHIDY/122-390
E2X707_SHIDY/21-234
E2XCS2_SHIDY/86-354
E2XUY6_PSEFL/197-465
E2XZE8_PSEFL/164-435
E2XZR7_PSEFL/7-272
E2Y0I4_PSEFL/190-458
E2Y1S3_ENTFA/12-274
E2YDQ8_ENTFA/12-274
E2YQ48_ENTFA/12-274
E2YTD5_ENTFA/12-274
E2Z5M8_ENTFA/12-274
E2ZDL8_9FIRM/81-266
E2ZDL9_9FIRM/21-286
E2ZIP4_9FIRM/109-290
E2ZSK0_PSEAE/89-369
E2ZTF8_PSEAE/189-458
E2ZV17_PSEAE/193-461
E2ZWJ6_PSEAE/127-395
E2ZY32_PSEAE/6-277
E3A1I9_PSEAE/213-481
E3A637_PSEAE/32-277
E3A638_PSEAE/3-271
E3B753_9MICO/67-345
E3B7J3_9MICO/45-323
E3BGX7_9VIBR/69-349
E3BIX6_9VIBR/121-389
E3BK68_9VIBR/69-349
E3BLF7_9VIBR/92-372
E3BLR4_9VIBR/33-272
E3BM20_9VIBR/188-457
E3BSL0_9LACO/8-269
E3BXY7_9LACO/8-269
E3BZE0_9LACO/8-269
E3C3W7_9LACO/8-269
E3CA80_9LACO/6-268
E3CEQ8_STRPA/6-267
E3CLX2_STRDO/9-271
E3CN38_STRVE/6-268
E3CXB5_9BACT/123-391
E3CYV0_9BACT/190-458
E3CYV1_9BACT/13-276
E3D3C7_NEIM7/18-282
E3D5A2_NEIM7/39-308
E3D5A3_NEIM7/3-272
E3D6P2_NEIM7/177-447
E3D7A5_GARV3/21-300
E3DDJ5_ERWSE/92-360
E3DDK6_ERWSE/112-380
E3DG81_ERWSE/5-237
E3DGR4_ERWSE/97-382
E3DHA7_ERWSE/79-365
E3DR87_HALPG/193-461
E3DR88_HALPG/45-275
E3DRI1_HALPG/182-450
E3DYK1_BACA1/9-277
E3E4H3_PAEPS/260-528
E3EDM1_PAEPS/63-343
E3EKD5_PAEPS/183-465
E3EKS8_PAEPS/48-160
E3EKT8_PAEPS/116-391
E3EQM3_BIFBS/3-284
E3ETY5_HYDTT/3-274
E3EWK7_HYDTT/14-281
E3F4R1_KETVY/22-293
E3FBJ4_CORP9/58-339
E3FG80_STIAD/8-276
E3FG81_STIAD/215-448
E3FH62_STIAD/38-317
E3FIM3_STIAD/130-401
E3FK31_STIAD/3-272
E3FRM9_STIAD/270-537
E3FZY2_STIAD/209-478
E3G249_ENTCS/113-381
E3G465_ENTCS/3-267
E3G6G0_ENTCS/105-388
E3G965_ENTCS/86-354
E3GIH7_EUBLK/6-274
E3GJ29_EUBLK/31-300
E3GQ42_EUBLK/7-271
E3GQ43_EUBLK/183-451
E3GSD2_HAEI2/127-396
E3GWQ8_METFV/136-391
E3GY97_METFV/135-410
E3H0J3_ROTDC/189-465
E3H4F7_ROTDC/77-355
E3H6V3_ILYPC/173-441
E3H9S6_ILYPC/197-465
E3H9S8_ILYPC/2-270
E3HA64_ILYPC/3-272
E3HAG3_ILYPC/4-274
E3HE22_ILYPC/17-286
E3HFZ4_ACHXA/90-370
E3HIR2_ACHXA/149-425
E3HIW0_ACHXA/207-487
E3HR20_ACHXA/111-380
E3HXM1_ACHXA/23-296
E3HYF5_ACHXA/205-491
E3HYG0_ACHXA/122-308
E3HZH7_RHOVT/23-293
E3HZL8_RHOVT/136-411
E3I3K3_RHOVT/22-293
E3I8N5_RHOVT/23-293
E3IFV5_GEOS0/180-448
E3IFV6_GEOS0/69-273
E3IH82_GEOS0/9-277
E3IHQ8_GEOS0/133-276
E3IL52_DESVR/30-272
E3IL59_DESVR/6-273
E3IL62_DESVR/191-459
E3ISK6_DESVR/258-538
E3J0V0_FRASU/109-387
E3J7E1_FRASU/72-348
E3KF29_PUCGT/64-192
E3MCQ1_CAERE/4-98
E3PCF7_ECOH1/86-354
E3PIM2_ECOH1/10-266
E3PJ85_ECOH1/122-390
E3PL10_ECOH1/113-381
E3PU53_CLOSD/183-451
E3PU54_CLOSD/4-272
E3PX21_CLOSD/7-272
E3R424_9LACO/8-269
E3UVF0_XYLFA/1-118
E3UVF1_XYLFA/1-118
E3UVF2_XYLFA/1-118
E3UVF3_XYLFA/1-118
E3UVF4_XYLFA/1-118
E3UVF5_XYLFA/1-118
E3XHZ4_ECOLX/21-234
E3XLH5_ECOLX/86-354
E3XU01_ECOLX/122-390
E3Y5Z8_SHIFL/21-234
E3YAD3_SHIFL/86-235
E3YFY8_LISMO/17-285
E3YPY5_9LIST/7-276
E3YYQ0_LISIN/14-282
E3Z7B4_LISIN/7-274
E3ZG63_LISIV/6-275
E3ZQ81_LISSE/7-274
E3ZYY2_LISSE/7-274
E4A3G3_PROAC/142-430
E4A4H8_PROAC/59-337
E4A4P7_PROAC/54-339
E4AB12_PROAC/157-446
E4AGH7_PROAC/139-424
E4AIB4_PROAC/1-91
E4AIB5_PROAC/86-250
E4AIG7_PROAC/60-337
E4AK73_PROAC/45-331
E4AKT0_PROAC/59-337
E4ARX5_PROAC/12-255
E4AVV0_PROAC/45-331
E4AWG5_PROAC/59-337
E4B093_PROAC/59-337
E4B0X6_PROAC/54-339
E4B603_PROAC/1-163
E4B735_PROAC/45-331
E4B7M6_PROAC/60-337
E4BDJ6_PROAC/157-446
E4BKC5_PROAC/1-91
E4BKC6_PROAC/86-250
E4BKH7_PROAC/60-337
E4BL61_PROAC/139-424
E4BNI7_PROAC/59-337
E4BSV0_PROAC/45-331
E4BUC3_PROAC/45-331
E4BV72_PROAC/59-337
E4BXU7_PROAC/13-301
E4C356_PROAC/59-337
E4C484_PROAC/54-339
E4CA29_PROAC/59-337
E4CAQ1_PROAC/54-339
E4CFR4_PROAC/59-337
E4CHW8_PROAC/45-331
E4CNY0_PROAC/59-337
E4CPQ2_PROAC/45-331
E4CXJ0_PROAC/45-331
E4CY63_PROAC/59-337
E4D300_PROAC/54-339
E4D3M4_PROAC/59-337
E4D9S7_PROAC/2-265
E4DFJ5_PROAC/45-331
E4DG68_PROAC/59-337
E4DLP2_PROAC/45-331
E4DMA5_PROAC/59-337
E4DUQ4_PROAC/54-339
E4DVA3_PROAC/59-337
E4DX32_PROAC/45-331
E4DYT0_PROAC/59-337
E4E5L5_PROAC/2-75
E4E673_PROAC/59-337
E4EAZ6_PROAC/45-331
E4EC57_PROAC/142-430
E4ECI8_PROAC/45-331
E4EE20_PROAC/59-337
E4EJR6_PROAC/45-331
E4ELN6_PROAC/59-337
E4ERP8_PROAC/45-331
E4ETV0_PROAC/59-337
E4EU52_PROAC/142-430
E4F1Y6_PROAC/59-337
E4F2R6_PROAC/45-331
E4F715_PROAC/59-337
E4F7N4_PROAC/45-331
E4FEU1_PROAC/59-337
E4FFK3_PROAC/5-110
E4FFK4_PROAC/45-203
E4FM60_PROAC/59-337
E4FMS9_PROAC/45-331
E4FTE0_PROAC/45-331
E4FTQ3_PROAC/59-337
E4G5X5_PROAC/45-331
E4G6J6_PROAC/59-337
E4G932_PROAC/6-291
E4GCR4_PROAC/59-337
E4GHX6_PROAC/59-337
E4GJ02_PROAC/70-355
E4GNF6_PROAC/59-337
E4GP65_PROAC/45-331
E4GR49_PROAC/35-203
E4GZK8_PROAC/45-331
E4H075_PROAC/60-337
E4H3S9_PROAC/45-331
E4H4F3_PROAC/59-337
E4H9V8_PROAC/142-430
E4HDJ6_PROAC/59-337
E4HE55_PROAC/45-331
E4HH48_PROAC/157-446
E4HIR6_PROAC/139-424
E4HKV6_PROAC/1-91
E4HKV7_PROAC/86-250
E4HL10_PROAC/60-337
E4HV34_PROAC/45-331
E4HVR4_PROAC/60-337
E4HZ08_PROAC/45-331
E4HZ82_PROAC/59-337
E4I7Q4_ENTFC/16-278
E4IDC1_ENTFC/16-278
E4INW0_ENTFC/16-278
E4IZ25_ENTFC/16-278
E4J5N8_ENTFC/16-278
E4JE05_ENTFC/16-278
E4K5W5_9FIRM/193-461
E4K5W6_9FIRM/5-274
E4KNK2_9LACT/6-276
E4KXM8_9FIRM/111-379
E4L691_9STRE/7-268
E4L9P6_9FIRM/12-281
E4L9P7_9FIRM/7-261
E4LDC8_9FIRM/22-271
E4LDC9_9FIRM/8-276
E4LJT8_9FIRM/10-290
E4LJX9_9FIRM/7-272
E4LJY0_9FIRM/27-296
E4LPB3_9CLOT/4-272
E4LQ88_9CLOT/4-274
E4LV09_9CLOT/5-276
E4LZS7_9CLOT/182-450
E4LZS8_9CLOT/5-272
E4M322_9FIRM/109-389
E4M328_9FIRM/80-362
E4M580_9FIRM/340-609
E4M582_9FIRM/8-275
E4MJN9_9FIRM/4-274
E4MMT4_9FIRM/85-365
E4MVF8_RHIME/22-327
E4N1Z9_KITSK/152-442
E4NDW4_KITSK/70-349
E4NL67_HALBP/137-394
E4NP48_HALBP/170-430
E4NPH6_HALBP/495-765
E4NQ31_HALBP/200-474
E4NRX7_HALBP/273-552
E4NSP3_HALBP/329-606
E4P054_BIFBP/3-284
E4P3Z5_ECO8N/86-354
E4P767_ECO8N/9-266
E4P7Z6_ECO8N/122-390
E4PBK1_ECO8N/113-381
E4PGE3_MARAH/366-637
E4PH70_MARAH/193-462
E4PIF3_MARAH/215-484
E4PL11_MARAH/3-271
E4PL12_MARAH/61-272
E4PM38_MARAH/126-394
E4PMQ2_MARAH/188-457
E4PRW2_MARAH/23-295
E4PRX1_MARAH/76-356
E4Q3R8_CALOW/4-272
E4Q3R9_CALOW/187-455
E4Q7B2_CALH1/183-451
E4Q7B3_CALH1/5-272
E4QBV6_CALH1/75-354
E4QJD8_METS6/178-447
E4QJP2_METS6/214-482
E4QJQ5_METS6/4-271
E4QJQ6_METS6/17-278
E4QK92_METS6/414-685
E4QL15_METS6/199-473
E4QM04_METS6/174-448
E4QNW0_METS6/174-442
E4QP37_METS6/6-274
E4QWK2_HAEI6/127-396
E4R0U7_BIFLM/20-300
E4R696_PSEPB/40-325
E4R6I6_PSEPB/110-378
E4RA87_PSEPB/174-448
E4RAL8_PSEPB/8-272
E4RBR6_PSEPB/205-473
E4RLD1_HALSL/182-450
E4RLG0_HALSL/5-274
E4RLG1_HALSL/186-454
E4S499_CALKI/193-461
E4S4A0_CALKI/5-274
E4S5Q9_CALKI/78-356
E4SB56_CALK2/192-460
E4SB57_CALK2/4-272
E4SES2_CALK2/75-353
E4SNG5_LACAR/8-270
E4ST14_STRTN/6-268
E4SXQ7_LACDN/8-268
E4TEJ3_CALNY/182-450
E4TFI1_CALNY/16-284
E4TFI2_CALNY/188-456
E4TIR1_CALNY/3-272
E4TIY3_CALNY/4-273
E4TWZ2_SULKY/8-275
E4TX37_SULKY/182-449
E4TXD8_SULKY/140-410
E4TXH8_SULKY/129-397
E4U178_SULKY/201-471
E4U229_SULKY/6-289
E4U5N1_OCEP5/506-774
E4U5N2_OCEP5/10-276
E4U639_OCEP5/4-273
E4U6Y6_OCEP5/173-442
E4UAI7_OCEP5/95-298
E4UAN8_OCEP5/185-460
E4UBZ9_LIBSC/129-409
E4VB34_BIFBI/3-284
E4VIW5_9HELI/122-391
E4VNV2_9HELI/2-234
E4WCK6_RHOE1/59-343
E4WG54_RHOE1/106-386
E4WLH8_LISDA/69-349
E4Z9S1_NEIL0/39-307
E4Z9S2_NEIL0/4-272
E4ZB99_NEIL0/177-447
E4ZE91_NEIL0/12-276
E5AJ59_CHLPS/119-387
E5AKF8_BURRH/144-413
E5ALI4_BURRH/112-381
E5B1U1_ERWAM/8-272
E5B8D9_ERWAM/92-360
E5B8E9_ERWAM/112-380
E5BE55_9FUSO/83-261
E5BFJ5_9FUSO/26-294
E5BI46_9FUSO/17-286
E5BIM9_9FUSO/89-357
E5BKD2_9FUSO/17-286
E5BN30_9FUSO/49-170
E5BN31_9FUSO/1-84
E5BPH2_9FUSO/122-390
E5BSZ2_9FUSO/3-183
E5BWG1_9FUSO/107-375
E5BZ66_9FUSO/80-261
E5C3F0_9FUSO/89-357
E5CMC2_STAHO/5-269
E5CRP7_9STAP/5-287
E5FR44_9GAMM/126-394
E5L732_EDWTA/21-322
E5QV01_STAAH/5-270
E5R6A0_STAAG/5-270
E5TA80_STAAU/5-270
E5TI88_STAAU/5-270
E5TV65_STAAU/5-270
E5U1N4_ALCXX/106-375
E5U6T1_ALCXX/119-387
E5UAN6_ALCXX/90-370
E5UB34_ALCXX/197-477
E5UIU6_NEIMU/19-324
E5UJX2_NEIMU/16-282
E5UK48_NEIMU/4-272
E5UK49_NEIMU/43-310
E5UL94_NEIMU/178-448
E5V145_9BACL/9-277
E5VJC6_9FIRM/3-101
E5VK26_9FIRM/58-296
E5VLL8_9FIRM/61-341
E5VPL8_9FIRM/2-156
E5VS20_9FIRM/10-284
E5VT54_9FIRM/184-452
E5VT56_9FIRM/4-268
E5VV01_9FIRM/61-327
E5W096_9BACI/9-277
E5WII9_9BACI/9-277
E5WQE9_9BACI/140-407
E5WRU8_9BACI/134-406
E5X8V4_9ACTN/190-458
E5X8V5_9ACTN/4-273
E5X902_9ACTN/60-275
E5XA62_9ACTN/90-370
E5XA79_9ACTN/68-365
E5XFZ5_9FIRM/61-342
E5XTS8_9ACTO/58-342
E5Y1A6_9BIFI/20-300
E5Y4E6_BILWA/193-461
E5Y6Y3_BILWA/21-293
E5Y6Z1_BILWA/85-376
E5Y901_BILWA/20-293
E5YBH8_BILWA/33-272
E5YBJ3_BILWA/191-460
E5YET6_9ENTR/71-351
E5YIU0_9ENTR/85-353
E5YJL7_9ENTR/5-272
E5YVN6_9BACL/269-528
E5Z3F3_9BACL/63-343
E5Z7W7_CAMJE/155-422
E5ZDB3_CAMJE/9-315
E5ZFC5_CAMJE/151-418
E5ZLA8_CAMJE/155-422
E5ZN07_ECOLX/9-267
E5ZQ83_ECOLX/122-390
E6A049_ECOLX/86-354
E6A1Q7_ECOLX/113-381
E6A4E9_ECOLX/86-354
E6A6I3_ECOLX/9-267
E6AAU1_ECOLX/113-381
E6ADV7_ECOLX/122-390
E6AK20_ECOLX/86-354
E6ANZ8_ECOLX/113-381
E6ARQ4_ECOLX/122-390
E6AWS9_ECOLX/90-374
E6AXB5_ECOLX/9-267
E6AXD9_ECOLX/63-246
E6B0B5_ECOLX/113-381
E6B7L1_ECOLX/86-354
E6BBC7_ECOLX/21-234
E6BGK0_ECOLX/9-266
E6BI74_ECOLX/113-381
E6BLB1_ECOLX/86-354
E6BR10_ECOLX/122-390
E6BRZ1_ECOLX/90-374
E6BS27_ECOLX/63-246
E6BWI0_PROAC/59-337
E6BX37_PROAC/45-331
E6C372_PROAC/59-337
E6C3R8_PROAC/45-331
E6CAJ1_PROAC/45-331
E6CE13_PROAC/59-337
E6CH92_PROAC/45-331
E6CHW5_PROAC/60-337
E6CQC3_PROAC/59-337
E6CR16_PROAC/45-331
E6CS84_PROAC/13-301
E6CYB8_PROAC/45-331
E6CZ33_PROAC/60-337
E6D720_PROAC/45-331
E6D7S5_PROAC/60-337
E6D869_PROAC/3-146
E6DDU0_PROAC/45-331
E6DE71_PROAC/59-337
E6DNS2_PROAC/54-339
E6DPF2_PROAC/59-337
E6DSN1_PROAC/45-331
E6DTA2_PROAC/59-337
E6DXW4_PROAC/142-430
E6E3R1_PROAC/54-339
E6E445_PROAC/59-337
E6E6U7_PROAC/59-337
E6E7H9_PROAC/45-331
E6E8Z6_PROAC/13-301
E6EEF3_PROAC/45-331
E6EF19_PROAC/59-337
E6ES12_ENTFA/12-274
E6F238_ENTFA/12-274
E6F8I8_ENTFA/12-274
E6FJ26_ENTFA/12-274
E6FP64_ENTFA/12-274
E6FTS4_ENTFA/12-274
E6G4U6_ENTFA/12-274
E6G962_ENTFA/12-274
E6GP70_ENTFA/12-274
E6GRT3_ENTFA/12-274
E6H2W6_ENTFA/12-274
E6HHF3_ENTFA/12-274
E6HNX2_ENTFA/12-274
E6HT25_ENTFA/12-274
E6I698_ENTFA/1-208
E6ICV2_ENTFA/12-274
E6ILF8_ENTFA/12-274
E6IXT5_ENTFA/12-274
E6J0Q6_STRAP/6-269
E6JAA7_9ACTO/95-377
E6JCZ7_9ACTO/116-396
E6JMG7_STAEP/6-269
E6JTA6_9SPIO/115-383
E6K2A9_PARDN/4-285
E6KJ24_STRSA/6-267
E6KSL3_9ACTO/2-42
E6KTG8_9ACTO/45-322
E6KUR3_9ACTO/63-341
E6KZA7_9PAST/127-397
E6L761_9PROT/105-370
E6L7Q0_CAMUP/174-442
E6LDT2_9ENTE/10-271
E6LKH0_9FIRM/88-367
E6LQI6_9FIRM/66-347
E6LTF7_9LACO/8-269
E6LWL2_9ACTO/47-326
E6M0A7_9ACTO/15-290
E6M238_9ACTO/15-290
E6M5G2_9ACTO/47-326
E6M789_STALU/23-287
E6MFU9_9FIRM/85-270
E6MKB9_9FIRM/32-302
E6MU33_NEIMH/39-308
E6MU34_NEIMH/3-272
E6MYQ4_NEIMH/177-447
E6N0A4_NEIMH/18-282
E6N2U1_9ARCH/371-603
E6N5N5_9ARCH/170-402
E6N7Y1_9ARCH/159-433
E6N8E6_9ARCH/161-434
E6NE67_HELPI/32-320
E6NFK6_HELPI/15-290
E6NGK4_HELPK/15-290
E6NJE3_HELPK/32-320
E6NM23_HELPL/15-290
E6NP10_HELPL/32-320
E6NQF0_HELPQ/9-292
E6NR63_HELPQ/32-320
E6NTE4_HELPQ/15-290
E6P8H2_9ARCH/373-605
E6PE32_9ZZZZ/20-278
E6PE33_9ZZZZ/18-282
E6PK03_9ZZZZ/114-382
E6PP74_9ZZZZ/24-153
E6PP99_9ZZZZ/129-194
E6PQ31_9ZZZZ/231-498
E6PRQ0_9ZZZZ/4-273
E6PTF7_9ZZZZ/204-473
E6PW30_9ZZZZ/26-279
E6PW32_9ZZZZ/3-270
E6PY01_9ZZZZ/9-287
E6PZV1_9ZZZZ/10-289
E6QB53_9ZZZZ/95-402
E6QB56_9ZZZZ/5-264
E6QB76_9ZZZZ/31-306
E6QCJ1_9ZZZZ/26-295
E6QCL7_9ZZZZ/26-301
E6QCZ0_9ZZZZ/178-447
E6QE80_9ZZZZ/98-378
E6QGR1_9ZZZZ/45-256
E6QGR4_9ZZZZ/213-482
E6QGS3_9ZZZZ/4-272
E6QGS4_9ZZZZ/13-271
E6QI38_9ZZZZ/162-436
E6QJG0_9ZZZZ/106-321
E6QMV7_9ZZZZ/20-302
E6QNU3_9ZZZZ/26-301
E6QPC3_9ZZZZ/46-346
E6QQH2_9ZZZZ/184-454
E6QRF7_9ZZZZ/183-452
E6QSL9_9ZZZZ/26-325
E6QVE8_9ZZZZ/88-395
E6RHR2_PSEU9/5-273
E6RI65_PSEU9/4-271
E6RJ05_PSEU9/181-450
E6RMX2_PSEU9/145-413
E6RUE3_CAMJS/151-418
E6RWX4_CAMJS/9-315
E6RZL9_CAMJC/155-422
E6S1C3_CAMJC/9-315
E6S2C3_HELPF/32-320
E6S2X6_HELPF/15-290
E6S653_INTC7/71-349
E6S8T1_INTC7/108-388
E6S988_INTC7/54-331
E6SHT2_THEM7/11-275
E6SHT4_THEM7/340-609
E6SL84_THEM7/80-362
E6SL90_THEM7/109-389
E6SXK5_SHEB6/165-432
E6SZI3_SHEB6/146-414
E6T3K6_SHEB6/187-456
E6T5N2_SHEB6/191-460
E6T7X6_SHEB6/6-272
E6T7X7_SHEB6/4-271
E6TIK2_MYCSR/55-340
E6TWY7_BACCJ/8-276
E6TZN9_BACCJ/6-273
E6TZP0_BACCJ/177-445
E6U2Z3_ETHHY/185-453
E6U2Z4_ETHHY/41-272
E6U5S9_ETHHY/82-372
E6UE05_RUMA7/5-273
E6UE06_RUMA7/184-453
E6UIV9_RUMA7/81-271
E6UJB3_RUMA7/95-377
E6ULZ0_CLOTL/6-270
E6UML0_CLOTL/67-347
E6UNR3_CLOTL/410-678
E6UNR4_CLOTL/81-272
E6UQH6_CLOTL/183-452
E6USJ8_CLOTL/98-386
E6UV77_VARPD/223-495
E6UWS6_VARPD/114-383
E6UZV7_VARPD/199-468
E6V0F6_VARPD/218-486
E6V167_VARPD/193-473
E6V4H8_VARPD/193-473
E6V4S0_VARPD/3-273
E6V556_VARPD/87-367
E6V9E5_VARPD/3-271
E6V9E6_VARPD/21-279
E6VK23_RHOPX/127-407
E6VLF7_RHOPX/26-297
E6VP32_RHOPX/22-293
E6VPJ7_RHOPX/27-298
E6VPW7_RHOPX/22-293
E6VYN7_DESAO/118-398
E6W3Q6_DESIS/5-273
E6W542_DESIS/116-384
E6W612_DESIS/189-458
E6W6Q8_DESIS/165-432
E6W7N2_PANSA/89-357
E6W8M9_PANSA/8-273
E6WQS4_PSEUU/198-467
E6WR53_PSEUU/117-385
E6WUB4_PSEUU/7-275
E6WUB5_PSEUU/4-272
E6WW91_PSEUU/4-270
E6WXD5_PSEUU/210-490
E6WY70_NITSE/132-400
E6WZI0_NITSE/4-274
E6X0W8_NITSE/6-272
E6X1X8_NITSE/209-477
E6XG84_SHEP2/235-448
E6XGB3_SHEP2/146-414
E6XH80_SHEP2/187-456
E6XHK6_SHEP2/6-272
E6XHK7_SHEP2/4-271
E6XQ12_SHEP2/191-460
E6YHI4_BARC7/19-334
E6YKE9_9RHIZ/1-234
E6YLF8_9RHIZ/19-334
E6YQQ3_9RHIZ/19-334
E6YU46_9RHIZ/5-276
E6YV84_9RHIZ/19-334
E6Z0R0_9RHIZ/16-331
E6Z1Y8_PSESS/28-329
E6Z1Z8_PSESS/28-329
E7A8A2_HAEIF/127-396
E7ACH4_HELFC/12-288
E7AFS0_HAEIF/127-396
E7AZR4_YERE1/8-288
E7B044_YERE1/45-312
E7B3E9_YERE1/119-387
E7B478_YERE1/110-377
E7BFK9_NEIMW/105-375
E7BG46_NEIMW/17-282
E7BH70_NEIMW/3-272
E7BH71_NEIMW/39-308
E7C4Z9_9BACT/186-456
E7CGE8_BACTU/137-387
E7FJC3_9BURK/29-300
E7FMT6_9LACO/6-270
E7FUA2_ERYRH/9-270
E7FV39_ERYRH/104-384
E7FY12_ERYRH/1-230
E7FYF5_9HELI/16-294
E7G0E3_9HELI/16-294
E7G102_9HELI/25-305
E7G360_9HELI/16-294
E7G3S2_9HELI/16-294
E7G3Z5_9HELI/6-286
E7G5X8_9FIRM/4-274
E7GCK2_9FIRM/182-450
E7GCK3_9FIRM/4-270
E7GCX1_9FIRM/6-273
E7GEK6_9FIRM/221-505
E7GEN1_9FIRM/11-280
E7GHU1_CLOSY/2-272
E7GK59_CLOSY/87-375
E7GR85_CLOSY/205-473
E7GR86_CLOSY/9-272
E7GRM4_CLOSY/43-322
E7GZG3_STRAP/6-269
E7GZW9_9BURK/151-431
E7H2J0_9BURK/11-327
E7H401_9BURK/75-355
E7H7F4_ECOLX/86-354
E7HG27_ECOLX/21-234
E7HRK8_ECOLX/21-234
E7HYB4_ECOLX/86-354
E7I130_ECOLX/112-402
E7I132_ECOLX/53-279
E7I7H7_ECOLX/17-234
E7I9H2_ECOLX/122-390
E7IEL5_ECOLX/86-354
E7IL76_ECOLX/21-234
E7IQJ3_ECOLX/122-390
E7IYD8_ECOLX/86-354
E7J6P6_ECOLX/23-309
E7J8I2_ECOLX/21-234
E7J8L0_ECOLX/122-390
E7JB27_ECOLX/63-304
E7JD09_ECOLX/86-354
E7JEJ1_ECOLX/112-402
E7JEJ3_ECOLX/41-266
E7JHJ0_ECOLX/86-354
E7JMQ8_ECOLX/122-390
E7JMV3_ECOLX/21-234
E7JXU4_SHISO/21-234
E7K3C1_SHISO/86-354
E7ME16_STAAU/5-270
E7MM70_9FIRM/31-294
E7MUM2_STAAU/5-270
E7N460_9FIRM/36-305
E7N461_9FIRM/7-272
E7N5Q7_9ACTO/68-346
E7N6W8_9ACTO/67-292
E7NCB9_9ACTO/85-371
E7P0I2_PSESG/187-456
E7P4A7_PSESG/109-378
E7P5H3_PSESG/57-272
E7P702_PSESG/195-463
E7PAP1_PSESG/86-366
E7PBQ0_PSESG/3-270
E7PCD3_PSESG/213-481
E7PD97_PSESG/20-308
E7PDV5_PSESG/25-313
E7PEE6_PSESG/28-329
E7PFU7_PSESG/213-481
E7PI30_PSESG/3-270
E7PIX4_PSESG/86-366
E7PJL1_PSESG/187-456
E7PN22_PSESG/109-378
E7PPB9_PSESG/57-272
E7PQP1_PSESG/195-463
E7PTY8_PSESG/28-329
E7PU98_PSESG/5-209
E7PXE9_STRDY/5-269
E7QQ40_9EURY/217-473
E7QS51_9EURY/157-427
E7QU37_9EURY/143-397
E7QUI7_9EURY/487-757
E7QWU7_9EURY/286-559
E7QX94_9EURY/311-583
E7RFI7_9BACL/11-279
E7RII8_9BACL/176-444
E7RII9_9BACL/10-275
E7RTN9_9BURK/23-291
E7RTP0_9BURK/61-300
E7RUZ9_9BURK/397-677
E7RV96_9BURK/231-498
E7RVZ8_9BURK/13-282
E7RWT9_9BURK/118-387
E7RYM2_9BURK/220-489
E7S6V8_STRAG/7-269
E7S7T1_9STRE/36-298
E7SMR1_SHIDY/21-234
E7SQX1_SHIDY/86-292
E7SWN8_SHIBO/122-390
E7SWS1_SHIBO/21-233
E7SYX9_SHIBO/113-381
E7T0G6_SHIBO/1-43
E7T0G7_SHIBO/86-296
E7TFQ8_SHIFL/21-234
E7TGX5_SHIFL/18-324
E7THP9_SHIFL/86-292
E7TQ87_ECO57/86-189
E7TQ88_ECO57/1-156
E7TX53_ECO57/20-234
E7U067_ECO57/123-391
E7U0U2_ECOLX/86-354
E7U8H4_ECOLX/21-234
E7U8L5_ECOLX/122-390
E7UDT7_ECOLX/21-234
E7UEH4_ECOLX/122-390
E7UIS7_ECOLX/86-354
E7UNZ5_ECOLX/26-333
E7UNZ7_ECOLX/1-59
E7UP01_ECOLX/151-386
E7UVQ7_SALTY/63-267
E7V4T3_SALTY/84-354
E7V7K9_SALMO/84-354
E7VES8_SALMO/63-267
E7VIG9_SALMO/63-267
E7VJP4_SALMO/84-354
E7VYX9_SALMO/63-267
E7VZU2_SALMO/84-354
E7WAD5_SALMO/63-267
E7WBV7_SALMO/84-354
E7WKL0_SALMO/63-267
E7WRT5_SALMO/84-354
E7WXU1_SALMO/84-354
E7X1E8_SALMO/63-267
E7XBS5_SALMO/84-354
E7XF60_SALMO/63-267
E7XGW9_SALMO/63-267
E7XMC0_SALMO/84-354
E7Y325_SALMO/63-267
E7Y4U8_SALMO/84-354
E7Y5T8_SALMO/84-354
E7YDW6_SALMO/63-267
E7YSF0_SALMO/63-267
E7YTH1_SALMO/84-354
E7Z004_SALMO/63-267
E7Z0M1_SALMO/84-354
E7Z960_SALMO/63-267
E7ZGY0_SALMO/84-354
E7ZMQ0_SALMO/63-267
E7ZPK9_SALMO/84-354
E7ZYB3_SALMO/63-267
E8A2A2_SALMO/84-354
E8AC66_SALMO/63-267
E8AH65_SALMO/84-354
E8AIE3_SALMO/63-267
E8AMC3_SALMO/84-354
E8AXH6_SALMO/84-354
E8AXJ9_SALMO/63-267
E8B846_SALMO/84-354
E8B981_SALMO/63-267
E8BR39_SALMO/63-267
E8BVC5_SALMO/84-354
E8BX48_SALMO/84-354
E8C0E4_SALMO/63-267
E8CCK5_SALMO/63-267
E8CDI5_SALMO/84-354
E8CRL9_SALMO/84-354
E8CVI9_SALMO/63-267
E8CZW4_SALMO/63-267
E8D798_SALMO/84-354
E8DGF2_SALMO/84-354
E8DHL0_SALMO/63-267
E8DTI7_SALMO/63-267
E8DWQ6_SALMO/84-354
E8E0E0_SALMO/84-354
E8E4M0_SALMO/63-267
E8ECH6_SALMO/84-354
E8EF66_SALMO/63-267
E8EPK6_SALMO/63-267
E8EWA3_SALMO/84-354
E8F0F5_SALMO/84-354
E8F6V5_SALMO/63-267
E8FE60_SALMO/63-267
E8FH69_SALMO/84-354
E8FUX8_SALMO/84-354
E8FW87_SALMO/63-267
E8G2Z7_SALMO/84-354
E8G3P7_SALMO/63-267
E8GEE1_SALMO/63-267
E8GJS7_SALMO/84-354
E8GS55_SALMO/84-354
E8GZP1_SALMO/63-267
E8H211_ECO57/86-354
E8H5V6_ECO57/12-266
E8HFS4_ECOLX/86-354
E8HK73_ECOLX/12-266
E8HUL2_ECOLX/86-354
E8HZ85_ECOLX/12-266
E8I8D9_ECOLX/86-354
E8ICQ1_ECOLX/12-266
E8ID25_ECOLX/122-390
E8IMB8_ECOLX/86-354
E8IR49_ECOLX/12-266
E8IRC5_ECOLX/122-390
E8J183_ECO57/86-354
E8J5W8_ECO57/122-390
E8JJ93_9ACTO/35-103
E8JL04_9ACTO/68-346
E8JLV4_9ACTO/23-299
E8JRC0_STREI/43-306
E8JWK4_STRCR/6-268
E8JXV9_9STRE/6-268
E8K813_STRPA/6-267
E8K9K5_9STRE/6-268
E8KHR1_9PAST/121-391
E8KM78_STRSA/5-272
E8KM79_STRSA/182-450
E8KS48_STRSA/6-268
E8KSQ7_STRVE/6-268
E8KZ24_9RHIZ/207-475
E8L351_9RHIZ/123-403
E8L367_9RHIZ/22-293
E8L782_9RHIZ/28-340
E8L7W6_9RHIZ/6-318
E8L8D2_9RHIZ/22-293
E8L9I1_9RHIZ/28-340
E8LG63_9FIRM/11-279
E8LG64_9FIRM/8-267
E8LKG7_9GAMM/1-88
E8LMZ7_9GAMM/27-153
E8LPS5_9VIBR/143-423
E8LQ58_9VIBR/186-454
E8LV80_9VIBR/92-372
E8LVG0_9VIBR/4-272
E8LVG1_9VIBR/6-270
E8LVN5_9VIBR/186-455
E8LWF6_9VIBR/69-349
E8LY80_9VIBR/121-389
E8M169_9VIBR/69-349
E8M1N6_9VIBR/187-456
E8M2G3_9VIBR/186-454
E8M4Z6_9VIBR/121-389
E8M9M2_9VIBR/4-272
E8M9M3_9VIBR/10-270
E8MD35_9VIBR/136-416
E8MG99_BIFL2/20-300
E8MWW5_BIFL1/20-300
E8MXL0_ANATU/116-396
E8MXU1_ANATU/81-367
E8MYV1_ANATU/81-366
E8MZ59_ANATU/68-262
E8N4Q1_ANATU/77-357
E8N811_MICTS/18-296
E8NJ90_SALET/58-267
E8NJY1_SALET/84-354
E8NYW9_YERPH/45-313
E8P059_YERPH/121-389
E8P0Q9_YERPH/134-401
E8P1X6_YERPH/71-351
E8PA04_ACIB1/191-460
E8PA98_ACIB1/23-109
E8PC57_ACIB1/117-385
E8PE49_ACIB1/4-273
E8PE50_ACIB1/13-282
E8PGU5_ACIB1/207-475
E8PJU8_THESS/8-276
E8PJU9_THESS/511-779
E8PKR1_THESS/25-294
E8PRP1_9BACT/22-294
E8PS76_YERPE/18-324
E8PSE0_YERPE/7-317
E8QBH6_STRED/6-269
E8QEU4_HELP7/15-290
E8QG83_HELP7/16-294
E8QGG7_HELP7/32-320
E8QI88_HELP4/9-292
E8QJT5_HELP4/15-290
E8QJX3_HELP4/16-294
E8QLI6_HELP4/32-320
E8QP17_HELPR/32-320
E8QRP2_HELPR/15-290
E8QSF4_HELPW/9-292
E8QTK8_HELPW/15-290
E8QUI9_HELPW/22-296
E8R134_ISOPI/191-459
E8R135_ISOPI/7-274
E8R136_ISOPI/194-462
E8R423_ISOPI/37-303
E8R424_ISOPI/219-489
E8R640_ISOPI/171-451
E8R7X9_DESM0/152-434
E8R8G6_DESM0/87-360
E8R8I7_DESM0/92-398
E8RCN4_9DELT/226-496
E8RCZ2_9DELT/216-485
E8RD43_9DELT/185-453
E8RGP9_9DELT/225-494
E8RGQ3_9DELT/66-282
E8RIB1_9DELT/4-271
E8RME1_9CAUL/5-305
E8RP31_9CAUL/15-310
E8RQ58_9CAUL/184-464
E8RS36_9CAUL/18-294
E8RUT2_9CAUL/19-294
E8RVR5_9CAUL/189-457
E8S5A9_MICSL/124-421
E8S8F7_MICSL/61-338
E8SHM5_STAPH/11-136
E8SI05_STAPH/6-173
E8SLS0_NEIGO/17-282
E8SLV2_NEIGO/177-447
E8SN99_NEIGO/39-308
E8SNA0_NEIGO/3-272
E8SRX8_NEIGO/24-305
E8SZQ7_GEOS2/38-280
E8SZU0_GEOS2/10-277
E8T1K6_GEOS2/6-273
E8T1K7_GEOS2/177-445
E8T1W9_THEA1/160-428
E8T262_THEA1/6-276
E8T5I1_THEA1/7-275
E8T5K8_THEA1/190-458
E8T6T2_THEA1/145-320
E8T6T7_THEA1/110-406
E8TD49_MESCW/118-398
E8TFF6_MESCW/19-289
E8TFM1_MESCW/12-317
E8TJR7_MESCW/188-456
E8TLR3_MESCW/141-421
E8TMA3_MESCW/108-388
E8TPY5_ALIDB/209-476
E8TT33_ALIDB/23-294
E8TV34_ALIDB/28-300
E8TWC4_ALIDB/66-279
E8TWC6_ALIDB/3-271
E8TY17_ALIDB/190-458
E8TZK9_ALIDB/111-380
E8U0D5_ALIDB/201-470
E8U169_ALIDB/3-273
E8U2S9_ALIDB/23-296
E8U3Z1_DEIML/6-274
E8U3Z2_DEIML/509-777
E8U7N9_DEIML/1-273
E8UB04_DEIML/4-273
E8UDJ6_TAYEM/14-319
E8UE49_TAYEM/188-468
E8UMG4_STREJ/7-268
E8US69_THEBF/73-351
E8USE1_THEBF/182-450
E8USE2_THEBF/4-272
E8UYL9_TERSS/11-289
E8V198_TERSS/11-289
E8V519_TERSS/11-289
E8V5Y0_TERSS/157-431
E8V664_TERSS/85-300
E8VD10_BACST/9-277
E8VL75_VIBVU/188-457
E8VLS8_VIBVU/142-422
E8VQ04_VIBVU/81-361
E8VT29_VIBVU/186-454
E8VTK0_VIBVU/124-392
E8VTQ5_VIBVU/4-272
E8VTQ6_VIBVU/8-272
E8VY78_VIBVU/69-349
E8WF70_STRFA/54-332
E8WFY4_STRFA/84-363
E8WJP8_GEOS8/334-604
E8WKB3_GEOS8/359-629
E8WL35_GEOS8/234-506
E8WLW2_GEOS8/7-276
E8WLZ6_GEOS8/4-273
E8WM99_GEOS8/189-463
E8WMT0_GEOS8/365-633
E8WNH4_GEOS8/378-649
E8WNZ7_GEOS8/84-364
E8WPF0_GEOS8/241-512
E8WPT2_GEOS8/4-271
E8WPT3_GEOS8/188-457
E8WQU8_GEOS8/143-411
E8WTJ1_GEOS8/256-524
E8WU91_GEOS8/4-273
E8WXZ9_ACISM/98-378
E8X1F6_ACISM/11-289
E8X279_ACISM/158-432
E8X7G4_ACISM/11-289
E8X7X3_ACISM/1-263
E8XAE8_SALT4/63-267
E8XH54_SALT4/84-354
E8XLV6_SALT4/127-309
E8XLW7_SALT4/90-374
E8XRP5_RAHSY/7-273
E8XT99_RAHSY/123-391
E8XVU5_RAHSY/104-387
E8XVW9_RAHSY/124-392
E8Y4Z6_ECOKO/122-390
E8Y5N6_ECOKO/12-266
E8YDI5_ECOKO/86-354
E8YER7_ECOKO/90-374
E8YFG9_9BURK/51-320
E8YFU6_9BURK/16-311
E8YJV3_9BURK/165-434
E8YLF7_9BURK/87-367
E8YQT3_9BURK/285-565
E8YSA8_9BURK/98-378
E8ZTJ4_CLOB0/143-410
E8ZUA4_CLOB0/10-272
E8ZXR3_SALET/84-354
E9A6D2_SALET/63-267
E9CNA8_9ENTR/95-382
E9CPE5_9ENTR/103-371
E9CQ95_9ENTR/1-68
E9CQH9_9ENTR/4-92
E9CQI6_9ENTR/1-92
E9CQX3_9ENTR/4-92
E9CQZ8_9ENTR/5-122
E9DQD0_9STRE/6-268
E9EXR3_METAR/473-590
E9FJL4_9STRE/6-267
E9FQG1_9STRE/6-268
E9H0H9_DAPPU/55-127
E9LMA1_SALET/127-309
E9LMB3_SALET/90-374
E9LMK5_ECOLX/126-309
E9LML7_ECOLX/90-374
E9RJ00_BACNA/63-337
E9RM23_LACRE/5-269
E9RXX9_9FIRM/61-341
E9S8Z7_RUMAL/65-365
E9SAJ3_RUMAL/4-273
E9SAJ4_RUMAL/185-454
E9SJ00_CLOSY/2-272
E9SSV4_CLOSY/43-322
E9SUN4_CLOSY/9-272
E9SUN5_CLOSY/196-464
E9SYA9_COREQ/106-386
E9T2B7_COREQ/59-343
E9T8T8_ECOLX/18-324
E9T9Q9_ECOLX/63-246
E9T9X7_ECOLX/90-374
E9TBE6_ECOLX/31-318
E9THH4_ECOLX/122-390
E9TIF3_ECOLX/86-354
E9TJY6_ECOLX/12-266
E9TRI7_ECOLX/113-381
E9TZ58_ECOLX/86-354
E9U083_ECOLX/122-390
E9U0G5_ECOLX/50-267
E9U397_ECOLX/143-381
E9U3A8_ECOLX/39-246
E9U8E7_ECOLX/113-381
E9UAD6_ECOLX/86-354
E9UIF3_ECOLX/9-267
E9UIK0_ECOLX/122-390
E9US58_9ACTO/138-430
E9UVP7_9ACTO/129-421
E9V9B0_ECOLX/122-390
E9V9K6_ECOLX/21-281
E9VBM6_ECOLX/86-354
E9VDJ1_ECOLX/1-236
E9VHR0_ECOLX/12-313
E9VLN6_ECOLX/122-390
E9VMF5_ECOLX/21-281
E9VTD0_ECOLX/86-332
E9VV07_ECOLX/113-381
E9VYH7_ECOLX/21-281
E9VYK5_ECOLX/122-390
E9W2E9_ECOLX/86-354
E9WIT5_ECOLX/21-234
E9WL40_ECOLX/86-354
E9WML9_ECOLX/113-381
E9WU10_ECOLX/122-390
E9WU35_ECOLX/22-281
E9WZ66_ECOLX/86-354
E9X0U4_ECOLX/113-381
E9X750_ECOLX/122-390
E9X780_ECOLX/22-281
E9X9V6_ECOLX/86-354
E9XFR3_ECOLX/16-316
E9XGW0_ECOLX/122-390
E9XH01_ECOLX/21-281
E9XQM0_ECOLX/86-354
E9XU89_ECOLX/23-309
E9XUA2_ECOLX/143-381
E9XV59_ECOLX/18-324
E9Y2X9_ECOLX/122-390
E9Y333_ECOLX/21-281
E9Y5D8_ECOLX/86-354
E9Y6M9_ECOLX/113-381
E9Y7H9_ECOLX/90-374
E9Y7U0_ECOLX/127-309
E9YF20_ECOLX/31-254
E9YHW2_ECOLX/86-354
E9YIL3_ECOLX/101-384
E9YJM3_ECOLX/113-381
E9YM82_ECOLX/15-316
E9YU45_ECOLX/21-281
E9YU70_ECOLX/122-390
E9YZ85_ECOLX/86-354
E9Z3C2_ESCFE/122-390
E9Z3G7_ESCFE/21-281
E9ZAG0_ESCFE/86-354
E9ZEW5_ESCFE/16-317
E9ZQ86_MYCTU/55-339
E9ZRY6_NEIME/39-308
E9ZRY7_NEIME/3-272
E9ZSL9_NEIME/177-447
E9ZVH1_NEIME/2-245
E9ZXM0_NEIME/39-308
E9ZXM1_NEIME/3-272
E9ZYA9_NEIME/142-412
F0A0Z2_NEIME/12-276
F0A2Y6_NEIME/39-308
F0A2Y7_NEIME/3-272
F0A3I7_NEIME/177-447
F0A6C6_NEIME/18-282
F0A8K9_NEIME/39-308
F0A8L0_NEIME/3-272
F0A9B3_NEIME/177-447
F0ACQ4_NEIME/12-276
F0AEA0_NEIME/39-308
F0AEA1_NEIME/3-272
F0AF11_NEIME/177-447
F0AI17_NEIME/17-282
F0AJX7_NEIME/39-308
F0AJX8_NEIME/3-272
F0AKW0_NEIME/177-447
F0ANJ8_NEIME/12-276
F0AQG2_NEIME/39-308
F0AQG3_NEIME/3-272
F0AR57_NEIME/177-447
F0AU10_NEIME/18-282
F0AW79_NEIME/39-308
F0AW80_NEIME/3-272
F0AX13_NEIME/177-447
F0AZR8_NEIME/12-276
F0B1S5_NEIME/39-308
F0B1S6_NEIME/3-272
F0B2P4_NEIME/177-447
F0B5H8_NEIME/18-282
F0B7W5_9XANT/197-465
F0BB13_9XANT/115-383
F0BB35_9XANT/4-272
F0BB36_9XANT/6-275
F0BCX5_9XANT/4-271
F0BE36_9XANT/142-411
F0BHR1_9XANT/23-299
F0BI74_9XANT/26-330
F0BIS1_9XANT/255-523
F0BLJ8_9XANT/29-333
F0BNG0_9XANT/1-276
F0BNR2_9XANT/6-275
F0BNR3_9XANT/4-272
F0BPE9_9XANT/115-383
F0BTV8_9XANT/200-469
F0BVJ3_9XANT/201-469
F0BWN2_9XANT/4-271
F0BXZ4_9XANT/224-492
F0BZP1_9XANT/167-436
F0C144_9XANT/6-275
F0C145_9XANT/4-272
F0C1P6_9XANT/224-492
F0C264_9XANT/26-330
F0C379_9XANT/4-271
F0C4I7_9XANT/201-469
F0C677_9XANT/1-153
F0C7T7_9XANT/115-383
F0CB32_9XANT/6-277
F0D3G0_STAAU/1-256
F0DBQ1_STAAU/1-256
F0DK40_9FIRM/104-384
F0DKE6_9FIRM/96-376
F0DKM1_9FIRM/183-451
F0DKM2_9FIRM/34-286
F0DTV0_9FIRM/186-454
F0DTV1_9FIRM/3-271
F0E1P7_9PSED/19-307
F0E6F6_9PSED/199-467
F0E755_9PSED/29-310
F0E765_9PSED/109-398
F0E768_9PSED/39-269
F0E8U6_9PSED/5-245
F0E8W5_9PSED/4-84
F0E8X7_9PSED/113-381
F0E928_9PSED/84-364
F0EHP9_ENTCA/10-270
F0EKM1_ENTCA/153-421
F0EKM2_ENTCA/95-363
F0ES94_HAEPA/123-392
F0EYA1_9NEIS/15-345
F0EYI2_9NEIS/49-284
F0EYS0_9NEIS/32-304
F0F2P0_9NEIS/41-309
F0F2P1_9NEIS/46-315
F0FFZ8_STRSA/6-268
F0FHJ7_STRSA/5-272
F0FHJ8_STRSA/182-450
F0FNN6_STRSA/6-268
F0FNY8_STRSA/182-450
F0FNY9_STRSA/5-272
F0FPH3_STRSA/5-272
F0FPH4_STRSA/182-450
F0FVL4_STRSA/6-268
F0FZT2_9BURK/31-301
F0G097_9BURK/139-346
F0GDK7_9BURK/116-385
F0GDW3_9BURK/188-462
F0GJC0_9BURK/84-227
F0GJC1_9BURK/1-136
F0GK13_9BURK/87-367
F0GMU9_9LACO/8-269
F0GR67_9LACO/8-269
F0GV22_9FIRM/16-283
F0H063_9FIRM/15-283
F0HBM1_9FIRM/7-275
F0HHJ8_9FIRM/5-273
F0HHK9_9FIRM/103-369
F0HJA1_9ACTN/60-275
F0HKH2_9ACTN/68-365
F0HKI9_9ACTN/90-370
F0HQ92_9ACTN/26-289
F0HQ93_9ACTN/190-458
F0HXU0_LACDL/18-278
F0HYR3_STRSA/6-268
F0I4T0_STRSA/5-272
F0I4T1_STRSA/196-464
F0I9V9_STRSA/6-268
F0I9Y8_STRSA/5-272
F0I9Y9_STRSA/182-450
F0IJ13_STRSA/5-272
F0IJ14_STRSA/182-450
F0IPC2_STRSA/6-268
F0IQG9_STRSA/182-450
F0IQH0_STRSA/5-272
F0IQT5_STRSA/6-268
F0J0S4_ACIMA/90-370
F0J2K6_ACIMA/6-277
F0J2Y5_ACIMA/22-293
F0J6A5_ACIMA/190-458
F0J789_ACIMA/23-326
F0J7R8_ACIMA/23-326
F0JJR1_DESDE/113-393
F0JPJ9_ESCFE/21-234
F0JQ04_ESCFE/86-354
F0JQB4_ESCFE/122-390
F0JXW5_ESCFE/127-309
F0JXX2_ESCFE/37-321
F0K1A3_LACD2/8-268
F0K5T7_CLOAE/5-273
F0K806_CLOAE/97-379
F0K985_CLOAE/124-385
F0KFM6_ACICP/4-273
F0KFM7_ACICP/13-282
F0KIA6_ACICP/14-101
F0KJ42_ACICP/207-475
F0KLA9_ACICP/169-438
F0KNF9_ACICP/117-385
F0KVJ5_YERE3/45-312
F0KX28_YERE3/57-337
F0KYU4_YERE3/119-387
F0L0F2_YERE3/110-377
F0L4D3_9RHIZ/133-413
F0LGC1_9RHIZ/13-318
F0LGX8_THEBM/159-432
F0LH73_THEBM/3-116
F0LKP0_THEBM/220-499
F0LMR0_THEBM/143-391
F0LRD9_VIBFU/128-396
F0LTA1_VIBFU/187-456
F0LW29_VIBFU/133-413
F0LWL8_VIBFU/13-270
F0LWL9_VIBFU/4-272
F0LWS8_VIBFU/186-454
F0M3C4_ARTPP/136-414
F0M7F1_ARTPP/69-346
F0M9V8_ARTPP/128-408
F0M9W6_ARTPP/137-417
F0MCZ3_NEIMG/39-308
F0MCZ4_NEIMG/3-272
F0MFN0_NEIMG/177-447
F0MGG7_NEIMG/12-276
F0MNU0_NEIMH/12-276
F0MPT6_NEIMM/177-447
F0MSW3_NEIMM/39-308
F0MSW4_NEIMM/3-272
F0MT29_NEIMM/12-276
F0MVY2_NEIMP/12-276
F0MXQ4_NEIMP/39-308
F0MXQ5_NEIMP/3-272
F0MZB2_NEIMP/177-447
F0N2I5_NEIMO/39-308
F0N2Q4_NEIMO/3-272
F0N326_NEIMO/12-276
F0N434_NEIMO/177-447
F0N5U8_NEIMN/12-276
F0N7G5_NEIMN/39-308
F0N7G6_NEIMN/3-272
F0NAQ1_NEIMN/177-447
F0NBC9_SULIR/171-453
F0NDB4_SULIR/140-417
F0NG68_SULIR/126-396
F0NI57_SULIR/94-365
F0NID4_SULIR/159-378
F0NJ45_SULIH/171-453
F0NLZ5_SULIH/155-432
F0NMW6_SULIH/126-396
F0NQ94_SULIH/94-365
F0NR70_SULIH/159-378
F0NUK2_LACHH/16-277
F0P5D5_STAPE/6-268
F0PHX6_ENTF6/12-274
F0Q354_ACIAP/3-273
F0Q490_ACIAP/197-465
F0Q6A0_ACIAP/38-279
F0Q6A2_ACIAP/3-272
F0Q9I4_ACIAP/111-380
F0QBA5_ACIAP/222-489
F0QCL1_ACIAP/200-469
F0QF54_ACIBD/4-273
F0QF55_ACIBD/13-282
F0QJK7_ACIBD/23-109
F0QLG8_ACIBD/207-475
F0QMF5_ACIBD/191-460
F0QPK6_ACIBD/117-385
F0QSH6_VULM7/6-105
F0QTJ5_VULM7/187-398
F0QTP5_VULM7/203-467
F0QUX6_VULM7/91-365
F0QVA3_VULM7/120-402
F0QVI3_VULM7/168-396
F0QW59_VULM7/106-384
F0QXQ0_VULM7/155-404
F0RJ47_DEIPM/41-311
F0RM64_DEIPM/6-274
F0RPB9_DEIPM/10-278
F0RPC0_DEIPM/502-770
F0RQK7_DEIPM/492-764
F0RQK8_DEIPM/6-285
F0S1U5_DESTD/14-275
F0S1Z2_DESTD/173-440
F0S217_DESTD/6-274
F0S2G8_DESTD/157-425
F0S2Y7_DESTD/190-458
F0SJG7_PLABD/181-451
F0SKA6_PLABD/88-368
F0SMH6_PLABD/54-322
F0SMJ2_PLABD/29-288
F0SMY1_PLABD/87-367
F0SN05_PLABD/92-358
F0SPZ5_PLABD/185-453
F0SPZ6_PLABD/5-272
F0SPZ7_PLABD/188-456
F0SQ84_PLABD/86-366
F0ST47_PLABD/235-503
F0STE1_PLABD/44-314
F0SV17_SYNGF/143-429
F0T0T5_SYNGF/127-395
F0T5A1_CHLP6/119-387
F0T9G4_METSL/159-433
F0TAB9_METSL/137-392
F0TD24_9PROT/23-295
F0TEB9_LACA3/8-270
F0V082_SALBN/93-377
F0V0G6_SALBN/52-267
F0VUY1_STRG2/6-269
F0XX12_9STRA/309-467
F0YWU7_9CLOT/188-456
F0YWU8_9CLOT/4-269
F0YYD9_9CLOT/15-287
F0Z2F2_9CLOT/58-339
F0Z2N0_9CLOT/4-274
F1CNQ5_ECOLX/15-306
F1KU18_ASCSU/271-412
F1R672_DANRE/569-710
F1T4H6_9ACTN/105-385
F1TCR3_9CLOT/147-428
F1TH05_9CLOT/141-421
F1TIG8_9CLOT/131-417
F1TIL9_9CLOT/188-456
F1TIM0_9CLOT/8-273
F1TIT3_9CLOT/63-343
F1TKT0_PROAC/54-339
F1TLB8_PROAC/59-337
F1TPP5_PROAC/12-300
F1TTT9_PROAC/45-331
F1TU93_PROAC/59-337
F1TZ67_PROAC/12-300
F1U0H9_PROAC/45-331
F1U1A1_PROAC/60-337
F1U8C2_PROAC/45-331
F1U8X7_PROAC/60-337
F1UAQ4_PROAC/15-117
F1UAQ5_PROAC/142-303
F1UFL9_PROAC/45-331
F1UIP7_PROAC/59-337
F1UL14_PROAC/13-301
F1UNW9_PROAC/59-337
F1UQ41_PROAC/45-331
F1UVW5_PROAC/59-337
F1UW51_PROAC/45-331
F1V1L0_PROAC/142-430
F1V2W7_PROAC/45-331
F1V3K4_PROAC/59-337
F1V9H5_PROAC/59-337
F1VBT9_PROAC/12-300
F1VCD9_PROAC/45-331
F1VKI4_PROAC/59-337
F1VL58_PROAC/54-339
F1VQK3_MORCA/171-440
F1VSY4_MORCA/6-278
F1VTH5_MORCA/19-110
F1VU15_9BURK/110-378
F1VYN8_9BURK/118-403
F1VYY3_9BURK/14-280
F1VZ33_9BURK/2-100
F1W1Q0_9BURK/15-279
F1W1Q1_9BURK/4-272
F1W311_9BURK/196-465
F1W376_9BURK/214-494
F1W389_9BURK/3-271
F1W3I2_9BURK/1-77
F1W3W6_9BURK/397-668
F1W6Q2_MORCA/171-440
F1W7A0_MORCA/6-278
F1W964_MORCA/19-110
F1WC63_MORCA/171-440
F1WG30_MORCA/6-278
F1WGC5_MORCA/19-110
F1WGI1_MORCA/19-110
F1WHC9_MORCA/6-278
F1WIC4_MORCA/171-440
F1WLK8_MORCA/19-110
F1WLY1_MORCA/6-278
F1WR00_MORCA/171-440
F1WRN1_MORCA/6-278
F1WT23_MORCA/171-440
F1WVQ3_MORCA/19-110
F1WYD8_MORCA/6-278
F1WZH6_MORCA/19-110
F1X0P6_MORCA/171-440
F1X2Z8_MORCA/171-440
F1X4P8_MORCA/19-110
F1X5D1_MORCA/6-278
F1X7N6_MORCA/171-440
F1X8S1_MORCA/19-110
F1XBJ9_MORCA/6-278
F1XD56_MORCA/171-440
F1XDS2_MORCA/6-278
F1XFP5_MORCA/19-110
F1XIW2_ECO57/71-339
F1XKN6_ECO57/86-354
F1XUR5_ECO57/20-234
F1Y1W1_ECO57/86-354
F1Y2Y3_ECO57/26-333
F1Y2Y8_ECO57/151-386
F1Y5G0_ECO57/12-266
F1YDJ2_ECO57/71-339
F1YJY5_9ACTO/63-345
F1Z0F8_9STRE/7-269
F1ZA25_9SPHN/139-419
F1ZED2_ECOLX/86-354
F1ZM43_ECOLX/21-234
F1ZM69_ECOLX/122-390
F1ZUJ5_THEET/182-450
F1ZUJ6_THEET/4-272
F1ZW71_THEET/87-368
F2A1W9_RHIET/133-413
F2A856_RHIET/13-317
F2AF63_RHIET/122-402
F2AKR5_RHOBA/83-363
F2AML6_RHOBA/21-298
F2APM1_RHOBA/182-452
F2ARK8_RHOBA/48-318
F2ARK9_RHOBA/63-292
F2AW05_RHOBA/93-373
F2AXC5_RHOBA/182-452
F2B015_RHOBA/111-391
F2B0H2_RHOBA/192-460
F2B0H3_RHOBA/7-274
F2B0H4_RHOBA/190-458
F2B7T8_STRPN/6-268
F2B8F7_9NEIS/50-317
F2B9I8_9NEIS/175-446
F2BA62_9NEIS/16-285
F2BA63_9NEIS/44-312
F2BG78_9NEIS/16-283
F2BM10_STRSA/6-268
F2BN26_STRSA/182-450
F2BN27_STRSA/5-272
F2BND8_STRSA/5-272
F2BND9_STRSA/182-450
F2BTK6_STRSA/6-268
F2BWZ5_9FIRM/7-261
F2BWZ6_9FIRM/4-272
F2C2P6_HAEAE/127-396
F2CA33_STRSA/182-450
F2CA34_STRSA/5-272
F2CAW6_STRSA/6-268
F2CFN8_STRSA/6-268
F2CHP5_STRSA/5-272
F2CHP6_STRSA/182-450
F2CIC6_STRSA/6-268
F2CJB6_STRSA/5-272
F2CJB7_STRSA/182-450
F2ETD5_PANAN/5-273
F2EXY6_PANAN/120-389
F2F448_9BACL/7-273
F2F449_9BACL/178-446
F2F7V9_9BACL/2-243
F2FAW9_9ZZZZ/22-295
F2FD25_SALDU/84-354
F2FJM9_SALDU/63-267
F2FWK6_SALGL/84-354
F2FYV4_SALGL/78-282
F2G3R9_ALTMD/186-454
F2G5N2_ALTMD/351-621
F2GBL2_ALTMD/144-412
F2GD64_ALTMD/3-271
F2GD65_ALTMD/4-271
F2GF99_MYCTU/20-304
F2GY89_BRUME/16-322
F2H6S1_BACTU/8-277
F2HFY0_BACTU/108-393
F2HGN4_BACTU/112-394
F2HMF8_LACLA/1-252
F2HWM7_BRUME/16-322
F2I3P5_9RICK/204-475
F2I3R2_9RICK/3-270
F2I490_9LACT/2-273
F2INH6_VIBCH/187-455
F2IP37_VIBCH/4-272
F2IR96_VIBCH/213-482
F2J176_9PROT/6-277
F2J2Q7_9PROT/108-388
F2J750_9PROT/18-289
F2JAD3_HELPY/15-290
F2JAL0_HELPY/32-320
F2JB27_HELPY/9-177
F2JB28_HELPY/2-102
F2JBR7_HELPY/32-320
F2JCR2_HELPY/15-290
F2JF26_HELPY/9-177
F2JF27_HELPY/2-102
F2JHV4_9FIRM/104-393
F2JMC2_9FIRM/183-453
F2JMC3_9FIRM/7-274
F2K0W5_9GAMM/111-391
F2K3E0_9GAMM/4-270
F2K4G3_9GAMM/112-380
F2K5N1_PSEBR/189-458
F2K694_PSEBR/3-271
F2K6K6_PSEBR/213-481
F2KEW7_PSEBR/10-272
F2KI21_PSEBR/109-378
F2KKB5_PSEBR/78-358
F2KMX1_ARCVE/175-445
F2KN45_ARCVE/138-411
F2KP70_ARCVE/174-424
F2KQ56_ARCVE/141-413
F2KS51_ARCVE/139-393
F2KSR4_ARCVE/142-413
F2L2J0_9CREN/73-338
F2L3T7_9CREN/110-393
F2L466_9CREN/228-430
F2L502_9CREN/135-393
F2L5L9_9CREN/108-379
F2L5W9_9CREN/92-363
F2L7K5_BURGA/33-303
F2LBB1_BURGA/88-368
F2LFF7_BURGA/24-295
F2LGP1_BURGA/129-398
F2LHD2_BURGA/185-459
F2LIE8_BURGA/240-520
F2LL51_BURGA/168-439
F2LSH3_BURGA/41-308
F2LSL5_BURGA/331-617
F2LSR8_BURGA/26-323
F2LUC1_9DELT/9-277
F2LUC2_9DELT/188-456
F2LWI6_9DELT/183-451
F2LXP0_9DELT/4-274
F2LYP4_LACAM/8-270
F2MA29_LACCA/5-266
F2MIU3_LACCA/5-266
F2MQ77_ENTFA/12-274
F2MVD7_PSEST/187-481
F2MVL3_PSEST/129-397
F2MZ74_PSEST/6-276
F2MZU7_PSEST/190-459
F2N4K9_PSEST/172-440
F2N6A7_PSEST/20-272
F2N6A8_PSEST/3-271
F2NA64_9ACTN/97-377
F2NFB0_9DELT/96-376
F2NGQ3_9DELT/124-392
F2NJW9_9DELT/97-377
F2NLT1_9DEIN/175-443
F2NNI2_9DEIN/3-273
F2NPR0_9DEIN/31-276
F2NPR1_9DEIN/507-775
F2NT50_9SPIO/24-295
F2NYQ5_9SPIO/24-295
F2P4Y9_PHOMO/125-393
F2PAI8_PHOMO/186-454
F2PAR9_PHOMO/186-455
F2PAW2_PHOMO/4-272
F2PAW3_PHOMO/5-270
F2Q654_9BACT/22-295
F2Q7W8_YEREN/92-375
F2Q8J0_SALBN/51-267
F2Q8Q6_SALEE/93-377
F2Q916_SALET/91-372
F2QGK9_STROR/6-267
F2R175_9ACTO/86-365
F2RAD0_9ACTO/62-340
F2TEZ9_AJEDE/449-536
F2UV25_ACTVI/104-382
F2UXX4_ACTVI/66-343
F2V6M7_MYCTU/20-304
GSPE1_ERWCH/125-393
GSPE2_DICD3/125-393
GSPE_AERHY/126-394
GSPE_ECOLI/113-381
GSPE_KLEPN/119-387
GSPE_PECCC/125-393
GSPE_PSEAE/127-395
GSPE_VIBCH/128-396
GSPE_XANCP/189-457
HOFB_ECOLI/86-354
HOFB_HAEIN/127-396
O06642_METVO/171-442
O06666_STRGN/6-267
O07375_9ZZZZ/90-374
O25965_HELPY/15-290
O26348_METTH/136-392
O27737_METTH/144-418
O28328_ARCFU/175-413
O29213_ARCFU/238-518
O29266_ARCFU/187-457
O29598_ARCFU/132-400
O29909_ARCFU/212-482
O32567_ECOLX/123-391
O50338_ECOLX/25-342
O52185_LEGPN/21-303
O54373_HELPY/15-290
O58292_PYRHO/156-425
O58384_PYRHO/217-454
O58850_PYRHO/140-392
O59034_PYRHO/3-128
O66169_RHIRD/18-289
O66291_RHIRD/10-314
O66950_AQUAE/16-284
O67452_AQUAE/96-364
O67782_AQUAE/184-455
O67906_AQUAE/3-275
O68431_LEGPN/196-466
O82884_ECO57/123-391
O84575_CHLTR/123-391
O85193_STRPN/6-268
O85279_AERSA/190-459
O85741_NEIME/3-272
O86279_LACLC/7-267
P70735_ACIAD/68-336
P72551_STRPY/2-166
P74349_SYNY3/81-348
P74463_SYNY3/7-276
P94647_CHLLI/120-400
P95941_SULSF/101-375
PILB_PSEAE/189-458
PILF_NEIGO/177-447
PILT_NEIGO/49-299
PILT_PSEAE/3-271
PTLH_BORBR/15-319
PTLH_BORPA/15-319
PTLH_BORPE/15-319
Q00SJ4_OSTTA/301-431
Q01NU4_SOLUE/196-465
Q01NX5_SOLUE/81-361
Q01PW2_SOLUE/89-369
Q01YZ1_SOLUE/97-377
Q028H4_SOLUE/38-305
Q02D05_SOLUE/156-430
Q02DB9_SOLUE/98-378
Q02EF4_PSEAB/213-481
Q02GK9_PSEAB/36-266
Q02GL2_PSEAB/108-396
Q02GR3_PSEAB/190-459
Q02HD9_PSEAB/89-369
Q02HH8_PSEAB/109-378
Q02N53_PSEAB/30-301
Q02NG9_PSEAB/193-461
Q02PR6_PSEAB/127-395
Q02U16_PSEAB/28-272
Q02U17_PSEAB/3-271
Q03AF4_LACC3/5-266
Q03EU3_PEDPA/6-272
Q03IK5_STRTD/6-268
Q03R68_LACBA/7-270
Q03YZ5_LEUMM/3-263
Q042I4_LACGA/32-298
Q04BD2_LACDB/8-267
Q04IB8_STRP2/6-268
Q04SX6_LEPBJ/182-450
Q051A0_LEPBL/182-450
Q05UT5_9SYNE/164-433
Q05UT6_9SYNE/52-276
Q05WR4_9SYNE/58-326
Q05YP6_9SYNE/5-179
Q061N1_9SYNE/157-426
Q061N2_9SYNE/6-272
Q06582_NEIGO/1-80
Q07GT8_ROSDO/11-312
Q07JD4_RHOP5/23-293
Q07K51_RHOP5/130-410
Q07N84_RHOP5/174-443
Q07WK4_SHEFN/190-459
Q07WN9_SHEFN/187-456
Q07Z66_SHEFN/4-272
Q07Z70_SHEFN/9-149
Q089U6_SHEFN/139-407
Q08L01_BORPE/23-296
Q08NT2_STIAD/220-488
Q08PW1_STIAD/29-297
Q08QX5_STIAD/247-527
Q08TN6_STIAD/256-524
Q08VJ3_STIAD/11-280
Q08XN6_STIAD/126-397
Q08YY5_STIAD/185-454
Q08YY6_STIAD/1-262
Q095I9_STIAD/120-392
Q099J0_STIAD/242-509
Q09BH8_STIAD/188-421
Q09BH9_STIAD/7-226
Q09DN8_STIAD/42-321
Q09J85_WOLPI/9-311
Q09WI0_FRANO/202-471
Q0A5Z8_ALHEH/140-408
Q0A6N5_ALHEH/85-365
Q0A6W6_ALHEH/200-469
Q0A8B9_ALHEH/202-470
Q0ABT9_ALHEH/5-272
Q0ABU0_ALHEH/4-271
Q0ACU0_NITEC/36-345
Q0AD13_NITEC/23-294
Q0ADM7_NITEC/4-272
Q0ADM8_NITEC/10-279
Q0AE82_NITEC/384-655
Q0AIN7_NITEC/180-454
Q0AKY1_MARMM/187-455
Q0ASM2_MARMM/153-433
Q0ASR2_MARMM/125-393
Q0AZI8_SYNWW/44-274
Q0AZI9_SYNWW/38-306
Q0B0Z5_BURCM/23-296
Q0B1Y1_BURCM/98-378
Q0B350_BURCM/91-375
Q0B355_BURCM/14-280
Q0BA45_BURCM/121-401
Q0BE63_BURCM/30-301
Q0BFT2_BURCM/167-438
Q0BFW0_BURCM/87-367
Q0BII3_BURCM/33-303
Q0BJR1_BURCM/135-404
Q0BMD7_FRATO/202-472
Q0BR98_GRABC/214-484
Q0BXV5_HYPNA/139-419
Q0BZ82_HYPNA/182-451
Q0C126_HYPNA/114-382
Q0C321_HYPNA/108-388
Q0E6F0_PSEAE/22-295
Q0E881_ECOLX/123-391
Q0EWM9_9PROT/6-150
Q0EWN1_9PROT/237-370
Q0EY30_9PROT/189-457
Q0EZM9_9PROT/186-455
Q0F0H2_9PROT/31-297
Q0F0L3_9PROT/430-697
Q0F282_9PROT/3-272
Q0F283_9PROT/12-280
Q0F284_9PROT/8-280
Q0FJG8_9RHOB/8-313
Q0FN95_9RHOB/135-415
Q0FXR0_9RHIZ/11-309
Q0G4Q7_9RHIZ/142-422
Q0H037_ECOLX/53-279
Q0H039_ECOLX/113-403
Q0HEG8_SHESM/187-456
Q0HKZ2_SHESM/6-272
Q0HKZ3_SHESM/4-271
Q0HN67_SHESM/191-460
Q0HNX9_SHESM/146-414
Q0HQM0_SHESR/191-460
Q0HX90_SHESR/6-272
Q0HX91_SHESR/4-271
Q0HZI3_SHESR/187-456
Q0I0E7_SHESR/146-414
Q0I4F3_HAES1/132-401
Q0I863_SYNS3/35-298
Q0IE62_SYNS3/198-467
Q0IE63_SYNS3/43-271
Q0K4T6_CUPNH/88-368
Q0K5W8_CUPNH/139-408
Q0K6P2_CUPNH/186-465
Q0K742_CUPNH/3-272
Q0K743_CUPNH/14-280
Q0KCZ5_CUPNH/267-546
Q0KDR2_CUPNH/100-380
Q0KKK8_9ZZZZ/10-314
Q0P8E6_CAMJE/155-422
Q0PQG2_9GAMM/4-147
Q0RBJ5_FRAAA/23-301
Q0RR43_FRAAA/68-346
Q0RWU8_RHOSR/170-462
Q0S8K6_RHOSR/59-343
Q0SQQ9_CLOPS/187-455
Q0SRY0_CLOPS/95-362
Q0SS55_CLOPS/5-271
Q0T0U2_SHIF8/9-266
Q0TCD5_ECOL5/113-381
Q0TDF1_ECOL5/122-390
Q0TDQ1_ECOL5/50-267
Q0TLN4_ECOL5/86-354
Q0TN30_CLOP1/186-454
Q0TPB3_CLOP1/95-362
Q0TPI7_CLOP1/5-271
Q0VL29_ALCBS/72-271
Q0VL30_ALCBS/3-271
Q0VM47_ALCBS/220-488
Q0VPY8_ALCBS/125-393
Q0VRY6_ALCBS/189-458
Q0VT51_ALCBS/76-356
Q0VUX0_9ZZZZ/22-295
Q0W2Q7_UNCMA/317-591
Q0W5Q1_UNCMA/360-635
Q0W6F3_UNCMA/184-452
Q0W7N0_UNCMA/223-495
Q0W7V4_UNCMA/156-404
Q0W849_UNCMA/208-482
Q0WBM0_YERPE/134-401
Q0WIA1_YERPE/30-297
Q104P5_VIBF1/182-451
Q104P8_VIBFI/186-455
Q104Q1_VIBFI/182-451
Q104Q4_VIBFI/186-455
Q104Q7_VIBFI/184-453
Q104R0_VIBFI/187-456
Q10VT4_TRIEI/81-348
Q114R6_TRIEI/290-558
Q114R7_TRIEI/4-275
Q11B58_MESSB/142-422
Q11BK7_MESSB/22-293
Q11FW3_MESSB/22-293
Q11KS1_MESSB/117-397
Q11L13_MESSB/22-293
Q11MR1_MESSB/13-316
Q11N54_MESSB/20-325
Q11Q77_CYTH3/104-372
Q11ZH0_POLSJ/10-284
Q11ZJ0_POLSJ/100-389
Q11ZJ3_POLSJ/4-265
Q11ZJ5_POLSJ/19-286
Q120D3_POLSJ/15-283
Q120D5_POLSJ/3-266
Q120D8_POLSJ/100-389
Q120F5_POLSJ/31-306
Q125L4_POLSJ/224-491
Q12AH1_POLSJ/109-389
Q12C17_POLSJ/10-279
Q12DW2_POLSJ/115-384
Q12F95_POLSJ/200-469
Q12GI2_POLSJ/3-270
Q12GI3_POLSJ/61-279
Q12IR1_SHEDO/191-460
Q12IV6_SHEDO/187-456
Q12KR6_SHEDO/7-275
Q12KR7_SHEDO/7-272
Q12T07_SHEDO/139-407
Q12TH5_METBU/160-428
Q12V47_METBU/148-402
Q12VP7_METBU/167-439
Q12YP1_METBU/415-688
Q12YX9_METBU/221-501
Q12Z65_METBU/269-544
Q12ZQ7_METBU/90-370
Q133J3_RHOPS/123-403
Q13HS9_BURXL/31-344
Q13S65_BURXL/286-566
Q13SK7_BURXL/157-426
Q13U10_BURXL/52-321
Q13XJ4_BURXL/28-341
Q140C9_BURXL/28-341
Q140S2_BURXL/87-367
Q14H89_FRAT1/202-471
Q14JY3_FRAT1/4-273
Q15PG9_PSEA6/4-271
Q15PH0_PSEA6/58-272
Q15QV0_PSEA6/170-438
Q15YP1_PSEA6/349-619
Q15ZC4_PSEA6/148-416
Q15ZI3_PSEA6/185-453
Q167X9_ROSDO/126-406
Q17U13_ECOLX/8-312
Q17ZG4_HELAH/15-290
Q180E0_CLOD6/87-359
Q181A4_CLOD6/5-271
Q181B0_CLOD6/184-452
Q18DZ6_HALWD/311-594
Q18KF4_HALWD/148-402
Q18KJ2_HALWD/327-608
Q1AWU5_RUBXD/73-291
Q1AWU6_RUBXD/194-462
Q1AWU7_RUBXD/20-279
Q1B2H5_MYCSS/55-339
Q1BJ41_BURCA/97-377
Q1BKY1_BURCA/2-313
Q1BWQ5_BURCA/87-367
Q1BZE5_BURCA/47-317
Q1BZN0_BURCA/135-404
Q1C3A8_YERPA/71-351
Q1C3T2_YERPA/140-407
Q1CAV0_YERPA/71-339
Q1CB79_YERPA/45-313
Q1CEW6_YERPN/45-313
Q1CF84_YERPN/71-339
Q1CLY6_YERPN/140-407
Q1CMA1_YERPN/71-351
Q1CRK8_HELPH/15-290
Q1CU05_HELPH/32-320
Q1CWD4_MYXXD/137-408
Q1CXQ0_MYXXD/9-275
Q1CXQ1_MYXXD/210-462
Q1D098_MYXXD/184-453
Q1D099_MYXXD/3-271
Q1D7R3_MYXXD/244-524
Q1D8Z6_MYXXD/238-505
Q1D9E1_MYXXD/222-490
Q1DAU3_MYXXD/28-296
Q1DE98_MYXXD/61-340
Q1DF87_MYXXD/13-283
Q1GAZ2_LACDA/8-267
Q1GE35_SILST/129-409
Q1GN22_SILST/10-308
Q1GPF6_SPHAL/61-341
Q1GPV2_SPHAL/23-293
Q1GQ80_SPHAL/22-293
Q1GQS3_SPHAL/148-428
Q1GWD3_SPHAL/120-388
Q1GXE1_METFK/174-442
Q1GYK3_METFK/175-449
Q1GZC9_METFK/189-458
Q1GZF2_METFK/214-482
Q1GZG3_METFK/4-271
Q1GZG4_METFK/13-278
Q1H0S9_METFK/83-363
Q1H1I2_METFK/6-274
Q1H1M8_METFK/186-460
Q1H2A8_METFK/10-279
Q1H9V3_9ZZZZ/27-299
Q1HG77_LEPBI/183-451
Q1I361_PSEE4/205-473
Q1I5W8_PSEE4/110-378
Q1I9P8_PSEE4/177-451
Q1IB23_PSEE4/110-379
Q1IFG9_PSEE4/84-364
Q1IGC2_PSEE4/12-272
Q1IRC2_ACIBL/159-433
Q1IRV6_ACIBL/190-462
Q1IRV7_ACIBL/5-272
Q1ITU1_ACIBL/6-273
Q1ITV6_ACIBL/23-296
Q1J0L3_DEIGD/80-273
Q1J1R7_DEIGD/10-277
Q1J1R8_DEIGD/513-781
Q1J1S5_DEIGD/10-276
Q1J8W8_STRPF/3-269
Q1JE17_STRPB/3-269
Q1JJ20_STRPD/3-269
Q1JNX4_STRPC/3-269
Q1JVV4_DESAC/186-454
Q1K1Z3_DESAC/185-454
Q1K2V9_DESAC/186-455
Q1K3C3_DESAC/4-273
Q1K4H3_DESAC/212-397
Q1K4H4_DESAC/63-274
Q1LE53_RALME/184-458
Q1LH48_RALME/88-368
Q1LHW1_RALME/135-404
Q1LIP6_RALME/185-464
Q1LJ67_RALME/3-272
Q1LJ68_RALME/13-282
Q1LN43_RALME/28-299
Q1LNQ2_RALME/28-299
Q1LQP9_RALME/100-380
Q1M5G4_RHIL3/283-563
Q1M5H2_RHIL3/106-386
Q1M979_RHIL3/16-287
Q1M9N2_RHIL3/16-317
Q1MMU6_RHIL3/132-412
Q1MZH2_9GAMM/201-369
Q1MZP9_9GAMM/182-451
Q1N2B7_9GAMM/1-78
Q1N2G2_9GAMM/188-457
Q1N4D4_9GAMM/3-272
Q1N4D5_9GAMM/4-272
Q1N4G9_9GAMM/128-396
Q1N4I1_9GAMM/8-272
Q1NC06_9SPHN/1-225
Q1NCP5_9SPHN/22-298
Q1ND07_9SPHN/6-277
Q1NDQ7_9SPHN/129-397
Q1NFW6_9SPHN/161-441
Q1NIA9_9DELT/52-283
Q1NIU6_9DELT/1-66
Q1NJ99_9DELT/227-469
Q1NLI8_9DELT/1-241
Q1NLX7_9DELT/192-461
Q1NVC0_9DELT/227-496
Q1NXM7_9DELT/4-271
Q1PX81_9BACT/38-271
Q1PX82_9BACT/3-272
Q1Q109_9BACT/205-472
Q1Q110_9BACT/192-460
Q1Q644_9BACT/180-448
Q1QAJ1_PSYCK/175-480
Q1QE26_PSYCK/8-277
Q1QE27_PSYCK/4-273
Q1QE70_PSYCK/120-388
Q1QEQ0_PSYCK/191-460
Q1QF53_NITHX/25-296
Q1QFH6_NITHX/12-316
Q1QQ73_NITHX/189-457
Q1QR68_NITHX/130-410
Q1QT11_CHRSD/3-272
Q1QT12_CHRSD/13-276
Q1QVI3_CHRSD/202-471
Q1QWZ6_CHRSD/85-365
Q1R5Z6_ECOUT/113-381
Q1R733_ECOUT/122-390
Q1R777_ECOUT/31-291
Q1RG90_ECOUT/86-354
Q1RHR6_RICBR/11-313
Q1V0G6_PELUB/201-472
Q1V0I1_PELUB/3-269
Q1V3Y4_VIBAL/4-272
Q1V3Y5_VIBAL/14-270
Q1V445_VIBAL/187-456
Q1V9E4_VIBAL/186-454
Q1VAQ5_VIBAL/125-393
Q1WUV1_LACS1/5-269
Q1XGI3_PSEPU/10-325
Q1YHM3_MOBAS/135-415
Q1YMR9_MOBAS/177-445
Q1YQV4_9GAMM/120-388
Q1YSB6_9GAMM/198-467
Q1YUQ3_9GAMM/215-483
Q1YVF6_9GAMM/1-112
Q1YVF7_9GAMM/36-218
Q1YWZ2_PHOPR/124-392
Q1Z1S7_PHOPR/185-453
Q1Z420_PHOPR/69-349
Q1Z4F0_PHOPR/7-270
Q1Z4F1_PHOPR/4-271
Q1Z4K3_PHOPR/186-455
Q1Z6T6_PHOPR/111-391
Q1ZHG9_9GAMM/187-456
Q1ZHI0_9GAMM/3-272
Q1ZI11_9GAMM/4-271
Q1ZIZ9_9GAMM/133-401
Q1ZJ09_9GAMM/102-382
Q1ZL64_PHOAS/125-393
Q1ZNF6_PHOAS/5-270
Q1ZNF7_PHOAS/4-271
Q1ZNK1_PHOAS/186-455
Q1ZNT2_PHOAS/186-454
Q1ZTM3_PHOAS/1-106
Q209N1_AERHY/3-310
Q20JX7_9BACT/222-490
Q20ZK9_RHOPB/23-293
Q210D5_RHOPB/131-411
Q210V6_RHOPB/22-293
Q212Y2_RHOPB/181-449
Q21EI4_SACD2/3-271
Q21EI5_SACD2/4-271
Q21EP5_SACD2/130-398
Q21L05_SACD2/8-273
Q21L22_SACD2/185-453
Q21LM9_SACD2/186-454
Q21MF4_SACD2/193-462
Q21NV1_SACD2/212-480
Q21PW7_RHOFD/146-307
Q21Q59_RHOFD/179-457
Q21QJ5_RHOFD/24-299
Q21QL2_RHOFD/163-430
Q21RG6_RHOFD/398-669
Q21RM6_RHOFD/3-272
Q21RM7_RHOFD/61-279
Q21T34_RHOFD/199-467
Q21TI0_RHOFD/215-483
Q21UE0_RHOFD/199-468
Q21WT3_RHOFD/15-285
Q220K4_RHOFD/97-377
Q221K9_RHOFD/111-380
Q23BU0_TETTH/16-136
Q24NE2_DESHY/84-370
Q24NP0_DESHY/60-346
Q24UU1_DESHY/196-464
Q24UW7_DESHY/209-477
Q24UW8_DESHY/5-276
Q252E5_DESHY/167-454
Q256E9_CHLFF/120-388
Q28TQ1_JANSC/142-422
Q2A1K5_FRATH/1-133
Q2A402_FRATH/202-472
Q2B2Z8_9BACI/91-371
Q2B5U4_9BACI/60-328
Q2B6J1_9BACI/13-272
Q2B6J2_9BACI/177-445
Q2B8N9_9BACI/138-411
Q2BGF6_9GAMM/191-460
Q2BKX7_9GAMM/185-454
Q2BPD4_9GAMM/366-636
Q2BQR9_9GAMM/7-271
Q2BRE6_9GAMM/3-272
Q2BRE7_9GAMM/4-271
Q2C0F8_9GAMM/186-348
Q2C0F9_9GAMM/1-62
Q2C2L4_9GAMM/125-393
Q2C3H4_9GAMM/186-455
Q2C3M4_9GAMM/4-270
Q2C3M5_9GAMM/8-270
Q2C9K8_9GAMM/1-106
Q2CIE1_9RHOB/133-413
Q2ESL1_BACTU/112-394
Q2FGH9_STAA3/5-270
Q2FMT5_METHJ/621-890
Q2FMV9_METHJ/236-510
Q2FNG9_METHJ/222-499
Q2FNP9_METHJ/255-529
Q2FRT2_METHJ/144-391
Q2FY30_STAA8/5-270
Q2G4Y5_NOVAD/130-398
Q2G777_NOVAD/171-451
Q2G860_NOVAD/114-394
Q2GBK7_NOVAD/23-293
Q2GD30_NEOSM/9-311
Q2GI60_EHRCR/11-313
Q2GIA6_ANAPZ/11-313
Q2IEY1_ANADE/4-273
Q2ILF7_ANADE/16-280
Q2ILR4_ANADE/94-374
Q2INL9_ANADE/3-269
Q2INM0_ANADE/187-456
Q2INT0_ANADE/215-483
Q2IQH4_ANADE/228-495
Q2IZ71_RHOP2/108-388
Q2J4Z9_FRASC/66-344
Q2J7Q3_FRASC/90-381
Q2JC80_FRASC/130-415
Q2JEX9_FRASC/76-354
Q2JJR8_SYNJB/258-527
Q2JJR9_SYNJB/2-271
Q2JPT9_SYNJB/104-372
Q2JR70_SYNJA/110-375
Q2JT91_SYNJA/3-271
Q2JT92_SYNJA/253-522
Q2K0E2_RHIEC/158-438
Q2K0F0_RHIEC/78-358
Q2K0V5_RHIEC/116-396
Q2K2C2_RHIEC/25-109
Q2K2E2_RHIEC/10-314
Q2K2R0_RHIEC/18-289
Q2KDQ4_RHIEC/132-412
Q2KY64_BORA1/112-392
Q2KYI5_BORA1/181-461
Q2KZN6_BORA1/111-380
Q2LRM0_SYNAS/4-272
Q2LRM4_SYNAS/63-296
Q2LSV8_SYNAS/86-366
Q2LUL4_SYNAS/394-665
Q2LUW6_SYNAS/175-443
Q2LVJ7_SYNAS/162-430
Q2MG87_LEGLO/197-466
Q2NC50_ERYLH/30-321
Q2NCL6_ERYLH/145-425
Q2NF60_METST/71-344
Q2NGK5_METST/146-392
Q2NQ60_SODGM/14-286
Q2NVT8_SODGM/1-82
Q2NXS8_XANOM/224-492
Q2P5F0_XANOM/200-469
Q2P5W9_XANOM/6-275
Q2P5X0_XANOM/4-272
Q2P7F1_XANOM/201-469
Q2P7L9_XANOM/4-272
Q2RI76_MOOTA/178-446
Q2RI77_MOOTA/6-273
Q2RLM0_MOOTA/101-381
Q2RLN1_MOOTA/89-372
Q2RW83_RHORT/22-293
Q2RY72_RHORT/10-282
Q2RY77_RHORT/308-576
Q2S330_SALRD/186-398
Q2S334_SALRD/319-593
Q2S8M6_HAHCH/3-271
Q2S8M7_HAHCH/14-272
Q2S978_HAHCH/186-455
Q2SBM2_HAHCH/192-461
Q2SCC2_HAHCH/9-271
Q2SFB7_HAHCH/143-411
Q2SKY2_HAHCH/210-479
Q2SQC8_HAHCH/366-634
Q2SVJ2_BURTA/87-367
Q2SVS2_BURTA/164-444
Q2SZG5_BURTA/42-312
Q2T2J6_BURTA/133-402
Q2T2Y7_BURTA/98-378
Q2T780_BURTA/119-403
Q2T784_BURTA/2-258
Q2UF80_ASPOR/11-161
Q2VLE4_BURCE/23-296
Q2VLF1_BURCE/22-295
Q2W0S7_MAGSA/108-388
Q2Y4G0_9ARCH/178-398
Q2Y5U4_NITMU/215-489
Q2Y6H6_NITMU/97-377
Q2Y7S3_NITMU/115-383
Q2YSY6_STAAB/5-270
Q2YZL4_9PROT/31-289
Q30QR7_SULDN/203-471
Q30R52_SULDN/8-279
Q30YT6_DESDG/205-485
Q31A47_PROM9/204-472
Q31A48_PROM9/4-271
Q31ET1_THICR/4-272
Q31EV6_THICR/110-390
Q31HY6_THICR/181-449
Q31J26_THICR/113-381
Q31KP0_SYNE7/50-317
Q31LG8_SYNE7/231-500
Q31LG9_SYNE7/26-274
Q31PZ1_SYNE7/8-275
Q31WL2_SHIBS/22-281
Q31WN7_SHIBS/122-390
Q32C19_SHIDS/26-281
Q32C45_SHIDS/122-390
Q32JY6_SHIDS/86-354
Q32QA1_MICAE/5-274
Q32QA2_9CHRO/5-274
Q32QA3_MICAE/5-274
Q32QA4_MICAE/5-274
Q32QA6_MICAE/236-505
Q32QA8_MICAE/5-274
Q33E74_ENTFC/122-396
Q38W23_LACSS/6-271
Q394E9_BURS3/123-403
Q39H08_BURS3/87-367
Q39JV2_BURS3/44-314
Q39L21_BURS3/135-404
Q39MS7_BURS3/98-378
Q39PZ3_GEOMG/382-650
Q39Q62_GEOMG/4-273
Q39Q97_GEOMG/143-411
Q39UI1_GEOMG/189-463
Q39VU6_GEOMG/4-270
Q39VU7_GEOMG/188-457
Q39XC1_GEOMG/253-524
Q39Z19_GEOMG/7-273
Q39Z79_GEOMG/3-273
Q3A1W2_PELCD/4-273
Q3A2L9_PELCD/186-455
Q3A2M0_PELCD/14-278
Q3A3R2_PELCD/96-376
Q3A3Y0_PELCD/188-462
Q3A680_PELCD/169-442
Q3A681_PELCD/17-285
Q3A779_PELCD/3-274
Q3A7J6_PELCD/185-454
Q3A899_PELCD/189-463
Q3AEE7_CARHZ/41-284
Q3AEE8_CARHZ/156-457
Q3ALX1_SYNSC/64-332
Q3ANN1_SYNSC/78-274
Q3AV70_SYNS9/39-308
Q3B4R4_PELLD/119-399
Q3B548_PELLD/125-405
Q3BMH0_XANC5/224-492
Q3BP52_XANC5/4-271
Q3BPB4_XANC5/197-465
Q3BQ80_XANC5/199-468
Q3BR14_XANC5/4-272
Q3BR15_XANC5/6-275
Q3BXM5_XANC5/115-383
Q3C088_XANC5/172-375
Q3C090_XANC5/122-412
Q3C097_XANC5/123-310
Q3C0D4_XANC5/10-326
Q3D0T6_STRAG/7-269
Q3DAU0_STRAG/1-145
Q3DGE4_STRAG/7-269
Q3DMJ5_STRAG/7-269
Q3DS65_STRAG/7-269
Q3EU14_BACTI/32-301
Q3IF99_PSEHT/5-273
Q3IFB9_PSEHT/1-245
Q3IFK6_PSEHT/185-454
Q3IID2_PSEHT/180-449
Q3ILN9_PSEHT/145-413
Q3IMG5_NATPD/246-520
Q3IP50_NATPD/333-603
Q3IQF2_NATPD/151-423
Q3IRS2_NATPD/170-431
Q3IUJ0_NATPD/135-392
Q3IUK9_NATPD/312-580
Q3J581_RHOS4/133-413
Q3J6V0_NITOC/4-270
Q3J755_NITOC/201-469
Q3JBE1_NITOC/5-271
Q3JEA6_NITOC/193-462
Q3JIY0_BURP1/98-378
Q3JKT6_BURP1/2-258
Q3JKU1_BURP1/117-401
Q3JNF6_BURP1/38-308
Q3JSL4_BURP1/170-450
Q3JSW0_BURP1/87-367
Q3JXR6_BURP1/133-402
Q3K3K9_STRA1/7-269
Q3K4Z3_PSEPF/213-481
Q3K599_PSEPF/3-271
Q3K6P7_PSEPF/189-458
Q3KBE2_PSEPF/105-374
Q3KBN4_PSEPF/34-272
Q3KET1_PSEPF/189-463
Q3KIL6_PSEPF/87-367
Q3KLC6_CHLTA/123-391
Q3L9X9_RHOE4/131-423
Q3LFA6_BDEBA/354-634
Q3M6X0_ANAVT/84-351
Q3MFL3_ANAVT/3-58
Q3MG84_ANAVT/235-504
Q3MG85_ANAVT/13-274
Q3MNR5_9MICO/159-446
Q3QZF9_XYLFA/188-456
Q3R3G1_XYLFA/29-327
Q3R4Q2_XYLFA/24-296
Q3R5J0_XYLFA/199-468
Q3R648_XYLFA/188-456
Q3R7T2_XYLFA/6-275
Q3R8Z4_XYLFA/6-275
Q3R8Z5_XYLFA/4-271
Q3R9W9_XYLFA/199-468
Q3RAK3_XYLFA/1-269
Q3RC99_XYLFA/24-296
Q3RFM5_XYLFA/6-275
Q3RFM6_XYLFA/4-271
Q3RG89_XYLFA/199-468
Q3RHH8_XYLFA/188-456
Q3SG77_THIDA/47-278
Q3SG78_THIDA/4-271
Q3SGC7_THIDA/193-462
Q3SIY8_THIDA/174-448
Q3SJB9_THIDA/182-457
Q3SKS0_THIDA/197-466
Q3SLB5_THIDA/186-454
Q3SVX6_NITWN/129-409
Q3Y2Z3_ENTFC/8-270
Q3YN53_BACTK/86-360
Q3YT85_EHRCJ/11-313
Q3YXS1_SHISS/27-281
Q3Z6S9_DEHE1/6-273
Q3Z6T7_DEHE1/397-665
Q3Z732_DEHE1/5-273
Q3Z802_DEHE1/4-272
Q3ZXS2_DEHSC/4-272
Q3ZYG5_DEHSC/5-272
Q3ZYP9_DEHSC/11-273
Q3ZYQ7_DEHSC/397-665
Q40JW1_EHRCH/11-313
Q44254_AERSA/174-442
Q464W9_METBF/461-742
Q46523_DICNO/185-454
Q465T1_METBF/168-401
Q46706_ECOLX/8-312
Q46778_ECOLX/112-402
Q46780_ECOLX/53-279
Q46B41_METBF/223-496
Q46EI3_METBF/166-441
Q46Q28_CUPPJ/88-368
Q46W93_CUPPJ/113-382
Q46X13_CUPPJ/194-477
Q46XH2_CUPPJ/3-272
Q46XH3_CUPPJ/15-280
Q46XX5_CUPPJ/103-383
Q47070_ECOLX/112-402
Q47072_ECOLX/41-266
Q478X0_DECAR/4-271
Q478X1_DECAR/45-279
Q47AJ5_DECAR/188-456
Q47B28_DECAR/180-454
Q47FA9_DECAR/3-272
Q47GX4_DECAR/239-506
Q47HF9_DECAR/366-634
Q47HP6_DECAR/187-456
Q47ID5_DECAR/193-462
Q47ML3_THEFY/83-362
Q47TP8_THEFY/64-343
Q47VD5_COLP3/134-402
Q47VF1_COLP3/187-456
Q47VS7_COLP3/189-458
Q47XZ0_COLP3/4-272
Q47XZ1_COLP3/3-272
Q48B05_PSE14/19-320
Q48DI9_PSE14/86-366
Q48H93_PSE14/206-474
Q48JA6_PSE14/72-272
Q48JN2_PSE14/109-378
Q48NB9_PSE14/187-456
Q48P97_PSE14/3-270
Q48PX7_PSE14/213-481
Q48VQ8_STRPM/3-269
Q49KE8_PSEPU/22-325
Q49XY7_STAS1/3-269
Q4AC54_9SPHN/23-296
Q4C599_CROWT/58-325
Q4C5T2_CROWT/3-179
Q4C6W2_CROWT/4-273
Q4C6W4_CROWT/243-461
Q4EBQ1_9RICK/9-311
Q4EG59_LISMO/7-275
Q4EIX5_LISMO/72-341
Q4ESD6_LISMO/7-274
Q4FIG0_SALCH/90-374
Q4FIH2_SALCH/127-309
Q4FPJ1_PELUB/3-269
Q4FPL8_PELUB/201-472
Q4FTB6_PSYA2/175-480
Q4FV21_PSYA2/9-277
Q4FV22_PSYA2/4-273
Q4FVM0_PSYA2/212-481
Q4HDI7_CAMCO/9-315
Q4HEC9_CAMCO/154-421
Q4HP41_CAMUP/10-315
Q4HRV1_CAMUP/174-442
Q4J6H9_SULAC/164-444
Q4J8K8_SULAC/162-378
Q4J8S4_SULAC/87-365
Q4J9L0_SULAC/126-396
Q4JSR3_CORJK/64-350
Q4K429_PSEF5/211-479
Q4K4D8_PSEF5/74-342
Q4K7L9_PSEF5/44-267
Q4K7M2_PSEF5/109-385
Q4KD19_PSEF5/110-379
Q4KIU6_PSEF5/87-367
Q4L0T0_HAEIF/26-336
Q4L2R2_BARQU/20-337
Q4L2V0_BARHE/28-345
Q4L6P4_STAHJ/6-269
Q4LBN3_PSESH/41-261
Q4LBN6_PSESH/137-412
Q4LBY0_SODGL/14-286
Q4LCF8_9ZZZZ/23-296
Q4MKM2_BACCE/108-393
Q4MNS7_BACCE/8-280
Q4QNP5_HAEI8/127-396
Q4UM98_RICFE/11-313
Q4UP06_XANC8/223-491
Q4UQJ2_XANC8/6-273
Q4UQQ7_XANC8/201-469
Q4UW72_XANC8/29-333
Q4UWZ5_XANC8/6-275
Q4UWZ6_XANC8/4-272
Q4UXU3_XANC8/200-469
Q4UYQ5_XANC8/119-387
Q4VJA8_XYLFA/6-229
Q4VJH1_XYLFA/6-238
Q4VJH4_XYLFA/6-238
Q4VJH5_XYLFA/5-234
Q4VJH9_XYLFA/6-238
Q4VJI1_XYLFA/10-221
Q4VJI2_XYLFA/7-225
Q4VJI4_XYLFA/6-238
Q4VJI5_XYLFA/6-238
Q4VJI8_XYLFA/6-238
Q4VJJ0_XYLFA/6-238
Q4VJJ2_XYLFA/6-238
Q4VJJ4_XYLFA/6-238
Q4VR02_CAMJE/9-315
Q4ZN49_PSEU2/86-366
Q4ZRN9_PSEU2/206-474
Q4ZSD2_PSEU2/72-272
Q4ZWA8_PSEU2/137-412
Q4ZWB1_PSEU2/41-261
Q4ZYB6_PSEU2/187-456
Q4ZZ74_PSEU2/3-270
Q4ZZV0_PSEU2/213-481
Q50838_METVA/174-409
Q51532_PSEAE/28-272
Q52292_PSEPU/110-378
Q52609_9ZZZZ/10-314
Q52SK1_9RICK/9-311
Q53345_PSEAE/1-20
Q53346_PSEAE/1-20
Q53432_NEIGO/3-272
Q55155_SYNY3/238-507
Q55799_SYNY3/251-519
Q56469_9ZZZZ/23-296
Q56676_VIBCH/187-455
Q57316_ECOLX/22-295
Q57K17_SALCH/63-267
Q57TB3_SALCH/84-354
Q5D8E2_HAEIF/127-396
Q5DY61_VIBF1/12-316
Q5DY75_VIBF1/100-383
Q5DZ58_VIBF1/90-378
Q5E103_VIBF1/69-349
Q5E1X8_VIBF1/124-392
Q5E2R5_VIBF1/187-456
Q5E7I5_VIBF1/69-349
Q5E7R9_VIBF1/3-270
Q5E7S0_VIBF1/4-272
Q5E7Y9_VIBF1/186-454
Q5F5L4_NEIG1/39-308
Q5F5L5_NEIG1/3-272
Q5F689_NEIG1/177-447
Q5F9P7_NEIG1/11-276
Q5FF32_EHRRG/11-313
Q5FL21_LACAC/8-269
Q5FYU5_PSEAC/1-215
Q5GRF4_ALCXX/23-296
Q5GT03_WOLTR/9-311
Q5GUG9_XANOR/224-492
Q5H2H8_XANOR/218-487
Q5H2Z8_XANOR/23-292
Q5H2Z9_XANOR/4-272
Q5H4M0_XANOR/182-450
Q5H4U3_XANOR/6-274
Q5HCF0_EHRRW/11-313
Q5HFL6_STAAC/5-270
Q5HP05_STAEQ/9-272
Q5HSW0_CAMJR/155-422
Q5HXQ0_GLUOX/94-297
Q5HXR1_GLUOX/104-411
Q5I731_DICNO/27-331
Q5JDI3_PYRKO/3-127
Q5JEE4_PYRKO/159-432
Q5JEN0_PYRKO/277-514
Q5JI99_PYRKO/174-395
Q5KWM2_GEOKA/178-446
Q5KWM3_GEOKA/6-272
Q5KX66_GEOKA/10-277
Q5KX93_GEOKA/38-280
Q5L4U1_CHLAB/119-387
Q5LKC3_BACHK/86-360
Q5LNW3_SILPO/126-406
Q5LXV6_STRT1/6-268
Q5M2F8_STRT2/6-268
Q5N0F7_SYNP6/28-274
Q5N0F8_SYNP6/231-500
Q5N176_SYNP6/50-317
Q5N486_SYNP6/8-275
Q5NFT7_FRATT/202-471
Q5NII0_FRATT/4-273
Q5NV03_RALME/173-460
Q5NV43_RALME/27-324
Q5NWM6_AROAE/22-295
Q5NX46_AROAE/22-292
Q5NYT8_AROAE/4-272
Q5P194_AROAE/116-384
Q5P275_AROAE/193-462
Q5P2H9_AROAE/376-647
Q5P3A4_AROAE/95-375
Q5P6H7_AROAE/35-277
Q5P6H8_AROAE/4-271
Q5P6Q4_AROAE/188-456
Q5P769_AROAE/14-283
Q5P7D5_AROAE/181-455
Q5P9C5_ANAMM/16-318
Q5PDH6_SALPA/84-354
Q5PJJ5_SALPA/63-267
Q5PZ06_PLAFA/70-210
Q5QW56_IDILO/57-337
Q5QWD0_IDILO/163-457
Q5QY50_IDILO/3-272
Q5QYA5_IDILO/119-387
Q5QYN0_IDILO/90-359
Q5SHF6_THET8/12-281
Q5SLC8_THET8/9-276
Q5SLC9_THET8/512-780
Q5URQ6_MORCA/6-278
Q5V0C8_HALMA/171-440
Q5V0K4_HALMA/210-411
Q5V0Y4_HALMA/323-599
Q5V170_HALMA/1-161
Q5V2R0_HALMA/357-626
Q5V4Q8_HALMA/160-432
Q5W3K2_9ZZZZ/23-296
Q5WF17_BACSK/9-281
Q5WF47_BACSK/26-271
Q5WTC2_LEGPL/21-303
Q5WUC5_LEGPL/4-268
Q5WV27_LEGPL/4-272
Q5WWE9_LEGPL/196-465
Q5WX26_LEGPL/118-386
Q5X061_LEGPL/15-321
Q5X1L3_LEGPA/21-303
Q5X2W6_LEGPA/4-268
Q5X3N9_LEGPA/4-272
Q5X541_LEGPA/196-465
Q5X5P6_LEGPA/118-386
Q5X8R8_LEGPA/15-321
Q5XE94_STRP6/4-269
Q5Z2Z0_NOCFA/59-346
Q5ZHI1_9BACT/22-295
Q5ZS43_LEGPH/31-313
Q5ZT42_LEGPH/4-268
Q5ZTZ5_LEGPH/4-272
Q5ZVB8_LEGPH/196-465
Q5ZVW9_LEGPH/118-386
Q5ZW41_LEGPH/26-332
Q60209_9ZZZZ/1-274
Q606C2_METCA/194-463
Q608F4_METCA/4-272
Q608F5_METCA/4-271
Q609W3_METCA/206-474
Q62AT8_BURMA/2-258
Q62AU2_BURMA/117-401
Q62G72_BURMA/133-402
Q62GU6_BURMA/38-308
Q62SU7_BACLD/9-277
Q634U2_BACCZ/8-277
Q63I74_BURPS/98-378
Q63JW2_BURPS/21-283
Q63JW7_BURPS/117-401
Q63QL5_BURPS/38-308
Q63TS3_BURPS/87-367
Q63U02_BURPS/173-453
Q63Z29_BURPS/133-402
Q647S6_9ARCH/277-545
Q65HE2_BACLD/1-260
Q65RM6_MANSM/70-350
Q65VP0_MANSM/133-402
Q663D9_YERPS/11-310
Q665Y5_YERPS/71-351
Q666N6_YERPS/45-313
Q667C9_YERPS/121-389
Q66EI7_YERPS/134-401
Q67SG0_SYMTH/86-373
Q67SG8_SYMTH/90-370
Q68E89_AERPU/3-310
Q68JB4_ECOLX/23-309
Q68JC5_ECOLX/143-381
Q69B95_CAMJE/27-333
Q69BE5_CAMCO/9-315
Q69GZ1_RALSO/146-415
Q6AB74_PROAC/59-337
Q6ABJ7_PROAC/139-425
Q6AIH1_DESPS/14-285
Q6AL20_DESPS/230-499
Q6AMK2_DESPS/89-271
Q6AN15_DESPS/103-383
Q6APU9_DESPS/42-280
Q6AQX2_DESPS/121-390
Q6D0J9_ERWCT/109-378
Q6D122_ERWCT/6-271
Q6D2I7_ERWCT/125-393
Q6D6R8_ERWCT/12-313
Q6D927_ERWCT/124-404
Q6D9S8_ERWCT/98-384
Q6EVW3_YERPS/91-375
Q6F887_ACIAD/118-386
Q6FA79_ACIAD/207-475
Q6FDQ0_ACIAD/4-272
Q6FDQ1_ACIAD/3-273
Q6FF45_ACIAD/200-469
Q6FYI0_BARQU/20-337
Q6G1S5_BARHE/20-337
Q6G922_STAAS/5-270
Q6GGF5_STAAR/5-270
Q6HDS2_BACHK/9-277
Q6J2H0_PSEYM/28-329
Q6J5D4_HAEIF/1-252
Q6JB01_ECOLX/90-374
Q6KZV6_PICTO/135-386
Q6LB33_OLICO/17-288
Q6LE25_MYXXA/3-271
Q6LE26_MYXXA/184-453
Q6LGV7_PHOPR/101-397
Q6LGW8_PHOPR/6-279
Q6LJQ4_PHOPR/105-385
Q6LLS7_PHOPR/119-387
Q6LM91_PHOPR/185-453
Q6LMH0_PHOPR/170-439
Q6LMM0_PHOPR/4-271
Q6LMM1_PHOPR/31-272
Q6LP95_PHOPR/69-349
Q6LWN4_METMP/164-423
Q6M0I9_METMP/155-405
Q6M177_METMP/166-447
Q6M861_CORGL/56-338
Q6M9X8_PARUW/161-429
Q6MGS0_BDEBA/5-271
Q6MI63_BDEBA/64-343
Q6MMN0_BDEBA/184-453
Q6MMW4_BDEBA/187-455
Q6MPQ4_BDEBA/15-295
Q6MRH3_BDEBA/354-634
Q6N2C6_RHOPA/22-293
Q6N2D7_RHOPA/25-291
Q6N3L2_RHOPA/101-381
Q6N7M4_RHOPA/23-293
Q6NJT0_CORDI/58-340
Q6QHM4_ALCDE/22-295
Q6R4Z3_XANOR/197-465
Q6T1G2_RHIME/18-289
Q6TFQ9_ERWAM/25-329
Q6TFV1_ERWAM/15-306
Q6TP25_AERHY/49-293
Q6TP26_AERHY/4-271
Q6UP63_CUPPJ/23-296
Q6VE79_PSESY/19-320
Q6VRM0_HELPY/32-320
Q6VRS7_HELPY/32-320
Q6W1R8_RHISN/115-395
Q6X3P7_PSEAE/35-266
Q6X3Q0_PSEAE/108-396
Q6X914_SALET/93-377
Q6XFB1_ACTPL/124-391
Q6XGF2_ECOLX/12-312
Q6XND0_RHOER/197-486
Q707C2_ECOLX/122-390
Q70W61_YEREN/12-312
Q71ZX5_LISMF/7-275
Q72A75_DESVH/127-407
Q72CL1_DESVH/191-459
Q72CL3_DESVH/6-273
Q72CM1_DESVH/30-272
Q72GK4_THET2/171-441
Q72H73_THET2/512-780
Q72H74_THET2/9-276
Q72HS1_THET2/12-281
Q72S16_LEPIC/182-450
Q730U5_BACC1/9-277
Q73IY5_WOLPM/9-311
Q744C5_MYCPA/20-304
Q749Y3_GEOSL/256-527
Q74C91_GEOSL/190-464
Q74D27_GEOSL/4-269
Q74D28_GEOSL/188-457
Q74G16_GEOSL/4-273
Q74G17_GEOSL/344-439
Q74GB8_GEOSL/137-405
Q74GL6_GEOSL/7-273
Q74GU8_GEOSL/4-273
Q74K50_LACJO/2-268
Q74MH7_NANEQ/81-389
Q74MY0_NANEQ/304-594
Q74NB8_NANEQ/231-505
Q74P42_BACC1/108-393
Q74YT2_YERPE/12-312
Q75X07_HELPY/32-320
Q75X63_HELPY/32-320
Q75X90_HELPY/32-320
Q75XB8_HELPY/32-320
Q75XE5_HELPY/32-320
Q75XH3_HELPY/32-320
Q75XM7_HELPY/32-320
Q76M40_DELAC/23-296
Q79BN8_ENTAE/23-296
Q79BP6_PSESD/23-296
Q79DP2_9ZZZZ/22-295
Q79SE1_9ZZZZ/8-312
Q79VR9_SALTY/90-374
Q79VT3_SALTY/127-309
Q7A0T0_STAAW/5-270
Q7A5E1_STAAN/5-270
Q7BGC2_VIBCH/91-378
Q7BI82_ACTPL/124-391
Q7BK04_HELPY/32-320
Q7BLP8_RHIRD/10-314
Q7BQW5_9ENTR/84-370
Q7BQX3_9ENTR/20-306
Q7CGI9_YERPE/71-351
Q7CGY4_YERPE/121-389
Q7CLR1_XANCP/4-272
Q7CMH0_BACAN/108-393
Q7D1X7_AGRT5/134-414
Q7D2P1_AGRT5/18-289
Q7D3R2_AGRT5/13-318
Q7DDR2_NEIMB/177-447
Q7DDU1_NEIMB/3-272
Q7DJM3_9ZZZZ/127-309
Q7DJM8_9ZZZZ/90-374
Q7LXU1_SULSO/166-383
Q7LXX6_SULSO/101-375
Q7MA09_WOLSU/208-475
Q7MA11_WOLSU/6-272
Q7MES4_VIBVY/69-349
Q7MHC7_VIBVY/186-454
Q7MHJ6_VIBVY/30-300
Q7MHJ7_VIBVY/8-272
Q7MHT8_VIBVY/188-457
Q7MI64_VIBVY/142-422
Q7MK03_VIBVY/81-361
Q7MPZ5_VIBVY/124-392
Q7MRS0_WOLSU/8-287
Q7MSE9_WOLSU/25-290
Q7N160_PHOLL/110-377
Q7N631_PHOLL/115-401
Q7N7G8_PHOLL/5-274
Q7N7Q4_PHOLL/89-375
Q7NEJ5_GLOVI/227-480
Q7NH70_GLOVI/224-494
Q7NH71_GLOVI/59-273
Q7NM48_GLOVI/144-413
Q7NRF4_CHRVO/189-458
Q7NRG8_CHRVO/119-387
Q7NY17_CHRVO/4-272
Q7P1N3_CHRVO/1-279
Q7P1N4_CHRVO/3-272
Q7P326_FUSNV/4-261
Q7P5A0_FUSNV/1-65
Q7P6X0_FUSNV/47-315
Q7PBC2_RICSI/11-313
Q7TW04_MYCBO/20-304
Q7U575_SYNPX/3-95
Q7U576_SYNPX/49-212
Q7UA78_SYNPX/198-467
Q7UE44_RHOBA/182-452
Q7UFA7_RHOBA/79-308
Q7UFA8_RHOBA/48-318
Q7UHP7_RHOBA/114-394
Q7UI40_RHOBA/217-485
Q7UI41_RHOBA/7-274
Q7UI44_RHOBA/306-574
Q7UR21_RHOBA/103-383
Q7UU66_RHOBA/182-452
Q7UXS5_RHOBA/93-373
Q7UZ83_RHOBA/32-309
Q7V662_PROMM/75-343
Q7V9D0_PROMM/213-482
Q7V9D1_PROMM/78-274
Q7VH51_HELHP/155-409
Q7VM73_HAEDU/121-391
Q7W6N0_BORPA/141-417
Q7W7Y1_BORPA/90-370
Q7W963_BORPA/198-478
Q7WHL2_BORBR/141-417
Q7WKK8_BORBR/198-478
Q7WLC1_BORBR/90-370
Q7WP94_BORBR/4-271
Q7WPA4_BORBR/165-432
Q7WS16_LEGPN/1-72
Q7WS36_LEGPN/1-72
Q7WUE8_ECOLX/23-309
Q7WUV4_RICRI/11-313
Q7WWY3_CUPNH/27-324
Q7WWZ4_CUPNH/173-480
Q7WXX8_PSEAE/108-396
Q7WXY1_PSEAE/36-266
Q7WZM3_STEMA/29-301
Q7X0L8_AGGAC/70-350
Q7X116_XANCI/10-325
Q7X250_9RHIZ/20-337
Q7X3F2_9BACT/23-296
Q7X3K8_PSEPU/10-325
Q818L0_BACCR/9-278
Q81LZ1_BACAN/9-277
Q821J3_CHLCV/119-387
Q82EK8_STRAW/102-380
Q82IA5_STRAW/84-363
Q82RF8_STRAW/120-400
Q82SM4_NITEU/386-657
Q82U87_NITEU/179-453
Q82V45_NITEU/195-463
Q82VU8_NITEU/4-272
Q82VU9_NITEU/10-279
Q833B8_ENTFA/12-274
Q83B70_COXBU/23-301
Q83EZ8_COXBU/160-429
Q83JS3_SHIFL/21-281
Q83MR1_TROWT/45-325
Q83N17_TROWT/103-380
Q83N86_TROW8/6-286
Q83NE6_TROW8/103-380
Q83Z77_CITRO/46-330
Q847A5_CAMJE/9-315
Q847E3_PSEPU/10-325
Q84EN3_9BURK/24-295
Q84G60_RHILV/18-289
Q84HS1_RHIET/46-317
Q87AA1_XYLFT/199-468
Q87CD3_XYLFT/6-275
Q87CD4_XYLFT/4-271
Q87DF3_XYLFT/205-473
Q87I82_VIBPA/69-349
Q87LB1_VIBPA/186-454
Q87LJ7_VIBPA/4-272
Q87LJ8_VIBPA/25-270
Q87LT7_VIBPA/187-456
Q87M46_VIBPA/130-410
Q87TD6_VIBPA/125-393
Q87V94_PSESM/3-270
Q87VT2_PSESM/86-366
Q87ZV5_PSESM/206-474
Q880W7_PSESM/68-273
Q888U0_PSESM/187-456
Q88AR7_PSESM/213-481
Q88BM6_PSESM/25-313
Q88BT1_PSESM/25-313
Q88CJ1_PSEPK/204-473
Q88CT7_PSEPK/12-276
Q88H78_PSEPK/215-489
Q88P06_PSEPK/111-379
Q88V35_LACPL/7-272
Q894E4_CLOTE/118-387
Q894F8_CLOTE/15-280
Q895Z3_CLOTE/5-272
Q89B77_BRAJA/22-293
Q89HH0_BRAJA/189-458
Q89PI6_BRAJA/106-386
Q89UI1_BRAJA/128-408
Q8CP28_STAES/9-272
Q8CZV5_YERPE/47-315
Q8D1B8_YERPE/140-407
Q8D7R1_VIBVU/69-349
Q8DA75_VIBVU/81-361
Q8DBQ5_VIBVU/142-422
Q8DC27_VIBVU/188-457
Q8DCB2_VIBVU/7-270
Q8DCB3_VIBVU/4-272
Q8DCI1_VIBVU/186-454
Q8DDT1_VIBVU/124-392
Q8DLE1_THEEB/98-366
Q8DMJ4_THEEB/238-507
Q8DMJ5_THEEB/6-273
Q8DN86_STRR6/6-268
Q8DS49_STRMU/7-269
Q8E236_STRA5/7-269
Q8E7J5_STRA3/7-269
Q8EA00_SHEON/187-456
Q8EBZ4_SHEON/4-271
Q8EBZ5_SHEON/8-272
Q8EJP6_SHEON/191-460
Q8EKC8_SHEON/146-414
Q8EQ18_OCEIH/10-278
Q8EQ29_OCEIH/96-282
Q8F3M7_LEPIN/182-450
Q8FCZ2_ECOL6/113-381
Q8FE29_ECOL6/31-291
Q8FL53_ECOL6/86-354
Q8FST4_COREF/59-341
Q8G6X2_BIFLO/20-300
Q8GBE5_YEREN/119-387
Q8GFT0_CITFR/15-306
Q8GJ57_9RHIZ/19-334
Q8GLV8_RICTY/11-313
Q8K8W0_STRP3/3-269
Q8KF93_CHLTE/126-406
Q8KIN5_RHIEC/13-317
Q8KJM3_RHILO/12-318
Q8KNZ2_HELPY/16-296
Q8KQI7_HAEDU/70-350
Q8KRY5_AGGAC/128-397
Q8KW23_9RHOB/31-329
Q8KZ85_GLUDI/187-455
Q8NL23_XANAC/4-272
Q8NTK6_CORGL/20-302
Q8P2Y1_STRP8/4-269
Q8P3I3_XANCP/223-491
Q8P5B7_XANCP/119-387
Q8P673_XANCP/200-469
Q8P759_XANCP/6-275
Q8P7X7_XANCP/29-333
Q8PCV9_XANCP/6-273
Q8PEX8_XANAC/203-471
Q8PGK9_XANAC/4-271
Q8PGS2_XANAC/153-421
Q8PHL2_XANAC/200-469
Q8PIH4_XANAC/6-275
Q8PJB7_XANAC/23-327
Q8PPJ0_XANAC/115-383
Q8PRJ5_XANAC/10-326
Q8PUN4_METMA/477-753
Q8PVE5_METMA/175-408
Q8PWR0_METMA/166-437
Q8PYC5_METMA/174-449
Q8PZS9_METMA/234-508
Q8Q021_METMA/228-507
Q8R8D1_THETN/76-373
Q8RAG0_THETN/3-272
Q8RAG1_THETN/180-448
Q8RHE2_FUSNN/47-315
Q8RII4_FUSNN/3-260
Q8RMY2_HELPY/16-294
Q8RPD7_LEGPN/15-321
Q8RPL4_ANAPH/11-313
Q8RPM0_EHRCH/11-313
Q8RSJ6_9BACT/23-296
Q8TJ15_METAC/473-747
Q8TLE0_METAC/237-514
Q8TLF4_METAC/230-504
Q8TLI0_METAC/228-507
Q8TR82_METAC/342-618
Q8TS95_METAC/180-408
Q8TU40_METAC/166-438
Q8TV62_METKA/188-412
Q8TXG7_METKA/212-491
Q8U0W0_PYRFU/3-125
Q8U211_PYRFU/152-406
Q8U256_PYRFU/229-466
Q8U3X0_PYRFU/156-428
Q8VMF6_PSEPU/10-326
Q8VPC7_ECOLX/122-390
Q8VQ73_BACLI/9-277
Q8VQX8_MYXXA/9-275
Q8VQX9_MYXXA/210-462
Q8VRC8_HAEIF/24-334
Q8VRL0_THETH/9-276
Q8VRL1_THETH/187-455
Q8VRM9_ECOLX/122-390
Q8VT92_RHIRD/10-315
Q8VUE0_9BURK/56-325
Q8VVV2_VIBVU/188-457
Q8X975_ECO57/86-354
Q8XCU9_ECO57/21-281
Q8XI35_CLOPE/187-455
Q8XJB6_CLOPE/95-362
Q8XJI9_CLOPE/5-271
Q8XQY3_RALSO/91-371
Q8XSK7_RALSO/47-321
Q8XTG3_RALSO/179-453
Q8XUS0_RALSO/146-415
Q8XVK5_RALSO/183-465
Q8XVZ3_RALSO/3-271
Q8XVZ4_RALSO/14-280
Q8XW91_RALSO/29-300
Q8XX10_RALSO/183-457
Q8XZZ4_RALSO/48-113
Q8Y1N8_RALSO/97-377
Q8Y7D6_LISMO/7-274
Q8YRW3_NOSS1/85-352
Q8YUA8_NOSS1/235-504
Q8YUA9_NOSS1/13-274
Q8Z3U9_SALTI/12-267
Q8Z9F7_SALTI/84-354
Q8ZM48_SALTY/63-267
Q8ZRT3_SALTY/84-354
Q8ZTJ9_PYRAE/154-401
Q8ZUH9_PYRAE/1-187
Q8ZV90_PYRAE/185-416
Q8ZVU5_PYRAE/74-327
Q8ZYH4_PYRAE/105-388
Q91UR7_9ZZZZ/26-333
Q91UW6_9ZZZZ/23-330
Q92C07_LISIN/7-275
Q92IN0_RICCN/11-313
Q92T39_RHIME/109-389
Q92YM1_RHIME/138-418
Q92Z03_RHIME/13-317
Q932T7_ECOLX/97-380
Q93DB4_RHIRD/13-318
Q93I67_ECOLX/38-322
Q93S76_XANCP/4-271
Q93TT3_VIBCH/91-378
Q93UW6_RHIRD/18-289
Q96XJ1_SULTO/126-396
Q971B1_SULTO/29-244
Q971F6_SULTO/90-375
Q974Z0_SULTO/176-469
Q979W6_THEVO/58-322
Q979W9_THEVO/85-352
Q97B46_THEVO/156-424
Q97BL5_THEVO/139-393
Q97HA7_CLOAB/124-385
Q97HN0_CLOAB/97-379
Q97IF2_CLOAB/5-273
Q97NH6_STRPN/6-268
Q97VE6_SULSO/138-417
Q97WB7_SULSO/126-396
Q981R8_RHILO/13-317
Q988B0_RHILO/143-411
Q989C7_RHILO/107-387
Q989J4_RHILO/19-289
Q98BF4_RHILO/144-424
Q98LS9_RHILO/118-398
Q98P49_RHILO/22-293
Q99TV0_STAAM/5-270
Q9A1T9_STRP1/3-269
Q9A496_CAUCR/147-427
Q9A5M4_CAUCR/10-310
Q9ABQ2_CAUCR/114-382
Q9ACY2_STRCO/151-440
Q9AGG6_AGGAC/15-320
Q9AGM7_LEGPN/118-386
Q9AHH7_COMTE/23-296
Q9C4P2_METTL/164-436
Q9C4Q4_METMI/164-423
Q9CDT8_LACLA/6-267
Q9CMH7_PASMU/70-350
Q9CPF8_PASMU/126-395
Q9EUF0_ECOLX/16-317
Q9F0Y8_SHEPU/137-405
Q9F1Q0_BURCE/132-401
Q9F253_AGGAC/15-320
Q9F530_ECOLX/26-333
Q9F532_ECOLX/2-53
Q9F536_ECOLX/154-391
Q9F592_AGRRH/10-314
Q9F5C2_AGRRH/18-289
Q9F5L0_HAEAP/70-350
Q9F667_PSEFL/3-271
Q9F670_PSEFL/189-458
Q9HJR3_THEAC/44-307
Q9HJR6_THEAC/68-329
Q9HKN8_THEAC/159-427
Q9HLB3_THEAC/132-392
Q9HMB8_HALSA/60-392
Q9HQY3_HALSA/242-503
Q9HR79_HALSA/167-443
Q9HSI1_HALSA/307-548
Q9HTY0_PSEAE/213-481
Q9HW98_PSEAE/89-369
Q9I0G1_PSEAE/193-461
Q9I5N9_PSEAE/109-378
Q9JRM9_AGGAC/128-397
Q9K053_NEIMB/12-276
Q9K1N4_NEIMB/39-308
Q9KHW5_SALDU/93-377
Q9KIR9_CAMJJ/12-295
Q9KPE4_VIBCH/187-456
Q9KUQ2_VIBCH/6-270
Q9KUQ3_VIBCH/4-272
Q9KUV7_VIBCH/187-455
Q9KW37_9RICK/9-311
Q9KW44_9RICK/9-311
Q9KY93_STRCO/84-363
Q9L0R8_STRCO/86-372
Q9L714_CAUCR/147-427
Q9L7X1_CLOPE/5-271
Q9LBE1_SALTI/93-377
Q9PAH4_XYLFA/199-468
Q9PBT3_XYLFA/3-73
Q9PCX1_XYLFA/4-271
Q9PCX2_XYLFA/6-275
Q9PD62_XYLFA/205-473
Q9PHJ0_XYLFA/25-331
Q9PJG9_CHLMU/122-390
Q9R6C0_RHIRD/10-315
Q9RLD5_PSEST/30-272
Q9RLD6_PSEST/3-271
Q9RLR3_LEGPN/15-321
Q9RP08_RHIET/35-339
Q9RT05_DEIRA/468-736
Q9RT06_DEIRA/10-278
Q9RV67_DEIRA/8-272
Q9RX73_DEIRA/4-276
Q9UWX7_SULSF/166-383
Q9UYM0_PYRAB/156-425
Q9UYW7_PYRAB/219-456
Q9UZN6_PYRAB/142-397
Q9V0F1_PYRAB/3-137
Q9WWU8_PSEPU/21-322
Q9WZU1_THEMA/186-454
Q9X182_THEMA/19-278
Q9X329_BACAN/108-393
Q9X4G8_VIBCH/187-456
Q9X921_STRCO/183-461
Q9XC06_AGGAC/70-350
Q9Y9T0_AERPE/185-456
Q9YAP7_AERPE/185-460
Q9YE75_AERPE/99-368
Q9YEX1_AERPE/175-391
Q9Z4A5_9ZZZZ/127-309
Q9Z790_CHLPN/118-386
Q9ZDN5_RICPR/11-313
Q9ZEL4_PSEST/190-459
Q9ZF85_BURPS/133-402
Q9ZFX6_PSEAC/128-396
Q9ZH57_STRCO/19-139
Q9ZJJ2_HELPJ/15-290
Q9ZLV2_HELPJ/32-320
TAPB_AERHY/190-459
TCPT_VIBCH/91-378
TRBB_RHIRD/18-289
TRBB_RHISN/18-289
VIRBB_AGRT5/10-315
VIRBB_AGRT9/10-314
VIRBB_BARHE/19-334
VIRBB_BARQU/19-334
VIRBB_BRUA2/25-331
VIRBB_BRUAB/25-331
VIRBB_BRUME/25-331
VIRBB_BRUSU/25-331
VIRBB_RHIRD/10-314
Y1287_METJA/2-172
Y1533_METJA/169-417
Y3659_MYCTU/20-304
Y6523_BACAN/84-358
Y781_METJA/168-408
Y900_METJA/170-435
YGGR_ECOLI/10-266
