# Supplementary material for: Contact prediction is hardest for the most informative contacts, but improves with the incorporation of contact potentials
Source: PLoS One. 2018 Jun 28;13(6):e0199585. doi: 10.1371/journal.pone.0199585 (PMC6023208; doi:10.1371/journal.pone.0199585)
Supplement: S1 Data — Each file in the ‘alignments’ directory herein corresponds to a protein family’s alignment and contains the accession number and sequence range of each sequence in the alignment. (TAR.GZ) [file pone.0199585.s001.tar.gz › alignments/YkuD]

A0ACT4_STRAM/80-245
A0ADD9_STRAM/114-224
A0JU73_ARTS2/276-403
A0JU74_ARTS2/270-404
A0KFX5_AERHH/27-161
A0KHL2_AERHH/203-399
A0KHV8_AERHH/95-233
A0KNB9_AERHH/97-237
A0KP53_AERHH/135-271
A0KTG3_SHESA/95-230
A0KVT8_SHESA/314-521
A0KWF1_SHESA/321-518
A0KXY0_SHESA/49-184
A0L0P4_SHESA/20-155
A0L4X5_MAGSM/132-263
A0LC03_MAGSM/152-286
A0LDB3_MAGSM/25-177
A0LFH4_SYNFM/109-254
A0LFN8_SYNFM/40-189
A0LJS4_SYNFM/135-248
A0LM12_SYNFM/360-554
A0LP33_SYNFM/6-155
A0LP34_SYNFM/145-258
A0LP83_SYNFM/148-261
A0LUN3_ACIC1/285-410
A0LWQ4_ACIC1/119-285
A0LYF6_GRAFK/313-508
A0M3G4_GRAFK/130-253
A0NJX6_OENOE/87-210
A0NLF8_9RHOB/99-236
A0NMD9_9RHOB/202-384
A0NMQ3_9RHOB/300-493
A0NNQ8_9RHOB/71-205
A0NP32_9RHOB/57-195
A0NPX6_9RHOB/35-150
A0NQP6_9RHOB/418-613
A0NQW8_9RHOB/46-155
A0NTZ6_9RHOB/62-195
A0NUZ9_9RHOB/160-290
A0NWS8_9RHOB/18-177
A0NXQ3_9RHOB/79-215
A0NXS2_9RHOB/82-218
A0P2Y0_9RHOB/41-170
A0P455_9RHOB/37-173
A0PMV7_MYCUA/187-314
A0PN79_MYCUA/38-216
A0PU85_MYCUA/244-369
A0PVY8_MYCUA/280-401
A0PWJ8_MYCUA/116-239
A0PZ96_CLONN/182-304
A0Q3M8_CLONN/442-561
A0Q831_FRATN/15-207
A0QDA6_MYCA1/223-348
A0QGA2_MYCA1/260-395
A0QLK8_MYCA1/245-366
A0QM20_MYCA1/145-252
A0QM38_MYCA1/27-204
A0QMG9_MYCA1/194-320
A0QN22_MYCA1/117-240
A0QP10_MYCS2/200-326
A0QQ57_MYCS2/37-206
A0QQ95_MYCS2/222-334
A0QQZ4_MYCS2/261-383
A0QS24_MYCS2/255-390
A0QY44_MYCS2/133-257
A0R1G6_MYCS2/243-369
A0RA25_BACAH/23-142
A0RG04_BACAH/356-481
A0RIE4_BACAH/29-153
A0RKL9_BACAH/28-152
A0RR82_CAMFF/64-217
A0Y562_9GAMM/207-392
A0YFB9_9GAMM/25-161
A0YFC0_9GAMM/96-235
A0YKC2_LYNSP/77-202
A0YS72_LYNSP/66-191
A0ZHN7_NODSP/110-235
A1A343_BIFAA/489-614
A1A7T7_ECOK1/43-173
A1A958_ECOK1/98-238
A1A9K2_ECOK1/374-572
A1AA07_ECOK1/101-240
A1ABL6_ECOK1/95-232
A1ACI7_ECOK1/96-231
A1AL87_PELPD/127-259
A1ALF8_PELPD/61-231
A1ALI2_PELPD/197-332
A1ALI4_PELPD/123-260
A1AS58_PELPD/44-190
A1ATW7_PELPD/138-284
A1AY17_PARDP/45-182
A1AZE0_PARDP/54-191
A1AZR7_PARDP/73-207
A1B075_PARDP/74-211
A1B1F1_PARDP/294-491
A1B3V4_PARDP/220-357
A1B4M2_PARDP/6-158
A1B571_PARDP/38-169
A1B574_PARDP/85-216
A1B9B5_PARDP/34-167
A1BC06_PARDP/32-163
A1BF18_CHLPD/134-242
A1BIC0_CHLPD/321-516
A1ENW5_VIBCH/57-192
A1ES67_VIBCH/291-486
A1ESU1_VIBCH/92-229
A1F1E5_VIBCH/92-229
A1F794_VIBCH/60-195
A1FAP9_VIBCH/290-459
A1HPM2_9FIRM/31-152
A1HR70_9FIRM/102-209
A1HTJ1_9FIRM/55-164
A1ITK2_NEIMA/46-179
A1JMM3_YERE8/381-580
A1JNZ9_YERE8/38-202
A1JPB8_YERE8/98-235
A1K4C0_AZOSB/136-271
A1K5V1_AZOSB/1-157
A1K9W1_AZOSB/292-495
A1KET7_MYCBP/125-249
A1KF12_MYCBP/207-334
A1KFD2_MYCBP/46-216
A1KFV7_MYCBP/262-383
A1KIM2_MYCBP/159-268
A1KLL4_MYCBP/252-377
A1KVF7_NEIMF/46-179
A1R4D7_ARTAT/256-383
A1RGC6_SHESW/95-230
A1RIR8_SHESW/34-169
A1RJU9_SHESW/247-444
A1S3H8_SHEAM/95-230
A1S613_SHEAM/241-428
A1S7G2_SHEAM/28-163
A1SE25_NOCSJ/194-306
A1SG15_NOCSJ/51-236
A1SGP7_NOCSJ/109-232
A1SLF5_NOCSJ/246-371
A1SLJ6_NOCSJ/53-217
A1SV97_PSYIN/289-484
A1SVW1_PSYIN/28-164
A1SXX6_PSYIN/113-258
A1T1H8_MYCVP/194-321
A1T279_MYCVP/65-228
A1T3B2_MYCVP/251-372
A1T9H2_MYCVP/139-264
A1TB89_MYCVP/250-376
A1TBD0_MYCVP/175-300
A1TBF6_MYCVP/255-390
A1TCH9_MYCVP/250-375
A1TGM4_MYCVP/253-386
A1THG9_MYCVP/251-376
A1TPK6_ACIAC/175-310
A1TWV4_MARAV/113-247
A1TWV9_MARAV/48-183
A1TZZ4_MARAV/87-280
A1U1Z9_MARAV/9-165
A1U4P9_MARAV/305-505
A1U970_MYCSK/182-309
A1U9W5_MYCSK/46-215
A1UAM5_MYCSK/248-370
A1UCX0_MYCSK/250-375
A1UFB8_MYCSK/268-403
A1UGK9_MYCSK/122-247
A1UJA0_MYCSK/250-375
A1UPM9_MYCSK/272-407
A1UPV1_MYCSK/175-300
A1UPZ0_MYCSK/250-376
A1UQZ5_BARBK/34-200
A1UTH6_BARBK/81-218
A1VAI1_DESVV/43-173
A1VTA1_POLNA/209-342
A1VTA4_POLNA/278-480
A1VZP0_CAMJJ/66-204
A1W2C8_ACISJ/279-481
A1WT94_HALHL/37-194
A1WT96_HALHL/136-271
A1WWH5_HALHL/10-166
A1ZFX5_9BACT/104-237
A2C7L7_PROM3/114-241
A2CAW4_PROM3/37-178
A2P3U1_VIBCH/291-486
A2P4S7_VIBCH/92-229
A2P7L1_VIBCH/57-192
A2PR88_VIBCH/291-486
A2PU93_VIBCH/57-192
A2VF14_MYCTU/46-216
A2VFG9_MYCTU/262-383
A2VHW0_MYCTU/159-269
A2VN45_MYCTU/125-249
A2VNB6_MYCTU/221-348
A3D3U1_SHEB5/284-481
A3D5K8_SHEB5/51-186
A3D841_SHEB5/95-230
A3DC77_CLOTH/33-142
A3DJS3_CLOTH/181-288
A3DJS4_CLOTH/122-229
A3EGZ8_VIBCH/92-229
A3EIU3_VIBCH/57-192
A3EM38_VIBCH/291-486
A3GIR2_VIBCH/57-192
A3GRX4_VIBCH/290-459
A3GT44_VIBCH/92-229
A3H0K0_VIBCH/57-192
A3H400_VIBCH/290-485
A3I141_9BACT/322-516
A3I142_9BACT/320-514
A3I416_9BACI/34-141
A3ILU0_9CHRO/121-252
A3IR17_9CHRO/65-190
A3IYF0_9CHRO/51-180
A3J4G0_9FLAO/299-488
A3J5F8_9FLAO/110-232
A3J6Z4_9FLAO/33-168
A3J9I9_9ALTE/9-165
A3JB78_9ALTE/49-185
A3JB80_9ALTE/106-239
A3JDH0_9ALTE/308-501
A3JLL5_9RHOB/6-153
A3JMB6_9RHOB/34-164
A3JMB8_9RHOB/69-200
A3JRG8_9RHOB/38-183
A3JSS8_9RHOB/294-493
A3K046_9RHOB/55-186
A3K1N7_9RHOB/299-490
A3K1R7_9RHOB/108-245
A3K2R5_9RHOB/41-181
A3K2U6_9RHOB/38-168
A3K2U8_9RHOB/32-163
A3K3R2_9RHOB/5-166
A3K613_9RHOB/25-140
A3KVQ2_PSEAE/95-230
A3KY26_PSEAE/29-164
A3L505_PSEAE/57-167
A3LCF0_PSEAE/95-230
A3LEK7_PSEAE/29-164
A3LLU7_PSEAE/57-167
A3M796_ACIBT/281-413
A3M8G8_ACIBT/8-161
A3MYJ3_ACTP2/283-497
A3PGQ0_RHOS1/87-224
A3PH23_RHOS1/80-217
A3PI38_RHOS1/49-179
A3PJL0_RHOS1/305-502
A3PKX4_RHOS1/81-217
A3PMN9_RHOS1/4-163
A3PNP6_RHOS1/67-199
A3PNP8_RHOS1/32-162
A3PRB4_RHOS1/52-182
A3PSS7_MYCSJ/182-309
A3PTH1_MYCSJ/47-215
A3PU81_MYCSJ/248-370
A3PYX9_MYCSJ/268-389
A3Q062_MYCSJ/119-244
A3Q2P6_MYCSJ/250-375
A3Q557_MYCSJ/129-254
A3Q574_MYCSJ/249-375
A3Q577_MYCSJ/201-326
A3Q596_MYCSJ/251-376
A3QBM9_SHELP/91-236
A3QD09_SHELP/57-192
A3QDZ6_SHELP/225-412
A3S8Y9_9RHOB/9-163
A3S9R2_9RHOB/32-163
A3S9R4_9RHOB/69-200
A3SAW6_9RHOB/287-486
A3SE52_9RHOB/74-211
A3SF47_9RHOB/59-189
A3SGD6_9RHOB/44-182
A3SI91_9RHOB/15-178
A3SIS2_9RHOB/45-175
A3SKQ9_9RHOB/53-183
A3SKR1_9RHOB/28-159
A3SN87_9RHOB/50-183
A3SPN5_9RHOB/282-499
A3SQS4_9RHOB/74-210
A3SRW6_9RHOB/22-156
A3SRX0_9RHOB/52-191
A3SRX6_9RHOB/49-187
A3STV2_9RHOB/9-163
A3SUL9_9RHOB/32-163
A3SUM1_9RHOB/69-200
A3SVJ3_9RHOB/44-182
A3SW93_9RHOB/287-486
A3SYM2_9RHOB/59-189
A3SZV2_9RHOB/74-211
A3T1R9_9RHOB/74-214
A3T1S3_9RHOB/26-158
A3T1Y7_9RHOB/40-178
A3T1Y8_9RHOB/31-161
A3T2I2_9RHOB/49-187
A3T2I3_9RHOB/85-216
A3TGR2_9MICO/115-235
A3TP72_9MICO/72-192
A3TW73_9RHOB/3-160
A3TWN0_9RHOB/73-205
A3TWN2_9RHOB/32-163
A3TXD4_9RHOB/50-159
A3TZ45_9RHOB/60-189
A3U2D8_9RHOB/48-186
A3U345_9RHOB/54-185
A3U357_9RHOB/1-83
A3U360_9RHOB/4-143
A3U369_9RHOB/73-214
A3U3S0_9RHOB/298-497
A3UDV7_9RHOB/352-552
A3UF76_9RHOB/253-446
A3UIE5_9RHOB/2-167
A3ULK2_VIBSP/142-280
A3UWF1_VIBSP/288-486
A3UYI9_VIBSP/122-257
A3V0W0_9RHOB/13-163
A3V149_9RHOB/60-190
A3V195_9RHOB/32-169
A3V2C6_9RHOB/29-158
A3V805_9RHOB/100-237
A3V9Y2_9RHOB/33-148
A3VA10_9RHOB/84-221
A3VDD3_9RHOB/67-198
A3VDE8_9RHOB/71-211
A3VDP2_9RHOB/299-495
A3VFE8_9RHOB/91-229
A3VGC9_9RHOB/32-163
A3VGD1_9RHOB/72-202
A3VJ39_9RHOB/28-159
A3VJ51_9RHOB/35-172
A3VJ54_9RHOB/4-143
A3VJ63_9RHOB/73-214
A3VML3_9RHOB/7-160
A3VVV4_9RHOB/300-499
A3VYE6_9RHOB/24-155
A3VYN9_9RHOB/48-187
A3VZK2_9RHOB/15-163
A3W3W0_9RHOB/73-218
A3W7K7_9RHOB/34-164
A3W7K9_9RHOB/47-178
A3W7U4_9RHOB/24-156
A3W7U7_9RHOB/3-145
A3W7V0_9RHOB/49-187
A3W7V1_9RHOB/64-195
A3W8T7_9RHOB/1-121
A3W939_9RHOB/65-205
A3W940_9RHOB/64-189
A3W9Y2_9SPHN/58-191
A3WAI7_9SPHN/188-297
A3WE44_9SPHN/219-410
A3WR16_9BRAD/63-180
A3WRT0_9BRAD/69-202
A3WSA4_9BRAD/16-181
A3WSK2_9BRAD/38-169
A3WSY2_9BRAD/56-185
A3WT07_9BRAD/47-156
A3WTA4_9BRAD/1-116
A3WU98_9BRAD/23-146
A3WV44_9BRAD/61-190
A3WWU0_9BRAD/64-173
A3WY60_9BRAD/193-322
A3WYH3_9BRAD/495-680
A3X5Y2_9RHOB/42-176
A3X6V7_9RHOB/9-168
A3X789_9RHOB/37-172
A3X791_9RHOB/74-205
A3XB11_9RHOB/300-499
A3XBZ8_9RHOB/69-198
A3XD17_9RHOB/52-192
A3XEC7_9RHOB/104-241
A3XEE3_9RHOB/54-185
A3XEH6_9RHOB/38-168
A3XEI2_9RHOB/73-212
A3XRR5_9VIBR/120-255
A3XT48_9VIBR/85-223
A3Y3N4_9VIBR/288-486
A3YBR6_9GAMM/321-519
A3YMF1_CAMJE/66-204
A3YSV3_CAMJE/66-204
A3YVX8_9SYNE/6-129
A3YYP5_9SYNE/31-154
A3YZH9_9SYNE/88-218
A3Z071_9SYNE/94-235
A3Z293_9SYNE/86-227
A3Z2V8_9SYNE/35-160
A3Z5M0_9SYNE/28-156
A3Z5Q2_9SYNE/42-215
A3Z723_9SYNE/29-154
A3Z7J1_9SYNE/68-208
A3Z9Z2_9SYNE/6-125
A3ZDW1_CAMJE/66-204
A3ZK26_CAMJE/66-204
A4AV75_MARSH/145-289
A4BNW5_9GAMM/135-274
A4BQX0_9GAMM/28-185
A4BUN2_9GAMM/15-171
A4CAR1_9GAMM/94-230
A4CRY5_SYNPV/21-149
A4CU16_SYNPV/75-216
A4CUT0_SYNPV/29-154
A4CWL3_SYNPV/16-135
A4CXE1_SYNPV/69-236
A4E6K2_9ACTN/447-578
A4ECV9_9ACTN/769-888
A4EF51_9RHOB/66-203
A4EFD0_9RHOB/14-163
A4EGZ3_9RHOB/1-119
A4EGZ5_9RHOB/61-192
A4ELU1_9RHOB/74-211
A4EME9_9RHOB/295-492
A4ERL2_9RHOB/296-495
A4ERW4_9RHOB/24-153
A4ES55_9RHOB/42-175
A4ETD4_9RHOB/74-205
A4ETD6_9RHOB/37-172
A4EU07_9RHOB/9-168
A4EWZ4_9RHOB/32-172
A4F690_SACEN/135-253
A4F989_SACEN/246-370
A4FII9_SACEN/223-349
A4FJ29_SACEN/43-149
A4FLI6_SACEN/40-148
A4FQ12_SACEN/241-362
A4G3J7_HERAR/153-288
A4GHP9_9BACT/80-211
A4GHQ1_9BACT/27-158
A4IMW2_GEOTN/5-184
A4IQP0_GEOTN/26-150
A4ITA1_GEOTN/56-163
A4IXJ2_FRATW/17-209
A4J0P0_DESRM/11-119
A4J3Y9_DESRM/16-137
A4J4L4_DESRM/125-254
A4J7Z7_DESRM/128-237
A4KE02_MYCTU/46-216
A4KEH1_MYCTU/262-383
A4KGY7_MYCTU/159-269
A4KNE2_MYCTU/125-249
A4KNL5_MYCTU/221-348
A4KNU5_MYCTU/252-377
A4KPQ6_FRATU/9-176
A4MZF7_HAEIF/251-429
A4N5R6_HAEIF/253-442
A4NAY8_HAEIF/253-447
A4NE56_HAEIF/253-447
A4NN72_HAEIF/253-439
A4NS71_HAEIF/253-442
A4NXQ4_HAEIF/80-267
A4QBP6_CORGB/168-275
A4QGM7_CORGB/243-368
A4SD43_PROVI/308-514
A4SIQ8_AERS4/37-171
A4SJT2_AERS4/97-237
A4SK99_AERS4/264-460
A4SKI5_AERS4/95-234
A4SRJ3_AERS4/99-235
A4T0W3_MYCGI/44-219
A4T1Y8_MYCGI/100-225
A4T205_MYCGI/175-300
A4T228_MYCGI/255-390
A4T317_MYCGI/251-372
A4T3P9_MYCGI/177-303
A4T4K8_MYCGI/251-376
A4T5R1_MYCGI/152-263
A4T7Y1_MYCGI/250-375
A4TAJ1_MYCGI/136-261
A4TFP5_MYCGI/250-376
A4TG82_MYCGI/314-449
A4TGB7_MYCGI/175-300
A4TGB9_MYCGI/268-403
A4TGE8_MYCGI/175-300
A4TIP4_YERPP/98-235
A4TN01_YERPP/376-575
A4TPL9_YERPP/41-169
A4U0Q8_9PROT/288-476
A4U2Z0_9PROT/3-164
A4VG73_PSEU5/269-455
A4VIS6_PSEU5/30-165
A4VKB3_PSEU5/5-160
A4VL41_PSEU5/227-362
A4W6W7_ENT38/43-213
A4W8G1_ENT38/98-238
A4W8U4_ENT38/366-565
A4W9C7_ENT38/99-238
A4W9R5_ENT38/96-233
A4WQA2_RHOS5/80-217
A4WRC2_RHOS5/303-500
A4WSW4_RHOS5/81-217
A4WUV2_RHOS5/50-181
A4WVH1_RHOS5/85-222
A4WVW0_RHOS5/83-215
A4WVW2_RHOS5/32-162
A4WXA0_RHOS5/2-163
A4WZG4_RHOS5/53-183
A4X3Z9_SALTO/255-377
A4X6Q1_SALTO/236-355
A4XMZ1_CALS8/44-152
A4XSN7_PSEMY/5-160
A4XVE6_PSEMY/97-232
A4XXU7_PSEMY/30-165
A4Y6N2_SHEPC/247-444
A4Y7S0_SHEPC/34-169
A4YA04_SHEPC/95-230
A4YJS3_BRASO/23-181
A4YK72_BRASO/21-151
A4YKW5_BRASO/72-239
A4YM43_BRASO/57-186
A4YM65_BRASO/59-192
A4YMH1_BRASO/404-589
A4YN67_BRASO/46-175
A4YPL6_BRASO/39-184
A4YQ17_BRASO/68-200
A4YQM0_BRASO/1-116
A4YTD7_BRASO/79-188
A4YZH6_BRASO/22-174
A4YZP1_BRASO/89-218
A4YZT4_BRASO/231-360
A4Z0T7_BRASO/137-266
A4Z2Q6_BRASO/62-191
A4Z340_BRASO/190-323
A5D241_PELTS/27-155
A5D2D3_PELTS/31-140
A5D653_PELTS/10-119
A5E8H9_BRASB/6-172
A5E8X9_BRASB/46-176
A5E9X9_BRASB/62-191
A5ECJ1_BRASB/129-258
A5EEN0_BRASB/68-200
A5EFB8_BRASB/1-108
A5EIG1_BRASB/78-187
A5EPI3_BRASB/22-174
A5EPP2_BRASB/88-217
A5EPT0_BRASB/227-356
A5EQW0_BRASB/59-188
A5ERF7_BRASB/416-600
A5ERR2_BRASB/67-200
A5ERT6_BRASB/84-213
A5ETD0_BRASB/60-181
A5EW60_DICNV/276-469
A5EWP6_DICNV/60-191
A5EY49_DICNV/83-218
A5EYJ6_VIBC3/23-158
A5F1I9_VIBC3/92-229
A5F1T0_VIBC3/291-486
A5FA05_FLAJ1/313-506
A5FHG0_FLAJ1/307-482
A5FHS8_FLAJ1/120-242
A5FJ17_FLAJ1/300-473
A5FKB7_FLAJ1/324-498
A5FW42_ACICJ/84-241
A5G2C4_ACICJ/2-168
A5G3H8_GEOUR/200-335
A5G3I0_GEOUR/123-260
A5G8U9_GEOUR/33-169
A5G8V1_GEOUR/94-226
A5G9Z2_GEOUR/107-262
A5GCD8_GEOUR/109-260
A5GFL3_GEOUR/118-269
A5GJ78_SYNPW/16-135
A5GJB8_SYNPW/39-167
A5GJQ6_SYNPW/51-217
A5GKI4_SYNPW/75-216
A5GKX9_SYNPW/29-154
A5GR59_SYNR3/7-124
A5GST7_SYNR3/22-163
A5GT36_SYNR3/37-179
A5GT37_SYNR3/50-192
A5GU79_SYNR3/60-228
A5HXQ8_CLOBH/133-256
A5I089_CLOBH/15-124
A5I3Y3_CLOBH/340-459
A5I6Q8_CLOBH/41-149
A5IAT5_LEGPC/99-230
A5IBH9_LEGPC/103-235
A5IBM8_LEGPC/32-154
A5IC09_LEGPC/60-220
A5IC80_LEGPC/5-161
A5IC93_LEGPC/96-231
A5IDR8_LEGPC/28-161
A5IG03_LEGPC/57-182
A5IGK5_LEGPC/53-184
A5ILC7_THEP1/250-370
A5JGL3_HELPY/65-200
A5JGL4_HELPY/66-200
A5JGL5_HELPY/67-200
A5JGL6_HELPY/67-200
A5JGL7_HELPY/66-200
A5JGL8_HELPY/67-200
A5JGL9_HELPY/67-200
A5JGM0_HELPY/67-200
A5JGM1_HELPY/67-200
A5JGM2_HELPY/67-200
A5JGM3_HELPY/67-200
A5JGM4_HELPY/67-200
A5JGM5_HELPY/67-200
A5JGM6_HELPY/67-200
A5KH58_CAMJE/66-204
A5KQ95_9FIRM/339-467
A5KU38_9GAMM/108-252
A5L427_9GAMM/105-240
A5L4F9_9GAMM/295-492
A5MZC1_CLOK5/18-125
A5N5L0_CLOK5/369-488
A5N6B5_CLOK5/69-218
A5PAD4_9SPHN/228-417
A5PAQ3_9SPHN/84-192
A5PD02_9SPHN/242-371
A5PDK0_9SPHN/272-404
A5PDP0_9SPHN/143-274
A5TTG7_FUSNP/247-390
A5TYJ1_MYCTA/125-249
A5TYR7_MYCTA/221-348
A5TZ36_MYCTA/46-216
A5TZL1_MYCTA/262-383
A5U2D5_MYCTA/159-269
A5U5L6_MYCTA/252-377
A5UBL2_HAEIE/253-442
A5UFA7_HAEIG/253-442
A5UV80_ROSS1/277-396
A5V0R2_ROSS1/275-394
A5V3J2_SPHWW/356-546
A5V610_SPHWW/208-374
A5VC00_SPHWW/62-171
A5VCW9_SPHWW/3-167
A5VCY2_SPHWW/194-326
A5VHJ2_LACRD/336-463
A5VMK9_LACRD/83-216
A5VMZ8_BRUO2/104-240
A5VN75_BRUO2/68-204
A5VPU6_BRUO2/215-409
A5VQD3_BRUO2/422-615
A5VQR0_BRUO2/117-254
A5VSJ6_BRUO2/392-523
A5VSX4_BRUO2/7-165
A5VSZ8_BRUO2/56-218
A5VTT2_BRUO2/179-312
A5W615_PSEP1/97-232
A5W8D4_PSEP1/47-182
A5WDY6_PSYWF/303-431
A5WFF4_PSYWF/11-175
A5WGT2_PSYWF/291-415
A5WHJ5_PSYWF/273-397
A5WIH1_MYCTF/125-249
A5WIP8_MYCTF/76-203
A5WJ18_MYCTF/46-216
A5WJJ5_MYCTF/262-383
A5WMB6_MYCTF/159-269
A5WQC7_MYCTF/252-377
A5Z612_9FIRM/70-197
A5Z6Y5_9FIRM/36-155
A5ZGD7_9BACE/261-449
A5ZNC0_9FIRM/340-467
A5ZPA5_9FIRM/462-589
A5ZS93_9FIRM/383-509
A5ZUJ2_9FIRM/357-479
A5ZX48_9FIRM/710-840
A6A0V0_VIBCH/23-158
A6A7Y9_VIBCH/92-229
A6A853_VIBCH/291-486
A6ADY3_VIBCH/291-486
A6AG26_VIBCH/57-192
A6AIN6_VIBCH/92-229
A6AJP5_VIBHA/101-238
A6AKD9_VIBHA/3-163
A6AU43_VIBHA/23-158
A6AW30_VIBHA/289-482
A6AX24_VIBPA/101-244
A6B570_VIBPA/11-146
A6B751_VIBPA/283-484
A6BB69_VIBPA/101-158
A6BEK6_9FIRM/415-541
A6BHG1_9FIRM/688-808
A6BMR1_YERPE/41-169
A6BSQ8_YERPE/376-576
A6C843_9PLAN/306-424
A6CJY9_9BACI/56-163
A6CNJ6_9BACI/25-149
A6CVF7_9VIBR/91-229
A6CYC2_9VIBR/30-165
A6D7D6_9VIBR/315-512
A6DB17_9PROT/61-197
A6DPJ6_9BACT/200-323
A6DWW4_9RHOB/15-163
A6DY27_9RHOB/56-187
A6DYX0_9RHOB/44-183
A6E3L0_9RHOB/281-495
A6E4Y9_9RHOB/69-200
A6E4Z1_9RHOB/35-165
A6E5A2_9RHOB/25-156
A6E5A5_9RHOB/74-214
A6E6Y5_9SPHI/253-482
A6ECU9_9SPHI/240-449
A6ED97_9SPHI/316-496
A6EHJ4_9SPHI/59-192
A6F0X8_9ALTE/1-144
A6F321_9ALTE/50-185
A6F325_9ALTE/119-252
A6FB47_9GAMM/25-160
A6FH64_9GAMM/278-466
A6FHJ7_9GAMM/81-220
A6FIM0_9GAMM/186-375
A6FL76_9RHOB/33-163
A6FL78_9RHOB/68-199
A6FT00_9RHOB/295-494
A6FTB6_9RHOB/21-136
A6FU49_9RHOB/14-163
A6FUA3_9RHOB/43-183
A6G2D9_9DELT/366-500
A6G4X1_9DELT/311-442
A6GH03_9DELT/473-612
A6GI49_9DELT/409-537
A6GQ36_9BURK/164-299
A6H1H0_FLAPJ/301-496
A6KZP8_BACV8/201-337
A6L8W4_PARD8/202-337
A6LAQ6_PARD8/16-147
A6LKG2_THEM4/262-381
A6LPC5_CLOB8/270-392
A6LRG0_CLOB8/321-441
A6LRG1_CLOB8/340-459
A6LTM2_CLOB8/44-164
A6LVR7_CLOB8/38-148
A6M0T4_CLOB8/340-460
A6M0T6_CLOB8/340-459
A6Q2G9_NITSB/88-220
A6Q2Z3_NITSB/259-458
A6Q6C7_SULNB/77-214
A6Q6C9_SULNB/55-194
A6Q767_SULNB/473-673
A6Q7A6_SULNB/59-190
A6Q899_SULNB/162-308
A6Q8H8_SULNB/171-368
A6Q8H9_SULNB/109-239
A6Q9Z3_SULNB/47-163
A6QAE3_SULNB/200-363
A6QAN3_SULNB/21-135
A6QBH3_SULNB/51-167
A6QCM1_SULNB/311-512
A6QCY5_SULNB/322-512
A6SWB0_JANMA/127-262
A6T520_KLEP7/43-176
A6T6R4_KLEP7/96-236
A6T717_KLEP7/336-534
A6T7H3_KLEP7/99-238
A6TAE2_KLEP7/96-233
A6TB85_KLEP7/97-232
A6TMM5_ALKMQ/86-195
A6TSD3_ALKMQ/321-463
A6TST4_ALKMQ/115-241
A6TWB3_ALKMQ/62-170
A6U6H4_SINMW/65-202
A6U6H5_SINMW/112-245
A6U6V0_SINMW/42-178
A6U701_SINMW/87-226
A6U7P1_SINMW/196-391
A6U7Z7_SINMW/27-147
A6U8Z3_SINMW/56-192
A6U9T6_SINMW/399-590
A6UAW2_SINMW/82-218
A6UBC8_SINMW/329-462
A6UCL9_SINMW/68-202
A6UEL5_SINMW/82-222
A6UH67_SINMW/64-203
A6UHM3_SINMW/93-232
A6UJ44_SINMW/192-323
A6V111_PSEA7/29-164
A6V3N6_PSEA7/95-230
A6VAP8_PSEA7/64-174
A6VNA4_ACTSZ/258-447
A6VWM6_MARMS/316-511
A6WD31_KINRD/246-381
A6WJS4_SHEB8/95-230
A6WMM8_SHEB8/284-480
A6WPB9_SHEB8/51-186
A6WUY2_OCHA4/104-240
A6WV79_OCHA4/68-204
A6WW50_OCHA4/112-248
A6WXC2_OCHA4/54-216
A6WXI3_OCHA4/13-179
A6WXQ7_OCHA4/354-485
A6X0L5_OCHA4/92-229
A6X136_OCHA4/434-625
A6X1Z0_OCHA4/202-397
A6X2F7_OCHA4/98-237
A6X3A1_OCHA4/98-238
A6X3B8_OCHA4/121-254
A6X404_OCHA4/104-245
A6XRA3_VIBCH/92-229
A6XWL4_VIBCH/57-192
A6XZ58_VIBCH/291-486
A7A7J3_BIFAD/489-614
A7AFH4_9PORP/204-339
A7AZ78_RUMGN/383-512
A7B515_RUMGN/352-482
A7BAA2_9ACTO/363-482
A7BBT1_9ACTO/356-478
A7BV72_9GAMM/59-215
A7C1D0_9GAMM/7-106
A7C1V8_9GAMM/10-146
A7FHJ4_YERP3/98-235
A7FJV0_YERP3/327-527
A7FLK0_YERP3/41-169
A7FQ50_CLOB1/133-256
A7FSE3_CLOB1/15-124
A7FVM7_CLOB1/340-459
A7FYC9_CLOB1/41-149
A7G9C2_CLOBL/133-256
A7GBU0_CLOBL/15-124
A7GFF0_CLOBL/340-459
A7GIC0_CLOBL/41-149
A7GLH2_BACCN/23-142
A7GSH0_BACCN/27-151
A7GUK7_BACCN/30-154
A7GZN0_CAMC5/65-210
A7H3E2_CAMJD/66-204
A7HSM3_PARL1/17-183
A7HX77_PARL1/164-364
A7IE79_XANP2/85-222
A7IEM1_XANP2/84-221
A7IF99_XANP2/51-166
A7IFU2_XANP2/75-204
A7IG72_XANP2/20-176
A7IH19_XANP2/436-599
A7II74_XANP2/66-199
A7IJ76_XANP2/259-388
A7IJY6_XANP2/62-170
A7IKA1_XANP2/66-195
A7IKU5_XANP2/97-233
A7JJE1_FRANO/15-207
A7JNJ4_FRANO/15-207
A7JX26_PASHA/272-470
A7JYY5_VIBSE/16-151
A7K1E9_VIBSE/101-245
A7K5R6_VIBSE/119-320
A7M387_BACOV/204-340
A7M4X1_BACOV/260-448
A7MEV8_ENTS8/422-620
A7MEZ5_ENTS8/98-238
A7MF57_ENTS8/95-232
A7MFU0_ENTS8/103-242
A7MI41_ENTS8/42-213
A7MZF6_VIBHB/304-497
A7N255_VIBHB/9-144
A7N2I8_VIBHB/101-238
A7N9W2_FRATF/9-176
A7NIL7_ROSCS/292-411
A7NPP4_ROSCS/276-395
A7RZY3_NEMVE/84-233
A7VAU7_9CLOT/381-506
A7VBG9_9CLOT/445-564
A7VDV1_9CLOT/121-248
A7Z420_BACA2/57-164
A7Z6F9_BACA2/26-150
A7ZCK9_CAMC1/65-213
A7ZHY4_ECO24/43-173
A7ZJN5_ECO24/98-238
A7ZK15_ECO24/374-572
A7ZKL7_ECO24/101-240
A7ZME3_ECO24/95-232
A7ZNF4_ECO24/95-230
A7ZWI8_ECOHS/43-173
A7ZY78_ECOHS/98-238
A7ZYM7_ECOHS/374-572
A7ZZ71_ECOHS/101-240
A8A0M4_ECOHS/95-232
A8A1K4_ECOHS/95-230
A8AER2_CITK8/96-231
A8AH78_CITK8/95-232
A8AHV5_CITK8/102-241
A8AIF4_CITK8/379-577
A8AIV8_CITK8/98-238
A8AKQ3_CITK8/43-173
A8ERH1_ARCB4/248-399
A8EVB4_ARCB4/67-197
A8EVJ5_ARCB4/92-243
A8F7P5_THELT/265-384
A8FCL7_BACP2/56-163
A8FEY6_BACP2/27-151
A8FLV5_CAMJ8/66-204
A8FS70_SHESH/91-236
A8FUA8_SHESH/42-177
A8FVW3_SHESH/257-457
A8FW37_SHESH/232-419
A8G9B4_SERP5/98-240
A8GAB8_SERP5/40-170
A8GCJ0_SERP5/371-570
A8GDU6_SERP5/97-241
A8H159_SHEPA/91-229
A8H2U4_SHEPA/33-169
A8H3Z2_SHEPA/226-413
A8H441_SHEPA/215-396
A8HRI7_AZOC5/66-199
A8HUK4_AZOC5/87-216
A8HV50_AZOC5/81-217
A8HVL3_AZOC5/61-170
A8HVN8_AZOC5/268-397
A8I4F8_AZOC5/268-401
A8I641_AZOC5/97-226
A8IGH5_AZOC5/21-178
A8IJQ0_AZOC5/94-229
A8ILX5_AZOC5/405-581
A8L1E7_FRASN/297-422
A8L1X6_FRASN/9-130
A8L7I6_FRASN/172-293
A8LGS6_FRASN/67-186
A8LJW4_DINSH/14-164
A8LKZ7_DINSH/295-494
A8LP74_DINSH/45-181
A8LPG2_DINSH/33-164
A8LPG4_DINSH/68-199
A8LSW1_DINSH/49-186
A8LSW4_DINSH/73-212
A8LSX3_DINSH/73-214
A8LTE4_DINSH/54-185
A8M1E1_SALAI/236-355
A8M4K8_SALAI/252-374
A8M4K9_SALAI/251-371
A8MJH7_ALKOO/63-172
A8PLP2_9COXI/108-243
A8PMU6_9COXI/107-231
A8RHQ6_9CLOT/441-560
A8RMJ8_9CLOT/149-325
A8RQY4_9CLOT/350-475
A8RSV1_9CLOT/42-190
A8RY67_9CLOT/372-496
A8SJ57_9FIRM/340-466
A8SJN7_9FIRM/661-781
A8SP59_9FIRM/479-602
A8SS85_9FIRM/476-602
A8SSL8_9FIRM/130-271
A8SZJ0_9VIBR/101-238
A8T9Z8_9VIBR/23-158
A8TAV9_9VIBR/295-488
A8TNY6_9PROT/278-476
A8TXV7_9PROT/1-144
A8UU59_9AQUI/133-275
A8YGD7_MICAE/38-163
A8YGQ9_MICAE/43-168
A8YV76_LACH4/271-399
A8YWT3_LACH4/94-221
A8ZUH6_DESOH/59-191
A9B0N1_HERA2/249-368
A9BJB0_PETMO/260-380
A9BV60_DELAS/240-374
A9CF08_AGRT5/84-223
A9CHZ5_AGRT5/66-202
A9CI96_AGRT5/326-457
A9CIV1_AGRT5/410-601
A9CJF0_AGRT5/195-390
A9CKS1_AGRT5/95-236
A9CUC8_9RHIZ/19-168
A9CV34_9RHIZ/75-215
A9D0A6_9RHIZ/44-181
A9D0A8_9RHIZ/121-255
A9D3Q1_9RHIZ/54-162
A9D4I7_9RHIZ/186-250
A9D4I9_9RHIZ/1-92
A9D6Q8_9RHIZ/386-579
A9D6R4_9RHIZ/71-204
A9D813_9RHIZ/45-187
A9DBQ7_9RHIZ/24-138
A9DGX2_9RHIZ/120-259
A9DHG2_9RHIZ/347-480
A9DMK3_9GAMM/207-371
A9DTX4_9RHOB/74-218
A9DVA3_9RHOB/48-186
A9DWM7_9RHOB/10-163
A9DYI4_9RHOB/51-182
A9DYI8_9RHOB/27-158
A9E165_9RHOB/64-194
A9E4Z1_9RHOB/342-539
A9E4Z8_9RHOB/23-161
A9EB59_9FLAO/45-187
A9EDJ6_9RHOB/24-155
A9EG76_9RHOB/65-205
A9EG77_9RHOB/34-165
A9EI31_9GAMM/1-125
A9EIW7_9GAMM/111-248
A9EKB7_9GAMM/227-425
A9F1J4_9RHOB/35-170
A9F1K8_9RHOB/81-212
A9F2V2_9RHOB/69-198
A9F6F5_SORC5/397-538
A9F968_9RHOB/303-502
A9FAL0_9RHOB/9-158
A9FGT4_SORC5/311-451
A9FHX9_9RHOB/17-157
A9FP98_9RHOB/303-502
A9FQF3_SORC5/548-687
A9FQS2_9RHOB/69-198
A9FTK3_9RHOB/42-182
A9G1I1_SORC5/347-494
A9G6E0_9RHOB/81-212
A9G6E7_9RHOB/35-170
A9G6X7_SORC5/412-554
A9GB42_SORC5/430-568
A9GF23_SORC5/341-548
A9GIY7_SORC5/389-528
A9GNM9_SORC5/36-176
A9GP64_9RHOB/3-107
A9GSF2_SORC5/442-583
A9GTU5_9RHOB/296-495
A9GUR7_SORC5/383-522
A9GWI8_SORC5/374-481
A9H4R9_9RHOB/52-190
A9H601_9RHOB/79-218
A9H6R1_9RHOB/27-157
A9H6R6_9RHOB/71-202
A9HID9_GLUDA/61-222
A9HIP4_9RHOB/10-163
A9HUC8_9RHOB/77-208
A9HUF1_9RHOB/34-168
A9HUF4_9RHOB/9-145
A9HUL4_9RHOB/61-200
A9HUM4_9RHOB/59-189
A9IR79_BART1/79-216
A9IZR7_BART1/60-214
A9KBQ7_COXBN/49-172
A9KE28_COXBN/2-158
A9KE64_COXBN/129-251
A9KE78_COXBN/107-238
A9KE96_COXBN/67-198
A9KF32_COXBN/93-228
A9KGP8_COXBN/88-211
A9KGW9_COXBN/124-247
A9KZ14_SHEB9/284-480
A9L2N7_SHEB9/95-230
A9L547_SHEB9/51-186
A9M252_NEIM0/46-179
A9M5E9_BRUC2/92-229
A9M6Q4_BRUC2/104-240
A9M785_BRUC2/68-204
A9M8J9_BRUC2/274-405
A9M993_BRUC2/15-179
A9M9B8_BRUC2/56-218
A9M9J0_BRUC2/98-237
A9MAE4_BRUC2/202-396
A9MAX9_BRUC2/276-469
A9MDU1_BRUC2/110-243
A9MEP1_SALAR/95-232
A9MGA0_SALAR/101-240
A9MHV6_SALAR/403-601
A9MIR1_SALAR/98-238
A9MLS9_SALAR/95-230
A9MNS2_SALAR/43-173
A9MSS4_SALPB/98-237
A9MTA5_SALPB/95-230
A9MY14_SALPB/43-173
A9N140_SALPB/95-232
A9N5I8_SALPB/101-240
A9N723_SALPB/52-183
A9N7T6_SALPB/374-572
A9N8R5_COXBR/49-172
A9N9A9_COXBR/93-228
A9N9X2_COXBR/107-230
A9NB54_COXBR/88-211
A9NCK8_COXBR/2-158
A9NDK4_COXBR/128-250
A9NDL9_COXBR/104-235
A9NDN7_COXBR/67-198
A9QPB2_9BACT/80-211
A9QPB5_9BACT/57-188
A9QZC7_YERPG/98-235
A9R2Y7_YERPG/41-169
A9R7K1_YERPG/354-554
A9VFN4_BACWK/23-142
A9VG95_BACWK/27-151
A9VL32_BACWK/355-480
A9VP37_BACWK/28-152
A9VWD1_METEP/52-192
A9VWL5_METEP/59-175
A9VWP3_METEP/111-239
A9VWQ6_METEP/84-217
A9VX72_METEP/118-254
A9VYU4_METEP/44-180
A9VZH0_METEP/161-303
A9VZS7_METEP/234-365
A9W2H2_METEP/182-377
A9W320_METEP/36-195
A9W3C5_METEP/91-228
A9W495_METEP/39-169
A9W5U6_METEP/93-222
A9W633_METEP/117-246
A9W6D7_METEP/378-545
A9W6I0_METEP/27-152
A9W6V1_METEP/27-159
A9W754_METEP/68-197
A9W7E7_METEP/208-324
A9W962_METEP/56-217
A9W998_METEP/257-439
A9WG47_CHLAA/253-372
A9WGT3_CHLAA/252-371
A9WU60_RENSM/283-411
A9WXP0_BRUSI/110-243
A9Z3E1_YERPE/41-169
A9ZBK0_YERPE/327-527
A9ZD37_YERPE/98-235
A9ZI66_COXBU/12-109
A9ZIJ4_COXBU/49-172
A9ZJK3_COXBU/104-235
A9ZJL9_COXBU/128-250
A9ZK26_COXBU/88-211
A9ZKF8_COXBU/107-230
A9ZUM3_YERPE/327-527
B0A0E2_YERPE/41-169
B0A2V4_YERPE/98-235
B0A8K6_9CLOT/158-279
B0ACI7_9CLOT/31-155
B0AL58_BACAN/355-480
B0ARY0_BACAN/28-152
B0ASU0_BACAN/27-151
B0BS26_ACTPJ/283-482
B0C1T3_ACAM1/71-199
B0C423_ACAM1/52-178
B0CIB7_BRUSI/274-405
B0CIG4_BRUSI/104-240
B0CIP8_BRUSI/68-204
B0CJ09_BRUSI/15-179
B0CJD5_BRUSI/56-218
B0CKP5_BRUSI/98-237
B0CL88_BRUSI/202-396
B0CLT4_BRUSI/276-469
B0G2Z0_9FIRM/398-524
B0G3Z1_9FIRM/572-692
B0GBQ1_YERPE/41-169
B0GEL5_YERPE/327-527
B0GHJ7_YERPE/98-235
B0GQH4_YERPE/327-527
B0GVY1_YERPE/41-169
B0GXC8_YERPE/98-235
B0H2U7_YERPE/354-554
B0H5Q0_YERPE/98-235
B0HDU0_YERPE/98-235
B0HFI2_YERPE/354-554
B0HJF3_YERPE/41-169
B0HUN5_YERPE/327-527
B0HXQ9_YERPE/41-169
B0I006_YERPE/98-235
B0I177_YERPE/10-211
B0JSA8_MICAN/38-163
B0KH83_PSEPG/5-160
B0KIA6_PSEPG/53-173
B0KJI6_PSEPG/97-232
B0KRH0_PSEPG/47-182
B0MC59_9FIRM/339-458
B0MC68_9FIRM/40-163
B0MCV1_9FIRM/373-495
B0MGD7_9FIRM/52-223
B0N1U9_9FIRM/377-501
B0N3I2_9FIRM/371-499
B0NBB8_EUBSP/443-569
B0NQF1_BACSE/223-360
B0P0Y9_9CLOT/372-494
B0P1W7_9CLOT/54-177
B0P1X3_9CLOT/350-469
B0PWK3_BACAN/355-480
B0Q360_BACAN/27-151
B0Q4M2_BACAN/28-152
B0QCQ2_BACAN/355-480
B0QH60_BACAN/27-151
B0QKN5_BACAN/28-152
B0QNF8_BACAN/23-142
B0QUF7_HAEPR/278-476
B0RPD4_XANCB/189-322
B0RWY1_XANCB/58-167
B0RXH3_XANCB/46-236
B0S1H6_FINM2/343-468
B0S8R4_LEPBA/82-245
B0SRJ9_LEPBP/82-245
B0SYS3_CAUSK/233-364
B0T3M4_CAUSK/280-451
B0T6F2_CAUSK/1-167
B0T8D9_CAUSK/41-176
B0TAJ0_HELMI/115-224
B0TIP4_SHEHH/91-229
B0TIW6_SHEHH/226-413
B0TP31_SHEHH/31-167
B0TVG1_SHEHH/216-398
B0TX74_FRAP2/15-209
B0U8J6_METS4/22-152
B0U9Q6_METS4/253-435
B0UCI2_METS4/137-266
B0UD39_METS4/127-270
B0UHL3_METS4/24-152
B0UJ36_METS4/81-210
B0UJA7_METS4/61-193
B0UJH9_METS4/18-177
B0UJV7_METS4/36-166
B0UM13_METS4/203-335
B0UML7_METS4/178-363
B0UMQ7_METS4/353-531
B0UMW3_METS4/59-188
B0UMW4_METS4/83-212
B0UNP5_METS4/78-211
B0UPI7_METS4/71-196
B0UPV4_METS4/81-218
B0UQN7_METS4/97-233
B0UUT4_HAES2/239-435
B0V4W2_ACIBY/8-161
B0VBT1_ACIBY/284-416
B0VRY9_ACIBS/8-161
B0VUQ8_ACIBS/284-416
B1BAL8_CLOBO/186-308
B1BDU4_CLOBO/459-578
B1BF18_CLOPE/266-444
B1BJP0_CLOPE/35-155
B1BRK5_CLOPE/35-155
B1BTG8_CLOPE/263-385
B1BZU1_9FIRM/352-480
B1C4H5_9FIRM/222-346
B1C5F4_9FIRM/371-495
B1C9E2_9FIRM/383-507
B1CAJ7_9FIRM/374-510
B1EL31_9ESCH/43-173
B1ELE2_9ESCH/100-239
B1ENH8_9ESCH/95-232
B1ENY3_9ESCH/98-238
B1EPK6_9ESCH/374-572
B1ERA5_9ESCH/95-230
B1EUC9_BACAN/355-480
B1EWS0_BACAN/27-151
B1EZZ4_BACAN/28-152
B1GC68_BACAN/355-480
B1GFD2_BACAN/28-152
B1GIL5_BACAN/27-151
B1GP49_BACAN/23-142
B1HU04_LYSSC/55-162
B1I221_DESAP/135-264
B1I4U8_DESAP/122-231
B1IDV1_CLOBK/133-256
B1IGW3_CLOBK/340-459
B1IHA5_CLOBK/15-124
B1IMZ9_CLOBK/41-149
B1IPP4_ECOLC/43-173
B1IQ78_ECOLC/95-232
B1IUF2_ECOLC/100-239
B1IW06_ECOLC/374-572
B1IXE9_ECOLC/98-238
B1IZR0_ECOLC/95-230
B1J5Z9_PSEPW/5-160
B1J698_PSEPW/97-232
B1JDF6_PSEPW/47-182
B1JIJ1_YERPY/41-169
B1JJ50_YERPY/98-235
B1JQT0_YERPY/376-576
B1KDP0_SHEWM/229-415
B1KHE8_SHEWM/91-229
B1KJ23_SHEWM/42-177
B1KNQ8_SHEWM/23-158
B1KVV9_CLOBM/340-459
B1KXM5_CLOBM/15-124
B1L0X9_CLOBM/41-149
B1L1L7_CLOBM/133-256
B1LAZ5_THESQ/250-370
B1LE58_ECOSM/95-232
B1LHN0_ECOSM/43-173
B1LI31_ECOSM/100-239
B1LJT8_ECOSM/374-572
B1LMB1_ECOSM/98-238
B1LPV8_ECOSM/95-230
B1LU29_METRJ/85-218
B1LYD6_METRJ/182-377
B1LYH0_METRJ/139-268
B1LZ33_METRJ/90-219
B1LZ41_METRJ/285-466
B1M0M5_METRJ/84-213
B1M0R2_METRJ/37-167
B1M0T5_METRJ/53-208
B1M0X2_METRJ/25-158
B1M1A1_METRJ/24-184
B1M320_METRJ/59-191
B1M373_METRJ/374-547
B1M424_METRJ/172-314
B1M443_METRJ/235-366
B1M4X5_METRJ/56-185
B1M7Z0_METRJ/95-231
B1M811_METRJ/99-236
B1MDC1_MYCA9/125-246
B1MHQ4_MYCA9/245-366
B1MJL4_MYCA9/58-219
B1MJL5_MYCA9/41-216
B1MKW1_MYCA9/186-313
B1MM58_MYCA9/155-263
B1MMQ4_MYCA9/249-374
B1Q706_CLOBO/15-124
B1QA62_CLOBO/41-149
B1QC60_CLOBO/340-459
B1QFM2_CLOBO/133-256
B1QM03_CLOBO/41-149
B1QNP4_CLOBO/15-124
B1QR10_CLOBO/133-256
B1QTN2_CLOBU/298-419
B1QV27_CLOBU/270-392
B1QWX6_CLOBU/340-459
B1QXL9_CLOBU/53-173
B1QYH6_CLOBU/393-512
B1QZL2_CLOBU/341-460
B1R1E1_CLOBU/337-456
B1R5N1_CLOPE/35-155
B1R818_CLOPE/263-385
B1RBQ9_CLOPE/266-444
B1REM4_CLOPE/35-155
B1RHA5_CLOPE/263-385
B1RQI7_CLOPE/35-155
B1RS79_CLOPE/263-385
B1SB86_9BIFI/388-513
B1SD46_9STRE/66-188
B1ULS1_BACAN/355-480
B1UR59_BACAN/28-152
B1URY5_BACAN/27-151
B1UZJ7_CLOPE/35-155
B1V2V0_CLOPE/263-385
B1VGQ2_CORU7/246-372
B1VIL2_CORU7/159-267
B1VQW9_STRGG/95-255
B1VV91_STRGG/248-371
B1VZQ9_STRGG/242-366
B1W028_STRGG/265-396
B1W029_STRGG/247-381
B1W2S3_STRGG/252-387
B1W2W0_STRGG/121-231
B1W3J4_STRGG/92-204
B1WRC5_CYAA5/72-197
B1WW87_CYAA5/39-168
B1WW92_CYAA5/128-254
B1X6S8_ECODH/95-230
B1X7E9_ECODH/98-238
B1X8M9_ECODH/374-572
B1XA23_ECODH/101-240
B1XD86_ECODH/43-173
B1XFY6_ECODH/95-232
B1XY35_LEPCP/381-516
B1Y554_LEPCP/278-479
B1YNJ1_BURA4/19-141
B1ZAE3_METPB/95-224
B1ZAP3_METPB/56-217
B1ZAT1_METPB/254-436
B1ZCL0_METPB/80-217
B1ZD52_METPB/93-222
B1ZDJ6_METPB/182-377
B1ZEG6_METPB/395-562
B1ZEL0_METPB/24-145
B1ZF66_METPB/80-217
B1ZFK5_METPB/112-240
B1ZFL8_METPB/90-223
B1ZGG5_METPB/35-195
B1ZI70_METPB/163-305
B1ZJ85_METPB/229-360
B1ZKC9_METPB/39-169
B1ZLM7_METPB/68-197
B1ZLZ8_METPB/57-211
B1ZV93_OPITP/1-154
B2AHB2_CUPTR/276-479
B2D7U8_VIBCH/92-229
B2E8R1_BIFAN/410-553
B2FK16_STRMK/30-232
B2FQF7_STRMK/185-318
B2FRY7_STRMK/64-173
B2G522_LACRJ/336-463
B2G9W2_LACRJ/83-216
B2GDF1_LACF3/343-468
B2GED0_LACF3/104-228
B2GLL9_KOCRD/262-389
B2HK27_MYCMM/156-267
B2HLN4_MYCMM/126-249
B2HMW3_MYCMM/196-323
B2HNN0_MYCMM/243-368
B2HNY1_MYCMM/38-216
B2HQU9_MYCMM/271-392
B2HVF9_ACIBC/281-413
B2HY19_ACIBC/8-161
B2IB11_BEII9/43-175
B2IBB2_BEII9/66-195
B2IBJ2_BEII9/106-239
B2IBS7_BEII9/412-585
B2ICJ5_BEII9/64-223
B2IDC6_BEII9/98-234
B2IDH5_BEII9/68-197
B2IE82_BEII9/105-246
B2IHL3_BEII9/205-391
B2IKD4_BEII9/90-220
B2IUF0_NOSP7/56-169
B2IUF1_NOSP7/64-177
B2J7T4_NOSP7/224-349
B2J8J0_NOSP7/55-180
B2JYQ8_YERPB/376-576
B2K5J2_YERPB/98-235
B2K643_YERPB/41-169
B2KCN6_ELUMP/52-187
B2N1T5_ECOLX/95-232
B2N481_ECOLX/101-240
B2N5B5_ECOLX/374-572
B2N6U4_ECOLX/98-238
B2N956_ECOLX/95-230
B2NB87_ECOLX/43-173
B2NS87_ECO57/95-232
B2NUW5_ECO57/43-173
B2NV32_ECO57/370-568
B2NVE8_ECO57/96-236
B2NWI1_ECO57/100-239
B2P7J5_ECO57/96-236
B2P819_ECO57/43-173
B2PAF7_ECO57/374-572
B2PAP3_ECO57/100-239
B2PC65_ECO57/95-232
B2PGJ8_ECO57/96-236
B2PNC2_ECO57/95-232
B2PQI4_ECO57/43-173
B2PRR4_ECO57/100-239
B2PT51_ECO57/95-230
B2PU18_PROST/41-172
B2Q065_PROST/95-232
B2Q1Z0_PROST/333-533
B2S511_BRUA1/202-397
B2S5Y6_BRUA1/92-229
B2S7V1_BRUA1/104-240
B2S821_BRUA1/343-474
B2S8D3_BRUA1/68-204
B2S8R0_BRUA1/15-179
B2S8T3_BRUA1/56-218
B2SA53_BRUA1/98-237
B2SCY4_BRUA1/179-287
B2SKX2_XANOP/136-269
B2THC9_CLOBB/260-382
B2TI93_CLOBB/42-162
B2TKD1_CLOBB/342-461
B2TKD4_CLOBB/338-457
B2TL66_CLOBB/291-410
B2TUF0_SHIB3/374-572
B2TVA9_SHIB3/98-238
B2TWR1_SHIB3/95-230
B2U3R6_SHIB3/43-173
B2U508_SHIB3/101-240
B2UM70_AKKM8/3-154
B2UMM7_AKKM8/41-187
B2UNB2_AKKM8/73-206
B2UNY3_AKKM8/72-207
B2UPE2_AKKM8/64-208
B2UPP2_AKKM8/77-214
B2UQB8_AKKM8/81-217
B2UQK2_AKKM8/77-185
B2UQR3_AKKM8/42-231
B2UTX0_HELPS/65-200
B2UX58_CLOBA/260-382
B2V0I5_CLOBA/342-461
B2V0I8_CLOBA/338-457
B2V160_CLOBA/291-410
B2V2F4_CLOBA/42-162
B2V6F8_SULSY/274-456
B2V9G5_SULSY/116-252
B2V9M3_SULSY/278-409
B2VBV7_ERWT9/98-238
B2VC98_ERWT9/370-569
B2VIQ5_ERWT9/43-171
B3A9Q6_ECO57/96-236
B3AAS2_ECO57/374-572
B3ABB7_ECO57/43-173
B3ACM8_ECO57/100-239
B3AJX0_ECO57/96-236
B3AR83_ECO57/374-572
B3ARG6_ECO57/43-173
B3AS67_ECO57/95-230
B3ASJ1_ECO57/95-232
B3AUT5_ECO57/100-239
B3B3D8_ECO57/95-232
B3B544_ECO57/374-572
B3B623_ECO57/96-236
B3B6C9_ECO57/43-173
B3B9S2_ECO57/100-239
B3BGW8_ECO57/96-236
B3BHQ7_ECO57/374-572
B3BNG1_ECO57/43-173
B3BNR3_ECO57/95-232
B3BPH3_ECO57/100-239
B3BXJ1_ECO57/96-236
B3BYU4_ECO57/43-173
B3C425_ECO57/100-239
B3CE71_9BACE/204-341
B3DQ26_BIFLD/114-234
B3DSD4_BIFLD/391-529
B3DT89_BIFLD/422-547
B3DVC7_METI4/48-179
B3DX20_METI4/161-296
B3DXP3_METI4/109-280
B3E068_METI4/4-138
B3E1E1_METI4/8-147
B3E4E6_GEOLS/82-272
B3E4G6_GEOLS/222-371
B3E4X7_GEOLS/135-276
B3EG89_CHLL2/318-515
B3EI81_CHLL2/145-253
B3EJR0_CHLPB/141-249
B3EJY6_CHLPB/54-190
B3EN15_CHLPB/331-522
B3GRU7_9BACI/55-162
B3GZW3_ACTP7/1-174
B3H9X1_ECOLX/43-173
B3HB12_ECOLX/96-236
B3HDC4_ECOLX/374-572
B3HFH2_ECOLX/95-230
B3HFU4_ECOLX/95-232
B3HHT6_ECOLX/100-239
B3HL07_ECOLX/95-230
B3HQ97_ECOLX/43-173
B3HR87_ECOLX/95-232
B3HS93_ECOLX/374-572
B3HUW2_ECOLX/100-239
B3HWS0_ECOLX/96-236
B3I3Q1_ECOLX/43-173
B3I7D1_ECOLX/98-238
B3I7W5_ECOLX/374-572
B3ICI4_ECOLX/100-239
B3IJ84_ECOLX/43-173
B3IJR3_ECOLX/95-232
B3IL25_ECOLX/96-236
B3IPW0_ECOLX/374-572
B3IQF0_ECOLX/100-239
B3ISC0_ECOLX/95-230
B3J2W3_BACAN/27-151
B3J6X3_BACAN/28-152
B3JHS6_9BACE/208-345
B3PD73_CELJU/516-709
B3PPF5_RHIE6/63-202
B3PPZ6_RHIE6/404-595
B3PQW1_RHIE6/25-140
B3PRA0_RHIE6/65-202
B3PRA1_RHIE6/115-248
B3PTH5_RHIE6/128-267
B3PTH6_RHIE6/103-242
B3PU81_RHIE6/65-202
B3PUA2_RHIE6/332-465
B3PVB4_RHIE6/197-407
B3PVX3_RHIE6/72-201
B3PW22_RHIE6/39-149
B3PWJ1_RHIE6/84-226
B3PWZ4_RHIE6/188-321
B3Q102_RHIE6/34-171
B3Q3L5_RHIE6/62-196
B3Q782_RHOPT/43-173
B3Q898_RHOPT/27-186
B3Q8D4_RHOPT/62-191
B3Q900_RHOPT/69-202
B3Q9P6_RHOPT/102-211
B3QDA9_RHOPT/62-191
B3QF19_RHOPT/27-170
B3QFR7_RHOPT/94-223
B3QGF0_RHOPT/242-371
B3QHG2_RHOPT/57-166
B3QIF2_RHOPT/132-261
B3QKR2_RHOPT/436-610
B3QKU5_RHOPT/96-225
B3QKX9_CHLP8/331-527
B3T0Q3_9ZZZZ/101-236
B3T0R9_9ZZZZ/2-156
B3T294_9ZZZZ/101-236
B3T2B1_9ZZZZ/2-156
B3WAP9_LACCB/332-455
B3WAQ4_LACCB/110-233
B3WL91_ECOLX/43-173
B3WMY1_ECOLX/96-236
B3WND0_ECOLX/374-572
B3WPK4_ECOLX/95-230
B3WSF0_ECOLX/100-239
B3WWT7_SHIDY/95-230
B3X0A1_SHIDY/43-172
B3X180_SHIDY/96-236
B3X4S6_SHIDY/374-572
B3X5Y9_SHIDY/95-232
B3XF36_ECOLX/43-173
B3XG49_ECOLX/95-232
B3XGQ0_ECOLX/374-572
B3XJH0_ECOLX/100-239
B3XM96_LACRE/83-216
B3XM97_LACRE/335-460
B3XN51_LACRE/313-440
B3YA48_SALET/53-183
B3YAF3_SALET/43-173
B3YEG1_SALET/98-237
B3YFZ4_SALET/374-572
B3YIT9_SALET/101-240
B3YJS9_SALET/95-230
B3YLG5_SALET/95-232
B3YMK4_BACCE/355-480
B3YQP2_BACCE/28-152
B3YW01_BACCE/27-151
B3Z0Q3_BACCE/23-142
B3Z3D1_BACCE/23-142
B3Z442_BACCE/355-480
B3Z678_BACCE/27-151
B3ZBS7_BACCE/28-152
B3ZHT6_BACCE/355-480
B3ZUA9_BACCE/23-142
B3ZVM3_BACCE/27-151
B3ZWF6_BACCE/28-152
B4A0R5_SALNE/95-232
B4A6X4_SALNE/43-173
B4A7S2_SALNE/95-230
B4A8P2_SALNE/98-237
B4A912_SALNE/373-571
B4AAD5_SALNE/101-240
B4AEL6_BACPU/57-164
B4AL88_BACPU/27-151
B4APU7_FRANO/15-207
B4BKJ5_9BACI/2-151
B4BLF4_9BACI/26-150
B4BR33_9BACI/56-163
B4CTQ4_9BACT/31-178
B4CX56_9BACT/55-172
B4CXC0_9BACT/406-515
B4CZJ4_9BACT/217-347
B4CZT3_9BACT/67-204
B4D044_9BACT/65-201
B4D0S1_9BACT/27-174
B4D0Z1_9BACT/49-238
B4D337_9BACT/186-321
B4D3P8_9BACT/27-174
B4D4A6_9BACT/41-170
B4D6C3_9BACT/60-229
B4D8J4_9BACT/1-113
B4D907_9BACT/1-147
B4D9K2_9BACT/6-141
B4DAY0_9BACT/20-155
B4DC38_9BACT/74-200
B4ET42_PROMH/330-529
B4EUT3_PROMH/41-186
B4EX45_PROMH/95-232
B4RA46_PHEZH/215-347
B4RCY7_PHEZH/1-119
B4RDG6_PHEZH/249-445
B4REU1_PHEZH/367-565
B4RHN6_PHEZH/286-468
B4RP95_NEIG2/46-178
B4S350_PROA2/47-119
B4S353_PROA2/3-91
B4S4L1_PROA2/327-520
B4S8A2_PROA2/126-234
B4SEX8_PELPB/307-494
B4SHJ9_STRM5/29-231
B4SN40_STRM5/64-173
B4SS77_STRM5/183-316
B4SVV4_SALNS/43-173
B4SWC4_SALNS/95-230
B4T097_SALNS/98-237
B4T159_SALNS/374-572
B4T3Q2_SALNS/101-240
B4T4R8_SALNS/95-232
B4T7P5_SALHS/43-173
B4T8W7_SALHS/95-230
B4TC94_SALHS/98-237
B4TDR2_SALHS/365-563
B4TFJ0_SALHS/101-240
B4TGL1_SALHS/95-232
B4TQY2_SALSV/98-237
B4TRV8_SALSV/374-572
B4TTI5_SALSV/101-240
B4TUT7_SALSV/95-232
B4TZ80_SALSV/43-173
B4TZP4_SALSV/95-230
B4U497_STREM/76-199
B4U9N5_HYDS0/197-336
B4UCH4_ANASK/38-169
B4UK81_ANASK/85-215
B4UK82_ANASK/42-174
B4UKV9_ANASK/84-222
B4V272_9ACTO/244-367
B4V3J3_9ACTO/241-364
B4V6U9_9ACTO/71-240
B4VAJ7_9ACTO/253-389
B4VAQ9_9ACTO/178-290
B4VEF2_9ACTO/2-104
B4VEF4_9ACTO/246-377
B4VHL5_9CYAN/110-235
B4VSZ3_9CYAN/55-168
B4WA00_9CAUL/295-443
B4WBY1_9CAUL/273-444
B4WKH3_9SYNE/75-200
B4WKQ4_9SYNE/62-187
B4WPE1_9SYNE/2-106
B4WV37_9SYNE/4-113
B4WZH2_9GAMM/2-154
B5BA15_SALPK/95-232
B5BAG0_SALPK/101-240
B5BBN3_SALPK/374-572
B5BBZ1_SALPK/98-237
B5BDQ7_SALPK/43-173
B5BG61_SALPK/95-230
B5BWX3_SALET/98-237
B5BXJ5_SALET/373-571
B5BYL3_SALET/101-240
B5BZT5_SALET/95-232
B5C189_SALET/53-183
B5C3R5_SALET/43-173
B5C4P3_SALET/95-230
B5CDA7_SALET/98-237
B5CE26_SALET/374-572
B5CHP1_SALET/43-173
B5CI36_SALET/95-230
B5CIZ7_SALET/101-240
B5CJB8_SALET/95-232
B5CM58_9FIRM/399-528
B5CTB1_9FIRM/366-493
B5D3C3_9BACE/207-343
B5E8Z8_GEOBB/109-258
B5EG67_GEOBB/123-260
B5EG69_GEOBB/197-333
B5EGC7_GEOBB/108-241
B5EHP6_GEOBB/118-249
B5EIM0_GEOBB/112-273
B5EIM6_GEOBB/52-231
B5EKD2_ACIF5/61-185
B5EMC7_ACIF5/96-230
B5EMR6_ACIF5/95-230
B5ENE0_ACIF5/65-225
B5EPA3_ACIF5/14-170
B5EWJ5_SALA4/43-173
B5EWY1_SALA4/95-230
B5F0B8_SALA4/98-237
B5F1S7_SALA4/374-572
B5F6T0_SALA4/53-183
B5F7C2_SALA4/95-232
B5F8D9_SALA4/101-240
B5FDP3_VIBFM/282-476
B5FI05_SALDC/53-183
B5FIM1_SALDC/95-232
B5FJW4_SALDC/43-173
B5FK92_SALDC/101-240
B5FLY3_SALDC/95-230
B5FPA4_SALDC/98-237
B5FQ68_SALDC/375-573
B5GEI0_9ACTO/83-195
B5GI48_9ACTO/243-367
B5GI65_9ACTO/255-391
B5GSV8_STRCL/248-379
B5GSZ8_STRCL/122-232
B5GUX6_STRCL/247-368
B5GVB9_STRCL/242-377
B5GWU1_STRCL/266-389
B5H4Y8_STRPR/252-388
B5H548_STRPR/168-280
B5H553_STRPR/82-263
B5HC13_STRPR/83-253
B5HCR9_STRPR/243-366
B5HK72_STRPR/238-369
B5HK73_STRPR/242-377
B5HKX4_9ACTO/242-374
B5HMF6_9ACTO/254-384
B5HMF7_9ACTO/250-379
B5HSH0_9ACTO/197-328
B5HV67_9ACTO/165-277
B5HZY5_9ACTO/251-387
B5I278_9ACTO/242-368
B5I3S1_9ACTO/228-356
B5I732_9ACTO/114-224
B5IKY8_9CHRO/29-170
B5ILG2_9CHRO/98-228
B5IP75_9CHRO/44-208
B5IZ80_9RHOB/46-183
B5IZE3_9RHOB/31-161
B5IZJ8_9RHOB/24-175
B5J214_9RHOB/76-213
B5J573_9RHOB/300-499
B5J6X7_9RHOB/48-179
B5JGR8_9BACT/22-177
B5JSE5_9GAMM/25-181
B5K5Q1_9RHOB/40-177
B5K5T5_9RHOB/1-114
B5K8J9_9RHOB/294-491
B5KAD4_9RHOB/30-160
B5KAD7_9RHOB/2-74
B5KD05_9RHOB/52-182
B5MKK7_SALET/98-237
B5MNG3_SALET/95-232
B5MRK1_SALET/374-572
B5MRS7_SALET/43-173
B5MS02_SALET/95-230
B5MSZ0_SALET/101-240
B5MVE4_SALET/53-183
B5MZW1_SALET/101-240
B5N024_SALET/98-237
B5N346_SALET/43-173
B5N5I2_SALET/95-232
B5N6U0_SALET/372-570
B5N8D9_SALET/43-173
B5NAK9_SALET/95-232
B5NE06_SALET/95-230
B5NGI1_SALET/98-237
B5NGV0_SALET/374-572
B5NIP2_SALET/101-240
B5NJS0_SALET/95-230
B5NN86_SALET/98-237
B5NR08_SALET/53-183
B5NRY2_SALET/43-173
B5NUD3_SALET/101-240
B5NUQ8_SALET/374-572
B5NV31_SALET/95-232
B5NXG6_SALET/43-173
B5NZ35_SALET/98-237
B5NZH7_SALET/95-232
B5P2B9_SALET/95-230
B5P6G1_SALET/365-563
B5P7Q0_SALET/101-240
B5PD75_SALET/43-173
B5PFP7_SALET/98-237
B5PKN0_SALET/374-572
B5PL17_SALET/95-232
B5PL85_SALET/101-240
B5PNL7_SALHA/95-230
B5PSJ0_SALHA/43-173
B5PYR4_SALHA/98-237
B5PZ31_SALHA/95-232
B5Q072_SALHA/101-240
B5Q133_SALHA/399-597
B5Q4G0_SALVI/95-230
B5QA28_SALVI/374-572
B5QAZ2_SALVI/98-237
B5QCS3_SALVI/95-232
B5QDW9_SALVI/101-240
B5QE75_SALVI/43-173
B5QHQ8_CAMJE/52-190
B5QPN4_LACRH/332-455
B5QPN9_LACRH/108-231
B5QT79_LACCA/332-455
B5QVS7_SALEP/95-232
B5QXC1_SALEP/101-240
B5QXU2_SALEP/98-237
B5QYX2_SALEP/95-230
B5QZC9_SALEP/375-573
B5QZU9_SALEP/53-183
B5R472_SALEP/43-173
B5R5Q9_SALG2/43-173
B5R826_SALG2/98-237
B5R8L2_SALG2/375-573
B5RB87_SALG2/101-240
B5RBK5_SALG2/95-230
B5REM7_SALG2/53-183
B5U1Z8_9BACT/229-395
B5UJH9_BACCE/1-108
B5UM03_BACCE/355-480
B5UPL1_BACCE/28-152
B5USU8_BACCE/27-151
B5V2E5_BACCE/355-480
B5V774_BACCE/27-151
B5V7U6_BACCE/1-98
B5V9W9_BACCE/23-142
B5VCL8_BACCE/28-152
B5VZY7_SPIMA/52-165
B5W198_SPIMA/52-176
B5W1X2_SPIMA/83-206
B5XMS9_KLEP3/99-238
B5XPR6_KLEP3/95-230
B5XQH4_KLEP3/96-233
B5XY72_KLEP3/355-553
B5XYS1_KLEP3/96-236
B5Y1F2_KLEP3/43-173
B5YFR0_THEYD/96-228
B5YKP4_THEYD/22-158
B5YSB0_ECO5E/96-236
B5YSR9_ECO5E/96-231
B5YT59_ECO5E/370-568
B5YVY2_ECO5E/100-239
B5Z0M3_ECO5E/43-173
B5Z4B1_ECO5E/95-232
B5Z6P1_HELPG/67-200
B5ZJ67_GLUDA/6-165
B5ZRC1_RHILW/65-202
B5ZRC2_RHILW/115-248
B5ZRL8_RHILW/404-595
B5ZSG2_RHILW/25-140
B5ZSI9_RHILW/63-202
B5ZTI8_RHILW/5-172
B5ZUJ2_RHILW/128-267
B5ZUJ3_RHILW/103-242
B5ZVA3_RHILW/84-226
B5ZVH8_RHILW/65-202
B5ZWM9_RHILW/329-462
B5ZXT7_RHILW/196-395
B5ZYN7_RHILW/28-138
B5ZZA3_RHILW/190-323
B6A096_RHILW/70-203
B6A0I0_RHILW/72-201
B6A2I2_RHILW/57-189
B6A440_RHILW/40-177
B6AT80_9RHOB/63-194
B6AUI6_9RHOB/7-163
B6AUU4_9RHOB/295-494
B6AVI4_9RHOB/75-217
B6B191_9RHOB/58-189
B6B407_9RHOB/7-147
B6B624_9RHOB/1-133
B6B626_9RHOB/73-204
B6B6Y1_9RHOB/9-163
B6B729_9RHOB/70-210
B6BDX1_9RHOB/40-173
B6BE55_9RHOB/301-500
B6BEU5_9RHOB/68-199
B6BI96_9PROT/20-210
B6BJV6_9PROT/88-268
B6BMR0_9PROT/62-205
B6BRL1_9RICK/2-162
B6BUL9_9PROT/1-153
B6BUY5_9PROT/129-263
B6BXB9_9GAMM/30-190
B6BYT3_9GAMM/4-160
B6C4F2_9GAMM/103-242
B6EKC8_ALISL/282-475
B6FR81_9CLOT/412-540
B6FYS1_9CLOT/33-153
B6FZF3_9CLOT/346-465
B6GC68_9ACTN/402-534
B6HZW2_ECOSE/43-173
B6I7X7_ECOSE/98-238
B6I827_ECOSE/95-230
B6I8Z7_ECOSE/374-572
B6I9J1_ECOSE/102-241
B6IBB7_ECOSE/95-232
B6IUI5_RHOCS/330-532
B6IVI2_RHOCS/4-167
B6IZA0_COXB2/49-172
B6IZW0_COXB2/67-198
B6IZX4_COXB2/107-238
B6IZY8_COXB2/129-251
B6J019_COXB2/2-158
B6J1Y5_COXB2/88-211
B6J377_COXB2/124-247
B6J455_COXB2/93-228
B6J516_COXB1/93-228
B6J5V4_COXB1/88-211
B6J7B7_COXB1/2-158
B6J7F2_COXB1/129-251
B6J7G6_COXB1/108-239
B6J7I3_COXB1/67-198
B6J8N4_COXB1/49-172
B6JAC1_OLICO/61-211
B6JAF4_OLICO/41-171
B6JAI1_OLICO/4-170
B6JB52_OLICO/20-160
B6JC07_OLICO/430-613
B6JD49_OLICO/68-197
B6JFK7_OLICO/84-216
B6JGJ2_OLICO/61-170
B6JIA3_OLICO/193-322
B6JII4_OLICO/59-188
B6JIW5_OLICO/127-256
B6JJA6_OLICO/98-227
B6JLA0_HELP2/65-200
B6QX67_9RHOB/211-400
B6R0K6_9RHOB/65-195
B6R1X9_9RHOB/3-137
B6R5G2_9RHOB/69-202
B6R5K2_9RHOB/10-126
B6R731_9RHOB/321-518
B6R7U4_9RHOB/78-214
B6R7V9_9RHOB/383-576
B6R840_9RHOB/63-195
B6R8D2_9RHOB/105-234
B6VXU0_9BACE/202-338
B6WBX2_9FIRM/334-459
B6XAQ7_9ENTR/40-172
B6XBZ6_9ENTR/333-532
B6XIG4_9ENTR/104-241
B6XV56_9BIFI/402-558
B6ZRF3_ECO57/43-173
B6ZTU7_ECO57/374-572
B6ZUQ2_ECO57/96-236
B6ZZU2_ECO57/100-239
B7A271_ECO57/95-232
B7A3W3_ECO57/95-230
B7AG55_9BACE/225-362
B7ANT2_9BACE/84-208
B7AU95_9BACE/104-232
B7BAF4_9PORP/206-341
B7DME1_9BACL/172-291
B7DNL1_9BACL/3-110
B7DQ19_9BACL/214-332
B7GHI4_ANOFW/25-149
B7GUC3_BIFLS/422-547
B7GXA7_ACIB3/8-161
B7GZK5_ACIB3/281-413
B7HAJ8_BACC4/372-497
B7HB21_BACC4/27-151
B7HD57_BACC4/28-152
B7HDG7_BACC4/1-108
B7HNR4_BACC7/27-151
B7HVV7_BACC7/28-152
B7HWH8_BACC7/23-142
B7HWX9_BACC7/355-480
B7HZJ0_BACC7/1-98
B7I452_ACIB5/281-413
B7I838_ACIB5/8-161
B7ICU6_THEAB/228-347
B7II18_BACC2/23-142
B7INH5_BACC2/355-480
B7INU4_BACC2/28-152
B7IXE0_BACC2/27-151
B7J4D1_ACIF2/96-230
B7J4U9_ACIF2/128-251
B7J588_ACIF2/65-225
B7J7N9_ACIF2/82-217
B7J920_ACIF2/14-170
B7JEI9_BACC0/28-152
B7JF26_BACC0/355-480
B7JM01_BACC0/27-151
B7JRC7_BACC0/23-142
B7JVI1_CYAP8/68-193
B7K5T2_CYAP8/51-178
B7K5T3_CYAP8/113-241
B7K7Z0_CYAP7/56-169
B7KD51_CYAP7/90-216
B7KHS0_CYAP7/54-247
B7KPB0_METC4/53-219
B7KPN4_METC4/93-222
B7KQE8_METC4/91-220
B7KR81_METC4/380-547
B7KRC5_METC4/27-152
B7KS59_METC4/111-239
B7KS72_METC4/84-217
B7KSL8_METC4/62-191
B7KT27_METC4/79-211
B7KTI7_METC4/182-377
B7KUR3_METC4/44-180
B7KV48_METC4/36-195
B7KVM7_METC4/56-217
B7KVR3_METC4/253-435
B7KW33_METC4/91-228
B7KWB6_METC4/68-197
B7KXT7_METC4/99-235
B7KYB6_METC4/39-169
B7KZ10_METC4/161-303
B7L0A2_METC4/234-365
B7L5N0_ECO55/95-232
B7L915_ECO55/95-230
B7LCA1_ECO55/98-238
B7LE24_ECO55/374-572
B7LG47_ECO55/101-240
B7LHF5_ECO55/43-173
B7LMY5_ESCF3/98-238
B7LN87_ESCF3/374-572
B7LPP8_ESCF3/102-241
B7LQ98_ESCF3/95-232
B7LR14_ESCF3/60-190
B7LTV2_ESCF3/96-231
B7LW96_ESCF3/43-173
B7LX47_ECO8A/101-240
B7M0N3_ECO8A/95-232
B7M254_ECO8A/43-173
B7M3C6_ECO8A/95-230
B7M793_ECO8A/98-238
B7M854_ECO8A/374-572
B7MA30_ECO45/95-232
B7MC76_ECO45/43-173
B7MDB6_ECO45/95-230
B7MGS7_ECO45/98-238
B7MHN4_ECO45/374-572
B7MJA0_ECO45/101-240
B7MQ61_ECO81/43-173
B7MQS3_ECO81/98-238
B7MS43_ECO81/374-572
B7MTP3_ECO81/101-240
B7MVF4_ECO81/95-232
B7MWC2_ECO81/95-230
B7N392_ECOLU/374-572
B7N514_ECOLU/95-232
B7N8B0_ECOLU/43-173
B7NAF9_ECOLU/98-238
B7NAZ1_ECOLU/101-240
B7NC24_ECOLU/95-230
B7NDE5_ECOLU/53-183
B7NKG6_ECO7I/101-240
B7NKV7_ECO7I/43-173
B7NM49_ECO7I/374-572
B7NNQ0_ECO7I/98-238
B7NR84_ECO7I/95-230
B7NTV8_ECO7I/95-232
B7QRD4_9RHOB/63-194
B7QSB4_9RHOB/298-496
B7QT33_9RHOB/4-98
B7QUH9_9RHOB/38-173
B7QUI1_9RHOB/77-208
B7QYD7_9RHOB/42-182
B7RIB1_9RHOB/44-182
B7RKZ3_9RHOB/33-164
B7RKZ5_9RHOB/84-215
B7RLF9_9RHOB/56-186
B7RLQ0_9RHOB/7-163
B7RQT3_9RHOB/275-472
B7RR76_9RHOB/58-210
B7RS82_9RHOB/181-313
B7UJB7_ECO27/43-173
B7UM15_ECO27/98-238
B7UN11_ECO27/374-572
B7UPC9_ECO27/101-240
B7US17_ECO27/95-232
B7UT19_ECO27/95-230
B7UYJ5_PSEA8/29-164
B7UZ12_PSEA8/57-167
B7V9K6_PSEA8/95-230
B7VGQ2_VIBSL/294-492
B7VQG7_VIBSL/89-227
B7VSY2_VIBSL/120-255
B7WRF6_COMTE/176-310
B8CJF7_SHEPW/52-197
B8CMK7_SHEPW/230-428
B8CN39_SHEPW/1-135
B8CPE4_SHEPW/226-413
B8D0E7_HALOH/2-109
B8D0K0_HALOH/75-184
B8D2H3_HALOH/308-507
B8DLP2_DESVM/45-175
B8DUP1_BIFA0/354-497
B8E755_SHEB2/51-186
B8E7D1_SHEB2/288-484
B8EE40_SHEB2/95-230
B8EIA3_METSB/69-198
B8EKR4_METSB/95-237
B8ELM8_METSB/65-194
B8ELV3_METSB/23-161
B8EM31_METSB/98-234
B8EMS3_METSB/123-256
B8EMS5_METSB/4-78
B8EMT2_METSB/71-204
B8EN12_METSB/62-203
B8EPI9_METSB/62-193
B8EQ13_METSB/417-592
B8EQP2_METSB/22-178
B8ERJ9_METSB/184-380
B8F8P5_HAEPS/278-476
B8FBW2_DESAA/325-527
B8FL76_DESAA/55-186
B8FY47_DESHD/6-113
B8G606_CHLAD/255-374
B8G6H5_CHLAD/254-373
B8GQF1_THISH/62-218
B8GSD6_THISH/101-236
B8GW22_CAUCN/7-166
B8H5X6_CAUCN/287-454
B8HEZ5_ARTCA/258-386
B8HN61_CYAP4/89-215
B8HNW0_CYAP4/75-201
B8HTC5_CYAP4/143-256
B8I2Z1_CLOCE/46-154
B8I6S6_CLOCE/161-286
B8I9I2_METNO/133-262
B8I9K7_METNO/356-534
B8ID70_METNO/57-214
B8IDI1_METNO/130-272
B8IEG8_METNO/248-430
B8IGS7_METNO/73-206
B8IHY9_METNO/17-177
B8IK33_METNO/84-213
B8IK49_METNO/36-166
B8IKN1_METNO/23-154
B8ILE5_METNO/178-368
B8ILQ3_METNO/78-207
B8IQ39_METNO/25-184
B8IS54_METNO/59-191
B8IT07_METNO/204-337
B8IV06_METNO/59-188
B8J222_DESDA/52-182
B8J5Q8_ANAD2/85-223
B8J6M1_ANAD2/38-169
B8JG35_ANAD2/84-222
B8JG36_ANAD2/44-174
B8K435_VIBPA/22-157
B8K557_VIBPA/90-227
B8K843_VIBPA/289-488
B8KZK2_9GAMM/55-164
B8L1I1_9GAMM/32-233
B8L9P7_9GAMM/184-317
B8ZT89_MYCLB/248-369
B8ZTK3_MYCLB/126-249
B8ZUF6_MYCLB/248-373
B8ZUP0_MYCLB/161-269
B9CK16_9ACTN/468-596
B9CNX3_9ACTN/138-257
B9CYZ0_WOLRE/54-185
B9DZ50_CLOK1/369-488
B9DZT6_CLOK1/69-218
B9E3B5_CLOK1/22-129
B9IR01_BACCQ/23-142
B9IRI4_BACCQ/355-480
B9IT78_BACCQ/1-98
B9IXE5_BACCQ/27-151
B9J4D6_BACCQ/28-152
B9J9W9_AGRRK/70-207
B9J9X0_AGRRK/119-252
B9JBD3_AGRRK/128-268
B9JBD4_AGRRK/104-243
B9JBU1_AGRRK/60-203
B9JCP2_AGRRK/30-181
B9JCX3_AGRRK/199-394
B9JDK4_AGRRK/29-139
B9JFY1_AGRRK/401-590
B9JG76_AGRRK/82-223
B9JGB7_AGRRK/25-140
B9JH85_AGRRK/394-525
B9JMG9_AGRRK/201-330
B9JTD2_AGRVS/114-253
B9JTD3_AGRVS/110-249
B9JTM5_AGRVS/64-233
B9JUD8_AGRVS/27-185
B9JV73_AGRVS/163-360
B9JVH0_AGRVS/34-149
B9JW55_AGRVS/383-573
B9JXY7_AGRVS/89-229
B9JY92_AGRVS/289-422
B9K1X0_AGRVS/132-265
B9K1X1_AGRVS/60-197
B9K7W6_THENN/243-363
B9KD18_CAMLR/65-212
B9KJY0_RHOSK/81-217
B9KLD0_RHOSK/72-209
B9KM46_RHOSK/82-219
B9KMI3_RHOSK/4-163
B9KPA2_RHOSK/49-179
B9KPS1_RHOSK/43-175
B9KPS3_RHOSK/34-164
B9KSD3_RHOSK/277-474
B9KWA4_RHOSK/52-182
B9L2G9_THERP/330-455
B9L2R7_THERP/251-369
B9L640_NAUPA/60-205
B9LBM9_CHLSY/252-371
B9LKG3_CHLSY/253-372
B9LZ60_GEOSF/52-222
B9LZG8_GEOSF/119-246
B9M247_GEOSF/36-172
B9M3R3_GEOSF/108-240
B9M427_GEOSF/118-267
B9M8H0_GEOSF/185-321
B9M8H2_GEOSF/124-261
B9MAK4_ACIET/279-481
B9ML75_ANATD/33-141
B9MQ50_ANATD/531-652
B9NLS2_9RHOB/8-163
B9NR92_9RHOB/33-183
B9NRJ6_9RHOB/292-491
B9NSD3_9RHOB/64-193
B9NTG3_9RHOB/67-198
B9NU35_9RHOB/35-170
B9QRI7_9RHOB/29-166
B9QRI8_9RHOB/38-176
B9QSL0_9RHOB/2-37
B9QV25_9RHOB/175-356
B9QVF1_9RHOB/62-195
B9QVX5_9RHOB/76-227
B9QW56_9RHOB/327-520
B9QYW3_9RHOB/83-218
B9QZ05_9RHOB/80-216
B9QZJ0_9RHOB/420-615
B9QZN5_9RHOB/27-156
B9R2K5_9RHOB/126-256
B9R3W0_9RHOB/37-146
B9R415_9RHOB/79-218
B9R6C1_9RHOB/100-237
B9TCA8_RICCO/1-70
B9TPQ9_RICCO/1-119
B9TQ31_RICCO/114-249
B9XDU1_9BACT/25-186
B9XJG6_9BACT/255-391
B9XRU5_9BACT/67-240
B9XWE0_HELPY/58-191
B9Y2D2_HELPY/58-191
B9Z1B1_9NEIS/1-157
B9Z1B2_9NEIS/58-215
B9Z3V1_9NEIS/95-235
B9Z3V2_9NEIS/25-182
B9Z7D5_9NEIS/41-177
C0A8T8_9BACT/218-354
C0A9J5_9BACT/21-184
C0AXV9_9ENTR/41-170
C0B1F2_9ENTR/334-533
C0B491_9ENTR/95-232
C0BBC4_9FIRM/501-627
C0BT20_9BIFI/402-558
C0C2C0_9CLOT/754-873
C0C3B1_9CLOT/499-625
C0CGS3_9FIRM/499-626
C0CK51_9FIRM/688-823
C0CS71_9FIRM/344-463
C0CUE0_9CLOT/333-457
C0D1R2_9CLOT/408-527
C0D200_9CLOT/72-248
C0D8W8_9CLOT/338-464
C0DV77_EIKCO/32-169
C0DVB7_EIKCO/62-198
C0E0I5_9CORY/159-267
C0E3S8_9CORY/241-365
C0ENR0_NEIFL/32-164
C0ET57_9FIRM/417-537
C0ETJ2_9FIRM/320-452
C0EXE2_9FIRM/456-574
C0EZL1_9FIRM/74-245
C0EZW0_9FIRM/97-219
C0F0E2_9FIRM/359-484
C0FWA5_9FIRM/148-274
C0FX52_9FIRM/353-492
C0G356_9RHIZ/56-218
C0G3I1_9RHIZ/104-240
C0G3R4_9RHIZ/72-208
C0G4V6_9RHIZ/153-292
C0G5M8_9RHIZ/215-409
C0G657_9RHIZ/436-629
C0G6M1_9RHIZ/132-269
C0G7P9_9RHIZ/392-523
C0G832_9RHIZ/15-179
C0GJB9_9FIRM/2-108
C0MHE5_STRS7/76-199
C0N1V8_9GAMM/26-185
C0N3W8_9GAMM/270-480
C0N521_9GAMM/99-241
C0N7R7_9GAMM/7-163
C0PX25_SALPC/98-237
C0PXW2_SALPC/398-595
C0PZ45_SALPC/57-183
C0Q1R1_SALPC/95-230
C0Q604_SALPC/95-232
C0Q6T1_SALPC/42-172
C0Q778_SALPC/101-240
C0QDH6_DESAH/312-516
C0QKP3_DESAH/54-186
C0QR44_PERMH/96-228
C0QSX3_PERMH/237-368
C0QXH5_BRAHW/59-192
C0RFA9_BRUMB/274-405
C0RFP9_BRUMB/15-179
C0RFS4_BRUMB/56-218
C0RGJ5_BRUMB/68-204
C0RHR5_BRUMB/98-237
C0RIA0_BRUMB/202-396
C0RIT9_BRUMB/276-469
C0RJA6_BRUMB/92-229
C0RKC4_BRUMB/110-243
C0VH84_9GAMM/7-160
C0VJU8_9GAMM/278-409
C0VQ38_9GAMM/57-196
C0VQZ0_9CORY/152-258
C0VUA1_9CORY/237-363
C0W0R7_9ACTO/365-488
C0W945_9ACTO/354-472
C0WEC3_9FIRM/85-222
C0WIL1_9CORY/154-262
C0WJI6_9CORY/243-368
C0WLM4_LACBU/62-186
C0WNG7_LACBU/61-184
C0WSJ9_LACBU/334-462
C0WZ82_LACFE/72-196
C0X002_LACFE/340-465
C0X7B4_ENTFA/326-459
C0XHV2_LACHI/62-186
C0XJP7_LACHI/61-184
C0XKZ4_LACHI/334-462
C0XRB8_9CORY/224-349
C0XUQ6_9CORY/131-239
C0YZB7_LACRE/83-216
C0YZB9_LACRE/2-81
C0YZR3_LACRE/336-463
C0ZAY9_BREBN/6-120
C0ZHZ6_BREBN/333-448
C0ZL76_BREBN/49-157
C0ZPI1_RHOE4/162-288
C0ZUR5_RHOE4/247-367
C1A1G1_RHOE4/247-382
C1A1T9_RHOE4/246-371
C1AB92_GEMAT/81-281
C1AEY5_MYCBT/252-377
C1AJE2_MYCBT/125-249
C1AJL7_MYCBT/207-334
C1AJY7_MYCBT/46-216
C1AKG1_MYCBT/262-383
C1AN78_MYCBT/159-268
C1ASX1_RHOOB/126-251
C1AUT2_RHOOB/156-280
C1AVU7_RHOOB/249-373
C1AZ76_RHOOB/243-363
C1B3G2_RHOOB/240-365
C1BCV7_RHOOB/247-382
C1BD17_RHOOB/241-376
C1D6H5_LARHH/100-239
C1D8P5_LARHH/3-97
C1DBU4_LARHH/1-157
C1DBU5_LARHH/52-214
C1DBW6_LARHH/58-193
C1DDZ5_AZOVD/31-166
C1DES5_AZOVD/301-494
C1DGI6_AZOVD/93-228
C1DQZ6_AZOVD/3-158
C1DUC5_SULAA/113-248
C1DWG2_SULAA/274-405
C1EKI8_BACC3/296-520
C1ERM3_BACC3/27-151
C1EYD1_BACC3/28-152
C1EYL3_BACC3/23-142
C1F0D3_BACC3/355-480
C1FL54_CLOBJ/41-149
C1FPI4_CLOBJ/133-256
C1FQK6_CLOBJ/340-459
C1FV92_CLOBJ/15-124
C1HEN3_9ESCH/43-173
C1HEZ1_9ESCH/101-240
C1HFH4_9ESCH/374-572
C1HGZ6_9ESCH/98-238
C1HL43_9ESCH/95-232
C1HM84_9ESCH/96-231
C1HYY8_NEIGO/46-178
C1I508_9CLOT/342-461
C1I7C5_9CLOT/6-148
C1I9F0_9CLOT/34-154
C1IAF5_9CLOT/274-396
C1M3D2_9ENTR/103-242
C1M403_9ENTR/95-232
C1M601_9ENTR/95-230
C1M6T4_9ENTR/43-173
C1M9B9_9ENTR/98-237
C1M9K9_9ENTR/381-579
C1P897_BACCO/290-415
C1PER7_BACCO/26-150
C2BEE3_9FIRM/342-468
C2C789_VIBCH/23-158
C2C7I7_VIBCH/92-229
C2CBC8_VIBCH/291-486
C2CKE4_9FIRM/342-468
C2CLG5_CORST/276-401
C2CQ32_CORST/138-246
C2CXI8_LACBR/62-186
C2CZK6_LACBR/61-184
C2D3U1_LACBR/334-462
C2D9X3_ENTFA/326-459
C2DKE8_ECOLX/374-572
C2DKQ4_ECOLX/98-238
C2DM93_ECOLX/43-173
C2DPH9_ECOLX/96-231
C2DQJ1_ECOLX/95-232
C2DSF8_ECOLX/100-239
C2E4J9_LACJO/269-400
C2EHT1_9LACO/336-461
C2EJT1_9LACO/87-211
C2EJY1_9LACO/91-229
C2EL64_9LACO/94-221
C2EN06_9LACO/271-399
C2EN20_9LACO/67-187
C2EPA4_9LACO/273-401
C2EUS8_9LACO/80-213
C2EVX6_9LACO/335-461
C2F9R6_LACPA/110-233
C2F9R9_LACPA/359-482
C2FUG6_9SPHI/242-452
C2G4P8_9SPHI/206-341
C2GGN0_9CORY/152-258
C2GJR8_9CORY/237-363
C2GM07_LACRE/83-216
C2GM09_LACRE/335-460
C2GTJ9_BIFLI/391-529
C2GUQ7_BIFLI/422-547
C2GW33_BIFLI/114-234
C2H255_ENTFA/326-459
C2HEI3_ENTFC/341-464
C2HKY8_LACAC/273-401
C2HPA1_LACAC/271-399
C2HPK8_LACAC/78-199
C2HR22_LACAC/99-226
C2HXR3_VIBCH/291-486
C2HYK2_VIBCH/23-158
C2HYU8_VIBCH/92-229
C2I5I0_VIBCH/291-486
C2I9C6_VIBCH/92-229
C2I9M8_VIBCH/23-158
C2IF92_VIBCH/23-158
C2IFI7_VIBCH/92-229
C2IHT8_VIBCH/291-486
C2ITK2_VIBCH/92-229
C2ITU8_VIBCH/23-158
C2IWM5_VIBCH/291-486
C2J2W1_VIBCH/92-229
C2J355_VIBCH/23-158
C2J7X0_VIBCH/291-486
C2J8V6_VIBCH/291-486
C2JD80_VIBCH/57-192
C2JDH6_VIBCH/92-229
C2JMT6_ENTFA/326-459
C2JVD0_LACRH/131-254
C2JVD5_LACRH/427-550
C2KB03_9LACO/98-225
C2KF55_9LACO/273-399
C2KF84_9LACO/271-399
C2KPD9_9ACTO/209-329
C2KRN9_9ACTO/351-476
C2KV44_9FIRM/347-471
C2KVQ3_9FIRM/317-436
C2KW57_9FIRM/73-244
C2KZ82_9FIRM/355-480
C2LGJ3_PROMI/95-232
C2LJP3_PROMI/330-529
C2LMI0_PROMI/41-211
C2M542_CAPGI/322-513
C2MAQ6_9PORP/200-337
C2MGF0_BACCE/1-108
C2MMS6_BACCE/362-487
C2MQE0_BACCE/27-151
C2MSW5_BACCE/28-152
C2MWI6_BACCE/1-115
C2N323_BACCE/372-497
C2N623_BACCE/27-151
C2N8Q9_BACCE/28-152
C2NDN8_BACCE/23-142
C2NJV1_BACCE/355-480
C2NMK3_BACCE/27-151
C2NQ19_BACCE/28-152
C2NUI4_BACCE/1-108
C2P0Q4_BACCE/372-497
C2P3E6_BACCE/27-151
C2P5X7_BACCE/28-152
C2PAN3_BACCE/23-142
C2PH82_BACCE/362-487
C2PK27_BACCE/27-151
C2PMF2_BACCE/28-152
C2PRJ5_BACCE/23-142
C2Q0J8_BACCE/27-151
C2Q2Y7_BACCE/28-152
C2Q5S4_BACCE/362-487
C2Q7S7_BACCE/23-142
C2QGT3_BACCE/27-151
C2QJD3_BACCE/28-152
C2QLE6_BACCE/362-487
C2QNN3_BACCE/1-108
C2QVB7_BACCE/362-487
C2QXX2_BACCE/27-151
C2R0G0_BACCE/28-152
C2R3S6_BACCE/1-108
C2RAE0_BACCE/372-497
C2RCZ4_BACCE/27-151
C2RFF0_BACCE/28-152
C2RIR0_BACCE/1-108
C2RQ83_BACCE/372-497
C2RSV1_BACCE/27-151
C2RV85_BACCE/28-152
C2RZC0_BACCE/1-108
C2S058_BACCE/1-98
C2S5R8_BACCE/362-487
C2S8N5_BACCE/27-151
C2SCT1_BACCE/28-152
C2SFQ6_BACCE/23-142
C2SMA6_BACCE/362-487
C2SPV4_BACCE/27-151
C2SSB4_BACCE/28-152
C2SWK6_BACCE/1-108
C2T321_BACCE/372-497
C2T5Q5_BACCE/27-151
C2T850_BACCE/28-152
C2TC43_BACCE/23-142
C2TIQ6_BACCE/355-480
C2TL46_BACCE/27-151
C2TNV8_BACCE/28-152
C2TT10_BACCE/23-142
C2TZM3_BACCE/360-485
C2U2A8_BACCE/27-151
C2U4Q0_BACCE/28-152
C2U9J8_BACCE/1-108
C2UG03_BACCE/372-497
C2UIF9_BACCE/27-151
C2ULD8_BACCE/28-152
C2UXD9_BACCE/362-487
C2V074_BACCE/27-151
C2V2N6_BACCE/28-152
C2V448_BACCE/23-142
C2V7J5_BACCE/23-142
C2VDZ6_BACCE/362-487
C2VGL4_BACCE/27-151
C2VJ19_BACCE/28-152
C2VPA6_BACCE/23-142
C2VVV3_BACCE/355-480
C2VYG3_BACCE/27-151
C2W163_BACCE/28-152
C2W4G0_BACCE/8-127
C2WBT7_BACCE/21-145
C2WI76_BACCE/1-108
C2WSH4_BACCE/27-151
C2WUV2_BACCE/28-152
C2WX04_BACCE/372-497
C2WYL2_BACCE/23-142
C2X0K9_BACCE/362-487
C2X2P6_BACCE/27-151
C2X3Z8_BACCE/28-152
C2X7H3_BACCE/1-108
C2XDQ9_BACCE/372-497
C2XGG1_BACCE/27-151
C2XIV6_BACCE/28-152
C2XPP0_BACCE/23-142
C2XW22_BACCE/362-487
C2XYX6_BACCE/27-151
C2Y1B9_BACCE/28-152
C2Y2X5_BACCE/355-480
C2Y6D5_BACCE/1-108
C2YF47_BACCE/27-151
C2YHK0_BACCE/28-152
C2YK08_BACCE/372-497
C2YMC3_BACCE/23-142
C2YTS9_BACCE/355-480
C2YW87_BACCE/27-151
C2YYN7_BACCE/28-152
C2Z3H1_BACCE/23-142
C2ZA33_BACCE/362-487
C2ZCJ4_BACCE/27-151
C2ZEY0_BACCE/20-144
C2ZK21_BACCE/23-142
C2ZRK8_BACCE/362-487
C2ZU23_BACCE/27-151
C2ZWH8_BACCE/20-144
C3A1N3_BACMY/23-142
C3A2F9_BACMY/343-520
C3A7X9_BACMY/362-487
C3AAJ3_BACMY/27-151
C3ACY2_BACMY/28-152
C3AH27_BACMY/356-481
C3AHT1_BACMY/23-142
C3AQA8_BACMY/27-151
C3AXN3_BACMY/25-217
C3AYY2_BACMY/356-481
C3AZP0_BACMY/23-142
C3B7P2_BACMY/27-151
C3BC61_BACMY/10-170
C3BFC8_9BACI/356-481
C3BG75_9BACI/23-142
C3BPE6_9BACI/27-151
C3BXZ4_BACTU/23-142
C3C4J4_BACTU/362-487
C3C7F2_BACTU/27-151
C3CA33_BACTU/28-152
C3CEH3_BACTU/23-142
C3CNS4_BACTU/27-151
C3CRE6_BACTU/28-152
C3CSP0_BACTU/372-497
C3CXD4_BACTU/23-142
C3D3U5_BACTU/372-497
C3D6R9_BACTU/27-151
C3D992_BACTU/28-152
C3DFJ9_BACTS/23-142
C3DLV9_BACTS/372-497
C3DPU0_BACTS/14-138
C3DSF8_BACTS/28-152
C3DZD4_BACTU/1-108
C3E5J2_BACTU/372-497
C3E892_BACTU/27-151
C3EAL5_BACTU/28-152
C3EGG8_BACTK/1-115
C3EMP6_BACTK/372-497
C3EQJ6_BACTK/27-151
C3ESQ9_BACTK/28-152
C3EXC0_BACTU/1-115
C3F3T3_BACTU/355-480
C3F6H6_BACTU/27-151
C3F992_BACTU/28-152
C3FFX2_BACTB/23-142
C3FM91_BACTB/372-497
C3FQ50_BACTB/27-151
C3FSM4_BACTB/28-152
C3FYN8_BACTU/1-108
C3G5D0_BACTU/355-480
C3G7W2_BACTU/27-151
C3GBJ0_BACTU/28-152
C3GEI8_BACTU/1-108
C3GL31_BACTU/355-480
C3GNU3_BACTU/27-151
C3GR74_BACTU/28-152
C3GTM4_BACTU/244-413
C3GWQ4_BACTU/1-108
C3H325_BACTU/372-497
C3H5Z2_BACTU/27-151
C3H8D6_BACTU/28-152
C3HE34_BACTU/1-108
C3HKP0_BACTU/355-480
C3HN73_BACTU/27-151
C3HQW5_BACTU/28-152
C3HW30_BACTU/23-142
C3I2Y0_BACTU/372-497
C3I5V1_BACTU/27-151
C3I8F3_BACTU/28-152
C3IF38_BACTU/1-108
C3ILC9_BACTU/372-497
C3IP09_BACTU/27-151
C3IRF0_BACTU/28-152
C3IU33_BACTU/244-413
C3JB48_9PORP/99-232
C3JEY8_RHOER/163-288
C3JK44_RHOER/247-367
C3JS07_RHOER/247-382
C3JU67_RHOER/246-371
C3K1I2_PSEFS/30-165
C3K648_PSEFS/97-232
C3K7V8_PSEFS/306-496
C3KN94_RHISN/82-211
C3KNW7_RHISN/193-324
C3KQ10_RHISN/88-227
C3KR25_RHISN/70-202
C3KU24_CLOB6/41-149
C3KXR8_CLOB6/133-256
C3KYY8_CLOB6/340-459
C3L2I4_CLOB6/15-124
C3LCP9_BACAC/355-480
C3LD92_BACAC/28-152
C3LF90_BACAC/23-78
C3LJS4_BACAC/27-151
C3LLW4_VIBCM/291-486
C3LU84_VIBCM/92-229
C3LUI8_VIBCM/57-192
C3M8T7_RHISN/135-272
C3M9I0_RHISN/195-390
C3MA81_RHISN/27-137
C3MBD3_RHISN/82-222
C3MC61_RHISN/70-203
C3MD38_RHISN/57-193
C3MDE9_RHISN/397-588
C3MER1_RHISN/330-464
C3MGS7_RHISN/68-205
C3MGS8_RHISN/115-248
C3MHJ7_RHISN/62-198
C3MHX4_RHISN/60-232
C3MIF9_RHISN/113-252
C3NR34_VIBCJ/291-486
C3NY62_VIBCJ/23-158
C3NYF6_VIBCJ/92-229
C3P021_BACAA/28-152
C3P132_BACAA/355-480
C3P7T0_BACAA/27-151
C3PIK3_CORA7/249-374
C3PL33_CORA7/153-262
C3Q4M8_9BACE/204-340
C3QDV0_9BACE/265-454
C3QJA4_9BACE/205-341
C3QP16_9BACE/204-340
C3QSR9_9BACE/265-452
C3RE94_9BACE/204-340
C3RNL2_9FIRM/371-499
C3RP85_9FIRM/395-519
C3SDB3_ECOLX/95-230
C3T882_ECOLX/95-232
C3T885_ECOLX/95-232
C3TDN2_ECOLX/101-240
C3TDN5_ECOLX/101-240
C3TG52_ECOLX/374-572
C3TG53_ECOLX/374-572
C3THI7_ECOLX/98-238
C3WC14_FUSMR/100-246
C3WHC9_9FUSO/87-229
C3WPW9_9FUSO/87-231
C3WWS4_9FUSO/87-231
C3XEF3_9HELI/34-172
C3XMR0_9HELI/67-208
C4F0I2_HAEIF/253-447
C4F5L2_HAEIF/253-442
C4F901_9ACTN/423-555
C4FGH9_9BIFI/411-535
C4FKL2_9AQUI/116-252
C4FLA2_9AQUI/282-413
C4FLY5_9AQUI/274-454
C4FUF0_9FIRM/333-457
C4FXT8_9FIRM/334-458
C4G695_ABIDE/32-156
C4G9Z5_9FIRM/370-488
C4GBT1_9FIRM/344-468
C4GHC5_9NEIS/49-181
C4H3W9_YERPE/376-576
C4H7B8_YERPE/98-235
C4H9F6_YERPE/41-169
C4HEB8_YERPE/376-576
C4HGR9_YERPE/98-235
C4HM32_YERPE/41-169
C4HVM7_YERPE/98-235
C4HY01_YERPE/376-576
C4HYE2_YERPE/41-169
C4IDC3_CLOBU/340-459
C4IGA4_CLOBU/337-456
C4IGN2_CLOBU/53-173
C4IJ51_CLOBU/393-512
C4IJR1_CLOBU/341-460
C4IL06_CLOBU/298-419
C4IMD3_CLOBU/270-392
C4INI1_BRUAB/104-240
C4INV7_BRUAB/72-208
C4IPM4_BRUAB/153-292
C4IQ48_BRUAB/215-410
C4IRJ0_BRUAB/132-269
C4IT67_BRUAB/392-523
C4ITK0_BRUAB/15-179
C4ITM3_BRUAB/56-218
C4K787_HAMD5/302-501
C4K9N4_THASP/1-157
C4L7B1_TOLAT/98-240
C4L959_TOLAT/24-160
C4LAQ3_TOLAT/276-471
C4LJX5_CORK4/240-365
C4LKQ3_CORK4/163-271
C4RDS7_9ACTO/243-363
C4RL07_9ACTO/170-280
C4RMV5_9ACTO/170-293
C4RQL9_9ACTO/244-369
C4RQM0_9ACTO/260-380
C4RW20_YERBE/98-235
C4S5H3_YERBE/364-563
C4S8N5_YERMO/332-531
C4SA21_YERMO/32-169
C4SJL4_YERFR/98-235
C4SRC4_YERFR/383-583
C4SXN6_YERIN/98-235
C4SZQ4_YERIN/361-560
C4T454_YERIN/30-158
C4TX47_YERKR/382-581
C4U2J5_YERKR/98-235
C4U5Q6_YERAL/361-560
C4U690_YERAL/98-235
C4UF86_YERRU/378-577
C4UFS3_YERRU/98-235
C4UJV4_YERRU/41-169
C4UPT1_YERRO/98-235
C4UQP5_YERRO/380-579
C4VK94_9LACO/271-401
C4VKM7_9LACO/74-199
C4VPP6_9LACO/95-222
C4VRF5_9LACO/269-400
C4WEU3_9RHIZ/129-265
C4WFP6_9RHIZ/207-402
C4WGV6_9RHIZ/68-204
C4WHM5_9RHIZ/436-629
C4WIM9_9RHIZ/113-249
C4WIP8_9RHIZ/85-222
C4WIX9_9RHIZ/68-206
C4WJ68_9RHIZ/362-493
C4WJP7_9RHIZ/144-281
C4WJU5_9RHIZ/13-196
C4WJZ6_9RHIZ/55-212
C4WK25_9RHIZ/98-237
C4WME4_9RHIZ/98-238
C4WMG2_9RHIZ/121-254
C4WPS8_9RHIZ/29-186
C4X424_KLEPN/43-176
C4X5Y4_KLEPN/150-289
C4X690_KLEPN/355-553
C4X6Q7_KLEPN/99-238
C4X9P5_KLEPN/96-233
C4XAK6_KLEPN/95-230
C4XSI3_DESMR/37-167
C4XSV3_DESMR/86-227
C4Z185_EUBE2/101-229
C4ZD86_EUBR3/333-451
C4ZGU4_EUBR3/320-439
C4ZHL8_EUBR3/370-489
C4ZKN5_THASP/313-510
C4ZQ51_ECOBW/374-572
C4ZQQ3_ECOBW/95-230
C4ZRW0_ECOBW/43-173
C4ZS53_ECOBW/101-240
C4ZXZ1_ECOBW/98-238
C4ZYE0_ECOBW/95-232
C5AP97_METEA/148-290
C5ARJ6_METEA/75-204
C5AS44_METEA/234-365
C5ASB3_METEA/81-218
C5ASD3_METEA/50-223
C5ASP7_METEA/38-183
C5ATR7_METEA/91-220
C5AUU1_METEA/380-547
C5AV02_METEA/56-217
C5AV42_METEA/253-435
C5AVQ7_METEA/24-149
C5AVZ7_METEA/107-235
C5AW10_METEA/84-217
C5AWU3_METEA/78-210
C5AXN0_METEA/44-179
C5AY14_METEA/71-208
C5AYL0_METEA/182-377
C5AYW8_METEA/68-197
C5AZJ6_METEA/36-195
C5B011_METEA/95-231
C5B2D5_METEA/39-169
C5B3S7_METEA/53-219
C5B4J7_METEA/65-255
C5B535_METEA/33-166
C5B5S2_METEA/81-218
C5B684_METEA/87-224
C5B7W4_EDWI9/41-199
C5BAC6_EDWI9/302-501
C5BBX9_EDWI9/3-83
C5BGU2_EDWI9/97-234
C5CK01_VARPS/111-246
C5D439_GEOSW/26-150
C5D924_GEOSW/56-163
C5E8I1_BIFLI/446-571
C5EAP3_BIFLI/391-529
C5EDX3_BIFLI/113-233
C5EHP0_9FIRM/350-475
C5EHP7_9FIRM/50-197
C5EJA8_9FIRM/92-268
C5ELL0_9FIRM/361-487
C5ETR5_9FIRM/303-422
C5F259_9HELI/64-237
C5F6L7_LACPA/332-455
C5F6M0_LACPA/73-196
C5G242_9LACO/271-401
C5G3S7_9LACO/81-206
C5RZ38_9PAST/301-500
C5TBR6_ACIDE/70-273
C5TGW9_ZYMMO/276-454
C5TKY8_NEIFL/32-164
C5TNJ6_NEIFL/45-180
C5UQI5_CLOBO/291-410
C5UUH7_CLOBO/42-162
C5UVD0_CLOBO/260-382
C5UVQ2_CLOBO/340-459
C5UVQ5_CLOBO/342-461
C5VND3_CLOBO/421-540
C5VQ57_CLOBO/184-306
C5W1I8_ECOBB/43-173
C5W1R9_ECOBB/98-238
C5W2U5_ECOBB/374-572
C5W415_ECOBB/101-240
C5W4E4_ECOBB/95-232
C5W6A0_ECOBB/95-230
C5ZWI3_9HELI/68-211
C6A833_BIFLB/410-553
C6AAZ0_BARGA/59-219
C6ACE3_BARGA/79-216
C6AIP1_BIFAS/410-553
C6ALQ0_AGGAN/268-458
C6AS41_RHILS/128-267
C6AS42_RHILS/103-242
C6ASA2_RHILS/332-465
C6ATB1_RHILS/65-202
C6AU55_RHILS/196-410
C6AUU3_RHILS/29-139
C6AVI6_RHILS/192-325
C6AXY7_RHILS/63-202
C6AZ19_RHILS/14-172
C6B0L5_RHILS/405-596
C6B0Y7_RHILS/25-140
C6B151_RHILS/84-226
C6B2I5_RHILS/67-204
C6B2I6_RHILS/115-248
C6B4C2_RHILS/70-203
C6B7V1_RHILS/40-177
C6B9Y4_RHILS/72-201
C6C277_DESAD/41-171
C6C3T4_DICDC/322-521
C6C3W4_DICDC/97-234
C6CB33_DICDC/49-177
C6CDE2_DICDC/106-246
C6CFI5_DICZE/321-520
C6CFM7_DICZE/97-234
C6CIS7_DICZE/98-238
C6CLT0_DICZE/42-174
C6CV84_PAESJ/215-339
C6D320_PAESJ/3-110
C6D942_PECCP/96-236
C6DCY5_PECCP/45-175
C6DFB2_PECCP/334-533
C6DK92_PECCP/96-234
C6DMH9_MYCTK/252-377
C6DQY0_MYCTK/125-249
C6DRJ7_MYCTK/221-348
C6DSA2_MYCTK/46-216
C6DT65_MYCTK/262-383
C6DTF0_MYCTK/159-269
C6E256_GEOSM/50-234
C6E262_GEOSM/112-275
C6E2Y6_GEOSM/113-262
C6E4L9_GEOSM/108-241
C6E577_GEOSM/118-246
C6E9J6_GEOSM/92-229
C6E9J8_GEOSM/193-329
C6EA64_ECOBD/43-173
C6EB82_ECOBD/96-231
C6ECS7_ECOBD/95-232
C6EGX9_ECOBD/100-239
C6EI57_ECOBD/374-572
C6EIW3_ECOBD/98-238
C6I1F3_9BACE/41-173
C6I1W3_9BACE/202-338
C6IRM4_9BACE/204-340
C6IVA6_9BACL/342-451
C6J7J7_9BACL/3-110
C6J873_9FIRM/383-509
C6J8W2_9FIRM/392-518
C6JBT8_9FIRM/361-481
C6JDW5_9FIRM/683-822
C6JH65_9FIRM/357-479
C6JK77_FUSVA/243-386
C6LA87_9FIRM/370-492
C6LAC0_9FIRM/359-483
C6LCX0_9FIRM/316-421
C6LFK4_9FIRM/293-415
C6M3N4_NEISI/57-192
C6M8C0_NEISI/1-102
C6MYP5_9GAMM/98-229
C6MZG3_9GAMM/28-161
C6MZZ8_9GAMM/71-227
C6N0S7_9GAMM/99-226
C6N1P6_9GAMM/57-182
C6N2J5_9GAMM/8-139
C6N4E2_9GAMM/35-184
C6N773_9GAMM/1-48
C6N7P2_9GAMM/52-221
C6NS34_9GAMM/96-231
C6NSC4_9GAMM/62-195
C6NU43_9GAMM/2-149
C6NUG6_9GAMM/94-231
C6NWF3_9GAMM/129-282
C6NYL0_9GAMM/65-225
C6PRT4_9CLOT/342-461
C6PS79_9CLOT/319-438
C6PU77_9CLOT/336-455
C6PXG4_9CLOT/15-124
C6PYW5_9CLOT/1-94
C6PZ31_9CLOT/343-461
C6PZE0_9CLOT/418-537
C6PZI2_9CLOT/43-151
C6Q011_9CLOT/69-218
C6R7Y1_9CORY/265-390
C6R9A7_9CORY/174-282
C6REQ5_9PROT/52-200
C6RKE6_ACIRA/284-416
C6RRC3_ACIRA/9-161
C6RYZ2_VIBCH/290-485
C6S0K8_VIBCH/23-158
C6S0V1_VIBCH/92-229
C6S8J3_NEIML/46-179
C6SCZ8_NEIME/46-179
C6SIM0_NEIME/46-179
C6UAV1_ECOBR/43-173
C6UDY2_ECOBR/98-238
C6UER0_ECOBR/374-572
C6UFL7_ECOBR/101-240
C6UIL8_ECOBR/95-232
C6UK17_ECOBR/95-230
C6UNJ0_ECO5T/374-572
C6UR62_ECO5T/101-240
C6UW18_ECO5T/95-232
C6UX03_ECO5T/43-173
C6UZG4_ECO5T/95-230
C6V2I0_ECO5T/98-238
C6VBG9_ECOBD/101-240
C6VFG3_ECOBD/95-230
C6VKV6_LACPJ/339-463
C6VL20_LACPJ/82-208
C6VL78_LACPJ/93-218
C6VNQ3_LACPJ/133-316
C6VPE7_LACPJ/78-202
C6VYN9_DYAFD/317-501
C6W6L0_DYAFD/171-367
C6WKT0_ACTMD/35-142
C6WNU1_ACTMD/246-370
C6WP11_ACTMD/34-213
C6WPK4_ACTMD/231-352
C6WU20_METML/154-288
C6WUN5_METML/2-157
C6X3Q6_FLAB3/138-261
C6X9V2_METSD/144-278
C6XCD8_METSD/2-157
C6XFA9_LIBAP/51-181
C6XHT0_LIBAP/193-388
C6XKB7_HIRBI/10-172
C6Y1B7_PEDHD/242-409
C6Y1E2_PEDHD/59-191
C6Y3F7_PEDHD/233-451
C6YFB5_VIBCH/290-485
C6YGZ4_VIBCH/92-229
C6YJ03_VIBCH/57-192
C6YTX9_9GAMM/15-209
C6YZL3_9BACE/204-340
C7BHQ8_PHOAA/95-232
C7BI04_PHOAA/41-170
C7BQ84_PHOAA/328-527
C7C073_HELPB/65-200
C7C6U1_METED/148-290
C7C7E2_METED/91-220
C7C876_METED/81-218
C7C8M0_METED/378-545
C7C8R3_METED/24-149
C7C9H3_METED/229-360
C7C9T6_METED/111-239
C7C9V0_METED/83-216
C7CA26_METED/56-217
C7CA62_METED/253-435
C7CAZ1_METED/79-211
C7CBK3_METED/80-217
C7CBS8_METED/36-195
C7CC24_METED/44-180
C7CD24_METED/68-197
C7CEX9_METED/53-219
C7CFG4_METED/84-216
C7CG88_METED/95-231
C7CHT8_METED/57-194
C7CIU6_METED/39-169
C7CJX5_METED/182-377
C7CMG4_METED/93-222
C7CMV6_METED/39-184
C7CUB1_ENTFA/298-431
C7D0J7_ENTFA/326-459
C7DAT8_9RHOB/49-185
C7DCR0_9RHOB/80-195
C7DDE8_9RHOB/6-163
C7DET4_9RHOB/61-192
C7DET6_9RHOB/43-173
C7DFC7_9RHOB/292-491
C7DRJ1_PSEFL/30-166
C7G671_9FIRM/348-478
C7HEG1_CLOTM/122-229
C7HEG2_CLOTM/181-288
C7HJ30_CLOTM/33-142
C7HSK4_9FIRM/334-459
C7JI39_ACEP3/17-164
C7JNL9_ACEPA/17-164
C7JXT5_ACEPA/17-164
C7K829_ACEPA/17-164
C7KH98_ACEPA/17-164
C7KRL2_ACEPA/17-164
C7KTE9_ACEPA/17-164
C7L376_ACEPA/17-164
C7LAM7_BRUMC/98-237
C7LB69_BRUMC/202-396
C7LBR1_BRUMC/338-531
C7LC88_BRUMC/99-236
C7LE90_BRUMC/343-474
C7LEN4_BRUMC/8-165
C7LEQ9_BRUMC/56-218
C7LFA8_BRUMC/104-240
C7LFJ5_BRUMC/68-204
C7LH29_BRUMC/110-243
C7LSC1_DESBD/302-482
C7LWW9_DESBD/38-170
C7LYJ3_ACIFD/421-538
C7M874_CAPOD/331-528
C7MBB0_BRAFD/382-505
C7MH16_BRAFD/134-253
C7MME9_CRYCD/391-519
C7MQN1_SACVD/135-253
C7MR77_SACVD/251-372
C7MW88_SACVD/247-373
C7N511_SLAHD/381-511
C7N6D0_SLAHD/408-531
C7NEQ4_LEPBD/391-550
C7NEQ5_LEPBD/442-585
C7NJC8_KYTSD/120-243
C7PCP8_CHIPD/317-497
C7PL68_CHIPD/43-188
C7PL95_CHIPD/316-515
C7PM94_CHIPD/323-509
C7PNA2_CHIPD/253-454
C7PUT8_CHIPD/61-199
C7Q0A9_CATAD/198-324
C7Q3X2_CATAD/96-217
C7Q883_CATAD/282-409
C7QBL5_CATAD/277-402
C7QF83_CATAD/243-365
C7QHQ1_CATAD/263-386
C7QHU5_CATAD/3-115
C7QRZ5_CYAP0/51-178
C7QRZ6_CYAP0/113-241
C7QWE2_CYAP0/68-193
C7R5P4_KANKD/332-528
C7R9S5_KANKD/71-206
C7RE30_ANAPD/331-457
C7RIK4_ACCPU/55-172
C7RPE5_ACCPU/287-490
C7RR82_ACCPU/2-159
C7T782_LACRG/332-455
C7T787_LACRG/108-231
C7TMD3_LACRL/332-455
C7TMD8_LACRL/108-231
C7U960_ENTFA/298-431
C7UAL5_ENTFA/326-459
C7UR73_ENTFA/319-452
C7UXX3_ENTFA/326-459
C7V4E8_ENTFA/326-459
C7VEK3_ENTFA/326-459
C7VJX0_ENTFA/326-459
C7VT24_ENTFA/319-452
C7W3X4_ENTFA/326-459
C7W9E7_ENTFA/326-459
C7WI52_ENTFA/326-459
C7WRU1_ENTFA/319-452
C7WZ49_ENTFA/326-459
C7X7N3_9PORP/16-147
C7XE62_9PORP/202-337
C7XGN9_9LACO/271-399
C7XIN9_9LACO/98-225
C7XJU5_9LACO/273-399
C7XPT6_9FUSO/247-390
C7XTK5_9LACO/334-459
C7XVH0_9LACO/61-186
C7XVH1_9LACO/64-187
C7XX54_9LACO/87-220
C7Y0X7_9LACO/271-401
C7Y1D6_9LACO/81-206
C7Y4L8_9LACO/273-399
C7Y6P6_9LACO/98-225
C7Y756_9LACO/271-399
C7YDM7_ENTFA/319-452
C8KYB2_9PAST/299-498
C8N799_9GAMM/54-187
C8N7E5_9GAMM/92-227
C8NCQ8_9GAMM/370-563
C8NME1_COREF/8-115
C8NMV7_COREF/84-192
C8NQY7_COREF/230-356
C8P4P8_9LACO/85-218
C8P710_9LACO/55-185
C8P728_9LACO/1-83
C8P7B5_9LACO/60-191
C8PA56_9LACO/607-734
C8PC04_9LACO/94-221
C8PCE0_9LACO/265-392
C8PFA3_9PROT/48-184
C8PU85_9GAMM/314-438
C8PUA8_9GAMM/367-494
C8PVY7_9GAMM/4-163
C8PY50_9GAMM/47-183
C8RS63_CORJE/97-204
C8RVQ9_CORJE/248-371
C8RXB6_9RHOB/13-167
C8RYZ3_9RHOB/80-216
C8RZ77_9RHOB/290-488
C8S247_9RHOB/66-197
C8S249_9RHOB/33-163
C8S2X8_9RHOB/73-209
C8S2Y0_9RHOB/65-202
C8SDC7_9RHIZ/237-374
C8SDV8_9RHIZ/394-587
C8SEY8_9RHIZ/26-140
C8SGL2_9RHIZ/26-161
C8SIJ7_9RHIZ/119-255
C8SKC8_9RHIZ/34-150
C8SKJ1_9RHIZ/49-214
C8SLU3_9RHIZ/94-246
C8SML2_9RHIZ/94-233
C8SN69_9RHIZ/58-191
C8SND7_9RHIZ/113-246
C8SNI2_9RHIZ/68-204
C8SSP8_9RHIZ/15-175
C8SUG4_9RHIZ/186-381
C8SVC5_9RHIZ/361-494
C8SW51_9RHIZ/189-321
C8T0S4_KLEPR/248-423
C8T136_KLEPR/96-236
C8T6U7_KLEPR/101-240
C8T7M1_KLEPR/84-219
C8T948_KLEPR/43-176
C8T9H7_KLEPR/96-233
C8THQ5_ECO26/43-173
C8TLT4_ECO26/98-238
C8TM40_ECO26/374-572
C8TPI3_ECO26/101-240
C8TSF3_ECO26/95-232
C8TTR1_ECO26/95-230
C8U1V6_ECO10/43-173
C8U491_ECO10/98-238
C8U4K4_ECO10/374-572
C8U523_ECO10/95-230
C8U5R8_ECO10/101-240
C8U9P7_ECO10/95-232
C8UB98_ECO1A/95-232
C8UCM0_ECO1A/95-230
C8UHA2_ECO1A/43-173
C8UL36_ECO1A/98-238
C8ULE8_ECO1A/374-572
C8UNH6_ECO1A/101-240
C8VWH5_DESAS/122-231
C8VY38_DESAS/111-268
C8W2Z7_DESAS/5-113
C8W6A8_DESAS/27-148
C8W735_ATOPD/429-557
C8W780_ATOPD/642-761
C8WE63_ZYMMN/276-454
C8WEC6_ZYMMN/1-178
C8WII2_EGGLE/369-495
C8WJP0_EGGLE/420-549
C8WPM4_EGGLE/363-490
C8WSC6_ALIAD/3-110
C8WUQ1_ALIAD/214-332
C8WWD4_ALIAD/172-291
C8X5P6_DESRD/40-166
C8X6V6_NAKMY/284-407
C8X996_NAKMY/272-396
C8XA10_NAKMY/282-403
C8XC50_NAKMY/362-469
C8XFY5_NAKMY/253-377
C8XGG6_NAKMY/242-366
C8ZWJ2_ENTGA/82-207
C9A0P3_ENTGA/617-737
C9A416_ENTGA/346-464
C9AC79_ENTCA/622-742
C9ADC7_ENTCA/346-464
C9AK49_ENTFC/301-424
C9ASF9_ENTFC/341-464
C9B2N8_ENTCA/346-464
C9B9N4_ENTFC/342-465
C9BH51_ENTFC/301-424
C9BNQ1_ENTFC/342-465
C9BXM4_ENTFC/342-465
C9C764_ENTFC/342-465
C9CE21_ENTFC/342-465
C9CQZ7_ENTCA/346-464
C9CSJ9_9RHOB/46-182
C9CYC0_9RHOB/66-201
C9CYC3_9RHOB/73-204
C9CYX2_9RHOB/6-163
C9D454_9RHOB/74-204
C9D4G3_9RHOB/299-496
C9KJZ9_9FIRM/73-195
C9KLR5_9FIRM/166-285
C9L219_9BACE/259-445
C9L5G3_RUMHA/353-472
C9L6L4_RUMHA/356-483
C9L759_RUMHA/366-492
C9LAW3_RUMHA/389-516
C9LR20_9FIRM/56-177
C9LUL6_9FIRM/86-208
C9M4L7_LACHE/94-221
C9MD61_HAEIF/253-447
C9MJF0_HAEIF/253-442
C9MTB3_9BACT/61-203
C9MTB4_9BACT/97-237
C9MY57_9FUSO/112-272
C9MY59_9FUSO/202-346
C9NR28_9VIBR/289-488
C9NT46_9VIBR/61-205
C9NU37_9VIBR/17-152
C9P502_VIBME/286-485
C9P7L7_VIBME/93-231
C9PD09_VIBFU/289-488
C9PI22_VIBFU/22-157
C9PIJ7_VIBFU/93-231
C9PRB1_9PAST/274-453
C9Q0T8_9BACT/300-488
C9Q555_9VIBR/289-484
C9Q9W0_9VIBR/1-117
C9QB17_9VIBR/92-229
C9QEB1_VIBOR/90-227
C9QHH9_VIBOR/1-125
C9QIC3_VIBOR/289-488
C9QRH2_ECOD1/43-173
C9QSJ7_ECOD1/96-231
C9QU29_ECOD1/95-232
C9QYJ9_ECOD1/100-239
C9QZF1_ECOD1/374-572
C9R032_ECOD1/98-238
C9R5N5_AGGAD/263-474
C9RBK0_AMMDK/23-132
C9RJ43_FIBSS/35-172
C9RWI7_GEOSY/56-163
C9RZC7_GEOSY/26-150
C9T024_9RHIZ/110-243
C9T2Q4_9RHIZ/48-184
C9T2Y9_9RHIZ/104-240
C9T3I9_9RHIZ/56-218
C9T3L5_9RHIZ/15-179
C9T3Z9_9RHIZ/343-474
C9T417_9RHIZ/98-237
C9T5L6_9RHIZ/202-396
C9T650_9RHIZ/400-593
C9T6L8_9RHIZ/117-254
C9T9C1_9RHIZ/110-243
C9TCT6_9RHIZ/98-237
C9TCV4_9RHIZ/343-474
C9TD87_9RHIZ/15-179
C9TDB1_9RHIZ/56-218
C9TDW1_9RHIZ/104-240
C9TE49_9RHIZ/48-184
C9TEP4_9RHIZ/426-619
C9TF77_9RHIZ/202-396
C9TGY7_9RHIZ/117-254
C9TL23_9RHIZ/110-243
C9TLJ0_9RHIZ/117-254
C9TM00_9RHIZ/400-593
C9TMH9_9RHIZ/202-396
C9TMZ4_9RHIZ/68-204
C9TN81_9RHIZ/104-240
C9TNV6_9RHIZ/15-179
C9TP89_9RHIZ/343-474
C9TPL3_9RHIZ/98-237
C9TSW6_9RHIZ/68-204
C9TU48_9RHIZ/98-237
C9TUN9_9RHIZ/202-396
C9TV71_9RHIZ/322-515
C9TVK6_9RHIZ/343-474
C9TVW7_9RHIZ/117-254
C9TW70_9RHIZ/15-179
C9TXU3_9RHIZ/104-240
C9U0J5_9RHIZ/110-243
C9U2G3_BRUAB/98-237
C9U300_BRUAB/202-397
C9U3X3_BRUAB/117-254
C9U5X8_BRUAB/353-484
C9U6B0_BRUAB/15-179
C9U6D6_BRUAB/56-218
C9U6Y6_BRUAB/104-240
C9U775_BRUAB/68-204
C9UAT8_BRUAB/110-243
C9UBN2_BRUAB/98-237
C9UC71_BRUAB/202-397
C9UEF0_BRUAB/117-254
C9UF51_BRUAB/343-474
C9UFI5_BRUAB/15-179
C9UFL1_BRUAB/56-218
C9UG60_BRUAB/104-240
C9UGE9_BRUAB/68-204
C9UI53_BRUAB/143-251
C9UKQ4_BRUAB/98-237
C9ULE7_BRUAB/202-397
C9UME9_BRUAB/117-254
C9UPD8_BRUAB/343-474
C9UPS4_BRUAB/15-179
C9UPV1_BRUAB/56-218
C9UQF0_BRUAB/104-240
C9UQP0_BRUAB/68-204
C9USU9_BRUAB/110-243
C9UUD1_BRUAB/353-484
C9UUR5_BRUAB/15-179
C9UUT9_BRUAB/56-218
C9UVE1_BRUAB/104-240
C9UVM7_BRUAB/68-204
C9UWW3_BRUAB/98-237
C9UXF2_BRUAB/202-397
C9UYF5_BRUAB/117-254
C9V148_BRUAB/143-251
C9V6T4_BRUNE/110-243
C9V7T4_BRUNE/104-240
C9V818_BRUNE/68-204
C9V9A2_BRUNE/98-237
C9V9U3_BRUNE/215-409
C9VAC7_BRUNE/432-625
C9VAU1_BRUNE/117-254
C9VBP9_BRUNE/343-474
C9VCJ1_BRUNE/7-165
C9VCL7_BRUNE/56-218
C9VHN2_9RHIZ/98-237
C9VI69_9RHIZ/215-409
C9VI94_9RHIZ/337-468
C9VJ12_9RHIZ/15-179
C9VJ39_9RHIZ/56-218
C9VJF3_9RHIZ/400-593
C9VK15_9RHIZ/104-240
C9VKA3_9RHIZ/117-254
C9VKN2_9RHIZ/68-204
C9VN77_BRUAB/110-243
C9VRI9_BRUAB/98-237
C9VS35_BRUAB/215-410
C9VTK8_BRUAB/117-254
C9VVE8_BRUAB/104-240
C9VVN3_BRUAB/68-204
C9VW36_BRUAB/343-474
C9VWH1_BRUAB/15-179
C9VWJ9_BRUAB/56-218
C9X3H1_NEIM8/46-179
C9X820_SALTD/43-173
C9X8E9_SALTD/95-230
C9XCJ5_SALTD/98-237
C9XDH0_SALTD/372-570
C9XFB5_SALTD/101-240
C9XGF7_SALTD/95-232
C9XHJ5_SALTD/53-183
C9XN83_CLODC/40-164
C9XPW3_CLODC/349-468
C9XQ27_CLODC/168-288
C9XWE9_CROTZ/53-183
C9XZX9_CROTZ/101-241
C9Y086_CROTZ/279-478
C9Y1K3_CROTZ/103-242
C9Y2S6_CROTZ/95-232
C9YBE8_9BURK/106-241
C9YPT6_CLODR/40-164
C9YQD2_CLODR/349-468
C9YQH7_CLODR/168-288
C9YTB0_STRSW/197-309
C9YTU3_STRSW/242-363
C9YV08_STRSW/178-288
C9YWE9_STRSW/243-375
C9Z086_STRSW/114-224
C9Z6U2_STRSW/234-364
C9Z6U3_STRSW/243-377
C9Z8P2_STRSW/114-228
C9Z8P8_STRSW/186-307
C9ZG05_STRSW/64-229
C9ZGU9_STRSW/256-392
D0AC11_ENTFC/342-465
D0ANH0_ENTFC/342-465
D0AVP3_BRUAB/143-251
D0AWR4_BRUAB/202-397
D0AX95_BRUAB/98-237
D0AY19_BRUAB/343-474
D0AYF0_BRUAB/15-179
D0AYH2_BRUAB/56-218
D0AZ12_BRUAB/104-240
D0AZ96_BRUAB/68-204
D0AZT2_BRUAB/117-254
D0B213_BRUME/98-237
D0B2I7_BRUME/202-396
D0B314_BRUME/304-497
D0B3B9_BRUME/343-474
D0B3P9_BRUME/15-179
D0B3S2_BRUME/56-218
D0B4B4_BRUME/104-240
D0B4J6_BRUME/68-204
D0B623_BRUME/143-276
D0B9B1_BRUME/117-254
D0BB05_BRUSU/117-254
D0BBG5_BRUSU/400-593
D0BBZ2_BRUSU/202-396
D0BCH3_BRUSU/98-237
D0BDJ8_BRUSU/68-204
D0BDS9_BRUSU/104-240
D0BEC1_BRUSU/56-218
D0BEE1_BRUSU/15-179
D0BES0_BRUSU/343-474
D0BHW8_BRUSU/143-276
D0BQC4_9FUSO/247-390
D0BVG6_9GAMM/8-161
D0BXW0_9GAMM/284-416
D0CC33_ACIBA/284-416
D0CDI8_ACIBA/8-161
D0CGY4_9SYNE/2-53
D0CGY5_9SYNE/1-53
D0CI27_9SYNE/44-210
D0CID9_9SYNE/1-47
D0CIE0_9SYNE/1-93
D0CLH8_9SYNE/7-135
D0CNN5_9RHOB/72-218
D0CPM2_9RHOB/47-187
D0CQS0_9RHOB/294-492
D0CR60_9RHOB/67-198
D0CRJ8_9RHOB/68-197
D0CSP4_9RHOB/55-190
D0CU86_9RHOB/6-163
D0CZY1_9RHOB/10-160
D0D2R0_9RHOB/304-500
D0D317_9RHOB/79-216
D0D319_9RHOB/53-183
D0D7V3_9RHOB/55-185
D0DA30_9RHOB/65-195
D0DA32_9RHOB/32-171
D0DAF4_9RHOB/47-187
D0DFM2_9LACO/273-399
D0DGF5_9LACO/271-399
D0DKH0_9LACO/98-225
D0DNM2_9LACO/81-206
D0DPD8_9LACO/271-401
D0DRV6_LACFE/89-213
D0DUX8_LACFE/336-461
D0DYT4_9LACO/81-206
D0E050_9LACO/271-401
D0FTR7_ERWPY/373-572
D0FU34_ERWPY/98-237
D0FV12_ERWPY/43-173
D0GC00_BRUME/143-276
D0GCM3_BRUME/56-218
D0GCQ0_BRUME/15-179
D0GD36_BRUME/343-474
D0GF06_BRUME/117-254
D0GFH0_BRUME/304-497
D0GG00_BRUME/202-396
D0GGI9_BRUME/98-237
D0GHR4_BRUME/68-204
D0GI01_BRUME/28-164
D0GIG8_9FUSO/348-509
D0GIG9_9FUSO/420-566
D0GWP7_VIBMI/289-484
D0GXV6_VIBMI/92-229
D0H0L2_VIBMI/23-158
D0H3G6_VIBCH/23-158
D0H6K9_VIBCH/92-229
D0H824_VIBCH/290-485
D0HDH7_VIBMI/92-229
D0HG69_VIBMI/289-484
D0HPY0_VIBCH/92-229
D0HQY2_VIBCH/290-485
D0HU18_VIBCH/23-158
D0I5E5_VIBHO/95-239
D0I9G1_VIBHO/2-137
D0IA26_VIBHO/267-465
D0IFE2_9VIBR/289-484
D0IH52_9VIBR/23-158
D0II55_9VIBR/92-229
D0ISW1_HELP1/67-200
D0JGG8_YERPD/41-169
D0JJ59_YERPD/1-164
D0JK40_YERPD/98-235
D0JQJ1_YERP1/41-169
D0JRI7_YERP1/327-527
D0JUP1_YERP1/98-235
D0JZZ5_HELP5/67-200
D0KBS9_PECWW/333-532
D0KGK9_PECWW/96-234
D0KIC6_PECWW/98-238
D0KKD5_PECWW/45-173
D0KZW5_HALNC/62-218
D0L2Z1_GORB4/244-365
D0L4R2_GORB4/78-199
D0L7S4_GORB4/78-257
D0L7Z6_GORB4/259-384
D0LAD9_GORB4/226-351
D0LAE0_GORB4/248-373
D0LAI4_GORB4/75-200
D0LEU9_GORB4/233-358
D0LEY7_GORB4/259-384
D0LKW5_HALO1/267-398
D0LL85_HALO1/64-213
D0LM72_HALO1/468-601
D0M1A1_VIBSE/287-486
D0ME69_RHOM4/82-239
D0MFI3_RHOM4/232-369
D0MFI4_RHOM4/71-214
D0MKK9_RHOM4/130-265
D0P5Q6_BRUSU/110-243
D0P970_BRUSU/343-474
D0P9K5_BRUSU/15-179
D0P9N0_BRUSU/56-218
D0PA80_BRUSU/104-240
D0PAH2_BRUSU/68-204
D0PBQ2_BRUSU/98-237
D0PC92_BRUSU/202-396
D0PCS7_BRUSU/400-593
D0PD96_BRUSU/117-254
D0PEQ2_BRUSU/110-243
D0PIA4_BRUSU/98-237
D0PIZ6_BRUSU/426-619
D0PK83_BRUSU/202-396
D0PKK5_BRUSU/117-254
D0PLV1_BRUSU/343-474
D0PM87_BRUSU/15-179
D0PMB3_BRUSU/56-218
D0PMW5_BRUSU/104-240
D0PN54_BRUSU/68-204
D0R5W7_LACJF/269-400
D0RGT1_9RHIZ/202-396
D0RHF7_9RHIZ/400-593
D0RIF5_9RHIZ/98-237
D0RIQ7_9RHIZ/117-254
D0RK39_9RHIZ/343-474
D0RKH4_9RHIZ/15-179
D0RKK0_9RHIZ/56-218
D0RL47_9RHIZ/104-240
D0RLD5_9RHIZ/68-204
D0RQM2_9RICK/1-161
D0S1V2_ACICA/282-414
D0S6K7_ACICA/40-179
D0S6T6_ACICA/8-161
D0S828_ACIJO/8-161
D0SBR7_ACIJO/281-414
D0SH52_ACIJO/212-344
D0SL93_ACIJU/38-177
D0SLI3_ACIJU/7-160
D0SMH1_ACIJU/267-400
D0SUZ5_ACILW/276-407
D0SX42_ACILW/8-161
D0T2F8_ACIRA/284-416
D0T458_ACIRA/9-161
D0TIB9_9BACE/202-337
D0TVK3_9BACE/260-449
D0TXF0_9BACE/205-341
D0W3C0_NEICI/46-178
D0WBI9_NEILA/32-165
D0WE02_9ACTN/376-506
D0WIR3_9ACTN/442-561
D0WUP7_VIBAL/101-243
D0WZI3_VIBAL/251-450
D0XAM9_VIBHA/31-166
D0XBJ7_VIBHA/304-503
D0XEL3_VIBHA/101-238
D0YS23_9ACTO/394-519
D0YVB4_9ACTO/209-329
D0YYG1_LISDA/341-539
D0Z1Z4_LISDA/343-542
D0Z2C1_LISDA/91-229
D0Z311_LISDA/68-210
D0Z8C2_EDWTE/97-234
D0Z9L6_EDWTE/301-500
D0ZDC2_EDWTE/41-200
D0ZF53_EDWTE/98-238
D0ZLX9_SALT1/43-173
D0ZMB5_SALT1/95-230
D0ZRG1_SALT1/98-237
D0ZSK1_SALT1/372-570
D0ZUR3_SALT1/101-240
D0ZWP9_SALT1/95-232
D0ZXX2_SALT1/53-183
D1A3I1_THECD/168-286
D1A4Z8_THECD/240-375
D1A4Z9_THECD/232-358
D1A8S4_THECD/131-239
D1A8X9_THECD/256-385
D1A9K6_THECD/273-402
D1AK65_SEBTE/334-501
D1AK66_SEBTE/393-559
D1AQ28_SEBTE/64-195
D1AYK6_STRM9/250-418
D1AZE0_SULD5/108-253
D1B961_THEAS/33-167
D1BWR1_XYLCX/204-325
D1C4Y1_SPHTD/233-354
D1C5X6_SPHTD/324-449
D1C831_SPHTD/201-326
D1CAM7_SPHTD/166-291
D1CBF0_THET1/32-192
D1CDF9_THET1/731-864
D1CTY6_9RHIZ/343-474
D1CUD9_9RHIZ/56-220
D1CUZ1_9RHIZ/104-240
D1CV77_9RHIZ/68-204
D1CWU0_9RHIZ/98-237
D1CXB6_9RHIZ/202-396
D1CXU9_9RHIZ/426-619
D1CY94_9RHIZ/117-254
D1CZT8_9RHIZ/110-243
D1D776_NEIGO/46-178
D1D9Q9_NEIGO/46-178
D1DG06_NEIGO/46-178
D1DR07_NEIGO/46-178
D1DXN8_NEIGO/46-178
D1E4C4_NEIGO/46-178
D1EAJ4_NEIGO/46-178
D1EHA2_NEIGO/46-178
D1EJA3_9RHIZ/110-243
D1EMF4_9RHIZ/117-254
D1ENS2_9RHIZ/337-468
D1EP55_9RHIZ/15-179
D1EPS7_9RHIZ/104-240
D1EQ14_9RHIZ/68-204
D1ER65_9RHIZ/98-237
D1ERQ4_9RHIZ/215-409
D1ES83_9RHIZ/322-515
D1ETA7_BRUME/6-139
D1EVU5_BRUME/117-254
D1EXZ0_BRUME/98-237
D1EYH7_BRUME/215-409
D1EZ09_BRUME/304-497
D1F021_BRUME/328-459
D1F0F0_BRUME/15-179
D1F0H7_BRUME/56-218
D1F124_BRUME/104-240
D1F1B1_BRUME/68-204
D1F4V3_BRUME/110-243
D1F4Z9_BRUME/353-484
D1F5D7_BRUME/15-179
D1F5G4_BRUME/56-218
D1F617_BRUME/104-240
D1F6A4_BRUME/68-204
D1F7I6_BRUME/98-237
D1F827_BRUME/215-409
D1F8K8_BRUME/304-497
D1F922_BRUME/117-254
D1FDI6_9RHIZ/4-78
D1FEA8_9RHIZ/98-237
D1FEU4_9RHIZ/215-409
D1FFC5_9RHIZ/426-619
D1FFT9_9RHIZ/117-254
D1FG73_9RHIZ/343-474
D1FGL0_9RHIZ/15-179
D1FGN6_9RHIZ/56-218
D1FH83_9RHIZ/104-240
D1FHG9_9RHIZ/68-204
D1JRC3_9BACE/202-338
D1K2M7_9BACE/204-340
D1N8A2_9BACT/287-420
D1NLI2_CLOTM/33-142
D1NR98_CLOTM/122-229
D1NR99_CLOTM/181-288
D1NSC0_9BIFI/382-522
D1NY61_9ENTR/95-232
D1NZZ8_9ENTR/333-532
D1P5W9_9ENTR/41-213
D1PGG7_9BACT/214-408
D1PRP7_9FIRM/105-229
D1PXN6_9BACT/202-389
D1QUY2_9BACT/212-407
D1R6Q6_9CHLA/159-314
D1RB73_9CHLA/42-203
D1RDV9_LEGLO/99-226
D1RER6_LEGLO/33-153
D1RET1_LEGLO/54-186
D1RGY3_LEGLO/58-182
D1RH26_LEGLO/58-183
D1RIN7_LEGLO/92-250
D1RJY3_LEGLO/99-230
D1RKX2_LEGLO/44-177
D1RLH6_LEGLO/28-161
D1RMF6_LEGLO/97-232
D1RP72_SEROD/369-568
D1RQB4_SEROD/97-241
D1RVK2_SEROD/40-206
D1RWL0_SEROD/98-238
D1TS03_YERPE/15-143
D1TXY4_YERPE/98-235
D1U1D6_YERPE/327-527
D1VRS2_9FIRM/329-449
D1VSN3_9FIRM/87-215
D1VX82_9BACT/236-420
D1W4V1_9BACT/103-297
D1W9Y2_9LACO/74-199
D1WA55_9LACO/271-401
D1WG60_9LACO/74-199
D1WIC7_9LACO/240-370
D1XD14_9ACTO/197-309
D1XD46_9ACTO/121-231
D1XDR1_9ACTO/222-352
D1XDR2_9ACTO/261-392
D1XGM2_9ACTO/242-366
D1XLA7_9ACTO/82-247
D1XQ81_9ACTO/251-386
D1XR51_9ACTO/287-417
D1Y1V4_9BACT/42-211
D1Y2Y0_9BACT/103-233
D1YD96_PROAC/135-263
D1YDY1_PROAC/127-239
D1YFG9_PROAC/247-373
D1YGR7_9LACO/95-222
D1YLN8_9LACO/235-362
D1YLQ2_9LACO/8-139
D2A6S4_SHIF2/96-231
D2A7S5_SHIF2/43-171
D2AAQ4_SHIF2/98-238
D2ABH8_SHIF2/374-572
D2ACX1_SHIF2/102-241
D2AGI0_SHIF2/95-232
D2AYT9_STRRD/141-259
D2B1P5_STRRD/237-362
D2B4V3_STRRD/242-365
D2B5U4_STRRD/180-301
D2B5Z7_STRRD/155-272
D2B6I6_STRRD/133-258
D2B7G0_STRRD/227-352
D2BSG9_DICD5/98-238
D2BV15_DICD5/42-186
D2BXN6_DICD5/325-524
D2BXR7_DICD5/97-240
D2C8C1_THENR/250-370
D2EHX0_PEDAC/331-456
D2EJL3_PEDAC/89-213
D2L6J4_9DELT/38-168
D2LAF3_9DELT/91-232
D2MSW5_CAMJE/66-204
D2MY27_CAMJE/66-205
D2NC29_ECOS5/43-173
D2NFH8_ECOS5/98-238
D2NGB7_ECOS5/374-572
D2NHC9_ECOS5/101-240
D2NIV4_ECOS5/95-232
D2NJR4_ECOS5/95-230
D2PPS9_KRIFD/137-255
D2PTE0_KRIFD/104-231
D2PY61_KRIFD/69-185
D2PZ54_KRIFD/261-387
D2Q1B8_KRIFD/166-278
D2Q1C0_KRIFD/77-189
D2Q630_BIFDB/388-513
D2QMW6_SPILD/180-379
D2QQC0_SPILD/147-349
D2QZ11_PIRSD/319-436
D2R9S0_GARV4/469-594
D2RAP4_GARV4/139-260
D2RM47_ACIFV/102-239
D2RNQ9_ACIFV/67-203
D2SC20_GEOOG/252-377
D2T314_ERWP6/98-237
D2T4X0_ERWP6/43-173
D2TDQ1_ERWP6/373-572
D2TGX2_CITRI/95-232
D2TJ03_CITRI/43-186
D2TPN3_CITRI/96-231
D2TQD2_CITRI/98-238
D2TS62_CITRI/383-581
D2TTV1_CITRI/100-239
D2TW16_9ENTR/112-249
D2TZL2_9ENTR/321-514
D2U060_9ENTR/1-107
D2VZE5_NAEGR/19-205
D2XN84_9ENTR/97-239
D2XN87_9ENTR/98-240
D2XN90_9ENTR/99-233
D2XN92_9ENTR/98-237
D2XN95_9ENTR/99-233
D2XN98_9ENTR/99-233
D2XNA1_9ENTR/100-234
D2YAE1_VIBMI/92-229
D2YB01_VIBMI/289-484
D2YC26_VIBMI/23-158
D2YKQ3_VIBMI/289-484
D2YQY0_VIBMI/23-158
D2YR88_VIBMI/92-229
D2Z8J3_9BACT/6-133
D2ZAM0_9ENTR/366-564
D2ZB29_9ENTR/103-242
D2ZBJ0_9ENTR/96-233
D2ZE90_9ENTR/113-249
D2ZFR4_9ENTR/43-214
D2ZH84_9ENTR/98-238
D2ZYP4_NEIMU/32-165
D3A1N3_NEISU/49-184
D3A3Y3_NEISU/47-179
D3ADW4_9CLOT/354-473
D3ADX6_9CLOT/342-468
D3AIC8_9CLOT/270-396
D3AMU3_9CLOT/66-240
D3CV51_9ACTO/265-395
D3D2J4_9ACTO/47-168
D3D4U8_9ACTO/134-255
D3D7S4_9ACTO/142-263
D3DA61_9ACTO/179-299
D3E5J9_GEOS4/3-110
D3E5L3_GEOS4/1-100
D3EA46_GEOS4/324-433
D3EQ75_UCYNA/55-180
D3EZI7_CONWI/79-198
D3F1C0_CONWI/216-344
D3F1Q8_CONWI/147-271
D3F246_CONWI/180-301
D3F3R9_CONWI/269-373
D3F5X4_CONWI/113-232
D3F6U9_CONWI/151-272
D3F7F7_CONWI/127-251
D3F7G8_CONWI/65-192
D3F9P5_CONWI/167-291
D3F9X7_CONWI/137-260
D3FDU4_CONWI/116-237
D3FF16_CONWI/219-348
D3FMB6_CAMJI/66-204
D3FRR6_BACPE/56-163
D3FYQ3_BACPE/22-146
D3GMQ0_9ENTR/94-229
D3GS76_ECO44/43-173
D3GUG9_ECO44/95-232
D3GXQ0_ECO44/53-183
D3GYK8_ECO44/96-231
D3GZ62_ECO44/98-238
D3H0F4_ECO44/374-572
D3H1S9_ECO44/102-241
D3HI15_STRG3/59-182
D3HJG7_LEGLN/28-161
D3HK00_LEGLN/102-235
D3HKW3_LEGLN/99-230
D3HQI5_LEGLN/58-183
D3HQM7_LEGLN/58-182
D3HSD8_LEGLN/54-186
D3HSF4_LEGLN/33-153
D3HTA6_LEGLN/70-230
D3HTF0_LEGLN/97-232
D3HTV7_LEGLN/99-226
D3HYE1_9BACT/254-448
D3IDT8_9BACT/208-390
D3IIB9_9BACT/211-407
D3KZP6_9BACT/88-220
D3L8K2_OENOE/81-204
D3LD19_ENTFC/342-465
D3LTV9_9FIRM/42-164
D3LZ92_9ACTO/264-389
D3M1V4_9ACTO/194-315
D3MEB9_PROAC/64-176
D3MF86_PROAC/135-263
D3MFH3_PROAC/247-373
D3MJM5_PROAC/247-373
D3MM24_PROAC/64-176
D3MMG9_PROAC/135-263
D3MSV9_9FIRM/669-788
D3NTH7_AZOS1/173-357
D3NXY9_AZOS1/15-175
D3NYS3_AZOS1/252-462
D3P082_AZOS1/56-186
D3PC88_DEFDS/30-166
D3PCX3_DEFDS/34-166
D3PZY4_STANL/241-371
D3Q1D9_STANL/185-296
D3Q1E0_STANL/136-247
D3Q1E2_STANL/145-258
D3QC01_STANL/232-360
D3QNN5_ECOCB/98-238
D3QPC2_ECOCB/374-572
D3QQA8_ECOCB/101-240
D3QUH2_ECOCB/95-232
D3QWP6_ECOCB/43-173
D3QXW0_ECOCB/95-230
D3R5B3_BIFAB/422-565
D3R8N5_KLEVT/97-232
D3RAQ4_KLEVT/43-173
D3RB94_KLEVT/96-233
D3RK07_KLEVT/99-238
D3RL71_KLEVT/355-553
D3RLH6_KLEVT/121-260
D3RRF7_ALLVD/105-241
D3RTP6_ALLVD/92-230
D3RUC4_ALLVD/2-158
D3RUS1_ALLVD/108-221
D3RV56_ALLVD/70-208
D3RVW3_ALLVD/304-474
D3S9Y0_THISK/27-183
D3UHJ5_HELM1/69-204
D3UWV5_XENBS/328-529
D3V1T6_XENBS/100-237
D3V464_XENBS/44-175
D3VBK4_XENNA/328-541
D3VD60_XENNA/100-237
D3VK33_XENNA/1-89
D4B7P1_9ENTR/84-219
D4BA80_9ENTR/95-232
D4BAS3_9ENTR/103-242
D4BBU0_9ENTR/342-540
D4BC49_9ENTR/121-260
D4BDT9_9ENTR/43-173
D4BNB3_BIFBR/75-195
D4BP86_BIFBR/400-540
D4BQ70_BIFBR/197-318
D4BVH9_PRORE/341-541
D4C312_PRORE/95-232
D4C4K0_PRORE/42-172
D4CEV7_9CLOT/303-427
D4CG29_9CLOT/534-653
D4CGB8_9CLOT/130-302
D4CL92_9FIRM/86-257
D4CL96_9FIRM/334-453
D4CNL3_9FIRM/383-507
D4CY52_9FUSO/246-389
D4DMQ3_NEIEG/31-163
D4DPJ4_NEIEG/3-44
D4DWN2_SEROD/40-168
D4DXL8_SEROD/98-238
D4E6Y6_SEROD/97-235
D4E866_SEROD/330-530
D4EH80_AGGAC/263-474
D4EIY5_ENTFA/326-459
D4ES43_ENTFA/326-459
D4F2L1_EDWTA/41-171
D4F518_EDWTA/98-242
D4F6Z5_EDWTA/307-507
D4F9H7_EDWTA/98-238
D4FBH8_9LACO/98-225
D4FEG3_9LACO/271-399
D4FH78_9LACO/273-399
D4FVY4_BACNA/58-165
D4FYH6_BACNA/26-150
D4G4Z5_BACNA/1-122
D4G7U2_RIEPU/104-241
D4GDK0_PANAM/97-234
D4GL00_PANAM/63-193
D4GMS0_PANAM/98-238
D4GNI3_PANAM/378-575
D4H734_DENA2/35-172
D4HAE7_PROAS/64-176
D4HBI9_PROAS/135-263
D4HBJ6_PROAS/247-373
D4HXS0_ERWAC/43-173
D4HZI3_ERWAC/98-238
D4I0A3_ERWAC/373-572
D4I795_ERWAE/43-173
D4I954_ERWAE/98-238
D4IA03_ERWAE/373-572
D4IJZ2_9BACT/1-124
D4IVW9_BUTFI/109-231
D4J5C2_9FIRM/339-457
D4J5K8_9FIRM/461-586
D4J8X7_9FIRM/324-443
D4JBW9_9FIRM/347-467
D4JH51_9FIRM/333-451
D4JM94_9FIRM/165-286
D4JMC4_9FIRM/371-490
D4KAE1_9FIRM/31-201
D4KHR0_9FIRM/51-173
D4KU03_9FIRM/348-478
D4KY58_9FIRM/348-478
D4L631_9FIRM/156-281
D4L6M7_9FIRM/373-491
D4LG40_9FIRM/357-478
D4LH16_9FIRM/139-194
D4LH17_9FIRM/2-71
D4LKQ7_9FIRM/345-464
D4LMX4_9FIRM/282-408
D4LQ84_9FIRM/340-475
D4LSF9_9FIRM/357-479
D4LTA5_9FIRM/373-499
D4LXA9_9FIRM/474-600
D4M1T6_9FIRM/14-165
D4M5M6_9FIRM/353-481
D4M6E9_9FIRM/341-468
D4M826_9BACT/130-261
D4MDH7_9ENTE/326-459
D4MZL7_9FIRM/38-161
D4N0F9_9FIRM/372-494
D4QJ86_ENTFC/341-464
D4QXK2_ENTFC/342-465
D4R2W4_ENTFC/342-465
D4R893_ENTFC/342-465
D4RHW1_ENTFC/342-465
D4RVD1_ENTFC/342-465
D4SKU0_ENTFC/342-465
D4SV93_9XANT/200-333
D4T6K2_9XANT/200-333
D4TCJ2_9NOST/77-202
D4TJQ4_9NOST/55-168
D4TMF7_9NOST/50-163
D4TUQ3_9NOST/71-196
D4U030_9ACTO/356-478
D4U0C9_9ACTO/363-482
D4UX59_ENTFA/326-459
D4VA01_BACVU/202-338
D4VFA9_9BACE/211-347
D4VIH2_9BACE/268-456
D4VYS7_ENTFC/341-464
D4W8L3_9FIRM/159-279
D4WFS6_BACOV/260-448
D4WLZ9_BACOV/210-346
D4WTV7_BACOV/211-347
D4WZ61_BACOV/268-456
D4XGW8_9BURK/88-253
D4XP50_ACIHA/278-409
D4XT40_ACIHA/7-160
D4XTC2_ACIHA/71-210
D4Y2T3_BACTR/26-150
D4Y7T7_BACTR/56-163
D4YAH3_BACTR/2-109
D4YH34_9LACT/336-460
D4YJ92_9MICO/152-333
D4YKN9_9MICO/97-254
D4YMM1_9MICO/328-445
D4YSL6_9LACO/81-208
D4YSP8_9LACO/273-401
D4YUJ7_9LACO/7-127
D4Z0L9_SPHJU/227-360
D4Z1A0_SPHJU/255-424
D4Z315_SPHJU/96-205
D4Z365_SPHJU/286-477
D4Z4P4_SPHJU/31-145
D4Z6V7_SPHJU/3-165
D4ZAQ5_SHEVD/321-508
D4ZGR0_SHEVD/91-228
D4ZJ82_SHEVD/48-183
D4ZJK0_SHEVD/241-435
D4ZJW9_SHEVD/256-445
D4ZSX6_SPIPL/52-165
D4ZU16_SPIPL/27-151
D4ZXQ3_SPIPL/81-206
D5ALA1_RHOCB/35-165
D5ALA3_RHOCB/71-202
D5ALH0_RHOCB/5-161
D5AMC3_RHOCB/69-206
D5AMQ6_RHOCB/78-215
D5ATP5_RHOCB/64-194
D5AUH9_RHOCB/299-496
D5B255_YERPZ/41-169
D5B4X7_YERPZ/327-527
D5B667_YERPZ/98-235
D5BGL2_ZUNPS/155-277
D5BNV8_PUNMI/6-174
D5BWC6_NITHN/104-244
D5BY09_NITHN/5-161
D5C4L4_NITHN/29-189
D5CBU3_ENTCC/96-233
D5CD17_ENTCC/101-240
D5CF56_ENTCC/366-564
D5CGD6_ENTCC/120-259
D5CI54_ENTCC/43-173
D5CJ65_ENTCC/95-237
D5CNJ8_SIDLE/127-262
D5CTD2_SIDLE/2-157
D5CVG9_ECOKI/43-173
D5CY23_ECOKI/98-238
D5CYX0_ECOKI/374-572
D5D0A3_ECOKI/101-240
D5D3E4_ECOKI/95-232
D5D5K3_ECOKI/95-230
D5D9V6_BACMD/271-434
D5D9W1_BACMD/35-158
D5DAB5_BACMD/2-93
D5DBB4_BACMD/1-83
D5DBP8_BACMD/55-162
D5DDL8_BACMD/2-109
D5DLB6_BACMD/4-128
D5DNQ1_BACMQ/2-109
D5DS40_BACMQ/25-149
D5DWQ7_BACMQ/271-434
D5DWR2_BACMQ/35-159
D5DXY0_BACMQ/36-160
D5DYU2_BACMQ/29-153
D5E088_BACMQ/55-162
D5E1R3_BACMQ/36-160
D5EDI9_AMICL/35-165
D5EIX7_CORAD/64-192
D5EQ61_CORAD/212-348
D5EQD5_CORAD/7-162
D5ESW6_PRER2/238-443
D5GXM9_LACCS/271-399
D5GZ62_LACCS/25-152
D5GZW3_LACCS/273-399
D5H5V2_SALRM/137-276
D5H683_SALRM/146-303
D5HEM7_9FIRM/117-258
D5HEU5_9FIRM/304-428
D5ML39_9BACT/112-268
D5MVS5_BACSU/58-165
D5N460_BACSU/35-88
D5N6B3_BACSU/26-150
D5NXM1_CORAM/241-367
D5NZ27_CORAM/168-276
D5P494_9MYCO/261-396
D5PAD4_9MYCO/126-249
D5PB22_9MYCO/64-228
D5PB46_9MYCO/129-237
D5PBP8_9MYCO/232-353
D5PDV7_9MYCO/114-240
D5PH04_9MYCO/242-367
D5Q761_CLODI/40-164
D5Q8E5_CLODI/168-288
D5Q8J4_CLODI/379-498
D5QGC9_GLUHA/14-166
D5QJT3_METTR/182-372
D5QL52_METTR/59-188
D5QLC6_METTR/24-135
D5QLR5_METTR/306-482
D5QMR0_METTR/28-183
D5QQ31_METTR/242-442
D5QRW5_METTR/53-185
D5QRY9_METTR/68-201
D5QS59_METTR/81-190
D5QTB9_METTR/62-191
D5QUA5_METTR/130-259
D5QUR9_METTR/82-221
D5QVA1_METTR/115-248
D5QVJ2_METTR/97-233
D5RC10_FUSNN/247-390
D5RGK9_9PROT/86-280
D5RTU0_9PROT/13-165
D5RV01_CLODI/168-288
D5RV49_CLODI/379-498
D5S210_CLODI/40-164
D5SJN9_STRCL/122-232
D5SN48_PLAL2/277-394
D5T666_LEGP2/28-161
D5T9R4_LEGP2/99-230
D5TA71_LEGP2/53-184
D5TB57_LEGP2/57-182
D5TCS9_LEGP2/103-235
D5TCX9_LEGP2/32-154
D5TDB1_LEGP2/60-220
D5TDI1_LEGP2/5-161
D5TDJ5_LEGP2/96-231
D5TH97_BIFAV/410-553
D5TN90_BACT1/28-152
D5TQP7_BACT1/1-108
D5TR83_BACT1/355-480
D5TWY8_BACT1/27-151
D5U5Y5_BRAM5/60-193
D5UJY0_CELFN/160-279
D5UPQ8_TSUPD/67-192
D5UPX4_TSUPD/255-389
D5UWT3_TSUPD/249-374
D5UXY6_TSUPD/240-361
D5UY19_TSUPD/63-217
D5V196_ARCNC/63-302
D5VBS1_MORCR/214-342
D5VD36_MORCR/4-165
D5VG63_CAUST/253-408
D5VMG3_CAUST/220-351
D5VQ78_CAUST/1-166
D5VVJ0_CLOB2/15-124
D5VWH9_CLOB2/41-149
D5W0U9_CLOB2/133-256
D5W130_CLOB2/315-434
D5WQJ8_BACT2/31-140
D5WR19_BACT2/82-191
D5WTC8_BACT2/129-253
D5X507_THIK1/203-338
D5X8S8_THEPJ/131-240
D5X917_THEPJ/15-124
D5XAV2_THEPJ/36-160
D5XE44_THEPJ/85-194
D5XPM5_MYCTU/125-249
D5XPR8_MYCTU/46-216
D5XQ99_MYCTU/262-383
D5XWF3_MYCTU/122-247
D5XZW6_MYCTU/46-216
D5Y0F0_MYCTU/262-383
D5Y383_MYCTU/159-269
D5Y5A7_MYCTU/252-377
D5YAV8_MYCTU/125-249
D5YB36_MYCTU/221-348
D5YBY9_MYCTU/46-216
D5YCG4_MYCTU/262-383
D5YET6_MYCTU/159-269
D5YHZ8_MYCTU/252-377
D5YME9_MYCTU/125-249
D5YMM8_MYCTU/187-314
D5YNC4_MYCTU/262-383
D5YR68_MYCTU/159-269
D5YUD4_MYCTU/252-377
D5YYW7_MYCTU/125-249
D5YZ43_MYCTU/221-348
D5YZG3_MYCTU/46-216
D5YZM5_MYCTU/46-216
D5Z058_MYCTU/262-383
D5Z3S3_MYCTU/159-269
D5Z642_MYCTU/194-319
D5Z9S1_MYCTU/125-249
D5Z9Z5_MYCTU/221-348
D5ZBG2_MYCTU/125-249
D5ZC23_MYCTU/46-216
D5ZCK5_MYCTU/262-383
D5ZFK5_MYCTU/159-269
D5ZJ32_MYCTU/252-377
D5ZSE9_9ACTO/51-220
D5ZW11_9ACTO/248-378
D5ZW12_9ACTO/245-375
D5ZWE0_9ACTO/245-377
D5ZYJ7_9ACTO/114-224
D6A154_9ACTO/83-238
D6A1R2_9ACTO/252-388
D6A1W9_9ACTO/163-275
D6A884_9ACTO/248-375
D6ACW2_STRFL/247-370
D6AE32_STRFL/252-375
D6AHV6_STRFL/181-293
D6AHY2_STRFL/110-220
D6AI26_STRFL/252-387
D6APP9_STRFL/247-381
D6APQ0_STRFL/236-367
D6ARL5_STRFL/77-237
D6ASC8_STRFL/245-369
D6AX08_9ACTO/247-371
D6B133_9ACTO/83-239
D6B324_9ACTO/253-389
D6B399_9ACTO/167-279
D6B7U6_9ACTO/244-374
D6B7U7_9ACTO/246-376
D6BHH5_9FUSO/247-390
D6CJX0_9BACT/145-265
D6CRE9_THIS3/190-325
D6D213_9BACE/260-449
D6D8W0_BIFLO/391-529
D6D9L0_BIFLO/422-547
D6DBC3_BIFLO/114-234
D6DDN7_CLOSC/534-653
D6DJW7_CLOSC/3-107
D6DRT0_ENTCL/94-229
D6DT28_ENTCL/96-233
D6DUJ9_ENTCL/366-564
D6DUV6_ENTCL/98-237
D6DW24_ENTCL/43-213
D6DYU2_9FIRM/333-451
D6E0V2_9FIRM/371-490
D6ECK5_STRLI/168-280
D6EIV0_STRLI/247-373
D6ENT4_STRLI/51-225
D6ET13_STRLI/244-374
D6ET14_STRLI/241-371
D6ETD1_STRLI/245-377
D6EXU6_STRLI/254-389
D6EYE3_STRLI/114-224
D6F446_MYCTU/159-269
D6FJ81_MYCTU/252-377
D6FSJ8_MYCTU/159-269
D6FSK7_MYCTU/142-252
D6FW16_MYCTU/124-249
D6FW92_MYCTU/224-351
D6FWZ9_MYCTU/46-216
D6FY91_MYCTU/262-383
D6FYQ8_MYCTU/225-350
D6GB12_9ENTR/95-230
D6GBZ7_9ENTR/96-233
D6GF23_9ENTR/43-173
D6GGU8_9ENTR/96-236
D6GH53_9ENTR/355-553
D6GHL0_9ENTR/101-240
D6H691_NEIGO/46-178
D6HSF2_ECOLX/43-173
D6HUM1_ECOLX/98-238
D6HUX6_ECOLX/374-572
D6HVF6_ECOLX/101-240
D6HXG1_ECOLX/95-232
D6HYC1_ECOLX/95-230
D6I5E5_ECOLX/43-173
D6I643_ECOLX/101-240
D6I7V2_ECOLX/98-238
D6I8J4_ECOLX/374-572
D6I975_ECOLX/95-230
D6IAZ0_ECOLX/95-232
D6IKF6_ECOLX/43-173
D6ILP0_ECOLX/98-238
D6IM01_ECOLX/374-572
D6IMH4_ECOLX/101-240
D6IQF6_ECOLX/95-232
D6IR93_ECOLX/95-230
D6ITJ5_ECOLX/53-183
D6J724_ECOLX/43-173
D6J8D2_ECOLX/98-238
D6J8N9_ECOLX/374-572
D6J966_ECOLX/102-241
D6JB12_ECOLX/95-232
D6JBM9_ECOLX/95-230
D6JKJ8_NEIGO/46-178
D6JUM0_ACIG3/281-413
D6JXR7_ACIG3/8-161
D6JXZ8_ACIG3/37-176
D6K1B5_9ACTO/248-378
D6K1B6_9ACTO/261-391
D6K3P9_9ACTO/244-376
D6K5B9_9ACTO/80-240
D6K746_9ACTO/244-380
D6KBD4_9ACTO/245-370
D6KCB4_9ACTO/168-280
D6KCF5_9ACTO/251-387
D6KD60_9ACTO/170-298
D6KSR9_SCAIO/109-232
D6KU53_SCAIO/366-482
D6KXD9_9NEIS/17-158
D6L3E8_PARDN/67-191
D6L591_PARDN/394-511
D6LAA1_9FUSO/247-390
D6LEC6_9FUSO/246-384
D6LL73_9RHIZ/68-204
D6LMV9_9RHIZ/202-396
D6LNU8_9RHIZ/98-237
D6LP61_9RHIZ/432-625
D6LQ09_9RHIZ/117-254
D6LQ84_9RHIZ/200-331
D6LQL9_9RHIZ/15-179
D6LQP3_9RHIZ/56-218
D6LRK7_9RHIZ/179-312
D6M4W7_9ACTO/247-378
D6S2E0_9LACO/271-401
D6S441_9LACO/74-199
D6SAR8_PEPMA/343-468
D6SPK0_9DELT/124-252
D6STG0_9DELT/32-164
D6SW65_GARVA/469-594
D6SY67_GARVA/132-253
D6T1S1_GARVA/469-594
D6T2G6_GARVA/169-290
D6TF67_9CHLR/180-317
D6TFK6_9CHLR/232-369
D6TI57_9CHLR/37-173
D6TPA8_9CHLR/449-586
D6TRT4_9CHLR/44-171
D6TU86_9CHLR/454-590
D6TUJ2_9CHLR/249-386
D6TUP4_9CHLR/120-257
D6TXS2_9CHLR/292-429
D6U6B6_9CHLR/297-434
D6UMZ9_9BACT/351-551
D6UZ98_9BACT/63-172
D6V0E4_9BRAD/65-210
D6V1B1_9BRAD/41-171
D6V1E1_9BRAD/26-188
D6V2R4_9BRAD/23-147
D6V369_9BRAD/429-614
D6V3S4_9BRAD/90-219
D6V627_9BRAD/92-201
D6V6U8_9BRAD/68-197
D6V7D9_9BRAD/119-248
D6V7U1_9BRAD/59-188
D6V842_9BRAD/107-246
D6V8X2_9BRAD/188-317
D6V9A0_9BRAD/69-201
D6X7T4_STRPR/241-364
D6XC19_9ACTO/76-238
D6XPA3_HELPV/67-200
D6Y991_THEBD/229-355
D6Y9E6_THEBD/138-263
D6YBB1_THEBD/237-363
D6YRI9_WADCW/160-315
D6Z0L7_DESAT/311-509
D6Z262_DESAT/142-274
D6Z7M5_SEGRD/259-379
D6ZBM0_SEGRD/141-266
D6ZBR6_SEGRD/80-247
D6ZBX2_SEGRD/130-255
D6ZFE0_SEGRD/255-382
D6ZL03_MOBCV/207-327
D6ZL04_MOBCV/365-486
D6ZT05_BIFLJ/422-547
D6ZVE9_BIFLJ/124-244
D6ZYU7_STAND/30-198
D6ZZM2_STAND/78-216
D7A1Z1_STAND/66-199
D7A209_STAND/202-331
D7A259_STAND/79-218
D7A2D0_STAND/60-169
D7A2F7_STAND/234-363
D7A4H1_STAND/75-204
D7A669_STAND/60-189
D7A712_STAND/105-220
D7A7F7_STAND/433-613
D7A7Y2_STAND/37-168
D7A881_STAND/84-221
D7A912_STAND/83-225
D7ADE8_GEOSK/172-307
D7ADF0_GEOSK/119-256
D7AJ10_GEOSK/118-270
D7AJY9_GEOSK/36-172
D7AY35_NOCDD/259-403
D7AZ75_NOCDD/126-247
D7B064_NOCDD/124-244
D7B299_NOCDD/256-390
D7BNR5_ARCHD/350-472
D7BXD9_STRBB/255-391
D7BZ85_STRBB/93-205
D7BZF7_STRBB/98-208
D7CE92_STRBB/228-359
D7CER1_STRBB/209-328
D7D444_GEOSC/26-150
D7D516_GEOSC/56-163
D7DJR2_METS0/1-157
D7DMW0_METS0/146-280
D7DW25_NOSA0/146-271
D7E0C7_NOSA0/62-175
D7E0C8_NOSA0/41-154
D7EMC3_MYCTU/46-216
D7EMU7_MYCTU/262-383
D7EQM5_MYCTU/159-269
D7EXZ4_MYCTU/125-249
D7EY70_MYCTU/224-351
D7FDN4_HELP3/67-200
D7GHG7_PROFC/223-347
D7GR65_9FIRM/185-313
D7GS76_9FIRM/338-456
D7GU70_9FIRM/404-523
D7GZY3_BRUAB/337-468
D7H0B1_BRUAB/15-179
D7H0D6_BRUAB/56-218
D7H0X8_BRUAB/104-240
D7H156_BRUAB/68-204
D7H2B8_BRUAB/98-237
D7H2U4_BRUAB/202-397
D7H3S2_BRUAB/99-236
D7H556_BRUAB/179-312
D7H8A6_VIBCH/291-486
D7HAQ2_VIBCH/57-192
D7HAZ7_VIBCH/92-229
D7HK61_VIBCH/291-486
D7HP84_VIBCH/92-229
D7HPI2_VIBCH/57-192
D7HYM2_PSESS/97-232
D7I3F2_PSESS/50-185
D7IIJ5_9BACE/204-340
D7IQR2_9BACE/16-147
D7IVZ7_9BACE/202-337
D7J171_9BACE/211-347
D7J3B4_9BACE/260-449
D7JJG8_ECOLX/43-173
D7JLH5_ECOLX/98-238
D7JLT5_ECOLX/374-572
D7JMA4_ECOLX/101-240
D7JNV2_ECOLX/95-230
D7JQE1_ECOLX/95-232
D7JTW8_ECOLX/53-183
D7K952_9BACE/260-448
D7KAC0_9BACE/204-340
D7N418_9NEIS/48-180
D7N561_9FIRM/85-213
D7N6T5_9FIRM/329-449
D7N9C5_9BACT/212-407
D7UWB8_LISGR/70-196
D7UX03_LISGR/119-294
D7V0K2_LISGR/15-185
D7V4U8_9LACO/98-225
D7V700_9LACO/269-400
D7V795_LACPL/133-316
D7VDV7_LACPL/339-463
D7VEG7_LACPL/78-202
D7VF69_LACPL/82-208
D7VFD1_LACPL/93-218
D7VK18_9SPHI/206-341
D7VRI3_9SPHI/242-452
D7W3I8_9FLAO/236-433
D7W8S6_9FLAO/144-270
D7WAT9_9CORY/144-252
D7WC10_9CORY/225-348
D7WP25_9BACI/55-162
D7X0I8_ECOLX/98-238
D7X340_ECOLX/43-173
D7X3I3_ECOLX/100-239
D7X668_ECOLX/53-183
D7X7U1_ECOLX/95-232
D7XBY8_ECOLX/96-231
D7XFX2_ECOLX/374-572
D7XI54_ECOLX/100-239
D7XI75_ECOLX/43-173
D7XJ78_ECOLX/374-572
D7XNI5_ECOLX/95-232
D7XQ17_ECOLX/96-231
D7XVI1_ECOLX/98-238
D7Y2B6_ECOLX/100-239
D7Y2R2_ECOLX/95-232
D7Y6J6_ECOLX/43-173
D7Y822_ECOLX/98-238
D7Y8F0_ECOLX/62-197
D7YAL7_ECOLX/374-572
D7YC17_ECOLX/96-231
D7YCK2_ECOLX/43-173
D7YEF0_ECOLX/100-239
D7YEX3_ECOLX/98-238
D7YJV2_ECOLX/95-232
D7YLM5_ECOLX/374-572
D7YUA8_ECOLX/100-239
D7YWC5_ECOLX/43-173
D7YWU7_ECOLX/374-572
D7Z4Y0_ECOLX/96-231
D7Z5K7_ECOLX/98-238
D7Z6T5_ECOLX/95-232
D7Z8H1_ECOLX/96-231
D7Z9X2_ECOLX/43-173
D7ZC94_ECOLX/98-238
D7ZFZ8_ECOLX/374-572
D7ZGI9_ECOLX/100-239
D7ZLM8_ECOLX/95-232
D7ZPN0_ECOLX/100-239
D7ZSG0_ECOLX/98-238
D7ZSV9_ECOLX/43-173
D7ZT45_ECOLX/374-572
D7ZWD5_ECOLX/95-232
D7ZXB3_ECOLX/62-197
D8A3N7_ECOLX/43-173
D8A4T6_ECOLX/96-231
D8A7Y4_ECOLX/374-572
D8AAJ8_ECOLX/100-239
D8ABA0_ECOLX/95-232
D8ADJ6_ECOLX/98-238
D8AIY3_ECOLX/98-238
D8AJF3_ECOLX/43-173
D8AN50_ECOLX/100-239
D8AQR1_ECOLX/374-572
D8AUT9_ECOLX/95-232
D8AVS4_ECOLX/96-231
D8B016_ECOLX/96-231
D8B0C9_ECOLX/374-572
D8B126_ECOLX/43-173
D8B2G1_ECOLX/100-239
D8B4J6_ECOLX/98-238
D8B8L6_ECOLX/95-232
D8BGT5_ECOLX/100-239
D8BHB5_ECOLX/374-572
D8BIK2_ECOLX/96-231
D8BK32_ECOLX/95-232
D8BLA6_ECOLX/43-173
D8BLR5_ECOLX/98-238
D8BQY2_ECOLX/95-230
D8BRR6_ECOLX/43-173
D8BV53_ECOLX/374-572
D8C076_ECOLX/98-238
D8C1I6_ECOLX/95-232
D8C5R6_ECOLX/100-239
D8C6W5_ECOLX/43-173
D8CC24_ECOLX/374-572
D8CKJ5_ECOLX/95-232
D8CKU0_ECOLX/100-239
D8CL91_ECOLX/98-238
D8CLM0_ECOLX/96-231
D8DWE4_PREBR/268-448
D8E391_ECOLX/100-239
D8E491_ECOLX/95-232
D8E6H4_ECOLX/62-197
D8E9W2_ECOLX/43-173
D8EAI7_ECOLX/374-572
D8EC92_ECOLX/98-238
D8EK57_ECOLX/98-238
D8ELC4_ECOLX/100-239
D8ELK7_ECOLX/374-572
D8EMI6_ECOLX/43-173
D8ER69_ECOLX/96-231
D8EVB3_ECOLX/95-232
D8F1V4_9DELT/62-197
D8FH16_9FIRM/1026-1154
D8FJ96_9FIRM/329-449
D8FPC3_LACDE/275-402
D8FPU7_LACDE/362-510
D8FQ94_LACDE/88-231
D8FTW8_9CYAN/86-211
D8G7V1_9CYAN/55-168
D8GCP2_LACCZ/332-455
D8GCP6_LACCZ/110-233
D8GP79_CLOLD/69-218
D8GSB2_CLOLD/28-138
D8GTI8_CLOLD/349-468
D8H1P5_BACAI/28-152
D8H220_BACAI/23-142
D8H4G8_BACAI/355-480
D8H574_BACAI/296-520
D8H9R7_BACAI/27-151
D8HKK9_AMYMU/114-220
D8HMY0_AMYMU/36-143
D8HRA7_AMYMU/59-165
D8HS19_AMYMU/239-363
D8HXL3_AMYMU/243-364
D8I523_AMYMU/193-318
D8I8C6_AMYMU/241-373
D8IBE8_BRAP9/57-190
D8IIG6_LACFC/336-461
D8IJC8_LACSC/319-444
D8IJK0_LACSC/84-208
D8IJP8_LACSC/66-204
D8IRQ3_HERSS/135-270
D8JF70_ACISD/278-410
D8JNR8_ACISD/52-191
D8JNZ3_ACISD/8-161
D8JPJ3_HYPDA/54-163
D8JPQ9_HYPDA/108-237
D8JR28_HYPDA/67-180
D8JSF1_HYPDA/426-640
D8JTB5_HYPDA/360-556
D8JTE7_HYPDA/58-188
D8JU81_HYPDA/52-161
D8JUV2_HYPDA/191-389
D8JUW6_HYPDA/203-392
D8JVK6_HYPDA/303-495
D8JW94_HYPDA/97-239
D8JWZ0_HYPDA/26-182
D8JXI9_HYPDA/270-460
D8JXJ2_HYPDA/52-200
D8JXW3_HYPDA/149-278
D8K4E7_NITWC/60-216
D8K5Z7_NITWC/30-190
D8K974_NITWC/103-242
D8KKR3_CORPF/141-248
D8KPB5_CORPF/218-342
D8MNK3_ERWBE/44-206
D8MPZ2_ERWBE/98-234
D8MQE1_ERWBE/374-573
D8MRI1_ERWBE/96-233
D8P0Q3_RALSO/20-142
D8PA77_9BACT/221-358
D9P3B8_ACTPL/283-497
D9P9G3_ACTPL/283-497
D9PKT1_9ZZZZ/1-113
D9PRY9_PEPMA/343-468
D9Q453_CORP1/218-342
D9Q6J3_CORP1/147-254
D9QC24_CORP2/241-365
D9QEF8_CORP2/147-254
D9QGB2_BRESC/296-463
D9QHE3_BRESC/238-369
D9QQB5_ACEAZ/126-235
D9QSU3_ACEAZ/5-112
D9QVU1_ACEAZ/315-457
D9R0B0_CLOSW/326-450
D9R5X4_CLOSW/51-201
D9R6T7_CLOSW/341-467
D9R6U8_CLOSW/354-473
D9RYH2_THEOJ/39-147
D9S2L3_THEOJ/311-434
D9SIR3_GALCS/2-157
D9SJE5_GALCS/126-261
D9SMB4_CLOC7/51-171
D9SUA8_CLOC7/128-309
D9SVC5_CLOC7/333-453
D9SVC6_CLOC7/333-455
D9T7N0_MICAI/173-284
D9T8H0_MICAI/169-292
D9TDC4_MICAI/258-380
D9TDC5_MICAI/265-385
D9TET7_MICAI/227-347
D9TFT5_CALOO/33-141
D9TJ04_CALOO/531-652
D9TNL3_THETC/27-147
D9UD85_9ACTO/54-224
D9UHG9_9ACTO/113-294
D9UHS8_9ACTO/243-367
D9UMG0_9ACTO/17-186
D9UPW2_9ACTO/255-391
D9UR71_9ACTO/83-195
D9UV51_9ACTO/246-377
D9V0D7_9ACTO/232-353
D9V0K9_9ACTO/244-365
D9V1E7_9ACTO/243-368
D9V6Q2_9ACTO/1-103
D9VC94_9ACTO/16-186
D9VD41_9ACTO/81-185
D9VGC1_9ACTO/245-369
D9VIQ4_9ACTO/100-219
D9VPF7_9ACTO/230-354
D9VSJ2_9ACTO/82-255
D9VT05_9ACTO/241-364
D9VV12_9ACTO/1-112
D9VVJ7_9ACTO/174-286
D9VVL4_9ACTO/118-228
D9VVQ8_9ACTO/253-389
D9VZK2_9ACTO/245-380
D9VZK4_9ACTO/250-381
D9W6T0_9ACTO/109-255
D9W906_9ACTO/246-366
D9WC34_9ACTO/44-194
D9WCZ4_9ACTO/251-382
D9WET9_9ACTO/124-234
D9WFL1_9ACTO/84-239
D9WGG8_9ACTO/97-209
D9WIE0_9ACTO/250-386
D9X3E0_STRVR/244-366
D9XB91_STRVR/169-281
D9XBG4_STRVR/250-386
D9XEK4_STRVR/114-224
D9XGX2_STRVR/242-374
D9XHG5_STRVR/248-383
D9XHG6_STRVR/252-382
D9XMQ5_9ACTO/248-374
D9XRH6_9ACTO/81-244
D9XST2_9ACTO/251-366
D9XUA4_9ACTO/164-276
D9Y029_9ACTO/258-388
D9Y030_9ACTO/246-375
D9Y273_9ACTO/114-224
D9YAG8_9DELT/38-166
E0DCN1_9CORY/156-264
E0DGU2_9CORY/241-365
E0DJC1_9RHIZ/13-179
E0DJD9_9RHIZ/56-218
E0DJX8_9RHIZ/104-240
E0DK35_9RHIZ/202-396
E0DKI5_9RHIZ/432-625
E0DKX3_9RHIZ/92-229
E0DM26_9RHIZ/68-204
E0DN98_9RHIZ/343-474
E0DP83_9RHIZ/98-237
E0DQ49_9RHIZ/110-243
E0DVA5_9RHIZ/92-229
E0DVC8_9RHIZ/104-240
E0DW55_9RHIZ/110-243
E0DWN6_9RHIZ/98-237
E0DWX5_9RHIZ/202-396
E0DXF3_9RHIZ/432-625
E0DXP6_9RHIZ/343-474
E0DZ49_9RHIZ/68-204
E0DZG2_9RHIZ/56-220
E0E1Z4_9FIRM/498-617
E0E518_9FIRM/679-798
E0E5S9_ACTPL/283-497
E0EBV9_ACTPL/283-497
E0EI22_ACTPL/283-497
E0EVN8_ACTPL/283-497
E0F1Y6_ACTPL/283-497
E0F831_ACTPL/283-497
E0FEC3_ACTPL/283-497
E0FK89_ACTPL/283-497
E0G0L5_ENTFA/326-459
E0GB15_ENTFA/326-459
E0GM93_ENTFA/326-459
E0GW23_ENTFA/326-459
E0H1F0_ENTFA/326-459
E0H960_ENTFA/326-459
E0HK49_9GAMM/51-186
E0HQ96_9GAMM/95-230
E0HR36_9GAMM/284-481
E0I310_9BACL/325-434
E0I3K6_9BACL/3-110
E0II42_9GAMM/95-230
E0IJ14_9GAMM/51-186
E0IPT7_9GAMM/284-481
E0IVC5_ECOLW/100-239
E0IXL8_ECOLW/95-232
E0IZB7_ECOLW/374-572
E0J1C0_ECOLW/96-231
E0J4A3_ECOLW/98-238
E0J7B9_ECOLW/43-173
E0J9X1_RHIME/60-194
E0JB20_RHIME/27-142
E0JB79_RHIME/82-219
E0JBK0_RHIME/196-390
E0JE42_RHIME/399-590
E0JES8_RHIME/88-227
E0JJ27_RHIME/334-467
E0JJM8_RHIME/68-205
E0JJM9_RHIME/112-245
E0JM96_RHIME/56-195
E0JNG0_RHIME/82-222
E0JP04_RHIME/56-193
E0JPE2_RHIME/192-324
E0JR52_RHIME/85-221
E0JV26_RHIME/56-193
E0JWS2_RHIME/27-142
E0JX19_RHIME/196-390
E0JYN3_RHIME/60-194
E0JZ69_RHIME/399-590
E0K024_RHIME/85-221
E0K2H1_RHIME/334-467
E0K4X6_RHIME/56-195
E0K596_RHIME/82-219
E0K5D5_RHIME/192-324
E0K7Y6_RHIME/88-227
E0K8M7_RHIME/82-222
E0K9W8_RHIME/68-205
E0K9W9_RHIME/112-245
E0KD99_STRVO/82-237
E0KL77_STRVO/250-381
E0KU81_STRVO/252-388
E0KYN8_STRVO/265-388
E0L1E0_STRVO/185-297
E0L210_STRVO/234-353
E0L2N5_STRVO/152-262
E0LFE4_SPHCR/101-210
E0LHD4_SPHCR/227-360
E0LJ92_SPHCR/256-422
E0LLB3_SPHCR/37-154
E0LRS2_SPHCR/2-165
E0LUJ8_9ENTR/97-237
E0LUS7_9ENTR/43-173
E0LYK7_9ENTR/361-560
E0M062_9ENTR/97-234
E0MJ82_9RHOB/453-647
E0MJE9_9RHOB/108-244
E0MJT5_9RHOB/82-194
E0MKN8_9RHOB/130-266
E0MKW0_9RHOB/75-213
E0ML66_9RHOB/191-386
E0MMD7_9RHOB/257-396
E0MNR6_9RHOB/59-196
E0MNR7_9RHOB/92-231
E0MNS5_9RHOB/183-316
E0MP37_9RHOB/168-368
E0MPT1_9RHOB/294-494
E0MQ72_9RHOB/137-271
E0MQN5_9RHOB/35-165
E0MQS5_9RHOB/101-237
E0MS23_9RHOB/342-474
E0MSJ8_9RHOB/14-171
E0MVM0_9CORY/154-262
E0MZN4_9CORY/243-368
E0N2Y8_9ACTO/374-495
E0N2Y9_9ACTO/207-327
E0N6Y5_NEIME/46-179
E0NGF2_PEDAC/331-456
E0NID2_PEDAC/99-223
E0NIN8_9FIRM/329-449
E0NKZ6_9FIRM/85-213
E0PIK9_STRGY/59-182
E0Q4R0_9BIFI/388-513
E0QBU6_CAMCO/66-205
E0QQV9_9ACTO/206-326
E0QT82_9ACTO/351-476
E0QVI1_ECOLX/98-238
E0QX35_ECOLX/43-173
E0QXK5_ECOLX/374-572
E0QZS7_ECOLX/100-239
E0R274_ECOLX/96-231
E0R2Q5_ECOLX/95-232
E0REN1_PAEP6/330-439
E0RH89_PAEP6/3-110
E0RUN7_BUTPB/422-541
E0RWQ7_BUTPB/91-210
E0SCV2_DICD3/42-210
E0SGT6_DICD3/97-234
E0SGX7_DICD3/320-519
E0SMK1_DICD3/96-236
E0T1N4_EDWTF/35-165
E0T1Y5_EDWTF/301-500
E0T8P2_EDWTF/69-206
E0T8Q9_EDWTF/98-238
E0TD03_PARBH/321-520
E0U2A1_BACPZ/12-65
E0U2S0_BACPZ/26-150
E0U3A2_BACPZ/58-165
E0U612_CYAP2/53-181
E0UEA3_CYAP2/58-171
E0UH54_CYAP2/89-214
E0URB1_SULAO/73-205
E0UUU5_SULAO/20-208
E0WU17_9ENTR/186-386
E0XQX3_9GAMM/36-191
E1CSQ9_VIBPA/101-244
E1CVU4_VIBPA/23-158
E1D2V8_VIBPA/287-488
E1D5D2_VIBPA/23-158
E1D9D3_VIBPA/101-244
E1DAU4_VIBPA/287-488
E1DRS0_VIBPA/287-488
E1DTN0_VIBPA/101-244
E1DUU4_VIBPA/23-158
E1DY45_LACRE/83-216
E1DY46_LACRE/335-460
E1EBM9_VIBPA/23-158
E1EDC9_VIBPA/101-244
E1EFL8_VIBPA/287-488
E1EQC6_ENTFA/326-459
E1H529_MYCTU/125-249
E1H5A6_MYCTU/178-305
E1H5M7_MYCTU/46-216
E1H647_MYCTU/230-351
E1H8U1_MYCTU/142-252
E1HBX2_MYCTU/259-384
E1HGI0_ECOLX/374-572
E1HJF9_ECOLX/100-239
E1HM13_ECOLX/62-197
E1HP33_ECOLX/98-238
E1HQH2_ECOLX/43-173
E1HTD5_ECOLX/95-232
E1HWQ2_ECOLX/43-173
E1HZI4_ECOLX/95-232
E1HZQ4_ECOLX/374-572
E1I2L8_ECOLX/62-197
E1I361_ECOLX/98-238
E1I4B4_ECOLX/100-239
E1IDH1_9CHLR/256-375
E1IE97_9CHLR/284-403
E1IKH1_ECOLX/95-232
E1IQ59_ECOLX/374-572
E1IUA0_ECOLX/100-239
E1IXZ9_ECOLX/43-173
E1IYH5_ECOLX/98-238
E1IYV1_ECOLX/96-231
E1J153_ECOLX/43-173
E1J2E0_ECOLX/374-572
E1J4G2_ECOLX/95-232
E1J5J3_ECOLX/98-238
E1JBD1_ECOLX/100-239
E1JFD9_ECOLX/96-231
E1JKP0_9LACO/336-461
E1JLE9_9LACO/84-208
E1JPJ1_9LACO/91-229
E1JPT0_9LACO/81-205
E1JU49_DESFR/103-244
E1JVA5_DESFR/37-167
E1K7W9_9FIRM/307-448
E1KB92_9FIRM/45-153
E1KB95_9FIRM/108-264
E1KC70_9FIRM/13-122
E1KC89_9FIRM/1-109
E1KCN2_9FIRM/489-610
E1KLC4_9FIRM/328-469
E1KVB0_PEPMA/343-468
E1L2M3_9ACTN/416-542
E1MC49_9ACTO/351-476
E1MEQ4_9ACTO/212-332
E1MK39_9GAMM/150-286
E1MQE0_9GAMM/22-179
E1MSJ4_9GAMM/10-166
E1MSR2_9GAMM/315-518
E1MTI8_9GAMM/99-241
E1MUR4_9GAMM/99-242
E1NBT9_9BIFI/388-513
E1NEZ8_9LACO/265-392
E1NG97_9LACO/79-206
E1NID6_9LACO/93-220
E1NJR9_9LACO/265-392
E1NMT1_9LACO/79-206
E1NQX6_9LACO/266-393
E1NSJ0_9LACO/268-395
E1NV36_9LACO/93-220
E1NVJ2_9LACO/102-229
E1NWG4_9LACO/93-220
E1P887_ECOAB/43-173
E1PB94_ECOAB/95-232
E1PDP4_ECOAB/98-238
E1PEN0_ECOAB/374-572
E1PEV8_ECOAB/96-231
E1PIM5_ECOAB/100-239
E1PNX4_CAMJM/66-204
E1PW58_HELPT/65-200
E1PZ00_HELPM/67-200
E1Q606_HELPP/66-200
E1QAN8_HELPC/67-200
E1QI34_DESB2/61-191
E1QI74_DESB2/25-189
E1QVK2_OLSUV/394-524
E1QVX9_OLSUV/333-462
E1RTF9_ECOUM/100-239
E1RVM2_ECOUM/374-572
E1RWZ1_ECOUM/96-231
E1RX95_ECOUM/98-238
E1S0J3_ECOUM/95-232
E1S2M6_ECOUM/43-173
E1S816_HELP9/65-200
E1SB75_PANVC/97-234
E1SEJ5_PANVC/42-174
E1SH74_PANVC/97-237
E1SIE8_PANVC/361-560
E1SM38_FERBD/235-432
E1SNE6_FERBD/253-430
E1SS56_FERBD/100-238
E1SSU3_FERBD/59-192
E1TMZ1_LACPS/133-316
E1TPD7_LACPS/78-202
E1TR74_LACPS/82-208
E1TRD4_LACPS/93-218
E1TTK0_LACPS/339-463
E1UKE1_BACAS/26-150
E1USL9_BACAS/57-164
E1V5D8_HALED/317-509
E1VB33_HALED/56-213
E1VB35_HALED/150-289
E1VFL5_9GAMM/99-238
E1VFL6_9GAMM/90-247
E1VH56_9GAMM/317-516
E1VJ80_9GAMM/3-159
E1VQS1_9GAMM/147-299
E1W585_HAEP3/254-450
E1W726_SALTS/372-570
E1W8H6_SALTS/43-173
E1W9X3_SALTS/98-237
E1WF84_SALTS/101-240
E1WFP1_SALTS/95-232
E1WGU8_SALTS/95-230
E1WI61_SALTS/53-183
E1WKT7_BACF6/202-338
E1WL86_BACF6/41-173
E1WZI5_BACMS/37-180
E1X0X9_BACMS/24-188
E1X1V4_BACMS/108-259
E1X209_BACMS/161-299
E1X4U2_BACMS/130-311
E1X620_BACMS/24-169
E1X8F5_HAEI1/251-440
E1XVL1_LEGPN/57-182
E1XW21_LEGPN/5-161
E1XW34_LEGPN/96-231
E1XYV7_LEGPN/20-153
E1Y187_LEGPN/53-184
E1Y1Z2_LEGPN/103-235
E1Y238_LEGPN/32-154
E1Y3L0_LEGPN/99-230
E1Y8H7_9DELT/199-335
E1Y8H8_9DELT/123-260
E1YAL2_9DELT/118-250
E1YAL3_9DELT/29-164
E1YG26_9DELT/20-163
E1YG27_9DELT/84-216
E1YHV6_9DELT/321-511
E1YRI3_9BACE/202-337
E2CAI5_9RHOB/131-261
E2CAP3_9RHOB/84-219
E2CB42_9RHOB/55-165
E2CDV4_9RHOB/34-103
E2CG47_9RHOB/16-173
E2CLK0_9RHOB/70-202
E2CM75_9RHOB/83-218
E2CMB2_9RHOB/41-170
E2CPV3_9RHOB/200-380
E2CQ27_9RHOB/316-427
E2CQP1_9RHOB/444-639
E2CRX2_9RHOB/90-227
E2JST2_ECO57/96-236
E2JU87_ECO57/370-568
E2JUW0_ECO57/43-173
E2JZA2_ECO57/100-239
E2K2M4_ECO57/96-231
E2K3R4_ECO57/95-232
E2K8M6_ECO57/43-173
E2KEC4_ECO57/96-236
E2KEX2_ECO57/370-568
E2KH65_ECO57/100-239
E2KIG2_ECO57/95-230
E2KIX3_ECO57/95-232
E2KLE8_ECO57/95-230
E2KUQ5_ECO57/95-232
E2KW64_ECO57/43-173
E2KX38_ECO57/374-572
E2KY36_ECO57/100-239
E2KZ29_ECO57/96-236
E2MBK7_PSESM/97-232
E2MMJ6_PSESM/50-185
E2MVE6_9CORY/175-282
E2MXF7_9CORY/230-354
E2N532_CAPSP/324-513
E2NBT2_9BACE/38-170
E2NH81_9BACE/204-341
E2NP19_9FIRM/17-188
E2NP47_9FIRM/350-477
E2NW04_9FIRM/413-536
E2NY94_PASHA/272-470
E2PB00_PASHA/280-478
E2PI09_NEIPO/32-165
E2PJR7_9RHIZ/432-625
E2PL62_9RHIZ/74-207
E2PNH8_9RHIZ/117-254
E2PNV0_9RHIZ/202-396
E2PPC0_9RHIZ/149-288
E2PQ94_9RHIZ/72-208
E2PQN9_9RHIZ/104-240
E2PR68_9RHIZ/56-218
E2PR84_9RHIZ/14-179
E2PRK0_9RHIZ/343-474
E2PWT8_STRCL/125-273
E2Q0Q5_STRCL/261-382
E2Q131_STRCL/139-251
E2Q3D6_STRCL/230-342
E2Q3F9_STRCL/99-209
E2Q3X6_STRCL/253-384
E2QII6_ECOLX/98-238
E2QJD6_ECOLX/374-572
E2QKJ7_ECOLX/100-239
E2QMN9_ECOLX/95-232
E2QNK9_ECOLX/95-230
E2S2T1_9CORY/174-282
E2S641_9CORY/264-389
E2SAN3_9ACTO/224-350
E2SE98_9ACTO/99-222
E2T7H7_MYCTU/125-249
E2T7Q2_MYCTU/221-348
E2T819_MYCTU/46-216
E2T8J1_MYCTU/248-369
E2TBQ5_MYCTU/259-384
E2TCA1_MYCTU/142-252
E2TH98_MYCTU/128-252
E2THH7_MYCTU/221-348
E2THU3_MYCTU/46-216
E2TIC1_MYCTU/248-369
E2TL46_MYCTU/142-252
E2TP64_MYCTU/259-384
E2TTZ2_MYCTU/128-252
E2TU67_MYCTU/221-348
E2TUI3_MYCTU/46-216
E2TV05_MYCTU/248-369
E2TXQ3_MYCTU/142-252
E2U1B8_MYCTU/259-384
E2U5W6_MYCTU/128-252
E2U641_MYCTU/221-348
E2U6F5_MYCTU/46-216
E2U6X7_MYCTU/248-369
E2U921_MYCTU/142-252
E2UC19_MYCTU/259-384
E2UGR3_MYCTU/221-348
E2UHG1_MYCTU/46-216
E2UHY6_MYCTU/248-369
E2UKM6_MYCTU/142-252
E2UNM2_MYCTU/259-384
E2UNV4_MYCTU/128-252
E2UT09_MYCTU/125-249
E2UTK4_MYCTU/46-216
E2UU26_MYCTU/230-351
E2UWU4_MYCTU/142-252
E2UXT3_MYCTU/259-384
E2V486_MYCTU/128-252
E2V4T0_MYCTU/46-216
E2V5A4_MYCTU/248-369
E2V833_MYCTU/142-252
E2VB35_MYCTU/259-384
E2VE41_MYCTU/46-216
E2VEL8_MYCTU/230-351
E2VHD3_MYCTU/142-252
E2VNQ5_MYCTU/259-384
E2VPU3_MYCTU/125-249
E2VQ20_MYCTU/221-348
E2VQD8_MYCTU/46-216
E2VQM5_MYCTU/248-369
E2VTN9_MYCTU/142-252
E2VWR5_MYCTU/259-384
E2W151_MYCTU/125-249
E2W1C5_MYCTU/221-348
E2W1P8_MYCTU/22-193
E2W265_MYCTU/248-369
E2W4V7_MYCTU/142-252
E2W7Y2_MYCTU/259-384
E2WCA3_MYCTU/125-249
E2WCH9_MYCTU/221-348
E2WD23_MYCTU/125-249
E2WDL4_MYCTU/46-216
E2WE45_MYCTU/248-369
E2WGV0_MYCTU/159-269
E2WK08_MYCTU/229-354
E2WPQ4_ECOLX/95-232
E2WRS6_ECOLX/43-173
E2WSQ6_ECOLX/98-238
E2WSY5_ECOLX/76-275
E2WU12_ECOLX/158-297
E2X158_ECOLX/95-230
E2XAS8_SHIDY/98-238
E2XCE3_SHIDY/43-173
E2XEE9_SHIDY/369-567
E2XER6_SHIDY/95-230
E2XFI2_SHIDY/100-239
E2XFY5_SHIDY/95-232
E2XNT1_PSEFL/97-232
E2XTY4_PSEFL/307-497
E2XXM2_PSEFL/30-165
E2Y1H6_ENTFA/326-459
E2YD89_ENTFA/326-459
E2YK55_ENTFA/326-459
E2YXQ5_ENTFA/326-459
E2Z747_ENTFA/326-459
E2ZA92_9FIRM/72-201
E2ZP33_PSEAE/64-174
E2ZVT4_PSEAE/95-230
E2ZYK3_PSEAE/29-164
E3ANB6_9SPHI/262-471
E3AQT3_9SPHI/328-508
E3AR91_9SPHI/325-507
E3B029_9SPHI/266-422
E3B4W3_9SPHI/30-171
E3B596_9SPHI/53-190
E3B6A1_9MICO/112-219
E3BC74_9MICO/302-435
E3BFY8_9VIBR/20-155
E3BJG2_9VIBR/89-226
E3BL42_9VIBR/289-488
E3BT14_9LACO/268-395
E3BTD0_9LACO/93-220
E3BUZ4_9LACO/93-220
E3BV79_9LACO/268-395
E3BYF6_9LACO/268-395
E3C1E3_9LACO/93-220
E3C1V5_9LACO/76-203
E3C2R8_9LACO/265-392
E3C7L5_9LACO/714-841
E3C816_9LACO/87-220
E3C8E6_9LACO/53-184
E3C9I8_9LACO/54-184
E3CA84_9LACO/335-462
E3CWU8_9BACT/33-169
E3CY02_9BACT/24-154
E3D1P8_NEIM7/46-179
E3D8S8_GARV3/412-537
E3D9P4_GARV3/1-98
E3DB70_ERWSE/98-237
E3DC27_ERWSE/373-572
E3DIA2_ERWSE/43-173
E3DNL9_HALPG/308-509
E3DUI2_BACA1/72-198
E3DXW1_BACA1/26-150
E3DYC3_BACA1/59-166
E3EH99_PAEPS/332-441
E3EIZ1_PAEPS/3-110
E3EPT7_BIFBS/490-606
E3EYC9_KETVY/301-502
E3F119_KETVY/68-200
E3F121_KETVY/11-140
E3F1Y9_KETVY/5-163
E3F214_KETVY/72-207
E3F2P6_KETVY/86-223
E3F6P1_CORP9/138-245
E3F853_CORP9/241-365
E3FEF6_STIAD/334-472
E3FZH1_STIAD/140-265
E3G167_ENTCS/95-230
E3G1A5_ENTCS/361-558
E3G2Y0_ENTCS/92-227
E3G5Z8_ENTCS/95-232
E3G867_ENTCS/43-173
E3GBG4_ENTCS/101-240
E3GGQ5_EUBLK/431-550
E3GU56_HAEI2/253-442
E3H977_ILYPC/292-439
E3HCQ4_ILYPC/32-161
E3HYV4_RHOVT/92-208
E3HYX0_RHOVT/54-185
E3HZP8_RHOVT/278-464
E3I099_RHOVT/55-184
E3I2L2_RHOVT/24-137
E3I2V5_RHOVT/88-216
E3I576_RHOVT/195-394
E3I6T6_RHOVT/43-152
E3I6Y5_RHOVT/49-158
E3I7M5_RHOVT/409-630
E3I8F5_RHOVT/59-191
E3IEI7_GEOS0/2-109
E3IGR4_GEOS0/56-163
E3IHW0_GEOS0/26-150
E3IPG6_DESVR/43-173
E3ITU7_FRASU/191-312
E3IYJ2_FRASU/131-252
E3J0M1_FRASU/263-391
E3J2F9_FRASU/136-260
E3PBI3_ECOH1/95-231
E3PDK4_ECOH1/43-173
E3PI49_ECOH1/98-238
E3PIU6_ECOH1/374-572
E3PJS6_ECOH1/101-240
E3PMQ3_ECOH1/95-232
E3R3C4_9LACO/271-399
E3R5D7_9LACO/98-225
E3R695_9LACO/273-399
E3RBP3_9LACO/95-222
E3RBX6_9LACO/269-400
E3RBY6_9LACO/301-428
E3T675_9BACT/92-215
E3T725_9BACT/98-215
E3XHT5_ECOLX/43-173
E3XNJ4_ECOLX/95-232
E3XPU6_ECOLX/95-230
E3XUD2_ECOLX/100-239
E3XUY3_ECOLX/370-568
E3XVD1_ECOLX/98-238
E3XYN9_SHIFL/370-568
E3XZE5_SHIFL/100-239
E3XZZ1_SHIFL/96-236
E3Y185_SHIFL/95-230
E3Y3M4_SHIFL/95-232
E3Y9R1_SHIFL/34-164
E4A5M6_PROAC/228-354
E4A652_PROAC/3-115
E4A7W8_PROAC/3-105
E4AF66_PROAC/208-320
E4AG37_PROAC/3-105
E4AGM4_PROAC/235-361
E4AJB7_PROAC/3-115
E4ALS4_PROAC/3-105
E4AM27_PROAC/228-354
E4ARU4_PROAC/228-354
E4AS78_PROAC/3-115
E4AT23_PROAC/3-105
E4AYQ0_PROAC/228-354
E4AYT0_PROAC/3-115
E4B1D4_PROAC/3-105
E4B9G3_PROAC/228-354
E4BAA7_PROAC/3-115
E4BD65_PROAC/3-105
E4BH85_PROAC/3-105
E4BI53_PROAC/208-320
E4BLL1_PROAC/235-361
E4BNZ7_PROAC/3-105
E4BRR2_PROAC/228-354
E4BTM8_PROAC/3-115
E4BU18_PROAC/3-105
E4BW87_PROAC/3-115
E4BY36_PROAC/228-354
E4C1I3_PROAC/3-115
E4C263_PROAC/228-354
E4C271_PROAC/3-105
E4CB38_PROAC/3-105
E4CBZ0_PROAC/3-115
E4CCE7_PROAC/228-354
E4CIV0_PROAC/3-115
E4CJB6_PROAC/3-105
E4CJC9_PROAC/228-354
E4CPX9_PROAC/3-105
E4CQK6_PROAC/3-115
E4CQW6_PROAC/228-354
E4CVK4_PROAC/3-115
E4CWR1_PROAC/228-354
E4CWR8_PROAC/3-105
E4D539_PROAC/3-115
E4D585_PROAC/3-105
E4D6X9_PROAC/228-354
E4DBI2_PROAC/228-354
E4DBT8_PROAC/3-105
E4DE61_PROAC/3-115
E4DHH5_PROAC/3-105
E4DHU5_PROAC/3-115
E4DI18_PROAC/228-354
E4DPW7_PROAC/3-105
E4DQ75_PROAC/228-354
E4DQV7_PROAC/3-115
E4DXG4_PROAC/3-105
E4DY85_PROAC/3-115
E4E378_PROAC/228-354
E4E5R0_PROAC/228-354
E4E946_PROAC/3-115
E4E9X2_PROAC/3-105
E4EC01_PROAC/3-115
E4ED02_PROAC/3-105
E4EEX9_PROAC/228-354
E4EJC6_PROAC/3-105
E4ENJ9_PROAC/3-115
E4EP42_PROAC/228-354
E4ERB1_PROAC/3-105
E4ES96_PROAC/3-115
E4EW03_PROAC/228-354
E4EYH7_PROAC/3-105
E4F028_PROAC/3-115
E4F385_PROAC/228-354
E4F830_PROAC/3-105
E4FB36_PROAC/3-115
E4FBI3_PROAC/228-354
E4FG92_PROAC/3-105
E4FH28_PROAC/3-115
E4FKJ5_PROAC/228-354
E4FKM0_PROAC/3-115
E4FL60_PROAC/228-354
E4FNE5_PROAC/3-105
E4FT00_PROAC/228-354
E4FV80_PROAC/3-105
E4FVK3_PROAC/3-115
E4G1H8_PROAC/3-105
E4G1K9_PROAC/3-115
E4G242_PROAC/228-354
E4G887_PROAC/228-354
E4G982_PROAC/3-115
E4GCM6_PROAC/3-105
E4GF22_PROAC/3-115
E4GKP1_PROAC/228-354
E4GLU3_PROAC/3-105
E4GMB8_PROAC/3-105
E4GPX5_PROAC/228-354
E4GQH4_PROAC/3-115
E4GV17_PROAC/3-115
E4GYZ5_PROAC/3-105
E4H176_PROAC/228-354
E4H2W9_PROAC/3-115
E4H5F2_PROAC/3-105
E4H6D0_PROAC/228-354
E4H9C0_PROAC/3-105
E4H9F1_PROAC/3-115
E4HCE8_PROAC/228-354
E4HJ51_PROAC/3-105
E4HK24_PROAC/235-361
E4HN01_PROAC/208-320
E4HPS6_PROAC/3-115
E4HRB5_PROAC/228-354
E4HX20_PROAC/3-105
E4HXC5_PROAC/3-105
E4HXL8_PROAC/228-354
E4HY61_PROAC/3-115
E4I6U0_ENTFC/302-425
E4IJD4_ENTFC/302-425
E4IS75_ENTFC/302-425
E4IZN1_ENTFC/302-425
E4J674_ENTFC/302-425
E4JH12_ENTFC/302-425
E4K4H0_9FIRM/33-141
E4KPM5_9LACT/346-470
E4KPN1_9LACT/334-458
E4KQV1_9LACT/333-457
E4KUD8_9PORP/200-337
E4KWJ7_9FIRM/85-213
E4KY90_9FIRM/330-450
E4M5T0_9FIRM/61-170
E4MGG6_9FIRM/382-511
E4MIG8_9FIRM/491-613
E4MJK8_9FIRM/227-354
E4MKX7_9FIRM/341-462
E4MLY2_9FIRM/347-474
E4MPT1_CAPOC/331-528
E4N9Y4_KITSK/228-351
E4ND34_KITSK/126-295
E4NE25_KITSK/240-370
E4NG78_KITSK/267-398
E4NH80_KITSK/239-369
E4NH81_KITSK/227-373
E4NH82_KITSK/247-385
E4NZT5_BIFBP/490-606
E4P5P5_ECO8N/43-173
E4P7S2_ECO8N/95-232
E4PB24_ECO8N/98-238
E4PBB1_ECO8N/96-231
E4PBT0_ECO8N/374-572
E4PDT8_ECO8N/100-239
E4PFV5_MARAH/6-163
E4PIZ0_MARAH/113-246
E4PIZ4_MARAH/50-185
E4PJP7_MARAH/294-496
E4Q483_CALOW/33-141
E4QE49_CALH1/33-141
E4QLD1_METS6/144-278
E4QLL3_METS6/2-157
E4QYV7_HAEI6/253-442
E4QZW4_BIFLM/422-547
E4R1E4_BIFLM/114-234
E4R443_BIFLM/391-529
E4R7C8_PSEPB/97-232
E4RHC0_PSEPB/47-182
E4RIS9_HALSL/309-504
E4SAP6_CALKI/33-141
E4SEW9_CALK2/33-141
E4SIL9_LACAR/271-399
E4SJ33_LACAR/76-197
E4SM23_LACAR/94-221
E4SNB9_LACAR/276-404
E4SW48_LACDN/88-231
E4SW53_LACDN/285-433
E4SYP9_LACDN/275-402
E4TJC2_CALNY/39-171
E4TWL6_SULKY/30-208
E4U187_SULKY/66-192
E4UBP3_LIBSC/27-157
E4UCY7_LIBSC/193-386
E4V813_BIFBI/490-606
E4VEG3_9HELI/68-212
E4VKQ2_9HELI/58-204
E4VTD5_BACFR/19-151
E4VXM4_BACFR/202-338
E4W8L5_RHOE1/244-364
E4W9T7_RHOE1/187-312
E4WJH2_RHOE1/238-363
E4ZBL9_NEIL0/46-179
E5B2M8_ERWAM/43-173
E5B3M8_ERWAM/98-238
E5B419_ERWAM/373-572
E5BF23_9FUSO/110-259
E5BLX4_9FUSO/110-259
E5BX57_9FUSO/93-240
E5C284_9FUSO/110-259
E5C5C7_9BACE/260-448
E5CC46_9BACE/204-340
E5ULP9_NEIMU/47-180
E5UNP2_9BACE/202-338
E5VG96_9FIRM/38-161
E5VGA3_9FIRM/109-227
E5VK31_9FIRM/372-494
E5VSI5_9FIRM/339-458
E5VSJ4_9FIRM/40-163
E5VT82_9FIRM/373-495
E5VYY3_9FIRM/52-223
E5W3C3_9BACI/56-163
E5WDL1_9BACI/56-163
E5WG79_9BACI/134-313
E5WIC2_9BACI/30-154
E5WZK1_9BACE/204-341
E5X4X2_9ACTN/369-495
E5X869_9ACTN/363-490
E5XAR3_9ACTN/420-549
E5XEW6_9FIRM/352-480
E5XKI8_9ACTO/144-269
E5XN16_9ACTO/239-366
E5XQW0_9ACTO/127-252
E5XTE1_9ACTO/260-380
E5XVR9_9BIFI/113-233
E5XXB8_9BIFI/391-529
E5XY83_9BIFI/422-547
E5Y3K2_BILWA/70-196
E5YD56_9ENTR/365-564
E5YFX7_9ENTR/97-236
E5YIG8_9ENTR/41-171
E5YLE3_9ENTR/98-243
E5YUT1_9BACL/3-110
E5YUU2_9BACL/18-144
E5Z1K6_9BACL/321-430
E5ZD44_CAMJE/66-204
E5ZGV8_CAMJE/66-204
E5ZST1_ECOLX/43-173
E5ZTG1_ECOLX/374-572
E5ZTQ9_ECOLX/100-239
E5ZUA4_ECOLX/98-238
E5ZV74_ECOLX/96-231
E5ZWR6_ECOLX/95-232
E6A355_ECOLX/43-173
E6AAF4_ECOLX/98-238
E6AE43_ECOLX/374-572
E6AEM8_ECOLX/100-239
E6AG04_ECOLX/95-232
E6AH46_ECOLX/96-231
E6AHP2_ECOLX/43-173
E6AIA7_ECOLX/96-235
E6AKX9_ECOLX/95-232
E6ALX7_ECOLX/98-238
E6AUK6_ECOLX/100-239
E6AVP7_ECOLX/374-572
E6AXS1_ECOLX/98-238
E6AZH2_ECOLX/374-572
E6B045_ECOLX/95-232
E6B264_ECOLX/100-239
E6B2P4_ECOLX/95-230
E6B6H6_ECOLX/43-173
E6BCT5_ECOLX/374-572
E6BDN4_ECOLX/98-238
E6BDX6_ECOLX/95-232
E6BPU0_ECOLX/43-173
E6BRX0_ECOLX/100-239
E6BTJ8_ECOLX/96-231
E6BUM2_PROAC/228-354
E6BUP4_PROAC/3-115
E6BVJ0_PROAC/3-105
E6C1Y2_PROAC/3-105
E6C208_PROAC/228-354
E6C4R9_PROAC/3-115
E6C9I8_PROAC/3-115
E6CAY2_PROAC/3-105
E6CCX2_PROAC/228-354
E6CGU1_PROAC/3-105
E6CIC5_PROAC/228-354
E6CNK7_PROAC/3-115
E6CRF4_PROAC/3-105
E6CSC2_PROAC/228-354
E6CVH5_PROAC/3-115
E6CWC4_PROAC/3-105
E6CXB4_PROAC/3-115
E6CXW2_PROAC/228-354
E6D3Y4_PROAC/3-115
E6D8H0_PROAC/3-105
E6D8J1_PROAC/228-354
E6DAX0_PROAC/3-105
E6DBI0_PROAC/3-115
E6DD61_PROAC/228-354
E6DI68_PROAC/3-105
E6DLX2_PROAC/3-115
E6DMP7_PROAC/228-354
E6DS15_PROAC/3-115
E6DS58_PROAC/228-354
E6DUA6_PROAC/3-105
E6DYZ1_PROAC/3-115
E6DZC4_PROAC/3-105
E6E129_PROAC/228-354
E6E5M3_PROAC/3-115
E6E874_PROAC/3-105
E6E921_PROAC/228-354
E6ECR9_PROAC/3-105
E6EDB7_PROAC/228-354
E6EDI8_PROAC/3-115
E6EKR7_ENTFA/326-459
E6F1M6_ENTFA/326-459
E6F415_ENTFA/326-459
E6FBF7_ENTFA/326-459
E6FM59_ENTFA/326-459
E6FSZ6_ENTFA/326-459
E6G093_ENTFA/326-459
E6GB01_ENTFA/326-459
E6GJ51_ENTFA/326-459
E6GS26_ENTFA/326-459
E6H2U1_ENTFA/326-459
E6HBQ1_ENTFA/326-459
E6HM30_ENTFA/326-459
E6HUG6_ENTFA/326-459
E6HZ90_ENTFA/326-459
E6I8R0_ENTFA/326-459
E6IGT3_ENTFA/326-459
E6IR30_ENTFA/326-459
E6J4A0_9ACTO/183-308
E6J4A8_9ACTO/163-288
E6J4A9_9ACTO/170-294
E6J558_9ACTO/251-380
E6J7X2_9ACTO/258-391
E6J9N1_9ACTO/106-212
E6K1L2_PARDN/361-478
E6K2F7_PARDN/120-244
E6K8L4_9BACT/263-458
E6KS12_9ACTO/356-478
E6KTK0_9ACTO/362-481
E6KWQ5_9PAST/248-418
E6L1N9_9PROT/248-399
E6L755_9PROT/66-197
E6L786_9PROT/92-243
E6LA01_CAMUP/63-199
E6LKE7_9FIRM/49-199
E6LMR6_9FIRM/353-472
E6LQL3_9FIRM/52-221
E6LR04_9FIRM/356-481
E6LT66_9LACO/268-395
E6LUV3_9LACO/94-221
E6LXK6_9ACTO/207-327
E6LXK7_9ACTO/365-486
E6M5S5_9ACTO/374-495
E6M5S6_9ACTO/181-301
E6MHR2_9FIRM/541-662
E6MK33_9FIRM/772-891
E6ML77_9BACT/249-456
E6MXK8_NEIMH/46-179
E6NE73_HELPI/67-200
E6NJF0_HELPK/67-200
E6NP04_HELPL/66-200
E6NR56_HELPQ/65-201
E6PT60_9ZZZZ/136-272
E6Q8J4_9ZZZZ/96-230
E6Q8Q3_9ZZZZ/135-258
E6QDL1_9ZZZZ/95-230
E6QDS5_9ZZZZ/66-226
E6QG07_9ZZZZ/14-170
E6QM09_9ZZZZ/70-261
E6QS56_9ZZZZ/2-163
E6QV89_9ZZZZ/75-210
E6RRZ3_CAMJS/66-204
E6RXW0_CAMJC/66-204
E6S2D0_HELPF/67-200
E6SFR4_INTC7/88-200
E6SFW1_INTC7/258-384
E6SJI3_THEM7/73-182
E6SW82_BACT6/207-344
E6T1K3_SHEB6/33-168
E6T700_SHEB6/284-480
E6T912_SHEB6/95-230
E6TAT5_MYCSR/251-376
E6TB55_MYCSR/251-372
E6TCX8_MYCSR/250-375
E6TII8_MYCSR/152-263
E6TKP6_MYCSR/178-304
E6TL43_MYCSR/136-261
E6TMR3_MYCSR/33-217
E6TPZ1_MYCSR/250-376
E6TQ10_MYCSR/194-319
E6TQ13_MYCSR/250-375
E6TQ32_MYCSR/91-215
E6TT03_BACCJ/29-153
E6TXH9_BACCJ/60-167
E6TXT0_BACCJ/26-150
E6U4I1_ETHHY/96-217
E6U6Y1_ETHHY/44-152
E6UFB1_RUMA7/464-591
E6UKF2_RUMA7/371-498
E6ULL1_CLOTL/33-142
E6UTL8_CLOTL/181-288
E6UTL9_CLOTL/122-229
E6V4B1_VARPD/247-382
E6VD24_RHOPX/69-202
E6VEE8_RHOPX/100-209
E6VFF0_RHOPX/131-260
E6VGZ3_RHOPX/77-214
E6VH23_RHOPX/60-189
E6VIN7_RHOPX/61-190
E6VIV4_RHOPX/22-188
E6VJ44_RHOPX/57-166
E6VJR6_RHOPX/43-173
E6VKW7_RHOPX/207-336
E6VLP1_RHOPX/93-222
E6VLU6_RHOPX/23-172
E6VNV5_RHOPX/455-658
E6VPL2_RHOPX/96-225
E6VV01_DESAO/34-164
E6W205_DESIS/196-345
E6W4W5_DESIS/209-344
E6W9L0_PANSA/98-238
E6WAL6_PANSA/43-169
E6WCA4_PANSA/360-559
E6WDG3_PANSA/97-234
E6WXX8_NITSE/317-519
E6WYB7_NITSE/50-166
E6WZP1_NITSE/44-180
E6WZR4_NITSE/183-389
E6X0E2_NITSE/51-168
E6X144_NITSE/116-233
E6X371_NITSE/24-137
E6X3A5_NITSE/46-186
E6X3M1_NITSE/312-517
E6XLL9_SHEP2/95-230
E6XM36_SHEP2/247-444
E6XNY5_SHEP2/34-169
E6YGK7_BARC7/80-217
E6YJH0_BARC7/18-183
E6YJI6_BARC7/47-166
E6YKL3_9RHIZ/80-217
E6YNN1_9RHIZ/16-183
E6YNP3_9RHIZ/48-166
E6YPT1_9RHIZ/80-217
E6YT04_9RHIZ/18-185
E6YUB9_9RHIZ/80-217
E6YX94_9RHIZ/17-183
E6YXA4_9RHIZ/44-159
E6Z0D0_9RHIZ/81-218
E6Z1T0_9RHIZ/16-167
E6Z1U5_9RHIZ/55-189
E7A3Y1_HAEIF/253-442
E7AC06_HELFC/73-206
E7AGH5_HAEIF/253-442
E7B132_YERE1/46-174
E7B8N3_YERE1/98-235
E7BAD2_YERE1/381-580
E7BEL4_NEIMW/46-179
E7C3Y9_9GAMM/130-266
E7FSH2_9LACO/110-241
E7FSH5_9LACO/92-228
E7FT62_9LACO/337-462
E7FZJ7_9HELI/47-184
E7G4L5_9HELI/47-184
E7G967_9FIRM/364-491
E7GIQ3_CLOSY/590-709
E7GIU8_CLOSY/337-463
E7GL09_CLOSY/86-258
E7GSW1_CLOSY/279-403
E7H711_ECOLX/43-173
E7H9E0_ECOLX/374-572
E7HAH9_ECOLX/100-239
E7HDC3_ECOLX/95-230
E7HKV6_ECOLX/95-232
E7HNM0_ECOLX/100-239
E7HP40_ECOLX/95-232
E7HTG9_ECOLX/95-230
E7HXV7_ECOLX/43-173
E7HZN4_ECOLX/374-572
E7I3P2_ECOLX/100-239
E7I4W7_ECOLX/374-572
E7IAY5_ECOLX/95-230
E7IFD9_ECOLX/43-173
E7IIK8_ECOLX/95-237
E7IJN8_ECOLX/95-232
E7IRX5_ECOLX/43-173
E7IWJ4_ECOLX/95-230
E7IYV8_ECOLX/100-239
E7J120_ECOLX/95-232
E7J2T3_ECOLX/100-239
E7J3C3_ECOLX/374-572
E7J3F9_ECOLX/98-238
E7J6Y6_ECOLX/95-230
E7JDF3_ECOLX/43-173
E7JEP3_ECOLX/43-173
E7JGI7_ECOLX/98-238
E7JH42_ECOLX/100-239
E7JQ16_ECOLX/95-230
E7JRV2_ECOLX/95-232
E7JTF5_SHISO/43-173
E7JU64_SHISO/95-232
E7JW38_SHISO/95-230
E7K425_SHISO/76-275
E7K4L1_SHISO/53-192
E7M6B9_9BACL/5-112
E7M791_9BACL/43-150
E7M9J8_9BACL/81-209
E7MA59_9BACL/354-463
E7MNR1_9FIRM/122-344
E7MQY2_9FIRM/340-470
E7NA79_9ACTO/501-619
E7P435_PSESG/97-232
E7P943_PSESG/50-185
E7PL80_PSESG/50-185
E7PMU9_PSESG/97-232
E7RT22_9BACT/254-441
E7S4D1_STRAG/66-189
E7SDV5_SHIDY/96-236
E7SEB6_SHIDY/370-568
E7SGS9_SHIDY/96-231
E7SIF1_SHIDY/8-57
E7SJR1_SHIDY/95-232
E7SM79_SHIDY/43-173
E7STL1_SHIBO/374-572
E7SW25_SHIBO/95-232
E7T124_SHIBO/54-193
E7T2B9_SHIBO/43-173
E7T599_SHIBO/95-211
E7T5K0_SHIBO/96-236
E7T9Q3_SHIFL/43-173
E7TFH5_SHIFL/95-232
E7TG28_SHIFL/100-239
E7TGB3_SHIFL/96-231
E7TH75_SHIFL/374-572
E7TIQ1_SHIFL/96-236
E7TLK5_ECO57/370-568
E7TLX0_ECO57/96-236
E7TTI6_ECO57/43-173
E7TV74_ECO57/96-231
E7TY48_ECO57/95-232
E7TZG0_ECO57/100-239
E7U0S2_ECOLX/100-239
E7U1R1_ECOLX/43-173
E7U338_ECOLX/370-568
E7U3E2_ECOLX/96-236
E7U6K4_ECOLX/95-232
E7UCT3_ECOLX/62-197
E7UE46_ECOLX/374-572
E7UHH3_ECOLX/43-173
E7UHV0_ECOLX/100-239
E7UNC2_ECOLX/96-236
E7UPT1_ECOLX/95-230
E7US13_ECOLX/95-232
E7UUI7_SALTY/98-234
E7UV43_SALTY/53-183
E7UX72_SALTY/43-173
E7UY35_SALTY/95-232
E7UZZ4_SALTY/95-230
E7V1A0_SALTY/101-240
E7V2G9_SALTY/372-570
E7VB89_SALMO/43-173
E7VE89_SALMO/95-230
E7VKS1_SALMO/95-230
E7VLA6_SALMO/43-173
E7VLJ0_SALMO/95-232
E7VM13_SALMO/101-240
E7W0R2_SALMO/43-173
E7W1K2_SALMO/95-230
E7W4H3_SALMO/95-230
E7W6S4_SALMO/374-572
E7W7G4_SALMO/101-240
E7W822_SALMO/43-173
E7WB80_SALMO/95-232
E7WJ87_SALMO/101-240
E7WM31_SALMO/95-232
E7WMH2_SALMO/95-230
E7WMZ3_SALMO/374-572
E7WQ21_SALMO/43-173
E7WUY4_SALMO/95-230
E7WYK5_SALMO/43-173
E7X777_SALMO/43-173
E7X965_SALMO/374-572
E7X9Q6_SALMO/101-240
E7XA41_SALMO/95-232
E7XCL0_SALMO/95-230
E7XHU6_SALMO/95-230
E7XKG0_SALMO/43-173
E7XKX5_SALMO/374-572
E7XNJ1_SALMO/101-240
E7XPA7_SALMO/95-232
E7XSX3_SALMO/43-173
E7XTE6_SALMO/101-240
E7XZ64_SALMO/95-232
E7Y0P3_SALMO/374-572
E7Y2K6_SALMO/95-230
E7Y3X6_SALMO/98-237
E7Y8Z2_SALMO/101-240
E7Y9G2_SALMO/95-232
E7YDI3_SALMO/32-167
E7YFB3_SALMO/43-173
E7YIT9_SALMO/95-230
E7YJ06_SALMO/101-240
E7YJW8_SALMO/43-173
E7YLH7_SALMO/95-232
E7YQR8_SALMO/374-572
E7YWM1_SALMO/95-232
E7YX42_SALMO/101-240
E7YXK0_SALMO/43-173
E7Z2F7_SALMO/95-230
E7Z7H8_SALMO/95-232
E7Z8E6_SALMO/43-173
E7ZAB9_SALMO/95-230
E7ZCZ0_SALMO/101-240
E7ZKV5_SALMO/101-240
E7ZL57_SALMO/95-232
E7ZLS9_SALMO/95-230
E7ZTX3_SALMO/43-173
E7ZUS3_SALMO/95-230
E7ZUZ4_SALMO/43-173
E7ZZY5_SALMO/95-232
E8A0F4_SALMO/101-240
E8A7A5_SALMO/95-230
E8AA82_SALMO/43-173
E8AF44_SALMO/101-240
E8AFL5_SALMO/95-232
E8AHW5_SALMO/43-173
E8AJD1_SALMO/101-240
E8AJV1_SALMO/95-232
E8AMX8_SALMO/95-230
E8AUQ8_SALMO/374-572
E8AWT6_SALMO/95-230
E8AYN5_SALMO/98-237
E8AZ00_SALMO/43-173
E8B067_SALMO/101-240
E8B4S8_SALMO/95-232
E8B8Y7_SALMO/374-572
E8B9Y1_SALMO/101-240
E8BC01_SALMO/95-230
E8BCE7_SALMO/95-232
E8BEU5_SALMO/43-173
E8BJY0_SALMO/98-237
E8BLI6_SALMO/95-230
E8BNU3_SALMO/43-173
E8BPP2_SALMO/95-232
E8BQH2_SALMO/374-572
E8BRH9_SALMO/101-240
E8BXI9_SALMO/95-230
E8BXL2_SALMO/101-240
E8BXW1_SALMO/95-232
E8C2S5_SALMO/43-173
E8C8U0_SALMO/98-237
E8C934_SALMO/95-232
E8CHR6_SALMO/101-240
E8CHS9_SALMO/95-230
E8CIK3_SALMO/43-173
E8CJL5_SALMO/374-572
E8CMU0_SALMO/101-240
E8CNG9_SALMO/95-232
E8CNI4_SALMO/374-572
E8CSN9_SALMO/95-230
E8CWS8_SALMO/43-173
E8CYN3_SALMO/43-173
E8CYV0_SALMO/95-230
E8D153_SALMO/101-240
E8D4R6_SALMO/98-237
E8D9Q0_SALMO/374-572
E8D9Y4_SALMO/95-232
E8DAD8_SALMO/101-240
E8DCF0_SALMO/37-177
E8DCQ7_SALMO/95-232
E8DEG1_SALMO/374-572
E8DJ44_SALMO/43-173
E8DM58_SALMO/95-230
E8DR78_SALMO/95-230
E8DUR6_SALMO/43-173
E8E6V8_SALMO/43-173
E8E9D3_SALMO/95-230
E8EAG1_SALMO/95-230
E8EBE4_SALMO/101-240
E8EBW4_SALMO/95-232
E8EH96_SALMO/43-173
E8ELE0_SALMO/32-167
E8EQW3_SALMO/43-173
E8ETH2_SALMO/95-232
E8ETZ3_SALMO/101-240
E8EUG1_SALMO/374-572
E8EZG8_SALMO/374-572
E8F7H1_SALMO/101-240
E8F7J1_SALMO/95-230
E8F8W9_SALMO/43-173
E8FA12_SALMO/95-232
E8FBC1_SALMO/101-240
E8FG46_SALMO/374-572
E8FGP6_SALMO/95-232
E8FI78_SALMO/43-173
E8FKE5_SALMO/95-230
E8FN88_SALMO/374-572
E8FRM9_SALMO/43-173
E8FSP9_SALMO/98-237
E8FZB9_SALMO/95-232
E8FZY4_SALMO/95-230
E8G6F4_SALMO/101-240
E8G6U0_SALMO/98-237
E8G898_SALMO/95-230
E8GB03_SALMO/374-572
E8GB95_SALMO/43-173
E8GFE7_SALMO/101-240
E8GFW7_SALMO/95-232
E8GHN7_SALMO/95-230
E8GLP6_SALMO/43-173
E8GQR1_SALMO/43-173
E8GRC7_SALMO/101-240
E8GSR8_SALMO/95-232
E8GT02_SALMO/95-230
E8GX83_SALMO/374-572
E8H2F0_ECO57/95-232
E8H3J7_ECO57/96-231
E8HBX3_ECO57/43-173
E8HCX2_ECO57/98-238
E8HD83_ECO57/374-572
E8HDM7_ECO57/100-239
E8HG72_ECOLX/95-232
E8HHC3_ECOLX/96-231
E8HQU9_ECOLX/43-173
E8HRS1_ECOLX/98-238
E8HS32_ECOLX/374-572
E8HSN9_ECOLX/100-239
E8HV21_ECOLX/95-232
E8HWE5_ECOLX/96-231
E8I4M0_ECOLX/43-173
E8I5L6_ECOLX/100-239
E8I5T5_ECOLX/98-238
E8I646_ECOLX/374-572
E8I9Q8_ECOLX/96-231
E8IHT8_ECOLX/43-173
E8IJ37_ECOLX/98-238
E8IJE8_ECOLX/374-572
E8IK04_ECOLX/100-239
E8ILX9_ECOLX/95-232
E8IMQ1_ECOLX/96-231
E8IW54_ECOLX/43-173
E8IX71_ECOLX/98-238
E8IXI3_ECOLX/374-572
E8IY43_ECOLX/100-239
E8J007_ECOLX/95-232
E8J1S7_ECO57/95-232
E8J2X5_ECO57/96-231
E8JA62_ECO57/43-173
E8JC94_ECO57/98-238
E8JCK4_ECO57/374-572
E8JD62_ECO57/100-239
E8JHT9_9ACTO/354-474
E8JI89_9ACTO/378-497
E8JJU6_9ACTO/356-478
E8JM48_STREI/2-74
E8KJ34_9PAST/292-491
E8KYZ2_9RHIZ/22-159
E8KZ52_9RHIZ/23-165
E8KZ73_9RHIZ/74-203
E8KZ91_9RHIZ/331-503
E8KZS6_9RHIZ/51-183
E8KZV8_9RHIZ/53-185
E8L0G3_9RHIZ/97-230
E8L1D8_9RHIZ/176-372
E8L1H7_9RHIZ/63-200
E8L278_9RHIZ/32-184
E8L2C2_9RHIZ/56-199
E8L2F2_9RHIZ/129-258
E8L408_9RHIZ/281-461
E8L4M2_9RHIZ/290-420
E8L4T2_9RHIZ/55-187
E8L4T7_9RHIZ/59-188
E8L5L4_9RHIZ/158-355
E8L5U3_9RHIZ/24-162
E8L6Q3_9RHIZ/51-183
E8L7V5_9RHIZ/97-233
E8L865_9RHIZ/142-274
E8L8B0_9RHIZ/71-200
E8L9D3_9RHIZ/3-52
E8L9W5_9RHIZ/139-272
E8LCL0_9FIRM/34-194
E8LKE3_9GAMM/91-224
E8LNA1_9GAMM/74-210
E8LTU1_9VIBR/220-419
E8LVB3_9VIBR/21-156
E8LXK9_9VIBR/90-228
E8M374_9VIBR/90-227
E8M6T1_9VIBR/279-459
E8MBD6_9VIBR/22-157
E8MEC4_BIFL2/113-233
E8MH73_BIFL2/422-547
E8MI13_BIFL2/391-529
E8MS74_BIFL1/422-547
E8MT31_BIFL1/391-529
E8MUX4_BIFL1/113-233
E8N1P2_ANATU/245-365
E8N291_ANATU/243-356
E8N292_ANATU/219-356
E8N590_ANATU/204-346
E8N612_ANATU/217-359
E8N748_MICTS/131-250
E8ND11_MICTS/348-464
E8NKA1_SALET/101-240
E8NMN7_SALET/53-183
E8NNA7_SALET/4-134
E8NNC1_SALET/95-232
E8NQV3_SALET/95-230
E8NV56_SALET/98-237
E8NVI7_SALET/374-574
E8NXS5_YERPH/98-235
E8NZA3_YERPH/15-143
E8P408_YERPH/376-576
E8PBT4_ACIB1/8-161
E8PJ01_ACIB1/281-413
E8Q6B2_BLOVB/87-231
E8QGH4_HELP7/67-200
E8QLH8_HELP4/65-200
E8QP10_HELPR/67-200
E8QVN8_HELPW/67-200
E8RGF3_9DELT/356-547
E8RNJ9_9CAUL/3-167
E8S105_MICSL/169-292
E8S4R1_MICSL/227-347
E8S6I7_MICSL/258-380
E8S6I8_MICSL/265-385
E8SBR8_MICSL/173-284
E8SRD4_NEIGO/46-178
E8SXK2_GEOS2/56-163
E8SZ93_GEOS2/26-150
E8T4Z0_THEA1/92-223
E8T793_MESCW/68-204
E8T810_MESCW/26-161
E8T8F7_MESCW/34-150
E8T8X7_MESCW/395-588
E8T9F8_MESCW/49-210
E8T9X4_MESCW/237-374
E8TAG3_MESCW/118-254
E8TAM7_MESCW/357-490
E8THE7_MESCW/186-381
E8THI7_MESCW/189-321
E8TJ99_MESCW/26-140
E8TJU7_MESCW/37-196
E8TM94_MESCW/62-195
E8TNB3_MESCW/111-244
E8TNM2_MESCW/94-233
E8TTN2_ALIDB/227-341
E8TZX3_ALIDB/194-329
E8V2X7_TERSS/322-520
E8VCB8_BACST/26-150
E8VJQ7_BACST/58-165
E8VKF0_BACST/67-193
E8VLY6_VIBVU/289-489
E8VWY6_VIBVU/22-158
E8VXE8_VIBVU/95-233
E8VYY6_STRFA/252-388
E8VZ24_STRFA/121-231
E8WAM0_STRFA/259-390
E8WAM1_STRFA/245-375
E8WGD8_STRFA/242-366
E8WIG7_GEOS8/109-273
E8WN12_GEOS8/40-186
E8WNA7_GEOS8/102-241
E8WNQ4_GEOS8/108-271
E8WNQ9_GEOS8/72-231
E8WQL5_GEOS8/118-260
E8WXC1_ACISM/375-568
E8X174_ACISM/2150-2290
E8X7C1_ACISM/63-172
E8XB81_SALT4/95-230
E8XBU9_SALT4/98-237
E8XC94_SALT4/53-183
E8XDE7_SALT4/372-570
E8XEY3_SALT4/101-240
E8XH68_SALT4/95-232
E8XJL5_SALT4/43-173
E8XMC7_RAHSY/132-272
E8XPD9_RAHSY/42-172
E8XV94_RAHSY/374-572
E8XWA0_RAHSY/98-235
E8Y2X7_ECOKO/374-572
E8Y3J7_ECOKO/96-231
E8Y582_ECOKO/98-238
E8Y6U7_ECOKO/95-232
E8YBP6_ECOKO/43-173
E8YE61_ECOKO/100-239
E8ZKX6_CLOB0/133-256
E8ZNX9_CLOB0/340-459
E8ZPC0_CLOB0/15-124
E8ZUE8_CLOB0/41-149
E8ZY10_SALET/43-173
E8ZZJ7_SALET/98-237
E8ZZX0_SALET/374-572
E9A2N6_SALET/95-232
E9A300_SALET/101-240
E9A3A9_SALET/95-230
E9CNQ5_9ENTR/40-175
E9CPP1_9ENTR/300-501
E9RNH6_LACRE/83-216
E9RNH8_LACRE/2-81
E9RNX1_LACRE/336-463
E9RV74_9FIRM/334-462
E9S956_RUMAL/371-497
E9SDE2_RUMAL/474-600
E9SLA3_CLOSY/279-403
E9SMU8_CLOSY/86-258
E9SN26_CLOSY/590-709
E9SN76_CLOSY/359-485
E9SZM6_COREQ/244-364
E9T4L0_COREQ/260-385
E9T7C1_COREQ/187-312
E9TC48_ECOLX/43-173
E9TEQ0_ECOLX/374-572
E9TFF9_ECOLX/96-231
E9TGB7_ECOLX/98-238
E9TJ65_ECOLX/100-239
E9TLY5_ECOLX/95-232
E9TPN5_ECOLX/43-173
E9TWA4_ECOLX/100-239
E9TWT7_ECOLX/98-238
E9TX66_ECOLX/374-572
E9U1H0_ECOLX/95-232
E9U4R4_ECOLX/96-231
E9U4W9_ECOLX/43-173
E9U600_ECOLX/374-572
E9U6G9_ECOLX/98-238
E9U8M6_ECOLX/96-231
E9UE25_ECOLX/95-232
E9UH77_ECOLX/100-239
E9UK06_ECOLX/98-238
E9UK27_ECOLX/98-238
E9UKN0_ECOLX/94-234
E9UKY0_ECOLX/374-572
E9UL89_ECOLX/98-238
E9UM17_ECOLX/374-572
E9UMG9_SHISO/98-238
E9UVG3_9ACTO/234-361
E9UXR7_9ACTO/174-286
E9V1R0_9ACTO/229-355
E9V3I3_9ACTO/91-213
E9V454_ECOLX/98-238
E9V4I4_ECOLX/100-239
E9V501_ECOLX/374-572
E9V6F6_ECOLX/43-173
E9V736_ECOLX/95-232
E9V7Y6_ECOLX/95-230
E9VIB2_ECOLX/43-173
E9VJR7_ECOLX/98-238
E9VK39_ECOLX/374-572
E9VKL3_ECOLX/100-239
E9VPA4_ECOLX/95-232
E9VQB5_ECOLX/95-230
E9VZZ5_ECOLX/95-232
E9W0T4_ECOLX/95-230
E9W5D5_ECOLX/101-240
E9W5W7_ECOLX/374-572
E9W8L3_ECOLX/98-238
E9WAE1_ECOLX/43-173
E9WAV1_ECOLX/43-173
E9WCH7_ECOLX/98-238
E9WCY3_ECOLX/374-572
E9WDG4_ECOLX/101-240
E9WF28_ECOLX/95-232
E9WFZ7_ECOLX/95-230
E9WP95_ECOLX/43-173
E9WQV2_ECOLX/98-238
E9WRA2_ECOLX/374-572
E9WRP3_ECOLX/101-240
E9WWU2_ECOLX/95-230
E9WXM3_ECOLX/95-232
E9X2D5_ECOLX/95-230
E9X392_ECOLX/95-232
E9X4W6_ECOLX/82-221
E9X5L7_ECOLX/374-572
E9X5X9_ECOLX/98-238
E9XA99_ECOLX/43-173
E9XIK7_ECOLX/95-230
E9XJL3_ECOLX/95-232
E9XMK6_ECOLX/100-239
E9XN30_ECOLX/374-572
E9XND8_ECOLX/98-238
E9XQ81_ECOLX/43-173
E9XVH1_ECOLX/43-172
E9XX05_ECOLX/98-238
E9XXB4_ECOLX/374-572
E9XXU4_ECOLX/100-239
E9XZF9_ECOLX/95-232
E9Y096_ECOLX/95-230
E9Y8Z9_ECOLX/95-232
E9YAK3_ECOLX/100-239
E9YB39_ECOLX/374-572
E9YC54_ECOLX/95-230
E9YCZ6_ECOLX/43-173
E9YL61_ECOLX/98-238
E9YNL9_ECOLX/95-232
E9YPI6_ECOLX/96-233
E9YS31_ECOLX/98-238
E9YSE5_ECOLX/374-571
E9YT35_ECOLX/100-239
E9YXS4_ECOLX/43-173
E9Z2S7_ESCFE/60-190
E9Z602_ESCFE/96-231
E9Z6T9_ESCFE/374-572
E9Z7C1_ESCFE/95-233
E9Z7L4_ESCFE/100-239
E9Z9B6_ESCFE/98-238
E9ZEA5_ESCFE/43-173
E9ZF98_MYCTU/46-216
E9ZFS6_MYCTU/248-369
E9ZIM2_MYCTU/159-269
E9ZLV0_MYCTU/229-354
E9ZRD0_MYCTU/125-249
E9ZRK9_MYCTU/224-351
E9ZT06_NEIME/32-165
E9ZYN7_NEIME/46-179
ERFK_ECOLI/95-230
ERFK_SALTY/95-230
F0A3X6_NEIME/1-99
F0A737_NEIME/46-178
F0A9Q0_NEIME/46-179
F0AFH5_NEIME/46-179
F0AL34_NEIME/46-179
F0ARI8_NEIME/46-179
F0AXE3_NEIME/46-179
F0B2X8_NEIME/46-179
F0BFU7_9XANT/136-269
F0BJJ4_9XANT/56-165
F0BV12_9XANT/174-307
F0BXG4_9XANT/37-226
F0C5L8_9XANT/58-167
F0CCF7_9XANT/148-281
F0CDX9_SALMO/98-237
F0CE91_SALMO/374-572
F0CEQ7_SALMO/101-240
F0CF75_SALMO/95-232
F0CFA9_SALMO/98-237
F0CFM1_SALMO/374-572
F0CG53_SALMO/98-237
F0CGK2_SALMO/95-232
F0CH22_SALMO/101-240
F0CHI9_SALMO/374-572
F0CHU6_SALMO/98-237
F0CI69_SALMO/98-237
F0CIR8_SALMO/95-232
F0CJ89_SALMO/101-240
F0CJQ5_SALMO/374-572
F0CK17_SALMO/98-237
F0CKF8_SALMO/98-237
F0CKW3_SALMO/98-237
F0CLH8_SALMO/374-572
F0CLU0_SALMO/98-237
F0CM75_SALMO/98-237
F0CMT8_SALMO/374-572
F0CN50_SALMO/98-237
F0CNR7_SALMO/374-572
F0CP29_SALMO/98-237
F0CPE7_SALMO/374-572
F0CPQ9_SALMO/98-237
F0CQC2_SALMO/374-572
F0CQN4_SALMO/98-237
F0CR99_SALMO/374-572
F0CRL2_SALMO/98-237
F0CS22_SALMO/374-572
F0CSD4_SALMO/98-237
F0CSZ4_SALMO/98-237
F0CTB4_SALMO/98-237
F0CTM6_SALMO/374-572
F0CU56_SALMO/98-237
F0CV32_SALMO/95-232
F0CVK2_SALMO/101-240
F0CW18_SALMO/374-572
F0CWD0_SALMO/98-237
F0CWK9_SALMO/95-232
F0CX31_SALMO/101-240
F0CXJ7_SALMO/374-572
F0CXV9_SALMO/98-237
F0CYH2_SALMO/374-572
F0CYT4_SALMO/98-237
F0CZ89_SALMO/98-237
F0CZM3_SALMO/98-237
F0CZZ8_SALMO/98-237
F0D0J6_SALMO/98-237
F0D0V8_SALMO/374-572
F0D1A8_SALMO/98-237
F0DIQ1_9FIRM/11-119
F0DJL6_9FIRM/127-236
F0DPN7_9FIRM/23-144
F0DR26_9FIRM/28-148
F0E4E7_9PSED/47-182
F0E5L9_9PSED/97-232
F0EHK6_ENTCA/346-464
F0EJ61_ENTCA/622-742
F0ETA0_HAEPA/262-439
F0F0Y0_9NEIS/77-209
F0GL89_9LACO/268-395
F0GLH3_9LACO/93-220
F0GRT8_9LACO/93-220
F0GSJ1_9LACO/268-395
F0GTZ1_9FIRM/307-432
F0H0D2_9FIRM/334-459
F0HJ61_9FIRM/159-279
F0HK01_9ACTN/420-549
F0HLT3_9ACTN/369-495
F0HMQ2_9ACTN/363-490
F0HUA9_LACDL/88-231
F0HUB3_LACDL/366-514
F0HWE9_LACDL/282-409
F0IGL1_9FLAO/322-520
F0J4H0_ACIMA/84-241
F0J5V7_ACIMA/10-168
F0JJT8_DESDE/34-164
F0JL94_ESCFE/374-572
F0JMQ3_ESCFE/100-239
F0JNF4_ESCFE/95-233
F0JQ20_ESCFE/62-197
F0JRL2_ESCFE/43-173
F0JS61_ESCFE/57-188
F0JWI0_ESCFE/98-238
F0JYS9_LACD2/24-167
F0JYT6_LACD2/362-510
F0K0Z4_LACD2/268-395
F0K6M9_CLOAE/160-280
F0K8B0_CLOAE/345-464
F0KBX2_CLOAE/45-153
F0KC78_CLOAE/114-299
F0KCC6_CLOAE/152-284
F0KDM7_CLOAE/107-228
F0KJS7_ACICP/278-410
F0KN57_ACICP/8-161
F0KNV4_ACICP/52-191
F0KSV7_YERE3/381-580
F0KUX0_YERE3/98-235
F0L0N9_YERE3/46-197
F0L1Q8_9RHIZ/195-390
F0L2I3_9RHIZ/28-137
F0L310_9RHIZ/115-256
F0L4P9_9RHIZ/28-181
F0L5A8_9RHIZ/413-603
F0L6U8_9RHIZ/140-274
F0L7S5_9RHIZ/162-302
F0L7S6_9RHIZ/100-239
F0L8A2_9RHIZ/329-460
F0L9A7_9RHIZ/66-202
F0LBN5_9RHIZ/84-223
F0LBN6_9RHIZ/70-239
F0LCI5_9RHIZ/105-235
F0LFM2_9RHIZ/103-242
F0LT16_VIBFU/289-488
F0LYC3_VIBFU/22-157
F0LZB3_VIBFU/93-231
F0M5M6_ARTPP/259-386
F0MEU1_NEIMG/46-179
F0MP80_NEIMM/46-179
F0MUH7_NEIMP/46-179
F0N4W2_NEIMO/46-179
F0N9X3_NEIMN/46-179
F0NT74_LACHH/271-399
F0NVZ9_LACHH/94-221
F0NX36_LACHH/273-401
F0PE02_ENTF6/326-459
F0PJ45_BACT0/355-480
F0PKE3_BACT0/23-142
F0PQ32_BACT0/341-520
F0PQT8_BACT0/28-152
F0PV21_BACT0/27-151
F0Q409_ACIAP/175-310
F0QFL2_ACIBD/8-161
F0QMC7_ACIBD/281-412
F0R6V6_BACSH/217-353
F0S1Q1_DESTD/89-221
F0S777_PEDSD/334-514
F0S7K9_PEDSD/247-452
F0SMQ7_PLABD/315-434
F0TEV1_LACA3/271-399
F0TF07_LACA3/76-197
F0TGI6_LACA3/94-221
F0THB5_LACA3/279-407
F0VW94_STRG2/59-182
F0YXY8_9CLOT/336-463
F0Z163_9CLOT/399-527
F1T564_9ACTN/404-533
F1T9R9_9CLOT/14-122
F1T9U7_9CLOT/46-154
F1TCC0_9CLOT/71-196
F1TKD0_PROAC/3-105
F1TRD6_PROAC/3-115
F1TRR6_PROAC/228-354
F1TSK1_PROAC/3-115
F1TTC8_PROAC/3-105
F1TWZ5_PROAC/228-354
F1TZZ2_PROAC/3-115
F1U1P9_PROAC/3-105
F1U714_PROAC/228-354
F1U737_PROAC/3-115
F1U7W3_PROAC/3-105
F1UBU2_PROAC/228-354
F1UEF2_PROAC/3-115
F1UEV0_PROAC/3-105
F1UHV0_PROAC/228-354
F1ULZ7_PROAC/3-115
F1UPP7_PROAC/3-105
F1UTC3_PROAC/228-354
F1UV80_PROAC/3-105
F1UX78_PROAC/3-115
F1V060_PROAC/228-354
F1V238_PROAC/3-115
F1V2H8_PROAC/3-105
F1V5R7_PROAC/228-354
F1VB39_PROAC/3-105
F1VBC4_PROAC/3-115
F1VG58_PROAC/228-354
F1VGN1_PROAC/3-105
F1VH74_PROAC/3-115
F1VI05_PROAC/228-354
F1VS34_MORCA/4-165
F1VTJ2_MORCA/224-352
F1VYZ2_9BURK/153-288
F1W8R7_MORCA/224-352
F1WAB4_MORCA/4-165
F1WEJ6_MORCA/4-165
F1WFG1_MORCA/224-352
F1WGU2_MORCA/4-165
F1WJ47_MORCA/227-355
F1WNP5_MORCA/4-165
F1WQ89_MORCA/224-352
F1WU97_MORCA/4-165
F1WWN9_MORCA/224-352
F1X019_MORCA/224-352
F1X103_MORCA/4-165
F1X4D6_MORCA/224-352
F1X707_MORCA/4-165
F1X8G5_MORCA/224-352
F1XCH3_MORCA/4-165
F1XEY6_MORCA/224-352
F1XGD3_MORCA/4-165
F1XLI9_ECO57/370-568
F1XLV3_ECO57/96-236
F1XR32_ECO57/95-232
F1XTY7_ECO57/100-239
F1XU30_ECO57/95-230
F1XVL7_ECO57/43-173
F1XZ06_ECO57/95-230
F1Y3N8_ECO57/95-232
F1Y674_ECO57/43-173
F1YB53_ECO57/100-239
F1YC62_ECO57/374-572
F1YCH5_ECO57/96-236
F1YFG3_9ACTO/73-247
F1YHU0_9ACTO/245-368
F1YI41_9ACTO/78-201
F1YKE9_9ACTO/231-356
F1YW18_9PROT/72-217
F1Z5M6_9SPHN/267-450
F1Z7K9_9SPHN/113-221
F1ZBP6_9SPHN/173-348
F1ZCY1_9SPHN/39-172
F1ZET7_ECOLX/43-173
F1ZGZ9_ECOLX/100-239
F1ZHU4_ECOLX/95-232
F1ZIT1_ECOLX/95-232
F2A2G9_RHIET/70-203
F2A632_RHIET/229-362
F2A6Y1_RHIET/65-202
F2A7N7_RHIET/40-177
F2A8L5_RHIET/84-226
F2A8W4_RHIET/197-407
F2ABF4_RHIET/115-248
F2ABF5_RHIET/65-202
F2ACL0_RHIET/103-242
F2ACL1_RHIET/128-267
F2AF62_RHIET/56-189
F2AG39_RHIET/421-612
F2AGL9_RHIET/25-140
F2AHY3_RHIET/63-202
F2AIR2_RHIET/73-202
F2AKL0_RHOBA/323-438
F2B911_9NEIS/56-188
F2BFT6_9NEIS/97-233
F2C1G2_HAEAE/251-440
F2ENE4_PANAN/63-193
F2EPD9_PANAN/98-238
F2EQ72_PANAN/368-565
F2ET09_PANAN/97-234
F2F5S5_9BACL/2-109
F2FFI2_SALDU/43-173
F2FIF7_SALDU/95-232
F2FK86_SALDU/101-240
F2FLP9_SALDU/96-235
F2FM22_SALDU/95-230
F2FM42_SALDU/53-183
F2FMK9_SALDU/375-573
F2FQK3_SALGL/113-248
F2FR27_SALGL/98-237
F2FRT5_SALGL/375-573
F2FYB6_SALGL/43-173
F2G0M8_SALGL/53-183
F2G150_SALGL/101-240
F2G624_ALTMD/223-414
F2GEW6_MYCTU/159-269
F2GH40_MYCTU/252-377
F2GLR2_MYCTU/125-249
F2GLZ0_MYCTU/221-348
F2GMB1_MYCTU/46-216
F2GN94_MYCTU/262-383
F2GQ13_BRUME/68-204
F2GSL9_BRUME/98-237
F2GSX3_BRUME/353-484
F2GTL5_BRUME/202-396
F2GTS0_BRUME/15-179
F2GTU4_BRUME/56-218
F2GUT8_BRUME/297-490
F2GVA4_BRUME/117-254
F2GVS0_BRUME/26-162
F2GWU4_BRUME/110-243
F2H0I8_BACTU/28-152
F2H5N0_BACTU/27-151
F2H8I5_BACTU/355-480
F2H9S1_BACTU/23-142
F2HQP5_BRUME/297-490
F2HRN4_BRUME/343-474
F2HS27_BRUME/92-229
F2HSZ0_BRUME/15-179
F2HT15_BRUME/56-218
F2HT53_BRUME/98-237
F2HTW1_BRUME/26-162
F2HUT2_BRUME/68-204
F2HV02_BRUME/202-396
F2HX54_BRUME/110-243
F2I7R5_9LACT/339-464
F2ICJ1_9FLAO/298-487
F2IJH2_9FLAO/109-231
F2IPE9_VIBCH/290-485
F2ITH0_VIBCH/92-229
F2ITI5_VIBCH/50-185
F2IWB0_9PROT/85-222
F2IWD5_9PROT/71-205
F2IWL5_9PROT/179-370
F2IZ28_9PROT/55-166
F2IZH3_9PROT/10-181
F2IZR3_9PROT/402-597
F2J059_9PROT/111-240
F2J205_9PROT/27-142
F2J320_9PROT/65-198
F2J4A5_9PROT/24-140
F2J4Y4_9PROT/41-170
F2J506_9PROT/37-173
F2J5A4_9PROT/308-503
F2J5X6_9PROT/64-197
F2J9L8_HELPY/65-200
F2JBQ7_HELPY/65-200
F2JH79_9FIRM/158-279
F2JJI9_9FIRM/372-491
F2JQ83_9FIRM/345-468
F2JR36_9FIRM/325-446
F2JSX6_9FIRM/40-164
F2K0N0_9GAMM/322-519
F2K9A3_PSEBR/97-232
F2KGD6_PSEBR/294-484
F2KKZ0_PSEBR/30-166
F2LPX0_BURGA/21-152
F2LZF9_LACAM/271-399
F2LZQ6_LACAM/76-197
F2M258_LACAM/94-221
F2M327_LACAM/276-404
F2MCP1_LACCA/332-455
F2MCP6_LACCA/110-233
F2ML86_LACCA/332-455
F2ML92_LACCA/110-233
F2MUG0_ENTFA/326-459
F2MVD5_PSEST/300-480
F2MW61_PSEST/30-165
F2MYZ7_PSEST/97-232
F2N1W9_PSEST/5-160
F2N9T8_9ACTN/433-566
F2NCY0_9DELT/72-212
F2NDL0_9DELT/106-233
F2NDL2_9DELT/98-231
F2NGH1_9DELT/104-240
F2P7G1_PHOMO/339-539
F2P7X5_PHOMO/342-541
F2PD13_PHOMO/66-199
F2PEJ4_PHOMO/91-229
F2PFD9_PHOMO/311-509
F2R0X3_9ACTO/234-357
F2R1Q5_9ACTO/274-398
F2R427_9ACTO/251-381
F2R428_9ACTO/260-391
F2RCU8_9ACTO/71-241
F2RIB4_9ACTO/242-366
F2RJX3_9ACTO/176-286
F2RL69_9ACTO/225-337
F2RL90_9ACTO/118-228
F2RLD3_9ACTO/252-388
F2V0A1_ACTVI/358-478
F2V0I1_ACTVI/495-613
F2V546_MYCTU/252-377
F2V681_MYCTU/159-269
F2V9Y1_MYCTU/125-249
F2VAK7_MYCTU/221-348
F2VAP1_MYCTU/262-383
F2VC76_MYCTU/46-216
O06825_MYCTU/159-269
O07236_MYCTU/46-216
O07436_MYCTU/221-348
O07707_MYCLE/251-376
O25255_HELPY/66-200
O53223_MYCTU/252-377
O53638_MYCTU/125-249
O66569_AQUAE/137-286
O86068_RHIET/1-104
Q01NJ9_SOLUE/35-155
Q01R10_SOLUE/8-138
Q01WV7_SOLUE/88-212
Q026E3_SOLUE/182-315
Q027N9_SOLUE/161-364
Q02HN1_PSEAB/57-167
Q02P16_PSEAB/95-230
Q02RM9_PSEAB/29-164
Q034U6_LACC3/110-233
Q034U9_LACC3/332-455
Q03DZ6_PEDPA/341-466
Q03FP6_PEDPA/345-473
Q03H68_PEDPA/96-220
Q03PM3_LACBA/73-197
Q03T01_LACBA/336-461
Q040Y6_LACGA/284-415
Q040Z9_LACGA/316-443
Q045L0_LACGA/98-225
Q047Q5_LACDB/268-395
Q049C2_LACDB/364-512
Q049C9_LACDB/79-222
Q04FW2_OENOB/81-204
Q05RQ4_9SYNE/45-173
Q05RW1_9SYNE/67-230
Q05SF2_9SYNE/6-125
Q05TR4_9SYNE/65-204
Q05YK2_9SYNE/36-164
Q05ZI0_9SYNE/20-162
Q065G3_9SYNE/1-125
Q065W4_9SYNE/58-231
Q06PS9_PASHA/272-470
Q07309_RHILE/1-103
Q07IG0_RHOP5/69-202
Q07IK9_RHOP5/59-188
Q07J53_RHOP5/418-602
Q07NZ7_RHOP5/92-201
Q07PR1_RHOP5/23-177
Q07PW2_RHOP5/96-225
Q07Q03_RHOP5/243-372
Q07QT2_RHOP5/88-217
Q07RI8_RHOP5/58-167
Q07TB2_RHOP5/136-266
Q07U89_RHOP5/61-190
Q07UB8_RHOP5/38-168
Q07UN2_RHOP5/46-201
Q07VD4_RHOP5/55-232
Q07Y23_SHEFN/96-231
Q083X5_SHEFN/30-165
Q084M3_SHEFN/232-423
Q08MQ3_STIAD/129-255
Q08W29_STIAD/361-499
Q0A8A6_ALHEH/101-241
Q0A8A8_ALHEH/29-186
Q0A912_ALHEH/9-165
Q0ACI4_ALHEH/307-507
Q0AD46_NITEC/331-527
Q0AIF9_NITEC/1-157
Q0AIK2_NITEC/23-180
Q0AIT7_NITEC/100-240
Q0AKG1_MARMM/4-169
Q0ANI4_MARMM/285-482
Q0AVR8_SYNWW/142-251
Q0AWE3_SYNWW/91-199
Q0BQK4_GRABC/3-166
Q0BWC1_HYPNA/2-166
Q0C3N7_HYPNA/53-194
Q0EZ41_9PROT/1-152
Q0F1F1_9PROT/156-292
Q0FDR5_9RHOB/8-168
Q0FDU2_9RHOB/36-167
Q0FDU4_9RHOB/80-211
Q0FGT4_9RHOB/285-481
Q0FIU8_9RHOB/79-216
Q0FIU9_9RHOB/54-184
Q0FL07_9RHOB/13-160
Q0FQN9_9RHOB/46-185
Q0FRU1_9RHOB/56-185
Q0FT70_9RHOB/51-160
Q0FU64_9RHOB/73-214
Q0FU73_9RHOB/4-143
Q0FU76_9RHOB/1-83
Q0FU88_9RHOB/40-171
Q0FV69_9RHOB/64-194
Q0FV71_9RHOB/1-131
Q0FXV0_9RHIZ/73-212
Q0FYC9_9RHIZ/100-237
Q0FZK7_9RHIZ/81-218
Q0FZM0_9RHIZ/351-484
Q0G2L6_9RHIZ/42-171
Q0G4G9_9RHIZ/74-211
Q0G4H0_9RHIZ/153-286
Q0G4S9_9RHIZ/103-242
Q0G511_9RHIZ/59-175
Q0G5C7_9RHIZ/26-141
Q0G6H4_9RHIZ/195-390
Q0HFK5_SHESM/95-230
Q0HHS6_SHESM/314-522
Q0HI34_SHESM/34-169
Q0HJ62_SHESM/305-502
Q0HU27_SHESR/314-522
Q0HUD0_SHESR/34-169
Q0HUS1_SHESR/321-518
Q0HYC5_SHESR/95-230
Q0I474_HAES1/239-435
Q0I7H1_SYNS3/32-161
Q0I8I2_SYNS3/65-193
Q0I9E0_SYNS3/69-194
Q0I9Y9_SYNS3/95-236
Q0IBT6_SYNS3/41-203
Q0ICK9_SYNS3/6-125
Q0KE84_CUPNH/277-480
Q0P9Z2_CAMJE/66-204
Q0RH84_FRAAA/200-325
Q0RPH7_FRAAA/206-327
Q0RUF6_FRAAA/132-253
Q0RZA4_RHOSR/268-403
Q0S0Y8_RHOSR/1-122
Q0S6E2_RHOSR/173-297
Q0SCX9_RHOSR/242-367
Q0SEZ4_RHOSR/243-363
Q0SGU6_RHOSR/257-381
Q0SI83_RHOSR/126-251
Q0SWU0_CLOPS/263-385
Q0T3C5_SHIF8/96-231
Q0T495_SHIF8/95-232
Q0T5S3_SHIF8/102-241
Q0T6B6_SHIF8/374-572
Q0T6E3_SHIF8/98-238
Q0T7P8_SHIF8/43-173
Q0TGE2_ECOL5/96-231
Q0THF1_ECOL5/95-232
Q0TIW1_ECOL5/100-239
Q0TJC8_ECOL5/374-572
Q0TJM9_ECOL5/98-238
Q0TL91_ECOL5/43-173
Q0TR43_CLOP1/35-155
Q0TTI0_CLOP1/266-444
Q0TV43_CLOP1/263-385
Q0VQT3_ALCBS/1-120
Q0WC45_YERPE/41-169
Q0YUA9_9CHLB/325-524
Q10V60_TRIEI/91-204
Q113G5_TRIEI/89-214
Q113G6_TRIEI/92-217
Q11B20_MESSB/69-205
Q11CI6_MESSB/58-194
Q11DU3_MESSB/64-225
Q11E09_MESSB/356-487
Q11I23_MESSB/399-609
Q11IR5_MESSB/24-137
Q11J96_MESSB/188-383
Q11K16_MESSB/93-240
Q11LG1_MESSB/132-265
Q11MI8_MESSB/62-199
Q11NA7_MESSB/54-184
Q11NA8_MESSB/37-176
Q11NB1_MESSB/64-202
Q11V77_CYTH3/325-511
Q11V78_CYTH3/339-533
Q128J5_POLSJ/3-159
Q12LM0_SHEDO/44-179
Q12P40_SHEDO/266-459
Q12RC9_SHEDO/95-230
Q12ZZ1_RHOPS/62-191
Q130M6_RHOPS/86-223
Q130Z8_RHOPS/133-262
Q132S9_RHOPS/62-191
Q133R2_RHOPS/230-359
Q133U1_RHOPS/88-217
Q133Z2_RHOPS/34-187
Q135S0_RHOPS/98-207
Q136E3_RHOPS/70-179
Q13B95_RHOPS/430-629
Q13BD0_RHOPS/93-222
Q13BN2_RHOPS/69-201
Q13CP9_RHOPS/148-285
Q13DX6_RHOPS/43-173
Q13E12_RHOPS/24-188
Q166C4_ROSDO/296-495
Q16B69_ROSDO/52-190
Q16CU4_ROSDO/71-210
Q16D23_ROSDO/21-151
Q16D25_ROSDO/71-202
Q16E10_ROSDO/7-163
Q17XF8_HELAH/65-202
Q183E7_CLOD6/40-164
Q184F4_CLOD6/349-468
Q184J8_CLOD6/168-288
Q1B5T6_MYCSS/250-375
Q1B8E8_MYCSS/153-278
Q1B9P5_MYCSS/268-403
Q1BC24_MYCSS/250-375
Q1BEA9_MYCSS/248-370
Q1BF16_MYCSS/46-215
Q1BFR2_MYCSS/182-309
Q1C4C8_YERPA/41-169
Q1C763_YERPA/98-235
Q1CA53_YERPA/376-576
Q1CGI2_YERPN/376-576
Q1CIJ8_YERPN/98-235
Q1CLE5_YERPN/15-143
Q1CU13_HELPH/67-205
Q1D0J3_MYXXD/189-314
Q1DD40_MYXXD/334-463
Q1G887_LACDA/268-395
Q1G978_LACDA/364-512
Q1GCI6_SILST/73-204
Q1GCI8_SILST/25-160
Q1GHB5_SILST/299-496
Q1GHM8_SILST/74-204
Q1GKN4_SILST/2-148
Q1GLI9_SILST/46-182
Q1GT69_SPHAL/161-342
Q1H071_METFK/1-157
Q1H419_METFK/142-276
Q1I5X7_PSEE4/48-183
Q1I7E3_PSEE4/5-160
Q1IC88_PSEE4/97-232
Q1IK29_ACIBL/36-172
Q1IQF0_ACIBL/321-522
Q1IQX0_ACIBL/45-165
Q1IV89_ACIBL/386-585
Q1LGP1_RALME/289-490
Q1LT25_BAUCH/103-242
Q1M4C0_RHIL3/72-205
Q1M722_RHIL3/26-163
Q1M8T8_RHIL3/70-199
Q1MAJ6_RHIL3/6-172
Q1MB42_RHIL3/85-223
Q1MCK6_RHIL3/58-194
Q1MDZ8_RHIL3/328-461
Q1MFT4_RHIL3/405-596
Q1MI70_RHIL3/195-328
Q1MIJ1_RHIL3/34-144
Q1MIU6_RHIL3/196-392
Q1MJA7_RHIL3/65-202
Q1MJR7_RHIL3/103-242
Q1MJR8_RHIL3/128-267
Q1MKY8_RHIL3/114-247
Q1MKY9_RHIL3/67-204
Q1MNA9_RHIL3/84-226
Q1MR95_LAWIP/12-190
Q1MYI8_9GAMM/390-589
Q1N544_9GAMM/1-157
Q1N7U9_9SPHN/254-422
Q1N806_9SPHN/109-218
Q1NAX3_9SPHN/51-160
Q1NDB5_9SPHN/2-165
Q1NDL2_9SPHN/212-344
Q1NNH5_9DELT/128-261
Q1Q4S4_9BACT/187-312
Q1Q9L4_PSYCK/8-168
Q1QA89_PSYCK/345-473
Q1QAF6_PSYCK/265-389
Q1QCI0_PSYCK/50-185
Q1QG11_NITHX/166-302
Q1QGK6_NITHX/60-169
Q1QH89_NITHX/64-193
Q1QI32_NITHX/56-185
Q1QIM0_NITHX/129-259
Q1QJB6_NITHX/166-295
Q1QJS5_NITHX/23-178
Q1QLJ4_NITHX/107-216
Q1QNZ6_NITHX/487-670
Q1QQ55_NITHX/93-225
Q1QQX1_NITHX/76-234
Q1QRP7_NITHX/38-169
Q1QS01_NITHX/46-212
Q1QVT9_CHRSD/15-171
Q1QX89_CHRSD/137-276
Q1QX90_CHRSD/31-188
Q1RAB8_ECOUT/96-231
Q1RBB8_ECOUT/95-232
Q1RD41_ECOUT/101-240
Q1RDT2_ECOUT/374-572
Q1REA5_ECOUT/98-238
Q1RFU7_ECOUT/43-173
Q1RPE8_ECOLX/96-231
Q1V1C0_PELUB/3-161
Q1V572_VIBAL/23-158
Q1V6M1_VIBAL/287-486
Q1VFJ2_VIBAL/101-242
Q1WVC6_LACS1/91-229
Q1WVI0_LACS1/84-208
Q1YDX9_MOBAS/62-213
Q1YF94_MOBAS/100-235
Q1YGD0_MOBAS/99-222
Q1YGF5_MOBAS/313-444
Q1YH36_MOBAS/157-290
Q1YH37_MOBAS/131-268
Q1YIN2_MOBAS/197-392
Q1YIV9_MOBAS/83-221
Q1YJ39_MOBAS/122-260
Q1YJ42_MOBAS/45-182
Q1YKC6_MOBAS/91-227
Q1YKI7_MOBAS/41-170
Q1YMF4_MOBAS/26-140
Q1YXH6_PHOPR/331-512
Q1YYZ9_PHOPR/91-230
Q1Z713_PHOPR/71-203
Q1Z953_PHOPR/335-521
Q1ZPZ1_PHOAS/343-541
Q1ZQJ2_PHOAS/339-538
Q1ZTZ3_PHOAS/66-201
Q1ZUY8_PHOAS/311-506
Q1ZVT4_PHOAS/91-229
Q20WQ5_RHOPB/88-225
Q20X92_RHOPB/135-264
Q20YH2_RHOPB/69-201
Q20YK1_RHOPB/60-189
Q20Z85_RHOPB/81-210
Q20ZD3_RHOPB/446-629
Q211I8_RHOPB/47-156
Q211V8_RHOPB/24-176
Q215N9_RHOPB/100-209
Q216G1_RHOPB/92-221
Q216K3_RHOPB/230-359
Q219W9_RHOPB/188-322
Q21BY4_RHOPB/55-199
Q21CN0_RHOPB/45-198
Q21D97_RHOPB/38-168
Q21G60_SACD2/21-156
Q21GM9_SACD2/330-527
Q21LF6_SACD2/54-213
Q21YS2_RHOFD/153-288
Q251V9_DESHY/6-113
Q28K18_JANSC/69-204
Q28QF0_JANSC/294-489
Q28VD0_JANSC/35-186
Q28VS3_JANSC/29-158
Q2A5D6_FRATH/9-176
Q2B5E2_9BACI/61-168
Q2B5L5_9BACI/28-152
Q2BGB4_9GAMM/2-157
Q2BIV8_9GAMM/135-270
Q2BNM8_9GAMM/176-378
Q2BY50_9GAMM/311-502
Q2C1E5_9GAMM/343-535
Q2C257_9GAMM/67-201
Q2C404_9GAMM/339-539
Q2C4R1_9GAMM/91-229
Q2CA39_9RHOB/193-324
Q2CA44_9RHOB/53-189
Q2CAG3_9RHOB/47-186
Q2CAG5_9RHOB/2-82
Q2CAG6_9RHOB/35-184
Q2CBC7_9RHOB/15-164
Q2CG85_9RHOB/309-506
Q2CHV6_9RHOB/89-227
Q2CJR6_9RHOB/56-187
Q2CJR8_9RHOB/33-162
Q2F9S4_9VIBR/3-163
Q2G3R8_NOVAD/103-211
Q2G4V3_NOVAD/31-165
Q2G6X2_NOVAD/244-376
Q2GB98_NOVAD/261-445
Q2IDM4_ANADE/42-174
Q2IDM5_ANADE/86-217
Q2IFB4_ANADE/38-169
Q2IK77_ANADE/85-223
Q2IR05_RHOP2/66-195
Q2IRW1_RHOP2/79-216
Q2IT36_RHOP2/62-191
Q2IWC6_RHOP2/46-155
Q2IX54_RHOP2/114-223
Q2IYI6_RHOP2/23-176
Q2IYN7_RHOP2/89-218
Q2IYT5_RHOP2/226-355
Q2IZ11_RHOP2/133-263
Q2J072_RHOP2/432-636
Q2J0A9_RHOP2/95-224
Q2J0Y3_RHOP2/68-201
Q2J367_RHOP2/32-188
Q2J3C9_RHOP2/43-173
Q2JBJ5_FRASC/154-275
Q2JBQ5_FRASC/273-399
Q2JGX2_FRASC/108-229
Q2JYH6_RHIEC/70-203
Q2K007_RHIEC/34-169
Q2K0V1_RHIEC/54-186
Q2K374_RHIEC/6-172
Q2K3K9_RHIEC/63-225
Q2K686_RHIEC/332-465
Q2K7C9_RHIEC/25-140
Q2K7M4_RHIEC/401-592
Q2K8N1_RHIEC/72-201
Q2K9F0_RHIEC/188-321
Q2K9Q9_RHIEC/39-149
Q2KA26_RHIEC/196-391
Q2KAM2_RHIEC/65-202
Q2KB13_RHIEC/103-242
Q2KB14_RHIEC/128-267
Q2KC11_RHIEC/115-248
Q2KC12_RHIEC/67-204
Q2KE50_RHIEC/84-226
Q2LRY0_SYNAS/53-253
Q2LSF3_SYNAS/70-216
Q2LTB1_SYNAS/64-196
Q2LTM7_SYNAS/130-267
Q2LTM8_SYNAS/176-312
Q2LUV2_SYNAS/81-213
Q2LY01_SYNAS/329-527
Q2LYH3_SYNAS/377-579
Q2N821_ERYLH/231-415
Q2NAL0_ERYLH/65-211
Q2NAZ9_ERYLH/294-423
Q2NCU8_ERYLH/34-167
Q2NDP5_ERYLH/104-213
Q2NU58_SODGM/98-238
Q2P6J9_XANOM/195-328
Q2RM99_MOOTA/103-212
Q2RN66_RHORT/11-165
Q2RT09_RHORT/353-545
Q2S554_SALRD/146-303
Q2S5H8_SALRD/137-277
Q2S8H7_HAHCH/39-176
Q2SE36_HAHCH/314-512
Q2SF14_HAHCH/75-207
Q2SIQ8_HAHCH/2-158
Q2SQ39_HAHCH/96-232
Q2W564_MAGSA/292-487
Q2Y7U3_NITMU/149-284
Q2Y9P2_NITMU/1-156
Q2YLP3_BRUA2/274-405
Q2YMR8_BRUA2/98-237
Q2YN97_BRUA2/202-397
Q2YNZ6_BRUA2/68-204
Q2YPP6_BRUA2/104-240
Q2YPU6_BRUA2/99-236
Q2YR38_BRUA2/56-218
Q2YR62_BRUA2/7-165
Q30PL4_SULDN/20-207
Q30QS5_SULDN/63-213
Q30WY9_DESDG/55-185
Q31ES9_THICR/145-281
Q31G28_THICR/2-160
Q31QJ0_SYNE7/54-178
Q31YS2_SHIBS/374-572
Q31ZH0_SHIBS/101-240
Q321D7_SHIBS/95-232
Q322B1_SHIBS/95-230
Q323X5_SHIBS/98-238
Q325S2_SHIBS/43-173
Q32E46_SHIDS/374-572
Q32EC9_SHIDS/95-230
Q32EX3_SHIDS/101-240
Q32F90_SHIDS/95-232
Q32I96_SHIDS/98-238
Q32JN4_SHIDS/43-173
Q38V28_LACSS/81-205
Q38V69_LACSS/334-459
Q39PY2_GEOMG/204-339
Q39PY4_GEOMG/167-304
Q39RC9_GEOMG/102-234
Q39SP7_GEOMG/38-173
Q39ST6_GEOMG/83-238
Q39VB5_GEOMG/133-284
Q3A2Z0_PELCD/102-235
Q3A5N2_PELCD/332-534
Q3AFB0_CARHZ/25-134
Q3AFM5_CARHZ/27-140
Q3AG70_SYNSC/56-197
Q3AKX1_SYNSC/44-210
Q3ALT0_SYNSC/49-177
Q3APN4_CHLCH/332-528
Q3AV22_SYNS9/33-161
Q3AVF8_SYNS9/37-179
Q3AYF3_SYNS9/39-212
Q3AYT7_SYNS9/35-160
Q3B630_PELLD/304-503
Q3BNF1_XANC5/45-236
Q3BPU6_XANC5/200-333
Q3CZ23_STRAG/1-112
Q3DAC6_STRAG/66-189
Q3DHF1_STRAG/66-189
Q3DLL2_STRAG/66-189
Q3DTM8_STRAG/66-189
Q3EN18_BACTI/23-142
Q3ERA7_BACTI/27-151
Q3EW42_BACTI/28-152
Q3F013_BACTI/244-413
Q3IXP5_RHOS4/52-182
Q3IYK1_RHOS4/34-164
Q3IYK3_RHOS4/67-199
Q3IZK8_RHOS4/4-163
Q3J1B9_RHOS4/81-217
Q3J2Q3_RHOS4/305-502
Q3J4B1_RHOS4/49-179
Q3J5B1_RHOS4/113-250
Q3J5N3_RHOS4/87-224
Q3J950_NITOC/4-160
Q3JAG0_NITOC/30-190
Q3JD65_NITOC/103-242
Q3K173_STRA1/66-189
Q3K905_PSEPF/97-232
Q3KAU0_PSEPF/311-501
Q3KHK5_PSEPF/33-169
Q3M3A8_ANAVT/145-270
Q3MAB6_ANAVT/56-169
Q3MAC2_ANAVT/55-168
Q3SJI7_THIDA/3-163
Q3SN74_NITWN/56-185
Q3SNK0_NITWN/61-190
Q3SPG8_NITWN/153-283
Q3SPQ0_NITWN/193-322
Q3SQ23_NITWN/23-178
Q3SS96_NITWN/107-216
Q3STY8_NITWN/522-707
Q3SV05_NITWN/69-202
Q3SVN3_NITWN/61-180
Q3SWC1_NITWN/38-169
Q3SWI5_NITWN/18-188
Q3Y185_ENTFC/342-465
Q3Z231_SHISS/95-232
Q3Z304_SHISS/53-192
Q3Z3J5_SHISS/374-572
Q3Z3W7_SHISS/98-238
Q3Z5B2_SHISS/43-173
Q46U85_CUPPJ/287-488
Q47DZ1_DECAR/2-157
Q47HK8_DECAR/166-304
Q47R61_THEFY/267-395
Q47WH6_COLP3/98-234
Q481P8_COLP3/34-169
Q48K15_PSE14/97-232
Q48LX1_PSE14/50-185
Q492P8_BLOPB/99-232
Q49706_MYCLE/161-269
Q4C3P4_CROWT/4-115
Q4C3P6_CROWT/52-181
Q4C7X6_CROWT/65-190
Q4FNQ5_PELUB/3-161
Q4FR81_PSYA2/9-170
Q4FRQ3_PSYA2/344-472
Q4HDN0_CAMCO/66-205
Q4HSH6_CAMUP/56-195
Q4JLD3_LACRE/83-216
Q4JLD4_LACRE/335-460
Q4JWY5_CORJK/248-371
Q4JXG5_CORJK/117-224
Q4K8R5_PSEF5/103-238
Q4KE14_PSEF5/297-487
Q4KHR9_PSEF5/30-165
Q4MN02_BACCE/27-151
Q4MQZ3_BACCE/28-152
Q4MWV3_BACCE/23-142
Q4MXE5_BACCE/290-415
Q4QJS7_HAEI8/253-442
Q4USK0_XANC8/58-167
Q4UU35_XANC8/80-217
Q4UY79_XANC8/189-322
Q4ZUQ9_PSEU2/97-232
Q4ZX00_PSEU2/50-185
Q54WD2_DICDI/128-265
Q55604_SYNY3/73-200
Q55969_SYNY3/54-167
Q579R1_BRUAB/110-218
Q57AM4_BRUAB/56-218
Q57AP8_BRUAB/7-165
Q57B29_BRUAB/274-405
Q57D03_BRUAB/92-229
Q57DY7_BRUAB/202-397
Q57EH0_BRUAB/98-237
Q57FN5_BRUAB/68-204
Q57FW6_BRUAB/104-240
Q57JI8_SALCH/53-183
Q57MY2_SALCH/95-230
Q57PR0_SALCH/95-232
Q57QE0_SALCH/101-240
Q57R03_SALCH/374-574
Q57RC1_SALCH/98-237
Q57SU2_SALCH/4-134
Q5DY40_ECOLX/43-173
Q5E5P4_VIBF1/282-483
Q5F6R5_NEIG1/46-178
Q5FI26_LACAC/273-401
Q5FIQ8_LACAC/99-226
Q5FK50_LACAC/78-199
Q5FKB5_LACAC/271-399
Q5FNP5_GLUOX/8-165
Q5H3N8_XANOR/230-363
Q5HUQ2_CAMJR/66-204
Q5KUS1_GEOKA/56-163
Q5KXE9_GEOKA/26-150
Q5LHL0_BACFN/41-173
Q5LI25_BACFN/202-338
Q5LMY4_SILPO/7-163
Q5LRC4_SILPO/86-215
Q5LS41_SILPO/296-495
Q5LWA4_SILPO/36-184
Q5LWI9_SILPO/65-200
Q5LWL8_SILPO/76-207
Q5N3Q0_SYNP6/82-206
Q5NLM2_ZYMMO/257-435
Q5P0G8_AROAE/4-160
Q5P4L0_AROAE/289-492
Q5PDU8_SALPA/95-230
Q5PF75_SALPA/43-173
Q5PG17_SALPA/98-237
Q5PGG2_SALPA/374-572
Q5PGR3_SALPA/101-240
Q5PH61_SALPA/95-232
Q5WH69_BACSK/29-153
Q5WTF8_LEGPL/99-230
Q5WUW0_LEGPL/28-161
Q5WWE2_LEGPL/71-230
Q5WWL0_LEGPL/5-161
Q5WWM3_LEGPL/96-231
Q5WWW2_LEGPL/32-154
Q5WX10_LEGPL/103-235
Q5WXZ7_LEGPL/58-182
Q5WYJ5_LEGPL/53-184
Q5X1P9_LEGPA/99-230
Q5X3G9_LEGPA/28-161
Q5X4W7_LEGPA/96-231
Q5X4Y0_LEGPA/5-161
Q5X548_LEGPA/71-228
Q5X5H9_LEGPA/32-154
Q5X5N0_LEGPA/103-235
Q5X6J3_LEGPA/58-182
Q5X746_LEGPA/53-184
Q5YMV0_NOCFA/183-308
Q5YP43_NOCFA/240-360
Q5YU65_NOCFA/129-251
Q5Z0B4_NOCFA/247-373
Q5Z0M7_NOCFA/75-180
Q5ZS78_LEGPH/99-230
Q5ZTN4_LEGPH/28-161
Q5ZV45_LEGPH/96-231
Q5ZV58_LEGPH/1-145
Q5ZVC6_LEGPH/72-222
Q5ZVQ4_LEGPH/32-154
Q5ZVV4_LEGPH/103-235
Q5ZX23_LEGPH/58-182
Q5ZXM7_LEGPH/53-184
Q606Y7_METCA/81-237
Q60A53_METCA/320-451
Q60A67_METCA/311-516
Q60AJ8_METCA/95-237
Q60B01_METCA/92-235
Q60B45_METCA/107-239
Q60B75_METCA/19-176
Q60BQ3_METCA/104-242
Q631T4_BACCZ/28-152
Q635D6_BACCZ/27-151
Q639A3_BACCZ/356-481
Q63ET5_BACCZ/296-520
Q63FQ1_BACCZ/23-142
Q64GH0_LEGPN/2-115
Q64YI8_BACFR/41-173
Q64Z31_BACFR/202-338
Q65UD1_MANSM/250-447
Q66A24_YERPS/98-235
Q66CH2_YERPS/376-576
Q66E07_YERPS/41-169
Q67P27_SYMTH/209-347
Q6A5I7_PROAC/271-397
Q6A5J6_PROAC/77-205
Q6A694_PROAC/64-176
Q6ACG2_LEIXX/85-201
Q6APC7_DESPS/325-529
Q6D1H5_ERWCT/45-189
Q6D448_ERWCT/338-537
Q6D623_ERWCT/96-234
Q6D900_ERWCT/98-238
Q6F9M0_ACIAD/328-460
Q6FE10_ACIAD/6-159
Q6G0G0_BARQU/90-227
Q6G1H8_BARQU/79-177
Q6G1P2_BARHE/76-180
Q6G1R1_BARHE/35-185
Q6G2L0_BARHE/79-216
Q6HBM4_BACHK/28-152
Q6HE13_BACHK/27-151
Q6HGL4_BACHK/356-481
Q6HN62_BACHK/23-142
Q6HWM9_BACAN/356-481
Q6I341_BACAN/23-78
Q6LJB5_PHOPR/91-230
Q6LJZ6_PHOPR/78-210
Q6LPP0_PHOPR/331-517
Q6LQL9_PHOPR/335-522
Q6M7J5_CORGL/141-248
Q6MC10_PARUW/157-311
Q6MH22_BDEBA/81-253
Q6MHB1_BDEBA/90-211
Q6MII1_BDEBA/83-233
Q6MIY2_BDEBA/67-206
Q6MJ75_BDEBA/260-464
Q6MLF0_BDEBA/61-198
Q6MM78_BDEBA/71-207
Q6MNA2_BDEBA/281-481
Q6MNQ8_BDEBA/316-524
Q6MNZ7_BDEBA/49-183
Q6MPG8_BDEBA/129-326
Q6MQB1_BDEBA/260-464
Q6MQC2_BDEBA/76-213
Q6N0G6_RHOPA/62-191
Q6N1G4_RHOPA/69-202
Q6N230_RHOPA/96-225
Q6N262_RHOPA/436-611
Q6N3B5_RHOPA/57-166
Q6N3T2_RHOPA/115-244
Q6N3X7_RHOPA/94-223
Q6N429_RHOPA/23-167
Q6N5E1_RHOPA/102-211
Q6N9D2_RHOPA/62-191
Q6NAN8_RHOPA/137-266
Q6ND25_RHOPA/22-186
Q6ND97_RHOPA/43-173
Q6NFS1_CORDI/234-358
Q6NJ68_CORDI/160-268
Q6W3N2_9PROT/303-502
Q70K55_9ACTO/234-359
Q727B1_DESVH/43-173
Q72Y49_BACC1/28-152
Q731E5_BACC1/27-151
Q734Z6_BACC1/355-480
Q73D94_BACC1/23-142
Q73SU7_MYCPA/248-369
Q73TA6_MYCPA/162-269
Q73TC2_MYCPA/38-217
Q73TT4_MYCPA/200-326
Q73U48_MYCPA/127-250
Q73XI7_MYCPA/251-376
Q73ZD3_MYCPA/260-395
Q74CU1_GEOSL/139-291
Q74GR2_GEOSL/119-256
Q74GR4_GEOSL/172-307
Q74HR7_LACJO/269-400
Q74WX9_YERPE/45-218
Q76HI8_ACIBA/281-413
Q7ADI6_ECO57/95-232
Q7CHK1_YERPE/376-576
Q7CQV7_SALTY/98-237
Q7CR54_SALTY/43-173
Q7CSY6_AGRT5/15-143
Q7CWB0_AGRT5/7-135
Q7CZK1_AGRT5/28-137
Q7D0J6_AGRT5/116-255
Q7D0J7_AGRT5/162-302
Q7D0Z0_AGRT5/124-257
Q7D3P1_AGRT5/92-231
Q7DAG3_MYCTU/84-208
Q7MFG2_VIBVY/95-233
Q7MFP6_VIBVY/23-159
Q7MJP6_VIBVY/306-506
Q7MRJ6_WOLSU/65-195
Q7N3U7_PHOLL/95-232
Q7N7F5_PHOLL/44-173
Q7NLZ8_GLOVI/295-425
Q7NM57_GLOVI/33-226
Q7NSF4_CHRVO/47-204
Q7NWP8_CHRVO/34-170
Q7P4H3_FUSNV/87-231
Q7TYE3_MYCBO/252-377
Q7U031_MYCBO/159-269
Q7U2A8_MYCBO/46-216
Q7U2L8_MYCBO/207-334
Q7U2T9_MYCBO/125-249
Q7U5C1_SYNPX/16-99
Q7U634_SYNPX/42-213
Q7U7I3_SYNPX/37-179
Q7UD28_SHIFL/374-572
Q7UXD7_RHOBA/312-427
Q7V696_PROMM/90-217
Q7V8E9_PROMM/49-190
Q7VJD6_HELHP/50-181
Q7X2V6_9BACT/87-237
Q813E4_BACCR/372-497
Q815U9_BACCR/28-152
Q818U5_BACCR/27-151
Q81M80_BACAN/27-151
Q81NG4_BACAN/355-480
Q81XG3_BACAN/28-152
Q82AK7_STRAW/243-369
Q82DL0_STRAW/288-398
Q82F35_STRAW/65-183
Q82F37_STRAW/102-223
Q82H61_STRAW/246-378
Q82HX4_STRAW/171-283
Q82I36_STRAW/250-386
Q82JG7_STRAW/249-378
Q82JG8_STRAW/257-387
Q82M97_STRAW/260-377
Q82PW5_STRAW/162-290
Q82RZ2_NITEU/337-534
Q82T67_NITEU/24-181
Q82U48_NITEU/100-240
Q830C8_ENTFA/319-452
Q83BD4_COXBU/93-228
Q83BU9_COXBU/49-172
Q83CG1_COXBU/67-198
Q83CH7_COXBU/107-238
Q83CJ3_COXBU/129-251
Q83CN1_COXBU/2-158
Q83EK1_COXBU/88-211
Q83F95_COXBU/124-247
Q83KK2_SHIFL/96-231
Q83KW6_SHIFL/95-232
Q83LH6_SHIFL/101-240
Q83LT9_SHIFL/98-238
Q83M88_SHIFL/43-171
Q83RY5_SHIFL/374-572
Q83T54_SALTI/95-230
Q83XL0_LEGPN/72-222
Q83XL8_LEGPN/71-230
Q87G47_VIBPA/101-244
Q87JV3_VIBPA/28-163
Q87NF2_VIBPA/303-504
Q883T0_PSESM/97-232
Q886W4_PSESM/71-206
Q88KH0_PSEPK/97-232
Q88MW7_PSEPK/47-182
Q88T44_LACPL/93-218
Q88T96_LACPL/82-208
Q88X41_LACPL/78-202
Q88Z40_LACPL/339-463
Q895S8_CLOTE/172-298
Q897S3_CLOTE/39-150
Q899Q5_CLOTE/390-509
Q89BG8_BRAJA/79-216
Q89BJ1_BRAJA/30-145
Q89CV1_BRAJA/76-185
Q89DB0_BRAJA/184-313
Q89E55_BRAJA/73-202
Q89E58_BRAJA/123-252
Q89EF4_BRAJA/449-634
Q89FL1_BRAJA/223-352
Q89FR3_BRAJA/118-247
Q89FW7_BRAJA/35-271
Q89M18_BRAJA/215-347
Q89MH4_BRAJA/67-200
Q89MP2_BRAJA/92-201
Q89RI8_BRAJA/201-415
Q89RZ1_BRAJA/69-201
Q89T02_BRAJA/58-167
Q89UE9_BRAJA/100-229
Q89VM1_BRAJA/62-191
Q89WQ7_BRAJA/39-196
Q89WV4_BRAJA/39-169
Q89XW3_BRAJA/67-238
Q8A6P6_BACTN/210-346
Q8CVY2_ECOL6/96-231
Q8CW07_ECOL6/95-232
Q8CW52_ECOL6/158-297
Q8CWC5_ECOL6/43-173
Q8D0M4_YERPE/98-235
Q8D173_YERPE/15-143
Q8D2K2_WIGBR/99-241
Q8D3Y8_VIBVU/95-233
Q8D469_VIBVU/23-159
Q8D8K8_VIBVU/306-506
Q8DL11_THEEB/2-82
Q8DL13_THEEB/43-93
Q8DZT3_STRA5/66-189
Q8E5I0_STRA3/66-189
Q8EAY9_SHEON/95-231
Q8EF19_SHEON/34-169
Q8EF77_SHEON/265-464
Q8EFR7_SHEON/325-532
Q8FJA1_ECOL6/374-572
Q8FMX7_COREF/242-368
Q8FQJ0_COREF/84-192
Q8FS37_COREF/170-277
Q8FX96_BRUSU/110-243
Q8FY56_BRUSU/56-218
Q8FY79_BRUSU/7-165
Q8FYK9_BRUSU/274-405
Q8G0F9_BRUSU/99-236
Q8G0X0_BRUSU/338-531
Q8G1F4_BRUSU/202-396
Q8G1Y7_BRUSU/98-237
Q8G317_BRUSU/68-204
Q8G3A0_BRUSU/104-240
Q8G566_BIFLO/405-530
Q8G5X8_BIFLO/391-529
Q8G821_BIFLO/59-179
Q8KBC7_CHLTE/331-526
Q8KR47_ESCFE/95-237
Q8KSU1_RHILV/25-138
Q8NMT9_CORGL/243-368
Q8NSV8_CORGL/168-275
Q8P5X3_XANCP/189-322
Q8PB12_XANCP/58-167
Q8PH92_XANAC/80-213
Q8RCJ5_THETN/4-150
Q8RGG2_FUSNN/87-231
Q8VKQ1_MYCTU/221-348
Q8X604_ECO57/95-232
Q8X8G2_ECO57/101-240
Q8X8V1_ECO57/95-230
Q8XDF5_ECO57/374-572
Q8XF45_SALTI/43-173
Q8XFD8_SALTI/98-237
Q8XKZ8_CLOPE/35-155
Q8XMR2_CLOPE/266-444
Q8XPD9_CLOPE/263-385
Q8Y385_RALSO/20-142
Q8YB42_BRUME/143-276
Q8YEI5_BRUME/66-202
Q8YER8_BRUME/68-204
Q8YFZ3_BRUME/71-210
Q8YGG6_BRUME/169-363
Q8YGZ1_BRUME/297-490
Q8YHF3_BRUME/77-214
Q8YJ90_BRUME/152-283
Q8YJL7_BRUME/15-179
Q8YJP4_BRUME/56-218
Q8YN03_NOSS1/55-168
Q8YN05_NOSS1/56-169
Q8YS14_NOSS1/145-270
Q8Z5P0_SALTI/95-230
Q8Z7I2_SALTI/101-240
Q8Z7Z4_SALTI/374-572
Q8ZLT7_SALTY/53-183
Q8ZPQ0_SALTY/95-232
Q8ZQ02_SALTY/101-240
Q8ZQB5_SALTY/372-570
Q92JZ0_RHIME/60-194
Q92K34_RHIME/320-453
Q92K56_RHIME/85-221
Q92K91_RHIME/399-590
Q92KF1_RHIME/27-142
Q92KF6_RHIME/196-390
Q92KJ2_RHIME/102-241
Q92KL8_RHIME/112-245
Q92KL9_RHIME/68-205
Q92PX9_RHIME/56-193
Q92R37_RHIME/37-174
Q92TA3_RHIME/136-276
Q92TZ7_RHIME/93-232
Q92US7_RHIME/192-324
Q937Z8_MYCAV/250-385
Q93H89_STRAW/249-385
Q97D07_CLOAB/114-299
Q97FU5_CLOAB/107-228
Q97GF1_CLOAB/45-153
Q97I32_CLOAB/160-280
Q97L19_CLOAB/345-464
Q97N27_CLOAB/152-284
Q983B8_RHILO/191-386
Q985K6_RHILO/95-234
Q985W6_RHILO/26-161
Q987T4_RHILO/109-242
Q989D5_RHILO/62-195
Q98C34_RHILO/68-204
Q98CS5_RHILO/118-254
Q98EH8_RHILO/37-196
Q98FR5_RHILO/34-150
Q98FX6_RHILO/2-136
Q98G98_RHILO/361-494
Q98IJ3_RHILO/58-189
Q98JD1_RHILO/95-231
Q98KE1_RHILO/94-244
Q98L44_RHILO/29-141
Q98ME9_RHILO/288-425
Q98ML4_RHILO/392-585
Q98P76_RHILO/242-374
Q98PA3_RHILO/33-162
Q9A222_CAUCR/7-166
Q9A853_CAUCR/287-454
Q9CB49_MYCLE/248-369
Q9CCU5_MYCLE/248-373
Q9CP00_PASMU/278-473
Q9EWD9_STRCO/167-279
Q9EWT5_STRCO/114-224
Q9EWW2_STRCO/249-384
Q9HXN9_PSEAE/29-164
Q9HZZ0_PSEAE/95-230
Q9I5J7_PSEAE/57-167
Q9K0U1_NEIMB/46-179
Q9KCV4_BACHD/28-152
Q9KEP1_BACHD/56-134
Q9KIP0_RHILV/84-226
Q9KN02_VIBCH/57-192
Q9KNA7_VIBCH/92-229
Q9KSI8_VIBCH/291-486
Q9KYV1_STRCO/245-377
Q9L1A9_STRCO/51-225
Q9L1E7_STRCO/244-374
Q9L1E8_STRCO/255-385
Q9X212_THEMA/263-383
Q9X811_STRCO/247-373
Q9Z664_ZYMMO/247-425
Q9Z685_BRAJA/2-78
Q9ZBE6_MYCLE/126-249
Q9ZLV9_HELPJ/65-200
Y1667_HAEIN/253-442
Y483_MYCTU/262-383
Y493_MYCBO/262-383
YAFK_ECO57/43-173
YAFK_ECOLI/43-173
YAT5_RHOBL/59-188
YBIS_ECO57/98-238
YBIS_ECOL6/98-238
YBIS_ECOLI/98-238
YCBB_ECOLI/374-572
YCFS_ECOLI/101-240
YCIB_BACSU/67-193
YKUD_BACLD/56-163
YKUD_BACSK/56-163
YKUD_BACSU/55-162
YNHG_ECOLI/95-232
YQJB_BACSU/26-150
