# Supplementary material for: Contact prediction is hardest for the most informative contacts, but improves with the incorporation of contact potentials
Source: PLoS One. 2018 Jun 28;13(6):e0199585. doi: 10.1371/journal.pone.0199585 (PMC6023208; doi:10.1371/journal.pone.0199585)
Supplement: S1 Data — Each file in the ‘alignments’ directory herein corresponds to a protein family’s alignment and contains the accession number and sequence range of each sequence in the alignment. (TAR.GZ) [file pone.0199585.s001.tar.gz › alignments/HTH_AraC]

A0FH45_SHIBO/11-49
A1C9X6_ASPCL/121-154
A1CZD6_NEOFI/119-150
A1TTY7_ACIAC/220-261
A2SNS0_METPP/10-42
A2W559_9BURK/40-75
A3IES8_9BACI/1-37
A3LU00_PICST/97-133
A3N1J1_ACTP2/88-129
A3UWU5_VIBSP/200-238
A3Y7I9_9GAMM/162-203
A3Y7I9_9GAMM/217-242
A4W3Y1_STRS2/1-35
A5DL04_PICGU/200-228
A5DL59_PICGU/104-135
A6BGV8_9FIRM/1-37
A6F653_9ALTE/84-124
A6LXG2_CLOB8/417-458
A6RFV2_AJECN/107-139
A6SCQ2_BOTFB/24-56
A6SLP8_BOTFB/139-177
A7AFI1_9PORP/2-43
A7EUV3_SCLS1/135-172
A8G8I3_SERP5/8-40
A9H4K7_9RHOB/162-203
A9U6T0_PHYPA/350-391
A9U8A0_PHYPA/251-292
AARP_PROST/28-69
AARP_PROST/80-119
ADAA_BACSU/108-149
ADAA_BACSU/160-199
ADA_ECOLI/140-182
ADA_ECOLI/95-133
ARACL_STRAT/208-249
ARACL_STRAT/260-299
ARAC_ERWCH/192-233
ARAC_ERWCH/244-283
B0BYS4_ACAM1/198-231
B0TPF5_SHEHH/1-27
B0Y3E1_ASPFC/119-150
B1EIJ1_9ESCH/1-27
B1ENJ6_9ESCH/1-26
B1M1H4_METRJ/30-64
B1T0P4_9BURK/388-430
B2E145_STRPN/38-65
B3H9T7_ECOLX/1-33
B3IJ58_ECOLX/1-33
B3PER0_CELJU/92-132
B3XF91_ECOLX/1-33
B4DAA1_9BACT/8-47
B6H3G5_PENCW/145-185
B6HMI4_PENCW/129-162
B6VUU5_9BACE/25-65
B7GXD9_ACIB3/1-35
B7VS59_VIBSL/9-47
B8MXY8_ASPFN/111-145
B8NRH5_ASPFN/113-149
B8Y3J6_ACTPL/88-129
B9NQN3_9RHOB/229-268
B9TIR8_RICCO/1-27
B9TKC7_RICCO/312-353
B9WCH0_CANDC/96-134
C0AEA5_9BACT/192-233
C0B3J4_9ENTR/19-56
C0BEZ5_9FIRM/4-43
C0C6U6_9CLOT/7-46
C0CZJ1_9CLOT/17-57
C0EFX2_9CLOT/259-296
C0FQ58_9FIRM/16-43
C0NQZ9_AJECG/112-144
C0SG63_PARBP/112-149
C0XIZ1_LACHI/1-35
C0XIZ2_LACHI/5-44
C1G285_PARBD/104-141
C1GPI2_PARBA/136-173
C2MCM3_9PORP/1-28
C2YJT0_BACCE/106-141
C3LCR6_BACAC/8-39
C3QL78_9BACE/1-35
C3QLM7_9BACE/1-31
C3RGN7_9BACE/2-41
C4JND1_UNCRE/108-145
C4X1E3_KLEPN/1-26
C4YKH4_CANAW/96-134
C5EWG0_9FIRM/47-78
C5FW19_ARTOC/108-145
C5GAX0_AJEDR/110-146
C5JM55_AJEDS/110-146
C5P775_COCP7/100-137
C5UZK2_CLOBO/158-199
C6HPW4_AJECH/112-144
C6VCX9_ECOBD/203-244
C6VCX9_ECOBD/255-294
C6X573_FLAB3/7-38
C7G733_9FIRM/141-168
C7ZFI3_NECH7/96-133
C8VN23_EMENI/116-151
C9CRF4_9RHOB/184-214
C9KRB5_9BACE/4-41
C9PBI1_VIBFU/9-41
CAF1R_YERPE/67-106
CFAD_ECOLX/221-260
CHBR_ECOLI/181-223
CHBR_ECOLI/234-273
D0I587_VIBHO/114-145
D0KLM1_PECWW/159-189
D1YKL1_9LACO/1-40
D3AAR1_9CLOT/8-47
D3AIS4_9CLOT/8-47
D3AKG0_9CLOT/234-275
D3AMN5_9CLOT/67-104
D4AIG3_ARTBC/109-145
D4DCJ6_TRIVH/109-145
D4FB60_EDWTA/180-221
D4IXL1_BUTFI/200-241
D4IYQ2_BUTFI/305-346
D4JW47_9FIRM/38-79
D4KFC3_9FIRM/23-51
D4KMK4_9FIRM/118-145
D4KZ76_9FIRM/118-145
D4LIL8_9FIRM/99-123
D4LS24_9FIRM/197-230
D4LUN2_9FIRM/443-485
D4VP34_9BACE/6-41
D4VUT7_ENTFC/4-43
D4XBI7_9BURK/220-261
D5GYV2_LACCS/10-49
D5Y2W1_MYCTU/8-47
D6CZB1_9BACE/53-94
D6ESK8_STRLI/2-41
D7PJQ9_9FIRM/201-242
D7UW97_LISGR/1-40
D7XIU9_ECOLX/1-30
D7YMC0_ECOLX/1-30
D7ZDY8_ECOLX/3-34
D8ASC3_ECOLX/1-30
D8B2S4_ECOLX/2-37
D8B653_ECOLX/1-30
D8BZR4_ECOLX/1-30
D8CC76_ECOLX/219-257
D9YFM4_9DELT/117-158
E0RL13_PAEP6/15-56
E1EBW0_VIBPA/3-30
E1EC38_VIBPA/172-212
E1HNC3_ECOLX/1-30
E1I3Z0_ECOLX/1-30
E1VSC1_ARTAR/159-200
E2NYP4_PASHA/16-48
E2PAG3_PASHA/16-48
E2PSW5_ASPNG/115-149
E2WRK3_ECOLX/2-41
E2WRW6_ECOLX/1-33
E2WV15_ECOLX/2-47
E2X3D2_SHIDY/2-40
E2XCC5_SHIDY/166-198
E3CLP3_STRDO/1-39
E3E4D7_PAEPS/183-224
E3XXI3_SHIFL/2-40
E3ZC56_LISIV/1-34
E3ZL58_LISSE/48-80
E3ZPE4_LISSE/7-47
E4UTB7_ARTGP/110-146
E4ZV83_LEPMC/95-135
E5ACC9_LEPMC/69-106
E5U8L4_ALCXX/251-292
E5VNZ6_9FIRM/191-231
E5YXL8_9BACL/276-317
E6B691_ECOLX/1-33
E6JY41_9SPIO/2-41
E7B5N2_YERE1/7-41
E7G8T3_9FIRM/14-55
E7HXR8_ECOLX/1-33
E7IGB2_ECOLX/2-41
E7II19_ECOLX/2-47
E7R161_PICAD/214-245
E8CHU9_SALMO/1-38
E8CK25_SALMO/88-119
E9DB28_COCPS/100-137
E9EH28_METAQ/112-150
E9FD91_METAR/112-148
E9TI10_ECOLX/1-30
E9U7P2_ECOLX/2-21
E9U7P3_ECOLX/151-191
E9WB21_ECOLX/1-33
E9WPD2_ECOLX/1-33
ENVY_ECOLI/155-195
ENVY_ECOLI/206-245
EUTR_ECOLI/249-290
EUTR_ECOLI/301-343
F0BYD9_9XANT/4-39
F0ED09_9PSED/225-264
F0EMG5_ENTCA/642-683
F0GC02_9BURK/11-50
F0GHK4_9BURK/93-130
F0ID97_9FLAO/20-61
F0JYB9_ESCFE/198-237
F0USI9_AJECA/112-144
F1ZF24_ECOLX/1-33
F2BFY6_9NEIS/28-54
F2F9J3_9BACL/12-49
F2PQ15_TRIEQ/109-145
F2RMK7_TRITO/109-145
F2SPN4_TRIRU/109-145
F2TS72_AJEDE/110-146
FAPR_ECOLX/160-201
FAPR_ECOLX/210-249
GADW_SHIFL/145-186
GADW_SHIFL/196-235
GADX_ECOLI/151-191
GADX_ECOLI/204-241
HRPB_RALSO/381-423
HRPB_RALSO/434-476
LCRF_YERPE/173-214
LCRF_YERPE/225-264
MARA_SHIFL/18-59
MARA_SHIFL/66-109
MELR_ECOLI/200-241
MELR_ECOLI/252-291
MMSR_PSEAE/207-248
MMSR_PSEAE/259-298
MSMR_STRMU/182-223
MSMR_STRMU/234-273
MXIE_SHISO/106-148
PERA_ECO27/174-214
PERA_ECO27/225-262
POCR_SALTY/201-242
POCR_SALTY/253-292
Q0CA87_ASPTN/115-151
Q0UVA4_PHANO/96-136
Q140G8_BURXL/191-232
Q1A690_9FIRM/189-230
Q1CIX4_YERPN/192-225
Q2HHL8_CHAGB/93-132
Q2KAQ7_RHIEC/47-71
Q2URV4_ASPOR/111-145
Q2UTR8_ASPOR/113-149
Q4WTW6_ASPFU/119-150
Q57TF7_SALCH/186-228
Q57TF7_SALCH/239-278
Q59SD2_CANAL/96-134
Q5BB04_EMENI/116-151
Q6BVX6_DEBHA/99-136
Q6C183_YARLI/136-168
Q6CCE7_YARLI/293-325
Q6FUN2_CANGA/337-365
Q7N2C8_PHOLL/20-61
Q7P3R1_FUSNV/6-47
Q7R709_PLAYO/167-204
Q84HW4_9RHIZ/108-148
Q97R99_STRPN/37-62
Q9AJZ3_STRCO/2-41
RAFR_PEDPE/182-223
RAFR_PEDPE/234-273
RHAR_ECOLI/185-226
RHAR_ECOLI/237-276
RHAS_ECOLI/180-221
RHAS_ECOLI/232-271
ROB_SHIFL/66-105
SOXS_ECOLI/66-105
TCPN_VIBCH/229-268
TETD_ECOLX/37-78
TETD_ECOLX/89-128
THCR_RHOER/233-274
THCR_RHOER/286-327
URER_PROMH/177-217
URER_PROMH/228-267
VIRF_SHISO/218-257
XYLR_ECOLI/294-335
XYLR_ECOLI/346-385
XYLR_HAEIN/294-335
XYLR_HAEIN/346-385
XYLS2_PSEPU/45-86
XYLS2_PSEPU/97-139
Y1052_HAEIN/203-244
Y1052_HAEIN/255-294
YBBB_BACSU/172-213
YBBB_BACSU/224-263
YCGK_ALTCA/127-162
YCGK_ALTCA/73-113
YFIF_BACSU/198-239
YFIF_BACSU/250-288
YIJO_ECOLI/230-269
YISR_BACSU/189-230
YISR_BACSU/241-280
