# Supplementary material for: Contact prediction is hardest for the most informative contacts, but improves with the incorporation of contact potentials
Source: PLoS One. 2018 Jun 28;13(6):e0199585. doi: 10.1371/journal.pone.0199585 (PMC6023208; doi:10.1371/journal.pone.0199585)
Supplement: S1 Data — Each file in the ‘alignments’ directory herein corresponds to a protein family’s alignment and contains the accession number and sequence range of each sequence in the alignment. (TAR.GZ) [file pone.0199585.s001.tar.gz › alignments/HTH_5]

A0ALH7_LISW6/25-71
A0AW31_ARTS2/27-73
A0AW45_ARTS2/19-65
A0AW47_ARTS2/52-98
A0AW51_ARTS2/33-80
A0AW75_ARTS2/23-69
A0AWY2_ARTS2/29-75
A0AWY5_ARTS2/41-87
A0B7I2_METTP/56-98
A0B867_METTP/41-87
A0JRE2_ARTS2/50-99
A0K099_ARTS2/24-70
A0K0V1_ARTS2/25-72
A0K1N2_ARTS2/41-87
A0KG35_AERHH/30-76
A0KMH6_AERHH/23-69
A0KSK3_SHESA/12-59
A0KXP5_SHESA/13-60
A0KXR1_SHESA/17-63
A0KZZ6_SHESA/22-69
A0L7R8_MAGSM/17-63
A0LBW7_MAGSM/13-60
A0LEW3_SYNFM/13-59
A0LMA9_SYNFM/50-95
A0LNR1_SYNFM/13-58
A0LTZ6_ACIC1/29-73
A0M0F8_GRAFK/43-90
A0M104_GRAFK/43-90
A0M3G6_GRAFK/41-88
A0NHS7_OENOE/31-77
A0NMQ1_9RHOB/1-40
A0NXU5_9RHOB/34-80
A0P2G7_9RHOB/25-71
A0PLD6_MYCUA/27-73
A0PT15_MYCUA/41-90
A0PT17_MYCUA/39-88
A0PTS8_MYCUA/53-99
A0PY29_CLONN/46-91
A0Q4Y3_FRATN/15-61
A0Q624_FRATN/19-65
A0Q7P8_FRATN/22-67
A0QAW1_MYCA1/4-50
A0QCU6_MYCA1/41-89
A0QEB8_MYCA1/64-110
A0QRM7_MYCS2/41-90
A0QRM9_MYCS2/41-90
A0QWZ8_MYCS2/44-86
A0QXQ0_MYCS2/12-58
A0R0S0_MYCS2/36-82
A0R3A8_MYCS2/32-78
A0R3U9_MYCS2/19-65
A0R802_PELPD/43-89
A0R9N2_BACAH/48-94
A0RFG3_BACAH/276-321
A0RGR6_BACAH/29-78
A0RJ31_BACAH/28-75
A0RTN0_CENSY/82-127
A0RYI1_CENSY/71-119
A0Y627_9GAMM/15-62
A0YLS6_LYNSP/21-67
A0YQP2_LYNSP/59-105
A0YVB1_LYNSP/1-32
A0ZJ51_NODSP/26-72
A0ZJS3_NODSP/24-70
A1AEL1_ECOK1/23-70
A1AK09_PELPD/10-56
A1AMC2_PELPD/13-60
A1AQC0_PELPD/21-66
A1B9L6_PARDP/36-82
A1BB68_PARDP/28-73
A1BEI4_CHLPD/44-90
A1BEU0_CHLPD/18-64
A1BGI6_CHLPD/6-53
A1BZS6_BACCE/20-66
A1EJ22_VIBCH/12-59
A1F4S8_VIBCH/32-79
A1F9U0_VIBCH/30-76
A1HQT0_9FIRM/18-64
A1HUB0_9FIRM/44-90
A1HUC1_9FIRM/13-59
A1JJA1_YERE8/4-39
A1JPJ6_YERE8/14-61
A1JPS8_YERE8/20-66
A1JPZ1_YERE8/15-62
A1K9C0_AZOSB/77-123
A1KGW0_MYCBP/27-73
A1KK38_MYCBP/20-66
A1KK80_MYCBP/16-62
A1KL48_MYCBP/57-103
A1KLZ2_MYCBP/41-90
A1KLZ4_MYCBP/40-89
A1KQ75_MYCBP/32-78
A1KVN6_NEIMF/15-61
A1KWW0_STAAU/41-88
A1R4I1_ARTAT/19-65
A1R9W0_ARTAT/12-58
A1RAR0_ARTAT/50-99
A1RCC0_ARTAT/26-72
A1RCP0_ARTAT/35-81
A1RCU9_ARTAT/26-72
A1RD83_ARTAT/27-73
A1RD94_ARTAT/54-100
A1RD96_ARTAT/19-65
A1RDA6_ARTAT/31-77
A1RDA8_ARTAT/40-89
A1RH25_SHESW/37-83
A1RH27_SHESW/46-92
A1RM48_SHESW/13-60
A1RM76_SHESW/17-63
A1RMN0_SHESW/22-69
A1RTY1_PYRIL/3-50
A1RXE5_THEPD/21-67
A1RXM8_THEPD/13-60
A1RYF7_THEPD/19-65
A1S0B6_THEPD/8-55
A1S1J3_SHEAM/26-72
A1S2U7_SHEAM/18-65
A1S421_SHEAM/22-69
A1SIT1_NOCSJ/23-69
A1SKU4_NOCSJ/22-68
A1SN57_NOCSJ/42-91
A1T0P9_PSYIN/23-69
A1T0Q5_PSYIN/12-59
A1T2F1_MYCVP/48-94
A1TA18_MYCVP/18-67
A1TA24_MYCVP/41-90
A1TA25_MYCVP/29-75
A1TA38_MYCVP/43-90
A1TA43_MYCVP/32-78
A1TB75_MYCVP/12-47
A1TB81_MYCVP/32-78
A1TBB9_MYCVP/43-90
A1TBG0_MYCVP/29-75
A1TBQ0_MYCVP/42-88
A1TC14_MYCVP/19-65
A1TG82_MYCVP/28-74
A1TGH2_MYCVP/15-61
A1TWB4_ACIAC/33-79
A1U6T8_MARAV/34-81
A1UCZ4_MYCSK/43-90
A1UD12_MYCSK/42-88
A1UHD1_MYCSK/41-90
A1UIY4_MYCSK/15-61
A1UKK7_MYCSK/29-75
A1UKT9_MYCSK/24-70
A1ULU3_MYCSK/40-89
A1UPW2_MYCSK/43-90
A1UQ11_MYCSK/33-79
A1VAT2_DESVV/43-89
A1VFZ8_DESVV/13-59
A1W1F9_CAMJJ/13-58
A1W5R3_ACISJ/37-83
A1W8M1_ACISJ/29-75
A1WBB0_ACISJ/26-73
A1WW26_HALHL/32-79
A1WWX6_HALHL/25-71
A1XKI5_9RHIZ/24-70
A1XKI6_9RHIZ/24-70
A1XKI7_9RHIZ/32-78
A1XKI8_9RHIZ/24-70
A1XKI9_RHIME/24-70
A1XKJ0_9RHIZ/24-70
A1XKJ1_ENSAD/24-70
A1XKJ2_SINSA/24-70
A1XKJ3_9RHIZ/24-70
A1XKJ4_SINTE/24-70
A1XKJ8_9RHIZ/24-70
A1XP68_9RHIZ/26-73
A1YZ76_SULSF/17-64
A1Z2S6_9RHIZ/24-70
A1Z2S8_9RHIZ/24-70
A1Z2T4_RHIME/24-70
A1Z2T9_SINSB/24-70
A1Z2U0_9RHIZ/24-70
A1Z2U1_9RHIZ/24-70
A1Z2U2_9RHIZ/24-70
A1Z2U3_9RHIZ/24-70
A2CDU1_PROM3/13-59
A2P600_VIBCH/32-79
A2PBF0_VIBCH/38-84
A2PP00_VIBCH/1-26
A2PU35_VIBCH/12-59
A2RGY5_STRPG/41-88
A2RJN0_LACLM/16-62
A2RKM5_LACLM/15-61
A2SJD4_METPP/48-94
A2SRN2_METLZ/61-107
A2SRN6_METLZ/44-90
A2SRN9_METLZ/175-221
A2SSU9_METLZ/16-62
A2TV87_9FLAO/25-72
A2U348_9FLAO/25-72
A2VGC7_MYCTU/29-75
A2VJA6_MYCTU/20-66
A2VJE2_MYCTU/65-111
A2VK88_MYCTU/57-103
A2VKZ0_MYCTU/41-90
A2VKZ2_MYCTU/40-89
A2VMC3_MYCTU/47-93
A3CLW3_STRSV/1-38
A3CQE2_STRSV/51-98
A3CQE3_STRSV/41-88
A3CR45_STRSV/41-88
A3CV60_METMJ/21-67
A3CVU6_METMJ/16-62
A3CWE6_METMJ/30-76
A3CX94_METMJ/114-161
A3CZV8_SHEB5/12-59
A3D1G1_SHEB5/22-69
A3DC05_CLOTH/43-89
A3DEG5_CLOTH/12-58
A3DKH1_STAMF/16-64
A3DM14_STAMF/21-67
A3DP26_STAMF/43-90
A3EJG7_VIBCH/12-59
A3EP44_VIBCH/30-76
A3ERD1_9BACT/21-67
A3ETR1_9BACT/20-66
A3ETW1_9BACT/49-93
A3GJA5_VIBCH/12-59
A3GRU7_VIBCH/2-39
A3GX45_VIBCH/45-91
A3GYA2_VIBCH/12-59
A3HX12_9BACT/20-67
A3I9I3_9BACI/38-85
A3IA37_9BACI/15-61
A3IA91_9BACI/18-65
A3IBT0_9BACI/23-69
A3IDE3_9BACI/33-79
A3IFS2_9BACI/26-75
A3IPV8_9CHRO/42-87
A3IQU1_9CHRO/21-67
A3IQZ6_9CHRO/47-94
A3IS01_9CHRO/45-92
A3J223_9FLAO/26-72
A3JQU7_9RHOB/12-58
A3JWG9_9RHOB/34-79
A3K9Y0_9RHOB/34-79
A3KU49_PSEAE/13-60
A3L8V2_PSEAE/13-60
A3LCC8_PSEAE/21-68
A3M4N7_ACIBT/13-60
A3M4X2_ACIBT/26-72
A3MTF6_PYRCJ/4-51
A3MZK0_ACTP2/20-66
A3PWF8_MYCSJ/27-76
A3PWG6_MYCSJ/40-89
A3PWK9_MYCSJ/29-75
A3Q0W6_MYCSJ/41-90
A3Q2D0_MYCSJ/29-75
A3Q3E5_MYCSJ/26-72
A3Q4M2_MYCSJ/29-75
A3Q4W0_MYCSJ/24-70
A3Q694_MYCSJ/40-89
A3Q7C9_MYCSJ/28-74
A3Q8U9_SHELP/26-72
A3Q9Z1_SHELP/11-58
A3QA62_SHELP/36-82
A3QBW8_SHELP/22-69
A3SQY3_9RHOB/63-108
A3SZH7_9RHOB/52-97
A3T1R8_9RHOB/27-73
A3TII6_9MICO/47-93
A3TJY4_9MICO/22-68
A3TJZ2_9MICO/23-70
A3TK05_9MICO/34-81
A3TK18_9MICO/21-67
A3TRP7_9MICO/60-109
A3TSD8_9RHOB/23-69
A3TYD7_9RHOB/13-60
A3U095_9RHOB/215-257
A3U398_9RHOB/25-71
A3UEV6_9RHOB/31-76
A3UGV5_9RHOB/14-60
A3UPN2_VIBSP/35-85
A3UXN1_VIBSP/12-59
A3UYU9_VIBSP/22-68
A3V3W5_9RHOB/28-73
A3VFN4_9RHOB/10-56
A3VJR7_9RHOB/25-70
A3W525_9RHOB/27-72
A3WJA1_9GAMM/37-83
A3WN61_9GAMM/12-59
A3WXZ7_9BRAD/23-69
A3X0D5_9BRAD/37-81
A3X8H6_9RHOB/34-79
A3XH18_LEEBM/32-79
A3XIB0_LEEBM/42-89
A3XLG7_LEEBM/43-90
A3XQK5_LEEBM/29-75
A3XSV8_9VIBR/35-85
A3Y0K5_9VIBR/22-68
A3Y2W0_9VIBR/12-59
A3Y4W8_9GAMM/12-59
A3YJQ2_CAMJE/13-58
A3YSF3_CAMJE/13-60
A3YVY4_9SYNE/7-54
A3YXT3_9SYNE/28-74
A3Z6L4_9SYNE/13-59
A3Z846_9SYNE/28-74
A3ZCR0_CAMJE/13-60
A3ZGA2_CAMJE/13-60
A3ZS15_9PLAN/19-65
A3ZUV8_9PLAN/16-64
A3ZYC6_9PLAN/66-113
A4A7K9_9GAMM/22-68
A4AH63_9ACTN/37-83
A4AKQ4_9ACTN/28-74
A4AL16_9ACTN/26-72
A4AL19_9ACTN/19-65
A4AL81_9ACTN/20-66
A4ART5_MARSH/25-72
A4BBY6_9GAMM/27-72
A4BJ43_9GAMM/12-59
A4C844_9GAMM/165-213
A4CE75_9GAMM/24-70
A4CH00_ROBBH/43-90
A4CVC7_SYNPV/25-70
A4CXY9_SYNPV/23-69
A4EAP8_9ACTN/46-92
A4ENM3_9RHOB/33-83
A4ETW3_9RHOB/13-60
A4F9U6_SACEN/60-106
A4FEQ5_SACEN/20-67
A4FG75_SACEN/9-54
A4FIC5_SACEN/44-91
A4FK14_SACEN/22-71
A4FKV2_SACEN/18-63
A4FL82_SACEN/32-78
A4FW82_METM5/20-67
A4FZ12_METM5/172-217
A4G0G0_METM5/334-382
A4G0G1_METM5/11-47
A4G0G2_METM5/265-303
A4G3L3_HERAR/28-74
A4G4C7_HERAR/26-71
A4IL12_GEOTN/41-88
A4IMT2_GEOTN/28-74
A4INR0_GEOTN/20-66
A4IWS5_FRATW/22-67
A4IYT5_FRATW/15-61
A4J200_DESRM/13-59
A4J202_DESRM/18-64
A4J4Q4_DESRM/42-88
A4JN10_BURVG/31-77
A4KFD8_MYCTU/27-73
A4KID7_MYCTU/20-66
A4KIH7_MYCTU/65-111
A4KJA9_MYCTU/57-103
A4KJS9_MYCTU/41-90
A4KJT1_MYCTU/40-89
A4KML1_MYCTU/47-93
A4KPX1_FRATU/15-61
A4N0N1_HAEIF/21-68
A4NIR7_HAEIF/18-63
A4NNE5_HAEIF/21-68
A4Q808_MYCS5/13-62
A4QA62_CORGB/20-66
A4QA71_CORGB/20-66
A4QA76_CORGB/20-66
A4QEE2_CORGB/15-62
A4QFY6_CORGB/45-91
A4SFA9_PROVI/36-82
A4SFL9_PROVI/19-65
A4SIX1_AERS4/22-68
A4SQ15_AERS4/25-71
A4SWZ7_POLSQ/29-75
A4T1V9_MYCGI/35-81
A4T1Z4_MYCGI/44-91
A4T2B3_MYCGI/49-95
A4T3C8_MYCGI/27-73
A4T4L1_MYCGI/43-90
A4T6R9_MYCGI/29-75
A4T7G6_MYCGI/92-141
A4T7H1_MYCGI/41-90
A4TA17_MYCGI/57-106
A4TAQ3_MYCGI/34-80
A4TG96_MYCGI/28-74
A4TGB8_MYCGI/28-74
A4TGG6_MYCGI/43-90
A4TQ13_YERPP/15-62
A4TY06_9PROT/112-158
A4U004_9PROT/14-60
A4U3F1_9PROT/50-96
A4U485_9PROT/22-68
A4VLB1_PSEU5/16-63
A4VMH9_PSEU5/26-72
A4VWQ0_STRSY/12-58
A4W301_STRS2/12-58
A4WB64_ENT38/25-72
A4WGP2_ENT38/13-60
A4WIF8_PYRAR/3-46
A4WIS2_PYRAR/5-51
A4WNE0_PYRAR/11-53
A4WSE0_RHOS5/11-58
A4WZG2_RHOS5/41-87
A4X161_SALTO/41-90
A4X5I9_SALTO/21-67
A4X930_SALTO/45-94
A4X9F4_SALTO/23-68
A4XAC2_SALTO/22-68
A4XAJ1_SALTO/20-66
A4XCA9_SALTO/176-222
A4XG06_CALS8/43-89
A4XGS9_CALS8/46-92
A4XGV2_CALS8/16-62
A4XH75_CALS8/12-57
A4XIW2_CALS8/13-59
A4XJR3_CALS8/19-65
A4XP40_PSEMY/26-72
A4XSG7_PSEMY/156-203
A4Y4A0_SHEPC/22-69
A4Y4Q5_SHEPC/17-63
A4Y4R5_SHEPC/13-60
A4YC43_SHEPC/13-60
A4YC59_SHEPC/17-63
A4YDA4_METS5/29-75
A4YEP0_METS5/15-60
A4YFH1_METS5/19-65
A4YGR4_METS5/4-48
A4YI58_METS5/24-70
A4YMV2_BRASO/34-80
A4YSU5_BRASO/34-80
A4YSX3_BRASO/15-61
A5D4K8_PELTS/20-66
A5D4L2_PELTS/10-56
A5D4T9_PELTS/13-59
A5D5Q8_PELTS/44-90
A5EHV2_BRASB/34-80
A5EI05_BRASB/17-63
A5ER88_BRASB/33-79
A5F2K7_VIBC3/12-59
A5F8Y9_VIBC3/7-53
A5FBK2_FLAJ1/53-100
A5FC26_FLAJ1/25-72
A5FFB5_FLAJ1/42-89
A5FFC5_FLAJ1/25-72
A5FFL5_FLAJ1/25-72
A5FMU1_FLAJ1/26-72
A5FQP7_DEHSB/13-58
A5G6P8_GEOUR/18-64
A5GCL2_GEOUR/13-60
A5GCN6_GEOUR/17-63
A5GLS2_SYNPW/25-71
A5GR23_SYNR3/23-69
A5HZ21_CLOBH/45-91
A5HZG1_CLOBH/269-315
A5HZU6_CLOBH/17-63
A5ILL8_THEP1/3-49
A5INH5_THEP1/12-58
A5ITU2_STAA9/15-61
A5IWF4_STAA9/41-88
A5JA82_BURMA/7-53
A5JSW5_9BACT/50-94
A5KEN5_CAMJE/13-60
A5KJA4_9FIRM/26-72
A5KJX2_9FIRM/19-65
A5KM17_9FIRM/46-92
A5L3T4_9GAMM/22-68
A5L490_9GAMM/12-59
A5LJL1_STRPN/25-71
A5N0A1_CLOK5/12-58
A5N3C9_CLOK5/16-62
A5N3M1_CLOK5/41-87
A5N3P4_CLOK5/45-91
A5N8X2_CLOK5/13-60
A5PCL7_9SPHN/20-66
A5TT78_FUSNP/45-91
A5U0L6_MYCTA/27-73
A5U419_MYCTA/20-66
A5U459_MYCTA/16-62
A5U551_MYCTA/57-103
A5U5Z2_MYCTA/41-90
A5U5Z4_MYCTA/40-89
A5U971_MYCTA/32-78
A5ULE4_METS3/19-65
A5ULE6_METS3/18-62
A5UM84_METS3/51-97
A5UMA3_METS3/42-88
A5UMX7_METS3/23-69
A5UQH4_ROSS1/1-30
A5USM5_ROSS1/51-99
A5UTZ6_ROSS1/29-75
A5UY96_ROSS1/9-56
A5VCR9_SPHWW/21-68
A5VMI6_LACRD/20-68
A5VML8_LACRD/27-73
A5VRJ5_BRUO2/20-66
A5VRV9_BRUO2/26-72
A5VUH1_BRUO2/26-71
A5W4V2_PSEP1/43-90
A5WDR5_PSYWF/52-98
A5WEJ6_PSYWF/13-59
A5WKJ6_MYCTF/27-73
A5WNX2_MYCTF/20-66
A5WP13_MYCTF/65-111
A5WPX4_MYCTF/57-103
A5WQP6_MYCTF/41-90
A5WQP8_MYCTF/40-89
A5WTW2_MYCTF/47-93
A5XW67_BURMA/7-53
A5YSY4_9EURY/14-58
A5YVA2_9FIRM/15-61
A5Z5U3_9FIRM/42-88
A5ZMC0_9FIRM/45-91
A5ZR55_9FIRM/39-85
A6A0M4_VIBCH/12-59
A6A539_VIBCH/30-76
A6A9S7_VIBCH/12-59
A6ACN1_VIBCH/30-76
A6AJR1_VIBHA/152-198
A6AN50_VIBHA/21-67
A6AUM4_VIBHA/12-59
A6B540_VIBPA/15-62
A6BAL2_VIBPA/22-68
A6BJ31_9FIRM/46-92
A6BYF6_YERPE/15-62
A6C064_9PLAN/21-67
A6CAK1_9PLAN/37-84
A6CHI2_9BACI/26-72
A6CHI7_9BACI/20-66
A6CHJ2_9BACI/28-75
A6CKU4_9BACI/19-64
A6CM38_9BACI/15-61
A6CNJ2_9BACI/276-322
A6CPB0_9BACI/41-88
A6CTS4_9BACI/21-67
A6D305_9VIBR/12-59
A6D392_9VIBR/36-81
A6D8Q9_9VIBR/22-68
A6D9N0_9VIBR/150-197
A6DHD7_9BACT/20-66
A6E549_9RHOB/25-70
A6E5A6_9RHOB/27-73
A6EPS9_9BACT/25-72
A6ET09_9BACT/25-72
A6F0U4_9ALTE/154-201
A6FBU5_9GAMM/12-59
A6FCH5_9GAMM/38-84
A6FGX2_9GAMM/12-59
A6FPQ9_9RHOB/29-75
A6FWC0_9RHOB/34-79
A6GFV8_9DELT/296-342
A6GQ52_9BURK/20-66
A6GZY9_FLAPJ/25-72
A6LL28_THEM4/13-60
A6LL89_THEM4/17-63
A6LME6_THEM4/25-71
A6LTE6_CLOB8/44-90
A6LUK1_CLOB8/17-63
A6LV95_CLOB8/17-63
A6LZ56_CLOB8/26-74
A6NRL0_9BACE/17-63
A6NSR0_9BACE/1-23
A6NU63_9BACE/26-72
A6P0A4_9BACE/45-91
A6Q0Y9_NITSB/13-60
A6Q3G0_NITSB/16-63
A6Q8D5_SULNB/13-60
A6QA25_SULNB/15-62
A6QHV4_STAAE/15-61
A6SV38_JANMA/17-62
A6SV50_JANMA/39-85
A6T2K3_JANMA/49-95
A6TCT0_KLEP7/23-70
A6TDN2_KLEP7/14-61
A6TI76_KLEP7/14-61
A6TJK0_ALKMQ/46-92
A6TLY0_ALKMQ/13-59
A6TML9_ALKMQ/18-66
A6TP79_ALKMQ/10-56
A6TP89_ALKMQ/16-62
A6TP93_ALKMQ/13-59
A6TPQ8_ALKMQ/12-58
A6TV63_ALKMQ/12-58
A6U2N6_STAA2/15-61
A6U599_STAA2/41-88
A6U9X0_SINMW/30-76
A6UBB9_SINMW/21-67
A6UBW1_SINMW/24-70
A6UCW9_SINMW/12-58
A6UL00_SINMW/22-69
A6UNL5_METVS/15-57
A6UQ87_METVS/20-67
A6UR11_METVS/334-382
A6URK8_METVS/40-86
A6UT62_META3/174-220
A6UVD2_META3/20-67
A6UVE7_META3/15-61
A6UW52_META3/334-382
A6UWK2_META3/57-93
A6VH28_METM7/20-67
A6VI19_METM7/261-303
A6VI21_METM7/334-382
A6VWE6_MARMS/12-59
A6W5A1_KINRD/47-96
A6WGR2_KINRD/16-62
A6WGU7_KINRD/30-76
A6WKD0_SHEB8/22-69
A6WT19_SHEB8/12-59
A6WZ92_OCHA4/26-72
A6WZN4_OCHA4/20-66
A6X3X9_OCHA4/24-70
A6XYI7_VIBCH/12-59
A6YFE2_9MICC/23-69
A6YFU4_9MICC/17-62
A7B037_RUMGN/43-89
A7B0A1_RUMGN/44-90
A7B162_RUMGN/16-62
A7BAX7_9ACTO/20-66
A7C6F1_9GAMM/12-59
A7FLW0_YERP3/15-62
A7FR91_CLOB1/45-91
A7FRM8_CLOB1/269-315
A7FS11_CLOB1/17-63
A7G115_CLOBH/1-32
A7GAN6_CLOBL/45-91
A7GB21_CLOBL/269-315
A7GBE5_CLOBL/17-63
A7GBF1_CLOBL/17-63
A7GL56_BACCN/48-94
A7GP53_BACCN/20-66
A7GR47_BACCN/5-45
A7GU52_BACCN/26-72
A7GUF4_BACCN/5-52
A7GWF6_CAMC5/21-68
A7H6N2_ANADF/23-69
A7H7K3_ANADF/16-62
A7HDJ7_ANADF/49-95
A7HGH8_ANADF/73-120
A7HL41_FERNB/22-68
A7HN46_FERNB/18-65
A7HNH0_FERNB/46-92
A7HTK5_PARL1/27-74
A7HVS6_PARL1/13-59
A7HVZ7_PARL1/35-81
A7HWJ6_PARL1/9-55
A7I3I2_CAMHC/50-96
A7I5D1_METB6/62-108
A7I796_METB6/46-89
A7I7E1_METB6/174-220
A7I7G1_METB6/33-79
A7I917_METB6/16-61
A7I9S4_METB6/31-77
A7IEB2_XANP2/22-68
A7IFI2_XANP2/42-88
A7IJ77_XANP2/34-80
A7IJE0_XANP2/33-79
A7IKV4_XANP2/13-60
A7IMC2_XANP2/13-60
A7ISC3_NEIGO/21-68
A7JCB3_FRATT/15-61
A7JE50_FRATT/22-67
A7JGA3_FRANO/15-61
A7JJ08_FRANO/22-67
A7JKG7_FRANO/15-61
A7JLJ8_FRANO/13-59
A7JN67_FRANO/22-67
A7KG14_KLEPN/13-60
A7LHQ4_STRSL/41-88
A7MRF9_ENTS8/15-62
A7MXK4_VIBHB/22-68
A7MXW6_VIBHB/12-59
A7N2I9_VIBHB/152-198
A7N569_VIBHB/21-67
A7NA65_FRATF/15-61
A7NAY9_FRATF/30-75
A7NLK2_ROSCS/41-89
A7NQC0_ROSCS/9-56
A7VC32_9CLOT/56-102
A7VSU6_9CLOT/17-64
A7VW86_9CLOT/43-89
A7X3L2_STAA1/15-61
A7YSL7_FRATU/15-61
A7YSS1_FRATU/22-67
A7Z1D6_BACA2/23-69
A7Z5H5_BACA2/34-80
A7Z7X5_BACA2/282-328
A7ZA88_BACA2/22-68
A7ZQ98_ECO24/23-70
A7ZT38_ECO24/15-62
A8A3E8_ECOHS/23-70
A8A5W0_ECOHS/15-62
A8AV76_STRGC/41-88
A8D7S2_STREQ/41-88
A8D7U9_STREQ/41-88
A8D7W7_STREQ/40-87
A8D7Y6_STREQ/15-61
A8D7Z1_STREQ/6-52
A8EMN8_BURPS/7-53
A8EVX5_ARCB4/37-83
A8EW31_ARCB4/13-60
A8F375_THELT/7-49
A8F6N1_THELT/12-57
A8F6V6_THELT/51-97
A8F788_THELT/12-57
A8FE47_BACP2/33-79
A8FNL8_CAMJ8/13-60
A8FP68_SHESH/26-72
A8FQR3_SHESH/12-59
A8FSH8_SHESH/22-69
A8FY09_SHESH/28-74
A8GCZ0_SERP5/22-68
A8GEF2_SERP5/13-60
A8H1G9_SHEPA/22-69
A8H912_SHEPA/14-61
A8HVP1_AZOC5/27-73
A8I769_AZOC5/33-79
A8KDT8_BURPS/7-53
A8KXB9_FRASN/56-105
A8KYT5_FRASN/47-93
A8KZ20_FRASN/61-108
A8KZT5_FRASN/5-41
A8L456_FRASN/16-62
A8LJ50_DINSH/34-79
A8LTY7_DINSH/28-74
A8LUZ0_SALAI/45-94
A8LVT7_SALAI/21-67
A8LWP3_SALAI/41-90
A8M0U9_SALAI/22-68
A8M8X6_CALMQ/31-77
A8M9B3_CALMQ/12-59
A8M9G5_CALMQ/16-62
A8MA33_CALMQ/56-102
A8MA56_CALMQ/45-91
A8MAM8_CALMQ/15-70
A8MDA1_CALMQ/10-57
A8MDN1_CALMQ/38-83
A8MGT7_ALKOO/46-92
A8MGT8_ALKOO/47-93
A8MGV8_ALKOO/25-71
A8MGV9_ALKOO/17-63
A8MGW4_ALKOO/25-71
A8MGX3_ALKOO/39-85
A8MIR7_ALKOO/46-92
A8MKL9_ALKOO/23-69
A8QMV7_PSEPU/40-86
A8QYT8_9GAMM/19-66
A8RAK5_9FIRM/16-62
A8RB27_9FIRM/47-93
A8RB31_9FIRM/23-68
A8RCG2_9FIRM/43-89
A8RFB3_9FIRM/283-329
A8RIW2_9CLOT/50-85
A8RKW0_9CLOT/44-90
A8S9K0_9FIRM/50-96
A8SDF9_9FIRM/15-61
A8SW86_9FIRM/19-65
A8SXB3_9FIRM/26-72
A8TAX8_9VIBR/22-68
A8TBU6_9VIBR/12-58
A8TC72_9VIBR/21-67
A8TKF7_9VIRU/13-58
A8TRC0_9PROT/28-75
A8TTR9_9PROT/3-49
A8U719_9LACT/15-61
A8U9A2_9LACT/40-87
A8U9A4_9LACT/26-72
A8UDF3_9LACT/40-87
A8UH48_9FLAO/27-72
A8ULB1_9FLAO/25-72
A8USM9_9AQUI/23-68
A8UZ97_9AQUI/15-62
A8V3F8_9AQUI/36-82
A8Y5W4_9GAMM/41-87
A8Y5W9_9ENTR/13-60
A8YD28_MICAE/86-132
A8YKK2_MICAE/24-70
A8YWU0_LACH4/26-72
A8YXB4_LACH4/14-61
A8Z5L2_STAAT/41-88
A8Z5N6_STAA3/41-88
A8ZL51_ACAM1/45-91
A8ZQ38_ACAM1/45-91
A8ZT02_DESOH/12-58
A9A197_NITMS/12-59
A9A1M6_NITMS/76-123
A9A1X7_NITMS/22-67
A9A2H0_NITMS/42-87
A9A2I3_NITMS/79-125
A9A2K9_NITMS/17-63
A9A2L6_NITMS/32-76
A9A2M9_NITMS/21-66
A9A5P6_NITMS/34-80
A9A6V5_METM6/3-55
A9A8Q8_METM6/334-382
A9A8Q9_METM6/11-47
A9A8R0_METM6/265-303
A9A9M1_METM6/20-67
A9APT7_BURM1/63-108
A9B0J4_HERA2/38-84
A9B387_HERA2/13-55
A9B5D9_HERA2/39-86
A9B5E0_HERA2/252-298
A9B7Y6_HERA2/22-68
A9B833_HERA2/17-63
A9BFI8_PETMO/17-63
A9BFK0_PETMO/46-92
A9BQF9_DELAS/29-76
A9CI99_AGRT5/17-63
A9CVH4_9RHIZ/26-72
A9D2A3_9RHIZ/23-69
A9D969_9RHIZ/34-80
A9D994_9GAMM/12-41
A9DAT7_9GAMM/22-69
A9DE19_9RHIZ/21-67
A9DMK0_9FLAO/27-72
A9DNR4_9FLAO/25-72
A9DRB5_9RHOB/24-70
A9DUJ1_9FLAO/25-72
A9EJZ2_9GAMM/26-72
A9EZW7_9RHOB/13-60
A9F7R4_SORC5/12-58
A9FAG6_SORC5/15-61
A9FH41_9RHOB/43-88
A9FK72_9RHOB/34-79
A9G7M1_SORC5/1-30
A9G7M8_9RHOB/13-60
A9HA00_GLUDA/23-69
A9HF19_9RHOB/1-38
A9HWD5_9RHOB/53-98
A9HYK3_BORPD/34-80
A9IUV2_BORPD/27-74
A9KJ83_CLOPH/43-89
A9KJA5_CLOPH/16-62
A9KJD4_CLOPH/25-71
A9KM41_CLOPH/262-309
A9KMX8_CLOPH/22-68
A9KP72_CLOPH/28-78
A9KQU6_CLOPH/277-322
A9KR37_CLOPH/48-94
A9KR98_CLOPH/12-58
A9L4K4_SHEB9/12-59
A9L4U2_SHEB9/22-69
A9M6B7_BRUC2/20-66
A9M6Z8_BRUC2/26-72
A9MBE8_BRUC2/10-55
A9MG15_SALAR/23-70
A9N086_SALPB/23-70
A9NG94_ACHLI/16-62
A9NHM8_ACHLI/44-90
A9R0Z9_YERPG/15-62
A9U7P3_PHYPA/17-63
A9VF16_BACWK/26-68
A9VF49_BACWK/19-64
A9VG17_BACWK/26-68
A9VK25_BACWK/276-321
A9VL07_BACWK/17-64
A9VN26_BACWK/5-52
A9VTS9_BACWK/48-94
A9VUK8_BACWK/23-70
A9W1U1_METEP/33-80
A9W342_METEP/30-76
A9W9R6_CHLAA/18-64
A9WJD0_CHLAA/10-56
A9WLP3_RENSM/32-78
A9WTC7_RENSM/12-58
A9WYI4_BRUSI/10-55
A9Z5D5_YERPE/15-62
A9ZYA1_YERPE/15-62
ARSR1_ECOLX/15-62
ARSR2_ECOLX/15-62
ARSR_BACSU/21-68
ARSR_ECOLI/15-62
ARSR_STAAU/15-61
ARSR_STAXY/15-61
ASER_BACSU/17-63
B0A7H9_9CLOT/54-100
B0ABQ3_9CLOT/13-59
B0AKJ5_BACAN/276-321
B0AL29_BACAN/17-64
B0ARQ6_BACAN/6-52
B0AUC5_BACAN/48-94
B0AUV5_BACAN/28-75
B0AVY9_BACAN/29-78
B0AZ95_BACAN/26-68
B0BU87_ACTPJ/20-66
B0C184_ACAM1/16-62
B0C3H5_ACAM1/1-44
B0C7E6_ACAM1/23-69
B0CB29_ACAM1/26-72
B0CCI7_ACAM1/45-92
B0CHN8_BRUSI/20-66
B0CI21_BRUSI/26-72
B0G2M0_9FIRM/43-89
B0G2M6_9FIRM/15-61
B0G4X5_9FIRM/21-67
B0G8B7_9FIRM/47-93
B0GVM5_YERPE/15-62
B0H156_YERPE/15-62
B0HJR2_YERPE/15-62
B0HV49_YERPE/15-62
B0JM43_MICAN/64-110
B0JM62_MICAN/24-70
B0K255_THEPX/21-67
B0K3X2_THEPX/18-65
B0K580_THEPX/46-92
B0K6I0_THEPX/46-92
B0K6U2_THEPX/46-92
B0K895_THEP3/18-65
B0KC10_THEP3/46-92
B0KD77_THEP3/18-64
B0KGG8_PSEPG/13-60
B0M956_9FIRM/38-84
B0MBR3_9FIRM/28-76
B0MDE5_9FIRM/60-106
B0MQ49_9FIRM/56-102
B0N4R9_9FIRM/27-76
B0N5U8_9FIRM/35-81
B0N8P7_9FIRM/17-63
B0NEK2_EUBSP/17-63
B0NKJ2_EUBSP/44-90
B0NZB3_9CLOT/48-94
B0NZG1_9CLOT/15-61
B0NZG7_9CLOT/43-89
B0P004_9CLOT/46-92
B0P994_9FIRM/43-89
B0PWH4_BACAN/17-64
B0PXD3_BACAN/29-78
B0PXL1_BACAN/276-321
B0Q4C5_BACAN/6-52
B0Q6L0_BACAN/48-94
B0Q6N2_BACAN/28-75
B0QB73_BACAN/26-68
B0QCK6_BACAN/276-321
B0QDN1_BACAN/29-78
B0QE11_BACAN/17-64
B0QKH0_BACAN/6-52
B0QMH9_BACAN/48-94
B0QP18_BACAN/28-75
B0QR96_BACAN/26-68
B0R6H3_HALS3/12-58
B0RA85_HALS3/54-102
B0RV51_XANCB/15-61
B0RZM4_FINM2/47-93
B0S2Y0_FINM2/240-287
B0S372_FINM2/18-64
B0SAH0_LEPBA/24-70
B0SF95_LEPBA/13-59
B0SIG7_LEPBA/24-70
B0SNU2_LEPBP/13-59
B0SSJ3_LEPBP/24-70
B0SU35_LEPBP/24-70
B0SWH1_CAUSK/40-86
B0T510_CAUSK/17-63
B0TA75_HELMI/39-85
B0TJA5_SHEHH/22-69
B0TVR0_SHEHH/26-73
B0TXV7_FRAP2/22-67
B0U032_FRAP2/15-61
B0U0U1_FRAP2/13-59
B0U2X5_XYLFM/15-61
B0UD58_METS4/30-77
B0UIT1_METS4/19-65
B0VC36_ACIBY/13-60
B0VCF2_ACIBY/16-63
B0VCY5_ACIBY/26-72
B0VEX4_CLOAI/19-65
B0VH14_CLOAI/41-87
B0VR06_ACIBS/26-72
B1A7S4_9EURY/33-79
B1B813_CLOBO/46-91
B1BF66_CLOPE/13-59
B1BFL9_CLOPE/17-62
B1BMU5_CLOPE/44-90
B1BQW1_CLOPE/44-90
B1BU77_CLOPE/13-59
B1BX11_CLOPE/17-62
B1BYV3_9FIRM/17-63
B1C085_9FIRM/41-87
B1C8D3_9FIRM/21-68
B1C9F7_9FIRM/56-102
B1CAP9_9FIRM/27-76
B1CAV9_9FIRM/14-60
B1EGA5_9ESCH/23-70
B1ETT9_BACAN/276-321
B1EU51_BACAN/17-64
B1EZR9_BACAN/6-52
B1F378_BACAN/48-94
B1F475_BACAN/29-78
B1F5S4_BACAN/28-75
B1F7H5_BACAN/26-68
B1FDB4_9BURK/31-77
B1G1T2_9BURK/10-56
B1G2L9_9BURK/38-84
B1GC39_BACAN/17-64
B1GD45_BACAN/276-321
B1GF58_BACAN/6-52
B1GMG8_BACAN/48-94
B1GMY7_BACAN/28-75
B1GNY7_BACAN/29-78
B1GRJ3_BACAN/26-68
B1GVD1_9STAP/40-87
B1H9P1_BURPS/7-53
B1HMN2_LYSSC/18-65
B1HNK9_LYSSC/15-61
B1HQV2_LYSSC/23-69
B1HS49_LYSSC/33-79
B1HYK5_LYSSC/15-61
B1HYR8_LYSSC/38-85
B1HZ11_LYSSC/16-62
B1I5U5_DESAP/18-64
B1IDN4_CLOBK/269-315
B1IEJ1_CLOBK/45-91
B1IF86_CLOBK/17-63
B1IGP0_CLOBK/28-75
B1IV06_ECOLC/23-70
B1J0D1_ECOLC/15-62
B1J7X6_PSEPW/40-86
B1JFN8_PSEPW/16-63
B1JJE2_YERPY/15-62
B1K9F8_BURCC/31-77
B1KCZ8_SHEWM/26-72
B1KIT1_SHEWM/22-69
B1KJG7_SHEWM/12-59
B1KV45_CLOBM/45-91
B1KVU7_CLOBM/269-315
B1KWW1_CLOBM/17-63
B1L436_KORCO/2-48
B1LIH2_ECOSM/15-62
B1LPE0_ECOSM/23-70
B1LVN9_METRJ/26-72
B1MAD8_MYCA9/31-77
B1MBR4_MYCA9/19-65
B1MMC4_MYCA9/42-91
B1MMD7_MYCA9/28-74
B1MME4_MYCA9/41-90
B1MME5_MYCA9/39-88
B1MN52_MYCA9/42-88
B1MX26_LEUCK/18-64
B1N0I0_LEUCK/25-71
B1Q5S5_CLOBO/45-91
B1Q677_CLOBO/269-315
B1Q6M0_CLOBO/17-63
B1QG68_CLOBO/45-91
B1QLH5_CLOBO/269-315
B1QLT6_CLOBO/17-63
B1QV41_CLOBU/17-63
B1R074_CLOBU/46-92
B1R4K9_CLOPE/17-62
B1R7T0_CLOPE/44-90
B1R8P9_CLOPE/13-59
B1RCD2_CLOPE/17-62
B1RF26_CLOPE/44-90
B1RJ82_CLOPE/13-59
B1RN02_CLOPE/17-62
B1RPC4_CLOPE/44-90
B1RRK2_CLOPE/13-59
B1SCS9_9STRE/41-88
B1SDB2_9STRE/28-74
B1UJY1_BACAN/276-321
B1ULP2_BACAN/17-64
B1URE7_BACAN/6-52
B1UUF1_BACAN/48-94
B1UUU2_BACAN/28-75
B1UW36_BACAN/29-78
B1V3C8_CLOPE/44-90
B1V3H3_CLOPE/17-62
B1V825_CLOPE/13-59
B1VFQ7_CORU7/20-66
B1VPT7_STRGG/34-80
B1VQU8_STRGG/20-66
B1VXW0_STRGG/43-92
B1W113_STRGG/17-64
B1WQ14_CYAA5/17-63
B1WTM9_CYAA5/41-87
B1X005_CYAA5/1-40
B1X240_CYAA5/47-94
B1X7V6_ECODH/15-62
B1XCK5_ECODH/23-70
B1XL54_SYNP2/26-72
B1XPW9_SYNP2/19-65
B1Y5V6_LEPCP/23-69
B1YBJ8_THENV/8-55
B1YD51_THENV/7-54
B1YD81_THENV/132-179
B1YFW2_EXIS2/20-65
B1YG07_EXIS2/14-59
B1YJJ5_EXIS2/40-87
B1Z2R4_BURA4/31-77
B1ZCK5_METPB/28-75
B1ZCL9_METPB/40-86
B1ZFZ1_METPB/28-75
B1ZGE6_METPB/30-76
B1ZRA3_OPITP/9-55
B1ZXF1_OPITP/12-58
B2A001_OPITP/21-67
B2A0L2_NATTJ/15-60
B2A185_NATTJ/42-88
B2A7P2_NATTJ/15-61
B2A7P3_NATTJ/14-60
B2FLB1_STRMK/15-61
B2G3I4_9BACL/19-65
B2G9U0_LACRJ/20-68
B2GCW1_LACF3/17-63
B2GES5_LACF3/31-77
B2GJL9_KOCRD/28-74
B2GJX3_KOCRD/20-66
B2HAI1_BURPS/7-53
B2HH01_MYCMM/27-73
B2HLA8_MYCMM/53-99
B2HM42_MYCMM/39-88
B2HM44_MYCMM/41-90
B2HN90_MYCMM/31-77
B2HYR8_ACIBC/13-60
B2HZB1_ACIBC/26-72
B2I421_MYCMM/31-77
B2I5L5_XYLF2/15-61
B2IEG7_BEII9/23-69
B2IJ00_BEII9/21-67
B2IZA5_NOSP7/21-67
B2J241_NOSP7/21-67
B2J5E5_NOSP7/18-64
B2J709_NOSP7/24-70
B2JEY3_BURP8/37-83
B2JWF5_BURP8/17-63
B2K593_YERPB/15-62
B2N1L0_ECOLX/23-70
B2N817_ECOLX/15-62
B2NL21_ECO57/15-62
B2NRP0_ECO57/23-70
B2P023_ECO57/15-62
B2P9Q9_ECO57/23-70
B2PF43_ECO57/23-70
B2PH83_ECO57/15-62
B2Q2D1_PROST/38-84
B2Q3R7_PROST/12-59
B2S6S2_BRUA1/20-66
B2S744_BRUA1/26-72
B2SBD9_BRUA1/26-71
B2SF48_FRATM/15-61
B2SFP7_FRATM/22-67
B2SQ36_XANOP/15-61
B2T655_BURPP/45-91
B2TIV7_CLOBB/46-92
B2TN09_CLOBB/13-59
B2TRF6_CLOBB/12-58
B2TS01_CLOBB/17-62
B2U078_SHIB3/23-70
B2U3P4_SHIB3/15-62
B2UGN4_RALPJ/37-83
B2UR08_AKKM8/13-59
B2UYY6_CLOBA/46-92
B2V355_CLOBA/13-59
B2V3M5_CLOBA/12-58
B2V432_CLOBA/17-62
B2V7U5_SULSY/31-77
B2V9E0_SULSY/10-56
B3A1N6_ECO57/15-62
B3A6Q8_ECO57/23-70
B3AG52_ECO57/15-62
B3AND8_ECO57/23-70
B3AWN4_ECO57/15-62
B3B3W4_ECO57/23-70
B3BCQ1_ECO57/15-62
B3BN54_ECO57/23-70
B3BR78_ECO57/15-62
B3BZC7_ECO57/23-70
B3DTR8_BIFLD/17-63
B3E6Q1_GEOLS/13-60
B3E731_GEOLS/17-63
B3EE97_CHLL2/44-90
B3EHB9_CHLL2/6-53
B3EHI5_CHLL2/17-62
B3EHR3_CHLL2/39-85
B3EJB9_CHLPB/8-53
B3EKT6_CHLPB/36-82
B3EM94_CHLPB/26-73
B3EMA2_CHLPB/44-90
B3GX60_ACTP7/20-66
B3H8M7_ECOLX/15-62
B3HDL6_ECOLX/23-70
B3HPZ9_ECOLX/23-70
B3HZV2_ECOLX/15-62
B3IBM7_ECOLX/23-70
B3IIG6_ECOLX/15-62
B3IQP3_ECOLX/23-70
B3IZA1_BACAN/29-78
B3J055_BACAN/17-64
B3J0N9_BACAN/276-321
B3J5Z6_BACAN/28-75
B3J6Q2_BACAN/6-52
B3J9E8_BACAN/48-94
B3JDN3_BACAN/26-68
B3PD10_CELJU/78-124
B3PEC3_CELJU/30-73
B3PHV7_CELJU/12-59
B3PQ59_RHIE6/34-80
B3PTY6_RHIE6/21-67
B3PVH5_RHIE6/22-68
B3Q4X8_RHIE6/26-71
B3Q5L2_RHIE6/39-85
B3Q935_RHOPT/42-88
B3QFR2_RHOPT/19-68
B3QGY1_RHOPT/38-84
B3QHJ3_RHOPT/24-70
B3QM05_CHLP8/17-61
B3QMB4_CHLP8/36-82
B3QYW5_CHLT3/13-59
B3QZ35_CHLT3/34-80
B3R802_CUPTR/20-66
B3TBM0_9ARCH/81-126
B3V5P1_9ARCH/12-60
B3W7G3_LACCB/34-80
B3W913_LACCB/23-73
B3W997_LACCB/27-77
B3WJI9_ECOLX/15-62
B3WLU1_ECOLX/23-70
B3WVJ4_SHIDY/15-62
B3X121_SHIDY/23-70
B3X8B0_ECOLX/15-62
B3XIQ5_ECOLX/23-70
B3XM26_LACRE/20-68
B3XMA6_LACRE/28-74
B3YHP5_SALET/23-70
B3YMR9_BACCE/17-64
B3YNK2_BACCE/276-321
B3YQW7_BACCE/6-52
B3YUJ1_BACCE/28-75
B3YXZ6_BACCE/29-78
B3YY38_BACCE/48-94
B3Z412_BACCE/17-64
B3Z4W1_BACCE/276-321
B3Z607_BACCE/29-78
B3ZE45_BACCE/48-94
B3ZHR7_BACCE/17-64
B3ZIM2_BACCE/276-321
B3ZIT5_BACCE/29-78
B3ZNW6_BACCE/28-75
B3ZUH9_BACCE/48-94
B3ZYC1_BACCE/26-68
B3ZYG5_BACCE/62-104
B3ZYR7_BACCE/21-63
B4A2I7_SALNE/23-70
B4AKZ7_BACPU/33-79
B4ASK5_FRANO/15-61
B4BIM2_9BACI/41-88
B4BKM4_9BACI/28-74
B4CZ23_9BACT/21-67
B4CZJ9_9BACT/13-59
B4EHR6_BURCJ/31-77
B4F1B4_PROMH/29-75
B4F1G3_PROMH/12-59
B4RBL8_PHEZH/37-83
B4RHM0_PHEZH/17-63
B4RJC5_NEIG2/21-68
B4RQF8_NEIG2/3-49
B4S5C9_PROA2/44-90
B4S6P9_PROA2/36-82
B4S7W1_PROA2/26-73
B4S7Y4_PROA2/17-61
B4SD98_PELPB/36-82
B4SPB5_STRM5/15-61
B4T369_SALNS/23-70
B4TEY1_SALHS/23-70
B4TGV5_SALHS/38-85
B4TSX5_SALSV/23-70
B4U802_HYDS0/15-62
B4U846_HYDS0/23-68
B4UAZ0_ANASK/41-85
B4UGE0_ANASK/20-66
B4UHR8_ANASK/28-74
B4UXU9_9ACTO/252-292
B4UXW2_9ACTO/1-26
B4V0H5_9ACTO/43-91
B4V7T9_9ACTO/20-67
B4VGZ8_9CYAN/22-68
B4VKA3_9CYAN/42-88
B4VTA3_9CYAN/7-54
B4VZ23_9CYAN/1-45
B4W1W1_9CYAN/59-105
B4W9S8_9CAUL/17-63
B4WAC9_9CAUL/13-58
B4WBX9_9CAUL/28-74
B4WC40_9CAUL/28-74
B4WTA9_9SYNE/43-89
B4WTL5_9SYNE/71-118
B4WUN0_9SYNE/67-113
B4WUP7_9SYNE/41-86
B4WUQ9_9SYNE/41-87
B4X1H5_9GAMM/13-60
B5B2K7_MYCBO/7-31
B5B2K8_MYCBO/7-32
B5B2L4_MYCBO/7-35
B5B2M1_MYCBO/7-28
B5BEL1_SALPK/3-50
B5BYC6_SALET/23-70
B5CI01_SALET/23-70
B5CNL3_9FIRM/43-89
B5CQD3_9FIRM/41-87
B5EAZ8_GEOBB/13-60
B5EF53_GEOBB/31-78
B5EK86_ACIF5/49-93
B5F320_SALA4/23-70
B5FA56_VIBFM/22-68
B5FBV1_VIBFM/12-59
B5FSU9_SALDC/23-70
B5GBT5_9ACTO/15-62
B5GNP3_STRCL/268-309
B5GTM7_STRCL/47-95
B5GVS6_STRCL/62-110
B5GYL2_STRCL/20-67
B5HAT8_STRPR/32-78
B5HBE1_STRPR/20-66
B5HF34_STRPR/17-64
B5HJQ7_STRPR/267-308
B5HQZ2_9ACTO/24-71
B5HTL5_9ACTO/57-104
B5HZF3_9ACTO/35-81
B5I3P5_9ACTO/1-40
B5I456_9ACTO/12-62
B5I7Y0_9ACTO/42-91
B5I9N2_ACIB4/44-90
B5IBX3_ACIB4/44-90
B5IFI2_ACIB4/18-64
B5IGL5_ACIB4/244-286
B5IM69_9CHRO/25-70
B5IQ09_9CHRO/13-59
B5JDZ4_9BACT/19-65
B5JE67_9BACT/12-58
B5JHI1_9BACT/12-58
B5JLZ9_9BACT/13-59
B5JTH5_9GAMM/17-63
B5LWZ9_CAMJE/13-60
B5MQW2_SALET/23-70
B5N129_SALET/23-70
B5NG36_SALET/23-70
B5NVL4_SALET/23-70
B5P465_SALET/38-85
B5P8D7_SALET/23-70
B5PMM1_SALET/23-70
B5PUP1_SALHA/23-70
B5Q877_SALVI/23-70
B5QIC2_CAMJE/13-60
B5QQ91_LACRH/34-80
B5QQF0_LACRH/46-77
B5QUK6_SALEP/23-70
B5RDC7_SALG2/23-70
B5RJX7_KLEP3/14-61
B5UJ28_BACCE/48-94
B5UJY3_BACCE/18-65
B5UK41_BACCE/18-65
B5UL72_BACCE/29-78
B5UM38_BACCE/1-21
B5UP38_BACCE/10-56
B5UPE3_BACCE/6-52
B5UU88_BACCE/276-321
B5UVG9_BACCE/23-68
B5UXS5_BACCE/26-68
B5UYW5_BACCE/27-74
B5V087_BACCE/276-321
B5V3R1_BACCE/20-66
B5V4J1_BACCE/29-78
B5V7K5_BACCE/6-52
B5V965_BACCE/10-56
B5W1Q0_SPIMA/40-86
B5W734_SPIMA/10-56
B5W7S6_SPIMA/8-55
B5W9E2_SPIMA/15-61
B5WK14_9BURK/29-75
B5XJ88_STRPZ/41-88
B5XUH2_KLEP3/14-61
B5XVE9_KLEP3/23-70
B5Y614_COPPD/1-40
B5Y6Z2_COPPD/28-74
B5YC48_DICT6/13-61
B5YHY4_THEYD/13-58
B5YVD6_ECO5E/15-62
B5Z279_ECO5E/23-70
B5Z5L0_BACCE/26-68
B5ZSM7_RHILW/34-80
B5ZWL9_RHILW/21-67
B5ZYB4_RHILW/22-68
B6AR66_9BACT/21-67
B6AX86_9RHOB/20-65
B6B6I7_9RHOB/34-79
B6BLV4_9PROT/13-60
B6BUI2_9PROT/1-41
B6EMY2_ALISL/27-73
B6EN85_ALISL/12-59
B6FSP1_9CLOT/17-64
B6FUU1_9CLOT/16-62
B6FV75_9CLOT/44-90
B6G0W3_9CLOT/17-62
B6G269_9CLOT/47-93
B6G272_9CLOT/23-68
B6G2A8_9CLOT/44-90
B6G933_9ACTN/126-173
B6GE45_9ACTN/57-103
B6I364_ECOSE/15-62
B6I658_ECOSE/23-70
B6IP22_RHOCS/13-59
B6IRB0_RHOCS/22-68
B6JC96_OLICO/36-83
B6JHB6_OLICO/28-74
B6QZS2_9RHOB/3-50
B6QZS8_9RHOB/9-55
B6R2V7_9RHOB/33-80
B6R5U8_9RHOB/25-71
B6R8M4_9RHOB/30-75
B6UYT8_KLEPN/15-62
B6W6N3_9FIRM/22-68
B6W742_9FIRM/33-79
B6W8S1_9FIRM/35-81
B6W8V8_9FIRM/18-64
B6W9Q9_9FIRM/1-38
B6WB88_9FIRM/11-58
B6WBY6_9FIRM/25-71
B6WV16_9DELT/11-57
B6WXY3_9DELT/20-66
B6XKB4_9ENTR/32-78
B6YTD1_THEON/2-46
B6YU70_THEON/51-97
B6YUK2_THEON/13-58
B6YUT0_THEON/60-106
B6YXY2_THEON/75-121
B6ZSC2_ECO57/15-62
B6ZWF4_ECO57/23-70
B7A685_THEAQ/26-73
B7ASA4_9BACE/57-103
B7CCD6_9FIRM/55-101
B7DSW3_9BACL/91-137
B7DTX7_9BACL/23-69
B7FAZ7_9MICO/37-86
B7GF65_ANOFW/3-49
B7GHZ9_ANOFW/15-61
B7GKP7_ANOFW/25-71
B7H3P3_ACIB3/26-72
B7H3Y7_ACIB3/13-60
B7H670_BACC4/276-321
B7H8P2_BACC4/29-78
B7H9K8_BACC4/10-56
B7HAG4_BACC4/17-64
B7HBN2_BACC4/48-94
B7HCY3_BACC4/6-52
B7HJC5_BACC4/23-68
B7HTU5_BACC7/10-56
B7HUV1_BACC7/6-52
B7HV99_BACC7/48-94
B7HVK4_BACC7/276-321
B7HWU5_BACC7/17-64
B7HZ80_BACC7/29-78
B7I105_BACC7/26-68
B7I2G4_ACIB5/12-59
B7I401_ACIB5/13-60
B7I4Z6_ACIB5/26-72
B7IDA8_THEAB/17-63
B7IEG7_THEAB/13-59
B7IGT9_THEAB/5-50
B7IH74_THEAB/16-62
B7ILJ9_BACC2/276-321
B7IM01_BACC2/10-56
B7IMY5_BACC2/6-52
B7INE7_BACC2/17-64
B7IQN1_BACC2/29-78
B7ITD5_BACC2/23-68
B7IWX3_BACC2/48-94
B7IX90_BACC2/26-68
B7JD12_BACC0/276-321
B7JDL1_BACC0/6-52
B7JEA7_BACC0/17-64
B7JH69_BACC0/29-78
B7JPI4_BACC0/48-94
B7JQ10_BACC0/28-75
B7JU41_BACC0/14-61
B7JU50_BACC0/20-66
B7JYR8_CYAP8/52-98
B7K1E3_CYAP8/25-71
B7K2V8_CYAP8/41-87
B7KB27_CYAP7/41-87
B7KE36_CYAP7/21-65
B7KK76_CYAP7/53-99
B7KQY3_METC4/33-80
B7KV72_METC4/30-76
B7L5Y4_ECO55/15-62
B7LE84_ECO55/23-70
B7LP81_ESCF3/15-62
B7LSY5_ESCF3/15-62
B7LVS1_ESCF3/23-70
B7M2R2_ECO8A/15-62
B7M9B0_ECO8A/23-70
B7MKD8_ECO45/23-70
B7MYW9_ECO81/23-70
B7N6Q1_ECOLU/23-70
B7NED3_ECOLU/15-62
B7NNC5_ECO7I/15-62
B7NSF0_ECO7I/23-70
B7QPL4_9RHOB/10-39
B7QUB6_9RHOB/34-79
B7R0B6_9EURY/14-60
B7R0W1_9EURY/51-97
B7R3T3_9EURY/1-40
B7R4I8_9EURY/62-108
B7RJ69_9RHOB/25-70
B7S248_9GAMM/12-59
B7SKG9_9PSED/16-63
B7UH86_ECO27/23-70
B7V4Y9_PSEA8/1-40
B7V4Z7_PSEA8/45-91
B7V946_PSEA8/13-60
B7VJ83_VIBSL/22-68
B7VMC1_VIBSL/12-59
B7VQ90_VIBSL/35-85
B7WWV6_COMTE/34-80
B8CI76_SHEPW/14-61
B8CIH1_SHEPW/21-67
B8CM10_SHEPW/16-63
B8CSC6_SHEPW/22-69
B8CY49_HALOH/26-72
B8CZQ5_HALOH/25-72
B8D0P6_HALOH/47-93
B8DBL8_LISMH/25-71
B8DKJ6_DESVM/96-142
B8DQV4_DESVM/28-74
B8DR40_DESVM/13-59
B8E1X7_DICTD/13-61
B8E2I7_DICTD/26-72
B8ECH0_SHEB2/12-59
B8EFD1_SHEB2/22-69
B8EMA4_METSB/39-85
B8ETT0_METSB/20-66
B8FCY2_DESAA/13-59
B8FLL3_DESAA/62-108
B8FS28_DESHD/26-75
B8FYA1_DESHD/46-92
B8FYA4_DESHD/50-96
B8G076_DESHD/17-63
B8G134_DESHD/17-63
B8G154_DESHD/19-65
B8G158_DESHD/19-65
B8G166_DESHD/14-60
B8G2I9_DESHD/258-304
B8G3P9_CHLAD/43-91
B8G408_CHLAD/18-64
B8GAD6_CHLAD/18-64
B8GDK7_METPE/16-62
B8GGX6_METPE/42-88
B8GKZ3_METPE/19-65
B8GR99_THISH/29-75
B8GSZ1_THISH/14-61
B8GXY3_CAUCN/17-63
B8H2A4_CAUCN/31-77
B8H4G7_CAUCN/14-60
B8H6Q3_ARTCA/26-73
B8H964_ARTCA/39-88
B8HFD5_ARTCA/12-58
B8HGL1_ARTCA/19-65
B8HJA2_ARTCA/205-250
B8HK22_CYAP4/96-142
B8HLW0_CYAP4/21-67
B8HU58_CYAP4/45-90
B8HV12_CYAP4/26-72
B8HZS4_CLOCE/18-64
B8I0K3_CLOCE/18-64
B8I543_CLOCE/45-91
B8IB77_METNO/28-75
B8IH85_METNO/19-65
B8J090_DESDA/13-59
B8J1W5_DESDA/11-57
B8JAU3_ANAD2/41-85
B8JE80_ANAD2/27-73
B8JF78_ANAD2/43-90
B8K8F5_VIBPA/35-85
B8KD21_VIBPA/12-59
B8KK49_9GAMM/22-68
B8L4T2_9GAMM/15-61
B8YJM8_9BACI/15-61
B9AEF0_METSM/33-79
B9AEF2_METSM/18-62
B9AF90_METSM/51-97
B9AFA7_METSM/42-88
B9AFZ2_METSM/23-69
B9CKP8_9ACTN/140-183
B9CL93_9ACTN/45-91
B9CSA8_STACP/15-61
B9CSB1_STACP/41-88
B9DIE6_STACT/21-68
B9DJ16_STACT/26-76
B9DMA8_STACT/23-69
B9DX19_CLOK1/16-62
B9DXA4_CLOK1/40-86
B9DXC6_CLOK1/48-94
B9E2B4_CLOK1/28-75
B9E472_CLOK1/17-63
B9E7D7_MACCJ/41-88
B9E7M3_MACCJ/15-61
B9E869_MACCJ/40-87
B9E8I6_MACCJ/13-53
B9IRF3_BACCQ/70-117
B9ITN6_BACCQ/26-75
B9IYZ9_BACCQ/28-75
B9J2D4_BACCQ/10-56
B9J3G0_BACCQ/6-52
B9J3W4_BACCQ/48-94
B9J496_BACCQ/276-321
B9J7U8_AGRRK/22-68
B9JBY3_AGRRK/17-63
B9JH75_AGRRK/21-67
B9JTQ9_AGRVS/3-49
B9JY79_AGRVS/25-71
B9JZP4_AGRVS/22-68
B9K9E3_THENN/12-58
B9K9X2_THENN/12-58
B9KG10_CAMLR/13-60
B9KXY6_THERP/285-331
B9KZL4_THERP/46-93
B9KZQ9_THERP/19-65
B9L293_THERP/32-80
B9L4W7_THERP/25-71
B9L857_NAUPA/13-60
B9LBD9_CHLSY/10-56
B9LC70_CHLSY/18-64
B9LN99_HALLT/45-93
B9LP09_HALLT/16-61
B9LPZ2_HALLT/12-58
B9LVH2_HALLT/15-59
B9LWR3_HALLT/16-61
B9M930_GEOSF/201-236
B9M9J5_GEOSF/13-60
B9MEE7_ACIET/26-73
B9MG21_ACIET/38-84
B9MG31_ACIET/45-91
B9MHG8_ACIET/29-75
B9ML10_ANATD/12-58
B9ML15_ANATD/18-64
B9MM38_ANATD/13-59
B9MMZ9_ANATD/48-94
B9MPS1_ANATD/16-62
B9MR99_ANATD/19-65
B9NLL1_9RHOB/13-60
B9QW54_9RHOB/23-68
B9R5L2_9RHOB/21-67
B9WUM9_STRSU/12-58
B9XCZ8_9BACT/1-32
B9XS30_9BACT/16-62
B9XT55_9BACT/1-40
B9Y3Y0_9FIRM/31-79
B9YE08_9FIRM/91-137
B9YY59_9NEIS/23-69
B9Z4L3_9NEIS/24-70
C0A2U5_9BACT/14-60
C0AB72_9BACT/13-59
C0AWJ8_9ENTR/33-79
C0B3U1_9ENTR/12-59
C0BAC4_9FIRM/26-72
C0BDJ8_9FIRM/49-95
C0BW45_9CLOT/28-76
C0C011_9CLOT/269-315
C0C481_9CLOT/44-90
C0C5G6_9CLOT/17-63
C0CI95_9FIRM/45-91
C0CIG8_9FIRM/17-63
C0CUL7_9CLOT/67-102
C0D4J4_9CLOT/12-58
C0DBN3_9CLOT/63-109
C0DZZ8_9CORY/29-78
C0E3T2_9CORY/20-66
C0E491_9CORY/57-103
C0E9N0_9CLOT/27-77
C0EAC5_9CLOT/15-61
C0EGN1_9CLOT/17-64
C0EHA2_9CLOT/48-94
C0EJ27_9CLOT/265-310
C0ENG0_NEIFL/21-68
C0EQJ9_NEIFL/15-61
C0ETC5_9FIRM/12-58
C0F074_9FIRM/46-90
C0FSQ4_9FIRM/44-90
C0G780_9RHIZ/26-72
C0G7K6_9RHIZ/26-72
C0GA70_9RHIZ/26-71
C0GD92_9FIRM/13-59
C0GI40_9FIRM/43-89
C0KUK3_MYCBO/7-30
C0PWJ4_SALPC/23-70
C0QB05_DESAH/42-88
C0QIC7_DESAH/1-41
C0QTY4_PERMH/30-76
C0QWC2_BRAHW/17-62
C0R0B4_BRAHW/57-103
C0RE89_BRUMB/20-66
C0REM0_BRUMB/26-72
C0RL37_BRUMB/10-55
C0VHC1_9GAMM/50-96
C0VPA4_9GAMM/26-72
C0VPW0_9GAMM/12-59
C0VS06_9CORY/125-171
C0VT77_9CORY/20-66
C0VUP0_9CORY/7-53
C0VUS3_9CORY/53-99
C0VYB1_9ACTO/21-66
C0W1Z2_9ACTO/20-66
C0W8N8_9ACTO/20-66
C0WAG3_9FIRM/17-63
C0WBJ5_9FIRM/16-64
C0WEJ0_9FIRM/37-83
C0WHJ1_9CORY/20-66
C0WJM8_9CORY/1-32
C0WJV4_9CORY/22-68
C0WTU2_LACBU/73-119
C0WVR3_LACFE/31-77
C0WYD0_LACFE/25-70
C0X8K8_ENTFA/26-72
C0X8U8_ENTFA/23-72
C0XR44_9CORY/20-66
C0XR54_9CORY/20-66
C0XRP2_9CORY/6-52
C0XSY0_9CORY/13-60
C0XV27_9CORY/20-66
C0YZ95_LACRE/20-68
C0YZC8_LACRE/27-73
C0Z7V9_BREBN/15-61
C0ZBD3_BREBN/47-94
C0ZDK1_BREBN/12-58
C0ZE29_BREBN/11-57
C0ZEV5_BREBN/20-67
C0ZG35_BREBN/26-73
C0ZIU2_BREBN/37-84
C0ZJW8_BREBN/271-317
C0ZK16_BREBN/20-66
C1A0K7_RHOE4/29-75
C1A0U4_RHOE4/38-86
C1A1D2_RHOE4/51-97
C1A684_GEMAT/21-67
C1A7V1_GEMAT/20-66
C1A7Z3_GEMAT/40-86
C1AEG8_GEMAT/6-52
C1AFB3_MYCBT/41-90
C1AFB5_MYCBT/40-89
C1AIJ6_MYCBT/32-78
C1ALG2_MYCBT/27-73
C1APR2_MYCBT/20-66
C1APV4_MYCBT/16-62
C1AQS1_MYCBT/57-103
C1AS13_RHOOB/38-86
C1AUI1_RHOOB/38-84
C1B0P3_RHOOB/37-84
C1B401_RHOOB/19-65
C1B6D9_RHOOB/38-86
C1B994_RHOOB/10-56
C1B9F9_RHOOB/41-90
C1BD12_RHOOB/44-91
C1BD14_RHOOB/19-65
C1BD59_RHOOB/34-80
C1BD84_RHOOB/23-69
C1CZ28_DEIDV/50-95
C1D0M5_DEIDV/16-63
C1D2M6_DEIDV/15-70
C1D3X8_DEIDV/18-64
C1DA25_LARHH/22-68
C1DA84_LARHH/25-71
C1DJK2_AZOVD/16-63
C1DUJ4_SULAA/15-62
C1DXK7_SULAA/31-77
C1EME6_BACC3/29-78
C1ETM2_BACC3/28-75
C1EXC5_BACC3/48-94
C1EZ12_BACC3/276-321
C1F0B0_BACC3/17-64
C1F4T5_ACIC5/43-90
C1F6X2_ACIC5/53-99
C1FSE9_CLOBJ/45-91
C1FT90_CLOBJ/269-315
C1FUI7_CLOBJ/17-63
C1HJD1_9ESCH/23-70
C1HZL5_NEIGO/21-68
C1I2P9_9CLOT/19-62
C1I720_9CLOT/17-63
C1I9N2_9CLOT/44-90
C1IUR7_ENTCL/27-74
C1KYR0_LISMC/25-71
C1M6V6_9ENTR/14-61
C1MAJ0_9ENTR/23-70
C1MEU7_9ENTR/45-91
C1MEV1_9ENTR/38-84
C1MF00_9ENTR/15-62
C1NCL9_9ESCH/23-70
C1NFD2_9ESCH/15-62
C1PC33_BACCO/41-88
C1PDM7_BACCO/17-63
C2BGP9_9FIRM/25-71
C2BGV7_9FIRM/314-359
C2CC73_VIBCH/12-59
C2CER1_VIBCH/30-76
C2CHA1_9FIRM/25-71
C2CK49_9FIRM/314-360
C2CN51_CORST/28-74
C2CSN4_CORST/20-66
C2CSY5_CORST/20-66
C2D183_LACBR/18-64
C2D4V1_LACBR/73-119
C2DAW4_ENTFA/26-72
C2DG82_ENTFA/23-72
C2DX35_ECOLX/23-70
C2E4H6_LACJO/17-64
C2EGK3_9LACO/27-77
C2EGQ4_9LACO/35-81
C2EHL8_9LACO/36-85
C2ENT4_9LACO/24-70
C2EPH0_9LACO/18-65
C2ER61_9LACO/29-75
C2EUW0_9LACO/20-68
C2FAS1_LACPA/45-91
C2FCQ5_LACPA/27-77
C2FD31_LACPA/23-73
C2FRT7_9SPHI/25-72
C2FX99_9SPHI/42-89
C2FXM2_9SPHI/25-72
C2G219_9SPHI/42-89
C2G224_9SPHI/25-72
C2G243_9SPHI/43-90
C2GF31_9CORY/124-171
C2GIT6_9CORY/20-66
C2GK70_9CORY/7-53
C2GKA3_9CORY/53-99
C2GM18_LACRE/28-74
C2GPE2_LACRE/15-61
C2GPE6_LACRE/15-61
C2GPF4_LACRE/44-91
C2GRP7_LACRE/20-68
C2GRR0_LACRE/3-49
C2H380_ENTFA/26-72
C2H6M3_ENTFA/23-72
C2H728_ENTFC/26-72
C2HBF3_ENTFC/24-73
C2HCL8_ENTFC/40-86
C2HKI5_LACAC/45-91
C2HL56_LACAC/14-61
C2HV20_VIBCH/30-76
C2HWP1_VIBCH/12-59
C2HZL4_VIBCH/23-70
C2HZR7_VIBCH/33-80
C2I1G2_VIBCH/30-76
C2I303_VIBCH/14-61
C2IHA2_VIBCH/12-59
C2IJR6_VIBCH/30-76
C2INX9_VIBCH/30-76
C2IW35_VIBCH/12-59
C2IXY9_VIBCH/30-76
C2J9E6_VIBCH/12-59
C2JAG2_VIBCH/30-76
C2JLV6_ENTFA/26-72
C2JS42_ENTFA/23-72
C2JTI6_LACRH/45-91
C2JYG0_LACRH/1-24
C2JZV3_LACRH/46-77
C2KGX2_9LACO/17-64
C2KLS6_LEUMC/18-64
C2KR15_9ACTO/29-74
C2KXA0_9FIRM/46-92
C2L0T5_9FIRM/90-136
C2LDT8_PROMI/3-43
C2LIP8_PROMI/33-79
C2LJ46_PROMI/12-59
C2LZT3_STAHO/28-77
C2M131_STAHO/41-88
C2MFZ2_BACCE/48-94
C2MJP1_BACCE/1-41
C2MJP5_BACCE/20-66
C2MM95_BACCE/259-304
C2MMP7_BACCE/17-64
C2MP64_BACCE/43-90
C2MSE4_BACCE/16-62
C2MSP5_BACCE/6-52
C2MW35_BACCE/48-94
C2MZT2_BACCE/23-68
C2N2J5_BACCE/259-304
C2N2R7_BACCE/1-37
C2N311_BACCE/24-71
C2N3W9_BACCE/29-78
C2N7S4_BACCE/26-68
C2N870_BACCE/10-56
C2N8J0_BACCE/6-52
C2NAI4_BACCE/18-65
C2NCV3_BACCE/48-94
C2NJ75_BACCE/276-321
C2NJS4_BACCE/17-64
C2NNC0_BACCE/28-75
C2NRC6_BACCE/2-37
C2NU36_BACCE/48-94
C2NV29_BACCE/18-65
C2P038_BACCE/259-304
C2P0N7_BACCE/17-64
C2P1J9_BACCE/29-78
C2P5G0_BACCE/10-56
C2P5R4_BACCE/6-52
C2P7P2_BACCE/1-29
C2PA80_BACCE/48-94
C2PDK6_BACCE/42-84
C2PGI6_BACCE/259-304
C2PGY2_BACCE/26-68
C2PH06_BACCE/17-64
C2PI16_BACCE/29-78
C2PM84_BACCE/6-52
C2PR52_BACCE/48-94
C2PVQ9_BACCE/26-68
C2PX85_BACCE/276-321
C2PXL8_BACCE/17-64
C2PXX9_BACCE/23-70
C2Q2S1_BACCE/5-52
C2Q546_BACCE/26-68
C2Q5D2_BACCE/26-68
C2Q5T7_BACCE/28-74
C2Q771_BACCE/48-94
C2QEQ5_BACCE/29-78
C2QIX7_BACCE/10-56
C2QJ71_BACCE/6-52
C2QKU4_BACCE/17-64
C2QKV3_BACCE/27-74
C2QL71_BACCE/26-72
C2QN84_BACCE/48-94
C2QUN8_BACCE/259-304
C2QV78_BACCE/17-64
C2QW37_BACCE/26-75
C2QYS7_BACCE/28-75
C2QZY3_BACCE/16-62
C2R081_BACCE/6-52
C2R3C9_BACCE/48-94
C2R731_BACCE/23-68
C2R9N9_BACCE/259-304
C2R9Y7_BACCE/1-37
C2RAB9_BACCE/17-64
C2RB34_BACCE/29-78
C2REX2_BACCE/10-56
C2RF81_BACCE/6-52
C2RIB3_BACCE/48-94
C2RPL4_BACCE/259-304
C2RPX5_BACCE/1-37
C2RQ58_BACCE/17-64
C2RQZ6_BACCE/29-78
C2RUR7_BACCE/10-56
C2RV17_BACCE/6-52
C2RYW1_BACCE/48-94
C2RYX7_BACCE/1-40
C2S536_BACCE/259-304
C2S5N3_BACCE/17-64
C2S6I0_BACCE/29-78
C2SAL3_BACCE/16-62
C2SAW4_BACCE/6-52
C2SD23_BACCE/26-68
C2SFA4_BACCE/48-94
C2SJW0_BACCE/26-68
C2SKI6_BACCE/38-80
C2SLV8_BACCE/276-321
C2SM82_BACCE/1-21
C2SN28_BACCE/29-78
C2SS41_BACCE/5-52
C2SW54_BACCE/48-94
C2T031_BACCE/23-68
C2T2J9_BACCE/259-304
C2T2U5_BACCE/1-37
C2T3U7_BACCE/29-78
C2T7N2_BACCE/10-56
C2T7Y3_BACCE/6-52
C2T9Z2_BACCE/17-64
C2TBP7_BACCE/48-94
C2TI38_BACCE/276-321
C2TIM3_BACCE/17-64
C2TJI6_BACCE/29-78
C2TMP8_BACCE/20-66
C2TNN2_BACCE/6-52
C2TR45_BACCE/26-72
C2TSK5_BACCE/48-94
C2TVV8_BACCE/27-74
C2TVW3_BACCE/20-66
C2TWB4_BACCE/23-68
C2TZJ3_BACCE/1-35
C2U0E4_BACCE/29-78
C2U0G1_BACCE/26-68
C2U472_BACCE/10-56
C2U4H7_BACCE/6-52
C2U6Y4_BACCE/43-85
C2U7F8_BACCE/17-64
C2U7S6_BACCE/26-73
C2U968_BACCE/48-94
C2UFE3_BACCE/259-304
C2UFQ1_BACCE/1-37
C2UFX3_BACCE/17-64
C2UGQ7_BACCE/29-78
C2UKR7_BACCE/10-56
C2UL14_BACCE/6-52
C2UNQ9_BACCE/26-72
C2UP39_BACCE/1-39
C2UQQ4_BACCE/48-94
C2UU97_BACCE/23-68
C2UX98_BACCE/1-37
C2UXB0_BACCE/17-64
C2UY75_BACCE/29-78
C2UY87_BACCE/26-68
C2V271_BACCE/10-56
C2V2H0_BACCE/6-52
C2V4J3_BACCE/21-68
C2V4K5_BACCE/17-64
C2V741_BACCE/48-94
C2VB17_BACCE/23-68
C2VBZ7_BACCE/1-39
C2VDX4_BACCE/1-35
C2VEQ5_BACCE/29-78
C2VES3_BACCE/28-70
C2VIJ8_BACCE/10-56
C2VIV3_BACCE/6-52
C2VKG7_BACCE/18-64
C2VLG6_BACCE/27-74
C2VLH1_BACCE/20-66
C2VLN2_BACCE/17-64
C2VMD8_BACCE/17-64
C2VNW2_BACCE/48-94
C2VVA5_BACCE/276-321
C2VVS4_BACCE/17-64
C2VWL6_BACCE/26-75
C2VZD5_BACCE/28-75
C2VZI5_BACCE/1-38
C2W0M0_BACCE/10-56
C2W3Z1_BACCE/48-94
C2W6U5_BACCE/27-74
C2W7A0_BACCE/35-80
C2W964_BACCE/276-321
C2W9L3_BACCE/20-67
C2WDL1_BACCE/10-56
C2WDV9_BACCE/5-52
C2WG18_BACCE/1-21
C2WGQ0_BACCE/1-32
C2WGT6_BACCE/26-68
C2WHT2_BACCE/48-94
C2WLB7_BACCE/23-68
C2WNZ9_BACCE/259-304
C2WQI0_BACCE/29-78
C2WUN7_BACCE/6-52
C2WWY2_BACCE/17-64
C2WXH7_BACCE/10-56
C2X0I1_BACCE/17-64
C2X129_BACCE/23-70
C2X165_BACCE/29-78
C2X178_BACCE/26-68
C2X3S1_BACCE/6-52
C2X4R9_BACCE/43-84
C2X722_BACCE/48-94
C2XD31_BACCE/259-304
C2XH81_BACCE/28-75
C2XID2_BACCE/10-56
C2XIP1_BACCE/6-52
C2XKJ3_BACCE/17-64
C2XKS1_BACCE/29-78
C2XMD0_BACCE/26-68
C2XP99_BACCE/48-94
C2XTU6_BACCE/26-68
C2XUD0_BACCE/24-66
C2XVN1_BACCE/260-305
C2XVW6_BACCE/1-37
C2XW04_BACCE/1-21
C2XWV5_BACCE/29-78
C2XXI8_BACCE/40-87
C2Y151_BACCE/6-52
C2Y2P2_BACCE/26-68
C2Y2T2_BACCE/25-71
C2Y2U8_BACCE/23-70
C2Y3Z8_BACCE/31-73
C2Y5X4_BACCE/48-94
C2YC04_BACCE/111-156
C2YCA0_BACCE/1-37
C2YCH6_BACCE/17-64
C2YDB6_BACCE/29-78
C2YH27_BACCE/10-56
C2YHD5_BACCE/6-52
C2YLW4_BACCE/48-94
C2YT45_BACCE/259-304
C2YTN6_BACCE/87-134
C2YUD9_BACCE/29-78
C2YX09_BACCE/28-75
C2YY65_BACCE/16-62
C2YYG7_BACCE/6-52
C2Z317_BACCE/48-94
C2Z7U7_BACCE/28-70
C2Z9G4_BACCE/259-304
C2ZA11_BACCE/1-21
C2ZAP8_BACCE/1-39
C2ZBB8_BACCE/40-87
C2ZER0_BACCE/6-52
C2ZI58_BACCE/123-166
C2ZJL6_BACCE/48-94
C2ZPE5_BACCE/26-68
C2ZR58_BACCE/276-321
C2ZRI1_BACCE/1-21
C2ZSA6_BACCE/1-39
C2ZSV1_BACCE/40-87
C2ZWA8_BACCE/6-52
C2ZZH2_BACCE/123-166
C3A179_BACMY/48-94
C3A5N9_BACMY/26-68
C3A7G4_BACMY/276-321
C3A7V8_BACMY/17-64
C3A8R7_BACMY/29-78
C3A9B9_BACMY/40-87
C3ACR0_BACMY/5-52
C3AFH8_BACMY/16-63
C3AHE9_BACMY/48-94
C3AMM2_BACMY/276-321
C3AS70_BACMY/16-62
C3ASH0_BACMY/5-52
C3AZA7_BACMY/48-94
C3B2Y2_BACMY/17-64
C3B4S3_BACMY/276-321
C3B9M0_BACMY/16-62
C3B9S7_BACMY/5-52
C3BDI0_BACMY/26-71
C3BFU1_9BACI/48-94
C3BJG5_9BACI/40-85
C3BLK1_9BACI/276-321
C3BRW9_9BACI/5-52
C3BXJ6_BACTU/48-94
C3C411_BACTU/259-304
C3C4E8_BACTU/17-64
C3C4L6_BACTU/15-60
C3C5D1_BACTU/26-75
C3C8E3_BACTU/28-75
C3C9K0_BACTU/16-62
C3C9V3_BACTU/6-52
C3CDX0_BACTU/48-94
C3CHR1_BACTU/23-68
C3CK91_BACTU/259-304
C3CKK2_BACTU/1-37
C3CKQ3_BACTU/17-64
C3CLJ9_BACTU/29-78
C3CQS2_BACTU/10-56
C3CR77_BACTU/6-52
C3CSP9_BACTU/26-68
C3CWW0_BACTU/48-94
C3D0L5_BACTU/23-68
C3D393_BACTU/259-304
C3D3I3_BACTU/1-37
C3D3Q8_BACTU/1-21
C3D4M7_BACTU/29-78
C3D8R4_BACTU/10-56
C3D923_BACTU/6-52
C3DAI4_BACTU/231-277
C3DCH3_BACTU/26-68
C3DDE6_BACTU/1-43
C3DF42_BACTS/48-94
C3DLB3_BACTS/259-304
C3DLL1_BACTS/1-37
C3DLU8_BACTS/17-64
C3DMJ4_BACTS/29-78
C3DRX5_BACTS/16-62
C3DS90_BACTS/6-52
C3DUL9_BACTS/3-45
C3DW17_BACTS/26-68
C3DYW1_BACTU/48-94
C3E4W2_BACTU/259-304
C3E590_BACTU/1-37
C3E5G7_BACTU/17-64
C3E694_BACTU/29-78
C3EA55_BACTU/10-56
C3EC27_BACTU/1-41
C3ECC1_BACTU/1-29
C3EG12_BACTK/48-94
C3EJP7_BACTK/23-68
C3EKP1_BACTK/26-68
C3EM65_BACTK/259-304
C3EMG1_BACTK/1-37
C3EMN5_BACTK/1-21
C3ENI0_BACTK/29-78
C3EPZ9_BACTK/1-40
C3ES82_BACTK/10-56
C3ESJ1_BACTK/6-52
C3EV97_BACTK/29-79
C3EWV2_BACTU/48-94
C3F347_BACTU/276-321
C3F3Q1_BACTU/17-64
C3F4M4_BACTU/29-78
C3F7H5_BACTU/28-75
C3F916_BACTU/6-52
C3FCF8_BACTU/26-68
C3FFE7_BACTB/48-94
C3FLQ6_BACTB/259-304
C3FM01_BACTB/1-37
C3FM53_BACTB/17-64
C3FN21_BACTB/29-78
C3FS73_BACTB/10-56
C3FSF4_BACTB/6-52
C3FV37_BACTB/26-68
C3FW28_BACTB/231-277
C3FY89_BACTU/48-94
C3G4F2_BACTU/276-321
C3G596_BACTU/17-64
C3G5Z2_BACTU/26-75
C3GA30_BACTU/6-52
C3GED3_BACTU/48-94
C3GKE5_BACTU/276-321
C3GKZ8_BACTU/17-64
C3GLW0_BACTU/29-78
C3GQW8_BACTU/6-52
C3GTW9_BACTU/1-32
C3GWB1_BACTU/48-94
C3H2F3_BACTU/259-304
C3H2Q8_BACTU/1-37
C3H313_BACTU/24-71
C3H410_BACTU/29-78
C3H7W5_BACTU/16-62
C3H867_BACTU/6-52
C3H9Y6_BACTU/13-55
C3HA99_BACTU/26-68
C3HDM6_BACTU/48-94
C3HK19_BACTU/276-321
C3HKL1_BACTU/17-64
C3HLK4_BACTU/29-78
C3HP79_BACTU/28-75
C3HQN8_BACTU/6-52
C3HSR7_BACTU/26-68
C3HVM3_BACTU/48-94
C3HZA1_BACTU/1-36
C3I2C1_BACTU/276-321
C3I2M6_BACTU/1-37
C3I2V9_BACTU/17-64
C3I3X0_BACTU/29-78
C3I7U6_BACTU/10-56
C3I886_BACTU/6-52
C3I9P8_BACTU/18-65
C3IA11_BACTU/3-49
C3ICS5_BACTU/18-65
C3IEP1_BACTU/48-94
C3IFM2_BACTU/18-65
C3IID9_BACTU/23-68
C3IKU4_BACTU/258-303
C3IL39_BACTU/1-37
C3ILA1_BACTU/1-21
C3IM39_BACTU/29-78
C3IQX9_BACTU/16-62
C3IR88_BACTU/6-52
C3IU84_BACTU/16-63
C3IVJ3_BACTU/1-42
C3IW24_BACTU/3-49
C3JJ16_RHOER/38-86
C3JKW9_RHOER/29-75
C3JNV4_RHOER/40-86
C3JS36_RHOER/51-97
C3JSB0_RHOER/31-77
C3JSC4_RHOER/33-81
C3L088_CLOB6/45-91
C3L1F7_CLOB6/269-315
C3L1R7_CLOB6/17-63
C3L4V3_BACAC/26-68
C3L6V5_BACAC/28-75
C3LAB7_BACAC/29-78
C3LC94_BACAC/6-52
C3LDJ8_BACAC/17-64
C3LEX2_BACAC/276-321
C3LGG8_BACAC/48-94
C3LST3_VIBCM/30-76
C3LTW6_VIBCM/12-59
C3LXY9_VIBC3/3-49
C3MEQ3_RHISN/21-67
C3MG55_RHISN/24-70
C3MIL0_RHISN/38-84
C3MJ02_SULIL/20-66
C3MMK6_SULIL/17-64
C3MNE1_SULIL/15-59
C3MQG2_SULIL/24-69
C3MT43_SULIM/17-64
C3MTK0_SULIM/15-59
C3MW40_SULIM/24-69
C3MXN1_SULIM/22-68
C3MYC0_SULIM/20-66
C3MZP9_SULIA/20-66
C3N321_SULIA/17-64
C3N3V4_SULIA/15-59
C3N683_SULIA/24-69
C3NBY3_SULIY/17-64
C3ND61_SULIY/15-59
C3NEN9_SULIY/24-69
C3NF89_SULIN/20-66
C3NFE1_SULIN/17-64
C3NG79_SULIN/15-59
C3NH05_SULIN/24-69
C3NRU2_VIBCJ/12-59
C3NTY1_VIBCJ/30-76
C3NZ89_BACAA/26-68
C3NZH2_BACAA/48-94
C3NZU1_BACAA/276-321
C3P104_BACAA/17-64
C3P3V7_BACAA/29-78
C3P9B1_BACAA/28-75
C3PDJ2_BACAA/6-52
C3PHT9_CORA7/25-71
C3PI09_CORA7/41-90
C3PKW2_CORA7/20-66
C3RJE1_9FIRM/18-64
C3RMI4_9FIRM/17-66
C3RQI8_9FIRM/35-81
C3SNV7_ECOLX/15-62
C3SYD7_ECOLX/23-70
C3WG31_FUSMR/16-62
C3WKN0_9FUSO/48-94
C3WSJ6_9FUSO/45-91
C3WY19_9FUSO/45-91
C3X2I9_OXAFO/21-67
C3X3Y1_OXAFO/27-73
C3XL94_9HELI/37-83
C3XLI0_9HELI/13-61
C4F9M3_9ACTN/49-95
C4FC88_9ACTN/148-195
C4FI52_9AQUI/31-77
C4FKQ5_9AQUI/15-61
C4FN00_9FIRM/18-64
C4FSG9_9FIRM/20-66
C4FVM9_9FIRM/54-101
C4FXF9_9FIRM/40-87
C4FY76_9FIRM/19-65
C4G2N5_ABIDE/41-87
C4GAQ5_9FIRM/23-69
C4H9S4_YERPE/15-62
C4HBY7_YERPE/15-62
C4HZI7_YERPE/15-62
C4IEN3_CLOBU/46-92
C4IGI7_CLOBU/17-63
C4IR93_BRUAB/26-72
C4ISD1_BRUAB/26-72
C4IVW4_BRUAB/26-71
C4KEU1_SULIK/17-64
C4KFN0_SULIK/15-59
C4KHP6_SULIK/24-69
C4KIY0_SULIK/20-66
C4L214_EXISA/27-74
C4L2F1_EXISA/40-87
C4L6C6_EXISA/16-62
C4LHB8_CORK4/45-92
C4LK16_CORK4/20-66
C4LKI8_CORK4/33-81
C4RDT6_9ACTO/31-77
C4RIR6_9ACTO/41-90
C4RKE1_9ACTO/29-73
C4RLC0_9ACTO/42-91
C4RLZ6_9ACTO/23-69
C4RNR7_9ACTO/22-68
C4RWK4_YERBE/4-39
C4SAC9_YERMO/1-30
C4SFC9_YERMO/5-39
C4SGF5_YERMO/28-74
C4SKU6_YERFR/28-74
C4SZ57_YERIN/46-93
C4T7H1_YERIN/17-63
C4TVU9_YERKR/1-30
C4TWU5_YERKR/28-74
C4U3V6_YERAL/18-65
C4UAH3_YERAL/28-74
C4UIH5_YERRU/37-83
C4UJN3_YERRU/24-71
C4UXX8_YERRO/33-79
C4V2P8_9FIRM/26-73
C4VSY8_9LACO/14-61
C4W826_STAWA/15-61
C4WDF6_STAWA/28-77
C4WF87_9RHIZ/42-88
C4WFK6_9RHIZ/26-72
C4WYX9_KLEPN/14-61
C4XCC8_KLEPN/23-70
C4XMA0_DESMR/13-59
C4XMA2_DESMR/18-64
C4XQV0_DESMR/17-63
C4Z1R4_EUBE2/42-88
C4Z7H5_EUBE2/15-61
C4Z7W5_EUBE2/15-61
C4ZI58_EUBR3/47-93
C4ZPA6_THASP/28-74
C4ZW49_ECOBW/15-62
C4ZYR9_ECOBW/23-70
C5A3X7_THEGJ/51-97
C5A544_THEGJ/14-60
C5A6K1_THEGJ/62-108
C5AHI6_BURGB/29-75
C5AS91_METEA/39-85
C5ASC3_METEA/28-75
C5ASH6_METEA/40-86
C5AWI9_METEA/28-75
C5AY09_METEA/28-75
C5AZM0_METEA/15-61
C5B5S7_METEA/28-75
C5BA29_EDWI9/21-67
C5BEF3_EDWI9/26-73
C5BHL4_EDWI9/26-72
C5BIL3_TERTT/26-73
C5BNB8_TERTT/33-81
C5BTQ3_TERTT/24-70
C5BXC7_BEUC1/24-70
C5BXM4_BEUC1/43-92
C5BXM7_BEUC1/50-99
C5C0D8_BEUC1/9-55
C5C2B4_BEUC1/32-77
C5C748_MICLC/20-66
C5CAJ2_MICLC/44-91
C5CEM1_KOSOT/13-59
C5CEW2_KOSOT/277-322
C5CEW3_KOSOT/273-319
C5CHH2_KOSOT/288-333
C5D131_VARPS/31-77
C5D240_GEOSW/41-88
C5D2B9_GEOSW/38-85
C5D600_GEOSW/26-72
C5D603_GEOSW/41-88
C5D8Z8_GEOSW/27-73
C5E7X5_BIFLI/40-86
C5EMB4_9FIRM/48-84
C5ERX3_9FIRM/44-90
C5EYH0_9HELI/16-67
C5EYS7_9HELI/37-83
C5F653_LACPA/34-80
C5F830_LACPA/23-73
C5F8A7_LACPA/27-77
C5N266_STAA3/41-88
C5NY70_9BACL/46-92
C5Q4B6_STAAU/41-88
C5Q5Z0_STAEP/41-88
C5QAY8_STAEP/15-61
C5QAZ1_STAEP/28-77
C5QCU9_STAEP/34-80
C5QQX6_STAEP/15-61
C5QQY1_STAEP/28-77
C5QQZ9_STAEP/41-88
C5QTT7_STAEP/34-80
C5QUT7_STAEP/15-60
C5QYD9_STAEP/28-77
C5QYE2_STAEP/3-49
C5QYW5_STAEP/41-88
C5RAM6_WEIPA/14-60
C5S0J8_9PAST/21-68
C5TJW3_NEIFL/15-61
C5USP8_CLOBO/17-62
C5USW2_CLOBO/46-92
C5UTA4_CLOBO/12-58
C5UYT5_CLOBO/13-59
C5VR61_CLOBO/46-91
C5VYR1_STRSE/12-58
C5W7Y3_ECOBB/23-70
C5WA76_ECOBB/15-62
C5WJL8_STRDG/51-98
C5ZVB5_9HELI/34-80
C6A036_THESM/18-64
C6A328_THESM/242-284
C6A3X2_THESM/34-80
C6A4W4_THESM/18-64
C6AEK9_BARGA/21-65
C6AS92_RHILS/21-67
C6AT80_RHILS/22-68
C6AY21_RHILS/34-80
C6B5N7_RHILS/28-74
C6BJ66_RALP1/37-83
C6BRW3_DESAD/17-63
C6BW57_DESAD/13-59
C6C114_DESAD/43-89
C6C1F5_DESAD/12-58
C6CL55_DICZE/15-62
C6CQF5_DICZE/29-75
C6CVU6_PAESJ/46-92
C6D099_PAESJ/25-73
C6D253_PAESJ/45-91
C6D3N7_PAESJ/17-63
C6D3V7_PAESJ/19-65
C6D8J2_PAESJ/28-74
C6DED6_PECCP/27-74
C6DLR3_MYCTK/40-89
C6DLR5_MYCTK/41-90
C6DNI5_MYCTK/47-93
C6DNQ6_MYCTK/57-103
C6DQ32_MYCTK/65-111
C6DQ93_MYCTK/20-66
C6DVD2_MYCTK/27-73
C6E759_GEOSM/13-60
C6E9I5_GEOSM/18-64
C6EEI3_ECOBD/15-62
C6EJV8_ECOBD/23-70
C6GN97_STRSX/12-58
C6GV86_STRS4/12-58
C6HXG1_9BACT/24-70
C6IVB4_9BACL/15-61
C6J120_9BACL/47-93
C6J2D8_9BACL/43-90
C6J2E4_9BACL/20-66
C6J3V4_9BACL/26-72
C6J5C8_9BACL/234-280
C6J6R7_9BACL/45-91
C6J8F3_9FIRM/43-89
C6J9H1_9FIRM/44-90
C6JBD7_9FIRM/3-43
C6JFS1_9FIRM/44-90
C6JQW6_FUSVA/17-62
C6LC78_9FIRM/46-92
C6LD57_9FIRM/15-61
C6LE45_9FIRM/46-78
C6M3K2_NEISI/15-61
C6NXC1_9GAMM/23-69
C6PRG9_9CLOT/39-85
C6PSR0_9CLOT/292-338
C6PZ15_9CLOT/16-62
C6PZ25_9CLOT/17-63
C6Q2J2_9CLOT/36-70
C6Q2T2_9CLOT/45-91
C6R389_9MICC/11-57
C6R4I7_9MICC/20-66
C6R6E0_9CORY/22-68
C6RBB6_9CORY/43-92
C6RC46_9CORY/20-66
C6RM09_ACIRA/27-73
C6RMA4_ACIRA/26-72
C6RNL0_ACIRA/12-59
C6RRC9_ACIRA/12-59
C6RTU9_VIBCH/30-76
C6RYG4_VIBCH/12-59
C6SBZ6_NEIME/15-61
C6SL05_NEIME/15-61
C6SU93_STRMN/19-61
C6UC22_ECOBR/23-70
C6UGM8_ECOBR/15-62
C6URK2_ECO5T/23-70
C6UWK0_ECO5T/15-62
C6VIR0_LACPJ/16-63
C6VKB3_LACPJ/23-71
C6VKI5_LACPJ/20-66
C6VN19_LACPJ/23-71
C6W7Y9_ACTMD/43-90
C6W8E3_ACTMD/31-75
C6W9V4_ACTMD/39-88
C6WB18_ACTMD/7-53
C6WE17_ACTMD/9-59
C6WIP7_ACTMD/32-78
C6WIQ0_ACTMD/34-80
C6WRG2_ACTMD/42-88
C6WTQ8_METML/23-70
C6WUX0_METML/27-73
C6XE53_METSD/26-72
C6XM38_HIRBI/19-66
C6XMD0_HIRBI/18-64
C6XMM7_HIRBI/22-68
C6XMS4_HIRBI/35-81
C6YBQ5_VIBCH/32-79
C6YKE3_VIBCH/38-84
C6YPJ9_FRATT/15-61
C6YRE1_FRATT/22-67
C6YSE6_9GAMM/15-61
C6YUW6_9GAMM/17-62
C6YWB1_9GAMM/13-59
C7BK48_PHOAA/12-59
C7C870_METED/28-75
C7CBJ3_METED/29-76
C7CBN2_METED/39-85
C7CDH4_METED/30-76
C7CHN1_METED/28-75
C7CRK0_ENTFA/23-72
C7CV71_ENTFA/26-72
C7CZP8_ENTFA/23-72
C7D1M6_ENTFA/26-72
C7D508_ENTFA/15-61
C7D510_ENTFA/15-61
C7DH53_9EURY/5-50
C7DHI6_9EURY/6-51
C7GFJ5_9FIRM/44-90
C7H162_9FIRM/37-83
C7H1I4_9FIRM/38-84
C7HAA2_9FIRM/32-78
C7HIJ4_CLOTM/43-89
C7HIR4_CLOTM/12-58
C7HTH6_9FIRM/18-64
C7HUK3_9FIRM/35-81
C7HV70_9FIRM/11-58
C7HWH7_9FIRM/28-74
C7IQE6_THEET/21-67
C7IQY4_THEET/18-65
C7IU09_THEET/46-92
C7IUP6_THEET/46-92
C7LD44_BRUMC/20-66
C7LDH9_BRUMC/26-72
C7LHZ6_BRUMC/10-55
C7LQI4_DESBD/12-57
C7LTU1_DESBD/40-86
C7LUA4_DESBD/13-59
C7LXF4_DESBD/26-72
C7LZE6_ACIFD/29-75
C7M055_ACIFD/33-80
C7M1C2_ACIFD/48-97
C7M2N3_ACIFD/29-75
C7M9T7_BRAFD/30-76
C7MB55_BRAFD/26-72
C7MES8_BRAFD/24-70
C7MET5_BRAFD/20-66
C7MLA4_CRYCD/49-96
C7MQB6_SACVD/59-105
C7MSP9_SACVD/29-71
C7MSS3_SACVD/39-88
C7MV29_SACVD/26-72
C7N045_SACVD/41-88
C7N3R0_SLAHD/47-94
C7N4B9_SLAHD/23-66
C7NCG9_LEPBD/25-71
C7NDS2_LEPBD/46-92
C7NGC3_KYTSD/20-66
C7NGD0_KYTSD/23-69
C7NGD5_KYTSD/32-78
C7NHY5_KYTSD/39-85
C7NMG1_HALUD/39-85
C7NRQ0_HALUD/22-69
C7NRZ1_HALUD/12-58
C7NXP7_HALMD/77-123
C7NYS3_HALMD/51-97
C7P0D1_HALMD/15-60
C7P323_HALMD/12-58
C7P4A4_HALMD/64-112
C7P6U6_METFA/15-61
C7P743_METFA/38-84
C7P8G7_METFA/333-381
C7P9H5_METFA/16-63
C7PMV8_CHIPD/15-62
C7Q095_CATAD/39-88
C7Q0A0_CATAD/44-93
C7Q0A1_CATAD/24-72
C7Q6T0_CATAD/12-58
C7Q9D1_CATAD/44-93
C7Q9D5_CATAD/32-81
C7QDQ0_CATAD/37-83
C7QJF7_CATAD/28-73
C7QKI9_CATAD/266-307
C7QKX8_CYAP0/52-98
C7QML6_CYAP0/25-71
C7QNU3_CYAP0/41-87
C7R057_JONDD/33-78
C7R1S3_JONDD/36-83
C7R1X1_JONDD/20-66
C7RBY0_KANKD/12-59
C7RE18_ANAPD/25-71
C7REC4_ANAPD/314-360
C7RF39_ANAPD/18-64
C7RFZ0_ANAPD/17-63
C7RT77_ACCPU/26-72
C7T8T8_LACRG/34-80
C7TE72_LACRG/46-77
C7TFI9_LACRL/34-80
C7TKX5_LACRL/46-77
C7U633_ENTFA/23-72
C7U7Q5_ENTFA/26-72
C7UBJ0_ENTFA/26-72
C7UFM3_ENTFA/23-72
C7UHN8_ENTFA/1-32
C7UHP0_ENTFA/15-61
C7UHP7_ENTFA/46-92
C7UM90_ENTFA/3-52
C7UN02_ENTFA/26-72
C7UX10_ENTFA/26-72
C7UYD7_ENTFA/23-72
C7V2L7_ENTFA/23-72
C7V3I8_ENTFA/26-72
C7V7F4_ENTFA/23-72
C7VAK2_ENTFA/26-72
C7VJ00_ENTFA/26-72
C7VKE1_ENTFA/23-72
C7VSI9_ENTFA/23-72
C7VTY9_ENTFA/26-72
C7W0G6_ENTFA/23-72
C7W114_ENTFA/26-72
C7W8I1_ENTFA/23-72
C7WC07_ENTFA/15-61
C7WC09_ENTFA/15-61
C7WC46_ENTFA/26-72
C7WE69_ENTFA/26-72
C7WET3_ENTFA/23-72
C7WQN0_ENTFA/15-61
C7WQN2_ENTFA/15-61
C7WQS0_ENTFA/26-72
C7WUE3_ENTFA/23-72
C7WYG3_ENTFA/23-72
C7X031_ENTFA/26-72
C7XK96_9LACO/14-61
C7XRB6_9FUSO/45-91
C7XX99_9LACO/4-50
C7XXS7_9LACO/24-70
C7Y4G1_9LACO/14-61
C7YCB0_ENTFA/26-72
C7YGN4_ENTFA/23-72
C7ZXZ4_STAAU/26-72
C7ZY86_STAAU/15-61
C7ZZ67_STAAU/41-88
C8A521_STAAU/26-72
C8A5T6_STAAU/15-61
C8A5U4_STAAU/41-88
C8ACZ8_STAAU/26-72
C8AE39_STAAU/41-88
C8AE54_STAAU/21-67
C8AJ80_STAAU/26-72
C8AKW3_STAAU/15-61
C8AKX1_STAAU/41-88
C8AT13_STAAU/26-72
C8ATA8_STAAU/15-61
C8ATB6_STAAU/41-88
C8JUG6_LISMO/25-71
C8K4D1_LISMO/25-71
C8K6H6_LISMO/40-87
C8K6R6_LISMO/13-48
C8KED0_LISMO/25-71
C8KPF7_STAAU/15-61
C8KW49_STAAU/15-61
C8KZD5_9PAST/21-68
C8L2U1_STAAU/26-72
C8L7Y7_STAAU/41-88
C8L8W1_STAAU/26-72
C8LH84_STAAU/26-72
C8LRF0_STAAU/26-72
C8LZ15_STAAU/41-88
C8M0G5_STAAU/26-72
C8M898_STAAU/26-72
C8MB29_STAAU/41-88
C8MB57_STAAU/15-61
C8MFM9_STAAU/26-72
C8ML40_STAAU/26-72
C8MMA8_STAAU/41-88
C8MX58_STAAU/26-72
C8N1H4_STAAU/26-72
C8N2G9_STAAU/41-88
C8N7V7_9GAMM/26-73
C8NFU2_9LACT/35-82
C8NIG9_9LACT/41-88
C8NIZ1_9LACT/51-98
C8NKQ9_COREF/21-67
C8NKR3_COREF/20-66
C8NMK2_COREF/165-215
C8NQE1_COREF/54-100
C8NRU6_COREF/20-66
C8P5C1_9LACO/24-70
C8P5I1_9LACO/17-63
C8P6Y6_9LACO/17-63
C8P6Y9_9LACO/44-91
C8P9G7_9LACO/18-64
C8PMD4_9SPIO/46-92
C8PP27_9SPIO/15-61
C8PXF7_9GAMM/16-63
C8PYJ0_9GAMM/39-85
C8Q0H0_9GAMM/12-59
C8RQ70_CORJE/20-66
C8SG46_9RHIZ/20-63
C8SMU7_9RHIZ/30-76
C8ST00_9RHIZ/17-62
C8SXW9_KLEPR/14-61
C8T8R8_KLEPR/23-70
C8TFR5_ECO26/23-70
C8TJT9_ECO26/15-62
C8TYC2_ECO10/15-62
C8U9A0_ECO10/23-70
C8UEM5_ECO1A/23-70
C8UHY0_ECO1A/15-62
C8VVD1_DESAS/11-57
C8VX22_DESAS/43-89
C8VZK6_DESAS/17-63
C8W0U6_DESAS/27-76
C8W3U4_DESAS/18-64
C8W806_ATOPD/45-91
C8WG01_ZYMMN/15-62
C8WHC3_EGGLE/58-104
C8WSS9_ALIAD/45-80
C8WVN6_ALIAD/42-88
C8X549_DESRD/44-90
C8X589_DESRD/12-58
C8XFI6_NAKMY/19-67
C8XIV0_NAKMY/44-94
C8ZJR5_STRSU/41-88
C8ZYD6_ENTGA/21-67
C9A0I9_ENTGA/16-63
C9A1P1_ENTGA/15-61
C9A5C1_ENTCA/18-63
C9A7H4_ENTCA/21-67
C9AEA2_ENTFC/24-73
C9AGQ0_ENTFC/21-67
C9ALY0_ENTFC/26-72
C9AN19_ENTFC/24-73
C9AT27_ENTFC/26-72
C9AT29_ENTFC/39-86
C9ATW8_ENTCA/15-60
C9AVL4_ENTCA/21-67
C9B436_ENTFC/26-72
C9B591_ENTFC/24-73
C9B9H5_ENTFC/39-86
C9B9H7_ENTFC/26-72
C9BE16_ENTFC/26-72
C9BMR9_ENTFC/1-32
C9BP94_ENTFC/26-72
C9BR24_ENTFC/39-86
C9BUE8_ENTFC/26-72
C9BWX1_ENTFC/1-32
C9C3K6_ENTFC/26-72
C9C5H2_ENTFC/1-32
C9C607_ENTFC/39-86
C9CE89_ENTFC/26-72
C9CEI0_ENTFC/1-32
C9CGP6_ENTFC/39-86
C9CIE6_ENTCA/15-60
C9CJA5_ENTCA/21-67
C9KL94_9FIRM/49-96
C9L4K3_RUMHA/16-62
C9LNU7_9FIRM/41-87
C9LYU2_9FIRM/40-86
C9M406_LACHE/17-64
C9M4M7_LACHE/26-72
C9M618_9BACT/28-74
C9N042_9FUSO/47-93
C9N0S7_9FUSO/25-71
C9NLT6_9VIBR/1-40
C9NMP8_9VIBR/22-68
C9NU77_9VIBR/35-85
C9P424_VIBME/12-59
C9P6Z8_VIBME/25-71
C9PAJ6_VIBFU/12-59
C9PIZ2_VIBFU/42-88
C9PKR1_VIBFU/22-68
C9Q4H9_9VIBR/12-59
C9Q8K9_9VIBR/17-63
C9QBT1_VIBOR/1-40
C9QCB4_VIBOR/22-68
C9QHE9_VIBOR/36-86
C9QVP6_ECOD1/15-62
C9R0X4_ECOD1/23-70
C9R9P0_AMMDK/18-64
C9R9T8_AMMDK/12-58
C9RDU5_METVM/15-61
C9REA8_METVM/333-381
C9RER6_METVM/16-63
C9RGZ1_METVM/24-70
C9RHS1_METVM/3-31
C9RNE6_FIBSS/27-72
C9RW11_GEOSY/20-66
C9RXP1_GEOSY/41-88
C9S139_GEOSY/26-72
C9T0Y8_9RHIZ/26-71
C9T7G3_9RHIZ/20-66
C9T8E0_9RHIZ/10-56
C9TA81_9RHIZ/26-71
C9TG66_9RHIZ/20-66
C9THL5_9RHIZ/10-56
C9TK84_9RHIZ/26-71
C9TQS5_9RHIZ/20-66
C9TXG8_9RHIZ/20-66
C9TY43_9RHIZ/26-72
C9U1D8_9RHIZ/26-71
C9U4R7_BRUAB/20-66
C9U548_BRUAB/26-72
C9UA17_BRUAB/26-71
C9UDS1_BRUAB/20-66
C9UE54_BRUAB/26-72
C9UJM8_BRUAB/26-71
C9UNA3_BRUAB/20-66
C9UNN6_BRUAB/26-72
C9UTM5_BRUAB/26-71
C9UZA3_BRUAB/20-66
C9UZN4_BRUAB/26-72
C9V2L8_BRUAB/26-71
C9V5X9_BRUNE/26-71
C9VBM9_BRUNE/20-66
C9VCE6_BRUNE/26-72
C9VF27_9RHIZ/26-71
C9VGZ5_9RHIZ/26-72
C9VLW0_9RHIZ/20-66
C9VQ75_BRUAB/26-71
C9VT33_BRUAB/20-66
C9VTB9_BRUAB/26-72
C9XEI8_SALTD/23-70
C9XJ89_CLODC/43-89
C9XQQ7_CLODC/13-59
C9XQT0_CLODC/28-76
C9XYJ6_CROTZ/35-82
C9Y5E3_CROTZ/29-76
C9Y5U6_CROTZ/34-81
C9YIC4_CLODR/43-89
C9YLY7_CLODR/13-59
C9YQU8_CLODR/28-76
C9YV76_STRSW/275-316
C9YY93_STRSW/17-63
C9YZ35_STRSW/44-92
C9Z006_STRSW/29-75
C9Z3W6_STRSW/37-85
CADC_BACPE/41-88
CADC_LACLA/40-87
CADC_LISIN/40-87
CADC_LISMO/40-87
CADC_STAAU/41-88
CADF_STAAU/40-87
CMTR_MYCBO/20-66
CMTR_MYCTU/20-66
CZRA_BACSU/31-77
D0AH05_ENTFC/26-72
D0ANL6_ENTFC/26-72
D0AU38_BRUAB/26-71
D0B0L5_BRUAB/20-66
D0B0Y3_BRUAB/26-72
D0B6V1_BRUME/26-71
D0B8H8_BRUME/20-66
D0B9K1_BRUME/26-72
D0BEW1_BRUSU/26-72
D0BF84_BRUSU/20-66
D0BH24_BRUSU/26-71
D0BJE9_9LACT/46-92
D0BLG8_9LACT/41-88
D0BTL7_9FUSO/45-91
D0BYU5_9GAMM/26-72
D0C0D7_9GAMM/13-60
D0C7U0_ACIBA/26-72
D0C843_ACIBA/13-60
D0CKW0_9SYNE/20-66
D0CPE9_9RHOB/12-59
D0CW94_9RHOB/34-79
D0CYI6_9RHOB/43-88
D0D4P8_9RHOB/36-81
D0DFG5_9LACO/14-61
D0DS88_LACFE/31-77
D0DTD5_LACFE/15-60
D0EP54_9BACI/17-64
D0GB65_BRUME/26-71
D0GDT0_BRUME/26-72
D0GE61_BRUME/20-66
D0GKF6_9FUSO/43-89
D0GR41_VIBMI/12-59
D0GSW7_VIBMI/17-63
D0H9N1_VIBCH/7-53
D0HAK2_VIBCH/12-59
D0HNG5_VIBCH/30-76
D0HPH0_VIBCH/12-59
D0I2H1_VIBCH/2-44
D0I812_VIBHO/17-63
D0I9T5_VIBHO/13-60
D0ID90_9VIBR/17-63
D0IFY6_9VIBR/12-59
D0J7R0_COMT2/34-80
D0JGR1_YERPD/15-62
D0JR75_YERP1/15-62
D0K612_STAAD/15-61
D0KLZ7_PECWW/27-74
D0KPD7_SULS9/17-64
D0KQK1_SULS9/15-59
D0KRQ1_SULS9/20-66
D0KT32_SULS9/24-69
D0KWP9_HALNC/20-66
D0KX41_HALNC/32-78
D0L0Y9_HALNC/19-66
D0L2X9_GORB4/41-89
D0L2Y5_GORB4/31-80
D0L7Y5_GORB4/30-76
D0L7Y8_GORB4/28-74
D0L809_GORB4/41-89
D0L815_GORB4/31-80
D0L824_GORB4/35-83
D0L844_GORB4/27-73
D0LBV7_GORB4/28-74
D0LBW7_GORB4/27-73
D0LEW7_GORB4/31-77
D0LPK6_HALO1/54-100
D0M546_VIBSE/12-59
D0M7F9_VIBSE/22-68
D0MDI3_RHOM4/22-69
D0MF84_RHOM4/21-67
D0MFW3_RHOM4/44-92
D0MIH1_RHOM4/46-93
D0P6F1_BRUSU/53-93
D0P6J7_BRUSU/26-71
D0P946_BRUSU/26-72
D0PE46_BRUSU/20-66
D0PFL2_BRUSU/26-71
D0PLF5_BRUSU/20-66
D0PLT5_BRUSU/26-72
D0R5Y9_LACJF/14-61
D0RDZ4_9RHIZ/26-71
D0RIU6_9RHIZ/20-66
D0RJZ4_9RHIZ/26-72
D0RXL5_9STRE/51-98
D0S363_ACICA/13-60
D0S3F7_ACICA/26-72
D0S8B0_ACIJO/16-63
D0S8L9_ACIJO/31-77
D0S9G2_ACIJO/26-72
D0SGP6_ACIJO/12-59
D0SJ13_ACIJU/26-72
D0SQ39_ACIJU/12-59
D0SW18_ACILW/27-73
D0SW30_ACILW/16-63
D0SWJ9_ACILW/26-72
D0T117_ACIRA/26-72
D0T3U3_ACIRA/33-80
D0T8M9_ACIRA/12-59
D0W318_NEICI/15-61
D0WHW8_9ACTN/295-340
D0WJH7_9ACTN/31-77
D0WU28_VIBAL/15-62
D0WY73_VIBAL/22-68
D0X1C1_VIBAL/21-67
D0X626_VIBHA/21-67
D0XB08_VIBHA/12-59
D0XBQ1_VIBHA/152-198
D0XDU4_VIBHA/22-68
D0YT58_9ACTO/13-58
D0YY99_LISDA/129-175
D0Z800_EDWTE/22-68
D0ZBM2_EDWTE/26-73
D0ZEU0_EDWTE/26-72
D0ZU21_SALT1/23-70
D1A229_THECD/22-71
D1ACS3_THECD/64-111
D1AHD3_SEBTE/13-59
D1AIZ7_SEBTE/18-64
D1AM35_SEBTE/27-73
D1AM39_SEBTE/13-59
D1B163_SULD5/41-87
D1B373_SULD5/13-60
D1B6U6_THEAS/23-69
D1BDR5_SANKS/20-66
D1BFA6_SANKS/38-87
D1BFA9_SANKS/37-86
D1BG40_SANKS/48-94
D1BPW7_VEIPT/18-64
D1BR28_VEIPT/20-66
D1BRT1_XYLCX/41-90
D1C3J0_SPHTD/23-69
D1C3J3_SPHTD/23-69
D1C6H3_SPHTD/25-71
D1C9C0_SPHTD/53-99
D1CB87_THET1/41-88
D1CCT0_THET1/47-93
D1CGV9_THET1/28-74
D1CII7_THET1/41-89
D1CIN9_THET1/25-71
D1CWA1_9RHIZ/17-63
D1CWN8_9RHIZ/26-72
D1D1G6_9RHIZ/26-71
D1D7P0_NEIGO/21-68
D1D8V1_NEIGO/21-68
D1DJR3_NEIGO/21-68
D1DRF8_NEIGO/21-68
D1DTR2_NEIGO/21-68
D1DZF4_NEIGO/21-68
D1EAY2_NEIGO/21-68
D1EC87_NEIGO/21-68
D1EIG3_9RHIZ/26-71
D1EN98_9RHIZ/20-66
D1ENM8_9RHIZ/26-72
D1EU44_BRUME/26-71
D1EWN7_BRUME/20-66
D1EX19_BRUME/26-72
D1F409_BRUME/26-71
D1F9W6_BRUME/20-66
D1FA97_BRUME/26-72
D1FCN1_9RHIZ/26-71
D1FJ28_9RHIZ/20-66
D1FJF7_9RHIZ/26-72
D1GF49_9VIRU/13-59
D1GFC0_9VIRU/11-58
D1GUI2_STAA0/40-87
D1GUY7_STAA0/41-88
D1GV00_STAA0/41-88
D1JAR6_9ARCH/4-50
D1JCF7_9ARCH/18-63
D1N2C1_9BACT/221-262
D1N4W1_9BACT/21-67
D1NLA9_CLOTM/43-89
D1NMR9_CLOTM/12-58
D1P468_9ENTR/30-76
D1PP09_9FIRM/48-94
D1PQL7_9FIRM/39-85
D1QDH0_STAAU/26-72
D1QIC2_STAAU/26-72
D1QYA2_STAAU/26-72
D1R3S8_STAAU/41-88
D1REX4_LEGLO/20-65
D1RPI1_SEROD/22-68
D1RSR9_SEROD/15-62
D1TR96_YERPE/15-62
D1VVQ0_9FIRM/39-85
D1WIY2_STAEP/41-88
D1WJB0_STAEP/15-61
D1WJB3_STAEP/28-77
D1WJG6_STAEP/41-88
D1WP24_STAEP/27-73
D1XFZ2_9ACTO/29-76
D1XSR0_9ACTO/43-92
D1Y295_9BACT/12-58
D1Y2Q8_9BACT/46-91
D1Y7Q9_9BACT/39-85
D1Y912_PROAC/21-65
D1YC16_PROAC/28-74
D1YLT1_9LACO/14-61
D1YNC2_9FIRM/20-66
D1YPB8_9FIRM/18-64
D1YVC9_METPS/26-72
D1YW18_METPS/74-120
D1YWC4_METPS/42-88
D1YWD7_METPS/40-86
D1YYC1_METPS/47-93
D1Z2A3_METPS/19-65
D1Z2G4_METPS/12-58
D2AHL5_SHIF2/23-70
D2AN17_FRATE/15-61
D2API3_FRATE/22-67
D2B1R0_STRRD/35-84
D2B1R3_STRRD/24-73
D2B8F7_STRRD/34-83
D2B8H2_STRRD/20-66
D2BC24_STRRD/250-291
D2BCR3_STRRD/45-92
D2BKP2_LACLK/16-62
D2BSZ6_DICD5/29-75
D2C297_DICD5/15-62
D2C519_THENR/12-58
D2C828_THENR/41-87
D2EF20_9EURY/35-80
D2EF69_9EURY/8-49
D2EFM7_9EURY/14-60
D2EH66_PEDAC/23-73
D2EH96_PEDAC/23-71
D2EMA5_9STRE/41-88
D2EQH7_9STRE/41-88
D2F834_STAAU/26-72
D2FA99_STAAU/15-61
D2FAA7_STAAU/41-88
D2FE76_STAAU/26-72
D2FHR7_STAAU/15-61
D2FHS3_STAAU/40-87
D2FMU9_STAAU/26-72
D2FQZ0_STAAU/15-61
D2FR02_STAAU/22-69
D2FWB4_STAAU/26-72
D2FYN3_STAAU/15-61
D2FYP1_STAAU/41-88
D2G1D8_STAAU/26-72
D2G611_STAAU/41-88
D2G7P2_STAAU/15-61
D2G7R7_STAAU/40-87
D2GA85_STAAU/26-72
D2GE55_STAAU/15-61
D2GE77_STAAU/40-87
D2GHB6_STAAU/26-72
D2GPN3_STAAU/15-61
D2GPR1_STAAU/40-87
D2GSG5_STAAU/26-72
D2J5V2_9STAP/28-76
D2J607_STAAU/41-88
D2J615_STAAU/15-61
D2J6I3_STAAU/41-88
D2J6R8_STAAU/40-87
D2J6S3_STAAU/15-61
D2J731_STAAU/15-61
D2J743_STAAU/41-88
D2J7V6_STAAU/41-88
D2JBE0_ENTFC/39-86
D2JC18_STAEP/41-88
D2JC31_STAEP/41-88
D2JC95_STAEP/6-52
D2JCD2_STAEP/41-88
D2JCI9_STAEP/41-88
D2JCY6_STAEP/41-88
D2JD99_STAAU/41-88
D2JDM4_9STAP/41-88
D2JDV1_STAAU/41-88
D2JL29_STAAU/15-61
D2L8S8_9DELT/13-57
D2L9V0_9DELT/17-63
D2MNZ9_9FIRM/34-79
D2NLI0_ECOS5/23-69
D2NRB2_ROTMD/22-68
D2NYG0_LISM1/25-71
D2P382_LISM1/40-87
D2P9T4_LISM2/25-71
D2PCG1_SULID/24-69
D2PE07_SULID/20-66
D2PHV3_SULID/17-64
D2PIQ7_SULID/15-59
D2PIT4_SULID/148-189
D2PL15_KRIFD/10-56
D2PLH8_KRIFD/253-298
D2PPM6_KRIFD/51-97
D2PQ16_KRIFD/40-87
D2PQ32_KRIFD/263-308
D2QV67_SPILD/43-90
D2QVS2_SPILD/188-237
D2R1C2_PIRSD/33-79
D2R8A0_PIRSD/74-120
D2R962_PIRSD/39-86
D2RDD6_ARCPA/2-47
D2RE71_ARCPA/24-70
D2RE73_ARCPA/15-63
D2RFX3_ARCPA/3-49
D2RHV0_ARCPA/12-58
D2RJ16_ACIFV/12-58
D2RJE5_ACIFV/39-85
D2RLF3_ACIFV/16-62
D2RNV8_ACIFV/16-62
D2RP18_ACIFV/15-61
D2RW97_HALTV/12-58
D2RWR0_HALTV/76-123
D2RWW7_HALTV/9-54
D2S4W1_GEOOG/34-80
D2S5L2_GEOOG/41-90
D2S6R8_GEOOG/9-55
D2S802_GEOOG/31-77
D2TIG9_CITRI/8-43
D2TM56_CITRI/23-70
D2U3B0_9ENTR/21-68
D2U960_XANAP/25-71
D2UDY1_XANAP/15-61
D2UN48_STAAU/26-72
D2UQ34_STAAU/15-61
D2UQ58_STAAU/40-87
D2UT31_STAAU/26-72
D2YBQ6_VIBMI/22-68
D2YFY5_VIBMI/16-63
D2YKZ6_VIBMI/22-68
D2YQ16_VIBMI/16-63
D2Z7S3_9BACT/7-53
D2ZAA4_9ENTR/13-60
D2ZJE2_9ENTR/23-70
D2ZNN5_METSM/23-69
D2ZPA8_METSM/42-88
D2ZPC6_METSM/51-97
D2ZQ55_METSM/21-65
D2ZQ57_METSM/33-79
D2ZR52_METSM/16-61
D2ZYN4_NEIMU/29-75
D3A866_NEISU/15-61
D3AEA7_9CLOT/28-76
D3AF57_9CLOT/59-92
D3AG13_9CLOT/52-98
D3APB4_9CLOT/17-63
D3CRX1_9ACTO/20-66
D3CWR3_9ACTO/67-116
D3D436_9ACTO/20-66
D3DFU1_HYDTT/22-67
D3DK69_HYDTT/15-61
D3DYR4_METRM/30-76
D3E0R3_METRM/25-71
D3E3S3_METRM/52-98
D3E5V2_GEOS4/23-69
D3E5V4_GEOS4/16-62
D3E7B3_GEOS4/18-64
D3E835_GEOS4/49-95
D3E987_GEOS4/224-269
D3EAI8_GEOS4/10-56
D3EFQ0_GEOS4/24-72
D3EID7_GEOS4/228-274
D3EIR1_GEOS4/23-69
D3EIT5_GEOS4/16-62
D3EJL6_GEOS4/287-332
D3EKJ9_GEOS4/26-72
D3EQW3_UCYNA/44-90
D3EXG6_STAA4/15-61
D3F8F5_CONWI/45-93
D3FBF8_CONWI/48-94
D3FCA0_CONWI/45-91
D3FDH2_CONWI/5-51
D3FF85_CONWI/11-57
D3FP33_CAMJI/13-60
D3FQ66_BACPE/43-90
D3FV81_BACPE/272-318
D3FW41_BACPE/15-61
D3FW72_BACPE/22-68
D3FW73_BACPE/28-75
D3G0Y7_BACPE/41-88
D3H0T8_ECO44/15-62
D3H4S6_ECO44/23-70
D3H6B3_STRM6/41-88
D3HI30_STRG3/28-74
D3HS97_LEGLN/20-65
D3KKX2_LISMO/25-71
D3L0L2_9BACT/43-89
D3L7V5_OENOE/25-71
D3LG21_ENTFC/26-72
D3LL25_MICLU/49-96
D3LNB6_MICLU/20-66
D3LQ22_MICLU/20-66
D3LQ26_MICLU/19-65
D3LUI4_9FIRM/44-90
D3M131_9ACTO/67-116
D3M395_9ACTO/20-66
D3M3B1_9ACTO/13-59
D3MDA4_PROAC/21-65
D3MG88_PROAC/28-74
D3MIR9_PROAC/21-65
D3ML62_PROAC/28-74
D3MQK2_9FIRM/55-101
D3NT27_AZOS1/24-70
D3P408_AZOS1/22-68
D3P8T9_DEFDS/17-61
D3PA27_DEFDS/301-343
D3PAE1_DEFDS/16-62
D3PAR7_DEFDS/18-64
D3PCE3_DEFDS/19-65
D3PE88_DEFDS/11-58
D3PKQ5_MEIRD/6-52
D3PUX9_STANL/32-78
D3PUY5_STANL/22-68
D3PUY8_STANL/21-68
D3PUZ4_STANL/26-74
D3PUZ7_STANL/29-75
D3PV01_STANL/21-67
D3PVH2_STANL/26-74
D3PVH9_STANL/21-67
D3PWI4_STANL/5-42
D3PXF7_STANL/40-87
D3PXG5_STANL/21-67
D3PY27_STANL/266-308
D3PZH6_STANL/15-61
D3Q0K9_STANL/6-52
D3Q3D0_STANL/29-75
D3Q3D1_STANL/26-74
D3Q4H3_STANL/228-257
D3Q4U4_STANL/17-64
D3Q5H4_STANL/39-88
D3Q6W3_STANL/16-62
D3QEC7_STALH/41-88
D3QFQ4_STALH/15-61
D3QGG1_STALH/28-77
D3QPL8_ECOCB/23-70
D3QUC9_ECOCB/15-62
D3R0Q4_CLOB3/21-67
D3R0R0_CLOB3/68-114
D3RHK8_KLEVT/14-61
D3RJJ8_KLEVT/23-70
D3RQM8_ALLVD/28-74
D3RRL5_ALLVD/43-89
D3RTF4_ALLVD/15-62
D3RXM7_FERPA/16-58
D3RY43_FERPA/15-61
D3RYH1_FERPA/15-61
D3S1U5_FERPA/12-58
D3S1U7_FERPA/41-87
D3S2H1_FERPA/13-59
D3S2H5_FERPA/45-91
D3S4S6_METSF/82-128
D3S5G4_METSF/333-381
D3S6N1_METSF/15-61
D3S7S5_METSF/16-63
D3S8Q1_METSF/25-71
D3S8R1_METSF/6-52
D3SAQ0_THISK/14-61
D3SFP1_THISK/23-69
D3SJ53_DEHSG/13-58
D3STM5_NATMM/9-54
D3T0Q0_NATMM/12-58
D3T516_THEIA/46-92
D3T6F4_THEIA/12-58
D3T898_THEIA/18-65
D3TB53_ACIB4/18-64
D3URV8_LISSS/25-71
D3VND2_STRPY/41-88
D4BBB3_9ENTR/13-60
D4BHH1_9ENTR/23-70
D4C0I0_PRORE/29-75
D4C0U9_PRORE/12-59
D4CCI0_9CLOT/36-71
D4CHL0_9CLOT/77-123
D4CPW1_9FIRM/50-96
D4CTB6_9FUSO/48-94
D4DU70_NEIEG/16-62
D4E4P3_SEROD/15-62
D4EIM1_ENTFA/39-86
D4EJE2_ENTFA/26-72
D4EMU8_ENTFA/23-72
D4EV77_ENTFA/26-72
D4EY53_ENTFA/39-86
D4EYS7_ENTFA/23-72
D4F868_EDWTA/26-73
D4FHE9_9LACO/14-61
D4FHP3_STAEP/27-73
D4FL42_STAEP/41-88
D4FLN0_STAEP/28-77
D4FLN3_STAEP/3-49
D4FXJ4_BACNA/31-77
D4G442_BACNA/1-40
D4G562_BACNA/23-69
D4G5M6_BACNA/17-63
D4GEF6_PANAM/15-62
D4GS91_HALVD/16-61
D4GTN0_HALVD/15-61
D4GTU6_HALVD/12-58
D4GUS7_HALVD/18-64
D4GVN6_HALVD/20-65
D4GVR8_HALVD/8-45
D4GVV2_HALVD/13-58
D4H288_DENA2/16-62
D4H371_DENA2/41-86
D4H3P4_DENA2/17-62
D4H6Q7_DENA2/13-59
D4HE37_PROAS/28-74
D4HEQ1_PROAS/21-65
D4IY79_BUTFI/28-67
D4J0W0_BUTFI/43-89
D4J4E2_9FIRM/43-89
D4J9I8_9FIRM/60-106
D4JET4_9FIRM/45-76
D4JHS5_9FIRM/47-93
D4JUF2_9FIRM/56-102
D4K1T4_9FIRM/43-89
D4K2H7_9FIRM/37-83
D4K7D6_9FIRM/43-89
D4KAZ4_9FIRM/36-82
D4L6Z3_9FIRM/30-76
D4LEB1_9FIRM/43-89
D4LN90_9FIRM/27-73
D4LQX9_9FIRM/45-91
D4LZQ1_9FIRM/43-89
D4LZQ5_9FIRM/15-61
D4M231_9FIRM/41-87
D4M3R7_9FIRM/39-85
D4M7J0_9BACT/39-84
D4MCR6_9ENTE/19-65
D4MGB1_9ENTE/23-72
D4ML65_9FIRM/56-102
D4MSK6_9FIRM/77-123
D4MVH9_9FIRM/46-92
D4MXU4_9FIRM/15-61
D4MXU8_9FIRM/43-89
D4PMR7_LISMO/25-71
D4PQR6_LISMO/40-87
D4PXK6_LISMO/25-71
D4Q414_LISMO/25-71
D4QKQ8_ENTFC/21-67
D4QLI1_ENTFC/24-73
D4QQA2_ENTFC/39-86
D4QU41_ENTFC/21-67
D4QV10_ENTFC/24-73
D4QY24_ENTFC/21-67
D4RBZ8_ENTFC/21-67
D4RFY0_ENTFC/21-67
D4RGS2_ENTFC/39-86
D4RIR3_ENTFC/26-72
D4RTH4_ENTFC/21-67
D4RZ68_9FIRM/44-89
D4S6F5_9FIRM/26-73
D4SML7_ENTFC/21-67
D4SNB1_ENTFC/39-86
D4SR64_9XANT/15-61
D4T5M1_9XANT/15-61
D4TFE1_9NOST/21-67
D4TUB1_9NOST/21-67
D4U202_9ACTO/20-66
D4U849_STAAU/15-61
D4UA92_STAAU/41-88
D4UE54_STAAU/15-61
D4UID6_STAAU/41-88
D4V0Q5_ENTFA/19-65
D4V0Y7_ENTFA/15-61
D4V0Y9_ENTFA/15-61
D4V2R8_ENTFA/23-72
D4VVA8_ENTFC/24-73
D4VWE4_ENTFC/39-86
D4VWE7_ENTFC/26-72
D4VXA0_ENTFC/21-67
D4W3K5_9FIRM/16-61
D4W829_9FIRM/11-57
D4W8X3_9FIRM/39-85
D4X4R3_9BURK/29-75
D4XMP3_ACIHA/12-59
D4XQ33_ACIHA/26-72
D4Y487_BACTR/15-61
D4Y5B3_BACTR/38-85
D4Y9X4_BACTR/26-72
D4YB56_BACTR/20-66
D4YGH6_9LACT/32-78
D4YIY1_9LACT/26-72
D4YJ80_9LACT/26-72
D4YK35_9MICO/15-61
D4YLE2_9MICO/30-76
D4YND4_9MICO/20-66
D4YPB2_9MICO/28-74
D4YPR7_9MICO/51-97
D4ZDA7_SHEVD/30-76
D4ZEQ9_SHEVD/12-59
D4ZH20_SHEVD/22-69
D4ZTC0_SPIPL/21-67
D4ZYK8_SPIPL/42-88
D4ZYS4_SPIPL/40-86
D5A4B1_SPIPL/8-55
D5AJ45_STRGZ/12-58
D5AT91_RHOCB/47-93
D5AVK0_RHOCB/16-63
D5AVK5_RHOCB/11-58
D5B2T7_YERPZ/15-62
D5B9L0_ZUNPS/10-57
D5BF42_ZUNPS/25-72
D5BJ58_ZUNPS/42-89
D5BUU6_NITHN/22-69
D5BYQ4_NITHN/29-75
D5CDS3_ENTCC/15-62
D5CDT9_ENTCC/29-75
D5CGA4_ENTCC/27-74
D5CKF0_ENTCC/14-61
D5CNE7_SIDLE/24-70
D5CYF8_ECOKI/23-70
D5D9M6_BACMD/26-72
D5DC83_BACMD/15-61
D5DDS9_BACMD/21-67
D5DFE8_BACMD/21-67
D5DH12_BACMD/40-87
D5DK58_BACMD/26-75
D5DNR8_BACMQ/21-67
D5DNR9_BACMQ/23-70
D5DPM7_BACMQ/21-67
D5DR18_BACMQ/21-67
D5DX94_BACMQ/40-87
D5DXP4_BACMQ/26-72
D5E3M4_BACMQ/15-61
D5E6K2_METMS/20-64
D5E6K8_METMS/24-70
D5E6L1_METMS/15-61
D5E741_METMS/12-58
D5E837_METMS/37-83
D5E8D7_METMS/178-222
D5EAJ6_METMS/42-88
D5EBU6_METMS/22-67
D5ECC8_AMICL/18-64
D5EIW7_CORAD/15-61
D5EIZ6_CORAD/13-59
D5EK32_CORAD/12-58
D5EKV9_CORAD/65-103
D5EKW5_CORAD/24-75
D5GZP2_LACCS/17-64
D5H4U2_SALRM/46-92
D5HHU6_9FIRM/31-77
D5HJ28_9FIRM/1-21
D5MEK8_9BACT/21-67
D5MXX6_BACSU/30-76
D5N4B9_BACSU/23-69
D5N4P3_BACSU/21-67
D5N8P1_9BURK/29-75
D5NI65_9BURK/45-91
D5NNL2_9BURK/23-69
D5NRC9_9BURK/29-75
D5NVN6_CORAM/40-89
D5NX34_CORAM/20-66
D5NYH3_CORAM/20-66
D5NYI7_CORAM/20-66
D5NYJ1_CORAM/25-71
D5NYY8_CORAM/32-68
D5P032_CORAM/32-78
D5P296_9MYCO/20-66
D5P3B3_9MYCO/33-80
D5P4G0_9MYCO/49-98
D5P4G3_9MYCO/20-66
D5P6P1_9MYCO/1-33
D5P7Q2_9MYCO/83-129
D5P7Y9_9MYCO/18-64
D5P9A4_9MYCO/15-61
D5Q711_CLODI/13-59
D5Q820_CLODI/28-77
D5Q9M2_CLODI/43-89
D5QGL9_GLUHA/27-73
D5QL89_METTR/60-104
D5QMM3_METTR/23-69
D5QSS8_METTR/22-68
D5RDZ9_FUSNN/45-91
D5RJH4_9PROT/22-68
D5RLA7_9PROT/13-59
D5RS82_9PROT/22-68
D5RUR9_CLODI/28-77
D5RYV1_CLODI/13-59
D5S4B2_CLODI/43-89
D5SAB1_STRPA/19-65
D5SWJ4_PLAL2/18-64
D5SYS9_PLAL2/36-83
D5SZJ3_LEUKI/25-71
D5SZL8_LEUKI/25-71
D5T2M7_LEUKI/17-63
D5TA01_LEGP2/1-37
D5TBZ8_LEGP2/20-65
D5TM05_BACT1/10-56
D5TN21_BACT1/6-52
D5TPI9_BACT1/48-94
D5TPW0_BACT1/276-321
D5TR59_BACT1/1-21
D5TT67_BACT1/26-75
D5TXE6_BACT1/23-68
D5TZB0_BACT1/20-66
D5TZB9_BACT1/14-61
D5U235_THEAM/62-109
D5U3P3_BRAM5/16-62
D5U6T8_BRAM5/47-93
D5UCL9_CELFN/47-96
D5UE48_CELFN/43-92
D5UE52_CELFN/50-99
D5UE53_CELFN/27-73
D5UH63_CELFN/20-66
D5UH98_CELFN/50-99
D5UHA2_CELFN/43-92
D5UHR4_CELFN/22-68
D5UHW1_CELFN/27-73
D5USS1_TSUPD/45-91
D5UUP9_TSUPD/266-306
D5V235_ARCNC/13-59
D5VF12_CAUST/28-74
D5VG11_CAUST/14-60
D5VQC2_METIM/30-69
D5VQZ2_METIM/336-384
D5VSE2_METIM/15-61
D5VUC6_METIM/18-65
D5VUR7_CLOB2/17-63
D5W389_CLOB2/45-91
D5W402_CLOB2/269-315
D5WQS0_BACT2/15-61
D5WR46_BACT2/31-78
D5WS06_BACT2/25-71
D5WUW2_BACT2/28-74
D5WZI9_THIK1/48-93
D5WZM2_THIK1/31-77
D5X083_THIK1/43-89
D5X463_THIK1/38-84
D5XB05_THEPJ/45-91
D5XB12_THEPJ/18-64
D5XB18_THEPJ/18-64
D5XB32_THEPJ/13-59
D5XFN0_MYCMR/31-77
D5XNP9_MYCTU/32-78
D5XPI4_MYCTU/19-57
D5XRB9_MYCTU/27-73
D5XVC7_MYCTU/57-103
D5XW52_MYCTU/1-39
D5XW98_MYCTU/16-62
D5XWU3_MYCTU/1-34
D5Y1F6_MYCTU/27-73
D5Y646_MYCTU/57-103
D5Y6I8_MYCTU/20-66
D5Y6N2_MYCTU/16-62
D5Y7B9_MYCTU/41-90
D5Y7C1_MYCTU/40-89
D5Y9Z8_MYCTU/32-77
D5YBV2_MYCTU/27-73
D5YGH1_MYCTU/20-66
D5YGL3_MYCTU/16-62
D5YHI4_MYCTU/57-103
D5YKN6_MYCTU/41-90
D5YKN8_MYCTU/40-89
D5YLJ6_MYCTU/32-78
D5YPC2_MYCTU/27-64
D5YTJ7_MYCTU/44-90
D5YTP2_MYCTU/20-66
D5YTX0_MYCTU/57-103
D5YV62_MYCTU/41-90
D5YV64_MYCTU/40-89
D5YY18_MYCTU/47-93
D5Z163_MYCTU/29-75
D5Z4P7_MYCTU/16-62
D5Z5N1_MYCTU/57-103
D5Z6H1_MYCTU/41-90
D5Z6H3_MYCTU/40-89
D5ZAX0_MYCTU/32-78
D5ZDN2_MYCTU/27-73
D5ZGT1_MYCTU/57-103
D5ZII9_MYCTU/7-35
D5ZIN8_MYCTU/16-62
D5ZJG7_MYCTU/41-90
D5ZJG9_MYCTU/40-89
D5ZMU1_MYCTU/32-78
D5ZNI4_9ACTO/29-76
D5ZUA7_9ACTO/46-94
D5ZV82_9ACTO/31-77
D6A5F5_9ACTO/20-66
D6AAL8_9ACTO/43-92
D6AB86_STRFL/35-83
D6AGZ3_STRFL/46-95
D6AQ67_STRFL/17-64
D6ARN5_STRFL/20-66
D6ATV8_STRFL/47-95
D6AVQ1_9ACTO/17-63
D6B9N8_9ACTO/48-97
D6BDF3_9FUSO/45-91
D6CMH7_THIS3/40-86
D6CPA8_THIS3/43-89
D6CPT5_THIS3/33-79
D6CVH1_THIS3/38-84
D6DM78_CLOSC/77-123
D6DUT0_ENTCL/13-60
D6E3J4_9FIRM/47-93
D6E6V8_9ACTN/57-103
D6E980_9ACTN/29-77
D6EKJ3_STRLI/17-63
D6EPD0_STRLI/48-96
D6ER42_STRLI/35-81
D6EWV4_STRLI/20-66
D6F298_MYCTU/27-73
D6FIR8_MYCTU/57-103
D6FJL5_MYCTU/41-90
D6FJL7_MYCTU/40-89
D6FMT4_MYCTU/41-90
D6FMT6_MYCTU/40-89
D6FNS1_MYCTU/27-73
D6FUE3_MYCTU/32-78
D6FVL9_MYCTU/20-66
D6FVR2_MYCTU/65-111
D6FXV5_MYCTU/57-103
D6GI03_9ENTR/23-70
D6GIW3_9ENTR/14-61
D6GSD0_FILAD/83-129
D6GVA3_9EURY/14-59
D6H0X8_STAAU/26-72
D6H4U8_STAAU/15-61
D6H4V6_STAAU/41-88
D6HBJ4_NEIGO/21-68
D6HHX3_STAAU/26-72
D6HJ12_STAAU/15-61
D6HJ20_STAAU/41-88
D6HN95_9FIRM/43-89
D6HR44_9FIRM/17-63
D6HZY2_ECOLX/23-70
D6I2H6_ECOLX/15-62
D6ICA0_ECOLX/23-70
D6IU08_ECOLX/23-70
D6IVR8_ECOLX/15-62
D6J1I1_STAAU/26-72
D6J4X9_STAAU/15-61
D6J4Y7_STAAU/41-88
D6JE07_ECOLX/23-70
D6JGF0_ECOLX/15-62
D6JNL8_NEIGO/21-68
D6JPZ7_ACIG3/26-72
D6JQ87_ACIG3/13-60
D6JVY4_ACIG3/12-59
D6K8X9_9ACTO/39-87
D6KAE8_9ACTO/24-71
D6KJE9_9FIRM/18-64
D6KL59_9FIRM/20-66
D6KPS2_9FIRM/18-64
D6KRA8_9FIRM/48-94
D6KVV9_SCAIO/24-70
D6KVW3_SCAIO/290-336
D6LD78_9FUSO/45-91
D6LFT8_9FUSO/15-61
D6LH84_9FUSO/48-94
D6LPC9_9RHIZ/20-66
D6LQ38_9RHIZ/26-72
D6LSL4_9RHIZ/26-71
D6LVQ7_STAAU/15-61
D6LW78_STAAU/40-87
D6LYX4_STAAU/15-61
D6S7R1_PEPMA/240-287
D6S9C8_PEPMA/58-104
D6SG94_STAAU/40-87
D6SGB9_STAAU/15-61
D6SMJ8_9DELT/243-287
D6SPK7_9DELT/12-58
D6SSJ1_9DELT/13-59
D6SSP3_9DELT/13-60
D6T5R3_STAAU/15-61
D6TAF4_STAAU/41-88
D6TER6_9CHLR/50-96
D6TG02_9CHLR/48-94
D6TGR4_9CHLR/16-63
D6TIN5_9CHLR/39-85
D6TL72_9CHLR/67-114
D6TNB8_9CHLR/10-56
D6TP25_9CHLR/35-90
D6TQ13_9CHLR/36-82
D6TS35_9CHLR/21-67
D6TST9_9CHLR/40-86
D6TY78_9CHLR/33-79
D6U1U0_9CHLR/52-98
D6U674_9CHLR/18-64
D6U9E2_STAAU/15-61
D6UD64_STAAU/41-88
D6ULY1_9BACT/24-70
D6UTG9_9BACT/16-63
D6V125_9BRAD/34-80
D6V9F2_9BRAD/36-83
D6XWM8_BACIE/41-88
D6XY52_BACIE/18-64
D6Y3P6_THEBD/46-95
D6Y4A9_THEBD/40-89
D6Y4B8_THEBD/19-65
D6Y5G0_THEBD/26-73
D6Z0R0_DESAT/20-67
D6Z428_DESAT/31-77
D6Z6D7_DESAT/18-64
D6Z8J9_SEGRD/57-103
D6ZHU4_MOBCV/9-54
D7A2F5_STAND/20-66
D7A6S9_STAND/30-76
D7A6T2_STAND/20-66
D7ADW2_GEOSK/13-60
D7ANB3_THEM3/18-65
D7ASE9_THEM3/46-92
D7AX99_NOCDD/23-69
D7BFG1_MEISD/45-91
D7BHK0_MEISD/17-63
D7BKR4_ARCHD/19-66
D7BKR9_ARCHD/30-76
D7BQ75_STRBB/23-72
D7BQ96_STRBB/233-274
D7BR57_STRBB/23-69
D7C097_STRBB/35-81
D7C8A4_STRBB/1-32
D7CBJ6_STRBB/20-66
D7CE02_STRBB/268-309
D7CE76_STRBB/34-80
D7CGT7_STRBB/10-56
D7CJH9_SYNLT/14-60
D7CLJ4_SYNLT/44-90
D7CY63_TRURR/49-95
D7CYT2_GEOSC/26-72
D7D2A5_GEOSC/41-88
D7D4K3_GEOSC/20-66
D7D910_STAHD/43-90
D7D980_STAHD/57-103
D7DQI7_METV3/56-102
D7DQK8_METV3/19-66
D7DSC4_METV3/124-170
D7DU40_METV3/16-61
D7DV94_METV3/334-382
D7DV95_METV3/19-66
D7E2J7_NOSA0/21-67
D7E7U1_METEZ/39-85
D7EA22_METEZ/39-82
D7EA52_METEZ/16-62
D7EAF2_METEZ/175-221
D7EAJ0_METEZ/43-89
D7EB32_METEZ/12-58
D7EBQ4_METEZ/16-62
D7EBV5_METEZ/13-59
D7ENV8_MYCTU/27-73
D7ES82_MYCTU/20-66
D7ESC3_MYCTU/16-62
D7ET76_MYCTU/57-103
D7EUY9_MYCTU/41-90
D7EUZ1_MYCTU/40-89
D7EX56_MYCTU/32-78
D7GEN7_PROFC/14-58
D7GGR2_PROFC/20-66
D7GHQ5_PROFC/28-75
D7GIV0_PROFC/29-74
D7GR54_9FIRM/48-94
D7GS02_9FIRM/23-78
D7GZH1_BRUAB/20-66
D7GZU5_BRUAB/26-72
D7H4F2_BRUAB/26-71
D7H7R8_VIBCH/32-79
D7HD60_VIBCH/38-84
D7HKP5_VIBCH/32-79
D7HRQ0_VIBCH/38-84
D7JSJ0_ECOLX/23-70
D7JUX7_ECOLX/15-62
D7N3E5_9NEIS/15-61
D7N823_9FIRM/39-85
D7N913_9FIRM/21-68
D7PCH2_LISMO/40-87
D7UJG2_LISMO/25-71
D7UMS0_LISMO/40-87
D7UW72_LISGR/37-83
D7V0Z9_LISGR/16-62
D7V6X6_9LACO/17-64
D7VAJ2_LACPL/23-71
D7VD45_LACPL/29-75
D7VDA2_LACPL/23-71
D7VDT4_LACPL/21-68
D7VNN6_9SPHI/42-89
D7VNY7_9SPHI/25-72
D7VT52_9SPHI/42-89
D7VZY6_9FLAO/43-90
D7W025_9FLAO/25-72
D7W0M4_9FLAO/42-89
D7W5M2_9FLAO/25-72
D7W8Y1_9FLAO/42-89
D7W8Y8_9FLAO/25-72
D7W9Q3_9CORY/32-78
D7WCN6_9CORY/9-55
D7WDI1_9CORY/30-76
D7WDT3_9CORY/20-66
D7WDU7_9CORY/20-66
D7WE17_9CORY/27-73
D7WGH3_BACCE/29-78
D7WJT5_BACCE/17-64
D7WLS2_9BACI/274-320
D7WND9_9BACI/39-86
D7WNE6_9BACI/15-61
D7WNF8_9BACI/18-63
D7WV09_9BACI/15-61
D7WV37_9BACI/18-63
D7WXP9_9BACI/38-85
D7X043_9BACI/35-81
D7X832_ECOLX/23-70
D7X8D6_ECOLX/15-62
D7XUP9_ECOLX/23-70
D7XW11_ECOLX/15-62
D7XYS4_ECOLX/15-62
D7XZG2_ECOLX/23-70
D7Y0N3_ECOLX/29-75
D7YB04_ECOLX/15-62
D7YEP2_ECOLX/23-70
D7YQA1_ECOLX/15-62
D7Z1W4_ECOLX/23-70
D7Z9U9_ECOLX/23-70
D7ZBV4_ECOLX/15-62
D7ZTD9_ECOLX/15-62
D7ZVH8_ECOLX/23-70
D8A0T7_ECOLX/29-75
D8A8J6_ECOLX/15-62
D8AGK2_ECOLX/23-70
D8AP30_ECOLX/23-70
D8ATX5_ECOLX/15-62
D8B5C8_ECOLX/15-62
D8B5M9_ECOLX/23-70
D8BL22_ECOLX/23-70
D8BZV5_ECOLX/23-70
D8C2H4_ECOLX/15-62
D8C6I2_ECOLX/1-40
D8CJ89_ECOLX/23-70
D8DCD0_COMTE/34-80
D8E7S2_ECOLX/15-62
D8EHE9_ECOLX/15-62
D8EIM3_ECOLX/23-70
D8F1Y4_9DELT/49-95
D8FCR7_9DELT/13-59
D8FJF9_9FIRM/39-85
D8FQ03_LACDE/19-66
D8G3D4_9CYAN/21-67
D8G4D4_9CYAN/299-347
D8G739_9CYAN/37-83
D8G8M2_9CYAN/59-105
D8G9M9_9CYAN/21-67
D8G9Z5_LACCZ/23-73
D8GA73_LACCZ/27-77
D8GBG3_LACCZ/34-80
D8GKU3_CLOLD/45-91
D8GPC3_CLOLD/19-66
D8GPC6_CLOLD/16-62
D8GTH9_CLOLD/17-63
D8H0F1_BACAI/10-56
D8H0V3_BACAI/48-94
D8H1G9_BACAI/6-52
D8H2A6_BACAI/276-321
D8H3M5_BACAI/17-64
D8H4J2_BACAI/18-63
D8H6D8_BACAI/26-75
D8HAK9_BACAI/26-68
D8HC76_STAAF/15-61
D8HWB4_AMYMU/10-56
D8I092_AMYMU/44-90
D8I0S6_AMYMU/19-67
D8I0S9_AMYMU/37-86
D8I352_AMYMU/259-300
D8I5M1_AMYMU/14-60
D8I9L7_AMYMU/251-297
D8IAA7_BRAP9/49-95
D8IAW8_BRAP9/16-62
D8IV76_HERSS/33-79
D8J3C9_HALJB/15-61
D8J5X3_HALJB/14-58
D8J9C8_HALJB/19-64
D8JAF3_HALJB/12-58
D8JAM5_HALJB/55-103
D8JAM6_HALJB/44-92
D8JCH7_HALJB/15-61
D8JL39_ACISD/26-72
D8JLR3_ACISD/13-60
D8JT17_HYPDA/42-88
D8JT35_HYPDA/42-88
D8JZ04_HYPDA/20-66
D8K2Q5_DEHLB/13-59
D8KHK5_LACLN/16-62
D8KIJ3_LACLN/15-61
D8KMS1_CORPF/33-80
D8KP00_CORPF/50-96
D8KPF4_CORPF/29-75
D8MHG5_LEUGT/18-64
D8MHY7_LEUGT/22-68
D8MJA8_ERWBE/15-62
D8P7N2_9BACT/27-73
D8P7P2_9BACT/26-72
D8URL9_9MICC/11-57
D9P3X2_ACTPL/20-66
D9PAU6_ACTPL/20-66
D9PRB1_PEPMA/47-93
D9PUS1_METTM/41-87
D9PVA3_METTM/118-164
D9PXD4_METTM/42-88
D9PYE8_METTM/21-67
D9PYK9_METTM/21-67
D9PYU0_METTM/35-80
D9Q362_ACIS3/25-71
D9Q3T3_CORP1/50-96
D9Q498_CORP1/29-75
D9Q8I1_CORP1/33-80
D9QAJ0_CORP2/33-80
D9QBQ8_CORP2/50-96
D9QC68_CORP2/29-75
D9QK42_BRESC/17-63
D9QLW6_BRESC/22-68
D9QQ45_ACEAZ/45-91
D9QT17_ACEAZ/18-64
D9QT23_ACEAZ/23-68
D9QT26_ACEAZ/16-63
D9QT29_ACEAZ/21-71
D9QVF4_ACEAZ/16-62
D9R0X3_CLOSW/53-90
D9R3P2_CLOSW/17-64
D9R5R1_CLOSW/16-62
D9R5W4_CLOSW/18-64
D9R8C0_CLOSW/52-98
D9RAP1_CLOSW/17-63
D9RI55_STAAJ/15-61
D9RIA1_STAAJ/41-88
D9RP35_STAAK/25-71
D9RQE7_STAAK/40-87
D9RXX7_THEOJ/44-90
D9RZR8_THEOJ/14-60
D9S043_THEOJ/12-58
D9S0E9_THEOJ/18-64
D9SIY2_GALCS/24-70
D9SNA6_CLOC7/288-333
D9SPH8_CLOC7/17-63
D9SQ59_CLOC7/42-88
D9STV3_CLOC7/17-63
D9STV5_CLOC7/45-91
D9SU05_CLOC7/13-58
D9SUV1_CLOC7/19-65
D9T082_MICAI/45-94
D9T522_MICAI/39-83
D9T592_MICAI/41-90
D9T8I5_MICAI/17-62
D9T9G2_MICAI/22-68
D9T9R8_MICAI/23-69
D9TFP8_CALOO/12-58
D9TFQ3_CALOO/18-64
D9TGB2_CALOO/13-59
D9TH82_CALOO/16-62
D9THZ5_CALOO/48-94
D9TL31_CALOO/19-65
D9TLY4_THETC/46-92
D9TSP9_THETC/46-92
D9TSX4_THETC/19-65
D9TSX9_THETC/12-58
D9UFP4_9ACTO/15-62
D9UL05_9ACTO/20-66
D9UQ96_9ACTO/36-85
D9UW00_9ACTO/32-78
D9UWM4_9ACTO/10-56
D9V7Q0_9ACTO/43-89
D9V8M0_9ACTO/39-88
D9V8Z1_9ACTO/260-302
D9VGM9_9ACTO/22-68
D9VQT0_9ACTO/14-60
D9VRR9_9ACTO/50-98
D9VV37_9ACTO/226-267
D9W8V2_9ACTO/43-91
D9WEW6_9ACTO/26-72
D9WGV3_9ACTO/35-81
D9WLF0_9ACTO/35-81
D9WN43_9ACTO/20-66
D9WWA6_9ACTO/26-72
D9X0R1_STRVR/24-71
D9X1V2_STRVR/42-90
D9XGP8_STRVR/35-81
D9XH60_STRVR/258-297
D9XPM8_9ACTO/46-94
D9XR54_9ACTO/32-79
D9XUI8_9ACTO/254-296
D9XW35_9ACTO/35-81
D9Y332_9BURK/30-76
D9Y9M4_9DELT/20-66
D9YAW5_9DELT/11-57
D9YH22_9DELT/18-64
E0DC63_9CORY/29-78
E0DGE6_9CORY/48-94
E0DGT8_9CORY/20-66
E0DLR9_9RHIZ/20-66
E0DMK4_9RHIZ/26-72
E0DR58_9RHIZ/26-71
E0DUG0_9RHIZ/26-72
E0DY84_9RHIZ/20-66
E0DZB8_9RHIZ/26-71
E0E1E2_9FIRM/49-95
E0E6W3_ACTPL/20-66
E0ECY6_ACTPL/20-66
E0EJ53_ACTPL/20-66
E0EWR8_ACTPL/20-66
E0F321_ACTPL/20-66
E0F970_ACTPL/20-66
E0FFF3_ACTPL/20-66
E0FLI7_ACTPL/20-66
E0FX11_9THEO/18-64
E0FXV9_9THEO/18-64
E0G2J4_ENTFA/23-72
E0G7G2_ENTFA/26-72
E0G9F3_ENTFA/26-72
E0GGM7_ENTFA/23-72
E0GMS8_ENTFA/23-72
E0GNC4_ENTFA/40-87
E0GQ01_ENTFA/26-72
E0GT15_ENTFA/23-72
E0H027_ENTFA/26-72
E0H1Z7_ENTFA/23-72
E0H312_ENTFA/26-72
E0HB73_ENTFA/26-72
E0HE36_ENTFA/23-72
E0HFV7_ENTFA/40-87
E0HPQ2_9GAMM/12-59
E0HUL4_9GAMM/22-69
E0HY07_9BACT/277-323
E0HY57_9BACT/14-60
E0HYS6_9BACT/36-82
E0I4N5_9BACL/29-76
E0I5M6_9BACL/27-73
E0I5R8_9BACL/16-62
E0IAW2_9BACL/41-87
E0IF95_9BACL/18-64
E0IFT8_9BACL/19-65
E0IM67_9GAMM/22-69
E0INI4_9GAMM/12-59
E0IZM1_ECOLW/15-62
E0J5N2_ECOLW/23-70
E0JJ19_RHIME/21-67
E0JJT6_RHIME/24-70
E0JK65_RHIME/14-60
E0JPU7_RHIME/30-76
E0JVI2_RHIME/24-70
E0JZU9_RHIME/14-60
E0K2G3_RHIME/21-67
E0K6N3_RHIME/30-76
E0KEN2_STRVO/7-28
E0KFV8_STRVO/43-91
E0KIF0_STRVO/32-78
E0KIF2_STRVO/35-81
E0KKD4_STRVO/46-92
E0LTN0_9ENTR/15-62
E0MUM2_9CORY/20-66
E0MZB3_9CORY/22-68
E0MZJ2_9CORY/1-32
E0N0W1_9ACTO/9-54
E0N6N9_NEIME/1-36
E0NG13_PEDAC/28-76
E0NJ96_9FIRM/32-78
E0NKT0_9FIRM/15-62
E0NX20_9FIRM/26-73
E0P5T2_STAAU/40-87
E0PCC0_STREI/28-74
E0PIM4_STRGY/28-74
E0PMT2_STRGY/266-312
E0PTJ4_STRPY/51-98
E0QDK4_CAMCO/13-60
E0QIS7_9FIRM/39-85
E0QSK9_9ACTO/29-74
E0QVB9_ECOLX/23-70
E0RE61_PAEP6/46-92
E0RF12_PAEP6/16-62
E0RIT5_PAEP6/232-280
E0RN57_SPITD/27-74
E0RSV0_SPITD/21-67
E0RT95_SPITD/24-70
E0RUZ8_BUTPB/44-89
E0SS10_IGNAA/9-57
E0SSR2_IGNAA/19-65
E0T3F0_EDWTF/17-63
E0T417_EDWTF/26-73
E0T7Y7_EDWTF/22-68
E0TCA8_PARBH/20-66
E0TYY1_BACPZ/30-76
E0U2G1_BACPZ/23-69
E0U4C6_BACPZ/21-67
E0U733_CYAP2/21-67
E0UP45_SULAO/13-60
E0UUX1_SULAO/13-60
E0XTL0_9BACT/21-67
E1CUE9_VIBPA/12-59
E1CZF1_VIBPA/22-68
E1D8K8_VIBPA/12-59
E1D9B8_VIBPA/22-68
E1DGL9_VIBPA/22-68
E1DM40_VIBPA/12-59
E1DV97_LACRE/15-61
E1DVA1_LACRE/15-61
E1DXZ9_LACRE/1-32
E1DY02_LACRE/44-91
E1DY14_LACRE/20-68
E1DY55_LACRE/28-74
E1E590_STAAU/15-61
E1E9E3_STAAU/41-88
E1EG24_VIBPA/22-68
E1EJA2_VIBPA/12-59
E1ES96_ENTFA/19-65
E1EV46_ENTFA/23-72
E1FBC0_9THEO/21-67
E1FCU2_9THEO/18-65
E1FFS8_9THEO/46-92
E1FG91_9THEO/46-92
E1FGH3_9THEO/46-92
E1H742_MYCTU/27-73
E1HAF6_MYCTU/20-66
E1HAI9_MYCTU/16-62
E1HBG3_MYCTU/43-89
E1HC93_MYCTU/41-90
E1HC95_MYCTU/40-89
E1HFE3_MYCTU/32-78
E1HLN8_ECOLX/23-70
E1HLX7_ECOLX/15-62
E1I1M8_ECOLX/23-70
E1I757_ECOLX/15-62
E1IAS5_9CHLR/17-63
E1IBT9_9CHLR/43-88
E1IIA4_9CHLR/41-88
E1IIR7_9CHLR/20-66
E1IQ94_ECOLX/23-70
E1IX14_ECOLX/15-62
E1J933_ECOLX/15-62
E1JCE1_ECOLX/23-70
E1JLN9_9LACO/26-77
E1JM63_9LACO/29-78
E1JPX6_9LACO/26-72
E1K153_DESFR/17-63
E1K3B5_9EURY/20-67
E1K4M1_9EURY/28-70
E1K6A7_9EURY/334-382
E1K839_9FIRM/45-91
E1K9Z4_9FIRM/13-59
E1KC20_9FIRM/17-63
E1KC26_9FIRM/18-64
E1KEB5_9FIRM/17-63
E1KX13_PEPMA/240-287
E1KX55_PEPMA/18-64
E1L093_PEPMA/58-104
E1L235_9ACTN/55-101
E1L3W4_9FIRM/20-66
E1L7P8_9FIRM/18-64
E1L9T7_9FIRM/20-66
E1LD27_9FIRM/18-64
E1LJC6_STRMT/41-88
E1LL34_STRMT/38-84
E1LQF1_STRMT/41-88
E1M389_STRMT/41-88
E1M5P3_9STRE/41-88
E1MCS6_9ACTO/29-74
E1MKE7_9GAMM/27-73
E1MM24_9GAMM/13-60
E1P7Y1_ECOAB/23-70
E1PMR2_CAMJM/13-60
E1QJ90_DESB2/50-95
E1QKA7_DESB2/13-59
E1QP42_VULDI/14-61
E1QPX0_VULDI/39-83
E1QRC6_VULDI/66-112
E1QRP3_VULDI/12-59
E1QSF8_VULDI/23-70
E1QUU1_VULDI/41-87
E1QYL4_OLSUV/47-93
E1QZP9_OLSUV/144-183
E1R2L4_SPISS/45-91
E1R6K9_SPISS/46-92
E1RD06_METP4/18-64
E1RD96_METP4/13-60
E1RDF2_METP4/19-65
E1RDR7_METP4/16-62
E1RDZ4_METP4/27-73
E1REC0_METP4/39-85
E1RJ70_METP4/30-76
E1RJM2_METP4/174-217
E1RNQ5_XYLFG/15-61
E1S228_ECOUM/23-70
E1SEX4_PANVC/2-43
E1SNA3_FERBD/13-60
E1SUE1_FERBD/13-60
E1SUM6_FERBD/26-72
E1SX19_THESX/18-65
E1SXE0_THESX/46-92
E1SXX2_THESX/46-92
E1T010_THESX/46-92
E1T350_THESX/21-67
E1T6C0_BURSG/34-80
E1TED2_BURSG/10-56
E1TM82_LACPS/23-71
E1TPX6_LACPS/23-71
E1TQ93_LACPS/16-63
E1TQJ9_LACPS/20-66
E1UB14_LISML/25-71
E1ULD2_BACAS/23-69
E1UTK6_BACAS/22-68
E1UUE3_BACAS/10-56
E1UV78_BACAS/34-80
E1VAH1_HALED/17-64
E1VT73_ARTAR/29-75
E1VTE4_ARTAR/20-66
E1VV77_ARTAR/29-76
E1VZS9_ARTAR/20-66
E1W0J4_ARTAR/48-97
E1WA46_SALTS/3-50
E1XVX0_LEGPN/20-58
E1XYP4_LEGPN/4-49
E1YF30_9DELT/20-66
E1YJ72_9DELT/18-64
E2CKI7_9RHOB/21-67
E2CKJ2_9RHOB/3-50
E2CP83_9RHOB/22-68
E2CPP3_9RHOB/41-87
E2CQ24_9RHOB/35-81
E2JT61_ECO57/23-70
E2JYU7_ECO57/15-62
E2K796_ECO57/23-70
E2KB45_ECO57/15-62
E2KME0_ECO57/15-62
E2KSG3_ECO57/23-70
E2MLV2_PSESM/12-59
E2MNU2_FRANO/13-59
E2MSX7_FRANO/15-61
E2MW93_9CORY/20-66
E2MYJ1_9CORY/37-83
E2NSB1_9FIRM/40-86
E2PBZ3_NEIPO/15-61
E2PIM0_NEIPO/21-68
E2PK21_9RHIZ/2-45
E2PRS5_9RHIZ/26-72
E2PS44_9RHIZ/20-66
E2PYI1_STRCL/32-79
E2QAC0_STRCL/26-72
E2QQC0_ECOLX/23-70
E2S5H1_9CORY/20-66
E2S5U1_9CORY/16-62
E2S694_9CORY/43-92
E2S6I0_9CORY/22-68
E2SA20_9ACTO/12-59
E2SBV7_9ACTO/34-83
E2SE47_9ACTO/19-65
E2SED3_9ACTO/33-79
E2SEQ4_9ACTO/3-49
E2SFQ1_9ACTO/28-74
E2SGW2_9FIRM/43-89
E2SLL6_9FIRM/12-58
E2SP42_9FIRM/17-63
E2SQD6_9FIRM/285-331
E2T367_9RALS/27-73
E2T6P5_MYCTU/32-78
E2TAB0_MYCTU/20-66
E2TAF0_MYCTU/16-62
E2TBA7_MYCTU/43-89
E2TCF3_MYCTU/41-90
E2TCF5_MYCTU/40-89
E2TFS5_MYCTU/27-73
E2TJB6_MYCTU/27-73
E2TMQ4_MYCTU/20-66
E2TMU5_MYCTU/16-62
E2TNQ9_MYCTU/43-89
E2TPI7_MYCTU/41-90
E2TPI9_MYCTU/40-89
E2TSR9_MYCTU/32-78
E2TVZ0_MYCTU/27-73
E2TZ91_MYCTU/20-66
E2TZD2_MYCTU/16-62
E2U087_MYCTU/43-89
E2U1P4_MYCTU/41-90
E2U1P6_MYCTU/40-89
E2U497_MYCTU/32-78
E2U529_MYCTU/32-78
E2UAL9_MYCTU/16-62
E2UAR0_MYCTU/20-66
E2UBL3_MYCTU/43-89
E2UCE3_MYCTU/41-90
E2UCE5_MYCTU/40-89
E2UEA9_MYCTU/27-73
E2UFR5_MYCTU/32-78
E2UIX7_MYCTU/27-73
E2UM59_MYCTU/20-66
E2UM99_MYCTU/16-62
E2UN97_MYCTU/57-103
E2UP12_MYCTU/41-90
E2UP14_MYCTU/40-89
E2US65_MYCTU/32-78
E2UV27_MYCTU/27-73
E2UXF9_MYCTU/40-89
E2UXG1_MYCTU/41-90
E2UZF9_MYCTU/20-66
E2UZJ9_MYCTU/16-62
E2V0G6_MYCTU/43-89
E2V3E5_MYCTU/32-78
E2V6A5_MYCTU/27-73
E2V9M3_MYCTU/20-66
E2V9R4_MYCTU/16-62
E2VAM5_MYCTU/43-89
E2VBF9_MYCTU/41-90
E2VBG1_MYCTU/40-89
E2VFL4_MYCTU/27-73
E2VIY8_MYCTU/20-66
E2VJ29_MYCTU/16-62
E2VJZ7_MYCTU/43-89
E2VKH3_MYCTU/41-90
E2VKH5_MYCTU/40-89
E2VP01_MYCTU/32-78
E2VRW3_MYCTU/27-73
E2VV99_MYCTU/20-66
E2VVE0_MYCTU/16-62
E2VWA6_MYCTU/43-89
E2VX38_MYCTU/41-90
E2VX40_MYCTU/40-89
E2W0A6_MYCTU/32-78
E2W365_MYCTU/27-73
E2W6H5_MYCTU/20-66
E2W6L5_MYCTU/16-62
E2W7G9_MYCTU/43-89
E2W8A4_MYCTU/41-90
E2W8A6_MYCTU/40-89
E2WBF6_MYCTU/32-78
E2WF43_MYCTU/27-73
E2WIF8_MYCTU/20-66
E2WIJ9_MYCTU/16-62
E2WJJ2_MYCTU/57-103
E2WKC6_MYCTU/41-90
E2WKC8_MYCTU/40-89
E2WNG1_MYCTU/32-78
E2WWP0_ECOLX/15-62
E2WXU1_ECOLX/23-70
E2X8J1_SHIDY/15-62
E2XA37_SHIDY/23-70
E2XRQ3_PSEFL/16-63
E2XUQ3_PSEFL/29-75
E2Y5G9_ENTFA/23-72
E2Y849_ENTFA/26-72
E2YAN5_ENTFA/26-72
E2YB58_ENTFA/39-86
E2YGN2_ENTFA/23-72
E2YJ19_ENTFA/26-72
E2YNV6_ENTFA/39-86
E2YR81_ENTFA/23-72
E2YW87_ENTFA/23-72
E2YZS1_ENTFA/26-72
E2Z0U2_ENTFA/40-87
E2Z2U1_ENTFA/26-72
E2Z6I7_ENTFA/23-72
E2ZAK5_9FIRM/41-87
E2ZHD2_9FIRM/51-97
E2ZHQ6_9FIRM/32-78
E3A2Z4_PSEAE/13-60
E3B3Y9_9SPHI/14-59
E3B863_9MICO/40-88
E3B8R8_9MICO/29-75
E3B9B0_9MICO/29-76
E3BAB0_9MICO/87-134
E3BDS1_9MICO/20-66
E3BLJ5_9VIBR/13-60
E3BLP8_9VIBR/22-68
E3BQ16_9VIBR/12-59
E3C538_9LACO/20-66
E3C5P2_9LACO/18-64
E3C9Y9_9LACO/25-71
E3CA30_9LACO/24-70
E3CF93_STRPA/41-88
E3CL76_STRDO/24-70
E3CQI5_STRVE/38-84
E3DMI9_HALPG/49-95
E3DQB9_HALPG/13-59
E3DQC1_HALPG/16-62
E3DTC6_BACA1/34-80
E3DVB7_BACA1/23-69
E3E0F2_BACA1/21-67
E3E1U3_BACA1/10-56
E3E2J0_BACA1/23-69
E3EAB6_PAEPS/46-92
E3EGK8_PAEPS/23-69
E3EHP1_PAEPS/232-280
E3EI10_PAEPS/28-74
E3EYW6_KETVY/37-82
E3F7L5_CORP9/50-96
E3F8H2_CORP9/29-75
E3FBA8_CORP9/58-105
E3FMJ2_STIAD/13-59
E3G5F5_ENTCS/26-72
E3G6P9_ENTCS/15-62
E3GHX4_EUBLK/16-62
E3GHY7_EUBLK/19-65
E3GIH8_EUBLK/45-91
E3GLB8_EUBLK/28-77
E3GM80_EUBLK/16-62
E3GWU8_METFV/15-61
E3GYX3_METFV/132-178
E3H086_ROTDC/11-57
E3H787_ILYPC/12-58
E3HA11_ILYPC/43-89
E3HB94_ILYPC/15-61
E3HCD4_ILYPC/16-62
E3HP24_ACHXA/29-75
E3HZB5_RHOVT/45-91
E3I1U2_RHOVT/17-63
E3I460_RHOVT/34-81
E3I489_RHOVT/16-62
E3I670_RHOVT/22-68
E3ICD8_GEOS0/38-85
E3ID44_GEOS0/26-72
E3IDN0_GEOS0/20-66
E3IE51_GEOS0/15-61
E3IN68_DESVR/43-89
E3IQY5_DESVR/13-59
E3IU02_FRASU/42-91
E3IW91_FRASU/43-90
E3J9H1_FRASU/20-65
E3J9N7_FRASU/56-105
E3NWW1_CAERE/12-59
E3PH37_ECOH1/23-70
E3PM92_ECOH1/15-62
E3PW79_CLOSD/43-89
E3PWS5_CLOSD/13-59
E3PWS8_CLOSD/15-61
E3R2C6_9LACO/17-64
E3RBV2_9LACO/14-61
E3XK74_ECOLX/23-70
E3Y5I3_SHIFL/23-70
E3Y7X0_SHIFL/7-54
E3YJD9_LISMO/32-78
E3YM75_9LIST/13-48
E3YT33_9LIST/25-71
E3YZT1_LISIN/46-92
E3ZDG2_LISIV/18-64
E3ZJJ3_LISIV/25-71
E3ZTD7_LISSE/25-71
E3ZU01_LISSE/40-87
E3ZU08_LISSE/15-61
E3ZUI5_LISSE/40-87
E3ZZA2_LISSE/40-87
E4A2C8_LISSE/25-71
E4A4I7_PROAC/21-65
E4ABE9_PROAC/28-74
E4AKD1_PROAC/21-65
E4AW25_PROAC/21-65
E4B0P2_PROAC/21-65
E4B7U3_PROAC/21-65
E4BED7_PROAC/28-74
E4BT08_PROAC/21-65
E4BUM4_PROAC/21-65
E4C4E2_PROAC/21-65
E4CAJ1_PROAC/21-65
E4CI24_PROAC/21-65
E4CPJ6_PROAC/21-65
E4CXQ0_PROAC/21-65
E4D207_PROAC/28-74
E4D359_PROAC/21-65
E4DFQ5_PROAC/21-65
E4DLV0_PROAC/21-65
E4DUW4_PROAC/21-65
E4DWX5_PROAC/21-65
E4EAT7_PROAC/21-65
E4ECP6_PROAC/21-65
E4EJX3_PROAC/21-65
E4ERV6_PROAC/21-65
E4F2K8_PROAC/21-65
E4F7H4_PROAC/21-65
E4FFE5_PROAC/21-65
E4FMM2_PROAC/21-65
E4FTJ8_PROAC/21-65
E4G635_PROAC/21-65
E4G8R2_PROAC/21-65
E4GIU1_PROAC/21-65
E4GP05_PROAC/21-65
E4GZR4_PROAC/21-65
E4H3Z0_PROAC/21-65
E4HDZ6_PROAC/21-65
E4HMX2_PROAC/20-66
E4HP42_PROAC/18-64
E4HV93_PROAC/21-65
E4HZ68_PROAC/21-65
E4IAF2_ENTFC/40-86
E4II92_ENTFC/40-86
E4IL16_ENTFC/39-86
E4IRA5_ENTFC/40-86
E4ISK7_ENTFC/39-86
E4J2G6_ENTFC/40-86
E4J9N2_ENTFC/40-86
E4JFK6_ENTFC/40-86
E4JIF8_ENTFC/39-86
E4K4P5_9FIRM/13-59
E4K7K4_9FIRM/48-94
E4KN11_9LACT/40-87
E4KRE0_9LACT/33-80
E4KRJ7_9LACT/46-92
E4KWP3_9FIRM/11-57
E4KYB3_9FIRM/46-92
E4KZB7_9FIRM/45-91
E4KZJ6_9FIRM/21-67
E4L1R2_9STRE/7-54
E4L1R9_9STRE/41-88
E4L1S7_9STRE/40-87
E4L1T8_9STRE/15-61
E4L9G9_9FIRM/19-65
E4LE65_9FIRM/20-66
E4LFA4_9FIRM/18-64
E4LKX7_9FIRM/27-74
E4LQJ2_9CLOT/12-58
E4LSQ2_9CLOT/43-89
E4LUA3_9CLOT/286-332
E4M4J2_9FIRM/45-91
E4M5T4_9FIRM/54-100
E4MI91_9FIRM/36-82
E4N758_KITSK/15-61
E4N8A7_KITSK/260-303
E4N8T7_KITSK/259-300
E4NHY2_KITSK/231-271
E4NIS9_KITSK/34-80
E4NMP8_HALBP/16-61
E4NP07_HALBP/14-59
E4NPE1_HALBP/12-58
E4NQA0_HALBP/41-87
E4NQF2_HALBP/8-45
E4NUV0_HALBP/17-62
E4P4D9_ECO8N/23-70
E4PF93_MARAH/154-201
E4PXG5_STAAH/41-88
E4PYJ7_STAAU/1-38
E4Q2Q9_CALOW/48-94
E4Q449_CALOW/12-58
E4Q5C0_CALOW/13-59
E4Q6I8_CALOW/19-65
E4Q720_CALOW/16-62
E4Q763_CALH1/12-58
E4Q8N8_CALH1/48-94
E4Q9V9_CALH1/16-62
E4QC57_CALH1/19-65
E4QCU2_CALH1/13-59
E4QI87_METS6/26-72
E4QZN2_BIFLM/39-85
E4RI54_PSEPB/13-60
E4RJH6_HALSL/16-62
E4RJN3_HALSL/13-59
E4RM18_HALSL/25-75
E4RMJ3_HALSL/53-99
E4RMX1_HALSL/20-66
E4RNQ3_HALSL/13-59
E4RYN2_LEAB4/10-56
E4S656_CALKI/19-65
E4S7J4_CALKI/48-94
E4S8N6_CALKI/13-59
E4SAZ7_CALK2/12-58
E4SE62_CALK2/13-59
E4SFB9_CALK2/19-65
E4SHA5_CALK2/48-94
E4SHQ3_CALK2/16-62
E4SM80_LACAR/15-61
E4SMZ5_LACAR/14-61
E4SUU5_LACDN/19-66
E4T4L9_PALPW/32-78
E4T5F0_PALPW/23-70
E4TF07_CALNY/18-64
E4TIP7_CALNY/25-71
E4TJ51_CALNY/16-62
E4TKQ0_MARTH/53-100
E4TPP7_MARTH/25-72
E4TS88_MARTH/20-67
E4TV11_MARTH/41-88
E4TXK8_SULKY/13-60
E4U5J8_OCEP5/44-89
E4WCD3_RHOE1/36-85
E4WCD7_RHOE1/41-90
E4WJ21_RHOE1/63-109
E4ZBG2_NEIL0/15-61
E4ZFI8_9VIRU/41-88
E5AZJ1_STAAG/41-88
E5BEL2_9FUSO/19-67
E5CIF4_STAHO/15-61
E5CIF8_STAHO/28-77
E5CIP5_STAHO/56-103
E5CIQ2_STAHO/41-88
E5CKE2_STAHO/30-76
E5CPX4_9STAP/28-77
E5CPY0_9STAP/15-61
E5CQ06_9STAP/41-88
E5DNG5_9STAP/40-87
E5KID8_VIBAN/22-68
E5TAW8_STAAU/15-61
E5TE33_STAAU/40-87
E5THS1_STAAU/15-61
E5TQZ5_STAAU/15-61
E5TR93_STAAU/41-88
E5TTA0_STAAU/15-61
E5UGD7_ALCXX/29-75
E5V2Q5_9BACL/41-88
E5V4X6_9BACL/27-73
E5VM25_9FIRM/46-92
E5VNU3_9FIRM/43-89
E5VR89_9FIRM/28-76
E5VTQ3_9FIRM/44-90
E5VXI7_9FIRM/38-84
E5W1H8_9BACI/34-80
E5W1Q4_9BACI/21-67
E5WDR1_9BACI/15-61
E5WEU8_9BACI/29-75
E5WKM2_9BACI/20-66
E5WL65_9BACI/18-67
E5WPK1_9BACI/41-88
E5WQI9_9BACI/46-93
E5WQL4_9BACI/26-72
E5WQM6_9BACI/41-88
E5WRZ3_9BACI/40-87
E5XC25_9ACTN/58-104
E5XD76_9FIRM/39-85
E5XDK1_9FIRM/16-62
E5XIN6_9FIRM/46-92
E5XP91_9ACTO/30-76
E5XW62_9BIFI/39-85
E5XWV6_9BIFI/17-63
E5Y7L5_BILWA/13-59
E5Y8S7_BILWA/13-59
E5YE23_9ENTR/26-73
E5YQ42_9BACL/49-96
E5YQB1_9BACL/223-268
E5YTB1_9BACL/1-22
E5YTP1_9BACL/26-72
E5YVI2_9BACL/18-64
E5YXU2_9BACL/10-56
E5YY53_9BACL/16-62
E5YYG2_9BACL/24-72
E5Z0N3_9BACL/16-62
E5Z555_9BACL/10-56
E5Z9V7_CAMJE/13-58
E5ZDK0_CAMJE/13-58
E5ZLJ1_CAMJE/13-60
E6A0W3_ECOLX/23-70
E6AET0_ECOLX/23-70
E6ANU8_ECOLX/23-70
E6B1P6_ECOLX/7-54
E6BAK7_ECOLX/1-39
E6BIR5_ECOLX/15-62
E6BML6_ECOLX/23-70
E6BWY0_PROAC/21-65
E6C3N7_PROAC/21-65
E6C714_PROAC/28-74
E6CAD4_PROAC/21-65
E6CHD3_PROAC/21-65
E6CQV7_PROAC/21-65
E6CYH3_PROAC/21-65
E6D7J4_PROAC/21-65
E6DDG1_PROAC/21-65
E6DNY4_PROAC/21-65
E6DST9_PROAC/21-65
E6E3E2_PROAC/21-65
E6E7B9_PROAC/21-65
E6EEJ2_PROAC/21-65
E6EMG5_ENTFA/26-72
E6ERK0_ENTFA/23-72
E6EV96_ENTFA/26-72
E6F150_ENTFA/23-72
E6F604_ENTFA/23-72
E6FA69_ENTFA/26-72
E6FGI5_ENTFA/23-72
E6FHQ2_ENTFA/26-72
E6FN28_ENTFA/26-72
E6FQY1_ENTFA/23-72
E6FR16_ENTFA/39-86
E6FTI7_ENTFA/15-61
E6FTJ4_ENTFA/43-89
E6FUJ3_ENTFA/23-72
E6FXE2_ENTFA/26-72
E6G1P2_ENTFA/23-72
E6G4E4_ENTFA/26-72
E6GBF3_ENTFA/23-72
E6GDK4_ENTFA/26-72
E6GIN8_ENTFA/23-72
E6GKS0_ENTFA/26-72
E6GWG1_ENTFA/23-72
E6GYI6_ENTFA/26-72
E6H589_ENTFA/26-72
E6H7E6_ENTFA/23-72
E6HC96_ENTFA/26-72
E6HGY8_ENTFA/23-72
E6HLK4_ENTFA/23-72
E6HQR7_ENTFA/26-72
E6HU53_ENTFA/26-72
E6HVR9_ENTFA/23-72
E6I0Q3_ENTFA/23-72
E6I486_ENTFA/26-72
E6IBU0_ENTFA/26-72
E6IBX9_ENTFA/15-61
E6IBY1_ENTFA/15-61
E6IEE0_ENTFA/23-72
E6IJL7_ENTFA/23-72
E6IPI5_ENTFA/26-72
E6ITT7_ENTFA/26-72
E6IY84_ENTFA/23-72
E6J4S4_9ACTO/49-95
E6J5U9_9ACTO/20-66
E6JDN0_9ACTO/20-66
E6JDQ1_9ACTO/20-66
E6JNR3_STAEP/41-88
E6JQ13_STAEP/15-60
E6JQA5_STAEP/28-77
E6JQA8_STAEP/15-61
E6JQU5_STAEP/41-86
E6JRG6_STAEP/27-73
E6JTX3_9SPIO/27-74
E6JWU6_9SPIO/24-70
E6KJD4_STRSA/51-98
E6KSW3_9ACTO/20-66
E6KX74_9PAST/20-66
E6L3E9_9PROT/14-61
E6L3R5_9PROT/37-83
E6LDB2_9ENTE/21-68
E6LEW7_9ENTE/40-87
E6LFB7_9ENTE/30-76
E6LKG0_9FIRM/32-78
E6LZQ9_9ACTO/9-54
E6M3J0_9ACTO/9-54
E6MBT5_STALU/15-61
E6MIE4_9FIRM/35-81
E6N4K5_9ARCH/20-66
E6N6A1_9ARCH/24-70
E6NAU9_9ARCH/24-70
E6PAL7_9ARCH/19-64
E6PFN1_9ZZZZ/8-55
E6PGP5_9ZZZZ/29-77
E6PGQ6_9ZZZZ/43-89
E6PKH6_9ZZZZ/40-86
E6PPM0_9ZZZZ/23-69
E6PV46_9ZZZZ/40-86
E6PWB6_9ZZZZ/37-83
E6Q4W1_9ZZZZ/8-55
E6QI47_9ZZZZ/1-37
E6QMM7_9ZZZZ/35-81
E6RKW4_PSEU9/24-70
E6RQN0_PSEU9/15-62
E6RUV7_CAMJS/13-60
E6S014_CAMJC/13-60
E6S8J7_INTC7/31-77
E6S9T2_INTC7/15-61
E6SA77_INTC7/22-68
E6SD02_INTC7/45-93
E6SH50_THEM7/33-80
E6SJI0_THEM7/45-91
E6SYQ5_SHEB6/22-69
E6T467_SHEB6/12-59
E6TEM7_MYCSR/36-82
E6TIV9_MYCSR/29-75
E6TJ81_MYCSR/27-73
E6TN78_MYCSR/57-106
E6TPT9_MYCSR/39-85
E6TPX2_MYCSR/26-72
E6TPX7_MYCSR/42-91
E6TPY0_MYCSR/41-90
E6TTD7_BACCJ/41-88
E6TU99_BACCJ/21-67
E6TV20_BACCJ/40-87
E6TWH1_BACCJ/24-70
E6TX32_BACCJ/25-72
E6TZM5_BACCJ/41-88
E6U003_BACCJ/15-59
E6U0Q6_BACCJ/276-321
E6U2E4_BACCJ/6-53
E6U372_ETHHY/17-63
E6U3W0_ETHHY/17-63
E6U4H7_ETHHY/266-312
E6U7U6_ETHHY/45-91
E6U968_ETHHY/16-62
E6UA49_ETHHY/17-63
E6UCJ1_RUMA7/42-88
E6UM02_CLOTL/43-89
E6UNI5_CLOTL/12-58
E6VDE8_RHOPX/38-84
E6VE74_RHOPX/17-63
E6VNK3_RHOPX/42-88
E6VPT4_RHOPX/13-59
E6VTE1_DESAO/17-62
E6VU65_DESAO/41-87
E6VW45_DESAO/13-59
E6VXR5_DESAO/24-70
E6VY69_DESAO/12-58
E6W536_DESIS/17-63
E6W701_DESIS/18-64
E6WG51_PANSA/12-59
E6WNC0_PANSA/20-66
E6WNM8_PANSA/25-72
E6WTZ0_PSEUU/15-61
E6WX96_PSEUU/29-75
E6X106_NITSE/20-67
E6X9H2_CELAD/25-72
E6XDY6_CELAD/27-72
E6XN07_SHEP2/22-69
E6XPJ9_SHEP2/17-63
E6XPL3_SHEP2/13-60
E7B053_YERE1/28-74
E7C2X8_9BACT/21-67
E7FM99_9LACO/44-93
E7FS23_9LACO/30-76
E7FS81_9LACO/20-66
E7FVQ1_ERYRH/42-88
E7GB69_9FIRM/28-77
E7GBH9_9FIRM/25-73
E7GBZ2_9FIRM/17-63
E7GDF4_9FIRM/37-83
E7GHC1_CLOSY/44-90
E7GRM1_CLOSY/35-71
E7GSK4_CLOSY/41-87
E7GUF5_CLOSY/12-58
E7HF42_ECOLX/23-70
E7HHP3_ECOLX/15-62
E7HRF8_ECOLX/15-62
E7HZ91_ECOLX/23-70
E7I744_ECOLX/15-62
E7IA58_ECOLX/23-70
E7ILA6_ECOLX/23-70
E7IPK2_ECOLX/15-62
E7J7K4_ECOLX/23-70
E7J9K8_ECOLX/15-62
E7JN12_ECOLX/23-70
E7K0B3_SHISO/23-70
E7K6E0_SHISO/15-62
E7M371_9BACL/47-93
E7M372_9BACL/20-66
E7MFW4_STAAU/41-88
E7MHE5_STAAU/26-72
E7MM62_9FIRM/34-80
E7MPG9_9FIRM/35-81
E7MRH4_STAAU/41-88
E7MWL6_STAAU/26-72
E7N0D1_9FIRM/27-74
E7N9T8_9ACTO/34-80
E7NCZ4_9ACTO/20-66
E7ND71_9ACTO/27-73
E7NVR8_TREPH/39-85
E7QNI5_9EURY/12-58
E7QPW1_9EURY/16-61
E7QRJ0_9EURY/23-53
E7QUM9_9EURY/54-102
E7QVF2_9EURY/18-64
E7R043_9EURY/15-60
E7RD60_9BACL/21-67
E7RE26_9BACL/45-92
E7RK22_9BACL/37-84
E7S1S0_STRAG/51-98
E7S7L1_9STRE/51-98
E7SID0_SHIDY/15-62
E7SSB7_SHIBO/23-70
E7T8N9_SHIFL/23-70
E7TI77_SHIFL/15-62
E7TQ55_ECO57/15-62
E7TWG7_ECO57/23-70
E7U7Q9_ECOLX/23-70
E7UM34_ECOLX/15-62
E7UQ71_ECOLX/23-70
E7V1R0_SALTY/23-70
E7VC26_SALMO/23-70
E7VGS5_SALMO/23-70
E7VY84_SALMO/23-70
E7WF38_SALMO/23-70
E7WLF8_SALMO/23-70
E7WWA0_SALMO/23-70
E7XEC4_SALMO/23-70
E7XS09_SALMO/23-70
E7Y166_SALMO/23-70
E7Y8B8_SALMO/23-70
E7YHN2_SALMO/23-70
E7Z361_SALMO/23-70
E7ZEN3_SALMO/23-70
E7ZRW4_SALMO/23-70
E7ZZ06_SALMO/23-70
E8AB28_SALMO/23-70
E8ATU7_SALMO/23-70
E8B0K9_SALMO/23-70
E8BFK8_SALMO/23-70
E8BPE8_SALMO/23-70
E8C7L3_SALMO/23-70
E8CBX7_SALMO/23-70
E8CM53_SALMO/23-70
E8D2Q8_SALMO/23-70
E8DCU3_SALMO/23-70
E8DSS5_SALMO/23-70
E8E3S4_SALMO/23-70
E8EEC0_SALMO/23-70
E8EXM5_SALMO/23-70
E8F3F5_SALMO/23-70
E8FFM4_SALMO/23-70
E8FTV7_SALMO/23-70
E8G9L8_SALMO/23-70
E8GNA5_SALMO/23-70
E8GY95_SALMO/23-70
E8H5J0_ECO57/23-70
E8H855_ECO57/15-62
E8HJF3_ECOLX/23-70
E8HLE3_ECOLX/15-62
E8HYF3_ECOLX/23-70
E8I0T0_ECOLX/15-62
E8IC17_ECOLX/23-70
E8IEY2_ECOLX/15-62
E8IQB8_ECOLX/23-70
E8ISU8_ECOLX/15-62
E8J4W3_ECO57/23-70
E8J6Y9_ECO57/15-62
E8JER3_9ACTO/7-52
E8JIY6_9ACTO/20-66
E8JM63_STREI/28-74
E8JQT5_STREI/51-98
E8JXF5_STRCR/51-98
E8K0W4_9STRE/46-93
E8K2J5_9STRE/46-93
E8K8K8_STRPA/51-98
E8KB13_9STRE/38-84
E8KD63_9STRE/19-59
E8KSB7_STRSA/51-98
E8KXL1_STRVE/51-98
E8KXZ7_9RHIZ/22-68
E8LD44_9FIRM/32-78
E8LFQ5_9FIRM/20-66
E8LK40_9GAMM/45-92
E8LSM4_9VIBR/22-68
E8LZ15_9VIBR/35-85
E8M070_9VIBR/12-59
E8M764_9VIBR/22-68
E8MDQ2_9VIBR/12-59
E8MHE3_BIFL2/39-85
E8MXM9_ANATU/28-75
E8N148_ANATU/23-69
E8N2I0_ANATU/52-98
E8N375_ANATU/38-84
E8N5B8_ANATU/25-71
E8N5Y7_ANATU/4-46
E8N9W5_MICTS/20-66
E8NQ94_SALET/23-70
E8P018_YERPH/15-62
E8PCX4_ACIB1/13-60
E8PDL8_ACIB1/26-72
E8PKL8_THESS/41-88
E8PLM7_THESS/29-75
E8PS82_YERPE/23-70
E8PSA1_YERPE/33-80
E8PSF1_YERPE/13-60
E8PST2_YERPE/27-74
E8Q9F7_STRED/41-88
E8QA09_STRED/41-88
E8R2P4_ISOPI/20-66
E8R2Y7_ISOPI/56-102
E8R5D6_ISOPI/111-158
E8RBJ4_9DELT/49-95
E8RD18_9DELT/26-72
E8RI65_9DELT/13-59
E8RI68_9DELT/26-72
E8RIN2_9DELT/13-59
E8RRE3_9CAUL/27-73
E8RS04_9CAUL/21-67
E8RYC0_MICSL/23-69
E8RZ26_MICSL/45-94
E8RZX3_MICSL/22-68
E8S0Z0_MICSL/11-56
E8S410_MICSL/41-90
E8S837_MICSL/14-58
E8SBA4_MICSL/24-70
E8SBA8_MICSL/24-70
E8SBB5_MICSL/36-82
E8SGJ1_STAPH/42-89
E8SJG3_STAPH/15-61
E8SLF6_NEIGO/21-68
E8SRU6_NEIGO/3-49
E8SVS9_GEOS2/41-88
E8SXF7_GEOS2/20-66
E8T0S7_GEOS2/26-72
E8T2J1_THEA1/24-70
E8T339_THEA1/15-61
E8T4E5_THEA1/27-73
E8T4H9_THEA1/15-61
E8T590_THEA1/24-70
E8TF30_MESCW/17-62
E8TH27_MESCW/22-68
E8TPC5_MESCW/3-49
E8TPL8_MESCW/25-71
E8TPY0_ALIDB/26-73
E8U1Q2_ALIDB/21-67
E8U312_DEIML/18-64
E8U6Y2_DEIML/45-91
E8UNX4_STREJ/12-58
E8UQN8_THEBF/18-65
E8UQW4_THEBF/18-64
E8UUG7_THEBF/46-92
E8V1X7_TERSS/17-63
E8V8V8_BACST/31-77
E8V9E9_BACST/23-69
E8VB53_BACST/17-63
E8VDT2_BACST/21-68
E8VQT0_VIBVU/22-68
E8VQZ7_VIBVU/12-59
E8VW34_VIBVU/21-68
E8W1V3_STRFA/17-64
E8W3E2_STRFA/43-92
E8W4T0_STRFA/37-83
E8WLR5_GEOS8/14-59
E8WN99_GEOS8/17-63
E8WRE1_GEOS8/13-60
E8XK38_SALT4/23-70
E8XR09_RAHSY/3-49
E8XUU9_RAHSY/1-38
E8Y0K9_RAHSY/13-60
E8Y904_ECOKO/23-70
E8YC07_ECOKO/15-62
E8YM94_9BURK/34-80
E8YSX0_9BURK/10-56
E8ZM89_CLOB0/17-63
E8ZM95_CLOB0/17-63
E8ZTD4_CLOB0/62-108
E8ZVY1_CLOB0/269-315
E9A5F2_SALET/23-70
E9DN41_9STRE/38-84
E9FJ60_9STRE/41-88
E9RNI7_LACRE/27-73
E9RRA2_LACRE/20-68
E9RV40_9FIRM/23-68
E9RV43_9FIRM/41-87
E9RVB0_9FIRM/17-62
E9RYX4_9FIRM/46-78
E9RZ71_9FIRM/28-78
E9S4C5_TREDE/40-86
E9SH48_RUMAL/53-99
E9SI59_CLOSY/41-87
E9SJM6_CLOSY/44-90
E9SSV7_CLOSY/35-71
E9ST24_CLOSY/12-58
E9SUX2_CLOSY/15-61
E9SX85_COREQ/41-90
E9SX90_COREQ/36-85
E9T6W7_COREQ/74-120
E9TB34_ECOLX/23-70
E9TG15_ECOLX/15-62
E9TYN7_ECOLX/23-70
E9UHL5_ECOLX/23-70
E9UNX0_9ACTO/21-67
E9UPE6_9ACTO/12-58
E9UV56_9ACTO/42-88
E9UVE5_9ACTO/255-298
E9UVL8_9ACTO/24-69
E9UVN2_9ACTO/20-66
E9UZL0_9ACTO/40-89
E9VB39_ECOLX/23-70
E9VN10_ECOLX/23-70
E9VXN8_ECOLX/23-70
E9W7N4_ECOLX/15-62
E9WJP8_ECOLX/23-70
E9WM40_ECOLX/15-62
E9WUW2_ECOLX/23-70
E9X0B8_ECOLX/15-62
E9X832_ECOLX/23-70
E9XDB0_ECOLX/15-62
E9XHJ0_ECOLX/23-70
E9XSW4_ECOLX/15-62
E9Y3V2_ECOLX/23-70
E9Y6U5_ECOLX/15-62
E9YFT4_ECOLX/23-70
E9YFZ7_ECOLX/15-62
E9YT83_ECOLX/23-70
E9YVM7_ECOLX/15-62
E9ZCV6_ESCFE/15-62
E9ZE05_ESCFE/23-70
E9ZGS9_MYCTU/10-56
E9ZK89_MYCTU/20-66
E9ZKD5_MYCTU/16-62
E9ZLD7_MYCTU/57-103
E9ZM77_MYCTU/41-90
E9ZM79_MYCTU/40-89
E9ZQH6_MYCTU/18-64
E9ZST6_NEIME/15-61
F0A3P8_NEIME/15-61
F0AKR5_NEIME/15-61
F0AX78_NEIME/15-61
F0B2N9_NEIME/15-61
F0BJ86_9XANT/15-61
F0BJR3_9XANT/15-61
F0BKL4_9XANT/33-79
F0BUR8_9XANT/56-102
F0BW30_9XANT/15-61
F0C5M1_9XANT/15-61
F0D5V4_STAAU/26-72
F0DF31_STAAU/26-72
F0DHH9_9FIRM/42-88
F0DI29_9FIRM/18-64
F0DLS8_9FIRM/39-85
F0DMZ4_9FIRM/13-59
F0DMZ6_9FIRM/18-64
F0DTM1_9FIRM/12-58
F0DTN6_9FIRM/19-65
F0EDP1_9PSED/13-60
F0EL27_ENTCA/21-67
F0EPS2_ENTCA/33-78
F0F109_9NEIS/41-88
F0F238_9NEIS/26-72
F0FGQ8_STRSA/51-98
F0FHH0_STRSA/51-98
F0FLM9_STRSA/51-98
F0FQ50_STRSA/51-98
F0GTH1_9FIRM/22-68
F0GXJ0_9FIRM/17-63
F0GXR0_9FIRM/313-359
F0GXU3_9FIRM/25-71
F0GY99_9FIRM/21-67
F0GZ06_9FIRM/18-64
F0GZ39_9FIRM/35-81
F0H0M8_9FIRM/25-71
F0H1T5_9FIRM/11-58
F0H297_9FIRM/22-68
F0HBL2_9FIRM/39-85
F0HD61_9FIRM/11-57
F0HFZ8_9FIRM/16-61
F0HN83_9ACTN/58-104
F0HTQ4_LACDL/19-66
F0I3Y8_STRSA/51-98
F0I4Q9_STRSA/51-98
F0IAD0_STRSA/51-98
F0IK18_STRSA/41-88
F0ISP2_STRSA/51-98
F0IYC5_ACIMA/73-119
F0JD34_DESDE/13-59
F0JE80_DESDE/12-58
F0JHX5_DESDE/41-87
F0JSF9_ESCFE/23-70
F0JUY6_ESCFE/15-62
F0K2Y8_LACD2/19-66
F0KA27_CLOAE/46-92
F0KEK0_CLOAE/12-58
F0KLK6_ACICP/13-60
F0KMA3_ACICP/26-72
F0KVI6_YERE3/28-74
F0L1H9_YERE3/13-60
F0L813_9RHIZ/27-73
F0LEB3_9RHIZ/28-73
F0LFS1_9RHIZ/21-67
F0LGC2_9RHIZ/3-49
F0LH06_THEBM/15-63
F0LHX7_THEBM/40-86
F0LLA5_THEBM/17-63
F0LLL6_THEBM/15-61
F0LM33_THEBM/51-97
F0LR05_VIBFU/12-59
F0LU14_VIBFU/22-68
F0LYW7_VIBFU/42-88
F0M1L2_ARTPP/37-86
F0M231_ARTPP/41-87
F0M3A4_ARTPP/12-58
F0MCC1_ARTPP/50-96
F0MF88_NEIMG/15-61
F0MPM4_NEIMM/15-61
F0NBV6_SULIR/20-66
F0NCD5_SULIR/15-59
F0NDA7_SULIR/17-64
F0NI89_SULIR/24-69
F0NKW2_SULIH/20-66
F0NLY8_SULIH/17-64
F0NM13_SULIH/15-59
F0NPR9_SULIH/24-69
F0NVX3_LACHH/26-72
F0NWN3_LACHH/14-61
F0P727_STAPE/42-89
F0P8A9_STAPE/15-61
F0PBC5_ENTF6/19-65
F0PE77_ENTF6/23-72
F0PJ64_BACT0/18-63
F0PLT3_BACT0/26-75
F0PLV0_BACT0/26-68
F0PPQ6_BACT0/6-52
F0PX02_BACT0/276-321
F0PY92_BACT0/28-75
F0PYG1_BACT0/48-94
F0PYX9_BACT0/17-64
F0QBV3_ACIAP/40-86
F0QMP1_ACIBD/13-60
F0QP07_ACIBD/26-72
F0QUG2_VULM7/14-61
F0QV42_VULM7/39-83
F0QWG8_VULM7/34-80
F0QYJ3_VULM7/41-87
F0REE0_CELLC/24-72
F0RFY8_CELLC/25-72
F0RPI3_DEIPM/52-98
F0RQI7_DEIPM/58-104
F0RVM8_SPHGB/31-77
F0RX08_SPHGB/40-87
F0S0N9_DESTD/16-62
F0S2A1_DESTD/13-59
F0S2N4_DESTD/24-70
F0S458_DESTD/25-71
F0S633_PEDSD/70-117
F0S7D5_PEDSD/25-72
F0SH46_PLABD/19-65
F0SHF8_PLABD/27-73
F0SJU2_PLABD/56-103
F0SRU6_PLABD/44-91
F0SUS4_SYNGF/17-63
F0SUY1_SYNGF/43-89
F0SUY6_SYNGF/16-62
F0SX40_SYNGF/49-95
F0T6P7_METSL/19-64
F0T6W0_METSL/57-103
F0T6X7_METSL/15-61
F0T7G0_METSL/27-73
F0T871_METSL/12-58
F0T8G7_METSL/15-60
F0T8J7_METSL/15-61
F0T8U0_METSL/16-62
F0T9Q9_METSL/181-226
F0T9S4_METSL/19-64
F0TAK7_METSL/45-91
F0TBG2_METSL/15-61
F0TBG9_METSL/19-63
F0TC89_METSL/26-72
F0TCG3_METSL/26-72
F0TCJ0_METSL/30-76
F0TDB7_LACA3/15-61
F0TH31_LACA3/14-61
F0VWA9_STRG2/28-74
F0YX15_9CLOT/50-96
F0YZ75_9CLOT/29-75
F0YZ76_9CLOT/39-85
F0YZE8_9CLOT/269-315
F0Z092_9CLOT/41-87
F0Z1F7_9CLOT/16-62
F1BYS4_STAST/41-88
F1T3X4_9ACTN/63-109
F1T776_9CLOT/18-64
F1T7I6_9CLOT/23-68
F1TBW1_9CLOT/43-89
F1TE71_9CLOT/45-91
F1TF91_9CLOT/45-91
F1TKQ1_PROAC/21-65
F1TTZ1_PROAC/21-65
F1U132_PROAC/21-65
F1U455_PROAC/28-74
F1UDW3_PROAC/28-74
F1UFX6_PROAC/21-65
F1UNG6_PROAC/21-65
F1UVZ3_PROAC/21-65
F1V354_PROAC/21-65
F1VC81_PROAC/21-65
F1VKZ9_PROAC/21-65
F1VXP4_9BURK/7-53
F1XVV4_ECO57/23-70
F1XWT6_ECO57/15-62
F1Y4K6_ECO57/23-70
F1Y9Y9_ECO57/15-62
F1YDW1_9ACTO/29-75
F1YGL1_9ACTO/19-66
F1YGL6_9ACTO/8-57
F1YGZ0_9ACTO/35-84
F1YGZ2_9ACTO/28-77
F1YPQ1_9ACTO/41-90
F1YRL8_9PROT/71-117
F1YZ80_9STRE/15-61
F1Z6H8_9SPHN/25-71
F1ZCK8_9SPHN/16-62
F1ZL58_ECOLX/23-70
F1ZNP1_ECOLX/15-62
F1ZUU5_THEET/18-64
F1ZVT5_THEET/18-64
F2A1M6_RHIET/26-72
F2AFV5_RHIET/22-68
F2AQD1_RHOBA/21-68
F2BDB3_9NEIS/44-90
F2BKX7_STRSA/51-98
F2BNL2_STRSA/41-88
F2BXB8_9FIRM/19-65
F2BY03_9FIRM/18-63
F2C8U7_STRSA/41-88
F2CA94_STRSA/51-98
F2CGD7_STRSA/51-98
F2CNP6_STRSA/41-88
F2EUD2_PANAN/15-62
F2F0R7_9BACL/18-63
F2F5P0_9BACL/15-61
F2F994_9BACL/28-74
F2FAU4_9BACL/41-88
F2FG33_SALDU/23-70
F2FW51_SALGL/23-70
F2G541_ALTMD/28-74
F2GD97_ALTMD/17-64
F2GE03_MYCTU/44-90
F2GG97_MYCTU/20-66
F2GHE5_MYCTU/47-93
F2GIN4_MYCTU/57-103
F2GLL2_MYCTU/40-89
F2GLL4_MYCTU/41-90
F2GNU2_MYCTU/27-73
F2GQM8_BRUME/20-66
F2GRG2_BRUME/1-30
F2GXP5_BRUME/10-55
F2H0B7_BACTU/6-52
F2H6J3_BACTU/259-304
F2H751_BACTU/48-94
F2H7L3_BACTU/1-37
F2H8F0_BACTU/17-64
F2H963_BACTU/23-68
F2HB33_BACTU/3-50
F2HBA7_BACTU/29-78
F2HDA7_BACTU/10-56
F2HFN1_BACTU/26-68
F2HGT1_BACTU/26-68
F2HJR7_LACLA/16-62
F2HV70_BRUME/20-66
F2HW86_BRUME/1-30
F2HYE3_BRUME/10-55
F2IG25_9FLAO/25-72
F2IH40_9FLAO/25-72
F2IJY4_9FLAO/25-72
F2IMA6_VIBCH/12-59
F2IQC2_VIBCH/17-63
F2J1F1_9PROT/20-66
F2J3R5_9PROT/28-74
F2J555_9PROT/34-80
F2J5A5_9PROT/22-68
F2JJ26_9FIRM/43-88
F2JLI8_9FIRM/17-63
F2JM20_9FIRM/269-314
F2K2K1_9GAMM/12-58
F2K2P8_9GAMM/27-73
F2KJ02_PSEBR/16-63
F2KJ04_PSEBR/1-42
F2KNW6_ARCVE/8-54
F2KPE8_ARCVE/28-73
F2KQU1_ARCVE/43-89
F2KQU6_ARCVE/3-49
F2KR03_ARCVE/9-55
F2KRH6_ARCVE/3-49
F2KRJ8_ARCVE/14-60
F2L083_9CREN/34-80
F2L2U0_9CREN/1-32
F2L2Y5_9CREN/9-56
F2L5A2_9CREN/1-45
F2L6E5_9CREN/50-96
F2L6S3_9PSEU/25-71
F2L6T2_9PSEU/32-78
F2LI66_BURGA/29-75
F2M2Y0_LACAM/14-61
F2M8E1_LACCA/23-73
F2M8S9_LACCA/27-77
F2MB31_LACCA/34-80
F2MH06_LACCA/23-73
F2MHE7_LACCA/27-77
F2MK16_LACCA/34-80
F2MM56_ENTFA/23-72
F2MMZ3_ENTFA/15-56
F2MS58_ENTFA/26-72
F2N0H7_PSEST/16-63
F2N3Y7_PSEST/26-72
F2NBL2_9ACTN/55-101
F2NHW3_9DELT/13-60
F2NKW7_9DEIN/43-89
F2NSJ1_9SPIO/27-76
F2NSK5_9SPIO/38-84
F2PE01_PHOMO/3-50
F2RBN0_9ACTO/25-71
F2RBN3_9ACTO/49-97
F2RBN7_9ACTO/15-61
F2RC57_9ACTO/35-81
F2RDL9_9ACTO/15-61
F2REH6_9ACTO/297-338
F2RGN3_9ACTO/17-64
F2UZ16_ACTVI/27-73
F2V1M1_ACTVI/34-80
F2V3T6_MYCTU/57-103
F2V6B7_MYCTU/41-90
F2V6B9_MYCTU/40-89
F2V7C0_MYCTU/32-78
F2VB26_MYCTU/20-66
F2VBT7_MYCTU/44-90
F2VCU8_MYCTU/27-73
HLYU_VIBCH/30-76
MERR_STRLI/32-78
NOLR_RHIME/32-78
O05840_MYCTU/57-103
O26210_METTH/122-168
O26985_METTH/47-93
O27349_METTH/21-67
O27403_METTH/21-67
O27487_METTH/34-79
O27823_METTH/41-87
O27872_METTH/27-73
O28013_ARCFU/10-56
O28144_ARCFU/23-69
O28410_ARCFU/148-194
O28425_ARCFU/29-75
O28468_ARCFU/26-72
O28576_ARCFU/6-52
O28708_ARCFU/85-132
O28971_ARCFU/24-70
O29604_ARCFU/21-67
O29851_ARCFU/4-50
O30267_ARCFU/25-71
O50591_ACIMU/14-43
O52029_HALSA/54-102
O53478_MYCTU/16-62
O53838_MYCTU/27-73
O54057_RHILE/22-68
O57801_PYRHO/55-101
O58828_PYRHO/71-117
O59372_PYRHO/66-112
O67394_AQUAE/15-62
O68020_PSEAE/13-60
O69711_MYCTU/32-78
O87094_BACSU/6-37
P71939_MYCTU/41-90
P71941_MYCTU/40-89
P73808_SYNY3/18-64
P74986_YEREN/13-60
P95774_STALU/41-88
Q01VU2_SOLUE/13-59
Q027E6_SOLUE/9-55
Q02M77_PSEAB/13-60
Q02XW2_LACLS/16-62
Q02YZ9_LACLS/23-73
Q036T4_LACC3/27-77
Q037G9_LACC3/23-73
Q03CT4_LACC3/34-80
Q03I33_PEDPA/26-72
Q03P99_LACBA/23-74
Q03RL8_LACBA/20-66
Q03TB5_LACBA/28-74
Q03ZA7_LEUMM/18-64
Q040W1_LACGA/17-64
Q04379_9LACT/1-33
Q04927_METTF/175-221
Q049X2_LACDB/19-66
Q04GI8_OENOB/25-71
Q04NN7_LEPBJ/26-71
Q04PN2_LEPBJ/3-49
Q04T86_LEPBJ/25-71
Q04WX1_LEPBL/26-71
Q051K8_LEPBL/25-71
Q055P3_LEPBL/3-49
Q05SK5_9SYNE/26-72
Q064G4_9SYNE/7-54
Q07KE1_RHOP5/18-65
Q07M15_RHOP5/42-88
Q07VY5_SHEFN/167-215
Q07Z31_SHEFN/22-69
Q08RV4_STIAD/1-37
Q08UB5_STIAD/11-57
Q0A534_ALHEH/16-63
Q0AD51_NITEC/32-78
Q0AMU4_MARMM/13-59
Q0AT54_MARMM/28-74
Q0AT86_MARMM/23-69
Q0AV75_SYNWW/44-90
Q0AX78_SYNWW/31-73
Q0AYF3_SYNWW/16-62
Q0B9R5_BURCM/31-77
Q0BMU3_FRATO/22-67
Q0BNH2_FRATO/15-61
Q0BTU0_GRABC/23-69
Q0BV80_GRABC/28-74
Q0BVV2_GRABC/10-56
Q0BZG7_HYPNA/31-77
Q0C0E2_HYPNA/17-63
Q0C1Q8_HYPNA/17-63
Q0EXQ4_9PROT/36-81
Q0F968_9RHOB/32-78
Q0FI52_9RHOB/36-81
Q0FUC5_9RHOB/28-74
Q0FXC9_9RHIZ/28-74
Q0G015_9RHIZ/18-64
Q0G0C8_9RHIZ/21-67
Q0G1I3_9RHIZ/40-86
Q0GL17_LACRE/15-61
Q0GL18_LACRE/15-61
Q0GPM9_PROM3/25-71
Q0GPN0_PROM1/23-69
Q0GPN1_PROM0/6-52
Q0HFY5_SHESM/22-69
Q0HMV5_SHESM/12-59
Q0HQX5_SHESR/12-59
Q0HS78_SHESR/22-69
Q0JWR4_STRAM/47-95
Q0K5U0_CUPNH/32-78
Q0K9L6_CUPNH/21-67
Q0KA89_CUPNH/29-75
Q0P867_CAMJE/13-58
Q0RH28_FRAAA/15-60
Q0RKE6_FRAAA/61-110
Q0RV07_RHOSR/22-68
Q0S8N8_RHOSR/1-36
Q0S959_RHOSR/41-90
Q0S966_RHOSR/35-80
Q0SBB6_RHOSR/38-86
Q0SHE1_RHOSR/103-149
Q0SQP2_CLOPS/44-90
Q0STY0_CLOPS/13-59
Q0SUL2_CLOPS/10-56
Q0SUQ7_CLOPS/17-62
Q0SZG4_SHIF8/15-62
Q0T1A0_SHIF8/23-70
Q0TEL0_ECOL5/23-70
Q0TN12_CLOP1/44-90
Q0TRK8_CLOP1/13-59
Q0TSV6_CLOP1/17-62
Q0VL20_ALCBS/13-60
Q0W0B5_UNCMA/13-55
Q0W0R4_UNCMA/15-57
Q0W191_UNCMA/49-95
Q0W2G2_UNCMA/35-81
Q0W2R1_UNCMA/26-72
Q0W3X4_UNCMA/20-66
Q0W407_UNCMA/39-85
Q0W4P8_UNCMA/12-58
Q0W6B7_UNCMA/12-58
Q0W7Z6_UNCMA/22-71
Q0W8V3_UNCMA/21-60
Q0YT80_9CHLB/44-90
Q0ZKC6_9CORY/32-78
Q0ZKJ9_9STAP/28-76
Q0ZKK4_9STAP/4-50
Q11GQ3_MESSB/21-67
Q11UY2_CYTH3/25-72
Q11X73_CYTH3/27-74
Q11XN9_CYTH3/32-79
Q121S1_POLSJ/29-75
Q125G1_POLSJ/21-67
Q12I99_SHEDO/201-249
Q12KM0_SHEDO/22-69
Q12TH0_METBU/42-88
Q12UN1_METBU/42-88
Q12V13_METBU/88-130
Q12WT5_METBU/11-54
Q12Y49_METBU/21-67
Q130L0_RHOPS/42-88
Q130S1_RHOPS/17-63
Q13BW9_RHOPS/39-84
Q13E88_RHOPS/28-75
Q13RV9_BURXL/23-69
Q13VA3_BURXL/45-91
Q13YI9_BURXL/634-667
Q14HX6_FRAT1/15-61
Q15QD4_PSEA6/17-63
Q16A53_ROSDO/61-106
Q184W1_CLOD6/28-76
Q186P8_CLOD6/13-59
Q18D53_CLOD6/43-89
Q18FX9_HALWD/14-58
Q18GL1_HALWD/12-58
Q18H26_HALWD/56-104
Q1ARZ0_RUBXD/35-82
Q1AS38_RUBXD/27-77
Q1AS97_RUBXD/11-57
Q1AV49_RUBXD/35-82
Q1AVK8_RUBXD/26-72
Q1AYF8_RUBXD/41-88
Q1AYG2_RUBXD/49-95
Q1B3A7_MYCSS/40-89
Q1B490_MYCSS/24-70
Q1B4I2_MYCSS/29-75
Q1B652_MYCSS/42-88
Q1B7M8_MYCSS/52-101
Q1BBY5_MYCSS/42-88
Q1C462_YERPA/15-62
Q1CLQ0_YERPN/15-62
Q1DAW8_MYXXD/13-59
Q1G9R8_LACDA/19-66
Q1GL25_SILST/17-64
Q1GUI7_SPHAL/9-59
Q1HW04_9ACTO/50-98
Q1I8G8_PSEE4/13-60
Q1IKY6_ACIBL/9-55
Q1J281_DEIGD/48-93
Q1J2T4_DEIGD/15-61
Q1J3B6_DEIGD/51-97
Q1J476_STRPF/51-98
Q1J9A9_STRPB/51-98
Q1JEF8_STRPD/51-98
Q1JJF7_STRPC/51-98
Q1KZS3_BACFI/1-40
Q1LBE1_RALME/29-75
Q1LKS9_RALME/27-74
Q1M329_RHIL3/28-74
Q1MB03_RHIL3/34-80
Q1MDF2_RHIL3/22-68
Q1ME08_RHIL3/21-67
Q1MYW6_9GAMM/153-200
Q1N631_9GAMM/26-72
Q1NIX1_9DELT/13-59
Q1NJR5_9DELT/45-91
Q1NPV3_9DELT/13-59
Q1NUN9_9DELT/18-64
Q1NWZ1_9DELT/45-91
Q1Q0Q4_9BACT/18-64
Q1Q908_PSYCK/17-63
Q1QPP7_NITHX/23-69
Q1QW69_CHRSD/30-76
Q1QXH2_CHRSD/17-64
Q1R835_ECOUT/23-70
Q1V5T3_VIBAL/22-68
Q1V630_VIBAL/12-59
Q1VBF7_VIBAL/21-67
Q1VTL8_9FLAO/25-72
Q1WRI8_LACS1/26-77
Q1WRN7_LACS1/38-84
Q1WUW2_LACS1/29-78
Q1XG13_STAAU/15-61
Q1YJ58_MOBAS/50-96
Q1YM36_MOBAS/21-67
Q1YN47_MOBAS/84-130
Q1YUF1_9GAMM/42-88
Q1YWI4_PHOPR/46-93
Q1YWS1_PHOPR/150-197
Q1Z384_PHOPR/22-68
Q1ZEN9_9GAMM/24-69
Q1ZU36_PHOAS/35-85
Q1ZUG2_PHOAS/3-50
Q212C1_RHOPB/30-76
Q212C4_RHOPB/46-92
Q21E43_SACD2/12-59
Q221T9_RHOFD/23-69
Q24NC4_DESHY/13-59
Q24ND0_DESHY/13-59
Q24NH3_DESHY/49-95
Q24NK3_DESHY/17-63
Q24P50_DESHY/46-92
Q24P53_DESHY/54-100
Q24PV3_DESHY/17-63
Q24PV7_DESHY/19-65
Q24PW0_DESHY/15-61
Q24SJ0_DESHY/13-59
Q24VL2_DESHY/258-304
Q24W52_DESHY/17-63
Q24YQ5_DESHY/26-75
Q24ZC3_DESHY/46-92
Q26H69_FLABB/25-72
Q28UY3_JANSC/15-61
Q2A4G7_FRATH/22-67
Q2A556_FRATH/2-39
Q2B5J4_9BACI/20-62
Q2BA29_9BACI/41-88
Q2BAV4_9BACI/32-78
Q2BBE8_9BACI/20-66
Q2BDF5_9BACI/21-67
Q2BEY3_9BACI/275-321
Q2BHF6_9GAMM/16-62
Q2C1L3_9GAMM/3-50
Q2CA28_9RHOB/24-70
Q2CFX3_9RHOB/23-69
Q2EFX9_9SYNE/45-91
Q2ESP8_BACTU/26-68
Q2FD42_ACIBA/16-63
Q2FFW8_STAA3/26-72
Q2FNS5_METHJ/43-89
Q2FRG8_METHJ/29-78
Q2FS85_METHJ/16-61
Q2FXF7_STAA8/15-61
Q2G3C9_NOVAD/16-62
Q2G922_NOVAD/36-82
Q2IMW0_ANADE/41-85
Q2IPR9_ANADE/43-90
Q2IRU5_RHOP2/42-88
Q2IS21_RHOP2/17-63
Q2IZK8_RHOP2/12-59
Q2J1A0_RHOP2/39-85
Q2J7Z6_FRASC/55-104
Q2J9G4_FRASC/20-66
Q2J9T1_FRASC/20-66
Q2JCF7_FRASC/15-60
Q2JKB0_SYNJB/25-71
Q2JLW1_SYNJB/26-72
Q2JTV9_SYNJA/20-66
Q2JVC9_SYNJA/26-72
Q2JZ70_RHIEC/28-74
Q2K3H9_RHIEC/34-80
Q2K5N1_RHIEC/22-68
Q2K696_RHIEC/22-68
Q2KWG6_BORA1/27-74
Q2LXB9_SYNAS/161-203
Q2LXJ9_SYNAS/13-59
Q2LXV3_SYNAS/160-204
Q2N879_ERYLH/16-62
Q2NBE3_ERYLH/22-68
Q2NE65_METST/12-58
Q2NHU4_METST/49-95
Q2NIB9_METST/26-71
Q2P416_XANOM/15-61
Q2RGE1_MOOTA/13-60
Q2RGE8_MOOTA/40-86
Q2RGF5_MOOTA/11-57
Q2RLC6_MOOTA/19-65
Q2RR33_RHORT/24-70
Q2RRY7_RHORT/29-75
Q2RU66_RHORT/13-59
Q2RUE4_RHORT/14-60
Q2S6B6_SALRD/69-115
Q2SB77_HAHCH/23-69
Q2SDC4_HAHCH/12-59
Q2SEP0_HAHCH/37-83
Q2SLT2_HAHCH/39-85
Q2SPK9_HAHCH/12-59
Q2T987_BURTA/145-191
Q2TF02_STAAU/41-88
Q2V4W4_LISMO/40-87
Q2W0X8_MAGSA/11-57
Q2W366_MAGSA/22-68
Q2W694_MAGSA/37-83
Q2WA89_MAGSA/24-70
Q2Y4G1_9ARCH/273-315
Q2Y8E0_NITMU/29-75
Q2YKD1_BRUA2/10-55
Q2YM34_BRUA2/20-66
Q2YQB1_BRUA2/26-72
Q2YTL5_STAAB/15-61
Q30TT5_SULDN/13-60
Q30WL7_DESDG/55-101
Q30XM4_DESDG/32-78
Q314U8_DESDG/43-89
Q31BF9_PROM9/6-52
Q31DT3_THICR/1-42
Q31EG1_THICR/22-69
Q31JI5_THICR/1-30
Q31PQ1_SYNE7/18-64
Q31QE9_SYNE7/27-73
Q31VC4_SHIBS/15-62
Q31X35_SHIBS/23-70
Q32AX0_SHIDS/15-62
Q32CR1_SHIDS/23-70
Q38YK0_LACSS/34-80
Q38Z62_LACSS/25-70
Q38ZB9_LACSS/23-73
Q394W8_BURS3/31-77
Q39TW2_GEOMG/158-201
Q39YA9_GEOMG/13-60
Q3A257_PELCD/15-55
Q3A641_PELCD/25-71
Q3A848_PELCD/45-91
Q3A8I2_PELCD/13-59
Q3AD40_CARHZ/17-63
Q3ADS4_CARHZ/43-89
Q3AHB4_SYNSC/8-54
Q3AIJ0_SYNSC/20-66
Q3AZV5_SYNS9/7-54
Q3B575_PELLD/36-82
Q3BST6_XANC5/30-76
Q3BT45_XANC5/37-83
Q3BV78_XANC5/15-61
Q3D1P5_STRAG/41-88
Q3D472_STRAG/41-88
Q3DA51_STRAG/41-88
Q3DGH9_STRAG/41-88
Q3DIC2_STRAG/41-88
Q3DUC1_STRAG/41-88
Q3ELP7_BACTI/17-64
Q3ELS0_BACTI/26-68
Q3ENY1_BACTI/29-78
Q3EP92_BACTI/275-320
Q3ETB8_BACTI/48-94
Q3EWU7_BACTI/27-74
Q3EXR7_BACTI/23-68
Q3EYF4_BACTI/16-62
Q3F0N9_BACTI/26-68
Q3HR01_9CAUD/63-108
Q3ID52_PSEHT/15-62
Q3IJN1_PSEHT/24-70
Q3IP92_NATPD/76-123
Q3IRA7_NATPD/12-58
Q3JYL1_STRA1/41-88
Q3KAK7_PSEPF/29-75
Q3KDL3_PSEPF/13-60
Q3L9L2_RHOE4/33-81
Q3L9M3_RHOE4/31-77
Q3M4Q1_ANAVT/43-89
Q3M6S9_ANAVT/18-64
Q3MC70_ANAVT/21-67
Q3ME36_ANAVT/56-102
Q3MH92_ANAVT/21-67
Q3R5K4_XYLFA/15-61
Q3R7S0_XYLFA/15-61
Q3RFL5_XYLFA/15-61
Q3SFC3_THIDA/24-70
Q3SGA2_THIDA/31-77
Q3SU85_NITWN/23-69
Q3YW30_SHISS/15-62
Q3YYJ0_SHISS/23-70
Q3ZXW8_DEHSC/13-58
Q465L5_METBF/17-63
Q465Z2_METBF/25-71
Q466E8_METBF/120-156
Q466T9_METBF/22-68
Q468P1_METBF/12-58
Q469V6_METBF/25-71
Q46BT1_METBF/42-88
Q46BU3_METBF/42-88
Q46BU5_METBF/15-61
Q46CA3_METBF/40-89
Q46CR8_METBF/12-58
Q46E09_METBF/12-57
Q46EH6_METBF/14-60
Q46EY1_METBF/38-84
Q46F54_METBF/43-89
Q46KP0_PROMT/23-69
Q46W66_CUPPJ/32-78
Q476R7_CUPPJ/29-75
Q47DR3_DECAR/38-82
Q47E55_DECAR/22-68
Q47I88_DECAR/36-82
Q47IG4_DECAR/20-66
Q47MI8_THEFY/23-69
Q47PL5_THEFY/45-91
Q47PM7_THEFY/42-91
Q47YT6_COLP3/172-220
Q486N6_COLP3/24-70
Q48QS3_STRPM/51-98
Q48W39_STRP1/51-98
Q49UC8_STAS1/41-88
Q49UG4_STAS1/28-76
Q49UG9_STAS1/15-61
Q49UN9_STAS1/15-61
Q49WV1_STAS1/16-62
Q4BYR5_CROWT/21-67
Q4C7J4_CROWT/42-87
Q4C807_CROWT/47-94
Q4EFF2_LISMO/40-87
Q4EIJ9_LISMO/25-71
Q4ERY3_LISMO/25-71
Q4FF37_THESQ/12-58
Q4FQR9_PSYA2/17-63
Q4HFE8_CAMCO/13-60
Q4J7Y8_SULAC/23-69
Q4J865_SULAC/17-64
Q4JAK9_SULAC/21-65
Q4JBA7_SULAC/244-289
Q4JCP3_SULAC/16-61
Q4JMX9_9BACT/35-81
Q4JU97_CORJK/20-66
Q4KC95_PSEF5/52-97
Q4KEP0_PSEF5/13-60
Q4KTJ2_9LACT/40-87
Q4L3Z4_STAHJ/41-88
Q4LAA2_STAHJ/28-77
Q4LAA6_STAHJ/15-61
Q4LAB3_STAHJ/15-61
Q4LAB6_STAHJ/41-88
Q4LEN2_LACLC/40-87
Q4ML45_BACCE/276-321
Q4MNC2_BACCE/10-56
Q4MQP6_BACCE/48-94
Q4MR73_BACCE/6-52
Q4MS30_BACCE/28-75
Q4MXB0_BACCE/57-104
Q4MY58_BACCE/26-75
Q4PJ61_9BACT/35-81
Q4UT51_XANC8/34-80
Q4ZWB8_PSEU2/31-78
Q577R3_BRUAB/26-71
Q57BT3_BRUAB/26-72
Q57C58_BRUAB/20-66
Q57KX7_SALCH/23-70
Q58IT0_9ACTO/42-90
Q58IT8_9ACTO/14-60
Q5E290_VIBF1/12-59
Q5E7N8_VIBF1/22-68
Q5F7J2_NEIG1/21-68
Q5FI93_LACAC/14-61
Q5FMZ6_LACAC/45-91
Q5H142_XANOR/15-61
Q5HF03_STAAC/15-61
Q5HKB9_STAEQ/15-61
Q5HKC2_STAEQ/19-68
Q5HKW6_STAEQ/41-88
Q5HM74_STAEQ/27-73
Q5HRI2_STAEQ/15-60
Q5HSN0_CAMJR/13-60
Q5JDW6_PYRKO/62-108
Q5JEG2_PYRKO/11-58
Q5JEK0_PYRKO/105-151
Q5JGL7_PYRKO/51-97
Q5JHK1_PYRKO/20-64
Q5KRT8_CORGL/20-66
Q5KRV5_CORGL/20-66
Q5KRW0_CORGL/20-66
Q5KUX7_GEOKA/20-66
Q5L045_GEOKA/26-72
Q5L1Z6_GEOKA/41-88
Q5L2F8_GEOKA/20-66
Q5L2G1_GEOKA/41-88
Q5L2G5_GEOKA/26-72
Q5L344_GEOKA/41-88
Q5LK84_BACHK/21-63
Q5LUR4_SILPO/51-96
Q5N3T9_SYNP6/27-73
Q5N4H5_SYNP6/20-66
Q5N5G6_SYNP6/45-91
Q5NGH4_FRATT/15-61
Q5PEZ4_SALPA/23-70
Q5Q1Q1_9BACI/22-69
Q5Q1Q9_9BACI/20-66
Q5QVD7_IDILO/157-204
Q5QWI3_IDILO/26-71
Q5SKD8_THET8/45-92
Q5UX78_HALMA/12-58
Q5V5B3_HALMA/12-59
Q5V5W0_HALMA/14-47
Q5WCI7_BACSK/25-71
Q5WH03_BACSK/15-61
Q5WJS3_BACSK/278-322
Q5WJT1_BACSK/20-66
Q5WJT4_BACSK/26-73
Q5WLE4_BACSK/47-94
Q5WLX0_BACSK/19-64
Q5WXP5_LEGPL/20-65
Q5X9E1_STRP6/51-98
Q5YM82_NOCFA/41-90
Q5YMN4_NOCFA/28-74
Q5YV39_NOCFA/32-78
Q5YV57_NOCFA/10-56
Q5YWG4_NOCFA/21-67
Q5YWZ5_NOCFA/41-90
Q5YZT8_NOCFA/38-84
Q5ZQN5_9RHIZ/40-86
Q604K4_METCA/24-69
Q62ZI0_BACLD/6-37
Q632K6_BACCZ/10-56
Q634B9_BACCZ/28-75
Q637W1_BACCZ/26-75
Q639C9_BACCZ/17-64
Q639X2_BACCZ/276-321
Q63G49_BACCZ/48-94
Q64DG1_9ARCH/256-297
Q65IM9_BACLD/34-80
Q65IV2_BACLD/21-67
Q66EA7_YERPS/15-62
Q67LU1_SYMTH/13-59
Q67NY2_SYMTH/37-83
Q67SZ8_SYMTH/7-54
Q68GK3_PSEST/29-62
Q6A8D7_PROAC/28-74
Q6ABN1_PROAC/21-65
Q6AFV1_LEIXX/23-69
Q6APQ1_DESPS/34-80
Q6AQ20_DESPS/64-110
Q6AS13_DESPS/41-87
Q6D0L8_ERWCT/27-74
Q6D6S6_ERWCT/13-60
Q6F031_BACAN/26-68
Q6FB66_ACIAD/26-72
Q6G5V3_STAAS/41-88
Q6G8F7_STAAS/15-61
Q6GFT1_STAAR/15-61
Q6GIX0_STAAR/40-87
Q6GIZ5_STAAR/15-61
Q6HBU7_BACHK/6-52
Q6HDA1_BACHK/28-75
Q6HFT2_BACHK/29-78
Q6HGN7_BACHK/17-64
Q6HHC5_BACHK/276-321
Q6HNL9_BACHK/48-94
Q6HVS6_BACAN/29-78
Q6KHJ8_MYCMO/16-63
Q6KZI0_PICTO/9-53
Q6L0X2_PICTO/17-58
Q6L113_PICTO/144-186
Q6L1W0_PICTO/21-67
Q6L2Y4_PICTO/23-69
Q6LHU9_PHOPR/34-81
Q6LQ20_PHOPR/129-176
Q6LUL6_PHOPR/22-68
Q6LWG7_LACPL/15-61
Q6LXB0_METMP/20-67
Q6LZU6_METMP/149-192
Q6LZX4_METMP/172-217
Q6M0Q2_METMP/40-86
Q6M184_METMP/334-382
Q6M276_CORGL/20-67
Q6M527_CORGL/15-62
Q6MXM0_SERMA/13-60
Q6N1D2_RHOPA/42-88
Q6NB11_RHOPA/24-70
Q6NB33_RHOPA/38-84
Q6NG24_CORDI/44-90
Q6NJI6_CORDI/15-63
Q6PQB7_9DELT/57-103
Q6PQB8_DESDE/31-77
Q6PQB9_DESVU/57-103
Q6PQC0_9BACT/57-103
Q6PQC1_DESNO/57-103
Q6QSV9_ENTFC/26-72
Q6SK40_ARTAU/35-81
Q6SKA1_ARTAU/26-72
Q6V6X1_METVO/164-207
Q6XN12_RHOER/51-99
Q6XN15_RHOER/31-77
Q6XN55_RHOER/52-98
Q6Y0M2_STAAU/15-61
Q6Y0M6_STAAU/15-61
Q6Y0P1_STAAU/15-61
Q6Y0P7_STAAU/15-61
Q6Y0Q0_STAAU/15-61
Q6ZEU5_SYNY3/26-71
Q70C61_STRTR/39-86
Q70K54_9ACTO/44-91
Q70K92_9ACTO/13-59
Q71WT5_LISMF/25-71
Q727R7_DESVH/43-89
Q72EH2_DESVH/13-59
Q72KG0_THET2/45-92
Q72LY5_LEPIC/15-61
Q72RX1_LEPIC/25-71
Q72YC4_BACC1/6-52
Q72YN3_BACC1/16-62
Q72ZZ5_BACC1/21-68
Q72ZZ8_BACC1/26-76
Q730A8_BACC1/28-75
Q732Z4_BACC1/40-87
Q733Y7_BACC1/26-75
Q735E2_BACC1/17-64
Q735X5_BACC1/276-321
Q73DQ0_BACC1/48-94
Q73MX4_TREDE/40-86
Q73Y20_MYCPA/62-108
Q743C4_MYCPA/29-75
Q748P9_GEOSL/13-60
Q74B92_GEOSL/42-88
Q74HP5_LACJO/14-61
Q74LF6_LACJO/15-61
Q74NS5_BACC1/14-61
Q74NT4_BACC1/20-66
Q75FU9_LEPIC/39-84
Q76L30_9CYAN/59-105
Q79S96_STAAU/41-88
Q79SA8_9ZZZZ/15-62
Q79VX6_SALTY/15-62
Q7A507_STAAN/15-61
Q7AY48_STRTR/40-87
Q7CEL2_STRP3/41-88
Q7CKC2_YERPE/15-62
Q7CU15_AGRT5/28-73
Q7D4Y3_MYCTU/47-93
Q7D7L0_MYCTU/65-111
Q7D978_MYCTU/29-75
Q7DIA9_STAAU/40-87
Q7LXR8_SULSO/24-69
Q7LYQ3_METTH/175-221
Q7M982_WOLSU/41-86
Q7MCM3_VIBVY/16-63
Q7MNN2_VIBVY/22-68
Q7MQA9_VIBVY/12-59
Q7MS50_WOLSU/20-67
Q7MS58_WOLSU/22-69
Q7NFU5_GLOVI/49-95
Q7NPQ3_GLOVI/37-84
Q7NSR9_CHRVO/19-65
Q7P1X8_CHRVO/27-73
Q7P5F3_FUSNV/45-91
Q7TVS9_MYCBO/32-78
Q7TY65_MYCBO/40-89
Q7TY66_MYCBO/41-90
Q7TYR7_MYCBO/57-103
Q7U166_MYCBO/27-73
Q7U826_SYNPX/19-65
Q7U9E1_SYNPX/25-72
Q7UAW0_SHIFL/12-59
Q7UU43_RHOBA/35-82
Q7V1Y1_PROMP/42-88
Q7V3Y8_PROMM/13-59
Q7V6X9_PROMM/25-71
Q7VA87_PROMA/19-65
Q7VES9_MYCBO/16-62
Q7W1X3_BORPA/29-75
Q7WMX0_BORBR/1-41
Q7WQV1_BORBR/29-75
Q816A8_BACCR/6-52
Q816J6_BACCR/10-56
Q81AR1_BACCR/29-78
Q81BK0_BACCR/17-64
Q81C13_BACCR/276-321
Q81EH8_BACCR/23-68
Q81I27_BACCR/48-94
Q81LG5_BACAN/28-75
Q81NJ3_BACAN/17-64
Q81P30_BACAN/276-321
Q81VA4_BACAN/48-94
Q81XP0_BACAN/6-52
Q81YI2_BACAN/26-75
Q826Y1_STRAW/41-87
Q829T5_STRAW/24-70
Q82GY9_STRAW/44-92
Q82KP1_STRAW/44-90
Q82R21_STRAW/28-64
Q82RZ7_NITEU/32-78
Q831S7_ENTFA/19-65
Q839Q2_ENTFA/23-72
Q83K00_SHIFL/23-70
Q83N40_TROWT/38-84
Q83NV9_TROW8/20-66
Q83TD2_RHIFR/28-74
Q83ZS2_CORJE/486-515
Q84FI9_SINSA/8-54
Q84FJ0_9RHIZ/8-54
Q84FJ1_RHISN/28-74
Q84FJ2_RHIFR/28-74
Q87CC2_XYLFT/15-61
Q87KK6_VIBPA/12-59
Q87S95_VIBPA/22-68
Q88JD1_PSEPK/13-60
Q88LK1_PSEPK/26-73
Q88TN4_LACPL/23-71
Q88Y33_LACPL/23-71
Q890E0_LACPL/16-63
Q89I66_BRAJA/24-70
Q89PF6_BRAJA/25-71
Q89PH4_BRAJA/34-80
Q8CNH3_STAES/34-80
Q8CQF0_STAES/28-77
Q8CQF3_STAES/15-61
Q8CQH9_STAES/1-32
Q8CUZ5_OCEIH/21-68
Q8D5L8_VIBVU/13-60
Q8DD70_VIBVU/12-59
Q8DES3_VIBVU/22-68
Q8DK52_THEEB/50-96
Q8DZ60_STRA5/41-88
Q8E2Q4_STRA3/41-88
Q8EBH8_SHEON/22-69
Q8EJD5_SHEON/12-59
Q8ENQ3_OCEIH/22-68
Q8ERA6_OCEIH/23-69
Q8ES00_OCEIH/15-61
Q8ETD6_OCEIH/16-63
Q8ETI4_OCEIH/41-88
Q8EXV2_LEPIN/28-73
Q8F3S5_LEPIN/25-71
Q8FER9_ECOL6/23-70
Q8FLF6_COREF/63-109
Q8FLG0_COREF/21-67
Q8FNG5_COREF/54-100
Q8FUK9_COREF/41-87
Q8FWE8_BRUSU/10-55
Q8FZA2_BRUSU/26-72
Q8FZM9_BRUSU/20-66
Q8GCH3_RHOSU/73-119
Q8GGH7_ENTCL/13-60
Q8GNZ0_STAAU/41-88
Q8GQ80_PSEAE/27-74
Q8GQH1_STAAU/15-61
Q8KBX8_CHLTE/17-61
Q8KE78_CHLTE/47-93
Q8KEP0_CHLTE/36-82
Q8KYD6_BACAN/26-68
Q8KZ33_9PROT/25-71
Q8NM04_CORGL/35-82
Q8NNC5_CORGL/45-91
Q8NQ74_CORGL/18-65
Q8NRY5_CORGL/20-66
Q8NUF5_STAAW/41-88
Q8NW10_STAAW/15-61
Q8NZ15_STRP8/41-88
Q8PAH0_XANCP/34-80
Q8PM71_XANAC/15-61
Q8PS74_METMA/22-71
Q8PSA9_METMA/17-63
Q8PSL1_METMA/25-71
Q8PSU1_METMA/181-227
Q8PU31_METMA/22-68
Q8PUT5_METMA/71-117
Q8PUT9_METMA/24-70
Q8PUU2_METMA/42-88
Q8PW08_METMA/39-89
Q8PW14_METMA/12-58
Q8PWT4_METMA/16-62
Q8PWU2_METMA/12-58
Q8PXG1_METMA/12-57
Q8PY24_METMA/38-84
Q8PYM0_METMA/46-92
Q8PZ32_METMA/14-60
Q8Q065_METMA/13-59
Q8R5P8_THETN/46-92
Q8RGN1_FUSNN/45-91
Q8RK00_RHIET/22-68
Q8RN58_CORJE/486-515
Q8TH09_PYRFU/249-291
Q8THE1_METAC/12-57
Q8TI13_METAC/38-84
Q8TIR6_METAC/46-92
Q8TJ36_METAC/42-88
Q8TJ48_METAC/15-61
Q8TJK0_METAC/24-70
Q8TLV3_METAC/17-63
Q8TQT2_METAC/22-68
Q8TSD6_METAC/12-58
Q8TSP5_METAC/189-234
Q8TT11_METAC/39-89
Q8TTP6_METAC/12-58
Q8TV78_METKA/32-78
Q8TZE4_PYRFU/51-97
Q8U030_PYRFU/14-60
Q8U123_PYRFU/368-416
Q8VML1_PSEPU/40-86
Q8VVR3_STAAU/41-70
Q8X276_HALVO/12-58
Q8X5Q0_ECO57/15-62
Q8X936_ECO57/23-70
Q8XI20_CLOPE/44-90
Q8XLL0_CLOPE/13-59
Q8XM53_CLOPE/17-62
Q8XZ61_RALSO/40-86
Q8Y4F1_LISMO/25-71
Q8Y817_LISMO/39-86
Q8YBX3_BRUME/26-71
Q8YI87_BRUME/17-63
Q8YIL4_BRUME/26-72
Q8YQD0_NOSS1/21-67
Q8YTF1_NOSS1/21-67
Q8YXV6_NOSS1/36-85
Q8YY10_NOSS1/18-64
Q8YYL7_NOSS1/43-89
Q8Z4F5_SALTI/23-70
Q8ZML8_SALTY/23-70
Q8ZS91_NOSS1/56-102
Q8ZTS5_PYRAE/237-279
Q8ZYK0_PYRAE/8-55
Q8ZZ86_PYRAE/8-55
Q926M3_LISIN/15-61
Q926M5_LISIN/15-61
Q928A0_LISIN/25-71
Q92NK0_RHIME/21-62
Q92P08_RHIME/14-60
Q92P93_RHIME/30-76
Q92ZB9_RHIME/36-82
Q93GK0_GEOSE/38-85
Q93IW1_STRCO/31-77
Q93K61_ENTFA/3-45
Q96YL3_SULTO/16-61
Q970L3_SULTO/151-195
Q970W6_SULTO/23-69
Q972Q8_SULTO/32-79
Q976F0_SULTO/22-65
Q978Z0_THEVO/46-91
Q97CB0_THEVO/81-121
Q97GX3_CLOAB/46-92
Q97TJ8_CLOAB/25-71
Q97VE0_SULSO/17-64
Q97WN7_SULSO/15-59
Q980S7_SULSO/20-66
Q982P0_RHILO/44-90
Q98BA0_RHILO/43-88
Q98FH7_RHILO/12-58
Q98HM2_RHILO/30-76
Q98K86_RHILO/17-63
Q99T96_STAAM/15-61
Q99XK5_STRP1/41-88
Q9A4H0_CAUCR/31-77
Q9A6F3_CAUCR/17-63
Q9A8S1_CAUCR/14-60
Q9AC74_STAAN/15-61
Q9AC84_STAAN/41-88
Q9CCG5_MYCLE/62-108
Q9CF75_LACLA/16-62
Q9CKX0_PASMU/20-65
Q9EUN5_CORGL/439-479
Q9EUU5_PSEPU/16-63
Q9HJ03_THEAC/48-94
Q9HJ62_THEAC/37-84
Q9HLM6_THEAC/9-54
Q9HP21_HALSA/12-58
Q9I1J7_PSEAE/13-60
Q9JRM3_STEMA/41-88
Q9K5Q1_BACHD/41-88
Q9K645_BACHD/224-270
Q9K8K6_BACHD/22-68
Q9K8L0_BACHD/24-71
Q9KEA8_BACHD/11-57
Q9KF20_BACHD/15-61
Q9KI48_APHHA/22-67
Q9KI49_9CYAN/24-69
Q9KJI5_KLEOX/14-61
Q9KT37_VIBCH/12-59
Q9L1V5_STRCO/42-90
Q9L209_STRCO/53-99
Q9L219_STRCO/34-82
Q9L224_STRCO/38-87
Q9L335_SERMA/13-60
Q9L7K9_9ACTO/32-78
Q9LCV3_PARDE/72-118
Q9PCY7_XYLFA/15-61
Q9RA93_9BACI/20-66
Q9RD34_STRCO/20-66
Q9RHS2_9LACT/22-72
Q9RZ83_DEIRA/50-96
Q9UX14_SULSF/24-69
Q9UYK0_PYRAB/375-416
Q9V061_PYRAB/40-87
Q9V0P1_PYRAB/368-416
Q9V1W9_PYRAB/14-60
Q9V2K4_PYRAB/51-97
Q9X093_THEMA/12-58
Q9X0Q8_THEMA/14-58
Q9X898_STRCO/20-66
Q9X8X8_STRCO/48-96
Q9XAD0_STRCO/17-63
Q9Y972_AERPE/31-78
Q9YFE8_AERPE/22-68
Q9ZBF4_STRCO/35-81
Q9ZF16_STRPE/27-73
SDPR_BACSU/10-56
SMTB_SYNE7/45-91
Y1325_METJA/16-63
Y1553_METJA/6-52
Y1563_METJA/27-73
Y229_METJA/15-61
Y774_METJA/333-381
YCZG_BACSU/23-69
YGAV_ECOLI/23-70
ZIAR_SYNY3/55-101
