# Supplementary material for: Contact prediction is hardest for the most informative contacts, but improves with the incorporation of contact potentials
Source: PLoS One. 2018 Jun 28;13(6):e0199585. doi: 10.1371/journal.pone.0199585 (PMC6023208; doi:10.1371/journal.pone.0199585)
Supplement: S1 Data — Each file in the ‘alignments’ directory herein corresponds to a protein family’s alignment and contains the accession number and sequence range of each sequence in the alignment. (TAR.GZ) [file pone.0199585.s001.tar.gz › alignments/Transpeptidase]

A0A1H2_AERHY/42-258
A0AFR9_LISW6/365-674
A0AIP1_LISW6/348-685
A0AJZ7_LISW6/351-635
A0AKD9_LISW6/268-583
A0AKY2_LISW6/355-628
A0ASK1_HELPY/298-559
A0ASK2_HELPY/297-553
A0ASK3_HELPY/298-564
A0ASK4_HELPY/297-566
A0ASK5_HELPY/297-566
A0ASK6_HELPY/297-561
A0ASK7_HELPY/297-561
A0AXJ2_BURCH/77-310
A0AZY6_BURCH/259-562
A0B0B9_BURCH/431-681
A0B0W4_BURCH/315-579
A0B2J0_BURCH/339-593
A0B2W6_BURCH/420-691
A0B3E5_BURCH/344-610
A0JGW6_PSEAE/35-259
A0JQV3_ARTS2/156-485
A0JV88_ARTS2/271-577
A0K0F4_ARTS2/459-680
A0K0T1_ARTS2/364-446
A0K0T1_ARTS2/474-679
A0K2K1_ARTS2/355-660
A0K3R4_BURCH/445-724
A0K480_BURCH/259-557
A0K872_BURCH/477-756
A0KBI4_BURCH/283-624
A0KIX8_AERHH/337-598
A0KN35_AERHH/428-616
A0KN94_AERHH/272-611
A0KNZ9_AERHH/431-694
A0KPX8_AERHH/259-551
A0KQX4_AERHH/29-258
A0KSU3_SHESA/427-699
A0KTW1_SHESA/273-606
A0L0U4_SHESA/33-259
A0L1P8_SHESA/260-556
A0L249_SHESA/426-616
A0L4Q7_MAGSM/36-256
A0L5N7_MAGSM/241-548
A0L7I3_MAGSM/263-594
A0LA28_MAGSM/467-771
A0LEY9_SYNFM/430-699
A0LKF6_SYNFM/323-586
A0LLG5_SYNFM/294-633
A0LLQ2_SYNFM/441-714
A0LNY4_SYNFM/250-559
A0LQT6_ACIC1/156-478
A0LSW4_ACIC1/313-689
A0LTL7_ACIC1/302-609
A0LWG6_ACIC1/371-672
A0LWU7_ACIC1/336-583
A0M1L5_GRAFK/415-692
A0M532_GRAFK/263-571
A0M5L3_GRAFK/247-584
A0M6D9_GRAFK/425-700
A0MST6_9GAMM/35-259
A0NIB8_OENOE/335-602
A0NIY7_OENOE/355-686
A0NJE7_OENOE/482-749
A0NKM1_OENOE/272-578
A0NMA1_9RHOB/314-572
A0NTB7_9RHOB/450-743
A0NVP6_9RHOB/246-547
A0NXA7_9RHOB/413-680
A0P2Y9_9RHOB/386-648
A0PFW4_CITFR/35-259
A0PKC9_MYCUA/160-484
A0PKH2_MYCUA/310-601
A0PQ99_MYCUA/326-596
A0PTJ4_MYCUA/350-668
A0PVB6_MYCUA/360-647
A0PYA9_CLONN/157-466
A0PZG8_CLONN/455-683
A0PZG8_CLONN/784-982
A0Q057_CLONN/269-590
A0Q139_CLONN/252-552
A0Q5I7_FRATN/247-549
A0Q8T3_MYCA1/161-485
A0Q8Y3_MYCA1/486-777
A0Q9Z0_MYCA1/337-623
A0QF46_MYCA1/298-616
A0QJ10_MYCA1/321-590
A0QVI3_MYCS2/328-598
A0R022_MYCS2/307-625
A0R0H1_MYCS2/345-628
A0R5I3_MYCS2/338-624
A0R5U8_MYCS2/315-587
A0R7G2_MYCS2/391-681
A0RAS2_BACAH/354-627
A0RBR2_BACAH/335-613
A0RC01_BACAH/351-637
A0RDM1_BACAH/349-660
A0RDV1_BACAH/350-634
A0REA4_BACAH/343-654
A0REA8_BACAH/243-570
A0REA9_BACAH/351-687
A0REM2_BACAH/350-685
A0REN3_BACAH/255-565
A0RFP1_BACAH/356-693
A0RHT6_BACAH/246-557
A0RHT7_BACAH/260-568
A0RIP7_BACAH/351-684
A0RIZ1_BACAH/263-575
A0RLF6_BACAH/331-609
A0RNU5_CAMFF/266-577
A0RPR3_CAMFF/317-590
A0RQ57_CAMFF/250-587
A0T065_SERMA/42-273
A0XXN6_9GAMM/391-654
A0XZH1_9GAMM/284-580
A0Y282_9GAMM/430-739
A0Y336_9GAMM/272-610
A0Y8X5_9GAMM/432-638
A0YF27_9GAMM/267-607
A0YHM4_9GAMM/250-547
A0YHU8_9GAMM/395-669
A0YLH3_LYNSP/484-760
A0YMC8_LYNSP/314-584
A0YMU1_LYNSP/476-740
A0YPN9_LYNSP/279-591
A0YSU5_LYNSP/315-598
A0YVJ1_LYNSP/295-611
A0YW99_LYNSP/278-592
A0Z4U9_9GAMM/267-605
A0Z7D1_9GAMM/240-539
A0Z8I7_9GAMM/432-738
A0ZAD8_NODSP/310-580
A0ZB33_NODSP/475-752
A0ZG00_NODSP/350-613
A0ZJJ2_NODSP/225-536
A0ZMT0_NODSP/271-587
A0ZZD8_BIFAA/157-483
A0ZZQ5_BIFAA/381-637
A1A2F5_BIFAA/277-578
A1A334_BIFAA/375-694
A1A7C9_ECOK1/260-555
A1A7J5_ECOK1/472-744
A1A8R0_ECOK1/271-609
A1AE57_ECOK1/301-547
A1AGS2_ECOK1/435-681
A1AK50_PELPD/350-623
A1AKF0_PELPD/42-283
A1AS29_PELPD/263-596
A1AT23_PELPD/158-456
A1ATW8_PELPD/446-719
A1AU67_PELPD/244-553
A1AVW9_RUTMC/306-611
A1AX62_RUTMC/263-604
A1AZK3_PARDP/260-569
A1AZQ5_PARDP/303-463
A1B319_PARDP/449-739
A1B3N1_PARDP/388-661
A1B9A7_PARDP/268-604
A1BD86_CHLPD/386-667
A1BEP1_CHLPD/258-578
A1BGU0_CHLPD/39-258
A1BJY4_CHLPD/283-590
A1EMB4_VIBCH/443-742
A1ENF1_VIBCH/21-365
A1EPD0_VIBCH/266-562
A1ERW1_VIBCH/438-705
A1F6B6_VIBCH/266-562
A1F755_VIBCH/442-741
A1F913_VIBCH/272-616
A1F9A8_VIBCH/438-705
A1HML5_9FIRM/251-560
A1HMW8_9FIRM/158-464
A1HP01_9FIRM/259-579
A1HPE8_9FIRM/337-607
A1HQ86_9FIRM/238-547
A1HSI1_9FIRM/267-588
A1HTS0_9FIRM/305-563
A1HU58_9FIRM/245-552
A1JJI7_YERE8/259-554
A1JJP6_YERE8/486-752
A1JKR5_YERE8/304-565
A1JM62_YERE8/253-548
A1JPW7_YERE8/272-607
A1JSE0_YERE8/427-615
A1K1U0_AZOSB/268-606
A1K3U0_AZOSB/254-551
A1KBR1_AZOSB/422-702
A1KEI4_MYCBP/160-484
A1KEL8_MYCBP/310-601
A1KKK6_MYCBP/338-656
A1KMK9_MYCBP/325-594
A1KQ12_MYCBP/360-647
A1KS91_NEIMF/423-703
A1KVM2_NEIMF/263-558
A1KZ51_ACIBA/44-269
A1QYT6_BORT9/224-537
A1R0E2_BORT9/259-579
A1R0F6_BORT9/424-719
A1R0U9_ARTAT/156-484
A1R5F2_ARTAT/269-575
A1R9G9_ARTAT/568-873
A1RA03_ARTAT/364-666
A1RA49_ARTAT/364-458
A1RA49_ARTAT/464-679
A1RC86_ARTAT/375-686
A1REZ0_SHESW/260-556
A1RG42_SHESW/9-264
A1RGT9_SHESW/273-606
A1RNT5_SHESW/444-713
A1RPR4_SHESW/426-620
A1S2F3_SHEAM/255-551
A1S8T4_SHEAM/265-598
A1S9W7_SHEAM/443-712
A1SB20_SHEAM/426-641
A1SCN9_NOCSJ/158-486
A1SDI5_NOCSJ/360-656
A1SL86_NOCSJ/254-564
A1SMC7_NOCSJ/295-658
A1SQL0_NOCSJ/359-636
A1SQT6_NOCSJ/353-647
A1SRB0_PSYIN/431-736
A1SSI5_PSYIN/455-725
A1SU07_PSYIN/272-611
A1SU13_PSYIN/291-587
A1SWN9_PSYIN/389-662
A1T126_MYCVP/160-484
A1T406_MYCVP/364-647
A1T7D0_MYCVP/310-580
A1TAX4_MYCVP/311-629
A1TE05_MYCVP/318-592
A1TGB2_MYCVP/364-650
A1THY9_MYCVP/434-725
A1TIW6_ACIAC/268-607
A1TKC5_ACIAC/257-554
A1TKV5_ACIAC/446-726
A1TNK3_ACIAC/327-607
A1TQ06_ACIAC/372-623
A1TYF8_MARAV/429-700
A1TYV3_MARAV/453-774
A1U3B9_MARAV/267-607
A1U3G4_MARAV/256-552
A1U8T6_MYCSK/160-484
A1UD07_MYCSK/366-646
A1UEN3_MYCSK/328-598
A1UI60_MYCSK/302-620
A1UMP3_MYCSK/360-644
A1UN24_MYCSK/311-583
A1UP88_MYCSK/407-698
A1USZ0_BARBK/445-737
A1UTD1_BARBK/241-543
A1UUK8_BURMS/259-562
A1UUP0_BURMS/150-447
A1UWS9_BURMS/345-620
A1UXH6_BURMS/410-665
A1V0S4_BURMS/260-559
A1V509_BURMS/475-754
A1V781_BURMS/283-623
A1V8D1_BURMS/443-722
A1VBE2_DESVV/268-583
A1VFI7_DESVV/262-587
A1VFX6_DESVV/461-709
A1VIM3_POLNA/268-608
A1VK12_POLNA/448-728
A1VNZ2_POLNA/398-667
A1VNZ6_POLNA/350-626
A1VS12_POLNA/308-574
A1VSU2_POLNA/254-551
A1VYM0_CAMJJ/320-592
A1VYN4_CAMJJ/275-581
A1VZ12_CAMJJ/253-596
A1W2M1_ACISJ/268-607
A1W3Z8_ACISJ/444-724
A1W7N2_ACISJ/405-671
A1WAZ6_ACISJ/327-593
A1WC12_ACISJ/258-555
A1WDV9_VEREI/449-729
A1WIA8_VEREI/268-607
A1WRK5_VEREI/257-554
A1WVS2_HALHL/265-605
A1WYU9_HALHL/251-548
A1WZA5_HALHL/432-735
A1ZFH0_9BACT/17-247
A1ZKA4_9BACT/427-682
A1ZKQ3_9BACT/254-570
A1ZNU6_9BACT/280-540
A1ZQX1_9BACT/253-584
A2BNG8_PROMS/217-542
A2BPQ9_PROMS/316-580
A2BPZ9_PROMS/259-561
A2BTZ5_PROM5/217-542
A2BV87_PROM5/316-581
A2BVI0_PROM5/259-561
A2BZF8_PROM1/269-593
A2C0X7_PROM1/267-576
A2C5P6_PROM3/269-592
A2C7P7_PROM3/253-562
A2CBE3_PROM3/319-587
A2FJB2_TRIVA/275-575
A2P6L6_VIBCH/272-616
A2P6Y0_VIBCH/290-587
A2P754_VIBCH/266-562
A2PCL8_VIBCH/438-705
A2PVZ7_VIBCH/443-740
A2PWW3_VIBCH/438-705
A2PWY8_VIBCH/206-502
A2RC50_STRPG/397-657
A2RD42_STRPG/291-613
A2RD53_STRPG/332-633
A2RDV8_STRPG/2-60
A2RGQ3_STRPG/416-692
A2RI70_LACLM/371-710
A2RIB2_LACLM/422-666
A2RIM0_LACLM/351-650
A2RLT2_LACLM/296-626
A2RNR4_LACLM/376-644
A2RWU8_BURM9/255-552
A2RWX8_BURM9/259-562
A2RZ06_BURM9/345-620
A2RZP5_BURM9/410-665
A2S5V1_BURM9/260-559
A2S712_BURM9/416-695
A2S8I4_BURM9/283-623
A2SBD0_BURM9/475-754
A2SBV3_METPP/268-608
A2SCX9_METPP/280-577
A2SKH8_METPP/451-731
A2TJK1_PSEAE/42-273
A2TR41_9FLAO/433-707
A2TSS8_9FLAO/247-584
A2TVL6_9FLAO/245-553
A2TXD8_9FLAO/418-687
A2TZN3_9FLAO/240-561
A2U438_9FLAO/248-587
A2VJQ8_MYCTU/338-656
A2VLJ7_MYCTU/340-609
A2VM66_MYCTU/360-647
A2VMV7_MYCTU/160-484
A2VMY6_MYCTU/452-743
A2VT70_9BURK/259-557
A2VTL1_9BURK/498-777
A2VUH2_9BURK/283-597
A2VYF1_9BURK/316-580
A2VYX8_9BURK/431-685
A2VZ98_9BURK/259-562
A2W173_9BURK/77-310
A2W319_9BURK/420-690
A2W6I1_9BURK/283-594
A2W9H7_9BURK/475-754
A2WCY1_9BURK/259-557
A2WDC4_9BURK/443-722
A2WEL2_9BURK/259-561
A2WFJ6_9BURK/321-619
A2XAW7_ORYSI/1-282
A3CKD1_STRSV/419-705
A3CKD2_STRSV/365-651
A3CLS1_STRSV/351-679
A3CPY6_STRSV/329-626
A3CPZ7_STRSV/291-610
A3CQW9_STRSV/379-659
A3CZL5_SHEB5/260-556
A3D049_SHEB5/437-705
A3D7P2_SHEB5/273-606
A3D8D6_SHEB5/47-289
A3DA21_SHEB5/426-625
A3DAI4_SHEB5/291-546
A3DBK3_CLOTH/352-685
A3DE32_CLOTH/253-573
A3DE64_CLOTH/234-544
A3DGA2_CLOTH/365-646
A3DJW4_CLOTH/156-465
A3EJ79_VIBCH/1-278
A3EK55_VIBCH/12-276
A3EMP2_VIBCH/266-562
A3ENB5_VIBCH/438-705
A3EQ66_9BACT/446-718
A3EQR5_9BACT/288-618
A3ER08_9BACT/415-684
A3ERS5_9BACT/239-539
A3EVI8_9BACT/162-444
A3FG70_ACIBA/42-258
A3GND9_VIBCH/266-562
A3GRD3_VIBCH/443-742
A3GSI5_VIBCH/438-705
A3GTV0_VIBCH/272-616
A3GXC5_VIBCH/443-742
A3GZB3_VIBCH/266-562
A3H2E3_VIBCH/272-616
A3H375_VIBCH/438-705
A3HXP3_9BACT/260-571
A3HXZ1_9BACT/438-718
A3HY59_9BACT/252-577
A3I4H9_9BACI/246-557
A3I4I0_9BACI/278-587
A3I8K5_9BACI/353-643
A3I905_9BACI/415-686
A3IB26_9BACI/350-620
A3IBE1_9BACI/357-696
A3ICK7_9BACI/347-628
A3INT0_9CHRO/388-652
A3IPP5_9CHRO/463-737
A3IQX1_9CHRO/288-599
A3IQX9_9CHRO/288-598
A3IUI1_9CHRO/350-620
A3J2F2_9FLAO/247-578
A3J2J9_9FLAO/284-557
A3J3C4_9FLAO/424-690
A3J4J0_9FLAO/259-568
A3JA67_9ALTE/267-607
A3JAA5_9ALTE/252-548
A3JDU1_9ALTE/433-699
A3JEG1_9ALTE/449-633
A3JM86_9RHOB/297-554
A3JMT6_9RHOB/240-576
A3JRR6_9RHOB/327-599
A3JS77_9RHOB/428-719
A3JT16_9RHOB/260-561
A3JYB3_9RHOB/389-663
A3K0H2_9RHOB/261-571
A3K266_9RHOB/348-616
A3K297_9RHOB/444-740
A3K2N0_9RHOB/303-557
A3K3H2_9RHOB/268-595
A3KCB7_HAEHA/280-572
A3KCB8_HAEPA/280-572
A3KCB9_HAEAP/281-573
A3KCC0_HAEAP/281-573
A3KCC1_9PAST/282-574
A3KCC2_HAEPH/366-659
A3KCC3_9PAST/374-667
A3KCC5_HAEIF/280-572
A3KCC6_HAEIF/280-572
A3KCC7_HAEIF/280-572
A3KCC8_HAEHA/280-572
A3KU44_PSEAE/242-539
A3KYQ6_PSEAE/268-604
A3L1B7_PSEAE/38-256
A3L2K9_PSEAE/423-620
A3L2K9_PSEAE/637-748
A3L3H1_PSEAE/430-695
A3L4I0_PSEAE/247-547
A3L8U7_PSEAE/242-539
A3LF97_PSEAE/268-604
A3LGC4_PSEAE/38-256
A3LJ83_PSEAE/423-620
A3LJ83_PSEAE/623-748
A3LK58_PSEAE/430-695
A3LL81_PSEAE/247-547
A3M3F8_ACIBT/267-602
A3M4V0_ACIBT/44-269
A3M713_ACIBT/418-690
A3M9J5_ACIBT/396-470
A3M9J6_ACIBT/1-245
A3M9K3_ACIBT/288-587
A3MDR2_BURM7/259-562
A3MDU4_BURM7/255-552
A3MGY1_BURM7/410-665
A3MKN3_BURM7/475-754
A3MNR1_BURM7/283-623
A3MPY7_BURM7/443-722
A3MR57_BURM7/260-559
A3MY84_ACTP2/363-656
A3MYR7_ACTP2/411-596
A3N2P7_ACTP2/281-619
A3N3B9_ACTP2/431-705
A3N4E9_BURP6/283-624
A3NAN0_BURP6/487-766
A3NDX0_BURP6/260-559
A3NED8_BURP6/443-722
A3NGG7_BURP6/345-620
A3NIM9_BURP6/417-581
A3NK36_BURP6/259-562
A3NK74_BURP6/255-552
A3NNE3_BURP6/26-263
A3NPE9_BURP6/410-665
A3NQ40_BURP0/283-624
A3NWF0_BURP0/475-754
A3NZM1_BURP0/260-559
A3P072_BURP0/443-722
A3P222_BURP0/345-620
A3P4A1_BURP0/421-589
A3P5P9_BURP0/259-562
A3P5T5_BURP0/255-552
A3P8T9_BURP0/26-263
A3P9Y3_BURP0/405-660
A3PA91_PROM0/217-542
A3PBE9_PROM0/316-580
A3PBP2_PROM0/259-561
A3PFM7_RHOS1/300-537
A3PHR9_RHOS1/260-574
A3PIE5_RHOS1/268-604
A3PK68_RHOS1/451-740
A3PMT4_RHOS1/437-710
A3PSF3_MYCSJ/160-484
A3PWK3_MYCSJ/366-646
A3PY40_MYCSJ/328-598
A3Q1M4_MYCSJ/302-620
A3Q749_MYCSJ/360-644
A3Q7H2_MYCSJ/311-583
A3Q8N4_MYCSJ/407-698
A3Q9D1_SHELP/429-624
A3QH53_SHELP/273-606
A3QHP1_SHELP/452-724
A3QHY8_SHELP/46-263
A3QIM7_SHELP/255-551
A3RSV2_RALSO/26-260
A3RW15_RALSO/443-724
A3RXA5_RALSO/283-623
A3RXM1_RALSO/266-563
A3SA65_9RHOB/384-657
A3SAA6_9RHOB/455-746
A3SBR4_9RHOB/260-568
A3SGA4_9RHOB/268-604
A3SH21_9RHOB/260-568
A3SIJ5_9RHOB/267-603
A3SKX5_9RHOB/288-547
A3SM36_9RHOB/408-681
A3SP36_9RHOB/428-719
A3SV28_9RHOB/384-657
A3SVG1_9RHOB/268-604
A3SX61_9RHOB/260-568
A3T159_9RHOB/438-729
A3TFL7_9MICO/292-665
A3TI59_9MICO/367-653
A3TJ99_9MICO/351-629
A3TJS0_9MICO/268-574
A3TN15_9MICO/155-480
A3TN93_9MICO/348-618
A3TTU0_9RHOB/268-604
A3TVR1_9RHOB/386-659
A3TZB0_9RHOB/264-571
A3U265_9RHOB/1-224
A3U2G0_9RHOB/442-733
A3U4N8_CROAH/247-584
A3U6B3_CROAH/428-713
A3U831_CROAH/262-570
A3UD11_9RHOB/46-269
A3UD35_9RHOB/468-763
A3UE62_9RHOB/263-603
A3UEB4_9RHOB/255-561
A3UI05_9RHOB/326-591
A3UK18_9RHOB/282-548
A3UVE7_VIBSP/435-745
A3UW00_VIBSP/272-618
A3UZY3_VIBSP/272-616
A3V037_VIBSP/272-568
A3V0D3_VIBSP/459-727
A3V1U4_9RHOB/268-604
A3V478_9RHOB/464-755
A3V4T6_9RHOB/395-669
A3V6M4_9RHOB/259-568
A3V9K9_9RHOB/268-604
A3V9U9_9RHOB/350-618
A3VDZ4_9RHOB/441-730
A3VF41_9RHOB/398-671
A3VHY9_9RHOB/260-571
A3VM19_9RHOB/307-560
A3VW32_9RHOB/469-760
A3VY70_9RHOB/260-569
A3W0E7_9RHOB/268-604
A3W2B7_9RHOB/315-588
A3WA81_9SPHN/275-576
A3WBX1_9SPHN/444-734
A3WCG1_9SPHN/277-596
A3WDY1_9SPHN/380-640
A3WGN6_9SPHN/362-625
A3WKK2_9GAMM/412-695
A3WLA8_9GAMM/414-681
A3WNE8_9GAMM/261-557
A3WPU0_9GAMM/271-611
A3WSL7_9BRAD/387-653
A3WVF7_9BRAD/248-538
A3WWV9_9BRAD/450-745
A3WZ11_9BRAD/318-561
A3WZT2_9BRAD/372-650
A3X4E9_9RHOB/439-730
A3X676_9RHOB/345-618
A3X6K2_9RHOB/315-570
A3X7I1_9RHOB/260-568
A3XCZ9_9RHOB/268-604
A3XGX8_LEEBM/436-709
A3XI73_LEEBM/263-572
A3XPG3_LEEBM/450-742
A3XQK6_LEEBM/259-541
A3XQS8_LEEBM/247-586
A3Y0G6_9VIBR/434-745
A3Y377_9VIBR/459-727
A3Y393_9VIBR/272-618
A3Y3U7_9VIBR/272-568
A3Y3Z2_9VIBR/272-616
A3Y5H9_9GAMM/461-732
A3Y7E6_9GAMM/269-606
A3YHH7_9GAMM/257-552
A3YI89_9GAMM/427-735
A3YIT7_CAMJE/275-581
A3YIU9_CAMJE/320-592
A3YJF7_CAMJE/23-247
A3YL92_CAMJE/253-596
A3YRE4_CAMJE/320-592
A3YRF8_CAMJE/275-581
A3YRT9_CAMJE/253-596
A3YVK1_9SYNE/501-775
A3YWL0_9SYNE/267-573
A3YYV5_9SYNE/286-594
A3YZX1_9SYNE/442-719
A3Z0Y5_9SYNE/319-585
A3Z3Z4_9SYNE/268-591
A3Z5J3_9SYNE/271-579
A3Z789_9SYNE/425-699
A3Z879_9SYNE/44-262
A3ZA53_9SYNE/319-587
A3ZDG2_CAMJE/253-596
A3ZDT6_CAMJE/275-581
A3ZDU9_CAMJE/320-592
A3ZEU3_CAMJE/20-247
A3ZII4_CAMJE/253-596
A3ZIW4_CAMJE/275-581
A3ZIY0_CAMJE/320-592
A3ZJI7_CAMJE/23-247
A4A5F4_9GAMM/249-547
A4A6S4_9GAMM/405-679
A4A8K2_9GAMM/432-741
A4A9N7_9GAMM/267-605
A4AEX8_9ACTN/155-479
A4AKB9_9ACTN/373-649
A4AKK9_9ACTN/249-555
A4ANY9_MARSH/437-719
A4APR9_MARSH/312-441
A4ATM2_MARSH/263-576
A4AU88_MARSH/247-581
A4BAN0_9GAMM/435-621
A4BAN0_9GAMM/647-759
A4BE82_9GAMM/448-720
A4BFR9_9GAMM/236-534
A4BGU8_9GAMM/298-539
A4BKS8_9GAMM/267-606
A4BLX3_9GAMM/266-611
A4BQ59_9GAMM/427-695
A4BQJ2_9GAMM/251-548
A4BQU3_9GAMM/436-747
A4BVY5_9FLAO/240-561
A4BXY3_9FLAO/419-684
A4BYC4_9FLAO/248-587
A4C6U4_9GAMM/487-750
A4C8C1_9GAMM/285-581
A4CDE0_9GAMM/272-611
A4CEN4_9GAMM/430-721
A4CHV6_ROBBH/440-716
A4CJA5_ROBBH/247-581
A4CPL4_ROBBH/263-576
A4CQ69_ROBBH/425-701
A4CS12_SYNPV/252-560
A4CUB5_SYNPV/438-712
A4CWD6_SYNPV/319-587
A4CWP0_SYNPV/267-590
A4E7G0_9ACTN/228-528
A4E9Z1_9ACTN/637-951
A4EA91_9ACTN/340-615
A4ECG5_9ACTN/329-671
A4EEW3_9RHOB/268-604
A4EFL1_9RHOB/397-671
A4EJN0_9RHOB/260-566
A4EKA7_9RHOB/458-749
A4EQL2_9RHOB/268-604
A4ET49_9RHOB/311-566
A4EV75_9RHOB/439-730
A4F029_9RHOB/313-586
A4F1C8_9RHOB/260-568
A4F5S5_SACEN/157-476
A4F6I9_SACEN/365-663
A4F6Q9_SACEN/337-613
A4FLX3_SACEN/280-590
A4FM95_SACEN/315-587
A4FN97_SACEN/354-646
A4FR37_SACEN/714-999
A4G1L9_HERAR/269-609
A4G5K4_HERAR/456-738
A4G8U4_HERAR/265-561
A4G9P8_HERAR/443-723
A4GJH6_9BACT/237-569
A4GJV6_9BACT/275-607
A4GVD2_PSEAE/35-259
A4GW37_RHILT/304-559
A4IM02_GEOTN/265-574
A4IM03_GEOTN/245-556
A4IQ50_GEOTN/351-635
A4IQY9_GEOTN/349-675
A4IR70_GEOTN/260-577
A4IRV1_GEOTN/406-678
A4ITN4_GEOTN/326-604
A4IZA8_FRATW/247-549
A4J2A5_DESRM/243-553
A4J2Y5_DESRM/259-559
A4J521_DESRM/359-640
A4J587_DESRM/157-468
A4J5H5_DESRM/336-601
A4J6B4_DESRM/308-575
A4J7K2_DESRM/267-641
A4JAS9_BURVG/445-724
A4JB88_BURVG/259-557
A4JF24_BURVG/479-758
A4JIT5_BURVG/283-624
A4JJQ3_BURVG/405-663
A4JNA1_BURVG/259-562
A4JNJ5_BURVG/416-684
A4JP35_BURVG/319-574
A4KBT8_SHIFL/42-273
A4KIT8_MYCTU/338-656
A4KKC9_MYCTU/340-609
A4KME9_MYCTU/360-647
A4KN48_MYCTU/160-484
A4KN80_MYCTU/452-743
A4KSL6_FRATU/247-549
A4LCM9_BURPS/487-766
A4LG23_BURPS/91-328
A4LHE3_BURPS/405-570
A4LLC8_BURPS/345-620
A4LP17_BURPS/405-660
A4LT01_BURPS/443-722
A4LTW9_BURPS/259-562
A4LTZ9_BURPS/340-637
A4MFI0_BURPS/260-559
A4MHS3_BURPS/283-624
A4MVL5_HAEIF/280-572
A4MY74_HAEIF/414-602
A4MZ24_HAEIF/279-618
A4MZ92_HAEIF/428-562
A4N277_HAEIF/280-572
A4N2M8_HAEIF/414-602
A4N3G9_HAEIF/1-336
A4N6T1_HAEIF/1-269
A4N933_HAEIF/414-602
A4NAD4_HAEIF/280-572
A4NB55_HAEIF/279-618
A4NBU8_HAEIF/428-698
A4NE74_HAEIF/414-602
A4NGB5_HAEIF/279-618
A4NGU2_HAEIF/428-698
A4NHB3_HAEIF/280-572
A4NJD4_HAEIF/414-602
A4NKH2_HAEIF/279-618
A4NLI7_HAEIF/2-84
A4NLI8_HAEIF/280-484
A4NNN2_HAEIF/2-181
A4NR63_HAEIF/414-602
A4NSC6_HAEIF/428-698
A4NSF8_HAEIF/280-572
A4NTT0_HAEIF/279-618
A4NVM1_HAEIF/61-250
A4NXG4_HAEIF/31-301
A4NY56_HAEIF/124-416
A4NZT7_HAEIF/279-376
A4NZT8_HAEIF/2-258
A4Q9X4_CORGB/157-469
A4QAT2_CORGB/352-635
A4QF15_CORGB/328-599
A4QFM9_CORGB/309-629
A4QI29_CORGB/343-629
A4SFF8_PROVI/259-579
A4SGI9_PROVI/387-668
A4SH08_PROVI/263-570
A4SI50_AERS4/259-551
A4SJ69_AERS4/431-695
A4SJW2_AERS4/272-611
A4SK18_AERS4/428-615
A4SP66_AERS4/305-543
A4STN9_AERS4/11-249
A4SV00_POLSQ/458-736
A4SV68_POLSQ/253-549
A4T0H1_POLSQ/278-617
A4T1D3_MYCGI/354-644
A4T4P1_MYCGI/413-703
A4T4V2_MYCGI/160-484
A4T5U4_MYCGI/358-648
A4T987_MYCGI/310-584
A4TBF8_MYCGI/294-612
A4TCC0_MYCGI/326-596
A4TGT4_YERPP/427-620
A4TP03_YERPP/272-607
A4TP34_YERPP/315-543
A4TPW3_YERPP/475-742
A4TQ89_YERPP/259-554
A4TTZ8_9PROT/251-551
A4TU96_9PROT/461-754
A4TUI4_9PROT/381-646
A4U0U1_9PROT/261-602
A4V6P3_PSEAE/38-256
A4VH06_PSEU5/359-668
A4VIH2_PSEU5/244-543
A4VMZ8_PSEU5/36-252
A4VPJ2_PSEU5/426-692
A4VR03_PSEU5/268-604
A4VSK1_STRSY/397-681
A4VTE1_STRSY/333-629
A4VW31_STRSY/350-682
A4VX69_STRSY/290-597
A4VXW2_STRSY/371-642
A4VYU2_STRS2/397-681
A4VZL8_STRS2/333-629
A4W2E0_STRS2/350-682
A4W3H2_STRS2/290-597
A4W458_STRS2/371-642
A4W6I7_ENT38/260-555
A4W6P6_ENT38/471-741
A4W821_ENT38/271-609
A4WBI1_ENT38/253-548
A4WD97_ENT38/301-558
A4WFI4_ENT38/427-650
A4WNG1_RHOS5/300-539
A4WNR5_RHOS5/438-711
A4WQC7_RHOS5/260-574
A4WSY2_RHOS5/268-604
A4WTN4_RHOS5/451-740
A4X0Y1_SALTO/160-492
A4X991_SALTO/384-694
A4X9S1_SALTO/388-693
A4XAN0_SALTO/361-690
A4XAX1_SALTO/361-671
A4XCX5_SALTO/362-692
A4XDH2_SALTO/552-866
A4XGH7_CALS8/349-627
A4XGU2_CALS8/366-646
A4XHZ8_CALS8/244-570
A4XKL9_CALS8/357-687
A4XPP5_PSEMY/424-727
A4XQ84_PSEMY/296-553
A4XQR8_PSEMY/245-546
A4XR04_PSEMY/428-693
A4XYY0_PSEMY/268-604
A4Y2N0_SHEPC/260-556
A4Y353_SHEPC/444-713
A4Y9F5_SHEPC/273-606
A4YA86_SHEPC/9-264
A4YBT7_SHEPC/426-620
A4YKN5_BRASO/402-667
A4YRK5_BRASO/372-648
A4YTR9_BRASO/451-748
A4YUV4_BRASO/344-594
A4YWT3_BRASO/53-269
A4YZK9_BRASO/251-540
A4ZH09_LACHE/341-619
A4ZH11_LACHE/348-631
A5A389_PSEPU/35-259
A5A5H1_ACIBA/29-262
A5CD84_ORITB/248-548
A5CFP8_ORITB/261-577
A5CLU9_CLAM3/155-478
A5CPF4_CLAM3/381-685
A5CPF8_CLAM3/377-666
A5CS57_CLAM3/265-571
A5CW45_VESOH/273-614
A5D0W2_PELTS/335-606
A5D151_PELTS/203-512
A5D1B1_PELTS/154-457
A5D3C8_PELTS/259-559
A5D3I7_PELTS/308-580
A5D431_PELTS/268-638
A5EG81_BRASB/372-648
A5EIJ2_BRASB/351-605
A5EJB4_BRASB/449-746
A5ELI7_BRASB/58-269
A5EPL0_BRASB/251-540
A5ETK4_BRASB/394-659
A5EVG6_DICNV/422-697
A5EY09_DICNV/290-586
A5EY26_DICNV/278-619
A5F2Y6_VIBC3/272-616
A5F508_VIBC3/443-742
A5F5N5_VIBC3/266-562
A5F961_VIBC3/438-705
A5FIX8_FLAJ1/264-577
A5FJR4_FLAJ1/281-560
A5FJX5_FLAJ1/248-581
A5FLJ8_FLAJ1/425-709
A5FUK4_ACICJ/270-578
A5FVT9_ACICJ/284-620
A5FW97_ACICJ/273-610
A5FZ60_ACICJ/485-776
A5G0Q4_ACICJ/233-542
A5G491_GEOUR/313-586
A5G5G3_GEOUR/263-596
A5G792_GEOUR/38-256
A5G8K6_GEOUR/244-553
A5G9T1_GEOUR/455-756
A5GC47_GEOUR/146-446
A5GHR2_SYNPW/267-590
A5GJE4_SYNPW/271-579
A5GLF2_SYNPW/433-707
A5GMN8_SYNPW/319-587
A5GPZ6_SYNR3/267-591
A5GRH0_SYNR3/341-606
A5GSA8_SYNR3/267-575
A5GTI4_SYNR3/426-695
A5HDN2_ENTAG/35-259
A5HED8_PROVU/31-255
A5HSH8_PSEAE/42-258
A5I1T5_CLOBH/261-579
A5I4Y4_CLOBH/253-550
A5I679_CLOBH/380-877
A5I7A8_CLOBH/159-471
A5IBL7_LEGPC/268-609
A5ICB4_LEGPC/27-252
A5ICB5_LEGPC/364-628
A5ICG1_LEGPC/300-561
A5IFY8_LEGPC/430-718
A5IFZ7_LEGPC/242-538
A5IIP7_THEP1/298-555
A5IIR3_THEP1/225-510
A5IJI3_THEP1/209-537
A5INS0_STAA9/345-658
A5INS1_STAA9/363-580
A5IS67_STAA9/268-579
A5ISY0_STAA9/360-638
A5IT80_STAA9/350-660
A5IWF0_STAA9/361-577
A5J2T8_BURMA/259-562
A5J2W3_BURMA/255-552
A5J555_BURMA/419-698
A5J9C9_BURMA/260-559
A5JBI8_BURMA/372-628
A5JBT3_BURMA/283-623
A5JJ53_ENTFC/1-238
A5JJ54_ENTFC/1-237
A5JJ55_ENTFC/1-239
A5JJ56_ENTFC/1-237
A5JNZ9_ENTFC/1-125
A5JUZ6_ACIBA/44-269
A5KF56_CAMJE/307-579
A5KF71_CAMJE/275-581
A5KIB4_CAMJE/23-247
A5KKP6_9FIRM/450-734
A5KKS3_9FIRM/250-570
A5KKS4_9FIRM/2-156
A5KKS5_9FIRM/274-421
A5KKY2_9FIRM/354-556
A5KLD6_9FIRM/135-445
A5KLJ5_9FIRM/592-909
A5KNI9_9FIRM/123-420
A5KST2_9BACT/259-546
A5KUI3_9GAMM/271-613
A5L3K5_9GAMM/272-618
A5L4W1_9GAMM/435-747
A5L5H2_9GAMM/460-728
A5L733_9GAMM/272-568
A5L7U1_9GAMM/272-616
A5L9R5_STRPN/289-609
A5L9U1_STRPN/1-252
A5LAR0_STRPN/273-601
A5LBI7_STRPN/422-693
A5LFA3_STRPN/369-649
A5LJQ6_STRPN/289-609
A5LJT8_STRPN/154-448
A5LLF4_STRPN/343-671
A5LNW5_STRPN/369-649
A5LPF1_STRPN/422-693
A5LR83_STRPN/422-693
A5LRH9_STRPN/369-649
A5LV33_STRPN/343-671
A5LWA8_STRPN/289-609
A5LWI0_STRPN/329-623
A5LYR9_STRPN/289-609
A5LYU6_STRPN/329-623
A5M139_STRPN/343-671
A5M220_STRPN/422-693
A5M3R1_STRPN/369-649
A5M4M8_STRPN/289-609
A5M5R2_STRPN/213-541
A5M8E0_STRPN/353-624
A5M9T9_STRPN/329-623
A5MAT1_STRPN/369-649
A5ME17_STRPN/289-609
A5ME49_STRPN/3-297
A5MFT0_STRPN/343-671
A5MGB6_STRPN/422-693
A5MIP0_STRPN/369-649
A5MMB3_STRPN/343-671
A5MN60_STRPN/369-649
A5MNF4_STRPN/422-693
A5MNS0_STRPN/329-623
A5MQS7_STRPN/289-609
A5MSD8_STRPN/289-609
A5MSH3_STRPN/329-623
A5MUQ1_STRPN/9-111
A5MUQ2_STRPN/369-556
A5MV80_STRPN/343-671
A5MXF8_STRPN/422-693
A5MZI2_CLOK5/376-695
A5MZI2_CLOK5/672-872
A5N0U8_CLOK5/355-670
A5N215_CLOK5/359-645
A5N363_CLOK5/159-470
A5N6I9_CLOK5/382-617
A5N6I9_CLOK5/669-878
A5N7E4_CLOK5/261-581
A5N7U5_CLOK5/252-546
A5P7C4_9SPHN/277-596
A5P7V5_9SPHN/415-707
A5PBN8_9SPHN/362-623
A5PCA6_9SPHN/234-535
A5PCS4_9SPHN/339-603
A5TGC5_BURMA/270-567
A5TGF0_BURMA/259-562
A5TIR3_BURMA/260-559
A5TK88_BURMA/487-766
A5TRB7_BURMA/283-623
A5TU12_FUSNP/269-593
A5TU65_FUSNP/325-629
A5TXD8_FUSNP/335-606
A5TXN8_FUSNP/303-557
A5TY86_MYCTA/160-484
A5TYC1_MYCTA/310-601
A5U4J0_MYCTA/338-656
A5U6L8_MYCTA/325-594
A5U906_MYCTA/360-647
A5UA49_HAEIE/414-601
A5UBA6_HAEIE/279-618
A5UBF5_HAEIE/428-698
A5UCX4_HAEIE/280-572
A5UFK2_HAEIG/279-618
A5UGV1_HAEIG/414-602
A5UIQ6_HAEIG/280-572
A5USC2_ROSS1/224-577
A5UST1_ROSS1/469-844
A5UUN3_ROSS1/353-637
A5UX86_ROSS1/342-622
A5UZC9_ROSS1/366-660
A5UZT1_ROSS1/271-591
A5UZZ1_ROSS1/236-570
A5V3J7_SPHWW/267-598
A5V5G3_SPHWW/302-570
A5VA54_SPHWW/325-589
A5VD25_SPHWW/445-737
A5VDD2_SPHWW/231-532
A5VJ30_LACRD/282-587
A5VK08_LACRD/352-625
A5VKU4_LACRD/350-679
A5VL02_LACRD/371-646
A5VN58_BRUO2/345-597
A5VPD3_BRUO2/377-634
A5VQ95_BRUO2/441-734
A5VRI3_BRUO2/260-563
A5VY19_PSEP1/305-431
A5W202_PSEP1/305-641
A5W8Q6_PSEP1/245-546
A5W957_PSEP1/428-693
A5W9J2_PSEP1/268-604
A5WAB7_PSEP1/424-742
A5WBQ3_PSYWF/356-652
A5WCF9_PSYWF/429-643
A5WDL1_PSYWF/265-601
A5WFX0_PSYWF/480-751
A5WI70_MYCTF/160-484
A5WIA3_MYCTF/452-743
A5WPD5_MYCTF/338-656
A5WRB8_MYCTF/325-594
A5WTP9_MYCTF/360-647
A5XGS8_BURMA/487-766
A5XK14_BURMA/259-562
A5XM10_BURMA/352-627
A5XML5_BURMA/410-665
A5XQE3_BURMA/475-754
A5XR48_BURMA/419-698
A5XVC2_BURMA/260-559
A5XWR1_BURMA/283-623
A5XY05_BURMA/445-635
A5Y470_ACIBA/36-272
A5YGS2_STRPN/311-605
A5YGS3_STRPN/311-605
A5YGS4_STRPN/311-605
A5YGS5_STRPN/311-605
A5YGS6_STRPN/311-605
A5YGS7_STRPN/311-605
A5YGS8_STRPN/311-605
A5YGS9_STRPN/293-587
A5YGT0_STRPN/311-605
A5YGT6_STRPN/311-605
A5YGT7_STRPN/311-605
A5YGT8_STRPN/311-605
A5YGU0_STRPN/311-605
A5YGU2_STRPN/311-605
A5YGU3_STRPN/311-605
A5YGU5_STRPN/311-605
A5YGU6_STRPN/309-603
A5YGU7_STRPN/172-466
A5YGU8_STRPN/311-605
A5YGV0_STRPN/291-585
A5YGV1_STRPN/310-604
A5YGV2_STRPN/311-605
A5YGV4_STRPN/311-605
A5YGV8_STRPN/288-582
A5YGV9_STRPN/293-587
A5YGW0_STRPN/292-586
A5YGW1_STRPN/293-587
A5YGW2_STRPN/293-587
A5YGW3_STRPN/290-584
A5YGW4_STRPN/310-604
A5YGW5_STRPN/291-585
A5YGW7_STRPN/172-466
A5YGW8_STRPN/311-604
A5YGX0_STRPN/310-604
A5YGX2_STRPN/311-605
A5YGX3_STRPN/310-603
A5YGX4_STRPN/311-604
A5YGX9_STRPN/310-604
A5YGY0_STRPN/311-604
A5YGZ5_STRPN/311-605
A5YH12_STRPN/311-604
A5YH13_STRPN/311-604
A5YH14_STRPN/311-604
A5YH16_STRPN/311-605
A5YH18_STRPN/311-604
A5YH25_STRPN/311-605
A5YH26_STRPN/303-597
A5YH27_STRPN/311-604
A5YH29_STRPN/295-588
A5YH31_STRPN/310-603
A5YH32_STRPN/311-605
A5YH39_STRPN/311-605
A5YH41_STRPN/295-588
A5YH44_STRPN/310-604
A5YH45_STRPN/293-586
A5YH48_STRPN/292-585
A5YH49_STRPN/290-583
A5YH50_STRPN/293-586
A5YH57_STRPN/311-604
A5YH58_STRPN/311-605
A5YH61_STRPN/310-603
A5YH63_STRPN/311-605
A5YH65_STRPN/293-587
A5YH71_STRPN/311-605
A5YH72_STRPN/311-605
A5YH80_STRPN/298-592
A5YH85_STRPN/311-604
A5YH87_STRPN/310-603
A5YH88_STRPN/291-584
A5YH89_STRPN/311-604
A5YH90_STRPN/311-605
A5YHA0_STRPN/292-585
A5YHC1_STRPN/311-605
A5YHC2_STRPN/311-605
A5YHD1_STRPN/311-546
A5YHD7_STRPN/310-604
A5YHD8_STRPN/298-599
A5YHD9_STRPN/298-599
A5YHE0_STRPN/298-599
A5YHE1_STRPN/298-599
A5YHE2_STRPN/298-599
A5YHF2_STRPN/298-599
A5YHF4_STRPN/298-599
A5YHF9_STRPN/289-590
A5YHG4_STRPN/298-599
A5YHG5_STRPN/298-599
A5YHG8_STRPN/298-599
A5YHG9_STRPN/298-599
A5YHH0_STRPN/298-599
A5YHI0_STRPN/298-599
A5YHI3_STRPN/298-599
A5YHI4_STRPN/298-599
A5YHI6_STRPN/298-599
A5YHI8_STRPN/295-592
A5YHJ0_STRPN/298-599
A5YHJ1_STRPN/298-599
A5YHJ2_STRPN/282-579
A5YHJ4_STRPN/278-579
A5YHJ5_STRPN/295-591
A5YHJ6_STRPN/298-599
A5YHK0_STRPN/298-595
A5YHK1_STRPN/295-578
A5YHK2_STRPN/295-591
A5YHK3_STRPN/295-592
A5YHK9_STRPN/295-592
A5YHL1_STRPN/295-592
A5YHL2_STRPN/298-596
A5YHL5_STRPN/298-599
A5YHM4_STRPN/298-599
A5YHM8_STRPN/295-591
A5YHM9_STRPN/280-575
A5YHN0_STRPN/295-592
A5YHN1_STRPN/295-591
A5YHN2_STRPN/295-593
A5YHN3_STRPN/278-578
A5YHN4_STRPN/298-599
A5YHN5_STRPN/295-592
A5YHN6_STRPN/298-595
A5YHN7_STRPN/281-578
A5YHN8_STRPN/298-599
A5YHN9_STRPN/295-592
A5YHP1_STRPN/298-596
A5YHP3_STRPN/296-593
A5YHP5_STRPN/295-592
A5YHP6_STRPN/298-596
A5YHP7_STRPN/298-595
A5YHQ0_STRPN/298-599
A5YHQ7_STRPN/278-579
A5YHQ8_STRPN/295-592
A5YHQ9_STRPN/295-591
A5YHR0_STRPN/298-599
A5YHR3_STRPN/298-595
A5YHR4_STRPN/295-592
A5YHR5_STRPN/296-594
A5YHR6_STRPN/296-597
A5YHR7_STRPN/295-596
A5YHR8_STRPN/295-593
A5YHR9_STRPN/295-592
A5YHS0_STRPN/298-599
A5YHS3_STRPN/295-590
A5YHS4_STRPN/298-599
A5YHS7_STRPN/298-599
A5YHS9_STRPN/298-599
A5YHT1_STRPN/296-597
A5YHT2_STRPN/298-578
A5YHT4_STRPN/295-592
A5YHT5_STRPN/296-575
A5YHT6_STRPN/298-595
A5YHT7_STRPN/282-579
A5YHT8_STRPN/282-579
A5YHT9_STRPN/285-582
A5YHU4_STRPN/298-598
A5YHU5_STRPN/298-598
A5YHU6_STRPN/295-592
A5YHU7_STRPN/295-593
A5YHU8_STRPN/295-592
A5YHU9_STRPN/298-595
A5YHV6_STRPN/294-591
A5YHV7_STRPN/284-581
A5YHV8_STRPN/295-591
A5YHV9_STRPN/295-591
A5YHW0_STRPN/295-592
A5YHW1_STRPN/295-590
A5YHW3_STRPN/295-591
A5YHW5_STRPN/295-592
A5YHW7_STRPN/281-574
A5YHW8_STRPN/292-587
A5YHX1_STRPN/298-599
A5YHX3_STRPN/295-592
A5YHX4_STRPN/295-591
A5YHX6_STRPN/298-596
A5YHX7_STRPN/295-592
A5YHX9_STRPN/298-598
A5YHY1_STRPN/296-558
A5YHY3_STRPN/298-596
A5YHY7_STRPN/298-599
A5YHY8_STRPN/294-590
A5YHY9_STRPN/295-592
A5YHZ0_STRPN/298-599
A5YHZ1_STRPN/295-591
A5YHZ3_STRPN/281-574
A5YHZ4_STRPN/295-595
A5YHZ5_STRPN/298-599
A5YHZ6_STRPN/295-592
A5YI03_STRPN/298-599
A5YI04_STRPN/271-591
A5YI05_STRPN/268-588
A5YI06_STRPN/271-591
A5YI07_STRPN/271-591
A5YI08_STRPN/142-462
A5YI09_STRPN/271-591
A5YI10_STRPN/146-466
A5YI11_STRPN/271-591
A5YI12_STRPN/268-588
A5YI13_STRPN/137-457
A5YI15_STRPN/268-588
A5YI17_STRPN/143-463
A5YI18_STRPN/268-588
A5YI20_STRPN/268-588
A5YI21_STRPN/268-588
A5YI22_STRPN/268-588
A5YI23_STRPN/268-588
A5YI24_STRPN/271-591
A5YI25_STRPN/271-591
A5YI27_STRPN/268-588
A5YI28_STRPN/268-588
A5YI29_STRPN/240-560
A5YI30_STRPN/271-591
A5YI31_STRPN/217-537
A5YI33_STRPN/269-589
A5YI34_STRPN/241-561
A5YI35_STRPN/268-588
A5YI36_STRPN/112-432
A5YI38_STRPN/268-588
A5YI39_STRPN/268-588
A5YI42_STRPN/271-591
A5YI43_STRPN/271-591
A5YI46_STRPN/271-591
A5YI47_STRPN/271-591
A5YI48_STRPN/140-460
A5YI50_STRPN/271-591
A5YI51_STRPN/239-559
A5YI52_STRPN/271-591
A5YI53_STRPN/241-561
A5YI54_STRPN/271-591
A5YI56_STRPN/271-591
A5YI57_STRPN/268-588
A5YI59_STRPN/271-591
A5YI61_STRPN/271-591
A5YI62_STRPN/271-591
A5YI64_STRPN/139-459
A5YI65_STRPN/242-562
A5YI67_STRPN/241-561
A5YI68_STRPN/268-588
A5YI73_STRPN/268-588
A5YI77_STRPN/271-591
A5YI78_STRPN/271-591
A5YI82_STRPN/271-591
A5YI94_STRPN/143-463
A5YI95_STRPN/268-588
A5YI96_STRPN/268-588
A5YI98_STRPN/271-591
A5YI99_STRPN/268-588
A5YIA0_STRPN/135-455
A5YIA1_STRPN/271-591
A5YIA2_STRPN/271-591
A5YIA3_STRPN/268-588
A5YIA4_STRPN/235-555
A5YIA5_STRPN/271-591
A5YIA7_STRPN/271-591
A5YIA9_STRPN/268-588
A5YIB0_STRPN/271-591
A5YIB1_STRPN/268-588
A5YIB2_STRPN/271-591
A5YIB3_STRPN/271-591
A5YIB4_STRPN/271-591
A5YIB6_STRPN/271-591
A5YIB8_STRPN/271-591
A5YIB9_STRPN/271-591
A5YIC1_STRPN/268-588
A5YIC2_STRPN/236-556
A5YIC3_STRPN/268-588
A5YIC4_STRPN/268-588
A5YIC6_STRPN/271-591
A5YID0_STRPN/271-591
A5YID1_STRPN/268-588
A5YID2_STRPN/271-591
A5YID4_STRPN/268-588
A5YID5_STRPN/271-591
A5YID6_STRPN/271-591
A5YID8_STRPN/268-588
A5YID9_STRPN/271-591
A5YIE0_STRPN/271-591
A5YIE4_STRPN/271-591
A5YIE5_STRPN/271-591
A5YIE6_STRPN/271-591
A5YIE7_STRPN/271-591
A5YIF1_STRPN/271-591
A5YIF2_STRPN/268-588
A5YIF3_STRPN/269-589
A5YIF4_STRPN/271-591
A5YIF9_STRPN/271-591
A5YIG1_STRPN/268-588
A5YIG2_STRPN/271-591
A5YIG5_STRPN/269-589
A5YIG6_STRPN/142-462
A5YIG7_STRPN/271-591
A5YIH2_STRPN/268-588
A5YIH3_STRPN/268-588
A5YIH4_STRPN/269-589
A5YIH6_STRPN/271-591
A5YIH7_STRPN/268-588
A5YIH8_STRPN/271-591
A5YII1_STRPN/268-588
A5YII3_STRPN/268-588
A5YII4_STRPN/268-588
A5YII5_STRPN/137-457
A5YII6_STRPN/271-591
A5YII8_STRPN/268-588
A5YIJ0_STRPN/242-562
A5YIJ1_STRPN/271-591
A5YIJ2_STRPN/271-591
A5YIJ3_STRPN/242-562
A5YIJ4_STRPN/141-461
A5YIJ5_STRPN/271-591
A5YIJ7_STRPN/271-591
A5YIJ8_STRPN/271-591
A5YIJ9_STRPN/268-588
A5YIK3_STRPN/268-588
A5YIK4_STRPN/271-591
A5YIK5_STRPN/271-591
A5YIK7_STRPN/271-591
A5YIK8_STRPN/268-588
A5YIK9_STRPN/268-588
A5YIL0_STRPN/268-588
A5YIL1_STRPN/141-461
A5YIL2_STRPN/268-588
A5YIL3_STRPN/271-591
A5YIL4_STRPN/271-591
A5YIL5_STRPN/103-423
A5YIL7_STRPN/271-591
A5YIL8_STRPN/268-588
A5YRR3_HELPY/310-587
A5YRR4_HELPY/310-587
A5Z4L0_9FIRM/138-454
A5Z698_9FIRM/551-869
A5Z9G0_9FIRM/454-740
A5ZAQ5_9FIRM/273-603
A5ZAQ6_9FIRM/233-553
A5ZCT5_9BACE/450-728
A5ZH04_9BACE/310-586
A5ZK56_9BACE/54-351
A5ZKA8_9BACE/263-590
A5ZKR4_9BACE/255-569
A5ZMG2_9FIRM/92-413
A5ZMG4_9FIRM/261-590
A5ZNM0_9FIRM/375-592
A5ZNM3_9FIRM/376-694
A5ZQE4_9FIRM/136-442
A5ZRS2_9FIRM/598-917
A5ZXJ3_9FIRM/445-729
A6A147_VIBCH/443-740
A6A2T7_VIBCH/438-705
A6A425_VIBCH/272-616
A6A664_VIBCH/266-562
A6ACM9_VIBCH/438-705
A6AFP2_VIBCH/443-740
A6AG39_VIBCH/266-562
A6AHR9_VIBCH/272-616
A6ARM8_VIBHA/272-618
A6AUQ2_VIBHA/437-633
A6AVJ5_VIBHA/288-584
A6B5V2_VIBPA/437-630
A6B5Y1_VIBPA/284-580
A6BAC8_VIBPA/16-279
A6BBU7_VIBPA/1-278
A6BE33_9FIRM/500-838
A6BHI8_9FIRM/245-470
A6BHJ2_9FIRM/381-695
A6BHR2_9FIRM/442-724
A6BI16_9FIRM/251-572
A6BI17_9FIRM/271-600
A6BJH9_9FIRM/174-481
A6BPE0_YERPE/272-607
A6BUV8_YERPE/259-554
A6BW19_YERPE/427-620
A6BYB0_YERPE/475-742
A6CCK8_9PLAN/403-732
A6CET1_9PLAN/248-564
A6CH41_9PLAN/168-377
A6CL95_9BACI/421-691
A6CN53_9BACI/271-584
A6CN54_9BACI/228-539
A6CNV8_9BACI/351-687
A6CR23_9BACI/327-581
A6CRQ6_9BACI/346-616
A6CS10_9BACI/261-574
A6CS33_9BACI/361-648
A6D0C1_9VIBR/453-679
A6D338_9VIBR/457-725
A6D358_9VIBR/265-561
A6D9D5_9VIBR/272-616
A6DCK4_9PROT/211-543
A6DDI7_9PROT/321-597
A6DE39_9PROT/256-555
A6DH06_9BACT/372-721
A6DMM1_9BACT/244-553
A6DUV9_9RHOB/389-662
A6DV86_9RHOB/268-604
A6DY91_9RHOB/260-569
A6E0E4_9RHOB/427-718
A6E7A7_9SPHI/263-573
A6E865_9SPHI/417-702
A6E8T0_9SPHI/304-462
A6EAH3_9SPHI/418-690
A6EKF0_9SPHI/253-581
A6ELG7_9BACT/429-716
A6EN18_9BACT/247-584
A6ERB8_9BACT/244-556
A6EZL7_9ALTE/445-710
A6F2U5_9ALTE/255-551
A6F2X8_9ALTE/371-667
A6F3V5_9ALTE/267-607
A6FBL3_9GAMM/436-635
A6FEL9_9GAMM/389-660
A6FEY9_9GAMM/256-552
A6FF17_9GAMM/418-691
A6FJJ8_9GAMM/250-587
A6FNC7_9RHOB/268-604
A6FQT0_9RHOB/260-569
A6FRJ0_9RHOB/445-736
A6FTG9_9RHOB/381-654
A6G082_9DELT/481-747
A6G5X6_9DELT/79-323
A6G7C5_9DELT/131-431
A6G7Q0_9DELT/346-655
A6G9C5_9DELT/439-741
A6GGV6_9DELT/384-721
A6GKF4_9DELT/328-592
A6GMM1_9BURK/268-609
A6GPJ7_9BURK/443-723
A6GR13_9BURK/255-553
A6GT47_9BURK/43-259
A6GVM2_FLAPJ/423-701
A6H1A0_FLAPJ/263-575
A6H1R6_FLAPJ/308-436
A6H2A0_FLAPJ/247-581
A6L076_BACV8/279-594
A6L1D7_BACV8/261-586
A6L504_BACV8/52-281
A6L5J8_BACV8/450-707
A6LAI6_PARD8/359-492
A6LCZ3_PARD8/454-706
A6LD52_PARD8/263-593
A6LEU8_PARD8/288-605
A6LJZ7_THEM4/296-404
A6LJZ7_THEM4/412-549
A6LM78_THEM4/207-524
A6LNR4_THEM4/224-506
A6LQQ2_CLOB8/414-737
A6LQQ2_CLOB8/736-921
A6LSG6_CLOB8/246-533
A6LTS2_CLOB8/274-597
A6LTS3_CLOB8/290-612
A6LUP1_CLOB8/357-674
A6M160_CLOB8/377-659
A6M2Y6_CLOB8/172-483
A6NR49_9BACE/346-677
A6NZP7_9BACE/149-450
A6P136_9BACE/351-647
A6P1Q0_9BACE/288-619
A6Q337_NITSB/248-581
A6Q569_NITSB/328-601
A6Q577_NITSB/264-569
A6Q720_SULNB/278-588
A6Q751_SULNB/323-594
A6Q9L5_SULNB/255-589
A6QG81_STAAE/268-579
A6QH01_STAAE/360-638
A6QH95_STAAE/350-660
A6SUE2_JANMA/269-609
A6SYK7_JANMA/441-723
A6T2G4_JANMA/262-558
A6T3G2_JANMA/422-702
A6T4M7_KLEP7/260-555
A6T4V3_KLEP7/472-742
A6T696_KLEP7/271-609
A6T9H5_KLEP7/291-631
A6TAZ4_KLEP7/254-549
A6TCD8_KLEP7/301-544
A6TF20_KLEP7/380-572
A6TK47_ALKMQ/156-459
A6TQ74_ALKMQ/328-545
A6TQB3_ALKMQ/390-686
A6TQI2_ALKMQ/432-833
A6TR09_ALKMQ/246-554
A6TS67_ALKMQ/244-573
A6TXH9_STAA2/345-658
A6TXI0_STAA2/363-580
A6U101_STAA2/268-579
A6U1R9_STAA2/360-638
A6U224_STAA2/350-660
A6U5C6_STAA2/181-397
A6U5Y2_SINMW/341-605
A6U752_SINMW/366-636
A6U833_SINMW/440-731
A6UB91_SINMW/259-559
A6UEX9_SINMW/385-647
A6UIE6_SINMW/294-549
A6UKF8_SINMW/231-525
A6V0A7_PSEA7/268-604
A6V5J3_PSEA7/242-539
A6VB91_PSEA7/247-547
A6VCF4_PSEA7/431-695
A6VDG6_PSEA7/423-621
A6VDG6_PSEA7/635-748
A6VEZ2_PSEA7/37-256
A6VM69_ACTSZ/413-596
A6VM73_ACTSZ/280-619
A6VN47_ACTSZ/440-705
A6VQN9_ACTSZ/284-576
A6VRH0_MARMS/301-554
A6VUN9_MARMS/439-701
A6VYK4_MARMS/257-553
A6VZ81_MARMS/269-606
A6W2T8_MARMS/427-725
A6W425_KINRD/156-480
A6W530_KINRD/366-665
A6W576_KINRD/396-670
A6WCY0_KINRD/285-591
A6WG65_KINRD/347-608
A6WHF1_SHEB8/291-546
A6WIC5_SHEB8/260-556
A6WJI1_SHEB8/48-289
A6WRK5_SHEB8/273-606
A6WSS7_SHEB8/454-722
A6WTR8_SHEB8/426-625
A6WV58_OCHA4/378-641
A6WZQ0_OCHA4/247-550
A6X178_OCHA4/441-734
A6X2D5_OCHA4/377-645
A6X4J8_OCHA4/305-559
A6XTN7_VIBCH/272-616
A6XU93_VIBCH/443-740
A6XXV7_VIBCH/438-705
A6XZD2_VIBCH/266-562
A7A314_BIFAD/157-483
A7A3G7_BIFAD/352-610
A7A7I1_BIFAD/375-694
A7A8L5_BIFAD/277-578
A7AAH1_9PORP/454-727
A7AAQ8_9PORP/292-426
A7AC63_9PORP/148-266
A7AIV9_9PORP/289-605
A7AKD5_9PORP/263-590
A7B2W6_RUMGN/609-925
A7B4L3_RUMGN/147-457
A7B4P8_RUMGN/364-680
A7B5L1_RUMGN/303-454
A7B6P5_RUMGN/279-607
A7B6P6_RUMGN/242-560
A7B7N1_RUMGN/443-726
A7BAE6_9ACTO/369-647
A7BAU4_9ACTO/383-641
A7BB30_9ACTO/156-479
A7BD27_9ACTO/253-555
A7BKF1_9GAMM/45-103
A7BKF2_9GAMM/1-111
A7BU87_9GAMM/291-591
A7BXQ9_9GAMM/448-726
A7C144_9GAMM/178-484
A7C1H8_9GAMM/177-518
A7FKY3_YERP3/272-607
A7FL14_YERP3/315-543
A7FM13_YERP3/477-744
A7FM72_YERP3/259-554
A7FNU2_YERP3/427-620
A7FTY0_CLOB1/261-579
A7FWI4_CLOB1/253-550
A7FXV9_CLOB1/380-877
A7FYX7_CLOB1/159-471
A7GDE4_CLOBL/261-579
A7GGE0_CLOBL/253-550
A7GHL5_CLOBL/380-877
A7GIX9_CLOBL/159-471
A7GM01_BACCN/317-590
A7GMZ4_BACCN/335-613
A7GN86_BACCN/351-636
A7GP92_BACCN/349-660
A7GPG6_BACCN/355-641
A7GRP1_BACCN/246-557
A7GRP2_BACCN/259-569
A7GSX0_BACCN/342-677
A7GT56_BACCN/263-575
A7GVB6_BACCN/324-602
A7GXG9_CAMC5/251-585
A7GYF4_CAMC5/296-557
A7GZA1_CAMC5/265-573
A7GZA7_CAMC5/316-585
A7H4G0_CAMJD/253-596
A7H4L7_CAMJD/275-581
A7H4N1_CAMJD/320-592
A7H6D4_ANADF/493-790
A7H7A5_ANADF/102-392
A7HA31_ANADF/287-621
A7HFU3_ANADF/479-672
A7HFU3_ANADF/701-790
A7HH61_ANADF/255-561
A7HJ28_FERNB/310-561
A7HLF9_FERNB/215-534
A7HNY5_FERNB/233-513
A7HNZ8_PARL1/443-709
A7HRI7_PARL1/357-620
A7HVU1_PARL1/254-551
A7HW08_PARL1/267-603
A7HXJ0_PARL1/22-259
A7HY98_PARL1/446-640
A7HY98_PARL1/650-754
A7I071_CAMHC/248-581
A7I203_CAMHC/318-587
A7I2D0_CAMHC/276-581
A7I2N8_CAMHC/293-552
A7I392_CAMHC/280-375
A7IC77_XANP2/400-665
A7IF96_XANP2/19-264
A7IFV5_XANP2/401-668
A7IGF2_XANP2/281-583
A7IKE6_XANP2/318-573
A7IPE3_XANP2/435-727
A7J968_ACIBA/42-212
A7JBW9_FRATT/247-549
A7JGW1_FRANO/247-549
A7JL13_FRANO/247-549
A7JQ12_PASHA/409-621
A7JQW2_PASHA/281-620
A7JUJ9_PASHA/433-704
A7JV85_PASHA/362-655
A7K4F4_VIBSE/437-633
A7K650_VIBSE/284-580
A7K6F0_VIBSE/452-716
A7K6I8_VIBSE/273-539
A7LAN7_STAAU/345-478
A7LAN8_STAAU/345-478
A7LAN9_STAAU/345-478
A7LBC3_STRPN/117-410
A7LBC4_STRPN/100-393
A7LBC5_STRPN/99-389
A7LBC6_STRPN/100-231
A7LBC7_STRPN/100-232
A7LBC8_STRPN/102-232
A7LBC9_STRPN/316-610
A7LBD0_STRPN/316-610
A7LBD1_STRPN/293-587
A7LBD2_STRPN/329-622
A7LBD3_STRPN/318-611
A7LBD5_STRPN/304-626
A7LBD6_STRPN/134-456
A7LBD7_STRPN/134-431
A7LBD8_STRPN/307-635
A7LBD9_STRPN/133-430
A7LBE0_STRPN/134-462
A7LBE1_STRPN/131-412
A7LBE2_STRPN/131-428
A7LBE3_STRPN/134-416
A7LBE4_STRPN/134-462
A7LBE5_STRPN/131-459
A7LBE6_STRPN/133-461
A7LBE7_STRPN/214-534
A7LBE8_STRPN/198-518
A7LBE9_STRPN/202-522
A7LBF0_STRPN/213-533
A7LBF1_STRPN/192-512
A7LBF2_STRPN/198-518
A7LBF3_STRPN/211-531
A7LBF4_STRPN/183-503
A7LBF5_STRPN/199-519
A7LBF6_STRPN/202-522
A7LBF7_STRPN/199-519
A7LBF8_STRPN/199-519
A7LKA5_ACIBA/44-269
A7LM85_STRPN/30-324
A7LM86_STRPN/142-470
A7LM87_STRPN/142-470
A7LTY0_BACOV/303-433
A7LVK2_BACOV/273-586
A7LWD6_BACOV/55-352
A7LXB7_BACOV/451-728
A7M0N1_BACOV/263-590
A7MGB9_ENTS8/427-641
A7MGQ4_ENTS8/472-742
A7MGW4_ENTS8/302-562
A7MID9_ENTS8/260-555
A7MK35_ENTS8/271-609
A7MWK9_VIBHB/288-584
A7MXC5_VIBHB/437-633
A7MY98_VIBHB/273-617
A7MYY2_VIBHB/458-727
A7MZJ6_VIBHB/272-618
A7NDP5_FRATF/247-549
A7NGP5_ROSCS/387-679
A7NGW1_ROSCS/237-571
A7NIA0_ROSCS/271-591
A7NJU5_ROSCS/480-855
A7NMB6_ROSCS/343-623
A7NQM6_ROSCS/359-643
A7NQZ3_ROSCS/210-563
A7UC25_STRPN/16-310
A7UC26_STRPN/33-327
A7UC27_STRPN/159-452
A7UC28_STRPN/14-331
A7UC71_STRPN/117-437
A7UGD4_STRPN/134-462
A7UGD5_STRPN/134-462
A7UGD6_STRPN/134-462
A7UGD7_STRPN/30-324
A7V4A2_BACUN/260-591
A7V575_BACUN/449-710
A7V8E7_BACUN/268-581
A7VB58_9CLOT/171-478
A7VBB0_9CLOT/604-923
A7VIU3_9CLOT/256-634
A7VIU5_9CLOT/242-564
A7VIX8_9CLOT/444-727
A7VRP7_9CLOT/350-674
A7VTJ9_9CLOT/165-472
A7VUF0_9CLOT/254-592
A7VVW8_9CLOT/345-625
A7VYN9_9CLOT/151-454
A7WP89_ACIBA/42-258
A7WWU8_STAA1/345-658
A7WWU9_STAA1/363-580
A7X1C1_STAA1/268-579
A7X2E5_STAA1/360-638
A7X2U6_STAA1/350-660
A7XP74_STRPN/30-324
A7XP76_STRPN/117-437
A7XP78_STRPN/117-437
A7XP80_STRPN/117-437
A7XP83_STRPN/117-437
A7XZT3_STRPN/117-437
A7XZT4_STRPN/117-437
A7XZT5_STRPN/117-437
A7XZT6_STRPN/117-437
A7XZT7_STRPN/134-462
A7XZT8_STRPN/134-462
A7XZT9_STRPN/134-462
A7Y2V4_KLEPN/42-212
A7YLV0_ACIJU/42-258
A7YUR2_FRATU/247-549
A7Z1G0_BACA2/351-665
A7Z322_BACA2/321-610
A7Z413_BACA2/372-698
A7Z4D9_BACA2/266-575
A7Z4E0_BACA2/246-557
A7Z5Y3_BACA2/317-608
A7Z6R6_BACA2/352-682
A7Z725_BACA2/263-574
A7Z864_BACA2/350-611
A7Z9W6_BACA2/327-605
A7ZDI4_CAMC1/294-555
A7ZE58_CAMC1/265-573
A7ZE65_CAMC1/316-585
A7ZEF9_CAMC1/252-586
A7ZHH5_ECO24/260-555
A7ZHP0_ECO24/472-744
A7ZJ24_ECO24/271-609
A7ZPW2_ECO24/301-549
A7ZSS1_ECO24/427-673
A7ZW36_ECOHS/260-555
A7ZW96_ECOHS/472-744
A7ZXR1_ECOHS/271-609
A8A325_ECOHS/301-548
A8A5K2_ECOHS/427-673
A8AD65_CITK8/301-542
A8AFG3_CITK8/267-607
A8AFN2_CITK8/253-548
A8AJG8_CITK8/271-609
A8ALE0_CITK8/471-743
A8ALL2_CITK8/260-555
A8AQV1_CITK8/435-667
A8AVT1_STRGC/287-606
A8AVU2_STRGC/331-628
A8AY68_STRGC/347-675
A8AZI4_STRGC/434-718
A8AZP9_STRGC/379-657
A8CWN3_STRPN/117-437
A8D242_ACIBA/1-157
A8E0L5_HAEIF/280-572
A8E0L6_HAEIF/1-273
A8E0L7_HAEIF/1-273
A8E0L8_HAEIF/1-273
A8E889_BURPS/283-624
A8EAS2_BURPS/410-665
A8ECN6_BURPS/487-766
A8EIN1_BURPS/260-559
A8EJ28_BURPS/352-627
A8EKW1_BURPS/394-570
A8EM70_BURPS/443-722
A8EN07_BURPS/230-467
A8EQ99_BURPS/259-562
A8EQD0_BURPS/255-552
A8ETI2_ARCB4/255-584
A8EUV9_ARCB4/26-247
A8EW07_ARCB4/329-601
A8EW16_ARCB4/274-602
A8EYC7_RICCK/237-535
A8EYC9_RICCK/261-586
A8F010_RICCK/419-714
A8F0V1_RICM5/303-602
A8F243_RICM5/266-591
A8F245_RICM5/237-535
A8F2U5_RICM5/419-714
A8F3T0_THELT/297-552
A8F756_THELT/228-512
A8F8R9_THELT/209-544
A8FAV6_BACP2/365-675
A8FBM4_BACP2/319-592
A8FCK5_BACP2/374-697
A8FCX5_BACP2/266-575
A8FCX6_BACP2/246-557
A8FEG7_BACP2/351-624
A8FF80_BACP2/372-703
A8FFI9_BACP2/52-284
A8FFL5_BACP2/259-570
A8FGV5_BACP2/360-630
A8FIH3_BACP2/329-609
A8FK88_CAMJ8/23-247
A8FKT4_CAMJ8/320-592
A8FKU8_CAMJ8/275-581
A8FL73_CAMJ8/253-597
A8FQ94_SHESH/255-551
A8FZ16_SHESH/273-606
A8G075_SHESH/450-720
A8G1A2_SHESH/426-624
A8G236_PROM2/217-542
A8G3E1_PROM2/315-580
A8G3N3_PROM2/259-561
A8G9S1_SERP5/259-554
A8GB15_SERP5/272-607
A8GEB7_SERP5/272-612
A8GEB8_SERP5/253-549
A8GHX0_SERP5/302-561
A8GIY6_SERP5/477-743
A8GKR4_SERP5/427-614
A8GMH5_RICAH/294-581
A8GP24_RICAH/261-586
A8GP26_RICAH/237-535
A8GQ02_RICAH/420-715
A8GSS1_RICRS/261-586
A8GSS4_RICRS/237-535
A8GTT5_RICRS/1-92
A8GTT6_RICRS/5-90
A8GTT7_RICRS/419-714
A8GU73_RICB8/294-585
A8GUW5_RICB8/261-586
A8GVV8_RICB8/237-535
A8GY26_RICB8/419-714
A8GY27_RICB8/27-258
A8GZ23_SHEPA/426-627
A8H0E5_SHEPA/453-724
A8H5X0_SHEPA/49-270
A8H7C8_SHEPA/273-606
A8H990_SHEPA/255-551
A8HDA6_ACIBA/44-269
A8HDA8_ACIBA/44-269
A8HDA9_ACIBA/44-269
A8HR18_AZOC5/371-638
A8HZ64_AZOC5/322-624
A8IFK5_AZOC5/444-737
A8IJP4_AZOC5/434-699
A8JZR4_ACIBA/44-269
A8JZR5_ACIBA/43-269
A8JZR6_ACIBA/44-269
A8JZR7_ACIBA/44-269
A8JZR8_ACIBA/43-269
A8JZR9_ACIBA/44-269
A8JZS0_ACIBA/43-269
A8KE74_BURPS/230-467
A8KGW8_BURPS/496-769
A8KLA6_BURPS/487-766
A8KPW9_BURPS/352-627
A8KSQ9_BURPS/419-698
A8KUN2_BURPS/260-559
A8KUQ2_BURPS/259-562
A8KUT1_BURPS/340-637
A8KZA7_FRASN/508-815
A8L1W4_FRASN/277-658
A8L545_FRASN/327-593
A8L8T7_FRASN/849-1141
A8L9R1_FRASN/421-698
A8LCG4_FRASN/154-475
A8LF58_FRASN/419-725
A8LHW6_DINSH/441-732
A8LKP8_DINSH/398-672
A8LPL5_DINSH/268-604
A8LSB3_DINSH/263-575
A8LV52_SALAI/385-694
A8LWG4_SALAI/160-494
A8LX86_SALAI/387-693
A8LXH2_SALAI/551-866
A8M1Q3_SALAI/361-690
A8M2K2_SALAI/361-670
A8M8N1_SALAI/362-691
A8MGH1_ALKOO/244-551
A8MH30_ALKOO/243-572
A8MHM0_ALKOO/422-812
A8MHM0_ALKOO/863-913
A8MHP6_ALKOO/407-700
A8MJX5_ALKOO/157-459
A8PN49_9COXI/252-551
A8PP59_9COXI/431-725
A8PPR7_9COXI/268-604
A8R9U6_9FIRM/318-590
A8RBD2_9FIRM/365-595
A8RC61_9FIRM/372-656
A8RC64_9FIRM/511-796
A8RD64_9FIRM/257-576
A8RD65_9FIRM/244-555
A8RI55_9CLOT/243-574
A8RI56_9CLOT/299-662
A8RP91_9CLOT/392-664
A8RR43_BACCS/345-575
A8RTL4_9CLOT/628-947
A8RU62_9CLOT/391-709
A8RUQ0_9CLOT/373-591
A8RV07_9CLOT/487-780
A8S4I2_9CLOT/173-483
A8SAP1_9FIRM/547-762
A8SAW1_9FIRM/358-675
A8SAZ9_9FIRM/218-526
A8SD49_9FIRM/263-593
A8SE30_9FIRM/282-645
A8SIJ4_9FIRM/156-460
A8SJF2_9FIRM/332-665
A8SJM5_9FIRM/524-809
A8SMQ1_9FIRM/654-1086
A8SPB4_9FIRM/605-924
A8SPG6_9FIRM/169-476
A8ST05_9FIRM/329-542
A8STK0_ACIBA/44-269
A8SYQ4_9FIRM/363-683
A8SYQ5_9FIRM/247-594
A8SYU3_9FIRM/445-728
A8T6U2_9VIBR/272-618
A8T9N3_9VIBR/437-629
A8TCJ2_9VIBR/72-267
A8TM60_9PROT/308-642
A8TR30_9PROT/323-584
A8TR36_9PROT/228-528
A8TTD0_9PROT/437-730
A8TWA5_9PROT/300-563
A8U138_9PROT/313-578
A8U4Z9_9LACT/368-672
A8U8X6_9LACT/278-589
A8U9K9_9LACT/358-642
A8UAG3_9LACT/349-682
A8UAS1_9LACT/13-300
A8UFA4_9FLAO/300-427
A8UHD9_9FLAO/250-584
A8UIB0_9FLAO/439-725
A8UJX6_9FLAO/246-559
A8UM29_9FLAO/48-259
A8UTV1_9AQUI/255-561
A8UVM8_9AQUI/251-578
A8UW76_9AQUI/396-667
A8V1U9_9AQUI/250-582
A8WCG6_ACIBA/38-262
A8WCG7_ACIBA/38-262
A8YA75_MICAE/279-589
A8YBX1_MICAE/408-671
A8YCC0_MICAE/467-740
A8YJQ0_MICAE/296-608
A8YVJ4_LACH4/348-630
A8YWB1_LACH4/332-676
A8YWQ8_LACH4/341-619
A8YYV3_STAAT/345-658
A8Z3M2_STAAT/268-579
A8Z430_STAAT/360-638
A8Z492_STAAT/350-660
A8Z5L5_STAAT/361-577
A8Z5P1_STAA3/361-577
A8ZK99_ACAM1/343-614
A8ZMH6_ACAM1/8-145
A8ZSN2_DESOH/324-596
A8ZU93_DESOH/284-621
A8ZWA4_DESOH/465-737
A8ZWB0_DESOH/423-692
A8ZXW9_DESOH/249-557
A9AC56_BURM1/283-624
A9ADN4_BURM1/445-724
A9AIS8_BURM1/475-754
A9AJ22_BURM1/260-558
A9AKG7_BURM1/449-707
A9AKY3_BURM1/259-562
A9ALQ9_BURM1/339-613
A9AMI6_BURM1/464-735
A9AR51_BURM1/317-579
A9B1D3_HERA2/394-616
A9B255_HERA2/361-725
A9B516_HERA2/259-588
A9B6Z4_HERA2/374-658
A9B897_HERA2/223-573
A9B9D7_PROM4/271-596
A9BE44_PROM4/319-587
A9BEE1_PROM4/269-577
A9BHC1_PETMO/278-538
A9BHI1_PETMO/197-486
A9BI10_PETMO/226-560
A9BNN4_DELAS/315-590
A9BPN4_DELAS/267-605
A9BQC3_DELAS/427-684
A9BTK2_DELAS/42-257
A9BUK0_DELAS/257-554
A9BXD5_DELAS/475-754
A9C362_DELAS/25-258
A9CIA6_AGRT5/256-557
A9CJ77_AGRT5/439-730
A9CJP9_AGRT5/394-664
A9CKP7_AGRT5/382-647
A9CV55_9RHIZ/401-666
A9D3V4_9RHIZ/368-639
A9D589_9RHIZ/440-731
A9D966_9RHIZ/314-573
A9DCD6_9RHIZ/1-88
A9DCL1_9GAMM/443-715
A9DCZ5_9RHIZ/662-938
A9DDU2_9RHIZ/254-416
A9DJ68_9FLAO/264-576
A9DK17_9FLAO/249-589
A9DKK5_9GAMM/265-598
A9DSC7_9FLAO/301-427
A9DT64_9FLAO/433-697
A9DUM9_9RHOB/400-673
A9DVJ9_9RHOB/256-592
A9E2X3_9RHOB/260-571
A9E993_9RHOB/450-741
A9EIH2_9RHOB/432-705
A9EJH9_9GAMM/370-596
A9EL30_9GAMM/257-553
A9ELS4_9RHOB/438-729
A9EPE1_9RHOB/260-568
A9EUQ9_9RHOB/286-538
A9EZP5_SORC5/433-721
A9F3D1_SORC5/349-651
A9FEN7_SORC5/74-368
A9FGN3_SORC5/104-401
A9FHN6_9RHOB/268-604
A9FI33_SORC5/264-575
A9FTT4_9RHOB/268-604
A9FX33_9RHOB/432-705
A9G223_SORC5/276-616
A9GDH8_9RHOB/260-568
A9GIW0_9RHOB/293-545
A9GKW8_SORC5/463-732
A9GN64_9RHOB/438-726
A9GQS2_SORC5/442-711
A9GW70_9RHOB/438-729
A9H0H3_GLUDA/263-586
A9H0M2_9RHOB/260-567
A9H3A7_9RHOB/379-652
A9HF62_GLUDA/495-688
A9HF62_GLUDA/698-798
A9HM91_GLUDA/274-612
A9HS31_9RHOB/268-604
A9I0J2_BORPD/269-608
A9I4T2_BORPD/253-549
A9IHP7_BORPD/450-731
A9IPN0_BORPD/451-727
A9IPZ7_BORPD/324-584
A9IR02_BART1/370-641
A9IUI7_BART1/443-735
A9IWB2_BART1/246-548
A9J5X6_HAEPA/1-259
A9JYN2_BURMA/255-552
A9JYQ8_BURMA/259-562
A9JZ65_BURMA/461-651
A9K0M0_BURMA/416-695
A9K3L0_BURMA/410-665
A9K470_BURMA/345-620
A9K6K8_BURMA/283-623
A9K8Z8_BURMA/487-766
A9KBA5_COXBN/427-720
A9KCR1_COXBN/271-611
A9KET0_COXBN/243-539
A9KI50_CLOPH/456-738
A9KI51_CLOPH/456-739
A9KL01_CLOPH/600-921
A9KLU3_CLOPH/243-568
A9KM84_CLOPH/260-584
A9KP52_CLOPH/662-968
A9KTY5_SHEB9/404-603
A9KV50_SHEB9/291-551
A9KY23_SHEB9/260-556
A9L007_SHEB9/273-606
A9L1V7_SHEB9/47-289
A9L3T4_SHEB9/437-705
A9LAU4_BURMA/260-559
A9LIB8_STRPN/289-609
A9LIB9_STRPN/289-609
A9LIC1_STRPN/289-609
A9LIC2_STRPN/289-609
A9LIC3_STRPN/289-609
A9LIC5_STRPN/329-623
A9LIC7_STRPN/329-623
A9LIC8_STRPN/329-623
A9LS11_ACIBA/44-269
A9LS12_ACIBA/43-269
A9LS13_ACIBA/44-269
A9LS14_ACIBA/31-269
A9LS15_ACIBA/44-269
A9LS16_ACIBA/43-269
A9LS17_ACIBA/44-269
A9LS18_ACIBA/44-269
A9LS19_ACIBA/44-269
A9M1V1_NEIM0/401-681
A9M2I2_NEIM0/231-526
A9M696_BRUC2/260-563
A9M762_BRUC2/378-630
A9M9L0_BRUC2/371-628
A9MAT6_BRUC2/441-734
A9MHK6_SALAR/301-548
A9MKD6_SALAR/271-609
A9MMD2_SALAR/435-673
A9MNC3_SALAR/267-607
A9MNI7_SALAR/253-548
A9MPL2_SALAR/467-739
A9MQC8_SALAR/256-551
A9MT62_SALPB/427-650
A9MUA7_SALPB/267-607
A9MUL3_SALPB/271-609
A9MVT0_SALPB/253-548
A9MZL3_SALPB/260-555
A9N0N2_SALPB/467-739
A9N1Z1_SALPB/301-543
A9NA27_COXBR/239-535
A9NB75_COXBR/427-720
A9NC41_COXBR/268-608
A9R130_YERPG/259-554
A9R1F1_YERPG/475-742
A9R4B6_YERPG/427-620
A9R6Z7_YERPG/272-607
A9R728_YERPG/315-543
A9SYN1_PHYPA/558-797
A9U7V4_PHYPA/145-379
A9U890_PHYPA/1-120
A9VFZ5_BACWK/330-641
A9VG03_BACWK/241-568
A9VG04_BACWK/351-688
A9VH56_BACWK/347-685
A9VHH9_BACWK/255-565
A9VHJ5_BACWK/350-687
A9VHZ9_BACWK/263-575
A9VI97_BACWK/358-631
A9VKA3_BACWK/356-693
A9VLM3_BACWK/335-613
A9VMF9_BACWK/352-638
A9VSG7_BACWK/324-602
A9VTX2_BACWK/349-660
A9VU58_BACWK/351-636
A9VU77_BACWK/246-557
A9VU78_BACWK/243-552
A9VUN2_BACWK/349-635
A9VW35_METEP/286-589
A9W0L2_METEP/424-689
A9W177_METEP/389-670
A9W241_METEP/598-720
A9W241_METEP/737-884
A9W2J1_METEP/379-632
A9W842_METEP/464-757
A9W9A5_METEP/385-650
A9WBG0_CHLAA/376-744
A9WC32_CHLAA/393-686
A9WD54_CHLAA/227-567
A9WDV7_CHLAA/353-632
A9WG78_CHLAA/265-585
A9WRE4_RENSM/277-580
A9WT34_RENSM/358-655
A9WTJ9_RENSM/477-670
A9WTU3_RENSM/156-490
A9Z3S3_YERPE/427-620
A9Z527_YERPE/475-742
A9Z693_YERPE/1-228
A9Z7Y9_YERPE/272-607
A9Z8G2_YERPE/259-554
A9ZGX6_COXBU/239-535
A9ZIS7_COXBU/268-608
A9ZJE4_COXBU/427-720
A9ZLV7_HELPY/330-607
A9ZLV8_HELPY/330-607
A9ZLV9_HELPY/330-607
A9ZLW0_HELPY/330-607
A9ZLW1_HELPY/330-607
A9ZLW2_HELPY/330-607
A9ZLW3_HELPY/330-607
A9ZLW4_HELPY/330-610
A9ZLW5_HELPY/330-607
A9ZLW6_HELPY/330-607
A9ZLW7_HELPY/330-604
A9ZLW8_HELPY/330-605
A9ZLW9_HELPY/330-606
A9ZLX0_HELPY/330-607
A9ZLX1_HELPY/330-607
A9ZLX3_HELPY/330-604
A9ZWD3_YERPE/272-607
A9ZWR7_YERPE/1-228
A9ZXY3_YERPE/475-742
B0A4I5_YERPE/435-628
B0A505_YERPE/259-554
B0A9W7_9CLOT/447-732
B0AA32_9CLOT/434-835
B0AAT0_9CLOT/247-549
B0ADU0_9CLOT/247-576
B0AJN9_BACAN/350-685
B0AJQ0_BACAN/255-565
B0AKT2_BACAN/356-693
B0ALX1_BACAN/243-570
B0AMB3_BACAN/351-637
B0ASZ6_BACAN/324-602
B0AUG7_BACAN/317-590
B0AV33_BACAN/345-678
B0AVP1_BACAN/349-660
B0AVU7_BACAN/246-557
B0AVU8_BACAN/260-568
B0AX17_BACAN/263-575
B0B0S9_HAEIF/1-262
B0B553_STRPN/24-344
B0B555_STRPN/24-344
B0B556_STRPN/24-344
B0B557_STRPN/24-344
B0B558_STRPN/24-344
B0B559_STRPN/24-344
B0B560_STRPN/24-344
B0B561_STRPN/24-344
B0B563_STRPN/31-355
B0B564_STRPN/31-355
B0B565_STRPN/31-355
B0B566_STRPN/31-355
B0B567_STRPN/31-355
B0B568_STRPN/66-360
B0B569_STRPN/66-360
B0B570_STRPN/66-360
B0B571_STRPN/66-359
B0B6C2_STRPN/289-609
B0B6C3_STRPN/289-609
B0B6C4_STRPN/289-609
B0B6C6_STRPN/289-609
B0B6C7_STRPN/289-609
B0B6C9_STRPN/289-609
B0B6D0_STRPN/289-609
B0B6D1_STRPN/289-609
B0B6D2_STRPN/289-609
B0B6D3_STRPN/289-609
B0B6D5_STRPN/289-609
B0B6D6_STRPN/289-609
B0B6D7_STRPN/289-609
B0B6D9_STRPN/289-609
B0B6E0_STRPN/289-609
B0B6E1_STRPN/289-609
B0B6E4_STRPN/289-609
B0B6E6_STRPN/329-623
B0B6F1_STRPN/329-622
B0B6F2_STRPN/329-623
B0B6F5_STRPN/329-623
B0B6F6_STRPN/329-623
B0B6F9_STRPN/329-623
B0B6G1_STRPN/329-623
B0B6G3_STRPN/329-623
B0B6G8_STRPN/329-623
B0B6H0_STRPN/348-676
B0B6H1_STRPN/348-676
B0B6H3_STRPN/348-676
B0B6H4_STRPN/348-676
B0B6H6_STRPN/348-676
B0B6H7_STRPN/348-676
B0B6H8_STRPN/348-676
B0B6H9_STRPN/348-676
B0B6I0_STRPN/348-676
B0B6I2_STRPN/348-676
B0B6I3_STRPN/348-676
B0B6I4_STRPN/348-676
B0B6I7_STRPN/348-676
B0B6I8_STRPN/348-676
B0B6I9_STRPN/348-676
B0B6J0_STRPN/348-676
B0B6J1_STRPN/348-676
B0B6J3_STRPN/348-676
B0B7I6_CHLT2/265-613
B0B8Q8_CHLT2/350-392
B0B8Q8_CHLT2/817-1069
B0BAD7_CHLTB/350-392
B0BAD7_CHLTB/817-1069
B0BBQ1_CHLTB/265-613
B0BKZ9_SALET/25-259
B0BRH1_ACTPJ/363-656
B0BRS5_ACTPJ/281-619
B0BSJ8_ACTPJ/411-596
B0BSZ5_ACTPJ/431-705
B0BVC4_RICRO/1-92
B0BVC5_RICRO/5-90
B0BVC6_RICRO/419-714
B0BY94_RICRO/261-586
B0BY97_RICRO/237-535
B0BYK6_ACAM1/266-575
B0BZ39_ACAM1/351-622
B0C133_ACAM1/274-581
B0CB85_ACAM1/443-705
B0CC80_ACAM1/467-742
B0CDT3_ACAM1/16-236
B0CHM6_BRUSI/260-563
B0CIN0_BRUSI/378-630
B0CKR5_BRUSI/371-628
B0CLN9_BRUSI/441-734
B0EVM7_STAAU/359-672
B0F0X4_KLEPN/42-273
B0FGV5_SALET/35-259
B0FMU2_ECOLX/42-273
B0G1S4_9FIRM/381-695
B0G1S7_9FIRM/278-503
B0G389_9FIRM/441-719
B0G3Q3_9FIRM/231-548
B0G3Q4_9FIRM/270-595
B0G5J9_9FIRM/619-957
B0G5R9_9FIRM/134-440
B0GB82_YERPE/475-742
B0GCJ3_YERPE/272-607
B0GCM9_YERPE/1-228
B0GE41_YERPE/435-628
B0GJ20_YERPE/259-554
B0GPC1_YERPE/427-620
B0GTN3_YERPE/475-742
B0GX40_YERPE/259-554
B0GYH5_YERPE/1-228
B0GYN8_YERPE/272-607
B0H104_YERPE/475-742
B0H205_YERPE/315-543
B0H241_YERPE/272-607
B0H7E9_YERPE/427-620
B0H9T5_YERPE/259-554
B0HH06_YERPE/259-554
B0HI82_YERPE/272-607
B0HIB6_YERPE/315-543
B0HKF3_YERPE/427-620
B0HMH7_YERPE/475-742
B0HPQ1_YERPE/272-607
B0HQS1_YERPE/1-228
B0HRN5_YERPE/259-554
B0HUZ6_YERPE/475-742
B0HWE7_YERPE/427-620
B0I328_STAAU/346-659
B0JFU3_MICAN/296-608
B0JP57_MICAN/279-589
B0JQ07_MICAN/558-821
B0JTZ0_MICAN/350-620
B0JVP2_MICAN/467-740
B0K0R2_THEPX/227-530
B0K252_THEPX/367-651
B0K3H6_THEPX/204-510
B0K432_THEPX/350-739
B0K679_THEPX/162-468
B0K6D4_THEPX/241-542
B0K790_THEP3/162-468
B0K7N8_THEP3/241-542
B0K8K1_THEP3/204-510
B0K9A5_THEP3/227-530
B0KAD6_THEP3/350-739
B0KD85_THEP3/367-651
B0KFT2_PSEPG/245-546
B0KHU7_PSEPG/428-693
B0KJY1_PSEPG/268-604
B0KLC4_PSEPG/305-428
B0KML0_PSEPG/293-629
B0KN38_PSEPG/424-742
B0LQJ4_PSEAE/35-259
B0LUU7_ACIBA/44-269
B0LVG3_PSEAE/42-273
B0M965_9FIRM/260-579
B0M966_9FIRM/261-591
B0M9Q3_9FIRM/139-445
B0M9U2_9FIRM/622-944
B0MBT3_9FIRM/368-590
B0MBT4_9FIRM/361-678
B0MG67_9FIRM/382-656
B0MIX2_9FIRM/441-724
B0MLZ4_9FIRM/338-652
B0MQW4_9FIRM/422-671
B0MRM2_9FIRM/258-597
B0MVI3_9BACT/312-626
B0MVU0_9BACT/254-580
B0MZ32_9BACT/474-722
B0N0I8_9FIRM/280-598
B0N0U2_9FIRM/347-657
B0N0X8_9FIRM/244-555
B0N0X9_9FIRM/268-577
B0N795_9FIRM/365-691
B0N8H3_9FIRM/310-583
B0NAP7_EUBSP/619-957
B0NCD4_EUBSP/271-598
B0NCD5_EUBSP/242-563
B0ND48_EUBSP/133-441
B0NF06_EUBSP/352-568
B0NI91_EUBSP/26-121
B0NJI7_EUBSP/442-727
B0NK31_EUBSP/360-678
B0NKZ5_BACSE/260-591
B0NP86_BACSE/449-722
B0NST0_BACSE/255-568
B0NWM6_9CLOT/621-941
B0NXF4_9CLOT/263-593
B0NXF5_9CLOT/240-559
B0NXN9_9CLOT/441-728
B0NXW7_9CLOT/385-659
B0NYV0_9CLOT/182-489
B0P551_9CLOT/329-645
B0P7B8_9FIRM/258-542
B0PF15_9FIRM/196-507
B0PFG2_9FIRM/300-647
B0PGC0_9FIRM/354-673
B0PW79_BACAN/356-693
B0PXU6_BACAN/255-565
B0PXV7_BACAN/350-685
B0PYA9_BACAN/243-570
B0Q0I7_BACAN/263-575
B0Q0S0_BACAN/345-678
B0Q293_BACAN/351-637
B0Q3P3_BACAN/350-634
B0Q5B4_BACAN/317-590
B0Q5Q6_BACAN/324-602
B0Q7K5_BACAN/349-660
B0Q7R3_BACAN/260-568
B0Q7R4_BACAN/246-557
B0Q965_BACAN/335-613
B0QBD8_BACAN/243-570
B0QBE0_BACAN/351-687
B0QBQ4_BACAN/350-685
B0QBT7_BACAN/255-565
B0QDM4_BACAN/356-693
B0QEG7_BACAN/350-634
B0QET1_BACAN/349-660
B0QG66_BACAN/351-637
B0QJ95_BACAN/345-678
B0QJQ7_BACAN/263-575
B0QLV1_BACAN/317-590
B0QMT5_BACAN/324-602
B0QQ46_BACAN/246-557
B0QQ47_BACAN/260-568
B0QSQ6_HAEPR/360-653
B0QTR6_HAEPR/427-701
B0QUE1_HAEPR/426-616
B0QW39_HAEPR/278-616
B0R1P5_ACIBA/44-269
B0R1P6_ACIBA/44-269
B0RH87_CLAMS/155-478
B0RII2_CLAMS/370-674
B0RII6_CLAMS/378-666
B0RII7_CLAMS/241-547
B0RNN1_XANCB/266-604
B0RPB6_XANCB/422-613
B0RPB6_XANCB/619-755
B0RQ33_XANCB/439-707
B0RVB0_XANCB/253-549
B0RYE5_XANCB/343-597
B0S0Z1_FINM2/260-598
B0S1S5_FINM2/538-824
B0S256_FINM2/158-462
B0S3Y8_FINM2/648-1080
B0SAB3_LEPBA/212-518
B0SBY8_LEPBA/316-583
B0SC83_LEPBA/500-788
B0SDE4_LEPBA/415-700
B0SEG2_LEPBA/418-712
B0SFW4_LEPBA/300-585
B0SG27_LEPBA/274-615
B0SGS9_LEPBA/448-739
B0SJH2_LEPBP/316-583
B0SKL3_LEPBP/500-788
B0SLS2_LEPBP/415-700
B0SMJ0_LEPBP/418-712
B0SPG5_LEPBP/300-585
B0SPN5_LEPBP/274-615
B0SPX4_LEPBP/448-739
B0STI8_LEPBP/212-518
B0SW02_CAUSK/379-645
B0SX47_CAUSK/402-653
B0SXB6_CAUSK/420-711
B0SYG2_CAUSK/330-597
B0T0H6_CAUSK/275-615
B0T237_CAUSK/299-529
B0T2K9_CAUSK/328-582
B0T3K6_CAUSK/277-614
B0T837_CAUSK/248-555
B0TBY3_HELMI/285-666
B0TF58_HELMI/354-638
B0TFD3_HELMI/350-632
B0TGB4_HELMI/249-558
B0TL83_SHEHH/427-645
B0TLP1_SHEHH/50-277
B0TQN1_SHEHH/255-551
B0TR50_SHEHH/273-606
B0TTJ3_SHEHH/449-720
B0TZ11_FRAP2/254-556
B0U3C9_XYLFM/313-560
B0U4G6_XYLFM/467-671
B0U4G6_XYLFM/677-797
B0U4S0_XYLFM/425-696
B0U502_XYLFM/250-546
B0U6A7_XYLFM/267-605
B0UD91_METS4/405-668
B0UEC7_METS4/371-654
B0UEQ5_METS4/315-575
B0UFH8_METS4/260-555
B0UGD3_METS4/436-729
B0UHQ3_METS4/374-638
B0UJC4_METS4/312-565
B0UQY3_METS4/574-695
B0UQY3_METS4/713-860
B0US61_HAES2/272-564
B0UTF2_HAES2/412-597
B0UU17_HAES2/429-697
B0UVQ2_HAES2/279-618
B0V8N9_ACIBY/288-587
B0V8P5_ACIBY/421-746
B0V8T3_ACIBY/418-690
B0V9N9_ACIBY/267-602
B0VCA2_ACIBY/43-269
B0VCJ1_ACIBY/35-259
B0VH54_CLOAI/279-585
B0VIB0_CLOAI/342-609
B0VJH5_CLOAI/253-577
B0VPG1_ACIBS/288-587
B0VPG9_ACIBS/421-746
B0VR34_ACIBS/44-269
B0VSB2_ACIBS/267-602
B0VUZ6_ACIBS/418-690
B1A1D0_9BACT/78-233
B1B3L4_STAAU/361-577
B1B7T2_CLOBO/157-466
B1B970_CLOBO/269-590
B1BAY6_CLOBO/252-552
B1BCH2_CLOBO/392-674
B1BCX3_CLOBO/455-684
B1BCX3_CLOBO/786-982
B1BH19_CLOPE/260-585
B1BIQ0_CLOPE/378-663
B1BIY2_CLOPE/262-587
B1BIZ8_CLOPE/275-598
B1BJ87_CLOPE/262-549
B1BJY3_CLOPE/170-482
B1BKF5_CLOPE/402-634
B1BKF5_CLOPE/710-931
B1BNV6_CLOPE/170-482
B1BPW4_CLOPE/378-663
B1BRY5_CLOPE/402-634
B1BRY5_CLOPE/711-931
B1BT30_CLOPE/262-587
B1BT46_CLOPE/275-598
B1BWM2_CLOPE/260-585
B1BXS0_CLOPE/262-549
B1BYX8_9FIRM/266-576
B1BYX9_9FIRM/244-555
B1C261_9FIRM/361-688
B1C2C5_9FIRM/337-627
B1C4U6_9FIRM/351-662
B1C504_9FIRM/310-580
B1C6U6_9FIRM/433-698
B1C8H2_9FIRM/247-586
B1C8N3_9FIRM/342-610
B1CAT7_9FIRM/188-491
B1EI41_9ESCH/435-680
B1EIY7_9ESCH/301-548
B1EK97_9ESCH/271-609
B1EMC0_9ESCH/472-744
B1EMI2_9ESCH/260-555
B1ESN9_BACAN/350-685
B1ESQ7_BACAN/243-570
B1ET51_BACAN/255-565
B1EUK0_BACAN/356-693
B1EXI2_BACAN/325-603
B1EYI1_BACAN/351-637
B1EYW5_BACAN/350-634
B1F0V0_BACAN/263-575
B1F155_BACAN/345-678
B1F1R2_BACAN/317-590
B1F2U1_BACAN/324-602
B1F3S5_BACAN/349-660
B1F647_BACAN/246-557
B1F648_BACAN/260-568
B1FFM9_9BURK/477-756
B1FGM3_9BURK/315-575
B1FGU7_9BURK/259-557
B1FKM0_9BURK/409-680
B1FN68_9BURK/343-609
B1FNU0_9BURK/445-724
B1FZ98_9BURK/423-693
B1FZX1_9BURK/259-562
B1G3M2_9BURK/283-622
B1G775_9BURK/464-743
B1G8L4_9BURK/1-191
B1GBA3_9BURK/259-558
B1GBP7_BACAN/356-693
B1GD72_BACAN/243-570
B1GD74_BACAN/351-687
B1GDJ0_BACAN/350-685
B1GDK1_BACAN/255-565
B1GFM3_BACAN/351-637
B1GH73_BACAN/349-660
B1GIA4_BACAN/350-634
B1GJF2_BACAN/345-678
B1GJQ8_BACAN/263-575
B1GLC8_BACAN/317-590
B1GLL1_BACAN/324-602
B1GNJ0_BACAN/246-557
B1GNJ1_BACAN/260-568
B1GVE1_9STAP/363-580
B1GVE2_9STAP/345-658
B1GVH6_9STAP/345-658
B1GZB5_UNCTG/264-580
B1GZH9_UNCTG/241-575
B1H0J0_UNCTG/336-429
B1H0J0_UNCTG/423-638
B1H5B5_BURPS/401-566
B1H6S0_BURPS/259-562
B1H702_BURPS/255-552
B1H929_BURPS/26-263
B1HCM6_BURPS/352-627
B1HH32_BURPS/283-624
B1HK38_BURPS/475-754
B1HL55_BURPS/443-722
B1HPY2_LYSSC/278-587
B1HPY3_LYSSC/246-557
B1HSR6_LYSSC/312-651
B1HU99_LYSSC/353-643
B1HX75_LYSSC/415-680
B1HXD8_LYSSC/350-620
B1I030_LYSSC/326-607
B1I377_DESAP/250-548
B1I469_DESAP/338-612
B1I4D7_DESAP/243-553
B1I4Q1_DESAP/270-644
B1I735_STRPI/343-671
B1I8W3_STRPI/369-649
B1I955_STRPI/289-609
B1I9G5_STRPI/422-693
B1I9G9_STRPI/329-623
B1IFW9_CLOBK/159-471
B1IJ67_CLOBK/253-550
B1IKR2_CLOBK/261-579
B1ILZ8_CLOBK/380-877
B1IMG6_CLOBK/357-641
B1IP69_ECOLC/427-673
B1IQJ1_ECOLC/472-744
B1IR94_ECOLC/260-555
B1IWE2_ECOLC/301-548
B1IYH3_ECOLC/271-609
B1J137_PSEPW/268-604
B1J1Y4_PSEPW/245-546
B1J2D2_PSEPW/428-693
B1J2I8_PSEPW/424-742
B1J9Z3_PSEPW/268-604
B1JFA3_PSEPW/305-568
B1JGB1_YERPY/272-607
B1JGQ2_YERPY/315-543
B1JIP7_YERPY/427-620
B1JK26_YERPY/477-744
B1JK87_YERPY/259-554
B1JTX6_BURCC/477-756
B1JU61_BURCC/445-724
B1JV72_BURCC/259-557
B1K0I2_BURCC/283-624
B1K3I5_BURCC/315-579
B1K4K2_BURCC/344-610
B1K5F2_BURCC/431-685
B1K659_BURCC/420-691
B1K6X3_BURCC/339-600
B1K769_BURCC/27-260
B1K8U9_BURCC/259-562
B1KDW6_SHEWM/265-598
B1KEN6_SHEWM/453-723
B1KKY3_SHEWM/255-551
B1KP65_SHEWM/426-625
B1KXA6_CLOBM/253-550
B1KZS6_CLOBM/380-877
B1L0C5_CLOBM/357-641
B1L166_CLOBM/261-579
B1L276_CLOBM/159-470
B1L2A6_CLOBM/363-631
B1L8Q3_THESQ/209-537
B1LCE5_THESQ/298-555
B1LCG1_THESQ/225-510
B1LG21_ECOSM/260-555
B1LGV1_ECOSM/472-744
B1LHJ2_ECOSM/435-681
B1LL84_ECOSM/271-609
B1LNH4_ECOSM/301-543
B1LS90_METRJ/558-676
B1LS90_METRJ/697-844
B1LVT7_METRJ/411-677
B1LY01_METRJ/291-585
B1LYR1_METRJ/370-651
B1LZM4_METRJ/322-572
B1M3I5_METRJ/433-726
B1M6R6_METRJ/387-652
B1MDC3_MYCA9/327-596
B1ME73_MYCA9/160-497
B1MFV7_MYCA9/364-652
B1MMI4_MYCA9/416-706
B1MP31_MYCA9/301-619
B1MX54_LEUCK/345-673
B1MXV7_LEUCK/283-594
B1MY29_LEUCK/380-642
B1MZ80_LEUCK/341-613
B1N2C6_BURPS/260-559
B1PYN5_STRPN/1-310
B1PYN6_STRPN/1-310
B1Q149_ACIBA/18-230
B1Q152_ACIBA/18-230
B1Q9I4_CLOBO/159-471
B1QAH8_CLOBO/380-877
B1QAR4_CLOBO/357-641
B1QCR8_CLOBO/261-579
B1QDZ0_CLOBO/253-550
B1QH38_CLOBO/380-877
B1QHC1_CLOBO/357-641
B1QHV5_CLOBO/159-470
B1QJD4_CLOBO/261-579
B1QJJ7_CLOBO/253-550
B1QW57_CLOBU/285-607
B1QW58_CLOBU/285-608
B1QWK2_CLOBU/172-487
B1QXX1_CLOBU/376-660
B1QYS8_CLOBU/185-472
B1R195_CLOBU/413-745
B1R195_CLOBU/683-930
B1R1E5_CLOBU/357-672
B1R346_CLOPE/378-663
B1R3M0_CLOPE/402-634
B1R3M0_CLOPE/714-931
B1R7G1_CLOPE/260-585
B1R7V9_CLOPE/170-482
B1R8U7_CLOPE/275-598
B1RAE7_CLOPE/262-549
B1RB49_CLOPE/262-587
B1RDS1_CLOPE/170-482
B1RE00_CLOPE/402-634
B1RE00_CLOPE/718-931
B1RHI3_CLOPE/378-663
B1RHR8_CLOPE/262-549
B1RIN7_CLOPE/260-585
B1RJN3_CLOPE/262-587
B1RKG0_CLOPE/275-598
B1RL06_CLOPE/275-598
B1RL22_CLOPE/262-587
B1RLA3_CLOPE/378-663
B1RLS7_CLOPE/402-634
B1RLS7_CLOPE/714-931
B1RNJ8_CLOPE/260-585
B1RP39_CLOPE/170-482
B1RTK6_CLOPE/262-549
B1RYW2_STRPN/329-622
B1S0X4_STRPN/343-671
B1S2C0_STRPN/369-649
B1S2N9_STRPN/289-609
B1S346_STRPN/422-693
B1S7F1_9BIFI/340-599
B1S7I7_9BIFI/277-578
B1S8D0_9BIFI/157-483
B1SB94_9BIFI/375-695
B1SC52_9STRE/291-620
B1SC62_9STRE/346-646
B1SDA7_9STRE/353-684
B1SDN6_9STRE/412-691
B1SDW2_9STRE/398-662
B1SXL0_9BURK/315-577
B1SZ12_9BURK/259-557
B1T1E5_9BURK/217-513
B1T5K2_9BURK/4-177
B1T608_9BURK/2-118
B1T865_9BURK/389-660
B1TAQ7_9BURK/477-756
B1TCG1_9BURK/342-608
B1TEY9_9BURK/413-681
B1TGH2_9BURK/443-722
B1TGK8_9BURK/3-118
B1UJU5_BACAN/350-634
B1UKA4_BACAN/243-570
B1UKM3_BACAN/350-685
B1UKN4_BACAN/255-565
B1ULE5_BACAN/356-693
B1UMT4_BACAN/351-637
B1UNP3_BACAN/349-660
B1UPL7_BACAN/335-613
B1UQE5_BACAN/324-602
B1UTI4_BACAN/263-575
B1UVA3_BACAN/317-590
B1UWW9_BACAN/345-678
B1UXJ6_BACAN/246-557
B1UXJ7_BACAN/260-568
B1UYW4_CLOPE/402-634
B1UYW4_CLOPE/714-931
B1V0G1_CLOPE/170-482
B1V3L8_CLOPE/262-549
B1V502_CLOPE/275-598
B1V516_CLOPE/262-587
B1V6N8_CLOPE/260-585
B1VE27_CORU7/157-475
B1VGA9_CORU7/336-632
B1VHD0_CORU7/287-609
B1VI31_CORU7/376-666
B1VIE7_CORU7/309-581
B1VJ02_CORU7/376-662
B1VM60_STRGG/361-649
B1VPC9_STRGG/341-626
B1VQQ4_STRGG/156-478
B1VTH1_STRGG/158-489
B1VTS9_STRGG/266-542
B1VVW5_STRGG/390-659
B1VXB7_STRGG/298-659
B1W0E3_STRGG/155-480
B1W0I4_STRGG/248-563
B1W1Q3_STRGG/154-478
B1W2F9_STRGG/350-619
B1WRF2_CYAA5/356-626
B1WRQ4_CYAA5/463-737
B1WZ28_CYAA5/291-601
B1WZ42_CYAA5/288-599
B1WZY0_CYAA5/393-657
B1X3K8_PAUCH/319-585
B1X4J9_PAUCH/267-573
B1X5S7_PAUCH/283-580
B1X630_ECODH/271-609
B1X743_ECODH/427-673
B1XAZ4_ECODH/301-548
B1XC61_ECODH/260-555
B1XCC4_ECODH/472-744
B1XJB2_SYNP2/287-616
B1XJM6_SYNP2/39-123
B1XLJ2_SYNP2/389-652
B1XNH1_SYNP2/355-624
B1XNK5_SYNP2/353-624
B1XNS3_SYNP2/273-581
B1XQL8_SYNP2/464-741
B1XSK1_POLNS/278-617
B1XST9_POLNS/458-736
B1XT03_POLNS/253-549
B1XY07_LEPCP/271-611
B1XY22_LEPCP/285-582
B1Y310_LEPCP/422-702
B1Y5M5_LEPCP/312-572
B1Y6X3_LEPCP/429-705
B1YHP5_EXIS2/359-629
B1YIU1_EXIS2/269-574
B1YK67_EXIS2/321-580
B1YKD5_EXIS2/413-694
B1YLA7_EXIS2/347-678
B1YLS6_EXIS2/348-657
B1YPW3_BURA4/283-624
B1YRR8_BURA4/443-722
B1YS15_BURA4/477-756
B1YSR8_BURA4/259-557
B1YX39_BURA4/315-577
B1Z0P0_BURA4/409-680
B1Z1R1_BURA4/343-617
B1Z308_BURA4/259-562
B1Z3C8_BURA4/413-681
B1Z8X2_METPB/263-566
B1Z8Y4_METPB/370-651
B1ZAM0_METPB/436-729
B1ZAT8_METPB/385-650
B1ZC21_METPB/556-678
B1ZC21_METPB/695-842
B1ZE73_METPB/316-571
B1ZL87_METPB/411-676
B1ZPT0_OPITP/276-597
B1ZQX5_OPITP/316-640
B1ZU27_OPITP/308-628
B2A2G6_NATTJ/245-554
B2A3K3_NATTJ/346-625
B2A5N0_NATTJ/375-647
B2A6A3_NATTJ/278-598
B2A745_NATTJ/338-613
B2A7D5_NATTJ/323-595
B2AG30_CUPTR/283-623
B2BWX1_ACIRA/43-268
B2CBF6_KLEPN/37-272
B2CD61_9GAMM/6-195
B2CD62_CITFR/6-195
B2D1W0_PSEAE/8-185
B2D1W1_PSEAE/8-185
B2D7P7_VIBCH/272-616
B2DCL8_STASA/345-658
B2DCL9_STASA/363-580
B2DG46_STRPN/329-623
B2DIP0_STRPN/289-609
B2DJC2_STRPN/422-693
B2DJF7_STRPN/343-671
B2DKY9_STRPN/369-649
B2DLQ8_STRPN/329-622
B2DMG3_STRPN/343-671
B2DNR6_STRPN/422-693
B2DQJ2_STRPN/369-649
B2DQV5_STRPN/289-609
B2DRU4_STRPN/329-623
B2DRX3_STRPN/289-609
B2DU11_STRPN/343-671
B2DUG5_STRPN/422-693
B2DWT8_STRPN/369-649
B2DZ56_STRPN/343-671
B2E0J7_STRPN/422-693
B2E1L8_STRPN/329-623
B2E1T9_STRPN/369-649
B2E1U8_STRPN/289-609
B2E309_STRPN/343-671
B2E6Z4_STRPN/289-609
B2E718_STRPN/329-623
B2E7G4_STRPN/369-649
B2E7U5_STRPN/422-693
B2EAE9_BIFAN/371-693
B2EAL7_BIFAN/157-483
B2EB73_BIFAN/276-576
B2ECH1_BIFAN/360-620
B2FNN2_STRMK/250-546
B2FQH0_STRMK/317-570
B2FR43_STRMK/441-710
B2FSH8_STRMK/422-621
B2FSH8_STRMK/633-750
B2FUT7_STRMK/266-604
B2G6K2_LACRJ/282-587
B2G7F1_LACRJ/352-625
B2G878_LACRJ/343-672
B2G8D7_LACRJ/371-646
B2GB75_LACF3/283-591
B2GCY8_LACF3/351-636
B2GD88_LACF3/353-683
B2GDD6_LACF3/346-614
B2GH44_KOCRD/456-661
B2GHD6_KOCRD/155-475
B2GJQ4_KOCRD/263-567
B2GWZ1_BURPS/475-754
B2GZP6_BURPS/416-695
B2H068_BURPS/260-559
B2H2R5_BURPS/283-624
B2H4Q6_BURPS/410-665
B2H5N0_BURPS/352-627
B2H7W4_BURPS/259-562
B2HAX4_BURPS/26-263
B2HGS3_MYCMM/350-668
B2HI63_MYCMM/160-484
B2HIB4_MYCMM/320-611
B2HJQ3_MYCMM/326-596
B2HK80_MYCMM/360-647
B2HUW4_ACIBC/418-690
B2HVS7_ACIBC/267-602
B2HYY5_ACIBC/44-269
B2I0J9_ACIBC/396-619
B2I0J9_ACIBC/601-721
B2I0K5_ACIBC/288-587
B2I1R4_ACIBC/42-258
B2I3T3_ACIBC/40-272
B2I5Z5_XYLF2/313-560
B2I8B7_XYLF2/422-626
B2I8B7_XYLF2/628-752
B2I8V8_XYLF2/425-696
B2I959_XYLF2/267-605
B2I9B8_XYLF2/250-546
B2IBI2_BEII9/332-597
B2IC03_BEII9/370-645
B2IFP5_BEII9/302-558
B2IGF4_BEII9/272-574
B2II00_BEII9/432-725
B2ILR1_STRPS/329-622
B2IMI4_STRPS/369-649
B2IN17_STRPS/426-697
B2IRS8_STRPS/348-676
B2ISQ4_STRPS/289-609
B2IU53_NOSP7/475-751
B2IUP5_NOSP7/269-583
B2IUP6_NOSP7/271-587
B2IXM2_NOSP7/348-618
B2IXU5_NOSP7/378-641
B2IZV0_NOSP7/322-605
B2J3N5_NOSP7/280-591
B2J4Y4_NOSP7/348-619
B2J597_NOSP7/348-618
B2J6F5_NOSP7/1-183
B2J789_NOSP7/348-618
B2JG48_BURP8/331-596
B2JHG6_BURP8/260-559
B2JHV9_BURP8/418-695
B2JI25_BURP8/443-722
B2JJV7_BURP8/283-624
B2JNA7_BURP8/256-555
B2JNS6_BURP8/410-684
B2K4E0_YERPB/259-554
B2K543_YERPB/477-744
B2K5U1_YERPB/427-620
B2K7R8_YERPB/315-543
B2K880_YERPB/272-607
B2KBP1_ELUMP/363-662
B2KCZ5_ELUMP/306-574
B2KE58_ELUMP/245-545
B2KEI2_ELUMP/263-579
B2KU21_LACRH/276-436
B2M1P4_LACRE/338-611
B2M1P5_LACRE/324-650
B2M1P6_LACRE/344-619
B2M1P7_LACRE/267-572
B2M1P9_LACRE/332-605
B2M1Q0_LACRE/326-650
B2M1Q1_LACRE/351-626
B2M1Q2_LACRE/267-572
B2M1Q4_LACRE/335-608
B2M1Q5_LACRE/324-650
B2M1Q6_LACRE/351-481
B2M1Q7_LACRE/264-569
B2M1Q9_LACRE/332-605
B2M1R0_LACRE/327-653
B2M1R1_LACRE/351-626
B2M1R2_LACRE/267-572
B2N395_ECOLX/301-548
B2N7X1_ECOLX/271-609
B2N8Y5_ECOLX/427-673
B2NC78_ECOLX/472-744
B2ND00_ECOLX/260-555
B2NHG2_STRAG/312-613
B2NHG3_STRAG/397-683
B2NHG4_STRAG/410-686
B2NHG5_STRAG/353-672
B2NHG6_STRAG/294-614
B2NHG7_STRAG/312-613
B2NHG9_STRAG/410-686
B2NHH1_STRAG/294-614
B2NHH2_STRAG/312-613
B2NHH3_STRAG/397-683
B2NHH4_STRAG/410-686
B2NHH6_STRAG/294-614
B2NHH7_STRAG/312-613
B2NHH9_STRAG/410-686
B2NHI0_STRAG/353-672
B2NHI1_STRAG/294-614
B2NHI2_STRAG/312-613
B2NHI4_STRAG/410-686
B2NHI6_STRAG/294-614
B2NHJ2_STRAG/312-613
B2NHJ5_STRAG/353-672
B2NHJ6_STRAG/294-614
B2NHJ8_STRAG/397-683
B2NHK1_STRAG/294-614
B2NHK5_STRAG/353-672
B2NHK6_STRAG/294-614
B2NHL1_STRAG/294-614
B2NHL6_STRAG/294-614
B2NHM0_STRAG/353-672
B2NHM1_STRAG/294-614
B2NHM7_STRAG/312-613
B2NHM9_STRAG/410-686
B2NLF8_ECO57/427-673
B2NNJ3_ECO57/301-548
B2NWV2_ECO57/260-555
B2NX02_ECO57/472-744
B2P0F8_ECO57/435-681
B2P3M6_ECO57/301-548
B2PAV3_ECO57/472-744
B2PAY8_ECO57/260-555
B2PED9_ECO57/301-548
B2PFY2_ECO57/271-609
B2PGU8_ECO57/427-673
B2PN12_ECO57/260-555
B2PN78_ECO57/472-744
B2Q0X3_PROST/299-560
B2Q2A1_PROST/259-555
B2Q2H4_PROST/272-607
B2Q4I5_PROST/483-749
B2Q5V0_PROST/403-587
B2RIE6_PORG3/285-601
B2RIZ1_PORG3/455-733
B2RJ43_PORG3/263-591
B2RZK2_BORHD/224-537
B2S160_BORHD/259-579
B2S174_BORHD/425-721
B2S394_TREPS/265-591
B2S3U4_TREPS/411-704
B2S3Z9_TREPS/248-564
B2S5E6_BRUA1/441-734
B2S6R0_BRUA1/260-563
B2S8B4_BRUA1/378-630
B2SA71_BRUA1/371-628
B2SDL0_FRATM/247-549
B2SKZ0_XANOP/422-609
B2SKZ0_XANOP/641-753
B2SMY8_XANOP/266-604
B2SNY8_XANOP/250-546
B2SSV6_XANOP/439-709
B2SYY1_BURPP/259-558
B2T1L9_BURPP/283-622
B2T4A9_BURPP/410-680
B2T534_BURPP/464-741
B2T710_BURPP/443-722
B2T866_BURPP/259-561
B2THP0_CLOBB/212-499
B2TIX8_CLOBB/45-303
B2TK59_CLOBB/411-656
B2TK59_CLOBB/711-928
B2TKL8_CLOBB/359-675
B2TML2_CLOBB/382-670
B2TQS4_CLOBB/172-487
B2TS28_CLOBB/282-607
B2TU83_SHIB3/271-609
B2TXU4_SHIB3/301-549
B2U289_SHIB3/260-555
B2U2Z3_SHIB3/472-744
B2U3K2_SHIB3/427-673
B2U7V2_RALPJ/283-623
B2UCY3_RALPJ/266-563
B2UEH6_RALPJ/417-697
B2UH80_RALPJ/26-264
B2UHL6_RALPJ/15-263
B2ULX7_AKKM8/507-782
B2UNY2_AKKM8/343-669
B2UPL2_AKKM8/356-663
B2UPQ3_AKKM8/365-654
B2UTM9_HELPS/330-607
B2UVX3_HELPS/280-589
B2UVY2_HELPS/252-578
B2UZY6_CLOBA/172-487
B2V094_CLOBA/411-656
B2V094_CLOBA/662-928
B2V0C2_CLOBA/359-675
B2V2R3_CLOBA/386-674
B2V3X2_CLOBA/212-499
B2V4V8_CLOBA/282-607
B2V5J3_SULSY/240-547
B2V6L8_SULSY/255-588
B2V8W4_SULSY/401-665
B2VBN0_ERWT9/272-610
B2VCM2_ERWT9/475-749
B2VD88_ERWT9/262-557
B2VFT4_ERWT9/258-554
B2VJX4_ERWT9/427-625
B2XRM7_CHLTR/350-392
B2XRM7_CHLTR/817-1069
B2XRM8_CHLTR/350-392
B2XRM8_CHLTR/817-1069
B2Y3A3_STRPN/310-604
B2Y3A4_STRPN/310-604
B2Y3A6_STRPN/310-604
B2Y3A7_STRPN/310-604
B2Y3A8_STRPN/310-604
B2Y3A9_STRPN/310-604
B2Y3B0_STRPN/310-604
B2Y3B1_STRPN/310-604
B2Y3B2_STRPN/291-585
B2Y3B4_STRPN/310-604
B2Y3B5_STRPN/310-604
B2Y3B6_STRPN/310-604
B2Y3C1_STRPN/310-604
B2Y3C3_STRPN/293-587
B2Y3C5_STRPN/310-604
B2Y3C7_STRPN/291-585
B2Y3C8_STRPN/293-587
B2Y3C9_STRPN/310-604
B2Y3D0_STRPN/294-588
B2Y3D2_STRPN/310-604
B2Y3D3_STRPN/291-584
B2Y3D4_STRPN/293-586
B2Y3D5_STRPN/293-587
B2Y3D6_STRPN/293-587
B2Y3D7_STRPN/293-587
B2Y3D8_STRPN/300-594
B2Y3E0_STRPN/293-586
B2Y3E1_STRPN/310-603
B2Y3E2_STRPN/310-604
B2Y3E4_STRPN/310-604
B2Y3E7_STRPN/293-586
B2Y3E8_STRPN/293-587
B2Y3E9_STRPN/310-604
B2Y3F0_STRPN/310-604
B2Y3F1_STRPN/291-584
B2Y3F7_STRPN/310-604
B2Y3F8_STRPN/291-585
B2Y3F9_STRPN/310-603
B2Y3G1_STRPN/310-603
B2Y3G8_STRPN/291-584
B2Y3G9_STRPN/310-603
B2Y3H0_STRPN/310-604
B2Y3H3_STRPN/310-603
B2Y3H5_STRPN/310-603
B2Y3H9_STRPN/310-604
B2Y3I0_STRPN/310-603
B2Y3I1_STRPN/310-603
B2Y3I4_STRPN/292-585
B2Y3I6_STRPN/310-603
B2Y3J0_STRPN/282-575
B2Y3J5_STRPN/310-604
B2Y3J7_STRPN/310-604
B2Y3J8_STRPN/292-585
B2Y3K3_STRPN/292-585
B2Y3K4_STRPN/288-581
B2Y3K5_STRPN/292-585
B2Y3K6_STRPN/290-583
B2Y3K7_STRPN/310-603
B2Y3K8_STRPN/292-585
B2Y3L9_STRPN/310-604
B2Y3M0_STRPN/310-604
B2Y3M1_STRPN/310-603
B2Y3M8_STRPN/310-604
B2Y3N8_STRPN/310-604
B2Y3P1_STRPN/294-588
B2Y3P3_STRPN/295-592
B2Y3P4_STRPN/295-592
B2Y3P5_STRPN/295-592
B2Y3P6_STRPN/295-592
B2Y3P7_STRPN/260-557
B2Y3P9_STRPN/295-592
B2Y3Q0_STRPN/295-592
B2Y3Q1_STRPN/295-592
B2Y3Q2_STRPN/295-592
B2Y3Q3_STRPN/295-592
B2Y3Q5_STRPN/295-592
B2Y3Q6_STRPN/295-592
B2Y3R0_STRPN/295-592
B2Y3R1_STRPN/295-592
B2Y3R2_STRPN/295-592
B2Y3R7_STRPN/295-592
B2Y3R8_STRPN/295-592
B2Y3S1_STRPN/295-592
B2Y3S3_STRPN/295-592
B2Y3S4_STRPN/295-592
B2Y3S6_STRPN/295-592
B2Y3S8_STRPN/295-592
B2Y3S9_STRPN/295-592
B2Y3T1_STRPN/295-592
B2Y3T6_STRPN/295-592
B2Y3T7_STRPN/295-592
B2Y3U0_STRPN/295-592
B2Y3U6_STRPN/295-592
B2Y3V3_STRPN/295-592
B2Y3V4_STRPN/295-592
B2Y3V5_STRPN/295-592
B2Y3V6_STRPN/295-592
B2Y3V8_STRPN/295-592
B2Y3V9_STRPN/265-562
B2Y3W0_STRPN/295-592
B2Y3W1_STRPN/281-578
B2Y3W2_STRPN/295-592
B2Y3W3_STRPN/295-592
B2Y3W7_STRPN/295-592
B2Y3X0_STRPN/295-592
B2Y3X3_STRPN/295-592
B2Y3X4_STRPN/295-592
B2Y3X5_STRPN/295-592
B2Y3X7_STRPN/295-592
B2Y3X8_STRPN/295-592
B2Y3Y0_STRPN/295-592
B2Y3Y5_STRPN/295-592
B2Y3Y8_STRPN/295-592
B2Y3Z0_STRPN/295-592
B2Y3Z1_STRPN/295-592
B2Y3Z2_STRPN/295-592
B2Y3Z7_STRPN/295-592
B2Y3Z9_STRPN/295-592
B2Y405_STRPN/295-592
B2Y410_STRPN/295-592
B2Y411_STRPN/295-592
B2Y415_STRPN/276-573
B2Y419_STRPN/252-549
B2Y422_STRPN/295-592
B2Y428_STRPN/295-592
B2Y431_STRPN/295-592
B2Y432_STRPN/295-592
B2Y434_STRPN/295-592
B2Y448_STRPN/295-592
B2Y450_STRPN/295-592
B2Y451_STRPN/295-592
B2Y459_STRPN/295-592
B2Y462_STRPN/268-588
B2Y463_STRPN/268-588
B2Y464_STRPN/268-588
B2Y465_STRPN/268-588
B2Y466_STRPN/268-588
B2Y467_STRPN/268-588
B2Y470_STRPN/268-588
B2Y471_STRPN/268-588
B2Y472_STRPN/268-588
B2Y477_STRPN/268-588
B2Y488_STRPN/241-561
B2Y496_STRPN/244-564
B2Y497_STRPN/242-562
B2Y4A0_STRPN/268-588
B2Y4A1_STRPN/268-588
B2Y4A2_STRPN/268-588
B2Y4A3_STRPN/268-588
B2Y4A4_STRPN/268-588
B2Y4A5_STRPN/268-588
B2Y4A6_STRPN/268-588
B2Y4A7_STRPN/268-588
B2Y4A8_STRPN/268-588
B2Y4B0_STRPN/268-588
B2Y4B3_STRPN/268-588
B2Y4B4_STRPN/268-588
B2Y4B5_STRPN/234-554
B2Y4B6_STRPN/268-588
B2Y4B7_STRPN/268-588
B2Y4B9_STRPN/268-588
B2Y4C0_STRPN/268-588
B2Y4C1_STRPN/268-588
B2Y4C2_STRPN/268-588
B2Y4C3_STRPN/268-588
B2Y4C4_STRPN/268-588
B2Y4C5_STRPN/268-588
B2Y4C6_STRPN/244-564
B2Y4C7_STRPN/268-588
B2Y4C8_STRPN/268-588
B2Y4C9_STRPN/268-588
B2Y4D7_STRPN/268-588
B2Y4D8_STRPN/268-588
B2Y4D9_STRPN/268-588
B2Y4E0_STRPN/268-588
B2Y4E1_STRPN/268-588
B2Y4E2_STRPN/268-588
B2Y4E3_STRPN/268-588
B2Y4E4_STRPN/268-588
B2Y4E5_STRPN/268-588
B2Y4E6_STRPN/257-577
B2Y4E7_STRPN/268-588
B2Y4E8_STRPN/268-588
B2Y4E9_STRPN/268-588
B2Y4F0_STRPN/268-588
B2Y4F1_STRPN/239-559
B2Y4F6_STRPN/268-588
B2Y4F7_STRPN/268-588
B2Y4F8_STRPN/268-588
B2Y4F9_STRPN/268-588
B2Y4G0_STRPN/268-588
B2Y4G1_STRPN/268-588
B2Y4G2_STRPN/268-588
B2Y4G4_STRPN/268-588
B2Y4G6_STRPN/268-588
B2Y4G7_STRPN/268-588
B2Y4G9_STRPN/268-588
B2Y4H0_STRPN/268-588
B2Y4H1_STRPN/268-588
B2Y4H3_STRPN/268-588
B2Y4H8_STRPN/268-588
B2Y4H9_STRPN/268-588
B2Y4I5_STRPN/268-588
B2Y4I6_STRPN/268-588
B2Y4I9_STRPN/268-588
B2Y4J1_STRPN/244-564
B2Y4J2_STRPN/244-564
B2Y4J3_STRPN/244-564
B2Y4J4_STRPN/241-561
B2Y4J5_STRPN/242-562
B2Y4J6_STRPN/242-562
B2Y4J7_STRPN/242-562
B2Y4J8_STRPN/239-559
B2Y4J9_STRPN/242-562
B2Y4K2_STRPN/268-588
B2Y4K8_STRPN/239-559
B2Y4K9_STRPN/268-588
B2Y4L0_STRPN/268-588
B2Y4L1_STRPN/268-588
B2Y4L2_STRPN/268-588
B2Y4L4_STRPN/244-564
B2Y4L5_STRPN/268-588
B2Y4L6_STRPN/268-588
B2Y4L7_STRPN/268-588
B2Y4L8_STRPN/268-588
B2Y4L9_STRPN/268-588
B2Y4M1_STRPN/268-588
B2Y4M4_STRPN/268-588
B2Y4M6_STRPN/268-588
B2Y4M7_STRPN/268-588
B2YFH5_9ENTR/42-273
B2ZCT7_ACIG3/40-272
B2ZIF8_9GAMM/44-269
B2ZYN0_STRAG/294-614
B2ZYN3_STRAG/410-686
B2ZYN4_STRAG/353-672
B2ZYN5_STRAG/294-614
B2ZYP5_STRAG/294-614
B2ZYP6_STRAG/312-613
B2ZYP8_STRAG/410-686
B2ZYP9_STRAG/353-672
B2ZYQ0_STRAG/294-614
B2ZYQ1_STRAG/312-613
B2ZYQ5_STRAG/294-614
B2ZYR0_STRAG/294-614
B2ZYR9_STRAG/353-672
B2ZYS6_STRAG/312-613
B2ZYS7_STRAG/397-683
B2ZYS8_STRAG/410-686
B2ZYS9_STRAG/353-672
B2ZYT0_STRAG/294-614
B3A198_ECO57/427-673
B3A7G6_ECO57/472-744
B3A7M4_ECO57/260-555
B3A8Q6_ECO57/301-548
B3ADR4_ECO57/271-609
B3AFR7_ECO57/427-673
B3AN15_ECO57/301-548
B3AS17_ECO57/271-609
B3ASD9_ECO57/472-744
B3AUQ7_ECO57/260-555
B3AW94_ECO57/427-673
B3B0J9_ECO57/301-548
B3B7R0_ECO57/260-555
B3B8H3_ECO57/472-744
B3BCB2_ECO57/427-673
B3BFJ8_ECO57/271-609
B3BJ09_ECO57/301-548
B3BME0_ECO57/472-744
B3BN91_ECO57/260-555
B3BQU1_ECO57/420-666
B3BVA1_ECO57/301-548
B3C1P0_ECO57/260-555
B3C3K4_ECO57/472-744
B3C7I5_9BACE/255-568
B3CD22_9BACE/55-346
B3CD68_9BACE/449-707
B3CGC3_9BACE/304-434
B3CIB7_9BACE/261-591
B3CLB4_WOLPP/207-516
B3CUI9_ORITI/261-578
B3CVD6_ORITI/248-548
B3D487_BURM1/443-722
B3D7E7_BURM1/413-671
B3D9P8_BURM1/416-687
B3DNW7_BIFLD/157-483
B3DQM5_BIFLD/278-578
B3DTF5_BIFLD/369-689
B3DUA4_BIFLD/312-566
B3DVW8_METI4/269-579
B3DWV9_METI4/294-621
B3E1M5_GEOLS/307-579
B3E3Y8_GEOLS/244-552
B3E4G5_GEOLS/452-655
B3E4G5_GEOLS/666-766
B3E5W5_GEOLS/264-598
B3E8F0_GEOLS/122-426
B3E9J1_GEOLS/52-257
B3ECR8_CHLL2/53-266
B3EEV4_CHLL2/354-635
B3EGI6_CHLL2/258-578
B3EIL4_CHLL2/272-579
B3ELD5_CHLPB/259-579
B3ELI2_CHLPB/399-680
B3EQ59_CHLPB/50-257
B3EQC4_CHLPB/266-573
B3ER37_AMOA5/252-573
B3ERZ4_AMOA5/260-571
B3ESY5_AMOA5/426-682
B3FIE3_ALCXX/29-266
B3FYG7_ACIBA/44-269
B3FYG8_ACIBA/44-269
B3FYG9_ACIBA/31-269
B3GN44_PSEAE/35-259
B3GZ75_ACTP7/431-705
B3GZK2_ACTP7/363-656
B3H038_ACTP7/411-596
B3H2J6_ACTP7/281-619
B3HBJ3_ECOLX/472-744
B3HF99_ECOLX/302-545
B3HFI3_ECOLX/260-555
B3HFX2_ECOLX/435-681
B3HQM1_ECOLX/427-673
B3HTR4_ECOLX/301-548
B3HU48_ECOLX/472-744
B3I055_ECOLX/427-673
B3I3Z0_ECOLX/472-744
B3I487_ECOLX/271-609
B3I655_ECOLX/301-549
B3IBD1_ECOLX/260-555
B3IG13_ECOLX/472-744
B3II45_ECOLX/301-549
B3IJD7_ECOLX/435-681
B3IK99_ECOLX/271-609
B3IQ65_ECOLX/260-555
B3J0F1_BACAN/356-693
B3J1H2_BACAN/255-565
B3J1I3_BACAN/350-685
B3J1U5_BACAN/243-570
B3J2J4_BACAN/345-678
B3J3Q7_BACAN/260-568
B3J3Q8_BACAN/246-557
B3J5B8_BACAN/317-590
B3J640_BACAN/263-575
B3J8G7_BACAN/349-660
B3J9B1_BACAN/335-613
B3JAT3_BACAN/351-637
B3JCR9_BACAN/324-602
B3JJH7_9BACE/429-709
B3JJN5_9BACE/52-281
B3JJZ2_9BACE/263-576
B3JKI1_9BACE/261-586
B3PCM6_CELJU/266-565
B3PF68_CELJU/312-577
B3PI72_CELJU/448-752
B3PJQ1_CELJU/438-710
B3PKN2_CELJU/271-608
B3PT16_RHIE6/442-707
B3PTW6_RHIE6/260-562
B3PU34_RHIE6/382-652
B3PW42_RHIE6/442-734
B3PXH4_RHIE6/383-647
B3Q0Z9_RHIE6/304-561
B3QAQ9_RHOPT/372-653
B3QBI6_RHOPT/381-647
B3QFN7_RHOPT/251-545
B3QH50_RHOPT/450-745
B3QHY6_RHOPT/294-536
B3QLX0_CHLP8/253-561
B3QM34_CHLP8/39-256
B3QM57_CHLP8/256-578
B3QQQ6_CHLP8/392-674
B3QWT1_CHLT3/258-564
B3QX63_CHLT3/258-578
B3QYF5_CHLT3/411-692
B3QYF7_CHLT3/38-262
B3R6W5_CUPTR/270-566
B3R7C5_CUPTR/438-717
B3R7Q2_CUPTR/321-588
B3RAF4_CUPTR/45-272
B3RBI4_CUPTR/336-610
B3RC10_CUPTR/425-693
B3SFA9_TRIAD/128-194
B3STV6_CHLTR/334-376
B3T1Z1_9ZZZZ/267-636
B3T6U3_9ZZZZ/246-555
B3U538_ACIRA/43-268
B3V4Z1_BACIN/4-148
B3VQ67_STAAU/330-643
B3VQ68_STAAU/330-643
B3W694_HAEIF/1-235
B3W6B5_HAEIF/1-235
B3W6B6_HAEIF/1-235
B3W6B7_HAEIF/1-235
B3W6B9_HAEIF/1-235
B3W6C0_HAEIF/1-235
B3W6C5_HAEIF/1-235
B3W6C6_HAEIF/1-235
B3W6C9_HAEIF/1-235
B3W6D1_HAEIF/1-235
B3W6F8_HAEIF/1-235
B3W6F9_HAEIF/1-235
B3W6G0_HAEIF/1-235
B3W795_LACCB/355-659
B3WDX9_LACCB/277-584
B3WEI3_LACCB/350-637
B3WF06_LACCB/348-689
B3WF73_LACCB/336-614
B3WFR9_PSEPU/42-258
B3WJQ2_ECOLX/435-681
B3WKH2_ECOLX/298-546
B3WN58_ECOLX/472-744
B3WR67_ECOLX/260-555
B3WVY2_SHIDY/435-681
B3WYE4_SHIDY/301-549
B3X240_SHIDY/472-740
B3X4X1_SHIDY/260-555
B3X8L9_ECOLX/427-673
B3XDJ1_ECOLX/301-548
B3XHQ9_ECOLX/472-744
B3XIK4_ECOLX/260-555
B3XMJ9_LACRE/350-679
B3XN09_LACRE/371-646
B3XQG4_LACRE/352-625
B3XRH7_LACRE/282-587
B3YBW5_SALET/427-650
B3YFK4_SALET/301-549
B3YGS1_SALET/253-548
B3YI97_SALET/267-607
B3YL75_SALET/260-555
B3YM12_SALET/467-739
B3YMC3_SALET/271-609
B3YMT7_BACCE/255-565
B3YMU9_BACCE/350-685
B3YN95_BACCE/356-693
B3YRC8_BACCE/351-637
B3YSH9_BACCE/351-687
B3YSI1_BACCE/243-570
B3YSX3_BACCE/350-634
B3YT57_BACCE/349-660
B3YUE3_BACCE/263-575
B3YWC2_BACCE/345-678
B3YYM7_BACCE/246-557
B3YYM8_BACCE/243-551
B3Z0C6_BACCE/317-590
B3Z0G9_BACCE/324-602
B3Z1C6_BACCE/335-613
B3Z2J5_BACCE/317-590
B3Z3T6_BACCE/356-693
B3Z6D7_BACCE/246-557
B3Z6D8_BACCE/243-551
B3Z7G9_BACCE/351-637
B3Z7R3_BACCE/335-613
B3Z811_BACCE/263-575
B3Z9Z5_BACCE/350-634
B3ZB13_BACCE/255-565
B3ZB24_BACCE/350-685
B3ZD34_BACCE/324-602
B3ZEV0_BACCE/345-678
B3ZGQ9_BACCE/349-660
B3ZGT9_BACCE/243-570
B3ZGU2_BACCE/343-654
B3ZHF5_BACCE/362-699
B3ZJI5_BACCE/343-654
B3ZJI8_BACCE/243-570
B3ZJI9_BACCE/351-687
B3ZJW6_BACCE/350-685
B3ZJX8_BACCE/255-565
B3ZKJ7_BACCE/350-634
B3ZM55_BACCE/317-590
B3ZP13_BACCE/263-575
B3ZQR1_BACCE/324-602
B3ZRI8_BACCE/246-557
B3ZRI9_BACCE/243-551
B3ZT03_BACCE/345-678
B3ZTV6_BACCE/351-637
B3ZUM3_BACCE/349-660
B4A0I3_SALNE/267-607
B4A184_SALNE/253-548
B4A3E5_SALNE/467-739
B4A3L6_SALNE/260-555
B4A5T5_SALNE/435-657
B4A6M6_SALNE/271-609
B4A9B5_SALNE/301-549
B4AEA8_BACPU/210-521
B4AEB0_BACPU/268-577
B4AEN1_BACPU/374-696
B4AFM0_BACPU/319-592
B4AHQ0_BACPU/360-630
B4AI10_BACPU/365-675
B4AJD2_BACPU/329-609
B4AKM8_BACPU/351-622
B4ALL8_BACPU/244-555
B4ANA2_BACPU/350-681
B4AQH7_FRANO/217-519
B4BJE7_9BACI/245-556
B4BJE9_9BACI/263-478
B4BLQ5_9BACI/349-675
B4BLY6_9BACI/260-577
B4BM12_9BACI/351-635
B4BPB4_9BACI/326-604
B4BPT6_9BACI/406-678
B4CTN6_9BACT/87-367
B4CWG0_9BACT/355-630
B4CX52_9BACT/322-658
B4CY12_9BACT/349-624
B4D201_9BACT/255-440
B4D344_9BACT/368-647
B4D4D1_9BACT/2366-2587
B4D4U3_9BACT/294-633
B4D7M4_9BACT/279-609
B4E5Z7_BURCJ/443-722
B4E6J8_BURCJ/259-557
B4E7X1_BURCJ/283-624
B4EC28_BURCJ/478-757
B4EID8_BURCJ/259-562
B4EIM2_BURCJ/416-686
B4EJB4_BURCJ/25-258
B4EJI0_BURCJ/416-665
B4EKB7_BURCJ/344-610
B4ELB6_BURCJ/310-574
B4EUE0_PROMH/424-694
B4EV07_PROMH/273-608
B4EZT8_PROMH/299-560
B4F031_PROMH/428-615
B4F117_PROMH/269-565
B4R7Z6_PHEZH/295-561
B4RCR4_PHEZH/413-704
B4RD41_PHEZH/350-617
B4RFC1_PHEZH/274-608
B4RFS6_PHEZH/243-552
B4RQ28_NEIG2/423-703
B4RQD5_NEIG2/263-559
B4S4C5_PROA2/385-666
B4S6K1_PROA2/258-578
B4S6R5_PROA2/272-581
B4S8R8_PROA2/34-257
B4SF05_PELPB/258-578
B4SFX6_PELPB/377-658
B4SG77_PELPB/33-256
B4SHE9_PELPB/279-586
B4SJ25_STRM5/266-604
B4SJW2_STRM5/258-555
B4SJX0_STRM5/250-546
B4SS89_STRM5/312-565
B4ST03_STRM5/440-710
B4STX7_STRM5/422-620
B4STX7_STRM5/633-750
B4SU44_SALNS/260-555
B4SUB6_SALNS/467-739
B4SV77_SALNS/253-548
B4SVG1_SALNS/267-607
B4SVJ5_SALNS/427-650
B4SYJ8_SALNS/271-609
B4T0Q7_SALNS/301-548
B4T809_SALHS/267-607
B4TB43_SALHS/271-609
B4TDA1_SALHS/301-549
B4TJ81_SALHS/260-555
B4TK13_SALHS/467-739
B4TKG7_SALHS/253-548
B4TKR8_SALHS/427-650
B4TPW7_SALSV/271-609
B4TRA3_SALSV/301-548
B4TXH2_SALSV/260-555
B4TXQ0_SALSV/467-739
B4TY06_SALSV/253-548
B4TY51_SALSV/427-649
B4TYT4_SALSV/267-607
B4U046_STREM/397-639
B4U093_STREM/411-687
B4U1Z0_STREM/346-675
B4U4I7_STREM/307-608
B4U4K2_STREM/291-613
B4U7F7_HYDS0/249-574
B4U7M3_HYDS0/437-698
B4U8S9_HYDS0/252-561
B4UAH5_ANASK/320-600
B4UAW4_ANASK/507-708
B4UAW4_ANASK/765-847
B4UER5_ANASK/255-563
B4UHC0_ANASK/103-394
B4UJ27_ANASK/287-622
B4UKL4_ANASK/490-787
B4UXZ5_9ACTO/394-641
B4V1F4_9ACTO/368-641
B4V2G8_9ACTO/155-480
B4V3D0_9ACTO/239-554
B4V3T8_9ACTO/298-658
B4V5D8_9ACTO/157-481
B4V9K7_9ACTO/349-628
B4VA31_9ACTO/278-553
B4VBT6_9ACTO/361-648
B4VC83_9ACTO/304-576
B4VFJ1_9ACTO/452-717
B4VH60_9CYAN/343-606
B4VQ99_9CYAN/253-563
B4VRF5_9CYAN/272-583
B4VWK5_9CYAN/350-620
B4W1T8_9CYAN/470-742
B4W9E5_9CAUL/420-711
B4WBI7_9CAUL/257-556
B4WE04_9CAUL/331-596
B4WFR8_9SYNE/289-602
B4WMA2_9SYNE/335-606
B4WNF2_9SYNE/481-757
B4WSL4_9SYNE/377-638
B4WSL5_9SYNE/281-593
B4WWJ4_9GAMM/271-600
B4WWX9_9GAMM/249-546
B4WYC8_9GAMM/470-789
B4WZ55_9GAMM/200-467
B4X537_9GAMM/434-708
B4XT35_BRAPL/36-263
B4XT38_BRAPL/35-263
B4XT39_BRAPL/36-263
B4YIV9_STRAG/1-264
B5A9N7_ACIG3/43-268
B5A9P0_ACIJO/43-268
B5AXA4_STRPN/205-525
B5AXA5_STRPN/205-525
B5BAX8_SALPK/301-549
B5BCF4_SALPK/271-609
B5BH45_SALPK/267-607
B5BHC0_SALPK/253-548
B5BHF1_SALPK/435-659
B5BL73_SALPK/467-739
B5BLG6_SALPK/260-555
B5BLW3_HAEIF/1-281
B5BXK3_SALET/301-549
B5C211_SALET/260-555
B5C2I7_SALET/427-650
B5C2T7_SALET/467-739
B5C303_SALET/253-548
B5C384_SALET/267-607
B5C6E7_SALET/271-609
B5C8Q5_SALET/260-555
B5C8Y3_SALET/467-739
B5C980_SALET/427-649
B5CCZ1_SALET/271-609
B5CG17_SALET/253-548
B5CGX8_SALET/301-548
B5CHL1_SALET/267-607
B5CLR8_9FIRM/135-445
B5CLY6_9FIRM/620-937
B5CNW1_9FIRM/424-702
B5CP42_9FIRM/381-695
B5CP46_9FIRM/275-503
B5CPB8_9FIRM/278-605
B5CPB9_9FIRM/242-563
B5CUT2_9BACE/263-576
B5CXQ2_9BACE/429-718
B5D0I2_9BACE/261-586
B5D205_9BACE/460-744
B5E2T1_STRP4/369-649
B5E3A6_STRP4/422-681
B5E6Z4_STRP4/289-609
B5E723_STRP4/348-676
B5E7A9_STRP4/329-623
B5E983_GEOBB/451-642
B5E983_GEOBB/674-764
B5EBP5_GEOBB/245-552
B5EC39_GEOBB/313-585
B5ECI0_GEOBB/142-441
B5EG03_GEOBB/262-593
B5EKI8_ACIF5/265-594
B5EL12_ACIF5/470-753
B5EL36_ACIF5/315-565
B5ELC9_ACIF5/252-552
B5EMQ9_ACIF5/263-589
B5EPG8_ACIF5/248-545
B5EZ80_SALA4/271-609
B5F1A6_SALA4/301-560
B5F2X5_SALA4/267-607
B5F3Q6_SALA4/253-548
B5F7V8_SALA4/260-555
B5F842_SALA4/467-739
B5F8K7_SALA4/427-650
B5FAP4_VIBFM/450-721
B5FB41_VIBFM/261-557
B5FBK2_VIBFM/273-613
B5FBN8_VIBFM/409-711
B5FI66_SALDC/260-555
B5FIY6_SALDC/467-739
B5FJR4_SALDC/427-650
B5FMN6_SALDC/271-609
B5FR72_SALDC/301-549
B5FSM0_SALDC/267-607
B5FTJ7_SALDC/253-548
B5G7V3_9ACTO/304-664
B5GBR2_9ACTO/154-450
B5GCL6_9ACTO/355-627
B5GDM5_9ACTO/353-621
B5GHS2_9ACTO/386-491
B5GHS2_9ACTO/486-700
B5GJS3_9ACTO/261-536
B5GJX3_9ACTO/361-669
B5GKL7_9ACTO/156-478
B5GLC4_STRCL/273-546
B5GLE2_STRCL/159-489
B5GLE3_STRCL/345-706
B5GLG9_STRCL/151-477
B5GPU7_STRCL/254-530
B5GSQ4_STRCL/310-578
B5GTT7_STRCL/352-617
B5GWU2_STRCL/362-671
B5GXA5_STRCL/358-431
B5GXA5_STRCL/435-645
B5GXP0_STRCL/68-383
B5GY14_STRCL/372-681
B5GZS7_STRCL/156-479
B5H019_STRCL/242-602
B5H612_STRPR/353-434
B5H612_STRPR/431-641
B5HA57_STRPR/361-669
B5HBG3_STRPR/268-545
B5HC74_STRPR/156-479
B5HDF4_STRPR/344-705
B5HGC4_STRPR/463-734
B5HKS5_9ACTO/261-537
B5HKS6_9ACTO/278-552
B5HMU8_9ACTO/155-480
B5HNT8_9ACTO/320-591
B5HR61_9ACTO/154-478
B5HTH4_9ACTO/158-483
B5HVK4_9ACTO/361-672
B5HXM9_9ACTO/392-670
B5HYS0_9ACTO/298-659
B5I4K6_9ACTO/248-563
B5I790_9ACTO/426-635
B5IJC4_9CHRO/264-570
B5IKD1_9CHRO/445-719
B5ILJ1_9CHRO/279-587
B5INZ9_9CHRO/311-577
B5J1K6_9RHOB/386-659
B5J6S7_9RHOB/444-736
B5J9E1_9RHOB/268-610
B5JAT8_9RHOB/260-568
B5JG85_9BACT/307-629
B5JIC2_9BACT/32-265
B5JR22_9BACT/255-568
B5JSI4_9GAMM/392-653
B5JTT7_9GAMM/434-619
B5JTT7_9GAMM/639-765
B5JW33_9GAMM/270-611
B5JXE8_9GAMM/236-534
B5K0D4_9RHOB/390-663
B5K870_9RHOB/260-568
B5K8F2_9RHOB/268-610
B5KCX9_9RHOB/481-773
B5L5V6_9BACT/25-245
B5L5V7_9BACT/363-597
B5L5W1_9BACT/363-595
B5L5W5_9BACT/346-587
B5L5W8_9BACT/340-601
B5LNZ1_STRPN/130-458
B5LNZ2_STRPN/130-458
B5LNZ3_STRPN/130-458
B5LNZ4_STRPN/130-458
B5LNZ5_STRPN/130-458
B5LNZ6_STRPN/130-458
B5LNZ7_STRPN/130-458
B5LNZ8_STRPN/130-458
B5LP01_STRPN/130-458
B5LP03_STRPN/130-458
B5LP04_STRPN/130-458
B5LP05_STRPN/130-458
B5LP06_STRPN/130-458
B5LP07_STRPN/130-458
B5LP08_STRPN/130-458
B5LP09_STRPN/130-458
B5LP10_STRPN/130-458
B5LP12_STRPN/130-461
B5LP13_STRPN/130-458
B5LP14_STRPN/130-458
B5LP16_STRPN/130-458
B5LP21_STRPN/130-458
B5LP22_STRPN/189-509
B5LP23_STRPN/189-509
B5LP24_STRPN/189-509
B5LP25_STRPN/189-509
B5LP26_STRPN/189-509
B5LP27_STRPN/189-509
B5LP28_STRPN/189-509
B5LP29_STRPN/189-509
B5LP30_STRPN/189-509
B5LP32_STRPN/189-510
B5LP33_STRPN/189-509
B5LP34_STRPN/189-509
B5LP35_STRPN/189-509
B5LP36_STRPN/189-509
B5LP37_STRPN/189-509
B5LP38_STRPN/189-509
B5LP39_STRPN/189-509
B5LP40_STRPN/189-509
B5LP41_STRPN/189-509
B5LP42_STRPN/189-509
B5LP43_STRPN/189-509
B5LP45_STRPN/189-509
B5LP46_STRPN/189-509
B5LP47_STRPN/189-509
B5LP50_STRPN/189-509
B5LP51_STRPN/189-509
B5LP52_STRPN/189-509
B5LP53_STRPN/38-332
B5LP56_STRPN/38-331
B5LP57_STRPN/38-332
B5LP59_STRPN/38-332
B5LP62_STRPN/38-332
B5LP63_STRPN/38-332
B5LP65_STRPN/38-332
B5LP67_STRPN/38-319
B5LP69_STRPN/38-332
B5LP70_STRPN/38-332
B5LP71_STRPN/38-332
B5LP72_STRPN/38-332
B5LP78_STRPN/38-332
B5LP82_STRPN/38-332
B5LT19_STRPN/200-520
B5LT23_ENTFC/1-239
B5M0C8_9STAP/345-658
B5M0C9_9STAP/347-660
B5MBS6_AERPU/35-259
B5MHS9_SALET/427-650
B5MI59_SALET/301-549
B5MKX1_SALET/467-739
B5ML40_SALET/260-555
B5MLU2_SALET/271-609
B5MQA6_SALET/267-607
B5MSM8_SALET/253-548
B5MUK8_SALET/467-739
B5MV84_SALET/260-555
B5MWK3_SALET/271-609
B5MWN9_SALET/427-650
B5MZI3_SALET/301-549
B5N433_SALET/253-548
B5N528_SALET/267-607
B5N7Z1_SALET/260-555
B5N867_SALET/467-739
B5NDF8_SALET/427-649
B5NFP3_SALET/301-549
B5NI52_SALET/271-609
B5NJ55_SALET/267-607
B5NJM7_SALET/253-548
B5NMD5_SALET/260-555
B5NMM1_SALET/467-739
B5NQF6_SALET/271-609
B5NRL7_SALET/301-549
B5NSU8_SALET/427-650
B5NW67_SALET/267-607
B5NWR6_SALET/253-548
B5NYJ4_SALET/271-609
B5P0U2_SALET/253-548
B5P125_SALET/267-607
B5P1N6_SALET/427-650
B5P5C9_SALET/301-549
B5P5I5_SALET/467-739
B5P5R9_SALET/260-555
B5PCG6_SALET/427-650
B5PH41_SALET/253-548
B5PHF9_SALET/267-607
B5PHL8_SALET/467-739
B5PHU3_SALET/260-555
B5PJB6_SALET/301-548
B5PNG8_SALET/271-609
B5PNW0_SALHA/267-607
B5PP49_SALHA/253-548
B5PR72_SALHA/427-650
B5PTD0_SALHA/301-542
B5PV81_SALHA/260-555
B5PZF4_SALHA/467-739
B5Q1J1_SALVI/467-739
B5Q1K1_SALVI/301-549
B5Q220_SALVI/260-555
B5Q7Z6_SALVI/427-650
B5Q9P3_SALVI/267-607
B5QA59_SALVI/253-548
B5QC62_SALVI/271-609
B5QEU0_CAMJE/320-592
B5QEV4_CAMJE/275-581
B5QF75_CAMJE/253-596
B5QK04_LACRH/348-689
B5QLN8_LACRH/355-659
B5QMJ0_LACRH/336-614
B5QMT2_LACRH/276-583
B5QNJ3_LACRH/354-641
B5QVP1_SALEP/271-609
B5R141_SALEP/267-607
B5R2L8_SALEP/260-555
B5R2T5_SALEP/253-548
B5R353_SALEP/435-657
B5R3F4_SALEP/467-739
B5R590_SALEP/301-549
B5R7M1_SALG2/435-657
B5R7Y8_SALG2/271-609
B5R8C7_SALG2/267-607
B5R8W6_SALG2/253-548
B5RD00_SALG2/301-549
B5RH58_SALG2/260-555
B5RHC9_SALG2/467-739
B5RLL1_BORDL/225-538
B5RMR1_BORDL/259-576
B5RMS5_BORDL/419-715
B5RQ57_BORRA/259-576
B5RQ71_BORRA/419-715
B5RQW1_BORRA/225-538
B5RVH7_RALSO/266-563
B5RWS6_RALSO/443-724
B5RZ00_RALSO/26-260
B5S7E4_RALSO/283-623
B5SAK9_RALSO/26-260
B5SET2_RALSO/283-623
B5SIT1_RALSO/266-563
B5SJG5_RALSO/443-724
B5U1R6_ACIBI/25-270
B5U1R8_ACICA/40-272
B5UIH7_BACCE/335-613
B5UKF3_BACCE/317-590
B5UME5_BACCE/356-693
B5UMU6_BACCE/263-575
B5UQG9_BACCE/324-602
B5URS1_BACCE/351-637
B5US63_BACCE/246-557
B5US64_BACCE/242-552
B5UT68_BACCE/345-679
B5UTC5_BACCE/351-687
B5UTC6_BACCE/241-568
B5UTC9_BACCE/343-654
B5UU10_BACCE/351-636
B5UW96_BACCE/350-685
B5UWK7_BACCE/255-565
B5UX11_BACCE/349-660
B5UZB4_BACCE/255-565
B5UZC5_BACCE/350-685
B5UZL2_BACCE/351-687
B5UZL4_BACCE/243-570
B5V001_BACCE/351-636
B5V230_BACCE/362-699
B5V2X1_BACCE/351-637
B5V619_BACCE/324-602
B5V6C1_BACCE/263-575
B5V7V3_BACCE/317-590
B5V8I2_BACCE/246-557
B5V8I3_BACCE/243-551
B5VC16_BACCE/345-678
B5VCN9_BACCE/349-660
B5VZN5_SPIMA/320-632
B5W409_SPIMA/354-624
B5W692_SPIMA/378-640
B5W6Z3_SPIMA/276-590
B5W805_SPIMA/287-599
B5W8M9_SPIMA/479-755
B5W978_SPIMA/316-592
B5WLR6_9BURK/259-564
B5WM71_9BURK/259-558
B5WPK1_9BURK/411-680
B5WQ21_9BURK/836-955
B5WRQ5_9BURK/506-783
B5WSN6_9BURK/443-722
B5WVQ1_9BURK/283-622
B5XIW0_STRPZ/416-692
B5XJ71_STRPZ/397-658
B5XMK0_STRPZ/332-633
B5XML1_STRPZ/291-613
B5XNL0_KLEP3/301-545
B5XQ50_KLEP3/254-549
B5XTU0_KLEP3/427-615
B5XX55_KLEP3/272-612
B5XZR9_KLEP3/271-609
B5Y1L9_KLEP3/472-742
B5Y1V3_KLEP3/260-555
B5Y7Z4_COPPD/248-564
B5Y8D9_COPPD/166-484
B5Y9R2_COPPD/345-607
B5YCG2_DICT6/232-327
B5YCG4_DICT6/1-152
B5YE92_DICT6/338-605
B5YEL9_DICT6/203-506
B5YF07_DICT6/246-565
B5YFU1_THEYD/232-541
B5YGJ7_THEYD/421-691
B5YHP9_THEYD/249-570
B5YIE7_THEYD/316-586
B5YQI7_ECO5E/271-609
B5YTU5_ECO5E/427-673
B5YZC0_ECO5E/260-555
B5Z0C9_ECO5E/472-744
B5Z0Z2_ECO5E/301-548
B5Z6W8_HELPG/331-608
B5Z9I7_HELPG/280-589
B5Z9J5_HELPG/244-571
B5ZDL5_GLUDA/484-677
B5ZDL5_GLUDA/687-787
B5ZTV7_RHILW/440-705
B5ZVC9_RHILW/383-653
B5ZWK0_RHILW/261-563
B5ZWQ3_RHILW/383-647
B5ZYQ7_RHILW/442-734
B6A443_RHILW/304-559
B6AKB1_9BACT/288-618
B6AKK8_9BACT/415-684
B6AMS6_9BACT/446-718
B6APQ3_9BACT/162-444
B6AQK9_9BACT/239-539
B6ATT2_9RHOB/301-558
B6AV11_9RHOB/387-660
B6AXP2_9RHOB/268-604
B6AYU7_9RHOB/438-731
B6B439_9RHOB/260-567
B6B6E2_9RHOB/268-604
B6B7T3_9RHOB/224-478
B6BB03_9RHOB/260-569
B6BC87_9RHOB/438-729
B6BCN0_9RHOB/408-681
B6BHV4_9PROT/344-616
B6BJG9_9PROT/252-584
B6BM15_9PROT/267-572
B6BNR5_9PROT/19-253
B6BQR4_9RICK/266-614
B6BSE2_9RICK/233-525
B6BSS0_9RICK/416-709
B6BW26_9PROT/265-594
B6BW48_9PROT/430-710
B6BWE1_9PROT/261-557
B6C332_9GAMM/430-733
B6C5C1_9GAMM/247-545
B6CGM2_LISDA/403-603
B6CGM3_PASPI/410-609
B6D9D4_PSEAE/35-259
B6E108_ACICA/43-269
B6E129_ACIBA/43-269
B6E1U9_ACIRA/43-268
B6E1V5_ACIGA/40-272
B6E2X4_ACIG9/40-272
B6E4Z3_PSEAE/137-361
B6EIM7_ALISL/273-612
B6ELD4_ALISL/450-720
B6ELI1_ALISL/261-557
B6EM36_ALISL/437-733
B6FJ50_9CLOT/242-564
B6FJ51_9CLOT/284-611
B6FND7_9CLOT/624-946
B6FPY8_9CLOT/170-485
B6FPZ1_9CLOT/344-592
B6FPZ3_9CLOT/71-305
B6FQ00_9CLOT/379-689
B6FRF9_9CLOT/443-719
B6FRY1_9CLOT/170-479
B6G149_9CLOT/342-642
B6G1F6_9CLOT/427-833
B6G9E4_9ACTN/345-628
B6GBQ8_9ACTN/325-664
B6GCZ1_9ACTN/281-584
B6GE27_9ACTN/618-936
B6HZ61_ECOSE/260-555
B6HZC4_ECOSE/472-744
B6I145_ECOSE/271-609
B6I2V4_ECOSE/435-681
B6I591_ECOSE/301-549
B6INB3_RHOCS/430-616
B6INB3_RHOCS/656-755
B6IRG8_RHOCS/246-539
B6ITQ8_RHOCS/267-604
B6IUZ3_RHOCS/343-608
B6IV09_RHOCS/41-271
B6J1B9_COXB2/271-611
B6J2R5_COXB2/243-539
B6J3H6_COXB2/427-720
B6J499_COXB1/427-720
B6J5L5_COXB1/243-539
B6J871_COXB1/271-611
B6JA38_OLICO/387-653
B6JCF2_OLICO/250-540
B6JFZ7_OLICO/372-648
B6JHD6_OLICO/450-744
B6JLH9_HELP2/330-607
B6JP66_HELP2/280-589
B6JP74_HELP2/252-579
B6QXH6_9RHOB/440-733
B6QZW6_9RHOB/246-540
B6R3Z6_9RHOB/394-661
B6R5W4_9RHOB/337-603
B6RWQ1_PSEAE/39-268
B6RWQ3_PSEAE/42-103
B6SCD3_ECOLX/1-176
B6VYG8_9BACE/279-594
B6VZE5_9BACE/450-707
B6W156_9BACE/261-586
B6W6N8_9FIRM/660-1088
B6W8A2_9FIRM/192-494
B6WAV4_9FIRM/514-716
B6WQN8_9DELT/239-538
B6WVI0_9DELT/295-621
B6WW84_9DELT/479-749
B6XAV6_9ENTR/403-589
B6XEA7_9ENTR/299-560
B6XGE7_9ENTR/482-748
B6XKD8_9ENTR/259-555
B6XKX7_9ENTR/272-607
B6XS72_9BIFI/157-483
B6XUN6_9BIFI/277-578
B6XVE2_9BIFI/373-693
B6XXL1_9BIFI/367-630
B6Y8V3_9RICK/207-516
B6YQ58_AZOPC/458-729
B6YRG8_AZOPC/262-586
B6YS31_AZOPC/268-586
B6ZIS2_STAHA/345-658
B6ZNV5_ECO57/271-609
B6ZRY5_ECO57/472-744
B6ZSD4_ECO57/260-555
B6ZTF6_ECO57/427-673
B6ZWV1_ECO57/301-548
B7A9R5_THEAQ/344-623
B7A9S3_THEAQ/248-568
B7AAS3_THEAQ/133-424
B7AE62_9BACE/260-591
B7AJJ4_9BACE/449-722
B7ALF6_9BACE/255-568
B7ANR6_9BACE/599-915
B7ARL2_9BACE/440-723
B7AT92_9BACE/270-595
B7AT93_9BACE/247-567
B7ATX5_9BACE/617-924
B7AX17_9BACE/209-476
B7B5E1_9PORP/130-446
B7B7K8_9PORP/290-425
B7B7W1_9PORP/401-674
B7BCH9_9PORP/263-590
B7C7L7_9FIRM/271-595
B7C919_9FIRM/366-646
B7C9G2_9FIRM/1-103
B7CAF2_9FIRM/359-669
B7CFS3_BURPS/437-601
B7CH71_BURPS/255-552
B7CHA3_BURPS/259-562
B7CN39_BURPS/487-766
B7CQF4_BURPS/230-467
B7CSK3_BURPS/352-627
B7CWK4_BURPS/410-665
B7CXX1_BURPS/445-724
B7CY77_BURPS/283-624
B7D0F6_BURPS/260-559
B7DM11_9BACL/277-656
B7DM63_9BACL/328-617
B7DNI4_9BACL/278-657
B7DNY7_9BACL/380-670
B7DPX1_9BACL/332-601
B7DRP4_9BACL/266-582
B7DRP5_9BACL/233-545
B7DSC3_9BACL/288-667
B7GGI7_ANOFW/230-541
B7GGI8_ANOFW/256-565
B7GGP5_ANOFW/416-689
B7GH95_ANOFW/353-688
B7GHU3_ANOFW/344-627
B7GIU2_ANOFW/263-572
B7GMK2_ANOFW/330-607
B7GQ72_BIFLS/278-578
B7GSN1_BIFLS/157-483
B7GT77_BIFLS/385-632
B7GUI5_BIFLS/372-692
B7GVN3_ACIB3/288-587
B7GVN8_ACIB3/391-716
B7GXT7_ACIB3/267-602
B7GZU0_ACIB3/418-690
B7H3R7_ACIB3/43-269
B7H4Z8_BACC4/349-660
B7H589_BACC4/351-636
B7H6Q1_BACC4/246-557
B7H6Q2_BACC4/259-569
B7H7U5_BACC4/343-654
B7H7U8_BACC4/241-568
B7H7U9_BACC4/351-687
B7H7Y3_BACC4/350-685
B7H7Z9_BACC4/255-565
B7H8H0_BACC4/356-693
B7HCP7_BACC4/346-680
B7HE12_BACC4/263-575
B7HG36_BACC4/324-602
B7HGF8_BACC4/317-590
B7HHK9_BACC4/335-613
B7HHV3_BACC4/351-636
B7HKH8_BACC7/335-613
B7HL63_BACC7/351-637
B7HM36_BACC7/246-557
B7HM37_BACC7/243-551
B7HPH3_BACC7/345-678
B7HQ34_BACC7/349-660
B7HQD6_BACC7/263-575
B7HR23_BACC7/351-636
B7HS55_BACC7/243-570
B7HS57_BACC7/351-687
B7HSG6_BACC7/350-685
B7HT98_BACC7/255-565
B7HVU0_BACC7/356-693
B7HYD5_BACC7/324-602
B7HZJ7_BACC7/317-590
B7I4J0_ACIB5/43-269
B7I4V0_ACIB5/43-268
B7I8U1_ACIB5/267-602
B7IAW3_ACIB5/391-614
B7IAW3_ACIB5/596-716
B7IAW9_ACIB5/288-587
B7IDC3_THEAB/208-528
B7IEL6_THEAB/218-500
B7IGL6_THEAB/296-550
B7IIE6_BACC2/350-685
B7IIH5_BACC2/255-565
B7IKE1_BACC2/317-590
B7IMH4_BACC2/356-693
B7IP33_BACC2/335-613
B7IPC8_BACC2/351-637
B7IR29_BACC2/324-602
B7IV74_BACC2/349-660
B7IVF0_BACC2/246-557
B7IVF1_BACC2/242-552
B7IW39_BACC2/351-636
B7IXA4_BACC2/343-654
B7IXA8_BACC2/241-568
B7IXA9_BACC2/351-687
B7IYC4_BACC2/345-679
B7IYN1_BACC2/263-575
B7J0G3_BORBZ/259-577
B7J0H8_BORBZ/423-708
B7J169_BORBZ/227-540
B7J3V8_ACIF2/252-552
B7J500_ACIF2/265-594
B7J5L0_ACIF2/470-753
B7J5P1_ACIF2/315-565
B7J7N2_ACIF2/263-589
B7J987_ACIF2/248-545
B7JDC0_BACC0/356-693
B7JDM5_BACC0/317-590
B7JGT8_BACC0/335-613
B7JHJ7_BACC0/324-602
B7JHR6_BACC0/351-637
B7JK03_BACC0/246-557
B7JK04_BACC0/243-551
B7JMG7_BACC0/349-660
B7JMR6_BACC0/350-634
B7JMZ7_BACC0/345-678
B7JP68_BACC0/263-575
B7JPL2_BACC0/243-570
B7JPL4_BACC0/351-687
B7JQN1_BACC0/350-685
B7JQP3_BACC0/255-565
B7JVS1_CYAP8/293-604
B7JXZ3_CYAP8/469-745
B7K216_CYAP8/350-620
B7K2A4_CYAP8/288-598
B7K3R2_CYAP8/399-663
B7K8V3_CYAP7/292-603
B7K9V2_CYAP7/406-669
B7KA57_CYAP7/470-746
B7KCI0_CYAP7/289-599
B7KK67_CYAP7/350-620
B7KRS5_METC4/553-675
B7KRS5_METC4/692-839
B7KTK7_METC4/345-601
B7KU75_METC4/286-589
B7KVS0_METC4/385-650
B7KYL5_METC4/436-729
B7KZB0_METC4/424-689
B7L217_METC4/370-651
B7L4S0_ECO55/427-673
B7L9H9_ECO55/271-609
B7LDB1_ECO55/301-549
B7LFV4_ECO55/260-555
B7LGL1_ECO55/472-744
B7LKB9_ESCF3/301-547
B7LLH7_ESCF3/271-609
B7LS97_ESCF3/427-613
B7LW56_ESCF3/472-744
B7LWH2_ESCF3/260-555
B7M127_ECO8A/260-555
B7M190_ECO8A/472-744
B7M1U8_ECO8A/427-673
B7M5G2_ECO8A/271-609
B7M7M3_ECO8A/301-549
B7MAK7_ECO45/260-555
B7MBD2_ECO45/472-744
B7MDM1_ECO45/427-673
B7MFQ8_ECO45/271-609
B7MI04_ECO45/301-547
B7MNU3_ECO81/260-555
B7MP11_ECO81/472-744
B7MRS2_ECO81/271-609
B7MYF3_ECO81/301-547
B7N128_ECO81/427-673
B7N6A7_ECOLU/301-548
B7N7V7_ECOLU/260-555
B7N818_ECOLU/472-744
B7N9P1_ECOLU/271-609
B7NE00_ECOLU/427-673
B7NHJ0_ECO7I/260-555
B7NIB2_ECO7I/472-744
B7NLZ4_ECO7I/271-609
B7NMF9_ECO7I/427-673
B7NRG9_ECO7I/301-548
B7QP65_9RHOB/438-729
B7QV57_9RHOB/303-555
B7QW13_9RHOB/261-569
B7QYF5_9RHOB/268-604
B7QYL6_9RHOB/434-707
B7R6S9_9THEO/1-131
B7R8C8_9THEO/371-653
B7R8J4_9THEO/241-542
B7R8U8_9THEO/224-527
B7R9W6_9THEO/221-527
B7RA59_9THEO/354-747
B7RFZ8_9RHOB/455-746
B7RGY6_9RHOB/268-604
B7RMG0_9RHOB/294-552
B7RN82_9RHOB/394-666
B7RPB3_9RHOB/136-445
B7RSN2_9GAMM/253-552
B7RVU2_9GAMM/395-661
B7S0Y8_9GAMM/430-740
B7S322_9GAMM/267-605
B7UGW5_ECO27/301-543
B7UID4_ECO27/260-555
B7UIJ3_ECO27/472-744
B7UKA0_ECO27/427-673
B7UKS5_ECO27/271-609
B7UZJ6_PSEA8/247-547
B7V1B2_PSEA8/430-695
B7V3D8_PSEA8/423-620
B7V3D8_PSEA8/635-747
B7V751_PSEA8/38-256
B7V8B0_PSEA8/268-604
B7V951_PSEA8/242-539
B7VES8_AERHY/35-259
B7VIZ7_VIBSL/272-568
B7VJL7_VIBSL/460-728
B7VKF2_VIBSL/272-616
B7VLK3_VIBSL/448-760
B7VS14_VIBSL/272-618
B7WSW1_COMTE/316-594
B7WTF5_COMTE/257-554
B7WVX2_COMTE/425-705
B7WZ64_COMTE/268-606
B7X2F0_COMTE/402-671
B7XSA6_BORGA/259-577
B7XSC0_BORGA/423-705
B7XTM3_BORGA/227-540
B7XV52_BORGA/259-577
B7XV67_BORGA/423-705
B7XW55_BORGA/227-540
B8AST2_ORYSI/1476-1588
B8CM50_SHEPW/255-551
B8CNI2_SHEPW/426-618
B8CSH0_SHEPW/265-598
B8CTB5_SHEPW/451-723
B8CTK3_SHEPW/47-273
B8CWJ0_HALOH/243-546
B8CWQ4_HALOH/304-563
B8CY01_HALOH/274-604
B8D299_HALOH/330-598
B8D7A4_BUCAT/413-687
B8D7C4_BUCAT/258-553
B8D8Z9_BUCA5/413-687
B8D920_BUCA5/258-553
B8DCL9_LISMH/365-674
B8DDL1_LISMH/351-635
B8DE71_LISMH/348-686
B8DF81_LISMH/355-630
B8DH90_LISMH/244-559
B8DIQ8_DESVM/461-731
B8DJM4_DESVM/36-267
B8DP84_DESVM/250-547
B8DRC4_DESVM/262-589
B8DSU5_BIFA0/276-576
B8DV79_BIFA0/157-483
B8DVK9_BIFA0/363-623
B8E086_DICTD/203-505
B8E0T8_DICTD/246-565
B8E2D0_DICTD/339-594
B8E4X1_SHEB2/273-606
B8E692_SHEB2/260-556
B8EBB2_SHEB2/437-705
B8EBF8_SHEB2/426-624
B8ED72_SHEB2/48-289
B8EJ95_METSB/340-605
B8EK70_METSB/370-657
B8ENY4_METSB/368-630
B8EPB0_METSB/433-726
B8ETL6_METSB/257-551
B8F3B0_HAEPS/360-653
B8F5S8_HAEPS/427-698
B8F685_HAEPS/278-616
B8F8R1_HAEPS/426-616
B8F8Y2_DESAA/337-572
B8FBS4_DESAA/261-569
B8FD57_DESAA/462-733
B8FGU2_DESAA/261-598
B8FJP0_DESAA/325-597
B8FKC2_DESAA/134-434
B8FS73_DESHD/153-461
B8FT62_DESHD/252-557
B8FVF1_DESHD/297-688
B8FX76_DESHD/244-555
B8G0N4_DESHD/356-649
B8G1S2_DESHD/352-630
B8G4K9_CHLAD/227-567
B8G5X5_CHLAD/262-582
B8G7R8_CHLAD/378-746
B8G8G9_CHLAD/393-686
B8G8R6_CHLAD/316-595
B8GMM3_THISH/245-542
B8GMX1_THISH/267-610
B8GPU5_THISH/431-736
B8GRD8_THISH/402-676
B8GWM4_CAUCN/419-710
B8GYC2_CAUCN/329-596
B8H0A0_CAUCN/249-556
B8H4M7_CAUCN/402-668
B8H5Y1_CAUCN/480-731
B8H612_CAUCN/277-617
B8H689_CAUCN/346-574
B8H851_ARTCA/157-485
B8H8X6_ARTCA/355-659
B8H9K0_ARTCA/242-546
B8HFU8_ARTCA/364-456
B8HFU8_ARTCA/464-676
B8HG14_ARTCA/364-457
B8HG14_ARTCA/465-673
B8HGW4_ARTCA/271-577
B8HIT6_ARTCA/371-669
B8HLR2_CYAP4/319-599
B8HNL5_CYAP4/272-583
B8HRI4_CYAP4/469-746
B8HTI7_CYAP4/274-586
B8HWU1_CYAP4/326-596
B8I213_CLOCE/233-544
B8I639_CLOCE/159-466
B8I6C3_CLOCE/341-676
B8I6G8_CLOCE/252-584
B8I870_CLOCE/373-666
B8I9J5_METNO/315-578
B8ICF9_METNO/390-654
B8IF41_METNO/371-654
B8IMX0_METNO/255-550
B8IPG7_METNO/375-639
B8IR21_METNO/317-573
B8ISN7_METNO/544-664
B8ISN7_METNO/683-830
B8IU16_METNO/436-729
B8IZT5_DESDA/283-582
B8J0B9_DESDA/300-542
B8J2J3_DESDA/287-613
B8J2P5_DESDA/479-749
B8J5F2_ANAD2/529-746
B8J5F2_ANAD2/787-869
B8J779_ANAD2/320-600
B8J7U1_ANAD2/490-787
B8J8E2_ANAD2/255-563
B8JAK4_ANAD2/103-394
B8JH96_ANAD2/287-622
B8KB95_VIBPA/423-752
B8KD48_VIBPA/449-644
B8KDZ3_VIBPA/261-557
B8KED5_VIBPA/1-282
B8KJ39_9GAMM/249-547
B8KJY9_9GAMM/432-741
B8KNB9_9GAMM/267-605
B8KQ95_9GAMM/405-678
B8KR57_9GAMM/248-546
B8KSM1_9GAMM/268-606
B8KUT4_9GAMM/437-748
B8L0S5_9GAMM/250-546
B8L3Y1_9GAMM/422-624
B8L3Y1_9GAMM/632-750
B8L6G5_9GAMM/439-708
B8L8W7_9GAMM/266-604
B8L9N4_9GAMM/308-561
B8R8Z2_9BACT/398-662
B8XVS1_PSEAE/42-258
B8Y211_NEIGO/263-559
B8ZL53_STRPJ/289-609
B8ZL81_STRPJ/329-622
B8ZM68_STRPJ/343-671
B8ZP74_STRPJ/369-649
B8ZPM1_STRPJ/422-693
B8ZQP4_MYCLB/334-652
B8ZRU4_MYCLB/329-599
B8ZT07_MYCLB/362-647
B8ZTL9_MYCLB/343-634
B8ZTQ3_MYCLB/161-485
B9AAC8_BORBU/227-540
B9ABM4_BORBU/259-577
B9ABN9_BORBU/423-705
B9AY36_9BURK/420-690
B9AZV7_9BURK/320-584
B9B0F6_9BURK/413-671
B9B1B4_9BURK/26-259
B9B2K5_9BURK/339-609
B9B9J3_9BURK/260-558
B9BA18_9BURK/445-725
B9BDI7_9BURK/283-624
B9BEI1_9BURK/475-754
B9BF05_9BURK/259-536
B9BHW5_9BURK/320-582
B9BIF7_9BURK/413-671
B9BIS9_9BURK/259-562
B9BRD3_9BURK/420-690
B9BUL3_9BURK/339-609
B9BVE0_9BURK/445-724
B9BW90_9BURK/283-624
B9BXT5_9BURK/260-558
B9BXV0_9BURK/475-754
B9C1W9_9BURK/320-582
B9C2G4_9BURK/413-671
B9C2T7_9BURK/259-562
B9C7C3_9BURK/475-754
B9CD79_9BURK/420-690
B9CEV4_9BURK/339-609
B9CH63_9BURK/445-724
B9CHW8_9BURK/283-624
B9CJP7_9BURK/260-558
B9CK76_9ACTN/319-661
B9CKV3_9ACTN/286-590
B9CL61_9ACTN/337-592
B9CLP2_9ACTN/630-945
B9CS08_STACP/363-654
B9CS98_STACP/350-664
B9CTH5_STACP/268-579
B9CVF7_STACP/361-577
B9CW28_9PAST/371-664
B9D0U2_WOLRE/316-585
B9D272_WOLRE/296-553
B9D3L3_WOLRE/265-572
B9DNM3_STACT/350-668
B9DNW4_STACT/355-633
B9DPR1_STACT/268-581
B9DSZ4_STRU0/403-685
B9DV64_STRU0/332-633
B9DV76_STRU0/290-612
B9DW21_STRU0/412-687
B9DWV5_CLOK1/159-470
B9E008_CLOK1/387-622
B9E008_CLOK1/674-883
B9E0V7_CLOK1/261-581
B9E1A6_CLOK1/252-546
B9E3H1_CLOK1/381-700
B9E3H1_CLOK1/677-877
B9E4Q2_CLOK1/355-670
B9E5R7_CLOK1/359-645
B9E6T8_MACCJ/349-671
B9E7E6_MACCJ/418-692
B9EB49_MACCJ/268-576
B9EC44_MACCJ/340-619
B9EC92_MACCJ/336-562
B9EC93_MACCJ/345-660
B9IS06_BACCQ/324-602
B9IT85_BACCQ/317-590
B9IVH9_BACCQ/335-613
B9IVS1_BACCQ/351-637
B9IVZ2_BACCQ/246-557
B9IVZ3_BACCQ/260-568
B9IY40_BACCQ/345-678
B9IYE3_BACCQ/263-575
B9IZP2_BACCQ/365-676
B9IZY7_BACCQ/351-636
B9J111_BACCQ/243-570
B9J112_BACCQ/351-687
B9J1Z4_BACCQ/337-672
B9J206_BACCQ/255-565
B9J584_BACCQ/356-693
B9J7G7_AGRRK/304-558
B9JBK5_AGRRK/384-653
B9JDP9_AGRRK/440-732
B9JGW4_AGRRK/389-654
B9JH57_AGRRK/260-560
B9JLC4_AGRRK/253-553
B9JSY9_AGRVS/305-560
B9JT34_AGRVS/52-288
B9JU15_AGRVS/358-627
B9JVL1_AGRVS/442-733
B9JY60_AGRVS/259-559
B9JYV2_AGRVS/386-652
B9K335_AGRVS/252-561
B9KA83_THENN/298-555
B9KA98_THENN/226-511
B9KB52_THENN/214-542
B9KCV1_CAMLR/258-564
B9KCV7_CAMLR/320-592
B9KDR0_CAMLR/25-246
B9KE16_CAMLR/291-551
B9KG05_CAMLR/253-590
B9KH23_ANAMF/266-584
B9KI66_ANAMF/222-516
B9KMN0_RHOSK/404-677
B9KNJ0_RHOSK/260-574
B9KPL5_RHOSK/268-604
B9KQL3_RHOSK/300-537
B9KT15_RHOSK/450-739
B9KZC1_THERP/217-540
B9L227_THERP/381-744
B9L276_THERP/241-551
B9L2H2_THERP/387-715
B9L2S5_THERP/388-678
B9L6U5_NAUPA/260-557
B9L7F4_NAUPA/321-596
B9LAC7_NAUPA/250-582
B9LF12_CHLSY/227-567
B9LFV6_CHLSY/353-632
B9LGH3_CHLSY/376-744
B9LGN3_CHLSY/393-686
B9LKJ8_CHLSY/265-585
B9M0U4_GEOSF/105-395
B9M166_GEOSF/244-553
B9M1B8_GEOSF/147-449
B9M3R9_GEOSF/310-583
B9M5R1_GEOSF/265-598
B9M7P7_GEOSF/454-755
B9MB36_ACIET/268-607
B9MDE5_ACIET/429-709
B9MDS8_ACIET/337-603
B9MFR8_ACIET/258-555
B9MIW6_ACIET/405-671
B9MPT0_ANATD/359-639
B9MQ95_ANATD/244-570
B9MRV0_ANATD/357-687
B9NJT9_POPTR/1-275
B9NK89_POPTR/205-379
B9NN93_9RHOB/208-518
B9NQ06_9RHOB/434-725
B9NRP1_9RHOB/269-605
B9NTQ3_9RHOB/404-677
B9NZA8_PROMA/265-590
B9P0H7_PROMA/315-580
B9P0R2_PROMA/259-561
B9PC84_POPTR/1-142
B9PDK9_POPTR/4-192
B9QUZ0_9RHOB/312-576
B9QXC7_9RHOB/441-734
B9QXW5_9RHOB/442-708
B9QZP6_9RHOB/350-617
B9R1G3_9RHOB/213-514
B9TCA3_RICCO/169-406
B9TIH0_RICCO/42-317
B9V3X4_STRPN/35-329
B9V3X6_STRPN/35-328
B9V3X7_STRPN/35-329
B9V3X8_STRPN/35-329
B9V3X9_STRPN/35-329
B9V3Y0_STRPN/35-329
B9V3Y1_STRPN/35-329
B9V3Y2_STRPN/189-509
B9V3Y3_STRPN/189-509
B9V3Y4_STRPN/189-509
B9V3Y5_STRPN/189-509
B9V3Y6_STRPN/189-509
B9V3Y7_STRPN/189-509
B9V3Y8_STRPN/189-509
B9V3Y9_STRPN/189-509
B9V3Z0_STRPN/130-458
B9V3Z1_STRPN/130-458
B9V3Z3_STRPN/130-458
B9V3Z4_STRPN/130-458
B9V3Z6_STRPN/130-458
B9V3Z7_STRPN/130-458
B9VGU5_9STAP/345-658
B9VXW8_PSEAE/42-258
B9W1Z5_PSEAE/35-259
B9WTV0_STRSU/329-625
B9WU19_STRSU/350-682
B9WV37_STRSU/397-681
B9WWK7_STRSU/290-597
B9X2R9_BORBU/259-577
B9X3D5_BORBU/345-627
B9X3U5_BORBU/227-540
B9X6B6_BORBU/227-540
B9X7B4_BORBU/259-577
B9X7C9_BORBU/423-705
B9X7Z6_9SPIO/259-577
B9X810_9SPIO/423-712
B9XG16_9BACT/322-651
B9XIH2_9BACT/290-594
B9XU10_HELPY/330-607
B9XUT7_HELPY/252-578
B9XUU5_HELPY/280-589
B9XYA9_HELPY/119-428
B9XYC0_HELPY/1-93
B9XYC1_HELPY/252-472
B9XZ82_HELPY/330-607
B9Y5W1_9FIRM/310-584
B9Y7A5_9FIRM/258-571
B9Y7A7_9FIRM/245-555
B9Y8N6_9FIRM/357-646
B9YBB9_9FIRM/370-697
B9YCY4_9FIRM/2-172
B9YCY5_9FIRM/365-460
B9YYQ7_9NEIS/378-662
B9Z5N2_9NEIS/271-616
B9Z5P2_9NEIS/256-551
BLAR_BACLI/340-591
BLAR_STAAU/361-577
BLL1_PSEAE/35-252
BLO10_PSEAE/35-259
BLO11_PSEAE/35-259
BLO15_PSEAE/42-258
BLO18_PSEAE/39-268
BLO19_PSEAE/34-259
BLO1_ECOLX/42-273
BLO20_PSEAE/42-258
BLO2_ECOLX/42-258
BLO2_SALTY/42-258
BLO3_PSEAE/42-258
BLO5_PSEAE/27-259
BLO7_ECOLX/42-259
BLO9_ENTAE/32-267
BLO9_KLEPN/32-267
C0A1Q3_9BACT/338-661
C0AF55_9BACT/288-431
C0AIC5_BORBU/227-540
C0AIQ6_BORBU/259-577
C0AIS0_BORBU/423-705
C0AKA0_BORBU/423-705
C0AKB4_BORBU/259-577
C0ALF2_BORBU/227-540
C0AMJ1_9SPIO/259-577
C0AMK5_9SPIO/423-705
C0AP47_9SPIO/227-540
C0AQA8_9SPIO/226-539
C0ATX8_9ENTR/122-311
C0AVN9_9ENTR/145-406
C0AWG5_9ENTR/100-396
C0AYA6_9ENTR/176-444
C0B2E2_9ENTR/273-608
C0B8I7_9FIRM/1-286
C0B8I9_9FIRM/250-578
C0BAL9_9FIRM/452-731
C0BBT3_9FIRM/233-543
C0BC55_9FIRM/626-953
C0BG80_9BACT/266-578
C0BIT8_9BACT/426-700
C0BKN6_9BACT/261-574
C0BKY5_9BACT/247-581
C0BL46_9BACT/438-737
C0BR30_9BIFI/312-576
C0BRS5_9BIFI/373-693
C0BSA2_9BIFI/258-559
C0BUF2_9BIFI/157-483
C0BW59_9CLOT/616-953
C0BWC8_9CLOT/133-439
C0BY52_9CLOT/242-563
C0BY53_9CLOT/271-596
C0BYF8_9CLOT/374-591
C0BYG4_9CLOT/380-695
C0BYR9_9CLOT/442-717
C0CHV6_9FIRM/625-944
C0CI42_9FIRM/140-447
C0CKZ1_9FIRM/423-704
C0CMM6_9FIRM/374-692
C0CNZ0_9FIRM/8-302
C0CNZ1_9FIRM/243-564
C0CTV7_9CLOT/389-708
C0D128_9CLOT/190-239
C0D129_9CLOT/2-196
C0D343_9CLOT/251-583
C0D346_9CLOT/264-625
C0D7P1_9CLOT/161-471
C0D819_9CLOT/211-483
C0D9Y2_9CLOT/627-946
C0DTD3_EIKCO/263-558
C0DV43_EIKCO/421-701
C0DXR1_EIKCO/276-621
C0DZA0_9CORY/307-590
C0E1S7_9CORY/158-477
C0E2E4_9CORY/330-600
C0E4M6_9CORY/300-620
C0E518_9CORY/345-637
C0E973_9CLOT/219-528
C0EA44_9CLOT/345-653
C0EHB3_9CLOT/256-590
C0EHV0_9CLOT/390-682
C0EL50_NEIFL/282-627
C0EQE3_NEIFL/263-558
C0EQU9_NEIFL/429-709
C0ES26_9FIRM/190-497
C0EWW7_9FIRM/635-955
C0EY78_9FIRM/277-641
C0EY79_9FIRM/245-563
C0EYI3_9FIRM/371-646
C0EZV8_9FIRM/441-724
C0F0Q2_9FIRM/93-394
C0F9C8_9RICK/308-602
C0FP78_9FIRM/134-348
C0FR90_9FIRM/243-563
C0FR91_9FIRM/296-625
C0FS52_9FIRM/474-751
C0FSP3_9FIRM/2-50
C0FST4_9FIRM/375-588
C0FST9_9FIRM/388-699
C0FYC2_9FIRM/81-401
C0FYZ6_9FIRM/375-644
C0G3P5_9RHIZ/378-630
C0G770_9RHIZ/256-559
C0GDG4_9FIRM/353-653
C0GEW1_9FIRM/269-589
C0GFU3_9FIRM/245-556
C0GGH0_9FIRM/328-600
C0GJL6_9FIRM/366-638
C0GKH9_9FIRM/228-543
C0KTP4_ACIBA/42-234
C0L014_9BACT/10-177
C0L015_9BACT/12-68
C0L016_9BACT/24-175
C0LZL5_PSEAE/34-258
C0M793_STRE4/332-633
C0M7A6_STRE4/291-613
C0M7C7_STRE4/401-660
C0M8E6_STRE4/415-691
C0M8S2_STRE4/346-675
C0MCW1_STRS7/346-675
C0MEE1_STRS7/401-660
C0MET3_STRS7/415-691
C0MGW0_STRS7/291-613
C0MGX3_STRS7/332-633
C0N3F7_9GAMM/231-527
C0N5R3_9GAMM/437-709
C0N693_9GAMM/248-545
C0N754_9GAMM/267-608
C0PW70_SALPC/271-609
C0PYM2_SALPC/301-548
C0Q0G8_SALPC/435-657
C0Q2E0_SALPC/267-607
C0Q2Z9_SALPC/253-548
C0Q5I0_SALPC/260-555
C0Q5Q2_SALPC/467-739
C0Q8N7_DESAH/243-552
C0Q985_DESAH/259-599
C0QA60_DESAH/408-682
C0QB31_DESAH/334-599
C0QG66_DESAH/332-610
C0QI40_DESAH/55-356
C0QLA9_DESAH/457-729
C0QP66_PERMH/240-548
C0QT37_PERMH/252-585
C0QUJ6_PERMH/401-672
C0QVX5_BRAHW/327-606
C0QXW8_BRAHW/427-725
C0QZF0_BRAHW/220-533
C0QZI0_BRAHW/276-601
C0R1R1_BRAHW/380-656
C0R3D3_WOLWR/203-516
C0R4T4_WOLWR/209-503
C0RE76_BRUMB/260-563
C0RGH8_BRUMB/378-630
C0RHT3_BRUMB/371-634
C0RIP8_BRUMB/441-734
C0SWP6_BORBU/259-577
C0SWR1_BORBU/423-705
C0SY82_BORBU/227-540
C0SZB6_BORBU/259-577
C0SZY4_BORBU/227-540
C0T1G4_BORBU/423-693
C0VJP6_9GAMM/267-603
C0VM79_9GAMM/42-270
C0VN42_9GAMM/288-587
C0VN47_9GAMM/421-638
C0VN47_9GAMM/619-752
C0VPI3_9GAMM/418-690
C0VRI4_9CORY/349-620
C0VS40_9CORY/137-446
C0VSR6_9CORY/343-629
C0VV31_9CORY/279-599
C0VVD8_9CORY/322-590
C0VXY3_9ACTO/435-720
C0VY22_9ACTO/156-479
C0VYM1_9ACTO/367-649
C0VZA6_9ACTO/262-561
C0W4R2_9ACTO/166-492
C0W4W8_9ACTO/301-558
C0W567_9ACTO/368-684
C0W7F5_9ACTO/246-548
C0W9X0_9FIRM/341-610
C0WAV7_9FIRM/245-553
C0WDS5_9FIRM/261-580
C0WH40_9CORY/344-630
C0WHE3_9CORY/157-470
C0WHX5_9CORY/353-631
C0WK91_9CORY/278-599
C0WKK7_9CORY/330-602
C0WQE4_LACBU/283-627
C0WTM5_LACBU/351-636
C0WU29_LACBU/345-672
C0WU82_LACBU/391-675
C0WXU6_LACFE/283-591
C0WXX9_LACFE/351-636
C0X017_LACFE/361-629
C0X067_LACFE/360-690
C0X290_ENTFA/364-636
C0X312_ENTFA/295-608
C0X4J6_ENTFA/356-650
C0X5X7_ENTFA/413-699
C0X7B7_ENTFA/446-786
C0X8F3_ENTFA/366-673
C0XKJ1_LACHI/283-627
C0XLR8_LACHI/351-636
C0XMA0_LACHI/345-672
C0XMF4_LACHI/391-675
C0XQY1_9CORY/355-642
C0XS00_9CORY/323-645
C0XSC8_9CORY/326-597
C0XTL2_9CORY/156-470
C0XU68_9CORY/389-634
C0Y0G6_BURPS/283-624
C0Y116_BURPS/345-620
C0Y134_BURPS/139-307
C0Y506_BURPS/487-766
C0Y737_BURPS/26-263
C0Y9X1_BURPS/259-562
C0YA10_BURPS/229-526
C0YAH4_BURPS/419-698
C0YDM1_BURPS/372-628
C0YEJ5_BURPS/260-559
C0YW88_LACRE/371-646
C0YWE5_LACRE/357-686
C0Z0B2_LACRE/352-625
C0Z0P7_LACRE/282-587
C0Z3S5_ACIBA/44-269
C0Z7D6_BREBN/354-584
C0Z859_BREBN/328-598
C0ZAK4_BREBN/459-787
C0ZAS7_BREBN/276-589
C0ZGB0_BREBN/246-555
C0ZGB1_BREBN/267-585
C0ZH84_BREBN/132-426
C0ZHL2_BREBN/400-678
C0ZI00_BREBN/340-620
C0ZKI3_BREBN/293-660
C0ZKI4_BREBN/366-678
C0ZLH0_RHOE4/157-482
C0ZNB9_RHOE4/356-642
C0ZRM4_RHOE4/334-605
C0ZV52_RHOE4/327-615
C0ZVB3_RHOE4/309-596
C0ZY29_RHOE4/328-598
C1A0Y1_RHOE4/283-601
C1A3X5_GEMAT/261-571
C1A5I4_GEMAT/396-669
C1A626_GEMAT/359-632
C1A8A4_GEMAT/281-579
C1AAM8_GEMAT/357-632
C1AFY0_MYCBT/325-594
C1AID4_MYCBT/360-647
C1AJ13_MYCBT/160-484
C1AJ73_MYCBT/310-601
C1AQ79_MYCBT/338-656
C1ARE9_RHOOB/615-930
C1AU61_RHOOB/275-593
C1AUW5_RHOOB/331-601
C1B2V6_RHOOB/328-598
C1B4F7_RHOOB/350-640
C1B728_RHOOB/317-604
C1B736_RHOOB/314-601
C1B7V7_RHOOB/164-489
C1B9W8_RHOOB/351-636
C1C8R2_STRP7/343-671
C1CA56_STRP7/369-649
C1CAS6_STRP7/422-693
C1CBB4_STRP7/289-609
C1CBE9_STRP7/329-623
C1CCB0_STRZJ/289-609
C1CCD4_STRZJ/329-623
C1CFP4_STRZJ/343-671
C1CGU2_STRZJ/369-649
C1CH27_STRZJ/422-693
C1CIK0_STRZP/289-609
C1CIN0_STRZP/329-623
C1CM12_STRZP/343-671
C1CMV8_STRZP/369-649
C1CN45_STRZP/422-693
C1CPL2_STRZT/289-609
C1CPN6_STRZT/329-623
C1CST8_STRZT/343-671
C1CTR7_STRZT/369-649
C1CU02_STRZT/422-693
C1CUW4_DEIDV/298-636
C1CXB6_DEIDV/356-630
C1D1I1_DEIDV/356-643
C1D1M0_DEIDV/132-430
C1D3C9_DEIDV/167-465
C1D4Z6_LARHH/454-735
C1D5M3_LARHH/264-561
C1D5N4_LARHH/283-604
C1DFI3_AZOVD/425-690
C1DHR2_AZOVD/423-617
C1DHR2_AZOVD/632-747
C1DMQ4_AZOVD/268-613
C1DQ93_AZOVD/245-546
C1DTV5_SULAA/240-548
C1DUP5_SULAA/399-671
C1DWU6_SULAA/254-587
C1EB03_MICSR/512-596
C1EB03_MICSR/605-813
C1EKJ7_BACC3/317-590
C1EMV1_BACC3/335-613
C1ENI5_BACC3/351-637
C1EPS9_BACC3/246-557
C1EPT0_BACC3/260-568
C1EQ43_BACC3/324-602
C1ERZ6_BACC3/345-678
C1ESS3_BACC3/263-575
C1ETA6_BACC3/349-660
C1ETJ6_BACC3/350-634
C1EVI0_BACC3/343-654
C1EVI3_BACC3/243-570
C1EVI4_BACC3/351-687
C1EWM8_BACC3/350-685
C1EWP0_BACC3/255-565
C1F024_BACC3/356-693
C1F3P2_ACIC5/435-495
C1F3P2_ACIC5/501-717
C1F451_ACIC5/107-373
C1F464_ACIC5/241-570
C1F6B5_ACIC5/453-719
C1F7C8_ACIC5/260-594
C1FKH4_CLOBJ/357-641
C1FME8_CLOBJ/261-579
C1FMK1_CLOBJ/159-471
C1FSX5_CLOBJ/253-550
C1FTU9_CLOBJ/360-587
C1FVX8_CLOBJ/380-877
C1HG73_9ESCH/271-609
C1HP07_9ESCH/301-547
C1HPP5_9ESCH/260-555
C1HPX1_9ESCH/472-744
C1HRU9_9ESCH/435-681
C1HVK8_NEIGO/423-703
C1HZ46_NEIGO/263-559
C1I400_9CLOT/422-736
C1I400_9CLOT/695-939
C1I5L3_9CLOT/391-674
C1I5P5_9CLOT/269-596
C1I639_9CLOT/261-586
C1I7S0_9CLOT/260-551
C1IAS1_9CLOT/350-665
C1IB48_9CLOT/167-268
C1IB49_9CLOT/1-213
C1KC03_STAAU/217-486
C1KC04_STAAU/217-486
C1KWJ2_LISMC/351-635
C1KWZ2_LISMC/268-583
C1KXI4_LISMC/355-627
C1KZW0_LISMC/365-674
C1L2Z4_LISMC/348-686
C1M5J6_9ENTR/253-548
C1M5P9_9ENTR/267-607
C1M7Z1_9ENTR/301-548
C1M8U0_9ENTR/271-609
C1MCJ5_9ENTR/260-555
C1MCR6_9ENTR/472-744
C1MD71_9ENTR/435-655
C1MH80_MICPC/264-538
C1NC28_9ESCH/260-555
C1NC97_9ESCH/472-744
C1NF17_9ESCH/435-681
C1P702_BACCO/247-558
C1P703_BACCO/266-580
C1P7F3_BACCO/346-615
C1P7W9_BACCO/328-605
C1P9B9_BACCO/356-666
C1PEJ1_BACCO/350-700
C1PF32_BACCO/353-640
C2BCG0_9FIRM/659-1088
C2BD97_9FIRM/195-497
C2BIB8_9FIRM/514-798
C2C5Y2_VIBCH/443-740
C2CA78_VIBCH/266-562
C2CCP5_VIBCH/272-616
C2CEI6_VIBCH/438-705
C2CFU1_9FIRM/196-498
C2CGG9_9FIRM/538-818
C2CGR0_9FIRM/659-874
C2CGR0_9FIRM/882-1088
C2CNH8_CORST/286-608
C2CNV1_CORST/326-597
C2CS76_CORST/352-628
C2CSP2_CORST/157-470
C2CT51_CORST/313-599
C2D1W8_LACBR/283-619
C2D4N8_LACBR/308-593
C2D542_LACBR/345-672
C2D595_LACBR/416-691
C2D9X6_ENTFA/403-743
C2DAR4_ENTFA/366-673
C2DCA6_ENTFA/413-696
C2DDT0_ENTFA/356-650
C2DER5_ENTFA/364-636
C2DFP5_ENTFA/295-608
C2DIR4_ECOLX/435-681
C2DLK0_ECOLX/271-609
C2DMS5_ECOLX/472-744
C2DMZ9_ECOLX/260-555
C2DV92_ECOLX/301-547
C2E2Q2_LACJO/425-710
C2E505_LACJO/286-562
C2E566_LACJO/332-676
C2E5W5_LACJO/279-588
C2E6I4_LACJO/348-632
C2EEG4_9LACO/355-638
C2EFK7_9LACO/358-642
C2EFX3_9LACO/279-593
C2EG11_9LACO/344-672
C2EK41_9LACO/346-629
C2EKR8_9LACO/353-696
C2EL43_9LACO/341-619
C2EMG0_9LACO/281-591
C2ERV1_9LACO/281-585
C2EST7_9LACO/353-622
C2EVZ2_9LACO/371-646
C2EW44_9LACO/350-681
C2FA21_LACPA/355-659
C2FET8_LACPA/354-632
C2FF06_LACPA/348-689
C2FFG0_LACPA/358-645
C2FG21_LACPA/277-584
C2FVE3_9SPHI/38-299
C2FW09_9SPHI/418-704
C2FWT4_9SPHI/424-695
C2FY48_9SPHI/253-583
C2FYY4_9SPHI/270-579
C2GF37_9CORY/137-446
C2GFP1_9CORY/343-629
C2GG33_9CORY/349-620
C2GKK4_9CORY/279-599
C2GKV9_9CORY/322-590
C2GMT4_LACRE/371-646
C2GNH3_LACRE/357-686
C2GPT9_LACRE/352-625
C2GQK4_LACRE/282-587
C2GSR7_BIFLI/312-566
C2GUX3_BIFLI/372-692
C2GXW2_BIFLI/157-483
C2GY76_BIFLI/278-578
C2H100_ENTFA/364-636
C2H1V6_ENTFA/295-608
C2H258_ENTFA/403-743
C2H324_ENTFA/366-673
C2H4G4_ENTFA/413-696
C2H5Y3_ENTFA/356-650
C2H7Q5_ENTFC/361-638
C2H865_ENTFC/288-601
C2H8J9_ENTFC/364-711
C2HAT6_ENTFC/360-653
C2HB82_ENTFC/1-267
C2HCF9_ENTFC/483-766
C2HNP9_LACAC/281-592
C2HPT9_LACAC/348-631
C2HQT3_LACAC/332-676
C2HR15_LACAC/341-619
C2HUH1_VIBCH/438-705
C2HW15_VIBCH/266-562
C2HW68_VIBCH/272-616
C2HXH2_VIBCH/443-742
C2I3Y2_VIBCH/438-705
C2I538_VIBCH/266-562
C2I6E9_VIBCH/443-742
C2IAU4_VIBCH/272-616
C2IDZ6_VIBCH/443-742
C2IGY8_VIBCH/272-616
C2IJF0_VIBCH/266-562
C2IJY9_VIBCH/438-705
C2INQ5_VIBCH/438-705
C2INZ5_VIBCH/272-616
C2IQP5_VIBCH/443-740
C2IRX9_VIBCH/267-563
C2J9R0_VIBCH/272-616
C2JAN5_VIBCH/438-705
C2JEY0_VIBCH/443-742
C2JFJ8_VIBCH/266-562
C2JIY8_ENTFA/356-650
C2JKQ2_ENTFA/413-699
C2JM12_ENTFA/366-673
C2JMT3_ENTFA/403-743
C2JP96_ENTFA/364-636
C2JQ53_ENTFA/295-608
C2JWP5_LACRH/276-583
C2JXA6_LACRH/356-643
C2JXY1_LACRH/348-689
C2JY57_LACRH/336-614
C2K0J4_LACRH/355-659
C2KC19_9LACO/281-591
C2KD34_9LACO/353-697
C2KE20_9LACO/341-619
C2KFF0_9LACO/348-630
C2KHR3_LEUMC/344-672
C2KIY9_LEUMC/341-611
C2KJX0_LEUMC/269-580
C2KKX0_LEUMC/378-641
C2KPH4_9ACTO/260-567
C2KSW3_9ACTO/159-479
C2KT11_9ACTO/351-607
C2KT98_9ACTO/370-645
C2KUK3_9FIRM/384-656
C2KVL8_9FIRM/464-757
C2KVX3_9FIRM/1-110
C2KW68_9FIRM/162-476
C2L187_9FIRM/289-655
C2LEH8_PROMI/404-591
C2LI06_PROMI/299-560
C2LIL9_PROMI/269-565
C2LN08_PROMI/424-694
C2LPF6_PROMI/273-608
C2LPX2_STRSL/370-664
C2LPZ2_STRSL/423-702
C2LRZ1_STRSL/261-586
C2LU98_STRSL/439-701
C2LUV0_STRSL/367-698
C2LXT9_STAHO/268-579
C2M0M8_STAHO/358-650
C2M0W5_STAHO/350-672
C2M1M1_CAPGI/249-583
C2M1M8_CAPGI/430-705
C2M4F7_CAPGI/265-574
C2M7T3_CAPGI/320-446
C2M9A0_9PORP/288-608
C2M9J2_9PORP/261-588
C2MDR3_9PORP/452-730
C2MHA1_BACCE/317-590
C2MIB9_BACCE/325-603
C2MIL3_BACCE/351-637
C2MKB4_BACCE/367-678
C2MKK7_BACCE/351-636
C2MKW3_BACCE/329-640
C2MKW6_BACCE/243-570
C2MKW9_BACCE/263-328
C2MKX1_BACCE/1-232
C2MLB6_BACCE/350-685
C2MLC9_BACCE/255-565
C2MMI7_BACCE/362-699
C2MPP5_BACCE/246-557
C2MPP6_BACCE/243-551
C2MQR0_BACCE/318-651
C2MR13_BACCE/263-575
C2MTR2_BACCE/331-609
C2MXD1_BACCE/317-590
C2MYE7_BACCE/335-613
C2MYP1_BACCE/351-637
C2N0C2_BACCE/335-646
C2N1H2_BACCE/5-340
C2N1J1_BACCE/255-565
C2N2Q5_BACCE/362-699
C2N5A1_BACCE/246-557
C2N5A2_BACCE/234-544
C2N6E2_BACCE/321-655
C2N6P7_BACCE/263-575
C2N9L7_BACCE/324-602
C2NAC4_BACCE/338-649
C2NAC7_BACCE/241-568
C2NAC8_BACCE/351-687
C2NE48_BACCE/317-590
C2NF61_BACCE/325-603
C2NFF5_BACCE/351-637
C2NH67_BACCE/335-646
C2NHX0_BACCE/338-649
C2NHX3_BACCE/243-570
C2NHX4_BACCE/351-687
C2NIA4_BACCE/350-685
C2NIB6_BACCE/255-565
C2NJG9_BACCE/362-699
C2NLW5_BACCE/246-557
C2NLW8_BACCE/243-551
C2NMX1_BACCE/318-651
C2NN74_BACCE/263-575
C2NQY5_BACCE/331-609
C2NVF0_BACCE/317-590
C2NWF7_BACCE/335-613
C2NWQ1_BACCE/351-637
C2NY94_BACCE/335-646
C2NYH8_BACCE/351-636
C2NYY5_BACCE/338-649
C2NYY8_BACCE/241-568
C2NYY9_BACCE/351-687
C2NZ46_BACCE/350-685
C2NZ68_BACCE/255-565
C2P0D2_BACCE/362-699
C2P2Q8_BACCE/246-557
C2P2Q9_BACCE/234-544
C2P3N0_BACCE/319-653
C2P416_BACCE/263-575
C2P6S0_BACCE/324-602
C2PBG2_BACCE/317-590
C2PCH4_BACCE/325-603
C2PCR7_BACCE/351-637
C2PEK6_BACCE/335-646
C2PEU5_BACCE/351-636
C2PFA0_BACCE/329-640
C2PFA4_BACCE/240-567
C2PFA5_BACCE/332-669
C2PFL3_BACCE/350-687
C2PFM8_BACCE/255-565
C2PGT2_BACCE/362-699
C2PJ79_BACCE/246-557
C2PJ80_BACCE/242-550
C2PJY9_BACCE/322-655
C2PKI7_BACCE/263-575
C2PNB1_BACCE/324-602
C2PSF8_BACCE/317-590
C2PTJ0_BACCE/308-586
C2PVG0_BACCE/349-660
C2PVP0_BACCE/351-636
C2PWK3_BACCE/350-687
C2PWL9_BACCE/264-574
C2PXG3_BACCE/356-693
C2PZW5_BACCE/246-557
C2PZW6_BACCE/243-552
C2Q0X4_BACCE/345-681
C2Q174_BACCE/249-561
C2Q3V7_BACCE/324-602
C2Q4V5_BACCE/241-568
C2Q508_BACCE/241-568
C2Q597_BACCE/28-364
C2Q5B9_BACCE/28-365
C2Q5F9_BACCE/331-642
C2Q8I0_BACCE/317-590
C2Q9J0_BACCE/335-613
C2Q9T5_BACCE/351-637
C2QBJ4_BACCE/349-660
C2QBS3_BACCE/351-636
C2QC58_BACCE/343-654
C2QC61_BACCE/241-568
C2QC62_BACCE/363-699
C2QCE5_BACCE/2-121
C2QCF7_BACCE/232-542
C2QDN3_BACCE/356-693
C2QG49_BACCE/246-557
C2QG50_BACCE/219-529
C2QH64_BACCE/352-686
C2QHG9_BACCE/263-575
C2QK80_BACCE/324-602
C2QPH6_BACCE/317-590
C2QQK1_BACCE/325-603
C2QQU1_BACCE/351-575
C2QSJ3_BACCE/335-646
C2QSU3_BACCE/351-636
C2QT92_BACCE/329-640
C2QT95_BACCE/243-570
C2QT97_BACCE/351-687
C2QTQ5_BACCE/255-565
C2QUW2_BACCE/362-699
C2QX87_BACCE/246-557
C2QX88_BACCE/260-569
C2QYN1_BACCE/246-558
C2R1A8_BACCE/331-609
C2R4L3_BACCE/317-590
C2R5N2_BACCE/335-613
C2R5X2_BACCE/351-636
C2R7M8_BACCE/335-646
C2R8D8_BACCE/338-649
C2R8E1_BACCE/241-568
C2R8E2_BACCE/351-687
C2R9X6_BACCE/362-699
C2RCA7_BACCE/246-557
C2RCA8_BACCE/234-544
C2RDB4_BACCE/322-656
C2RDL9_BACCE/263-575
C2RGB3_BACCE/324-602
C2RGT6_BACCE/350-685
C2RGU9_BACCE/255-565
C2RJK8_BACCE/317-590
C2RKM9_BACCE/335-613
C2RKX2_BACCE/351-636
C2RMJ1_BACCE/335-646
C2RMS9_BACCE/351-636
C2RNB7_BACCE/338-649
C2RNC0_BACCE/241-568
C2RNC1_BACCE/351-687
C2RNS7_BACCE/106-416
C2RPW4_BACCE/362-699
C2RS69_BACCE/246-557
C2RS70_BACCE/234-544
C2RT84_BACCE/318-652
C2RTH3_BACCE/263-575
C2RVZ2_BACCE/320-598
C2RWM7_BACCE/350-685
C2S066_BACCE/317-590
C2S150_BACCE/3-281
C2S1J4_BACCE/351-637
C2S380_BACCE/367-678
C2S3H1_BACCE/351-636
C2S3T5_BACCE/243-562
C2S3T7_BACCE/351-687
C2S465_BACCE/350-685
C2S477_BACCE/211-521
C2S5C2_BACCE/362-699
C2S703_BACCE/243-551
C2S7X0_BACCE/107-418
C2S908_BACCE/345-678
C2S9B3_BACCE/246-558
C2SC48_BACCE/331-609
C2SGH2_BACCE/317-590
C2SHE6_BACCE/308-586
C2SHU4_BACCE/352-638
C2SJJ3_BACCE/349-660
C2SKG1_BACCE/340-651
C2SKG9_BACCE/241-568
C2SKH0_BACCE/351-688
C2SKN0_BACCE/350-687
C2SKP6_BACCE/255-565
C2SM20_BACCE/362-699
C2SP03_BACCE/246-557
C2SP04_BACCE/242-551
C2SQ83_BACCE/318-656
C2SQK5_BACCE/249-561
C2ST75_BACCE/324-602
C2SXE5_BACCE/317-590
C2SYI5_BACCE/335-613
C2SYS6_BACCE/132-418
C2T0N7_BACCE/351-636
C2T0Y4_BACCE/335-646
C2T1N9_BACCE/255-565
C2T2T4_BACCE/371-708
C2T520_BACCE/246-557
C2T521_BACCE/234-544
C2T626_BACCE/318-652
C2T6D0_BACCE/263-575
C2T932_BACCE/320-598
C2T9M2_BACCE/350-685
C2T9R3_BACCE/328-639
C2T9R6_BACCE/241-568
C2T9R8_BACCE/351-687
C2TCY7_BACCE/317-590
C2TE34_BACCE/325-603
C2TEC9_BACCE/351-637
C2TG16_BACCE/335-646
C2TGB4_BACCE/350-634
C2TGR2_BACCE/243-570
C2TGR4_BACCE/351-687
C2TIE4_BACCE/362-699
C2TKN6_BACCE/246-557
C2TKN7_BACCE/260-568
C2TLQ6_BACCE/318-651
C2TMC5_BACCE/263-575
C2TPQ4_BACCE/331-609
C2TQ46_BACCE/350-685
C2TQ58_BACCE/255-565
C2TU32_BACCE/317-590
C2TUV2_BACCE/308-586
C2TV47_BACCE/350-636
C2TWW1_BACCE/335-646
C2TX53_BACCE/351-637
C2TXP7_BACCE/343-654
C2TXQ0_BACCE/241-568
C2TXQ1_BACCE/319-656
C2TY38_BACCE/350-687
C2TY51_BACCE/255-565
C2TZC0_BACCE/360-697
C2U1M9_BACCE/246-557
C2U1N0_BACCE/259-569
C2U2M9_BACCE/318-657
C2U2X8_BACCE/263-575
C2U5Q3_BACCE/305-583
C2UAD7_BACCE/317-590
C2UBF4_BACCE/335-613
C2UBP7_BACCE/351-636
C2UDB0_BACCE/335-646
C2UE09_BACCE/328-639
C2UE12_BACCE/241-568
C2UE14_BACCE/351-687
C2UEG0_BACCE/350-685
C2UEH3_BACCE/255-565
C2UFN9_BACCE/362-699
C2UI31_BACCE/246-557
C2UI32_BACCE/234-544
C2UJ45_BACCE/318-652
C2UJ86_BACCE/263-575
C2UM13_BACCE/320-598
C2URU4_BACCE/317-590
C2USX5_BACCE/335-613
C2UT69_BACCE/350-636
C2UUU5_BACCE/349-660
C2UV30_BACCE/351-636
C2UVJ6_BACCE/329-640
C2UVJ9_BACCE/241-562
C2UVK0_BACCE/319-656
C2UVY6_BACCE/350-687
C2UW01_BACCE/255-565
C2UX85_BACCE/362-699
C2UZF3_BACCE/246-557
C2UZF4_BACCE/259-569
C2V0L9_BACCE/345-684
C2V0X4_BACCE/246-558
C2V3J1_BACCE/324-602
C2V869_BACCE/317-590
C2V9C3_BACCE/308-586
C2V9L7_BACCE/350-636
C2VAU3_BACCE/335-646
C2VBJ9_BACCE/351-637
C2VC71_BACCE/338-649
C2VC74_BACCE/241-568
C2VC75_BACCE/319-656
C2VCI2_BACCE/350-687
C2VCJ5_BACCE/255-565
C2VDQ6_BACCE/362-699
C2VFY5_BACCE/246-557
C2VFY6_BACCE/259-569
C2VGY8_BACCE/345-684
C2VH90_BACCE/247-559
C2VJY0_BACCE/284-562
C2VQ60_BACCE/317-590
C2VR83_BACCE/163-441
C2VRM5_BACCE/293-579
C2VT86_BACCE/335-646
C2VTH3_BACCE/350-634
C2VTY1_BACCE/246-557
C2VTY4_BACCE/243-570
C2VTY6_BACCE/351-688
C2VUD9_BACCE/5-340
C2VUF1_BACCE/255-565
C2VVJ9_BACCE/362-699
C2VXY0_BACCE/246-557
C2VXY1_BACCE/243-551
C2VYY6_BACCE/318-651
C2VZ87_BACCE/246-558
C2W240_BACCE/331-609
C2W4V0_BACCE/317-590
C2W5X2_BACCE/335-613
C2W7N1_BACCE/349-660
C2W7V7_BACCE/351-637
C2W957_BACCE/302-639
C2W959_BACCE/246-576
C2W9D1_BACCE/359-697
C2WB50_BACCE/246-557
C2WB51_BACCE/259-569
C2WC52_BACCE/318-651
C2WCE9_BACCE/207-519
C2WEX0_BACCE/331-609
C2WIZ9_BACCE/317-590
C2WK05_BACCE/335-613
C2WK97_BACCE/351-637
C2WLW3_BACCE/335-646
C2WM47_BACCE/351-636
C2WM63_BACCE/351-637
C2WMP6_BACCE/338-649
C2WMP9_BACCE/241-568
C2WMQ0_BACCE/351-687
C2WN10_BACCE/350-685
C2WN35_BACCE/255-565
C2WP88_BACCE/362-699
C2WRU1_BACCE/246-557
C2WRU2_BACCE/234-543
C2WSU3_BACCE/318-652
C2WT50_BACCE/263-575
C2WVR3_BACCE/324-602
C2WZD3_BACCE/308-586
C2WZV0_BACCE/335-646
C2X0A5_BACCE/350-685
C2X0B8_BACCE/255-565
C2X1X5_BACCE/246-557
C2X1X6_BACCE/259-569
C2X2S2_BACCE/318-657
C2X4Y4_BACCE/338-649
C2X4Y7_BACCE/241-568
C2X4Y8_BACCE/351-688
C2X8B0_BACCE/317-590
C2X9D6_BACCE/335-613
C2X9M9_BACCE/351-637
C2XB90_BACCE/335-646
C2XBH4_BACCE/351-636
C2XBW5_BACCE/329-482
C2XBW6_BACCE/1-132
C2XBW9_BACCE/241-568
C2XBX1_BACCE/168-504
C2XC48_BACCE/350-685
C2XC71_BACCE/255-565
C2XDC1_BACCE/362-699
C2XFS4_BACCE/246-557
C2XFS5_BACCE/234-544
C2XGS7_BACCE/345-679
C2XH34_BACCE/263-575
C2XJS8_BACCE/324-602
C2XK86_BACCE/351-637
C2XQG5_BACCE/317-590
C2XRJ1_BACCE/308-586
C2XRT4_BACCE/352-638
C2XTJ9_BACCE/335-646
C2XTT0_BACCE/351-636
C2XUQ3_BACCE/350-687
C2XUR9_BACCE/264-574
C2XVV1_BACCE/362-699
C2XY28_BACCE/246-557
C2XY29_BACCE/243-552
C2XZA7_BACCE/351-688
C2XZL2_BACCE/249-561
C2Y282_BACCE/324-602
C2Y2X4_BACCE/350-687
C2Y3G6_BACCE/338-649
C2Y3G9_BACCE/241-568
C2Y3H0_BACCE/351-688
C2Y772_BACCE/317-590
C2Y890_BACCE/335-613
C2Y8I5_BACCE/351-637
C2YA47_BACCE/335-646
C2YAS4_BACCE/328-639
C2YAS7_BACCE/241-568
C2YAS9_BACCE/351-687
C2YB24_BACCE/350-685
C2YB32_BACCE/255-565
C2YC88_BACCE/362-655
C2YEG4_BACCE/246-557
C2YEG5_BACCE/234-544
C2YFJ0_BACCE/351-685
C2YFT2_BACCE/263-575
C2YIG6_BACCE/324-602
C2YNA3_BACCE/354-627
C2YP76_BACCE/325-603
C2YPH0_BACCE/351-637
C2YR78_BACCE/333-644
C2YRG8_BACCE/351-636
C2YRV8_BACCE/338-649
C2YRW2_BACCE/243-570
C2YS79_BACCE/294-631
C2YS91_BACCE/255-565
C2YTC8_BACCE/1-323
C2YVJ9_BACCE/246-557
C2YVK0_BACCE/215-523
C2YWL0_BACCE/318-651
C2YWW3_BACCE/246-558
C2YZL3_BACCE/324-602
C2Z4A1_BACCE/317-590
C2Z5F9_BACCE/308-586
C2Z5Q2_BACCE/351-637
C2Z7I6_BACCE/335-646
C2Z7T1_BACCE/351-636
C2Z885_BACCE/1-95
C2Z894_BACCE/241-568
C2Z895_BACCE/183-520
C2Z8J5_BACCE/361-698
C2Z8L2_BACCE/255-472
C2ZA02_BACCE/362-699
C2ZBV8_BACCE/246-557
C2ZBV9_BACCE/220-529
C2ZD64_BACCE/263-575
C2ZFR9_BACCE/320-598
C2ZG48_BACCE/343-546
C2ZKU7_BACCE/317-590
C2ZM25_BACCE/335-613
C2ZP37_BACCE/335-646
C2ZPV1_BACCE/343-654
C2ZPV9_BACCE/241-568
C2ZPW0_BACCE/351-688
C2ZQ43_BACCE/361-698
C2ZQ60_BACCE/255-565
C2ZRF2_BACCE/362-699
C2ZTD9_BACCE/246-557
C2ZTE0_BACCE/243-552
C2ZUF1_BACCE/318-656
C2ZUP9_BACCE/263-575
C2ZXB7_BACCE/320-598
C3A2G5_BACMY/317-590
C3A3L0_BACMY/335-613
C3A3U6_BACMY/352-638
C3A5B9_BACMY/335-646
C3A5M5_BACMY/346-631
C3A625_BACMY/331-642
C3A633_BACMY/241-568
C3A634_BACMY/351-688
C3A6H5_BACMY/350-685
C3A6J1_BACMY/255-565
C3A7Q5_BACMY/362-699
C3A9V7_BACMY/246-557
C3A9V8_BACMY/242-551
C3AAX1_BACMY/318-653
C3AB69_BACMY/249-561
C3ADU8_BACMY/324-602
C3AIG3_BACMY/309-582
C3AJJ8_BACMY/294-572
C3AJR6_BACMY/293-377
C3AL66_BACMY/335-646
C3ALH0_BACMY/351-637
C3AML4_BACMY/358-667
C3AML5_BACMY/351-688
C3AML7_BACMY/246-576
C3AMR6_BACMY/359-696
C3APM0_BACMY/246-557
C3APM1_BACMY/232-541
C3AQN5_BACMY/318-652
C3AQY0_BACMY/246-558
C3ATK6_BACMY/327-605
C3AUE8_BACMY/335-671
C3B070_BACMY/309-582
C3B1C2_BACMY/335-613
C3B341_BACMY/335-646
C3B4R5_BACMY/358-667
C3B4R6_BACMY/351-688
C3B4R8_BACMY/246-576
C3B5T9_BACMY/352-688
C3B704_BACMY/246-557
C3B705_BACMY/259-568
C3B830_BACMY/318-652
C3B8C8_BACMY/246-558
C3BBA6_BACMY/327-605
C3BCL9_BACMY/351-637
C3BCW9_BACMY/325-662
C3BGZ9_9BACI/309-582
C3BI29_9BACI/294-572
C3BID0_9BACI/351-643
C3BK10_9BACI/335-646
C3BKB7_9BACI/351-637
C3BLJ4_9BACI/351-688
C3BLJ6_9BACI/246-576
C3BM01_9BACI/359-696
C3BMS3_9BACI/332-668
C3BP19_9BACI/246-557
C3BP20_9BACI/259-568
C3BQ11_9BACI/349-683
C3BQA8_9BACI/246-558
C3BT00_9BACI/327-605
C3BYT9_BACTU/358-631
C3BZW1_BACTU/325-603
C3C059_BACTU/351-637
C3C1S1_BACTU/335-646
C3C2J1_BACTU/329-640
C3C2J4_BACTU/243-570
C3C2J6_BACTU/351-687
C3C308_BACTU/255-565
C3C456_BACTU/362-699
C3C6N9_BACTU/246-557
C3C6P0_BACTU/260-569
C3C7Z4_BACTU/318-652
C3C898_BACTU/246-558
C3CAZ1_BACTU/331-609
C3CFA9_BACTU/317-590
C3CGC1_BACTU/335-613
C3CGL6_BACTU/351-637
C3CIB7_BACTU/335-646
C3CJ02_BACTU/307-618
C3CJ05_BACTU/241-568
C3CJ06_BACTU/351-687
C3CJ98_BACTU/5-340
C3CJB5_BACTU/243-553
C3CKJ0_BACTU/362-699
C3CMW8_BACTU/246-557
C3CMW9_BACTU/234-544
C3CP48_BACTU/318-652
C3CPF5_BACTU/263-575
C3CSA1_BACTU/320-598
C3CTT0_BACTU/393-663
C3CY68_BACTU/317-590
C3CZ77_BACTU/335-613
C3CZG9_BACTU/351-637
C3D169_BACTU/335-646
C3D1F3_BACTU/351-636
C3D1W9_BACTU/338-649
C3D1X2_BACTU/241-568
C3D1X3_BACTU/351-687
C3D291_BACTU/350-685
C3D2B3_BACTU/243-553
C3D3H0_BACTU/356-693
C3D5W5_BACTU/246-557
C3D5W6_BACTU/234-544
C3D742_BACTU/318-652
C3D7E8_BACTU/263-575
C3DA64_BACTU/324-602
C3DGB2_BACTS/317-590
C3DHE7_BACTS/335-613
C3DHP5_BACTS/351-637
C3DJ76_BACTS/335-646
C3DJL8_BACTS/351-636
C3DK08_BACTS/338-649
C3DK11_BACTS/22-349
C3DK15_BACTS/28-364
C3DKB4_BACTS/5-340
C3DKD0_BACTS/106-416
C3DLJ9_BACTS/362-699
C3DNX4_BACTS/246-557
C3DNX5_BACTS/234-544
C3DQ86_BACTS/318-652
C3DQJ0_BACTS/22-199
C3DQJ1_BACTS/130-191
C3DTF6_BACTS/284-562
C3E016_BACTU/317-590
C3E142_BACTU/335-613
C3E1D6_BACTU/351-636
C3E339_BACTU/335-646
C3E387_BACTU/351-636
C3E3Q3_BACTU/328-639
C3E3Q6_BACTU/241-568
C3E3Q7_BACTU/351-687
C3E3Z4_BACTU/350-685
C3E414_BACTU/255-470
C3E415_BACTU/1-91
C3E577_BACTU/362-699
C3E7G9_BACTU/246-557
C3E7H0_BACTU/234-544
C3E8K9_BACTU/318-652
C3E8W6_BACTU/263-575
C3EBL8_BACTU/324-602
C3EH91_BACTK/317-590
C3EID5_BACTK/335-613
C3EIY6_BACTK/351-637
C3EK92_BACTK/335-646
C3EKY6_BACTK/329-640
C3EKY9_BACTK/241-568
C3EKZ0_BACTK/351-687
C3EL77_BACTK/350-685
C3ELA4_BACTK/255-565
C3EME9_BACTK/362-699
C3EPM6_BACTK/246-557
C3EPM7_BACTK/234-544
C3EQF3_BACTK/318-652
C3EQZ1_BACTK/249-561
C3ETM8_BACTK/324-602
C3EY60_BACTU/317-590
C3EZ59_BACTU/325-603
C3EZF6_BACTU/351-637
C3F155_BACTU/335-646
C3F1E5_BACTU/350-634
C3F1U2_BACTU/48-375
C3F296_BACTU/255-565
C3F3E1_BACTU/362-699
C3F627_BACTU/246-557
C3F628_BACTU/243-551
C3F724_BACTU/318-651
C3F7C8_BACTU/263-575
C3FA71_BACTU/331-609
C3FBD1_BACTU/351-687
C3FD44_BACTU/241-568
C3FGQ2_BACTB/317-590
C3FHQ7_BACTB/335-613
C3FJP8_BACTB/335-646
C3FK07_BACTB/351-636
C3FKG3_BACTB/338-649
C3FKG6_BACTB/241-568
C3FKG7_BACTB/351-687
C3FKR7_BACTB/350-685
C3FKT3_BACTB/243-553
C3FLY9_BACTB/356-693
C3FP97_BACTB/246-557
C3FP98_BACTB/234-544
C3FQH3_BACTB/318-652
C3FQT0_BACTB/263-575
C3FTJ1_BACTB/324-602
C3FZF5_BACTU/358-631
C3G0I0_BACTU/335-613
C3G0S6_BACTU/351-637
C3G2H1_BACTU/335-646
C3G2Q9_BACTU/350-634
C3G364_BACTU/243-570
C3G366_BACTU/351-687
C3G3J0_BACTU/321-656
C3G3K2_BACTU/255-565
C3G4P9_BACTU/362-699
C3G781_BACTU/246-557
C3G782_BACTU/260-568
C3G883_BACTU/318-651
C3G8I6_BACTU/263-575
C3GB77_BACTU/331-609
C3GFB8_BACTU/317-590
C3GGC7_BACTU/325-603
C3GGM1_BACTU/351-637
C3GIE1_BACTU/335-646
C3GIN3_BACTU/350-634
C3GJ39_BACTU/243-570
C3GJ40_BACTU/351-687
C3GJG6_BACTU/321-656
C3GJH7_BACTU/255-565
C3GKQ4_BACTU/362-699
C3GN19_BACTU/246-557
C3GN20_BACTU/260-568
C3GP15_BACTU/318-651
C3GPB7_BACTU/263-575
C3GS05_BACTU/331-609
C3GXK1_BACTU/317-590
C3GYK7_BACTU/325-603
C3GYV0_BACTU/351-636
C3H0I4_BACTU/335-646
C3H0S5_BACTU/351-636
C3H189_BACTU/338-649
C3H192_BACTU/241-568
C3H193_BACTU/351-687
C3H1I7_BACTU/350-685
C3H1J6_BACTU/255-565
C3H2P6_BACTU/362-699
C3H5B3_BACTU/246-557
C3H5B4_BACTU/234-544
C3H6B2_BACTU/318-652
C3H6L5_BACTU/263-575
C3H9J0_BACTU/324-602
C3HEY6_BACTU/317-590
C3HFU5_BACTU/325-603
C3HG98_BACTU/351-637
C3HI06_BACTU/335-646
C3HIA0_BACTU/350-634
C3HIP5_BACTU/243-570
C3HIP7_BACTU/351-687
C3HJ56_BACTU/350-685
C3HJ68_BACTU/255-565
C3HKA3_BACTU/362-699
C3HMS7_BACTU/246-557
C3HMS8_BACTU/260-568
C3HNS6_BACTU/318-651
C3HP62_BACTU/263-575
C3HRS6_BACTU/331-609
C3HWU7_BACTU/317-590
C3HXZ2_BACTU/335-613
C3HY86_BACTU/351-637
C3I066_BACTU/335-646
C3I096_BACTU/338-649
C3I0I9_BACTU/351-636
C3I133_BACTU/363-699
C3I1A6_BACTU/326-661
C3I1C7_BACTU/255-565
C3I2L5_BACTU/371-708
C3I536_BACTU/246-557
C3I537_BACTU/234-544
C3I671_BACTU/318-652
C3I6H8_BACTU/263-575
C3I9A3_BACTU/324-602
C3IB47_BACTU/75-402
C3IB74_BACTU/351-637
C3IBC9_BACTU/75-399
C3IH13_BACTU/325-603
C3IHA8_BACTU/351-637
C3IIZ1_BACTU/349-660
C3IJ80_BACTU/351-636
C3IJA1_BACTU/351-637
C3IJN7_BACTU/351-687
C3IJZ8_BACTU/243-553
C3IL28_BACTU/362-699
C3ING1_BACTU/246-557
C3ING2_BACTU/234-544
C3IPC9_BACTU/318-652
C3IPP2_BACTU/263-575
C3ISB4_BACTU/324-602
C3IST2_BACTU/317-590
C3IU54_BACTU/338-649
C3IW80_BACTU/1-270
C3IWR9_BACTU/314-649
C3IXA1_BACTU/1-270
C3JA53_9PORP/452-730
C3JAN2_9PORP/316-629
C3JAY5_9PORP/263-591
C3JHR2_RHOER/327-615
C3JJ54_RHOER/283-601
C3JLY1_RHOER/304-574
C3JNT9_RHOER/157-482
C3JP27_RHOER/350-636
C3JVI7_RHOER/288-558
C3JW63_RHOER/361-648
C3K1E0_PSEFS/297-546
C3K230_PSEFS/428-693
C3K2M5_PSEFS/268-604
C3K530_PSEFS/268-604
C3K7E5_PSEFS/297-417
C3KAH8_PSEFS/423-619
C3KAH8_PSEFS/612-744
C3KCS4_PSEFS/245-546
C3KRM1_RHISN/413-669
C3KSS6_CLOB6/363-631
C3KTE5_CLOB6/357-641
C3KV16_CLOB6/159-470
C3KV92_CLOB6/261-579
C3L139_CLOB6/253-550
C3L3K6_CLOB6/380-877
C3L5Y4_BACAC/263-575
C3L6F5_BACAC/260-568
C3L6F6_BACAC/246-557
C3L8P0_BACAC/351-637
C3L9K4_BACAC/325-603
C3LCU6_BACAC/317-590
C3LDV5_BACAC/356-693
C3LFQ2_BACAC/324-602
C3LH70_BACAC/255-565
C3LH81_BACAC/350-685
C3LIC8_BACAC/222-558
C3LID1_BACAC/243-570
C3LJC6_BACAC/350-634
C3LJM7_BACAC/349-660
C3LKV2_BACAC/345-678
C3LQV2_VIBCM/266-562
C3LRU6_VIBCM/443-742
C3LSK7_VIBCM/438-705
C3LTJ8_VIBCM/272-616
C3M8L7_RHISN/369-639
C3MAC2_RHISN/440-731
C3MC07_RHISN/414-679
C3MEN5_RHISN/259-559
C3MFW4_RHISN/437-701
C3NSH9_VIBCJ/272-616
C3NUS7_VIBCJ/438-705
C3NUX4_VIBCJ/443-742
C3NVJ2_VIBCJ/266-562
C3P2D6_BACAA/324-602
C3P2W8_BACAA/317-590
C3P546_BACAA/335-613
C3P5R9_BACAA/351-637
C3P685_BACAA/246-557
C3P686_BACAA/260-568
C3P8I0_BACAA/345-678
C3P8W0_BACAA/349-660
C3P967_BACAA/263-575
C3P9V9_BACAA/350-634
C3PAY3_BACAA/243-570
C3PBZ9_BACAA/350-685
C3PC10_BACAA/255-565
C3PEA2_CORA7/157-470
C3PH38_CORA7/333-604
C3PHG2_CORA7/337-659
C3PJS9_CORA7/348-630
C3PKD3_CORA7/348-634
C3PLT7_RICAE/419-714
C3PMN7_RICAE/250-549
C3PNZ5_RICAE/261-586
C3PNZ7_RICAE/237-534
C3Q2A4_9BACE/450-707
C3Q3Y0_9BACE/271-586
C3Q455_9BACE/261-586
C3Q8Y3_9BACE/265-578
C3QBH3_9BACE/286-417
C3QEW8_9BACE/263-590
C3QH05_9BACE/451-720
C3QH28_9BACE/39-326
C3QPU0_9BACE/303-433
C3QVD1_9BACE/265-578
C3QXU8_9BACE/263-590
C3R113_9BACE/451-728
C3R5V0_9BACE/52-281
C3RAY0_9BACE/450-707
C3RCG0_9BACE/261-576
C3RCT2_9BACE/41-331
C3RDK2_9BACE/261-586
C3RHJ8_9FIRM/311-584
C3RL78_9FIRM/365-691
C3RN23_9FIRM/268-577
C3RN24_9FIRM/244-555
C3RN57_9FIRM/347-657
C3RN89_9FIRM/315-632
C3SQ67_ECOLX/435-681
C3SQ70_ECOLX/435-681
C3SZU7_ECOLX/301-548
C3TPX2_ECOLX/472-744
C3TQQ7_ECOLX/260-555
C3TQR0_ECOLX/260-555
C3V8R2_PSEAE/35-259
C3W9Y4_FUSMR/269-591
C3WBI9_FUSMR/297-549
C3WBX9_FUSMR/341-609
C3WCB1_FUSMR/311-615
C3WHW5_9FUSO/279-532
C3WIM7_9FUSO/269-593
C3WIT4_9FUSO/325-629
C3WKP9_9FUSO/335-606
C3WP11_9FUSO/325-629
C3WPE0_9FUSO/269-593
C3WRX3_9FUSO/335-606
C3WS22_9FUSO/279-533
C3WV79_9FUSO/318-622
C3WWB4_9FUSO/284-538
C3WWG3_9FUSO/335-606
C3WXP7_9FUSO/269-593
C3X4J1_OXAFO/268-607
C3X5H8_OXAFO/267-562
C3X6K2_OXAFO/423-697
C3XAP9_OXAFO/268-607
C3XBQ2_OXAFO/267-562
C3XCS4_OXAFO/396-674
C3XDA9_9HELI/311-618
C3XDC8_9HELI/255-591
C3XGW1_9HELI/366-634
C3XKM3_9HELI/267-575
C3XKQ2_9HELI/255-587
C3XLP5_9HELI/322-586
C4ANM6_BURMA/445-635
C4APA7_BURMA/260-559
C4ARW3_BURMA/352-627
C4ASU8_BURMA/283-623
C4AUH6_BURMA/487-766
C4AUS7_BURMA/445-724
C4AV44_BURMA/410-665
C4AXN8_BURMA/259-562
C4AXR6_BURMA/340-637
C4EYC8_HAEIF/280-572
C4EZG1_HAEIF/414-600
C4F0R6_HAEIF/279-618
C4F1K1_HAEIF/428-698
C4F3P2_HAEIF/414-602
C4F553_HAEIF/280-572
C4F641_HAEIF/428-698
C4F6G1_HAEIF/279-618
C4F7X6_9ACTN/232-534
C4F8K0_9ACTN/323-663
C4F9Q2_9ACTN/322-601
C4FAT2_9ACTN/616-930
C4FCH6_9BIFI/394-655
C4FD08_9BIFI/157-483
C4FE35_9BIFI/282-582
C4FGH0_9BIFI/373-689
C4FJ00_9AQUI/255-588
C4FJ62_9AQUI/1-297
C4FLB7_9AQUI/228-492
C4FN98_9FIRM/254-564
C4FPH8_9FIRM/274-594
C4FQB3_9FIRM/344-600
C4FTG1_9FIRM/1058-1339
C4FTL8_9FIRM/367-706
C4FTQ0_9FIRM/255-559
C4FU59_9FIRM/341-614
C4FWQ1_9FIRM/369-647
C4FYQ3_ABIDE/593-919
C4FZH1_ABIDE/594-907
C4G3R8_ABIDE/380-638
C4G6J5_ABIDE/285-621
C4G7K8_ABIDE/439-717
C4GAB1_9FIRM/276-605
C4GB49_9FIRM/607-925
C4GBB1_9FIRM/228-539
C4GCF9_9FIRM/445-717
C4GD46_9FIRM/441-712
C4GIM2_9NEIS/277-621
C4GJE2_9NEIS/436-709
C4GJI7_9NEIS/274-568
C4H0D7_YERPE/427-620
C4H2U2_YERPE/259-554
C4H6T4_YERPE/272-607
C4H813_YERPE/1-228
C4H9Y2_YERPE/475-742
C4HCH1_YERPE/475-742
C4HH43_YERPE/427-620
C4HI66_YERPE/272-607
C4HJ56_YERPE/1-228
C4HJI1_YERPE/259-554
C4HY51_YERPE/315-543
C4HY85_YERPE/272-607
C4HZP6_YERPE/475-742
C4I284_BURPS/441-606
C4I3N6_BURPS/259-562
C4I3R8_BURPS/378-675
C4I4G3_BURPS/372-641
C4I6T1_BURPS/345-620
C4I9L7_BURPS/230-467
C4ICY2_CLOBU/172-487
C4IE70_CLOBU/413-745
C4IE70_CLOBU/683-930
C4IH51_CLOBU/376-660
C4IHJ5_CLOBU/185-472
C4II85_CLOBU/357-672
C4IL36_CLOBU/274-597
C4IL37_CLOBU/285-607
C4IP17_BRUAB/378-630
C4IPP2_BRUAB/377-634
C4IQJ3_BRUAB/441-734
C4ISB9_BRUAB/260-563
C4K1M2_RICPU/237-535
C4K1M5_RICPU/261-586
C4K277_RICPU/419-714
C4K4B7_HAMD5/273-608
C4K4T9_HAMD5/443-711
C4K742_HAMD5/256-551
C4KCS9_THASP/254-551
C4KM90_BURPS/283-624
C4KP05_BURPS/487-766
C4KVW9_BURPS/260-559
C4KWT3_BURPS/419-698
C4L3J9_EXISA/345-675
C4L3K8_EXISA/330-578
C4L4A3_EXISA/404-669
C4L5U1_EXISA/271-577
C4L6R2_EXISA/355-620
C4LA19_TOLAT/257-551
C4LB13_TOLAT/429-614
C4LBI5_TOLAT/430-701
C4LCB7_TOLAT/270-609
C4LGG4_CORK4/334-618
C4LI44_CORK4/298-617
C4LJA0_CORK4/348-620
C4LLL3_CORK4/348-647
C4LLR7_CORK4/157-480
C4NFI8_9ACTO/365-679
C4P9K8_PSEAE/34-259
C4PI25_CITFR/1-169
C4PMC3_CHLTZ/265-613
C4PNJ3_CHLTZ/350-392
C4PNJ3_CHLTZ/817-1069
C4PQ69_CHLTJ/350-392
C4PQ69_CHLTJ/817-1069
C4PQU2_CHLTJ/265-613
C4RE89_9ACTO/361-694
C4RHJ4_9ACTO/554-853
C4RII7_9ACTO/160-492
C4RJG6_9ACTO/369-679
C4RLI3_9ACTO/142-448
C4RPI1_9ACTO/361-689
C4RQ41_9ACTO/383-658
C4RQ85_9ACTO/361-670
C4RXP0_YERBE/416-607
C4S216_YERBE/259-554
C4S3D2_YERBE/480-746
C4S438_YERBE/303-564
C4S575_YERBE/272-607
C4S7C8_YERMO/272-607
C4SCD3_YERMO/479-745
C4SCP8_YERMO/416-607
C4SDW2_YERMO/259-554
C4SEK3_YERMO/303-564
C4SEV1_YERMO/253-548
C4SJ05_YERFR/259-554
C4SJ67_YERFR/479-745
C4SN58_YERFR/297-558
C4SQE2_YERFR/416-604
C4SUL7_YERFR/85-420
C4SW93_YERIN/259-554
C4SWE9_YERIN/480-746
C4SXK9_YERIN/272-607
C4T150_YERIN/416-605
C4T6M4_YERIN/303-564
C4TS04_YERKR/259-554
C4TS72_YERKR/480-746
C4TU25_YERKR/273-568
C4TVS7_YERKR/272-607
C4TXN2_YERKR/303-564
C4TYC0_YERKR/416-604
C4U6V3_YERAL/272-607
C4U824_YERAL/228-523
C4U8S0_YERAL/416-603
C4U938_YERAL/277-538
C4UC50_YERAL/479-745
C4UCM8_YERAL/259-554
C4UGG0_YERRU/302-562
C4UH31_YERRU/435-620
C4UI04_YERRU/259-554
C4UI63_YERRU/483-749
C4UJS6_YERRU/272-607
C4ULD3_YERRU/253-548
C4USY3_YERRO/486-752
C4UUM0_YERRO/416-603
C4UY90_YERRO/259-554
C4UYE3_YERRO/306-567
C4UYQ7_YERRO/272-607
C4V0Q4_9FIRM/155-462
C4V2F8_9FIRM/335-605
C4V387_9FIRM/263-583
C4V5U4_9FIRM/254-564
C4VKJ5_9LACO/353-701
C4VKY1_9LACO/355-637
C4VME8_9LACO/343-619
C4VMP9_9LACO/281-589
C4VT87_9LACO/352-696
C4VTD9_9LACO/425-710
C4VTP6_9LACO/279-588
C4VU31_9LACO/341-616
C4VUG5_9LACO/348-632
C4W8S2_STAWA/268-579
C4WAA3_STAWA/359-640
C4WCD6_STAWA/350-664
C4WE02_9RHIZ/371-640
C4WF73_9RHIZ/257-560
C4WGT6_9RHIZ/400-652
C4WHH8_9RHIZ/441-734
C4WNQ1_9RHIZ/309-564
C4X1Q7_KLEPN/427-614
C4X3M3_KLEPN/260-555
C4X3V6_KLEPN/472-742
C4X5G1_KLEPN/271-609
C4X8R0_KLEPN/291-631
C4XAA8_KLEPN/261-556
C4XBY6_KLEPN/301-544
C4XHZ6_DESMR/52-268
C4XI02_DESMR/262-587
C4XK81_DESMR/462-703
C4XK84_DESMR/254-555
C4XQ83_DESMR/314-571
C4YUH0_9RICK/218-516
C4YXS2_9RICK/419-714
C4Z035_EUBE2/182-492
C4Z087_EUBE2/595-910
C4Z2L6_EUBE2/441-726
C4Z4M3_EUBE2/372-637
C4Z532_EUBE2/268-598
C4Z533_EUBE2/249-569
C4Z8Q1_EUBR3/379-649
C4Z9W4_EUBR3/134-443
C4ZA45_EUBR3/593-911
C4ZD27_EUBR3/210-517
C4ZD28_EUBR3/261-596
C4ZEH4_EUBR3/444-719
C4ZLJ0_THASP/428-708
C4ZMJ0_THASP/268-607
C4ZQ06_ECOBW/260-555
C4ZRP2_ECOBW/472-744
C4ZUQ1_ECOBW/427-673
C4ZWC2_ECOBW/271-609
C4ZX94_ECOBW/301-548
C5A9J8_BURGB/463-742
C5AAD1_BURGB/257-556
C5AF24_BURGB/283-624
C5AF73_BURGB/475-741
C5AI93_BURGB/338-612
C5AIU8_BURGB/259-558
C5AJ14_BURGB/47-284
C5AL17_BURGB/425-684
C5ATZ3_METEA/286-589
C5AU84_METEA/424-689
C5AV49_METEA/385-650
C5AVG0_METEA/370-651
C5AX85_METEA/562-684
C5AX85_METEA/701-848
C5AYN1_METEA/345-601
C5B0L6_METEA/436-729
C5B4Q9_METEA/412-688
C5B9F0_EDWI9/259-554
C5BDT5_EDWI9/270-566
C5BE07_EDWI9/272-611
C5BGD3_EDWI9/272-607
C5BGR1_EDWI9/428-615
C5BH79_EDWI9/480-746
C5BNN3_TERTT/275-610
C5BP40_TERTT/233-531
C5BPG2_TERTT/313-563
C5BRK4_TERTT/442-635
C5BRK4_TERTT/669-767
C5BUS0_BEUC1/155-488
C5BW65_BEUC1/256-560
C5BWJ5_BEUC1/363-644
C5BXX2_BEUC1/383-682
C5C662_BEUC1/377-631
C5C841_MICLC/156-476
C5CA36_MICLC/273-578
C5CCX7_MICLC/364-662
C5CD47_KOSOT/225-544
C5CGS1_KOSOT/203-502
C5CNE8_VARPS/258-555
C5CQG4_VARPS/418-698
C5CRR2_VARPS/326-594
C5CUY7_VARPS/802-974
C5CVY9_VARPS/440-715
C5CY45_VARPS/270-609
C5D325_GEOSW/348-634
C5D4P5_GEOSW/347-678
C5D4Y3_GEOSW/262-579
C5D5D2_GEOSW/357-670
C5D6A2_GEOSW/406-687
C5D8L7_GEOSW/266-575
C5D8L8_GEOSW/245-556
C5D9R4_GEOSW/327-605
C5E868_BIFLI/372-692
C5E9D8_BIFLI/389-643
C5E9P5_BIFLI/157-483
C5EBU9_BIFLI/278-578
C5EEI7_9FIRM/175-485
C5EFS4_9FIRM/127-362
C5ELB2_9FIRM/312-584
C5ET97_9FIRM/151-446
C5ETJ3_9FIRM/264-627
C5ETJ4_9FIRM/243-574
C5EU93_9FIRM/447-740
C5EUY1_9FIRM/371-685
C5EV41_9FIRM/601-920
C5EY37_9HELI/322-588
C5EZT5_9HELI/243-579
C5F032_9HELI/267-575
C5F2U8_LACPA/277-584
C5F3X7_LACPA/348-689
C5F443_LACPA/336-614
C5F5D8_LACPA/356-643
C5FAQ2_LACPA/355-659
C5G1H7_9LACO/343-619
C5G340_9LACO/353-701
C5G466_9LACO/355-637
C5HV01_STRAT/117-426
C5IWS1_9GAMM/1-67
C5IYJ7_ACIBA/43-243
C5IYJ9_ACIBA/43-242
C5MQW4_KLEPO/35-259
C5N259_STAA3/375-591
C5N4S3_STAA3/268-579
C5N5L3_STAA3/360-474
C5N5L4_STAA3/12-164
C5N5X8_STAA3/350-660
C5N7U4_BURMA/260-559
C5N7V9_BURMA/475-754
C5NG84_BURMA/352-627
C5NGF9_BURMA/279-471
C5NGW1_BURMA/259-562
C5NK48_BURMA/410-665
C5NLT0_BURMA/411-690
C5NU70_9BACL/277-599
C5NUC4_9BACL/330-623
C5NUJ8_9BACL/378-643
C5NXE7_9BACL/447-728
C5PZP5_STAAU/350-660
C5Q000_STAAU/360-638
C5Q0S6_STAAU/268-579
C5Q4Q8_STAAU/329-545
C5Q622_STAEP/329-545
C5Q8G8_STAEP/268-579
C5Q985_STAEP/359-636
C5Q9H5_STAEP/350-664
C5QAQ2_STAEP/345-658
C5QR37_STAEP/361-577
C5QRC4_STAEP/268-579
C5QSJ5_STAEP/363-646
C5QSU3_STAEP/350-664
C5QU32_STAEP/367-583
C5QWE6_STAEP/268-579
C5QX64_STAEP/358-635
C5QXF7_STAEP/350-664
C5QYK9_STAEP/345-658
C5R8K9_WEIPA/345-670
C5RAG9_WEIPA/279-590
C5RBQ2_WEIPA/360-632
C5RCI9_WEIPA/374-657
C5RZE5_9PAST/431-701
C5RZY0_9PAST/371-664
C5S302_9PAST/410-594
C5S4D1_9PAST/281-619
C5SZR9_ACIDE/449-729
C5T457_ACIDE/405-662
C5T5P2_ACIDE/433-709
C5T633_ACIDE/257-554
C5T7W4_ACIDE/271-610
C5TD85_ACIDE/59-195
C5TDI9_ZYMMO/268-599
C5TDW7_ZYMMO/329-574
C5TER0_ZYMMO/454-750
C5THF4_ZYMMO/236-539
C5TLD2_NEIFL/413-693
C5TMH5_NEIFL/282-627
C5TNI1_NEIFL/253-548
C5UR69_CLOBO/359-675
C5UR97_CLOBO/411-656
C5UR97_CLOBO/669-928
C5URY0_CLOBO/282-607
C5UWK7_CLOBO/172-487
C5UXY9_CLOBO/246-533
C5UZC6_CLOBO/382-670
C5VPZ6_CLOBO/455-685
C5VPZ6_CLOBO/784-983
C5VQZ0_CLOBO/157-466
C5VSB8_CLOBO/252-548
C5VT29_CLOBO/269-590
C5VTF9_CLOBO/394-676
C5VVL3_STRSE/371-642
C5VXL3_STRSE/350-682
C5VY06_STRSE/397-681
C5VZA8_STRSE/333-629
C5VZR4_STRSE/290-597
C5W0Y0_ECOBB/271-609
C5W144_ECOBB/472-744
C5W333_ECOBB/260-555
C5W7M1_ECOBB/301-549
C5WE33_STRDG/401-673
C5WHU5_STRDG/346-675
C5WIH9_STRDG/332-633
C5WIJ2_STRDG/291-613
C5WJE9_STRDG/420-695
C5ZD39_BURPS/260-559
C5ZEG1_BURPS/419-698
C5ZGZ4_BURPS/283-624
C5ZIP6_BURPS/475-754
C5ZMR5_BURPS/345-620
C5ZNW5_BURPS/410-665
C5ZQQ5_BURPS/229-526
C5ZQY6_BURPS/26-263
C5ZR76_BURPS/259-562
C5ZTJ2_BURPS/421-589
C5ZV45_9HELI/267-575
C5ZVW0_9HELI/255-593
C5ZXE3_9HELI/322-588
C6A5T4_BIFLB/157-483
C6A663_BIFLB/360-620
C6A8W2_BIFLB/276-576
C6A9A8_BIFLB/371-693
C6ACB8_BARGA/370-641
C6ADR3_BARGA/443-735
C6AEK4_BARGA/246-548
C6AFF0_BIFAS/371-693
C6AGE2_BIFAS/157-483
C6AGS1_BIFAS/360-620
C6AJH0_BIFAS/276-576
C6AKG4_AGGAN/281-573
C6AKZ2_AGGAN/310-571
C6AMC9_AGGAN/429-697
C6APS6_AGGAN/279-618
C6ARU5_RHILS/261-563
C6ASR8_RHILS/391-661
C6AUW2_RHILS/432-724
C6B251_RHILS/383-647
C6B738_RHILS/303-568
C6B7V4_RHILS/304-559
C6BEI9_RALP1/266-563
C6BFD5_RALP1/417-697
C6BI32_RALP1/283-623
C6BM79_RALP1/26-264
C6BML6_RALP1/15-263
C6BSQ4_DESAD/261-588
C6BW23_DESAD/453-723
C6BYH2_DESAD/247-546
C6BYI9_DESAD/301-555
C6C1F0_DESAD/43-262
C6C802_DICDC/427-639
C6C9K2_DICDC/259-554
C6CB64_DICDC/472-739
C6CC86_DICDC/272-610
C6CH33_DICZE/427-640
C6CJW8_DICZE/259-554
C6CNI7_DICZE/474-741
C6CPS9_DICZE/272-612
C6CSS0_PAESJ/342-614
C6CUR1_PAESJ/351-630
C6CZV8_PAESJ/308-648
C6D052_PAESJ/335-613
C6D1H1_PAESJ/262-574
C6D4J7_PAESJ/389-673
C6D560_PAESJ/245-555
C6D561_PAESJ/262-573
C6D7T0_PAESJ/282-600
C6DBW2_PECCP/272-610
C6DC39_PECCP/475-741
C6DEU9_PECCP/259-554
C6DGE1_PECCP/427-613
C6DHZ1_PECCP/258-554
C6DNC0_MYCTK/360-647
C6DPP5_MYCTK/338-656
C6DQ91_MYCTK/160-484
C6DQR1_MYCTK/452-743
C6DWX4_MYCTK/340-609
C6DZK0_GEOSM/245-552
C6E051_GEOSM/141-440
C6E640_GEOSM/313-585
C6E6H0_GEOSM/262-595
C6E8W7_GEOSM/451-645
C6E8W7_GEOSM/669-766
C6EAD5_ECOBD/472-744
C6EAX1_ECOBD/260-555
C6EFI0_ECOBD/427-673
C6EK58_ECOBD/271-609
C6EKJ0_ECOBD/301-549
C6GJY7_KLEPN/16-141
C6GMK1_STRSX/350-682
C6GPT9_STRSX/290-597
C6GQG8_STRSX/397-681
C6GR42_STRSX/333-629
C6GSH7_STRSX/371-642
C6GUA2_STRS4/397-681
C6GVH7_STRS4/333-629
C6GW73_STRS4/290-597
C6GX01_STRS4/350-682
C6GXP1_STRS4/371-642
C6HV51_9BACT/432-704
C6HWB0_9BACT/150-442
C6HX52_9BACT/240-540
C6HZ65_9BACT/266-587
C6HZD1_9BACT/443-715
C6I2G6_9BACE/263-576
C6I481_9BACE/312-444
C6I8A6_9BACE/451-729
C6IDP5_9BACE/261-588
C6IGH3_9BACE/455-733
C6II92_9BACE/273-586
C6IPK2_9BACE/263-590
C6IQZ0_9BACE/304-567
C6IZS8_9BACL/273-588
C6J0Q1_9BACL/321-653
C6J0Q2_9BACL/323-654
C6J283_9BACL/399-682
C6J3A0_9BACL/263-573
C6J3A1_9BACL/246-556
C6J648_9BACL/352-630
C6J6R9_9BACL/332-604
C6J8H8_9FIRM/281-499
C6J8I1_9FIRM/376-693
C6J9N5_9FIRM/623-942
C6JAG6_9FIRM/187-493
C6JDG0_9FIRM/444-729
C6JEM0_9FIRM/261-588
C6JEM1_9FIRM/210-557
C6JNB5_FUSVA/266-590
C6JPT2_FUSVA/341-612
C6JQA6_FUSVA/299-552
C6JQJ6_FUSVA/312-615
C6JVZ2_PSEAE/38-249
C6JVZ3_PSEAE/38-249
C6JVZ4_PSEAE/38-249
C6JVZ6_PSEAE/38-249
C6JVZ7_PSEAE/38-249
C6JVZ9_PSEAE/38-249
C6JW00_PSEAE/38-249
C6JW01_PSEAE/38-249
C6JW02_PSEAE/38-249
C6JW04_PSEAE/38-249
C6JW05_PSEAE/38-249
C6JW06_PSEAE/38-249
C6JW07_PSEAE/38-249
C6JW08_PSEAE/38-249
C6JW09_PSEAE/38-249
C6JW10_PSEAE/38-249
C6JW11_PSEAE/38-249
C6KFD9_PSEAE/42-258
C6LCB5_9FIRM/631-948
C6LER0_9FIRM/199-517
C6LH03_9FIRM/298-623
C6LH04_9FIRM/251-617
C6LH17_9FIRM/447-738
C6M2A1_NEISI/284-629
C6M751_NEISI/3-283
C6M9K3_NEISI/263-558
C6N178_9GAMM/45-267
C6N1Q1_9GAMM/244-541
C6N356_9GAMM/429-716
C6N786_9GAMM/277-618
C6N7R0_9GAMM/268-527
C6NS27_9GAMM/262-590
C6NST9_9GAMM/218-518
C6NSX0_9GAMM/241-538
C6NSX4_9GAMM/263-591
C6NUN3_9GAMM/431-714
C6NV54_9GAMM/248-545
C6NV73_9GAMM/21-318
C6NV85_9GAMM/265-593
C6NW70_9GAMM/307-563
C6NWH3_9GAMM/469-751
C6PNK1_9CLOT/159-470
C6PR48_9CLOT/240-564
C6PW95_9CLOT/364-649
C6PYL3_9CLOT/377-614
C6PYL3_9CLOT/672-869
C6PYL4_9CLOT/394-624
C6PYL4_9CLOT/717-886
C6PYL5_9CLOT/377-677
C6PYL5_9CLOT/710-871
C6Q0Q0_9CLOT/261-582
C6Q0X5_9CLOT/253-547
C6R230_9MICC/287-591
C6R2Z9_9MICC/158-479
C6R4G7_9MICC/368-665
C6R7B3_9CORY/344-630
C6R7L6_9CORY/356-624
C6RAK2_9CORY/326-598
C6RAX5_9CORY/302-624
C6RBX9_9CORY/157-470
C6RCR1_9PROT/316-585
C6RD10_9PROT/265-572
C6RFD4_9PROT/320-577
C6RG47_9PROT/249-588
C6RMG9_ACIRA/267-603
C6RND0_ACIRA/43-268
C6RQF1_ACIRA/421-632
C6RQF1_ACIRA/624-741
C6RQF6_ACIRA/288-587
C6RSR4_ACIRA/418-690
C6RUR2_VIBCH/438-705
C6RVN6_VIBCH/405-704
C6RWB5_VIBCH/272-616
C6S2J5_VIBCH/266-562
C6S5B5_NEIML/430-710
C6S8P7_NEIML/263-558
C6SBC4_NEIME/430-710
C6SEM9_NEIME/263-558
C6SKY5_NEIME/242-537
C6SLI4_NEIME/61-341
C6SRR5_STRMN/353-682
C6SS35_STRMN/359-660
C6SS47_STRMN/290-611
C6STP6_STRMN/417-675
C6STT3_STRMN/396-672
C6TQE5_BURPS/283-624
C6TSB9_BURPS/487-766
C6TYZ1_BURPS/260-559
C6TZY1_BURPS/443-722
C6U235_BURPS/405-570
C6U3P7_BURPS/259-562
C6U416_BURPS/340-637
C6U4L5_BURPS/410-665
C6U6Y3_BURPS/345-620
C6UA38_BURPS/26-263
C6UBC6_ECOBR/301-549
C6UD19_ECOBR/271-609
C6UFZ6_ECOBR/427-673
C6UM47_ECOBR/260-555
C6UMB0_ECOBR/472-744
C6UQS4_ECO5T/301-548
C6UVG0_ECO5T/427-673
C6UVS0_ECO5T/260-555
C6UWQ4_ECO5T/472-744
C6V157_ECO5T/271-609
C6VPF4_LACPJ/362-639
C6VPT6_LACPJ/342-671
C6VQ95_LACPJ/353-637
C6VRB3_LACPJ/277-585
C6VTW1_DYAFD/274-588
C6VWA6_DYAFD/252-577
C6VXS4_DYAFD/298-556
C6W4Z1_DYAFD/491-780
C6W673_DYAFD/431-716
C6W7N5_DYAFD/431-711
C6W896_ACTMD/349-675
C6WCH6_ACTMD/156-482
C6WDE8_ACTMD/300-613
C6WES0_ACTMD/323-595
C6WF72_ACTMD/351-663
C6WSF6_ACTMD/426-732
C6WT96_METML/269-608
C6WYJ3_METML/248-544
C6WZA6_METML/431-711
C6WZP2_FLAB3/254-586
C6X391_FLAB3/264-571
C6X3H0_FLAB3/438-706
C6X982_METSD/249-545
C6XAX4_METSD/425-706
C6XB03_METSD/271-610
C6XCP8_METSD/316-589
C6XFS2_LIBAP/441-732
C6XGS3_LIBAP/284-584
C6XIB1_HIRBI/334-620
C6XKL2_HIRBI/458-771
C6XME6_HIRBI/226-525
C6XMS6_HIRBI/305-569
C6XN16_HIRBI/288-623
C6XW44_PEDHD/417-702
C6XXX8_PEDHD/302-588
C6XYP5_PEDHD/983-1311
C6XZR7_PEDHD/417-693
C6Y234_PEDHD/253-581
C6Y482_PEDHD/263-573
C6YBE0_VIBCH/272-616
C6YG62_VIBCH/266-562
C6YJJ8_VIBCH/438-705
C6YKU3_VIBCH/443-742
C6YP57_FRATT/247-549
C6YX74_9GAMM/246-548
C6YZ19_9BACE/271-586
C6Z2H0_9BACE/450-707
C6Z6E1_9BACE/261-586
C7AZB5_VIBFL/3-92
C7BH84_PHOAA/272-607
C7BMS0_PHOAA/480-750
C7BQ20_PHOAA/259-555
C7BSH0_PHOAA/298-558
C7BU35_PHOAA/427-615
C7BZX1_HELPB/330-607
C7C1C9_HELPB/280-589
C7C1D7_HELPB/252-579
C7C8Y6_METED/286-589
C7CA70_METED/385-650
C7CBG3_METED/424-689
C7CDG2_METED/370-651
C7CGH1_METED/436-729
C7CIK4_METED/562-684
C7CIK4_METED/701-848
C7CKT4_METED/345-601
C7CQ39_ENTFA/364-636
C7CQZ4_ENTFA/285-598
C7CS75_ENTFA/369-653
C7CTT8_ENTFA/356-650
C7CUB7_ENTFA/363-704
C7CV19_ENTFA/366-673
C7CXL3_ENTFA/364-636
C7CYF9_ENTFA/285-598
C7D0K0_ENTFA/363-703
C7D1H3_ENTFA/366-673
C7D327_ENTFA/369-655
C7D4H2_ENTFA/356-650
C7D5Z5_9RHOB/400-672
C7D7A8_9RHOB/441-732
C7D8Q0_9RHOB/260-567
C7DAW6_9RHOB/268-610
C7DRQ1_9BACL/216-563
C7FB02_ACICA/25-270
C7G5B8_9FIRM/444-722
C7G7J8_9FIRM/38-348
C7G7X4_9FIRM/258-576
C7G7X5_9FIRM/278-605
C7G9V4_9FIRM/6-275
C7GE99_9FIRM/610-934
C7GYX5_9FIRM/399-797
C7GZI7_9FIRM/262-585
C7H0N5_9FIRM/672-895
C7H2Y1_9FIRM/346-710
C7H549_9FIRM/358-677
C7H5D7_9FIRM/216-390
C7H765_9FIRM/501-724
C7HA38_9FIRM/256-587
C7HBV3_CLOTM/253-573
C7HBY7_CLOTM/234-544
C7HCG1_CLOTM/365-646
C7HEC1_CLOTM/156-465
C7HFT0_CLOTM/257-590
C7HTA9_9FIRM/660-1089
C7HTV4_9FIRM/192-494
C7HUX3_9FIRM/514-796
C7IP40_THEET/150-456
C7IQ25_THEET/355-744
C7IQE9_THEET/367-651
C7IT80_THEET/223-524
C7IUG5_THEET/227-530
C7IVL3_THEET/204-510
C7JAU6_ACEP3/473-694
C7JAU6_ACEP3/700-808
C7JAV4_ACEP3/276-614
C7JCI9_ACEP3/253-595
C7JJJ6_ACEPA/473-694
C7JJJ6_ACEPA/700-808
C7JJK4_ACEPA/276-614
C7JPP4_ACEPA/253-595
C7JTR4_ACEPA/473-694
C7JTR4_ACEPA/700-808
C7JTS2_ACEPA/276-614
C7JYV9_ACEPA/253-595
C7K406_ACEPA/473-694
C7K406_ACEPA/700-808
C7K414_ACEPA/276-614
C7K954_ACEPA/253-595
C7KAU6_ACEPA/253-595
C7KD75_ACEPA/473-694
C7KD75_ACEPA/700-808
C7KD83_ACEPA/276-614
C7KK62_ACEPA/253-595
C7KMJ1_ACEPA/473-694
C7KMJ1_ACEPA/700-808
C7KMJ9_ACEPA/276-614
C7KUH3_ACEPA/253-595
C7KWV6_ACEPA/473-694
C7KWV6_ACEPA/700-808
C7KWW4_ACEPA/276-614
C7L4A1_ACEPA/253-595
C7L6E3_ACEPA/473-694
C7L6E3_ACEPA/700-808
C7L6F1_ACEPA/276-614
C7LAP6_BRUMC/371-628
C7LBL8_BRUMC/441-734
C7LD30_BRUMC/260-563
C7LFH3_BRUMC/378-630
C7LPU9_DESBD/261-588
C7LST9_DESBD/248-543
C7LSW6_DESBD/311-570
C7LXQ4_DESBD/431-694
C7LYA9_ACIFD/263-610
C7LZM3_ACIFD/240-560
C7M1L1_ACIFD/153-483
C7M4C0_CAPOD/510-778
C7M5Z5_CAPOD/313-593
C7M684_CAPOD/247-581
C7M6F4_CAPOD/429-716
C7M762_CAPOD/241-555
C7MBF0_BRAFD/260-559
C7MBI9_BRAFD/424-691
C7MGH0_BRAFD/396-708
C7MH21_BRAFD/155-476
C7MI48_BRAFD/356-634
C7MM20_CRYCD/340-598
C7MMB8_CRYCD/597-912
C7MN36_CRYCD/341-681
C7MP11_CRYCD/268-570
C7MQQ2_SACVD/358-668
C7MRR6_SACVD/159-483
C7MS20_SACVD/408-711
C7MZC2_SACVD/301-615
C7N095_SACVD/346-622
C7N3I2_SLAHD/607-922
C7N4Q4_SLAHD/339-613
C7N4U2_SLAHD/245-546
C7N6A6_SLAHD/334-673
C7NA89_LEPBD/341-612
C7NDX8_LEPBD/301-601
C7NE57_LEPBD/293-618
C7NFW9_KYTSD/293-667
C7NG99_KYTSD/460-700
C7NIE7_KYTSD/156-485
C7NIN9_KYTSD/270-576
C7PC37_CHIPD/305-584
C7PD69_CHIPD/257-595
C7PL61_CHIPD/11-258
C7PMA8_CHIPD/419-685
C7PRD5_CHIPD/263-574
C7PVE2_CATAD/495-800
C7Q012_CATAD/140-412
C7Q3W7_CATAD/365-658
C7Q6L7_CATAD/346-631
C7Q7E4_CATAD/287-568
C7Q8C3_CATAD/297-672
C7Q8P8_CATAD/243-437
C7Q8V6_CATAD/287-565
C7QBK0_CATAD/341-656
C7QDR0_CATAD/299-586
C7QFQ3_CATAD/157-484
C7QNA9_CYAP0/288-598
C7QQ48_CYAP0/399-663
C7QS30_CYAP0/350-620
C7QVL7_CYAP0/293-604
C7QVX9_CYAP0/469-745
C7QYJ9_JONDD/155-478
C7R038_JONDD/392-706
C7R3B0_JONDD/355-617
C7R3I8_JONDD/255-557
C7R7K1_KANKD/272-612
C7R7X2_KANKD/429-747
C7R811_KANKD/441-714
C7R9L2_KANKD/256-554
C7RB43_KANKD/311-573
C7RDH4_ANAPD/514-794
C7RDS5_ANAPD/659-1088
C7RHE3_ANAPD/194-496
C7RLN2_ACCPU/257-554
C7RML4_ACCPU/272-611
C7RPD5_ACCPU/466-746
C7RQW2_ACCPU/413-682
C7S9D0_ECOLX/57-288
C7T9I4_LACRG/344-648
C7TC32_LACRG/276-583
C7TCN9_LACRG/354-641
C7TDA8_LACRG/348-689
C7TDI5_LACRG/336-614
C7TG80_LACRL/355-659
C7TIV3_LACRL/276-583
C7TJF7_LACRL/354-641
C7TJZ6_LACRL/348-689
C7TK71_LACRL/336-614
C7U4N7_ENTFA/364-636
C7U5I5_ENTFA/285-598
C7U7V8_ENTFA/366-673
C7U957_ENTFA/363-703
C7U9I2_ENTFA/356-650
C7U9R4_ENTFA/369-655
C7UAL8_ENTFA/363-703
C7UBD7_ENTFA/366-673
C7UD84_ENTFA/285-598
C7UDV4_ENTFA/364-636
C7UHI1_ENTFA/404-648
C7UIH6_ENTFA/356-650
C7UKU0_ENTFA/364-636
C7ULN7_ENTFA/295-608
C7UMV3_ENTFA/366-673
C7UPP3_ENTFA/404-690
C7UQV1_ENTFA/359-653
C7UR76_ENTFA/363-703
C7USL8_ENTFA/285-598
C7UTT1_ENTFA/364-636
C7UUB0_ENTFA/356-650
C7UVT1_ENTFA/363-607
C7UX59_ENTFA/366-673
C7UXX0_ENTFA/363-703
C7V1B4_ENTFA/364-636
C7V250_ENTFA/285-598
C7V3N9_ENTFA/366-673
C7V4E5_ENTFA/363-703
C7V4R5_ENTFA/356-650
C7V652_ENTFA/363-649
C7V8X7_ENTFA/364-636
C7V9R8_ENTFA/285-598
C7VAQ3_ENTFA/366-673
C7VBR5_ENTFA/356-650
C7VD59_ENTFA/404-648
C7VE94_ENTFA/1-166
C7VEK0_ENTFA/363-703
C7VG44_ENTFA/285-598
C7VJ50_ENTFA/366-673
C7VJW4_ENTFA/363-703
C7VLW1_ENTFA/364-636
C7VPB2_ENTFA/356-650
C7VR98_ENTFA/364-636
C7VS41_ENTFA/285-598
C7VT27_ENTFA/363-703
C7VTT6_ENTFA/366-673
C7VVA5_ENTFA/404-690
C7VWY0_ENTFA/356-650
C7VYZ4_ENTFA/364-636
C7VZW2_ENTFA/285-598
C7W0W2_ENTFA/366-673
C7W249_ENTFA/404-690
C7W3K4_ENTFA/356-650
C7W3X7_ENTFA/363-703
C7W604_ENTFA/285-598
C7W6B6_ENTFA/364-636
C7W6U6_ENTFA/356-650
C7W9E1_ENTFA/363-704
C7WAS3_ENTFA/363-607
C7WC98_ENTFA/366-673
C7WEC1_ENTFA/366-673
C7WFA4_ENTFA/285-598
C7WGB8_ENTFA/364-636
C7WI46_ENTFA/363-704
C7WJR4_ENTFA/356-650
C7WMP0_ENTFA/285-598
C7WN76_ENTFA/356-650
C7WPL9_ENTFA/404-690
C7WQW9_ENTFA/366-673
C7WRT5_ENTFA/363-703
C7WT64_ENTFA/364-636
C7WVV9_ENTFA/364-636
C7WWX2_ENTFA/295-608
C7WZ52_ENTFA/363-704
C7WZY0_ENTFA/366-673
C7X1F4_ENTFA/404-690
C7X2V4_ENTFA/356-650
C7X7G0_9PORP/295-428
C7XCV7_9PORP/263-593
C7XD50_9PORP/429-681
C7XDC0_9PORP/290-607
C7XGT3_9LACO/353-697
C7XHS0_9LACO/281-591
C7XHZ5_9LACO/348-630
C7XI75_9LACO/341-619
C7XM93_9FUSO/303-557
C7XMQ3_9FUSO/335-606
C7XP87_9FUSO/325-629
C7XPF3_9FUSO/269-593
C7XTC9_9LACO/282-588
C7XTJ6_9LACO/356-628
C7XUJ7_9LACO/359-639
C7XV08_9LACO/344-671
C7XYH6_9LACO/353-701
C7XYP6_9LACO/281-589
C7XZW3_9LACO/355-637
C7Y223_9LACO/343-619
C7Y2V6_9LACO/281-591
C7Y6C3_9LACO/353-697
C7Y6M5_9LACO/341-619
C7Y7A5_9LACO/348-630
C7Y9C8_ENTFA/295-608
C7Y9T1_ENTFA/356-650
C7YBG4_ENTFA/404-648
C7YCF9_ENTFA/366-673
C7YDM4_ENTFA/363-703
C7YFK3_ENTFA/364-636
C7ZTM4_STAAU/361-577
C7ZW67_STAAU/360-637
C7ZWC9_STAAU/268-579
C7ZXD8_STAAU/350-660
C8A366_STAAU/268-579
C8A3Z6_STAAU/360-637
C8A4F9_STAAU/350-660
C8A5U2_STAAU/361-577
C8AB47_STAAU/268-579
C8ABX4_STAAU/360-637
C8ACE2_STAAU/350-660
C8AE37_STAAU/361-577
C8AIC8_STAAU/360-637
C8AIM8_STAAU/350-660
C8AK58_STAAU/268-579
C8AKW9_STAAU/361-577
C8AR65_STAAU/268-579
C8ARY9_STAAU/360-637
C8ASF8_STAAU/350-660
C8ATB4_STAAU/361-577
C8C074_ENTCL/42-273
C8C096_9BACT/57-107
C8C0A0_9BACT/57-104
C8C0B3_9BACT/57-127
C8CMH8_ACIBA/44-269
C8JR07_LISMO/355-627
C8JRK1_LISMO/268-583
C8JS01_LISMO/351-635
C8JTF0_LISMO/348-686
C8JWY2_LISMO/365-674
C8K0L8_LISMO/348-686
C8K277_LISMO/351-635
C8K3X1_LISMO/355-627
C8K5Y2_LISMO/268-583
C8K6T2_LISMO/365-674
C8K8R9_LISMO/348-686
C8KBH6_LISMO/351-635
C8KBX8_LISMO/268-583
C8KCH3_LISMO/355-627
C8KEZ9_LISMO/365-674
C8KJD7_STAAU/350-660
C8KKF1_STAAU/360-638
C8KSE0_STAAU/360-638
C8KSU3_STAAU/350-660
C8KY12_9PAST/410-595
C8KYH1_9PAST/281-619
C8KYV8_9PAST/431-699
C8L0E3_STAAU/361-577
C8L0X1_STAAU/350-660
C8L4A9_STAAU/268-579
C8L4G7_STAAU/360-638
C8L5G0_STAAU/345-658
C8L5G1_STAAU/363-580
C8L858_STAAU/350-660
C8L990_STAAU/1-55
C8L9J6_STAAU/360-638
C8LAV1_STAAU/181-323
C8LBQ3_STAAU/268-579
C8LF93_STAAU/363-580
C8LF94_STAAU/345-658
C8LFK0_STAAU/3-73
C8LFK2_STAAU/375-517
C8LIG3_STAAU/350-660
C8LIZ4_STAAU/361-577
C8LJX2_STAAU/345-658
C8LJX3_STAAU/363-580
C8LKN4_STAAU/268-579
C8LLE7_STAAU/360-638
C8LQY2_STAAU/361-577
C8LSH0_STAAU/345-658
C8LSH1_STAAU/363-580
C8LTM0_STAAU/350-660
C8LV95_STAAU/360-638
C8LW12_STAAU/268-579
C8LZW1_STAAU/350-660
C8M2H9_STAAU/268-579
C8M395_STAAU/360-638
C8M3F2_STAAU/360-638
C8M7B4_STAAU/350-660
C8M8X5_STAAU/268-579
C8MAY9_STAAU/360-638
C8MB53_STAAU/361-577
C8MCW1_STAAU/350-660
C8MEH4_STAAU/268-579
C8MIF6_STAAU/268-579
C8MJJ4_STAAU/350-660
C8MKU7_STAAU/360-638
C8MMB2_STAAU/361-577
C8MPV5_STAAU/363-580
C8MPV6_STAAU/345-658
C8MS21_STAAU/345-658
C8MS22_STAAU/363-580
C8MUV9_STAAU/350-660
C8MVK9_STAAU/360-638
C8MXI7_STAAU/268-579
C8MZZ9_STAAU/350-660
C8N2H4_STAAU/361-577
C8N571_STAAU/345-658
C8N572_STAAU/363-580
C8N5B5_STAAU/360-638
C8N634_STAAU/268-579
C8N792_9GAMM/275-617
C8N7J7_9GAMM/292-541
C8N858_9GAMM/422-695
C8ND37_9GAMM/261-558
C8NDT8_9LACT/375-647
C8NEX4_9LACT/354-644
C8NFI6_9LACT/277-585
C8NFU9_9LACT/421-694
C8NFX8_9LACT/349-685
C8NKK3_COREF/345-631
C8NPL3_COREF/329-600
C8NQ18_COREF/290-610
C8NRR8_COREF/157-469
C8NS84_COREF/340-626
C8P7N2_9LACO/279-582
C8P8U8_9LACO/354-623
C8P986_9LACO/345-672
C8P9E1_9LACO/370-641
C8PAD2_9LACO/353-697
C8PAL0_9LACO/348-631
C8PCW4_9LACO/345-621
C8PDJ1_9LACO/281-590
C8PE05_9PROT/248-583
C8PG73_9PROT/638-894
C8PIX6_9PROT/318-587
C8PIY6_9PROT/270-575
C8PNP3_9SPIO/432-727
C8PPQ4_9SPIO/351-622
C8PQ31_9SPIO/221-537
C8PRK0_9SPIO/306-560
C8PRS9_9SPIO/31-358
C8PUM9_9GAMM/345-659
C8PV96_9GAMM/265-600
C8PVC8_9GAMM/511-617
C8PYG9_9GAMM/434-652
C8PZS7_9GAMM/439-710
C8RRH1_CORJE/268-588
C8RTR7_CORJE/334-614
C8RV25_CORJE/356-620
C8RVC3_CORJE/341-627
C8RVJ6_CORJE/157-475
C8RW09_CORJE/298-570
C8RWS0_9RHOB/306-560
C8RZH6_9RHOB/451-740
C8S011_9RHOB/268-604
C8S466_9RHOB/260-570
C8S4F4_9RHOB/392-665
C8SFD7_9RHIZ/37-231
C8SH46_9RHIZ/378-641
C8SHT8_9RHIZ/438-729
C8SLR0_9RHIZ/244-545
C8SMJ3_9RHIZ/366-634
C8SSU2_9RHIZ/307-559
C8SYT3_KLEPR/301-548
C8T1L1_KLEPR/271-609
C8T3E6_KLEPR/254-549
C8TB53_KLEPR/472-742
C8TBE1_KLEPR/260-555
C8TCD3_KLEPR/427-619
C8TGL5_ECO26/260-555
C8THH6_ECO26/472-744
C8TJI6_ECO26/427-673
C8TKF7_ECO26/271-609
C8TVL4_ECO26/301-548
C8TY12_ECO10/427-673
C8U1F6_ECO10/260-555
C8U1L9_ECO10/472-744
C8U2Z7_ECO10/271-609
C8U838_ECO10/301-549
C8UE87_ECO1A/301-549
C8UGV5_ECO1A/260-555
C8UH17_ECO1A/472-744
C8UHM7_ECO1A/427-673
C8UJV1_ECO1A/271-609
C8UUA0_LACRG/356-643
C8UZC5_LACRG/355-659
C8VZU6_DESAS/258-556
C8VZZ0_DESAS/152-455
C8W0E5_DESAS/325-597
C8W1W4_DESAS/334-605
C8W466_DESAS/244-554
C8W5R7_DESAS/268-643
C8W693_DESAS/305-577
C8W7J9_ATOPD/337-590
C8W8H7_ATOPD/631-946
C8W9X3_ATOPD/258-561
C8WAG4_ATOPD/319-662
C8WBC7_ZYMMN/236-539
C8WC66_ZYMMN/329-574
C8WCJ0_ZYMMN/268-599
C8WCX3_ZYMMN/454-750
C8WGI9_EGGLE/344-685
C8WJ23_EGGLE/309-622
C8WKD8_EGGLE/345-634
C8WM17_EGGLE/334-614
C8WPP1_EGGLE/597-919
C8WQI8_ALIAD/380-670
C8WRE8_ALIAD/277-656
C8WRK0_ALIAD/328-617
C8WRS8_ALIAD/288-667
C8WSF1_ALIAD/278-657
C8WUI5_ALIAD/332-601
C8WW28_ALIAD/266-582
C8WW29_ALIAD/233-545
C8X001_DESRD/449-719
C8X0T5_DESRD/245-543
C8X506_DESRD/259-584
C8X8E5_NAKMY/351-631
C8XGZ2_NAKMY/239-546
C8XIS8_NAKMY/158-486
C8XJA2_NAKMY/365-640
C8ZW42_ENTGA/361-656
C8ZYA6_ENTGA/368-652
C8ZZ79_ENTGA/359-698
C8ZZU3_ENTGA/368-675
C9A0X3_ENTGA/291-603
C9A2J6_ENTGA/361-634
C9A4J6_ENTCA/359-698
C9A5G7_ENTCA/370-676
C9A5N4_ENTCA/285-591
C9A7E7_ENTCA/356-640
C9A8D9_ENTCA/360-653
C9AAU3_ENTCA/361-635
C9ACF2_ENTCA/288-600
C9AEH0_ENTFC/364-673
C9AEW0_ENTFC/360-653
C9AGN4_ENTFC/394-676
C9AJ04_ENTFC/360-707
C9AJD8_ENTFC/288-601
C9AKS3_ENTFC/361-638
C9ALW6_ENTFC/394-676
C9AN91_ENTFC/364-672
C9ANN3_ENTFC/360-653
C9APJ5_ENTFC/360-707
C9AQ36_ENTFC/288-601
C9ATJ6_ENTFC/361-638
C9AVI7_ENTCA/337-621
C9AWH5_ENTCA/360-653
C9AYT3_ENTCA/361-635
C9B0D9_ENTCA/288-600
C9B178_ENTCA/359-698
C9B1T3_ENTCA/370-667
C9B206_ENTCA/315-621
C9B421_ENTFC/394-676
C9B5G0_ENTFC/364-672
C9B5T7_ENTFC/360-653
C9B785_ENTFC/288-601
C9B7K8_ENTFC/360-707
C9BAM8_ENTFC/361-638
C9BBM6_ENTFC/364-670
C9BC13_ENTFC/360-653
C9BE01_ENTFC/394-676
C9BGP2_ENTFC/288-601
C9BH23_ENTFC/360-707
C9BI80_ENTFC/361-638
C9BIW9_ENTFC/364-674
C9BJ92_ENTFC/360-653
C9BLE4_ENTFC/288-601
C9BP80_ENTFC/394-677
C9BQ27_ENTFC/360-705
C9BQR6_ENTFC/361-638
C9BSR6_ENTFC/167-460
C9BT40_ENTFC/364-674
C9BUD4_ENTFC/351-634
C9BVP6_ENTFC/288-601
C9BW18_ENTFC/360-707
C9BYS5_ENTFC/361-638
C9C0U7_ENTFC/364-674
C9C173_ENTFC/360-654
C9C2W2_ENTFC/288-601
C9C3J2_ENTFC/394-676
C9C685_ENTFC/360-707
C9C6L1_ENTFC/361-638
C9C9C0_ENTFC/360-653
C9C9P5_ENTFC/364-673
C9CCN4_ENTFC/288-601
C9CE74_ENTFC/394-676
C9CF74_ENTFC/313-660
C9CFV0_ENTFC/361-638
C9CJ78_ENTCA/356-640
C9CJU5_ENTCA/360-653
C9CM56_ENTCA/361-635
C9CNQ8_ENTCA/288-600
C9CPJ5_ENTCA/359-698
C9CQ53_ENTCA/370-676
C9CQC6_ENTCA/315-621
C9CV08_9RHOB/268-604
C9CW15_9RHOB/259-568
C9D0F3_9RHOB/412-685
C9D0Y7_9RHOB/344-595
C9D376_9RHOB/439-731
C9E0D8_KLEPN/42-242
C9EA52_ECOLX/1-123
C9K5T5_STRAG/294-614
C9KJ36_9FIRM/155-461
C9KK48_9FIRM/342-612
C9KMZ3_9FIRM/247-567
C9KQS2_9FIRM/255-565
C9KYC6_9BACE/304-576
C9KZE0_9BACE/450-728
C9KZW0_9BACE/263-590
C9L0N2_9BACE/273-587
C9L4H0_RUMHA/444-731
C9L5U2_RUMHA/622-937
C9L658_RUMHA/186-496
C9L6E7_RUMHA/388-593
C9L6Y5_RUMHA/357-669
C9LB42_RUMHA/374-592
C9LBA8_RUMHA/243-562
C9LBA9_RUMHA/1-206
C9LBB0_RUMHA/292-412
C9LDP8_9BACT/181-506
C9LE04_9BACT/449-729
C9LG36_9BACT/451-740
C9LJW8_9BACT/278-588
C9LL36_9FIRM/278-597
C9LM49_9FIRM/257-566
C9LNN2_9FIRM/339-611
C9LUJ7_9FIRM/155-459
C9LUM8_9FIRM/356-626
C9LWQ6_9FIRM/259-569
C9LXR7_9FIRM/251-571
C9LZ12_LACHE/348-631
C9M2W1_LACHE/281-591
C9M4A0_LACHE/332-676
C9M4I4_LACHE/341-619
C9M621_9BACT/302-565
C9M971_9BACT/248-557
C9M9H2_9BACT/248-557
C9MA56_9BACT/341-615
C9MAV9_HAEIF/280-572
C9MBJ3_HAEIF/279-618
C9MC81_HAEIF/414-602
C9MDQ3_HAEIF/428-698
C9MGG7_HAEIF/280-572
C9MH96_HAEIF/414-602
C9MHR2_HAEIF/279-618
C9MIV8_HAEIF/428-698
C9MLF9_9BACT/438-713
C9MLG1_9BACT/58-361
C9MNI7_9BACT/266-585
C9MPF3_9BACT/447-731
C9MR34_9BACT/261-584
C9MVR9_9FUSO/315-586
C9MYT2_9FUSO/304-603
C9N0K5_9FUSO/299-624
C9NLF3_9VIBR/436-744
C9NLW9_9VIBR/272-616
C9NNT5_9VIBR/262-558
C9NP27_9VIBR/447-714
C9NSM0_9VIBR/263-609
C9P1F4_VIBME/454-720
C9P204_VIBME/434-737
C9P2E4_VIBME/264-560
C9P609_VIBME/272-616
C9P9F2_VIBFU/271-567
C9P9M0_VIBFU/272-616
C9PK02_VIBFU/405-707
C9PKY8_VIBFU/443-708
C9PM27_9PAST/413-596
C9PMG9_9PAST/279-618
C9PMW9_9PAST/275-567
C9PPL7_9PAST/423-692
C9PQW6_9PAST/307-567
C9PTF0_9BACT/261-586
C9PX30_9BACT/264-585
C9PZS1_9BACT/449-730
C9Q082_9BACT/439-711
C9Q5U2_9VIBR/405-706
C9Q6K4_9VIBR/267-563
C9Q801_9VIBR/272-616
C9Q8T3_9VIBR/438-705
C9QCM9_VIBOR/452-720
C9QGF5_VIBOR/242-588
C9QMD1_VIBOR/241-585
C9QMU3_VIBOR/260-556
C9QNH0_VIBOR/437-751
C9QPQ4_ECOD1/301-548
C9QS07_ECOD1/472-744
C9QS70_ECOD1/260-555
C9QWN7_ECOD1/427-673
C9R187_ECOD1/271-609
C9R221_AGGAD/414-600
C9R2Z1_AGGAD/281-573
C9R3P6_AGGAD/309-569
C9R535_AGGAD/429-696
C9R6Q8_AGGAD/279-618
C9R8A5_AMMDK/247-541
C9R8K3_AMMDK/265-641
C9R8N6_AMMDK/241-550
C9R909_AMMDK/332-604
C9RBC1_AMMDK/328-598
C9RIM2_FIBSS/278-606
C9RJ33_FIBSS/411-689
C9RM20_FIBSS/177-492
C9RPX0_FIBSS/149-446
C9RUT5_GEOSY/260-577
C9RWS6_GEOSY/326-604
C9RYN0_GEOSY/349-675
C9RZI7_GEOSY/265-574
C9RZI8_GEOSY/245-556
C9S0P3_GEOSY/349-633
C9S1L4_GEOSY/406-676
C9T2S5_9RHIZ/378-630
C9T550_9RHIZ/207-464
C9T611_9RHIZ/441-734
C9T7F0_9RHIZ/260-563
C9TE28_9RHIZ/378-630
C9TET3_9RHIZ/441-734
C9TG53_9RHIZ/260-563
C9THS1_9RHIZ/207-464
C9TM39_9RHIZ/441-734
C9TN15_9RHIZ/312-564
C9TPJ4_9RHIZ/371-628
C9TQR1_9RHIZ/260-563
C9TU67_9RHIZ/371-628
C9TV33_9RHIZ/1-281
C9TXF6_9RHIZ/260-563
C9TY09_9RHIZ/378-630
C9U2I2_BRUAB/371-628
C9U3E3_BRUAB/441-734
C9U4Q4_BRUAB/260-563
C9U754_BRUAB/378-630
C9UBQ1_BRUAB/371-628
C9UCL6_BRUAB/441-734
C9UDQ8_BRUAB/260-563
C9UGC8_BRUAB/378-630
C9UKS3_BRUAB/371-628
C9ULU2_BRUAB/441-734
C9UN90_BRUAB/260-563
C9UQL8_BRUAB/378-629
C9UVK8_BRUAB/378-630
C9UWY2_BRUAB/371-628
C9UXU5_BRUAB/441-734
C9UZ90_BRUAB/260-563
C9V7Z9_BRUNE/378-630
C9V9C1_BRUNE/371-628
C9VA85_BRUNE/441-734
C9VBL6_BRUNE/260-563
C9VHQ1_9RHIZ/371-628
C9VIY1_9RHIZ/441-734
C9VKL2_9RHIZ/378-630
C9VLU6_9RHIZ/260-563
C9VRL4_BRUAB/371-628
C9VSH6_BRUAB/441-734
C9VUA1_BRUAB/260-563
C9VVL3_BRUAB/378-630
C9X1E3_NEIM8/423-703
C9X3B3_NEIM8/263-558
C9X666_SALTD/435-657
C9X6B5_SALTD/260-555
C9X6L5_SALTD/253-548
C9X6S5_SALTD/267-607
C9X737_SALTD/467-739
C9XAW7_SALTD/271-609
C9XCQ2_SALTD/301-549
C9XKB5_CLODC/47-305
C9XKC8_CLODC/374-592
C9XM12_CLODC/449-749
C9XN26_CLODC/244-573
C9XNM4_CLODC/427-829
C9XNV6_CLODC/249-551
C9XVP1_CROTZ/260-555
C9XW85_CROTZ/391-661
C9XY31_CROTZ/277-537
C9XYR3_CROTZ/271-609
C9Y280_CROTZ/427-612
C9Y6X5_9BURK/268-608
C9Y7G7_9BURK/254-554
C9Y831_9BURK/478-758
C9Y9F1_9BURK/362-629
C9YCT8_9BURK/415-684
C9YIK5_CLODR/47-305
C9YIL8_CLODR/374-592
C9YJG2_CLODR/449-749
C9YK84_CLODR/427-829
C9YKG6_CLODR/249-551
C9YPN0_CLODR/244-573
C9YVC1_STRSW/254-569
C9YWL3_STRSW/283-556
C9YWL4_STRSW/262-541
C9YZN6_STRSW/154-478
C9Z2J5_STRSW/869-1140
C9Z3C9_STRSW/147-453
C9Z3V9_STRSW/361-676
C9Z7G2_STRSW/298-658
C9ZA69_STRSW/155-480
C9ZAI2_STRSW/156-481
C9ZAM8_STRSW/429-637
C9ZE16_STRSW/450-717
C9ZF73_STRSW/398-674
D0ABK4_ENTFC/288-601
D0ADJ4_ENTFC/361-638
D0AF52_ENTFC/360-653
D0AH20_ENTFC/394-676
D0AHQ9_ENTFC/360-707
D0ALG0_ENTFC/288-601
D0AMP7_ENTFC/360-653
D0ANN1_ENTFC/394-676
D0APK5_ENTFC/364-674
D0AR38_ENTFC/360-707
D0AS54_ENTFC/361-638
D0AWC8_BRUAB/441-734
D0AX76_BRUAB/373-630
D0AZ77_BRUAB/378-630
D0B0K3_BRUAB/260-563
D0B232_BRUME/373-630
D0B2X5_BRUME/441-734
D0B4H8_BRUME/378-630
D0B8J0_BRUME/260-563
D0BBK6_BRUSU/441-734
D0BCF4_BRUSU/373-630
D0BDL5_BRUSU/378-630
D0BF97_BRUSU/260-563
D0BJ76_9LACT/367-641
D0BJV7_9LACT/348-627
D0BKW6_9LACT/434-707
D0BL83_9LACT/345-681
D0BLC3_9LACT/275-586
D0BPT3_9FUSO/1-58
D0BPT4_9FUSO/269-534
D0BQN7_9FUSO/318-622
D0BRG8_9FUSO/303-557
D0BRL5_9FUSO/335-606
D0C0M2_9GAMM/267-602
D0C0Y4_9GAMM/288-587
D0C0Z0_9GAMM/421-644
D0C0Z0_9GAMM/634-746
D0C163_9GAMM/418-690
D0C5L7_ACIBA/418-690
D0C7W4_ACIBA/44-269
D0C8Z9_ACIBA/267-602
D0CCM7_ACIBA/288-587
D0CCN3_ACIBA/421-602
D0CCN3_ACIBA/624-746
D0CHI7_9SYNE/319-587
D0CL17_9SYNE/268-576
D0CM73_9SYNE/264-587
D0CPN9_9RHOB/268-604
D0CRP9_9RHOB/398-671
D0CW43_9RHOB/260-569
D0CYL8_9RHOB/434-567
D0CZQ1_9RHOB/268-596
D0D0A8_9RHOB/403-676
D0D4B2_9RHOB/444-740
D0D4L4_9RHOB/297-554
D0D5K1_9RHOB/261-569
D0DER7_9LACO/281-591
D0DGM0_9LACO/348-630
D0DJ44_9LACO/353-697
D0DK67_9LACO/341-619
D0DMK1_9LACO/355-637
D0DN55_9LACO/281-589
D0DQI6_9LACO/353-701
D0DQP2_9LACO/343-619
D0DTS3_LACFE/351-636
D0DUZ3_LACFE/361-629
D0DV42_LACFE/353-683
D0DVA8_LACFE/283-591
D0DWC3_9LACO/355-637
D0DXR0_9LACO/353-701
D0DXY3_9LACO/281-589
D0DZU4_9LACO/343-619
D0ELH8_ACIBA/44-269
D0ELH9_ACIBA/44-269
D0ELI0_ACIBA/44-269
D0FPH1_ERWPY/262-557
D0FPT2_ERWPY/472-746
D0FUD8_ERWPY/272-610
D0FVH4_ERWPY/258-554
D0FX06_ERWPY/427-628
D0GE75_BRUME/260-563
D0GFK9_BRUME/441-734
D0GGH0_BRUME/373-636
D0GHT4_BRUME/378-630
D0GK97_9FUSO/107-378
D0GMK2_9FUSO/258-558
D0GPC0_9FUSO/293-618
D0GQ61_VIBMI/405-706
D0GQS9_VIBMI/267-563
D0GRQ7_VIBMI/272-616
D0GTE1_VIBMI/439-706
D0H549_VIBCH/266-562
D0H5U4_VIBCH/272-616
D0H9F9_VIBCH/438-705
D0HA19_VIBCH/405-704
D0HBS9_VIBMI/439-706
D0HF88_VIBMI/272-616
D0HHC4_VIBMI/267-563
D0HIP7_VIBMI/405-706
D0HMI9_VIBCH/438-705
D0HPM0_VIBCH/405-704
D0HRF7_VIBCH/272-616
D0HSL1_VIBCH/266-562
D0HWE9_VIBCH/266-562
D0HWI8_VIBCH/438-705
D0HWS1_VIBCH/272-616
D0HXF5_VIBCH/405-702
D0I3U0_VIBHO/395-709
D0I4S6_VIBHO/442-709
D0I4X9_VIBHO/260-556
D0I7I9_VIBHO/272-612
D0IDG6_9VIBR/400-667
D0IE40_9VIBR/434-735
D0IGB7_9VIBR/272-616
D0IM27_9VIBR/251-547
D0ISN3_HELP1/330-607
D0IUL7_HELP1/280-589
D0IUM5_HELP1/252-579
D0IWL0_COMT2/268-606
D0IXB6_COMT2/420-690
D0IYV4_COMT2/25-240
D0IZG3_COMT2/425-705
D0J105_COMT2/316-592
D0J7D4_COMT2/257-554
D0J8I9_BLASP/250-587
D0J957_BLASP/258-567
D0J9F1_BLASP/422-674
D0JA54_BLASB/250-588
D0JAW7_BLASB/422-667
D0JB62_BLASB/256-565
D0JCY3_YERPD/427-620
D0JE42_YERPD/272-607
D0JED2_YERPD/2-222
D0JEQ4_YERPD/259-554
D0JH91_YERPD/475-742
D0JNU4_YERP1/1-228
D0JP72_YERP1/259-554
D0JRC0_YERP1/318-585
D0JXE7_YERP1/290-484
D0JXS0_YERP1/272-607
D0JZS0_HELP5/330-607
D0K1P4_HELP5/280-589
D0K1Q3_HELP5/252-579
D0K499_STAAD/268-579
D0K528_STAAD/360-638
D0K5D3_STAAD/350-660
D0KBC4_PECWW/427-613
D0KIU7_PECWW/272-610
D0KJE1_PECWW/475-742
D0KMH0_PECWW/259-554
D0KXX8_HALNC/280-578
D0KYI0_HALNC/476-744
D0L084_HALNC/280-607
D0L235_HALNC/426-718
D0L8B6_GORB4/361-652
D0LA57_GORB4/163-487
D0LAT7_GORB4/293-611
D0LBF6_GORB4/329-600
D0LEA6_GORB4/373-674
D0LGC1_HALO1/369-662
D0LGW2_HALO1/333-593
D0LIP8_HALO1/287-622
D0LIQ5_HALO1/480-762
D0LJ59_HALO1/134-432
D0LNM4_HALO1/476-744
D0LV55_HALO1/466-738
D0LVF4_HALO1/70-311
D0LZ28_HALO1/259-571
D0M6E2_VIBSE/409-605
D0M6J3_VIBSE/273-617
D0MDI7_RHOM4/458-721
D0MFK2_RHOM4/256-575
D0MGL4_RHOM4/241-547
D0PAF0_BRUSU/378-630
D0PBS1_BRUSU/371-631
D0PCN6_BRUSU/441-734
D0PE33_BRUSU/260-563
D0PIC3_BRUSU/371-628
D0PIV6_BRUSU/441-734
D0PLE2_BRUSU/260-563
D0PN32_BRUSU/378-630
D0QX42_ACIBA/44-269
D0R2I2_LACJF/425-709
D0R439_LACJF/348-632
D0R4T4_LACJF/279-588
D0R5B1_LACJF/352-696
D0R5G3_LACJF/341-617
D0RHB8_9RHIZ/441-734
D0RIH4_9RHIZ/373-630
D0RIT3_9RHIZ/260-563
D0RLB4_9RHIZ/378-630
D0RN06_9RICK/228-538
D0RPE7_9RICK/428-720
D0RPX2_9RICK/272-602
D0RTE3_9STRE/287-606
D0RTF4_9STRE/335-632
D0RVS6_9STRE/347-675
D0RXF8_9STRE/379-657
D0RXU4_9STRE/379-663
D0S079_ACICA/267-602
D0S235_ACICA/418-690
D0S3D3_ACICA/23-268
D0S4F5_ACICA/421-647
D0S4F5_ACICA/635-747
D0S4G1_ACICA/288-587
D0SAM0_ACIJO/267-602
D0SC18_ACIJO/417-688
D0SEU2_ACIJO/421-620
D0SEU7_ACIJO/287-586
D0SGG1_ACIJO/29-112
D0SI61_ACIJU/418-690
D0SMC3_ACIJU/267-603
D0SNG6_ACIJU/406-587
D0SNH1_ACIJU/288-587
D0STK4_ACILW/418-689
D0SUT5_ACILW/267-603
D0SXT1_ACILW/288-587
D0SXT6_ACILW/421-741
D0SZT9_ACILW/27-261
D0T203_ACIRA/43-268
D0T4P1_ACIRA/273-609
D0T5F1_ACIRA/418-690
D0T7J4_ACIRA/421-634
D0T7J4_ACIRA/622-741
D0T7J9_ACIRA/297-596
D0T929_9BACE/295-428
D0TG47_9BACE/429-681
D0TGC0_9BACE/263-593
D0TI67_9BACE/288-605
D0TLL9_9BACE/263-590
D0TMN9_9BACE/273-586
D0TPK9_9BACE/451-720
D0TTF7_9BACE/279-410
D0TU50_9BACE/39-326
D0UHC8_ACIBA/41-270
D0UX55_SALCH/42-273
D0W2X0_NEICI/423-703
D0W3H0_NEICI/263-558
D0WAV5_NEILA/263-558
D0WBB4_NEILA/423-703
D0WF38_9ACTN/248-549
D0WFI7_9ACTN/339-614
D0WFQ9_9ACTN/336-674
D0WGZ5_9ACTN/605-928
D0WK60_9ACTO/357-643
D0WKX2_9ACTO/149-474
D0WL42_9ACTO/373-630
D0WQW3_9ACTO/298-605
D0WSH4_VIBAL/409-610
D0WV23_VIBAL/273-617
D0WZ60_VIBAL/377-595
D0X0D1_VIBAL/284-580
D0X7D1_VIBHA/288-584
D0X819_VIBHA/272-618
D0XAS4_VIBHA/437-633
D0XB33_VIBHA/273-617
D0XC66_VIBHA/458-727
D0YP60_9ACTO/159-479
D0YPJ3_9ACTO/370-645
D0YTX5_9ACTO/351-607
D0YVE7_9ACTO/271-578
D0YVQ6_LISDA/504-769
D0YWG6_LISDA/286-626
D0Z1I9_LISDA/394-594
D0Z1Y1_LISDA/262-561
D0Z2S3_LISDA/287-625
D0Z4E4_LISDA/368-636
D0Z7K4_EDWTE/272-611
D0ZCE0_EDWTE/272-607
D0ZCJ7_EDWTE/259-554
D0ZCR1_EDWTE/480-746
D0ZG00_EDWTE/428-614
D0ZGB1_EDWTE/263-559
D0ZJC0_SALT1/435-657
D0ZJV6_SALT1/260-555
D0ZK31_SALT1/253-548
D0ZKD1_SALT1/267-607
D0ZKU1_SALT1/467-739
D0ZQ52_SALT1/271-609
D0ZRV4_SALT1/301-549
D0ZZZ2_CHLPP/829-1075
D1A0S2_CHLPP/265-612
D1A7M3_THECD/339-620
D1A7V2_THECD/370-678
D1A8C2_THECD/351-630
D1A8F6_THECD/315-588
D1A9F5_THECD/899-1176
D1AAV8_THECD/284-659
D1ADG3_THECD/157-484
D1AEN2_THECD/74-291
D1AEY7_THECD/374-642
D1AH06_SEBTE/258-558
D1AJH8_SEBTE/333-606
D1AKP7_SEBTE/257-577
D1ALR7_SEBTE/36-245
D1AQD1_SEBTE/346-591
D1AQD3_SEBTE/22-267
D1ASF1_ANACI/222-516
D1ATK2_ANACI/267-584
D1AUY7_STRM9/293-616
D1AX28_STRM9/273-573
D1AXP9_STRM9/328-599
D1B089_SULD5/252-592
D1B3K7_SULD5/318-588
D1B3L6_SULD5/268-575
D1B5J7_THEAS/325-593
D1B5Z8_THEAS/263-571
D1B9Z6_THEAS/241-550
D1BG52_SANKS/364-641
D1BGE8_SANKS/448-711
D1BI23_SANKS/155-484
D1BIM4_SANKS/427-732
D1BKH0_SANKS/395-708
D1BMY8_VEIPT/344-603
D1BNE7_VEIPT/274-594
D1BP89_VEIPT/253-563
D1BRH5_XYLCX/396-697
D1BRK9_XYLCX/383-659
D1BRT9_XYLCX/349-616
D1BRU0_XYLCX/350-629
D1BTB9_XYLCX/160-484
D1BZR9_XYLCX/366-689
D1C0C0_XYLCX/291-596
D1C2Y2_SPHTD/221-545
D1C5A9_SPHTD/244-553
D1C5P1_SPHTD/378-744
D1C6L1_SPHTD/372-702
D1C6W9_SPHTD/360-651
D1CA15_SPHTD/397-688
D1CBW8_THET1/213-539
D1CCK5_THET1/249-558
D1CCL5_THET1/366-731
D1CER0_THET1/438-765
D1CV57_9RHIZ/378-630
D1CW86_9RHIZ/260-563
D1CWV9_9RHIZ/371-631
D1CXQ7_9RHIZ/443-736
D1D3Q7_NEIGO/423-703
D1D7D5_NEIGO/263-558
D1D9K1_NEIGO/263-558
D1DAU4_NEIGO/423-703
D1DFU9_NEIGO/263-559
D1DH60_NEIGO/423-703
D1DMA0_NEIGO/423-703
D1DR68_NEIGO/263-559
D1DU36_NEIGO/423-703
D1DXV0_NEIGO/263-559
D1E0L1_NEIGO/423-703
D1E4I3_NEIGO/263-559
D1E6S8_NEIGO/423-703
D1EAD5_NEIGO/263-559
D1EDD0_NEIGO/423-703
D1EGK6_NEIGO/263-558
D1EN84_9RHIZ/260-563
D1EPZ4_9RHIZ/378-630
D1ER84_9RHIZ/371-628
D1ES45_9RHIZ/441-734
D1EWM3_BRUME/260-563
D1EY09_BRUME/371-628
D1EYW8_BRUME/441-734
D1F191_BRUME/378-630
D1F683_BRUME/378-630
D1F7K5_BRUME/371-628
D1F8G9_BRUME/441-734
D1F9V2_BRUME/260-563
D1FEC7_9RHIZ/371-628
D1FF86_9RHIZ/441-734
D1FHE9_9RHIZ/378-630
D1FJ14_9RHIZ/260-563
D1GM81_STAA0/350-660
D1GSQ6_STAA0/268-579
D1GTH0_STAA0/361-577
D1GUH3_STAA0/345-658
D1GUH4_STAA0/329-546
D1GUR2_STAA0/360-638
D1JK63_9BACE/312-444
D1JN02_9BACE/451-729
D1JQU0_9BACE/263-576
D1JX37_9BACE/261-588
D1JYV8_9BACE/59-350
D1K4M2_9BACE/450-707
D1K734_9BACE/261-576
D1K7B3_9BACE/261-586
D1KB19_9GAMM/263-603
D1KB91_9GAMM/301-611
D1LU78_PRORE/19-232
D1LUI6_SALCH/35-259
D1MYZ4_NEIGO/263-558
D1N333_9BACT/299-624
D1N590_9BACT/276-596
D1N6D1_9BACT/64-271
D1NBK1_9BACT/317-574
D1NCF6_HAEIF/1-126
D1NDA8_HAEIF/1-121
D1NDB3_HAEIF/1-130
D1NDV2_HAEIF/115-154
D1NEW5_HAEIF/28-193
D1NGN0_HAEIF/1-157
D1NIT3_CLOTM/253-573
D1NIW7_CLOTM/234-544
D1NK43_CLOTM/365-646
D1NKV1_CLOTM/352-685
D1NR59_CLOTM/156-465
D1NSW5_9BIFI/285-586
D1NT89_9BIFI/374-695
D1NVW4_9BIFI/313-575
D1NW64_9BIFI/157-483
D1NXV1_9ENTR/272-607
D1P0D8_9ENTR/403-628
D1P3R2_9ENTR/297-560
D1P441_9ENTR/259-555
D1P4I5_9ENTR/481-747
D1PAN0_9BACT/469-728
D1PBI4_9BACT/460-740
D1PCJ1_9BACT/265-584
D1PD80_9BACT/261-586
D1PJU0_9FIRM/245-425
D1PK39_9FIRM/4-160
D1PKP2_9FIRM/212-519
D1PMP7_9FIRM/316-706
D1PMY5_9FIRM/446-747
D1PNX3_9FIRM/281-592
D1PSW3_9BACT/47-349
D1PVE2_9BACT/461-725
D1PVL5_9BACT/261-586
D1PYM5_9BACT/450-723
D1Q0E1_9BACT/267-588
D1Q3Z0_YERPE/427-620
D1Q5H0_YERPE/259-554
D1Q692_STAAU/268-579
D1Q6H6_STAAU/350-660
D1Q882_STAAU/360-638
D1QDE9_STAAU/345-658
D1QE44_STAAU/361-577
D1QII9_STAAU/360-638
D1QJ21_STAAU/350-660
D1QLK8_STAAU/268-579
D1QLX9_STAAU/345-658
D1QLY0_STAAU/363-580
D1QMQ9_9BACT/457-735
D1QNQ4_9BACT/261-586
D1QSE2_9BACT/264-583
D1QUS9_9BACT/450-727
D1QWK6_STAAU/268-579
D1QXD5_STAAU/360-638
D1QXP1_STAAU/350-660
D1R4N3_9CHLA/277-628
D1RA06_9CHLA/6-212
D1RB51_9CHLA/825-1051
D1RDZ2_LEGLO/300-561
D1RFW8_LEGLO/17-247
D1RFW9_LEGLO/362-624
D1RGW1_LEGLO/414-700
D1RGX8_LEGLO/244-540
D1RQU0_SEROD/272-367
D1RQU1_SEROD/1-213
D1RQU2_SEROD/228-524
D1RUC1_SEROD/477-743
D1RWB7_SEROD/272-607
D1RX12_SEROD/259-554
D1RYD7_SEROD/427-614
D1RYV0_SEROD/302-561
D1TQR3_YERPE/475-742
D1TSZ0_YERPE/315-543
D1TTF1_YERPE/272-607
D1TU12_YERPE/259-554
D1TW10_YERPE/427-620
D1VRR1_9FIRM/511-798
D1VSG7_9FIRM/162-469
D1VTP9_9FIRM/414-719
D1VUD3_9FIRM/283-610
D1VWB9_9BACT/450-709
D1VZ85_9BACT/264-583
D1W1C5_9BACT/261-586
D1W1S5_9BACT/448-729
D1W326_9BACT/453-731
D1W5C7_9BACT/447-728
D1W5F2_9BACT/255-574
D1W692_9BACT/51-350
D1W8H9_9BACT/261-586
D1WBW7_9LACO/281-589
D1WC70_9LACO/343-619
D1WCY1_9LACO/353-701
D1WD49_9LACO/355-637
D1WF64_9LACO/343-619
D1WGC7_9LACO/281-589
D1WHE2_9LACO/353-701
D1WHL6_9LACO/355-637
D1WK23_STAEP/361-577
D1WMB2_STAEP/240-551
D1WN79_STAEP/333-647
D1WNH3_STAEP/359-636
D1XDE5_9ACTO/155-480
D1XFV0_9ACTO/154-478
D1XGG2_9ACTO/325-640
D1XJN9_9ACTO/156-478
D1XJT4_9ACTO/448-540
D1XJT4_9ACTO/526-737
D1XKR4_9ACTO/361-644
D1XPV2_9ACTO/441-711
D1XQH5_9ACTO/342-612
D1XQX1_9ACTO/263-539
D1XR53_9ACTO/158-489
D1XUX1_9ACTO/298-658
D1XX76_9BACT/264-583
D1XYG3_9BACT/395-678
D1XZZ3_9BACT/57-359
D1Y025_9BACT/261-584
D1Y0L2_9BACT/451-714
D1Y255_9BACT/307-580
D1Y4K1_9BACT/307-570
D1Y637_9BACT/244-553
D1Y6K9_9BACT/271-580
D1Y949_PROAC/363-628
D1Y9G4_PROAC/155-472
D1YAB6_PROAC/271-574
D1YEB7_PROAC/367-657
D1YH54_9LACO/352-696
D1YHX9_9LACO/279-588
D1YIA8_9LACO/341-616
D1YJN8_9LACO/149-434
D1YJU9_9LACO/348-632
D1YQ50_9FIRM/253-563
D1YRM7_9FIRM/344-603
D1YS46_9FIRM/274-594
D1ZWT3_SORMK/1-78
D1ZXG2_SORMK/1-125
D2A9J3_SHIF2/435-681
D2AA08_SHIF2/271-609
D2AC84_SHIF2/42-273
D2AGW3_SHIF2/235-482
D2AHW6_SHIF2/260-555
D2AIS9_SHIF2/472-744
D2AMK1_FRATE/247-549
D2AQX0_STRRD/265-529
D2ARL4_STRRD/241-510
D2AUE7_STRRD/162-480
D2AWH4_STRRD/271-540
D2AXA1_STRRD/352-637
D2AXI8_STRRD/157-480
D2B2F8_STRRD/329-604
D2B2K9_STRRD/360-642
D2B831_STRRD/252-559
D2B868_STRRD/361-645
D2B947_STRRD/77-294
D2B9U9_STRRD/349-634
D2BCD7_STRRD/281-656
D2BEE4_STRRD/420-691
D2BES2_STRRD/232-502
D2BET7_STRRD/346-624
D2BMV0_LACLK/376-644
D2BNA2_LACLK/371-710
D2BNR8_LACLK/418-663
D2BNZ8_LACLK/324-621
D2BPZ5_LACLK/296-626
D2BUC2_DICD5/472-739
D2BUU0_DICD5/272-612
D2BW54_DICD5/255-551
D2BWL5_DICD5/259-554
D2BY45_DICD5/427-639
D2C5B3_THENR/298-555
D2C5C9_THENR/225-510
D2C689_THENR/209-537
D2CL22_9GAMM/268-486
D2EHZ0_PEDAC/358-637
D2EIC3_PEDAC/338-669
D2EIH9_PEDAC/360-630
D2ELI0_PEDAC/281-590
D2EMG4_9STRE/424-670
D2ENG1_9STRE/290-610
D2EQ06_9STRE/343-671
D2ERW0_9STRE/330-624
D2ES41_9STRE/369-649
D2EVJ7_9BACE/260-591
D2EY26_9BACE/268-581
D2F1A9_9BACE/449-710
D2F676_STAAU/268-579
D2F713_STAAU/360-637
D2F7I0_STAAU/350-660
D2FAA5_STAAU/361-577
D2FCC3_STAAU/268-579
D2FD58_STAAU/360-637
D2FDM2_STAAU/350-660
D2FF40_STAAU/361-577
D2FL54_STAAU/240-551
D2FLY6_STAAU/360-638
D2FM91_STAAU/350-660
D2FUK8_STAAU/268-579
D2FVE2_STAAU/360-637
D2FVQ9_STAAU/350-660
D2FYN9_STAAU/361-577
D2G0I4_STAAU/268-579
D2G1W0_STAAU/360-637
D2G2C1_STAAU/350-660
D2G4X8_STAAU/260-573
D2G621_STAAU/361-577
D2G8Y1_STAAU/268-579
D2G9L9_STAAU/350-660
D2GA61_STAAU/361-577
D2GAR2_STAAU/360-637
D2GDE8_STAAU/346-620
D2GFE3_STAAU/268-579
D2GG94_STAAU/360-637
D2GGQ7_STAAU/350-660
D2GH92_STAAU/361-577
D2GQQ3_STAAU/268-579
D2GRK3_STAAU/360-638
D2GRV4_STAAU/350-660
D2GSE1_STAAU/361-577
D2J5X6_STAAU/319-535
D2J609_STAAU/329-545
D2J6B9_STAAU/319-535
D2J6G0_STAEP/249-465
D2J6N9_9STAP/329-545
D2J7R3_STAAU/375-591
D2J7V9_STAAU/285-501
D2J801_STAAU/361-577
D2J822_STAAU/202-418
D2J8J9_STAEP/202-418
D2J8R9_STAAU/361-577
D2JA01_STAAU/299-515
D2JAG1_STAAU/361-577
D2JBU9_STAAU/40-256
D2JC68_STAEP/361-577
D2JCP6_STAEP/361-577
D2JD73_STAAU/361-577
D2JD85_STAAU/329-545
D2JDD3_STAAU/299-515
D2JE79_STAAU/329-545
D2JG36_STAAU/319-535
D2JKK8_STAAU/361-577
D2JKQ4_STAAU/1-51
D2JL90_STAAU/181-397
D2JLD5_STAAU/202-418
D2K8Q8_KLEOX/42-273
D2KNX7_STAAU/375-591
D2KX49_NEIGO/263-558
D2KX50_NEIGO/263-558
D2KX51_NEIGO/263-558
D2KX54_NEIGO/263-559
D2L115_9DELT/253-554
D2L5M3_9DELT/461-728
D2L7Y7_9DELT/297-551
D2L8M5_9DELT/262-587
D2MI84_9BACT/1-268
D2MM04_9FIRM/347-639
D2MN78_9FIRM/145-435
D2MQB3_9FIRM/334-617
D2MQP2_9FIRM/234-556
D2MRE6_CAMJE/25-245
D2MS07_CAMJE/320-592
D2MS21_CAMJE/275-581
D2MSD7_CAMJE/253-596
D2MWY1_CAMJE/230-573
D2MXA2_CAMJE/275-581
D2MXC8_CAMJE/320-592
D2N382_STAA5/345-658
D2N6F4_STAA5/268-579
D2N776_STAA5/360-638
D2N7P3_STAA5/350-660
D2N8Q9_STAA5/361-577
D2NBH7_ECOS5/435-681
D2NBP2_ECOS5/260-555
D2NBW0_ECOS5/472-744
D2NF08_ECOS5/271-609
D2NL79_ECOS5/301-547
D2NQ71_ROTMD/190-511
D2NR75_ROTMD/368-663
D2NU63_ROTMD/302-606
D2NV75_LISM1/351-635
D2NW10_LISM1/255-570
D2NWY2_LISM1/355-627
D2NXU3_LISM1/365-674
D2P264_LISM1/348-686
D2P500_LISM2/348-686
D2P6G2_LISM2/351-635
D2P7D5_LISM2/255-570
D2P8A7_LISM2/355-627
D2P9B2_LISM2/365-674
D2PQK3_KRIFD/155-478
D2PTR5_KRIFD/304-667
D2PUP9_KRIFD/359-670
D2PV09_KRIFD/359-667
D2Q0F3_KRIFD/291-596
D2Q2I5_KRIFD/360-632
D2Q3Y3_KRIFD/366-651
D2Q5C7_BIFDB/277-578
D2Q622_BIFDB/366-686
D2Q6Y9_BIFDB/157-483
D2Q7V4_BIFDB/369-628
D2QD45_SPILD/312-598
D2QLD8_SPILD/492-775
D2QLX4_SPILD/979-1315
D2QMF0_SPILD/252-582
D2QMG8_SPILD/444-729
D2QPQ7_SPILD/268-584
D2R9S4_GARV4/372-689
D2RBX3_GARV4/291-591
D2RCD1_GARV4/397-655
D2RCM6_GARV4/157-483
D2RKW9_ACIFV/341-606
D2RM77_ACIFV/261-580
D2RNA2_ACIFV/291-599
D2S5N0_GEOOG/356-655
D2S676_GEOOG/350-649
D2S6R1_GEOOG/350-652
D2S818_GEOOG/307-604
D2S852_GEOOG/333-632
D2SA58_GEOOG/278-582
D2SDX2_GEOOG/353-627
D2SGG6_GEOOG/155-472
D2T3R5_ERWP6/272-610
D2T4X7_ERWP6/262-557
D2T595_ERWP6/472-746
D2T665_ERWP6/258-554
D2T9A9_ERWP6/427-628
D2TGE1_CITRI/257-552
D2TI37_CITRI/471-742
D2TLP2_CITRI/435-620
D2TM39_CITRI/253-548
D2TNF9_CITRI/271-609
D2U1S0_9ENTR/254-550
D2U383_9ENTR/441-658
D2U3B1_9ENTR/23-271
D2U404_9ENTR/474-739
D2U477_9ENTR/281-616
D2U992_XANAP/422-608
D2U992_XANAP/627-754
D2UC58_XANAP/268-606
D2UEY5_XANAP/442-716
D2UFY5_XANAP/251-547
D2ULE3_STAAU/270-581
D2UM73_STAAU/360-638
D2UMH8_STAAU/350-660
D2UNR2_STAAU/361-577
D2URD0_STAAU/268-579
D2USH2_STAAU/350-660
D2UT06_STAAU/361-577
D2UVW5_STAAU/345-658
D2XKK9_ACIBA/25-270
D2XP12_STAAU/345-658
D2XTB0_ACIBA/1-152
D2Y3X4_STAHA/345-478
D2Y3X5_9STAP/345-478
D2Y3X6_STASC/345-478
D2Y3X7_9STAP/345-478
D2Y3X8_9STAP/345-478
D2Y3X9_9STAP/345-478
D2Y3Y0_9STAP/345-478
D2Y3Y1_9STAP/345-478
D2Y3Y2_9STAP/345-478
D2Y3Y3_9STAP/345-478
D2Y3Y4_STAHO/345-478
D2Y3Y5_STACP/345-478
D2Y3Y6_STAAU/345-478
D2Y3Y7_STAAU/345-478
D2Y3Y8_STAAU/345-478
D2Y3Y9_STAAU/345-478
D2YCV0_VIBMI/267-563
D2YDL6_VIBMI/272-616
D2YED5_VIBMI/405-706
D2YIL1_VIBMI/439-706
D2YLE0_VIBMI/443-744
D2YMG6_VIBMI/222-518
D2YQK9_VIBMI/272-616
D2YTN7_VIBMI/439-706
D2Z371_9BACT/327-601
D2Z3A3_9BACT/222-530
D2Z6U8_9BACT/299-563
D2Z8Z0_9BACT/265-572
D2Z9D3_9ENTR/477-747
D2Z9K1_9ENTR/260-555
D2ZDJ2_9ENTR/247-542
D2ZFE4_9ENTR/301-560
D2ZGQ5_9ENTR/271-609
D2ZIQ3_9ENTR/427-670
D2ZTT7_NEIMU/284-629
D2ZXX2_NEIMU/278-573
D2ZYQ3_NEIMU/422-702
D3A1P8_NEISU/263-558
D3A5J6_NEISU/282-627
D3A7V7_NEISU/422-702
D3ADA9_9CLOT/441-729
D3AJV6_9CLOT/373-591
D3AJV8_9CLOT/1-297
D3AL13_9CLOT/353-669
D3AP86_9CLOT/276-638
D3AP87_9CLOT/250-569
D3APQ1_9CLOT/422-480
D3APQ3_9CLOT/1-186
D3AT52_9CLOT/168-477
D3CST2_9ACTO/421-712
D3CW21_9ACTO/83-165
D3CXX3_9ACTO/329-625
D3CY26_9ACTO/169-494
D3CZW4_9ACTO/419-727
D3D036_9ACTO/340-606
D3D4V9_9ACTO/277-658
D3D811_9ACTO/154-476
D3DDY3_9ACTO/432-726
D3DFH7_HYDTT/396-666
D3DFJ9_HYDTT/253-578
D3DIQ7_HYDTT/249-554
D3E566_GEOS4/266-573
D3E567_GEOS4/247-556
D3E5Q2_GEOS4/390-673
D3E7X1_GEOS4/323-660
D3E837_GEOS4/326-598
D3E8Q5_GEOS4/355-633
D3E923_GEOS4/322-656
D3EHL0_GEOS4/322-656
D3EIP9_GEOS4/23-262
D3ELN2_GEOS4/268-584
D3ENC2_UCYNA/350-621
D3EP03_UCYNA/292-602
D3EP39_UCYNA/250-559
D3ER80_STAA4/345-658
D3ER81_STAA4/363-580
D3EVS7_STAA4/268-579
D3EWJ4_STAA4/360-638
D3EWU8_STAA4/350-660
D3EYP8_CONWI/152-474
D3EZ45_CONWI/340-618
D3F0A0_CONWI/371-663
D3F252_CONWI/266-550
D3F2C6_CONWI/238-542
D3F3S4_CONWI/342-625
D3F9L8_CONWI/300-649
D3FCR3_CONWI/286-582
D3FFE2_CONWI/329-600
D3FK48_CAMJI/275-581
D3FKH0_CAMJI/253-596
D3FKX1_CAMJI/320-592
D3FLR1_CAMJI/23-247
D3FPS4_BACPE/343-621
D3FTE2_BACPE/246-557
D3FTE3_BACPE/256-568
D3FTT1_BACPE/344-632
D3FV60_BACPE/347-618
D3FVT6_BACPE/319-592
D3FX68_BACPE/405-672
D3FYI0_BACPE/337-663
D3G0M4_BACPE/350-639
D3GR96_ECO44/472-744
D3GX98_ECO44/271-609
D3GZL4_ECO44/427-673
D3H3M9_ECO44/301-548
D3H465_ECO44/260-555
D3H6M7_STRM6/369-649
D3H7M0_STRM6/348-676
D3HAU7_STRM6/329-619
D3HAV6_STRM6/289-610
D3HBZ6_STRG3/398-645
D3HC27_STRG3/414-693
D3HHF4_STRG3/290-619
D3HHM1_STRG3/346-646
D3HI37_STRG3/373-705
D3HQN2_LEGLN/244-540
D3HQP7_LEGLN/428-714
D3HRM9_LEGLN/362-624
D3HRN0_LEGLN/26-256
D3HSE4_LEGLN/268-609
D3HST9_LEGLN/300-561
D3HXI6_9BACT/264-583
D3HXT8_9BACT/261-581
D3HY85_9BACT/398-683
D3I0F4_9BACT/450-706
D3I2A3_9BACT/266-585
D3I428_9BACT/450-714
D3I4T6_9BACT/71-374
D3I6A2_9BACT/261-584
D3I7U4_9BACT/412-695
D3IAN6_9BACT/447-722
D3IC01_9BACT/264-583
D3ICG1_9BACT/261-586
D3IE23_9BACT/450-727
D3IHM6_9BACT/395-676
D3IHX0_9BACT/450-705
D3ILD8_9BACT/261-586
D3ILX6_9BACT/264-585
D3JN96_STAAU/345-658
D3JTG0_ACISD/207-542
D3JXP9_9GAMM/40-272
D3KJK6_LISMO/268-583
D3KK67_LISMO/365-674
D3KME0_LISMO/355-630
D3KQ02_LISMO/348-686
D3KQD9_LISMO/351-635
D3L1S6_9BACT/200-508
D3L2E0_9BACT/324-592
D3L474_9BACT/263-569
D3L947_OENOE/335-602
D3L9Q4_OENOE/478-741
D3L9W2_OENOE/272-578
D3LA63_OENOE/355-687
D3LDK3_ENTFC/365-712
D3LE54_ENTFC/288-601
D3LG07_ENTFC/394-676
D3LHJ7_ENTFC/361-638
D3LJU0_ENTFC/360-653
D3LKZ4_MICLU/364-662
D3LLR5_MICLU/249-554
D3LRK8_MICLU/158-477
D3LS75_MICLU/156-476
D3LV63_9FIRM/262-571
D3LWF3_9FIRM/335-605
D3LWS6_9FIRM/268-588
D3LXP5_9ACTO/455-761
D3LYG6_9ACTO/449-731
D3LZW7_9ACTO/293-674
D3M085_9ACTO/155-477
D3M4K9_9ACTO/396-721
D3M7D2_9ACTO/321-587
D3M9G6_9ACTO/551-823
D3MBC7_PROAC/271-574
D3MDE1_PROAC/363-626
D3MEQ7_PROAC/367-657
D3MH03_PROAC/155-472
D3MIV5_PROAC/363-626
D3MJ15_PROAC/155-472
D3MMX7_PROAC/367-657
D3MNF0_PROAC/314-617
D3MQS7_9FIRM/494-797
D3MUD2_9FIRM/426-855
D3NRZ2_AZOS1/469-763
D3NTL1_AZOS1/290-556
D3NWD5_AZOS1/263-564
D3NWM6_AZOS1/266-603
D3NY19_AZOS1/457-721
D3PBG9_DEFDS/278-544
D3PBU9_DEFDS/230-535
D3PC19_DEFDS/418-680
D3PDF7_DEFDS/258-594
D3PR42_MEIRD/251-573
D3PSH0_MEIRD/349-623
D3PTH2_MEIRD/145-446
D3PY14_STANL/371-669
D3Q017_STANL/470-790
D3Q5M8_STANL/157-487
D3Q6R4_STANL/370-699
D3Q771_STANL/349-654
D3Q797_STANL/396-624
D3QA54_STANL/348-673
D3QCK1_STALH/350-672
D3QCU3_STALH/360-636
D3QDE8_STALH/361-577
D3QDL0_STALH/232-543
D3QLS7_ECOCB/271-609
D3QN10_ECOCB/301-548
D3QTL2_ECOCB/435-681
D3QVH0_ECOCB/260-555
D3QWF1_ECOCB/472-744
D3QZN1_CLOB3/395-686
D3R0G8_CLOB3/456-742
D3R173_CLOB3/155-460
D3R3B8_BIFAB/366-626
D3R658_BIFAB/276-576
D3R6L3_BIFAB/371-693
D3R7L9_BIFAB/160-486
D3R8A7_KLEVT/271-609
D3R9K1_KLEVT/253-548
D3RBE4_KLEVT/472-742
D3RBM1_KLEVT/260-555
D3RE48_KLEVT/427-615
D3REI2_KLEVT/272-612
D3RKB8_KLEVT/301-545
D3RPG8_ALLVD/305-576
D3RPI9_ALLVD/208-517
D3RQT3_ALLVD/266-605
D3RS90_ALLVD/437-709
D3RVB5_ALLVD/442-735
D3RVH0_ALLVD/263-565
D3S9V0_THISK/435-708
D3SBW5_THISK/267-609
D3SD44_THISK/418-719
D3SD98_THISK/245-543
D3SL52_THEAH/244-540
D3SM79_THEAH/394-664
D3SMM2_THEAH/252-577
D3T3E2_THEIA/246-552
D3T3Z1_THEIA/241-542
D3T459_THEIA/162-468
D3T6H9_THEIA/366-636
D3T833_THEIA/355-744
D3T8N7_THEIA/227-530
D3UIS7_HELM1/251-585
D3UIU7_HELM1/320-588
D3UJ25_HELM1/267-574
D3UJM0_STRPN/198-518
D3UN25_LISSS/348-686
D3UPJ4_LISSS/351-635
D3UPY7_LISSS/268-583
D3UQL7_LISSS/355-628
D3US63_LISSS/365-674
D3UU81_CHLTS/265-613
D3UVF1_CHLTS/350-392
D3UVF1_CHLTS/817-1069
D3UY38_XENBS/420-613
D3V3V4_XENBS/254-589
D3V4M1_XENBS/259-558
D3V553_XENBS/474-741
D3V8I0_XENBS/299-560
D3V8S4_XENNA/259-560
D3VAG1_XENNA/278-613
D3VG66_XENNA/420-606
D3VL04_XENNA/479-746
D3VLN5_XENNA/299-560
D3X7I9_STAST/361-577
D3X7T2_STAAU/345-658
D3YLK0_LACRE/371-646
D4AH21_9STAP/336-562
D4AH22_9STAP/345-660
D4B658_9ENTR/267-607
D4B6B9_9ENTR/253-548
D4B6Q5_9ENTR/301-548
D4BCH5_9ENTR/271-609
D4BF76_9ENTR/260-555
D4BFE6_9ENTR/478-750
D4BI21_9ENTR/435-678
D4BLL1_BIFBR/157-483
D4BLX4_BIFBR/316-575
D4BMT5_BIFBR/372-691
D4BRR7_BIFBR/280-574
D4BW02_PRORE/272-607
D4BZ05_PRORE/484-750
D4C0F5_PRORE/259-555
D4C254_PRORE/403-590
D4C4U7_PRORE/299-560
D4C7B5_9CLOT/536-808
D4C9J0_9CLOT/92-325
D4CA97_9CLOT/441-727
D4CAE6_9CLOT/246-555
D4CEW6_9CLOT/614-924
D4CG56_9CLOT/273-604
D4CG57_9CLOT/221-573
D4CIM6_9FIRM/377-649
D4CKW8_9FIRM/159-473
D4CLJ4_9FIRM/614-930
D4CLP0_9FIRM/297-664
D4CMY8_9FIRM/449-742
D4CT95_9FUSO/335-606
D4CVC5_9FUSO/303-557
D4CWA2_9FUSO/293-597
D4CYN5_9FUSO/269-593
D4DNS4_NEIEG/276-620
D4DTC1_NEIEG/348-643
D4DTJ3_NEIEG/426-706
D4DX69_SEROD/1-134
D4DX70_SEROD/259-406
D4DYN1_SEROD/427-614
D4E1W8_SEROD/479-745
D4E673_SEROD/272-612
D4E674_SEROD/222-518
D4E9R6_SEROD/272-607
D4EC02_AGGAC/429-696
D4EE12_AGGAC/414-600
D4EEB3_AGGAC/279-618
D4EF34_AGGAC/281-573
D4EH14_AGGAC/309-569
D4EIY8_ENTFA/403-744
D4EJJ3_ENTFA/366-673
D4EK23_ENTFA/356-650
D4EKW5_ENTFA/295-608
D4ENN4_ENTFA/413-699
D4EPP9_ENTFA/364-636
D4ES40_ENTFA/403-744
D4ESC3_ENTFA/295-608
D4EUF0_ENTFA/356-650
D4EUX6_ENTFA/413-699
D4EV26_ENTFA/366-673
D4EZ33_ENTFA/364-636
D4F250_EDWTA/257-552
D4F2B9_EDWTA/479-744
D4F413_EDWTA/254-550
D4F4W0_EDWTA/272-611
D4F8M5_EDWTA/272-607
D4FA82_EDWTA/428-614
D4FD20_9LACO/341-619
D4FEB5_9LACO/348-630
D4FGF9_9LACO/281-591
D4FGU1_9LACO/353-697
D4FIN9_STAEP/358-635
D4FJ32_STAEP/350-664
D4FJS4_STAEP/268-579
D4FLP8_STAEP/345-658
D4FMA7_STAEP/329-545
D4FPZ6_STROR/290-610
D4FQF8_STROR/369-647
D4FQU0_STROR/431-691
D4FR62_STROR/330-624
D4FU98_STROR/343-671
D4FVX7_BACNA/372-694
D4FWB1_BACNA/268-577
D4FWB2_BACNA/246-557
D4FXZ8_BACNA/352-641
D4FYU0_BACNA/352-682
D4FZD0_BACNA/263-574
D4G0P2_BACNA/348-611
D4G2T0_BACNA/327-605
D4G4J1_BACNA/50-288
D4G590_BACNA/352-666
D4G755_BACNA/322-595
D4G7P7_RIEPU/277-616
D4G8R7_RIEPU/278-574
D4GAT0_TREPC/265-591
D4GBC2_TREPC/411-704
D4GBH4_TREPC/217-533
D4GD16_PANAM/427-649
D4GIQ0_PANAM/226-522
D4GJS0_PANAM/260-555
D4GK62_PANAM/301-562
D4GKB2_PANAM/471-745
D4GM21_PANAM/272-610
D4GMX2_PANAM/267-607
D4H1B6_DENA2/308-572
D4H2U6_DENA2/237-542
D4H5K1_DENA2/427-680
D4H7P0_DENA2/259-596
D4H940_PROAS/155-472
D4HB05_PROAS/367-657
D4HCS6_PROAS/271-574
D4HF76_PROAS/363-626
D4HRJ8_BACSU/23-261
D4HWF6_ERWAC/258-554
D4HYU3_ERWAC/272-610
D4HZN9_ERWAC/472-746
D4I000_ERWAC/262-557
D4I329_ERWAC/427-633
D4I6R6_ERWAE/472-746
D4I8L8_ERWAE/272-610
D4IA78_ERWAE/258-554
D4IDU9_ERWAE/427-633
D4IFY7_ERWAE/262-557
D4IIJ5_9BACT/293-563
D4IM07_9BACT/309-626
D4INE9_9BACT/253-578
D4INR7_9BACT/474-734
D4IZD4_BUTFI/176-448
D4J2E0_BUTFI/20-356
D4J380_BUTFI/161-472
D4J3I0_BUTFI/470-786
D4J3Z3_9FIRM/439-719
D4J961_9FIRM/424-698
D4J9F7_9FIRM/242-557
D4J9F8_9FIRM/267-596
D4JFX1_9FIRM/366-673
D4JI87_9FIRM/379-649
D4JKL5_9FIRM/444-719
D4JLK7_9FIRM/188-497
D4JP35_9FIRM/243-550
D4JS22_9FIRM/258-597
D4JW05_9FIRM/422-673
D4JYH0_9FIRM/359-675
D4K2Y4_9FIRM/262-593
D4K3P4_9FIRM/217-524
D4KA92_9FIRM/321-684
D4KAR6_9FIRM/263-593
D4KBU3_9FIRM/518-734
D4KBY8_9FIRM/358-675
D4KCI6_9FIRM/218-526
D4KFF9_9FIRM/333-604
D4KFP1_9FIRM/22-291
D4KH67_9FIRM/1-191
D4KH68_9FIRM/225-326
D4KKT2_9FIRM/375-644
D4KR81_9FIRM/181-491
D4KRQ3_9FIRM/249-567
D4KRQ4_9FIRM/278-605
D4KSQ8_9FIRM/444-722
D4KWQ8_9FIRM/278-605
D4KWQ9_9FIRM/258-576
D4KX80_9FIRM/181-491
D4KXX1_9FIRM/444-722
D4L3Y5_9FIRM/363-632
D4L4R1_9FIRM/359-663
D4L5U2_9FIRM/357-669
D4LAS1_9FIRM/461-740
D4LB33_9FIRM/346-656
D4LCC4_9FIRM/219-526
D4LCL7_9FIRM/135-449
D4LHE3_9FIRM/162-480
D4LK75_9FIRM/2-161
D4LK77_9FIRM/132-462
D4LV18_9FIRM/36-296
D4LV46_9FIRM/445-729
D4LXP7_9FIRM/376-694
D4LXQ0_9FIRM/375-592
D4M4V9_9FIRM/277-604
D4M5Q9_9FIRM/128-438
D4MCV5_9ENTE/366-592
D4MDH2_9ENTE/363-703
D4MDS5_9ENTE/295-608
D4MEJ2_9ENTE/364-636
D4MH64_9ENTE/356-650
D4MJE1_9FIRM/422-671
D4MKF3_9FIRM/258-597
D4MTB4_9FIRM/246-555
D4MTI4_9FIRM/3-160
D4MTS2_9FIRM/385-659
D4MUQ7_9FIRM/329-645
D4MZF4_9FIRM/240-559
D4MZJ2_9FIRM/182-489
D4N1A0_9FIRM/441-728
D4PK80_LISMO/348-686
D4PM91_LISMO/355-627
D4PNE5_LISMO/351-635
D4PNS8_LISMO/365-674
D4PQ35_LISMO/268-583
D4PTU0_LISMO/348-686
D4PUU0_LISMO/351-635
D4PV97_LISMO/268-583
D4PVU3_LISMO/355-627
D4PYF7_LISMO/365-674
D4Q2A4_LISMO/355-627
D4Q2W5_LISMO/351-635
D4Q523_LISMO/348-686
D4Q5F6_LISMO/365-674
D4Q7H0_LISMO/268-583
D4QHQ2_ENTFC/360-653
D4QIT4_ENTFC/364-672
D4QJ44_ENTFC/365-712
D4QJA6_ENTFC/361-638
D4QKP2_ENTFC/479-764
D4QL31_ENTFC/288-601
D4QSU1_ENTFC/361-638
D4QT36_ENTFC/288-601
D4QU55_ENTFC/391-674
D4QVS0_ENTFC/365-712
D4QWR9_ENTFC/360-653
D4QX44_ENTFC/364-673
D4QXT2_ENTFC/141-434
D4QY09_ENTFC/391-673
D4QYU9_ENTFC/364-673
D4QZA9_ENTFC/361-638
D4R0Y6_ENTFC/288-601
D4R334_ENTFC/365-712
D4R6Q0_ENTFC/361-638
D4R7R2_ENTFC/288-601
D4R8K7_ENTFC/365-712
D4R962_ENTFC/364-672
D4RBY3_ENTFC/391-674
D4RCP3_ENTFC/360-653
D4REU0_ENTFC/361-638
D4RFW5_ENTFC/391-673
D4RG20_ENTFC/360-653
D4RIT1_ENTFC/288-601
D4RJ53_ENTFC/365-712
D4RLA5_ENTFC/364-673
D4RMR9_ENTFC/361-638
D4RPS5_ENTFC/365-710
D4RQ39_ENTFC/465-746
D4RQB3_ENTFC/288-601
D4RRX1_ENTFC/360-653
D4RSA6_ENTFC/364-674
D4RWN9_9FIRM/161-469
D4RWY0_9FIRM/242-550
D4RWY1_9FIRM/264-589
D4RXI9_9FIRM/369-638
D4S042_9FIRM/599-921
D4S1N0_9FIRM/445-708
D4S6P9_9FIRM/155-462
D4S7H4_9FIRM/285-595
D4S7Y1_9FIRM/261-581
D4S8M3_9FIRM/346-615
D4SIB3_ENTFC/364-672
D4SJE7_ENTFC/288-601
D4SK68_ENTFC/360-653
D4SMC3_ENTFC/365-712
D4SMN1_ENTFC/391-673
D4SPX2_ENTFC/361-638
D4SQR2_9XANT/332-586
D4SXT5_9XANT/439-709
D4SYK2_9XANT/422-610
D4SYK2_9XANT/640-752
D4T008_9XANT/266-604
D4T0B5_9XANT/250-546
D4T1L7_9XANT/250-546
D4T603_9XANT/332-586
D4T972_9XANT/266-604
D4T9K3_9XANT/439-709
D4TAI3_9XANT/422-610
D4TAI3_9XANT/640-752
D4TEJ1_9NOST/473-750
D4TJB6_9NOST/273-589
D4TK74_9NOST/376-639
D4TKA1_9NOST/347-617
D4TL00_9NOST/296-607
D4TM62_9NOST/368-631
D4TNP0_9NOST/439-716
D4TPC0_9NOST/296-607
D4TRP6_9NOST/347-617
D4TUV3_9NOST/270-586
D4TZ63_9ACTO/369-647
D4TZR0_9ACTO/383-641
D4U0N6_9ACTO/253-555
D4U1V0_9ACTO/156-479
D4U349_STAAU/268-579
D4U3T8_STAAU/360-638
D4U4A7_STAAU/350-660
D4UA87_STAAU/361-577
D4UAF8_STAAU/346-659
D4UFU4_STAAU/350-660
D4UH34_STAAU/268-579
D4UHB4_STAAU/360-638
D4UIF8_STAAU/361-577
D4UIP6_STAAU/346-659
D4UIP7_STAAU/363-580
D4UWT5_ENTFA/404-648
D4UX65_ENTFA/363-704
D4UZR7_ENTFA/364-636
D4V031_ENTFA/295-608
D4V0V8_ENTFA/366-673
D4V1A8_ENTFA/356-650
D4V7E9_BACVU/443-700
D4V8E3_BACVU/261-586
D4VBQ0_BACVU/271-586
D4VGC4_9BACE/55-352
D4VI36_9BACE/451-720
D4VMT9_9BACE/263-590
D4VNC0_9BACE/286-417
D4VP01_9BACE/265-578
D4VTY6_ENTFC/364-673
D4VUQ4_ENTFC/288-601
D4VX84_ENTFC/479-761
D4VYE2_ENTFC/365-712
D4VYR0_ENTFC/360-653
D4VZD4_ENTFC/361-638
D4W2B3_9FIRM/318-597
D4W2V3_9FIRM/343-656
D4W6Q7_9FIRM/263-567
D4W6Q8_9FIRM/245-555
D4W7S1_9FIRM/337-624
D4W8V0_9FIRM/348-688
D4WBY3_BACOV/303-433
D4WCU2_BACOV/451-728
D4WEQ9_BACOV/265-578
D4WHK3_BACOV/263-590
D4WV23_BACOV/263-590
D4WWJ5_BACOV/451-720
D4WXW5_BACOV/265-578
D4WZN9_BACOV/286-417
D4X2J4_BACOV/55-352
D4X4M9_9BURK/269-608
D4X556_9BURK/356-637
D4X7J3_9BURK/253-549
D4XB39_9BURK/453-729
D4XCH9_9BURK/45-270
D4XFB9_9BURK/327-590
D4XNZ8_ACIHA/267-603
D4XPS8_ACIHA/418-690
D4XU91_ACIHA/421-638
D4XU91_ACIHA/619-752
D4XU97_ACIHA/288-587
D4XUI1_ACIHA/42-270
D4Y2B0_BACTR/348-628
D4Y337_BACTR/347-678
D4Y3G7_BACTR/262-579
D4Y452_BACTR/406-686
D4Y571_BACTR/265-574
D4Y572_BACTR/245-556
D4Y793_BACTR/327-605
D4YF42_9LACT/371-702
D4YG83_9LACT/349-632
D4YGC7_9LACT/420-689
D4YGP1_9LACT/359-631
D4YIS8_9LACT/272-579
D4YJN3_9MICO/388-541
D4YKI6_9MICO/260-567
D4YKW5_9MICO/339-597
D4YMP1_9MICO/369-676
D4YQN7_9MICO/159-484
D4YR79_9LACO/352-636
D4YRY0_9LACO/282-592
D4YSE6_9LACO/349-693
D4YSL1_9LACO/349-628
D4YWZ0_SPHJU/324-587
D4YZ20_SPHJU/458-750
D4Z1Z8_SPHJU/271-601
D4Z3D3_SPHJU/340-600
D4Z4V1_SPHJU/230-533
D4ZBI2_SHEVD/273-606
D4ZC41_SHEVD/443-715
D4ZDS3_SHEVD/444-636
D4ZDU9_SHEVD/257-553
D4ZT97_SPIPL/316-592
D4ZV32_SPIPL/354-624
D4ZYU5_SPIPL/479-755
D4ZZ28_SPIPL/236-548
D5A0N0_SPIPL/277-589
D5A2E9_SPIPL/276-590
D5A2M7_SPIPL/378-636
D5AFG4_STRGZ/397-681
D5AG66_STRGZ/333-629
D5AIJ4_STRGZ/350-682
D5AJL0_STRGZ/234-541
D5AK92_STRGZ/371-642
D5ALP9_RHOCB/261-569
D5APJ3_RHOCB/273-601
D5ASM1_RHOCB/398-670
D5AST3_RHOCB/303-515
D5AVB0_RHOCB/455-746
D5AXG2_RICPP/261-586
D5AXG4_RICPP/237-530
D5AY84_RICPP/419-714
D5AYK6_YERPZ/427-620
D5AZ15_YERPZ/272-607
D5B0F8_YERPZ/1-228
D5B0V5_YERPZ/259-554
D5B2Y3_YERPZ/475-742
D5BBM1_ZUNPS/426-703
D5BEC0_ZUNPS/414-692
D5BFR9_ZUNPS/247-584
D5BGA8_ZUNPS/52-288
D5BLJ3_ZUNPS/233-541
D5BPT1_PUNMI/231-535
D5BRQ3_PUNMI/308-642
D5BSM7_PUNMI/481-774
D5BW20_NITHN/245-542
D5BWA5_NITHN/267-608
D5C3J7_NITHN/430-731
D5C5W0_ENTCC/249-544
D5C7M4_ENTCC/301-560
D5CEF3_ENTCC/427-614
D5CH66_ENTCC/260-555
D5CHD8_ENTCC/471-741
D5CHK1_ENTCC/271-609
D5CP29_SIDLE/252-548
D5CR29_SIDLE/308-547
D5CR79_SIDLE/430-703
D5CTP3_SIDLE/424-704
D5CU46_SIDLE/271-609
D5CV16_ECOKI/260-555
D5CV82_ECOKI/472-744
D5CX83_ECOKI/271-609
D5CXL9_ECOKI/301-547
D5D2V7_ECOKI/427-673
D5DAU4_BACMD/318-591
D5DAU9_BACMD/357-686
D5DBY3_BACMD/353-641
D5DI02_BACMD/318-594
D5DJT9_BACMD/246-557
D5DJU0_BACMD/270-582
D5DLP4_BACMD/357-668
D5DM94_BACMD/328-606
D5DMJ7_BACMD/362-695
D5DMS8_BACMD/263-580
D5DQX5_BACMQ/246-557
D5DQX6_BACMQ/270-582
D5DSC5_BACMQ/362-695
D5DSZ2_BACMQ/263-580
D5DTN7_BACMQ/357-668
D5DW29_BACMQ/318-594
D5DWK6_BACMQ/328-606
D5DZ11_BACMQ/318-591
D5DZT8_BACMQ/357-687
D5E0H1_BACMQ/353-640
D5ECN5_AMICL/304-567
D5EDV7_AMICL/261-569
D5EEB6_AMICL/341-614
D5EEG4_AMICL/236-545
D5EI38_CORAD/255-570
D5EKS6_CORAD/292-615
D5ETP6_PRER2/263-589
D5EVS8_PRER2/267-586
D5EYF7_PRER2/450-724
D5EYL5_PRER2/410-671
D5GXV4_LACCS/348-630
D5GYP7_LACCS/353-697
D5GYZ6_LACCS/341-619
D5H2N6_LACCS/255-565
D5H6A7_SALRM/249-555
D5H6X8_SALRM/472-733
D5HBW9_SALRM/255-573
D5HG64_9FIRM/169-476
D5HG96_9FIRM/1-73
D5HH02_9FIRM/349-662
D5KXX0_NEIGO/263-558
D5MGL5_9BACT/421-694
D5MHB3_9BACT/325-602
D5MI62_9BACT/259-567
D5MKR4_9BACT/330-604
D5MN65_9BACT/263-592
D5MS76_STAAU/329-546
D5MVR8_BACSU/372-694
D5MYS1_BACSU/348-610
D5MZM3_BACSU/265-574
D5MZM4_BACSU/246-557
D5N0B6_BACSU/327-605
D5N3U7_BACSU/322-595
D5N4E7_BACSU/322-636
D5N545_BACSU/352-643
D5N5I8_BACSU/263-574
D5N602_BACSU/352-682
D5NFV9_9BURK/410-680
D5NGU2_9BURK/443-722
D5NIM7_9BURK/464-741
D5NJP4_9BURK/259-558
D5NLS2_9BURK/259-561
D5NM26_9BURK/283-622
D5NQ89_9BURK/10-143
D5NTY6_CORAM/279-601
D5NUB2_CORAM/319-593
D5NVG9_CORAM/348-623
D5NWB7_CORAM/157-465
D5NWN2_CORAM/313-599
D5P6X6_9MYCO/344-662
D5P8W1_9MYCO/355-643
D5P9S8_9MYCO/424-715
D5P9X1_9MYCO/161-485
D5PJ92_9MYCO/313-582
D5PZZ3_CLODI/20-304
D5Q037_CLODI/379-697
D5Q038_CLODI/374-592
D5Q113_CLODI/449-749
D5Q1Y8_CLODI/244-573
D5Q5D9_CLODI/427-829
D5Q5M3_CLODI/249-551
D5QB26_GLUHA/471-661
D5QB26_GLUHA/697-804
D5QCB3_GLUHA/264-603
D5QGN7_GLUHA/256-576
D5QLA8_METTR/335-597
D5QM74_METTR/370-634
D5QN83_METTR/375-647
D5QRR6_METTR/430-725
D5QVQ3_METTR/240-542
D5RAI9_FUSNN/303-557
D5RCE1_FUSNN/325-629
D5RD59_FUSNN/269-593
D5RFU4_FUSNN/335-606
D5RIR9_9PROT/222-527
D5RIW6_9PROT/261-598
D5RKN8_9PROT/471-761
D5RKR3_9PROT/322-587
D5RMZ4_9PROT/59-184
D5RWG1_CLODI/463-763
D5RWZ3_CLODI/244-573
D5S2Y3_CLODI/249-551
D5S367_CLODI/427-829
D5S3X7_CLODI/374-592
D5S3X8_CLODI/379-697
D5S420_CLODI/20-304
D5S5L5_STRPA/382-662
D5S925_STRPA/347-674
D5S9J9_STRPA/328-625
D5S9L0_STRPA/290-609
D5S9U2_STRPA/436-720
D5SH02_ACIBA/25-270
D5SXQ2_PLAL2/236-538
D5SY82_PLAL2/420-747
D5T0K0_LEUKI/341-613
D5T0S7_LEUKI/374-636
D5T170_LEUKI/276-586
D5T2Q3_LEUKI/345-672
D5TB62_LEGP2/242-538
D5TB72_LEGP2/415-703
D5TCW8_LEGP2/268-609
D5TDL1_LEGP2/364-628
D5TDQ8_LEGP2/289-550
D5TEZ6_BIFAV/157-483
D5TFC5_BIFAV/360-620
D5TI30_BIFAV/276-576
D5TIH6_BIFAV/371-693
D5TJJ1_BACT1/351-636
D5TKR3_BACT1/263-574
D5TKR6_BACT1/241-568
D5TKR7_BACT1/351-687
D5TLV3_BACT1/350-685
D5TLW5_BACT1/216-526
D5TQ57_BACT1/356-693
D5TRE4_BACT1/324-602
D5TSN6_BACT1/317-590
D5TUF6_BACT1/335-613
D5TV35_BACT1/161-446
D5TVI5_BACT1/246-557
D5TVI6_BACT1/242-552
D5TXQ4_BACT1/345-679
D5TYB9_BACT1/349-660
D5TYD8_BACT1/263-575
D5U3W1_BRAM5/220-533
D5U529_BRAM5/426-724
D5U674_BRAM5/276-601
D5U688_BRAM5/331-610
D5U909_BRAM5/378-654
D5UCU9_CELFN/365-658
D5UDT0_CELFN/368-669
D5UE93_CELFN/370-628
D5UFI8_CELFN/155-478
D5ULA0_CELFN/392-716
D5UM28_TSUPD/331-603
D5UMN7_TSUPD/379-670
D5UMS0_TSUPD/301-573
D5UP52_TSUPD/551-838
D5UPD1_TSUPD/164-496
D5USI1_TSUPD/315-631
D5V210_ARCNC/255-583
D5V6K8_ARCNC/339-433
D5V6K8_ARCNC/426-642
D5V6L7_ARCNC/274-605
D5V8Z4_MORCR/337-633
D5VAK8_MORCR/430-634
D5VAK8_MORCR/647-755
D5VB41_MORCR/444-714
D5VE23_CAUST/329-596
D5VEL5_CAUST/363-628
D5VFV6_CAUST/277-617
D5VIY7_CAUST/429-681
D5VJV0_CAUST/419-710
D5VV13_CLOB2/380-877
D5VVN3_CLOB2/357-641
D5VXU7_CLOB2/159-471
D5VYH2_CLOB2/261-579
D5W2T0_CLOB2/237-534
D5W4W5_BURSC/259-558
D5W5L4_BURSC/443-722
D5W873_BURSC/410-681
D5W8M9_BURSC/477-754
D5W9G0_BURSC/283-622
D5WFN5_BURSC/259-564
D5WIR1_BURSC/836-955
D5WPB3_BACT2/270-598
D5WQ82_BACT2/328-625
D5WQF3_BACT2/245-556
D5WQF4_BACT2/249-561
D5WS13_BACT2/366-620
D5WXB0_BACT2/342-612
D5WXK8_BACT2/279-586
D5X2T8_THIK1/452-730
D5X3J8_THIK1/269-610
D5X4H0_THIK1/260-556
D5X6D3_THIK1/444-725
D5X7R7_THEPJ/153-457
D5X7Z2_THEPJ/347-618
D5X820_THEPJ/259-561
D5X9A7_THEPJ/242-551
D5XBF1_THEPJ/272-658
D5XDM2_THEPJ/309-582
D5XNI1_MYCTU/360-647
D5XPB4_MYCTU/151-475
D5XPF1_MYCTU/466-729
D5XUS9_MYCTU/136-454
D5XXK6_MYCTU/325-594
D5Y506_MYCTU/318-636
D5Y6V3_MYCTU/325-594
D5Y9T0_MYCTU/360-647
D5YAK4_MYCTU/160-484
D5YAN9_MYCTU/452-539
D5YAP0_MYCTU/1-140
D5YGZ4_MYCTU/338-656
D5YIH2_MYCTU/325-594
D5YLC9_MYCTU/360-647
D5YM46_MYCTU/160-484
D5YM80_MYCTU/388-679
D5YRX1_MYCTU/338-656
D5YVE8_MYCTU/325-594
D5YXV3_MYCTU/360-647
D5YYM0_MYCTU/160-484
D5YYQ3_MYCTU/413-704
D5Z531_MYCTU/338-625
D5Z749_MYCTU/325-594
D5Z9H0_MYCTU/160-484
D5Z9K2_MYCTU/452-736
D5ZAQ5_MYCTU/360-647
D5ZB53_MYCTU/1-196
D5ZB88_MYCTU/452-743
D5ZG60_MYCTU/172-490
D5ZK57_MYCTU/325-594
D5ZMM6_MYCTU/360-647
D5ZQV2_9ACTO/158-485
D5ZR00_9ACTO/442-645
D5ZWI3_9ACTO/305-579
D5ZWI4_9ACTO/286-563
D5ZXK5_9ACTO/442-708
D5ZXL2_9ACTO/155-480
D6A0D8_9ACTO/369-643
D6A0K5_9ACTO/326-597
D6A3L0_9ACTO/298-658
D6A7V4_9ACTO/361-670
D6A9I9_9ACTO/253-568
D6AB73_STRFL/298-659
D6AB92_STRFL/364-650
D6AG25_STRFL/386-655
D6AJI2_STRFL/350-621
D6AKF6_STRFL/279-555
D6ALY0_STRFL/158-489
D6ANK2_STRFL/155-480
D6AQ41_STRFL/154-478
D6ARG0_STRFL/249-564
D6ARS9_STRFL/156-478
D6ASP3_STRFL/439-642
D6AWU5_9ACTO/331-645
D6AX40_9ACTO/363-649
D6B0C6_9ACTO/298-657
D6B1V2_9ACTO/289-564
D6B1V3_9ACTO/283-558
D6B2F2_9ACTO/374-639
D6B4H6_9ACTO/324-596
D6B6R7_9ACTO/155-480
D6BAX4_9ACTO/156-479
D6BBT4_9ACTO/339-625
D6BDU0_9FUSO/335-606
D6BFG5_9FUSO/124-428
D6BGY3_9FUSO/269-593
D6BID0_9FUSO/28-282
D6CKH2_THIS3/452-730
D6CKT5_THIS3/444-725
D6CQP6_THIS3/269-610
D6CRA6_THIS3/260-556
D6CY66_9BACE/55-344
D6D052_9BACE/265-578
D6D3S8_9BACE/302-433
D6D5V0_9BACE/451-720
D6D6K9_9BACE/263-590
D6D9R6_BIFLO/369-689
D6DAV0_BIFLO/157-483
D6DDR1_CLOSC/273-604
D6DHQ3_CLOSC/492-567
D6DII9_CLOSC/246-555
D6DIN3_CLOSC/441-727
D6DKZ8_CLOSC/89-322
D6DND6_ENTCL/301-560
D6DTE8_ENTCL/260-555
D6DTK5_ENTCL/471-741
D6DV83_ENTCL/271-609
D6E2A8_9FIRM/444-719
D6E310_9FIRM/379-649
D6E470_9FIRM/391-592
D6E475_9FIRM/373-688
D6E4K8_9FIRM/188-497
D6E621_9FIRM/243-550
D6E6C3_9ACTN/346-615
D6E6C5_9ACTN/345-607
D6E8J1_9ACTN/609-927
D6ECZ0_STRLI/298-659
D6EJ13_STRLI/256-571
D6ELA1_STRLI/159-490
D6ELE5_STRLI/154-479
D6EM96_STRLI/435-642
D6EN69_STRLI/157-483
D6ENF3_STRLI/52-321
D6EQF8_STRLI/361-671
D6ETG7_STRLI/290-564
D6ETG8_STRLI/261-538
D6EUI7_STRLI/155-480
D6EWH0_STRLI/319-591
D6EXJ5_STRLI/373-646
D6FI59_MYCTU/338-656
D6FK98_MYCTU/325-594
D6FP55_MYCTU/325-594
D6FTU5_MYCTU/360-647
D6FVC6_MYCTU/160-484
D6FVG0_MYCTU/452-743
D6FWI4_MYCTU/338-656
D6GBC5_9ENTR/254-549
D6GCX5_9ENTR/272-612
D6GEK2_9ENTR/301-545
D6GGC8_9ENTR/271-609
D6GK83_9ENTR/427-615
D6GMC0_9ENTR/472-742
D6GMJ9_9ENTR/260-555
D6GRU7_FILAD/262-592
D6GSJ7_FILAD/427-853
D6GTS5_FILAD/389-677
D6GZF1_STAAU/268-579
D6GZV6_STAAU/360-637
D6H0C1_STAAU/350-660
D6H4V4_STAAU/361-577
D6H627_NEIGO/263-559
D6HA70_NEIGO/430-710
D6HG25_STAAU/268-579
D6HGV2_STAAU/360-637
D6HHB4_STAAU/350-660
D6HJ18_STAAU/361-577
D6HJ87_9FIRM/310-582
D6HMC7_9FIRM/368-691
D6HMP3_9FIRM/366-651
D6HQN3_9FIRM/244-555
D6HQN4_9FIRM/271-620
D6HTK7_ECOLX/271-609
D6HZT1_ECOLX/301-549
D6I274_ECOLX/427-673
D6I4X8_ECOLX/260-555
D6I542_ECOLX/472-744
D6I6M3_ECOLX/271-609
D6IAF1_ECOLX/301-543
D6IES8_ECOLX/427-673
D6II45_ECOLX/260-555
D6IIC2_ECOLX/472-744
D6IJZ1_ECOLX/260-555
D6IK55_ECOLX/472-744
D6IN37_ECOLX/271-609
D6ISP0_ECOLX/301-548
D6IVD6_ECOLX/427-673
D6IZH5_STAAU/268-579
D6J0B5_STAAU/360-637
D6J0X4_STAAU/350-660
D6J4Y5_STAAU/361-577
D6J611_ECOLX/472-744
D6J7W1_ECOLX/271-609
D6JCZ2_ECOLX/301-549
D6JFX1_ECOLX/420-666
D6JID6_NEIGO/423-703
D6JKE2_NEIGO/263-558
D6JQ20_ACIG3/43-268
D6JRN9_ACIG3/267-602
D6JU90_ACIG3/418-690
D6JWW8_ACIG3/288-587
D6JWX4_ACIG3/421-646
D6JWX4_ACIG3/634-747
D6JZC6_9ACTO/450-717
D6JZN8_9ACTO/333-608
D6K0M9_9ACTO/155-480
D6K0Q2_9ACTO/298-659
D6K1S0_9ACTO/319-592
D6K387_9ACTO/262-537
D6K388_9ACTO/278-552
D6K6Z2_9ACTO/429-637
D6K7U4_9ACTO/160-487
D6K934_9ACTO/352-662
D6KB66_9ACTO/268-583
D6KI58_9FIRM/344-603
D6KIK9_9FIRM/274-594
D6KK15_9FIRM/254-564
D6KNB3_9FIRM/344-603
D6KNR4_9FIRM/274-594
D6KQI1_9FIRM/254-564
D6KSH1_SCAIO/158-484
D6KV34_SCAIO/280-580
D6KV90_SCAIO/369-669
D6KVQ6_SCAIO/375-635
D6KY08_9NEIS/423-696
D6KYY7_9NEIS/270-613
D6KZ45_9NEIS/247-541
D6L3R0_PARDN/158-484
D6L4J6_PARDN/369-675
D6L633_PARDN/276-580
D6LAS5_9FUSO/269-593
D6LB00_9FUSO/325-629
D6LCF3_9FUSO/303-557
D6LCJ2_9FUSO/335-606
D6LFL4_9FUSO/325-629
D6LFR7_9FUSO/269-593
D6LGI7_9FUSO/303-555
D6LH69_9FUSO/335-606
D6LL55_9RHIZ/378-630
D6LNK8_9RHIZ/260-563
D6LNW6_9RHIZ/377-634
D6LP19_9RHIZ/441-734
D6LWZ8_STAAU/268-579
D6LYB1_STAAU/350-660
D6LYV0_STAAU/361-577
D6M1Q6_STAAU/345-658
D6M1Q7_STAAU/363-580
D6M2E4_9ACTO/316-631
D6M577_9ACTO/155-480
D6M8E9_9CLOT/272-596
D6MDS3_9CLOT/43-328
D6MLZ1_9BACT/44-229
D6MLZ4_9BACT/233-496
D6MLZ5_9BACT/20-251
D6PLR1_STEMA/42-273
D6QY24_KLEPN/32-259
D6R2V1_STRSA/379-659
D6R448_STAAU/1-95
D6RW67_BORVA/259-577
D6RW81_BORVA/423-718
D6RWY3_BORVA/227-540
D6S388_9LACO/343-619
D6S4D3_9LACO/281-589
D6S594_9LACO/355-637
D6S5B0_9LACO/353-701
D6S8F4_PEPMA/648-1080
D6SA81_PEPMA/260-598
D6SB22_PEPMA/511-796
D6SBD9_PEPMA/158-462
D6SGV5_STAAU/360-637
D6SHR0_STAAU/268-579
D6SIM4_STAAU/202-418
D6SJ63_STAAU/350-660
D6SSD6_9DELT/261-585
D6ST00_9DELT/444-691
D6SUH5_9DELT/249-546
D6SVC3_GARVA/303-561
D6SW61_GARVA/372-689
D6SX19_GARVA/157-483
D6SYL5_GARVA/291-591
D6SZ07_GARVA/367-625
D6T019_GARVA/291-591
D6T109_GARVA/157-483
D6T1S5_GARVA/351-668
D6T4T8_STAAU/360-638
D6T7N1_STAAU/350-660
D6T8G3_STAAU/268-579
D6TAF9_STAAU/361-577
D6TAI3_STAAU/346-659
D6TAI4_STAAU/363-580
D6TF80_9CHLR/171-509
D6TMP6_9CHLR/576-905
D6TNI8_9CHLR/255-566
D6TRD4_9CHLR/705-1001
D6TRD5_9CHLR/478-771
D6TRT6_9CHLR/501-786
D6TVV0_9CHLR/132-347
D6TXJ2_9CHLR/171-508
D6U4Y5_9CHLR/571-901
D6UA05_STAAU/350-660
D6UAG4_STAAU/360-638
D6UB98_STAAU/232-543
D6UD57_STAAU/184-400
D6UNZ9_9BACT/463-733
D6UXG4_9BACT/254-578
D6UXK1_9BACT/434-711
D6UXL1_9BACT/263-599
D6UXW8_9BACT/126-396
D6V0I7_9BRAD/388-654
D6V2T8_9BRAD/248-538
D6V5E7_9BRAD/372-648
D6V665_9BRAD/450-744
D6X6A9_STRPR/137-199
D6X6B0_STRPR/2-227
D6X6Z7_STRPR/351-620
D6X8Y2_STRPR/239-554
D6X9B8_STRPR/1-121
D6X9B9_STRPR/154-288
D6XPJ2_HELPV/330-607
D6XS73_HELPV/280-589
D6XS83_HELPV/252-578
D6XSK6_BACIE/408-688
D6XTM2_BACIE/256-568
D6XUW0_BACIE/350-635
D6XW67_BACIE/337-652
D6XX05_BACIE/325-588
D6XXL6_BACIE/346-604
D6Y255_THEBD/159-480
D6Y2W6_THEBD/360-648
D6Y4J2_THEBD/276-649
D6Y6E8_THEBD/345-626
D6Y864_THEBD/316-587
D6Y9X6_THEBD/396-703
D6YA01_THEBD/354-637
D6YAK1_THEBD/454-727
D6YB38_THEBD/269-641
D6YB80_THEBD/268-537
D6YD28_CHLT5/265-613
D6YEB5_CHLT5/350-392
D6YEB5_CHLT5/817-1069
D6YF72_CHLT7/265-613
D6YGG1_CHLT7/350-392
D6YGG1_CHLT7/817-1069
D6YHT7_CHLT0/265-613
D6YJ29_CHLT0/350-392
D6YJ29_CHLT0/817-1069
D6YKG3_CHLTG/265-613
D6YLQ2_CHLTG/350-392
D6YLQ2_CHLTG/817-1069
D6YNG1_CHLT1/350-392
D6YNG1_CHLT1/817-1069
D6YPV8_CHLT1/265-613
D6YT72_WADCW/755-1066
D6YUB5_WADCW/269-601
D6YXU9_CHLT9/265-613
D6YZ40_CHLT9/350-392
D6YZ40_CHLT9/817-1069
D6Z4Z1_DESAT/269-607
D6Z6J8_DESAT/339-611
D6ZAJ8_SEGRD/317-587
D6ZBA1_SEGRD/161-497
D6ZF30_SEGRD/282-596
D6ZF55_SEGRD/363-681
D6ZGY7_MOBCV/302-609
D6ZJR4_MOBCV/161-481
D6ZJX8_MOBCV/337-593
D6ZK21_MOBCV/374-671
D6ZMM9_STRP0/319-647
D6ZMR3_STRP0/369-649
D6ZND2_STRP0/422-693
D6ZQH7_STRP0/289-609
D6ZQK5_STRP0/329-623
D6ZSS0_BIFLJ/369-689
D6ZV45_BIFLJ/278-578
D6ZXA3_BIFLJ/157-483
D6ZXK0_BIFLJ/386-645
D7A3X6_STAND/393-658
D7A4W1_STAND/394-662
D7A6B8_STAND/304-560
D7A7W8_STAND/272-573
D7A8H1_STAND/437-729
D7AEL7_GEOSK/244-553
D7AES3_GEOSK/453-756
D7AIZ2_GEOSK/305-578
D7AK56_GEOSK/144-444
D7AL59_GEOSK/263-596
D7AN46_THEM3/355-744
D7ANQ9_THEM3/227-530
D7APS4_THEM3/246-552
D7AQR3_THEM3/223-524
D7AQX7_THEM3/162-468
D7ARY4_THEM3/366-645
D7AUE1_NOCDD/402-684
D7AVH5_NOCDD/735-990
D7AWA8_NOCDD/84-293
D7AXR7_NOCDD/549-824
D7B0C7_NOCDD/319-628
D7B134_NOCDD/548-830
D7B3M3_NOCDD/290-665
D7B597_NOCDD/356-624
D7B8X0_NOCDD/160-480
D7B929_NOCDD/347-636
D7BBJ2_MEISD/252-576
D7BC56_MEISD/341-623
D7BFL0_MEISD/139-433
D7BL79_ARCHD/366-699
D7BLF1_ARCHD/343-603
D7BLR8_ARCHD/156-475
D7BNA3_ARCHD/295-602
D7BRV8_STRBB/359-629
D7BS35_STRBB/266-536
D7BTQ7_STRBB/270-544
D7BV25_STRBB/250-525
D7BXR9_STRBB/369-640
D7C1Y5_STRBB/435-571
D7C3L4_STRBB/298-658
D7C6I0_STRBB/369-637
D7C8T0_STRBB/347-628
D7C8X6_STRBB/156-482
D7CEN4_STRBB/361-668
D7CEX1_STRBB/318-633
D7CK36_SYNLT/257-565
D7CL89_SYNLT/273-663
D7CLB6_SYNLT/337-616
D7CLI4_SYNLT/246-555
D7CME3_SYNLT/317-586
D7CN50_SYNLT/301-575
D7CRD4_TRURR/357-626
D7CY81_TRURR/190-494
D7D0B9_GEOSC/245-556
D7D0C0_GEOSC/265-574
D7D1H7_GEOSC/406-676
D7D2Y1_GEOSC/260-577
D7D3H2_GEOSC/349-675
D7D4Z0_GEOSC/349-633
D7D5B9_GEOSC/326-604
D7DD92_CHLTD/265-613
D7DEF5_CHLTD/350-392
D7DEF5_CHLTD/817-1069
D7DF54_CHLTL/350-392
D7DF54_CHLTL/817-1069
D7DGG1_CHLTL/265-613
D7DML3_METS0/260-556
D7DNC5_METS0/431-705
D7DNG1_METS0/269-608
D7DNP1_METS0/314-571
D7DWU1_NOSA0/347-617
D7DXL2_NOSA0/475-753
D7DXT0_NOSA0/337-600
D7E4W6_NOSA0/270-586
D7E4Y2_NOSA0/280-591
D7ESP3_MYCTU/338-656
D7EVK7_MYCTU/325-594
D7EWZ3_MYCTU/360-647
D7EXQ0_MYCTU/160-301
D7EXT4_MYCTU/413-704
D7FDU5_HELP3/330-607
D7FGA2_HELP3/252-579
D7FGB4_HELP3/280-589
D7GEU3_PROFC/291-599
D7GFX2_PROFC/378-679
D7GFZ2_PROFC/156-470
D7GH68_PROFC/361-625
D7GNZ2_9FIRM/256-545
D7GPR8_9FIRM/243-562
D7GPS0_9FIRM/275-604
D7GZF8_BRUAB/260-563
D7H137_BRUAB/378-630
D7H2D6_BRUAB/373-630
D7H385_BRUAB/441-734
D7HDU3_VIBCH/438-705
D7HEH7_VIBCH/266-562
D7HFC2_VIBCH/272-616
D7HFR6_VIBCH/443-742
D7HL04_VIBCH/272-616
D7HQ43_VIBCH/266-562
D7HR01_VIBCH/443-742
D7HRH8_VIBCH/438-705
D7HUI8_PSESS/425-739
D7HVU3_PSESS/428-693
D7I0T4_PSESS/267-603
D7I464_PSESS/245-546
D7I5E1_PSESS/303-566
D7I5G3_PSESS/268-604
D7IAF8_9BACE/304-567
D7ID20_9BACE/455-733
D7IH19_9BACE/263-590
D7IJY9_9BACE/273-586
D7IQJ1_9BACE/295-428
D7ISK2_9BACE/263-593
D7IST2_9BACE/429-681
D7IV69_9BACE/290-607
D7J0S5_9BACE/273-586
D7J2J4_9BACE/451-725
D7J5T2_9BACE/40-254
D7J686_9BACE/263-590
D7J9S4_9BACE/286-417
D7JD33_9BACT/280-583
D7JDA3_9BACT/468-746
D7JGJ1_9BACT/253-583
D7JHP9_ECOLX/260-555
D7JHW7_ECOLX/472-744
D7JKU8_ECOLX/271-609
D7JP37_ECOLX/301-548
D7JVM4_ECOLX/427-673
D7K0T1_9BACE/451-728
D7K212_9BACE/303-433
D7K3S5_9BACE/265-578
D7K4K5_9BACE/1-293
D7K4V5_9BACE/263-590
D7MZR0_9NEIS/244-589
D7N277_9NEIS/262-557
D7N360_9NEIS/422-702
D7N5L4_9FIRM/269-594
D7N6F0_9FIRM/386-705
D7N7C6_9FIRM/511-800
D7N930_9BACT/407-685
D7N982_9BACT/450-727
D7NBG8_9BACT/261-586
D7NEB1_9BACT/264-583
D7RF11_STEMA/387-518
D7RFM8_ALCXX/29-266
D7RFM9_ALCXX/29-266
D7RNT4_ALCXX/29-266
D7RNT5_ALCXX/29-266
D7RPE6_ACIBA/44-269
D7RPE7_ACIBA/44-269
D7RPE8_ACIBA/44-269
D7RPE9_ACIBA/44-269
D7RPF0_ACIBA/44-269
D7RPF1_ACIBA/44-269
D7RPF2_ACIBA/44-269
D7SBX0_PSEAE/55-286
D7SBX1_PSEAE/17-72
D7SBX2_PSEAE/1-92
D7SF23_STRPN/109-437
D7UG11_LISMO/351-635
D7UGH3_LISMO/355-627
D7UKS1_LISMO/268-583
D7UL25_LISMO/348-686
D7UN01_LISMO/365-452
D7UNE3_LISMO/1-201
D7UX64_LISGR/366-677
D7UXP6_LISGR/266-583
D7UY17_LISGR/353-636
D7UZB3_LISGR/357-687
D7UZR0_LISGR/355-634
D7V1T9_9LACO/286-561
D7V206_9LACO/332-676
D7V2N8_9LACO/279-588
D7V3G4_9LACO/348-632
D7V4W7_9LACO/425-710
D7V8Y0_LACPL/342-671
D7V9E7_LACPL/353-637
D7VDK2_LACPL/277-585
D7VEF9_LACPL/362-639
D7VJI1_9SPHI/424-695
D7VPC4_9SPHI/253-583
D7VQ52_9SPHI/418-704
D7VQQ6_9SPHI/39-299
D7VTY3_9SPHI/270-579
D7VUG6_9FLAO/264-571
D7VV94_9FLAO/438-703
D7VVB1_9FLAO/254-595
D7W9A7_9CORY/378-663
D7WBD6_9CORY/355-637
D7WBQ0_9CORY/155-470
D7WEL7_9CORY/335-657
D7WF31_9CORY/330-605
D7WFX2_BACCE/293-579
D7WGL6_BACCE/356-693
D7WH66_BACCE/284-562
D7WKQ4_BACCE/263-575
D7WMJ5_9BACI/248-555
D7WMJ6_9BACI/246-557
D7WNP1_9BACI/352-642
D7WPP4_9BACI/415-680
D7WSD8_9BACI/346-616
D7WW23_9BACI/357-696
D7WWR6_9BACI/326-607
D7X7D7_ECOLX/293-540
D7X8T7_ECOLX/435-681
D7XDS4_ECOLX/472-744
D7XDY9_ECOLX/260-555
D7XEL7_ECOLX/271-609
D7XMY1_ECOLX/301-549
D7XR24_ECOLX/260-555
D7XR92_ECOLX/472-744
D7XWC5_ECOLX/435-681
D7XX94_ECOLX/271-609
D7Y630_ECOLX/435-681
D7Y6X3_ECOLX/260-555
D7Y741_ECOLX/472-744
D7Y9C0_ECOLX/271-609
D7Y9M8_ECOLX/285-532
D7YFG9_ECOLX/472-744
D7YFN7_ECOLX/387-682
D7YQM6_ECOLX/435-681
D7YR59_ECOLX/301-549
D7YRI7_ECOLX/271-609
D7YUG9_ECOLX/435-681
D7YYN5_ECOLX/260-555
D7YZ46_ECOLX/301-547
D7Z3V6_ECOLX/271-609
D7Z5V8_ECOLX/472-744
D7ZAH7_ECOLX/435-681
D7ZIE3_ECOLX/302-548
D7ZJ61_ECOLX/271-609
D7ZKB9_ECOLX/471-743
D7ZKI7_ECOLX/260-555
D7ZUJ3_ECOLX/291-538
D7ZWZ2_ECOLX/435-681
D7ZY95_ECOLX/271-609
D7ZYV2_ECOLX/260-555
D7ZZQ2_ECOLX/472-744
D8A6V5_ECOLX/435-681
D8A8D7_ECOLX/271-609
D8A9X2_ECOLX/260-555
D8AA42_ECOLX/472-744
D8AEI1_ECOLX/301-548
D8AIC4_ECOLX/435-681
D8AR13_ECOLX/472-744
D8AR81_ECOLX/260-555
D8AUG7_ECOLX/271-609
D8AW61_ECOLX/286-533
D8B010_ECOLX/42-273
D8B1R1_ECOLX/260-555
D8B1Y6_ECOLX/472-744
D8B3S2_ECOLX/435-681
D8B9D7_ECOLX/294-541
D8BAB0_ECOLX/271-609
D8BI76_ECOLX/260-555
D8BIF2_ECOLX/472-744
D8BJE5_ECOLX/435-681
D8BPL1_ECOLX/271-609
D8BQS5_ECOLX/293-540
D8BV30_ECOLX/290-537
D8BVY5_ECOLX/427-673
D8C3A4_ECOLX/260-526
D8C3H1_ECOLX/472-744
D8C418_ECOLX/271-609
D8CAA5_ECOLX/292-539
D8CDV8_ECOLX/260-527
D8CHH8_ECOLX/271-609
D8CHS0_ECOLX/472-744
D8CIZ6_ECOLX/435-681
D8D167_COMTE/425-705
D8D1J5_COMTE/15-230
D8D7P8_COMTE/402-672
D8D9A0_COMTE/320-596
D8DB14_COMTE/257-554
D8DCS1_COMTE/268-606
D8DU94_PREBR/264-583
D8DWT9_PREBR/450-728
D8DWV5_PREBR/460-745
D8DX01_PREBR/49-352
D8DZZ2_PREBR/261-586
D8E2F6_ECOLX/301-549
D8E5K0_ECOLX/260-555
D8E871_ECOLX/435-681
D8E8S9_ECOLX/271-609
D8EBU4_ECOLX/472-744
D8EG97_ECOLX/435-681
D8EIR6_ECOLX/472-744
D8EJD1_ECOLX/260-555
D8ENU1_ECOLX/301-549
D8EP29_ECOLX/271-609
D8F8S6_9DELT/424-689
D8FA82_9DELT/461-607
D8FA96_9DELT/316-579
D8FBI2_9DELT/243-551
D8FBY3_9DELT/458-730
D8FDF9_9DELT/137-435
D8FEY7_9DELT/264-602
D8FGS8_9FIRM/283-610
D8FHN2_9FIRM/511-798
D8FK25_9FIRM/162-469
D8FK88_9FIRM/414-719
D8FLN8_LACDE/282-591
D8FPL3_LACDE/349-631
D8FQ91_LACDE/350-624
D8FQI1_LACDE/384-726
D8FX87_9CYAN/308-620
D8FXB3_9CYAN/283-596
D8G2K5_9CYAN/470-746
D8G4B1_9CYAN/35-258
D8G4C7_9CYAN/438-700
D8G7W8_9CYAN/294-566
D8G8B8_9CYAN/350-621
D8G9M1_9CYAN/294-605
D8GCU4_LACCZ/355-659
D8GG89_LACCZ/277-584
D8GGU9_LACCZ/356-643
D8GHC5_LACCZ/348-689
D8GHI8_LACCZ/336-614
D8GJ15_CLOLD/376-871
D8GLK3_CLOLD/159-470
D8GN60_CLOLD/353-668
D8GNU9_CLOLD/376-617
D8GNU9_CLOLD/634-871
D8GQK1_CLOLD/261-581
D8GRF5_CLOLD/252-547
D8GRS1_CLOLD/359-645
D8GTK6_CLOLD/370-640
D8GUM9_CLOLD/257-576
D8GVM7_BACAI/345-678
D8GW30_BACAI/349-660
D8GWD1_BACAI/263-575
D8GWY9_BACAI/350-634
D8GY63_BACAI/343-654
D8GY66_BACAI/243-562
D8GY67_BACAI/351-687
D8GZ96_BACAI/350-685
D8H009_BACAI/255-565
D8H3B2_BACAI/356-693
D8H4U9_BACAI/324-602
D8H583_BACAI/358-631
D8H729_BACAI/335-613
D8H7Q8_BACAI/351-637
D8H8P6_BACAI/246-557
D8H8P7_BACAI/243-551
D8HBC9_STAAF/360-638
D8HBM2_STAAF/350-660
D8HI63_STAAF/268-579
D8HKB7_AMYMU/353-429
D8HKB7_AMYMU/443-663
D8HLJ8_AMYMU/429-739
D8HLJ9_AMYMU/370-679
D8HRR1_AMYMU/311-583
D8HT01_AMYMU/159-483
D8HVT2_AMYMU/304-618
D8I171_AMYMU/269-541
D8I2I4_AMYMU/336-621
D8IB40_BRAP9/433-731
D8ID49_BRAP9/373-649
D8IDV3_BRAP9/36-263
D8IF05_BRAP9/276-601
D8IFQ6_BRAP9/327-605
D8IG45_BRAP9/166-479
D8IH92_LACFC/283-591
D8II91_LACFC/351-636
D8IIE1_LACFC/353-683
D8IIG0_LACFC/361-629
D8IKB8_LACSC/355-638
D8IL98_LACSC/358-642
D8ILJ4_LACSC/279-593
D8ILM3_LACSC/344-672
D8IP85_HERSS/444-722
D8IQF9_HERSS/19-256
D8ITL9_HERSS/431-708
D8IW58_HERSS/269-564
D8IY09_HERSS/269-609
D8IZT6_HERSS/308-577
D8JDR9_ACISD/267-602
D8JFT8_ACISD/418-690
D8JL63_ACISD/33-268
D8JM73_ACISD/288-587
D8JM79_ACISD/421-650
D8JM79_ACISD/639-747
D8JPE6_HYPDA/386-652
D8JPH9_HYPDA/305-570
D8JQR0_HYPDA/238-541
D8JU71_HYPDA/467-761
D8JVM8_HYPDA/367-636
D8K8Y1_NITWC/247-545
D8K9M5_NITWC/430-731
D8KCK9_LACLN/296-626
D8KFD7_LACLN/376-644
D8KFP9_LACLN/371-710
D8KFU0_LACLN/422-666
D8KGG6_LACLN/351-650
D8KJR3_CORPF/157-476
D8KK76_CORPF/355-636
D8KNC8_CORPF/334-605
D8KNM9_CORPF/332-652
D8KQG4_CORPF/388-672
D8MF95_LEUGT/341-612
D8MG97_LEUGT/371-633
D8MGF5_LEUGT/279-576
D8MH84_LEUGT/345-673
D8MN38_ERWBE/259-554
D8MNB6_ERWBE/473-747
D8MPM2_ERWBE/272-610
D8MVQ5_ERWBE/297-558
D8MWC5_ERWBE/258-554
D8MWT3_ERWBE/267-607
D8MY20_ERWBE/427-617
D8MYI9_RALSO/25-264
D8N5A3_RALSO/443-724
D8N630_RALSO/266-563
D8NAB8_RALSO/283-623
D8NFL7_RALSO/25-261
D8NMU3_RALSO/443-724
D8NNL4_RALSO/266-563
D8NRL1_RALSO/283-623
D8NX58_RALSO/443-724
D8NXW1_RALSO/266-563
D8P0T5_RALSO/283-623
D8P708_RALSO/26-260
D8P867_9BACT/446-719
D8PBB3_9BACT/241-549
D8PC18_9BACT/263-595
D8PJ37_9BACT/420-690
D8R6S4_SELML/547-814
D8UNZ9_9MICC/275-579
D8UTP0_9MICC/155-474
D9HP84_VIBCH/35-259
D9IAH8_SERPL/42-258
D9IAH9_CITFR/42-258
D9IAI0_PROMI/42-258
D9J059_HAEIF/11-303
D9J061_HAEIF/11-303
D9N340_9STAP/345-658
D9N341_9STAP/363-580
D9N358_9STAP/345-658
D9N359_9STAP/363-580
D9N3A7_9STAP/346-659
D9N583_STRPN/289-609
D9N6M9_STRPN/343-671
D9N8Q3_STRPN/422-693
D9NAD9_STRPN/329-622
D9NBH1_STRPN/369-649
D9NCQ3_STRPN/289-609
D9NCR4_STRPN/329-623
D9NEF2_STRPN/343-671
D9NFI8_STRPN/422-693
D9NHY3_STRPN/369-649
D9NJ52_STRPN/289-609
D9NJ63_STRPN/329-623
D9NJG7_STRPN/343-671
D9NLY6_STRPN/422-693
D9NNU5_STRPN/369-649
D9NQK9_STRPN/289-609
D9NS85_STRPN/343-574
D9NT14_STRPN/422-693
D9NUV3_STRPN/1-91
D9NVN0_STRPN/329-622
D9NW22_STRPN/369-649
D9NWB4_STRPN/343-664
D9NYP0_STRPN/289-609
D9NYQ1_STRPN/329-623
D9NZ58_STRPN/422-693
D9P2H6_STRPN/369-649
D9P307_ACTPL/352-645
D9P3J1_ACTPL/379-564
D9P5G4_ACTPL/431-705
D9P7K1_ACTPL/281-619
D9PBF8_ACTPL/352-645
D9PC55_ACTPL/379-564
D9PCE9_ACTPL/281-619
D9PDA5_ACTPL/431-705
D9PFQ9_9ZZZZ/290-549
D9PJV9_9ZZZZ/100-408
D9PKG7_9ZZZZ/75-388
D9PR21_PEPMA/158-462
D9PRJ7_PEPMA/511-797
D9PSH5_PEPMA/260-598
D9PTI6_PEPMA/648-1080
D9Q376_CORP1/334-605
D9Q3H2_CORP1/332-652
D9Q588_CORP1/388-672
D9Q5J8_CORP1/157-476
D9Q608_CORP1/355-636
D9QB44_CORP2/334-605
D9QBE1_CORP2/284-604
D9QD51_CORP2/388-672
D9QD88_CORP2/157-476
D9QDX4_CORP2/355-636
D9QJE0_BRESC/420-712
D9QK21_BRESC/277-619
D9QL19_BRESC/330-597
D9QMT3_BRESC/262-560
D9QUP3_ACEAZ/329-608
D9QV43_ACEAZ/274-602
D9QVM1_ACEAZ/243-546
D9R174_CLOSW/616-932
D9R362_CLOSW/160-469
D9R4G2_CLOSW/243-563
D9R4G3_CLOSW/254-616
D9R8T5_CLOSW/380-649
D9R9B8_CLOSW/340-590
D9R9C3_CLOSW/381-698
D9RA87_CLOSW/441-727
D9RC38_STAAJ/345-658
D9RGA7_STAAJ/245-556
D9RH32_STAAJ/360-638
D9RHJ9_STAAJ/350-660
D9RIA7_STAAJ/375-591
D9RJ98_STAAK/360-638
D9RJL4_STAAK/361-577
D9RK03_STAAK/350-660
D9RPK2_STAAK/268-579
D9RQD8_STAAK/345-658
D9RQD9_STAAK/363-580
D9RS02_PREMB/447-730
D9RTC0_PREMB/266-585
D9RTV8_PREMB/261-584
D9RVR5_PREMB/70-373
D9RW10_PREMB/450-714
D9RX15_PREMB/45-324
D9RXM0_THEOJ/219-526
D9RXS1_THEOJ/345-620
D9S0B2_THEOJ/156-462
D9S282_THEOJ/348-674
D9S2T1_THEOJ/247-549
D9SDW7_GALCS/271-610
D9SIE5_GALCS/422-702
D9SJM3_GALCS/259-555
D9SKJ8_CLOC7/265-585
D9SM77_CLOC7/358-664
D9SMX5_CLOC7/380-667
D9SQ84_CLOC7/158-465
D9SQ95_CLOC7/267-584
D9SS14_CLOC7/388-589
D9SS14_CLOC7/700-910
D9SS15_CLOC7/411-651
D9SS15_CLOC7/742-926
D9T0R0_MICAI/361-693
D9T3R4_MICAI/368-678
D9T416_MICAI/526-839
D9T499_MICAI/160-493
D9T686_MICAI/403-713
D9TAL4_MICAI/361-689
D9TBN1_MICAI/375-650
D9TBV5_MICAI/357-669
D9TEJ4_MICAI/367-683
D9THL3_CALOO/359-639
D9TJ31_CALOO/244-570
D9TKL3_CALOO/357-687
D9TP28_THETC/353-749
D9TQ85_THETC/226-527
D9TR17_THETC/233-538
D9TSB0_THETC/365-637
D9TT49_THETC/163-470
D9TTK1_THETC/241-543
D9UFK3_9ACTO/154-477
D9UG45_9ACTO/443-537
D9UG45_9ACTO/537-746
D9UH03_9ACTO/156-478
D9UHL8_9ACTO/242-557
D9UJC2_9ACTO/361-667
D9UM09_9ACTO/298-658
D9UNE9_9ACTO/274-547
D9URK9_9ACTO/352-620
D9UTF2_9ACTO/277-546
D9UTJ5_9ACTO/261-536
D9V2Q1_9ACTO/367-667
D9V309_9ACTO/281-550
D9V342_9ACTO/302-616
D9V6I5_9ACTO/390-698
D9VB86_9ACTO/475-782
D9VB87_9ACTO/363-669
D9VE22_9ACTO/331-605
D9VHJ1_9ACTO/158-481
D9VQQ0_9ACTO/154-477
D9VS19_9ACTO/249-564
D9VTR9_9ACTO/405-597
D9VVH9_9ACTO/298-657
D9VWX5_9ACTO/367-642
D9VY61_9ACTO/320-590
D9VYS8_9ACTO/155-480
D9VZM6_9ACTO/269-546
D9W1H4_9ACTO/361-650
D9W2W2_9ACTO/157-481
D9W311_9ACTO/434-713
D9W6Y9_9ACTO/156-479
D9W888_9ACTO/424-704
D9W8K9_9ACTO/535-744
D9W973_9ACTO/309-624
D9WAD1_9ACTO/378-686
D9WJX5_9ACTO/352-621
D9WLX8_9ACTO/271-545
D9WM43_9ACTO/368-639
D9WM87_9ACTO/155-475
D9WMZ0_9ACTO/262-537
D9WRL4_9ACTO/149-474
D9WRM1_9ACTO/298-658
D9WZT1_STRVR/154-480
D9X025_STRVR/464-736
D9X102_STRVR/158-485
D9X271_STRVR/316-631
D9X3V1_STRVR/361-671
D9X572_STRVR/429-694
D9X9A9_STRVR/298-658
D9XCG6_STRVR/320-590
D9XCV9_STRVR/369-638
D9XFM1_STRVR/263-540
D9XFM2_STRVR/280-554
D9XFU9_STRVR/155-479
D9XL07_9ACTO/155-479
D9XL76_9ACTO/268-537
D9XMG2_9ACTO/157-484
D9XNW5_9ACTO/448-734
D9XP13_9ACTO/313-628
D9XR99_9ACTO/154-480
D9XRM3_9ACTO/369-643
D9XVK8_9ACTO/278-552
D9XVK9_9ACTO/265-542
D9XY57_9ACTO/365-633
D9Y0H8_9ACTO/298-658
D9Y1J1_9ACTO/361-671
D9Y2V1_9BURK/273-610
D9Y556_9BURK/461-738
D9Y8C6_9BURK/271-566
D9Y9J4_9DELT/479-749
D9Y9Z4_9DELT/288-614
D9YCT7_9DELT/309-563
D9YF84_9DELT/282-581
D9Z5D3_ECOLX/1-230
E0ADX9_ACIBA/45-270
E0D4X7_STASC/343-656
E0D501_STASR/343-656
E0D522_STASC/343-656
E0DE38_9CORY/345-637
E0DFN9_9CORY/311-581
E0DG34_9CORY/358-678
E0DH77_9CORY/352-635
E0DHK7_9CORY/158-477
E0DKE0_9RHIZ/443-736
E0DLQ7_9RHIZ/260-563
E0DM09_9RHIZ/345-597
E0DPA1_9RHIZ/371-628
E0DWQ5_9RHIZ/371-631
E0DY72_9RHIZ/260-563
E0DZ24_9RHIZ/345-597
E0E0I9_9RHIZ/443-736
E0E0W1_9FIRM/421-824
E0E288_9FIRM/515-800
E0E5G5_ACTPL/352-645
E0E608_ACTPL/411-596
E0EA96_ACTPL/281-619
E0EAX4_ACTPL/431-705
E0EC36_ACTPL/411-596
E0EG63_ACTPL/281-619
E0EGX6_ACTPL/431-705
E0EHJ5_ACTPL/352-645
E0EHR1_ACTPL/352-645
E0EIA3_ACTPL/411-596
E0EMA9_ACTPL/281-619
E0ENU5_ACTPL/431-705
E0EPP2_ACTPL/411-596
E0EVC4_ACTPL/352-645
E0EVW6_ACTPL/411-596
E0F040_ACTPL/281-619
E0F0U3_ACTPL/431-705
E0F1M4_ACTPL/352-645
E0F262_ACTPL/411-596
E0F689_ACTPL/281-619
E0F6X9_ACTPL/431-705
E0F7S0_ACTPL/352-645
E0F8B0_ACTPL/411-596
E0FCG8_ACTPL/281-619
E0FDA1_ACTPL/431-705
E0FE11_ACTPL/352-645
E0FEJ9_ACTPL/411-596
E0FIJ1_ACTPL/281-619
E0FJ67_ACTPL/431-705
E0FJX6_ACTPL/352-645
E0FKB3_ACTPL/411-596
E0FPM6_ACTPL/281-619
E0FQB4_ACTPL/431-705
E0FS61_9THEO/227-530
E0FTL2_9THEO/143-444
E0FUF6_9THEO/162-468
E0FVW7_9THEO/204-510
E0FWB7_9THEO/191-581
E0FXW3_9THEO/366-645
E0FZG2_ENTFA/295-608
E0G0M1_ENTFA/403-744
E0G1R0_ENTFA/356-650
E0G3Z2_ENTFA/413-696
E0G4E7_ENTFA/364-636
E0G7A6_ENTFA/366-673
E0G9K5_ENTFA/366-673
E0GAS4_ENTFA/295-608
E0GB09_ENTFA/403-743
E0GC49_ENTFA/364-636
E0GDQ0_ENTFA/413-696
E0GFW4_ENTFA/356-650
E0GHT3_ENTFA/356-650
E0GKB9_ENTFA/295-608
E0GL92_ENTFA/413-696
E0GM87_ENTFA/403-744
E0GNY0_ENTFA/366-673
E0GPP3_ENTFA/364-636
E0GSE2_ENTFA/413-699
E0GUN3_ENTFA/356-650
E0GV20_ENTFA/295-608
E0GW26_ENTFA/403-743
E0GYE4_ENTFA/364-636
E0GZX0_ENTFA/366-673
E0H1F6_ENTFA/403-743
E0H3K7_ENTFA/366-673
E0H5R7_ENTFA/356-650
E0H7R8_ENTFA/413-696
E0H846_ENTFA/295-608
E0H8Q6_ENTFA/364-636
E0H957_ENTFA/403-743
E0H9I8_ENTFA/364-636
E0H9V6_ENTFA/295-608
E0HB22_ENTFA/366-673
E0HCV0_ENTFA/356-650
E0HES9_ENTFA/413-696
E0HN58_9GAMM/265-598
E0HPZ4_9GAMM/437-705
E0HQI9_9GAMM/45-289
E0HS30_9GAMM/260-556
E0HTC6_9GAMM/426-624
E0HU60_9GAMM/291-549
E0HVY5_9BACT/225-545
E0HWB8_9BACT/210-509
E0I3E9_9BACL/263-579
E0I3F0_9BACL/246-556
E0I3Q0_9BACL/389-674
E0I526_9BACL/347-628
E0IDE8_9BACL/368-640
E0IE13_9BACL/284-602
E0IFQ5_9BACL/323-670
E0IIJ5_9GAMM/265-598
E0IN92_9GAMM/437-705
E0IQC3_9GAMM/291-549
E0IRW5_9GAMM/260-556
E0IRY2_9GAMM/45-289
E0ISV9_9GAMM/426-624
E0IYN2_ECOLW/472-744
E0IYU5_ECOLW/260-555
E0IZX9_ECOLW/427-673
E0J1C8_ECOLW/301-549
E0J1W1_ECOLW/271-609
E0JEX9_RHIME/369-639
E0JG60_RHIME/401-662
E0JH74_RHIME/289-554
E0JHI0_RHIME/322-577
E0JJ00_RHIME/259-559
E0JPG7_RHIME/231-525
E0JPG8_RHIME/438-730
E0JQJ9_RHIME/440-731
E0JWV8_RHIME/440-731
E0K125_RHIME/401-662
E0K1G9_RHIME/322-577
E0K1N0_RHIME/369-639
E0K2E4_RHIME/259-559
E0K396_RHIME/1-250
E0K398_RHIME/438-730
E0K7M2_RHIME/289-554
E0KEV0_STRVO/270-544
E0KLP2_STRVO/256-531
E0KQS0_STRVO/391-450
E0KQS0_STRVO/447-606
E0KR77_STRVO/361-668
E0KRM4_STRVO/298-658
E0KRN1_STRVO/153-478
E0KT37_STRVO/357-634
E0KVT2_STRVO/381-652
E0KW05_STRVO/332-614
E0KZF5_STRVO/156-481
E0L2D8_STRVO/352-623
E0L325_STRVO/294-609
E0LGX1_SPHCR/271-602
E0LHA2_SPHCR/340-600
E0LIR4_SPHCR/476-768
E0LMN4_SPHCR/230-533
E0LRN5_SPHCR/324-587
E0LU87_9ENTR/272-610
E0LWD7_9ENTR/258-554
E0LWX3_9ENTR/260-555
E0LX43_9ENTR/471-742
E0LY54_9ENTR/267-607
E0M0N4_9ENTR/427-644
E0M2V5_9ENTR/304-565
E0MJH1_9RHOB/251-553
E0MKT5_9RHOB/449-742
E0MN73_9RHOB/371-636
E0MPI9_9RHOB/366-634
E0MU51_9CORY/1-204
E0MU70_9CORY/344-630
E0MUH2_9CORY/157-470
E0MUZ8_9CORY/351-629
E0MYL9_9CORY/326-598
E0MYZ1_9CORY/278-404
E0N1Q5_9ACTO/302-609
E0N480_9ACTO/374-671
E0N4C5_9ACTO/337-593
E0N4J2_9ACTO/161-481
E0N6Q4_NEIME/263-558
E0NAZ6_NEIME/423-703
E0NDK5_PEDAC/358-637
E0NEC9_PEDAC/281-590
E0NEQ7_PEDAC/360-630
E0NEW3_PEDAC/340-671
E0NM00_9FIRM/461-701
E0NM27_9FIRM/284-612
E0NM86_9FIRM/412-708
E0NMU4_9FIRM/161-465
E0NPJ9_9BACT/450-709
E0NRC2_9BACT/261-586
E0NS42_9BACT/447-728
E0NUI7_9BACT/263-582
E0NWL3_9FIRM/335-605
E0NXS0_9FIRM/261-581
E0NY57_9FIRM/155-462
E0NZP4_9FIRM/254-564
E0P555_STAAU/361-577
E0P5S0_STAAU/345-658
E0P5S1_STAAU/339-556
E0P800_STAAU/350-660
E0P8A7_STAAU/360-638
E0P943_STAAU/268-579
E0PB43_STREI/398-645
E0PB86_STREI/414-693
E0PBW8_STREI/290-616
E0PBX9_STREI/349-649
E0PCC7_STREI/367-699
E0PH34_STRGY/398-645
E0PH82_STRGY/414-693
E0PI15_STRGY/349-649
E0PI53_STRGY/290-619
E0PIQ1_STRGY/376-708
E0PNK2_STRMT/424-683
E0PPJ4_STRMT/330-624
E0PSA4_STRMT/343-671
E0PSZ6_STRMT/290-610
E0PT90_STRMT/369-647
E0PTR0_STRPY/416-692
E0PUT8_STRPY/291-613
E0PUV0_STRPY/332-633
E0PYF9_STRPY/353-614
E0PZ85_9STRE/290-610
E0PZU6_9STRE/343-671
E0Q2R0_9STRE/330-624
E0Q478_9STRE/431-691
E0Q4A3_9STRE/369-649
E0Q4R8_9BIFI/375-695
E0Q5F4_9BIFI/277-578
E0Q9E8_9BIFI/157-483
E0Q9N8_9BIFI/369-628
E0QEQ4_CAMCO/296-555
E0QEZ8_CAMCO/23-247
E0QFH3_CAMCO/253-595
E0QFW4_CAMCO/320-592
E0QFX8_CAMCO/275-581
E0QHF1_9FIRM/254-585
E0QIL6_9FIRM/407-692
E0QKJ4_9FIRM/431-857
E0QMY1_9ACTO/159-479
E0QN31_9ACTO/351-607
E0QNC3_9ACTO/370-645
E0QQZ4_9ACTO/271-578
E0QVY6_ECOLX/271-609
E0R0U0_ECOLX/301-547
E0R366_ECOLX/470-742
E0R3D4_ECOLX/260-555
E0R621_ECOLX/427-673
E0R9G1_PAEP6/327-599
E0RBK1_PAEP6/351-627
E0RCM7_PAEP6/332-668
E0RCM8_PAEP6/329-665
E0RE47_PAEP6/390-675
E0REX0_PAEP6/393-673
E0RGN3_PAEP6/230-540
E0RGN4_PAEP6/261-570
E0RLQ8_PAEP6/264-583
E0RRH2_SPITD/418-713
E0RRJ5_SPITD/217-529
E0RSP6_SPITD/260-591
E0RU06_SPITD/337-467
E0RVN4_BUTPB/440-725
E0RWC2_BUTPB/610-925
E0RWK7_BUTPB/170-480
E0RWS5_BUTPB/272-626
E0SBK6_DICD3/474-741
E0SEU1_DICD3/272-612
E0SG81_DICD3/259-554
E0SHH1_DICD3/270-566
E0SJS3_DICD3/427-644
E0SVI1_STRZA/289-609
E0SVT1_STRZA/329-623
E0SWD9_STRZA/343-671
E0SY65_STRZA/369-649
E0SYM7_STRZA/422-693
E0T524_EDWTF/272-607
E0T5D0_EDWTF/263-559
E0T799_EDWTF/272-611
E0T9I0_EDWTF/259-554
E0T9Z8_EDWTF/428-614
E0TA43_EDWTF/480-746
E0TB78_PARBH/287-625
E0TCG8_PARBH/289-539
E0TCZ3_PARBH/309-560
E0TDS5_PARBH/216-516
E0TG62_PARBH/490-786
E0TH81_PARBH/378-642
E0TPF6_STRZ6/369-649
E0TQS1_STRZ6/422-693
E0TRL7_STRZ6/289-609
E0TRP9_STRZ6/329-622
E0TSD5_STRZ6/343-671
E0TUI4_BACPZ/263-574
E0TVF8_BACPZ/327-605
E0TXX4_BACPZ/322-595
E0TZU6_BACPZ/348-610
E0U0A0_BACPZ/23-261
E0U162_BACPZ/352-643
E0U326_BACPZ/322-636
E0U395_BACPZ/372-694
E0U449_BACPZ/352-682
E0U4L2_BACPZ/268-577
E0U4L3_BACPZ/246-557
E0U5D9_CYAP2/319-591
E0U717_CYAP2/294-604
E0U785_CYAP2/470-746
E0U9X4_CYAP2/350-620
E0UAV7_CYAP2/292-603
E0UAW4_CYAP2/401-664
E0UQQ2_SULAO/347-616
E0USM7_SULAO/252-584
E0UUE1_SULAO/267-572
E0WRB3_9ENTR/435-635
E0WRK9_9ENTR/272-607
E0WRY8_9ENTR/260-556
E0WTF7_9ENTR/471-737
E0XPB4_9BACT/1-178
E0XQT0_9GAMM/229-556
E0XRU5_9GAMM/196-523
E0XSD4_9ACTN/347-631
E0XSM2_9BACT/347-631
E0XTD8_9GAMM/262-589
E0XU65_9CHLR/65-405
E0XVB2_9ACTN/359-456
E0XVB2_9ACTN/538-751
E0XVS8_9GAMM/410-684
E0Y173_9PROT/388-659
E1ABC2_ACIBA/44-269
E1ABC3_ACIBA/44-269
E1AQZ1_ENTCL/32-259
E1B1P5_ACILW/36-263
E1CW31_VIBPA/284-580
E1CWM8_VIBPA/273-506
E1CWZ6_VIBPA/452-715
E1CXI1_VIBPA/437-630
E1D3Q9_VIBPA/273-617
E1D3S8_VIBPA/284-580
E1D881_VIBPA/452-715
E1DFC6_VIBPA/437-630
E1DMP7_VIBPA/284-580
E1DMU1_VIBPA/273-364
E1DPR8_VIBPA/452-715
E1DQ28_VIBPA/1-104
E1DQT4_VIBPA/437-630
E1DZR3_LACRE/371-646
E1DZX3_LACRE/357-686
E1E0U8_LACRE/352-625
E1E125_LACRE/282-587
E1E4U5_STAAU/345-658
E1E5W2_STAAU/360-638
E1E6P2_STAAU/268-579
E1E8B6_STAAU/350-660
E1E9F1_STAAU/375-591
E1EF13_VIBPA/452-715
E1EHU5_VIBPA/273-617
E1EI66_VIBPA/437-630
E1ELK6_VIBPA/284-580
E1ENF3_ENTFA/356-650
E1ENV5_ENTFA/295-608
E1EQD2_ENTFA/363-704
E1EQI8_ENTFA/404-648
E1ERY6_ENTFA/366-673
E1EU41_ENTFA/364-636
E1FBC3_9THEO/367-651
E1FCN6_9THEO/246-552
E1FCZ9_9THEO/355-744
E1FDX6_9THEO/227-530
E1FEY2_9THEO/241-542
E1FF34_9THEO/162-468
E1GT73_9BACT/261-584
E1GTP0_9BACT/450-714
E1GTR0_9BACT/264-583
E1GVK0_9BACT/446-729
E1GYT5_STRPN/369-649
E1H2L5_STRPN/289-609
E1H2M4_STRPN/329-623
E1H4Q1_STRPN/343-671
E1H4W3_STRPN/353-624
E1HAX5_MYCTU/240-558
E1HCV9_MYCTU/325-594
E1HF83_MYCTU/360-647
E1HFX6_MYCTU/160-484
E1HG07_MYCTU/413-704
E1HHW5_ECOLX/271-609
E1HMY5_ECOLX/435-681
E1HPG5_ECOLX/260-555
E1HPN4_ECOLX/472-744
E1HUF4_ECOLX/301-548
E1I5Y9_ECOLX/271-609
E1I6T2_ECOLX/435-681
E1I7M1_ECOLX/472-744
E1I7U0_ECOLX/260-525
E1I8G7_ECOLX/301-549
E1IA99_9CHLR/379-737
E1IBS0_9CHLR/225-566
E1ICQ5_9CHLR/343-636
E1IHH4_9CHLR/263-583
E1IHV1_9CHLR/339-615
E1IIS2_9CHLR/357-638
E1INC2_ECOLX/302-545
E1INY3_ECOLX/435-681
E1IRB5_ECOLX/271-609
E1ISY6_ECOLX/260-555
E1ITN4_ECOLX/472-744
E1J1E2_ECOLX/271-609
E1J1U8_ECOLX/435-681
E1J3J8_ECOLX/265-513
E1J680_ECOLX/260-555
E1JEV7_ECOLX/472-744
E1JN13_9LACO/279-593
E1JNH9_9LACO/1-84
E1JNI0_9LACO/355-545
E1JP85_9LACO/358-642
E1JPE5_9LACO/344-672
E1JRU0_DESFR/262-588
E1JTV7_DESFR/254-555
E1JZY6_DESFR/448-711
E1K0W8_DESFR/315-575
E1KAZ8_9FIRM/233-544
E1KEH9_9FIRM/364-644
E1KF99_9FIRM/262-582
E1KG52_9FIRM/350-684
E1KKJ8_9FIRM/156-466
E1KN69_9BACT/264-583
E1KND8_9BACT/92-395
E1KNG3_9BACT/426-701
E1KNR2_9BACT/261-581
E1KSM4_9BACT/446-729
E1KVL0_PEPMA/511-797
E1KWB0_PEPMA/260-598
E1KZ51_PEPMA/158-462
E1KZX2_PEPMA/648-1080
E1L139_9ACTN/494-807
E1L1M8_9ACTN/274-576
E1L1Y8_9ACTN/326-663
E1L2B7_9ACTN/337-590
E1L4W0_9FIRM/343-609
E1L6B4_9FIRM/247-557
E1L6T3_9FIRM/272-592
E1L950_9FIRM/343-609
E1LAK9_9FIRM/247-557
E1LBY8_9FIRM/272-592
E1LH93_STRMT/343-671
E1LI19_STRMT/369-649
E1LI75_STRMT/423-683
E1LJE7_STRMT/289-609
E1LJF7_STRMT/329-622
E1LLX1_STRMT/343-671
E1LMM4_STRMT/369-649
E1LN83_STRMT/422-693
E1LPD6_STRMT/289-609
E1LPG5_STRMT/329-622
E1LQH9_STRMT/289-609
E1LQL2_STRMT/329-623
E1LTR2_STRMT/343-671
E1LUK1_STRMT/369-649
E1LUR4_STRMT/422-693
E1LVN3_STROR/298-626
E1M157_STRMT/348-676
E1M1V9_STRMT/369-649
E1M211_STRMT/423-689
E1M3B8_STRMT/289-609
E1M3E5_STRMT/330-623
E1M5I4_9STRE/1-130
E1M6L5_9STRE/1-192
E1M837_9STRE/72-199
E1M8B1_9STRE/330-624
E1M8X6_9STRE/64-384
E1MBK9_9ACTO/370-645
E1MBU2_9ACTO/351-607
E1MD76_9ACTO/159-479
E1MET6_9ACTO/271-578
E1MLH6_9GAMM/267-605
E1MQG8_9GAMM/271-567
E1MTD0_9GAMM/435-708
E1MUG6_9GAMM/419-708
E1NBA7_9BIFI/369-628
E1NBT1_9BIFI/375-695
E1NCE9_9BIFI/157-483
E1NCI0_9BIFI/277-578
E1NED6_9LACO/353-697
E1NEN5_9LACO/118-427
E1NF81_9LACO/345-621
E1NGR8_9LACO/348-627
E1NIZ9_9LACO/120-429
E1NK68_9LACO/353-697
E1NKL8_9LACO/345-621
E1NLA9_9LACO/348-630
E1NMP1_9LACO/1-80
E1NMP2_9LACO/180-432
E1NN49_9LACO/138-447
E1NP72_9LACO/345-620
E1NQT5_9LACO/348-627
E1NRV5_9LACO/60-343
E1NS25_9LACO/241-550
E1NT31_9LACO/41-318
E1NTR5_9LACO/308-652
E1NXV3_9LACO/348-627
E1NY23_9LACO/281-590
E1NYK2_9LACO/345-621
E1NYU2_9LACO/353-697
E1P0Z6_NEILA/262-542
E1P2H6_NEILA/263-558
E1P6G2_ECOAB/472-744
E1P6Z3_ECOAB/301-547
E1PBW0_ECOAB/271-609
E1PHJ8_ECOAB/427-673
E1PJ97_ECOAB/260-555
E1PLG9_CAMJM/320-592
E1PLI3_CAMJM/275-581
E1PMB1_CAMJM/253-597
E1PQ04_CAMJM/24-245
E1PUH3_HELPT/280-589
E1PUR0_HELPT/252-578
E1PVY4_HELPT/330-607
E1PYC4_HELPM/280-589
E1PYL0_HELPM/252-579
E1PZ56_HELPM/331-607
E1Q5G5_HELPP/280-589
E1Q5H4_HELPP/252-578
E1Q693_HELPP/330-604
E1QA73_HELPC/280-589
E1QA82_HELPC/252-578
E1QAX3_HELPC/330-607
E1QFT4_DESB2/304-571
E1QGE4_DESB2/277-615
E1QKK5_DESB2/456-732
E1QM56_DESB2/102-406
E1QM98_DESB2/247-555
E1QVR0_OLSUV/244-546
E1QXJ2_OLSUV/631-946
E1QZ83_OLSUV/337-596
E1R009_OLSUV/322-659
E1R308_SPISS/267-597
E1R4J7_SPISS/226-541
E1R550_SPISS/315-589
E1R689_SPISS/419-715
E1RL93_XYLFG/422-626
E1RL93_XYLFG/628-752
E1RLT1_XYLFG/441-712
E1RM82_XYLFG/250-546
E1RPY0_XYLFG/313-560
E1RRG7_XYLFG/267-605
E1RSV6_ECOUM/472-744
E1RZ07_ECOUM/271-609
E1S541_ECOUM/427-673
E1S599_ECOUM/260-555
E1S6M3_HELP9/280-589
E1S6N5_HELP9/252-579
E1S8A6_HELP9/331-608
E1SAQ9_PANVC/301-562
E1SCY9_PANVC/258-554
E1SD85_PANVC/260-555
E1SDS1_PANVC/267-607
E1SDW2_PANVC/471-742
E1SFS1_PANVC/272-610
E1SGU3_PANVC/427-645
E1SMH4_FERBD/442-737
E1SMJ9_FERBD/266-564
E1SSX2_FERBD/274-613
E1SVV3_FERBD/459-732
E1SY89_THESX/241-542
E1SYL0_THESX/162-468
E1SZC1_THESX/355-744
E1T026_THESX/246-552
E1T2T5_THESX/227-530
E1T347_THESX/367-651
E1T4M6_BURSG/283-622
E1T8J5_BURSG/410-680
E1T9W8_BURSG/464-743
E1TA34_BURSG/259-558
E1TBB4_BURSG/443-722
E1TER1_BURSG/259-561
E1TLB4_LACPS/277-585
E1TPE4_LACPS/362-639
E1TQC3_LACPS/342-673
E1TRQ0_LACPS/353-637
E1U9G8_LISML/351-635
E1U9V7_LISML/255-570
E1UAF9_LISML/355-630
E1UDG4_LISML/365-674
E1UGE8_LISML/348-686
E1UJM8_BACAS/357-648
E1UL32_BACAS/352-683
E1ULF7_BACAS/351-665
E1ULV9_BACAS/263-574
E1UP62_BACAS/350-611
E1UQS0_BACAS/321-594
E1USL2_BACAS/372-698
E1USU9_BACAS/327-605
E1UTB5_BACAS/261-570
E1UTB6_BACAS/246-557
E1V8I9_HALED/472-767
E1V9K5_HALED/257-554
E1VB20_HALED/269-607
E1VGT5_9GAMM/268-610
E1VGY8_9GAMM/23-271
E1VHF8_9GAMM/240-542
E1VKS1_9GAMM/467-732
E1VM70_9GAMM/443-684
E1VM70_9GAMM/668-779
E1VRM4_ARTAR/157-482
E1VTZ0_ARTAR/357-633
E1VXE7_ARTAR/259-562
E1VYM2_ARTAR/367-672
E1W1J3_HAEP3/279-618
E1W3H1_HAEP3/390-575
E1W4Q7_HAEP3/280-572
E1W644_HAEP3/430-700
E1W7Z4_SALTS/260-555
E1W862_SALTS/467-739
E1W9E1_SALTS/271-609
E1WG73_SALTS/253-548
E1WIS0_SALTS/435-657
E1WJ07_SALTS/301-549
E1WM69_BACF6/263-576
E1WN54_BACF6/451-729
E1WNU8_BACF6/261-588
E1WSM3_BACF6/312-444
E1WT44_BACF6/55-346
E1WYP4_BACMS/273-611
E1X121_BACMS/518-744
E1X244_BACMS/238-541
E1X286_BACMS/102-403
E1X6V3_HAEI1/280-572
E1X8K8_HAEI1/428-698
E1X8R0_HAEI1/279-618
E1XA73_HAEI1/414-602
E1XCB5_STRZO/343-671
E1XD56_STRZO/369-649
E1XDD6_STRZO/422-693
E1XEP7_STRZO/289-609
E1XER4_STRZO/329-623
E1XHZ4_STRZN/289-609
E1XI17_STRZN/329-623
E1XL79_STRZN/343-671
E1XM48_STRZN/369-649
E1XMC9_STRZN/422-693
E1XN48_STRZI/369-649
E1XNC7_STRZI/422-693
E1XPG7_STRZI/289-609
E1XPJ8_STRZI/329-623
E1XSJ5_STRZI/343-671
E1XVL6_LEGPN/242-538
E1XVM4_LEGPN/328-616
E1XW57_LEGPN/27-253
E1XW58_LEGPN/364-628
E1XWA3_LEGPN/300-561
E1Y227_LEGPN/268-609
E1YBB8_9DELT/399-668
E1YBU8_9DELT/243-551
E1YGM4_9DELT/472-743
E1YLG1_9DELT/263-602
E1YMI8_9DELT/764-928
E1YSV1_9BACE/454-706
E1YT20_9BACE/263-593
E1YWQ0_9BACE/359-492
E1YX81_9BACE/288-605
E2CHA9_9RHOB/403-669
E2CKF0_9RHOB/247-548
E2CNN1_9RHOB/382-648
E2CPS0_9RHOB/300-563
E2CRT9_9RHOB/414-596
E2D9B8_STAAU/346-659
E2E8M6_LISMO/204-289
E2E8M7_LISIV/204-289
E2E8M9_LISMO/204-289
E2E8N0_LISMO/204-289
E2E8N1_LISMO/204-289
E2E8N2_LISSE/204-289
E2E8N3_LISSE/204-289
E2E8N5_LISWE/204-289
E2E8N6_LISWE/204-289
E2E8N7_9LIST/204-289
E2E8N8_LISIN/204-289
E2E8P0_LISMO/204-289
E2E8P3_LISIN/204-289
E2E8P4_LISIN/204-289
E2E8P8_LISMO/204-289
E2E8Q0_LISWE/204-289
E2E8R1_LISWE/204-289
E2E8R3_LISMO/204-289
E2E8R5_LISMO/204-289
E2E8S1_LISIV/204-289
E2EKF8_ACIBA/40-272
E2GM24_ALCXX/29-266
E2GM25_ALCXX/29-266
E2IGU7_ACIBA/43-268
E2IGU8_ACIBA/39-268
E2IGU9_ACIBA/43-268
E2IGV0_ACIBA/43-268
E2IGV1_ACIBA/43-268
E2IGV2_ACIBA/43-268
E2IGV3_ACIBA/43-268
E2IZV3_SHEPU/9-230
E2JLX5_BORAF/259-577
E2JLY9_BORAF/423-718
E2JMM3_BORAF/226-539
E2JP73_BORBU/227-540
E2JQ57_BORBU/423-705
E2JQ71_BORBU/259-577
E2JSP7_ECO57/260-555
E2JTE4_ECO57/472-744
E2JW15_ECO57/427-673
E2K1V7_ECO57/301-548
E2K724_ECO57/260-555
E2K7N6_ECO57/472-744
E2K9I0_ECO57/427-673
E2KD76_ECO57/301-548
E2KHN8_ECO57/271-609
E2KLQ8_ECO57/427-673
E2KQY0_ECO57/301-548
E2KUM3_ECO57/260-555
E2KVD2_ECO57/472-744
E2L127_BORBU/259-577
E2L142_BORBU/423-705
E2L2Y3_BORBU/227-540
E2M725_PSESM/244-545
E2MB67_PSESM/303-566
E2MB87_PSESM/268-604
E2MF79_PSESM/425-739
E2MH66_PSESM/428-693
E2MJC2_PSESM/267-603
E2MNA3_FRANO/217-519
E2MU02_9CORY/297-567
E2MVS2_9CORY/294-614
E2MYM4_9CORY/359-623
E2MZ08_9CORY/157-471
E2MZ16_9CORY/430-715
E2MZQ3_CAPSP/262-576
E2N3J0_CAPSP/432-714
E2N3V9_CAPSP/247-581
E2N4I6_CAPSP/312-592
E2N596_CAPSP/486-755
E2N7K1_9BACE/261-591
E2NB28_9BACE/255-568
E2NG60_9BACE/52-281
E2NK50_9BACE/449-705
E2NLA6_9BACE/304-432
E2NQ73_9FIRM/267-578
E2NR24_9FIRM/329-630
E2NV64_9FIRM/356-680
E2NZA0_PASHA/281-620
E2P198_PASHA/362-655
E2P2H7_PASHA/433-704
E2P378_PASHA/383-596
E2P5V3_PASHA/433-704
E2P9F5_PASHA/383-596
E2P9R9_PASHA/362-655
E2PAR6_PASHA/281-620
E2PCP4_NEIPO/423-703
E2PCR6_NEIPO/263-558
E2PJL2_9RHIZ/443-736
E2PPA1_9RHIZ/377-634
E2PQH9_9RHIZ/378-630
E2PS63_9RHIZ/256-559
E2PVP6_STRCL/343-416
E2PVP6_STRCL/420-630
E2PYE4_STRCL/174-498
E2PZS1_STRCL/316-631
E2Q1E0_STRCL/361-670
E2Q3M8_STRCL/299-659
E2Q538_STRCL/399-667
E2Q5L5_STRCL/155-481
E2Q5P0_STRCL/298-659
E2Q9R9_STRCL/361-670
E2QF12_ECOLX/260-555
E2QF79_ECOLX/472-744
E2QFP6_ECOLX/435-681
E2QPY5_ECOLX/301-547
E2S0M5_9CORY/157-470
E2S1R9_9CORY/341-613
E2S3F5_9CORY/344-630
E2S5T2_9CORY/356-624
E2S6Y0_9CORY/279-601
E2S8N2_9ACTO/345-622
E2S8T9_9ACTO/159-484
E2S971_9ACTO/251-560
E2SC82_9ACTO/368-680
E2SIE5_9FIRM/307-579
E2SJ27_9FIRM/366-680
E2SJL0_9FIRM/364-646
E2SJL1_9FIRM/748-1035
E2SKI1_9FIRM/268-584
E2SL52_9FIRM/303-599
E2STM0_9RALS/46-263
E2STY4_9RALS/26-264
E2SWQ5_9RALS/283-623
E2T4A7_9RALS/444-724
E2T4U9_9RALS/266-563
E2T6I4_MYCTU/360-647
E2T780_MYCTU/160-484
E2TAS6_MYCTU/338-656
E2TD20_MYCTU/304-573
E2TGZ6_MYCTU/160-484
E2TH28_MYCTU/413-704
E2TN71_MYCTU/240-558
E2TQ71_MYCTU/304-573
E2TSK7_MYCTU/360-647
E2TTP1_MYCTU/160-484
E2TTT0_MYCTU/413-704
E2TZQ8_MYCTU/240-558
E2U0V3_MYCTU/312-581
E2U435_MYCTU/360-647
E2U4X1_MYCTU/360-647
E2U5L9_MYCTU/160-484
E2U5Q0_MYCTU/413-704
E2UB36_MYCTU/240-558
E2UDH4_MYCTU/304-573
E2UGB5_MYCTU/160-484
E2UGE7_MYCTU/413-704
E2UMN4_MYCTU/338-656
E2UPP4_MYCTU/325-594
E2US02_MYCTU/360-647
E2USK7_MYCTU/160-484
E2UZX9_MYCTU/240-558
E2V0W1_MYCTU/325-594
E2V382_MYCTU/360-647
E2V3Y9_MYCTU/160-484
E2V420_MYCTU/413-704
E2VA45_MYCTU/240-558
E2VC34_MYCTU/325-594
E2VJF7_MYCTU/240-558
E2VL51_MYCTU/325-594
E2VNU1_MYCTU/360-647
E2VPJ2_MYCTU/160-484
E2VVR8_MYCTU/338-656
E2VXR5_MYCTU/325-594
E2W043_MYCTU/360-647
E2W0V0_MYCTU/160-484
E2W0Y1_MYCTU/413-704
E2W6Z0_MYCTU/338-656
E2W8X0_MYCTU/340-609
E2WB93_MYCTU/360-647
E2WC02_MYCTU/160-484
E2WC34_MYCTU/413-704
E2WCR7_MYCTU/160-484
E2WCV2_MYCTU/347-638
E2WIZ1_MYCTU/264-582
E2WL07_MYCTU/312-581
E2WNC4_MYCTU/360-647
E2WQL1_ECOLX/472-744
E2WR16_ECOLX/260-555
E2WSH1_ECOLX/271-609
E2WX03_ECOLX/435-681
E2WZK0_ECOLX/301-548
E2X5U4_SHIDY/301-547
E2X8Y5_SHIDY/392-638
E2X9J3_SHIDY/271-609
E2XCN6_SHIDY/472-744
E2XCU3_SHIDY/260-555
E2XK33_PSEFL/423-619
E2XK33_PSEFL/615-744
E2XKQ5_PSEFL/277-398
E2XLT5_PSEFL/244-545
E2XPJ2_PSEFL/268-604
E2XY51_PSEFL/428-693
E2XYN9_PSEFL/268-604
E2Y0B4_PSEFL/296-545
E2Y1H0_ENTFA/403-744
E2Y2A5_ENTFA/356-650
E2Y322_ENTFA/413-696
E2Y607_ENTFA/295-608
E2Y6X2_ENTFA/364-636
E2Y8A4_ENTFA/366-673
E2Y9J6_ENTFA/356-650
E2YA26_ENTFA/364-636
E2YAI4_ENTFA/366-673
E2YCV7_ENTFA/413-699
E2YD86_ENTFA/403-744
E2YFX7_ENTFA/295-608
E2YI52_ENTFA/356-650
E2YIH1_ENTFA/364-636
E2YIW8_ENTFA/366-673
E2YK52_ENTFA/403-744
E2YL43_ENTFA/295-608
E2YN65_ENTFA/413-699
E2YUD9_ENTFA/413-696
E2YVR2_ENTFA/356-650
E2YXG9_ENTFA/364-636
E2YXQ8_ENTFA/403-743
E2YY67_ENTFA/295-608
E2YZX8_ENTFA/366-673
E2Z269_ENTFA/356-650
E2Z2Z1_ENTFA/366-673
E2Z407_ENTFA/364-636
E2Z662_ENTFA/295-608
E2Z742_ENTFA/419-759
E2Z8E2_ENTFA/413-699
E2ZAG7_9FIRM/311-585
E2ZBV2_9FIRM/265-574
E2ZDF5_9FIRM/268-588
E2ZEQ9_9FIRM/229-536
E2ZGW2_9FIRM/358-675
E2ZKN8_9FIRM/321-684
E2ZL41_9FIRM/261-592
E2ZMS7_9FIRM/523-746
E2ZSW8_PSEAE/247-547
E2ZZC1_PSEAE/268-604
E2ZZY5_PSEAE/395-660
E3A101_PSEAE/423-620
E3A101_PSEAE/637-748
E3A2Z9_PSEAE/242-539
E3A4W1_PSEAE/38-256
E3ANJ4_9SPHI/419-704
E3ANY7_9SPHI/31-259
E3AVJ5_9SPHI/264-573
E3B2G5_9SPHI/427-700
E3B2V3_9SPHI/299-576
E3B5C2_9SPHI/253-580
E3B7K7_9MICO/390-709
E3B8T4_9MICO/316-579
E3B907_9MICO/156-480
E3BC42_9MICO/350-715
E3BCJ0_9MICO/267-574
E3BGZ3_9VIBR/233-579
E3BIH6_9VIBR/272-616
E3BIP5_9VIBR/437-745
E3BM45_9VIBR/442-708
E3BQA1_9VIBR/115-411
E3BR39_9LACO/281-590
E3BRB3_9LACO/380-664
E3BSA6_9LACO/345-621
E3BTU1_9LACO/353-697
E3BU10_9LACO/348-631
E3BUH8_9LACO/281-590
E3BVL8_9LACO/345-621
E3BX13_9LACO/348-631
E3BX92_9LACO/353-697
E3BY28_9LACO/281-590
E3BYU7_9LACO/345-621
E3C0Y5_9LACO/353-697
E3C146_9LACO/348-631
E3C2A1_9LACO/345-620
E3C489_9LACO/281-590
E3C4L1_9LACO/353-697
E3C4T7_9LACO/348-631
E3C5L6_9LACO/370-642
E3C7N9_9LACO/279-582
E3C8U1_9LACO/354-623
E3CAI0_9LACO/351-678
E3CBT6_STRPA/382-662
E3CCK2_STRPA/347-674
E3CEK2_STRPA/290-609
E3CEM6_STRPA/328-625
E3CEX1_STRPA/418-703
E3CJZ5_STRDO/412-690
E3CK20_STRDO/402-650
E3CL79_STRDO/380-711
E3CM23_STRDO/163-464
E3CM44_STRDO/291-613
E3CN32_STRVE/383-624
E3CQ89_STRVE/367-698
E3CQQ6_STRVE/294-619
E3CSJ2_STRVE/370-664
E3CSM8_STRVE/423-702
E3CUX4_9BACT/263-571
E3CYU8_9BACT/337-605
E3D107_9BACT/244-553
E3D1C5_NEIM7/263-558
E3D2C3_NEIM7/430-710
E3D7R7_GARV3/162-488
E3D8F3_GARV3/380-637
E3D8T2_GARV3/372-689
E3D906_GARV3/9-309
E3DCY5_ERWSE/472-746
E3DE35_ERWSE/262-557
E3DGY1_ERWSE/258-554
E3DIQ0_ERWSE/427-628
E3DK80_ERWSE/272-610
E3DMG1_HALPG/273-603
E3DQH1_HALPG/243-546
E3DR72_HALPG/330-609
E3DSM1_BACA1/350-611
E3DSX8_BACA1/26-262
E3DU17_BACA1/321-594
E3DV27_BACA1/356-647
E3DW29_BACA1/347-660
E3DYB6_BACA1/374-696
E3DYM8_BACA1/351-680
E3DYX1_BACA1/327-605
E3DZ48_BACA1/268-577
E3DZ49_BACA1/246-557
E3DZE7_BACA1/263-574
E3E0H4_BACA1/54-265
E3E531_PAEPS/369-654
E3E6F4_PAEPS/243-562
E3E7R2_PAEPS/351-627
E3E897_PAEPS/393-676
E3E8G1_PAEPS/246-556
E3E8G2_PAEPS/261-570
E3EA60_PAEPS/337-673
E3EA61_PAEPS/329-665
E3EEY7_PAEPS/328-600
E3EMW2_BIFBS/282-582
E3EPL5_BIFBS/157-483
E3EPU5_BIFBS/372-694
E3EQK5_BIFBS/413-664
E3EZ56_KETVY/444-732
E3EZK0_KETVY/261-570
E3F0G9_KETVY/411-684
E3F6C4_CORP9/334-605
E3F6U7_CORP9/284-604
E3F9Y7_CORP9/157-476
E3FAW6_CORP9/388-672
E3FB93_CORP9/355-636
E3FF65_STIAD/136-409
E3FN45_STIAD/513-808
E3FR95_STIAD/278-614
E3FTA7_STIAD/333-602
E3FYP8_STIAD/278-614
E3G0C9_STIAD/517-790
E3G3K0_ENTCS/267-607
E3G4B3_ENTCS/249-544
E3G4L3_ENTCS/271-609
E3G8L9_ENTCS/301-543
E3G929_ENTCS/471-741
E3G9V6_ENTCS/260-555
E3GBQ7_ENTCS/427-612
E3GE18_EUBLK/328-655
E3GG10_EUBLK/371-641
E3GMX9_EUBLK/382-699
E3GP42_EUBLK/423-686
E3GPX0_EUBLK/353-582
E3GQY4_EUBLK/364-437
E3GQY4_EUBLK/433-603
E3GRR7_HAEI2/414-600
E3GTV1_HAEI2/279-618
E3GU00_HAEI2/428-698
E3GVG8_HAEI2/280-572
E3H0K8_ROTDC/446-673
E3H0V5_ROTDC/283-587
E3H366_ROTDC/155-474
E3H6T9_ILYPC/269-573
E3H6Z7_ILYPC/336-607
E3H7A1_ILYPC/341-611
E3HA86_ILYPC/258-578
E3HGD4_ACHXA/253-549
E3HKX6_ACHXA/449-721
E3HMU9_ACHXA/269-608
E3HRQ1_ACHXA/450-731
E3HV13_ACHXA/328-591
E3I0F1_RHOVT/489-783
E3I246_RHOVT/239-537
E3I3T8_RHOVT/384-649
E3I4J2_RHOVT/368-636
E3I5S8_RHOVT/306-559
E3I9T2_GEOS0/348-628
E3IAQ8_GEOS0/245-556
E3IAQ9_GEOS0/265-574
E3IEM9_GEOS0/406-686
E3IGI0_GEOS0/262-579
E3IH62_GEOS0/347-678
E3IIZ1_GEOS0/327-605
E3IKW7_DESVR/268-583
E3IR07_DESVR/461-709
E3IS98_DESVR/262-587
E3ITW3_FRASU/289-670
E3IYU9_FRASU/341-607
E3IZV0_FRASU/431-704
E3J0C4_FRASU/312-619
E3J0X8_FRASU/367-673
E3J3H1_FRASU/158-480
E3J3N3_FRASU/338-610
E3J7F9_FRASU/374-677
E3JE60_BUCA0/413-687
E3JE80_BUCA0/258-553
E3JG38_BUCA3/413-687
E3JG61_BUCA3/258-553
E3JHK4_BUCAF/413-687
E3JHM7_BUCAF/258-553
E3JJT9_BUCAJ/341-615
E3NVY2_CAERE/49-272
E3PCD6_ECOH1/260-555
E3PCJ9_ECOH1/472-744
E3PG63_ECOH1/301-548
E3PGP3_ECOH1/271-609
E3PLK3_ECOH1/427-673
E3PRE4_CLOSD/420-702
E3PRK8_CLOSD/425-832
E3PRK8_CLOSD/857-905
E3PT16_CLOSD/246-575
E3R3J5_9LACO/348-630
E3R3V7_9LACO/281-591
E3R6U0_9LACO/341-619
E3R7H5_9LACO/353-697
E3R833_9LACO/341-616
E3R8G0_9LACO/352-696
E3R9G8_9LACO/279-588
E3RAA7_9LACO/348-632
E3RBR1_9LACO/425-710
E3T610_9BACT/38-365
E3UMG4_NEIGO/63-256
E3UMG5_NEIGO/63-256
E3UMG6_NEIGO/63-256
E3UMG7_NEIGO/63-256
E3UP76_NEIGO/1-239
E3UP77_NEIGO/1-239
E3UP78_NEIGO/1-239
E3UP79_NEIGO/1-239
E3UP81_NEIGO/1-239
E3UP82_NEIGO/1-239
E3UP84_NEIGO/1-239
E3UP85_NEIGO/1-239
E3UP86_NEIGO/1-239
E3UP87_NEIGO/1-239
E3UP88_NEIGO/1-239
E3UP89_NEIGO/1-239
E3UP92_NEIGO/1-239
E3VRC7_STRPN/130-458
E3VRC8_STRPN/109-437
E3VRC9_STRPN/109-436
E3VRD0_STRPN/21-315
E3VRD1_STRPN/21-315
E3VRD2_STRPN/21-315
E3VS38_ACIBA/1-117
E3VS39_ACIBA/1-166
E3XIX7_ECOLX/271-609
E3XJT4_ECOLX/301-543
E3XLF2_ECOLX/260-555
E3XLM0_ECOLX/472-744
E3XSX5_ECOLX/427-673
E3Y1Q7_SHIFL/271-609
E3Y899_SHIFL/420-666
E3YA62_SHIFL/472-744
E3YAF5_SHIFL/260-555
E3YD11_LISMO/365-674
E3YHL4_LISMO/351-628
E3YIN4_LISMO/257-532
E3YMB7_9LIST/365-674
E3YQ81_9LIST/348-686
E3YRI4_9LIST/351-635
E3YRW9_9LIST/9-324
E3YSG8_9LIST/355-629
E3YVZ1_LISIN/365-674
E3YZ13_LISIN/1-249
E3Z0G9_LISIN/351-635
E3Z0W0_LISIN/9-324
E3Z1G6_LISIN/355-628
E3Z4Q7_LISIN/365-674
E3Z7L3_LISIN/177-515
E3Z8Y3_LISIN/351-635
E3Z9E1_LISIN/268-583
E3ZD45_LISIV/365-674
E3ZGH5_LISIV/1-76
E3ZHV5_LISIV/351-635
E3ZID6_LISIV/268-583
E3ZIZ7_LISIV/49-325
E3ZQH7_LISSE/348-686
E3ZRU6_LISSE/351-635
E3ZSU0_LISSE/355-628
E4A0M5_LISSE/351-635
E4A1L7_LISSE/1-216
E4A501_PROAC/155-472
E4A567_PROAC/363-626
E4A6J9_PROAC/367-657
E4AAC3_PROAC/268-571
E4AE79_PROAC/268-571
E4AFP2_PROAC/357-646
E4AIL9_PROAC/155-472
E4AIU7_PROAC/112-375
E4AJR2_PROAC/367-657
E4AKH1_PROAC/363-625
E4AKN5_PROAC/155-472
E4AMQ8_PROAC/268-571
E4ASK4_PROAC/50-340
E4ATR9_PROAC/268-571
E4AW51_PROAC/363-626
E4AWB8_PROAC/155-472
E4AZ74_PROAC/367-657
E4B0D5_PROAC/155-472
E4B0K3_PROAC/363-626
E4B3A1_PROAC/268-571
E4B7A1_PROAC/363-628
E4B7G8_PROAC/155-472
E4BAQ9_PROAC/367-657
E4BCH9_PROAC/268-571
E4BEL8_PROAC/268-571
E4BHM8_PROAC/357-646
E4BKM9_PROAC/155-472
E4BKV9_PROAC/112-375
E4BNP2_PROAC/155-472
E4BPD6_PROAC/268-571
E4BR26_PROAC/367-657
E4BT49_PROAC/363-626
E4BUR9_PROAC/363-626
E4BV14_PROAC/155-472
E4BWU0_PROAC/367-657
E4BYR9_PROAC/268-571
E4C1X5_PROAC/367-657
E4C2T7_PROAC/363-626
E4C301_PROAC/155-472
E4C605_PROAC/268-571
E4CA91_PROAC/155-472
E4CAF5_PROAC/363-626
E4CBQ4_PROAC/367-657
E4CE94_PROAC/268-571
E4CI67_PROAC/363-626
E4CIG0_PROAC/155-472
E4CIQ4_PROAC/367-657
E4CL77_PROAC/268-571
E4CP96_PROAC/155-472
E4CPG0_PROAC/363-626
E4CQ66_PROAC/367-657
E4CTM3_PROAC/268-571
E4CVP9_PROAC/367-657
E4CXU2_PROAC/363-626
E4CY09_PROAC/155-472
E4D0K2_PROAC/268-571
E4D396_PROAC/363-626
E4D3G4_PROAC/155-472
E4D4N9_PROAC/367-657
E4D8X6_PROAC/268-571
E4DCG3_PROAC/268-571
E4DEK8_PROAC/367-657
E4DFU1_PROAC/363-626
E4DG06_PROAC/155-472
E4DIT7_PROAC/367-657
E4DL71_PROAC/268-571
E4DLZ1_PROAC/363-626
E4DM58_PROAC/155-472
E4DQG4_PROAC/367-657
E4DT90_PROAC/268-571
E4DUZ9_PROAC/363-626
E4DV63_PROAC/155-472
E4DWM0_PROAC/155-472
E4DWT3_PROAC/363-626
E4DYD0_PROAC/367-657
E4E0M7_PROAC/268-571
E4E618_PROAC/155-472
E4E743_PROAC/268-571
E4E9I9_PROAC/367-657
E4EAP5_PROAC/350-613
E4EBK3_PROAC/367-657
E4ED21_PROAC/334-597
E4EDW5_PROAC/155-472
E4EGB8_PROAC/268-571
E4EK15_PROAC/363-626
E4ELG3_PROAC/155-472
E4EN00_PROAC/367-657
E4EP81_PROAC/268-571
E4ERZ9_PROAC/363-626
E4ESS9_PROAC/367-657
E4EU08_PROAC/155-472
E4EW48_PROAC/268-571
E4EZN0_PROAC/367-657
E4F2A3_PROAC/155-472
E4F2G6_PROAC/363-626
E4F529_PROAC/268-571
E4F5Y8_PROAC/367-657
E4F764_PROAC/155-472
E4F7D4_PROAC/363-626
E4F8X0_PROAC/268-571
E4FF37_PROAC/155-472
E4FFA4_PROAC/363-626
E4FGM3_PROAC/367-657
E4FII1_PROAC/268-571
E4FL24_PROAC/367-657
E4FMB5_PROAC/155-472
E4FMI0_PROAC/363-626
E4FRC4_PROAC/268-571
E4FTU4_PROAC/351-614
E4FU11_PROAC/155-472
E4FW06_PROAC/367-657
E4FXM2_PROAC/268-571
E4G208_PROAC/367-656
E4G2S7_PROAC/268-571
E4G678_PROAC/363-625
E4G6E8_PROAC/155-472
E4G8U9_PROAC/363-626
E4G916_PROAC/155-472
E4G9N0_PROAC/367-657
E4GAC9_PROAC/268-571
E4GFG6_PROAC/367-657
E4GH65_PROAC/268-571
E4GII8_PROAC/155-472
E4GIQ4_PROAC/363-626
E4GNP6_PROAC/155-472
E4GNW1_PROAC/363-626
E4GQX5_PROAC/367-657
E4GU13_PROAC/268-571
E4GV81_PROAC/367-657
E4GWX1_PROAC/268-571
E4GZV4_PROAC/363-626
E4H017_PROAC/155-472
E4H3B6_PROAC/367-657
E4H428_PROAC/363-626
E4H496_PROAC/155-472
E4H8E1_PROAC/268-571
E4HB70_PROAC/268-571
E4HCC8_PROAC/367-657
E4HDP3_PROAC/155-472
E4HDV6_PROAC/363-626
E4HIB3_PROAC/268-571
E4HJI8_PROAC/357-646
E4HL67_PROAC/155-472
E4HLD1_PROAC/112-375
E4HQA0_PROAC/367-657
E4HU16_PROAC/268-571
E4HVD5_PROAC/363-626
E4HVK0_PROAC/155-472
E4HXQ2_PROAC/367-657
E4HYB7_PROAC/363-626
E4HYI3_PROAC/155-472
E4I1W2_PROAC/268-571
E4I5W1_ENTFC/288-601
E4I7L9_ENTFC/361-638
E4I7X3_ENTFC/364-673
E4I9I1_ENTFC/365-712
E4IAG8_ENTFC/394-676
E4IAW9_ENTFC/360-653
E4IEM9_ENTFC/288-601
E4IGN0_ENTFC/360-653
E4IHN3_ENTFC/361-638
E4IHV6_ENTFC/365-712
E4II76_ENTFC/394-676
E4ILP9_ENTFC/364-673
E4IPI1_ENTFC/360-653
E4IPR5_ENTFC/364-711
E4IPY4_ENTFC/394-676
E4ISR0_ENTFC/361-638
E4IUD1_ENTFC/288-601
E4IUV5_ENTFC/364-673
E4IWF9_ENTFC/364-673
E4IWY5_ENTFC/364-711
E4IX62_ENTFC/288-601
E4IZZ4_ENTFC/360-653
E4J1F5_ENTFC/361-638
E4J2I3_ENTFC/394-676
E4J523_ENTFC/364-711
E4J5Z1_ENTFC/360-653
E4J6F0_ENTFC/361-638
E4J6U5_ENTFC/364-673
E4J856_ENTFC/288-601
E4J9P8_ENTFC/394-676
E4JE91_ENTFC/361-638
E4JFE9_ENTFC/360-653
E4JFM2_ENTFC/394-676
E4JIE2_ENTFC/364-711
E4JIK3_ENTFC/364-673
E4JLG0_ENTFC/288-601
E4K3B8_9FIRM/357-687
E4K4B0_9FIRM/244-570
E4K4Z7_9FIRM/327-607
E4KLU4_9LACT/350-635
E4KLZ8_9LACT/342-681
E4KM53_9LACT/707-993
E4KP68_9LACT/237-544
E4KQ85_9LACT/346-616
E4KS42_9PORP/288-605
E4KTT1_9PORP/452-730
E4KUZ8_9PORP/261-588
E4KY20_9FIRM/209-497
E4KYG2_9FIRM/162-469
E4KZ12_9FIRM/254-580
E4L0U0_9FIRM/414-714
E4L4C4_9STRE/406-682
E4L557_9STRE/290-612
E4L569_9STRE/332-633
E4L5I5_9STRE/358-687
E4L687_9STRE/396-645
E4L753_9FIRM/338-610
E4L885_9FIRM/279-598
E4L8G0_9FIRM/250-559
E4LBP0_9FIRM/253-563
E4LBV5_9FIRM/274-594
E4LDA6_9FIRM/344-605
E4LGV8_9FIRM/155-461
E4LIX9_9FIRM/261-581
E4LJ13_9FIRM/346-616
E4LM81_9FIRM/262-572
E4LPB0_9CLOT/366-680
E4LU46_9CLOT/307-579
E4LU67_9CLOT/244-555
E4LU75_9CLOT/268-585
E4LU76_9CLOT/270-586
E4LY29_9CLOT/356-652
E4LZA2_9CLOT/364-642
E4LZZ8_9CLOT/549-837
E4M0M1_9FIRM/263-569
E4M1S1_9FIRM/388-686
E4M482_9FIRM/378-660
E4M4X9_9FIRM/290-650
E4M5C8_9FIRM/441-661
E4M5C8_9FIRM/702-806
E4M8E0_9BACT/253-578
E4MA45_9BACT/296-563
E4ME83_9BACT/474-732
E4MFI9_9BACT/309-627
E4MFY5_9FIRM/630-958
E4MG82_9FIRM/145-456
E4MJC5_9FIRM/358-682
E4MJV8_9FIRM/474-731
E4MNQ2_CAPOC/429-711
E4MP60_CAPOC/262-576
E4MS66_CAPOC/321-601
E4MUE4_CAPOC/510-779
E4MV70_CAPOC/247-581
E4MZB8_KITSK/466-541
E4MZB8_KITSK/539-745
E4MZG3_KITSK/156-480
E4N0S0_KITSK/386-669
E4N9S1_KITSK/380-694
E4NB44_KITSK/300-663
E4NBK5_KITSK/320-590
E4NE16_KITSK/362-646
E4NFW7_KITSK/173-499
E4NFX0_KITSK/314-585
E4NY65_BIFBP/157-483
E4NZU2_BIFBP/372-694
E4P038_BIFBP/413-664
E4P0M6_BIFBP/282-582
E4P2S3_ECO8N/301-547
E4P396_ECO8N/260-555
E4P443_ECO8N/472-744
E4P9C7_ECO8N/271-609
E4PC77_ECO8N/427-673
E4PLU6_MARAH/403-670
E4PMV9_MARAH/442-757
E4PP10_MARAH/258-554
E4PP57_MARAH/267-607
E4PXI0_STAAH/361-577
E4PXK2_STAAU/376-592
E4PYK1_STAAU/376-592
E4PYM9_STAAU/375-591
E4Q1C4_CALOW/357-687
E4Q4V1_CALOW/244-570
E4Q729_CALOW/361-641
E4QAC0_CALH1/359-639
E4QAW1_CALH1/357-687
E4QDK8_CALH1/244-570
E4QFW1_BORBN/230-548
E4QFX5_BORBN/423-705
E4QGL2_BORBN/227-540
E4QIS2_METS6/245-541
E4QME1_METS6/285-558
E4QMR1_METS6/425-706
E4QN21_METS6/271-610
E4QV37_HAEI6/280-572
E4QVQ1_HAEI6/414-602
E4QYK0_HAEI6/279-618
E4QYQ4_HAEI6/428-698
E4R027_BIFLM/369-689
E4R0S7_BIFLM/312-566
E4R1A0_BIFLM/157-483
E4R1W5_BIFLM/278-578
E4R5I1_PSEPB/403-668
E4R6Z4_PSEPB/268-604
E4RAK9_PSEPB/374-692
E4RFZ0_PSEPB/292-419
E4RHU4_PSEPB/269-605
E4RIC7_PSEPB/245-546
E4RIG5_HALSL/243-546
E4RLH6_HALSL/329-608
E4RMN0_HALSL/273-605
E4RTS9_LEAB4/436-708
E4RUA8_LEAB4/252-578
E4RYI3_LEAB4/477-764
E4RZQ9_LEAB4/267-579
E4S0W9_BORBJ/227-540
E4S2H5_BORBJ/230-548
E4S2I9_BORBJ/423-705
E4S4L6_CALKI/244-570
E4S7Q6_CALKI/357-687
E4S8G8_CALKI/359-639
E4SBY0_CALK2/357-687
E4SG50_CALK2/244-570
E4SHR7_CALK2/359-639
E4SI20_LACAR/281-592
E4SJH2_LACAR/347-629
E4SLK3_LACAR/353-696
E4SM02_LACAR/341-619
E4SR24_STRTN/423-702
E4SR38_STRTN/370-664
E4SS42_STRTN/294-619
E4ST18_STRTN/439-681
E4STA2_STRTN/367-698
E4SVR1_LACDN/329-671
E4SW45_LACDN/350-626
E4SY49_LACDN/282-591
E4SZE9_LACDN/349-631
E4T217_PALPW/458-736
E4T3U1_PALPW/461-746
E4T4K6_PALPW/265-583
E4T653_PALPW/260-584
E4TA47_RIEAD/264-571
E4TAI7_RIEAD/435-705
E4TCJ9_RIEAD/253-592
E4TEF2_CALNY/259-593
E4TFM5_CALNY/277-543
E4TFY1_CALNY/237-534
E4TG29_CALNY/422-696
E4TKS9_MARTH/252-576
E4TL64_MARTH/417-672
E4TND6_MARTH/303-559
E4TNX5_MARTH/426-707
E4TW44_MARTH/259-567
E4TWN6_SULKY/324-598
E4TX45_SULKY/266-571
E4TZ71_SULKY/253-586
E4U816_OCEP5/253-572
E4U8P4_OCEP5/155-449
E4U9Y6_OCEP5/347-636
E4UB23_LIBSC/263-563
E4UC26_LIBSC/442-733
E4V820_BIFBI/369-691
E4V8H8_BIFBI/275-575
E4VAN9_BIFBI/157-483
E4VB51_BIFBI/413-664
E4VHW2_9HELI/318-598
E4VIG4_9HELI/253-590
E4VKD6_9HELI/267-573
E4VMJ0_9HELI/295-546
E4VQ90_BACFR/451-729
E4VQD5_BACFR/313-581
E4VW93_BACFR/263-576
E4W2X2_BACFR/261-588
E4W988_RHOE1/327-601
E4W9J9_RHOE1/306-578
E4WAX8_RHOE1/310-597
E4WAZ2_RHOE1/349-636
E4WAZ7_RHOE1/313-600
E4WB84_RHOE1/164-489
E4WE42_RHOE1/603-918
E4WIP6_RHOE1/245-564
E4ZBH6_NEIL0/263-558
E4ZF12_NEIL0/423-703
E5AGR7_CHLPS/822-1075
E5AHL8_CHLPS/265-613
E5ALG2_BURRH/260-559
E5AML9_BURRH/258-559
E5ANA8_BURRH/321-663
E5APR3_BURRH/444-724
E5AR60_BURRH/411-688
E5ARS4_BURRH/520-795
E5AZL4_STAAG/361-577
E5B224_ERWAM/258-554
E5B2Y3_ERWAM/272-610
E5B860_ERWAM/472-746
E5B8H7_ERWAM/262-557
E5BA30_ERWAM/427-633
E5BEJ3_9FUSO/337-608
E5BGQ4_9FUSO/263-566
E5BI62_9FUSO/265-588
E5BKE7_9FUSO/294-617
E5BNP0_9FUSO/263-566
E5BNW2_9FUSO/337-608
E5BPU4_9FUSO/268-591
E5BRG9_9FUSO/287-539
E5BUF0_9FUSO/312-615
E5BVI8_9FUSO/341-611
E5C0S7_9FUSO/263-566
E5C242_9FUSO/337-608
E5C3A2_9FUSO/265-588
E5C3Q7_9BACE/303-433
E5C8P7_9BACE/263-590
E5C9Q9_9BACE/273-586
E5CFZ9_9BACE/451-725
E5CMB4_STAHO/350-672
E5CMK2_STAHO/358-650
E5CN94_STAHO/268-579
E5CQN8_9STAP/268-579
E5CRG5_9STAP/363-654
E5CRQ5_9STAP/350-664
E5CYP8_CHLTR/312-354
E5CYP8_CHLTR/779-1028
E5CYP9_CHLTR/312-354
E5CYP9_CHLTR/779-1028
E5CYQ0_CHLTR/312-354
E5CYQ0_CHLTR/779-1028
E5CYQ1_CHLTR/312-354
E5CYQ1_CHLTR/779-1029
E5CYQ2_CHLTR/312-354
E5CYQ2_CHLTR/779-1029
E5CYQ3_CHLTR/312-354
E5CYQ3_CHLTR/779-1029
E5CYQ4_CHLTR/312-354
E5CYQ4_CHLTR/779-1029
E5CYQ5_CHLTR/312-354
E5CYQ5_CHLTR/779-1028
E5CYQ6_CHLTR/312-354
E5CYQ6_CHLTR/779-1029
E5CYQ8_CHLTR/312-354
E5CYQ8_CHLTR/779-1029
E5CYQ9_CHLTR/312-354
E5CYQ9_CHLTR/779-1029
E5CYR0_CHLTR/312-354
E5CYR0_CHLTR/779-1029
E5CYR1_CHLTR/312-354
E5CYR1_CHLTR/779-1029
E5CYR2_CHLTR/312-354
E5CYR2_CHLTR/779-1029
E5CYR3_CHLTR/312-354
E5CYR3_CHLTR/779-1029
E5CYR5_CHLTR/312-354
E5CYR5_CHLTR/779-1029
E5CYR6_CHLTR/312-354
E5CYR6_CHLTR/779-1029
E5CYR7_CHLTR/312-354
E5CYR7_CHLTR/779-1029
E5CYR8_CHLTR/312-354
E5CYR8_CHLTR/779-1029
E5CYR9_CHLTR/312-354
E5CYR9_CHLTR/779-1029
E5CYS0_CHLTR/312-354
E5CYS0_CHLTR/779-1028
E5CYS2_CHLTR/312-354
E5CYS2_CHLTR/779-1029
E5CYU7_CHLTR/312-354
E5CYU8_CHLTR/312-354
E5CYU9_CHLTR/312-354
E5CYV0_CHLTR/312-354
E5DNH7_9STAP/363-580
E5DNH8_9STAP/345-658
E5F1W2_CAMJE/17-90
E5FXA3_ACIBA/11-177
E5FXA4_ACIBA/28-189
E5KLA8_NEIGO/263-559
E5KLB1_NEIGO/263-559
E5KLB2_NEIGO/263-558
E5QUZ2_STAAH/350-660
E5QV51_STAAH/345-658
E5QVW5_STAAH/360-637
E5QXN1_STAAH/232-543
E5R5S4_STAAG/360-638
E5R6A7_STAAG/350-660
E5RAZ8_STAAG/268-579
E5T9Y2_STAAU/360-637
E5TA88_STAAU/350-660
E5TAU2_STAAU/361-577
E5TEA8_STAAU/232-543
E5TI80_STAAU/350-660
E5TKY0_STAAU/360-638
E5TND0_STAAU/268-579
E5TR26_STAAU/345-658
E5TR88_STAAU/361-577
E5TRM7_STAAU/268-579
E5TV73_STAAU/350-660
E5TWD4_STAAU/345-658
E5TWD5_STAAU/363-580
E5TX77_STAAU/360-638
E5U0A3_ALCXX/54-317
E5U2S5_ALCXX/29-266
E5U7G2_ALCXX/449-724
E5UDG3_ALCXX/252-548
E5UFY2_ALCXX/450-731
E5UGH2_ALCXX/269-608
E5UJ43_NEIMU/282-627
E5UL16_NEIMU/263-558
E5UM79_NEIMU/429-709
E5UN43_9BACE/261-576
E5URK1_9BACE/450-707
E5UY06_9BACE/261-586
E5V0V2_9BACL/277-589
E5V2M9_9BACL/432-701
E5V2V7_9BACL/330-623
E5V3H3_9BACL/378-657
E5V7J5_9BACE/268-581
E5V9H6_9BACE/449-710
E5VFM9_9BACE/260-591
E5VGC8_9FIRM/106-413
E5VGH8_9FIRM/240-559
E5VGH9_9FIRM/263-593
E5VIS1_9FIRM/106-393
E5VIZ6_9FIRM/329-645
E5VL38_9FIRM/621-941
E5VNR5_9FIRM/385-659
E5VQ25_9FIRM/470-753
E5VRA9_9FIRM/365-587
E5VRB0_9FIRM/362-678
E5VVT4_9FIRM/261-591
E5VVT5_9FIRM/240-559
E5VWR3_9FIRM/317-639
E5VWV7_9FIRM/139-445
E5VZC6_9FIRM/382-656
E5VZN3_9BACI/263-574
E5W070_9BACI/359-689
E5W115_9BACI/353-636
E5W2Y5_9BACI/246-557
E5W2Y6_9BACI/261-573
E5W3J2_9BACI/370-694
E5W3X0_9BACI/353-666
E5W5A8_9BACI/318-591
E5W7G0_9BACI/348-607
E5W935_9BACI/327-604
E5WBG7_9BACI/341-589
E5WDA5_9BACI/245-556
E5WDA6_9BACI/1-109
E5WDA7_9BACI/268-475
E5WET7_9BACI/335-615
E5WF86_9BACI/346-616
E5WGD0_9BACI/352-662
E5WGY0_9BACI/327-600
E5WHW5_9BACI/347-631
E5WIL9_9BACI/349-685
E5WIV5_9BACI/261-582
E5WJH4_9BACI/418-689
E5WJW2_9BACI/343-680
E5WLQ2_9BACI/29-263
E5WMW3_9BACI/335-614
E5WQ46_9BACI/370-588
E5WTZ0_9BACE/55-346
E5WVT3_9BACE/255-568
E5WWS4_9BACE/260-591
E5WXC0_9BACE/290-435
E5X0P8_9BACE/449-722
E5X3W5_9BACE/40-254
E5X647_9ACTN/344-685
E5X793_9ACTN/322-609
E5X887_9ACTN/597-919
E5XAA9_9ACTN/343-623
E5XAF4_9ACTN/274-587
E5XEF8_9FIRM/135-445
E5XEL0_9FIRM/612-929
E5XG89_9FIRM/123-419
E5XGK4_9FIRM/390-592
E5XGX0_9FIRM/244-571
E5XGX1_9FIRM/250-570
E5XGZ7_9FIRM/410-694
E5XL49_9ACTO/318-588
E5XMQ0_9ACTO/272-586
E5XMU9_9ACTO/368-686
E5XQP2_9ACTO/157-493
E5XYB7_9BIFI/372-692
E5XZR7_9BIFI/278-578
E5Y0K3_9BIFI/389-643
E5Y0N7_9BIFI/157-483
E5Y2V3_BILWA/335-570
E5Y4I9_BILWA/271-567
E5Y8T0_BILWA/16-262
E5Y995_BILWA/263-588
E5YAC4_BILWA/448-718
E5YC50_9ENTR/272-607
E5YDK2_9ENTR/254-550
E5YDU8_9ENTR/302-554
E5YF12_9ENTR/272-611
E5YIR0_9ENTR/493-759
E5YIW1_9ENTR/259-554
E5YM20_9ENTR/428-620
E5YQ45_9BACL/326-598
E5YUE9_9BACL/247-556
E5YUP4_9BACL/268-584
E5YVK4_9BACL/355-633
E5YYD5_9BACL/24-265
E5Z461_9BACL/322-656
E5Z8P0_CAMJE/23-247
E5Z924_CAMJE/320-592
E5Z940_CAMJE/275-581
E5Z9K9_CAMJE/253-596
E5ZCM7_CAMJE/17-89
E5ZCM8_CAMJE/1-150
E5ZCN5_CAMJE/214-520
E5ZDX3_CAMJE/320-592
E5ZFH8_CAMJE/253-596
E5ZH25_CAMJE/23-247
E5ZIS5_CAMJE/320-592
E5ZIT9_CAMJE/1-263
E5ZJ72_CAMJE/253-597
E5ZS42_ECOLX/293-540
E5ZUT3_ECOLX/271-609
E5ZXQ7_ECOLX/435-681
E5ZZZ6_ECOLX/472-744
E6A070_ECOLX/260-555
E6A4A6_ECOLX/260-555
E6A4K4_ECOLX/472-744
E6AAL3_ECOLX/293-540
E6ABL8_ECOLX/271-609
E6ACV6_ECOLX/435-681
E6AI42_ECOLX/472-744
E6AIQ8_ECOLX/284-531
E6AK41_ECOLX/260-555
E6AMF2_ECOLX/271-609
E6AWK9_ECOLX/435-681
E6B0I7_ECOLX/420-666
E6B6T0_ECOLX/271-609
E6B7G9_ECOLX/472-744
E6B7N2_ECOLX/260-555
E6B933_ECOLX/301-548
E6BGU3_ECOLX/301-549
E6BIE9_ECOLX/435-681
E6BL17_ECOLX/271-609
E6BLF7_ECOLX/472-744
E6BRJ6_ECOLX/260-555
E6BV38_PROAC/367-657
E6BWM5_PROAC/155-472
E6BWU0_PROAC/363-626
E6BZS5_PROAC/268-571
E6C3F8_PROAC/363-626
E6C3I5_PROAC/155-472
E6C5B8_PROAC/367-657
E6C8G6_PROAC/268-571
E6C9V0_PROAC/367-657
E6CA33_PROAC/155-472
E6CA97_PROAC/363-626
E6CBS0_PROAC/268-571
E6CHH6_PROAC/363-626
E6CHP4_PROAC/155-472
E6CIL7_PROAC/367-657
E6CMV6_PROAC/268-571
E6CQH7_PROAC/155-472
E6CQR4_PROAC/363-626
E6CSZ7_PROAC/268-571
E6CV30_PROAC/367-657
E6CXR4_PROAC/367-657
E6CYL4_PROAC/363-626
E6CYS6_PROAC/155-472
E6D1J8_PROAC/268-571
E6D4N7_PROAC/367-657
E6D6C8_PROAC/268-571
E6D7A1_PROAC/155-472
E6D7N5_PROAC/363-628
E6DBM5_PROAC/367-657
E6DDZ5_PROAC/155-472
E6DE11_PROAC/358-621
E6DH53_PROAC/268-571
E6DKA9_PROAC/268-571
E6DLH2_PROAC/367-657
E6DP26_PROAC/363-626
E6DP94_PROAC/155-472
E6DRL6_PROAC/367-657
E6DSY3_PROAC/353-616
E6DT46_PROAC/155-472
E6DWL6_PROAC/268-571
E6DYJ8_PROAC/367-657
E6E1D3_PROAC/268-571
E6E3P5_PROAC/363-626
E6E3Z8_PROAC/155-472
E6E5H5_PROAC/367-657
E6E707_PROAC/155-472
E6E777_PROAC/363-626
E6EB22_PROAC/268-571
E6EDY5_PROAC/367-657
E6EEN2_PROAC/363-626
E6EEU8_PROAC/155-472
E6EI28_PROAC/268-571
E6EKS0_ENTFA/403-743
E6EKW1_ENTFA/356-650
E6ELA8_ENTFA/364-636
E6EMB5_ENTFA/366-673
E6ENT2_ENTFA/295-608
E6EPH6_ENTFA/413-696
E6EV40_ENTFA/366-673
E6EW66_ENTFA/364-636
E6EXN7_ENTFA/329-545
E6EYV5_ENTFA/413-696
E6EZV5_ENTFA/356-650
E6F053_ENTFA/295-608
E6F1M3_ENTFA/403-743
E6F421_ENTFA/403-744
E6F4N7_ENTFA/364-636
E6F5K6_ENTFA/356-650
E6F7F0_ENTFA/295-608
E6F9H3_ENTFA/413-696
E6FAC4_ENTFA/366-673
E6FBG0_ENTFA/403-743
E6FBT0_ENTFA/366-673
E6FCP5_ENTFA/356-650
E6FDY6_ENTFA/295-608
E6FG11_ENTFA/413-696
E6FGW5_ENTFA/364-636
E6FK54_ENTFA/356-650
E6FLV7_ENTFA/366-673
E6FLZ8_ENTFA/364-636
E6FM56_ENTFA/403-743
E6FP00_ENTFA/295-608
E6FS22_ENTFA/413-699
E6FSR1_ENTFA/295-608
E6FSZ0_ENTFA/403-744
E6FVP8_ENTFA/356-650
E6FW92_ENTFA/364-636
E6FY06_ENTFA/366-673
E6FZG6_ENTFA/413-699
E6G087_ENTFA/403-743
E6G2H4_ENTFA/356-650
E6G379_ENTFA/295-608
E6G481_ENTFA/366-673
E6G5B7_ENTFA/364-636
E6G752_ENTFA/413-696
E6G9U4_ENTFA/295-608
E6GAB1_ENTFA/364-636
E6GAP4_ENTFA/356-650
E6GB04_ENTFA/403-743
E6GBV8_ENTFA/413-699
E6GDQ5_ENTFA/366-673
E6GJ57_ENTFA/403-744
E6GKL4_ENTFA/366-673
E6GN02_ENTFA/356-650
E6GPC5_ENTFA/364-636
E6GQ17_ENTFA/295-608
E6GR71_ENTFA/356-650
E6GS23_ENTFA/403-743
E6GUB7_ENTFA/295-608
E6GUR6_ENTFA/364-636
E6GWC1_ENTFA/366-673
E6GX21_ENTFA/413-699
E6H0L8_ENTFA/413-699
E6H2G5_ENTFA/364-636
E6H2U4_ENTFA/403-743
E6H479_ENTFA/366-673
E6H5N4_ENTFA/295-608
E6H7A3_ENTFA/356-650
E6HBP8_ENTFA/403-743
E6HCF4_ENTFA/366-673
E6HEQ3_ENTFA/413-696
E6HFK3_ENTFA/295-608
E6HFX1_ENTFA/356-650
E6HGF3_ENTFA/364-636
E6HHW3_ENTFA/356-650
E6HI72_ENTFA/413-696
E6HKU0_ENTFA/295-608
E6HM33_ENTFA/403-743
E6HPK6_ENTFA/364-636
E6HQL7_ENTFA/366-673
E6HSA2_ENTFA/364-636
E6HTZ6_ENTFA/366-673
E6HUG0_ENTFA/403-744
E6HWA4_ENTFA/356-650
E6HXR3_ENTFA/28-275
E6HYK3_ENTFA/295-608
E6HZ87_ENTFA/403-743
E6I322_ENTFA/356-650
E6I436_ENTFA/366-673
E6I4S7_ENTFA/413-699
E6I5H5_ENTFA/295-608
E6I5Y6_ENTFA/364-636
E6I804_ENTFA/295-608
E6I8Q7_ENTFA/403-743
E6I9Y1_ENTFA/413-699
E6IB04_ENTFA/364-636
E6IBF2_ENTFA/329-545
E6IC29_ENTFA/366-673
E6IDZ7_ENTFA/356-650
E6IGT0_ENTFA/403-743
E6IJ44_ENTFA/356-650
E6IJZ8_ENTFA/295-608
E6IM63_ENTFA/413-699
E6INC2_ENTFA/364-636
E6IPC9_ENTFA/366-673
E6IR27_ENTFA/403-743
E6ITA4_ENTFA/413-696
E6ITN6_ENTFA/366-673
E6IUD7_ENTFA/356-650
E6IUM5_ENTFA/364-636
E6IV41_ENTFA/295-608
E6J0L4_STRAP/329-626
E6J0W1_STRAP/290-641
E6J173_STRAP/377-656
E6J2P6_STRAP/411-694
E6J429_STRAP/351-677
E6J7X7_9ACTO/359-633
E6J8U8_9ACTO/299-615
E6J992_9ACTO/353-634
E6J9U6_9ACTO/346-633
E6JD49_9ACTO/162-483
E6JES3_RIEAN/253-592
E6JFF5_RIEAN/264-571
E6JIJ5_RIEAN/31-252
E6JJZ8_RIEAN/435-705
E6JL45_STAEP/232-543
E6JM88_STAEP/358-635
E6JMH3_STAEP/350-664
E6JQQ9_STAEP/162-378
E6JSB1_9SPIO/323-452
E6JSH8_9SPIO/217-529
E6JX00_9SPIO/260-591
E6JX75_9SPIO/418-713
E6JYQ6_PARDN/158-484
E6JZG2_PARDN/296-600
E6K0S1_PARDN/369-675
E6K293_PARDN/393-650
E6K337_9BACT/450-706
E6K3M1_9BACT/261-581
E6K487_9BACT/264-583
E6K8T0_9BACT/447-732
E6KIL7_STRSA/290-610
E6KJ03_STRSA/369-648
E6KJA4_STRSA/431-691
E6KKT6_STRSA/330-624
E6KNS2_STRSA/343-671
E6KPT4_9ACTO/253-555
E6KSS2_9ACTO/156-479
E6KSZ1_9ACTO/383-640
E6KTF8_9ACTO/369-646
E6KVM4_9PAST/414-598
E6KVY5_9PAST/279-618
E6KWM4_9PAST/311-572
E6KXJ5_9PAST/282-574
E6KY75_9PAST/429-694
E6L3U6_9PROT/329-601
E6L3V5_9PROT/288-616
E6L538_9PROT/255-584
E6L6M9_9PROT/26-247
E6L8B7_CAMUP/320-590
E6L957_CAMUP/25-246
E6L9C5_CAMUP/275-581
E6L9J4_CAMUP/253-586
E6LCJ7_9ENTE/291-606
E6LFI1_9ENTE/362-708
E6LG08_9ENTE/355-646
E6LGL7_9ENTE/358-661
E6LIJ1_9ENTE/365-642
E6LN84_9FIRM/612-931
E6LQC8_9FIRM/279-606
E6LRC4_9FIRM/443-732
E6LT10_9LACO/345-621
E6LU26_9LACO/348-631
E6LUA2_9LACO/353-697
E6LUJ3_9LACO/281-590
E6LWC6_9ACTO/161-481
E6LWH4_9ACTO/337-593
E6LWM1_9ACTO/374-671
E6LYV7_9ACTO/300-607
E6M355_9ACTO/273-580
E6M5F3_9ACTO/374-671
E6M5K4_9ACTO/337-593
E6M5X5_9ACTO/161-481
E6M781_STALU/350-672
E6M7H4_STALU/360-636
E6M891_STALU/269-580
E6MEG7_9FIRM/539-799
E6MGD1_9FIRM/341-667
E6MKY8_9BACT/450-727
E6MLW5_9BACT/475-751
E6MNP6_9BACT/261-586
E6MPL0_9BACT/264-583
E6MQ92_9BACT/47-350
E6MX52_NEIMH/263-558
E6MYF8_NEIMH/430-710
E6NDZ9_HELPI/330-604
E6NG08_HELPI/280-589
E6NG16_HELPI/252-579
E6NH13_HELPK/280-589
E6NH21_HELPK/252-579
E6NJ74_HELPK/330-607
E6NMH8_HELPL/280-589
E6NMI6_HELPL/252-578
E6NP78_HELPL/330-607
E6NRD0_HELPQ/330-607
E6NTV0_HELPQ/280-589
E6NTV8_HELPQ/252-578
E6NZW8_ECOD1/420-666
E6PDV9_9ZZZZ/155-459
E6PGI5_9ZZZZ/288-611
E6PGT1_9ZZZZ/260-572
E6PIG9_9ZZZZ/333-604
E6PTH9_9ZZZZ/287-583
E6PUI5_9ZZZZ/457-736
E6PUW3_9ZZZZ/268-610
E6PVF8_9ZZZZ/501-782
E6Q2L9_9ZZZZ/155-459
E6Q4J9_9ZZZZ/333-604
E6Q7F4_9ZZZZ/288-611
E6Q7V0_9ZZZZ/333-604
E6Q859_9ZZZZ/260-572
E6Q960_9ZZZZ/265-594
E6QDK4_9ZZZZ/263-589
E6QET2_9ZZZZ/248-545
E6QG84_9ZZZZ/252-552
E6QJS8_9ZZZZ/263-596
E6QKE2_9ZZZZ/447-713
E6QKP1_9ZZZZ/1-191
E6QM39_9ZZZZ/53-309
E6QNQ9_9ZZZZ/271-610
E6RJA1_PSEU9/430-732
E6RL59_PSEU9/284-580
E6RN51_PSEU9/272-610
E6RNF1_PSEU9/452-715
E6RUG2_CAMJS/23-247
E6RVH3_CAMJS/320-592
E6RVR0_CAMJS/275-581
E6RW47_CAMJS/253-596
E6RX74_CAMJC/253-596
E6S138_CAMJC/320-592
E6S151_CAMJC/275-581
E6S247_HELPF/330-607
E6S3T2_HELPF/280-589
E6S3U1_HELPF/252-579
E6S7C9_INTC7/395-657
E6S8P7_INTC7/365-653
E6SE66_INTC7/273-648
E6SEM5_INTC7/156-482
E6SFF1_INTC7/362-635
E6SHP5_THEM7/428-653
E6SHP5_THEM7/690-800
E6SIW0_THEM7/390-687
E6SIY3_THEM7/263-569
E6SKD6_THEM7/290-641
E6SLH8_THEM7/445-726
E6SN07_BACT6/466-750
E6SSP6_BACT6/261-592
E6SUR5_BACT6/449-703
E6SVJ3_BACT6/263-576
E6SYE9_SHEB6/273-606
E6SYM6_SHEB6/291-551
E6T2P7_SHEB6/260-556
E6T3A6_SHEB6/454-722
E6T7A8_SHEB6/426-625
E6T7K0_SHEB6/47-289
E6TAX6_MYCSR/311-601
E6TDH8_MYCSR/354-644
E6TGA7_MYCSR/294-612
E6TGB8_MYCSR/326-596
E6TGS6_MYCSR/160-484
E6TIM5_MYCSR/358-648
E6TSC7_BACCJ/368-681
E6TTJ1_BACCJ/347-616
E6TTT5_BACCJ/247-558
E6TTT6_BACCJ/260-570
E6TV57_BACCJ/321-594
E6TWW3_BACCJ/339-657
E6TY34_BACCJ/327-605
E6TZK4_BACCJ/348-640
E6U162_BACCJ/420-693
E6U3A1_ETHHY/245-576
E6U3Z2_ETHHY/222-529
E6U7E1_ETHHY/372-695
E6U833_ETHHY/260-590
E6U8C4_ETHHY/365-646
E6UEC2_RUMA7/292-625
E6UJ07_RUMA7/379-679
E6UMV0_CLOTL/352-685
E6UP86_CLOTL/234-544
E6UPC1_CLOTL/253-573
E6UPG4_CLOTL/365-646
E6UU55_CLOTL/156-465
E6UUM2_VARPD/260-557
E6UX80_VARPD/259-557
E6UXQ5_VARPD/444-716
E6UY08_VARPD/446-726
E6V024_VARPD/284-509
E6V287_VARPD/270-609
E6V2F7_VARPD/319-594
E6V2H1_VARPD/65-283
E6VES9_RHOPX/372-653
E6VL02_RHOPX/345-593
E6VLR8_RHOPX/251-545
E6VM20_RHOPX/456-751
E6VMB3_RHOPX/381-647
E6VR25_DESAO/262-589
E6VSA9_DESAO/325-589
E6VU29_DESAO/436-703
E6VXF4_DESAO/247-544
E6W2U0_DESIS/241-551
E6W4W8_DESIS/261-591
E6W678_DESIS/374-644
E6W7T4_PANSA/472-743
E6W951_PANSA/271-566
E6WAB0_PANSA/267-607
E6WAW5_PANSA/272-610
E6WGN8_PANSA/258-554
E6WGZ7_PANSA/427-666
E6WPW0_PSEUU/266-606
E6WQF0_PSEUU/434-703
E6WQP2_PSEUU/253-548
E6WQV2_PSEUU/420-604
E6WQV2_PSEUU/627-747
E6WTY8_PSEUU/310-559
E6X0G8_NITSE/323-597
E6X0H8_NITSE/275-585
E6X362_NITSE/250-584
E6X3T1_CELAD/247-581
E6X5W2_CELAD/263-576
E6X5X9_CELAD/429-698
E6X783_CELAD/301-434
E6X864_CELAD/416-692
E6XAC5_CELAD/434-721
E6XFM3_SHEP2/260-556
E6XHV7_SHEP2/426-620
E6XI27_SHEP2/444-713
E6XJY3_SHEP2/273-606
E6XMB4_SHEP2/9-264
E6YGS5_BARC7/370-641
E6YHT5_BARC7/422-714
E6YIJ7_BARC7/222-524
E6YKT1_9RHIZ/370-642
E6YLS2_9RHIZ/422-714
E6YMN3_9RHIZ/246-546
E6YPZ5_9RHIZ/370-641
E6YR04_9RHIZ/418-710
E6YS05_9RHIZ/246-546
E6YUJ1_9RHIZ/370-642
E6YVJ2_9RHIZ/422-714
E6YWB9_9RHIZ/246-546
E6YZH1_9RHIZ/443-735
E6Z049_9RHIZ/198-496
E7A3M6_HAEIF/428-698
E7A5E1_HAEIF/280-572
E7A788_HAEIF/414-601
E7A7S4_HAEIF/279-618
E7A993_HELFC/283-591
E7AB67_HELFC/325-595
E7ABH3_HELFC/252-580
E7AF70_HAEIF/414-602
E7AGA8_HAEIF/428-698
E7AI22_HAEIF/280-572
E7AIE5_HAEIF/279-618
E7B282_YERE1/303-564
E7B2N7_YERE1/272-607
E7B438_YERE1/486-752
E7B4A0_YERE1/259-554
E7B836_YERE1/420-608
E7B9V0_YERE1/1-244
E7BCS7_9BURK/42-273
E7BEG3_NEIMW/430-710
E7BEZ2_NEIMW/242-537
E7C1D6_9DELT/123-418
E7C1H9_9GAMM/260-587
E7C1Q9_9GAMM/449-739
E7C7A6_9GAMM/440-714
E7C7S0_9GAMM/394-667
E7C8I3_9GAMM/440-714
E7CHE4_ACIBA/29-127
E7CS27_ACIBA/1-93
E7D4X6_PSEAE/34-259
E7FND5_9LACO/354-636
E7FNQ0_9LACO/369-649
E7FQW9_9LACO/279-590
E7FR29_9LACO/349-677
E7FU07_ERYRH/251-570
E7FUA5_ERYRH/353-662
E7FUJ7_ERYRH/391-716
E7G0U1_9HELI/258-589
E7G115_9HELI/286-594
E7G130_9HELI/326-600
E7G474_9HELI/169-443
E7G529_9HELI/286-594
E7G6T1_9FIRM/309-576
E7GAD6_9FIRM/344-665
E7GBG7_9FIRM/351-660
E7GCX4_9FIRM/357-680
E7GF07_9FIRM/248-559
E7GF08_9FIRM/276-586
E7GNZ9_CLOSY/412-694
E7GS25_CLOSY/192-501
E7GS88_CLOSY/261-596
E7GS89_CLOSY/243-563
E7GSV2_CLOSY/618-934
E7GT91_CLOSY/441-733
E7GTI8_CLOSY/509-781
E7GUB3_CLOSY/378-697
E7GV45_STRAP/347-673
E7GXS5_STRAP/329-626
E7GXW5_STRAP/290-610
E7GZH1_STRAP/411-695
E7GZV3_STRAP/377-655
E7H0N2_9BURK/273-609
E7H3Q0_9BURK/280-578
E7H4V4_9BURK/455-735
E7H5E3_9BURK/391-648
E7H7A4_ECOLX/472-744
E7H7H7_ECOLX/260-555
E7HC53_ECOLX/301-548
E7HHC4_ECOLX/392-638
E7HIP2_ECOLX/271-609
E7HR36_ECOLX/435-681
E7HY65_ECOLX/472-744
E7HYD5_ECOLX/260-555
E7I0E7_ECOLX/107-353
E7I1H9_ECOLX/271-609
E7I6S9_ECOLX/420-666
E7IEJ3_ECOLX/260-555
E7IF48_ECOLX/472-744
E7IGK0_ECOLX/271-609
E7IH29_ECOLX/298-550
E7IMG9_ECOLX/271-609
E7IPW5_ECOLX/420-666
E7IUT1_ECOLX/301-549
E7IYB7_ECOLX/260-555
E7IYI6_ECOLX/472-744
E7J3X1_ECOLX/271-609
E7J596_ECOLX/301-548
E7J9X9_ECOLX/427-673
E7JCY8_ECOLX/260-555
E7JD45_ECOLX/472-744
E7JFS6_ECOLX/271-609
E7JHE5_ECOLX/472-744
E7JHL1_ECOLX/260-555
E7JLP8_ECOLX/420-666
E7JN91_ECOLX/301-548
E7K3A0_SHISO/260-555
E7K3K3_SHISO/472-602
E7K3K4_SHISO/1-131
E7K612_SHISO/392-638
E7K8L8_SHISO/271-609
E7M4F4_9BACL/346-633
E7M554_9BACL/353-623
E7M722_9BACL/269-585
E7M924_9BACL/328-679
E7MA09_9BACL/247-557
E7MA10_9BACL/304-618
E7MAM2_9BACL/385-661
E7ME08_STAAU/350-660
E7MFY0_STAAU/329-545
E7MG54_STAAU/268-579
E7MHK4_STAAU/360-638
E7MHV7_STAAU/345-658
E7MLA9_9FIRM/146-445
E7MMN4_9FIRM/267-583
E7MN61_9FIRM/367-646
E7MP81_9FIRM/347-626
E7MSU9_STAAU/268-579
E7MUL4_STAAU/350-660
E7MV36_STAAU/360-638
E7MWM8_STAAU/375-591
E7MWR2_STAAU/345-658
E7MZB8_9FIRM/261-581
E7MZF4_9FIRM/346-616
E7N2F8_9FIRM/254-564
E7N2X4_9FIRM/155-462
E7N6M2_9ACTO/250-552
E7N6Z4_9ACTO/402-672
E7N9P2_9ACTO/170-495
E7NDK0_9ACTO/351-676
E7NR93_TREPH/412-716
E7NVF2_TREPH/265-591
E7NWX4_TREPH/219-536
E7NX22_TREPH/316-446
E7P0M8_PSESG/403-668
E7P6E6_PSESG/267-603
E7P9W5_PSESG/244-545
E7PAL3_PSESG/268-604
E7PAN5_PSESG/303-566
E7PBY4_PSESG/425-739
E7PHV0_PSESG/425-739
E7PIY0_PSESG/303-566
E7PJ02_PSESG/268-604
E7PJQ8_PSESG/403-668
E7PK90_PSESG/244-545
E7PQ30_PSESG/267-603
E7PUQ4_STRDY/346-675
E7PWE8_STRDY/332-633
E7PWF8_STRDY/291-613
E7PXE5_STRDY/397-651
E7PZL0_STRDY/420-695
E7RE70_9BACL/419-687
E7RGP4_9BACL/356-668
E7RHG5_9BACL/352-643
E7RHK1_9BACL/271-582
E7RIV6_9BACL/357-695
E7RKN1_9BACL/366-659
E7RND7_9BACT/264-583
E7RPI8_9BACT/450-724
E7RQP0_9BACT/261-586
E7RSZ8_9BACT/447-728
E7RWA8_9BURK/332-517
E7RYQ2_9BURK/253-573
E7RYV8_9BURK/460-740
E7S016_9BURK/270-603
E7S1M3_STRAG/406-682
E7S503_STRAG/353-672
E7S6D1_STRAG/332-633
E7S6E3_STRAG/294-614
E7S6W2_STRAG/397-683
E7S7U1_9STRE/416-677
E7S8Y0_9STRE/381-660
E7SCM3_9STRE/372-699
E7SD33_9STRE/328-625
E7SD44_9STRE/290-610
E7SDC8_SHIDY/472-744
E7SI37_SHIDY/392-638
E7SJT5_SHIDY/271-609
E7SK08_SHIDY/298-546
E7SQZ5_SHIDY/260-555
E7STV9_SHIBO/427-673
E7SY06_SHIBO/301-543
E7SZN2_SHIBO/472-744
E7T0E5_SHIBO/260-555
E7T3T6_SHIBO/271-609
E7T954_SHIFL/392-638
E7T9I9_SHIFL/472-743
E7TCZ0_SHIFL/271-609
E7TDU3_SHIFL/301-547
E7THS1_SHIFL/260-555
E7TKG5_ECO57/271-609
E7TPY2_ECO57/472-744
E7TQI7_ECO57/260-555
E7TRH9_ECO57/427-673
E7TVF2_ECO57/301-548
E7U0W5_ECOLX/260-555
E7U155_ECOLX/472-744
E7U1D9_ECOLX/427-673
E7U4G9_ECOLX/301-547
E7UAD0_ECOLX/271-609
E7UIJ0_ECOLX/472-744
E7UIU8_ECOLX/260-555
E7UL02_ECOLX/301-549
E7ULS0_ECOLX/427-673
E7UQM5_ECOLX/271-609
E7USF3_SALTY/427-650
E7UTZ2_SALTY/271-609
E7UZF3_SALTY/253-548
E7UZN7_SALTY/267-607
E7V3A5_SALTY/301-549
E7V4V5_SALTY/1-134
E7V4V6_SALTY/260-333
E7V6H8_SALMO/253-548
E7V6Q7_SALMO/267-607
E7V7V6_SALMO/260-555
E7V800_SALMO/467-739
E7VDA7_SALMO/427-650
E7VDW9_SALMO/301-549
E7VFK7_SALMO/271-609
E7VHP4_SALMO/271-609
E7VJM2_SALMO/260-555
E7VJU8_SALMO/467-739
E7VM67_SALMO/301-549
E7VQU4_SALMO/253-548
E7VR22_SALMO/267-607
E7VRI8_SALMO/427-650
E7VU94_SALMO/253-548
E7VUH2_SALMO/267-607
E7VV77_SALMO/427-650
E7VXC7_SALMO/301-549
E7VZN9_SALMO/467-739
E7VZW4_SALMO/260-555
E7W0B5_SALMO/271-609
E7W5U7_SALMO/427-650
E7W788_SALMO/301-549
E7W8B8_SALMO/271-609
E7WBX9_SALMO/260-555
E7WCY0_SALMO/467-739
E7WFZ4_SALMO/253-548
E7WG31_SALMO/267-607
E7WJ00_SALMO/301-549
E7WJW1_SALMO/253-548
E7WMT1_SALMO/267-607
E7WP80_SALMO/427-650
E7WQB7_SALMO/271-609
E7WRI9_SALMO/467-739
E7WRV7_SALMO/260-555
E7WU93_SALMO/253-548
E7WUH1_SALMO/267-607
E7WXR9_SALMO/260-555
E7WXZ5_SALMO/467-739
E7WZF1_SALMO/271-609
E7WZS8_SALMO/427-650
E7X2M2_SALMO/301-549
E7X544_SALMO/427-650
E7X8V8_SALMO/271-609
E7XBK2_SALMO/253-548
E7XBQ3_SALMO/260-555
E7XBX9_SALMO/467-739
E7XCB9_SALMO/267-607
E7XE59_SALMO/301-549
E7XGE8_SALMO/260-555
E7XJ53_SALMO/271-609
E7XL42_SALMO/267-607
E7XM67_SALMO/467-739
E7XPV2_SALMO/427-650
E7XQ97_SALMO/301-549
E7XQZ1_SALMO/253-548
E7XVX3_SALMO/271-609
E7XW60_SALMO/427-650
E7Y108_SALMO/267-607
E7Y1Z4_SALMO/253-548
E7Y4S6_SALMO/260-555
E7Y502_SALMO/467-739
E7Y580_SALMO/467-739
E7Y5W1_SALMO/260-555
E7Y9U9_SALMO/253-548
E7YA26_SALMO/267-607
E7YBA7_SALMO/427-650
E7YBI7_SALMO/296-544
E7YFH9_SALMO/271-609
E7YJ81_SALMO/253-548
E7YKU6_SALMO/267-607
E7YPD8_SALMO/427-650
E7YPT2_SALMO/271-609
E7YRN6_SALMO/301-549
E7YTE9_SALMO/260-555
E7YTM5_SALMO/467-739
E7YYE4_SALMO/271-609
E7YYY8_SALMO/301-549
E7Z0J9_SALMO/260-555
E7Z0S5_SALMO/467-739
E7Z1B0_SALMO/427-650
E7Z1Y4_SALMO/253-548
E7Z262_SALMO/267-607
E7Z7R8_SALMO/235-482
E7Z9H1_SALMO/271-609
E7Z9Y7_SALMO/427-650
E7ZBF9_SALMO/253-548
E7ZBN8_SALMO/267-607
E7ZGV8_SALMO/260-555
E7ZHA6_SALMO/467-739
E7ZIJ6_SALMO/427-650
E7ZJB8_SALMO/253-548
E7ZJS5_SALMO/267-607
E7ZM01_SALMO/301-549
E7ZPF6_SALMO/467-739
E7ZPN1_SALMO/260-555
E7ZT28_SALMO/271-609
E7ZWL5_SALMO/427-650
E8A0Y7_SALMO/301-549
E8A280_SALMO/260-555
E8A2F6_SALMO/467-739
E8A3X4_SALMO/253-548
E8A452_SALMO/267-607
E8A4P4_SALMO/271-609
E8A701_SALMO/301-549
E8A7D5_SALMO/267-607
E8A7L2_SALMO/253-548
E8A8K7_SALMO/427-650
E8A9Y6_SALMO/271-609
E8AGE7_SALMO/260-555
E8AH12_SALMO/467-739
E8AL85_SALMO/253-548
E8ALF9_SALMO/267-607
E8ALZ9_SALMO/260-555
E8AM41_SALMO/467-739
E8ANH8_SALMO/301-549
E8APZ2_SALMO/271-609
E8ASR4_SALMO/427-650
E8AWC9_SALMO/253-548
E8AWK7_SALMO/267-607
E8AXF4_SALMO/260-555
E8AY20_SALMO/301-549
E8B0F0_SALMO/271-609
E8B1P2_SALMO/467-739
E8B4V9_SALMO/427-650
E8B868_SALMO/260-555
E8B9L5_SALMO/301-549
E8BAK8_SALMO/253-548
E8BAT5_SALMO/267-607
E8BE58_SALMO/271-609
E8BFE0_SALMO/467-739
E8BIU0_SALMO/427-650
E8BKE2_SALMO/301-549
E8BM06_SALMO/267-607
E8BP38_SALMO/253-548
E8BSR6_SALMO/271-609
E8BT67_SALMO/427-650
E8BVA3_SALMO/260-555
E8BVI0_SALMO/467-739
E8BWG4_SALMO/467-739
E8BX26_SALMO/260-555
E8BZS3_SALMO/301-549
E8C170_SALMO/253-548
E8C1E7_SALMO/267-607
E8C2H9_SALMO/271-609
E8C488_SALMO/427-650
E8C8P6_SALMO/271-609
E8C9C7_SALMO/253-548
E8CDD2_SALMO/467-739
E8CDK7_SALMO/260-555
E8CDY6_SALMO/427-650
E8CGZ5_SALMO/301-549
E8CHQ6_SALMO/267-607
E8CNT7_SALMO/253-548
E8CP15_SALMO/267-607
E8CPU2_SALMO/301-549
E8CQN2_SALMO/427-650
E8CRG5_SALMO/467-739
E8CRP1_SALMO/260-555
E8CX25_SALMO/271-609
E8CY98_SALMO/253-548
E8D0R0_SALMO/427-650
E8D1N0_SALMO/267-607
E8D1R2_SALMO/301-549
E8D2T2_SALMO/1-41
E8D563_SALMO/467-739
E8D7C0_SALMO/260-555
E8D8Z3_SALMO/271-554
E8DC95_SALMO/427-650
E8DGD0_SALMO/260-555
E8DGK6_SALMO/467-739
E8DGZ6_SALMO/301-549
E8DHB8_SALMO/271-609
E8DJQ1_SALMO/253-548
E8DK78_SALMO/267-390
E8DQQ7_SALMO/253-548
E8DQY4_SALMO/267-607
E8DS08_SALMO/271-609
E8DVH1_SALMO/301-549
E8DWK3_SALMO/467-739
E8DWS8_SALMO/260-555
E8DXQ0_SALMO/427-650
E8E0B8_SALMO/260-555
E8E0J4_SALMO/467-739
E8E1E2_SALMO/253-548
E8E1M1_SALMO/267-607
E8E381_SALMO/301-549
E8E7Q3_SALMO/271-609
E8E8L7_SALMO/427-650
E8EAU9_SALMO/267-607
E8EBA8_SALMO/253-548
E8ECC3_SALMO/467-739
E8ECJ8_SALMO/260-555
E8EGF0_SALMO/271-609
E8EJT2_SALMO/301-549
E8EK79_SALMO/427-650
E8ELZ9_SALMO/253-548
E8EM78_SALMO/267-607
E8EMZ6_SALMO/301-549
E8ERY8_SALMO/427-650
E8EUV4_SALMO/271-609
E8EW81_SALMO/260-555
E8EWF7_SALMO/467-739
E8EY93_SALMO/267-607
E8EZ22_SALMO/467-739
E8F0H7_SALMO/260-555
E8F264_SALMO/301-549
E8F2R6_SALMO/271-609
E8F7Q5_SALMO/253-548
E8F9E9_SALMO/427-650
E8FDI8_SALMO/267-607
E8FDQ2_SALMO/253-548
E8FF20_SALMO/301-549
E8FH47_SALMO/237-532
E8FHC3_SALMO/467-739
E8FJM8_SALMO/271-609
E8FKZ9_SALMO/427-650
E8FN19_SALMO/271-609
E8FR60_SALMO/253-548
E8FV00_SALMO/260-555
E8FXB1_SALMO/427-650
E8FXP0_SALMO/467-739
E8FYG9_SALMO/301-549
E8FZD9_SALMO/267-607
E8G2U3_SALMO/467-739
E8G319_SALMO/260-555
E8G5G4_SALMO/301-549
E8G6D0_SALMO/271-609
E8G777_SALMO/427-650
E8GA46_SALMO/267-607
E8GCP6_SALMO/253-548
E8GE06_SALMO/427-650
E8GG95_SALMO/253-548
E8GGH3_SALMO/267-607
E8GHB8_SALMO/301-549
E8GJH7_SALMO/467-739
E8GJZ2_SALMO/260-555
E8GM37_SALMO/271-609
E8GPW6_SALMO/271-609
E8GS33_SALMO/260-555
E8GSA9_SALMO/467-739
E8GVA6_SALMO/1-65
E8GXY6_SALMO/301-549
E8GZX2_SALMO/253-548
E8H050_SALMO/267-507
E8H0Z5_SALMO/427-650
E8H1Z0_ECO57/260-555
E8H505_ECO57/301-548
E8H7D6_ECO57/472-744
E8H7S4_ECO57/427-673
E8HCB0_ECO57/271-609
E8HFQ3_ECOLX/260-555
E8HIU2_ECOLX/301-548
E8HLS9_ECOLX/427-673
E8HMP3_ECOLX/472-744
E8HQY1_ECOLX/271-609
E8HUJ1_ECOLX/260-555
E8HUQ4_ECOLX/472-744
E8HXV7_ECOLX/301-548
E8I0E7_ECOLX/427-673
E8I504_ECOLX/271-609
E8I8B8_ECOLX/260-555
E8I8I0_ECOLX/472-744
E8IB92_ECOLX/301-548
E8IEJ7_ECOLX/427-673
E8IIF2_ECOLX/271-609
E8IM97_ECOLX/260-555
E8IMG0_ECOLX/472-744
E8IPA0_ECOLX/301-548
E8ISG6_ECOLX/427-673
E8IWI7_ECOLX/271-609
E8J162_ECO57/260-555
E8J1C6_ECO57/472-744
E8J4E0_ECO57/301-548
E8J7I3_ECO57/427-673
E8JBL6_ECO57/271-609
E8JFX2_9ACTO/259-559
E8JID7_9ACTO/358-628
E8JIV6_9ACTO/397-657
E8JJ34_9ACTO/156-480
E8JM70_STREI/353-683
E8JR79_STREI/411-690
E8JRC4_STREI/398-659
E8JRF7_STREI/346-646
E8JRG8_STREI/291-620
E8JSC3_STRCR/349-676
E8JV74_STRCR/329-626
E8JVS7_STRCR/411-695
E8JWL4_STRCR/377-657
E8JWZ2_STRCR/291-610
E8JY98_9STRE/329-623
E8JZ20_9STRE/290-610
E8K1J9_9STRE/379-659
E8K2C5_9STRE/425-666
E8K2U8_9STRE/329-658
E8K3M3_STRPA/347-674
E8K771_STRPA/382-662
E8K804_STRPA/436-721
E8K8V3_STRPA/328-625
E8K8W4_STRPA/290-609
E8K9E9_9STRE/379-659
E8K9U7_9STRE/290-610
E8KA48_9STRE/333-627
E8KD77_9STRE/425-664
E8KDK3_9STRE/322-650
E8KDX1_9PAST/281-619
E8KFU1_9PAST/363-656
E8KIW0_9PAST/411-604
E8KKD0_9PAST/433-707
E8KKY4_STRSA/329-626
E8KKZ5_STRSA/291-610
E8KLX6_STRSA/379-659
E8KQT0_STRSA/351-679
E8KS59_STRSA/419-705
E8KSQ3_STRVE/439-679
E8KT88_STRVE/294-619
E8KW36_STRVE/367-698
E8KX26_STRVE/370-664
E8KX50_STRVE/423-702
E8KYQ8_9RHIZ/359-624
E8L163_9RHIZ/431-724
E8L3J1_9RHIZ/321-584
E8L4B6_9RHIZ/258-562
E8L8W6_9RHIZ/372-647
E8LBF7_9FIRM/268-576
E8LDM2_9FIRM/267-587
E8LFK9_9FIRM/319-590
E8LHK0_9GAMM/204-544
E8LHU5_9GAMM/444-711
E8LJU4_9GAMM/58-268
E8LJU7_9GAMM/398-699
E8LKU9_9GAMM/255-549
E8LNF6_9VIBR/260-556
E8LR54_9VIBR/452-720
E8LYY2_9VIBR/437-745
E8M0N7_9VIBR/272-616
E8M1R2_9VIBR/447-714
E8M7F6_9VIBR/261-557
E8M827_9VIBR/437-763
E8MD71_9VIBR/246-590
E8ME18_BIFL2/278-578
E8MG27_BIFL2/157-483
E8MGB7_BIFL2/386-640
E8MH10_BIFL2/369-689
E8MS11_BIFL1/372-692
E8MUM4_BIFL1/278-578
E8MWP2_BIFL1/157-483
E8MWY3_BIFL1/312-566
E8MYM3_ANATU/267-580
E8MZX8_ANATU/371-698
E8N2S6_ANATU/581-874
E8N3J2_ANATU/315-688
E8N410_ANATU/585-655
E8N410_ANATU/721-808
E8N803_MICTS/434-715
E8N852_MICTS/267-576
E8N918_MICTS/156-480
E8NIM2_SALET/253-548
E8NJV8_SALET/260-555
E8NLM8_SALET/467-739
E8NNZ0_SALET/267-607
E8NSP3_SALET/427-650
E8NU05_SALET/271-609
E8NX48_YERPH/272-607
E8NX79_YERPH/315-543
E8P0M1_YERPH/475-742
E8P3E9_YERPH/259-554
E8P3L2_YERPH/427-620
E8PDJ2_ACIB1/44-269
E8PEJ9_ACIB1/397-575
E8PEJ9_ACIB1/601-721
E8PEK5_ACIB1/288-587
E8PFD4_ACIB1/267-602
E8PGV2_ACIB1/418-690
E8PK31_THESS/134-424
E8PKI2_THESS/342-620
E8PKJ0_THESS/250-570
E8Q5P7_BLOVB/247-550
E8Q5R5_BLOVB/447-714
E8Q6W2_BLOVB/273-612
E8Q914_STRED/420-695
E8QBH2_STRED/397-669
E8QC63_STRED/346-675
E8QD40_STRED/332-633
E8QEY2_HELP7/280-589
E8QEZ0_HELP7/252-579
E8QG55_HELP7/330-607
E8QKU6_HELP4/280-589
E8QKV7_HELP4/252-579
E8QLR1_HELP4/331-608
E8QN91_HELPR/280-589
E8QNI2_HELPR/252-579
E8QP88_HELPR/330-607
E8QUY7_HELPW/280-589
E8QUZ7_HELPW/252-579
E8QVU5_HELPW/330-607
E8RBJ6_9DELT/313-571
E8RDR9_9DELT/302-641
E8REZ6_9DELT/362-632
E8RND2_9CAUL/325-593
E8RNY3_9CAUL/305-528
E8RQR9_9CAUL/274-611
E8RRY3_9CAUL/247-552
E8RT09_9CAUL/428-720
E8RWP3_MICSL/375-650
E8RXT7_MICSL/337-665
E8S2R0_MICSL/160-493
E8S4F3_MICSL/361-693
E8S5V1_MICSL/403-713
E8S633_MICSL/367-683
E8S680_MICSL/526-839
E8S978_MICSL/368-678
E8SD76_MICSL/357-669
E8SEE9_STAPH/361-577
E8SFN7_STAPH/250-564
E8SH56_STAPH/355-648
E8SI19_STAPH/350-671
E8SRD8_NEIGO/430-710
E8SRS9_NEIGO/263-558
E8ST45_GEOS2/406-676
E8SXD4_GEOS2/349-633
E8SYF3_GEOS2/265-574
E8SYF4_GEOS2/245-556
E8SYQ4_GEOS2/326-604
E8T094_GEOS2/349-675
E8T0Y0_GEOS2/260-577
E8T2C2_THEA1/104-394
E8T2K9_THEA1/311-589
E8T2P5_THEA1/315-631
E8TCM2_MESCW/378-641
E8TD66_MESCW/37-271
E8TE23_MESCW/304-557
E8TF48_MESCW/244-543
E8TLD5_MESCW/442-733
E8TMQ2_MESCW/366-634
E8TR77_ALIDB/258-555
E8TUT0_ALIDB/268-607
E8TZB2_ALIDB/296-562
E8TZQ7_ALIDB/425-705
E8U152_ALIDB/405-675
E8U4A6_DEIML/344-617
E8U6G7_DEIML/350-623
E8U6M8_DEIML/352-638
E8U6S9_DEIML/392-660
E8U9I2_DEIML/131-426
E8UAC3_DEIML/296-640
E8UEG3_TAYEM/229-527
E8UF38_TAYEM/454-743
E8UFV8_TAYEM/273-612
E8UJV7_STREJ/397-681
E8UKD1_STREJ/329-625
E8ULT8_STREJ/350-682
E8UPE2_STREJ/290-597
E8UQ20_STREJ/371-642
E8UQX2_THEBF/367-651
E8UR20_THEBF/246-552
E8USD7_THEBF/227-530
E8UUD6_THEBF/355-744
E8UW34_THEBF/162-468
E8UW84_THEBF/223-524
E8UXP4_TERSS/254-578
E8V5G3_TERSS/441-719
E8V5K4_TERSS/446-717
E8V7L8_TERSS/268-603
E8V7Q9_TERSS/132-397
E8V9H7_BACST/322-636
E8V9K5_BACST/265-574
E8V9K6_BACST/246-557
E8VAM9_BACST/352-641
E8VD37_BACST/352-682
E8VE06_BACST/327-605
E8VF69_BACST/263-574
E8VG73_BACST/322-595
E8VJA3_BACST/348-611
E8VJD8_BACST/23-261
E8VJQ0_BACST/372-694
E8VL98_VIBVU/451-716
E8VP93_VIBVU/273-617
E8VRF6_VIBVU/263-559
E8VSG9_VIBVU/437-757
E8VZE1_STRFA/323-638
E8W0D8_STRFA/158-489
E8W2U8_STRFA/264-540
E8W317_STRFA/154-478
E8W6R2_STRFA/386-657
E8W8F8_STRFA/275-550
E8WB03_STRFA/298-658
E8WBR6_STRFA/155-480
E8WBW4_STRFA/404-478
E8WBW4_STRFA/467-689
E8WC08_STRFA/156-478
E8WEZ6_STRFA/349-620
E8WF47_STRFA/361-648
E8WIR1_GEOS8/305-567
E8WLW5_GEOS8/451-645
E8WLW5_GEOS8/659-766
E8WMG7_GEOS8/264-597
E8WQW5_GEOS8/140-439
E8WR24_GEOS8/311-584
E8WSG8_GEOS8/245-552
E8WX77_ACISM/162-425
E8WXA1_ACISM/259-584
E8X0F8_ACISM/476-747
E8X1P0_ACISM/265-596
E8X3K2_ACISM/428-705
E8X8K7_SALT4/253-548
E8X9Z9_SALT4/271-609
E8XA58_SALT4/267-607
E8XEJ6_SALT4/435-657
E8XGM0_SALT4/301-549
E8XH33_SALT4/260-555
E8XHY8_SALT4/467-739
E8XNB6_RAHSY/272-610
E8XPZ9_RAHSY/272-611
E8XSH3_RAHSY/491-756
E8XSQ4_RAHSY/255-551
E8XTZ1_RAHSY/259-554
E8XV10_RAHSY/317-575
E8XV27_RAHSY/427-626
E8Y6X4_ECOKO/271-609
E8Y9V2_ECOKO/301-549
E8YCK5_ECOKO/472-744
E8YDK6_ECOKO/260-555
E8YDS3_ECOKO/427-673
E8YFY9_9BURK/259-558
E8YGR2_9BURK/443-723
E8YK11_9BURK/283-622
E8YM33_9BURK/479-759
E8YNB5_9BURK/423-693
E8YSR1_9BURK/259-561
E8ZLM7_CLOB0/140-366
E8ZM20_CLOB0/140-452
E8ZMD0_CLOB0/261-579
E8ZRX0_CLOB0/380-877
E8ZSK5_CLOB0/370-654
E8ZV26_CLOB0/253-550
E8ZXF6_SALET/467-739
E8ZXN9_SALET/260-555
E8ZZ08_SALET/271-609
E9A0J6_SALET/267-607
E9A185_SALET/253-548
E9A4Y2_SALET/301-548
E9A7F2_SALET/427-650
E9CKR6_9ENTR/272-607
E9CN74_9ENTR/468-734
E9CPG5_9ENTR/259-554
E9DL47_9STRE/294-619
E9DMS2_9STRE/367-698
E9DPK6_9STRE/423-702
E9DPM8_9STRE/370-664
E9DQC3_9STRE/439-699
E9FEA4_9STRE/92-386
E9FI55_9STRE/343-671
E9FIW3_9STRE/290-610
E9FJ28_9STRE/428-688
E9FJJ3_9STRE/369-647
E9FM63_9STRE/330-623
E9FM73_9STRE/289-609
E9FN49_9STRE/348-676
E9FPS9_9STRE/423-684
E9FQI6_9STRE/369-649
E9N3Q7_ENTCL/3-88
E9N3R6_CITFR/3-88
E9NWK0_ACIBA/44-269
E9NWK1_ACIBA/44-269
E9NWK2_ACIBA/44-269
E9P1P2_HAEIF/42-309
E9P1P3_HAEIF/42-309
E9P1P4_HAEIF/42-309
E9P1P5_HAEIF/42-309
E9P1P6_HAEIF/42-309
E9P1P7_HAEIF/42-309
E9P1P8_HAEIF/42-309
E9P1P9_HAEIF/42-309
E9P1Q0_HAEIF/42-309
E9P1Q1_HAEIF/42-309
E9P1Q3_HAEIF/42-309
E9P1Q4_HAEIF/42-309
E9P1Q9_HAEIF/42-309
E9P1R0_HAEIF/42-309
E9P1R1_HAEIF/42-309
E9P1R2_HAEIF/42-309
E9P1R3_HAEIF/42-309
E9P1R4_HAEIF/42-309
E9P1R9_HAEIF/42-309
E9P1S0_HAEIF/42-309
E9P1S1_HAEIF/42-309
E9P1S2_HAEIF/42-309
E9P1S5_HAEIF/42-309
E9P1S6_HAEIF/42-309
E9P1S7_HAEIF/42-309
E9P1S8_HAEIF/42-309
E9P1T0_HAEIF/42-309
E9P1T1_HAEIF/42-309
E9P1T2_HAEIF/42-309
E9P1T3_HAEIF/42-309
E9P1T4_HAEIF/42-309
E9P784_ACIBA/31-269
E9RM97_LACRE/352-625
E9RN88_LACRE/282-587
E9RPI1_LACRE/357-686
E9RPN8_LACRE/371-646
E9RSB1_9FIRM/6-314
E9RU22_9FIRM/503-834
E9RVP1_9FIRM/381-698
E9RVS9_9FIRM/368-588
E9RWA3_9FIRM/242-572
E9RWA4_9FIRM/255-583
E9RWF7_9FIRM/443-722
E9S339_TREDE/310-441
E9S3J6_TREDE/421-727
E9S462_TREDE/168-478
E9S497_TREDE/229-556
E9SB76_RUMAL/292-625
E9SG54_RUMAL/393-679
E9SL94_CLOSY/618-934
E9SLQ9_CLOSY/243-563
E9SLR0_CLOSY/261-596
E9SLW6_CLOSY/192-501
E9SM64_CLOSY/378-697
E9SM88_CLOSY/509-781
E9STB4_CLOSY/412-694
E9STG7_CLOSY/441-733
E9SVY2_COREQ/378-665
E9SX49_COREQ/351-639
E9SYY4_COREQ/325-599
E9T5M5_COREQ/622-937
E9T6K3_COREQ/245-564
E9T7L3_COREQ/306-578
E9T7T2_COREQ/337-624
E9T7T7_COREQ/349-636
E9T837_COREQ/164-489
E9TBV3_ECOLX/301-549
E9TFP7_ECOLX/435-681
E9TIA7_ECOLX/472-744
E9TIH4_ECOLX/260-555
E9TN67_ECOLX/271-609
E9TSE7_ECOLX/435-681
E9TZ36_ECOLX/260-525
E9TZB3_ECOLX/472-744
E9U229_ECOLX/292-539
E9U482_ECOLX/271-609
E9U792_ECOLX/435-681
E9U7X2_ECOLX/37-272
E9U9V7_ECOLX/301-549
E9UAB4_ECOLX/260-528
E9UAJ2_ECOLX/472-744
E9UG44_ECOLX/271-609
E9UP21_9ACTO/414-722
E9UPG0_9ACTO/159-484
E9UQ23_9ACTO/348-623
E9UQE0_9ACTO/356-659
E9UTW6_9ACTO/295-658
E9UWY7_9ACTO/361-669
E9V1J2_9ACTO/274-585
E9V2P4_9ACTO/334-629
E9V3L6_9ACTO/366-651
E9V626_ECOLX/271-609
E9VBH8_ECOLX/472-744
E9VBP7_ECOLX/260-555
E9VDQ8_ECOLX/420-666
E9VGC6_ECOLX/301-547
E9VJJ0_ECOLX/271-609
E9VRU0_ECOLX/301-547
E9VTA8_ECOLX/260-555
E9VTK0_ECOLX/472-744
E9VUU1_ECOLX/420-666
E9W2C8_ECOLX/260-555
E9W2J3_ECOLX/472-744
E9W2W4_ECOLX/301-549
E9W776_ECOLX/271-609
E9W7X3_ECOLX/420-666
E9WC11_ECOLX/271-609
E9WHH9_ECOLX/301-548
E9WL19_ECOLX/260-555
E9WLD8_ECOLX/472-744
E9WME6_ECOLX/427-673
E9WQ86_ECOLX/271-609
E9WV74_ECOLX/301-548
E9WZ22_ECOLX/472-744
E9WZ87_ECOLX/260-555
E9X0M8_ECOLX/427-673
E9X9T5_ECOLX/260-555
E9XA00_ECOLX/472-744
E9XBH6_ECOLX/271-609
E9XCT8_ECOLX/301-549
E9XDL5_ECOLX/427-673
E9XJW2_ECOLX/301-549
E9XP21_ECOLX/274-612
E9XQH8_ECOLX/472-744
E9XQP2_ECOLX/260-555
E9XTC4_ECOLX/420-666
E9XWI9_ECOLX/271-609
E9Y1V2_ECOLX/301-548
E9Y5B7_ECOLX/260-555
E9Y5I0_ECOLX/472-744
E9Y6F5_ECOLX/427-673
E9YE33_ECOLX/271-609
E9YH02_ECOLX/301-468
E9YHU1_ECOLX/260-555
E9YI07_ECOLX/472-744
E9YJU9_ECOLX/427-673
E9YR39_ECOLX/301-549
E9YRK1_ECOLX/271-609
E9YVC0_ECOLX/420-666
E9YYT6_ECOLX/472-744
E9YYZ2_ECOLX/260-555
E9Z483_ESCFE/271-609
E9ZA36_ESCFE/301-547
E9ZAB7_ESCFE/472-744
E9ZAI1_ESCFE/260-555
E9ZCH0_ESCFE/427-613
E9ZKT0_MYCTU/338-656
E9ZMV0_MYCTU/312-581
E9ZQB2_MYCTU/360-647
E9ZR24_MYCTU/160-484
E9ZR58_MYCTU/413-704
E9ZSX6_NEIME/263-558
E9ZW99_NEIME/423-703
E9ZYI2_NEIME/263-558
F0A1W4_NEIME/423-703
F0A3R2_NEIME/263-558
F0A7C2_NEIME/423-703
F0A9J4_NEIME/263-558
F0AD69_NEIME/423-703
F0AF80_NEIME/263-558
F0AIT1_NEIME/423-703
F0AKS9_NEIME/263-558
F0APK7_NEIME/423-703
F0ARD3_NEIME/263-558
F0AUZ3_NEIME/423-703
F0AX92_NEIME/263-558
F0B0L8_NEIME/423-703
F0B2S2_NEIME/263-558
F0B6C8_NEIME/423-703
F0B8I5_9XANT/439-708
F0BAX4_9XANT/266-604
F0BCL5_9XANT/250-546
F0BEQ7_9XANT/132-386
F0BHW9_9XANT/422-622
F0BHW9_9XANT/641-753
F0BN24_9XANT/314-568
F0BP59_9XANT/250-546
F0BR29_9XANT/266-604
F0BU06_9XANT/439-708
F0BUZ5_9XANT/422-608
F0BUZ5_9XANT/636-752
F0C813_9XANT/422-612
F0C813_9XANT/619-752
F0C9K6_9XANT/266-604
F0C9M0_9XANT/329-584
F0CC44_9XANT/440-711
F0CC95_9XANT/250-546
F0D1E4_STAAU/232-543
F0D3G8_STAAU/350-660
F0D651_STAAU/360-638
F0DBQ9_STAAU/350-660
F0DE76_STAAU/232-543
F0DEG4_STAAU/360-638
F0DHR3_9FIRM/243-553
F0DIZ5_9FIRM/3-161
F0DJ69_9FIRM/157-468
F0DK06_9FIRM/353-633
F0DK26_9FIRM/308-580
F0DKD3_9FIRM/258-558
F0DL16_9FIRM/337-602
F0DPB2_9FIRM/267-641
F0DQZ7_9FIRM/353-749
F0DTC2_9FIRM/241-543
F0DTH4_9FIRM/163-470
F0DTU6_9FIRM/226-527
F0DVA2_9FIRM/366-643
F0DWA1_9FIRM/233-538
F0E7A8_9PSED/244-545
F0E8V6_9PSED/424-627
F0E8V6_9PSED/629-742
F0EA50_9PSED/428-693
F0EBA2_9PSED/305-568
F0EBF2_9PSED/268-604
F0EDF3_9PSED/6-342
F0EHN6_ENTCA/361-635
F0EKZ3_ENTCA/394-678
F0ELZ0_ENTCA/360-653
F0EMC4_ENTCA/370-675
F0EMV1_ENTCA/283-589
F0EN86_ENTCA/359-698
F0EP24_ENTCA/288-600
F0EQ87_HAEPA/413-599
F0ES80_HAEPA/279-618
F0EU04_HAEPA/430-700
F0EUR3_HAEPA/280-572
F0EVX1_9NEIS/275-568
F0EW53_9NEIS/424-697
F0F312_9NEIS/276-620
F0F7C0_9BACT/266-585
F0F8I0_9BACT/261-582
F0FAT8_9BACT/66-369
F0FAV7_9BACT/447-730
F0FAW8_9BACT/450-718
F0FBI3_STRSA/291-610
F0FBJ4_STRSA/329-626
F0FEQ7_STRSA/351-679
F0FG09_STRSA/419-710
F0FH94_STRSA/379-659
F0FKV6_STRSA/351-679
F0FM60_STRSA/379-659
F0FMR4_STRSA/328-625
F0FMS5_STRSA/291-610
F0FNP7_STRSA/419-705
F0FQR8_STRSA/379-659
F0FSA3_STRSA/351-679
F0FUQ6_STRSA/328-625
F0FUR7_STRSA/291-610
F0FVM6_STRSA/419-705
F0FWD2_9BURK/283-624
F0G435_9BURK/1-117
F0G712_9BURK/259-562
F0G7U1_9BURK/1-189
F0G864_9BURK/2-102
F0G865_9BURK/2-111
F0GAC9_9BURK/250-512
F0GDM2_9BURK/336-549
F0GGX9_9BURK/2-138
F0GGY0_9BURK/134-246
F0GHG1_9BURK/259-557
F0GM62_9LACO/345-621
F0GMA4_9LACO/281-590
F0GND7_9LACO/348-631
F0GNL2_9LACO/353-697
F0GPT8_9LACO/348-631
F0GQ29_9LACO/353-697
F0GR03_9LACO/120-429
F0GS28_9LACO/345-621
F0GU53_9FIRM/196-498
F0GVP0_9FIRM/659-1088
F0GWU5_9FIRM/514-793
F0GZ90_9FIRM/190-492
F0H0X1_9FIRM/514-716
F0H3E3_9FIRM/660-1088
F0H600_9BACT/450-717
F0H704_9BACT/266-585
F0H877_9BACT/261-582
F0H9U0_9BACT/447-730
F0HAG9_9BACT/67-370
F0HBN4_9FIRM/348-688
F0HEY5_9FIRM/349-662
F0HEZ0_9FIRM/318-597
F0HH18_9FIRM/245-555
F0HH19_9FIRM/263-567
F0HHD9_9FIRM/337-624
F0HJI8_9ACTN/274-587
F0HKD9_9ACTN/334-614
F0HLV2_9ACTN/344-685
F0HMN2_9ACTN/597-919
F0HP55_9ACTN/345-634
F0HT24_LACDL/349-631
F0HU57_LACDL/382-724
F0HUA6_LACDL/367-643
F0HXZ9_LACDL/282-591
F0HYQ2_STRSA/419-705
F0I054_STRSA/351-679
F0I3F5_STRSA/329-626
F0I3G6_STRSA/291-610
F0I4G2_STRSA/379-659
F0I8Y4_STRSA/351-679
F0I9X0_STRSA/419-705
F0IAZ7_STRSA/379-659
F0IBS1_STRSA/291-610
F0IBT2_STRSA/328-625
F0IDR4_9FLAO/267-576
F0IG24_9FLAO/428-703
F0IG94_9FLAO/249-583
F0II02_9FLAO/305-426
F0IJJ6_STRSA/379-659
F0IKK8_STRSA/291-610
F0IKL9_STRSA/328-625
F0INT0_STRSA/351-679
F0IPD3_STRSA/419-705
F0IQS5_STRSA/419-705
F0IRQ4_STRSA/291-610
F0IRR5_STRSA/328-625
F0IS67_STRSA/379-659
F0IT54_STRSA/351-679
F0IXP8_ACIMA/273-610
F0IZ68_ACIMA/440-731
F0J146_ACIMA/270-578
F0J299_ACIMA/210-519
F0J3R3_ACIMA/284-620
F0JDA4_DESDE/262-588
F0JF45_DESDE/247-545
F0JI17_DESDE/437-706
F0JLM5_ESCFE/271-609
F0JPY4_ESCFE/260-555
F0JQT5_ESCFE/472-744
F0JU99_ESCFE/301-547
F0JYS6_LACD2/350-624
F0K1K1_LACD2/282-591
F0K282_LACD2/349-631
F0K3I5_LACD2/351-694
F0K4F3_CLOAE/261-585
F0K5T5_CLOAE/244-528
F0K6A5_CLOAE/164-477
F0K9B0_CLOAE/261-580
F0KAP7_CLOAE/381-664
F0KC85_CLOAE/352-667
F0KCK7_CLOAE/401-630
F0KCK7_CLOAE/691-878
F0KCK8_CLOAE/423-647
F0KCK8_CLOAE/710-907
F0KCK9_CLOAE/401-622
F0KCK9_CLOAE/683-877
F0KEP7_CLOAE/224-546
F0KG17_ACICP/412-644
F0KG17_ACICP/620-738
F0KG23_ACICP/288-587
F0KGY0_ACICP/267-602
F0KJ35_ACICP/418-690
F0KM78_ACICP/33-268
F0KT27_YERE3/303-564
F0KVN0_YERE3/427-615
F0KVY5_YERE3/253-548
F0KZG6_YERE3/259-554
F0L0I9_YERE3/486-752
F0L103_YERE3/272-607
F0L2M9_9RHIZ/439-730
F0L3L5_9RHIZ/382-647
F0L7Z6_9RHIZ/256-557
F0L892_9RHIZ/368-638
F0L895_9RHIZ/33-263
F0L938_9RHIZ/253-562
F0LCJ1_9RHIZ/304-561
F0LRX9_VIBFU/433-735
F0LTK7_VIBFU/443-708
F0LVI3_VIBFU/272-616
F0LWB1_VIBFU/271-567
F0M3E9_ARTPP/468-666
F0M403_ARTPP/475-673
F0M4Q0_ARTPP/157-485
F0M8Y0_ARTPP/269-575
F0MA63_ARTPP/355-659
F0MF05_NEIMG/423-703
F0MF74_NEIMG/263-558
F0MJZ4_NEIMH/423-703
F0MP46_NEIMM/423-703
F0MPD3_NEIMM/263-558
F0MZR7_NEIMP/263-558
F0N023_NEIMP/423-703
F0N4I6_NEIMO/263-558
F0N528_NEIMO/423-703
F0N9Z4_NEIMN/423-703
F0NAA1_NEIMN/263-558
F0NSM3_LACHH/348-630
F0NU42_LACHH/281-592
F0NWA7_LACHH/350-628
F0NWS9_LACHH/353-697
F0NYN0_WEEVC/253-579
F0P057_WEEVC/257-566
F0P1A0_WEEVC/436-700
F0P4N9_STAPE/350-671
F0P695_STAPE/355-648
F0P7P5_STAPE/268-582
F0P7V8_STAPE/361-577
F0P9Q9_STAPE/361-577
F0PBH8_ENTF6/366-673
F0PBS8_ENTF6/295-608
F0PD42_ENTF6/356-650
F0PDZ6_ENTF6/363-704
F0PG74_ENTF6/404-648
F0PHA4_ENTF6/364-636
F0PMK4_BACT0/349-660
F0PNF8_BACT0/350-635
F0PQ38_BACT0/317-590
F0PQF2_BACT0/243-568
F0PQF3_BACT0/350-686
F0PRR3_BACT0/246-557
F0PRR4_BACT0/243-551
F0PSI8_BACT0/350-685
F0PSK0_BACT0/255-565
F0PUP3_BACT0/335-613
F0PVC1_BACT0/324-602
F0PWN5_BACT0/351-637
F0PX39_BACT0/345-678
F0PXZ1_BACT0/356-693
F0PY45_BACT0/263-575
F0Q370_ACIAP/432-681
F0Q3N8_ACIAP/268-607
F0Q7Y5_ACIAP/257-554
F0Q8B0_ACIAP/347-627
F0QAF5_ACIAP/446-726
F0QH56_ACIBD/267-602
F0QID2_ACIBD/396-619
F0QID2_ACIBD/601-721
F0QID8_ACIBD/288-587
F0QII7_ACIBD/44-269
F0QKJ4_ACIBD/46-271
F0QLG1_ACIBD/418-690
F0R103_BACSH/450-709
F0R3G0_BACSH/264-584
F0R8M6_BACSH/249-574
F0RA10_CELLC/413-685
F0RCD4_CELLC/247-585
F0RDS8_CELLC/263-576
F0RFJ9_CELLC/308-439
F0RHX6_CELLC/434-709
F0RM85_DEIPM/355-641
F0RML5_DEIPM/131-432
F0RNJ8_DEIPM/353-625
F0RYW4_SPHGB/225-539
F0S056_DESTD/109-397
F0S0B7_DESTD/309-589
F0S139_DESTD/324-637
F0S4P4_PEDSD/421-691
F0SC45_PEDSD/253-582
F0SCX6_PEDSD/263-573
F0SD14_PEDSD/418-703
F0SLF0_PLABD/402-728
F0SQF0_PLABD/257-563
F0SUQ7_SYNGF/153-462
F0SVI1_SYNGF/290-685
F0SWU1_SYNGF/369-661
F0SZJ5_SYNGF/234-546
F0SZZ3_SYNGF/252-557
F0T3Q6_CHLP6/257-605
F0T5L4_CHLP6/822-1075
F0TDV0_LACA3/281-592
F0TF72_LACA3/347-629
F0TG95_LACA3/353-696
F0TGH5_LACA3/341-619
F0TL96_RIEAR/55-266
F0TMK0_RIEAR/253-592
F0TN10_RIEAR/435-705
F0TNE2_RIEAR/264-571
F0TPU3_RIEAR/39-254
F0VUX7_STRG2/398-645
F0VV23_STRG2/414-693
F0VVS9_STRG2/290-619
F0VVU0_STRG2/349-649
F0VWB8_STRG2/376-708
F0YUH0_9CLOT/348-665
F0YVZ4_9CLOT/345-577
F0Z1C8_9CLOT/611-928
F0Z3N6_9CLOT/422-705
F0Z3W2_9CLOT/256-583
F0Z3W3_9CLOT/210-531
F1BYM8_9GAMM/42-273
F1BYP3_AERME/35-259
F1BYP6_AERPU/42-258
F1BYQ1_AERME/42-273
F1C695_SHIFL/21-65
F1C696_SHISO/21-65
F1C697_SHIDY/21-65
F1DPS2_STALU/360-640
F1DQF7_PSEAE/16-228
F1LDQ6_ASCSU/1-175
F1T245_9THEM/218-500
F1T468_9ACTN/269-571
F1T5E7_9ACTN/322-659
F1T5U6_9ACTN/630-943
F1T650_9ACTN/337-588
F1T9R6_9CLOT/233-544
F1TC60_9CLOT/341-676
F1TG70_9CLOT/252-584
F1TGB9_9CLOT/159-466
F1TID3_9CLOT/372-665
F1TL63_PROAC/363-626
F1TL86_PROAC/155-472
F1TNC4_PROAC/268-571
F1TR95_PROAC/367-657
F1TT04_PROAC/367-657
F1TU50_PROAC/363-626
F1TUE9_PROAC/155-472
F1TZ51_PROAC/268-571
F1U0S2_PROAC/367-657
F1U140_PROAC/155-472
F1U1Z5_PROAC/363-626
F1U3X7_PROAC/268-571
F1U7J0_PROAC/367-657
F1U8L4_PROAC/363-626
F1U8S9_PROAC/155-472
F1UD06_PROAC/268-571
F1UEP4_PROAC/367-657
F1UFT6_PROAC/363-626
F1UG87_PROAC/268-571
F1UJ12_PROAC/155-472
F1UMF4_PROAC/367-657
F1UNK6_PROAC/363-626
F1UNS2_PROAC/155-472
F1URX1_PROAC/268-571
F1UUM7_PROAC/155-472
F1UVJ9_PROAC/363-626
F1UWT0_PROAC/367-657
F1UYR7_PROAC/268-571
F1V250_PROAC/367-657
F1V395_PROAC/363-626
F1V3F9_PROAC/155-472
F1V6S1_PROAC/268-571
F1V968_PROAC/367-657
F1V9C3_PROAC/155-472
F1VC37_PROAC/363-626
F1VDZ0_PROAC/268-571
F1VH51_PROAC/367-657
F1VKP4_PROAC/155-472
F1VKW1_PROAC/363-626
F1VNH8_PROAC/268-571
F1VPC4_MORCA/430-634
F1VPC4_MORCA/647-755
F1VPP9_MORCA/444-714
F1VR68_MORCA/337-633
F1VUB2_9BURK/1-206
F1VVW3_9BURK/269-611
F1VZG8_9BURK/99-379
F1VZL6_9BURK/269-346
F1W7P5_MORCA/444-714
F1W872_MORCA/430-634
F1W872_MORCA/647-755
F1WAM8_MORCA/337-633
F1WBE2_MORCA/444-714
F1WBF7_MORCA/430-634
F1WBF7_MORCA/647-755
F1WDE2_MORCA/337-633
F1WGF3_MORCA/337-633
F1WHY6_MORCA/430-634
F1WHY6_MORCA/647-755
F1WJN5_MORCA/426-696
F1WM63_MORCA/337-633
F1WQH0_MORCA/430-634
F1WQH0_MORCA/647-755
F1WS84_MORCA/337-633
F1WUM1_MORCA/444-714
F1WUW5_MORCA/430-634
F1WUW5_MORCA/647-755
F1WYN1_MORCA/430-634
F1WYN1_MORCA/647-755
F1WYS7_MORCA/444-714
F1X0E0_MORCA/337-633
F1X5M9_MORCA/430-634
F1X5M9_MORCA/647-755
F1X5X9_MORCA/444-714
F1X7E5_MORCA/337-633
F1X9X9_MORCA/444-714
F1XA96_MORCA/430-634
F1XA96_MORCA/647-755
F1XC04_MORCA/337-633
F1XE20_MORCA/430-634
F1XE20_MORCA/647-755
F1XEI9_MORCA/444-714
F1XHI8_MORCA/337-633
F1XKL5_ECO57/260-555
F1XMH7_ECO57/301-548
F1XSZ7_ECO57/271-609
F1XUC8_ECO57/472-744
F1XX67_ECO57/420-666
F1XZX4_ECO57/271-609
F1Y1R7_ECO57/472-744
F1Y1Y2_ECO57/260-555
F1Y270_ECO57/427-673
F1Y8L4_ECO57/301-548
F1YHL8_9ACTO/302-617
F1YID2_9ACTO/331-601
F1YJ73_9ACTO/299-573
F1YK07_9ACTO/373-674
F1YL43_9ACTO/321-612
F1YLC4_9ACTO/164-493
F1YUF5_9PROT/473-689
F1YUF5_9PROT/699-805
F1YUG3_9PROT/276-614
F1YWL2_9PROT/253-595
F1Z0G2_9STRE/396-678
F1Z228_9STRE/412-687
F1Z287_9STRE/353-688
F1Z2S7_9STRE/332-633
F1Z2U1_9STRE/290-612
F1Z4Z7_9SPHN/295-558
F1Z906_9SPHN/267-588
F1Z943_9SPHN/445-738
F1ZD58_9SPHN/249-551
F1ZEB0_ECOLX/260-555
F1ZEH5_ECOLX/472-744
F1ZG79_ECOLX/271-609
F1ZKR1_ECOLX/301-549
F1ZNC4_ECOLX/420-581
F1ZTA6_THEET/162-468
F1ZUJ1_THEET/227-530
F1ZUV2_THEET/366-645
F1ZXL2_THEET/241-542
F1ZY25_THEET/355-745
F1ZYR2_THEET/204-510
F2A262_RHIET/253-555
F2A2X9_RHIET/303-568
F2ADS9_RHIET/442-734
F2AGF3_RHIET/56-313
F2B3B6_STRPN/289-609
F2B3E7_STRPN/329-623
F2B7B2_STRPN/343-672
F2B7P6_STRPN/369-649
F2B7Y2_STRPN/352-623
F2BAY6_9NEIS/348-643
F2BDQ6_9NEIS/276-620
F2BG94_9NEIS/425-705
F2BJQ1_STRSA/351-679
F2BLE2_STRSA/379-659
F2BM21_STRSA/419-710
F2BM63_STRSA/328-625
F2BM74_STRSA/291-610
F2BNX7_STRSA/379-659
F2BQ35_STRSA/291-610
F2BQ46_STRSA/328-625
F2BTL6_STRSA/419-705
F2BTY2_STRSA/351-679
F2BVG3_9FIRM/279-598
F2BVJ4_9FIRM/250-559
F2BWK5_9FIRM/338-610
F2BYV0_HAEAE/414-602
F2C149_HAEAE/279-618
F2C190_HAEAE/428-698
F2C3Q7_HAEAE/280-572
F2C7H9_STRSA/351-679
F2C9L6_STRSA/379-659
F2CAH4_STRSA/328-625
F2CAI5_STRSA/291-610
F2CAX7_STRSA/419-705
F2CF39_STRSA/351-679
F2CFC7_STRSA/328-625
F2CFD8_STRSA/291-610
F2CFS2_STRSA/419-705
F2CH39_STRSA/379-659
F2CID5_STRSA/419-705
F2CIH6_STRSA/328-625
F2CII7_STRSA/291-610
F2CMV7_STRSA/351-679
F2CP67_STRSA/379-659
F2EP25_PANAN/272-610
F2EQS1_PANAN/181-442
F2ETN6_PANAN/258-554
F2EUJ8_PANAN/267-607
F2EWI9_PANAN/380-602
F2EXW4_PANAN/260-555
F2EY26_PANAN/471-745
F2F114_9BACL/340-619
F2F4M4_9BACL/357-694
F2F602_9BACL/246-557
F2F6Q7_9BACL/349-627
F2F705_9BACL/246-557
F2F706_9BACL/256-566
F2F786_9BACL/326-596
F2F7M5_9BACL/346-616
F2F8U7_9BACL/415-686
F2FBJ2_SALDU/267-607
F2FD04_SALDU/260-555
F2FD84_SALDU/253-548
F2FDV6_SALDU/467-739
F2FEA7_SALDU/301-549
F2FJ81_SALDU/271-609
F2FNQ5_SALDU/435-657
F2FPR5_SALGL/271-609
F2FTM4_SALGL/267-607
F2FUF0_SALGL/253-548
F2FUI1_SALGL/301-549
F2FVL5_SALGL/435-657
F2FVV6_SALGL/260-555
F2FWQ0_SALGL/473-745
F2G6F7_ALTMD/439-712
F2G6J8_ALTMD/451-646
F2GD23_ALTMD/262-562
F2GFC5_MYCTU/360-647
F2GKF4_MYCTU/338-656
F2GPD1_MYCTU/325-594
F2GPM0_MYCTU/160-484
F2GPQ3_MYCTU/413-704
F2GPZ1_BRUME/345-597
F2GQL3_BRUME/260-563
F2GSN9_BRUME/371-634
F2GUH3_BRUME/441-734
F2H165_BACTU/350-685
F2H1F6_BACTU/246-557
F2H1Z0_BACTU/335-613
F2H242_BACTU/255-565
F2H2B1_BACTU/242-552
F2H319_BACTU/351-637
F2H5V6_BACTU/324-602
F2H6V4_BACTU/318-652
F2H7K1_BACTU/356-693
F2H7Y5_BACTU/263-575
F2HBS9_BACTU/349-660
F2HCN3_BACTU/317-590
F2HCQ5_BACTU/351-636
F2HEM2_BACTU/343-654
F2HEM5_BACTU/241-568
F2HEM6_BACTU/351-687
F2HIS4_LACLA/418-663
F2HK48_LACLA/324-621
F2HKI1_LACLA/296-626
F2HM92_LACLA/376-644
F2HQ06_LACLA/371-710
F2HT72_BRUME/371-634
F2HUQ8_BRUME/345-597
F2HV56_BRUME/260-563
F2HW45_BRUME/441-734
F2I0M2_9RICK/228-536
F2I1U5_9RICK/429-722
F2I220_9RICK/270-599
F2I570_9LACT/361-646
F2I5T5_9LACT/279-585
F2I674_9LACT/372-700
F2I8I3_9LACT/344-629
F2I8V3_9LACT/393-663
F2IAN9_9FLAO/263-573
F2ICB9_9FLAO/307-569
F2ICW4_9FLAO/522-810
F2IJ17_9FLAO/267-594
F2ILS7_VIBCH/272-616
F2IPQ1_VIBCH/438-705
F2IR83_VIBCH/266-562
F2IV32_9PROT/394-660
F2IW29_9PROT/294-550
F2IXF9_9PROT/439-732
F2IYF5_9PROT/392-658
F2J1I7_9PROT/247-548
F2J7Y5_HELPY/331-608
F2J8X2_HELPY/280-589
F2J8Y3_HELPY/252-579
F2JDN6_HELPY/331-608
F2JG71_HELPY/280-589
F2JG82_HELPY/252-579
F2JHA5_9FIRM/408-697
F2JHJ2_9FIRM/469-710
F2JHJ2_9FIRM/833-1022
F2JLR7_9FIRM/369-589
F2JQE9_9FIRM/446-689
F2JQE9_9FIRM/801-990
F2JRI5_9FIRM/421-707
F2JSA6_9FIRM/244-569
F2JSA7_9FIRM/256-585
F2JSW2_9FIRM/176-505
F2JTE9_9GAMM/451-720
F2JVX4_9GAMM/257-553
F2JW45_9GAMM/436-724
F2JY06_9GAMM/269-605
F2K5A8_PSEBR/245-546
F2K5K3_PSEBR/428-693
F2K5U9_PSEBR/268-604
F2KDE4_PSEBR/425-739
F2KX14_9BACT/266-585
F2KXA2_9BACT/261-582
F2KYH5_9BACT/450-717
F2KZB3_9BACT/67-370
F2KZH1_9BACT/447-730
F2L7I1_BURGA/263-562
F2LEM9_BURGA/475-753
F2LGJ3_BURGA/283-624
F2LHW0_BURGA/465-744
F2LIZ2_BURGA/254-556
F2LJ12_BURGA/455-734
F2LJW3_BURGA/15-251
F2LKQ4_BURGA/259-558
F2LM18_BURGA/329-613
F2LRC1_BURGA/428-689
F2LUB9_9DELT/260-590
F2LW55_9DELT/329-598
F2LW62_9DELT/249-552
F2LYX0_LACAM/281-592
F2LZW6_LACAM/347-629
F2M1P2_LACAM/353-696
F2M245_LACAM/341-619
F2M439_LACCA/355-659
F2M519_LACCA/356-643
F2M6X8_LACCA/348-689
F2M743_LACCA/336-614
F2MCG6_LACCA/277-584
F2MD07_LACCA/355-659
F2ME09_LACCA/356-643
F2MG15_LACCA/336-614
F2ML24_LACCA/277-584
F2MMF2_ENTFA/295-608
F2MMR4_ENTFA/413-699
F2MPY3_ENTFA/356-650
F2MQP4_ENTFA/364-636
F2MT16_ENTFA/366-673
F2MUF4_ENTFA/403-743
F2MY10_PSEST/404-713
F2MZD0_PSEST/36-252
F2N1F3_PSEST/245-544
F2N346_PSEST/268-604
F2N4D1_PSEST/405-671
F2N7S7_9ACTN/323-665
F2N8L2_9ACTN/340-604
F2N979_9ACTN/649-968
F2NBR1_9ACTN/228-529
F2NG76_9DELT/261-570
F2NHC1_9DELT/259-593
F2NJL4_9DELT/456-728
F2NLV9_9DEIN/251-573
F2NMK8_9DEIN/151-444
F2NNV4_9DEIN/346-630
F2NRS1_9SPIO/276-606
F2NV91_9SPIO/222-536
F2NXG2_9SPIO/410-707
F2P5Y7_PHOMO/286-626
F2PAP9_PHOMO/261-561
F2PAU9_PHOMO/485-750
F2PBA8_PHOMO/394-616
F2PCZ2_PHOMO/431-697
F2PF99_PHOMO/286-623
F2QC55_STROR/343-672
F2QF73_STROR/330-624
F2QGI3_STROR/431-691
F2QGN0_STROR/369-648
F2QH16_STROR/290-610
F2QKA7_HAEIF/21-313
F2QKA8_HAEIF/21-313
F2QKA9_HAEIF/24-316
F2QKB0_HAEIF/25-317
F2QKB1_HAEIF/10-302
F2QKB2_HAEIF/21-313
F2QKB3_HAEIF/23-315
F2QKB4_HAEIF/22-314
F2QKB5_HAEIF/25-317
F2QKB6_HAEIF/47-339
F2QKB7_HAEIF/19-311
F2QKB8_HAEIF/16-308
F2QKB9_HAEIF/18-310
F2QKC0_HAEIF/127-419
F2QKC1_HAEIF/29-321
F2QKC2_HAEIF/23-315
F2QKC3_HAEIF/26-318
F2QKC4_HAEIF/15-307
F2QKC5_HAEIF/23-315
F2QKC6_HAEIF/60-352
F2QKC7_HAEIF/31-323
F2QKC8_HAEIF/8-300
F2QKC9_HAEIF/27-319
F2QKD0_HAEIF/15-307
F2QKD1_HAEIF/23-315
F2QKD2_HAEIF/35-327
F2QKD3_HAEIF/27-319
F2QKD4_HAEIF/21-313
F2QKD5_HAEIF/26-318
F2QKD6_HAEIF/17-309
F2QKD7_HAEIF/21-313
F2R1A0_9ACTO/340-605
F2R2C3_9ACTO/298-658
F2R3Q9_9ACTO/155-480
F2R4R1_9ACTO/366-637
F2R7I6_9ACTO/265-543
F2RAF4_9ACTO/333-620
F2RD21_9ACTO/156-481
F2RD67_9ACTO/341-426
F2RD67_9ACTO/419-627
F2RGJ8_9ACTO/154-478
F2RI49_9ACTO/248-563
F2UUI3_ACTVI/265-567
F2UWL8_ACTVI/393-664
F2UWT5_ACTVI/170-495
F2UXZ2_ACTVI/367-654
F2V2D4_MYCTU/338-656
F2V6Q2_MYCTU/360-647
F2V8A6_MYCTU/325-594
F2V980_MYCTU/160-484
F2V9B3_MYCTU/413-704
F2XHJ0_HAEIF/1-234
F2YRC5_ACIBA/31-256
FTSI_BUCAI/258-553
FTSI_BUCAP/255-550
FTSI_BUCBP/259-562
FTSI_CHLAT/245-478
FTSI_CHLAT/535-659
FTSI_ECO57/260-555
FTSI_ECOLI/260-555
FTSI_HAEIN/280-572
FTSI_MESVI/244-576
FTSI_NEPOL/294-536
FTSI_NEPOL/576-678
MECR1_STAEQ/363-580
MECR_STAAM/363-580
MECR_STAAN/363-580
MECR_STAAU/363-580
MECR_STAEP/363-580
O06214_MYCTU/338-656
O07106_ENTFA/295-608
O07667_ENTHR/288-601
O25319_HELPY/330-607
O26078_HELPY/280-589
O26085_HELPY/252-579
O33346_MYCTU/325-594
O33622_STRCO/299-660
O33660_STRMT/205-525
O33661_STRMT/205-525
O33676_STRMT/205-525
O33681_STRMT/205-525
O33692_STROR/205-525
O34006_STRPN/289-609
O51161_BORBU/227-540
O51660_BORBU/259-577
O51674_BORBU/423-705
O52617_PSEAE/26-250
O52737_STRPN/20-310
O52738_STRPN/20-310
O52739_STRPN/20-310
O52740_STRPN/20-310
O52741_STRPN/20-310
O52742_STRPN/20-310
O52743_STRPN/20-310
O52744_STRPN/20-309
O53128_MYCLE/135-426
O53129_MYCLE/465-756
O54272_STASC/343-656
O54277_STASC/343-656
O54282_STASC/363-580
O54283_STASC/345-658
O54286_STAAU/345-658
O66831_AQUAE/268-565
O67249_AQUAE/250-584
O69009_PSEAE/26-250
O69558_MYCLE/334-652
O70035_STRMT/205-526
O70036_STRMT/335-663
O70037_STRMT/279-526
O70038_STRPN/422-693
O70039_STRPN/369-649
O70040_STRPN/425-532
O70041_STRPN/248-528
O83513_TREPA/265-591
O83703_TREPA/411-704
O83741_TREPA/248-564
O84272_CHLTR/265-613
O84688_CHLTR/350-392
O84688_CHLTR/817-1069
O87053_VIBCH/1-88
O87102_STRPN/10-304
O87103_STRPN/10-304
O87104_STRPN/10-303
O87105_STRPN/10-304
O87106_STRPN/10-304
O87107_STRPN/10-303
O87108_STRPN/10-304
P71707_MYCTU/310-601
P72351_MYCLE/362-647
P72405_STRCL/273-546
P72501_STRPN/1-149
P72502_STRPN/1-211
P72503_STRPN/1-151
P72526_STRPN/1-258
P72527_STRPN/1-156
P72528_STRPN/205-525
P72529_STRPN/205-525
P72530_STRPN/205-525
P72531_STRPN/205-525
P73117_SYNY3/281-593
P73218_SYNY3/466-744
P74216_SYNY3/352-622
P94124_ACIBA/42-258
P95804_STROR/205-525
P96018_STASC/343-656
P96052_STRTR/367-698
PBP2_ECO57/271-609
PBP2_ECOL6/271-609
PBP2_ECOLI/271-609
PBP2_HAEIN/279-618
PBP2_NEIFL/81-376
PBP2_NEIGO/263-558
PBP2_NEIMA/263-558
PBP2_NEIMB/263-558
PBP2_SALTS/267-607
PBP2_SALTY/267-607
PBP2_STRPN/343-671
PBP2_STRR6/343-671
PBPA_AQUAE/394-665
PBPA_BACSU/352-641
PBPA_CLOAB/381-664
PBPA_CLOB1/357-641
PBPA_CLOBH/357-641
PBPA_CLOBL/357-641
PBPA_CLONN/392-674
PBPA_CLOP1/378-663
PBPA_CLOPE/378-663
PBPA_CLOPS/378-663
PBPA_CLOTE/363-654
PBPA_ECOLI/427-673
PBPA_HAEIN/403-589
PBPA_MYCS2/160-484
PBPA_MYCTU/160-484
PBPA_NEICI/423-703
PBPA_NEIFL/422-701
PBPA_NEIG1/423-703
PBPA_NEIGO/423-703
PBPA_NEILA/423-703
PBPA_NEIMA/423-703
PBPA_NEIMB/423-703
PBPA_PSEAE/423-620
PBPA_PSEAE/635-747
PBPA_RICBR/419-714
PBPA_RICCN/419-714
PBPA_RICFE/419-714
PBPA_RICPR/419-714
PBPA_RICTY/419-714
PBPA_STROR/330-624
PBPA_STRPN/329-623
PBPA_STRR6/329-623
PBPA_VIBCH/433-732
PBPA_XYLFA/422-626
PBPA_XYLFA/637-752
PBPA_XYLFT/422-626
PBPA_XYLFT/628-752
PBPB_BACSU/268-577
PBPB_BUCAI/413-687
PBPB_BUCBP/416-690
PBPB_ECOLI/472-744
PBPB_HAEIN/428-698
PBPB_VIBCH/438-705
PBPC_BACSU/352-666
PBPC_ECOLI/301-548
PBPD_BACSU/350-613
PBPF_BACSU/322-595
PBPG_BACSU/327-605
PBPH_BACSU/372-692
PBPI_BACSU/263-574
PBPX_STRPN/289-609
PBPX_STRR6/289-609
PBP_STAAU/347-660
Q001U9_CAMJE/2-150
Q001V0_CAMJE/2-150
Q00419_STAAU/361-577
Q01PJ1_SOLUE/770-1061
Q01Q42_SOLUE/238-543
Q01X22_SOLUE/129-387
Q01YX1_SOLUE/275-596
Q024S8_SOLUE/418-691
Q025N3_SOLUE/145-241
Q025N3_SOLUE/30-129
Q026S5_SOLUE/450-726
Q02AJ0_SOLUE/75-341
Q02DD8_SOLUE/729-1021
Q02DJ5_PSEAB/38-256
Q02EX2_PSEAB/423-620
Q02EX2_PSEAB/637-748
Q02FX3_PSEAB/430-695
Q02H22_PSEAB/247-547
Q02M72_PSEAB/242-539
Q02SH0_PSEAB/268-604
Q02W16_LACLS/376-644
Q02ZY7_LACLS/296-626
Q031I7_LACLS/351-618
Q031T6_LACLS/422-666
Q031Y0_LACLS/370-709
Q037X4_LACC3/336-614
Q038D7_LACC3/348-689
Q038W4_LACC3/356-643
Q039S0_LACC3/277-584
Q03C98_LACC3/355-659
Q03EX9_PEDPA/281-593
Q03FN3_PEDPA/357-636
Q03G84_PEDPA/337-668
Q03GD9_PEDPA/362-632
Q03IK1_STRTD/439-681
Q03J11_STRTD/294-619
Q03LJ8_STRTD/367-698
Q03MI4_STRTD/370-664
Q03MJ8_STRTD/423-702
Q03QD6_LACBA/348-628
Q03QH2_LACBA/281-638
Q03RN8_LACBA/346-675
Q03S29_LACBA/356-638
Q03W32_LEUMM/265-576
Q03WW1_LEUMM/341-610
Q03YF9_LEUMM/378-640
Q03ZC0_LEUMM/344-672
Q041R1_LACGA/341-616
Q041X3_LACGA/352-696
Q042P6_LACGA/279-588
Q043H2_LACGA/348-632
Q045M9_LACGA/425-710
Q049D2_LACDB/350-624
Q049I0_LACDB/329-672
Q04AM7_LACDB/337-619
Q04B75_LACDB/252-561
Q04EK2_OENOB/350-682
Q04ES7_OENOB/272-578
Q04EX8_OENOB/480-743
Q04FF5_OENOB/335-602
Q04I75_STRP2/422-693
Q04IF9_STRP2/369-649
Q04J96_STRP2/348-676
Q04M98_STRP2/329-623
Q04MC5_STRP2/289-609
Q04PS2_LEPBJ/413-702
Q04PX7_LEPBJ/555-842
Q04R50_LEPBJ/415-708
Q04RY6_LEPBJ/20-184
Q04S31_LEPBJ/277-618
Q04T37_LEPBJ/304-579
Q04VD1_LEPBJ/212-518
Q04VQ7_LEPBJ/445-734
Q04XR4_LEPBL/445-734
Q04Y44_LEPBL/212-518
Q04ZF9_LEPBL/415-708
Q04ZV8_LEPBL/277-618
Q051F9_LEPBL/304-579
Q052Z4_LEPBL/20-184
Q055A2_LEPBL/555-842
Q055J4_LEPBL/413-702
Q05RL7_9SYNE/271-579
Q05TF7_9SYNE/445-718
Q05UP9_9SYNE/269-592
Q05X47_9SYNE/319-587
Q05YH3_9SYNE/242-550
Q06050_STRPN/140-468
Q060J1_9SYNE/319-587
Q062L0_9SYNE/263-586
Q06470_STRMT/136-464
Q06471_STRPN/136-464
Q06569_STRMT/136-464
Q06570_STRMT/136-464
Q06571_STRPN/66-394
Q06641_STRMT/136-464
Q07KR2_RHOP5/47-263
Q07MC0_RHOP5/450-745
Q07N24_RHOP5/345-467
Q07PT9_RHOP5/251-543
Q07QF6_RHOP5/372-650
Q07V51_RHOP5/383-648
Q07WH9_SHEFN/255-551
Q07Y08_SHEFN/429-701
Q087K8_SHEFN/273-606
Q088T3_SHEFN/450-647
Q08TP9_STIAD/448-784
Q08VR5_STIAD/231-567
Q090H2_STIAD/316-566
Q091F9_STIAD/453-726
Q095L3_STIAD/294-563
Q096U7_STIAD/116-384
Q09BL7_STIAD/253-559
Q09C77_STIAD/559-854
Q09HC8_KLEPN/35-259
Q09IX8_ACIBA/28-269
Q0A4Z3_ALHEH/432-733
Q0A6J6_ALHEH/250-550
Q0A9I4_ALHEH/431-699
Q0ACB0_ALHEH/267-607
Q0AF40_NITEC/424-704
Q0AFP9_NITEC/271-610
Q0AJD5_NITEC/250-549
Q0AKP4_MARMM/346-611
Q0AMW1_MARMM/251-552
Q0AN31_MARMM/268-599
Q0AQ47_MARMM/445-740
Q0AQI4_MARMM/298-555
Q0AR78_MARMM/341-606
Q0AWG7_SYNWW/272-663
Q0AXY5_SYNWW/341-620
Q0AYG7_SYNWW/301-573
Q0AYR4_SYNWW/246-555
Q0AZN0_SYNWW/256-562
Q0B694_BURCM/343-609
Q0B6Q5_BURCM/405-676
Q0B8I8_BURCM/315-577
Q0B949_BURCM/416-685
Q0B9H0_BURCM/259-562
Q0BAU9_BURCM/291-632
Q0BED2_BURCM/477-756
Q0BIK7_BURCM/259-557
Q0BJ07_BURCM/445-724
Q0BKT9_FRATO/247-549
Q0BPJ9_GRABC/295-559
Q0BS37_GRABC/260-597
Q0BV85_GRABC/443-709
Q0BVH3_GRABC/556-864
Q0BXT6_HYPNA/210-515
Q0BXW4_HYPNA/293-550
Q0BY31_HYPNA/281-617
Q0BYK1_HYPNA/47-266
Q0C0Y1_HYPNA/485-779
Q0C447_HYPNA/372-639
Q0E7H9_ACIBA/54-279
Q0EWK9_9PROT/258-594
Q0EYG8_9PROT/241-537
Q0EZI3_9PROT/408-692
Q0F4W4_9RHOB/261-571
Q0FAK8_9RHOB/448-739
Q0FCE9_9RHOB/264-599
Q0FEC2_9RHOB/379-650
Q0FI63_9RHOB/297-554
Q0FLR8_9RHOB/394-668
Q0FNI9_9RHOB/254-582
Q0FP05_9RHOB/444-740
Q0FT14_9RHOB/261-569
Q0FYV1_9RHIZ/369-636
Q0G0W5_9RHIZ/414-678
Q0G411_9RHIZ/314-567
Q0G4D0_9RHIZ/397-662
Q0G681_9RHIZ/249-552
Q0G6Z8_9RHIZ/437-729
Q0GN79_STAAU/1-209
Q0HDV0_SHESM/426-622
Q0HE77_SHESM/260-556
Q0HLJ6_SHESM/273-606
Q0HME3_SHESM/33-259
Q0HML3_SHESM/427-699
Q0HR68_SHESR/427-699
Q0HRE5_SHESR/33-259
Q0HXV0_SHESR/273-606
Q0HZS2_SHESR/260-556
Q0I059_SHESR/426-622
Q0I1D9_HAES1/272-564
Q0I1H2_HAES1/279-618
Q0I3P1_HAES1/409-677
Q0I438_HAES1/412-597
Q0I8L0_SYNS3/271-579
Q0I9V5_SYNS3/435-718
Q0ICA9_SYNS3/319-587
Q0IE33_SYNS3/269-592
Q0JZ94_CUPNH/425-694
Q0JZL5_CUPNH/421-691
Q0JZS7_CUPNH/328-604
Q0K142_CUPNH/44-272
Q0K5J0_CUPNH/325-593
Q0K662_CUPNH/418-693
Q0K6L8_CUPNH/272-568
Q0KFF3_CUPNH/283-623
Q0PAL6_CAMJE/253-596
Q0PAZ1_CAMJE/275-581
Q0PB07_CAMJE/320-592
Q0PBL0_CAMJE/23-247
Q0PV34_PSEAE/42-258
Q0QC60_KLEPN/139-435
Q0QXE6_PSEPU/37-272
Q0R4K3_NEIME/1-146
Q0R4K4_NEIME/1-146
Q0R4K5_NEIME/1-146
Q0R4K6_NEIME/1-146
Q0R4K7_NEIME/2-147
Q0R4K8_NEIME/1-146
Q0R4K9_NEIME/2-147
Q0R4L0_NEIME/2-147
Q0R4L1_NEIME/2-147
Q0RAR0_FRAAA/923-1212
Q0RB12_FRAAA/150-471
Q0RBL5_FRAAA/444-752
Q0RDI5_FRAAA/302-568
Q0RNP7_FRAAA/460-767
Q0RPG4_FRAAA/277-658
Q0RR79_FRAAA/598-880
Q0S185_RHOSR/350-639
Q0S271_RHOSR/328-598
Q0S6A0_RHOSR/331-601
Q0S8N1_RHOSR/336-620
Q0SAD7_RHOSR/164-489
Q0SB34_RHOSR/361-648
Q0SB42_RHOSR/364-651
Q0SHR5_RHOSR/275-593
Q0SK52_RHOSR/619-934
Q0SMC4_BORAP/423-718
Q0SMD8_BORAP/259-577
Q0SP27_BORAP/226-539
Q0SR41_CLOPS/402-636
Q0SR41_CLOPS/716-933
Q0SRU7_CLOPS/262-587
Q0SRW1_CLOPS/275-598
Q0SS53_CLOPS/262-549
Q0SVJ4_CLOPS/260-585
Q0SW39_CLOPS/170-482
Q0SZS2_SHIF8/427-673
Q0T200_SHIF8/235-482
Q0T6P5_SHIF8/271-609
Q0T857_SHIF8/472-744
Q0T8B3_SHIF8/260-555
Q0TC71_ECOL5/427-673
Q0TEW6_ECOL5/301-548
Q0TK38_ECOL5/271-609
Q0TLI2_ECOL5/472-744
Q0TLQ5_ECOL5/260-555
Q0TNH2_CLOP1/402-634
Q0TNH2_CLOP1/714-931
Q0TP78_CLOP1/262-587
Q0TP94_CLOP1/275-598
Q0TPI5_CLOP1/262-549
Q0TTP2_CLOP1/253-578
Q0TU90_CLOP1/170-482
Q0VMB2_ALCBS/470-788
Q0VMS2_ALCBS/470-656
Q0VN45_ALCBS/271-600
Q0VR50_ALCBS/281-551
Q0VS08_ALCBS/249-546
Q0VSP9_ALCBS/451-725
Q0WBQ3_YERPE/475-742
Q0YNY1_9CHLB/161-261
Q0YNY1_9CHLB/43-154
Q0YPU7_9CHLB/272-579
Q0YRK9_9CHLB/258-578
Q0YSE9_9CHLB/377-658
Q110A3_TRIEI/279-591
Q113J4_TRIEI/277-589
Q114H8_TRIEI/304-612
Q117P4_TRIEI/303-565
Q119C1_TRIEI/364-634
Q11AC9_TRIEI/472-757
Q11B72_MESSB/376-639
Q11GR9_MESSB/246-550
Q11HM2_MESSB/442-733
Q11JZ2_MESSB/368-636
Q11LR3_MESSB/311-565
Q11PW9_CYTH3/246-571
Q11QE3_CYTH3/420-704
Q11RG8_CYTH3/260-570
Q11TW0_CYTH3/414-685
Q11TW1_CYTH3/38-263
Q11VP2_CYTH3/434-707
Q11VU9_CYTH3/307-566
Q11YP8_CYTH3/423-706
Q12B40_POLSJ/397-665
Q12BT1_POLSJ/350-601
Q12EM1_POLSJ/253-550
Q12FF6_POLSJ/445-725
Q12H02_POLSJ/268-608
Q12JD6_SHEDO/431-702
Q12QY3_SHEDO/273-606
Q12SD2_SHEDO/258-554
Q12SM5_SHEDO/450-643
Q133W5_RHOPS/251-545
Q134Y9_RHOPS/44-268
Q137F7_RHOPS/364-612
Q137R5_RHOPS/450-745
Q139Q1_RHOPS/372-648
Q13EX5_RHOPS/384-649
Q13Q91_BURXL/259-561
Q13TL0_BURXL/443-722
Q13TY6_BURXL/259-558
Q13Y35_BURXL/467-744
Q13YR7_BURXL/410-680
Q146Z0_BURXL/283-622
Q14ID1_FRAT1/247-549
Q14TG6_HAEIF/280-572
Q14TG7_HAEIF/280-572
Q15Q11_PSEA6/262-558
Q15VK6_PSEA6/272-611
Q15XY7_PSEA6/421-612
Q15YL9_PSEA6/437-701
Q163I2_ROSDO/210-518
Q165J5_ROSDO/455-746
Q16AY8_ROSDO/268-604
Q16BN7_ROSDO/389-662
Q17ST5_KLEPN/43-268
Q17VF1_HELAH/244-571
Q17VF9_HELAH/280-589
Q17W35_HELAH/330-607
Q182Z0_CLOD6/244-573
Q188Q3_CLOD6/6-283
Q188R3_CLOD6/374-592
Q189X7_CLOD6/449-749
Q18B08_CLOD6/427-829
Q18B92_CLOD6/249-551
Q19KS9_PSEAE/42-258
Q19MN6_AERHY/42-258
Q19UY9_HAEIF/266-536
Q1ALQ5_CHLTR/108-145
Q1ALQ8_CHLTR/108-145
Q1ALQ9_CHLTR/108-145
Q1ALR1_CHLTR/108-145
Q1ALR8_CHLTR/108-145
Q1ATP1_RUBXD/340-607
Q1AVW8_RUBXD/240-535
Q1AWF4_RUBXD/375-653
Q1AWX4_RUBXD/313-661
Q1AX04_RUBXD/339-608
Q1B025_RUBXD/163-463
Q1B0W2_MYCSS/407-698
Q1B225_MYCSS/311-583
Q1B2F5_MYCSS/360-644
Q1B6W5_MYCSS/302-620
Q1BAC9_MYCSS/312-582
Q1BBZ0_MYCSS/366-646
Q1BG45_MYCSS/160-484
Q1BHB0_BURCA/477-756
Q1BJA8_BURCA/344-610
Q1BL38_BURCA/27-260
Q1BMX7_BURCA/259-562
Q1BNB0_BURCA/431-681
Q1BNV1_BURCA/315-579
Q1BQH5_BURCA/339-589
Q1BQV1_BURCA/420-691
Q1BRY7_BURCA/445-724
Q1BSK7_BURCA/283-624
Q1BZG9_BURCA/259-557
Q1C208_YERPA/259-554
Q1C2N5_YERPA/427-620
Q1C3W7_YERPA/475-742
Q1C4X7_YERPA/1-228
Q1C515_YERPA/272-607
Q1CCN2_YERPN/427-620
Q1CKR0_YERPN/272-607
Q1CKU4_YERPN/315-543
Q1CLV1_YERPN/475-742
Q1CMN3_YERPN/259-554
Q1CR41_HELPH/252-579
Q1CR50_HELPH/280-589
Q1CTS8_HELPH/330-607
Q1CWH1_MYXXD/364-633
Q1CZX5_MYXXD/478-773
Q1D0S4_MYXXD/252-558
Q1D1Y9_MYXXD/487-760
Q1D7G2_MYXXD/197-473
Q1D907_MYXXD/278-619
Q1D9N4_MYXXD/323-568
Q1G6A1_VIBCH/42-258
Q1G985_LACDA/350-624
Q1G9D1_LACDA/351-694
Q1GAA0_LACDA/356-638
Q1GAT8_LACDA/282-591
Q1GCW2_SILST/308-547
Q1GDA6_SILST/410-683
Q1GF17_SILST/259-568
Q1GIB6_SILST/439-731
Q1GJG3_SILST/268-604
Q1GK72_SILST/58-259
Q1GN93_SPHAL/449-741
Q1GNU1_SPHAL/349-612
Q1GQI0_SPHAL/324-594
Q1GRX3_SPHAL/229-530
Q1GSM9_SPHAL/269-588
Q1GT56_SPHAL/356-616
Q1GYC8_METFK/273-612
Q1GYE5_METFK/38-248
Q1GYG0_METFK/424-705
Q1GYZ5_METFK/255-552
Q1H8Q3_BURPS/26-261
Q1H8Q4_BURPS/26-263
Q1H8Q8_BURPS/26-263
Q1HBG3_ACIBA/40-272
Q1HBG4_ACIBA/44-269
Q1HBG5_ACIBA/44-269
Q1HBG6_ACIBA/44-269
Q1HBG7_ACIBA/44-269
Q1HFN1_ACIBA/44-269
Q1I4E1_PSEE4/299-424
Q1I4F4_PSEE4/271-607
Q1I4R0_PSEE4/428-693
Q1I5B2_PSEE4/245-546
Q1IAM3_PSEE4/268-604
Q1IGB3_PSEE4/424-626
Q1IGB3_PSEE4/627-742
Q1IIR9_ACIBL/433-706
Q1IKG4_ACIBL/242-551
Q1IKZ9_ACIBL/114-382
Q1IRN3_ACIBL/259-592
Q1IST2_ACIBL/468-741
Q1IT66_ACIBL/46-297
Q1IX44_DEIGD/347-618
Q1IZG7_DEIGD/352-638
Q1J0B4_DEIGD/129-428
Q1J3N6_DEIGD/386-655
Q1J4D9_STRPF/416-692
Q1J5G0_STRPF/291-613
Q1J5H2_STRPF/332-633
Q1J8X2_STRPF/401-661
Q1J9H1_STRPB/416-692
Q1JAG7_STRPB/291-613
Q1JAH9_STRPB/332-633
Q1JAX5_STRPB/2-59
Q1JE21_STRPB/401-661
Q1JEM2_STRPD/416-692
Q1JFL0_STRPD/291-613
Q1JFM2_STRPD/332-633
Q1JJ24_STRPD/401-661
Q1JJM3_STRPC/416-692
Q1JKL9_STRPC/291-613
Q1JKN1_STRPC/332-633
Q1JL25_STRPC/2-59
Q1JNX9_STRPC/401-661
Q1JVG5_DESAC/263-604
Q1JX02_DESAC/303-558
Q1JXA9_DESAC/282-591
Q1JZE4_DESAC/444-735
Q1LDS9_RALME/400-675
Q1LG66_RALME/330-601
Q1LHH5_RALME/299-566
Q1LI80_RALME/439-714
Q1LIM0_RALME/276-572
Q1LLE5_RALME/419-694
Q1LLE6_RALME/269-560
Q1LSD6_RALME/284-624
Q1LTM6_BAUCH/272-611
Q1M6C6_RHIL3/441-706
Q1M725_RHIL3/304-559
Q1ME27_RHIL3/261-563
Q1MIH2_RHIL3/442-734
Q1MJH0_RHIL3/316-586
Q1MN10_RHIL3/383-647
Q1MPC5_LAWIP/272-568
Q1MRC5_LAWIP/262-587
Q1MRH3_LAWIP/461-731
Q1MY67_9GAMM/424-696
Q1MYB4_9GAMM/254-551
Q1N080_9GAMM/266-603
Q1N2H9_9GAMM/467-791
Q1N8T6_9SPHN/231-535
Q1NDC9_9SPHN/326-590
Q1NE16_9SPHN/282-609
Q1NE29_9SPHN/339-599
Q1NFA9_9SPHN/458-750
Q1NMT6_9DELT/269-607
Q1NPF1_9DELT/335-607
Q1NT44_9DELT/467-605
Q1NVN6_9DELT/22-107
Q1PG78_ACIBA/44-269
Q1PSG4_9ACTO/158-489
Q1PZX4_9BACT/325-632
Q1Q6B5_9BACT/242-553
Q1Q848_PSYCK/380-676
Q1Q8Q2_PSYCK/428-659
Q1Q8Q2_PSYCK/676-791
Q1Q9Y1_PSYCK/265-601
Q1QA80_PSYCK/436-706
Q1QLM3_NITHX/318-562
Q1QMA9_NITHX/463-758
Q1QNH2_NITHX/372-653
Q1QNU9_NITHX/254-544
Q1QRM0_NITHX/394-660
Q1QVG1_CHRSD/256-553
Q1QXB0_CHRSD/269-607
Q1QZY9_CHRSD/471-764
Q1R5P1_ECOUT/435-681
Q1R8L3_ECOUT/301-547
Q1RES7_ECOUT/271-609
Q1RG40_ECOUT/472-744
Q1RGB1_ECOUT/260-555
Q1RH60_RICBR/261-586
Q1RHJ3_RICBR/250-541
Q1RJ41_RICBR/237-535
Q1RKC6_RICBR/27-258
Q1RNF9_9BURK/63-280
Q1V0A1_PELUB/266-635
Q1V0D6_PELUB/231-528
Q1V2D4_PELUB/416-709
Q1V3D5_VIBAL/452-717
Q1V3L2_VIBAL/273-617
Q1V4F4_VIBAL/284-580
Q1V6H0_VIBAL/437-638
Q1VQW2_9FLAO/423-700
Q1VRQ4_9FLAO/413-691
Q1VTA7_9FLAO/295-577
Q1VWE0_9FLAO/253-562
Q1VZI0_9FLAO/247-584
Q1W4B6_STRPN/142-470
Q1W4B7_STRPN/142-470
Q1W4B8_STRPN/142-470
Q1WT55_LACS1/344-672
Q1WT97_LACS1/279-593
Q1WTL8_LACS1/358-642
Q1WUQ4_LACS1/355-638
Q1XDX5_SALAN/42-258
Q1XDX6_SALTY/42-258
Q1XG17_STAAU/361-577
Q1YDE0_MOBAS/74-160
Q1YET5_MOBAS/393-658
Q1YJH2_MOBAS/393-660
Q1YJI9_MOBAS/307-564
Q1YM58_MOBAS/253-556
Q1YNK4_MOBAS/437-729
Q1YS09_9GAMM/423-647
Q1YS09_9GAMM/643-777
Q1YSD7_9GAMM/254-553
Q1YSQ4_9GAMM/266-604
Q1YYN4_PHOPR/286-626
Q1Z009_PHOPR/395-596
Q1Z1L7_PHOPR/262-561
Q1Z4G6_PHOPR/484-749
Q1Z6S3_PHOPR/462-728
Q1ZAP6_PHOPR/286-623
Q1ZG43_9GAMM/292-588
Q1ZG49_9GAMM/272-611
Q1ZHK6_9GAMM/431-727
Q1ZIP9_9GAMM/436-700
Q1ZJP6_PHOAS/286-626
Q1ZLT3_PHOAS/441-665
Q1ZNH1_PHOAS/484-753
Q1ZNM1_PHOAS/261-561
Q1ZQE0_PHOAS/311-568
Q1ZTW9_PHOAS/430-696
Q1ZWE7_PHOAS/286-623
Q200M9_STAAU/1-158
Q200N1_STAAU/1-158
Q200P2_STAAU/1-158
Q20K05_9BACT/252-582
Q211J8_RHOPB/46-264
Q213N6_RHOPB/450-745
Q214U3_RHOPB/310-564
Q216E4_RHOPB/249-545
Q217U0_RHOPB/372-650
Q21C58_RHOPB/387-653
Q21FD3_SACD2/275-610
Q21H77_SACD2/441-628
Q21H77_SACD2/677-774
Q21MH5_SACD2/247-544
Q21MJ2_SACD2/433-707
Q21N62_SACD2/325-588
Q21R47_RHOFD/350-617
Q21RI4_RHOFD/268-608
Q21SW3_RHOFD/253-553
Q21UC4_RHOFD/447-727
Q21ZY8_RHOFD/419-694
Q24SM7_DESHY/297-688
Q24TE0_DESHY/221-526
Q24U17_DESHY/153-461
Q24X29_DESHY/244-555
Q250S6_DESHY/352-630
Q251G5_DESHY/356-649
Q252R0_CHLFF/823-1076
Q253Y2_CHLFF/265-613
Q26BB0_FLABB/259-571
Q26G01_FLABB/248-582
Q26GI3_FLABB/296-423
Q26GP9_FLABB/431-705
Q27JM4_PSEAE/35-259
Q27K43_ACIBA/44-269
Q28JZ0_JANSC/395-667
Q28L47_JANSC/268-604
Q28NM8_JANSC/260-568
Q28PB1_JANSC/451-742
Q28VT2_JANSC/302-554
Q2A267_FRATH/247-549
Q2B096_9BACI/261-578
Q2B0J4_9BACI/328-606
Q2B2T7_9BACI/411-682
Q2B3B3_9BACI/425-695
Q2B3Y0_9BACI/17-304
Q2B4Q2_9BACI/234-545
Q2B4Q3_9BACI/273-587
Q2B5X9_9BACI/321-655
Q2B9Y3_9BACI/316-595
Q2BAH6_9BACI/336-614
Q2BDT6_9BACI/346-683
Q2BGZ3_9GAMM/248-545
Q2BHD7_9GAMM/435-706
Q2BJ67_9GAMM/252-516
Q2BLX4_9GAMM/425-712
Q2BR43_9GAMM/267-615
Q2C0P6_9GAMM/441-660
Q2C1B2_9GAMM/286-626
Q2C243_9GAMM/430-696
Q2C3F4_9GAMM/261-561
Q2C3K8_9GAMM/484-749
Q2C456_9GAMM/311-568
Q2C6Z3_9GAMM/286-623
Q2CAG1_9RHOB/347-619
Q2CCL8_9RHOB/441-732
Q2CGZ9_9RHOB/271-606
Q2CII9_9RHOB/260-569
Q2CK53_9RHOB/304-558
Q2F4C6_SHISO/35-259
Q2FGH1_STAA3/350-660
Q2FGZ0_STAA3/360-638
Q2FHQ6_STAA3/268-579
Q2FKM6_STAA3/345-658
Q2FY21_STAA8/350-660
Q2FYI0_STAA8/360-638
Q2FZ94_STAA8/268-579
Q2G309_NOVAD/335-599
Q2G5X0_NOVAD/446-739
Q2G6F3_NOVAD/267-588
Q2G9A1_NOVAD/241-548
Q2I2J1_ACIBA/44-269
Q2I3D1_STAAU/1-135
Q2IEV1_ANADE/482-684
Q2IEV1_ANADE/739-822
Q2IG24_ANADE/255-563
Q2IGU9_ANADE/101-392
Q2IJH6_ANADE/320-600
Q2IKU0_ANADE/287-622
Q2IM02_ANADE/490-787
Q2IUA9_RHOP2/387-663
Q2IVQ1_RHOP2/450-745
Q2IVZ0_RHOP2/345-592
Q2IXL5_RHOP2/45-267
Q2IYL4_RHOP2/251-547
Q2J457_RHOP2/388-653
Q2J4C0_FRASC/689-979
Q2J4L2_FRASC/154-474
Q2J519_FRASC/404-724
Q2J6U9_FRASC/282-548
Q2JD56_FRASC/339-646
Q2JDQ0_FRASC/277-658
Q2JF04_FRASC/476-757
Q2JIU9_SYNJB/379-650
Q2JM26_SYNJB/33-161
Q2JMQ8_SYNJB/306-621
Q2JMV3_SYNJB/497-772
Q2JN03_SYNJB/296-610
Q2JQA7_SYNJA/367-638
Q2JVH2_SYNJA/253-568
Q2JVU0_SYNJA/338-652
Q2JXP7_SYNJA/497-773
Q2K003_RHIEC/304-559
Q2K6B5_RHIEC/260-562
Q2K9P0_RHIEC/442-734
Q2KAS0_RHIEC/382-652
Q2KB53_RHIEC/440-705
Q2KDW5_RHIEC/384-648
Q2KU77_BORA1/269-608
Q2KVF0_BORA1/253-549
Q2KZI5_BORA1/297-560
Q2KZR6_BORA1/445-717
Q2L1Z7_BORA1/451-732
Q2LD08_ACIBA/43-269
Q2LD64_NEIGO/263-558
Q2LQZ2_SYNAS/265-603
Q2LR46_SYNAS/245-557
Q2LU90_SYNAS/336-610
Q2LXN6_SYNAS/336-607
Q2MEU1_BORBR/42-258
Q2N3A6_STRPN/22-316
Q2N3A7_STRPN/22-315
Q2N3A8_STRPN/22-315
Q2N3A9_STRPN/20-314
Q2N3B0_STRPN/22-316
Q2N3B1_STRPN/21-314
Q2N3B2_STRPN/22-315
Q2N3B3_STRPN/1-289
Q2N3B6_STRPN/22-316
Q2N3C0_STRPN/22-316
Q2N3C2_STRPN/22-316
Q2N3C3_STRPN/20-314
Q2N3C4_STRPN/22-316
Q2N3C5_STRPN/22-316
Q2N3C6_STRPN/22-316
Q2N3C9_STRPN/21-315
Q2N3D1_STRPN/22-316
Q2N3D2_STRPN/21-314
Q2N3D3_STRPN/22-316
Q2N3D8_STRPN/20-313
Q2N3E0_STRPN/21-314
Q2N3E1_STRPN/22-316
Q2N3E2_STRPN/21-315
Q2N3E4_STRPN/22-315
Q2N3E6_STRPN/22-316
Q2N3F0_STRPN/22-316
Q2N3F2_STRPN/133-461
Q2N3F3_STRPN/133-461
Q2N3F4_STRPN/133-461
Q2N3F6_STRPN/133-461
Q2N3F7_STRPN/133-461
Q2N3F9_STRPN/132-460
Q2N3G2_STRPN/133-461
Q2N3G3_STRPN/133-461
Q2N3G4_STRPN/133-461
Q2N3G5_STRPN/133-461
Q2N3H0_STRPN/133-461
Q2N3H3_STRPN/133-461
Q2N3H6_STRPN/133-461
Q2N3H7_STRPN/132-460
Q2N3I0_STRPN/130-458
Q2N3I3_STRPN/133-461
Q2N3I7_STRPN/133-461
Q2N3J0_STRPN/133-461
Q2N3J2_STRPN/133-461
Q2N3J3_STRPN/133-461
Q2N3J4_STRPN/133-461
Q2N3J5_STRPN/133-461
Q2N7I0_ERYLH/334-598
Q2NA47_ERYLH/440-729
Q2NAP4_ERYLH/270-589
Q2NCG4_ERYLH/374-635
Q2NCZ6_ERYLH/241-549
Q2NQI9_SODGM/435-622
Q2NUV3_SODGM/272-610
Q2NVQ6_SODGM/473-739
Q2NVV7_SODGM/260-555
Q2NYX7_XANOM/266-604
Q2NZB3_XANOM/250-546
Q2P4Y2_XANOM/439-709
Q2P6L9_XANOM/422-609
Q2P6L9_XANOM/641-753
Q2PF50_STAAU/345-658
Q2PQA7_ACIBA/44-269
Q2PQA8_ACIBA/44-269
Q2PZK4_PSEAE/42-273
Q2QC95_KLEPN/35-259
Q2RHS7_MOOTA/339-625
Q2RK11_MOOTA/154-456
Q2RK85_MOOTA/250-561
Q2RL19_MOOTA/289-671
Q2RNV8_RHORT/382-647
Q2RRC5_RHORT/342-602
Q2RSE8_RHORT/437-730
Q2RVT8_RHORT/256-550
Q2RX67_RHORT/271-618
Q2RY85_RHORT/305-566
Q2RZZ8_SALRD/255-573
Q2S4Q7_SALRD/472-733
Q2S533_SALRD/247-553
Q2S6T0_HAHCH/313-577
Q2S8X7_HAHCH/432-696
Q2S9P9_HAHCH/430-727
Q2S9Y6_HAHCH/262-560
Q2SA31_HAHCH/267-603
Q2SKN5_HAHCH/317-563
Q2SU66_BURTA/443-722
Q2SWU3_BURTA/475-754
Q2SZI9_BURTA/260-559
Q2T298_BURTA/283-624
Q2T2T8_BURTA/357-617
Q2T3B6_BURTA/345-620
Q2T4X0_BURTA/378-543
Q2T606_BURTA/259-562
Q2T8C6_BURTA/26-263
Q2TL65_ECOLX/271-609
Q2TR58_ACIBA/40-272
Q2V6S9_ACIBA/35-259
Q2VTQ2_STASC/342-655
Q2W0H9_MAGSA/250-543
Q2W1F5_MAGSA/260-601
Q2W285_MAGSA/442-735
Q2W306_MAGSA/305-568
Q2W9Z7_MAGSA/385-650
Q2XP29_ENTFC/1-264
Q2Y632_NITMU/258-555
Q2Y799_NITMU/428-708
Q2YC96_NITMU/271-610
Q2YM65_BRUA2/260-563
Q2YMT5_BRUA2/371-628
Q2YNN5_BRUA2/441-734
Q2YNY5_BRUA2/378-630
Q2YT02_STAAB/350-660
Q2YXE1_STAAB/268-579
Q2YY56_STAAB/360-638
Q30A30_STAAU/1-157
Q30A35_STAAU/1-156
Q30A36_STAAU/1-160
Q30A37_STAAU/1-158
Q30A40_STAAU/1-158
Q30A42_STAAU/1-158
Q30A44_STAAU/1-157
Q30A46_STAAU/1-157
Q30A55_STRPN/196-516
Q30A56_STRPN/196-516
Q30A57_STRPN/196-516
Q30A58_STRPN/196-516
Q30A59_STRPN/196-516
Q30A61_STRPN/139-467
Q30A62_STRPN/139-467
Q30A63_STRPN/139-467
Q30A64_STRPN/139-467
Q30A65_STRPN/139-467
Q30C91_STRPN/329-623
Q30C92_STRPN/329-623
Q30C94_STRPN/329-622
Q30PB5_SULDN/331-602
Q30RN0_SULDN/252-585
Q30S02_SULDN/36-259
Q30TN8_SULDN/266-571
Q30WM8_DESDG/461-728
Q313Q9_DESDG/263-562
Q313V2_DESDG/262-588
Q316S6_DESDG/340-594
Q31C16_PROM9/259-561
Q31CA8_PROM9/315-580
Q31DE3_PROM9/265-590
Q31DX7_THICR/448-736
Q31F48_THICR/273-599
Q31I65_THICR/261-558
Q31K18_SYNE7/341-611
Q31LN9_SYNE7/460-736
Q31Q52_SYNE7/297-560
Q31QQ7_SYNE7/269-581
Q31R05_SYNE7/263-576
Q31VN8_SHIBS/435-681
Q31XX1_SHIBS/301-541
Q324Q8_SHIBS/271-609
Q325Z0_SHIBS/472-743
Q326F1_SHIBS/260-555
Q32AK8_SHIDS/435-681
Q32IU5_SHIDS/271-609
Q32JV9_SHIDS/472-744
Q32K08_SHIDS/260-555
Q38VZ5_LACSS/355-694
Q38X62_LACSS/351-634
Q38XN1_LACSS/258-561
Q38Y04_LACSS/349-621
Q38YL0_LACSS/467-744
Q391A6_BURS3/26-259
Q395F9_BURS3/259-562
Q395T8_BURS3/431-685
Q397F7_BURS3/315-579
Q39A88_BURS3/334-595
Q39AK3_BURS3/420-691
Q39B31_BURS3/341-610
Q39BV8_BURS3/283-624
Q39FB3_BURS3/476-755
Q39JX6_BURS3/259-557
Q39KC8_BURS3/445-724
Q39RX8_GEOMG/149-448
Q39V22_GEOMG/342-615
Q39X54_GEOMG/265-598
Q39YM5_GEOMG/244-553
Q39YS7_GEOMG/455-755
Q3A1G2_PELCD/434-701
Q3A2G0_PELCD/244-553
Q3A4U0_PELCD/137-437
Q3A5R1_PELCD/265-601
Q3A744_PELCD/301-562
Q3A8L9_PELCD/435-726
Q3AAE0_CARHZ/280-590
Q3ABM7_CARHZ/321-603
Q3ABU2_CARHZ/329-601
Q3AF76_CARHZ/256-633
Q3ALF9_SYNSC/319-587
Q3ALQ4_SYNSC/271-579
Q3ANK3_SYNSC/264-587
Q3ANV9_CHLCH/270-577
Q3ARE9_CHLCH/251-571
Q3AT12_CHLCH/377-657
Q3AVA3_SYNS9/278-586
Q3AWY1_SYNS9/319-587
Q3AXH7_SYNS9/426-695
Q3B0V6_SYNS9/263-586
Q3B123_PELLD/272-579
Q3B1J4_PELLD/389-670
Q3B5C7_PELLD/258-578
Q3BPT0_XANC5/422-608
Q3BPT0_XANC5/637-752
Q3BQJ1_XANC5/439-708
Q3BWG4_XANC5/328-582
Q3BXF7_XANC5/250-546
Q3BXR2_XANC5/266-604
Q3CZR2_STRAG/353-672
Q3D005_STRAG/410-686
Q3D0T2_STRAG/397-683
Q3D4L9_STRAG/154-455
Q3D4N0_STRAG/294-614
Q3D7C7_STRAG/410-686
Q3D7J0_STRAG/353-672
Q3D9Z9_STRAG/312-613
Q3DA10_STRAG/294-614
Q3DAU5_STRAG/261-520
Q3DC48_STRAG/353-672
Q3DDU0_STRAG/410-686
Q3DGE8_STRAG/397-683
Q3DHA0_STRAG/312-613
Q3DHB2_STRAG/294-614
Q3DI30_STRAG/1-144
Q3DIS5_STRAG/294-614
Q3DJ19_STRAG/353-672
Q3DJK9_STRAG/312-613
Q3DMJ1_STRAG/397-683
Q3DNS1_STRAG/410-686
Q3DS97_STRAG/294-614
Q3DSI2_STRAG/312-613
Q3DST0_STRAG/397-683
Q3DT57_STRAG/353-672
Q3DUS2_STRAG/307-583
Q3EJ66_BACTI/333-518
Q3EK71_BACTI/2-265
Q3EK88_BACTI/350-570
Q3EKI6_BACTI/255-429
Q3EKZ2_BACTI/155-466
Q3EQD0_BACTI/351-468
Q3EQH2_BACTI/351-636
Q3ER66_BACTI/259-569
Q3ETQ9_BACTI/263-575
Q3EX54_BACTI/351-685
Q3EZT6_BACTI/317-590
Q3F035_BACTI/1-102
Q3F036_BACTI/351-533
Q3F0F2_BACTI/241-568
Q3F0H8_BACTI/324-602
Q3IFZ8_PSEHT/284-580
Q3IHS0_PSEHT/455-718
Q3IJ99_PSEHT/272-607
Q3IJB9_PSEHT/430-742
Q3IY49_RHOS4/300-537
Q3IZG3_RHOS4/437-710
Q3J245_RHOS4/451-740
Q3J404_RHOS4/268-604
Q3J4N1_RHOS4/260-574
Q3J783_NITOC/247-545
Q3JEH0_NITOC/430-733
Q3JFU7_BURP1/451-616
Q3JHM3_BURP1/345-620
Q3JIJ5_BURP1/494-750
Q3JJI9_BURP1/230-467
Q3JM05_BURP1/300-597
Q3JM31_BURP1/259-562
Q3JMV5_BURP1/443-722
Q3JND2_BURP1/260-559
Q3JR93_BURP1/475-754
Q3JXC6_BURP1/283-624
Q3JYQ8_STRA1/410-686
Q3K1U1_STRA1/353-672
Q3K381_STRA1/332-633
Q3K392_STRA1/259-579
Q3K3L3_STRA1/397-683
Q3K697_PSEPF/268-604
Q3K6S5_PSEPF/428-693
Q3K738_PSEPF/245-546
Q3K7F3_PSEPF/801-941
Q3K9B4_PSEPF/268-604
Q3KJA8_PSEPF/423-740
Q3KL12_CHLTA/350-392
Q3KL12_CHLTA/817-1069
Q3KM92_CHLTA/265-613
Q3LHF4_9BRYO/558-829
Q3M469_ANAVT/280-591
Q3MA98_ANAVT/475-752
Q3MAL2_ANAVT/317-588
Q3MAR4_ANAVT/271-587
Q3MEL2_ANAVT/368-631
Q3MEN6_ANAVT/347-617
Q3MG48_ANAVT/57-278
Q3MSJ3_KLEPN/42-273
Q3QZX6_XYLFA/444-648
Q3QZX6_XYLFA/650-774
Q3R000_XYLFA/267-605
Q3R0V9_XYLFA/425-696
Q3R1G4_XYLFA/425-696
Q3R334_XYLFA/250-546
Q3R4G4_XYLFA/467-671
Q3R4G4_XYLFA/677-797
Q3R7A1_XYLFA/267-605
Q3R9G5_XYLFA/313-560
Q3RA25_XYLFA/250-546
Q3RCD7_XYLFA/467-671
Q3RCD7_XYLFA/677-797
Q3RGE6_XYLFA/250-546
Q3RGN0_XYLFA/425-696
Q3RGZ7_XYLFA/267-605
Q3RID4_XYLFA/313-560
Q3S338_ACIBA/44-199
Q3S339_ACIBA/44-201
Q3SM34_THIDA/271-610
Q3SM95_THIDA/423-699
Q3SMH9_THIDA/249-546
Q3SRW4_NITWN/451-746
Q3SSE6_NITWN/318-559
Q3STH9_NITWN/372-650
Q3STT4_NITWN/248-538
Q3SWE1_NITWN/389-655
Q3T5M1_STAAU/345-658
Q3XWT3_ENTFC/360-653
Q3XX41_ENTFC/391-673
Q3XZN6_ENTFC/364-673
Q3Y0Q2_ENTFC/365-712
Q3Y2H5_ENTFC/288-601
Q3Y3G4_ENTFC/361-638
Q3YA62_ACIBA/44-269
Q3YWM8_SHISS/435-681
Q3YZ33_SHISS/301-549
Q3Z4F7_SHISS/271-609
Q3Z5K8_SHISS/472-744
Q3Z5S5_SHISS/260-555
Q3ZUW9_ENTSA/271-609
Q3ZV51_9BURK/46-272
Q44220_AERSO/20-258
Q44248_AERSO/29-258
Q45297_BACLI/340-591
Q45VA0_STRPN/31-351
Q46049_CITFR/472-744
Q46301_CLOPE/2-119
Q46GQ8_PROMT/267-576
Q46I17_PROMT/269-593
Q46RL1_CUPPJ/421-692
Q46V03_CUPPJ/326-597
Q46VU3_CUPPJ/323-590
Q46WI7_CUPPJ/438-713
Q46WY8_CUPPJ/271-567
Q470P5_CUPPJ/383-653
Q47751_ENTFC/359-667
Q47759_ENTFC/364-672
Q47763_ENTFC/359-669
Q47783_ENTFC/359-668
Q477H2_CUPPJ/283-623
Q47800_ENTFA/365-672
Q47801_ENTFC/364-673
Q47A98_DECAR/259-556
Q47HA9_DECAR/441-712
Q47J32_DECAR/308-571
Q47JL3_DECAR/429-708
Q47JV9_DECAR/268-611
Q47K92_THEFY/559-840
Q47KC5_THEFY/158-476
Q47M14_THEFY/348-620
Q47Q15_THEFY/415-687
Q47QX5_THEFY/322-631
Q47SF9_THEFY/762-1011
Q47TR7_THEFY/347-635
Q47VQ3_COLP3/255-553
Q47W71_COLP3/428-701
Q47X44_COLP3/312-578
Q484R2_COLP3/272-621
Q489M3_COLP3/34-298
Q489P0_COLP3/438-633
Q48DJ5_PSE14/303-566
Q48DL8_PSE14/268-604
Q48EF2_PSE14/244-545
Q48HU1_PSE14/267-603
Q48N72_PSE14/428-693
Q48PH7_PSE14/425-739
Q48R11_STRPM/416-692
Q48RZ2_STRPM/291-613
Q48S04_STRPM/332-633
Q48VR2_STRPM/401-661
Q492Z7_BLOPB/273-611
Q493N8_BLOPB/424-692
Q493Q7_BLOPB/254-550
Q49WW3_STAS1/275-586
Q49XQ6_STAS1/358-636
Q49XZ5_STAS1/350-671
Q4BYI0_CROWT/494-766
Q4BZ53_CROWT/280-509
Q4C2J0_CROWT/350-623
Q4E754_9RICK/209-472
Q4E7H9_9RICK/203-516
Q4E957_9RICK/1-149
Q4ED59_9RICK/201-495
Q4EDY4_LISMO/351-509
Q4EG75_LISMO/268-583
Q4EGY0_LISMO/355-627
Q4EIP7_LISMO/348-686
Q4EJ91_LISMO/365-674
Q4ENN0_LISMO/268-583
Q4EPT0_LISMO/355-627
Q4EQV3_LISMO/351-635
Q4EQY7_LISMO/365-674
Q4ETU4_LISMO/348-686
Q4F6S4_ALCDE/42-258
Q4F988_PSEAE/8-218
Q4FKW5_PELUB/266-635
Q4FMN8_PELUB/416-709
Q4FPN7_PELUB/229-526
Q4FQ07_PSYA2/380-676
Q4FQH6_PSYA2/428-634
Q4FRE7_PSYA2/265-601
Q4FRP2_PSYA2/436-706
Q4GXX7_9STAP/345-658
Q4GXX8_STACP/345-658
Q4GXX9_9STAP/345-658
Q4GXY0_9STAP/345-658
Q4GXY1_STACP/345-658
Q4GXY2_STACP/345-658
Q4GXY3_9STAP/345-658
Q4GXY4_9STAP/345-658
Q4GXY5_9STAP/345-658
Q4GY08_ECOLX/42-258
Q4HD77_CAMCO/320-592
Q4HGF5_CAMCO/296-555
Q4HHL9_CAMCO/258-564
Q4HHX7_CAMCO/253-595
Q4HNP7_CAMUP/320-590
Q4HRN9_CAMUP/253-586
Q4HSQ7_CAMUP/275-581
Q4JLG0_LACRE/282-587
Q4JLK8_LACRE/371-646
Q4JLL8_LACRE/343-672
Q4JLP4_LACRE/352-625
Q4JSF6_CORJK/524-810
Q4JSP8_CORJK/356-627
Q4JV33_CORJK/334-614
Q4JWA1_CORJK/286-606
Q4JX88_CORJK/309-581
Q4JYB9_CORJK/157-475
Q4K5G3_PSEF5/268-604
Q4K603_PSEF5/428-693
Q4K6I7_PSEF5/244-545
Q4K946_PSEF5/268-604
Q4KJJ5_PSEF5/423-736
Q4KXQ4_9BACT/3-167
Q4KXQ5_9BACT/9-171
Q4L5K3_STAHJ/361-577
Q4L5N2_STAHJ/268-579
Q4L6F4_STAHJ/358-634
Q4L6Q2_STAHJ/350-662
Q4LAC5_STAHJ/345-658
Q4LAV3_KLEPN/42-258
Q4LCE0_9ZZZZ/42-258
Q4MGT6_BACCE/324-602
Q4MHD4_BACCE/335-521
Q4MIU8_BACCE/255-565
Q4MJ09_BACCE/351-687
Q4MJ11_BACCE/132-460
Q4MJ14_BACCE/18-329
Q4MK75_BACCE/335-613
Q4MNV8_BACCE/345-679
Q4MPM8_BACCE/358-631
Q4MRY0_BACCE/263-575
Q4MSW3_BACCE/351-637
Q4MT99_BACCE/246-557
Q4MTA0_BACCE/243-552
Q4MU17_BACCE/351-636
Q4MWZ4_BACCE/356-693
Q4PKA2_9BACT/275-606
Q4PR60_STRPN/4-187
Q4PR62_STRPN/4-187
Q4QJM2_HAEI8/428-698
Q4QLG4_HAEI8/280-572
Q4QNA5_HAEI8/414-602
Q4QPL2_HAEI8/279-618
Q4TUK5_STRPN/352-632
Q4TUK6_STRPN/349-629
Q4TUK7_STRPN/349-629
Q4TUK8_STRPN/349-629
Q4TUK9_STRPN/205-525
Q4TUL0_STRPN/208-528
Q4TUL1_STRPN/208-528
Q4TUL2_STRPN/205-525
Q4TUL3_STRPN/207-527
Q4TUL4_STRPN/209-529
Q4TUL5_STRPN/207-527
Q4TUL6_STRPN/209-529
Q4TUL7_STRPN/208-528
Q4TUL8_STRPN/210-530
Q4TUL9_STRPN/208-528
Q4TUM0_STRPN/209-529
Q4TUM1_STRPN/208-528
Q4TUM2_STRPN/208-528
Q4TUM4_STRPN/208-528
Q4TUM5_STRPN/213-533
Q4TUM6_STRPN/206-526
Q4TUM7_STRPN/209-529
Q4TUM8_STRPN/209-529
Q4TUM9_STRPN/143-471
Q4TUN0_STRPN/142-470
Q4TUN1_STRPN/149-477
Q4TUN2_STRPN/142-470
Q4TUN3_STRPN/145-473
Q4TUN4_STRPN/145-473
Q4TUN5_STRPN/144-472
Q4TUN6_STRPN/142-470
Q4TUN8_STRPN/144-472
Q4TUN9_STRPN/144-472
Q4TUP0_STRPN/144-472
Q4TUP1_STRPN/145-473
Q4TUP2_STRPN/348-676
Q4TUP3_STRPN/348-676
Q4TUP4_STRPN/144-472
Q4TUP5_STRPN/144-472
Q4TUP6_STRPN/149-477
Q4TUP7_STRPN/142-470
Q4TUP8_STRPN/144-472
Q4TUP9_STRPN/394-665
Q4TUQ0_STRPN/391-657
Q4TUQ1_STRPN/391-662
Q4TUQ2_STRPN/394-665
Q4TUQ7_STRPN/329-623
Q4TUQ8_STRPN/329-623
Q4TUR2_STRPN/329-623
Q4TUR3_STRPN/329-623
Q4TUR4_STRPN/329-623
Q4TUR5_STRPN/329-623
Q4TUR7_STRPN/329-623
Q4TUR8_STRPN/329-623
Q4TWB5_ACIBA/43-240
Q4U0W3_STRPN/1-240
Q4U0W4_STRPN/50-370
Q4U0W5_STRPN/50-370
Q4U0W6_STRPN/50-370
Q4U0W7_STRPN/1-240
Q4U0W8_STRPN/50-370
Q4U0W9_STRPN/50-370
Q4U0X0_STRPN/50-370
Q4U0X1_STRPN/50-370
Q4U0X2_STRPN/1-240
Q4UK09_RICFE/30-258
Q4UKK7_RICFE/250-448
Q4UL20_RICFE/237-535
Q4UL22_RICFE/261-586
Q4UQW5_XANC8/253-549
Q4URS7_XANC8/325-579
Q4UXH7_XANC8/439-707
Q4UY57_XANC8/454-645
Q4UY57_XANC8/648-784
Q4UYV0_XANC8/266-604
Q4VS10_STRPN/26-199
Q4VU79_ENTFC/1-200
Q4VU80_ENTFC/1-200
Q4VU81_ENTFC/1-211
Q4VU82_ENTFC/1-195
Q4VU83_ENTFC/1-208
Q4VU84_ENTFC/1-195
Q4VU85_ENTFC/1-202
Q4ZN55_PSEU2/303-430
Q4ZN77_PSEU2/268-604
Q4ZNY4_PSEU2/245-546
Q4ZU16_PSEU2/267-603
Q4ZY72_PSEU2/428-693
Q4ZZF0_PSEU2/425-739
Q50185_MYCLE/161-472
Q50194_MYCLE/321-612
Q508A9_STRPN/118-438
Q508B1_STRPN/117-437
Q508B2_STRPN/112-432
Q508B3_STRPN/117-437
Q508B4_STRPN/112-432
Q508B5_STRPN/117-437
Q508B7_STRPN/118-438
Q508B8_STRPN/117-437
Q508B9_STRPN/114-434
Q508C0_STRPN/113-433
Q508C1_STRPN/104-424
Q508C2_STRPN/114-434
Q508C3_STRPN/112-432
Q508C4_STRPN/112-432
Q508C5_STRPN/106-426
Q508C6_STRPN/117-437
Q508C7_STRPN/112-432
Q508C8_STRPN/113-433
Q508C9_STRPN/120-440
Q508D0_STRPN/117-437
Q508D1_STRPN/117-437
Q508D2_STRPN/114-434
Q508D3_STRPN/117-437
Q508D4_STRPN/112-432
Q508D5_STRPN/117-437
Q508D7_STRPN/115-435
Q508D8_STRPN/117-437
Q508D9_STRPN/112-432
Q508E0_STRPN/114-434
Q508E1_STRPN/120-440
Q508E2_STRPN/117-437
Q508E3_STRPN/112-432
Q508E4_STRPN/117-437
Q508E5_STRPN/113-433
Q508E6_STRPN/113-433
Q508E7_STRPN/117-437
Q508E8_STRPN/118-438
Q508E9_STRPN/113-433
Q508F0_STRPN/113-433
Q508F1_STRPN/113-433
Q508F3_STRPN/114-434
Q508F4_STRPN/114-434
Q508F6_STRPN/114-434
Q508F7_STRPN/114-434
Q508F8_STRPN/114-434
Q508G0_STRPN/114-434
Q50920_NEICI/81-376
Q50921_NEICI/81-376
Q50922_NEICI/81-376
Q50923_NEICI/81-376
Q50960_NEIGO/263-559
Q50H31_BRAPL/34-262
Q51097_NEIME/263-558
Q51098_NEIME/263-558
Q51099_NEIME/263-558
Q51101_NEIME/263-558
Q51107_NEIME/263-558
Q51120_NEIME/263-558
Q51141_NEIME/263-558
Q51232_NEIME/263-559
Q51233_NEIME/263-558
Q51292_NEIMU/81-376
Q51298_NEIPO/81-376
Q51317_NEISI/263-558
Q51318_NEIPE/72-367
Q51319_NEIPE/81-376
Q51400_PSEAE/34-259
Q51504_PSEAE/247-547
Q51505_PSEAE/242-539
Q52SB0_ENTFC/1-196
Q52SB1_ENTFC/1-186
Q52SB2_ENTFC/1-197
Q52SB4_ENTFC/1-81
Q53707_STAAU/345-658
Q53724_STAAU/360-638
Q53725_STAAU/268-579
Q53729_STAAU/360-637
Q54113_STAAM/345-658
Q54474_STRMT/205-525
Q54502_STROR/140-468
Q54503_STROR/140-468
Q54532_STRPN/141-469
Q54533_STRPN/205-525
Q54616_STRPN/142-470
Q54617_STRPN/142-470
Q54618_STRPN/142-470
Q54619_STRPN/142-470
Q54620_STRPN/142-470
Q54621_STRPN/142-470
Q54622_STRPN/142-470
Q54623_STRPN/142-470
Q54624_STRPN/142-470
Q54625_STRPN/142-470
Q54626_STRPN/142-470
Q54627_STRPN/142-470
Q54628_STRPN/142-470
Q54629_STRPN/142-470
Q54630_STRPN/142-470
Q54631_STRPN/142-470
Q54700_STRPN/149-477
Q54701_STRPN/205-525
Q54747_STRPN/141-469
Q54748_STRPN/205-525
Q54750_STRPN/205-525
Q54780_STRPN/205-525
Q54781_STRPN/205-525
Q54792_STRPN/205-525
Q54793_STRPN/205-525
Q54802_STRPN/141-469
Q54888_STRPN/141-469
Q54905_STRPN/141-469
Q54920_STRPN/1-201
Q54922_STRPN/136-464
Q54924_STRPN/1-144
Q54925_STRPN/1-104
Q54926_STRPN/1-104
Q54927_STRPN/1-155
Q54929_STRPN/1-106
Q54930_STRPN/1-155
Q54932_STRPN/1-106
Q54934_STRPN/1-89
Q54936_STRPN/1-155
Q54937_STRPN/205-525
Q54946_STRPN/329-622
Q54947_STRPN/329-622
Q54948_STRPN/329-622
Q54949_STRPN/329-622
Q54950_STRPN/329-623
Q54951_STRPN/329-603
Q54987_STRPN/141-469
Q549Y2_STRPN/329-623
Q549Y6_STRPN/329-623
Q55310_STRSA/140-468
Q55683_SYNY3/502-766
Q55926_SYNY3/76-292
Q56B24_STRPN/109-437
Q56B25_STRPN/109-437
Q56B26_STRPN/109-437
Q56B27_STRPN/109-437
Q56B29_STRPN/109-437
Q56B31_STRPN/109-437
Q56B32_STRPN/109-437
Q56B33_STRPN/109-437
Q56B35_STRPN/109-437
Q56B36_STRPN/109-437
Q56DL6_STRPN/21-304
Q56DL7_STRPN/21-309
Q56DL8_STRPN/21-304
Q56DL9_STRPN/21-309
Q56DM0_STRPN/20-303
Q56DM1_STRPN/21-311
Q56DM2_STRPN/21-304
Q56DM3_STRPN/13-341
Q56DM4_STRPN/13-341
Q56DM6_STRPN/13-341
Q56DM7_STRPN/13-341
Q56DM8_STRPN/13-341
Q56DM9_STRPN/1-237
Q56DN1_STRPN/13-333
Q56DN2_STRPN/13-333
Q56DN3_STRPN/13-333
Q56DN4_STRPN/13-333
Q57021_STRPN/141-469
Q57108_STRPN/141-469
Q57114_STRPN/329-622
Q57504_STRPN/142-470
Q57C72_BRUAB/260-563
Q57DJ4_BRUAB/441-734
Q57EF2_BRUAB/371-628
Q57FQ4_BRUAB/378-630
Q57IY1_SALCH/435-657
Q57N88_SALCH/267-607
Q57NH5_SALCH/253-548
Q57RT5_SALCH/271-609
Q57T65_SALCH/467-739
Q57TD6_SALCH/260-555
Q58HJ8_ACIBA/44-269
Q58HJ9_ACIBA/44-269
Q58IV0_STRPN/317-610
Q58IV1_STRPN/317-610
Q58IV2_STRPN/317-610
Q58IV3_STRPN/317-610
Q58XC9_ACIBA/44-269
Q58XD1_ACIBA/44-269
Q58XD2_ACIBA/44-269
Q58XD3_ACIBA/44-269
Q58XD4_ACIBA/44-269
Q59438_ENTHR/364-672
Q59439_ENTHR/364-671
Q59648_PSEAE/26-250
Q5BM09_STRPN/317-610
Q5BM19_STRPN/24-344
Q5D1F0_STAAU/350-660
Q5D1F1_STAAU/360-638
Q5D6Y1_ECOLX/42-273
Q5E2F3_VIBF1/437-739
Q5E2P4_VIBF1/261-557
Q5E2T9_VIBF1/450-721
Q5E4S0_VIBF1/286-623
Q5E6V3_VIBF1/273-613
Q5ECE8_PSEPU/42-258
Q5EFS1_ENTFA/366-673
Q5F6K9_NEIG1/263-559
Q5FIR5_LACAC/341-619
Q5FIZ6_LACAC/353-697
Q5FJX6_LACAC/348-631
Q5FKV5_LACAC/281-592
Q5FQ67_GLUOX/277-615
Q5FRF1_GLUOX/452-642
Q5FRF1_GLUOX/680-771
Q5FUK1_GLUOX/264-599
Q5GTK7_WOLTR/207-520
Q5GVQ1_XANOR/266-604
Q5GW36_XANOR/253-549
Q5H228_XANOR/439-709
Q5H3R1_XANOR/422-609
Q5H3R1_XANOR/641-753
Q5HFK8_STAAC/350-660
Q5HFX3_STAAC/360-638
Q5HGQ0_STAAC/268-579
Q5HJW3_STAAC/345-658
Q5HK31_STAEQ/345-658
Q5HN12_STAEQ/361-577
Q5HNZ7_STAEQ/350-664
Q5HP93_STAEQ/358-635
Q5HQ11_STAEQ/268-579
Q5HS65_STAEQ/361-577
Q5HVB9_CAMJR/251-594
Q5HVP1_CAMJR/258-564
Q5HVQ5_CAMJR/320-592
Q5HWH2_CAMJR/23-247
Q5I2N0_ACIBA/44-269
Q5I2N1_ACIBA/44-269
Q5I2N2_ACIBA/43-269
Q5JZZ8_9CORY/42-258
Q5KUE5_GEOKA/326-604
Q5KW46_GEOKA/406-676
Q5KWV5_GEOKA/260-577
Q5KX46_GEOKA/349-675
Q5KXY3_GEOKA/349-633
Q5KZJ3_GEOKA/333-612
Q5L0Y1_GEOKA/245-556
Q5L0Y2_GEOKA/265-574
Q5L6B3_CHLAB/265-613
Q5L761_CHLAB/822-1075
Q5L8J7_BACFN/261-588
Q5LD40_BACFN/451-729
Q5LFM8_BACFN/312-573
Q5LIJ2_BACFN/255-568
Q5LM39_SILPO/467-739
Q5LQA1_SILPO/42-257
Q5LQA6_SILPO/433-724
Q5LU77_SILPO/260-569
Q5LWC5_SILPO/268-604
Q5LWT2_SILPO/302-555
Q5LXV2_STRT1/407-647
Q5LY93_STRT1/294-619
Q5M0P5_STRT1/367-698
Q5M1K8_STRT1/370-664
Q5M1M4_STRT1/423-702
Q5M2F4_STRT2/439-681
Q5M2U8_STRT2/294-619
Q5M581_STRT2/367-698
Q5M649_STRT2/370-664
Q5M665_STRT2/423-702
Q5MB16_PSEAE/13-212
Q5N084_SYNP6/460-736
Q5N1U1_SYNP6/341-611
Q5N393_SYNP6/263-576
Q5N3I7_SYNP6/269-581
Q5N428_SYNP6/247-510
Q5NGX9_FRATT/247-549
Q5NPB1_ZYMMO/236-539
Q5NQ82_ZYMMO/329-574
Q5NQM1_ZYMMO/268-599
Q5NR33_ZYMMO/454-750
Q5P4C5_AROAE/268-607
Q5P5N6_AROAE/422-702
Q5P6Z0_AROAE/254-551
Q5P9K9_ANAMM/266-584
Q5PB55_ANAMM/222-516
Q5PD35_SALPA/467-739
Q5PDH2_SALPA/260-555
Q5PI79_SALPA/253-548
Q5PLY5_SALPA/435-659
Q5PM80_SALPA/271-609
Q5PMZ3_SALPA/267-607
Q5PNH3_SALPA/301-549
Q5QT35_ACIBA/31-269
Q5QV53_IDILO/432-723
Q5QVP8_IDILO/415-688
Q5QWM3_IDILO/38-254
Q5QYD8_IDILO/271-611
Q5R0L5_IDILO/254-550
Q5S3Q4_9FLAO/423-701
Q5SJ23_THET8/250-569
Q5SJ31_THET8/346-625
Q5SJD6_THET8/134-424
Q5UF60_9PROT/461-751
Q5W3I4_9ZZZZ/35-252
Q5W7Z8_STRPN/289-609
Q5W800_STRPN/369-649
Q5W801_STRPN/422-693
Q5WB30_BACSK/325-602
Q5WC96_BACSK/62-271
Q5WEB7_BACSK/407-672
Q5WFG3_BACSK/261-571
Q5WFG4_BACSK/246-557
Q5WGB5_BACSK/357-642
Q5WHA3_BACSK/336-672
Q5WHT3_BACSK/318-593
Q5WHZ7_BACSK/335-592
Q5WJI7_BACSK/371-682
Q5WLE7_BACSK/339-579
Q5WS69_LEGPA/24-259
Q5WS70_LEGPA/364-631
Q5WW31_LEGPL/304-565
Q5WWP7_LEGPL/27-256
Q5WWP8_LEGPL/364-628
Q5WWX3_LEGPL/268-609
Q5WXY3_LEGPL/430-718
Q5WXZ2_LEGPL/242-538
Q5X4P1_LEGPA/307-568
Q5X4T6_LEGPA/364-628
Q5X4T7_LEGPA/27-252
Q5X5J1_LEGPA/268-609
Q5X6H8_LEGPA/430-718
Q5X6I8_LEGPA/242-538
Q5X9M5_STRP6/416-692
Q5XAL5_STRP6/291-613
Q5XAM7_STRP6/332-633
Q5XE98_STRP6/401-661
Q5XQU0_ACIBA/25-270
Q5Y518_STRPN/1-100
Q5Y519_STRPN/1-99
Q5YN32_NOCFA/397-684
Q5YN40_NOCFA/393-689
Q5YS76_NOCFA/320-590
Q5YYQ2_NOCFA/307-578
Q5YYY5_NOCFA/286-605
Q5Z310_NOCFA/352-643
Q5Z3R7_NOCFA/158-482
Q5ZFP6_STRPN/66-360
Q5ZG17_STRPN/69-349
Q5ZG18_STRPN/69-349
Q5ZG19_STRPN/69-349
Q5ZG20_STRPN/69-349
Q5ZGA2_STRPN/113-384
Q5ZGA3_STRPN/113-384
Q5ZGA4_STRPN/113-384
Q5ZGA5_STRPN/31-359
Q5ZGA6_STRPN/31-359
Q5ZGA7_STRPN/31-359
Q5ZGA8_STRPN/31-359
Q5ZGA9_STRPN/31-359
Q5ZGB0_STRPN/31-359
Q5ZGB1_STRPN/31-359
Q5ZUX8_LEGPH/304-565
Q5ZV23_LEGPH/364-628
Q5ZV24_LEGPH/41-270
Q5ZVR5_LEGPH/277-618
Q5ZX08_LEGPH/430-718
Q5ZX17_LEGPH/242-538
Q604V2_METCA/250-548
Q605Q8_METCA/62-277
Q607T3_METCA/418-690
Q608C1_METCA/309-577
Q60BY9_METCA/436-726
Q60CK3_METCA/266-603
Q60FT4_HAEIF/280-572
Q60FT6_HAEIF/280-572
Q60FT7_HAEIF/280-572
Q60FT8_HAEIF/280-572
Q60FT9_HAEIF/280-572
Q60FU1_HAEIF/280-572
Q60FU2_HAEIF/280-572
Q60FU3_HAEIF/280-572
Q60FU4_HAEIF/280-572
Q60FU5_HAEIF/280-572
Q60FU8_HAEIF/280-572
Q60FU9_HAEIF/280-572
Q60FV0_HAEIF/280-572
Q60FV1_HAEIF/280-572
Q60FV2_HAEIF/280-572
Q60FV3_HAEIF/280-572
Q60FV4_HAEIF/280-572
Q60FV6_HAEIF/280-572
Q60FV7_HAEIF/280-572
Q60FV8_HAEIF/280-572
Q60FV9_HAEIF/280-572
Q60FW0_HAEIF/280-572
Q60FW1_HAEIF/280-572
Q60FW2_HAEIF/280-572
Q60FW3_HAEIF/280-572
Q60FW4_HAEIF/280-572
Q60FW5_HAEIF/280-572
Q60FW6_HAEIF/280-572
Q60FW7_HAEIF/280-572
Q60FW8_HAEIF/280-572
Q629R5_BURMA/405-660
Q62A96_BURMA/345-620
Q62C33_BURMA/255-552
Q62C56_BURMA/259-562
Q62D01_BURMA/448-638
Q62GA4_BURMA/443-722
Q62GS1_BURMA/260-559
Q62JH8_BURMA/481-760
Q62MR9_BURMA/283-623
Q62R13_BACLD/351-610
Q62SS0_BACLD/347-677
Q630M6_BACCZ/324-602
Q634G6_BACCZ/263-575
Q634R4_BACCZ/345-678
Q636B0_BACCZ/260-568
Q636B1_BACCZ/246-557
Q639M8_BACCZ/356-693
Q63AT6_BACCZ/255-565
Q63AU7_BACCZ/350-685
Q63B81_BACCZ/351-687
Q63B82_BACCZ/243-570
Q63BL8_BACCZ/350-634
Q63BV3_BACCZ/349-660
Q63DI4_BACCZ/351-637
Q63DS7_BACCZ/335-613
Q63ES6_BACCZ/317-590
Q63HW5_BURPS/405-660
Q63KX3_BURPS/255-552
Q63KZ4_BURPS/259-562
Q63M44_BURPS/354-519
Q63NR2_BURPS/352-627
Q63Q51_BURPS/419-698
Q63QJ1_BURPS/260-559
Q63T65_BURPS/487-766
Q63YK4_BURPS/283-624
Q64QL7_BACFR/182-279
Q64QL7_BACFR/52-197
Q64U55_BACFR/451-729
Q64WG1_BACFR/312-573
Q659S4_BACFR/263-576
Q659S5_BACFR/263-576
Q65DS3_BACLD/327-604
Q65FK1_BACLD/348-607
Q65GT5_BACLD/263-574
Q65HB5_BACLD/348-678
Q65I67_BACLD/353-636
Q65JY5_BACLD/246-557
Q65JY6_BACLD/261-573
Q65KA7_BACLD/370-694
Q65KK8_BACLD/353-666
Q65LR5_BACLD/318-591
Q65NX7_BACLD/346-589
Q65R28_MANSM/415-659
Q65RH1_MANSM/283-622
Q65RY0_MANSM/282-574
Q65SZ1_MANSM/435-700
Q660E1_BORGA/423-705
Q660F5_BORGA/259-577
Q662M5_BORGA/227-540
Q664L3_YERPS/427-620
Q66DE9_YERPS/272-607
Q66DH8_YERPS/315-543
Q66EF5_YERPS/477-744
Q66EL1_YERPS/259-554
Q66VX4_9ZZZZ/42-258
Q66VY1_9ZZZZ/42-258
Q674V0_PSEAE/35-259
Q676F2_PSEAE/42-258
Q67LR9_SYMTH/243-558
Q67MH7_SYMTH/247-567
Q67MI1_SYMTH/343-609
Q67MW7_SYMTH/240-542
Q67Q53_SYMTH/242-549
Q67QD7_SYMTH/365-634
Q67SC1_SYMTH/344-622
Q68WG9_RICTY/237-533
Q68WH1_RICTY/261-586
Q68XH3_RICTY/294-573
Q69FG7_STRMT/1-312
Q69FG8_STRMT/1-199
Q6A5V7_PROAC/367-657
Q6A9Q8_PROAC/314-617
Q6ABC3_PROAC/155-472
Q6ABI3_PROAC/363-626
Q6AE58_LEIXX/251-558
Q6AGH8_LEIXX/405-685
Q6AGX1_LEIXX/386-682
Q6AH80_LEIXX/397-701
Q6AHL8_LEIXX/144-468
Q6AKH3_DESPS/149-494
Q6AKH9_DESPS/447-720
Q6AMM1_DESPS/402-571
Q6APB2_DESPS/292-630
Q6CZQ2_ERWCT/427-613
Q6D0H7_ERWCT/259-554
Q6D1Y4_ERWCT/474-741
Q6D7M2_ERWCT/272-610
Q6DLR5_BURPI/15-263
Q6DLR6_BURPI/46-263
Q6DLR7_BURPI/46-263
Q6DT33_STRPN/7-92
Q6DT34_STRPN/8-92
Q6DT35_STRPN/8-92
Q6DT36_STRPN/7-92
Q6EZ46_BURPI/46-263
Q6F7D3_ACIAD/297-596
Q6F7D8_ACIAD/421-621
Q6F7D8_ACIAD/628-744
Q6FA85_ACIAD/418-690
Q6FD74_ACIAD/267-602
Q6FZW7_BARQU/442-734
Q6G118_BARQU/246-547
Q6G152_BARQU/370-641
Q6G2P9_BARHE/246-548
Q6G3B3_BARHE/442-734
Q6G499_BARHE/370-641
Q6G5U8_STAAS/361-577
Q6G914_STAAS/350-660
Q6G9B2_STAAS/360-638
Q6GA31_STAAS/268-579
Q6GFV6_STAAR/361-577
Q6GGE7_STAAR/350-660
Q6GGV9_STAAR/360-637
Q6GHQ4_STAAR/268-579
Q6GKQ6_STAAR/363-580
Q6GKQ7_STAAR/345-658
Q6HAR1_BACHK/324-602
Q6HDE7_BACHK/263-575
Q6HDP4_BACHK/346-680
Q6HEP8_BACHK/260-568
Q6HEP9_BACHK/246-557
Q6HH10_BACHK/356-693
Q6HI69_BACHK/255-565
Q6HI80_BACHK/350-685
Q6HIL0_BACHK/351-687
Q6HIL1_BACHK/243-570
Q6HJ27_BACHK/350-634
Q6HJC5_BACHK/349-660
Q6HL07_BACHK/351-637
Q6HLA0_BACHK/335-613
Q6HM99_BACHK/317-590
Q6HX08_BACAN/356-693
Q6HYK0_BACAN/224-560
Q6HYK2_BACAN/243-566
Q6HYZ2_BACAN/350-634
Q6I104_BACAN/351-637
Q6I7E7_STAAU/345-658
Q6IVQ2_9GAMM/275-607
Q6J0Q6_STRPN/2-124
Q6J0Q7_STRPN/1-123
Q6J0Q8_STRPN/15-197
Q6J0Q9_STRPN/15-197
Q6J0R0_STRPN/15-197
Q6J0R1_STRPN/15-197
Q6J0R2_STRPN/15-197
Q6J2S3_STRPN/14-229
Q6J2S4_STRPN/24-248
Q6J2S5_STRPN/26-217
Q6J2S6_STRPN/26-238
Q6J2S7_STRPN/14-231
Q6J2S8_STRPN/24-207
Q6J585_BARBA/241-543
Q6JTT6_PSEAE/38-256
Q6LJP1_PHOPR/457-723
Q6LLA3_PHOPR/286-623
Q6LMF0_PHOPR/262-561
Q6LMK4_PHOPR/467-731
Q6LN93_PHOPR/286-626
Q6LVG2_PHOPR/436-761
Q6MEG2_PARUW/275-626
Q6MEZ0_PARUW/825-964
Q6MHL9_BDEBA/122-421
Q6MI27_BDEBA/461-737
Q6MIE7_BDEBA/237-548
Q6MIE8_BDEBA/52-289
Q6MKD9_BDEBA/280-626
Q6MR04_BDEBA/297-562
Q6MRC8_BDEBA/494-700
Q6MRC8_BDEBA/703-830
Q6N405_RHOPA/251-545
Q6N6R0_RHOPA/345-586
Q6N711_RHOPA/450-745
Q6N8N6_RHOPA/372-653
Q6NC95_RHOPA/290-556
Q6NEI0_CORDI/356-642
Q6NGC2_CORDI/331-651
Q6NGL4_CORDI/334-605
Q6NJU5_CORDI/354-638
Q6NKH1_CORDI/157-476
Q6PL64_PSEAE/38-256
Q6PL65_PSEAE/38-256
Q6PL66_PSEAE/38-256
Q6PL68_PSEAE/38-256
Q6PL69_PSEAE/38-256
Q6PL71_PSEAE/38-256
Q6PL72_PSEAE/38-256
Q6PL74_PSEAE/38-256
Q6PL75_PSEAE/38-256
Q6PL76_PSEAE/38-256
Q6PL77_PSEAE/38-256
Q6PL80_PSEAE/38-256
Q6PL83_PSEAE/38-256
Q6PL85_PSEAE/38-256
Q6PL86_PSEAE/38-256
Q6PL88_PSEAE/38-256
Q6PLK5_PSEAE/45-263
Q6PPZ0_CAMJE/23-247
Q6PY39_ENTFA/366-673
Q6PY40_ENTFA/366-673
Q6PY42_ENTFA/366-673
Q6Q1S7_STRPN/1-249
Q6Q1T0_STRPN/2-249
Q6Q1U1_STRPN/1-249
Q6Q1U5_STRPN/1-248
Q6Q1U6_STRPN/1-248
Q6Q1U7_STRPN/1-249
Q6Q1U8_STRPN/1-248
Q6Q1U9_STRPN/1-248
Q6Q1V0_STRPN/1-248
Q6Q1V4_STRPN/2-248
Q6Q1V8_STRPN/26-199
Q6Q1W0_STRPN/26-199
Q6Q1W1_STRPN/26-199
Q6Q1X7_STRPN/26-199
Q6Q1X9_STRPN/26-199
Q6Q1Y0_STRPN/26-199
Q6Q1Y7_STRPN/30-180
Q6Q1Y8_STRPN/30-324
Q6Q1Z5_STRPN/30-324
Q6Q1Z6_STRPN/30-324
Q6Q1Z8_STRPN/30-323
Q6Q204_STRPN/30-323
Q6Q206_STRPN/30-180
Q6Q210_STRPN/30-324
Q6Q211_STRPN/30-324
Q6Q7A9_ACIJU/43-268
Q6Q942_9GAMM/275-609
Q6QJ55_PSEAE/35-259
Q6QLX3_SALTY/42-273
Q6R3L3_STRPN/134-462
Q6R3L4_STRPN/134-462
Q6R3L5_STRPN/134-462
Q6R3L6_STRPN/134-462
Q6R3L7_STRPN/134-462
Q6R3L8_STRPN/134-462
Q6RXX4_NEIGO/263-559
Q6S9W1_STRPN/369-649
Q6SA67_NEIGO/263-559
Q6SA68_NEIGO/263-559
Q6SHS0_9BACT/411-685
Q6SYX6_PSEAE/35-259
Q6UB83_STAAU/344-560
Q6V8K0_SALTI/42-273
Q6VCW0_9GAMM/66-283
Q6VG82_STRMT/1-312
Q6VG83_STRMT/1-312
Q6VG84_STRMT/1-312
Q6VG85_STRMT/1-313
Q6VG86_STRMT/1-312
Q6VG88_STRMT/1-199
Q6WDP0_NEIME/62-357
Q6WDP2_NEIME/62-357
Q6WDP5_NEIME/62-357
Q6WDP7_NEIME/62-357
Q6WDQ0_NEIME/62-357
Q6WEI3_NEIME/62-357
Q6WEI5_NEIME/62-357
Q6WEI6_NEIME/62-357
Q6WEI7_NEIME/62-357
Q6WG07_STRAP/78-406
Q6WG08_STRIT/78-404
Q6WG09_STRCV/78-404
Q6WG10_STRCV/78-405
Q6WG11_STRAP/78-404
Q6XDA9_KLEPN/42-274
Q6XEC0_KLEPN/32-259
Q6XFT0_STRPN/24-317
Q6XFT1_STRPN/36-330
Q6XFT2_STRPN/25-319
Q6XFT3_STRPN/28-322
Q6XFT4_STRPN/24-318
Q6XFT6_STRPN/28-321
Q6XFT7_STRPN/28-322
Q6XFT8_STRPN/24-317
Q6XFT9_STRPN/23-317
Q6XFU0_STRPN/28-322
Q6XFU1_STRPN/24-317
Q6XFU2_STRPN/24-317
Q6XFU3_STRPN/26-319
Q6XFU4_STRPN/26-319
Q6XFU5_STRPN/28-321
Q6XFU6_STRPN/26-319
Q6XFU7_STRPN/26-319
Q6XFU9_STRPN/26-319
Q6XL56_FUSNU/12-250
Q6ZXF4_STRPN/24-344
Q6ZXF5_STRPN/24-344
Q6ZXF6_STRPN/24-344
Q6ZXF7_STRPN/24-344
Q6ZXJ9_STRPN/24-344
Q6ZXK0_STRPN/24-344
Q6ZXK1_STRPN/24-344
Q6ZXK2_STRPN/24-344
Q6ZXK3_STRPN/24-344
Q6ZXK4_STRPN/24-344
Q6ZZU6_BURPS/26-263
Q6ZZZ2_BURPS/26-263
Q704G2_MORMO/42-258
Q707M1_ENTHR/364-671
Q707M2_ENTHR/364-671
Q70AN4_RHOSH/268-604
Q70B25_STRPN/241-561
Q70KI2_BACFR/261-588
Q70SY2_NEIME/263-558
Q70SY4_NEIME/263-558
Q70SY6_NEIME/263-558
Q70SY7_NEIME/263-558
Q70SY8_NEIME/263-558
Q70SY9_NEIME/263-558
Q70SZ0_NEIME/263-558
Q70SZ2_NEIME/156-451
Q70SZ3_NEIME/156-451
Q70SZ4_NEIME/29-324
Q70SZ5_NEIME/29-324
Q70SZ6_NEIME/156-451
Q71F74_NEIME/263-558
Q71J54_LACDL/1-65
Q71XD6_LISMF/355-627
Q71XX4_LISMF/268-583
Q71YC3_LISMF/351-635
Q71ZN2_LISMF/348-686
Q723K0_LISMF/365-674
Q728U2_DESVH/268-583
Q72DZ3_DESVH/262-587
Q72EE5_DESVH/461-709
Q72JE4_THET2/250-569
Q72JF3_THET2/346-625
Q72JQ5_THET2/134-424
Q72P30_LEPIC/559-846
Q72P56_LEPIC/445-736
Q72PJ4_LEPIC/415-708
Q72Q92_LEPIC/28-200
Q72RK7_LEPIC/320-595
Q72SW1_LEPIC/277-618
Q72UX3_LEPIC/407-697
Q72UX9_LEPIC/212-518
Q72X74_BACC1/324-602
Q730F6_BACC1/263-575
Q730R3_BACC1/345-678
Q732F2_BACC1/260-568
Q732F3_BACC1/246-557
Q735N9_BACC1/356-693
Q737G9_BACC1/255-565
Q737I5_BACC1/350-685
Q737V8_BACC1/350-686
Q737W0_BACC1/243-570
Q737W3_BACC1/343-654
Q738M4_BACC1/351-636
Q738X5_BACC1/349-660
Q73AU4_BACC1/351-637
Q73B42_BACC1/335-613
Q73CA0_BACC1/358-631
Q73FQ2_WOLPM/209-503
Q73H55_WOLPM/203-516
Q73KS4_TREDE/303-436
Q73LX1_TREDE/415-721
Q73N04_TREDE/261-588
Q73N42_TREDE/222-532
Q73VS5_MYCPA/342-611
Q73YQ2_MYCPA/322-640
Q744E9_MYCPA/360-646
Q744R3_MYCPA/161-485
Q744V9_MYCPA/486-777
Q747Y2_GEOSL/432-735
Q748D1_GEOSL/244-553
Q74B27_GEOSL/34-334
Q74BG2_GEOSL/263-596
Q74CW0_GEOSL/305-578
Q74I88_LACJO/341-617
Q74IE6_LACJO/352-696
Q74JB2_LACJO/348-632
Q74JY7_LACJO/279-588
Q74KT5_LACJO/425-696
Q74VX9_YERPE/315-543
Q74XU1_YERPE/482-749
Q74Y33_YERPE/427-620
Q75Y44_STRPN/289-609
Q75Y45_STRPN/289-609
Q75Y46_STRPN/289-609
Q75Y47_STRPN/289-609
Q75Y48_STRPN/289-609
Q75Y49_STRPN/289-609
Q75Y52_STRPN/289-609
Q75Y54_STRPN/289-609
Q75Y55_STRPN/289-609
Q75Y56_STRPN/289-609
Q75Y57_STRPN/289-609
Q75Y58_STRPN/289-609
Q75Y59_STRPN/289-609
Q75Y60_STRPN/289-609
Q75Y62_STRPN/289-609
Q75Y63_STRPN/289-609
Q75Y64_STRPN/289-609
Q75Y65_STRPN/289-609
Q75Y66_STRPN/289-609
Q75Y67_STRPN/289-609
Q75Y68_STRPN/289-609
Q75Y69_STRPN/289-609
Q75Y71_STRPN/289-609
Q75Y72_STRPN/289-609
Q75Y73_STRPN/289-609
Q75Y74_STRPN/289-609
Q75Y75_STRPN/289-609
Q75Y77_STRPN/289-609
Q75Y78_STRPN/289-609
Q75Y80_STRPN/289-609
Q75Y81_STRPN/289-609
Q75Y82_STRPN/289-609
Q75Y83_STRPN/289-609
Q75Y84_STRPN/348-676
Q75Y85_STRPN/348-676
Q75Y86_STRPN/348-679
Q75Y87_STRPN/348-676
Q75Y88_STRPN/348-676
Q75Y89_STRPN/348-676
Q75Y91_STRPN/348-676
Q75Y92_STRPN/348-676
Q75Y94_STRPN/348-676
Q75Y95_STRPN/348-676
Q75Y96_STRPN/348-676
Q75Y98_STRPN/348-676
Q75Y99_STRPN/348-676
Q75YA0_STRPN/348-676
Q75YA4_STRPN/348-676
Q75YA5_STRPN/348-676
Q75YA7_STRPN/348-676
Q75YA8_STRPN/348-676
Q75YB0_STRPN/348-676
Q75YB1_STRPN/348-676
Q75YB4_STRPN/348-676
Q75YB6_STRPN/348-676
Q75YB7_STRPN/348-677
Q75YC0_STRPN/348-676
Q75YC1_STRPN/348-676
Q75YC6_STRPN/369-649
Q75YC9_STRPN/369-649
Q75YD1_STRPN/369-649
Q75YD2_STRPN/369-649
Q75YD8_STRPN/369-649
Q75YD9_STRPN/369-649
Q75YE3_STRPN/369-649
Q75YE4_STRPN/369-649
Q75YE6_STRPN/369-649
Q75YE7_STRPN/369-649
Q75YE8_STRPN/369-649
Q75YF1_STRPN/369-649
Q75YF4_STRPN/369-649
Q75YF5_STRPN/369-649
Q75YF6_STRPN/369-649
Q75YG1_STRPN/369-649
Q75YG2_STRPN/369-649
Q75YG9_STRPN/422-693
Q75YH2_STRPN/422-688
Q75YH5_STRPN/422-693
Q75YH8_STRPN/422-693
Q75YI4_STRPN/422-689
Q75YI8_STRPN/422-693
Q75YI9_STRPN/422-693
Q75YJ1_STRPN/422-693
Q75YJ6_STRPN/422-693
Q75YJ8_STRPN/422-693
Q75YK0_STRPN/422-693
Q75YK2_STRPN/422-693
Q75YK4_STRPN/329-623
Q75YK6_STRPN/329-622
Q75YK8_STRPN/329-622
Q75YK9_STRPN/329-622
Q75YL2_STRPN/329-623
Q75YL5_STRPN/329-622
Q75YL8_STRPN/329-623
Q75YM1_STRPN/329-623
Q75YM2_STRPN/329-623
Q75YM3_STRPN/329-623
Q75YM4_STRPN/329-622
Q75YM5_STRPN/329-623
Q75YM6_STRPN/329-623
Q75YM9_STRPN/329-623
Q75YN0_STRPN/329-623
Q75YN2_STRPN/329-623
Q75YN3_STRPN/329-623
Q798V5_STRPN/56-191
Q798V7_STRPN/1-128
Q798V8_STRPN/1-128
Q799P0_STASC/345-658
Q799P1_STASC/363-580
Q79AR1_NEIME/81-376
Q79AS7_STAEP/345-658
Q79D62_ENTAE/42-258
Q79DX1_STRPN/141-469
Q79ER8_STAAU/363-580
Q79MV3_CITFR/42-273
Q79R56_9BACT/35-259
Q79SB6_9ZZZZ/42-258
Q7A209_STAAW/345-658
Q7A5D5_STAAN/350-660
Q7A5K8_STAAN/360-638
Q7A619_STAAN/268-579
Q7A8C6_STAAN/345-658
Q7ABM2_ECO57/301-548
Q7AS84_9BACT/42-258
Q7AUV5_9BACT/35-252
Q7AXZ7_ACIBA/42-258
Q7AYE5_SALTY/42-273
Q7AYX1_PSEAE/42-258
Q7BEP0_PSEAE/27-259
Q7BGA1_SHIFL/42-273
Q7BNC2_ECOLX/35-259
Q7BU80_STRPN/20-308
Q7CGA8_YERPE/259-554
Q7CJV5_YERPE/272-607
Q7CMY3_STRP8/291-613
Q7CMY6_STRP8/332-633
Q7CQD7_SALTY/253-548
Q7CR83_SALTY/260-555
Q7CRA4_STRR6/422-693
Q7CT38_AGRT5/293-548
Q7D017_AGRT5/253-562
Q7D0B8_AGRT5/34-267
Q7D529_MYCTU/360-647
Q7D6F7_MYCTU/340-609
Q7D7F7_MYCTU/338-656
Q7DHH4_STAAU/345-658
Q7DL40_STRPN/10-303
Q7M7V4_WOLSU/255-589
Q7M7W1_WOLSU/316-587
Q7M8H1_WOLSU/265-572
Q7MH77_VIBVY/437-757
Q7MHW2_VIBVY/451-716
Q7MN11_VIBVY/273-617
Q7MNV7_VIBVY/263-559
Q7MUT9_PORGI/263-591
Q7MW51_PORGI/455-733
Q7MWM8_PORGI/285-601
Q7N141_PHOLL/259-555
Q7N711_PHOLL/298-558
Q7N761_PHOLL/272-607
Q7N862_PHOLL/472-739
Q7NA50_PHOLL/427-615
Q7NCP9_GLOVI/277-589
Q7NFU9_GLOVI/286-596
Q7NKI6_GLOVI/381-650
Q7NP95_GLOVI/328-589
Q7NPY2_CHRVO/271-615
Q7NPZ3_CHRVO/259-554
Q7NUY5_CHRVO/319-587
Q7NZT7_CHRVO/425-703
Q7P627_FUSNV/335-606
Q7P671_FUSNV/269-593
Q7P7G8_FUSNV/276-530
Q7P7W5_FUSNV/325-629
Q7P8Z6_RICSI/261-586
Q7P8Z8_RICSI/237-534
Q7P9Y5_RICSI/1-92
Q7P9Y7_RICSI/419-714
Q7PAZ4_RICSI/294-593
Q7TVY3_MYCBO/360-647
Q7TXP0_MYCBO/325-594
Q7U2Y6_MYCBO/310-601
Q7U306_MYCBO/160-484
Q7U5E7_SYNPX/269-577
Q7U5M5_SYNPX/319-587
Q7UA50_SYNPX/264-587
Q7V2G2_PROMP/259-561
Q7V2P5_PROMP/315-580
Q7V3N4_PROMP/265-590
Q7V6B7_PROMM/271-580
Q7V8R1_PROMM/319-587
Q7V9A6_PROMM/269-592
Q7VD65_PROMA/271-578
Q7VDF4_PROMA/319-587
Q7VEH2_PROMA/263-588
Q7VEP5_MYCBO/338-656
Q7VGB2_HELHP/267-573
Q7VGI9_HELHP/253-590
Q7VHS3_HELHP/332-609
Q7VI75_HELHP/313-573
Q7VKA4_HAEDU/278-616
Q7VNR1_HAEDU/429-618
Q7VP60_HAEDU/361-654
Q7VPW2_CHLPN/829-1075
Q7VQH6_BLOFL/417-684
Q7VQJ3_BLOFL/246-546
Q7VRB0_BLOFL/275-614
Q7VSM7_BORPE/269-608
Q7VT95_BORPE/450-731
Q7VUP8_BORPE/253-549
Q7VVC3_BORPE/310-573
Q7VZJ7_BORPE/450-716
Q7W2B8_BORPA/450-731
Q7W3I2_BORPA/269-608
Q7W4A9_BORPA/253-549
Q7W7E6_BORPA/310-573
Q7W9W8_BORPA/474-740
Q7WEV6_BORBR/269-608
Q7WFR7_BORBR/243-539
Q7WHV9_BORBR/450-716
Q7WKT5_BORBR/310-573
Q7WR86_BORBR/450-731
Q7WRH7_NEIME/263-558
Q7WRJ6_NEIME/263-558
Q7WRP7_NEIME/263-558
Q7WRP8_NEIME/263-558
Q7WRT4_BACFR/261-588
Q7WRX2_BACFR/261-588
Q7WS12_NEIME/263-558
Q7WS18_NEIME/263-558
Q7WS39_NEIME/263-558
Q7WS47_NEIME/263-558
Q7WS69_NEIME/263-558
Q7WSA0_NEIME/263-558
Q7WTW0_SALET/42-258
Q7WU28_STAAU/361-577
Q7WYX0_9STRE/1-33
Q7WZC7_PSEAE/26-257
Q7X1B9_9BACT/123-175
Q7X1U3_NEIME/263-558
Q7X1U4_NEIME/263-558
Q7X1U5_NEIME/263-558
Q7X1U6_NEIME/263-558
Q7X1U7_NEIME/263-558
Q7X1U8_NEIME/263-558
Q7X1U9_NEIME/263-558
Q7X1V0_NEIME/263-558
Q7X1V1_NEIME/263-558
Q7X1V2_NEIME/263-558
Q7X1V3_NEIME/263-558
Q7X1V4_NEIME/263-558
Q7X1V5_NEIME/263-558
Q7X1V6_NEIME/263-558
Q7X1V7_NEIME/263-558
Q7X1V8_NEIME/263-558
Q7X1V9_NEIME/263-558
Q7X1W0_NEIME/263-558
Q7X1W1_NEIME/263-558
Q7X1W2_NEIME/263-558
Q7X1W3_NEIME/263-558
Q7X1W4_NEIME/263-558
Q7X359_9BACT/372-637
Q7X4M1_NEIME/263-558
Q7X4M2_NEIME/263-558
Q7X4M3_NEIME/263-558
Q7X4M4_NEIME/263-558
Q7X4M5_NEIME/263-558
Q7X4M6_NEIME/263-558
Q7X4M7_NEIME/263-558
Q7X4M8_NEIME/263-558
Q7X4M9_NEIME/263-558
Q7X4N0_NEIME/263-558
Q7X4N1_NEIME/263-558
Q7X4N2_NEIME/263-559
Q7X4N3_NEIME/263-558
Q7X4N4_NEIME/263-558
Q7X4N5_NEIME/263-558
Q7X4N6_NEIME/263-558
Q7X4N7_NEIME/263-558
Q7X4N8_NEIME/263-558
Q7X4N9_NEIME/263-558
Q7X4P0_NEIME/263-558
Q7X4P1_NEIME/263-558
Q7X4P2_NEIME/263-558
Q7X4P3_NEIME/263-558
Q7X4P4_NEIME/263-558
Q7X4P5_NEIME/263-558
Q7X4P6_NEIME/263-558
Q7X4P7_NEIME/263-558
Q7X5F1_ACIBA/43-269
Q812W3_BACCR/259-569
Q812W4_BACCR/246-557
Q813J4_BACCR/255-565
Q814P7_BACCR/324-602
Q817Z8_BACCR/263-575
Q818I3_BACCR/345-679
Q81BT5_BACCR/356-693
Q81CX1_BACCR/350-685
Q81DA1_BACCR/241-568
Q81DA4_BACCR/343-654
Q81DS3_BACCR/351-636
Q81E03_BACCR/349-660
Q81FM8_BACCR/15-301
Q81FW0_BACCR/335-613
Q81GW7_BACCR/317-590
Q81JS6_BACAN/324-602
Q81LL0_BACAN/263-575
Q81LW2_BACAN/345-678
Q81PZ1_BACAN/255-565
Q81Q02_BACAN/350-685
Q81QC3_BACAN/243-570
Q81QS3_BACAN/350-634
Q81R21_BACAN/349-660
Q81SS3_BACAN/351-637
Q81T17_BACAN/335-613
Q81U24_BACAN/317-590
Q81WC5_BACAN/260-568
Q81WC6_BACAN/246-557
Q81ZZ3_NITEU/424-704
Q823N4_CHLCV/265-613
Q824U1_CHLCV/827-1076
Q826H4_STRAW/446-713
Q829M4_STRAW/154-478
Q82AE2_STRAW/314-629
Q82C96_STRAW/298-658
Q82D09_STRAW/318-589
Q82EN1_STRAW/361-672
Q82FB9_STRAW/160-487
Q82FF9_STRAW/499-580
Q82FF9_STRAW/584-790
Q82HA6_STRAW/280-554
Q82HA7_STRAW/265-540
Q82ID3_STRAW/373-646
Q82J30_STRAW/155-480
Q82T60_NITEU/271-610
Q82VS9_NITEU/251-550
Q830D1_ENTFA/363-703
Q834C6_ENTFA/413-699
Q836G4_ENTFA/356-650
Q836V7_ENTFA/295-608
Q837Z4_ENTFA/364-636
Q83AJ8_COXBU/427-720
Q83DY8_COXBU/271-611
Q83F33_COXBU/243-539
Q83MP2_TROWT/167-479
Q83MQ9_TROWT/400-706
Q83N08_TROWT/254-560
Q83N61_TROW8/167-479
Q83N85_TROW8/400-706
Q83NG6_TROW8/254-560
Q83PW8_SHIFL/427-673
Q83QK6_SHIFL/235-482
Q83S67_SHIFL/271-609
Q83SL7_SHIFL/472-744
Q83SN6_SHIFL/260-555
Q83TB1_NEIME/62-357
Q83TQ5_STRMT/1-199
Q83UB1_NEIME/62-357
Q83US8_NEIME/62-357
Q83XA7_STRPN/241-561
Q83XA8_STRPN/241-561
Q83YQ8_STRGN/379-657
Q83Z59_STRCL/298-659
Q83Z71_ENTCL/32-267
Q83ZU9_ECOLX/42-273
Q841S0_STRMT/1-199
Q841S1_STRMT/1-199
Q841S2_STRMT/1-199
Q842L3_HELPY/330-607
Q842L4_HELPY/330-607
Q84BY5_SALET/42-273
Q84F60_STAAU/363-580
Q877X5_STRP3/416-692
Q879F4_STRP3/299-600
Q879F7_STRP3/291-613
Q879Q7_STRP3/401-661
Q87AF4_XYLFT/250-546
Q87AM7_XYLFT/425-696
Q87C15_XYLFT/315-562
Q87DW9_XYLFT/274-612
Q87L61_VIBPA/437-630
Q87LW1_VIBPA/452-715
Q87RQ5_VIBPA/273-617
Q87SH0_VIBPA/284-580
Q87V08_PSESM/425-739
Q87VT8_PSESM/303-566
Q87VW0_PSESM/268-604
Q87WX9_PSESM/244-545
Q882W3_PSESM/267-603
Q888P0_PSESM/428-693
Q88CU6_PSEPK/424-742
Q88DL8_PSEPK/268-604
Q88DY5_PSEPK/428-693
Q88GI2_PSEPK/269-605
Q88N82_PSEPK/245-546
Q88QC2_PSEPK/305-432
Q88V78_LACPL/277-585
Q88W98_LACPL/353-637
Q88WQ4_LACPL/342-671
Q88X34_LACPL/362-639
Q890Y2_CLOTE/160-471
Q892M5_CLOTE/444-725
Q892M5_CLOTE/683-932
Q894B6_CLOTE/262-581
Q896E2_CLOTE/244-543
Q89FU1_BRAJA/249-537
Q89JC3_BRAJA/66-274
Q89LV4_BRAJA/346-593
Q89M86_BRAJA/449-746
Q89QM2_BRAJA/372-654
Q89VY5_BRAJA/394-659
Q8A151_BACTN/263-590
Q8A253_BACTN/265-578
Q8A974_BACTN/2-293
Q8A9S2_BACTN/455-733
Q8ABE8_BACTN/304-567
Q8CJW2_STRCO/361-671
Q8CNN4_STAES/361-577
Q8CP27_STAES/350-664
Q8CP74_STAES/358-635
Q8CPK8_STAES/268-579
Q8CUC2_STAES/361-577
Q8CWE4_ECOL6/260-555
Q8CWF2_BIFLO/278-578
Q8CXD5_OCEIH/347-677
Q8CXI6_OCEIH/247-559
Q8CXI7_OCEIH/274-588
Q8CXK3_OCEIH/331-603
Q8CZJ8_YERPE/435-628
Q8D135_YERPE/373-600
Q8D1A6_YERPE/423-690
Q8D1W0_WIGBR/269-543
Q8D2Z0_WIGBR/246-541
Q8D329_WIGBR/239-578
Q8D4D4_VIBVU/272-618
Q8DC04_VIBVU/451-716
Q8DCM7_VIBVU/437-757
Q8DEK4_VIBVU/263-559
Q8DFD7_VIBVU/273-617
Q8DH85_THEEB/249-561
Q8DIU0_THEEB/466-740
Q8DJN9_THEEB/275-584
Q8DMR2_THEEB/346-616
Q8DNB6_STRR6/369-649
Q8DS45_STRMU/417-666
Q8DS80_STRMU/368-644
Q8DVA0_STRMU/353-682
Q8DVL4_STRMU/323-624
Q8DVM5_STRMU/290-611
Q8DWZ3_STRA5/410-686
Q8E0G8_STRA5/353-672
Q8E1Q5_STRA5/332-633
Q8E1R6_STRA5/294-614
Q8E240_STRA5/397-683
Q8E2U4_STRA3/410-686
Q8E642_STRA3/352-671
Q8E769_STRA3/329-630
Q8E780_STRA3/294-614
Q8E7J9_STRA3/397-683
Q8E9P2_SHEON/260-556
Q8EHP9_SHEON/273-606
Q8EIK2_SHEON/20-259
Q8EJ40_SHEON/431-703
Q8EK26_SHEON/426-621
Q8EKM5_SHEON/291-551
Q8EM43_OCEIH/317-595
Q8ENF2_OCEIH/356-670
Q8EP95_OCEIH/415-682
Q8EQE5_OCEIH/347-615
Q8EZZ9_LEPIN/212-518
Q8F005_LEPIN/413-703
Q8F2L6_LEPIN/277-618
Q8F460_LEPIN/306-581
Q8F5W7_LEPIN/28-199
Q8F6T0_LEPIN/415-708
Q8F7A3_LEPIN/445-736
Q8F7D7_LEPIN/559-846
Q8FCV2_ECOL6/435-681
Q8FF52_ECOL6/301-547
Q8FL20_ECOL6/472-744
Q8FLP4_COREF/340-626
Q8FNT4_COREF/373-693
Q8FP83_COREF/329-600
Q8FTV3_COREF/351-637
Q8FUI3_COREF/157-469
Q8FZN9_BRUSU/260-563
Q8G112_BRUSU/441-734
Q8G1W8_BRUSU/371-628
Q8G335_BRUSU/378-630
Q8G503_BIFLO/372-692
Q8G6Q1_BIFLO/157-483
Q8G6Z3_BIFLO/389-643
Q8G8G8_STAAU/83-361
Q8G8I9_STRPN/139-467
Q8G8S1_STRPN/200-520
Q8G8S8_NEIGO/263-558
Q8G8V3_STRPN/261-555
Q8G909_STRPN/139-467
Q8G918_STRPN/200-520
Q8GE09_HELMO/251-560
Q8GL66_9BACT/42-273
Q8GL69_9BACT/42-258
Q8GM01_9GAMM/40-257
Q8GN46_STAAU/83-361
Q8GN47_STAAU/83-363
Q8GN48_STAAU/83-362
Q8GN49_STAAU/83-361
Q8GN50_STAAU/83-362
Q8GN51_STAAU/83-361
Q8GN52_STAAU/360-638
Q8GN54_STAAU/360-638
Q8GPJ3_STRPN/200-520
Q8GPJ4_STRPN/200-520
Q8GPJ5_STRPN/200-520
Q8GPJ6_STRPN/200-520
Q8GPJ7_STRPN/200-520
Q8GPJ8_STRPN/200-520
Q8GPJ9_STRPN/200-520
Q8GPK0_STRPN/200-520
Q8GPK1_STRPN/200-520
Q8GPK2_STRPN/139-467
Q8GPK3_STRPN/139-467
Q8GPK4_STRPN/139-467
Q8GPK5_STRPN/139-467
Q8GPK6_STRPN/261-555
Q8GPK7_STRPN/261-555
Q8GPK8_STRPN/261-554
Q8GPK9_STRPN/261-555
Q8GPL0_STRPN/261-554
Q8GPL1_STRPN/261-555
Q8GRH0_PSEAE/42-258
Q8K5N0_STRP3/394-670
Q8K6C6_STRP3/262-584
Q8K6D6_STRP3/332-633
Q8K8W4_STRP3/397-657
Q8KEW6_CHLTE/256-576
Q8KFZ4_CHLTE/375-657
Q8KGC8_CHLTE/252-560
Q8KHY3_STAAU/360-638
Q8KKG2_BURPS/26-263
Q8KKG3_BURPS/26-263
Q8KQN7_9GAMM/66-283
Q8KRB1_STRCL/159-489
Q8KRN9_FLAJO/425-709
Q8L103_HELPY/330-607
Q8L104_HELPY/330-608
Q8L105_HELPY/330-608
Q8NLF6_CORGL/343-629
Q8NNM9_CORGL/309-629
Q8NP18_CORGL/328-599
Q8NTM8_CORGL/352-635
Q8NU96_CORGL/157-469
Q8NUF0_STAAW/361-577
Q8NWC2_STAAW/350-660
Q8NWP5_STAAW/360-638
Q8NX37_STAAW/268-579
Q8NZ61_STRP8/416-692
Q8P2Y4_STRP8/397-657
Q8P575_XANCP/266-604
Q8P5V2_XANCP/454-645
Q8P5V2_XANCP/648-784
Q8P6N5_XANCP/439-707
Q8PBS5_XANCP/325-579
Q8PCK5_XANCP/253-549
Q8PH73_XANAC/454-642
Q8PH73_XANAC/672-784
Q8PHY9_XANAC/439-708
Q8PNC5_XANAC/314-568
Q8PPB3_XANAC/250-546
Q8PPM7_XANAC/266-604
Q8R8M8_THETN/163-469
Q8R8S8_THETN/241-542
Q8R9G1_THETN/233-539
Q8RAG5_THETN/224-527
Q8RBC1_THETN/351-744
Q8RCU6_THETN/371-653
Q8REA2_FUSNN/269-593
Q8REF2_FUSNN/313-617
Q8RFV2_FUSNN/279-533
Q8RG00_FUSNN/316-587
Q8RIY9_HAEIF/1-218
Q8RJ06_HAEIF/1-218
Q8RJ07_HAEIF/1-218
Q8RJ19_STRPN/45-338
Q8RJ25_HAEIF/1-219
Q8RJ27_HAEIF/1-219
Q8RJ28_HAEIF/1-219
Q8RJ43_HAEIF/1-218
Q8RJ59_HAEIF/1-218
Q8RJ76_HAEIF/1-219
Q8RJ80_HAEIF/1-216
Q8RJB8_HAEIF/1-218
Q8RJB9_HAEIF/1-218
Q8RJC5_HAEIF/1-218
Q8RJC7_HAEIF/1-217
Q8RJD8_HAEIF/1-219
Q8RJF2_STRPN/45-338
Q8RJF4_HAEIF/1-219
Q8RJF7_HAEIF/1-217
Q8RJF8_HAEIF/1-217
Q8RJG7_HAEIF/1-218
Q8RJH1_HAEIF/1-218
Q8RJH6_HAEIF/1-217
Q8RLA6_ACIBA/25-270
Q8RM06_HAEIF/1-211
Q8RM07_HAEIF/1-218
Q8RM08_HAEIF/1-212
Q8RM09_HAEIF/1-219
Q8RM10_HAEIF/1-218
Q8RM11_HAEIF/1-219
Q8RM12_HAEIF/1-209
Q8RM13_HAEIF/1-219
Q8RM14_HAEIF/1-217
Q8RM15_HAEIF/1-216
Q8RM16_HAEIF/7-217
Q8RM17_HAEIF/1-219
Q8RM18_HAEIF/1-218
Q8RM19_HAEIF/1-217
Q8RM20_HAEIF/1-219
Q8RM21_HAEIF/1-217
Q8RM22_HAEIF/1-219
Q8RM23_HAEIF/1-206
Q8RM24_HAEIF/1-209
Q8RM25_HAEIF/1-220
Q8RM26_HAEIF/1-225
Q8RM27_HAEIF/1-219
Q8RM28_HAEIF/1-219
Q8RM29_HAEIF/1-219
Q8RM30_HAEIF/1-219
Q8RM31_HAEIF/1-219
Q8RM32_HAEIF/1-209
Q8RM33_HAEIF/1-220
Q8RM34_HAEIF/1-218
Q8RM35_HAEIF/1-219
Q8RM36_HAEIF/1-209
Q8RM37_HAEIF/1-213
Q8RM38_HAEIF/1-206
Q8RM39_HAEIF/1-216
Q8RM40_HAEIF/1-218
Q8RM41_HAEIF/1-219
Q8RM42_HAEIF/1-219
Q8RM43_HAEIF/1-218
Q8RM44_HAEIF/1-210
Q8RM45_HAEIF/1-217
Q8RM46_HAEIF/1-219
Q8RM47_HAEIF/1-216
Q8RM48_HAEIF/1-219
Q8RM49_HAEIF/1-216
Q8RNT5_HELPY/330-607
Q8RNT6_HELPY/330-607
Q8RR30_NEIGO/263-558
Q8RT73_STRPN/50-370
Q8RT74_STRPN/50-370
Q8RT75_STRPN/50-370
Q8RT76_STRPN/50-370
Q8RT77_STRPN/50-370
Q8RT78_STRPN/50-370
Q8RT80_STRPN/289-609
Q8RT94_STRPN/45-339
Q8RT95_STRPN/45-338
Q8RT96_STRPN/18-346
Q8RT97_STRPN/18-346
Q8RT98_STRPN/18-346
Q8RT99_STRPN/18-346
Q8RTA0_STRPN/18-346
Q8RTA1_STRPN/18-346
Q8VKS5_MYCTU/452-743
Q8VP49_STRPN/20-310
Q8VP61_STRAG/332-633
Q8X809_ECO57/435-681
Q8X903_ECO57/472-744
Q8XA95_ECO57/258-505
Q8XF62_SALTI/253-548
Q8XGV8_SALTI/260-555
Q8XIH9_CLOPE/402-634
Q8XIH9_CLOPE/718-931
Q8XJ81_CLOPE/262-587
Q8XJ98_CLOPE/275-598
Q8XJI7_CLOPE/262-549
Q8XMX4_CLOPE/260-585
Q8XNI2_CLOPE/170-482
Q8XTS4_RALSO/26-263
Q8XV55_RALSO/443-724
Q8XVI1_RALSO/266-563
Q8Y3B8_RALSO/283-623
Q8Y547_LISMO/355-627
Q8Y5L8_LISMO/268-583
Q8Y610_LISMO/351-635
Q8Y763_LISMO/348-686
Q8Y9T2_LISMO/365-674
Q8YEP7_BRUME/345-597
Q8YG11_BRUME/371-628
Q8YGV2_BRUME/441-734
Q8YI72_BRUME/260-563
Q8YLH2_NOSS1/348-618
Q8YLH4_NOSS1/348-618
Q8YM91_NOSS1/271-587
Q8YNI6_NOSS1/475-752
Q8YSV0_NOSS1/347-617
Q8YSX7_NOSS1/347-610
Q8YU74_NOSS1/57-278
Q8YYX4_NOSS1/280-591
Q8Z211_SALTI/435-657
Q8Z4N8_SALTI/301-549
Q8Z8H9_SALTI/271-609
Q8Z9B8_SALTI/467-739
Q8ZLJ7_SALTY/435-657
Q8ZN47_SALTY/301-549
Q8ZR00_SALTY/271-609
Q8ZRQ3_SALTY/467-739
Q929E6_LISIN/355-628
Q929X8_LISIN/268-583
Q92AB6_LISIN/351-635
Q92BR7_LISIN/348-686
Q92EJ8_LISIN/365-674
Q92G79_RICCN/5-90
Q92G80_RICCN/1-92
Q92HB6_RICCN/237-535
Q92HB9_RICCN/261-586
Q92J20_RICCN/294-593
Q92NL5_RHIME/259-559
Q92QJ3_RHIME/440-731
Q92R95_RHIME/376-646
Q92T08_RHIME/401-662
Q92VA7_RHIME/323-578
Q92XK8_RHIME/106-400
Q92XK9_RHIME/438-719
Q92Y40_RHIME/458-723
Q93IC2_STAAU/345-658
Q93IP7_STRPN/146-474
Q93IP8_STRPN/146-474
Q93IP9_STRPN/111-439
Q93IQ0_STRPN/190-510
Q93IQ1_STRPN/192-512
Q93N72_STRPN/20-301
Q93N73_STRPN/13-333
Q93NP3_ENTFC/364-672
Q93PR0_PSEAE/42-258
Q93RK3_HAEIF/11-303
Q93RK4_HAEIF/11-303
Q93RK5_HAEIF/11-303
Q93RK6_HAEIF/11-303
Q93RV1_STRCO/154-479
Q93T17_ENTFC/1-222
Q93T18_ENTFC/1-223
Q93T29_BURCE/42-258
Q93T65_ENTFC/364-672
Q93TX5_PSEAE/34-259
Q93TY2_PSEAE/42-273
Q97D06_CLOAB/352-667
Q97H83_CLOAB/261-580
Q97IF3_CLOAB/244-528
Q97JM6_CLOAB/401-622
Q97JM6_CLOAB/683-877
Q97JM7_CLOAB/403-627
Q97JM7_CLOAB/690-887
Q97JM8_CLOAB/401-630
Q97JM8_CLOAB/691-878
Q97LP8_CLOAB/164-477
Q97M69_CLOAB/261-585
Q97NE4_STRPN/422-693
Q97NL3_STRPN/369-649
Q97TF4_CLOAB/261-583
Q985I6_RHILO/366-634
Q98GP0_RHILO/378-641
Q98K28_RHILO/307-559
Q98KA7_RHILO/244-543
Q98LR0_RHILO/12-246
Q98NB4_RHILO/442-733
Q99QH0_NEIME/1-261
Q99TU2_STAAM/350-660
Q99U39_STAAM/360-638
Q99UT1_STAAM/268-579
Q99XS5_STRP1/416-692
Q99YK1_STRP1/291-613
Q99YL1_STRP1/332-633
Q9A1U2_STRP1/401-661
Q9A2J1_CAUCR/309-537
Q9A3C7_CAUCR/402-668
Q9A751_CAUCR/410-701
Q9A818_CAUCR/277-617
Q9A848_CAUCR/480-731
Q9ABH5_CAUCR/329-596
Q9AC79_STAAN/361-577
Q9ADP3_STRCO/159-490
Q9AEF8_9GAMM/25-259
Q9AEY7_PSEAE/35-252
Q9AFD6_PSEAE/42-257
Q9AHF5_HELPY/252-579
Q9AHF6_HELPY/330-607
Q9AHI8_NEIME/1-261
Q9AHI9_NEIME/1-261
Q9AHJ0_NEIME/1-261
Q9AHJ1_NEIME/1-261
Q9AHJ2_NEIME/1-261
Q9AKC8_RICTY/250-529
Q9AKN1_RICMO/250-549
Q9AM37_ENTFA/366-673
Q9AM64_9GAMM/421-621
Q9AM64_9GAMM/628-744
Q9CB85_MYCLE/362-647
Q9CBU6_MYCLE/329-599
Q9CCY4_MYCLE/343-634
Q9CDE6_MYCLE/161-485
Q9CDV3_LACLA/376-644
Q9CH71_LACLA/296-626
Q9CI23_LACLA/324-621
Q9CIH4_LACLA/418-663
Q9CIL7_LACLA/371-710
Q9CJR8_PASMU/280-619
Q9CLJ8_PASMU/413-598
Q9CN05_PASMU/307-568
Q9CNH5_PASMU/423-692
Q9CPB2_PASMU/275-567
Q9ETQ2_STRPN/64-163
Q9ETQ7_STRPN/16-168
Q9EU96_STRPN/1-182
Q9EW40_STRPN/64-163
Q9EW41_STRPN/64-163
Q9EW42_STRPN/64-163
Q9EW43_STRPN/64-163
Q9EW44_STRPN/64-163
Q9EW45_STRPN/64-163
Q9EW70_STRPN/1-181
Q9EW71_STRPN/1-182
Q9EW72_STRPN/1-182
Q9EW73_STRPN/1-182
Q9EW74_STRPN/1-182
Q9EW75_STRPN/1-182
Q9EW76_STRPN/1-182
Q9EW77_STRPN/16-168
Q9EW78_STRPN/16-168
Q9EW79_STRPN/16-168
Q9EW80_STRPN/16-168
Q9EW81_STRPN/16-168
Q9EW82_STRPN/16-168
Q9EW83_STRPN/16-168
Q9EW84_STRPN/16-168
Q9EXH0_LEPIN/407-697
Q9EXH1_LEPIN/212-518
Q9EXM9_ENTHR/359-652
Q9EXN1_ENTFA/356-650
Q9EY51_ACIBA/42-258
Q9F0V1_ACIBA/43-268
Q9F0V2_ACIBA/25-270
Q9F0V3_ACIBA/25-270
Q9F1N6_SHEVI/257-553
Q9F2G3_STRMT/136-464
Q9F2G4_STRMT/330-623
Q9F2G5_STRMT/212-532
Q9F2G7_STRMT/330-624
Q9F2G8_STRMT/149-477
Q9F2G9_STRMT/211-532
Q9F2I0_STAHA/361-577
Q9F2L0_STRCO/270-539
Q9F4G5_PSEAE/27-254
Q9F613_PSEAE/31-246
Q9F614_PSEAE/6-224
Q9F7N4_PRB01/275-607
Q9F9V7_MYCSM/321-611
Q9FAD4_CORGL/362-682
Q9FBN9_STRCO/316-589
Q9I1K1_PSEAE/242-539
Q9JSC1_CHLPN/829-1075
Q9JSF0_CHLPN/265-612
Q9K2E6_CHLPN/829-1075
Q9K319_AERHY/22-258
Q9K3B1_STRPN/149-477
Q9K3C9_ENTFA/366-673
Q9K4N2_STAHA/361-577
Q9K6B7_BACHD/326-604
Q9K7H2_BACHD/363-671
Q9K7X8_BACHD/405-682
Q9K9S2_BACHD/255-570
Q9K9S3_BACHD/246-557
Q9KBN1_BACHD/338-663
Q9KC72_BACHD/351-640
Q9KD08_BACHD/339-663
Q9KDL1_BACHD/318-591
Q9KGU3_LEPIN/212-518
Q9KGU5_LEPIN/407-697
Q9KHJ3_SHIFL/42-273
Q9KIR3_KLEPN/42-273
Q9KJC9_STAAU/1-232
Q9KPG1_VIBCH/266-562
Q9KTF2_VIBCH/272-616
Q9KZQ6_STRCO/319-591
Q9L1G9_STRCO/298-659
Q9L4P2_ACIBA/43-268
Q9L656_STRGR/156-478
Q9L6X7_PSEAE/34-259
Q9L7X3_CLOPE/1-206
Q9L967_STRPN/149-477
Q9L968_STRPN/149-477
Q9L969_STRPN/149-477
Q9L970_STRPN/149-477
Q9L971_STRPN/149-477
Q9L972_STRPN/149-477
Q9LBL1_BACCE/349-661
Q9PBA9_XYLFA/315-562
Q9PDR7_XYLFA/274-612
Q9PEZ4_XYLFA/425-695
Q9PF86_XYLFA/250-546
Q9PKC4_CHLMU/274-622
Q9PLP5_CHLMU/350-392
Q9PLP5_CHLMU/815-1069
Q9R315_STRPN/289-609
Q9R3A0_STRPN/142-470
Q9R3H6_STRPN/24-344
Q9R3W7_STRPN/24-344
Q9R5X3_STRPN/1-57
Q9R6Y7_NOSS1/317-589
Q9R744_STAAU/360-638
Q9R7M5_STRPN/10-304
Q9R7M6_STRPN/10-304
Q9R7M7_STRPN/10-304
Q9R7M8_STRPN/10-304
Q9R8Q9_STRPN/343-671
Q9R974_PSEAE/34-259
Q9RCP9_STRPN/142-470
Q9RCQ3_STRPN/142-470
Q9RCQ6_STRPN/142-470
Q9RCQ8_STRPN/142-470
Q9RCR1_STRPN/205-525
Q9RCR2_STRPN/205-525
Q9RCR3_STRPN/205-525
Q9RCR4_STRPN/205-525
Q9RCR5_STRPN/205-525
Q9RCR6_STRPN/205-525
Q9RCR7_STRPN/205-525
Q9RCR8_STRPN/205-525
Q9RER8_STRPN/149-477
Q9RER9_STRPN/149-477
Q9RES0_STRPN/149-477
Q9RES1_STRPN/149-477
Q9RES2_STRPN/149-477
Q9RES3_STRPN/149-477
Q9RES4_STRPN/149-477
Q9RES5_STRPN/149-477
Q9RES6_STRPN/289-609
Q9RES7_STRPN/289-609
Q9RES8_STRPN/289-609
Q9RES9_STRPN/289-609
Q9RET0_STRPN/289-609
Q9RET1_STRPN/289-609
Q9RET2_STRPN/289-609
Q9RET3_STRPN/329-623
Q9RET4_STRPN/329-622
Q9RET5_STRPN/329-622
Q9RET6_STRPN/329-622
Q9RET7_STRPN/329-623
Q9RET8_STRPN/329-623
Q9RET9_STRPN/329-623
Q9REU0_STRPN/329-623
Q9RKD0_STRCO/290-534
Q9RKD1_STRCO/261-538
Q9RM45_ECOLX/42-272
Q9RNM1_ZYMMO/209-512
Q9RQJ1_STRPN/369-649
Q9RQJ4_CAUCR/249-556
Q9RT97_DEIRA/120-418
Q9RUG9_DEIRA/378-668
Q9RX36_DEIRA/399-668
Q9S2W6_STRCO/315-630
Q9S415_STRPN/44-364
Q9S5I5_STRPN/34-321
Q9S5I6_STRPN/34-321
Q9S5I7_STRPN/34-321
Q9S5I8_STRPN/34-321
Q9S5I9_STRPN/34-354
Q9S5J0_STRPN/34-354
Q9S5J1_STRPN/34-354
Q9S5J6_STRPN/24-344
Q9S5J7_STRPN/24-344
Q9S5J8_STRPN/24-344
Q9S6C2_ENTFC/364-674
Q9WVW0_STRPN/329-623
Q9WW11_STRPN/329-622
Q9WZ59_THEMA/209-537
Q9WZX4_THEMA/226-511
Q9WZY8_THEMA/298-555
Q9X6V3_PSEAE/268-604
Q9X6W0_PSEAE/430-695
Q9X8T7_STRCO/435-642
Q9XA17_STRCO/157-483
Q9XAF0_STRCO/155-480
Q9XDB3_STAAU/350-660
Q9Z5V7_STRCO/312-627
Q9Z7L0_CHLPN/829-1075
Q9Z8C4_CHLPN/265-612
Q9Z9X2_STRPN/34-354
Q9Z9X3_STRPN/34-354
Q9Z9X4_STRPN/34-354
Q9Z9X5_STRPN/34-354
Q9Z9X6_STRPN/34-354
Q9Z9X7_STRPN/34-354
Q9ZCY4_RICPR/237-530
Q9ZCY6_RICPR/261-586
Q9ZHF7_BURPI/25-267
Q9ZJ44_HELPJ/252-579
Q9ZJ51_HELPJ/280-589
Q9ZLN4_HELPJ/331-608
SP5D_BACSU/246-557
YBXI_BACSU/23-261
YQGF_BACSU/352-682
