# Supplementary material for: Contact prediction is hardest for the most informative contacts, but improves with the incorporation of contact potentials
Source: PLoS One. 2018 Jun 28;13(6):e0199585. doi: 10.1371/journal.pone.0199585 (PMC6023208; doi:10.1371/journal.pone.0199585)
Supplement: S1 Data — Each file in the ‘alignments’ directory herein corresponds to a protein family’s alignment and contains the accession number and sequence range of each sequence in the alignment. (TAR.GZ) [file pone.0199585.s001.tar.gz › alignments/DegT_DnrJ_EryC1]

A0ACI6_STRAM/13-363
A0ADQ9_STRAM/11-376
A0B960_METTP/9-360
A0D8H9_PARTE/25-227
A0D9Y8_PARTE/63-233
A0FKJ7_ECOLX/12-364
A0K2A5_ARTS2/33-380
A0K2B1_ARTS2/21-371
A0K2B3_ARTS2/17-382
A0K3B4_BURCH/28-379
A0K7Y3_BURCH/35-396
A0KMA4_AERHH/7-356
A0KQM3_AERHH/7-375
A0KQN4_AERHH/10-364
A0KUR8_SHESA/7-377
A0KWH0_SHESA/6-390
A0L545_MAGSM/7-376
A0L594_MAGSM/9-385
A0L5I7_MAGSM/13-363
A0LAB7_MAGSM/13-397
A0LAC9_MAGSM/11-359
A0LAF6_MAGSM/58-437
A0LE30_MAGSM/12-363
A0LGE0_SYNFM/26-399
A0LGW6_SYNFM/17-391
A0LHT3_SYNFM/11-386
A0LW96_ACIC1/13-363
A0LWA0_ACIC1/26-389
A0LY15_GRAFK/14-372
A0LYT8_GRAFK/11-361
A0M2V6_GRAFK/11-379
A0M2Z7_GRAFK/10-392
A0M303_GRAFK/16-361
A0NNU9_9RHOB/8-389
A0NNW0_9RHOB/5-379
A0NYC4_9RHOB/18-378
A0P3T8_9RHOB/1-108
A0PYU1_CLONN/13-368
A0PYU2_CLONN/10-388
A0PZR0_CLONN/7-363
A0Q7T3_FRATN/13-366
A0RG50_BACAH/83-437
A0RGS8_BACAH/12-368
A0RPV7_CAMFF/9-370
A0RQL6_CAMFF/9-361
A0RR67_CAMFF/6-361
A0RXI6_CENSY/8-356
A0XZ26_9GAMM/9-369
A0XZ36_9GAMM/10-383
A0XZ47_9GAMM/24-383
A0Y157_9GAMM/3-306
A0Y161_9GAMM/7-380
A0Y9H9_9GAMM/16-365
A0YEZ6_9GAMM/13-362
A0YGG3_9GAMM/23-227
A0YM84_LYNSP/18-375
A0YS43_LYNSP/14-376
A0Z6Z6_9GAMM/15-367
A0ZDR2_NODSP/18-378
A0ZMF1_NODSP/15-372
A1AHW0_ECOK1/9-372
A1AT01_PELPD/14-364
A1ATF0_PELPD/12-359
A1AUC0_PELPD/45-444
A1B1K7_PARDP/9-386
A1B7Y3_PARDP/7-380
A1BGK7_CHLPD/5-377
A1BHK7_CHLPD/11-369
A1C8L2_ASPCL/20-398
A1DAR7_NEOFI/170-257
A1DAR7_NEOFI/79-177
A1DS55_FRANO/13-366
A1F2Q4_VIBCH/7-361
A1IQ75_NEIMA/10-383
A1JI77_YERE8/9-372
A1K8Y7_AZOSB/12-376
A1K905_AZOSB/20-372
A1KIU5_MYCBP/11-375
A1KIU9_MYCBP/19-82
A1KP93_MYCBP/46-350
A1KS75_NEIMF/10-383
A1R6N2_ARTAT/16-381
A1R832_ARTAT/11-356
A1RHS7_SHESW/7-378
A1RI15_SHESW/15-367
A1RVL2_PYRIL/21-396
A1RWE0_THEPD/21-398
A1S641_SHEAM/5-390
A1S7V6_SHEAM/11-357
A1S828_SHEAM/25-383
A1SFG2_NOCSJ/27-255
A1SPH2_NOCSJ/10-355
A1SPI2_NOCSJ/15-364
A1ST07_PSYIN/39-430
A1TKR2_ACIAC/11-361
A1TV82_ACIAC/19-220
A1TVF8_ACIAC/11-373
A1U3V2_MARAV/11-361
A1UTJ8_BARBK/11-367
A1V4P6_BURMS/14-375
A1V927_BURMS/26-378
A1VAB9_DESVV/15-384
A1VAC4_DESVV/7-295
A1VGN6_DESVV/26-381
A1VGS8_DESVV/13-383
A1VGU3_DESVV/35-429
A1VHI1_DESVV/10-372
A1VI09_DESVV/356-496
A1VI09_DESVV/47-237
A1VMM1_POLNA/11-373
A1VRY8_POLNA/11-374
A1VRZ6_POLNA/12-359
A1VYL7_CAMJJ/12-356
A1W0A8_CAMJJ/8-380
A1W3H6_ACISJ/25-378
A1WA77_ACISJ/170-515
A1WA96_ACISJ/10-399
A1WFR9_VEREI/14-362
A1WSE1_VEREI/30-391
A1WXB9_HALHL/38-188
A1WY62_HALHL/13-362
A1YZ57_9ACTO/6-371
A1ZCI9_9BACT/13-362
A1ZCJ3_9BACT/10-381
A1ZI99_9BACT/11-377
A1ZIA3_9BACT/19-380
A1ZKF1_9BACT/18-379
A1ZZA9_9BACT/8-371
A2A1D6_MYCIT/14-371
A2AXE7_STRCM/13-371
A2BMM5_HYPBU/12-367
A2BP84_PROMS/13-387
A2BSD4_PROMS/15-364
A2BUR5_PROM5/16-390
A2BW07_PROM5/11-394
A2BXJ7_PROM5/10-365
A2BXU5_PROM5/11-389
A2C0B8_PROM1/13-384
A2C5V7_PROM3/31-395
A2C5Y6_PROM3/53-496
A2CCN7_PROM3/13-313
A2CCN7_PROM3/314-393
A2E9A5_TRIVA/27-240
A2E9A6_TRIVA/1-135
A2ELH9_TRIVA/10-82
A2F7Q1_TRIVA/16-349
A2FEU1_TRIVA/2-374
A2P853_VIBCH/13-377
A2R6J3_ASPNC/11-376
A2S257_BURM9/14-375
A2S6S8_BURM9/26-378
A2SDD0_METPP/12-382
A2SJI1_METPP/11-361
A2TNN9_9FLAO/11-375
A2TSD5_9FLAO/14-372
A2TWQ5_9FLAO/12-364
A2TZL9_9FLAO/14-383
A2U035_9FLAO/24-378
A2VI21_MYCTU/1-173
A2VI22_MYCTU/11-199
A2VPJ0_MYCTU/46-405
A2VU39_9BURK/28-379
A2VXS3_9BURK/35-396
A2W622_9BURK/17-379
A2W9Q7_9BURK/35-396
A3CXQ6_METMJ/8-358
A3D553_SHEB5/5-391
A3D6T5_SHEB5/7-378
A3DHJ4_CLOTH/15-381
A3DHW8_CLOTH/25-378
A3DII1_CLOTH/47-446
A3DIR4_CLOTH/11-385
A3E2C1_ECOLX/21-372
A3EK25_VIBCH/12-376
A3EVL1_9BACT/14-382
A3EYT5_CAMJE/12-357
A3GN13_VIBCH/7-361
A3GY23_VIBCH/7-361
A3HRG7_9BACT/1-367
A3HRS5_9BACT/10-372
A3I2T5_9BACT/13-357
A3IC54_9BACI/26-385
A3IP34_9CHRO/10-368
A3IPF4_9CHRO/18-375
A3IRN9_9CHRO/16-374
A3IY62_9CHRO/15-373
A3J1D0_9FLAO/12-385
A3J1T6_9FLAO/11-373
A3J378_9FLAO/8-374
A3J4B5_9FLAO/14-372
A3JHW1_9ALTE/7-381
A3JQ90_9RHOB/24-391
A3JUI0_9RHOB/15-389
A3K0E2_9RHOB/14-389
A3K1A4_9RHOB/15-389
A3KWH2_PSEAE/13-386
A3KXI4_PSEAE/11-375
A3LB57_PSEAE/103-455
A3LE15_PSEAE/11-375
A3M0V6_ACIBT/12-359
A3MKC0_BURM7/14-375
A3MQT1_BURM7/26-378
A3MT71_PYRCJ/21-396
A3N2J7_ACTP2/9-373
A3NAA1_BURP6/14-375
A3NEU7_BURP6/26-378
A3NH42_BURP6/53-443
A3NH43_BURP6/228-581
A3NW18_BURP0/14-375
A3P0Q5_BURP0/26-378
A3P2P6_BURP0/53-443
A3P2P7_BURP0/228-581
A3PB06_PROM0/13-387
A3PE58_PROM0/34-397
A3PR13_RHOS1/12-360
A3PR15_RHOS1/7-374
A3QCJ0_SHELP/7-378
A3QE26_SHELP/5-390
A3RXU8_RALSO/10-383
A3S0B1_RALSO/35-412
A3S0U7_RALSO/18-379
A3SBJ2_9RHOB/18-391
A3SC72_9RHOB/11-380
A3SGW2_9RHOB/10-401
A3SGW9_9RHOB/13-361
A3SIZ6_9RHOB/8-370
A3SJ09_9RHOB/12-358
A3SM70_9RHOB/13-362
A3SNF4_9RHOB/13-387
A3SNH0_9RHOB/10-388
A3SNI6_9RHOB/14-387
A3SWY9_9RHOB/22-395
A3SXF4_9RHOB/11-380
A3TQF3_9MICO/10-372
A3TQQ2_9MICO/10-358
A3TY37_9RHOB/3-361
A3U1K2_9RHOB/14-382
A3U1U4_9RHOB/13-389
A3U7X6_CROAH/5-390
A3U8V0_CROAH/12-364
A3U9M0_CROAH/1-360
A3UAY6_CROAH/10-392
A3UB47_CROAH/14-380
A3UE14_9RHOB/11-386
A3UE26_9RHOB/1-353
A3UH08_9RHOB/12-367
A3UQT4_VIBSP/25-383
A3VI73_9RHOB/14-387
A3VMB7_9RHOB/12-390
A3VXL4_9RHOB/16-390
A3W831_9RHOB/12-387
A3W9P0_9SPHN/10-380
A3WTC0_9BRAD/7-380
A3WUF3_9BRAD/48-409
A3WUF9_9BRAD/1-346
A3WVB8_9BRAD/16-373
A3X7Q9_9RHOB/14-387
A3XB35_9RHOB/12-389
A3XJ62_LEEBM/12-375
A3XKS4_LEEBM/14-373
A3XQ19_LEEBM/13-362
A3Y091_9VIBR/12-366
A3Y0A0_9VIBR/13-362
A3Y8V6_9GAMM/17-390
A3YAW3_9GAMM/11-364
A3YAX4_9GAMM/9-382
A3YIV5_CAMJE/12-356
A3YLK5_CAMJE/7-364
A3YLN2_CAMJE/23-384
A3YMJ6_CAMJE/8-380
A3YP76_CAMJE/8-380
A3YPP7_CAMJE/7-364
A3YRE7_CAMJE/12-356
A3YTY9_9SYNE/21-304
A3YTY9_9SYNE/314-398
A3YV09_9SYNE/17-376
A3Z4G3_9SYNE/14-299
A3Z4I6_9SYNE/7-380
A3Z4N0_9SYNE/334-412
A3Z4N0_9SYNE/34-320
A3ZBK9_CAMJE/8-380
A3ZC26_CAMJE/7-364
A3ZDV3_CAMJE/12-356
A3ZGY8_CAMJE/23-384
A3ZH14_CAMJE/7-364
A3ZHN7_CAMJE/8-380
A3ZIY3_CAMJE/12-356
A3ZQB8_9PLAN/1-332
A3ZSX9_9PLAN/50-442
A3ZYJ4_9PLAN/24-377
A4A141_9PLAN/9-366
A4A6H4_9GAMM/41-430
A4AI47_9ACTN/11-359
A4AMQ5_MARSH/14-379
A4AP52_MARSH/11-359
A4AT17_MARSH/1-357
A4AUJ9_MARSH/5-390
A4B935_9GAMM/251-370
A4B935_9GAMM/32-185
A4BEM7_9GAMM/26-385
A4BMF8_9GAMM/171-517
A4BMG1_9GAMM/24-380
A4BND8_9GAMM/11-362
A4BYN1_9FLAO/154-395
A4BYN1_9FLAO/7-146
A4C2G0_9FLAO/14-383
A4C6F3_9GAMM/27-385
A4C8J2_9GAMM/15-366
A4CGF3_ROBBH/14-379
A4CKE1_ROBBH/1-358
A4CKV1_ROBBH/5-390
A4CT50_SYNPV/13-300
A4CT50_SYNPV/307-389
A4CTD1_SYNPV/6-356
A4EGF8_9RHOB/7-378
A4ENA8_9RHOB/14-387
A4ERR4_9RHOB/12-361
A4EYR5_9RHOB/13-387
A4EZN8_9RHOB/11-390
A4F0Q6_9RHOB/7-382
A4F7N3_SACEN/28-380
A4F7Q1_SACEN/14-363
A4FDM3_SACEN/15-381
A4FEL2_SACEN/21-380
A4FEL3_SACEN/17-370
A4FX87_METM5/9-366
A4G463_HERAR/29-403
A4IWP7_FRATW/13-356
A4J769_DESRM/1-355
A4J8Z7_DESRM/13-366
A4J983_DESRM/14-364
A4JET7_BURVG/35-396
A4JRM7_BURVG/11-373
A4KH49_MYCTU/11-199
A4KLT6_MYCTU/46-405
A4KQG5_FRATU/13-356
A4KUD2_STRHI/9-374
A4LCA3_BURPS/14-375
A4LN51_BURPS/26-378
A4LSA6_BURPS/233-586
A4LSA7_BURPS/53-443
A4SEN0_PROVI/5-378
A4SFQ1_PROVI/11-369
A4SVL9_POLSQ/9-359
A4SVZ0_POLSQ/12-377
A4TP99_YERPP/40-430
A4TRB8_YERPP/8-372
A4TUS0_9PROT/1-140
A4TUX2_9PROT/9-375
A4TUX6_9PROT/15-356
A4TV62_9PROT/13-101
A4U175_9PROT/10-374
A4U185_9PROT/8-376
A4U1B9_9PROT/12-395
A4VKD9_PSEU5/10-354
A4VR61_PSEU5/7-381
A4WBV8_ENT38/14-366
A4WG22_ENT38/9-372
A4WMM2_PYRAR/20-396
A4WZ82_RHOS5/130-480
A4X5K2_SALTO/14-363
A4X722_SALTO/29-379
A4XKF2_CALS8/12-363
A4XTF8_PSEMY/12-358
A4Y8R6_SHEPC/7-378
A4YY65_BRASO/20-378
A4YYA2_BRASO/36-384
A4YYA6_BRASO/9-371
A4YYW2_BRASO/32-390
A5CX02_VESOH/55-197
A5CZ08_PELTS/9-371
A5D394_PELTS/13-361
A5D395_PELTS/8-363
A5D5C0_PELTS/7-359
A5EN28_BRASB/20-378
A5ENU3_BRASB/33-391
A5F3Y1_VIBC3/7-361
A5FHR1_FLAJ1/12-364
A5FJ51_FLAJ1/14-372
A5FN49_FLAJ1/12-375
A5FN57_FLAJ1/11-354
A5FV84_ACICJ/11-363
A5FXC5_ACICJ/19-376
A5G404_GEOUR/21-220
A5G411_GEOUR/29-383
A5G6D3_GEOUR/14-363
A5G7T0_GEOUR/11-379
A5G821_GEOUR/45-444
A5G8V9_GEOUR/29-391
A5G9F1_GEOUR/26-376
A5GEP1_GEOUR/23-409
A5GIC4_SYNPW/13-300
A5GIC4_SYNPW/308-389
A5GQD7_SYNR3/18-368
A5GWC8_SYNR3/13-298
A5GWC8_SYNR3/311-390
A5H8A2_CAMCO/8-381
A5I025_CLOBH/9-383
A5I026_CLOBH/14-368
A5I3H4_CLOBH/19-372
A5IBR6_LEGPC/11-359
A5IGF2_LEGPC/121-486
A5IJB9_THEP1/12-374
A5IJK2_THEP1/7-376
A5J5G8_BURMA/26-378
A5KF54_CAMJE/12-356
A5KIE0_CAMJE/23-381
A5KIF0_CAMJE/8-380
A5KZQ2_9GAMM/10-383
A5KZV5_9GAMM/25-381
A5LB86_STRPN/11-396
A5LNR3_STRPN/11-396
A5LU37_STRPN/11-396
A5M1K5_STRPN/11-396
A5M684_STRPN/11-396
A5MB91_STRPN/1-275
A5MF59_STRPN/11-396
A5MLU9_STRPN/11-149
A5MLV0_STRPN/1-222
A5MV41_STRPN/11-396
A5N034_CLOK5/7-380
A5N6X9_CLOK5/13-369
A5N6Y0_CLOK5/10-384
A5THF5_BURMA/26-378
A5TKJ1_BURMA/14-375
A5TVH4_FUSNP/11-400
A5U2K9_MYCTA/1-139
A5U2L0_MYCTA/11-199
A5U2M6_MYCTA/19-82
A5U877_MYCTA/46-405
A5UK24_METS3/6-219
A5UM07_METS3/11-361
A5UNG3_METS3/13-377
A5UZF4_ROSS1/9-387
A5V018_ROSS1/15-364
A5V0A1_ROSS1/21-382
A5V0V7_ROSS1/10-390
A5V1K7_ROSS1/201-577
A5V4E3_SPHWW/12-359
A5V9N6_SPHWW/31-388
A5VP81_BRUO2/1-245
A5VRX1_BRUO2/11-367
A5W0H8_PSEP1/42-433
A5W7E2_PSEP1/18-362
A5WC09_PSYWF/11-357
A5WMI8_MYCTF/1-173
A5WMI9_MYCTF/11-199
A5WSX3_MYCTF/46-405
A5XGH6_BURMA/14-375
A5XQ38_BURMA/14-375
A5XRG1_BURMA/26-378
A5YSP7_9EURY/7-355
A5ZCT8_9BACE/76-370
A5ZFB1_9BACE/15-368
A5ZJK1_9BACE/11-372
A5ZRH9_9FIRM/43-441
A5ZV69_9FIRM/8-393
A5ZX76_9FIRM/7-371
A6A4L2_VIBCH/13-377
A6AFC4_VIBCH/10-383
A6ASH5_VIBHA/12-363
A6ATY4_VIBHA/25-383
A6B688_VIBPA/10-383
A6B7H1_VIBPA/25-382
A6BN32_YERPE/40-430
A6BPW5_YERPE/10-374
A6BX14_YERPE/8-372
A6C2H9_9PLAN/13-380
A6C9T0_9PLAN/19-374
A6CBX1_9PLAN/10-374
A6CCE9_9PLAN/26-378
A6CP29_9BACI/13-365
A6D665_9VIBR/11-382
A6DCM2_9PROT/7-356
A6DDZ1_9PROT/26-377
A6DT21_9BACT/44-438
A6E3S2_9RHOB/12-387
A6E4E5_9RHOB/14-388
A6E8J8_9SPHI/11-354
A6E8K1_9SPHI/158-396
A6E8K1_9SPHI/8-149
A6EE85_9SPHI/13-358
A6ERU3_9BACT/14-380
A6ETI9_9BACT/11-376
A6ETW4_9BACT/12-364
A6EWY4_9ALTE/29-194
A6F1H4_9ALTE/10-383
A6F1I6_9ALTE/7-381
A6F669_9GAMM/24-380
A6FBE5_9GAMM/11-406
A6FLG9_9RHOB/7-383
A6FQX6_9RHOB/29-403
A6FTK8_9RHOB/15-366
A6FUY8_9RHOB/36-394
A6FW01_9RHOB/13-387
A6FW45_9RHOB/13-362
A6FZK8_9DELT/21-382
A6G1I4_9DELT/29-403
A6G1I7_9DELT/10-411
A6GCY9_9DELT/58-256
A6GDJ4_9DELT/22-395
A6GLE3_9BURK/16-367
A6GLX7_9BURK/10-383
A6GLY0_9BURK/13-362
A6GWP3_FLAPJ/14-372
A6GZ26_FLAPJ/7-370
A6GZ38_FLAPJ/11-375
A6H0R2_FLAPJ/13-365
A6L7G5_BACV8/9-368
A6L7G9_BACV8/21-336
A6L7I2_BACV8/26-384
A6L8A8_PARD8/26-382
A6L941_PARD8/25-423
A6LD11_PARD8/9-394
A6LFN3_PARD8/14-367
A6LFN9_PARD8/16-373
A6LI04_PARD8/12-364
A6LI25_PARD8/10-320
A6LI25_PARD8/304-409
A6LK55_THEM4/12-370
A6LKC5_THEM4/8-371
A6LP63_THEM4/8-364
A6LVJ4_CLOB8/13-368
A6LWM3_CLOB8/13-362
A6M0W2_CLOB8/9-384
A6M2I9_CLOB8/7-362
A6M308_CLOB8/13-392
A6Q3U5_NITSB/9-368
A6Q4E7_NITSB/7-354
A6Q4L4_NITSB/13-361
A6Q6E6_SULNB/13-361
A6Q6F6_SULNB/9-362
A6QAJ1_SULNB/195-560
A6QC75_SULNB/44-437
A6T0B9_JANMA/12-362
A6T0C3_JANMA/14-367
A6TGH9_KLEP7/9-372
A6TTP8_ALKMQ/23-378
A6UIA1_SINMW/5-378
A6UIW9_SINMW/12-362
A6UIX2_SINMW/13-383
A6UNP3_METVS/8-362
A6UU02_META3/34-427
A6UU41_META3/9-368
A6V9A6_PSEA7/15-367
A6VKI2_ACTSZ/10-383
A6VKJ1_ACTSZ/11-358
A6VTH8_MARMS/12-359
A6VTI5_MARMS/8-372
A6W184_MARMS/12-384
A6WNW0_SHEB8/5-391
A6WQL7_SHEB8/28-389
A6WZ77_OCHA4/11-367
A6XVM6_VIBCH/13-377
A7AB18_9PORP/12-357
A7AEW1_9PORP/10-320
A7AEW1_9PORP/307-409
A7AHG5_9PORP/17-373
A7B4C4_RUMGN/13-402
A7B937_9ACTO/11-359
A7BLB7_9GAMM/2-249
A7BQF2_9GAMM/154-489
A7BRM3_9GAMM/3-355
A7BTQ5_9GAMM/10-378
A7BWZ3_9GAMM/9-371
A7C1B8_9GAMM/148-495
A7C2K6_9GAMM/46-415
A7C5W6_9GAMM/12-212
A7C7C9_9GAMM/1-67
A7FD58_YERP3/8-372
A7FL81_YERP3/40-430
A7FS84_CLOB1/9-383
A7FS85_CLOB1/14-368
A7FVA5_CLOB1/19-372
A7GBM4_CLOBL/9-383
A7GBM5_CLOBL/14-368
A7GF09_CLOBL/19-372
A7GGT7_CLOBL/7-363
A7GWG0_CAMC5/11-357
A7GWX5_CAMC5/9-360
A7GXW2_CAMC5/9-370
A7GZ39_CAMC5/11-365
A7H0H2_CAMC5/7-362
A7H264_CAMJD/23-379
A7H289_CAMJD/7-364
A7H2N8_CAMJD/8-380
A7H2X3_CAMJD/9-386
A7H4N4_CAMJD/12-356
A7H9Q6_ANADF/12-379
A7HDL6_ANADF/52-197
A7HDN8_ANADF/9-369
A7HJF8_FERNB/12-373
A7HKT7_FERNB/9-371
A7HYE1_PARL1/11-374
A7I1X0_CAMHC/9-362
A7I9D9_METB6/8-360
A7IBI6_XANP2/29-387
A7IDI3_XANP2/35-432
A7IHT8_XANP2/31-388
A7JE75_FRATT/13-356
A7JJ36_FRANO/12-369
A7JN99_FRANO/11-355
A7JNA0_FRANO/11-359
A7K3E6_VIBSE/10-383
A7K3I0_VIBSE/26-383
A7K3I3_VIBSE/9-372
A7KH21_9ACTO/109-468
A7LGM1_SALET/40-430
A7LGW5_9NOCA/1-250
A7LGW6_AMYMD/1-214
A7M0V3_BACOV/22-373
A7MHE7_ENTS8/12-363
A7MP21_ENTS8/13-365
A7MQJ0_ENTS8/9-372
A7MSM6_VIBHB/25-383
A7NAV8_FRATF/13-356
A7NFV6_ROSCS/15-364
A7NGM3_ROSCS/9-387
A7NHE8_ROSCS/26-392
A7NHF1_ROSCS/44-419
A7NIZ9_ROSCS/10-390
A7NQ31_ROSCS/21-382
A7NQK6_ROSCS/26-414
A7S092_NEMVE/17-224
A7UJ08_9ACTO/21-409
A7V2W8_BACUN/11-316
A7V2W8_BACUN/307-409
A7V3T7_BACUN/160-404
A7V3T7_BACUN/27-143
A7V5X6_BACUN/11-382
A7V9M1_BACUN/154-396
A7V9M1_BACUN/8-148
A7V9N8_BACUN/18-374
A7V9R8_BACUN/11-320
A7V9R8_BACUN/307-409
A7VMX1_STRKA/18-396
A7YSA2_FRATU/13-356
A7Z8X6_BACA2/46-408
A7Z8X8_BACA2/1-365
A7Z909_BACA2/12-374
A7ZA17_BACA2/14-382
A7ZEB3_CAMC1/9-369
A7ZET2_CAMC1/9-360
A7ZF15_CAMC1/10-400
A7ZF18_CAMC1/13-362
A7ZFS6_CAMC1/27-383
A7ZTZ3_ECO24/9-372
A8A6P6_ECOHS/9-372
A8ACU3_CITK8/9-372
A8AFA5_CITK8/30-381
A8CAA7_9ACTO/13-367
A8EB93_BURPS/228-581
A8EB94_BURPS/53-443
A8ECZ7_BURPS/14-375
A8EGY6_BURPS/26-378
A8ESK5_ARCB4/13-362
A8ESK8_ARCB4/10-392
A8EU82_ARCB4/9-371
A8EVT2_ARCB4/10-354
A8EWY4_ARCB4/10-371
A8F668_THELT/7-379
A8F8T9_THELT/13-375
A8F9R1_BACP2/80-433
A8FHK8_BACP2/13-377
A8FI09_BACP2/20-366
A8FIL8_BACP2/14-382
A8FKT1_CAMJ8/12-356
A8FMH4_CAMJ8/8-380
A8FMJ6_CAMJ8/11-356
A8FMZ9_CAMJ8/7-364
A8FW08_SHESH/5-390
A8FXK4_SHESH/11-364
A8FXN4_SHESH/43-304
A8FXX9_SHESH/23-383
A8G2U5_PROM2/13-387
A8G601_PROM2/10-351
A8G631_PROM2/31-397
A8G838_SERP5/9-372
A8GYI9_SHEPA/25-385
A8H2E2_SHEPA/12-368
A8H2F2_SHEPA/11-381
A8IEB3_AZOC5/13-373
A8IIL9_AZOC5/30-388
A8IKW8_AZOC5/30-387
A8KF28_BURPS/26-378
A8KHH9_BURPS/53-443
A8KHI0_BURPS/228-581
A8KPB2_BURPS/14-375
A8KZL4_FRASN/12-365
A8LBF4_FRASN/57-397
A8LCS9_FRASN/15-381
A8LEZ2_FRASN/18-371
A8LG04_FRASN/15-381
A8LIS4_DINSH/15-390
A8LQG4_DINSH/14-371
A8LR41_DINSH/14-383
A8LWQ0_SALAI/14-363
A8LZP1_SALAI/9-373
A8M279_SALAI/13-367
A8M6D5_SALAI/13-381
A8M6E4_SALAI/40-429
A8M798_SALAI/8-375
A8MD16_CALMQ/24-401
A8MD79_CALMQ/5-375
A8MDL2_CALMQ/12-387
A8MJR3_ALKOO/46-413
A8R0I6_9ACTO/11-383
A8RK74_9CLOT/21-419
A8RPN0_9CLOT/47-448
A8RY73_9CLOT/20-369
A8SKG3_9FIRM/8-393
A8SZ49_9FIRM/21-372
A8TKW4_9PROT/49-394
A8TT30_9PROT/18-402
A8TU42_9PROT/1-311
A8U4B5_9PROT/2-373
A8UBX0_9LACT/12-378
A8UEC1_9FLAO/10-374
A8UI39_9FLAO/12-363
A8ULE3_9FLAO/10-390
A8UPE2_9FLAO/10-369
A8UTY6_9AQUI/12-361
A8UV95_9AQUI/7-342
A8UWS2_9AQUI/7-373
A8V350_9AQUI/1-345
A8V3U9_9AQUI/1-67
A8V4Q4_9AQUI/7-282
A8WEZ6_STRST/31-421
A8Y8H2_STRAM/7-371
A8Y8H6_STRAM/37-426
A8Y8J3_STRAM/13-364
A8YFG2_MICAE/18-375
A8YLT5_MICAE/14-364
A8YMS4_MICAE/10-368
A8ZSA4_DESOH/23-373
A8ZSF1_DESOH/14-374
A8ZW35_DESOH/348-715
A8ZY89_DESOH/14-361
A9A087_DESOH/5-390
A9A1R1_NITMS/10-358
A9A2W7_NITMS/23-372
A9AG54_BURM1/14-375
A9AWV6_HERA2/13-363
A9AY72_HERA2/29-379
A9BA45_PROM4/20-163
A9BBG0_PROM4/34-406
A9BDT2_PROM4/13-316
A9BDT2_PROM4/307-392
A9BJ03_PETMO/309-405
A9BJ03_PETMO/8-303
A9BJR7_PETMO/14-363
A9BJT9_PETMO/17-383
A9BQ37_DELAS/21-378
A9BQS7_DELAS/24-226
A9CV00_9RHIZ/12-388
A9CZS0_9RHIZ/7-378
A9CZW7_9RHIZ/12-361
A9DAM9_9RHIZ/19-377
A9DI49_9GAMM/5-390
A9DJN8_9FLAO/14-380
A9DSQ2_9FLAO/10-375
A9E287_9RHOB/11-380
A9E393_9FLAO/12-364
A9E5C4_9RHOB/17-391
A9EBW7_9FLAO/6-390
A9EMU8_9RHOB/17-394
A9ENR3_9RHOB/23-399
A9ER57_9RHOB/13-362
A9ETG4_9RHOB/15-385
A9EY55_SORC5/16-368
A9F7C0_9RHOB/1-382
A9FF17_SORC5/10-377
A9G4L8_9RHOB/18-390
A9GAX2_9RHOB/13-362
A9GE65_9RHOB/23-399
A9GKT6_9RHOB/15-385
A9GM23_9RHOB/17-393
A9GSS1_SORC5/15-364
A9H027_9RHOB/15-387
A9H8S3_9RHOB/7-378
A9H8U5_9RHOB/12-366
A9HD05_GLUDA/2-347
A9HJX0_GLUDA/21-379
A9IG66_BORPD/99-341
A9IH95_BORPD/19-370
A9ILZ8_BORPD/7-381
A9IWI4_BART1/11-367
A9K169_BURMA/26-378
A9KB73_BURMA/14-375
A9KCB2_COXBN/15-364
A9KCB3_COXBN/15-364
A9KFH9_COXBN/12-359
A9KFI4_COXBN/15-382
A9KVU2_SHEB9/12-363
A9KWU4_SHEB9/28-389
A9L3N4_SHEB9/5-391
A9LFJ3_KARBR/383-732
A9LFJ5_KARBR/88-437
A9LJ60_9ACTO/1-200
A9LJ61_9ACTO/1-330
A9LJ62_9ACTO/1-330
A9LJ63_9ACTO/1-329
A9LJ64_9ACTO/1-246
A9LJ65_9ACTO/1-247
A9LJ66_9ACTO/1-328
A9LJ67_9ACTO/1-251
A9LJ68_9ACTO/1-251
A9LJ69_9ACTO/1-324
A9LJ70_9ACTO/1-244
A9LJ71_9ACTO/1-327
A9LJ72_9ACTO/1-242
A9LJ73_9ACTO/1-260
A9LJ74_9ACTO/2-259
A9LJ75_9ACTO/1-245
A9LJ76_9ACTO/1-309
A9LJ77_9ACTO/1-340
A9LJ78_9ACTO/1-238
A9LJ79_9ACTO/2-341
A9LJ80_9ACTO/2-316
A9LJ81_9ACTO/1-336
A9LJ82_9ACTO/1-336
A9LJ83_9ACTO/1-328
A9LJ84_9ACTO/8-331
A9LJ85_9ACTO/1-243
A9LJ86_9ACTO/1-328
A9LJ87_9ACTO/1-328
A9LJ88_9ACTO/1-243
A9LJ89_9ACTO/3-341
A9LJ90_9ACTO/1-241
A9LJ91_9ACTO/1-240
A9LJ92_9ACTO/1-326
A9M1L2_NEIM0/43-416
A9M710_BRUC2/11-367
A9M946_BRUC2/9-357
A9MJ19_SALAR/9-372
A9MJC6_SALAR/10-245
A9MXG3_SALPB/9-372
A9N7Q4_SALPB/40-430
A9NCH8_COXBR/13-362
A9NCH9_COXBR/15-364
A9ND84_COXBR/13-380
A9ND89_COXBR/12-359
A9NH30_ACHLI/13-366
A9R8I7_YERPG/20-384
A9VPY5_BACWK/13-378
A9VUR0_BACWK/10-376
A9VUR2_BACWK/36-406
A9W7U3_METEP/72-423
A9W819_METEP/31-389
A9WBP2_CHLAA/12-361
A9WBP4_CHLAA/14-364
A9WC15_CHLAA/7-354
A9WHR0_CHLAA/8-384
A9WJZ7_CHLAA/17-373
A9Y3E7_ENTSA/12-363
A9Y8S8_STRLN/10-374
A9YVU0_OSV5/13-371
A9Z2Z6_YERPE/40-430
A9ZD65_YERPE/10-374
A9ZDM5_YERPE/8-372
A9ZH27_COXBU/13-362
A9ZH28_COXBU/15-364
A9ZID0_COXBU/13-380
A9ZID5_COXBU/12-359
A9ZZN7_YERPE/8-372
ARNB_AERHH/10-374
ARNB_AERS4/10-374
ARNB_ECO24/10-374
ARNB_ECO27/10-374
ARNB_ECO45/10-374
ARNB_ECO55/10-374
ARNB_ECO57/10-374
ARNB_ECO5E/10-374
ARNB_ECO7I/10-374
ARNB_ECO81/10-374
ARNB_ECO8A/10-374
ARNB_ECOBW/10-374
ARNB_ECODH/10-374
ARNB_ECOHS/10-374
ARNB_ECOK1/10-374
ARNB_ECOL5/10-374
ARNB_ECOL6/10-374
ARNB_ECOLC/10-374
ARNB_ECOLI/10-374
ARNB_ECOLU/10-374
ARNB_ECOSE/10-374
ARNB_ECOSM/10-374
ARNB_ECOUT/10-374
ARNB_EDWI9/10-376
ARNB_ENT38/10-374
ARNB_ERWCT/10-374
ARNB_ERWT9/10-374
ARNB_ESCF3/10-374
ARNB_KLEP3/10-374
ARNB_KLEP7/10-374
ARNB_PECCP/10-374
ARNB_PHOLL/10-374
ARNB_PROMH/10-374
ARNB_PSEA7/11-375
ARNB_PSEA8/11-375
ARNB_PSEAB/11-375
ARNB_PSEAE/11-375
ARNB_PSEF5/11-375
ARNB_PSEPF/11-375
ARNB_PSEU2/11-375
ARNB_SALA4/10-374
ARNB_SALCH/10-374
ARNB_SALDC/10-374
ARNB_SALEP/10-374
ARNB_SALG2/10-374
ARNB_SALHS/10-374
ARNB_SALNS/10-374
ARNB_SALPA/10-374
ARNB_SALPB/10-374
ARNB_SALPC/10-374
ARNB_SALPK/10-374
ARNB_SALSV/10-374
ARNB_SALTI/10-374
ARNB_SALTY/10-374
ARNB_SERP5/10-374
ARNB_SHESH/11-382
ARNB_SHIBS/10-374
ARNB_SHIF8/10-374
ARNB_SHIFL/10-374
ARNB_SHISS/10-374
ARNB_SODGM/10-374
ARNB_YERE8/10-374
ARNB_YERP3/10-374
ARNB_YERPA/10-374
ARNB_YERPB/10-374
ARNB_YERPE/10-374
ARNB_YERPG/10-374
ARNB_YERPN/10-374
ARNB_YERPP/10-374
ARNB_YERPS/10-374
ARNB_YERPY/10-374
B0A2X6_YERPE/10-374
B0A3F6_YERPE/40-430
B0AW01_BACAN/12-368
B0BLM2_9ACTO/24-388
B0BRE4_ACTPJ/9-373
B0BZG3_ACAM1/12-378
B0C3B3_ACAM1/13-379
B0C3H3_ACAM1/41-402
B0CG05_ACAM1/14-381
B0CI78_BRUSI/11-367
B0CKK5_BRUSI/9-357
B0GC29_YERPE/40-430
B0GHH4_YERPE/10-374
B0GL34_YERPE/20-384
B0GUJ1_YERPE/20-384
B0GXA5_YERPE/10-374
B0GZ75_YERPE/40-430
B0H1T6_YERPE/40-430
B0H5S2_YERPE/10-374
B0H8H7_YERPE/20-384
B0HDW2_YERPE/10-374
B0HJ33_YERPE/40-430
B0HL41_YERPE/8-372
B0HTF6_YERPE/8-372
B0HXL8_YERPE/40-430
B0HZY4_YERPE/10-374
B0I539_ESCHE/9-363
B0JHH1_MICAN/14-364
B0JNV4_MICAN/18-375
B0JS13_MICAN/52-442
B0JXK3_MICAN/10-368
B0LJ29_9ACTO/31-420
B0M1C9_MYCIT/14-371
B0M9A2_9FIRM/14-361
B0MX80_9BACT/11-375
B0N353_9FIRM/20-405
B0NP60_BACSE/32-392
B0P2K4_9CLOT/10-372
B0PXD8_BACAN/12-368
B0QDP3_BACAN/12-368
B0QRE0_HAEPR/13-375
B0QVZ2_HAEPR/9-378
B0RKG3_HERSE/8-384
B0RSZ8_XANCB/64-413
B0RUM9_XANCB/23-374
B0RVL4_XANCB/16-365
B0RZX1_FINM2/8-391
B0RZX3_FINM2/13-392
B0S942_LEPBA/14-393
B0SAJ6_LEPBA/13-366
B0SAK8_LEPBA/22-393
B0SAM0_LEPBA/7-381
B0SCP3_LEPBA/21-361
B0SEK0_LEPBA/17-367
B0SK66_LEPBP/16-395
B0SKS1_LEPBP/21-361
B0SMY6_LEPBP/17-367
B0SSM4_LEPBP/13-366
B0SSN6_LEPBP/22-393
B0SSP8_LEPBP/7-381
B0SUR8_CAUSK/25-180
B0SY96_CAUSK/69-458
B0T1Z2_CAUSK/14-385
B0T576_CAUSK/13-382
B0T5A4_CAUSK/6-362
B0TGZ3_HELMI/16-358
B0TLL0_SHEHH/7-377
B0TVI8_SHEHH/5-390
B0TXD0_FRAP2/28-385
B0TXM7_FRAP2/12-363
B0UIL6_METS4/19-375
B0UM81_METS4/111-173
B0UNL3_METS4/14-377
B0V6J6_ACIBY/10-383
B0VEW3_CLOAI/43-432
B0VEW5_CLOAI/16-381
B0VGT4_CLOAI/165-404
B0VGT4_CLOAI/25-140
B0VGU8_CLOAI/10-206
B0VIV4_CLOAI/28-376
B0VMQ9_ACIBS/25-382
B0ZTL5_CAMJE/12-357
B1A0Q3_PELUB/27-154
B1B4J5_ECOLX/10-388
B1B4Q3_ECOLX/10-388
B1B4V9_ECOLX/10-388
B1B7A9_CLOBO/10-388
B1B7B0_CLOBO/13-368
B1BCF1_CLOBO/7-363
B1BCV6_CLOBO/1-344
B1BGT0_CLOPE/17-415
B1BNJ9_CLOPE/11-376
B1C0Q9_9FIRM/15-400
B1CBD6_9FIRM/11-371
B1CBE4_9FIRM/15-379
B1EJM6_9ESCH/10-374
B1ERE0_9ESCH/9-372
B1F487_BACAN/12-368
B1FCU5_9BURK/17-379
B1FDY2_9BURK/40-430
B1FNI8_9BURK/35-396
B1FYR1_9BURK/17-378
B1G4S9_9BURK/27-379
B1GNX5_BACAN/12-368
B1H9V8_BURPS/26-378
B1HJR9_BURPS/14-375
B1HN54_LYSSC/26-385
B1I177_DESAP/21-394
B1I5F6_DESAP/9-380
B1I6V2_DESAP/14-362
B1I851_STRPI/11-396
B1IFP1_CLOBK/19-372
B1IGL8_CLOBK/9-383
B1IGL9_CLOBK/14-368
B1IK42_CLOBK/7-363
B1IK47_CLOBK/16-150
B1IWA9_ECOLC/9-372
B1JCB0_PSEPW/7-381
B1JCF5_PSEPW/16-369
B1JHM6_YERPY/40-430
B1JQ01_YERPY/8-372
B1JTD9_BURCC/35-396
B1JTF9_BURCC/28-379
B1KDR9_SHEWM/5-390
B1KLE7_SHEWM/23-381
B1KMF8_SHEWM/10-383
B1KUV4_CLOBM/19-372
B1KXD6_CLOBM/9-383
B1KXD7_CLOBM/14-368
B1KYC8_CLOBM/7-363
B1L629_KORCO/7-369
B1L8D8_THESQ/12-374
B1L8S2_THESQ/7-376
B1LLW4_ECOSM/9-372
B1M213_METRJ/13-361
B1M216_METRJ/24-374
B1M2X3_METRJ/37-430
B1M5Y3_METRJ/12-360
B1M5Y5_METRJ/7-374
B1MBS0_MYCA9/85-437
B1N1K8_BURPS/53-443
B1N1K9_BURPS/228-581
B1Q6V1_CLOBO/9-383
B1Q6V2_CLOBO/14-368
B1QBT3_CLOBO/19-372
B1QEV3_CLOBO/7-363
B1QNI3_CLOBO/9-383
B1QNI4_CLOBO/14-368
B1QRI4_CLOBO/19-372
B1QTD2_CLOBU/9-373
B1QTZ1_CLOBU/13-392
B1QTZ3_CLOBU/9-384
B1QWM7_CLOBU/13-392
B1QX84_CLOBU/1-340
B1QX93_CLOBU/11-384
B1R3X4_CLOPE/11-376
B1RDF7_CLOPE/13-379
B1RNS1_CLOPE/13-379
B1S0J7_STRPN/11-396
B1T3P9_9BURK/35-396
B1T7X2_9BURK/21-374
B1TAD5_9BURK/17-379
B1UW24_BACAN/12-368
B1V0N5_CLOPE/11-376
B1VRP2_STRGG/13-367
B1VXC4_STRGG/14-366
B1W368_STRGG/22-413
B1W370_STRGG/9-378
B1W386_STRGG/11-373
B1WTB6_CYAA5/15-373
B1WUI7_CYAA5/18-375
B1WVE4_CYAA5/19-377
B1WWN2_CYAA5/10-368
B1XAG2_ECODH/9-372
B1XQQ8_SYNP2/14-366
B1XTN6_POLNS/14-379
B1XW41_LEPCP/11-366
B1XW47_LEPCP/11-387
B1XZR7_LEPCP/7-372
B1Y734_LEPCP/7-374
B1Y739_LEPCP/12-361
B1Y756_LEPCP/30-388
B1Y8X2_THENV/20-396
B1YM56_EXIS2/9-371
B1YQR3_BURA4/17-379
B1YRI0_BURA4/35-396
B1YUC9_BURA4/40-430
B1Z9L8_METPB/61-412
B1ZS19_OPITP/18-379
B1ZV85_OPITP/13-362
B1ZXB9_OPITP/5-383
B1ZXC0_OPITP/17-404
B1ZZT8_OPITP/17-371
B2A1E4_NATTJ/14-366
B2DKD0_STRPN/11-396
B2DQI0_STRPN/11-396
B2DV39_STRPN/11-396
B2E0T5_STRPN/11-396
B2E3J0_STRPN/11-396
B2FUF0_STRMK/27-217
B2GXE0_BURPS/14-375
B2H8U6_BURPS/26-378
B2HQ26_MYCMM/11-375
B2HQ41_MYCMM/42-439
B2I042_ACIBC/8-382
B2IE35_BEII9/11-369
B2IST7_STRPS/20-405
B2IYK0_NOSP7/10-379
B2J5L0_NOSP7/18-378
B2J726_NOSP7/19-375
B2J8N6_NOSP7/10-371
B2J9D3_NOSP7/34-389
B2J9E2_NOSP7/10-384
B2JFB5_BURP8/14-362
B2JG33_BURP8/14-375
B2JJ78_BURP8/10-384
B2K056_YERPB/8-372
B2K7J5_YERPB/40-430
B2KD22_ELUMP/12-373
B2KEA5_ELUMP/16-368
B2KJB3_BURPS/53-443
B2KJB4_BURPS/228-581
B2N519_ECOLX/10-374
B2N5G3_ECOLX/9-372
B2NIA8_MYCIT/18-368
B2NLN1_ECO57/16-380
B2NTD7_ECO57/9-358
B2NTQ9_ECO57/9-372
B2P6P2_ECO57/16-380
B2PBS1_ECO57/9-372
B2PIF3_ECO57/16-380
B2PK44_ECO57/9-372
B2PNW8_ECO57/9-358
B2PZY2_PROST/10-374
B2Q4L5_PROST/9-372
B2RJP7_PORG3/3-354
B2RK60_PORG3/19-377
B2S226_TREPS/31-399
B2S336_TREPS/34-379
B2S755_BRUA1/11-367
B2SA15_BRUA1/9-357
B2SDU7_FRATM/13-356
B2SMH0_XANOP/12-364
B2SU75_XANOP/13-364
B2T3Q1_BURPP/14-375
B2T7E3_BURPP/30-383
B2TK97_CLOBB/10-384
B2TK99_CLOBB/14-176
B2TKF4_CLOBB/12-387
B2TQH2_CLOBB/7-368
B2TQZ2_CLOBB/13-392
B2TRU3_CLOBB/44-437
B2TU02_SHIB3/9-372
B2U7C3_RALPJ/12-361
B2UAS5_RALPJ/18-379
B2UJS0_RALPJ/10-368
B2UNW9_AKKM8/8-370
B2UUJ4_HELPS/9-366
B2UZU8_CLOBA/10-384
B2V009_CLOBA/13-392
B2V0K8_CLOBA/12-387
B2VAC1_SULSY/7-345
B2VG68_ERWT9/9-372
B2ZXA1_9BACT/1-101
B2ZXA2_9BACT/1-101
B2ZXA3_9BACT/1-100
B2ZXA4_9BACT/1-100
B2ZXA5_9BACT/1-101
B2ZXA6_9BACT/1-101
B2ZXA7_9BACT/1-100
B2ZXA8_9BACT/1-101
B2ZXA9_9BACT/1-101
B2ZXB0_9BACT/1-100
B2ZXB1_9BACT/1-100
B2ZXB2_9BACT/1-101
B2ZXB3_9BACT/1-101
B2ZXB4_9BACT/1-100
B2ZXB5_9BACT/1-101
B2ZXB6_9BACT/1-101
B2ZXB7_9BACT/1-100
B2ZXB8_9BACT/1-100
B2ZXB9_9BACT/1-101
B2ZXC0_9BACT/1-101
B2ZXC1_9BACT/1-100
B2ZXC2_9BACT/1-101
B2ZXC3_9BACT/1-101
B2ZXC8_9BACT/1-101
B2ZXC9_9BACT/1-100
B2ZXD0_9BACT/1-100
B2ZXD2_9BACT/1-101
B2ZXD3_9BACT/1-101
B2ZXD4_9BACT/1-100
B3A0X3_ECO57/9-372
B3A5N6_ECO57/16-380
B3AC30_ECO57/9-358
B3AL47_ECO57/16-380
B3ALK7_ECO57/9-372
B3AQW1_ECO57/9-358
B3B105_ECO57/16-380
B3B289_ECO57/9-358
B3B7Z5_ECO57/9-372
B3BG83_ECO57/9-372
B3BH81_ECO57/16-380
B3BL46_ECO57/9-358
B3BU24_ECO57/16-380
B3BVS1_ECO57/9-358
B3C0H0_ECO57/9-372
B3C6N2_9BACE/12-377
B3CDE1_9BACE/16-368
B3CEF4_9BACE/10-374
B3CFL6_9BACE/11-381
B3DWJ5_METI4/8-387
B3DZB0_METI4/21-379
B3E204_GEOLS/125-480
B3E4H7_GEOLS/12-359
B3E4J5_GEOLS/42-442
B3E4K1_GEOLS/16-364
B3E4V9_GEOLS/12-395
B3E8T9_GEOLS/10-379
B3E8V4_GEOLS/168-529
B3EAU5_GEOLS/11-379
B3EBP5_GEOLS/7-364
B3ED20_CHLL2/5-378
B3EE27_CHLL2/11-369
B3EF91_CHLL2/16-383
B3ELM3_CHLPB/8-381
B3EM03_CHLPB/10-387
B3GYN2_ACTP7/9-373
B3HAS9_ECOLX/9-372
B3HC11_ECOLX/16-380
B3HLU6_ECOLX/16-380
B3HYQ7_ECOLX/9-372
B3I1D5_ECOLX/16-380
B3I2R3_ECOLX/12-364
B3IC40_ECOLX/9-372
B3IHP9_ECOLX/16-380
B3IQT2_ECOLX/9-372
B3IUR4_VIBPA/13-364
B3IXE5_PSECI/24-366
B3IXE7_PSECI/11-357
B3IZ90_BACAN/12-368
B3PQH1_RHIE6/12-358
B3PVC4_RHIE6/15-367
B3Q560_RHIE6/13-383
B3Q563_RHIE6/12-362
B3QD24_RHOPT/5-356
B3QJ41_RHOPT/20-378
B3QNK1_CHLP8/5-378
B3QPJ6_CHLP8/45-430
B3QPW3_CHLP8/11-369
B3QRU8_CHLT3/13-364
B3QV87_CHLT3/13-365
B3QVI5_CHLT3/18-371
B3QVK5_CHLT3/10-372
B3R5Y9_CUPTR/11-359
B3R5Z0_CUPTR/10-366
B3RAX0_CUPTR/17-385
B3SF70_TRIAD/1-236
B3T3T3_9ARCH/8-356
B3T5N2_9ZZZZ/1-198
B3TMR0_9ACTO/13-367
B3TMR5_9ACTO/7-372
B3U3N2_ECOLX/109-200
B3U3N5_ECOLX/16-368
B3U3P8_ECOLX/14-365
B3VD87_9ACTO/13-380
B3WK39_ECOLX/16-380
B3WPG9_ECOLX/9-388
B3WSA9_ECOLX/9-372
B3X1T9_SHIDY/16-380
B3X5E8_SHIDY/9-372
B3X8Z0_ECOLX/12-363
B3X9K2_ECOLX/16-380
B3XGH5_ECOLX/9-372
B3YCH9_SALET/16-380
B3YF48_SALET/9-372
B3YLH6_SALET/40-430
B3YPH0_BACCE/83-437
B3YXY2_BACCE/12-368
B3Z5H5_BACCE/14-379
B3Z622_BACCE/12-368
B3ZHY6_BACCE/83-437
B3ZIU9_BACCE/12-368
B4A7J6_SALNE/16-380
B4A8F0_SALNE/40-430
B4ABH2_SALNE/9-372
B4AGJ5_BACPU/12-376
B4AJI5_BACPU/14-382
B4AMJ6_BACPU/80-433
B4APJ8_FRANO/13-366
B4CZT1_9BACT/14-371
B4EB17_BURCJ/14-375
B4ECE9_BURCJ/21-374
B4EDI4_BURCJ/27-378
B4F1W4_PROMH/9-372
B4R9L3_PHEZH/16-383
B4RBG4_PHEZH/159-508
B4RBN5_PHEZH/9-380
B4RQ08_NEIG2/20-393
B4S7M8_PROA2/8-378
B4SA36_PELPB/5-378
B4SDB0_PELPB/32-392
B4SDF2_PELPB/10-386
B4SG61_PELPB/76-433
B4SPK3_STRM5/29-218
B4SX62_SALNS/40-430
B4SZ36_SALNS/9-372
B4T9Q2_SALHS/40-430
B4TB23_SALHS/9-372
B4TMT5_SALSV/40-430
B4TNU3_SALSV/9-372
B4U5M7_HYDS0/7-341
B4UHT5_ANASK/47-392
B4UJB5_ANASK/8-366
B4UL97_ANASK/9-367
B4VAH9_9ACTO/29-380
B4VKE5_9CYAN/19-376
B4VVZ8_9CYAN/14-371
B4VYH3_9CYAN/10-368
B4W6H6_9CAUL/13-381
B4WIV7_9SYNE/42-233
B4WR73_9SYNE/16-382
B4WZ71_9GAMM/10-385
B4XYB2_9ACTO/30-396
B5A9Q6_9PSEU/15-381
B5BFA1_SALPK/40-430
B5BIT9_SALPK/9-372
B5C4X0_SALET/40-430
B5C639_SALET/9-372
B5C6N6_SALET/16-380
B5CC19_SALET/40-430
B5CEJ7_SALET/16-380
B5CH81_SALET/9-372
B5CQT7_9FIRM/20-418
B5CTY3_9BACE/10-374
B5E7N6_STRP4/11-396
B5E816_GEOBB/11-379
B5E8P3_GEOBB/15-363
B5EAG4_GEOBB/18-367
B5EDU8_GEOBB/25-408
B5EEY4_GEOBB/44-444
B5EGU5_GEOBB/10-368
B5EGV2_GEOBB/10-360
B5EGY5_GEOBB/13-363
B5EQR2_ACIF5/18-364
B5ER92_ACIF5/11-367
B5EXR7_SALA4/40-430
B5EZ50_SALA4/9-372
B5FFV6_VIBFM/7-381
B5FMR0_SALDC/40-430
B5FN84_SALDC/9-372
B5G6Z5_9ACTO/1-160
B5G7E3_9ACTO/103-215
B5G7E3_9ACTO/3-97
B5G894_9ACTO/13-363
B5G8A5_9ACTO/44-433
B5GMF5_STRCL/16-358
B5GN39_STRCL/1-354
B5GZH0_STRCL/27-411
B5H1F5_STRCL/1-243
B5H4C3_STRCL/41-206
B5HEI3_STRPR/44-354
B5HEI4_STRPR/5-96
B5HTY8_9ACTO/48-409
B5HWJ5_9ACTO/21-384
B5HWJ7_9ACTO/14-367
B5HYK4_9ACTO/1-97
B5HYK4_9ACTO/103-215
B5I5B7_9ACTO/4-191
B5IQK9_9CHRO/13-294
B5IQK9_9CHRO/303-394
B5J5N2_9RHOB/19-391
B5J9K7_9RHOB/7-375
B5JAE2_9RHOB/13-381
B5JMF9_9BACT/15-374
B5JN64_9BACT/13-362
B5JRF8_9BACT/14-376
B5JXK4_9GAMM/11-358
B5JXN0_9GAMM/10-383
B5K349_9RHOB/20-391
B5K712_9RHOB/13-381
B5KBL9_9RHOB/2-282
B5L3Y1_SHIBO/9-380
B5L6K0_MICCH/7-373
B5L6K5_MICCH/13-367
B5M6M7_KOSOT/18-307
B5M6M7_KOSOT/297-421
B5MIT3_SALET/16-380
B5MLY6_SALET/40-430
B5MS93_SALET/9-372
B5MXA0_SALET/40-430
B5N1D3_SALET/16-380
B5N615_SALET/9-372
B5NE84_SALET/40-430
B5NES6_SALET/16-380
B5NHK9_SALET/9-372
B5NK86_SALET/40-430
B5NKK6_SALET/16-380
B5NWQ1_SALET/9-372
B5P2J6_SALET/40-430
B5P360_SALET/10-374
B5P9B3_SALET/9-372
B5PAP4_SALET/16-380
B5PMU7_SALET/9-372
B5PQJ2_SALHA/40-430
B5PU08_SALHA/16-380
B5PXM9_SALHA/9-372
B5Q2T6_SALVI/10-374
B5Q5K0_SALVI/9-372
B5QET7_CAMJE/12-356
B5QG06_CAMJE/11-356
B5QGD5_CAMJE/8-380
B5QHH8_CAMJE/7-364
B5QIY1_CAMJE/23-384
B5QJ10_CAMJE/1-293
B5QVI2_SALEP/9-372
B5QZN1_SALEP/40-430
B5RBT1_SALG2/40-430
B5RFR3_SALG2/9-372
B5S1J2_RALSO/18-379
B5S1P0_RALSO/35-412
B5S570_RALSO/10-383
B5SD02_RALSO/10-383
B5SFS3_RALSO/35-412
B5SLN3_RALSO/18-379
B5SP88_9ACTO/9-372
B5U8Q1_COXBU/15-364
B5UQ69_BACCE/14-399
B5UQU6_BACCE/11-368
B5UXH7_BACCE/14-370
B5VAH9_BACCE/13-368
B5VXG4_SPIMA/18-375
B5VY86_SPIMA/17-369
B5W0V3_SPIMA/20-377
B5WCT5_9BURK/10-384
B5WL82_9BURK/7-365
B5WNF3_9BURK/14-375
B5XYX9_KLEP3/9-372
B5Y5M6_PHATC/257-441
B5YCR4_DICT6/11-377
B5YEV9_DICT6/13-362
B5YGB2_THEYD/134-280
B5YKA4_THEYD/12-359
B5YU93_ECO5E/9-358
B5YY39_ECO5E/9-372
B5Z885_HELPG/9-366
B5ZKT4_GLUDA/21-379
B5ZLE7_GLUDA/2-347
B5ZR72_RHILW/12-358
B5ZXL6_RHILW/10-364
B5ZXM6_RHILW/11-369
B6A4R4_RHILW/13-383
B6A4R7_RHILW/12-362
B6APN0_9BACT/14-382
B6ASL1_9RHOB/15-379
B6AT29_9RHOB/15-387
B6B7E5_9RHOB/13-389
B6BB80_9RHOB/14-388
B6BKF1_9PROT/14-357
B6BKH0_9PROT/9-369
B6BKI5_9PROT/21-425
B6BKJ5_9PROT/9-371
B6BLC0_9PROT/14-362
B6BLM9_9PROT/9-366
B6BQZ2_9RICK/9-377
B6BR15_9RICK/11-389
B6BRC8_9RICK/9-393
B6BTH6_9PROT/42-432
B6BTI3_9PROT/9-362
B6BTL5_9PROT/4-382
B6BXG2_9GAMM/16-366
B6BY46_9GAMM/46-252
B6EPC8_ALISL/25-380
B6EPD1_ALISL/7-372
B6FJ92_9CLOT/11-370
B6FJA3_9CLOT/11-396
B6H4Z7_PENCW/198-550
B6I4C8_ECOSE/9-372
B6IS16_RHOCS/21-374
B6J0M7_COXB2/15-382
B6J0N2_COXB2/12-359
B6J0Z1_COXB2/15-364
B6J0Z2_COXB2/15-364
B6J6Q0_COXB1/12-359
B6J6Q5_COXB1/15-382
B6J900_COXB1/15-364
B6J901_COXB1/15-364
B6JBD1_OLICO/11-368
B6JCX2_OLICO/4-359
B6JMS9_HELP2/9-366
B6VM02_PHOAA/11-356
B6VZS0_9BACE/43-440
B6W3Y0_9BACE/9-378
B6W7G3_9FIRM/12-396
B6WUS7_9DELT/8-376
B6XD27_9ENTR/9-372
B6XGN5_9ENTR/10-374
B6XJS3_9ENTR/12-368
B6YUW2_THEON/9-370
B6YYC9_9RHOB/7-378
B6ZPV4_ECO57/9-372
B6ZY47_ECO57/16-380
B7A419_ECO57/9-358
B7AFS5_9BACE/8-357
B7AGM9_9BACE/27-384
B7AH21_9BACE/17-373
B7AH33_9BACE/8-396
B7AI95_9BACE/10-320
B7AI95_9BACE/310-409
B7AJ73_9BACE/42-440
B7AJ84_9BACE/12-365
B7APJ0_9BACE/12-419
B7AUK9_9BACE/22-390
B7AUN2_9BACE/46-397
B7AUQ4_9BACE/43-440
B7AWU9_9BACE/11-373
B7AWV5_9BACE/41-185
B7B712_9PORP/17-373
B7B750_9PORP/17-369
B7BDW5_9PORP/24-357
B7BDW5_9PORP/355-432
B7CNH3_BURPS/14-375
B7CV94_BURPS/26-378
B7CX42_BURPS/233-586
B7CX43_BURPS/53-443
B7FYK5_PHATC/58-431
B7G1S8_PHATC/1-354
B7G9P6_PHATC/182-304
B7H2H8_ACIB3/10-383
B7HIY4_BACC4/11-368
B7HN91_BACC7/13-368
B7IF19_THEAB/8-370
B7IG63_THEAB/12-373
B7IGW5_THEAB/11-354
B7IQQ3_BACC2/24-390
B7IT61_BACC2/13-368
B7IX75_BACC2/10-376
B7IX77_BACC2/33-406
B7JA35_ACIF2/18-364
B7JAB7_ACIF2/11-367
B7JF61_BACC0/83-437
B7JH83_BACC0/12-368
B7JV10_CYAP8/14-372
B7K0N4_CYAP8/10-368
B7K3X8_CYAP8/18-375
B7K522_CYAP8/15-373
B7KAS6_CYAP7/15-372
B7KM15_CYAP7/12-361
B7KM18_CYAP7/13-395
B7KX79_METC4/72-423
B7KYP0_METC4/7-377
B7L8D3_ECO55/9-372
B7LU65_ESCF3/9-372
B7M5D8_ECO8A/9-372
B7MGK1_ECO45/9-372
B7N284_ECO81/9-372
B7NF96_ECOLU/9-372
B7NQF1_ECO7I/15-366
B7NTF1_ECO7I/9-372
B7QUT3_9RHOB/17-393
B7QVF1_9RHOB/14-390
B7R836_9THEO/9-364
B7RHU9_9RHOB/11-380
B7RNR8_9RHOB/12-360
B7RNS0_9RHOB/7-374
B7RPI5_9RHOB/13-380
B7SNG9_CAMJE/23-381
B7T1A6_9BACT/13-363
B7UEE0_ECOLX/111-200
B7UEE3_ECOLX/16-368
B7UMP7_ECO27/9-372
B7WT66_COMTE/10-383
B7X098_COMTE/22-399
B8ABE3_ORYSI/474-645
B8ABE3_ORYSI/643-770
B8CL42_SHEPW/10-383
B8CMP4_SHEPW/5-390
B8CYS7_HALOH/12-387
B8DK43_DESVM/28-229
B8DMJ0_DESVM/13-384
B8DPY5_DESVM/30-425
B8DPZ0_DESVM/11-373
B8DZE9_DICTD/9-364
B8E0I2_DICTD/13-362
B8E9F7_SHEB2/5-391
B8EDA4_SHEB2/7-370
B8EJ30_METSB/11-369
B8F349_HAEPS/10-379
B8F8F0_HAEPS/12-374
B8FDY5_DESAA/11-382
B8FI21_DESAA/5-390
B8FJQ4_DESAA/13-398
B8FWJ6_DESHD/13-365
B8FZM3_DESHD/11-381
B8G5P0_CHLAD/7-354
B8GBP5_CHLAD/33-409
B8GBR9_CHLAD/8-384
B8GCJ1_CHLAD/17-373
B8GDY3_METPE/40-433
B8GGA0_METPE/9-361
B8GQ64_THISH/12-360
B8GVA2_THISH/12-399
B8GYA4_CAUCN/11-382
B8H2X5_CAUCN/12-367
B8H401_CAUCN/35-178
B8H6D0_CAUCN/13-382
B8H847_ARTCA/15-380
B8H8V9_ARTCA/17-364
B8HXG4_CYAP4/16-382
B8IGJ8_METNO/10-354
B8IHV9_METNO/9-367
B8IIY1_METNO/12-358
B8IJQ2_METNO/19-375
B8J3T2_DESDA/2-232
B8J425_DESDA/8-374
B8J463_DESDA/13-388
B8JE97_ANAD2/47-392
B8JFD2_ANAD2/8-366
B8K6L1_VIBPA/25-381
B8K6M3_VIBPA/9-372
B8KLN1_9GAMM/8-372
B8KNM7_9GAMM/36-388
B8KR32_9GAMM/8-371
B8L144_9GAMM/7-368
B8L3C5_9GAMM/28-218
B8LE80_THAPS/51-422
B8N1F7_ASPFN/7-372
B8NBE8_ASPFN/13-246
B8R1W1_SALET/12-363
B8R3C7_SALCH/21-373
B8R3E3_SALDZ/21-373
B8Y4F1_STRAU/38-427
B8ZN78_STRPJ/11-396
B9ACD2_METSM/6-219
B9ADV1_METSM/13-377
B9AF17_METSM/11-361
B9BET2_9BURK/14-375
B9BYE2_9BURK/14-375
B9C0C5_9BURK/28-379
B9C705_9BURK/14-375
B9CIL6_9BURK/28-379
B9D367_WOLRE/9-359
B9D3P9_WOLRE/13-359
B9D3X6_WOLRE/9-371
B9D4T4_WOLRE/7-362
B9DJU2_STACT/1-287
B9DJU3_STACT/8-109
B9E0E8_CLOK1/13-369
B9E0E9_CLOK1/21-395
B9E408_CLOK1/7-380
B9IXT6_BACCQ/13-368
B9KAW1_THENN/12-374
B9KB73_THENN/10-379
B9KCV4_CAMLR/13-360
B9KDD8_CAMLR/8-380
B9KDH8_CAMLR/7-364
B9KVE0_RHOSK/12-360
B9KVE2_RHOSK/7-374
B9L6K7_NAUPA/14-364
B9LBW2_CHLSY/17-373
B9LE63_CHLSY/12-361
B9LE65_CHLSY/14-380
B9LG78_CHLSY/7-354
B9LLU8_CHLSY/8-384
B9LZ67_GEOSF/21-371
B9M2X1_GEOSF/16-216
B9M2X1_GEOSF/254-397
B9M5F5_GEOSF/11-379
B9M8Y4_GEOSF/43-442
B9MRN3_ANATD/12-363
B9NN84_9RHOB/13-383
B9NNG2_9RHOB/14-387
B9P003_PROMA/13-387
B9P343_PROMA/7-384
B9TAX7_RICCO/13-179
B9TEH4_RICCO/1-338
B9X2K7_ECOLX/15-366
B9XAJ3_9BACT/34-411
B9XAW7_9BACT/9-388
B9XD45_9BACT/16-364
B9XIP4_9BACT/54-468
B9XIQ6_9BACT/10-356
B9XNC9_9BACT/58-434
B9XPL4_9BACT/16-364
B9XWM2_HELPY/9-366
B9Y0S8_HELPY/2-155
B9Y0S9_HELPY/9-169
B9YAD1_9FIRM/43-440
B9YAD7_9FIRM/13-362
B9YZ88_9NEIS/8-386
B9Z887_9NEIS/12-375
B9Z8K2_9NEIS/13-361
B9Z8K5_9NEIS/13-197
B9Z8K5_9NEIS/256-395
B9Z8L2_9NEIS/12-382
C0A7D6_9BACT/49-505
C0AD76_9BACT/26-375
C0ARZ0_9ENTR/1-312
C0ASB1_9ENTR/1-197
C0B4D8_9ENTR/1-332
C0B4D9_9ENTR/10-46
C0BAV4_9FIRM/11-396
C0BFU2_9BACT/14-372
C0BKN0_9BACT/9-368
C0BNH8_9BACT/7-380
C0BP53_9BACT/14-379
C0C2C2_9CLOT/11-396
C0C2D0_9CLOT/11-370
C0C2E0_9CLOT/52-449
C0CN77_9FIRM/21-190
C0CQW8_9FIRM/9-371
C0CUE3_9CLOT/19-368
C0CVQ4_9CLOT/9-383
C0D8H3_9CLOT/44-445
C0DTG9_EIKCO/7-381
C0ED42_9CLOT/10-370
C0EPU6_NEIFL/20-393
C0EUR1_9FIRM/8-393
C0EXE3_9FIRM/32-395
C0FNV8_9FIRM/7-369
C0FNW1_9FIRM/14-366
C0FUY4_9FIRM/45-444
C0G4R4_9RHIZ/29-377
C0G7L7_9RHIZ/20-376
C0GGR2_9FIRM/15-368
C0JRF5_BACCE/83-437
C0JWA5_9ACTO/36-425
C0LTM8_9ACTO/12-377
C0N9X9_9GAMM/30-385
C0Q3A4_SALPC/9-372
C0QA12_DESAH/16-379
C0QA26_DESAH/1-54
C0QGG0_DESAH/18-391
C0QRU9_PERMH/10-359
C0QSV3_PERMH/58-466
C0QT43_PERMH/7-345
C0QVV8_BRAHW/10-151
C0QVV8_BRAHW/159-399
C0QZU0_BRAHW/7-347
C0R1M7_BRAHW/8-364
C0REN1_BRUMB/11-367
C0RHM8_BRUMB/9-357
C0VUE1_9CORY/1-368
C0VZS4_9ACTO/11-360
C0W8B7_9ACTO/11-372
C0XW29_BURPS/26-378
C0Y5Z7_BURPS/228-581
C0Y5Z8_BURPS/53-443
C0Y892_BURPS/14-375
C0Z6V9_BREBN/30-390
C0ZHU9_BREBN/12-377
C0ZN55_RHOE4/10-395
C0ZXS6_RHOE4/11-375
C1A4I2_GEMAT/13-365
C1A573_GEMAT/24-374
C1AHL6_MYCBT/46-350
C1ANF1_MYCBT/11-375
C1ANF5_MYCBT/19-82
C1B959_RHOOB/8-361
C1C9A4_STRP7/11-396
C1CG64_STRZJ/11-396
C1CME8_STRZP/11-396
C1CT70_STRZT/11-396
C1D519_LARHH/11-399
C1DCS9_LARHH/7-368
C1DDF1_LARHH/13-361
C1DN06_AZOVD/10-383
C1DTA4_SULAA/162-524
C1DTB2_SULAA/8-373
C1DVP0_SULAA/59-466
C1DXN3_SULAA/7-345
C1DYM1_MICSR/14-385
C1EKW3_BACC3/83-437
C1EMG0_BACC3/12-368
C1F1I2_ACIC5/48-437
C1F7G5_ACIC5/12-359
C1FPV2_CLOBJ/19-372
C1FUB3_CLOBJ/7-372
C1FUQ4_CLOBJ/9-383
C1FUQ5_CLOBJ/14-368
C1HN59_9ESCH/21-385
C1HTI4_9ESCH/9-372
C1HVJ3_NEIGO/20-393
C1I276_9CLOT/12-387
C1I278_9CLOT/13-392
C1I3I1_9CLOT/16-365
C1M675_9ENTR/12-364
C1M6Z4_9ENTR/11-375
C1MG45_9ENTR/9-372
C1MQE7_MICPC/15-389
C1NAB9_MICPC/32-403
C1NAE5_MICPC/4-345
C1NGA7_9ESCH/9-372
C2C5I4_VIBCH/7-361
C2CI21_9FIRM/20-419
C2DUK0_ECOLX/1-363
C2DYB3_ECOLX/9-372
C2EFR4_9LACO/17-394
C2G0X0_9SPHI/26-380
C2HRC3_VIBCH/10-383
C2HRE2_VIBCH/11-358
C2I4I9_VIBCH/7-361
C2ICF2_VIBCH/7-361
C2ING9_VIBCH/1-237
C2JE15_VIBCH/7-361
C2KP96_9ACTO/11-359
C2KV45_9FIRM/16-366
C2KZF2_9FIRM/44-442
C2KZH3_9FIRM/14-362
C2LFH6_PROMI/10-374
C2LKP2_PROMI/9-372
C2M049_STAHO/1-157
C2M7V3_CAPGI/14-372
C2MAD6_9PORP/1-216
C2MBE3_9PORP/11-376
C2MCM9_9PORP/15-384
C2MJJ5_BACCE/13-368
C2MTF9_BACCE/14-399
C2MZM6_BACCE/11-368
C2NAS6_BACCE/14-370
C2NB92_BACCE/24-390
C2NK15_BACCE/83-437
C2NKR5_BACCE/12-368
C2NXL8_BACCE/11-368
C2PDU3_BACCE/13-367
C2PZ80_BACCE/1-364
C2Q4G9_BACCE/24-390
C2QFA4_BACCE/13-378
C2QJY1_BACCE/14-399
C2QRS9_BACCE/13-367
C2QVE9_BACCE/83-437
C2R6Y9_BACCE/11-368
C2RG45_BACCE/14-399
C2RLV0_BACCE/11-368
C2S2G3_BACCE/13-368
C2SZX7_BACCE/11-368
C2T8T1_BACCE/28-262
C2T8T2_BACCE/14-126
C2TIU3_BACCE/83-437
C2TJJ9_BACCE/12-368
C2U0X7_BACCE/1-364
C2U6A9_BACCE/4-351
C2UCM2_BACCE/11-368
C2UYR5_BACCE/1-364
C2V4C7_BACCE/4-351
C2VF91_BACCE/1-364
C2VLD8_BACCE/24-390
C2VWM8_BACCE/12-368
C2W1T8_BACCE/2-355
C2WEM2_BACCE/11-376
C2WL62_BACCE/11-368
C2WVG2_BACCE/14-399
C2X1P8_BACCE/1-364
C2XAJ6_BACCE/11-368
C2XEH1_BACCE/1-91
C2XEH2_BACCE/9-217
C2XEK5_BACCE/14-370
C2XXD6_BACCE/1-177
C2Y2L8_BACCE/10-376
C2Y2M0_BACCE/6-375
C2Y3T9_BACCE/24-390
C2Y9G1_BACCE/11-368
C2YI66_BACCE/14-399
C2YRW6_BACCE/83-437
C2Z0T9_BACCE/14-379
C3ADH5_BACMY/1-364
C3AEG7_BACMY/13-366
C3AEQ4_BACMY/24-390
C3AIU5_BACMY/23-389
C3AT62_BACMY/11-376
C3AT84_BACMY/1-364
C3B0K6_BACMY/23-389
C3B0V9_BACMY/14-370
C3BAQ4_BACMY/11-376
C3BAS7_BACMY/1-364
C3BHD5_9BACI/23-389
C3BSL6_9BACI/11-376
C3BSN8_9BACI/1-364
C3C146_BACTU/13-367
C3CHK4_BACTU/11-368
C3D0F8_BACTU/11-368
C3DAR8_BACTU/83-437
C3DCK1_BACTU/24-390
C3DIM1_BACTS/13-259
C3DIM2_BACTS/2-96
C3DML5_BACTS/24-390
C3DUN0_BACTS/5-375
C3DUN2_BACTS/10-376
C3E2B3_BACTU/11-368
C3ED87_BACTU/1-364
C3EJJ1_BACTK/11-368
C3F3X5_BACTU/83-437
C3F4N7_BACTU/12-368
C3FIY8_BACTB/11-368
C3FUB9_BACTB/83-437
C3FVT9_BACTB/24-390
C3G4Z0_BACTU/83-437
C3G605_BACTU/12-368
C3G6I7_BACTU/14-379
C3GL71_BACTU/83-437
C3GLX3_BACTU/12-368
C3GZR5_BACTU/11-368
C3H359_BACTU/1-91
C3H360_BACTU/9-217
C3H9S9_BACTU/24-390
C3HA97_BACTU/14-370
C3HKT1_BACTU/83-437
C3HLL7_BACTU/12-368
C3HTQ9_BACTU/24-390
C3HZE5_BACTU/13-368
C3I367_BACTU/83-437
C3I3Z0_BACTU/24-390
C3IBM0_BACTU/5-172
C3IBM2_BACTU/10-376
C3II86_BACTU/13-368
C3IM60_BACTU/24-390
C3IWE7_BACTU/5-375
C3IWE9_BACTU/10-376
C3J8L6_9PORP/154-396
C3J8L6_9PORP/8-149
C3JCF4_9PORP/11-368
C3JLU4_RHOER/11-375
C3JPW1_RHOER/10-395
C3K3W3_PSEFS/12-374
C3K4X5_PSEFS/10-383
C3KRG4_RHISN/5-378
C3KY62_CLOB6/19-372
C3L2B7_CLOB6/9-383
C3L2B8_CLOB6/14-368
C3LAA2_BACAC/12-368
C3LCK5_BACAC/83-291
C3LCK6_BACAC/1-129
C3LQK5_VIBCM/7-361
C3MM92_SULIL/7-354
C3NSX1_VIBCJ/7-361
C3P3W9_BACAA/12-368
C3PVG4_9BACE/26-382
C3PZ00_9BACE/9-378
C3Q2P1_9BACE/43-440
C3QGJ4_9BACE/151-403
C3QGJ4_9BACE/26-142
C3QYP1_9BACE/12-363
C3QYV6_9BACE/15-344
C3QYV6_9BACE/319-421
C3R140_9BACE/164-410
C3R140_9BACE/26-156
C3R597_9BACE/9-378
C3R788_9BACE/12-363
C3R7K1_9BACE/25-383
C3RAK2_9BACE/43-440
C3RM79_9FIRM/15-418
C3RRA0_9FIRM/13-366
C3SKL2_ECOLX/9-372
C3SKL3_ECOLX/9-372
C3T2R2_ECOLX/21-385
C3V6M8_GEOSE/13-365
C3WFL3_FUSMR/11-399
C3WK15_9FUSO/7-382
C3WR00_9FUSO/8-372
C3WR09_9FUSO/8-387
C3WR11_9FUSO/11-400
C3WZD8_9FUSO/13-392
C3X0B3_9FUSO/7-382
C3X2A0_OXAFO/11-357
C3X8L0_OXAFO/11-192
C3XA11_OXAFO/12-359
C3XB05_OXAFO/41-214
C3XEQ0_9HELI/11-387
C3XFS7_9HELI/11-339
C3XG97_9HELI/13-359
C3XHW1_9HELI/1-81
C3XHX3_9HELI/14-261
C3XKB8_9HELI/13-361
C3XKC9_9HELI/18-360
C3XKD6_9HELI/7-372
C3XL08_9HELI/7-379
C3XLF5_9HELI/10-366
C3XNC5_9HELI/9-369
C3XNH1_9HELI/25-401
C3YE71_BRAFL/43-236
C4AZQ6_BURMA/26-378
C4B2S3_BURMA/14-375
C4B8C9_PSESX/14-365
C4FIE1_9AQUI/27-382
C4FIR9_9AQUI/7-368
C4FQ60_9FIRM/10-395
C4FUI3_9FIRM/11-152
C4FUI3_9FIRM/157-398
C4G148_ABIDE/11-364
C4G2T4_ABIDE/15-349
C4GCK7_9FIRM/40-439
C4GF43_9NEIS/7-386
C4H7E2_YERPE/10-374
C4H916_YERPE/40-430
C4HFB2_YERPE/8-372
C4HGU3_YERPE/10-374
C4HLB1_YERPE/40-430
C4HVQ1_YERPE/10-374
C4HYS5_YERPE/40-430
C4I7U5_BURPS/53-443
C4I7U6_BURPS/228-581
C4ICL0_CLOBU/9-384
C4ICL2_CLOBU/13-392
C4ICV7_CLOBU/13-392
C4ID88_CLOBU/9-373
C4IDN3_CLOBU/1-340
C4IDP2_CLOBU/11-384
C4IK45_CLOBU/9-384
C4IPI5_BRUAB/29-377
C4IRA4_BRUAB/20-376
C4K6E8_HAMD5/7-372
C4KAQ0_THASP/57-447
C4KBX0_THASP/8-374
C4KN88_BURPS/14-375
C4KXM7_BURPS/26-378
C4L721_EXISA/22-367
C4NYM0_9ACTO/40-429
C4RET6_9ACTO/50-424
C4RFJ1_9ACTO/25-388
C4RFK7_9ACTO/33-392
C4RFL8_9ACTO/21-375
C4RFR5_9ACTO/58-418
C4RNF8_9ACTO/17-378
C4RPA2_9ACTO/13-367
C4RWD8_YERBE/10-374
C4S2I5_YERBE/9-372
C4S6R9_YERBE/40-430
C4S7L3_YERMO/40-430
C4S9Z7_YERMO/10-374
C4SH74_YERMO/9-372
C4SKC3_YERFR/10-374
C4SRP6_YERFR/9-372
C4SX49_YERIN/13-364
C4SXR4_YERIN/10-374
C4T526_YERIN/1-356
C4U2L3_YERKR/10-374
C4U2P9_YERKR/9-372
C4U5Z5_YERAL/10-374
C4UBU8_YERAL/9-372
C4UE51_YERAL/13-364
C4UFV1_YERRU/10-374
C4ULR8_YERRU/1-356
C4UNL5_YERRU/25-381
C4UPV9_YERRO/10-374
C4UTA0_YERRO/9-372
C4V429_9FIRM/7-381
C4V433_9FIRM/13-361
C4V502_9FIRM/40-437
C4WFM4_9RHIZ/20-376
C4WZS3_KLEPN/9-372
C4X1Y7_KLEPN/10-374
C4XJ87_DESMR/13-362
C4XP18_DESMR/20-379
C4XP26_DESMR/10-372
C4XP42_DESMR/23-423
C4XUJ8_DESMR/29-409
C4YVK7_9RICK/8-376
C4YVL8_9RICK/26-410
C4Z1E2_EUBE2/8-393
C4ZDJ1_EUBR3/7-369
C4ZGS7_EUBR3/19-408
C4ZJF6_THASP/10-396
C4ZZ58_ECOBW/9-372
C5A2Z1_THEGJ/9-363
C5A8T9_BURGB/28-379
C5AFF2_BURGB/14-375
C5AZP5_METEA/72-423
C5BBC2_EDWI9/8-372
C5BRZ0_TERTT/25-376
C5C136_BEUC1/10-369
C5C140_BEUC1/7-362
C5C1H9_BEUC1/27-407
C5C1I0_BEUC1/27-399
C5CFB8_KOSOT/13-302
C5CFB8_KOSOT/292-416
C5CFV1_KOSOT/8-380
C5CVC7_VARPS/12-359
C5CVD5_VARPS/10-383
C5D944_GEOSW/14-379
C5EEZ3_9FIRM/45-446
C5EKE6_9FIRM/44-358
C5EKE9_9FIRM/11-322
C5ELK7_9FIRM/20-369
C5EXB0_9HELI/9-369
C5EZV0_9HELI/7-380
C5F100_9HELI/9-391
C5F124_9HELI/15-363
C5F132_9HELI/11-360
C5F2K1_9HELI/10-363
C5FHW8_ARTOC/359-732
C5HYQ5_9ACTO/20-411
C5HYR2_9ACTO/15-369
C5NC70_BURMA/26-378
C5NKN7_BURMA/14-375
C5NWF9_9BACL/11-396
C5Q626_STAEP/12-371
C5QNF0_STAEP/14-377
C5T0P3_ACIDE/12-361
C5T2K7_ACIDE/14-384
C5TLF9_NEIFL/10-383
C5UVN1_CLOBO/12-387
C5UW53_CLOBO/13-392
C5UW58_CLOBO/15-188
C5UW60_CLOBO/10-384
C5VQJ7_CLOBO/10-388
C5VQJ8_CLOBO/13-368
C5VTI1_CLOBO/7-363
C5W6E2_ECOBB/15-366
C5W6Z1_ECOBB/16-380
C5WB28_ECOBB/9-372
C5ZFC4_BURPS/26-378
C5ZHY0_BURPS/14-375
C5ZLU9_BURPS/53-443
C5ZLV0_BURPS/228-581
C5ZVS4_9HELI/9-369
C5ZVX4_9HELI/7-380
C5ZW06_9HELI/12-359
C5ZW63_9HELI/44-438
C5ZYJ3_9HELI/10-363
C5ZZA0_9HELI/10-352
C5ZZC5_9HELI/14-362
C6A094_THESM/7-361
C6A0B7_THESM/12-360
C6AEN7_BARGA/11-367
C6B340_RHILS/10-364
C6B505_RHILS/41-405
C6B9V1_RHILS/13-382
C6B9V4_RHILS/12-362
C6BDF1_RALP1/7-378
C6BDG6_RALP1/11-380
C6BH17_RALP1/18-379
C6BLG1_RALP1/10-368
C6BTF1_DESAD/14-361
C6BTH5_DESAD/14-358
C6BTI4_DESAD/13-374
C6BTJ0_DESAD/13-383
C6BTJ6_DESAD/12-375
C6BXU9_DESAD/13-363
C6C760_DICDC/10-374
C6C7A7_DICDC/7-372
C6CF86_DICZE/15-366
C6CGI5_DICZE/9-372
C6CR00_DICZE/10-374
C6CS91_PAESJ/11-376
C6D339_PAESJ/11-366
C6DAT7_PECCP/19-376
C6DCJ8_PECCP/98-190
C6DCK1_PECCP/12-366
C6DE60_PECCP/14-258
C6DE60_PECCP/292-636
C6DE61_PECCP/12-369
C6DHE6_PECCP/9-372
C6DJ07_PECCP/657-1006
C6DKZ8_PECCP/15-366
C6DLS5_MYCTK/46-405
C6DSU0_MYCTK/11-199
C6DSU1_MYCTK/1-173
C6E0L5_GEOSM/8-356
C6E1T8_GEOSM/19-368
C6E402_GEOSM/13-363
C6E5A0_GEOSM/45-444
C6E9U7_ECOBD/10-374
C6EB46_ECOBD/15-366
C6EG21_ECOBD/9-372
C6F3U6_9ENTR/10-283
C6HTS6_9BACT/16-390
C6HVC4_9BACT/22-374
C6I451_9BACE/29-384
C6I5Q4_9BACE/10-374
C6I5S0_9BACE/9-372
C6I5S1_9BACE/1-239
C6IA56_9BACE/43-440
C6IDZ5_9BACE/1-64
C6IDZ5_9BACE/73-234
C6IEP3_9BACE/9-417
C6IIH1_9BACE/17-368
C6IJ25_9BACE/15-368
C6IU79_9BACE/9-372
C6J2L6_9BACL/21-387
C6JDV8_9FIRM/7-371
C6JI48_FUSVA/1-47
C6JIK6_FUSVA/1-119
C6JNT5_FUSVA/13-361
C6JQI3_FUSVA/14-393
C6LCR0_9FIRM/19-371
C6LFR5_9FIRM/9-371
C6LGB5_9FIRM/1-402
C6LL06_9FIRM/169-409
C6LL06_9FIRM/18-158
C6M727_NEISI/10-383
C6MYY6_9GAMM/9-371
C6N3X0_9GAMM/41-430
C6N459_9GAMM/12-360
C6NVJ5_9GAMM/28-374
C6PR55_9CLOT/10-384
C6PR56_9CLOT/13-368
C6PS00_9CLOT/13-362
C6RCZ2_9PROT/8-371
C6RD47_9PROT/13-359
C6RGW9_9PROT/34-389
C6RIK5_9PROT/9-359
C6RRK6_ACIRA/10-383
C6RUE0_VIBCH/7-361
C6S5A1_NEIML/23-396
C6SFT4_NEIME/23-396
C6SLG0_NEIME/10-383
C6TRK3_BURPS/14-375
C6U0T2_BURPS/26-378
C6U8C6_BURPS/53-443
C6U8C7_BURPS/228-581
C6UIA5_ECOBR/9-372
C6UKI9_ECOBR/15-366
C6ULR4_ECOBR/16-380
C6UZT1_ECO5T/9-372
C6V0J5_ECO5T/9-358
C6V2Y5_ECO5T/10-374
C6VH20_ECOBD/16-380
C6VS97_DYAFD/12-376
C6VSY0_DYAFD/14-359
C6VV11_DYAFD/10-369
C6W2Y0_DYAFD/64-447
C6W3L1_DYAFD/10-355
C6W3V3_DYAFD/43-434
C6W7E6_DYAFD/24-399
C6W8K8_ACTMD/15-382
C6W8U4_ACTMD/15-381
C6WCR5_ACTMD/8-367
C6WCR8_ACTMD/14-362
C6WD94_ACTMD/17-371
C6WD95_ACTMD/27-385
C6WV76_METML/16-365
C6WVI7_METML/10-390
C6X0B8_FLAB3/11-354
C6X1S1_FLAB3/13-364
C6X1S7_FLAB3/11-373
C6X3R4_FLAB3/15-370
C6XBQ2_METSD/16-375
C6XK83_HIRBI/32-387
C6XMT6_HIRBI/17-364
C6XVN7_PEDHD/155-394
C6XVN7_PEDHD/7-148
C6XVQ5_PEDHD/21-420
C6XVR2_PEDHD/12-391
C6XWS7_PEDHD/16-361
C6XZ94_PEDHD/62-442
C6XZ96_PEDHD/78-461
C6Y0L2_PEDHD/15-370
C6YLD0_VIBCH/9-390
C6YRG7_FRATT/13-356
C6YUT4_9GAMM/12-363
C6Z1Z9_9BACE/15-368
C7BHM0_PHOAA/10-374
C7BJF0_PHOAA/9-399
C7BLN7_PHOAA/23-392
C7BQJ3_PHOAA/9-372
C7BSB0_PHOAA/11-381
C7BSB6_PHOAA/15-366
C7BZH0_HELPB/9-366
C7CEF9_METED/72-423
C7CMZ9_METED/1-89
C7D846_9RHOB/21-388
C7G6U1_9FIRM/12-371
C7G6U4_9FIRM/7-369
C7G9D8_9FIRM/44-441
C7GBE6_9FIRM/13-362
C7GBG1_9FIRM/14-363
C7HBL2_CLOTM/11-385
C7HGD5_CLOTM/25-378
C7HGT7_CLOTM/47-446
C7HIE6_CLOTM/15-381
C7HW36_9FIRM/12-397
C7JAY3_ACEP3/19-377
C7JJN3_ACEPA/19-377
C7JTV1_ACEPA/19-377
C7K443_ACEPA/19-377
C7KDB2_ACEPA/19-377
C7KMM8_ACEPA/19-377
C7KWZ3_ACEPA/19-377
C7L6I0_ACEPA/19-377
C7LAJ0_BRUMC/9-357
C7LDJ1_BRUMC/11-367
C7LP15_DESBD/13-372
C7LPR8_DESBD/19-397
C7LSJ5_DESBD/11-378
C7LVF4_DESBD/29-387
C7M7Y1_CAPOD/14-371
C7M810_CAPOD/40-430
C7M8A2_CAPOD/10-373
C7MEA3_BRAFD/13-362
C7MNP6_CRYCD/11-395
C7MP93_CRYCD/74-471
C7MSD1_SACVD/10-373
C7MSS0_SACVD/23-407
C7MX47_SACVD/13-363
C7N6C1_SLAHD/9-372
C7NS57_HALUD/7-357
C7NS66_HALUD/261-416
C7NS66_HALUD/38-244
C7NW21_HALMD/15-365
C7P3B4_HALMD/11-372
C7PJV9_CHIPD/6-389
C7PLY3_CHIPD/22-378
C7PSX2_CHIPD/15-371
C7PYJ8_CATAD/15-365
C7PYK0_CATAD/20-383
C7Q025_CATAD/12-366
C7QCJ1_CATAD/17-371
C7QK73_CATAD/23-387
C7QMV3_CYAP0/18-375
C7QQ00_CYAP0/10-368
C7QQU3_CYAP0/15-373
C7QWA9_CYAP0/14-372
C7RDN1_ANAPD/8-392
C7RII7_ACCPU/11-365
C7RIV5_ACCPU/176-524
C7RNP9_ACCPU/13-365
C7RSG3_ACCPU/13-361
C7RTW2_ACCPU/44-208
C7U074_9PHYC/13-371
C7X5W8_9PORP/10-320
C7X5W8_9PORP/304-409
C7X9B2_9PORP/25-423
C7XD16_9PORP/21-327
C7XD16_9PORP/315-419
C7XFF6_9PORP/30-387
C7XQZ7_9FUSO/7-382
C8MFP4_STAAU/1-343
C8NG02_9LACT/11-396
C8PHF3_9PROT/43-436
C8PJ51_9PROT/5-371
C8PJV6_9PROT/2-167
C8PLJ9_9PROT/40-393
C8PLX7_9SPIO/17-385
C8PS60_9SPIO/8-337
C8PUZ4_9GAMM/11-389
C8PVL2_9GAMM/10-393
C8Q0C6_9GAMM/12-367
C8S565_9RHOB/11-378
C8SG68_9RHIZ/11-367
C8SSD0_9RHIZ/5-378
C8SZL4_KLEPR/1-65
C8SZL5_KLEPR/12-250
C8T0J6_KLEPR/9-372
C8TL25_ECO26/9-372
C8TUQ0_ECO26/16-380
C8TYR4_ECO10/9-372
C8U582_ECO10/12-364
C8U6I1_ECO10/16-380
C8UCY4_ECO1A/9-388
C8UDK8_ECO1A/16-380
C8UJH4_ECO1A/9-372
C8W1Y0_DESAS/10-362
C8W4F3_DESAS/7-357
C8W6A0_DESAS/23-395
C8WIU4_EGGLE/12-396
C8WL01_EGGLE/22-389
C8WM73_EGGLE/11-371
C8WYZ1_DESRD/7-393
C8WZV7_DESRD/21-388
C8XCC7_NAKMY/10-375
C9A6V9_ENTCA/2-354
C9BE38_ENTFC/13-366
C9BPW0_ENTFC/23-389
C9C6F3_ENTFC/23-389
C9CF05_ENTFC/23-389
C9CTI6_9RHOB/33-386
C9CWQ8_9RHOB/6-384
C9D2N9_9RHOB/14-387
C9L0I4_9BACE/17-368
C9LBS5_RUMHA/8-393
C9LD79_9BACT/13-360
C9LKE9_9BACT/329-433
C9LKE9_9BACT/70-349
C9LV90_9FIRM/7-381
C9LXZ9_9FIRM/43-441
C9M5B5_9BACT/18-375
C9M953_9BACT/12-381
C9MLE7_9BACT/12-362
C9MPY7_9BACT/74-341
C9NY38_9VIBR/13-406
C9P0H3_9VIBR/7-381
C9P8S3_VIBME/12-376
C9PMZ6_9PAST/10-383
C9PWX5_9BACT/10-374
C9PZ78_9BACT/12-363
C9Q3L4_9VIBR/12-370
C9Q3L5_9VIBR/11-359
C9QDF3_VIBOR/10-383
C9QDG7_VIBOR/1-331
C9QR56_ECOD1/10-374
C9QWF8_ECOD1/9-372
C9R9Z8_AMMDK/19-391
C9RJ69_FIBSS/16-370
C9RJD1_FIBSS/15-376
C9RJX8_FIBSS/13-361
C9RMJ9_FIBSS/13-416
C9RMM2_FIBSS/16-368
C9RVD0_GEOSY/21-383
C9RVU8_GEOSY/13-365
C9T450_9RHIZ/9-357
C9T8F0_9RHIZ/20-376
C9TCQ3_9RHIZ/9-357
C9THM5_9RHIZ/1-211
C9THS7_9RHIZ/20-158
C9TPP0_9RHIZ/1-300
C9TR60_9RHIZ/20-376
C9TU13_9RHIZ/9-357
C9TY53_9RHIZ/20-376
C9U2C9_BRUAB/9-357
C9U558_BRUAB/20-376
C9UBJ8_BRUAB/9-357
C9UE64_BRUAB/20-376
C9UKM0_BRUAB/9-357
C9UNP7_BRUAB/20-376
C9UWS8_BRUAB/9-357
C9UZP4_BRUAB/20-376
C9V963_BRUNE/9-357
C9VCF7_BRUNE/20-376
C9VH07_9RHIZ/20-376
C9VHJ7_9RHIZ/9-357
C9VRG0_BRUAB/9-357
C9VTD7_BRUAB/20-376
C9W376_9ACTO/21-409
C9W381_9ACTO/24-405
C9X1F7_NEIM8/10-383
C9X8M4_SALTD/40-430
C9X9T7_SALTD/9-372
C9XAD4_SALTD/16-380
C9XJ19_CLODC/16-364
C9XV79_CROTZ/13-365
C9Y4U2_CROTZ/16-379
C9YDL4_9BURK/31-405
C9YI54_CLODR/16-364
C9Z232_STRSW/1-91
C9Z232_STRSW/99-210
D0AXD1_BRUAB/9-357
D0B0Z3_BRUAB/11-367
D0B1X7_BRUME/9-357
D0B9J1_BRUME/20-376
D0BCK5_BRUSU/9-357
D0BEV1_BRUSU/11-367
D0BJJ2_9LACT/10-395
D0BSC2_9FUSO/13-392
D0BSC8_9FUSO/7-382
D0C3E9_9GAMM/8-382
D0CEV4_ACIBA/12-359
D0CLE8_9SYNE/13-389
D0CTL7_9RHOB/10-174
D0CTL8_9RHOB/14-201
D0CX70_9RHOB/13-389
D0D1B9_9RHOB/17-388
D0E4Z7_9ACTO/1-194
D0E4Z8_9ACTO/1-199
D0FMY3_ERWPY/9-372
D0FQ30_ERWPY/16-368
D0FUG7_ERWPY/10-374
D0FVP1_ERWPY/57-407
D0GDS0_BRUME/20-376
D0GGN0_BRUME/9-357
D0GV82_VIBMI/25-380
D0H456_VIBCH/7-361
D0HB66_VIBMI/54-418
D0HTH7_VIBCH/7-361
D0IBM1_VIBHO/7-378
D0IC32_VIBHO/7-381
D0IMT4_9VIBR/12-363
D0ITE4_HELP1/9-366
D0IVF6_COMT2/22-224
D0JFS8_YERPD/40-430
D0JJL6_YERPD/20-384
D0JK17_YERPD/10-308
D0JPU7_YERP1/40-430
D0JU27_YERP1/8-372
D0JUR4_YERP1/10-374
D0K0G6_HELP5/9-366
D0KC32_PECWW/9-372
D0KFP2_PECWW/637-986
D0KI47_PECWW/7-382
D0KKM8_PECWW/10-374
D0KX89_HALNC/13-382
D0KYF9_HALNC/25-382
D0LFR3_HALO1/9-370
D0LIQ9_HALO1/14-372
D0LRW4_HALO1/13-352
D0M3F1_VIBSE/25-382
D0MG66_RHOM4/18-372
D0MV25_PHYIT/1-107
D0P956_BRUSU/20-376
D0PBL9_BRUSU/9-357
D0PI70_BRUSU/9-357
D0PLU7_BRUSU/20-376
D0RIC0_9RHIZ/9-357
D0RK04_9RHIZ/11-367
D0SG12_ACIJO/10-383
D0SQY7_ACIJU/10-383
D0SXG5_ACILW/10-383
D0T8C7_ACIRA/10-383
D0TAC2_9BACE/9-395
D0TCU3_9BACE/9-394
D0TDD3_9BACE/1-65
D0TG65_9BACE/1-65
D0TJN2_9BACE/15-372
D0TP45_9BACE/151-403
D0TP45_9BACE/26-142
D0W2Y8_NEICI/20-393
D0WCJ8_NEILA/10-383
D0WWB5_VIBAL/13-366
D0X4V5_VIBHA/12-363
D0YV71_9ACTO/11-359
D0Z981_EDWTE/8-372
D0ZG80_EDWTE/10-376
D0ZMJ6_SALT1/40-430
D0ZNQ4_SALT1/9-372
D0ZPP4_SALT1/10-374
D1A6R9_THECD/13-366
D1B0M1_SULD5/8-372
D1B2P9_SULD5/9-370
D1B3X6_SULD5/12-363
D1B3Y3_SULD5/10-387
D1B551_SULD5/7-362
D1B668_THEAS/6-393
D1B791_THEAS/17-374
D1B7M4_THEAS/10-374
D1B8B5_THEAS/11-379
D1B9G3_THEAS/9-370
D1BC33_SANKS/12-363
D1BLU8_VEIPT/8-393
D1BXS3_XYLCX/14-364
D1C2V9_SPHTD/20-368
D1C505_SPHTD/33-393
D1C8M7_SPHTD/27-395
D1C8M9_SPHTD/18-371
D1CH90_THET1/34-422
D1CIX4_THET1/19-368
D1CST0_RHIFR/1-64
D1CSW1_RHIFR/1-86
D1CTV5_9RHIZ/2-75
D1CWP9_9RHIZ/20-376
D1CZR6_9RHIZ/9-357
D1D3P1_NEIGO/20-393
D1DAS6_NEIGO/20-393
D1DH45_NEIGO/20-393
D1DM80_NEIGO/20-393
D1DU21_NEIGO/20-393
D1E0J2_NEIGO/20-393
D1E6Q9_NEIGO/20-393
D1EDB4_NEIGO/20-393
D1ENP0_9RHIZ/20-376
D1ER28_9RHIZ/9-357
D1EX29_BRUME/20-376
D1EXV3_BRUME/9-357
D1F7E9_BRUME/9-357
D1FAA8_BRUME/20-376
D1FIJ0_9RHIZ/9-357
D1FJG8_9RHIZ/20-376
D1FXF7_SALET/12-363
D1GLT6_9ACTO/37-426
D1H0I5_9ACTO/13-366
D1JK87_9BACE/13-372
D1JKA6_9BACE/158-396
D1JKA6_9BACE/8-149
D1JLD3_9BACE/13-359
D1JLD8_9BACE/9-316
D1JP83_9BACE/43-440
D1JS56_9BACE/10-374
D1JUI0_9BACE/43-440
D1JV50_9BACE/11-375
D1JV61_9BACE/7-374
D1JY60_9BACE/9-378
D1K124_9BACE/25-383
D1K503_9BACE/43-440
D1N0Q6_9BACT/14-361
D1N5T2_9BACT/11-375
D1N8G4_9BACT/46-439
D1N9M2_9BACT/13-369
D1NNA5_CLOTM/47-446
D1NNR2_CLOTM/15-381
D1NP53_CLOTM/25-378
D1NPB1_CLOTM/11-385
D1NY84_9ENTR/10-374
D1P2Y8_9ENTR/9-372
D1PA69_9BACT/18-383
D1PFD2_9BACT/14-328
D1PFD2_9BACT/312-414
D1PIX1_9FIRM/18-367
D1PK38_9FIRM/14-365
D1PNQ1_9FIRM/10-385
D1PPC9_9FIRM/9-371
D1PUL1_9BACT/14-422
D1PWS3_9BACT/118-484
D1Q3I5_YERPE/8-372
D1Q5V2_YERPE/8-372
D1QNA9_9BACT/13-360
D1QQF9_9BACT/18-417
D1R4N8_9CHLA/13-385
D1R6F4_9CHLA/11-359
D1RMH8_LEGLO/11-359
D1RQ82_SEROD/10-374
D1RXW6_SEROD/1-356
D1TSQ9_YERPE/40-430
D1TXV9_YERPE/10-374
D1U0M2_YERPE/8-372
D1VZR8_9BACT/12-363
D1W1U4_9BACT/100-392
D1W1U4_9BACT/365-466
D1W6S4_9BACT/12-363
D1W6X8_9BACT/86-363
D1XKK4_9ACTO/27-388
D1XZ55_9BACT/342-444
D1XZ55_9BACT/64-351
D1XZE7_9BACT/15-368
D1Y2M4_9BACT/16-373
D1Y3Q2_9BACT/16-364
D1Y959_PROAC/11-363
D1YMQ8_9FIRM/8-393
D1YWL4_METPS/7-359
D1YWM4_METPS/15-382
D1YWV3_METPS/7-359
D1YWZ6_METPS/7-359
D1Z9A0_SORMK/5-154
D1ZX94_SORMK/2-278
D1ZX95_SORMK/1-344
D2ABW1_SHIF2/9-372
D2AFV8_SHIF2/16-380
D2APL4_FRATE/13-356
D2ARJ5_STRRD/2-176
D2B178_STRRD/14-378
D2B190_STRRD/23-288
D2B1Y5_STRRD/39-404
D2BAF4_STRRD/49-424
D2BBH5_STRRD/7-370
D2BX29_DICD5/15-367
D2BYR7_DICD5/9-372
D2C0D5_DICD5/10-374
D2C670_THENR/7-376
D2C6D3_THENR/8-362
D2C6H4_THENR/12-374
D2CKM0_PSEAH/10-346
D2EPC6_9STRE/20-405
D2F0P9_9BACE/11-342
D2F0P9_9BACE/312-409
D2F1F8_9BACE/30-198
D2F1S8_9BACE/11-382
D2J8I7_STAEP/1-157
D2JA88_STAAU/9-368
D2L2F3_9DELT/13-362
D2MHD3_9BACT/12-229
D2MP21_9FIRM/17-402
D2MS04_CAMJE/12-356
D2MTN3_CAMJE/8-380
D2MTQ0_CAMJE/41-435
D2MTQ7_CAMJE/9-386
D2MU15_CAMJE/7-364
D2MU80_CAMJE/4-336
D2MXD1_CAMJE/12-356
D2MYP4_CAMJE/8-380
D2MYX7_CAMJE/7-364
D2MZE4_CAMJE/23-385
D2NDL2_ECOS5/9-372
D2NKJ9_ECOS5/10-374
D2PVW1_KRIFD/7-370
D2PVW9_KRIFD/10-375
D2QDC4_SPILD/14-363
D2QG60_SPILD/74-458
D2QHD0_SPILD/11-359
D2QJA6_SPILD/6-387
D2QKT1_SPILD/9-385
D2QUQ3_SPILD/22-398
D2QX07_PIRSD/22-401
D2QZI6_PIRSD/54-409
D2R1Z4_PIRSD/25-371
D2R668_PIRSD/43-433
D2S2Z8_HALTV/31-370
D2S323_HALTV/11-372
D2S364_HALTV/60-414
D2SFJ8_GEOOG/10-363
D2T3V1_ERWP6/10-374
D2T5X4_ERWP6/16-368
D2T6D1_ERWP6/57-407
D2TCQ5_ERWP6/9-372
D2TIG2_CITRI/16-384
D2TV34_CITRI/9-372
D2TVW6_9ENTR/1-314
D2TWT8_9ENTR/20-384
D2UDB1_XANAP/12-364
D2UE75_XANAP/23-218
D2UE75_XANAP/238-393
D2X3D2_ECOLX/13-359
D2X3D3_ECOLX/10-367
D2Z346_9BACT/12-388
D2Z530_9BACT/16-374
D2Z576_9BACT/11-382
D2Z5I0_9BACT/13-378
D2Z5S6_9BACT/8-369
D2Z5W3_9BACT/16-387
D2Z972_9BACT/7-368
D2ZED1_9ENTR/13-365
D2ZIZ3_9ENTR/1-363
D2ZMB7_9ENTR/10-373
D2ZPJ9_METSM/11-361
D2ZQP5_METSM/13-377
D2ZS96_METSM/6-219
D2ZXV1_NEIMU/10-383
D3A7X3_NEISU/10-383
D3AC28_9CLOT/44-441
D3AE75_9CLOT/17-415
D3AQ91_9CLOT/24-427
D3CTY2_9ACTO/31-403
D3D0Y8_9ACTO/15-382
D3D3A8_9ACTO/103-303
D3D8L5_9ACTO/15-257
D3D8Z6_9ACTO/12-365
D3D923_9ACTO/18-371
D3D924_9ACTO/3-162
D3D925_9ACTO/27-201
D3DA54_9ACTO/15-252
D3DCV3_9ACTO/39-428
D3DE68_9ACTO/1-90
D3DEE2_9ACTO/1-288
D3DIE3_HYDTT/202-339
D3DIE3_HYDTT/8-205
D3DJI7_HYDTT/7-361
D3DKJ9_HYDTT/7-341
D3E085_METRM/11-361
D3E407_METRM/10-218
D3EII9_GEOS4/21-401
D3EKI0_GEOS4/11-373
D3ELG8_GEOS4/13-360
D3END5_UCYNA/15-373
D3EPN9_UCYNA/16-375
D3EZ13_CONWI/27-380
D3EZR0_CONWI/14-357
D3EZZ8_CONWI/20-298
D3F0A3_CONWI/13-368
D3FKW8_CAMJI/12-356
D3FMX5_CAMJI/8-380
D3FNE4_CAMJI/7-364
D3FNH0_CAMJI/23-379
D3G099_BACPE/18-371
D3H1C0_ECO44/10-374
D3H400_ECO44/9-372
D3H7E7_STRM6/11-396
D3HTD0_LEGLN/11-359
D3HZT0_9BACT/12-362
D3I441_9BACT/12-362
D3I851_9BACT/331-437
D3I851_9BACT/70-343
D3IAJ1_9BACT/12-363
D3IHE8_9BACT/12-363
D3IIQ8_9BACT/10-374
D3KZY9_9BACT/71-424
D3L337_9BACT/8-394
D3L3Z4_9BACT/27-392
D3L4Y3_9BACT/14-371
D3L5V9_9BACT/16-307
D3M1D5_9ACTO/11-382
D3M671_9ACTO/12-366
D3M6Q7_9ACTO/347-705
D3M981_9ACTO/21-409
D3MDF1_PROAC/11-363
D3MIW4_PROAC/11-363
D3NWW5_AZOS1/1-279
D3P7Y7_AZOS1/17-415
D3PAM3_DEFDS/12-360
D3PB89_DEFDS/26-381
D3PKT9_MEIRD/13-365
D3PM22_MEIRD/18-366
D3PM34_MEIRD/15-388
D3QKV0_ECOCB/16-380
D3QX85_ECOCB/9-372
D3QY10_ECOCB/10-388
D3RD51_KLEVT/10-374
D3RHA1_KLEVT/9-372
D3RU62_ALLVD/8-371
D3RUP9_ALLVD/11-369
D3S1M8_FERPA/7-358
D3SAD2_THISK/12-361
D3SP04_THEAH/7-343
D3SPH6_THEAH/12-211
D3SPH6_THEAH/210-345
D3SR08_NATMM/120-476
D3SR38_NATMM/47-214
D3SWE6_NATMM/14-374
D3T754_THEIA/9-364
D3UG78_HELM1/7-361
D3UHE7_HELM1/14-360
D3UJE3_HELM1/19-373
D3UMF6_LISSS/22-406
D3UXD9_XENBS/7-400
D3V1W6_XENBS/1-330
D3V6K4_XENBS/24-387
D3V6Z0_XENBS/11-357
D3VAL8_XENNA/10-376
D3VD29_XENNA/10-374
D3VEC8_XENNA/16-397
D3VGB2_XENNA/11-356
D3VGD3_XENNA/11-381
D3VHX9_XENNA/9-372
D3W055_STRCI/10-346
D3Y159_STRPT/22-413
D3Y161_STRPT/20-387
D3Y176_STRPT/83-445
D4ARP2_ARTBC/358-754
D4AZA4_ARTBC/92-179
D4B7D6_9ENTR/11-375
D4B8E1_9ENTR/2-320
D4BE26_9ENTR/9-372
D4C2Y8_PRORE/10-374
D4C413_PRORE/9-372
D4C5B7_PRORE/12-368
D4CBD5_9CLOT/40-437
D4CE41_9CLOT/31-416
D4CJZ7_9FIRM/13-362
D4CNL1_9FIRM/22-373
D4CQV9_9FIRM/45-444
D4CUC0_9FUSO/13-392
D4CUD2_9FUSO/7-382
D4DEU2_TRIVH/358-731
D4DNJ6_NEIEG/15-360
D4DQH2_NEIEG/10-383
D4DX03_SEROD/17-392
D4E017_SEROD/9-372
D4E722_SEROD/10-374
D4F3X9_EDWTA/10-376
D4F9U0_EDWTA/8-372
D4FUH7_STROR/20-405
D4FUT1_BACNA/78-432
D4G1Q0_BACNA/10-372
D4G2X3_BACNA/14-382
D4G9Q0_TREPC/27-395
D4GAM9_TREPC/34-379
D4GER3_PANAM/10-374
D4GGM0_PANAM/21-384
D4GGZ9_PANAM/19-372
D4GQP6_HALVD/11-360
D4H372_DENA2/11-371
D4H3E2_DENA2/9-385
D4H5U2_DENA2/7-370
D4HF85_PROAS/11-363
D4HSF1_LEPIN/15-361
D4HSF2_LEPIN/14-362
D4HSH8_LEPIN/26-387
D4HSI5_LEPIN/13-386
D4HSK8_LEPIN/69-236
D4HSM3_LEPIN/12-361
D4HSP3_LEPIN/15-361
D4HSP4_LEPIN/14-362
D4HSQ4_LEPIN/7-354
D4HSR0_LEPIN/9-383
D4HSV6_LEPIN/12-361
D4HSX6_LEPIN/15-361
D4HSX7_LEPIN/14-362
D4HSZ3_LEPIN/9-383
D4HT34_LEPIN/12-361
D4HT54_LEPIN/26-381
D4HT57_LEPIN/21-391
D4HT73_LEPIN/22-393
D4HTB3_LEPIN/12-361
D4HUJ7_ERWAC/9-372
D4HWA1_ERWAC/57-407
D4HYQ9_ERWAC/10-374
D4HZ02_ERWAC/16-368
D4I8I3_ERWAE/10-374
D4I8Y5_ERWAE/16-368
D4IAC9_ERWAE/57-407
D4ICH8_ERWAE/9-372
D4IWM9_BUTFI/14-366
D4IWV8_BUTFI/18-428
D4IX20_BUTFI/12-361
D4JM88_9FIRM/11-400
D4KGZ7_9FIRM/11-381
D4L5I4_9FIRM/9-394
D4LBX4_9FIRM/11-396
D4LJ17_9FIRM/8-393
D4LP31_9FIRM/7-371
D4LUW9_9FIRM/7-371
D4LW04_9FIRM/43-441
D4LZG4_9FIRM/13-366
D4M4T1_9FIRM/11-396
D4MQM7_9FIRM/39-105
D4MVY1_9FIRM/10-372
D4QN53_ENTFC/23-389
D4RJE9_ENTFC/13-366
D4RNP4_ENTFC/23-389
D4S528_9FIRM/23-371
D4S641_9FIRM/40-437
D4SQM2_9XANT/12-364
D4SXD7_9XANT/13-364
D4T5I6_9XANT/12-364
D4T6C7_9XANT/13-364
D4TIQ5_9NOST/35-395
D4TJA8_9NOST/1-56
D4TJB0_9NOST/19-200
D4TKL8_9NOST/10-384
D4TMJ5_9NOST/1-349
D4TML4_9NOST/7-370
D4TMM0_9NOST/28-391
D4TUV9_9NOST/19-378
D4TWQ5_9ACTO/11-359
D4V3S7_BACVU/1-115
D4VE38_BACVU/26-384
D4VE52_BACVU/18-333
D4VE56_BACVU/13-259
D4VGP6_9BACE/151-403
D4VGP6_9BACE/26-142
D4WE36_BACOV/12-363
D4WQ01_BACOV/151-403
D4WQ01_BACOV/26-142
D4XL74_ACIHA/10-383
D4Y8R7_BACTR/27-390
D4YEZ7_9LACT/22-388
D4Z5H8_SPHJU/29-378
D4Z6T0_SPHJU/30-403
D4ZIF6_SHEVD/12-364
D4ZJQ1_SHEVD/5-390
D4ZVV3_SPIPL/18-375
D4ZZX2_SPIPL/14-371
D5AKZ7_RHOCB/3-354
D5AP06_RHOCB/17-386
D5ATG0_RHOCB/14-389
D5B1G5_YERPZ/40-430
D5B5A1_YERPZ/8-372
D5B644_YERPZ/10-374
D5BBY4_ZUNPS/9-372
D5BE61_ZUNPS/24-417
D5BKT2_ZUNPS/9-367
D5BMJ7_PUNMI/13-371
D5BSH6_PUNMI/42-432
D5BTT8_PUNMI/16-391
D5BVF8_NITHN/7-381
D5BZU5_NITHN/12-361
D5C5J0_ENTCC/13-366
D5CEQ7_ENTCC/11-375
D5CFV5_ENTCC/9-372
D5CJA3_ENTCC/9-380
D5CN07_SIDLE/17-369
D5CQ99_SIDLE/10-364
D5CQA4_SIDLE/10-387
D5CRM1_SIDLE/10-368
D5D569_ECOKI/9-372
D5D747_ECOKI/10-374
D5ED94_AMICL/15-373
D5EGZ9_AMICL/18-371
D5EH15_AMICL/11-354
D5EH46_AMICL/27-194
D5EJT2_CORAD/9-361
D5EP41_CORAD/17-382
D5EVG1_PRER2/12-363
D5H6G1_SALRM/48-413
D5MGG6_9BACT/7-381
D5MHN9_9BACT/13-367
D5MXJ7_BACSU/10-372
D5N0F5_BACSU/14-382
D5N3Z3_BACSU/78-432
D5N7A1_9BURK/11-373
D5NAT7_9BURK/26-379
D5NBR6_9BURK/14-375
D5NNS3_9BURK/27-379
D5NTG2_9BURK/16-364
D5QD30_GLUHA/19-377
D5QKH9_METTR/11-369
D5QNC3_METTR/54-399
D5RFF7_FUSNN/9-392
D5RFH1_FUSNN/20-399
D5RFH3_FUSNN/17-406
D5RKD6_9PROT/41-401
D5RKE0_9PROT/20-383
D5RRH9_9PROT/18-374
D5RTV5_9PROT/65-397
D5SK32_STRCL/26-388
D5SL04_STRCL/13-363
D5SLQ7_STRCL/7-371
D5SR93_PLAL2/40-404
D5SSD3_PLAL2/25-380
D5TAC2_LEGP2/121-486
D5TD18_LEGP2/11-359
D5TX94_BACT1/11-368
D5U4J1_BRAM5/35-424
D5U6D4_BRAM5/10-151
D5U6D4_BRAM5/159-399
D5U824_BRAM5/7-347
D5U8N8_BRAM5/11-367
D5V1U4_ARCNC/9-371
D5V6D6_ARCNC/13-356
D5V6E4_ARCNC/10-392
D5V6E6_ARCNC/13-377
D5V7F4_ARCNC/8-384
D5V7H6_ARCNC/37-315
D5V7I0_ARCNC/9-371
D5VE06_CAUST/11-382
D5VI26_CAUST/30-173
D5VMH5_CAUST/16-371
D5VPT3_CAUST/13-382
D5VVC3_CLOB2/9-383
D5VVC4_CLOB2/14-368
D5W0G1_CLOB2/19-372
D5W3J1_CLOB2/7-363
D5W6J8_BURSC/19-369
D5W7Q5_BURSC/14-375
D5WN41_BURSC/11-373
D5WVZ6_BACT2/12-367
D5X1W1_THIK1/12-370
D5X575_THIK1/123-491
D5XB56_THEPJ/8-372
D5XCT8_THEPJ/9-359
D5XTE2_MYCTU/11-375
D5XTG0_MYCTU/19-82
D5XZ96_MYCTU/46-405
D5Y3F9_MYCTU/1-173
D5Y3G0_MYCTU/11-199
D5Y905_MYCTU/46-405
D5YF09_MYCTU/11-375
D5YF26_MYCTU/19-82
D5YK27_MYCTU/46-405
D5YRE0_MYCTU/1-173
D5YRE1_MYCTU/11-199
D5YRF9_MYCTU/19-82
D5YX14_MYCTU/46-405
D5Z3Z4_MYCTU/1-173
D5Z3Z5_MYCTU/11-199
D5Z413_MYCTU/19-82
D5Z8P2_MYCTU/46-405
D5ZFT4_MYCTU/11-375
D5ZFV3_MYCTU/19-82
D5ZM43_MYCTU/46-405
D6A425_9ACTO/85-441
D6A430_9ACTO/46-431
D6A4W1_9ACTO/5-199
D6AB64_STRFL/14-366
D6AIU0_STRFL/21-386
D6ATA0_STRFL/27-381
D6AV94_STRFL/14-399
D6B4Q2_9ACTO/10-346
D6BA26_9ACTO/104-215
D6BA26_9ACTO/2-100
D6BIX5_9FUSO/8-372
D6BIY7_9FUSO/7-382
D6CRS5_THIS3/123-491
D6CU42_THIS3/12-370
D6DLZ2_CLOSC/40-437
D6DP71_ENTCL/9-372
D6DWL6_ENTCL/1-363
D6E0Y7_9FIRM/11-400
D6EQ45_STRLI/1-97
D6EQ45_STRLI/102-215
D6FA09_MYCTU/46-405
D6FLW8_MYCTU/1-44
D6FLW9_MYCTU/46-350
D6FS97_MYCTU/46-350
D6FST3_MYCTU/1-363
D6GK01_9ENTR/1-363
D6GPA5_9ENTR/9-372
D6HAT9_NEIGO/20-393
D6HPU7_9FIRM/7-372
D6HPW3_9FIRM/15-400
D6HZ02_ECOLX/10-374
D6I347_ECOLX/9-372
D6I9J4_ECOLX/16-380
D6IG26_ECOLX/9-372
D6IS01_ECOLX/16-380
D6IWM9_ECOLX/9-372
D6JCF3_ECOLX/16-380
D6JHA8_ECOLX/9-372
D6JIF4_NEIGO/20-393
D6K392_9ACTO/1-92
D6K392_9ACTO/98-210
D6K432_9ACTO/38-404
D6K9H3_9ACTO/43-386
D6KEN5_9ACTO/17-370
D6KEN6_9ACTO/12-374
D6KH46_9FIRM/8-393
D6KMA8_9FIRM/10-395
D6KV17_SCAIO/260-393
D6KV17_SCAIO/28-187
D6LHY9_9FUSO/51-426
D6LHZ8_9FUSO/13-394
D6LNQ8_9RHIZ/9-357
D6LQ49_9RHIZ/11-367
D6M3G0_9ACTO/18-363
D6NLW5_VIBCH/12-376
D6NLZ5_VIBCH/12-363
D6NM02_VIBCH/10-383
D6NM09_VIBCH/11-358
D6NM23_VIBCH/10-383
D6PH88_9VIRU/1-143
D6PH89_9VIRU/1-196
D6PJZ4_9ZZZZ/10-348
D6PLD6_9ZZZZ/1-243
D6SA44_PEPMA/8-391
D6SA47_PEPMA/13-392
D6SNH8_9DELT/155-407
D6SNH8_9DELT/17-132
D6SU57_9DELT/27-380
D6SU59_9DELT/27-379
D6TL13_9CHLR/16-365
D6UNS2_9BACT/9-374
D6URY4_9BACT/41-432
D6USG6_9BACT/68-418
D6UV41_9BACT/26-398
D6V2J0_9BRAD/18-375
D6V6T8_9BRAD/40-409
D6X7H1_STRPR/19-404
D6XQV8_HELPV/9-366
D6YSW7_WADCW/11-359
D6YUA9_WADCW/12-382
D6YZS5_DESAT/9-367
D6Z273_DESAT/5-395
D6Z3C1_DESAT/62-422
D6Z4I6_DESAT/16-383
D6ZBD9_SEGRD/8-360
D6ZKW6_MOBCV/11-359
D6ZN46_STRP0/20-405
D7A298_STAND/22-379
D7A7K8_STAND/10-361
D7A835_STAND/10-392
D7AE27_GEOSK/9-362
D7AJT4_GEOSK/10-371
D7AKG8_GEOSK/7-382
D7AM83_GEOSK/13-360
D7ATV3_THEM3/38-404
D7AZA3_NOCDD/40-429
D7B007_NOCDD/13-364
D7B3F5_NOCDD/35-396
D7B3F6_NOCDD/18-373
D7BDG1_MEISD/14-362
D7BEU6_MEISD/14-368
D7BRD5_STRBB/10-346
D7BSN1_STRBB/38-427
D7BZT6_STRBB/43-432
D7CAC3_STRBB/106-222
D7CAC3_STRBB/2-104
D7CIH2_SYNLT/7-358
D7CJ86_SYNLT/12-377
D7CRF1_TRURR/26-388
D7CVY4_TRURR/14-358
D7D066_GEOSC/14-189
D7D4E2_GEOSC/13-365
D7D524_GEOSC/12-377
D7DJC1_METS0/17-213
D7DTX6_METV3/15-368
D7E1M0_NOSA0/15-372
D7E3A6_NOSA0/18-378
D7E645_METEZ/19-370
D7EQV0_MYCTU/11-199
D7EW71_MYCTU/22-381
D7FCR4_HELP3/9-366
D7FMY1_ECTSI/50-432
D7FSI2_ECTSI/1-66
D7FSI3_ECTSI/69-177
D7GSM7_9FIRM/44-441
D7GZV5_BRUAB/11-367
D7H282_BRUAB/9-357
D7HRZ2_VIBCH/7-361
D7HW74_PSESS/19-364
D7HZN4_PSESS/11-375
D7I2B7_PSESS/14-365
D7I9B0_9BACE/1-215
D7I9B0_9BACE/242-421
D7ID49_9BACE/7-369
D7ID56_9BACE/11-399
D7IHQ0_9BACE/17-368
D7IIU4_9BACE/11-382
D7IMP1_9BACE/10-322
D7IMP1_9BACE/307-409
D7ISR2_9BACE/21-419
D7IW67_9BACE/25-423
D7IX42_9BACE/16-373
D7J0K5_9BACE/16-368
D7J416_9BACE/42-440
D7JDB1_9BACT/15-371
D7JQK1_ECOLX/16-380
D7JVQ3_ECOLX/9-372
D7K1C9_9BACE/16-338
D7K1I8_9BACE/22-373
D7K7H8_9BACE/100-183
D7K7I0_9BACE/12-363
D7N376_9NEIS/11-356
D7N387_9NEIS/10-385
D7NA70_9BACT/18-327
D7NA70_9BACT/312-417
D7NBU1_9BACT/13-360
D7P8K0_YERPS/40-430
D7PEY2_SALCH/12-363
D7PF93_SALCH/11-353
D7PFB0_SALCH/12-363
D7PFC2_ECOLX/12-364
D7RFL1_AMYOR/39-427
D7RJL4_9ACTO/1-241
D7RJL5_9ACTO/1-238
D7RJL6_9ACTO/1-241
D7RJL7_9ACTO/1-237
D7RJL8_9ACTO/1-243
D7RJL9_9ACTO/1-242
D7RJM0_9ACTO/1-239
D7RJM1_9ACTO/3-193
D7VI70_9SPHI/10-376
D7VI72_9SPHI/63-183
D7VVU2_9FLAO/10-354
D7W4Q5_9FLAO/14-370
D7W5W0_9FLAO/14-370
D7W8T0_9FLAO/2-300
D7W8T1_9FLAO/10-76
D7WGJ1_BACCE/12-368
D7WRA9_9BACI/13-373
D7X3M7_ECOLX/16-380
D7XDD4_ECOLX/9-372
D7XL71_ECOLX/16-380
D7XM92_ECOLX/9-372
D7Y465_ECOLX/16-380
D7YBU0_ECOLX/9-372
D7YG33_ECOLX/9-372
D7YP49_ECOLX/16-380
D7YZY1_ECOLX/16-380
D7Z1P2_ECOLX/9-372
D7ZDL7_ECOLX/9-372
D7ZHD4_ECOLX/16-380
D7ZU88_ECOLX/9-372
D7ZV27_ECOLX/15-366
D7ZXT9_ECOLX/16-380
D8A5L0_ECOLX/16-380
D8ADX2_ECOLX/9-372
D8AJL7_ECOLX/9-372
D8ANT6_ECOLX/16-380
D8AZS9_ECOLX/9-372
D8B9M4_ECOLX/16-380
D8BEB1_ECOLX/9-372
D8BFG4_ECOLX/16-380
D8C020_ECOLX/16-380
D8C4B9_ECOLX/9-372
D8CAS2_ECOLX/9-372
D8CFA2_ECOLX/1-363
D8DBR9_COMTE/22-224
D8DVL1_PREBR/14-363
D8DZP8_PREBR/11-381
D8E5E8_ECOLX/12-363
D8E662_ECOLX/16-380
D8E9J9_ECOLX/9-372
D8EPX8_ECOLX/16-380
D8ERL4_ECOLX/9-372
D8EY50_9DELT/13-363
D8F011_9DELT/11-384
D8F3U1_9DELT/11-378
D8F7A3_9DELT/10-387
D8F7Y6_9DELT/32-417
D8F816_9DELT/11-429
D8FZB8_9CYAN/10-368
D8G510_9CYAN/14-300
D8G6Z1_9CYAN/1-69
D8GMU8_CLOLD/10-384
D8GMU9_CLOLD/14-368
D8GN07_CLOLD/22-388
D8H6F1_BACAI/12-368
D8HUK1_AMYMU/1-358
D8HUK9_AMYMU/7-363
D8HZ92_AMYMU/14-382
D8HZA3_AMYMU/40-429
D8I4K6_AMYMU/41-429
D8IBV7_BRAP9/10-152
D8IBV7_BRAP9/160-396
D8IE22_BRAP9/11-367
D8IFK5_BRAP9/7-347
D8ILE3_LACSC/17-394
D8IT29_HERSS/11-369
D8ITN6_HERSS/15-364
D8ITN8_HERSS/8-384
D8IVS4_HERSS/9-388
D8IZL2_HERSS/11-369
D8J5R6_HALJB/7-355
D8J939_HALJB/35-204
D8JJ83_ACISD/12-359
D8JQ96_HYPDA/10-383
D8JUB5_HYPDA/9-369
D8K5V3_NITWC/12-362
D8KBF1_NITWC/11-369
D8LSA1_ECTSI/126-313
D8MKS6_ERWBE/8-372
D8MPI5_ERWBE/10-374
D8N132_RALSO/10-383
D8N4S4_RALSO/18-379
D8NDM8_RALSO/10-383
D8NJS5_RALSO/18-379
D8NU87_RALSO/18-379
D8P4P1_RALSO/10-383
D8PBP1_9BACT/11-378
D8PFK2_9BACT/19-394
D8PGK4_9BACT/13-368
D8PGQ1_9BACT/9-351
D8PH31_9BACT/24-395
D8PIL6_9BACT/13-366
D8WN97_ECOLX/25-380
D8WNA9_ECOLX/25-379
D9N822_STRPN/11-396
D9NCC8_STRPN/11-396
D9NJZ7_STRPN/11-396
D9NSR7_STRPN/11-396
D9NWU6_STRPN/11-396
D9P8X3_ACTPL/9-373
D9PFI4_9ZZZZ/1-87
D9PHG5_9ZZZZ/7-365
D9PSK6_PEPMA/13-392
D9PSK8_PEPMA/8-391
D9PWW3_METTM/36-221
D9PY46_METTM/7-356
D9QJP4_BRESC/13-382
D9QLZ5_BRESC/9-370
D9QTA2_ACEAZ/8-364
D9QTB6_ACEAZ/13-367
D9R0B5_CLOSW/34-383
D9R420_CLOSW/44-441
D9R4K1_CLOSW/13-361
D9R718_CLOSW/7-380
D9RS64_PREMB/82-449
D9RW22_PREMB/12-362
D9RYA8_THEOJ/13-362
D9SD20_GALCS/11-369
D9SE18_GALCS/40-430
D9SLX6_CLOC7/11-386
D9SNG7_CLOC7/8-371
D9SPX0_CLOC7/11-385
D9T285_MICAI/13-363
D9T3A2_MICAI/14-363
D9T3D1_MICAI/51-182
D9T3E0_MICAI/29-389
D9T6U8_MICAI/15-381
D9T832_MICAI/38-426
D9T919_MICAI/49-424
D9TKS9_CALOO/12-363
D9UBW2_STRPR/19-404
D9UE54_9ACTO/102-215
D9UE54_9ACTO/3-101
D9V2D5_9ACTO/25-411
D9VC39_9ACTO/13-365
D9VHY4_9ACTO/10-369
D9VHZ1_9ACTO/7-363
D9VM41_9ACTO/20-383
D9W4H4_9ACTO/22-413
D9W4H7_9ACTO/9-402
D9W4J2_9ACTO/37-364
D9W5A5_9ACTO/32-195
D9W5A9_9ACTO/7-375
D9W9Z7_9ACTO/101-215
D9W9Z7_9ACTO/3-96
D9WAZ7_9ACTO/10-376
D9WEH7_9ACTO/13-368
D9WY50_STRVR/1-96
D9WY50_STRVR/102-215
D9X8C3_STRVR/5-201
D9XKR9_9ACTO/14-398
D9XNK6_9ACTO/16-376
D9XV60_9ACTO/1-96
D9XV60_9ACTO/103-215
D9XXM5_9ACTO/7-214
D9Y9X5_9DELT/13-388
D9YA77_9DELT/6-374
D9YCC0_9DELT/16-374
D9YCD3_9DELT/10-367
D9YDY6_9DELT/13-361
D9YDZ9_9DELT/5-356
D9YEQ9_9DELT/3-282
DEGT_GEOSE/13-365
DNRJ_STRPE/13-364
E0DML6_9RHIZ/11-367
E0DP54_9RHIZ/9-357
E0DU15_9RHIZ/11-367
E0E0C6_9RHIZ/9-357
E0EA45_ACTPL/9-373
E0EG12_ACTPL/9-373
E0EM59_ACTPL/9-373
E0F093_ACTPL/9-373
E0F634_ACTPL/9-373
E0FCM1_ACTPL/9-373
E0FIE2_ACTPL/9-373
E0FPH6_ACTPL/9-373
E0HJP0_9GAMM/5-391
E0HMB5_9GAMM/7-378
E0HYE2_9BACT/8-380
E0I267_9BACT/13-282
E0I267_9BACT/309-419
E0IE62_9BACL/44-352
E0IHE5_9GAMM/7-378
E0IKI4_9GAMM/5-391
E0IY60_ECOLW/16-380
E0J401_ECOLW/9-372
E0JHM7_RHIME/5-378
E0JQ78_RHIME/107-496
E0K1C2_RHIME/5-378
E0K3Y8_RHIME/12-362
E0K3Z1_RHIME/13-383
E0KAK7_RHIME/75-237
E0KNW6_STRVO/26-388
E0KTS2_STRVO/110-225
E0KTS2_STRVO/4-103
E0KZD3_STRVO/15-381
E0LQ82_SPHCR/25-398
E0M1K6_9ENTR/8-372
E0M3E5_9ENTR/9-373
E0MQ10_9RHOB/10-392
E0MS77_9RHOB/13-385
E0N326_9ACTO/11-359
E0NB14_NEIME/1-315
E0NTD5_9BACT/17-369
E0NUN8_9BACT/12-363
E0NYY0_9FIRM/12-363
E0P1C7_9FIRM/40-407
E0P1D9_9FIRM/40-437
E0PSH5_STRMT/20-405
E0PZN0_9STRE/20-405
E0QB78_CAMCO/42-435
E0QBI3_CAMCO/23-384
E0QBK6_CAMCO/7-364
E0QCC5_CAMCO/8-381
E0QFW1_CAMCO/12-356
E0QQR4_9ACTO/11-359
E0R1G2_ECOLX/16-380
E0R219_ECOLX/14-365
E0R2Z1_ECOLX/9-372
E0RHM7_PAEP6/12-377
E0RRX5_SPITD/15-386
E0RS42_SPITD/8-335
E0RX24_BUTPB/16-367
E0RX65_BUTPB/15-419
E0RX72_BUTPB/9-372
E0RYL2_BUTPB/24-392
E0RYM0_BUTPB/19-368
E0RYX2_BUTPB/46-450
E0RZD4_BUTPB/13-387
E0RZH6_BUTPB/10-383
E0S0E2_BUTPB/12-362
E0S234_BUTPB/44-441
E0SD06_DICD3/42-406
E0SHU7_DICD3/16-367
E0SKQ2_DICD3/9-372
E0SP76_IGNAA/13-369
E0SX94_STRZA/11-396
E0T4W9_EDWTF/10-376
E0T556_EDWTF/8-372
E0TBH3_PARBH/28-382
E0TT94_STRZ6/11-396
E0TW35_BACPZ/14-382
E0TYS2_BACPZ/78-432
E0U2Y1_BACPZ/10-372
E0UBM7_CYAP2/14-372
E0UI69_CYAP2/18-374
E0UKV4_CYAP2/12-361
E0UKV8_CYAP2/18-400
E0URK1_SULAO/14-371
E0UT88_SULAO/7-362
E0UUP3_SULAO/44-437
E0UUP9_SULAO/10-387
E0WRE3_9ENTR/10-378
E0XUS5_9DELT/28-387
E1A0V9_9ACTO/1-186
E1ARJ3_STRAU/7-371
E1B270_9HELI/10-363
E1CZJ1_VIBPA/10-383
E1CZM7_VIBPA/25-382
E1D4U4_VIBPA/10-383
E1D4Y2_VIBPA/25-382
E1DLE8_VIBPA/13-364
E1EC18_VIBPA/10-383
E1EC85_VIBPA/25-382
E1GU64_9BACT/73-369
E1GX52_9BACT/15-368
E1H132_STRPN/11-396
E1HEG1_MYCTU/22-381
E1HNS9_ECOLX/9-372
E1HST5_ECOLX/16-380
E1HWU9_ECOLX/9-372
E1I4X9_ECOLX/16-380
E1I9K7_9CHLR/12-361
E1I9K9_9CHLR/12-378
E1IJR8_ECOLX/16-380
E1ITH9_ECOLX/9-372
E1J4Q7_ECOLX/16-380
E1J5V1_ECOLX/9-372
E1JPP8_9LACO/17-130
E1JPP9_9LACO/1-259
E1JSH8_DESFR/8-368
E1JXR3_DESFR/26-390
E1JXW7_DESFR/13-384
E1K0R9_DESFR/13-362
E1KDG4_9FIRM/7-363
E1KHQ3_9FIRM/14-365
E1KHQ9_9FIRM/13-366
E1KSC7_9BACT/12-362
E1KTP7_9BACT/79-353
E1KWE1_PEPMA/13-392
E1KWE3_PEPMA/8-391
E1L5Z2_9FIRM/8-393
E1LCB1_9FIRM/8-393
E1LHI4_STRMT/11-396
E1LM57_STRMT/11-396
E1LU13_STRMT/11-396
E1LVV7_STROR/11-396
E1M1D8_STRMT/14-248
E1M1D9_STRMT/11-152
E1M5V8_9STRE/11-396
E1MEK8_9ACTO/11-359
E1MHN8_9GAMM/12-360
E1MJ50_9GAMM/7-389
E1MJ53_9GAMM/12-361
E1MLT2_9GAMM/21-369
E1MLU0_9GAMM/28-381
E1MNZ4_9GAMM/7-364
E1MQX3_9GAMM/19-368
E1MTB8_9GAMM/141-531
E1MTZ9_9GAMM/22-220
E1MTZ9_9GAMM/251-407
E1MU04_9GAMM/8-372
E1MU13_9GAMM/43-433
E1P479_NEILA/20-393
E1P8W4_ECOAB/9-372
E1PI15_ECOAB/16-380
E1PKH5_PANVC/9-373
E1PLG6_CAMJM/12-356
E1PLJ1_CAMJM/7-364
E1PLY9_CAMJM/42-435
E1PQ45_CAMJM/8-380
E1PQ67_CAMJM/12-357
E1PWP4_HELPT/9-366
E1Q0F1_HELPM/9-366
E1Q322_HELPP/9-366
E1Q7P3_HELPC/9-366
E1QDU3_DESB2/11-360
E1QEP5_DESB2/5-392
E1QFT9_DESB2/14-396
E1QIZ2_DESB2/32-382
E1QIZ3_DESB2/31-383
E1QKC0_DESB2/19-389
E1QUA8_VULDI/22-398
E1R436_SPISS/14-385
E1R5P5_SPISS/7-336
E1REW3_METP4/40-430
E1REY1_METP4/9-368
E1RTR4_ECOUM/16-380
E1RVT2_ECOUM/9-372
E1S9M4_HELP9/9-366
E1SK76_PANVC/23-387
E1T6R0_BURSG/17-378
E1TA96_BURSG/13-362
E1TD30_BURSG/28-379
E1UR48_BACAS/44-408
E1UR50_BACAS/1-365
E1UR77_BACAS/12-374
E1USZ7_BACAS/14-382
E1VH53_9GAMM/18-184
E1VH53_9GAMM/266-395
E1VPK2_9GAMM/24-396
E1W1Z6_HAEP3/155-396
E1W1Z6_HAEP3/8-150
E1WCD7_SALTS/16-380
E1WDZ1_SALTS/9-372
E1WH23_SALTS/40-430
E1WLK4_BACF6/26-382
E1WLL9_BACF6/10-374
E1WMV8_BACF6/11-382
E1WPM8_BACF6/43-440
E1WQ59_BACF6/12-363
E1WQ67_BACF6/10-374
E1WSP3_BACF6/13-372
E1WSR2_BACF6/14-155
E1WSR2_BACF6/164-402
E1WTD1_BACF6/7-369
E1WUY5_BACF6/16-368
E1WVN8_BACF6/43-440
E1WZH2_BACMS/253-573
E1WZU3_BACMS/18-225
E1WZU3_BACMS/274-424
E1WZU4_BACMS/19-203
E1X3T7_BACMS/10-380
E1X3V7_BACMS/34-425
E1X3Y8_BACMS/14-361
E1XCQ4_STRZO/11-396
E1XLN7_STRZN/11-396
E1XSZ6_STRZI/11-396
E1Y1D9_LEGPN/121-486
E1Y280_LEGPN/11-359
E1YGW8_9DELT/8-374
E1YJE5_9DELT/38-398
E1YJF6_9DELT/22-372
E1YK90_9DELT/17-381
E1YNW6_9BACE/26-382
E1YNX9_9BACE/9-394
E1YPU8_9BACE/1-153
E1YPU8_9BACE/154-418
E1YPU9_9BACE/1-129
E1YPU9_9BACE/109-217
E1YQG9_9BACE/9-394
E1YSW8_9BACE/12-411
E1YSX9_9BACE/46-273
E1YUT1_9BACE/11-382
E1YYB4_9BACE/9-395
E1Z193_9BACE/16-373
E2DNP9_ECOLX/9-380
E2JU07_ECO57/9-372
E2JUE8_ECO57/16-380
E2K1R1_ECO57/9-358
E2K802_ECO57/9-372
E2K8T1_ECO57/16-380
E2KK84_ECO57/9-358
E2KM21_ECO57/9-358
E2KNU2_ECO57/16-380
E2KP72_ECO57/9-372
E2M8Z5_PSESM/19-364
E2M9Z8_PSESM/14-365
E2MKP1_PSESM/10-354
E2MQ65_FRANO/2-355
E2MX21_9CORY/18-388
E2N1C0_CAPSP/40-430
E2N2Y1_CAPSP/14-371
E2NE68_9BACE/12-377
E2NGS5_9BACE/1-363
E2NIN2_9BACE/17-319
E2NIN3_9BACE/1-41
E2NJ89_9BACE/14-294
E2NL68_9BACE/1-121
E2NL68_9BACE/123-363
E2NZR1_PASHA/14-376
E2P5C2_PASHA/14-376
E2PG89_NEIPO/20-393
E2PRQ6_9RHIZ/11-367
E2QHW7_ECOLX/9-372
E2QPB8_ECOLX/10-374
E2SQH0_9FIRM/11-371
E2SUQ1_9RALS/10-364
E2T2F4_9RALS/18-379
E2TGL9_MYCTU/22-381
E2TRV6_MYCTU/22-381
E2U3A5_MYCTU/22-381
E2UF66_MYCTU/46-405
E2UR73_MYCTU/22-381
E2UY35_MYCTU/1-173
E2UY36_MYCTU/11-199
E2V2H2_MYCTU/22-381
E2V8A6_MYCTU/1-173
E2V8A7_MYCTU/11-199
E2VDN5_MYCTU/22-381
E2VHK9_MYCTU/11-180
E2VHL0_MYCTU/11-199
E2VMQ1_MYCTU/22-381
E2VZC9_MYCTU/22-381
E2WAH0_MYCTU/22-381
E2WMJ2_MYCTU/46-405
E2WVT8_ECOLX/9-372
E2X0A0_ECOLX/10-374
E2X587_SHIDY/9-372
E2X683_SHIDY/1-170
E2Y0I8_PSEFL/12-374
E2ZCM5_9FIRM/9-374
E2ZQG9_PSEAE/15-367
E2ZXU8_PSEAE/11-375
E3B1F3_9SPHI/40-430
E3B6Q0_9MICO/7-371
E3B8E7_9MICO/9-372
E3CFJ0_STRPA/26-221
E3CVX7_9BACT/17-369
E3CW81_9BACT/6-393
E3CXF0_9BACT/10-372
E3CZ58_9BACT/12-381
E3D0L2_9BACT/15-372
E3D2E0_NEIM7/20-393
E3DC88_ERWSE/16-368
E3DD09_ERWSE/9-372
E3DGB2_ERWSE/57-407
E3DK48_ERWSE/10-343
E3DN75_HALPG/12-387
E3DNE0_HALPG/10-376
E3DVV9_BACA1/37-408
E3DVW1_BACA1/1-365
E3DVY6_BACA1/12-374
E3DY63_BACA1/25-391
E3EJ80_PAEPS/12-371
E3ENT3_BIFBS/33-240
E3EUW9_HYDTT/203-340
E3EUW9_HYDTT/9-206
E3F4M0_KETVY/1-158
E3FF86_STIAD/43-187
E3G3Z1_ENTCS/9-372
E3GA78_ENTCS/10-374
E3GDN2_EUBLK/13-362
E3GDZ7_EUBLK/43-440
E3GE45_EUBLK/11-371
E3GE61_EUBLK/12-375
E3GL97_EUBLK/9-371
E3GP61_EUBLK/5-377
E3GW77_METFV/7-354
E3GYD0_METFV/94-244
E3HD30_ILYPC/18-371
E3HQE7_ACHXA/12-359
E3I880_RHOVT/12-360
E3IAY5_GEOS0/15-366
E3IAZ1_GEOS0/13-377
E3ILQ1_DESVR/10-372
E3INJ6_DESVR/34-429
E3INL1_DESVR/13-383
E3IPM4_DESVR/7-295
E3IPM9_DESVR/15-384
E3IT63_DESVR/348-488
E3IT63_DESVR/44-236
E3IUQ8_FRASU/12-366
E3PDV5_ECOH1/16-380
E3PNY1_ECOH1/9-372
E3PRP8_CLOSD/9-374
E3PUL3_CLOSD/11-371
E3PUM0_CLOSD/7-362
E3PV14_CLOSD/11-385
E3PVL0_CLOSD/14-361
E3T2Z1_9ZZZZ/11-374
E3T4A1_9ACTO/37-426
E3VYR4_MIMIV/15-293
E3XPZ5_ECOLX/10-388
E3XRD0_ECOLX/10-374
E3XW25_ECOLX/9-372
E3XXL3_SHIFL/10-374
E3Y6V2_SHIFL/9-372
E4A558_PROAC/11-363
E4AIT8_PROAC/11-363
E4AKI1_PROAC/11-363
E4AW61_PROAC/11-363
E4B0J2_PROAC/11-363
E4B7B1_PROAC/11-363
E4BKV0_PROAC/11-363
E4BT58_PROAC/11-363
E4BUS9_PROAC/11-363
E4C2U6_PROAC/11-363
E4CAE6_PROAC/11-363
E4CI77_PROAC/11-363
E4CPF0_PROAC/11-363
E4CXV3_PROAC/11-363
E4D3A6_PROAC/11-363
E4DFV0_PROAC/11-363
E4DM01_PROAC/11-363
E4DV08_PROAC/11-363
E4DWS4_PROAC/11-363
E4EAN6_PROAC/11-363
E4ED30_PROAC/11-363
E4EK25_PROAC/11-363
E4ES09_PROAC/11-363
E4F2F7_PROAC/11-363
E4F7C3_PROAC/11-363
E4FF94_PROAC/11-363
E4FMH1_PROAC/11-363
E4FTV4_PROAC/11-363
E4G689_PROAC/11-363
E4G8V8_PROAC/11-363
E4GIP5_PROAC/11-363
E4GNV1_PROAC/11-363
E4GZW4_PROAC/11-363
E4H438_PROAC/11-363
E4HDU6_PROAC/11-363
E4HLC2_PROAC/11-363
E4HVE5_PROAC/11-363
E4HYC7_PROAC/11-363
E4I845_ENTFC/24-377
E4IKY4_ENTFC/24-377
E4J1Y8_ENTFC/24-377
E4J5L6_ENTFC/24-377
E4JIT7_ENTFC/24-377
E4K3I5_9FIRM/12-363
E4K871_9FIRM/14-139
E4K872_9FIRM/1-230
E4KSA0_9PORP/14-384
E4KSI0_9PORP/9-398
E4KW32_9PORP/15-376
E4L3L3_9STRE/13-362
E4L3L7_9STRE/11-398
E4LB00_9FIRM/8-393
E4LHK8_9FIRM/39-437
E4LHN3_9FIRM/12-360
E4LHN6_9FIRM/7-381
E4LYL4_9CLOT/7-372
E4LYN0_9CLOT/13-404
E4MDJ2_9BACT/12-368
E4MIG9_9FIRM/8-371
E4MK34_9FIRM/9-372
E4MLA0_9FIRM/24-417
E4MTD9_CAPOC/14-371
E4MTH0_CAPOC/10-373
E4MU75_CAPOC/40-430
E4N848_KITSK/28-383
E4N849_KITSK/27-385
E4N8E1_KITSK/34-389
E4NDK5_KITSK/14-392
E4NG08_KITSK/19-383
E4NG09_KITSK/14-362
E4P0Q4_BIFBP/33-240
E4P2Z9_ECO8N/9-372
E4PDE4_ECO8N/16-380
E4PH59_MARAH/7-381
E4Q132_CALOW/12-363
E4QBB2_CALH1/12-363
E4QPZ7_METS6/18-375
E4RB29_PSEPB/42-433
E4RNM4_HALSL/12-387
E4RPC2_HALSL/7-358
E4RPL8_HALSL/12-387
E4RS31_LEAB4/12-357
E4RYM4_LEAB4/17-360
E4S6V4_CALKI/14-382
E4S762_CALKI/12-363
E4SC84_CALK2/12-363
E4T209_PALPW/14-371
E4T304_PALPW/10-375
E4T328_PALPW/36-426
E4T3K1_PALPW/7-378
E4T973_RIEAD/15-370
E4TA06_RIEAD/10-373
E4TF85_CALNY/12-360
E4TGB5_CALNY/8-374
E4TGB6_CALNY/5-358
E4TGE0_CALNY/9-391
E4THC5_CALNY/10-363
E4TML7_MARTH/10-369
E4TQN3_MARTH/11-354
E4TT52_MARTH/13-356
E4TXC1_SULKY/7-362
E4TXC8_SULKY/21-423
E4TY97_SULKY/12-375
E4TYC7_SULKY/10-369
E4U054_SULKY/11-365
E4U5E3_OCEP5/10-373
E4US94_ARTGP/358-746
E4V8K7_BIFBI/35-242
E4VFC3_9HELI/47-441
E4VFZ7_9HELI/1-91
E4VJQ4_9HELI/7-386
E4VL94_9HELI/117-466
E4VLA2_9HELI/14-360
E4VLD8_9HELI/21-383
E4VLG2_9HELI/27-397
E4VLY2_9HELI/11-363
E4VQF1_BACFR/29-384
E4VQG5_BACFR/157-396
E4VQG5_BACFR/8-150
E4VRQ5_BACFR/43-441
E4VRY8_BACFR/1-140
E4VU66_BACFR/1-140
E4VU84_BACFR/10-374
E4VYM9_BACFR/10-374
E4VZS5_BACFR/43-440
E4W3D3_BACFR/16-219
E4WCX4_RHOE1/9-396
E4WFB4_RHOE1/9-396
E4WLQ8_9PHYC/13-371
E4ZF27_NEIL0/10-383
E5AQP1_BURRH/14-374
E5B0J3_ERWAM/9-372
E5B1X8_ERWAM/57-307
E5B3E6_ERWAM/10-374
E5B7V6_ERWAM/16-368
E5BRI5_9FUSO/11-386
E5BUD9_9FUSO/44-442
E5C485_9BACE/43-440
E5CDI0_9BACE/26-382
E5CJ62_STAHO/11-374
E5DUH0_9NOCA/4-366
E5EQ73_9PHYC/13-371
E5ERI7_9PHYC/13-371
E5ES42_9PHYC/15-344
E5ES46_9PHYC/8-376
E5FGD5_ECOLX/11-360
E5FGD6_ECOLX/8-365
E5FNN6_TREPE/34-379
E5FNQ8_TREPE/34-379
E5FNR9_TREPA/34-379
E5FNX9_TREPA/34-379
E5KCM8_9PSEU/1-195
E5R2A7_ARTGP/92-182
E5U9W3_ALCXX/10-364
E5UG46_ALCXX/7-336
E5UG48_ALCXX/6-374
E5UG60_ALCXX/9-386
E5UG62_ALCXX/11-362
E5UM12_NEIMU/10-383
E5US04_9BACE/15-368
E5V4P3_9BACL/11-396
E5V8Y7_9BACE/11-382
E5VBN9_9BACE/13-337
E5VBN9_9BACE/332-412
E5VCQ6_9BACE/154-396
E5VCQ6_9BACE/8-148
E5VCS0_9BACE/16-372
E5VCU6_9BACE/11-311
E5VCU6_9BACE/303-409
E5VCV8_9BACE/7-374
E5VX48_9FIRM/14-378
E5VX65_9FIRM/11-371
E5W5T4_9BACI/12-362
E5W5U0_9BACI/9-359
E5W8C6_9BACI/15-378
E5W903_9BACI/79-433
E5WG42_9BACI/13-365
E5WG83_9BACI/228-593
E5WUH9_9BACE/25-382
E5WUP3_9BACE/10-320
E5WUP3_9BACE/307-409
E5WZY9_9BACE/10-371
E5X075_9BACE/1-141
E5X1N5_9BACE/19-371
E5X1P3_9BACE/8-396
E5X2U1_9BACE/12-363
E5X4R4_9ACTN/12-396
E5X7I4_9ACTN/22-389
E5XB46_9ACTN/11-371
E5Y418_BILWA/16-373
E5Y7V2_BILWA/8-372
E5Y868_BILWA/13-384
E5YAY4_BILWA/17-219
E5YF28_9ENTR/10-374
E5YNF9_9ENTR/9-372
E5Z5U5_CAMJE/7-364
E5Z6I6_CAMJE/23-384
E5Z921_CAMJE/12-356
E5ZA97_CAMJE/8-380
E5ZAU5_CAMJE/12-356
E5ZEJ7_CAMJE/23-395
E5ZFJ4_CAMJE/8-380
E5ZFL4_CAMJE/7-364
E5ZHR8_CAMJE/8-380
E5ZHU0_CAMJE/11-356
E5ZIA2_CAMJE/7-364
E5ZIS2_CAMJE/12-356
E5ZY54_ECOLX/16-380
E5ZYT7_ECOLX/14-365
E6A1K2_ECOLX/9-372
E6A8S9_ECOLX/9-372
E6ABB0_ECOLX/16-380
E6AQH7_ECOLX/16-380
E6AU05_ECOLX/9-372
E6B0U4_ECOLX/9-372
E6B9T2_ECOLX/1-363
E6BKJ8_ECOLX/16-380
E6BNL2_ECOLX/9-372
E6BWT0_PROAC/11-363
E6C3E8_PROAC/11-363
E6CA86_PROAC/11-363
E6CHI6_PROAC/11-363
E6CQQ5_PROAC/11-363
E6CYM4_PROAC/11-363
E6D7P5_PROAC/11-363
E6DE20_PROAC/11-363
E6DP36_PROAC/11-363
E6DSZ2_PROAC/11-363
E6E3U5_PROAC/11-363
E6E767_PROAC/11-363
E6EEP2_PROAC/11-363
E6JH58_RIEAN/10-373
E6JJ73_RIEAN/15-370
E6JSP0_9SPIO/15-386
E6JUU1_9SPIO/8-335
E6KB23_9BACT/24-374
E6KP05_STRSA/20-405
E6KUQ0_9ACTO/11-359
E6L2T4_9PROT/13-362
E6L2T7_9PROT/23-405
E6L3M1_9PROT/14-358
E6L4K7_9PROT/10-371
E6L5X3_9PROT/9-371
E6L7U3_CAMUP/23-379
E6LAG8_CAMUP/8-381
E6LAZ1_CAMUP/7-364
E6LBB3_CAMUP/9-386
E6LK50_9FIRM/14-362
E6LLF7_9FIRM/44-441
E6LPZ0_9FIRM/20-423
E6LX07_9ACTO/11-359
E6M4K7_9ACTO/11-359
E6MMR2_9BACT/12-334
E6MMR2_9BACT/308-410
E6MMY1_9BACT/15-368
E6MND8_9BACT/16-363
E6MYH6_NEIMH/10-383
E6N679_9ARCH/28-390
E6N6F3_9ARCH/21-383
E6NER9_HELPI/9-366
E6NHZ3_HELPK/9-366
E6NL91_HELPL/9-366
E6NSK9_HELPQ/9-366
E6PC93_9ZZZZ/16-368
E6PD88_9ZZZZ/49-438
E6PNW3_9ZZZZ/127-518
E6PT55_9ZZZZ/12-370
E6PZZ3_9ZZZZ/10-369
E6Q717_9ZZZZ/22-383
E6QAU8_9ZZZZ/18-364
E6QBS8_9ZZZZ/11-367
E6QHQ9_9ZZZZ/9-373
E6QQS7_9ZZZZ/7-364
E6QRG8_9ZZZZ/1-354
E6QRT4_9ZZZZ/11-369
E6RKK2_PSEU9/12-363
E6RPJ8_PSEU9/7-380
E6RSK9_CAMJS/8-380
E6RTJ1_CAMJS/7-364
E6RTU2_CAMJS/23-381
E6RVH0_CAMJS/12-356
E6RYF6_CAMJC/8-380
E6RYV6_CAMJC/7-364
E6S135_CAMJC/12-356
E6S2V7_HELPF/9-366
E6S8H9_INTC7/7-370
E6S8I6_INTC7/10-377
E6S8S3_INTC7/14-377
E6SFN8_INTC7/31-396
E6SPS0_BACT6/13-363
E6SQ58_BACT6/11-382
E6SRJ6_BACT6/11-320
E6SRJ6_BACT6/313-409
E6SS59_BACT6/32-198
E6SUR6_BACT6/11-320
E6SUR6_BACT6/307-409
E6SZW7_SHEB6/5-391
E6T6A7_SHEB6/12-363
E6T754_SHEB6/42-403
E6TS75_BACCJ/20-384
E6U6E2_ETHHY/8-372
E6U7Q8_ETHHY/13-391
E6U9Y0_ETHHY/14-380
E6UEI9_RUMA7/31-382
E6UQ83_CLOTL/47-446
E6UQW9_CLOTL/11-385
E6UTC9_CLOTL/15-381
E6UU38_CLOTL/25-378
E6UXD2_VARPD/12-359
E6V8M0_VARPD/22-366
E6VM57_RHOPX/20-378
E6VP93_RHOPX/5-356
E6VR13_DESAO/24-374
E6VR73_DESAO/12-373
E6VUG3_DESAO/10-387
E6VZA2_DESAO/13-375
E6VZY1_DESAO/15-382
E6W1S7_DESIS/13-363
E6W539_DESIS/7-381
E6W5A9_DESIS/7-364
E6WBI9_PANSA/22-375
E6WHE9_PANSA/8-372
E6WIX4_PANSA/9-373
E6X076_NITSE/12-366
E6X1B2_NITSE/10-354
E6X2U9_NITSE/10-361
E6X2Z6_NITSE/44-438
E6X3Z3_CELAD/9-374
E6X4S9_CELAD/26-385
E6X964_CELAD/5-389
E6XPB7_SHEP2/12-363
E6YGI4_BARC7/11-367
E6YKJ1_9RHIZ/11-367
E6YPP8_9RHIZ/11-367
E6YU97_9RHIZ/11-367
E6Z0F2_9RHIZ/11-367
E6ZDL8_ECOLX/12-363
E7AAD6_HELFC/7-367
E7B773_YERE1/9-372
E7B975_YERE1/10-374
E7BB63_LEGPN/10-384
E7BBG4_LEGPN/10-384
E7BEE9_NEIMW/20-397
E7C4M5_9BACT/10-375
E7FRX0_9LACO/12-397
E7FXB2_ERYRH/12-370
E7FZX0_9HELI/7-362
E7G3N7_9HELI/7-362
E7GH97_CLOSY/49-445
E7GL62_CLOSY/12-363
E7GQP3_CLOSY/9-398
E7GQQ9_CLOSY/11-370
E7HB76_ECOLX/10-127
E7HB77_ECOLX/1-235
E7HEH3_ECOLX/9-372
E7HTJ7_ECOLX/1-323
E7HU62_ECOLX/10-374
E7HVR4_ECOLX/9-372
E7I8D2_ECOLX/9-372
E7ICM5_ECOLX/10-374
E7ITB3_ECOLX/9-372
E7IVJ0_ECOLX/10-374
E7IW81_ECOLX/9-388
E7J5Z8_ECOLX/10-374
E7JAW7_ECOLX/9-372
E7JJQ1_ECOLX/9-372
E7JP80_ECOLX/10-374
E7JPW2_ECOLX/9-358
E7JV82_SHISO/10-374
E7JYY9_SHISO/9-187
E7JYZ0_SHISO/1-127
E7K294_SHISO/10-199
E7M5W6_9BACL/1-143
E7M5W7_9BACL/12-211
E7M8K2_9BACL/21-371
E7N3W8_9FIRM/40-437
E7NAC7_9ACTO/11-370
E7NVX6_TREPH/1-190
E7NVX6_TREPH/196-323
E7NX77_TREPH/11-379
E7P396_PSESG/14-365
E7P660_PSESG/11-375
E7P775_PSESG/11-354
E7PM11_PSESG/14-365
E7PNZ9_PSESG/1-299
E7PQW0_PSESG/11-354
E7QQ68_9EURY/7-355
E7RDR6_9BACL/14-399
E7RG26_9BACL/18-371
E7RQ43_9BACT/17-367
E7RV48_9BURK/17-368
E7S098_9BURK/18-370
E7SHB6_SHIDY/9-372
E7SK78_SHIDY/16-380
E7T2Q8_SHIBO/16-380
E7T4R4_SHIBO/9-372
E7T557_SHIBO/9-380
E7T7E6_SHIFL/16-380
E7TCQ7_SHIFL/9-372
E7TMY6_ECO57/16-380
E7TP41_ECO57/9-358
E7TS19_ECO57/9-372
E7U0I5_ECOLX/9-372
E7U590_ECOLX/16-380
E7UKB3_ECOLX/16-380
E7UQ15_ECOLX/9-372
E7UW47_SALTY/9-372
E7V072_SALTY/40-430
E7V3Y9_SALTY/10-374
E7V690_SALMO/10-374
E7VG64_SALMO/9-372
E7VSX8_SALMO/16-380
E7VT68_SALMO/9-372
E7VUW2_SALMO/9-372
E7VWF9_SALMO/16-380
E7W4H8_SALMO/16-380
E7WDR7_SALMO/9-372
E7WHA6_SALMO/16-380
E7WRC9_SALMO/9-372
E7WTL1_SALMO/16-380
E7WWH8_SALMO/9-372
E7X677_SALMO/9-372
E7XDB2_SALMO/10-374
E7XID5_SALMO/9-372
E7XM08_SALMO/10-374
E7XVK4_SALMO/10-374
E7XYT0_SALMO/9-372
E7Y7E5_SALMO/9-372
E7Y829_SALMO/10-374
E7YN78_SALMO/16-380
E7YT52_SALMO/9-372
E7YUC0_SALMO/9-372
E7YUP0_SALMO/16-380
E7Z618_SALMO/10-374
E7ZFE2_SALMO/9-372
E7ZJY4_SALMO/16-380
E7ZSN4_SALMO/9-372
E7ZUC2_SALMO/9-372
E7ZVT9_SALMO/16-380
E8A6W2_SALMO/16-380
E8AAQ3_SALMO/9-372
E8AJ42_SALMO/10-374
E8AMP9_SALMO/9-372
E8B156_SALMO/10-374
E8B404_SALMO/9-372
E8BCQ1_SALMO/10-374
E8BEL9_SALMO/9-372
E8BLM3_SALMO/10-374
E8BMV3_SALMO/9-372
E8BYS1_SALMO/10-374
E8C7F8_SALMO/9-372
E8CD48_SALMO/16-380
E8CHI6_SALMO/9-372
E8CL92_SALMO/16-380
E8CTC7_SALMO/9-372
E8CYZ6_SALMO/16-380
E8D362_SALMO/9-372
E8DC50_SALMO/16-380
E8DCB6_SALMO/9-372
E8DN64_SALMO/16-380
E8DQ14_SALMO/9-372
E8E0S8_SALMO/9-372
E8E2X4_SALMO/10-374
E8E9P2_SALMO/16-380
E8EDH2_SALMO/9-372
E8EN35_SALMO/10-374
E8EQ46_SALMO/9-372
E8EYH1_SALMO/10-374
E8F021_SALMO/9-372
E8FIU9_SALMO/10-374
E8FMF1_SALMO/9-372
E8FV97_SALMO/9-372
E8FZH7_SALMO/16-380
E8G2G3_SALMO/10-374
E8GBK8_SALMO/9-372
E8GDB6_SALMO/10-374
E8GKZ7_SALMO/9-372
E8GUU9_SALMO/10-374
E8H1M3_SALMO/9-372
E8H4A9_ECO57/16-380
E8H984_ECO57/9-372
E8HI77_ECOLX/16-380
E8HMX1_ECOLX/9-372
E8HX59_ECOLX/16-380
E8I1V9_ECOLX/9-372
E8I9V5_ECOLX/10-388
E8IAJ4_ECOLX/10-374
E8IFY0_ECOLX/9-372
E8IMW4_ECOLX/10-388
E8INK2_ECOLX/16-380
E8IU47_ECOLX/9-372
E8J3P0_ECO57/10-374
E8J8E2_ECO57/9-372
E8JGP0_9ACTO/11-358
E8K0Y0_9STRE/11-396
E8KCN4_9STRE/11-396
E8KE91_9PAST/9-372
E8KZ40_9RHIZ/46-436
E8L3R4_9RHIZ/13-366
E8L613_9RHIZ/11-369
E8LAA2_9RHIZ/13-364
E8LP01_9VIBR/14-387
E8M579_9VIBR/7-372
E8MA05_9VIBR/10-383
E8MXG1_ANATU/16-379
E8N365_ANATU/13-390
E8N5L7_ANATU/11-371
E8NMW3_SALET/9-372
E8NP63_SALET/16-380
E8NXU9_YERPH/10-374
E8NY09_YERPH/40-430
E8P6C0_YERPH/8-372
E8PHU8_ACIB1/8-382
E8PKG7_THESS/9-370
E8Q2X1_ECOLW/10-374
E8QH14_HELP7/9-366
E8QIG1_HELP4/9-366
E8QQI7_HELPR/9-366
E8QSR7_HELPW/9-366
E8R096_ISOPI/40-395
E8RDF5_9DELT/13-389
E8RG70_9DELT/5-394
E8RJN4_9DELT/14-370
E8RJP3_9DELT/38-182
E8RLT6_9CAUL/13-382
E8RQ53_9CAUL/12-393
E8RWB3_MICSL/44-402
E8RWU4_MICSL/13-363
E8RX69_MICSL/49-424
E8RYM0_MICSL/14-363
E8RZ45_MICSL/38-426
E8RZK1_MICSL/10-370
E8S0E1_MICSL/15-381
E8SR44_NEIGO/20-393
E8SW93_GEOS2/21-383
E8SWV0_GEOS2/13-365
E8TD99_MESCW/8-365
E8TNR0_MESCW/11-367
E8TYI2_ALIDB/16-386
E8UC14_DEIML/13-360
E8UGH0_TAYEM/11-357
E8UGH9_TAYEM/13-383
E8UYG6_TERSS/16-363
E8V1L6_TERSS/41-432
E8V844_TERSS/16-378
E8VA67_BACST/34-402
E8VA69_BACST/1-365
E8VAY7_BACST/10-372
E8VEK7_BACST/14-382
E8VGS4_BACST/78-432
E8VTD6_VIBVU/25-380
E8W266_STRFA/32-406
E8WB09_STRFA/14-366
E8WNY3_GEOS8/7-371
E8WQK0_GEOS8/14-362
E8WQK2_GEOS8/13-380
E8WR84_GEOS8/21-393
E8WRW9_GEOS8/35-210
E8WSR8_GEOS8/14-388
E8WT00_GEOS8/11-221
E8WT00_GEOS8/259-393
E8WUG1_GEOS8/2-345
E8WV47_GEOS8/16-364
E8X3M0_ACISM/9-391
E8X540_ACISM/61-451
E8X7T2_ACISM/515-870
E8XC44_SALT4/40-430
E8XED9_SALT4/16-380
E8XIN5_SALT4/9-372
E8XML2_RAHSY/7-372
E8XWD0_RAHSY/10-374
E8Y8T0_ECOKO/9-372
E8YD94_ECOKO/16-380
E8YIJ9_9BURK/29-379
E8YPS2_9BURK/17-378
E8ZNI5_CLOB0/9-383
E8ZNI6_CLOB0/14-226
E8ZNI7_CLOB0/1-150
E8ZVL8_CLOB0/19-372
E9A450_SALET/10-374
E9A8N3_SALET/77-440
E9CP49_9ENTR/9-372
E9E0T1_METAQ/264-331
E9E0T1_METAQ/329-505
E9FIC2_9STRE/20-405
E9FND9_9STRE/20-405
E9H615_DAPPU/31-147
E9I1J5_DAPPU/1-66
E9JET3_9ACTO/10-378
E9L1G9_9ZZZZ/1-256
E9L1N6_9ZZZZ/13-363
E9L1R6_9ZZZZ/13-367
E9M5G3_9ACTO/1-230
E9RY67_9FIRM/16-370
E9RY75_9FIRM/153-394
E9RY75_9FIRM/8-150
E9S4H7_TREDE/13-364
E9S4X9_TREDE/8-340
E9S602_TREDE/15-383
E9S8B0_RUMAL/15-424
E9S8K2_RUMAL/27-430
E9SGC9_RUMAL/29-380
E9SJP9_CLOSY/49-445
E9SJT3_CLOSY/12-377
E9SP45_CLOSY/9-398
E9SY13_COREQ/21-408
E9T1C8_COREQ/9-396
E9T9F4_ECOLX/16-380
E9TMX9_ECOLX/9-372
E9TS34_ECOLX/9-372
E9TWL9_ECOLX/16-380
E9UCV3_ECOLX/9-372
E9UF79_ECOLX/1-363
E9UNB9_9ACTO/7-370
E9USB3_9ACTO/15-384
E9V2F7_9ACTO/9-371
E9V2F9_9ACTO/13-363
E9V8W0_ECOLX/16-380
E9VG69_ECOLX/9-372
E9VQJ3_ECOLX/14-365
E9VR67_ECOLX/16-380
E9VWE3_ECOLX/9-372
E9W3S6_ECOLX/16-380
E9W9W1_ECOLX/9-372
E9WGV0_ECOLX/16-380
E9WNH6_ECOLX/9-372
E9WW46_ECOLX/16-380
E9X1R4_ECOLX/9-372
E9XC48_ECOLX/16-380
E9XF40_ECOLX/9-372
E9XKY9_ECOLX/10-374
E9XUH1_ECOLX/9-372
E9Y169_ECOLX/16-380
E9Y7X4_ECOLX/9-372
E9YBF0_ECOLX/16-380
E9YC15_ECOLX/12-363
E9YLT4_ECOLX/9-372
E9YPL9_ECOLX/14-365
E9YQB8_ECOLX/10-374
E9Z182_ECOLX/9-372
E9Z9F9_ESCFE/10-374
E9ZEP1_ESCFE/9-372
E9ZIW3_MYCTU/1-48
E9ZPH1_MYCTU/22-381
E9ZWB3_NEIME/10-383
EPSN_BACSU/10-372
ERBS_SACEN/14-362
F0A1X9_NEIME/10-383
F0A7D7_NEIME/10-383
F0AD82_NEIME/10-383
F0AIU6_NEIME/10-383
F0APM2_NEIME/10-383
F0AV06_NEIME/10-383
F0B0N6_NEIME/10-383
F0B6E1_NEIME/10-383
F0BCZ4_9XANT/16-365
F0BII1_9XANT/17-368
F0BJN3_9XANT/13-364
F0BTL9_9XANT/13-364
F0BV43_9XANT/12-364
F0C398_9XANT/16-365
F0CAM2_9XANT/12-364
F0CCR0_9XANT/17-368
F0DN24_9FIRM/1-354
F0DPI2_9FIRM/10-373
F0DWW6_9FIRM/10-365
F0EYN4_9NEIS/71-442
F0F2S7_9NEIS/9-387
F0F695_9BACT/335-436
F0F695_9BACT/46-336
F0F7L6_9BACT/12-362
F0GFY6_9BURK/14-375
F0GT93_9FIRM/8-392
F0GYJ5_9FIRM/12-396
F0H4G7_9BACT/345-449
F0H4G7_9BACT/82-360
F0H558_9BACT/12-362
F0HPD3_9ACTN/12-396
F0HQ00_9ACTN/22-389
F0HST3_9ACTN/12-371
F0IE97_9FLAO/15-372
F0IEP7_9FLAO/156-396
F0IEP7_9FLAO/8-150
F0J2M5_ACIMA/1-170
F0J2M7_ACIMA/11-195
F0J5E8_ACIMA/19-376
F0JC58_DESDE/12-384
F0JC64_DESDE/68-417
F0JH55_DESDE/24-372
F0JH88_DESDE/15-382
F0JJB7_DESDE/13-375
F0JWD7_ESCFE/1-363
F0JWT0_ESCFE/9-372
F0K9W3_CLOAE/8-383
F0KAK6_CLOAE/11-385
F0KBA3_CLOAE/12-354
F0KIR0_ACICP/12-359
F0KQ82_YERE3/9-372
F0KQH8_YERE3/8-357
F0KUU4_YERE3/10-374
F0LKZ6_THEBM/9-363
F0LP58_VIBFU/10-369
F0MA40_ARTPP/15-380
F0MA42_ARTPP/23-373
F0MER1_NEIMG/10-383
F0MP31_NEIMM/10-383
F0N038_NEIMP/10-383
F0N541_NEIMO/10-383
F0N9Q0_NEIMN/10-383
F0NZA6_WEEVC/9-361
F0P2A3_WEEVC/10-374
F0PJR8_BACT0/13-367
F0PU60_BACT0/14-399
F0Q6Q9_ACIAP/24-223
F0Q6X5_ACIAP/19-370
F0QAB5_ACIAP/9-372
F0QAC1_ACIAP/12-391
F0QJA7_ACIBD/25-382
F0QSX2_VULM7/22-398
F0R9W3_CELLC/12-371
F0RAA0_CELLC/9-374
F0RDB3_CELLC/5-390
F0RPZ2_DEIPM/60-182
F0RPZ6_DEIPM/27-403
F0RXP2_SPHGB/12-204
F0RYU0_SPHGB/9-340
F0S7T8_PEDSD/12-363
F0S9N1_PEDSD/11-354
F0S9N4_PEDSD/156-396
F0S9N4_PEDSD/8-148
F0SBB1_PEDSD/10-360
F0SBD0_PEDSD/18-367
F0SBE2_PEDSD/12-363
F0SMX6_PLABD/29-384
F0SSF5_PLABD/19-392
F0SSG5_PLABD/12-368
F0SXM0_SYNGF/20-373
F0SZU8_SYNGF/14-381
F0SZV5_SYNGF/13-366
F0T667_METSL/9-219
F0T8P6_METSL/7-357
F0TJN6_RIEAR/10-373
F0TP71_RIEAR/15-370
F0XWE6_9STRA/55-428
F0Y5D9_9STRA/15-370
F0YLY5_9STRA/50-428
F0Z584_9CLOT/8-397
F1CLB5_9ACTO/10-346
F1CLL8_YERPS/9-387
F1T7C7_9CLOT/21-400
F1TAJ2_9CLOT/4-342
F1TF32_9CLOT/21-393
F1TF33_9CLOT/14-380
F1TL72_PROAC/11-363
F1TTM9_PROAC/11-363
F1U205_PROAC/11-363
F1U8M4_PROAC/11-363
F1UFZ8_PROAC/11-363
F1UNL7_PROAC/11-363
F1UV62_PROAC/11-363
F1V3A5_PROAC/11-363
F1VC27_PROAC/11-363
F1VKV1_PROAC/11-363
F1W2Q0_9BURK/11-369
F1W3M5_9BURK/17-368
F1XIB9_ECO57/9-372
F1XP17_ECO57/16-380
F1XW25_ECO57/9-358
F1XYU0_ECO57/9-358
F1YAK2_ECO57/16-380
F1YNV2_9ACTO/26-412
F1YPG4_9ACTO/9-394
F1YUJ1_9PROT/19-377
F1Z121_9STRE/11-396
F1Z4U0_9SPHN/17-375
F1ZIW7_ECOLX/14-365
F1ZJQ1_ECOLX/10-374
F1ZPN8_ECOLX/9-372
F2A5A7_RHIET/9-371
F2A7Y5_RHIET/13-383
F2AEK9_RHIET/12-358
F2AI26_RHIET/15-367
F2ALQ2_RHOBA/26-389
F2ATJ6_RHOBA/80-414
F2AVZ5_RHOBA/23-379
F2B561_STRPN/11-396
F2BC72_9NEIS/10-383
F2BE77_9NEIS/11-356
F2ER01_PANAN/9-372
F2EWC6_PANAN/19-372
F2EZM7_PANAN/10-374
F2FBM0_SALDU/16-380
F2FFC1_SALDU/9-372
F2FMU7_SALDU/40-430
F2FR76_SALGL/40-430
F2FS59_SALGL/9-372
F2FSJ9_SALGL/16-380
F2G3X3_ALTMD/7-381
F2G7J9_ALTMD/11-141
F2GEE6_MYCTU/46-405
F2GEJ9_MYCTU/11-199
F2GEK0_MYCTU/1-173
F2GRH3_BRUME/11-367
F2GS97_BRUME/9-357
F2H8D7_BACTU/11-368
F2HSK3_BRUME/9-357
F2HW97_BRUME/11-367
F2I252_9RICK/14-371
F2I2P4_9RICK/1-165
F2I2P5_9RICK/1-44
F2I2P6_9RICK/12-160
F2I2S5_9RICK/26-382
F2I987_9FLAO/9-366
F2IA13_9FLAO/25-380
F2IA21_9FLAO/7-395
F2IBZ9_9FLAO/10-393
F2II23_9FLAO/12-367
F2IKM1_VIBCH/7-361
F2J8F0_HELPY/9-366
F2JFQ2_HELPY/9-366
F2JIL2_9FIRM/14-361
F2JIM3_9FIRM/10-364
F2JLN8_9FIRM/47-446
F2JT24_9FIRM/7-371
F2JT48_9FIRM/10-384
F2K158_9GAMM/7-381
F2K4C3_9GAMM/25-386
F2K922_PSEBR/14-367
F2K969_PSEBR/10-374
F2KEC3_PSEBR/12-359
F2KQE6_ARCVE/12-360
F2KQM6_ARCVE/9-365
F2KZP8_9BACT/12-362
F2L3K3_9CREN/21-397
F2LCS4_BURGA/14-375
F2LHF4_BURGA/26-378
F2LUJ9_9DELT/7-374
F2N1Z8_PSEST/10-354
F2NCE1_9DELT/11-380
F2NDG2_9DELT/22-410
F2NDW9_9DELT/15-374
F2NEE6_9DELT/14-370
F2NJR1_9DELT/14-380
F2NLW9_9DEIN/12-360
F2NUV0_9SPIO/14-360
F2NVK1_9SPIO/20-391
F2NVZ6_9SPIO/7-355
F2PRT8_TRIEQ/417-805
F2QBW5_STROR/11-396
F2R644_9ACTO/2-191
F2RP28_TRITO/327-702
F2T1A0_TRIRU/358-746
F2UUT9_ACTVI/9-394
F2UVN2_ACTVI/11-370
F2V4M6_MYCTU/46-405
F2V6W0_MYCTU/1-173
F2V6W1_MYCTU/11-199
F2V6X8_MYCTU/19-82
GLADA_MICEC/22-405
GLADA_STRKN/22-406
GLADA_STRSD/22-406
GLDSA_BACCI/16-394
GLDSA_MICEC/21-409
GLDSA_STRFR/24-413
GLDSA_STRKN/25-416
GLDSA_STRLV/22-413
GLDSA_STRRI/24-413
GLDSA_STRRY/22-412
GLDSA_STRSD/22-413
GLSA_STRGR/22-413
MOSB_RHIME/107-496
NTDA_BACSU/78-432
O07849_ECOLX/11-360
O25130_HELPY/9-366
O26434_METTH/7-359
O26817_METTH/6-201
O27256_METTH/7-356
O31006_VIBAN/40-430
O31009_VIBAN/11-363
O31015_VIBAN/12-367
O33942_SACER/28-380
O34228_VIBCH/9-390
O50320_PORGI/19-377
O52552_AMYMD/14-382
O52562_AMYMD/40-429
O52807_AMYOR/13-363
O67617_AQUAE/9-343
O68392_BRUME/9-357
O68842_STRAT/14-362
O83117_TREPA/31-399
O83454_TREPA/34-379
O85354_CAUCR/1-342
O86158_CAMJE/8-380
O86806_STRCO/1-96
O86806_STRCO/102-215
O86863_STRGA/11-373
O86928_STRTE/19-404
O87153_VIBCH/9-390
O87998_BORBR/10-390
O88001_BORBR/11-362
P72136_PSEAE/12-272
P72452_STRGR/11-373
P72454_STRGR/9-378
P72893_SYNY3/11-365
P73264_SYNY3/14-373
P73981_SYNY3/9-341
P74668_SYNY3/13-379
Q00SE3_OSTTA/19-315
Q00SE4_OSTTA/19-295
Q01R61_SOLUE/11-370
Q01WZ3_SOLUE/47-387
Q01WZ6_SOLUE/11-377
Q01XL3_SOLUE/64-430
Q025J2_SOLUE/19-367
Q025T1_SOLUE/44-432
Q02CC1_SOLUE/12-361
Q04IW7_STRP2/11-396
Q04TI6_LEPBJ/12-361
Q04TM3_LEPBJ/22-393
Q04TN7_LEPBJ/21-388
Q04TP0_LEPBJ/26-381
Q04UX2_LEPBJ/14-393
Q04VA6_LEPBJ/15-367
Q04VS8_LEPBJ/24-364
Q04XP2_LEPBL/24-364
Q04Y70_LEPBL/15-367
Q04YK4_LEPBL/14-393
Q052L6_LEPBL/12-361
Q052Q4_LEPBL/22-393
Q052R8_LEPBL/21-388
Q052S1_LEPBL/26-381
Q05341_YERPS/40-430
Q05QW1_9SYNE/13-301
Q05QW1_9SYNE/312-391
Q05U89_9SYNE/33-397
Q062L4_9SYNE/36-401
Q062V6_9SYNE/15-368
Q062V9_9SYNE/13-358
Q063F5_9SYNE/13-299
Q063F5_9SYNE/303-389
Q06953_VIBCH/7-361
Q071F0_RHISN/7-381
Q07IQ7_RHOP5/9-369
Q07RG3_RHOP5/29-377
Q07RM8_RHOP5/20-378
Q083F4_SHEFN/5-390
Q098D2_STIAD/46-190
Q09SK2_BORPA/25-405
Q09SM6_BORPA/1-357
Q0A674_ALHEH/7-381
Q0AAX0_ALHEH/17-368
Q0ALU9_MARMM/15-371
Q0AN87_MARMM/11-383
Q0AZ14_SYNWW/75-171
Q0AZ19_SYNWW/12-386
Q0AZ27_SYNWW/13-392
Q0B0C3_SYNWW/12-377
Q0BES0_BURCM/35-396
Q0BJG9_BURCM/17-379
Q0BMW9_FRATO/13-356
Q0BT15_GRABC/18-373
Q0BVU0_GRABC/21-381
Q0C005_HYPNA/8-374
Q0C432_HYPNA/11-380
Q0EYK9_9PROT/7-379
Q0F2R2_9PROT/1-362
Q0F8Q9_9RHOB/13-389
Q0FE78_9RHOB/40-431
Q0FE89_9RHOB/12-362
Q0FEA8_9RHOB/10-388
Q0FKS8_9RHOB/28-400
Q0FSS8_9RHOB/12-388
Q0FYM1_9RHIZ/1-322
Q0G0L0_9RHIZ/60-419
Q0H2X1_9ACTO/8-366
Q0HJ40_SHESM/6-390
Q0HKL7_SHESM/15-367
Q0HUU2_SHESR/6-390
Q0HWX0_SHESR/7-381
Q0IDI3_SYNS3/13-391
Q0IDQ6_SYNS3/124-489
Q0K0Q0_CUPNH/14-382
Q0K579_CUPNH/10-383
Q0K587_CUPNH/12-359
Q0P8T7_CAMJE/23-384
Q0P8W3_CAMJE/7-364
Q0P9D3_CAMJE/8-380
Q0PB10_CAMJE/12-356
Q0PHY3_SPIAU/45-434
Q0PM02_9ACTO/15-382
Q0PM11_9ACTO/15-349
Q0PY22_STRMY/17-366
Q0RGV4_FRAAA/8-376
Q0RS85_FRAAA/18-384
Q0RTB9_FRAAA/12-366
Q0S987_RHOSR/26-379
Q0SYY1_SHIF8/9-372
Q0TAT3_ECOL5/9-372
Q0TSN0_CLOP1/8-393
Q0VR23_ALCBS/10-385
Q0W3F3_UNCMA/7-359
Q0WAF1_YERPE/8-372
Q0X0F5_STRHI/22-413
Q0YS84_9CHLB/11-369
Q0YSZ3_9CHLB/5-378
Q0YTS1_9CHLB/7-382
Q0YTS9_9CHLB/4-375
Q0YTT4_9CHLB/23-414
Q0YTU4_9CHLB/12-362
Q0ZP96_9ACTO/1-147
Q0ZP97_9ACTO/1-145
Q0ZP98_9ACTO/1-149
Q0ZP99_9ACTO/1-145
Q0ZPA0_9ACTO/1-145
Q10V55_TRIEI/17-376
Q111E1_TRIEI/15-372
Q111V7_TRIEI/14-377
Q112T5_TRIEI/40-434
Q11B85_MESSB/26-406
Q11F57_MESSB/9-378
Q11K43_MESSB/33-389
Q11PD9_CYTH3/14-364
Q11QS3_CYTH3/7-370
Q11RE9_CYTH3/12-383
Q11VT0_CYTH3/10-365
Q124Y7_POLSJ/42-433
Q12KT9_SHEDO/13-363
Q12KU3_SHEDO/9-368
Q12KV1_SHEDO/10-383
Q12MB2_SHEDO/5-390
Q12PQ3_SHEDO/7-378
Q12VL2_METBU/8-353
Q12VL6_METBU/11-367
Q12VN3_METBU/7-362
Q12ZI7_METBU/7-354
Q13AN2_RHOPS/22-378
Q13N31_BURXL/11-373
Q13SV7_BURXL/26-379
Q13ZA6_BURXL/14-375
Q144G9_BURXL/27-379
Q14GF3_FRAT1/13-356
Q15NN5_PSEA6/10-383
Q15RA3_PSEA6/7-374
Q15RC3_PSEA6/9-363
Q163P0_ROSDO/15-387
Q16CM0_ROSDO/10-374
Q17YD5_HELAH/9-366
Q199V6_CAMJE/12-357
Q1BH21_BURCA/35-396
Q1BRI9_BURCA/28-379
Q1C4Q5_YERPA/40-430
Q1CBP4_YERPA/8-372
Q1CL21_YERPN/40-430
Q1CNJ3_YERPN/8-372
Q1CSH7_HELPH/9-366
Q1D7E2_MYXXD/43-187
Q1GFJ3_SILST/22-400
Q1GGK0_SILST/15-385
Q1GIQ2_SILST/18-391
Q1GLS1_SILST/13-362
Q1GST6_SPHAL/125-487
Q1GXY4_METFK/15-374
Q1IAN8_PSEE4/21-407
Q1IGI3_PSEE4/11-375
Q1IIF7_ACIBL/21-389
Q1IJY2_ACIBL/20-391
Q1ILD6_ACIBL/11-357
Q1ILE9_ACIBL/19-386
Q1IMR0_ACIBL/40-431
Q1ISR6_ACIBL/18-368
Q1K161_DESAC/12-368
Q1K185_DESAC/10-383
Q1L0R9_STRHY/14-379
Q1LCN1_RALME/28-379
Q1LEH5_RALME/15-383
Q1LJS9_RALME/10-383
Q1M8Y5_RHIL3/12-362
Q1M8Z4_RHIL3/26-396
Q1ML37_RHIL3/13-363
Q1ML66_RHIL3/2-363
Q1MMS3_RHIL3/10-364
Q1MNN6_LAWIP/11-385
Q1MNY9_LAWIP/7-346
Q1MNZ5_LAWIP/9-365
Q1MRE0_LAWIP/17-374
Q1N2Z2_9GAMM/7-374
Q1N5B4_9GAMM/11-361
Q1NLZ4_9DELT/6-397
Q1NSW9_9DELT/13-390
Q1NW17_9DELT/11-196
Q1NXD4_9DELT/45-435
Q1PLA5_PROMA/118-472
Q1PV37_9BACT/21-370
Q1PVW2_9BACT/7-371
Q1Q1V3_9BACT/7-373
Q1Q1Y1_9BACT/10-379
Q1QD32_PSYCK/10-391
Q1QD52_PSYCK/7-367
Q1QD54_PSYCK/12-358
Q1QJ14_NITHX/12-361
Q1QJ16_NITHX/7-374
Q1QNR7_NITHX/20-377
Q1QP21_NITHX/7-380
Q1R4E6_ECOUT/9-372
Q1V1U5_PELUB/38-229
Q1V1W4_PELUB/20-377
Q1V7N4_VIBAL/12-363
Q1VT60_9FLAO/13-377
Q1VUN8_9FLAO/12-363
Q1VZV9_9FLAO/14-384
Q1WTD3_LACS1/17-394
Q1YMK3_MOBAS/15-375
Q1YPT9_9GAMM/7-381
Q1Z884_PHOPR/25-380
Q1Z8B7_PHOPR/25-380
Q1ZI85_9GAMM/8-383
Q20IP9_PSECI/11-357
Q20IQ1_PSECI/23-364
Q219D9_RHOPB/20-378
Q21IU1_SACD2/10-375
Q21ME8_SACD2/12-368
Q21PF4_SACD2/22-205
Q21Z16_RHOFD/9-367
Q21Z30_RHOFD/13-361
Q220W3_RHOFD/17-365
Q24PG7_DESHY/11-381
Q24S68_DESHY/13-365
Q24S88_DESHY/13-361
Q26CD3_FLABB/27-381
Q26DD7_FLABB/17-361
Q26F58_FLABB/18-362
Q26HS2_FLABB/14-372
Q27TD6_ECOK1/58-408
Q28MG2_JANSC/15-390
Q28TC2_JANSC/11-385
Q29U29_CAMJE/11-356
Q2A4J1_FRATH/13-356
Q2B890_9BACI/17-373
Q2BFC9_9BACI/23-402
Q2BFR3_9BACI/11-371
Q2BFS2_9BACI/18-371
Q2BI21_9GAMM/40-421
Q2BJD2_9GAMM/12-360
Q2CF86_9RHOB/13-381
Q2CIZ5_9RHOB/15-387
Q2FN94_METHJ/16-366
Q2FNG2_METHJ/12-378
Q2FSE0_METHJ/7-359
Q2FTQ4_METHJ/13-377
Q2HR52_9ACTO/39-427
Q2I749_9ACTO/38-427
Q2IE23_ANADE/31-389
Q2IHJ8_ANADE/49-448
Q2IL87_ANADE/49-393
Q2IYD6_RHOP2/1-361
Q2IZP2_RHOP2/20-378
Q2J7M4_FRASC/22-414
Q2JFX6_FRASC/15-381
Q2JGI0_FRASC/12-366
Q2JK67_SYNJB/20-376
Q2JP41_SYNJB/19-376
Q2JSH2_SYNJA/16-377
Q2KA16_RHIEC/32-384
Q2KAG5_RHIEC/13-383
Q2KAG8_RHIEC/12-362
Q2KUH3_BORA1/4-375
Q2L1R3_BORA1/11-361
Q2L1R9_BORA1/9-387
Q2L6E7_9ACTO/12-371
Q2LPS2_SYNAS/38-402
Q2LVN8_SYNAS/7-381
Q2LWK7_SYNAS/22-396
Q2LWM9_SYNAS/18-392
Q2LY87_SYNAS/5-394
Q2MEW4_STRHI/16-365
Q2MEX2_STRHI/22-413
Q2MFI5_STRSD/16-365
Q2MFJ3_STRSD/52-443
Q2MFR3_STRHY/42-428
Q2MFS0_STRHY/16-369
Q2MG07_MICOL/22-414
Q2N6C8_ERYLH/12-361
Q2N6D8_ERYLH/5-380
Q2N6E1_ERYLH/12-369
Q2NGX1_METST/51-446
Q2NI57_METST/7-356
Q2NQC2_SODGM/10-369
Q2P1H7_XANOM/13-364
Q2P2M4_XANOM/12-364
Q2PC67_STRAH/13-367
Q2PC76_STRAH/13-379
Q2QKP3_ESCFE/11-360
Q2RKG9_MOOTA/11-367
Q2RQQ2_RHORT/24-390
Q2RVW1_RHORT/13-369
Q2S4Y7_SALRD/34-398
Q2SCU3_HAHCH/35-392
Q2SIJ3_HAHCH/252-384
Q2SIJ3_HAHCH/26-195
Q2STP4_BURTA/15-366
Q2SWI5_BURTA/14-375
Q2T3S3_BURTA/53-443
Q2T3S4_BURTA/233-586
Q2TZV4_ASPOR/13-380
Q2UKI2_ASPOR/7-372
Q2UZC8_9ACTO/22-414
Q2W0L3_MAGSA/21-424
Q2W8E9_MAGSA/8-385
Q2W978_MAGSA/8-386
Q2W9F4_MAGSA/12-393
Q2WB44_MAGSA/12-362
Q2WB60_MAGSA/24-391
Q2WB93_MAGSA/7-376
Q2WB96_MAGSA/19-362
Q2WBB7_MAGSA/9-366
Q2WBB9_MAGSA/12-360
Q2WBC6_MAGSA/93-185
Q2Y6X5_NITMU/13-361
Q2YCC5_NITMU/8-374
Q2YMP4_BRUA2/9-357
Q2YRB9_BRUA2/11-367
Q30S51_SULDN/13-362
Q30SA1_SULDN/9-366
Q30T09_SULDN/28-383
Q30U60_SULDN/8-387
Q30V06_DESDG/16-377
Q30V10_DESDG/763-1136
Q313G4_DESDG/11-378
Q316I4_DESDG/13-374
Q319T2_PROM9/14-362
Q31CP8_PROM9/13-387
Q31DP6_THICR/5-390
Q31EZ3_THICR/40-431
Q31FM0_THICR/35-398
Q31S66_SYNE7/22-390
Q31S81_SYNE7/14-369
Q31UJ3_SHIBS/9-372
Q329W9_SHIDS/9-372
Q32DT5_SHIDS/1-170
Q331S0_9ACTO/31-382
Q39FL2_BURS3/35-396
Q39KT0_BURS3/18-379
Q39T48_GEOMG/13-361
Q39T67_GEOMG/31-385
Q39U29_GEOMG/29-188
Q39W14_GEOMG/14-363
Q39X96_GEOMG/30-398
Q39YH4_GEOMG/11-388
Q3A4D1_PELCD/23-396
Q3A4D7_PELCD/16-390
Q3A551_PELCD/13-361
Q3A5G7_PELCD/11-371
Q3A5H8_PELCD/44-443
Q3AN42_SYNSC/13-389
Q3ARJ9_CHLCH/5-378
Q3AST0_CHLCH/12-362
Q3ATF4_CHLCH/40-398
Q3B0B2_SYNS9/13-297
Q3B0B2_SYNS9/303-389
Q3B0Q7_SYNS9/26-411
Q3B2U0_PELLD/11-369
Q3B492_PELLD/5-378
Q3B4U2_PELLD/36-388
Q3BP70_XANC5/16-365
Q3BU19_XANC5/12-364
Q3BUV8_XANC5/26-377
Q3EMJ5_BACTI/32-406
Q3EMJ8_BACTI/10-376
Q3ERT0_BACTI/13-368
Q3ESA3_BACTI/24-390
Q3IIG9_PSEHT/10-383
Q3J9S4_NITOC/46-252
Q3JAC0_NITOC/12-362
Q3JH38_BURP1/233-586
Q3JH39_BURP1/13-403
Q3JRK7_BURP1/14-375
Q3JY41_BURP1/26-378
Q3K8V5_PSEPF/10-371
Q3K8X1_PSEPF/12-355
Q3KG44_PSEPF/7-381
Q3KG49_PSEPF/9-364
Q3M913_ANAVT/18-375
Q3MAH8_ANAVT/29-383
Q3MER3_ANAVT/18-378
Q3SHQ4_THIDA/41-433
Q3SPY2_NITWN/39-401
Q3STQ2_NITWN/20-377
Q3SUY2_NITWN/7-380
Q3V7C1_STRKA/18-396
Q3V7Z7_SALCH/10-388
Q3XXA1_ENTFC/23-389
Q3YTB4_SHISS/10-380
Q3YVH2_SHISS/9-372
Q44095_AMYMD/14-382
Q44131_ACTPA/15-382
Q45378_BORPE/11-362
Q45381_BORPE/10-390
Q45985_CAUCR/11-382
Q45HM5_AMYMD/1-185
Q45HM6_9PSEU/1-181
Q46721_ECOLX/9-388
Q46DD7_METBF/7-354
Q46H90_PROMT/13-384
Q46JL1_PROMT/17-360
Q46Q62_CUPPJ/10-383
Q46U51_CUPPJ/15-383
Q47GN4_DECAR/9-383
Q47WH0_COLP3/9-390
Q483E7_COLP3/7-382
Q48GA5_PSE14/14-365
Q48H28_PSE14/11-354
Q48HZ3_PSE14/1-172
Q49BC1_STRHY/15-381
Q4ACH1_EDWTA/2-150
Q4BW05_CROWT/16-374
Q4C3T7_CROWT/15-373
Q4C6F3_CROWT/1-348
Q4C6N7_CROWT/10-368
Q4FLW7_PELUB/10-394
Q4FN65_PELUB/15-372
Q4FN84_PELUB/38-229
Q4FTZ5_PSYA2/7-381
Q4H3Y5_9BACT/1-101
Q4H3Y6_9BACT/1-101
Q4H3Y7_9BACT/1-101
Q4H3Y9_9BACT/1-101
Q4H3Z0_9BACT/1-100
Q4H3Z1_9BACT/1-100
Q4H3Z2_9BACT/1-101
Q4H3Z3_9BACT/1-101
Q4H3Z5_9BACT/1-101
Q4H3Z6_9BACT/1-101
Q4H3Z7_9BACT/1-101
Q4H3Z8_9BACT/1-101
Q4H400_9BACT/1-101
Q4H401_9BACT/1-100
Q4H402_9BACT/1-100
Q4H403_9BACT/1-101
Q4H404_9BACT/1-101
Q4H405_9BACT/1-101
Q4H406_9BACT/1-101
Q4H407_9BACT/1-101
Q4H408_9BACT/1-100
Q4H409_9BACT/1-101
Q4H410_9BACT/1-101
Q4H411_9BACT/1-101
Q4H412_9BACT/1-101
Q4H413_9BACT/1-100
Q4H414_9BACT/1-101
Q4H415_9BACT/1-101
Q4H416_9BACT/1-100
Q4H417_9BACT/1-101
Q4HD80_CAMCO/12-356
Q4HGR3_CAMCO/8-381
Q4HHB1_CAMCO/7-364
Q4HHE3_CAMCO/23-381
Q4HNT0_CAMUP/8-381
Q4HQ87_CAMUP/23-379
Q4HRA1_CAMUP/9-386
Q4HS26_CAMUP/7-364
Q4JHQ1_9PSEU/7-370
Q4JHQ2_9PSEU/51-440
Q4K415_PSEF5/12-374
Q4K6F8_PSEF5/40-430
Q4KG52_PSEF5/14-366
Q4KG85_PSEF5/11-385
Q4L9G7_STAHJ/11-375
Q4MMJ2_BACCE/13-367
Q4UQL4_XANC8/16-365
Q4UTL3_XANC8/23-374
Q4UUG4_XANC8/77-426
Q4ZRG9_PSEU2/11-354
Q53741_STRAD/27-411
Q53911_STRCU/15-380
Q53IC3_STRGR/11-373
Q53ID9_STRGR/9-378
Q54142_STRFR/23-377
Q54371_STRLN/10-374
Q55049_SHISO/10-149
Q55050_SHISO/3-225
Q57174_YERPS/40-430
Q57323_YERPS/40-430
Q57BS1_BRUAB/11-367
Q57EK4_BRUAB/9-357
Q57HS6_SALCH/9-372
Q59DK6_9ACTO/1-90
Q59DK7_STRSD/1-88
Q5DNA5_CAMJE/7-364
Q5E8G7_VIBF1/39-430
Q5E8L0_VIBF1/25-380
Q5FAE2_NEIG1/10-383
Q5FPN6_GLUOX/15-373
Q5GYH3_XANOR/17-368
Q5GZM7_XANOR/83-435
Q5HT86_CAMJR/23-381
Q5HTB3_CAMJR/7-364
Q5HTY3_CAMJR/8-380
Q5HVQ8_CAMJR/12-356
Q5KV33_GEOKA/13-365
Q5KV74_GEOKA/27-390
Q5LC62_BACFN/43-440
Q5LFK4_BACFN/158-396
Q5LFK4_BACFN/8-149
Q5LH87_BACFN/10-374
Q5LHA4_BACFN/11-372
Q5LPQ3_SILPO/14-387
Q5LTW5_SILPO/39-415
Q5N236_SYNP6/14-369
Q5N247_SYNP6/22-390
Q5NZN3_AROAE/29-386
Q5PE00_SALPA/40-430
Q5PKL1_SALPA/9-372
Q5QKR7_CAMJJ/7-364
Q5QUW5_IDILO/7-372
Q5QWU1_IDILO/24-380
Q5SF99_STRBI/31-382
Q5UHC3_SALET/9-358
Q5UHD6_CITFR/9-359
Q5W5Y6_AERHY/7-374
Q5WWS4_LEGPL/11-359
Q5WYE4_LEGPL/121-486
Q5X5E1_LEGPA/11-359
Q5X6Z2_LEGPA/121-486
Q5Y9I0_9ACTO/29-380
Q5Y9I3_9ACTO/15-365
Q5YUE4_NOCFA/9-396
Q5YYB3_NOCFA/11-375
Q5ZVL6_LEGPH/11-359
Q5ZXH6_LEGPH/121-486
Q605Z7_METCA/19-388
Q60BR6_METCA/12-359
Q60C94_METCA/12-370
Q62FZ0_BURMA/26-378
Q62JS3_BURMA/14-375
Q637U6_BACCZ/12-368
Q63N73_BURPS/228-581
Q63N74_BURPS/53-443
Q63PQ0_BURPS/26-378
Q63UX4_BURPS/14-375
Q64PC7_BACFR/157-396
Q64PC7_BACFR/8-150
Q64Q29_BACFR/12-363
Q64T48_BACFR/16-367
Q64WD1_BACFR/158-396
Q64WD1_BACFR/8-149
Q64WE4_BACFR/25-380
Q64XB4_BACFR/10-374
Q64Y48_BACFR/10-374
Q64Y64_BACFR/17-358
Q65DV4_BACLD/79-433
Q65EL3_BACLD/12-375
Q65MH1_BACLD/12-362
Q65MH7_BACLD/9-359
Q65SF5_MANSM/11-358
Q65SG4_MANSM/29-402
Q66G09_YERPS/8-372
Q67G45_9ACTO/13-366
Q697E2_ECOLX/13-364
Q6ABH4_PROAC/11-363
Q6AL55_DESPS/13-388
Q6ALV5_DESPS/5-395
Q6AS91_DESPS/16-366
Q6ASA6_DESPS/10-383
Q6CZE8_ERWCT/9-372
Q6D5J4_ERWCT/660-1009
Q6D6F2_ERWCT/15-366
Q6D7A1_ERWCT/40-430
Q6EB20_CAMJE/12-357
Q6F6I1_STRHI/1-80
Q6FFT3_ACIAD/10-383
Q6FZ39_BARQU/11-367
Q6G2J2_BARHE/11-367
Q6HFS1_BACHK/12-368
Q6HWI3_BACAN/83-291
Q6HWI4_BACAN/1-135
Q6LNN8_PHOPR/11-385
Q6M0C0_METMP/7-361
Q6MD33_PARUW/24-422
Q6MEG7_PARUW/12-386
Q6MKX5_BDEBA/39-392
Q6MLY2_BDEBA/8-372
Q6MMF4_BDEBA/24-382
Q6N2S1_RHOPA/20-378
Q6N4I7_RHOPA/5-356
Q6QHI5_THIFE/18-364
Q6QNC6_ECOLX/17-369
Q6QW64_AZOBR/19-407
Q6SEX3_9BACT/13-383
Q6SHC4_9BACT/7-384
Q6T1W6_ANETH/12-359
Q6T2C2_STRDI/10-346
Q6TFC4_THETR/13-362
Q6U1I3_SHIDY/15-364
Q6W5Q8_9ACTO/10-346
Q70AL6_YEREN/8-357
Q726U6_DESVH/15-384
Q726V1_DESVH/7-295
Q72F62_DESVH/13-383
Q72F78_DESVH/34-429
Q72FY8_DESVH/10-372
Q72KY1_THET2/23-369
Q72MS4_LEPIC/17-396
Q72N07_LEPIC/26-366
Q72QB4_LEPIC/15-361
Q72QB5_LEPIC/14-362
Q72QC5_LEPIC/7-354
Q72QD7_LEPIC/26-387
Q72QE4_LEPIC/13-386
Q72QG8_LEPIC/74-240
Q72QI3_LEPIC/12-361
Q72UQ0_LEPIC/14-367
Q72WP4_DESVH/348-488
Q72WP4_DESVH/44-236
Q72XI2_BACC1/13-366
Q739W0_BACC1/13-367
Q73MB9_TREDE/8-340
Q73MT1_TREDE/14-364
Q73PS1_TREDE/15-383
Q748I1_GEOSL/31-385
Q74AT8_GEOSL/13-360
Q74BR7_GEOSL/7-382
Q76KZ1_STRHA/20-375
Q79FN2_MYCTU/11-199
Q79FN3_MYCTU/2-175
Q79RC9_FRATT/13-356
Q7A9F3_ECO57/9-372
Q7ACQ1_ECO57/11-360
Q7B0W1_YERPS/40-430
Q7BM18_SALTY/9-372
Q7DBF3_ECO57/9-358
Q7DD75_NEIMB/10-383
Q7M0X8_STRAQ/1-190
Q7M7N6_WOLSU/13-362
Q7M997_WOLSU/7-362
Q7MAJ6_WOLSU/9-368
Q7MAT7_WOLSU/11-364
Q7MPK0_VIBVY/10-383
Q7MPQ2_VIBVY/25-380
Q7MPQ7_VIBVY/13-378
Q7MY75_PHOLL/15-371
Q7MY81_PHOLL/11-381
Q7MY89_PHOLL/11-356
Q7MYM2_PHOLL/9-372
Q7N4D7_PHOLL/10-357
Q7NJH1_GLOVI/26-374
Q7NQL3_CHRVO/13-361
Q7NQL9_CHRVO/29-399
Q7NQV3_CHRVO/25-381
Q7NQV5_CHRVO/15-335
Q7NR93_CHRVO/39-429
Q7NY69_CHRVO/23-366
Q7NY71_CHRVO/16-362
Q7P019_CHRVO/9-366
Q7P744_FUSNV/40-436
Q7TVB9_MYCBO/11-375
Q7U913_SYNPX/35-401
Q7U9N4_SYNPX/13-389
Q7USA0_RHOBA/108-441
Q7UXR4_RHOBA/50-406
Q7V0J7_PROMP/37-382
Q7V0J8_PROMP/27-376
Q7V0Q1_PROMP/11-393
Q7V311_PROMP/13-387
Q7V4R2_PROMM/13-313
Q7V4R2_PROMM/313-393
Q7V962_PROMM/12-385
Q7VAK6_PROMA/18-386
Q7VDQ2_PROMA/13-390
Q7VIH8_HELHP/11-363
Q7VJP6_HELHP/7-388
Q7VK21_HELHP/14-361
Q7VKN7_HAEDU/9-372
Q7W0M1_BORPE/25-405
Q7W238_BORPA/11-362
Q7W241_BORPA/25-405
Q7W269_BORPA/15-382
Q7WR14_BORBR/11-362
Q7WR17_BORBR/25-405
Q7WR35_BORBR/15-382
Q7WT26_9ACTO/13-367
Q7WTE6_9ACTO/38-427
Q7WYQ9_RHIL3/13-363
Q7X1I8_9BACT/1-248
Q7X526_CAMCO/23-380
Q7X5N5_PSEAE/103-455
Q814Z4_BACCR/14-399
Q81EM4_BACCR/11-368
Q81YG8_BACAN/12-368
Q82GY1_STRAW/3-187
Q82K89_STRAW/102-215
Q82K89_STRAW/2-96
Q82PN8_STRAW/85-441
Q82SX9_NITEU/13-377
Q83DA8_COXBU/15-382
Q83DB3_COXBU/12-359
Q83PH9_SHIFL/9-372
Q83WE3_MICGR/29-380
Q83WE5_MICGR/28-378
Q83WF9_9ACTO/13-363
Q83X66_STRRO/29-380
Q841K6_9ACTO/22-386
Q848A8_STRHY/11-377
Q84DG7_ECOLX/15-364
Q87T36_VIBPA/10-383
Q87T72_VIBPA/29-386
Q87ZJ0_PSESM/10-354
Q885B5_PSESM/14-365
Q888F4_PSESM/19-364
Q88Z71_LACPL/43-312
Q893V0_CLOTE/25-348
Q894B0_CLOTE/10-384
Q894B1_CLOTE/13-368
Q89HK0_BRAJA/43-406
Q89HS3_BRAJA/34-392
Q89J55_BRAJA/20-368
Q89J56_BRAJA/15-362
Q89P33_BRAJA/14-369
Q8A2C9_BACTN/17-368
Q8A3R9_BACTN/15-368
Q8AA53_BACTN/15-218
Q8AA53_BACTN/238-418
Q8D147_YERPE/40-430
Q8D1K2_YERPE/33-397
Q8D2Q2_WIGBR/18-375
Q8DDZ5_VIBVU/25-380
Q8DJ84_THEEB/15-363
Q8DKY9_THEEB/30-394
Q8DNL6_STRR6/20-405
Q8EC74_SHEON/7-378
Q8ECF7_SHEON/12-355
Q8ECF9_SHEON/57-182
Q8EEB1_SHEON/6-390
Q8EMF4_OCEIH/12-366
Q8ENR1_OCEIH/7-371
Q8EZE9_LEPIN/17-396
Q8F099_LEPIN/14-367
Q8F5Q3_LEPIN/13-386
Q8F5R0_LEPIN/26-387
Q8F5S2_LEPIN/7-354
Q8F8M2_LEPIN/26-366
Q8FBQ2_ECOL6/9-372
Q8FZ91_BRUSU/11-367
Q8G220_BRUSU/9-357
Q8GGC2_PSEAE/12-359
Q8GGJ8_STRHY/15-380
Q8GMH9_STRGL/29-385
Q8GMJ8_ECOLX/14-367
Q8KCE5_CHLTE/11-369
Q8KDA3_CHLTE/5-378
Q8KHC4_PSEAE/7-381
Q8KIB4_PSEAE/12-358
Q8KN57_PSEAE/7-381
Q8KN78_PSEAE/13-386
Q8KN86_PSEAE/12-358
Q8KNA4_PSEAE/24-380
Q8KNB8_PSEAE/12-359
Q8KND8_MICEC/9-373
Q8KRX0_9ACTO/28-380
Q8KRX4_9ACTO/20-370
Q8KUH2_ACTPA/15-382
Q8NTF9_CORGL/11-376
Q8P9D3_XANCP/77-426
Q8PA22_XANCP/23-374
Q8PCT6_XANCP/16-365
Q8PL40_XANAC/12-364
Q8PLU8_XANAC/13-364
Q8PXR4_METMA/7-354
Q8RBY7_THETN/8-364
Q8RC02_THETN/13-364
Q8RJX0_STRCP/26-410
Q8RLT6_STRHY/55-420
Q8RNX1_9ACTO/19-404
Q8RR24_STRVG/16-400
Q8RTH1_VIBCH/9-373
Q8TYY5_METKA/22-386
Q8U2R5_PYRFU/7-361
Q8VNZ8_BORAV/11-361
Q8VP00_BORAV/9-387
Q8VQV8_9ACTO/15-382
Q8VTX8_LEPIN/12-361
Q8VWC1_9ACTO/13-363
Q8XAR1_ECO57/9-372
Q8XN74_CLOPE/11-376
Q8XR55_RALSO/10-383
Q8XZS3_RALSO/18-379
Q8YFV3_BRUME/22-370
Q8YIM2_BRUME/20-376
Q8YSS2_NOSS1/18-378
Q8YZC3_NOSS1/29-383
Q8YZG2_NOSS1/18-375
Q8Z393_SALTI/9-372
Q8Z5I6_SALTI/40-430
Q8ZVZ3_PYRAE/20-396
Q92VF4_RHIME/5-378
Q935Z7_9ACTO/37-426
Q939X5_9PSEU/13-363
Q93M04_STRAU/1-55
Q93N46_COXBU/15-364
Q93N47_COXBU/13-362
Q93NX0_9ACTO/10-346
Q93Q28_SALCH/9-388
Q93QV7_BACFR/158-396
Q93QV7_BACFR/8-149
Q93S94_XANCP/16-365
Q97GL6_CLOAB/12-354
Q97GV5_CLOAB/11-385
Q97H35_CLOAB/8-383
Q97P07_STRPN/11-396
Q985Q2_RHILO/11-367
Q988F2_RHILO/7-365
Q9A2F4_CAUCR/13-382
Q9A3L6_CAUCR/35-178
Q9A9H3_CAUCR/12-367
Q9ABJ3_CAUCR/27-398
Q9AEF7_LEPIN/69-236
Q9AGJ2_PSEAE/103-455
Q9ALN8_9PSEU/66-455
Q9ALN9_9PSEU/7-370
Q9ALS9_CAMJE/11-356
Q9AQE9_AERHY/11-378
Q9CM30_PASMU/10-383
Q9ETF6_ECOLX/1-151
Q9ETF7_ECOLX/1-151
Q9EW95_9ACTO/10-346
Q9EWC5_STRGR/10-346
Q9F118_ECOLX/10-388
Q9F143_ECOLX/1-151
Q9F144_ECOLX/1-113
Q9F743_PLESH/10-380
Q9F837_9ACTO/13-368
Q9HZ76_PSEAE/12-358
Q9KHV2_BORAV/2-76
Q9KHV3_BORAV/1-200
Q9KVA5_VIBCH/7-361
Q9L4S6_STRFR/38-427
Q9L4T9_9ACTO/13-341
Q9L4U9_9ACTO/38-427
Q9L4W7_9ACTO/10-346
Q9L6B9_STRAT/14-362
Q9L6C1_STRAT/28-378
Q9L6R0_SALTY/9-372
Q9L865_AZOBR/1-269
Q9R9M5_RHIME/7-381
Q9R9S5_AERPU/7-381
Q9RCD0_YERPE/40-430
Q9RDX7_LEGPN/328-411
Q9RDX8_LEGPN/1-266
Q9RFX1_STRSU/12-159
Q9RFX1_STRSU/165-398
Q9RGI6_BACFR/10-374
Q9RGJ4_BACFR/12-363
Q9RMC5_ACILW/10-383
Q9RN51_STRNO/13-342
Q9RR26_STRAT/28-378
Q9RR57_NEIME/10-383
Q9S0U9_SHISO/10-380
Q9S0X9_PLESH/10-380
Q9S1L6_STRNE/28-408
Q9S4G0_LEPIN/12-361
Q9S4V5_CAMJE/8-380
Q9S5F7_ECOLX/9-358
Q9S5Y7_CAMJE/8-380
Q9UZI4_PYRAB/7-361
Q9WVW9_STRLA/16-382
Q9WZ42_THEMA/7-376
Q9WZD6_THEMA/12-374
Q9X5K5_9ACTO/11-373
Q9X652_STRCU/13-386
Q9X6R8_9ACTO/1-88
Q9X6R9_ACTTI/1-88
Q9XCW4_ECOLX/15-367
Q9ZA36_STRVN/37-426
Q9ZAC4_CAMJE/8-380
Q9ZGC6_STRCY/38-427
Q9ZGH0_9ACTO/28-380
Q9ZGH4_9ACTO/20-370
Q9ZGK4_LEPBO/12-361
Q9ZKC4_HELPJ/9-366
RFBH_SALTY/40-430
RFFA_ECOLI/9-372
SPSC_BACSU/14-382
Y1066_METJA/12-379
Y1519_MYCTU/19-82
Y1546_MYCBO/19-82
Y3402_MYCTU/46-405
Y3436_MYCBO/46-405
YL136_MIMIV/15-293
