# Supplementary material for: Contact prediction is hardest for the most informative contacts, but improves with the incorporation of contact potentials
Source: PLoS One. 2018 Jun 28;13(6):e0199585. doi: 10.1371/journal.pone.0199585 (PMC6023208; doi:10.1371/journal.pone.0199585)
Supplement: S1 Data — Each file in the ‘alignments’ directory herein corresponds to a protein family’s alignment and contains the accession number and sequence range of each sequence in the alignment. (TAR.GZ) [file pone.0199585.s001.tar.gz › alignments/Phage_integrase]

G9YPB7_9FIRM/137-312
B9WT45_STRSU/16-131
G5FHB3_9CLOT/174-336
E5UY89_9BACE/221-389
B1ZGN2_METPB/202-378
F5IWI7_9PORP/111-285
G0F1Y3_ECOLX/163-309
F6IP98_9SPHN/180-358
I0VL97_ECOLX/121-278
D6ZGG9_MOBCV/107-253
Q17WA3_HELAH/78-188
H2JCE0_9CLOT/137-310
G2LLZ9_ACIBD/115-319
E8XRB3_RAHSY/166-312
E2PJM5_9RHIZ/177-404
H4HNA7_STAAU/108-280
B0TUM5_SHEHH/201-413
F3XPS8_9FLAO/190-353
D8F4K9_9DELT/1-139
C0DBQ2_9CLOT/101-224
E3C573_9LACO/1-35
Q27ZH7_9BACT/1-163
B5XNM5_KLEP3/218-393
Q93J11_STRCO/176-353
F3VD15_SHIDY/112-282
G1ZQP2_ECOLX/205-372
H5QQU2_ECOLX/257-323
E7PXX9_STRDY/394-583
E5ZZH9_ECOLX/225-400
A8U445_9PROT/229-399
H0KY01_9FLAO/227-408
G6EKJ1_9SPHN/124-327
A5ZBA4_9BACE/90-253
D4EES6_AGGAC/110-280
F3R976_LISMN/112-288
B0SXU9_CAUSK/207-366
F4BHD5_FRACN/108-277
F3RV06_VIBPA/201-386
E6XKB1_SHEP2/105-308
G7DDB7_BRAJP/114-304
Q03S67_LACBA/172-346
D4R3E7_ENTFC/109-283
H8G348_PEDPE/11-184
E3G744_ENTCS/212-380
C6UHH5_ECOBR/205-373
G5JDN5_CROWT/132-307
C7CPS9_ENTFL/179-372
Q1PKZ2_PROMR/159-319
I1C632_RHIO9/433-626
F9M152_STRPA/134-352
C2KJ50_LEUMC/112-286
G4PPN7_ECOLX/202-385
D3H9N9_STRM6/169-354
E4QWI3_HAEI6/110-285
B9TSK6_VIBCL/2-114
G9G7L0_9PSED/213-370
H5W5S7_SALEN/178-354
F2M489_LACCC/107-281
F2LCH8_BURGS/175-339
H0IXI8_9GAMM/25-194
A4HIQ5_LEIBR/787-954
A1B8F1_PARDP/176-328
H6RWI7_BLASD/125-300
Q2S7J9_HAHCH/169-324
E7JNF0_ECOLX/1-72
D7NG55_9BACT/238-401
Q9XJG6_BP933/208-408
Q3IMK2_NATPD/2-173
F1ZH73_ECOLX/160-333
E0QR77_9ACTO/126-304
C6J8Y4_9FIRM/109-282
B6G0S2_9FIRM/179-363
C8TSI6_ECO26/149-299
C8U2L7_ECO10/184-356
F4E5T9_BACAM/113-289
Q1KY41_9RHOO/115-319
E6XK28_SHEP2/105-308
A5GS99_SYNR3/208-367
H9TJ83_SALET/50-244
F5VG68_9LACO/149-312
H5BRZ9_ECOLX/164-324
E1NA13_9BIFI/176-388
B0LS68_9ACTO/175-355
C3WV47_9FUSO/134-311
E4LZF3_9CLOT/114-287
Q7UE35_RHOBA/200-385
D0KIF3_PECWW/212-380
E3NUI1_CAERE/192-360
C0XSA8_9CORY/121-286
D6D3J0_9BACE/252-434
H4U5A3_ECOLX/198-367
G2C5M2_ECOLX/243-421
B3ATX1_ECO57/213-377
F9ZPV2_ACICS/245-410
H5AZI3_ECOLX/200-383
B9Z8J3_9NEIS/163-317
E7I7S3_ECOLX/111-286
F0E7U7_9PSED/232-406
B7HHL5_BACC4/9-176
H0BSV5_9BURK/26-195
H7JPG5_STRPN/181-314
E7MQL0_9FIRM/164-338
F4G798_ALIDK/209-392
Q66Z78_BORBG/58-245
D0TA72_9BACE/234-414
E7VSF3_SALMO/132-205
C0QDC1_DESAH/162-328
D2Z3N2_9BACT/80-247
H7GUP5_STRPN/95-246
B5JUI7_9GAMM/177-349
A5XJ93_BURML/138-328
B5GHB3_9ACTO/91-255
A4EAA0_9ACTN/1-167
E9YQV0_ECOLX/209-375
C6IUT8_9BACE/224-384
C2SHF2_BACCE/12-179
B4ABN4_SALNE/4-177
F0LG29_AGRSH/189-407
G8XBU4_KLEPN/150-323
G9R2G6_9FIRM/166-343
C2Z9S0_BACCE/172-354
E8SI04_STAPH/30-238
F2LI15_BURGS/166-336
XERC_NEIMB/113-284
F3GN80_PSESJ/1-93
H3Y6M9_STAAU/162-339
C3BNB6_9BACI/121-316
C3QIG1_9BACE/224-390
D8NZD0_RALSL/121-296
F9P1S0_STRMT/173-366
A6W8N8_KINRD/197-378
Q5YY88_NOCFA/115-303
A7M3D2_BACOV/229-415
H8FUW4_RHOMO/223-405
H5CE28_ECOLX/185-349
F8BRB9_OLICM/185-381
H0RHN7_9ACTO/134-317
B8FPN6_DESHD/150-309
B7NPI7_ECO7I/2-111
B5Q6D1_SALVI/203-386
C5CK55_VARPS/208-377
F3PGQ5_9BACE/13-100
Q0TSL5_CLOP1/171-342
F7TMS1_PASMD/11-160
Q66FZ3_YERPS/116-286
D2P498_LISM2/116-298
C6YTZ7_9GAMM/108-277
F0PHC8_ENTF6/36-206
A1TXX9_MARAV/122-293
Q1I9A9_PSEE4/115-294
H4IRC8_ECOLX/82-265
E4QH04_BORBN/62-252
A2P8C2_VIBCL/121-292
D0DGC8_9LACO/81-255
C7YDM2_ENTFL/176-379
A9MUC7_SALPB/4-177
D1JTY9_9BACE/212-386
Q1QRF7_NITHX/206-373
F3FJU9_PSESX/132-290
Q5H413_XANOR/70-239
C2I7M1_VIBCL/33-224
F7L6K5_BACOV/207-365
D6VAT9_9BRAD/209-368
E4M8W0_9BACT/14-92
E6SWE9_BACT6/226-391
H4TXL0_ECOLX/1-42
G7FBJ2_9GAMM/208-393
E2YQS6_ENTFL/116-293
G6YG93_9RHIZ/125-321
F5S7S9_9NEIS/109-282
D6JZF0_9ACTO/53-236
H5LI86_ECOLX/178-349
H7NEC3_STRPN/90-254
C6IEE4_9BACE/113-295
E6BI23_ECOLX/184-356
F5VW05_STROR/145-342
Q8A0J9_BACTN/224-390
G8E4K1_HELPX/26-146
D6ILD7_ECOLX/184-356
XERC_MANSM/109-279
F2I6B8_AERUA/114-291
H6V4R8_9BACT/38-211
E0DSF6_9RHIZ/135-295
C9AMW3_ENTFC/179-363
D0RVK8_9STRE/60-160
D1QBI2_STAAU/188-388
A3TSL7_9RHOB/394-575
G5I8Z2_9CLOT/219-354
Q2RMW3_RHORT/125-307
E8XLQ5_SALT4/41-235
F3B0J3_9FIRM/116-293
D0LQL2_HALO1/53-235
D4XLQ8_ACIHA/148-321
H4MGU3_ECOLX/205-373
C2UHU8_BACCE/111-287
F0F4M4_9BACT/211-378
C9YKA3_CLODR/6-177
C6BT05_DESAD/212-386
E9TVV9_ECOLX/202-386
B6B949_9RHOB/32-206
B9NKD4_POPTR/4-114
G9WUQ5_9FIRM/157-342
D7IQI7_9BACE/179-336
E6D8U2_PROAA/111-288
D7IJP8_9BACE/110-291
B3BZ72_ECO57/213-377
E4VUT1_BACFG/146-309
E6I0V6_ENTFL/170-355
E2K5G7_ECO57/43-219
B1YXK6_BURA4/1-159
H1G524_9GAMM/242-401
H1FHZ1_ECOLX/164-324
H1CB36_9FIRM/181-400
H7N7H7_STRPN/1-66
G4PFA1_BRUML/7-147
XERD_RICFE/107-293
B3AUU5_ECO57/193-366
G4BBS5_HAEAP/109-279
G7H587_9ACTO/160-361
E6J342_STRAP/166-354
B3QK84_RHOPT/130-295
Q3R7U4_XYLFA/168-332
G4KZD3_OSCVS/190-358
Y4GC_RHISN/3-177
B1X3D5_CYAA5/10-180
E7NCM5_9ACTO/25-208
D2W631_NAEGR/2-88
E1WJM3_SALTS/174-324
E1WP84_BACF6/115-287
C2QKY8_BACCE/138-319
E8Q7B0_STRED/106-248
G6EJA4_9SPHN/109-296
A3UDD1_9RHOB/209-375
G0B3C9_SERSA/205-373
E9VMD7_ECOLX/125-324
A0YFT5_9GAMM/164-322
G7HR79_9BURK/381-565
A9FYM3_9RHOB/174-333
F3L3L2_9GAMM/204-389
B5N4A6_SALET/114-284
E5XEA4_9FIRM/187-385
E2WNG7_MYCTU/1-55
E7RM38_9BACT/230-393
E7RPL2_9BACT/211-378
H1H4L7_9FLAO/114-289
F8L1I1_PARAV/1-81
A7JSW4_PASHA/50-246
I0GRI2_SELRU/144-308
H4MR47_ECOLX/182-378
G4I277_MYCRH/157-344
H4SFZ0_ECOLX/43-219
G6HMW7_9ACTO/155-327
G7A6S6_VIBCL/121-292
A4N2U4_HAEIF/113-275
C3GJ12_BACTU/122-300
H5WV01_9BURK/108-302
H5H4T8_ECOLX/1-141
D4ER97_ENTFL/189-386
D5PGF0_9MYCO/192-371
D9R0I6_CLOSW/170-355
Q0FIB2_9RHOB/162-315
E8BAP7_SALMO/27-117
F0D605_STAAU/109-283
D8GJK0_CLOLD/142-313
E7TTG3_ECO57/184-356
D3UZ00_XENBS/3-176
E1EJ92_VIBPA/77-248
C5H3I4_AZOBR/136-331
B2IQA6_STRPS/181-368
YZ09_AQUAE/109-306
E7HL78_ECOLX/31-215
Q64UW5_BACFR/190-313
D4BE41_9ENTR/114-284
C8AGS2_STAAU/2-82
E4L0P5_9FIRM/171-330
H0BC27_9ACTO/157-347
D0AIY0_ENTFC/16-67
E6B2R9_ECOLX/202-386
F3TEH5_STAAU/9-170
D7NGE7_9BACT/224-398
D4N0I2_9FIRM/154-318
H5WV02_9BURK/231-403
H7NHW7_STRPN/90-254
Q55H39_DICDI/574-738
Q3MHB4_CHLTA/155-321
G2AFC2_ECOLX/2-187
A1ACG3_ECOK1/164-324
B3EUG9_AMOA5/108-280
A8FLS2_CAMJ8/166-340
C9BYV5_ENTFC/8-172
H4L6C6_ECOLX/177-360
XERCL_PYRKO/98-265
E8IKL5_ECOLX/52-223
A8W0E9_AGRRH/176-372
E1HZ89_ECOLX/204-403
Q27Z99_9BACT/1-163
C5WEI1_STRDG/172-369
B5MJM8_SALET/111-286
B8E4I6_SHEB2/200-385
F8N5Y9_9BACT/224-390
E3GKY8_EUBLK/102-291
A5PDA5_9SPHN/217-379
H7ZHT0_CAMJU/166-340
G5W3H4_ECOLX/121-278
D6SEV0_STAAU/187-382
C5EBZ6_BIFLI/116-298
B6FKX3_9CLOT/154-318
A5G5H4_GEOUR/238-441
Q0KDF4_CUPNH/173-397
G6TYF4_STRPN/83-247
C1HU63_9ESCH/43-219
H8YVZ0_9GAMM/212-440
F0DGE8_STAAU/109-283
G3ZK97_AGGAC/110-285
H4LMC9_ECOLX/112-282
E9LLU8_ECOLX/44-238
A9IDX5_BORPD/194-369
A7FKY0_YERP3/132-306
G5XB69_ECOLX/212-380
C0RAJ2_BORBG/56-245
H7V1W5_CAMCO/198-371
D2UP29_STAAU/175-370
C3QUG9_9BACE/208-366
G6LDB6_STRPN/82-272
G5YAR4_ECOLX/202-385
A6KZP9_BACV8/24-298
D4UEF9_STAAU/108-280
A4P036_HAEIF/1-169
G7ZGE7_AZOL4/224-434
C4IG50_CLOBU/105-278
A3GRV7_VIBCL/209-377
C6CKI3_DICZE/202-385
I1F2L7_AMPQE/2-84
E2CDY5_9RHOB/108-293
H3R776_BRUAO/157-320
F8ZLJ2_VIBCL/1-107
F8A9K5_THEID/201-405
F2ZNS2_9PSED/211-425
C3FDC1_BACTU/172-354
B6W5A7_9BACE/108-281
H6V3U1_9BACT/38-211
E8T9G0_MESCW/131-292
Q2YUD9_STAAB/175-370
F0BCU5_9XANT/168-348
C0W0M5_9ACTO/198-379
C2I233_VIBCL/206-372
Q04F40_OENOB/113-289
C6WC74_ACTMD/183-383
F2M4E2_LACCC/171-347
H4J897_ECOLX/199-398
G2LC48_PSEAI/158-311
Q5ZHF9_9BACT/115-319
F3TPP2_STAEP/1-164
G9PUE9_9BACT/395-568
C3Q6V1_9BACE/243-388
C9BRJ3_ENTFC/9-189
G6E8Q4_9SPHN/201-360
D0ARI7_ENTFC/8-172
B5JZ66_9RHOB/239-404
C3W7Y6_CHLTH/155-321
C6NUR2_9GAMM/109-292
Q12TQ2_METBU/112-284
Q8AAT9_BACTN/26-207
B1M1F6_METRJ/187-362
G3JVI6_ECOLX/55-220
E7T8W0_SHIFL/233-408
C3EK30_BACTK/177-349
F4W3A2_ECOLX/43-219
C2WN07_BACCE/8-170
F4G125_METCR/115-273
A1RQ44_SHESW/192-422
F0R372_BACSH/241-425
D1KAL6_9BACE/216-378
E4S5B3_CALKI/112-279
G7WR49_METH6/1-146
H4KSM2_ECOLX/1-68
H7R0K2_CAMCO/198-371
A3TM38_9MICO/183-364
E5YGJ1_9ENTR/117-214
Q1N8A4_9SPHN/236-429
H4LAG8_ECOLX/193-366
B5MR98_SALET/4-177
Q7CQX8_SALTY/4-177
A8GW55_RICB8/107-292
C9U2N2_BRUAO/144-301
Q926A3_RHIME/101-287
C9TD03_9RHIZ/128-303
H6R9X5_NOCCG/177-375
H1KU25_METEX/271-352
G5I4L8_9CLOT/124-178
D1YZH2_METPS/101-277
D3UML4_LISSS/112-288
E1YTD6_9BACE/244-402
B5WGL4_9BURK/209-377
A7FF35_YERP3/112-287
H4MZ19_ECOLX/112-282
D7KAH1_9BACE/256-424
C5C6K5_BEUC1/119-297
A9L1K9_SHEB9/123-297
E7XKH0_SALMO/204-371
H1HQR4_9BACT/128-294
A6LIC9_PARD8/209-369
Q6J4R0_9RHIZ/170-338
E1L7N9_9FIRM/182-383
G9YPR1_9FIRM/135-293
Q5Z1Y5_NOCFA/191-366
F6IT83_LACPE/180-371
H6V3K3_9BACT/1-134
H3WGJ7_STAEP/109-283
E8U238_ALIDB/113-287
B1JDT1_PSEPW/210-379
D4W5P9_9FIRM/132-312
Q88G37_PSEPK/206-375
C4FPA8_9FIRM/121-272
F9JMN2_STAAU/2-82
XERC_STAA9/108-280
B5UZ14_BACCE/139-290
C8NKL1_COREF/120-279
B8CRD7_SHEPW/255-439
D1YRA0_9FIRM/135-321
D1E7N4_NEIGO/106-279
C6IUI3_9BACE/237-413
F5WE43_STAAU/170-351
C4KMB8_BURPE/111-294
I0CEK7_9ACTO/176-341
I0D6R4_BACAN/7-170
I0NPL5_SALET/201-402
F0YWF7_9CLOT/128-308
F2Q8H4_SALBN/111-308
C6AK85_AGGAN/110-285
E9VWG3_ECOLX/112-282
G7RJJ0_ECOC1/202-386
B0NZG9_9CLOT/233-404
Q0BNN2_FRATO/108-277
B5Z4T5_ECO5E/42-245
B7CE97_9FIRM/102-199
E7JXQ9_SHISO/31-159
F5I744_ACIBA/121-294
I0Q3H2_STROR/172-348
C9VEN6_9RHIZ/202-377
A3QCC6_SHELP/6-176
E2U4A3_MYCTU/1-55
Q1GW07_SPHAL/202-352
D4JDE1_9FIRM/320-385
F9KNF8_STAAU/9-170
C3P924_BACAA/1-103
Q73Y10_MYCPA/41-213
D2ESW4_9BACE/225-389
G1ZG45_ECOLX/177-348
G7FZD9_9GAMM/441-618
I0DV31_PROST/121-292
F4SVK4_ECOLX/309-374
C9P105_VIBME/177-375
A3MRQ8_BURM7/111-294
F8APK3_BIFLN/113-295
C6Z4J9_9BACE/234-415
A1EPC0_VIBCL/115-290
B9W4C0_9HYME/26-196
D9VJA5_9ACTO/133-307
D9YI52_9DELT/210-370
H0JMZ8_9NOCA/122-300
C0EC03_9CLOT/221-415
B3AZL7_ECO57/215-379
G9QYS0_9FIRM/1-46
I1E0T1_9GAMM/104-309
Q0TKB0_ECOL5/3-72
G5I4L7_9CLOT/3-88
F2B1I5_RHOBT/129-305
E7RNX9_9BACT/2-48
E6K9Q3_9BACT/109-306
B4WZP4_9GAMM/208-358
A5TGF3_BURML/363-551
G8E4G6_HELPX/26-147
G6JAN6_STRPN/172-348
E2MN39_PSEUB/14-163
D5QAB1_GLUHA/320-494
Q0RW69_RHOSR/484-678
G6IE34_9DELT/118-286
D6VB17_9BRAD/263-425
B6G8N1_9ACTN/169-342
A3NS74_BURP0/147-321
B3J8E8_BACAN/110-284
B7NI36_ECO7I/202-385
B1KTW1_CLOBM/142-326
C2IRY8_VIBCL/115-290
H4ATS9_STAAU/108-280
D6JV18_ACIG3/121-294
A6WMS7_SHEB8/214-376
D1QKF7_STAAU/9-170
D4Q850_LISMN/198-388
E2UP28_MYCTU/180-358
G6RBI0_STRPN/95-245
H4PA13_ECOLX/111-286
C6RSJ2_ACIRA/121-294
Q87Y60_PSESM/186-341
Q2T6J1_BURTA/181-365
D5RXX5_CLODI/204-423
H4JN81_ECOLX/165-325
F5JSW8_ACIBA/241-398
Q4UTD6_XANC8/286-464
C9AK81_ENTFC/181-356
G6JC19_STRPN/175-363
G6PST6_STRPN/187-382
B5ZBL1_UREU1/165-239
A3D8Y2_SHEB5/196-358
H4J1U0_ECOLX/1-68
H0CGB7_STAAU/9-170
E9CLK7_9ENTR/116-286
I1ED08_AMPQE/1-55
F7Z847_MYCBH/150-312
F8AAD9_THEID/197-367
C3QQQ0_9BACE/215-374
F4LZM1_ECOLX/215-379
C3AC69_BACMY/8-178
E6V8V8_VARPE/150-323
F5PUJ6_SHIFL/212-380
H6RF64_9BACT/106-281
G0AMZ5_BORBD/56-245
F5P4Y2_SHIFL/1-73
Q7X5A4_9BACT/1-160
H4MYM2_ECOLX/205-373
E1WW68_BACF6/230-395
E3J643_FRASU/419-477
H1BB70_9FIRM/141-303
D8JAX0_HALJB/121-301
E6PMN3_9ZZZZ/116-320
C5NYV5_9BACL/112-283
G6IPA3_PEDAC/174-369
G7LKY9_9ENTR/124-290
C2YKG2_BACCE/131-306
G0CXZ2_CORUB/163-267
F1Y6L7_ECO57/185-349
G8U9A7_BACCE/251-418
H3XLA1_STAAU/1-124
A8SIR5_9FIRM/9-163
Q0RY13_RHOSR/206-384
B1JEF1_PSEPW/210-393
Q1RPI7_ECOLX/202-385
B0FXR9_BACTU/15-180
B1HN00_LYSSC/60-112
E1GXT7_9BACT/65-181
H8YX37_9GAMM/260-464
Q46272_CHLPN/180-346
A6L363_BACV8/223-387
G7T859_SALPS/111-286
E5VFA5_9BACE/132-316
F9H6K3_HAEHA/160-322
G6EL08_9SPHN/122-298
F8H074_PSEUT/259-446
E1ST53_FERBD/200-414
F8EPY9_RUNSL/249-410
E7ICU4_ECOLX/164-311
A1EAB7_9CAUD/173-369
E3PH04_ECOH1/217-385
H0J1J5_9GAMM/112-282
G6Q560_STRPN/172-348
E6YSW9_9RHIZ/134-309
F3FN65_PSESX/131-309
B9LXT2_BORBG/55-245
D0DH52_9LACO/185-369
C8UK64_ECO1A/180-351
F5MFD7_SHIBO/163-311
G7GGB8_9GAMM/163-390
D4S210_9FIRM/103-301
H8DVN3_9NEIS/110-271
C1F1P2_ACIC5/252-430
Q3ABG2_CARHZ/168-356
E7UVY2_SALTM/10-200
C4XDR1_MYCFE/125-294
E4D2J9_PROAA/113-293
E8CM82_SALMO/212-380
F0J680_ACIMA/202-377
H1CP86_CLOPF/171-342
F3S2Z4_9PROT/274-472
F9UHN2_9GAMM/207-370
E0TY02_BACPZ/162-346
F7XMX2_METZD/158-338
D4KXG5_9FIRM/169-355
H5LA05_ECOLX/1-155
XERD_ECO57/111-286
D3IC70_9BACT/215-391
E6I957_ENTFL/183-378
F4UX39_ECOLX/5-178
E6LJ41_9ENTE/9-189
D1W7A1_9BACT/107-280
D0WMT9_9ACTO/65-241
D0SZI9_ACILW/202-381
D6AYD4_9ACTO/178-419
B7J8H5_ACIF2/111-288
H7XG42_CAMJU/219-398
A1TJF3_ACIAC/212-375
H0RPS1_9BRAD/141-319
F0R5M9_BACSH/222-385
B0MR84_9FIRM/187-367
E6GJG8_ENTFL/178-359
F2N9G7_CORGP/110-290
A5FTZ1_ACICJ/109-279
H7L942_STRPN/189-386
B3IPE2_ECOLX/111-286
C6W0V0_DYAFD/223-391
H1BTP0_ECOLX/115-318
H1AJJ9_9FIRM/104-268
C4Z3U2_EUBE2/169-343
D7YGV8_ECOLX/27-190
Q704G4_MORMO/115-319
D4MWT4_9FIRM/148-312
C7Y7D3_9LACO/157-333
B0VC80_ACIBY/216-358
F5KRY0_PSEAI/119-298
B9C998_9BURK/379-597
E5AUG9_BURRH/136-309
Q5P855_AROAE/224-395
D1K8W1_9BACE/219-405
G6WRI2_STRPN/1-34
C9TBW7_9RHIZ/207-370
F5MI27_SHIFL/79-164
H0IVD7_MYCAB/190-364
H3L3D6_KLEOX/217-394
E6RWU4_CAMJS/166-340
C8PLS1_9PROT/20-198
D5X585_THIK1/305-454
D4WLT4_BACOV/2-152
C6HU02_9BACT/164-338
E5YAL6_BILWA/182-389
B1UYL3_BACAN/177-347
F0FA06_9BACT/224-398
Q1GLG1_SILST/14-205
G2AA40_ECOLX/11-183
C3EUC9_BACTK/192-386
H8L321_FRAAD/114-282
H5H501_ECOLX/173-373
G1ZHG8_ECOLX/44-238
A5KV46_9GAMM/2-112
G8LD55_ENTCL/205-401
Q12FM2_POLSJ/125-297
E0GWV6_ENTFL/179-372
A1BZ15_BACCE/177-347
E3DJW7_ERWSE/145-319
H8CRJ9_CAMJU/166-340
C4XDA3_KLEPN/41-235
G1VUW5_9FIRM/180-395
Q1MVU4_9BACT/1-134
G2M9Q4_HELPX/166-344
F1Z044_9STRE/172-348
C7KMU2_ACEPA/253-424
G2CD30_ECOLX/5-178
Q3A3J3_PELCD/211-388
D2FVJ3_STAAU/188-388
E9VSU1_ECOLX/5-178
H0G1P3_RHIML/125-299
Q9PPW1_UREPA/84-237
C5I743_VIBCL/169-346
E5AKL9_BURRH/22-160
B9LG93_CHLSY/170-366
E6WNK6_PANSA/51-261
H3WX16_STALU/109-283
B5PN18_SALET/111-286
E4IZ54_ENTFC/16-67
G6VS87_STRPN/147-311
A0RJ62_BACAH/251-418
F9TY74_MARPU/114-285
H2FW32_OCESG/210-414
B3D7P2_BURM1/191-383
A8VZR1_AGRRH/101-215
H6V4N6_9BACT/38-211
E2CCD1_9RHOB/166-342
E1I443_ECOLX/112-282
E4IAA5_ENTFC/174-367
E0RS64_SPITD/120-294
B6WRU7_9DELT/179-345
F5BQC2_SALDU/43-219
D9WGW9_9ACTO/54-221
E3CIM8_STRDO/172-348
F8HGL7_STRE5/107-253
G6SV91_STRPN/90-254
Q83M77_SHIFL/1-66
Q48J22_PSE14/132-311
B6R265_9RHOB/138-307
A5ZTG2_9FIRM/158-373
G7FYM8_9GAMM/6-202
H4TX36_ECOLX/43-219
D3LX03_9FIRM/181-396
A8FET5_BACP2/110-284
Q3SF40_THIDA/235-403
Q8FC69_ECOL6/205-373
E5XEM8_9FIRM/165-353
E5X4E0_9BACE/166-329
B2K0P0_YERPB/112-287
F8LUL1_STRTR/45-237
C9L2X2_9BACE/211-377
E6W495_DESIS/115-319
D4C6I8_9CLOT/187-404
Q5X3B3_LEGPA/174-338
D4EMQ4_ENTFL/189-386
E4M1K7_9FIRM/120-294
E5Y0A6_9BIFI/167-354
C7YFX1_ENTFL/174-360
C3HXZ8_BACTU/12-179
F1CNM6_ECOLX/46-226
G9QDX5_9BACI/192-372
E8EXJ4_SALMO/212-380
B6BKY5_9PROT/215-381
B3WRF1_ECOLX/164-311
B3B916_ECO57/193-366
E2NNK8_9FIRM/123-301
B0UKZ4_METS4/323-499
B7WUF7_COMTE/185-354
I0G5C6_9BRAD/108-281
I0IM08_9BACT/142-308
A6TQU3_ALKMQ/13-188
C3H0E1_BACTU/8-170
E1LQE4_STRMT/172-368
H1LJB0_9LACO/108-283
Q1ZHU0_9GAMM/111-286
E6LK61_9FIRM/159-319
F0HAR2_9BACT/220-385
G7M989_9CLOT/11-180
E8QW20_HELPW/166-344
F3IR64_PSESL/215-383
H5T4H9_MELPD/111-287
H5J9X1_ECOLX/185-349
D2B468_STRRD/237-439
F3QWL9_9BACT/224-390
D8C5F6_ECOLX/201-402
Q3MHB3_CHLTA/130-292
C1HVE3_NEIGO/117-288
H1DYA5_ECOLX/5-180
G2FPZ5_9FIRM/222-398
A1RF41_SHESW/21-188
H0Q158_9RHOO/2-93
F3GXQ9_PSESX/152-305
D4R8Z0_ENTFC/172-365
Q27Z60_9BACT/1-163
C3KUE8_CLOB6/9-171
B7NGL4_ECOLU/115-319
G6L7V7_STRPN/1-96
F5HYI7_ACIBA/233-399
E6VYC4_DESAO/166-339
Q1M881_RHIL3/123-297
H3U883_STAAU/188-388
E7GRD3_CLOSY/171-359
H0C1S9_9BURK/210-393
E3ISF2_DESVR/263-426
H5HY47_ECOLX/202-385
F9UMD8_LACPL/112-289
C0N614_9GAMM/214-374
H1CZ01_9FIRM/171-355
E4KM13_9LACT/174-352
E9SU73_CLOSY/107-271
I0CT44_LISMN/110-285
A0K9Y2_BURCH/132-306
B9JPM7_AGRRK/209-401
F7L9K3_BACOV/112-292
Q7P4M2_FUSNV/133-308
C1HYF5_NEIGO/159-323
E7B3Z2_YERE1/112-287
Q2GAQ9_NOVAD/188-358
B3X2K8_SHIDY/34-228
H3V0K3_STAEP/5-75
G6ITS2_LACRH/107-281
G0VWV6_PAEPO/169-357
Q3Z9M8_DEHE1/105-267
G6XIY1_9PROT/159-345
Q6ZEX0_SYNY3/10-177
E1RR76_XYLFG/1-68
E1QDG8_DESB2/203-369
B0KHA9_PSEPG/181-347
C7BPN8_PHOAA/206-373
H5TWV6_9ACTO/151-341
B5GA66_9ACTO/176-345
A6CKS1_9BACI/21-132
Q9B016_9CAUD/166-359
D5WUE4_BACT2/219-396
D0J5R1_COMT2/341-524
B3D5Q5_BURM1/33-224
C2RXD6_BACCE/211-447
H5HBR2_ECOLX/202-300
E4B589_PROAA/113-293
C4VMT1_9LACO/112-288
C2ZY24_BACCE/140-320
B3GYX0_ACTP7/18-178
E9UKJ9_ECOLX/258-323
Q1BVL1_BURCA/386-565
F5N397_SHIFL/104-304
E0NQP5_9BACT/223-386
F2JNB9_CELLD/9-172
C3EG86_BACTK/132-307
A4Y9I1_SHEPC/196-367
D4JXD9_9FIRM/269-478
H9L4T5_VIBCH/212-380
H6V3K9_9BACT/1-134
C7WS71_ENTFL/116-293
Q971L1_SULTO/219-387
E8GYB7_SALMO/174-324
D4E7I5_SEROD/192-369
C3Q888_9BACE/206-383
A9M590_BRUC2/226-396
H7QIQ7_STRPN/111-279
F5WXU8_STRG1/212-413
A4C5T9_9GAMM/1-155
A8M691_SALAI/191-351
F7LMD9_9BACE/234-415
Q13EF5_RHOPS/145-337
H0HZC9_9RHIZ/2-86
A3JWU2_9RHOB/40-214
E9RTB7_9FIRM/142-326
D5MSR1_9BACT/249-423
A0Y796_9GAMM/106-311
B2JTQ9_BURP8/128-307
G9FGY1_9VIRU/195-382
E8FDU1_SALMO/27-117
F2HF69_BACTU/326-518
C6Q1K1_9CLOT/1-64
D3IKW3_9BACT/108-281
H1J9N4_9FIRM/128-316
A7TWL3_9VIRU/141-330
Q2NBN0_ERYLH/215-381
H6MKA8_ECOLX/175-386
C4UNX6_YERRU/17-196
B5HUB2_9ACTO/57-173
D7BDS6_MEISD/178-366
C0QM80_DESAH/109-283
D7J5N1_9BACE/255-391
H7HIV7_STRPN/185-349
H1FG75_ECOLX/178-351
H4IU53_ECOLX/201-402
G7BLW6_VIBCL/105-280
C7VDF0_ENTFL/184-379
E7UDI2_ECOLX/213-381
E9T043_COREQ/119-294
E5UVR8_9BACE/1-52
B1EFG0_9ESCH/10-186
Q93L62_BACT4/223-388
G9SNT2_ENTFC/178-368
Q1CC97_YERPN/151-323
D0BX94_9GAMM/163-329
H6V381_9BACT/38-211
B3HI95_ECOLX/164-311
F8GHG7_NITSI/110-281
H7HBI3_STRPN/156-332
D7ZTZ6_ECOLX/202-385
Q5ZWK0_LEGPH/215-378
C2INA2_VIBCL/220-385
H0G678_RHIML/221-406
A6D073_9VIBR/335-539
A4CGQ3_ROBBH/51-227
H9AC89_SALPU/42-236
C4XDC6_KLEPN/10-111
E8P0H2_YERPH/50-171
C9C6I8_ENTFC/17-66
H7KIZ8_STRPN/172-348
B7WQQ6_COMTE/210-389
A5WDD8_PSYWF/197-370
E8W1L3_STRFA/176-363
G2K9J4_LISMN/112-288
E8X1G9_ACISM/187-378
A6LBW5_PARD8/113-290
E7ZK79_SALMO/204-371
G6MRC1_STRPN/95-246
E7ME72_STAAU/188-388
F9HPY1_STRMT/181-370
G8UQ42_TANFA/91-256
C6NUW8_9GAMM/125-296
B6JK24_OLICO/185-381
Q07XF1_SHEFN/178-360
E7I126_ECOLX/1-188
Q24UF2_DESHY/115-283
A5J6J0_BURML/111-294
H2II07_9VIBR/211-377
H3URB3_STAEP/14-157
H1UKR0_ACEPA/205-371
H4YU02_ECOLX/127-194
C7C192_HELPB/192-362
H4J670_ECOLX/215-379
E4VUT5_BACFG/112-292
G9QX55_9FIRM/193-354
H5R9K8_ECOLX/1-134
E2SVH1_9RALS/246-422
H5JS96_ECOLX/5-178
H6V435_9BACT/38-211
F9HLE0_STRMT/172-348
H4LST1_ECOLX/182-378
D2GQX7_STAAU/108-280
E6HVB3_ENTFL/189-386
D7XAB5_ECOLX/173-320
D7GHY7_PROFC/221-414
C0KKF2_9BACT/1-163
E3GCE7_ENTCS/203-386
A8M373_SALAI/134-314
F0DPY4_9FIRM/114-283
I0IND5_9BACT/111-282
B0AR80_BACAN/173-360
G2SDF2_ENTAL/43-219
B1GYR5_UNCTG/131-301
A7ZBT8_CAMC1/501-691
C7JSC0_ACEPA/2-155
B2JAN3_NOSP7/146-321
G0A1R1_METMM/213-396
Q3DFX4_STRAG/1-128
H7UG48_CAMCO/166-340
H1PTT1_9FUSO/169-344
A8L7V7_FRASN/11-97
C2BIP6_9FIRM/180-394
B6C490_9GAMM/202-377
A7VWZ6_9CLOT/119-294
B0SZG1_CAUSK/403-565
F2FJH2_SALDU/111-286
D9RMN7_STAAK/163-339
A3J0L9_9FLAO/229-392
H1CUM4_CLOPF/177-364
H7NFM4_STRPN/176-365
F7YJ05_VIBA7/201-384
G9ZSF2_9LACO/108-283
C3BTI2_9BACI/8-99
H2VN54_CAEJA/130-306
I0C5T4_STAA5/183-364
H7NBE0_STRPN/172-348
D7E650_METEZ/127-295
F0FST3_STRSA/132-318
C0C1S7_9CLOT/189-365
A3GYT3_VIBCL/212-380
E2P6S9_PASHA/1-138
E1RMW5_XYLFG/168-332
B2AJJ6_CUPTR/170-369
Q9Z4E8_SALTM/41-235
B2GBG1_LACF3/169-345
F9PES1_9STRE/1-59
D5QDQ4_GLUHA/201-364
A8M022_SALAI/288-426
F0PFY0_ENTF6/9-189
D4EHC6_ENTFL/9-78
Q082G2_SHEFN/214-418
Q2JGT2_FRASC/1-114
H1UTA8_ACEPA/205-368
Q21H26_SACD2/212-380
C0KKD2_9BACT/1-163
F9BMK8_VIBCL/209-377
E2XVA4_PSEFL/178-365
E2NI25_9BACE/127-304
E9TAS8_ECOLX/4-177
Q1PZ77_9BACT/2-63
D4JDE2_9FIRM/171-319
C7X4Z1_9PORP/223-389
Q45945_COXBE/195-395
H4RGG3_ECOLX/169-319
A6LE46_PARD8/238-391
G6EZL3_9PROT/132-309
G7C408_VIBCL/206-383
Q81T11_BACAN/9-176
A3KS87_PSEAI/275-463
F3ALU0_9FIRM/174-361
C7XEM9_9PORP/234-396
G0IBA4_STRES/181-370
G0IV66_CYCMS/249-426
G5YJ95_ECOLX/198-367
A8A435_ECOHS/111-286
D1Y7G2_9BACT/163-327
Q6MCI1_PARUW/1-91
B4WEQ1_9CAUL/237-412
C6XJP3_HIRBI/212-380
E0QW58_ECOLX/7-179
G3NFF5_GASAC/165-332
F3L755_STRPO/1-109
B8J300_DESDA/172-331
I0SCP8_STRAP/187-368
G5S0S1_SALET/1-57
Q6GZJ4_ECOLX/202-385
E0SKM6_DICD3/115-285
F1ZSC5_THEET/145-315
I1AJL8_PSEAI/172-350
F4LBH3_BORPC/186-352
A9FSU9_9RHOB/1-122
H0PYX5_9RHOO/316-442
D6UCM4_STAAU/9-170
A5XVZ7_BURML/30-214
C2PP93_BACCE/131-306
F9P4L7_STRCV/190-386
G7RNP4_ECOC1/194-371
F4HC97_GALAU/171-330
H4SMF6_ECOLX/1-42
G5VP12_ECOLX/50-244
G5W0B4_ECOLX/178-349
F1WDX0_MORCA/134-309
D9PAV2_ACTPL/175-338
H2A4D6_STRMD/2-58
A7ZDP5_CAMC1/166-340
XERD_CHLTE/115-291
B7NGK3_ECOLU/177-360
D2P1F0_LISM1/165-351
F3SB18_9PROT/109-287
G4G9W3_9EURY/204-373
I0S199_MYCXE/193-373
E5TAJ6_STAAU/329-507
H5IWG7_ECOLX/149-299
E7JPR3_ECOLX/138-309
E8RPM1_ASTEC/186-340
E1YYP1_9BACE/139-298
E4H2E8_PROAA/126-303
F7L938_BACOV/117-295
F6FUY8_ISOV2/169-337
A1VJW9_POLNA/655-721
Q8A228_BACTN/237-413
H6V352_9BACT/38-211
E8P9Y2_ACIB1/104-280
C2W7U7_BACCE/45-230
Q97AS3_THEVO/1-123
G7VSK4_PAETH/141-314
Q9PD24_XYLFA/104-231
C7TJ86_LACRL/110-286
F8VF78_SALBC/168-319
E4L8N9_9FIRM/137-322
Q6GKP7_STAAR/329-507
C3QIG0_9BACE/217-381
D1K5W3_9BACE/224-407
E0ELR3_ACTPL/91-256
D1RC05_9CHLA/178-342
B7JID8_BACC0/120-316
G6Z793_VIBCL/1-107
XERC_VIBVU/121-292
E4GLA3_PROAA/113-293
F7JZD5_9FIRM/112-273
D1E9R8_NEIGO/159-323
E6SNP7_BACT6/205-367
H1US77_ACEPA/151-316
C2HW26_VIBCL/115-290
E8SI53_STAPH/44-236
D7DKX5_METS0/105-278
G6YKN7_9RHIZ/224-383
E2Y4G4_ENTFL/189-386
Q3XZB1_ENTFC/113-289
H4RQD4_ECOLX/1-42
D3AI33_9CLOT/110-274
E1WRW6_BACF6/220-385
D7WQK7_9BACI/165-361
G9YNS4_9FIRM/4-159
E8HRF9_ECOLX/178-349
G5VAV4_ECOLX/199-399
G6Q0U2_STRPN/175-319
D7WGR3_BACCE/172-354
G5VDV3_ECOLX/202-385
G8UMF2_TANFA/219-385
F3SIJ7_STRSA/37-231
E8YNP2_9BURK/128-302
E4KN93_9LACT/189-386
E7B754_YERE1/116-286
H4X179_ECOLX/205-373
A6G8N0_9DELT/186-359
C3C606_BACTU/2-138
B5XL48_STRPZ/173-368
E6H3R5_ENTFL/179-372
Q3R625_XYLFA/180-353
C2P386_BACCE/110-284
E7HUD2_ECOLX/164-311
B1YPQ8_BURA4/107-290
H4RPL4_ECOLX/355-524
E6YMH3_9RHIZ/231-394
H8B9I2_CAMJU/129-304
B3BNN3_ECO57/169-319
A3M4T4_ACIBT/4-139
C7ZWK0_STAAU/108-280
Q02BD1_SOLUE/225-398
H8DGS3_ECOLX/11-183
H6V425_9BACT/38-211
E6IXT0_ENTFL/181-367
H4P311_ECOLX/213-377
D9PN13_9ZZZZ/1-48
G0GUD0_KLEPN/5-178
C4V157_9FIRM/128-307
P2IN_LACLA/173-370
Q9MBT8_9CAUD/163-237
E0T8Q5_EDWTF/163-374
G7M779_9CLOT/167-357
B4UTU2_BP163/187-353
E9CPQ3_9ENTR/169-341
B8GZR1_CAUCN/312-493
D0TEC4_9BACE/111-284
C3DN64_BACTS/130-316
C8KP70_STAAU/188-388
A7M5M8_BACOV/215-375
G5HKL0_9CLOT/173-377
Q15NG3_PSEA6/112-282
B1ITR4_ECOLC/202-385
Q3CZY1_STRAG/78-249
H7PMA9_STRPN/93-244
E1YQJ2_9BACE/33-196
A9KZM7_SHEB9/199-393
B1B9H7_CLOBO/107-279
A6WNC7_SHEB8/201-414
D8IH36_LACFC/166-345
F2MJJ8_LACCD/177-380
D4GAI8_TREPC/109-285
E2Z147_ENTFL/195-391
D3Q525_STANL/115-288
E7TGW2_SHIFL/56-259
C4KAG8_THASP/162-321
H4QXF5_ECOLX/193-366
F9PMF5_9ACTO/119-295
A5FGL3_FLAJ1/242-401
F0HD08_9FIRM/113-286
C1CMI7_STRZP/95-246
F8IKK0_ALIAT/108-282
Q27ZE6_9BACT/1-163
H1Q5R3_9ACTO/208-422
D0GCY5_BRUML/128-303
F4X9X8_9FIRM/175-308
B3ZX63_BACCE/217-400
Q82QX5_STRAW/25-172
A4Y1T1_SHEPC/20-200
H4BR18_STAAU/188-388
F2C594_STRSA/133-318
F1Y8I7_ECO57/157-374
B7KZW4_METC4/265-438
D4VK10_9BACE/222-380
F8S849_KLEPN/367-552
B0TX96_FRAP2/108-277
H3YNS3_STAAU/108-280
E4KQG2_9LACT/1-126
E6AF54_ECOLX/43-219
G9XBX2_9FIRM/174-356
E8FPQ4_SALMO/176-344
Q7AFV3_ECO57/200-400
G6LYG2_STRPN/176-365
B0P0V7_9CLOT/152-340
B6I2J2_ECOSE/11-183
G6PVC1_STRPN/2-179
D5SZM5_LEUKI/7-185
F6EZN8_SPHCR/6-183
A1T2F7_MYCVP/174-379
E7RNX3_9BACT/128-308
B6C0R7_9GAMM/111-220
C2LPC4_PROMI/155-312
E6XK89_SHEP2/515-663
F9VQX4_9ACTO/190-434
H1BP22_9FIRM/227-382
D0WGV0_9ACTN/177-388
G6RY60_STRPN/195-391
B6ANL4_9BACT/195-367
A3ZM05_9PLAN/175-376
D7BNV6_ARCHD/119-295
H4QFL9_ECOLX/88-252
D8AGX5_ECOLX/102-286
G5SVK4_9BACT/108-294
E5XI02_9FIRM/160-357
G2U9N5_PSEAI/241-428
C2H0C6_ENTFL/179-372
D6S4L1_9LACO/112-288
C3H5T4_BACTU/110-284
H1HUE0_9FIRM/109-263
G2LV28_9XANT/275-459
B7UZM4_PSEA8/112-286
C4XDE9_KLEPN/131-360
H0IPH4_MYCAB/123-301
C6NUL0_9GAMM/224-351
G6LYB2_STRPN/178-369
D0I6P3_VIBHO/1-145
A5YVY7_SALTM/115-167
Q3RI47_XYLFA/216-384
F5X0X9_STRG1/165-348
D5P267_9MYCO/478-666
C6UE11_ECOBR/149-226
F9V589_MYCBO/2-115
C0RB54_BORBG/1-125
E8L526_9RHIZ/160-324
H6V378_9BACT/38-211
D7GEL8_PROFC/118-296
C4F8T8_9ACTN/117-296
A0ZDN0_NODSP/195-376
H6R4Z1_NOCCG/117-295
B1QNB6_CLOBO/11-188
E3Q1H2_9BACT/3-104
B3XF58_ECOLX/184-356
G6DZW4_9GAMM/213-280
C7JF17_ACEP3/224-409
D4V6P1_BACVU/126-305
I0D6D5_BACAN/111-287
A2W4B2_9BURK/130-298
F0F9X1_9BACT/236-417
B2TNZ3_CLOBB/162-325
C9PTK1_9BACT/224-390
G7RE98_ECOC2/193-366
H1BVH1_ECOLX/202-385
D8NRM1_RALSL/126-314
B6C2J5_9GAMM/67-176
G9R7H1_9FIRM/186-382
D2PK68_SULID/246-408
A1F174_VIBCL/2-114
Q5P8I3_AROAE/231-404
A5F4M3_VIBC3/252-450
H3S494_STAAU/9-170
E7UPZ7_ECOLX/112-282
C2XI42_BACCE/8-178
G8TYS7_9FIRM/216-392
C0BC41_9FIRM/5-80
E0NRH7_9BACT/211-378
E6CKY9_PROAA/113-293
B6IUX3_RHOCS/132-312
B6VVU7_9BACE/252-434
H5B3N5_ECOLX/5-178
D9R5C3_CLOSW/181-383
F9RVE1_9VIBR/104-309
Q2PJS9_ENTFC/190-387
E6JZ75_PARDN/116-297
D7HQ33_VIBCL/115-290
Q3ETE6_BACTI/180-375
H1K9U8_9MYCO/108-291
A7JTR3_PASHA/153-314
F7JI14_9FIRM/73-262
D3AAK8_9CLOT/103-267
G1ZT27_ECOLX/1-42
D3LUZ3_9FIRM/177-344
E9NM87_STROR/189-386
D2Q8Z3_BIFDB/152-351
B2LW80_STRSU/53-236
E9RTG8_9FIRM/146-323
A8UX43_9AQUI/107-304
F3SK02_STRSA/179-377
H7G236_STAA5/188-388
D5T0Z3_LEUKI/166-341
F8KBY2_LACRE/111-285
C3HAD6_BACTU/196-377
Q1GA82_LACDA/176-341
B1V7Z3_CLOPF/107-270
H5J8D6_ECOLX/112-282
E6HX63_ENTFL/109-284
A0KNB4_AERHH/113-287
E1RX15_ECOUM/202-386
H5JK41_ECOLX/201-402
C9X036_NEIM8/203-376
G2DVU3_9GAMM/215-419
D9ZEC5_9ZZZZ/194-416
H7EGN8_SALHO/158-315
C7JLP8_ACEPA/312-503
E5BAX8_ERWAM/145-319
D8PDT2_9BACT/1-42
H5R4X4_ECOLX/1-146
I0JEM3_STAAU/351-537
C4SXC7_YERIN/1-66
G9RVG9_9FIRM/194-392
H7E0K5_9FIRM/111-284
G7HKV1_9BURK/169-352
F0SR30_PLABD/135-323
A4G9E5_HERAR/259-417
B9NNQ6_9RHOB/185-347
A6AHF7_VIBCL/206-372
D2VQX5_NAEGR/108-288
A6V5R6_PSEA7/108-290
H1D928_9FUSO/90-268
G2EP02_CORGT/132-303
D1P4V9_9ENTR/163-310
O51802_SALTI/122-279
C7SIL4_9ENTR/202-386
C9C5X0_ENTFC/9-189
H7R3R4_CAMCO/166-340
C4U2J7_YERKR/214-366
Q3ENM6_BACTI/1-41
D2DXP8_9BACT/107-282
B2HGZ7_MYCMM/178-355
B9NV19_9RHOB/27-200
I0PZV3_9BACE/94-288
A7JQY7_PASHA/110-285
D3T2I3_NATMM/10-214
G8J7P2_9CAUD/177-412
A4IVP8_SALNS/149-324
B2IC88_BEII9/142-310
D9YE66_9DELT/214-384
H3PH31_BRUAO/157-320
F1YIB7_9ACTO/108-285
E2XME0_PSEFL/199-397
C2VAJ9_BACCE/114-289
A8ZPE4_ACAM1/143-314
E8IHV8_ECOLX/183-355
B5A613_9CAUD/108-279
G6PTB9_STRPN/181-368
H1SAW9_9BURK/476-699
Q1GX48_SPHAL/472-646
H7RWY3_CAMCO/166-340
B5MRI7_SALET/201-402
B5QJ56_CAMJU/200-363
G0AW14_9GAMM/214-376
A1JR99_YERE8/203-403
Q7WZ26_PSEAI/131-299
E6GJV5_ENTFL/189-386
F9B0T9_VIBCL/202-377
A4V9G8_SALPK/149-379
Q27Z97_9BACT/1-163
E4VRH8_BACFG/144-317
B9K4F4_AGRVS/180-376
F9T3V2_9VIBR/155-348
C9MZB2_9FUSO/171-340
I0K930_9BACT/111-286
C9RDI4_AMMDK/110-277
H6V4P3_9BACT/37-210
G9QE04_9BACI/196-377
H6V472_9BACT/1-134
E0GKS2_ENTFL/179-372
H4LUM2_ECOLX/31-199
F7KB53_9FIRM/109-282
H9ZQW4_THETH/109-275
E1SVI4_FERBD/221-400
C7HD14_CLOTM/137-307
H6P799_SALTI/149-379
F0R8W4_BACSH/223-388
D6KRN5_9FIRM/155-319
Q7PBL0_RICSI/107-293
F1X1K5_MORCA/217-382
D7IXC3_9BACE/139-298
D0GGC0_BRUML/140-297
A9L6Q6_SHEB9/20-200
B0NBJ6_EUBSP/128-310
G4F7N4_9GAMM/136-310
C9V8C5_BRUNE/207-370
D6EAQ7_9ACTN/167-360
H4W3S0_ECOLX/112-282
Q74BC2_GEOSL/242-424
D6BGP1_9FUSO/168-330
H7RNE8_CAMCO/166-340
D3F1B9_CONWI/124-301
B8IHP1_METNO/122-295
B9K431_AGRVS/220-394
G2FW43_9FIRM/70-146
A6ETN9_9BACT/111-286
G7LPZ8_9ENTR/164-329
C9B9I3_ENTFC/9-171
B2K8D6_YERPB/212-380
G2FPZ3_9FIRM/124-305
G6QFX9_STRPN/183-373
H0DUL8_STAEP/1-42
H1CUS5_CLOPF/188-385
G5ST14_9BACT/6-64
E7T2Y9_SHIBO/100-268
I0YDU9_9BURK/20-109
E0UTW5_SULAO/100-259
D3IDR0_9BACT/216-392
H4F835_9RHIZ/126-318
Q48X40_STRP1/167-339
Q4ZBG5_9CAUD/162-339
Q2BR78_9GAMM/120-294
H5SM17_9CHLR/130-311
A8G854_SERP5/116-286
A6L7Z4_PARD8/236-388
Q64UU3_BACFR/224-389
Q3C033_XANC5/168-348
G9AXT9_PANAN/148-331
D7KAB5_9BACE/155-335
E0YJ18_9CAUD/137-324
C3C7P8_BACTU/129-304
C9UFK9_BRUAO/114-296
C7YC55_ENTFL/172-365
H1SIC2_9BURK/191-391
F2LTG9_BURGS/472-695
E5F8X0_KLEPN/131-209
Q0RZE1_RHOSR/1-155
Q27ZG2_9BACT/1-163
I0RGD0_MYCPH/199-374
E2FKZ5_9VIBR/81-286
D4X380_BACOV/31-213
C6SSR8_STRMN/96-222
G5VPM7_ECOLX/149-299
E9X7E8_ECOLX/111-286
G2A3A6_ECOLX/205-373
A7VHV7_9CLOT/171-350
G5WGY1_ECOLX/178-349
H5LDM5_ECOLX/112-282
D7I6W8_PSESS/185-351
F7LBI7_BACOV/109-295
H2HFL9_CORDP/46-220
C1D2R6_DEIDV/20-72
Q666W7_YERPS/163-311
G2D7T2_ECOLX/43-219
B1JHI8_YERPY/205-373
E4PID8_MARAH/201-370
G2AGM7_ECOLX/184-356
Q87SP2_VIBPA/230-404
G6M1N9_STRPN/1-66
G9TXN6_SALMO/111-286
D4J4V4_9FIRM/107-295
E4VT64_BACFG/217-381
B9KHF4_ANAMF/110-295
H6V577_PSEAI/27-164
C5RAA8_WEIPA/165-343
G2GVZ2_STRSL/148-321
B5CPJ9_9FIRM/173-358
I0MNK4_SALET/27-117
A4IQJ1_GEOTN/110-286
C2MCC7_9PORP/223-386
Q1CLZ7_YERPN/203-386
D6X1K0_TRICA/121-277
D9NC88_STRPN/95-246
G6GKJ5_9FIRM/1-155
G9Z3W8_9ENTR/21-188
E8Y1I8_RAHSY/169-359
G6J9H9_STRPN/147-311
D5MT59_9BACT/235-408
I0Y5L3_9BURK/126-306
F8XTE5_9GAMM/22-182
F4T966_ECOLX/11-183
C7YFI0_ENTFL/129-285
O25386_HELPY/173-351
D8HK51_AMYMU/179-371
G1Z3U5_ECOLX/201-397
A8G180_SHESH/393-573
H7KB46_STRPN/90-254
B4WUE3_9SYNE/134-306
F3W9E2_STRPN/147-311
Q87BF9_XYLFT/11-82
H4WKI0_ECOLX/43-142
F3K059_PSESZ/173-353
B5E1Y9_STRP4/95-246
H8LCC0_ENTFU/189-387
F4STS8_ECOLX/211-372
A9IEL3_BORPD/210-393
F7SNB7_9GAMM/113-283
B0G6H9_9FIRM/169-342
E7JIY7_ECOLX/204-382
A5FWP8_ACICJ/200-435
B9WXS7_STRSU/167-341
H5MY88_ECOLX/111-286
Q21W70_RHOFD/161-343
C6IHU5_9BACE/304-457
C3IAP5_BACTU/192-359
A7V1R9_BACUN/181-340
C4SGW4_YERMO/202-332
D0L899_GORB4/329-499
Q7ME27_VIBVY/210-373
H7TL10_CAMCO/31-95
D5TC53_LEGP2/201-371
B5RNW1_BORDL/49-238
G8XJ30_MYCHR/113-290
G5YER4_ECOLX/215-379
B0QHI3_BACAN/8-178
G0D6V6_ECOLX/194-371
Q21BY1_RHOPB/115-305
G6NI07_STRPN/189-386
G1WXB5_9FIRM/122-298
H5J2L1_ECOLX/1-68
G3ITV5_9GAMM/126-300
Q5NIC2_FRATT/106-280
E0G4Y8_ENTFL/178-359
D2NGY8_ECOS5/5-178
F9HCF3_STRMT/172-348
E8YN03_9BURK/286-440
D7VYU9_9FLAO/228-403
H4TRU6_ECOLX/172-378
F4FGZ1_VERMA/278-467
A7LYL4_BACOV/223-397
D9XZD6_9ACTO/139-305
H4A2L9_STAAU/9-170
C7K201_ACEPA/120-284
Q0BQE2_GRABC/119-287
D4WN05_BACOV/152-320
H5G1F5_ECOLX/202-385
F3XP74_9FLAO/108-294
Q8GGX2_KLEPN/115-168
A3IE05_9BACI/106-230
E1EAQ4_VIBPA/211-379
A6WRQ1_SHEB8/214-376
Q3M2U5_ANAVT/125-298
H0J1Y4_9GAMM/107-281
F7SS52_9GAMM/174-356
H0HI54_RHIRD/164-324
F7IWC6_STRPQ/171-348
F4F0H7_9FIRM/133-313
F7VFV4_9PROT/136-302
D4CEZ3_9CLOT/152-337
D6D0P8_9BACE/94-273
I0DQH7_PROST/113-288
Q7Y359_9CAUD/208-408
C7HAC4_9FIRM/201-415
H0JHZ1_9PSED/218-379
C9X1Z2_NEIM8/117-288
E2VI42_MYCTU/119-298
B3XLS1_LACRE/118-313
E7UNF2_ECOLX/257-323
A8TPT2_9PROT/8-184
D7IIT9_9BACE/116-298
A4NSY1_HAEIF/109-279
B5GXU7_STRCL/174-363
B5UKL4_BACCE/130-316
A9MZ71_SALPB/212-380
D6HS81_9FIRM/153-317
H1B5T2_9FIRM/108-305
C8T070_KLEPR/2-49
E3E0K2_BACA1/112-288
B8I7G3_CLOCE/114-291
G7Z5R7_AZOL4/128-301
F1YBQ3_ECO57/1-112
E0DTD3_9RHIZ/140-297
D6JMX9_NEIGO/210-383
F0BFM0_9XANT/117-320
E4VRY1_BACFG/200-357
E4L8D4_9FIRM/168-338
C2XLV0_BACCE/177-344
G6Y3Q4_9RHIZ/152-331
G5SRB7_9BACT/190-353
H5XXV7_9FIRM/115-283
G6TAD8_STRPN/172-348
H4FBN3_9RHIZ/57-220
C4VQ73_9LACO/114-290
D4V662_BACVU/241-415
G5H0F8_9FIRM/141-321
B5UII3_BACCE/9-176
H8NSX5_RAHAQ/166-312
E7VH63_SALMO/212-380
B2PBJ9_ECO57/203-370
D1D4J9_NEIGO/106-279
G2BYW8_ECOLX/1-102
I1DTG1_9GAMM/122-296
H1PZ73_9FUSO/129-302
F2K1E8_MARM1/208-369
Q6EME9_ECOLX/41-235
E8SYN3_GEOS2/110-286
C2G1G7_9SPHI/182-345
E7JUB6_SHISO/149-299
H5H057_ECOLX/185-349
E0TNE1_STRZ6/181-370
A4LPJ2_BURPE/240-397
C7SIL5_ECOLX/202-386
B7H3T9_ACIB3/216-358
F0HT53_LACDL/176-341
F7IUK2_STRP3/173-369
G9SWU8_ENTFC/172-365
Q3RDS2_XYLFA/168-332
H3L8V9_KLEOX/5-177
B9EBJ7_MACCJ/168-358
H2IK84_9VIBR/22-58
D4EAG0_AGGAC/206-357
C2SUN4_BACCE/177-344
Q1RAG6_ECOUT/129-313
H7M555_STRPN/2-132
H2HX74_CORDP/193-366
G6MVP1_STRPN/90-254
A4JQB0_BURVG/145-339
E1NSK6_9LACO/2-166
F5I585_ACIBA/216-358
E3H1P1_ROTDC/162-344
Q1V4B7_VIBAL/216-389
E4QM18_METS6/255-425
C6X8F1_METSD/106-277
H2HBG3_CORDP/156-322
C2Y0K8_BACCE/9-178
C2GG67_9CORY/73-228
E1DM77_VIBPA/177-402
E3GDS4_EUBLK/130-318
B6FVT3_9CLOT/107-271
E9YTY7_ECOLX/111-286
D1N2E6_9BACT/229-415
E2MMP2_PSEUB/130-307
F5QU54_SHIFL/19-76
G2UC96_PSEAI/128-307
B7BBI2_9PORP/222-391
D4R4R1_ENTFC/162-346
D3RV81_ALLVD/126-297
D4N0K4_9FIRM/231-402
H2VI10_CAEJA/109-259
D1A1A7_CHLPP/180-346
C8VXY0_DESAS/111-283
D4QQ94_ENTFC/71-257
D1PZQ9_9BACT/199-365
D6V4V7_9BRAD/218-384
H5FS64_ECOLX/184-356
G9QYV7_9FIRM/1-107
E4IUA2_ENTFC/168-358
A9DNU9_9FLAO/251-414
Q1YTL6_9GAMM/216-415
H5D497_ECOLX/31-215
D8IHQ5_LACFC/115-285
C7WX99_ENTFL/116-293
B0N022_9BACT/215-400
A1KWY3_9CAUD/162-339
C2C4N8_VIBCL/228-417
XERD_CAUCR/111-289
B9IU78_BACCQ/171-358
I1DPW4_9PROT/216-387
F4ABN0_CLOBO/10-190
E2QHC2_ECOLX/9-87
D5C9V1_ENTCC/111-286
E4P0R8_BIFBP/114-309
E1NH89_9LACO/2-167
D8AS16_ECOLX/211-393
E6LP33_9FIRM/87-264
C2XLZ6_BACCE/169-355
D3V9J5_XENNA/102-317
E7JEY6_ECOLX/1-42
G7SHT4_STRSU/185-375
D8HAA7_BACAI/152-334
A3UWI4_VIBSP/197-350
G6R202_STRPN/172-270
E6F303_ENTFL/189-386
C9LNG3_9FIRM/1-52
Q1LH29_RALME/168-326
B2SKE4_XANOP/127-298
G6NU04_STRPN/145-342
E6WZ16_NITSE/103-259
C6WDZ8_ACTMD/192-397
C8UB32_ECO10/43-219
F3PNI1_9BACE/222-387
C0CL10_9FIRM/177-375
A7IE77_XANP2/173-341
E8WSE7_GEOS8/157-324
D7YUW7_ECOLX/228-388
F2ET94_PANAA/33-208
F4NKV0_9ENTR/5-178
G9S367_9PORP/242-401
C3RRG8_9FIRM/3-161
C7KAN6_ACEPA/135-302
G8ST50_BRUCA/1-75
H6V3J5_9BACT/1-134
C6TYN5_BURPE/185-353
F8GDY8_NITSI/218-387
G6I2A4_9FIRM/122-221
A1SC41_NOCSJ/194-370
C6W070_DYAFD/240-413
D9SDD0_GALCS/112-286
H7EZB4_PSEST/161-312
G9YNS5_9FIRM/177-346
F7XFH5_SINMM/3-67
Q26FV3_FLABB/108-280
H8W8F3_MARHY/16-81
H7KAV1_STRPN/3-114
H1NVI2_9BACT/221-384
Q8GAS4_LACPN/11-184
Q9ZEX4_YERPS/202-386
C3X1P3_OXAFO/159-316
G7B8A0_VIBCL/209-377
H0H486_RHIRD/112-307
F6CEP6_LACKZ/11-195
B5XPM2_KLEP3/125-305
Q0TKA9_ECOL5/7-96
Q0STQ6_CLOPS/262-436
G7LP62_9ENTR/202-385
B3XLT9_LACRE/166-348
Q3R9Q7_XYLFA/15-189
Q1BW71_BURCA/301-492
H3NN53_9FIRM/135-306
E3ER28_BIFBS/117-293
H4I0S6_ECOLX/202-385
Q2PG89_VIBCL/1-173
A8LHY9_DINSH/26-200
B4SF67_PELPB/115-291
H1PYL4_9FUSO/11-188
D8HW56_AMYMU/192-430
Q26EW8_FLABB/111-286
Q1MVU7_9BACT/1-134
D4WX79_BACOV/31-211
C0XIK2_LACHI/176-369
G6BRK0_CLODI/178-364
H3MGA5_KLEOX/202-385
D5CGA2_ENTCC/173-252
Q8A4X8_BACTN/26-86
E3DJM5_ERWSE/6-178
F1XVW9_ECO57/172-378
D3G102_BACPE/165-347
B2S870_BRUA1/128-303
E1Y032_LEGPN/204-378
C3IVH3_BACTU/159-340
I0NCE3_SALET/4-177
C8TRX1_ECO26/1-60
B3J3N7_BACAN/129-304
E6KW75_9PAST/110-285
F3WL13_SHIBO/234-372
Q83M04_SHIFL/79-246
H5PB38_ECOLX/210-387
E4MEM1_9BACT/226-389
A9KH71_COXBN/3-34
B1Q836_CLOBO/173-344
C3VA03_9PSED/222-386
H8JTR1_VIBCL/121-292
E0NVM4_9BACT/1-42
F7MSE8_CLOBO/140-303
E9W6U2_ECOLX/184-356
D9T2E2_MICAI/215-406
E6SNL4_BACT6/223-388
H1C123_ECOLX/86-234
A1T711_MYCVP/349-530
I0JAZ4_STAAU/9-170
Q7U742_SYNPX/10-182
B1UQR7_BACAN/120-316
G6KX90_STRPN/172-271
B5NHM9_SALET/114-284
D7B915_NOCDD/190-381
Q9YDV0_AERPE/225-391
Q8GFV9_CITFR/42-222
Q8KYC0_BACAN/77-266
C7WGT2_ENTFL/6-159
C0KKD7_9BACT/1-161
B3E293_GEOLS/209-379
B0TV43_SHEHH/252-417
C3XC22_OXAFO/226-393
F9V5Z0_LACGT/111-241
B6B966_9RHOB/121-294
G2BG71_ECOLX/112-282
D1RFM6_LEGLO/191-392
XERC_RHILO/128-300
G1WXC6_9FIRM/190-387
D7XG05_ECOLX/163-309
B1RJ38_CLOPF/13-200
E1IVR2_ECOLX/178-349
G8QM45_AZOSU/164-352
G6HP89_9ACTO/14-47
Q4EMZ5_LISMN/112-288
H5JTJ5_ECOLX/205-373
B7S183_9GAMM/242-386
B3X0H8_SHIDY/198-367
E5XN15_9ACTO/1-175
D4RDQ0_ENTFC/168-374
A2RDP1_STRPG/173-369
H0K424_9PSEU/192-379
A4X8Z6_SALTO/2-122
D5BU02_PUNMI/203-366
E7IXI6_ECOLX/11-183
C6LMA5_9FIRM/191-389
Q1NBS3_9SPHN/92-254
A6SYV0_JANMA/110-300
H4RRS1_ECOLX/78-249
C7X7Q9_9PORP/221-389
F9VZ52_9ACTO/152-365
H8K9H6_RICAC/119-292
F9LZI7_STRMT/177-364
B2I5J5_XYLF2/168-332
F1VSQ4_MORCA/134-309
H5MIV7_ECOLX/217-385
E9YXA0_ECOLX/5-178
G5KZ69_STRSU/149-330
C4GZ67_YERPE/205-373
F2B953_9NEIS/122-292
D0S981_ACIJO/205-380
B9JBT9_AGRRK/113-300
C6I7T3_9BACE/363-416
A6BYT9_9PLAN/321-496
D0X9S3_VIBHA/239-447
H1ART0_9FIRM/1-46
Q9F5B6_AGRRH/176-372
D3PUX8_STANL/349-428
E8NZI2_YERPH/205-373
F8IBH9_SULAT/68-258
A3ZXD4_9PLAN/208-375
XERC_ESCF3/112-282
B2K1F7_YERPB/1-109
H4DT96_STAAU/166-345
G9PTU1_9BACT/1-71
F0HAR1_9BACT/215-392
F0F102_9NEIS/244-311
A5WCB4_PSYWF/147-321
H2GR48_CORDP/119-298
A4WC63_ENT38/204-370
C0E3E8_9CORY/173-352
B7ML10_ECO45/192-370
G6MKS8_STRPN/5-110
D9SG89_GALCS/157-320
F0VUD4_STRG2/242-478
H1M6F9_9BACT/163-326
C7X370_ENTFL/178-252
F9UN57_LACPL/8-170
D0AGV4_ENTFC/172-366
H0J0G7_9GAMM/230-390
D6E2P7_9FIRM/9-182
E8FVL7_SALMO/111-286
E4SPF7_STRTN/167-335
E6MS92_9BACT/201-364
B3XA39_ECOLX/80-263
G9YPB3_9FIRM/147-330
F8Y2C6_STRAG/92-246
B3CN68_WOLPP/116-288
G4M610_9BURK/427-625
D6CWT5_9BACE/216-397
E1HZZ1_ECOLX/217-386
Q57K72_SALCH/111-286
B7X1U3_COMTE/163-339
F9LKG0_STAEP/14-157
C2T7E0_BACCE/8-178
D0TL92_9BACE/255-436
H9CY11_9BACT/147-310
A6WWR9_OCHA4/500-678
B5ILJ9_9CHRO/188-331
B3B9M1_ECO57/166-328
F9KG29_STAAU/141-330
E2CD35_9RHOB/175-344
E9XNP1_ECOLX/178-349
A9DG06_9RHIZ/131-304
G2H3T2_9DELT/104-276
Q3BTA8_XANC5/115-298
B0RUU3_XANCB/223-427
C7JAN4_ACEP3/217-381
H7EZE6_PSEST/214-380
B3IAJ1_ECOLX/178-349
A3NTP4_BURP0/206-375
H5H4U9_ECOLX/178-349
D0FW97_ERWPE/135-311
E0J5U3_ECOLW/257-323
D6T0S9_GARVA/127-306
G9AAW0_RHIFH/153-337
F0SGE8_PLABD/397-522
G4AS49_AGGAC/110-285
Q3AB72_CARHZ/106-278
B1SBE6_9BIFI/203-384
D4VTB7_9BACE/117-295
F3THS0_STAAU/184-391
D5YVH7_MYCTU/108-286
E8UFU9_TAYEM/106-297
F9P1P8_STRMT/9-183
H4P101_ECOLX/178-349
C2GXN7_BIFLN/134-285
H2EQ36_9BACT/115-252
D5BKU9_ZUNPS/225-391
H4K470_ECOLX/3-72
A3UW22_VIBSP/132-305
D4LCJ3_RUMC1/167-341
H6PMR2_RICRI/107-293
C4Z261_EUBE2/1-192
G0B262_SERSA/202-375
D2NI92_ECOS5/10-89
E6F8B3_ENTFL/174-373
Q6YRU5_SYNY3/10-178
H4LS78_ECOLX/1-112
H3QTM8_BRUAO/157-320
F7M0H5_9BACE/225-361
C2DY92_ECOLX/112-282
F2RJK4_STRVP/190-393
G8THP7_NIAKG/226-393
E8HCN8_ECO57/178-349
F0PAT8_ENTF6/172-365
B2SL70_XANOP/225-417
F3L6T4_STRPO/175-348
Q8D682_VIBVU/1-154
Q7UUP7_RHOBA/221-425
E7C6T6_9GAMM/188-371
H5TZ91_9ACTO/138-303
F4XDZ8_9FIRM/190-388
C3LL00_BACAC/137-315
F7RD58_SHIFL/96-271
D7NG70_9BACT/254-384
A5F7D7_VIBC3/2-114
D2U145_9ENTR/164-329
B4EEA7_BURCJ/183-369
H6V469_9BACT/1-134
A9I0E1_BORPD/309-491
E8WHF6_STRFA/175-342
F8ZSW1_VIBCL/212-380
E0G0M3_ENTFL/176-379
G8AVB1_AZOBR/200-362
Q1JVF8_DESAC/119-323
F5IN31_ACIBA/121-294
C8MIY6_STAAU/109-283
Q7X5A2_9BACT/1-160
C2BCV1_9FIRM/189-386
C9BSZ0_ENTFC/169-302
I0ZD12_HELPX/161-344
Q2NBN1_ERYLH/209-370
Q11ZB2_POLSJ/364-545
F0E3R0_9PSED/166-325
G8E4J5_HELPX/24-147
B9MEB0_ACIET/117-321
C2IC66_VIBCL/188-385
B7HLG4_BACC7/111-287
G7HHX9_9BURK/126-300
E1Z1K6_9BACE/111-284
I0SIN0_STRAP/173-363
A3IUV6_9CHRO/172-358
Q9L5G2_SALTI/149-379
D4FC00_9LACO/185-369
F0IW88_STRSA/179-371
E3XIS3_ECOLX/178-349
A4VUN9_STRSY/192-381
E4JBE0_ENTFC/227-414
G4U4P6_9XANT/99-300
E8IQZ1_ECOLX/111-286
Q6D3V6_ERWCT/166-312
B5Q644_SALVI/115-319
A5INK7_THEP1/98-249
G0H6K5_BIFAN/169-351
Q80LN5_NPVAH/152-339
E1YQ24_9BACE/207-340
O30680_RHOER/114-290
B4TZY6_SALSV/213-388
F9EFT2_9ACTO/124-309
A1T2A3_MYCVP/163-332
E2YUP4_ENTFL/111-287
H6V4J5_9BACT/1-134
G2ZJX2_9RALS/175-344
H6VNB5_ENTCL/115-301
G2ILU5_9SPHN/236-401
B2DK99_STRPN/95-246
F0TKY0_RIEAR/221-401
H5KAI0_ECOLX/178-349
C0RRQ8_BORBG/55-245
C2ZZM9_BACCE/165-347
H4JET6_ECOLX/213-388
B5C774_SALET/4-177
E6B0S5_ECOLX/96-266
C3DPM1_BACTS/1-41
E8L3M5_9RHIZ/1-143
E1XLS5_STRZN/93-244
E8P9M3_ACIB1/214-380
E0NQY3_9BACT/242-405
Q8TP88_METAC/7-167
H1X1M6_LEUCI/177-378
H4QAP1_ECOLX/185-349
G7ZB45_AZOL4/472-642
E7S6P4_STRAG/154-318
B0GAL6_9FIRM/189-386
G8XC69_KLEPN/41-235
XERC_RICTY/121-292
Q5FLQ5_LACAC/181-390
C3RQN8_9FIRM/112-284
E1YTE4_9BACE/53-196
D3LJN3_ENTFC/172-366
B2T0X6_BURPP/163-319
Q0SS15_CLOPS/106-277
E9TRN8_ECOLX/185-349
A3QAZ4_SHELP/117-291
E4IXI1_ENTFC/185-378
H4VC78_ECOLX/178-347
H5BB23_ECOLX/164-324
B4S5H6_PROA2/153-323
A3JE38_9ALTE/134-304
B6AXD3_9RHOB/224-382
Q5PHM7_SALPA/3-117
D5P266_9MYCO/185-375
A5ZT30_9FIRM/201-418
Y4RE_RHISN/107-292
E1KN95_9BACT/223-389
D9R7I6_CLOSW/182-395
F0DGC1_STAAU/163-339
E9TQM8_ECOLX/50-244
D7NDE2_9BACT/320-452
I0UEZ3_BACLI/171-366
B7L3Z6_ECO55/205-373
H6V4R7_9BACT/38-211
F0R684_BACSH/229-394
H4HPA7_STAAU/109-283
B3YJC1_SALET/204-387
A5CEW3_ORITB/225-389
Q3SHX2_THIDA/163-346
F6BR71_SINMB/144-318
F2FAP6_SOLSS/113-288
E6UTZ1_CLOTL/8-176
Q8PK89_XANAC/210-385
H4MLZ3_ECOLX/78-249
B4RK22_NEIG2/106-279
E8Y0X5_RAHSY/155-327
B1RKV2_CLOPF/106-277
F3Y3Y0_9FLAO/256-432
D4WYS0_BACOV/221-389
Q7BU68_9ZZZZ/115-319
Q57QZ2_SALCH/201-402
E1KQY0_9BACT/165-322
G2JCW0_ACIBA/189-364
C1CV38_DEIDV/157-314
A3JDS8_9ALTE/1-90
H1F4U3_ECOLX/201-397
B3ZL09_BACCE/8-178
D0TQA9_9BACE/212-377
C7UN89_ENTFL/173-365
D9MX61_9BACT/114-293
H4RZJ2_ECOLX/163-369
B9K498_AGRVS/171-367
E2KWD6_ECO57/169-319
H7V8B2_CAMCO/166-340
D6HZW9_ECOLX/231-399
H8KW09_SOLCM/112-286
C0KKC5_9BACT/1-163
G6EU86_LACDE/176-341
C7W2D5_ENTFL/111-287
E8YJY7_9BURK/237-381
B6FXC9_9FIRM/130-320
E8I3A7_ECOLX/11-183
D0L802_GORB4/329-499
H4K9B5_ECOLX/213-388
G6EL12_9SPHN/236-429
F1Z3E8_9SPHN/182-410
H5QP23_ECOLX/50-244
Q5NWD2_AROAE/133-305
Q043U9_LACGA/114-290
B6KBF3_TOXGO/754-949
Q8Z112_SALTI/204-387
H7MYL7_STRPN/1-96
F3K5R9_PSESZ/198-354
G2BDD9_ECOLX/111-286
B4F4G2_SALTM/115-319
G4K2Z6_9RHIZ/225-390
F3U8F7_ECOLX/73-230
C2NSH8_BACCE/8-70
C6XPI7_HIRBI/112-293
B9E2D8_CLOK1/308-496
A3WYC2_9BRAD/112-292
B3B450_ECO57/194-371
H6V3W9_9BACT/1-128
F3JB66_PSESX/112-286
A9DBH0_9RHIZ/2-160
C5QLS0_STAEP/187-382
E1D0C6_VIBPA/195-349
F2H055_BACTU/8-170
D9RTI5_PREMB/109-282
E2P220_PASHA/160-321
F2BZA6_HAEAE/109-279
D1PW30_9BACT/181-349
D8BVC9_ECOLX/148-319
H1HRT3_9FIRM/158-343
G6YHR5_9RHIZ/102-294
D3EQ85_UCYNA/128-304
G6QLC4_STRPN/1-104
A1ACG5_ECOK1/129-313
D7YBR9_ECOLX/112-282
B5F278_SALA4/169-316
G9WH38_9LACT/115-289
B4EPE4_BURCJ/130-298
A1JPK3_YERE8/325-521
H5M558_ECOLX/1-108
D2J023_9CAUD/206-393
Q39R67_GEOMG/111-279
E1WJM5_SALTS/212-380
C3QQU3_9BACE/207-368
Q12Q58_SHEDO/104-308
D2A8D1_SHIF2/1-123
D2YCP6_VIBMI/121-292
A4U5T6_9PROT/109-279
I0NLL3_STRPN/95-246
H2GUR6_CORDP/46-220
C3FW87_BACTB/112-304
E6PDY4_9ZZZZ/122-292
A4YU02_BRASO/171-326
G0FQL3_AMYMD/152-330
E9TKL4_ECOLX/16-210
E7P635_PSESG/114-297
G9QW50_9PROT/389-568
E1YRT2_9BACE/198-361
E3CAY4_STRPA/172-348
E2P072_PASHA/172-336
H9C152_9CAUD/164-329
C5B391_METEA/314-489
B9KS94_RHOSK/159-329
E2YAC5_ENTFL/229-421
A7IPR3_XANP2/156-352
E4JB55_ENTFC/114-288
G8MLS1_9BURK/192-400
G4GL20_9EURY/144-278
Q982U0_RHILO/171-350
G9ERA2_9GAMM/156-338
H6P3I9_SALTI/201-402
H1ZAD3_9FLAO/224-384
E7SM46_SHIDY/1-126
H4F9F9_9RHIZ/51-210
A7ZF51_CAMC1/113-291
Q4V0T0_BACCZ/15-180
F9DJM3_9BACT/200-357
H7MGV0_STRPN/1-96
F5Q0T4_SHIFL/177-360
D7YTW0_ECOLX/203-357
E0T571_EDWTF/116-286
D5MME9_9BACT/109-283
G0L024_ZOBGA/196-359
B4TBB7_SALHS/4-177
A8SMW4_9FIRM/137-309
Q3ZAB4_DEHE1/12-79
H8LZE4_SALTM/203-379
Q043T3_LACGA/148-312
G1BMR9_9VIRU/176-358
F9KRT1_STAAU/108-280
H4RB03_ECOLX/178-349
A9GQG3_9RHOB/65-238
H1B959_9FIRM/114-287
C4B3H8_BURML/111-294
B5ZHD3_GLUDA/226-392
H5J250_ECOLX/169-319
Q93KR0_YEREN/42-222
H0N7S5_SALET/111-286
D7IQS8_9BACE/133-298
B3I4Q6_ECOLX/111-286
G9RS54_9FIRM/62-220
F4G930_ALIDK/225-376
Q8CXY5_ECOL6/5-180
E4MAE2_9BACT/222-385
F9GNN6_HAEHA/245-311
H5EMM4_ECOLX/204-379
F2KXJ7_PREDF/223-386
E1IH83_9CHLR/101-281
D2AEF1_SHIF2/325-521
G5IZE7_CROWT/102-277
H5H462_ECOLX/78-249
F5W985_STAAU/109-283
C4NEG0_9NEIS/37-85
E1P942_ECOAB/4-177
H8NI25_RICTP/121-292
D3V7H1_XENBS/1-60
D4MK17_9FIRM/104-273
F5ZVH4_SALTU/111-286
D8FBM9_9DELT/218-417
G2N0F8_MYCTU/180-358
F3NWW0_CHLPS/160-326
E9XYL3_ECOLX/201-397
H8D7S2_ECOLX/194-371
H4VD87_ECOLX/178-349
G5US87_ECOLX/184-356
Q3ETB1_BACTI/175-344
G5L1P0_STRSU/41-237
H5EEL7_ECOLX/96-258
B5ZFU3_GLUDA/174-338
F9P350_STRMT/94-246
A3INV6_9CHRO/8-133
H1EJE7_ECOLX/7-96
A5U978_MYCTA/1-55
H6V4D9_9BACT/38-211
E3E7J0_PAEPS/125-301
I0LZ95_SALET/111-286
F5VZ39_9STRE/94-244
B0NBJ4_EUBSP/234-412
H6V4A0_9BACT/1-134
D1K5P0_9BACE/108-293
A6B790_VIBPA/212-319
H8FMI0_XANCI/1-61
C0DRP7_EIKCO/135-319
Q0TGJ3_ECOL5/134-313
F8CGU2_MYXFH/1-41
F4TNM0_ECOLX/202-385
C7XL15_9LACO/176-363
E5YPS0_9BACL/153-325
G6IJI1_9DELT/159-325
E7MMK6_9FIRM/116-291
G1JSW0_9CAUD/108-279
H2AJE0_BACAM/162-346
G2IHQ7_9SPHN/15-178
E7J6C2_ECOLX/8-202
D4KCI5_9FIRM/176-372
G2H4L9_9DELT/169-348
Q036Y6_LACC3/182-375
Q63PE3_BURPS/138-328
B5P0X0_SALET/3-117
E7IKZ3_ECOLX/1-144
C8KJJ1_STAAU/109-283
Q2CHA2_9RHOB/7-125
G2EQ16_CORGT/198-403
Q0FH08_9RHOB/192-384
H3XX83_STAAU/109-283
G6M8D9_STRPN/1-58
B3I9P1_ECOLX/149-299
F5LHY5_9BACL/176-349
F3VF64_SHIDY/204-382
C3JCW8_9PORP/112-285
C0E3H8_9CORY/117-293
F1ZPF4_ECOLX/55-223
D7JVS0_ECOLX/112-282
GP8D_CHLMU/155-321
F9JA50_ACIBA/189-364
C0G525_9RHIZ/145-302
D7YGK3_ECOLX/205-373
C4XIG3_DESMR/5-176
G6LLZ3_STRPN/147-311
C4XJF4_DESMR/7-176
H4X953_ECOLX/202-385
H6V3Q9_9BACT/37-215
G6TNC5_STRPN/147-311
D6SKI3_9DELT/18-186
G7FGY7_9GAMM/184-383
A8NVD0_BRUMA/4-91
F4V979_ECOLX/185-349
D1VTX9_9FIRM/152-317
Q58AJ9_RALME/29-116
D4LHD1_9FIRM/1-48
A1A2C1_BIFAA/112-304
A5ZFF1_9BACE/222-387
F4UN51_ECOLX/6-96
F9Z843_ODOSD/123-295
F5R1S8_SHIFL/212-380
C0ESV6_9FIRM/2-143
Q1MVW0_9BACT/38-211
G8WIC3_KLEOK/202-385
F8FT52_PSEPU/225-393
F0KW98_YERE3/133-310
Y4RB_RHISN/104-297
A5ZAZ8_9BACE/120-295
H7ENR2_9SPIO/125-302
I0FYN3_9BRAD/124-309
H5SYA8_LACLL/144-308
C5W1L2_ECOBD/1-47
F8X412_9PORP/3-56
F6EVC0_SPHCR/213-391
B3BKP4_ECO57/205-372
H5F6H1_ECOLX/45-213
F9HIM2_9STRE/98-185
F6IC76_9SPHN/123-327
B0QR33_BACAN/77-266
Q8A5H2_BACTN/211-376
Q7WXT0_CUPNH/146-319
H3N6E2_KLEOX/203-386
G5Q6L4_SALMO/212-380
E7SJZ5_SHIDY/202-377
H3ZFF6_9ALTE/467-609
F0E327_9PSED/144-327
XERS_STRT1/169-348
E4WHP0_RHOE1/119-323
B2NPM9_ECO57/355-524
D4KB90_9FIRM/177-372
Q27ZH9_9BACT/1-163
A7VFJ9_9CLOT/176-341
H6V3D5_9BACT/47-220
H8JRH6_MYCIT/139-327
H1BML8_9FIRM/169-322
B2EBC0_BIFAN/113-294
H3LCM8_KLEOX/5-178
H2BXS3_9FLAO/202-364
G9BWC1_9VIRU/185-363
E8RS33_ASTEC/178-354
G2P522_STRVO/156-338
B6ICL5_ECOSE/43-219
Q1J2W4_DEIGD/148-300
Q56400_ENTFL/145-342
C0VMY9_9GAMM/213-383
H4UNG7_ECOLX/111-286
A3U4L1_CROAH/211-395
D7K6R9_9BACE/257-435
H7Y4D6_CAMJU/166-340
F9S2B8_9VIBR/212-380
Q27Z49_9BACT/1-163
E6IQR2_ENTFL/116-293
G2L693_PSEAI/162-315
A0AWK8_ARTS2/159-342
D5QUA3_METTR/113-299
G6T0H9_STRPN/7-83
G2DPS9_9NEIS/205-372
E4J8Y8_ENTFC/185-378
C7VB89_ENTFL/113-298
XERD_BIFLO/113-295
H6V4S7_9BACT/38-211
B1F6V9_BACAN/152-334
E1M381_STRMT/172-368
F8ZU05_VIBCL/212-380
F2FAV2_SOLSS/141-285
E6BSV3_ECOLX/43-219
D4RHF9_ENTFC/8-172
G6C702_9STRE/107-279
C4YXQ6_9RICK/119-292
E0NMD8_9FIRM/180-394
Q1MVY3_9BACT/1-162
A4EVN3_9RHOB/168-327
H6V448_9BACT/38-211
A6UXD1_PSEA7/513-593
B7NRA7_ECO7I/202-386
F9RQ12_9VIBR/224-406
G2AV80_ECOLX/212-362
B0TG43_HELMI/214-388
C2EJ03_9LACO/114-293
Q7VMS2_HAEDU/92-272
G5Q7Z3_SALMO/1-25
B5N6K5_SALET/203-379
G5NBT5_SALET/178-354
F6IRS9_LACPE/111-288
Q1MVX8_9BACT/1-162
D4STQ2_9XANT/127-327
F8D2P3_BACTR/9-179
A7LUQ4_BACOV/282-429
F7L891_BACOV/113-294
H5CU37_ECOLX/112-282
H1I2V5_9BACI/113-288
I1EVV9_AMPQE/46-233
B1LDP8_ECOSM/5-178
E1XRE5_STRZI/172-348
A1JSZ3_YERE8/205-373
E4P1I0_BIFBP/196-390
F8EBN7_RUNSL/320-392
A0QAW4_MYCA1/1-145
H4PLG8_ECOLX/203-370
H4TBS8_ECOLX/172-378
H3KQ57_ECOLX/165-325
I1ABH1_PSEAI/109-279
F3W8C8_STRPN/90-254
E8YIT9_9BURK/369-539
A3JAT0_9ALTE/208-408
A9L1R7_SHEB9/182-348
G9SCV7_CITFR/11-128
D0AFW2_ENTFC/172-365
G6CAC9_9STRE/172-348
H3S4X2_STAAU/329-507
F8XMD4_9GAMM/24-214
B0SCD3_LEPBA/116-290
H4U6P3_ECOLX/205-373
I0NBR0_STRPN/9-126
XERS_STRS2/172-348
B2JY16_BURP8/125-299
H6V4H2_9BACT/38-211
H4PN32_ECOLX/198-367
E2ZGG8_9FIRM/202-397
B2AJI2_CUPTR/234-426
G5I703_9CLOT/132-357
B1QG70_CLOBO/179-378
H1LTF6_9FIRM/31-174
F8ERI9_RUNSL/224-385
Q8TIM3_METAC/6-107
G2G0T9_9FIRM/175-348
Q2JAM0_FRASC/165-349
D7GPY2_9FIRM/180-392
C8PBK8_9LACO/1-142
H3HRI4_STRPU/9-113
C7CWZ2_ENTFL/179-372
E5C644_9BACE/265-380
Q1LJF6_RALME/186-346
C3X530_OXAFO/107-281
I0TJ94_STAAU/109-283
G1WEE3_9BACT/230-393
G6UR28_STRPN/175-363
C7JU15_ACEPA/253-424
D6TLC5_9CHLR/155-355
B7AMV7_9FIRM/47-171
B1EW07_BACAN/7-170
B0TG45_HELMI/126-309
A3Y2I1_9VIBR/287-501
E7V1J6_SALTM/174-324
F9DNX6_9BACL/112-287
C6J731_9BACL/134-305
H5DLQ5_ECOLX/178-349
C7X7U9_9PORP/119-297
H7D387_9CLOT/127-200
C7SIK9_9ESCH/202-386
B4T1L5_SALNS/203-379
F5QCM0_SHIFL/214-382
F0ER83_HAEPA/189-372
A4NH60_HAEIF/109-279
F9Q179_STROR/172-348
B3A922_ECO57/163-311
A1T2C3_MYCVP/172-374
Q121T3_POLSJ/102-272
G6J7B1_STRPN/15-177
H4RDT9_ECOLX/213-377
F4TRE2_ECOLX/173-250
A5MTA2_STRPN/1-58
E6C0Q1_PROAA/113-293
C6ILN4_9BACE/226-354
Q2STH9_BURTA/1-125
F8DJI0_STREP/183-373
Q6XMZ7_RHOER/175-377
XERC_ECOLC/112-282
H4ZU58_ECOLX/213-377
G8UI78_TANFA/2-34
E2CJX5_9RHOB/16-169
B2UCJ4_RALPJ/474-691
F4KMV7_PORAD/222-387
H6VSW2_9ENTR/115-315
F9T4D8_9VIBR/212-380
E7YHA3_SALMO/176-344
C9YKF9_CLODR/107-280
E6KVG5_9PAST/110-280
B3HYM2_ECOLX/50-244
D4LXL1_9FIRM/194-392
H4ALN2_STAAU/329-507
A4WCY7_ENT38/170-342
F9D6V8_9BACT/92-285
C9LAZ2_RUMHA/1-34
Q27Z57_9BACT/1-163
D0S9N1_ACIJO/232-391
F3K5S0_PSESZ/181-394
H4K1E1_ECOLX/78-251
H5L270_ECOLX/202-385
G6FED8_LACLC/166-359
B6VTM6_9BACE/222-385
G9Y113_HAFAL/116-286
D4WDB4_BACOV/214-395
H5QRI0_ECOLX/239-401
G2ZLB0_9RALS/146-311
F8CUL1_BACTR/139-309
H8BNA4_CAMJU/200-363
G2E8F9_9GAMM/226-398
G2EZE7_ECOLX/198-367
E1I9Q2_9CHLR/160-335
H1ATB1_9FIRM/170-344
E9YJE5_ECOLX/169-344
H3YQH9_STAAU/109-283
B5K1P3_9RHOB/118-264
B3BVU7_ECO57/203-370
D7HPT8_VIBCL/206-381
G6ZFU4_VIBCL/209-377
C6AA94_BARGA/207-371
F9TC97_9VIBR/52-222
G4PRP1_ECOLX/213-377
C1DCI7_LARHH/80-265
G0WPE7_PSEPU/24-266
D4LZS4_9FIRM/190-347
C7X6E8_9PORP/112-289
G8X9C9_FLACA/206-377
Q9RM59_DICNO/205-370
D6CPY9_THIS3/165-255
F2ER14_PANAA/113-283
A4KJU6_MYCTU/180-358
G6Y1K9_RHIRD/184-376
C1B674_RHOOB/123-293
D6M1R8_STAAU/166-345
Q0EDW3_PSESH/174-354
B3HXS9_ECOLX/134-313
E9UJG2_ECOLX/1-66
D6VAY1_9BRAD/147-315
C7SIL9_9ENTR/202-386
F7YH21_MESOW/204-372
C9BRH7_ENTFC/177-353
F3XPY6_9FLAO/223-388
I0A7N9_SALET/217-418
I1CKI8_RHIO9/6-164
G6AC17_STRIT/9-178
D8BMZ6_ECOLX/202-386
C4S423_YERBE/46-232
Q2NQF6_SODGM/116-286
B5AXD3_ECOLX/162-322
F2K2Q8_MARM1/101-263
B7CIJ1_BURPE/147-321
D3NVV0_AZOS1/135-288
A8A311_ECOHS/202-377
E6QLL9_9ZZZZ/132-330
D6SLK2_9DELT/205-369
A1ADJ5_ECOK1/198-367
Q3D6E6_STRAG/184-370
H3YZ61_STAAU/109-283
E9UW99_9ACTO/140-305
G6IAR8_9FIRM/167-352
F0D719_STAAU/163-339
Q2NYV7_XANOM/118-286
F0QEU5_ACIBD/84-290
H0CNR3_STAAU/166-345
H4RMD8_ECOLX/205-373
F5LC55_9BACL/168-356
D4EW07_ENTFL/177-370
F2RFY0_STRVP/175-355
C2ESM3_9LACO/173-341
D5BQS6_PUNMI/148-308
E5XFW9_9FIRM/101-321
B0SLE8_LEPBP/126-297
E3BUJ7_9LACO/189-386
Q0FQE2_9RHOB/285-451
D2N7I9_STAA5/109-283
H7UKV3_CAMCO/166-340
C3QPS6_9BACE/11-185
E8BNA2_SALMO/204-371
D0XEW7_VIBHA/104-309
D7IPL1_9BACE/112-289
G5H8X3_9BACT/214-391
D4DVX4_SEROD/121-297
A4SM73_AERS4/242-405
C8NEN7_9LACT/110-286
B8JES2_ANAD2/118-298
C2UNW8_BACCE/156-338
H6V3F6_9BACT/47-220
G2ZTL4_9RALS/184-341
Q8PHM4_XANAC/41-215
E8KJR1_9PAST/212-384
F5QZP5_SHIFL/86-214
D9WC96_9ACTO/146-335
H5MSM2_ECOLX/166-312
D1JTR3_9BACE/187-358
H5MXH1_ECOLX/217-385
F5PCJ7_SHIFL/31-215
E8NVP6_SALET/42-236
D3P6C9_AZOS1/5-182
E2WBG2_MYCTU/1-55
Q12FM4_POLSJ/231-400
Q3ERJ8_BACTI/162-340
E4DIC2_PROAA/126-303
C0KKC8_9BACT/1-163
H3RYA8_STAAU/188-388
B0HN58_YERPE/203-386
D7AK64_GEOSK/243-446
Q97AC0_THEVO/20-104
E7NZC1_PSESG/109-279
G0JDK9_YERPE/1-42
H6V4B6_9BACT/1-134
A3W8Q3_9RHOB/177-348
A3M513_ACIBT/1-135
H4GZ41_STAAU/1-118
E8IZQ5_ECOLX/199-398
H6V438_9BACT/38-211
Q12GK7_POLSJ/208-381
Q6D9F1_ERWCT/233-409
D4XAP1_9BURK/170-310
E9FJV7_9STRE/173-366
D0IGL3_9VIBR/151-319
XERD_ECOL6/111-286
C9ME58_HAEIF/109-279
B7JCE9_ECOLX/44-238
C4ZJA1_THASP/82-267
B1EWL2_BACAN/110-284
Q5YMR2_NOCFA/338-419
D5WE96_BURSC/139-322
F0R6E3_BACSH/247-389
H7LW56_STRPN/178-367
G8RLJ8_MYCRN/147-343
H4KNT0_ECOLX/213-388
F9KGL6_STAAU/109-283
D5AZK5_YERPZ/147-307
G1YXH5_ECOLX/163-310
G2NNT8_9ACTO/185-393
C5Q8P0_STAEP/98-270
Q2V0Z1_ECOLX/115-319
D6GNQ8_9ENTR/216-387
A9CZ88_9GAMM/151-355
H7QPG5_STRPN/1-66
G6M7N6_STRPN/3-167
H7Z1T6_CAMJU/166-340
G0BAR5_SERSA/11-173
H4AT94_STAAU/162-339
Q55H27_DICDI/577-738
H1USD7_ACEPA/145-320
C3KSX1_CLOB6/41-204
INT2_MYCTU/180-358
H1FZ80_9HELI/99-259
H5LKE5_ECOLX/192-370
H5A9B8_ECOLX/184-356
G6WEW4_STRPN/181-370
G5IE28_9CLOT/112-276
G0FEH9_ECOLX/2-187
E0TAS9_EDWTF/203-379
G6WWF2_CORGT/15-199
G1WV42_9FIRM/189-386
B6I1E5_ECOSE/200-401
C9LJA5_9BACT/123-303
A4HEK5_LEIBR/151-318
G9T3V9_SALMO/110-307
C3QQU4_9BACE/207-368
C9TUB8_9RHIZ/140-297
E6EGQ1_PROAA/187-381
E1LPA1_STRMT/172-368
B1GN50_BACAN/129-304
A3TRF9_9MICO/135-313
A3JUW3_9RHOB/300-467
B5RJV5_KLEP3/43-219
C2BEP7_9FIRM/177-350
E7JQA2_ECOLX/192-369
H4UUH8_ECOLX/41-235
Q58SZ8_9ACTO/171-349
H6V3H0_9BACT/47-220
D3FT47_BACPE/133-309
C4I537_BURPE/181-365
D8JEN5_ACISD/189-364
B3CCL5_9BACE/222-387
E7T921_SHIFL/213-409
C4ZFE8_EUBR3/194-416
B3SZV6_9ZZZZ/136-309
A1SE70_NOCSJ/161-338
G6V1Z4_STRPN/90-254
E7TSD5_ECO57/355-524
D4JSJ7_9FIRM/194-416
A3PHB6_RHOS1/197-356
C3KY97_CLOB6/182-369
D6ZBM9_SEGRD/112-294
F7SDB7_LACJH/183-365
H5R198_ECOLX/112-282
D8KGT1_LACLN/112-295
F6B6J9_DESCC/114-286
I0ILE4_9BACT/175-331
B0Q980_BACAN/9-176
B1GL39_BACAN/110-284
E0NRA4_9BACT/115-289
C7DE63_9RHOB/234-392
Q1ZJN5_PHOAS/247-447
H6LIX5_ACEWD/178-338
F2MHH1_LACCD/175-364
Q5WFP9_BACSK/113-288
C4Z9M3_EUBR3/101-265
C3WE71_FUSMR/132-310
I0T8W0_STRMT/172-348
H5EVE2_ECOLX/178-349
Q87CP5_XYLFT/168-332
B4AHC2_BACPU/10-171
E9UPC4_9ACTO/203-396
F0J267_ACIMA/478-662
Q31JU1_SYNE7/1-46
H4NWN0_ECOLX/185-349
F3B965_9FIRM/188-384
Q48JX3_PSE14/158-332
C5F5Q6_LACPA/107-281
Q971G0_SULTO/119-274
C3CN04_BACTU/132-307
A0KKK0_AERHH/205-410
F7SPZ6_9GAMM/230-430
E7UNF2_ECOLX/173-250
B5X068_9ABAC/168-345
H5I795_ECOLX/217-385
C6S2I5_VIBCL/115-290
E7YJ46_SALMO/1-65
G6AUL1_9BACT/201-361
C6V9I3_ECOBD/233-299
H6SFE1_MYCTU/180-358
Q94MK9_9CAUD/205-393
F8AX30_FRADG/186-389
D5RI66_9PROT/123-294
F4TET9_ECOLX/164-324
G1WWT2_9FIRM/11-149
A5N8J3_CLOK5/142-313
H7N8Z1_STRPN/95-246
G9UKE1_SALMO/111-286
C8ZZH0_ENTGA/189-386
B7WTX3_COMTE/208-367
E2NYC9_PASHA/211-378
F5N3P3_SHIFL/164-324
G7AYI4_VIBCL/1-107
E9ZEI2_ESCFE/138-331
E9UMA9_SHISO/178-349
Q6IMM7_LYTVA/140-333
E4KV16_9PORP/223-386
G6RRD5_STRPN/1-34
F0J264_ACIMA/214-382
F4TDZ5_ECOLX/43-219
E1R1I8_SPISS/203-395
F7SB41_9PROT/401-575
B0G1W5_9FIRM/235-420
H1HI56_FUSNU/11-191
H3M842_KLEOX/6-178
E4U425_SULKY/173-371
F3AWC3_9FIRM/139-295
E4IV22_ENTFC/189-386
A5LU76_STRPN/95-246
E6HJD8_ENTFL/111-287
G7R8H4_ECOC2/202-385
C0BJ84_9BACT/96-282
H5JAD7_ECOLX/202-385
A3V5Y4_9RHOB/215-404
G9R0Z2_9FIRM/28-207
F2HF17_BACTU/162-340
C6WJC9_ACTMD/62-267
Q3RHE6_XYLFA/92-260
H4U3D0_ECOLX/169-319
A9ARC2_BURM1/222-414
I0QTV0_9ENTR/164-329
G6MUB2_STRPN/1-48
D8GQR7_CLOLD/180-378
F7K432_9FIRM/105-269
B1F9R0_9BURK/162-321
C2P848_BACCE/8-170
C0X6I8_ENTFL/179-372
C2PP95_BACCE/172-354
B3WE68_LACCB/107-281
E4VY75_BACFG/226-400
A4GX08_9LACT/162-345
I0AFM4_9BACT/104-267
B7RY68_9GAMM/112-286
G5W3W4_ECOLX/215-379
F3YSJ9_LISMN/115-290
D4V3E0_BACVU/184-356
Q6NDC6_RHOPA/188-359
H6MP91_TREPL/110-288
H7H3T5_STRPN/1-141
C5QRK0_STAEP/98-270
F4MLH9_9BACT/136-311
H6V3G8_9BACT/38-211
H6V3U8_9BACT/38-210
A5G444_GEOUR/109-283
C2GJK6_9CORY/246-455
B4BIA3_9BACI/1-165
B2Q5G6_PROST/430-624
B0P3A9_9CLOT/171-332
B7MSS6_ECO81/205-373
C7N6S0_SLAHD/180-380
H6V3I4_9BACT/38-211
D1B6D4_THEAS/105-271
H6V442_9BACT/38-211
H5HCQ3_ECOLX/231-406
D7YSF6_ECOLX/10-89
Q2G2V0_STAA8/9-170
C6LD53_9FIRM/171-356
D7VHT8_9SPHI/124-295
A5ZJH7_9BACE/221-389
Q1CB27_YERPA/112-287
D4IPI0_9BACT/236-403
Q99SN9_STAAN/140-330
F8KJ41_STALN/354-540
G4DQY7_9GAMM/216-394
E1IRJ6_ECOLX/1-164
E4P8G3_ECO8N/3-72
A5P6S4_9SPHN/102-274
B9DJZ0_STACT/8-184
D3ID45_9BACT/224-398
G2HUJ3_9PROT/195-361
D7JGI4_9BACT/224-390
G5YFK4_ECOLX/192-370
G4HGH4_9BACL/113-288
E4DJQ0_PROAA/187-381
E6YXA6_9RHIZ/110-294
I0KT82_STEMA/206-372
F6DSI6_DESRL/110-282
A2TWZ1_9FLAO/263-439
E4VTM4_BACFG/214-386
C9B976_ENTFC/8-172
E6LYD6_9ACTO/182-387
H7C7R3_BORBU/56-245
H1KAY1_9MYCO/379-563
B1C7I3_9FIRM/172-335
C0X7P6_ENTFL/113-298
H4SS60_ECOLX/37-236
Q7VUL0_BORPE/117-308
I0DQC1_PROST/218-386
E1JK79_9LACO/110-286
E0H2Y0_ENTFL/10-189
E0QXB8_ECOLX/215-379
G5GEN4_9FIRM/170-344
H0J6C8_9GAMM/78-274
B6ATL3_9RHOB/227-395
Q7M7A0_PHOLL/146-320
H6V3Q6_9BACT/39-212
C2PIZ6_BACCE/111-287
H3UU45_STAEP/2-60
E3PGV1_ECOH1/234-370
D4RRZ7_ENTFC/113-289
D5H4N8_SALRM/1-191
B7MS82_ECO81/166-328
E1JBJ1_ECOLX/43-219
B8KD31_VIBPA/120-291
D4G1U2_BACNA/137-312
D2UMB8_STAAU/109-283
Q3DRG0_STRAG/185-375
B3ACN8_ECO57/160-333
Q63YV8_BURPS/209-377
Q27ZA8_9BACT/1-163
H4ANJ9_STAAU/188-388
Q1YW39_PHOPR/165-364
D0T4W6_ACIRA/113-290
H1HCM5_FUSNU/133-308
I1E2C5_9GAMM/119-295
A9ZVZ1_YERPE/8-159
F4AUJ3_GLAS4/127-315
A1VKV9_POLNA/214-374
F2B5A0_STRPN/95-246
A6G334_9DELT/3-78
B6EWW1_9BACT/128-327
G4KMU5_RICJY/107-293
F7SRK1_9GAMM/162-325
D6XUH2_BACIE/68-231
F0FWA6_9BURK/1-157
H6V426_9BACT/38-211
F0PNX4_BACT0/162-340
H6V441_9BACT/38-211
C9RDG9_AMMDK/150-298
A4CS22_SYNPV/209-369
D4L9Y0_RUMC1/116-294
G6XJ27_9PROT/325-509
Q6AMU1_DESPS/170-344
D6HL26_9FIRM/204-365
F8HTN0_LEUS2/166-340
G7RRI2_ECOC1/10-89
B6VCV1_PSEAI/115-180
H7KN39_STRPN/9-126
D4WPT7_BACOV/223-388
C1CP54_STRZT/183-373
C4ARB5_BURML/143-317
H1YDY3_9SPHI/233-407
Q8JL11_9CAUD/8-199
E6GQR9_ENTFL/189-386
B6XKN3_9ENTR/194-371
Q13W63_BURXL/231-424
I0XRP7_9LEPT/125-299
B2JY37_BURP8/110-301
F7SS90_9GAMM/1-112
F7TED8_PASMD/109-279
A2RZW0_BURM9/138-328
E5XER0_9FIRM/139-295
D1QWA7_9BACT/223-386
E6IIT4_ENTFL/1-78
E0RUX7_BUTPB/156-341
G0JHH0_YERPE/205-373
E0NQS5_9BACT/181-349
XERC_STAA1/108-280
G2MPE4_9ARCH/145-340
D4GAI4_TREPC/110-288
E1SC05_PANVC/161-383
A3WKF5_9GAMM/111-283
C4ILB2_CLOBU/107-279
F5RHD9_9RHOO/103-261
A1JLQ1_YERE8/188-330
H5C619_ECOLX/213-377
A3GYL2_VIBCL/205-369
C6LJ15_9FIRM/2-93
F9CFC5_ECOLX/178-349
D8BSM2_ECOLX/5-178
B0V5K0_ACIBY/209-386
C5D8C4_GEOSW/114-293
C0FZK9_9FIRM/156-371
C2EIP9_9LACO/115-294
F3F0V5_9PSED/171-341
E2VKJ0_MYCTU/180-358
B1Y106_LEPCP/233-400
F3WK33_SHIBO/198-353
D5AGG5_STRGZ/196-411
H7HUD7_STRPN/147-311
B7MZC2_ECO81/202-385
H4R3Z7_ECOLX/202-385
F7L9Q7_BACOV/223-388
D7E845_METEZ/110-236
B4ALS6_BACPU/176-362
I0VUS0_ECOLX/111-286
B1BUQ9_CLOPF/106-263
B0G6S1_9FIRM/158-371
G4EKQ7_9BACL/126-297
E9SJA2_CLOSY/181-353
D6INY0_ECOLX/50-244
F4A850_CLOBO/102-266
C6IBT5_9BACE/227-390
E4BDV8_PROAA/113-293
C5UQ46_CLOBO/7-206
B3WDC1_LACCB/177-380
Q9ADX1_ECOLX/202-385
C8U931_ECO10/234-370
D4R0V7_ENTFC/168-358
F7SCG7_LACJH/12-192
G6SPP1_STRPN/90-254
H6V3L9_9BACT/1-134
F4EEQ2_STRSU/99-278
Q1JW45_DESAC/205-376
Q7P6A8_FUSNV/115-288
E6LGE7_9ENTE/140-310
A8UBT3_9LACT/111-287
E4MAM8_9BACT/223-388
F8XQ19_9GAMM/116-290
D3L296_9BACT/1-59
C7ZU29_STAAU/2-82
C0KKB7_9BACT/1-163
B8HKR0_CYAP4/225-392
E5VFR2_9BACE/125-306
F8ZRL9_VIBCL/184-381
G8E4H4_HELPX/23-147
C9PVE9_9BACT/223-386
B4THA7_SALHS/206-372
Q0A7P4_ALHEH/247-451
D6ZZC9_STAND/211-374
H5VGD0_SALSE/201-402
Q5LD33_BACFN/207-374
G5IDM9_9CLOT/111-275
H4M9F6_ECOLX/52-223
E8T222_THEA1/104-261
Q8NPD2_CORGL/189-374
G6ZQU9_VIBCL/212-380
F5I528_ACIBA/117-293
C3KXG2_CLOB6/319-513
C7H1F4_9FIRM/189-368
E7TS59_ECO57/11-183
E6VXP9_DESAO/168-329
E3YF34_LISMN/168-344
D7VCA3_LACPN/12-174
A4FWI1_METM5/113-281
I0SVC2_STRMT/1-38
C2S2Y2_BACCE/132-307
I0JIQ6_HALHO/106-270
G0J9U5_YERPE/116-286
XERS_STRP4/172-348
F4UGS6_ECOLX/5-178
H6V3R3_9BACT/38-211
H3XCL7_STAAU/188-388
C2GQM3_LACRE/111-285
A5ZI06_9BACE/37-220
A7IJT8_XANP2/218-385
C2NB64_BACCE/1-126
D5EID6_CORAD/188-371
A2SD71_METPP/159-321
G6U3Z1_STRPN/9-126
C8M1C7_STAAU/9-170
F8X416_9PORP/80-276
H6V4I1_9BACT/1-125
Q7UQK2_RHOBA/137-313
H5H0W4_ECOLX/5-178
Q1B2F2_MYCSS/182-362
A9MNR3_SALAR/184-356
C1B676_RHOOB/123-281
F7LET7_BACOV/216-397
G4QBK3_TAYAM/113-288
F3LIH4_9GAMM/212-381
E6PP43_9ZZZZ/145-324
I0X2X6_STRIT/174-366
E1FE92_9THEO/145-315
F4CZB9_PSEUX/134-302
E6L6C5_9PROT/36-199
B9Y9F5_9FIRM/183-401
D1FEH9_9RHIZ/140-297
A0PLK9_MYCUA/178-355
Q72GH2_THET2/186-372
F2JIG3_CELLD/179-370
E2NXY7_PASHA/115-285
D2EWB1_9BACE/255-436
E4P1T7_ECO8N/211-379
F8XG40_ECOLX/306-372
B0GF01_YERPE/212-379
C2ZSS0_BACCE/6-193
F3K8K4_PSESZ/131-308
C6VIJ9_LACPJ/176-370
F8I6F7_SULAT/183-369
E4MSC4_CAPOC/110-285
G8QKU0_AZOSU/263-483
H0KLG7_BIFAN/169-351
H0UG85_BRELA/1-123
E6D4C3_PROAA/113-293
D3EY52_STAA4/140-330
H4IJR2_ECOLX/185-349
C6ANK9_AGGAN/111-295
E8KMY0_STRSA/90-243
E2XRS6_PSEFL/174-347
B7LYF8_ECO8A/111-286
A6QE51_STAAE/8-90
E2JZX8_ECO57/219-383
G5S4U8_SALET/203-386
B5J7B7_9RHOB/210-297
D7XGI2_ECOLX/205-373
Q5LER5_BACFN/232-394
F3XRJ9_9FLAO/169-340
A4WRV9_RHOS5/123-294
E8FFJ1_SALMO/174-324
C4SYJ7_YERIN/170-345
D4MP37_9FIRM/113-300
A7ZF44_CAMC1/105-286
E1P8F9_ECOAB/10-89
G6CGW1_LACCU/173-371
B4BSY0_9BACI/167-358
F9UJ22_9GAMM/1-78
F4N199_YEREN/205-373
O86766_STRCO/549-752
E4RVG4_LEAB4/103-270
C3R828_9BACE/91-256
H4GTH1_STAAU/141-330
F8AQZ0_BIFLN/178-390
B8FGB9_DESAA/162-328
F0MCT1_ARTPP/1-109
D0GE38_BRUML/7-147
G3Z0A0_9NEIS/113-283
F7JHK6_9FIRM/189-387
G5YKG5_ECOLX/202-385
Q99YY3_STRP1/173-369
O64305_9VIRU/1-52
B1RB29_CLOPF/162-337
F0E0F8_9PSED/1-47
E6W9I1_PANSA/205-373
H0AZV5_STAAU/9-170
D2B1L4_STRRD/196-357
H5EBH3_ECOLX/5-178
B5WJL9_9BURK/371-555
H0AST7_STAAU/122-308
D5YIK1_MYCTU/108-286
B1BKH4_CLOPF/169-234
H3QJ14_BRUAO/140-297
H5DHG6_ECOLX/3-203
H5I738_ECOLX/234-370
B0K1A8_THEPX/145-315
A5LK63_STRPN/90-254
A9ADX6_BURM1/225-389
B0NU24_BACSE/237-388
C6ZB72_9BACE/113-292
A5I2E7_CLOBH/163-337
F4XBI6_9FIRM/119-292
C0BKU6_9BACT/172-334
D1EGD0_NEIGO/1-130
C9KSE1_9BACE/256-374
G8IAY1_9CAUD/153-335
E9FPE9_9STRE/172-281
E6PSN5_9ZZZZ/206-376
Q1N4K8_9GAMM/202-399
B6FQD8_9CLOT/193-416
D7IU91_9BACE/223-388
E6Q159_9ZZZZ/37-227
Q49HK7_9BACT/127-305
Q3JAH6_NITOC/104-311
F9KHB2_STAAU/178-364
D2FCJ5_STAAU/108-280
H5E4K1_ECOLX/198-367
C9C1U3_ENTFC/109-283
H5LN83_ECOLX/2-87
F1ZXT6_THEET/172-352
D4YDW4_9LACT/111-290
D5MY77_BACPN/162-346
B8YG34_9VIBR/105-310
E3FLB1_STIAD/1-98
E1X1E6_BACMS/156-318
H0LB97_SALMO/204-371
H1Q1N2_9BACT/223-386
F0TIF7_LACA3/180-394
D6JYV4_ACIG3/200-373
Q3YW22_SHISS/205-373
D2NVD8_LISM1/110-285
A3H4J5_VIBCL/104-309
C2GSF9_LACRE/193-380
C0DZ19_EIKCO/116-289
Q833T4_ENTFA/184-379
H3P018_LACPN/176-370
Q989Y8_RHILO/38-212
B0BRD7_ACTPJ/110-285
G2TFT3_RHORU/126-299
G7RCH5_ECOC2/215-379
G0DSF7_PROAA/126-303
B5Z3Q1_ECO5E/5-178
G6E624_9GAMM/128-207
H4DN05_STAAU/1-116
F3JTL9_PSESZ/132-311
C2XU44_BACCE/15-205
C2QFE3_BACCE/177-369
G9V3T4_SALMO/114-284
H8EQH6_CLOTM/8-176
D7WLS9_9BACI/214-420
F8X1X9_9PORP/217-381
C3BCI0_BACMY/193-373
F7TMV4_PASMD/1-56
D6L7F2_PARDN/1-34
H6V3X8_9BACT/1-135
C0KKC1_9BACT/1-163
G9VX08_SALMO/27-117
A4WGN3_ENT38/40-234
H4ZB10_ECOLX/215-379
B7S743_9BURK/124-312
A3N893_BURP6/161-333
F4DQB8_PSEMN/259-435
Q27ZG9_9BACT/1-163
Q6ACP2_LEIXX/1-51
B5J8Z0_9RHOB/121-292
H1IYF7_9BACT/205-379
E8AVV1_SALMO/174-324
F3BBS3_9FIRM/182-398
F9VE16_LACGL/1-147
C2Z776_BACCE/169-360
F2QGG0_STROU/245-482
Q8E878_SHEON/197-360
F7RN71_9GAMM/423-587
H4N4G2_ECOLX/215-379
Q4UQQ1_XANC8/130-311
C0KTK3_KLEOX/115-319
F3EVZ6_9PSED/171-377
H8FWN8_RHOMO/202-368
H7I166_STRPN/172-270
F7JR71_9FIRM/172-385
F7SBQ1_9PROT/168-363
F7YQ63_VIBA7/1-72
C4T1M8_YERIN/203-386
D2U092_9ENTR/205-373
E0IXW8_ECOLW/198-367
F8F1X6_SPICH/111-283
G8SPY1_BRUCA/119-294
A1AJP6_ECOK1/204-382
H6V3F5_9BACT/38-211
C7YBR4_ENTFL/184-379
H5EL79_ECOLX/1-107
D8NQ98_RALSL/73-227
G3IWZ1_9GAMM/113-285
C4SM04_YERFR/205-373
B3HHS4_ECOLX/193-366
C0AY58_9ENTR/5-177
C3NPT2_VIBCJ/2-114
D7DSJ4_METV3/135-311
A6QD27_SULNB/187-353
E8SFT8_STAPH/189-386
A9MKL2_SALAR/205-373
D6L2F5_9NEIS/1-112
G8E4I9_HELPX/26-147
A9R5P7_YERPG/205-373
G6RU80_STRPN/147-311
A8LF05_FRASN/200-389
D2A9B9_SHIF2/66-233
E5WE04_9BACI/108-287
Q8DUB0_STRMU/189-384
C2ZZ76_BACCE/72-258
G9UI17_SALMO/174-324
A6L3R5_BACV8/103-282
Q1MVY7_9BACT/1-162
F5KJ87_PSEAI/112-286
E8EYR6_SALMO/204-371
D4IAA5_ERWAE/110-285
A9QP12_SALET/177-352
C3QS81_9BACE/211-379
D7WX08_9BACI/118-283
E9TAQ0_ECOLX/115-319
D4RIW1_ENTFC/22-71
G1YQ64_ECOLX/169-319
C3A589_BACMY/15-206
D0B0N4_BRUAO/7-147
F5X717_STRPX/100-287
C6I7J0_9BACE/212-373
G7RYE2_STRSU/4-113
D1XVH4_9BACT/107-278
D2ZE45_9ENTR/201-402
D6DD14_BIFLN/134-318
B5SXK8_9BACT/1-158
C7SIM1_9ESCH/207-386
G9REP4_9ENTR/5-178
C9AEM2_ENTFC/171-304
C5T1K8_ACIDE/263-479
E0QM46_9FIRM/152-325
F8A306_CELGA/165-341
G9YRT1_9FIRM/186-377
A5LMN0_STRPN/172-348
H6V315_9BACT/1-134
D5CWV3_ECOKI/204-382
C3R0L3_9BACE/212-374
B2DYQ5_STRPN/5-110
C4UF08_YERRU/1-128
A6FRN9_9RHOB/124-280
I0NFE8_SALET/163-310
D2YDT7_VIBMI/104-309
H6V436_9BACT/38-211
H5RJ05_9NOCA/115-304
C3GCD5_BACTU/114-282
F5SQV0_9GAMM/221-403
Q5R097_IDILO/213-414
H7ND76_STRPN/9-170
G4YDY1_PHYSP/118-286
B2I1R0_ACIBC/115-319
E1LSB8_STRMT/1-38
H7P1I3_STRPN/90-254
B2D195_9CAUD/167-326
G6GUP9_9CHRO/211-374
H5V6Z8_ESCHE/231-406
F4T659_ECOLX/112-282
A5VK61_LACRD/1-80
H7HZD6_STRPN/9-126
H4ZZH5_ECOLX/1-105
C6AD47_BARGA/207-371
C3EV98_BACTK/110-276
A0KBF8_BURCH/107-290
B2Q0R9_PROST/1-107
H6V3D4_9BACT/38-211
C5EDK4_BIFLI/134-318
H8FB49_XANCI/118-286
D6LY54_STAAU/111-285
F6ILR5_9SPHN/124-299
G8UKJ9_TANFA/113-287
D1A6X5_THECD/120-284
C3L293_CLOB6/2-123
B2DR47_STRPN/15-177
G6H1B1_9CHRO/10-135
B2IQG2_STRPS/189-317
C7YB95_ENTFL/109-284
G4HEF9_9BACL/216-417
H4IL69_ECOLX/2-81
A8S0H1_9CLOT/208-372
A8GJC2_SERP5/113-308
H7IZ91_STRPN/189-386
C1F6P7_ACIC5/227-401
G8UCK4_BACCE/8-178
C6AD66_BARGA/207-371
I0JTN7_HALHO/9-176
C6VNS9_LACPJ/172-363
H0LYZ0_SALMO/114-284
E7IUG7_ECOLX/172-338
F5NF32_SHIFL/2-133
H1RTK3_COMTE/1-51
F7JWN6_9FIRM/112-304
E4U9E0_OCEP5/82-268
Q88LH0_PSEPK/277-454
G4R104_STRPY/181-375
H1Q0Y3_9BACT/223-389
G9U284_SALMO/212-380
B9XA06_9BACT/183-341
B2DWL7_STRPN/172-348
F4G7Q7_ALIDK/106-293
B2U001_SHIB3/192-370
E1YZX8_9BACE/207-368
B1KA55_BURCC/385-565
G5I9E3_9CLOT/214-438
B2PTT8_ECO57/192-370
Q1V620_VIBAL/121-292
O68066_RHOCA/149-319
B9TNE8_RICCO/137-254
Q0HRP4_SHESR/114-288
H0J9I7_9PSED/154-313
H2W0L9_CAEJA/2-181
I0BK58_9BACL/192-378
D4ZGA1_SHEVD/119-293
I0VPW4_ECOLX/225-302
D3HZL0_9BACT/108-281
Q1C8K9_YERPA/64-185
A7BCF3_9ACTO/117-295
H1GV25_9FLAO/230-411
E1YXZ5_9BACE/117-289
C9NQ07_9VIBR/154-350
B7L7W0_ECO55/169-319
H1B493_9FIRM/229-388
A3F6B0_PSEAI/185-263
I0MB73_SALET/214-344
B7VCH3_9BACT/1-154
C3LAX6_BACAC/8-178
Q8PQI1_XANAC/76-130
D6D2G2_9BACE/90-255
F9NE39_9ACTO/111-288
Q5V7H8_HALMA/241-393
A5TW29_FUSNP/154-319
Q03RD6_LACBA/10-184
B6FU39_9CLOT/1-45
Q7WSZ6_9BACE/1-155
H0R2Z9_9ACTO/192-379
E8HSQ3_ECOLX/213-377
C0XGL8_LACHI/2-63
D0TRW6_9BACE/209-367
Q9L980_VIBCL/1-40
H0GAZ7_RHIML/119-282
A8RK91_9CLOT/100-264
H5F8H2_ECOLX/41-235
H4JXH9_ECOLX/5-178
E4KQL2_9LACT/177-369
I0JDF7_STAAU/109-283
H6KXB2_TREPG/109-285
E8VNG3_VIBVM/224-400
Q55GZ6_DICDI/4-155
A4JG61_BURVG/225-398
A6BD58_9FIRM/384-555
F3I2P3_PSESF/292-432
H7QIK3_STRPN/93-244
B6FTU6_9CLOT/168-342
Q81H76_BACCR/83-269
G5STG3_9BACT/236-403
B3AX37_ECO57/233-408
F8D932_HALXS/143-307
D4U1C7_9ACTO/117-295
F3PLU2_9BACE/209-375
C0VMT7_9GAMM/165-392
F9DAM7_9BACT/109-281
Q89Z28_BACTN/199-358
D3JVD8_HALL2/130-255
E1KMD4_9BACT/1-63
F4V1L2_ECOLX/201-397
G6NLG9_STRPN/182-372
F4USH7_ECOLX/111-286
H8FQG5_RHOMO/6-75
Q168B3_ROSDO/121-294
B0K9M1_THEP3/145-315
G6UGK7_STRPN/1-96
G6IBG0_9FIRM/179-369
F6CB47_LACKZ/114-289
D6IJF4_ECOLX/11-183
H5VTP8_SALSE/1-152
C3CMH8_BACTU/8-170
D0EW79_ECOLX/115-177
D7CKP2_SYNLT/110-284
H4IE78_ECOLX/202-377
F3A749_9BACL/2-78
E2SKW3_9FIRM/106-270
C2XF68_BACCE/130-316
D6D3I9_9BACE/242-423
G4KVS5_OSCVS/128-292
F2EQX4_PANAA/231-399
D5YT46_MYCTU/119-298
D1K570_9BACE/211-377
E6VP49_RHOPX/226-392
I0L4E7_9ACTO/134-314
F9Z312_ODOSD/223-389
G1ZXY8_ECOLX/192-369
H5LUF1_ECOLX/163-310
H7I669_STRPN/90-254
E8TU51_ALIDB/247-406
H5QUX0_ECOLX/200-400
G7BS63_VIBCL/121-292
G7B1G3_VIBCL/204-379
A3U6K9_CROAH/205-389
D5Q4P7_CLODI/204-423
H7DZ04_9FIRM/124-304
B0ABW7_9FIRM/151-340
I0EBW8_HELPX/74-245
H1CB23_9FIRM/178-363
H4W3A4_ECOLX/205-373
F7SDU8_LACJH/179-372
Q1CNH6_YERPN/116-286
H1IAQ7_9FIRM/169-343
G2T5E9_ROSHA/194-416
C2WWP2_BACCE/15-180
Q89TA2_BRAJA/102-197
B4EXE8_PROMH/125-324
A5MX57_STRPN/36-225
E1RRY9_XYLFG/130-312
D3I5D8_9BACT/197-360
B8YG37_9VIBR/29-134
H6V421_9BACT/38-211
B6VKD2_PHOAA/116-291
D9RX13_PREMB/11-185
D6EB87_9ACTN/90-253
Q036N0_LACC3/113-292
A4TS58_YERPP/205-373
C3VNX2_NPVBM/163-342
G5HQG0_9CLOT/222-406
G8LQN1_ERWAM/412-609
Q02J27_PSEAB/162-315
H0LFG3_SALMO/176-344
H7NTH8_STRPN/127-318
F1YRV9_9PROT/227-418
Q2NU65_SODGM/166-304
E2JYL9_ECO57/210-379
D5P365_9MYCO/121-300
Q2C199_9GAMM/335-541
H7KGL6_STRPN/9-126
H4RGW2_ECOLX/163-323
A9Z590_YERPE/203-386
C2KI26_LEUMC/205-378
F3T7B9_STAAU/141-330
D2G255_STAAU/188-388
I0X5S2_9SPIO/211-396
E4L586_9STRE/189-386
G5J4F2_CROWT/112-277
H2J7X1_MARPK/113-298
D1BSX0_XYLCX/6-166
G0GVQ3_KLEPN/131-360
E7WI01_SALMO/176-344
D0CFM5_ACIBA/163-329
D3V907_XENNA/136-311
C8SXU5_KLEPR/1-115
H6V3S3_9BACT/38-211
F3ZNF1_9BACE/221-386
A4J5Z7_DESRM/114-286
E7PTS5_PSESG/202-369
D1PS86_9FIRM/1-141
B5PHB9_SALET/178-354
A3NEX7_BURP6/3-92
B9MIZ7_ACIET/204-372
C3U0K3_9ZZZZ/112-311
G2JB30_9BURK/167-339
C2LY24_STAHO/9-174
G2ECC3_9FLAO/111-291
H0FKE6_BACAM/194-388
C8UMN7_ECO1A/215-379
B7B4Z1_9PORP/233-414
A5L3I2_9GAMM/121-294
Q04US6_LEPBJ/15-168
F3UD92_STRSA/1-59
G1WVR4_9FIRM/36-218
H4GWU4_STAAU/262-365
F1YWI3_9PROT/111-305
H8H0Y3_DEIGI/154-326
A3GZC3_VIBCL/115-290
B2JSI2_BURP8/232-406
G4KS64_OSCVS/179-399
E9SCP4_RUMAL/166-341
F5Z5F1_ALTSS/111-287
G6Z4R7_VIBCL/212-380
D6HJY6_9FIRM/228-382
C8KXV2_9PAST/213-383
C2Z7R2_BACCE/1-155
D1GMS1_STAA0/166-345
E5F8T3_KLEPN/119-287
C7SIL8_9ENTR/202-386
B1EL06_9ESCH/184-356
Q3R5B9_XYLFA/172-348
D7A645_STAND/172-343
A5V268_SPHWW/105-279
H0C6M6_STAAU/108-280
B2P2G2_ECO57/169-319
C4LKL1_CORK4/175-353
H6V328_9BACT/1-134
D4VH18_9BACE/110-290
I1DZX3_9GAMM/206-372
Q7V8U3_PROMM/213-370
C3BVF7_9BACI/118-314
G6TKM3_STRPN/9-95
G7FUB7_9GAMM/271-440
D4JE78_9FIRM/384-555
H1L7E3_GEOME/249-417
Q2G674_NOVAD/212-394
E8TYB2_ALIDB/202-284
F9D584_9BACT/225-358
B0MLB8_9FIRM/142-326
C0BXB1_9CLOT/157-319
A6N5T4_PSEAI/183-354
D4UZC9_ENTFL/181-367
B7LP84_ESCF3/205-373
C7D3B5_ENTFL/111-287
F5XG38_MICPN/168-348
B8EH64_BORBG/56-245
D6GIU4_9ENTR/1-164
Q11J21_MESSB/245-407
Q5WH38_BACSK/111-285
Q01A58_OSTTA/17-195
A8EZ79_RICCK/107-292
H5VMN2_SALSE/151-377
Q5MQ30_STRLI/193-407
G6EL11_9SPHN/221-395
C9E551_VIBCL/206-383
E6FBG2_ENTFL/176-379
D1EEH2_NEIGO/210-383
C0KTD3_9CLOT/76-250
A7HTV6_PARL1/115-301
Q2KDM1_RHIEC/324-508
H4YRN6_ECOLX/205-373
A6D7H3_9VIBR/190-359
F2ZSN4_9PSED/210-372
B2Q225_PROST/1-144
D7N3I2_9NEIS/113-283
F3VME8_STRPN/9-95
C9A0A1_ENTGA/174-367
E0J2E5_ECOLW/203-386
D0R4E7_LACJF/114-289
A7ZR93_ECO24/202-385
B5Y183_KLEP3/217-384
E9RUS2_9FIRM/148-312
B5QJ41_CAMJU/129-304
G8UMF1_TANFA/215-392
F3V423_SHIDY/213-381
D1R3Y1_STAAU/9-170
Q0I2C9_HAES1/170-344
G6XTG3_RHIRD/126-299
F4SV01_ECOLX/7-96
C8NGR3_9LACT/1-27
H4GCW1_STAAU/1-177
E1JKJ3_9LACO/178-370
E4SAC9_CALKI/176-374
F9E765_STRSA/90-243
C5QUH9_STAEP/1-56
F3SNN1_STAWA/109-283
E0NVW9_9BACT/224-390
B5YPB7_ECO5E/43-219
D4VQG2_9BACE/217-381
H6LIU8_ACEWD/14-191
H1C4X0_ECOLX/44-238
Q0R5B4_9CAUD/175-363
C4HP49_YERPE/186-386
E2MQJ5_FRANO/106-280
Q7WXS6_CUPNH/103-298
C6GC01_9BACT/115-315
G9SQR8_ENTFC/177-353
H4YPV9_ECOLX/5-178
H6MBP8_ECOLX/164-324
G2EDE9_9FLAO/250-429
Q650C5_BACFR/223-388
E1LJB7_STRMT/172-368
C2DK55_ECOLX/215-379
Q74JD1_LACJO/168-341
A8LUB1_DINSH/478-657
D1QLN4_STAAU/162-339
F3XM73_STRPN/2-191
F0IME8_STRSA/160-348
C3R5N4_9BACE/113-292
A5LQ08_STRPN/175-363
H4R6Q7_ECOLX/112-282
C8Q013_9GAMM/220-392
XERS_STRPM/172-348
E0LWK0_9ENTR/216-389
E1YYU2_9BACE/220-393
F7L1A7_9FUSO/179-360
C2N4X1_BACCE/8-170
B6J9N1_COXB1/2-34
H4P6A7_ECOLX/54-204
C0KKE5_9BACT/1-163
D9UKC1_9ACTO/152-393
B8DMX6_DESVM/124-297
A1AL68_PELPD/65-130
A1U317_MARAV/210-402
F8GL19_NITSI/165-323
D0UIN5_9CAUD/162-321
G5K1F1_9STRE/99-247
G7FPF7_9GAMM/123-296
B1JLZ5_YERPY/238-417
E7T6Z1_SHIFL/202-330
E6SWE8_BACT6/217-381
G8E4E3_HELPX/27-147
D6BD40_9FUSO/154-319
G6MQ86_STRPN/1-96
B6VWY6_9BACE/211-383
Q05UQ7_9SYNE/251-425
Q0RPW7_FRAAA/176-357
E1P115_NEILA/146-317
B7MGW4_ECO45/198-367
F2B5Q2_STRPN/1-58
G8SR81_BRUCA/140-297
Q7WNX9_BORBR/214-380
B1IC76_STRPI/189-386
H7HFY0_STRPN/1-96
B5CIU9_SALET/184-356
C2P254_BACCE/130-316
E5ZVV5_ECOLX/228-388
Q1CFK4_YERPN/212-379
E3HKW0_ACHXA/211-395
A3J4V4_9FLAO/122-282
E4VX02_BACFG/222-387
C6YCW4_VIBCL/1-107
E7C2R2_9ACTN/116-296
B7AEX8_9BACE/55-99
H1WYB1_LEUCI/5-185
D0CZ16_9RHOB/94-248
G6KA31_STRPN/30-219
B2CKK4_9GAMM/3-91
F9IHK5_ACIBA/204-362
Q1JCP3_STRPB/1-53
B3E4U9_GEOLS/230-389
H6V4A1_9BACT/1-125
C0KKB4_9BACT/1-163
F5YX79_MYCSD/155-330
E1J6T6_ECOLX/178-349
A4WGK4_ENT38/143-318
F2MW74_PSEU6/112-286
F2LH99_BURGS/130-294
H4ZRN1_ECOLX/178-349
E5ZVI0_ECOLX/43-219
Q4UV58_XANC8/212-396
C1HWM5_NEIGO/211-384
Q1M882_RHIL3/101-288
H6V574_ACIBA/24-166
Q3RHP3_XYLFA/180-353
B0S1W0_FINM2/180-394
A4ADE4_9GAMM/202-377
C7L8T3_ACEPA/252-417
B9K3U6_AGRVS/122-298
B4ACG0_SALNE/203-379
B2P5B0_ECO57/32-199
D0RIX0_9RHIZ/7-147
F3G862_PSESJ/133-324
Q9CFN4_LACLA/168-344
H6PQX1_RICRI/119-292
C7CVS6_ENTFL/188-374
G5S0J9_SALET/124-321
A0Q9F4_MYCA1/190-377
A1K7W8_AZOSB/21-192
D4V794_BACVU/124-304
D6ZL63_MOBCV/193-360
E6XK27_SHEP2/100-266
E0UCD0_CYAP2/188-336
Q08M62_STIAD/52-226
H7TV84_CAMCO/166-340
E8E1I2_SALMO/27-117
C2S8H6_BACCE/110-284
A9KZK1_SHEB9/180-354
A1BD45_CHLPD/123-327
H6V3Q4_9BACT/38-211
Q7X592_9BACT/1-161
F5NHF4_SHIFL/2-187
E8NKS4_SALET/94-270
B1MMF8_MYCA9/174-378
C4XLF7_DESMR/169-328
C8LWF0_STAAU/162-339
G1Z7U5_ECOLX/216-382
F5QC15_SHIFL/112-282
H5HUM3_ECOLX/163-338
Q7AEN1_ECO57/52-223
Q98AJ6_RHILO/169-285
C7DHD0_9EURY/94-287
F2LAU3_BURGS/222-385
Q1QLE5_NITHX/187-349
B5CK22_SALET/207-375
D4R7Z9_ENTFC/113-289
E6GPY1_ENTFL/12-178
E8J5I7_ECO57/111-286
D4WI23_BACOV/272-442
E6FMZ7_ENTFL/1-171
E4VSY6_BACFG/225-389
Q4EGU0_LISMN/110-285
F3AN52_9FIRM/180-394
B3AC06_ECO57/203-370
F3CPI3_PROAA/126-303
F7V642_CLOSS/150-336
Q322A8_SHIBS/203-386
H7SNI3_CAMCO/166-340
Q1VYE1_9FLAO/1-115
Q54439_SERMA/124-328
A5YPD0_PSEPU/115-319
E7HE23_ECOLX/205-373
G9SKZ3_CITFR/164-329
D0KMB9_PECWW/202-385
F5XQL2_MICPN/118-296
D4WUT3_BACOV/102-292
C4RBN7_9ACTO/125-308
D5QUI9_METTR/208-376
F5S5B5_9NEIS/110-271
D0APB8_ENTFC/169-302
XERDL_STRP2/93-244
B0RXB3_XANCB/251-425
H3ZT79_STAAU/166-345
D2FND7_STAAU/163-339
G6QTF5_STRPN/195-391
D0PMB1_BRUSS/121-296
E8MYS0_ANATU/113-278
E6T5F5_SHEB6/161-307
G7HCN4_9BURK/121-285
E7GBX3_9FIRM/181-396
E7VEM4_SALMO/111-286
E6YT18_9RHIZ/110-294
G7DGP3_BRAJP/2-113
C2GQW0_LACRE/167-346
F5HYY1_ACIBA/189-364
A3SIZ0_9RHOB/128-293
Q980D9_SULSO/118-272
A5VRL2_BRUO2/1-108
Q39CL4_BURS3/313-405
Q1VBR2_VIBAL/210-381
C4UBF6_YERAL/212-379
D4TA15_9XANT/209-372
Q8A461_BACTN/108-281
D8MXD4_ERWBE/204-387
C7NTY5_HALUD/129-269
D9QZG7_CLOSW/169-329
E5V0G5_9BACE/128-310
F5KZK3_9FIRM/174-334
H1BUD4_ECOLX/214-381
C0KKE2_9BACT/1-163
D4WIM2_BACOV/225-386
D3SGZ5_DEHSG/3-215
H6V488_9BACT/1-134
B0G3T9_9FIRM/343-452
Q27Z24_9BACT/1-163
Q0AUR1_SYNWW/87-280
H1EBJ7_ECOLX/112-282
C7GFD2_9FIRM/8-182
F2G8A7_ALTMD/104-309
C6IWS8_9BACL/173-346
F3ULX6_STRSA/163-362
E5C729_9BACE/194-357
B0UVF5_HAES2/106-291
A9VH80_BACWK/13-171
F8G5H8_PSEPU/189-364
F5MBI2_ECOLX/1-146
H5MCJ4_ECOLX/178-349
D2S3R7_HALTV/17-205
G5WUC3_ECOLX/199-399
A6L6L6_BACV8/295-460
B0KK99_PSEPG/175-386
H3P5C4_LACPN/184-371
H5MQA8_ECOLX/1-146
C9A1N4_ENTGA/1-51
E6GSD9_ENTFL/179-372
A2PVF9_VIBCL/115-290
Q4BV50_CROWT/110-271
C3RCT1_9BACE/303-457
Q3A8S8_CARHZ/117-287
A4WNQ9_RHOS5/203-380
B2VB62_ERWT9/44-220
H4P501_ECOLX/52-223
F3T0H4_STAEP/185-392
F4BL01_CARS1/8-171
H5THV6_9ACTO/1-39
H4UVK5_ECOLX/205-373
H7I7T9_STRPN/172-348
Q5ND99_PASPI/206-383
H0C0W5_9BURK/116-320
C8KPJ0_STAAU/9-170
A7H3B4_CAMJD/184-278
D2GTC0_STAAU/141-330
D7HZN3_PSESS/84-309
D2YMF5_VIBMI/115-290
G1VH54_9BACT/5-71
D7XY42_ECOLX/199-276
D0ZEM7_EDWTE/4-64
F5QDX8_SHIFL/1-80
E0NQT8_9BACT/200-357
G8S7V0_ACTS5/214-348
E7YUD7_SALMO/114-284
A5LC46_STRPN/147-311
F4FNK5_STAAU/184-391
A6FWM4_9RHOB/5-180
O03969_9CAUD/170-371
H3X9E1_STAAU/329-507
Q38WV1_LACSS/108-282
A3JAR2_9ALTE/195-397
H5JS95_ECOLX/11-183
B4RES2_PHEZH/172-351
H4NY92_ECOLX/38-232
C7TBI8_LACRG/177-380
B3WIJ0_ECOLX/5-178
E4MP14_CAPOC/113-287
B5PT31_SALHA/184-356
D0KH04_PECWW/202-385
A1RCF7_ARTAT/170-347
D5PE58_9MYCO/488-682
D0T593_ACIRA/227-392
H6V374_9BACT/38-211
E1XAX7_HAEI1/109-279
F9CXU7_9ARCH/64-253
B6JJF6_OLICO/360-538
B1P7N1_ECOLX/44-238
B0P182_9CLOT/154-318
F1X6U8_MORCA/204-372
G5SNR2_9BACT/145-320
Q1MVW8_9BACT/38-211
E5VHS0_9FIRM/190-386
G4IEN0_9EURY/125-337
E4KYK5_9FIRM/131-304
F0R525_BACSH/255-436
F0SAA3_PEDSD/112-286
C4XJ44_DESMR/212-380
C2YDW0_BACCE/130-316
H0NPP4_BACCE/206-403
E2PP53_9RHIZ/140-297
H5K1D4_ECOLX/164-311
D7K0C6_9BACE/11-185
D9RX19_PREMB/222-386
F0BR19_9XANT/229-425
G4J032_9PSEU/5-81
E8KVH8_STRVE/209-397
E4R7Z4_PSEPB/212-432
D5WUE5_BACT2/114-303
H7NQ76_STRPN/90-254
H7LJ49_STRPN/147-311
H0U5J9_BRELA/192-366
E8MRZ2_BIFL1/126-310
Q84BL3_VIBAN/104-309
G6UMQ1_STRPN/90-254
H1CLX4_9FIRM/180-333
A7HE51_ANADF/207-378
D2C2P7_DICD5/202-385
F8FXS3_PSEPU/209-395
G4BHG9_HAEAP/68-236
H3Y970_STAAU/329-507
A6BK38_9FIRM/173-385
H4KKU6_ECOLX/202-385
F4GKW2_SPICD/113-287
A9NG15_ACHLI/110-284
B6ELL9_ALISL/183-346
F9ZG86_9PROT/110-281
G2ZT91_9RALS/202-377
B0N4U0_9FIRM/184-347
E3ZI20_LISIV/1-61
E1M5N7_9STRE/1-59
G4NPQ6_CHLT4/165-331
Q090B0_STIAD/12-194
F3WJC8_SHIBO/1-136
Q12FM3_POLSJ/102-291
H3I3K1_STRPU/8-133
C3P6A5_BACAA/129-304
C0D6Y6_9CLOT/167-337
B1IMD3_CLOBK/107-278
Q1ZML2_PHOAS/111-286
E6IFK2_ENTFL/109-284
H4RIP7_ECOLX/63-264
F4GZ15_CELFA/127-309
I0QYA6_9ENTR/202-385
G6CF94_LACCU/174-367
E7A6S5_HAEIF/109-279
E1HWS1_ECOLX/184-356
A8RQ89_9CLOT/102-266
C9MKW2_9BACT/108-274
F3INQ4_PSESL/130-309
Q2JQQ5_SYNJA/119-294
B6BIG7_9PROT/106-261
D1EWR0_BRUML/7-147
D5TZQ3_THEAM/125-285
C8L3T2_STAAU/166-345
F9VJQ6_ARTSS/127-301
E6T517_SHEB6/180-354
G6HEZ1_9ACTO/271-468
F5L3A5_9BACI/103-285
Q1JW41_DESAC/1322-1489
B7A1G7_ECO57/169-319
C9BZ93_ENTFC/20-200
B1C1Z9_9FIRM/111-284
Q676F4_PSEAI/115-319
B6ASA1_9BACT/176-348
H7QH63_STRPN/147-311
G5MWY8_SALET/2-65
Q6LHT8_PHOPR/204-384
B3CBR2_9BACE/127-304
D5YY25_MYCTU/1-55
B9K3C1_AGRVS/170-366
H8G5F4_9PSEU/123-298
B1JMJ4_YERPY/211-373
D0TCT4_9BACE/225-394
A9AEX5_BURM1/5-180
G4ZHH4_PHYSP/125-284
Q9S637_BORBG/1-125
E7P970_PSESG/202-377
E2YRV0_ENTFL/174-367
C2QLB1_BACCE/171-358
Q6AFR5_LEIXX/178-356
E5VYR8_9FIRM/169-343
G5H9U1_9BACT/222-387
E9XI06_ECOLX/163-309
B3BC25_ECO57/185-349
A8YVI1_LACH4/149-325
H4PCI8_ECOLX/112-282
Q0S1A9_RHOSR/149-329
H1K8T1_9MYCO/1-158
B7RNL8_9RHOB/2-76
C2S756_BACCE/111-284
E2ZIS7_9FIRM/147-322
E1PAL4_ECOAB/111-286
B7KRK5_METC4/184-343
A3JR07_9RHOB/237-388
A3IZP4_9CHRO/109-274
H5FSZ9_ECOLX/178-349
D6DG17_CLOSC/228-363
E8VXI2_VIBVM/17-188
D2BFY6_DEHSV/135-315
G7AHW5_VIBCL/104-309
E8T1U9_GEOS2/9-179
C7K9D1_ACEPA/2-155
Q5KVT8_GEOKA/150-321
E0YQ33_9CAUD/101-255
A0KX15_SHESA/209-414
E6SG64_THEM7/123-309
G6UEF8_STRPN/95-246
B6DT31_ENTAE/115-227
G8QNT0_AZOSU/174-379
B5BEF7_SALPK/174-324
Q7U4G9_SYNPX/225-405
Q6K1G2_9CAUD/176-326
I0KHH1_9BACT/134-313
E1XDT4_STRZO/178-369
F9N366_9FIRM/132-318
H8BUY3_CAMJU/199-359
H6V3K7_9BACT/1-134
A8L6D1_FRASN/151-332
C5WJQ6_STRDG/182-372
D7JAU3_9BACE/113-293
Q27Z41_9BACT/1-163
A9ZCW1_YERPE/186-386
C2P124_BACCE/196-377
Q2T3Q9_BURTA/1-156
H5DEL4_ECOLX/184-356
H5HGM7_ECOLX/204-382
F2EUG0_PANAA/158-292
E5V1L1_9BACL/113-283
B4UC22_ANASK/235-384
A4YD18_METS5/227-399
C9BJ19_ENTFC/169-302
D0D7M8_9RHOB/255-417
G6BRZ1_CLODI/171-361
D7V7C2_LACPN/172-363
B0HUU8_YERPE/203-386
Q98P16_RHILO/158-354
F0R7L7_BACSH/264-381
Q4FVN2_PSYA2/123-300
A4EQZ1_9RHOB/114-298
F8DJJ6_STREP/93-243
XERC_EUBR3/125-290
C7SIL2_9ESCH/202-386
D1QQY4_9BACT/109-274
H6V4F1_9BACT/38-211
Q8RMD6_MYCBV/91-236
XERD_STAAM/109-283
D0SGG3_ACIJO/229-457
B0TUD5_SHEHH/114-288
C3WEE2_FUSMR/5-86
H8W4D7_MARHY/8-251
Q3JXH9_BURP1/214-382
Q2C498_9GAMM/194-418
G3YPJ5_9RALS/208-374
H1B0V8_9FIRM/163-349
C5W255_ECOBD/257-323
H6V3X7_9BACT/1-130
H1MEL5_9BACT/81-247
Q93TD6_PSEYM/131-309
D7XH50_ECOLX/215-382
F3EL56_PSESL/126-299
C2KTV1_9ACTO/200-384
H4SIM9_ECOLX/112-282
D1QBJ1_STAAU/109-283
B1X3C4_CYAA5/11-153
D2TS20_CITRI/111-286
F7MCS3_9BACE/211-379
G5K0X7_9STRE/142-330
C3FU58_BACTB/114-293
Q1RCH7_ECOUT/192-370
C2XXD9_BACCE/8-170
E7UHF6_ECOLX/430-599
B8D5E9_DESK1/112-272
B5BEF8_SALPK/86-165
H6V3R6_9BACT/38-211
D5QKX7_METTR/227-389
C0X1H4_ENTFL/116-293
G0H485_METMI/107-276
G6BNP2_CLODI/174-363
G6XLY2_9PROT/151-304
D6K2I8_9ACTO/207-403
F7JF89_9FIRM/383-551
Q2T271_BURTA/107-290
F3LYY5_9LACO/176-360
Q1QLT5_NITHX/210-386
H1G8V0_LISIO/115-290
B7LFN0_ECO55/202-385
Q0EWI0_9PROT/115-285
F0I3Z6_STRSA/1-59
B5NJ16_SALET/178-354
Q9RZY4_BORBU/58-245
I0FZ13_9BRAD/239-441
B3BTQ2_ECO57/185-349
G7LMX6_9ENTR/182-358
B2E5N5_STRPN/2-132
H3ZV92_STAAU/186-392
B9CAA6_9BURK/130-304
G4QCQ7_TAYAM/154-315
H3KVJ7_ECOLX/213-388
Q3SSB5_NITWN/182-356
H4GMA4_STAAU/184-391
G8QB36_PSEFL/112-286
H5HT18_ECOLX/217-385
G6KJN1_STRPN/2-121
E6IIT3_ENTFL/4-87
A1SRI6_PSYIN/211-379
F4G971_ALIDK/84-301
H5AR36_ECOLX/78-249
E1HHD1_ECOLX/111-286
A3MAC4_BURM7/138-328
A8GEH0_SERP5/9-182
C5I730_VIBCL/169-346
H3N922_KLEOX/205-373
Q1Z858_PHOPR/471-609
C7DAX6_9RHOB/490-654
H5CMQ2_ECOLX/31-215
D8IHU7_LACFC/172-341
G1ZNE8_ECOLX/429-609
H5EAV9_ECOLX/204-387
B5G9R4_9ACTO/209-397
G9U870_SALMO/111-286
Q9YDW4_AERPE/124-282
H1TEP4_STAAU/109-283
B9TFB1_RICCO/191-354
F2K834_PSEBN/212-380
E0F0S7_ACTPL/146-316
I0H2D0_ACTMI/204-338
C2FE96_LACPA/180-374
Q11N80_MESSB/231-434
E6X7H8_CELAD/124-294
E4HG83_PROAA/113-293
C9Y7F6_9BURK/112-303
E8X4Y3_ACISM/117-290
G4R090_CORPS/107-281
D7GGV8_PROFC/125-294
D5VV94_CLOB2/93-242
B3ZYU1_BACCE/122-314
E0HEJ2_ENTFL/184-379
G2JDA1_ACIBA/117-293
F9M4A0_STRPA/93-243
E6KW65_9PAST/212-382
Q024R5_SOLUE/127-303
C4HF20_YERPE/116-286
E4QXN7_HAEI6/160-322
H3Y8L7_STAAU/6-83
G6RFT3_STRPN/172-271
C1NGN3_9ESCH/163-310
B1K273_BURCC/137-313
C9VC29_BRUNE/121-296
B1HMM0_LYSSC/133-304
A3JQG3_9RHOB/195-390
I1DAK0_9VIBR/111-286
G6GAC1_9FIRM/111-284
C2PLN7_BACCE/8-178
F4QW21_BREDI/173-351
Q167M1_ROSDO/133-329
C9VAN4_BRUNE/226-396
Q2C4J7_9GAMM/291-472
H4DGW8_STAAU/329-507
A4HJE5_LEIBR/792-959
F7MCT2_9BACE/223-388
E7SXF9_SHIBO/202-385
F3X107_9SPHN/144-338
F4T3S5_ECOLX/155-323
D9NK37_STRPN/95-246
F7V1Z5_CLOSS/101-266
E7AEH4_HAEIF/160-322
Q5PEU5_SALPA/86-165
Q28MB4_JANSC/185-347
B9Z851_9NEIS/230-386
E2MU13_9CORY/124-292
D7WF16_9CORY/110-282
E4P5V2_ECO8N/4-177
H5R3D9_ECOLX/203-386
Q5R0D1_IDILO/181-372
B9E9M6_MACCJ/175-374
D4MW19_9FIRM/189-386
C3DU06_BACTS/9-170
B2JST0_BURP8/101-265
C2DHY4_ENTFL/9-189
F5X5D8_STRPX/182-372
G4KLM8_RICJY/119-292
D3AM62_9CLOT/321-373
H6V4F0_9BACT/37-210
E7UBR9_ECOLX/11-183
B8HUB1_CYAP4/201-379
Q6I3W1_BACAN/1-63
E2MMS6_PSEUB/131-309
D1KE10_9GAMM/109-276
Q5YMH1_NOCFA/139-332
D0SYK3_ACILW/218-393
VINT_BPP4/208-391
XERC_OCEIH/112-288
B1S7M4_9BIFI/140-305
A3JLB3_9ALTE/5-40
F1XZ44_ECO57/192-370
D9XMU6_9ACTO/102-302
E9SNX3_CLOSY/130-295
C9MSN9_9BACT/231-390
D2S8M3_GEOOG/122-301
G8E4F6_HELPX/25-147
Q8RF80_FUSNN/134-311
E4C8Q3_PROAA/126-303
A7BWK3_9GAMM/3-171
H6RP30_BLASD/506-673
H6V311_9BACT/1-134
E7UDM7_ECOLX/111-286
F5W0Z9_9STRE/189-386
E6AU26_ECOLX/112-282
D0SYK4_ACILW/217-519
H4IWL2_ECOLX/177-360
H7FVH9_9FLAO/398-562
B6VNJ8_PHOAA/145-320
I0QAG7_STROR/94-246
F2X2X8_AERHY/115-239
F9ZHK3_9PROT/206-375
Q1QB06_PSYCK/200-382
H8MQ15_CORCM/4-88
XERDL_STRSY/94-242
F9PZS3_STROR/71-259
Q184Z3_CLOD6/177-374
B3XMH5_LACRE/179-359
H5GCW6_ECOLX/201-402
Q37956_BPMV4/232-414
D6LPE7_9RHIZ/7-147
G7Q5X5_9DELT/352-533
A1VPL3_POLNA/170-247
F5LBC9_9BACI/188-380
C7JB56_ACEP3/1-137
G8RLJ3_MYCRN/141-337
Q3J4P9_RHOS4/159-325
A1U7X4_MARAV/207-408
F6A1X9_GARVH/172-345
E8WXI4_ACISM/122-291
H0LJW3_SALMO/212-380
G4G9W5_9EURY/196-358
F1XN93_ECO57/192-370
D8MFD1_LEUGT/111-287
F9GST5_HAEHA/160-328
G9YSP9_9FIRM/1-173
F8N626_9BACT/224-390
H8LIA3_STRPN/1-96
C5R9T5_WEIPA/98-277
H3PFZ0_BRUAO/112-294
G9SAL8_CITFR/32-277
A6WU87_SHEB8/195-418
Q928X2_LISIN/116-298
Q13GT1_BURXL/107-266
D5MG53_9BACT/10-78
A6LCE1_PARD8/112-289
G0ILU3_BACAM/8-172
D4G5G0_BACNA/167-356
D4W328_9FIRM/108-284
H4K1Y8_ECOLX/52-223
B7L2Y3_METC4/264-438
E1EIJ4_VIBPA/125-330
A0RBR8_BACAH/12-179
D4IDZ3_ERWAE/4-68
I0TYM6_STAAU/4-180
D2BTD0_DICD5/202-385
I1FQK7_AMPQE/70-160
F4KJW8_PORAD/120-293
C8PTI3_9SPIO/108-292
B9J8Z2_AGRRK/185-398
XERC_VIBC3/121-292
Q5H5B7_XANOR/215-385
F0RWL5_SPHGB/244-413
Q1QQS1_NITHX/110-288
Q6D4T4_ERWCT/329-503
F3RJI2_LISMN/112-288
Q3DU05_STRAG/172-369
E2YM99_ENTFL/190-388
E9SNX4_CLOSY/144-309
A9GHB0_SORC5/187-367
F0K6N7_CLOAE/140-314
H7J9M2_STRPN/5-110
C4L6H6_EXISA/112-276
B5NFG9_SALET/203-379
A5ZPC2_9FIRM/111-284
F5VWL7_STROR/94-246
Q1R2Y3_ECOUT/202-385
B7RIP4_9RHOB/392-549
B9QSW9_9RHOB/179-334
E3BTE5_9LACO/113-288
H9ZRL1_THETH/132-302
D6YFF2_CHLT7/127-300
F4GZU4_CELFA/167-348
A1T771_MYCVP/129-307
H5FLM5_ECOLX/112-282
C2JFI8_VIBCL/115-290
B2A0Y7_NATTJ/104-268
H5KLH1_ECOLX/112-282
E4DA71_PROAA/126-303
H5MA27_ECOLX/202-385
D6WDW6_TRICA/1-141
H4PIJ9_ECOLX/52-223
H4E813_STAAU/109-283
E6JKS3_STAEP/168-358
A9M508_9VIBR/26-201
B5ILD7_9CHRO/110-314
B9MQ70_ANATD/118-310
Q7MDZ9_VIBVY/205-383
C2KIC3_LEUMC/175-362
H7LC53_STRPN/1-51
D4VVZ7_ENTFC/186-386
I0KSY4_STEMA/107-274
A6LDU1_PARD8/200-357
B4AAG2_SALNE/220-397
G8E4J7_HELPX/24-147
H0A2P4_9PROT/157-340
A6NV17_9FIRM/113-286
H1SPD3_STAAU/168-347
C4F5M9_HAEIF/234-413
D4N2B9_9ABAC/179-357
D2N424_STAA5/188-388
B8E688_SHEB2/118-288
F4M5K2_ECOLX/227-397
C8N3H7_STAAU/162-339
C1B675_RHOOB/109-295
F5MXQ8_SHIFL/19-60
Q3R3M2_XYLFA/171-329
D9RHD1_STAAJ/188-388
D6LB71_9FUSO/115-288
C2JZM7_LACRH/113-292
G8JZ06_RHOFA/205-407
D8F0R3_9DELT/1-72
Q87Z24_PSESM/128-320
B1F1W5_BACAN/110-284
F3RD89_LISMN/160-342
F5PIE8_SHIFL/214-382
E4LAC6_9FIRM/183-356
Q9Z3B4_YERPE/202-386
C2HC71_ENTFC/188-388
E5YI68_9ENTR/160-319
A7AZI1_RUMGN/321-385
F5Z5H5_ALTSS/153-320
C0ETQ6_9FIRM/165-338
G2UUZ8_MYCTU/108-286
H6V341_9BACT/38-211
C9RBE5_AMMDK/206-400
B4X0H3_9GAMM/201-384
H5UZ03_ESCHE/195-373
E1Z137_9BACE/246-399
A3JLB2_9ALTE/107-205
B3SGN4_ECOLX/301-474
G6GKQ7_9FIRM/115-283
F2M2S6_LACAL/180-390
A6BY66_YERPE/203-386
Q67ND7_SYMTH/108-282
E8L7B3_9RHIZ/140-272
D2Z401_9BACT/110-286
D4MV24_9FIRM/194-416
A1BI54_CHLPD/170-335
D1DWA0_NEIGO/208-344
Q27ZC2_9BACT/1-164
H6V492_9BACT/1-134
G8SA80_ACTS5/120-291
H4Y870_ECOLX/205-373
G5TJN5_ECOLX/199-399
C6ACZ4_BARGA/173-332
D5SZR7_LEUKI/8-184
H5ETB9_ECOLX/112-282
D4KLB8_9FIRM/236-393
E2FZP5_STAAU/175-367
G2AK41_ECOLX/111-286
D4JJA0_9FIRM/154-318
H7HIA4_STRPN/95-246
G8TVF0_9FIRM/108-283
C7KFC8_ACEPA/252-417
Q98AE4_RHILO/22-202
H6V355_9BACT/38-211
Q3JVM3_BURP1/213-382
F0HTM0_LACDL/108-283
F4GE58_ALIDK/117-321
H6V4A5_9BACT/1-134
H5QBZ2_ECOLX/215-379
G7Q612_9DELT/61-238
Q1LP00_RALME/115-308
E4IJW0_ENTFC/16-67
Q731K8_BACC1/110-284
G6VHU4_STRPN/189-386
H5S973_9ZZZZ/2-65
F8ENQ4_RUNSL/219-387
E6MTI5_9BACT/242-405
G7GQ16_9ACTO/148-313
B9R5H0_9RHOB/331-518
A0P224_9RHOB/348-542
A8HM00_BURPE/205-384
E3MUK0_CAERE/830-1006
H5Q1R0_ECOLX/217-385
D7V6J0_9LACO/11-192
H1GGD4_9FLAO/245-394
B7C9N1_9FIRM/176-397
G4QG06_GLANF/25-195
H3MES5_KLEOX/132-360
F7JGV4_9FIRM/177-389
E4SP19_STRTN/169-348
F2KUS3_PREDF/10-143
C3IBE3_BACTU/31-211
D3V7I5_XENBS/204-387
H8AFQ1_CAMJU/201-371
H3Z4R7_STAEP/351-537
F7YBP1_MESOW/172-343
A7MTK6_VIBHB/94-261
F5TKH4_9ACTO/113-293
INTS_ECOLI/198-367
F8XSU3_9GAMM/155-314
G5ILE8_9CLOT/111-275
I0ERP4_9HELI/205-375
D0UIX7_ERWPY/111-308
H7EBU3_SALHO/111-286
Q6XN82_RHOER/206-376
D3HQ25_LEGLN/204-374
F3ELJ1_PSESL/301-498
C9L422_RUMHA/73-245
H4CP19_STAAU/176-362
Q7MB97_PHOLL/5-177
B3G197_PSEAI/172-350
C9RA80_AMMDK/180-368
H0I0M4_9RHIZ/138-295
G4E433_9GAMM/131-319
G6AJD2_9BACT/222-386
E4IQV2_ENTFC/169-302
Q2IFG9_ANADE/80-249
D4HQF1_KLEPN/41-235
E8K2P7_9STRE/168-363
D1PJ57_9FIRM/170-308
Q6M001_METMP/135-317
Q11LX6_MESSB/151-306
H8FZU6_PEDPE/109-283
G6ZNV2_VIBCL/121-292
H1B764_9FIRM/181-399
C7RW76_ACCPU/132-311
G9ZS64_9LACO/114-291
G5GAR0_9BACT/207-372
I0C294_STAA5/9-170
C9UL27_BRUAO/140-297
A9KUU0_SHEB9/327-497
B5SKY6_RALSL/5-209
G9T431_SALMO/111-286
Q46YQ6_CUPPJ/213-380
A7JPQ1_PASHA/175-338
E9CQU6_9ENTR/88-207
A5VJW1_LACRD/150-314
D2S5J3_GEOOG/109-262
G2NKM7_9ACTO/129-329
Q3BSP8_XANC5/202-377
E6QLM0_9ZZZZ/206-374
B1X363_CYAA5/119-282
E6TU42_BACCJ/9-179
C5EXK5_9HELI/167-345
Q7WXS0_CUPNH/226-400
H8NZY2_RAHAQ/155-327
C2FFP1_LACPA/109-285
H7M8S0_STRPN/183-373
H0HDK8_RHIRD/127-299
C7X4M1_9PORP/133-295
P79671_BPS2/172-322
A3PQ24_RHOS1/166-312
E1UBH8_LISML/189-380
H7VRJ0_CAMCO/129-304
H1HWM0_9FIRM/184-402
D0SR78_ACIJU/523-703
F0FA35_9BACT/223-389
F6G0H4_RALS8/169-342
E0FZJ3_ENTFL/168-359
D7WBW4_9CORY/221-404
H4E963_STAAU/141-330
Q73NH9_TREDE/171-338
B2JBJ2_NOSP7/147-322
A7DTC9_STRPN/189-386
G6EL24_9SPHN/164-367
H5LLE9_ECOLX/196-378
H8WJZ4_CHLTH/127-300
E9TXC5_ECOLX/1-164
F8H185_PSEUT/112-286
G3ESJ0_9ENTR/78-152
A0LG25_SYNFM/108-282
G6EGT9_9SPHN/28-202
G4QH97_GLANF/212-382
D0H3P1_VIBCL/1-32
D3DCK8_9ACTO/152-324
Q5P749_AROAE/208-376
Q8GQA9_PSEAI/210-394
C6HU62_9BACT/1-48
G5S3E1_SALET/114-284
A8X363_CAEBR/140-317
C8PXI5_9GAMM/107-300
B0QUX6_HAEPR/159-326
D8GY37_BACAI/82-268
Q0T1U5_SHIF8/234-362
A5WD99_PSYWF/196-371
D3UX78_XENBS/169-319
F7LM45_9BACE/198-357
A3IFQ1_9BACI/113-287
F7LKG8_9BACE/36-194
D4UZK2_ENTFL/116-293
H7IIH5_STRPN/3-167
E0R7F3_ECOLX/66-269
A5WYA4_RHIRD/190-401
C6GC29_9BACT/115-315
B3C5C2_9BACE/237-412
F2C1R9_HAEAE/216-387
H5MP51_ECOLX/11-183
Q3D610_STRAG/1-68
F5XKJ6_MICPN/206-382
I0YDP2_9BURK/107-276
C6GC65_9BACT/115-315
D2ET29_9BACE/263-390
H4U1D6_ECOLX/52-223
E9SEI4_RUMAL/182-375
A5P8L2_9SPHN/100-286
H4E1N5_STAAU/163-339
B7KY19_METC4/299-481
Q10ZV2_TRIEI/2-177
G6F921_LACLC/179-368
C9KYK2_9BACE/124-329
Q89BH8_BRAJA/218-384
D5CB92_ENTCC/172-324
G5HGR3_9CLOT/1-138
G5SPT2_9BACT/217-389
A7FYV8_CLOB1/10-184
D4WS32_BACOV/108-281
Q45953_COXBE/115-188
H5BII7_ECOLX/185-349
Q9L9M7_BORBG/56-245
D7IE86_9BACE/323-450
A1W476_ACISJ/124-317
F8YJT5_ECOLX/111-286
G2GYU0_9ENTR/1-148
E4NWS8_HALBP/18-213
H7DY58_9FIRM/115-283
A6CMW6_9BACI/110-285
B3IAZ6_ECOLX/202-385
G7Z1J3_AZOL4/183-357
A5IR26_STAA9/162-339
F8AFI8_PYRYC/93-260
I0VS26_ECOLX/163-311
XERS_STRA5/179-348
A7H992_ANADF/266-444
G2ZSW0_9RALS/370-554
H7JF99_STRPN/1-66
E8AB59_SALMO/212-380
D4RC80_ENTFC/16-67
Q1MNY2_LAWIP/199-366
F3AS59_9FIRM/383-551
A9C1M9_DELAS/166-333
G5I662_9CLOT/1-42
Q774Z5_BPBPP/194-371
D1FGN4_9RHIZ/123-296
E5R627_STAAG/166-345
E5CDH5_9BACE/117-295
E8TXD1_ALIDB/210-393
G5HSK5_9CLOT/288-465
Q6GKP6_STAAR/166-345
G8R9B9_STAAU/188-388
H5FM98_ECOLX/210-387
D2CG43_TRICA/653-834
C3R291_9BACE/215-375
D2NGP2_ECOS5/96-300
G5YHV6_ECOLX/199-399
B3EBW3_GEOLS/144-325
B7N7D8_ECOLU/111-286
G4DE12_9GAMM/243-409
Q8PA90_XANCP/286-464
E5V989_9BACE/224-390
C3PYM1_9BACE/224-390
D5Q795_CLODI/189-386
E8IBK7_ECOLX/205-372
D4RD76_ENTFC/172-366
F2PER2_PHOMO/291-472
E9AA40_SALET/202-385
E6Q5G8_9ZZZZ/1-59
C3AUR8_BACMY/8-99
E2AKC4_CAMFO/108-300
Q1Q4J1_9BACT/110-283
G9X964_9FIRM/3-205
F0VUV8_STRG2/176-366
C1BDN6_RHOOB/112-297
A9IT43_BART1/173-332
G4GJ53_9EURY/9-176
B5BDP6_SALPK/184-356
H3MAD4_KLEOX/111-286
B8HWN7_CYAP4/184-372
E8RBE9_DESPD/203-365
E1ERJ2_ENTFL/109-284
Q7A4J3_STAAN/175-370
A3GVD1_VIBCL/172-333
E3PN20_ECOH1/205-373
I1CTQ1_RHIO9/199-390
G6V1D1_STRPN/1-59
C7VVU5_ENTFL/109-284
E4J2X0_ENTFC/189-374
I1FVE4_AMPQE/67-170
H4YPV8_ECOLX/11-183
B7RI83_9RHOB/132-300
F1D7B1_ECOLX/1-122
Q9CJP6_PASMU/311-377
D0TMD5_9BACE/217-381
I0KK60_STEMA/203-372
Q87Z22_PSESM/181-380
B5JH98_9BACT/115-288
D5PE47_9MYCO/3-191
G6KP41_STRPN/90-254
F1WFA4_MORCA/203-375
A5VPH8_BRUO2/140-297
A6G048_9DELT/111-302
Q878H0_STRPQ/1-53
D9QGY5_BRESC/202-377
F8LSH5_STRE8/168-363
D6ID62_ECOLX/202-385
E2Y5I6_ENTFL/171-357
G6T7Z0_STRPN/1-59
C8A493_STAAU/188-388
B2GCJ2_LACF3/170-350
E0SCQ2_DICD3/8-90
C8LHD7_STAAU/166-345
E2JYL8_ECO57/201-367
D1QKJ4_STAAU/140-330
G7VS24_PAETH/176-349
E5BHX0_9FUSO/180-360
H7MUZ1_STRPN/5-110
A7FWF4_CLOB1/107-272
A0M0Q8_GRAFK/224-399
H1TBE6_STAAU/162-339
Q9AH74_9ENTR/4-77
E9V9I9_ECOLX/202-385
A8GRS1_RICRS/107-293
A0K3X3_BURCH/166-336
H1K9U7_9MYCO/211-381
G4QRB2_CORPS/107-281
H4LLM0_ECOLX/41-228
Q6MZ53_MYCUA/125-324
E4MA50_9BACT/110-284
E3ZTZ2_LISSE/154-338
E6J068_STRAP/180-372
F0B556_NEIME/203-355
E8VMV0_VIBVM/154-356
H6VSW1_9PSED/115-315
G6V959_STRPN/172-348
Q981F0_RHILO/106-294
D3VDX3_XENNA/205-370
E8CTB0_SALMO/114-284
C4N4Y2_SALCE/45-229
F9DMA4_9BACT/211-378
E8XJ99_SALT4/214-344
D1VXA2_9BACT/107-280
G6UIA2_STRPN/147-311
C6JCD0_9FIRM/86-301
H4IAB7_ECOLX/52-223
D7BN19_ARCHD/125-301
H6V428_9BACT/38-211
H3Z6E2_STAEP/108-280
G9ECD8_9GAMM/1-114
Q56R43_9CLOT/189-387
I0WGL0_9FLAO/111-286
D4HUL1_ERWAC/115-285
Q0RV95_RHOSR/166-357
E4SL76_LACAR/148-312
E3R312_9LACO/184-371
C4VUI4_9LACO/168-341
D0FVJ2_ERWPE/145-319
F8X586_9PORP/109-304
B2H914_BURPE/175-339
XERC_SALTI/114-284
E6RRW1_PSEU9/208-393
H7FYH7_9LACO/273-448
G1WJ62_9ACTN/109-273
C6SSR9_STRMN/2-67
A3ESA2_9BACT/2-99
Q3D3J1_STRAG/172-369
G7S3B2_STRSU/167-341
XERC_ECO57/112-282
G8E4H1_HELPX/24-147
D0GU09_VIBMI/299-501
Q2YCZ8_NITMU/213-385
C2JVF1_LACRH/169-361
A9AS62_BURM1/169-358
E1I2N9_ECOLX/184-356
B3YFL8_SALET/114-284
C2JLJ7_ENTFL/179-372
G6USV4_STRPN/245-482
Q1QCB0_PSYCK/630-808
F4V3E4_ECOLX/164-324
B2HJN0_MYCMM/112-290
H5E5A9_ECOLX/202-377
C5I737_VIBCL/169-346
H8C3L2_CAMJU/166-340
D4VQG3_9BACE/224-390
B0NDC5_EUBSP/181-353
H7EVT1_PSEST/318-488
A6UAT5_SINMW/204-357
H0PS15_9RHOO/162-321
H3QHC5_BRUAO/128-303
E7JN29_ECOLX/1-84
H1US52_ACEPA/106-270
B8H329_CAUCN/111-289
E0E6W9_ACTPL/140-303
H1X5B6_LACCO/117-291
I0D7B5_BACAN/110-284
Q7UAD8_SHIFL/2-187
A3JFB1_9ALTE/46-224
F0SX78_SYNGF/74-248
I1DEA7_9VIBR/92-306
H5E6L3_ECOLX/111-286
H5KF42_ECOLX/169-319
D3H4N4_ECO44/231-399
B5EL64_ACIF5/231-400
H3HHJ5_STRPU/346-525
B3ZNT5_BACCE/251-418
G5JY76_9STRE/92-245
C3E148_BACTU/12-179
E2YWC0_ENTFL/96-235
F5Z431_ALTSS/181-351
F3F388_9PSED/100-270
D0JHD4_YERPD/203-386
A8L0U0_FRASN/281-467
Q5PEU6_SALPA/174-324
I0M3H2_SALET/114-284
G6ZHL9_VIBCL/105-280
E1XXR8_LEGPN/157-316
A4X0Z3_SALTO/175-357
XERC_PSEA7/109-279
A3K357_9RHOB/1-35
B8KVQ6_9GAMM/173-337
G5KJD4_ECOLX/4-177
A7B4P2_RUMGN/106-271
D2TXF3_9ENTR/184-356
C3QBR0_9BACE/115-296
C5S250_9PAST/116-293
B5J5X2_9RHOB/185-354
C2GML8_LACRE/180-394
H1K0K9_9MYCO/122-291
C5RCT6_WEIPA/4-84
Q0H247_9CAUD/180-375
F3WVX2_9SPHN/178-332
D2EW40_9BACE/109-282
H1KGN5_METEX/223-390
E9UKS7_ECOLX/239-306
H4AL70_STAAU/109-283
F5X4L4_STRPX/195-391
C4G5Z6_ABIDE/2-52
E4J3K8_ENTFC/177-360
B1HDW1_BURPE/219-402
Q8XG24_RALSO/159-380
A3MDQ8_BURM7/363-551
Q17VL1_HELAH/195-366
D3SY13_NATMM/198-365
H4KE04_ECOLX/173-250
E6T7F8_SHEB6/182-348
A6D170_9VIBR/247-417
H7K8U2_STRPN/189-386
H5BVF0_ECOLX/174-324
B7KND8_METC4/173-332
B9Y288_HELPX/157-339
H8XVW9_FLAIG/111-284
E6PHX3_9ZZZZ/184-290
B9D5V0_WOLRE/166-340
E8ZSY1_CLOB0/137-245
C4N520_ECOLX/45-229
Q8CMG9_BIFLO/213-385
D0U650_9ACTN/112-294
F3HR88_PSEYM/174-354
F2CJV2_STRSA/92-243
F0SUB2_SYNGF/115-285
B5SW27_KLEPN/189-386
D7HVG0_PSESS/11-177
Q5NWA5_AROAE/170-366
E2YUN4_ENTFL/184-379
D4WIK7_BACOV/216-397
A4WCY6_ENT38/113-333
B1G9T7_9BURK/106-299
G2HQW2_9PROT/111-294
E1SQC8_FERBD/261-496
F9PWI4_9STRE/174-392
D6CKD1_THIS3/170-374
A3YZE6_9SYNE/195-356
H8JYF7_VIBCL/2-93
G7AJQ8_VIBCL/184-381
G5WTK3_ECOLX/149-299
D3SN97_THEAH/112-277
H4LWY9_ECOLX/172-378
B7GQC5_BIFLS/113-295
D0HJ64_VIBMI/250-434
C6IM94_9BACE/217-381
E9Y7N5_ECOLX/41-235
Q73W92_MYCPA/184-310
F3AFV0_9FIRM/190-387
F5U956_STREQ/172-300
Q6TFY0_ERWAM/46-226
D0DR55_LACFE/1-180
G2KQ85_MICAA/205-364
H1GQI0_9FLAO/210-389
H7IY82_STRPN/172-348
A4L243_9VIRU/123-308
F2CAR0_STRSA/168-363
F8N7K8_9BACT/222-386
D5TKL1_BACT1/8-170
H2IRG2_RAHAC/166-312
Q3KC38_PSEPF/120-300
E3PUV0_CLOSD/171-344
C3FU03_BACTB/172-353
H4KH68_ECOLX/111-304
H5R6F9_ECOLX/173-250
D0SBQ7_ACIJO/304-427
D3Q4C8_STANL/4-85
Q9WWY5_PSEPU/119-298
H4EYU2_STAAU/141-330
B9KSK3_RHOSK/113-297
B7A8R6_THEAQ/185-371
D6LQD6_9RHIZ/128-303
C5KYJ1_PERM5/138-324
Q9ZXH3_9VIRU/163-332
F7WWR4_MYCTD/180-358
B6ELM0_ALISL/186-346
B7NB03_ECOLU/193-366
D7XJY9_ECOLX/184-356
D7J535_9BACE/232-400
B2ILB9_BEII9/185-381
E7I3Q4_ECOLX/272-445
E5W4A1_9BACI/175-365
D4M0M9_9FIRM/109-273
D8MJ91_ERWBE/34-214
F2GT17_BRUM5/140-297
C7VN56_ENTFL/111-287
H4I0K1_ECOLX/111-286
Q2KVX3_BORA1/127-302
E0FC36_ACTPL/91-256
Q981I8_RHILO/182-378
H6V3C1_9BACT/1-134
B2N5E4_ECOLX/112-282
I1AHQ7_PSEAI/162-314
B2JL89_BURP8/300-479
F3M1I1_9LACO/108-284
D6SDF2_STAAU/2-82
G7A6X8_VIBCL/184-381
Q1ZMM8_PHOAS/515-690
I0SHN7_STRAP/34-230
B1K463_BURCC/193-383
H5F8X1_ECOLX/1-102
I0SIJ2_STRAP/178-369
G3YRG1_9RALS/125-313
F2MEI9_LACCD/180-374
F4VZB4_ECOLX/111-286
H1Y3D0_9SPHI/113-287
H8LLY4_RICSL/119-292
H4H6A1_STAAU/108-280
G2C8K6_ECOLX/111-286
G5Y5E1_ECOLX/96-300
C2K0B0_LACRH/2-99
Q2SDK0_HAHCH/1-157
E8MEL9_BIFL2/145-309
C8TYP5_ECO10/112-282
C7XUM5_9LACO/1-47
H1EE37_ECOLX/43-218
D3QQP5_ECOCB/220-384
E0T8Q6_EDWTF/175-386
I0EF58_HELPX/161-344
D7YHB2_ECOLX/149-369
F3RVB0_VIBPA/118-293
H2ACD2_BACAM/179-369
F9Q5D6_STROR/217-313
G2A9L0_ECOLX/202-385
D1PTW6_9BACT/113-287
F9DR08_9BACL/112-280
C0EDT0_9CLOT/249-440
H3IZJ4_STRPU/188-381
F5VR54_ENTSA/114-284
B4EVG6_PROMH/194-371
E2MPY5_FRANO/108-277
E1N8Z2_9BIFI/123-304
F8KM89_STALN/108-280
E4VN45_9HELI/178-358
D6SGH9_STAAU/9-170
D4JIK0_9FIRM/9-182
A5FTV7_ACICJ/168-363
E9XFD3_ECOLX/3-87
E8GEW0_SALMO/111-286
P71903_MYCTU/2-115
Q5FM57_LACAC/164-334
F2KUI3_PREDF/222-385
H1ELG1_ECOLX/192-370
D2W5V4_NAEGR/437-617
D3I164_9BACT/223-386
D4V4G6_BACVU/91-256
D0HUD3_VIBCL/204-379
H0LAH9_SALMO/114-284
D1B215_SULD5/152-324
F3RRK5_VIBPA/371-543
E8K163_9STRE/189-386
G7RCF1_ECOC2/11-183
E9ZMY0_MYCTU/108-286
H3Y4U1_STAAU/163-339
E6M818_STALU/108-280
I1F302_AMPQE/53-125
G6NEB0_STRPN/181-370
D6SJY7_9DELT/210-379
A9KR21_CLOPH/210-404
G5V024_ECOLX/121-278
F0BNM7_9XANT/130-311
Q8KVV8_9RHOB/165-360
E6U1L1_BACCJ/90-271
Q38159_9VIRU/166-344
E9RUN3_9FIRM/29-168
B1C0R2_9FIRM/109-295
E8LW31_9VIBR/162-312
G6F1U5_9PROT/214-377
B1HUG5_LYSSC/1-35
D4WCK3_BACOV/218-395
G6QKF0_STRPN/189-386
C6AAZ2_BARGA/116-294
E0DJD7_9RHIZ/124-294
F7M8I1_9BACE/224-390
C6AD87_BARGA/205-368
C9TED5_9RHIZ/226-396
D0TDF9_9BACE/112-289
GP7D_CHLMU/131-291
C7KDH6_ACEPA/253-424
E9TXH0_ECOLX/178-354
Q8SBN2_9CAUD/162-337
C3QPA3_9BACE/113-295
G2ZFJ7_LISIP/112-288
Q5KRG0_CORGT/175-362
B5J4F2_9RHOB/203-349
F3TQ20_STAEP/14-157
A6EPM5_9BACT/110-273
Q1MVV1_9BACT/1-134
C8AC85_STAAU/109-283
Q6HEY4_BACHK/111-287
B5Q8K6_SALVI/173-323
G0GW23_RICH0/119-292
G1FGD4_9CAUD/209-394
D4M0D2_9FIRM/194-416
G2B3Y7_ECOLX/93-271
E0EFM8_ACTPL/91-256
H4QXJ4_ECOLX/88-252
H3L1V4_BIFBR/6-71
D7DSM1_METV3/128-306
G6JYN6_STRPN/195-391
A3T3C6_9RHOB/102-287
H3ZT78_STAAU/329-507
C3GH95_BACTU/169-354
E6LY92_9ACTO/136-311
E0P164_9FIRM/173-374
I0VIZ5_SHIFL/205-373
B0PGN2_9FIRM/188-366
E3ZQ09_LISSE/112-288
C7NEN4_LEPBD/102-270
F7JAJ4_9FIRM/189-386
E1V7Y5_HALED/222-422
F0IFF9_9FLAO/110-285
Q8A964_BACTN/163-319
G8E4F5_HELPX/23-147
E6YRE7_9RHIZ/174-332
Q5FNJ7_GLUOX/159-351
F9VG07_LACGL/190-380
D6HHL5_STAAU/329-507
B5UAD1_VIBPA/195-350
D5E3G2_BACMQ/188-369
F9I6N9_ACIBA/214-379
E7PH38_PSESG/131-309
B7M9Q6_ECO8A/5-178
B3XME9_LACRE/119-315
F5MDZ2_SHIBO/1-32
Q6X908_SALET/122-279
H8AGM6_CAMJU/166-340
H7Q6I1_STRPN/1-96
B2P6F1_ECO57/355-524
H7PER6_STRPN/172-348
H0MRY1_SALMO/132-205
D4KKW9_9FIRM/46-113
H4NM09_ECOLX/183-361
A6WTF3_SHEB8/118-288
XERS_STRR6/172-348
F2J3X3_POLGS/186-359
A8PM20_9COXI/196-397
F1TD59_9CLOT/137-310
A3W984_9RHOB/122-298
A5FQU2_DEHSB/178-366
H1DMK5_ECOLX/184-356
H1Z477_9EURY/133-289
E2TCF9_MYCTU/177-323
Q1CP25_STRPF/173-369
C0W726_9ACTO/182-364
H4EPW8_STAAU/188-388
A0M400_GRAFK/87-281
I0GXL2_ACTMI/174-354
C6VP09_LACPJ/12-174
C7MUY5_SACVD/181-346
Q0SC15_RHOSR/29-213
B5JB66_9RHOB/213-381
A6BA84_VIBPA/176-350
A6DNA4_9BACT/207-413
H5LQ46_ECOLX/43-219
E7TLZ2_ECO57/215-379
H3KLQ9_ECOLX/178-349
D0RGG1_9RHIZ/140-297
F2HU04_BRUMM/140-297
G8NE43_9DEIN/115-298
D4JI15_9FIRM/119-290
H7DZ24_9FIRM/129-317
E8QCF9_STRED/1-59
D6U6D3_9CHLR/148-340
E1ILZ1_ECOLX/111-286
Q252L0_CHLFF/163-326
B1QPW1_CLOBO/137-211
E2V0Y9_MYCTU/108-286
A7TWE6_9VIRU/188-388
B7ABD4_THEAQ/148-315
C4TX95_YERKR/205-373
D3HBK3_STRM6/183-373
B9LW04_HALLT/234-379
E0UM84_CYAP2/131-305
H8FN51_RHOMO/215-416
B0C4X6_ACAM1/112-281
H5DDF9_ECOLX/1-102
G3FZD3_KLEPN/174-324
Q8YJY5_NOSS1/148-323
B5GVD6_STRCL/303-369
F8ZZW0_VIBCL/184-381
F7WHD6_MYCTC/180-358
B3HN36_ECOLX/11-183
C9YBC0_9BURK/128-301
O64373_9CAUD/172-373
C1EZT7_BACC3/8-173
F8KBF9_LACRE/30-204
C2JMZ1_ENTFL/189-386
B5NYR6_SALET/4-177
E7MWY5_STAAU/138-330
B8KD88_VIBPA/206-382
F5QGR4_SHIFL/79-246
G0EY05_CUPNN/245-406
F8FUS7_PSEPU/184-349
A7AYF5_RUMGN/112-304
D6SUZ7_9DELT/207-370
C2GPX8_LACRE/149-312
D0IX27_COMT2/115-319
F9HBA0_STRMT/172-368
B0N2X4_9FIRM/102-297
B7SUF6_9ABAC/178-347
G6NLJ5_STRPN/172-348
B3BQI4_ECO57/192-370
Q2FD32_ACIBA/115-319
D8A609_ECOLX/192-370
B1G5L6_9BURK/169-336
E1R0M0_9ACTO/148-360
B2IJB9_BEII9/197-392
D8I037_AMYMU/18-215
E9W9G5_ECOLX/43-219
H4HGV4_STAAU/166-345
D6DZ35_9FIRM/147-362
C7KA76_ACEPA/183-356
G2BWL5_ECOLX/112-282
B0T9L5_CAUSK/49-219
C3IB77_BACTU/196-377
Q9X2Y9_BACAN/137-315
B5PMC0_SALET/42-236
F0IHV6_9FLAO/211-375
H4LUU6_ECOLX/163-323
C3F1Y0_BACTU/192-372
G8W0X6_KLEPN/184-356
E8J7W3_ECO57/205-373
Q858E8_BPE15/202-377
I0JXQ8_9BACT/120-302
C6YK21_VIBCL/212-380
G6M6C6_STRPN/178-367
Q3KBQ2_PSEPF/211-393
H5PCX6_ECOLX/202-385
Q7NVE7_CHRVO/150-348
I1FJQ2_AMPQE/4-65
I1B9B4_ECOLX/201-397
Q7MK69_VIBVY/104-309
C6HU63_9BACT/163-251
H3ZQ19_THELI/40-194
D7I8P5_9BACE/222-385
C2JJR9_ENTFL/190-388
G5TRP1_ECOLX/215-379
A4N3Y1_HAEIF/234-413
H6V4F7_9BACT/38-211
Q24PS9_DESHY/8-177
G0GGM1_KLEPN/173-251
Q2GLC9_ANAPZ/129-300
A4TZM2_9PROT/64-255
Q7MY96_PHOLL/65-127
C6UCC6_ECOBR/184-356
F5MFT0_SHIFL/203-386
G7ARS5_VIBCL/105-280
F9RDD2_9VIBR/181-347
D4BZX1_PRORE/130-306
G5G6C4_HAEAP/220-389
F2H4J5_BACTU/110-284
D9QZG7_CLOSW/324-384
H4T961_ECOLX/164-324
G9PDB5_9ACTO/120-296
A4BBC7_9GAMM/308-489
Q5H757_VIBCL/92-273
D8BSM3_ECOLX/11-183
E0N2S8_9ACTO/193-360
H5HGC2_ECOLX/202-385
H1KAS5_9MYCO/211-385
B0NLK6_BACSE/226-402
C4HZV5_YERPE/203-386
C9MTL8_9BACT/167-335
D7YPF0_ECOLX/1-164
C0DC54_9CLOT/50-200
B4U533_STREM/176-365
F2G2Y9_ALTMD/116-291
C3AES0_BACMY/15-180
G0E110_ENTAK/111-286
F5S6U5_9NEIS/172-330
Q3ZX76_DEHSC/109-283
G7Q5D8_9DELT/8-176
I0ESY1_9HELI/166-344
G9AJ44_RHIFH/60-182
D2EW48_9BACE/105-297
F1Y9E1_ECO57/229-397
B1QJZ4_CLOBO/173-353
H0FLI8_BACAM/110-284
E4JGB3_ENTFC/185-378
Q9R6I0_RHIRD/69-277
F0S5Z4_PEDSD/227-393
A9BUJ1_DELAS/135-327
G8AHW1_AZOBR/175-337
C0QEZ3_DESAH/176-282
D6D2N7_9BACE/244-405
D6GHP6_9ENTR/194-371
G4GP97_9EURY/29-253
C2S2L4_BACCE/169-355
C2S6M6_BACCE/206-403
A0YFV5_9GAMM/202-325
H1SBT0_9BURK/124-312
Q5HXJ8_GLUOX/280-473
A6QCY9_SULNB/216-385
E7HVP4_ECOLX/112-282
Q27T34_ECOK1/43-219
D7DKN7_METS0/214-383
D4YUB5_9LACO/179-354
G5K9C7_9STRE/189-386
D4BDM5_9ENTR/31-276
Q88I21_PSEPK/117-299
E8AHZ2_SALMO/111-286
B3R9I1_CUPTR/202-377
E7G838_9FIRM/115-292
C4ITM1_BRUAO/114-296
G5LW34_SALET/20-190
G0DI24_9GAMM/114-288
H5AUB9_ECOLX/192-370
B2HL25_MYCMM/1-56
C3A3L7_BACMY/12-179
H1E945_ECOLX/163-310
H7K5W3_STRPN/5-110
B6W530_9BACE/1-119
H2KA02_STRHJ/1-28
H5CDU5_ECOLX/112-282
F9QJ09_9MYCO/108-286
G5GAP8_9BACT/223-386
B5SXJ2_9BACT/1-158
F2IUP8_POLGS/13-184
A3I5M9_9BACI/113-288
E2K5N6_ECO57/201-402
G2BZY2_ECOLX/216-398
G5HGT8_9CLOT/257-448
A9GT06_SORC5/356-530
A1B1X8_PARDP/171-341
C7UKD5_ENTFL/6-159
D5D1Z9_ECOKI/1-63
C8MR52_STAAU/166-345
D0DRB0_LACFE/129-289
C2JVH3_LACRH/113-292
H4AFU3_STAAU/119-318
E8LBL2_9FIRM/115-290
E8GNS9_SALMO/204-371
D7NEJ1_9BACT/215-392
H8LTV3_CORPS/107-281
C0VGA0_9GAMM/167-332
F0ADC3_NEIME/117-288
E0G827_ENTFL/109-284
B0TP43_SHEHH/106-309
G0UEG7_9LACT/171-368
H4K9Y9_ECOLX/112-282
A3WSR0_9BRAD/163-331
F3GPN2_PSESJ/2-63
E2WP63_ECOLX/204-317
D7W027_9FLAO/223-390
C7XHD9_9LACO/157-333
D8K7P3_NITWC/119-293
G0IGP5_BACAM/194-388
G5UJ07_ECOLX/178-349
H6V4K3_9BACT/1-134
F9T3B3_9VIBR/226-406
E2ZI84_9FIRM/171-359
H4ADC4_STAAU/109-283
H7E3N2_SALHO/36-213
XERDL_STRPM/92-248
H3YDP0_STAAU/188-334
G5FAP3_9CLOT/119-303
F0D998_STAAU/108-280
D5HHS0_9FIRM/1-118
F3Y301_9FLAO/31-197
H3NGX4_9LACT/2-182
G6U4H7_STRPN/90-254
G9WL64_9FIRM/182-397
E1I012_ECOLX/121-328
F4T2L2_ECOLX/111-286
G6Q429_STRPN/90-254
B6I024_ECOSE/205-373
B2Q5G7_PROST/130-306
B0AX72_BACAN/120-316
E6BRG7_ECOLX/41-235
H1C436_ECOLX/43-129
Q11PS7_CYTH3/109-295
G6AJZ3_9BACT/237-418
D7K2G1_9BACE/233-414
D1PZP0_9BACT/107-280
D6LVJ8_STAAU/9-170
B1KTY6_CLOBM/172-345
D9SXL8_MICAI/184-340
E0Y1F3_9PROT/198-370
H5PMP1_ECOLX/43-219
G0BK76_9ENTR/205-373
Q9AH75_ECOLX/4-57
E6ITW7_ENTFL/185-378
G2HPJ3_9PROT/216-438
B8JGG2_ANAD2/163-306
B3ARI5_ECO57/121-293
H8M6G6_SALTM/117-293
G8E4K4_HELPX/26-147
D9CGG7_9ARCH/103-265
G7CB93_MYCTH/165-334
A9EF17_9RHOB/160-354
E8LI41_9GAMM/118-288
H6V3I8_9BACT/45-215
F4M993_ECOLX/198-398
F0ERE5_HAEPA/110-285
E3GHZ6_EUBLK/236-436
C7R139_JONDD/182-379
G7ENE7_9GAMM/6-176
C8SXH5_KLEPR/184-351
E1D8L8_VIBPA/121-292
F2MHV7_LACCD/113-292
H4DC77_STAAU/140-330
E0G0W0_ENTFL/116-293
E9VG49_ECOLX/112-282
E9TXY7_ECOLX/205-373
A0Y4R6_9GAMM/207-364
H4KZA2_ECOLX/165-325
A3L3X2_PSEAI/127-299
G4RFB1_PELHB/188-385
H0CW66_STAAU/188-388
Q47FF9_DECAR/217-387
F0GFC7_9BURK/130-239
Q6GJU9_STAAR/184-391
E8MI62_BIFL2/134-318
H4YYM0_ECOLX/178-349
G8NT77_GRAMM/177-347
B0MV58_9BACT/242-423
H7KP19_STRPN/5-110
C2WIP0_BACCE/172-353
H0R9U8_9ACTO/122-296
D1WFD0_9LACO/115-292
D5TP76_BACT1/110-285
F3EJY1_PSESL/187-361
C3W7Z4_CHLTH/155-321
F9W1P0_9ACTO/118-292
Q3DLY2_STRAG/179-348
G6SUQ3_STRPN/9-126
G8W508_KLEPN/114-284
I0F5Z3_9BACI/110-284
G6K4Y8_STRPN/147-311
D9XQF1_9ACTO/420-605
C9AT92_ENTFC/4-148
Q7V443_PROMM/296-486
D3ABG4_9CLOT/194-367
E4WLA4_LISDA/193-354
F1YT76_9PROT/109-287
E1NM55_9LACO/10-185
H1DE46_9PORP/222-387
A1U7Q7_MARAV/215-420
D4H416_DENA2/190-367
H5GFZ6_ECOLX/111-286
D3I017_9BACT/254-436
Q92R59_RHIME/140-297
G7V9S0_THELD/112-285
G2DIL3_9NEIS/159-320
H5F1D2_ECOLX/213-381
F9VEV6_LACGL/173-362
D2GAV8_STAAU/109-283
E8A7H3_SALMO/27-117
A6TJ26_KLEP7/26-220
B9T8A9_RICCO/22-146
E4LLD9_9FIRM/157-321
G8S6C7_ACTS5/219-413
B3IN13_ECOLX/166-328
A4W8J1_ENT38/258-323
D1GMS0_STAA0/329-507
C8L437_STAAU/108-280
Q88ML6_PSEPK/197-365
B9L0I5_THERP/127-300
B9Z434_9NEIS/206-374
A6TDX5_KLEP7/97-280
F0PZM8_BACT0/196-377
H7W7G2_CAMCO/198-371
B4ETV1_PROMH/145-320
F8E8Z4_FLESM/206-366
C6BQ01_RALP1/139-309
F7VGZ3_9PROT/292-481
B6ZTP9_ECO57/166-328
F9TEJ0_9VIBR/115-290
G6NDX1_STRPN/245-482
Q01P75_SOLUE/225-398
A4A4J3_9GAMM/174-333
H3QSV2_BRUAO/140-297
F9DK60_9BACT/216-392
Q1AW35_RUBXD/121-297
E1VSP0_ARTAR/292-470
H4IP14_ECOLX/173-250
B1I2S8_DESAP/109-275
D2G6T7_STAAU/6-57
B3QK21_RHOPT/121-288
F7KAL4_9FIRM/151-337
Q8EGY9_SHEON/6-178
B1Y3M2_LEPCP/227-403
A5KN15_9FIRM/1-77
I0VPW4_ECOLX/309-375
F8BE48_LISMM/110-285
F0GNA0_9LACO/108-284
Q1NGQ4_9SPHN/130-300
C6JR21_FUSVA/133-311
B1LN63_ECOSM/212-376
Q0I3R8_HAES1/1-142
E4W2A1_BACFG/196-354
H5VNJ4_SALSE/111-286
A8KT92_BURPE/183-366
A8TJU7_9PROT/193-386
E1WSD3_BACF6/236-386
H4TPK1_ECOLX/204-403
H4K7Q2_ECOLX/1-48
H6V3U4_9BACT/38-211
C6GMZ6_STRSX/115-292
Q8M1H2_CHAGL/14-190
C3RGS2_9BACE/266-447
D7HZC2_PSESS/108-298
G6RK31_STRPN/1-184
E8FE06_SALMO/111-286
Q8P2J3_STRP8/178-369
B5ZDA4_GLUDA/205-401
H1D2P9_9FIRM/170-347
A5ZLR7_9BACE/7-99
E8MTD9_BIFL1/203-442
B0NEI5_EUBSP/1-75
C2PY31_BACCE/130-307
F9AT63_VIBCL/202-377
D2U2I1_9ENTR/56-222
D7I753_PSESS/1-114
I1SCR2_MYCTU/177-323
D7DF00_CHLTD/165-331
E8QFX8_HELP7/166-344
C2SB51_BACCE/1-126
B5S2W8_RALSL/121-299
H5B885_ECOLX/213-377
G9SAA2_CITFR/200-377
E3DK24_ERWSE/1-91
C6WBK0_ACTMD/134-310
G5VXE7_ECOLX/172-355
C5UVC6_CLOBO/172-372
Q479U8_DECAR/162-334
E2MIU4_PSEUB/109-279
C3PXM4_9BACE/108-281
G5TM26_ECOLX/111-286
F9MDK4_STRCR/179-366
F9GZL4_HAEHA/146-236
Q63WZ6_BURPS/253-422
XERCL_PYRHO/103-268
E7IC14_ECOLX/2-187
B3BYS5_ECO57/121-293
I1EJG5_AMPQE/177-297
C7XPU8_9FUSO/194-391
H1CML1_9FIRM/214-387
E9FQL2_9STRE/111-208
E2KDG8_ECO57/11-183
G2GK65_9ACTO/121-301
E8CER7_SALMO/176-344
Q4MK68_BACCE/9-176
G8Z3R7_ECOLX/45-229
E5V074_9BACE/236-418
B2TIB0_CLOBB/142-316
D3ABH9_9CLOT/177-375
D4XKL7_ACIHA/229-396
B6VLR2_PHOAA/116-286
H5R3J7_ECOLX/11-183
H6V4F3_9BACT/38-211
F3TNV7_STAEP/109-283
F5QV60_SHIFL/79-246
Q38X55_LACSS/18-182
D8J5E1_HALJB/14-184
A3JHD3_9ALTE/4-128
G2CJQ0_ECOLX/201-397
D6D6V6_9BACE/221-391
G6GGQ8_9FIRM/148-312
E4MDY9_9BACT/221-384
D3LCJ5_OENOE/167-335
E1KUU9_9BACT/222-386
G6P940_STRPN/189-386
Q3B5A8_PELLD/117-293
D6DF00_CLOSC/182-399
E7TMK7_ECO57/222-389
Q0F389_9PROT/168-325
B3HY97_ECOLX/112-282
G7FTP3_9GAMM/156-381
D8K854_NITWC/111-315
G5IXQ4_CROWT/1-173
A5ID98_LEGPC/227-386
D5X1C2_THIK1/218-381
E7MY45_STAAU/8-90
D2GHW4_STAAU/175-370
B2JAI8_NOSP7/13-184
C0EP88_NEIFL/197-367
H1IIS9_9FIRM/1-35
B4CXW6_9BACT/173-338
A8AZW4_STRGC/202-404
H1PTI1_9FUSO/9-188
H4SQ68_ECOLX/192-370
H7LUT1_STRPN/94-246
C8XHP9_NAKMY/133-339
B0QQY0_BACAN/137-315
Q44753_BORBG/58-245
F9GSY5_HAEHA/212-384
C6ILS4_9BACE/219-405
Q7M7C6_PHOLL/145-320
F5JER1_9RHIZ/199-367
H6P345_SALTI/174-324
B6F2B4_KLEOX/115-171
A8EHU5_BURPE/248-430
E1D6V5_VIBPA/197-366
A4T0L0_POLSQ/5-180
C9C8U4_ENTFC/113-289
E8E9I1_SALMO/204-371
C0G7U6_9RHIZ/130-305
B5FUF6_SALDC/111-286
F3LBH3_STRPO/159-335
H5AHI5_ECOLX/322-518
B0TJ47_SHEHH/115-285
A7M4B7_BACOV/255-424
H1B0X2_9FIRM/104-268
E1N9Y8_9BIFI/183-410
D1N2E3_9BACT/18-199
H7L7A7_STRPN/90-254
XERC_ACTP7/116-286
E6A8G9_ECOLX/1-164
F3SFB6_9PROT/115-276
Q1GE03_SILST/126-299
A8ZP15_ACAM1/149-325
D7IWL5_9BACE/236-388
H4W5B1_ECOLX/5-178
F7LEB2_BACOV/113-293
E6PXQ0_9ZZZZ/1-150
C9Q2S3_9VIBR/121-292
G1WH55_9ACTN/1-185
H3RRS2_9LACO/113-290
F9NEV5_STREQ/171-360
E6GKD3_ENTFL/186-375
E3MHK3_CAERE/135-308
Q02RL1_PSEAB/112-286
H1Q3M4_9BACT/115-289
E0Y3N4_9CAUD/162-339
E3FI82_STIAD/111-288
F8WWB9_9PORP/111-285
Q7W205_BORPA/117-308
D3NQL1_AZOS1/186-350
E0HHU7_ENTFL/129-285
H4B8E7_STAAU/108-280
A6V7R6_PSEA7/203-372
G6VDZ1_STRPN/90-254
B8IT68_METNO/171-332
C2D4R7_LACBR/180-350
F3XJS1_STRPN/172-348
H0IQJ0_MYCAB/148-343
G9Z6R1_9ENTR/370-546
E8JZ27_9STRE/90-254
H8LH34_STRPN/147-311
C0KKD8_9BACT/1-163
B9L517_THERP/128-312
D4LSJ3_9FIRM/194-416
E4I7F5_ENTFC/227-414
E7P062_PSESG/6-203
D5NU94_CORAM/104-269
Q27ZG1_9BACT/1-163
D1K5N9_9BACE/111-303
XERD_ECOLI/111-286
G5WQN7_ECOLX/178-349
E8USX4_THEBF/172-360
Q2NSG2_SODGM/205-387
D7XY42_ECOLX/283-349
F9K8J4_STAAU/9-170
G5QHR8_SALRU/164-329
C3PYM0_9BACE/217-380
C0RQT6_BORBG/61-251
Q4FIG6_SALCE/121-278
A4J6D8_DESRM/112-287
B9LXA4_HALLT/13-205
G0BK81_9ENTR/112-287
TNR5_STRA5/189-386
H5G6V8_ECOLX/43-219
G5ESM1_9MICC/249-437
G7MBM8_9CLOT/169-370
G8QKU2_AZOSU/164-352
D7ZQD9_ECOLX/209-375
E5QSZ4_STAAH/9-170
D7E6N7_METEZ/6-175
G5WWJ0_ECOLX/212-380
D3NQP6_AZOS1/143-333
A7ZQ61_ECO24/244-413
E9S988_RUMAL/181-364
Q4HDC1_CAMCO/129-304
D4VI91_9BACE/110-289
E8FZ29_SALMO/204-371
E6C681_PROAA/126-303
Q3XXW1_ENTFC/98-272
FIMB_ECOLI/11-183
G6R657_STRPN/155-346
E3YKN2_LISMN/116-293
A9B9J5_PROM4/53-238
Q27ZH4_9BACT/1-163
B7BFT2_9PORP/111-284
F9H5E4_HAEHA/161-323
F5KZA1_9FIRM/116-292
D4G1I5_BACNA/8-186
XERD_VIBVY/118-293
C7X5G5_9PORP/224-389
E3PED3_ECOH1/177-360
E0GXJ3_ENTFL/189-386
D8UN70_9MICC/109-257
B2KAP5_ELUMP/106-279
C4ZMK4_THASP/213-385
E8ZDD3_9VIRU/175-363
F3NYW0_9ACTO/121-298
D8GWR9_BACAI/217-387
B4APX4_FRANO/106-280
C4UDK3_YERAL/121-268
F4DH41_AERVB/180-349
C7GYW2_9FIRM/137-310
H1C262_ECOLX/213-381
B0SV31_CAUSK/218-385
F9S2X1_9VIBR/231-405
Q0ABQ0_ALHEH/106-237
C7BKF2_PHOAA/184-356
A6Q5N8_NITSB/184-355
E4S072_BORBJ/56-245
G0I8K7_STRES/147-311
H6LX63_FRATU/108-277
C0YE15_BURPE/166-336
E6AGW5_ECOLX/228-388
D0TSV0_9BACE/244-403
B6AWB5_9RHOB/5-65
G6P025_STRPN/8-170
Q56440_ECOLX/115-319
Q636W6_BACCZ/120-316
H3RPG7_9LACO/190-371
B5CY22_9BACE/225-392
C8A835_STAAU/2-82
E1I9X5_9CHLR/109-281
D1TQX2_YERPE/212-379
E8CZG7_SALMO/111-286
H1I7D6_9BACI/184-382
F4V0J5_ECOLX/127-289
Q6JIJ8_9CAUD/185-353
G2ZP39_9RALS/126-314
C3A5C7_BACMY/8-170
H4QEE2_ECOLX/127-289
E0G4H0_ENTFL/109-285
D0M1E3_VIBSE/104-309
D4XAE7_9BURK/217-400
E2K247_ECO57/11-183
Q2J2R6_RHOP2/141-333
H4H1W9_STAAU/329-507
F7TAF1_ALCXX/160-320
H7ZYL6_CAMJU/206-379
E8NKC6_SALET/192-369
F2RFV9_STRVP/196-373
F3RL67_LISMN/110-285
D7NFH4_9BACT/155-323
G2E2E1_9GAMM/185-342
G7TGF5_9XANT/143-324
H1DE06_9PORP/223-391
F2K6T3_PSEBN/109-279
F9SC87_VIBSP/132-306
F5VSS2_STROR/1-151
B6ZT49_ECO57/208-408
C3Q0S2_9BACE/210-374
E9Z4P0_ESCFE/213-391
E8MWT8_BIFL1/134-318
B2PRS4_ECO57/193-366
A1TSI6_ACIAC/178-354
E7RP10_9BACT/222-385
D5MT86_9BACT/222-395
C0B4R6_9FIRM/215-404
G7FMF2_9GAMM/106-311
E0G186_ENTFL/179-372
A1V8M7_BURMS/175-339
F5IX98_9PORP/225-393
E1MGA6_9ACTO/200-384
G3ZUE3_AGGAC/92-244
Q573V4_9BACT/50-244
E6U5A4_ETHHY/166-302
H1N3V7_9PLAN/111-282
D4M650_9FIRM/215-404
B9DNS5_STACT/113-287
F3PVD3_9BACE/205-367
H6V4G5_9BACT/37-210
E1JKC5_9LACO/113-290
A7GIV1_CLOBL/10-184
G8RC99_STAAU/186-392
H3ZCC1_9ALTE/206-375
H4V5F3_ECOLX/96-271
A8WLC3_CAEBR/86-261
INTR_STRAM/176-369
G5R5W4_SALSE/225-413
A4C1I8_9FLAO/111-286
G4KFX9_YEREN/152-302
E4LJV5_9FIRM/160-336
B1QAF3_CLOBO/177-374
G8MC94_9BURK/253-385
D7GKR8_ECOLX/41-235
D4VRT1_9BACE/217-381
D0KAZ6_PECWW/213-381
F6DQ15_DESRL/147-312
G7Q3T7_9DELT/119-291
C2TUW0_BACCE/12-179
I0RZF4_MYCXE/123-302
H1D2Q1_9FIRM/316-494
E9RKI9_LACRE/179-365
H1PYR8_9FUSO/5-184
H4Q283_ECOLX/163-323
A3VW69_9RHOB/166-343
G0SU44_VIBMI/201-384
C2DHZ1_ENTFL/179-372
A3IAA7_9BACI/98-269
Q94N03_9CAUD/172-322
F3AID5_9FIRM/190-386
G8E4F2_HELPX/25-147
P97010_BPT12/166-344
F0NXP3_WEEVC/194-374
E3Y552_SHIFL/78-249
D4VAT1_BACVU/114-288
XERC_ECOLI/112-282
A0K6F1_BURCH/236-417
I0TZ97_STAAU/108-280
Q8GPZ9_PSEAI/210-393
Q88GD3_PSEPK/24-196
D4GE38_PANAM/219-392
D2EXL4_9BACE/11-185
G0DB42_ECOLX/35-220
C3Q018_9BACE/94-257
D5H6K1_SALRM/219-402
Q087P2_SHEFN/119-293
Q1CPK0_STRPB/170-342
A8SBL2_9FIRM/148-334
E6K9H6_9BACT/91-256
C9CCW8_ENTFC/178-362
C5QYA9_STAEP/162-333
A3NF87_BURP6/138-327
C6V424_NEORI/110-284
G9V6J1_SALMO/122-279
B0Q300_BACAN/110-284
F9CQ84_ECOLX/112-282
C8AHY2_STAAU/186-392
G2T841_RHORU/202-377
Q6J4R5_9RHIZ/170-339
E5X3W3_9BACE/57-220
H4QH74_ECOLX/43-219
Q2PZJ9_9BACT/1-163
A3JAQ5_9ALTE/137-308
C5ARE8_METEA/119-299
E7IIQ2_ECOLX/122-272
C7L6Q3_ACEPA/1-137
A8FVE3_SHESH/208-413
G9SI68_CITFR/200-395
Q31IL8_THICR/128-301
I0AD14_SALET/111-286
H6V3B0_9BACT/1-134
F3EST5_9PSED/201-370
H5IRE9_ECOLX/112-282
D4KMT1_9FIRM/194-416
F7ZA46_ROSLO/210-370
H1QSU2_9ACTO/187-397
A3RQT8_RALSL/5-179
H5PTR4_ECOLX/11-183
C3LT97_VIBCM/212-380
F0H5W3_9BACT/167-348
H4Z0M2_ECOLX/111-286
Q2W8U5_MAGSA/103-266
A8SP97_9FIRM/161-346
Q93F41_SHIFL/215-379
G5I8V7_9CLOT/55-233
C2TQI6_BACCE/196-377
D1YYE8_METPS/98-289
F9DMA5_9BACT/224-390
F3VMN5_STRPN/1-96
D6TYY6_9CHLR/148-332
A9W0U4_METEP/26-197
F9UWW4_MYCBO/108-286
C3I8M3_BACTU/131-306
XERC_SALTY/114-284
H0B4A2_9ACTO/152-350
A6U1W6_STAA2/109-283
B6XTB8_9BIFI/113-304
Q2JEN0_FRASC/47-214
Q62EZ5_BURMA/111-294
A9IKX7_BORPD/205-372
D1ALP5_SEBTE/97-254
H5BU53_ECOLX/209-375
F3S724_9PROT/151-207
D8P830_9BACT/168-325
Q64VF0_BACFR/227-390
F8ZWI1_VIBCL/1-107
D5TL19_BACT1/8-178
B0QX23_HAEPR/110-285
A7HLZ7_FERNB/115-280
E7IYU5_ECOLX/160-333
G2H536_9DELT/215-376
Q1YY71_PHOPR/116-287
G9RNX9_9FIRM/312-386
C2KLV6_LEUMC/18-192
D4FNM1_STAEP/1-68
H6V3K2_9BACT/1-128
A1WTV4_HALHL/203-366
E6A8H0_ECOLX/11-183
F0K1U1_LACD2/111-286
C2KJF9_LEUMC/166-340
B2IAG7_XYLF2/168-332
E2YBZ1_ENTFL/190-388
F3WMG3_SHIBO/202-385
H0CMZ0_STAAU/162-339
E7U0K2_ECOLX/112-282
A8SKK0_9FIRM/176-337
D8GTB0_CLOLD/177-369
D8HF73_STAAF/1-46
Q5K001_9CORY/115-319
H5CMG3_ECOLX/199-398
A6L9B0_PARD8/209-376
E0FCG4_ACTPL/110-285
B0AZ69_BACAN/137-315
F0P0R8_WEEVC/106-281
E1KTA8_9BACT/223-386
H3HQM7_STRPU/122-306
F1ZDY5_9SPHN/183-382
C0FN18_9FIRM/2-92
A7ZNE4_ECO24/165-324
B1LPW9_ECOSM/164-324
F2CI77_STRSA/168-363
C3QYM8_9BACE/113-294
D1QR30_9BACT/222-386
D8MJV4_ERWBE/61-237
E6BGD5_ECOLX/111-286
G8U8S8_BACCE/111-287
H8DI30_ECOLX/43-219
G6RXT8_STRPN/1-156
H6V4L9_9BACT/1-134
A7GYM0_CAMC5/166-340
H8JGL6_MYCIT/178-355
A3VLK1_9RHOB/159-354
D8EER2_ECOLX/212-380
A7JZW2_VIBSE/266-436
B3X4C4_SHIDY/213-381
H7IEE5_STRPN/95-246
H2XA35_CAEJA/179-344
B5IZW5_9RHOB/157-320
C4ICN7_CLOBU/137-309
D3V003_XENBS/184-356
D6U1R1_9CHLR/119-298
C8RSZ2_CORJE/112-287
C6GRI3_STRSX/192-381
G2JRE5_LISMN/112-288
G5P172_SALET/114-284
D4M1G1_9FIRM/1-103
D5X4J3_THIK1/210-380
B2Q3E0_PROST/203-377
A6DM90_9BACT/103-275
H3QK53_BRUAO/226-396
Q7WS19_STAAU/172-364
C9ZFC5_STRSW/300-500
E1I5G3_ECOLX/209-375
G4KS87_OSCVS/43-211
E8F709_SALMO/111-286
A4W6X6_ENT38/184-356
D0WBS7_NEILA/18-99
E9SBJ4_RUMAL/166-349
F7TZ82_BRELA/36-196
Q4HRL2_CAMUP/166-340
H0CZQ2_STAAU/108-280
F4ELE4_BACAM/9-170
H4K6P5_ECOLX/111-286
F7RVU1_9GAMM/496-634
E1S2G0_ECOUM/4-177
E6BS53_ECOLX/115-319
C6I9Q5_9BACE/200-357
A0AWE1_ARTS2/156-340
B3CSB9_ORITI/215-284
Q2J7J8_FRASC/182-366
I0TDW5_9BACT/221-389
H3UDY6_STAEP/351-537
F2B4U0_STRPN/3-167
A7LV73_BACOV/37-217
B6ANJ7_9BACT/162-339
F7L441_9FUSO/133-308
C4HRW1_YERPE/112-287
A7FUK2_CLOB1/141-313
B1AJH0_UREP2/84-237
C4TVA5_YERKR/200-377
F9SZK7_9VIBR/207-402
D5X7E5_THEPJ/109-283
H1FFF0_ECOLX/178-349
Q2LQY7_SYNAS/222-391
E9ZQI4_MYCTU/1-55
Q1VZY8_9FLAO/192-355
E0MYN2_9CORY/120-293
H7JTV3_STRPN/172-348
G2G5J1_9ACTO/147-311
G6JHR1_STRPN/1-48
G9Z087_9ENTR/1-104
B4EKQ4_BURCJ/210-405
D4T193_9XANT/287-470
C9MEB9_HAEIF/1-46
G5PMF6_SALET/202-370
G6L5Q0_STRPN/95-246
A5I825_CLOBH/8-170
C2T1K3_BACCE/169-355
E2TPK4_MYCTU/180-358
XERC_RICRO/119-292
A0JQA1_LACS1/176-367
B6WVK3_9DELT/212-377
G6NHC6_STRPN/17-152
C0W9S4_9FIRM/113-290
Q820R8_NITEU/131-302
B5JC37_9RHOB/80-225
G1YS47_ECOLX/213-381
H4AAN3_STAAU/9-170
XERS_STRE4/172-348
Q01TI9_SOLUE/109-277
E7BG31_NEIMW/106-278
Q6MJU0_BDEBA/177-339
Q64NC0_BACFR/250-434
C9MV34_9FUSO/1-112
H5C897_ECOLX/178-349
C4XNI1_DESMR/6-177
F4CDS1_SPHS2/106-281
E1TNW2_LACPS/11-173
D5RTI7_9PROT/171-339
E2KD08_ECO57/355-524
H7PHS2_STRPN/178-367
H7FPA9_9FLAO/257-430
F0G3L8_9BURK/173-365
E4IQL8_ENTFC/114-288
F7X3C2_SINMM/170-347
F7KVH5_9FIRM/121-281
C9E2L6_9CAUD/173-365
F0AM63_NEIME/203-376
G5LGM0_SALET/114-284
G1UW94_9DELT/136-298
E8N3B2_ANATU/127-290
G6VZ24_STRPN/182-372
H5IH94_ECOLX/193-366
G4AWH1_AGGAC/110-280
Q2G6Z8_NOVAD/366-555
H1GI52_9FLAO/226-409
B3AHT9_ECO57/385-554
F8B904_LISMM/112-288
G6M6L3_STRPN/90-254
B3XIE2_ECOLX/163-309
F3HXT2_PSESF/1-88
A3TKV3_9MICO/110-286
F1XIE8_ECO57/52-223
C8SYR5_KLEPR/202-377
G7RX31_STRSU/94-242
H4KSR0_ECOLX/5-178
H7EUG2_PSEST/196-367
G7SCJ7_STRSU/185-375
G6PL41_STRPN/90-254
H5W3P7_SALEN/114-284
Q1NTV9_9DELT/1-68
C7WQP0_ENTFL/178-377
G6THV9_STRPN/175-363
F8G6J9_PSEPU/1-148
D4F528_EDWTA/65-231
B1M947_METRJ/26-200
A3WDG0_9SPHN/149-310
A5L1R0_9GAMM/11-209
H8FMC6_XANCI/2-51
G9Y6A9_HAFAL/205-373
G8P979_LACLC/190-378
E1J455_ECOLX/204-403
D4KV46_9FIRM/194-416
G4CD33_9CLOT/127-301
D7CPB7_SYNLT/103-274
E4LXW4_9CLOT/104-268
H1SD56_9BURK/154-310
F3ZXD1_MAHA5/134-304
D6FIL5_MYCTU/2-115
B8FSH7_DESHD/116-293
C2TK31_BACCE/139-335
C3QCJ6_9BACE/222-380
F0E089_9PSED/164-288
Q18AU2_CLOD6/189-387
A1VU89_POLNA/162-321
G8E4F8_HELPX/23-147
D4RJL8_ENTFC/175-368
G5XSF4_ECOLX/205-373
F8AKX8_METOI/142-314
E9SQX7_CLOSY/194-392
H6CM22_9BACL/109-290
H4RZJ1_ECOLX/157-371
B7KUI7_METC4/208-383
E1NQ98_9LACO/108-284
E9SU92_CLOSY/104-268
D3GV36_ECO44/202-385
A4Y3T6_SHEPC/114-288
C1D817_LARHH/15-178
E6QGD3_9ZZZZ/111-289
F4R1T7_BREDI/215-376
C7LUD8_DESBD/52-222
A8RVK9_9CLOT/137-321
C3BNL1_9BACI/2-138
Q9ACD8_9GAMM/104-309
F5SBQ8_9BACL/125-307
Q4USZ6_XANC8/265-424
G4F6N8_9GAMM/166-366
D0GCM5_BRUML/114-296
C9LDY3_9BACT/1-42
E7PWA2_STRDY/187-368
A6AGZ4_VIBCL/115-290
F9NKC7_STREQ/172-348
B7I3I8_ACIB5/160-322
I0XR47_9LEPT/34-211
F8XIU4_ECOLX/1-134
B3C3F9_ECO57/1-124
E6B276_ECOLX/160-333
H2BDD9_9CAUD/161-331
G7SDZ9_STRSU/172-348
F9E621_STRSA/168-363
H8HNQ7_MYCTU/2-115
E9UJH3_ECOLX/1-164
C3R3W8_9BACE/223-389
E2ZAX8_9FIRM/168-390
C2QWA4_BACCE/139-335
D1EZ12_BRUML/162-326
E4T5X2_PALPW/265-440
H4PZ91_ECOLX/192-370
B1VP32_STRGG/211-398
A8LS23_DINSH/183-343
Q82B90_STRAW/13-117
E9W9U2_ECOLX/112-282
B9X9W3_9BACT/237-385
G4EU82_BACIU/98-272
E1WT31_BACF6/225-386
C8UU31_LACRG/109-285
H4GYG1_STAAU/9-170
H8K3F6_RICAG/119-292
C5RZC3_9PAST/197-361
G2DH79_9GAMM/8-191
D7D481_GEOSC/110-286
D6CSZ3_THIS3/164-342
C8TJC2_ECO26/184-356
H3VSC7_STAEP/109-283
F2B1Q4_RHOBT/179-383
Q66B96_YERPS/1-109
F7N5Q4_ECOLX/115-319
G9SS37_ENTFC/109-283
Q9K5P9_BACHD/7-172
C3MID8_RHISN/343-414
C2IEX7_VIBCL/104-309
F0RYV7_SPHGB/112-282
Q13HX5_BURXL/216-378
H7NF39_STRPN/95-246
Q7WZI0_VIBCL/206-383
B6VSX9_9BACE/216-378
B2FMS9_STRMK/131-313
E5Z1W8_9BACL/126-294
A3ZVW0_9PLAN/114-275
Q7MP04_VIBVY/212-380
E0EG05_ACTPL/110-285
D1F8L1_BRUML/162-326
G8XCZ8_KLEPN/149-324
C2EI05_9LACO/176-367
XERD_MYCBO/119-298
G1ZIY6_ECOLX/1-60
H5G656_ECOLX/121-278
A3ZH78_CAMJU/1-144
F9IEZ7_ACIBA/189-364
D6ZPI0_STRP0/181-370
Q5UZV6_HALMA/118-323
E6F2M0_ENTFL/179-372
H9TJR9_SALET/43-219
C2RPH5_BACCE/140-310
H4P1N3_ECOLX/166-312
A8RGU4_9CLOT/105-269
C7L9X2_ACEPA/289-486
F7SP32_9GAMM/41-245
A7HDQ4_ANADF/181-352
H6V498_9BACT/1-134
F6E0Y8_SINMK/112-292
F5L170_9FIRM/1-151
Q27Z84_9BACT/1-163
D2FZ45_STAAU/9-170
A1R4I8_ARTAT/173-350
G1ZZM0_ECOLX/198-367
B7ADM6_9BACE/214-392
G5TDD4_ECOLX/96-300
H4SDS6_ECOLX/164-311
B2UM49_AKKM8/191-351
FIME_ECOLI/5-178
D6U0I6_9CHLR/119-312
D8GQY9_CLOLD/169-358
B1RDP7_CLOPF/175-353
E7TFA2_SHIFL/204-387
I0KMN8_STEMA/211-379
D7DS76_METV3/111-279
G6JFI5_STRPN/1-57
D0KM26_PECWW/210-393
F2BSZ0_STRSA/37-231
D8B363_ECOLX/31-215
H1SQM4_STAAU/189-386
Q9L8L7_BRAJP/179-364
A4BGA8_9GAMM/118-322
C6GP44_STRSX/8-170
H5DG83_ECOLX/69-231
H6V3H1_9BACT/45-218
H3KHX5_9BURK/279-478
F8DNY5_LACRS/167-346
Q1K197_DESAC/112-282
D8GFI3_LACCZ/173-365
Q08J69_9CAUD/201-367
F8DP50_LACRS/184-370
E2P1C6_PASHA/91-256
D6Y4N2_THEBD/2-187
F8KPI9_HELBC/2-102
B1LR76_ECOSM/111-286
C2RX95_BACCE/16-180
C3HB06_BACTU/9-170
E8RJA8_DESPD/30-196
D7R7S2_KLEPN/104-308
G5Q5P3_SALMO/79-152
G7FHJ8_9GAMM/196-360
A6TZ98_STAA2/9-170
F9KXH8_STAAU/141-330
C9LR41_9FIRM/171-362
G5IXQ2_CROWT/9-183
E6ST74_BACT6/192-355
E7AFC8_HAEIF/161-323
F7TXC8_BRELA/115-291
C8TNV5_ECO26/202-385
H5Q2F4_ECOLX/428-609
H6V3B1_9BACT/1-134
REDM_ECOLX/41-235
C2VXB7_BACCE/139-335
G5GCM7_9BACT/108-282
F9VX57_9ACTO/147-316
C2T4T4_BACCE/111-287
B3ZNF3_BACCE/120-316
F2FLY0_SALDU/162-321
H6PYE0_RICRI/107-293
H6CH85_9BACL/112-276
Q1LNZ9_RALME/124-301
G9RAR0_9ENTR/205-373
INTF_ECOLI/271-435
E7WLJ0_SALMO/174-324
D5W6D4_BURSC/245-414
D4WL06_BACOV/55-233
D6CZZ2_9BACE/45-201
I0MCW8_SALET/184-356
B8HV38_CYAP4/198-380
D9SM65_CLOC7/103-268
C6DAB3_PECCP/202-385
D4SNQ8_ENTFC/113-289
G2SDC2_ENTAL/143-318
H1PV14_9FUSO/9-188
D2S2M2_HALTV/145-370
F0HTR4_LACDL/44-233
D3V4S1_XENBS/9-182
F9LJJ6_STAEP/1-164
D6H064_STAAU/109-283
C5CSW8_VARPS/117-291
E6PSF2_9ZZZZ/164-349
E3DSH2_BACA1/140-309
G2CJS4_ECOLX/220-384
C4UZ20_YERRO/174-340
B7IL09_BACC2/8-178
B6F148_CLOPF/104-261
F9RVJ2_9VIBR/120-291
F9EZ70_9NEIS/113-283
H6V2Z6_9BACT/1-134
D0TEQ1_9BACE/133-295
C9VWJ7_BRUAO/114-296
A1U8C3_MARAV/150-345
B3ENZ1_CHLPB/116-292
G8WCT1_KLEOK/1-136
D1D7K2_NEIGO/188-364
E2WHK7_MYCTU/119-298
E9SE44_RUMAL/178-382
F3E0G2_9PSED/172-330
H5BMX9_ECOLX/178-349
B5Q146_SALHA/217-418
F1C5B2_9VIRU/184-356
G5QAM8_SALMO/114-284
D2FX57_STAAU/141-330
E5YLD2_9ENTR/203-386
B6JAB9_OLICO/113-302
E0HE69_ENTFL/169-354
H7IP15_STRPN/1-156
E0FJT9_ACTPL/91-256
E7W565_SALMO/176-344
Q87UF4_PSESM/206-373
F3PMY6_9BACE/223-388
C3PE44_BACAA/152-334
H2A6T5_STRMD/179-366
F0SX38_SYNGF/172-358
C9QTG2_ECOD1/177-360
Q83W69_ECOLX/228-410
E4TYE1_SULKY/193-375
B6B1D8_9RHOB/258-423
D2PUK0_KRIFD/189-396
C9VW82_BRUAO/128-303
D0HCL8_VIBMI/104-309
Q30RZ4_SULDN/197-371
Q7ABW9_ECO57/198-367
D5ZGL5_MYCTU/2-115
C7XGL3_9LACO/81-255
E5VFD0_9BACE/223-388
B4X3E6_9GAMM/113-317
C9Z9V5_STRSW/170-371
C1CHQ3_STRZP/9-170
H8LE21_ENTFU/169-302
E4MFC0_9BACT/246-390
Q0E9Z0_9BACT/38-239
B1RA78_CLOPF/9-171
E6TPV1_MYCSR/149-350
C3Q148_9BACE/137-304
D7DJI7_METS0/99-303
E7Y5Q4_SALMO/2-173
G8AEN7_AZOBR/380-540
Q1GLE4_SILST/210-376
C2LKM6_PROMI/119-290
H3ZPJ5_THELI/190-361
C3E2M5_BACTU/159-340
D8NT38_RALSL/161-333
F7Z9M2_MYCBH/91-209
A9D247_9RHIZ/19-193
F7RKE8_9GAMM/213-395
C9ZFC6_STRSW/297-483
E7PX04_STRDY/172-348
G7AE65_VIBCL/209-377
G4A142_AGGAC/110-285
A5PE64_9SPHN/3-187
C6INE0_9BACE/221-389
B8G967_CHLAD/109-286
H7YVB7_CAMJU/129-304
C4UMA4_YERRU/1-68
E6HDC1_ENTFL/177-370
F9L6T7_STACP/9-174
C7K4A7_ACEPA/253-424
G8SPB7_BRUCA/162-326
H3KS10_ECOLX/202-377
E9WSB4_ECOLX/44-240
E0NZM6_9FIRM/162-351
G2G6L5_9ACTO/174-354
B3IBH1_ECOLX/33-213
Q1MVV3_9BACT/1-134
D6TKV3_9CHLR/77-268
D1GNH0_STAA0/169-354
Q0HXZ0_SHESR/166-329
D4VBI2_BACVU/208-374
D6TQA6_9CHLR/16-52
C3BK75_9BACI/124-175
B1VM64_STRGG/176-374
A2VRZ7_9BURK/206-382
A5FP45_DEHSB/134-302
G1WJ19_9ACTN/176-360
G2HW97_9PROT/167-342
E5XY64_9BIFI/116-298
C5Q832_STAEP/1-94
B5WID6_9BURK/186-384
C2U6C6_BACCE/29-211
G5U1K2_ECOLX/212-380
H4D3W5_STAAU/109-283
H4GM43_STAAU/2-82
Q1MNY0_LAWIP/175-352
C2P2H4_BACCE/111-287
F3E461_9PSED/1-172
D6CV79_THIS3/152-324
I1AZC6_9RHOB/7-106
H0PZ58_9RHOO/118-293
H7IAW1_STRPN/1-101
D0BR87_9FUSO/7-180
H6PF80_RICCA/107-292
G8UI80_TANFA/224-390
B8J960_ANAD2/187-371
F3WTB7_9SPHN/21-195
H4L4M6_ECOLX/213-388
H2JEX2_9CLOT/7-184
E6F234_ENTFL/188-374
G6Y2F4_9RHIZ/172-332
D8JAP7_HALJB/53-242
G7FHM0_9GAMM/112-280
F9UI86_9GAMM/101-262
E9X9B2_ECOLX/5-178
XERC_SYNE7/131-306
E7ZER4_SALMO/212-380
Q1MW08_9BACT/38-211
F9Z8N5_ODOSD/193-373
B2E3F7_STRPN/95-246
Q32HI1_SHIDS/64-223
H0SPM6_9BRAD/251-421
E3ICJ0_GEOS0/191-382
F0LCI3_AGRSH/117-312
C8LV53_STAAU/329-507
B1QNZ5_CLOBO/172-343
B5K290_9RHOB/232-398
Q9CIC8_LACLA/168-359
A7MJZ5_CROS8/13-50
G9VFV2_SALMO/178-349
G7UQ51_PSEUP/124-288
H6V356_9BACT/38-211
C5W600_ECOBD/11-162
Q2JLP4_SYNJB/140-315
C4HRV6_YERPE/205-373
Q5ZW58_LEGPH/234-393
D8MJJ1_ERWBE/394-591
D2UNL2_STAAU/163-339
A1WN77_VEREI/7-175
C8SYN7_KLEPR/213-381
E2UBG6_MYCTU/2-115
H8N880_RICPO/127-292
H6V4D1_9BACT/38-211
H8DLW0_9ENTR/176-326
I0YGA0_9BURK/129-301
H4B920_STAAU/109-283
H4Q4R5_ECOLX/172-281
C8LBU4_STAAU/166-345
E8H5P7_ECO57/111-286
C6XEE3_METSD/213-382
XERDL_STRPI/93-244
H1ESM0_ECOLX/50-244
H3KQN2_ECOLX/215-379
B5FNU7_SALDC/114-284
F0K2Z8_LACD2/1-171
Q88IL8_PSEPK/119-298
B3X2I9_SHIDY/72-240
D2RA84_GARV4/127-306
I0DY64_PROST/206-373
C5NGW5_BURML/363-551
Q6L0R8_PICTO/98-264
D1VZX9_9BACT/200-357
E5YWM7_9BACL/150-207
G2KNV7_MICAA/205-378
H1KET5_METEX/277-448
G4KTW6_OSCVS/103-267
D4CWL8_9FUSO/134-311
F5VEQ2_9LACO/177-362
D6SN59_9DELT/121-298
D6EAI8_9ACTN/189-412
C6ALV6_AGGAN/68-173
B0H6J4_YERPE/112-287
B7KY20_METC4/216-371
B2H477_BURPE/238-407
B5Y195_KLEP3/172-375
I0MY06_SALET/41-235
B1US43_BACAN/110-284
D3I0A3_9BACT/236-417
D6TFZ0_9CHLR/124-299
H5KHU3_ECOLX/202-385
A4AHP4_9ACTN/124-298
C2IBP1_VIBCL/149-324
E6QW46_9ZZZZ/129-305
C3M9S9_RHISN/128-298
C6C3X2_DICDC/205-388
F1W0I6_9BURK/2-60
H7K1E9_STRPN/175-363
H0U932_BRELA/115-291
H8LME8_RICSL/107-293
F3HUN0_PSEYM/243-395
A4YSZ1_BRASO/215-366
G6TPZ8_STRPN/95-246
G6MY24_STRPN/1-66
G9WYU9_9FIRM/170-344
E5Z3K9_9BACL/196-391
Q6RWB7_HELPX/157-339
D4VIQ4_9BACE/244-391
A8AM94_CITK8/157-374
F3DJ33_9PSED/102-298
F5W976_STAAU/188-388
B5JL57_9BACT/187-352
F8GV12_CUPNN/274-376
H8NJ80_RICTP/107-293
D5MY52_BACPN/10-170
F7QGI1_9BRAD/115-305
D0BBG3_BRUSS/162-326
C8U3W6_ECO10/166-328
F0LPJ8_VIBFN/201-386
E8TVT1_ALIDB/244-406
E4J2X9_ENTFC/168-374
H6V3B6_9BACT/1-134
G2EVT4_9LACO/111-287
Q4EDP7_LISMN/53-229
A8GDE1_SERP5/77-254
H7DVF1_9FIRM/113-286
D6JSY1_ACIG3/113-289
G9UY59_SALMO/110-307
H1NZP7_9BACT/170-331
D2N531_STAA5/9-170
F5M6Y0_ECOLX/178-349
B8IVX5_METNO/105-268
F5SHL9_9BACL/107-279
H7FSW6_9FLAO/225-388
I1G6F3_AMPQE/147-332
C9XHD2_SALTD/168-321
A0LFM3_SYNFM/1-120
Q1GA38_LACDA/8-177
H8E1T5_9MICO/182-399
F9AVN3_VIBCL/121-292
G2BR36_ECOLX/198-367
I0F0N7_9BACI/167-356
F9NS70_PROAA/126-303
Q57EA5_BRUAB/140-297
XERC_PSEPG/109-279
H8NVM7_RAHAQ/1-29
D4CBV6_9CLOT/126-310
E3IUT2_FRASU/414-475
Q816S6_BACCR/8-178
A3TK38_9MICO/186-355
G0ESK5_CUPNN/135-323
H1FHV3_ECOLX/11-183
H6V433_9BACT/38-211
D0H915_VIBCL/1-107
A0AHY2_LISW6/172-359
H4YMR7_ECOLX/112-282
G6K9V4_STRPN/90-254
I0RB01_9FIRM/181-396
C9TEP1_9RHIZ/144-308
A5GYV3_9CAUD/168-344
F8HE68_STRE5/168-363
E5TF71_STAAU/9-170
G6WIB3_STRPN/5-110
C6BPR6_RALP1/246-458
B1LWI6_METRJ/98-277
E7HI26_ECOLX/1-140
D4VLY3_9BACE/131-310
D4LYD4_9FIRM/194-416
H3S7Z6_STAAU/1-33
Q11RL1_CYTH3/112-287
H6V3D9_9BACT/38-211
A7ZYA9_ECOHS/173-250
H6V4K4_9BACT/1-125
H7X913_CAMJU/53-228
H6V336_9BACT/1-134
Q1LP04_RALME/203-372
A8CUL3_STRSU/189-386
B5BKT5_SALPK/204-387
Q3M2R0_ANAVT/127-301
A8ZLN9_ACAM1/154-330
D0FWB3_ERWPE/135-311
Q1BXA1_BURCA/236-417
D0WSY4_VIBAL/214-384
C2T6K6_BACCE/235-409
A7N9Y2_FRATF/108-277
D3DCZ9_9ACTO/4-188
G2K8V8_LISMN/165-351
I0NQV7_STRPN/189-317
B9XL74_9BACT/138-325
G9ELG1_9GAMM/8-184
G8E4H2_HELPX/26-147
E4IVV4_ENTFC/169-354
C6YLU5_VIBCL/121-292
E0Q4E4_9BIFI/114-261
H4IKB3_ECOLX/177-360
C3IMB0_BACTU/161-339
F7KHY6_9FIRM/170-307
F0E1R0_9PSED/129-304
B0CIS0_BRUSI/128-303
B0UKY6_METS4/336-515
Q2NBP8_ERYLH/210-351
C3HMJ2_BACTU/111-287
F0H4X1_9BACT/130-304
H1UT64_ACEPA/222-393
F7JS20_9FIRM/292-467
F9MIE9_STRMT/183-373
C9Q8C8_9VIBR/202-377
B2DSB0_STRPN/90-254
E8HYB8_ECOLX/205-379
G6ZAH8_VIBCL/184-381
Y1424_HAEIN/134-298
H6V3Q7_9BACT/38-211
C7SIM8_9ENTR/202-386
C9PIJ6_VIBFU/177-332
C3KZP4_CLOB6/156-321
A9ABH4_BURM1/179-338
H1EGN7_ECOLX/134-313
B2NTG2_ECO57/203-370
F5RXD5_9ENTR/192-379
G8R8P5_OWEHD/109-283
E3B972_9MICO/182-340
F3W6L7_SHIBO/34-169
A5W4C0_PSEP1/115-294
G9RU34_9FIRM/185-378
F7K6R9_9FIRM/194-392
G6I396_9FIRM/109-283
E4N7C9_KITSK/137-296
B2JY23_BURP8/228-454
G2HKB1_SALTM/121-278
A1ZID7_9BACT/239-406
C0MAC1_STRE4/173-368
E6A0X8_ECOLX/200-377
B3QXV8_CHLT3/123-326
F6FUD1_ISOV2/122-307
F0RH05_CELLC/226-394
Q65HT8_BACLD/110-284
E1LLD8_STRMT/174-372
H6V361_9BACT/38-211
I1A9Y5_PSEAI/202-378
H8F8M0_STRPY/142-337
F3EXZ5_9PSED/215-380
F4UGS5_ECOLX/1-102
B7HP58_BACC7/7-169
H7KYB5_STRPN/94-246
F3UZ52_STRSA/90-243
H2IWT4_RAHAC/208-383
B9L2C8_THERP/145-310
H6V3L6_9BACT/1-135
B6XGP6_9ENTR/199-401
H6V3A4_9BACT/1-134
F9KUB6_STAAU/141-330
H7JMA2_STRPN/172-348
D5B6X2_YERPZ/186-386
E6FNN7_ENTFL/178-373
Q1NU44_9DELT/232-407
A3LEI9_PSEAI/112-286
A5M2Q7_STRPN/172-348
H7BUX8_9VIRU/194-407
D5A0U6_SPIPL/10-187
G4FYK8_9GAMM/165-345
E6PXJ4_9ZZZZ/162-346
I0SG83_STRCV/163-348
D3FYU1_BACPE/150-322
F0KVV8_YERE3/134-284
D7XLH4_ECOLX/205-373
D9R5D9_CLOSW/155-322
E7U2F1_ECOLX/184-356
E9Z016_ECOLX/43-219
H3WFU6_STAEP/170-351
G2PH44_STRVO/129-322
A3T2U5_9RHOB/122-317
G8P0I7_GRAMM/230-394
G6WB05_STRPN/147-311
F9Q6P2_9PAST/110-285
E8HZA3_ECOLX/202-385
C7Y8T9_ENTFL/179-372
H8L686_FRAAD/155-317
Q6MLI4_BDEBA/13-169
F2LGC7_BURGS/206-375
A5LWI9_STRPN/172-348
H0BFR5_9ACTO/108-285
B3VGI4_9CAUD/180-362
G9EE73_9GAMM/172-342
A9EMR5_9RHOB/122-306
A7GE37_CLOBL/141-313
D1AX90_STRM9/111-284
B1ITA8_ECOLC/111-286
G9LAF4_9STAP/168-347
C9M7U3_9BACT/134-301
H5T9M7_9ALTE/207-382
H7M3S7_STRPN/1-76
B1V3Q6_CLOPF/106-277
F9R4J2_ECOLX/184-356
G6EKP6_9SPHN/221-395
F0KYR5_YERE3/112-287
Q3R266_XYLFA/168-332
H5JG18_ECOLX/193-366
D4C3K0_PRORE/203-385
B9JF62_AGRRK/241-406
B9C247_9BURK/215-407
G9RYH2_9FIRM/92-265
E9UGF0_ECOLX/4-81
E9XR60_ECOLX/5-178
A6VSR2_MARMS/198-367
A4J2U8_DESRM/110-208
D0GFG7_BRUML/162-326
H7FHV9_STASA/109-283
E0I5X1_9BACL/111-288
F8ZA87_VIBCL/209-377
D0TRE2_9BACE/217-381
G8S7U9_ACTS5/218-406
G0VRN0_MEGEL/132-317
G2H003_9ENTR/1-97
H6V3A0_9BACT/1-134
G8RKC1_MYCRN/168-345
I0PYT5_9BACE/224-390
H4H1E2_STAAU/188-388
H7HJA9_STRPN/172-348
A6LWR5_CLOB8/109-310
D6D3B3_9BACE/199-366
G7WE81_DESOD/115-283
F5PD83_SHIFL/86-214
F0NTC3_LACHH/113-289
F7K8P8_9FIRM/1-59
G9X3A1_9FIRM/4-104
E8IV83_ECOLX/5-178
E9V135_9ACTO/178-372
G2HR39_9PROT/821-926
B6FPX6_9CLOT/171-350
G2BSQ6_ECOLX/217-385
E6AEP0_ECOLX/160-333
D2QGC8_SPILD/229-397
E4SZK4_LACDN/176-341
Q6N160_RHOPA/252-436
A5D2D5_PELTS/313-501
E3DGD8_ERWSE/110-285
D4JU13_9FIRM/165-304
G3YL34_9RALS/246-422
H3KSP7_ECOLX/202-385
G9RSC4_9FIRM/106-270
G2LRG6_9XANT/288-471
H2BTH4_9FLAO/73-240
C7XU52_9LACO/115-292
F0H5X2_9BACT/192-344
A9A2I1_NITMS/131-302
F2ZGA8_9PSED/212-380
Q888D0_PSESM/202-369
E0M4B6_9ENTR/142-332
D4WLZ6_BACOV/110-290
B1FPY2_9BURK/107-290
D3I264_9BACT/5-92
G2ER25_CORGT/15-199
A8H0P5_SHEPA/114-288
F8ZTF3_VIBCL/105-309
E1SGH5_PANVC/97-179
H7KP30_STRPN/172-348
G0WPE3_PSEPU/169-361
G4KTV0_OSCVS/1-107
H5HMJ8_ECOLX/178-349
H0HY00_9RHIZ/202-378
H7PUZ4_STRPN/93-244
G9QIR6_9BACI/109-287
G5UM46_ECOLX/96-300
F7RAA0_SHIFL/203-322
H6P364_SALTI/111-308
Q07VD2_RHOP5/115-312
D6IDF3_ECOLX/50-244
E8FFJ3_SALMO/212-380
E2Z8Z5_ENTFL/116-293
C9ML30_9BACT/221-389
G5THF3_ECOLX/215-379
H0KZE3_SALMO/212-380
G5YH34_ECOLX/149-299
Q8RPX5_PSEAI/115-161
XERC_RICCK/119-292
F4GK33_SPICD/200-385
D2B507_STRRD/134-335
A4VYS2_STRS2/116-306
F3VV30_SHIBO/1-38
C3DE78_BACTS/113-301
E1YTE8_9BACE/223-388
D5MHQ6_9BACT/159-337
F9NCL4_9ACTO/113-293
H5IKP2_ECOLX/163-309
C3PYA5_9BACE/243-389
A4AAD7_9GAMM/160-320
E9V427_ECOLX/257-323
B3ZC89_BACCE/172-358
B7ISQ3_BACC2/130-316
B1S7Z4_9BIFI/110-294
F8WW79_9PORP/113-283
C7VMN5_ENTFL/184-379
Q27ZC3_9BACT/1-163
H6V391_9BACT/38-211
H3Y971_STAAU/166-345
D3H2D7_ECO44/205-373
B9CRA3_STACP/9-174
F3E479_9PSED/195-386
F7K234_9FIRM/175-387
B6FU64_9CLOT/180-392
E3CIP8_STRDO/183-368
E7GQP0_CLOSY/123-287
B2A8Q1_NATTJ/9-177
A6FJH2_9GAMM/1-227
A4XMV7_CALS8/142-319
Q5SI41_THET8/109-275
B2K361_YERPB/176-327
D9U3M6_ECOLX/115-227
C0ZEW0_BREBN/9-193
C1BCC0_RHOOB/92-240
C7X7Q0_9PORP/157-322
Q1Z6D3_PHOPR/14-175
E0PI61_STRGY/180-373
C0CR53_9FIRM/205-392
E5Y5F7_BILWA/3-96
B2N044_ECOLX/178-354
H5F486_ECOLX/202-385
E4VXV3_BACFG/145-320
D0I831_VIBHO/111-286
H3U400_STAAU/9-170
A6TLJ2_ALKMQ/172-360
B3JD35_BACAN/137-315
E3HBE0_ILYPC/138-315
E8AB61_SALMO/174-324
Q044U4_LACGA/173-354
C3QJX9_9BACE/244-403
I0TDJ6_9BACT/224-390
F5YC77_TREAZ/249-333
D7J8W4_9BACE/102-292
F4A706_CLOBO/174-345
D4IKJ0_9BACT/266-383
D6SHI8_STAAU/108-280
H5QFN5_ECOLX/200-400
I0ZEH4_HELPX/161-260
F8N900_9BACT/2-72
D8DBC3_COMTE/223-410
E7Z906_SALMO/111-286
C2Q556_BACCE/15-180
Q251M4_DESHY/7-176
G6RQS2_STRPN/178-367
F1XK34_ECO57/11-183
B7BEP6_9PORP/179-340
C8L0E9_STAAU/1-67
G2AKC6_ECOLX/205-373
D8ASL6_ECOLX/112-282
B5WQB5_9BURK/20-193
F5XS83_MICPN/96-278
F3QUZ9_9BACT/192-355
F1YY61_9STRE/174-366
B5Y6L6_COPPD/108-275
D0ABN2_ENTFC/22-71
B9LMZ8_HALLT/150-332
E0M3G2_9ENTR/146-327
E2SS61_9FIRM/189-386
Q1AM31_CHLTH/1-149
F5WB40_STAAU/9-170
D0DMP0_9LACO/168-337
B6DZS1_9CAUD/203-370
B6WSH9_9DELT/25-155
A5ZH87_9BACE/37-219
B7QXB6_9RHOB/167-323
H4URJ3_ECOLX/112-282
E0GBK1_ENTFL/179-372
E1JBI1_ECOLX/41-235
G4EF12_9BACL/122-301
E2YML9_ENTFL/109-284
H1AUU1_9FIRM/116-293
B5QXH1_SALEP/111-286
F4T298_ECOLX/234-372
C9TP39_9RHIZ/128-303
B7L3G1_METC4/162-339
G6UIY9_STRPN/172-348
D8CJM8_ECOLX/129-313
F7N6Q8_XYLFA/104-263
G5TM77_ECOLX/212-380
Q1ACW5_ACIJU/3-122
F9JZ61_STAAU/108-280
E6HBD6_ENTFL/9-189
E6IHM7_ENTFL/109-284
G2AUT6_ECOLX/199-398
H5AD72_ECOLX/199-398
G9AMP5_PANAN/212-380
Q4KCB7_PSEF5/189-378
E6EMJ7_ENTFL/185-378
H1B2H8_9FIRM/141-303
A3E7Z1_SHISO/104-178
G6SAB8_STRPN/178-367
B8DSS2_BIFA0/169-351
D8GWR7_BACAI/186-348
D3LI91_ENTFC/150-336
D6HH51_STAAU/188-388
Q3D964_STRAG/105-259
D0SH47_ACIJO/199-371
XERS_STRPG/172-348
H9KQ50_APIME/65-231
H5BUK1_ECOLX/217-385
A5ELA9_BRASB/252-416
D6LET5_9FUSO/133-308
E7S077_9BURK/71-262
E6SWS5_BACT6/237-411
D5TI05_BIFAV/169-351
H5Q0F7_ECOLX/169-319
G7C092_VIBCL/184-381
G8QWV2_SPHPG/127-307
F1Y757_ECO57/194-371
D8B009_ECOLX/115-319
G5JDR8_CROWT/126-273
E7IZE5_ECOLX/215-379
G6L7M9_STRPN/9-126
C3QBV3_9BACE/123-302
F8KGC8_LACRE/88-262
H4N864_ECOLX/31-199
B0VT36_ACIBS/117-293
B2V2B0_CLOBA/8-175
F8LUD7_STRTR/178-365
E6KKC5_STRSA/9-170
E5YLE1_9ENTR/442-610
H8HAW9_STRPY/172-348
H6V3C2_9BACT/1-134
E7GGE2_9FIRM/171-368
H7LLT2_STRPN/112-279
Q2T2E5_BURTA/239-421
A5WQR3_MYCTF/180-358
A3RNZ2_RALSL/147-308
F5J3Y5_9PORP/225-393
D4RJT8_ENTFC/177-353
Q27Z12_9BACT/1-163
C6IDN7_9BACE/205-363
H4HXN9_ECOLX/3-72
H5DS12_ECOLX/205-373
Q989G6_RHILO/109-279
B7AN44_9FIRM/147-369
G6IN85_PEDAC/112-289
C3IBL4_BACTU/171-363
D4SL32_ENTFC/1-34
A1S5A6_SHEAM/105-307
Q6LSH9_PHOPR/107-273
Q1B8S6_MYCSS/152-352
G6NTZ3_STRPN/90-254
E2V088_MYCTU/2-115
D0L801_GORB4/134-303
B6ASQ8_9RHOB/71-232
F0FTA8_STRSA/90-243
A7GN97_BACCN/110-287
Q73H24_WOLPM/116-291
H6V4C3_9BACT/38-211
F9UMZ4_LACPL/12-174
F2I4X4_AERUA/112-286
C0W2C9_9ACTO/350-416
F0V1A7_9VIBR/190-321
C4ZBA5_EUBR3/169-344
D9SG37_GALCS/42-210
Q8DFT4_VIBVU/125-317
B2TH94_BURPP/181-380
A9M6E1_BRUC2/7-147
Q1MVZ3_9BACT/1-162
E9VBX4_ECOLX/177-360
Q740E3_MYCPA/121-300
F4M0A4_ECOLX/114-313
E4U3U4_SULKY/173-371
E4M619_9FIRM/176-364
F5WVY7_STRG1/189-386
G6E732_9SPHN/238-428
F3Y3E0_9FLAO/108-281
Q2L5T8_CLOPF/106-234
A9ZVY4_YERPE/112-287
D7JZY0_9BACE/221-391
I0C3U8_STAA5/108-280
D4JU14_9FIRM/170-308
E1NRR5_9LACO/10-185
A5CZG8_PELTS/313-501
F8E4V4_FLESM/108-282
F6IEJ3_9SPHN/170-343
H7PXR4_STRPN/90-254
H4YTD3_ECOLX/180-351
H1K7H1_9MYCO/404-590
E1IUZ9_ECOLX/211-394
B0SKV5_LEPBP/116-290
F1ZHJ1_ECOLX/199-398
D8BRQ9_ECOLX/202-320
B3I6E6_ECOLX/184-356
B0QT03_HAEPR/1-68
G4KEB3_YEREN/201-369
D0TUX2_9BACE/211-379
C3B3E6_BACMY/137-245
F9MBH9_STRCR/160-348
H1P168_9BACT/72-243
D6EBW7_9ACTN/169-343
Q2BNJ8_9GAMM/106-312
I0H2D0_ACTMI/355-414
E7TFS8_SHIFL/202-385
D8ILW1_LACSC/1-153
D5QKE6_METTR/207-375
D9S3Q0_THEOJ/113-287
G4Q873_ACIIR/116-293
E8AC12_SALMO/111-286
D7Y9L5_ECOLX/202-377
F5QZV5_SHIFL/31-215
C6ZAY7_9BACE/224-390
E8U5T4_DEIML/111-283
H4R9Q3_ECOLX/121-293
H4NTC1_ECOLX/202-385
H3RXC8_STAAU/108-280
H4DH98_STAAU/109-283
D6HLY8_9FIRM/114-288
E2WQB1_ECOLX/5-178
E1X1E1_BACMS/123-306
G6E1M3_9GAMM/100-266
E4I0I3_PROAA/187-381
G8VCP5_PROAA/113-293
A7M5L5_BACOV/244-405
A7JVX8_PASHA/115-285
B3ICL0_ECOLX/178-349
G2FUC2_9FIRM/103-268
E7WRB2_SALMO/114-284
A6TS35_ALKMQ/120-289
Q40K98_EHRCH/119-294
C8MVH1_STAAU/166-345
Q72YY4_BACC1/8-178
Q5P588_AROAE/210-338
A5M726_STRPN/1-58
B5I5L8_9ACTO/173-325
B5F982_SALA4/206-393
F8DH86_STREP/185-372
D6E496_9FIRM/194-417
D7ICE8_9BACE/224-390
B0GFI7_YERPE/153-321
C6YJ81_VIBCL/104-309
H1UJY7_ACEPA/178-365
F0BZJ7_9XANT/219-421
C6RIC4_9PROT/121-292
F0GCP8_9BURK/448-636
A0YT34_LYNSP/6-84
C2W0D0_BACCE/8-178
D0Z1S3_LISDA/152-370
Q0RVQ8_RHOSR/60-172
B0Q7D2_BACAN/168-347
F5SW26_9GAMM/204-367
D7IJ09_9BACE/113-294
H5NRZ1_ECOLX/164-311
TNPB_STAAN/329-507
G7UJG0_PANAN/111-310
C9B1A4_ENTCA/1-170
I0VJV9_SHIFL/11-161
Q1QMK4_NITHX/71-244
C6WLJ5_ACTMD/152-323
B1XCH4_ECODH/201-397
I0AJW7_9BACT/113-281
D9NQI6_STRPN/9-126
C4LFZ8_TOLAT/532-682
B4VQZ7_9CYAN/234-404
H4CUZ1_STAAU/108-280
F0R841_BACSH/230-393
H3QV35_BRUAO/112-294
G5TBX9_ECOLX/43-219
H1E5U3_ECOLX/111-286
H0AYI2_STAAU/184-391
Q7WDH2_BORBR/135-305
G7AUP6_VIBCL/105-309
B2PQ50_ECO57/11-183
B5CW73_9BACE/200-357
B9E114_CLOK1/110-282
G0A064_METMM/196-428
A4XLX2_CALS8/106-279
C6J9L8_9FIRM/153-306
H5EMX8_ECOLX/96-271
A0B4U9_BURCH/361-549
H4XV12_ECOLX/115-319
B0UKQ5_METS4/236-399
Q1NCW5_9SPHN/232-395
H4H564_STAAU/177-363
D4JD83_9FIRM/183-400
E3DN72_HALPG/9-170
A2RNE5_LACLM/190-378
F2BDK1_9NEIS/205-372
C9AFX3_ENTFC/172-366
E2NES2_9BACE/5-159
F7XMX1_METZD/151-328
A4N8Q9_HAEIF/110-285
C7XA50_9PORP/209-376
H7QFC2_STRPN/9-126
C3VUX3_SHIFL/115-319
Q1NEP9_9SPHN/92-261
H4SWU8_ECOLX/202-385
D8CFK4_ECOLX/1-150
E7HWC9_ECOLX/184-356
A1U8C6_MARAV/127-315
F7LTC4_9BACE/212-386
C8UJJ3_ECO1A/112-282
F7RB64_SHIFL/1-131
H5BU00_ECOLX/202-377
E7JGE3_ECOLX/176-327
F0QZD2_BACSH/191-354
E0H4W9_ENTFL/14-188
F0MGF2_NEIMG/106-278
D4KL79_9FIRM/194-418
C7PM05_CHIPD/112-280
C6JIX5_FUSVA/164-340
F8ZPD1_VIBCL/204-379
E7GDM6_9FIRM/112-288
A6VCA9_PSEA7/158-311
C9KYD1_9BACE/226-387
D7JMB6_ECOLX/193-366
G4ZC14_PHYSP/1-63
G2HAD5_9DELT/194-363
C0GE03_9FIRM/109-283
B8DY96_BORAF/55-245
E5X3C6_9BACE/241-424
F7LBH1_BACOV/156-320
E1UZI2_STAAU/329-507
H7IGW3_STRPN/1-76
H4TB65_ECOLX/217-385
A4INT6_GEOTN/113-290
G7BB98_VIBCL/104-309
B1JPH2_YERPY/112-287
B1HH05_BURPE/111-294
E4CW50_PROAA/126-303
C2CFL3_9FIRM/139-314
H4V9P4_ECOLX/205-373
A8S089_9CLOT/186-384
Q8KJE0_RHILI/102-290
D3D3G5_9ACTO/163-395
G8SYQ8_BRUAO/3-99
H4QXM1_ECOLX/194-371
F9LXT1_STRMT/5-126
F8DC32_HALXS/9-178
B3HFQ1_ECOLX/205-373
H5V1P0_ESCHE/1-55
E6MQ26_9BACT/222-382
F4TYV8_ECOLX/111-286
D1F0H5_BRUML/114-296
F3XXS2_9FLAO/217-389
H3MAC2_KLEOX/83-251
E3F6D6_CORP9/107-281
F9H303_HAEHA/109-279
C9TDA9_9RHIZ/121-296
H6V479_9BACT/1-134
H5CHX5_ECOLX/184-356
E9UGE9_ECOLX/43-139
E1MH22_9ACTO/269-369
E7H6U0_ECOLX/232-410
A4X698_SALTO/1-156
F8YMU2_ECOLX/112-282
H7P469_STRPN/95-246
G5W291_ECOLX/192-370
E7RME9_9BACT/117-290
H5GQF9_ECOLX/1-153
A6X1D9_OCHA4/280-426
F7SF83_LACJH/181-389
B5NXH9_SALET/184-356
H1ECK5_ECOLX/164-324
Q831G3_ENTFA/171-363
C9TQU7_9RHIZ/7-147
B2FS46_STRMK/123-299
H6V4G3_9BACT/38-211
D3SU53_NATMM/124-334
Q27Z27_9BACT/1-163
Q99SL8_STAAM/175-370
Q2T9E5_BURTA/138-322
B5QAH5_SALVI/4-105
H8L1Q9_FRAAD/169-333
C3KU02_CLOB6/172-343
H8XM31_BACAM/171-364
Q7MW24_PORGI/239-420
F4LJJ9_TREBD/115-290
F7JU83_9FIRM/293-469
C4EZ33_HAEIF/110-285
C2LWQ7_STAHO/187-392
G8DRB9_PROMI/202-370
C6JIV9_FUSVA/104-249
D4WDN9_BACOV/113-293
D8MKG8_ERWBE/164-310
H5BZK7_ECOLX/63-264
D2BAP4_STRRD/95-273
B9WWV1_STRSU/183-373
D8NZ54_RALSL/198-384
E6MQS5_9BACT/230-393
Q28VW6_JANSC/208-371
D4V818_BACVU/140-298
G8PC65_PEDCP/175-370
B3CQX1_ORITI/6-127
F8E1R0_CORRG/94-269
Q3KIB6_PSEPF/212-380
E5AK75_BACCE/133-325
C7KMC9_ACEPA/217-381
C9XJT1_CLODC/178-364
B5Y8G2_COPPD/103-270
G2MCX4_HELPX/2-105
D6KLN7_9FIRM/186-389
G5IKX4_9CLOT/102-266
B3HC70_ECOLX/178-349
C2WWP5_BACCE/128-307
Q47TG2_THEFY/94-264
C7XEX5_9PORP/236-388
C3RRL2_9FIRM/1-51
C0KKF3_9BACT/1-163
A5MAY3_STRPN/95-246
H3K659_9FIRM/170-330
Q6D1P6_ERWCT/135-311
H0AGB1_STAAU/109-283
C6DZF1_GEOSM/228-403
C3U0J8_9ZZZZ/88-288
A4CQ99_ROBBH/110-282
H5YF56_9BRAD/104-268
H1PNS7_9FUSO/9-188
A5WPS3_MYCTF/2-115
E8VQL5_VIBVM/104-309
Q5ZSF9_LEGPH/1-101
H5IUQ2_ECOLX/138-331
H4JBJ3_ECOLX/1-84
A7AB89_9PORP/1-59
D6I4F9_ECOLX/11-183
H7GE75_9DEIN/150-339
C7NYE0_HALMD/117-325
A9MV11_SALPB/178-354
E6I7E8_ENTFL/178-359
C8WXE0_ALIAD/108-282
Q6A1Z6_9CAUD/163-332
A8R8M5_9FIRM/91-255
F5NK91_SHIFL/212-380
B3CSL2_ORITI/1-122
C0WYK5_LACFE/10-192
H4JJL4_ECOLX/257-323
C3Q3J6_9BACE/184-356
D3Q219_STANL/131-305
F7NYS5_9GAMM/104-307
H7NKY0_STRPN/95-246
H6RJ27_BLASD/163-356
A4W0Y2_STRS2/192-381
F9PBX8_9STRE/165-348
A3JW51_9RHOB/40-206
A3WYX6_9BRAD/141-303
E5W0N8_9BACI/110-284
H5QCP5_ECOLX/194-371
Q8XYV1_RALSO/166-328
F0H6A2_9BACT/223-386
F2J9M6_HELP9/174-352
H4BDN7_STAAU/184-391
C0FPG9_9FIRM/189-350
C6ISX9_9BACE/224-390
C6HXC5_9BACT/1-66
D6CUI5_THIS3/210-380
H6V4U0_9BACT/38-211
H4EA63_STAAU/188-388
H3LCS9_KLEOX/111-286
H6V4I9_9BACT/1-145
Q5HJ47_STAAC/188-388
Q28TL5_JANSC/130-295
G5QHX8_SALRU/5-120
A6DTG9_9BACT/142-304
H5KV09_ECOLX/169-319
G8AZ90_AZOBR/200-365
C1J8B9_ECOLX/41-235
B3J2B6_BACAN/1-103
XERC_BACHD/113-291
B4BLA4_9BACI/110-286
H7J109_STRPN/9-170
D1Q026_9BACT/230-393
G7DCK9_BRAJP/211-382
F5ZTI6_SALTU/214-344
B5E2Z3_STRP4/176-365
H4LEB1_ECOLX/63-264
H5RUU1_9NOCA/156-342
C2JX44_LACRH/159-335
E1HLT6_ECOLX/206-367
E7GIZ4_CLOSY/110-274
C2CCY7_VIBCL/182-350
B6WRZ1_9DELT/240-424
G1WNG2_9FIRM/194-416
H6V462_9BACT/38-211
Q6M9U6_PARUW/9-107
F7MP37_CLOBO/20-84
D6HEN9_STAAU/9-170
A4FXL2_METM5/132-310
E3BNH7_9VIBR/103-307
B0S4F9_FINM2/155-338
E2N9J3_9BACE/12-185
G4DJR2_9GAMM/1-60
D4RU78_ENTFC/162-346
G5TRE5_ECOLX/121-278
E1XXH4_LEGPN/172-341
H0D5M1_STAAU/109-283
I1DPA1_9PROT/247-404
C3W7W9_CHLTJ/130-292
E8GA59_SALMO/27-117
F2HS95_BRUMM/128-303
D7JX12_9BACE/108-281
F5X6W8_STRPX/185-367
G7W1Z3_PAETH/106-271
F7MBX4_9BACE/7-96
Q15PH2_PSEA6/116-289
C0BEG5_9FIRM/169-343
Q60AJ2_METCA/112-284
G5H9T4_9BACT/145-278
H4NFH5_ECOLX/355-524
Q8NMU9_CORGL/60-239
H6V3C3_9BACT/1-134
F7N9N3_XYLFA/130-312
G0DM02_9GAMM/210-373
A0Q0E6_CLONN/107-279
B8E6R6_SHEB2/100-266
H8FZP9_PEDPE/164-332
G6NHW0_STRPN/181-368
A3SLM0_9RHOB/196-358
E4JCF7_ENTFC/184-379
A4A9F0_9GAMM/119-291
XERC_RALPJ/125-313
G5VJA1_ECOLX/213-391
F5WD88_STAAU/188-388
H5A1L8_ECOLX/322-518
B5CVY1_9BACE/382-441
E8P8R2_ACIB1/84-290
A4FC24_SACEN/126-307
E1IME5_ECOLX/231-399
E6RR33_PSEU9/16-185
H0KDL4_AGGAC/110-280
Q1LSD3_RALME/137-325
H3ZAS3_9ALTE/1-64
H0KY15_9FLAO/158-323
H0BS54_9BURK/538-653
Q1VAF5_VIBAL/182-360
G7RKW0_ECOC1/229-383
E1WGT4_SALTS/162-321
E7TAW3_SHIFL/1-139
F8JCZ9_HYPSM/150-325
F6GBE1_RALS8/183-383
Q48690_LACLE/126-291
F3SAI3_9PROT/156-328
A0P486_9RHOB/183-384
Q13SH8_BURXL/209-355
B1KIR5_SHEWM/105-308
B9LPE1_HALLT/114-321
C6CMM4_DICZE/210-422
H4Q720_ECOLX/205-373
F3ELJ2_PSESL/140-312
F4F4R4_VERMA/196-375
H0AH10_STAAU/166-345
I1E2K7_9GAMM/78-253
H3S3L5_STAAU/2-82
F3X9Y3_STRPN/178-367
C5EDK2_BIFLI/213-385
G2BU77_ECOLX/241-419
C8MY17_STAAU/162-339
H1TIC2_STAAU/108-280
F2FFD9_SALDU/114-284
G7GIH3_9GAMM/1-93
A1RGP6_SHESW/100-266
A4VPS0_PSEU5/193-389
B5KDM1_9RHOB/84-240
F8LJ11_STREH/172-348
B3C856_9BACE/109-282
E2SSF8_9RALS/102-300
D0KKB4_PECWW/202-385
Q877Z8_STRPQ/4-107
I0Y677_9BURK/425-621
Q3JTI0_BURP1/161-333
E9A5Z4_SALET/111-286
Q2GBL9_NOVAD/205-379
H7ICY1_STRPN/172-348
Q2JDR1_FRASC/172-353
A3Q3G1_MYCSJ/192-371
G9Y4N2_HAFAL/212-379
H2WH79_CAEJA/8-119
C4H5C9_YERPE/50-171
D4VNP2_9BACE/156-320
G5IDL7_9CLOT/107-271
F3VVU9_SHIBO/21-117
F7MLE6_CLOBO/1-141
F3L9Y7_STRPO/174-336
H1K5L9_9MYCO/423-610
B6AM74_9BACT/131-300
F3B7M6_9FIRM/104-295
Q6YRP5_SYNY3/10-177
Q31T30_SHIBS/11-183
Q98BR4_RHILO/209-371
D6Z326_DESAT/224-400
F3B7M5_9FIRM/125-307
B3CDZ8_9BACE/226-394
G7GB30_9GAMM/212-389
G5GMG8_9FIRM/179-302
D6L289_9NEIS/114-286
Q0TI21_ECOL5/10-89
E6SUQ6_BACT6/208-375
Q39VR3_GEOMG/109-283
A3P7Y6_BURP0/72-256
F9P483_STRCV/130-320
D5ARC7_RHOCB/124-295
A5N1V8_CLOK5/113-279
D7GEB9_PROFC/137-317
H1EBF1_ECOLX/205-373
B5QHM8_CAMJU/166-340
E3E4M3_PAEPS/67-252
E1WS45_BACF6/115-287
B1IWX1_ECOLC/257-323
B1EIZ6_9ESCH/213-386
C4N4Y9_ECOLX/45-229
A7WZU1_STAA1/174-360
Q55H37_DICDI/640-802
B7GRK7_BIFLS/186-350
G7M130_9CLOT/143-319
A4SZI8_POLSQ/5-182
I0U5U6_BACTR/112-288
E2TPJ3_MYCTU/177-323
C7HDT6_CLOTM/109-282
Q3MAU2_ANAVT/215-389
H4GF17_STAAU/9-170
Q27Z51_9BACT/1-163
F3ELC7_PSESL/165-319
Q88IR2_PSEPK/2-112
H0AM25_STAAU/131-295
Q7ADU0_ECO57/1-155
C9A184_ENTGA/148-310
H1B8U7_9FIRM/119-290
B5J822_9RHOB/106-296
F9U8N1_9GAMM/112-284
G7Q5L5_9DELT/161-323
F8GG23_NITSI/202-377
C1A475_GEMAT/196-356
G8S6B4_ACTS5/331-518
Q27ZF8_9BACT/1-163
B2G7L4_LACRJ/176-341
F9CRM8_ECOLX/50-244
H7DP68_9CLOT/127-301
F3HK11_PSEYM/194-392
H6V3P2_9BACT/1-128
G6E9H5_9SPHN/109-279
A5ID19_LEGPC/193-394
G3YTD4_9RALS/158-370
B3SZY7_9ZZZZ/110-285
Q9Q0A8_NPVAG/164-342
F0FLN8_STRSA/1-59
Q0B5Q5_BURCM/137-313
G9QW87_9PROT/501-691
F3V785_SHIDY/164-324
F0QHW4_ACIBD/216-364
H2HU97_CORDP/178-339
F6GD75_LACS5/237-421
F3S723_9PROT/24-93
G8TJH1_NIAKG/189-358
G2D7W4_ECOLX/202-385
H3K5Q4_9FIRM/179-389
G7D0U7_AERSA/53-233
B2RHQ9_PORG3/110-284
H5A4E3_ECOLX/112-282
B4EQM5_BURCJ/371-601
C9QCK8_VIBOR/115-290
F2HNB0_LACLV/190-379
C2JCW5_VIBCL/104-309
B9L6A9_NAUPA/286-491
F6DZ37_SINMK/206-374
A7V8Y7_BACUN/120-295
C7PYR9_CATAD/263-475
D8HQ89_AMYMU/20-230
XERC_MYXXA/111-288
Q70C66_STRTR/190-388
H5KN42_ECOLX/115-319
G5F0H5_9ACTO/126-303
G6RUB8_STRPN/172-270
D8EBV2_ECOLX/127-289
C8U3F7_ECO10/200-401
E4JAC0_ENTFC/195-391
C5J955_9CAUD/9-170
A3WIL6_9GAMM/197-367
E2YPM8_ENTFL/10-103
Q8X3X5_ECO57/109-280
I0KAC4_9BACT/112-287
G1UC07_VIBPA/105-267
H3WCW2_STAEP/109-283
E0NQ23_9BACT/240-406
D1R288_STAAU/162-339
D7ERD5_MYCTU/119-298
D7DHH8_CHLTL/165-331
B5J3W6_9RHOB/204-349
A5YS27_9EURY/165-374
E1WE11_SALTS/114-284
E6GCE4_ENTFL/111-287
C7KPK6_ACEPA/109-287
Q4KFM1_PSEF5/1-154
E2SKX2_9FIRM/305-370
E2NV42_9FIRM/105-278
E7GPP2_CLOSY/181-383
D3CX39_9ACTO/187-377
A3D8M2_SHEB5/210-373
B3XAZ4_ECOLX/111-286
H1GJX5_9FLAO/199-365
G8E4J6_HELPX/24-147
B3BS48_ECO57/202-385
E3D634_NEIM7/208-380
E7GG93_9FIRM/1-50
F3AR01_9FIRM/189-386
H3QA61_BRUAO/162-326
D0TSA1_9BACE/216-397
Q5LF55_BACFN/92-257
Q3Y0K6_ENTFC/172-366
C6CCH8_DICDC/120-280
B2BE07_9BACT/1-158
E4RNJ6_HALSL/177-366
A7ICF9_XANP2/240-415
G4GMV5_9EURY/119-325
D0LE40_GORB4/266-448
E3XJR7_ECOLX/202-377
I0YHU7_9BURK/369-554
D6MBC8_9CLOT/109-263
A3Q5B9_MYCSJ/10-89
A5LJK3_STRPN/172-368
A4U2D6_9PROT/386-497
A6DIH9_9BACT/254-434
D4WL74_BACOV/194-357
F3M4K3_9BACL/115-291
C3R440_9BACE/212-388
H4HGV3_STAAU/329-457
D1JM65_9BACE/11-185
G8EYJ8_9CAUD/198-367
C3RNX3_9FIRM/189-406
I0SIY6_STRAP/182-368
E6WM37_PANSA/137-330
G9QYT6_9FIRM/154-318
B3BMQ9_ECO57/163-323
XERC_SHESM/111-281
D9RWM1_PREMB/219-393
H8DHC6_ECOLX/257-323
D4JEV7_9FIRM/111-164
B2PQM3_ECO57/38-232
Q1WR97_LACS1/187-357
F8ZHG5_VIBCL/206-383
G2SIL5_RHOMR/128-307
E8BCZ8_SALMO/204-371
E1SEW7_PANVC/172-324
G2AMI4_ECOLX/205-373
G5W1F3_ECOLX/215-379
D5ERK0_PRER2/211-368
Q3SVZ9_NITWN/183-344
F8BXY8_OLICO/363-541
E3CPB7_STRVE/172-348
G5UYK0_ECOLX/112-282
C2YR10_BACCE/169-360
A6T076_JANMA/166-337
D2ESU1_9BACE/198-357
H0HMA2_9RHIZ/231-420
B9NT14_9RHOB/114-298
Q1EQI7_STRKN/181-388
C2UZN3_BACCE/1-126
Q8SBK8_9CAUD/9-171
C3WNT5_9FUSO/115-288
E0PAJ5_STAAU/9-170
F8CPQ2_MYXFH/12-194
E6ARW0_ECOLX/21-188
B6EMZ6_ALISL/212-380
B5ARH4_ECO57/205-373
XERC_CHLPN/127-299
C2ZYA6_BACCE/169-360
Q9X389_BACAN/177-347
E1J5M2_ECOLX/110-187
F9YVD0_CAPCC/205-364
C0DA47_9CLOT/180-350
D4FHX3_STAEP/172-336
H4DWZ4_STAAU/184-391
E1M4L0_STRMT/172-348
E6NX70_ECOD1/271-435
G2UT23_MYCTU/119-298
D4W9C4_BACOV/222-387
B2BDZ9_9BACT/1-158
I0KJC1_STEMA/131-313
C9E5E8_VIBCL/206-383
XERC_NEIG2/117-288
G5MCW5_SALET/212-380
E7PNA6_PSESG/125-298
C3DBA2_BACTU/156-338
H7K8M7_STRPN/9-170
Q3JVC4_BURP1/322-496
C9KZN8_9BACE/108-281
B5MSI4_SALET/178-354
H4NQP5_ECOLX/63-264
G5GZ58_FUSNP/16-129
A3JQG4_9RHOB/5-181
A1K6M5_AZOSB/169-336
F3W9Y5_STRPN/189-386
F3R6S1_ENTFL/109-284
F3F4S0_9PSED/35-194
H7DGK6_9CLOT/173-380
H4UB92_ECOLX/202-385
D3UXS3_XENBS/205-295
E1WW20_BACF6/214-386
E8A5I9_SALMO/176-344
E2ZNK6_9FIRM/182-399
H6V465_9BACT/1-134
C2NLA4_BACCE/139-335
C9XG75_SALTD/111-286
D1CU31_9RHIZ/128-303
D1Y3S1_9BACT/200-384
H6V3T3_9BACT/38-211
H1BPU5_9FIRM/185-346
A2REX0_STRPG/173-368
E2YSE5_ENTFL/113-298
E8TL72_MESCW/204-372
D4LJK4_9FIRM/22-204
D0HHD5_VIBMI/115-290
Q3R2B4_XYLFA/11-82
G6W9N4_STRPN/1-96
D6ZWS0_BIFLJ/134-318
G5MQK3_SALET/114-284
C3CBU8_BACTU/169-355
Q3ILS4_NATPD/121-282
A1TD91_MYCVP/180-354
A3GW40_VIBCL/2-114
C2ZB91_BACCE/137-336
E3GES4_EUBLK/169-318
D4J651_9FIRM/291-468
E3GG82_EUBLK/108-290
F9ZZC3_METMM/109-283
H4Q1Y0_ECOLX/169-319
E6UHJ3_RUMA7/181-372
Q5KZ71_GEOKA/113-290
E6UCM3_RUMA7/180-393
C6BIP6_RALP1/209-378
B6FMZ2_9CLOT/190-392
E9TKQ6_ECOLX/203-386
G5JDM4_CROWT/130-305
G4W7K0_9GAMM/115-311
D0TM04_9BACE/110-289
D6DEG5_CLOSC/108-305
G6YXJ9_9ALTE/114-288
Q8L3A3_GEOSE/109-293
C4T599_YERIN/210-385
G7AL01_VIBCL/206-383
B6DZ48_9VIRU/201-402
XERC_STAAT/108-280
A1JV48_ENTFC/9-189
A9VLM9_BACWK/9-176
B0MUT0_9BACT/191-354
B6VT39_9BACE/1-34
E4FJS0_PROAA/113-293
H1ASX6_9FIRM/154-318
E8K689_STRPA/93-243
Q9RQL0_SHIFL/214-382
H5XF90_9PSEU/163-341
H7PE19_STRPN/147-311
H8KGL7_RICPT/107-293
C8UAL8_ECO10/331-527
H7UWG4_CAMCO/198-371
B7XGJ8_PSEPU/213-370
F4DIE2_CHLPE/128-298
Q2T0L7_BURTA/147-321
H4Q4L6_ECOLX/198-367
B5F3L9_SALA4/23-114
C9UPI7_BRUAO/128-303
D1GQD6_STAA0/131-298
F8APV6_BIFLN/370-535
Q976C6_SULTO/55-230
E2XHA9_SHIDY/216-387
A4X693_SALTO/17-201
B2HWC8_ACIBC/241-398
G5XAA0_ECOLX/198-367
F2HKV3_LACLV/17-96
F2MFK3_LACCD/81-275
H4V085_ECOLX/178-349
F4V5M7_ECOLX/111-286
A6LHN7_PARD8/221-384
B5QA14_SALVI/217-418
F7LZF0_9BACE/216-397
E5QVC5_STAAH/109-283
E3GIC9_EUBLK/133-323
C2DGU9_ENTFL/116-293
E1JRE2_DESFR/165-323
D4K3B4_9FIRM/124-303
A8RBU2_9FIRM/115-288
F9D6E3_9BACT/266-383
E6GHH6_ENTFL/111-287
D3HMY0_LEGLN/215-377
B3WLG5_ECOLX/231-406
B9E584_CLOK1/186-393
H3TNU9_STAAU/163-339
C6Z262_9BACE/156-320
A1TYD6_MARAV/213-378
Q5V4F9_HALMA/118-323
C1FM70_CLOBJ/162-337
F3VRV6_STRPN/95-246
F0C036_9XANT/130-311
H5DN27_ECOLX/217-385
E3J756_FRASU/257-477
H6MKA9_ECOLX/163-374
E2X784_SHIDY/111-286
Q4L442_STAHJ/8-175
C7XYG0_9LACO/178-362
Q9ZGT2_ECO57/2-91
E0ENJ8_ACTPL/108-270
E8HAK4_ECO57/11-183
E4IVQ7_ENTFC/172-356
A3GKZ1_VIBCL/104-309
H6V3X2_9BACT/1-134
C5ZAA2_BURPE/147-321
H5DP54_ECOLX/202-385
G5NEJ6_SALET/151-310
D1RZQ9_SEROD/112-287
Q8FGD1_ECOL6/202-386
E7UU64_SALTM/4-177
Q1PLI1_CLOPF/104-263
D2MKE8_9BACT/5-188
E7WDV4_SALMO/114-284
E1WUE1_BACF6/222-387
C4YWF3_9RICK/210-373
D5GXS5_LACCS/165-341
Q5V180_HALMA/121-328
F9ZIG6_9PROT/117-291
C2KGK2_9LACO/113-289
D4GZ49_HALVD/125-336
A1U029_MARAV/60-234
F3DLI6_9PSED/131-309
D0C516_9GAMM/494-660
F0AZF5_NEIME/203-376
B5UZ86_BACCE/15-180
E6LU04_9LACO/113-288
E3Y1D4_SHIFL/79-246
A4BJZ1_9GAMM/109-313
G2C2S4_ECOLX/194-371
B5IG26_ACIB4/97-263
H1GV24_9FLAO/210-389
D9SG90_GALCS/161-358
A3U4D6_CROAH/95-280
Q1ICI8_PSEE4/247-419
D4F7Z2_EDWTA/198-367
D4FD43_9LACO/166-354
F8ERR6_ZYMMT/115-288
D0RZZ6_ACICA/232-398
E6PLH1_9ZZZZ/173-336
E8ZCN0_STRPN/187-396
B3X3W6_SHIDY/112-282
G2GYF1_9ENTR/39-130
A4LF72_BURPE/30-173
D7IS93_9BACE/245-432
H3LM14_KLEOX/40-134
D7WX09_9BACI/105-269
B3XRY3_LACRE/111-285
D6KLI0_9FIRM/121-274
G6R4B4_STRPN/147-311
Q1V9C2_VIBAL/223-417
D6ZFD9_SEGRD/231-421
C0X682_ENTFL/184-379
H4ZVU8_ECOLX/41-235
G5HAW2_9BACT/33-200
E7NU51_TREPH/226-407
H7CK95_LISMN/112-288
E9RU04_9FIRM/154-341
A9BIW4_PETMO/117-300
A4HJX6_LEIBR/770-937
B7LNL0_ESCF3/204-382
H6U8S8_HAEGA/130-298
C0FSD0_9FIRM/123-233
H5NIH8_ECOLX/202-385
Q65KI0_BACLD/1-58
B1ZA92_METPB/119-299
H7KBM1_STRPN/147-311
E8V1B3_TERSS/165-341
B2P6T0_ECO57/220-384
Q0REL9_FRAAA/197-410
C5D1M9_VARPS/25-196
E3YFQ1_LISMN/112-288
D8P0U5_RALSL/126-314
C3Q150_9BACE/37-202
C4FZN8_ABIDE/190-386
Q9KI99_BACUN/255-436
C7XJ50_9LACO/166-345
H4EQ84_STAAU/166-345
H8EFT2_CLOTM/137-307
H0J8G4_9PSED/312-469
A3JJY5_9ALTE/1-165
Q48JF5_PSE14/125-298
C3NZB0_BACAA/77-266
E3B665_9MICO/122-298
Q27ZF5_9BACT/1-163
C7L9S9_ACEPA/28-202
H7H5B8_STRPN/172-348
H3V7T4_STAEP/109-283
H4X2Z8_ECOLX/173-249
B6EMW8_ALISL/113-288
B5F5G7_SALA4/111-286
A3UPJ9_VIBSP/201-386
C3MV01_SULIM/240-409
Q27Z16_9BACT/1-163
E1UFY3_LISML/112-288
B5JLE5_9BACT/103-293
F9UIY6_9GAMM/4-70
F4BAS1_FRACF/106-280
D7YB07_ECOLX/205-373
Q3DQC7_STRAG/166-337
Q1MVX2_9BACT/50-238
A8X010_CAEBR/840-1001
E2XYB1_PSEFL/212-380
H7J2A9_STRPN/1-76
H7MEZ8_STRPN/90-254
C2FXT9_9SPHI/227-393
E4KSU5_9PORP/232-396
H4MMR2_ECOLX/142-304
G8ASE8_AZOBR/15-157
Q7WXS3_CUPNH/103-293
A4IU21_GEOTN/112-296
H5DT29_ECOLX/202-385
B6ZWH0_ECO57/157-370
E1DLZ2_VIBPA/230-404
D2AWH9_STRRD/129-308
B3JIV5_9BACE/223-388
XERC_STAAS/108-280
D0H559_VIBCL/115-290
F0N340_NEIMO/106-278
E6I6W1_ENTFL/189-386
B4V6V4_9ACTO/209-397
G0GZP7_METMI/116-292
Q5V000_HALMA/141-306
E6JKX8_STAEP/108-280
F9NGP6_STREQ/190-386
C0KKD4_9BACT/1-160
E1XGK8_STRZO/172-348
E6B9K0_ECOLX/104-272
F9DNF9_9BACL/2-55
A8FRN1_SHESH/118-292
D6M1R7_STAAU/329-507
B2HX80_ACIBC/117-293
E4I361_PROAA/126-303
D4WZ91_BACOV/244-391
B7UGV6_ECO27/213-386
G6R515_STRPN/189-386
F0IIM6_9FLAO/140-306
H7LXZ5_STRPN/1-59
E8UNF6_STREJ/172-348
E5TIN8_STAAU/108-280
G6UMN4_STRPN/1-66
F8IAS8_SULAT/124-304
G0A1C4_METMM/113-282
E1RTD4_ECOUM/194-371
H8HEC2_STRPY/172-348
E1HFE9_MYCTU/1-55
D5P6R3_9MYCO/430-609
B0NNC1_BACSE/218-381
G7S024_STRSU/152-263
Q1Q3R1_9BACT/1-69
D0M6S9_VIBSE/110-321
A1R5J1_ARTAT/110-280
H0TNM7_9BRAD/172-332
H6RTI0_BLASD/180-355
I0A5S1_SALET/184-356
G8E4E8_HELPX/28-147
H1NYF2_9BACT/103-267
D0AS96_ENTFC/189-386
E0NMY5_9FIRM/189-386
A4W7K0_ENT38/184-356
Q5YM45_NOCFA/140-330
C3EDU2_BACTU/111-307
E8WIY1_GEOS8/212-379
G2EAQ8_9FLAO/206-369
H5H964_ECOLX/163-309
E4CLX5_PROAA/113-293
Q7WLT4_BORBR/144-303
F5SHN0_9BACL/117-291
F9PK65_9ACTO/62-245
A3IMD4_9CHRO/173-361
F8YQW9_ECOLX/199-405
C0B8U0_9FIRM/174-317
D4WJP1_BACOV/1-172
E6JNB1_STAEP/170-351
F4G9S7_ALIDK/202-284
D4JG69_9FIRM/189-386
G6YNI9_9ALTE/259-459
B6BDD6_9RHOB/114-298
F7RLF8_9GAMM/59-156
E7VT51_SALMO/114-284
H4ZFL5_ECOLX/206-393
C7WVG7_ENTFL/179-372
F5ICD8_ACIBA/241-398
A6BTE5_YERPE/212-379
F4MCU7_ECOLX/121-278
Q9F3T8_PSESH/1-67
F9HHD5_9STRE/174-363
C2KGP1_9LACO/113-287
E2KPX8_ECO57/201-367
H4BXS6_STAAU/175-370
H7UW64_CAMCO/166-340
I0EPN9_9HELI/157-339
A6GGT9_9DELT/6-42
O25643_HELPY/157-339
C8XHF2_NAKMY/251-442
C0Z120_LACRE/183-372
E7TME8_ECO57/1-94
G9YT70_9FIRM/164-342
D9ZEQ3_9ZZZZ/200-357
H8YVK9_9GAMM/160-330
G3YW57_9RALS/370-566
E0EAS2_ACTPL/146-316
C0BD33_9FIRM/112-272
E5UY22_9BACE/208-374
G6SIJ2_STRPN/5-110
B7VPA5_VIBSL/212-380
D2QVG8_SPILD/139-313
B1ZPW6_OPITP/241-381
B4UFK5_ANASK/205-346
H4ZW38_ECOLX/1-60
E5ZTN4_ECOLX/194-371
B4ESJ2_PROMH/172-329
A6VF66_METM7/132-313
A8RPY2_9CLOT/188-382
D4WX44_BACOV/117-295
F8KZK6_PARAV/1-164
G5K5T5_9STRE/173-369
H1UTN5_ACEPA/9-211
A3UT09_VIBSP/198-397
D3MLN1_PROAA/113-293
H5TIF4_9ACTO/128-307
H4SB93_ECOLX/204-403
D4S224_9FIRM/128-326
E5UT57_9BACE/215-374
F8FZF3_PSEPU/109-279
G9ZYB4_9PROT/227-391
G1WP28_9FIRM/291-468
H4Y8U5_ECOLX/112-282
O55248_9VIRU/185-357
G0VXH2_PAEPO/125-301
Q8PJA9_XANAC/201-386
E0TX71_BACPZ/10-170
E5CC51_9BACE/155-335
D8D079_COMTE/186-349
D3G1W5_BACPE/9-93
B0KIT7_PSEPG/212-380
A4WSR1_RHOS5/113-297
XERDL_STRP6/92-248
H4MKC7_ECOLX/205-372
Q64QG6_BACFR/212-386
H4RVK7_ECOLX/182-378
H5CJT0_ECOLX/193-366
H6M848_ECOLX/205-372
G1ZMF1_ECOLX/212-380
A4TG89_MYCGI/392-574
H7LDG0_STRPN/90-254
B6BBP5_9RHOB/105-272
F9HHU4_9STRE/73-269
Q7UQQ2_RHOBA/48-214
A5G8N8_GEOUR/111-280
E2NEG9_9BACE/109-282
C9AWV9_ENTCA/176-375
C3F9I6_BACTU/131-306
H4LPD6_ECOLX/78-249
G6ZJ61_VIBCL/204-379
D3AEZ0_9CLOT/237-425
H4G933_STAAU/186-392
F8A8P7_THEID/201-405
Q1K1U9_DESAC/111-286
Q3Z771_DEHE1/114-289
Q7WXN5_CUPNH/69-163
F2LTG1_BURGS/192-377
E7WKR4_SALMO/111-286
C2PZI2_BACCE/113-289
A5F374_VIBC3/212-380
D3GUN1_ECO44/202-385
A3CKJ0_STRSV/168-363
E9T605_COREQ/124-328
C4SVW3_YERFR/205-373
G9D9Y4_STAEP/185-392
H7J037_STRPN/90-254
D8EFD4_ECOLX/41-235
A6AF61_VIBCL/121-292
H6V3T7_9BACT/38-211
E5W2N4_9BACI/113-289
H4BRJ1_STAAU/166-345
A7BDE1_9ACTO/114-291
D9NQB8_STRPN/9-178
D6XPR4_HELPV/167-345
Q7BLP2_LACLL/3-141
G3LWQ9_9CAUD/101-255
Q8KUW3_SYNE7/1-59
G8LU18_CLOCD/137-308
G2AY33_ECOLX/212-380
H8XTR9_FLAIG/222-390
G6ZP03_VIBCL/184-381
A4JWQ7_9CAUD/163-322
B5EL65_ACIF5/104-294
B3CDK3_9BACE/116-294
A6VW82_MARMS/101-150
D2ZEI7_9ENTR/269-448
A3KY09_PSEAI/112-286
E6PSE4_9ZZZZ/164-347
G6G5L4_9FIRM/132-320
D3HF54_STRG3/189-386
H2W0J3_CAEJA/60-207
G1VH34_9BACT/108-294
A6E467_9RHOB/167-320
D3AHZ3_9CLOT/173-379
C4V5B3_9FIRM/170-359
A6F6V6_9GAMM/199-366
G7CSJ0_AERSA/13-181
C2QFW5_BACCE/114-290
G7W1N4_PAETH/135-304
F7RMY4_9GAMM/210-414
XISC_NOSS1/324-439
B3HAP6_ECOLX/111-286
G9SBT4_CITFR/205-373
XERC_UREPA/91-235
H0QZ62_9ACTO/162-345
A3GXH0_VIBCL/188-385
G2LGM2_CHLTF/237-393
H1DB05_9FUSO/1-55
E0Q6X9_9BIFI/203-384
G9Y6Q2_HAFAL/193-361
Q7BL23_PSEAI/115-319
F3BNG4_PSEHA/1-131
E1QY24_OLSUV/1-50
C0BF37_9FIRM/1-66
A5L4A4_9GAMM/121-292
B3ZHZ8_BACCE/358-544
Q5L7P2_BACFN/224-396
C5UUP0_CLOBO/177-373
B5CVY8_9BACE/232-390
D7HIU2_VIBCL/209-377
D3PRT6_MEIRD/172-354
G5FH69_9CLOT/157-330
G5IJ33_9CLOT/124-288
Q7ABF8_ECO57/157-374
B2D8U4_UREPR/90-239
C4IHC1_CLOBU/203-405
F8LBW8_9CHLA/118-288
F3DF36_9PSED/99-184
H1CGY9_9FIRM/135-319
H8NRT9_RAHAQ/195-375
A5J5U4_BURML/175-339
Q87CE2_XYLFT/168-332
Q0KE33_CUPNH/125-300
H6V4R4_9BACT/38-211
G2DYS5_9GAMM/168-350
Q7MC17_VIBVY/107-273
H4IPJ5_ECOLX/178-349
B7UP04_ECO27/215-379
C6L9W5_9FIRM/206-352
D9Y604_9BURK/307-509
B7JAD2_ACIF2/159-233
A6L1F3_BACV8/208-374
D5VWD8_CLOB2/9-171
A0NJC1_OENOE/113-289
H2E8L9_9BACT/115-319
D5D0C8_ECOKI/194-371
E3PH18_ECOH1/149-369
H1FAR4_ECOLX/199-398
H5HH20_ECOLX/1-98
C4UCW1_YERAL/76-246
H0T881_9BRAD/125-297
H0IYC4_9GAMM/102-305
D6Y7B7_THEBD/106-280
E4VTZ6_BACFG/230-395
I0NRI3_STRPN/181-368
F7JI04_9FIRM/222-445
H7L980_STRPN/172-348
H6V4F2_9BACT/37-210
H8Z7C4_9GAMM/202-364
G9X6K9_9FIRM/13-187
H6V3S2_9BACT/38-211
A5MBD4_STRPN/156-347
A9N4C9_SALPB/201-402
G1DU19_9CAUD/185-357
H6MIQ8_ECOLX/111-286
G6QF44_STRPN/147-311
H8DGR6_ECOLX/1-77
H5F1U0_ECOLX/178-349
G6JWW1_STRPN/189-386
E6BCC8_ECOLX/178-349
E3DGX0_ERWSE/145-319
C2GPK8_LACRE/30-204
E1M393_STRMT/60-257
H4NKX5_ECOLX/215-379
D7HIU1_VIBCL/2-114
D2NHU4_ECOS5/202-370
E8USH2_THEBF/171-358
H6V3V2_9BACT/38-211
C2LMU9_PROMI/22-194
G6UGV6_STRPN/90-254
F5XL58_MICPN/50-233
Q3CZ96_STRAG/1-44
F3DZK0_9PSED/132-311
F5MC68_ECOLX/255-423
D1GQH4_STAA0/150-331
B3EET6_CHLL2/128-222
F3IGX4_PSESL/112-286
B1Q9L7_CLOBO/10-184
A1TMY3_ACIAC/172-350
D1QS12_9BACT/10-143
A9KH39_COXBN/115-302
E5VFL1_9BACE/114-285
B0MUG5_9BACT/1-34
G6Z1X9_VIBCL/184-381
C3G7Q3_BACTU/110-284
C6WT36_METML/105-278
B3Z6X2_BACCE/110-284
I0TVZ7_STAAU/2-60
B5YIJ5_THEYD/18-193
B4TNE1_SALSV/205-373
F5MNB4_SHIFL/31-215
C3U0K1_9ZZZZ/100-300
I0M2U3_SALET/121-278
A4A3A8_9GAMM/142-319
E8MRY9_BIFL1/27-214
H4M4U3_ECOLX/78-249
B3WUM4_ECOLX/164-324
B2V4M0_CLOBA/9-170
Q9ZLG3_HELPJ/167-345
D2SGE4_GEOOG/163-298
H4BCS5_STAAU/1-153
B0G676_9FIRM/171-356
A6GRA7_9BURK/110-284
F9ZUL7_ACICS/131-304
E4MNU1_CAPOC/227-393
C0N6F6_9GAMM/207-398
C7K8Z4_ACEPA/135-302
G2JN59_ACIBA/84-290
B1ZHR7_METPB/175-382
D1JXL1_9BACE/222-386
C3R2E0_9BACE/246-423
D1JX30_9BACE/177-329
E7TDX1_SHIFL/144-316
C9MLQ2_9BACT/221-376
E3I325_RHOVT/260-404
H3LBC6_KLEOX/202-377
D6HF86_STAAU/186-392
I0MY19_SALET/113-270
A7B3V1_RUMGN/106-271
E9WCK8_ECOLX/257-323
E3PAN5_ECOH1/212-378
A9M500_9VIBR/170-355
C3RCQ9_9BACE/213-380
D4DUH5_NEIEG/12-82
G5XLI5_ECOLX/213-391
G6Q861_STRPN/176-365
Q31CF2_PROM9/42-202
B2P1E5_ECO57/202-385
E1NWZ3_9LACO/176-360
Q6D563_ERWCT/3-93
A9HCP8_GLUDA/201-281
B5IZ03_9RHOB/251-417
E7NQ73_TREPH/56-234
A5MPW2_STRPN/90-254
D2SDZ5_GEOOG/124-299
C8LQ47_STAAU/188-388
H8GUL4_DEIGI/142-332
D8UM41_VOLCA/134-262
A3UCK0_9RHOB/191-385
H4A978_STAAU/166-345
H6PL77_RICRI/119-292
H5W2N3_SALEN/206-393
C6UE11_ECOBR/233-299
G9Q7C0_9BACI/169-355
C1FC69_BORBG/56-245
F0PVH4_BACT0/8-170
G7UNF2_PSEUP/211-394
G5UBK0_ECOLX/212-380
A6BTY9_YERPE/112-287
E7ZN41_SALMO/176-344
H3SNT5_9BACL/132-295
E8L5H2_9RHIZ/206-394
Q2VRQ8_CORGT/37-216
Q6EVN9_YERPS/114-308
Q03FC8_PEDPA/164-332
F4TUN5_ECOLX/164-311
H6V3M3_9BACT/1-134
F3IJN2_PSESL/206-374
B7MZY2_ECO81/5-174
G9SYY6_ENTFC/109-283
F3IQ60_PSESL/184-313
H9UKX0_9SPIO/111-282
Q8GQB9_LACSK/145-309
A1VVS1_POLNA/406-596
G9Z091_9ENTR/174-324
A9D4N1_9RHIZ/159-335
F8DHK2_STREP/194-391
Q9CJE8_LACLA/189-380
Q3J2I7_RHOS4/113-297
F1KC39_ECOLX/208-366
Q180G9_CLOD6/171-356
H4NGH0_ECOLX/1-102
A5L908_9GAMM/1-108
C3QWA8_9BACE/131-312
B6FKV6_9CLOT/182-398
G5XGQ7_ECOLX/202-385
D0D1S0_9RHOB/110-294
C6I471_9BACE/225-394
E7DUY2_LIBAS/174-328
D0FRH6_ERWPE/202-385
G1V274_9DELT/162-319
Q5WXL0_LEGPL/215-378
B3CCA7_9BACE/8-167
C3HU06_BACTU/140-320
C4INM8_BRUAO/207-370
D4VM15_9BACE/126-308
G5CKQ0_ENTFL/174-367
B0VKX7_ACIBS/197-376
H2W0X5_CAEJA/174-341
D4SUH9_9XANT/118-286
C0QBZ6_DESAH/180-360
C7UWF0_ENTFL/181-367
D4INN5_9BACT/228-415
G5GGW3_9FIRM/152-337
D0H1A8_VIBCL/121-292
E1GUZ0_9BACT/51-185
G5NMS2_SALET/7-76
C2Y2L2_BACCE/359-545
G4Q8Q7_ACIIR/168-344
Q7WXR2_CUPNH/228-406
H6V4S0_9BACT/37-210
G5KEF1_9STRE/172-341
Q1YUI4_9GAMM/213-381
H7Q674_STRPN/90-254
I0VJV8_SHIFL/1-164
Q1IPY0_KORVE/177-332
C0Q2I6_SALPC/6-84
G6RD34_STRPN/195-391
E8HYD9_ECOLX/172-378
H5HAP1_ECOLX/234-370
E4SUS9_LACDN/179-357
E2CJV5_9RHOB/216-380
A0Z0C7_LYNSP/18-169
Q4FSX1_PSYA2/259-425
H2GQK1_CORDP/115-319
Q3YRF7_EHRCJ/120-293
D5MSU0_9BACT/73-246
F8L0N9_PARAV/174-337
C7QYD5_CYAP0/126-300
G4ED31_9BACL/113-287
C1AWB0_RHOOB/190-431
E8MRY8_BIFL1/213-385
Q1QRC6_NITHX/177-335
Q1MVZ1_9BACT/1-162
E9RNG0_LACRE/176-341
F3NQ85_9ACTO/2-124
G2IZN5_PSEUL/207-390
E7ZRN2_SALMO/174-324
E6UH96_RUMA7/164-354
Q1MVX5_9BACT/1-162
XERC_MYCBT/108-286
G4DRH0_9GAMM/1-32
C7QAP6_CATAD/200-396
C8NF48_9LACT/107-282
C9TW94_9RHIZ/123-296
E9RQN2_LACRE/184-371
H6V4E5_9BACT/37-215
A5UGP9_HAEIG/113-275
H5PI61_ECOLX/215-379
D0TBM4_9BACE/222-386
D7XPI9_ECOLX/43-219
B5NF78_SALET/214-382
E7I541_ECOLX/30-117
B6AWF7_9RHOB/8-131
C0W9V6_9FIRM/168-344
H0LZX3_SALMO/204-371
A7MTZ0_VIBHB/203-426
D5H9C2_SALRM/138-346
E5CLA6_STAHO/9-174
G4M473_9BURK/126-309
F3UEP5_STRSA/168-363
I0NM64_SALET/205-357
A8ASM0_BPA50/198-388
A1WRJ6_VEREI/144-321
B2PCC0_ECO57/192-370
F3GV97_PSESX/112-286
Q8X3D8_ECO57/172-378
E2N886_9BACE/166-343
B9WUS2_STRSU/1-149
G7BFH6_VIBCL/212-380
B7A3U9_ECO57/163-323
G2ULU8_MYCTU/1-55
D6ZTK1_BIFLJ/262-449
H1K4T3_9MYCO/1-143
B3XAC4_ECOLX/199-398
G1D044_9VIRU/209-394
C7P9R2_METFA/12-176
G2KU69_LACSM/109-283
E4PCE6_ECO8N/178-349
G2DW08_9GAMM/134-305
E4JCG9_ENTFC/174-367
G7EGS2_9GAMM/207-372
Q49HK5_9BACT/219-394
H3UA88_STAAU/184-391
G6L4G2_STRPN/5-110
B3XTK1_UREUR/103-252
B2JXR0_BURP8/109-297
D8AXT1_ECOLX/213-377
F8XTE1_9GAMM/188-375
F7PJG1_9EURY/139-304
C7QA48_CATAD/106-315
XERC_RICPU/119-292
A4WAT6_ENT38/41-113
Q2RP35_RHORT/385-542
G8THP6_NIAKG/249-425
C7K4B6_ACEPA/1-137
G2JB82_9BURK/127-301
I0QC81_STROR/172-348
H1ULU4_ACEPA/109-287
H0JSW7_9NOCA/135-309
F9MV94_9FIRM/185-382
H1BK31_9FIRM/189-386
A8RJ13_9FIRM/102-266
F0JE90_DESDE/174-334
D8EWP0_9DELT/1-39
Q5E005_VIBF1/120-292
B7MCC8_ECO45/17-190
E7JG39_ECOLX/178-349
H6V3D2_9BACT/1-134
H4QAS1_ECOLX/5-178
F9N1J7_PEPMA/134-305
F8GZM4_PSEUT/559-755
H1CEH9_9FIRM/180-371
D6ZNK7_STRP0/93-244
D6Z5H9_DESAT/208-388
A6G8K0_9DELT/190-376
D5V964_MORCR/121-295
G3ZWJ2_AGGAC/110-285
B3CUW1_ORITI/215-378
F3SFF1_9PROT/119-282
F0JK99_DESDE/20-190
D2TSX1_CITRI/202-385
E0SZA3_STRZA/172-348
D1K6Q7_9BACE/12-185
G6ZQ97_VIBCL/206-383
C1HM56_9ESCH/202-386
Q7X5A3_9BACT/1-161
E1ILV7_ECOLX/278-474
E4IHE7_ENTFC/184-379
D4WLA9_BACOV/209-367
A6TR69_ALKMQ/170-360
F1ZR44_ECOLX/11-183
Q6J1W6_9CAUD/180-374
E4STI4_STRTN/168-363
E6UUL1_VARPE/119-297
C5BSM7_TERTT/161-239
A1TX46_MARAV/215-433
Q3D813_STRAG/185-375
E8DIJ2_SALMO/111-286
C0YBM8_BURPE/200-368
C7YE16_ENTFL/175-368
E1YS38_9BACE/114-289
D0R790_SALTD/42-236
H1KB79_9MYCO/141-337
D6SR54_9DELT/207-372
G4KVP7_OSCVS/192-384
F7QUQ1_9LACO/183-378
C2JL11_ENTFL/184-379
A7LTA5_BACOV/108-281
D2UP05_STAAU/149-338
B5S7D4_RALSL/126-314
E8UJ18_MYCFM/105-273
G6A297_STRIT/94-243
D0TE92_9BACE/254-436
H4L838_ECOLX/213-391
C8TQ59_ECO26/11-183
Q2W6D5_MAGSA/4-110
H9UT96_ECOLX/207-380
G5HIP9_9CLOT/181-399
D4FT25_STROR/172-348
D7YG56_ECOLX/112-282
A3DB68_SHEB5/126-312
H6V3L4_9BACT/1-130
C6JLY1_FUSVA/9-188
H6V3R8_9BACT/38-211
H6V3Y2_9BACT/1-134
C0VHG1_9GAMM/121-294
A7GSB3_BACCN/110-284
F5WS43_ERYRF/108-281
D7K739_9BACE/91-256
H3ZFI5_9ALTE/5-67
H6MTQ0_GORPV/198-375
E3R4W6_9LACO/185-369
H3SFJ5_9BACL/113-302
C9UUT7_BRUAO/114-296
C4HUV6_YERPE/186-386
F1YE44_9ACTO/207-389
D1PJ59_9FIRM/201-364
E3H0R4_ROTDC/187-375
Q881C8_PSESM/132-311
I1ESZ8_AMPQE/59-144
G2CH47_ECOLX/198-367
G8S962_ACTS5/161-346
I1DPM9_9PROT/166-340
B2PQK4_ECO57/121-293
D0X5L2_VIBHA/118-293
H3RC07_ERWST/194-371
F4T8A7_ECOLX/11-183
F3IZ68_PSEAP/464-549
Q3DNX7_STRAG/171-360
H3R930_ERWST/163-310
E2CGB5_9RHOB/213-374
Q1NL45_9DELT/1-163
F1ZRC9_ECOLX/204-382
Q46551_DICNO/216-381
E6VFL1_RHOPX/118-297
G0D286_ECOLX/202-386
E1IU45_ECOLX/151-326
F7L6Q5_BACOV/206-369
E9SBP1_RUMAL/193-424
E6K9G9_9BACT/264-427
E9FLL5_9STRE/172-348
E3HZI9_RHOVT/28-201
G5XPT5_ECOLX/215-379
E1D3N2_VIBPA/211-379
F0A6E1_NEIME/106-278
F8E964_FLESM/198-333
H5HKU6_ECOLX/184-356
Q6SEB4_LACJO/179-390
E2SKX3_9FIRM/312-386
G5QTJ5_SALRU/203-386
H4RWV2_ECOLX/169-319
H9V097_ECOLX/177-360
A7A812_BIFAD/149-313
C0RNV4_BORBG/56-245
H1IMM7_9BACT/325-396
I0VL38_ECOLX/1-33
G4CUE1_9ACTO/161-338
C7KZ09_ACEPA/252-417
XERS_STRPF/172-348
Q8G0W6_BRUSU/162-326
B1EZH1_BACAN/120-316
E6Q034_9ZZZZ/207-375
G6R428_STRPN/95-246
D7JAN4_9BACE/11-185
H3NES3_9LACT/110-286
G9REP3_9ENTR/11-183
F5QL13_SHIFL/31-215
D2P486_LISM2/165-351
F7Q6X4_9GAMM/117-291
C7VEJ8_ENTFL/176-379
F5TTR4_9ACTO/113-293
Q70IK7_PROMI/161-338
B7CD47_9FIRM/107-278
H5RH06_ECOLX/112-282
G5VDM8_ECOLX/111-286
D4Z3Q2_SPHJU/105-279
H4P3G3_ECOLX/192-370
D4F464_EDWTA/202-370
C7W3X9_ENTFL/176-379
H1GQG9_9FLAO/211-389
F1U3I0_PROAA/113-293
C3SKD2_ECOLX/112-282
G5MFY4_SALET/257-323
Q79XN9_STRPQ/173-369
D7GQX0_9FIRM/171-356
C3H4Z3_BACTU/8-170
E7HNC8_ECOLX/163-338
B2P2W2_ECO57/185-349
A1SEA1_NOCSJ/119-305
B8INZ9_METNO/225-389
E4MBS0_9BACT/92-257
A9M527_9VIBR/126-292
A4E7C9_9ACTN/178-363
F8B6T8_9GAMM/181-365
E5VE30_9BACE/224-390
B2NUG3_ECO57/163-311
A7M5V6_BACOV/37-217
H6V316_9BACT/1-134
E1NCC3_9BIFI/167-343
C3WW08_9FUSO/115-288
I0NKL0_SALET/27-117
E5CHW7_9BACE/108-281
D4ZYL8_SPIPL/10-187
F3USA0_STRSA/161-349
A6VQ67_ACTSZ/110-285
C6CLL8_DICZE/204-386
F0IW25_STRSA/154-318
I0ME63_SALET/4-177
Q3EMF1_BACTI/2-180
H7I5N5_STRPN/1-96
H6M404_CORPS/119-298
H1G769_9GAMM/102-267
G9RVH6_9FIRM/102-266
D5H7J1_SALRM/40-245
A6FN52_9RHOB/105-224
B0VME7_ACIBS/121-294
C1FUM9_CLOBJ/2-123
G9WBZ0_SALET/205-270
Q8NZP1_STRP8/181-375
F3E4N7_9PSED/16-103
E7PX77_STRDY/167-339
Q4TZY0_ENTCL/115-319
B7UTU2_STRPN/78-287
H7HFN9_STRPN/1-42
F9KAA1_STAAU/162-339
F2M992_LACCC/113-292
G5SRT0_9BACT/256-432
D4IN42_9BACT/190-353
E1S1T4_ECOUM/202-385
D6KV78_SCAIO/120-271
E2Z741_ENTFL/176-379
G0L9P2_ZOBGA/112-281
H6V324_9BACT/1-134
C4WDF1_STAWA/31-224
B5F474_SALA4/233-415
C6RM13_ACIRA/166-329
H5CUF4_ECOLX/163-310
E8UFZ7_TAYEM/1-155
B6VLZ5_PHOAA/74-155
Q27ZC8_9BACT/1-163
F9MU81_9FIRM/180-394
H1KJN6_METEX/209-374
F9Y3R3_9RHOB/109-294
A3RYL5_RALSL/121-296
B9BHN9_9BURK/179-365
D0AY69_BRUAO/128-303
A1A7W5_ECOK1/232-410
G4REG6_PELHB/111-284
E1IZE3_ECOLX/15-191
H0U082_9BRAD/215-368
F7YI77_VIBA7/276-503
E7UH81_ECOLX/178-349
E7FJ72_9BURK/203-372
C3LDH9_BACAC/110-284
I0K6Q3_9BACT/255-419
E3CKF4_STRDO/71-269
F7QNA0_9BRAD/68-229
G2MPX8_9ARCH/174-380
A7JZS6_VIBSE/119-324
B3ZN61_BACCE/358-544
E8K4V0_STRPA/174-392
XERD_XYLFA/130-312
F2Q924_SALET/120-277
D1W4D3_9BACT/264-427
Q27Z59_9BACT/1-163
B3JDQ4_BACAN/77-266
G6V624_STRPN/178-369
H3P2I1_LACPN/180-371
C5F1Z3_9HELI/200-371
C2P7M8_BACCE/15-180
E6QKJ0_9ZZZZ/168-331
C6GA78_AERHY/149-324
C9B4G9_ENTFC/173-366
E9TJS0_ECOLX/111-286
H6V3M7_9BACT/1-135
H4Z6F2_ECOLX/150-379
C2KCA6_9LACO/185-369
B3APR3_ECO57/43-219
F6DMM6_DESRL/137-320
H5BQM4_ECOLX/199-398
G6JAM4_STRPN/3-132
H4KRY6_ECOLX/3-72
A3QCD9_SHELP/212-380
A9EPN1_9RHOB/352-523
F3ARV8_9FIRM/190-386
C7YER5_ENTFL/116-293
O52010_HALSA/144-322
Q5V7U6_HALMA/13-187
D7IMK7_9BACE/112-289
F5IVF1_9PORP/267-381
D6Y279_THEBD/238-441
A8L649_FRASN/43-153
G5UAL6_ECOLX/164-311
E0TMX7_STRZ6/172-348
E4VUF2_BACFG/197-364
B1RBT1_CLOPF/106-263
H6V4R9_9BACT/38-211
B7BDR8_9PORP/40-203
F6ESF1_AMYSD/153-342
C3RCB3_9BACE/255-436
D4WHZ4_BACOV/382-441
C3BUD6_9BACI/15-180
Q981L0_RHILO/113-304
E2V3F4_MYCTU/1-55
D1CFT3_THET1/123-301
F5MH58_SHIFL/19-76
Q1A0I1_9CAUD/174-356
F1ZXT7_THEET/313-501
F7KS62_9FIRM/1-114
E3DCX7_ERWSE/135-311
H5Y309_9FIRM/221-393
G0D0W8_ECOLX/1-42
F2AHY1_RHIET/112-298
G8XA86_FLACA/212-375
G5HE40_9CLOT/169-365
G6C2M6_9FUSO/110-278
F9PSS2_9FIRM/1-34
B0GA44_9FIRM/324-385
E7TS00_ECO57/112-282
G5REH1_SALET/6-84
D4CF52_9CLOT/150-327
D4Z597_SPHJU/7-71
E6ICU7_ENTFL/188-374
C9BRU8_ENTFC/4-148
Q1QF46_NITHX/150-346
F9LWF1_STRMT/175-363
G4DU16_9GAMM/192-351
F3ZTT6_9BACE/222-386
H6V4A4_9BACT/1-134
D8FDP4_9DELT/109-207
D4X1J2_BACOV/152-320
G6N540_STRPN/172-348
A5XXA4_BURML/143-317
D3T8Z0_THEIA/144-314
B2THD3_CLOBB/169-370
A5L1H4_9GAMM/205-434
Q8CM99_SHEON/100-266
H8L785_ENTFU/169-354
G0LNX5_STAA5/329-507
B7GTE6_BIFLS/185-367
D1WAU2_9LACO/112-288
A3D8F5_SHEB5/219-403
C0RPG6_9SPIO/56-245
B6SD79_9VIRU/151-323
E4TWZ7_SULKY/99-259
D4UIM4_STAAU/188-388
E4QHN1_BORBN/55-245
B5PUX5_SALHA/111-286
C0R2J2_BRAHW/102-266
A2P3A8_VIBCL/184-382
D8FK36_9FIRM/189-386
A7MRN1_CROS8/140-315
E1PG36_ECOAB/11-183
D3I325_9BACT/224-398
G6NB49_STRPN/172-348
D1BSB5_XYLCX/405-603
E8HJB8_ECOLX/205-379
C3WRK5_9FUSO/188-380
D9P8H8_ACTPL/91-256
F3R8U6_ENTFL/28-214
H7GQY0_STRPN/1-156
D6CTT2_THIS3/165-341
C1D9K5_LARHH/169-369
C1FMA7_CLOBJ/11-188
D1QW02_9BACT/242-401
Q3R0H1_XYLFA/171-329
A3NEX6_BURP6/14-88
D9SK09_GALCS/168-383
XERD_SHEON/114-288
O32584_ECOLX/104-178
G5L344_STRSU/185-368
D1NZN4_9ENTR/172-324
D2UNR7_STAAU/339-525
F7QS19_9LACO/117-293
Q8DZ70_STRA5/185-368
H5PLG4_ECOLX/169-319
D3T322_THEIA/187-377
G6KD94_STRPN/5-110
E4M819_9BACT/208-380
F0DPW5_9FIRM/115-290
A1AMS3_PELPD/194-368
C6BFQ2_RALP1/215-380
H2CLL2_9LEPT/142-319
C0CVB1_9CLOT/104-269
F2AHU2_RHIET/18-163
Q5JFE9_PYRKO/13-165
B3EQQ0_CHLPB/194-398
G1UWA9_9DELT/195-361
C0KKC4_9BACT/1-163
F5WE42_STAAU/351-537
C5T3I0_ACIDE/211-395
C9R105_ECOD1/212-380
F9BHB4_VIBCL/206-372
C9M194_LACHE/11-191
D3RW71_ALLVD/135-300
H5SXQ7_LACLL/194-379
I0PZG6_9BACE/11-185
G0DNM1_9GAMM/196-358
Q1K3L0_DESAC/218-385
H5AYF9_ECOLX/217-385
F3J2F9_PSEAP/132-192
D4X7A7_9BURK/170-333
H5EGG2_ECOLX/104-304
B2IU28_NOSP7/114-283
Q48NQ4_PSE14/210-371
C1EQE1_BACC3/129-304
E7GP46_CLOSY/120-306
H0JJR4_9PSED/113-276
F9BGY6_VIBCL/207-371
H1B0L6_9FIRM/218-411
D4X4W2_9BURK/128-319
E1YNF4_9BACE/71-196
G6P6N7_STRPN/90-254
H5AC45_ECOLX/192-370
I0WCC8_9FLAO/222-390
D8BTH1_ECOLX/164-324
F0FNI7_STRSA/168-363
G6E2R3_9GAMM/2-185
G6Z060_VIBCL/92-297
D5QLB9_METTR/205-394
F4EJB7_BACAM/183-381
F7SDZ5_LACJH/108-284
C7DD79_9RHOB/27-195
H5Y312_9FIRM/330-503
H5GD09_ECOLX/169-319
E9TAJ7_ECOLX/173-320
G2U8V4_PSEAI/112-286
H3JQA9_STRPU/357-528
XERS_STRZP/172-348
D2NYT3_LISM1/116-298
G0JEI5_YERPE/50-171
F2WJM0_STRAG/175-362
D8JWQ9_HYPDA/139-312
A5UGC7_HAEIG/110-285
F8EP48_RUNSL/71-218
G6C048_CLODI/2-76
F4QP19_9CAUL/237-402
G4G7G4_9EURY/119-347
D0TH42_9BACE/211-370
F3FI81_PSESX/292-462
G9EQ94_9GAMM/116-310
F4FRA5_LACBN/189-382
C3A801_BACMY/1-83
F0JT51_ESCFE/1-153
D4E4I0_SEROD/202-386
H5L6C1_ECOLX/213-377
D2TA23_ERWP6/35-202
E6J5A7_9ACTO/3-165
B7LZX0_ECO8A/203-403
G4PHT1_BRUML/140-297
E7GL53_CLOSY/107-271
B8EFY7_SHEB2/16-188
C5RCW5_WEIPA/108-224
B4RKH6_NEIG2/130-303
F5JN61_ACIBA/189-364
D4UGR9_STAAU/9-170
A7ICN8_XANP2/175-373
Q81KK2_BACAN/8-178
F1TQR8_PROAA/113-293
D2AL08_FRATE/106-280
A4FFU2_SACEN/164-375
E0NSG2_9BACT/230-393
C6GP72_STRSX/176-366
Q5LCM0_BACFN/218-398
E2K1E8_ECO57/355-524
H2G105_OCESG/114-285
G1WTK4_9FIRM/168-343
G5SYU3_ECOLX/149-299
C4ZIL6_THASP/104-293
H4JKJ0_ECOLX/193-366
A4LN23_BURPE/2-74
G4I8Y6_MYCRH/129-307
H7ZU94_CAMJU/198-371
C2VAG7_BACCE/10-134
Q0C1F8_HYPNA/217-386
F0T081_SYNGF/109-294
Q0BUI7_GRABC/108-273
A9KZA5_SHEB9/214-376
H5AMS6_ECOLX/11-183
B7JJA9_BACC0/111-287
G2BXJ7_ECOLX/185-349
D8FBK6_9DELT/109-200
G6FEZ8_LACLC/203-394
F7JWN5_9FIRM/167-341
A3L731_PSEAI/188-377
Q9ACA3_9ZZZZ/206-383
H8WUW0_SALTS/41-235
C3HAB9_BACTU/177-344
F9DIA9_9BACT/223-386
B7JU59_BACC0/177-347
D3IH99_9BACT/231-390
H6V3D7_9BACT/38-211
G7SV25_PASMD/109-279
E0H995_ENTFL/113-298
E9VN21_ECOLX/200-377
E9ULQ4_ECOLX/233-299
G2KND4_MICAA/99-280
F3S7H6_9PROT/204-368
F4TRE2_ECOLX/257-323
D4BZW9_PRORE/128-301
Q05RK7_9SYNE/230-388
F0PFW7_ENTF6/179-372
A0KUL0_SHESA/203-372
D9P9R4_ACTPL/17-177
B1I484_DESAP/109-283
D1BVP8_XYLCX/217-401
E1J2I7_ECOLX/115-319
D4YSX7_9LACO/172-341
D4R090_ENTFC/16-67
B4T7X0_SALHS/103-279
B2PP56_ECO57/163-311
B7ARD2_9FIRM/169-368
XERC_SHIDS/112-282
I0NM71_SALET/111-286
B4WN42_9SYNE/1-62
H4GEA0_STAAU/141-330
G7VU38_PAETH/118-294
H1LH32_9LACO/1-42
E5C1X4_9FUSO/181-323
A7ZYA9_ECOHS/257-323
Q3CZQ3_STRAG/1-152
H1UU07_ACEPA/106-270
F5MHB4_SHIFL/19-191
H6U8T2_HAEGA/161-323
A4J3R3_DESRM/160-349
H0I3A3_9RHIZ/95-267
D2AE28_SHIF2/11-161
A0EVM1_ECOLX/202-377
A9D810_9RHIZ/112-294
B0KSV1_PSEPG/227-404
A0EWH2_9CAUD/163-339
C9R814_AMMDK/170-358
F7Y390_MESOW/202-378
C0W2C9_9ACTO/169-300
E3RBU9_9LACO/183-378
F3Q0U0_9ENTR/121-299
F7PMH2_9EURY/222-372
C4GFY8_9NEIS/160-323
H3T2C2_PSEAE/109-279
G3ACB9_9RALS/148-322
Q2MM22_STRTR/122-301
B3XNM1_LACRE/168-360
G2EG50_9FLAO/122-282
H1PLD6_9FIRM/107-283
H4W7Z3_ECOLX/31-141
A5CQS2_CLAM3/108-286
H1MQ45_9PLAN/107-294
D6TAP3_STAAU/329-507
D4LEM0_RUMC1/208-403
E0XX79_9PROT/119-299
B0CLT7_BRUSI/162-326
D8EZ95_9DELT/6-77
E6PNA0_9ZZZZ/148-323
H1C6H3_9FIRM/20-184
E0NSM4_9BACT/107-284
G9PKC2_9ACTO/110-293
E3PY50_CLOSD/123-295
D3DDY6_9ACTO/160-343
H7XTY3_CAMJU/129-304
C8VZS9_DESAS/445-615
B2S8T1_BRUA1/112-294
H4JA40_ECOLX/145-346
H1ECA8_ECOLX/202-385
A4ZR98_9CAUD/103-254
B0MW08_9BACT/227-392
D4GR21_HALVD/209-359
C2ZGD3_BACCE/171-350
F5S425_9ENTR/176-348
I0S7K9_STRAP/175-367
A1WB37_ACISJ/252-414
G6N0Q8_STRPN/176-365
H3URJ6_STAEP/176-371
E8I750_ECOLX/52-223
A7MN38_CROS8/207-375
H4LM64_ECOLX/38-232
E2T306_9RALS/208-374
Q9DVU4_9BBAC/158-339
B1I259_DESAP/114-300
C2RY84_BACCE/173-360
B4W813_9CAUL/248-406
I0TF03_9BACT/221-404
D7K976_9BACE/232-390
F0C7X0_9XANT/118-286
F5NE17_SHIFL/1-147
D3AC86_9CLOT/115-296
E5VFR1_9BACE/111-305
G5UXZ3_ECOLX/115-319
C6UC08_ECOBR/217-386
E7SFI7_SHIDY/203-369
F8FSC9_PSEPU/115-294
H4CZU1_STAAU/161-221
E2PDJ0_NEIPO/106-217
F0NXB1_WEEVC/180-343
H1E7H9_ECOLX/2-134
Q3IPB4_NATPD/107-201
G5WKM3_ECOLX/205-373
H5SQJ8_9BACT/113-290
I0M240_SALET/201-402
G4KS92_OSCVS/103-160
D1EZB5_BRUML/226-396
A6G3E1_9DELT/182-355
B3Y0N2_ECO11/169-319
B5YTL5_ECO5E/203-370
C4XJF3_DESMR/194-354
D7ULQ9_LISMN/185-376
B3CD17_9BACE/11-185
D4JV78_9FIRM/1-90
G4KSF4_OSCVS/1-47
D0YTD0_9ACTO/269-369
H4WK10_ECOLX/376-541
G1UXM0_9DELT/241-423
E1YLB4_9DELT/112-286
Q6M5M4_CORGL/12-196
H2IGF4_9VIBR/195-395
D6SKI0_9DELT/18-186
H6V3X9_9BACT/1-134
D2G264_STAAU/109-283
B5J7V0_9RHOB/225-380
G1VDI9_9BACT/222-386
D4X0Z9_BACOV/200-357
H3UKS6_STAEP/14-157
H2H6Y9_CORDP/119-298
B8E2F4_DICTD/110-281
C3GNN5_BACTU/110-284
Q5M091_STRT1/183-373
A1ATP4_PELPD/211-414
E0Q9C4_9BIFI/167-343
H4MYW7_ECOLX/59-231
H8MVM7_CORCM/186-362
C2LHA5_PROMI/163-313
C8A697_STAAU/141-330
GP8D_CHLT2/155-321
Q48S97_STRPM/168-359
A5EBC4_BRASB/8-128
H4THN3_ECOLX/163-374
H8XIX1_BACAM/169-355
H0F9Q6_9BURK/210-392
H0CPE1_STAAU/9-170
C6ITW4_9BACE/223-388
G1UUN6_9DELT/174-338
F8L2S0_SIMNZ/153-319
B3XP09_LACRE/184-352
G2NER0_9ACTO/475-675
D8GQC5_CLOLD/1-107
F2AVI1_RHOBT/107-280
G6QM22_STRPN/5-110
H6MEF2_ECOLX/213-377
C4IJK6_CLOBU/156-322
D8IBD1_BRAP9/95-269
H8DHS6_ECOLX/134-305
H4N151_ECOLX/205-372
G6I221_9FIRM/112-277
E1PG87_ECOAB/215-379
D9QZG8_CLOSW/310-386
G7CS47_AERSA/85-260
Q04TA3_LEPBJ/124-297
D0IX20_COMT2/64-237
Q38Y39_LACSS/173-371
I0Q327_STROR/202-404
Q2T3P2_BURTA/219-380
H4UME0_ECOLX/202-377
E6M4F9_9ACTO/193-360
G9YAW5_HAFAL/208-380
A1W8P6_ACISJ/210-384
E4VPE9_BACFG/222-385
E7H9X5_ECOLX/215-379
Q3YZL4_SHISS/198-367
C8U0M8_ECO10/202-385
D7DJE3_METS0/216-385
B8KTC0_9GAMM/122-286
D4WLT3_BACOV/209-373
H6V4R2_9BACT/38-211
H4IQJ2_ECOLX/192-370
H6V3J1_9BACT/1-134
E8K8I5_STRPA/194-390
G5I4A9_9CLOT/102-266
F7PGS5_9EURY/151-297
G1WW71_9FIRM/154-318
C9YQY9_CLODR/177-374
E0J6Z2_ECOLW/217-385
F4BRM3_CARS1/3-179
C3M8R1_RHISN/1-32
B7HV52_BACC7/129-304
A8EGW3_BURPE/14-184
G2C4L2_ECOLX/149-299
D0DGR8_9LACO/175-356
E5CQW2_9STAP/108-280
C3R1Q8_9BACE/247-426
E7V1J7_SALTM/214-344
H6V4J0_9BACT/1-135
E2ZHG9_9FIRM/1-111
D0AL86_ENTFC/189-374
C6AFN9_BIFAS/182-392
F3UU58_STRSA/187-404
A8HXQ4_AZOC5/279-449
Q8XJF1_CLOPE/106-277
G8E4K8_HELPX/26-147
D0SCW9_ACIJO/190-367
F9T097_9VIBR/105-310
H7C645_BORBG/62-252
E8PLF9_THESS/166-351
E7C5U3_9GAMM/188-371
D4VU74_ENTFC/113-289
H7MZB4_STRPN/90-254
F2HV90_BRUMM/1-75
INTR_ECOLI/201-397
A7YRV6_FRATU/108-277
A5F5K9_VIBC3/115-290
A6VBE1_PSEA7/182-333
B3HBD3_ECOLX/41-235
A3TZZ0_9RHOB/17-212
G1YYG9_ECOLX/1-164
D8B4R4_ECOLX/82-182
D4E9W9_SEROD/48-237
A3WJY9_9GAMM/9-176
G6IK20_9DELT/47-214
H7JX08_STRPN/30-219
E6KY96_9PAST/202-377
G7SK39_STRSU/1-51
F9D727_9BACT/1-42
C7JIN7_ACEP3/417-598
B1TAK6_9BURK/134-308
H5PH04_ECOLX/50-244
B9DTA7_STRU0/174-366
H8GIV2_METAL/114-318
B0BCN0_CHLTB/130-292
G5Y150_ECOLX/202-385
XERC_VIBPA/121-292
E2S841_9ACTO/189-353
Q8A768_BACTN/113-294
E2ZHD6_9FIRM/152-327
D7YPF1_ECOLX/11-183
A4XZH7_PSEMY/205-372
B0KGC0_PSEPG/195-362
E2QHC3_ECOLX/38-127
Q5L2M3_GEOKA/8-170
C6CU47_PAESJ/109-284
C2WIP1_BACCE/364-550
H0ANM8_STAAU/141-330
H0B4C5_9ACTO/118-309
Q99XN6_STRP1/174-366
G9ZG86_9GAMM/287-353
D9VYA8_9ACTO/205-393
H4CSG5_STAAU/184-391
H7KQI8_STRPN/189-386
Q5I9I2_9VIRU/6-115
E2SNU9_9FIRM/140-330
G5KRX0_ECOLX/111-286
B0QWM3_HAEPR/1-83
H5NZZ0_ECOLX/1-146
Q58WR8_9BACT/234-399
G1XY05_9PROT/259-434
D6CP04_THIS3/479-646
B0VS44_ACIBS/211-387
H3I5L3_STRPU/789-979
Q72K08_THET2/132-302
Q7X593_9BACT/1-161
Q3SIK4_THIDA/162-320
Q9CHS6_LACLA/113-296
A9AKS8_BURM1/137-322
E8HT10_ECOLX/192-370
E1LK31_STRMT/6-149
E7V2I3_SALTM/201-402
F3EAH2_PSESL/112-286
F7SHN9_LACJH/134-295
E5ZLL9_ECOLX/7-96
Q81DE6_BACCR/8-170
E6IEG2_ENTFL/66-251
G7TCB7_9XANT/158-326
C0R6T0_BORBG/56-245
Q81GD4_BACCR/171-358
A3J7W5_9ALTE/107-310
G2HXL2_9PROT/321-500
C2PQJ8_BACCE/8-170
D4WTR4_BACOV/180-341
Q9L6A5_PASMD/158-323
Q1RFM5_ECOUT/17-190
A6DM57_9BACT/183-371
G3JVI8_ECOLX/1-121
B3WS43_ECOLX/178-349
A2W9D0_9BURK/202-378
H5PR94_ECOLX/163-310
E5XFD8_9FIRM/158-343
F0E9S7_9PSED/190-365
E8WU21_GEOS8/223-404
E1SKB5_PANVC/131-302
D0SQN8_ACIJU/202-382
Q1A4L0_9BBAC/183-353
C5ERU9_9FIRM/105-269
E1CR10_VIBPA/205-434
E5V5S6_9BACE/130-295
C6Q2P5_9CLOT/55-209
E2XAL1_SHIDY/1-115
Q17E01_AEDAE/251-417
C2KWK1_9FIRM/156-321
F0LST8_VIBFN/153-322
H1KHQ3_METEX/172-343
G6UQL8_STRPN/9-95
D6S516_9LACO/115-292
Q64TW3_BACFR/138-318
Q76UT6_9CAUD/50-246
C6IQ46_9BACE/244-425
A9BR85_DELAS/217-385
F5U9T3_STREQ/106-248
A5XYZ8_BURML/138-328
F2HT13_BRUMM/112-294
B5Z267_ECO5E/157-374
C9C8Q0_ENTFC/109-283
H4WJB0_ECOLX/11-183
E3XWC7_SHIFL/149-379
H1EGR4_ECOLX/228-388
B9JBV5_AGRRK/204-391
D4SIT9_ENTFC/8-172
C3BW25_9BACI/122-314
H6SK90_RHOPH/152-325
D0ZDY3_EDWTE/112-287
F1XM16_ECO57/215-379
E3I9C2_GEOS0/360-546
F1W5Y4_MORCA/203-371
D0RKJ8_9RHIZ/123-296
H6Q1C2_RICRI/119-292
C1B677_RHOOB/2-177
B1BPP8_CLOPF/9-192
D7INX2_9BACE/226-389
H4JRR5_ECOLX/202-385
G5TPI8_ECOLX/115-319
H8WA32_MARHY/119-282
H1EPN0_ECOLX/111-286
Q0BKD5_FRATO/106-280
B2V4P6_CLOBA/174-361
G8ML96_9BURK/1-102
A5UAI0_HAEIE/110-285
Q75SY0_ECOLX/301-474
D4TLM1_9NOST/119-281
B0CB01_ACAM1/157-309
D7XF15_ECOLX/163-311
H4VX62_ECOLX/199-399
A7HHG2_ANADF/175-336
H6V575_STEMA/42-167
B2BE20_9BACT/1-158
A5M3N0_STRPN/93-244
D4BDN1_9ENTR/205-373
E6GL96_ENTFL/179-372
D5ZK85_MYCTU/108-286
A8F1D1_RICM5/107-293
D3SX07_NATMM/146-354
H3RSY9_9LACO/10-186
D7J6S4_9BACE/244-402
A7Z4N4_BACA2/113-289
G5W3L5_ECOLX/43-219
E7FRB7_9LACO/113-290
H6V497_9BACT/1-134
D8C8Y6_ECOLX/43-219
E8IYS4_ECOLX/52-223
E2ZPD0_PSEAI/169-344
H3RJK5_ERWST/111-307
A7SM68_NEMVE/339-436
G6LJJ3_STRPN/1-42
F3GCE6_PSESJ/1-59
A7J266_9CAUD/167-339
E9S8Z0_RUMAL/117-312
C9MHZ0_HAEIF/134-298
A1U5I3_MARAV/184-333
G7EUB7_9GAMM/212-382
E9V8E4_ECOLX/163-311
Y4EF_RHISN/62-225
H5C300_ECOLX/178-349
Q3R2D0_XYLFA/168-332
F2MYE5_PSEU6/210-393
I1GK38_AMPQE/2-74
E8GND8_SALMO/174-324
C2ELG6_9LACO/180-390
D4E1Q0_SEROD/2-101
B3XSN8_UREUR/189-386
A3JU22_9RHOB/202-332
D8IUN4_HERSS/121-312
H3YJ99_STAAU/109-283
F9DR02_9BACL/121-290
F5M666_ECOLX/5-178
A8UNL9_9FLAO/112-290
G6MT26_STRPN/189-386
D6DCV1_BIFLN/116-298
Q12J67_SHEDO/187-348
B1J7M8_PSEPW/117-305
H3ZGE6_9ALTE/110-285
Q2C2Q0_9GAMM/114-285
A3J830_9ALTE/130-313
E2UP17_MYCTU/140-286
B4W4T3_9CYAN/133-306
C6GRT4_STRSX/172-348
Q92B03_LISIN/185-376
H9TIE5_SALET/122-279
E7U0R0_ECOLX/193-366
D1JNJ1_9BACE/218-398
C5I727_VIBCL/169-346
E7YSS7_SALMO/111-286
D3GYI5_ECO44/164-324
D2WFK1_ECOLX/41-235
H6MFD6_ECOLX/157-374
F0R4Y4_BACSH/267-381
E3IA29_GEOS0/112-288
B3JLN8_9BACE/222-383
C5AN58_BURGB/383-591
B9D1P3_WOLRE/206-379
E8RHF9_DESPD/172-341
E7TAR1_SHIFL/5-178
C7VUZ7_ENTFL/188-383
Q56754_9FLAO/70-241
G8P7H2_LACLC/174-361
C5JAZ2_9BACT/140-300
Q02BC9_SOLUE/127-275
F4DUF6_PSEMN/148-301
Q3RFF8_XYLFA/168-332
G2AA41_ECOLX/5-178
H3ZE66_9ALTE/115-319
XERC_BACLD/112-288
E8BFP1_SALMO/174-324
C0XT71_9CORY/116-289
C2X293_BACCE/110-284
H5EJU9_ECOLX/169-319
H3WCA8_STAEP/108-280
H1XMQ5_9XANT/86-257
A6BD57_9FIRM/171-350
Q6LJV6_PHOPR/214-393
Q023S7_SOLUE/101-241
F8KZV0_PARAV/174-340
D3IB44_9BACT/225-390
D5WKM6_BURSC/371-555
E1JT74_DESFR/6-109
D1RJ85_LEGLO/217-387
F9ZEY4_9PROT/209-401
A5ZCW7_9BACE/35-217
G2CFA4_ECOLX/202-385
D6HUI1_ECOLX/176-327
A9HGQ7_GLUDA/326-512
F5I1A4_ACIBA/214-380
G2UBP1_PSEAI/162-315
Q6LGM8_PHOPR/107-273
G4CPU9_9NEIS/105-278
A7GRG1_BACCN/111-287
H7H629_STRPN/147-311
A3EU83_9BACT/204-372
C2LXR1_STAHO/108-280
C2T9X9_BACCE/8-170
F7TVN9_BRELA/1-75
Q73G20_WOLPM/123-311
G9W0R1_SALET/207-375
C6DXS4_CLOBO/10-190
A8RDY4_9FIRM/173-311
D7A8P7_STAND/157-315
B2DMP5_STRPN/175-363
B0G4D9_9FIRM/171-359
G7RZQ6_STRSU/192-381
C8A1Q2_STAAU/2-82
D1PKU1_9FIRM/146-317
A7GEI3_CLOBL/137-310
G4BYF6_SALIN/108-309
B1KNB5_SHEWM/180-348
Q0T3W7_SHIF8/178-354
E4J827_ENTFC/168-358
F7LGL5_BACOV/222-387
F2HQB8_LACLV/11-184
G4LES0_PSEAI/205-373
C5I736_VIBCL/169-346
F7ZBQ8_ROSLO/238-430
C3R181_9BACE/214-386
H0FSL4_RHIML/1-47
C7K9T0_ACEPA/417-598
D1DM28_NEIGO/117-288
F3JYP2_PSESZ/186-386
Q0BD17_BURCM/208-374
G7D047_AERSA/206-374
B2AG33_CUPTR/125-313
A7V5K1_BACUN/217-381
B9XSZ3_9BACT/188-352
H4KID2_ECOLX/206-393
H0T4B3_9BRAD/235-404
D0CYA1_9RHOB/256-426
G5LKF4_SALET/90-258
Q30XD6_DESDG/204-401
C6YEX5_VIBCL/212-380
H4TYK9_ECOLX/196-367
H6V4P9_9BACT/37-210
F6IEJ4_9SPHN/102-282
G5IIU0_9CLOT/108-272
E2PTX6_MYCAT/94-251
A3SCM2_9RHOB/282-486
H6MJE5_ECOLX/202-385
G8E4L1_HELPX/25-147
E6TJZ5_MYCSR/200-372
H4T384_ECOLX/1-42
C9RK60_FIBSS/106-265
G7ER49_9GAMM/123-296
Q27Z32_9BACT/1-163
E8S8R1_MICSL/184-340
G7UIM8_PANAN/203-386
G6BGA4_CLODI/19-58
F4U3M1_ECOLX/164-252
E1YZD9_9BACE/135-298
G0JP24_9GAMM/112-301
E1LG10_STRMT/172-348
E7SKT5_SHIDY/178-361
F3DJK1_9PSED/133-299
E1VMB1_9GAMM/124-323
E2KDS1_ECO57/192-370
H8NU44_RAHAQ/4-77
A8X9C4_CAEBR/1-143
F7ITQ9_STRPQ/192-370
C6WMF0_ACTMD/186-379
B2FS67_STRMK/44-227
E8KKE5_9PAST/142-312
E3BQQ9_9LACO/11-202
B5JUG7_9GAMM/61-249
C3DDD8_BACTU/177-349
B4VDK8_9ACTO/1-63
E8JY13_9STRE/94-244
F9NPC3_PROAA/111-288
TNPE_STAAU/329-507
A7VHV5_9CLOT/292-468
H7K4P5_STRPN/90-254
H3IBJ3_STRPU/86-191
G2KP97_MICAA/131-307
D4CKQ8_9FIRM/1-86
H3UD60_STAEP/162-333
E1E8I5_STAAU/9-170
H4IF99_ECOLX/213-380
D0CXG4_9RHOB/121-294
E5WU07_9BACE/219-380
E7SG82_SHIDY/202-330
B7CHX1_BURPE/208-374
G7VTK8_PAETH/54-221
D4QWK5_ENTFC/8-172
A1VHX2_DESVV/147-326
E2YYX1_ENTFL/179-372
G8T1P8_BRUAO/268-438
G2PHQ1_STRVO/147-327
A0M2J8_GRAFK/112-286
D4WG44_BACOV/220-385
G5LJK3_SALET/25-165
H1H9L5_9FLAO/211-389
C0XG14_LACHI/4-104
F1XTV4_ECO57/1-112
Q0S139_RHOSR/178-380
D4CDJ8_9CLOT/125-322
F0JEA0_DESDE/34-192
B4TDS6_SALHS/217-418
Q1MVV9_9BACT/38-211
F5ICP2_ACIBA/214-380
H4CSR3_STAAU/141-330
G6LUR5_STRPN/1-58
F5KK52_PSEAI/109-279
F7S319_9PROT/126-298
H7PHR4_STRPN/1-79
G8MCX5_9BURK/113-306
C1EJY9_BACC3/137-317
A7ZRE8_ECO24/205-373
G8DH71_9VIRU/166-327
F8H2M6_PSEUT/160-343
D2N8R4_STAA5/351-537
A1F6A6_VIBCL/115-290
A5IFH8_LEGPC/201-371
E8V0C4_TERSS/115-302
G2A869_ECOLX/5-178
A5VJF0_LACRD/183-372
D6I367_ECOLX/112-282
C9AFD3_ENTFC/113-289
D0S158_ACICA/117-293
D2MXZ6_CAMJU/166-340
Q8CXY4_ECOL6/3-174
D4P765_9CAUD/1-152
H5HTW6_ECOLX/111-286
E2TSS5_MYCTU/1-55
G1VNN9_9FIRM/117-288
E0Q7Q7_9BIFI/176-388
XERC_MYCLE/107-285
C1M3F8_9ENTR/192-369
B0QEL0_BACAN/1-103
C9T7I5_9RHIZ/7-147
F1V758_PROAA/187-381
G5GSF5_FUSNP/133-308
D6D398_9BACE/206-383
D4CDA2_9CLOT/174-376
C9PL09_VIBFU/115-290
D3S9B0_THISK/530-688
Q45923_CLOBU/328-517
I0XD18_STAAU/186-392
H8K510_RICAG/107-293
F7LNC5_9BACE/91-256
E4SWI8_LACDN/1-161
D7BFB1_MEISD/179-367
A1SJ13_NOCSJ/170-363
F0E9U5_9PSED/208-377
F5PFF8_SHIFL/322-518
E8L6W1_9RHIZ/101-288
Q2Y5Y8_NITMU/129-300
C1MG60_9ENTR/114-284
G9X244_9FIRM/36-215
C3DAJ2_BACTU/110-276
C9CEH1_ENTFC/16-67
H4N7U7_ECOLX/169-319
H6V3E1_9BACT/38-211
D3TD36_ACIB4/107-272
A5ZC60_9BACE/15-198
E7PDL9_PSESG/1-184
C9AMB8_ENTFC/186-321
D7IZ49_9BACE/271-402
H4Z9Z9_ECOLX/78-249
G9T3B1_ENTFC/169-302
D7GWV1_9FIRM/152-337
B7A6A8_THEAQ/2-70
H6V4S1_9BACT/38-211
E2P7G5_PASHA/91-256
B2T7T8_BURPP/209-357
Q8FIE3_ECOL6/118-282
G5VVU8_ECOLX/205-373
F3L971_STRPO/93-248
D7YZG9_ECOLX/21-188
B6ZZ92_ECO57/202-385
H4CLF6_STAAU/108-280
A5CYV8_PELTS/313-501
D7C527_STRBB/155-337
G8M7C7_9BURK/123-297
XERC_ECOSM/112-282
E6YD12_CHLTH/130-292
E9LME5_ECOLX/41-235
Q311L4_DESDG/144-312
H1AW48_9FIRM/190-386
A7ZR02_ECO24/111-286
G5WHS6_ECOLX/200-400
H8H2S5_DEIGI/154-322
H1YII2_9SPHI/215-400
C7GI02_9FIRM/194-416
E6RKZ7_PSEU9/7-100
H1PSP0_9FUSO/4-173
Q1IBC0_PSEE4/171-344
C0W3E4_9ACTO/124-302
D6H5V5_NEIGO/191-367
E4XQD0_OIKDI/100-282
D6Z5L2_DESAT/170-344
E8EE90_SALMO/212-380
D5Q5L6_CLODI/107-280
D0AE04_ENTFC/175-368
D1B120_SULD5/224-398
H3Q6E9_BRUAO/7-147
G5XUV9_ECOLX/215-379
A1S1F6_THEPD/102-265
E5CSH5_9STAP/167-334
XERC_ECO8A/112-282
B9B0W9_9BURK/137-323
G6W7J1_STRPN/95-246
Q3Y2Q7_ENTFC/17-66
C2XHE3_BACCE/135-313
E1WV22_BACF6/212-386
E3BW49_9LACO/178-359
D4Z9B4_SPHJU/130-309
F2R2V4_STRVP/160-349
C6UD04_ECOBR/111-286
G8RTP2_MYCRN/193-378
E0R4B4_ECOLX/115-318
E8L810_9RHIZ/136-336
F5TAZ6_9FIRM/1-34
H5FBM9_ECOLX/38-232
G9R496_9FIRM/166-349
B6W5V5_9BACE/223-388
C4KHY1_SULIK/247-406
F9XT79_CAMFE/213-383
B6DYX8_SALNE/115-319
B0G1A1_9FIRM/173-385
Q39CL3_BURS3/106-287
A7B047_RUMGN/1-188
D3G0Y3_BACPE/163-345
D1W364_9BACT/226-394
E1YNS1_9BACE/222-387
D2FB06_STAAU/9-170
C1B2H4_RHOOB/178-361
E1NGG0_9LACO/176-360
D3MGN6_PROAA/111-288
FIME_ECOL6/5-178
G9W217_SALET/4-177
A7HYT2_PARL1/211-395
D0GHG0_BRUML/207-370
H7L1K2_STRPN/90-254
F4VPU1_ECOLX/202-385
E5W7B1_9BACI/1-59
D4ZS34_SPIPL/12-187
D0MHE9_RHOM4/206-391
C7XEB9_9PORP/112-289
I0VCK2_SHIFL/2-187
A5MEA6_STRPN/4-132
F8X4G6_9PORP/214-389
Q9WWY8_ECOLX/134-313
E1NU73_9LACO/189-386
D4V271_ENTFL/109-284
E1L1W1_9ACTN/128-326
E4ICR9_ENTFC/184-379
B3GYM5_ACTP7/110-285
B7B727_9PORP/222-387
G5KZ13_STRSU/202-404
F8J3H5_9GAMM/143-324
Q79DA0_ENTFL/108-305
F9I9G7_ACIBA/159-311
H6V3A1_9BACT/1-134
B9JSD0_AGRVS/174-324
E7I0R9_ECOLX/199-337
E1IWE8_ECOLX/50-244
F5JYD6_PSEAI/205-376
A6Q4N1_NITSB/223-396
E4RHA6_PSEPB/115-294
G0FET6_ECOLX/198-367
XERC_STAAM/108-280
I0SZC1_9STRE/172-348
A4SMH5_AERS4/206-410
B3I2Z5_ECOLX/163-309
G5HRV8_9CLOT/95-260
A6MN83_9DEIN/190-373
H4SPS7_ECOLX/213-377
F3LV20_9BURK/112-293
C3FBN8_BACTU/67-255
C0RAE9_BORBG/56-245
H0JMG3_9NOCA/161-378
E3I575_RHOVT/206-373
D0YW23_LISDA/16-188
H1HC24_FUSNU/11-191
G5R610_SALSE/226-400
C9CXJ0_9RHOB/114-298
B1JH45_YERPY/205-373
C5I724_VIBCL/169-346
H4SE10_ECOLX/198-367
H4L8S2_ECOLX/7-96
D5AUG8_RHOCB/114-299
C6W3B9_DYAFD/293-407
G3Z3Q8_9NEIS/106-279
C4G598_ABIDE/181-399
D2QCJ3_SPILD/215-391
G6YWA6_9ALTE/104-299
D6SLM3_9DELT/121-298
G7S474_STRSU/94-242
Q0FHF1_9RHOB/125-301
H6V467_9BACT/1-134
H5W7U1_RALSL/212-387
G5YLF7_ECOLX/43-219
C3Q5X0_9BACE/219-406
D4WXL3_BACOV/115-297
D1D4Y4_NEIGO/211-384
A5MJU8_STRPN/147-311
H8YXW3_9GAMM/242-409
B5UNV1_BACCE/8-178
C8L0E8_STAAU/351-537
C4G268_ABIDE/167-342
D8N7J9_RALSL/121-299
A5WY12_RHIRD/170-366
C4XSJ6_DESMR/95-267
C2DJK1_ECOLX/213-388
D0LAP1_GORB4/115-292
D3I088_9BACT/224-390
G9XEH0_9FIRM/169-343
F1U313_PROAA/111-288
C7X1Z7_ENTFL/109-284
H4UBT9_ECOLX/60-255
Q8GAJ9_ARTNI/71-177
C1D2R7_DEIDV/42-160
B7MZJ2_ECO81/111-286
B0NF78_EUBSP/177-375
E1TLV0_LACPS/183-379
G2GYZ1_9ENTR/113-288
Q27ZE8_9BACT/1-163
A8AMR9_CITK8/5-178
Q27ZG3_9BACT/1-163
G0AC58_COLFT/22-193
H1UJ44_ACEPA/151-316
XERS_STREM/172-348
G6QG61_STRPN/172-270
F9MT40_9FIRM/127-302
H0C2Y5_9BURK/251-410
B5WFN6_9BURK/125-304
VINT_LAMBD/178-349
D0KHT5_PECWW/280-476
H4MN21_ECOLX/34-228
G1Z6F8_ECOLX/203-370
A7GY77_CAMC5/134-272
H7HNH9_STRPN/147-311
Q9AZW6_9CAUD/168-344
C7XUI3_9LACO/1-69
G2GHE2_9ACTO/13-130
G4I8U2_MYCRH/1-68
A0NYF5_9RHOB/8-63
H6V414_9BACT/38-211
H7L976_STRPN/187-396
H7U5U9_CAMCO/166-340
C6YMT5_FRATL/106-280
C6M4H9_NEISI/194-370
F4V0N4_ECOLX/194-371
F3DIE7_9PSED/200-406
C3IPD7_BACTU/161-340
F7JKB3_9FIRM/171-356
D4T149_9XANT/226-392
H7H8J3_STRPN/36-225
F6GJS0_LACS5/221-402
D0TPI7_9BACE/116-298
G6TP62_STRPN/175-363
B1VR34_STRGG/79-269
B1BBL3_CLOBO/102-266
A8EFA5_BURPE/143-317
F3QC06_9ENTR/111-286
E7WEZ2_SALMO/212-380
D9T3I4_MICAI/13-185
Q3K0L5_STRA1/179-366
F7LRS0_9BACE/224-398
H1Q2T1_9BACT/156-320
D4W880_9FIRM/113-286
Q707K4_ECOLX/202-385
F8E531_FLESM/111-285
E3R5F4_9LACO/187-389
F3W9T2_STRPN/112-279
F5PIB8_SHIFL/190-266
E8SD56_MICSL/238-439
E7B5V0_YERE1/177-327
G7BEL4_VIBCL/184-381
Q8CZZ5_YERPE/223-390
C7D1Z4_ENTFL/190-375
C3GHE7_BACTU/129-304
C2IMY3_VIBCL/183-347
A5URM0_ROSS1/142-322
G4Z5I7_PHYSP/4-79
E1MGS5_9ACTO/1-76
G6P7Q3_STRPN/5-110
D9RU77_PREMB/207-362
B8J483_DESDA/20-188
H4V874_ECOLX/112-282
C3QK84_9BACE/223-388
H6V4T4_9BACT/38-211
H6V372_9BACT/38-211
A5KH32_CAMJU/166-301
XERC_RICM5/119-292
F3CRK9_PROAA/187-381
H6V4D3_9BACT/37-210
B5CJY5_SALET/115-319
D1PJ57_9FIRM/323-385
C2GPF0_LACRE/11-184
C7GCA9_9FIRM/33-204
Q7MQT2_WOLSU/189-348
F3CAD9_PSESG/186-352
B5ZH92_GLUDA/11-136
G8P0Q6_GRAMM/202-361
D3NXR6_AZOS1/144-319
E0PIM9_STRGY/182-304
A4FZZ7_METM5/157-323
Q1VZB4_9FLAO/217-401
A6G7T1_9DELT/1-68
A7AD74_9PORP/111-284
E4L1Q4_9STRE/185-368
E2ZS81_PSEAI/109-279
B9D5B7_WOLRE/258-419
E6V3P6_VARPE/207-375
H6V3L7_9BACT/1-134
E5X467_9BACE/193-372
H5GLF1_ECOLX/204-387
F1C5A4_9VIRU/202-368
C6IJU7_9BACE/227-392
C2R8R0_BACCE/8-170
Q1RF01_ECOUT/38-127
A1UHF4_MYCSK/197-372
D5TUG3_BACT1/9-176
H5UR93_9MICO/162-361
Q5XB36_STRP6/41-237
A3D1P2_SHEB5/283-491
D7IK93_9BACE/231-394
H6V4N1_9BACT/38-211
C6J8G1_9FIRM/1-42
F3PNI2_9BACE/231-394
D7BL31_ARCHD/91-245
H6V3Z1_9BACT/1-134
Q7MKK6_VIBVY/206-393
B3PPF3_RHIE6/178-364
Q12EX0_POLSJ/224-378
D4DUH3_NEIEG/205-373
F3M2G0_9BACL/154-349
A1SFI4_NOCSJ/214-456
B7BD03_9PORP/212-380
C9AA43_ENTCA/1-51
D7Z2H1_ECOLX/7-96
A2C0Y3_PROM1/213-371
E5CBK7_9BACE/120-295
D0PE68_BRUSS/7-147
H4V2B4_ECOLX/202-386
E2CJF6_9RHOB/151-305
E6UKU9_RUMA7/166-349
G0G948_AMYMD/181-342
F1ZDZ9_ECOLX/1-32
B5JUF4_9GAMM/1-57
G4FNX0_9SYNE/177-348
F2HQD2_LACLV/3-185
C2USY2_BACCE/12-179
F3SEB8_9PROT/168-344
E6QFJ2_9ZZZZ/187-363
A8UAQ5_PSEAI/115-168
B9CLN4_9ACTN/167-345
Q0W0L4_UNCMA/109-265
A7FML6_YERP3/203-386
E1LQF5_STRMT/1-59
D6YKP3_CHLTG/127-300
H2G5X0_CORDP/69-159
H6U1S7_KLEPN/132-360
A0YRP7_LYNSP/18-186
A5TPJ4_BURML/111-294
F3S799_9PROT/129-322
A4YT32_BRASO/182-333
E5VPJ9_9FIRM/116-309
Q7WX56_CUPNH/137-309
C2XDJ1_BACCE/156-338
C3LUV2_VIBCM/206-381
C5RZ63_9PAST/214-386
I0ZJD8_HELPX/173-351
B4EDK4_BURCJ/206-375
B1M995_METRJ/113-301
H5KM75_ECOLX/185-349
D2TJL2_CITRI/5-178
C3FP13_BACTB/111-287
G7FJK5_9GAMM/126-297
Q79VS7_SALTM/121-278
G6H393_9ACTO/13-135
D1JYC5_9BACE/113-292
G6BVZ3_CLODI/6-177
F1BUN9_9VIRU/173-323
E7ZER6_SALMO/174-324
F0JWA3_ESCFE/112-282
H8B2D4_CAMJU/200-363
H5JN30_ECOLX/202-385
A3V911_9RHOB/208-371
G4L6R3_TETHN/165-341
B0QA74_BACAN/110-284
F4KNN8_PORAD/232-396
G2AI64_ECOLX/213-381
C6KVI1_9BACT/204-372
C3QRJ6_9BACE/198-366
Q11N03_MESSB/201-409
F3I1T5_PSESF/174-354
E2BQU6_HARSA/106-284
B3B6H9_ECO57/198-367
B6ASQ9_9RHOB/138-296
D3RHM8_KLEVT/11-183
H3Q7F9_BRUAO/112-294
H4ZUT9_ECOLX/52-223
H1UIV2_ACEPA/335-508
E4MAK4_9BACT/222-389
F1ULW3_PROAA/113-293
C3QH31_9BACE/11-185
F9CVP4_9ARCH/136-289
H3ZE43_9ALTE/155-331
B8DHZ1_LISMH/165-351
D4Q4F4_LISMN/112-288
B0H4S0_YERPE/186-386
A7MYL9_VIBHB/195-395
Q3ZYA4_DEHSC/114-289
B5RFP7_SALG2/114-284
A6LWI3_CLOB8/142-316
E3XKX2_ECOLX/5-178
E1SUF8_FERBD/110-284
G0FYG5_AMYMD/121-296
F8LXB8_STRTR/169-348
F2JK52_CELLD/132-309
C4RYL9_YERBE/1-33
D7IFD8_9BACE/146-302
Q2SHL6_HAHCH/231-431
E3ZUT8_LISSE/2-157
F0R1F5_BACSH/208-375
G3YPR5_9RALS/259-411
G8P8Z1_LACLC/2-100
G2PRA7_MURRD/224-392
D7K8C5_9BACE/217-381
C6I470_9BACE/211-377
D1PQE5_9FIRM/72-236
F7LHV2_BACOV/116-296
H7G678_STAA5/183-364
E1WUT0_BACF6/217-381
H4FNJ9_ECOLX/201-397
Q01RK4_SOLUE/127-305
D1QWA8_9BACT/223-389
F5RMM4_9FIRM/161-337
C0FW98_9FIRM/126-304
B8ZK62_STRPJ/181-368
E4ITQ8_ENTFC/177-360
F2NGY9_DESAR/107-265
C7SIM6_9ENTR/202-386
C0QPQ5_PERMH/105-278
C5VYK5_STRSE/8-170
H4I2Y1_ECOLX/213-388
A1VZK6_CAMJJ/166-340
A8EWJ5_ARCB4/211-390
F1ZKP4_ECOLX/202-377
H3X0B0_STALU/8-175
A3F610_9CAUD/178-369
B5BMT2_UREUR/91-235
C5ESI3_9FIRM/114-289
A5GJF4_SYNPW/209-369
D5X8A1_THEPJ/8-178
Q3AJV0_SYNSC/228-390
D7ZP75_ECOLX/111-286
O87304_BORBG/56-245
B0QV21_HAEPR/211-389
H1YAF6_9SPHI/223-391
Q021T9_SOLUE/104-293
H7NRE5_STRPN/5-110
Q57NC9_SALCH/65-241
C2NNL5_BACCE/196-377
F7LIP3_BACOV/115-296
H5C4D6_ECOLX/202-385
C4ULV9_YERRU/21-198
E2TQ99_MYCTU/108-286
A2W232_9BURK/137-313
G4JN58_9CREN/125-285
C0DT82_EIKCO/88-249
H4J174_ECOLX/5-178
E7BF54_NEIMW/188-364
F6CLB8_DESK7/108-273
Q9RYZ8_DEIRA/168-336
F7L7B7_BACOV/211-369
Q5FG16_EHRRG/125-299
F2IGR3_FLUTR/222-390
E9SC14_RUMAL/14-210
H4U4K8_ECOLX/201-402
H5BPD7_ECOLX/192-370
E5QVD4_STAAH/188-388
H4LT50_ECOLX/52-223
Q9PBL2_XYLFA/55-219
H5DWL2_ECOLX/184-356
C2ZPB2_BACCE/1-155
D9YI51_9DELT/105-275
Q7CMJ6_BACAN/137-315
A9IDT2_BORPD/210-394
G1Z9G7_ECOLX/200-383
E8XT39_RAHSY/173-323
F6CRT7_MARPP/210-402
C3R0L2_9BACE/209-373
D6T7T4_STAAU/188-388
G2UB59_PSEAI/214-380
C5Q8U8_STAEP/2-60
E8LXU8_9VIBR/212-380
D3HNH0_LEGLN/99-281
F8HU65_LEUS2/112-290
Q8EAL8_SHEON/111-286
G8WKN6_KLEOK/140-308
Q27ZF6_9BACT/1-163
E3CRW6_STRVE/99-289
H3V567_STAEP/162-333
B5XIJ0_STRPZ/4-106
B6S2J4_9ABAC/151-339
Q1YWT1_PHOPR/133-308
C2E5Q2_LACJH/108-284
C9M3N2_LACHE/2-188
F1ZYV9_THEET/109-270
C3EJW2_BACTK/159-340
A9DUU2_9FLAO/111-286
E9YYI6_ECOLX/184-356
G8VYR8_KLEPN/204-370
Q9F0J7_STAAU/172-364
D5RZE6_CLODI/1-66
H6V3G4_9BACT/47-220
G6N1C7_STRPN/30-219
C0SYU2_BORBG/55-245
Q1GAK8_LACDA/111-286
D2S221_HALTV/134-370
C9M0L8_LACHE/64-286
D7IFZ4_9BACE/135-315
G5RTT6_SALET/188-338
D0TLD6_9BACE/108-281
G2PX17_9FIRM/125-294
A5WAK3_PSEP1/346-511
G9ZG86_9GAMM/196-281
E2Y6K9_ENTFL/174-373
D0S8N5_ACIJO/192-360
D4CX27_9FUSO/110-278
Q9RX02_DEIRA/183-383
Q8XY92_RALSO/208-374
Q8PKR5_XANAC/87-188
E8LNP0_9VIBR/160-322
B6XAH4_9ENTR/179-327
G6UCB9_STRPN/147-311
G1UZN8_9DELT/1-106
D9WJ67_9ACTO/10-113
E7VNC4_SALMO/176-344
F9LM19_STAEP/109-283
B5IBE9_ACIB4/109-290
H6CRC6_9BACL/135-304
E4RSX6_LEAB4/211-395
Q2CGJ4_9RHOB/126-295
C5Q7W0_STAEP/172-336
Q8DX61_STRA5/172-360
B5CMQ4_9FIRM/116-293
E1JNX9_9LACO/115-299
H6V486_9BACT/1-134
B0C4R9_ACAM1/15-191
A7JZX4_VIBSE/206-392
G6UWE6_STRPN/5-110
B6BNI8_9PROT/163-336
F1T7Z1_9CLOT/54-221
D7JXQ4_9BACE/355-461
F4GHV2_SPICD/98-167
A3YFE6_9GAMM/210-402
F7N6F1_ECOLX/202-385
F9QQD2_9MYCO/204-375
G8UPP4_TANFA/115-286
F1VJ38_PROAA/126-303
D3H423_ECO44/112-282
E0F6P3_ACTPL/102-286
E5B1S5_ERWAM/68-264
E8LH43_9FIRM/180-399
E2ZCH6_9FIRM/132-316
F8GM14_NITSI/202-364
F0LQZ6_VIBFN/120-291
H9UR81_ECOLX/212-378
E8AIU7_SALMO/204-371
A3IE09_9BACI/3-71
Q2YLS9_BRUA2/128-303
C3NPT3_VIBCJ/209-377
D8BNQ7_ECOLX/111-286
Q73J34_TREDE/93-258
C9YBY3_9BURK/439-624
C9MRU0_9BACT/91-256
G0H6F3_BIFAN/143-332
C0BU43_9BIFI/201-387
G0D284_ECOLX/164-324
F9PC65_9STRE/1-157
E6BDR2_ECOLX/194-260
C6V1I3_ECO5T/163-311
Q3YN14_BACTK/2-171
Q0AH12_NITEC/1-52
H4RPP8_ECOLX/5-178
H5HSV2_ECOLX/234-370
G9WCK9_SALET/114-284
D1FFC7_9RHIZ/162-326
C0R6G2_BORBG/56-245
C7V3F8_ENTFL/4-81
E9Y7Z2_ECOLX/112-282
H2H243_CORDP/46-220
G1WUS2_9FIRM/1-67
D5MFL1_9BACT/1-33
G2D5N0_ECOLX/213-388
Q87W36_PSESM/299-511
D4HFD5_PROAS/111-288
D6IHL1_ECOLX/11-183
C2VFC4_BACCE/122-316
C9Y6T9_9BURK/249-436
F1XIL6_ECO57/200-400
G9Z5G0_9ENTR/131-210
G2M0W6_9XANT/274-457
D7V4D4_9LACO/167-348
H1AHX9_9FIRM/113-294
B8FKX9_DESAA/216-382
Q5V6H0_HALMA/213-365
A4SU31_AERS4/115-319
Q8PKF1_XANAC/203-372
Q0TGG8_ECOL5/202-386
H7ERW3_PSEST/220-385
B3C2B8_ECO57/192-370
Q27ZH6_9BACT/1-163
D1WFH0_9LACO/168-337
B0F0X2_KLEPN/115-300
G9S9H3_CITFR/111-286
B3JGF6_9BACE/222-387
A5KQ43_9FIRM/3-116
C7H8X6_9FIRM/24-96
Q88A62_PSESM/218-388
E2NGP9_9BACE/214-379
E9S3W0_TREDN/70-248
F2HFR4_BACTU/177-349
C0AAZ7_9BACT/138-317
H0R2U3_9ACTO/246-366
XERS_STRTD/169-348
A6E8R4_9SPHI/105-280
E6VXA4_DESAO/123-296
E5YKF8_9ENTR/205-373
A0LL76_SYNFM/188-352
E2N7D8_9BACE/209-378
E3Y9M3_SHIFL/1-123
G7FTP4_9GAMM/191-369
G8NUR0_GRAMM/172-334
H7LFB4_STRPN/172-348
E8QLY7_HELP4/167-345
G0J9X0_YERPE/203-386
E4AQE0_PROAA/126-303
H4VV48_ECOLX/192-370
XERC_PSEFL/109-279
FIMB_ECO57/11-183
H1AH45_9FIRM/162-337
B4SJN2_STRM5/107-274
B5C330_SALET/3-117
D5ZAX8_MYCTU/1-55
E1N937_9BIFI/125-320
E8ZZ72_SALET/2-157
D2N7I0_STAA5/185-385
Q54YI8_DICDI/32-151
C5AEZ9_BURGB/107-290
C6LCQ5_9FIRM/130-294
G5XSF3_ECOLX/213-391
H1KIA2_METEX/26-197
G2I741_GLUXN/206-377
F9DK61_9BACT/224-390
Q1MFV9_RHIL3/464-650
C6PTQ9_9CLOT/142-314
C0RIU2_BRUMB/162-326
H5AXN3_ECOLX/198-367
D6AGP3_STRFL/191-377
F9ERT9_FUSNU/1-177
F8DEF4_HALXS/226-405
Q27TA6_ECOK1/44-238
A6A9A7_VIBCL/209-377
H1AKG4_9FIRM/172-355
G6QNV5_STRPN/147-311
E2KHS0_ECO57/194-371
C7WHB1_ENTFL/186-375
H0SVU1_9BRAD/213-376
D5Z5I0_MYCTU/2-115
E3Y6L2_SHIFL/322-518
D6LLS0_9RHIZ/140-297
B0GBK3_YERPE/203-386
D4M128_9FIRM/171-329
XERC_SERMA/116-286
H6V4S6_9BACT/38-211
H0C3U2_9BURK/163-362
H7P5Q6_STRPN/179-369
C4SFS4_YERMO/371-546
C9ULY5_BRUAO/77-245
F8DP62_LACRS/193-380
D1ADD7_THECD/223-414
E8X4Y1_ACISM/181-357
G5HRV9_9CLOT/113-278
G1ZGJ1_ECOLX/127-289
F1T7Y9_9CLOT/319-501
F9UPM0_LACPL/109-284
E1HSE7_ECOLX/44-238
G2E3X9_9GAMM/1-120
B5NTB9_SALET/204-387
G8PF58_PEDCP/11-184
D5Z6I7_MYCTU/180-358
E4JM57_ENTFC/177-360
F5N0Q5_SHIFL/213-377
G8WDA5_KLEOK/114-284
H2CGR0_9LEPT/225-389
Q1MVX7_9BACT/1-162
F3JCW9_PSESX/212-380
E8I9P8_ECOLX/1-159
E7Y9Y8_SALMO/27-117
D1GR63_STAA0/186-392
B7IY88_BACC2/8-170
F7N460_ECOLX/196-386
Q8K7P3_STRP3/9-181
Q27Z17_9BACT/1-163
A1JKG5_YERE8/159-381
A7TW87_9VIRU/188-388
H8XCE8_BACAM/110-284
A7VFW2_9CLOT/194-416
D4EHD0_ENTFL/170-244
D7JL75_ECOLX/115-286
F7KPC8_9FIRM/52-129
Q3R024_XYLFA/180-353
D0GVS7_VIBMI/207-371
B0HXH6_YERPE/202-386
F5MTU9_SHIFL/112-282
C4UNY7_YERRU/1-140
C9T3U9_9RHIZ/121-296
F4FVK2_LACBN/176-369
G8P362_LACLC/1-33
G5KP10_ECOLX/206-393
H5MYH1_ECOLX/177-360
F3FBY7_PSESX/189-364
E5WY29_9BACE/217-381
Q3ET96_BACTI/96-291
F2LWR6_HIPMA/102-265
F8YUU3_VIBCL/184-381
Q1Q549_9BACT/162-324
Q0HGG9_SHESM/212-380
C3FDN0_BACTU/169-355
Q07U67_RHOP5/318-502
C3K9Z5_PSEFS/199-386
H4NPS8_ECOLX/163-323
E4RCR9_PSEPB/109-279
A1TLR6_ACIAC/123-297
G8SQK6_BRUCA/128-303
G8RLM2_MYCRN/119-318
G5IUC5_9ENTE/109-284
Q0AD73_NITEC/221-390
Q9A7F7_CAUCR/27-196
C7GHC4_9FIRM/1-61
H1YHG7_9SPHI/222-389
C1ENE4_BACC3/120-316
Q8JL21_9CAUD/10-214
G5VVV5_ECOLX/115-319
B1J5J4_PSEPW/188-371
B5H5E4_STRPR/228-431
G6A0W1_9PROT/164-315
Q0HPU1_SHESR/194-423
C3HJ30_BACTU/8-170
B1S4J2_STRPN/181-370
H9UZ09_ECOLX/112-282
F8KBG3_LACRE/176-341
B1BY51_CLOPF/107-271
Q1MVW2_9BACT/38-211
Q58AC2_RALME/484-702
C6CR35_DICZE/207-366
Q7UCV7_SHIFL/213-377
H1PUI1_9FUSO/113-285
Q8XRF2_RALSO/373-554
E6HZZ5_ENTFL/169-366
D2TZP7_9ENTR/166-332
H3S6I0_STAAU/108-280
F0BSW1_9XANT/255-440
A8TPU7_9PROT/220-390
F6EVA7_SPHCR/217-399
C4UFV4_YERRU/8-82
G9SZ55_ENTFC/1-44
G0I749_STRES/94-246
A5VSP3_BRUO2/128-303
G0FGB0_ECOLX/115-319
E2K5I0_ECO57/50-244
G9T326_ENTFC/189-386
A3YH39_9GAMM/377-555
F5Q3F9_SHIFL/31-215
D4U6B3_STAAU/9-170
G0ITT8_BORAP/3-46
Q8K674_STRP3/171-348
A7AYF4_RUMGN/130-309
D1JMK6_9BACE/3-152
G0AIS3_COLFT/245-312
Q6S447_BURPE/33-210
I0ZPJ7_ECOLX/178-349
G1Y7X7_ECOLX/192-369
H1CJ68_9FIRM/187-367
C0Z4G0_BREBN/15-207
B1SFA3_9STRE/186-362
F6IEJ9_9SPHN/221-386
C2QFJ2_BACCE/8-170
A9VT69_BACWK/113-289
G0UF09_9LACT/165-346
A8YV25_LACH4/113-289
H1X388_LEUCI/111-287
F0RGK9_CELLC/111-286
D0BWN0_9GAMM/117-293
H3PBF4_BRUAO/112-294
Q2PZJ7_9BACT/1-163
F5N4V7_SHIFL/38-239
XERC2_RALSO/133-307
C3EV13_BACTK/162-340
E4WHU7_RHOE1/119-294
F4G9M8_ALIDK/118-242
F3G1T8_PSESJ/112-286
E9FLP1_9STRE/93-261
A6AM86_VIBHA/87-255
F3J3V8_PSEAP/218-422
G8UWC9_LEGPN/215-378
Q12I63_SHEDO/20-154
C2NJ95_BACCE/240-437
D7WUF0_9BACI/112-283
Q1I119_9CAUD/173-323
E0NXN7_9FIRM/188-407
E1IR22_ECOLX/199-276
E6HNW8_ENTFL/181-367
C6ADJ3_BARGA/174-332
C9AQ08_ENTFC/168-358
D4KT45_9FIRM/168-343
Q27ZG0_9BACT/1-163
B2Q4N2_PROST/121-292
H6RU40_BLASD/164-342
B5EB31_GEOBB/106-280
D5QKP7_METTR/93-260
F9ES24_FUSNU/1-144
D3LDA2_ENTFC/113-289
G2A0J8_ECOLX/184-356
A1AN46_PELPD/109-283
B7NBW6_ECOLU/202-386
D6D5T0_9BACE/115-297
F0EI91_ENTCA/8-175
A3U2L4_9RHOB/113-296
H3U2N6_STAAU/172-336
C0ZFA8_BREBN/115-290
B8IPE9_METNO/334-525
D1W707_9BACT/223-389
H4RVY2_ECOLX/52-223
H1P2S8_9BACT/224-409
D4IZ49_BUTFI/235-434
F3IHG4_PSESL/115-298
H7PIK4_STRPN/9-126
D7C528_STRBB/183-394
H5J639_ECOLX/111-286
Q8YKB4_NOSS1/134-310
C3FSC5_BACTB/161-339
D4RJQ9_ENTFC/179-363
A3V5W0_9RHOB/255-422
C3FUQ6_BACTB/8-170
F9RKW3_9VIBR/178-333
G7CF39_MYCTH/104-261
B9E2D7_CLOK1/178-358
E7IVL3_ECOLX/178-349
H5X6H3_9PSEU/114-286
F9EPI1_FUSNU/3-160
A6FIE9_9GAMM/175-327
A6VC88_PSEA7/115-319
E1LKY2_STRMT/4-42
B7B855_9PORP/150-294
F2FPG7_SALDU/42-236
Q0BE46_BURCM/202-378
C6XA85_METSD/112-286
D7WT99_9BACI/358-544
Q70IK9_SHEPU/171-348
G6ITW9_LACRH/171-347
G5HRX6_9CLOT/110-275
C2SD29_BACCE/131-306
G4LDN0_PSEAI/440-639
C7KUU7_ACEPA/120-284
E6JF78_RIEAN/111-279
Q6J689_9BURK/116-306
E9W3I5_ECOLX/198-367
Q8XD80_ECO57/166-328
A0ZS04_9CAUD/188-388
F3RSQ7_VIBPA/251-390
E8UJT8_STREJ/175-365
H5C813_ECOLX/104-272
B5EL66_ACIF5/125-298
Q1CPV3_STRPD/182-372
Q7MBI6_VIBVY/9-212
I0UPH6_BACLI/183-381
H4RY43_ECOLX/62-263
C9YWC7_STRSW/1-100
C5S4H1_9PAST/214-381
G5U6A2_ECOLX/215-379
G8T7H9_NIAKG/225-393
C9PZU8_9BACT/209-368
C5VWG5_STRSE/172-348
A6WM00_SHEB8/103-273
E2ZEQ8_9FIRM/1-65
G9EUY7_CLOSG/179-376
H4ZVT9_ECOLX/10-91
H6V4Q4_9BACT/38-211
A6FN62_9RHOB/13-188
D8KD57_LACLN/180-365
Q57L65_SALCH/94-270
H6V4G1_9BACT/37-210
Q636J5_BACCZ/111-287
C8LZQ4_STAAU/109-283
E3IPZ5_DESVR/131-303
H6V460_9BACT/38-211
G5USZ7_ECOLX/111-286
E8C9S4_SALMO/204-371
XERC_MYCBO/108-286
A1S2C3_SHEAM/202-387
F6F030_SPHCR/115-286
G5HXA4_9CLOT/3-68
G7SLN0_STRSU/168-358
C0EYK1_9FIRM/105-284
H4RUS6_ECOLX/1-112
E2MLB8_PSEUB/132-311
D4IGP5_ERWAE/52-255
H5TQ88_9ACTO/165-322
C0XXI0_BURPE/138-328
F5RFU3_9RHOO/115-319
E8UTC3_THEBF/175-388
C0XVD1_BURPE/147-321
E7PL00_PSESG/202-377
F7JHZ2_9FIRM/189-386
H5DNV6_ECOLX/111-286
B7HKP3_BACC7/111-284
Q04WV6_LEPBL/108-274
G8P363_LACLC/190-257
F0GQG6_9LACO/176-360
H4P541_ECOLX/199-398
H0Q156_9RHOO/235-406
F7PDN9_MYCPA/121-300
E5YPR5_9BACL/121-288
H5GSP3_ECOLX/149-299
A5MGY0_STRPN/147-311
F1ZCU6_9SPHN/221-395
H5MYY4_ECOLX/222-387
F1XLE4_ECO57/355-524
D0C9U2_ACIBA/233-399
E4NCV3_KITSK/188-414
G6YS78_9ALTE/22-194
H1WE85_9CYAN/2-205
Q7N7S9_PHOLL/110-306
A3L9F8_PSEAI/24-194
E9XRA7_ECOLX/177-360
F3AIF0_9FIRM/181-287
G7DKQ8_BRAJP/235-392
Q2CB87_9RHOB/171-338
H1Z2Q4_9EURY/145-314
G7TVA6_VIBCL/212-380
C6I1I1_9BACE/227-376
C6ICG2_9BACE/216-374
G5TYQ0_ECOLX/111-286
Q4L7R3_STAHJ/176-371
B6FTB1_9CLOT/153-295
D1GQ02_STAA0/9-170
E7PKH3_PSESG/168-363
H0JYC2_9NOCA/172-374
I0PVW4_MYCAB/164-353
H5K9C8_ECOLX/11-183
B1M981_METRJ/110-279
E9FKY0_9STRE/4-64
C0ES77_9FIRM/148-293
D3MSU8_9FIRM/117-294
A4E8Q7_9ACTN/1-163
H6P8W9_STRIC/172-348
D3LNK7_MICLU/141-325
C6LH85_9FIRM/1-34
C7JRJ6_ACEPA/82-259
H7CJC6_LISMN/116-293
F8KG68_LACRE/155-329
G6KJP4_STRPN/172-348
A0P0Y5_9RHOB/104-268
H7L905_STRPN/5-110
Q13XE3_BURXL/218-393
G0JNH4_9GAMM/216-401
C3G746_BACTU/111-287
E8U2K8_ALIDB/133-306
F8KGJ3_LACRE/64-239
H4DX16_STAAU/2-82
Q8NQT9_CORGL/38-222
B8DBX1_LISMH/110-285
B7CUI4_BURPE/2-96
A3HVT2_9BACT/107-282
B2IT49_NOSP7/178-361
C1BDN7_RHOOB/122-297
H4UKK6_ECOLX/202-386
C6R1Y8_9MICC/234-422
A9A7U1_METM6/132-313
H6V4T0_9BACT/38-212
A5FQB6_DEHSB/114-289
I0VL12_ECOLX/43-219
E6SAZ6_INTC7/164-339
E6QGM5_9ZZZZ/100-259
E2K2N2_ECO57/163-323
F7M412_9BACE/120-295
H3M8Y7_KLEOX/21-183
Q0YU85_9CHLB/2-34
G8DCP8_9VIRU/200-372
H5JBL6_ECOLX/1-68
XERD_PSEAE/112-286
Q48I01_PSE14/162-383
B3IGE8_ECOLX/184-356
F4FBH2_VERMA/202-390
F5LJG1_9BACL/80-264
D4JUG3_9FIRM/120-288
B5CBZ2_SALET/204-370
B4R9R8_PHEZH/178-354
E8Y774_ECOKO/163-310
F9D309_9BACT/247-422
H5Q3G9_ECOLX/50-244
A4C433_9GAMM/106-311
F4FV77_LACBN/180-350
B5GQP7_STRCL/146-238
C8T5B0_KLEPR/87-239
H3MUW2_KLEOX/114-284
D7GNY1_9FIRM/191-354
C4SGC2_YERMO/76-246
E8EAR0_SALMO/27-117
D6YBD2_THEBD/141-327
E3C3Q6_9LACO/113-288
D5TWE7_BACT1/110-284
C4ZRH6_ECOBW/8-181
C3BBT0_BACMY/157-334
E9V8B1_ECOLX/1-113
E4KQ98_9LACT/65-246
F6IWX4_LACPE/180-373
Q87XW7_PSESM/154-313
A8ZL87_ACAM1/132-307
B5BC93_SALPK/4-177
D4QUM6_ENTFC/184-369
A0QJ30_MYCA1/111-289
D9R6D1_CLOSW/114-304
F5QE45_SHIFL/203-386
E6GK34_ENTFL/169-354
B6XFA5_9ENTR/192-369
A8TTV3_9PROT/163-318
B4D116_9BACT/128-302
D6DVX7_ENTCL/1-62
E1J8M9_ECOLX/202-385
F7MPL0_CLOBO/15-184
F2H125_BACTU/7-169
E9YL69_ECOLX/205-373
E8UJU7_STREJ/3-79
C6I3G8_9BACE/206-368
I0KNQ0_STEMA/104-300
H1KA33_9MYCO/427-607
G9Z8I7_9ENTR/201-402
H4XJS6_ECOLX/194-371
Q12J39_SHEDO/209-371
D3H2N8_ECO44/192-370
A8LN02_DINSH/153-332
H6V4M2_9BACT/1-134
G0CXZ3_CORUB/5-76
E9SC28_RUMAL/138-309
H3UHH0_STAEP/1-164
G1WLX7_9FIRM/162-349
A5LYX2_STRPN/3-114
H3NWS1_9GAMM/57-231
H1TMF2_STAAU/108-280
C9AL60_ENTFC/172-366
C3ECX2_BACTU/2-138
B3CUB6_ORITI/1-123
Q0A8F5_ALHEH/75-274
H1HBI6_9FLAO/110-283
E4DJ88_PROAA/113-293
C2SDM4_BACCE/132-307
F5MNB0_SHIFL/32-91
H4MV59_ECOLX/157-374
F8M8T7_MYCA0/119-298
E4LWG6_9CLOT/141-303
C6I4S1_9BACE/200-357
C0KKC3_9BACT/1-163
E2T055_9RALS/124-299
D5KZT4_PROMI/115-283
D7J960_9BACE/223-388
H7KRQ4_STRPN/95-246
D0LLQ5_HALO1/13-203
C4S316_YERBE/173-323
D2BHG9_DEHSV/109-283
G9AA34_RHIFH/219-404
F7LU91_9BACE/2-177
O84888_SALTM/203-379
A7K423_VIBSE/118-293
H5G7W6_ECOLX/184-356
A6FV64_9RHOB/358-546
F3DPD6_9PSED/1-111
F2HF87_BACTU/152-334
H7K9T5_STRPN/1-76
H4SFB7_ECOLX/111-286
E9U8I6_ECOLX/202-386
E0EM45_ACTPL/110-285
E5BR33_9FUSO/102-257
D7VYW7_9FLAO/119-288
A8A837_ECOHS/11-183
D3V6I6_XENBS/116-287
C8MIL3_STAAU/141-330
C8X185_DESRD/117-290
C9BIK9_ENTFC/4-148
G4PUT4_ECOLX/198-367
Q12Q52_SHEDO/107-273
A7B4G2_RUMGN/190-386
D8C0A8_ECOLX/3-123
D3HDG7_STRG3/165-348
G7ABK5_VIBCL/204-379
C7KDI5_ACEPA/1-137
C7GHC6_9FIRM/10-137
D7EV04_MYCTU/180-358
F8IBH8_SULAT/233-409
E5R628_STAAG/329-507
H6V4L0_9BACT/1-134
E8RUB4_ASTEC/109-287
F5PC13_SHIFL/325-521
B7RYB7_9GAMM/265-461
F5YDH2_TREAZ/186-369
E4TLX3_MARTH/260-395
A7I3K0_CAMHC/186-405
E4KV17_9PORP/198-364
H4J223_ECOLX/185-349
F0N6B4_NEIMN/211-384
F4UWQ9_ECOLX/202-385
H5I9F8_ECOLX/210-375
F2IQ86_VIBCL/77-248
B1Z6V2_BURA4/128-298
Q57NE5_SALCH/3-117
H6QJL8_RICMA/107-293
B1HRM0_LYSSC/113-288
G8LUY0_CLOCD/283-482
A9G4U8_SORC5/6-74
E0Q5J1_9BIFI/140-305
E3B6N6_9MICO/184-361
A7AXT6_RUMGN/138-335
A5FTE7_ACICJ/212-387
C5BU93_TERTT/113-317
A9IPX9_BART1/207-371
I0P857_MYCAB/192-366
Q5P8I6_AROAE/225-398
G2UAL1_PSEAI/115-319
Q8KLM7_STRTR/3-166
H1AHA7_9FIRM/133-319
F3PRE4_9BACE/120-286
F5Q8E1_SHIFL/202-377
B5R8M8_SALG2/178-354
F8YPX8_ECOLX/50-244
G2HC15_9DELT/47-207
E8PPG8_THESS/170-361
C5R8I3_WEIPA/171-368
H4SVN2_ECOLX/44-238
G5HSJ7_9CLOT/176-375
E5X3Q8_9BACE/223-388
G7S5Y2_STRSU/192-381
F8IQ27_STREC/171-345
Q0F3E4_9PROT/134-293
E0PK01_STRGY/165-348
Q8Z1B2_SALTI/1-58
H5Y4N1_9FIRM/129-317
D4WIS8_BACOV/230-393
C3HG11_BACTU/12-179
F8F1X2_SPICH/117-283
E9W8U8_ECOLX/166-312
D4I364_ERWAC/10-205
Q4MP21_BACCE/137-315
B7LDK9_ECO55/212-380
G5I8V8_9CLOT/110-296
G0WJT8_LACLL/2-95
G6VL35_STRPN/147-311
Q7VUH6_BORPE/186-352
A8LT63_DINSH/100-285
F2CGE5_STRSA/1-59
A8RCT4_9FIRM/186-364
F4HK29_PYRSN/96-261
E5D590_SERRU/115-313
A8SI81_9FIRM/167-358
I0BI07_9BACL/109-284
D8J056_HERSS/172-312
Q9ZWV7_9CAUD/177-364
C1BCF9_RHOOB/484-674
Q9XJ90_9CAUD/177-380
E3GDJ1_EUBLK/181-372
E2KXL4_ECO57/215-379
I0N166_SALET/113-270
H7I6W9_STRPN/147-311
H3VCH0_STAEP/109-283
H7EDB6_SALHO/202-370
F3WN80_SHIBO/149-299
E1MFS2_9ACTO/182-359
G2H1V0_9ENTR/29-201
E4HC44_PROAA/187-381
Q817T1_BACCR/235-409
E8D7K7_SALMO/204-371
E9AB53_SALET/42-236
F4LYF3_ECOLX/202-385
E4J7E4_ENTFC/168-374
D1E6K8_NEIGO/117-288
H0NRG6_BACCE/111-287
B2JUB3_BURP8/59-239
C9BCN0_ENTFC/109-283
E4SUE4_LACDN/108-283
C5ZDB0_BURPE/206-375
H2ADT5_BACAM/183-381
C4IH09_CLOBU/18-201
E6MUG5_NEIMH/156-308
H3VGV2_STAEP/14-157
B0C0F4_ACAM1/200-381
H1Y5R0_9SPHI/232-412
D7YA36_ECOLX/202-385
D6SB56_PEPMA/180-394
A8LYU4_SALAI/196-375
G7RVZ2_STRSU/175-365
E8ZR14_CLOB0/156-321
XERC_XANCB/135-303
C3QTE3_9BACE/91-256
F2B8I1_9NEIS/126-302
D0AEI8_ENTFC/109-283
E1J364_ECOLX/185-391
F4MU70_YEREN/133-310
E2KZ57_ECO57/32-199
D6KUX8_SCAIO/124-305
D6YP13_CHLT1/111-287
H4AS27_STAAU/9-170
F3LGK3_9GAMM/161-316
B5F495_SALA4/102-300
H4NXB6_ECOLX/355-524
C9Y5R3_CROTZ/67-261
F4UC57_ECOLX/224-416
Q6X9Q1_9CAUD/194-328
A3WPQ2_9GAMM/116-289
H5E308_ECOLX/31-215
E7FPN0_9LACO/23-221
D4H8F0_DENA2/107-281
H8C0E7_CAMJU/203-379
H6P9T3_STRIC/187-396
D0ME84_RHOM4/128-307
F5NQP1_SHIFL/79-246
B9KGN1_ANAMF/124-297
C3H8N9_BACTU/131-306
D3QL40_ECOCB/210-379
F5ZPR3_SALTU/201-402
G2LE35_CHLTF/121-299
G7C039_VIBCL/121-292
E1JDY7_ECOLX/202-385
E4IGB1_ENTFC/126-302
H4PYT8_ECOLX/194-371
D4V796_BACVU/218-393
G7A7N6_VIBCL/105-309
G8I9Q6_9CAUD/185-357
A5ELC2_BRASB/215-376
E3DGW3_ERWSE/145-319
H2IDH1_9VIBR/226-410
C6TQ79_BURPE/209-377
C9KYK6_9BACE/191-354
G6V5K7_STRPN/1-162
H6LQ06_STAAU/6-83
F9PBX2_9STRE/174-392
C1ABE3_GEMAT/126-312
I0TEW4_9BACT/220-385
D5MSN9_9BACT/251-425
A4BZA1_9FLAO/113-284
H5PRL7_ECOLX/112-282
B3AZ53_ECO57/5-178
H4CKE2_STAAU/186-392
C2T9M7_BACCE/211-447
C7JQ18_ACEPA/120-284
G8X9G4_FLACA/101-259
D0H4M0_VIBCL/104-309
Q0HF99_SHESM/243-434
B2A500_NATTJ/109-283
B7NUM5_ECO7I/11-183
E3XKX1_ECOLX/1-80
I0YDR8_9BURK/172-386
O21940_9CAUD/170-347
B3IPA0_ECOLX/201-402
C2RGS9_BACCE/144-275
C7CLW9_METED/401-564
H7SJS6_CAMCO/201-371
H1GH05_9FLAO/114-289
H4C3L0_STAAU/184-391
C6LGQ0_9FIRM/119-292
G7CWN7_AERSA/258-360
H0HZE0_9RHIZ/14-186
A4WE45_ENT38/111-286
Q5FQ17_GLUOX/115-289
F0S9A2_PEDSD/211-395
A7TX96_9BURK/210-384
C9UDU3_BRUAO/7-147
G1UWA8_9DELT/120-288
F7LVX5_9BACE/224-390
B2GCB1_LACF3/10-192
I0DW13_PROST/202-384
Q0F8X4_9RHOB/166-332
Q93GE9_PRELO/242-401
F2FA31_SOLSS/145-297
F3HWT4_PSESF/132-311
H4IW64_ECOLX/202-385
H0BSU1_9BURK/132-308
C9CC44_ENTFC/172-365
Q0IL30_NPVLS/169-345
B6VYE6_9BACE/230-393
C2U7A1_BACCE/29-211
G8M168_CLOCD/121-292
G4KRG8_OSCVS/173-368
G6TAB1_STRPN/182-372
G6E4K7_9GAMM/180-354
H4QY27_ECOLX/192-370
C7C6K2_METED/1-164
F0VGU7_NEOCL/322-526
B2NAX6_ECOLX/200-401
G5K578_9STRE/3-103
F5ZG42_ALTSS/766-987
Q1CQ01_STRPD/180-372
A9KHV7_CLOPH/6-176
F3B7E7_9FIRM/1-103
A2W7X9_9BURK/130-304
Q5KXI6_GEOKA/110-286
H5B9L1_ECOLX/199-398
D6DEG4_CLOSC/121-297
B0RKN3_YEREN/46-232
B6AS58_9BACT/164-245
E3D742_GARV3/173-345
H4PSD5_ECOLX/163-310
D3SGT4_THISK/131-306
D7JMJ3_ECOLX/194-371
C4N518_ECOLX/45-229
D5AUW2_RHOCB/212-374
E1XWV6_LEGPN/193-394
B9WVX7_STRSU/80-277
C3H530_BACTU/111-287
H5KN07_ECOLX/203-303
F8JDH8_HYPSM/214-379
F0DZ90_9PSED/268-481
A1VVN0_POLNA/137-349
F5IX23_9PORP/108-294
E2WT80_ECOLX/257-323
XERD_NEIMA/106-278
A5L890_9GAMM/117-292
F8T8V4_KLEPN/115-319
Q2CGA2_9RHOB/153-315
Q7MRS4_WOLSU/208-389
A5FNQ9_FLAJ1/111-285
C2Q9J7_BACCE/12-179
B1C1D6_9FIRM/110-296
C9TVI2_9RHIZ/226-396
F8YWA0_VIBCL/105-309
G9SFQ7_CITFR/205-372
H5FNM0_ECOLX/5-178
A6UZ76_PSEA7/263-329
H7IV45_STRPN/1-96
D0KHV0_PECWW/208-378
D6B9U9_9ACTO/2-50
H5H764_ECOLX/204-403
H4E0A8_STAAU/188-388
B1C4S7_9FIRM/189-308
E8M0I6_9VIBR/225-394
F5NZS8_SHIFL/111-286
B3XCG2_ECOLX/185-349
F5PSM5_SHIFL/203-279
G5QYR2_SALSE/6-84
Q8KPS2_SYNE7/2-67
E1PG20_ECOAB/203-357
E6SYU2_SHEB6/100-266
C3DBR9_BACTU/16-180
H4N538_ECOLX/194-371
A0B4S0_BURCH/94-212
G3ZTK0_AGGAC/110-280
G6TY64_STRPN/1-47
Q1CEU3_YERPN/1-64
B1S839_9BIFI/184-381
I0V6T1_9PSEU/124-299
C4KM21_BURPE/209-377
H1ZCP9_9FLAO/111-283
D8ERJ3_ECOLX/112-282
B5Q8P1_SALVI/69-148
B5JWA2_9GAMM/91-267
A0RWL5_CENSY/271-403
H1AGU1_9FIRM/102-297
B5PM50_SALET/114-284
F7ZAR7_ROSLO/325-488
G2G6J7_9ACTO/174-354
H1DFB5_9PORP/220-391
H3RBH1_ERWST/202-402
Q12C58_POLSJ/423-611
E6U6C5_ETHHY/180-399
E5WH95_9BACI/157-351
B2P0W5_ECO57/215-379
H1QNE7_9ACTO/132-333
G1ZHH6_ECOLX/43-219
G6WMF1_STRPN/90-254
B0NGP2_EUBSP/195-412
XERC_SHIFL/112-282
F3AS60_9FIRM/172-351
C6IFB5_9BACE/222-380
F2JQR3_CELLD/173-355
I0X6W0_9SPIO/232-411
H3YXS3_STAAU/175-370
F0R4X4_BACSH/209-387
H6V3V0_9BACT/38-211
F5PEY9_SHIFL/212-380
E4W1A1_BACFG/120-294
F0K8N6_CLOAE/107-279
E5YK05_9ENTR/231-406
Q8LTS9_9CAUD/168-344
E2N7X2_9BACE/217-373
F3X3T3_STRPN/147-311
A1TMR6_ACIAC/179-366
H1HPP4_9BACT/223-386
H3KX89_ECOLX/185-349
A1EIA7_VIBCL/212-380
E4W153_BACFG/112-291
E8L933_9RHIZ/5-181
F9Z881_ODOSD/223-391
C6IKX1_9BACE/91-256
H6V3N5_9BACT/1-134
D9NPI2_STRPN/90-254
B2EBD1_BIFAN/110-299
H1RX99_COMTE/1-48
G5QC81_SALMO/203-386
F3JHV6_PSESX/1-134
H5E6V7_ECOLX/202-385
Q3DRA9_STRAG/175-362
Q24VE5_DESHY/203-393
H5FYQ0_ECOLX/201-402
D8ITE2_HERSS/192-394
E6J3P3_STRAP/94-243
B6XBN1_9ENTR/194-371
C0KIV0_ENTFL/1-51
G5HKF1_9CLOT/156-319
D7FD56_HELP3/157-339
B1LHU0_ECOSM/205-373
G9A119_RHIFH/185-381
E1HR45_ECOLX/149-306
C7SIM9_9ENTR/202-386
E4J6K7_ENTFC/173-357
B1IMR9_CLOBK/319-513
H5FY34_ECOLX/164-324
F0MUT9_NEIMP/113-284
E8INR4_ECOLX/198-367
Q1NIG8_9DELT/191-364
B1BVU6_CLOPF/85-237
Q1QFA5_NITHX/163-358
E6PVM9_9ZZZZ/1-108
Q5QUS8_IDILO/111-283
E3XPT8_ECOLX/3-72
Q8CLW3_YERPE/1-42
H6V3K8_9BACT/1-134
B0T3E0_CAUSK/124-294
C1HKE4_9ESCH/1-63
B7BEP3_9PORP/215-374
C7UKA3_ENTFL/179-372
F2L9I3_BURGS/191-391
A4FJX5_SACEN/125-297
H1B6I5_9FIRM/220-382
A7S0Y7_NEMVE/4-95
H6V3G3_9BACT/38-211
H7HBG9_STRPN/5-110
F1BYN7_AERSA/115-154
H4B1Y5_STAAU/109-283
H1SYW6_STAAU/9-170
Q2NHL5_METST/102-245
G5HNC9_9CLOT/100-264
D7I949_9BACE/110-290
G8UWB4_LEGPN/214-384
E4S0E1_BORBJ/61-251
F9E8V0_STRSA/161-349
E1VHK9_9GAMM/237-400
E1CW51_VIBPA/118-293
Q6F952_ACIAD/112-289
D1N1S7_9BACT/194-392
G7M847_9CLOT/9-183
A1BZ55_BACCE/140-319
D5D7P3_ECOKI/164-311
A5ZV61_9FIRM/180-363
F0PFQ9_ENTF6/111-287
Q27ZB5_9BACT/1-163
B2B9D5_PSEAI/115-280
G2D1Y6_ECOLX/183-349
E7A801_HAEIF/172-322
G3CB16_9VIRU/333-499
Q18G82_HALWD/41-123
D5MSQ5_9BACT/73-246
Q9R9V1_PSEPU/18-64
C2UKI8_BACCE/8-178
H6V343_9BACT/37-210
E3XVA4_ECOLX/257-323
H5EUJ6_ECOLX/184-356
G4NSM3_BACPN/112-288
H5B9M3_ECOLX/336-522
I1F4Q8_AMPQE/28-245
E3PG50_ECOH1/174-349
C0AW45_9ENTR/1-47
H0B2P7_STAAU/108-280
F9RNN7_9VIBR/178-330
C5Q3X7_STAAU/1-79
G2BJ09_ECOLX/184-356
D7H1F6_BRUAO/207-370
C9PA46_VIBFU/212-380
H1KA66_9MYCO/176-369
G1WT67_9FIRM/1-58
E5YWF0_9BACL/154-349
Q55H60_DICDI/613-738
C7NEB5_LEPBD/170-340
D9VFH0_9ACTO/166-369
B7MJR5_ECO45/200-377
G6NHE1_STRPN/172-348
B0NKP0_BACSE/160-326
G6A5Y1_STRIT/172-369
B9NWY6_9RHOB/1-111
A2WH82_9BURK/137-313
D4IK47_9BACT/245-389
A8TTV9_9PROT/93-256
F0R4Y5_BACSH/224-390
D7XI66_ECOLX/160-333
G2PM97_MURRD/111-282
G8R3Q1_OWEHD/211-372
F3HII1_PSEYM/178-368
D6INY7_ECOLX/43-219
Q05QL9_9SYNE/145-331
O30312_ARCFU/170-368
H7QXE1_CAMCO/198-371
H3S7F8_STAAU/188-388
Q9Z6F2_YERPE/202-386
Q3Y3P5_ENTFC/180-353
G1Z1B2_ECOLX/52-223
G7UZZ6_LACRH/109-285
Q1MW09_9BACT/38-211
E6A6P5_ECOLX/111-286
E7JJ45_ECOLX/11-183
H0DQ57_STAEP/162-339
F5PNZ0_SHIFL/215-379
E6IGP1_ENTFL/116-293
Q1AVM4_RUBXD/177-365
F8BXY7_OLICO/162-343
C7KZ08_ACEPA/312-503
C0B9N4_9FIRM/194-416
A7M5M7_BACOV/216-377
G5ZYA3_9PROT/161-317
Q30Q21_SULDN/190-360
H5QIL8_ECOLX/111-286
B5G9H7_9ACTO/187-398
E7STH1_SHIBO/234-372
F6AU71_DELSC/218-404
I1ETV9_AMPQE/3-110
E1DIV2_VIBPA/185-360
C4RQL8_9ACTO/179-359
Q4JTW1_CORJK/1-158
F7LPG1_9BACE/2-177
G6CG50_LACCU/18-182
H6LZ00_FRATU/108-277
C3DY86_BACTU/1-154
Q02HY4_PSEAB/78-231
E7HI89_ECOLX/220-384
A6A9A8_VIBCL/1-107
Q1ZBK1_9GAMM/199-371
G4I369_MYCRH/214-395
C6GV47_STRS4/176-366
D1DMZ3_NEIGO/106-279
E6RTC7_CAMJS/201-371
D7XHR9_ECOLX/203-360
Q27Z64_9BACT/1-163
A3PJS5_RHOS1/113-297
Q5I8Q6_ECOLX/2-90
C5EHX7_9FIRM/156-319
Q8DAY4_VIBVU/224-400
E8L6L7_9RHIZ/214-388
C7BGE7_9CAUD/218-401
H7I176_STRPN/5-110
E8HJC0_ECOLX/217-385
E0GS55_ENTFL/184-379
A5EBZ6_BRASB/196-389
Q88A11_PSESM/140-312
D4KUB3_9FIRM/8-182
G6IB43_9FIRM/112-277
H5XPZ8_9PSEU/123-298
H4CC92_STAAU/169-354
H0B119_STAAU/141-330
B5N280_SALET/4-177
G4RIQ2_AERME/115-311
I0QFB5_STROR/94-246
H8WF77_SALHA/202-385
H4W7I6_ECOLX/1-147
I0YGZ7_9BURK/510-679
G4Z0Z7_PHYSP/101-235
Q7WS65_CUPNH/220-395
E6BU32_ECOLX/203-360
A6NQW5_9FIRM/106-287
G0G5B2_AMYMD/20-230
F3JHU1_PSESX/1-136
E8NRQ1_SALET/114-284
G0I9J0_STRES/172-348
A7H224_CAMJD/104-279
B0QAN2_BACAN/137-315
E1YVI2_9BACE/113-290
B7KNY5_METC4/119-299
G2BJ72_ECOLX/213-391
E2NFH9_9BACE/121-295
F9TAZ3_9VIBR/16-188
C5I731_VIBCL/169-343
F8VFT6_SALBC/164-327
B2TMF1_CLOBB/24-199
E4QR79_BORBG/56-245
A8G0V8_SHESH/108-278
G6SA23_STRPN/15-177
Q6G1R6_BARHE/154-310
D8I368_AMYMU/110-336
H5KTF3_ECOLX/192-370
D7AUM7_NOCDD/309-402
A3PBP8_PROM0/208-370
C9MWC8_9FUSO/199-308
B1EHY5_9ESCH/97-261
F9CM27_ECOLX/202-385
H7LZM0_STRPN/1-66
D4M5U4_9FIRM/189-387
D6AX82_9ACTO/204-392
G5I0X4_9CLOT/54-235
H8E9T8_9MICO/207-391
Q7X594_9BACT/1-161
A3EUW4_9BACT/162-339
H1FLJ2_ECOLX/5-180
G6RVL8_STRPN/2-121
E2PAP2_PASHA/110-285
Q3RAF3_XYLFA/216-384
E9J987_SOLIN/96-242
E4S3R0_BORBJ/56-245
F7L6Z0_BACOV/113-295
D3VX03_COMTE/115-319
E6EWN7_ENTFL/116-293
H6V362_9BACT/38-211
G2ZXL7_9RALS/161-326
E6PQA2_9ZZZZ/219-402
H5F8C5_ECOLX/204-387
F4SIG7_ECOLX/228-412
C1HRH0_9ESCH/5-178
G6IQV6_PEDAC/109-283
C3R8J0_9BACE/217-390
E8NNT0_SALET/3-117
E4JHL7_ENTFC/16-67
C8M2D7_STAAU/141-330
H6V573_ACIBA/32-165
D1DGZ3_NEIGO/117-288
Q5NWD1_AROAE/110-303
E9U403_ECOLX/3-72
H6V314_9BACT/1-134
F0HA83_9BACT/9-143
G6YSZ9_9ALTE/118-298
A6M436_YERPE/176-348
F0GIS1_9BURK/137-319
A5JCC1_BURML/147-321
C6RBP6_9CORY/111-284
H0N2H6_SALMO/174-324
E2JZB1_ECO57/193-366
G7B4P0_VIBCL/212-380
Q12S88_SHEDO/131-302
E4C540_PROAA/126-303
H4NG16_ECOLX/112-282
H6V3G5_9BACT/38-211
H4P3K0_ECOLX/204-403
D9RKE7_STAAK/169-354
D2TVC4_CITRI/42-245
D8GQC2_CLOLD/124-301
A7G797_CLOBH/1-35
Q1NSR6_9DELT/46-149
G4PZ14_ECOLX/204-403
H5Q2I5_ECOLX/111-286
G5VKV8_ECOLX/178-349
E9UH88_ECOLX/202-386
H3US58_STAEP/4-180
E5URT2_9BACE/222-387
Q7WXS8_CUPNH/125-301
C3XLI8_9HELI/167-346
D2QSQ4_SPILD/245-421
H4MAI2_ECOLX/169-319
D7GTM4_9FIRM/173-388
B7AIX0_9BACE/153-300
C3D258_BACTU/169-355
H2A6D9_STRMD/165-348
H7YBF0_CAMJU/166-340
D1AHL5_SEBTE/170-335
C3ECT6_BACTU/129-307
B1FIU5_9BURK/448-627
D3VA65_XENNA/127-317
H4SM92_ECOLX/205-372
H4DVY8_STAAU/166-345
G2BP96_ECOLX/149-299
G8PD31_PEDCP/109-283
H7KET0_STRPN/95-246
Q82X46_NITEU/78-282
G8VWA8_KLEPN/59-255
I1EYF2_AMPQE/17-97
H7F875_9LIST/110-285
A7JEC1_FRATL/108-277
H7XF89_CAMJU/166-340
F7UXW7_EEGSY/248-434
H5NHR9_ECOLX/185-349
B0MV57_9BACT/252-434
F0FBW6_STRSA/92-243
A6B4B8_VIBPA/207-371
F4FBI0_VERMA/202-364
D6FKC7_MYCTU/108-286
F5QQF8_SHIFL/112-282
H8F185_MYCTE/1-55
B1USY3_BACAN/110-284
C3DTW3_BACTS/110-304
H4SZH2_ECOLX/112-280
C3FUD1_BACTB/177-349
G6PN76_STRPN/95-246
A3TXG0_9RHOB/130-330
G7CX08_AERSA/110-284
A8GZH1_SHEPA/115-285
D4WIL5_BACOV/11-185
C3FBN6_BACTU/180-360
D3ASS0_9CLOT/1-56
D1XVM3_9BACT/223-389
E6FTX2_ENTFL/116-293
A8ZKE4_ACAM1/160-336
F6BK12_THEXL/8-176
E4S5Z3_CALKI/112-283
F0H894_9BACT/215-391
D3HF24_STRG3/172-363
C6I600_9BACE/187-358
D2WFE1_ECOLX/4-87
G4LE45_PSEAI/181-370
C5EC12_BIFLI/174-345
B0SXR9_CAUSK/224-389
F0TIU0_LACA3/84-276
A0K9D7_BURCH/208-374
F8XMD3_9GAMM/115-284
D0R460_LACJF/168-341
B9R4Q2_9RHOB/220-397
C2SUP1_BACCE/1-58
H3MG63_KLEOX/108-309
G6SQY0_STRPN/147-311
B3PDH9_CELJU/113-287
D2FEZ0_STAAU/163-339
G6DWC2_9GAMM/195-418
C3XFG8_9HELI/164-349
D5TEB9_LEGP2/193-394
H1GX00_9FLAO/217-389
D2R3A0_PIRSD/257-481
H7BVF7_9VIRU/174-332
C3PH53_CORA7/119-291
H4L936_ECOLX/178-349
H4DT11_STAAU/109-283
B6VNI2_PHOAA/271-399
B1IGR4_CLOBK/171-342
D9PKB6_9ZZZZ/1-140
A3EVE1_9BACT/163-335
A7AZI2_RUMGN/174-389
G2ATA0_ECOLX/213-377
B2AJI7_CUPTR/197-399
F0B8Q8_9XANT/186-352
D6LHR9_9FUSO/194-391
B3IJ64_ECOLX/431-577
C7SIN2_9ENTR/202-386
H4GQ96_STAAU/108-280
A1ZVI2_9BACT/247-414
H5PZ02_ECOLX/204-393
E1D6W6_VIBPA/220-390
C9KKD2_9FIRM/163-342
F7RHN6_SHIFL/1-80
H5G162_ECOLX/111-286
H8WID1_CHLTH/127-300
B5LZ09_SALVI/4-112
G5W7T6_ECOLX/198-367
Q3M119_ANAVT/160-346
H5G6F3_ECOLX/122-279
E7A468_HAEIF/216-387
D4CPN1_9FIRM/158-326
B5K0P5_9RHOB/203-349
D3I9X8_9BACT/191-350
H4XFH6_ECOLX/1-102
G1VSQ4_9FIRM/310-386
A3EPL4_9BACT/131-300
C7Y5M6_9LACO/10-187
Q89YW4_BACTN/244-405
E4SNH4_LACAR/1-129
D7DL94_METS0/159-318
B9BDB4_9BURK/167-346
Q7M790_PORGI/269-383
D1QCY1_STAAU/186-392
E3FJ23_STIAD/203-375
G5PLW5_SALET/1-122
B1HS00_LYSSC/162-340
G2T3Z2_ROSHA/154-318
B5BYN8_SALET/220-397
B5V4N5_BACCE/206-403
B2JC35_NOSP7/18-191
Q87MV0_VIBPA/244-428
H7JY22_STRPN/1-96
B1YXN6_BURA4/137-313
D3AVE0_9CLOT/1-42
G1VR90_9FIRM/189-386
A8GIP3_SERP5/205-373
H4GR73_STAAU/188-388
B8IVZ5_METNO/158-339
C3HS79_BACTU/196-377
C0BWP1_9CLOT/123-280
F6FZZ9_RALS8/219-379
D1ERD4_9RHIZ/140-297
C3R5U6_9BACE/12-187
F7P3Z0_MYCPA/164-340
E2P773_PASHA/170-325
E0NR96_9BACT/223-386
F5JD82_9RHIZ/172-367
H7MTP4_STRPN/147-311
H5P0P5_ECOLX/184-356
F4G5N1_ALIDK/210-393
D1QSX8_9BACT/108-281
H6V439_9BACT/38-211
F2HKF7_LACLV/180-365
A0Z9Q0_NODSP/1-87
D8B5J8_ECOLX/212-380
F4G5U7_ALIDK/203-372
H4KKG2_ECOLX/1-48
G6I783_9FIRM/129-294
F7M9G4_9BACE/133-290
XERC_MYCSS/110-288
I0VGJ0_SHIFL/111-286
B7GVF6_ACIB3/206-372
G5QNH3_SALRU/114-284
I0BE31_9BACL/126-294
B5V717_BACCE/110-284
H1RN23_COMTE/227-402
A0KWQ8_SHESA/167-369
I0VFV9_SHIFL/180-351
G9Z0I4_9ENTR/176-326
C4UMA5_YERRU/131-205
B5IF48_ACIB4/97-268
A5UC30_HAEIE/1-126
E8K7Y7_STRPA/177-365
C9ZH19_STRSW/1-45
E7DYQ7_9CAUD/226-392
A9LME9_9BACU/103-279
G6R681_STRPN/8-170
H4YVF9_ECOLX/2-187
G3EKF0_SERMA/34-223
Q72FN4_DESVH/2-168
D7I7A1_9BACE/223-388
D3SCB4_THISK/122-295
H6V3J6_9BACT/1-135
E6HBP6_ENTFL/176-379
A4VPS9_PSEU5/393-589
D4C094_PRORE/113-288
C8LUP9_STAAU/188-388
C3FV11_BACTB/156-338
E1U9N1_LISML/110-285
Q1N8Y6_9SPHN/135-326
Q2ESP0_BACTU/110-276
D7YDW8_ECOLX/232-410
E9WKI0_ECOLX/11-183
C9KYK1_9BACE/110-308
Q7WGP6_BORBR/198-382
H7SK76_CAMCO/166-340
E7B2F8_YERE1/235-403
E1EF59_VIBPA/212-380
D6U7L3_9CHLR/112-326
F8BXZ1_OLICO/206-369
G7LL79_9ENTR/202-386
G0ZFY1_9ENTR/115-319
D2EVD4_9BACE/223-389
H5CYA4_ECOLX/184-356
Q050T5_LEPBL/112-286
F5MQT5_SHIFL/86-214
C7JDE9_ACEP3/164-329
E4D701_PROAA/113-293
Q72VF4_LEPIC/23-177
A4KML8_MYCTU/1-55
H7BUI8_9VIRU/153-306
E8MUF2_BIFL1/173-343
F5IWV8_9PORP/223-359
G5H3A2_9FIRM/186-365
H0F7Z5_9BURK/161-341
H4V0Y7_ECOLX/149-299
D3KQ64_LISMN/112-288
G6SHU3_STRPN/147-311
H3NDY7_9LACT/111-287
A6X736_OCHA4/227-395
H8GJ98_METAL/208-356
D0JTM7_YERP1/116-286
C6GC77_9BACT/115-315
Q27Z26_9BACT/1-163
H4SWL8_ECOLX/111-286
INTZ_ECOLI/209-375
I0Y1Y0_9BURK/109-292
E6QDD4_9ZZZZ/1-75
E6QW30_9ZZZZ/107-243
F5SR22_9GAMM/458-654
E2X1M9_ECOLX/196-360
A6FN45_9RHOB/189-387
C3DDC8_BACTU/172-353
G7LSH9_9ENTR/120-280
A5FBR7_FLAJ1/222-390
Q39BY5_BURS3/107-290
H3LI76_KLEOX/40-234
E5Y6U7_BILWA/206-374
H4DIH4_STAAU/108-280
F9CGW3_ECOLX/1-170
Q3J8Y3_NITOC/119-293
D5WPE1_BACT2/116-292
F4C340_SPHS2/222-390
G2FJL6_9GAMM/125-311
H0MF12_SALMO/174-324
H3X8A8_STAAU/9-170
D2SC13_GEOOG/178-359
H6V3I6_9BACT/47-220
H8FT87_RHOMO/204-381
H7MMS5_STRPN/5-110
G5MAQ7_SALET/114-284
A4ECJ8_9ACTN/26-207
H4L661_ECOLX/202-385
A2VWF1_9BURK/250-416
F4AAZ6_CLOBO/137-320
D5BSL2_PUNMI/5-180
D1QD57_STAAU/8-90
E6QDH7_9ZZZZ/1-69
G9ATI0_PANAN/154-241
B5FLR2_SALDC/184-356
B7MMK3_ECO45/5-178
E4IKI7_ENTFC/169-302
C4T337_YERIN/89-259
G1DAL8_9CAUD/209-394
C3C6W7_BACTU/8-170
H6V4I5_9BACT/1-134
F2N0J9_PSEU6/183-370
H0MMT8_SALMO/204-371
B0YZK1_PSEAI/364-552
H1FW81_9HELI/215-381
E7TUR3_ECO57/1-112
H4VG40_ECOLX/184-356
A9MZ88_SALPB/212-380
F2AFM0_RHIET/207-391
Q2W780_MAGSA/149-311
H0JYC1_9NOCA/380-558
A5I2Z5_CLOBH/102-225
C6I6A7_9BACE/123-295
C5BQK5_TERTT/112-302
F2NVQ4_TRES6/110-282
C1I5G5_9CLOT/15-202
F0IEK2_9FLAO/95-264
D8DVG7_PREBR/236-423
F9L2X8_STAAU/1-46
G6AGI0_9BACT/2-53
Q0AFS1_NITEC/129-302
D3V512_XENBS/5-177
B5N9E2_SALET/204-387
D7VWZ0_9FLAO/112-287
Q87B53_XYLFT/107-198
G7FVQ2_9GAMM/168-375
B6FVI0_9CLOT/96-191
D4WNG9_BACOV/223-388
D0KA49_PECWW/208-393
E5TGM5_STAAU/163-339
E4QQG5_METS6/161-321
C6IUW1_9BACE/134-314
H3KJ36_ECOLX/1-97
D6YM99_CHLTG/111-287
A2SHE1_METPP/123-297
B8F0X5_BORGR/56-245
B2JTQ7_BURP8/213-386
A6GSR9_9BURK/217-388
C2Q541_BACCE/141-323
E1YY41_9BACE/209-376
F9JBM6_ACIBA/214-379
I0MXH7_SALET/115-319
C9S074_GEOSY/112-288
B0R8Q1_HALS3/125-356
A7NGZ6_ROSCS/66-221
I0T3S2_9STRE/175-363
Q48AG0_COLP3/697-760
E8KKS6_9PAST/110-285
D7ZNI2_ECOLX/205-373
H4N506_ECOLX/213-377
Q2YZR1_9DELT/110-266
A4SMJ1_AERS4/151-284
D5Z6H7_MYCTU/177-300
A8YEC3_MICAE/8-179
G1BRD2_9VIRU/176-358
D4MXV1_9FIRM/231-402
F9BIY8_VIBCL/206-383
F9JAT0_ACIBA/159-311
B0QB97_BACAN/77-266
G5L4S4_SALET/205-373
G5I4L9_9CLOT/115-277
H6V4D5_9BACT/38-211
C3QIU1_9BACE/244-391
H6PGB1_RICRI/119-292
E6BN53_ECOLX/201-397
B5KEY2_9RHOB/217-382
B5JZM6_9RHOB/220-383
G6LWJ5_STRPN/95-233
A4NJK5_HAEIF/110-285
D8DCG9_COMTE/187-348
F4EGQ4_STRSU/175-365
H2AJE1_BACAM/9-170
H1B766_9FIRM/182-399
G7C4W7_VIBCL/1-73
A6B6G7_VIBPA/125-330
C2V1Y1_BACCE/8-178
E0EUE2_ACTPL/102-286
H3N234_KLEOX/5-178
E7U0F3_ECOLX/255-423
H1YCV7_9SPHI/224-392
E2UCE9_MYCTU/177-323
G0IUU9_CYCMS/112-287
E6QV34_9ZZZZ/26-172
G6WBT3_STRPN/172-348
H5K882_ECOLX/234-372
B6SD69_9ENTR/151-323
F3HDQ4_PSEYM/165-351
C6UY85_ECO5T/169-319
D8DYI7_PREBR/216-375
H8HF63_STRPY/173-369
H1RRS6_COMTE/163-339
G4T268_META2/1-53
A4Y1Z0_SHEPC/140-319
Q7MPT5_VIBVY/219-404
E1XID0_STRZN/90-254
Q27ZD9_9BACT/1-163
B9TMR3_RICCO/1-114
E3Y9M5_SHIFL/184-356
B3CTG8_ORITI/99-203
E1GT58_9BACT/215-392
C7PY25_CATAD/155-341
Q1IMN8_KORVE/115-292
F5IE12_ACIBA/233-399
E8F2G4_SALMO/176-344
H6V3B8_9BACT/1-134
D1E2Z6_NEIGO/208-344
H1DD41_9PORP/217-388
D7AXH7_NOCDD/181-375
F9K9L6_STAAU/1-39
F8GY82_CUPNN/400-604
A4XKU5_CALS8/138-308
D3X7U6_STAAU/329-507
C7KX57_ACEPA/253-424
C7M6X5_CAPOD/114-287
H5NTN3_ECOLX/111-286
B9IZ69_BACCQ/145-323
F6DX91_SINMK/208-371
C2EFK8_9LACO/104-278
H7G677_STAA5/351-537
G6SIK4_STRPN/172-270
D0LPN5_HALO1/49-231
D1YG93_9LACO/3-149
F7K8S8_9FIRM/159-321
E4SJF6_LACAR/165-341
H6V319_9BACT/1-134
A5G635_GEOUR/223-394
E5X2A5_9BACE/220-385
E5UTE3_9BACE/203-361
F5QHU6_SHIFL/78-249
D1EAW0_NEIGO/188-364
E1KN21_9BACT/293-458
C5A9Q4_BURGB/173-333
A2VLM6_MYCTU/108-286
B7AAK4_THEAQ/189-378
Q981L2_RHILO/108-272
E5YQF2_9BACL/60-248
B4SVC2_SALNS/178-354
D3PC65_DEFDS/187-365
E2KR82_ECO57/185-349
F4EFL7_STRSU/163-325
E6TR18_BACCJ/9-174
G7HAN3_9BURK/189-384
H1CJ90_9FIRM/188-367
H7MKD9_STRPN/181-370
C7SQN2_9ACTO/115-293
F4XG52_9FIRM/174-389
E6KPI6_9ACTO/117-295
G7BT76_VIBCL/212-380
E1YD48_9DELT/139-296
A5JA15_BURML/30-214
A7SB12_NEMVE/25-136
Q2PZJ8_9BACT/1-164
B7H5Q1_BACC4/169-355
H5NPS9_ECOLX/149-299
D6DUJ2_ENTCL/217-418
E4TVJ2_MARTH/204-367
G5FGW1_9CLOT/144-309
Q981K9_RHILO/226-402
A6L0C3_BACV8/23-187
C0G9T7_9RHIZ/218-393
H5N2N1_ECOLX/202-385
F5Q321_SHIFL/78-249
A8TWS3_9PROT/93-256
D7J3Z2_9BACE/110-289
A9VYA3_METEP/159-312
A3H068_VIBCL/206-383
D6TUW5_9CHLR/151-323
D4YQ04_9MICO/152-316
G6L1N8_STRPN/1-96
F0GZH4_9FIRM/140-252
E3Y199_SHIFL/31-215
G9TYB3_SALMO/204-371
E7AZH3_YERE1/172-324
E6VRS0_DESAO/165-322
D1CFY4_THET1/165-350
H6RRK0_BLASD/181-356
C2YEY7_BACCE/110-284
B0NKN6_BACSE/11-97
H7ERT6_PSEST/211-281
Q87NK3_VIBPA/104-309
F1XK35_ECO57/5-178
I0GWK0_SELRU/90-251
Q8VR85_ECOLX/21-188
A8ANH2_CITK8/125-336
G6TIQ9_STRPN/95-246
A3V688_9RHOB/115-298
C2Y5P9_BACCE/140-311
D4K2B1_9FIRM/176-358
D1FFN3_9RHIZ/226-396
B6APZ2_9BACT/109-281
A3X3W4_9RHOB/266-449
B3V4R5_OEDCA/311-487
B1GYP8_UNCTG/111-282
F3TGI4_STAAU/108-280
B2PKV0_ECO57/215-379
I0ZTH4_ECOLX/171-370
G4G9I8_9EURY/214-392
F2MDC4_LACCD/109-285
A4X109_SALTO/1-79
B5K270_9RHOB/203-365
C6Z291_9BACE/222-387
F9HCP2_STRMT/181-370
D1Y2Y2_9BACT/193-374
B9E7D6_MACCJ/9-174
E8NER0_MICTS/113-296
D5S346_CLODI/6-177
C5KYX2_PERM5/1-98
H3INT2_STRPU/1-160
F8G3J1_PSEPU/211-393
H4IZK3_ECOLX/112-282
A3WST9_9BRAD/233-392
F4ENH3_BACAM/140-306
Q5WVI6_LEGPL/193-394
H5QVC7_ECOLX/202-386
A7JJG6_FRANO/106-280
Q5HUT3_CAMJR/166-340
H5BJK4_ECOLX/5-178
E8J8G1_ECO57/112-282
D4WWY9_BACOV/212-377
E0J2A6_ECOLW/5-178
D0LNC0_HALO1/193-396
E1DM50_VIBPA/121-292
C3R9S7_9BACE/108-281
G6WK75_STRPN/95-246
C3WEM5_FUSMR/169-335
C2PJQ7_BACCE/110-284
C7L905_ACEPA/2-155
E5XHA8_9FIRM/189-387
Q5QBN6_9CAUD/138-331
H4LMT9_ECOLX/1-94
Q8GC34_LEUCI/4-185
B5J7B6_9RHOB/231-415
C0AFF9_UREUR/91-235
G5SN18_9BACT/233-396
C7KL99_ACEPA/224-409
F8JA19_HYPSM/218-417
F3R556_ENTFL/126-307
C2EMW0_9LACO/115-291
C6W9X7_ACTMD/119-302
B5EC35_GEOBB/252-448
D2UF93_XANAP/112-280
E1NNM8_9LACO/1-142
A9KVY0_SHEB9/195-418
G4KU87_OSCVS/174-361
H6V4J8_9BACT/1-134
D5Z4I7_MYCTU/119-298
D8GAF6_LACCZ/166-345
A6LDV5_PARD8/222-385
B8I4A1_CLOCE/181-363
H4X770_ECOLX/163-241
Q5G8V5_9CAUD/184-356
E1JT49_DESFR/5-176
H7YJB3_CAMJU/166-340
A8L4Q7_FRASN/257-445
C2V6T9_BACCE/8-170
D4EGL1_AGGAC/110-285
G2G5J0_9ACTO/338-535
H2JU96_STRHJ/148-336
H7NAP1_STRPN/18-152
F6EZQ9_SPHCR/206-387
G5GVT9_FUSNP/164-338
E3PRE9_CLOSD/114-275
D1PDV2_9BACT/109-283
B0NF77_EUBSP/168-369
G5HW85_9CLOT/141-324
H5J594_ECOLX/217-385
Q1BJP0_BURCA/365-550
F3XR95_9FLAO/108-282
E6TZV3_BACCJ/107-280
C6DEF5_PECCP/184-351
Q15U09_PSEA6/192-401
C5BBD6_EDWI9/113-283
B4U830_HYDS0/115-280
H6V3H5_9BACT/47-220
H0C2B6_9BURK/25-195
D4VDJ5_BACVU/243-388
E9RX61_9FIRM/161-336
C5NJD7_BURML/111-294
C2MUA3_BACCE/144-277
B1UP96_BACAN/8-178
F1WVT0_MORCA/203-375
G1VH53_9BACT/221-389
Q0WHU6_YERPE/212-379
C3QM09_9BACE/212-377
Q0T553_SHIF8/325-521
G7RCB0_ECOC2/202-385
D7EJI5_TRICA/141-309
H7MAL1_STRPN/90-254
E6MLF5_9BACT/249-414
F7RGE6_SHIFL/205-373
A5VH76_SPHWW/229-393
D8EZ82_9DELT/109-239
C2JHA5_VIBCL/209-377
H8N106_CORCM/204-376
H5CMP9_ECOLX/164-324
B5G822_9ACTO/297-487
G6Z050_VIBCL/204-379
A8LKY9_DINSH/109-293
H4K029_ECOLX/178-349
C1CN84_STRZP/178-369
E3Y9P1_SHIFL/2-124
F8XNG5_9GAMM/1-140
A3EW74_9BACT/109-281
Q3XY56_ENTFC/16-67
F5J2N3_9PORP/215-376
F4CXH6_PSEUX/213-399
O06058_MYCGO/9-104
C3NU09_VIBCJ/105-309
Q8XC64_ECO57/5-178
D5BMW5_PUNMI/118-293
D5D5I6_ECOKI/202-386
G5SN17_9BACT/225-390
F7KMY8_9FIRM/222-445
C2ZZ77_BACCE/172-354
F3VWR4_SHIBO/1-32
C9QBC9_9VIBR/185-381
Q167M4_ROSDO/221-390
E7NV68_TREPH/288-476
G8V240_STAAU/108-280
B0MZX9_9BACT/208-367
A7FN12_YERP3/110-304
A9ASD0_BURM1/198-385
I0LKZ5_CORGL/132-303
B0TEL4_HELMI/131-304
Q9HIM5_THEAC/103-271
F0H632_9BACT/219-385
H8B430_CAMJU/129-304
F8B3D1_FRADG/231-392
C9P6P2_VIBME/134-302
G3M5D1_9CAUD/110-266
D0DIL8_9LACO/150-318
C2P750_BACCE/58-249
D4P8S6_9BACI/334-513
C4KTC2_BURPE/228-394
D4LG59_9FIRM/148-312
G6BKJ2_CLODI/6-44
Q39RA3_GEOMG/119-323
A3D0T6_SHEB5/15-187
G3YQZ3_9RALS/102-300
C8W941_ATOPD/154-318
G1VXJ6_9FIRM/48-211
D5MSP9_9BACT/244-418
C5ZFF4_BURPE/66-236
D9QQA1_ACEAZ/121-299
C2XXU2_BACCE/113-289
A7H3Q2_CAMJD/3-108
E1E8H0_STAAU/109-283
B5XPM3_KLEP3/104-289
C7GZ04_9FIRM/111-285
D4GQ37_HALVD/162-350
B3WR37_ECOLX/200-399
I1CZ84_9PSEU/134-312
Q888K3_PSESM/140-312
H2WYK9_CAEJA/206-365
H6V4D0_9BACT/38-211
Q4V1T3_BACCZ/15-180
B1FUW1_9BURK/105-294
F8WV21_9FUSO/1-98
F2QFW6_STROU/189-386
H6V3Z6_9BACT/1-134
A4B8W3_9GAMM/128-300
D9YE71_9DELT/206-374
G1D551_9VIRU/183-410
C0D4S7_9CLOT/93-258
H7H2W0_STRPN/1-156
E8D2M3_SALMO/174-324
D3R1Z3_CLOB3/169-350
E8JDS0_ECO57/52-223
C4U1L7_YERKR/163-309
Q81WK4_BACAN/111-287
A9KXF3_SHEB9/105-308
H4PYL5_ECOLX/193-366
C2IGP3_VIBCL/212-380
C0W4G9_9ACTO/211-391
H4SKT3_ECOLX/178-349
E0UM30_CYAP2/136-310
D7RTY1_KLEOX/115-319
D5T0G6_LEUKI/111-288
F8AP40_BIFLN/27-214
Q6GJ48_STAAR/9-170
B2NPK3_ECO57/5-178
G6IAC6_9FIRM/55-159
F1UT93_PROAA/113-293
H4FCI1_9RHIZ/5-77
G7A1D0_VIBCL/1-78
D6YH09_CHLT7/111-287
D4WNL4_BACOV/61-237
F4V6F0_ECOLX/204-379
F5MD12_ECOLX/1-63
C9R7L9_AMMDK/114-283
C6IKT8_9BACE/224-390
F1VLM0_PROAA/113-293
C4UHP2_YERRU/205-373
E1H438_STRPN/172-348
F7JCR5_9FIRM/72-228
C0Y9M0_BURPE/206-381
A6L0S2_BACV8/223-397
H4E5J9_STAAU/9-170
B3CCE0_9BACE/215-396
D0IJW6_9VIBR/276-503
H1UAI7_9BACT/252-385
C3PE56_BACAA/177-347
F3WRW9_SHIBO/11-183
D2A4E7_TRICA/46-146
B1KC57_BURCC/152-320
D7I9X5_9BACE/109-274
Q79DW8_9ZZZZ/2-91
Q880P5_PSESM/104-298
H1DPT1_ECOLX/11-183
H4E0T8_STAAU/228-293
B2FTI6_STRMK/215-384
H4GWT7_STAAU/329-490
G4LPR4_PSEAI/135-299
A7KFR7_KLEPN/146-372
A8R8L5_9FIRM/1-95
B8F606_HAEPS/162-323
A8AM95_CITK8/172-378
E1YYT9_9BACE/222-387
C4AQH3_BURML/30-214
A5MBG2_STRPN/8-170
C5BFY1_EDWI9/164-329
D3CZ31_9ACTO/300-358
Q3L9S7_RHOE4/216-387
D2NCX2_ECOS5/4-177
C7MM95_CRYCD/169-340
Q2STI2_BURTA/1-148
F2FMM3_SALDU/201-402
D1W0B6_9BACT/223-386
D7IXU9_9BACE/114-289
G6L9B0_STRPN/172-348
D9QIB5_BRESC/180-354
H1GXJ7_9FLAO/199-365
C1BCA8_RHOOB/197-367
E3E8P2_PAEPS/1-129
F0DZ27_9PSED/109-279
H6V4T8_9BACT/38-211
H4QTH2_ECOLX/184-356
TNRI_BACTU/110-276
D7ICD6_9BACE/183-351
H7U0X9_CAMCO/129-304
F2GK37_MYCTU/119-298
H8A8S1_CAMJU/166-340
D0GLS1_9FUSO/159-343
G7VSD1_PAETH/124-285
I0JEW0_STAAU/141-330
D5EPT7_CORAD/117-295
H4BDT0_STAAU/175-370
B1XMN0_SYNP2/132-308
A3UX45_VIBSP/176-327
C4SJY0_YERFR/168-318
G6N529_STRPN/5-110
D3GTI7_ECO44/209-373
C6SI16_NEIME/205-373
F0H6F8_9BACT/223-389
E5WAH8_9BACI/189-389
Q832S3_ENTFA/174-364
D7JQ48_ECOLX/204-403
B5U5J1_9CAUD/177-412
D1JWB3_9BACE/224-396
E6VQ51_RHOPX/199-361
H4WHZ4_ECOLX/217-386
A1WQF8_VEREI/210-391
C1HM02_9ESCH/228-388
A4LNC4_BURPE/208-386
C2XY95_BACCE/154-333
Q128D7_POLSJ/114-288
D0IZ33_COMT2/197-383
F3KQ80_9BURK/167-343
B9YCS4_9FIRM/11-91
E0H0V5_ENTFL/174-373
F1Z4H5_9SPHN/103-267
B6VMN8_PHOAA/5-177
C8XES3_NAKMY/178-353
Q24ZE5_DESHY/89-289
E1GWN5_9BACT/215-392
A3W8Q1_9RHOB/122-298
B5FQ82_SALDC/217-418
G8ML83_9BURK/117-307
G5WWP5_ECOLX/111-286
Q8PHF8_XANAC/288-471
F1TWN3_PROAA/126-303
G6VLQ8_STRPN/5-110
F8YVR2_VIBCL/212-380
H4N5G4_ECOLX/192-370
Q0KFF0_CUPNH/135-323
D2U8M0_XANAP/225-387
F4DAF3_AERVB/199-412
Q1GH05_SILST/163-320
D2ACY5_SHIF2/220-384
H6V4P8_9BACT/38-211
E3PC68_ECOH1/185-349
C7KSJ9_ACEPA/28-202
A6BE18_9FIRM/166-353
F3H067_PSESX/201-380
G0LN87_HALWC/141-367
XERC_STAA8/108-280
Q4KA38_PSEF5/171-343
C7BP43_PHOAA/204-387
D7YF27_ECOLX/173-320
C9KTI3_9BACE/130-310
C2WAV8_BACCE/114-290
G1WWG7_9FIRM/181-396
F7SBY2_9PROT/168-363
H3V0E0_STAEP/329-507
H0N9L7_SALET/1-103
D6DL97_CLOSC/29-231
B0NLB2_BACSE/156-320
C3GCF3_BACTU/137-307
C8N732_9GAMM/211-379
B8HK76_CYAP4/215-371
G6X9B6_MYCAB/109-265
H7Z6G4_CAMJU/200-363
H4QBY2_ECOLX/59-231
F7VGM3_9PROT/215-409
F4GFM5_ALIDK/253-440
F3ILF9_PSESL/100-270
F4SL60_ECOLX/178-349
F1YZE5_9STRE/3-97
D1RW54_SEROD/205-373
F9NF95_STREQ/106-248
C4HU85_YERPE/202-386
H7KYZ2_STRPN/36-225
D7X473_ECOLX/43-219
E1YDP0_9DELT/116-282
C4Z9N6_EUBR3/181-396
B7MT74_ECO81/11-183
I0QNU8_9ENTR/205-373
E6XS75_SHEP2/126-299
B0U712_XYLFM/168-332
A7FEQ1_YERP3/6-84
H5HGF7_ECOLX/5-178
F7PGS8_9EURY/119-322
H0CNP4_STAAU/351-537
Q2IIH9_ANADE/128-302
Q5HC58_EHRRW/111-296
C7Q3X3_CATAD/369-436
Q1N6A3_9GAMM/104-308
A1VDD4_DESVV/131-303
F8FW95_PSEPU/118-299
C7UDA9_ENTFL/6-159
H1Y7C6_9SPHI/254-430
Q8YKT8_NOSS1/129-301
G5I5H8_9CLOT/93-270
C3B2Z0_BACMY/361-547
D8D6U3_COMTE/180-368
G8X9U5_FLACA/181-326
D6J633_ECOLX/5-178
H1Q251_9BACT/230-393
C3DCY1_BACTU/115-307
H0Q159_9RHOO/466-646
H3RVS8_STAAU/169-354
F7RCT5_SHIFL/274-470
F4VBJ7_ECOLX/178-349
G4KVS8_OSCVS/103-270
H1Q187_9BACT/224-390
D2C398_DICD5/202-385
F9PSS1_9FIRM/27-130
E8S2H6_MICSL/179-374
B5CYE0_9BACE/11-185
B3WTT9_ECOLX/34-228
E8TNV9_MESCW/183-379
D5MT78_9BACT/108-281
E7H8K0_ECOLX/200-400
G4H9D8_9BACL/1-91
C5A9R6_BURGB/174-337
H2GCG2_CORDP/109-286
Q1MVX9_9BACT/1-162
A5ER43_BRASB/164-328
E6MQ36_9BACT/213-347
H6V3U0_9BACT/38-211
H1WWY6_LEUCI/114-290
E5WUN6_9BACE/200-328
H7IQB8_STRPN/172-348
E1P7D9_ECOAB/21-188
Q82EJ0_STRAW/53-182
F6APC9_DELSC/94-281
E4R369_BIFLM/172-377
A4G6R0_HERAR/210-394
E5UNG7_9BACE/317-460
H8E8R2_9MICO/141-339
Q27ZF9_9BACT/1-163
E3HY99_ACHXA/175-379
A7JB10_FRATL/106-280
H3K7S6_9FIRM/20-196
G6SP50_STRPN/9-126
H0HNL7_9RHIZ/213-395
H6V322_9BACT/1-134
B5SH94_RALSL/121-296
F8D2S4_BACTR/109-276
H5GSA6_ECOLX/199-398
E6PZI2_9ZZZZ/113-293
G6YCE0_9RHIZ/229-394
H6V413_9BACT/38-211
D2U368_9ENTR/152-316
F0KEJ2_CLOAE/1-99
Q48NH5_PSE14/130-306
H1B857_9FIRM/170-307
B0MTE1_9BACT/239-419
Q81W48_BACAN/168-347
C3W7W1_CHLTZ/130-292
C2W5X9_BACCE/12-179
A3QEF0_SHELP/202-406
H4JFN1_ECOLX/112-282
B9P4T2_POPTR/166-333
E4MC40_9BACT/265-442
G2I1P2_GLUXN/138-312
G4JX93_9RHIZ/194-366
A4U1R8_9PROT/200-355
H6V470_9BACT/1-134
G6KCB5_STRPN/172-348
B2IS01_STRPS/189-386
E1Q9H3_HELPC/161-344
A6N5E8_PSEAI/238-456
D4RY33_9FIRM/1-60
H2GMU2_CORDP/110-258
D7GRR2_9FIRM/204-423
H3UVS1_STAEP/170-351
A4MXS3_HAEIF/110-285
A6VBP4_PSEA7/200-396
Q5XBQ2_STRP6/178-356
D0SNE7_ACIJU/223-367
D9RWR0_PREMB/223-386
H6CPX2_9BACL/125-301
H1IZP7_9BACT/214-378
G7DGV3_BRAJP/174-370
B5J4I8_9RHOB/204-349
A7M383_BACOV/168-348
G6EKZ4_9SPHN/173-361
C3KMU4_RHISN/207-403
C0Y637_BURPE/165-324
D1EP80_9RHIZ/123-296
C9D2T6_9RHOB/183-345
G9S768_9PORP/93-387
H2H1H9_CORDP/110-286
E7S7D3_STRAG/168-348
D1PL77_9FIRM/162-317
B1X2A7_CYAA5/129-304
B7J021_BORBZ/55-245
A4QFA3_CORGB/175-362
G6TM23_STRPN/112-279
Q1YTS1_9GAMM/229-389
C3RCX1_9BACE/184-356
E7Y1S1_SALMO/174-324
F3XT09_9FLAO/5-164
F4V7Z4_ECOLX/205-373
D7GGF6_PROFC/3-181
F9PY96_9STRE/74-267
B8EFR6_SHEB2/197-360
G8T1U3_BRUAO/112-294
H6V4L3_9BACT/1-134
B7BDT0_9PORP/161-330
H1BE73_9FIRM/218-411
E9Z1A0_ECOLX/112-282
D1RHR7_LEGLO/202-372
E2KTL4_ECO57/5-178
C9B0R2_ENTCA/109-284
C6GC03_9BACT/115-315
A2SNP1_METPP/173-364
E2MRL9_FRANO/205-383
F5MCH1_ECOLX/102-286
E8G3J3_SALMO/111-286
H1BDT3_9FIRM/310-386
E7SRE2_SHIDY/163-311
D2AR03_STRRD/117-297
A5U359_MYCTA/119-298
E9FIQ1_9STRE/194-391
H8GHF8_METAL/162-312
C3AV46_BACMY/121-316
B5IX02_9RHOB/171-336
D4IN92_9BACT/222-387
H4Z587_ECOLX/11-183
H6V398_9BACT/1-134
A5D2G0_PELTS/116-288
A9C2W6_DELAS/210-393
I0P2C2_STRPN/30-219
A7VVX9_9CLOT/201-395
C7XPM7_9FUSO/175-347
E6AZP6_ECOLX/52-223
H0FJP7_BACAM/9-170
C1CUZ9_DEIDV/186-374
F9ATW9_VIBCL/212-380
H6V3Y9_9BACT/1-130
C3QAX9_9BACE/255-436
D4C568_PRORE/213-388
E5AP29_BURRH/168-295
B0A9H5_9FIRM/216-412
E2L0M9_ECO57/43-219
H1LZR4_9FIRM/148-312
Q9CGT4_LACLA/166-359
G7A0U3_VIBCL/105-309
C2QLH1_BACCE/195-386
B6R7S7_9RHOB/150-320
H1CQI6_CLOPF/1-161
E7PEL8_PSESG/210-367
XERDL_STRSV/92-243
G0LZM9_LACPE/118-293
G6U835_STRPN/95-246
C4IPT8_BRUAO/145-302
C4XNE8_DESMR/194-362
H3R876_ERWST/160-319
Q0I4P6_HAES1/220-387
Q7BQ66_KLEPN/115-319
H5E2I7_ECOLX/178-354
Q4UU24_XANC8/244-420
H6V4A3_9BACT/1-134
Q4MS93_BACCE/112-291
G6MAK1_STRPN/189-386
H4YUM2_ECOLX/160-333
E9RUN2_9FIRM/1-34
D1P2X0_9ENTR/123-294
E7VQY4_SALMO/27-117
E7ZB93_SALMO/176-344
B3IRV6_ECOLX/213-377
G6WBG5_STRPN/112-279
D3H0M1_ECO44/213-381
H4HGV2_STAAU/1-33
B8GSP2_THISH/203-372
B9B490_9BURK/130-304
H6V427_9BACT/38-211
H5AUY9_ECOLX/97-247
A6SWC6_JANMA/213-390
F3JG14_PSESX/390-554
B3JLY1_9BACE/104-268
H0PYB7_9RHOO/215-381
Q62M82_BURMA/119-293
E7JWF5_SHISO/198-367
H4KER6_ECOLX/215-379
A9QNV6_SALET/115-319
H7PGC3_STRPN/95-246
G5QP92_SALRU/111-286
E3RAN4_9LACO/114-290
B9MS36_ANATD/138-308
H6V4N7_9BACT/38-211
F3FDD2_PSESX/112-286
F1W5N5_MORCA/137-310
D5QC92_GLUHA/136-310
E6FSA7_ENTFL/175-366
D4T1N6_9XANT/198-387
A1TZA4_MARAV/112-316
A7FD76_YERP3/116-286
E7P5P7_PSESG/92-271
H7LEN4_STRPN/3-132
E9U5T8_ECOLX/178-349
I0SPD1_STROR/147-311
H7PWY9_STRPN/1-59
G8I4W9_9CAUD/176-353
D5Y5Z8_MYCTU/2-115
I0IFW0_9BACT/106-355
D7V2C9_9LACO/178-381
E8UNT4_STREJ/176-366
H0I403_9RHIZ/122-297
E8S8B9_MICSL/149-332
H4UUC2_ECOLX/192-370
H6V3R5_9BACT/38-211
E1GXS5_9BACT/223-389
C3QRT9_9BACE/11-185
D9R1T2_CLOSW/197-384
E9I663_DAPPU/286-389
E6ATI7_ECOLX/213-389
B8KMK0_9GAMM/1389-1557
E2NR65_9FIRM/202-367
A0L3E0_SHESA/5-211
E1YPF2_9BACE/224-389
D4FF68_9LACO/10-187
C1EW13_BACC3/8-178
E1GYQ9_9BACT/235-416
E9TVT4_ECOLX/7-186
XERC_PYRFU/101-268
B7SYF8_9CAUD/225-393
B1XZ69_LEPCP/222-399
F9J565_ACIBA/117-293
G6V7A2_STRPN/90-254
B5BEF8_SALPK/171-236
E8V533_TERSS/186-376
H4GFC0_STAAU/150-331
B0Q3J4_BACAN/1-103
Q3BUI4_XANC5/244-420
Q8GLS3_9BACT/99-292
D5QNM4_METTR/12-114
A9G2K2_9RHOB/238-394
F8IQ10_STREC/172-348
D0C5E8_9GAMM/216-352
I0DZM4_PROST/1-107
B6VY31_9BACE/213-380
H2GAS8_CORDP/146-310
B0A8Q5_9FIRM/19-183
C8LBU3_STAAU/329-507
D4RZN1_9FIRM/123-290
F8JC14_HYPSM/114-294
C5ZDL2_BURPE/2-96
G4NMS8_CHLT4/129-302
I0VFQ4_SHIFL/234-362
G8X5I7_FLACA/212-375
G6I9T9_9FIRM/104-271
Q2S4W5_SALRD/497-678
G6QJZ6_STRPN/175-363
H6V4C4_9BACT/38-206
E3CSZ0_STRVE/202-404
H6V474_9BACT/1-134
A7JWM6_PASHA/212-384
Q2W0Z9_MAGSA/226-401
G2MBX7_HELPX/166-344
F8HE45_STRE5/242-478
E8U505_DEIML/111-283
Q38313_9CAUD/166-359
C3Q8M6_9BACE/224-390
E8CHG7_SALMO/114-284
D2F5J4_STAAU/9-170
F0PHX2_ENTF6/181-367
G8NRI1_GRAMM/121-306
C3SVW2_ECOLX/111-286
C4F0K1_HAEIF/61-229
E4P6C3_ECO8N/111-286
F4AIC1_GLAS4/116-289
B1RIX6_CLOPF/10-206
F7QTX2_9LACO/180-394
F7V6U4_CLOSS/174-361
H6V3H3_9BACT/47-220
C9D4N1_9RHOB/173-356
C2I7R7_VIBCL/125-317
I0PYG7_9BACE/2-161
F8XVW4_9GAMM/163-275
E6U6Y3_ETHHY/136-306
D0AFR5_ENTFC/181-367
B1HWF0_LYSSC/184-376
G9ANK2_PANAN/111-310
A9K5M5_BURML/143-317
C2G1Y8_9SPHI/127-290
H3B8L3_LATCH/12-205
E6BQ32_ECOLX/232-410
C6DJ77_PECCP/44-241
Q2L302_BORA1/214-396
B3T5G4_9ZZZZ/180-334
C0CLK7_9FIRM/257-406
F2KY49_PREDF/269-383
F1ZCV8_9SPHN/206-375
F5NVQ8_SHIFL/2-187
D8CDB2_ECOLX/1-164
E0IUR1_ECOLW/201-397
D4QUC7_ENTFC/189-374
G5TYX7_ECOLX/14-197
F9L5V9_STACP/172-336
E0S301_BUTPB/6-134
D1VST0_9FIRM/174-345
F0P970_STAPE/169-354
Q8X972_ECO57/161-378
G6EPQ2_STRTR/1-136
H1BBC8_9FIRM/15-233
Q08JM8_ECOLX/43-179
Q81X79_BACAN/110-284
H4A497_STAAU/108-280
F9PG00_9STRE/174-366
D6J5P7_ECOLX/11-183
B6WRY0_9DELT/126-298
H5BA07_ECOLX/149-299
E2JY77_ECO57/185-349
E6H853_ENTFL/172-356
G9WFY3_9LACT/116-292
C0CZG8_9CLOT/192-390
E0H3W0_ENTFL/173-365
A3GZH6_VIBCL/105-309
D3UWL7_XENBS/210-325
H7HP75_STRPN/172-348
H2G6T2_CORDP/110-258
F3AVE9_9FIRM/1-77
Q5H4M7_XANOR/143-324
C3H7M8_BACTU/9-178
D4EN34_ENTFL/177-370
F5X8V5_PORGT/110-284
B7LB83_ECO55/178-349
H5NZU1_ECOLX/42-210
C9TLZ9_9RHIZ/162-326
E1KNV5_9BACT/161-332
D4T8Z2_9XANT/118-286
H5PZF1_ECOLX/149-299
Q5L835_BACFN/112-291
A7A9J6_9PORP/230-393
H6V4H4_9BACT/38-211
A8XEL7_CAEBR/92-247
Q5J3U7_SALCH/211-435
E0EQF2_ACTPL/140-303
C2VAP5_BACCE/2-66
E3CUU8_9BACT/116-281
D8P847_9BACT/169-341
G5IGE6_9CLOT/152-337
Q6DVP4_SHISO/104-308
A3Q7C1_MYCSJ/185-352
H4DQG4_STAAU/162-339
H4WY45_ECOLX/111-304
H5JWD4_ECOLX/34-228
Q3QYF4_XYLFA/130-312
A9A6W3_METM6/114-282
C7SIM0_9ENTR/202-386
C7MY95_SACVD/138-316
D0JT26_YERP1/212-379
D2T7T8_ERWP6/135-311
A1SHQ0_NOCSJ/110-201
C7SIN6_9ENTR/202-386
G7GLG1_9ACTO/138-331
E5X436_9BACE/225-398
B3WRR6_ECOLX/75-247
G1VST8_9FIRM/104-268
G6YHR6_9RHIZ/125-299
F0RSN4_SPHGB/227-405
H5DJK8_ECOLX/199-398
H4P2C5_ECOLX/205-379
F0J2V5_ACIMA/212-387
H3XBL6_STAAU/141-330
D7Z082_ECOLX/3-174
G8VKE4_PROAA/126-303
Q0RV96_RHOSR/415-622
F0G942_9BURK/125-305
G5KJ95_ECOLX/213-391
H7J5J2_STRPN/142-331
Q9ZGY4_YERPE/176-348
E3PYY4_ECOLX/196-386
H5QLX6_ECOLX/163-310
G6UZP3_STRPN/178-367
H5K5Q1_ECOLX/112-282
D0W810_NEILA/106-279
D0IVV7_COMT2/165-358
Q83QH4_SHIFL/212-380
E7SRZ3_SHIBO/202-386
G2PCA3_STRVO/190-393
O52878_COXBE/195-395
Q07JG4_RHOP5/202-380
Q7WXS4_CUPNH/125-267
D9UI49_9ACTO/9-130
H5VFX8_SALSE/114-284
Q6AGF4_LEIXX/1-33
B0NP95_BACSE/140-313
G6JH05_STRPN/74-238
D8EQY7_ECOLX/154-337
D4KBD2_9FIRM/176-359
C0WJX9_9CORY/101-280
Q9F5H8_AGRRH/1-130
F8H5R6_PSEUT/1-63
H5CW29_ECOLX/5-178
H8GUZ3_DEIGI/99-256
E8ICJ2_ECOLX/111-286
C3PVT8_9BACE/91-256
A6GFW6_9DELT/1-62
G7GHY4_9GAMM/169-332
XERS_STRA3/179-348
E8NYU8_YERPH/6-84
H3YDZ5_STAAU/108-280
G8QP97_AZOSU/99-299
A0P0S5_9RHOB/4-140
B1CC87_9FIRM/183-352
C3JNN5_RHOER/38-222
E1LKY3_STRMT/160-348
E8Y0B6_RAHSY/191-367
F3W7T8_STRPN/9-126
C5S0W1_9PAST/116-280
F8D4R8_HALXS/121-310
G7UNT7_PSEUP/125-299
D7XGQ7_ECOLX/202-386
H7Z7B5_CAMJU/53-227
Q30S15_SULDN/186-365
B0U6P6_XYLFM/130-312
B5NF80_SALET/174-324
E0QMU3_9ACTO/197-386
E5F8X4_KLEPN/1-87
H4HEG4_STAAU/162-339
H5WEQ6_RALSL/216-407
G6AM81_LACRH/109-285
F8XQ51_9GAMM/26-215
G2BI34_ECOLX/227-395
H6V4N8_9BACT/38-211
G6JFI2_STRPN/90-254
G9SAL5_CITFR/208-375
H5LF35_ECOLX/11-183
C2NJ96_BACCE/163-346
G1D2A3_9VIRU/108-279
F4G8L1_ALIDK/164-357
D2FF45_STAAU/339-525
F5ZRD6_SALTU/162-321
B2JL49_BURP8/226-415
E7GM27_CLOSY/103-266
H7Y0P7_CAMJU/203-379
B5WB94_9BURK/219-294
B2VBD0_ERWT9/205-373
H0AI46_STAAU/150-331
B3Y8V7_VIBCL/206-383
A9ZC27_YERPE/116-286
C9UXY7_BRUAO/162-326
G0HY61_HALHT/122-331
A1VV56_POLNA/422-611
Q7UQY6_RHOBA/111-287
C0KKC0_9BACT/1-163
E1YQJ1_9BACE/225-390
H0TLT0_9BRAD/141-319
C7VCL8_ENTFL/109-284
A6UUU9_META3/22-187
D7ZZK9_ECOLX/204-382
H1CJS0_9FIRM/109-273
D1QER2_STAAU/188-388
H2HQD6_CORDP/156-322
D2BQB8_LACLK/108-262
D3QNA1_ECOCB/234-372
D5EVP1_PRER2/111-285
F9ALK7_VIBCL/163-348
XERC_SYNY3/128-301
F7KRQ9_9FIRM/175-388
G8B0H5_AZOBR/213-400
E9ZER0_ESCFE/112-282
H5JQR6_ECOLX/112-282
H6V411_9BACT/37-210
F1DG48_PSEFL/115-319
E1YTN6_9BACE/223-397
H6V3I5_9BACT/39-211
Q8GC62_ECOLX/10-89
Q2YVL4_STAAB/172-364
A8V4B5_9AQUI/194-342
D4C6T4_9CLOT/178-403
E6BS19_ECOLX/113-270
A4N0J4_HAEIF/109-279
D8JIB3_ACISD/121-294
H3K5X2_9FIRM/138-320
O52892_COXBE/115-302
F8Y3H3_STRAG/172-360
Q1MVV4_9BACT/1-133
Q1J2S5_DEIGD/158-308
G9ABI5_RHIFH/149-307
H1ZXN6_ECOLX/115-279
D6E3G6_9FIRM/170-310
F3PUU6_9BACE/226-394
A5ZBB1_9BACE/250-434
E5VEA8_9BACE/178-335
Q88EP0_PSEPK/184-353
H3X2A6_STAAU/108-280
A4NQT4_HAEIF/110-285
F5PRZ2_SHIFL/2-187
B4SIT7_STRM5/167-350
G7A1D2_VIBCL/212-380
C7BNM8_PHOAA/260-435
C8T0A5_KLEPR/143-217
Q74JM5_LACJO/108-284
F5M1A3_RHOSH/131-297
C1IAU4_9CLOT/182-378
C7W2N7_ENTFL/109-284
E9N3P6_ENTAE/115-319
C3QJA1_9BACE/110-290
I1DHJ2_9VIBR/12-196
F0BC08_9XANT/223-427
Q9YMP1_NPVLD/179-356
B7AWN0_9FIRM/29-227
C6SGG2_NEIME/106-278
C2RM96_BACCE/114-289
C6LK20_9FIRM/170-343
Q0GL89_LACRE/181-367
G5JS38_STRCG/97-249
G9EN62_9GAMM/202-371
A3ZMU9_9PLAN/111-286
E6E8K1_PROAA/126-303
C3I7K1_BACTU/8-178
B0K8D5_THEP3/171-358
F4MCK0_ECOLX/10-204
E7XF06_SALMO/111-286
D1F8W5_BRUML/226-396
E0WU57_9ENTR/1-55
C2PVB3_BACCE/58-209
C4ZE76_EUBR3/178-337
C0MBI5_STRE4/164-337
G2E8E6_9GAMM/107-237
C5ERD2_9FIRM/181-399
F3RTM8_VIBPA/121-292
H5A0D0_ECOLX/204-379
Q8A5G2_BACTN/230-395
H3P817_BRUAO/226-396
D5WMH5_BURSC/209-377
H6V419_9BACT/38-211
F7S981_9PROT/209-379
D0C531_9GAMM/202-382
F7JQ10_9FIRM/122-305
A2WI26_9BURK/126-302
A4VG65_PSEU5/205-373
E0HBF2_ENTFL/179-372
H5DC88_ECOLX/63-264
Q9EU71_PSEAI/2-101
E8KH55_9PAST/36-208
D9QL15_BRESC/133-302
Q5GN44_LYSSH/1-166
D6DXY6_9FIRM/167-366
H8NZX3_RAHAQ/191-368
Q1VPE1_9FLAO/1-128
G7HKV2_9BURK/201-321
F9P843_STRCV/176-361
D2PKX7_KRIFD/189-386
B0GID2_YERPE/202-386
E0T884_EDWTF/5-178
Q6HA01_9CAUD/201-402
G1VH55_9BACT/219-393
B3JGR6_9BACE/191-354
A6P1V8_9FIRM/199-368
Q50I07_LACDL/113-290
Q5PCK8_SALPA/4-177
F0EAD8_9PSED/115-294
E2YZP0_ENTFL/185-378
F5ZJV9_STRPW/174-284
D6DFC0_CLOSC/105-272
E0S2L7_BUTPB/109-281
Q5F9R2_NEIG1/106-279
E0QBX0_CAMCO/180-354
A0KKI2_AERHH/152-332
Q8CPE0_STAES/5-81
H4HTY1_ECOLX/257-323
Q0FH06_9RHOB/1-151
D0B316_BRUME/162-326
Q8AB21_BACTN/113-295
H5MTP8_ECOLX/122-279
E8UM97_STREJ/8-170
B5Z1I8_ECO5E/121-293
A6M3C7_CLOB8/122-293
E9Z989_ESCFE/173-250
F9DY14_9BACL/109-276
F4AEY2_LACJH/108-284
C8AS92_STAAU/188-388
C9VK47_9RHIZ/226-396
A8V435_9AQUI/161-314
F5J013_9PORP/110-282
C9MSW3_9BACT/231-390
H0AKK7_STAAU/188-388
G5XTS0_ECOLX/178-349
D5Q090_CLODI/190-386
A6L4Y8_BACV8/215-394
D4ETN5_ENTFL/109-284
G2L011_PSEAI/154-312
Q8A4M3_BACTN/223-397
B7JEW8_BACC0/112-287
H3K6B5_9FIRM/156-348
Q5PEU5_SALPA/171-236
D4R3J3_ENTFC/113-289
G6EDE2_9SPHN/171-368
F9CJQ1_ECOLX/169-319
A7VBC6_9CLOT/149-335
F5NS13_SHIFL/1-147
E5UPL1_9BACE/108-281
H7UR28_CAMCO/129-304
E8QBX9_STRED/168-362
H4S756_ECOLX/184-356
E6YX59_9RHIZ/136-309
B0R8Y8_HALS3/14-188
G5H9J0_9BACT/205-381
G1ZSM7_ECOLX/5-178
B7KLV0_CYAP7/128-303
G5F5K1_9ACTN/144-303
F6F2I2_SPHCR/449-623
D6D2V9_9BACE/221-385
C4XJD4_DESMR/194-354
D1QNX0_9BACT/223-388
B7MZ18_ECO81/218-386
G0BJ09_9ENTR/202-375
G6ILZ3_9DELT/28-198
A6BG91_9FIRM/287-465
B3JMR4_9BACE/222-387
B5WFN5_9BURK/105-295
D6SUX1_9DELT/205-369
A0Q813_FRATN/108-277
A9IH32_BORPD/119-310
E6PZT9_9ZZZZ/105-296
D2B3A8_STRRD/113-295
F5KUM4_PSEAI/68-221
G6YWQ1_9ALTE/189-357
I0NPI1_STRPN/175-363
G9PUH3_9BACT/9-190
G5Y404_ECOLX/112-282
F3V8N7_SHIDY/234-372
C2WWM1_BACCE/16-180
C6YG75_VIBCL/115-290
F7SCA7_9PROT/233-408
D0XDY6_VIBHA/178-380
XERC_LACDB/108-283
G5FGW2_9CLOT/130-295
A3S0X5_RALSL/370-554
D0I287_VIBCL/212-377
F5ZR25_SALTU/3-117
H7G1E2_9LACO/43-223
A6FSJ0_9RHOB/227-372
D5ALJ5_RHOCB/410-576
F3VHS9_STRPN/147-311
Q99QQ4_STRCO/440-644
C3R0E9_9BACE/108-281
E5VV50_9FIRM/190-386
D4EUM4_ENTFL/184-379
F8C7Y1_MYXFH/303-374
D1R6D1_9CHLA/250-436
G8WHK9_KLEOK/200-397
Q27Z11_9BACT/1-163
Q72B98_DESVH/5-195
Q0T9C2_ECOL5/202-385
E1LNX7_STRMT/181-370
E8JEQ3_ECO57/204-403
C8VWN9_DESAS/128-310
H3NST4_9GAMM/114-287
F7JTE4_9FIRM/169-342
H6V3T8_9BACT/38-211
F2V6C4_MYCTU/177-323
G9SSP0_ENTFC/169-302
F8M981_MYCA0/1-55
A2TQ51_9FLAO/231-393
F5JD84_9RHIZ/172-364
B9IVC0_BACCQ/111-287
G9PSW9_9BACT/396-586
H6P269_SALTI/122-279
Q83RR5_SHIFL/88-252
B8GNQ7_THISH/207-373
D1PJ56_9FIRM/157-304
A9W5J9_METEP/225-388
Q3RFU8_XYLFA/168-332
D0DHV7_9LACO/184-386
B1JZG3_BURCC/213-408
F4GQM2_PUSST/202-377
A3NM13_BURP6/218-383
E5AGD0_9CAUD/202-371
F9CZ69_9ARCH/150-321
Q2YTW9_STAAB/167-333
A9R2D7_YERPG/212-379
H5FQB4_ECOLX/202-385
D4VBU4_BACVU/255-436
E0Q6X0_9BIFI/193-321
G9UIZ7_SALMO/212-380
D4X4C4_9BURK/22-245
F9SQ34_VIBOR/111-286
F9AKL3_VIBCL/216-389
H4DKS2_STAAU/141-330
D6PI08_9VIRU/120-304
G0ERT2_CUPNN/26-192
A1SV83_PSYIN/212-380
A3TSK0_9RHOB/199-369
D7IK56_9BACE/154-319
B1C7U5_9FIRM/119-283
E7IAC9_ECOLX/234-372
D2A710_SHIF2/322-518
G4FW26_9GAMM/165-347
G4ALX2_AGGAC/110-280
H1DE05_9PORP/28-150
E0QAA0_9BIFI/30-212
G6JF10_STRPN/9-126
Q9G044_9CAUD/162-339
Q71IN6_LACDL/1-94
B5J456_9RHOB/203-349
A1WA20_ACISJ/203-372
A1KL05_MYCBP/2-115
B9LC33_CHLSY/117-298
Q3MQ54_STAAU/1-118
A3UVK8_VIBSP/205-382
B5FL89_SALDC/206-393
E4LNF7_9CLOT/104-269
B7MX07_ECO81/55-221
H4VKI5_ECOLX/177-360
A5FDN5_FLAJ1/106-279
G7CU83_AERSA/185-335
D7K0J1_9BACE/209-367
A2CBS1_PROM3/230-454
D0J6X7_COMT2/169-364
I1DLX4_9VIBR/132-303
Q3ETK7_BACTI/138-307
A4NNI0_HAEIF/221-361
H2FUM2_OCESG/154-304
B3HDK5_ECOLX/231-399
C3K1N6_PSEFS/225-415
E4NXE2_BIFBP/117-293
H0I7T4_9MYCO/242-432
A7WZ74_STAA1/9-170
G9AL39_PANAN/110-285
H3Z6X4_STAEP/1-101
A5YPC6_PSEAI/115-319
E5VG33_9BACE/3-138
Q067Z2_9LACT/73-261
A6FWK4_9RHOB/5-181
D2J8J3_STAEP/271-457
E8X9L5_SALT4/111-286
G1D5R6_9VIRU/108-279
Q9KAE0_BACHD/111-223
E9WAC2_ECOLX/184-356
G6CEV9_LACCU/108-282
B2E7X4_STRPN/172-348
B3JDF8_BACAN/177-347
C3GYL3_BACTU/12-179
F4M9P6_ECOLX/112-282
Q02BD0_SOLUE/125-300
B2H9K4_BURPE/209-377
D1QTM4_9BACT/10-161
C2CFG9_9FIRM/1-110
E3ZFZ0_LISIV/112-288
G6ZZE1_VIBCL/184-381
D2F0Y6_9BACE/12-185
E8ZE76_STRPN/202-404
H7KUV3_STRPN/90-254
F7M213_9BACE/107-292
E5Y020_9BIFI/213-385
C3AFA6_BACMY/123-292
D8EMX4_ECOLX/4-96
E8VMU7_VIBVM/246-429
D7Y8V4_ECOLX/158-339
G9RHK3_9ENTR/152-318
D4Z5V3_SPHJU/204-366
A7B2Y8_RUMGN/36-224
Q3IRG7_NATPD/123-330
F5CIA2_ECOLX/115-147
G4A321_AGGAC/206-357
E8H5H5_ECO57/172-378
Q0FQE3_9RHOB/149-330
G4KTU9_OSCVS/1-34
F6ILP8_9SPHN/202-352
A6DQI4_9BACT/106-280
H1G2I3_9GAMM/114-289
F5PJU0_SHIFL/203-386
E4Q438_CALOW/112-283
B7DTQ3_9BACL/180-367
B0H6J0_YERPE/205-373
G5VQQ3_ECOLX/202-386
G5MMY1_SALET/111-286
H4UTL3_ECOLX/138-331
G7QAX8_9DELT/165-323
B4ALE2_BACPU/110-284
C9ATG2_ENTFC/178-353
E0H814_ENTFL/168-359
B3J3L6_BACAN/7-170
C0WYV3_LACFE/115-285
D5Q3X3_CLODI/1-161
G5I8Z9_9CLOT/124-303
A0Q9J3_MYCA1/154-366
B1F799_BACAN/77-266
F8A5K9_CELGA/126-306
Q5GVM5_XANOR/160-328
I0M2E9_SALET/113-270
Q65KI1_BACLD/138-238
Q6LI18_PHOPR/1-118
H3S8K8_STAAU/141-330
C6KGX0_VIBCL/115-313
F5ZIJ8_STRPW/166-344
E1RRS3_XYLFG/63-154
D4V5C7_BACVU/222-386
Q3BVC9_XANC5/270-440
H4TC75_ECOLX/111-286
H5IN82_ECOLX/111-286
D5APW1_RHOCB/229-396
B5MQE9_SALET/178-354
E6RMK7_PSEU9/161-351
C2QZN7_BACCE/8-178
D5MT88_9BACT/76-249
E6UKU7_RUMA7/164-347
C9KRR9_9BACE/109-295
C7KCP8_ACEPA/82-259
C3QUV4_9BACE/143-317
G2TKZ8_BACCO/110-285
G4AJE3_AGGAC/55-161
H5FF22_ECOLX/163-309
G7S7N1_STRSU/163-325
Q635J1_BACCZ/110-284
F8CHQ8_MYXFH/1-152
F1YS03_9PROT/212-374
G7Q5D7_9DELT/173-341
D4R701_ENTFC/189-374
E0UNY7_CYAP2/133-306
E7B9L9_YERE1/134-284
D0ZEM5_EDWTE/1-148
B2P1M4_ECO57/111-286
H0BCC2_9ACTO/1-42
H4LLL2_ECOLX/1-68
H9ZTN6_THETH/185-371
H6LD54_ACEWD/159-349
Q8YME2_NOSS1/177-352
H1CB34_9FIRM/180-399
C9ZB83_STRSW/499-690
H4J810_ECOLX/88-292
H0CMB8_STAAU/141-330
A4G655_HERAR/224-411
C4RM45_9ACTO/268-455
H2JHP2_9CLOT/371-556
E7INA3_ECOLX/114-298
Q1BUQ0_BURCA/208-374
I0D608_BACAN/139-335
H3UND2_STAEP/2-60
A1ZPB9_9BACT/112-286
Q8A6Q0_BACTN/110-290
F3LJE9_9GAMM/179-345
B5HU51_9ACTO/34-244
D9NCN0_STRPN/9-126
B7N6K6_ECOLU/214-381
B9QS39_9RHOB/214-382
H3JGU0_STRPU/1-148
A9AU49_BURM1/448-636
C2R1U4_BACCE/146-279
E1S5N7_ECOUM/43-219
D8KDX7_LACLN/190-378
Q07XF3_SHEFN/234-438
Q845Z5_SELRU/135-315
C0FUE0_9FIRM/377-548
G6NU44_STRPN/187-396
Q32GN0_SHIDS/216-387
D4H005_HALVD/14-181
G0LTL5_STAAU/108-280
C4Z3H2_EUBE2/14-187
G7QJS0_LEPII/15-169
H0DSJ8_STAEP/2-61
A4VTW8_STRSY/4-113
D3LC96_OENOE/163-324
E7HWK6_ECOLX/205-373
A3X3V3_9RHOB/286-466
B0U995_METS4/174-331
G2IZT2_PSEUL/222-384
D9Y8R9_9BURK/129-310
E5WT98_9BACI/186-355
F9DAT7_9BACT/163-328
G6F9P6_LACLC/170-362
I0UTW1_9MICC/161-343
D5XTY2_MYCTU/119-298
Q57FD2_BRUAB/207-370
B5PI47_SALET/233-415
F8L879_SIMNZ/108-278
H6V458_9BACT/38-211
C1CB70_STRP7/81-277
XERD_SHIFL/111-286
F2F5M4_SOLSS/105-280
A3IZH7_9CHRO/278-346
A6XW57_VIBCL/173-333
B5XSM9_KLEP3/192-369
I0BK27_9BACL/172-349
E1J990_ECOLX/205-373
H7LEW9_STRPN/136-300
GP7D_CHLPS/132-296
D1ES86_9RHIZ/124-289
A4WYZ0_RHOS5/200-367
B1ZW75_OPITP/134-312
H1E7J7_ECOLX/201-397
H8DLA3_9ENTR/113-283
G6YNU2_9ALTE/233-407
Q032G3_LACLS/193-384
F4HCK6_GALAU/110-285
F6BLJ1_THEXL/109-265
F0Z1G4_9CLOT/154-342
H3V3S7_STAEP/109-283
F3EZW2_9PSED/191-399
A1VLG2_POLNA/114-288
B3DD21_BURM1/169-358
H2B2Q9_9LACT/8-185
E5YVP8_9BACL/109-283
A9VJZ8_BACWK/171-358
G6F591_LACDE/177-366
H1Z1A2_9EURY/21-177
B5SXJ8_9BACT/1-158
E7SXQ3_SHIBO/215-382
H6V4L6_9BACT/6-138
C6J0X8_9BACL/196-362
A3W8M1_9RHOB/163-358
E7SYK7_SHIBO/46-242
G7RQA6_ECOC1/95-259
C6IF69_9BACE/194-357
A8LG77_FRASN/142-337
F7M436_9BACE/271-402
B6FNF4_9CLOT/154-341
C8UQ72_ECO1A/199-398
D2BGF2_DEHSV/89-215
C0BC40_9FIRM/107-227
E8JAC0_ECO57/205-372
H3UH35_STAEP/108-280
H8K082_VIBCL/104-309
G9SZF8_ENTFC/2-167
F3PRQ6_9BACE/209-376
F8X102_9PORP/238-391
H1QV51_9ACTO/176-367
E0QZQ3_ECOLX/194-371
H7NYK7_STRPN/93-244
A0JCB9_PSEAI/115-243
F1VRQ5_MORCA/203-375
D2TV68_CITRI/11-173
C1D2X4_DEIDV/162-312
B7AVC6_9FIRM/147-284
F2BH12_STRSA/90-243
F9VAA6_LACGT/190-384
F3AEL3_9FIRM/196-414
G2RN31_BACME/64-250
Q188M3_CLOD6/22-58
E1YNS2_9BACE/234-396
Q822E6_CHLCV/110-285
A4P030_HAEIF/217-392
C3HTE3_BACTU/171-350
D4GY09_HALVD/129-335
B0CGM8_BRUSI/226-396
B3WRI7_ECOLX/149-299
F3T759_STAAU/109-283
E5TIE7_STAAU/188-388
B2GAW4_LACF3/166-345
A8AV69_STRGC/172-368
B0QQX2_BACAN/177-347
E3GF76_EUBLK/174-362
G1VSQ5_9FIRM/170-313
Q4FBH5_ECOLX/202-385
D5P0Z9_CORAM/178-250
B5CKQ8_9FIRM/182-396
F9TDD1_9VIBR/135-330
H3WA72_STAEP/172-364
G6VGU5_STRPN/147-311
E1WQW6_BACF6/200-357
B7UI14_ECO27/202-385
C3R6F0_9BACE/140-298
F5JD45_9RHIZ/319-512
D7ZQT9_ECOLX/1-164
G7DAV8_BRAJP/211-370
A5W1V9_PSEP1/55-226
D5T8U0_LEGP2/229-393
F5R870_9RHOO/219-403
G8QMQ8_AZOSU/208-381
F8LV13_STRTR/103-253
A6TNK5_ALKMQ/158-363
G9EQ95_9GAMM/124-303
C2UBG0_BACCE/12-179
H1MBI9_9BACT/215-392
D7HEI6_VIBCL/115-290
H6V330_9BACT/1-134
G6JHR0_STRPN/172-270
F0P700_STAPE/28-218
G0FQX2_AMYMD/154-325
F9R0T8_ECOLX/111-286
H4LVS7_ECOLX/63-264
C6I131_9BACT/120-292
H5FNL9_ECOLX/1-102
E0IWY1_ECOLW/199-398
H6P9K6_STRIC/1-85
F8ZF39_VIBCL/104-309
Q7ATK1_AERSA/115-319
B5GVI6_STRCL/50-118
F1TGZ4_9CLOT/111-266
C6IKT9_9BACE/217-381
Q3JF68_NITOC/117-302
C7XL91_9LACO/166-334
C6LJ05_9FIRM/176-375
D7EJS7_TRICA/95-203
H1C429_ECOLX/43-219
H1XJX4_9XANT/126-300
E2MXQ2_9CORY/119-296
F5MP04_SHIFL/203-279
H5RIP5_ECOLX/5-178
Q1PZN1_9BACT/119-286
B2TKJ3_CLOBB/176-367
G8TJF8_NIAKG/214-391
C3P7M5_BACAA/110-284
D2AHE5_SHIF2/86-214
Q3M2Y3_ANAVT/236-428
C3RGQ1_9BACE/216-378
D8H9L1_BACAI/110-284
B9JTM3_AGRVS/121-313
A3N4H7_BURP6/111-294
C4TWQ9_YERKR/112-287
Q3ZA43_DEHE1/4-216
D4CYS1_9FUSO/154-319
F8ZF29_VIBCL/204-379
B1R824_CLOPF/172-352
Q8VNQ8_ECOLX/177-360
D7JSN8_ECOLX/202-385
F1Z7T4_9SPHN/142-292
I1AVR1_9RHOB/1-57
D4RN79_ENTFC/172-365
A2EG78_TRIVA/1-151
G6GED5_9FIRM/100-264
B5KET6_9RHOB/2-89
B2Q7F5_PROST/1-58
C0QMI3_DESAH/111-291
G8MM61_9BURK/133-300
H7MYE4_STRPN/183-373
D5THY3_BIFAV/113-294
A3JSS0_9RHOB/115-299
H5HH52_ECOLX/202-385
B3B9U9_ECO57/1-155
H4D2F7_STAAU/182-388
G6EJ43_9SPHN/112-289
Q93ID6_STAAU/329-507
F5WN82_STAAU/172-336
D1GUV8_STAA0/109-283
D6H1M3_STAAU/141-330
F0FTJ2_STRSA/160-348
F9IQ80_ACIBA/121-294
H2BUL1_9FLAO/125-295
E9V4G0_ECOLX/194-371
F9YXS7_PROAA/126-303
E8Y4I4_ECOKO/257-323
D2G0Q4_STAAU/108-280
D4F0Y2_EDWTA/176-326
H3MEN0_KLEOX/203-386
C4XKF4_DESMR/107-285
F1XUX5_ECO57/111-286
E1MCE5_9ACTO/185-349
F6E2N9_SINMK/178-345
G2JWW2_LISMN/110-285
G8QKU1_AZOSU/208-402
B3WZS7_SHIDY/151-319
C8K1U1_LISMN/112-288
E4ID51_ENTFC/177-360
A3M6C3_ACIBT/214-379
C5EVZ3_9FIRM/106-271
C8XBU4_NAKMY/163-324
H4QLJ4_ECOLX/172-378
E2NPJ3_9FIRM/107-283
A3GRR3_VIBCL/206-381
A6E0G6_9RHOB/111-295
F5SRJ0_9GAMM/228-397
F6IRP5_LACPE/118-293
E6XGZ6_SHEP2/5-211
Q1M649_RHIL3/103-266
C7X9M7_9PORP/209-373
B0NMF8_BACSE/125-304
H5IDH9_ECOLX/5-178
Q7VF34_HELHP/166-344
B9R076_9RHOB/145-305
D8PFF6_9BACT/150-328
D8GMV3_CLOLD/10-184
A1VDI9_DESVV/166-328
A1VWH3_POLNA/128-298
A6N5R4_PSEAI/226-460
D1QH59_STAAU/2-79
B2S8Y2_BRUA1/207-370
E6I2T9_ENTFL/109-284
E9S978_RUMAL/184-374
A8RM17_9CLOT/104-268
Q39NH2_BURS3/386-565
Q7DJZ3_9ZZZZ/41-235
C3PBK4_BACAA/8-178
E3ZMU7_LISSE/179-367
C7LWB1_DESBD/118-291
H3PI74_BRUAO/140-297
G2KN05_MICAA/95-257
XERC_STAHJ/108-280
G6KNI7_STRPN/195-391
C9U625_BRUAO/128-303
C6YJ90_VIBCL/206-377
B2TY09_SHIB3/202-330
G1BPZ1_9CAUD/171-345
D2MLX1_9FIRM/112-283
A8LU46_DINSH/166-361
D2P9I4_LISM2/116-293
H4R2S6_ECOLX/202-377
B1RT71_CLOPF/145-319
H5XVC9_9FIRM/103-268
G5DA82_9CAUD/210-379
G6MMS2_STRPN/95-246
D0SFW3_ACIJO/612-681
C2Q5Q7_BACCE/120-301
Q2YQ00_BRUA2/226-396
Q0FIX8_9RHOB/117-286
D0C1N6_9GAMM/121-294
C6GQE9_STRSX/175-365
H7TKX5_CAMCO/129-304
G4I7I6_MYCRH/124-303
E3PHF8_ECOH1/178-349
Q1NSR7_9DELT/255-416
H6V405_9BACT/1-134
E5Y934_BILWA/252-459
A7JVZ8_PASHA/91-256
H5HAU2_ECOLX/217-385
E6PV01_9ZZZZ/191-360
A8RK44_9CLOT/170-344
C5T8T7_ACIDE/207-376
Q8ZSJ9_NOSS1/160-346
H4FXC5_STAAU/188-388
H3PXQ6_BRUAO/128-303
G0I689_CORPS/107-281
A9M9B6_BRUC2/119-294
F4MVF0_YEREN/235-403
E2NZ76_PASHA/110-285
D4XNI9_ACIHA/215-381
E8EY19_SALMO/176-344
Q2LSM9_SYNAS/110-284
H4S957_ECOLX/213-377
E8HK91_ECOLX/202-385
E0T7H9_EDWTF/112-287
A5L1S1_9GAMM/15-114
C9MT44_9BACT/114-288
B2UP45_AKKM8/173-334
B8KD67_VIBPA/111-286
Q6X3I3_PSEAI/133-299
C1B9F6_RHOOB/114-263
Q13HX6_BURXL/227-389
F6F6C7_CHLPS/110-285
F9D1S9_9BACT/232-397
F2JJ39_CELLD/170-354
O05599_PSESP/150-337
F3PQP6_9BACE/234-415
G7MDD9_9CLOT/176-370
D5QGW1_GLUHA/167-256
G9XM71_DESHA/128-316
E7WW70_SALMO/212-380
F4FIH8_STAAU/175-370
F4HAQ8_GALAU/213-385
H5A0D3_ECOLX/214-382
H4D0U6_STAAU/184-391
D4VPH9_9BACE/223-388
G8C7S0_9CAUD/184-356
D1BSA7_XYLCX/210-378
H4JQP9_ECOLX/1-101
A8LE61_FRASN/135-322
A6Q245_NITSB/180-350
F9QWI6_ECOLX/212-380
D7ZHP6_ECOLX/3-174
F4B3W0_ACIHW/116-272
B3DQT5_BIFLD/113-295
B9LN71_HALLT/120-330
A6DVL5_9RHOB/119-292
Q1MVY5_9BACT/1-162
A7K4V4_VIBSE/373-543
E8CVD5_SALMO/111-286
Q45702_BACTM/127-295
G7FLV1_9GAMM/1-35
G2FTV8_9FIRM/117-288
C4YU62_9RICK/107-293
I0EC34_HELPX/157-339
F2HQP7_BRUMM/162-326
F6INZ0_9SPHN/125-301
F9KSN4_STAAU/109-283
D4JTC9_9FIRM/1-34
E8VAI9_BACST/112-288
H4Y835_ECOLX/213-388
A0YUW2_LYNSP/6-90
H6V4B7_9BACT/1-134
H5NG54_ECOLX/210-387
B7HCI0_BACC4/130-316
F9LQ38_STAEP/108-280
C6BZF3_DESAD/155-318
B3E7Y9_GEOLS/54-210
E1WJB4_SALTS/203-379
A5ZBC2_9BACE/154-318
H4J5Z9_ECOLX/178-349
B8IH05_METNO/170-327
H3VT10_STAEP/2-60
H1JTH9_9MYCO/178-355
Q83Q80_SHIFL/202-385
A6FGW4_9GAMM/12-88
F2A875_RHIET/206-389
E3PIN9_ECOH1/177-360
D4JMV4_9FIRM/194-416
Q8GED4_PSEST/106-310
G6N249_STRPN/9-126
E3GPY6_EUBLK/100-292
H6V3S6_9BACT/38-211
A4X2E1_SALTO/238-445
I0QQG2_9ENTR/116-286
E2K0T2_ECO57/194-371
F9KBA8_STAAU/175-370
Q989G5_RHILO/207-377
C0Y4R4_BURPE/1-49
H5CPZ8_ECOLX/234-373
A4EPV3_9RHOB/143-316
C2UDY3_BACCE/8-147
E7GUA6_CLOSY/194-392
F5YGL4_TREPZ/136-305
B3BD80_ECO57/229-397
A2TPZ8_9FLAO/230-404
H3KEL8_9BURK/89-259
H0D658_STAAU/9-170
D7VSI6_9SPHI/106-281
H7LW54_STRPN/7-104
H5M071_ECOLX/192-370
E7VSN4_SALMO/204-371
F3APB4_9FIRM/181-400
Q1MVY9_9BACT/1-162
C1HH59_9ESCH/17-190
D5H372_LACCS/113-289
H8FX69_RHOMO/86-115
H4RSF9_ECOLX/43-219
E1PK32_ECOAB/213-388
G5U606_ECOLX/43-219
H4LWY8_ECOLX/157-371
H4LWG7_ECOLX/198-367
H4ICK4_ECOLX/206-393
H2I3T2_CORDP/46-152
G9F1K9_CLOSG/141-313
E5ZVB0_ECOLX/11-183
C9MK17_HAEIF/109-279
Q3Y321_ENTFC/8-172
C8ABB9_STAAU/108-280
F9HWC9_ECOLX/200-400
H4P661_ECOLX/201-402
C6WEU8_ACTMD/135-313
Q0A8K0_ALHEH/119-292
E1M9J1_9STRE/1-68
E6JZ57_PARDN/145-322
H3J2Y9_STRPU/355-470
F9ATD5_VIBCL/104-279
D6L1G7_9NEIS/1-113
Q15BH9_MORMO/115-319
A5H8A6_ECOLX/115-227
F3DBK5_9PSED/225-394
Q5QL25_GEOKA/9-179
G5HKI7_9CLOT/189-387
E8J9U3_ECO57/11-183
A0MQ95_SALTM/104-167
A5EXM2_DICNV/110-285
E6HV37_ENTFL/9-189
A9VV82_BACWK/168-347
E1VP02_9GAMM/120-324
C6XG52_LIBAP/127-305
H7FZW2_9LACO/110-286
H7IBL4_STRPN/9-126
B0TD10_HELMI/113-303
Q6I192_BACAN/12-179
G7SHV1_STRSU/171-357
E3EPI8_BIFBS/11-77
B3JNB7_9BACE/223-384
C0WTH9_LACBU/108-283
G6PEV6_STRPN/172-348
E4IL28_ENTFC/173-366
G2T0J3_ROSHA/312-386
E5XT26_9ACTO/191-389
G4GH92_9EURY/123-330
Q27Z96_9BACT/1-163
D6ITX3_ECOLX/214-381
F3X1V4_9SPHN/1-71
B4WYX6_9GAMM/113-287
C4HLN7_YERPE/112-287
E3XMU3_ECOLX/192-370
E0PFH5_STREI/95-246
C5A7U5_BURGB/165-357
A8ZNX8_ACAM1/112-281
E3LU59_CAERE/118-291
Q8GKX1_SALET/115-183
H1FQM9_ECOLX/184-356
D9VZ97_9ACTO/261-462
A6FIJ6_9GAMM/162-309
Q7NNG2_GLOVI/105-256
F2BYN7_HAEAE/161-323
A4VPC8_PSEU5/266-432
G6KBG2_STRPN/1-143
H7REW9_CAMCO/166-340
C6HV65_9BACT/157-316
Q9F168_9ZZZZ/40-105
C9R7Z8_AMMDK/111-285
H4QSD7_ECOLX/185-349
E7S8A4_9STRE/202-404
F3WHQ4_SHIBO/2-187
B7A4Q1_ECO57/50-244
C9C2C6_ENTFC/172-365
E6E9I0_PROAA/113-293
D4JIL5_9FIRM/220-443
D5Z777_MYCTU/109-268
B8CUD3_SHEPW/187-378
A4HFB6_LEIBR/603-770
G5M212_SALET/212-379
A1RKX4_SHESW/206-373
A1AAI2_ECOK1/192-370
F1YZB3_9STRE/186-368
H0MHP6_SALMO/176-344
C7Y5Z8_9LACO/184-386
E4MF26_9BACT/140-311
C2HP76_LACAI/113-287
G5F9H5_9CLOT/104-268
E4S5Y1_CALKI/180-375
E7RXW1_9BURK/156-330
F9H6W9_HAEHA/218-397
XERC_PSEU2/109-279
A4TBL1_MYCGI/190-359
A3IMD5_9CHRO/170-347
F0NWR3_LACHH/5-114
A5ZI91_9BACE/214-399
F5NB39_SHIFL/5-178
H5QC70_ECOLX/5-142
C1HR63_9ESCH/115-318
D5YV79_MYCTU/180-358
A3JK66_9ALTE/2-61
D0M534_VIBSE/121-292
G5RD72_SALET/210-410
C3PYZ5_9BACE/213-387
G7BGM1_VIBCL/151-319
H1PKZ2_9FIRM/171-344
B7I0V7_BACC7/177-347
D4WK97_BACOV/217-381
G7S6T4_STRSU/152-263
D6CVZ9_SALRM/83-247
F3IWX7_PSEAP/109-279
H5AKM3_ECOLX/205-373
B4TSS9_SALSV/231-400
I1ASY4_9RHOB/62-221
E8PLD7_THESS/184-370
G1YUG5_ECOLX/31-214
C9Z2G9_STRSW/260-444
D9P6Y3_ACTPL/116-286
C3DQ46_BACTS/156-354
E6ST83_BACT6/226-391
D2MQ50_9FIRM/109-282
D7IJH5_9BACE/237-390
C6WA61_ACTMD/113-285
D4LZU7_9FIRM/170-307
D8ARZ7_ECOLX/82-182
B5MTB6_SALET/220-397
C0CPL7_9FIRM/155-395
A1JKG4_YERE8/172-346
C2QTJ9_BACCE/9-170
Q8A6T3_BACTN/110-291
Q8YF25_BRUME/207-370
A9IDJ8_BORPD/26-196
G6Q9T4_STRPN/1-96
E5VD68_9BACE/234-415
B8FD30_DESAA/216-380
H6V4M6_9BACT/1-134
A5GWL4_SYNR3/290-476
E0TG77_PARBH/132-299
D6CM75_THIS3/161-326
H1GV38_9FLAO/105-268
H7J8S4_STRPN/181-370
D5QQQ6_METTR/234-399
D7IB60_9BACE/117-298
G7G1J5_9GAMM/208-380
FIME_SHIFL/5-178
F3K1J4_PSESZ/126-298
G6I664_9FIRM/111-279
B6B526_9RHOB/36-200
H5A5G8_ECOLX/185-349
D7EUZ4_MYCTU/177-323
H4MRG7_ECOLX/52-223
D4DVE6_NEIEG/62-227
A4EI23_9RHOB/370-540
F3W6G5_SHIBO/10-186
Q2NSA1_SODGM/191-367
I0WGY7_9FLAO/110-282
B7MNC5_ECO45/204-382
H4P6V1_ECOLX/164-324
A1SXS5_PSYIN/14-187
B5KAU0_9RHOB/202-356
D8FGK9_9FIRM/132-304
H7ZW04_CAMJU/219-398
H1EKR8_ECOLX/194-371
F1WR93_MORCA/134-309
Q5GN38_LYSSH/1-166
G1BTH5_9CAUD/177-412
B2KK51_BURPE/138-327
D4CMM8_9FIRM/104-315
H3LT54_KLEOX/5-178
B9LXX1_BORBG/56-245
Q82J46_STRAW/102-306
A8U419_9PROT/8-170
A7AFC8_9PORP/156-320
G6H126_9CHRO/126-275
C2XY45_BACCE/132-307
G2Z6P7_FLABF/114-284
Q6TV51_BACMT/109-276
I0M0R5_SALET/115-319
G9SSZ3_ENTFC/113-289
E6EMZ3_ENTFL/190-388
Q3AL27_SYNSC/30-202
A3Q7C2_MYCSJ/488-650
A5VCT1_SPHWW/227-393
G5W722_ECOLX/199-399
C7DAD3_9RHOB/246-408
H4VQG6_ECOLX/5-178
G4HFV4_9BACL/154-349
G9RBC5_9ENTR/210-378
B1XE23_ECODH/271-435
H1KAZ8_9MYCO/423-610
B8FNW8_DESHD/123-293
B6XTD0_9BIFI/110-296
C0FUD9_9FIRM/287-465
H1KAS4_9MYCO/109-295
E5QX79_STAAH/108-280
Q0N430_9ABAC/174-342
H6MMN1_ECOLX/43-219
Q7N7I3_PHOLL/110-306
C9CDD9_ENTFC/173-366
D4JLS5_9FIRM/162-326
H5GLS1_ECOLX/41-235
A2WAH1_9BURK/188-357
C5US31_CLOBO/144-319
D8L2K6_KLEPN/41-235
Q8M1H5_CHAGL/7-104
B2P7X0_ECO57/163-311
O03963_9CAUD/218-398
C2FX62_9SPHI/234-397
A5L0D7_9GAMM/195-357
Q3R368_XYLFA/1-84
F3HXL9_PSESF/172-342
C3WQT1_9FUSO/198-397
Q2N5N1_ERYLH/207-377
D0PCT0_BRUSS/154-326
H2JJ98_9CLOT/8-171
B1MDF9_MYCA9/114-292
A6F6W3_9GAMM/219-386
C6GWM2_STRS4/115-292
Q8KGP6_RHILI/125-300
B5ERA7_ACIF5/159-233
H3U8Z3_STAAU/141-330
D1PRY3_9FIRM/178-359
C5I738_VIBCL/169-346
G5LLN5_SALET/4-105
G7V8A6_THELD/115-281
Q27ZD8_9BACT/1-163
B1FUH7_9BURK/26-196
D1XYP0_9BACT/221-384
D9RQE9_STAAK/329-507
F1YUQ7_9PROT/266-439
D5MT83_9BACT/243-409
E0GIP4_ENTFL/111-287
C1CB76_STRP7/1-59
E1SFY7_PANVC/110-287
I0SA71_STRMT/183-373
H4THM9_ECOLX/203-386
D7V9R4_LACPN/118-293
G7H522_9ACTO/118-299
Q9Z407_PSEPU/216-394
E4I9W5_ENTFC/121-314
H5DDT8_ECOLX/213-391
D8GY29_BACAI/122-300
H7K598_STRPN/147-311
F9RK73_9VIBR/12-195
Q27Z91_9BACT/1-163
G5TRK3_ECOLX/43-219
Q3JDG2_NITOC/202-377
G2GZH3_9ENTR/116-286
C3D5M9_BACTU/111-287
C9KTF7_9BACE/222-387
C7KMV1_ACEPA/1-137
C2NPA0_BACCE/8-178
B9CV14_STACP/167-333
E3XPT9_ECOLX/1-101
E0XW31_9PROT/159-336
A8L4S3_FRASN/180-393
H1NZU4_9BACT/136-311
F3FN75_PSESX/131-299
G4AF57_AGGAC/92-244
C6RMM9_ACIRA/233-405
H8WNF1_CHLTH/127-300
F9HBQ7_STRMT/183-373
B5D3K5_9BACE/113-287
Q0RJE9_FRAAA/164-349
H5Y310_9FIRM/127-308
B1GAR5_9BURK/217-400
F5Q6U0_SHIFL/2-187
F5N5Z4_SHIFL/212-380
A8TIN5_9PROT/135-308
H5JL87_ECOLX/202-377
B1FYC5_9BURK/1-45
E6IW53_ENTFL/179-372
Q3A6E0_PELCD/297-464
C7IPN4_THEET/145-315
D1WG41_9LACO/175-352
C5F4B1_LACPA/180-369
B1H893_BURPE/30-214
H3XLD4_STAAU/9-170
C1CJX7_STRZP/147-311
D4K1Q4_9FIRM/274-467
H0I3A0_9RHIZ/108-278
Q66Z80_BORBG/55-217
H4NFN5_ECOLX/11-183
Q3J8Z8_NITOC/214-375
H4KSQ9_ECOLX/11-161
H6SAG2_MYCTU/1-55
C5VZG4_STRSE/94-242
C3FW10_BACTB/196-377
G5WXN7_ECOLX/121-278
B6GEH1_9ACTN/37-111
F7NZC7_9GAMM/7-176
B1HEJ4_BURPE/233-399
H1XLG6_9XANT/130-311
C4UW98_YERRO/206-393
Q5FFC1_EHRRG/111-296
G6UZJ4_STRPN/178-369
E2MLJ9_PSEUB/288-465
E6GPX9_ENTFL/141-322
A5IZ10_MYCAP/113-291
D7I389_PSESS/54-218
F9JND3_STAAU/109-283
B6FNI9_9CLOT/201-398
C4XK17_DESMR/169-330
F9MQA9_9FIRM/132-316
B2YG59_9VIRU/170-336
Q03VJ0_LEUMM/165-333
D9U538_LACHE/11-184
Q855R3_9CAUD/179-405
D3FM82_CAMJI/166-340
G6F6H8_LACDE/19-202
C4PMK3_CHLTZ/127-300
G6ERP2_STRTR/168-363
A4NUD9_HAEIF/217-389
F7M098_9BACE/212-377
XERS_STRT2/169-348
C4H2X3_YERPE/212-379
Q1ZJU6_PHOAS/202-425
G9S3B1_9PORP/219-389
D7YP78_ECOLX/204-382
D0YW29_LISDA/183-442
B7JCH8_ECOLX/115-319
G7SNR6_STRSU/8-179
F6IEJ5_9SPHN/122-297
I0NBY1_STRPN/1-96
F3JGF1_PSESX/171-341
E3C7I3_9LACO/11-190
A6QIL5_STAAE/149-338
B4A4B9_SALNE/149-369
F7XFI4_SINMM/130-293
C1BDN5_RHOOB/215-385
C6A9J7_BIFLB/182-392
E4VXK3_BACFG/11-185
D3VLR6_XENNA/205-373
Q47PN0_THEFY/135-332
Q45YI6_9CAUD/211-370
Q9FDI2_SALTM/206-370
D1CTY1_9RHIZ/32-185
D7K1S3_9BACE/116-297
E3XPK3_ECOLX/1-63
H0I3Z7_9RHIZ/220-392
A6UZ76_PSEA7/182-265
E5UCP0_ALCXX/5-79
D1NET7_HAEIF/1-69
C3A9M1_BACMY/113-289
H1KBB0_9MYCO/176-369
H2JHP5_9CLOT/173-340
C0RD44_BORBG/56-245
E7ISR3_ECOLX/192-370
H7LPN1_STRPN/181-370
C3SEU6_ECOLX/11-183
H0CN16_STAAU/109-283
C7JJ33_ACEP3/183-356
C8KAZ3_LISMN/34-220
H7XWD6_CAMJU/203-379
H3MFB5_KLEOX/40-234
Q8GDM2_PHOLU/258-433
H5PLB9_ECOLX/200-400
G4K0N2_9RHIZ/131-300
B1ZJY7_METPB/159-312
E0NYU7_9FIRM/183-255
D2Z2A3_9BACT/3-194
G7D7F9_BRAJP/225-388
E8U8U0_DEIML/158-309
A6BD67_9FIRM/1-192
D6IJF5_ECOLX/5-178
C7V5W4_ENTFL/111-287
Q0HSR6_SHESR/213-381
E8I3A8_ECOLX/5-178
F0AHJ9_NEIME/106-278
Q3Y3C3_ENTFC/169-302
A9C2R3_DELAS/173-355
Q9ADB9_STRCO/235-440
F5KAT8_PSEAI/653-715
G5LG31_SALET/205-373
H1IZ33_9BACT/258-434
B5YYG2_ECO5E/192-370
F7R9R2_SHIFL/200-258
C6V9I3_ECOBD/149-226
A9G2M2_9RHOB/167-323
H3SNF8_9BACL/15-150
I0NYB7_STRPN/30-219
Q0VPU6_ALCBS/184-366
F3ZVV3_MAHA5/168-357
E7K2P8_SHISO/1-102
G6SIK5_STRPN/1-58
D5BFY7_ZUNPS/212-380
A7VB22_9CLOT/109-280
Q97QS1_STRPN/182-372
E5VG35_9BACE/1-115
H4DVY7_STAAU/329-507
G2CK38_ECOLX/199-398
G7GC33_9GAMM/207-374
B0TRB3_SHEHH/216-446
H1REC2_SALMO/176-344
D4GQI6_HALVD/66-167
F2JPJ6_CELLD/132-309
C6J837_9FIRM/131-305
I0NWL8_STRPN/189-317
E2XJP2_PSEFL/216-380
H1F3K5_ECOLX/204-387
D3QV84_ECOCB/229-397
H1M8H0_9BACT/224-390
A8ATD6_9CAUD/116-298
F0SQF9_PLABD/129-303
H0UPN5_9BACT/105-241
D2TNV2_CITRI/228-388
G5SJ31_SALET/114-284
D9P6D9_ACTPL/110-285
A3GS55_VIBCL/190-388
Q3R1D8_XYLFA/168-332
F5IL55_ACIBA/233-399
E6QQ57_9ZZZZ/240-397
F4VPB8_ECOLX/185-349
Q3KCC4_PSEPF/107-286
D8K9C1_NITWC/130-302
G1VY55_9FIRM/189-386
C6AJC3_BIFAS/113-294
Q6L255_PICTO/138-304
C2JS57_ENTFL/1-35
G4KS99_OSCVS/103-267
E8AL46_SALMO/27-117
B7K6F9_CYAP8/126-300
A7LYR3_BACOV/226-391
G8LK79_ENTCL/202-385
B7H1N6_ACIB3/121-294
B2Q1I5_PROST/120-295
C7XID4_9LACO/113-289
XERDL_STRP8/92-248
B9X1R5_VIBCL/147-351
Q0HUT5_SHESR/105-308
H4PTI8_ECOLX/5-178
G7Z3Z7_AZOL4/136-319
A9Z719_YERPE/112-287
E6HFC1_ENTFL/194-390
C7VW63_ENTFL/182-380
E5UL73_NEIMU/112-282
G5GMG8_9FIRM/320-387
D3MNZ5_PROAA/126-303
E7J7I8_ECOLX/217-385
C4KR07_BURPE/166-336
E7JYV4_SHISO/198-334
Q93TY3_PSEAI/115-182
H7NHW0_STRPN/147-311
G0B357_SERSA/176-347
D4B956_9ENTR/12-91
H4XT60_ECOLX/112-282
B3HAG3_ECOLX/199-398
A6UKJ3_SINMW/124-298
B2VA27_SULSY/105-283
H2H183_CORDP/193-366
E6VW68_DESAO/345-533
A3PWF1_MYCSJ/173-377
Q1VCN1_VIBAL/96-296
H1IIS7_9FIRM/124-220
A1WLK0_VEREI/207-382
Y1572_HAEIN/175-325
A3ZM07_9PLAN/2-130
E2PR70_9RHIZ/64-234
D4HVR8_ERWAC/14-178
C9MRY3_9BACT/236-417
G8U8P8_BACCE/120-316
F6D3B0_METSW/122-317
D4S1L8_9FIRM/117-293
Q6YGT3_ECOLX/3-125
I0ESV3_9HELI/7-86
D2S3I6_HALTV/132-359
H6V3U6_9BACT/38-211
A7FCS7_YERP3/213-388
G0ES71_CUPNN/187-361
C9PEM7_VIBFU/209-376
E5TXW4_STAAU/9-170
H7MV63_STRPN/187-396
A6X0X3_OCHA4/119-279
D8EB79_ECOLX/215-379
E2ZVD1_PSEAI/115-319
C3QE71_9BACE/110-290
Q9X372_BACAN/122-304
F5P266_SHIFL/205-373
B2UE97_RALPJ/186-383
H5WEQ8_RALSL/50-244
Q1CBM4_YERPA/116-286
E7HI57_ECOLX/204-403
Q9ALJ0_VIBME/104-309
C2T197_BACCE/8-170
B7KX94_METC4/378-583
D6BDX8_9FUSO/133-307
Q64SJ2_BACFR/205-363
G4FT34_9GAMM/117-297
H9UWX3_ECOLX/163-338
F4XBE1_9FIRM/187-367
E6SRL3_BACT6/226-394
A3W3P6_9RHOB/136-330
D4C3C7_PRORE/213-388
Q8CMJ9_BIFLO/134-318
F7RC61_SHIFL/199-327
A8RIF7_9CLOT/179-381
D4DPT4_NEIEG/114-284
B1HML5_LYSSC/130-283
G2IHR3_9SPHN/168-334
Q4LDF2_KLEPN/115-319
B6ZWG9_ECO57/172-378
C8UCV9_ECO1A/203-370
G7SLE7_STRSU/94-242
G0PPS2_STRGR/176-353
F1D7B0_ECOLX/1-96
H6V3J2_9BACT/1-134
A6GGL9_9DELT/107-282
D8KCI8_LACLN/114-308
B7DQJ0_9BACL/1-133
B3HG91_ECOLX/163-311
G2KDL4_LISMN/112-288
G2M0Z3_9XANT/139-343
C2IU47_VIBCL/104-309
E3GSZ7_HAEI2/109-279
D7HF28_VIBCL/212-380
G2GPF4_9ACTO/107-298
G0GXS4_RICH0/107-293
H2KA88_STRHJ/153-354
Q1KY62_9BURK/115-319
E9VGK3_ECOLX/1-63
Q7UCC4_SHIFL/1-82
Q9R819_PSEAI/115-319
G8T2D3_BRUAO/162-326
A1TPL3_ACIAC/202-378
D4R1C7_ENTFC/169-302
F9M4C2_STRPA/180-370
D7JBV2_9BACE/240-405
E5UVR7_9BACE/224-390
E1WR15_BACF6/252-434
F8YR22_ECOLX/213-391
C4NVN6_SALCE/149-324
F9DK25_9BACT/199-360
H8LD15_ENTFU/185-378
B7KMU2_CYAP7/116-281
F3BLU3_PSEHA/210-378
C3HJ10_BACTU/169-355
G2KS10_MICAA/190-371
G4QKY1_GLANF/360-557
E7PP26_PSESG/114-297
F0DM72_9FIRM/160-336
E4MA54_9BACT/76-241
F5T223_9GAMM/203-388
F1THH8_9CLOT/113-285
D5MST3_9BACT/73-246
B9YZP4_9NEIS/127-298
E1Q6H0_HELPP/167-345
Q65KT3_BACLD/175-365
E0UDX4_CYAP2/206-388
Q2IVL2_RHOP2/325-522
C3A8C2_BACMY/173-355
E8AWG9_SALMO/27-117
G6HZ06_9FIRM/330-504
D2A7U4_SHIF2/183-355
H6V417_9BACT/38-211
D4R7N3_ENTFC/22-71
E6BJ01_ECOLX/11-183
E0F5A2_ACTPL/212-384
G1VHK4_9BACT/219-385
E0T1R0_EDWTF/205-373
E4SZR4_LACDN/19-202
C4VQT8_9LACO/180-390
F2V385_MYCTU/2-115
H6RNL2_BLASD/170-343
E3E834_PAEPS/109-290
Q1CKX5_YERPN/1-45
F3YKL8_LISMN/178-377
B9K3U4_AGRVS/223-393
E1KQG1_9BACT/242-401
F9UAL8_9GAMM/206-374
D3AM62_9CLOT/170-308
I0NCH4_STRPN/90-254
G6GMZ9_9CHRO/175-361
C3GZM6_BACTU/240-447
E0P5T4_STAAU/1-179
A7ABL7_9PORP/223-388
F3QC49_9ENTR/19-191
A6ARK3_VIBHA/197-359
E3DF03_ERWSE/135-311
C4U396_YERKR/177-349
G1D3W7_9CAUD/190-375
C2DXT1_ECOLX/111-286
F9VAZ9_LACGT/190-380
G0GQE7_KLEPN/184-356
B0U9A1_METS4/336-515
A3JTI3_9RHOB/207-376
H4CRH9_STAAU/166-345
D0DMM3_9LACO/112-286
C8RZ69_9RHOB/112-296
H5R3J8_ECOLX/5-178
C3W7Y5_CHLTH/130-291
H8CEW9_CAMJU/203-379
F4G7H9_ALIDK/244-401
D4EB00_AGGAC/80-265
C7H2F1_9FIRM/253-453
A5WBQ8_PSYWF/123-300
XERC_YERPE/116-286
A3JVM9_9RHOB/118-182
H4V6L7_ECOLX/205-373
F4KKW2_PORAD/113-287
A4ACH4_9GAMM/228-410
B5U3A1_9CAUD/101-255
C3QP11_9BACE/155-335
C3BNQ7_9BACI/114-290
E4MFA7_9BACT/222-387
C9CEX2_ENTFC/17-66
F0LKI4_THEBM/176-350
H5DY75_ECOLX/163-309
B2PM35_ECO57/1-155
G6F7R7_LACDE/1-171
E2K0X0_ECO57/203-370
C2GZK9_ENTFL/116-293
C2QE19_BACCE/156-338
C5DAW3_GEOSW/119-348
H4NLA0_ECOLX/193-366
B6RAJ5_9RHOB/225-390
F4SWH7_ECOLX/194-371
A7K5R0_VIBSE/259-426
Q7M7H2_PORGI/224-390
E8I6Y4_ECOLX/192-370
D8KA64_NITWC/113-284
Q27ZH5_9BACT/1-163
G0A063_METMM/493-562
I0LXZ8_SALET/115-319
H3UL66_STAEP/91-272
B9Z293_9NEIS/213-387
G9RRP6_9FIRM/169-341
H4BUE0_STAAU/308-486
H8F8F9_STRPY/4-182
Q6EVM3_9CAUD/165-332
D8A4Z6_ECOLX/253-432
B2KBN7_ELUMP/111-281
B3JQ30_9BACE/244-402
A6NY15_9FIRM/171-375
E5UNP1_9BACE/24-298
F0Z026_9CLOT/187-389
F4SSZ4_ECOLX/202-385
E1R6A0_SPISS/1-112
H1Z745_9FLAO/233-417
A5IT25_STAA9/109-283
B6XJ46_9ENTR/202-370
F0GQJ4_9LACO/108-284
A3SKG6_9RHOB/277-443
E8Y1D9_RAHSY/43-221
H1ESM8_ECOLX/43-201
G6RFG0_STRPN/147-311
Q1MFV9_RHIL3/222-383
F4N3R1_YEREN/116-286
H7QA64_STRPN/90-254
A8ATM2_9CAUD/115-298
E0FQ98_ACTPL/146-316
G6M1Q2_STRPN/172-348
H3MAM4_KLEOX/114-315
C7ZYQ8_STAAU/149-338
F4UX38_ECOLX/1-102
F5VU86_STROR/181-368
F5U6H6_STREQ/1-59
H5ANG9_ECOLX/112-282
C0YYM8_LACRE/184-371
F8X3Q2_9PORP/221-386
D4JE77_9FIRM/292-468
B0HIR8_YERPE/205-373
Q1GMM4_SILST/26-200
F3SZK9_STAEP/6-153
G7SYF0_SALPS/114-284
H5DN25_ECOLX/204-379
H8W598_MARHY/163-317
Q27Z38_9BACT/1-162
E2ZY65_PSEAI/203-372
G5U0Q0_ECOLX/198-367
G5I923_9CLOT/15-98
G0J3Z7_CYCMS/108-282
F2FAU3_SOLSS/10-174
B3I573_ECOLX/5-178
B3HVE9_ECOLX/111-286
F3W671_SHIBO/204-387
F0JNJ7_ESCFE/184-356
F5PMB0_SHIFL/79-246
A8FAK5_BACP2/190-378
C2PQH3_BACCE/173-360
B9XUG3_HELPX/166-344
C7JI88_ACEP3/2-155
H8IUM6_MYCIA/188-400
F4A0E8_MAHA5/171-358
B4TLJ8_SALET/43-219
C2Z096_BACCE/165-347
D0D579_9RHOB/181-341
Q3IPB3_NATPD/7-212
F3C672_PSESG/66-257
Q030Y8_LACLS/112-295
D1W3T3_9BACT/223-386
G4ITR1_9RHIZ/77-155
F7L8M3_BACOV/1-122
H0KMJ1_BIFAN/113-294
Q5V4Y4_HALMA/122-331
A3LAV7_PSEAI/228-441
Q63PM9_BURPS/103-273
Q8ZMR4_SALTY/214-344
H4P201_ECOLX/142-304
F9K722_STAAU/141-330
H1PZE4_9BACT/222-385
H7QRD9_STRPN/95-246
C7KWK2_ACEPA/217-381
F3WZS9_9SPHN/1-122
E6T9M7_SHEB6/195-418
G4ZPL9_PHYSP/922-1114
G6TCC7_STRPN/95-246
D8F9I0_9DELT/1-117
E8NWG8_YERPH/205-373
E3F1U6_KETVY/154-316
D4ETD0_ENTFL/111-287
E4NRU2_HALBP/202-358
G8PQB9_PSEUV/222-388
H3LWE3_KLEOX/114-284
H5FR13_ECOLX/213-391
H5I1F4_ECOLX/193-366
Q89LL8_BRAJA/179-364
F0BA60_9XANT/208-375
E0T5Q5_EDWTF/212-380
F5A3G8_9CAUD/221-401
D8FGT6_9FIRM/2-59
E8SGL6_STAPH/28-218
B9MLB3_ANATD/176-374
F4SXQ9_ECOLX/1-63
E7TME9_ECO57/1-42
I0W255_9STRE/147-311
Q1MW01_9BACT/38-211
C3Q7Z1_9BACE/223-388
G6ARV1_LACRH/188-380
F1W531_9BURK/310-522
F9CRP0_ECOLX/43-219
Q5HMM7_STAEQ/131-298
C3QJD5_9BACE/11-185
D7JSH5_ECOLX/45-214
B6W0Z4_9BACE/208-374
E8NNU8_SALET/65-241
I0N9Q3_SALET/150-377
E6UHA6_RUMA7/251-444
H5BB26_ECOLX/31-215
G5HKI6_9CLOT/178-378
G6U096_STRPN/147-311
C4UU70_YERRO/210-385
B5R1Y1_SALEP/178-354
F4BFU2_FRACN/203-366
H5N9L5_ECOLX/199-398
F0A215_NEIME/117-288
H4WFK4_ECOLX/111-286
H6V4Q2_9BACT/38-211
D8PCR9_9BACT/162-324
F4BK74_FRACN/232-414
H1FBY6_ECOLX/100-269
E2X516_SHIDY/112-282
Q4ZCY6_9CAUD/163-330
D0SQM8_ACIJU/1217-1369
H6RWU8_BLASD/163-338
Q7BPW3_CORGT/115-319
E9TXC4_ECOLX/11-183
E4RGB3_PSEPB/206-375
H1F2C2_ECOLX/232-393
A3WJX8_9GAMM/212-383
A4X7D2_SALTO/120-302
Q1LK88_RALME/263-442
B1MU57_SALDU/42-236
Q7A1N2_STAAW/9-170
G5IYC5_CROWT/135-309
C8UFA0_ECO1A/111-286
B1VM30_STRGG/187-378
H7L045_STRPN/1-51
A6DSB3_9BACT/214-404
E7B5V2_YERE1/158-323
E4EI21_PROAA/113-293
Q8PFP6_XANAC/190-398
F0GCN0_9BURK/109-295
H0USV4_9VIRU/8-170
Q4QNN7_HAEI8/212-382
H5LYN1_ECOLX/7-186
D4JLW5_9FIRM/169-368
G6UIX9_STRPN/5-110
E4FNZ8_PROAA/126-303
B0TL54_SHEHH/112-287
E0SIR8_DICD3/202-385
D0HF04_VIBMI/389-574
A9HZ47_BORPD/123-298
H4R2Y4_ECOLX/124-330
F5M1J2_RHOSH/203-383
E6S7H3_INTC7/156-327
C5C9P1_MICLC/117-294
D7DHJ5_METS0/211-380
A7KK47_DELAC/124-328
Q0SCD2_RHOSR/173-384
G4AJE4_AGGAC/1-73
B0NMT8_BACSE/220-384
B2SLU4_XANOP/47-206
G3IXQ0_9GAMM/107-276
B6JJF3_OLICO/219-382
XERDL_STRPD/92-248
D8N6H0_RALSL/237-417
C0D7A7_9CLOT/194-417
A5KLP6_9FIRM/139-295
F2BQL0_STRSA/132-318
E2YI10_ENTFL/189-386
D4BR12_BIFBR/6-71
D6LP63_9RHIZ/162-325
C3WAX6_FUSMR/168-342
E4P899_ECO8N/108-310
F9A339_VIBCL/151-319
C2DSD4_ECOLX/194-371
D7XI94_ECOLX/184-356
G6ZCK9_VIBCL/105-309
E1JYW1_DESFR/62-239
E6BDR2_ECOLX/110-187
A4VHF8_PSEU5/105-262
D9RJU9_STAAK/109-283
H1UA69_9BACT/122-328
E8V6R3_TERSS/100-284
F5WNS1_STAAU/108-280
C2MEI2_9PORP/70-235
H1NLD4_9SPHI/251-427
B2JY38_BURP8/213-386
E8SMJ5_NEIGO/211-384
D0YTS5_9ACTO/182-359
C7XAT3_9PORP/12-168
E7HFR9_ECOLX/322-518
F0HDR1_9FIRM/108-284
G6EKP9_9SPHN/257-430
B3BUS7_ECO57/213-388
E9UM58_ECOLX/166-328
H5EY46_ECOLX/181-378
A6B6V0_VIBPA/118-293
H4XVW0_ECOLX/5-178
C9T4Y7_9RHIZ/207-370
E6ES08_ENTFL/188-374
Q5LI06_BACFN/13-185
H4WBE7_ECOLX/199-399
B0MUI3_9BACT/224-367
H3U3H4_STAAU/141-330
D6IY28_STAAU/9-170
C6IEM5_9BACE/112-293
H0IZ93_9GAMM/131-318
E4WLA3_LISDA/192-355
D1PW02_9BACT/223-389
G6PMG5_STRPN/172-348
H7C7M7_BORBU/55-245
B1ERF8_9ESCH/112-282
H4JGR4_ECOLX/5-178
E9AIP0_LEIBR/802-969
B2P9P7_ECO57/157-374
A5EZ14_VIBC3/104-309
G8LNX5_ENTCL/244-413
A5N588_CLOK5/64-141
E8TQG6_ALIDB/196-375
D0KY10_HALNC/229-396
G6SEP4_STRPN/2-73
A4ADN4_9GAMM/206-434
H5N1B5_ECOLX/112-282
G6Q964_STRPN/1-156
F4EA99_BACAM/8-172
G2FH63_9GAMM/105-276
C7RLI8_ACCPU/36-206
H4CIQ6_STAAU/9-170
E1JZI7_DESFR/128-306
D0S9Y7_ACIJO/165-330
H4LQ75_ECOLX/239-401
B7J066_BORBZ/56-245
Q39TC0_GEOMG/211-396
F2EZS2_PANAA/147-320
B9R4R6_9RHOB/1-161
Q6D8B5_ERWCT/171-379
Q141X0_BURXL/179-345
H4RTX4_ECOLX/193-366
E7B026_YERE1/133-310
A7ZFN4_CAMC1/166-340
C6B8Q3_RHILS/182-375
I0SKZ0_STRAP/1-166
F0BAK4_9XANT/223-382
C6J4V4_9BACL/154-349
Q4EFE9_LISMN/8-176
E0DSS2_9RHIZ/121-294
D0JJK1_YERPD/116-286
Q8DQX3_STRR6/90-254
H0D3I9_STAAU/141-330
D7YT47_ECOLX/202-385
A1TJ70_ACIAC/164-326
E8IV82_ECOLX/1-145
E4ISV4_ENTFC/173-357
Q27Z36_9BACT/1-163
A3V3X2_9RHOB/206-376
G9WTH6_9FIRM/157-322
D3G177_BACPE/178-353
B5KE17_9RHOB/151-333
Q97JH4_CLOAB/2-150
F7J0C5_CLOPF/104-263
H4K1V5_ECOLX/192-370
C7XP15_9FUSO/115-288
C7UNV7_ENTFL/109-284
XERC_SHIB3/112-282
E1RJI7_METP4/119-296
B6W0J3_9BACE/219-404
A4FQ68_SACEN/181-421
I0MK37_SALET/4-177
C3QME6_9BACE/255-391
H1CJ89_9FIRM/187-367
E6JEZ4_RIEAN/112-287
F4HBJ5_GALAU/126-304
I0H4N5_ACTMI/12-165
H2FN02_CORPS/107-281
I0P0A8_STRPN/95-246
B9E1Z8_CLOK1/169-340
G5XH29_ECOLX/111-286
G5FB08_9CLOT/103-266
A3JK64_9ALTE/124-299
F0JK97_DESDE/168-329
F9P7U0_STRCV/82-276
C6TQH3_BURPE/111-294
G6K5M8_STRPN/172-348
A6N596_PSEAI/133-299
F5R3S6_SHIFL/1-69
D7I3W6_PSESS/212-380
Q330J5_SALET/115-319
XERC_RICPR/127-292
C6YR28_FRATL/108-277
H1TY86_9BACT/250-379
A9GUF7_SORC5/102-306
G9SMJ4_CITFR/202-377
H6V3T6_9BACT/38-211
F2A067_THEET/1-107
E3XND0_ECOLX/82-265
C3R955_9BACE/221-389
F3PFX0_9BACE/226-410
A5VLF6_LACRD/148-312
H6V3C9_9BACT/1-134
F8LNF5_STRE8/181-368
F3FH73_PSESX/210-358
Q8GEC5_PSEST/106-299
H7TL00_CAMCO/1-110
B7LN97_ESCF3/17-79
F8BL16_OLICM/206-369
G0DL76_9GAMM/111-286
A4IV58_YERPE/149-324
H6V3A5_9BACT/1-134
F9Z6U1_ODOSD/112-287
D8BVD2_ECOLX/44-240
Q7P5G9_FUSNV/134-311
Q5X9X6_STRP6/24-96
D7YBC3_ECOLX/202-384
C2EIK8_9LACO/187-357
F0ACR9_NEIME/106-278
C6EC81_ECOBD/177-360
B9W4A6_9HYME/112-307
B7ADR2_9BACE/225-398
F6BBZ9_METIK/141-315
H6V3E9_9BACT/37-210
A8TJG2_9PROT/93-230
F0LG59_AGRSH/9-142
G6S0X6_STRPN/139-303
E0R056_ECOLX/165-325
A1W4Q2_ACISJ/117-291
Q1ZLA1_PHOAS/114-285
D6AMR7_STRFL/54-240
H5R0K5_ECOLX/205-373
C5CK62_VARPS/107-277
Q1MW11_9BACT/38-211
D3VKS5_XENNA/102-317
H4C531_STAAU/166-345
Q27ZE3_9BACT/1-163
E4S9P6_CALKI/115-286
F4SUD6_ECOLX/4-177
H5WWL4_9PSEU/217-382
D4F9V6_EDWTA/116-286
H6U8S7_HAEGA/173-323
Q2J8I3_FRASC/87-183
F5KYM9_9FIRM/135-321
C9VSL6_BRUAO/162-326
G6UVZ2_STRPN/147-311
Q8CMQ9_STAES/1-161
A6LEY8_PARD8/219-405
A0QAN7_MYCA1/163-355
E7SBA2_9STRE/172-348
E5BZV0_9FUSO/156-319
F7MK02_CLOBO/10-190
F0I5S1_STRSA/154-318
H5R787_ECOLX/215-379
C5EMI5_9FIRM/197-387
E8VC17_BACST/180-378
D4WFI8_BACOV/203-361
D0SR35_ACIJU/487-647
E2KRV3_ECO57/157-374
G5F1Q4_9ACTN/168-342
D5S2Z0_CLODI/107-280
H1FCF6_ECOLX/121-278
E9TKT0_ECOLX/11-183
F4TVI0_ECOLX/4-177
A9E6D4_9RHOB/381-530
E7FPC8_9LACO/188-381
E6SEZ9_INTC7/130-307
C9LJA4_9BACT/110-306
C9NLQ6_9VIBR/216-389
A5ZX26_9FIRM/215-404
E0PVW6_STRPY/172-348
B7T0F2_9CAUD/188-388
A7M766_9BACT/1-180
B8KMR1_9GAMM/197-368
F5QL09_SHIFL/164-324
D4DZ80_SEROD/172-319
G2C025_ECOLX/1-146
E2Z121_ENTFL/177-370
D4QWK6_ENTFC/178-353
B5KAI0_9RHOB/172-338
Q1ZMB1_PHOAS/167-345
E8WM20_GEOS8/214-386
C7VES3_ENTFL/178-359
G5PW83_SALET/202-385
G2H3W2_9DELT/382-550
XERC_ECOLU/112-282
E9SKF3_CLOSY/120-306
A6WME5_SHEB8/193-388
D4WND3_BACOV/207-368
C3FUF9_BACTB/175-354
D4ZP93_SPIPL/12-187
G7FYN2_9GAMM/99-262
B9TNE6_RICCO/1-105
C9PG58_VIBFU/162-309
I0TE95_9BACT/107-280
B5CYU9_9BACE/225-389
D0MD58_RHOM4/203-376
A7UXS7_BACUN/19-189
C9MGV1_HAEIF/69-219
E8XLL3_SALT4/42-236
H6V396_9BACT/37-210
G9R040_9FIRM/175-361
E8X187_ACISM/231-400
E7ZRN0_SALMO/212-380
Q0AUP6_SYNWW/178-367
H4MB12_ECOLX/31-199
H3L8W5_KLEOX/5-177
Q3BSU4_XANC5/125-300
F8LGX3_STREH/107-253
D5S0G1_CLODI/1-79
D7YQ54_ECOLX/201-397
E7PXB1_STRDY/174-366
G9Z3S7_9ENTR/205-373
H7LT35_STRPN/172-348
H0UKL5_9BACT/114-281
H1R5H3_VIBFI/112-316
C7L4P4_ACEPA/164-329
H5TS72_9ACTO/178-398
F0L3E6_AGRSH/127-299
H1N840_9PLAN/27-198
B5YVY9_ECO5E/192-370
F2JSU9_CELLD/117-285
G8E4G7_HELPX/23-147
B7LWX4_ECO55/43-219
A6DU62_9BACT/183-386
G8X4D8_FLACA/230-406
Q6L100_PICTO/7-85
Q89U35_BRAJA/126-254
Q38088_BPR1T/166-359
G6J0Q4_LACRH/177-380
D4JDI6_9FIRM/171-308
G6B7T3_CLODI/107-280
Q3DIG6_STRAG/1-44
B5Z5W0_BACCE/124-301
D7Y5B6_ECOLX/43-219
F4TKR2_ECOLX/202-385
F1YUR5_9PROT/292-481
G6J665_STRPN/95-246
H4XM80_ECOLX/31-215
C8LEW2_STAAU/12-124
B4TRH0_SALSV/185-349
D0Z0T9_LISDA/118-289
D4GZK3_HALVD/118-327
G7LRS6_9ENTR/147-307
E1YQ01_9BACE/224-390
H3UM19_STAEP/4-180
A7HC74_ANADF/112-286
C6UP98_ECO5T/5-178
G9XFU0_9FIRM/117-301
A7AKW6_9PORP/212-380
F7LZ15_9BACE/108-293
F0FIR1_STRSA/132-318
A1W683_ACISJ/105-300
I1BCQ1_ECOLX/258-323
XERC_PELTS/114-292
C2V4I9_BACCE/192-372
I0RC63_9FIRM/194-392
E4MDH4_9BACT/224-391
A4TFG2_MYCGI/333-512
D2U1I0_9ENTR/201-376
G6RJ68_STRPN/8-170
D2QLG3_SPILD/262-431
I1GJS8_AMPQE/1-87
F4E6K8_BACAM/110-284
C0CPU5_9FIRM/103-267
G0B021_9GAMM/202-414
B2DM21_STRPN/90-254
G9YSZ4_9FIRM/212-412
E4M1W7_9FIRM/133-315
Q9ZFJ7_VIBCL/206-383
B8EEY2_SHEB2/206-373
E6PN17_9ZZZZ/54-214
F5PIS1_SHIFL/115-319
C9RZW3_GEOSY/110-286
C6Z0P7_9BACE/205-363
D7UHQ0_LISMN/165-351
B6FNI4_9CLOT/208-405
E0UT99_SULAO/215-380
G5K3T0_9STRE/172-353
XERC_LACCB/109-285
B2PQN4_ECO57/43-219
H0C6Q9_STAAU/166-234
G0EI07_BRAIP/157-309
G7A091_VIBCL/212-380
C5B8B5_EDWI9/194-371
Q3BKK6_9THEM/55-190
B0UEW2_METS4/262-389
E2YD61_ENTFL/184-379
A9FYM8_9RHOB/270-415
F2AU29_RHOBT/323-403
F8FC94_PAEMK/172-349
G6M8D8_STRPN/172-271
D8FAC9_9DELT/1-114
F2FD46_SALDU/178-354
B2BE26_9BACT/1-158
E8IWX0_ECOLX/178-349
C0ZY12_RHOE4/120-298
A9J094_STRPN/189-386
B7HDV4_BACC4/111-287
D6JZZ0_9ACTO/50-225
H3RFS7_ERWST/206-374
G5NMS1_SALET/122-206
G0CX16_CORUB/1-58
A4QE12_CORGB/116-292
D6S546_9LACO/171-337
H5CRB6_ECOLX/202-385
D5P1K0_9MYCO/141-337
E0XX59_9DELT/5-87
D9R143_CLOSW/153-338
G8MQD7_9BURK/142-349
H6V4E2_9BACT/38-211
Q5FKE0_LACAC/113-287
Q6J1Q2_9CAUD/215-390
E1JER6_ECOLX/215-382
Q2NQD5_SODGM/221-326
E4JD26_ENTFC/169-302
Q9MBY7_9CAUD/175-363
B5JDS6_9BACT/263-467
D9Q324_ACIS3/122-278
F0FI95_STRSA/90-243
C3PWN9_9BACE/222-385
B3BHV2_ECO57/166-328
B3ZN60_BACCE/173-355
D7HPU8_VIBCL/104-309
A9B4P3_HERA2/177-357
A8RQD0_9CLOT/102-267
B6I8R8_ECOSE/162-312
G4DJP9_9GAMM/1-172
Q0K8W4_CUPNH/171-342
H3QVD7_BRUAO/128-303
Q4KCB8_PSEF5/160-382
D7HZ34_PSESS/201-370
Q8GMZ4_PSEYM/5-118
H1BSV8_ECOLX/40-218
A2VYN1_9BURK/226-416
F2G4H0_ALTMD/181-348
C3QQA2_9BACE/223-387
G4F480_9GAMM/1-157
C6SNG5_NEIME/6-144
C3QV34_9BACE/234-399
D2NCT7_ECOS5/35-220
E3EK16_PAEPS/123-313
Q2G109_STAA8/8-90
H6V3I9_9BACT/45-218
H4EK86_STAAU/304-482
F4MXM0_YEREN/60-228
D8EWC7_9DELT/109-239
A6F918_9GAMM/70-222
C4WBC0_STAWA/185-392
E9A150_SALET/17-109
D4LS26_9FIRM/189-368
B1SX88_9BURK/163-319
H1S8C2_9BURK/205-371
G6LJJ5_STRPN/36-225
F3E1L6_9PSED/112-288
B1S411_STRPN/147-311
C6NXL6_9GAMM/1-59
D4FJ87_STAEP/109-283
H4B186_STAAU/108-280
I0K870_9BACT/215-376
H4MPT5_ECOLX/194-371
Q7WKC4_BORBR/160-323
E2JRB5_ECO57/178-349
A5ZGU3_9BACE/237-418
G5II15_9CLOT/108-272
C7Y6U1_9LACO/81-255
E9WH50_ECOLX/198-367
D9XWI2_9ACTO/236-438
B8L2P6_9GAMM/211-395
A8RTV9_9CLOT/152-337
C2FFM8_LACPA/171-347
B6BXA3_9GAMM/104-311
Q2P0J9_XANOM/52-205
B9BTC2_9BURK/130-304
E1TIR8_BURSG/175-372
A2S864_BURM9/111-294
E1YPS1_9BACE/112-289
H6V4K5_9BACT/1-134
H4SFS6_ECOLX/202-385
F4UXX0_ECOLX/205-373
D4IQ00_9BACT/222-390
D5X299_THIK1/163-333
Q3DIG4_STRAG/1-31
E2KKG7_ECO57/1-155
H6V4L7_9BACT/1-125
B7VCI8_9BACT/1-150
E8CCQ9_SALMO/111-286
B7ASH1_9FIRM/55-121
E7WEZ0_SALMO/174-324
H2BW71_9FLAO/204-365
C7YC82_ENTFL/181-367
F3ZZD3_MAHA5/167-359
G5GUR3_FUSNP/134-308
Q39E80_BURS3/208-380
F3TM19_STAAU/9-170
D2AZ61_STRRD/53-91
F7KM12_9FIRM/1-154
F5P299_SHIFL/213-388
E8ZZY1_SALET/217-418
E5ZR81_ECOLX/96-300
E3C6N6_9LACO/110-283
D9VPA0_9ACTO/182-389
H3MRV4_KLEOX/1-123
C4T102_YERIN/428-611
E8GKY0_SALMO/114-284
A9KXF6_SHEB9/23-189
F5WYH1_STRG1/172-361
F3SYX2_STAEP/109-283
E8PD21_ACIB1/216-364
H1F672_ECOLX/166-312
D1Y0K6_9BACT/215-392
C2KVI6_9FIRM/10-174
C4KLK7_BURPE/32-118
B3BHH5_ECO57/210-379
C6HVR6_9BACT/164-319
E1LT88_STRMT/182-391
H5JJ09_ECOLX/169-319
F0H893_9BACT/113-307
D3QMA6_ECOCB/11-183
F3VW40_SHIBO/203-386
D1N168_9BACT/195-385
D0CQ04_9RHOB/172-334
F8YC10_ECOLX/205-373
Q6X3H5_PSEAI/115-302
E6SZ54_SHEB6/214-376
Q6MIT4_BDEBA/115-277
Q8NVM1_STAAW/138-330
E6IZH3_STRAP/42-232
H5JIW4_ECOLX/104-305
B5VCT2_BACCE/120-316
Q9PCR0_XYLFA/210-394
H6V4I0_9BACT/38-211
C6UL84_ECOBR/5-178
G7BTL4_VIBCL/206-383
D0CEF7_ACIBA/205-378
E9LT82_9CAUD/138-330
H4UAM2_ECOLX/163-310
G9SR85_ENTFC/168-374
I0SF92_STRCV/132-318
A2RWY1_BURM9/363-551
Q65PM3_LACJO/178-378
F4FKN4_STAAU/108-280
A7A8I1_BIFAD/112-304
F9YKC2_9RHIZ/121-294
E5AJC4_CHLP1/132-296
Q1MS58_LAWIP/120-293
D5S4U1_CLODI/189-386
F7Y3A6_MESOW/182-354
I0KB82_9BACT/263-442
D4KVG0_9FIRM/1-61
I0DA69_BACAN/117-291
G6PNI7_STRPN/189-386
B0Q400_BACAN/120-316
Q97RD2_STRPN/147-311
B6ALG5_9BACT/151-323
G4CA56_SALIN/105-300
H5AFN4_ECOLX/178-349
A7IDF0_XANP2/218-384
G1ZL20_ECOLX/201-402
A6FAR1_9GAMM/170-361
F0EQI5_HAEPA/109-279
B7NA16_ECOLU/178-349
E1KQP0_9BACT/230-393
H0CB62_STAAU/9-170
Q8Q0I4_METMA/112-284
A4JVM8_BURVG/193-401
C4IE44_CLOBU/175-353
D7K267_9BACE/206-369
C9CZP5_9RHOB/126-299
G5KF68_9STRE/179-365
Q9L6X8_PSEAI/115-182
D9RHE0_STAAJ/109-283
H0BYA6_9BURK/223-384
C9QZM2_ECOD1/111-286
C2SUF7_BACCE/169-360
D3I326_9BACT/122-290
G2T0J4_ROSHA/170-308
E4W0Y3_BACFG/108-281
D9QA69_CORP2/119-298
H7JQK5_STRPN/178-367
H3R6C6_BRUAO/128-303
B0AAI9_9FIRM/111-281
H4EWK1_STAAU/108-280
C2USE4_BACCE/180-358
F9IIT8_ACIBA/216-364
Q8TJJ0_METAC/130-300
E7UZJ9_SALTM/103-279
F0AVL6_NEIME/113-284
Q65UK7_MANSM/111-286
D1XWF4_9BACT/155-271
F2BQF1_STRSA/90-243
H4XVV9_ECOLX/1-42
D5Z1V0_MYCTU/3-116
A8KSW7_BURPE/206-375
E9X4A8_ECOLX/213-377
F9Z3Y7_ODOSD/220-387
Q21QD1_RHOFD/188-392
Q5NZR5_AROAE/95-270
H5MF35_ECOLX/213-377
E8IHX9_ECOLX/184-356
G3ZCW9_AGGAC/62-237
A4X686_SALTO/126-311
E5C489_9BACE/113-293
G5FWX1_9PSED/46-199
F7LEK8_BACOV/228-385
G4ZK40_PHYSP/1-62
Q19UT7_9CAUD/165-325
E2UXF5_MYCTU/140-286
C0XTJ1_9CORY/196-414
G7QAQ7_9DELT/124-302
D9ZF09_9ZZZZ/170-310
H3VXJ2_STAEP/14-157
E6PXP8_9ZZZZ/102-293
B2UGA6_RALPJ/350-504
E6FB61_ENTFL/116-293
Q27Z90_9BACT/1-163
F5IQM0_ACIBA/96-300
Q27ZD4_9BACT/1-163
C1DF50_AZOVD/182-370
E9SEI0_RUMAL/333-511
H4RD23_ECOLX/38-232
Q1ATW8_RUBXD/176-365
E8GBJ1_SALMO/114-284
G8TYR0_9FIRM/189-365
D3PB12_DEFDS/197-365
H6V4B0_9BACT/1-134
E0MS65_9RHOB/110-293
Q2N7T4_ERYLH/159-388
Q8SDN3_BPPHD/141-330
G4I106_MYCRH/168-362
F1XUP7_ECO57/202-385
B5J823_9RHOB/125-187
B7HP80_BACC7/129-304
B1EGZ8_9ESCH/203-386
H1IX53_9BACT/173-376
Q81D08_BACCR/8-170
E5BI32_9FUSO/12-192
I0MFY6_SALET/163-310
C5WEV4_STRDG/106-248
E0T8Q8_EDWTF/203-386
G1UQJ1_9DELT/174-338
A5MJ29_STRPN/178-367
O82892_ECOLX/50-244
G5XX80_ECOLX/149-299
D3LEE7_ENTFC/172-365
D8E9Y1_ECOLX/184-356
G4LSZ6_PSEAI/112-286
Q6AEQ4_LEIXX/182-385
D4YYH4_SPHJU/178-354
D8BRU1_ECOLX/2-127
C3PXF8_9BACE/207-368
D2ZR75_METSM/127-346
Q2YSV7_STAAB/9-170
Q81CW6_BACCR/192-428
B5EA59_GEOBB/239-420
H3UUU9_STAEP/329-490
XERD_STAAU/109-283
C7DBI3_9RHOB/119-292
G8SJP4_ACTS5/199-394
A5G189_ACICJ/207-376
F7WIU6_MYCTC/108-286
GP8D_CHLPS/160-326
A6LTI8_CLOB8/179-379
Q4BXD2_CROWT/129-303
C9R648_AGGAD/110-285
C6UQ97_ECO5T/215-379
Q87W34_PSESM/230-465
E5AN78_BURRH/109-292
F3LJ82_9GAMM/215-379
H5UKG6_9ACTO/13-97
G8WGB0_KLEOK/111-286
F2Q899_SALBN/122-279
F3QWR2_9BACT/244-380
H5FHN2_ECOLX/202-377
B6ICB1_ECOSE/134-312
E4J086_ENTFC/195-391
H6Q3I8_RICRI/107-293
H6V333_9BACT/1-134
I0LS44_SALET/111-286
G5WRY8_ECOLX/192-370
G5HJD2_9CLOT/170-343
E5RBE9_STAAG/108-280
B3QM86_CHLP8/115-291
D2ENE1_9STRE/60-256
D8GQC4_CLOLD/118-251
Q24X82_DESHY/128-316
G6QGW5_STRPN/1-96
H6V4A2_9BACT/1-134
Q1B7T5_MYCSS/126-305
F8J7I3_HYPSM/173-332
D4K2I3_9FIRM/177-372
A6FXR9_9DELT/185-363
Q3D3R2_STRAG/173-369
E4NSE2_HALBP/142-307
F0IKU1_STRSA/92-243
B5GY17_STRCL/130-333
A1W5B9_ACISJ/211-386
D4K5I0_9FIRM/151-326
G6B1R2_9BACT/103-268
D0IYY1_COMT2/1-175
H6V3B9_9BACT/1-134
E1JTY1_DESFR/39-204
E8ZDN6_9VIRU/178-369
Q742G9_MYCPA/1-155
H4DRE1_STAAU/141-330
A6ACB6_VIBCL/104-309
I0W698_9NOCA/122-297
D9XE46_STRVR/174-363
F5SR23_9GAMM/170-375
D7Z8J6_ECOLX/129-313
A4FJX6_SACEN/129-301
C8P903_9LACO/114-293
Q0A9S4_ALHEH/241-419
D6JT17_ACIG3/224-397
H6V4L8_9BACT/1-126
C1L037_LISMC/116-293
B7I321_ACIB5/121-294
H6V360_9BACT/38-211
G8TVA1_9FIRM/177-366
A7ICY0_XANP2/226-392
B2DG65_STRPN/1-96
F2CD74_STRSA/189-386
Q31DR3_THICR/195-367
B2E4B2_STRPN/147-311
H8GAP0_9PSEU/160-340
G9APP1_PANAN/213-381
C3R592_9BACE/209-383
D4UIT0_STAAU/329-507
H4TIZ2_ECOLX/205-372
F6ICI1_9SPHN/228-425
F4VLD6_ECOLX/112-282
H8F5H2_STRPY/174-366
F9T5A3_9VIBR/12-196
H4K471_ECOLX/165-325
Q18F90_HALWD/133-332
Q8A320_BACTN/253-390
C6R1G4_9MICC/164-346
G7EXE6_9GAMM/191-369
G8E4I5_HELPX/26-147
F3PNS8_9BACE/255-436
C2ZXZ4_BACCE/131-299
G7FNE0_9GAMM/205-375
Q98EX1_RHILO/218-383
B1XAU1_ECODH/221-394
G8NRI2_GRAMM/120-293
Q66Z75_BORBG/4-125
F8AP16_METOI/173-346
H5WJZ5_9BURK/252-403
Q01XA4_SOLUE/101-269
H1BGD5_9FIRM/170-344
H6V302_9BACT/1-134
Q4MUT0_BACCE/196-377
E3EPE4_BIFBS/178-389
E6XLQ3_SHEP2/206-372
H3S7Z8_STAAU/228-295
D5PE56_9MYCO/317-508
I0S015_MYCXE/114-292
D2BYP3_DICD5/115-285
I0L1K0_9ACTO/132-305
A6XRP9_VIBCL/101-264
F0Z4R3_9CLOT/121-281
D3S1R2_FERPA/130-300
E4IYQ6_ENTFC/174-367
E1DGY1_VIBPA/391-576
D1VZC0_9BACT/56-233
H4M7A6_ECOLX/213-377
H6V3P6_9BACT/38-211
A9QYU6_YERPG/186-386
A4VH57_PSEU5/585-755
D5QWU6_METTR/173-368
H3RSP0_9LACO/181-355
G5X209_ECOLX/96-300
G6AJV4_9BACT/156-320
D7XV61_ECOLX/178-349
F8XVB6_9GAMM/203-368
A8XVR3_CAEBR/63-239
A6X006_OCHA4/207-396
C7D3M5_ENTFL/109-284
E8S2I3_MICSL/125-310
G6JN51_STRPN/172-348
H5D7Y0_ECOLX/169-344
G6EFF8_9SPHN/165-332
G7M1D8_9CLOT/142-316
H3YIZ6_STAAU/108-280
D1QLZ8_STAAU/329-507
D0TJ59_9BACE/234-415
B1W4U3_STRGG/237-437
G9ZJB8_9GAMM/102-300
Q0SXK5_SHIF8/203-386
G9FA22_9BACT/115-319
XERD_BRUA2/114-296
B6FRU6_9CLOT/190-386
I0LE67_9ACTO/34-222
B7J7H0_ACIF2/155-314
F9P302_STRMT/194-390
Q3DBR9_STRAG/179-366
C1CIZ8_STRZP/90-254
A1SS01_PSYIN/205-370
G3ISW6_9GAMM/108-282
E3A6I5_PSEAI/485-684
F2LFP9_BURGS/183-366
E5CMG3_STAHO/109-283
Q1RF02_ECOUT/9-87
D7IEW7_9BACE/108-281
E3NDP9_CAERE/114-290
D6GJ53_9ENTR/45-187
G6A3N2_STRIT/163-348
H2HXX1_CORDP/197-359
E1KPW7_9BACT/7-151
H5GVD4_ECOLX/45-213
F9PCI7_9STRE/94-244
Q27ZC5_9BACT/1-163
C1EJU3_BACC3/177-347
C7JFF4_ACEP3/252-417
C0BFH8_9FIRM/1-75
D4MDP9_9ENTE/168-359
E2SQB5_9FIRM/74-237
H6V377_9BACT/38-207
B5Y194_KLEP3/143-360
Q9T1R0_BPAPS/184-356
Q0AXD0_SYNWW/112-287
C3CT31_BACTU/172-353
F4A0Y2_MAHA5/173-360
A6D8U2_9VIBR/117-292
A9AS43_BURM1/9-217
H1MQ46_9PLAN/231-406
F9H0X6_HAEHA/109-279
B6F285_9STRE/108-305
F9LHI8_STAEP/2-60
E6U8Z4_ETHHY/156-320
A4LGD8_BURPE/365-549
G2C5X1_ECOLX/213-381
E6VW62_DESAO/23-188
C8U0R0_ECO10/11-183
B2JY17_BURP8/104-290
E4AR42_PROAA/113-293
G6A0Q8_9PROT/117-290
F0BIP0_9XANT/219-425
Q38460_BPPHD/141-330
C1CKK7_STRZP/189-386
F4TAF1_ECOLX/1-42
H4MT09_ECOLX/163-323
Q4V155_BACCZ/15-180
F8A037_CELGA/121-294
C4ZFS3_EUBR3/116-293
E6PQB0_9ZZZZ/137-328
B7NGW7_ECOLU/11-183
A7IE70_XANP2/173-341
F5J608_9RHIZ/1-132
B5XUF7_KLEP3/319-521
A6WXA0_OCHA4/188-399
F4AJH6_GLAS4/197-369
D0PF72_BRUSS/202-377
D6S564_9LACO/112-286
D0X1R2_VIBAL/104-309
F3LQN7_9BURK/78-282
E3C572_9LACO/177-326
Q854H9_9CAUD/219-404
G2J7B4_9BURK/64-235
G9Q3B4_9BACI/130-316
C4WE33_9RHIZ/140-297
I1FR68_AMPQE/41-143
A6DCE2_9PROT/244-405
G6E3C5_9GAMM/6-176
F3K6Y3_PSESZ/131-309
H2IY66_RAHAC/163-311
D8EHZ7_ECOLX/213-380
G1YYG8_ECOLX/11-183
B1EPH1_9ESCH/166-328
Q7VJH4_HELHP/81-257
XERC_LACLE/108-283
Q73VQ5_MYCPA/111-289
D5TLP5_BACT1/169-355
H1J5D9_9FIRM/205-363
H4GFY1_STAAU/40-218
F4BR92_CARS1/1-72
D0APT2_ENTFC/50-234
E7SFQ2_SHIDY/201-402
E6GWU0_ENTFL/184-379
E2FKZ7_9VIBR/81-286
D6FUF0_MYCTU/1-55
Q9AI09_PHOLU/203-386
G7RMS3_ECOC1/193-366
A6LJE5_THEM4/109-274
D1JY55_9BACE/209-383
H1Q6D4_9ACTO/235-440
H4PGX9_ECOLX/215-379
Q8TMS1_METAC/121-325
C7HU34_9FIRM/141-316
A7ZI17_ECO24/216-399
Q2L5Y5_CLOPF/106-263
Q02XZ6_LACLS/173-361
E8Y6F2_ECOKO/111-286
Q2G731_NOVAD/106-279
H5KPQ0_ECOLX/5-178
B8HGE6_ARTCA/166-348
G1UWJ7_9DELT/215-375
B2V4P7_CLOBA/107-279
E8JQ00_STREI/96-246
C4NEG1_9NEIS/4-70
G8VSP9_KLEPN/149-226
E2YTD1_ENTFL/188-374
H7X5B6_CAMJU/200-363
C7CS77_ENTFL/174-363
F0H7X9_9BACT/215-396
C4TU56_YERKR/180-356
E1XMT7_STRZI/93-244
B3CSW6_ORITI/1-123
A3Y309_9VIBR/3-96
E7Y7G2_SALMO/114-284
F2PE05_PHOMO/104-308
H3ZKZ6_THELI/106-280
F7QYF6_9LACO/113-290
C3EPE2_BACTK/111-287
Q3JTH9_BURP1/2-96
H3QRQ0_BRUAO/226-396
H3ZX25_STAAU/141-330
E1YTU8_9BACE/237-391
E6CUV0_PROAA/113-293
F5NN93_SHIFL/205-373
B6C2J4_9GAMM/1-74
H6V4I3_9BACT/1-134
D2U0T9_9ENTR/129-304
F6ABD6_PSEF1/112-286
H7PMH7_STRPN/187-396
H6V345_9BACT/37-210
D7HTP4_PSESS/180-289
E8WTZ4_GEOS8/157-324
A5KLL4_9FIRM/165-353
D4IZ34_BUTFI/1-33
D7A5W7_STAND/144-317
B2UE93_RALPJ/120-294
A9IPE4_BART1/207-357
H3VT70_STAEP/108-280
H7HTC6_STRPN/90-254
G2GW52_STRSL/56-232
A7M770_9BACT/1-180
A6H1H3_FLAPJ/172-336
F9C4H2_VIBCL/206-383
D4LX94_9FIRM/109-281
G2PXC9_9FIRM/112-283
A7M765_9BACT/1-160
Q5UF10_9PROT/121-297
C7WC16_ENTFL/178-377
C5BDJ6_EDWI9/146-308
D8K797_NITWC/123-220
D4LFS7_9FIRM/1-34
G6P4S7_STRPN/1-34
A0JTM0_ARTS2/200-362
D0WSN9_VIBAL/118-293
G0JS16_9GAMM/118-292
B1B5W4_PSEAI/144-323
B1UY16_BACAN/111-287
E6QWC5_9ZZZZ/428-625
G1V721_9DELT/202-370
A3PYM7_MYCSJ/181-373
Q9R6Q9_PROMI/5-177
H2GAY0_CORDP/119-298
C9KY27_9BACE/220-385
C6IHY1_9BACE/250-434
C9NUR2_9VIBR/132-301
E6A2F6_ECOLX/10-89
C4ZDW8_EUBR3/194-417
A4N3L6_HAEIF/140-285
D4BSE7_BIFBR/201-387
H5XGP6_9PSEU/187-352
A3I9V2_9BACI/2-56
Q5WXM9_LEGPL/202-372
A9YMW8_9BBAC/167-348
G6PQX0_STRPN/1-76
F3DLP5_9PSED/183-407
I0YGN4_9BURK/355-542
E6PJY6_9ZZZZ/262-422
G6GN00_9CHRO/170-347
E8N0K6_ANATU/111-223
C9QGI4_VIBOR/104-309
F8JHG2_HYPSM/177-367
G9X0F3_9FIRM/190-386
H1TQA8_STAAU/141-330
B9K317_AGRVS/165-361
Q9RFN8_VIBMI/104-309
G3IY62_9GAMM/25-195
F3XPK9_9FLAO/231-394
D4VBV2_BACVU/23-187
G5ICM3_9CLOT/119-283
Q27Z95_9BACT/1-163
H4DT94_STAAU/2-60
H7Q383_STRPN/183-373
F0DHB5_9FIRM/167-358
C7GDP9_9FIRM/93-258
G5ZY20_9PROT/206-370
E0F627_ACTPL/110-285
H0KX86_9FLAO/211-382
C5I720_VIBCL/169-346
G2MPW2_9ARCH/152-338
Q8GR25_STRLU/228-432
A4XWW3_PSEMY/106-205
B5K614_9RHOB/39-149
H1C5W0_ECOLX/85-254
A1HTM7_9FIRM/177-363
H5K0B6_ECOLX/203-370
F0F496_9BACT/213-385
E9YFU9_ECOLX/217-386
Q3SVN1_NITWN/115-305
I1AA49_PSEAI/24-194
D6D3K9_9BACE/220-385
H5HN05_ECOLX/78-251
F8I2K3_SULAT/108-283
F4SJ98_ECOLX/204-403
G4L8M0_TETHN/110-286
C3RHD6_9FIRM/193-354
D3EU85_STAA4/9-170
H6V3S0_9BACT/38-211
A3WR76_9BRAD/317-490
I0D600_BACAN/1-191
F7JIX8_9FIRM/154-342
F6EBJ0_SINMK/102-265
G5IJD1_9CLOT/112-275
H8NTX6_RAHAQ/150-333
Q7T9S4_GVAO/175-347
B6EWW0_9BACT/218-389
B1ZJG5_METPB/242-433
C0RCW1_BORBG/55-245
C3WYN0_9FUSO/167-334
A3IMD3_9CHRO/276-465
E2YG80_ENTFL/9-78
C1M6V1_9ENTR/205-373
H6V402_9BACT/1-134
E3A1A8_PSEAI/205-373
F6EBI9_SINMK/121-297
D1NT00_9BIFI/111-293
F8JRX8_STREN/1-174
F1BYN2_AERME/115-155
E2QNG7_ECOLX/129-313
C4WYV9_KLEPN/5-178
G5IJE8_9CLOT/111-275
D6IC75_ECOLX/212-380
F3AS58_9FIRM/426-603
Q3B1Q0_PELLD/117-298
A9WI02_CHLAA/109-285
Q2A094_9VIRU/173-344
A8YVF8_LACH4/14-195
B3E4M9_GEOLS/109-313
XERC_NATTJ/110-287
I0UHN0_BACLI/110-284
B3IDT7_ECOLX/166-328
Q3BKK5_9THEM/55-190
A8HTE7_AZOC5/194-352
B9C8G6_9BURK/381-562
G6V4D9_STRPN/95-246
E1J3Z0_ECOLX/111-286
I1D4B8_9PSEU/242-451
D7JG24_9BACT/112-293
H5G684_ECOLX/38-232
I0LJN5_CORGL/10-117
Q0SL96_BORAP/56-245
B9XVT3_HELPX/1-44
E3D3B3_NEIM7/106-278
D4LHD0_9FIRM/32-162
Q38608_BPTU2/166-359
D3QQL7_ECOCB/111-286
H5QII7_ECOLX/428-609
H6KQA0_TREPM/110-288
Q2EPY3_ENTFC/174-367
H5FQW5_ECOLX/184-356
Q1M9X5_RHIL3/58-217
A0Y6U7_9GAMM/212-380
G6VWP6_STRPN/1-59
XERC_SHIBS/112-282
D2TP25_CITRI/21-139
D0ASJ5_ENTFC/9-189
G8REG9_STAAU/108-280
G5J8I4_CROWT/269-368
A3IUV5_9CHRO/163-363
C8VZS7_DESAS/129-310
C2T4G4_BACCE/130-316
D3FTV6_BACPE/120-319
H6V4R6_9BACT/38-211
C1AAS8_GEMAT/192-340
D2YU87_VIBMI/104-309
E8Y2Y5_ECOKO/203-386
F4VRC8_ECOLX/184-356
H5GG91_ECOLX/202-385
A1RM38_SHESW/174-324
E0DYB8_9RHIZ/189-318
A0M0Z3_GRAFK/18-79
B7UQV1_ECO27/11-183
D3A990_9CLOT/322-385
C3NW57_VIBCJ/212-380
C0REB2_BRUMB/7-147
B9IWV3_BACCQ/99-273
G5PK82_SALET/141-312
C0N8U5_9GAMM/113-285
I0MPH5_SALET/3-117
A8KFU0_BURPE/209-377
G4KJF1_YEREN/217-385
G4PHK2_BRUML/128-303
H0DMN6_STAEP/109-283
E7DYQ6_9CAUD/210-379
A3PLZ4_RHOS1/165-350
D8C256_ECOLX/192-370
B1S2K3_STRPN/1-59
E3ZS12_LISSE/110-285
A3XDT3_9RHOB/116-282
E5BM28_9FUSO/133-311
F8LUJ1_STRTR/194-391
A8V5I6_9AQUI/151-331
E4W331_BACFG/208-373
I1FXW0_AMPQE/9-143
A0L336_SHESA/310-525
G5N324_SALET/205-291
F4FQX9_STAAU/141-330
D4REF7_ENTFC/166-345
Q6FFC6_ACIAD/120-293
D6LHR0_9FUSO/161-335
C4ISF0_BRUAO/7-147
G5TTJ0_ECOLX/205-373
C8T0H9_KLEPR/114-284
F1Y5H8_ECO57/202-385
F7L7K4_BACOV/190-353
A9ZA29_YERPE/212-379
D4K779_9FIRM/176-359
G7SS71_PASMD/106-291
C2ZGX4_BACCE/165-347
F7SB44_9PROT/145-317
E4KUV9_9PORP/223-369
E6FJ30_ENTFL/188-374
H6V4M3_9BACT/1-134
E2JUX9_ECO57/121-293
H5Y228_9FIRM/164-352
D6GS32_FILAD/167-353
H4E0B9_STAAU/109-283
G8E4G4_HELPX/26-147
H7EB10_SALHO/202-386
E4XY07_OIKDI/115-297
D2U4J7_9ENTR/185-381
B6AW56_9RHOB/226-403
H7PYT0_STRPN/147-311
C8MEP8_STAAU/166-234
H4C7D3_STAAU/109-283
E4NL21_HALBP/129-338
H4U6U9_ECOLX/202-385
E9UVY0_9ACTO/188-388
Q0AYZ2_SYNWW/1-150
D3SCM1_THISK/114-289
F0PB43_ENTF6/177-370
E2N0U7_CAPSP/169-345
H4YI28_ECOLX/213-381
D8DVQ0_PREBR/219-385
F7LKN7_9BACE/227-376
F0YZS6_9CLOT/189-387
Q3Z840_DEHE1/179-366
A1WV14_HALHL/197-368
E2KIE9_ECO57/163-323
E8HPI3_ECOLX/205-372
D9RDR9_STAAJ/1-51
G7RQE6_ECOC1/23-190
B9BP08_9BURK/379-597
H5FVC1_ECOLX/52-223
G2EY76_ECOLX/168-367
XERC_ERYLH/105-277
H6KVB4_TREPD/109-285
C5ZH22_BURPE/111-294
D9P6R3_ACTPL/17-177
G1ZD05_ECOLX/185-253
Q27ZD7_9BACT/1-163
D4M0F3_9FIRM/180-395
C0RRK1_BORBG/56-245
Q3RD96_XYLFA/11-82
G2AJF1_ECOLX/217-385
G6J3Y0_STRPN/2-123
G6R9H6_STRPN/1-66
E5XRR7_9ACTO/187-365
D5Q459_CLODI/171-361
A1VNS2_POLNA/164-345
Q93L48_BACT4/105-268
A3LIJ3_PSEAI/109-279
Q9F3T9_PSESH/1-111
F1V505_PROAA/126-303
A9BYB6_DELAS/176-347
Q11ZQ5_POLSJ/9-216
F3WZP9_9SPHN/387-576
C6GWD3_STRS4/99-279
H6V3X5_9BACT/1-128
Q55H34_DICDI/588-722
Q67PC5_SYMTH/152-335
G8E4F7_HELPX/23-147
C1HJZ2_9ESCH/192-370
F3YLT3_LISMN/198-388
Q93IT7_SALIN/115-319
H5H5N0_ECOLX/213-377
E5VFR0_9BACE/209-383
G5XKX3_ECOLX/2-180
E7JSX6_ECOLX/104-264
Q02YP0_LACLS/187-396
C0EGS1_9CLOT/1-68
B7MN14_ECO45/202-385
Q5HN07_STAEQ/170-351
F7WHC8_MYCTC/177-323
H6V3E2_9BACT/47-220
D7YKP2_ECOLX/202-385
G5I7S7_9CLOT/104-268
F5Q271_SHIFL/79-164
A1JUD6_STAAU/176-371
B0VFS7_CLOAI/111-284
D9PE77_ACTPL/212-384
F8H082_PSEUT/220-385
E8X175_ACISM/236-410
C5EVZ7_9FIRM/102-267
Q2IVD9_RHOP2/184-348
E9V5R5_ECOLX/213-391
E1I183_ECOLX/220-386
E6AVW9_ECOLX/166-312
D1GMV8_STAA0/188-388
D5AUM9_RHOCB/345-495
E8L356_9RHIZ/172-343
D8HBG9_STAAF/109-283
Q28LH4_JANSC/260-402
D0J745_COMT2/218-379
G4QDE5_TAYAM/59-250
E2KAX5_ECO57/185-349
Q1M883_RHIL3/117-292
H2H8G7_CORDP/109-286
E0GZ21_ENTFL/184-369
A6L242_BACV8/224-391
F4AI59_GLAS4/267-434
C8MCQ7_STAAU/109-283
G7ZA30_AZOL4/503-700
G2NEN2_9ACTO/294-482
A3JU25_9RHOB/1-66
F7X9E0_SINMM/178-342
H4Y5V0_ECOLX/111-286
Q64C48_9ARCH/1-47
C6SQU4_STRMN/33-220
F5PUY3_SHIFL/111-286
A8G3N9_PROM2/207-370
D7GXT4_TRICA/19-204
I0UZE7_9PSEU/151-329
F5IPI9_ACIBA/214-379
G9YXY4_9ENTR/114-284
B7QXN2_9RHOB/163-315
B2I9N1_XYLF2/130-312
F7S3J8_9PROT/203-358
Q0C1T8_HYPNA/224-390
E0UKG6_CYAP2/165-337
C8PAN1_9LACO/113-288
H3XXV3_STAAU/9-170
C4XNM9_DESMR/174-335
C5RZC7_9PAST/239-406
C0W5R4_9ACTO/176-394
Q4HNR8_CAMUP/188-365
C8W9W9_ATOPD/111-284
F8X592_9PORP/112-299
A6KYQ9_BACV8/114-288
E4UAQ8_OCEP5/156-334
E9UFW5_ECOLX/7-96
F0BNF4_9XANT/118-286
H1HVY2_9FIRM/182-396
C2YXX3_BACCE/8-178
C2QY11_BACCE/138-307
H4A983_STAAU/329-507
A4F5J8_9BACT/201-377
A9N8C3_COXBR/191-391
H0MF14_SALMO/212-380
D4J8H4_9FIRM/1-147
E1D5V6_VIBPA/248-447
G8XCU8_KLEPN/115-319
H1FQJ4_ECOLX/215-382
B7AIE8_9BACE/224-390
E8IAT7_ECOLX/198-367
H6PWU2_RICRI/119-292
F1Z0Z3_9STRE/166-344
G6QU38_STRPN/90-254
E3Z0N2_LISIO/110-285
C3SEU2_ECOLX/11-183
H5EXA3_ECOLX/193-366
E5WYB5_9BACE/223-388
Q20ZN8_RHOPB/205-379
D8D4H6_COMTE/132-306
G7SS82_PASMD/47-246
F1ZFU9_ECOLX/184-356
Q92FN3_LISIN/198-388
D6LQP1_9RHIZ/123-296
A8GIP7_SERP5/112-287
D6II93_ECOLX/164-311
H0TTR4_9BRAD/115-304
F1YSD3_9PROT/197-370
C4XJD5_DESMR/7-176
Q0HJJ8_SHESM/30-202
G6PJC9_STRPN/1-96
Q3BKK8_THESQ/55-190
Q8GAJ6_ARTNI/4-181
Q27ZC7_9BACT/1-163
H8KP27_SOLCM/107-281
Q2Y593_NITMU/134-312
A4ISA3_GEOTN/168-359
B7WQ94_COMTE/8-217
A2SIH4_METPP/210-393
G5LTA4_SALET/126-301
B3CV44_ORITI/217-307
A7I5L3_METB6/158-333
D4R910_ENTFC/169-302
F8C7Y1_MYXFH/168-300
E8DNF9_SALMO/204-371
E1QVR4_OLSUV/143-303
B1RJU8_CLOPF/106-263
Q3ET98_BACTI/1-133
F3YLV5_LISMN/191-377
B8KUY5_9GAMM/108-287
H4IA64_ECOLX/192-370
B1X3B4_CYAA5/266-347
B0P3P7_9CLOT/148-312
H7N689_STRPN/147-311
D3UXS4_XENBS/1-65
E1HNQ8_ECOLX/112-282
I0DBQ2_BACAN/152-334
A5LYP1_STRPN/9-126
D8EU38_ECOLX/113-261
D1E1A7_NEIGO/106-279
Q27Z58_9BACT/1-163
F1UMX4_PROAA/126-303
G5XCU1_ECOLX/184-356
F3BDE3_9FIRM/189-386
G7T8X5_SALPS/206-393
B6IB13_ECOSE/204-403
E7GSS9_CLOSY/152-337
B3IQC3_ECOLX/186-354
F5MWN7_SHIFL/1-80
H6V4M0_9BACT/1-128
D5X178_THIK1/124-305
G8PL38_PSEUV/175-331
H4Q8H1_ECOLX/43-219
H0AZ80_STAAU/188-388
B9KC61_CAMLR/201-371
C3U0K0_9ZZZZ/86-286
C2KN04_9ACTO/281-498
XERD_VIBVU/118-293
G4AC09_AGGAC/220-387
E6IGG6_ENTFL/178-359
G0HT83_HALHT/111-293
D0BCA5_BRUSS/140-297
Q89Z56_BACTN/91-256
C2SAC2_BACCE/8-178
D4VFB2_9BACE/110-290
D1F5G1_BRUML/114-296
A7UZW5_BACUN/114-297
E9RJB9_BACNA/8-177
C3A353_BACMY/146-328
D6Z9C6_SEGRD/332-387
E7BEA5_NEIMW/117-288
B4T2H3_SALNS/173-323
D9XVL0_9ACTO/205-408
B0QAB5_BACAN/111-287
F6CQV6_DESK7/181-371
E2SSA1_9FIRM/145-289
E1Q1S5_HELPM/157-322
I0YDT9_9BURK/114-301
F7KRW2_9FIRM/106-269
F0H4T2_9BACT/223-389
B9P0D7_PROMR/159-319
Q0FZR2_9RHIZ/1-74
C1CCQ0_STRZJ/90-254
H5PWT8_ECOLX/215-379
Q6I3W2_BACAN/8-97
C7LSP4_DESBD/200-365
C9MRY5_9BACT/17-53
Q77Z02_9CAUD/170-347
F9KYI9_STAAU/162-339
G0I5X7_CORPS/119-298
Q6W141_RHISN/1-171
C2PY01_BACCE/16-180
C7DB01_9RHOB/106-225
H4VE48_ECOLX/215-379
G9SZ33_ENTFC/113-289
D1WBD3_9LACO/171-337
F4VIA4_ECOLX/111-286
G6S742_STRPN/1-58
E4QB71_CALH1/170-358
G9W3X7_SALET/5-132
A3WMZ3_9GAMM/223-414
C2ZHN3_BACCE/271-481
I1D2E0_9PSEU/182-371
D6YY29_CHLT9/127-300
E6H362_ENTFL/206-396
C5N3S9_STAA3/162-339
C9QBS2_VIBOR/120-291
Q3IPN8_NATPD/124-333
Q2NDX8_ERYLH/215-380
D3V2E7_XENBS/5-178
F9UL88_LACPL/184-377
C0RFS2_BRUMB/112-294
F8I9G0_SULAT/67-247
D7I7K5_9BACE/205-368
E1PER4_ECOAB/129-313
G7HYP3_9CORY/176-358
C3PZ72_9BACE/113-292
E6PNC2_9ZZZZ/145-322
C7UHN6_ENTFL/170-363
E6S1X7_HELPF/166-344
O68847_VIBCL/104-309
H4CW19_STAAU/109-283
C9P1H4_VIBME/115-290
G6F5J4_LACDE/175-356
D9N5K4_STRPN/178-369
C7XCG8_9PORP/221-384
E4QY07_HAEI6/109-279
F3WPX9_SHIBO/112-282
A6H159_FLAPJ/111-286
F8GK40_NITSI/157-316
C9UL02_BRUAO/226-396
Q1CP24_STRPF/180-372
C2P8G0_BACCE/27-211
H4PG55_ECOLX/127-289
H8KGY7_RICPT/119-292
B3W951_LACCB/173-358
G0HBB4_CORVD/32-214
Q97C40_THEVO/103-271
C9MTL9_9BACT/224-398
H2W961_CAEJA/232-304
A8LA17_FRASN/182-366
A0KXR3_SHESA/541-721
I0IJI2_9BACT/138-317
H8JYF6_VIBCL/209-377
D4CXA6_9FUSO/184-351
C2VIA9_BACCE/8-178
E6VXP7_DESAO/5-175
Q1M8B9_RHIL3/180-373
B2IP21_STRPS/147-311
E6SPS9_BACT6/230-387
B5WFN4_9BURK/233-403
F2IEY5_FLUTR/213-394
Q2TM34_BIFBR/62-217
H3MS70_KLEOX/162-337
H6RU85_BLASD/485-652
H7L0Y0_STRPN/1-59
I0CR64_LISMN/112-288
H8YY78_9GAMM/255-459
D0J164_COMT2/253-411
H4LLT6_ECOLX/115-319
Q0K1S4_CUPNH/124-307
E0X9D3_PSEPU/225-394
A4F7R4_SACEN/1-84
Q58AM9_RALME/290-480
A6L362_BACV8/237-418
C7SIL1_ECOLX/202-386
G5X0U3_ECOLX/112-282
B5NVD8_SALET/178-354
B7TCJ2_ECOLX/115-319
F3HK46_PSEYM/177-357
Q63DS1_BACCZ/12-179
H1FHV2_ECOLX/5-178
F3ENK6_PSESL/215-383
C9YMP6_CLODR/171-361
E1ST54_FERBD/123-309
G7RU18_ECOC1/43-132
G4KZN8_OSCVS/63-262
D7GIN4_PROFC/179-363
A1SFN1_NOCSJ/165-340
H4MQ84_ECOLX/192-370
B3ISS0_ECOLX/14-217
C9CGD2_ENTFC/164-330
G7LWS3_9ENTR/214-388
G5T763_ECOLX/205-373
Q4C8K7_CROWT/110-270
B9WPN0_PSEAI/115-268
C7K220_ACEPA/164-329
H3RPK6_9LACO/178-374
B0KFC6_PSEPG/239-408
H8LDD8_ENTFU/189-374
G5I4L6_9CLOT/2-160
Q7N9Q4_PHOLL/5-177
A4LMI2_BURPE/214-382
G5JDR8_CROWT/267-347
D6TAP2_STAAU/166-345
C2KQW9_9ACTO/188-391
XERDL_STRGC/97-242
H5DBD5_ECOLX/185-349
F8C3T8_THESO/112-285
E9Z1T0_ECOLX/174-324
B0RVH5_XANCB/130-311
B5Q658_SALVI/206-370
H6P7Z5_STRIC/180-365
A4CWC6_SYNPV/239-413
Q3RCT1_XYLFA/171-329
A7K112_VIBSE/5-176
H0NEI4_SALET/202-384
E6FTI2_ENTFL/170-363
H4KKG1_ECOLX/1-84
F5VFP1_9LACO/115-294
B3BZB5_ECO57/157-374
B5QS32_LACRH/166-345
B1FCI8_9BURK/134-308
E6EL57_ENTFL/116-293
E5X5N9_9ACTN/145-311
D3LI28_ENTFC/181-371
D4JDE2_9FIRM/322-386
F6GPI0_PSEST/106-310
Q6M9U5_PARUW/1-99
G2A909_ECOLX/113-270
Q1L9R3_RALME/243-463
C7BN79_PHOAA/5-177
XERD_BRUAB/114-296
B1BAH0_CLOBO/174-372
H4FNW7_ECOLX/112-282
F9H4Q2_HAEHA/110-285
G3IRW2_9GAMM/107-276
D4CCX8_9CLOT/29-231
G2PUR5_9FIRM/115-286
G7W5H5_DESOD/160-362
H5PP30_ECOLX/428-609
B8HJM3_CYAP4/182-375
Q2W123_MAGSA/200-357
F9S103_9VIBR/2-144
H5BDL6_ECOLX/174-324
H7D6Q9_9CLOT/127-301
E7J7C7_ECOLX/151-299
C2WMY3_BACCE/169-355
G0AWK6_9GAMM/165-386
D4MC85_9ENTE/181-367
D8DXA9_PREBR/154-318
G7CKN5_MYCTH/110-288
B6C3A5_9GAMM/113-284
H4K6Y2_ECOLX/202-385
D1LDH9_ECOLX/202-386
G7TWB9_VIBCL/144-319
D7JIZ2_ECOLX/5-178
H4IIM2_ECOLX/112-282
F2LT15_BURGS/126-298
E6PQ29_9ZZZZ/164-350
F4SVK4_ECOLX/225-302
C2J1E9_VIBCL/155-330
F8DBX0_HALXS/125-338
B6ICA4_ECOSE/50-244
A6WJB3_SHEB8/210-373
E5C2Y8_9FUSO/133-311
F8L5N7_SIMNZ/109-286
C3DX11_BACTS/91-270
F3SWP8_STAEP/176-371
Q9AZI0_9CAUD/193-385
E6FD86_ENTFL/189-387
C2ZGN0_BACCE/384-570
F3J3L5_PSEAP/127-298
B2PMP5_ECO57/202-385
E4FHG6_PROAA/126-303
H3ZES9_9ALTE/117-294
E8U3V7_DEIML/103-270
Q0T2Z7_SHIF8/38-239
B7AIB3_9BACE/244-370
H6VSW0_9PSED/115-315
A8A9X8_IGNH4/120-278
E1KRB4_9BACT/208-385
H8DTL0_9ENTR/148-321
D0J6X9_COMT2/254-462
F5R2F4_SHIFL/111-286
G4QFB5_GLANF/120-291
H3RG63_ERWST/217-295
Q3JEA0_NITOC/113-284
F9B7X3_VIBCL/206-383
E8IM11_ECOLX/149-299
D1TRU9_YERPE/112-287
F1T464_9ACTN/137-304
G5G7G8_HAEAP/109-279
A7IMK8_XANP2/203-372
A6L8R7_PARD8/112-289
H0AEW3_9EURY/143-315
E9SAA8_RUMAL/172-357
E3EYD3_KETVY/114-299
C2TQ74_BACCE/131-227
F7M8M9_9BACE/109-295
D4U726_STAAU/149-338
B7M9M5_ECO8A/203-386
Q633V7_BACCZ/134-313
D1VZ41_9BACT/115-289
D4E8D4_SEROD/212-376
E8LTL4_9VIBR/132-303
Q7MVF2_PORGI/222-385
D4F9K2_EDWTA/4-177
B8CMQ5_SHEPW/127-298
D6E0M0_9FIRM/124-261
H6V364_9BACT/38-211
D7H3L8_BRUAO/226-396
H4R0U1_ECOLX/203-370
Q4FUG6_PSYA2/163-342
Q30Q36_SULDN/1-136
Q6D559_ERWCT/154-322
A9VUK4_BACWK/196-377
Q1CF17_YERPN/205-373
Q919Q1_NPVCO/190-351
C0BEF5_9FIRM/89-274
C4IGY7_CLOBU/156-320
G1XZC8_9PROT/43-223
C7JEV7_ACEP3/109-287
G6F5R5_LACDE/176-341
F0EIE6_ENTCA/174-367
H0I342_9RHIZ/105-271
E3D2R1_NEIM7/117-288
E6SRL7_BACT6/238-386
H5LEG0_ECOLX/177-360
H1PLL6_9FIRM/170-360
D2Q8Y2_BIFDB/80-232
H8LFJ4_STRPN/178-367
A1U629_MARAV/212-349
G6EKZ2_9SPHN/213-422
B9C1P2_9BURK/179-365
H8WDP2_MARHY/122-293
B1RTP6_CLOPF/173-347
B7GRK6_BIFLS/243-440
G6JXT8_STRPN/3-84
E2MHY3_PSEUB/104-298
A4NYN6_HAEIF/107-286
C0B0W1_9ENTR/194-351
D0JGC9_YERPD/112-287
B3WCR3_LACCB/173-368
E0HW23_9BACT/115-289
C4X1L7_KLEPN/202-386
F7MEP6_9FUSO/133-308
D7X3Y1_ECOLX/198-367
B5J7N6_9RHOB/190-357
Q6LRH5_PHOPR/206-368
G5IH21_9CLOT/109-272
F8LLV2_STREH/168-363
C9BLB6_ENTFC/168-358
H7IUZ2_STRPN/1-156
Q1GYU1_METFK/91-265
A8LT66_DINSH/105-271
Q03IC9_STRTD/168-363
D4LVI4_9FIRM/182-396
E4MLY0_9FIRM/109-299
B5IC76_ACIB4/110-279
C4XAL7_KLEPN/202-386
E1NUK7_9LACO/176-360
E0ICG0_9BACL/129-303
B5ERA7_ACIF5/236-305
D4QSD6_ENTFC/109-283
H6V3H6_9BACT/47-220
Q48QW1_STRPM/180-372
A1TJY5_ACIAC/209-374
H4QTM8_ECOLX/205-372
B7I1L0_BACC7/17-180
D7INJ2_9BACE/127-295
D6ZF53_SEGRD/92-288
G1VJ18_9BACT/41-108
E3EC71_PAEPS/169-357
E6PJC6_9ZZZZ/115-272
Q6GF51_STAAR/141-330
F6ITY1_LACPE/176-370
D3D9P0_9ACTO/16-171
G6ZQE3_VIBCL/105-309
H1I155_9BACI/110-284
C5C6I7_BEUC1/1-33
E0UDQ6_CYAP2/211-422
A0Y0F2_9GAMM/126-297
I0I6N3_9CHLR/115-319
H7PK52_STRPN/147-311
A1W5N3_ACISJ/210-394
XERS_STRP6/172-348
G6AB28_STRIT/173-364
D0DDW7_9RHOB/159-354
H1HS54_9FIRM/1-43
F7N5D1_ECOLX/176-326
C4YZH4_9RICK/206-370
C2T9M9_BACCE/310-382
E4M5Z1_9FIRM/29-217
A1TXN0_MARAV/196-374
F4CTE5_PSEUX/188-383
C0CKX6_9FIRM/188-385
G6TXY7_STRPN/9-126
B0HVN6_YERPE/205-373
G6M8C5_STRPN/5-110
H5A416_ECOLX/205-373
F9JML1_STAAU/172-364
E8HJD8_ECOLX/157-374
Q87QS8_VIBPA/185-360
XERC_CHLAB/128-300
F0GPF4_9LACO/171-246
E6K9W5_9BACT/215-398
H4SDC9_ECOLX/104-272
H4I4T7_ECOLX/202-385
H6V431_9BACT/38-211
C2E2T4_LACJH/179-372
G7UB83_PANAN/113-283
B7MV24_ECO81/204-403
C0EE56_9CLOT/131-321
Q8ECV9_SHEON/211-387
F2LRT7_BURGS/456-641
A2PUH3_VIBCL/190-388
A6P2E3_9FIRM/132-346
D4YRK6_9LACO/181-390
B2XTJ2_HETA4/104-290
B0TUM3_SHEHH/192-382
A3VWJ4_9RHOB/3-97
D3Q399_STANL/243-444
B6D613_9ABAC/178-347
D8BKK4_ECOLX/39-207
D0GL18_9FUSO/133-302
E7P321_PSESG/186-352
D9W4S4_9ACTO/184-363
D2QB66_BIFDB/43-240
D2EVC2_9BACE/209-376
B5K4A9_9RHOB/188-386
A5UP79_METS3/127-346
G4L6H9_TETHN/186-378
D5MT62_9BACT/220-393
C0Q2X0_SALPC/5-104
C2VI23_BACCE/182-369
I1FP03_AMPQE/174-242
H1B211_9FIRM/169-354
H4NAM4_ECOLX/157-374
E1GYI9_9BACT/190-356
E5YE44_9ENTR/174-324
B0AZC0_BACAN/77-266
H1HNP3_9BACT/119-292
C9PAM6_VIBFU/216-389
E8T8X3_MESCW/234-406
G7GE65_9GAMM/113-289
C2TWL5_BACCE/2-66
C0KKD0_9BACT/1-163
Q27ZF2_9BACT/1-163
B2DI91_STRPN/172-348
B9DU87_STRU0/179-366
F5K6J6_PSEAI/203-372
E6TQ00_MYCSR/147-331
F3DF06_9PSED/209-374
F3X4N2_STRPN/90-254
G5Q6L2_SALMO/174-324
Q07XI7_SHEFN/5-153
G4FWG2_9GAMM/205-410
A4N0V6_HAEIF/3-114
G9D5C9_STAEP/176-371
C2N7Y3_BACCE/8-178
H7LVG5_STRPN/36-225
F5W6X3_STAAU/174-360
H5BFF0_ECOLX/163-338
I0VBZ4_SHIFL/220-384
A3HT74_9BACT/208-372
F8X8E5_ECOLX/111-286
G0CDR2_XANCA/290-473
A7M2A0_BACOV/111-290
D6GZM3_STAAU/108-280
B4F1X9_PROMH/119-290
G6K1L3_STRPN/95-246
D0TIH5_9BACE/112-289
E3I0Q6_RHOVT/173-311
C3L3W9_AMOA5/213-394
H0KXY4_9FLAO/213-391
B6C6I9_9GAMM/117-302
D4MBA9_9ENTE/109-284
F2HPF6_LACLV/189-380
A4YKW7_BRASO/113-294
H5DJY8_ECOLX/178-354
F7RS06_9GAMM/241-406
H7H3T8_STRPN/90-254
H6V306_9BACT/1-134
E0SWB9_STRZA/90-254
H3KQ56_ECOLX/3-72
B0GUK8_YERPE/116-286
E6SPY8_BACT6/120-295
E6T5G5_SHEB6/327-497
H7VWN1_CAMCO/166-340
H4ZZ12_ECOLX/178-349
C7KIH8_ACEPA/417-598
G9RT37_9FIRM/172-348
B7J893_ACIF2/129-301
Q56401_ENTFL/108-305
D0LP79_HALO1/13-203
D7IXV6_9BACE/113-290
C3FVW6_BACTB/177-344
Q49VW8_STAS1/167-334
E8HXF3_ECOLX/198-367
E4F9N6_PROAA/187-381
E4HS45_PROAA/113-293
H6V4K8_9BACT/1-134
C6DAM4_PECCP/207-375
F7UTG1_SYNYG/128-301
Q3B2F3_PELLD/164-329
A3P0T5_BURP0/2-161
B4Y369_9RHOO/115-319
E2K951_ECO57/121-293
G0AAJ2_COLFT/181-360
H5DKJ4_ECOLX/31-215
Q06KJ2_NPVAG/164-342
B1GIS3_BACAN/110-284
D4FWK9_BACNA/112-288
E2WKD2_MYCTU/177-323
A8G7X8_SERP5/205-372
I0JSE5_HALHO/187-380
E6VL19_RHOPX/248-419
G0FGC4_ECOLX/41-235
F0IQY6_STRSA/168-363
Q8DFX5_VIBVU/19-221
E3ZYL9_LISSE/166-358
A6FHI7_9GAMM/141-344
E4PGA3_MARAH/239-425
I1BCQ1_ECOLX/173-252
E9WNJ3_ECOLX/112-282
E1ER37_ENTFL/111-287
A4W2W0_STRS2/1-50
F2ZTG2_9PSED/188-361
H7EG96_SALHO/37-232
Q73LL8_TREDE/119-324
D3RB07_KLEVT/200-397
C8ADN7_STAAU/141-330
G0HYL9_HALHT/152-328
B0VUD0_ACIBS/258-438
H1CLD7_9FIRM/126-309
D6E545_9FIRM/9-182
D2F7B4_STAAU/188-388
I0N253_STRPN/30-219
C3R944_9BACE/217-380
G8NUN5_GRAMM/180-358
B7IUJ0_BACC2/111-287
F9QVT6_ECOLX/209-375
G4RAY3_PELHB/226-392
E3GKT0_EUBLK/119-309
F9ZMK1_ACICS/269-458
E8XRB8_RAHSY/196-379
D4QTW7_ENTFC/16-67
A8RVX8_9CLOT/183-401
D7ILN4_9BACE/111-284
F9ZH62_9PROT/35-194
B7AL60_9BACE/349-479
G5HC58_9CLOT/104-237
G1WXB4_9FIRM/116-305
D8LP31_ECTSI/494-689
E9YLR6_ECOLX/112-282
E9X928_ECOLX/204-387
A4A7P6_9GAMM/217-385
A4J5J2_DESRM/110-275
E7TT43_ECO57/205-373
G9ZG48_9GAMM/111-284
G7RB00_ECOC2/134-313
C6IRC2_9BACE/113-294
H3INT3_STRPU/306-477
H9UIU9_9SPIO/107-264
H6V4I7_9BACT/1-125
Q97TM0_CLOAB/128-300
D8F215_9DELT/173-326
XERD_XYLFT/130-312
Q1VPE5_9FLAO/21-189
C2E661_LACJH/114-289
G7FYN5_9GAMM/2-101
E1W736_SALTS/201-402
E1T2F5_THESX/109-270
D6E1F5_9FIRM/162-326
H6V3S8_9BACT/38-211
G6VQB0_STRPN/183-373
B6R5P1_9RHOB/177-344
A4W1I2_STRS2/38-156
H5AMC4_ECOLX/202-385
C8AC76_STAAU/188-388
E3ENW2_BIFBS/110-322
F2AXW4_RHOBT/115-287
E7JN28_ECOLX/1-48
H6V3N3_9BACT/1-135
C2G1H4_9SPHI/222-390
G6BR25_CLODI/22-58
F6C8P8_BIFBA/114-296
B6JD01_OLICO/173-343
F3BBK8_9FIRM/163-338
F9ZSY7_ACICS/109-292
D8AQV8_ECOLX/1-102
I0TF42_9BACT/223-389
B2E1W8_STRPN/9-126
F0H6F9_9BACT/223-386
D4V759_BACVU/223-387
G2FA31_ECOLX/178-349
A1ZU75_9BACT/230-399
Q9KJE1_LACLL/3-185
B8F555_HAEPS/212-382
F0Q001_BACT0/112-284
C1HIM8_9ESCH/111-286
C7D096_ENTFL/189-386
C7XZ97_9LACO/112-288
D8PA15_9BACT/162-324
C7R478_JONDD/125-315
B0JME1_MICAN/10-176
C5B671_METEA/271-440
E6WGR3_PANSA/110-285
XERC_ECO45/112-282
B3ZGV5_BACCE/8-146
H7M156_STRPN/95-246
E1KRB5_9BACT/215-392
H3KKY3_ECOLX/1-68
D4Z5A0_SPHJU/1-128
A9DR55_9FLAO/208-391
D6E057_9FIRM/190-388
H4HDW4_STAAU/9-170
Q0YQC2_9CHLB/115-291
H6V4P5_9BACT/38-211
G5FJL9_9CLOT/181-399
A6FN31_9RHOB/13-188
D5PE53_9MYCO/456-649
B9NY00_9RHOB/1-132
B8FHW3_DESAA/112-286
H7JJ12_STRPN/8-170
A3QBL8_SHELP/158-320
E8WVL7_ACISM/185-361
H7FBR2_9CLOT/127-301
Q0C5H1_HYPNA/172-342
A9MY72_SALPB/114-284
H4XC02_ECOLX/112-282
C5EBR0_BIFLI/117-293
XERC_CHLCV/128-300
G0FJJ8_AMYMD/4-113
A0NUD7_9RHOB/164-270
B0V864_ACIBY/166-329
A5ZLX9_9BACE/110-290
A0M0R0_GRAFK/124-304
E3EPZ2_BIFBS/149-350
E3G3X5_ENTCS/114-284
C9C9X0_ENTFC/152-336
F6GBC9_RALS8/370-554
H4G085_STAAU/9-170
F0RZ30_SPHGB/199-383
C9RCJ5_AMMDK/169-359
C9A0B0_ENTGA/176-369
G9YUA7_9FIRM/6-104
G0D9D6_ECOLX/192-370
D8F1Q7_9DELT/42-172
D6JDK5_ECOLX/149-323
C4IGV4_CLOBU/176-352
C9UX33_BRUAO/144-301
E8MDX5_BIFL2/116-298
H1J4D8_9FIRM/94-167
C7NP08_HALUD/120-325
A6L3B8_BACV8/148-339
A6FRZ8_9RHOB/208-387
E0IBQ3_9BACL/162-337
H6V4S8_9BACT/37-210
Q0VRE7_ALCBS/120-298
A3UHP6_9RHOB/195-363
A3Q9H5_SHELP/16-188
D2GBC6_STAAU/141-330
H1H8Y8_9FLAO/123-291
A0KZC2_SHESA/212-441
F7KXC0_9FUSO/115-288
E7RPQ0_9BACT/242-401
G7EXE7_9GAMM/156-381
B3J9B6_BACAN/9-175
D9RT03_PREMB/114-288
D1NCU2_HAEIF/1-163
C9C7R6_ENTFC/177-353
P71945_MYCTU/177-323
Q38X12_LACSS/176-343
B9B3Z4_9BURK/246-422
C4HM97_YERPE/6-84
D7AJQ0_GEOSK/109-283
Q7WQY3_BORBR/117-308
H5BT68_ECOLX/198-367
B2UF29_RALPJ/370-554
E6VL20_RHOPX/177-321
Q1VR71_9FLAO/1-143
Q4ZSK1_PSEU2/173-336
C0FN84_9FIRM/174-313
H1GN39_9FLAO/217-389
H7JIZ2_STRPN/178-369
F5BQ39_SALDU/38-232
G6MAE4_STRPN/95-246
C2TKF2_BACCE/111-287
D8F7W8_9DELT/109-239
C1F574_ACIC5/191-365
E4S8B3_CALKI/138-308
C0KKF4_9BACT/1-163
A5Z8V7_9FIRM/195-410
B3E700_GEOLS/109-283
G2DU76_9NEIS/111-284
E6MUD8_NEIMH/7-145
C7LEQ7_BRUMC/121-294
Q6ALN4_DESPS/202-373
E4IB53_ENTFC/173-357
E9RX92_9FIRM/157-332
B1LRF6_ECOSM/202-385
I0T0N3_9STRE/173-366
C2VXP5_BACCE/1-42
B3H0U6_ACTP7/162-325
C8APT0_STAAU/9-170
F7JUG7_9FIRM/455-627
D8ELX8_ECOLX/306-372
E5B5F5_ERWAM/24-219
E2Y0R0_PSEFL/109-279
Q0VPU5_ALCBS/365-552
B0NC78_EUBSP/182-396
E8J4U3_ECO57/205-379
F0L197_YERE3/206-373
D4JA42_9FIRM/101-266
B3ZE87_BACCE/8-178
B6SD78_9VIRU/151-323
E7JDE3_ECOLX/3-110
D6Z682_DESAT/153-301
A7VE03_9CLOT/294-471
C6VKZ1_LACPJ/180-371
G6JQG6_STRPN/95-246
H0DKW2_9STAP/109-283
Q9KUK2_VIBCH/212-380
D1W825_9BACT/214-394
D0SGS4_ACIJO/1214-1366
F3ZR55_9BACE/118-292
B9LVT2_HALLT/152-338
C7X9U8_9PORP/190-353
E6EYL3_ENTFL/184-379
G8E4G9_HELPX/25-147
F2GCF5_ALTMD/82-254
B5Z508_BACCE/177-347
A0QET6_MYCA1/176-355
D7XYA0_ECOLX/121-328
A4HIQ4_LEIBR/1260-1427
F3Y2Z7_9FLAO/226-409
H0I3Y9_9RHIZ/122-298
C3R0I3_9BACE/230-393
A6TCM8_KLEP7/214-381
C8U718_ECO10/192-370
C2MBI5_9PORP/116-289
E6XFY5_SHEP2/170-368
H5ACC0_ECOLX/52-223
E4JG29_ENTFC/9-189
F9LIH5_STAEP/176-371
H0RW89_9BRAD/105-269
G8E4G5_HELPX/27-147
B0VA90_ACIBY/256-413
Q3DN51_STRAG/187-404
A5TWM3_FUSNP/134-311
D8FY28_9CYAN/1-33
G2SDG1_ENTAL/10-199
H5K3B4_ECOLX/111-286
Q4KT04_9ABAC/182-346
H2WNS5_CAEJA/600-780
E7GXD1_STRAP/174-366
H1D4R3_9FUSO/182-365
F0GM37_9LACO/151-316
B2IXT1_NOSP7/112-281
F5M5U0_RHOSH/62-222
H1WPZ4_LEUCI/40-241
F6DU51_DESRL/114-286
D8FB49_9DELT/107-281
D1Q7B0_STAAU/108-280
H5GUP0_ECOLX/150-316
B1LDP7_ECOSM/11-183
H5BCY0_ECOLX/150-316
E6HHF7_ENTFL/181-367
Q8PRL1_XANAC/126-300
C9C7B6_ENTFC/195-391
H7FH69_STASA/163-330
D6HZ92_ECOLX/210-379
D3NYV1_AZOS1/527-693
Q28N95_JANSC/213-376
C7LQ01_DESBD/41-204
G8VYX2_KLEPN/202-386
B3CAG1_9BACE/213-394
B3A5C2_ECO57/11-183
H8DHQ8_ECOLX/121-278
G7WFF7_DESOD/129-317
O25653_HELPY/83-183
B1QNG0_CLOBO/2-123
Q8DXG6_STRA5/168-340
G3IY59_9GAMM/107-160
B4W6V7_9CAUL/216-388
G6FLU5_9EURY/117-294
F4DBM2_AERVB/117-291
H4RNC8_ECOLX/185-349
E5VT57_9FIRM/1-134
C4TSS0_YERKR/31-214
F3XDM3_STRPN/147-311
D2T2Y5_ERWP6/111-308
C2BD46_9FIRM/171-363
C2RUH4_BACCE/8-178
D4KZ90_9FIRM/96-257
Q27ZF3_9BACT/1-163
A6WIT7_SHEB8/165-386
B6FZ54_9FIRM/118-290
Q01RL1_SOLUE/123-297
H4JUL9_ECOLX/112-282
D7JS31_ECOLX/111-286
H4I5N0_ECOLX/1-80
E0PXP5_STRPY/92-248
A8Z2D0_STAAT/109-283
C6V8W5_ECOBD/177-294
B2SVI1_XANOP/130-315
H1D7N2_9FUSO/9-104
D6CWH6_9BACE/217-381
XERD_STAAW/109-283
E6A5E5_ECOLX/7-96
F8XPS1_9GAMM/15-211
A3K190_9RHOB/112-297
A8A838_ECOHS/5-178
D4M8Q5_9BACT/109-288
B1IWX1_ECOLC/173-250
E5ZQF3_ECOLX/192-370
B0VCG5_ACIBY/115-319
F0SV02_SYNGF/345-519
G6NU33_STRPN/111-279
G9U647_SALMO/204-371
G8P4T5_LACLC/183-379
H4G1K7_STAAU/4-171
C2MC87_9PORP/113-287
C1DL67_AZOVD/469-664
C2GKU4_9CORY/109-283
C0VY97_9ACTO/126-277
B9CNZ6_9ACTN/111-284
D4CC92_9CLOT/455-627
F2GA22_ALTMD/123-296
Q2JBU6_FRASC/193-410
G2K6E7_LISMN/110-285
H0S220_9BRAD/218-385
E8END1_SALMO/204-371
F8Z368_VIBCL/104-309
G2F0J3_ECOLX/209-375
A4LUQ9_BURPE/138-328
G8AIR6_AZOBR/130-303
F6DA31_THICA/113-288
C1F4D9_ACIC5/115-287
G0GH18_KLEPN/97-280
A1T451_MYCVP/332-511
Q3D5N9_STRAG/172-257
Q1MW25_9BACT/38-211
Q3J1E6_RHOS4/203-383
C2WU53_BACCE/8-178
C5PYY3_STAAU/9-170
C4XKJ5_DESMR/214-383
E1WWQ6_BACF6/252-434
A9ATL0_BURM1/381-562
D9NI04_STRPN/90-254
H6V4T3_9BACT/38-211
H6V3D0_9BACT/1-134
C0ZMF9_RHOE4/183-363
E5UW99_9BACE/126-305
B6SD67_9ENTR/151-323
Q1PHG9_9BACL/4-156
G1FF92_9CAUD/171-345
A6FVE6_9RHOB/171-325
D4K2M0_9FIRM/181-399
F4L9C8_BORPC/123-298
Q2W0Y3_MAGSA/5-181
F6CJ78_DESK7/115-254
XERDL_STRE4/95-248
B3JEZ4_9BACE/225-399
D8AGD6_ECOLX/231-399
B2U6S4_RALPJ/208-374
B6B1E7_9RHOB/267-425
H1I354_9BACI/133-306
H5V627_ESCHE/212-380
F0CD87_9XANT/175-345
Q8ZMR5_SALTY/174-324
F3MNW0_LACHE/1-168
Q835G0_ENTFA/190-388
D8ABX7_ECOLX/225-400
F5MVU7_SHIFL/5-178
A4ADG0_9GAMM/116-290
Q9PCW2_XYLFA/168-332
A3P135_BURP0/138-328
D6H7Q8_NEIGO/208-344
H8H9T5_STRPY/176-368
H1DTW1_ECOLX/243-422
G4QGW8_GLANF/210-382
B1YVF2_BURA4/136-310
D4MP38_9FIRM/128-310
Q3D463_STRAG/187-404
E1PB06_ECOAB/43-132
H0S6J0_9BRAD/196-343
B9JNU1_AGRRK/186-384
F5WYR3_STRG1/195-392
A3VLD9_9RHOB/197-342
I0MET1_SALET/205-373
F2LZV1_LACAL/165-341
F0SUX3_SYNGF/193-388
D1LDH8_CITFR/202-386
E2S7U3_9ACTO/194-400
C5NUP0_9BACL/174-353
E6D3C2_PROAA/113-293
H5JM61_ECOLX/217-385
D1AMH6_SEBTE/106-290
D4MP36_9FIRM/218-396
Q8Z5Y3_SALTI/178-354
D7AF45_GEOSK/111-279
E3I768_RHOVT/200-367
H1AKU2_9FIRM/168-342
G9S3C3_9PORP/250-434
A4MFJ8_BURPE/207-380
C3IP32_BACTU/138-307
D1XZM8_9BACT/115-289
H5F3T7_ECOLX/322-518
G6K086_STRPN/147-311
E4J3J3_ENTFC/168-358
B6SCG0_ECOLX/104-308
F4VV88_ECOLX/199-398
D7DZS5_NOSA0/18-186
D5EFB7_AMICL/8-188
C3BPJ4_9BACI/110-284
H1C760_9FIRM/107-280
E3J1K8_FRASU/186-356
F2Q997_SALET/110-308
B5F9U1_VIBFM/111-286
F1X485_MORCA/163-326
F9A0T6_VIBCL/212-380
B2DN23_STRPN/112-279
Q2VZX9_MAGSA/202-369
E6UCM2_RUMA7/181-394
A8LGE7_FRASN/122-297
E4DRI0_PROAA/126-303
F2MTF4_ENTFO/109-284
A4T0L4_POLSQ/218-418
H9L4R7_VIBCH/104-309
G8QK96_AZOSU/119-277
D7IZ14_9BACE/120-295
C9BBS7_ENTFC/171-304
Q6LUN6_PHOPR/105-280
F8ACQ5_THEID/167-320
C3WH21_9FUSO/110-278
E7AGS1_HAEIF/199-375
I0L4I3_9ACTO/120-301
F7JT84_9FIRM/188-385
H1L875_GEOME/111-279
B7LJA9_ECOLU/67-270
F5Q497_SHIFL/213-377
C4ZFG6_EUBR3/1-60
E8HDP2_ECO57/213-377
I0KCR1_9BACT/263-447
H5FA38_ECOLX/205-373
G5SAD6_SALET/212-379
A3X3W3_9RHOB/211-361
E1XA79_HAEI1/212-387
Q4CAA0_CROWT/135-309
H5LVF6_ECOLX/202-385
C7WMG1_ENTFL/175-368
B4F0N0_PROMH/126-301
F1ZR45_ECOLX/5-178
E5ZVP5_ECOLX/202-386
G5HSK7_9CLOT/178-357
F3W5Y7_SHIBO/1-102
E5BS12_9FUSO/171-332
A6F4C4_9ALTE/174-352
Q87DC1_XYLFT/168-332
I1ASY5_9RHOB/198-365
B8F718_HAEPS/74-244
E0SK25_DICD3/202-385
C6U571_BURPE/138-328
F9C575_VIBCL/212-380
G7Q669_9DELT/214-385
G7V006_LACRH/171-347
VINT_BPPH8/207-380
A7AXN2_RUMGN/145-323
Q4UXY1_XANC8/212-395
C8T5A2_KLEPR/1-73
H7GWH8_STRPN/1-34
Q3AM45_SYNSC/10-182
H0B646_9ACTO/186-371
A4CKR2_ROBBH/214-391
Q2W2G6_MAGSA/248-417
Q9AP92_9BACT/116-316
D8NPN9_RALSL/121-296
B8CU27_SHEPW/114-288
B7NUR0_ECO7I/204-403
D2G954_STAAU/108-280
VINT_BPMD2/158-340
H1C851_9FIRM/103-267
H4R2Y3_ECOLX/157-374
H5H5J2_ECOLX/126-299
C6GBZ6_9BACT/115-315
C9BJV8_ENTFC/109-283
F0H3J1_9BACT/246-427
D7IG00_9BACE/134-314
G2B1D8_ECOLX/205-373
E8TT84_ALIDB/248-402
I0N6I7_SALET/114-284
H0S269_9BRAD/113-294
B3DNS1_BIFLD/134-318
D6CHN1_STRPN/111-279
H6PTC8_RICP3/107-293
E8NP98_SALET/184-356
Q1YE05_MOBAS/128-301
H1XUM3_9BACT/112-284
A9CZH2_9GAMM/200-413
C6SAI3_NEIME/106-278
D0AM75_ENTFC/113-289
E3EQU8_BIFBS/39-222
F0DH24_STAAU/167-333
D0BB62_BRUSS/226-396
F7M083_9BACE/206-373
F3IQK1_PSESL/56-121
E0GS32_ENTFL/109-284
D3LA32_OENOE/1-151
Q6D3J4_ERWCT/213-381
Q5YSV2_NOCFA/206-402
D4C3H9_PRORE/204-387
G5J109_CROWT/8-181
G5A897_PHYSP/191-327
D4SVB5_9XANT/203-372
G5FSQ2_9PSED/109-279
D0L6E4_GORB4/181-360
C9KSE2_9BACE/251-417
G2JEV8_ACIBA/115-319
C1I693_9CLOT/107-279
E0RS60_SPITD/112-287
E8E0U5_SALMO/114-284
G6G544_9FIRM/103-268
E4RNM5_HALSL/10-209
D4GCT6_PANAM/21-188
A4VWJ0_STRSY/18-180
H6V3N2_9BACT/1-134
Q9KXH6_BPVT2/208-408
A4SSF3_AERS4/177-325
F0BC16_9XANT/286-467
I0M4L9_SALET/205-373
Q05K35_9ZZZZ/213-370
B1HRZ4_LYSSC/17-183
D0HBH2_VIBMI/180-349
F4AAZ8_CLOBO/100-264
E7WTV7_SALMO/204-371
A6TIC4_KLEP7/43-219
B3AVB5_ECO57/201-402
H5D5A1_ECOLX/178-349
C9A5Q2_ENTCA/142-289
C6USQ2_ECO5T/52-223
E0WV72_9ENTR/223-391
C9LUD4_9FIRM/138-318
H4PX55_ECOLX/19-181
H0BS54_9BURK/727-790
B7KMC0_CYAP7/29-197
A2VUK0_9BURK/156-339
A6WY13_OCHA4/224-436
A9VYK3_METEP/167-349
F6IJZ4_9SPHN/219-379
E4D5X9_PROAA/126-303
D7ZLC0_ECOLX/204-403
A5D0C7_PELTS/116-288
C0C3X1_9CLOT/127-262
G7V4W4_LACRH/113-292
G7R7L4_ECOC2/111-286
Q4ZWD0_PSEU2/131-309
F0F9X2_9BACT/223-386
F0Q019_BACT0/196-377
F5ZR39_SALTU/117-293
B3WU38_ECOLX/169-319
G5YK90_ECOLX/111-286
F5IVF2_9PORP/234-390
H4QH65_ECOLX/34-228
E9WU86_ECOLX/111-286
B7N3P7_ECOLU/194-371
Q1MVV8_9BACT/38-211
G5F1L3_9ACTN/168-341
D1QQZ3_9BACT/230-393
Q2W0Q3_MAGSA/1-166
E3HDL0_ILYPC/54-225
G8UYC4_LEGPN/193-394
F5Q9N1_SHIFL/322-518
A1RN52_SHESW/114-288
A6FUW5_9RHOB/2-104
H3V4B5_STAEP/123-249
I0WZG2_9NOCA/216-401
Q2B8J9_9BACI/174-357
D2PZF6_KRIFD/125-300
D0H0R4_VIBMI/214-378
D1W8B5_9BACT/115-289
C9RBU5_AMMDK/114-292
H6V429_9BACT/38-211
A6AK91_VIBHA/104-309
XERC_PSEA8/109-279
C1FBX2_BORBG/56-245
B1YMK9_EXIS2/103-263
B1HTA9_LYSSC/154-333
E0R9T0_PAEP6/125-301
G2G8T9_9ACTO/221-406
D7DGU4_CHLTL/129-302
A2C964_PROM3/197-375
D5STV6_PLAL2/192-402
E5WXE5_9BACE/12-186
C6IJ20_9BACE/223-396
F1Y1B5_ECO57/355-524
D7WTA0_9BACI/173-355
H1DSA9_ECOLX/129-313
E1YTT3_9BACE/227-392
D4VNQ6_9BACE/200-357
B8I2L2_CLOCE/137-310
D5U4R6_BRAM5/143-321
E2TB62_MYCTU/2-115
A8LND4_DINSH/176-321
D4QM89_ENTFC/169-304
G8Q4G6_PSEFL/187-375
B7AVC5_9FIRM/5-70
E7IM42_ECOLX/180-351
F8WYM4_9PORP/223-387
G9VTI8_SALMO/114-284
C3MXE1_SULIM/118-272
G7SL28_STRSU/172-348
F9B7P9_VIBCL/212-380
D3SVS6_NATMM/141-305
B2TBB1_BURPP/220-384
D4BGM0_9ENTR/111-286
D8AGH2_ECOLX/212-380
Q3DQT2_STRAG/172-360
XERD_AGRT5/117-312
C2LH29_PROMI/202-377
C2UVD8_BACCE/168-354
C5EFS3_9FIRM/107-271
F3QW16_9BACT/108-281
A5WRE6_MYCTF/108-286
C6IRM0_9BACE/110-290
P94649_CHLLI/5-176
D3GWX8_ECO44/203-386
H4HP98_STAAU/188-388
F9D6H8_9BACT/270-383
H7D0F6_CLOPF/107-271
H4Z6T4_ECOLX/192-370
B0U0U5_FRAP2/204-377
A0RE82_BACAH/92-278
G0ANN6_BORBD/41-245
H4I872_ECOLX/178-349
E7UDV8_ECOLX/202-385
A8H4C7_SHEPA/204-400
H4PG30_ECOLX/78-249
C4SVK1_YERFR/164-329
C9Z141_STRSW/184-390
C5UTZ1_CLOBO/166-369
Q5LK69_BACHK/122-314
F8DMU5_LACRS/149-312
E1E7N5_STAAU/177-363
D0BVW1_9GAMM/209-386
B7XGH3_PSEPU/110-298
A3JXE5_9RHOB/122-295
E1QMS1_SALET/43-219
I0TFV2_9BACT/230-393
A2SMI7_METPP/202-371
E3PBF8_ECOH1/129-313
H5XG73_9PSEU/163-355
A3WR23_9BRAD/136-326
E4F921_PROAA/113-293
A5VJJ3_LACRD/111-285
G3A7T0_9RALS/100-298
H5CP40_ECOLX/198-367
C0M902_STRE4/148-368
C2U3Y5_BACCE/8-178
I0DLB9_CORPS/107-281
E8L0M0_9RHIZ/224-389
C3RGL8_9BACE/11-185
G1YZN7_ECOLX/205-373
D2BK95_LACLK/168-344
G2U5T8_PSEAI/109-279
E4MAP6_9BACT/277-460
D0T2X9_ACIRA/212-386
A5EZ02_VIBC3/206-381
H8FZI2_PEDPE/109-286
Q8XCD2_ECO57/169-319
B9LY13_BORBG/61-251
D4L001_9FIRM/48-243
A5YK11_9CAUD/177-412
D4IM89_9BACT/239-419
F2JNB7_CELLD/132-310
H4VUP8_ECOLX/193-366
C9CP61_ENTCA/109-284
A1VSK3_POLNA/223-379
H5KTK2_ECOLX/105-217
G1Y407_9PROT/185-345
Q8G0L1_BRUSU/226-396
F8GA94_FRAST/205-384
E6M321_9ACTO/126-304
F8DRY1_LACRS/189-399
XERC_HAES2/109-279
Q74H29_GEOSL/349-420
C4WJW7_9RHIZ/128-303
B1IB59_STRPI/147-311
G2T0E2_ROSHA/194-416
B0G2N6_9FIRM/78-276
C8KBP0_LISMN/110-285
D6X1K0_TRICA/326-508
H7LFB0_STRPN/187-396
A0SEK8_BORBO/115-319
E1UTZ6_BACAS/113-289
Q2P811_XANOM/196-388
B2U8E1_RALPJ/218-381
A9MTE9_SALPB/203-386
B7UN72_ECO27/178-349
D4VWJ5_ENTFC/172-366
H4PH73_ECOLX/193-366
D6LFN3_9FUSO/154-319
H3N0E2_KLEOX/6-178
F5U3K4_STRAP/182-368
G4KG31_YEREN/172-324
B0MVS1_9BACT/216-389
C3DDD9_BACTU/318-499
I0CZJ5_BACAN/12-179
C3LLE8_BACAC/152-334
B0V908_ACIBY/233-399
H0QYZ8_9ACTO/115-297
H5GR33_ECOLX/181-378
H7WZP0_CAMJU/166-340
B2T7X9_BURPP/141-324
F4EEK7_STRSU/185-375
B7RQF9_9RHOB/260-404
G0A3U4_METMM/213-387
A6L6M0_BACV8/201-331
E8Q9G4_STRED/188-404
D1K044_9BACE/224-390
Q0B3M1_BURCM/386-565
E7HP03_ECOLX/149-299
I0F4Y8_9BACI/9-170
F4TRY9_ECOLX/205-375
G7B594_VIBCL/105-309
A6UCL7_SINMW/112-294
G1Z655_ECOLX/206-393
F7MP21_CLOBO/75-240
B2TTV9_SHIB3/233-408
Q3JYG9_STRA1/183-373
D9PS37_PEPMA/134-305
C3DD39_BACTU/8-170
F5Y7K5_TREAZ/195-377
G7VSA0_PAETH/109-299
B6B8N4_9RHOB/457-627
A5W4D6_PSEP1/187-356
I0ZKP1_ECOLX/112-282
H9UR10_ECOLX/201-402
D7K2J1_9BACE/37-220
H4MFV9_ECOLX/111-286
E2FKZ8_9VIBR/81-286
Q6N7Q3_RHOPA/202-378
Q83RY9_SHIFL/78-249
F5WAJ3_STAAU/108-280
G2C7S2_ECOLX/161-336
G1VUP7_9FIRM/119-292
F9IKG6_ACIBA/214-379
G2I891_GLUXN/274-472
XERD_STAS1/109-283
G7A8S2_VIBCL/206-383
C6CBW5_DICDC/160-370
E1NLH0_9LACO/106-281
D0Z005_LISDA/111-286
Q021T7_SOLUE/101-245
H1G7H4_9GAMM/179-383
E2ZUR8_PSEAI/211-395
D8HMX6_AMYMU/50-252
H7KQ19_STRPN/147-311
F7PCU0_MYCPA/131-322
C4SYH2_YERIN/202-385
E7SS30_SHIBO/178-354
I0PAH5_MYCAB/1-134
E5V1G3_9BACL/169-339
F0H3J2_9BACT/223-377
G5P5C5_SALET/4-177
Q9PFH9_XYLFA/173-333
C3D589_BACTU/130-316
C0KKE7_9BACT/1-163
H7L1U4_STRPN/5-110
A9EL84_9RHOB/1-172
D6XTV6_BACIE/115-289
C6CDB5_DICDC/212-380
Q6AGG3_LEIXX/114-288
Q57DF7_BRUAB/162-326
G7YYQ0_CLOSI/7-140
G2NI49_9ACTO/298-485
H5PDR9_ECOLX/5-178
D6M7R0_9CLOT/10-184
Q01P77_SOLUE/125-300
H4NLH6_ECOLX/194-371
E6BPW0_ECOLX/184-356
C4N4Y4_CITDI/45-229
A7GEB5_CLOBL/107-278
D8IEA0_BRAP9/158-310
A3N481_BURP6/209-377
F7LP34_9BACE/227-390
Q8FRE5_COREF/195-382
C3RDX3_9BACE/236-417
F2KUX1_PREDF/223-386
H4KVG5_ECOLX/257-323
C7XQF9_9FUSO/167-341
E6HL75_ENTFL/116-293
H6V4A7_9BACT/1-134
G4DRM3_9GAMM/217-387
H4MQB9_ECOLX/1-112
E0LXX6_9ENTR/110-285
F8GP39_CUPNN/156-315
E0NB71_NEIME/117-288
B9LV57_HALLT/230-378
H1HQ41_9BACT/219-385
VINT_BP186/168-319
E3Z745_LISIO/112-288
Q3EPV0_BACTI/8-170
H4YN66_ECOLX/213-388
D4YYK7_SPHJU/196-373
B2A1F4_NATTJ/7-178
C3QUG8_9BACE/94-257
G5GL33_9FIRM/218-392
B8HWH2_CYAP4/145-326
F3EBR8_PSESL/132-311
Q47S55_THEFY/118-290
A5ETC8_BRASB/110-294
H7LLH9_STRPN/90-254
G6WTV2_CORGT/164-346
H7QCG9_STRPN/1-59
E1Q1V3_HELPM/157-339
D6DEZ9_CLOSC/178-403
H4G8Q4_STAAU/138-251
H7LRG6_STRPN/183-373
C6BDZ5_RALP1/294-450
B3ALM6_ECO57/112-282
H7GNS3_STRPN/95-246
C9XDL9_SALTD/203-379
F4VW68_ECOLX/169-319
D3DCL0_9ACTO/159-344
C4UAD5_YERAL/112-287
B3CH91_9BACE/213-380
C2WR90_BACCE/130-316
F4N2G2_YEREN/206-373
Q27ZG5_9BACT/1-163
C8TPU5_ECO26/200-400
D4FMA2_STAEP/353-539
H4WT47_ECOLX/213-381
H8XDU2_BACAM/176-370
G8S604_ACTS5/44-177
Q4CAZ9_CROWT/1-165
E7GN93_CLOSY/171-329
E4GRI9_PROAA/126-303
E5XDP3_9FIRM/189-386
D8EMC4_ECOLX/184-356
G1ZIY5_ECOLX/204-324
XERC_SHESW/114-284
I0ZU68_ECOLX/210-379
E9FMN2_9STRE/183-373
Q5NX13_AROAE/6-215
B0TD09_HELMI/124-304
Q1R849_ECOUT/200-377
B1SH74_9STRE/91-246
A4AE93_9GAMM/1-99
C3CPS2_BACTU/145-323
F3D788_PROAA/113-293
H1BT36_ECOLX/5-178
G7HGQ9_9BURK/137-313
B8DB45_LISMH/189-380
Q8ABN4_BACTN/221-385
D7Z0R1_ECOLX/205-373
F8ZRG9_VIBCL/121-292
B3APS1_ECO57/38-232
I0PJI6_MYCAB/123-301
B6W3F1_9BACE/140-298
E8MXW1_ANATU/117-282
Q8DW54_STRMU/1-165
E6IM65_ENTFL/174-363
D4MM57_9FIRM/142-326
G8RJ96_MYCRN/185-352
C3NNF8_VIBCJ/172-333
E9ZL82_MYCTU/2-115
Q4C0V1_CROWT/139-259
G6PSU0_STRPN/172-271
E2U1R0_MYCTU/180-358
B0SFK4_LEPBA/99-264
H4LRB3_ECOLX/213-377
F4CLQ9_PSEUX/215-404
B1C480_9FIRM/1-96
C0KKD1_9BACT/1-163
F9Y6B7_9RHOB/1-56
H1IRJ4_9BACT/179-344
D5MSS3_9BACT/249-423
H6V3P3_9BACT/1-135
E0J2C4_ECOLW/203-386
C5G424_9LACO/168-337
A0RB99_BACAH/195-368
H6V3Z4_9BACT/1-135
H4MSC6_ECOLX/169-319
Q8KYA1_STAAU/329-507
B0MSP3_9BACT/109-286
E9VM50_ECOLX/111-286
E7PB85_PSESG/210-367
Q2W242_MAGSA/246-447
A3WZM1_9BRAD/204-380
F0JXW9_ESCFE/113-270
H5AKW5_ECOLX/112-282
C2YR13_BACCE/1-112
A1VUU6_POLNA/203-372
H7J2S2_STRPN/3-132
G7VNE7_LEUME/111-285
C8P6Z3_9LACO/11-184
Q1RD15_ECOUT/194-371
C4SKQ7_YERFR/112-287
A5M9W9_STRPN/1-96
B2JSI0_BURP8/129-305
H3UKU2_STAEP/1-164
H4ENM0_STAAU/108-280
H6V3C4_9BACT/1-134
H5EJL0_ECOLX/178-354
A8SF94_9FIRM/147-322
F8K4I3_STREN/153-334
A3US73_VIBSP/212-380
Q5I3N0_ECOLX/205-373
E6AMM9_ECOLX/7-96
E8YEJ5_ECOKO/41-235
E5ZVS1_ECOLX/9-188
H6P6E4_SALTI/173-250
C7GFQ9_9FIRM/206-408
B4TGW3_SALHS/111-286
F4EQM3_BACAM/110-284
C6S096_VIBCL/104-309
A4JFW6_BURVG/268-460
E2UPS3_MYCTU/108-286
D3NXK9_AZOS1/133-306
F8KYB5_PARAV/120-291
H5XPL0_9PSEU/134-312
C9M9N6_9BACT/112-286
Q6JB09_ECOLX/41-235
F8GWN1_CUPNN/1-166
E4ZF80_NEIL0/114-285
C2IX89_VIBCL/121-292
H5LQ83_ECOLX/212-380
D7YHU7_ECOLX/202-385
F4BWQ8_METCG/99-268
Q7CN17_STRP8/173-369
F9HF25_9STRE/23-208
A0Q3T1_CLONN/175-369
E4QGX0_BORBN/56-243
G1YMS3_ECOLX/257-323
F7JF87_9FIRM/70-247
Q0TKW5_ECOL5/4-177
D9QFZ9_BRESC/101-257
A7HFJ6_ANADF/239-430
D0AS12_ENTFC/17-66
H3R1S1_BRUAO/140-297
B3WWB7_SHIDY/201-402
B2N625_ECOLX/213-377
B0HL23_YERPE/116-286
G2BTI0_ECOLX/111-286
H7MVV1_STRPN/95-246
Q48FF3_PSE14/135-273
C2IEY6_VIBCL/155-330
Q3D5G2_STRAG/169-311
F4DB77_AERVB/203-340
D4KUA6_9FIRM/156-316
F5VBG4_9LACO/110-286
G4KRT6_OSCVS/139-304
E1GVY4_9BACT/223-386
C7RV44_ACCPU/123-328
Q8LTU1_9VIRU/170-357
XERDL_STRU0/98-247
B4E5J7_BURCJ/236-419
F2LYR2_LACAL/177-369
C0GET2_9FIRM/177-372
H7LMR2_STRPN/175-363
F0D8Y7_STAAU/1-157
E0M304_9ENTR/212-380
D1PW01_9BACT/223-386
G5PV85_SALET/114-284
F4N4E0_YEREN/180-386
F2LGG7_BURGS/107-290
E4L1F5_9STRE/172-348
D5EUX7_PRER2/107-280
H3NB98_KLEOX/4-98
D0J721_COMT2/350-472
B8HJK7_CYAP4/181-369
H4NW49_ECOLX/112-282
H1WFU9_9CYAN/1-154
A8ZS80_DESOH/177-350
F5NMP6_SHIFL/112-282
Q8A4G5_BACTN/136-312
E2JY04_ECO57/111-286
Q03WZ6_LEUMM/111-286
G0BY71_9ENTR/5-177
A8GFT2_SERP5/9-182
E6PW66_9ZZZZ/210-377
H6V301_9BACT/1-134
E6PZU0_9ZZZZ/125-302
H8GRK6_METAL/131-302
E9VJ30_ECOLX/7-96
F5IVF3_9PORP/8-59
XERC_RHIME/132-306
G1BQG4_9VIRU/189-418
D6KMZ3_9FIRM/136-321
Q8EEJ7_SHEON/167-369
E2VX44_MYCTU/140-286
C8KQW7_STAAU/9-170
D8CAQ1_ECOLX/112-282
A4ESR1_9RHOB/177-348
F7L5I1_BACOV/120-295
G3Q7Q9_GASAC/169-332
A3KU05_PSEAI/194-377
D4WC95_BACOV/234-415
F0D802_STAAU/184-391
E3YHT5_LISMN/1-63
Q1RJE3_RICBR/206-370
B0GA45_9FIRM/318-389
H1KBY6_METEX/8-88
H5TS86_9ACTO/178-381
A3JX27_9RHOB/200-367
B4W9R8_9CAUL/107-291
B6Y6S4_9RICK/123-311
D4K8X7_9FIRM/188-404
A3WDG1_9SPHN/208-368
E4IK24_ENTFC/189-374
H1SK78_STAAU/188-388
H6V3Y4_9BACT/1-133
G9TCS7_SALMO/176-344
A1JL39_YERE8/185-366
H4SMF7_ECOLX/1-94
E3PEE6_ECOH1/11-183
C0LZL3_PSEAI/115-164
B5K876_9RHOB/1-125
H8LA36_ENTFU/184-379
C7JYP9_ACEPA/135-302
H4AQJ7_STAAU/329-507
F5XD38_PORGT/239-420
H4Q5T0_ECOLX/111-286
G9AAP0_RHIFH/112-293
F2HM55_LACLV/193-385
H1HMZ2_9BACT/221-376
H1E824_ECOLX/4-177
F3HUB6_PSEYM/12-176
Q0I7G2_SYNS3/57-135
Q7UCD1_SHIFL/31-215
A9ATF5_BURM1/130-299
C9PR11_9PAST/7-171
H3NB39_KLEOX/163-311
C8TZ72_ECO10/213-388
G1DUD3_9CAUD/185-357
D0QF64_KLEPN/19-60
F0BFA3_9XANT/306-489
B9MFS8_ACIET/117-307
Q8PTG2_METMA/92-296
B3BN43_ECO57/157-374
H3M836_KLEOX/6-175
C7TI65_LACRL/173-365
Q0S140_RHOSR/310-494
O22009_BPSF5/184-356
G8PF67_PEDCP/11-184
B2I715_XYLF2/3-55
F0EJF4_ENTCA/184-378
H3MQW3_KLEOX/246-419
F5RQT7_9FIRM/166-345
C7N593_SLAHD/126-301
H7GX57_STRPN/9-126
H4IL68_ECOLX/245-405
B0SCX1_LEPBA/126-297
A9ITR5_BART1/207-371
G6BU16_CLODI/189-386
F0E4G3_9PSED/112-286
D6DD13_BIFLN/112-299
E8MJW9_BIFLS/19-108
G9UJ78_SALMO/176-344
D1QWE7_9BACT/47-228
A3ES87_9BACT/9-171
H2CEF8_9LEPT/154-335
B0T8F6_CAUSK/111-294
I0E6P7_HELPX/157-339
G6FT44_9CYAN/214-388
A7LZ06_BACOV/212-377
E8TRW9_ALIDB/118-305
H1UAE4_9BACT/205-379
D5H3B9_LACCS/113-199
F5N3P5_SHIFL/129-313
A4HFC0_LEIBR/817-984
B6XCT8_9ENTR/202-378
G8E4H9_HELPX/25-147
D0ZD15_EDWTE/212-380
G6N2M4_STRPN/90-254
G3Z1K3_9NEIS/154-314
C3PGG6_CORA7/99-280
E7HF27_ECOLX/217-385
B0H0V8_YERPE/203-386
E1YCY1_9DELT/197-363
C9TLP7_9RHIZ/226-396
D4MKP9_9FIRM/2-90
H4XP75_ECOLX/174-324
E0J5U3_ECOLW/173-250
C0GGM8_9FIRM/117-289
B1BI05_CLOPF/172-352
B5I9Q3_ACIB4/102-267
F0M3T2_ARTPP/187-355
H6V4F8_9BACT/38-211
C3JPV5_RHOER/147-316
C9Q2Y3_9VIBR/149-303
H4LM56_ECOLX/43-219
C9U4T9_BRUAO/7-147
B5JUI6_9GAMM/162-381
G5X509_ECOLX/178-349
H3RIW3_ERWST/113-283
E3INA3_DESVR/263-444
F1YE92_9ACTO/186-372
B0QX48_HAEPR/214-386
F9U1T8_MARPU/112-286
E5V0G4_9BACE/210-397
E8EXJ2_SALMO/174-324
Q73TA2_MYCPA/1-51
B3QFZ4_RHOPT/445-611
H1I6M8_9BACI/93-256
Q2Y986_NITMU/130-319
G2I2I8_GLUXN/109-287
F3AGU1_9FIRM/159-343
A3WYT9_9BRAD/126-283
B2DQE7_STRPN/95-246
F3I1T6_PSESF/328-401
G8N1J4_GEOTH/139-290
G6C2A2_9FUSO/154-319
E5XNC9_9ACTO/191-381
A1UIV5_MYCSK/113-286
B2PF31_ECO57/157-374
Q48DX7_PSE14/328-401
D7ZLR9_ECOLX/204-277
I0WV01_9NOCA/193-375
C3RD69_9BACE/199-357
Q24V40_DESHY/150-309
G5HZT7_9CLOT/109-282
H0F732_9BURK/171-343
E9XY67_ECOLX/192-370
F0J308_ACIMA/229-395
C0QF35_DESAH/4-44
E2T4J9_9RALS/254-466
C7X419_9PORP/71-196
B0RPK5_XANCB/205-441
G8NUQ1_GRAMM/171-333
F8DHS9_STREP/202-404
G2E3K9_9GAMM/112-286
C5F4S3_LACPA/10-150
Q1NEB7_9SPHN/221-397
I1EYU7_AMPQE/500-662
B3I8A3_ECOLX/332-517
E9FM92_9STRE/156-331
G8X8F7_FLACA/111-286
C7DG08_9EURY/173-262
B6W5T5_9BACE/114-288
D8UNV9_9MICC/116-304
E8XJD7_SALT4/114-284
H3RE00_ERWST/206-393
H4UAB0_ECOLX/112-282
B5H3G0_STRCL/146-334
A2BV46_PROM5/1-92
A6BTZ4_YERPE/205-373
F4FUT9_LACBN/109-284
G6RKL6_STRPN/90-254
C4FK14_9AQUI/105-283
H5KNC1_ECOLX/118-301
C3QGY4_9BACE/113-295
H5NCV6_ECOLX/1-31
B5MTH1_SALET/114-284
D8INF0_LACSC/114-293
B8I4A3_CLOCE/189-377
E8IQA3_ECOLX/172-378
H6P128_SALTI/328-524
H4DCA4_STAAU/175-370
E6VX58_DESAO/121-293
A8VZR4_AGRRH/130-305
B3Z5K2_BACCE/120-316
C7N3D0_SLAHD/225-417
D6CHM0_STRPN/187-396
I0SP44_STRMT/95-246
C3NN64_SULIN/223-391
A7WWX3_STAA1/166-345
F3SA08_9PROT/277-461
H8NF56_RICPO/127-292
C3U0I8_9ZZZZ/106-306
Q6JA80_SALET/115-319
A5EXV7_DICNV/216-381
E3XHX5_ECOLX/202-385
C4XT97_DESMR/354-535
H1DE28_9PORP/223-397
G2CZP6_ECOLX/196-360
C3X7T8_OXAFO/194-371
H8CM91_CAMJU/201-371
Q1ZMB0_PHOAS/133-350
G5I939_9CLOT/183-407
B9MGQ6_ACIET/202-378
XERD_STAAN/109-283
F2IVC0_POLGS/143-304
E7G755_9FIRM/221-415
F2L8U5_BURGS/206-380
D4W0Q9_ENTFC/109-283
E8MTX8_BIFL1/105-273
H6V476_9BACT/1-134
G2BY59_ECOLX/185-368
H0I3Z6_9RHIZ/103-291
E5AVU6_BURRH/3-62
A2SK62_METPP/14-189
B0QK21_BACAN/173-360
Q54877_STRPN/78-287
F8VKP6_SALBC/111-286
Q0I1C2_HAES1/88-255
A2AXI8_STAWA/168-347
H4BF52_STAAU/9-170
Q12EN0_POLSJ/129-318
C7RH62_ANAPD/171-348
D0TH93_9BACE/222-387
C9CX04_9RHOB/326-482
B5PYJ1_SALHA/4-104
E6AZV8_ECOLX/209-373
D4KRI8_9FIRM/109-280
F4F838_VERMA/187-385
E5AHG7_CHLP1/128-300
E2S9M3_9ACTO/121-296
G9X153_9FIRM/148-312
E7GGK3_CLOSY/1-178
C7L9V0_ACEPA/183-356
F2M3S9_LACAR/15-197
D2A339_TRICA/121-299
G4EVM9_BACIU/9-170
Q6XUK2_9PSED/213-370
G2MQ46_9ARCH/165-270
B9MKM1_ANATD/106-279
G9RQT4_9FIRM/213-408
C6RGV6_9PROT/226-403
I0DRX8_PROST/202-384
E9ZEV8_ESCFE/115-319
F4VUJ5_ECOLX/211-379
Q8FTW1_COREF/136-305
E3Y8V3_SHIFL/112-282
Q4ZDS8_9CAUD/163-339
Q76FR6_PSEAI/115-296
A8FVI0_SHESH/166-380
G7VN51_LEUME/111-286
G6GMZ8_9CHRO/278-468
Q2NTM9_SODGM/164-327
E1ESL0_ENTFL/173-365
Q57QB5_SALCH/192-369
H7SK38_CAMCO/198-371
H0Q8A4_ECOLI/111-286
C3WIQ8_9FUSO/154-319
C8WP09_EGGLE/183-376
H6V4D2_9BACT/38-211
H5DVQ5_ECOLX/213-391
B1EV49_BACAN/8-178
C6EIL4_ECOBD/111-286
C6X054_FLAB3/109-278
C6YZL2_9BACE/156-334
H7UGH2_CAMCO/199-359
H0NG09_BACCE/169-355
Q1ZDC9_9GAMM/111-282
H5DB25_ECOLX/112-282
Q1RDJ1_ECOUT/215-379
D2NDN1_ECOS5/112-282
A9GBK3_9RHOB/126-299
G2F4F5_ECOLX/192-369
C8PUK8_9GAMM/220-405
F2LRT6_BURGS/5-210
B5JB46_9RHOB/8-190
Q0T3D6_SHIF8/31-215
E6BAH0_ECOLX/1-65
D9Y346_9BURK/233-372
F0BIW4_9XANT/128-299
Q255I7_CHLFF/110-285
F5NET7_SHIFL/215-379
D4FEM4_9LACO/165-341
F2A042_THEET/2-122
F3B4V3_9FIRM/190-386
E8JD76_ECO57/213-377
B0HCZ9_YERPE/186-386
B0APG6_BACAN/110-284
D9XQF0_9ACTO/65-256
D0SBQ6_ACIJO/525-588
D4LW59_9FIRM/116-292
G9T341_ENTFC/178-368
G6HJE3_9ACTO/137-343
E1YAT4_9DELT/1-181
A8ZYY4_DESOH/212-382
Q48QA6_PSE14/179-351
E0SAL2_DICD3/174-324
B5API2_9SPHI/258-436
B3G1S4_PSEAI/409-608
B5UAD2_VIBPA/190-358
H1YVT8_9GAMM/213-395
B9CAT3_9BURK/237-420
C5CAL4_MICLC/124-308
Q2GBS0_NOVAD/233-400
Q6LR61_PHOPR/196-375
Q2G6Z9_NOVAD/174-356
B3WQU4_ECOLX/112-282
C7UCV8_ENTFL/175-368
H1GUG5_9FLAO/245-394
H2A6R9_STRMD/187-368
H3IAQ5_STRPU/61-174
H8DGS4_ECOLX/5-178
D0SYK2_ACILW/180-382
C4IFD1_CLOBU/162-323
E3XS40_ECOLX/213-388
H0KEV5_AGGAC/110-285
F1Y5A0_ECO57/111-286
B2H361_BURPE/208-374
E8P6D9_YERPH/116-286
E6UHG1_RUMA7/181-372
B7ARV6_9FIRM/182-398
H7PBC8_STRPN/202-404
C2XY64_BACCE/1-99
H7HTC9_STRPN/1-51
E1RQ98_XYLFG/168-332
G9ENS8_9GAMM/217-387
H5R7F9_ECOLX/50-244
F8GFT1_NITSI/208-377
A7WY63_STAA1/2-79
D2SC73_GEOOG/121-293
D5BME8_PUNMI/198-377
H8WPX7_CHLTH/111-287
Q6PW62_SHIFL/115-319
F6IJV3_9SPHN/219-381
XERC_ECODH/112-282
E0N6I7_NEIME/190-367
A7X036_STAA1/162-339
E1UP28_BACAS/179-369
H3TU43_STAAU/109-283
B6B5L7_9RHOB/101-272
B3IN82_ECOLX/11-183
Q2VZ84_MAGSA/211-413
G4SVF0_META2/113-285
Q7BT48_SALTM/115-319
C9MT75_9BACT/228-393
A3LDZ9_PSEAI/207-385
C3R442_9BACE/130-310
D6H7A4_NEIGO/159-323
A3UUQ7_VIBSP/247-448
E6UGM8_RUMA7/182-372
F2G4H1_ALTMD/204-286
A4IQ27_GEOTN/53-228
D4XP70_ACIHA/190-356
B0H3U2_YERPE/212-379
B1HMD2_LYSSC/107-271
C4XR96_DESMR/6-183
E7QT53_9EURY/13-189
D9TCK2_MICAI/131-311
D0S982_ACIJO/200-390
H4W7Z2_ECOLX/1-56
A4T6I6_MYCGI/208-438
H6V4Q9_9BACT/37-210
D0L0D4_HALNC/124-294
F5IZB1_9PORP/235-399
H8H581_HELPX/157-339
C8ZYJ0_ENTGA/118-306
E8ZLZ6_CLOB0/10-184
H1AHP1_9FIRM/1-129
B7LPA7_ESCF3/111-286
H1A9J8_LISDA/277-503
D6IUN9_ECOLX/111-286
Q8AA70_BACTN/115-297
B0NH42_EUBSP/184-397
C7DB29_9RHOB/164-319
F2B5Q3_STRPN/172-270
F9R9P0_9VIBR/104-309
H2J8G5_MARPK/100-243
G7BEG2_VIBCL/121-292
E5TA28_STAAU/109-283
H8ICC5_PASMH/120-282
C9T0J6_9RHIZ/202-377
H3VA52_STAEP/108-280
B8F1E3_BORGR/57-221
F9R0A0_ECOLX/5-178
A3U3C7_9RHOB/165-360
E7UE80_ECOLX/122-279
G6J8P8_STRPN/90-254
C8TQR7_ECO26/192-370
E8HM93_ECOLX/205-373
B9CP97_9ACTN/116-294
I0NET4_SALET/205-373
F8GKL1_NITSI/218-387
D4JIJ0_9FIRM/9-182
B4X319_9GAMM/223-397
H4CWI3_STAAU/161-285
Q56438_SHISO/115-319
H7JS01_STRPN/90-254
Q3KU28_STRCR/189-386
D3L220_9BACT/114-287
I0W029_9STRE/173-366
Q93SE7_ECOLX/205-373
Q3STI9_NITWN/257-388
I1DHP7_9VIBR/212-380
C6Q0B2_9CLOT/155-319
H0T882_9BRAD/106-297
B7KTX4_METC4/26-197
G8UMJ0_TANFA/242-401
F0J2I2_ACIMA/313-496
INT2_ECOLX/115-319
C9NXY9_9VIBR/105-309
B7CXA1_BURPE/116-280
D3A991_9CLOT/174-317
H3MA65_KLEOX/11-183
E6QWJ0_9ZZZZ/154-354
Q81MD8_BACAN/110-284
E1WVX3_BACF6/224-365
H6V3D8_9BACT/45-218
E2SKX3_9FIRM/171-310
H1F150_ECOLX/129-313
Q75SX4_ECOLX/301-474
H5F004_ECOLX/178-354
Q5HAM1_EHRRW/119-293
F9V9U8_LACGT/173-362
F8AGH8_PYRYC/137-230
F8XIA7_ECOLX/4-96
G0SSM2_VIBMI/104-309
H0S3C4_9BRAD/175-372
C8VWN7_DESAS/214-392
A5UNR7_METS3/122-308
D3SGM1_THISK/214-405
H4LB46_ECOLX/52-223
F5HWI7_ACIBA/121-294
B7RRS6_9RHOB/233-430
E4G4T7_PROAA/113-293
D7DEZ3_CHLTD/134-296
Q3IEL8_PSEHT/207-376
H1Y1P7_9SPHI/227-394
B6J9N0_COXB1/202-402
A9CFR0_AGRT5/208-373
E8Y8R4_ECOKO/112-282
D4RM82_ENTFC/195-391
Q1WR59_LACS1/115-294
Q4ZBP1_9VIRU/188-388
G5R7D3_SALSE/213-388
F2JQ46_CELLD/196-393
H4S851_ECOLX/205-373
B1Y2L0_LEPCP/151-335
C8TGC4_ECO26/322-518
A7V1T2_BACUN/153-317
G5GL26_9FIRM/10-179
H7NSI8_STRPN/95-246
G2G394_9CLOT/173-380
D2SBI6_GEOOG/122-294
C2QIM6_BACCE/8-178
H0HPN9_9RHIZ/116-287
D7HW66_PSESS/265-433
D7DJJ7_METS0/198-401
F3XR59_9FLAO/227-393
C0CZX4_9CLOT/102-236
Q6XMZ8_RHOER/346-527
F5WT55_ERYRF/108-280
H1CKQ8_9FIRM/11-117
A4NC16_HAEIF/109-279
D1N8W9_9BACT/110-287
B1GNA2_BACAN/168-347
G2LUM3_9XANT/201-376
A1SXK7_PSYIN/212-378
D0LMX6_HALO1/13-195
C3DP45_BACTS/168-347
H4QSK9_ECOLX/334-503
Q2B8G8_9BACI/202-375
E6SPG5_BACT6/11-185
Q27ZD0_9BACT/1-164
Q46GQ2_PROMT/213-371
E4BX84_PROAA/126-303
H0NSD6_BACCE/154-333
I0MC19_SALET/184-356
H8FEX6_XANCI/22-85
B8KK12_9GAMM/207-376
A3IZH7_9CHRO/131-280
D1P3Y5_9ENTR/113-288
A1U8H4_MARAV/127-303
Q8X8W9_ECO57/163-323
F1YA64_ECO57/201-402
E4MQH7_CAPOC/227-393
A7UZU8_BACUN/109-282
E8M5K0_9VIBR/137-301
D8IGP4_LACFC/170-350
A8YBH2_MICAE/146-323
G6JJ82_STRPN/95-246
B9NWZ9_9RHOB/111-188
G6V2W1_STRPN/172-348
F2IJ81_FLUTR/229-397
C3HTK3_BACTU/152-334
G4T1F4_META2/207-370
D6TLY4_9CHLR/88-179
D7IKH8_9BACE/216-397
B5EUE0_VIBFM/112-316
G7CVR5_AERSA/128-300
E5VDX9_9BACE/236-418
F0RYW0_SPHGB/111-280
F0LG63_AGRSH/21-195
D3V7Y9_XENBS/6-97
D6LIM1_9FUSO/179-360
A5KL95_9FIRM/187-385
H3MW22_KLEOX/5-177
H5RHD3_ECOLX/163-310
E2KK59_ECO57/203-370
B3PDY3_CELJU/105-310
G5GWN6_FUSNP/154-319
E4LYH9_9CLOT/187-347
C9ATF9_ENTFC/8-172
B0ML01_9FIRM/170-376
H3UR28_STAEP/1-164
H6V367_9BACT/38-211
F9MNU7_9FIRM/170-343
H5SFM9_9CHLR/130-311
D4WGV6_BACOV/205-363
D4ZZ01_SPIPL/12-187
Q9I5K0_PSEAE/162-315
H0DUD6_STAEP/109-283
H0I3Z1_9RHIZ/226-399
B8KHG6_9GAMM/25-198
C0EE63_9CLOT/190-386
F3LUD2_9BURK/226-403
G5XL08_ECOLX/96-300
F9LPX7_STAEP/2-60
C8X397_DESRD/203-372
B1X3C9_CYAA5/17-191
H1F3I7_ECOLX/5-178
Q5P4X3_AROAE/236-421
H1HLB3_9BACT/230-393
E0PLX0_STRGY/189-386
F1XIA0_ECO57/112-282
D4VHP7_9BACE/221-389
B5KDU7_9RHOB/159-354
E2V8T4_MYCTU/119-298
F5QG18_SHIFL/19-121
Q49NY2_STRPY/180-372
H2G4D3_CORDP/193-366
G4BAT9_AGGAC/110-285
A4BTZ3_9GAMM/109-281
H5E3W6_ECOLX/213-381
G4NQ42_BACPN/138-308
H8WF88_SALHA/114-316
G6VZ42_STRPN/5-110
F9U9Q2_9GAMM/226-380
A5WEP7_PSYWF/225-402
D5B586_YERPZ/116-286
Q66Z82_BORBG/3-182
Q5X0F5_LEGPL/216-377
C6D9W2_PECCP/120-280
D3P6B8_AZOS1/217-404
D3L4K6_9BACT/86-168
D5X000_THIK1/479-646
G7R611_ECOC2/112-282
D7IKG1_9BACE/237-413
D9MP67_9BACT/94-274
D7BUD8_STRBB/183-374
G9ZRN7_9LACO/166-358
H4BZP0_STAAU/308-486
C2DPN3_ECOLX/129-313
Q2LSI9_SYNAS/171-314
C9CFN6_ENTFC/182-378
D1QXI4_STAAU/109-283
A1BZT4_BACCE/177-347
H5QV15_ECOLX/169-319
Q0ATD7_MARMM/372-539
H6V3B7_9BACT/1-134
E3R4V6_9LACO/166-334
E4ITW9_ENTFC/184-379
H2FV68_OCESG/202-377
E2PCA0_NEIPO/146-317
D5P1T6_9MYCO/427-618
E2U1Q0_MYCTU/177-323
C4LB72_TOLAT/231-403
E3G2Q6_ENTCS/164-329
C1IXY4_ENTAE/115-319
A1ZZV4_9BACT/122-194
E2YG76_ENTFL/170-244
C4UID7_YERRU/112-287
G6I223_9FIRM/126-300
A4SXW8_POLSQ/237-404
E0DJ46_9RHIZ/128-303
D8F2Q9_9DELT/178-356
H6LDU2_ACEWD/175-367
Q1KY42_9RHOO/242-402
E7MWD4_STAAU/9-170
C6HV99_9BACT/164-336
A9IZ79_BART1/1-164
B9EBN4_MACCJ/180-368
F9UH49_9GAMM/205-372
XERC_METNO/151-305
C0WYM1_LACFE/172-341
D4LEH0_RUMC1/136-307
F3FWN5_PSESX/9-85
G2GTL1_STRSL/172-348
I0VEL6_SHIFL/38-239
C8M5F9_STAAU/141-330
D4Z614_SPHJU/208-376
A3V8A4_9RHOB/198-360
B0R498_HALS3/127-338
H5SZ59_LACLL/159-343
Q8A4E5_BACTN/232-390
B4E7U0_BURCJ/237-420
B1RG69_CLOPF/188-385
G6KX91_STRPN/1-58
H4QG48_ECOLX/192-370
H5U5H9_9ACTO/180-355
D3L3A8_9BACT/113-279
C8UQZ9_ECO1A/138-331
XERCL_PYRAB/103-268
E5X430_9BACE/223-397
H5FTU5_ECOLX/122-284
A3JKZ6_9ALTE/107-244
G9VGC8_SALMO/1-65
C7UGQ1_ENTFL/188-374
H6V4F4_9BACT/38-211
C3R943_9BACE/224-390
H0FA08_9BURK/153-312
H0HR67_9RHIZ/218-402
Q6LTT6_PHOPR/233-406
D1YB87_PROAA/113-293
F8X1X8_9PORP/231-390
B0NZJ7_9CLOT/194-416
B3BSM4_ECO57/5-178
B8GGG6_METPE/9-189
E4VPL8_BACFG/382-441
H8ND98_RICPO/108-293
Q58AE6_RALME/43-217
E6JGU3_RIEAN/221-401
C4PR22_CHLTJ/127-300
D4V6N4_BACVU/113-292
H4L2F8_ECOLX/202-385
C6SQN3_STRMN/178-348
F3HR15_PSEYM/1-141
E8M106_9VIBR/172-349
H7J2T6_STRPN/172-348
C3JNW3_RHOER/209-424
H7JYC5_STRPN/1-76
Q8GQB4_LACSK/11-184
G6DV33_9GAMM/118-288
C7KWC9_ACEPA/82-259
F7ZGB0_ROSLO/134-311
H3LIF7_KLEOX/40-234
B0RPJ4_XANCB/304-487
F0BI26_9XANT/144-325
Q94M77_9CAUD/175-363
B1X9M1_ECODH/198-367
F4F7P8_VERMA/5-199
F3AX65_9FIRM/158-343
A1RQE7_SHESW/206-370
G6KF92_STRPN/95-246
F4XNG8_9CYAN/40-222
Q3DBZ7_STRAG/186-374
H0DCY2_STAAU/109-283
G5I7M9_9CLOT/312-386
E4QU87_HAEI6/1-46
H8DUA8_9ENTR/132-327
B0MYT7_9BACT/209-391
H6V4D7_9BACT/37-215
D7XTD7_ECOLX/185-391
G3IRA9_9GAMM/205-382
B1KS95_CLOBM/141-313
C4LF56_TOLAT/470-623
G1VEY6_9BACT/223-386
H5I140_ECOLX/178-349
H4D8Q8_STAAU/9-170
B7RNF6_9RHOB/378-540
H0DD45_STAAU/9-170
F0IUY3_STRSA/160-348
E5Y6N5_BILWA/174-338
E6K9P9_9BACT/270-383
H1F3Y5_ECOLX/202-385
Q2BY21_9GAMM/205-368
D8ND22_RALSL/171-336
XERC_VIBVY/121-292
Q6EB11_CAMJU/129-193
Q24SA4_DESHY/223-363
Q88MN9_PSEPK/185-363
H7QXH0_CAMCO/200-363
B1KFC0_SHEWM/155-354
H3PJ19_BRUAO/162-326
H5USK5_9MICO/164-339
I0WWN9_9NOCA/173-354
H1EN19_ECOLX/202-385
H7NL22_STRPN/189-386
B5BZY7_SALET/111-286
D0ZNS6_SALT1/114-284
H8HS81_MYCTU/180-358
A4W1I3_STRS2/1-51
E4NRU3_HALBP/200-364
I0N045_SALET/111-286
A1W4J2_ACISJ/215-392
E7HG50_ECOLX/202-385
E1WJE5_SALTS/176-326
B5JKX5_9BACT/244-447
C5AC15_BURGB/222-391
A3UPA9_VIBSP/1105-1193
E8Y306_ECOKO/203-386
A5TXK5_FUSNP/11-191
C1CZ59_DEIDV/174-362
Q5E028_VIBF1/212-382
F3L5P2_9GAMM/279-431
A8ZLM3_ACAM1/112-281
Q023B8_SOLUE/127-301
E5VG13_9BACE/208-375
H3K6Q4_9FIRM/79-242
F0V0F0_SALBN/111-308
G1UWH3_9DELT/132-294
F0TCY0_9PROT/127-305
F1T7W9_9CLOT/109-282
B5YWQ8_ECO5E/213-377
H3XQ73_STAAU/108-280
D3MTN2_9FIRM/166-356
H5E4N7_ECOLX/2-127
G5XD66_ECOLX/149-299
H4KZA7_ECOLX/206-393
F3ZP89_9BACE/215-373
F3ERG9_9PSED/215-383
C6E3Q0_GEOSM/206-375
H5DBS5_ECOLX/202-385
E0EGU2_ACTPL/146-316
C9T3J1_9RHIZ/121-296
E8G9I7_SALMO/212-380
C3GHC2_BACTU/8-170
G6K5L8_STRPN/5-110
E1WPZ8_BACF6/86-191
H5SZ57_LACLL/172-348
F9E3T1_STRSA/163-362
B7HKX0_BACC7/9-176
A4KKF7_MYCTU/108-286
A6XRM9_VIBCL/203-382
G2E5M9_9GAMM/27-199
E7VC59_SALMO/174-324
E1X9R6_HAEI1/162-321
C3DWS7_BACTS/277-468
Q3ALP3_SYNSC/209-369
G7U5T9_PROAA/113-293
D9W518_9ACTO/155-336
F9ZQN0_ACICS/202-368
D2QCK7_SPILD/220-402
G5LMN8_SALET/25-118
E3ZP82_LISSE/168-344
A6GIZ2_9DELT/180-351
F6CFZ1_LACKZ/72-251
D8NI85_RALSL/208-374
B9DYT8_CLOK1/84-170
A8U443_9PROT/8-183
G7CR57_AERSA/206-410
F7RHT6_SHIFL/93-271
H2GZ76_CORDP/174-358
Q1N9W3_9SPHN/167-337
F7JT85_9FIRM/186-385
D9UI65_9ACTO/153-360
B1LRT9_ECOSM/39-233
H7MNP8_STRPN/90-254
G9ELK0_9GAMM/120-293
F2M6N4_LACCC/81-275
G0BSK7_9ENTR/179-350
G5U0H3_ECOLX/164-311
D1VXC8_9BACT/223-386
E1JK64_9LACO/104-278
C2KPQ6_9ACTO/126-304
A3JIR8_9ALTE/101-265
Q0BAY4_BURCM/107-290
G5VI37_ECOLX/96-300
H3ZZK6_STAAU/108-280
G5KWL5_ECOLX/1-102
C9BIP2_ENTFC/9-189
H7N0I9_STRPN/147-311
Q46776_ECOLX/2-151
B2IQG3_STRPS/1-66
H4MD86_ECOLX/163-369
H8AM07_CAMJU/166-340
D4JXZ5_9FIRM/187-404
F4QXV8_BREDI/172-332
B9WSN2_STRSU/172-348
D0AC30_ENTFC/177-360
H1CKY6_9FIRM/188-367
D7KAB7_9BACE/168-348
A8SXJ8_9FIRM/169-343
E1XJA8_STRZN/147-311
E3XUS2_ECOLX/178-349
B5JET9_9BACT/117-294
D9YG27_9DELT/136-298
A0ZYP4_9CAUD/142-307
E2ME52_PSEUB/112-286
B4BT65_9BACI/123-294
E1W2L0_HAEP3/109-279
A7VF10_9CLOT/194-392
H5XD94_9PSEU/182-395
B1BHZ0_CLOPF/178-372
H4T9L0_ECOLX/163-311
H7QNH2_STRPN/147-311
C9T653_9RHIZ/144-308
F1Y187_ECO57/5-178
Q3D8X9_STRAG/179-348
F3NUX8_CHLPS/128-300
E3DHH1_ERWSE/40-183
B9MR26_ANATD/180-377
F9NKA0_STREQ/186-374
Q3SSI4_NITWN/145-313
B0GU27_YERPE/205-373
F9IY62_ACIBA/159-311
H8FM94_XANCI/43-213
G7C477_VIBCL/105-309
C6IM93_9BACE/224-390
D7IVV2_9BACE/112-289
C7CSM2_ENTFL/111-287
F7RJC3_9GAMM/114-288
Q0AM61_MARMM/16-185
C1DSZ7_AZOVD/112-286
H5QG41_ECOLX/202-386
A7KK52_DELAC/27-195
H4DMP6_STAAU/329-507
H0MT58_SALMO/114-284
G7CPA1_AERSA/187-386
F4V6H4_ECOLX/221-416
B5J765_9RHOB/113-279
H1QWC9_VIBFI/111-286
B2HW52_ACIBC/189-367
H0DCD7_STAAU/108-280
E1XQQ4_STRZI/147-311
B7KMT6_CYAP7/131-314
A0Y9E0_9GAMM/120-290
H0I3Z0_9RHIZ/101-286
F3PW70_9BACE/227-393
B2G7A1_LACRJ/150-314
F4MYW7_YEREN/152-302
D6KTN2_SCAIO/123-305
A8AMR8_CITK8/11-183
F0ISN4_STRSA/1-59
C8TGZ2_ECO26/202-385
D9RS16_PREMB/91-256
Q1MVX6_9BACT/1-162
C2EN50_9LACO/115-294
C3RNT1_9FIRM/189-386
H5DUH2_ECOLX/5-178
F3NW31_CHLPS/110-285
Q2TM50_BIFBR/116-260
H4C3U0_STAAU/141-330
Q83P65_SHIFL/203-386
C4XIE2_DESMR/178-339
F0MKC2_NEIMH/113-284
E0QUE3_ECOLX/202-385
D2MIF1_9BACT/107-162
H5X840_9PSEU/283-471
H7PCG7_STRPN/90-254
D5MF12_9BACT/15-46
G5KN83_ECOLX/129-313
B3PGJ9_CELJU/119-294
F3UHH3_STRSA/161-349
I1GGK1_AMPQE/1-73
B5GE73_9ACTO/160-365
F1XPL1_ECO57/1-42
C2UHH9_BACCE/130-316
H3KWA6_ECOLX/112-282
H4U6G2_ECOLX/111-286
E7ID26_ECOLX/97-227
F6EIW7_AMYSD/160-342
F0A7H8_NEIME/117-288
D5H9C0_SALRM/107-268
C7K1F7_ACEPA/28-202
C7WP30_ENTFL/109-284
D3AM63_9CLOT/262-337
B6VK75_PHOAA/156-324
G6X7U6_MYCAB/178-404
A5VG15_SPHWW/114-293
A7VYY6_9CLOT/113-308
D0CUR6_9RHOB/164-335
A0L3A0_SHESA/127-315
C6ZBX3_9BACE/347-521
D7H031_BRUAO/128-303
E9Y385_ECOLX/111-286
A3CTJ1_METMJ/130-286
A1K308_AZOSB/117-289
F3FJA4_PSESX/26-204
Q5HNP3_STAEQ/329-507
H5X2B7_9PSEU/252-395
E8QCC8_STRED/195-390
Q4HP02_CAMUP/130-305
C4FX95_9FIRM/138-312
F5JXJ9_PSEAI/110-280
E3ZV58_LISSE/1-154
D4VAE4_BACVU/200-357
G7FBG7_9GAMM/502-569
F8K1P9_STREN/402-462
E6UKQ5_RUMA7/166-349
D4LVY4_9FIRM/159-343
H7EG85_SALHO/203-386
Q8VRG5_ACIBA/115-319
I0YDG1_9BURK/117-307
D7NEJ8_9BACT/10-143
E6UF01_RUMA7/116-305
B2TCW9_BURPP/157-381
F7NYK4_9GAMM/115-287
H4JX99_ECOLX/177-360
E5Y9G4_BILWA/148-314
B3IP28_ECOLX/10-186
E6EZ46_ENTFL/111-287
G2B470_ECOLX/1-102
D4JBF1_9FIRM/163-337
E9Y9E7_ECOLX/199-398
H1XMM8_9XANT/126-298
H2G379_CORDP/119-298
A5FU24_ACICJ/107-295
H5Q7Y9_ECOLX/203-386
Q1IZD9_DEIGD/1-101
H0BXS6_9BURK/142-325
D9SHF1_GALCS/42-210
G2G133_9FIRM/111-284
H5QPB4_ECOLX/1-146
D6A263_9ACTO/226-429
B1KF38_SHEWM/122-296
Q314D3_DESDG/123-296
E6AN98_ECOLX/1-164
H6V478_9BACT/1-134
C2WRK9_BACCE/111-287
B8IUU4_METNO/179-371
B0KJP3_PSEPG/3-66
H8D9Z3_ECOLX/228-388
B5N356_SALET/217-418
Q1CQ02_STRPD/193-371
C3J9A9_9PORP/223-388
G5F9F6_9CLOT/106-270
F5RZ06_9ENTR/200-401
Q1CQU8_STRPC/173-368
B8EI25_METSB/207-376
F4FEI2_VERMA/185-382
H5PDR8_ECOLX/11-183
E2KAQ3_ECO57/111-286
Q08Q78_STIAD/1-64
D4G6T9_BACNA/26-222
D1Y0K7_9BACT/231-390
G2B789_ECOLX/213-377
H7ZRR3_CAMJU/166-340
C6SIV8_NEIME/117-257
C6GC24_9BACT/115-319
G6A699_STRIT/15-85
B5J421_9RHOB/194-339
D3ER95_STAA4/166-345
D7K4K0_9BACE/11-185
C6ID51_9BACE/112-287
H5U966_9ACTO/105-282
Q2SPV8_HAHCH/169-323
H3MV31_KLEOX/7-171
F5UDU2_9CYAN/16-182
F7XN20_METZD/115-290
E9WF77_ECOLX/212-378
H5LLZ3_ECOLX/149-299
C8VVJ1_DESAS/108-298
E0TCH7_PARBH/208-356
H4IWE5_ECOLX/1-84
Q6X2Y6_PSEAI/119-298
G6NYP8_STRPN/30-172
F5Y8Y6_TREAZ/112-286
G8E4I4_HELPX/24-147
G9X6S9_9FIRM/170-354
E8MDR1_9VIBR/120-291
A8EVI1_ARCB4/203-376
G5FBH7_9CLOT/98-262
H4QY58_ECOLX/1-112
E0P6R0_STAAU/169-354
D2FDF6_STAAU/188-388
A7GI79_CLOBL/9-171
H1C8I6_9FIRM/188-366
E7ITD6_ECOLX/112-282
D9YD27_9DELT/123-295
E3R307_9LACO/81-255
E0QSY3_9ACTO/185-349
B1FK07_9BURK/133-297
F4XAJ7_9FIRM/166-343
F7TG53_PASMD/150-315
H5WY84_9PSEU/188-406
A8RQD1_9CLOT/140-305
I0PE18_MYCAB/135-291
A5IA00_LEGPC/215-381
G7UZR2_LACRH/196-391
E6DF77_PROAA/113-293
I1ESX8_AMPQE/377-463
F2H0B1_BACTU/111-287
A3QSD5_9CAUD/200-391
F3I3M1_PSESF/202-377
D5WYU5_THIK1/236-419
F4D5R3_HELPX/167-345
G5XJC1_ECOLX/115-319
E7QZ13_9EURY/127-339
G8I6Z3_9CAUD/167-326
B9ZXP7_UREUR/91-235
G9S4A9_9PORP/109-282
H6VNB7_9GAMM/115-313
F3BSV5_PROAA/113-293
F7R328_9LACO/166-345
C6GC39_9BACT/115-315
F7JEY5_9FIRM/189-386
B6WSH3_9DELT/107-271
B8FGC1_DESAA/21-187
G5NK43_SALET/2-56
A8RDY5_9FIRM/170-312
C9CBT4_ENTFC/169-354
G8UJ56_TANFA/223-388
Q15XY0_PSEA6/106-287
E1LN23_STRMT/8-178
A7K154_VIBSE/116-326
A0RI93_BACAH/110-284
D2PMP8_KRIFD/114-298
E8N8Y4_MICTS/42-119
C8S3L4_9RHOB/124-295
D5QL36_METTR/239-394
A9K037_BURML/111-294
H8LBB3_ENTFU/178-368
Q4EBM7_9RICK/1-42
H3LR54_KLEOX/6-149
D5T239_LEUKI/175-362
D4XPY3_ACIHA/232-391
A1VPL3_POLNA/248-316
F9YQ38_CAPCC/112-286
G7F218_9GAMM/104-309
G6KN65_STRPN/183-373
C8L3T1_STAAU/183-288
H6V3Z5_9BACT/1-134
H4BVA4_STAAU/184-391
G1WVW7_9FIRM/10-149
F7SEF9_LACJH/183-377
C3DV71_BACTS/8-170
G2I0G5_GLUXN/107-291
C7WPD3_ENTFL/111-287
C6EBS0_ECOBD/5-178
E9XV74_ECOLX/1-91
E7S809_9STRE/1-114
I0YDG2_9BURK/233-407
E3E3P0_BACA1/1-102
G7EQI7_9GAMM/208-395
Q5GS74_WOLTR/212-372
F5MXN6_SHIFL/80-252
B1Y1Y9_LEPCP/262-522
B1LMV6_ECOSM/163-310
H6V3L5_9BACT/1-128
C6M2U0_NEISI/85-311
I0XMF9_9LEPT/210-384
A7FUS0_CLOB1/107-278
E2SKM3_9FIRM/104-268
C9BLR8_ENTFC/189-374
G5UH74_ECOLX/96-300
E3XHQ2_ECOLX/213-391
C3BHJ0_9BACI/112-287
H1DUN3_ECOLX/138-331
D6JHC6_ECOLX/112-282
B7QQS8_9RHOB/26-200
D4C538_PRORE/31-199
D2TXT7_9ENTR/192-368
D8EMV2_ECOLX/168-347
C5UQ23_CLOBO/180-383
B1C7V1_9FIRM/156-340
XERC_PSE14/109-279
G6BA63_CLODI/184-380
B7KXS9_METC4/197-363
E7PE70_PSESG/131-309
Q6XUM4_9PSED/150-337
D8KG47_LACLN/190-377
G6PE78_STRPN/147-311
G7G432_9GAMM/213-384
F3X6U0_STRPN/182-372
D5C3Q8_NITHN/263-430
D5MT96_9BACT/221-394
F5XPA3_MICPN/157-341
E6VKP8_RHOPX/126-312
G4DMI7_9GAMM/107-241
D3A3F3_NEISU/107-280
E7G9S3_9FIRM/189-386
F9M4H5_STRPA/194-390
B4V8W7_9ACTO/176-355
E2S0T6_9CORY/111-284
H5BAX2_ECOLX/126-299
A3GYK0_VIBCL/89-293
D5MSN6_9BACT/107-280
D1PML4_9FIRM/145-362
E8KBE1_9STRE/164-348
A6BD82_9FIRM/190-388
E7U0C1_ECO57/194-371
E5BIQ4_9FUSO/131-306
C9U3I4_BRUAO/162-326
H7M613_STRPN/111-279
G0BY79_9ENTR/5-177
E2XIY4_SHIDY/64-223
G4EA91_9BACL/169-356
A7AC99_9PORP/1-103
D7ZJQ8_ECOLX/201-397
C0B3C6_9ENTR/1-133
E0LTZ7_9ENTR/205-373
C9KYJ1_9BACE/223-388
C0BS59_9BIFI/110-296
E5WUT5_9BACE/176-341
B6I2J3_ECOSE/5-178
H3LRI6_KLEOX/201-367
C2HA60_ENTFC/114-288
E6JDT1_9ACTO/161-256
G2D8V7_ECOLX/44-238
B7AFN7_9BACE/222-387
A0R499_MYCS2/197-384
G4PRJ2_ECOLX/5-178
B1I7C2_STRPI/178-367
B1I798_STRPI/8-170
H8F529_STRPY/172-348
Q5LBP3_BACFN/187-358
G2GYM5_9ENTR/1-153
H5NQK6_ECOLX/169-319
Q8GRD7_9SPIO/49-238
H6V3Q0_9BACT/38-211
B1GPK4_BACAN/120-316
A7A8H0_BIFAD/110-296
E0G4H3_ENTFL/13-178
F2MY49_PSEU6/318-404
H8FWV7_RHOMO/5-180
D5CKP1_ENTCC/139-314
D7XLI8_ECOLX/113-270
C7XD21_9PORP/209-379
G6E7E0_9SPHN/172-345
C2H513_ENTFL/109-284
H7P7V9_STRPN/172-348
G0FHF5_AMYMD/192-430
F1W1K8_9BURK/173-339
D5XV83_MYCTU/2-124
C5A7U4_BURGB/193-363
E0MSC7_9RHOB/136-295
F9E0D6_STRSA/161-349
G6U1X6_STRPN/95-246
D5ASC0_RHOCB/260-410
H6LCD9_ACEWD/174-410
B5JC12_9RHOB/166-332
G8P728_LACLC/112-295
D7YV25_ECOLX/194-371
B1SF95_9STRE/118-294
H5NDM1_ECOLX/322-518
E0EBK2_ACTPL/91-256
H6CPH9_9BACL/47-215
H0AJE4_STAAU/169-354
H4F9L9_9RHIZ/94-295
I1FHJ4_AMPQE/193-336
C5UZB8_CLOBO/176-372
D3HYT9_9BACT/224-390
B7CXR3_BURPE/166-336
C3RL48_9FIRM/115-290
G5GDI9_9BACT/224-390
A9KJ56_CLOPH/8-181
A7LVM4_BACOV/116-296
F0QE67_ACIBD/117-293
E6EWG1_ENTFL/206-396
E8SB89_MICSL/152-323
G7W8V2_DESOD/108-272
Q8ZNY2_SALTY/3-117
H3Q878_BRUAO/128-303
F0T1M6_SYNGF/7-176
G4IJD8_9EURY/37-240
C9DCM0_9CAUD/108-279
C8WJ27_EGGLE/109-284
D1TRU4_YERPE/205-373
G7D694_BRAJP/245-433
H0M9I5_SALMO/174-324
H6V3F1_9BACT/38-211
H4CWI1_STAAU/159-338
C8L6S7_STAAU/188-388
Q79LX8_MYXXA/8-182
B7MMK2_ECO45/11-183
B5S532_RALSL/184-383
D7JIZ1_ECOLX/11-183
B5J8B6_9RHOB/249-411
G5X776_ECOLX/192-370
D6DS99_ENTCL/204-387
A3VAJ4_9RHOB/205-376
H1RPW0_COMTE/5-178
I0W8X7_9NOCA/150-319
D2REH8_ARCPA/85-244
C6II13_9BACE/108-281
Q0RDQ2_FRAAA/182-343
D2NJP0_ECOS5/102-286
B0FRA5_9BURK/96-276
E9RMW4_LACRE/183-372
B9Z713_9NEIS/215-416
C0CHX5_9FIRM/151-338
I1A587_9MOLU/129-272
G7ZAD8_AZOL4/103-259
E1P760_ECOAB/205-373
Q8FGI4_ECOL6/228-388
E5X705_9ACTN/90-255
E0G7S4_ENTFL/111-287
C7XZT6_9LACO/112-286
H5L923_ECOLX/198-367
G5HK59_9CLOT/109-281
G9S778_9PORP/226-394
E1VUX8_ARTAR/183-367
G6E3D9_9GAMM/200-385
E9SL71_CLOSY/152-337
G6H367_9ACTO/13-46
A3JJK8_9ALTE/198-410
B6FIT1_9CLOT/1-91
E8RG25_DESPD/206-369
E5ZP77_ECOLX/10-89
A1U2Y5_MARAV/115-289
B2PIX4_ECO57/201-367
G7RKX8_ECOC1/5-178
H4EVW0_STAAU/9-170
Q8KW58_9RHOB/61-222
E6AF41_ECOLX/50-244
H1R597_VIBFI/9-253
H3KNT0_ECOLX/149-299
D1RBF0_9CHLA/124-302
C9A5Q3_ENTCA/12-178
C7WY14_ENTFL/189-386
D8EAS5_ECOLX/1-164
F3UDN7_STRSA/184-376
G6MV55_STRPN/9-126
C2M1X2_CAPGI/109-279
E8IQ82_ECOLX/217-385
H3SBE4_9BACL/184-378
C6IGZ9_9BACE/115-297
XERC_PSESX/130-298
B1RM53_CLOPF/188-385
F9PY15_9STRE/202-404
E0P013_9FIRM/145-324
C2PM63_BACCE/138-311
H1KH86_METEX/157-337
H5AWA4_ECOLX/164-324
H5ETR6_ECOLX/213-391
C4XP64_DESMR/110-270
E4I4C8_ENTFC/189-374
F9YPM0_CAPCC/29-195
D6U548_9CHLR/110-289
I0WVE0_9NOCA/110-288
E4VPP6_BACFG/205-363
C9PU96_9BACT/1-54
G8T8Z6_NIAKG/206-374
I0GR08_SELRU/79-265
G2DYY6_9GAMM/108-314
B3HI53_ECOLX/203-386
F0FDC4_STRSA/161-349
E4MVD8_SERMA/115-281
D6TNA8_9CHLR/161-358
G5R316_SALSE/205-371
F4GAS1_ALIDK/248-402
H4H0X0_STAAU/108-280
F9MRT1_9FIRM/178-363
A5U5Z8_MYCTA/177-323
B3C7D7_9BACE/223-388
YOPP_BACSU/141-308
A3IZT5_9CHRO/133-307
D3GYF1_ECO44/610-779
C3QDH5_9BACE/221-389
Q1V879_VIBAL/187-348
C6EFN7_ECOBD/201-397
Q27Z42_9BACT/1-163
C3DWP9_BACTS/1-79
Q6JKB5_9CBAC/178-344
D4MBI8_9ENTE/111-287
C0G7A1_9RHIZ/7-147
C5F036_9HELI/207-378
E8XB66_SALT4/162-321
G4A9X4_AGGAC/54-222
E0NDZ5_PEDAC/110-284
C2IBF0_VIBCL/63-227
D9SII6_GALCS/206-360
B5ILS3_9CHRO/82-254
B1RVL1_UREPR/84-237
B9BGI3_9BURK/379-562
D0AEN1_ENTFC/113-289
D0UWE1_9ACTO/154-337
A4BN20_9GAMM/25-195
F9JNC4_STAAU/188-388
H8WLH0_CHLTH/111-287
Q46NG8_CUPPJ/25-196
H5KJ63_ECOLX/163-338
E4TN94_MARTH/222-401
E8ZDL7_9VIRU/23-192
B5QPF0_LACRH/107-281
G5TVP9_ECOLX/200-400
G5SKL9_SALET/208-391
G6B7I1_CLODI/118-288
D7JZB6_9BACE/235-417
Q21SV2_RHOFD/125-317
E1UPI0_BACAS/8-172
D4F9H8_EDWTA/203-279
C1FP37_CLOBJ/107-278
G9YVQ8_9FIRM/105-269
E3FFK4_STIAD/183-355
G1WGY8_9ACTN/119-296
B1KT86_CLOBM/319-513
Q3D2K3_STRAG/179-348
G9RLH8_9ENTR/114-284
F5ND65_SHIFL/79-164
D8AZQ8_ECOLX/112-282
D3SRU6_NATMM/5-191
D5TZH8_BACT1/196-377
G2IHB4_9CLOT/127-302
A4EA56_9ACTN/90-253
B1KT31_CLOBM/107-278
F7L6D0_BACOV/135-315
A7VFU9_9CLOT/3-107
G0F1B3_ECOLX/178-349
C4ZYN8_ECOBW/212-380
Q0SBT2_RHOSR/178-361
C8LS34_STAAU/9-170
H0N4Z9_SALET/204-283
F6ALG2_DELSC/223-410
G5HAW4_9BACT/197-354
H5SM13_9ZZZZ/122-290
H7PBX0_STRPN/181-377
Q7M297_9CAUD/205-373
G6QJK9_STRPN/95-246
A7M3G7_BACOV/224-390
D1ENX2_9RHIZ/128-303
Q27ZA7_9BACT/1-163
A7HZQ7_CAMHC/203-372
E0PVJ6_STRPY/166-344
H6MBJ5_ECOLX/204-403
E6UJK1_RUMA7/137-310
E2JWF2_ECO57/215-379
C3C9A7_BACTU/8-178
G4ITP8_9RHIZ/1-55
A6T126_JANMA/214-392
A8L750_FRASN/164-353
C9BS48_ENTFC/37-211
E5BFN1_9FUSO/186-378
C7LEE5_BRUMC/128-303
G7HFQ9_9BURK/1-45
A5L474_9GAMM/223-404
B7M6D8_ECO8A/178-349
C2CIU4_9FIRM/177-350
F5J476_9PORP/221-386
A1W8X9_ACISJ/202-377
H4M1W3_ECOLX/355-524
C8UFI6_ECO1A/200-383
Q7X591_9BACT/19-160
C3KXB2_CLOB6/137-211
E0Q1I7_9STRE/191-380
A6LT40_CLOB8/125-296
Q1AZ63_RUBXD/111-277
H7CQZ5_LISMN/8-191
G6LR69_STRPN/8-170
F0TMV3_RIEAR/224-388
D1DFI4_NEIGO/159-323
Q5SJI1_THET8/185-371
C6PZY6_9CLOT/108-270
Q7NHT4_GLOVI/110-274
H6V446_9BACT/38-211
E9FKW8_9STRE/25-193
E8KWZ8_STRVE/106-253
D0YUF5_9ACTO/186-349
C3KBS9_PSEFS/216-380
H4SLI0_ECOLX/5-178
Q8VUA2_LACCU/11-184
Q5X9H4_STRP6/180-372
F7LHN4_BACOV/113-293
C9CCF8_ENTFC/189-374
D9XR21_9ACTO/157-367
D8C726_ECOLX/4-177
Q54AP1_DICDI/4-144
D3H5A2_ECO44/50-244
Q56VD3_BACFG/223-388
C9L5W1_RUMHA/153-339
Q5X679_LEGPA/202-372
D8IKX1_LACSC/166-343
F9C377_VIBCL/184-381
E8H5X4_ECO57/202-385
B3WXV2_SHIDY/209-373
C6SE41_NEIME/117-288
H4NHK5_ECOLX/59-231
A7JQN3_PASHA/165-325
F0N5T3_NEIMN/106-278
D6ZE80_SEGRD/170-345
E7I503_ECOLX/163-309
F9XTJ2_CAMFE/201-372
D0IHH5_9VIBR/189-386
Q0KB14_CUPNH/370-554
XERC_ECO27/112-282
E0RDA4_PAEP6/112-293
A6GYU9_FLAPJ/112-284
H5IWP3_ECOLX/184-356
E4QM56_METS6/112-286
D4IP55_9BACT/137-322
E0PU79_STRPY/190-386
B4RB99_PHEZH/138-296
H1EME2_ECOLX/11-183
E5Z3L2_9BACL/217-388
E6AC76_ECOLX/204-403
E3Y1A3_SHIFL/164-324
B8EHL5_BORBG/61-251
F2F4G6_SOLSS/106-270
C5VZV8_STRSE/115-292
G9UT86_SALMO/132-205
E6L5R8_9PROT/167-342
C3FDQ4_BACTU/8-170
G8SA86_ACTS5/125-304
C2EK26_9LACO/165-341
F9HLX3_STRMT/95-246
F4GQG0_PUSST/109-300
Q5J4B8_SALCH/42-236
E4JF34_ENTFC/173-366
H2JKM8_STRHJ/136-375
B5IHS2_ACIB4/34-224
H7XUG3_CAMJU/104-268
G5GKW1_9FIRM/1-34
H1Z175_9EURY/141-309
D0GPE3_9FUSO/120-308
F5ID81_ACIBA/193-369
F4G7Q8_ALIDK/125-299
D8GZF7_BACAI/8-178
Q3Z079_SHISS/340-541
E2NHI6_9BACE/116-294
F6C654_BIFBA/207-404
H0BKV6_9ACTO/120-306
E8JT01_STRCR/189-386
Q82H38_STRAW/174-363
B5Y0K3_KLEP3/184-356
C7JTK2_ACEPA/217-381
C6TYN4_BURPE/289-469
C3E6V8_BACTU/130-316
E3M441_CAERE/941-1118
D3QUK7_ECOCB/162-312
E6QPU2_9ZZZZ/2-149
C9LK47_9BACT/254-417
E6LJA2_9FIRM/107-288
C5I742_VIBCL/169-346
F1BYP0_AERME/115-310
D7HAF1_VIBCL/104-309
A7K177_VIBSE/202-377
B6XCM2_9ENTR/113-288
Q164J2_ROSDO/111-295
G0ANG8_BORBD/1-189
D2T674_ERWP6/145-319
H4E8J3_STAAU/184-391
C6ALW6_AGGAN/220-389
F4XG51_9FIRM/321-385
G6C736_9STRE/94-246
Q6LSL2_PHOPR/184-383
F4U2N5_ECOLX/96-300
Q0RFD1_FRAAA/151-318
G6T443_STRPN/1-58
I0JCH9_STAAU/108-280
D5MSP6_9BACT/111-284
Q27ZD1_9BACT/1-163
B5RE05_SALG2/111-286
Q07XE1_SHEFN/232-462
H3YVW8_STAAU/186-392
F4W375_ECOLX/38-232
E9T640_COREQ/307-389
H8CUE8_CAMJU/166-340
F5Q915_SHIFL/212-380
H4WPN7_ECOLX/194-371
E8BFN9_SALMO/212-380
A1AJ43_ECOK1/202-385
E0GCW3_ENTFL/188-374
B3CAR4_9BACE/219-389
C1D2A7_DEIDV/47-216
F0YWF6_9CLOT/110-305
B1M2P6_METRJ/213-378
E6WK98_PANSA/195-374
H8IF52_PASMH/162-323
G4AK84_AGGAC/220-392
I0TXY7_STAAU/141-330
Q2J522_FRASC/206-393
E4JL09_ENTFC/168-374
D4QH24_ENTFC/113-289
A9VS70_BACWK/8-170
A4WEP2_ENT38/168-319
E0LXG3_9ENTR/172-324
C2N517_BACCE/111-287
F7TGK8_PASMD/10-100
G1DUN8_9CAUD/177-412
XERD_STAAR/109-283
A9BEE8_PROM4/213-374
C1HJE6_9ESCH/200-377
E7PDA9_PSESG/131-308
G5SMS0_9BACT/223-386
H5NY68_ECOLX/205-373
A2S6E5_BURM9/175-339
D9RAT8_CLOSW/109-282
Q5NUZ3_RALME/295-480
F6DAQ4_THICA/119-291
E4UDG1_LIBSC/7-58
F0SV03_SYNGF/112-297
G6EKP7_9SPHN/236-429
H5FM69_ECOLX/205-373
D3RHM7_KLEVT/5-178
B6A557_RHILW/182-375
H4PUY0_ECOLX/59-231
F3U770_ECOLX/200-377
H7P7U9_STRPN/1-66
H6V4P1_9BACT/38-211
A1ENM3_VIBCL/206-381
H9UWD2_ECOLX/77-252
Q5L888_BACFN/108-281
E2VXU3_MYCTU/108-286
D8C2V8_ECOLX/160-335
B3AAW2_ECO57/178-349
C0WNF1_LACBU/112-289
A6USP8_METVS/8-168
D2GDZ8_STAAU/9-170
G0JGT5_YERPE/212-379
Q0T3B8_SHIF8/203-279
C6BCX6_RALP1/111-286
Q15P81_PSEA6/175-331
F3R0U3_ENTFL/189-386
D4YEM8_9LACT/568-758
G8VZ56_KLEPN/205-373
Q77WA5_BPHK0/178-349
Q0T5Q9_SHIF8/220-384
A7IDG3_XANP2/209-401
D5PE55_9MYCO/1-147
A4H6R3_LEIBR/1266-1433
A4JQ85_BURVG/130-297
H5G6C4_ECOLX/41-235
F9ABY2_VIBCL/202-386
D4JTS4_9FIRM/123-291
A5WEI4_PSYWF/171-377
H4WUE0_ECOLX/174-324
C6VT53_DYAFD/224-392
G5DS72_CLOPF/105-261
E1Q954_HELPC/197-369
G8E4F0_HELPX/23-147
C7JZZ6_ACEPA/224-409
C9KYK0_9BACE/213-387
B3XIR9_ECOLX/217-386
C7WJB9_ENTFL/178-359
D7VWD0_9FLAO/109-295
H2A6B9_STRMD/183-368
A3JW30_9RHOB/202-361
F8X4P9_9PORP/223-388
F5LKE3_9BACL/109-284
G6JUV7_STRPN/172-270
H5MMM3_ECOLX/112-282
E6BSP2_ECOLX/215-382
G9ENR5_9GAMM/162-343
Q745A5_MYCPA/131-322
C7LPG2_DESBD/478-659
Q99QE3_STRCO/215-375
D1JYU7_9BACE/225-386
E2KHJ3_ECO57/213-377
F1Y618_ECO57/121-293
B3QFZ5_RHOPT/228-407
G4EVB3_BACIU/141-308
D5S2M2_CLODI/118-288
Q63XG1_BURPS/167-364
Q56R00_ECOLX/115-153
C5N6Q8_STAA3/124-288
D1WB98_9LACO/112-286
G2J763_9BURK/28-202
E7U096_ECO57/213-377
C6WEF2_ACTMD/169-288
H5GQ30_ECOLX/193-366
H1Z1N7_9EURY/152-320
B4TYP5_SALSV/178-354
G6SFI9_STRPN/95-246
D0KM16_PECWW/206-394
G0W001_PAEPO/1-53
H3S4X1_STAAU/166-345
G6M3P8_STRPN/95-246
I0DKC8_CORPS/119-298
Q97IP5_CLOAB/7-176
E1Q5B2_HELPP/157-339
H0HZE3_9RHIZ/181-343
C3HB38_BACTU/137-315
H3P547_LACPN/111-288
H6V3X6_9BACT/1-135
D6IJ81_ECOLX/177-360
H5X527_9PSEU/183-423
G4DGC6_9GAMM/117-288
H1FF44_ECOLX/217-386
C4KRP6_BURPE/147-321
B0NCA8_EUBSP/129-238
H6V3R9_9BACT/38-211
C6XF11_LIBAP/1-48
I0EWP3_HELPX/167-345
F8C9Q1_MYXFH/204-376
E7YJ42_SALMO/27-117
E4MAU9_9BACT/223-388
D0AN25_ENTFC/195-391
H1CBX7_9FIRM/42-228
Q0RWP2_RHOSR/122-203
G7WDQ4_DESOD/170-361
G5PMD6_SALET/112-284
G3IUQ7_9GAMM/122-280
A6ESZ1_9BACT/112-281
C6W0H8_DYAFD/223-391
Q3DV42_STRAG/2-98
D4RXT2_9FIRM/182-399
D0TKV6_9BACE/120-295
B9BAQ1_9BURK/2-156
G4Q2H2_ACIIR/169-342
H7H383_STRPN/195-391
F5YDK1_TREAZ/202-386
C7QY94_CYAP0/145-358
Q47658_ECOLX/1-32
Q1MW10_9BACT/38-211
B1JT00_BURCC/175-339
Q84I69_LEUPS/1-101
C0A446_9BACT/118-281
F5VYS7_9STRE/172-353
D4YEC6_9LACT/182-354
G0HZT1_HALHT/205-357
A6QH45_STAAE/109-283
D7I977_9BACE/221-389
H3UTK5_STAEP/166-345
C8ASA1_STAAU/109-283
G6SB54_STRPN/1-59
A8L221_FRASN/217-405
D6T4E0_STAAU/108-280
G6BVN1_CLODI/167-363
A9ADX8_BURM1/122-201
I1AIM3_PSEAI/197-380
F5Q3G3_SHIFL/1-38
G9HPD3_ECOLX/1-148
A0QEY2_MYCA1/191-360
Q1MW04_9BACT/38-211
I0X3J6_STRIT/94-243
E3EE18_PAEPS/1-67
D1K042_9BACE/56-99
F7JD67_9FIRM/190-388
B5V414_BACCE/7-169
C8MGN2_STAAU/2-91
B2A066_OPITP/215-372
Y367_METJA/139-317
C3K874_PSEFS/209-389
F5I482_ACIBA/90-256
H6V4C1_9BACT/38-211
C2VBU6_BACCE/168-354
G6WRU2_STRPN/1-162
E8HT95_ECOLX/52-223
B8FIQ6_DESAA/232-406
B8L110_9GAMM/131-313
D4QGX9_ENTFC/109-283
A5M4C0_STRPN/9-178
B1HHX9_BURPE/2-96
P75009_9ZZZZ/10-173
E8B3Y7_SALMO/114-284
H1F796_ECOLX/111-286
G1VH28_9BACT/223-386
E7T410_SHIBO/200-399
Q83SW9_SALTI/276-472
D0PBX2_BRUSS/140-297
C6BRQ3_DESAD/261-429
F2JU28_MARM1/209-402
B2NA83_ECOLX/167-317
H4PY25_ECOLX/215-379
C7K132_ACEPA/417-598
E5YN68_9ENTR/116-286
G7CB94_MYCTH/338-523
B5KF03_9RHOB/236-396
B5J509_9RHOB/113-294
A9AF50_BURM1/425-606
G8EYF8_9CAUD/110-274
G5PLI9_SALET/200-401
Q8KUD9_ENTFL/179-372
C3QY67_9BACE/110-289
F4U5R1_ECOLX/257-323
E0Q6S2_9BIFI/73-268
C0WTX0_LACBU/134-311
B7AI47_9BACE/112-285
I1BB71_ECOLX/1-42
H4LJN8_ECOLX/112-282
C8NPM7_COREF/113-284
H4N897_ECOLX/163-323
A0Y1J8_9GAMM/104-286
H4SK74_ECOLX/11-183
F1ZGL6_ECOLX/178-349
D8IHD4_LACFC/166-342
D7PJH5_9DINO/108-292
C6IR56_9BACE/114-294
H4E8V6_STAAU/169-354
C0AVY7_9ENTR/1-101
F9D7D7_9BACT/1-43
Q3EP12_BACTI/211-447
H6V564_PSEAI/115-242
H0NZT2_9SYNC/128-301
D4ZKA6_SHEVD/151-355
Q9AP91_9BACT/103-303
Q3DUD1_STRAG/185-368
H6V3X3_9BACT/1-134
G2AYS2_ECOLX/60-228
H4XMV1_ECOLX/213-381
B0K9G0_THEP3/109-270
C1F4E0_ACIC5/119-296
G5I4M0_9CLOT/61-151
G5IED6_9CLOT/107-271
H5TYG0_9ACTO/192-388
A3M2G6_ACIBT/202-377
B2JD50_BURP8/178-345
H3YJ89_STAAU/67-267
A8ATJ6_9CAUD/185-376
G9S2M3_9PORP/205-365
Q77Z04_9CAUD/170-347
E0PGA0_STREI/189-386
F3Q645_9ENTR/153-327
F8DDS0_HALXS/18-221
H3UNJ1_STAEP/108-280
H4SZD7_ECOLX/213-389
C7CN12_METED/162-339
Q89MC2_BRAJA/237-397
D1K1F2_9BACE/91-256
H8XC11_BACAM/179-377
D0FUJ1_ERWPE/1-91
B2BE05_9BACT/1-158
Q8A502_BACTN/79-123
G1VML0_9FIRM/104-269
D7DMT1_METS0/116-290
Q8KR52_ESCFE/180-354
F0FVZ6_9BURK/151-348
E3C274_9LACO/155-319
H5HE47_ECOLX/115-291
A0QZU7_MYCS2/150-327
E0RCC7_PAEP6/168-361
C8AIH2_STAAU/109-283
A6D6V4_9VIBR/118-289
A1TX47_MARAV/852-926
B1FEK7_9BURK/137-319
C6JR36_FUSVA/4-173
B3BLB3_ECO57/215-379
F9AA38_VIBCL/178-330
F7LVG7_9BACE/224-396
A3Q7C7_MYCSJ/16-90
B2DAE2_UREUR/90-239
D1Q0I6_9BACT/221-376
A8H3T4_SHEPA/232-425
G6P8G9_STRPN/172-348
G0XBI2_ECOLX/90-265
E8S8E4_MICSL/131-311
B3IQI5_ECOLX/202-386
F8APY9_BIFLN/120-271
H3LAS4_KLEOX/6-176
B8IWM4_METNO/158-339
E1UPY5_BACAS/171-371
F5S809_9NEIS/1-112
Q7WXS9_CUPNH/103-298
C4S3B9_YERBE/203-386
G0QEK0_9EURY/2-113
G6FG61_LACLC/204-396
D0CWC5_9RHOB/208-385
D5TLR1_BACT1/8-170
E6PZW6_9ZZZZ/218-402
B3AX76_ECO57/229-397
D1PRY2_9FIRM/184-377
E9XV75_ECOLX/104-178
A3WUQ3_9BRAD/245-433
Q21U03_RHOFD/164-322
C9TG88_9RHIZ/7-147
C0MBA0_STRE4/179-375
B0MTN4_9BACT/252-434
H2AKA6_BACAM/110-284
G8LQN2_ERWAM/131-302
Q2K8P2_RHIEC/272-443
Q3CZ95_STRAG/1-108
E1YKI3_9DELT/1-151
F9N606_9FIRM/168-344
Q839J9_ENTFA/168-353
G2DGE0_9GAMM/118-289
E8NZ68_YERPH/190-390
Q5XQE0_AERPU/115-156
D1Y388_9BACT/108-274
Q27ZH1_9BACT/1-167
Q3SH63_THIDA/244-413
E6NQ05_HELPQ/85-267
I1A854_PSEAI/126-300
F7T7N9_ALCXX/161-342
F4UPN7_ECOLX/199-398
D3D0S5_9ACTO/474-668
A0NYF4_9RHOB/109-243
E7SJ26_SHIDY/204-382
E6T749_SHEB6/213-280
H6V3C5_9BACT/1-134
E7TKU6_ECO57/78-249
E7TCS6_SHIFL/112-282
D4C8D4_9CLOT/115-329
C6I0L0_9BACT/113-285
Q52212_9ZZZZ/220-395
H1CKZ6_9FIRM/189-384
B3HYM9_ECOLX/10-186
A5XSH1_BURML/111-294
C6ZBX4_9BACE/110-302
Q3R8L3_XYLFA/11-82
I1AH80_PSEAI/6-81
F6GA84_RALS8/143-308
E6PJ72_9ZZZZ/1-47
C7SIM4_9ENTR/202-386
Q8GN62_VIBVU/104-309
Q0TGL9_ECOL5/228-388
F3XT07_9FLAO/225-390
A9KWT9_SHEB9/213-280
F4E9B0_BACAM/194-388
G6EF10_9SPHN/164-313
E5AW83_BURRH/256-455
G6WIC4_STRPN/1-58
F4KZC0_HALH1/181-344
B7ANJ9_9FIRM/1-158
H5A1T0_ECOLX/111-286
C3PWM4_9BACE/223-388
G6FCQ0_LACLC/17-96
B7H9T5_BACC4/123-292
D8KE35_LACLN/189-380
C5QPY9_STAEP/27-192
C8VWK7_DESAS/179-369
H3UI32_STAEP/109-283
D0SUQ3_ACILW/181-348
H5PTR5_ECOLX/5-178
H3ZVN9_STAAU/188-388
C9APA9_ENTFC/109-283
H6V388_9BACT/38-211
D4YR61_9MICO/125-299
D4YXT6_SPHJU/206-376
A7MWR8_VIBHB/152-328
F3XN60_9FLAO/35-203
O67210_AQUAE/113-278
D2S8B0_GEOOG/178-367
H5D143_ECOLX/213-377
C3DY62_BACTU/173-360
E6TGH5_MYCSR/110-288
Q8EEL1_SHEON/67-271
XERC_RICBR/119-292
XERDL_STRPN/93-244
C8UME4_ECO1A/200-400
B3BP22_ECO57/38-232
D5SZN4_LEUKI/7-185
D0TU61_9BACE/242-425
C9C7J4_ENTFC/184-379
H5PIN2_ECOLX/192-370
H7HVP6_STRPN/1-58
A3W8Q2_9RHOB/100-288
Q8G7L7_BIFLO/77-249
D0AP13_ENTFC/173-243
G4KTU1_OSCVS/103-267
D3SS01_NATMM/194-359
A5KVD3_9GAMM/201-361
Q5UWI9_HALMA/1-141
D4VLT5_9BACE/115-296
D4IC88_ERWAE/202-385
F5XPZ4_MICPN/178-388
A3MHG1_BURM7/147-321
Q5L8R5_BACFN/221-389
C8L5E9_STAAU/9-170
D7UXV8_LISGR/109-284
O21929_9CAUD/170-347
D7E5K6_NOSA0/162-357
A3JL90_9ALTE/5-131
H1WYD4_LEUCI/4-185
H5LVU5_ECOLX/11-183
C0G354_9RHIZ/123-296
F0MCA9_ARTPP/197-384
G1UVR9_9DELT/206-374
C2RKN5_BACCE/12-179
A3M8S0_ACIBT/215-393
Q73NE8_TREDE/77-255
B7J2Z3_BORBZ/56-245
D8C0A7_ECOLX/38-146
F1XPB3_ECO57/210-379
G9EK00_9GAMM/8-166
E3E3P1_BACA1/9-170
B3QD69_RHOPT/28-199
E4IRL1_ENTFC/189-374
H5TTR1_9ACTO/180-354
H4Q2N4_ECOLX/163-311
A9A750_METM6/135-317
E1DIV8_VIBPA/211-379
H5AD05_ECOLX/10-91
A1JI92_YERE8/116-286
G6H202_9ACTO/182-395
D1TWR8_YERPE/205-373
E4A8D8_PROAA/126-303
F4UFR2_ECOLX/112-282
C3PZ65_9BACE/113-292
B1BWC8_CLOPF/7-189
D5T4G5_LEUKI/169-334
D4FCU5_9LACO/166-334
G8U102_9FIRM/108-298
B2DGE6_STRPN/90-254
Q1C293_YERPA/1-42
B1S0G6_STRPN/95-246
H7RGM5_CAMCO/129-304
B6R5E2_9RHOB/98-283
F1X778_MORCA/121-295
B9CET3_9BURK/203-372
D0R4L2_LACJF/167-348
E0TTD4_STRZ6/95-246
H7EAJ8_SALHO/148-313
A3T3C5_9RHOB/39-214
E6K9W6_9BACT/224-390
H4IEL4_ECOLX/1-48
H4N6L7_ECOLX/52-223
D6ZXN5_BIFLJ/215-403
D1K9Q8_9BACE/1-44
F4UDC1_ECOLX/111-286
E6UKY2_RUMA7/92-257
E8CI36_SALMO/212-380
XERD_HAEDU/110-285
A1RK41_SHESW/420-591
F0B6I2_NEIME/117-288
E8Y1B2_RAHSY/41-230
F7NKF8_9FIRM/206-398
F0GE71_9BURK/231-425
E0P2V0_STAAU/166-345
E7P928_PSESG/112-286
G5KBV1_9STRE/172-348
O54590_HALSA/125-356
E6QX46_9ZZZZ/221-388
D0M5T2_VIBSE/244-411
B2IT48_NOSP7/183-360
A1UTP1_BARBK/79-233
E5WH93_9BACI/196-381
D4MV35_9FIRM/1-102
H5EVV8_ECOLX/142-304
Q573J8_9BACT/43-219
E7U674_ECOLX/202-370
C4KVM9_BURPE/161-333
E5XK76_9FIRM/148-312
A0L890_MAGSM/129-306
C9CXZ8_9RHOB/160-314
F9J219_ACIBA/121-294
H4MIF2_ECOLX/5-178
B2NM52_ECO57/210-379
A3UDD2_9RHOB/123-267
C7UT71_ENTFL/179-372
D0I5I8_VIBHO/139-306
D9RWM0_PREMB/221-389
C3QB93_9BACE/209-379
B8JF92_ANAD2/232-412
Q1QKI7_NITHX/378-551
I0QDS6_STROR/169-363
F6F2R4_SPHCR/213-398
F2NG16_DESAR/194-353
D4KYF7_9FIRM/194-416
Q27Z46_9BACT/1-163
H4RDW7_ECOLX/194-371
F7UXR1_EEGSY/177-388
D8D4Q2_COMTE/207-409
A8SWP1_9FIRM/6-46
G3A397_9RALS/126-314
F9QXU5_ECOLX/177-360
E6LMA4_9FIRM/167-341
A5ZPK3_9FIRM/160-322
F7MCP3_9BACE/221-384
Q3RI86_XYLFA/173-333
G5XF56_ECOLX/198-367
D5BTB7_PUNMI/227-398
E4R2B4_BIFLM/174-345
F4YTZ1_9XANT/81-269
Q8FJJ9_ECOL6/257-323
F0T3K4_CHLP6/128-300
H6WRW7_9CAUD/203-379
C4Z093_EUBE2/155-341
H5AAU2_ECOLX/127-289
B0MQE2_9FIRM/16-229
D0ZV98_SALT1/194-371
Q81D27_BACCR/169-355
F8KW21_PARAV/138-316
E8DSV7_SALMO/174-324
D7VHV3_9SPHI/216-399
F8G5P8_PSEPU/213-427
H8XMV1_BACAM/9-170
D4MXT9_9FIRM/194-416
E7XC80_SALMO/27-117
H7MAC7_STRPN/187-396
Q5QJI4_SALTM/43-219
F9B6N9_VIBCL/121-292
H1YTR8_9GAMM/16-188
H4IYW9_ECOLX/213-388
D5C643_ENTCC/226-392
H4GZX1_STAAU/163-339
B2P838_ECO57/121-293
E8AMN2_SALMO/114-284
G9AD03_RHIFH/107-270
B2I568_XYLF2/168-332
G2P790_STRVO/192-398
D4UIT1_STAAU/166-345
C0VMT6_9GAMM/180-352
B7A6A7_THEAQ/188-304
D3QMV9_ECOCB/178-349
XERD_STAES/109-283
H5ERK5_ECOLX/205-373
A7A5K0_BIFAD/197-428
H5CLE6_ECOLX/149-299
H4GN03_STAAU/9-170
A5KNK3_9FIRM/189-386
B5Q5I4_SALVI/114-284
Q9A4Z1_CAUCR/237-404
Q31TK7_SHIBS/204-387
F2IGJ6_FLUTR/223-391
G1ZK37_ECOLX/169-319
B8E739_SHEB2/122-272
C4L615_EXISA/108-281
F2MY28_PSEU6/265-444
B9XHN2_9BACT/167-358
Q04YQ0_LEPBL/15-168
C3QAJ0_9BACE/120-295
A7V5H7_BACUN/193-372
C2M4S9_CAPGI/91-256
B0AYK9_BACAN/111-287
Q4ZE08_9CAUD/163-339
F3WM76_SHIBO/111-286
F4G4E5_ALIDK/113-287
D1NF08_HAEIF/59-207
C6BZG2_DESAD/198-367
F7ZYK0_CLOAT/128-300
XERS_STRGC/160-348
G5HIE7_9CLOT/105-269
F0NSN7_LACHH/165-341
H6V310_9BACT/1-134
H1EFW3_ECOLX/201-402
E6HMX1_ENTFL/179-372
Q31TL7_SHIBS/178-361
E1JUL4_DESFR/164-318
C8LIY0_STAAU/188-388
D2S331_HALTV/219-373
B6BEE7_9RHOB/178-351
F9JL68_STAAU/108-280
D5TIR5_BIFAV/182-392
H5LDZ3_ECOLX/163-310
H3MJT4_KLEOX/207-272
C5DB10_GEOSW/109-293
D4JY05_9FIRM/188-404
D5T4E9_LEUKI/112-286
H5FW83_ECOLX/199-398
G9RKE6_9ENTR/207-390
C1CTK7_STRZT/189-386
E9SBP3_RUMAL/203-424
F0GPQ5_9LACO/155-319
D0CYA0_9RHOB/178-337
F4QYB5_BREDI/2-128
Q6JPC6_NPVNC/178-345
E3RAL7_9LACO/121-285
C4XM43_DESMR/8-176
A6L9Z7_PARD8/63-229
Q039H6_LACC3/107-281
E6GP66_ENTFL/181-367
G1XZB6_9PROT/211-375
B5U4N9_9CAUD/185-357
GP7D_CHLT2/130-292
G5W978_ECOLX/212-380
A7HRY8_PARL1/172-342
C6I4G2_9BACE/237-418
E6K9C6_9BACT/254-417
F3A3C6_9BACL/174-353
B0QGJ0_BACAN/168-347
D9RQ28_STAAK/108-280
Q8NXL0_STAAW/177-363
D0JQU2_YERP1/112-287
Q2J707_FRASC/208-373
XERC_MYCSJ/110-288
F4TV38_ECOLX/21-188
H5K729_ECOLX/185-349
C7XFM4_9PORP/226-389
H6V4L5_9BACT/1-134
B1K3F7_BURCC/366-549
Q8KH70_LACLL/4-169
G4FYL3_9GAMM/169-366
C7H630_9FIRM/182-399
H6V3P8_9BACT/38-211
G5U9A8_ECOLX/199-399
E7MH28_STAAU/8-90
G6KZF2_STRPN/95-245
F0VUI1_STRG2/202-404
D5UXF9_TSUPD/197-483
E2FL09_9VIBR/87-292
A3XPY7_LEEBM/222-390
C2S7M9_BACCE/111-287
B6FL43_9CLOT/170-343
I1AGT5_PSEAI/168-344
E3Y5G5_SHIFL/212-380
B3XGF6_ECOLX/112-282
C8MYZ9_STAAU/141-330
C6AQQ4_AGGAN/216-384
XERC_SHESA/111-281
E9VVZ4_ECOLX/43-219
E2ZPC7_PSEAI/248-315
B5K9A3_9RHOB/207-370
H2WEN0_CAEJA/73-240
G6EI53_9SPHN/1-140
B1TAX8_9BURK/107-290
G7GBQ0_9GAMM/121-294
F2LSB0_BURGS/183-397
G7QPS6_LEPII/108-276
G6ZW89_VIBCL/204-379
D0AMS6_ENTFC/184-379
H7NCQ1_STRPN/179-369
G4L047_OSCVS/190-385
Q38086_9VIRU/141-330
E0LWJ3_9ENTR/1-96
F7JUH7_9FIRM/289-463
H1BKW1_9FIRM/110-282
B0RTG4_XANCB/113-297
H5Q725_ECOLX/163-310
C4XJ46_DESMR/165-267
D4VQM9_9BACE/115-297
A8ZUN3_DESOH/209-372
E8H1P0_SALMO/114-284
A4TYS2_9PROT/131-300
F4URA4_ECOLX/198-367
Q66Z95_BORBG/58-245
E1D2K8_VIBPA/212-380
D4VGE8_9BACE/100-268
G2SBG8_ENTAL/201-402
A3U287_9RHOB/169-336
H3SYU8_PSEAE/112-286
H1PYQ7_9FUSO/1-107
E6A8I8_ECOLX/203-357
B0B996_CHLT2/111-287
A2U2P8_9FLAO/191-354
B3BQN4_ECO57/1-155
G9QE15_9BACI/177-344
B1EIE5_9ESCH/215-389
E5Z8T8_CAMJU/201-371
E8MI64_BIFL2/213-385
B7AKT6_9BACE/223-388
G9ZFR5_9GAMM/107-278
F7KZH8_9FUSO/184-351
D4IKV8_9BACT/196-356
G8PD60_PEDCP/110-286
E4ER29_PROAA/113-293
C0CSR1_9CLOT/177-344
H5MFQ7_ECOLX/7-186
E0TH16_PARBH/226-392
Q1BNM1_BURCA/193-383
F9LAP9_STAEP/170-351
H3VNJ4_STAHO/108-280
E1Z083_9BACE/110-282
B9DJF9_STACT/162-339
H3YNB4_STAAU/141-330
B3HRH0_ECOLX/202-385
D7X0T2_ECOLX/11-183
H4TSS3_ECOLX/202-385
F2G4K9_ALTMD/187-379
G0DGR0_9GAMM/202-399
H4LJ00_ECOLX/213-388
H7I3H1_STRPN/95-246
B5AXB3_ECOLX/202-385
H3LEZ5_KLEOX/137-305
Q1QQW9_NITHX/115-305
D6ZG93_MOBCV/128-311
Q13ZG7_BURXL/209-367
A6GBT9_9DELT/279-465
C9MV33_9FUSO/1-61
D6IGE6_ECOLX/163-310
Q1N825_9SPHN/170-339
B0UTL0_HAES2/175-323
D5WNI8_BURSC/371-555
H9UZN5_ECOLX/173-367
C0QMC9_DESAH/17-75
D4JLT9_9FIRM/1-72
E1EFH2_VIBPA/246-430
G7GFJ3_9GAMM/219-390
F7K9U7_9FIRM/180-372
A4T9Z2_MYCGI/122-301
F4BQA1_CARS1/112-287
G6FDK5_LACLC/173-370
A8APA1_CITK8/111-286
D0MK59_RHOM4/202-378
E4J8Q5_ENTFC/16-67
H4LDW2_ECOLX/215-379
A7ACH2_9PORP/227-392
H2HMY7_CORDP/46-152
G9I034_9VIRU/144-314
F3DLF3_9PSED/195-359
C7SA68_ECOLX/121-278
F1XU46_ECO57/163-323
Q936X0_PSESD/151-338
Q0AMD0_MARMM/117-300
H1CBM1_9FIRM/171-309
D6DJU5_CLOSC/152-337
G6ANS9_LACRH/203-406
D0TH92_9BACE/230-395
G2IXV0_PSEUL/111-284
D0D111_9RHOB/23-200
F3GID9_PSESJ/6-172
G0DBK7_ECOLX/111-286
D5WNK0_BURSC/26-196
Q73CS7_BACC1/359-545
A3WYC3_9BRAD/361-538
H6V3D6_9BACT/38-211
D7IIB5_9BACE/11-185
Q7UY08_RHOBA/2-173
C7CCI6_METED/26-197
D1PGE4_9BACT/117-305
B9KN35_RHOSK/131-297
F8X593_9PORP/216-393
A5URK1_ROSS1/104-306
D1CD80_THET1/116-289
F7YW43_9THEM/105-267
G5N1Z7_SALET/111-286
H4FX35_STAAU/166-345
G8QVL7_SPHPG/199-383
C7WA80_ENTFL/109-284
F5UQ18_9CYAN/10-183
F5LE55_9BACL/8-170
F5L873_9BACI/109-283
A8MK22_ALKOO/112-278
E1WRL1_BACF6/225-391
B7GQK0_BIFLS/201-387
D4QHV3_ENTFC/186-256
A8UUR8_9AQUI/169-332
B7MM81_ECO45/111-286
E8N582_ANATU/147-324
I0T6Z8_STRMT/189-343
G6EXW5_9PROT/112-285
E7UPL4_ECOLX/163-254
B8IGN7_METNO/136-319
Q64WZ8_BACFR/242-401
H9TH34_SALET/150-377
E5V9M4_9BACE/184-316
G8U101_9FIRM/189-365
A5GYP9_9CAUD/168-344
H8DHC6_ECOLX/173-250
E8D2M5_SALMO/212-380
G9PXW9_9BACT/112-282
F4VMZ6_ECOLX/204-382
E7S6M6_STRAG/178-369
H5P7Y6_ECOLX/200-376
E7PJF3_PSESG/215-383
F3ZU18_9BACE/222-387
G6JLD8_STRPN/1-96
C7UV24_ENTFL/109-284
D2FSI4_STAAU/1-47
A4HNK1_LEIBR/1023-1190
H8F9F7_STRPY/92-248
A3DCS0_CLOTH/283-482
H3YX48_STAAU/141-330
Q7TLS5_NPVCF/163-342
A9MA13_BRUC2/140-297
F8X587_9PORP/125-301
D4WKC7_BACOV/112-292
Q3IPB0_NATPD/151-319
Q9L226_STRCO/193-376
C5AHA4_BURGB/1-144
C3PXH0_9BACE/233-387
D5DTA3_BACMQ/156-348
E8KEI5_9PAST/1-54
G5GAC5_9BACT/242-401
A5WAK5_PSEP1/169-374
C3FDC2_BACTU/358-544
C2WZQ2_BACCE/215-402
C3NUM0_VIBCJ/206-383
G2GNH5_9ACTO/1-35
D4T2V3_9XANT/130-311
Q0FHV4_9RHOB/427-580
E0GSN2_ENTFL/111-287
I0YGN3_9BURK/101-265
D2AR79_STRRD/189-356
A5LP32_STRPN/76-265
C2ZH16_BACCE/146-300
F8X415_9PORP/125-306
C0RRF9_BORBG/62-252
D5QM96_METTR/238-403
F5PI21_SHIFL/104-178
G6RDP1_STRPN/90-254
C3IC90_BACTU/124-306
H0AU18_STAAU/9-170
C6YSG7_9GAMM/203-378
B2THA0_BURPP/175-328
D9RL41_STAAK/166-345
B0C8U1_ACAM1/209-379
B8DWZ6_BORAF/56-245
H6V4G7_9BACT/38-211
C0FN17_9FIRM/106-175
E7WUD3_SALMO/27-117
B4WT35_9SYNE/134-308
C2N1E4_BACCE/169-355
B4A1T8_SALNE/111-286
G5ID87_9CLOT/110-274
H6V323_9BACT/1-134
A4FKA7_SACEN/124-299
H1SHK3_9BURK/148-307
G6EJZ6_9SPHN/132-323
E8B0H7_SALMO/212-380
A4CAW1_9GAMM/1-28
F4AGY8_LACJH/178-378
G7RGB9_ECOC1/202-385
D4H5Y7_DENA2/120-295
I0MKM7_SALET/4-177
G7R249_ECOC2/3-174
G7RR23_ECOC1/205-373
F3DLG9_9PSED/387-583
C4F2U5_HAEIF/25-143
H1SR84_STAAU/9-170
D5QVK1_METTR/8-73
C2DLS5_ECOLX/3-72
C4KFZ2_SULIK/243-406
C7JDD0_ACEP3/120-284
D2MSZ4_CAMJU/198-371
H6V3L0_9BACT/1-135
Q98LN1_RHILO/218-384
G4GH93_9EURY/83-246
E4SQB3_STRTN/195-390
A5LEZ9_STRPN/172-348
Q9EZK5_ENTFC/102-266
H3Q3U8_BRUAO/128-303
H7PPZ4_STRPN/9-126
A3N895_BURP6/2-96
A4MXR2_HAEIF/212-382
F0DYX6_9PSED/170-376
B6W4Y3_9BACE/222-387
C6RWK5_VIBCL/1-107
E0HDM4_ENTFL/190-388
F5KE81_PSEAI/235-410
C5I734_VIBCL/169-346
H4Y5F5_ECOLX/44-238
G9TY38_SALMO/132-205
H5HBH6_ECOLX/111-286
A6LZE9_CLOB8/321-511
F0MWJ3_NEIMP/203-376
E1T4Q1_BURSG/108-291
G5XS19_ECOLX/43-219
H7Q2Q4_STRPN/1-57
Q31FR8_THICR/206-376
C3Q889_9BACE/39-224
F2EZG3_PANAA/148-331
E1TSD7_LACPS/111-288
F9K063_STAAU/166-234
H0LN01_SALMO/114-284
Q9KJD8_LACLL/6-185
F7X6S4_SINMM/178-344
C8X883_NAKMY/179-384
B7KTI3_METC4/128-303
H4Z3N3_ECOLX/112-282
Q7X598_9BACT/1-161
C0A347_9BACT/122-329
H1DL33_9PORP/108-281
G8MAP9_9BURK/233-407
D3NTV3_AZOS1/216-405
G0BJK7_9ENTR/113-308
A9NHC9_ACHLI/110-287
D7NBX1_9BACT/222-385
G5I2F2_9CLOT/105-270
G0ADC6_COLFT/126-300
G6VLR8_STRPN/172-348
A8RC46_9FIRM/188-349
D0BQM4_9FUSO/134-311
Q55H10_DICDI/574-738
A9ITI9_BART1/207-371
A1A8J5_ECOK1/13-96
E6XSD2_SHEP2/199-386
E2WQB0_ECOLX/1-102
C2SCI9_BACCE/177-347
Q2N8A1_ERYLH/209-378
C3QB23_9BACE/108-281
B9ACJ4_METSM/38-226
D7WQ14_9BACI/140-321
G2RJG4_BACME/112-288
G2PPJ3_MURRD/226-394
A3IUV4_9CHRO/391-589
G5U870_ECOLX/184-356
G1BSG1_9VIRU/178-404
H3X5S6_STAAU/141-330
Q3M843_ANAVT/197-388
D6ZH27_MOBCV/117-295
C5UZ58_CLOBO/170-353
G5VXT1_ECOLX/96-300
D9Q388_CORP1/107-281
G3FM80_CHLTH/3-135
Q5LEB0_BACFN/106-292
E9VCA9_ECOLX/202-385
E6QJL3_9ZZZZ/7-113
F9TUN9_9VIBR/118-289
F1ZCN8_9SPHN/141-311
VINT_BPML5/174-356
G5UKP6_ECOLX/50-244
C8T483_KLEPR/41-235
D9R9C1_CLOSW/157-330
G6VBE4_STRPN/95-246
E9RWH5_9FIRM/1-144
H5Q833_ECOLX/213-386
H5FIR3_ECOLX/177-360
D6ZTK0_BIFLJ/134-317
B2FUV8_STRMK/107-274
C0QXF7_BRAHW/120-295
Q1CBA2_YERPA/1-64
B5YUV2_ECO5E/215-379
F9J0P5_ACIBA/214-380
C7VZ21_ENTFL/109-285
G6MCC4_STRPN/9-126
G7MBN7_9CLOT/6-167
B9PCU2_POPTR/1-33
F5S592_9NEIS/108-279
H0U1H7_WOLPI/123-311
G8RJB1_MYCRN/173-350
H4EET1_STAAU/9-170
D7K0V2_9BACE/115-297
D9NIT2_STRPN/178-369
F8HZN2_WEIKK/93-287
Q2W5E8_MAGSA/222-398
D1YL98_9LACO/124-260
G9RU33_9FIRM/180-364
C7XA98_9PORP/10-184
B3JHF3_9BACE/111-284
D4L425_9FIRM/12-113
G6EJU4_9SPHN/166-360
F7S9Q5_9PROT/49-156
Q1WTI8_LACS1/110-286
H5FUP0_ECOLX/160-333
B2TUZ8_SHIB3/57-224
C8TPJ5_ECO26/193-366
Q4QKE8_HAEI8/4-112
B3E8B2_GEOLS/214-409
C3R147_9BACE/115-297
B5QQ05_LACRH/168-360
B2VI51_ERWT9/115-285
H6V3M9_9BACT/1-134
G2SDL4_ENTAL/168-318
G7TPN9_VIBCL/115-290
F3N0F9_LACRH/1-164
H7JQF9_STRPN/178-369
B2XSC1_AMYMD/192-430
H4LQD6_ECOLX/200-400
G9AP49_PANAN/394-591
G9SAG7_CITFR/204-379
H1F7G5_ECOLX/202-385
H6V3P4_9BACT/1-135
B5JD59_9BACT/30-140
Q859R3_9VIRU/128-310
E5V3C7_9BACL/172-350
H4YX71_ECOLX/199-398
G6WIC3_STRPN/172-270
I1B432_ECOLX/41-235
F3GRH3_PSESJ/1-40
H0L4Y6_SALMO/27-117
G0FCS4_ECOLX/213-381
H5E0A9_ECOLX/192-370
B0QJ02_BACAN/9-176
G2BZ17_ECOLX/38-232
Q121V8_POLSJ/107-277
C7XW61_9LACO/166-345
Q091V3_STIAD/232-429
G6XL41_9PROT/404-558
B0HEI9_YERPE/212-379
G1WFU9_9ACTN/104-284
XERC_SHEAM/109-279
F7LW68_9BACE/113-285
B7WXB6_COMTE/197-363
Q821C7_CHLCV/160-326
D0WCQ0_NEILA/204-378
G7DFA5_BRAJP/131-309
C2IB35_VIBCL/178-346
B1RY51_UREUR/9-144
H6KVB0_TREPD/110-288
Q7M7H3_PHOLL/145-320
Q3DGI8_STRAG/66-266
E7Y8F1_SALMO/174-324
Q19NJ7_ECOK1/115-319
E0U8P5_CYAP2/7-177
Q82H18_STRAW/177-355
A9A7S8_METM6/101-269
C2VYN0_BACCE/110-284
D6HPP4_9FIRM/163-311
B5YGX8_THEYD/110-281
E5XHC3_9FIRM/1-66
D3IGT2_9BACT/223-389
XERD_CORGL/116-292
E5R8K2_STAAG/9-170
D7DJJ6_METS0/172-379
F3HZP3_PSESF/239-445
I1AGU5_PSEAI/126-300
F3GN08_PSESJ/28-99
D8I8I1_AMYMU/181-342
G0JSR7_9GAMM/174-330
E1EF65_VIBPA/391-576
E9RM45_LACRE/1-80
B0TQV5_SHEHH/172-339
D6YDA9_CHLT5/127-300
E8EPR0_SALMO/111-286
G5TGD4_ECOLX/200-400
E1JT84_DESFR/166-327
A8ATC7_9CAUD/165-351
B4A0Z8_SALNE/103-279
G0CUR6_CORUB/107-281
B5D3P5_9BACE/108-281
G4CGZ9_9NEIS/10-104
F7Q762_9GAMM/205-373
B0SNN8_LEPBP/99-264
H7IT70_STRPN/145-342
A8H4P4_SHEPA/200-413
B5IZU4_9RHOB/1-61
E2NHI3_9BACE/156-320
I0NTD3_STRPN/5-110
E1XCK8_STRZO/169-363
B2N975_ECOLX/202-386
H7L1P8_STRPN/182-372
H0U6J6_BRELA/169-356
H5BZ78_ECOLX/185-349
E8IQA2_ECOLX/157-374
A5LFN1_STRPN/9-170
F3X2A2_9SPHN/166-361
C3QBY3_9BACE/113-295
F5J7K6_9RHIZ/130-303
G0IT36_BORAP/56-245
B1LZP0_METRJ/155-312
A9HA72_GLUDA/1-101
Q3R0P3_XYLFA/104-263
A8S975_9FIRM/188-404
F0NHV0_SULIR/118-272
E8XLW2_SALT4/121-278
F8KWW0_PARAV/58-242
D7CXP3_TRURR/284-442
E0GK38_ENTFL/177-370
Q1CD28_YERPN/1-42
E4T914_RIEAD/183-346
D4E1M1_SEROD/21-188
C0RQP2_BORBG/56-245
G2T0J6_ROSHA/179-343
D1A300_THECD/127-311
B7HST1_BACC7/8-178
D7DM13_METS0/165-323
XERDL_STRPB/92-248
G6BPW3_CLODI/9-207
Q7DIY3_STAAU/329-507
G1Z4V1_ECOLX/59-209
E5AKM7_BURRH/206-370
A3D4N0_SHEB5/201-414
D5D588_ECOKI/112-282
H0TYL3_9BRAD/172-349
C2Z9S1_BACCE/72-258
F8I749_SULAT/216-392
C8U5Z3_ECO10/219-383
B7LJI8_ESCF3/184-356
Q5NWF0_AROAE/132-246
B5EPC5_ACIF5/116-290
H3RNM7_9LACO/2-119
D4VGC7_9BACE/11-185
D8GGN1_LACCZ/171-347
H0S9S7_9BRAD/223-411
A4ALM4_9ACTN/126-301
F3NMA6_9ACTO/1-70
B9R123_9RHOB/254-422
H0NTD4_BACCE/110-284
C0R9N7_BORBG/55-245
D8ADV0_ECOLX/112-282
G2UAR3_PSEAI/232-468
A3NDT2_BURP6/307-463
D4JEI9_9FIRM/16-199
H4C6E1_STAAU/108-280
F0Z2P5_9CLOT/103-267
B0QTX4_HAEPR/162-323
E0RHT4_PAEP6/106-271
E2PNC6_9RHIZ/226-396
F8LCB7_9CHLA/226-411
H6V4G2_9BACT/38-211
E8IR67_ECOLX/202-385
F9ABR9_VIBCL/121-292
A9VLA6_BACWK/8-178
C4XM42_DESMR/172-341
G4R5I7_STRPY/173-369
H1BFK7_9FIRM/165-349
B0AVF7_BACAN/168-347
Q1ZMG0_PHOAS/202-373
C1DE78_AZOVD/205-373
D6IQ60_ECOLX/204-403
Q66Z84_BORBG/54-244
H7NXR8_STRPN/175-363
H7LKX4_STRPN/9-95
E9T0B4_COREQ/196-369
C4UTB9_YERRO/76-246
H6V303_9BACT/1-134
H6V468_9BACT/1-134
Q5P090_AROAE/205-372
F9LVU2_STRMT/1-147
G6IQS7_PEDAC/164-344
Q6LIS9_PHOPR/136-311
A6F297_9ALTE/124-298
B8DSP9_BIFA0/113-294
E0GKR4_ENTFL/9-189
G2H0H7_9ENTR/116-182
H4SSK2_ECOLX/149-299
F7LIG0_BACOV/108-281
G0DLX6_9GAMM/182-348
H2IGS1_9VIBR/130-287
G5TJF8_ECOLX/198-367
A5LA60_STRPN/90-254
H2HM80_CORDP/178-339
D4PN79_LISMN/110-285
I0NFX5_SALET/214-344
G4DFS8_9GAMM/207-374
H5NVH2_ECOLX/205-373
E6YTY7_9RHIZ/176-334
E7GJA1_CLOSY/109-281
D3HHG2_STRG3/179-373
C8UDB9_ECO1A/213-381
C7XC40_9PORP/153-317
E4KLW5_9LACT/115-289
B3WZD9_SHIDY/178-349
G5UHR1_ECOLX/213-391
G9VK19_SALMO/174-324
C6NXN5_9GAMM/368-517
Q5NWK4_AROAE/138-318
F2F2G9_SOLSS/158-338
F8BEQ3_LISMM/130-298
H4R8N0_ECOLX/204-387
H4N8F9_ECOLX/34-228
E6JEG7_RIEAN/224-388
E5CE78_9BACE/110-291
H4U0S0_ECOLX/213-377
E4L181_9FIRM/118-284
H1Y5N1_9SPHI/199-369
G6UUG9_STRPN/1-96
B2PW88_PROST/202-384
A6FWH6_9RHOB/5-180
D2NNK2_ECOS5/43-219
D7IP77_9BACE/196-354
Q6MXY4_SERMA/146-372
E7FNV1_9LACO/114-290
G0F7Y5_ECOLX/210-379
G5HU18_9CLOT/1-185
Q92ED6_LISIN/116-293
G9AXE1_PANAN/130-303
E1LJC9_STRMT/1-58
F4T0Y6_ECOLX/102-286
G5X2S2_ECOLX/205-373
H5LYF7_ECOLX/178-349
D0I0N1_VIBCL/212-380
G9U9B8_SALMO/203-386
A2RD88_STRPG/181-352
A5N5E0_CLOK5/126-295
Q3IGC5_PSEHT/92-297
C2TDK5_BACCE/180-358
H4M5G4_ECOLX/239-401
H5NDY7_ECOLX/177-360
F3IZP8_PSEAP/183-363
G1YHW9_ECOLX/204-387
G4PUT8_ECOLX/5-180
B6JEJ8_OLICO/227-386
D4E037_SEROD/117-287
G8CP46_PSEAI/396-589
G9TX24_SALMO/175-327
G2A868_ECOLX/1-102
Q4ZCC1_9CAUD/163-327
C9KR32_9BACE/329-460
G0K5K9_STEMA/173-336
H4UY37_ECOLX/163-309
C9XZR6_CROTZ/111-286
H4JLA9_ECOLX/1-63
A8TS26_9PROT/5-72
Q9CJP5_PASMU/189-372
F3J0L4_PSEAP/218-382
G5I4A2_9CLOT/194-392
D2F0Z5_9BACE/199-372
C9UQZ8_BRUAO/207-370
XERC_ROSS1/109-285
A8WS12_CAEBR/9-107
D4WAT0_BACOV/109-274
H4JBJ4_ECOLX/1-48
E8MRG8_BIFLS/155-341
G5S5J1_SALET/43-113
G5G5V6_HAEAP/110-285
B6VXY8_9BACE/184-356
B3BNI0_ECO57/184-356
G2GYJ0_9ENTR/204-387
O50324_PSEAI/115-319
C6AJE5_BIFAS/169-351
H4X6K0_ECOLX/3-178
H2HSY7_CORDP/119-298
F8ZC06_VIBCL/105-280
H5IDH8_ECOLX/1-102
H0AV89_STAAU/162-339
A8Z2C3_STAAT/188-388
B4S6L9_PROA2/115-291
D5CGA2_ENTCC/258-323
F4QY43_BREDI/119-292
E1UCB4_LISML/195-380
O52508_ENTAE/131-314
F7LMY8_9BACE/222-387
G5KLZ6_ECOLX/192-370
H4YQM3_ECOLX/138-331
G0AE11_COLFT/116-306
C2FCW1_LACPA/182-375
C4T107_YERIN/112-287
B1C3F5_9FIRM/45-220
I0NCA0_SALET/4-177
C9UVY5_BRUAO/207-370
H1Y1T2_9SPHI/225-393
A8LTB4_DINSH/163-358
B5Z744_HELPG/174-352
H1HQ42_9BACT/215-392
H5F3T8_ECOLX/213-379
C7Y934_ENTFL/189-386
G7G5I7_9GAMM/125-299
G0H815_BIFAN/182-392
C1CVL1_DEIDV/199-393
H8WQL3_CHLTH/155-321
D0AFM0_ENTFC/9-189
H4YXL2_ECOLX/66-216
B9L8S8_NAUPA/99-259
F9V241_MYCBO/1-55
B3CDK9_9BACE/156-320
H4IQ19_ECOLX/193-366
A3YMB2_CAMJU/166-340
G5TWK9_ECOLX/192-370
F0DZ92_9PSED/158-355
B5JUF6_9GAMM/127-315
H1DX25_ECOLX/112-282
B5Q8P1_SALVI/154-219
D0Z932_EDWTE/213-386
C9BM31_ENTFC/172-365
G1V6T7_9DELT/1-128
D4Z8P7_SPHJU/130-309
H4J9J3_ECOLX/206-393
C2Q0E0_BACCE/110-284
C3AFM2_BACMY/106-270
Q5E064_VIBF1/1-88
G8W268_KLEPN/210-375
F3U8A2_ECOLX/41-235
H5XWA5_9FIRM/8-176
B5K3F4_9RHOB/212-378
A6FVU2_9RHOB/1-149
C4RC93_9ACTO/169-328
C7TCD0_LACRG/107-281
C3CQH8_BACTU/8-178
E5VJN7_9FIRM/165-339
A8U4J8_9PROT/106-274
F3U0Q6_STAEP/1-164
C7L9F4_ACEPA/417-598
E7JY09_SHISO/111-286
C2M3N8_CAPGI/202-370
F0JFT9_DESDE/356-535
F1Y188_ECO57/11-183
E3Y6M9_SHIFL/111-286
B2J0W7_NOSP7/14-182
B6W371_9BACE/113-292
Q1PWV5_9BACT/212-416
B1EJV4_9ESCH/213-381
H7M950_STRPN/1-59
F5MK32_SHIFL/215-379
H6V3W8_9BACT/1-134
D5WPW6_BACT2/104-271
B1QRX9_CLOBO/141-278
H7BVW5_9VIRU/130-261
Q03UH2_LEUMM/8-184
F9ZH43_9PROT/145-314
O82888_ECO57/43-219
B7HUB0_BACC7/8-170
H3ISA5_STRPU/546-721
H0TBD1_9BRAD/132-326
H5IU81_ECOLX/145-329
H0IXI6_9GAMM/27-196
E0R3X0_ECOLX/11-183
G2FAL9_ECOLX/184-356
D1B2E2_SULD5/190-368
F8AX93_FRADG/243-428
D8D8L8_COMTE/251-386
A9L0P0_SHEB9/166-329
D7JR80_ECOLX/210-379
C6I4L4_9BACE/244-405
D6SV12_9DELT/20-187
Q0AAZ6_ALHEH/219-378
E8ZDT4_9VIRU/178-369
H5JJW7_ECOLX/163-309
E1WS13_BACF6/131-294
E3PIH0_ECOH1/111-286
A8ANH1_CITK8/116-328
D6SVI1_GARVA/127-306
H5AMS8_ECOLX/1-42
G2G0U5_9FIRM/156-321
B5XRZ0_KLEP3/212-383
C6DCX2_PECCP/205-373
E4VJX3_9HELI/127-305
H6V4D8_9BACT/38-211
D7CDF7_STRBB/1-123
B0NMS5_BACSE/1-42
A4JHK5_BURVG/255-423
D6DFT2_CLOSC/190-388
A5UG52_HAEIG/186-356
F3HEP0_PSEYM/250-425
Q5E1W8_VIBF1/117-288
B9PKW5_TOXGO/754-949
B5SJ89_RALSL/210-374
A6LGM8_PARD8/133-295
G4NZZ6_BACPN/1-55
B2AK06_CUPTR/135-311
A4EME1_9RHOB/115-296
XERD_CHLMU/111-287
H1CKQ6_9FIRM/24-166
E8HJD9_ECOLX/172-378
E5C401_9BACE/220-385
A1ZP99_9BACT/227-392
H0DN98_STAEP/185-392
F7LPC8_9BACE/222-387
A2CCC8_PROM3/171-357
A9NFS1_ACHLI/107-287
F4TE47_ECOLX/44-238
A3Y2D8_9VIBR/132-306
C2MCB1_9PORP/224-398
E1KXF9_PEPMA/171-344
Q5XZ81_BORGA/5-150
H4JTG9_ECOLX/213-388
E3PZ22_STAAU/234-286
G8E4K0_HELPX/26-147
H7KLS1_STRPN/96-254
H5J4N6_ECOLX/234-372
E6U1M8_BACCJ/136-308
F2H894_BACTU/129-304
C7CZV7_ENTFL/171-356
G2GZA0_9ENTR/176-348
G6RPJ3_STRPN/95-246
F8YPB6_ECOLX/202-385
C5D6Y7_GEOSW/140-308
G6TSG0_STRPN/90-254
Q87GP5_VIBPA/205-434
D7IUT6_9BACE/223-388
D0C7Y6_ACIBA/216-356
F3GGU3_PSESJ/1-145
E2M9J2_PSEUB/1-171
E4I6B8_ENTFC/126-302
F9BF06_VIBCL/204-379
D1QM35_9BACT/266-383
C5T837_ACIDE/217-381
Q2YWN1_STAAB/1-176
D7V992_LACPN/1-176
I0CWU0_BACAN/1-63
F2CJK1_STRSA/133-318
G2HNB4_9PROT/167-342
D2EXP3_9BACE/120-295
A1A8J6_ECOK1/43-132
G9UIA2_SALMO/114-284
D8EWB8_9DELT/109-313
D6HWB2_ECOLX/201-397
G7LQH1_9ENTR/124-303
Q72A00_DESVH/128-297
H7YT62_CAMJU/1-76
A7VY81_9CLOT/198-399
B6ZU07_ECO57/355-524
F4R0I5_BREDI/202-377
C6A8T7_BIFLB/169-351
H4BCR9_STAAU/329-507
C3B6D1_BACMY/121-316
A4FXK8_METM5/156-336
I1AJU9_PSEAI/210-394
E5VDJ5_9BACE/219-389
B6YR66_AZOPC/115-287
C8L306_STAAU/109-283
C5ATP4_METEA/338-527
E4S0I2_BORBJ/61-251
H6V349_9BACT/38-211
A1VH85_DESVV/37-203
E1SSL1_FERBD/244-369
Q18H19_HALWD/139-354
Q27ZD2_9BACT/1-163
E3DWX8_BACA1/167-356
E7HJJ0_ECOLX/184-356
D1AGP6_SEBTE/170-335
D3RN44_ALLVD/111-285
Q846B2_ECOLX/5-177
H1YSN7_9GAMM/114-288
H7J7I4_STRPN/1-96
B2A748_NATTJ/18-187
G6LUR4_STRPN/172-270
Q9ZI85_BACFG/222-387
D7BAH6_MEISD/70-238
F7U738_RHIRD/130-303
H6V451_9BACT/38-211
Q2BYW4_9GAMM/203-438
B2D9L9_UREUR/91-235
D5WI43_BURSC/365-568
H5RIM8_ECOLX/213-386
G2UBM9_PSEAI/210-393
E2KBE9_ECO57/201-367
H6V3I2_9BACT/38-211
C8TND0_ECO26/215-379
B6AQ66_9BACT/1-136
A1B4R3_PARDP/131-286
Q7V6C5_PROMM/211-371
D4MTN8_9FIRM/66-263
D2S8K7_GEOOG/175-363
C9M987_9BACT/201-382
G7VSN1_PAETH/129-299
E0FD85_ACTPL/146-316
Q1QPX2_NITHX/105-269
Q8A8X6_BACTN/216-397
D3UNU9_LISSS/167-371
B9CS47_STACP/109-283
H8H9J3_STRPY/1-53
B3HF46_ECOLX/166-312
C6V0G7_ECO5T/203-370
C8WHA4_EGGLE/169-343
E2MSQ6_FRANO/205-384
E5VE93_9BACE/242-401
H1YQK5_9GAMM/212-380
A6QA80_SULNB/162-339
H4NHU1_ECOLX/1-42
F9HA86_STRMT/95-246
E7RN63_9BACT/4-101
B8FH24_DESAA/126-300
Q0G1P8_9RHIZ/136-300
E4NWS9_HALBP/20-202
A5KL42_9FIRM/193-416
E0PN93_STRMT/1-99
F1ZLY2_ECOLX/111-286
Q8A501_BACTN/224-390
Q1MW07_9BACT/38-211
C7BH65_PHOAA/165-328
E7IL98_ECOLX/200-383
E6QBI7_9ZZZZ/159-319
Q2VBL0_ECOLX/202-386
H2K402_STRHJ/162-363
G0HTP8_HALHT/21-175
H5G282_ECOLX/163-338
G6SDL1_STRPN/172-348
H7P6R1_STRPN/147-311
G6UKL6_STRPN/95-246
B1ZDJ0_METPB/234-407
Q7MX33_PORGI/114-286
H7JFB4_STRPN/187-382
E1XDV5_STRZO/24-186
E1XFY1_STRZO/147-311
G5VG49_ECOLX/115-319
H7K5X3_STRPN/172-348
F3X3P0_9SPHN/1-61
C7KUW6_ACEPA/164-329
C6W3A0_DYAFD/225-392
C8U8P9_ECO10/204-403
H4JW94_ECOLX/177-360
B5XUF0_KLEP3/111-286
C6WTI3_METML/106-310
E1W2G5_HAEP3/113-275
B5UTP5_BACCE/169-355
I0X6N3_9SPIO/228-406
A1KQ82_MYCBP/1-55
C2U167_BACCE/114-290
A3D8H1_SHEB5/111-286
H5W2N1_SALEN/162-321
F0PZS7_BACT0/113-304
Q0EE11_PSESF/174-354
C7XEI2_9PORP/224-384
F9MKX4_STRMT/1-38
F3PGZ9_9BACE/156-320
D1DPY2_NEIGO/159-323
H6VX70_ACIBA/84-290
Q3J3W4_RHOS4/410-574
H7NVH5_STRPN/172-348
A4TT12_YERPP/151-323
C0ED74_9CLOT/137-316
A6FVV4_9RHOB/176-348
C2R878_BACCE/8-170
I0A705_SALET/4-177
G7G9G2_9GAMM/205-378
G2S9V5_ENTAL/111-286
E5XGC6_9FIRM/178-391
Q8VQB8_CITFR/115-171
H6V412_9BACT/38-211
D4INN9_9BACT/194-374
B6AN37_9BACT/204-372
G4W7K1_9GAMM/115-309
C0B5U1_9FIRM/163-251
Q27ZB3_9BACT/1-163
XERDL_STREM/95-248
Q8XAK1_ECO57/215-379
A7M2A4_BACOV/101-292
C7SIN0_9ENTR/202-386
C6TUV2_BURPE/147-321
F3X086_9SPHN/228-393
E6SXL0_SHEB6/214-376
E4UAV9_OCEP5/151-313
G6ATX7_9BACT/223-388
I0YEL0_9BURK/428-636
C0X3A0_ENTFL/1-66
F3Q7A3_9ENTR/112-173
G5MWZ0_SALET/228-388
H3RKD1_ERWST/147-320
B0CCB3_ACAM1/2-69
Q3AK98_SYNSC/236-396
Q0HV93_SHESR/209-414
D8C8S9_ECOLX/21-188
F3RW98_VIBPA/207-349
H7DZ03_9FIRM/108-298
G6AJH0_9BACT/114-288
XERC_MYCBP/108-286
E7GL37_CLOSY/104-268
C6EDD1_ECOBD/205-373
G5UNS9_ECOLX/200-400
F9QPN2_9MYCO/195-383
C7SIN3_9ENTR/202-386
C2RZV0_BACCE/1-83
G4KTV7_OSCVS/48-215
C0KKC6_9BACT/1-163
H1Y912_9SPHI/222-390
G3J0D2_9GAMM/158-317
E8XIA8_SALT4/203-379
Q83M79_SHIFL/1-123
B5GTA5_STRCL/3-74
H4CZU3_STAAU/1-56
B9Z718_9NEIS/60-264
D2TJL1_CITRI/11-183
H2IIC9_9VIBR/132-257
B1Y172_LEPCP/121-310
Q89TA1_BRAJA/228-402
O69718_MYCTU/1-55
E9AIP4_LEIBR/875-1042
B4ABF5_SALNE/114-284
Q9PFM6_XYLFA/214-384
H1YN91_9GAMM/118-288
G6R090_STRPN/9-126
Q0F1I5_9PROT/196-369
D5C752_ENTCC/193-366
D6DL92_CLOSC/93-258
INTL_ECOLX/43-219
A4Y9I4_SHEPC/210-399
D4RL23_ENTFC/172-366
Q4LBF7_PSESH/130-298
E2Y4A2_ENTFL/179-372
C2RSP3_BACCE/110-284
C8TUB4_ECO26/213-381
D2N6N0_STAA5/108-280
H7KCC0_STRPN/172-348
D7XST6_ECOLX/115-319
D1WCA7_9LACO/115-292
F5U1T7_STRAP/174-372
D0AYH0_BRUAO/114-296
D9PPE2_PEPMA/189-386
F3QG46_9ENTR/163-311
B2PQ51_ECO57/5-178
G0HY97_HALHT/120-319
F4T873_ECOLX/2-130
G2TAV5_RHORU/118-297
E8Y1G9_RAHSY/19-188
Q87KR6_VIBPA/187-341
E6E024_PROAA/126-303
Q8TIM0_METAC/110-282
G6J014_LACRH/113-292
G7UGA4_PANAN/110-285
F7N9I1_XYLFA/109-277
H5T151_LACLL/204-396
E9A8Q2_SALET/114-284
H3HZB8_STRPU/4-115
B2NG35_UREUR/165-239
B0G7K3_9FIRM/173-388
H6V3W3_9BACT/1-134
E6ILG2_ENTFL/181-367
A6TR58_ALKMQ/109-282
B2JV45_BURP8/183-373
Q13GT5_BURXL/107-276
Q7MQ78_VIBVY/251-449
B1TCV5_9BURK/90-254
Q8XWI5_RALSO/197-381
E6SC58_INTC7/106-291
E8IFZ8_ECOLX/112-282
F5KIL8_PSEAI/212-389
D2A6T6_SHIF2/203-279
B4A2N1_SALNE/212-380
G7VQY9_PAETH/7-80
G6A7A9_STRIT/203-404
Q7UNS9_RHOBA/162-328
B9B6M7_9BURK/130-299
E6TAR7_MYCSR/176-344
H7EUG5_PSEST/200-399
G4FYF5_9GAMM/222-416
G9AAX0_RHIFH/152-334
C2WSB3_BACCE/110-284
C1HZB2_NEIGO/188-364
C7KKI6_ACEPA/120-284
B1TFR8_9BURK/108-297
F3VA11_SHIDY/111-286
C6LJV3_9FIRM/14-146
G2FXD9_9FIRM/115-283
B2SFE6_FRATM/106-280
F5ZI55_STRPW/156-332
A8HP97_ECOLX/11-183
E2JT49_ECO57/157-374
D4KWX3_9FIRM/109-280
Q9T1Z2_9CAUD/167-340
C0BF20_9FIRM/173-361
C3F8H8_BACTU/8-178
A7M5C9_BACOV/109-295
C6E4Z2_GEOSM/157-324
D0K2J8_STAAD/9-170
H6V4T5_9BACT/38-209
G8PMY0_PSEUV/138-307
A1RGY2_SHESW/206-383
XERS_STRPC/172-348
B7KK29_CYAP7/201-378
F8J2B4_9VIRU/594-674
Q7TDH8_9VIRU/215-388
D6INM8_ECOLX/115-319
B7NGW8_ECOLU/5-178
B6B3M9_9RHOB/291-465
A4VH40_PSEU5/189-424
H7Z889_CAMJU/129-304
G5WG66_ECOLX/213-391
A6EVX8_9ALTE/8-251
G1YI00_ECOLX/11-183
F4MJ07_ECOLX/1-41
E0USP0_SULAO/107-311
F9C7I6_VIBCL/209-377
G2SDD6_ENTAL/4-177
B3B3G7_ECO57/169-319
H3KRA6_ECOLX/201-402
G1YGS5_ECOLX/163-310
A1X5L5_MYCAA/91-236
B1UQ88_BACAN/9-176
Q0SBV6_RHOSR/65-270
A5MUE1_STRPN/181-370
D7UYL5_LISGR/15-190
C5G440_9LACO/112-286
XERC_CORGL/125-296
C5E8V3_BIFLI/120-267
C7NYE4_HALMD/14-180
H4UT12_ECOLX/5-178
E1NW53_9LACO/113-288
C6WAQ0_ACTMD/191-384
E5CC49_9BACE/110-290
C2NRU2_BACCE/1-116
H6V480_9BACT/1-132
F5M4Z5_RHOSH/99-284
H4GWU3_STAAU/1-55
E9Y0Q7_ECOLX/163-311
E1KT76_9BACT/108-280
B0QNM4_BACAN/120-316
G5GEH8_9BACT/225-390
Q3DK34_STRAG/189-386
C6L108_9BACT/118-305
H3SIP2_9BACL/128-324
F9PFK0_9STRE/202-404
C4K2N9_RICPU/107-293
A6BHH6_9FIRM/188-385
B4TZ92_SALSV/207-375
E6H9V0_ENTFL/111-287
Q7A8Q6_ECO57/438-607
E4JL17_ENTFC/121-314
Q1A0P7_9CAUD/167-326
B2S2Z2_TREPS/109-285
C3GCF4_BACTU/1-83
G0F7Q6_ECOLX/166-313
H6V373_9BACT/40-211
H7FZT6_9LACO/113-290
E2VW55_MYCTU/2-115
F2M8P9_LACCC/175-364
H6V335_9BACT/1-137
C9RQE0_FIBSS/112-280
A0Q4W3_FRATN/203-378
F1V5F3_PROAA/113-293
A1AJI0_ECOK1/5-178
H5KG34_ECOLX/163-309
B8XIZ7_KLEPN/115-295
C5T8U9_ACIDE/113-287
B0NMT7_BACSE/224-390
D1DEW4_NEIGO/208-344
C0PXX3_SALPC/201-402
Q4MG29_BACCE/10-169
D5WA08_BURSC/274-474
H4R8S1_ECOLX/1-102
C9LJA3_9BACT/98-270
A4TCU8_MYCGI/184-362
H7Q1F9_STRPN/93-244
D7EVN6_MYCTU/108-286
H6V329_9BACT/1-134
H4RXK1_ECOLX/163-323
F1Z7R5_9SPHN/220-389
F3HHG3_PSEYM/132-311
F5YF59_TREAZ/212-387
C4KVN0_BURPE/1-49
D2EXG0_9BACE/223-388
H1BDT5_9FIRM/1-116
Q87SB5_VIBPA/118-293
D6HK13_9FIRM/169-331
H0J1W3_9GAMM/136-309
F2Q7V2_YEREN/131-310
H4M7D8_ECOLX/194-371
G6MHR4_STRPN/36-225
C4S5F1_YERBE/225-306
D0P9B9_BRUSS/128-303
H7JCK8_STRPN/179-369
C6BWF0_DESAD/220-380
G6R732_STRPN/1-59
F3C1M8_PSESG/1-137
D4WTP9_BACOV/224-390
Q27ZE4_9BACT/1-163
F5IEA8_ACIBA/189-364
A5ZLR4_9BACE/233-398
D2Q578_BIFDB/110-294
H8EUI6_MYCTE/180-358
D4GVY9_HALVD/126-296
H3Y9F1_STAAU/141-330
E0HC53_ENTFL/173-365
C0BS68_9BIFI/112-304
C9P3Q2_VIBME/265-469
G9PU92_9BACT/206-376
A0AWC0_ARTS2/459-653
E1YWV6_9BACE/112-289
F0HT92_LACDL/19-202
XERDL_STRT1/104-253
G5VWE6_ECOLX/112-282
G6UWF8_STRPN/1-58
D5B9A9_ZUNPS/111-286
F8ABV0_THEID/102-276
H5C6D6_ECOLX/149-299
B5J821_9RHOB/230-404
B2NN42_ECO57/202-385
E0NQP6_9BACT/223-389
H3MYK9_KLEOX/204-375
G0M1B9_LACPE/160-341
I0XTT0_9LEPT/17-170
Q7PA12_RICSI/119-292
G5I2F1_9CLOT/9-139
A3IYJ8_9CHRO/131-280
C2NME5_BACCE/110-284
A3JPB4_9RHOB/118-283
H1RD16_SALMO/204-371
H3W2C4_STAEP/271-457
C1MAA6_9ENTR/231-400
B8YG38_VIBSP/105-310
D2QTI7_SPILD/202-374
D9YDK5_9DELT/137-316
F7K1X5_9FIRM/133-307
A4FZG1_METM5/114-282
A0Q857_FRATN/106-280
A3J7Z9_9ALTE/107-278
A4NHL0_HAEIF/217-389
H8DNX9_9ENTR/110-285
H3P8C7_BRUAO/162-326
B5E841_GEOBB/240-422
H3NCV5_9LACT/137-321
G0ID01_STRES/175-363
H6V353_9BACT/38-211
G6R6A8_STRPN/36-225
E1YW33_9BACE/132-299
Q2W0P4_MAGSA/211-407
H4GPW9_STAAU/166-345
H4EFT6_STAAU/186-392
H4EIW5_STAAU/166-345
E7TYV3_ECO57/169-319
H6RRZ1_BLASD/185-354
B2K7C7_YERPB/205-373
F0Q1A6_ACIAP/117-291
Q1YR83_9GAMM/201-367
H1R9R1_SALMO/212-380
G0B1F0_9GAMM/212-380
Q88A10_PSESM/387-583
Q03F79_PEDPA/109-283
Q8EE62_SHEON/100-266
G6RE77_STRPN/111-301
E8P8B6_YERPH/176-348
G5HA85_9BACT/213-387
H4MH00_ECOLX/112-282
Q1LEP7_RALME/365-549
E6V7G9_VARPE/223-399
C2HNK5_LACAI/178-370
D2GGJ1_STAAU/188-388
G0ISJ1_BORAP/55-245
F7R5E6_SHIFL/79-164
E4AV52_PROAA/187-381
H4PBY2_ECOLX/112-280
C3G1G7_BACTU/129-304
A5E944_BRASB/134-312
G6R9I9_STRPN/156-332
B2TV58_SHIB3/213-381
A3D9P8_SHEB5/118-288
F2GLJ7_MYCTU/180-358
A3WXK1_9BRAD/2-78
E5WS72_9BACI/152-317
Q28PG1_JANSC/113-291
A6L6N0_BACV8/220-380
C1C9P1_STRP7/9-178
A7MI53_CROS8/184-356
G2CNH7_ECOLX/202-377
G9CBD1_SALTM/41-235
B7VCG5_9BACT/1-157
E8EM39_SALMO/27-117
H5WVJ8_9BURK/115-299
D0GNW2_9FUSO/132-305
D6CZF1_9BACE/200-357
F3B6M8_9FIRM/153-338
F0QZH9_BACSH/200-357
G6H0I9_9CHRO/116-279
F1TVW9_PROAA/113-293
G6ZZ91_VIBCL/121-292
C1B685_RHOOB/442-629
H8GQR3_METAL/208-369
Q6G1H6_BARQU/120-294
H6V4J3_9BACT/1-134
F8NA55_9BACT/107-280
H4V458_ECOLX/202-377
G2UEE8_PSEAI/2-162
B4A926_SALNE/201-402
Q6LR62_PHOPR/28-211
B6SCW8_9CAUD/184-356
G5KMD8_ECOLX/1-63
C7X5J3_9PORP/203-332
B0G4H3_9FIRM/169-333
A4JUF6_BURVG/172-333
C3RQE1_9FIRM/1-103
G6KSR6_STRPN/95-246
H8ID39_PASMH/109-279
H0D0Y5_STAAU/108-280
E4JM10_ENTFC/195-391
F3BAB5_9FIRM/177-389
F0V089_SALBN/122-279
F3R3Z4_ENTFL/116-293
B5ZXP7_RHILW/353-541
I0DS20_PROST/1-58
F9C9H1_VIBCL/105-280
Q1NC36_9SPHN/6-102
D3VJ98_XENNA/121-297
G4PPS3_ECOLX/178-349
A1SHF2_NOCSJ/175-348
E6AVA1_ECOLX/17-166
C3AWH7_BACMY/15-100
D1NB90_9BACT/179-346
D4YEM7_9LACT/364-417
F9DMG2_9BACT/1-57
H0SQD6_9BRAD/1-59
C6S9Y6_NEIME/6-144
E1H2T5_STRPN/147-311
Q11AK3_MESSB/214-410
E8QSD8_HELPW/161-344
D6ZZ95_STAND/210-382
H6R105_NOCCG/113-296
D3D4B8_9ACTO/152-351
A5KNP5_9FIRM/148-312
H8WQ60_CHLTH/130-292
D7NCS3_9BACT/223-386
A7AE96_9PORP/227-392
G6TR62_STRPN/3-151
H3ZGJ0_9ALTE/185-378
E3DF08_ERWSE/135-311
C8CGL1_ECOLX/43-219
G6QRG3_STRPN/95-246
G0FH09_ECOLX/138-331
A7M768_9BACT/1-180
G5KFK0_9STRE/174-364
A6TXJ0_STAA2/329-507
E0G8Q9_ENTFL/168-359
G5IHW1_9CLOT/235-404
D1W2S1_9BACT/220-376
C6U0W2_BURPE/66-236
B0N7C4_9FIRM/122-294
F3R437_ENTFL/9-189
H4HZE0_ECOLX/202-377
E2Y9A0_ENTFL/189-386
Q27Z48_9BACT/1-163
E7PV25_STRDY/173-369
Q99WK8_STAAM/2-79
H3X8L4_STAAU/109-283
F3RQA4_VIBPA/104-309
B1HMD0_LYSSC/104-267
F0GQH0_9LACO/113-288
B9NUX0_9RHOB/207-376
H7JWI2_STRPN/117-306
A1UH72_MYCSK/126-305
H7VFA9_CAMCO/166-340
B5KC67_9RHOB/203-370
E7I5L1_ECOLX/117-316
H6M9S8_ECOLX/198-367
A5VLX3_LACRD/181-368
E7H1T9_9BURK/115-243
A4LNB3_BURPE/128-307
F4ABD0_CLOBO/100-264
H5QFS9_ECOLX/169-319
D0K4H1_STAAD/108-280
F6AR79_DELSC/179-361
C2V0B7_BACCE/142-312
B3BAM7_ECO57/163-323
F2G5Y9_ALTMD/137-292
F2MXW4_PSEU6/109-279
B8HWN8_CYAP4/167-346
C6GU83_STRS4/175-365
H7F7L0_9LIST/171-359
D0ISG3_HELP1/166-344
E7P5A8_PSESG/222-373
H5Y307_9FIRM/124-304
C2D4J4_LACBR/108-283
G9PID3_9ACTO/161-337
D8EAS4_ECOLX/11-183
D2W7G6_SALTM/115-319
G6WX22_CORGT/172-363
D8N1G7_RALSL/150-311
E5XY48_9BIFI/173-343
E9RX78_9FIRM/170-342
B6CLK8_MYCMR/125-324
H4J9I8_ECOLX/3-72
G3YUB0_9RALS/165-327
H4Q4L4_ECOLX/201-367
F5PV73_SHIFL/202-385
E1RZW5_ECOUM/3-72
H3U197_STAAU/108-280
Q11H30_MESSB/259-401
F8E971_FLESM/188-354
H4M8B1_ECOLX/43-219
Q1AUQ4_RUBXD/173-366
E8KLF9_STRSA/1-59
TNPB_STAAU/329-507
I0G8I6_9BRAD/263-410
B7JQ45_BACC0/332-511
XERC_ANOFW/112-288
H0KM80_BIFAN/182-392
G6Y6B9_9RHIZ/420-580
Q2S6F7_SALRD/230-435
F2G334_ALTMD/127-315
Q3BNM2_XANC5/70-260
E8L4G2_9RHIZ/5-95
A0RP85_CAMFF/166-340
H5QQU2_ECOLX/173-250
D4LMV4_9FIRM/109-280
Q7MZ31_PHOLL/205-387
E6UGS4_RUMA7/118-312
E7C9P0_9CAUD/184-356
E6EJQ7_PROAA/126-303
B2G7L7_LACRJ/42-216
F7K8Y5_9FIRM/108-206
H3HMZ6_STRPU/250-427
F4UKV2_ECOLX/127-289
C2VGB9_BACCE/110-284
H3RSX0_9LACO/116-295
B1IFK0_CLOBK/10-184
B6VT06_9BACE/224-349
H0IXD3_9GAMM/180-366
H6KQA4_TREPM/109-285
E0DET1_9CORY/202-381
C3WUF5_9FUSO/164-338
F1Y8I8_ECO57/172-378
H1AS11_9FIRM/119-290
C9KYV9_9BACE/249-447
F3FMQ8_PSESX/1-121
D3HQY0_LEGLN/215-378
E5C6A1_9BACE/210-379
E5WZU2_9BACE/222-387
C4L8Z3_TOLAT/213-381
A0KXR6_SHESA/198-369
F5NEP6_SHIFL/115-319
A8ANF3_CITK8/231-399
C5ZZH0_ECOLX/50-244
Q320E0_SHIBS/201-397
F1YEA7_9ACTO/186-372
E4RFU7_PSEPB/170-334
F3EXN8_9PSED/132-311
A4CFE3_9GAMM/118-289
D4VTT5_ENTFC/171-304
D7JIR6_ECOLX/177-360
H1LGX2_9LACO/11-192
F5LU95_GARVA/160-333
A6WMQ5_SHEB8/204-392
F6C688_BIFBA/213-385
H5ECT2_ECOLX/184-356
D2T6T7_ERWP6/135-311
G5UCI7_ECOLX/202-385
E6IQN6_ENTFL/4-126
E1IET7_9CHLR/107-311
[truncated: 513,595 more chars]
