# Supplementary material for: Contact prediction is hardest for the most informative contacts, but improves with the incorporation of contact potentials
Source: PLoS One. 2018 Jun 28;13(6):e0199585. doi: 10.1371/journal.pone.0199585 (PMC6023208; doi:10.1371/journal.pone.0199585)
Supplement: S1 Data — Each file in the ‘alignments’ directory herein corresponds to a protein family’s alignment and contains the accession number and sequence range of each sequence in the alignment. (TAR.GZ) [file pone.0199585.s001.tar.gz › alignments/NTP_transferase]

D7JP01_ECOLX/5-278
B5CNS2_9FIRM/24-257
C6D3B0_PAESJ/2-237
D4J0D2_BUTFI/4-257
D1XZB4_9BACT/19-303
F6BB71_METIK/4-264
Q2VJ28_ECOLX/5-243
E6DD22_PROAA/4-283
F2D730_HORVD/71-350
E5KBR9_9EURY/1-150
F1VGV6_PROAA/4-283
Q5P7I6_AROAE/2-154
B2KE97_ELUMP/26-267
D7E591_NOSA0/6-282
F5RNU3_9FIRM/10-248
C1F916_ACIC5/7-274
A4ME88_BURPE/4-242
H1GXM8_9FLAO/2-238
G8VBG1_PROAA/4-283
GLMU_LISMO/5-240
E4HUQ4_PROAA/13-270
Q3ZZR9_DEHSC/3-227
G0W8M9_NAUDC/30-176
G2FZV0_9FIRM/5-85
E8L1A2_9RHIZ/7-274
E5XIQ3_9FIRM/7-260
F0SZE1_SYNGF/2-222
C4G9W8_9FIRM/20-259
C4AQD5_BURML/22-327
G1WAI8_9BACT/7-294
Q199W3_CAMJU/1-93
H2JI31_9CLOT/6-283
E4HJ29_PROAA/13-254
Q27IF8_9ACTO/66-252
B1FM24_9BURK/6-271
D4Q687_LISMN/5-241
A7I4W5_METB6/2-229
F3HYZ1_PSESF/5-296
Q9HSW4_HALSA/1-213
G5MAN3_SALET/2-93
H5DB00_ECOLX/2-240
F2N841_CORGP/2-242
GLGC_EXIS2/7-262
D8GA94_LACCZ/2-240
D1JGY0_9ARCH/5-213
B5L3K1_SHIDY/4-293
Q6WNH3_GEOSE/2-236
Q7NR83_CHRVO/6-270
B1S700_9BIFI/11-308
D1A614_THECD/2-240
G6DRR1_DANPL/1-200
B6W3N7_9BACE/2-103
A6UJB1_SINMW/9-273
D6S3C7_9LACO/4-240
D2YJ57_VIBMI/5-274
F8PTX7_SERL3/139-429
Q9SME3_IPOBA/59-337
A7B204_RUMGN/4-256
C6TWM2_BURPE/4-242
E8T873_MESCW/6-270
H8BM55_CAMJU/2-137
D8J5S9_HALJB/2-226
G8Q0H3_PSEFL/3-241
GLGC_SALPA/21-293
F0R6U7_BACSH/2-242
C4IU79_BRUAO/9-273
H4MT75_ECOLX/7-299
A6AD36_VIBCL/7-271
D5AVE4_RHOCB/2-231
C8ZZC1_ENTGA/6-260
A8MC98_CALMQ/3-238
D0IJA7_9VIBR/5-274
E7RNJ8_9BACT/34-303
D2MWA9_CAMJU/5-271
D7JP09_ECOLX/7-296
Q1J6Z6_STRPF/2-240
D7MGC6_ARALL/90-368
D7RFL2_AMYOR/2-239
D8KLW6_CORPF/80-351
GLGC_BIFLD/8-280
Q8P951_XANCP/2-215
F2LBU1_BURGS/7-169
C6A9C7_BIFLB/2-240
C0W8F8_9ACTO/2-239
F7V016_EEGSY/2-243
A5EN46_BRASB/2-233
C4S2I7_YERBE/2-240
H8CC45_CAMJU/2-242
F8E0M2_CORRG/18-286
H4L576_ECOLX/2-240
F0T6Q8_METSL/5-230
A3JGM6_9ALTE/9-272
O29168_ARCFU/2-266
E8IMX7_ECOLX/5-278
D4CIZ0_9FIRM/4-257
E7TP36_ECO57/5-278
C9LBH7_RUMHA/5-279
Q39X58_GEOMG/5-240
A0Z0H2_9GAMM/2-145
H7MTY9_STRPN/4-235
G6U8Z3_STRPN/7-274
A5XWV9_BURML/7-238
G0PHL3_CAEBE/2-233
F3XTD6_9FLAO/12-295
D1BLN3_VEIPT/4-245
GLGC2_VIBVU/5-274
H7VX60_CAMCO/2-221
D8PIM2_9BACT/2-228
G6LMN8_STRPN/6-260
E6W626_DESIS/2-278
H6P4B1_SALTI/4-289
F6BUT0_SINMB/9-274
G4DKD6_9GAMM/17-283
H4RH39_ECOLX/7-296
H6LUE8_FRATU/5-272
C8SZG0_KLEPR/21-293
B3JQS6_9BACE/7-294
A0QKD2_MYCA1/7-238
B7CKQ2_BURPE/4-242
C1DV53_SULAA/2-234
D8BNZ3_ECOLX/10-280
E7VA55_SALMO/9-298
E1PQ59_CAMJM/17-257
E8U590_DEIML/19-277
H4HJN4_STAAU/6-270
H3S9L5_9BACL/2-236
A3MJ70_BURM7/6-270
C8WLR8_EGGLE/4-267
H3VVB2_STAEP/6-270
F6GCZ4_LACS5/8-291
G7CET7_MYCTH/8-279
F3K1J1_PSESZ/6-270
F7UQM2_SYNYG/9-286
B5KA17_9RHOB/13-87
G7TSY5_VIBCL/5-274
G6LMN9_STRPN/19-260
H7UFN4_CAMCO/118-341
Q2SCN6_HAHCH/9-272
F9U2K1_MARPU/4-307
B2KAT4_ELUMP/4-275
F5QJ44_SHIFL/10-280
B9KPB2_RHOSK/1-245
H2HN09_CORDP/2-238
G8USE3_LEGPN/3-148
Q97XG0_SULSO/2-232
E1XGJ5_STRZO/6-260
H4GBK9_STAAU/6-270
C7UVT8_ENTFL/5-267
H5T2L7_MELPD/5-243
G6ATB4_LACRH/5-307
C9XVW4_CROTZ/16-289
C7VUG7_ENTFL/2-240
Q4CMK4_TRYCC/15-248
D6HAW6_NEIGO/2-145
G6ZT92_VIBCL/5-274
A8V911_NEIME/2-240
E0U6F0_CYAP2/2-234
B2U7C8_RALPJ/4-242
E9FPR8_9STRE/7-274
G7SH12_STRSU/13-250
GLMU_BACCQ/5-224
C2ZCW2_BACCE/2-233
I1DWA4_9GAMM/5-281
Q1QWW4_CHRSD/3-285
I0SW73_STRMT/4-236
I1JT89_SOYBN/1-243
E8NY11_YERPH/2-230
F3XJW1_STRPN/2-70
D4LJ37_9FIRM/22-259
F7MRR9_CLOBO/13-93
E9WG59_ECOLX/7-296
F9HLP6_STRMT/6-260
E8CA66_SALMO/1-255
B1FE36_9BURK/7-150
G0WH28_NAUDC/2-236
F3RA27_LISMN/5-241
H1XAB1_LACCO/17-149
A5LVR9_STRPN/2-79
H8B7Q0_CAMJU/5-271
G6UWD9_STRPN/19-260
H1SVU2_STAAU/6-270
B8I972_CLOCE/2-223
Q4ZMH0_PSEU2/19-143
G5JF80_9STAP/6-271
C2LR73_STRSL/19-259
H7NVZ7_STRPN/2-79
H3YKS1_STAAU/4-221
E7VRF1_SALMO/21-293
H8LRV6_CORPS/32-303
D0C7S9_ACIBA/2-144
G1UGA3_ECOLX/5-278
D9SS45_CLOC7/20-159
A4QCM4_CORGB/14-280
G2LLH6_CHLTF/2-245
F4T197_ECOLX/7-294
A1KR94_NEIMF/2-240
G6NY50_STRPN/7-274
E1L3K8_9ACTN/2-242
E9RW31_9FIRM/5-195
Q6MF02_PARUW/2-239
H4P730_ECOLX/7-299
G6F3C6_9PROT/7-272
D4CBY6_9CLOT/7-260
C4TQQ1_YERKR/6-279
E1YK89_9DELT/2-240
C0H3P5_ERWST/5-277
B2UL89_AKKM8/8-156
F9Z722_ODOSD/2-242
C2DB99_ENTFL/2-240
G6L334_STRPN/2-62
B1JYH7_BURCC/7-165
B0X0Z3_CULQU/8-240
Q4JZ08_STRPN/13-251
G6GYG4_9CHRO/6-283
B4UE03_ANASK/5-241
A3UUL8_VIBSP/5-274
F2MMS1_ENTFO/5-267
E5UJ53_NEIMU/8-269
A1SZ21_PSYIN/5-276
D6LRA3_9RHIZ/9-273
C2SDY8_BACCE/1-192
C6NUF1_9GAMM/7-134
H0PSJ6_9RHOO/8-279
F1YU24_9PROT/32-317
H1IEY6_9FIRM/4-242
EI2BG_BOVIN/4-140
H8MM34_CORCM/2-239
C6NW34_9GAMM/14-301
F8GDN0_NITSI/14-151
B6GZ79_PENCW/17-225
C6X9K9_METSD/2-157
C7MED0_BRAFD/7-313
H1PJB7_9FIRM/12-286
E6J9H8_9ACTO/12-284
A1UA04_MYCSK/2-239
F9H9Y7_STRMT/2-240
B2FMP8_STRMK/5-243
D9QU68_ACEAZ/2-234
B5C254_SALET/10-280
H7UUK1_CAMCO/118-341
E1HE18_MYCTU/7-239
I1LQ25_SOYBN/97-375
B6FPI9_9CLOT/5-278
B9DWN9_CLOK1/17-256
H6S880_MYCTU/7-239
Q9K0G7_NEIMB/6-269
E9W536_ECOLX/10-280
H5A2W5_ECOLX/21-293
E6LBY1_CAMUP/5-271
A7I0S0_CAMHC/7-271
G0WAE7_NAUDC/2-236
D4UWU2_ENTFL/5-267
D3QR07_ECOCB/10-280
A5KTB4_9BACT/6-273
B9EY77_ORYSJ/87-333
F2N8B5_CORGP/3-274
H5UTJ5_9MICO/11-283
C8UCY7_ECO1A/6-295
B2NTC3_ECO57/7-296
G9ZL25_9LACO/7-268
D5PG64_9MYCO/8-279
B2DKJ0_STRPN/2-70
Q1XA63_STEMA/12-250
E1XG66_STRZO/20-251
E6WFH1_PANSA/5-276
G9VER0_SALMO/10-280
F7YKU5_VIBA7/5-274
B1ZU77_OPITP/8-277
C6VBD9_ECOBD/28-300
A5GAM8_GEOUR/5-269
E8P2D8_YERPH/5-278
F8V7I1_9MICR/9-239
F8X3A4_9PORP/37-277
A8G616_PROM2/2-226
H1HYV7_9BACI/6-268
A5FW53_ACICJ/4-242
E7B775_YERE1/2-240
C5ZW74_9HELI/2-240
D5DMJ1_BACMD/2-234
H2CZH3_KLEPN/9-282
Q1Q1T3_9BACT/2-288
GLGC_BRAJA/14-286
H3LE63_KLEOX/21-293
Q3SI01_THIDA/4-242
Q8AAK1_BACTN/2-242
F3C9E1_PSESG/2-144
A9U062_PHYPA/5-284
B8H6D7_CAUCN/5-288
F2ZSJ9_9PSED/2-141
A1U0K0_MARAV/16-283
D6GUZ0_9EURY/8-288
Q0PHY2_SPIAU/2-217
F2MW45_PSEU6/2-289
H5FYB8_ECOLX/5-278
C1M678_9ENTR/2-240
C5CMB8_VARPS/4-287
F8VKF6_SALBC/9-298
C7UPN6_ENTFL/5-267
B8EN60_METSB/12-284
A1V3I7_BURMS/6-270
GLGC_CORK4/8-279
F7TRZ0_BRELA/2-248
E1JLJ8_9LACO/5-238
B0H8H5_YERPE/2-240
E4Q8H0_CALH1/2-233
G7LLL7_9ENTR/5-275
F8AHP8_PYRYC/5-268
B7L0K1_METC4/2-226
H5F0V6_ECOLX/7-296
E0HZI4_9BACT/6-261
Q5KRR5_CORGT/14-281
E8MY22_ANATU/353-633
C6DGX2_PECCP/10-281
E3EAL0_PAEPS/2-236
C0K2V4_RIBNI/1-136
F9D4R2_9BACT/7-291
F3Y210_9FLAO/8-291
I0ZS56_ECOLX/5-243
B2AHH5_CUPTR/40-342
E2MY06_9CORY/18-299
H1H1M9_9FLAO/2-237
G6SII5_STRPN/19-260
B5ZZL3_RHILW/6-291
A3IWM1_9CHRO/5-275
H1Q3G0_9BACT/8-292
H4JE39_ECOLX/21-293
E7WNR3_SALMO/5-278
B4QVM7_DROSI/12-197
G9Y0Z6_HAFAL/2-240
E3DP98_HALPG/28-251
D4XQY3_ACIHA/2-143
H4ZC08_ECOLX/10-280
H1CEX5_9FIRM/2-230
A3MP39_BURM7/21-319
D5YJN2_MYCTU/7-239
C3W8L2_HORVD/71-350
Q4ZR88_PSEU2/5-296
C3NK33_SULIN/2-232
Q8A792_BACTN/1-244
G7HIU9_9BURK/4-242
Q7V810_PROMM/5-277
F0Z5H1_9CLOT/5-195
G6YKG3_9RHIZ/2-226
Q07YK3_SHEFN/2-225
A2BD29_9BACI/2-240
GLGC_ECO8A/21-293
C1DRS1_AZOVD/4-242
F4C841_SPHS2/6-280
E0RW34_BUTPB/8-275
B5CUP0_9BACE/7-277
E0ND46_NEIME/15-253
Q2A2N4_FRATH/5-272
E4MGE8_9FIRM/6-281
B6WWH9_9DELT/2-248
C9K1H2_KLEPN/3-289
G9WUD5_9FIRM/4-257
E4GJK0_PROAA/9-280
Q8EMC4_OCEIH/5-273
G5QL57_SALRU/1-51
F6IC57_9SPHN/8-291
Q3R8Q3_XYLFA/5-286
B3YCM5_SALET/21-293
B8KUL3_9GAMM/8-245
C3M4I8_VIBC3/7-271
A8SQS5_9FIRM/2-243
G4HM67_9BACL/5-269
D6M4D0_9ACTO/2-235
B3BCF3_ECO57/21-293
H4ITJ9_ECOLX/5-278
H7U414_CAMCO/2-245
I0NIL8_STRPN/7-274
E4AJV5_PROAA/13-254
C2BDJ0_9FIRM/3-242
AGLF_HALVO/2-237
F2IVH4_POLGS/2-217
C4RP67_9ACTO/2-237
C2Q2N2_BACCE/6-269
B9BB04_9BURK/4-242
A6DAM8_9PROT/2-229
G6UBG4_STRPN/6-260
D9NX65_STRPN/2-70
H5GJ85_ECOLX/2-240
G4PKU0_BRUML/2-248
F8H3F7_PSEUT/2-240
HASC2_STRP6/6-273
C7XNP5_9FUSO/6-271
C7DGH4_9EURY/2-221
E9VWE1_ECOLX/2-240
H5I5D2_ECOLX/7-299
F7CQS1_ORNAN/2-72
Q842P9_VIBCL/2-240
G5NKA8_SALET/5-185
G5I3S1_9CLOT/6-261
MANC9_ECOLX/3-289
F2B5L9_STRPN/4-235
GLGC_BURXL/15-287
C6A420_THESM/2-234
F0KB88_CLOAE/5-270
B7AUB8_9FIRM/2-239
E6YSB3_9RHIZ/6-271
H6N4G0_GORPV/10-279
E0T554_EDWTF/2-240
H7K9A8_STRPN/7-274
G0H0N9_METMI/4-265
F7CNX9_CALJA/2-234
H4LDJ6_ECOLX/5-278
D6SSQ9_9DELT/3-286
Q73BT3_BACC1/2-235
B1YUD1_BURA4/2-226
Q31S75_SYNE7/2-238
A0PRH2_MYCUA/7-238
MPG1_CRYNB/2-234
Q7VCA0_PROMA/5-277
A8T925_9VIBR/6-269
I0VNG3_ECOLX/10-280
D8A6R4_ECOLX/28-300
C3XAI3_OXAFO/8-273
H0ACJ3_9EURY/2-216
E5GAK1_BURPE/3-231
F4T637_ECOLX/2-240
C3ACJ3_BACMY/1-208
C3IPC3_BACTU/2-233
E2U6H7_MYCTU/2-239
I0SK44_STRMT/6-260
HASC2_STRP3/6-275
H0G2L2_RHIML/2-230
G3ZTQ8_AGGAC/2-278
B2SG79_FRATM/5-272
E6L3M3_9PROT/2-240
H7JBX6_STRPN/7-274
H1IY51_9BACT/5-297
F3AXI2_9FIRM/7-263
Q30QI1_SULDN/12-276
D9THV3_CALOO/2-233
D6JPY6_ACIG3/2-147
G6B567_CLODI/30-294
D2FYS0_STAAU/4-221
B2KJB1_BURPE/2-221
E7R6B8_PICAD/4-281
Q70J86_STRGR/2-237
G6QG80_STRPN/6-260
Q2SVA0_BURTA/6-270
H4SCV5_ECOLX/1-289
B6VZR9_9BACE/2-251
B7QPQ0_9RHOB/2-209
B5PB89_SALET/48-321
B1Y4Y4_LEPCP/5-271
E9ZVU5_NEIME/6-269
D0KYR1_HALNC/6-269
D3UUV6_CHLTS/24-294
H8HYN1_MYCTU/7-239
C6GSM8_STRSX/6-274
B0JFP7_MICAN/2-238
G8RED7_STAAU/6-270
C7LUV1_DESBD/5-269
F9AZH0_VIBCL/1-248
B8KLX5_9GAMM/7-244
G4CHN3_9NEIS/2-229
G4SZI6_META2/2-283
E6IZA7_STRAP/2-108
E6Q723_9ZZZZ/2-219
G6M202_STRPN/2-70
G9R3R2_9FIRM/2-240
C5DKW0_LACTC/28-174
E0LZJ3_9ENTR/5-276
A2SDE9_METPP/4-242
B1LNZ4_ECOSM/7-296
B9JVY4_AGRVS/2-240
A4QC76_CORGB/11-242
D6KM45_9FIRM/4-256
A7GMB1_BACCN/14-247
B7R840_9THEO/124-348
D0TK80_9BACE/2-235
H4IZI2_ECOLX/2-240
C3F8X5_BACTU/7-270
H7GTH0_STRPN/6-260
F1P574_CHICK/1-166
Q323G9_SHIBS/5-278
D1WCQ7_9LACO/5-270
GLGC_CLOBA/7-262
A5MEP6_STRPN/4-235
H5M2T6_ECOLX/7-299
D4TMS4_9NOST/5-275
D2NDL0_ECOS5/2-240
C4FLN8_9AQUI/2-243
F2KUS7_PREDF/1-283
H7QX11_CAMCO/118-341
D0ZJH0_SALT1/21-293
E8FWZ8_SALMO/10-280
C1D5F6_LARHH/4-242
B0NMG6_BACSE/2-244
Q891U5_CLOTE/12-275
G8SYF1_BRUAO/1-272
H7T6I1_CAMCO/5-271
H5VYW8_SALEN/7-296
F9HDR9_STRMT/4-236
Q0EZG5_9PROT/16-155
Q1LRA7_RALME/1-144
B2H1B4_BURPE/21-319
F2BTQ7_STRSA/18-162
B1S0C8_STRPN/17-260
E6L7T6_CAMUP/120-344
H8JU27_VIBCL/1-250
C9XIZ6_CLODC/2-238
C3FT82_BACTB/2-271
H1X336_LEUCI/2-240
E0PY03_STRPY/6-275
E8A7Z1_SALMO/1-255
D7EUD4_MYCTU/7-239
D9UPZ1_9ACTO/6-242
C9KVB5_9BACE/6-244
B2EAG8_BIFAN/2-240
H2C010_9FLAO/17-286
H9HXJ7_ATTCE/12-156
G2BB83_ECOLX/5-278
A3Z493_9SYNE/6-295
G3B372_CANTC/16-164
I0RIJ7_MYCXE/8-279
G6N522_STRPN/19-260
F5KNP3_PSEAI/2-287
D7AGZ9_GEOSK/5-270
F0K655_CLOAE/2-234
G0QDP7_9EURY/57-229
H5BPB4_ECOLX/10-280
A0Q1V6_CLONN/2-234
G8W3V4_KLEPN/21-293
H3I951_STRPU/2-224
E2VSD1_MYCTU/11-284
D0GV77_VIBMI/123-349
G5ET15_9MICC/2-239
D9VQN1_9ACTO/2-247
D6I9B0_ECOLX/5-278
B5VYE7_SPIMA/2-251
C9BDZ0_ENTFC/5-266
C4RFQ4_9ACTO/2-228
H3SLL7_9BACL/2-241
D7H9K5_VIBCL/5-274
A6CVH6_9VIBR/20-288
F8LY12_STRTR/2-240
GLGC2_VIBVY/5-274
D2BRC6_LACLK/15-280
Q1BTQ3_BURCA/7-165
F6EX55_SPHCR/5-146
G6FH30_9EURY/39-272
E4TIP4_CALNY/2-296
F4CP19_PSEUX/12-280
C6JI60_FUSVA/2-224
D8I4H9_AMYMU/2-239
B7J1D8_BORBZ/37-297
F7YJE0_VIBA7/2-240
E4S136_BORBJ/2-262
C2Z1S2_BACCE/1-192
A8ABN4_IGNH4/2-229
G2IFN9_9CLOT/3-285
F5K5M6_PSEAI/3-296
D4XW65_9MOLU/13-284
H4R0Y2_ECOLX/7-296
C3PCL7_BACAA/1-254
D3RHA3_KLEVT/2-240
G7ESS7_9GAMM/2-275
A8E9L6_BURPE/1-230
F1L354_ASCSU/1-124
Q7NNE0_GLOVI/2-235
GLGC_THECA/7-283
E0S0G7_BUTPB/2-239
H3U050_STAAU/6-270
H8ATQ5_CAMJU/118-341
H6LYN6_FRATU/2-244
H1YWV1_9EURY/2-227
P74589_SYNY3/2-235
E6DSF3_PROAA/13-269
D9PUP0_METTM/3-127
G4LGY4_PSEAI/8-298
F9TPW8_9VIBR/3-294
E5BQV5_9FUSO/7-263
D3SL56_THEAH/2-281
Q59F69_HUMAN/27-137
H5L869_ECOLX/7-296
G7VYZ7_PAETH/2-275
E3EDW0_PAEPS/5-234
A0M5E3_GRAFK/10-293
D0DYU7_9LACO/4-240
H7PX45_STRPN/2-240
E6VN11_RHOPX/6-288
C2Y0Y4_BACCE/6-180
GLGC_RHOOB/8-279
A6S1X0_BOTFB/20-279
I0GPQ1_SELRU/6-270
H5ULB1_9ACTO/2-239
E1YDD3_9DELT/9-247
B0QKU8_BACAN/5-224
C6NUT2_9GAMM/24-298
F7ALR5_ORNAN/4-138
Q4K1J4_STRPN/2-231
B3FN75_AERHY/2-240
D3QY19_ECOCB/7-299
H3MPP7_KLEOX/1-256
H7TB25_CAMCO/118-341
A5CZ13_PELTS/1-202
D8BZG5_ECOLX/7-296
C0G4T1_9RHIZ/7-290
I0K4G6_9BACT/2-238
D6GUZ4_9EURY/48-270
C7NQE5_HALUD/2-243
E2BJI4_HARSA/3-258
D4CIY9_9FIRM/7-259
G6CH82_LACCU/5-270
H7JF89_STRPN/6-182
G0V486_9CLOT/6-163
A6BX12_YERPE/2-240
H7RNA0_CAMCO/2-243
A1ACQ4_ECOK1/7-296
C5A5U7_THEGJ/2-235
F2KND1_ARCVS/2-273
A6M2H2_CLOB8/2-90
C3LC24_BACAC/6-157
B1BRG4_CLOPF/5-286
D7P6C2_ECOLX/5-243
B7LU67_ESCF3/2-240
D1FXF3_SALET/5-243
D4L716_9FIRM/8-263
H4R6N6_ECOLX/2-240
C3IVA3_BACTU/2-240
G6NF89_STRPN/2-233
G6XKA8_9PROT/10-248
B7HXB2_BACC7/6-272
D8IGM3_LACFC/5-243
C3BAR5_BACMY/6-158
C2T7R5_BACCE/2-166
C3C7Y8_BACTU/2-233
D2PC48_SULID/2-223
E7JQP2_ECOLX/10-280
H7PIQ0_STRPN/2-233
GLGC_STRPI/6-260
H0IUF5_MYCAB/4-235
D6GUJ5_9EURY/46-271
G1UWY6_9DELT/2-246
C9LIQ5_9BACT/7-290
H4TMB7_ECOLX/10-280
D0SR04_ACIJU/4-273
D3RMR7_ALLVD/6-272
Q3AZ72_SYNS9/8-246
D0XAC5_VIBHA/13-225
D4VB48_BACVU/4-287
C3AVT1_BACMY/2-236
C4FUQ5_9FIRM/5-277
D4W8J9_9FIRM/4-255
A6LU69_CLOB8/5-269
A3Z766_9SYNE/5-277
B3Z2B1_BACCE/2-235
E6KA09_9BACT/2-245
H7PST6_STRPN/17-260
Q1DAQ1_MYXXD/2-236
E9VF11_ECOLX/10-280
E7RFZ6_9BACL/14-157
Q2GRK3_CHAGB/19-288
E1IIP0_9CHLR/2-237
D3HCR3_STRG3/2-240
E6RRJ6_PSEU9/17-284
E9RZK7_9FIRM/4-256
H8LLE1_STRPN/7-274
D3T8A2_THEIA/5-270
B9GRL4_POPTR/96-375
Q9A047_STRP1/2-240
D3R5A6_BIFAB/9-281
A4KLG0_MYCTU/7-239
F6I0L5_VITVI/96-374
C5TLH2_NEIFL/2-230
E8DXT7_SALMO/21-293
H8JNA1_MYCIT/2-273
C7GMI4_YEAS2/28-174
C1ABB9_GEMAT/5-259
Q115K6_TRIEI/2-245
Q31ZS6_SHIBS/10-280
B3B7Z7_ECO57/2-240
E4MH63_9FIRM/16-258
A7HKI8_FERNB/2-271
Q9X4A3_HAEDC/3-241
H5G3A6_ECOLX/21-293
Q10Q60_ORYSJ/9-261
B0VMS0_ACIBS/4-271
H1PUS0_9FUSO/2-240
F5TAG5_9FIRM/3-239
C0NJR8_AJECG/2-236
I0DS55_PROST/2-279
B1JWE1_BURCC/3-290
E1P6T0_ECOAB/10-280
H3U591_STAAU/4-221
A9MWN4_SALPB/10-280
G8AWL7_AZOBR/2-119
D3Z3L0_MOUSE/3-72
F0SJU8_PLABD/3-289
C8W7N5_ATOPD/23-172
F6D9N2_THICA/18-284
H7U3E2_CAMCO/5-269
D0RCP9_9RHIZ/9-273
H8LGM6_STRPN/24-255
Q4K1A5_STRPN/2-240
G2RS69_BACME/5-239
G6PMD3_STRPN/4-235
C9K1H5_KLEPN/2-240
I0AR23_CORPS/11-242
F0DF00_STAAU/1-213
F0FSL7_STRSA/6-260
Q63JN5_BURPS/6-271
E6ALH4_ECOLX/5-278
H1G616_9GAMM/2-260
B2GAJ4_LACF3/6-271
H4Q8U2_ECOLX/2-240
E6I4S2_ENTFL/5-267
GLGS_SOLTU/92-367
F9P1T5_STRMT/7-274
H8A3J0_CAMJU/118-341
B1AUN3_MOUSE/4-139
C3R7B6_9BACE/7-294
H4KIJ9_ECOLX/5-278
E7MYR9_STAAU/6-270
F8FP19_PAEMK/1-247
Q4KHY9_PSEF5/2-287
D8CHY5_ECOLX/5-278
F0AEK8_NEIME/2-240
G9RFK9_9ENTR/21-293
Q4K185_STRPN/2-240
H0L8I0_SALMO/10-280
B9D422_WOLRE/2-272
E6BLQ5_ECOLX/10-280
H2JAM5_9CLOT/5-260
E6RKJ6_PSEU9/2-243
D3CWU0_9ACTO/58-309
F4C952_SPHS2/120-345
C7WYK6_ENTFL/8-241
E2S285_9CORY/13-244
D6Z3D8_DESAT/9-267
G6A816_STRIT/18-260
Q1AL88_ECOLX/2-240
B1RPC0_CLOPF/3-282
C9LMG0_9FIRM/6-272
G4K204_9RHIZ/6-270
F4VBR6_ECOLX/10-280
B2N5G5_ECOLX/2-240
I1M8A3_SOYBN/39-318
F7JEI1_9FIRM/4-256
G5R200_SALSE/9-282
C6CVH3_PAESJ/7-264
H5TG79_9ACTO/2-239
C5NHX8_BURML/1-230
F6D556_METSW/2-238
A6GU14_9BURK/6-274
B4EXS3_PROMH/10-286
E8D1X5_SALMO/9-298
B7H3N2_ACIB3/2-147
I1D1Z3_9PSEU/2-240
H2H5L4_CORDP/8-279
C6HYP8_9BACT/7-270
F4EFI8_STRSU/7-262
Q8XN43_CLOPE/3-289
D1DYX8_NEIGO/15-253
A7I970_METB6/9-245
F2I2R8_PELSM/14-228
C8K2Z0_LISMN/5-269
F7K616_9FIRM/2-239
Q46LG1_PROMT/5-277
B4VKK0_9CYAN/2-235
D5MWP9_BACPN/4-267
A1UCJ2_MYCSK/8-239
H2G9V5_CORDP/11-282
F2X741_CAMJU/2-221
C9XMB3_CLODC/26-252
C6UKJ2_ECOBR/5-243
F4PCF5_BATDJ/2-234
A3NCP5_BURP6/4-242
H7XT04_CAMJU/5-271
D5T7F0_LEGP2/3-220
E4F808_PROAA/13-269
Q9PGN9_XYLFA/20-301
Q0EYI8_9PROT/2-221
D0ZMK1_SALT1/5-243
C9LHH8_9BACT/5-292
E4VF89_9HELI/6-246
C6YJB0_VIBCL/23-287
G2CLH8_ECOLX/7-296
H7VBU5_CAMCO/2-220
B9QSD7_9RHOB/7-271
F1U6Y9_PROAA/4-283
C6HIZ7_AJECH/2-236
G6EQ53_STRTR/2-240
F8JU79_STREN/2-235
A4CQB0_SYNPV/2-137
C3NEC0_SULIY/2-223
Q79T93_SALET/9-298
Q937X5_EDWIC/5-265
E5RBJ4_STAAG/1-246
B1T252_9BURK/7-151
C2W0T9_BACCE/7-270
D6YMW0_CHLT1/24-294
D2IPC2_MAIZE/1-134
E3QKP1_COLGM/18-294
B8CLZ5_SHEPW/2-248
C3WAA9_FUSMR/6-271
F9T031_9VIBR/5-274
Q4JBJ4_SULAC/4-249
C6YUS0_9GAMM/2-276
E0SR76_IGNAA/7-241
G6N7T5_STRPN/7-274
B4EMQ6_BURCJ/32-331
E2Y5B7_ENTFL/8-241
F4MR13_MYCML/5-267
F4BAD0_FRACF/2-244
GLMU_METJA/2-224
H3WAK2_STAEP/4-238
E7YHE2_SALMO/9-298
F5M7J9_ECOLX/7-296
Q1N3R4_9GAMM/2-164
C1ERZ0_BACC3/2-233
G3ZB27_AGGAC/1-281
B0H1U3_YERPE/3-286
D2UFK9_XANAP/5-286
F8SLL3_ENTSA/5-243
D5DLV2_BACMD/24-279
H0NUT3_BACCE/2-233
G4FMX9_9SYNE/6-295
E7QCK5_YEASZ/2-235
B0MWZ1_9BACT/2-242
Q30X71_DESDG/14-290
F0RD11_CELLC/4-280
Q09XS9_ECOLX/5-243
Q9AT05_CICAR/76-351
F3B804_9FIRM/5-242
D0BQP6_9FUSO/7-263
D0SG14_ACIJO/5-272
G9T2U2_ENTFC/5-266
Q13G27_BURXL/6-270
C2MUT1_BACCE/1-194
F5JDR5_9RHIZ/14-286
I0P975_MYCAB/8-279
F4KR36_HALH1/2-234
C4JGY0_UNCRE/17-235
G6A3Z8_STRIT/6-260
Q2YCF2_NITMU/5-297
Q9RP64_ECOLX/1-247
H0PJB4_9SYNC/2-235
B1N1K6_BURPE/2-221
G6PJW3_STRPN/2-70
C2UGS4_BACCE/1-240
A6EI35_9SPHI/6-289
C6JNU2_FUSVA/7-263
B7QTV3_9RHOB/121-336
A9A5M8_NITMS/2-220
GLMU_CLOBJ/4-222
A3DK83_CLOTH/5-260
H8CCZ0_CAMJU/5-271
A0L688_MAGSM/6-147
B6WPW4_9DELT/4-289
C4U340_YERKR/21-293
F1WAK0_MORCA/6-283
Q7WU72_THESQ/3-240
Q7X8T9_MAIZE/11-62
F2KQD5_ARCVS/3-237
B6GCB2_9ACTN/2-243
C3Z4N6_BRAFL/4-147
B1EVJ6_BACAN/1-254
F3GWC2_PSESX/7-245
A2G1C4_TRIVA/7-223
A9B1I4_HERA2/2-233
D4ZHA0_SHEVD/17-285
C2YZB0_BACCE/6-270
MANC1_ECO57/7-296
E3I0W9_RHOVT/2-240
E4BJ43_PROAA/29-313
G6S0N1_STRPN/4-235
C9W344_9ACTO/2-237
F2KTR1_PREDF/2-141
G6NL21_STRPN/4-235
B0R8I5_HALS3/2-234
E1DKL7_VIBPA/5-274
C2GIW2_9CORY/8-279
E3PKM3_ECOH1/10-280
D6DCH7_BIFLN/2-240
B4VCT3_9ACTO/2-246
C9KW55_9BACE/7-292
A1CU94_ASPCL/26-172
F3K284_PSESZ/5-296
A3ES22_9BACT/2-240
A5ZVZ8_9FIRM/4-190
C3BSM6_9BACI/6-267
D5EML9_CORAD/2-223
G2E7E2_9GAMM/122-345
H1P1N3_9BACT/2-232
H7U6M8_CAMCO/2-139
C6I640_9BACE/4-289
GLMU_CLOP1/4-237
A0ADZ0_STRAM/9-281
G3IUW1_9GAMM/21-288
A8M8U8_CALMQ/4-226
H1YRL5_9GAMM/15-283
Q2YMQ9_BRUA2/7-290
C5N8C6_BURML/4-291
GLGC_SHEB2/15-283
Q9RR29_STRAT/2-238
H5V0P3_ESCHE/5-278
G0L9Z4_ZOBGA/7-290
H8L7F8_ENTFU/2-240
Q93CU0_SHIBO/5-243
F7WLQ1_MYCTC/7-239
H7L8J8_STRPN/4-235
H7NRD9_STRPN/17-260
E6NBI9_9ARCH/3-236
F2V1J5_ACTVI/27-314
Q7DM78_SORBI/1-59
G2BS37_ECOLX/7-255
H1E547_ECOLX/5-278
C6CSC9_PAESJ/6-269
H8AKM0_CAMJU/3-233
G9WQ75_9FIRM/4-209
Q4JYG4_STRPN/2-240
F7PS61_9BACT/13-156
H4CSY3_STAAU/4-221
E2W3N1_MYCTU/11-284
D3RTE3_ALLVD/6-276
A4F7U1_SACEN/14-282
D3Y167_STRPT/31-266
Q842R4_VIBCL/2-240
Q6KHP6_MYCMO/10-233
H8HDX6_STRPY/2-240
GLMU_NOCFA/6-278
F1UKX8_PROAA/4-283
A6E8F1_9SPHI/6-291
D4G2W7_BACNA/2-238
Q58Z35_LACRH/2-240
H3LQI8_KLEOX/3-289
G4DRY1_9GAMM/2-227
D8GA80_LACCZ/6-260
A5V5V8_SPHWW/3-140
C3GQQ4_BACTU/2-166
H5J2X0_ECOLX/5-278
G2SR38_LACRR/17-160
H7NJQ6_STRPN/6-260
I0CQN0_LISMN/5-270
G5HMP0_9CLOT/5-182
C2PN18_BACCE/4-242
B2HEA2_MYCMM/10-283
B1KMK1_SHEWM/8-281
H4H346_STAAU/6-270
A7LUE8_BACOV/2-240
D5CRE4_SIDLE/7-271
F3AM99_9FIRM/2-239
H5E3F6_ECOLX/5-243
A5KZU0_9GAMM/2-240
D0D9E8_9RHOB/2-243
F3A707_9BACL/6-269
B2BFH3_SCUBA/1-73
A4WH28_PYRAR/2-219
GLGC_RHOP5/14-286
D9QSV0_ACEAZ/5-244
F0H176_9FIRM/4-292
H7ZA32_CAMJU/2-135
G6VI80_STRPN/7-274
F0HFG5_9FIRM/15-157
H3R2U1_BRUAO/9-273
D3T583_THEIA/2-234
B4BQP8_9BACI/2-234
H5Y9U1_9BRAD/2-239
C9QWK4_ECOD1/21-293
Q7VE39_PROMA/1-245
D3HQR1_LEGLN/10-276
G6PMI2_STRPN/17-260
G6VYM9_STRPN/4-235
F3JIJ5_PSESX/20-212
Q9EW87_STRPN/1-198
E6PSL6_9ZZZZ/7-271
C6JIK5_FUSVA/2-223
B0PFA5_9FIRM/2-234
Q14GF7_FRAT1/2-244
G9TBZ2_SALMO/9-298
I0LIG6_CORGL/8-279
E6KRI1_9ACTO/5-298
E6M6D4_9ACTO/7-270
B3ZT09_BACCE/2-233
E1GS81_LOALO/1-105
B2NTD2_ECO57/5-278
D9N722_STRPN/2-70
F0K6U2_CLOAE/3-289
E6VQV9_DESAO/2-240
C6IA45_9BACE/2-242
H3D087_TETNG/3-222
H0QRC2_ARTGO/10-279
B7CJ41_BURPE/1-230
D3EZN3_CONWI/2-144
E4NUH6_HALBP/2-237
C2LE58_PROMI/3-277
F2YWW1_9BACT/5-274
E7JVY2_SHISO/7-225
Q3Z0F4_SHISS/7-296
B1XM99_SYNP2/2-248
H7CSU4_CLOPF/7-272
G7U5Z3_PROAA/4-283
E8TD98_MESCW/2-227
G1YGE0_ECOLX/2-240
Q899C0_CLOTE/3-285
C9X998_SALTD/9-298
H4X4L0_ECOLX/10-280
D4G695_BACNA/2-247
H7YV22_CAMJU/5-271
E5ZC39_CAMJU/1-175
D6UFG6_STAAU/6-270
G5XYJ0_ECOLX/5-278
H8BPF1_CAMJU/3-233
C3F1W5_BACTU/1-199
B0THM1_HELMI/7-274
F8FZS7_PSEPU/2-130
E7Y192_SALMO/3-290
H8M816_SALTM/4-289
C2MXS1_BACCE/2-235
F7WHG6_MYCTC/2-273
C4T2T4_YERIN/5-281
Q0RRA4_FRAAA/1-211
F7THI9_PASMD/19-291
D4LKC1_9FIRM/5-179
D3Z3M0_MOUSE/3-91
C0W6V5_9ACTO/11-299
E5YGM1_9ENTR/5-243
B4NJQ8_DROWI/14-246
B0G3N5_9FIRM/15-270
H8J808_MYCIT/2-268
G3WF94_SARHA/1-167
A6T095_JANMA/11-249
F4FWZ4_LACBN/7-267
I0HJP9_ACTMI/2-239
E0QIZ5_9FIRM/6-270
H2JX26_STRHJ/1-228
Q0C440_HYPNA/4-291
E8K3S3_STRPA/6-260
Q9EXY7_ECOLX/7-294
Q0FEA9_9RHOB/5-288
H9UFS5_9SPIO/2-266
D1PKK9_9FIRM/2-269
D4Z3U3_SPHJU/5-146
D8IM36_LACSC/10-257
D4JRT6_9FIRM/27-268
Q1V542_VIBAL/5-274
C7NDC8_LEPBD/13-208
G6QV92_STRPN/4-235
E5Y3B4_BILWA/5-243
B5IJF4_9CHRO/21-258
B1MIG5_MYCA9/2-239
F5RPS2_9FIRM/12-254
H7CQ95_LISMN/5-240
H3WLG4_STAEP/6-270
Q8RF64_FUSNN/6-178
E4GC24_PROAA/9-280
Q9Z5G1_MYCLE/14-284
C5BVW8_BEUC1/7-280
H4ET63_STAAU/6-270
H0T087_9BRAD/2-233
H5W4A1_SALEN/21-293
D7BP01_ARCHD/12-284
A2U0M4_9FLAO/5-206
C2ICF5_VIBCL/3-287
D5QUT3_METTR/2-240
E8BBM9_SALMO/9-298
F8AHY0_PYRYC/2-237
F5PSR5_SHIFL/7-296
B2P8M0_ECO57/7-296
H3I581_STRPU/25-254
D0TW69_9BACE/2-251
D4EUX1_ENTFL/5-267
G4K7Y1_9RHIZ/2-227
Q9AT06_CICAR/87-362
GLGC_DESHY/7-262
D2TLL0_CITRI/21-293
B9K6P0_THENN/7-261
GLMU_CLOBL/4-222
B1X6X5_ECODH/5-243
E4RDR4_PSEPB/4-242
F5NFK9_SHIFL/10-280
H0E4I6_9ACTN/1-203
G0H899_BIFAN/9-330
E1Z2N8_CHLVA/94-227
Q0W4I7_UNCMA/2-232
Q0CSR7_ASPTN/25-171
E3CHV0_STRDO/4-239
B3IUR1_VIBPA/2-240
E8Y3G9_ECOKO/8-297
C0YX72_LACRE/6-268
D3SQS5_NATMM/2-98
O22630_CUCME/94-372
D8M1B1_BLAHO/2-233
E2KM34_ECO57/7-296
C8AH15_STAAU/4-221
D5ETM0_PRER2/6-124
C6CNZ5_DICZE/5-275
G9A0J9_RHIFH/14-286
A8URY9_9AQUI/8-271
H1J251_9FIRM/2-221
F4V7C8_ECOLX/33-305
RMLA2_SHIFL/2-240
G6BGQ4_CLODI/26-252
G6SIV6_STRPN/2-70
F9CGU3_ECOLX/10-280
F0QJB9_ACIBD/4-271
F5X036_STRG1/6-261
Q2K4B9_RHIEC/9-275
D4V5K3_BACVU/2-242
H4E4Q2_STAAU/4-221
F3ITZ5_PSEAP/4-242
C2JZU8_LACRH/15-162
H8BQD7_CAMJU/2-222
H3C8D5_TETNG/2-212
E3D8T7_GARV3/2-240
I0MZ41_SALET/7-296
F3HXN4_PSESF/2-129
D6IRE4_ECOLX/5-278
Q5M6U4_CAMJU/2-221
E7C334_9BACT/6-271
C4EXH9_HAEIF/2-274
B6ZL91_PRUPE/2-236
B3WVU5_SHIDY/21-293
B7DM64_9BACL/3-274
H0SER7_9BRAD/2-233
D6SBE9_PEPMA/8-263
H4MYZ8_ECOLX/2-240
H7WKH8_CAMCO/5-271
E1VMP6_9GAMM/3-287
F2FE55_SALDU/10-280
C4KEQ7_SULIK/2-232
Q112T6_TRIEI/2-223
G3SHF2_GORGO/3-209
D3EKK2_GEOS4/7-262
A1W9W3_ACISJ/9-278
D6ZC15_SEGRD/19-307
F2N9S7_CORGP/22-178
Q9SAQ4_ORYSA/1-36
F2TTN0_AJEDA/30-176
Q3SHQ2_THIDA/1-232
Q1IHV0_KORVE/6-275
B8XEE1_ORYSI/85-360
F5WDU3_STAAU/1-246
D0AXC1_BRUAO/7-290
E8Y3G1_ECOKO/5-278
Q8GHA7_9ACTO/2-238
E7Z5V4_SALMO/5-278
A5E011_LODEL/2-235
H5R177_ECOLX/2-240
G7S6Q2_STRSU/7-262
A7GU99_BACCN/2-151
H1K6L4_9MYCO/2-239
Q18FA0_HALWD/15-291
A2VGS8_MYCTU/11-284
B3RF31_SORAR/25-242
F5ZSR3_SALTU/5-243
C1FDK5_MICSR/32-313
H7PKQ5_STRPN/6-260
D0BQP5_9FUSO/1-173
C7BZV2_HELPB/6-271
H1DFK5_9PORP/5-290
GLGC_LACAC/6-261
B3EUE7_AMOA5/8-293
F2CP29_STRSA/6-273
A4SGQ0_PROVI/2-231
E6I9X6_ENTFL/5-267
A4JME1_BURVG/6-270
C6EAQ8_ECOBD/7-296
B0KB81_THEP3/2-240
C4SSV4_YERFR/3-289
G7UAR6_PANAN/5-243
A3ZGC6_CAMJU/5-271
D8H0I4_BACAI/6-158
H8M1V1_SALTM/21-293
A6A4B6_VIBCL/6-207
E5AFQ3_LEPMJ/24-170
E6FIP4_ENTFL/2-240
E5G4A1_MAIZE/2-192
F3VQF0_STRPN/6-260
F9RJ67_9VIBR/6-269
B0SY92_CAUSK/16-231
E5G4R8_ZEAMP/1-256
A9RD09_PHYPA/9-284
F4E4C3_BACAM/2-247
A1WGQ3_VEREI/9-278
G6X8C1_MYCAB/8-279
F5J2L7_9PORP/1-280
F7NXC1_9GAMM/2-224
G6NK92_STRPN/7-274
H0HFN6_RHIRD/14-286
C5KTB9_PERM5/2-235
C2QJ01_BACCE/1-205
E7GWY7_STRAP/2-240
G2CYC8_ECOLX/10-280
B2TIV5_CLOBB/3-287
A9NCF4_COXBR/6-289
G5U3P6_ECOLX/21-293
H7IGX8_STRPN/2-240
E5G4M5_MAIZE/1-256
Q83D90_COXBU/6-271
E6IZ11_STRAP/2-240
Q71IH9_LACDL/19-170
Q6BP79_DEBHA/211-344
F7V303_CLOSS/1-251
C4XUK0_DESMR/15-240
A3YS22_CAMJU/2-221
E6TL40_MYCSR/2-239
I0DIA6_CORPS/2-238
E8EIM6_SALMO/10-280
C2ULR4_BACCE/6-269
Q9N4V2_CAEEL/7-239
F5JD19_9RHIZ/9-273
E8JSE8_STRCR/6-260
D1XY17_9BACT/2-264
D5U8P9_BRAM5/4-282
H6R7I5_NOCCG/2-238
C3CQY2_BACTU/7-270
B4NMT4_DROWI/5-142
C5A505_THEGJ/2-279
C2QCH3_BACCE/5-271
I1AX97_9RHOB/4-289
D6SC77_STAAU/6-270
C3WAG0_FUSMR/7-263
F3M871_9BACL/7-262
A4BEN1_9GAMM/121-348
Q704C1_THETE/2-237
C4WJK8_9RHIZ/7-290
H5ULW2_9ACTO/10-247
A6QAJ5_SULNB/2-240
F0NIF7_SULIR/3-230
F8WYN8_9PORP/2-240
B6I9V1_ECOSE/10-280
E4L7X0_9FIRM/5-242
A7F773_SCLS1/20-243
D6YTI5_WADCW/9-246
A2WC69_9BURK/54-292
A8FI05_BACP2/6-271
B6ZPV6_ECO57/2-240
D7VL54_9SPHI/7-281
H7QS05_STRPN/7-274
F3F0X6_9PSED/2-131
B3IC38_ECOLX/2-240
I1FEQ3_AMPQE/4-152
F9DC24_9BACT/9-293
G5JMP3_STRCG/6-261
H7WBV0_CAMCO/2-221
C2QLX5_BACCE/1-218
A9W6Z9_METEP/6-268
F7XWJ0_MIDMI/7-272
B5EZ48_SALA4/2-36
H7KCA2_STRPN/17-260
A5FUS7_ACICJ/16-287
A4N5I3_HAEIF/16-253
H8E1J4_9MICO/2-239
D5UVS1_TSUPD/9-279
C9VHK7_9RHIZ/7-290
A5ZB96_9BACE/7-290
A0PWA6_MYCUA/10-283
B7DSN7_9BACL/3-178
G1ZPY3_ECOLX/21-293
F8ET89_ZYMMT/3-288
E2U7T0_MYCTU/11-284
B9LLD8_CHLSY/2-233
F1TQK0_PROAA/4-283
GLGC_STRP2/6-260
I1CUF0_RHIO9/5-268
A7JH80_FRANO/5-272
Q9UY07_PYRAB/2-234
B5W937_SPIMA/2-278
A7JLD0_FRANO/5-272
O58649_PYRHO/2-279
G0H0M7_METMI/2-226
G0FZ37_AMYMD/12-279
Q1QZ36_CHRSD/2-150
C2RAA2_BACCE/2-237
D3RQ33_ALLVD/4-242
D3SDJ1_THISK/2-146
B1T860_9BURK/6-270
D7CV08_TRURR/11-287
F4H828_CELFA/25-314
B8E2Q6_DICTD/4-268
G9S5E5_9PORP/2-218
GLGC_LACCB/6-260
B0ULN2_METS4/6-294
C6X1Q7_FLAB3/2-238
H7YMX9_CAMJU/5-271
G6FPD1_9CYAN/2-235
F8HY73_WEIKK/2-240
G0JHY6_YERPE/3-286
D5C585_NITHN/3-241
D8KB73_NITWC/4-306
G5RXA5_SALET/7-99
G5IRZ7_9ENTE/5-267
B0KB77_THEP3/3-290
F2IA09_FLUTR/119-345
I0U0N3_STAAU/4-221
C0XFS7_LACHI/5-262
G6CER6_LACCU/5-231
B1KAW9_BURCC/8-245
GMPAB_DANRE/3-266
Q6N2K2_RHOPA/2-226
B0K636_THEPX/2-232
C4ULS0_YERRU/2-240
Q11PN7_CYTH3/2-238
E1TAB0_BURSG/7-291
H2GXH7_CORDP/14-281
E6IZW7_STRAP/6-260
C6DSC7_MYCTK/2-239
C6HY31_9BACT/2-239
F6FCM8_CHLPS/24-294
D8USQ5_9MICC/2-239
E7PJI1_PSESG/1-251
Q818I9_BACCR/2-233
E0NWW9_9FIRM/12-248
B5PQK0_SALHA/5-290
C9MFK5_HAEIF/2-274
B9FWD3_ORYSJ/196-461
G5U721_ECOLX/10-280
F4NEG5_9ENTR/7-296
F0FPQ7_STRSA/6-273
G9AVI2_PANAN/21-293
D3Z0T7_MOUSE/3-209
F3HMP0_PSEYM/5-296
D5U599_BRAM5/7-276
B3TVT9_SORBI/10-65
D9UTM6_9ACTO/10-278
G9Q1Q1_9BACI/2-233
I1SB79_BURMA/4-242
G6RLC1_STRPN/6-260
E0R216_ECOLX/5-243
D0BPY9_9FUSO/6-271
G7HFE0_9BURK/6-272
H2HAT9_CORDP/11-242
H2K762_STRHJ/2-242
F5T1K7_9GAMM/18-284
F4C844_SPHS2/2-238
H8BEM0_CAMJU/2-224
F9E1I6_STRSA/6-260
A9NUV9_PICSI/2-236
GLMU_STRP2/4-235
C8NBA6_9GAMM/2-142
F7GRF0_MACMU/2-234
E1EC15_VIBPA/6-270
I0AAN0_SALET/7-245
G6BUP5_CLODI/26-253
C1DYD6_MICSR/5-286
F3X6T3_STRPN/17-260
E7WZW5_SALMO/21-293
H7QUP9_CAMCO/5-271
B7XW28_BORGR/2-262
D7EBY7_METEZ/2-240
D6HPV0_9FIRM/2-239
C6R5B1_9MICC/19-307
H6RKY7_BLASD/3-294
A1AXE3_RUTMC/6-272
F1UEW9_PROAA/13-269
F0JH58_DESDE/121-347
D9R1I2_CLOSW/5-151
B5L3E6_ECOLX/5-243
H7T3G1_CAMCO/2-139
F0FU48_STRSA/2-240
F8BP26_OLICM/23-292
F0RHW0_CELLC/2-240
C7NCN5_LEPBD/2-238
A3YLY8_CAMJU/2-219
H7XLV1_CAMJU/2-223
Q8KFS1_CHLTE/4-242
C1E8Y5_MICSR/20-182
Q3BP74_XANC5/5-243
C4SZK1_YERIN/2-248
A0L590_MAGSM/10-212
B9M5R5_GEOSF/6-241
B0AD20_9FIRM/7-271
D3E124_METRM/2-238
D4RXC6_9FIRM/2-245
D9SS46_CLOC7/7-262
F1T5A4_9ACTN/2-242
F2B3D8_STRPN/2-240
Q3AI10_SYNSC/8-245
D2TL80_CITRI/10-280
E0H249_ENTFL/8-241
G5GRN0_9FIRM/7-262
Q014S8_OSTTA/52-162
Q5TML0_ANOGA/3-212
F3M1N4_9BACL/7-261
B2IWC7_NOSP7/8-290
GTAB_STAES/6-270
E0UUQ5_SULAO/218-317
C4F4H1_HAEIF/2-274
B1IZ36_ECOLC/5-243
H7ZSM7_CAMJU/2-217
C2XQW1_BACCE/2-235
RMLA1_ECOLI/5-243
E9WNH4_ECOLX/2-240
G2Z9I7_LISIP/5-240
H7RUN5_CAMCO/5-271
D8G1H0_9CYAN/2-238
H2ICE4_9VIBR/5-289
Q6AL25_DESPS/2-240
A4NKA6_HAEIF/2-274
F7NV71_9GAMM/11-285
E5YBI0_BILWA/5-287
GLMU_BACLD/5-224
B4WEW2_9CAUL/11-276
F6CEK3_LACKZ/17-260
H5T3W5_MELPD/12-253
B8HV65_CYAP4/2-246
G6WGG1_STRPN/6-275
B1YU35_BURA4/4-242
C0M711_STRE4/18-258
O86865_STRGA/2-237
A9RYW7_PHYPA/5-284
G5HYX1_9CLOT/2-222
Q820B3_COXBU/6-289
G6U641_STRPN/17-260
G6VWV1_STRPN/1-199
F9EHE5_9ACTO/7-280
G8QDF8_BORGR/2-262
G0QEV3_9EURY/1-124
A7ZFS2_CAMC1/121-347
E7ZQG9_SALMO/5-278
E0T490_EDWTF/5-274
B2PNY2_ECO57/7-296
C5Q5I0_STAAU/4-221
C1C7P5_STRP7/2-70
E0SNW0_IGNAA/2-238
Q475Q8_CUPPJ/2-146
E1YKY5_9DELT/13-149
G9WCI4_SALET/2-36
I0R5D9_9FIRM/6-241
D2T8W7_ERWP6/2-240
H7KWY1_STRPN/4-235
E4IG24_ENTFC/2-240
C6CNZ9_DICZE/5-293
GLMU_STRP1/4-233
H5CSL0_ECOLX/21-293
Q8Y225_RALSO/2-150
E8YK93_9BURK/15-287
D8E5E5_ECOLX/2-240
E4V9C1_BIFBI/9-281
F5W213_9STRE/18-260
D4CNN2_9FIRM/2-240
H7Y8E8_CAMJU/118-341
GLGC_OCEIH/5-260
Q82UU0_NITEU/5-71
A3U6D1_CROAH/2-238
F4A5Y0_CLOBO/8-272
H7YDV1_CAMJU/118-341
D8FXP9_9CYAN/2-248
C2H8A5_ENTFC/2-240
A8SUT6_9FIRM/7-260
GALU_ECOLI/10-280
D8IJZ1_LACSC/5-238
GMPAA_XENLA/3-231
F5X5U6_STRPX/2-240
E1WLJ5_BACF6/9-223
D1KDW6_9GAMM/2-220
G6AIQ2_9BACT/2-222
F9AM36_VIBCL/1-248
H8MS76_CORCM/14-277
D5AHN8_STRGZ/13-250
G2KAM6_LISMN/5-240
I0BIF2_9BACL/12-232
E4SPN8_STRTN/2-240
G6M170_STRPN/4-235
F7GGU5_MACMU/4-139
Q0PW74_RHILT/4-207
H7SVL5_CAMCO/118-341
G3ATD3_SPAPN/30-179
G1WKR0_9ACTN/2-280
E1XMC3_STRZN/7-274
F2DWB5_HORVD/12-67
F1A470_DICPU/7-338
I0V4J9_9PSEU/12-279
A0QM07_MYCA1/2-239
F1Z8K0_9SPHN/1-273
G9A0H1_RHIFH/9-274
A8F3W7_THELT/4-256
C7Y1C3_9LACO/4-240
G2B0S2_ECOLX/21-293
E4WEB8_RHOE1/14-284
Q97QE9_STRPN/2-70
G2DG92_9GAMM/46-313
D8RXC8_SELML/69-345
G3SRQ6_LOXAF/4-138
H7G4E4_STAA5/6-270
I0M544_SALET/10-280
D6XPN9_HELPV/6-271
H0PB36_9SYNC/2-238
E8RMD1_ASTEC/4-286
G1UG50_ECOLX/5-278
G5KPE4_ECOLX/7-296
C7V657_ENTFL/5-267
C0ERK0_9FIRM/2-243
F7US59_SYNYG/9-242
C9YQ02_CLODR/4-289
H7Z4G9_CAMJU/2-137
F5MEC9_SHIBO/5-243
D9WM13_9ACTO/10-278
GALU_ECO57/10-280
C1IBT2_9CLOT/7-262
G6PF76_STRPN/6-260
D0BCJ7_BRUSS/7-290
F9L6X7_STACP/4-225
A9ZIB1_COXBE/6-271
B9N8M5_POPTR/10-273
Q81GI7_BACCR/2-235
G0Q6J7_STRGR/2-240
D2MNG9_9FIRM/8-263
E0PMR2_STRGY/12-281
A0Q5V5_FRATN/5-272
F0ANY3_NEIME/6-269
C4WP73_9RHIZ/15-279
F8JU11_STREN/2-234
B1VFH1_CORU7/54-323
I1NTB3_ORYGL/2-236
G2DXR2_9GAMM/4-242
H7IWZ9_STRPN/2-70
H1URE3_ACEPA/32-317
F9PYD3_9STRE/7-274
C9RNY9_FIBSS/14-283
E3HJN0_ACHXA/6-276
Q3ADG1_CARHZ/2-237
C4MZD7_9CAUD/3-113
G0EW02_CUPNN/2-151
C6W4L0_DYAFD/2-238
E3GGK3_EUBLK/2-240
A8AQY1_CITK8/28-300
E1HWU7_ECOLX/2-240
A5F7G1_VIBC3/5-274
A9GR22_9RHOB/3-288
B9DUN5_STRU0/2-240
Q73UJ0_MYCPA/7-238
G5WZ67_ECOLX/21-293
B5YY37_ECO5E/2-240
Q67KU8_SYMTH/6-270
G0HLB8_THES4/2-235
H1HYZ1_9BACI/2-240
Q5JE40_PYRKO/2-279
A3Y080_9VIBR/2-240
Q24VW6_DESHY/23-166
E9TS32_ECOLX/2-240
F7PLZ5_9EURY/2-241
B7I507_ACIB5/2-147
G5GI79_9FIRM/2-240
C6NUH8_9GAMM/3-241
H1NUU4_9SPHI/24-261
C0XQL5_9CORY/8-279
E0TW30_BACPZ/2-238
A5Y420_SORBI/121-363
A0KQN8_AERHH/2-227
Q63TI7_BURPS/6-270
A9BIJ4_PETMO/2-200
Q7X336_9BACT/4-142
C6CTX6_PAESJ/8-263
F7MFV7_9FUSO/6-212
Q720Y8_LISMF/5-270
H8WIS6_CHLTH/24-294
D1P8L9_9BACT/3-145
B1BCJ3_CLOBO/7-262
GTAB2_STAS1/6-271
GLGC_ECOSM/21-293
H2JQ90_STRHJ/3-239
C4Y161_CLAL4/17-164
H1Z2X5_9EURY/2-268
B1HAV0_BURPE/4-291
C9P9U9_VIBFU/6-269
G6W683_STRPN/17-260
GLGC_SHIB3/21-293
F8A9T3_THEID/8-271
H7FYT8_9LACO/5-239
Q9EW48_STRPN/1-198
Q2BI25_9GAMM/14-302
E7C2N8_9BACT/1-207
E7PTF3_PSESG/2-287
F6CRN0_MARPP/9-270
Q9HSV0_HALSA/2-236
B0ANV6_BACAN/1-254
G6BGQ5_CLODI/6-262
H7DEM9_9CLOT/3-289
B5MHN6_SALET/21-293
E8BE07_SALMO/3-290
B2J258_NOSP7/6-282
Q1BEX7_MYCSS/2-239
Q5KUT2_GEOKA/6-268
E5C8L5_9BACE/7-290
B0HXZ5_YERPE/3-286
E1XRM8_STRZI/2-118
D2TCQ3_ERWP6/2-240
E7G3K8_9HELI/6-270
G6T3P8_STRPN/4-235
G4HU36_MYCRH/11-281
Q01PZ9_SOLUE/14-283
C3BAR4_BACMY/1-85
E2KK89_ECO57/5-278
E7ZA24_SALMO/21-293
I0QCA2_STROR/6-260
H1NTB3_9SPHI/2-235
D9V076_9ACTO/12-279
D1JLC8_9BACE/2-242
GLMU_STAEQ/4-238
F6PJC8_ORNAN/2-74
F2BFL5_9NEIS/22-286
H3ZKV5_THELI/2-235
B7CL35_BURPE/3-227
E4QUG0_HAEI6/27-300
E6G1U2_ENTFL/8-241
B1X493_PAUCH/2-248
C4F8X9_9ACTN/26-177
B2T3G9_BURPP/27-286
E8V617_TERSS/5-274
Q8FXK1_BRUSU/9-273
A9KS03_CLOPH/5-186
D4TEM5_9NOST/5-275
H6RUF4_BLASD/8-279
E9XUG9_ECOLX/2-240
D3VHX7_XENNA/2-240
B4JW32_DROGR/3-221
H0R708_9ACTO/8-279
D9QT98_ACEAZ/5-268
A8LUE0_DINSH/3-287
Q3IN76_NATPD/2-237
D2R1W5_PIRSD/3-292
H4KN33_ECOLX/21-293
F3AXI3_9FIRM/23-255
F9CN31_ECOLX/21-293
C4IDM6_CLOBU/5-120
A5XTQ8_BURML/4-242
F9GXE8_HAEHA/2-274
C2TNJ9_BACCE/6-269
A7GLV9_BACCN/2-234
D3P8X4_DEFDS/6-270
B7JEQ5_BACC0/2-235
C3FWY3_BACTU/1-218
D3EQP6_UCYNA/6-283
A6WQD5_SHEB8/3-285
I0Q1G2_STROR/2-81
D2IPC5_MAIZE/1-134
I0EBG3_HELPX/4-283
E5C806_9BACE/2-242
F9PJT0_9ACTO/7-280
G3Z6E5_9NEIS/2-230
D8KBW5_NITWC/18-285
H4K4D9_ECOLX/2-164
H1J842_9FIRM/5-256
E0R9X2_PAEP6/7-261
D8MEP1_LEUGT/6-268
G5HY13_9CLOT/4-256
C8TTX6_ECO26/5-278
Q9EWA6_STRMT/1-198
F8DUR1_ZYMMA/21-165
F0FH49_STRSA/6-273
A6R9S3_AJECN/105-315
B2I7F6_XYLF2/2-132
D6JIH9_NEIGO/2-145
H7J9L5_STRPN/17-260
C7CZK6_ENTFL/8-244
E6RZH0_CAMJC/2-221
G3YI08_9RALS/2-220
Q2FTV1_METHJ/1-230
H7N7G9_STRPN/6-260
B0HNA1_YERPE/3-286
C7YBH1_ENTFL/5-267
H6NMM6_9BACL/2-280
E2U2W4_MYCTU/7-239
Q01YD2_SOLUE/5-274
G4IVY6_9PSEU/12-279
H7F3K4_9LIST/5-242
Q65L77_BACLD/5-268
Q9F4V8_GLUXY/11-249
D6ZA43_SEGRD/2-240
Q72QB1_LEPIC/11-241
Q1GI24_SILST/3-270
D3MM69_PROAA/18-289
A9CG00_AGRT5/9-273
F6HZG9_VITVI/82-361
D0RSA2_9STRE/19-286
A7V5P7_BACUN/2-246
F9C3D2_VIBCL/1-250
Q6L165_PICTO/4-234
GLGS_SOLLC/92-367
D5CEI6_ENTCC/21-293
H4GK06_9LACO/2-240
G2LDF4_CHLTF/2-236
E7MZA7_9FIRM/10-274
F2IKL8_VIBCL/1-250
B5VV55_SPIMA/2-235
G2TCK3_RHORU/3-265
D0SXG7_ACILW/4-271
B9NXK7_9RHOB/3-284
G9W3J2_SALET/2-223
A1RI11_SHESW/2-240
Q96YI7_SULTO/2-187
E5XBI3_9ACTN/2-265
B4SZ34_SALNS/2-36
F9TRN4_9VIBR/5-274
H1Z7L1_9FLAO/2-243
H4F1D9_9RHIZ/5-289
E7P145_PSESG/4-242
C4U761_YERAL/11-283
F6VTV5_HORSE/1-165
G5FYU4_9PSED/13-219
G7RCQ6_ECOC2/9-282
D2EEU4_9EURY/46-274
E9WRZ9_ECOLX/10-280
A8G626_PROM2/126-352
A4BH78_9GAMM/3-286
D4Z5G4_SPHJU/1-251
F7XPV4_METZD/2-271
I0HZE7_9CHLR/7-239
G6BVL8_CLODI/4-221
A2P2U8_VIBCL/5-274
B1URA8_BACAN/7-270
D5BV07_NITHN/2-133
I0LWS1_SALET/21-293
B9WNA1_TRYBB/2-235
F7NCT7_XYLFA/11-292
O66933_AQUAE/2-234
I0FBY1_9SPIO/2-262
G7RFG4_ECOC2/33-305
D3S215_FERPA/2-236
Q0F257_9PROT/25-292
D0X4V8_VIBHA/2-240
A6LLX8_THEM4/2-243
A6TK87_ALKMQ/5-269
E8GPE7_SALMO/3-290
D2EFM4_9EURY/2-199
B7GFH7_ANOFW/14-229
B1QHF0_CLOBO/5-270
P93229_SOLLC/86-365
F7KMN1_9FIRM/5-278
B6J0K8_COXB2/6-271
H5W677_SALEN/10-280
A8M277_SALAI/2-239
A2V7V9_RAOPL/7-280
C0ZAB3_BREBN/2-279
C7L248_ACEPA/9-275
GLGC_SALAR/21-293
G0E3B8_ENTAK/10-281
F7LGG2_BACOV/2-240
A8Y8J4_STRAM/12-249
G7CYR9_AERSA/5-243
C9MPY0_9BACT/2-143
G9W4X3_SALET/10-280
A0B839_METTP/21-277
F0MP12_NEIMM/2-145
D4B8D2_9ENTR/8-297
F5UEX1_9CYAN/2-236
F7K3B4_9FIRM/6-261
Q8PGN6_XANAC/5-286
D4CBD3_9CLOT/2-231
E8Q7H7_STRED/4-239
B5VC10_BACCE/2-233
F3VPY7_STRPN/4-235
B5PMU5_SALET/2-36
C6Z0T7_9BACE/7-277
F0GBB5_9BURK/1-150
H4FC80_9RHIZ/9-272
MANC_ECOLI/7-296
I1SCZ0_MYCTU/7-239
Q98H55_RHILO/6-270
Q1L814_ECOLX/3-286
G5PBE0_SALET/2-71
G0LEZ2_HALWC/15-291
C3HFF4_BACTU/2-235
D6LEG5_9FUSO/6-234
E7HK05_ECOLX/10-186
Q1NV51_9DELT/11-249
E1JME6_9LACO/15-262
E8QPD9_HELPR/6-271
E0NR66_9BACT/2-242
E6X1G2_NITSE/6-271
D9TKY9_CALOO/7-271
D6ZTZ4_BIFLJ/8-280
H1I9K4_9BACI/16-155
C6SMD8_NEIME/2-240
D9YCS9_9DELT/4-242
C4YG18_CANAW/4-153
G9W3I5_SALET/9-282
E4B1B5_PROAA/13-269
G0BXW3_9ENTR/10-284
D0CIR2_9SYNE/5-277
B9KF35_CAMLR/3-237
H4STU3_ECOLX/7-296
E3PV15_CLOSD/120-347
F0I8N8_STRSA/6-260
G1WH29_9ACTN/2-280
F5QRS7_SHIFL/21-293
A2V7X6_KLEPN/7-283
F3FMC1_PSESX/17-212
A2V7S9_KLEPN/7-280
GLGC_GEOSE/6-261
D6I345_ECOLX/2-240
E6SXY0_SHEB6/2-224
A2PTN1_VIBCL/5-274
C8UNZ1_ECO1A/10-280
A8KIX0_BURPE/21-319
H4V745_ECOLX/21-293
H1EXU2_9ARCH/5-210
G2LH99_CHLTF/2-240
Q2IZT5_RHOP2/6-243
F3ANX5_9FIRM/5-279
F0Y1Y6_AURAN/30-252
H4FGP1_ECOLX/2-240
Q8E1E9_STRA5/5-273
B5S8L0_RALSL/2-150
G6IVK9_LACRH/7-272
H7WU92_CAMCO/5-271
E7YCJ8_SALMO/10-280
E1X162_BACMS/5-142
F7GKQ3_MONDO/2-234
Q1NKQ1_9DELT/10-228
D5MEJ9_9BACT/9-293
E0EIQ6_ACTPL/21-294
E9X297_ECOLX/5-243
G4KAC8_YEREN/5-278
E1QD37_MYCPB/6-274
H0JTU7_9NOCA/3-140
C0W0G5_9ACTO/7-277
C2ETE8_9LACO/6-268
F4UVC3_ECOLX/2-240
Q2S192_SALRD/10-276
E3CCE9_STRPA/6-260
A3KCF6_IPOBA/86-364
C2MSH8_BACCE/8-263
F1TZT5_PROAA/4-283
Q9I5U0_PSEAE/2-154
H3GX90_PHYRM/5-144
A8UQ21_9FLAO/2-238
C3XML7_9HELI/8-271
GLGC_MYCVP/8-279
H4RXS9_ECOLX/7-296
E3BJW5_9VIBR/6-269
B0HTF4_YERPE/2-240
D1VWD0_9BACT/3-140
G9XFI9_9FIRM/120-347
C4LXH0_ENTHI/22-147
B1BXI0_CLOPF/12-255
G6FXH1_9CYAN/2-240
D1W9N6_9LACO/5-270
A6M330_CLOB8/15-253
E8B5Z9_SALMO/5-278
E6VR16_DESAO/121-347
Q3RDE2_XYLFA/7-274
E2DNP0_ECOLX/5-243
C7QHC8_CATAD/6-282
C4TQQ2_YERKR/12-274
B3TW99_SORBI/9-64
I0UAZ8_BACTR/17-155
B4TMU0_SALSV/7-245
Q2IHK4_ANADE/2-215
Q3RI10_XYLFA/2-132
G0AHE6_COLFT/4-291
D0RRF5_9PROT/4-241
H7RAC0_CAMCO/2-250
F3XHW3_STRPN/4-235
E6TAM7_MYCSR/2-239
Q0SYX9_SHIF8/2-240
C7P2L6_HALMD/2-238
B1L6P6_KORCO/2-227
H1UQC9_ACEPA/12-250
B1VRP8_STRGG/2-239
B0G2A0_9FIRM/5-251
E5UZ88_9BACE/2-273
D5TAC7_LEGP2/2-240
E6EWG5_ENTFL/8-241
F2C7F4_STRSA/6-260
G2IZI2_PSEUL/4-242
C6PQC8_9CLOT/4-221
F0KA22_CLOAE/7-262
F3BG33_PSEHA/17-284
E6MU53_NEIMH/15-253
G3BDU9_CANTC/2-236
G4DC60_9GAMM/18-284
F0BPR7_9XANT/7-274
H7CZ13_CLOPF/3-282
F7ZJ63_ROSLO/121-347
B5J2C6_9RHOB/15-280
Q1NI46_9DELT/4-230
C3CS06_BACTU/2-271
GLGC_ECO45/21-293
C2JE92_VIBCL/7-271
F1VWK5_9BURK/2-128
A6VMK2_ACTSZ/2-242
G7CXK8_AERSA/10-284
G5FE38_9CLOT/2-231
I0XJ10_STAAU/6-270
B3TAH0_9ARCH/5-200
G4J8N2_9PSEU/8-239
D7P8L5_YERPS/6-234
C5B1A7_METEA/2-239
G2HLW6_9PROT/121-347
H2HCJ4_CORDP/8-279
F7L300_9FUSO/2-240
Q1Q6Y3_9BACT/22-237
G4ICA9_9EURY/3-192
E4LXB7_9CLOT/21-256
C2SSX6_BACCE/6-270
E6B2H0_ECOLX/7-296
D5QFL8_GLUHA/2-221
G6F9V1_LACLC/12-250
D4YEG1_9LACT/19-271
D1R9N6_9CHLA/29-290
D7V164_LISGR/25-288
G5FFT9_9CLOT/2-236
D3ELG5_GEOS4/2-235
F9KJS6_STAAU/4-221
D7LV62_ARALL/2-105
C5DAY5_GEOSW/2-269
A4BH53_9GAMM/1-272
B9M8Y2_GEOSF/2-225
B1Z9B0_METPB/2-239
A5M442_STRPN/2-70
G6B3M5_CLODI/4-221
G7BF70_VIBCL/1-248
F3BGC6_PSEHA/2-275
C2KUU0_9FIRM/2-217
D3DH60_HYDTT/2-281
H8M826_SALTM/7-245
H2BUS8_9FLAO/2-238
E1L2G7_9ACTN/20-172
H4LV23_ECOLX/5-278
A1WAC5_ACISJ/6-144
E2R1D1_CANFA/3-210
B2H0Y4_BURPE/6-269
Q1GKR8_SILST/7-273
C6US49_ECO5T/10-280
E7G1K8_9HELI/6-270
G7CRE3_AERSA/2-145
G8WKJ9_KLEOK/10-295
G6Q9P9_STRPN/2-240
D0I566_VIBHO/6-270
G7QHC8_LEPII/5-243
C4V650_9FIRM/2-270
D4LGE4_9FIRM/2-270
A4E6I7_9ACTN/7-263
F5Z638_ALTSS/3-241
F0ITU4_STRSA/6-260
F2M8T6_LACCC/2-256
H1HD51_FUSNU/7-263
F9DFG9_9BACT/9-292
D4JY34_9FIRM/6-261
F7NDK5_9FIRM/15-209
D5VJE2_CAUST/5-157
H4D691_STAAU/6-270
C2HNC4_LACAI/6-261
E8SGG3_STAPH/6-268
E2V203_MYCTU/7-239
C6UK49_ECOBR/6-295
A7TRY9_VANPO/2-235
C5BIE9_TERTT/44-281
G3LYK6_BURPE/4-242
H7K5J1_STRPN/4-235
D6CQJ0_THIS3/7-234
Q1J1J1_DEIGD/5-238
A5MEB3_STRPN/17-260
H1RI70_SALMO/3-290
B7JDF0_BACC0/1-254
F5U8G1_STREQ/2-240
D1PLV9_9FIRM/6-179
G6SWT8_STRPN/6-260
E1D4X8_VIBPA/122-348
E8YNT4_9BURK/27-332
D9V6S6_9ACTO/8-239
F4SMA3_ECOLX/9-282
E1REV7_METP4/2-243
H8M824_SALTM/2-223
B4V5T8_9ACTO/2-229
A5UMT4_METS3/2-240
Q2SJF2_HAHCH/3-287
B1RSH1_CLOPF/5-284
F9QTL0_9MYCO/8-279
E4SCJ6_CALK2/2-238
A1TKQ8_ACIAC/10-317
D1P938_9BACT/2-241
F6C3Q0_SINMB/9-273
E6HVX0_ENTFL/8-241
F1UUU2_PROAA/13-269
G4JNX3_9CREN/7-234
Q7MSZ5_PORGI/7-290
C9X8L8_SALTD/4-289
D6GX92_STAAU/4-221
E4VRQ4_BACFG/2-255
A5WGA1_PSYWF/14-157
C2FCP8_LACPA/6-260
Q7DKM8_VIBCL/4-284
B7KYQ4_METC4/2-239
F8DLZ9_LACRS/2-240
A5TDZ3_BURML/3-227
Q3KHR4_PSEPF/2-287
E0FL07_ACTPL/21-294
D0KS10_SULS9/3-230
Q6PYY5_OSTTA/42-323
A8PNV7_9COXI/9-274
A5W8V8_PSEP1/3-288
A3BS75_ORYSJ/85-360
A6AT87_VIBHA/17-275
C2CR74_CORST/2-238
H7LHW4_STRPN/7-274
C4WB28_STAWA/1-248
E5ZQH7_ECOLX/10-280
G6WIA6_STRPN/17-260
E6NLY9_HELPL/4-283
H7HB59_STRPN/4-235
C2WGB8_BACCE/1-194
C4KF71_SULIK/2-249
E4AMD0_PROAA/9-280
E6YXZ2_BARSR/6-272
E6TIV5_MYCSR/11-282
E8GA36_SALMO/10-280
F3KHB5_9GAMM/2-158
Q5YQQ4_NOCFA/8-239
F4QM32_9CAUL/6-288
G9PZQ4_9BACT/2-233
B6BU67_9PROT/7-269
E8JX00_STRCR/4-237
G1N9P1_MELGA/25-171
E0E3F2_9FIRM/7-274
E2UHI4_MYCTU/2-239
Q489C1_COLP3/2-274
D4HT41_LEPIR/5-243
G5S900_SALET/21-293
B5CC11_SALET/4-289
F2LQB9_BURGS/41-338
G0DJ86_9GAMM/2-224
Q02BY7_SOLUE/3-138
C6XWC4_PEDHD/2-238
G6K5L1_STRPN/17-260
B5WLB6_9BURK/4-291
H3S0W1_STAAU/1-214
E0VK67_PEDHC/3-248
G2T594_ROSHA/2-242
F2BRA1_STRSA/2-240
C1FKK5_CLOBJ/5-270
D6D5B2_9BACE/2-247
G1XAV3_ARTOA/1-202
A7IKI4_XANP2/21-164
D9NT08_STRPN/7-274
E2ZFG7_9FIRM/6-261
G7VLN0_LEUME/6-269
Q13CT1_RHOPS/5-272
F6BH66_THEXL/2-232
E8TNS9_MESCW/2-241
H7JLU2_STRPN/4-235
E8KBL5_9STRE/18-260
Q4MKX0_BACCE/5-271
F0EN42_ENTCA/6-260
E0PCR3_STREI/1-56
H8Z6T5_9GAMM/4-309
H5WP50_9BURK/15-287
D2PJ00_SULID/2-234
H6NAY8_9BACL/117-238
D2BIF8_DEHSV/2-234
H4ZLG1_ECOLX/2-240
A0XYF8_9GAMM/17-284
E7N884_9ACTO/1-190
G0J0X4_CYCMS/2-242
E4LHQ3_9FIRM/2-192
A8SH27_9FIRM/2-242
C2MN63_BACCE/2-237
G5UE01_ECOLX/21-293
C0EYJ0_9FIRM/7-260
Q13YW8_BURXL/27-335
F3P8Z1_9ACTO/17-305
Q6G182_BARQU/6-271
A9KF05_COXBN/2-239
H4CQQ9_STAAU/6-270
A9KWV1_SHEB9/122-347
Q8NTH5_CORGL/2-238
B1BYM4_9FIRM/7-277
C3LRC6_VIBCM/7-271
F5KG24_PSEAI/2-154
C1FQ60_CLOBJ/3-286
G2CJD0_ECOLX/10-280
D0HQQ2_VIBCL/5-274
G8BB15_CANPC/2-236
B7IFV3_THEAB/4-258
GLGC_CLOAB/7-262
B1V3C4_CLOPF/3-282
G0BHP2_9ENTR/2-240
B4RF81_PHEZH/4-284
D1U0M0_YERPE/2-240
E5ZYT4_ECOLX/5-243
F6E1P7_SINMK/9-274
D0MID2_RHOM4/6-243
H0SJA8_9BRAD/2-239
Q1YGZ7_MOBAS/15-289
C7YDB0_ENTFL/2-240
E0QJI6_9FIRM/12-235
Q1GZR1_METFK/3-241
Q2Y4I2_9ARCH/11-279
D9N8J3_STRPN/17-260
F7R077_9LACO/16-271
H2C6M5_9CREN/2-231
GMPPB_BOVIN/2-234
A3UQU0_VIBSP/123-349
A1WVT2_HALHL/2-151
Q8NSD4_CORGL/1-228
G4E237_9GAMM/2-285
B9Y3M0_9FIRM/20-256
Q1DCE1_MYXXD/14-278
D0RTW2_9STRE/2-240
A8L9T4_FRASN/2-236
B5IDM4_ACIB4/1-196
G9NYW6_HYPAI/31-178
A2VSD4_9BURK/88-377
GLMU_CLOB8/4-231
G6SRX4_STRPN/2-70
E8KD78_9STRE/9-276
F6CQK6_DESK7/2-238
D9SPW9_CLOC7/124-349
C7BIH9_PHOAA/7-281
B3RS02_TRIAD/4-268
G1ZC31_ECOLX/2-240
H9LQ52_THIRO/2-141
H4VY58_ECOLX/5-278
F9U6Y8_9GAMM/2-228
F0TBW1_METSL/2-261
E7RLC6_9BACL/5-226
A8GYJ3_SHEPA/122-348
F5Q700_SHIFL/5-278
A5YW10_SHIBO/5-278
B7G1D3_PHATC/24-164
H3MZJ5_KLEOX/2-240
B7J4I8_ACIF2/6-269
A4RWH3_OSTLU/1-111
B9NKM6_POPTR/1-229
GMPBA_XENLA/2-235
G9Q013_9BACI/6-177
D5Q1B3_CLODI/26-253
A3DII4_CLOTH/2-227
C0RKY2_BRUMB/2-248
H5EQ32_ECOLX/21-293
Q3A909_CARHZ/5-268
I0SPU1_9STRE/2-79
E1CZK2_VIBPA/2-242
H1QAU4_9ACTO/2-274
F5LRW2_9BACL/5-270
O67602_AQUAE/6-267
A5L9T6_STRPN/6-275
GLGC_KLEP3/21-293
G2PAB6_STRVO/1-262
B1XTE5_POLNS/5-309
H1D8Y0_9FUSO/7-263
B9HRL0_POPTR/96-374
G6QV31_STRPN/6-260
G7W1S7_PAETH/6-270
B8FWL7_DESHD/8-273
Q1PUT0_9BACT/5-275
G6LFT3_STRPN/17-260
F0TJP0_RIEAR/2-238
C2VED6_BACCE/2-246
A7FY63_CLOB1/5-270
G6K3E3_STRPN/7-274
H8HDJ0_STRPY/6-274
C6SNM6_NEIME/2-30
F2ALP7_RHOBT/15-253
A2BW08_PROM5/2-247
E4EJ08_PROAA/4-283
A7YS54_FRATU/15-288
H5UEI0_9ACTO/2-245
EI2BG_HUMAN/4-138
E5C1Z9_9FUSO/6-176
B4SX64_SALNS/2-223
C7NVE7_HALUD/2-243
G5Q231_SALMO/10-280
E5XL71_9ACTO/2-240
F9R1B3_ECOLX/2-240
Q4HEN6_CAMCO/2-250
H7LJ20_STRPN/17-260
F1WWA8_MORCA/6-283
G8T5N1_BRUAO/4-289
H5WJD8_9BURK/4-242
H0T077_9BRAD/6-288
E4J6A0_ENTFC/8-259
G5MAN4_SALET/1-135
C7M8P2_CAPOD/6-289
G6MV99_STRPN/1-199
A7V229_BACUN/2-240
Q72QJ0_LEPIC/5-243
F0NHE3_SULIR/10-264
G7TXC4_VIBCL/5-274
C8PA94_9LACO/5-270
A8HS14_CHLRE/72-351
G9TVN8_SALMO/10-280
B1BMH2_CLOPF/7-262
B5NDC3_SALET/21-293
G0ENI2_BRAIP/2-200
A5M8D3_STRPN/7-274
H7LXD8_STRPN/2-70
B8HQ81_CYAP4/2-239
B5Z719_HELPG/6-271
D1PZD3_9BACT/7-291
C8YS96_YERPS/6-234
Q0SVQ2_CLOPS/7-272
H5GEH8_ECOLX/5-278
Q03YK9_LEUMM/6-269
D3IHJ3_9BACT/2-241
H5BBD5_ECOLX/5-243
E1XR07_STRZI/20-251
A2W7J2_9BURK/7-164
B4SN35_STRM5/2-148
E9Y301_ECOLX/5-243
C2WX37_BACCE/4-266
F4G273_METCR/9-260
Q888E7_PSESM/7-245
F7L6Y0_BACOV/2-138
E6SHU4_THEM7/7-300
D4K9Y2_9FIRM/6-261
E8SDF9_MICSL/2-239
D6BGB5_9FUSO/6-271
H1CTW0_CLOPF/7-272
H7UWD2_CAMCO/2-223
E9Z5N0_ESCFE/7-296
C7JWQ7_ACEPA/9-275
H0I042_9RHIZ/15-287
C7G8C3_9FIRM/10-262
Q82H73_STRAW/10-278
Q84HE5_VIBVU/1-94
E4U5D5_OCEP5/2-235
A9VXV0_METEP/6-287
G5F2G5_9ACTN/18-166
A5I6J3_CLOBH/5-270
D0PEE6_BRUSS/9-273
B9BSY6_9BURK/4-242
G5GZA5_9FIRM/4-242
E7TBT6_SHIFL/5-278
G2NCB1_9ACTO/6-242
GLGC_FRASN/7-278
C3GXY3_BACTU/2-236
F8V7K0_ENCHE/8-238
Q48GV0_PSE14/5-296
GLGC_STRAW/9-281
F0QTD4_VULM7/5-240
H1DK47_9PORP/6-285
H7Q8H3_STRPN/7-274
D5YDH2_MYCTU/11-284
H5AC22_ECOLX/10-280
A4XUP9_PSEMY/6-271
A9SNR9_PHYPA/5-283
C7DG73_9EURY/5-261
D4X0E7_BACOV/2-247
F3SIS3_STRSA/6-260
B0UG55_METS4/2-237
D2BVI4_DICD5/5-275
C2UKN4_BACCE/6-157
E2K800_ECO57/2-240
G5KXE2_STRSU/7-275
B1TA71_9BURK/17-315
H2KP28_CLOSI/19-250
H1Q1X9_9BACT/6-275
C7PC54_CHIPD/2-238
Q21MS5_SACD2/5-153
RFBM_SALMU/5-290
G2EQ79_CORGT/11-242
B5YF33_DICT6/2-235
Q97VX4_SULSO/5-229
D2IQF4_MAIZE/12-89
G6VZT0_STRPN/2-70
D5XD07_THEPJ/2-233
E1YUZ8_9BACE/2-239
G5KCF7_9STRE/4-238
I0DJH6_CORPS/26-293
B3TVT8_SORBI/10-64
C8A9D7_STAAU/4-221
H4ZYD0_ECOLX/5-278
G5VWC4_ECOLX/2-240
A9I5D8_BORPD/2-157
F3DQV3_9PSED/2-216
F8LBK6_9CHLA/9-246
B3WSB1_ECOLX/2-240
D7HSH8_VIBCL/23-287
A4LQK4_BURPE/6-270
E2XPJ9_PSEFL/8-135
G9TF33_SALMO/3-290
E4XWM9_OIKDI/2-265
Q5IZD5_SHIDY/5-243
C3LKU6_BACAC/2-233
F5RZH7_9ENTR/7-296
Q6D787_ERWCT/3-287
B7M425_ECO8A/5-278
H7KPF3_STRPN/2-70
E1CUS4_VIBPA/5-274
Q10WJ1_TRIEI/5-274
E4CCQ2_PROAA/9-280
F9B7E2_VIBCL/1-248
A5FSX7_DEHSB/2-234
B1G916_9BURK/6-270
C3E0G3_BACTU/2-235
E0E9V6_ACTPL/2-242
A0M6F8_GRAFK/2-238
D7NA64_9BACT/2-242
D6CXX2_9BACE/7-290
Q220U1_RHOFD/8-314
C7U5Y5_ENTFL/8-241
C8PNH3_9SPIO/2-138
A8MDH4_CALMQ/4-228
H0MZ18_SALMO/7-296
H7HBG2_STRPN/19-260
G6IBC7_9FIRM/4-252
H3K9U0_9FIRM/2-278
GLGS_BRANA/91-366
GLGC_ECOUT/21-293
B5C4X2_SALET/2-223
Q3MGS8_ANAVT/2-235
D5D962_BACMD/5-239
E5F0T8_VIBVU/6-269
A4FNL4_SACEN/4-235
E5G4A0_TRIDA/3-278
F9KJU9_STAAU/6-270
Q39QT3_GEOMG/2-234
G9TWI4_SALMO/1-255
B3QL84_CHLP8/2-231
H8M829_SALTM/48-321
F9JJC9_9LACO/2-240
Q83YT6_STRGN/2-240
G2DRF4_9NEIS/2-230
A9TIM8_PHYPA/95-370
G4FR65_9GAMM/3-287
E6U430_ETHHY/5-269
B0B0U1_STRGA/8-272
C3RAK3_9BACE/2-251
F0W909_9STRA/21-162
B7K9I4_CYAP7/2-249
E6LKR3_9FIRM/2-239
GLMU_CLOBB/4-236
H3SJ47_9BACL/2-237
G5R1Z5_SALSE/5-243
E4TCU6_RIEAD/2-238
H1M478_9BACT/4-237
Q9EW50_STRPN/1-198
D1B7K4_THEAS/2-277
A4YY82_BRASO/2-233
A6BCM7_9FIRM/4-180
D4HSK1_LEPIR/2-250
H8FS31_RHOMO/2-238
Q84UT1_PHAVU/86-361
E3R4D6_9LACO/5-271
D3EG29_GEOS4/6-266
E8CE22_SALMO/21-293
Q052K9_LEPBL/5-243
H7GZB7_STRPN/17-260
Q3CYW2_STRAG/5-257
A6LWM8_CLOB8/2-240
C5NIC5_BURML/22-327
Q2EGP0_ICTPU/2-134
F8CXV6_BACTR/121-347
A5WLP1_MYCTF/8-279
E0S233_BUTPB/2-224
Q5UHC8_SALET/1-264
B1ZPT1_OPITP/42-332
F2ALQ7_RHOBT/131-353
D8BZF5_ECOLX/5-278
H1CUY3_CLOPF/21-300
Q8SRU5_ENCCU/10-151
H1VYV3_COLHI/2-236
D7KZF1_ARALL/26-174
C4WKP0_9RHIZ/521-676
D5UHB8_CELFN/2-239
A9NFK7_ACHLI/4-252
H7KUG5_STRPN/2-233
B3WWP5_SHIDY/7-296
Q87ET6_XYLFT/5-286
D5YE54_MYCTU/8-279
C7P3S2_HALMD/5-236
C0S6R9_PARBP/53-273
E2NSH7_9FIRM/6-262
A7FQD1_CLOB1/3-286
H3Z6S3_STAEP/4-238
H6CMZ2_9BACL/2-240
B1JHL8_YERPY/3-286
H7GBZ6_PROAA/13-269
G0I320_CORPS/32-303
G4SZI5_META2/7-269
E5EYK5_9CAUD/3-102
G4P7F4_BACIU/7-269
B9WLK1_CANDC/4-163
D6Z4P0_DESAT/3-286
H7GSP4_STRPN/4-235
B4GFI5_DROPE/14-246
H1AX18_9FIRM/2-238
B9KEX8_CAMLR/5-271
H4WYL8_ECOLX/2-240
E4FSQ1_PROAA/9-280
G8LTU9_CLOCD/2-234
C2G0X2_9SPHI/2-238
H6L5Z8_SAPGL/1-232
G8UC66_BACCE/6-269
E0TZ12_BACPZ/17-189
H7EE48_SALHO/21-293
B4U687_HYDS0/2-243
B7A0V1_ECO57/10-280
B5P2K4_SALET/48-321
F8FCC4_PAEMK/2-276
D9XWT8_9ACTO/23-259
Q9PFR6_XYLFA/2-132
G6VES8_STRPN/6-260
E3H6W4_ILYPC/6-255
Q4J6D5_SULAC/2-214
H8BI41_CAMJU/2-137
I0BBM9_9BACL/2-234
C6WJ63_ACTMD/8-239
C2V2D1_BACCE/6-269
F0N3V4_NEIMO/6-269
D2VQH3_NAEGR/7-146
H5Q2U9_ECOLX/5-278
H1B636_9FIRM/2-218
Q30U75_SULDN/2-233
C9MAC0_HAEIF/2-274
H7YG87_CAMJU/2-224
B1RDE1_CLOPF/7-272
E6WI57_PANSA/21-293
G4LL85_PSEAI/3-296
H8DE81_ECOLX/21-293
E5W4Q8_9BACI/5-268
E4THX2_CALNY/2-234
B2UNL6_AKKM8/11-155
F0AEB3_NEIME/2-242
A3KAS8_9RHOB/7-272
F7L0V6_9FUSO/2-223
G4DIK3_9GAMM/11-277
A3IZQ8_9CHRO/6-283
C6D507_PAESJ/2-216
F7LEB7_BACOV/1-221
F0AI83_NEIME/6-269
C5N2E0_STAA3/4-221
H2H4T5_CORDP/14-281
H5BST1_ECOLX/5-243
F6B9X7_DESCC/16-258
A4NIM1_HAEIF/16-289
Q7D5T3_MYCTU/7-239
H4NFZ5_ECOLX/2-240
C3JXC5_RHOER/14-285
C6BKK9_RALP1/6-274
B0STX1_LEPBP/6-248
C4SQH0_YERFR/21-293
G6TU39_STRPN/6-260
A3UH12_9RHOB/8-274
B6AND2_9BACT/8-279
A7M2N2_BACOV/2-247
D9QYY1_MYCMG/5-269
D5DBK5_BACMD/6-270
C3HQH3_BACTU/6-159
G4MY73_MAGO7/2-235
B4TMS7_SALSV/4-289
D3EQS5_UCYNA/5-236
GLMU_BACC7/5-224
H7ZFD9_CAMJU/5-271
F9QCG0_9MOLU/8-277
D3AC69_9CLOT/4-256
G6N0T3_STRPN/7-274
Q483D4_COLP3/7-279
G0JP85_9GAMM/5-295
E6QUM9_9ZZZZ/32-299
H6P5N9_SALTI/2-240
A8KHH7_BURPE/2-221
D0ABP2_ENTFC/2-240
D6L816_9FUSO/2-224
E3XW27_ECOLX/2-240
Q81K84_BACAN/6-158
G6LN21_STRPN/2-70
Q2JU94_SYNJA/5-274
B1Z7X7_METPB/2-230
D0J476_COMT2/9-278
D9Q7N4_CORP1/1-269
E8WMH1_GEOS8/7-242
A9A5C1_NITMS/2-232
E1P4H2_NEILA/2-147
G6LQK9_STRPN/7-86
C8RQ14_CORJE/8-279
E0FLV1_ACTPL/2-276
C7NMA8_HALUD/2-237
G6PSR0_STRPN/17-260
D4GGY6_PANAM/3-241
D8PHH5_9BACT/2-237
B4EFL8_BURCJ/6-272
A2RPS0_HERSE/8-275
H8BXI3_CAMJU/3-212
F0S1J4_DESTD/2-295
Q28VX7_JANSC/7-271
G2L606_PSEAI/6-271
E4KVQ6_9PORP/4-272
C8A077_STAAU/6-270
E0TN79_STRZ6/6-260
A1SGI6_NOCSJ/8-287
E8IMY5_ECOLX/7-296
Q2PC36_STRAH/2-237
D5B5A3_YERPZ/2-240
D2IQC9_MAIZE/12-89
A4CI16_ROBBH/2-238
Q2P670_XANOM/2-139
E4NCQ7_KITSK/2-238
H4MB97_ECOLX/5-278
Q4EA95_9RICK/1-259
E6YWL4_9RHIZ/6-271
A8S6H3_9FIRM/6-261
B1RYU8_STRPN/2-240
Q08TZ6_STIAD/3-179
G5W7V9_ECOLX/5-278
D1QQ14_9BACT/3-240
G0BJ29_9ENTR/10-284
H7QAU8_STRPN/2-70
Q7CK05_YERPE/5-288
Q9HSZ9_HALSA/2-234
A1KS55_NEIMF/2-145
E0SFU1_DICD3/2-240
H8A9J5_CAMJU/2-137
H0PRG8_MYCPM/6-274
I0N8K9_STRPN/6-260
D4LIX2_9FIRM/7-260
F9AC21_VIBCL/2-243
F9HVB6_ECOLX/10-280
H5WWW9_9PSEU/12-279
B3HFD6_ECOLX/5-278
H7JF91_STRPN/17-260
E9FUH9_DAPPU/4-226
E0J144_ECOLW/8-297
B1MZX4_LEUCK/6-268
G7QZN0_MYCBO/11-284
H4STT5_ECOLX/5-278
A7FD56_YERP3/2-240
MPG1_CRYNJ/2-234
G0SSK6_VIBMI/1-248
C0ASA4_9ENTR/1-222
D2RIS3_ACIFV/2-240
D1PSY7_9BACT/6-277
B5FMR7_SALDC/5-278
Q3UNC0_MOUSE/3-209
G3FNF2_9BURK/19-257
F1XIC1_ECO57/2-240
Q32GX0_SHIDS/10-280
E6MIH4_9FIRM/7-271
MPG1_YARLI/2-235
H5HWQ7_ECOLX/2-240
B7DLZ1_9BACL/2-236
G6PFF2_STRPN/2-70
G4QS19_CORPS/2-238
F9GW02_HAEHA/2-274
E5XK17_9FIRM/23-255
E4NDG8_KITSK/18-247
D4JRT5_9FIRM/9-264
A5KME0_9FIRM/26-258
E0TEC7_PARBH/6-297
C9QSF1_ECOD1/5-243
G5K6B2_9STRE/2-240
C2ZLE6_BACCE/2-235
E6SQ84_BACT6/2-235
Q1ARF0_RUBXD/2-240
H5AWI7_ECOLX/6-295
A1HM94_9FIRM/2-278
D9NZ52_STRPN/7-274
E0RVT5_BUTPB/2-239
D0GKM3_9FUSO/8-277
A8KWG9_BURPE/6-269
Q1K164_DESAC/2-240
G5IB61_9CLOT/2-214
H8H4P0_HELPX/6-271
B7VM41_VIBSL/5-274
Q1GB86_LACDA/5-272
D8CEN2_ECOLX/7-296
D0P6D5_BRUSS/2-248
F5PYR2_SHIFL/11-283
B2NTE2_ECO57/7-299
H0BSY0_9BURK/16-254
B5P2J0_SALET/4-289
D3G0A1_BACPE/6-271
D6V6H1_9BRAD/9-295
H7IPW0_STRPN/6-260
C9NNC0_9VIBR/6-269
GLGC_CLOB8/7-262
D8HTT9_AMYMU/2-273
D6K4R7_9ACTO/12-241
C6X6R9_METSD/8-272
C6UWA5_ECO5T/21-293
F2CYJ2_HORVD/1-155
B8G3Y5_CHLAD/6-231
E7X3K1_SALMO/1-255
D4QY04_ENTFC/5-266
F0HLD3_9ACTN/2-243
E7GLE2_CLOSY/5-187
G6IM60_9DELT/5-243
A8RAC1_9FIRM/2-240
D1GT02_STAA0/6-270
H7Q703_STRPN/6-260
D8DZI8_PREBR/3-124
G2AHL0_ECOLX/7-296
Q3EJT1_BACTI/2-245
E4N8V1_KITSK/2-240
Q17WZ4_HELAH/6-271
C5ERM9_9FIRM/6-230
H6CIZ5_9BACL/2-273
D6KXS8_9NEIS/2-228
G6IJ31_9DELT/5-266
H0IED3_9MYCO/4-235
B7WSF9_COMTE/6-244
G0RBU6_HYPJQ/54-344
Q5L956_BACFN/19-221
F9KYA9_STAAU/4-222
A3GZD6_VIBCL/7-271
G0CEA3_XANCA/2-215
Q8A823_BACTN/2-249
H0MTZ3_SALMO/10-280
H9UH88_9SPIO/13-282
D0LEK6_GORB4/2-239
H4LV33_ECOLX/7-296
D5CSV1_SIDLE/19-290
F0ILU1_STRSA/2-240
H3K9W2_9FIRM/6-270
E5TEU1_STAAU/4-221
E6HXS0_ENTFL/5-267
Q9K7N7_BACHD/3-208
D4ENN9_ENTFL/5-267
G7UVP1_PSEUP/5-243
B3PX54_RHIE6/6-291
G0Q0S7_STRGR/10-278
Q18JK8_HALWD/2-243
F0KAJ5_CLOAE/5-269
D0CP01_9RHOB/5-294
E4AXQ4_PROAA/9-280
E9VQK7_ECOLX/7-296
H7PB70_STRPN/7-274
C1F0J6_BACC3/6-270
G2M740_HELPX/4-283
G6X093_CORGT/11-242
Q5R0Q3_IDILO/4-277
A0XZW5_9GAMM/1-187
F5HBV4_PORGN/2-241
F6CZQ4_MARPP/5-243
G2TR23_BACCO/6-274
H7Y7B0_CAMJU/2-242
F2ZDE8_9PSED/21-202
H5I9W1_ECOLX/21-293
B1BCW0_CLOBO/5-124
H1Q282_9BACT/2-242
D0KNH3_SULS9/2-232
D1R2W7_STAAU/6-270
C1B1C3_RHOOB/8-239
D4AIA3_ORYSI/47-322
E3C518_9LACO/6-268
A9D4L1_9GAMM/1-276
E9FJ15_9STRE/7-274
H7ZM58_CAMJU/2-137
F4XF75_9FIRM/6-237
Q8PGN2_XANAC/16-254
B2P9G2_ECO57/10-280
A7ZER5_CAMC1/7-271
A4EH28_9RHOB/7-272
GLGC_MAGSA/23-295
H1HU40_9FIRM/7-260
H7UB61_CAMCO/118-341
G7RCP8_ECOC2/12-301
F1Z545_9SPHN/2-239
B1ZYI3_OPITP/8-291
E4B211_PROAA/4-283
C0R2J6_BRAHW/2-240
A7I9K3_METB6/1-230
E1L858_9FIRM/4-241
D7JCU0_9BACT/2-240
A0YGJ9_9GAMM/6-289
F0RXU5_SPHGB/2-241
B0PF20_9FIRM/5-268
C9P781_VIBME/5-274
A1S0Z1_THEPD/15-255
D7WAB6_9CORY/11-242
F9L7P6_STACP/6-273
G6ZB29_VIBCL/1-248
D0ISI7_HELP1/6-271
B1FL21_9BURK/17-315
A4SR01_AERS4/2-145
RFBF_BACSU/2-247
D8A554_ECOLX/7-296
H0TPU1_9BRAD/2-233
C4JS61_UNCRE/6-240
E7USJ7_SALTM/21-293
E8SL72_NEIGO/6-269
Q93FF6_ACICA/6-244
E1KQR7_9BACT/10-294
G5LB75_SALET/1-264
E7TP27_ECO57/7-296
G5JB24_CROWT/1-259
F3ZQV3_9BACE/7-290
G4DNM3_9GAMM/2-222
H9HAT8_ATTCE/3-258
Q7Y585_BPR69/3-109
C9X8N2_SALTD/5-278
D3MJR0_PROAA/4-283
C1EK78_BACC3/5-271
E3YF14_LISMN/2-131
C4SH72_YERMO/2-240
E6MYK5_NEIMH/2-145
C5ABV8_BURGB/4-242
D4FT52_STROR/6-260
H9NC92_9CAUD/3-99
G6YGC7_9RHIZ/6-290
C2GQ50_LACRE/5-249
I0ZQY8_ECOLX/10-280
F8I7C5_SULAT/4-237
C7L446_ACEPA/32-317
F9EAG2_STRSA/6-260
G9S869_9PORP/5-288
H4VMB9_ECOLX/11-283
A6SVN8_JANMA/2-249
H8FTS7_RHOMO/64-324
I0W740_9FLAO/5-277
H0URB8_9BACT/7-218
F3X6T2_STRPN/6-260
D2C0T0_DICD5/10-280
H8E763_9MICO/17-283
G6ZZY7_VIBCL/1-248
F2M2J5_LACAL/5-270
H7HVF3_STRPN/17-260
H1MPY7_9PLAN/4-242
Q9L384_9CLOT/1-72
D8H610_BACAI/2-235
H9KM06_APIME/5-243
E9FK43_9STRE/4-235
G6Y2D7_9RHIZ/6-270
E4LIG7_9FIRM/7-262
C3MIP8_RHISN/9-274
B8KQ74_9GAMM/1-154
Q0AVP3_SYNWW/2-279
A8EHU6_BURPE/6-269
GLMU_OCEIH/5-239
D1C7J0_SPHTD/4-289
H5BYG5_ECOLX/2-240
E4J968_ENTFC/2-240
B7L8D1_ECO55/2-240
Q6K3F7_ORYSJ/27-175
C6R547_9MICC/2-239
H7L198_STRPN/4-235
D8AQ01_ECOLX/5-278
G7VJP3_LEUME/2-236
Q0VR37_ALCBS/7-245
F2L1Z6_THEU7/3-235
C6TTB3_BURPE/21-319
H8YW89_9GAMM/3-46
D3MU19_9FIRM/4-228
E3GQ15_EUBLK/5-269
G9X8I5_9FIRM/2-228
E3GB07_ENTCS/21-293
F5TL80_9ACTO/13-269
A1VS62_POLNA/15-297
F9N991_9ACTO/18-289
E2YW21_ENTFL/2-240
A8YGW4_MICAE/2-230
D7GPQ0_9FIRM/6-261
H3MYN1_KLEOX/10-281
C3BHD9_9BACI/2-47
Q479U1_DECAR/2-142
H7X1T6_CAMJU/2-137
GLGC1_VIBVY/5-274
E5G4L6_ZEAMP/1-180
H7ZBW4_CAMJU/5-271
F0T0B8_SYNGF/6-269
B3BVQ7_ECO57/7-296
D6Z3I2_DESAT/3-290
C0DZU2_9CORY/2-238
H9UYZ0_ECOLX/2-170
A6TGH7_KLEP7/3-241
H7QNY6_STRPN/4-235
G2M0C3_9XANT/2-142
Q4FSE4_PSYA2/7-245
C5EJW8_9FIRM/6-261
F1R683_DANRE/2-235
D1PLI4_9FIRM/20-261
B5PQJ0_SALHA/2-223
A8B958_GIAIC/3-190
E7RDS9_9BACL/5-266
G4K304_9RHIZ/15-287
E7AE42_HAEIF/2-274
F2Q137_TRIEC/15-238
I1HTC9_BRADI/2-236
C5CBS7_MICLC/7-278
H5IQ67_ECOLX/21-293
F0YWH2_9CLOT/2-259
C5TK43_NEIFL/2-240
B5NE88_SALET/7-245
H5BSU2_ECOLX/7-296
G8WLQ8_KLEOK/21-293
Q0BW01_GRABC/3-241
D4F4K4_EDWTA/10-283
F0XVV2_AURAN/1-199
F0ENA8_ENTCA/2-240
A4U3L1_9PROT/4-268
H7V8G9_CAMCO/5-271
I1JI22_SOYBN/2-236
E7G2U8_9HELI/2-273
E8RMT4_ASTEC/8-273
H7P4M2_STRPN/2-70
B5ERN1_ACIF5/4-242
B6A2E0_RHILW/9-242
E0EDB7_ACTPL/2-276
D9UDJ4_9ACTO/1-228
G7W183_PAETH/7-262
C4FRE1_9FIRM/4-246
D1JFZ2_9ARCH/2-246
C2ZW39_BACCE/1-208
E6LB92_CAMUP/2-225
E8YUA2_9BURK/27-320
H5CMZ6_ECOLX/5-243
C3MZE1_SULIA/3-230
H4IY78_ECOLX/21-293
H3VH28_STAEP/6-270
E9BVZ2_CAPO3/111-241
F4MM69_9BACT/7-292
E9WG46_ECOLX/5-243
B0TXL7_FRAP2/2-243
G7U9X3_PROAA/9-280
E9TMY1_ECOLX/2-240
B2V0T0_CLOBA/7-273
H3WJL5_STAEP/4-238
G8B1G8_AZOBR/11-296
GLGC_RHOS1/14-285
C3XLU7_9HELI/5-242
C3PCL6_BACAA/6-158
F7ZWZ6_CLOAT/3-287
Q7ANP8_RHIME/2-241
G5PAI9_SALET/1-251
E2P0V5_PASHA/1-266
GLMU_CLOBM/4-223
I0VC89_SHIFL/10-280
E5ZXL0_ECOLX/28-300
Q84P35_ZEAMP/1-110
A0LKJ3_SYNFM/18-256
E9FH25_9STRE/18-260
C9MZG8_9FUSO/2-240
F7RYF1_9GAMM/2-144
B0R4S0_HALS3/2-237
O34237_VIBCL/4-284
G9XH78_DESHA/2-226
A0AHJ5_LISW6/5-270
GLMU_LACS1/5-238
GLGC_CROS8/21-293
E0E6G8_ACTPL/21-294
D6YB45_THEBD/2-235
F8U877_AMOKO/111-390
D4CY09_9FUSO/7-263
B6VCL8_TRIMO/1-182
H8X2F5_9ASCO/2-236
H4ZK82_ECOLX/21-293
C4UH73_YERRU/21-293
Q5GFM9_ECOLX/5-243
G6L992_STRPN/6-260
E8KNI6_STRSA/22-260
H8W4W7_MARHY/1-284
G4DT68_9GAMM/7-277
F4TQT6_ECOLX/5-243
Q2JJT8_SYNJB/2-238
F7JT72_9FIRM/5-230
C8U587_ECO10/5-278
D1U0A6_YERPE/5-278
GLGC_MYCMO/7-262
E2MUB5_9CORY/34-265
B3J2K0_BACAN/2-233
H3TT19_STAAU/4-221
Q9S1K9_STRNE/2-238
F3V710_SHIDY/7-296
E8CKK2_SALMO/3-290
G0VKS6_NAUCC/2-235
H5FD71_ECOLX/10-280
E4MXC8_THEHA/90-368
H2FQB5_CORPS/11-242
H2BS93_9FLAO/2-238
I0AAM7_SALET/2-223
D6H4W7_NEIGO/50-288
G6J1X9_STRPN/2-240
GLMU_BACCN/5-223
D4H0U0_DENA2/5-269
D1C4V4_SPHTD/5-259
D3DYP0_METRM/2-240
H7E3U3_SALHO/9-282
B1RTG8_CLOPF/12-267
H4ZFV7_ECOLX/6-295
D4LFA4_RUMC1/3-221
E1VVK9_ARTAR/8-278
I0UTI9_9MICC/1-238
H6RN23_BLASD/2-228
Q6L5S0_STROR/2-240
D3D444_9ACTO/44-315
B5W6N9_SPIMA/11-283
E7VHG4_SALMO/10-280
A5TZ61_MYCTA/2-239
E5G4R7_ZEAMP/1-256
E8B4Z6_SALMO/21-293
E7BEC7_NEIMW/2-145
F6E7I1_SINMK/4-223
A6B9R0_VIBPA/6-201
H4RXR1_ECOLX/7-299
F0LWT8_VIBFN/6-269
D4GRP6_HALVD/2-229
E0P2T5_9FIRM/4-242
D5G4X2_TUBMM/4-209
D9SE20_GALCS/2-231
G1VVT3_9FIRM/2-259
F9LXZ6_STRMT/18-260
G9AFK6_RHIFH/9-273
H9U9T2_FERPE/2-240
C2UAS8_BACCE/2-235
H3RQI4_9LACO/6-271
H5KVK7_ECOLX/5-278
E6U4X5_ETHHY/2-270
H7U354_CAMCO/118-341
E3H6S4_ILYPC/6-272
B6ASN2_9RHOB/5-243
G7B874_VIBCL/5-274
H1QCZ3_9ACTO/2-239
D2B4G8_STRRD/2-237
E6R9F0_CRYGW/5-261
F9VIJ3_ARTSS/3-289
F2KPI8_ARCVS/2-235
D8ERL6_ECOLX/2-240
C9LYP9_9FIRM/7-262
G4R2Q3_STRPY/4-237
F4A6F0_CLOBO/121-347
H0F1J0_9BURK/6-276
E7YT50_SALMO/2-240
D9SQ55_CLOC7/2-234
A4Y8H7_SHEPC/2-240
F7RLJ3_9GAMM/15-283
E8LIY7_9GAMM/5-275
A9URB3_MONBE/2-238
A7VCP9_9CLOT/2-255
E8DPR8_SALMO/10-280
D8PHK4_9BACT/8-268
C7FFE7_PROMI/10-286
C2QYC0_BACCE/2-233
B1FXM6_9BURK/4-242
D4Q6N8_LISMN/5-270
G4C061_SALIN/48-321
F2LUP3_HIPMA/2-225
G5TJT0_ECOLX/7-296
C2ZW38_BACCE/6-176
Q5VNT5_ORYSJ/83-361
B1HN58_LYSSC/120-346
G4GEA8_9EURY/2-229
F2GBW8_ALTMD/6-280
A9GQR1_9RHOB/18-272
B4KTA5_DROMO/3-220
Q3JPG9_BURP1/19-257
F5LV41_GARVA/2-240
E0T0A8_STRZA/2-70
G2N7S1_MYCTU/7-239
G7H3N0_9ACTO/19-289
D1PN76_9FIRM/4-188
E8QVZ3_HELPW/6-271
Q82QY7_STRAW/2-229
MPG1_ASHGO/2-235
H0KRH6_9FLAO/2-143
C2JV14_LACRH/5-308
Q1VVQ3_9FLAO/7-272
G2KQB3_MICAA/12-295
A4WC99_ENT38/7-296
E7IB41_ECOLX/5-159
D9TB56_MICAI/3-288
B7UMP5_ECO27/2-240
GLMU_AQUAE/2-261
H7KBX1_STRPN/4-235
B1B4S4_ECOLX/7-296
GLGC1_VIBCH/5-274
D0WWD3_VIBAL/8-272
D8B3W0_ECOLX/28-300
B0UQ33_METS4/2-235
G0V5R3_NAUCC/2-236
C4UWA2_YERRO/21-293
C7BQJ5_PHOAA/2-240
G4L8K6_TETHN/6-260
B9LGS0_CHLSY/2-237
B3IMS1_ECOLX/10-280
B3TVU0_SORBI/10-63
F1ZIY0_ECOLX/7-296
C0CUS2_9CLOT/1-228
C4FJU6_9AQUI/2-234
F0SWV0_SYNGF/5-270
E1RBT9_SPISS/2-240
C7PLU5_CHIPD/6-273
H7XV75_CAMJU/2-254
F4F5H5_VERMA/3-289
I0JVM1_9BACT/15-284
E6AU03_ECOLX/2-240
G5X0S1_ECOLX/2-240
H7PHA8_STRPN/7-274
B5PQH8_SALHA/7-296
B2I6W5_XYLF2/7-274
A3YSC6_CAMJU/5-271
C8U594_ECO10/7-296
G6MU93_STRPN/17-260
Q5PDY9_SALPA/9-298
E5G447_MAIZE/3-278
D4TSD2_9NOST/1-135
H3XWK9_STAAU/4-221
F3NZ87_9ACTO/18-289
D7P8K9_YERPS/3-286
H7I826_STRPN/2-79
A4SVG2_POLSQ/6-244
Q0UPC8_PHANO/21-248
Q3RD04_XYLFA/5-242
G2CRH1_ECOLX/21-293
F9LDN5_STAEP/6-270
G6A1Y8_9PROT/15-246
B9MRE8_ANATD/7-270
H0LBK2_SALMO/5-278
D4IJI4_9BACT/2-242
E6SSW9_BACT6/2-244
B2DEH4_9ROSI/1-108
H5SK27_9BACT/6-164
F0ST06_PLABD/4-241
E1QY10_OLSUV/2-280
E5AX89_RHIRD/1-258
E8BAD5_SALMO/10-280
G0GHM2_KLEPN/10-282
F1L0H4_ASCSU/34-175
Q1LAX4_RALME/13-316
E2YGS8_ENTFL/8-241
F2VB49_MYCTU/11-284
A3CXQ3_METMJ/2-218
F5J871_9RHIZ/2-241
B9HC41_POPTR/2-236
G5GH09_9FIRM/4-235
F9R267_ECOLX/5-243
B5PCC9_SALET/21-293
E8LLU1_9GAMM/8-245
F0TC17_METSL/2-240
G2MFZ6_9ARCH/2-237
A3RZ78_RALSL/2-158
I0F817_9BACI/4-267
B1C5A7_9FIRM/12-244
C7KJX6_ACEPA/2-240
E8FHQ7_SALMO/5-278
A9KGZ3_COXBN/2-145
E1ITI1_ECOLX/2-240
C9PFT4_VIBFU/5-274
E8XUA1_RAHSY/21-293
H7T408_CAMCO/118-341
D0VZW1_9ROSI/1-96
D0D233_9RHOB/10-279
GLMU_STRZT/4-235
C3GQQ3_BACTU/6-158
C9S0T9_GEOSY/17-162
GLGC_ANADF/5-277
D7B3H2_NOCDD/2-235
C7CD78_METED/2-226
B6AHF1_CRYMR/15-171
D2Y9H1_VIBMI/5-274
B4SSV8_STRM5/7-272
E2MUA1_9CORY/11-282
G0VY76_PAEPO/6-270
B2SDU1_FRATM/3-289
Q8P1A0_STRP8/2-240
B5V930_BACCE/1-254
A1VED3_DESVV/5-269
E3HQG5_ACHXA/2-237
D4JP61_9FIRM/6-261
Q97QS6_STRPN/17-260
E4J7B1_ENTFC/5-269
G6AGD3_9BACT/6-278
C5T0N3_ACIDE/1-263
Q05VS5_9SYNE/2-248
D9VR37_9ACTO/24-253
F9RCN6_9VIBR/2-211
D6WTV9_TRICA/3-240
G6WBR4_STRPN/6-260
H1FV89_9HELI/2-243
D9RA33_CLOSW/8-147
C3SPR2_ECOLX/21-293
Q7DLJ8_IPOBA/1-148
H0KBE2_9PSEU/8-239
H2W9C7_CAEJA/5-148
I0U442_BACTR/6-268
H7J2R5_STRPN/17-260
H4ICS2_ECOLX/5-278
G9F3K3_CLOSG/2-253
F8DAQ4_HALXS/2-237
G4G7I9_9EURY/2-226
F5WA35_STAAU/4-221
D2GDM5_STAAU/4-221
B8IQD8_METNO/5-287
C0ES53_9FIRM/2-239
G6MCG6_STRPN/1-199
G8NNK5_GRAMM/8-275
G5VB99_ECOLX/7-296
Q5P1M3_AROAE/74-369
GLGC_SYNE7/5-276
G5K1M2_9STRE/4-236
Q8LLJ3_METSA/1-67
D9QQ19_ACEAZ/4-255
E6EPG9_ENTFL/5-267
G7RZZ3_STRSU/7-262
H4AXW4_STAAU/6-270
A3HWD9_9BACT/7-291
Q7N453_PHOLL/35-309
F9D9Y4_9BACT/2-170
I0I1F2_9CHLR/2-218
A8YX71_LACH4/5-270
F2ZJN7_9PSED/7-245
Q21IT9_SACD2/2-240
B6R276_9RHOB/11-153
G6I9D5_9FIRM/3-289
C6PW70_9CLOT/5-268
A2RH19_STRPG/6-273
C3ESC0_BACTK/1-125
E1HHS3_ECOLX/2-240
D5Y1W8_MYCTU/11-284
G4V1I1_NEUT9/2-236
C3X7K1_OXAFO/6-273
C8ANF7_STAAU/6-270
B4API5_FRANO/3-289
D1CTD1_ENSAD/1-48
A5VUB7_BRUO2/2-248
Q8ZSW5_PYRAE/4-235
D6V2J2_9BRAD/6-288
C5A8E6_BURGB/6-270
B9HNK0_POPTR/4-257
H3AGB5_LATCH/3-271
Q1QEK2_PSYCK/6-288
F0MTW0_NEIMM/6-269
F3KSF0_9BURK/1-186
F0Q7K0_ACIAP/9-278
G9QQS8_9BACI/4-270
A6C394_9PLAN/3-289
F7ERP4_MACMU/3-209
Q144H6_BURXL/4-242
C9CE69_ENTFC/5-266
A3IQA9_9CHRO/2-248
E3A1D9_PSEAI/4-242
H5VKM6_SALSE/4-289
H7IPZ7_STRPN/2-70
D5BGP0_ZUNPS/12-251
H7N9K5_STRPN/7-274
O88081_ENTFL/2-240
D9XE16_STRVR/3-239
I0GRP6_SELRU/6-273
C4V5F6_9FIRM/4-242
F8AML4_METOI/7-270
E5BZ91_9FUSO/2-240
C7P1E4_HALMD/6-268
G2SK59_RHOMR/22-288
G4LFC9_PSEAI/6-271
D0Z114_LISDA/2-159
F1UXJ6_PROAA/9-280
A6XTY5_VIBCL/5-274
A8WEY6_STRST/2-238
C3C9N5_BACTU/6-177
G8VEM7_PROAA/4-283
E1CZM3_VIBPA/122-348
B3PQG9_RHIE6/9-247
H7ZZE8_CAMJU/5-271
E4F0I6_PROAA/4-283
F9XT21_CAMFE/2-128
Q30V09_DESDG/2-246
A2S8A2_BURM9/21-319
F8UVI7_STRHY/14-282
E1J861_ECOLX/7-280
Q26CD7_FLABB/120-345
D7UJ96_LISMN/5-241
F7GRE3_MACMU/2-234
D0IAS1_VIBHO/13-251
D4VGQ3_9BACE/118-342
Q3DKM2_STRAG/19-258
GLGC2_PSEA6/17-283
Q5UXR6_HALMA/2-237
MPG1_ASPFU/2-236
H3TS73_STAAU/6-270
F3DQH0_9PSED/2-287
B5UWP4_BACCE/5-226
H7YV93_CAMJU/2-137
G6WH11_STRPN/7-274
G9U930_SALMO/1-255
H5IKC0_ECOLX/5-278
F7MY37_ECOLX/7-296
C6TXG2_BURPE/4-291
H8W4C5_MARHY/16-283
F0LSG5_VIBFN/5-274
D9QZU3_CLOSW/2-231
G7BSH2_VIBCL/1-250
G6P354_STRPN/2-70
Q4MXT6_BACCE/2-237
F5HX82_ACIBA/2-147
F0K0S2_LACD2/5-272
F4M0V5_ECOLX/7-296
H4BC85_STAAU/6-270
H8Z502_9GAMM/4-242
D4LVS7_9FIRM/6-256
D4L2T2_9FIRM/4-256
B6JD32_OLICO/7-227
G3YIQ8_9RALS/7-271
E5G4H3_MAIZE/1-180
Q70AL9_YEREN/5-278
B4D283_9BACT/4-242
D4VX70_ENTFC/5-266
E7N3X0_9FIRM/2-215
H4PB40_ECOLX/21-293
E8KDP4_9STRE/2-240
F7JT67_9FIRM/2-240
Q1GZQ8_METFK/4-297
C4HTB6_YERPE/5-282
A3MMA2_BURM7/4-242
H3PT86_BRUAO/4-289
H6CD13_9BACL/6-270
A1VHI4_DESVV/2-250
GMPPB_XENTR/2-235
Q47T06_THEFY/13-278
H7WKB6_CAMCO/2-245
E5BGS9_9FUSO/6-273
A0LAF2_MAGSM/14-261
C6RTL8_VIBCL/1-248
F1UPR9_PROAA/13-269
B0C5F9_ACAM1/2-248
C4I7X9_BURPE/43-308
H8YVV6_9GAMM/3-110
H1LYE6_9FIRM/6-222
A0BER0_PARTE/6-158
F4EEA8_STRSU/2-240
D6I2A9_ECOLX/21-293
C9R4F7_AGGAD/19-292
B0MB92_9FIRM/5-291
A6UD07_SINMW/9-274
H7LMJ4_STRPN/2-80
I0NSU7_STRPN/2-70
E3DLY5_HALPG/4-257
B6BGC5_9PROT/2-157
GLMU_STRP3/4-237
H5KTD3_ECOLX/10-280
D0ZNB4_SALT1/7-296
GLGC_BACCN/8-263
H4DV64_STAAU/6-270
GLGC_BACLD/6-261
F3M6B3_9BACL/2-271
B9AAJ8_BORBG/47-307
A1V211_BURMS/4-242
H7KJM7_STRPN/2-70
C7LHI9_BRUMC/4-289
O48877_SORBI/86-364
E5G3Z3_ZEAMP/7-285
A5IQ52_STAA9/4-221
B0GUI9_YERPE/2-240
C0MF71_STRS7/6-275
F4TQD0_ECOLX/10-280
A1AJZ8_PELPD/2-233
E4S8W1_CALKI/4-291
Q8GGW7_LACLC/2-240
C0VR76_9CORY/2-239
Q55689_SYNY3/30-266
Q9CFX5_LACLA/15-280
E3DRB7_HALPG/5-269
B0ACV0_9FIRM/6-261
E0IER7_9BACL/6-270
F0EBX4_9PSED/1-205
A5C5Q2_VITVI/23-169
H1SSA4_STAAU/4-221
G6AFC6_9BACT/2-141
D4J4U8_9FIRM/4-220
F4LVS8_TEPAE/2-290
E0QDH5_CAMCO/5-271
H5VFR3_SALSE/2-36
B3YKR1_SALET/5-290
H5L0Y4_ECOLX/2-240
C9BX70_ENTFC/5-269
H4W2J2_ECOLX/21-293
Q66G11_YERPS/2-240
A6VG26_METM7/2-275
I0G0K1_9BRAD/5-272
C2SBU2_BACCE/17-282
F0ETM4_HAEPA/23-296
G8TWC3_9FIRM/14-279
B2UYQ6_CLOBA/2-126
Q2P3R6_XANOM/7-274
A9KFK3_COXBN/6-271
Q4HQ81_CAMUP/120-344
C5M0M8_PERM5/2-235
D1RNT0_SEROD/25-303
D6D4L7_9BACE/7-292
D8LGC6_ECTSI/8-148
F5RY56_9ENTR/24-294
F3UK71_STRSA/6-273
B5Q3Z2_SALVI/3-290
G6K0H9_STRPN/4-235
E4MR00_CAPOC/2-243
G5NKA5_SALET/2-69
G6EWX5_LACDE/2-235
GLGC_CYAP4/5-275
F4CMD7_PSEUX/18-289
E8EQ44_SALMO/2-240
B8XEC9_ORYSI/87-365
D2A681_TRICA/7-239
F4DPY6_PSEMN/1-272
G7RZZ4_STRSU/13-250
D2B457_STRRD/9-276
D0ZMK4_SALT1/48-321
E4LHJ6_9FIRM/2-208
A4W1E5_STRS2/13-180
C3JTT1_RHOER/8-279
F0HVC6_LACDL/2-242
E8SXL0_GEOS2/6-264
H5RKN6_9NOCA/5-276
E8L1U0_9RHIZ/18-244
E4TAQ9_RIEAD/8-290
E3CN67_STRVE/8-275
E6BC03_ECOLX/21-293
B0HL43_YERPE/2-240
H8CEL9_CAMJU/118-341
H8NLW2_RAHAQ/21-293
B9RUH2_RICCO/9-257
D5D659_ECOKI/7-296
C3WH84_9FUSO/7-263
H5XSG3_9FIRM/2-269
D1W9Z6_9LACO/4-240
F2B9L8_9NEIS/2-145
Q9ETZ0_SALTI/9-298
D3DAZ0_9ACTO/5-284
G4ENB4_MYCIO/5-267
GLMU_LACRJ/5-249
H2IUF9_RAHAC/3-288
B0P8E7_9FIRM/8-261
C4HYT7_YERPE/3-286
E5UN35_9BACE/7-277
B0Q8W4_BACAN/5-224
B1GEZ0_BACAN/1-254
A4AI55_9ACTN/2-238
C9PYZ3_9BACT/8-295
H7MMR8_STRPN/19-260
Q89HL0_BRAJA/2-214
F3GBN4_PSESJ/1-208
I1QGR4_ORYGL/2-236
C2Z4J5_BACCE/2-235
E1TII5_BURSG/13-278
E7IBS0_ECOLX/10-280
A3L958_PSEAI/8-298
C1DIW4_AZOVD/2-141
A7ZNL1_ECO24/5-243
B5RBU6_SALG2/7-296
H7X4Q5_CAMJU/2-242
Q4KB79_PSEF5/6-271
Q9EXZ8_SALCE/9-298
C5VTJ2_CLOBO/5-269
D2IPD6_MAIZE/1-134
D1NRS2_9BIFI/9-247
I0MFQ9_SALET/7-296
D4J0Y8_BUTFI/7-263
H6Q6Q0_PYROT/4-256
E4QGS8_BORBN/2-262
B1XAG0_ECODH/2-240
D4FAC0_EDWTA/19-292
G7X7Z0_ASPKW/2-236
I0Y3Y7_9BURK/16-289
E8H982_ECO57/2-240
G6NF91_STRPN/2-240
E1MEN9_9ACTO/2-239
D3CYA5_9ACTO/2-235
E9A7J1_SALET/21-293
C5MC02_CANTT/4-152
Q2YIT3_BRUA2/9-273
D8J6W5_HALJB/2-242
Q400H3_THECA/2-237
GLGC_SALDC/21-293
F0NV30_LACHH/5-272
F8LR27_STRE8/6-260
G5RX87_SALET/5-164
D1W0X2_9BACT/10-293
E2ZCM1_9FIRM/1-198
C9RWA3_GEOSY/2-234
E6ZGE3_DICLA/2-235
A5VBW8_SPHWW/11-290
C6DUF9_MYCTK/8-279
H4BMD3_STAAU/4-221
E1WVS8_BACF6/2-240
H8GEL0_9PSEU/12-279
E2UW73_MYCTU/8-279
A4G334_HERAR/2-248
F4L6P0_HALH1/1-232
B1G5C1_9BURK/15-287
G6LDU9_STRPN/2-240
A5P955_9SPHN/9-277
G8VZS0_KLEPN/2-240
F4N6F9_YEREN/2-240
F6AD55_PSEF1/6-270
B1IK41_CLOBK/2-240
F2D9F4_HORVD/86-361
G2IVJ7_PSEUL/2-228
H8L120_FRAAD/5-243
H7JJ43_STRPN/1-224
B7SFY4_ECOLX/5-243
F7JJX7_9FIRM/4-256
G5UYF3_ECOLX/2-240
E9V853_ECOLX/5-243
D7MCU4_ARALL/25-181
D2FAM9_STAAU/4-221
F0XR84_GROCL/30-182
F0LMX7_THEBM/5-141
F4PFK7_BATDJ/2-239
G4JMY6_9CREN/2-233
C2PN20_BACCE/6-268
D5ETV8_PRER2/4-283
C6A826_BIFLB/9-281
A9KB30_BURML/6-270
F2GYA1_BRUM5/9-273
F0J4G1_ACIMA/2-234
F6DM56_DESRL/2-238
A4BIY1_9GAMM/16-254
G6IPC6_PEDAC/2-240
H4R524_ECOLX/21-293
H1HGZ8_FUSNU/2-221
Q3DB22_STRAG/2-240
F5LD56_9BACL/4-235
Q0T389_SHIF8/5-278
A6V6E0_PSEA7/6-271
H8BTS0_CAMJU/2-135
E4BR58_PROAA/13-269
O22659_CITLA/49-328
GMPPB_CAEBR/2-233
B5IFP1_ACIB4/2-237
G6NBF3_STRPN/2-80
B2TB02_BURPP/4-292
A4KGD7_MYCTU/8-279
H1KNM3_METEX/6-268
E8NCD9_MICTS/10-300
E8N5L8_ANATU/2-228
H2GD10_CORDP/2-238
A6D0G3_9VIBR/3-287
H2XGM8_CAEJA/2-241
C7N740_SLAHD/8-264
H0RRE7_9BRAD/2-231
H0W3V6_CAVPO/2-234
Q6EAZ2_CAMJU/1-100
B8R3K8_PSESY/6-270
E6L7X5_CAMUP/21-219
Q703Z1_THETE/2-221
A7K3H6_VIBSE/122-349
D5TK51_BACT1/5-226
Q9RZB2_DEIRA/6-244
E5UW61_9BACE/4-287
F3NUH3_CHLPS/24-294
E2WDN8_MYCTU/2-239
G4EC71_9BACL/2-238
H7D116_9CLOT/6-272
C0JWC0_9ACTO/2-237
G2N4F8_MYCTU/11-284
H4LZE4_ECOLX/21-293
D0CEU5_ACIBA/4-272
E6LCN0_9ENTE/18-272
Q4UVD0_XANC8/7-274
E1GYC3_9BACT/2-242
C4FQ85_9FIRM/6-269
D0TP52_9BACE/118-342
D7UM17_LISMN/2-240
G2UKQ2_PSEAI/6-271
B1JQ03_YERPY/19-257
Q2IMA3_ANADE/4-292
H0DDM9_STAAU/6-270
D4ICH6_ERWAE/2-240
G2KFD0_LISMN/5-240
G1K3I7_XENTR/3-233
Q6D7A3_ERWCT/2-225
E5Y7V6_BILWA/2-249
F3LWB4_ECOLX/10-280
H7ERE7_PSEST/3-287
H1WD52_9CYAN/2-278
E4SMT3_LACAR/2-241
Q947C0_MAIZE/46-321
G3IVU4_9GAMM/5-243
D8HA50_BACAI/5-271
Q8D1K4_YERPE/72-310
B5WJE2_9BURK/7-234
B8ZL73_STRPJ/2-233
G4IDV1_9EURY/5-268
E1KP59_9BACT/2-170
Q1IU75_KORVE/9-298
C6HW66_9BACT/3-296
C4ZZ56_ECOBW/2-240
A2BXU8_PROM5/5-227
F5ZSS3_SALTU/9-298
E1T1V6_THESX/2-234
D3P842_AZOS1/4-231
G1XIT7_ARTOA/25-168
G6A3Z7_STRIT/18-260
B3TVX2_SORBI/10-60
H8I6A6_METCZ/2-234
G4FHF4_THEMA/5-259
D9V2R1_9ACTO/8-279
E8M569_9VIBR/3-241
B1RTG9_CLOPF/12-255
C4UEY2_YERRU/6-279
D5Z8B0_MYCTU/7-239
G6RUM4_STRPN/2-70
H0ZIK9_TAEGU/21-167
D2ER55_9STRE/19-260
Q8FG25_ECOL6/7-296
A4WZY4_RHOS5/3-284
Q6QQX2_SHIBO/5-243
F8Z647_VIBCL/1-248
Q063K4_9SYNE/2-248
F7RAG5_SHIFL/7-296
D6EUX3_STRLI/3-239
H3K9W7_9FIRM/14-255
D1QW28_9BACT/6-273
B5H5C5_STRPR/9-238
H8C0L3_CAMJU/3-233
F8K056_STREN/18-247
D0XAH8_VIBHA/6-278
F1UC30_PROAA/9-280
A2YU91_ORYSI/85-360
Q72E81_DESVH/9-288
E8WPM7_GEOS8/5-269
G8N681_GEOTH/17-196
D0CGY1_9SYNE/12-249
G5SQ37_9BACT/7-294
Q7ZTY5_DANRE/4-144
A9W9C2_METEP/10-295
F7LS69_9BACE/25-265
B7ZXN4_MAIZE/82-361
G5R0S7_SALSE/10-280
D6E7E4_9ACTN/2-268
Q1CNJ5_YERPN/19-257
C2FGK5_LACPA/5-270
E8VSY2_VIBVM/122-345
Q4U140_ZEAMP/85-363
Q7VN84_HAEDU/3-241
F3T3S2_STAAU/4-221
E6NFG6_HELPI/4-283
G9V7Q5_SALMO/21-293
B6YRA2_AZOPC/2-240
G0BJP7_9ENTR/6-284
F1YRP2_9PROT/39-277
I0K060_9BACT/6-286
E1EIA5_VIBPA/5-274
D8JZW7_DEHLB/7-236
F9JQV3_STAAU/6-270
A9WXD7_BRUSI/9-273
G8R8B6_OWEHD/2-237
C3B0L0_BACMY/2-47
F1XW20_ECO57/7-299
F9GWN3_HAEHA/16-289
F7YIA0_VIBA7/6-269
D1RXW4_SEROD/1-61
G2QI55_THIHA/33-181
H8GP72_METAL/6-274
C8A974_STAAU/6-270
Q04ZZ6_LEPBL/7-280
E6IX16_ENTFL/8-241
B0T5A7_CAUSK/4-231
A3DNE2_STAMF/2-228
Q8GJ87_YERPS/3-225
H6N1G2_GORPV/2-239
H7QPF8_STRPN/19-260
GMPPB_DROPS/14-246
C5ZTD1_BURPE/6-271
B2GM20_KOCRD/9-297
GLGC_EUBE2/7-260
C6Z1J8_9BACE/7-294
H8BWV6_CAMJU/5-271
B6HVJ2_PENCW/2-236
A4SKV1_AERS4/5-243
D1JDQ7_9ARCH/8-276
C9MLH1_9BACT/8-246
H0NHF9_BACCE/8-263
Q1JM32_STRPC/2-240
F7P6U3_MYCPA/2-239
E8V1Z4_TERSS/13-308
E9CM83_9ENTR/10-286
G0GRZ9_KLEPN/2-240
G6NWG4_STRPN/6-260
Q7P742_FUSNV/9-238
H7UUJ3_CAMCO/2-137
D2ERB2_9STRE/4-236
G9PNA7_9ACTO/7-280
G6H8M6_9ACTO/2-238
H4B4Q5_STAAU/6-270
D5B5M0_YERPZ/5-278
G9X4C4_9FIRM/7-262
F1L4A9_ASCSU/2-234
GLGC_HAEIN/20-293
H3P008_LACPN/17-163
E0GSD7_ENTFL/5-267
Q07IQ6_RHOP5/2-230
H1K4M0_9MYCO/11-282
H9HU65_ATTCE/12-241
G0SI87_VIBMI/5-274
A5TVG4_FUSNP/7-227
F6DUT5_DESRL/2-233
D1F4F0_BRUML/4-289
I0A0C1_9CREN/6-247
H7KAR9_STRPN/2-233
A8ENM2_BURPE/22-325
C5LME3_PERM5/4-234
GLMU_CLOBA/4-236
G9TLM1_SALMO/21-293
B9E2H7_CLOK1/5-237
E3C0S8_9LACO/5-270
Q8RR87_9PROT/22-310
Q0AYY1_SYNWW/1-260
Q066P2_9SYNE/5-277
H1PQ72_9FUSO/2-224
H7NNW7_STRPN/2-70
F9UFB4_9GAMM/4-309
F2X757_CAMJU/2-223
Q2B4D8_9BACI/1-254
F8G3Q9_PSEPU/4-242
Q0I9I1_SYNS3/5-277
Q8DT54_STRMU/19-258
D2P3T5_LISM2/5-269
B3X8Z4_ECOLX/5-278
C3XA24_OXAFO/14-252
D6NLW2_VIBCL/2-243
Q3KIG0_PSEPF/5-243
GALF_SALTI/5-278
Q59427_ECOLX/3-289
G3ZH01_AGGAC/2-278
Q0CK76_ASPTN/16-275
B0G9B4_9FIRM/4-256
G5GZN8_9FIRM/2-233
C8JVJ7_LISMN/5-269
G7M7G4_9CLOT/3-240
Q73MR7_TREDE/2-243
E5YMC9_9ENTR/21-295
H2N7L8_PONAB/4-140
B0MNY9_9FIRM/27-269
D7DGQ0_CHLTL/24-294
D3E4B5_METRM/4-229
D2MWM8_CAMJU/2-136
Q9AXM9_AMOAL/1-167
GLGC_RHILO/15-287
A3DK29_CLOTH/4-236
A3HS79_9BACT/2-238
E8TED9_MESCW/2-240
E8SXJ1_GEOS2/6-268
A4IWS3_FRATW/3-289
B6VCL9_AEGSP/1-189
Q6FX17_CANGA/24-174
H7SPN1_CAMCO/118-341
Q97ZD1_SULSO/11-265
A9WCI5_CHLAA/2-232
H2I3V1_CORDP/2-238
E3B7B0_9MICO/15-305
D1PF13_9BACT/8-292
A0Y9G7_9GAMM/6-244
A0RKB2_BACAH/7-270
B3RCT8_CUPTR/2-231
H5D9I9_ECOLX/21-293
C5T1D0_ACIDE/13-251
G0VVR9_PAEPO/7-266
D3GZA1_ECO44/3-286
Q30PS3_SULDN/2-274
H7E8P2_SALHO/10-280
A6DHE5_9BACT/5-289
D8BEA9_ECOLX/2-240
I1JQZ3_SOYBN/18-297
C2ZEL6_BACCE/6-269
H7IWQ4_STRPN/4-235
E9T392_COREQ/8-239
G8R6L3_OWEHD/2-234
D7B333_NOCDD/14-239
B8LVX3_TALSN/379-613
C7KU88_ACEPA/2-240
B3T734_9ARCH/7-226
A5CYG6_PELTS/6-270
I1AGN1_PSEAI/8-298
C7IUV9_THEET/2-234
G8ZXL1_TORDC/29-176
D7WE92_9CORY/11-282
E2Z8D5_ENTFL/5-267
B2SLG9_XANOP/1-249
B9LDC0_CHLSY/3-230
A6QEF2_STAAE/6-223
A8S1W8_9CLOT/6-261
A9HH12_GLUDA/2-240
G2FCI6_9GAMM/1-259
F3X109_9SPHN/4-286
H3W873_STAEP/6-270
F2B7X6_STRPN/7-274
GLGC_THET8/7-283
C2CKX5_CORST/8-279
C0CS91_9FIRM/7-260
D5YZI7_MYCTU/2-239
G9APZ3_PANAN/5-243
I0IAZ4_9BACT/10-246
D4S6Y9_9FIRM/7-262
E8JSE9_STRCR/26-169
F8GJ78_NITSI/6-273
B0CEI1_ACAM1/5-277
F0IHE5_9FLAO/2-243
G9UNB4_SALMO/5-278
I0N883_STRPN/4-235
I1IDS0_BRADI/26-175
C9VRG9_BRUAO/7-290
E4HA64_PROAA/9-280
C1ELC5_BACC3/2-235
C3KRT6_RHISN/2-249
E4HFL7_PROAA/4-283
E0SZI4_STRZA/6-260
E8SNB0_NEIGO/15-253
B0RQJ0_XANCB/2-149
E5XGM0_9FIRM/5-277
Q84P34_ZEAMP/1-109
E5VWP3_9FIRM/8-263
D2IQG7_MAIZE/12-89
G0CC14_XANCA/5-243
Q26CA6_FLABB/7-290
B0RDV9_CLAMS/2-238
C2EPW2_9LACO/17-160
G6UWR1_STRPN/2-70
A3EPZ6_9BACT/11-269
A6RZV5_BOTFB/4-225
G3ZZ81_AGGAC/2-274
E6C150_PROAA/4-283
A7RY84_NEMVE/2-260
B8D179_HALOH/3-290
GLMU_LACF3/5-243
C6SLQ8_NEIME/6-269
H7NDU3_STRPN/4-235
E4SN33_LACAR/6-261
F5KXR1_9FIRM/4-253
C3AG47_BACMY/1-217
A8SBC6_9FIRM/6-272
C4WK06_9RHIZ/2-241
C6ABI6_BARGA/8-273
G4DUI6_9GAMM/8-277
F3MMY5_LACHE/5-270
H8JJH5_MYCIT/2-268
Q6SEW7_9BACT/5-286
B7JZQ9_CYAP8/2-249
F0C7I7_9XANT/7-274
H7Y212_CAMJU/2-137
G9FLW7_SPIPO/85-364
B3C0G8_ECO57/2-240
Q3S886_9ACTO/2-240
D4FHS2_STAEP/4-238
GLGC_MYCUA/8-279
H3MFJ7_KLEOX/1-276
G6EZW4_9PROT/10-295
G6UA69_STRPN/2-240
E6U4R6_ETHHY/2-234
B7IM35_BACC2/6-158
MPG1_KLULA/2-235
A1RUL3_PYRIL/2-225
E9A1B3_SALET/10-280
D4DCA6_TRIVH/15-241
O69117_BURPE/4-242
D8USI2_9MICC/10-298
G6R9V1_STRPN/2-70
E2QXD2_CANFA/3-210
D1D1R8_9RHIZ/4-289
A3SGY6_9RHOB/8-246
D2EJC3_PEDAC/6-269
E6Q054_9ZZZZ/8-301
E8B406_SALMO/2-240
G1VEA4_9BACT/6-281
F0Q493_ACIAP/5-243
E7W2K1_SALMO/5-278
F0U7T0_AJEC8/29-175
F7LSY1_9BACE/2-242
D2ZEE2_9ENTR/7-296
F8F0T5_SPICH/2-263
F0AIW5_NEIME/2-146
G6JMP4_STRPN/4-235
H3NHL4_9LACT/2-223
E7J744_ECOLX/5-278
E7Y784_SALMO/3-290
Q9JRR7_AGGAC/2-274
Q8LJT3_ONCHC/85-364
D9Y261_9ACTO/2-237
C8TTX3_ECO26/5-243
F0AQH3_NEIME/2-240
A0BUD1_PARTE/3-268
H8EHS7_CLOTM/7-262
O31004_VIBAN/23-241
A3XTP1_9VIBR/3-314
G9PNR3_9ACTO/2-239
D6BV53_ECOLX/3-292
A1TNN7_ACIAC/19-288
F4GPT7_PUSST/6-270
D5B5M1_YERPZ/5-282
Q5QT16_9ACTO/2-206
D9QWA2_MYCMG/2-156
F0F1H9_9NEIS/8-271
H5KC21_ECOLX/10-280
C6E6G6_GEOSM/7-242
F7Z1Y1_BACC6/6-274
F8X0N8_9PORP/7-273
GLMU_METM5/2-226
C8PGW6_9PROT/7-271
E7NQN6_TREPH/2-243
Q13YU5_BURXL/6-270
A8RPP5_9CLOT/2-232
H5DKV7_ECOLX/5-243
Q697E6_ECOLX/2-240
D7K6I7_9BACE/2-240
Q0HKL0_SHESM/5-287
Q9F8S8_9ACTO/2-238
A6E1V6_9RHOB/6-244
I0PQH1_MYCAB/8-239
B4S598_PROA2/9-298
F5CBN2_TREHY/2-240
G6J406_STRPN/2-70
Q0SNV5_BORAP/2-262
F8DKZ0_LACRS/5-249
F9MKW8_STRMT/18-260
A4A2T6_9PLAN/5-273
D9SSS3_CLOC7/7-262
Q8PXP7_METMA/2-95
I0ARW8_CORPS/1-269
B3QTQ2_CHLT3/4-244
GLGL1_SOLTU/39-317
B0ARL7_BACAN/6-269
Q8KFM1_CHLTE/2-243
Q9S1K5_STRPN/2-60
Q8AAA7_BACTN/6-291
A0R2E1_MYCS2/8-279
B6JYJ8_SCHJY/40-184
F3QYT0_9BACT/2-242
Q8F5N6_LEPIN/2-250
D5Y2K2_MYCTU/8-279
H7LS00_STRPN/2-240
B5FMR4_SALDC/7-245
A8AWY8_STRGC/2-240
B8XEC3_ORYSA/87-365
A8M1Y9_SALAI/22-292
B5I0Q9_9ACTO/2-235
D7PDX1_ECOLX/5-243
C9X1I8_NEIM8/2-145
H3VDM8_STAEP/4-222
G9QDF7_9BACI/6-269
GLGC_FERNB/5-258
B5Y9J8_COPPD/4-253
Q3D6L0_STRAG/6-261
B7CL51_BURPE/4-291
B1FXM3_9BURK/22-308
A4XSX5_PSEMY/2-287
B3TW97_SORBI/10-63
F9ZJW2_9PROT/6-296
H7LJI6_STRPN/6-260
G1VLK4_9FIRM/76-193
E6DWZ2_PROAA/9-280
H8BZ97_CAMJU/118-341
G7DQ66_BRAJP/1-202
Q15QY3_PSEA6/6-280
C4XU38_DESMR/5-270
C7M3P8_CAPOD/2-243
Q8RTG2_PSEPA/8-272
G1VWP2_9FIRM/21-256
G7Q6B3_9DELT/13-289
H1I9K3_9BACI/8-263
Q20YS6_RHOPB/7-245
H5PQR9_ECOLX/21-293
G5EYM3_9ACTO/9-280
D2MZM8_CAMJU/2-218
B4G0L2_MAIZE/2-236
C5VNM0_CLOBO/3-88
Q9F7K6_SALCE/5-243
E3IJB8_DESVR/2-240
E3Y133_SHIFL/7-296
A1S7T9_SHEAM/16-254
A0L542_MAGSM/123-350
GLGC_NITMU/18-288
Q6M738_CORGL/11-242
E3S710_PYRTT/316-549
F3RVQ9_VIBPA/6-269
E5X7J0_9ACTN/3-273
G0D9B4_ECOLX/10-280
G6CA96_9STRE/6-260
D8H0L3_BACAI/6-269
D7JVQ1_ECOLX/2-240
D8C9L8_ECOLX/10-280
G6FZ83_9CYAN/2-232
D3MID6_PROAA/13-269
B4T9Q4_SALHS/2-223
A7GSW4_BACCN/4-235
E4TCI5_RIEAD/2-143
E8VIH3_BACST/17-157
Q8KXE7_AERHY/23-314
Q6R2I6_FRAAN/1-200
C9SYT9_VERA1/18-299
E6V019_VARPE/1-156
H0GDS9_9SACH/2-235
B3YWB6_BACCE/2-233
E1UV21_BACAS/7-268
Q8TLL4_METAC/2-236
C2PSV6_BACCE/2-235
H5AEU0_ECOLX/5-278
E4DF76_PROAA/13-269
Q2FNG3_METHJ/2-238
Q9RCB1_YERPS/3-286
A3DKS4_STAMF/3-248
F9X786_MYCGM/2-236
A8N6C8_COPC7/141-431
E0PRH4_STRMT/19-260
D0H5K4_VIBCL/5-274
F0T330_CHLP6/24-294
Q3JH41_BURP1/12-231
XANB_XANCP/5-286
Q7CHS1_YERPE/5-282
F3DUM8_9PSED/6-270
A3GMZ0_VIBCL/23-287
H6MV87_GORPV/25-256
D4J8I5_9FIRM/5-169
C5PGT3_COCP7/18-253
H0JBK6_9PSED/2-149
G8NAP5_9DEIN/7-283
GLGC_SYNPW/5-277
F5RZH0_9ENTR/5-277
E8K0C4_9STRE/18-260
E9ZXN7_NEIME/2-240
P97004_STRPN/2-240
RMLA_NEIMB/2-240
D0GU88_VIBMI/5-274
B9MMF1_ANATD/2-233
F6B9I2_DESCC/2-236
D4W4M5_9FIRM/6-263
B7AUR8_9FIRM/4-257
E2TG81_MYCTU/7-239
D6L6J7_PARDN/29-322
C6VP04_LACPJ/2-240
Q8GMK2_ECOLX/2-240
Q4FP73_PELUB/5-133
E6ACQ8_ECOLX/28-300
G9VXM6_SALMO/7-296
G4A7N3_AGGAC/19-292
G7C0E7_VIBCL/1-250
GLMU_STAAM/4-221
B4KCS7_DROMO/14-246
H3A703_LATCH/3-236
H5UU88_9MICO/2-217
F9N1Z2_PEPMA/8-263
Q4XZR6_PLACH/1-95
B0UIL4_METS4/2-219
H5G436_ECOLX/2-240
B5EFM3_GEOBB/11-282
B4CU30_9BACT/5-255
F4EXA9_9FIRM/2-271
E0M1K4_9ENTR/2-240
B0M9V9_9FIRM/6-262
H6SQX5_RHOPH/47-309
G1ZAV4_ECOLX/21-293
Q223F7_RHOFD/1-269
E7MNE0_9FIRM/19-226
G1MEL0_AILME/3-211
Q97GX7_CLOAB/18-256
F2B163_RHOBT/26-293
B2DDG3_9ROSI/9-89
H5NB23_ECOLX/7-296
G1KPI0_ANOCA/3-231
F4MV55_YEREN/1-92
E8JMK5_STREI/2-240
H4PQD2_ECOLX/21-293
F5X082_STRG1/2-240
H0RJY6_9ACTO/23-293
G8S7W3_ACTS5/2-227
F0KA23_CLOAE/18-256
F5MU65_SHIFL/21-293
D5VVR3_CLOB2/5-270
F9I9D8_ACIBA/2-144
G7JI05_MEDTR/89-368
C0R4P6_WOLWR/2-268
A7MHG7_CROS8/7-298
G5MZ85_SALET/6-289
E1WUX9_BACF6/2-242
E1WIW2_SALTS/21-293
B3PZV3_RHIE6/16-282
G2BG50_ECOLX/2-240
E2L355_BORBG/47-307
G0I0P4_HALHT/2-237
G9Q4J9_9BACI/2-237
F7MS99_CLOBO/1-77
D2W5B1_NAEGR/5-323
F3MHJ4_9BACL/4-290
I0DRZ4_PROST/3-286
F2M2K7_LACAL/6-121
C7INZ3_THEET/2-232
E2DNL5_ECOLX/6-290
Q38M81_SOLTU/92-367
G4XP85_STRPN/6-275
C7MTF2_SACVD/2-239
B6YVK8_THEON/2-237
E9YZL4_ECOLX/10-280
Q9A2E7_CAUCR/5-288
Q30XV7_DESDG/2-240
Q0ADJ4_NITEC/3-239
H4N8R2_ECOLX/7-296
H2HZL9_CORDP/2-238
E4EL53_PROAA/9-280
C6KGI2_LEPIT/2-174
H7K5V5_STRPN/6-260
G4VBF1_SCHMA/2-106
C6TI75_SOYBN/2-235
G0LMB3_HALWC/2-223
E7L7K1_TRYCR/42-175
Q07ZA2_SHEFN/2-279
GMPPB_DROME/12-244
G4AEL6_AGGAC/11-249
G6RFR2_STRPN/6-260
B6BPS4_9PROT/4-282
D9R346_CLOSW/2-240
B3TMR3_9ACTO/2-240
A6CFQ7_9PLAN/5-275
G6HED5_9ACTO/9-281
Q3XZN1_ENTFC/2-268
C9RB00_AMMDK/2-238
G0BYI5_9ENTR/6-284
G8MFJ3_9BURK/16-289
B7CDF3_9FIRM/22-258
B4WKQ5_9SYNE/5-286
D3HNR4_LEGLN/6-290
E2NQX1_9FIRM/4-132
B7J9H0_ACIF2/5-295
GLMU_STAA8/4-221
E9SSI2_CLOSY/7-260
A6SV08_JANMA/2-134
Q8TNU5_METAC/2-233
E4CBT7_PROAA/4-283
H5AT32_ECOLX/10-280
C5UZI6_CLOBO/15-255
D4YNN8_9MICO/22-293
C9YPT8_CLODR/30-294
C5AH92_BURGB/6-272
A1WR66_VEREI/2-225
G5Y2N5_ECOLX/21-293
H7R0V0_CAMCO/5-271
B7NC73_ECOLU/3-286
H8HAA8_STRPY/6-274
D4F3M7_EDWTA/5-274
A6C907_9PLAN/4-242
H7NV82_STRPN/17-260
G6QG79_STRPN/17-260
E5XPK1_9ACTO/8-279
C2CE17_VIBCL/7-271
D4LJ33_9FIRM/2-243
Q4K363_STRPN/2-240
C2SAS5_BACCE/7-271
H5U0T1_9ACTO/31-302
H7JTT2_STRPN/6-260
D2PUL1_KRIFD/2-239
I0VEC5_SHIFL/5-278
E9SED8_RUMAL/8-262
D8TSX6_VOLCA/317-394
Q3IA87_ECOLX/5-243
H0FGF2_BACAM/5-229
E9L1R0_9ZZZZ/2-237
G6UU92_STRPN/2-233
Q97BM0_THEVO/2-228
B1ITL8_ECOLC/10-280
C1IBT8_9CLOT/7-262
G0M2W0_LACPE/6-268
E7P1J0_PSESG/2-287
H7JM83_STRPN/17-260
G2B1Y7_ECOLX/2-240
Q30NT4_SULDN/2-219
G6K9G9_STRPN/2-240
Q0K7Q2_CUPNH/2-227
H5LU28_ECOLX/2-240
A6WEB3_KINRD/14-284
B9B7P5_9BURK/6-272
C3WGR6_9FUSO/6-271
O54574_STRPN/2-240
G6BDV8_CLODI/30-294
B8LNV7_PICSI/97-372
F3WAJ6_STRPN/2-70
Q8Y840_LISMO/5-269
A4AP57_MARSH/2-238
E4NEH7_KITSK/33-269
G6JAL7_STRPN/17-260
H5D4G8_ECOLX/5-243
G8BDQ8_CANPC/16-156
C6YCT4_VIBCL/5-274
Q5J7D2_ECOLX/7-299
B5HPZ4_9ACTO/3-239
E0UUP8_SULAO/2-238
E4SH50_CALK2/3-283
O84496_CHLTR/24-294
C2QJ00_BACCE/6-175
A3UZX2_VIBSP/6-269
A5EW56_DICNV/8-274
I1FPS8_AMPQE/51-237
A0JYE7_ARTS2/2-239
G9RSB8_9FIRM/2-270
G6C3Y9_9FUSO/13-278
C8S2T7_9RHOB/6-292
P74969_XANCA/7-274
B1KLE1_SHEWM/121-348
I0HN40_RUBGE/6-296
F9V1K6_MYCBO/8-279
B5AMZ5_CITSI/96-374
Q3EVM3_BACTI/6-158
D1RGU8_LEGLO/10-276
E5TQA2_STAAU/4-221
F8YMR9_ECOLX/2-240
Q9X6R6_MICOL/1-98
H0EUY2_GLAL7/13-261
G8QYG8_SPHPG/8-279
B0CS72_LACBS/2-148
C7U732_ENTFL/4-242
G9RWZ7_9FIRM/2-242
F6BLE5_THEXL/2-234
G0LB52_ZOBGA/2-238
H6CN29_9BACL/1-272
D8G6G9_9CYAN/354-634
D7EBX3_METEZ/2-233
A5V0L8_ROSS1/2-228
C3WH83_9FUSO/6-177
Q4U168_MAIZE/85-363
H2FXJ4_OCESG/2-240
Q3XWV2_ENTFC/5-266
E4HPG0_PROAA/29-313
G3BAN0_CANTC/4-148
B0QT23_HAEPR/2-277
H3GFQ5_PHYRM/12-232
G6MKE0_STRPN/4-235
C2U4A6_BACCE/6-176
H7LT17_STRPN/17-260
B1W377_STRGG/2-237
Q84BL0_AERHY/7-283
H0AWP8_STAAU/4-221
H6CID4_9BACL/7-262
D5ZE70_MYCTU/11-284
Q31UJ5_SHIBS/2-240
F3IMD6_PSESL/19-214
D9VZP9_9ACTO/10-278
F2FR84_SALGL/5-278
A7HN10_FERNB/19-255
F0NDY0_SULIR/2-234
E9HCA4_DAPPU/4-142
D1REG8_LEGLO/3-286
GLGC_SHIF8/21-293
B9P1H6_PROMR/5-277
G6JAY8_STRPN/2-70
E8XXW8_RAHSY/2-240
D7CRX7_TRURR/7-260
C0E7R3_9CORY/2-257
A7UVP8_ANOGA/2-234
G0HP18_THES4/2-281
C8LJ76_STAAU/6-270
B8I3E5_CLOCE/2-234
G5KTR1_ECOLX/21-293
Q3M3B2_ANAVT/8-289
F8BLB4_OLICM/6-288
Q124Y0_POLSJ/16-254
E2CQ51_9RHOB/5-287
D1E5E8_NEIGO/50-288
E8ASM7_SALMO/21-293
H7Z4H5_CAMJU/2-219
Q0KAK4_CUPNH/4-241
Q14I76_FRAT1/5-272
E7B877_YERE1/21-293
F0MVD3_NEIMP/6-269
B9NZM3_PROMR/2-248
B9HT64_POPTR/2-236
Q9ZFT0_STRPN/2-240
B0EGY5_ENTDS/22-147
A2CCX3_PROM3/7-296
Q11EV7_MESSB/2-240
H7I7R9_STRPN/17-260
G9YTC8_9FIRM/14-238
C4H919_YERPE/2-230
G6RS95_STRPN/2-240
E8VEK2_BACST/2-238
A8SKG5_9FIRM/5-267
Q4P4U4_USTMA/37-183
G5EZN0_9ACTO/4-283
G9QGA4_9BACI/5-226
C4VLU1_9LACO/5-270
A4A649_9GAMM/16-278
B2UZ70_CLOBA/2-239
F8SLM6_9ENTR/5-243
Q0ALT8_MARMM/257-454
G9RZS8_9PORP/2-242
D5C727_ENTCC/1-248
E8JKG7_9ACTO/7-294
E8HWK0_ECOLX/7-296
F4T1B0_ECOLX/9-282
F4B560_ACIHW/2-225
A5LKN1_STRPN/4-235
F0PW70_BACT0/2-233
G2KKJ8_LISMN/2-240
B1Y4Q0_LEPCP/1-288
D3Z2L8_MOUSE/3-161
C2YH93_BACCE/7-270
D8E5E3_ECOLX/5-278
B7SNH2_CAMJU/1-220
H4LMA8_ECOLX/2-240
E8BDM2_SALMO/5-278
E8K729_STRPA/6-273
H3UCT5_STAEP/4-238
G1Z391_ECOLX/1-259
F1P4Z9_CHICK/4-140
Q1YPS2_9GAMM/14-261
F1ZIX0_ECOLX/5-243
Q3J6A4_RHOS4/2-231
GLGL2_ARATH/86-365
C7HE70_CLOTM/1-143
GLGC_YERPY/21-293
A4TKL1_YERPP/5-282
G8UE21_BACCE/2-235
G6NW44_STRPN/4-235
H4A0H8_STAAU/6-270
Q5WZN3_LEGPL/3-148
E5G496_ZEAMP/3-278
F0YWM6_9CLOT/4-256
D6Z3D7_DESAT/9-258
E4FXC2_PROAA/9-280
C7RHN7_ANAPD/3-242
E5WF31_9BACI/5-84
G6F561_LACDE/16-283
GMPP3_ARATH/1-217
F8NBP7_9BACT/2-241
G3A4N8_9RALS/2-153
I0EDD9_HELPX/6-271
E6WZM8_NITSE/2-274
Q0RRD1_FRAAA/24-259
F9RUN7_9VIBR/5-274
Q12K64_SHEDO/2-235
D8B1L8_ECOLX/10-280
F5ZSR6_SALTU/5-278
E8XSA7_RAHSY/3-291
F2UVV4_ACTVI/45-273
B6QY66_9RHOB/7-273
I0GNG3_SELRU/2-218
H7T9R4_CAMCO/2-139
GLGC_LACLA/6-260
I1SE83_MYCTU/11-284
F3V719_SHIDY/2-179
E4EVR6_PROAA/9-280
E3D2J9_NEIM7/6-269
E9SRM2_CLOSY/2-240
G6IFU6_9DELT/3-240
D1JKJ3_9BACE/3-243
E1JZ27_DESFR/5-269
I0IPY0_9BACT/3-298
B2DGQ2_STRPN/4-235
F3UR72_STRSA/18-166
F7NNS4_9FIRM/2-279
H8L2Q8_FRAAD/8-274
E5Z6H7_CAMJU/118-341
D9SMZ5_CLOC7/5-269
E4WKA4_RHOE1/8-239
G5N4V4_SALET/2-240
H7P7U1_STRPN/6-260
B5H7Y8_STRPR/2-235
G5PTY2_SALET/21-293
C6B1M5_RHILS/2-239
C8SYB9_KLEPR/9-123
H0M7S4_SALMO/10-280
Q8E4X0_STRA3/2-240
Q2EYY7_9PSEU/2-239
C0A252_9BACT/8-278
A8H2I5_SHEPA/8-281
B7RIE9_9RHOB/3-289
A1K712_AZOSB/6-272
D5BN16_PUNMI/12-294
A0QBR7_MYCA1/6-275
F8D287_BACTR/2-234
F7K7T4_9FIRM/1-241
Q3YVH4_SHISS/2-240
G8X6D1_FLACA/6-289
B8KWJ8_9GAMM/6-289
F2KBA0_PSEBN/2-240
A5C9T6_VITVI/23-146
Q93KA5_ERWCH/10-282
A4BY13_9FLAO/2-240
B3AC35_ECO57/5-278
G0UFE2_9LACT/4-237
E6T2T9_SHEB6/8-282
F3PUE2_9BACE/2-245
H0L2T6_SALMO/5-278
G6TS57_STRPN/2-240
E4LCL5_9FIRM/4-246
B3ZBM3_BACCE/6-271
G4IMS1_9RHIZ/10-278
C2M8Y6_9PORP/39-307
D0RW29_9STRE/6-260
E3CCE8_STRPA/17-260
H3NWH3_9GAMM/1-251
Q0I6W7_SYNS3/2-248
G0JPA5_9GAMM/2-230
G4WVM5_9BACT/2-240
C8PUN5_9GAMM/7-284
C5VT76_CLOBO/2-125
A6MF04_ECOLX/6-290
I0X8P8_9SPIO/10-280
G2TNT9_BACCO/7-262
F8INB3_STREC/26-295
G6TZ93_STRPN/2-70
I1B8Y0_ECOLX/9-282
B8XEE6_ORYSA/87-362
Q0D7I3_ORYSJ/77-356
Q2T170_BURTA/21-319
C6IA97_9BACE/2-240
E4J2I9_ENTFC/11-272
H0ILA8_MYCAB/2-268
A1W137_CAMJJ/2-223
H2ZHD5_CIOSA/18-165
D4EL70_ENTFL/2-240
D2RP28_ACIFV/17-184
H4YLP7_ECOLX/21-293
GLGC_AGRRK/14-286
A5Y414_SORBI/197-363
D8PWX8_SCHCM/22-170
B9BT73_9BURK/4-242
A5LMK9_STRPN/17-260
F4AWT9_KROS4/126-349
C2H6S1_ENTFL/8-241
F5U878_STREQ/6-261
D8K7R8_NITWC/8-272
A9E451_9FLAO/7-272
E1NNI2_9LACO/5-270
D5DFC6_BACMD/5-272
Q3DH10_STRAG/19-258
I0MMS7_SALET/4-289
E6J966_9ACTO/8-279
C7VV98_ENTFL/5-267
F2I7P5_AERUA/4-253
D8P0U9_RALSL/6-274
Q4K0L1_STRPN/2-240
C2YH66_BACCE/2-166
B8XEC5_ORYSI/87-365
E7RU93_9BURK/2-240
A4YHU5_METS5/2-218
Q0VJB0_PLAAC/1-163
H0NII7_BACCE/5-224
G5X752_ECOLX/10-280
A3NYU2_BURP0/3-227
C7JCA4_ACEP3/2-240
G4DGE5_9GAMM/3-285
A3ET54_9BACT/4-143
C3F9W4_BACTU/5-197
C7CMZ8_METED/2-239
GLMU_LISMF/5-241
C0VKY8_9GAMM/2-143
B1SAZ1_9BIFI/2-243
B9KR11_RHOSK/1-261
G4HM62_9BACL/2-236
C4WBY7_STAWA/4-237
A5Y406_SORBI/231-364
I0H3R8_ACTMI/2-238
C3AEG9_BACMY/6-272
H7I0W0_STRPN/4-235
E1TK80_BURSG/27-320
F3WUH4_9SPHN/18-175
GLGC_STRPS/6-260
D7DAG9_STAHD/6-237
G4QLE1_GLANF/19-285
F3JBW7_PSESX/2-287
F5M329_RHOSH/2-231
F0PPZ5_BACT0/5-224
A6F690_9GAMM/122-348
C4KKV6_SULIK/5-229
Q11KL6_MESSB/6-272
B1RBR9_CLOPF/2-240
D1DHI0_NEIGO/6-269
GLGC_RHOBA/26-293
H8H6M7_HELPX/4-283
C8M486_STAAU/4-221
A8G603_PROM2/219-451
H3PEJ6_BRUAO/9-273
F7RFX3_SHIFL/21-293
H8CP97_CAMJU/2-217
Q1JC48_STRPB/2-240
Q8TWY9_METKA/2-236
E6PE96_9ZZZZ/1-156
E5ZYT1_ECOLX/5-278
C4W851_STAWA/6-271
F4G3W8_ALIDK/8-277
B9JS67_AGRVS/6-291
F5TYT8_STRAP/18-260
E4RVG9_LEAB4/2-238
F5JGP3_9RHIZ/9-293
E5AXA6_RHIRD/1-258
H7Q6L6_STRPN/2-240
G5FYU3_9PSED/6-50
B3XL25_LACRE/2-240
E7GL60_CLOSY/2-243
Q04I81_STRP2/7-274
H7V1Q0_CAMCO/118-341
E7WDR5_SALMO/2-240
H0MM82_SALMO/3-290
F3EGV4_PSESL/6-270
G5IAG0_9CLOT/2-231
G1YVX2_ECOLX/21-293
G0DWQ7_PROAA/13-269
G5KAT9_9STRE/2-240
H2ICG5_9VIBR/1-254
B7CR48_BURPE/92-394
F7UDU6_RHIRD/1-273
Q17ZK9_HELAH/9-288
E5UG28_ALCXX/8-246
H8F6R8_STRPY/4-237
F5CBP0_TREHY/2-240
Q0ACI0_ALHEH/17-296
H8A4C3_CAMJU/2-220
F2LYH2_LACAL/17-160
A1BCZ4_CHLPD/2-229
D8IGV6_LACFC/6-271
E6SA29_INTC7/13-286
E1SA44_HELP9/4-283
B8XEF0_ORYSI/85-360
F3KIY8_9ARCH/2-221
GTAB1_STAS1/5-267
D5TTF3_BACT1/2-235
H4M7Q7_ECOLX/10-280
D3HGB6_STRG3/6-275
E5AXA8_RHIRD/1-258
GLGC_PECCP/21-293
Q4ZXX7_PSEU2/3-288
E2W487_MYCTU/8-279
Q1HQX1_AEDAE/3-212
Q9SJ94_ARATH/7-259
H7X8A5_CAMJU/2-221
H1L977_GEOME/5-240
Q5V0X5_HALMA/2-241
A6ASJ7_VIBHA/6-270
B4TNG2_SALSV/7-296
E5SP59_TRISP/10-298
E8KEZ2_9PAST/1-208
D6JBU9_ECOLX/7-296
G2AWI4_ECOLX/5-278
H0J4E7_9GAMM/2-135
Q9AI51_BURML/4-291
D2GLY2_STAAU/6-270
E6Q5T3_9ZZZZ/1-197
GLGC_MYCPA/8-279
B7QZT9_9EURY/2-234
B3JFD6_9BACE/1-267
D2EEI5_9EURY/48-270
Q3ZYB1_DEHSC/2-234
G9NY30_HYPAI/2-236
E4DUC7_PROAA/13-269
G0JAX7_YERPE/5-282
G1M0W1_AILME/2-234
A3Z002_9SYNE/5-277
E4PT77_MYCLG/5-267
E5AXA3_RHIRD/1-258
B8IAD4_METNO/2-230
H1WVZ2_LEUCI/6-268
D6PBW2_9ARCH/4-240
D4JP62_9FIRM/25-164
D6GBS1_9ENTR/10-282
C2HTL2_VIBCL/7-271
H3QM12_BRUAO/9-273
G2P4D9_STRVO/2-245
C4LC83_TOLAT/10-284
C2UKN5_BACCE/2-166
A6FGF9_9GAMM/5-274
D5VSL3_METIM/4-263
F4A220_MAHA5/18-234
E4U3P1_SULKY/2-235
H3UYA9_STAEP/4-238
C7XKG6_9LACO/1-105
B5WM43_9BURK/15-287
G8JQ17_ERECY/2-235
C8W233_DESAS/4-236
D4C5C0_PRORE/2-240
I0UJQ8_BACLI/6-261
G4AB89_AGGAC/2-278
D0D2P3_9RHOB/13-284
C4WZS1_KLEPN/2-240
E4TIP3_CALNY/2-240
E6ULF7_CLOTL/5-260
D3KJR5_LISMN/15-251
I0S6R4_STRCV/2-108
C3P3R5_BACAA/2-235
F8G3Q3_PSEPU/4-296
Q116R9_TRIEI/2-247
D0JV89_YERP1/5-278
F7RQQ7_9GAMM/3-285
Q70AL8_YEREN/5-280
H7Z2I2_CAMJU/2-223
Q12TW4_METBU/15-248
H1S6G1_9BURK/7-272
I0A0S3_9CREN/5-230
D6L1R5_9NEIS/9-272
G6NB28_STRPN/17-260
B5QJ03_CAMJU/17-257
E1NYY6_9LACO/5-270
E3FD46_STIAD/4-285
F6DPM9_DESRL/4-236
B1QYY6_CLOBU/5-269
Q8KNA1_PSEAI/122-347
H6NRR1_9BACL/2-237
Q2B892_9BACI/2-240
C0AI51_BORBG/47-307
G6N4K1_STRPN/2-70
B1WPN3_CYAA5/6-283
Q0HGY8_SHESM/8-282
Q3A0B4_PELCD/2-234
D1Q0T9_9BACT/3-141
B0QI07_BACAN/6-158
F4V3I6_ECOLX/9-282
F3TSF1_STAEP/6-270
F9D4U2_9BACT/15-254
C6X2Z3_FLAB3/2-143
E0RC32_PAEP6/6-270
G8M5I3_9BURK/6-270
G5JVN6_9STRE/2-240
E7U636_ECOLX/10-280
G9Z9T3_9ENTR/1-208
A4TPA1_YERPP/6-234
H2GF97_CORDP/11-242
F9PWR8_9STRE/6-260
G2PAU2_STRVO/24-253
Q07KV7_RHOP5/21-301
G6PXC3_STRPN/2-240
G6MY16_STRPN/6-260
H3WND8_STAEP/4-238
G9PU16_9BACT/11-277
D7BLQ8_ARCHD/2-239
F9Q150_STROR/6-260
H1LN67_9PAST/20-293
H9UF47_9SPIO/3-241
F0N9N1_NEIMN/2-145
F9Y640_9RHOB/6-272
C3CQV7_BACTU/1-130
E1NEH8_9LACO/5-270
G1Z6I7_ECOLX/6-295
F3QW81_9BACT/2-233
B1LBF8_THESQ/3-134
D1FD36_9RHIZ/4-289
H1DDK6_9PORP/2-242
Q1XA68_STEMA/5-286
E4HYN9_PROAA/13-269
F3LGU3_9GAMM/2-230
E9SGB0_RUMAL/2-242
A2BW62_PROM5/5-277
B0SBI0_LEPBA/10-285
H7IBX3_STRPN/1-199
C3MXJ5_SULIM/3-230
F7MP94_CLOBO/2-125
H7S5S8_CAMCO/5-271
D9UKJ7_9ACTO/2-243
I0K5Q0_9BACT/4-267
E8YEW4_9BURK/4-242
E6C240_PROAA/4-283
G2JPZ1_LISMN/2-240
E3QYA9_COLGM/7-229
C2RUV1_BACCE/6-157
A3JRM9_9RHOB/5-243
H8E4T3_9MICO/6-274
H8M836_SALTM/7-296
A2QIW7_ASPNC/2-236
GMPPB_PIG/2-234
C6JEH8_9FIRM/5-184
Q7NII3_GLOVI/2-235
Q0BG45_BURCM/6-271
Q939Q7_9ACTO/12-249
B5L439_SHIBO/5-243
D0BYV6_9GAMM/2-146
D5ZTW6_9ACTO/2-235
E8CH42_SALMO/10-280
H8LUK5_CORPS/2-238
E6KMM9_STRSA/18-260
G7CUA8_AERSA/19-291
Q6ASB2_DESPS/5-260
D0AGX2_ENTFC/2-194
E9ID55_SOLIN/11-150
C4S4G1_YERBE/1-236
C3AT72_BACMY/33-296
G1Q9W7_MYOLU/3-211
Q87ZA0_PSESM/5-296
F3XCL8_STRPN/4-235
Q3IRF9_NATPD/5-235
F7NV15_9GAMM/6-283
F4EE02_STRSU/6-274
A5M7C5_STRPN/4-236
D5TM65_BACT1/7-270
E6NGH0_HELPK/4-283
C2V0L3_BACCE/2-233
D0WPI5_9ACTO/2-239
H1KQ30_METEX/2-226
C3MVN2_SULIM/2-249
Q4XZD5_PLACH/2-135
A1F2Q7_VIBCL/3-287
H5SFU0_9BACT/2-240
C7XW76_9LACO/6-270
G8BQG4_TETPH/2-235
C6I5S8_9BACE/2-242
F2QWJ6_PICP7/18-166
D5E9T9_METMS/2-235
G2K824_LISMN/2-240
O59588_PYRHO/2-234
A5Z5L4_9FIRM/4-256
A9Y3F4_ENTSA/2-179
D5UVJ9_TSUPD/6-231
Q52206_RHORU/11-296
D7HZB8_PSESS/6-270
H1KM67_METEX/8-293
Q8DPS4_STRR6/17-260
H2CD69_9LEPT/2-242
E7PEX1_PSESG/2-144
C9Y8D3_9BURK/3-249
B6EPC4_ALISL/122-349
F3YA65_MELPT/5-267
C4F8X8_9ACTN/7-263
B2NTR1_ECO57/2-240
C3LQK2_VIBCM/3-287
H7MBN1_STRPN/17-260
Q842N9_VIBCL/2-240
H9ZP35_THETH/2-231
C4KTK0_BURPE/4-242
Q92GT2_RICCN/7-149
C3QGK1_9BACE/118-342
H4FRM0_ECOLX/5-278
G5Y7Z9_ECOLX/21-293
I0SZN6_STRMT/2-240
A2SCD0_METPP/4-170
G7KGV6_MEDTR/2-236
A1S194_THEPD/6-278
A8KZR3_FRASN/5-278
C9RXV9_GEOSY/4-231
F9EL45_FUSNU/2-221
G0ASH9_9GAMM/5-233
G7BX11_VIBCL/5-274
B5EXT2_SALA4/7-296
C3K5U5_PSEFS/3-241
C6XLZ2_HIRBI/2-239
Q3AT84_CHLCH/3-288
B7R5C9_9EURY/2-235
D5AUP0_RHOCB/3-288
D0IZQ3_COMT2/6-244
G0K0Y5_STEMA/2-144
H7GRF2_STRPN/1-199
G9QDZ1_9BACI/2-240
Q3K8W1_PSEPF/7-245
F4SBP5_MELLP/32-189
H6MDH9_ECOLX/5-278
Q5P5N0_AROAE/5-243
H1DYY1_ECOLX/2-240
D3E751_GEOS4/4-237
F5RAE9_9RHOO/6-288
E2KP70_ECO57/2-240
Q5DDF9_SCHJA/2-218
B2H0U0_BURPE/4-291
D6YTE6_WADCW/4-280
Q09BR4_STIAD/1-232
B3AC25_ECO57/7-299
Q9EXY2_ECOLX/3-286
F7Y6V3_MESOW/2-213
E4TXL7_SULKY/2-235
Q3J8B0_NITOC/11-313
G6FHC5_9EURY/5-272
A0XZX2_9GAMM/5-277
D1RT84_SEROD/4-130
C9APT8_ENTFC/2-240
E6WZL4_NITSE/6-272
C9TCR2_9RHIZ/7-290
B1AUN2_MOUSE/4-139
F3ATP7_9FIRM/4-256
A4TVP3_9PROT/7-243
B1B9U3_CLOBO/2-234
E1RPE4_XYLFG/5-286
C5MHD0_CANTT/27-174
GLGC_STRMU/6-261
F4L4E4_HALH1/2-238
D0HT99_VIBCL/5-274
D1BLS4_VEIPT/6-269
G8Y2N3_PICSO/4-156
F7PQU9_9EURY/5-236
B8J8T8_ANAD2/4-292
Q9EY02_SALCE/9-298
C3NKD1_SULIN/2-251
D4C8A8_9CLOT/4-162
E8K2C6_9STRE/7-274
G9TMN4_SALMO/2-240
F2QV49_PICP7/2-235
A5GZ73_MAIZE/73-352
B7AK14_9BACE/2-246
E6FJK0_ENTFL/5-267
E4U1N6_SULKY/6-271
Q8RSF0_STRPN/2-240
H5NWU5_ECOLX/2-240
H4L0M4_ECOLX/7-296
E0RGT9_PAEP6/5-270
I1BA04_ECOLX/11-283
D6I751_ECOLX/10-280
A0ADR0_STRAM/2-227
H7NQK4_STRPN/2-240
A1CWH9_NEOFI/2-236
E0GL85_ENTFL/5-267
H7DJ64_9CLOT/1-108
Q56621_VIBCL/4-284
D1YMN4_9FIRM/6-269
H8IYT6_MYCIT/7-238
C4HF36_YERPE/5-278
F2HLD0_LACLV/9-260
C6V0K0_ECO5T/5-278
E0PRH5_STRMT/6-260
D8ACN9_ECOLX/10-281
O05367_AGGAC/2-240
A0XZ63_9GAMM/2-278
H4TQ12_ECOLX/7-299
G0HNG0_THES4/2-234
Q6AWZ4_CAUCE/3-286
G9SNC5_ENTFC/2-240
B2HC10_BURPE/6-271
H1XAB2_LACCO/6-261
F5MP47_SHIFL/7-296
A8VFM2_VIBCL/3-53
E7TZU3_ECO57/10-280
B6R505_9RHOB/1-258
Q31LD8_SYNE7/6-244
A5LR89_STRPN/7-274
E6EP00_ENTFL/8-241
C4AS08_BURML/6-270
B0G3W8_9FIRM/2-243
D3QX83_ECOCB/2-240
G8RL03_MYCRN/7-238
GMPP2_ORYSJ/2-236
Q7W4J2_BORPA/2-226
I0D9M3_BACAN/7-270
A4JQJ4_BURVG/30-326
E4T8R8_PALPW/1-145
F4DBG0_AERVB/10-283
C7TE94_LACRG/2-76
A8U9F6_9LACT/6-268
H5J7S0_ECOLX/21-293
E5AXC1_RHIRD/1-258
D8PE66_9BACT/5-271
G2E966_9FLAO/1-273
B4FQP6_MAIZE/9-259
C0WQL2_LACBU/5-262
A5EZW3_VIBC3/5-274
D5XDA3_THEPJ/2-234
G6KWV8_STRPN/4-235
C7UFS0_ENTFL/8-241
B3E1P3_GEOLS/2-234
F2ING7_VIBCL/1-248
G2PAL5_STRVO/11-247
C0BIV0_9BACT/2-240
E7K664_SHISO/11-283
P93477_IPOBA/94-369
A3WGD4_9SPHN/1-262
A7VCD1_9CLOT/2-243
A9M9G3_BRUC2/7-290
C0QW47_BRAHW/4-280
H7IGP5_STRPN/7-274
H7FA69_9CLOT/3-285
B8HET0_ARTCA/17-304
B9IRQ4_BACCQ/6-269
C2WDN4_BACCE/1-199
E9RXT8_9FIRM/5-279
A6ETG6_9BACT/2-243
E8RG34_DESPD/2-221
H8MWV7_CORCM/5-276
D3FYI5_BACPE/2-234
G7S6Q3_STRSU/13-250
F3XJY6_STRPN/6-260
Q10ZL2_TRIEI/2-235
Q3AGZ6_SYNSC/2-248
A9N7P9_SALPB/7-245
D1B0T8_SULD5/20-287
E3GCX1_ENTCS/7-296
Q8U382_PYRFU/2-275
I1KCK8_SOYBN/9-225
I0AAN3_SALET/5-278
G6TUG1_STRPN/2-70
C4S0B0_YERBE/21-293
Q2T119_BURTA/7-153
G6WNF8_STRPN/4-235
G6ZLS5_VIBCL/5-274
E3PBR8_ECOH1/5-278
I0LZT6_SALET/4-289
H1F556_ECOLX/10-280
A9ZHV7_COXBE/2-145
D7Z213_ECOLX/5-243
B0BZ78_ACAM1/2-246
F8AG82_PYRYC/2-234
GLGC_STRPN/6-260
D0ZG42_EDWTE/21-294
D5ET91_PRER2/2-245
Q13WC0_BURXL/6-270
D0HHQ5_VIBMI/5-274
C3N0S6_SULIA/4-249
A8IS59_CHLRE/1-288
D4LZF4_9FIRM/17-258
E0UEU1_CYAP2/8-288
Q5KUN1_GEOKA/6-267
H7HBW9_STRPN/2-75
H3Y4A0_STAAU/4-221
E7S4R2_STRAG/19-258
D9QKH5_BRESC/10-276
G6V6V4_STRPN/1-199
Q46HM2_PROMT/2-248
C6EAR8_ECOBD/5-243
G0NYH0_CAEBE/2-233
C8KAX1_LISMN/5-269
F0BCZ8_9XANT/5-243
D3ELH6_GEOS4/5-270
A9EED8_9RHOB/1-111
F0TML4_RIEAR/2-143
G4DYK7_9GAMM/17-284
Q9EXY5_ECOLX/3-286
F0LCS7_AGRSH/9-274
F5IJG8_ACIBA/123-347
D8ADX4_ECOLX/2-240
I0RAN4_9FIRM/4-188
G3AS40_SPAPN/2-236
A3NRF5_BURP0/21-319
GLGC_ACIAC/8-279
Q8THQ3_METAC/28-296
H1C1A7_ECOLX/7-296
D7L7F7_ARALL/95-370
E1EV92_ENTFL/5-238
B5QS07_LACRH/2-240
H1BHE6_9FIRM/5-274
E4VZW6_BACFG/2-240
F0N2R3_NEIMO/2-240
D0D8T8_9RHOB/3-287
B0QKB5_BACAN/7-270
F2KYF2_PREDF/6-277
C6E4T4_GEOSM/11-282
F4FLB0_STAAU/6-270
D7BVL3_STRBB/9-245
C3SKM2_ECOLX/2-240
E6DNE6_PROAA/13-269
C3LL96_BACAC/5-271
A5LT45_STRPN/4-235
G1XS95_ARTOA/4-226
A6LKC7_THEM4/2-240
D8E0E6_PREBR/2-176
E4PZS2_MYCBG/7-276
E0XYY5_9DELT/2-266
C9CPG2_ENTCA/2-240
H4JT89_ECOLX/11-283
C3G9V2_BACTU/6-158
G0HHV3_CORVD/2-239
G9TF28_SALMO/5-278
A2BNU6_PROMS/2-248
Q18A80_CLOD6/26-253
C0XUA3_9CORY/6-242
A9NVX8_PICSI/2-235
F7KKV1_9FIRM/5-241
D3I7A5_9BACT/2-242
B2E8R8_BIFAN/9-281
I0BSF2_9BACL/6-268
Q9XDK6_BACFG/2-242
H7D114_9CLOT/3-285
Q3EVM2_BACTI/639-894
I0Q9E8_STROR/6-260
F3X767_STRPN/2-118
B5G0Z5_TAEGU/2-54
B4S3K6_PROA2/3-292
E4GPI6_PROAA/13-269
H2TH33_TAKRU/3-222
I1CXC4_9PSEU/2-239
I1NC49_SOYBN/21-167
E6RZI4_CAMJC/2-244
E7UCZ3_ECOLX/5-278
B8B5V8_ORYSI/9-88
E7YUB8_SALMO/2-240
A1AS32_PELPD/7-243
F5I0T9_ACIBA/4-271
E8WWU4_ACISM/8-275
Q00S57_OSTTA/2-235
Q12VL7_METBU/2-228
G0BJP8_9ENTR/5-280
G5HP00_9CLOT/2-232
F4DPY9_PSEMN/2-240
A2WAT2_9BURK/6-271
Q1CL10_YERPN/3-286
E7H126_9BURK/8-272
B3NQA5_DROER/3-227
D4W6E9_9FIRM/4-236
C0CS90_9FIRM/4-255
G9UNB9_SALMO/10-280
Q0FE70_9RHOB/9-282
G0FW39_AMYMD/2-239
B9HMM2_POPTR/2-235
Q3RD07_XYLFA/5-286
G5LB70_SALET/11-300
B9DWP0_CLOK1/12-267
E9IVG4_SOLIN/8-149
A7HYC9_PARL1/2-240
G5KUT9_ECOLX/2-240
C9BNM6_ENTFC/5-256
G1UTY9_9DELT/30-311
C1IAV6_9CLOT/4-232
B0NUD2_BACSE/2-240
Q54819_STRPE/2-237
A9AM14_BURM1/6-272
H7T0J2_CAMCO/118-341
C8UCZ1_ECO1A/5-278
D3A299_NEISU/2-240
B3HCG2_ECOLX/10-280
Q0HT95_SHESR/8-282
C3I838_BACTU/7-270
F4H8G9_CELFA/7-279
B4U0Q7_STREM/26-295
H8HC76_STRPY/6-275
E1X3V9_BACMS/2-255
D4BQ76_BIFBR/2-240
G4V146_NEUT9/21-303
A5DL19_PICGU/2-235
G6THD4_STRPN/4-235
E6N8M6_9ARCH/3-236
F5RLY4_9FIRM/5-238
B0D098_LACBS/16-155
A0RM55_CAMFF/7-271
G7E836_MIXOS/4-225
B1BCE9_CLOBO/118-343
F7XPW8_METZD/2-235
A0RVW9_CENSY/2-219
C4K313_HAMD5/4-238
A1KNR6_MYCBP/7-239
A6CR36_9BACI/16-253
D6XN09_HELPV/4-283
Q6MGZ2_BDEBA/6-274
C9MI55_HAEIF/27-300
C6AWJ7_RHILS/14-286
C3KRY7_RHISN/7-289
D5X9C2_THEPJ/2-234
Q9RMC3_ACILW/4-271
E1ME91_9ACTO/7-278
F0KQH3_YERE3/3-289
G0LLK4_HALWC/2-237
D4RQ27_ENTFC/5-266
D3T758_THEIA/124-348
G6PF75_STRPN/17-260
A3USU3_VIBSP/3-314
E8NIQ1_SALET/3-290
H7TRJ9_CAMCO/2-139
D6DRP4_ENTCL/1-250
F2V4B1_MYCTU/8-279
Q02A27_SOLUE/6-278
E4LIG8_9FIRM/15-257
H7FUQ4_9FLAO/9-274
E6A2R5_ECOLX/5-278
A8M980_CALMQ/2-240
D6LT36_9RHIZ/4-289
F8ZRW8_VIBCL/1-250
F8HY94_WEIKK/4-242
C3FSA7_BACTB/7-270
E1RVT0_ECOUM/2-240
Q3JD09_NITOC/3-241
H5V529_ESCHE/10-280
C2T3H2_BACCE/2-237
C8Z4L4_YEAS8/2-235
F1ZCD8_9SPHN/5-285
E5ZDS1_CAMJU/5-271
Q9CLE8_PASMU/2-278
F6F0A8_SPHCR/3-240
I1JX24_SOYBN/9-239
A3ZCP4_CAMJU/5-271
F4BH37_FRACN/2-244
B9J3C2_BACCQ/6-269
D5E905_METMS/5-271
H8C7L1_CAMJU/5-271
C9XS92_CLODC/7-271
E6JY88_PARDN/9-282
D9N8J2_STRPN/6-260
G9X098_9FIRM/2-235
G6B0D7_9BACT/3-139
G0F799_ECOLX/21-293
B5UP71_BACCE/1-254
B5UQ71_BACCE/6-270
B1JA54_PSEPW/6-271
H1RJT0_COMTE/26-267
E7ITB1_ECOLX/1-227
C2TNH0_BACCE/6-158
E3D5C9_NEIM7/2-242
I1DIL2_9VIBR/5-274
E2S6L5_9CORY/9-274
D7ITI7_9BACE/2-234
F0NPZ0_SULIH/2-217
C7TKY0_LACRL/15-162
GLGC_FRASC/7-278
E6A8T1_ECOLX/2-240
G0CNM3_CORUL/11-242
D8EKQ5_ECOLX/5-278
D2ADM2_SHIF2/10-280
C4UJP8_YERRU/2-248
E1FF77_9THEO/2-232
H1LIP3_9LACO/5-241
D3AC70_9CLOT/7-260
A1ZNZ6_9BACT/2-239
A9BXY6_DELAS/6-244
D6E1R0_9FIRM/4-256
C2HDS3_ENTFC/5-267
Q3KLK8_CHLTA/24-294
Q8XP96_CLOPE/15-255
C1CPM9_STRZT/2-240
Q3Y2R7_ENTFC/2-240
D7ZV30_ECOLX/5-243
B8DN77_DESVM/5-269
A0ACV5_STRAM/2-229
D5U4J3_BRAM5/2-238
C7TE51_LACRG/2-240
G7T339_SALPS/10-280
H4PCG7_ECOLX/2-240
H3UX91_STAEP/6-270
B1YW84_BURA4/35-328
E7W2K6_SALMO/1-255
D8GN14_CLOLD/3-241
E8H0U4_SALMO/1-255
A8U6K5_9LACT/6-268
F4VLB3_ECOLX/2-240
F0GHI6_9BURK/1-75
C9XP83_CLODC/4-289
C5VVX8_STRSE/6-274
B9J2G6_BACCQ/6-177
E1JL31_9LACO/2-240
Q9Z662_ZYMMB/6-271
Q3IN87_NATPD/2-232
F9D4X3_9BACT/7-292
B5KCN8_9RHOB/6-271
D5BSH8_PUNMI/2-235
C7G8C4_9FIRM/4-256
H4ITK7_ECOLX/7-296
E5XYL1_9BIFI/2-240
F6BB25_METIK/8-230
Q4K2Z3_STRPN/2-240
GLGC_BURP8/15-287
E1DQG6_VIBPA/6-269
B2PVC0_PROST/5-292
Q9EVW3_STRSA/1-198
A4G335_HERAR/4-290
F7PJ29_9EURY/5-236
I1IDS1_BRADI/26-175
C2EJM2_9LACO/5-265
D5PFH3_9MYCO/11-280
GLGC_ECO7I/21-293
H8CPJ5_CAMJU/2-137
H3UBY4_STAEP/6-270
E7RRY0_9BACT/7-293
E6AWG0_ECOLX/28-300
C9ZH35_STRSW/12-241
Q084S4_SHEFN/2-278
Q2NB37_ERYLH/8-236
H7JIE6_STRPN/7-274
E2MUX6_9CORY/2-239
D2R665_PIRSD/2-226
Q2YB84_NITMU/32-298
D5GJ95_TUBMM/2-236
C6C7H8_DICDC/21-294
B3IUU7_VIBPA/3-294
GLGC_ECO27/21-293
H8JK50_MYCIT/2-239
E9Z180_ECOLX/2-240
E3S719_PYRTT/21-275
E0DUX4_9RHIZ/4-289
F2CKH5_STRSA/2-240
GLGL3_WHEAT/72-350
Q1MRX7_LAWIP/19-284
C4KZC6_EXISA/2-270
A6VG36_METM7/4-266
F3P5X3_9ACTO/2-239
H8EKA0_CLOTM/7-262
C1EX52_BACC3/6-158
H7L8Z7_STRPN/6-260
E4YA13_OIKDI/6-232
D6K6I5_9ACTO/2-235
H5GTV8_ECOLX/7-299
H1HJ24_9BACT/7-294
A2RCE4_STRPG/6-275
E7WWI0_SALMO/2-240
E8NIR4_SALET/9-298
G2Z5H5_FLABF/6-289
B4PUH7_DROYA/12-244
GLGC2_VIBCH/5-274
H1CTW4_CLOPF/7-273
F7QU33_9LACO/10-257
C4ZCZ3_EUBR3/6-261
A9K679_BURML/21-319
F4PEM3_BATDJ/6-274
E3Y6V4_SHIFL/2-240
Q9HTB7_PSEAE/3-296
F0MUR7_NEIMP/2-149
B9TTH9_BIFLN/2-240
C5X1Z8_SORBI/1-147
C9LRH1_9FIRM/9-273
E3HHH1_ACHXA/2-226
D5ZWF1_9ACTO/10-278
C4UT98_YERRO/2-240
H4JNF7_ECOLX/7-296
D9Y4E8_9BURK/2-226
E8NGC0_MICTS/8-281
G8M7H4_9BURK/7-149
B2N8U9_ECOLX/21-293
F0GU45_9FIRM/8-262
D6PW21_MALDO/87-362
A7B361_RUMGN/1-264
H5XZB2_9FIRM/2-240
F3LBX5_9GAMM/2-240
B0EAG3_ENTDS/5-291
H1CU39_CLOPF/2-240
G4FR68_9GAMM/6-244
E4JH53_ENTFC/5-269
D9Q9P5_CORP2/32-303
F2NHV6_DESAR/8-276
Q62N35_BURMA/21-319
D8IMS2_LACSC/2-240
E6BK66_ECOLX/7-280
H7WT28_CAMCO/2-191
G9FLW6_SPIPO/107-386
F4D5N5_HELPX/6-271
GLMU_CLOB6/4-222
G2UQL1_MYCTU/2-239
A9WSM4_RENSM/7-278
F9VSS6_9ACTO/23-293
B5WUM7_9BURK/34-350
H0D2V3_STAAU/4-221
I1DD09_9VIBR/6-270
F9BHT7_VIBCL/2-240
B1IK53_CLOBK/120-345
H7ZM28_CAMJU/2-221
D4TSD1_9NOST/2-100
B5V8Y0_BACCE/6-270
Q9X5V9_STRGR/2-239
F9BC11_VIBCL/5-274
Q1IUZ0_KORVE/2-243
H3QEY4_BRUAO/4-289
H0H4H9_RHIRD/9-274
A6E650_9RHOB/1-272
E3I5Y2_RHOVT/7-281
Q6SF14_9BACT/7-271
G1UJS8_MICTE/7-277
F3KN08_9ARCH/2-237
GMPP1_ORYSJ/2-236
G7APX7_VIBCL/5-274
Q01T68_SOLUE/2-237
D5Q9F8_CLODI/2-238
E8N9C3_MICTS/9-279
H2JE12_9CLOT/2-234
D6HVV3_ECOLX/10-280
A5EAY1_BRASB/4-242
D5ZC46_MYCTU/2-239
Q9M4Z1_WHEAT/44-319
E7V736_SALMO/5-278
F8C3B9_THESO/2-280
C1GW23_PARBA/54-288
H7Z6X1_CAMJU/5-271
F8J5H8_HYPSM/5-294
F3B731_9FIRM/2-239
F0IS99_STRSA/6-273
G7ETU1_9GAMM/17-284
D2APL0_FRATE/2-244
F3M8A2_9BACL/2-234
C3LC53_BACAC/6-269
E4SF75_CALK2/7-270
G4CPP4_9NEIS/2-240
D3MFD6_PROAA/4-283
B1JWP7_BURCC/4-242
C9MX74_9FUSO/4-306
D8JL28_ACISD/2-146
C3PZA5_9BACE/4-287
C9V643_BRUNE/2-248
H4FIZ7_ECOLX/21-293
D6MSX8_9ACTO/2-237
C3B824_BACMY/4-235
Q0P8S9_CAMJE/118-341
B3ZE95_BACCE/1-254
C4FIB5_9AQUI/2-282
B5W8K4_SPIMA/11-296
A9VJT5_BACWK/2-235
D5UPU1_TSUPD/2-239
B0H1T5_YERPE/2-230
A8FXP4_SHESH/6-245
Q2NFB8_METST/2-238
D7VVM4_9FLAO/2-143
G2Z0U2_FLABF/9-274
G7GYQ4_9ACTO/6-237
D4M4S3_9FIRM/5-185
D4T293_9XANT/7-274
Q5H0T1_XANOR/7-274
C2X454_BACCE/1-134
F0M4V0_ARTPP/17-304
GLGC_THEMA/5-259
F9N5F2_9FIRM/6-268
E5XK16_9FIRM/7-263
B4U8Q9_HYDS0/4-270
D8GMK5_CLOLD/3-241
H0SHH7_9BRAD/5-270
A3L298_PSEAI/4-242
G6R0D8_STRPN/2-240
F2S7X0_TRIT1/2-236
B9WF11_CANDC/2-236
E0RY45_BUTPB/2-269
A9WMY8_RENSM/9-276
D0FS08_ERWPE/10-282
B6C094_9GAMM/11-313
A9R0R0_YERPG/2-230
H5NB14_ECOLX/5-278
C3AAW5_BACMY/2-233
Q0A678_ALHEH/4-242
F9V019_MYCBO/11-284
I0KMV1_STEMA/1-247
C7KK07_ACEPA/32-317
F1U7Y4_PROAA/13-269
G8X1D9_STREN/1-264
H7FK74_STASA/1-259
H2TH32_TAKRU/3-260
A4IK63_GEOTN/2-234
Q1V9B9_VIBAL/6-269
Q0S4X4_RHOSR/14-284
B3U3P3_ECOLX/5-243
F9GRH5_HAEHA/2-274
E4CUJ6_PROAA/4-283
C3CKZ6_BACTU/2-237
I0BIF1_9BACL/7-262
F7PSE5_9BACT/6-274
G9Y7Q8_HAFAL/10-283
F2F192_SOLSS/5-235
E4PBX4_ECO8N/7-296
Q97EN6_CLOAB/3-289
H7SG18_CAMCO/5-271
E7SEV7_SHIDY/10-280
Q688T8_ORYSJ/88-366
Q93MI4_STRPN/2-70
E3CLU5_STRDO/6-261
F4E1I7_BACAM/5-229
B5P2K1_SALET/7-245
HASC_STRPY/6-274
GLGC_RHOFD/14-286
H4MT85_ECOLX/5-253
H3RV95_STAAU/6-270
G6IM84_9DELT/2-249
C3X284_OXAFO/12-250
G6FSC9_9CYAN/2-247
H7IC84_STRPN/2-70
MPG1_ASPOR/2-236
H0IM14_MYCAB/1-269
B2ARE8_PODAN/2-236
D4ZIG9_SHEVD/2-274
E8EZ88_SALMO/5-278
F5JDP0_9RHIZ/9-273
B5EXS5_SALA4/5-278
H2S2Z4_TAKRU/4-144
D0GGL6_BRUML/7-290
Q5BC19_EMENI/19-271
E1DIQ6_VIBPA/5-274
B3HL84_ECOLX/5-278
F5MAM9_ECOLX/10-280
G5RHD9_SALET/7-245
H2Y8P6_CIOSA/3-148
A0ZBI6_NODSP/2-234
E0ICN7_9BACL/7-262
O86882_STRPN/7-274
Q8YBK0_BRUME/4-289
B5YHC6_THEYD/2-289
Q8U459_PYRFU/2-235
F3FL93_PSESX/2-288
F5U254_STRAP/6-273
G6PZ85_STRPN/4-235
A9D487_9GAMM/8-281
D3SQL6_NATMM/7-240
A0RM80_CAMFF/2-269
C3BEH1_9BACI/1-217
E6SQM7_BACT6/8-291
B8J4J4_DESDA/5-243
I1F523_AMPQE/609-847
C9J255_HUMAN/3-164
B9LEW7_CHLSY/2-232
E9IB22_SOLIN/77-305
H7Z2H7_CAMJU/2-137
E8BS82_SALMO/5-278
B6BTJ8_9PROT/4-242
D7NAG4_9BACT/3-240
F7VCR3_9PROT/12-250
Q97U06_SULSO/4-249
F5XSQ6_MICPN/9-280
C0E8J8_9CLOT/2-240
G5G3L1_HAEAP/19-292
H5VIZ8_SALSE/21-293
B5EPB3_ACIF5/24-297
C8T311_KLEPR/10-282
E7XRA9_SALMO/1-255
Q9F7K3_SALCE/5-243
G6UMM7_STRPN/17-260
B1S0C7_STRPN/6-260
H3YQ72_STAAU/6-270
A4JN78_BURVG/17-315
E8EZ93_SALMO/3-290
B1L9R4_THESQ/4-258
B7AD76_9BACE/2-240
G2DFZ0_9GAMM/39-305
E7XBC2_SALMO/10-280
F3TDJ5_STAAU/4-221
G6LKH4_STRPN/1-199
G2FPA7_9FIRM/9-165
Q7G065_ORYSJ/87-365
B7NC76_ECOLU/5-278
G8Y2N3_PICSO/136-264
F1Z1F3_9STRE/2-240
F4SQG1_ECOLX/33-305
Q11Z52_CYTH3/2-238
D4QXH2_ENTFC/5-256
F0JSG6_ESCFE/10-280
B8L1R6_9GAMM/1-243
F9U6C7_9GAMM/2-231
C9YYJ4_STRSW/5-243
GLGC_FRATF/15-288
C2KQD1_9ACTO/7-278
F8AYR9_FRADG/1-232
E8AKJ6_SALMO/3-290
F6DF32_THETG/4-272
Q71LI1_STRSZ/6-275
B6VCM1_SECCE/1-187
C6TH97_SOYBN/2-236
G6DL36_DANPL/3-208
F4C0J5_METCG/5-253
B8G5D2_CHLAD/2-232
B8XEF2_ORYSI/85-360
C2ZUE4_BACCE/2-233
G5H784_9BACT/1-270
B9PL80_TOXGO/2-105
D0IZQ0_COMT2/7-273
Q0ALU3_MARMM/2-240
A9GTL9_SORC5/2-240
C6CDH7_DICDC/2-240
G0H5R4_BIFAN/9-281
I1MXX8_SOYBN/18-297
G4I5A3_MYCRH/2-214
G6DZN3_9GAMM/2-240
D9PFA3_9ZZZZ/1-223
C6YNF8_FRATL/15-288
D7B7T8_NOCDD/18-284
A5MTK0_STRPN/4-235
Q8VQ51_ECOLX/5-278
E5CTY4_9STAP/6-272
H4IIK1_ECOLX/2-240
E4U9N3_OCEP5/10-286
D4GU70_HALVD/2-238
C0C0F3_9CLOT/2-233
F3UDR4_STRSA/6-273
B3HFC8_ECOLX/7-296
A4ATU7_MARSH/6-289
B8KZK8_9GAMM/2-154
D7I9I4_9BACE/2-242
Q973C6_SULTO/2-224
E3HD76_ILYPC/2-240
G6VPB7_STRPN/7-274
A7GGU6_CLOBL/122-347
F8FD03_PAEMK/12-232
E6JF22_RIEAN/2-238
F7PQQ3_9EURY/2-226
G6JX96_STRPN/7-274
E5V4Q8_9BACL/2-118
I0A9Q8_SALET/10-280
D0JPT7_YERP1/3-286
C5YWF2_SORBI/88-366
A4BMG5_9GAMM/106-330
Q1RJY7_RICBR/4-230
H1EGA4_ECOLX/7-296
H0BYV7_9BURK/13-251
B7R7A1_9THEO/23-189
A1AHV8_ECOK1/2-240
C1F0I8_BACC3/2-271
B3F8H7_NICLS/91-366
H4ARQ7_STAAU/4-221
H4XRP0_ECOLX/21-293
D1XWI3_9BACT/2-242
O58775_PYRHO/5-238
Q4K350_STRPN/6-275
B7WYJ6_COMTE/9-278
Q000T1_YERIN/21-131
D3KZK9_9BACT/15-286
F3PB90_9ACTO/7-280
F5QC39_SHIFL/2-240
E6HA87_ENTFL/8-241
F0MBT5_ARTPP/8-280
F7ZMJ2_ROSLO/5-289
B2IVY0_NOSP7/2-235
F0NC21_SULIR/4-249
D0TDE2_9BACE/2-240
E4AS23_PROAA/4-283
E9RLH5_LACRE/6-268
C4URA6_YERRO/5-278
E4I292_PROAA/9-280
E6DAI5_PROAA/9-280
E8H0T9_SALMO/5-278
B0K2C1_THEPX/2-234
C3MZ82_SULIA/2-217
H3NWH4_9GAMM/9-271
I0D7T9_BACAN/2-233
G5UF53_ECOLX/2-240
H4GS60_STAAU/4-221
C3B0M0_BACMY/2-236
Q1JNL7_STRPC/8-277
Q13NV3_BURXL/32-325
G1VR93_9FIRM/2-234
D0YWM9_LISDA/2-240
D4RHT4_ENTFC/5-256
Q1YK66_MOBAS/23-306
C7QT02_CYAP0/5-236
B7IGZ1_THEAB/21-307
I0MYC7_SALET/5-243
F4FHC3_VERMA/6-278
E4SBH7_CALK2/4-291
G9XNV1_DESHA/34-289
A5LEX7_STRPN/6-260
C6CP05_DICZE/2-240
D7H4R6_BRUAO/4-289
C2YFI4_BACCE/2-233
E9SIZ3_CLOSY/6-240
A7VP24_9CLOT/5-248
E8RMN2_ASTEC/2-239
E7UD01_ECOLX/7-296
H4EL49_STAAU/4-221
G5ACF6_PHYSP/2-231
D5X924_THEPJ/5-242
Q1UZD8_PELUQ/4-271
Q6A5G9_PROAC/13-269
H2JB81_9CLOT/4-289
F6FS12_ISOV2/2-239
B1R3T7_CLOPF/7-272
H5S9M7_9GAMM/6-299
H2GYA7_CORDP/11-282
F3BIR7_PSEHA/9-113
H4J9Q4_ECOLX/5-278
GLGC_CYAP7/5-275
A2WDW1_9BURK/6-272
B8I5R7_CLOCE/2-234
H0FI01_BACAM/6-271
B4SE65_PELPB/3-289
A9LBJ7_BURML/4-291
F9LVD9_STRMT/2-240
Q5SHI0_THET8/4-272
E6K9V2_9BACT/3-244
C3DS42_BACTS/7-270
F1MJS6_BOVIN/4-140
B8L137_9GAMM/5-243
B7A532_THEAQ/7-283
C6DCL6_PECCP/5-270
G5S3B6_SALET/1-135
D7YC06_ECOLX/7-296
Q8KFL7_CHLTE/4-288
B2ICH7_BEII9/2-239
F2HNP7_LACLV/4-236
G6LY16_STRPN/7-274
G6QM16_STRPN/17-260
D7PDW1_ECOLX/5-243
A1BHY4_CHLPD/2-243
B0SA94_LEPBA/8-230
C3EU22_BACTK/2-245
C3RLH4_9FIRM/5-283
D6YIH4_CHLT0/24-294
A2S3A3_BURM9/6-270
B4TNU1_SALSV/2-240
C1HMH5_9ESCH/9-282
H3GA81_PHYRM/2-231
F5NMS0_SHIFL/2-240
F3D8K1_9PSED/7-210
G4V8W3_SCHMA/16-258
C0GHI2_9FIRM/5-272
E8R806_DESM0/2-247
E9C645_CAPO3/2-242
D1PT07_9BACT/23-263
E1Q3T1_HELPP/4-283
B0KJ98_PSEPG/2-130
D4KGN8_9FIRM/6-270
Q39WN0_GEOMG/2-288
B3ZLD5_BACCE/1-254
D1B3Z3_SULD5/2-240
Q4KZ33_ECOLX/5-290
H6ME70_ECOLX/2-240
D9PRT5_PEPMA/5-272
H4YHL9_ECOLX/5-278
G4DKA6_9GAMM/14-252
F7AJ76_XENTR/4-143
Q3DTX6_STRAG/19-258
G5HMW5_9CLOT/4-256
B7R905_9THEO/2-232
H7GZ05_STRPN/2-70
F4LDF4_BORPC/29-295
A1ELI1_VIBCL/23-287
C4UR98_YERRO/1-254
B2K6Z9_YERPB/2-230
C3ASC2_BACMY/6-271
F8YUZ1_VIBCL/1-250
D4EDT7_AGGAC/2-278
D4U9C0_STAAU/4-221
B9H0T1_POPTR/95-373
A3TL91_9MICO/11-284
C3QJE8_9BACE/1-282
H1BPC5_9FIRM/7-263
Q63J83_BURPS/2-304
A4WC92_ENT38/5-277
E1SGX9_PANVC/21-293
B8FX62_DESHD/2-226
F0SBD3_PEDSD/2-238
B2DDJ5_9ROSI/10-89
F4W244_ECOLX/2-240
A5FRT3_DEHSB/2-230
G3GGE9_STRPN/2-240
A6CM67_9BACI/13-184
G6K181_STRPN/2-70
B6BUU0_9PROT/2-223
F4ELC5_BACAM/7-268
C7CVJ1_ENTFL/4-242
G0RVY0_HYPJQ/5-254
G4DD96_9GAMM/1-124
D5KXK4_STRPN/1-197
F7N8Q1_XYLFA/7-274
F0LGW4_THEBM/2-274
ALGA_PSESM/2-287
G2EKH3_CORGT/2-238
H7KIX9_STRPN/17-260
C7ZSI9_STAAU/6-270
D3BBS3_POLPA/23-169
C6I3V3_9BACE/2-242
D8GWJ5_BACAI/5-224
B5IE09_ACIB4/1-198
B2DUF9_STRPN/7-274
Q8GQP8_STRSZ/6-275
G7ENA3_9GAMM/7-291
E5BM60_9FUSO/6-176
E5G3Z4_ZEAMP/7-285
A5ZLM1_9BACE/2-240
H4RH30_ECOLX/5-278
A9GR61_9RHOB/11-249
C6RWN0_VIBCL/5-274
D4WE29_BACOV/4-289
D5PB72_9MYCO/2-239
G2EE82_9FLAO/6-289
E0G676_ENTFL/2-240
A1T1L5_MYCVP/2-228
G5MK42_SALET/1-282
B2N8C9_ECOLX/5-278
B0BZZ1_ACAM1/1-226
E3EWX2_KETVY/6-292
Q48TX9_STRPM/2-240
E8I0I6_ECOLX/21-293
Q1RA36_ECOUT/5-243
E3PBR5_ECOH1/3-292
A5PCV1_9SPHN/1-248
G0ESF4_CUPNN/7-273
C3ATA8_BACMY/23-287
H7NV81_STRPN/6-260
C7LAK2_BRUMC/7-290
H8KFY7_RICPT/94-230
F4TDD0_ECOLX/10-280
E1QKF9_DESB2/4-289
H3S9N1_9BACL/5-270
B1C350_9FIRM/24-280
I0JWC5_9BACT/2-230
C5F6Q1_LACPA/5-307
D4HW89_ERWAC/2-240
Q4TG10_TETNG/2-126
B4A5P2_SALNE/21-293
H0A0G8_9PROT/7-283
E2KLU7_ECO57/21-293
C1MHN3_MICPC/75-349
A9XG75_TRIMO/1-44
Q0YUL2_9CHLB/3-289
D6M8G2_9CLOT/1-254
A9K282_BURML/4-242
D0HEB3_VIBMI/5-274
Q3JVX2_BURP1/7-238
F7BEM5_HORSE/3-211
A9FXF3_SORC5/7-268
H0RKR9_9ACTO/2-239
B6W344_9BACE/4-287
F0EBW1_9PSED/4-242
E7YB74_SALMO/21-293
C6A6D3_BIFLB/9-330
A7WLH5_ECOLX/21-283
B8I1V5_CLOCE/4-289
H9LJ19_9ACTO/12-254
Q4JSZ4_CORJK/2-239
C1CEM1_STRZJ/2-70
H2FUG4_OCESG/5-243
G2M5T0_HELPX/6-271
E0XPK1_9BACT/2-154
C9AIB0_ENTFC/5-267
D7P8J8_YERPS/6-231
B7M5D6_ECO8A/2-240
Q814Z2_BACCR/6-271
F7TD61_PASMD/2-278
D5AER5_STRGZ/6-211
F1A590_DICPU/4-250
Q9SME2_IPOBA/1-232
G7EEF4_9GAMM/6-288
A9K4J7_BURML/36-301
Q4U131_ZEAMH/85-363
C2UJ39_BACCE/2-233
H2J9L6_9CLOT/5-258
B1QTE4_CLOBU/3-240
C2IL93_VIBCL/5-274
D7ANB7_THEM3/5-270
G8MSF0_AGGAC/19-292
B3IKP1_ECOLX/5-278
F5I5E3_ACIBA/2-147
Q0TMZ2_CLOP1/3-238
B7H6A3_BACC4/2-237
Q4ZXZ0_PSEU2/4-242
Q7P6C5_FUSNV/2-225
G2E721_9GAMM/4-311
G7ZJ44_AZOL4/10-60
C4RN52_9ACTO/21-293
D2ZQV9_METSM/2-252
G1UG40_ECOLX/7-299
F4BSE1_CARS1/11-273
C2MTG1_BACCE/6-271
B2UAE7_RALPJ/4-291
Q9EW88_STROR/1-198
D8MYF0_RALSL/7-272
B1I6B3_DESAP/5-269
C4UBV0_YERAL/2-240
E3H7B1_ILYPC/2-244
H4WSR9_ECOLX/7-299
Q89HS1_BRAJA/8-290
B3TW07_SORBI/10-65
G7UAR1_PANAN/5-277
E8TV20_ALIDB/8-277
G2TNU0_BACCO/16-255
D2B1Y1_STRRD/2-237
G7VIR6_LEUME/2-240
Q27GS1_ACTS5/6-265
E0H0S9_ENTFL/2-240
F0Z493_9CLOT/22-257
A2YJU4_ORYSI/45-308
F1WZ12_MORCA/4-171
D4WDR7_BACOV/2-251
F3L7S8_STRPO/19-258
F6DDN5_THETG/7-283
D8A561_ECOLX/5-278
C1DVN7_SULAA/2-231
G7SYG9_SALPS/2-36
D5RDM0_FUSNC/6-178
F4DHT1_AERVB/5-243
G6FK57_9EURY/2-217
B9EB79_MACCJ/13-268
G9VGV5_SALMO/7-296
F7T658_ALCXX/2-216
Q1I7C2_PSEE4/5-296
G5FE46_9CLOT/2-231
B9BKC5_9BURK/27-326
B3YLI3_SALET/5-278
F5XTR6_MICPN/1-233
G5GI77_9FIRM/1-143
G5H6J3_9BACT/21-250
B6BKJ9_9PROT/1-253
E0UTZ7_SULAO/2-243
C7NHZ4_KYTSD/13-288
I0KH80_9BACT/5-290
E4WBT6_RHOE1/2-239
C9MKI0_9BACT/6-279
C1DVL0_SULAA/6-272
G5Y3Y2_ECOLX/2-240
B0QNT5_BACAN/2-235
D0DEC2_9RHOB/14-277
D2N4Q4_STAA5/4-221
GLGC_BACCR/8-263
B3DV18_METI4/2-227
A9D4D1_9GAMM/3-241
F0HS80_9ACTN/21-286
B7KVL0_METC4/11-273
E7ZWQ2_SALMO/21-293
E2UVJ3_MYCTU/11-284
A4MEN5_BURPE/3-227
Q57MP9_SALCH/9-298
B9WVN2_STRSU/2-240
Q1VUE0_9FLAO/2-238
Q1YV44_9GAMM/12-276
C6XDR6_METSD/3-241
D3IAR4_9BACT/7-294
Q3AK72_SYNSC/5-277
Q3HKP0_RHOS4/5-243
G1UFV3_ECOLX/7-296
D2IQE3_MAIZE/12-89
Q8RE81_FUSNN/2-128
D9QG31_BRESC/123-347
G1MV61_MELGA/1-112
G0FJ88_AMYMD/8-279
Q0AI62_NITEC/6-271
D0ZG39_EDWTE/19-292
C5T0N7_ACIDE/5-243
F0QSG5_VULM7/3-224
H7LBT1_STRPN/7-274
E4RPM4_HALSL/3-290
Q3ZZS0_DEHSC/2-230
Q9KZK6_STRCO/3-239
D8D0F2_COMTE/14-255
D7XMK8_ECOLX/10-280
G5JWC7_9STRE/7-274
A5MJI7_STRPN/4-235
Q1BYK3_BURCA/4-242
H0LL32_SALMO/21-293
D3ICW0_9BACT/5-273
H5GAQ2_ECOLX/10-280
B1MZS0_LEUCK/2-240
B4SC72_PELPB/10-300
F8Q767_SERL3/20-168
Q9UXJ8_SULSF/1-245
G6WRQ3_STRPN/7-274
H0DL35_STAEP/4-236
F5ZGV6_STRPW/4-255
G8VVZ0_KLEPN/10-282
C4FID5_9AQUI/1-184
F2I6X2_AERUA/6-267
D0IKE9_9VIBR/5-274
G5WUX0_ECOLX/5-278
H7MLS0_STRPN/2-233
Q7XJA9_WHEAT/91-369
H1E4R5_ECOLX/21-293
G4PQ52_ECOLX/7-296
E4H5T6_PROAA/4-283
E1HNT1_ECOLX/2-240
C9YJR2_CLODR/6-262
E2WG77_MYCTU/8-279
H7PZG9_STRPN/6-260
E9FFJ2_9STRE/4-236
GLGS_HORVU/84-359
A5KZV9_9GAMM/123-350
C7JTA2_ACEPA/12-250
F6A325_GARVH/2-240
E7ZCM8_SALMO/10-280
B4S3U5_PROA2/2-229
Q4EUT5_LISMN/5-269
G4R1T7_STRPY/6-275
Q7X2H1_9ACTO/2-237
F3FLX0_PSESX/4-242
H1LRD6_9FIRM/7-260
H7NZ60_STRPN/7-274
E2KK79_ECO57/7-299
Q941P2_MAIZE/81-356
H5V6J1_ESCHE/2-240
E0ICN6_9BACL/17-260
C3E8K3_BACTU/2-233
Q9F7I8_SALCE/5-243
G5SDR1_SALET/7-296
H8BKB3_CAMJU/2-217
I0Q2F3_STROR/4-237
F8A6M6_CELGA/5-276
G8APK7_AZOBR/12-236
H5K5I7_ECOLX/2-240
A5W1T2_PSEP1/6-271
H1XZP3_9SPHI/2-250
D3EPU3_UCYNA/5-275
E4BRG7_PROAA/9-280
C6SSG1_STRMN/20-287
A1CI82_ASPCL/2-236
G5FMI2_9PSED/2-287
D7DRZ7_METV3/2-247
E9VQJ6_ECOLX/5-243
G7J834_MEDTR/85-360
Q2GAD4_NOVAD/5-285
E3DP99_HALPG/7-263
P74830_9SPHN/2-243
F9NFG4_STREQ/4-240
A4YGM5_METS5/9-261
F0JVC7_ESCFE/5-278
E5CDI3_9BACE/2-232
F8ZPZ2_VIBCL/5-274
D8REB8_SELML/6-148
B9REW2_RICCO/24-121
B1ZKQ2_METPB/6-268
F2FR91_SALGL/7-296
G8W0D9_KLEPN/7-280
H3Z8Y6_STAEP/6-270
C6JAP6_9FIRM/2-243
H5Y3T2_9FIRM/5-181
Q0W734_UNCMA/2-227
Q5HSQ0_CAMJR/5-271
F0N7H5_NEIMN/2-240
A4J985_DESRM/2-273
D7DC47_STAHD/3-238
F0VU13_STRG2/6-275
H7ZMZ0_CAMJU/118-341
Q5NF06_FRATT/3-289
G6TYY0_STRPN/17-260
E2V7G4_MYCTU/8-279
H7PMT2_STRPN/2-70
F1YQI1_9PROT/9-275
B5RBT3_SALG2/2-223
G6T416_STRPN/17-260
Q319Q0_PROM9/9-248
F3PF92_9BACE/1-243
F7QFQ7_9BRAD/5-274
G9XCD8_9FIRM/2-240
B1EVJ7_BACAN/6-158
A0AYT0_BURCH/37-336
D4Z1K0_SPHJU/4-143
I0USY7_9MICC/2-239
Q72GT6_THET2/2-231
GLGC_GEMAT/14-286
C7HCR0_CLOTM/5-260
F8DFM6_STREP/17-260
C2WQ63_BACCE/2-237
A1UZ60_BURMS/36-301
G2TDV9_RHORU/19-291
E8NTG6_SALET/21-293
A5KKW3_9FIRM/5-277
E7PR39_PSESG/5-296
D0LHD1_HALO1/18-289
H5PRN8_ECOLX/2-240
B4TB21_SALHS/2-36
E8HT34_ECOLX/10-280
Q1I559_PSEE4/2-287
D3DKK3_HYDTT/2-264
B0MQS9_9FIRM/6-272
GLMU_STAES/4-238
D1NAH7_9BACT/6-269
H2HHG2_CORDP/11-242
O87958_SALCE/4-58
G9UHI6_SALMO/7-296
C8LYI8_STAAU/6-270
F2GAI3_ALTMD/2-284
Q32EG4_SHIDS/5-243
E4SXA5_LACDN/5-272
D6K6C6_9ACTO/1-242
E1X185_BACMS/5-272
G5NZW1_SALET/21-293
H7EI23_9SPIO/2-244
C7B0R7_SALET/21-293
D2A6X1_SHIF2/5-278
G2DKX8_9NEIS/6-270
H0BRN8_9BURK/9-278
H1Y2Z3_9SPHI/6-261
D6GK53_9ENTR/21-293
G2QHM4_THIHA/1-204
G2MUR4_9THEO/2-234
B3TWA8_SORBI/10-65
G6UEZ2_STRPN/7-274
G7GPB0_9ACTO/26-296
D2UJQ2_STAAU/4-221
G6SDI9_STRPN/17-260
G7R168_MYCBO/8-279
Q18G10_HALWD/2-236
E9W0X1_ECOLX/5-243
H2C9I6_9CREN/3-227
E6TS86_BACCJ/2-141
H7RJY1_CAMCO/5-271
C2WDR3_BACCE/6-270
C7HCW5_CLOTM/2-234
C9B255_ENTCA/5-243
E0DPL1_9RHIZ/9-273
B9I350_POPTR/9-262
A6LL09_THEM4/2-238
F3XPG4_9FLAO/2-242
A8RKZ7_9CLOT/6-238
B9HM68_POPTR/96-375
F3GUI6_PSESX/6-270
C5ZLU7_BURPE/12-231
F2NN61_MARHT/4-237
GLGS_ARATH/91-366
B5MLZ4_SALET/5-278
E3DNF9_HALPG/3-290
B9WT69_STRSU/13-250
E9UYA9_9ACTO/7-286
E3YXX3_LISIO/5-269
C6BXS5_DESAD/2-290
B6YQX4_AZOPC/5-287
E5EPL8_9CAUD/5-103
B1FDY4_9BURK/2-226
H1J696_9FIRM/8-273
Q5BXH6_SCHJA/2-156
G2JKK0_ACIBA/4-272
B4T9P6_SALHS/4-289
Q1CBP6_YERPA/19-257
B7UQC8_ECO27/10-280
G0VPR3_MEGEL/6-272
H7PC31_STRPN/2-240
A9CH54_AGRT5/2-241
G6GYT0_9CHRO/5-275
E7T4R2_SHIBO/2-240
C7XI98_9LACO/1-130
H7W4E9_CAMCO/5-271
D3R812_KLEVT/7-280
F8X8Y3_ECOLX/28-300
D0JPU9_YERP1/2-230
H4U481_ECOLX/7-299
H8F0M8_MYCTE/2-273
Q9EY06_SALET/9-298
H2G5C4_CORDP/2-238
F4LN35_TREBD/2-243
I0CN60_LISMN/5-241
B5RBT6_SALG2/5-243
F4A7N1_CLOBO/1-181
A0Z333_9GAMM/12-249
Q5E8I4_VIBF1/2-240
H4VI75_ECOLX/5-278
D4EAE5_AGGAC/19-292
C8NF24_9LACT/30-269
F2MJ05_LACCD/5-270
B1BXI1_CLOPF/7-262
D2QKK2_SPILD/4-267
B1RK36_CLOPF/13-255
F3G7U2_PSESJ/17-212
C1A8M1_GEMAT/4-283
B6EHC7_ALISL/2-240
C4TXE9_YERKR/2-213
F8F037_SPICH/2-240
C5N8E2_BURML/3-227
I0XUY9_9LEPT/8-229
F8Z3W5_VIBCL/5-274
I0JZS1_9BACT/7-221
F7XPX1_METZD/2-232
I0X7B7_9SPIO/4-287
C3RMQ3_9FIRM/9-238
B3LG75_YEAS1/28-174
B3BVS6_ECO57/7-299
E1SYU2_THESX/5-269
F6CR12_DESK7/2-234
B0SA03_LEPBA/21-281
B5ZGZ8_GLUDA/20-305
E6BYA5_PROAA/9-280
B1MYZ5_LEUCK/2-240
GLGC_STRS7/6-261
E8JHI7_9ACTO/10-288
C8LRP4_STAAU/4-221
D3AZL0_POLPA/5-256
D7ILP0_9BACE/5-288
H5I2L6_ECOLX/10-280
Q9AH84_STRPN/2-240
Q9BLW4_LEIME/10-240
B9DVY0_STRU0/6-274
C3CAN6_BACTU/6-268
B2E1M4_STRPN/1-199
H8EEY5_CLOTM/120-347
D6IWM7_ECOLX/2-240
G5XJU6_ECOLX/2-240
F9U7W0_9GAMM/6-270
C2JZU7_LACRH/17-271
F2KSV8_ARCVS/2-273
E6NJ26_HELPK/6-271
B6IUD8_RHOCS/23-296
GLGC_ACTSZ/15-288
E8YNF0_9BURK/27-333
H7E073_9FIRM/7-262
G0LD07_KLEPN/3-289
G8W9J4_KLEOK/5-277
C6J2S4_9BACL/2-235
Q9EXX1_SALCE/7-299
G5IA60_9CLOT/5-156
B8DCD0_LISMH/5-269
G6KX81_STRPN/6-260
D7JX49_9BACE/7-290
G0D396_ECOLX/7-296
G6EKE7_9SPHN/2-239
Q2J5Q2_FRASC/29-314
G0IIN6_BACAM/2-247
C0APT1_9SPIO/2-262
Q9AGY6_ANETH/2-229
G0QD88_9EURY/9-127
E1XJM3_STRZN/20-251
A8ZWW5_DESOH/2-240
E0SFV2_DICD3/5-274
G7A828_VIBCL/6-270
F7R250_9LACO/9-269
A9T6T4_PHYPA/23-302
B2Q4A4_PROST/11-288
G8SBL3_ACTS5/2-238
D5U137_THEAM/4-240
E6MEA4_9FIRM/6-261
D4X854_9BURK/23-293
Q7NNE2_GLOVI/2-240
C4IE28_CLOBU/2-250
A5GTE7_SYNR3/5-277
E1YC62_9DELT/3-292
Q0F0X0_9PROT/6-270
F9PFE0_9STRE/7-86
B0RBN9_CLAMS/12-301
B1LH65_ECOSM/10-280
F0FM20_STRSA/6-273
E7J2C2_ECOLX/10-280
H5RRL9_9NOCA/2-239
GLGC_GEOLS/12-283
B1QMD1_CLOBO/4-222
H6RDY2_9BACT/2-240
H8GLS0_METAL/7-270
E9UCV5_ECOLX/2-240
F3DIV3_9PSED/1-157
H6BP97_EXODN/2-236
Q9TRF4_PIG/2-23
Q6T1V9_ANETH/2-275
F8RC04_9ENTR/2-240
Q6EF65_CAMJU/2-222
D8NP99_RALSL/1-155
D7PFA3_SALCE/2-240
D5WBG7_BURSC/7-162
G4Q6B5_ACIIR/8-273
C8NNE5_COREF/14-282
H3K9W6_9FIRM/7-262
E8NIQ6_SALET/48-321
I0ML97_SALET/5-278
F3KI29_9ARCH/1-205
F0F2S4_9NEIS/6-301
F0EBX5_9PSED/4-72
B2V045_CLOBA/15-255
G3J1Z4_9GAMM/6-275
B9JEA4_AGRRK/23-262
I0CVP9_BACAN/1-218
G6ZX65_VIBCL/5-274
D3RZJ4_FERPA/2-235
F9KP46_STAAU/6-270
O24224_ORYSA/87-365
C7R3X1_JONDD/7-280
Q67QD8_SYMTH/4-236
Q59349_ECOLX/6-295
F3UBR7_STRSA/6-260
I0DQV3_PROST/21-293
A4VV41_STRSY/13-250
D7DNU0_METS0/2-248
A3V2Y4_9RHOB/5-289
F3IR81_PSESL/7-245
C2YH65_BACCE/6-157
H7KI08_STRPN/4-235
H5U0F9_9ACTO/26-257
Q5WQW1_CRYNE/5-260
E2YIF7_ENTFL/2-240
A7YUE8_FRATU/5-272
E6WW73_PSEUU/4-242
H7NK24_STRPN/2-80
G2T463_ROSHA/2-274
A3EIM9_VIBCL/5-274
C9BGA5_ENTFC/5-267
F3EKL4_PSESL/7-245
E5VL58_9FIRM/8-263
F3KW51_9BURK/7-279
H5EKA0_ECOLX/7-296
G4EZ19_BACIU/2-247
B0Y7F0_ASPFC/5-198
B4VYR8_9CYAN/8-288
C4N534_9FLAO/2-243
F2HE32_BACTU/1-254
C9K1F0_KLEPN/2-240
A3ZGX9_CAMJU/118-341
G9ETV0_9GAMM/4-242
C2PYC9_BACCE/2-233
F4VXS3_ECOLX/5-278
Q04BN4_LACDB/5-272
G6U2V7_STRPN/7-274
F4BVJ3_METCG/1-227
D7Y8L9_ECOLX/5-278
A6XXZ6_VIBCL/7-271
D9T2Y6_MICAI/2-125
H5DI05_ECOLX/10-280
D9RST5_PREMB/8-291
D5SL13_STRCL/33-268
B3QY55_CHLT3/2-234
B0GZ74_YERPE/2-230
H7TF82_CAMCO/2-241
D0CLY5_9SYNE/17-306
E6EE27_PROAA/13-269
F8GNS0_CUPNN/8-292
A4YHR3_METS5/2-251
D0C3D7_9GAMM/4-271
G7M013_9CLOT/2-240
E0QQU4_9ACTO/2-239
A8LQ70_DINSH/8-273
F0GBA9_9BURK/6-45
A3ACK1_ORYSJ/27-174
F4XV18_9CYAN/5-275
D7A5B8_STAND/7-276
A9WE24_CHLAA/2-237
F3Y7Y3_MELPT/5-243
F7P8N4_MYCPA/7-238
G2CLG0_ECOLX/6-290
D5GZH3_LACCS/2-242
Q15QB6_PSEA6/7-250
E7QWT5_9EURY/2-242
F3IE66_PSESL/2-287
Q2JCQ3_FRASC/2-231
E7V731_SALMO/1-255
H1FLA5_ECOLX/21-293
F4UUH5_ECOLX/21-293
C3HAH3_BACTU/4-264
F9PPA9_9FIRM/2-240
B4S3M3_PROA2/4-231
YBB2_SCHPO/4-266
C6NRJ3_9GAMM/63-328
D4TVJ3_9NOST/2-239
D9PR31_PEPMA/8-263
C0ARZ3_9ENTR/3-241
Q5DW73_9PROT/2-240
H7S9S1_CAMCO/118-341
F4B9J7_ACIHW/9-261
B1J475_PSEPW/2-287
B1LYV1_METRJ/2-240
B3SCS7_TRIAD/2-234
C4V5W9_9FIRM/17-256
C6AU60_RHILS/2-240
H4XBY1_ECOLX/2-240
G6GRN8_9CHRO/5-275
GLMU_STAAR/4-221
B5L3T8_SHIBO/5-243
E0RYF8_BUTPB/4-256
H5HF15_ECOLX/2-240
C7YM04_NECH7/2-236
E4DR71_PROAA/9-280
H3ZK74_THELI/2-234
E4VU65_BACFG/2-242
D2AMR1_FRATE/5-272
G6ELF7_9SPHN/2-239
B1T7X7_9BURK/4-242
Q62MM7_BURMA/7-238
H3THE8_PSEAE/4-242
C0CUS3_9CLOT/4-256
E8VNN9_VIBVM/5-274
Q7U410_SYNPX/7-253
E4S851_CALKI/3-283
F4R846_MELLP/4-260
A6D017_9VIBR/6-269
G7VR23_PAETH/2-272
G4K4D3_9RHIZ/4-289
D4J7J3_9FIRM/4-258
E6QKB1_9ZZZZ/2-240
A4J4B0_DESRM/2-238
A3S074_RALSL/7-272
E9RZK8_9FIRM/7-260
I0YCT7_9BURK/4-242
E2PHP6_NEIPO/6-265
Q1V9V5_VIBAL/1-261
F3T3Z6_STAAU/6-270
A6GM29_9BURK/8-309
G5J0M8_CROWT/1-211
E4RGZ5_PSEPB/6-271
Q8XX79_RALSO/6-274
D4TTJ9_9NOST/2-235
A5N3N5_CLOK5/3-285
H7EUE0_PSEST/2-240
H1GXE5_9FLAO/6-247
A3X755_9RHOB/7-275
C2H4F7_ENTFL/5-267
B2H100_BURPE/3-227
Q9HL95_THEAC/2-227
B9Z902_9NEIS/2-160
C3EBB0_BACTU/2-240
I0F9J6_9BACI/8-271
A0KLU7_AERHH/19-291
GLMU_STRZJ/4-235
F7MY20_ECOLX/3-286
E4LT17_9CLOT/5-274
G6S9G5_STRPN/7-274
B8N3D7_ASPFN/2-236
B5WMQ5_9BURK/6-270
A0ZD25_NODSP/2-248
A5ATJ3_VITVI/20-299
B7PIH6_IXOSC/2-51
E6JBT7_9ACTO/13-280
F0I6M9_STRSA/2-240
Q7RCR0_PLAYO/2-233
Q4MV42_BACCE/6-271
I1EQE9_AMPQE/219-390
F0F4I1_9BACT/8-292
A7H5D7_CAMJD/2-135
G5JSK9_STRCG/4-237
F9BRS5_VIBCL/5-274
GLMU_FRASC/8-272
H0M763_SALMO/2-240
F5WJP6_STAAU/1-246
C9L094_9BACE/2-246
E7RG37_9BACL/5-266
G4J1E8_9PSEU/2-239
A7X6H9_STAA1/6-270
C2RQN3_BACCE/2-237
Q56860_YEREN/6-227
G9R5M2_9FIRM/7-278
C5BZ79_BEUC1/20-308
B9LPR6_HALLT/2-243
G5WCZ3_ECOLX/2-240
Q8GMI0_STRGL/2-237
D4FT51_STROR/19-260
H8HW27_MYCTU/5-276
A4MEJ8_BURPE/6-270
G5GEG4_9BACT/3-290
Q4HQ71_CAMUP/21-221
E3BTY1_9LACO/5-270
E8RAK2_DESM0/2-229
E4J9Q4_ENTFC/11-272
D7Y0A3_ECOLX/7-296
G5W7W7_ECOLX/7-296
G8P685_LACLC/4-230
C0CQJ3_9FIRM/5-276
C9M330_LACHE/5-272
F3HRK6_PSEYM/7-245
H7GU08_STRPN/2-70
H0Z4C4_TAEGU/1-165
C8VKT1_EMENI/19-272
C2FTF0_9SPHI/7-281
B8ZPL5_STRPJ/7-274
D8G8C3_9CYAN/2-235
D6CW03_SALRM/40-278
C7VK98_ENTFL/8-241
GLMU_LISIN/5-241
I1I5L2_BRADI/4-154
A9FF13_SORC5/2-229
F9BIB7_VIBCL/1-248
H0LE86_SALMO/2-240
H2TPM0_TAKRU/2-265
C8TQP7_ECO26/10-280
F8YT79_VIBCL/5-274
E9XM75_ECOLX/10-280
E6FAY9_ENTFL/8-241
D2YP77_VIBMI/5-274
E8JL00_9ACTO/29-266
Q8SXU3_DROME/3-232
G2K2K0_LISMN/5-240
D7X2G7_ECOLX/5-270
E0F8S3_ACTPL/21-294
H8LAR2_ENTFU/5-256
H5WHW5_9BURK/5-271
E6JPB4_STAEP/6-270
D0X0Y0_VIBAL/6-269
D4TVB5_9NOST/6-283
A5KWS9_9GAMM/3-300
D1W871_9BACT/2-242
C3H7Z8_BACTU/6-155
A6BN31_YERPE/6-234
B7IYB8_BACC2/2-233
A8L142_FRASN/22-273
D4RFV9_ENTFC/5-266
C3XFF1_9HELI/2-126
F7NDR2_9FIRM/12-283
B8F479_HAEPS/2-277
G6Q2A6_STRPN/7-274
G9Z8Q2_9ENTR/10-280
B1VS97_STRGG/10-239
C9TKM0_9RHIZ/4-289
I1JX25_SOYBN/9-239
C0Q3A2_SALPC/2-240
F8KG03_LACRE/6-269
E9EDP4_METAQ/18-240
F5T7P7_9FIRM/5-188
A9Z2Z0_YERPE/3-286
G4EPY3_BACIU/2-238
F7QNV5_9BRAD/4-242
F7XJL8_SINMM/2-221
A5CZ89_PELTS/2-233
H5WJE6_9BURK/6-299
F4A8C7_CLOBO/15-158
G9SN08_ENTFC/5-269
F1TAZ8_9CLOT/7-262
D4IEF7_ERWAE/21-293
B3XNU4_LACRE/2-240
E7JLK5_ECOLX/11-283
D2Z2S6_9BACT/9-269
C6HZA7_9BACT/9-279
H0CJA8_STAAU/6-270
F8DKJ2_STREP/6-273
E4IV67_ENTFC/5-269
D1XYT7_9BACT/7-293
F8G4Z1_PSEPU/6-271
D5ZTI5_9ACTO/12-241
H6CQK9_9BACL/5-270
H4Q2G0_ECOLX/7-299
E9UFU9_ECOLX/7-296
B0HFW0_YERPE/5-282
G6RL65_STRPN/4-235
E3BAY1_9MICO/2-238
B5EG07_GEOBB/7-242
B3U3P6_ECOLX/5-243
A9WJZ4_CHLAA/2-229
D8PJC2_9BACT/11-300
E1XBB6_HAEI1/2-274
D4E8S2_SEROD/6-283
D5D301_ECOKI/21-293
D4BI55_9ENTR/21-293
G6BVJ0_CLODI/12-276
E5T278_TRISP/10-236
H5AWJ1_ECOLX/5-278
A0K548_BURCH/4-242
F3WAA3_STRPN/6-260
Q3AXK5_SYNS9/5-277
E1P2M5_NEILA/6-269
D8JRC0_HYPDA/9-151
B2DDQ1_9ROSI/9-89
D4EHM0_ENTFL/8-241
I0ZAP7_9CHLO/2-234
D0TZC6_ORYSJ/73-348
G3A0A0_9RALS/6-273
E9TUM2_ECOLX/7-296
I0WE13_9FLAO/6-289
D9P4U4_ACTPL/2-242
H4ICT1_ECOLX/7-296
B9CLE0_9ACTN/2-278
Q9F7H9_SALCE/5-243
E8DD12_SALMO/10-280
D1JUG6_9BACE/2-242
D4BP93_BIFBR/8-280
C5NWD5_9BACL/6-269
H7JWF5_STRPN/7-274
G4EM25_MYCIO/7-272
C8PNG7_9SPIO/1-58
A4VLC5_PSEU5/6-271
D7E1V0_NOSA0/2-228
H1KKB4_METEX/10-295
G5SLT1_9BACT/8-291
G7EL51_9GAMM/2-279
G0EK67_BRAIP/7-276
B3BVR6_ECO57/5-278
A3CXQ2_METMJ/2-229
Q4K0W3_STRPN/2-240
G9EMH4_9GAMM/10-272
A7K3I5_VIBSE/2-240
D4L2T4_9FIRM/21-241
E8BP50_SALMO/1-255
F7SYZ8_ALCXX/3-241
Q3J3B1_RHOS4/9-276
D5B1F4_YERPZ/3-286
A7K2W7_VIBSE/6-269
G2PRY4_MURRD/6-289
E1XER0_STRZO/6-275
A3CTJ4_METMJ/2-269
E8H131_SALMO/21-293
B4NTX4_DROSI/10-92
H7H599_STRPN/6-260
Q97GN3_CLOAB/2-240
H5E8U6_ECOLX/2-240
A9A6Y0_METM6/2-243
B2V0U5_CLOBA/3-238
A0RL60_BACAH/2-271
C6AIN4_BIFAS/9-281
E6S203_HELPF/6-271
E9SAM4_RUMAL/4-258
D5DLV1_BACMD/6-156
H8F6K2_STRPY/6-275
F3WVT9_9SPHN/6-284
C8VYT8_DESAS/2-235
E3EGU8_PAEPS/7-266
E4VQF6_BACFG/126-349
C2RGZ5_BACCE/5-226
GALF_ECOLI/5-278
E9DNZ6_9STRE/2-240
F7JMS6_9FIRM/2-240
H7Y1C7_CAMJU/118-341
GMPPB_DANRE/2-235
H2IPF8_RAHAC/3-291
G8BRJ8_TETPH/23-170
Q0BC02_BURCM/7-152
G0GL91_KLEPN/5-278
Q2N6B3_ERYLH/6-284
B3JI62_9BACE/2-273
Q5NGS4_FRATT/5-272
Q82PB0_STRAW/2-229
C6EAR5_ECOBD/5-278
B1RNR0_CLOPF/2-240
F2UZQ4_ACTVI/7-280
G4EQK8_BACIU/3-177
Q5WBM9_BACSK/6-265
A1R9E6_ARTAT/2-239
F6BA32_DESCC/2-234
H0N1B6_SALMO/5-278
Q4MI19_BACCE/5-224
H7WIT7_CAMCO/2-250
F9APR6_VIBCL/5-274
G9X978_9FIRM/5-203
C9B1C0_ENTCA/17-159
F0NPI9_SULIH/10-264
F8EV31_ZYMMT/6-272
H7V3B8_CAMCO/5-271
D4YEW1_9LACT/8-278
H7SR30_CAMCO/2-139
H4T9E6_ECOLX/5-278
C3B9P2_BACMY/2-182
D5TQE0_BACT1/6-273
H9KH84_APIME/8-148
G7EJW1_9GAMM/1-263
H7QKH4_STRPN/7-274
D4R481_ENTFC/5-256
H3LUV4_KLEOX/21-293
H7SX22_CAMCO/5-269
A7LB43_MAIZE/82-361
E9A8N2_SALET/2-36
Q7NJP9_GLOVI/2-240
I0YD39_9BURK/7-146
C7QRH2_CYAP0/18-248
D5PZM0_CLODI/4-221
E8IU45_ECOLX/2-240
E1M504_STRMT/18-260
G5HII9_9CLOT/6-240
F9I4Q9_ECOLX/2-240
E2AU55_CAMFO/3-258
Q31BA8_PROM9/5-277
Q609F2_METCA/5-243
H8AS62_CAMJU/2-242
G9ZIB9_9GAMM/7-274
F1WQV8_MORCA/4-171
C4SSW3_YERFR/5-278
D2G738_STAAU/4-221
E1PRI5_MYCFJ/6-230
E6LFF7_9ENTE/2-240
G6B6V3_CLODI/26-252
C2DTY0_ECOLX/5-243
H1EBH8_ECOLX/2-240
A5D3D6_PELTS/35-271
GLGC_AGRT5/14-286
G6TNL4_STRPN/2-80
B5YD90_DICT6/5-224
Q8HS72_HORVD/72-347
C6ATZ9_RHILS/6-291
F8F021_SPICH/131-357
F9VA26_LACGT/6-260
Q5NLL9_ZYMMO/6-271
I1CY57_9PSEU/8-239
H8XD40_BACAM/5-229
B9LBV9_CHLSY/2-229
Q1I4N3_PSEE4/7-245
F9VI80_ARTSS/6-272
C4SSW4_YERFR/5-281
C7TKZ5_LACRL/2-240
Q3D6K9_STRAG/19-92
H7PVN3_STRPN/7-274
D0AVE1_BRUAO/9-273
Q1IAP5_PSEE4/5-238
F2KIE3_PSEBN/6-271
H4XMM9_ECOLX/5-278
A5KEL7_CAMJU/5-271
E3CLU6_STRDO/19-258
E5Z3S2_9BACL/6-266
F6BJ76_THEXL/125-350
G6U5L7_STRPN/4-235
C0EQ98_NEIFL/15-253
G4RG42_PELHB/15-287
A9BAR2_PROM4/5-277
F4EQ08_BACAM/6-271
F8F1R0_SPICH/5-272
A5UEJ4_HAEIG/16-289
G7F7X3_9GAMM/2-279
F3UIM4_STRSA/18-162
Q9EW49_STRPN/1-198
A1QZ01_BORT9/2-262
H4A045_STAAU/4-221
D7K2Y4_9BACE/2-247
D5E8V8_METMS/6-276
E1LPF9_STRMT/2-240
D9SDZ8_GALCS/16-254
D0TPI9_9BACE/2-242
B9B734_9BURK/27-326
Q0EZ90_9PROT/2-219
E5WPB2_9BACI/10-275
B1H7K1_BURPE/22-327
C3PDF4_BACAA/6-269
G8JT72_ERECY/35-187
Q62AL1_BURMA/6-271
A2VP60_MYCTU/7-239
H2HBZ4_CORDP/14-281
Q12VK9_METBU/1-262
C2QCH5_BACCE/2-276
H2H264_CORDP/2-238
F2AEL2_RHIET/4-230
D2PJQ9_SULID/10-264
B5HLP1_9ACTO/12-241
F2BI07_STRSA/2-240
A6VTJ1_MARMS/5-243
G5NTL2_SALET/10-280
D1H0B1_9ACTO/2-237
Q0BMW4_FRATO/3-289
Q39H86_BURS3/6-271
Q0ZB79_BOMMO/8-146
H1H0C9_9FLAO/6-289
E0RNF3_SPITD/4-285
E4FG21_PROAA/4-283
GLGD_GEOSE/16-154
D3S8D5_METSF/2-274
A0NUU7_9RHOB/12-244
G6J3H2_STRPN/4-235
F0P0Z9_WEEVC/1-232
H4MB87_ECOLX/7-299
E5VVH2_9FIRM/2-240
D9Q2F8_ACIS3/2-236
E2RBI9_CANFA/4-140
F8AY39_FRADG/2-237
Q3KC35_PSEPF/6-271
A6M9C7_ECOLX/3-288
C3N7A2_SULIY/2-217
B1BHV0_CLOPF/4-237
E8LL82_9GAMM/12-285
G5IB35_9CLOT/120-345
C3R6D3_9BACE/2-242
Q9EW56_STRPN/1-198
D6T9V2_STAAU/4-221
A9ZZN5_YERPE/2-240
G1UGB1_ECOLX/7-296
B4SJ45_STRM5/5-286
F5NI47_SHIFL/7-296
F8FCE1_PAEMK/6-266
C3BZ72_BACTU/2-235
E1H0L5_STRPN/2-70
GLMU_STAA3/4-221
Q5V359_HALMA/2-226
E8KBL6_9STRE/6-260
G5XIW7_ECOLX/21-293
H6PUW5_RICP3/94-230
F9DQ91_9BACL/12-277
F5KN37_PSEAI/3-296
A9ZTZ6_YERPE/5-282
G4BFW7_HAEAP/2-278
I1H8B7_BRADI/9-239
D5H6C4_SALRM/64-349
E8A8H0_SALMO/21-293
GMPPA_XENTR/3-229
G6VDW9_STRPN/1-199
GLGC_BACHK/8-263
GLMU_CLOPE/4-237
C3I7X9_BACTU/6-177
A7K2M4_VIBSE/5-274
G6RX86_STRPN/7-275
F3P2D1_9ACTO/29-313
Q6NIB5_CORDI/14-281
I1HFZ2_BRADI/91-369
D2V607_NAEGR/66-323
B9KY02_THERP/2-233
G2L1Z6_PSEAI/4-242
H0ADF4_9EURY/2-240
D9SF96_GALCS/4-250
H1HBK7_9FLAO/6-289
A8SUT7_9FIRM/4-258
G6TYX9_STRPN/6-260
B8H3P5_CAUCN/2-239
E9MY96_LEPIR/1-148
B6IQ85_RHOCS/25-311
F3Z7S2_9ACTO/1-240
H3ZLL8_THELI/2-235
C6SA84_NEIME/6-269
A8L9V7_FRASN/2-237
D5MLA3_9BACT/4-278
E3DH45_ERWSE/10-282
F9HM47_STRMT/2-95
F8F7P9_PAEMK/5-269
GLGC_MYCMM/8-279
Q88LZ3_PSEPK/4-242
D8HFY1_STAAF/4-221
G7FMR4_9GAMM/17-284
D9NMM1_STRPN/4-235
D8BJJ1_ECOLX/28-300
G5HY12_9CLOT/7-260
GLGC_NOSP7/5-275
G6F9K2_LACLC/3-254
E6D169_PROAA/9-280
E0E3G3_9FIRM/3-219
H7RP22_CAMCO/118-341
I0DBK4_BACAN/5-271
H7J2R3_STRPN/6-260
G7EUT1_9GAMM/2-147
Q21M17_SACD2/9-270
D8TFY1_SELML/15-294
E4CB20_PROAA/13-269
F8ACX0_THEID/2-281
B3J6L3_BACAN/6-269
F2NRT5_TRES6/8-315
B5I1N7_9ACTO/9-281
E6JR64_STAEP/4-238
D7XB32_ECOLX/7-296
F6D338_METSW/2-238
Q8D2I5_WIGBR/5-262
F1YYB9_9STRE/19-258
H7LRZ8_STRPN/2-233
A0ZLW2_NODSP/2-237
F9Q1K6_STROR/4-237
A9B1G1_HERA2/4-258
G2UHA0_PSEAI/2-154
B0C1Z2_ACAM1/5-275
E9FJS8_9STRE/6-260
F7QU55_9LACO/5-265
E4M9F4_9BACT/2-242
E6HR64_ENTFL/2-240
A4CTH4_SYNPV/6-295
E1LUQ8_STRMT/7-274
G6M5W3_STRPN/1-199
A5Y401_SORBI/231-364
B9L6I5_NAUPA/4-267
G7NUZ5_MACFA/4-139
A9ANT2_BURM1/27-326
I0SN99_STRMT/2-95
Q64WD9_BACFR/126-349
H1XRM7_9BACT/2-236
C8YSA8_YERPS/3-286
F4Y3T4_9CYAN/6-283
B5S937_RALSL/1-213
C9LGA0_9BACT/2-140
E4M5F5_9FIRM/7-300
Q7X521_CAMCO/1-220
F9D5U5_9BACT/2-242
C0XZC7_BURPE/2-178
G9RVU7_9FIRM/6-270
E3F8T0_CORP9/8-279
Q9CHN0_LACLA/9-260
D4WIB2_BACOV/7-290
A1ZJ39_9BACT/2-236
F2EWL4_PANAA/39-311
F9HHK7_9STRE/6-260
D9QTR1_ACEAZ/3-290
A5L1D1_9GAMM/5-274
F0SMJ0_PLABD/5-275
D4ZIK3_SHEVD/8-281
G7JHD0_MEDTR/97-375
B5IKM3_9CHRO/2-248
E4RN08_HALSL/29-276
B6JBC9_OLICO/28-310
D5WUR1_BACT2/2-234
G0HTQ4_HALHT/2-237
B2E5P1_STRPN/6-260
C3YQ61_BRAFL/2-262
C1NF53_9ESCH/33-305
F7G508_MACMU/4-139
H6L4I3_SAPGL/2-142
G6MEE9_STRPN/6-260
E0SRX4_IGNAA/2-226
E1DLI1_VIBPA/3-294
B1QAU4_CLOBO/5-270
C6YUS4_9GAMM/2-243
B5L3K5_ECOLX/5-243
G7ZAM7_AZOL4/12-238
A6VTH4_MARMS/4-284
B5W236_SPIMA/2-248
F4HXD1_ARATH/10-263
F7MDB7_9FUSO/2-221
F7UMI7_SYNYG/15-285
C6U8T6_BURPE/22-324
A4XHL7_CALS8/9-264
H4C8Z8_STAAU/4-221
F5Z632_ALTSS/2-284
A1YZ54_9ACTO/2-237
G8MU50_AGGAC/2-278
A8T0I0_9VIBR/5-274
H5TPX4_9ACTO/1-269
E1GWD1_9BACT/7-293
H4T6D1_ECOLX/10-280
Q2RMK1_RHORT/2-240
D0IX65_COMT2/1-240
Q5WDC8_BACSK/6-262
E9Z6S6_ESCFE/10-280
C4HL99_YERPE/3-286
F5YZQ1_MYCSD/2-239
D6EJX6_STRLI/13-242
G6NLG1_STRPN/6-260
G4CNX8_9NEIS/8-271
G8LIV9_ENTCL/7-296
Q3Z778_DEHE1/2-234
A6V5N4_PSEA7/8-298
D9RRT5_PREMB/2-242
F0M7D9_ARTPP/2-239
G0UEB2_9LACT/6-267
D2ZED3_9ENTR/1-223
C5JXD0_AJEDS/2-236
A7B7G3_RUMGN/2-240
C7BXL1_HELPB/4-283
F5T646_9FIRM/5-240
F3VQF1_STRPN/17-260
H0I8B8_9MYCO/1-269
H8M5X9_SALTM/10-280
G4CKL0_9NEIS/2-240
D0B6N7_BRUME/2-248
G7HBN3_9BURK/17-315
D8E0B2_PREBR/4-42
B3R5G0_CUPTR/17-283
G6PHP1_STRPN/7-274
H7NAN2_STRPN/6-260
A0RB42_BACAH/2-235
D4LJ38_9FIRM/1-255
H5F6W2_ECOLX/21-293
H0EAW0_9ACTN/11-237
H7T2L7_CAMCO/5-271
G4SYW7_META2/4-242
F9TAJ6_9VIBR/6-270
B5CT60_9FIRM/7-260
F5NWP5_SHIFL/5-278
E4DXE6_PROAA/13-269
A3PMM7_RHOS1/9-293
C2UXT5_BACCE/2-246
G6XUE7_RHIRD/2-240
D8N990_RALSL/6-274
B3WJB4_ECOLX/21-293
Q6HB11_BACHK/6-270
D3KQM9_LISMN/5-269
H6SSC5_RHOPH/16-245
GLGC_KORVE/5-274
Q74MH0_NANEQ/5-248
B9IY34_BACCQ/2-233
B1B8G2_CLOBO/3-87
B1IZ25_ECOLC/7-296
Q0FSF5_9RHOB/5-288
F5SPR8_9GAMM/9-288
Q1QPE0_NITHX/2-239
H1CXY1_9FIRM/2-228
Q9AI59_BURTH/4-291
G7EFF7_9GAMM/2-275
G6UBG3_STRPN/17-260
F8C3K8_THESO/6-247
E0R213_ECOLX/5-278
C9Q3M0_9VIBR/2-240
C1DIK2_AZOVD/6-271
Q6BP79_DEBHA/57-209
H1C1B8_ECOLX/3-286
B5ZR70_RHILW/9-247
C4IMA9_CLOBU/7-262
E4LL21_9FIRM/5-232
G9RX40_9FIRM/20-177
C5ZBJ0_BURPE/3-227
H5YI46_9BRAD/14-286
C4Z9U6_EUBR3/5-278
F3VNS1_STRPN/2-80
E8AAQ1_SALMO/2-240
H1WED4_9CYAN/2-238
D2UFL2_XANAP/5-243
B0JXB9_MICAN/6-283
Q92CV1_LISIN/5-270
Q6UJ95_SHIBO/1-235
G6YKH4_9RHIZ/2-241
H2IPQ1_RAHAC/21-293
Q0H0S4_SHIBO/3-286
E4Q1Z0_CALOW/4-291
B8GIG0_METPE/11-278
Q9ZGB3_STRCY/2-140
B0HT23_YERPE/5-278
C2NBJ1_BACCE/5-224
I1FWZ0_AMPQE/2-263
H5SA19_9BACT/128-331
H0MT39_SALMO/2-240
E5UAK3_ALCXX/9-294
B2JT55_BURP8/33-314
H7MH69_STRPN/6-260
E6K1Y3_PARDN/29-322
G5KH17_9STRE/2-240
F0PU62_BACT0/6-271
D5STN3_PLAL2/16-253
F9VF35_LACGL/6-260
F0B5P2_NEIME/22-156
H5SD48_9GAMM/2-117
H0CW85_STAAU/4-221
A6BBJ6_VIBPA/1-206
D1PLT2_9FIRM/2-242
D5DY78_BACMQ/2-275
H3MZL1_KLEOX/1-263
G9WMT8_9FIRM/7-259
B1Y0P8_LEPCP/17-290
B0UM30_METS4/9-178
GLMU_ENTFA/5-238
Q6LNV6_PHOPR/13-286
C6M855_NEISI/6-269
F8FR96_PAEMK/2-234
G2BWJ3_ECOLX/2-240
G4D466_9FIRM/7-269
B3H174_ACTP7/2-276
D7H294_BRUAO/7-290
A7GF11_CLOBL/2-236
D2ER56_9STRE/6-260
C2MA21_9PORP/2-242
D2RTU6_HALTV/1-228
I0PS85_MYCAB/8-279
GLMU_LACLA/4-236
B6C037_9GAMM/2-136
G2N670_MYCTU/2-239
E0EZS6_ACTPL/2-242
GLGD_BACSU/17-157
A5A9Q2_MYCCH/2-239
C6UIA3_ECOBR/2-240
I0NZ77_STRPN/2-240
D7CVQ3_TRURR/9-250
G4KA22_YEREN/21-293
GMPPA_HUMAN/3-209
F5N8R7_SHIFL/2-240
F2JIM7_CELLD/4-289
F5A4K5_9BURK/8-285
F0HB73_9FIRM/2-277
C3XBE0_OXAFO/2-127
C1CX03_DEIDV/26-283
F9V681_LACGT/2-240
G8QLI2_AZOSU/7-291
C9XN85_CLODC/30-294
Q7CF68_STRP3/2-240
E9ZP28_MYCTU/7-239
B9DKK9_STACT/6-270
E0MV32_9CORY/2-236
F5VF96_9LACO/5-238
C3I404_BACTU/4-232
I0GRP1_SELRU/4-242
O81274_IPOBA/86-364
H1H860_9FLAO/2-238
A9MB86_BRUC2/2-248
B1V207_CLOPF/1-244
C9RW45_GEOSY/6-268
E8K5L1_STRPA/2-240
H0DS76_STAEP/6-272
Q2BE07_9BACI/5-271
A6AY72_VIBPA/5-274
D0NNX5_PHYIT/2-231
H1ARM7_9FIRM/16-266
Q2GSE0_CHAGB/2-236
F3ADK3_9FIRM/5-279
H8C0K6_CAMJU/2-217
B7RJI9_9RHOB/7-271
E0TYB0_BACPZ/4-267
E6HEP6_ENTFL/5-267
A7JE69_FRATL/3-289
D6Y2H5_THEBD/4-276
B1K9A0_BURCC/17-315
C2P8X0_BACCE/1-192
Q5M3W5_STRT2/2-240
H7PGL5_STRPN/2-70
Q9I1N7_PSEAE/8-298
D4WKU8_BACOV/2-247
G7DPU5_BRAJP/8-290
G4FW70_9GAMM/8-276
A1YVD7_LACJH/2-241
D4IQC4_9BACT/1-277
D0LVH5_HALO1/3-320
G0J9S4_YERPE/2-240
B3IQT0_ECOLX/2-240
E6DDC3_PROAA/13-269
E4CTZ6_PROAA/9-280
D2S903_GEOOG/11-277
C6VS96_DYAFD/13-239
E1NBW9_9BIFI/2-243
H3KGT4_9BURK/2-152
Q38VH5_LACSS/5-269
I0LGF0_CORGL/1-266
G6C4Z6_9FUSO/7-263
C4IEP3_CLOBU/3-287
A0B7L5_METTP/5-233
H4K4E2_ECOLX/5-278
B2A6E9_NATTJ/9-264
B7JDH6_BACC0/7-270
Q1VYV7_9FLAO/7-290
B4FEP8_MAIZE/2-236
F8E822_FLESM/2-243
A1S0Y5_THEPD/4-282
F9LGN8_STAEP/4-238
G6ULV5_STRPN/1-199
C1MQN0_MICPC/5-292
B3E2F3_GEOLS/4-242
B4SGH7_PELPB/2-229
B8XEC4_ORYSA/87-365
E4QQE8_METS6/3-241
Q393H8_BURS3/27-326
F0LE22_AGRSH/14-286
B0N3R6_9FIRM/5-283
Q72V74_LEPIC/8-237
E6NDP2_HELPI/6-271
A4A6H6_9GAMM/2-219
A3EYS8_CAMJU/17-257
A1TUR7_ACIAC/5-243
E4M5F4_9FIRM/7-270
H8HI91_MYCTU/2-239
B3HZM3_ECOLX/21-293
B5KA17_9RHOB/117-266
A3GUX1_VIBCL/5-274
A6B9L5_VIBPA/6-270
D3LG02_ENTFC/5-266
A2U002_9FLAO/7-272
B4EBE3_BURCJ/7-165
B8GB34_CHLAD/5-254
F6BC95_METIK/2-267
Q83H30_TROWT/2-238
F7PSD4_9BACT/2-241
B9QRM7_9RHOB/2-240
Q5E809_VIBF1/6-270
E2KYP0_ECO57/10-280
E6JBV1_9ACTO/74-305
H5JJP1_ECOLX/5-278
GLMU_STAAW/4-221
B9W015_ONCHC/1-122
A7HN66_FERNB/4-258
Q0TTV2_CLOP1/7-273
H4SCV9_ECOLX/5-278
Q13G32_BURXL/33-326
Q7S2E1_NEUCR/21-303
GLMU_STAHJ/4-224
G6LRZ4_STRPN/1-199
B7B5M1_9PORP/5-288
D5EY42_PRER2/9-294
H5SIE3_9BACT/6-284
Q8LLJ2_METSA/1-67
D7KF63_ARALL/59-327
E8R6M3_ISOPI/7-276
D3SPM4_THEAH/4-266
B8FA92_DESAA/2-238
C6EVW5_GOSHI/89-364
E0RM46_PAEP6/5-232
A1RRG6_PYRIL/2-226
C6C5V7_DICDC/10-282
C3AS94_BACMY/2-166
D3FNH7_CAMJI/118-341
A4WB96_ENT38/10-280
C3MX80_SULIM/2-234
Q7VJZ2_HELHP/2-242
G7LXI1_9CLOT/4-232
G6V2U1_STRPN/6-260
H7GI09_9DEIN/4-272
B1LW36_METRJ/9-294
E6W605_DESIS/2-233
H1HFR4_FUSNU/1-86
D5E1I2_BACMQ/6-267
G5ARU8_HETGA/4-139
D9SFD1_GALCS/10-274
E4N834_KITSK/2-235
Q12XT2_METBU/15-248
E9Y6B8_ECOLX/21-293
G6FCS4_LACLC/15-280
A4W1E4_STRS2/7-262
G5JZJ6_9STRE/6-274
H4Q2Q0_ECOLX/5-278
D6B1S3_9ACTO/10-278
B4U2D1_STREM/2-257
G0J0Q7_CYCMS/4-273
Q1PK22_PROMR/5-277
H7G0R0_9LACO/6-261
C8XKE1_NAKMY/7-260
B0KLP9_PSEPG/6-271
E8KLS9_STRSA/6-273
GLGL2_WHEAT/91-369
F3RWM8_VIBPA/5-274
H7GCG9_PROAA/9-280
E5WU32_9BACE/120-344
F5T0F5_9GAMM/2-151
D5V6E0_ARCNC/2-243
C4FF59_9BIFI/9-281
E5G4Q4_MAIZE/1-256
H1XHS2_9XANT/1-278
H0N9J6_SALET/9-298
F0C2Y0_9XANT/2-142
D8NWR5_RALSL/1-271
F8EK14_RUNSL/4-268
B2UYY4_CLOBA/3-287
E6QGZ2_9ZZZZ/5-296
C3PV68_9BACE/7-294
A6A2L5_VIBCL/7-271
F7SE32_LACJH/2-241
F7K0S8_9FIRM/13-222
E3C4H3_9LACO/5-270
H7E1I5_9FIRM/5-269
B9AGC9_METSM/4-240
B8XEE9_ORYSI/85-360
D3S067_FERPA/2-264
E8TNN5_MESCW/6-290
Q1Z880_PHOPR/123-350
E2T1B2_9RALS/6-274
A1DRL9_SALCE/7-296
GLGC_SALNS/21-293
B0VMR3_ACIBS/123-347
D2NPB1_ROTMD/9-297
H7S9J5_CAMCO/2-245
H3RMZ2_9LACO/1-211
C8KFW0_LISMN/5-240
C6VXQ4_DYAFD/5-287
D4UVT4_ENTFL/2-240
I0SBT0_STRCV/6-260
C5EM78_9FIRM/7-260
F4HMW7_PYRSN/5-269
F8CRF2_MYXFH/2-236
B5BFA8_SALPK/4-289
F5LF81_9BACL/5-270
B6Q596_PENMQ/18-277
G7S0R8_STRSU/2-240
D8FMZ3_LACDE/21-265
A2RMB6_LACLM/8-260
A6QBM4_SULNB/6-272
E7SBP6_9STRE/2-240
E9F4D9_METAR/12-254
D4A746_RAT/2-234
H1BIE3_9FIRM/2-239
D7LBF1_ARALL/89-367
C5QLK7_STAEP/4-223
I0D9J5_BACAN/6-158
H0ZBR1_TAEGU/4-140
H0BEF3_9ACTO/2-240
A3W901_9RHOB/6-244
Q5E8G9_VIBF1/2-215
G7QGJ7_LEPII/7-282
F4SWR1_ECOLX/10-280
G7HNR1_9BURK/6-270
G0CAJ5_XANCA/2-132
F8HWP3_LEUS2/2-240
E1JDS5_ECOLX/3-289
F7ZMJ7_ROSLO/13-251
Q4UQL9_XANC8/6-244
G7VFH5_9CREN/2-226
A0KL45_AERHH/19-291
G2J015_PSEUL/1-260
Q5EPE6_CAMJU/17-257
B6W3G9_9BACE/2-242
F8H153_PSEUT/2-289
E8V7V0_TERSS/2-239
G0HS30_HALHT/2-229
F0AV24_NEIME/2-145
D1Q0Y8_YERPN/2-240
B4WEX6_9CAUL/4-281
A5CTU2_CLAM3/7-275
H7HJ90_STRPN/18-260
O25363_HELPY/6-271
E0RA30_PAEP6/2-274
D0CP00_9RHOB/7-272
B0QAV7_BACAN/5-271
A6FBD9_9GAMM/5-278
B5L3D6_SHIDY/5-243
A9D6L2_9GAMM/2-144
E7RRH0_9BACT/2-235
E8V1L5_TERSS/2-238
F4ULT7_ECOLX/10-280
B5RYW3_RALSL/7-272
G7EVT6_9GAMM/123-348
H1TJC1_STAAU/4-221
E0G2E0_ENTFL/8-241
H3YZZ1_STAAU/4-221
H2IUQ5_RAHAC/3-276
F6EA37_SINMK/2-241
F8BFQ7_LISMM/5-269
C7HBL3_CLOTM/120-347
B6BGD8_9PROT/121-347
F2FR81_SALGL/7-245
A4F0N2_9RHOB/3-289
A5VDK0_SPHWW/2-240
F5ZHF6_STRPW/6-261
G8NLX7_BRUSS/4-289
E4EA71_PROAA/9-280
H0NYN4_9SYNC/2-238
G5SDS0_SALET/2-240
B7HGX3_BACC4/2-235
Q5LZB3_STRT1/2-240
B8PK00_POSPM/16-171
E4LRV2_9CLOT/76-193
Q8VU04_STRPN/2-46
G5EV55_9ACTO/13-269
H0FUG8_RHIML/2-236
G6HMB4_9ACTO/1-232
E2T3D9_9RALS/12-299
H1XD76_9XANT/2-142
C4RFP4_9ACTO/8-280
H4YQM6_ECOLX/7-299
G2SC46_ENTAL/7-296
B0V6J4_ACIBY/4-272
Q4HQ59_CAMUP/2-225
H5PAE3_ECOLX/21-293
E1WLK5_BACF6/130-353
C7RET0_ANAPD/5-289
B4I3T4_DROSE/12-244
G0E2R3_ENTAK/2-240
C4T121_YERIN/21-293
E0UUQ2_SULAO/2-277
Q3APK3_CHLCH/10-300
A8KCU2_BURPE/22-324
F3J3T5_PSEAP/2-131
G3PKV1_GASAC/4-143
A7IL91_XANP2/2-240
Q7W4V0_BORPA/6-272
Q6D782_ERWCT/5-271
B3YLI0_SALET/7-245
G7SQT7_9FLAO/1-235
G6J8B2_STRPN/1-199
A8PKS9_9COXI/2-143
B8J3U0_DESDA/5-288
E7WNR8_SALMO/1-255
C6X3D8_FLAB3/7-288
D5WZR8_THIK1/27-299
F6E7W9_SINMK/9-273
H3YJ71_STAAU/6-270
D3SI29_DEHSG/3-227
F4D3C7_HELPX/4-283
D4RXI4_9FIRM/7-260
C0N9Y4_9GAMM/5-243
E1QTC5_VULDI/4-241
Q8KEG2_CHLTE/2-234
H1N8C3_9PLAN/2-234
B8AR31_ORYSI/76-355
B8HRR3_CYAP4/6-284
A2TX87_9FLAO/2-240
F8JUY5_STREN/2-229
D9PZT2_ACIS3/15-250
C3EVJ4_BACTU/1-218
A6ASJ1_VIBHA/3-285
H7TKR3_CAMCO/118-341
H0GE57_9SACH/28-174
C8MSJ6_STAAU/6-270
A6EL21_9BACT/2-240
C5WFQ6_STRDG/2-257
D2RL50_ACIFV/6-271
A8VFY0_VIBCL/3-53
G6W849_STRPN/7-274
E7G1W4_CAMJU/2-135
A4J5R5_DESRM/2-250
E8W2Y1_STRFA/2-215
F9M3B9_STRPA/6-273
C8W263_DESAS/6-261
D3A7Y7_NEISU/2-229
F4BJI8_FRACN/15-288
G2WCA5_YEASK/2-235
E4TIM5_CALNY/6-235
F9EPG2_FUSNU/6-271
F3Z9Y8_9ACTO/1-219
H3P007_LACPN/6-260
E8D364_SALMO/2-240
G4NRC1_BACPN/2-247
C5AQ94_METEA/6-287
Q1JIR6_STRPD/8-277
H4L041_ECOLX/5-278
C4R4F2_PICPG/18-166
E0IB15_9BACL/9-272
I0VZE4_9STRE/2-79
D8P6X0_RALSL/7-272
E2NE84_9BACE/8-291
Q6BI10_DEBHA/18-166
B2UW44_HELPS/4-283
G6KG07_STRPN/7-274
E3BA11_9MICO/10-283
B2VWC7_PYRTR/2-68
B5YUA7_ECO5E/7-296
F1NBJ8_CHICK/6-141
H7ZRG8_CAMJU/2-135
A8YYQ1_STAAT/6-270
H4D175_STAAU/4-221
C9KN20_9FIRM/11-251
MPG1_NEUCR/2-236
Q6U8B6_RAOTE/2-240
G7H455_9ACTO/1-268
A3D6I7_SHEB5/3-241
B8FWH6_DESHD/2-239
Q3R1A3_XYLFA/5-242
H1PVC9_9FUSO/4-230
Q9M4W7_PERFR/94-369
H0HYM0_9RHIZ/2-248
I0Q9T1_STROR/4-236
C4V0I1_9FIRM/5-236
A4KQ74_FRATU/15-288
Q9KUW4_VIBCH/7-271
G7FFW5_9GAMM/17-284
H2J591_MARPK/4-259
B6INK0_RHOCS/7-271
F1ZZ82_THEET/2-240
A5K127_PLAVS/2-232
E8JMG5_STREI/17-259
Q8AW64_DANRE/2-265
C2GIL0_9CORY/14-279
F4E177_BACAM/6-271
Q1Q6K9_9BACT/13-279
GLGC_SALPK/21-293
C3KTH5_CLOB6/5-270
G5N3U7_SALET/21-293
D8IM16_LACSC/5-265
D4L2B7_9FIRM/51-292
B1BBG8_CLOBO/4-221
E0N1P5_9ACTO/7-278
A4JT22_BURVG/30-323
F7JPL9_9FIRM/5-279
H7JF90_STRPN/1-70
G9RX41_9FIRM/5-260
Q1AVJ3_RUBXD/2-235
H5MRS9_ECOLX/10-280
F9T4A9_9VIBR/5-274
B5MLY8_SALET/2-223
D7LDR8_ARALL/2-236
G3XGA8_ECOLX/5-278
F9VA25_LACGT/16-257
A6LKR6_THEM4/3-286
C2Q2K3_BACCE/6-180
G1VRB2_9FIRM/2-238
D3EG19_GEOS4/2-271
A5Y416_SORBI/88-363
G1UFU5_ECOLX/5-278
G5PBE1_SALET/2-166
I1IP78_BRADI/79-354
F2LYH1_LACAL/6-261
C1C7B6_STRP7/19-260
G4QXM8_CORPS/17-284
H9J4P2_BOMMO/3-208
A3Z153_9SYNE/14-251
C5ELX6_9FIRM/5-177
Q6PYZ8_OSTTA/78-188
GLGC_RHORT/19-291
F5TU76_9ACTO/4-283
GLGC_SHEON/15-283
E1X7J2_HAEI1/16-289
F7SL18_9GAMM/3-284
E7XCU9_SALMO/5-278
A9CZR8_9RHIZ/107-333
D9RYV5_THEOJ/4-292
F0MN77_NEIMH/2-240
A4S0H9_OSTLU/33-150
D2BVH4_DICD5/2-240
B4U0D6_STREM/6-275
B2B1V8_PODAN/14-160
F1ZYI3_THEET/2-232
E8FUM1_SALMO/7-296
B1HFW1_BURPE/21-319
F7Y9U9_MESOW/2-241
C0VTA5_9CORY/8-279
G0QER7_9EURY/58-211
Q2NGX3_METST/2-249
GLGC_BACAH/8-263
G0CZ13_CORUB/28-299
GLGC_THENN/5-259
G9APY8_PANAN/5-277
B1QX92_CLOBU/121-347
F3W9M8_STRPN/4-235
H8JAY5_MYCIT/2-273
GLGL4_ARATH/92-370
I0JG81_STAAU/6-270
H3LQJ3_KLEOX/2-240
E4A6T0_PROAA/4-283
A4C4C6_9GAMM/17-284
G2AWJ1_ECOLX/1-257
D5TXP8_BACT1/2-233
D7V4E8_9LACO/5-270
F2N9S6_CORGP/7-263
E7JPW6_ECOLX/7-299
Q1YK51_MOBAS/6-270
D3P8G2_AZOS1/7-245
H0QHD7_ARTGO/17-304
F5KSI5_PSEAI/8-298
F2JLN9_CELLD/2-249
H4T9F5_ECOLX/7-296
D7HTX7_PSESS/7-210
E5Y874_BILWA/3-286
E4RB30_PSEPB/2-225
A7JC21_FRATL/5-272
H8H093_DEIGI/2-235
H2C8M7_9CREN/2-222
D6YYI5_CHLT9/24-294
H7YAS4_CAMJU/2-242
F8KV61_PARAV/9-219
B5P1Z9_SALET/21-293
B5ZQ10_RHILW/9-275
Q39JB1_BURS3/4-291
G6NGY5_STRPN/4-235
Q9EW54_STRPN/1-198
H3VPY2_STAEP/4-238
G0CC18_XANCA/5-286
Q6E7F5_ECOLX/1-235
H9NC64_9CAUD/7-244
H4UL06_ECOLX/6-295
E6LD39_9ENTE/6-268
F5JLN5_ACIBA/2-144
C5BSK6_TERTT/12-293
G6QBI4_STRPN/17-260
Q5ND83_9ENTR/3-286
H1HT97_9FIRM/2-237
E6RTU6_CAMJS/118-341
H5SPU5_9BACT/2-220
C4GHJ9_9NEIS/11-274
H1CQN6_CLOPF/5-283
C2PM39_BACCE/7-271
E3IEB3_GEOS0/2-234
Q3J4A1_RHOS4/13-272
Q9S5F9_ECOLX/1-289
D0HC99_VIBMI/1-248
C7VIN0_ENTFL/2-240
H8AN21_CAMJU/5-271
C2HCH3_ENTFC/11-272
B3QRA1_CHLP8/12-303
B3JNE8_9BACE/4-288
E6KU20_9ACTO/2-279
C9TU23_9RHIZ/7-290
F8ZS92_VIBCL/1-248
I0AIR6_9BACT/13-281
C2V2A6_BACCE/1-205
H1IIH2_9FIRM/5-174
D2APK4_FRATE/3-289
Q9KIU4_MYXXA/2-236
E8XC46_SALT4/2-223
C9LYQ0_9FIRM/8-251
C7NCP9_LEPBD/4-256
I0XGM7_STAAU/4-221
D8EU92_ECOLX/10-280
G9WZF7_9FIRM/5-203
G6I9D9_9FIRM/5-273
Q075L1_PROWI/104-163
E2VGR2_MYCTU/8-279
I0QD54_STROR/4-236
F5ZHF7_STRPW/19-154
H6T5Z6_NEIME/50-288
GLMU_BACC0/5-224
G0I8D2_STRES/7-274
D1DUF5_NEIGO/6-269
B1RB82_CLOPF/12-267
D7HCC1_VIBCL/5-274
F9YTR0_CAPCC/7-290
F5U529_STREQ/4-239
H1XHS7_9XANT/5-243
C7ZUC6_STAAU/4-221
G6BUP6_CLODI/6-262
G0G9Y6_9SPIO/5-272
I0BTS5_9BACL/1-247
GLMU_GEOTN/5-222
G6NHB8_STRPN/6-260
F8KWL0_PARAV/3-241
A4S0E6_OSTLU/5-279
A9B1G0_HERA2/4-253
F9ND19_9ACTO/4-283
F3ZET0_9ACTO/1-189
C6TWX9_BURPE/6-269
D2X3D8_ECOLX/8-291
G0LBR0_ZOBGA/4-282
I0F829_9BACI/17-189
B2HQ40_MYCMM/2-204
A9XG73_TRIMO/1-44
F9UDQ8_9GAMM/3-131
H5E3G6_ECOLX/7-296
GLMU_LACLS/4-230
H1YDA2_9SPHI/2-238
B1IFP3_CLOBK/2-236
A0PZ19_CLONN/7-271
F0H8F6_9BACT/7-293
A9FGK3_9RHOB/1-261
GLGC_BURPP/15-287
C2Q8W2_BACCE/2-235
E4TL46_MARTH/6-288
D5B897_YERPZ/21-293
E6E7X7_PROAA/13-269
D2TZB7_9ENTR/33-310
Q0EWS9_9PROT/9-269
H8A7U4_CAMJU/20-223
B5V7P9_BACCE/7-271
E4IAH4_ENTFC/11-272
E8GXZ2_SALMO/10-280
B8FI96_DESAA/2-225
G7CUV6_AERSA/19-291
E7GDR8_9FIRM/17-256
B7NQE8_ECO7I/5-243
E2ZXU7_PSEAI/2-287
B6IYF5_RHOCS/2-231
Q0CQV3_ASPTN/1-204
G8U211_BACCE/5-224
G4NXN3_BACPN/2-238
H4AZ68_STAAU/1-214
A7NAW2_FRATF/2-244
H1W6Z8_9CYAN/1-211
F9P0I4_STRMT/6-260
F0UC01_AJEC8/2-236
B4R9B4_PHEZH/7-270
O66123_STRMU/8-275
C0QD78_DESAH/5-265
D4VE55_BACVU/2-233
I0M0X2_SALET/5-278
C7K701_ACEPA/9-275
F9MKW7_STRMT/6-260
E2SKC2_9FIRM/76-193
G6YNH3_9ALTE/16-283
H7W2C1_CAMCO/120-343
G3ACN5_9RALS/7-272
B1XJ11_SYNP2/2-235
Q1NKH5_9DELT/4-230
D9Q2G2_ACIS3/3-233
G2F6C4_ECOLX/5-243
D0KR34_SULS9/4-249
C3FMN0_BACTB/2-237
E4S720_CALKI/2-233
D2RP27_ACIFV/7-264
C5ZJU4_BURPE/21-319
I0AAM1_SALET/1-253
G8TXR8_9FIRM/2-236
GLGC_MYXXD/5-276
E7RG12_9BACL/6-266
H5WGA7_RALSL/6-274
F2H6U7_BACTU/2-233
B0JS05_MICAN/18-255
H5N8Z4_ECOLX/10-280
C6RRK4_ACIRA/5-272
F8LP79_STRE8/2-240
A5N240_CLOK5/5-269
A3NH40_BURP6/12-231
H1HFR5_FUSNU/15-178
H6MB56_ECOLX/10-280
B0N4J2_9FIRM/16-266
H9U9V9_FERPE/7-294
A1KFF6_MYCBP/2-239
D9TMH3_THETC/3-290
Q7MY77_PHOLL/2-240
Q7U0W3_MYCBO/11-284
E6W5A3_DESIS/1-274
G6K5L0_STRPN/6-260
F6D9A4_THICA/2-160
A4WC81_ENT38/4-293
D0AJ28_ENTFC/2-268
F3VIM8_STRPN/2-70
Q6E7F3_ECOLX/2-240
H4F2G0_9RHIZ/2-239
B6B6V2_9RHOB/1-262
F5VX35_STROR/4-237
C6IEZ2_9BACE/2-232
G6S6G3_STRPN/1-199
B8GBA7_CHLAD/2-254
E4QP12_METS6/19-289
GMPBB_XENLA/2-235
I0RG80_MYCXE/2-267
B2NWQ1_ECO57/10-280
C5ELG1_9FIRM/28-258
B7PWY1_IXOSC/93-203
Q4J9I2_SULAC/8-260
Q3R8G7_XYLFA/7-274
D8PH53_9BACT/2-214
H5T8C7_9ALTE/3-286
I0BUK6_9BACL/4-226
I0BPP2_9BACL/5-273
E7IW78_ECOLX/6-295
G5IMR0_9CLOT/6-246
H7ILM1_STRPN/4-235
A9KC87_COXBN/6-289
E0N2Z6_9ACTO/2-239
G6NAL5_STRPN/4-235
D0CN97_9SYNE/2-248
H6RCH0_NOCCG/1-230
C7UC51_ENTFL/2-240
A9CXL7_9RHIZ/4-226
B9CPN8_STACP/6-273
Q84PF4_MAIZE/46-321
E6LR27_9FIRM/4-188
C6NU15_9GAMM/5-297
D9TI59_CALOO/3-283
C2PM13_BACCE/1-205
F0NWI0_LACHH/5-270
C4ZP34_THASP/17-290
D7DAB1_STAHD/2-236
F0HHS2_9FIRM/4-255
O22629_CUCME/97-371
A5WSH9_MYCTF/7-239
E1K1E7_DESFR/14-290
H7NLY8_STRPN/7-274
B2JFA0_BURP8/7-291
GLGC_ECOL6/21-293
A3JPT4_9RHOB/116-362
E5Z3R2_9BACL/2-271
O85215_ACTPL/2-276
B9CC74_9BURK/1-157
G1WTS8_9FIRM/5-251
F9SLS0_VIBSP/3-300
A6VKD3_ACTSZ/2-279
H8I890_METCZ/2-227
G2B670_ECOLX/5-278
D2A6X9_SHIF2/7-296
D1YIL1_9LACO/2-241
Q31D29_PROM9/2-248
C8N1V3_STAAU/6-270
O27787_METTH/5-235
A6FLQ4_9RHOB/1-275
B0NEU0_EUBSP/4-256
B5L3F6_ECOLX/5-243
GLGC_RHIL3/14-286
G5SSU1_9BACT/2-147
C5EYX9_9HELI/6-270
A9C4D4_ECOLX/2-240
E1T4D3_BURSG/6-270
B0MS87_9FIRM/2-236
F3KYB2_9GAMM/15-283
Q4FRJ3_PSYA2/6-151
H7TVR3_CAMCO/2-135
F1ZDT0_9SPHN/12-277
C2C5I8_VIBCL/3-287
Q64T46_BACFR/2-242
D7GF05_PROFC/7-278
F3RD78_LISMN/5-293
A1VS45_POLNA/8-276
B3ELX0_CHLPB/2-243
H4DLY3_STAAU/6-270
B1SDX2_9STRE/8-277
D1E6N2_NEIGO/2-145
B1QIS4_CLOBO/3-284
B6BPC5_9PROT/4-271
D8GVM1_BACAI/2-233
A1DNX7_NEOFI/26-172
G4FEW5_THEMA/2-276
B4KNU5_DROMO/7-143
C2LGS7_PROMI/10-286
Q4SBX9_TETNG/3-147
E5YG27_9ENTR/10-284
Q9ZN23_HELPJ/4-283
G6ASA8_LACRH/2-240
H6SLW3_RHOPH/1-46
D7VI91_9SPHI/5-272
G6KDI8_STRPN/2-70
Q9M4W6_PERFR/98-366
F2HPT3_LACLV/2-240
F8YET9_ECOLX/10-280
A7KAV1_AERHY/10-284
D2Z5S7_9BACT/2-240
C5S240_9PAST/19-292
F2HY75_BRUMM/2-248
Q8W4J5_ARATH/7-260
C7UWN4_ENTFL/2-240
G5F9A6_9CLOT/2-243
E0WFE2_9BURK/7-245
E8PKB2_THESS/2-231
F8LJM0_STREH/2-240
F0M928_ARTPP/1-247
F2L2N4_THEU7/2-221
A9ZDC3_YERPE/5-278
D1CSD2_ENSAD/2-97
C0QWE4_BRAHW/7-276
D8GA79_LACCZ/17-161
F3FLU8_PSESX/1-251
C0B866_9FIRM/4-256
H0RNY5_9BRAD/6-288
F4AM45_GLAS4/2-288
B0SKG6_LEPBP/8-230
Q048R4_LACDB/2-235
C7B0R8_SALEN/21-293
B8ZPE5_STRPJ/20-251
G2SC38_ENTAL/3-289
D8UBQ8_VOLCA/81-359
Q4UX26_XANC8/2-149
D7NEV0_9BACT/9-293
E9X286_ECOLX/7-296
E2PPE5_9RHIZ/2-241
H1RAS9_SALMO/21-293
E8EDH4_SALMO/2-240
A1B4E4_PARDP/7-270
F7JN04_9FIRM/4-183
H2A826_STRMD/4-238
F1TDY8_9CLOT/7-239
D3DGW0_HYDTT/5-269
F7S020_9GAMM/10-284
A5UHW4_HAEIG/2-274
P72885_SYNY3/2-215
D6HCI5_STAAU/6-270
H7LP44_STRPN/7-274
C8PZG5_9GAMM/7-163
F9N8X9_9ACTO/13-269
E4GUD8_PROAA/9-280
B5N613_SALET/2-36
C2LWG9_STAHO/6-269
C6LGH5_9FIRM/9-193
GLGC_VIBFM/5-274
C5B960_EDWI9/19-292
E5VJI4_9FIRM/4-180
H3NVB5_9GAMM/1-130
G1WPF1_9FIRM/2-243
D2BH25_DEHSV/3-227
H7N7T9_STRPN/2-70
C4IW65_BRUAO/4-289
G1YRP7_ECOLX/5-278
H5SXR8_LACLL/9-260
A4CGL1_ROBBH/4-234
G5IB63_9CLOT/4-200
F0QSE4_VULM7/4-241
H7M548_STRPN/17-260
C9AVI1_ENTCA/5-267
A3PJ18_RHOS1/36-302
F9T0F7_9VIBR/2-240
F3B136_9FIRM/4-257
B3ACY3_ECO57/7-296
E1XNC1_STRZI/7-274
Q43815_PEA/87-362
F4B539_ACIHW/2-179
G8NQV7_GRAMM/2-240
H6MDI7_ECOLX/7-296
G6M8Q5_STRPN/2-70
C5A4I2_THEGJ/2-234
F7XPV5_METZD/15-283
A8RPV8_9CLOT/5-186
A9ILM9_BORPD/15-281
F3VL32_STRPN/7-274
Q980D4_SULSO/5-220
E9T5E6_COREQ/14-284
H7P779_STRPN/4-235
C2XIG7_BACCE/1-130
B8CYW7_HALOH/5-270
G6SU61_STRPN/7-274
C6RR99_ACIRA/2-143
YNGB_BACSU/7-269
Q9HI59_THEAC/4-236
A6WC26_KINRD/10-282
E3CVL2_9BACT/10-281
Q5N240_SYNP6/2-238
H0A9H7_9EURY/2-239
H3RDB7_ERWST/10-280
F9ZWI1_METMM/2-284
B1QS19_CLOBU/7-262
D6HPY8_9FIRM/4-270
B0JJI5_MICAN/5-275
Q64XD2_BACFR/2-242
G9ACG9_RHIFH/34-319
F4E492_BACAM/7-268
C3WPJ3_9FUSO/6-271
G6SUV0_STRPN/2-240
A6MF08_ECOLX/5-243
G5W4Q2_ECOLX/10-280
G0BJR3_9ENTR/5-292
C9Y8D4_9BURK/8-305
A4ERZ1_9RHOB/1-235
B7MGJ9_ECO45/2-240
C7HE69_CLOTM/28-113
A2Y7W1_ORYSI/88-366
F8X9R4_ECOLX/5-278
F5SSK4_9GAMM/24-186
H5W3R7_SALEN/2-36
Q1NB36_9SPHN/17-289
B2DWN4_STRPN/17-260
E8TNQ1_MESCW/15-287
D3RAC1_KLEVT/10-282
D7VVU5_9FLAO/2-238
E0WRF0_9ENTR/4-289
B0CER0_ACAM1/2-248
E2KM25_ECO57/5-278
H9UXV9_ECOLX/28-300
E7GDR9_9FIRM/6-262
E3Y144_SHIFL/5-243
G2A5F4_ECOLX/21-293
G6V9R4_STRPN/2-70
F0J5G3_ACIMA/1-241
A3QCV3_SHELP/8-282
B5JGW1_9BACT/1-246
Q2T7V7_BURTA/22-322
B2VKX3_ERWT9/10-281
F0Z3T8_9CLOT/5-278
G6MIM5_STRPN/1-199
F4A7N9_CLOBO/3-87
E7ZUC0_SALMO/2-240
A3PW82_MYCSJ/8-239
Q2YBB6_NITMU/6-272
F2LL30_BURGS/6-270
F1T7D5_9CLOT/2-240
C3IGD9_BACTU/2-235
H5SL90_9ZZZZ/4-258
B3E0X1_METI4/12-250
E0QS00_9ACTO/7-278
H2IHM5_9VIBR/5-274
H8FHX8_XANCI/2-142
D4CDK7_9CLOT/72-187
Q81XS8_BACAN/6-269
F4QD63_DICFS/2-233
G5NVJ2_SALET/3-127
C2R504_BACCE/2-235
A9M2R5_NEIM0/6-269
E1X3G0_BACMS/2-241
F5RPS3_9FIRM/7-262
B1QRI6_CLOBO/2-236
Q7X2L7_SPHEL/2-243
B4W1K2_9CYAN/2-238
B7NQD8_ECO7I/7-296
E6PE95_9ZZZZ/2-78
C9Z836_STRSW/2-169
B8XED0_ORYSA/87-365
O86423_PSEAI/6-270
H4UL10_ECOLX/5-278
F0P2L7_WEEVC/2-237
C3DQ78_BACTS/2-186
G2GSS0_STRSL/4-242
Q1RCK2_ECOUT/10-280
G6TLW3_STRPN/4-235
GLGC_THEP1/5-259
F5T4U6_9FIRM/2-240
F3DDX0_9PSED/2-287
G6V365_STRPN/2-70
G0IPN7_BACAM/2-238
C1I3K3_9CLOT/10-275
D6KH20_9FIRM/6-269
E7TS21_ECO57/2-240
C6XHU5_LIBAP/9-277
Q1ML65_RHIL3/2-238
C3G9V3_BACTU/2-166
G6PBU7_STRPN/7-274
A4JHQ2_BURVG/21-178
G6KD86_STRPN/6-260
B5QZN9_SALEP/5-278
B9YZ92_9NEIS/4-242
I0YVI4_9CHLO/7-232
H8EQT8_CLOTM/32-295
E4L3W8_9STRE/2-240
F2FR78_SALGL/2-223
F4G5D3_ALIDK/7-245
A8SQQ2_9FIRM/9-231
F0NND8_SULIH/2-252
E1FDK5_9THEO/3-290
A0PLN1_MYCUA/2-239
F3AE01_9FIRM/7-260
G7GRA7_9ACTO/25-256
F3ENN9_PSESL/2-268
A6BZT5_9PLAN/5-272
D4C8A2_9CLOT/2-243
Q09CU3_STIAD/5-276
H3QY30_BRUAO/4-289
B3TW44_SORBI/10-65
G0RMQ5_HYPJQ/2-236
D4LVS8_9FIRM/7-263
G2YI83_BOTF4/2-236
E4Q6U7_CALOW/7-270
D0HTH4_VIBCL/1-250
D6QTD6_BIFLN/2-243
C2WXM7_BACCE/1-192
G4AFV0_AGGAC/2-278
C4U4H1_YERAL/6-279
Q3SPZ3_NITWN/118-343
H1EBR4_ECOLX/10-280
F1Y358_ECO57/2-240
I0JH31_HALHO/5-226
H8AQL8_CAMJU/5-271
E9S5P2_TREDN/5-274
H5H8Z2_ECOLX/7-296
G8TWC2_9FIRM/5-281
G5MPF1_SALET/21-293
GLGC_THEYD/5-277
I0QV30_9ENTR/3-280
F9SAR7_VIBSP/5-274
E9YPN2_ECOLX/7-296
Q1VUQ3_9FLAO/5-273
E0DD40_9CORY/7-238
D6DRP6_ENTCL/5-243
A0B9S1_METTP/1-206
H4Y036_ECOLX/10-280
Q47LV5_THEFY/2-138
D5UVZ9_TSUPD/30-301
D9STI1_CLOC7/2-240
B5N650_SALET/10-280
D7EBX0_METEZ/2-232
GLGC_ANAVT/5-275
H8INZ4_MYCIA/7-238
H4MGX9_ECOLX/2-240
D6V3G7_9BRAD/5-274
GLGC_DEIGD/6-282
H0B0P9_STAAU/6-270
E9W7T3_ECOLX/21-293
G4WV96_9BACT/2-240
E3I1A6_RHOVT/2-245
A1RTK8_PYRIL/2-222
G7W544_DESOD/131-356
G1WEC8_9BACT/18-302
C8X044_DESRD/16-302
G0B282_SERSA/10-284
G0B2W7_SERSA/5-292
I1LMJ8_SOYBN/2-223
C8V7L9_EMENI/25-171
GLGC_RHIRD/14-286
G2SZP0_ROSHA/15-154
F4U7I5_ECOLX/10-280
E6JH62_RIEAN/2-238
D0TRA1_9BACE/2-240
G0VUX5_PAEPO/2-271
Q5DIE4_ECOLX/2-240
B7VI93_VIBSL/6-269
C3RP89_9FIRM/2-240
D1Y8V2_PROAA/13-270
D6GSL9_FILAD/4-234
A3EHS6_VIBCL/5-274
C6U092_BURPE/6-270
E8BJK8_SALMO/7-296
H7TMT6_CAMCO/2-242
E8WLR9_GEOS8/2-287
E8XC52_SALT4/5-278
C6YRG0_FRATL/3-289
G7G4R0_9GAMM/3-182
Q2SYT9_BURTA/5-269
Q6G4X4_BARHE/8-273
E0PJ91_STRGY/6-261
D4HW92_ERWAC/40-312
E4Q3W2_CALOW/14-157
D4H5T9_DENA2/2-270
G0HTQ1_HALHT/1-208
D2T8W4_ERWP6/5-277
C0E7E2_9CORY/32-303
C2VIR3_BACCE/6-269
H5KVK1_ECOLX/7-299
Q84DG8_ECOLX/12-250
H1E545_ECOLX/2-240
H6N939_9BACL/5-269
C3FW21_BACTB/4-266
Q57NQ8_SALCH/10-280
B7B7G8_9PORP/2-242
E1JY77_DESFR/4-234
D2NK04_ECOS5/7-296
E5X4L9_9ACTN/2-243
A3PE53_PROM0/128-354
A3V293_9RHOB/1-242
H6VMH0_WHEAT/20-177
F2A1H3_RHIET/14-286
G6Q541_STRPN/17-260
I0BBC8_9BACL/2-235
A6DLF7_9BACT/6-155
E1YYA5_9BACE/2-242
H7L5Q6_STRPN/7-274
Q81TP2_BACAN/2-235
G2SC39_ENTAL/5-279
H4REA4_ECOLX/10-280
F4DGN0_AERVB/19-291
G5I9V1_9CLOT/4-256
Q2RMK3_RHORT/11-296
D7IFG3_9BACE/2-246
B5QM12_LACRH/5-307
G3FND3_9BURK/19-257
E8QJ65_HELP4/4-283
F6FF46_CHLPS/24-294
G2SLS3_LACRR/5-236
B5CQY9_9FIRM/10-288
G0VU25_PAEPO/7-262
D7WDM8_9CORY/9-280
F4U973_ECOLX/7-296
C9VEW4_9RHIZ/2-248
GLGC_SHIBS/21-293
GMPPA_MOUSE/3-209
D9TPH1_THETC/5-270
Q7NT82_CHRVO/2-294
G6N294_STRPN/2-233
E9FEB4_9STRE/2-240
H7K003_STRPN/4-235
Q8YRP4_NOSS1/2-249
E5G4L3_ZEAMP/1-180
E8WAD1_STRFA/2-240
O70051_KLEPN/1-270
G7F6F0_9GAMM/3-285
G8GJC9_BRARC/1-204
G7BQP3_VIBCL/1-268
G5M9F8_SALET/21-293
D4M1K6_9FIRM/7-263
D7WHE2_BACCE/6-269
H5R891_ECOLX/10-280
I0RPG6_MYCPH/8-279
D0K157_HELP5/4-283
F0EN41_ENTCA/17-161
D1ET03_BRUML/9-273
I0NTC6_STRPN/19-260
B5RR25_BORRA/2-262
H4DXC1_STAAU/4-221
B2JZM0_YERPB/5-278
C0D8H5_9CLOT/2-235
B3PEF2_CELJU/5-264
D2RP80_HALTV/2-233
Q9M4W5_PERFR/96-374
D7P8M5_YERPS/3-286
D2IPC3_MAIZE/1-134
H7IEV7_STRPN/4-235
A5KLZ3_9FIRM/4-256
E8M5M8_9VIBR/5-274
GLGC_BIFLO/8-280
Q0G323_9RHIZ/11-297
C9BPT7_ENTFC/2-240
E7UZ67_SALTM/10-280
F8X9S5_ECOLX/7-296
F9RVL5_9VIBR/5-274
Q6R2I7_FRAAN/84-362
F4NEH7_9ENTR/5-243
G5H6C3_9BACT/6-292
D4QKN3_ENTFC/5-266
G5RHE8_SALET/7-296
G9TI27_SALMO/9-298
G6CA97_9STRE/18-260
H0CG49_STAAU/4-221
H4TU97_ECOLX/21-293
C3RMA8_9FIRM/16-266
A0KWR6_SHESA/2-126
I1ER64_AMPQE/4-152
C2V5T1_BACCE/1-192
Q1BLT0_BURCA/37-336
E8AMQ1_SALMO/2-240
G9TEL7_SALMO/10-280
Q1CVB5_HELPH/4-283
G5KLX4_ECOLX/10-280
E0U7Z2_CYAP2/2-238
Q3STQ4_NITWN/6-288
C4WK11_9RHIZ/4-289
F9PC59_9STRE/6-260
C4RGI2_9ACTO/2-125
D4J0D3_BUTFI/7-259
E8BMV1_SALMO/2-240
D3RQ24_ALLVD/17-284
F3GBL9_PSESJ/1-251
C1H2S3_PARBA/30-175
F9R8S7_9VIBR/2-248
I0DV13_PROST/2-240
G0EQ02_BRAIP/2-198
C9ZUY3_TRYB9/2-235
C6PS03_9CLOT/2-240
A3QBA8_SHELP/2-140
B4SD41_PELPB/2-234
Q98C67_RHILO/6-270
P70800_AZOVI/2-186
B0Q4E3_BACAN/7-270
E6QGZ4_9ZZZZ/4-242
D4LB50_RUMC1/1-254
C1M688_9ENTR/7-296
H1NNJ1_9SPHI/15-243
GLGC_FRATW/15-288
C9A7E1_ENTCA/5-267
G3R4Z4_GORGO/2-234
D4S1S5_9FIRM/2-239
E1XGU3_STRZO/2-70
H0MCA3_SALMO/5-278
G8PH31_PSEUV/7-273
B7HPG7_BACC7/2-233
Q7P7Q9_FUSNV/8-215
D1EJK5_9RHIZ/9-273
F2VCG2_MYCTU/7-239
F0TGW2_LACA3/5-270
GLMU_CLOB1/4-222
A5CVU5_VESOH/6-272
F7K0S7_9FIRM/7-263
F0A6R0_NEIME/6-269
H2I1Y1_CORDP/11-282
F9U0N2_MARPU/7-277
H3NKQ6_9LACT/5-269
F3BCW1_9FIRM/5-276
B1ID76_CLOBK/3-286
D0STA9_ACILW/2-226
F0SAZ8_PEDSD/5-289
C0XQ57_9CORY/14-284
B4BQ08_9BACI/16-155
E9U7D9_ECOLX/28-300
B1VEL2_CORU7/2-238
B2TQI2_CLOBB/2-239
A8RKM8_9CLOT/4-286
G0VVE5_PAEPO/5-234
F4NGY1_9ENTR/10-280
G5GIJ8_9FIRM/7-260
H8XGQ2_BACAM/2-247
D8WNB3_ECOLX/122-349
G1VK30_9FIRM/5-274
G1UG93_ECOLX/7-299
A0NMH7_9RHOB/2-240
C9CRZ7_9RHOB/4-293
C4XP25_DESMR/4-230
C0W860_9ACTO/14-247
F7QBK7_9GAMM/5-293
A4SAG5_OSTLU/41-322
G8UCW9_BACCE/6-268
I0R2F7_9MICO/13-298
H8EPV3_CLOTM/2-227
A3YWZ0_9SYNE/8-305
F1RBR0_DANRE/26-172
G2FG41_9GAMM/2-138
A1BEZ4_CHLPD/2-234
G4GK10_9EURY/2-242
G8VAU9_PROAA/18-289
F0C3A5_9XANT/5-286
E1LCG7_9FIRM/4-242
B3TW47_SORBI/10-60
Q09B64_STIAD/5-264
D6JBU2_ECOLX/5-278
F0JVD5_ESCFE/7-296
D7IBX1_9BACE/2-240
B1FCY8_9BURK/9-272
E8YEW7_9BURK/2-288
E8B5R5_SALMO/10-280
Q2LWQ2_SYNAS/6-241
F8C521_THESO/4-273
C7RNL4_ACCPU/2-145
G0AUC7_9GAMM/8-282
D9PN32_9ZZZZ/7-57
E9XDH8_ECOLX/21-293
B7JZ94_CYAP8/18-248
B4REG6_PHEZH/2-222
E2TX29_MYCTU/8-279
I0R5T5_9FIRM/4-257
G6JHA9_STRPN/4-235
G8TK45_NIAKG/6-290
Q4FLP7_PELUB/4-271
B5QIX3_CAMJU/118-341
C2EGX5_9LACO/2-240
C3D485_BACTU/2-237
B0BNS5_ACTPJ/2-276
A6WX37_OCHA4/10-170
E1XDD0_STRZO/7-274
D1ED89_NEIGO/2-145
F8LS78_STRE8/8-275
Q97EQ2_CLOAB/2-231
F5NI37_SHIFL/5-278
I0W3F5_9STRE/18-260
H0H3G0_RHIRD/9-293
F1W3A2_9BURK/1-242
F1XBX7_MORCA/6-283
Q5QC30_9CAUD/3-108
A5Y409_SORBI/88-363
D7V2W8_9LACO/2-241
I1P9V5_ORYGL/2-236
A7YSM5_FRATU/3-289
H7QY17_CAMCO/2-242
C8AF37_STAAU/6-270
B7LUH4_ESCF3/5-278
D4H9A1_PROAS/4-283
Q1N5B5_9GAMM/2-243
H0C9J8_STAAU/4-221
H4TF96_ECOLX/2-240
RMLA_NEIGO/2-240
H5KZU0_ECOLX/21-293
A9TZP1_PHYPA/23-301
H1LRT5_9FIRM/4-278
GLGC_SERP5/21-293
C3GCS3_BACTU/1-192
H7L6Y5_STRPN/6-275
F2X6Z5_CAMJU/2-222
E5YER5_9ENTR/4-206
D6ZID7_MOBCV/4-292
E4P2Z7_ECO8N/2-240
D3LPT6_MICLU/14-286
G7DV29_MIXOS/84-316
G5GPH3_9FIRM/4-242
G2NZI6_STRVO/28-265
A5MNR1_STRPN/2-240
Q23RS7_TETTS/2-191
F5RKS4_9FIRM/2-231
F0DI59_9FIRM/8-263
G3I624_CRIGR/3-210
H8G1T3_PEDPE/2-240
B2U946_RALPJ/6-274
E4MU77_CAPOC/2-217
E6V8K8_VARPE/8-246
G2X5U6_VERDV/2-236
E1H7K5_MYCTU/11-284
B9TDV3_RICCO/5-287
A7Y3W2_SHIFL/2-199
G0J196_CYCMS/7-290
E8UQ71_STREJ/6-274
H1TQ82_STAAU/4-221
E1KS87_9BACT/1-227
C4HFJ5_YERPE/21-293
Q3F0L9_BACTI/8-246
E3CH30_STRDO/2-240
G0BYK1_9ENTR/5-292
F6EXE3_SPHCR/10-274
B5ERM9_ACIF5/5-296
C5GX01_AJEDR/2-236
C2U5G0_BACCE/6-270
GLGC_KOCRD/8-280
D9R719_CLOSW/123-347
F8F3V7_SPICH/10-121
F4LQH3_TREBD/5-271
D8AI85_ECOLX/28-300
C1MKR6_MICPC/68-349
C7MIP5_MYCML/5-269
C2U5E5_BACCE/1-134
H5E3F9_ECOLX/5-278
B6KB36_TOXGO/131-290
I0HBA4_ACTMI/2-240
Q0YP30_9CHLB/2-234
Q052M9_LEPBL/4-228
G2C699_ECOLX/7-296
Q2QKN8_ESCFE/7-299
Q1MD16_RHIL3/518-803
G6RK87_STRPN/2-240
F7YUF3_9THEM/5-258
F2X778_CAMJU/2-199
F9P832_STRCV/6-273
C3R7B8_9BACE/2-242
A7FL83_YERP3/2-230
B8HBI7_ARTCA/2-239
E8D4V4_SALMO/10-280
F5YB31_TREAZ/2-243
C3R7J1_9BACE/120-344
E7RM58_9BACT/7-290
C2SAP5_BACCE/2-166
P93476_IPOBA/93-368
H0TE80_9BRAD/2-218
E8W1N8_STRFA/10-278
E9X1R2_ECOLX/2-240
C6W3X8_DYAFD/4-267
F7UG56_RHIRD/9-293
F5TY78_9ACTO/13-269
G6RVM6_STRPN/6-260
H4ICR9_ECOLX/1-139
O30800_METEX/6-287
Q4JCQ9_ECOLX/21-293
D7J415_9BACE/2-250
Q16Q28_AEDAE/11-149
B8K6K7_VIBPA/122-349
H4U166_ECOLX/10-280
D1VYG7_9BACT/2-242
A8Q0Z0_BRUMA/2-234
G6R9G9_STRPN/17-260
E1SIL8_PANVC/5-276
B8K672_VIBPA/3-241
H7T7R1_CAMCO/2-242
D5S4H5_CLODI/2-238
H7GW11_STRPN/7-274
Q9EW46_STRPN/1-198
G7TYB7_CORPS/1-269
Q8DPI6_STRR6/2-70
A4IXB0_FRATW/5-272
D4M4B9_9FIRM/4-256
H5RGY5_ECOLX/2-240
MPG1_SULAC/3-230
E6GRP8_ENTFL/2-240
E6WZL5_NITSE/2-243
D2NRW1_ROTMD/10-282
F3BL04_PSEHA/2-145
F1YJV6_9ACTO/2-239
E7VXX1_SALMO/9-298
D1GP10_STAA0/4-221
F8NSZ8_SERL9/16-170
A5IVS8_STAA9/6-270
H4WSS8_ECOLX/5-278
H0D8T3_STAAU/4-221
E7NE60_9ACTO/1-188
G1UGE6_ECOLX/7-299
E7HR76_ECOLX/21-293
B5IMC8_9CHRO/2-238
GLGC_BIFAA/8-280
A5XSY3_BURML/21-319
Q042W6_LACGA/2-241
Q9R920_STRPN/2-233
E7VD70_SALMO/21-293
C5ZSD9_BURPE/22-324
A8EHI1_BURPE/4-242
B3AQW6_ECO57/5-278
Q02YK0_LACLS/15-280
Q72FZ1_DESVH/2-250
B3EP31_CHLPB/9-299
B3EHX0_CHLL2/2-230
D3LIY0_ENTFC/2-194
A6NW02_9FIRM/5-269
Q3DTF1_STRAG/2-240
C8WFT4_ZYMMN/21-165
G9UZS8_SALMO/10-280
E6RHB4_PSEU9/5-277
C2Y454_BACCE/22-283
D4K7A9_9FIRM/2-242
G7AE40_VIBCL/5-274
G9Y2M1_HAFAL/9-227
E9EQL5_METAR/2-235
F9BTQ0_VIBCL/5-274
G2FPA8_9FIRM/7-262
G0VLJ5_MEGEL/7-262
A5II60_LEGPC/25-309
F2S5V3_TRIT1/5-231
G6B4K6_CLODI/4-289
C4V5X0_9FIRM/7-262
D9NZR4_STRPN/4-235
H7FZ79_9LACO/2-240
E8DYN1_SALMO/1-255
C3XEP1_9HELI/20-218
E0TMM4_STRZ6/2-70
Q9F7J2_SALCE/5-243
G4G6B2_9EURY/2-237
H7TIS1_CAMCO/5-271
H4PS00_ECOLX/2-240
C3D8X6_BACTU/7-270
C7LY75_ACIFD/2-239
F2HSL7_BRUMM/1-272
H8EH67_CLOTM/2-234
A9WI37_CHLAA/5-254
Q43301_WHEAT/1-74
D0KY29_HALNC/9-232
G6FQ43_9CYAN/5-275
B3LGV3_YEAS1/2-235
C1C223_9MAXI/4-147
H4PLJ1_ECOLX/7-296
E1HQY2_ECOLX/10-280
E9XT84_ECOLX/21-293
G8AF42_AZOBR/15-288
E5BT05_9FUSO/2-228
C1CYL6_DEIDV/12-250
D4LV36_9FIRM/5-283
C6AGZ1_BIFAS/9-330
E4DLC3_PROAA/13-269
C7XN63_9FUSO/8-215
F8DW97_ZYMMA/9-247
D6HYG3_ECOLX/1-286
F2P9R7_PHOMO/2-240
H3GKU1_PHYRM/17-160
H7FAZ1_9CLOT/3-289
G4IKU3_9RHIZ/5-243
H8GK54_METAL/14-281
G9RXR4_9FIRM/2-216
H8EZF8_MYCTE/11-284
I1HFZ1_BRADI/91-369
A1WZ47_HALHL/11-276
F3CW82_PROAA/4-283
E3HG27_ACHXA/9-294
Q5SFD2_STRBI/12-249
D4JL60_9FIRM/4-256
C2S0L1_BACCE/2-235
G6T9W7_STRPN/4-235
H3NH73_9LACT/15-263
Q43819_PEA/79-357
D7N0L3_9NEIS/6-269
C6CDH2_DICDC/6-291
D3T1B2_NATMM/2-242
H6CQ22_9BACL/7-261
E8Q8K7_STRED/6-274
H2FT00_OCESG/29-301
G6C4Z5_9FUSO/1-172
F0VWX8_STRG2/2-240
E4Q8U3_CALH1/2-233
B4T9Q7_SALHS/7-245
E5C484_9BACE/2-251
C2FCM8_LACPA/2-240
H7IPH8_STRPN/4-235
D3TND8_GLOMM/13-245
G4RK78_THETK/1-205
C3X4C9_OXAFO/7-272
B6JAZ7_OLICO/23-292
G6BL71_CLODI/12-276
A9N7P6_SALPB/48-321
E2TUJ7_MYCTU/2-239
E1LN89_STRMT/7-274
I0P685_MYCAB/2-239
G6RVM5_STRPN/17-260
B1HB20_BURPE/6-269
F2I152_PELSM/4-280
D8RB04_SELML/31-310
C2Q2K4_BACCE/1-208
C9USJ2_BRUAO/9-273
B5XPD3_KLEP3/3-289
Q1NXD2_9DELT/4-241
GLMU_CLOPS/4-237
F4M564_ECOLX/21-293
A6D7J2_9VIBR/5-274
E7FZ50_9HELI/2-273
Q2T7F1_BURTA/5-271
A7BEL3_9ACTO/5-300
G6S720_STRPN/6-260
Q5YYW7_NOCFA/9-280
G0JWA5_STEMA/5-243
E4RM26_HALSL/3-290
F2FVW9_SALGL/10-280
Q83TW4_VIBCL/2-240
F3B7Z1_9FIRM/5-194
B1L3F2_KORCO/3-277
B0NWP2_9CLOT/6-254
C4S7K1_YERMO/3-286
B1XT97_POLNS/6-244
A4Z241_BRASO/15-287
F3J0N8_PSEAP/17-212
F9IUQ2_ACIBA/4-272
D3IBF3_9BACT/6-290
I0TI75_STAAU/6-270
B6Y711_9RICK/1-212
B0K510_THEPX/3-290
P71439_LEPIR/5-243
Q7XY41_GRIJA/2-148
D4BTH6_PRORE/15-292
G2ST54_BIFAN/2-240
D0ICY7_9VIBR/1-248
F2C7F3_STRSA/18-162
D3I7J1_9BACT/8-290
D0WYB2_VIBAL/5-274
B9X2L3_ECOLX/6-295
C9AJ99_ENTFC/2-240
F5LY15_RHOSH/6-289
D4DV57_NEIEG/2-147
G4QTF9_CORPS/11-242
A6UTZ2_META3/7-270
D4YPM8_9MICO/9-277
A0LNJ5_SYNFM/2-287
E1TQ45_LACPS/17-163
E1XRC0_STRZI/17-260
E1HN23_ECOLX/28-300
C1NGA5_9ESCH/2-240
C2VJN7_BACCE/6-269
G5MK59_SALET/9-298
G4L924_TETHN/5-267
B4ULG2_ANASK/4-292
GLGC_THIDA/29-296
E8UNK1_STREJ/7-262
Q7CVE5_AGRT5/2-240
B6GC36_9ACTN/7-263
B3EAD9_GEOLS/2-288
A5ZCV5_9BACE/2-233
D8AKR1_ECOLX/7-280
C6RB80_9CORY/14-280
D5WF56_BURSC/29-322
H5C7L6_ECOLX/5-278
A9BGH0_PETMO/2-275
D4PHC0_LISMN/5-269
G3MKS6_9ACAR/3-258
H4ZNT2_ECOLX/5-232
F9E1I5_STRSA/31-174
G2PPR1_MURRD/2-240
H1XCH6_9XANT/1-249
I0E2P0_HELPX/4-283
B1IZ33_ECOLC/5-278
E6EXU0_ENTFL/2-240
C2VJM6_BACCE/2-271
F6B7L3_DESCC/2-234
H1RI83_SALMO/7-296
G2ZQ78_9RALS/2-158
GLGC_SALEP/21-293
H8CND3_CAMJU/3-212
C8APF7_STAAU/4-221
H5VYX5_SALEN/5-278
G4EAL8_9BACL/8-271
B3TW79_SORBI/10-65
G4PAA0_BACIU/2-247
G7TGZ4_9XANT/5-243
G8U9Y1_BACCE/1-254
H0KRN8_9FLAO/2-238
B7HUR2_BACC7/7-271
C6ICX8_9BACE/2-242
C2HNC5_LACAI/17-160
F3LNR8_9BURK/4-242
B7ZDL8_BACPN/8-272
A0RK85_BACAH/6-158
E9XY47_ECOLX/10-280
C2MHN7_BACCE/2-235
H1GJK3_9FLAO/2-237
E0RI32_PAEP6/15-255
B2DE93_9ROSI/1-108
D4X7R1_9BURK/2-143
H7KP12_STRPN/19-260
F3XBG3_STRPN/1-199
F8IMU4_STREC/2-240
D0BJM0_9LACT/17-161
A7K254_VIBSE/5-274
Q7U909_SYNPX/128-352
G4MR20_MAGO7/14-170
E4R436_BIFLM/8-280
B5MXB5_SALET/7-296
B2LUU5_WHEAT/46-321
A3GN10_VIBCL/3-287
H5PIJ9_ECOLX/10-280
F2JS14_CELLD/4-255
A7H5P9_CAMJD/5-271
H7C760_BURPS/4-242
F7SJ79_9GAMM/8-246
E2K9Z1_ECO57/21-293
D4TW87_9ACTO/5-300
Q4WLS1_ASPFU/89-235
B6EQV3_ALISL/2-248
Q48JF9_PSE14/6-270
B1IC58_STRPI/2-70
E0PCW5_STREI/23-261
Q7NF24_GLOVI/2-235
H7N185_STRPN/6-260
C0AQP1_9ENTR/10-284
F5LZ58_RHOSH/14-285
G6IP11_PEDAC/6-269
C2T8T4_BACCE/6-271
D6SKT5_9DELT/2-231
C1DCS6_LARHH/2-235
G2D6C1_ECOLX/2-240
E1Z1K0_9BACE/5-288
B1YAX5_THENV/2-226
B7MDK0_ECO45/7-296
B0T2H9_CAUSK/12-148
A7IB46_METB6/2-269
G2KU37_LACSM/5-240
C6GXU2_STRS4/6-274
G4G9B9_9EURY/2-242
C0XVN3_BURPE/6-270
C4ZSC7_ECOBW/5-243
A2ST21_METLZ/2-235
H8WNU6_CHLTH/24-294
G2GSH7_STRSL/2-240
H4GB85_STAAU/4-221
G7KJH0_MEDTR/8-265
Q1ZRU9_PHOAS/3-286
Q16D49_ROSDO/7-271
G0IKU9_BACAM/7-268
D6IRF3_ECOLX/7-296
Q24S86_DESHY/3-240
B7AAI9_THEAQ/1-205
I0X3B0_STRIT/17-260
GLGC1_PSEA6/17-285
E5ARY6_BURRH/21-320
H6L5H6_SAPGL/2-238
F2FFB9_SALDU/2-36
H7W333_CAMCO/2-242
B4A8E8_SALNE/2-223
E3BBU1_9MICO/14-279
E6PN39_9ZZZZ/6-296
I0T8Z7_STRMT/4-236
F9HFP2_9STRE/6-273
I0F830_9BACI/6-261
G9AGJ0_RHIFH/2-249
D5EH16_AMICL/2-240
A6WQC8_SHEB8/3-72
G6PZH3_STRPN/17-260
A3JV85_9RHOB/6-271
G6KXL2_STRPN/2-70
F3KE13_9GAMM/11-117
Q9EXX7_SALET/7-299
G8NI38_BRUSS/7-290
Q8TLL1_METAC/2-232
H0FB27_9BURK/2-218
B3TW89_SORBI/11-65
A5J4L0_BURML/36-301
D4T4N3_9XANT/5-286
H1P2T2_9BACT/8-269
D5HIM8_9FIRM/7-38
E1X5K9_BACMS/5-287
B8LTK1_TALSN/19-227
GLGC_RHIEC/14-286
A9KIV7_CLOPH/5-281
A4NRM1_HAEIF/16-289
B0S266_FINM2/8-263
E0IEP8_9BACL/2-235
GLGC_MANSM/19-291
B2DR86_STRPN/4-235
B5VBV2_BACCE/5-224
GLGC_GEOMG/12-283
C0EBJ2_9CLOT/10-257
F4DDE3_AERVB/5-274
A9TWI2_PHYPA/101-379
E4T572_PALPW/5-287
B0JTK6_MICAN/2-248
C2SQ76_BACCE/2-233
A3KCF8_IPOBA/86-365
B1FMS1_9BURK/7-272
A7VI95_9CLOT/7-260
D8TZQ2_VOLCA/80-359
H5QD48_ECOLX/1-259
H5SDC0_9BACT/8-277
A9W0Z5_METEP/2-226
E2N8R8_9BACE/2-232
H0NRU0_BACCE/2-235
G2GJ79_9ACTO/2-229
G5I1U8_9CLOT/5-186
C2TRA1_BACCE/1-192
G6L4F5_STRPN/19-260
H7NAN4_STRPN/17-260
H0FHC6_BACAM/2-238
A1BAE7_PARDP/13-283
D7GPP9_9FIRM/23-263
A4YY70_BRASO/6-288
E7GTX9_CLOSY/4-256
F5P1L9_SHIFL/2-240
C8YS91_YERPS/3-286
Q0BHR2_BURCM/4-242
C6U8C4_BURPE/2-221
H7IKD7_STRPN/6-260
Q7NIJ8_GLOVI/2-214
B5NK51_SALET/7-245
E9E800_METAQ/80-370
D4C415_PRORE/2-240
G8LTQ1_CLOCD/5-269
H7RUP4_CAMCO/2-274
B6I8A6_ECOSE/7-299
A2BSC1_PROMS/7-296
D3Z5Z5_MOUSE/3-209
Q84PF3_MAIZE/46-321
G9TWI9_SALMO/5-278
H8Z732_9GAMM/2-153
F4MV58_YEREN/5-280
E4U2Z2_SULKY/5-288
G2MV50_9THEO/2-240
D9PHK5_9ZZZZ/1-204
A6EWU6_9ALTE/9-272
Q5QP88_HUMAN/4-139
C2KWW1_9FIRM/4-257
H3VBQ3_STAEP/1-74
Q01S99_SOLUE/5-252
Q973T1_SULTO/9-262
GLGC_BACCQ/8-263
D7FVL5_ECTSI/321-541
Q1AL78_ECOLX/4-294
Q73Q41_TREDE/5-250
G4CWS8_9ACTO/13-257
C1F1I0_ACIC5/2-213
I1JRJ1_SOYBN/24-170
C7RJ53_ACCPU/9-274
B6JLN4_HELP2/6-271
B3TVV2_SORBI/10-65
G5INY0_9ENTE/5-243
H5U9A2_9ACTO/2-263
H3M7H6_KLEOX/2-240
GLGC_THELT/5-258
F4CAZ5_SPHS2/6-292
C8UJH2_ECO1A/2-240
B5IK99_9CHRO/5-277
H6M0U4_FRATU/5-272
D8RRG9_SELML/104-380
E6FLG9_ENTFL/8-241
E6RB27_CRYGW/20-181
F4AVQ0_KROS4/2-240
E7P162_PSESG/3-288
G6A1U2_9PROT/5-289
C2P5J2_BACCE/6-177
H3RMF3_9LACO/8-262
C8NGK2_9LACT/6-266
E4NQF3_HALBP/2-242
Q3J8V8_NITOC/7-273
E5CCL5_9BACE/2-247
D9NHM7_STRPN/4-235
E8N1X8_ANATU/8-269
H5FG39_ECOLX/7-175
C7JRL1_ACEPA/12-250
C1AX21_RHOOB/14-284
Q07IN7_RHOP5/6-288
I1AXD9_9RHOB/5-243
G2JKI9_ACIBA/123-347
C4X9X3_KLEPN/10-282
C2JBQ1_VIBCL/5-274
C6CWP2_PAESJ/2-237
E7MDK1_STAAU/6-223
I0ARJ3_CORPS/17-284
F3W7Y5_STRPN/2-240
E6F657_ENTFL/8-241
D8T1L4_SELML/23-170
B5D1T1_9BACE/7-294
E8D4J2_SALMO/3-290
H4DPD5_STAAU/4-221
Q2CIT0_9RHOB/9-279
C9LXD8_9FIRM/21-251
A3ND48_BURP6/4-291
G6N3Y7_STRPN/4-235
D4E015_SEROD/2-240
D7A4J0_STAND/16-288
Q1GWL2_SPHAL/6-270
G2MFY8_9ARCH/7-239
E7YNQ1_SALMO/10-280
D6LBS0_9FUSO/8-215
B0RSB0_XANCB/7-274
A1L210_DANRE/2-265
B7R299_9EURY/1-230
Q2RSH8_RHORT/7-269
C9R5I6_AGGAD/2-240
G8FDV5_CAMJU/5-271
A5YSR1_9EURY/2-218
D4SJI5_ENTFC/2-240
C2I1Q3_VIBCL/7-271
GLGC_LACLM/6-260
H1I8J5_9BACI/5-235
D4VE44_BACVU/120-344
G1VAC1_9BACT/26-263
G2K821_LISMN/5-269
G4P824_BACIU/6-261
B3YLJ0_SALET/7-296
C8TTY3_ECO26/7-296
H3LPL5_KLEOX/10-281
B3QMF9_CHLP8/2-234
G0A430_METMM/7-271
G6UL95_STRPN/7-274
G7RQI3_ECOC1/10-280
H1PQY9_9FUSO/2-240
D1NMN6_CLOTM/2-234
Q63X81_BURPS/7-238
H3HF10_STRPU/2-234
F6C8G7_BIFBA/8-246
A3MXL9_PYRCJ/4-235
B8J656_ANAD2/8-270
G2D507_ECOLX/21-293
C0B559_9FIRM/10-261
F4A5Y9_CLOBO/118-343
O05171_STRVR/2-237
G5U9V4_ECOLX/5-278
Q47DF6_DECAR/5-297
Q8XI16_CLOPE/3-284
A1KSP5_NEIMF/6-269
H7W080_CAMCO/5-271
G8VL87_PROAA/4-283
B1ZLP9_METPB/9-298
F7ZXX7_CLOAT/3-289
F9HPS1_STRMT/7-274
H8D856_ECOLX/10-280
GLGL2_MAIZE/88-367
E3JCM5_FRASU/21-268
GLMU_FUSNN/2-218
A7VPN7_9CLOT/21-276
B1ZAV6_METPB/10-295
E8ZM39_CLOB0/13-296
G8LSR5_CLOCD/5-260
Q9PGP2_XYLFA/5-242
A2S154_BURM9/36-301
B9E8V2_MACCJ/5-233
Q0TAT5_ECOL5/2-240
F7F3V5_MONDO/3-212
Q0TG56_ECOL5/12-301
F7TSK9_BRELA/5-231
Q46DF3_METBF/5-271
A1RUM7_PYRIL/2-263
Q8U2G7_PYRFU/2-235
B2UTI1_HELPS/6-271
I0GZ84_ACTMI/9-295
C7TID8_LACRL/7-272
H7N3Q9_STRPN/7-274
A3NUE0_BURP0/6-270
E3J0R6_FRASU/22-294
C2ZZX8_BACMY/1-192
E3IE11_GEOS0/7-262
E4RB27_PSEPB/2-229
E7I8D0_ECOLX/2-240
GLMU_BACC3/5-224
G5K6P4_9STRE/6-261
H7DFF5_9CLOT/6-272
Q5FTQ8_GLUOX/6-291
F5Q4M3_SHIFL/10-280
H0JXA9_9NOCA/8-279
F8JAL1_HYPSM/5-294
H7Q7B7_STRPN/2-70
H3V4W2_STAEP/6-270
Q6AS90_DESPS/2-243
F1ZZ53_THEET/2-234
D8U2B7_VOLCA/2-234
H7MIK8_STRPN/4-235
G6V940_STRPN/17-260
G8SUK6_BRUCA/9-273
F4NNE7_9ENTR/33-305
E3ZCC8_LISIV/5-240
G7QGP3_LEPII/11-241
E8QXZ7_ISOPI/6-292
E1SVI1_FERBD/7-280
C9UAD4_BRUAO/4-289
F5RKR6_9FIRM/2-270
E4HQF7_PROAA/4-283
H5CDS2_ECOLX/2-240
C9U7Y4_BRUAO/9-273
D6LBR9_9FUSO/9-265
C0C586_9CLOT/4-256
F2FMW2_SALDU/7-296
E3J4V1_FRASU/3-238
H0Q0V2_9RHOO/8-292
D4G0I0_BACNA/17-157
G6W202_STRPN/7-274
C7MUX6_SACVD/8-239
G0AYF2_9GAMM/2-224
I1CIP0_RHIO9/1-203
D5Q1B2_CLODI/6-262
E7UP60_ECOLX/5-243
C2X5R9_BACCE/1-220
C1HVX3_NEIGO/6-269
G2FZU9_9FIRM/1-138
F3XJU2_STRPN/17-260
C6YRG4_FRATL/2-244
Q47Q37_THEFY/2-235
E2PI57_NEIPO/15-253
E2SPW3_9FIRM/2-270
C2WVG4_BACCE/6-271
H1YTQ1_9GAMM/2-115
G5XVM4_ECOLX/10-280
E1SYI1_THESX/3-290
F6DNF8_DESRL/5-269
Q9EW57_STRPN/1-197
H2AER2_BACAM/2-247
C3XEV3_9HELI/2-237
H1RKW7_COMTE/6-244
Q18CV4_CLOD6/2-77
Q9ZGC8_STRCY/2-237
D6AK34_STRFL/2-235
Q13AN4_RHOPS/6-288
B2UYN6_CLOBA/5-269
F7LP90_9BACE/2-242
H4JKZ7_ECOLX/10-280
F4NQH0_9ENTR/2-240
E0DYJ5_9RHIZ/9-273
G6ZFR9_VIBCL/5-274
B1K4D9_BURCC/37-336
E6CSL9_PROAA/9-280
G3ZZ85_AGGAC/11-249
E5V125_9BACL/17-174
E8QY46_ISOPI/10-247
D4ZDP1_SHEVD/3-293
D8JS63_HYPDA/5-243
D9I0H3_9ACTO/2-237
A3MA38_ACIBT/5-133
E7V077_SALTM/7-245
A1S9G0_SHEAM/2-118
G2C412_ECOLX/10-280
D7AQL3_THEM3/2-234
A3D6K9_SHEB5/2-240
E1G9F6_LOALO/2-79
B2JCW8_BURP8/3-146
D7BTM7_STRBB/1-260
Q8KJ41_RHILI/4-289
I0SV90_STRMT/18-260
H4AGE3_STAAU/6-270
E9FA52_METAR/81-371
F4BZD3_METCG/5-233
F9EIL5_9ACTO/8-245
E9YC08_ECOLX/5-278
GLGC_SALA4/21-293
G1WAT5_9BACT/6-276
C3QYN1_9BACE/2-242
C7NFA3_KYTSD/27-296
F2HEC2_BACTU/2-234
G2L2P0_PSEAI/8-298
Q5QWU3_IDILO/122-347
C9YCT6_9BURK/1-260
E7MXQ3_STAAU/6-223
E9UGV8_ECOLX/10-280
G2MV53_9THEO/3-290
Q7BG49_GEOSE/2-240
F5UMW2_9CYAN/5-275
F3Z3V5_DESAF/5-270
GLGC_BACC1/8-263
H7WYS1_CAMCO/118-341
D2QDV2_SPILD/5-293
E2K0Z0_ECO57/7-299
F3T0C6_STAEP/4-238
B7L9R5_ECO55/5-278
F9HRM3_ECOLX/5-278
Q81B33_BACCR/2-237
D6APE4_STRFL/34-224
H8XRL6_FLAIG/2-238
E3MT05_CAERE/2-233
C0MBJ6_STRE4/6-275
E8LCG5_9FIRM/7-271
B8KVY9_9GAMM/2-157
C3NWT5_VIBCJ/5-274
H5VRY4_SALSE/48-321
F2N237_PSEU6/6-271
G0QES1_9EURY/4-150
F0Z5W0_9CLOT/22-300
F9Y9S7_9RHOB/1-217
F8J6K0_HYPSM/2-212
E7Z5E2_SALMO/1-255
F2HMQ9_LACLV/15-280
E0F9Q3_ACTPL/2-276
D7IPM4_9BACE/2-242
Q9EW51_STRPN/1-198
D2UV66_STAAU/6-270
H1KZT7_9EURY/2-271
B1KMG8_SHEWM/2-240
E3EAL7_PAEPS/5-270
H1VBL5_COLHI/18-297
Q1J358_DEIGD/2-236
C7K3J4_ACEPA/12-250
D7VUA4_9FLAO/2-238
F2EZ50_PANAA/2-240
Q1ASA7_RUBXD/2-235
Q9SYK2_ARATH/56-324
A4X3G7_SALTO/5-291
Q6E7E3_ECOLX/3-220
B5NK88_SALET/2-223
G7VVG2_PAETH/2-240
H0TXV0_9BRAD/2-238
B1SYV8_9BURK/8-245
B6WBN0_9FIRM/4-292
C1I4J0_9CLOT/2-247
G2JX86_LISMN/5-269
D2IPF9_MAIZE/1-134
D2PMD6_KRIFD/3-291
A7Y3W7_SHIFL/5-243
B3YLH8_SALET/2-223
Q9ARH9_ORYSA/71-346
H0KCW0_AGGAC/19-292
I1DVH1_9GAMM/5-270
B9XNC7_9BACT/16-285
D5KLD0_BURPE/3-206
MPG1_CANAL/2-236
A7JN87_FRANO/3-289
F7LZL9_9BACE/1-282
G6DZL6_9GAMM/3-241
E4HUF2_PROAA/9-280
G9V1F3_SALMO/1-255
B6XDU0_9ENTR/28-302
F8F743_PAEMK/2-237
C4I7U3_BURPE/12-231
F8XPJ5_9GAMM/4-90
D4G0G9_BACNA/4-267
F8LHT0_STREH/6-260
Q6MME9_BDEBA/121-346
H8DQF7_9ENTR/5-243
F0A1B6_NEIME/6-269
Q9AT46_BRARP/90-365
G3YP57_9RALS/4-291
B5CT59_9FIRM/4-256
G6J9T1_STRPN/4-238
Q2C5W2_9GAMM/2-240
Q4MMC2_BACCE/2-235
C2MSK5_BACCE/7-270
A4N7M0_HAEIF/2-274
Q0H8D4_ECOLX/5-243
H0PF92_9SYNC/15-285
D9REG2_STAAJ/4-221
B2TYD2_SHIB3/7-296
C6A0B0_THESM/2-237
D4ZIE1_SHEVD/3-284
E8E0S6_SALMO/2-240
F9A3T6_VIBCL/5-274
E8ET39_SALMO/10-280
H2T4E1_TAKRU/43-189
H7ZZQ5_CAMJU/2-224
F5RHR8_9RHOO/1-143
C5RAZ0_WEIPA/4-237
F8GNH7_CUPNN/7-273
D6Y8E5_THEBD/9-277
E6GBV1_ENTFL/5-267
C4KTV4_BURPE/36-299
Q1JZR0_DESAC/3-290
D7XLX2_ECOLX/3-289
G4FFF4_THEMA/3-134
Q5FUS8_GLUOX/7-268
B5XT48_KLEP3/3-289
G7G4R1_9GAMM/1-92
H0FNL4_BACAM/7-267
B0F2B7_ERWCH/21-294
A5Y425_SORBI/119-363
A8V949_NEIME/15-253
B2DIA9_STRPN/6-260
E5GCI5_CUCME/101-380
H4R973_ECOLX/2-240
E4FPZ1_PROAA/4-283
D5TSF4_BACT1/2-237
H4QNT7_ECOLX/21-293
Q1G3F7_ARATH/4-256
F9LXZ5_STRMT/6-260
F2KXR4_PREDF/7-293
Q8XL41_CLOPE/7-286
H8EB32_CLOTM/28-291
H7F7Z7_9LIST/5-269
B6AQF2_9BACT/6-269
G1UGG4_ECOLX/7-296
F7ZXX5_CLOAT/2-231
E2TJU4_MYCTU/11-284
D8BUI3_ECOLX/21-293
Q5KUP7_GEOKA/2-273
Q1IB59_PSEE4/6-270
E8MFI9_BIFL2/2-243
A4BLW6_9GAMM/1-142
A4WM11_PYRAR/4-256
H0SLD4_9BRAD/2-231
A4C6E7_9GAMM/125-348
C0QWA5_BRAHW/2-237
Q9L0Q3_STRCO/13-242
H7RS60_CAMCO/5-271
E9WWN6_ECOLX/7-280
A3SJ63_9RHOB/9-247
Q3K0Q3_STRA1/2-240
D2MN56_9FIRM/7-287
D9IDX4_LENCU/20-295
D2ALS7_FRATE/15-288
A5TWP0_FUSNP/7-263
F7A9X8_CALJA/4-141
D3H2L8_ECO44/10-280
F0FAE2_9BACT/7-293
C5WHA1_STRDG/2-240
F3KUR1_9BURK/2-214
H4UQE4_ECOLX/21-293
E8A597_SALMO/5-278
Q66C59_YERPS/5-278
F2TVQ6_SALS5/6-153
D6Z4K5_DESAT/10-248
Q395D5_BURS3/17-315
C3GP09_BACTU/2-233
H1X7Y7_LACCO/4-241
B7CDF2_9FIRM/9-265
D2C420_THENR/3-134
H4CCC5_STAAU/2-206
G2ZPR2_9RALS/3-241
E1I0R5_ECOLX/10-280
C9D3H7_9RHOB/78-328
A8J3F9_CHLRE/2-234
C0EPW1_NEIFL/2-230
H5SQD0_9BACT/2-237
D8TWI3_VOLCA/502-658
GLMU_BACHD/5-249
D9YF27_9DELT/6-270
G9U7D2_SALMO/21-293
Q9EW52_STRPN/1-198
H5JQP2_ECOLX/2-240
A4KE26_MYCTU/2-239
E8T248_THEA1/2-234
G5GSW8_FUSNP/6-271
D1RB70_9CHLA/1-208
E0J403_ECOLW/2-240
A7ZNM3_ECO24/7-296
Q5PU82_THECA/2-231
G5FCJ3_9CLOT/2-240
F8AYZ6_FRADG/2-235
I0S539_STRCV/2-240
B1QEU4_CLOBO/122-347
Q5PE02_SALPA/2-223
H7ZTT4_CAMJU/5-271
D9R1H7_CLOSW/6-279
D0HM48_VIBCL/1-248
G7ZIY3_AZOL4/291-498
B7JMZ1_BACC0/2-233
Q04S69_LEPBJ/7-280
C3XG86_9HELI/7-270
Q5ZRJ4_LEGPH/25-309
C2ICP7_VIBCL/5-274
Q2WB50_MAGSA/23-232
A7JB93_FRATL/15-288
B7IM50_BACC2/2-235
H1RZ34_9BURK/2-146
E1KSD8_9BACT/7-294
A8EHZ1_BURPE/4-291
G3YSH6_9RALS/3-241
C0B558_9FIRM/7-263
H4ITJ6_ECOLX/7-299
D5WDT7_BURSC/6-271
C9VNR9_BRUAO/9-273
H7KNM8_STRPN/4-235
H5KFJ5_ECOLX/5-278
H7R4V1_CAMCO/5-271
H8IRJ0_MYCIA/4-232
E1LGF8_STRMT/4-236
MANC_SALMO/3-289
G6TKR9_STRPN/1-199
C3GBJ6_BACTU/6-269
G5K6P5_9STRE/19-258
O24884_HELPY/4-283
Q9LAZ6_9ACTO/2-110
Q3K485_PSEPF/3-296
E8A0I2_SALMO/10-280
G2PXZ8_9FIRM/2-240
C2JE18_VIBCL/3-287
F3IKL5_PSESL/2-129
D5WXK3_BACT2/2-225
B4S718_PROA2/2-234
E0URI0_SULAO/2-218
G8XZP0_PICSO/4-156
H2GV18_CORDP/19-255
D4SMN7_ENTFC/5-266
D5EX40_PRER2/4-283
G9WFE9_9LACT/7-269
I0QHW2_STRSL/2-240
C6YWF6_9GAMM/5-272
C0XV51_9CORY/8-239
G8X2B2_STREN/29-298
C3WXJ5_9FUSO/1-243
Q7Q9J1_ANOGA/7-146
A3J8Q7_9ALTE/2-120
C0W0Z8_9ACTO/15-293
A0RIP1_BACAH/2-233
A5JBY2_BURML/7-238
G7F2E8_9GAMM/2-243
Q83GE7_TROWT/7-291
E0U5P8_CYAP2/7-284
GLGC_RHORU/19-291
G7BSW9_VIBCL/6-270
D2BSC6_DICD5/5-289
C8P4G4_9LACO/5-252
F2IJJ0_FLUTR/5-291
C2M5Y1_CAPGI/6-289
H7ULG2_CAMCO/118-341
H7GDI5_9DEIN/2-231
F6AIK6_PSEF1/2-286
H0N6V3_SALET/21-293
H7SD33_CAMCO/2-250
C8W8C7_ATOPD/2-277
H1AWW3_9FIRM/7-263
Q2ITG2_RHOP2/6-236
C7NV90_HALUD/5-236
B7LXZ2_ECO8A/10-280
Q9V1F1_PYRAB/2-234
F4EXK0_9FIRM/12-255
G8Q0B5_PSEFL/2-145
E2XQM8_PSEFL/2-286
B0N1U5_9FIRM/2-240
G5GMR9_9FIRM/8-273
A8AAV3_IGNH4/30-247
B2IQ59_STRPS/2-70
E4AGV9_PROAA/29-313
G7GY68_9ACTO/2-239
E4CMU9_PROAA/4-283
A5FW33_ACICJ/2-234
E1NDP4_9BIFI/11-307
Q83WG7_9ACTO/1-233
E5V4S5_9BACL/6-269
Q2P7J8_XANOM/5-286
Q2C0E6_9GAMM/6-271
G5JBY2_CROWT/6-202
F7W4W8_SORMK/20-302
F3QXJ6_9BACT/8-291
A8SUU2_9FIRM/3-249
E2KIC6_ECO57/10-280
C7TE92_LACRG/1-139
E7S918_9STRE/6-273
Q2S4Z9_SALRD/14-252
B5PQI5_SALHA/5-278
E7XUS8_SALMO/10-280
F5S618_9NEIS/3-241
A4LFE8_BURPE/22-325
C7X0I8_ENTFL/2-240
F4XPU8_9CYAN/2-226
Q83YT8_STRGN/19-286
H5M843_ECOLX/2-240
G9PDW9_9ACTO/7-280
A3XRV8_9VIBR/24-293
Q608Q1_METCA/2-120
D1JGY1_9ARCH/16-245
D5G9K0_TUBMM/25-173
E4I6W6_ENTFC/8-259
C6D0K5_PAESJ/7-155
F3FGB6_PSESX/6-270
G6QPD5_STRPN/4-235
D9V254_9ACTO/2-239
F2SDM8_TRIRC/15-241
C3KY64_CLOB6/2-236
B1B4W8_ECOLX/7-299
E1QTA7_VULDI/3-224
D4FSL8_STROR/4-237
E4VZS4_BACFG/2-250
Q9HS61_HALSA/15-258
E1CZI8_VIBPA/6-270
F3SIS2_STRSA/18-162
H1G5G4_9GAMM/6-244
E2WVU0_ECOLX/2-240
C0E9C6_9CLOT/2-234
E4A5I6_PROAA/13-269
E0Q109_9STRE/19-260
F6EFH7_AMYSD/9-281
F0ITU5_STRSA/31-174
E1KSZ3_9BACT/2-239
A5DMA2_PICGU/15-163
Q6D4R1_ERWCT/10-281
G4C7I9_SALIN/21-293
A4JC24_BURVG/8-293
A9BBF8_PROM4/124-349
G7S1M7_STRSU/2-240
H4Z3K7_ECOLX/2-240
GLGC_THESQ/5-259
E4VKC9_9HELI/2-237
H1RGZ0_SALMO/10-280
Q63XD1_BURPS/21-319
G5NJA3_SALET/21-293
A5Y423_SORBI/123-363
F5R7C5_9RHOO/4-295
A4C6J3_9GAMM/6-279
D6TP80_9CHLR/5-271
E1VN53_9GAMM/2-225
C3R5Q8_9BACE/4-287
E4C2I7_PROAA/13-269
G6TE98_STRPN/2-70
E5G485_ZEAMP/3-278
E2XEM4_SHIDY/5-243
F3E8Y9_PSESL/7-210
C7HU55_9FIRM/3-241
E1Z2C9_CHLVA/9-240
G7VS08_PAETH/7-261
B7JA05_ACIF2/7-148
E7WIJ2_SALMO/9-298
F3A9M9_9BACL/8-263
E2VT17_MYCTU/8-279
GLGC_FRAAA/7-278
H4XMN7_ECOLX/7-296
E2YN70_ENTFL/5-267
H7IKD6_STRPN/17-260
H4U493_ECOLX/7-296
D6FR53_MYCTU/8-279
E0STD7_IGNAA/2-228
Q4HIC0_CAMCO/1-235
B3XBW0_ECOLX/10-280
D1GLU7_9ACTO/2-237
E8FL36_SALMO/21-293
H7UUV5_CAMCO/5-271
C0KTY6_BACME/5-241
G3MPL5_9ACAR/2-234
F8DU93_ZYMMA/3-289
F9CQ57_ECOLX/2-240
B1YK69_EXIS2/8-224
B2AQ56_PODAN/8-275
I0T847_STRMT/2-240
B8Y688_CARPA/2-236
D1PHS6_9BACT/2-246
G8AZQ6_AZOBR/8-271
F4S5Y4_MELLP/2-235
E1J1Z0_ECOLX/28-300
E3ECR6_PAEPS/6-270
G5F447_9ACTN/2-242
E1VCV1_HALED/4-277
E4SGP5_CALK2/9-264
F8XYP3_STRAG/5-273
D3IKK7_9BACT/7-290
H5MVX5_ECOLX/7-296
Q1QS40_NITHX/7-152
G6UHL5_STRPN/2-79
F2N4M6_PSEU6/4-242
B9LW43_HALLT/2-230
A8UZD3_9AQUI/6-273
H0HEZ0_RHIRD/2-241
H7K676_STRPN/2-70
Q54459_SERMA/5-244
C3MVF5_SULIM/2-223
GLMU_LACPL/5-265
Q4VTZ1_SHIBO/5-243
D1P8L4_9BACT/2-270
F2Q2S6_TRIEC/49-188
E9Z5P0_ESCFE/5-243
Q03IN4_STRTD/8-275
A4A6U6_9GAMM/1-153
H6MXT7_GORPV/2-239
A6VDT4_PSEA7/4-242
D1RCK5_LEGLO/6-290
A9DSZ6_9FLAO/2-239
C4L7N3_TOLAT/3-286
Q7X8T8_MAIZE/11-62
I0MFR6_SALET/5-278
GLGC_YERPA/21-293
B7LUG3_ESCF3/10-302
H7L1P1_STRPN/17-260
B8CVY0_HALOH/8-259
D4MK62_9FIRM/9-264
E4IQD3_ENTFC/5-266
E1USZ2_BACAS/2-238
H1G4E0_9GAMM/1-260
F9GPN4_HAEHA/16-289
GLMU_PROMT/3-221
D6SNA2_9DELT/6-157
B1JPX0_YERPY/5-282
C4UUP9_YERRO/21-293
H8LG90_STRPN/6-260
H6M6G4_CORPS/2-238
H1LT96_9FIRM/2-131
F2ARY3_RHOBT/3-287
D6AHN3_STRFL/6-242
A5LEX8_STRPN/17-260
G2P0A3_STRVO/10-279
G7VI43_9CREN/4-236
H7JEU3_STRPN/4-235
H1KSR1_METEX/2-239
F0SX35_SYNGF/2-241
Q3A1C4_PELCD/6-241
A8KWE0_BURPE/3-227
A9WI38_CHLAA/4-258
B9XD55_9BACT/2-238
E1YUD2_9BACE/10-250
F1WVY6_MORCA/4-171
C2EPP8_9LACO/2-241
H8LG91_STRPN/17-260
B7S0K2_9GAMM/11-248
D5CTI3_SIDLE/1-228
C6IA55_9BACE/2-250
Q3AU54_CHLCH/2-230
H7MA96_STRPN/4-235
D4X367_BACOV/7-290
F8VJ92_SALBC/2-240
G6TAP1_STRPN/2-70
E7TCA4_SHIFL/10-75
F4TZG8_ECOLX/21-293
D8HIT1_AMYMU/12-279
G3U313_LOXAF/4-138
G8FEN9_CAMJU/2-137
Q062X8_9SYNE/7-296
I0ST32_STROR/4-236
E1FDF6_9THEO/5-269
Q3Z925_DEHE1/3-226
Q1QA30_PSYCK/6-151
D4VTC2_9BACE/2-251
A5ZXV8_9FIRM/7-263
E4WF20_RHOE1/2-273
Q0AEX0_NITEC/5-243
A5I3H6_CLOBH/2-236
F5R009_SHIFL/5-278
G6LZF0_STRPN/2-240
Q7MPJ7_VIBVY/9-272
D1W2B9_9BACT/2-247
Q84JA5_ZEAMP/1-110
G5RX94_SALET/1-251
B2FNQ1_STRMK/7-272
D2AYK4_STRRD/4-276
D7EP78_MYCTU/11-284
G6EBQ3_9SPHN/12-276
C6WFL5_ACTMD/6-267
E7SHB4_SHIDY/2-240
F2U210_SALS5/25-255
G4QWQ9_CORPS/11-242
I0NI84_SALET/10-280
H7XI23_CAMJU/262-490
A3GET1_PICST/2-236
B7UEF1_ECOLX/5-243
F1VB03_PROAA/4-283
F9Z5I0_ODOSD/3-290
H4XT40_ECOLX/2-240
E1LKC8_STRMT/2-70
F9CHX6_ECOLX/5-278
G4C8P4_SALIN/2-240
D0H002_VIBMI/5-274
H0PEW9_9SYNC/2-235
D5RW65_CLODI/6-262
D4LB51_RUMC1/9-259
F9B260_VIBCL/5-274
C2I4J2_VIBCL/3-287
A7BPY2_9GAMM/2-230
C2BD89_9FIRM/8-262
E0NIK2_PEDAC/4-237
A9R2L1_YERPG/5-282
C4IDP1_CLOBU/121-347
G5GLA2_9FIRM/5-229
G5FFF2_9CLOT/6-240
H7VRJ5_CAMCO/2-220
Q0T392_SHIF8/5-243
H6LYN4_FRATU/3-289
E0QB77_CAMCO/2-221
F8Y158_STRAG/2-240
F0LI30_THEBM/2-234
I0IBF4_9BACT/2-244
A8WG65_DANRE/26-172
Q2KWP9_BORA1/9-291
B7QZS1_9EURY/4-256
F9E332_STRSA/6-273
H5QGD9_ECOLX/6-295
G6J6S8_STRPN/7-274
G6T1U9_STRPN/2-240
Q89UB8_BRAJA/5-271
E2YRC9_ENTFL/8-241
E8FME9_SALMO/2-240
D8FF68_9DELT/5-289
F4EQZ1_BACAM/5-229
H7XIC1_CAMJU/5-271
Q703W4_THETE/2-156
A3RQH1_RALSL/72-310
F7PBD1_MYCPA/8-279
Q8GP82_STRTR/2-240
C4SU82_YERFR/2-248
G7J745_MEDTR/87-365
B8N259_ASPFN/25-172
E5BF88_9FUSO/6-176
F7R188_9LACO/2-240
D3QY23_ECOCB/5-278
E8G740_SALMO/21-293
B3RC83_CUPTR/10-303
GLGC_SALPC/21-293
D1H0J0_9ACTO/2-237
GLMU_STAAB/4-221
E8Y3F3_ECOKO/7-296
F0HXI6_LACDL/16-283
B3TWA2_SORBI/10-64
D7GFE0_PROFC/24-259
E7JDU1_ECOLX/1-101
Q3SJG9_THIDA/4-290
B2A1Q0_NATTJ/6-271
B8KNY6_9GAMM/4-265
H5WBE6_RALSL/2-236
E1PXH3_HELPT/4-283
I0GR19_SELRU/4-242
B0S3I9_FINM2/5-272
H6CID5_9BACL/15-255
G0I156_CORPS/26-293
D2MHD5_9BACT/2-226
H1AVN2_9FIRM/5-274
E5CF67_9BACE/4-289
F5N9L6_SHIFL/21-293
F3YBC2_MELPT/12-253
Q988F3_RHILO/2-227
F3Q4A0_9ENTR/7-280
C5EJW9_9FIRM/24-232
B3GQC4_PSEME/2-287
E4G5J9_PROAA/13-269
G7J9Y8_MEDTR/2-236
H7S4M9_CAMCO/118-341
E6EIF7_PROAA/9-280
Q0RNH4_FRAAA/2-235
Q54266_STRGA/8-257
F9C7R5_VIBCL/5-274
D5RDF8_FUSNC/2-218
H6TI97_9BURK/3-229
F7JQ30_9FIRM/2-117
H6RPT7_BLASD/7-263
C6D329_PAESJ/2-282
A2CAB9_PROM3/5-277
Q3SAE4_MAIZE/88-363
G1REB7_NOMLE/3-86
E1PGH5_ECOAB/7-296
Q947B9_MAIZE/88-363
D8GKV0_CLOLD/3-286
Q3Y1L6_ENTFC/5-269
F4S5F6_MELLP/2-234
F3Y9T9_MELPT/2-240
B7HTX7_BACC7/6-170
E4BG37_PROAA/9-280
G0AHE7_COLFT/2-249
D3PIK8_9MAXI/4-157
E3PNX9_ECOH1/2-240
C6S568_NEIML/2-145
H2JI11_9CLOT/7-239
D8AWN1_ECOLX/10-280
G5HMW4_9CLOT/7-260
E3PXC5_CLOSD/7-260
D7XW86_ECOLX/28-300
B8IZ57_DESDA/2-247
Q5KQZ6_KLEPN/5-278
G1REB2_NOMLE/3-167
G2GWW1_9ENTR/4-242
F8AJ16_PYRYC/2-274
A0NNV1_9RHOB/2-216
G4P1G5_BACPN/6-270
C1D6D4_LARHH/71-220
E7N214_9FIRM/25-267
F4BAC7_FRACF/3-289
G8NM65_BRUSS/2-248
Q31LR6_SYNE7/2-248
F7IVZ0_STRPQ/2-240
D4KLI7_9FIRM/2-243
C4PJK4_PSEFL/6-271
F4HMX3_PYRSN/31-260
F4NUE5_BATDJ/20-166
C6R7Q0_9CORY/2-236
G9VF97_SALMO/1-255
MPG1_DEBHA/2-235
G8SRV2_BRUCA/1-272
E4GJC5_PROAA/13-269
G8R788_OWEHD/5-291
F9TZ15_MARPU/2-120
E6J1J6_STRAP/6-273
H4KIK7_ECOLX/7-296
G6U437_STRPN/1-199
E2P763_PASHA/1-266
F6CZP4_MARPP/4-284
H5U9U4_9ACTO/8-279
GLGC_MYCBO/8-279
E7R9A4_PICAD/2-235
D5V5J3_ARCNC/10-275
C6IMT9_9BACE/2-240
G2A1V3_ECOLX/5-243
Q730R9_BACC1/2-233
B8DRP2_DESVM/2-240
F7LPA8_9BACE/122-345
D6IRE1_ECOLX/3-286
G0AAS8_COLFT/2-235
F7V7G3_CLOSS/6-186
B1RFL3_CLOPF/4-237
B5H2M6_STRCL/1-233
A3CX19_METMJ/2-235
E1QUS7_VULDI/4-253
Q93F97_STRAT/2-240
D4MBR5_9ENTE/5-267
A8S6H2_9FIRM/23-182
E7T555_SHIBO/5-278
H7R2P4_CAMCO/118-341
C7W8N0_ENTFL/8-241
F7SI41_9GAMM/2-152
G1YB48_ECOLX/5-278
C5VNM8_CLOBO/1-181
Q93C96_CAMJU/2-242
C3KA76_PSEFS/6-271
F5U436_STREQ/6-274
I0N5W1_STRPN/7-274
E6FG19_ENTFL/5-267
G5LQK4_SALET/11-300
Q8E6W7_STRA3/5-273
C8XJ66_NAKMY/7-279
D2BEK6_STRRD/10-243
D7PFB8_ECOLX/5-243
Q9C9P3_ARATH/10-262
C5QBZ0_STAEP/6-270
Q8TJK7_METAC/2-232
D3R6N2_BIFAB/2-240
Q9EW53_STRPN/1-198
D7DIJ4_METS0/19-289
F0B0U0_NEIME/2-145
B0PZN1_BACAN/6-158
Q0AV26_SYNWW/2-234
G6SDI8_STRPN/6-260
H5SZP6_LACLL/15-280
B5GFT6_9ACTO/10-278
F3XDS6_STRPN/17-260
B6EQL6_ALISL/18-287
E5G4R1_TRIDA/2-216
E4GEU9_PROAA/4-283
D0DLZ3_9LACO/5-270
I0PUU9_MYCAB/11-281
E0PJ92_STRGY/17-259
E2QFT7_ECOLX/28-300
I0UJQ7_BACLI/17-158
B7KYN3_METC4/122-347
C4SBW9_YERMO/21-293
A6XVL6_VIBCL/2-240
Q3CZ12_STRAG/5-273
G5QL63_SALRU/1-251
F3JDT5_PSESX/6-270
B9W8N7_CANDC/27-173
D4T2Y4_9XANT/2-142
F2UG23_SALS5/51-302
C6WJF9_ACTMD/6-273
H4LS28_ECOLX/10-280
Q83AC8_COXBU/2-151
GLGC_ECOBW/21-293
B3ALK5_ECO57/2-240
B9CVC9_STACP/4-225
D4V922_BACVU/10-297
F6CY61_MARPP/11-283
F2HXZ9_BRUMM/4-289
E0QYY8_ECOLX/10-280
B3P273_DROER/12-244
H8H092_DEIGI/8-292
H8LNT1_RICSL/7-150
F9IY92_ACIBA/2-144
F8AEB4_PYRYC/2-235
C0FRT8_9FIRM/10-262
B9MCP6_ACIET/4-287
E9V856_ECOLX/9-282
D4K3Q3_9FIRM/6-285
F3V0E7_STRSA/8-275
E0I7B4_9BACL/6-270
D2GNV9_STAAU/4-221
C4FJE7_9AQUI/6-218
F9VF34_LACGL/16-257
H5V9V3_HELBI/1-131
B2JGC4_BURP8/6-281
G7MAE8_9CLOT/5-269
F7LN44_9BACE/115-206
D3IG96_9BACT/6-275
C3BRR8_9BACI/6-271
B9KAA6_THENN/4-238
B7KDG8_CYAP7/2-235
C6Y357_PEDHD/8-274
D0IBZ5_VIBHO/3-286
B9E697_CLOK1/5-270
F3H8C5_PSESX/1-231
B8E7N3_SHEB2/8-282
F3XCQ1_STRPN/2-70
F7UKH1_SYNYG/2-215
E8VJS5_BACST/7-269
E6D0T1_PROAA/4-283
C9B1B9_ENTCA/13-267
H7L8Z8_STRPN/17-260
H0R7M6_9ACTO/10-281
H8CZU6_CAMJU/2-135
F0QP18_ACIBD/2-144
D1W374_9BACT/7-294
I0F4W4_9BACI/7-269
I0W6K1_9FLAO/2-243
G2RSF0_BACME/5-272
GLGC_ESCF3/21-293
H7TF77_CAMCO/120-346
H7M8B0_STRPN/7-274
G5X9I2_ECOLX/5-278
G6GYV2_9CHRO/5-236
E6H6C2_ENTFL/8-241
D0NG60_PHYIT/21-249
E6U858_ETHHY/2-240
D1B9X0_THEAS/15-274
D7J2H2_9BACE/2-242
B1VUV0_STRGG/6-242
A4X2X2_SALTO/22-292
B7NQF9_ECO7I/6-295
B1KUV6_CLOBM/2-236
H5KVL7_ECOLX/7-296
G5WLA7_ECOLX/2-240
C5VT71_CLOBO/2-228
D1WL62_STAEP/4-238
GLGC_SHESA/15-283
C7P723_METFA/4-267
C4S1G4_YERBE/5-104
H8LKX9_STRPN/2-70
B1T2H2_9BURK/27-326
B1XZQ0_LEPCP/4-242
D0DIH6_9LACO/5-271
F9M1A9_STRPA/17-260
F3B137_9FIRM/7-260
GLGC_ANAD2/5-277
D6LNS1_9RHIZ/7-290
F7KY13_9FUSO/6-212
C2Q3K5_BACCE/6-269
A6TK09_ALKMQ/6-270
Q8ZT55_PYRAE/4-256
H7J5Y8_STRPN/7-274
B4WJ21_9SYNE/1-175
D4B8D9_9ENTR/5-278
H7ZIT8_CAMJU/2-242
E8XXW6_RAHSY/3-277
D4GZS3_HALVD/6-268
G6PSQ8_STRPN/2-178
B8CJK8_SHEPW/16-284
F4L6P5_HALH1/5-269
F8D0Q9_BACTR/7-262
H1XRQ2_9BACT/4-272
A1BDG0_CHLPD/4-238
F7VAU5_9PROT/12-297
B6BRC6_9PROT/4-243
E2DNM4_ECOLX/3-288
F7LSS1_9BACE/2-240
I0NVW4_STRPN/6-260
H6LDT1_ACEWD/120-347
E7JA17_ECOLX/21-293
E5AH00_CHLP1/24-294
G4A6W1_AGGAC/11-249
C3B9V9_BACMY/6-271
C5CS83_VARPS/1-165
G5I2A3_9CLOT/75-192
G1YB46_ECOLX/2-240
H1HYX6_9BACI/6-269
H4I3I8_ECOLX/2-240
C0JID1_PECCC/21-293
F0JZC9_LACD2/2-235
E2THW8_MYCTU/2-239
H7UBK5_CAMCO/2-139
D4KLP7_9FIRM/3-241
G0IYN1_CYCMS/2-238
H4XAZ1_ECOLX/21-293
C9T0S5_9RHIZ/2-248
C3MKS7_SULIL/5-229
C0C2B8_9CLOT/5-186
E1LSC4_STRMT/18-260
D5C1K9_NITHN/11-282
A3UQZ2_VIBSP/2-240
F9QPE3_9MYCO/6-276
D7LYN0_ARALL/91-369
H1TUM9_9BACT/8-277
G0QBM4_9EURY/2-137
A7NIL1_ROSCS/2-237
F5Y314_RAMTT/6-233
F2LYB7_LACAL/5-291
I0I2S6_9CHLR/1-250
F6BI60_THEXL/5-270
F5VQ23_ENTSA/21-293
Q1RA32_ECOUT/9-282
F7MVW5_ECOLX/10-280
G3ULN0_LOXAF/3-209
A0YRT9_LYNSP/2-279
D8SER8_SELML/30-305
E7ZRD3_SALMO/10-280
F9QRT4_9MYCO/11-243
B3X8I1_ECOLX/21-293
Q6DW08_MEDSA/2-236
G4ICC3_9EURY/2-244
D9Y0N7_9ACTO/9-281
Q2BHI6_9GAMM/6-276
A6L786_BACV8/7-294
Q9ZFP0_KLEPN/2-240
D4H5U9_DENA2/2-283
G7C1A1_VIBCL/5-274
E8G1N6_SALMO/1-255
D1RNT1_SEROD/5-284
A4NF79_HAEIF/2-274
D1XVV2_9BACT/6-285
C5TMG4_NEIFL/8-269
C7N739_SLAHD/7-157
D7N3W9_9NEIS/2-240
B6G0K6_9FIRM/12-276
C3H3P3_BACTU/2-237
A6ZXS0_YEAS7/2-235
E9C8N6_CAPO3/2-234
B2TQC7_CLOBB/2-120
F5M7J0_ECOLX/5-278
F0HB79_9FIRM/2-239
C7NR86_HALUD/48-272
G2ZKK1_9RALS/6-274
F9IIZ4_ACIBA/2-144
GMPPB_CAEEL/2-233
Q14GF9_FRAT1/3-289
B4XEU4_9SPHN/2-243
E4DNS3_PROAA/9-280
E7I6W9_ECOLX/21-293
F0VWT0_STRG2/6-261
G5REZ3_SALET/10-280
F7UBT5_RHIRD/9-293
C3RFS4_9BACE/2-273
Q5PCT6_SALPA/10-280
F3UX58_STRSA/2-240
D9R0W4_CLOSW/7-260
D6GPG8_9ENTR/1-214
H8DAC0_ECOLX/7-296
G9WVU8_9FIRM/17-219
O31278_GLUXY/22-310
H7UFB6_CAMCO/5-269
E4IJG1_ENTFC/8-259
Q7NC95_GLOVI/2-233
G6YHL9_9RHIZ/6-271
C7UY95_ENTFL/8-241
D0YWN8_LISDA/6-296
D6DWF8_ENTCL/11-283
E6JEQ8_RIEAN/2-143
H7X2D9_CAMJU/5-271
G5UXD6_ECOLX/21-293
H8DWC5_9NEIS/3-241
H5NNB3_ECOLX/10-280
E8HHG7_ECOLX/5-278
B8J7H7_ANAD2/5-241
E0R206_ECOLX/7-296
H0M1T6_SALMO/21-293
D8WNA2_ECOLX/121-346
B0AYY5_BACAN/5-271
C9K1B3_KLEPN/3-289
D9ULY0_9ACTO/8-280
A3XR70_LEEBM/2-243
C0LTM3_9ACTO/2-239
B2SCN8_BRUA1/9-273
F3TUH4_STAEP/4-238
F3X9E8_STRPN/7-274
F9CWP8_9ARCH/2-221
A1T082_PSYIN/2-240
G8NUV3_GRAMM/2-247
E0E3H9_9FIRM/8-263
F1TKF1_PROAA/13-269
F5KAB0_PSEAI/4-242
F9U7Q1_9GAMM/2-161
A1ZHS3_9BACT/6-137
E1VHH8_9GAMM/27-265
RMLA_NEIMA/2-240
Q31EZ1_THICR/2-214
D8GN12_CLOLD/2-275
D5XSI2_MYCTU/8-279
H2QJH1_PANTR/3-209
G7U971_PROAA/13-270
D9QE06_CORP2/2-238
D1DH17_NEIGO/2-145
Q5M2J0_STRT2/8-275
A4J4C4_DESRM/2-273
F7Y937_MESOW/6-270
Q7WT25_9ACTO/2-237
F8AFM0_PYRYC/2-234
A2CHG0_AEGSP/27-60
GLMU_GEOSW/5-222
A9ZH05_COXBE/6-289
B1B4K8_ECOLX/5-278
C6IBD3_9BACE/7-290
I0ZX31_ECOLX/11-283
B6J9D2_COXB1/2-239
B7MR10_ECO81/2-240
B7QN92_IXOSC/3-223
Q8VU23_STRPN/2-240
A7JJ32_FRANO/3-289
A4BUQ6_9GAMM/8-246
E7ZQH7_SALMO/1-255
E3E3B8_BACA1/5-229
E9AW11_LEIMU/10-240
E4M8L6_9BACT/6-280
B0T5B0_CAUSK/6-271
A3WHD5_9SPHN/8-275
H7P8Y2_STRPN/2-70
F7R2U1_9LACO/5-236
B5GYY7_STRCL/2-235
H7GZB6_STRPN/6-260
H7W2X6_CAMCO/2-139
G6SI46_STRPN/4-235
D1RXW3_SEROD/2-167
Q3M7S3_ANAVT/2-239
H7U746_CAMCO/5-269
G6RH09_STRPN/4-235
A9L443_SHEB9/2-224
A3SNI4_9RHOB/1-214
F8AAZ5_THEID/4-142
G9WMT7_9FIRM/4-257
D6B0T7_9ACTO/2-243
C3NG13_SULIN/3-230
H7HPH4_STRPN/2-70
D5E8T3_METMS/2-232
D4WRK0_BACOV/2-251
Q3ME56_ANAVT/2-228
D1NPW0_CLOTM/2-234
A8U5C2_9LACT/7-261
C7PXL2_CATAD/7-279
D7CVQ9_TRURR/3-279
H0P638_9SYNC/9-286
H7JTD6_STRPN/4-235
G6RLC0_STRPN/17-260
H7PZ26_STRPN/4-235
F5PSQ3_SHIFL/5-243
EI2BE_YEAST/28-174
D7XB06_ECOLX/10-280
G4E3A9_9GAMM/24-262
A3VFV4_9RHOB/1-271
E4FT21_PROAA/13-269
E6EC17_PROAA/4-283
E3FZT4_STIAD/6-228
G0LRI5_STAAU/4-221
D9XVI1_9ACTO/10-278
H7JM82_STRPN/2-256
C2HEK9_ENTFC/8-253
H7N0T2_STRPN/4-235
F5UHQ7_9CYAN/2-235
G7EGI2_9GAMM/3-285
F3LM38_9BURK/17-289
Q114G2_TRIEI/2-277
F7JQ31_9FIRM/2-92
H4HDE9_STAAU/1-214
H0L7D4_SALMO/7-296
O66852_AQUAE/2-276
F4QM21_9CAUL/2-239
C6R8E0_9CORY/8-279
D6IVH6_ECOLX/21-293
G5RLX3_SALET/21-293
C9KPH3_9FIRM/6-271
B8GVR4_CAUCN/13-280
D0P5G1_BRUSS/9-273
C9T9S5_9RHIZ/4-289
G6I9D4_9FIRM/2-273
A3X1P7_9BRAD/2-223
D7VEC5_LACPN/6-260
E8A862_SALMO/5-278
C6U7U0_BURPE/6-271
C0QGX1_DESAH/1-124
C2D1M1_LACBR/5-262
H0FZR0_RHIML/2-241
D8GFR0_LACCZ/5-270
B5CC33_SALET/7-296
G5KB16_9STRE/4-236
D4TYS9_9ACTO/1-255
A9MKZ7_SALAR/9-298
G6Q4Q9_STRPN/4-235
F3KMV9_9ARCH/2-67
G7CNE2_MYCTH/8-239
C9UJZ6_BRUAO/4-289
G2FWU3_9FIRM/2-205
H2GPA7_CORDP/14-281
E5YTQ6_9BACL/16-161
D9R0W5_CLOSW/4-257
B9C754_9BURK/6-271
E3BXD1_9LACO/5-270
C2GMZ9_LACRE/2-240
D8DZQ3_PREBR/2-241
Q3KG53_PSEPF/2-227
D5QAH8_GLUHA/2-240
H1NXZ7_9BACT/6-271
E7JYY7_SHISO/2-240
G6Z766_VIBCL/5-274
C9YB66_9BURK/27-299
H5NFF7_ECOLX/21-293
P74285_SYNY3/2-248
H4J9R2_ECOLX/7-296
E6FZH3_ENTFL/5-267
C1CK69_STRZP/20-251
E6DZN6_PROAA/4-283
D1B3Y1_SULD5/2-240
E4CJM7_PROAA/9-280
C3I914_BACTU/11-275
C2SUL6_BACCE/6-270
D0L0V0_HALNC/2-239
F8CCJ9_MYXFH/14-278
A4SCT9_PROVI/1-276
C6W3V6_DYAFD/2-243
D8AZE9_ECOLX/3-289
A0KPQ0_AERHH/5-274
F4F6Y3_VERMA/1-234
C6GNK1_STRSX/2-240
A9B2A2_HERA2/2-238
H3SX42_PSEAE/6-271
B2I054_ACIBC/4-271
Q2JL98_SYNJB/2-248
H5MH58_ECOLX/7-299
I1SB80_BURMA/3-227
A6X2H8_OCHA4/2-241
B2P8M9_ECO57/5-278
F5YHJ7_TREPZ/2-243
C7QLL4_CYAP0/2-249
Q2LWQ0_SYNAS/4-242
H2GGA0_CORDP/11-282
F7R078_9LACO/12-156
C2NSS8_BACCE/1-220
F8AC54_THEID/2-243
C3XNI0_9HELI/2-222
C4LHG1_CORK4/19-284
D3EKK3_GEOS4/15-178
H4DC14_STAAU/4-221
E7QP13_9EURY/6-266
E7L265_TRYCR/15-248
Q9R2T6_STRPN/1-166
G4GF32_9EURY/2-242
G4YSV4_PHYSP/1-106
H1YX05_9EURY/2-229
F5LZW9_RHOSH/8-271
Q9UXD3_SULSF/2-223
A9CW59_9RHIZ/29-316
E7RG15_9BACL/2-272
A8I290_AZOC5/2-239
H6NE42_9BACL/6-266
H8AHD5_CAMJU/5-271
H7JFM2_STRPN/2-70
G0CM58_CORUL/2-238
F1TAY8_9CLOT/5-270
D2ZNS3_METSM/2-240
Q9L6C4_STRAT/2-238
G5M5A5_SALET/6-289
Q8GNN5_ECOLX/7-280
Q704E0_THETE/4-227
E6CXY3_PROAA/13-270
Q74B34_GEOSL/248-473
G2AN21_ECOLX/2-240
H7THU3_CAMCO/2-242
E7ZEC0_SALMO/9-298
H7SLU1_CAMCO/5-271
E5ZGF1_CAMJU/2-38
F0K6V6_CLOAE/3-289
F5NP14_SHIFL/21-293
G2H8U7_9DELT/2-248
GLGC_CLOK5/7-262
F5M2M1_RHOSH/1-245
F3QRB5_9BACT/7-294
H0RTW8_9BRAD/2-239
GMPPA_PAPAN/3-209
Q05TB4_9SYNE/5-277
E7VVB4_SALMO/21-293
F9UZD1_MYCBO/7-239
Q1BYJ6_BURCA/4-291
E1JLU5_9LACO/5-265
H7ZPI3_CAMJU/5-271
E3FFQ3_STIAD/2-235
A5ZY23_9FIRM/4-257
F4QU04_9CAUL/8-273
H7KN83_STRPN/2-240
F8NU96_SERL9/139-429
Q0ALR6_MARMM/6-272
G4CXH5_9ACTO/12-250
D6ZKZ6_MOBCV/2-239
F8CB59_MYXFH/5-276
H6MWB1_GORPV/2-273
Q022U8_SOLUE/2-238
E5KCS8_BURPE/19-257
C2R209_BACCE/1-194
I0Q967_STROR/18-260
Q4K0F1_STRPN/2-240
G4LYI3_SCHMA/55-287
E8B3W9_SALMO/7-296
F7T2J9_ALCXX/6-276
E3PXC6_CLOSD/21-260
A1SN32_NOCSJ/10-282
F7QWE5_9LACO/5-238
E1FBY2_9THEO/2-234
G2G826_9ACTO/12-241
B3QWY3_CHLT3/2-241
Q5M6P4_CAMJU/2-137
G8S608_ACTS5/14-282
G6GEM1_9FIRM/5-279
E7Y3N4_SALMO/5-278
Q7M0S5_AZOVI/2-213
AGLF_HALVD/2-237
Q6L2B0_PICTO/2-233
Q26H32_FLABB/2-238
A2BXV6_PROM5/10-247
C1D4M2_LARHH/5-298
H1CX96_CLOPF/7-262
C5AD12_BURGB/7-160
B8GDW5_METPE/1-230
H2ILN6_9VIBR/5-274
G5JHZ9_9STAP/6-271
Q7VAY3_PROMA/6-238
G5J954_CROWT/5-236
A5U135_MYCTA/11-284
GLGC_METCA/20-286
G6XZ92_RHIRD/9-273
C0ZWX2_RHOE4/9-240
C6EB54_ECOBD/6-295
Q6PYZ8_OSTTA/209-370
C7MZK8_SACVD/12-278
G0M3F8_LACPE/5-249
A0PZP9_CLONN/8-272
A9JS37_XENLA/2-263
C5CLL2_VARPS/9-247
E7G9K2_9FIRM/5-186
Q2IF76_ANADE/8-270
G4KEX9_YEREN/2-240
C3HC95_BACTU/5-224
D0LZQ4_HALO1/10-275
G6TMC5_STRPN/17-260
E4IFM8_ENTFC/5-269
G2C691_ECOLX/5-278
F9PLX4_9ACTO/18-247
Q0K7P0_CUPNH/4-296
F2LDD1_BURGS/6-244
G1UQZ6_9DELT/6-270
D4KZ34_9FIRM/2-276
Q3IU98_NATPD/2-240
D6T308_STAAU/6-270
Q4BZU5_CROWT/5-236
F2EYB8_PANAA/5-277
E3WLE8_ANODA/7-146
C0X9P7_ENTFL/2-240
E4IC48_ENTFC/5-269
G1UFT5_ECOLX/7-299
B4F0R6_PROMH/3-279
D2RPY6_HALTV/2-240
GLGC_TERTT/17-284
F3DXG1_9PSED/5-296
F7M1G5_9BACE/2-240
G2FEN0_9GAMM/10-235
H7FEG5_STASA/6-83
Q7WGC8_BORBR/6-272
H5C7L3_ECOLX/5-243
D6Z751_DESAT/9-304
C9YJR3_CLODR/26-252
H0MYT2_SALMO/21-293
YTDA_BACSU/4-267
A5ME40_STRPN/2-240
F0S6M1_PEDSD/6-271
G9S1S7_9PORP/2-242
D5N1P4_BACPN/2-247
H8BQE1_CAMJU/262-490
F9MLX8_STRMT/4-235
B5H3J3_STRCL/2-244
C3X4V5_OXAFO/19-291
B8JCP2_ANAD2/5-243
Q93CV5_SHIBO/1-235
G2G7G0_9ACTO/1-213
E9DK96_9STRE/6-260
E6NB95_9ARCH/2-226
E0PR38_STRMT/4-235
B3EL05_CHLPB/2-231
GLMU_EXIS2/4-248
B2K7K8_YERPB/3-225
D1TSQ7_YERPE/2-230
C4XAX7_KLEPN/3-289
C0RHP2_BRUMB/7-290
D8FMZ2_LACDE/6-261
E5YPX8_9BACL/4-237
E8GBL0_SALMO/2-240
D1TSS2_YERPE/3-286
A1U187_MARAV/9-272
E6LPV4_9FIRM/4-257
G7G4G2_9GAMM/17-284
B7NC83_ECOLU/7-296
G6AEM2_9BACT/7-293
G7CI60_MYCTH/2-239
B7N447_ECOLU/10-280
Q3K9I1_PSEPF/6-271
Q549S0_ECOLX/1-278
B1BNF9_CLOPF/7-273
B1F1E5_BACAN/5-224
F1X4U4_MORCA/4-171
D0L828_GORB4/7-273
Q8FWL2_BRUSU/2-248
H2AEL7_BACAM/6-271
C7G1T7_STRGR/2-237
E0QJ60_9FIRM/6-244
Q3B530_PELLD/2-234
F8KRV6_HELBC/6-270
F5MP36_SHIFL/5-243
Q5XL58_KLEPN/9-282
A8U356_9PROT/3-268
F6CNU9_DESK7/5-269
A7S6S6_NEMVE/5-147
B4SX69_SALNS/5-278
Q46AY8_METBF/2-232
D8UE56_VOLCA/1-236
F8DE83_HALXS/2-242
B4SX53_SALNS/5-290
G7XM14_ASPKW/24-170
H8ML14_CORCM/2-236
B4VSF7_9CYAN/2-248
E7XYT2_SALMO/2-240
Q6QW86_AZOBR/11-297
D8H0I5_BACAI/1-254
H5ANE5_ECOLX/2-240
E8I1V7_ECOLX/2-240
G2F6C7_ECOLX/5-278
G7ZRY9_STAAU/4-220
A6CYU5_9VIBR/5-274
B5WGD5_9BURK/33-341
GLMU_CLOK1/4-222
A5DTM3_LODEL/20-168
F5YLW2_TREPZ/5-272
F4MV57_YEREN/5-278
B0QI08_BACAN/1-254
F7KIN0_9FIRM/1-242
D5XRU7_MYCTU/11-284
A3Y1V5_9VIBR/6-269
E5BRT4_9FUSO/6-272
G8PAM4_PEDCP/6-260
E8M2F3_9VIBR/6-269
A0YZB3_LYNSP/2-226
D5AIE4_STRGZ/2-240
C4U554_YERAL/21-293
F3VGC0_STRPN/1-199
A8KWS1_BURPE/4-242
C7JGQ6_ACEP3/9-275
A0L639_MAGSM/3-287
G5HP53_9CLOT/2-240
E7P4J0_PSESG/6-270
D4CTL5_9FUSO/6-230
C0DZ41_EIKCO/2-240
G5NVJ1_SALET/1-197
E0XXU2_9DELT/2-230
D8NN80_RALSL/3-241
C7NW49_HALMD/2-225
E2M8L1_PSEUB/2-287
C8SYC0_KLEPR/7-159
F6EXZ9_SPHCR/13-285
Q93CT1_SHIBO/12-296
E1EC29_VIBPA/2-242
H8BTM6_CAMJU/5-271
C5WF21_STRDG/4-240
C2US71_BACCE/2-235
H2FS13_CORPS/1-269
C0Q381_SALPC/10-280
H7HZ52_STRPN/1-199
B5QQE5_LACRH/15-162
D0Z979_EDWTE/2-240
G7HZ25_9CORY/8-279
H7D9B7_9CLOT/3-238
E8E7T3_SALMO/9-298
A7MHE4_CROS8/2-240
D9NTP0_STRPN/4-235
B8HEC6_ARTCA/9-279
H5HR73_ECOLX/7-296
A8T5V5_9VIBR/5-274
F2R616_STRVP/3-239
G7BER9_VIBCL/1-250
D2YMC0_VIBMI/1-167
D9QZT3_CLOSW/72-193
H9JL59_BOMMO/12-244
A1TEK6_MYCVP/11-282
H7IJ72_STRPN/2-70
B6TBA0_MAIZE/9-259
Q8DLP2_THEEB/2-235
D6EVH1_STRLI/9-281
A8TNL5_9PROT/2-240
H3R511_BRUAO/4-289
H4EYC7_STAAU/4-221
A2STD3_METLZ/2-239
B5P9B1_SALET/2-36
E3CNR6_STRVE/2-240
E8Q967_STRED/18-258
A0EJL9_MALGL/2-236
E8D0U7_SALMO/21-293
H5T3W4_MELPD/6-260
I0D9J6_BACAN/1-254
H8DZH0_9NEIS/8-271
A0Q361_CLONN/1-190
B4BR23_9BACI/6-268
E3EG79_PAEPS/15-223
D9TMX4_THETC/2-233
E5G446_TRIDA/1-224
Q706H5_STRMT/1-198
F1XFZ0_MORCA/4-170
F3A4G5_9BACL/6-269
E7FSV2_9LACO/17-161
A3TWD5_9RHOB/7-272
C5QTW7_STAEP/4-238
E6TSB2_BACCJ/5-271
F2X7C2_CAMJU/2-223
F1UTF1_PROAA/4-283
G7AX65_VIBCL/5-274
E8NY00_YERPH/3-286
D3AE15_9CLOT/1-58
A3GHU9_PICST/4-157
A9VRC1_BACWK/6-270
Q74DW3_GEOSL/2-283
H1IMX4_9BACT/2-248
D7ZDA5_ECOLX/7-296
H5AJR9_ECOLX/21-293
B5NSZ1_SALET/21-293
G2IWF7_PSEUL/6-270
A1HMC5_9FIRM/4-242
MPG12_CANGA/2-236
C7LY80_ACIFD/2-235
C4XNA2_DESMR/2-240
I0U882_BACTR/2-234
E6XAE4_CELAD/2-240
E0SH79_DICD3/3-289
I0T8L0_STRMT/2-71
C2P5M0_BACCE/7-270
D2EF35_9EURY/2-234
A3YS32_CAMJU/2-244
H3P9G4_BRUAO/1-269
D4TGX4_9NOST/2-232
O66235_ECOLX/1-270
F8DIF9_STREP/2-240
B1R110_CLOBU/2-250
H6RRP9_BLASD/11-279
E2WFL1_MYCTU/11-284
D7ZU90_ECOLX/2-240
Q97GN1_CLOAB/5-270
F0FKN0_STRSA/6-260
B5E3A0_STRP4/7-274
D7L836_ARALL/7-260
F8DD64_HALXS/2-243
F4VK68_ECOLX/33-305
H8FYK8_PEDPE/4-240
F4SRJ5_ECOLX/2-240
H7WPP2_CAMCO/2-242
E2TKH4_MYCTU/8-279
H1AQZ8_9FIRM/5-234
H7X4G5_CAMJU/5-271
B6BTH4_9PROT/2-231
E1ZD06_CHLVA/6-282
B9JS51_AGRVS/9-274
B1X146_CYAA5/11-257
B9NVN5_9RHOB/7-272
B9WXP0_STRSU/6-274
H7PT25_STRPN/2-62
D1YMJ2_9FIRM/4-261
D5MZG7_BACPN/6-268
G5MQH6_SALET/2-36
D2RP60_HALTV/2-225
H4R0X3_ECOLX/5-278
E4Y3Z9_OIKDI/25-272
C3ESE7_BACTK/7-270
B4A8E6_SALNE/7-245
F3PNQ8_9BACE/8-291
Q1ZRV3_PHOAS/7-284
D5REW6_FUSNC/13-278
A4CBV6_9GAMM/5-278
E6EYU7_ENTFL/5-267
G4P811_BACIU/4-267
C7D241_ENTFL/4-242
B6BR53_9PROT/116-336
B9DJT3_STACT/2-193
H7TE12_CAMCO/2-242
Q7WG16_BORBR/2-226
E5BJ00_9FUSO/2-240
F5Z948_ALTSS/17-283
B0AXB8_BACAN/2-235
A2C5W2_PROM3/93-318
E7IW75_ECOLX/5-278
B8XEC7_ORYSJ/87-365
C2RR16_BACCE/1-240
G7RKJ1_ECOC1/7-296
G9F4P4_CLOSG/4-222
GTAB_STAAS/6-270
A8RIP4_9CLOT/7-260
Q9EY04_SALET/9-298
E4V169_ARTGP/2-236
E7JVY3_SHISO/2-65
H8CTU6_CAMJU/2-217
C2PM12_BACCE/6-176
B1BNH1_CLOPF/3-289
D7ZJE4_ECOLX/10-280
Q4PJB2_9BACT/4-281
G6R789_STRPN/1-215
C7QIW7_CATAD/2-238
E3BJ55_9VIBR/2-240
G9U5B7_SALMO/21-293
F7XK18_SINMM/9-273
A4A650_9GAMM/1-251
GLGC_ECODH/21-293
GLGC_ECOSE/21-293
E8VIG2_BACST/4-267
C6Q2T8_9CLOT/3-286
E8PZ98_ECOLW/8-297
A3TQG6_9MICO/8-287
Q093L7_STIAD/1-275
Q3B0H8_SYNS9/7-296
G9ZXA7_9PROT/17-259
Q2VJ39_ECOLX/5-243
E7KAI8_YEASA/2-235
A2BSG2_PROMS/6-235
D3FNQ7_CAMJI/2-137
I0N8W9_STRPN/2-70
C2YWK4_BACCE/2-233
E2SMH8_9FIRM/7-263
A7ND57_FRATF/5-272
F0REC2_CELLC/6-289
G3EGI1_9BACT/2-237
A7LB44_MAIZE/73-352
GLGC_RHOPS/14-286
D9NHR0_STRPN/17-260
F2K483_MARM1/9-271
GMPPA_DICDI/7-258
B5YBG5_DICT6/7-240
H2PAQ9_PONAB/2-234
D0MG71_RHOM4/2-240
H7VS62_CAMCO/5-271
F0AUD8_NEIME/6-269
D5RDL9_FUSNC/7-263
B5UT62_BACCE/2-233
G2H024_9ENTR/6-276
B1YCC6_THENV/2-225
G5I2K3_9CLOT/4-286
H3UJW6_STAEP/4-238
A4BM60_9GAMM/32-297
B3QQH2_CHLP8/4-241
I0MZ34_SALET/5-278
Q8TJK3_METAC/7-276
D4SR86_9XANT/1-208
D7MBU5_ARALL/2-87
F5MP39_SHIFL/5-270
H5GTX1_ECOLX/7-296
D3FP11_CAMJI/5-271
H4N8P2_ECOLX/7-299
C7H364_9FIRM/6-261
E5BLC5_9FUSO/6-273
A1F690_VIBCL/7-271
C7HH52_CLOTM/2-234
H7STQ4_CAMCO/2-250
B1GEY9_BACAN/6-158
C0B816_9FIRM/5-283
D5DY67_BACMQ/6-268
Q0SVQ6_CLOPS/7-273
D2SG11_GEOOG/3-295
F7SA75_9PROT/4-242
F0NF52_SULIR/2-223
A6WQE4_SHEB8/2-240
E1D4V5_VIBPA/2-242
G6Q888_STRPN/7-274
E9W0Y1_ECOLX/7-296
E8T6H3_THEA1/2-281
E7YV62_SALMO/7-296
O58117_PYRHO/2-231
G2UTT9_MYCTU/7-239
Q252Z3_CHLFF/24-294
C0ZG53_BREBN/2-234
D8TSX6_VOLCA/26-242
C9CRZ9_9RHOB/5-243
F2R7M8_STRVP/13-281
F7RQP3_9GAMM/3-241
A6VUP2_MARMS/11-283
GLMU_PEDPA/4-240
H8KQV0_SOLCM/6-289
E5G4E9_MAIZE/1-180
H1QS51_9ACTO/1-257
B1IBQ9_STRPI/17-260
A1JNA3_YERE8/6-227
C9ARB2_ENTFC/5-267
C6L9I7_9FIRM/4-256
H5CCA2_ECOLX/11-283
E5T4D2_TRISP/2-91
H7R0D2_CAMCO/2-250
F0TMA5_RIEAR/2-238
E8WW46_ACISM/2-240
E7MP29_9FIRM/5-276
D1JUM5_9BACE/2-240
G6A815_STRIT/6-260
A4XG88_CALS8/3-283
E7N600_9ACTO/2-239
D7D536_GEOSC/6-267
I1CAG3_RHIO9/2-234
A4LJ23_BURPE/7-238
G2NF67_9ACTO/7-236
H0NBI5_SALET/2-240
G0VBP8_NAUCC/30-176
D0G963_BRUML/9-273
H7P4E9_STRPN/2-256
G0VLB1_MEGEL/5-242
Q4K8Y2_PSEF5/5-296
G6R2B5_STRPN/2-70
B2E5P0_STRPN/17-260
D3ET47_STAA4/6-270
F9VQ54_9ACTO/2-239
E8DNS2_SALMO/5-278
B7IRE9_BACC2/2-245
B0UKW6_METS4/3-240
D8BG48_ECOLX/8-297
A3J3K6_9FLAO/2-237
F3ZCW8_9ACTO/25-254
G5XEJ3_ECOLX/5-278
G5VF95_ECOLX/21-293
D7HRY9_VIBCL/3-287
E0I1L1_9BACT/2-248
Q48QL4_STRPM/6-274
B6QE19_PENMQ/27-173
E8WYF1_ACISM/12-307
H7TUT0_CAMCO/118-341
C4J0S0_MAIZE/1-177
E6E0Q8_PROAA/9-280
E1H867_MYCTU/8-279
D1BKK6_SANKS/19-305
D5T5C6_LEUKI/2-240
A9ZG86_COXBE/2-239
G2FWU2_9FIRM/2-126
H0R729_9ACTO/24-255
I1KNB0_SOYBN/88-367
G6I241_9FIRM/5-270
H7MXV8_STRPN/7-274
G6R0D6_STRPN/2-233
Q46FX9_METBF/5-274
E7J751_ECOLX/7-296
Q762L4_KLEPN/3-289
D8JJ73_ACISD/4-271
H3QD35_BRUAO/9-273
I0TFR2_9BACT/8-292
C7NDQ2_LEPBD/2-239
F5R006_SHIFL/5-243
B0VGT1_CLOAI/2-229
A3ND31_BURP6/3-227
E7HTK1_ECOLX/5-278
F8A7K1_CELGA/7-279
B6FTR7_9CLOT/4-257
G5RUP0_SALET/10-280
G6MYB6_STRPN/2-70
C6UZS9_ECO5T/2-240
G7ZJ16_AZOL4/124-350
B2HP26_MYCMM/2-239
A8RIP3_9CLOT/4-256
I0KJ93_STEMA/5-243
B4SX76_SALNS/7-296
Q8GIQ1_STRSU/2-240
Q39WH7_GEOMG/5-269
Q8PIE3_XANAC/2-142
F3BVZ5_PROAA/9-280
E9YC12_ECOLX/2-240
H7VWQ3_CAMCO/5-271
Q8H6H6_WHEAT/44-85
E1W447_HAEP3/2-279
Q7V4J9_PROMM/7-296
H0PXR9_9RHOO/1-142
H0UNA4_9BACT/10-281
H7IPW1_STRPN/17-260
E3EBM6_PAEPS/2-212
G6KJM4_STRPN/17-260
E7UP71_ECOLX/7-296
E6EBN7_PROAA/9-280
B1UYG4_BACAN/5-271
E3II50_GEOS0/6-268
F2BY82_9FIRM/17-253
A5LWN0_STRPN/6-260
B5FN82_SALDC/2-36
F7YUF4_9THEM/4-256
E5QZK9_ARTGP/48-187
C6WXN8_METML/5-291
B1FW69_9BURK/27-334
D7D7E5_GEOSC/4-231
C2LR74_STRSL/6-260
H4N5E1_ECOLX/10-280
I1AB52_PSEAI/4-242
Q5JFQ9_PYRKO/4-256
D4B1M6_ARTBC/2-239
B9W9U1_CANDC/4-153
Q1NXE3_9DELT/9-267
H3TE13_PSEAE/3-296
C3A8E3_BACMY/2-233
H8CWY4_CAMJU/2-137
A0Z175_9GAMM/3-286
D8IEU5_BRAP9/2-237
F0HCC5_9FIRM/4-236
G0H0N0_METMI/2-278
C3MRT7_SULIM/4-249
G4NZW3_BACPN/4-267
A8S9F7_9FIRM/5-189
Q9L4U0_9ACTO/2-240
B7DV79_9BACL/14-279
D1QMG3_9BACT/10-297
Q0YR44_9CHLB/10-300
E6QF14_9ZZZZ/7-148
H1DLA0_9PORP/2-242
H2I8C7_CORDP/11-282
H0LSC7_SALMO/21-293
H5DKW8_ECOLX/7-296
E9GF00_DAPPU/2-234
A0AZW5_BURCH/17-315
B1M2X0_METRJ/2-238
A8PRL4_MALGO/103-392
D0JV88_YERP1/5-282
H0K1Z5_9PSEU/12-279
F6C9Q0_BIFBA/8-280
A0Z176_9GAMM/9-271
E9MY93_LEPIR/1-148
F8GER2_NITSI/11-277
H3NN05_9FIRM/8-263
B6BZT7_9GAMM/18-285
G5HNZ2_9CLOT/2-235
D6SN92_9DELT/2-252
H0SLN1_9BRAD/15-287
A7JQM1_PASHA/2-279
I0VSA0_ECOLX/9-282
I0WAY6_9NOCA/2-239
G2SQ16_LACRR/2-240
G6LU63_STRPN/4-235
I0BSG3_9BACL/1-248
B4S3K5_PROA2/2-243
F7LNF5_9BACE/2-232
F0RUD2_SPHGB/2-268
A5G6L1_GEOUR/2-288
GLGC_PROAC/9-280
I0DJU7_CORPS/1-269
G7LZX9_9CLOT/2-254
D7J234_9BACE/2-242
H7R4F4_CAMCO/2-220
Q6T703_CASEQ/1-115
H5LKC4_ECOLX/10-280
E8S4X8_MICSL/2-125
D7IXZ9_9BACE/2-240
Q1WSN0_LACS1/15-262
A5TTU9_FUSNP/13-278
H0URB3_9BACT/14-272
H4HV97_ECOLX/10-280
E5YTQ5_9BACL/7-262
G4ES08_BACIU/12-151
G5R6V7_SALSE/48-314
E3X8M1_ANODA/11-243
D8F522_9DELT/2-240
B1SB39_9BIFI/8-280
B7AUD3_9FIRM/4-293
A8KY05_FRASN/2-235
A6W155_MARMS/9-270
B0P342_9CLOT/5-294
G9QLK7_9BACI/6-263
H5LNE8_ECOLX/7-296
G4P823_BACIU/17-157
E1HY88_ECOLX/7-296
F7ZXH0_CLOAT/2-234
B5R6K1_SALG2/10-280
C7R7T6_KANKD/2-222
H1I054_9BACI/2-240
F9NJ24_STREQ/6-274
GTAB_STAAW/6-270
G5TQB4_ECOLX/2-240
H7QC36_STRPN/17-260
G4P4Z6_BACIU/5-231
HASC2_STRPQ/6-275
E6N5T2_9ARCH/2-233
C6X492_FLAB3/6-271
C0LSI5_CARPA/2-236
A4S162_OSTLU/2-187
H3NH74_9LACT/2-256
E7STZ8_SHIBO/21-293
C0AJQ8_BORBG/47-307
H5N1D5_ECOLX/2-240
B3B294_ECO57/5-278
E6RZZ5_CAMJC/5-271
G7AYF7_VIBCL/5-274
A6LIH7_PARD8/2-244
H1RI75_SALMO/5-278
G6JNF3_STRPN/2-70
D6ZJA2_MOBCV/7-270
A9ZDM7_YERPE/2-240
A0KUZ5_SHESA/2-240
E3EX01_KETVY/5-243
A4SF75_PROVI/2-234
G5WJV8_ECOLX/21-293
C3K5Q0_PSEFS/8-298
E9YVG0_ECOLX/21-293
D0DXE1_9LACO/5-270
E4IU77_ENTFC/2-240
F2BJH1_STRSA/6-260
C5AJB4_BURGB/43-342
Q03A86_LACC3/5-270
F3WCU4_STRPN/7-274
G7TT68_VIBCL/3-287
Q7NIH5_GLOVI/2-219
C0CNT7_9FIRM/2-240
G9PVT1_9BACT/10-281
Q9RQU4_CLODI/6-160
B2PBI0_ECO57/7-299
B0N9Q3_EUBSP/2-243
B2IW61_NOSP7/2-228
D1DSG4_NEIGO/15-253
G4E9T1_9BACL/2-269
C6JQC2_FUSVA/2-220
B0R8I6_HALS3/2-231
H7GLX2_STRPN/4-235
E7QWA0_9EURY/2-226
E7NA25_9ACTO/27-120
C4IPK3_BRUAO/7-290
G2PX36_9FIRM/9-264
G4AXT7_AGGAC/11-249
E8R9L0_DESM0/6-241
Q9EVW1_9STRE/1-198
Q4RK40_TETNG/2-265
C8T0J8_KLEPR/3-241
E3I365_RHOVT/7-294
C6PR91_9CLOT/3-289
C5EZ96_9HELI/2-220
H6NE31_9BACL/6-268
E4FFX4_PROAA/13-269
Q2FRS5_METHJ/4-242
C7G9J9_9FIRM/2-243
Q04KG6_STRP2/17-260
D8MUF4_ERWBE/5-276
H0D5V4_STAAU/6-270
B5FMR2_SALDC/2-223
Q39M87_BURS3/6-270
G0LME2_HALWC/2-236
A3XR03_LEEBM/1-283
D0MKF2_RHOM4/22-288
E6X3H3_NITSE/5-237
E2MNL5_FRANO/5-272
D4MV23_9FIRM/4-183
F5LXA6_RHOSH/9-276
E2SU07_9RALS/7-271
D6HEA3_STAAU/4-221
Q4U130_ZEAMH/1-255
B5Y9J7_COPPD/14-148
G5GFK3_9FIRM/4-287
F4M9M5_ECOLX/2-240
B1RZV5_STRPN/4-235
C7UP74_ENTFL/2-240
A9AAL9_METM6/2-275
GMPPB_DICDI/2-233
E1EKB3_VIBPA/5-274
D3RUC3_ALLVD/7-277
F2L5C7_THEU7/5-256
GLGC_SALPB/21-293
E1XK36_STRZN/6-260
Q02A85_SOLUE/7-276
H0I3G8_9RHIZ/2-240
F0M1I6_ARTPP/9-279
A3CM03_STRSV/18-161
H5CK55_ECOLX/10-280
F3SXV7_STAEP/6-270
G2IFP1_9CLOT/6-274
A6A4M2_VIBCL/2-240
E8JDI4_ECO57/10-280
B6W7Y7_9FIRM/3-241
E4PCS7_ECO8N/21-293
D2BPI0_LACLK/9-260
C2I813_VIBCL/5-274
B0TMI4_SHEHH/2-240
C7K900_ACEPA/32-317
D6FXF7_MYCTU/2-239
E1QH67_DESB2/5-290
Q6EF88_CAMJU/2-223
G2MCV5_HELPX/4-283
H5DRL1_ECOLX/2-240
D2MZN6_CAMJU/2-272
GLGC_SACD2/17-284
G4ES07_BACIU/6-261
Q02TG6_PSEAB/2-154
G6X2I7_MYCAB/8-239
A1S834_SHEAM/121-348
G7RKH5_ECOC1/12-301
F2CGS0_STRSA/6-273
H6P4A2_SALTI/2-223
H0P245_9SYNC/2-235
B7AKP1_9BACE/8-291
D5GJC2_TUBMM/2-236
E7N340_9FIRM/4-242
F0BDL1_9XANT/7-274
C0KTY7_BACME/1-245
H2I638_CORDP/11-242
I0SK43_STRMT/18-260
Q8LLJ5_METSA/100-375
E6SSE1_BACT6/2-240
G8YLH9_PICSO/18-165
I0MYC9_SALET/5-278
H7SCC7_CAMCO/2-139
D9TSW9_THETC/2-232
Q4K0A8_STRPN/13-251
D5X319_THIK1/1-159
E4MIF4_9FIRM/2-243
B7K9Z8_CYAP7/7-284
D3TC06_ACIB4/2-226
RFBA_VIBCH/3-287
B3ZAZ4_BACCE/5-271
E9A3J8_SALET/7-296
G2SU58_BIFAN/9-330
F6V6D5_CIOIN/18-166
F5P300_SHIFL/21-293
H7J8B5_STRPN/4-235
A3UU23_VIBSP/5-274
F5QQI5_SHIFL/2-240
F2NR07_MARHT/5-241
F8YI71_ECOLX/7-296
G5AKJ1_HETGA/3-208
D4CY08_9FUSO/1-232
G5NC91_SALET/10-280
G4VBF1_SCHMA/112-227
H4MXD6_ECOLX/21-293
E7YNW7_SALMO/5-278
Q05U94_9SYNE/128-353
E1WH31_SALTS/48-321
I0T1H3_STRMT/2-95
H7QLX9_STRPN/1-199
I1PY99_ORYGL/88-366
H7YYR7_CAMJU/2-222
G8QS22_SPHPG/2-265
F3CZF8_PROAA/9-280
E6XB38_CELAD/2-238
H1DJX4_9PORP/1-241
Q4K1E8_STRPN/2-240
B3TWB7_SORBI/10-65
A1VT08_POLNA/5-243
F6EFY7_AMYSD/30-261
D5UX34_TSUPD/2-239
F6FTM6_ISOV2/8-281
H8KMB7_SOLCM/122-348
B7ZEW7_YERPS/3-286
E4RKP0_HALSL/5-258
B1JHM8_YERPY/2-230
E3HB49_ILYPC/2-275
E7Y779_SALMO/7-296
D8HFG4_STAAF/1-246
H4FFN5_ECOLX/7-296
Q1H1V1_METFK/3-290
H1QTW6_9ACTO/2-237
G6V939_STRPN/6-260
A2SR81_METLZ/5-222
E0TYH9_BACPZ/5-240
D3E302_METRM/2-240
G4SVT3_META2/21-286
D5Q759_CLODI/30-294
C4KUB6_BURPE/3-227
E8K3S4_STRPA/18-260
E0TQR6_STRZ6/7-274
E5AXC5_RHIRD/1-258
A0LFM8_SYNFM/2-234
H0KKV1_BIFAN/9-281
E5YTL5_9BACL/2-241
C0KWE8_WHEAT/85-360
G6I747_9FIRM/2-234
D0JK62_YERPD/21-293
E9FH26_9STRE/6-260
C5ZBK8_BURPE/4-291
D7C343_STRBB/19-248
F9U276_MARPU/10-279
F6DPX5_DESRL/7-261
A1BJK6_CHLPD/5-291
Q72QE1_LEPIC/121-347
D7GHH5_PROFC/2-239
GLMU_STRPC/4-237
Q2JF45_FRASC/2-237
H8AK76_CAMJU/2-135
G4CYS1_9ACTO/9-280
B7R094_9EURY/2-279
A7T6W5_NEMVE/2-51
C6JNT8_FUSVA/2-240
G6L6F6_STRPN/7-274
A9BD48_PROM4/7-296
H6SA02_MYCTU/11-284
GLGC_HAEI8/20-293
Q15RB9_PSEA6/2-249
G7T509_SALPS/7-245
H7YG81_CAMJU/2-137
F8DFM5_STREP/6-260
GLMU_STRPB/4-238
E6I0K3_ENTFL/8-241
F4DM77_PSEMN/2-154
F8LNI3_STRE8/4-242
GMPAB_XENLA/3-251
I0NE68_SALET/21-293
C9L6T7_RUMHA/11-101
G7S619_STRSU/6-274
E4L502_9STRE/19-258
H1FCI2_ECOLX/2-240
A3YLP3_CAMJU/118-341
A1ZIA7_9BACT/2-238
E3JB93_FRASU/5-279
H7HNS2_STRPN/4-235
F8I4Y1_SULAT/3-268
E5AKR9_BURRH/7-245
B9E5U2_CLOK1/5-269
D6LV69_STAAU/4-221
E0IZU0_ECOLW/21-293
F8E2R2_CORRG/2-239
B4RP06_NEIG2/2-145
B6BQY9_9PROT/2-212
Q2FRV9_METHJ/3-230
E1EER1_VIBPA/6-269
E2U8F0_MYCTU/8-279
G0D389_ECOLX/5-278
B3DZW7_METI4/11-256
E0PXJ2_STRPY/29-262
F0DHZ2_9FIRM/2-236
H6PCP6_STRIC/8-277
F9D6K4_9BACT/3-123
E7WVI3_SALMO/10-280
E8QG06_HELP7/6-271
H0PB06_9SYNC/9-242
C9B416_ENTFC/5-266
G1YRP4_ECOLX/3-286
B9C2V9_9BURK/17-316
D1QQG5_9BACT/2-242
H3ZNF0_THELI/2-233
C2NPM2_BACCE/6-158
H5NB08_ECOLX/7-255
A9FBR2_9RHOB/11-249
C7R2B3_JONDD/23-312
F5K0A0_PSEAI/2-154
C8LQ39_STAAU/6-270
D8FAY2_9DELT/5-231
B3CDS7_9BACE/2-162
A4TF71_MYCGI/8-239
E7ZSN6_SALMO/2-240
Q57A12_BRUAB/9-273
B6YV68_THEON/2-235
F4NEH3_9ENTR/9-282
Q9A2C8_CAUCR/6-273
E1J913_ECOLX/10-280
H6NYP4_SALTI/21-293
A6UIX7_SINMW/2-241
C3BRN4_9BACI/6-159
F8XCA1_ECOLX/10-280
H7UM83_CAMCO/2-242
A7A619_BIFAD/8-280
H5SJ83_9BACT/2-220
E7TCQ5_SHIFL/2-240
H8ARF4_CAMJU/2-137
E3MGK3_CAERE/4-246
G6KD87_STRPN/19-260
H4Q6X1_ECOLX/21-293
G2IAL5_9CLOT/3-289
G0DMF8_9GAMM/15-283
H1HU81_9FIRM/2-240
Q13EP5_RHOPS/24-255
D7D195_GEOSC/6-261
GLGC_CYAA5/5-275
D4HTA0_LEPIR/4-186
Q8U171_PYRFU/5-262
B9CXH4_9PAST/19-292
Q1BM83_BURCA/6-272
GLGC_STRPJ/6-260
B9MJR1_ANATD/4-291
F0H7N7_9BACT/2-242
A2C1K5_PROM1/5-277
A0KGU3_AERHH/2-145
A3KCF9_IPOBA/93-372
Q1VUM0_9FLAO/2-242
D4HSI2_LEPIR/121-347
G9V3R3_SALMO/2-240
B5NK60_SALET/5-278
C9VDX8_9RHIZ/9-273
H3I3R6_STRPU/4-262
C9BPC5_ENTFC/20-212
G2DXM0_9GAMM/4-143
G2CS35_ECOLX/2-240
A3NYV9_BURP0/4-291
B5WG23_9BURK/29-322
G1VB46_9BACT/7-293
A1K9K0_AZOSB/2-150
E3Y141_SHIFL/5-278
G1UBV3_PORGT/2-241
C9Z353_STRSW/1-271
E7W2E4_SALMO/10-280
E0J136_ECOLW/5-278
Q5L957_BACFN/4-198
Q1GSR6_SPHAL/5-291
F0VH57_NEOCL/2-105
G3XGB4_ECOLX/7-296
B6IS12_RHOCS/2-240
G9RWF8_9FIRM/120-347
D0RPY4_9PROT/4-226
GLGC_MYCLE/8-278
E4NWE9_HALBP/2-236
A5FL23_FLAJ1/2-239
D8MUF0_ERWBE/5-243
E8KH80_9PAST/2-276
G6WBA7_STRPN/4-235
H7I183_STRPN/19-260
F6H9R4_VITVI/23-169
H7K5V6_STRPN/17-260
D2PJ14_SULID/1-252
B5D1M7_9BACE/2-245
I0SBR7_STRCV/18-260
C9R9S0_AMMDK/6-271
F4QVH6_BREDI/4-277
D4XG80_9BURK/9-294
Q8U2R2_PYRFU/5-269
C6CCW6_DICDC/5-275
G6TAA3_STRPN/6-260
D8Q8G0_SCHCM/15-170
B3EDY1_CHLL2/2-234
F6ZTB2_CALJA/4-141
G5XYJ8_ECOLX/7-296
E1ZYD1_CAMFO/8-148
GLMU_CLOK5/4-222
GLMU_STRPN/4-235
Q2YK24_BRUA2/4-289
Q3JK26_BURP1/22-324
F9MQZ4_9FIRM/5-235
H7XHR8_CAMJU/118-341
B1FZB8_9BURK/27-339
E4VXZ2_BACFG/4-289
D8AJL9_ECOLX/2-240
B0SSQ2_LEPBP/2-242
E0NI47_PEDAC/6-269
E0GMN1_ENTFL/8-241
F0VWT1_STRG2/18-259
H7ZM22_CAMJU/263-489
A8Q446_BRUMA/7-148
B1C4I4_9FIRM/2-240
G2RRI2_BACME/6-267
A7MHF8_CROS8/5-278
C6XNF8_HIRBI/8-277
H7LZL3_STRPN/17-260
Q1N9Z4_9SPHN/1-234
Q26ET4_FLABB/6-271
F5LNQ0_9BACL/6-261
G7BMU0_VIBCL/5-274
C4XAZ4_KLEPN/7-280
E0DIU4_9CORY/46-314
B1BNG3_CLOPF/7-273
D0TZC9_ORYSI/71-346
H9UCG4_FERPE/23-261
A3IQH4_9CHRO/5-275
H0Q1G4_9RHOO/2-230
D1WKA5_STAEP/6-270
C8UVS1_LACRG/2-256
E5AEV8_LEPMJ/88-335
G4FB28_9GAMM/4-242
F5YTB3_MYCSD/2-268
D9XFP9_STRVR/10-278
E8YD10_ECOKO/21-293
Q8TL99_METAC/2-234
H6R0L4_NOCCG/22-293
C8W7N6_ATOPD/7-262
H7RCP2_CAMCO/118-341
B5YU88_ECO5E/7-299
H7EWX6_PSEST/2-145
A8F917_BACP2/15-247
G4FZE2_9GAMM/3-141
G3NE26_GASAC/2-265
H0BN76_9ACTO/2-237
C6AW34_RHILS/9-274
B3DPF6_BIFLD/2-240
A5V034_ROSS1/2-232
Q15I65_SOLHA/96-374
E5AXB0_RHIRD/1-258
D2QA43_BIFDB/8-280
G6RIL0_STRPN/7-274
F9U454_MARPU/2-214
H0PG19_9SYNC/2-238
E0MWL9_9CORY/14-280
F8BN86_OLICM/9-295
H3Z0U9_STAAU/6-270
Q93PT1_LACLC/15-280
G6TCZ0_STRPN/7-274
F0QSU0_VULM7/3-227
Q1J8M3_STRPF/8-277
A1JTW8_YERE8/5-280
Q8PUW2_METMA/13-244
C2QPW4_BACCE/2-235
C7YGI5_ENTFL/5-238
E4E4Z2_PROAA/4-283
E7VMF1_SALMO/5-278
H4NQ28_ECOLX/7-299
I0L3V7_9ACTO/2-238
B8DPY7_DESVM/2-248
F2Q5E5_TRIEC/2-236
C3JG77_RHOER/8-239
F6CEK4_LACKZ/6-261
E7GAG0_9FIRM/7-284
C3RR86_9FIRM/7-278
Q3IBP5_9BACT/50-288
G5Q8X9_SALMO/21-293
F8IR69_STREC/18-258
G5Q4L3_SALMO/3-290
F9PFD9_9STRE/1-178
F0L9K5_AGRSH/2-241
B5NK76_SALET/5-290
F0QJB1_ACIBD/114-338
G6QI15_STRPN/2-70
E8DQ12_SALMO/2-240
G6M4D0_STRPN/7-274
E2SMH7_9FIRM/21-256
A1V0Y0_BURMS/3-227
A3S8I7_9RHOB/3-288
Q9AT45_BRARP/247-388
C9RN06_FIBSS/2-277
I1H2G7_BRADI/73-352
A5Y419_SORBI/133-363
C2NMW5_BACCE/2-233
E0IV24_ECOLW/10-280
H7D5Y1_9CLOT/3-289
G6P2N2_STRPN/19-260
G6ML86_STRPN/2-70
A4EHC1_9RHOB/13-297
F3ABK2_9FIRM/2-92
Q9EXW7_SALCE/5-292
GLGC_LACC3/6-260
E5G4S2_ZEAMP/1-256
D7FDZ8_HELP3/6-271
I0NTJ0_SALET/2-36
D0GBJ9_BRUML/4-289
E9RL15_LACRE/5-249
E6U340_ETHHY/6-229
Q4ZXL4_PSEU2/2-287
Q9JXY0_NEIMB/2-145
D2BPH9_LACLK/6-260
B1YDG4_THENV/4-236
Q7TWV1_MYCBO/7-239
A2VZC0_9BURK/22-232
E3F0Z6_KETVY/38-294
G5YIG2_ECOLX/7-296
A2SJE4_METPP/8-298
G3TSG3_LOXAF/2-216
D3D668_9ACTO/2-254
E6IZW8_STRAP/18-260
G6QS20_STRPN/7-274
F2NJ38_DESAR/24-307
D5ZEW7_MYCTU/8-246
C1CEA9_STRZJ/19-260
B5CFT3_SALET/10-280
E6GEV2_ENTFL/8-241
H0X5J7_OTOGA/2-234
Q5N057_SYNP6/2-248
G7U362_CORPS/17-284
H4TDY8_ECOLX/21-293
H3LA74_KLEOX/3-290
D9XYM1_9ACTO/2-138
A5CRR2_CLAM3/7-280
E7TBE2_SHIFL/21-293
GLGC_CORGB/12-283
E0E7D1_ACTPL/2-276
F1U604_PROAA/9-280
G0ASG7_9GAMM/2-240
F4HIZ9_PYRSN/2-279
H1ZAH2_9FLAO/2-238
H7HP56_STRPN/6-260
C3EE81_BACTU/2-246
Q4U133_ZEAMM/85-363
G7UQR3_PSEUP/5-286
A4IWQ1_FRATW/2-244
D4W4M4_9FIRM/15-157
E7RG25_9BACL/2-240
A0Q7S2_FRATN/3-289
H1Y497_9SPHI/5-285
Q3D3E9_STRAG/2-240
I1A8I4_PSEAI/3-296
G0LMD8_HALWC/5-236
B7ISC9_BACC2/2-253
D0AH25_ENTFC/5-266
B9T528_RICCO/63-325
A6GDE1_9DELT/1-156
F0YWE3_9CLOT/2-230
Q5PDZ6_SALPA/5-243
A5Y3Z3_SORBI/94-364
Q6HDQ0_BACHK/2-233
H0KJ53_BIFAN/9-330
H4L038_ECOLX/7-299
E0RYF7_BUTPB/7-260
E6KXM2_9PAST/15-288
E0EWB9_ACTPL/37-310
Q6AVT2_ORYSJ/79-358
D3R3J4_BIFAB/9-330
G8QPE9_AZOSU/6-271
A3ZGP2_CAMJU/2-135
B9GBG6_ORYSJ/9-115
A4C9A1_9GAMM/2-148
G2MTD3_9THEO/2-232
B5D1Q5_9BACE/66-306
C0A7D8_9BACT/2-226
C1M680_9ENTR/11-284
H0SU19_9BRAD/4-242
E0NPJ5_9BACT/2-239
G0CPJ4_CORUL/61-328
B7AUR7_9FIRM/7-260
G0AJ17_COLFT/19-312
G6M8B8_STRPN/17-260
G2L6H4_PSEAI/3-296
E2XEM0_SHIDY/5-278
C9PR04_9PAST/23-295
E7P7F5_PSESG/5-296
G7EGG7_9GAMM/14-252
E4D9A0_PROAA/9-280
H3KUV6_ECOLX/21-293
Q2WBB2_MAGSA/7-244
F3VI29_STRPN/4-235
G1VWP1_9FIRM/7-263
H7UAQ3_CAMCO/2-245
C0QSW1_PERMH/2-285
Q7MPR1_VIBVY/2-243
F9PIQ6_9ACTO/27-314
A1RDR3_ARTAT/1-248
I1N6T7_SOYBN/8-262
A4KS79_FRATU/5-272
I0N8L0_STRPN/19-260
H5BST4_ECOLX/5-278
E1W5L0_HAEP3/15-288
B1V211_CLOPF/7-272
D5ETY7_PRER2/2-237
D9SCX8_GALCS/30-300
G8QAI3_PSEFL/6-271
G6LA91_STRPN/4-235
E6TMY9_MYCSR/8-279
GLGC_STRA1/6-261
A5W0H6_PSEP1/2-232
B0Q0R4_BACAN/2-233
E0QBH4_CAMCO/118-341
F0TDK5_LACA3/5-291
GLGC_RHOPB/14-286
G6JJU9_STRPN/7-274
B2V0T4_CLOBA/2-240
A2TTC4_9FLAO/6-271
G7LKJ8_9ENTR/10-282
E8EAE7_SALMO/1-255
G0E2Q6_ENTAK/2-240
A3Z344_9SYNE/2-248
F9QBI7_9PAST/19-292
A5IKI2_THEP1/13-267
GLMU_METVS/2-230
O27626_METTH/2-238
F3DGW6_9PSED/1-251
F3D0W6_PROAA/9-280
B9LK62_CHLSY/5-254
E1REY0_METP4/9-234
E3H5W2_ROTDC/2-239
D7BU37_STRBB/10-278
B3PQH5_RHIE6/4-230
F5ZSR0_SALTU/2-223
B1QBT5_CLOBO/2-236
A5VU59_BRUO2/4-289
A4BGM2_9GAMM/7-272
C0T0Q0_BORBG/37-297
H0G333_RHIML/9-274
C6Z1J6_9BACE/2-242
H0DZN8_STAEP/6-270
D4M5F3_9FIRM/4-285
A4W286_STRS2/2-40
G5IAG8_9CLOT/2-247
H1YWI8_9EURY/2-235
C6SPN0_STRMN/2-240
G4IHS5_9EURY/15-256
G0H2R0_METMI/2-243
H7DMH1_9CLOT/3-285
E4T326_PALPW/2-249
D0ZFL1_EDWTE/5-274
D7W261_9FLAO/6-270
B2UH51_RALPJ/7-271
Q0YTW7_9CHLB/2-230
A9DMF9_9FLAO/9-291
E8KST7_STRVE/8-275
H1UF17_ACEPA/9-275
H1IG53_9FIRM/6-271
Q84P32_ZEAMP/1-110
B2DDF1_9ROSI/9-89
I0UXE1_9PSEU/7-254
E2MEU0_PSEUB/16-211
B1BSA3_CLOPF/4-237
A3WVC1_9BRAD/16-298
E3L628_PUCGT/4-256
G9UFV7_SALMO/10-280
F4DBA4_AERVB/2-143
Q4D8L3_TRYCC/37-181
A3MV96_PYRCJ/2-226
E0RLA1_PAEP6/7-266
A0K6R5_BURCH/6-270
Q1PZ74_9BACT/2-240
A4E6I8_9ACTN/24-165
Q13NW0_BURXL/6-270
A3UAZ3_CROAH/2-238
B6VYD3_9BACE/88-358
B0WTT1_CULQU/3-224
B5GJ86_9ACTO/2-243
F0QTD9_VULM7/10-198
Q5FAG2_NEIG1/2-145
F4BK97_FRACN/6-272
G6A730_STRIT/2-108
H3REI6_ERWST/2-240
A2C5A5_PROM1/4-242
D0H308_VIBCL/1-248
G9VCT7_SALMO/2-240
E6CNW1_PROAA/4-283
G6S0E8_STRPN/6-260
B3HL77_ECOLX/8-297
E8I9W8_ECOLX/5-278
A5LJS9_STRPN/2-240
F1P6G3_CANFA/39-187
C3J9Y7_9PORP/2-242
I0RAA7_9FIRM/2-239
H0T0I9_9BRAD/2-239
Q1JDQ1_STRPB/8-277
I1ATP8_9RHOB/7-272
H1BIA2_9FIRM/4-270
C2XJH7_BACCE/11-275
GLMU_METM7/2-226
D3F931_CONWI/2-232
F9HE25_STRMT/2-79
CELA_GLUXY/7-267
F2NLY8_MARHT/4-279
C4WN16_9RHIZ/2-246
F3NE94_9ACTO/12-240
Q9L9E6_STRSH/2-238
E5G4M4_TRIDA/1-180
D3RR37_ALLVD/4-313
D3I169_9BACT/1-286
C2GTJ2_BIFLN/8-280
Q9UZI7_PYRAB/4-269
D4L2T1_9FIRM/1-251
H4PLN2_ECOLX/7-299
C4FID6_9AQUI/126-170
G6L993_STRPN/17-260
D9QES0_CORP2/11-242
H7K2X0_STRPN/7-274
Q0AC85_ALHEH/2-142
G9VXL3_SALMO/1-255
G2HUZ1_9PROT/11-275
Q9EUE5_STRPN/1-198
H5BBE7_ECOLX/7-296
D3SVW9_NATMM/2-237
D0BJL9_9LACT/13-268
E7RS07_9BACT/2-241
B5NE91_SALET/5-278
F6AXJ0_DELSC/6-244
Q6KIH3_MYCMO/7-275
H1KZB4_9EURY/2-224
G3IVV7_9GAMM/37-318
C6JJR8_FUSVA/3-137
Q2NTY7_SODGM/5-266
Q84XL2_SOLTU/92-367
D6K2W8_9ACTO/3-239
G5F1Z0_9ACTN/2-280
D7J7J0_9BACE/6-251
G7W7E4_DESOD/5-250
F2JS13_CELLD/7-262
D4N168_9FIRM/2-240
C5UXH1_CLOBO/5-269
Q975F9_SULTO/2-225
D1REE6_LEGLO/2-270
H7M2P4_STRPN/2-231
A8EB96_BURPE/2-221
B4Q1K2_DROYA/11-158
Q0BV98_GRABC/28-313
A7G9K5_CLOBL/3-286
B8IJQ6_METNO/2-194
G8P4H2_LACLC/2-240
E7JJQ3_ECOLX/2-240
A4MWQ7_HAEIF/2-275
H7Y952_CAMJU/2-222
F3CV65_PROAA/13-269
H5B4R8_ECOLX/2-240
A7VPP4_9CLOT/5-270
GLGC_ECO24/21-293
A7AUL2_BABBO/2-237
E3FFG0_STIAD/6-282
D5TFJ5_BIFAV/9-330
C3EYI8_BACTU/2-235
E5Z831_CAMJU/5-271
C2E7E3_LACJH/5-270
A4NPL3_HAEIF/2-274
E7S3V5_STRAG/2-240
F8N873_9BACT/1-121
H8CZV6_CAMJU/2-224
GLMU_ACHLI/4-246
A3CRX2_METMJ/2-232
A5VP95_BRUO2/7-290
D7T2N5_VITVI/58-320
F9HHK8_9STRE/18-162
F3I7W4_PSESF/3-288
D8C281_ECOLX/10-280
C2GH03_9CORY/11-242
E3F0A8_KETVY/31-297
G0G380_AMYMD/11-242
D4LUV0_9FIRM/2-242
G6ZBW8_VIBCL/5-274
C2KK89_LEUMC/5-251
B2E7T9_STRPN/7-274
D6IXP8_STAAU/4-221
A9VMY5_BACWK/6-269
F4A221_MAHA5/7-262
C1CTZ6_STRZT/7-274
F2JT47_CELLD/122-348
A3UEI6_9RHOB/5-274
D3A9V0_9CLOT/72-189
Q4UEZ4_THEAN/2-234
A8FXY3_SHESH/121-347
F0NN42_SULIH/5-229
A1W1D5_CAMJJ/5-271
F7US89_SYNYG/2-238
C2XIJ2_BACCE/7-270
H7UC19_CAMCO/2-242
D0DJI3_9LACO/2-125
G4TNU6_PIRID/137-435
C7JMJ1_ACEPA/9-275
Q39D32_BURS3/7-165
C0QFY9_DESAH/3-289
C3IC73_BACTU/1-199
C0EYJ1_9FIRM/4-258
H5NR25_ECOLX/1-90
B0P8E8_9FIRM/8-263
A0ZBE6_NODSP/5-275
G6JAL6_STRPN/6-260
E9TEB1_ECOLX/2-240
Q4K2P6_STRPN/2-240
I0IP08_9BACT/8-144
A4J950_DESRM/5-269
D4DC15_TRIVH/6-231
B5QZN6_SALEP/5-243
G2Z360_FLABF/2-238
C2JRZ3_ENTFL/8-241
A6GZE1_FLAPJ/6-289
H8IB47_PASMH/19-291
E6WFG7_PANSA/5-243
E0NW40_9FIRM/25-289
A0L059_SHESA/2-142
D4SJ10_ENTFC/5-269
D1U0A5_YERPE/5-282
E0LVR6_9ENTR/10-298
F3VSR2_STRPN/7-274
A9BYW0_DELAS/9-278
A3IGV4_9CHRO/2-238
A8P2I5_BRUMA/20-235
E4L503_9STRE/6-261
Q69T99_ORYSJ/71-346
D1NPB2_CLOTM/120-347
A2TXA6_9FLAO/2-238
F0FEH4_STRSA/18-161
F5LJ68_9BACL/22-257
Q9RTE1_DEIRA/35-291
B1BKU3_CLOPF/5-284
H1HPT8_9BACT/2-243
D5AL82_RHOCB/5-243
D4G3D7_BACNA/5-231
Q6AGE3_LEIXX/7-277
E9W9W3_ECOLX/2-240
D1ER38_9RHIZ/7-290
B2PBR9_ECO57/2-240
C5BQA2_TERTT/9-272
B1R2T3_CLOBU/3-288
B5MM01_SALET/7-296
H5QJX2_ECOLX/21-293
E1S4Y0_ECOUM/10-280
H1THL5_STAAU/6-270
A1RWE3_THEPD/5-239
E7TCA5_SHIFL/2-200
H2M935_ORYLA/30-176
E8SUC5_GEOS2/17-162
G4QM64_GLANF/4-242
Q12KT5_SHEDO/2-240
B7CU37_BURPE/6-270
Q7CQF2_SALTY/10-280
H3UVI3_STAEP/4-238
F8D5W9_HALXS/2-224
A5INE9_THEP1/2-276
B8GV75_THISH/2-240
G8SL88_ACTS5/9-296
C6J4W8_9BACL/7-261
D9PUN9_METTM/1-105
A4ET99_9RHOB/7-272
D0FRC0_ERWPE/2-240
B3T779_9ARCH/2-229
D1ALB0_SEBTE/6-275
A2SEV7_METPP/5-269
I0GIT7_9BACT/6-269
H5P5W0_ECOLX/7-255
D4GIC7_PANAM/17-289
A9LZW2_NEIM0/50-288
Q5LGJ0_BACFN/2-242
G6NWG5_STRPN/17-260
A4WTY4_RHOS5/9-276
GLGC_ECO5E/21-293
Q87ET9_XYLFT/5-242
F7M7X0_9BACE/8-223
A3P7K6_BURP0/6-271
B8E0W4_DICTD/2-235
G0GLI9_KLEPN/21-293
G7WB94_DESOD/5-157
E8EKB6_SALMO/21-293
F6B5G5_DESCC/5-269
Q6NBE1_RHOPA/5-273
H4RH20_ECOLX/7-299
F2BP96_STRSA/6-273
C4GI55_9NEIS/2-160
G2A6J5_ECOLX/2-240
C5D956_GEOSW/6-268
C4NYL7_9ACTO/2-237
A5FG97_FLAJ1/9-274
F3MV49_LACRH/5-308
E7R0U8_PICAD/12-160
Q8EZM9_LEPIN/8-237
E1SP06_FERBD/6-280
Q1CTM4_HELPH/6-271
H1GRA2_9FLAO/2-237
D0WC89_NEILA/2-145
B5CP69_9FIRM/19-207
H7VF70_CAMCO/2-250
E7Y822_SALMO/5-278
E7Y7E3_SALMO/2-240
A3PTK8_MYCSJ/2-239
F9EB32_STRSA/6-273
F5T3G7_9FIRM/4-257
H4LV14_ECOLX/7-299
F3IVQ2_PSEAP/5-296
D7ZPA7_ECOLX/7-296
C3G877_BACTU/2-233
F7S2R7_9PROT/8-270
E5G401_MAIZE/1-224
D9RS36_PREMB/6-285
E3A5G7_PSEAI/2-154
Q4UMW6_RICFE/4-283
Q9UYA8_PYRAB/2-236
F8KCL6_LACRE/5-249
G0U0E8_TRYVI/2-235
G4DQ32_9GAMM/4-309
Q1D3J4_MYXXD/4-241
A5TFI1_BURML/4-242
E6VPC1_RHOPX/14-295
F3P5L2_9ACTO/14-269
C2H3K1_ENTFL/2-240
A6ASH2_VIBHA/2-240
D6TV44_9CHLR/6-273
B1YA56_THENV/2-222
H6M5F1_CORPS/1-269
G6MUL4_STRPN/2-70
F0DG32_STAAU/6-270
G5S251_SALET/21-293
E6T694_SHEB6/3-241
Q9Y9J7_AERPE/2-230
G6X0Y5_CORGT/12-283
Q02R22_PSEAB/2-287
I0JAM2_STAAU/4-221
E5ZYS3_ECOLX/7-296
GLMU_CLONN/4-221
B2DY39_STRPN/2-70
D8FK32_9FIRM/3-245
C2QJY3_BACCE/6-271
B5CC26_SALET/5-278
E4IE68_ENTFC/11-272
H8J637_MYCIT/2-239
D2S552_GEOOG/2-239
C8W7J6_ATOPD/2-243
D9NVM0_STRPN/17-260
C7HC56_CLOTM/2-234
G6C6X5_9STRE/7-274
Q4K4Y0_PSEF5/2-138
E8MT38_BIFL1/8-280
C8L1S0_STAAU/4-221
G5WV58_ECOLX/7-296
F0A2Z6_NEIME/2-240
Q9RZC2_DEIRA/15-299
A0PZQ8_CLONN/121-346
E4JH37_ENTFC/8-259
G1UW99_9DELT/4-296
B2DWN5_STRPN/6-260
F5WBZ4_STAAU/4-221
D3PTK6_MEIRD/4-240
G0Q4Q9_STRGR/6-242
A7NP37_ROSCS/2-234
E6CJ55_PROAA/4-283
E6YMX8_9RHIZ/6-271
A6BI64_9FIRM/7-260
B9YDA0_9FIRM/5-272
Q1NDX2_9SPHN/15-178
Q24S50_DESHY/8-273
F4F1T7_VERMA/9-121
B7KP27_METC4/6-287
D5EE91_AMICL/13-273
F2FMU0_SALDU/4-289
H1T8F0_STAAU/6-270
G9TGV8_SALMO/10-280
D4TKQ0_9NOST/2-248
I0KEZ4_9BACT/74-358
D1RAD9_9CHLA/9-219
F9GH17_HAEHA/2-274
I1M829_SOYBN/2-236
D4PSS3_LISMN/5-269
F2LWH6_HIPMA/5-266
C5ZW62_9HELI/2-245
Q183E9_CLOD6/7-271
GLMU_LACSS/5-234
D4SS12_9XANT/7-274
E6XG31_SHEP2/2-240
F2B6A5_STRPN/2-70
H7MNL4_STRPN/2-75
Q3IDN0_PSEHT/2-275
C6CGP9_DICZE/21-294
F8BJB7_OLICM/8-246
H2HSE3_CORDP/11-282
B0P5G4_9CLOT/4-183
C4KQB1_BURPE/7-238
D9QP30_BRESC/2-240
E7TP46_ECO57/7-299
I0M3J0_SALET/2-36
B3EUA7_AMOA5/4-238
RMLA_SALTY/5-243
F3ATP8_9FIRM/7-260
C6PNE9_9CLOT/2-234
A8IEE3_AZOC5/2-231
F0N7J1_NEIMN/2-242
H7HM42_STRPN/1-199
G0FBD5_ECOLX/7-296
H0NXD6_9SYNC/2-248
G2DTL8_9NEIS/6-270
B1JPX1_YERPY/5-278
A0YLM4_LYNSP/2-238
C5A2L7_THEGJ/2-235
A4WKI3_PYRAR/2-226
F0NQF6_SULIH/4-249
F2C9H3_STRSA/6-273
D4L5B6_9FIRM/4-230
H8AHA3_CAMJU/2-222
E4AG60_PROAA/13-254
H5JGM6_ECOLX/10-280
F5YA72_TREAZ/5-271
E4FAS1_PROAA/9-280
C5N9V7_BURML/43-308
E6RPX6_PSEU9/2-275
GLMU_BACAH/5-224
C5VXG2_STRSE/2-240
C3XB17_OXAFO/12-284
E6BIJ0_ECOLX/28-300
A9EGF4_9RHOB/6-293
B4U3L1_STREM/2-240
D0S3G8_ACICA/2-143
C2P8H5_BACCE/6-269
E4AQ13_PROAA/4-283
H3ZLL5_THELI/5-260
E9A3I1_SALET/4-289
D4WQ07_BACOV/118-342
E2K1R5_ECO57/5-278
G0QEV4_9EURY/2-68
Q0KAL4_CUPNH/34-326
E3XQ03_ECOLX/7-299
Q8FG42_ECOL6/12-301
E7SCA9_9STRE/6-260
D7ZDB3_ECOLX/5-278
D0FRB7_ERWPE/5-277
B9XMJ3_9BACT/11-272
F5PSQ6_SHIFL/5-278
E9ZHA6_MYCTU/11-284
GLGC_JANSC/11-281
A1AL92_PELPD/5-269
F2J792_HELP9/4-283
D2BEI6_STRRD/2-144
D0YWV4_LISDA/7-286
B9XP65_9BACT/2-184
Q2JMJ3_SYNJB/5-274
Q7VTV0_BORPE/29-295
E2X0W3_ECOLX/2-291
B5BF89_SALPK/9-298
G7M1T2_9CLOT/2-240
D7YSN6_ECOLX/10-280
I1I399_BRADI/88-363
D1E7B3_NEIGO/6-269
C6JFD2_9FIRM/7-260
B5ZJY2_GLUDA/7-268
C3XKE7_9HELI/2-150
H6C3I0_EXODN/18-242
E6D6T5_PROAA/13-270
C0FT18_9FIRM/20-259
H7Y2J0_CAMJU/5-271
C2SAP4_BACCE/6-170
G0GCN1_9SPIO/4-287
G0C663_9ENTR/21-293
A2CD43_PROM3/2-248
B5WKX5_9BURK/4-242
H7MH68_STRPN/18-260
C0SXJ3_BORBG/2-262
A6H2C8_FLAPJ/2-237
G5EQG4_9MICC/10-282
H7QBX6_STRPN/4-235
H7XSF2_CAMJU/2-221
F2J3F0_POLGS/2-240
E0I4Z2_9BACL/2-234
F1TSZ6_PROAA/13-269
A4XFV3_CALS8/1-200
E2PKQ5_9RHIZ/4-289
B1HIB0_BURPE/6-270
A3X6D7_9RHOB/3-215
D7BZ31_STRBB/2-241
B5JYU4_9RHOB/7-271
B9WT68_STRSU/7-262
D5NXA0_CORAM/23-254
F5Q6Z6_SHIFL/5-243
H8E1E0_9MICO/9-299
D3UGK5_HELM1/6-270
H2K6X6_STRHJ/2-235
D1E0G2_NEIGO/2-145
H8FW74_RHOMO/22-294
E6GX16_ENTFL/5-267
D1JV64_9BACE/2-242
Q4D1S1_TRYCC/19-152
Q83VQ4_9PROT/4-291
F9K451_STAAU/1-246
H8Z504_9GAMM/7-278
H7Y8N4_CAMJU/5-271
G8M1Y0_CLOCD/5-229
G6JYU8_STRPN/2-240
E8DE18_SALMO/1-255
D6IEW5_ECOLX/21-293
A4HGU7_LEIBR/13-120
G8XZP0_PICSO/139-264
C8LEC2_STAAU/4-221
GLGL2_HORVU/1-74
G7VBT6_9CREN/2-220
D4CAS8_9CLOT/6-284
D5T558_LEUKI/6-268
C4FWD9_9FIRM/6-260
E6ULA7_CLOTL/2-234
O04896_HORVU/71-350
F7RAF7_SHIFL/5-278
D1ALC1_SEBTE/2-240
A7H256_CAMJD/118-341
A0B8D9_METTP/4-241
F5ZWK0_SALTU/2-36
Q8XN28_CLOPE/7-272
G4RKD8_THETK/5-256
F5YAY3_TREAZ/71-183
G7ZIX9_AZOL4/20-252
D8G993_9CYAN/2-279
H2H914_CORDP/2-238
B2IX24_NOSP7/2-248
G4QBL2_TAYAM/1-258
D0Z2Y3_LISDA/5-274
G9X9I6_9FIRM/120-347
H8J263_MYCIT/4-232
D8R0N0_SELML/23-174
O22631_CUCME/87-365
F3DAY5_9PSED/6-270
F4EL40_BACAM/2-247
Q9EXX9_ECOLX/8-297
E2AVX3_CAMFO/25-257
F9C3T0_VIBCL/1-248
D7LZ86_ARALL/4-256
E8IEN6_ECOLX/21-293
D4TWP5_9ACTO/2-239
Q03K59_STRTD/2-240
G8XBC7_FLACA/2-238
F9CHY4_ECOLX/7-296
A7M0W3_BACOV/2-242
E6WSM3_PSEUU/7-274
Q5X6Y7_LEGPA/2-240
B3TVU8_SORBI/10-62
F2JDT8_HELP9/6-271
A0ZBW0_NODSP/6-282
A4VVX8_STRSY/2-240
C7WBP9_ENTFL/2-240
F4N2U2_YEREN/21-293
Q124Y9_POLSJ/2-235
C7HAW8_9FIRM/2-243
B3X8Z1_ECOLX/2-240
A4EM58_9RHOB/4-288
C2GWI1_BIFLN/2-240
E5CFX3_9BACE/2-242
C9XVX1_CROTZ/7-298
H6LWU8_FRATU/3-289
E8RC04_DESPD/3-241
D4U143_9ACTO/7-277
D2C4Z4_THENR/2-276
C7KZU9_ACEPA/9-275
B2VFQ2_ERWT9/2-240
G7KEK9_MEDTR/86-361
E1SVE9_FERBD/5-279
G6DYJ0_9GAMM/8-282
C2RG47_BACCE/6-271
C7DCQ3_9RHOB/5-243
B3TW69_SORBI/10-60
GLGC_RHOS4/14-285
D2NZ77_LISM1/5-240
GLMU_BACWK/5-223
D7XHL3_ECOLX/7-280
GLMU_BACSU/5-231
H5P3C2_ECOLX/10-280
E9YJY4_ECOLX/21-293
B8IAT0_METNO/6-294
I0KKM8_STEMA/2-144
B0TV57_SHEHH/2-120
MPG1_HYPJE/2-236
G7SMP9_STRSU/2-240
C0QEF5_DESAH/6-275
C3EAB5_BACTU/7-270
B2DYQ0_STRPN/19-260
Q0AIE2_NITEC/6-299
D8AZT1_ECOLX/2-240
H4WST6_ECOLX/7-296
E1J5U9_ECOLX/2-240
D5W856_BURSC/6-271
Q0IDS5_SYNS3/6-295
D3R1H1_CLOB3/2-246
H7YZV6_CAMJU/5-271
F5XEP4_MICPN/8-245
E6GIU1_ENTFL/8-241
E6C8U5_PROAA/9-280
B4T9R7_SALHS/7-296
Q9YCQ9_AERPE/5-235
B2SA29_BRUA1/7-290
C1EX53_BACC3/1-254
C9RQC7_FIBSS/9-144
B6XJS0_9ENTR/1-222
F9NM65_PROAA/22-293
F8A8S3_THEID/5-256
C0Q1H8_SALPC/9-298
B3YR30_BACCE/1-254
B1R1U5_CLOBU/4-237
F7XG53_SINMM/2-241
E0NRB4_9BACT/7-294
I0AEC6_SALET/21-293
F7RF33_SHIFL/2-240
H1FPS1_ECOLX/2-240
B2UFM2_RALPJ/1-155
D3IGH3_9BACT/2-149
F9VAJ5_LACGT/4-237
F9HFK8_9STRE/2-240
A6L2Z7_BACV8/2-242
C2RT78_BACCE/2-233
F7SAW2_9PROT/16-287
F9A899_VIBCL/5-274
Q47F99_DECAR/6-268
D2RY68_HALTV/2-237
E6T6B0_SHEB6/2-240
Q7MYM0_PHOLL/2-240
G6U6C2_STRPN/2-70
C6JAN4_9FIRM/2-269
C9X8M6_SALTD/2-223
F0MD03_NEIMG/2-240
B5C4X8_SALET/5-278
F3XNV4_9FLAO/3-276
H4GW17_STAAU/6-270
E4MLV5_9FIRM/2-242
D6K8F4_9ACTO/9-281
F5SV01_9GAMM/5-243
E4VMM2_9HELI/6-270
GLGC_AZOSB/8-279
C9U175_9RHIZ/2-248
G6L7S3_STRPN/1-199
D8TNG2_VOLCA/1-133
E7WEP2_SALMO/5-278
B5L6K2_MICCH/2-240
G8ZUT9_TORDC/2-236
E2DNR3_ECOLX/7-299
F9NIQ4_STREQ/2-240
D5RVH5_CLODI/4-289
A6QVZ5_AJECN/2-236
H0HCK7_RHIRD/2-240
B9JS75_AGRVS/15-287
D2QHF4_SPILD/5-289
A7GZR5_CAMC5/7-270
D4SR90_9XANT/5-286
F9Z245_PROAA/13-269
B3AQX5_ECO57/7-296
G5FWK0_9PSED/2-154
C3ACJ2_BACMY/6-173
H4CK92_STAAU/6-270
Q9JRP2_AGGAC/3-287
G0I5A6_CORPS/11-242
G9WZ10_9FIRM/120-347
G2EJS9_CORGT/12-283
F4BH35_FRACN/3-289
H5JPH4_ECOLX/21-293
E5V124_9BACL/8-263
B8DIW9_DESVM/17-316
I0IID7_9BACT/3-307
C4G1W6_ABIDE/8-263
Q329W7_SHIDS/2-240
A1IQQ1_NEIMA/6-269
Q8GJ90_YERPS/3-225
C6LM78_9FIRM/26-266
H7Y459_CAMJU/2-223
I0IRH7_9BACT/8-279
D8E0D1_PREBR/2-246
Q48MY9_PSE14/2-220
D1YWQ2_METPS/2-231
E8FHQ2_SALMO/1-255
B2A4I1_NATTJ/5-269
G2E578_9GAMM/17-284
Q9AQB9_AGGAC/2-240
H1KZ97_9EURY/4-265
C0E113_9CORY/1-209
C5WFQ7_STRDG/18-258
E1VLH6_9GAMM/10-126
H0N9K6_SALET/2-240
F1T5K1_9ACTN/16-174
H7P589_STRPN/7-274
D7X8P1_ECOLX/28-300
A0JYX3_ARTS2/10-279
F5S4G7_9NEIS/2-230
H5YET0_9BRAD/14-280
D3VQU6_MYCA6/7-276
A7FVA7_CLOB1/2-236
F3BTZ4_PROAA/4-283
E5QWK0_STAAH/6-270
F5ZSQ2_SALTU/4-289
C5CHH4_KOSOT/3-276
E1WVM6_BACF6/2-242
B9FBN6_ORYSJ/8-266
H9HAI7_ATTCE/140-280
D0T8C9_ACIRA/5-272
H1G4A1_9GAMM/17-283
E5U9W7_ALCXX/2-218
H1XND3_9BACT/4-273
GLGC_FRATN/15-288
H0XP55_OTOGA/4-137
F2IU02_VIBCL/5-274
E7FQN0_9LACO/5-236
A8FRV7_SHESH/2-119
E8U3G0_DEIML/55-268
E6H3A8_ENTFL/2-240
C6I4Z0_9BACE/2-242
G7EJF0_9GAMM/2-154
G7Q4W2_9DELT/2-240
H1C2U9_ECOLX/10-280
GLGC_DEIDV/6-282
E6DHI2_PROAA/9-280
H0FN39_BACAM/2-247
G9WHD0_9LACT/2-240
G9NWZ8_HYPAI/20-236
D0GBC7_BRUML/2-248
B8IPU7_METNO/12-181
B4A8F9_SALNE/5-290
F5YVU1_MYCSD/8-279
F3UNE2_STRSA/6-273
A6UTZ4_META3/2-243
E0NAE8_NEIME/6-269
H1KZB8_9EURY/2-243
A5MP94_STRPN/2-70
G2B8A9_ECOLX/10-280
C3H6A6_BACTU/2-233
G6GBP1_9FIRM/2-226
C2SUV4_BACCE/1-194
A4Y0C1_PSEMY/2-240
G3J1X3_9GAMM/7-272
H2HYK1_CORDP/11-242
G0M4D6_LACPE/16-163
G9Z0R9_9ENTR/21-293
G7FX37_9GAMM/3-285
A0Y4G2_9GAMM/6-288
H3XKT2_STAAU/4-221
Q7WTE4_9ACTO/2-240
B2JGT1_BURP8/9-273
A6L7G6_BACV8/2-233
H7DMG9_9CLOT/6-272
H1T0A8_STAAU/6-270
D2Z4H8_9BACT/10-288
F7PS60_9BACT/7-262
H6T5X4_NEIME/6-269
Q8EX34_MYCPE/7-279
G9UI81_SALMO/2-240
Q56ZU5_ARATH/1-74
D4VH75_9BACE/7-292
Q6MRD5_BDEBA/2-240
F4TI10_ECOLX/9-282
D9XDA7_STRVR/2-237
C0C2D9_9CLOT/7-249
F0NRF7_SULIH/3-230
G6LV23_STRPN/2-70
E2VD85_MYCTU/7-239
D6KZS7_9NEIS/2-240
B4FIG6_MAIZE/4-147
C6JJG4_FUSVA/4-226
H3PC03_BRUAO/4-289
B9RTX7_RICCO/101-380
B9DGF8_ARATH/92-370
H7GIV1_9DEIN/7-283
D3SAH8_THISK/17-283
F5ML66_SHIFL/10-280
E2XI75_SHIDY/10-280
B6JPD7_HELP2/4-283
G7VUJ1_PAETH/2-236
H0PXU7_9RHOO/3-249
D2QSM4_SPILD/2-238
Q0SWS4_CLOPS/15-255
B1WT84_CYAA5/5-275
C8RQM4_CORJE/41-309
EI2BE_DICDI/26-178
D0HXJ0_VIBCL/5-274
H8EUZ4_MYCTE/2-239
G8S159_ACTS5/6-278
B2IPE0_STRPS/24-255
G4F7H3_9GAMM/3-284
GLGC2_ALHEH/18-283
F7JYJ6_9FIRM/7-260
H3WXT2_STALU/6-272
F2NDB2_DESAR/174-406
H7WRJ3_CAMCO/5-269
Q6U1I4_SHIDY/2-240
F7UZH6_EEGSY/222-405
H5I5D7_ECOLX/5-278
I0I8T7_9CHLR/2-240
Q4WN49_ASPFU/76-331
B4TMT7_SALSV/2-223
D8BG33_ECOLX/7-296
G8R7P0_OWEHD/129-356
H9K5M3_APIME/12-238
GLMU_BACAC/5-224
H7MC69_STRPN/2-70
G6LCE1_STRPN/7-274
C4KQ50_BURPE/21-319
G6U640_STRPN/6-260
H6M3S1_CORPS/26-293
Q8RLP7_STRPN/2-48
F3Y5L2_9FLAO/2-147
F4BZC3_METCG/2-228
A3PI48_RHOS1/26-285
GLGC_SYNP2/5-275
A8A970_IGNH4/2-238
E0HGH0_ENTFL/2-240
GLMU_EXISA/4-225
D5CQA7_SIDLE/5-171
E4FZL1_PROAA/4-283
H6KZN6_SAPGL/2-236
Q3SAE3_MAIZE/88-363
H7SXS2_CAMCO/2-139
G0HDM5_CORVD/7-209
E6QV98_9ZZZZ/5-243
GLGC_SHESW/15-283
C7CA87_METED/10-295
H7P7N8_STRPN/1-199
A4BQ76_9GAMM/16-302
G6CE80_LACCU/2-240
A3FKK6_9ACTO/16-281
G7RN98_ECOC1/33-305
G9VPR0_SALMO/21-293
E7YPA1_SALMO/21-293
D4LAB0_RUMC1/4-290
Q1QP69_NITHX/5-270
G1WP73_9FIRM/6-261
B1ZZR6_OPITP/11-155
A9SGH8_PHYPA/95-370
F9HDW6_STRMT/18-260
D1B924_THEAS/10-281
D5L5Q9_SOLLC/92-367
H8JVD3_VIBCL/6-270
Q28WK1_DROPS/3-210
E1SLK4_FERBD/2-140
D3H3Z8_ECO44/2-240
Q8ZU34_PYRAE/2-224
E8DNR7_SALMO/1-255
E8CTC9_SALMO/2-240
E2RBJ1_CANFA/4-140
B3W980_LACCB/2-240
D1F476_BRUML/2-248
C3MV72_SULIM/2-232
D6Y031_BACIE/6-272
C3WV87_9FUSO/7-263
Q3DCH2_STRAG/5-273
B9XZ26_HELPX/6-271
E4LXB8_9CLOT/7-263
C2NQM6_BACCE/2-272
B6RQ84_GOSHI/89-364
D2AV47_STRRD/1-230
C7P380_HALMD/2-236
H0QF28_ECOLI/2-240
G5KF04_9STRE/15-258
B7AGN3_9BACE/120-344
F3H4B4_PSESX/5-296
G7UP18_PSEUP/7-275
H1WC90_9CYAN/2-251
GLGC_MYCBP/8-279
C7MHS3_BRAFD/4-233
H1BF78_9FIRM/76-193
E7FSV3_9LACO/16-271
I0ZDL2_HELPX/6-271
G9SRS6_ENTFC/5-266
F4C2Y2_SPHS2/6-272
A7B203_RUMGN/7-260
B0PBL0_9FIRM/2-239
B3S2F9_TRIAD/4-251
E9TEC1_ECOLX/1-70
G9NGK4_HYPAI/121-411
A5TDX6_BURML/4-291
Q8R8I4_THETN/2-232
H1R4H0_VIBFI/5-274
A8UTX6_9AQUI/2-240
F2ZK06_9PSED/2-287
C2FW65_9SPHI/6-271
E6K475_9BACT/8-290
Q1C9R9_YERPA/5-282
Q3BP78_XANC5/5-286
H2HIW5_CORDP/8-279
E4EJE4_PROAA/13-269
A6V1P3_PSEA7/2-287
G6ZPK6_VIBCL/6-270
D4M4B8_9FIRM/7-260
F9PC58_9STRE/18-260
E1PRY4_MYCFJ/6-112
E6VMZ2_RHOPX/7-245
C6E5A2_GEOSM/2-232
E2WV78_ECOLX/10-280
H5M2U2_ECOLX/5-278
E4PQZ0_MARAH/2-144
F3YBC3_MELPT/6-260
G7ZSN4_STAAU/6-269
C0BAS8_9FIRM/5-283
A6FBH7_9GAMM/6-270
G9ZKN6_9LACO/5-249
E3FBK9_CORP9/2-238
G6WZG6_CORGT/14-281
B0VG36_CLOAI/2-284
G7JLR8_MEDTR/18-179
D4CBY5_9CLOT/4-256
G0CQD4_CORUL/28-299
H0CK63_STAAU/4-221
H7MUY3_STRPN/6-260
G6MU44_STRPN/7-274
H3NKQ5_9LACT/9-270
D4HSE8_LEPIR/11-241
F9ZSQ3_ACICS/6-271
Q0RC10_FRAAA/5-277
I0TBV0_9BACT/7-294
Q5UHD1_CITFR/7-299
A3XGV5_LEEBM/1-232
A3UH22_9RHOB/18-256
D4YVG9_9LACO/5-270
B1F562_BACAN/2-235
B5L3J1_SHIDY/5-243
C8XIK3_NAKMY/14-245
C9QXW4_ECOD1/10-280
Q2HR55_9ACTO/2-237
C2PJY3_BACCE/2-233
F5ZQZ5_SALTU/10-280
H7NUP0_STRPN/4-235
E0N5A6_9ACTO/2-286
G9T100_ENTFC/5-256
F0ACD5_NEIME/6-269
F8M109_MYCA0/2-239
E3BDS7_9MICO/15-296
E6YIT8_BARC7/6-272
G7HZD1_9CORY/14-280
Q8YFW7_BRUME/7-290
A9CM12_IPONI/1-111
H4IQG8_ECOLX/10-280
A5FRT4_DEHSB/3-227
G1V2V8_9DELT/3-288
B1R7S6_CLOPF/3-282
E1UN44_BACAS/2-247
I0Q7B9_STROR/2-240
D1DB67_NEIGO/6-269
E3PVN5_CLOSD/4-223
F9ZSW0_ACICS/3-241
E9Y7X2_ECOLX/2-240
H6PKF0_RICRI/102-238
I0WNX5_9NOCA/8-279
Q5HT82_CAMJR/118-341
GLGC_MYCBT/8-279
Q7UQK9_RHOBA/3-286
H2HFN6_CORDP/2-238
H4HXW5_ECOLX/7-296
A1W3G4_ACISJ/5-243
A6DE10_9PROT/4-267
F8K5M4_MYCL9/5-267
D0T9M7_9BACE/2-242
G6NT38_STRPN/1-199
D4J4R2_9FIRM/2-243
A5WJ43_MYCTF/2-239
F7KSE3_9FIRM/4-256
D7NFW9_9BACT/6-273
A4WW74_RHOS5/8-271
H1DGP3_9PORP/2-250
A9AAL5_METM6/4-265
F3QMD8_9BURK/5-243
D4X242_BACOV/2-240
D2IQD6_MAIZE/12-89
D4CUB2_9FUSO/6-224
F5PCV1_SHIFL/7-296
Q708Y6_STRPN/1-198
G2J8J5_9BURK/4-242
E5BQV4_9FUSO/7-173
B0SSD5_LEPBP/21-281
E4DP98_PROAA/4-283
F8YL62_ECOLX/21-293
E4R4S6_PSEPB/3-288
Q7MPL1_VIBVY/3-285
G4KAC7_YEREN/5-282
A6UZA1_PSEA7/2-149
Q194R4_STRAA/2-237
G6QXT6_STRPN/2-70
B3IKN7_ECOLX/6-295
C4S6R7_YERBE/1-194
G2MWC0_9THEO/5-269
Q9ZQT5_TOBAC/1-66
H7V2W0_CAMCO/2-139
G6E9Q4_9SPHN/1-268
C3WA20_FUSMR/2-240
E7VUW0_SALMO/2-240
C0WDA6_9FIRM/2-240
H6L0R5_SAPGL/7-290
B6BKG0_9PROT/2-243
C6RUD7_VIBCL/1-250
B3X2L7_SHIDY/1-91
D2A9N3_SHIF2/21-293
E5CPG0_9STAP/4-225
E8QTP3_HELPW/4-283
Q5KB29_CRYNJ/20-180
E8RHF8_DESPD/8-258
O05576_MYCTU/11-284
B5PQI8_SALHA/7-245
Q03WA6_LEUMM/2-240
D5UEC7_CELFN/7-280
H2J2W8_MARPK/2-229
D9Q6V1_CORP1/11-242
H7CZJ5_CLOPF/4-237
E5ZLG8_CAMJU/5-271
D7CLF9_SYNLT/2-278
G9SLD0_CITFR/8-297
G6VSM9_STRPN/6-260
C7LHT1_BRUMC/2-248
C0VIX2_9GAMM/4-271
E1TQ44_LACPS/6-260
B5WM11_9BURK/7-162
GLMU_THEFY/8-276
I1DX28_9GAMM/2-290
E7GR24_CLOSY/2-240
E8S5H2_MICSL/2-238
H1AWW2_9FIRM/21-256
GLGC_STRGC/6-260
D6J3E3_STAAU/6-270
A3WGD7_9SPHN/7-244
D5EX41_PRER2/2-238
C7TMH6_LACRL/5-308
H2MNB4_ORYLA/5-145
A1B9B0_PARDP/4-287
B9TIM3_RICCO/2-171
H8AH99_CAMJU/262-490
C9PUA2_9BACT/2-266
I0SJ43_STRMT/2-240
H5UU14_9MICO/9-289
G2PUA1_9FIRM/4-291
E1LRU7_STRMT/2-137
H2GET5_CORDP/11-242
H7XY51_CAMJU/118-341
B9EAU5_MACCJ/6-268
C5CGM6_KOSOT/4-260
H0BE86_9ACTO/2-235
C0FUY6_9FIRM/2-260
G8TE00_NIAKG/6-290
F8XAV9_ECOLX/2-240
D8GRU6_CLOLD/5-270
B7V3Q8_PSEA8/4-242
G4PZG3_ECOLX/2-240
E1PM41_CAMJM/2-245
E9SU62_CLOSY/5-187
C8TY47_ECO10/21-293
G2DMM6_9NEIS/2-230
H4KIJ5_ECOLX/7-299
F4G141_METCR/2-151
A3ZCC5_CAMJU/2-137
G6QM15_STRPN/6-260
B5QNA6_LACRH/7-272
E1R161_SPISS/4-283
G5SS60_9BACT/2-242
A3EL10_VIBCL/7-271
H7YCN0_CAMJU/2-138
A9H3I2_GLUDA/11-249
F5W2K1_9STRE/7-274
Q8DL85_THEEB/2-248
G7RCR4_ECOC2/7-296
H7I769_STRPN/4-235
D5TIJ5_BIFAV/2-240
Q8PZW1_METMA/2-234
G2FNX1_9FIRM/5-212
G3YCB7_ASPNA/16-256
C2T620_BACCE/2-233
H1NWL2_9BACT/8-285
B1LCG9_THESQ/3-238
A6SVN9_JANMA/2-288
E1YU46_9BACE/2-242
D2RDS3_ARCPA/5-260
H3MUU6_KLEOX/2-240
C7UM42_ENTFL/5-238
D6ZYF6_STAND/7-291
F7Y9S9_MESOW/15-287
F6AHD4_PSEF1/2-288
A3VF59_9RHOB/6-271
B8ZTC2_MYCLB/2-239
H7YPJ9_CAMJU/2-220
A6ZYG7_YEAS7/28-174
E8KU25_STRVE/19-259
B1MK84_MYCA9/11-281
B2E9K0_BIFAN/9-330
C6TE56_SOYBN/88-367
E3Z6J3_LISIO/5-286
C4Z1Z5_EUBE2/2-279
F2SXH4_TRIRC/7-156
H8IVE1_MYCIA/2-239
F1TJI0_COREQ/2-273
D2IPD9_MAIZE/1-134
E7RS79_9BACT/3-245
F0IVJ3_STRSA/2-240
CAP3C_STRPN/6-275
E4E3B5_PROAA/4-283
E4PMT0_MARAH/3-291
E0EXA0_ACTPL/2-276
A3SKZ7_9RHOB/1-258
H4UHW3_ECOLX/10-280
D1JTM4_9BACE/4-289
G4CUU7_9ACTO/29-313
E6GTF2_ENTFL/8-241
G2DHC9_9GAMM/3-241
D9P8K8_ACTPL/21-294
G8NV52_GRAMM/5-274
F8FCD1_PAEMK/6-268
NOEJ_RHISN/34-319
D7DDW1_CHLTD/24-294
A4XUU5_PSEMY/6-271
F9P145_STRMT/4-237
C4QZM0_PICPG/4-234
Q4JZZ2_STRPN/2-240
C3EA88_BACTU/6-157
C3TCN7_ECOLX/10-280
G6EEB0_9SPHN/9-265
D3AHQ1_9CLOT/13-288
B9I985_POPTR/13-292
Q9F7J9_SALCE/5-243
D7PEX9_SALCE/2-240
B3QPJ3_CHLP8/2-229
D0TCW6_9BACE/2-244
G6K0W4_STRPN/17-260
C0A4C2_9BACT/2-274
Q5CVI3_CRYPI/15-174
Q73L30_TREDE/5-273
H7GZL7_STRPN/2-220
D8K227_DEHLB/6-266
G8WU15_STREN/21-250
H2VPM8_CAEJA/2-233
D9NZX2_STRPN/6-260
G8T3C6_BRUAO/9-273
D6MS66_9NOST/10-286
Q7MY64_PHOLL/3-225
I0DNW6_PROST/11-288
B1RF30_CLOPF/3-282
H8WX62_9ASCO/16-156
F2X735_CAMJU/2-137
H1FI58_ECOLX/7-296
E4NUG5_HALBP/2-238
D1DAP9_NEIGO/2-145
A8PN75_9COXI/3-297
H6NAN9_9BACL/12-232
Q21Z19_RHOFD/2-241
G5IIW8_9CLOT/2-240
G2DZA7_9GAMM/8-279
Q8KWA4_9RHOB/15-303
H5H8Y4_ECOLX/5-278
H0DV65_STAEP/4-238
G6VT85_STRPN/2-70
H1I658_9BACI/15-154
Q0FE76_9RHOB/2-217
E4MQ32_CAPOC/6-289
Q5UHE1_CITFR/2-237
I1ACD1_PSEAI/2-154
A5IYP7_MYCAP/7-276
E8F023_SALMO/2-240
D0GJM5_9FUSO/4-256
F5ZJ20_STRPW/2-240
Q8GJ95_YERPS/3-225
D4QU60_ENTFC/5-266
C9MLD9_9BACT/7-294
G4KWI0_OSCVS/13-252
Q9STB4_IPOBA/1-153
D6JG13_ECOLX/21-293
Q383B0_TRYB2/20-170
GLMU_STACT/4-240
F2ADF3_RHIET/6-291
Q2NE75_METST/5-230
E9ZEN9_ESCFE/2-240
A5EN34_BRASB/6-288
Q03GY2_PEDPA/6-269
F4TI17_ECOLX/7-296
A2XEY5_ORYSI/2-236
E5UKL0_NEIMU/2-240
B1Q8G6_CLOBO/3-286
E8QB81_STRED/2-240
C8NN87_COREF/2-257
G6KJM3_STRPN/2-256
GMPPA_RAT/3-209
C3QIB7_9BACE/2-240
F7WFT6_MYCTC/11-284
F4U963_ECOLX/3-286
C5D558_GEOSW/2-234
D6U928_STAAU/6-223
B8QSJ4_ECOLX/5-243
E2NMU6_9BACE/2-240
H5L851_ECOLX/1-289
Q1YFA9_MOBAS/13-176
F4QRQ7_9CAUL/2-231
H7LZL2_STRPN/2-256
H7WKB0_CAMCO/2-271
F5HB68_CRYNB/20-180
D2MZF0_CAMJU/118-341
D4Z347_SPHJU/13-285
G1YB55_ECOLX/7-296
F4KWJ4_HALH1/2-239
B2TU04_SHIB3/2-240
E0MQX0_9RHOB/9-277
H8I6Q0_METCZ/2-226
G9VXL8_SALMO/5-278
C4V300_9FIRM/7-271
E8YW32_9BURK/6-272
H5EK92_ECOLX/5-278
D6AFE8_STRFL/2-240
Q9S4H3_LEPIR/4-230
D8KI72_LACLN/15-280
C7KWE4_ACEPA/12-250
D3MSK8_9FIRM/3-227
E0TRP0_STRZ6/1-199
Q7V0R0_PROMP/12-300
B8CYH8_HALOH/2-232
C1BQE0_9MAXI/4-160
B8ZL75_STRPJ/2-240
C2CFU9_9FIRM/8-262
Q5X880_LEGPA/3-148
B5L366_ECOLX/5-243
D4C895_9CLOT/23-193
B5HXA6_9ACTO/2-237
F1VIK2_PROAA/9-280
A0NJQ3_OENOE/2-240
G5QQZ0_SALRU/21-293
F1CLM3_YERPS/6-289
E5X076_9BACE/3-75
H7DIR8_9CLOT/3-285
D3FV87_BACPE/9-264
Q4K123_STRPN/2-240
E0PJE0_STRGY/2-240
F3PJA1_9BACE/8-291
F1XW39_ECO57/7-296
B4SUE0_SALNS/10-280
D0WNQ4_9ACTO/4-282
B8CVX9_HALOH/15-260
G4LIK0_PSEAI/4-242
Q1JH78_STRPD/2-240
G1ZX65_ECOLX/10-280
A3MBW4_BURM7/36-301
Q82GD3_STRAW/12-241
F5XXC2_RAMTT/1-265
G5QS80_SALRU/2-36
I0PXC3_MYCAB/2-239
Q9ETR3_SALET/6-289
B2SPI3_XANOP/5-286
D3HZY4_9BACT/2-245
C2DGD2_ENTFL/8-241
E4U384_SULKY/2-243
C2VIN3_BACCE/6-176
F5KPG6_PSEAI/4-242
E0MR30_9RHOB/7-290
D6F3G4_MYCTU/8-279
D8DXB9_PREBR/7-291
C2CJR6_9FIRM/6-185
Q8FBQ4_ECOL6/2-240
H7M9A2_STRPN/2-233
A7Z9D6_BACA2/6-271
H0PNH2_9SYNC/9-286
F4DKQ1_CHLPE/23-293
Q8CWT6_STRR6/2-240
A6Q4S9_NITSB/2-280
GLGC_GRABC/12-284
D1JVM3_9BACE/7-290
G4Q929_ACIIR/6-273
G6YRN9_9ALTE/9-272
C6PNF6_9CLOT/5-270
B4RJP5_NEIG2/6-269
D1AF65_THECD/1-231
B5L476_ECOLX/5-243
H7T8G6_CAMCO/2-274
Q8AAI8_BACTN/2-232
F5N3Y4_SHIFL/7-296
C6YI50_VIBCL/5-274
Q9WW65_STRCO/2-246
B4V9X3_9ACTO/3-240
I0P1Z0_STRPN/2-240
F8BTX9_OLICO/6-288
F3YZM1_DESAF/65-350
C2Q5Y9_BACCE/1-218
G4AWW6_AGGAC/19-292
F0K6U0_CLOAE/2-231
E1M839_9STRE/7-274
E1V6Z2_HALED/2-151
A3V400_9RHOB/5-243
H7L1P0_STRPN/6-260
Q474S9_CUPPJ/3-231
F9UWE2_MYCBO/2-239
D3LPI1_MICLU/24-310
B7GHA3_ANOFW/24-256
I0C1W6_STAA5/6-223
E4BYE3_PROAA/9-280
H3NXZ2_9GAMM/3-241
H7MMX6_STRPN/4-235
C6EQD0_CAMJU/2-135
I0MYH0_SALET/10-280
B7CL05_BURPE/6-269
A6B7G7_VIBPA/122-348
F2MV77_PSEU6/2-240
G4A4H3_AGGAC/19-292
D8KBQ1_NITWC/2-142
I0R239_9MICO/14-283
A1RMU3_SHESW/2-126
B5SAP6_RALSL/7-272
Q84J79_MAIZE/46-321
G8UXI0_LEGPN/16-254
F4ESK7_BACAM/2-238
H3SAZ2_9BACL/1-286
C2SGV9_BACCE/2-235
E2JWP2_ECO57/21-293
D1NK97_CLOTM/2-234
F7W542_SORMK/2-236
G6P8G0_STRPN/6-260
A0AZ88_BURCH/6-272
Q8Z5J0_SALTI/4-289
D6H4M5_STAAU/6-270
F8ZWF4_VIBCL/5-274
B1B8G7_CLOBO/1-182
G9VCZ4_SALMO/21-293
Q3R3R1_XYLFA/7-274
D5B1G7_YERPZ/2-230
B6GCE5_9ACTN/2-243
G4ENV3_BACIU/5-231
F0EVA8_HAEPA/2-276
F4QEB4_DICFS/15-148
D8KD46_LACLN/6-260
C4V791_NOSCE/33-171
Q73FU6_WOLPM/6-95
D4MJB8_9FIRM/6-272
B4BR68_9BACI/6-257
H3HPQ4_STRPU/12-216
A9FFV0_SORC5/2-231
F9H5P1_HAEHA/20-293
A0NQV3_9RHOB/7-271
B5X2A9_SALSA/3-222
H0RNS1_9BRAD/2-233
E7S0E6_9BURK/2-219
E6MDK4_9FIRM/2-242
D5UKV6_CELFN/10-296
D0SQZ4_ACIJU/7-245
F7MFV6_9FUSO/7-263
E7KB01_YEASA/28-174
B3HAS7_ECOLX/2-240
B1KYD5_CLOBM/122-347
G2JPY8_LISMN/5-269
A6WF25_KINRD/32-320
D7E7N5_METEZ/2-274
D4DYR2_SEROD/21-293
Q24P14_DESHY/2-226
G9URE3_SALMO/21-293
Q9AI35_BURML/3-227
A8FMI8_CAMJ8/2-242
A0LR81_ACIC1/10-272
I0EUZ5_HELPX/4-283
G7UQR1_PSEUP/2-238
G6MB49_STRPN/7-274
D0XFF9_VIBHA/5-274
Q5NYU4_AROAE/6-272
E0RLB3_PAEP6/2-275
G9R5C3_9FIRM/6-262
E4IML0_ENTFC/5-269
F0PMZ2_BACT0/8-263
I1K764_SOYBN/88-366
G2PW81_9FIRM/2-233
C0XZ98_BURPE/6-269
Q8E5V6_STRA3/19-258
Q577F7_BRUAB/4-289
H1YX04_9EURY/2-217
G1W8E0_9BACT/3-239
F3GS36_PSESJ/1-35
H7NFQ1_STRPN/7-274
D2TQJ5_CITRI/5-278
F7V3H6_CLOSS/5-159
GLMU_STRPG/4-237
E8LMG6_9GAMM/11-282
C6XMV4_HIRBI/5-236
B1B4X2_ECOLX/5-278
E1QV02_VULDI/5-240
A7NNK7_ROSCS/2-226
F6ITZ1_LACPE/16-163
C3IR14_BACTU/2-166
F2L498_THEU7/2-224
E5WYD2_9BACE/2-240
Q9GQ87_DROME/11-158
F2MZJ8_PSEU6/2-137
H7Q4Y1_STRPN/4-235
GLGC_HAES2/19-292
F5KXV2_9FIRM/6-269
C4KHD3_SULIK/2-223
G4I4T7_MYCRH/8-279
E7AAZ0_HELFC/2-278
G2NV15_STRVO/2-235
I0T9T6_9BACT/2-239
F9H1C4_HAEHA/16-289
H8W9X9_MARHY/1-236
C4L720_EXISA/2-240
D9NVL9_STRPN/6-260
H7XMX2_CAMJU/5-271
C3P8H4_BACAA/2-233
D2JA89_STAAU/1-167
Q5WBN6_BACSK/2-240
E3IID5_GEOS0/5-219
D0DVN4_LACFE/5-243
I0SD16_STRMT/7-274
F9PT69_9FIRM/3-253
C0WD92_9FIRM/8-273
E4Q318_CALOW/3-283
Q46FX5_METBF/2-233
H0LYN4_SALMO/5-278
H4X6U3_ECOLX/5-278
H1XSB7_9BACT/2-240
H5DQJ2_ECOLX/21-293
H4BVN0_STAAU/1-214
F9UCI1_9GAMM/17-284
Q84GC7_STRSZ/6-262
E3T4Y6_9VIRU/3-217
H2AJ72_BACAM/7-267
C2W1U0_BACCE/1-248
H2HJU7_CORDP/11-282
F9R270_ECOLX/5-278
C7TBG4_LACRG/7-272
C7HCR1_CLOTM/7-262
Q6BLC0_DEBHA/4-167
D3QHE1_STALH/6-272
Q6MUC2_MYCMS/5-269
B7HY33_BACC7/2-237
H7ZHR1_CAMJU/2-137
C3CQV6_BACTU/6-176
H7LT16_STRPN/6-260
H8K1C4_VIBCL/5-274
Q2BDL2_9BACI/5-270
H7H208_STRPN/7-274
H6T650_NEIME/50-288
F3VIG5_STRPN/17-260
F0JH20_DESDE/2-240
D5RBG6_FUSNC/2-128
E2T842_MYCTU/2-239
GLGC_RHOE4/8-279
H2GT03_CORDP/2-238
B2I746_XYLF2/5-286
C9NYT7_9VIBR/5-274
G4HFT9_9BACL/7-261
C0D8I3_9CLOT/2-232
A4TUX7_9PROT/2-239
B9Z777_9NEIS/5-243
E0QSS2_9ACTO/77-341
E0TNN5_STRZ6/4-235
F3QW23_9BACT/4-233
D9T3C7_MICAI/6-278
I1H726_BRADI/2-236
C4SNF8_YERFR/21-293
G6VSM8_STRPN/17-260
E2ZBP8_9FIRM/6-271
H8GEU1_9PSEU/2-239
B7GK03_ANOFW/16-154
F5R016_SHIFL/7-296
B5VB18_BACCE/2-235
Q3R1B4_XYLFA/2-132
Q5ZXH1_LEGPH/16-254
B3E4K3_GEOLS/5-231
A7M0U8_BACOV/4-289
Q48MY3_PSE14/4-242
Q82DE5_STRAW/3-239
I0HUQ0_RUBGE/22-287
Q0TTU8_CLOP1/7-272
E3DZF3_BACA1/2-237
C1IBT1_9CLOT/14-255
Q2JF21_FRASC/2-236
E8KXT7_9RHIZ/2-238
Q5JBG9_ECOLX/7-299
C3N4M4_SULIA/2-234
E0PLL7_STRGY/4-238
H7D5S3_9CLOT/1-246
H9ZPE6_THETH/4-272
B9GFS3_POPTR/4-189
Q9F7I3_SALCE/5-243
D9PMK4_9ZZZZ/5-64
C6VII8_LACPJ/6-260
F2M2J9_LACAL/2-241
C2SRX6_BACCE/6-180
Q2S4U2_SALRD/56-294
H7QHS7_STRPN/6-260
G5YFI0_ECOLX/10-280
E4TN55_MARTH/2-238
C7MKH0_MYCML/5-267
C7VSE4_ENTFL/8-241
Q0B290_BURCM/6-270
G2LEG7_CHLTF/37-292
C3HU89_BACTU/1-220
D5ZXZ7_9ACTO/3-239
G8W4Y9_KLEPN/2-240
E0GBT5_ENTFL/2-240
C7XAU7_9PORP/2-240
Q3EXJ2_BACTI/11-233
E0PD95_STREI/2-140
E6BQZ4_ECOLX/3-289
H7X909_CAMJU/118-341
B9BE89_9BURK/6-270
C5T4F4_ACIDE/9-278
B6FTR8_9CLOT/7-260
G6A0Y2_9PROT/5-268
C6SG93_NEIME/1-199
H2C601_9CREN/7-253
E6UST7_CLOTL/5-268
G9YJT5_9FIRM/8-251
H9UEH5_FERPE/2-238
C8Z5C4_YEAS8/28-174
B6VUC2_9BACE/2-256
D3SR44_NATMM/2-224
Q8DMU3_THEEB/4-291
A4U2X3_9PROT/9-280
E1RQV6_XYLFG/7-274
B8AEV8_ORYSI/27-175
F2FMU9_SALDU/2-223
E4KY52_9FIRM/3-248
B1EHL2_9ESCH/21-293
Q880P1_PSESM/6-270
G6PZU4_STRPN/2-79
C6WN87_ACTMD/2-239
Q66C58_YERPS/5-282
B5CC24_SALET/7-245
H8BUS0_CAMJU/118-341
B6K2K2_SCHJY/20-183
F2NT11_TRES6/2-243
C5PFS8_COCP7/30-174
F3EE56_PSESL/5-296
D3GZB1_ECO44/7-296
B9BF26_9BURK/17-316
H4P3E2_ECOLX/10-280
C9RHS5_METVM/2-224
H4K8M4_ECOLX/21-293
Q9RWF8_DEIRA/37-266
B4W1K7_9CYAN/5-240
F3DLQ1_9PSED/2-217
A2PQ03_VIBCL/5-274
E0DC13_9CORY/2-238
G4EVQ2_BACIU/7-269
C0RKR7_BRUMB/4-289
F4KZX6_HALH1/7-291
F7Z2I3_BACC6/7-271
H7VGY7_CAMCO/118-341
C2RXI0_BACCE/5-224
H3LWC6_KLEOX/2-240
E8UEH8_TAYEM/2-231
G9APZ9_PANAN/6-289
D1YBB9_PROAA/18-289
E5TYQ7_STAAU/4-221
H3KQC6_ECOLX/5-278
A2REX3_STRPG/2-240
A4SLE4_AERS4/19-291
D2ZYA8_NEIMU/2-146
Q3AQC4_CHLCH/26-258
E7B3U9_YERE1/2-240
A7NAW6_FRATF/3-289
E3J4W1_FRASU/2-238
E4ZEL4_NEIL0/6-269
D5VSV2_METIM/2-223
GLGC_RHOSR/8-279
E1Z2N8_CHLVA/219-276
C9PYL7_9BACT/2-241
I0TBZ7_9BACT/2-242
A2BMN6_HYPBU/3-230
D7B023_NOCDD/2-240
D9S1I0_THEOJ/5-267
C3AIU9_BACMY/2-47
A6LH47_PARD8/5-288
Q2JWI3_SYNJA/2-238
B9C878_9BURK/6-270
Q2SJF6_HAHCH/2-240
E3XMS0_ECOLX/10-280
B1GJE6_BACAN/2-233
B3T1I2_9ZZZZ/13-277
H8LI05_STRPN/2-240
RMLA_MYCTU/2-239
A3MNV9_BURM7/1-230
E6DMT8_PROAA/4-283
B5JGA2_9BACT/6-229
G1UG58_ECOLX/7-296
D3FNR7_CAMJI/3-240
D6F2T1_MYCTU/11-284
A4SZL6_POLSQ/12-277
Q9ZLI8_HELPJ/6-271
H5LND3_ECOLX/7-299
C2HSP0_VIBCL/5-274
G2FM40_9FIRM/6-184
D8K0Y1_DEHLB/8-269
H5CN07_ECOLX/7-296
Q2SYX8_BURTA/4-291
H5NGM8_ECOLX/2-240
B3JBS0_BACAN/5-224
D6AXP1_9ACTO/2-239
Q9STB3_IPOBA/19-297
D6CPZ3_THIS3/27-299
F9FRG8_FUSOF/2-236
Q5QVN5_IDILO/2-162
H1L7P7_GEOME/5-269
Q1NV61_9DELT/9-267
I0NTC5_STRPN/6-260
C2INF9_VIBCL/2-240
D7DXN2_NOSA0/5-275
B5NHK7_SALET/2-36
A4T0Z1_MYCGI/2-239
E0UP57_SULAO/2-235
F2QDA3_STROU/6-260
F0WCY9_9STRA/2-231
Q9ETT7_STRPN/1-198
D8HZ41_AMYMU/2-239
H7S8C8_CAMCO/118-341
F9D7Z0_9BACT/2-242
C7LWJ2_DESBD/3-288
D0DAM6_9RHOB/7-271
B8Y4H0_STRAU/2-240
F7JJZ7_9FIRM/7-263
C3W8K9_HORVD/43-318
B1JCB9_PSEPW/2-230
E0I7A2_9BACL/2-270
B3TW33_SORBI/10-65
F9BZS9_VIBCL/5-274
A5VA97_SPHWW/6-273
F9QXH7_ECOLX/10-280
D1QG22_STAAU/6-270
C3A2V2_BACMY/2-235
H6RFA3_9FLAO/1-234
D1W6C2_9BACT/9-146
Q48MJ7_PSE14/2-287
B3TVX3_SORBI/10-60
H7R4F6_CAMCO/2-238
H3QVY8_BRUAO/9-273
C7DB75_9RHOB/7-295
D9TK50_CALOO/4-291
B2TB07_BURPP/6-270
D7U5T4_VITVI/23-169
I0K0Y9_9BACT/2-247
F8HF35_STRE5/4-242
D1Q4A0_YERPE/21-293
H7NR32_STRPN/4-235
C6SPF2_STRMN/19-258
D5H6U0_SALRM/2-240
F7KSE2_9FIRM/7-260
D6PC01_9ARCH/3-166
C3H7Z9_BACTU/4-176
B9EB80_MACCJ/16-233
H8ACZ0_CAMJU/5-271
A1JSI6_YERE8/21-293
A7AST3_BABBO/18-178
E7XID7_SALMO/2-240
D2FJE6_STAAU/4-221
A9F7V2_9RHOB/18-273
B5G895_9ACTO/2-240
F7L576_BACOV/7-290
C1F2S9_ACIC5/14-153
H7SCQ7_CAMCO/5-271
H0B504_9ACTO/1-228
Q5IRD5_GOSAR/9-102
Q9AEV6_BURML/4-242
D0BMH7_9LACT/6-266
A7Z5B8_BACA2/7-267
D6Z4N6_DESAT/5-243
F8GCI3_NITSI/1-141
A1BJ04_CHLPD/10-297
E8KZ44_9RHIZ/5-288
D1AIX5_SEBTE/4-291
C6A0S3_THESM/2-233
A4QAY2_CORGB/2-238
E4G2E5_PROAA/9-280
H0MFN8_SALMO/10-280
A4YXD5_BRASO/2-231
F8LHT1_STREH/19-259
D8R6R6_SELML/2-236
Q4K2R6_STRPN/13-251
E4NWE1_HALBP/6-235
G7FX02_9GAMM/2-279
Q0YTY9_9CHLB/3-289
B4FCE5_MAIZE/7-195
E9T1Z9_COREQ/2-239
H5E086_ECOLX/10-280
E5ZHT1_CAMJU/2-242
D7DVU0_NOSA0/2-248
G0LPY5_STAAU/6-270
Q53ID2_STRGR/2-237
H7C714_ENTFA/2-240
F1N7H5_BOVIN/2-234
A0ZM96_NODSP/2-239
B5WPH9_9BURK/6-271
A7FJH9_YERP3/5-278
E2CEJ8_9RHOB/10-155
Q036S9_LACC3/17-161
G5M5B2_SALET/1-251
F0W1P1_9STRA/11-229
D0RPZ3_9PROT/2-142
G2FQZ6_9FIRM/6-271
A7GQD1_BACCN/4-266
I0T2P1_9STRE/18-260
Q2T3S1_BURTA/2-231
H5N013_ECOLX/21-293
B5QIE5_CAMJU/5-271
A8H0V7_SHEPA/2-121
H5TMC4_9ACTO/11-282
H1CX97_CLOPF/12-255
D0IU38_HELP1/4-283
A7B2M1_RUMGN/13-222
C6S221_VIBCL/5-274
E7PNA2_PSESG/6-270
Q3DKM1_STRAG/6-261
C6TKD9_SOYBN/2-235
E4N9N2_KITSK/14-246
A4G495_HERAR/12-250
A2S8N2_BURM9/7-238
G6WY83_CORGT/14-280
A6C2H5_9PLAN/126-350
D9WD71_9ACTO/22-251
H3RMF2_9LACO/10-256
H5SLA1_9CHLR/7-293
E3C5Q0_9LACO/2-240
G6EI13_9SPHN/10-162
H7TLU9_CAMCO/5-271
F7SZA1_ALCXX/9-291
F4IFA4_ARATH/7-260
F3SDQ9_9PROT/1-256
D7VC17_LACPN/2-240
G5BZX1_HETGA/2-234
Q0AJM4_NITEC/2-227
A2SR82_METLZ/2-229
F5VU49_STROR/7-274
D5BWZ4_NITHN/4-266
C6H6T9_AJECH/29-175
D5XCU1_THEPJ/127-350
B0R775_HALS3/6-269
F9Q5I4_STROR/1-179
D5VYN5_CLOB2/4-222
D3Z2T0_MOUSE/1-174
A3TML9_9MICO/1-177
E4PQ19_MARAH/9-272
G9Y2M9_HAFAL/4-206
G8QA20_PSEFL/2-287
H7JTT3_STRPN/17-260
A4WC89_ENT38/5-243
H4XJ87_ECOLX/10-280
H2AAI1_BACAM/5-229
F8LKC8_STREH/4-242
G7T512_SALPS/2-223
B0KWJ2_CALJA/3-209
H3XVN3_STAAU/6-270
H0TAG4_9BRAD/5-270
D0W1V0_NEICI/6-269
H0HFL0_RHIRD/9-273
B8G6C1_CHLAD/2-233
D7WKK3_BACCE/5-224
D3ETM9_STAA4/4-221
G0BYI6_9ENTR/5-280
H7VWW6_CAMCO/118-341
C3W8L0_HORVD/1-239
C1CAR9_STRP7/7-274
C4Z4L7_EUBE2/4-257
G9XUP4_DESHA/2-233
G6MKS0_STRPN/6-260
GALU_SHIFL/10-280
H7VDY5_CAMCO/5-271
Q4HDX1_CAMCO/5-271
B6BS16_9PROT/5-136
E1IE80_9CHLR/1-229
G4HJH6_9BACL/2-234
B5MXA5_SALET/7-245
A9MPC2_SALAR/10-280
C2P5J3_BACCE/1-130
B2DG39_STRPN/2-240
A3FM72_WHEAT/44-319
G8YPH1_PICSO/2-236
B2TZY0_SHIB3/10-280
C2YCX8_BACCE/2-237
B2SDU3_FRATM/2-244
E8XEN9_SALT4/21-293
F8JQD3_STREN/2-239
Q4U179_MAIZE/85-363
G4G1N0_9EURY/7-247
E7C774_9ACTN/1-248
Q7NG32_GLOVI/2-235
D4HUJ5_ERWAC/2-240
Q73FU9_WOLPM/2-191
Q014S8_OSTTA/183-353
G6X9T1_MYCAB/2-239
I0SB80_STRAP/6-260
E4CZU6_PROAA/4-283
E3CD85_STRPA/2-240
E0FC84_ACTPL/2-242
G7WJR2_DESOD/5-63
A0B7R8_METTP/2-237
G6A9D6_STRIT/2-240
A0CKT0_PARTE/5-241
G6EPS2_STRTR/8-78
F0MXR4_NEIMP/2-240
G9PM50_9ACTO/17-304
Q1ZNV3_PHOAS/6-271
D0VZW0_9ROSI/1-108
G1VEH0_9BACT/2-242
G9WN56_9FIRM/2-240
Q83IF1_TROW8/2-238
B5IDJ4_ACIB4/2-244
F7S1L7_9PROT/13-298
G5LQK8_SALET/9-282
B1LLW2_ECOSM/2-240
H5J2W6_ECOLX/6-250
A1RYE8_THEPD/4-256
G2KKJ5_LISMN/5-269
B5MX94_SALET/4-289
E7TBT3_SHIFL/5-243
Q9PAR3_XYLFA/7-274
E0RZG6_BUTPB/130-357
B2TAY5_BURPP/6-244
D4HSX3_LEPIR/11-241
G9WP35_9FIRM/2-221
H4TVN0_ECOLX/2-240
H7MSL3_STRPN/6-275
A8G4E7_PROM2/5-277
C4T528_YERIN/2-240
F3L7S9_STRPO/6-261
E0RI31_PAEP6/7-262
G5R7W6_SALSE/2-36
Q9CJ12_LACLA/2-240
D2T9E5_ERWP6/21-293
F9P0I3_STRMT/18-260
F1UBP8_PROAA/4-282
E4Z9T2_NEIL0/2-240
E1YNT1_9BACE/2-272
G8LSM7_CLOCD/2-240
D1D485_NEIGO/6-269
H5LND9_ECOLX/5-278
A5LBI1_STRPN/7-274
C8Q0C3_9GAMM/5-243
E8FSR8_SALMO/1-255
H2H3Y5_CORDP/11-242
F6G7X1_RALS8/7-272
F7MY29_ECOLX/5-278
B2KD24_ELUMP/2-239
Q6L5P9_STRMT/2-240
A8U254_9PROT/8-294
H4V2V2_ECOLX/6-295
A3DMM4_STAMF/6-237
B4WPL3_9SYNE/2-235
H8BJ41_CAMJU/118-341
E8WTJ4_GEOS8/11-282
F1Y2B0_ECO57/21-293
GLGC_ARTCA/8-280
G5H3V8_9FIRM/2-269
E5G4L8_ZEAMP/1-180
H5K0E7_ECOLX/6-295
B5EQD8_ACIF5/7-148
F5UD59_9CYAN/2-238
F1V1H8_PROAA/4-283
C8MAV3_STAAU/6-270
A4CJQ4_ROBBH/7-292
Q7U8G9_SYNPX/8-245
C3JXN5_PSEFS/3-287
A4CTE2_SYNPV/1-234
E4EBB9_PROAA/13-269
Q3DTX5_STRAG/6-261
H4KWT1_ECOLX/10-280
A0CW37_PARTE/2-235
GLGC_SHISS/21-293
E1WSQ7_BACF6/2-242
G0FBC4_ECOLX/5-243
C9P8R0_VIBME/5-208
F1ZYA1_THEET/6-270
Q3BSP2_XANC5/7-274
H6LH11_ACEWD/20-158
C8VYR1_DESAS/5-268
F3WP29_SHIBO/21-293
B7K5N4_CYAP8/6-282
H1EGB1_ECOLX/5-278
B7IQS6_BACC2/6-270
F2M8K8_LACCC/2-240
I0EHH3_HELPX/6-271
Q0BHQ9_BURCM/3-299
Q9HNC4_HALSA/1-166
E6LML1_9FIRM/6-241
A5MGC2_STRPN/7-274
G2HU86_9PROT/121-347
B1XS18_POLNS/9-151
H7TVH7_CAMCO/2-194
F9FAD7_FUSOF/18-244
C0XZE4_BURPE/4-291
F1X943_MORCA/4-171
O27819_METTH/2-240
Q7NR91_CHRVO/2-227
F0N560_NEIMO/2-149
F2GZK0_BACTU/5-226
E3HD29_ILYPC/2-240
C9UKM9_BRUAO/7-290
E2MPK9_FRANO/15-288
F7RAF3_SHIFL/5-243
B2IN11_STRPS/7-274
C0E892_9CLOT/5-273
Q55PJ3_CRYNB/29-283
G6WPH3_STRPN/2-70
E1PMI6_CAMJM/5-271
F2AWL6_RHOBT/9-280
Q1C4R5_YERPA/3-286
G2D0I7_ECOLX/3-289
E4HEH1_PROAA/13-269
C7XXB6_9LACO/5-243
A7USJ6_ANOGA/14-160
E0IEQ9_9BACL/2-283
I0NU59_STRPN/4-235
Q4MNV2_BACCE/2-233
B2E105_STRPN/4-235
E8YKE7_9BURK/6-270
C4IMA8_CLOBU/15-255
H7E0D3_9FIRM/2-242
E4KPW9_9LACT/7-272
G3ZB91_AGGAC/1-122
F5UK22_9CYAN/2-249
H1YX01_9EURY/6-274
H5JXL2_ECOLX/10-280
G5P145_SALET/2-85
E6PU43_9ZZZZ/8-246
E6VS68_DESAO/15-291
F0MT68_NEIMM/2-242
G4K4B6_9RHIZ/2-241
D8DTY6_PREBR/2-239
D5S212_CLODI/30-294
F9LNC0_STAEP/4-238
C0Y319_BURPE/6-271
E7AAB2_HELFC/6-269
B1F161_BACAN/2-233
D2C5D7_THENR/3-238
C5ZVZ8_9HELI/2-242
D2ZYL8_NEIMU/2-240
E9XIH9_ECOLX/3-286
B1XZQ2_LEPCP/8-299
D4X4Y1_9BURK/4-242
O27567_METTH/5-230
E2YCW2_ENTFL/5-267
E8DKN4_SALMO/21-293
A3HRP9_9BACT/4-273
D0HZF0_VIBCL/1-248
D5KU54_9PSED/2-287
H7LEM6_STRPN/17-260
C3BAV0_BACMY/23-287
D6LTI4_9RHIZ/2-248
C2N6D6_BACCE/2-233
Q6FFU9_ACIAD/8-246
G6TTP9_STRPN/4-235
Q9XDQ7_AGGAC/2-240
D8FDU7_9DELT/2-287
E1WH17_SALTS/4-289
I0Q3R7_STROR/18-260
E6NRH7_HELPQ/6-271
E8T000_GEOS2/4-231
E1DLI7_VIBPA/6-270
GLGC_THICR/18-284
B2DIA8_STRPN/17-260
B7C7G8_9FIRM/7-245
Q842Q4_VIBCL/2-240
D6NLZ0_VIBCL/2-240
Q9F7H1_SALCE/5-243
G2S3E3_ENTAL/21-293
Q6NDI8_RHOPA/4-241
E8U3I2_DEIML/8-246
H0L1S1_SALMO/21-293
GLGC_RHOPA/14-286
E8GPE2_SALMO/5-278
H4JUJ8_ECOLX/2-240
G4IPG6_9RHIZ/5-294
D4ZIH7_SHEVD/2-137
H3PLV0_BRUAO/4-289
H3Q141_BRUAO/9-273
G0I9W8_STRES/2-79
H4WQ65_ECOLX/10-280
E6UD13_RUMA7/10-261
B7S2W5_9GAMM/9-271
C2P1L6_BACCE/2-245
H0JVZ9_9NOCA/14-284
H7XI19_CAMJU/2-222
C3D8U8_BACTU/6-176
D6A3M0_9ACTO/2-237
F7YW36_9THEM/20-255
C7PGC0_CHIPD/2-270
E6FUN5_ENTFL/8-241
Q82SQ7_NITEU/25-318
A2YSQ4_ORYSI/2-236
E7MND9_9FIRM/7-263
C9KJM1_9FIRM/12-278
C6XWX3_PEDHD/6-291
G7G970_9GAMM/4-272
A9KVE7_SHEB9/8-282
E4VZR3_BACFG/2-242
E4T1H7_PALPW/2-241
F0EGW1_ENTCA/8-246
A1V7G8_BURMS/21-319
B2SX58_BURPP/7-170
Q4K0H1_STRPN/2-240
Q2IZX6_RHOP2/6-288
F3SLX5_STRSA/6-273
D9XVX3_9ACTO/2-235
E0SJV6_DICD3/21-294
D1EXW2_BRUML/7-290
H8HLD0_MYCTU/7-239
A4VHI5_PSEU5/2-137
F4G673_ALIDK/4-299
B9CMC2_9ACTN/7-261
B9CMC3_9ACTN/19-175
G2G3C8_9CLOT/7-289
C9Y2B4_CROTZ/34-306
B3BL50_ECO57/5-278
D2IPC6_MAIZE/1-134
Q5XXD1_WHEAT/69-344
C2CFJ5_9FIRM/3-242
D6D5T2_9BACE/2-242
G6WIA5_STRPN/6-260
Q5KDW3_CRYNJ/31-285
F7TJW0_PASMD/2-278
C2MCF6_9PORP/5-291
GLGC_BACCZ/8-263
F4DSX1_PSEMN/2-287
G9RP53_9FIRM/5-284
D2ZDA1_9ENTR/10-281
Q02EK2_PSEAB/4-242
B2DEA5_9ROSI/1-108
B0QJ89_BACAN/2-233
G7QL07_LEPII/8-237
Q9A953_CAUCR/2-239
H7E3V0_SALHO/7-296
Q6EF71_CAMJU/2-137
H7KSP9_STRPN/7-274
G5JWJ9_9STRE/6-261
HASC1_STRP6/6-275
B3TW93_SORBI/6-60
D3HPI2_LEGLN/3-219
B7R2B2_9EURY/2-237
C7NF20_KYTSD/14-303
H0RGI0_9ACTO/10-280
A4X730_SALTO/2-240
G7TUJ5_VIBCL/23-287
F2NSS2_TRES6/12-278
G6LEP3_STRPN/4-235
B5K5I3_9RHOB/1-238
F2I011_PELSM/5-142
C3DDN0_BACTS/1-194
B3TWB9_SORBI/10-65
B2H160_BURPE/7-238
E8CTI4_SALMO/7-296
E5YGL0_9ENTR/9-266
H2J8F4_MARPK/4-238
A2BXR6_PROM5/6-296
F4BEI7_FRACF/5-272
H6SBF6_MYCTU/8-279
F2LCG1_BURGS/24-317
E6KAV3_9BACT/4-291
C9JAH0_HUMAN/1-174
E6MMQ6_9BACT/1-241
F2BJH0_STRSA/31-188
G4LRZ1_PSEAI/2-287
A5MEB4_STRPN/6-260
F7PJ77_9EURY/2-243
H1EXX1_9ARCH/2-229
D2G479_STAAU/6-270
F0YC97_AURAN/471-793
A9KVU5_SHEB9/2-240
G3ZIR6_AGGAC/2-240
GLGC_SHIDS/21-293
H7ZLU9_CAMJU/5-271
G2LUM9_9XANT/7-274
C3HNS0_BACTU/2-233
F0A8M0_NEIME/2-240
Q8RNS7_9LACO/2-241
D5AUE6_RHOCB/14-285
A8JBU3_CHLRE/7-137
G6L9L0_STRPN/2-70
E5Z573_9BACL/2-235
H3ZWT0_STAAU/6-270
H7I184_STRPN/6-260
A0JU06_ARTS2/17-304
I0VEC2_SHIFL/5-243
E1IIB2_9CHLR/14-239
E4GEC0_PROAA/4-283
G9UZE6_SALMO/5-278
E5Z583_9BACL/5-270
B9YBP4_9FIRM/2-252
E1T762_BURSG/5-146
Q044M8_LACGA/5-270
I1IP77_BRADI/79-354
D4RNL8_ENTFC/2-240
C6GYL7_STRS4/7-262
A0RXP3_CENSY/2-229
F0RHD7_CELLC/2-238
B6G0J2_9FIRM/4-221
E3FTY1_STIAD/5-265
D6QW65_PAEAL/2-236
E1YNX3_9BACE/122-346
B9BN18_9BURK/6-270
D5TM36_BACT1/6-157
C6R6N4_9CORY/13-244
A8FAU9_BACP2/2-246
F4L255_HALH1/4-238
F7N245_ECOLX/21-293
F6TC27_CIOIN/3-225
H8DSK3_9ENTR/21-293
E5BRH9_9FUSO/4-242
F6T3R0_CALJA/3-209
C4S8D5_YERMO/6-279
Q5NNI6_ZYMMO/21-165
D8AH12_ECOLX/2-240
Q3IN73_NATPD/2-272
C3WGG4_FUSMR/5-269
F9MLT5_STRMT/7-274
B1L876_THESQ/2-276
C3G9Y8_BACTU/6-272
A5MAI8_STRPN/17-260
E8IYG3_ECOLX/10-280
H0HNN6_9RHIZ/6-270
C7CRF1_ENTFL/8-241
Q6J1L7_SOLLC/2-236
A6U4N1_STAA2/6-270
A8DW63_NEMVE/121-346
Q93Q31_SALCE/6-295
C4ZBV3_EUBR3/4-256
E8UHU2_MYCFM/6-238
B3I2R8_ECOLX/5-278
C6E1A6_GEOSM/5-269
A5XJ60_BURML/6-270
CAP4C_STRPN/7-274
C0N9P1_9GAMM/2-225
E4TEJ6_CALNY/4-232
Q2HHA7_CHAGB/32-181
A5TR71_BURML/7-238
D3FR06_BACPE/5-249
E1EQI1_ENTFL/5-267
E2VYX5_MYCTU/7-239
Q1N944_9SPHN/8-274
C8P6T2_9LACO/6-269
D8NRP5_RALSL/6-274
F3ER32_9PSED/2-287
F3YYX4_DESAF/13-251
I0F1K3_9BACI/2-247
H0PFY9_9SYNC/9-242
G0VXL2_PAEPO/7-261
B5FFU2_VIBFM/2-242
RMLA2_ECOLI/2-240
F8E4A0_FLESM/5-269
F6ADU5_PSEF1/6-271
F8LW23_STRTR/4-247
C0BBV7_9FIRM/4-185
A7I4W4_METB6/2-218
A4BYN4_9FLAO/2-242
Q64S47_BACFR/4-289
D3TPL4_GLOMM/3-212
A7NHW3_ROSCS/4-258
B0GC36_YERPE/3-286
F4W0W6_ECOLX/21-293
G2JQK1_LISMN/5-240
B5EDT7_GEOBB/2-227
H3Q294_BRUAO/1-269
B2TR24_CLOBB/15-255
E1MA57_9STRE/17-260
G7SDP9_STRSU/2-240
H1DTQ0_ECOLX/7-299
ALGA_PSEAE/2-287
D4KGN4_9FIRM/7-262
G5JWJ8_9STRE/18-258
G5GWB0_FUSNP/7-263
G2J0Q4_PSEUL/5-243
F8KRM2_HELBC/2-279
D7XDD6_ECOLX/2-240
H9UTZ8_ECOLX/5-278
B6YVK3_THEON/11-244
D6YL48_CHLTG/24-294
H1BPC6_9FIRM/22-234
Q6CEG9_YARLI/22-168
D7C0T0_STRBB/7-279
C8LFH5_STAAU/6-270
A4MEQ2_BURPE/4-291
E0NB35_NEIME/2-145
B7A424_ECO57/5-278
F3WAA4_STRPN/18-260
E9Y0G3_ECOLX/8-297
E1CG48_9ACTO/2-237
Q88GA4_PSEPK/6-271
E8UVR6_THEBF/2-232
E6GHS3_ENTFL/5-267
G6XZB9_RHIRD/14-286
F7BI62_CIOIN/4-141
H7IXB4_STRPN/17-260
B0NXP7_9CLOT/2-240
H0I7K9_9MYCO/6-276
E1H5Q0_MYCTU/2-239
B8G1G4_DESHD/17-160
F9ULY4_LACPL/6-268
A1SSZ9_PSYIN/3-301
F9LXS3_STRMT/4-236
A2BLL9_HYPBU/4-237
A5KIE4_CAMJU/118-341
A8FXI6_SHESH/2-136
Q6VPL7_SALCE/3-286
C3Q2P0_9BACE/2-251
H7NCC7_STRPN/2-70
C5X8X7_SORBI/81-356
Q0YSK5_9CHLB/4-233
F0VTB8_STRG2/4-238
F9LTB8_STAEP/6-270
F0JCB1_DESDE/5-286
B7JDE9_BACC0/6-153
C3PEK2_CORA7/13-244
E1Q814_HELPC/4-283
C3WJ68_9FUSO/2-226
G8VG20_PROAA/13-269
Q121T7_POLSJ/8-232
Q82MK0_STRAW/2-245
H4C296_STAAU/6-270
E2P9V1_PASHA/20-293
A7HUF8_PARL1/11-276
C5EZF5_9HELI/20-223
B9KXA1_RHOSK/5-243
I0Z1V7_9CHLO/84-361
C2LQT9_STRSL/2-240
C6Z5Z1_9BACE/2-107
G8W9H9_KLEOK/2-240
F9YZQ0_PROAA/9-280
A2P843_VIBCL/2-240
B8XED7_ORYSI/85-360
G4ES20_BACIU/4-267
I0TLR4_STAAU/4-238
GLGS_WHEAT/44-319
C6LM79_9FIRM/14-269
Q6C5U4_YARLI/4-220
F1XW30_ECO57/5-278
D4B0F9_ARTBC/15-241
D3SJF3_DEHSG/2-234
D4WDM1_BACOV/2-231
F0X186_9STRA/5-145
Q0F314_9PROT/2-239
F4M0U5_ECOLX/5-243
E6UEK7_RUMA7/2-243
B5E4N5_STRP4/17-260
C7MP91_CRYCD/2-254
A3ZND7_9PLAN/3-291
F4FS17_LACBN/5-239
C2IKS6_VIBCL/7-271
E6CN96_PROAA/9-280
RFBF_SALTY/2-223
E2TWG1_MYCTU/11-284
F4AQI1_GLAS4/1-147
F1TAZ9_9CLOT/5-260
H3M6M2_KLEOX/10-281
H1TSC5_STAAU/6-270
I0QFQ3_STROR/2-240
B6EPD6_ALISL/2-240
G2KUP3_LACSM/6-269
A6M9B1_ECOLX/5-243
E7V087_SALTM/7-296
B9XYI7_HELPX/4-283
F3W7Y3_STRPN/2-233
F9BAR1_VIBCL/5-274
H7TPT6_CAMCO/118-341
Q9AT08_CICAR/93-372
G4D7U4_9GAMM/2-240
H7D5S5_9CLOT/6-272
C3N9A3_SULIY/5-229
E0RZN0_BUTPB/2-239
B8GJP1_METPE/2-218
F2L7U6_BURGS/4-242
G0FS14_AMYMD/2-239
B3IUV3_VIBPA/6-270
H7U0I6_CAMCO/118-341
GMPP1_ARATH/2-236
H7DUS1_9FIRM/2-272
C0CVP4_9CLOT/2-269
D0RID0_9RHIZ/7-290
E3GDZ9_EUBLK/2-217
F8GBK6_FRAST/2-243
H4IA41_ECOLX/10-280
F5K9L3_PSEAI/2-287
A1UL59_MYCSK/11-282
C9TPN2_9RHIZ/7-290
Q841R7_STRGR/2-93
H7YVR6_CAMJU/118-341
F8B5G5_FRADG/9-281
H5P5X5_ECOLX/7-296
D2GCP4_STAAU/6-270
F0LBR1_AGRSH/9-293
G0TGA5_MYCCP/11-284
A4YCU3_METS5/2-229
E6ET46_ENTFL/2-240
D0JU29_YERP1/2-240
H4SHG2_ECOLX/10-282
C5UVT0_CLOBO/123-347
GLGC_RHIE6/14-286
B8HEG9_ARTCA/9-279
G7A3T0_VIBCL/5-274
A4VFP0_PSEU5/2-240
Q4JU09_CORJK/41-309
B3WG34_ECOLX/10-280
B9KPN0_RHOSK/8-271
A3KCF7_IPOBA/84-362
H8E2V6_9MICO/8-281
F4DI08_AERVB/123-349
A5GI61_SYNPW/6-295
Q8YDZ7_BRUME/9-273
H4CYT9_STAAU/6-270
A8G836_SERP5/2-240
A6EUV2_9ALTE/2-286
H0P9H0_9SYNC/9-286
E8CKJ7_SALMO/5-278
E1XKA3_STRZN/2-70
E4FCB1_PROAA/4-283
Q1CGW2_YERPN/5-282
F5Z215_MYCSD/7-237
D5BAR2_ZUNPS/2-238
H7CT55_CLOPF/2-240
G6Z248_VIBCL/1-250
D5CJA5_ENTCC/5-278
E5AXC9_RHIRD/1-258
G6ZZJ8_VIBCL/1-250
H2CZJ8_KLEPN/10-282
H7E0D5_9FIRM/2-73
H5PM65_ECOLX/5-278
B7A5Y6_THEAQ/4-272
Q638L1_BACCZ/2-237
B2URD2_AKKM8/4-290
G8V0K7_STAAU/6-270
B5YA64_DICT6/5-269
I0PKX0_MYCAB/8-239
C7D322_ENTFL/5-267
D4ZTD5_SPIPL/2-238
B5HIU2_STRPR/2-237
H7KW71_STRPN/6-260
C2KV30_9FIRM/2-240
H5NR56_ECOLX/5-278
H5SWE5_LACLL/2-240
D4ZIF3_SHEVD/2-240
B1VTN5_STRGG/10-278
F2X791_CAMJU/1-230
E7TBU4_SHIFL/7-296
F7SJA7_9GAMM/6-279
E0SZ72_STRZA/4-235
G6P295_STRPN/4-235
F0E3P1_9PSED/6-271
B4I9L4_DROSE/11-158
G9WT17_9FIRM/2-240
C0C5M9_9CLOT/5-283
F5HZ98_ACIBA/123-347
Q067S2_9SYNE/8-246
B9X6U0_BORBG/47-307
A3RRC5_RALSL/6-274
E2Y7Q6_ENTFL/2-240
B3H0J3_ACTP7/21-294
F8RBY7_9ENTR/2-240
F1T5K2_9ACTN/14-269
D1Y1R8_9BACT/4-244
D2QWZ4_PIRSD/5-273
G3EGQ4_9BACT/2-237
A6NX56_9FIRM/7-240
E7HEH1_ECOLX/2-240
D9QWA3_MYCMG/5-92
D4VWL6_ENTFC/5-267
F3LP02_9BURK/6-296
G2E4G4_9GAMM/7-278
E0F3F4_ACTPL/2-278
E4VRY9_BACFG/2-242
A8LUB8_DINSH/5-243
H7WCQ3_CAMCO/2-223
G4PHA9_BRUML/1-269
Q84J86_MAIZE/46-321
A3ERB5_9BACT/3-295
H1Q804_9ACTO/2-239
E8X7Q9_ACISM/2-240
H3RHQ3_ERWST/21-293
Q9EWC7_STRGN/1-198
E4BLH9_PROAA/13-254
Q1GN55_SILST/3-289
B9H4D7_POPTR/43-322
B9P328_PROMR/7-296
F3D7M1_PROAA/4-283
H7MBN2_STRPN/6-260
B5YU98_ECO5E/5-278
C2C909_VIBCL/5-274
D7NA98_9BACT/1-136
O64760_ARATH/26-175
G5GIX3_9FIRM/2-242
D5BUG7_PUNMI/12-275
E8CQ93_SALMO/21-293
H1CVG8_CLOPF/4-237
C3MQ37_SULIL/2-223
B9RN02_RICCO/96-375
I0SYB5_9STRE/4-235
I0EMN9_9HELI/6-271
H0KM10_BIFAN/2-240
B7AX04_9FIRM/5-179
Q5LF42_BACFN/2-242
G6V1J0_STRPN/2-240
C2KSJ5_9ACTO/7-270
Q8VWC2_9ACTO/2-240
H2ZHD6_CIOSA/2-149
Q7XJ46_MAIZE/11-62
C4I8Y6_BURPE/22-322
H5XIP9_9PSEU/8-239
E4RXR9_LEAB4/2-250
H5HVM2_ECOLX/21-293
G7UUV1_PSEUP/2-227
B4RB69_PHEZH/3-240
GLGC_MYCGI/8-279
H4GIQ3_9LACO/5-243
C9T441_9RHIZ/7-290
C7LWY3_DESBD/2-240
A9VM88_BACWK/2-174
C3HRH7_BACTU/6-270
H7M5N6_STRPN/2-70
Q6AIB5_DESPS/5-259
E3DQ99_HALPG/7-246
B1YWE0_BURA4/7-150
H5T4Z5_MELPD/5-267
G7VUX2_PAETH/4-233
E3E378_BACA1/17-157
G0ASI7_9GAMM/3-241
G0CY67_CORUB/61-328
E8VT19_VIBVM/6-270
E8H1M1_SALMO/2-240
E6CAW3_PROAA/13-269
E5UX51_9BACE/7-294
G6MH80_STRPN/7-274
A8A1T5_ECOHS/9-282
G6L057_STRPN/7-274
C3CFN9_BACTU/2-234
C6E5G3_GEOSM/2-234
F9A0I0_VIBCL/6-270
H1LBQ0_9LACO/2-240
B7JBH1_ACIF2/5-296
H7EZR6_PSEST/6-271
D8IGG8_LACFC/2-240
F0HIR1_9FIRM/1-182
Q46IK6_PROMT/9-299
F7Z4V3_BACC6/16-255
C5ND78_BURML/4-242
H1LQF0_9PAST/2-274
C8LGJ2_STAAU/4-221
H1WME0_9CYAN/11-283
HASC1_STRPQ/6-273
G9SQR9_ENTFC/5-256
C2UPG0_BACCE/1-192
E9XIG9_ECOLX/7-296
H7ZD00_CAMJU/2-242
O86198_PECCC/10-64
A6WLD9_SHEB8/8-282
D8KL32_CORPF/11-242
H0NI02_BACCE/6-270
G6NDS2_STRPN/7-274
B6BIV0_9PROT/12-277
E8FSS2_SALMO/5-278
A7RT58_NEMVE/2-235
G6FI18_9EURY/2-229
D8RZ45_SELML/9-261
Q549S1_ECOLX/1-278
Q93UK3_BURPE/4-291
G3Z8N7_AGGAC/19-292
A8ACU1_CITK8/2-240
Q4MN84_BACCE/6-177
H5U288_9ACTO/2-239
H1C0R3_ECOLX/21-293
C2RVW4_BACCE/18-282
I0FAA2_9BACI/2-238
E1I9N2_9CHLR/2-224
B7MDI4_ECO45/2-240
B0JGX2_MICAN/2-230
G6Q5G2_STRPN/2-70
H1WST6_LEUCI/1-96
B4LJN4_DROVI/3-215
D6QW57_PAEAL/5-270
B0U8G1_METS4/7-269
F6F0M8_SPHCR/4-233
A5MSS5_STRPN/2-70
E5R0X0_ARTGP/5-229
I0ML44_SALET/21-293
G6YQ07_9ALTE/3-291
A1K6N7_AZOSB/5-243
A1R6P6_ARTAT/2-239
A6LQ76_CLOB8/3-287
G4ALG3_AGGAC/2-278
A3JWZ1_9RHOB/13-284
D2NBL1_ECOS5/21-293
B1KGI4_SHEWM/2-144
E6A599_ECOLX/7-296
B7XSM9_BORGR/2-262
B9HK47_POPTR/2-236
Q8P8Q1_XANCP/7-274
B1J5S2_PSEPW/7-245
B3CJ01_9BACE/2-240
E8KZ42_9RHIZ/2-212
GLGC_FRATH/15-288
A4KFT5_MYCTU/11-284
F0R3V1_BACSH/1-241
F6GK74_LACS5/7-272
D9SVC4_CLOC7/3-286
A7MSL5_VIBHB/122-349
E3R9S5_9LACO/2-241
E6CBE1_PROAA/9-280
H4JNE8_ECOLX/2-179
C6BM48_RALP1/7-271
G6DY33_9GAMM/15-283
G1WMM8_9FIRM/4-135
Q3SND3_NITWN/5-270
B8D4X6_DESK1/6-241
Q0VSK5_ALCBS/3-285
F7L888_BACOV/2-242
C3XQP7_BRAFL/2-235
A7H6N7_ANADF/4-294
B0U186_FRAP2/5-272
D5Y8J7_MYCTU/7-239
E8YMK3_9BURK/5-153
E0R5X9_ECOLX/21-293
G9R975_9ENTR/10-282
F3NRS6_9ACTO/3-239
G4AMX8_AGGAC/11-249
A3KZK0_PSEAI/2-154
B3TW55_SORBI/10-65
H0LZ33_SALMO/7-296
E5UX49_9BACE/2-242
B1FCZ1_9BURK/4-242
D5EST4_PRER2/7-294
E6L032_9PAST/2-278
B0TH14_HELMI/2-278
Q4UQM2_XANC8/5-286
E5X174_9BACE/8-291
B5BF96_SALPK/5-243
F7M778_9BACE/2-233
H8ARE5_CAMJU/2-222
B3Q6Z7_RHOPT/4-241
Q8RKM9_BACIU/7-251
E6LEG0_9ENTE/5-242
B3XGH7_ECOLX/2-240
C2EI55_9LACO/24-257
D2TH56_CITRI/2-240
D6XCI3_9ACTO/18-282
D4WG20_BACOV/2-232
E1WFZ2_SALTS/10-280
F9MJG2_STRMT/2-240
E8R2C9_ISOPI/2-232
G6MY17_STRPN/17-260
D4JN72_9FIRM/5-279
B3ELZ3_CHLPB/2-243
H4DK30_STAAU/4-221
B3HE92_ECOLX/21-293
E1DAW3_VIBPA/5-274
C0VQM0_9CORY/11-242
H7XGT8_CAMJU/2-137
B5FMS4_SALDC/7-296
D5VPW3_CAUST/6-273
H8I5J8_METCZ/12-244
H4P760_ECOLX/7-296
G6SDB1_STRPN/4-235
A9AAM2_METM6/2-226
E5G497_ZEAMP/3-278
H5IHN6_ECOLX/10-280
E8CBP6_SALMO/9-298
C3N7G3_SULIY/3-230
H5J8F8_ECOLX/2-240
Q3RAB6_XYLFA/2-132
C3JPH4_RHOER/11-282
D4V920_BACVU/2-242
C6EFE4_ECOBD/21-293
H5QVM9_ECOLX/6-295
H7GJG8_STRPN/2-240
C8JXZ5_LISMN/5-240
D0AGC9_ENTFC/5-269
C2GR90_LACRE/6-268
Q8YT99_NOSS1/2-231
B0R8F7_HALS3/2-237
I1QMR5_ORYGL/78-353
H2BS80_9FLAO/120-346
C5DFC2_LACTC/2-236
F2JIK8_CELLD/2-240
G0DEI6_9GAMM/2-240
E8TYX5_ALIDB/4-299
E0PFA5_STREI/4-238
B8R3C5_SALCE/2-240
G6PT47_STRPN/2-70
B9HGA7_POPTR/11-280
F9MDZ0_STRCR/18-161
E9VWV0_ECOLX/10-280
D4TSK7_9NOST/2-232
F0IXU3_ACIMA/4-242
H4NW27_ECOLX/2-240
A4IS21_GEOTN/16-155
E2X0X0_ECOLX/5-278
F9B4M2_VIBCL/5-274
F6CBK0_LACKZ/5-272
H7Z7U2_CAMJU/2-242
Q10Q59_ORYSJ/9-261
E4UDH5_LIBSC/2-240
H7VU63_CAMCO/2-242
Q12L01_SHEDO/8-282
H7QP97_STRPN/2-70
A6EPU8_9BACT/6-291
D8N730_RALSL/3-241
D1Q3I7_YERPE/2-240
D6Z1Y6_DESAT/2-138
F3WGN4_SHIBO/5-278
E8RBQ1_DESPD/6-271
G0QEV2_9EURY/2-148
F4F284_VERMA/21-291
A8U5C1_9LACT/16-163
E6RUT1_CAMJS/5-271
F3CSE0_PROAA/9-280
H2HPS9_CORDP/11-242
G2RNU1_BACME/2-271
B0T584_CAUSK/3-241
H6RDH3_NOCCG/1-269
G6HF40_9ACTO/65-339
G6T0D0_STRPN/7-274
F7XKK7_METZD/2-234
F2THU4_AJEDA/15-282
E1N978_9BIFI/8-280
A4NX72_HAEIF/2-274
G5TJS2_ECOLX/5-278
F9US51_LACPL/17-163
Q9RMU5_KLEPN/1-272
C1CKI6_STRZP/17-260
F7ZG21_ROSLO/13-284
G6UIX2_STRPN/17-260
D9XGQ8_STRVR/18-282
C9QJJ1_VIBOR/5-274
D3Q160_STANL/65-344
Q18EM5_HALWD/2-237
G2G3C6_9CLOT/6-272
D7D011_GEOSC/2-234
H3PW17_BRUAO/9-273
C3ESB9_BACTK/6-158
H7R9U3_CAMCO/5-271
A3JEI9_9ALTE/3-291
Q31MT1_SYNE7/3-287
C7TE78_LACRG/6-260
Q0VMV7_ALCBS/2-150
H1Q1W3_9BACT/1-284
E7B3W4_YERE1/5-278
A5YSR0_9EURY/2-236
F0PNQ9_BACT0/7-270
GMPP2_ARATH/2-239
C6HD05_AJECH/15-275
E8H3P8_ECO57/7-296
D4G275_BACNA/6-271
B5CC21_SALET/2-223
H0LYM9_SALMO/3-290
E0TUX8_BACPZ/2-247
G6SWT7_STRPN/19-260
D1K771_9BACE/7-277
B6J6S4_COXB1/6-271
D5WVY3_BACT2/2-240
H0U9N4_BRELA/2-236
H7GQ00_STRPN/7-274
Q036V2_LACC3/2-240
E4IBM5_ENTFC/2-240
B8HUP7_CYAP4/2-248
E6QNH9_9ZZZZ/2-147
F1Z3W2_9SPHN/1-187
G3PKU9_GASAC/6-145
I0TX90_STAAU/6-270
E4CX39_PROAA/13-269
P93430_ORYSI/87-365
G0VU26_PAEPO/15-223
D4HSW3_LEPIR/5-243
B2Q4L3_PROST/2-240
E6DRG2_PROAA/4-283
G2E717_9GAMM/6-270
A8ZT80_DESOH/2-244
A7JE71_FRATL/2-244
G1Y8A6_ECOLX/10-280
H6LQF2_STAAU/6-270
D4IX67_BUTFI/119-346
Q1ZRN2_PHOAS/8-285
E1RPE1_XYLFG/5-242
H7ZXL0_CAMJU/118-341
E7RZ33_9BURK/18-290
H0QNC5_ARTGO/9-279
Q606I3_METCA/7-300
F4AG47_LACJH/5-270
A9WAE2_CHLAA/3-230
F3A9M8_9BACL/17-256
G6P4Q7_STRPN/7-274
E8UNK2_STREJ/13-250
A6F4R7_9ALTE/1-150
G6KJI0_STRPN/4-235
C3W8K8_HORVD/85-360
G8VDT5_PROAA/9-280
H8I8A6_METCZ/2-238
E1YQE6_9BACE/2-244
F7NNS5_9FIRM/10-273
E8I9X6_ECOLX/7-296
F8AMD7_METOI/2-224
C8W9I6_ATOPD/4-254
Q7B8U2_YERPS/6-234
G8NL66_BRUSS/9-273
D3V6K6_XENBS/2-240
E6V4B6_VARPE/24-301
F9VER1_LACGL/12-277
H7V6H2_CAMCO/2-242
D7DHL4_METS0/5-243
D3T7M0_THEIA/2-240
F0JWT2_ESCFE/2-240
B4DJR0_HUMAN/3-90
C6XD92_METSD/19-289
E6N7M2_9ARCH/2-226
E1YRE3_9BACE/2-252
GLGL1_WHEAT/1-148
Q8GRM4_ORYSJ/77-371
Q07ZG6_SHEFN/3-240
F4C045_METCG/2-229
E0M0R9_9ENTR/21-293
F1V8M4_PROAA/9-280
G0GZ80_RICH0/94-133
Q81AP6_BACCR/2-245
G6G2B9_9FIRM/6-271
F3SDS0_9PROT/11-249
I1MZ91_SOYBN/2-235
D4IEA1_ERWAE/10-281
C0B6Y9_9FIRM/194-474
D6LJ34_9FUSO/2-226
H0MCA8_SALMO/1-255
E1NUL9_9LACO/5-270
D4L8L0_9FIRM/5-268
G6M8B7_STRPN/6-260
E1LFR0_STRMT/18-260
C4KIG0_SULIK/2-217
Q7MUG0_PORGI/2-241
GALU_MYCGE/7-274
A0LRX7_ACIC1/2-237
B2TYE0_SHIB3/5-278
F0BWQ3_9XANT/1-235
G4FQF0_9SYNE/4-242
A3VCH4_9RHOB/5-243
A2VVK0_9BURK/50-195
A3WW56_9BRAD/5-270
D3SQL5_NATMM/2-236
H0JV01_9NOCA/2-239
G7V9F0_THELD/7-240
Q7YKW3_ARATH/56-324
B0TNB0_SHEHH/8-281
G4R3P0_STRPY/6-273
A8EHX5_BURPE/3-227
D8NYF3_RALSL/2-156
F7N3A8_ECOLX/2-240
F6ALM4_DELSC/9-278
A6N835_PINTA/2-236
I0BMH2_9BACL/117-238
B7J9T3_ACIF2/4-293
C9KN19_9FIRM/1-254
A8UKY9_9FLAO/30-273
C6GXE3_STRS4/2-240
A4JLM7_BURVG/29-328
C3IR13_BACTU/6-158
D1JKA1_9BACE/2-242
RMLA_ACTS5/2-239
A2S547_BURM9/4-291
A5ZN91_9FIRM/2-255
F7V304_CLOSS/4-256
B3TW50_SORBI/10-65
D1D238_9RHIZ/9-273
B4AJI0_BACPU/2-238
A3DHF6_CLOTH/5-268
C7Y359_9LACO/5-271
H5QGE2_ECOLX/5-278
H7IXB3_STRPN/6-260
Q0EZ10_9PROT/15-295
F3HLG9_PSEYM/7-207
C5CQX3_VARPS/7-286
H4KFG0_ECOLX/10-280
A4XL18_CALS8/4-291
D4RXI3_9FIRM/4-257
H3MBZ8_KLEOX/21-293
E2PKI3_9RHIZ/2-248
D4FKN4_STAEP/6-270
A7ZTZ1_ECO24/2-240
E6VSB7_DESAO/2-236
H7GTH1_STRPN/17-260
D5U3M8_BRAM5/2-237
H7ITJ7_STRPN/7-274
I0MY35_SALET/4-289
C1F862_ACIC5/2-240
D0KYG3_HALNC/123-349
I0Q343_STROR/7-274
Q8ILP1_PLAF7/2-232
Q3IZM1_RHOS4/9-292
B3ZF93_BACCE/5-224
B5CWS7_9BACE/2-242
D0BI67_BRUSS/9-273
A3PS38_RHOS1/5-243
B0GGD0_YERPE/5-278
C8KMY5_STAAU/4-221
E6L7X9_CAMUP/3-214
F2I8J9_AERUA/5-271
C3N370_SULIA/2-232
A5ZXH7_9FIRM/13-292
B5WKX8_9BURK/4-289
G3AHV8_SPAPN/4-162
H3MDI4_KLEOX/2-240
H3VJQ3_STAHO/4-224
A6ANK0_VIBHA/26-295
H2YVA2_CIOSA/2-235
F2KNW2_ARCVS/2-272
Q9R822_HELPX/4-117
H1DL70_9PORP/6-289
F6EVT3_SPHCR/8-274
G6SRJ1_STRPN/17-260
G6NLU4_STRPN/2-70
B2RI70_PORG3/2-241
Q8DE01_VIBVU/122-345
E0I3X5_9BACL/2-219
E2QCZ9_DROME/12-244
D7BSM9_STRBB/1-208
A0D7Z4_PARTE/6-152
D1JP85_9BACE/2-242
G9SWL8_ENTFC/2-240
C0Q1I5_SALPC/48-321
F9ZK07_9PROT/10-244
B9PL80_TOXGO/131-290
D1YV72_METPS/2-227
E9X0J2_ECOLX/21-293
H5SJN6_9BACT/2-263
C2P3M4_BACCE/2-233
G7BC17_VIBCL/1-268
E4B6Q4_PROAA/13-270
C3DS13_BACTS/6-135
G5PMJ8_SALET/10-280
D5D153_ECOKI/10-280
D7HN09_VIBCL/5-274
H5MH64_ECOLX/5-278
D8MY45_ERWBE/21-293
Q848R8_AERHY/8-283
C1ABC1_GEMAT/2-234
G1YNR6_ECOLX/10-280
G3YFW8_ASPNA/24-170
A6CP40_9BACI/4-268
F2RQ84_TRIT1/49-188
G7C762_VIBCL/5-274
G6SHM1_STRPN/1-199
C2Y0Y5_BACCE/1-208
F9R8F5_9VIBR/5-274
Q5L6Y0_CHLAB/32-302
F6FPV7_ISOV2/20-308
C2Y4J3_BACCE/1-194
G5LFB6_SALET/21-293
G0JX68_STEMA/7-272
E8ZT70_CLOB0/5-270
C3HL56_BACTU/2-237
D8IEW7_BRAP9/4-283
E5BU81_9FUSO/3-298
F5WHZ6_STAAU/4-221
G4DV59_9GAMM/4-242
E7UBP8_ECOLX/21-293
F3NTC8_9ACTO/2-235
B9JA96_AGRRK/6-291
E4G5F0_PROAA/4-283
G2DHL6_9GAMM/2-138
G0NJU0_CAEBE/4-246
Q5MQK6_WHEAT/1-127
E5V5V6_9BACE/8-291
G5H3N0_9FIRM/13-254
H6SIT7_RHOPH/47-319
B5E7Y0_GEOBB/5-268
F4UQV9_ECOLX/7-296
E2UJE3_MYCTU/11-284
B9QW83_9RHOB/3-285
F3CCP0_PSESG/2-141
F7NVI0_9GAMM/3-252
G2NHC7_9ACTO/2-237
D9Q7B6_CORP1/17-284
C7KAP2_ACEPA/32-317
H3Y1P2_STAAU/6-270
A5Y3Y6_SORBI/236-364
F8M610_MYCA0/8-279
G5KF03_9STRE/6-261
Q0K7N8_CUPNH/3-241
G2CBI3_ECOLX/2-240
C7VD67_ENTFL/5-267
Q67RD1_SYMTH/11-243
Q4RLI1_TETNG/2-121
Q8GJ81_MYCSM/2-239
D8KD45_LACLN/8-260
D4I3J5_ERWAC/21-293
D0BH84_BRUSS/2-248
G0V445_9CLOT/5-268
E5SJV6_TRISP/10-163
C7HTU5_9FIRM/8-262
D7C7L4_STRBB/1-210
C3E5W6_BACTU/2-237
F3EQS3_9PSED/7-210
H5QLJ8_ECOLX/2-240
Q63R79_BURPS/3-227
E2UQT9_MYCTU/7-239
G7R2Y8_ECOC2/10-280
I0TP95_STAAU/6-270
A6BHX8_9FIRM/7-263
E8UBI4_DEIML/2-235
E1KZ61_PEPMA/8-263
F4N6H2_YEREN/1-199
H8I6V5_METCZ/2-234
B3YFD4_SALET/10-280
C9YI31_CLODR/2-238
E6SFN6_INTC7/127-354
A4WUU2_RHOS5/13-272
GLGC_DECAR/32-303
Q0TTV6_CLOP1/2-240
F6E8E0_SINMK/2-241
F9NG68_STREQ/18-258
G1R5D2_NOMLE/2-234
G3YL99_9RALS/1-155
H7FMN3_9FLAO/1-67
F5JNC6_ACIBA/4-271
Q1JI93_STRPD/4-239
E8A0U7_SALMO/1-255
A5XUK7_BURML/3-227
D5RG20_9PROT/3-241
B3TW73_SORBI/10-64
E0RRK5_SPITD/5-272
GLGC_BACSU/6-261
C6LH12_9FIRM/5-238
GLGC_MYCLB/8-278
I0P0P7_STRPN/7-274
B1RNQ1_CLOPF/7-272
G6XFD5_9PROT/8-236
G0LM45_HALWC/2-219
E9ZCL7_ESCFE/21-293
F3CM61_PROAA/13-269
D7HIW6_VIBCL/5-274
Q4C7U8_CROWT/2-235
Q1CGW1_YERPN/5-278
E2N1N8_CAPSP/2-243
G7HLL0_9BURK/27-326
G6K454_STRPN/7-274
I0W3N5_9STRE/7-274
G6JV57_STRPN/2-70
C6WUA0_METML/1-138
C0DXZ5_EIKCO/9-273
D0K972_STAAD/1-242
C6IU68_9BACE/2-242
C2P173_BACCE/2-237
Q0HKK1_SHESM/19-257
Q1BMV6_BURCA/17-315
E3GCX8_ENTCS/7-280
B4UJP9_ANASK/5-243
I0QCE9_STROR/19-260
H1Q811_9ACTO/1-254
Q8TWW4_METKA/4-236
E8UI19_MYCFM/13-283
F7R7L5_SHIFL/10-280
A3TS92_9MICO/2-238
F1ZZ86_THEET/3-290
G9R5C4_9FIRM/16-266
H6Q9R9_PYROT/2-226
G2CA90_ECOLX/11-283
C8X3K9_DESRD/5-267
F1WL42_MORCA/4-171
E0N3T4_9ACTO/7-270
A9WY40_BRUSI/4-289
E4C5N0_PROAA/9-280
B1J5H5_PSEPW/4-296
E1PMD9_CAMJM/2-138
A9T010_PHYPA/8-145
Q57EJ2_BRUAB/7-290
A6CNU8_9BACI/2-234
H5RVF8_9NOCA/2-238
H4TQ24_ECOLX/7-296
Q4QM88_HAEI8/2-274
E7HSA9_ECOLX/10-280
E3F3F0_KETVY/1-204
A6L3C2_BACV8/2-107
H4ZUB1_ECOLX/10-280
F4MV54_YEREN/3-193
E7N213_9FIRM/7-262
B7J931_ACIF2/24-297
C4L9K9_TOLAT/2-150
G4M7B4_9BURK/7-151
D6CLZ4_THIS3/6-244
H3XKD2_STAAU/1-162
GLGC_SALTI/21-293
I1M6B5_SOYBN/86-350
C7NA98_LEPBD/7-277
E4B9B8_PROAA/4-283
D2FA57_STAAU/6-270
B7A920_THEAQ/2-231
G2ZXB0_9RALS/7-272
H8W6Q6_MARHY/2-153
E2S5N7_9CORY/2-236
F0H5M5_9BACT/6-278
G5ESU6_9MICC/9-297
H0UCL9_BRELA/2-248
B0CAX1_ACAM1/2-240
H8GN24_METAL/4-242
F0IEP3_9FLAO/119-345
E6I7A6_ENTFL/8-241
Q6T1W3_ANETH/2-240
C0WF46_9CORY/14-280
F5W3A0_STAAU/6-270
A9GW40_SORC5/3-153
G1V2H2_9DELT/2-249
E7X563_SALMO/21-293
F9GIF1_HAEHA/16-289
B7HCN9_BACC4/2-233
F2U6H0_SALS5/8-154
B1XNM0_SYNP2/4-274
D1C4F4_SPHTD/2-233
C7P7R6_METFA/2-224
G5HYR4_9CLOT/2-240
E8BRU9_SALMO/10-280
Q2L325_BORA1/2-216
E5UVU7_9BACE/2-107
GLMU_STRPQ/4-237
E0P724_STAAU/4-221
F9VXK1_9ACTO/8-279
C6GPG3_STRSX/7-262
A1U3Y5_MARAV/7-245
D7D196_GEOSC/17-162
B8GB86_CHLAD/2-237
G0THA6_MYCCP/8-279
E3DXG5_BACA1/6-271
B4ABH4_SALNE/2-240
A7B922_9ACTO/2-239
C0N2N7_9GAMM/18-284
F7LW35_9BACE/4-289
Q1QIZ9_NITHX/2-240
F9H9E0_STRMT/7-274
C6SA21_NEIME/2-18
H8FCZ1_XANCI/5-286
D4KCM4_9FIRM/6-272
D0GJT4_9FUSO/4-302
B3TVU2_SORBI/10-65
G4RLQ1_THETK/2-221
A9MXG1_SALPB/2-240
Q1MBW3_RHIL3/9-274
E6JEI1_RIEAN/1-279
H2MSS8_ORYLA/2-235
G2UP53_MYCTU/1-255
E7A1I1_SPORE/113-402
B0Y8T9_ASPFC/89-235
C9UHU7_BRUAO/9-273
E6A2R9_ECOLX/5-243
A7AGV1_9PORP/2-272
B7IGW6_THEAB/2-240
C1CH21_STRZJ/7-274
GLGC_SYNY3/15-285
H3TK05_PSEAE/8-298
D4JUM0_9FIRM/2-255
B1BQW5_CLOPF/3-282
H7GMF3_STRPN/2-70
Q985M7_RHILO/6-290
E0Q6N3_9BIFI/8-280
Q63RA4_BURPS/6-269
A6ARK6_VIBHA/6-269
Q8FSP0_COREF/2-238
G6Z2J3_VIBCL/1-248
H4GIN8_9LACO/17-260
B5MS95_SALET/2-36
F5ZVY1_SALTU/21-293
I1PF71_ORYGL/79-358
F0MSX4_NEIMM/2-240
A5WC35_PSYWF/9-288
C1CRM2_STRZT/17-260
H4YXY8_ECOLX/5-278
A6GTD2_9BURK/2-144
A6TSD0_ALKMQ/6-261
H4EJU7_STAAU/6-270
F8CS03_MYXFH/2-239
H2I0X6_CORDP/14-281
G6PUS7_STRPN/7-274
G6JSK6_STRPN/1-199
F8CUD5_BACTR/5-219
C3GV25_BACTU/1-220
F9F062_9NEIS/2-230
G2BMP2_ECOLX/10-280
Q9WY81_THEMA/4-258
C4L7M4_TOLAT/2-238
D6LAN3_9FUSO/6-271
Q1NXE2_9DELT/9-259
G0R3P0_ICHMG/2-137
F8N9P2_9BACT/7-294
G9QGN1_9BACI/5-240
H5KLE9_ECOLX/2-240
B5PR32_SALHA/21-293
D5MWN8_BACPN/17-189
Q9EXW3_SALCE/2-291
Q07Z96_SHEFN/2-240
F2HWN9_BRUMM/9-273
C3H977_BACTU/6-269
D6ZQJ6_STRP0/2-240
E9CVW0_COCPS/2-236
D6KVT0_SCAIO/32-321
HASC1_STRP1/6-274
G0JS34_9GAMM/24-297
E2JMT9_BORAF/2-262
C3DMN1_BACTS/1-240
I0QIG1_STRSL/8-276
D0JJV7_YERPD/5-278
E5V954_9BACE/2-246
GLGC_ANADE/5-277
G0TNS1_MYCCP/2-239
G6NUF3_STRPN/2-70
B5L3L5_ECOLX/4-293
F9Y723_9RHOB/6-292
H9XTQ2_9ENTR/3-286
C3QGY7_9BACE/2-242
H0PTY7_9RHOO/6-273
D3L019_9BACT/2-240
H8B3H3_CAMJU/118-341
C0E7V8_9CORY/34-302
H4LJL7_ECOLX/2-240
G6IGQ2_9DELT/3-294
F2EVF0_PANAA/10-280
C1F886_ACIC5/26-295
D3Q454_STANL/12-278
G2NGF9_9ACTO/2-240
F8KKH7_STALN/6-272
H2J7X4_MARPK/2-276
A4GI24_9BACT/6-270
I0BJT9_9BACL/2-280
E2MHY7_PSEUB/6-270
F9D880_9BACT/7-294
A8ZTF2_DESOH/3-296
F9SHV6_VIBSP/6-269
E4PS12_MARAH/2-240
A6X4E3_OCHA4/2-247
Q7NFP4_GLOVI/2-238
F0NKF5_SULIH/2-223
F2G8J1_ALTMD/2-284
C6JIE5_FUSVA/6-272
E1IP28_ECOLX/28-300
B1JX09_BURCC/4-291
Q8KAU6_CHLTE/2-231
C5CE75_KOSOT/2-249
D9XSU9_9ACTO/12-241
F2MSC4_ENTFO/8-241
C5BD91_EDWI9/10-283
Q19A05_CAMJU/17-257
B9RL01_RICCO/2-52
H1I657_9BACI/7-262
A9TU90_PHYPA/2-235
H5KFJ2_ECOLX/6-295
G5IB23_9CLOT/2-268
D1NYI6_9ENTR/8-281
A2BUC8_PROM5/2-248
B2G5Z5_LACRJ/6-268
D1N127_9BACT/2-240
I0R5T4_9FIRM/7-259
Q3M7K7_ANAVT/2-249
A9WJI8_CHLAA/2-233
G2ESQ8_9LACO/6-261
D5GNM3_TUBMM/1-112
G7F7I8_9GAMM/5-279
D8FQA8_LACDE/2-242
H0M8M1_SALMO/7-296
H7WUG9_CAMCO/2-220
Q2L336_BORA1/2-238
G5JR26_STRCG/2-240
E1Q6J9_HELPP/6-271
Q4K0Q7_STRPN/2-240
E8ALU1_SALMO/5-278
I0XX42_9LEPT/7-282
F3AMB4_9FIRM/5-276
F4FZS3_METCR/3-227
H9MCB4_PINRA/1-66
G8UCW1_BACCE/2-272
G0VLK3_MEGEL/7-273
E4SMH9_LACAR/5-270
G5JMP4_STRCG/19-258
C8RWX7_9RHOB/8-272
C9R2L8_AGGAD/2-278
Q8PZ34_METMA/1-251
D4H5S4_DENA2/2-242
G6TFL1_STRPN/2-240
H7PKQ6_STRPN/18-260
D0EYG8_LENCU/86-361
H0Q7H0_ECOLI/21-293
A6UTZ9_META3/2-237
I0VW35_ECOLX/11-283
F3SH16_STRSA/2-240
A3Q4C4_MYCSJ/8-279
D1ETX8_BRUML/2-248
GLGC_HAES1/19-292
D4E8P4_SEROD/5-292
G6L423_STRPN/4-235
C3N1B3_SULIA/5-229
D7EME6_MYCTU/2-239
H3S2F2_STAAU/6-270
E0FP90_ACTPL/2-242
G6JHP3_STRPN/19-260
H8IBV5_PASMH/2-278
B7GMC5_ANOFW/29-288
A9DYA4_9RHOB/7-271
E7WJM9_SALMO/10-280
B1RK35_CLOPF/7-262
B1UWW3_BACAN/2-233
C9T916_9RHIZ/9-273
C0WWC6_LACFE/8-246
E8P7R4_YERPH/21-293
G6JN30_STRPN/6-260
B3BG81_ECO57/2-240
F9AG92_VIBCL/5-274
A8YDA7_MICAE/2-235
F8GJH7_NITSI/31-302
I0MYD6_SALET/7-296
G6MES1_STRPN/2-70
F3JVT8_PSESZ/2-287
A8YKU3_MICAE/5-275
B5RBT9_SALG2/5-278
G3MUX3_9CAUD/13-123
D8RHV7_SELML/6-148
A8V905_NEIME/6-269
F1TFE5_9CLOT/4-289
Q3IFD6_PSEHT/2-157
F8ICF7_ALIAT/3-274
F9YVV3_CAPCC/2-243
GLGL1_BETVU/90-369
A6CM66_9BACI/1-254
E6U339_ETHHY/8-261
G9TBI6_SALMO/2-240
Q9K6L2_BACHD/6-268
A5G8W3_GEOUR/121-346
B2VWB6_PYRTR/19-257
G1M0V7_AILME/2-234
E0MW61_9CORY/15-246
G6SII4_STRPN/6-260
C3KYD8_CLOB6/3-284
F6F7D4_CHLPS/24-294
C9UTA5_BRUAO/4-289
A7I958_METB6/2-240
A6QJY5_STAAE/6-270
Q9V037_PYRAB/2-235
H3TBY6_PSEAE/2-154
F9I5L9_ECOLX/7-296
C5W6E5_ECOBD/5-243
A2CHG3_AEGTA/27-60
E3LQQ0_CAERE/5-148
F6PSK8_CIOIN/2-180
G5JCS0_CROWT/2-238
F3A0Y8_9BACL/18-174
E1NKB6_9LACO/5-270
Q5KV80_GEOKA/121-347
C6SGF1_NEIME/6-269
C2DIW1_ECOLX/28-300
G4L3Q9_TETHN/5-240
B1QS18_CLOBU/15-255
D7INZ6_9BACE/2-272
Q74IH5_LACJO/5-270
F7UCW5_RHIRD/9-274
D4TMJ6_9NOST/2-249
GLGS1_VICFA/79-354
F5SW69_9GAMM/14-279
F0H9R6_9BACT/2-141
H0G2J0_RHIML/7-289
F3XMF8_STRPN/7-274
A0QCG4_MYCA1/2-273
E5XYG5_9BIFI/2-243
E4DQB5_PROAA/4-283
A9AG82_BURM1/4-242
D3H6F7_STRM6/7-274
C2QJ31_BACCE/7-270
F8AFA4_PYRYC/2-235
C3FH29_BACTB/2-234
B3JJ38_9BACE/2-242
D6D8V3_BIFLN/8-280
C4S4F3_YERBE/2-118
E3ZFA0_LISIV/5-270
H1MAV5_9BACT/4-288
D1B3Y6_SULD5/2-274
A4I048_LEIIN/10-240
Q827E7_STRAW/2-235
B0U1S7_XYLFM/5-286
C6XRY5_HIRBI/2-240
B3S5J5_TRIAD/32-177
F0P322_WEEVC/7-287
Q4N4K1_THEPA/2-235
H4R0W3_ECOLX/7-299
D4G0I1_BACNA/6-261
H7Q9U0_STRPN/2-240
F3LAU9_STRPO/2-240
G8M6Z2_9BURK/4-242
D4UBM0_STAAU/6-270
Q97A91_THEVO/4-239
C2YNI9_BACCE/2-235
Q9ZIH6_STRP2/2-240
D5YPW3_MYCTU/11-284
G5KX62_STRSU/2-240
B8XEC2_ORYSI/87-365
E8ZVM0_CLOB0/2-236
E3I5F7_RHOVT/3-289
Q2N6Y7_ERYLH/9-276
G7BJH7_VIBCL/5-274
A1K7P3_AZOSB/3-249
F5J0K3_9PORP/2-240
F9ZDQ3_9PROT/6-273
C9CPN7_ENTCA/13-267
C1EDL4_MICSR/4-147
D5TT84_BACT1/2-245
Q6L038_PICTO/2-234
G6KJZ4_STRPN/2-70
E2ZLF5_9FIRM/2-242
G6TWL8_STRPN/7-274
B2GF43_LACF3/2-240
G8LSR6_CLOCD/7-262
A4IT91_GEOTN/6-268
G5GC64_9BACT/7-290
F9ENH9_FUSNU/6-83
D1E0Y3_NEIGO/6-269
B0AD01_9FIRM/4-221
H2JT13_STRHJ/1-247
G6WIM2_STRPN/2-70
F3Q484_9ENTR/3-289
E8JFG7_9ACTO/7-277
C5FUD7_ARTOC/2-236
C2QVR6_BACCE/2-237
H7XSC3_CAMJU/118-341
E6PC92_9ZZZZ/2-237
B5GP12_STRCL/9-238
G5FIY1_9CLOT/7-260
D3HZ60_9BACT/2-241
C9L9N6_RUMHA/4-255
G6VFD3_STRPN/2-70
G6JUL0_STRPN/17-260
F2HLC9_LACLV/6-260
B8I1R0_CLOCE/5-269
D7WB98_9CORY/16-252
E1L2G6_9ACTN/7-262
C4GCK9_9FIRM/2-231
E8N5B2_ANATU/7-293
G1WP72_9FIRM/23-164
Q9WZW6_THEMA/3-238
F3U0E6_STAEP/6-270
H5TK46_9ACTO/26-257
E7GYM0_STRAP/6-273
B5CNS3_9FIRM/7-263
C8NF25_9LACT/8-263
F2VCA0_MYCTU/2-239
D9S5W0_FIBSS/2-137
C7CS68_ENTFL/5-267
G7UBD0_PANAN/21-293
D5TAU9_LEGP2/6-290
D4R2Q0_ENTFC/5-269
C7PJT4_CHIPD/9-293
F9ZJM0_9PROT/22-260
B6B6R9_9RHOB/7-272
E9XF42_ECOLX/2-240
H1ARM8_9FIRM/6-262
H0JCF1_9PSED/5-243
GLGC_CLOCE/7-262
G7T506_SALPS/5-278
H8HQD1_MYCTU/2-273
Q07TT9_RHOP5/5-272
H3R216_BRUAO/1-269
Q3B6D3_PELLD/10-299
E1M0L5_STRMT/4-237
C2ISD6_VIBCL/5-274
E2XWB6_PSEFL/5-243
F8F6T5_PAEMK/117-238
D5D652_ECOKI/5-278
E5FGD0_ECOLX/2-240
A3MUZ5_PYRCJ/5-258
G6WC25_STRPN/2-80
GTAB_STAAR/6-270
B1YMM3_EXIS2/5-269
D4Z6C7_SPHJU/10-298
E5CJK3_STAHO/6-272
H7RTW0_CAMCO/118-341
C6ITF0_9BACE/2-247
E6XRW0_SHEP2/8-282
D3S1M6_FERPA/2-224
F9D2D2_9BACT/8-291
F1TAJ6_9CLOT/2-234
B4WLP9_9SYNE/6-221
I0YA61_9BURK/28-321
E1RVE9_ECOUM/5-278
H4SYL2_ECOLX/21-293
Q3B5S2_PELLD/7-293
D8IAE7_BRAP9/7-276
B6IYG3_RHOCS/2-246
C0BLZ4_9BACT/2-238
C3J7S8_9PORP/6-293
Q1QWE7_CHRSD/4-276
H8IHQ8_MYCIA/2-273
E7UP63_ECOLX/5-278
G5G9V8_9BACT/2-242
D5U0T2_THEAM/3-249
C8ZZC2_ENTGA/12-166
B1H7W4_BURPE/6-271
C9RNE3_FIBSS/2-243
B7AGP0_9BACE/2-231
E3I3Q5_RHOVT/14-286
F4I8U2_ARATH/56-324
C7NU65_HALUD/2-238
B0ZTK8_CAMJU/17-257
Q6LYA0_METMP/4-265
C6PR61_9CLOT/7-262
B0VEW0_CLOAI/2-245
D8A564_ECOLX/5-243
F8CX55_BACTR/2-240
Q1LK18_RALME/7-273
B5L3Q5_SHIDY/3-286
F0GGQ5_9BURK/27-271
Q0VR16_ALCBS/4-275
E8DYN5_SALMO/5-278
O66239_ECOLX/1-270
Q2NFB9_METST/2-262
F3LQ91_9BURK/5-270
C4S1G2_YERBE/6-283
F7QQG5_9BRAD/6-288
D3F2Q7_CONWI/5-241
F1ZNG8_ECOLX/21-293
A0Q014_CLONN/2-120
H3RC27_ERWST/3-241
F3X4G2_STRPN/2-236
D5D649_ECOKI/5-243
H4VNK6_ECOLX/2-240
B0QQN4_BACAN/5-271
A9MDI8_BRUC2/9-273
A5ZDK1_9BACE/4-289
A7B2M0_RUMGN/7-263
E6XPB4_SHEP2/2-240
F9XWH0_CAMFE/7-271
E6KJ97_STRSA/7-274
I0S4G6_MYCPH/2-246
E1GK43_LOALO/2-233
B9LFZ5_CHLSY/6-257
B8GDY7_METPE/2-238
E4MHB4_9FIRM/4-255
Q1C4Q2_YERPA/6-234
G6H967_9ACTO/21-270
E7RUH7_9BURK/2-250
C0W286_9ACTO/9-279
Q8LLJ4_METSA/1-67
Q84XS5_BRARP/2-182
E8FF57_SALMO/9-298
G0IMI4_BACAM/5-229
H9XTR6_9ENTR/3-286
B1V6C6_CLOPF/12-267
F8HWQ4_LEUS2/2-240
H8XK10_BACAM/2-238
F3VD38_SHIDY/2-240
B8EFJ9_SHEB2/2-224
C9CPN8_ENTCA/17-159
E1L616_9FIRM/6-269
D7N262_9NEIS/2-231
E4LAX6_9FIRM/6-269
B7EVB8_ORYSJ/50-325
Q12TY3_METBU/2-235
C2CM25_CORST/14-280
F8WD54_HUMAN/3-209
H3K9E2_9FIRM/7-252
B7MKY8_ECO45/10-280
A7NHB4_ROSCS/2-234
G7B4D5_VIBCL/1-248
H7PIQ2_STRPN/2-240
D4CHM4_9CLOT/2-240
G5KPD4_ECOLX/5-243
Q9PJQ2_CHLMU/24-294
G7HMH0_9BURK/1-273
Q7NJQ0_GLOVI/2-235
B0K7Y1_THEP3/2-234
A3N5R0_BURP6/21-319
Q2I755_9ACTO/2-240
E2QNS0_ECOLX/7-296
C8K731_LISMN/5-241
F0IJP0_STRSA/6-273
A4Y579_SHEPC/8-282
E6QXA9_9ZZZZ/4-289
Q6NIT4_CORDI/11-242
E0WTB1_9ENTR/14-285
A4J6Z1_DESRM/8-240
H7ULM9_CAMCO/2-237
C2U2M3_BACCE/2-233
G0R5V9_ICHMG/5-158
G4TD56_PIRID/1-122
A4Y0B8_PSEMY/5-296
G6SRJ0_STRPN/6-260
G4GFL4_9EURY/6-276
H2R941_PANTR/4-138
O85005_STRPN/2-233
Q55668_SYNY3/9-242
I0PDT8_MYCAB/11-281
C9Y899_9BURK/10-248
F3M870_9BACL/15-178
F6DP45_DESRL/3-289
B5GPZ1_STRCL/10-278
D1F7G0_BRUML/7-290
E4GS07_PROAA/4-283
F8ZGS1_VIBCL/6-270
Q5Y9I4_9ACTO/2-239
B7CX45_BURPE/12-231
D7SHY4_VITVI/9-264
D6SL26_9DELT/5-270
G0EUC1_CUPNN/4-289
D2FYJ3_STAAU/6-270
F3UIM5_STRSA/6-260
B4ECS5_BURCJ/4-242
C4FUS4_9FIRM/5-241
F0INJ3_STRSA/6-260
C7V7A9_ENTFL/8-241
I1DYH0_9GAMM/5-277
D2F1K5_9BACE/2-246
G2IKG4_9SPHN/8-286
C0YXP7_LACRE/5-249
A3E2B9_ECOLX/2-240
O76989_TRYCR/1-79
Q62KW6_BURMA/6-270
D5EW66_PRER2/2-242
E7GTX8_CLOSY/7-260
C2BFI2_9FIRM/10-260
A4KQG9_FRATU/3-289
G9ZY81_9PROT/10-295
A8RAD5_9FIRM/5-271
F7N973_XYLFA/2-132
B1BMS4_CLOPF/3-211
C2PBU4_BACCE/2-235
D2P0Z9_LISM1/5-269
C7H0K5_9FIRM/5-242
G6VSH8_STRPN/4-235
C7JPF9_ACEPA/2-240
F0BWQ7_9XANT/5-286
Q4EKM0_LISMN/5-270
F0BEP3_9XANT/2-234
D2C7M5_THENR/4-258
Q0TTJ0_CLOP1/2-240
H1FWF7_9HELI/12-277
F2MAL3_LACCC/5-270
B9IEL3_POPTR/9-261
MPG11_CANGA/2-235
B1RRV4_CLOPF/4-237
D1BIB7_SANKS/7-280
B3C7Z9_9BACE/8-291
Q82UU1_NITEU/2-209
F3TFI1_STAAU/1-246
D6HYF5_ECOLX/5-278
A5J7S4_BURML/4-242
D5H6E7_SALRM/14-252
B3AUA6_ECO57/10-280
H7HUP4_STRPN/2-70
A1WFS1_VEREI/5-243
C0MDK9_STRS7/22-260
A9R230_YERPG/3-286
A7AAV9_9PORP/2-242
E9FJS7_9STRE/18-260
E4FI54_PROAA/9-280
Q4U162_MAIZE/85-363
A8CAC3_9ACTO/2-239
E8I6W4_ECOLX/10-280
D0KI32_PECWW/5-271
G6JFI9_STRPN/2-70
H7NJ99_STRPN/4-235
C7BSB5_PHOAA/2-240
F4HEZ8_GALAU/6-79
E7Z1E7_SALMO/21-293
B9LMT7_HALLT/7-238
E0RJR3_PAEP6/2-273
C4L3L0_EXISA/16-236
E7Z1Q2_SALMO/10-280
H5FYC5_ECOLX/7-296
F7UDR8_RHIRD/14-278
A1VUM0_POLNA/6-245
G2C688_ECOLX/5-243
G7WJT1_DESOD/2-240
Q7NGD4_GLOVI/2-238
EI2BE_SCHPO/19-177
H7IMM7_STRPN/1-178
H8B2K8_CAMJU/5-271
E9YPM2_ECOLX/5-243
H8ITP1_MYCIA/2-268
H6LWV0_FRATU/2-244
G5P146_SALET/1-122
H4MEP9_ECOLX/11-283
G3NVN1_GASAC/3-220
F6IVN7_LACPE/6-268
D3VHA2_XENNA/10-286
A5FVZ0_ACICJ/13-298
Q323H2_SHIBS/5-243
Q3B5S7_PELLD/2-243
F3DQU2_9PSED/3-288
D1D2N6_NEIGO/15-253
F0IF51_9FLAO/6-289
C7XT73_9FUSO/2-225
D5XZZ0_MYCTU/2-239
GLMU_STRPF/4-237
I0JQJ0_HALHO/5-269
GMPPB_MOUSE/2-234
C9BGT1_ENTFC/2-240
B1BGV2_CLOPF/7-273
F7JDM0_9FIRM/5-277
F9B6Z6_VIBCL/1-250
E8ISK3_ECOLX/21-293
D7DTT9_METV3/4-265
H8KVK2_SOLCM/5-278
Q12VL0_METBU/5-273
A6DDY7_9PROT/118-344
Q474T7_CUPPJ/6-244
I0GS64_SELRU/5-257
D8D8Z0_COMTE/1-259
B4VAI7_9ACTO/1-198
C8JVK0_LISMN/2-240
H2FR87_CORPS/26-293
Q4JLJ0_LACRE/6-268
H6NE25_9BACL/2-276
D2C6C8_THENR/122-343
F9ZAG7_ODOSD/6-290
F2H3Q6_BACTU/2-271
F4P2M7_BATDJ/2-234
B8IP35_METNO/2-239
Q8EGD9_SHEON/8-282
H1AR97_9FIRM/7-278
Q2IFV1_ANADE/5-241
E8UEB6_TAYEM/11-280
C2WUG5_BACCE/1-130
C5XPS1_SORBI/2-236
H7ZI25_CAMJU/2-220
C8PR27_9SPIO/5-272
G5GRG7_9FIRM/2-139
Q013R9_OSTTA/15-192
C9BP68_ENTFC/5-266
H3MNE3_KLEOX/10-281
D7FG32_HELP3/9-288
A1EN71_VIBCL/5-274
D3S211_FERPA/5-261
E5W785_9BACI/14-155
E3DJ85_ERWSE/21-293
G6E117_9GAMM/2-224
H7XUZ1_CAMJU/5-271
B5MLY0_SALET/4-289
H7H9J3_STRPN/2-233
F8CCZ2_MYXFH/4-285
B9ISM8_BACCQ/2-237
H4W3P8_ECOLX/2-240
Q311S9_DESDG/5-270
Q9AQZ7_AMOAL/1-165
A4LJ87_BURPE/21-319
P93222_SOLLC/86-363
G2T567_ROSHA/2-255
C4FTL4_9FIRM/6-268
C7WEY0_ENTFL/8-241
D7LHR0_ARALL/25-174
H1JXU6_9MYCO/8-279
E6JCE2_9ACTO/7-270
D4LIX3_9FIRM/4-256
C4ATY4_BURML/3-227
A9F7C3_9RHOB/2-228
C2T7U2_BACCE/7-270
B3YZI5_BACCE/2-235
B4N5X6_DROWI/3-213
D6LEG4_9FUSO/7-263
D5DNI9_BACMD/5-272
B6VCM0_TRIUA/1-188
C0M6L6_STRE4/6-261
E4KVS4_9PORP/2-242
H7H5A0_STRPN/17-260
D4S6Y8_9FIRM/13-254
Q0ALW7_MARMM/5-292
E4RJJ4_HALSL/5-246
B5JCF1_9RHOB/3-177
F8VE76_SALBC/3-289
H0TR16_9BRAD/14-286
F9A015_VIBCL/1-250
G0JT79_9GAMM/7-146
E7FY65_ERYRH/5-180
GLGC_STRP4/6-260
D4E5R1_SEROD/10-285
C2WEN4_BACCE/6-270
G6NHB9_STRPN/19-260
E6X1B4_NITSE/2-240
E2N577_CAPSP/6-289
D7GSE0_9FIRM/7-260
F1V6J8_PROAA/4-283
C2XKQ3_BACCE/2-245
B8D6C9_DESK1/2-233
G6SY83_STRPN/2-70
F9YYN1_PROAA/4-283
A6LE18_PARD8/2-272
F5MED2_SHIBO/5-278
G6JN31_STRPN/19-260
H0EAC2_9ACTN/5-240
E2NSH6_9FIRM/15-236
B9X417_BORBG/47-307
C9LPM2_9FIRM/2-232
B7MDJ3_ECO45/5-278
F1QZ78_DANRE/3-266
B5L3B4_SHIDY/5-243
A9RCV2_PHYPA/103-381
H2BYX5_9FLAO/9-292
E2UER6_MYCTU/7-239
D3U2H7_ORYSA/71-346
C9QN57_VIBOR/6-269
A6Q9R9_SULNB/6-238
A3LIW6_PSEAI/4-242
F0I0D9_STRSA/31-174
Q8Z5I1_SALTI/5-243
D3T7S3_THEIA/5-269
C2KPC5_9ACTO/2-239
F0KB86_CLOAE/2-240
B3HQH5_ECOLX/21-293
B9L0A9_THERP/3-288
G5RMZ5_SALET/2-36
D1PNQ2_9FIRM/121-348
B9JKZ7_AGRRK/9-274
B5UP98_BACCE/7-270
F2ZU23_9PSED/118-193
G8LIV2_ENTCL/9-282
A0YYP4_LYNSP/2-248
B6VUI1_9BACE/2-242
E0GWH2_ENTFL/2-240
C2TA75_BACCE/1-218
E9TP97_ECOLX/10-280
D1RSB5_SEROD/10-284
E5BA61_ERWAM/21-293
A9D4D0_9GAMM/2-135
A3CQT1_STRSV/24-291
D7E9G3_METEZ/2-235
G4PQ45_ECOLX/5-278
D4XH13_9BURK/6-272
A4ITE9_GEOTN/6-267
Q0FE33_9RHOB/5-232
D4JL61_9FIRM/63-315
E1LFQ9_STRMT/6-260
Q4K1C6_STRPN/2-240
A8EED7_BURPE/6-270
Q2P7K1_XANOM/5-243
E5YWD4_9BACL/7-261
P93469_PEA/1-240
D9SID1_GALCS/2-235
H0PJ03_9SYNC/2-215
C9A4N9_ENTCA/13-267
A4YHX8_METS5/3-227
E1LKQ1_STRMT/4-235
E4D071_PROAA/9-280
C9A4P0_ENTCA/17-159
E1P3V2_NEILA/2-240
Q0YTL3_9CHLB/2-231
H5QVN3_ECOLX/5-278
C6XPQ6_HIRBI/6-298
B3QV42_CHLT3/12-244
B3C1S3_ECO57/10-280
F5RK32_9FIRM/10-48
F0GJA3_9BURK/17-33
A5KHN3_CAMJU/2-137
C2NQN4_BACCE/6-268
B1R064_CLOBU/3-287
E9DK95_9STRE/19-259
D0D8Y3_9RHOB/5-243
A6B4G3_VIBPA/5-274
I0RHF1_MYCXE/2-239
Q47MZ3_THEFY/10-233
G0Q1B3_STRGR/2-239
A5N6V6_CLOK5/2-234
D2UY77_NAEGR/4-239
H4U484_ECOLX/5-278
H0A8W7_9PROT/1-273
H6QZR0_NOCCG/6-278
B3TWA0_SORBI/9-63
F8ETE1_ZYMMT/259-455
H4RXS0_ECOLX/5-278
A3VD19_9RHOB/7-272
C8YZ27_ECOLX/3-289
H8EYA9_MYCTE/7-239
E1QV07_VULDI/8-167
Q889P0_PSESM/16-211
Q4YDJ3_PLABA/1-160
GLGC_THEM4/5-258
F2X7A2_CAMJU/2-223
E0U4W6_BACPZ/6-270
F9D8Z4_9BACT/6-276
G2DE13_9GAMM/11-236
C9S0T8_GEOSY/1-232
F5LMJ8_9BACL/2-236
C3AXY0_BACMY/1-217
C1HBN3_PARBA/83-343
F1YEQ9_9ACTO/8-279
C3NDU8_SULIY/10-264
B4UZU3_9ACTO/7-279
H3XDS3_STAAU/4-221
D4S8P0_9FIRM/9-273
Q9SP43_CITUN/86-361
G7HU16_9CORY/2-238
GLGC_ECOLI/21-293
D6DE52_CLOSC/4-256
B2JT46_BURP8/4-242
C3MNT9_SULIL/2-249
GLGC_NOVAD/14-286
A1JN58_YERE8/3-286
Q319S2_PROM9/7-295
Q8KRX2_9ACTO/2-239
G6GL03_9FIRM/6-271
H7M547_STRPN/6-260
F2MHF4_LACCD/2-256
D7HW25_PSESS/2-289
B8LPE1_PICSI/93-372
D7DLE4_METS0/4-231
F0LKU7_THEBM/2-232
A3N5X1_BURP6/7-238
C9Q9A3_9VIBR/5-274
G7T4Z9_SALPS/7-296
D9NLY0_STRPN/7-274
D3FDX8_CONWI/7-231
C2EM19_9LACO/6-224
D5YC13_MYCTU/2-239
A9B2A1_HERA2/3-287
F7VF84_9PROT/2-213
C6L9I6_9FIRM/28-281
B5RL32_BORDL/2-262
B1X4P0_PAUCH/6-302
RMLA_MYCS2/2-239
E4JKZ0_ENTFC/2-240
E2PF66_NEIPO/2-145
Q1RM52_DANRE/2-265
H2X320_CAEJA/3-249
E1QJA9_DESB2/2-240
H7ZD58_CAMJU/118-341
Q3UKV0_MOUSE/4-139
Q6N2X9_RHOPA/6-236
C5DRB6_ZYGRC/2-235
D3E9N8_GEOS4/7-261
D4MQN0_9FIRM/2-232
B3BQY1_ECO57/21-293
A5FN46_FLAJ1/2-238
B7HBF4_BACC4/7-270
G6MKS1_STRPN/19-260
D6XSH7_BACIE/17-254
D0MGZ5_RHOM4/3-290
A0LP04_SYNFM/17-300
D5PZJ3_CLODI/12-276
A3ERX7_9BACT/6-269
D4H3F3_DENA2/2-234
E8KU24_STRVE/6-260
B7I0C7_BACC7/2-235
Q39IZ7_BURS3/4-242
C6SPF1_STRMN/6-261
G0FBC7_ECOLX/5-278
B7AUR1_9FIRM/2-270
E2Z796_ENTFL/2-240
D4K924_9FIRM/5-189
C1HRZ6_9ESCH/33-305
H7R584_CAMCO/2-139
A5IAG9_LEGPC/3-220
D8JZW8_DEHLB/4-228
A9CF23_AGRT5/9-293
Q5LC63_BACFN/2-249
F4TME8_ECOLX/2-240
C3IWH1_BACTU/6-270
B7UT79_ECO27/5-278
C3EA89_BACTU/2-166
G7FCV8_9GAMM/7-291
B0U438_XYLFM/2-132
D3IAL5_9BACT/2-142
F8KY84_PARAV/29-290
A6B699_VIBPA/2-242
G6S306_STRPN/7-274
D1DTZ5_NEIGO/2-145
C7NER9_LEPBD/4-306
F0INJ0_STRSA/18-175
C7ISG0_THEET/5-238
E6G8X9_ENTFL/2-240
G0HJK5_THES4/2-235
Q7VID1_HELHP/3-296
H4MQ62_ECOLX/10-280
H1I1X9_9BACI/5-268
G5PV62_SALET/2-240
I1EQE9_AMPQE/78-215
A5Y422_SORBI/138-363
C3MXD6_SULIM/2-217
E5UM26_NEIMU/2-230
H9ZTD6_THETH/7-283
D1PLI5_9FIRM/6-261
G6NB27_STRPN/6-260
G6JRE8_STRPN/7-274
B3J6I5_BACAN/1-254
F6BVH4_SINMB/14-286
Q3DH09_STRAG/6-261
A7N148_VIBHB/13-276
E4ED19_PROAA/13-269
F0BQ38_9XANT/2-143
H7QVR4_CAMCO/2-139
G5VGM7_ECOLX/2-240
C5VNB3_CLOBO/15-158
E8Y8T2_ECOKO/2-240
I1EVE0_AMPQE/1-140
D4JY35_9FIRM/23-234
G4QLP0_GLANF/2-285
B2K054_YERPB/19-257
B3ELP7_CHLPB/4-244
Q30T04_SULDN/121-347
G6A1X5_9PROT/2-232
G2UL87_PSEAI/3-296
G8TIQ2_NIAKG/5-240
D2MUR4_CAMJU/5-271
E7PJG6_PSESG/4-242
H5ET96_ECOLX/2-240
H5GQR3_ECOLX/1-259
MPG1_PICAN/2-235
G9PEZ2_9ACTO/2-239
H4UZD2_ECOLX/10-280
E8NMW1_SALET/2-240
D2NJZ4_ECOS5/5-243
D4TSN5_9NOST/1-181
H7E072_9FIRM/5-160
D8KDQ9_LACLN/4-230
E5UE32_ALCXX/20-288
C0R2I7_BRAHW/2-240
D1P2D7_9ENTR/28-302
Q4U138_ZEAMP/85-363
O04924_SOLLC/93-371
H9KUA0_APIME/5-243
A2VSE7_9BURK/19-257
A1AUC2_PELPD/2-239
C9X8M9_SALTD/5-243
Q1UZ22_PELUQ/4-283
C2UGD9_BACCE/2-237
A2CHG6_TRIUA/27-60
G2MBV0_HELPX/6-271
B2SPI6_XANOP/5-243
B5FU41_SALDC/10-280
H1HLC9_9BACT/7-291
H1QVM0_VIBFI/2-240
C6AMT2_AGGAN/19-292
D3HFA0_STRG3/4-238
C5EF63_9FIRM/65-186
B4AP59_BACPU/5-231
Q6XQ57_ECOLX/7-299
Q1Z806_PHOPR/9-281
A3H0V6_VIBCL/5-274
C7H363_9FIRM/24-220
B8MD11_TALSN/28-174
D4HSN0_LEPIR/5-243
Q8NS04_CORGL/2-264
A3FJ57_WHEAT/1-128
G9XCR4_9FIRM/17-259
I0GN09_SELRU/15-255
Q6M6R3_CORGL/14-280
B0ACV1_9FIRM/21-164
D7YX92_ECOLX/7-296
D1RCI3_LEGLO/2-248
D0KTV9_SULS9/10-264
E7N355_9FIRM/5-235
H5MVW7_ECOLX/5-278
D5XYT4_MYCTU/7-239
H2GIX7_CORDP/2-238
Q9F7G8_SALCE/5-243
A1K797_AZOSB/4-298
H4T9E1_ECOLX/7-299
I0YLK0_9CHLO/19-166
Q29VW2_CAMJJ/1-199
H2C578_9CREN/2-59
GLMU_BREBN/5-230
E0NNH3_9FIRM/3-237
F9UH83_9GAMM/7-285
F3ZY32_MAHA5/5-269
G8YEV7_PICSO/4-162
B9SE08_RICCO/2-236
G9A964_RHIFH/2-229
F4B1P0_KROS4/8-290
D0PF57_BRUSS/4-289
D2MKL1_9BACT/2-165
F0EKY7_ENTCA/12-274
H3K9V1_9FIRM/4-242
C8TJM2_ECO26/21-293
A0R4X1_MYCS2/2-239
Q474E2_CUPPJ/7-273
F3XXF2_9FLAO/2-243
G5K402_9STRE/6-261
Q97EY7_CLOAB/3-287
H4WD51_ECOLX/6-295
H3W0Q3_STAEP/4-241
F6AI71_PSEF1/2-143
G0HPY6_HALHT/1-220
H7RIB3_CAMCO/5-271
B0TN86_SHEHH/2-129
Q7LXK9_SULSO/2-223
D4F3K9_EDWTA/6-244
Q48CV8_PSE14/7-210
G7GEQ2_9GAMM/2-146
A8A1R6_ECOHS/2-240
B1C351_9FIRM/16-254
C2NPP9_BACCE/6-269
Q2NQC0_SODGM/2-240
G7ATU1_VIBCL/1-248
D1AF92_THECD/2-144
I0X579_STRIT/6-273
G8UHP7_TANFA/120-343
H3U0G5_STAAU/4-221
F0MFV8_NEIMG/6-269
F3USX3_STRSA/2-240
A9HB78_GLUDA/20-305
E9YLT6_ECOLX/2-240
F0F1G9_9NEIS/10-160
B2V962_SULSY/6-271
A3DED2_CLOTH/2-234
E6NTB1_HELPQ/4-283
D3HCL7_STRG3/6-261
F2NKE1_MARHT/4-229
C7V360_ENTFL/2-240
C3FQG6_BACTB/2-233
F5ZKA7_STRPW/6-274
D7DN42_METS0/2-223
A6GM33_9BURK/4-242
G8FEP3_CAMJU/2-223
B3PIH6_CELJU/5-278
E3GGL5_EUBLK/6-261
G5KH79_9STRE/6-274
Q4HPV9_CAMUP/5-271
D8D9R6_COMTE/6-244
E7V074_SALTM/2-223
H1SBF5_9BURK/3-241
B5JRE3_9BACT/1-214
G0M4D7_LACPE/6-260
A4W4B0_STRS2/6-274
F8A968_THEID/4-238
E6TMV3_MYCSR/2-239
H4PZ76_ECOLX/10-280
D2IPE3_MAIZE/1-134
H5IZJ9_ECOLX/10-280
A9K621_BURML/7-238
B6EM52_ALISL/6-270
G9R0R3_9FIRM/5-283
E4MH64_9FIRM/2-258
G0HT74_HALHT/2-226
H0UCY0_BRELA/5-231
I1P8R4_ORYGL/9-261
D2NP37_ROTMD/2-239
H4NQ37_ECOLX/5-278
D3H9C4_STRM6/2-79
H8LRA9_CORPS/17-284
D2UAS5_XANAP/7-273
F8A2M7_CELGA/15-306
H0SWK3_9BRAD/15-287
Q4K2T6_STRPN/2-240
A8E9F8_BURPE/21-319
A3NCZ9_BURP6/6-269
F9KD06_STAAU/4-221
H6P499_SALTI/7-245
D3P5C8_AZOS1/8-272
F8D0R0_BACTR/17-155
H7HXW2_STRPN/7-274
B1UX96_BACAN/5-224
I0HBN3_ACTMI/6-278
A1HNU0_9FIRM/16-160
H1NJG2_9SPHI/2-238
C5DQ76_ZYGRC/21-169
G7FVN4_9GAMM/2-275
A3ILX5_9CHRO/2-235
G5WS40_ECOLX/10-280
C2C9H0_VIBCL/5-274
Q9KAI4_BACHD/5-270
D9WAS3_9ACTO/2-229
A3M4Y2_ACIBT/2-144
C7JYQ5_ACEPA/32-317
C9MT65_9BACT/8-291
F7ZXC7_CLOAT/18-256
C3NHD2_SULIN/2-223
B7UT87_ECO27/7-296
H8M2Y0_SALTM/2-36
F1XHL7_MORCA/6-283
B8FTV2_DESHD/2-231
E6V8L0_VARPE/2-231
G4HZI5_MYCRH/2-239
Q87B98_XYLFT/2-132
H1YKX5_9GAMM/2-224
B5NLW1_SALET/10-280
H8YXI8_9GAMM/6-279
C2V3A0_BACCE/1-134
D6JYF2_ACIG3/4-271
H4X6T8_ECOLX/7-299
Q6HC17_BACHK/6-158
H4A7J6_STAAU/6-270
E8UJM1_MYCFM/6-112
A8KWC3_BURPE/4-291
E2S4K3_9CORY/45-316
A0DQV4_PARTE/2-235
Q97EQ0_CLOAB/3-289
H3LFS1_KLEOX/2-240
B8EDA2_SHEB2/2-240
F5Z4M5_ALTSS/6-280
Q5CHS1_CRYHO/31-269
H3RPE1_9LACO/2-240
A5VXK0_PSEP1/2-130
D2ZZ07_NEIMU/33-296
E6HAL9_ENTFL/2-240
Q706G7_STRMT/1-198
C9V977_BRUNE/7-290
Q5RLL2_PSEFL/2-141
E4SMP9_LACAR/5-291
Q18G13_HALWD/5-236
A5B1L9_VITVI/282-545
D3LMC2_MICLU/7-278
G6XVK2_RHIRD/9-274
E0P1D5_9FIRM/122-345
D1YV73_METPS/2-226
E4BCX5_PROAA/9-280
F3HVW3_PSESF/2-287
A0JZW7_ARTS2/35-305
G6LIS9_STRPN/7-274
C0EZP3_9FIRM/4-185
A2SDF2_METPP/16-310
E8VDK8_BACST/2-247
H7SR65_CAMCO/2-242
G6C2H0_9FUSO/6-229
D7X507_ECOLX/1-251
E0TWG7_BACPZ/6-268
G6R4K8_STRPN/4-235
B2VSS0_PYRTR/24-186
G6GV62_9CHRO/2-235
E8MBW4_9VIBR/5-274
G1Y4B0_9PROT/12-298
F3C5K3_PSESG/1-244
D5A5P3_SPIPL/2-235
F9MY00_PEPMA/5-272
G7SK70_STRSU/13-250
G0EHA7_PYRF1/9-252
B7IBR7_ACIB5/4-272
C3MNW9_SULIL/2-232
E9DQG0_9STRE/8-276
Q4N877_THEPA/16-164
E7JPU9_ECOLX/7-296
F5WWB0_STRG1/4-238
E9CP47_9ENTR/2-240
G2I3M5_GLUXN/28-316
H7GM31_STRPN/6-260
D6A1D8_9ACTO/9-281
I1DDR5_9VIBR/2-240
E8PHW1_ACIB1/4-272
H2G247_CORDP/11-282
H0P2X8_9SYNC/15-285
B2P0B8_ECO57/21-293
G8QHX0_AZOSU/7-245
E2ZFG6_9FIRM/23-260
C4KGV6_SULIK/10-264
D0IMT1_9VIBR/2-243
D1JX10_9BACE/2-273
A8EP54_BURPE/6-271
B6WU65_9DELT/6-268
A4AI87_9ACTN/7-276
B2DDN2_9ROSI/9-89
E0PNK9_STRMT/7-274
E9W0X4_ECOLX/9-282
E4EFZ2_PROAA/9-280
B2HZC2_ACIBC/2-144
D1R3I1_STAAU/4-221
H1DSH0_ECOLX/21-293
H0G6X4_RHIML/14-286
B5IE04_ACIB4/1-213
G2SGQ7_RHOMR/2-240
F4A6U2_CLOBO/2-121
H4ZYC2_ECOLX/6-250
C8XCR6_NAKMY/23-245
Q750P2_ASHGO/31-178
A8FXI9_SHESH/3-241
D1EIM8_9RHIZ/2-248
F5NTI1_SHIFL/10-280
GTAB_STAHJ/6-270
Q144P2_BURXL/3-241
D3HXH4_9BACT/8-290
D4S643_9FIRM/2-233
H3QNJ4_BRUAO/4-289
Q00RW7_OSTTA/23-304
B3EEL0_CHLL2/2-243
Q3IJW3_PSEHT/7-292
A6E4P4_9RHOB/7-273
H3V1E1_STAEP/6-270
C2X8Q5_BACCE/2-235
C4LK92_CORK4/32-263
B8K5R7_VIBPA/5-274
B4SCF5_PELPB/4-244
A1HNU1_9FIRM/7-262
A3WMP3_9GAMM/8-282
H5AET6_ECOLX/6-295
D9RW82_PREMB/2-236
GLGL1_ARATH/91-369
E1D818_VIBPA/5-274
E0R2Z3_ECOLX/2-240
D4HSP0_LEPIR/1-207
B5JW21_9GAMM/10-157
A6FLI9_9RHOB/5-243
I0K149_9BACT/5-243
D8IU05_HERSS/8-275
C5N045_STAA3/6-270
F2FMV5_SALDU/5-278
A2V7P7_KLEPO/7-280
H8B9G6_CAMJU/118-341
GLGC_STRZJ/6-260
G2BB61_ECOLX/3-289
B3EKD2_CHLPB/2-234
E8IFX8_ECOLX/2-240
D5RW64_CLODI/26-253
Q83AP7_COXBU/2-239
E1T808_BURSG/27-339
H0GSE8_9SACH/2-235
A6BWU5_YERPE/21-293
B2DYP9_STRPN/6-260
A2W508_9BURK/1-207
D1JYT6_9BACE/2-103
HASC1_STRP8/6-274
H3NBY7_9LACT/4-242
D3ZH56_RAT/4-140
C3PV70_9BACE/2-242
GLGC_RHISN/14-286
H2C0T7_9CREN/3-70
E6ZDL6_ECOLX/2-240
F2X6Y9_CAMJU/2-137
C1IBT9_9CLOT/22-255
E3EGW0_PAEPS/2-275
Q0T5G1_SHIF8/10-280
B7A434_ECO57/7-296
RMLA_STRGR/2-237
G6T415_STRPN/6-260
A4TKL2_YERPP/5-278
H3SK45_9BACL/6-268
B0H2G8_YERPE/5-282
E1PGG8_ECOAB/5-278
Q0B1D5_BURCM/35-328
B1PK25_9SPHN/1-286
H7HIK4_STRPN/4-235
G4PKL4_BRUML/4-289
E6LYW7_9ACTO/7-278
B8HPL0_CYAP4/2-235
GLGC_YERPN/21-293
G7GIQ1_9ACTO/2-239
E9RW18_9FIRM/2-239
H7PZW0_STRPN/2-70
F1YX18_9STRE/4-238
E3DJ43_ERWSE/5-277
C3DT47_BACTS/6-270
E6XE12_CELAD/6-289
E1XY97_LEGPN/25-309
I0MPT3_SALET/10-280
E6M0C4_9ACTO/120-408
A4GI83_9BACT/2-245
B2TYE3_SHIB3/5-243
Q9Z634_STRPN/2-88
Q79RC5_FRATL/2-244
G6FPN9_9CYAN/6-282
H4HXV4_ECOLX/7-299
B3QV15_CHLT3/2-243
D8IZA2_HERSS/2-129
H5L462_ECOLX/10-280
D2RHI4_ARCPA/2-235
D1QVM7_9BACT/9-293
D6E1Q9_9FIRM/82-334
D4HTC0_LEPIR/5-243
D5YZQ0_MYCTU/2-239
C0FRT9_9FIRM/4-256
H8BI82_CAMJU/2-220
C6RI92_9PROT/7-270
D6CUA7_THIS3/7-271
Q1GWT9_SPHAL/7-155
H1ELD9_ECOLX/10-280
C7LGS6_BRUMC/9-273
A2QLL9_ASPNC/24-170
H6NQY2_9BACL/5-273
G6PZH2_STRPN/6-260
F3UR71_STRSA/6-260
H7ULN4_CAMCO/120-346
H1IG20_9FIRM/123-350
H3KGW2_9BURK/8-272
Q032Q4_LACLS/2-240
C6BYS1_DESAD/2-240
G6SBB3_STRPN/2-240
F5VC46_9LACO/5-265
B3EEK4_CHLL2/3-289
F2LDD3_BURGS/6-270
E6IPV1_ENTFL/2-240
G6VGK1_STRPN/4-235
Q2ST54_MYCCT/5-267
E6UQW8_CLOTL/120-347
G3FNA8_9BURK/4-242
Q1N9Y3_9SPHN/1-283
D5A3N8_SPIPL/2-248
C2GGE0_9CORY/2-239
Q87T47_VIBPA/2-242
E0SBD5_DICD3/10-282
C2RUV2_BACCE/2-166
C6BLF8_RALP1/2-219
G4N7Y1_MAGO7/30-174
B6I8C0_ECOSE/7-296
Q4JMZ3_9BACT/4-241
F3PLE7_9BACE/2-240
H1CYB2_9FIRM/6-271
C0B9A0_9FIRM/4-245
G6VM27_STRPN/2-70
E4SSX2_STRTN/4-246
H7WTK0_CAMCO/118-341
Q985S6_RHILO/2-241
B1S352_STRPN/7-274
G6RM03_STRPN/2-79
Q937S2_BRUML/2-248
E1DDC2_VIBPA/6-269
B9JA71_AGRRK/9-273
C3XUN8_BRAFL/2-147
A8XF15_CAEBR/4-261
A6LGW7_PARD8/2-273
B9B3T2_9BURK/7-165
D5RSP4_9PROT/7-267
F0S1J9_DESTD/2-243
F8I076_WEIKK/6-267
F3R867_ENTFL/2-240
E6VHG4_RHOPX/6-235
I0Q400_STROR/6-260
F9JK54_9LACO/6-268
B5WFL2_9BURK/6-272
B5BIT7_SALPK/2-240
D4LQB2_9FIRM/2-223
H8HFW0_STRPY/6-275
Q3A7V7_PELCD/1-238
G4PUJ0_ECOLX/10-280
D6I9B8_ECOLX/7-296
B3ZE96_BACCE/6-158
I0ULA7_BACLI/6-271
A4VV40_STRSY/7-262
D6LF72_9FUSO/13-278
F0P374_STAPE/6-268
C9XSB9_CLODC/4-221
C0ZAB5_BREBN/2-236
P93230_SOLLC/83-363
E1SIL4_PANVC/5-243
C8W2C6_DESAS/2-273
E0GGI1_ENTFL/8-241
H6M6K2_CORPS/11-242
A6EI33_9SPHI/2-238
C4ZTS9_ECOBW/10-280
B3HL92_ECOLX/7-296
C6VII9_LACPJ/17-163
H2CZI5_KLEPN/2-240
G8M6V4_9BURK/33-326
A1SUF8_PSYIN/17-284
G6VVI7_STRPN/7-274
B0VMX9_ACIBS/2-147
B3R269_CUPTR/7-274
D3YVK2_MOUSE/3-196
D3D0N0_9ACTO/2-238
C0Y6H9_BURPE/21-319
C2KWW2_9FIRM/13-265
G9AGD2_RHIFH/7-289
F7NCU0_XYLFA/5-242
A6UIN8_SINMW/11-250
H7HJ89_STRPN/6-260
H1JCX2_9FIRM/7-262
G6FI17_9EURY/2-217
F1WCQ8_MORCA/6-283
A7BCN8_9ACTO/7-277
D1PCQ7_9BACT/8-291
D2R176_PIRSD/5-277
D0ARC0_ENTFC/2-240
F7RM06_9GAMM/8-282
G7DN93_BRAJP/2-214
F4XQC5_9CYAN/8-289
B3YF46_SALET/2-36
C3PVF6_9BACE/121-345
G6QGT0_STRPN/2-240
D6M3Y5_9ACTO/19-248
A3YLY1_CAMJU/2-135
B9M7E3_GEOSF/2-288
Q6MRZ2_MYCMS/5-269
E1KQM4_9BACT/6-279
H7UN42_CAMCO/2-139
D8I3S9_AMYMU/11-242
H7LVR5_STRPN/7-274
B5V4U1_BACCE/2-237
Q72HU6_THET2/4-272
Q9F7H5_SALCE/5-243
C5BBC0_EDWI9/2-240
F2MR47_ENTFO/2-240
G7TI85_9XANT/7-274
E6HP58_ENTFL/2-240
F4ARV4_GLAS4/115-341
C2QH58_BACCE/2-233
I0ZS53_ECOLX/9-282
G4RGW6_PELHB/14-298
I0AAP0_SALET/7-296
C2X2L4_BACCE/2-233
F2ZIV4_9PSED/5-32
F2MLT4_LACCD/5-307
B0P7Z4_9FIRM/2-215
O49733_ARATH/25-181
H1L2R6_GEOME/12-283
A2BSD0_PROMS/3-232
H7PST7_STRPN/6-260
A7C4G4_9GAMM/8-200
H3ICT1_STRPU/2-267
H8NRR1_RAHAQ/2-240
Q15PV5_PSEA6/15-283
F4LNV2_TREBD/4-312
F5LE47_9BACL/6-264
G6BF50_CLODI/4-289
I0QA30_STROR/7-274
F8FD02_PAEMK/7-262
D2MTR0_CAMJU/2-273
A7C731_9GAMM/1-100
H2G9A2_CORDP/14-281
E7PVE7_STRDY/6-261
G0A776_METMM/2-221
G9ENB9_9GAMM/2-226
E2XZ61_PSEFL/1-135
F9DGX1_9BACT/21-261
G6HIZ7_9ACTO/1-230
H5T1B9_LACLL/4-236
G0I9H3_STRES/18-260
F9AP16_VIBCL/1-262
H7VBZ0_CAMCO/118-341
C7U1N1_9NOCA/142-241
E4KUZ6_9PORP/5-291
C5A2Y8_THEGJ/5-268
F0A7F5_NEIME/2-145
I0MYC4_SALET/2-223
GLGC_MYCSS/8-279
D0WWB3_VIBAL/2-240
A5LCF3_STRPN/4-235
Q8EMF3_OCEIH/6-269
C5EAQ0_BIFLI/8-280
D4MYW8_9FIRM/6-254
H3WFG6_STAEP/6-270
Q9AT45_BRARP/86-248
D3LLJ6_MICLU/2-239
G6J3W1_STRPN/6-260
H8CIF7_CAMJU/2-222
B7V4I3_PSEA8/2-154
H8Z2Z5_9GAMM/36-287
D1ETQ8_BRUML/4-289
GLGC1_ALHEH/18-286
A3WLC9_9GAMM/2-153
A0RUQ3_CENSY/2-211
E2CRB2_9RHOB/12-278
G6LUP4_STRPN/17-260
Q3ZDS1_SHIBO/5-243
D8JTD5_HYPDA/10-278
D8GCS8_LACCZ/5-307
Q8GNG1_ECOLX/5-278
H6P496_SALTI/5-278
Q03VS3_LEUMM/2-236
D0DU26_LACFE/6-271
H0Z6V9_TAEGU/2-219
C1I9M6_9CLOT/3-288
B4TMU3_SALSV/5-278
C8RUT0_CORJE/2-239
D6KUC4_SCAIO/9-282
B1QTC2_CLOBU/8-274
H7CL85_LISMN/5-270
F5TYW7_STRAP/2-240
C1HVG7_NEIGO/2-145
G9X0M6_9FIRM/17-259
H1HJI0_9BACT/2-242
A6M9D2_ECOLX/5-243
A9ZTZ7_YERPE/5-278
H7J9L4_STRPN/6-260
E4QBT3_CALH1/7-271
A6Q1F0_NITSB/2-287
E4VL93_9HELI/123-348
B1KMI0_SHEWM/2-136
C9Q264_9VIBR/1-248
E8DE13_SALMO/5-278
H0P9T8_9SYNC/2-248
B3IJH7_ECOLX/21-293
H2Y8P5_CIOSA/3-217
G5P8E4_SALET/10-280
E6H0L3_ENTFL/5-267
E7WA64_SALMO/10-280
E5VX83_9FIRM/8-276
G9VTK7_SALMO/2-240
G0THP1_MYCCP/7-239
G5XQP2_ECOLX/10-280
G3XCK4_PSEAI/4-242
C4KWG0_BURPE/6-270
D7VFS0_LACPN/5-265
E6HLP9_ENTFL/8-241
F5TYT7_STRAP/6-260
G7EYL4_9GAMM/6-288
D2BMF0_LACLK/2-240
D8TX00_VOLCA/7-257
Q76KZ8_STRHA/2-237
D5QSW6_METTR/7-273
D7ZN16_ECOLX/10-280
H5Q6P6_ECOLX/2-240
B7KVT7_METC4/10-295
C7W1C8_ENTFL/2-240
C2R015_BACCE/6-177
B1M2T7_METRJ/14-244
G8R301_OWEHD/2-238
D7IES0_9BACE/7-290
D4SW69_9XANT/2-142
D0ZNQ2_SALT1/2-36
C2CQT6_CORST/13-244
Q467Y9_METBF/5-270
F8D8X6_HALXS/2-235
GLGC_ENT38/21-293
Q9RN52_STRNO/2-240
G2IG91_9CLOT/3-290
E4WPY2_OIKDI/2-236
I0VSA8_ECOLX/2-240
C1C1B3_9MAXI/8-220
D5VPU2_CAUST/5-288
Q9HU22_PSEAE/4-242
H4VI72_ECOLX/6-295
A3KTL6_PSEAI/6-271
Q82XR4_NITEU/1-235
F9SIG6_VIBSP/5-274
F2RF41_STRVP/2-243
G7FLQ0_9GAMM/6-288
H7D973_9CLOT/6-272
A4YDB5_METS5/5-250
A9PF44_POPTR/93-368
E2JU05_ECO57/2-240
B6AQB0_9BACT/2-240
F9NWK7_PROAA/13-269
E0TA38_EDWTF/21-294
C0WV31_LACBU/6-268
Q1MY83_9GAMM/9-272
C4AYY1_BURML/43-308
Q6NJN8_CORDI/2-238
G2IPB3_9SPHN/3-240
Q5DKW2_SHIBO/1-235
H7FA71_9CLOT/6-272
A7IZE4_ORYSI/1-250
B3TW32_SORBI/9-65
G1T3H5_RABIT/4-137
D7BWE1_STRBB/2-235
E1QZ99_OLSUV/2-242
D3E1F5_METRM/2-149
GLMU_STRPZ/4-237
E4VI42_9HELI/8-273
G6TU40_STRPN/17-260
A1F0J6_VIBCL/5-274
B9MPC2_ANATD/9-264
D7HV52_PSESS/2-131
E6UQ86_CLOTL/2-227
G7S7H3_STRSU/13-250
E7MJF4_STAAU/6-270
Q9X9U4_STRCH/2-25
D5AC84_PICSI/1-67
G0HPU4_HALHT/6-268
D7HW81_PSESS/7-245
F1VLI3_PROAA/13-269
H5XZG5_9FIRM/2-241
B3DXK6_METI4/1-237
E4J043_ENTFC/2-240
G9YTC9_9FIRM/1-254
C2R046_BACCE/7-270
Q7NQV7_CHRVO/124-348
GLGC1_VIBPA/5-274
A9QW82_HORVU/85-359
D3F921_CONWI/2-226
H1J489_9FIRM/2-272
A6XSU5_VIBCL/5-274
D7VGB3_9SPHI/6-271
D0LUB6_HALO1/3-165
E9ZWD4_NEIME/2-145
Q9LLL6_CHLRE/83-361
D1NKE7_CLOTM/5-260
GLGC_SHESR/15-283
Q1QD45_PSYCK/2-240
Q5V6D1_HALMA/2-237
H4K9W7_ECOLX/2-240
I0SB85_STRAP/2-240
I0STD2_STROR/6-260
E5CDI2_9BACE/129-352
H0LBK7_SALMO/3-290
A5FXA7_ACICJ/8-270
H2HUU1_CORDP/2-238
Q4U128_ZEADI/85-363
E3KNM2_PUCGT/2-234
F3AQ83_9FIRM/7-260
F3DFW2_9PSED/2-131
F8HBQ2_STRE5/19-259
C2VMJ8_BACCE/1-218
B3QIY2_RHOPT/6-236
G5GS34_9FIRM/2-251
D4FBN1_9LACO/5-271
Q7CME8_BACAN/5-271
D5EW67_PRER2/351-644
H8F6N1_STRPY/2-240
RMLA_STRMU/2-240
B9MLK8_ANATD/2-236
C2N8A5_BACCE/6-177
B9MCN5_ACIET/7-245
D9P888_ACTPL/2-276
I1B8Y7_ECOLX/7-296
A6WK64_SHEB8/2-224
B1ERD8_9ESCH/2-240
A4YM76_BRASO/5-270
E6N4S4_9ARCH/4-279
Q0G6Q7_9RHIZ/21-251
Q8F5Q6_LEPIN/121-347
E7DWP6_SALCE/6-289
C8U585_ECO10/2-240
A7UYC4_BACUN/8-291
H1M2D4_9BACT/1-197
Q6X848_STRPN/2-233
G0B2V1_SERSA/6-284
H5VYZ0_SALEN/4-289
C0Z6V2_BREBN/121-347
C0G931_9RHIZ/9-273
G5R208_SALSE/1-202
C7NDC6_LEPBD/4-218
Q0UNJ5_PHANO/2-96
D3LE92_ENTFC/2-240
B3LAG9_PLAKH/2-232
F4FPH1_STAAU/4-221
H7PEB1_STRPN/4-235
Q72QG1_LEPIC/2-250
H1H7Z1_9FLAO/2-243
XANB_XANCB/5-286
H6RFG9_9BACT/1-234
Q4UHC9_THEAN/16-166
RMLA_XANCB/5-243
F4GP65_PUSST/4-242
E8GCQ1_SALMO/7-296
F4M3V6_ECOLX/10-280
H0QMZ7_ARTGO/8-280
C3BJ10_9BACI/6-232
A4JT02_BURVG/6-270
E8XC49_SALT4/7-245
B4AQ83_FRANO/15-288
D4IGD7_ERWAE/2-240
GLGC_NOSS1/5-275
GLGC_MYCA9/8-279
C6EG23_ECOBD/2-240
G8RAK2_STAAU/4-221
D0P660_BRUSS/4-289
B0RT84_XANCB/2-215
C5BCQ2_EDWI9/5-265
GLGC_YERPP/21-293
D4W2T2_9FIRM/7-274
B6VUI3_9BACE/10-297
D0JJL8_YERPD/2-240
E7JPV7_ECOLX/5-278
H8CQM8_CAMJU/2-242
H5D4H1_ECOLX/5-278
G7V4B5_LACRH/15-162
Q0W805_UNCMA/2-241
F9YEP4_CHLTC/24-294
A8AG38_CITK8/10-280
G1KR85_ANOCA/4-141
H1DLC7_9PORP/2-242
E1LT05_STRMT/4-236
E4FNC4_PROAA/13-269
A6DKZ6_9BACT/6-279
E2QHW5_ECOLX/2-240
G3IVV4_9GAMM/2-230
B2GVX9_BURPE/5-269
B1G7Y5_9BURK/27-100
A6VER8_PSEA7/3-296
G9X8U6_9FIRM/6-270
B3P8T5_DROER/10-158
C4S7I6_YERMO/4-143
B1FP53_9BURK/8-245
H7Q704_STRPN/17-260
Q7U9V5_SYNPX/10-299
E6WF74_PANSA/10-281
Q64N77_BACFR/7-290
Q2G3A0_NOVAD/11-248
H5GY36_ECOLX/21-293
C9PZ20_9BACT/3-151
Q5QUW8_IDILO/2-243
A9W5D4_METEP/2-239
E8YCF3_ECOKO/10-280
H0LF73_SALMO/10-280
A1KHC9_MYCBP/11-284
G4LFT1_PSEAI/2-154
E8KQK1_STRSA/6-260
I0SB37_STRAP/18-260
C5VTI3_CLOBO/122-347
Q5L9N4_BACFN/2-240
G5USW4_ECOLX/5-278
C1F412_ACIC5/5-294
D8PN39_SCHCM/179-466
H5RCB6_ECOLX/6-295
F8ZFS1_VIBCL/5-274
E9WWQ2_ECOLX/3-289
E6V4X5_VARPE/7-286
B3JC90_BACAN/2-235
B6ZT23_ECO57/21-293
C1DKU8_AZOVD/2-213
Q84P33_ZEAMP/1-110
G2AEN4_ECOLX/10-280
F5RC23_9RHOO/4-242
E4D6B1_PROAA/4-283
D4R0A1_ENTFC/2-240
Q1QJQ2_NITHX/5-230
A4TXD4_9PROT/18-290
Q92VN8_RHIME/7-289
G9UJH0_SALMO/2-240
G1YFB9_ECOLX/11-283
GLGC_MYCTA/8-279
D7AKG2_GEOSK/248-473
Q6A738_PROAC/4-283
C7CM53_METED/2-239
E7HMA0_ECOLX/5-278
E0UUQ5_SULAO/9-192
E2ME01_PSEUB/5-296
B5MT43_SALET/10-280
B8K705_VIBPA/5-274
E6RUA8_CAMJS/2-221
Q6AJ25_DESPS/3-284
H1ZCN2_9FLAO/6-289
F7LA16_BACOV/2-247
D4VKL2_9BACE/2-247
G5RHE2_SALET/1-251
G9PHI2_9ACTO/5-293
E6PD84_9ZZZZ/1-191
F0G3G7_9BURK/30-324
H4LIA7_ECOLX/21-293
D5WH86_BURSC/4-291
G4R499_STRPY/2-240
Q1NXI5_9DELT/10-228
G2I3N5_GLUXN/11-249
B3BI82_ECO57/10-280
A3KXI3_PSEAI/2-287
F5Q708_SHIFL/7-296
H7WGH3_CAMCO/5-271
B9XIV7_9BACT/11-303
G2QWB8_THITE/19-294
H2J6B2_MARPK/2-237
A6NS84_9FIRM/5-284
G2DJ42_9NEIS/2-240
G7RKI3_ECOC1/9-282
F7XZ80_MESOW/6-270
G8F9D8_CAMJU/118-341
D7JU99_ECOLX/21-293
G9T0G4_ENTFC/5-269
E2VG33_MYCTU/11-284
A9KJK8_CLOPH/2-240
F0Z494_9CLOT/7-263
D5TH90_BIFAV/9-281
C5VWL0_STRSE/7-262
Q4MN83_BACCE/8-263
G0BAI2_SERSA/21-293
F2IJL4_FLUTR/2-238
H7KLA6_STRPN/7-274
Q8U073_PYRFU/2-233
Q9L6R2_SALTY/2-36
F0PDR1_ENTF6/5-238
I1SB67_BURMA/4-291
E8F9I7_SALMO/21-293
F9HDW7_STRMT/6-260
G0HNW6_THES4/2-235
F0DM33_9FIRM/2-234
B5XJM3_STRPZ/6-275
G6EE83_9SPHN/15-287
D3B9E9_POLPA/16-238
G8RUI4_MYCRN/8-279
H8B4Q9_CAMJU/2-223
B9J5T5_BACCQ/2-271
G2YG92_BOTF4/47-194
F8B9L4_LISMM/5-240
B4WX47_9GAMM/2-135
E1ZTI5_CHLVA/77-355
E6WRY4_PSEUU/2-136
F3M915_9BACL/4-237
G2J9S9_9BURK/6-162
D3IEQ4_9BACT/2-243
D4LW68_9FIRM/7-260
D4YQ68_9MICO/6-292
C7XZ57_9LACO/5-270
G4JRF0_9CREN/2-247
D4LW69_9FIRM/4-257
C2RUX9_BACCE/7-270
C9CDZ6_ENTFC/5-256
C3PZ84_9BACE/2-242
F2P9Q3_PHOMO/7-283
E3GGL6_EUBLK/6-161
F3UAB9_STRSA/2-240
H7PQ49_STRPN/2-240
G5H1A4_9FIRM/9-273
F4PK17_DICFS/7-223
Q9EY09_SALET/9-298
H1RE42_SALMO/2-240
G1SN09_RABIT/2-234
H7P296_STRPN/4-235
E4P1D1_BIFBP/9-281
C3NPV8_VIBCJ/5-274
E0RW29_BUTPB/17-203
GLMU_DESPS/8-244
C2F9N5_LACPA/5-307
G5X9J0_ECOLX/7-296
G3WF93_SARHA/1-167
E8ERV1_SALMO/21-293
C8PA19_9LACO/20-258
F5PCU3_SHIFL/5-270
C2KR76_9ACTO/77-341
F4DU28_PSEMN/6-271
E9TF86_ECOLX/1-198
E1IDP6_9CHLR/5-254
Q2YCT5_NITMU/1-162
H7K0H3_STRPN/2-70
F3ZGG3_9ACTO/10-278
F2GXA0_BRUM5/4-289
G6YTZ4_9ALTE/1-146
B5QH12_CAMJU/2-137
E6LUE2_9LACO/5-270
A6A4B7_VIBCL/5-37
G9WRS2_9FIRM/2-226
F7AJG3_XENTR/4-143
F2K792_PSEBN/3-296
F3WHB6_SHIBO/10-280
H1RY57_9BURK/2-218
F2HE61_BACTU/7-270
G4QIN3_GLANF/4-242
F3JVH1_PSESZ/7-245
C3ADJ9_BACMY/6-270
D5QAN6_GLUHA/22-307
F4S5R7_MELLP/2-233
Q9YFJ3_AERPE/6-240
F7Z1Z1_BACC6/2-240
E7GHA7_CLOSY/2-231
B3TW82_SORBI/10-64
F9ZPM9_ACICS/5-297
G0HF80_CORVD/19-250
G6B064_9BACT/2-242
E4LYL7_9CLOT/2-238
GLGC_STRCO/2-274
B2I743_XYLF2/5-242
D7GSM5_9FIRM/2-231
B2PNX3_ECO57/5-278
F9P8W8_STRCV/2-240
E4T3S1_PALPW/2-240
D3R1P6_CLOB3/7-261
C3QAW9_9BACE/7-290
C5NY51_9BACL/18-174
E9S4J3_TREDN/2-243
C2VJL9_BACCE/1-134
E1LI64_STRMT/7-274
A7ICA4_XANP2/7-278
F6IK99_9SPHN/14-286
C2PPS1_BACCE/1-218
A1S7S2_SHEAM/8-282
Q3QYT4_XYLFA/5-286
D3UJ96_HELM1/3-280
G0IPH2_BACAM/6-271
C6LFS4_9FIRM/2-239
E6G760_ENTFL/5-267
C2N3J9_BACCE/2-237
Q4BY48_CROWT/5-275
B9KRH8_RHOSK/5-222
E4C1B0_PROAA/4-283
G9UT32_SALMO/9-298
E7FPV6_9LACO/9-269
B5PB92_SALET/7-245
D3NRB4_AZOS1/15-288
C2YKK3_BACCE/1-218
F3U4K1_RHOSH/5-243
G4NZX4_BACPN/17-189
H6LH12_ACEWD/2-171
F3I744_PSESF/2-216
G3WA52_SARHA/4-139
G3YVT0_9RALS/6-274
F0GQ67_9LACO/5-270
F0SXM1_SYNGF/2-237
Q4KJY3_PSEF5/3-241
H8CIG1_CAMJU/262-490
C9TKE6_9RHIZ/2-248
Q1EPK7_MUSAC/13-292
E0MMM4_9RHOB/2-232
G7PK50_MACFA/3-209
C7PB41_CHIPD/5-256
B5Y7S1_COPPD/2-240
G6KX82_STRPN/17-260
B5QAN9_SALVI/10-280
A4A040_9PLAN/5-276
GLGC_ROSDO/13-284
H7WBL1_CAMCO/5-271
C8S0I7_9RHOB/14-285
G6FV97_9CYAN/7-261
F3ERF5_9PSED/7-245
A7M6X2_KLEPN/5-278
H5LDK5_ECOLX/2-240
B2UMA3_AKKM8/2-240
B2RZR7_BORHD/2-262
F8HA72_PSEUT/6-271
D8E5D5_ECOLX/7-296
C0FV31_9FIRM/2-242
B0TIF4_HELMI/2-233
D6E5Z3_9FIRM/25-164
C5B964_EDWI9/21-294
D6HKQ7_9FIRM/22-234
B4VXQ7_9CYAN/1-215
G2SW09_BIFAN/9-281
E7WRD1_SALMO/2-240
Q9S0P4_STRAW/2-239
E5XU22_9ACTO/11-241
F6ERB7_AMYSD/14-285
C9CEB6_ENTFC/26-265
Q9UZB9_PYRAB/2-279
Q5L9T3_BACFN/2-242
B4VPI2_9CYAN/5-282
C5CGM7_KOSOT/6-261
D5YQJ2_MYCTU/8-279
G7HM07_9BURK/1-157
D0BHH6_BRUSS/4-289
A2RHS5_LACLM/2-240
C4K856_HAMD5/6-282
G5HYW3_9CLOT/2-232
A4NDX7_HAEIF/16-289
B5PB82_SALET/7-296
E8T5W5_THEA1/2-243
H8XSP4_FLAIG/6-289
B7HBC6_BACC4/1-254
E8LYP0_9VIBR/5-274
F0FKM9_STRSA/18-175
F1XQH5_ECO57/10-280
B3MCG9_DROAN/3-213
E0YJB1_NEIME/2-240
A8TA77_9VIBR/2-242
E2VLW1_MYCTU/7-239
Q4HQ75_CAMUP/3-209
C5F8B3_LACPA/6-260
B1KS09_CLOBM/3-286
C3B9P1_BACMY/6-159
D3AHK6_9CLOT/5-154
D4VI16_9BACE/2-242
E3T494_9ACTO/2-237
E1VC11_HALED/7-245
G2L7R7_PSEAI/2-154
H5P5W6_ECOLX/5-278
A6TBG2_KLEP7/7-280
Q1JYB9_DESAC/15-281
B2T470_BURPP/6-270
Q0FE86_9RHOB/2-240
A8F6E9_THELT/6-158
B9AFV0_METSM/2-240
GLGC_BACWK/8-263
E6HI79_ENTFL/5-267
F2FMV2_SALDU/7-245
G6VLQ1_STRPN/17-260
G8LEG7_ENTCL/10-280
H4LAX3_ECOLX/10-280
B7C7H8_9FIRM/3-235
D8C4B7_ECOLX/2-240
H5K0F2_ECOLX/5-278
C4G7G9_ABIDE/121-346
B9R7X6_RICCO/91-370
A4N0C6_HAEIF/16-289
D9PU18_METTM/5-230
H7DV35_9FIRM/6-271
G2C670_ECOLX/3-289
E2TEQ6_MYCTU/8-279
Q1MIU2_RHIL3/4-242
C3CCK5_BACTU/1-194
G0PQD4_STRGR/2-235
A6GLY6_9BURK/5-243
Q12TN1_METBU/2-232
G2GRB1_STRSL/6-260
D5BZ57_NITHN/18-285
H5NR65_ECOLX/7-296
G9S4W8_9PORP/5-288
D1RIE3_LEGLO/3-219
F3IFK4_PSESL/5-296
F3A0Y9_9BACL/8-263
A7IL85_XANP2/17-301
E3A525_PSEAI/3-296
C3WYK5_9FUSO/2-221
A3M0W3_ACIBT/4-272
MPG1_GIBZE/2-236
Q1NKU7_9DELT/7-271
Q8FR11_COREF/51-319
H0DKP4_9STAP/6-272
GLGC_ANASK/5-277
D7BHE4_MEISD/7-238
C6E0K6_GEOSM/3-292
C6S5Q7_NEIML/6-269
G5SJ07_SALET/2-240
G8VLI2_PROAA/13-269
D9X7F3_STRVR/2-243
E1KTT3_9BACT/2-242
G0DEG5_9GAMM/3-241
E5UEJ2_ALCXX/6-272
G6XUE0_RHIRD/1-210
I0UN05_BACLI/5-229
C0QJW3_DESAH/5-277
F1XYU5_ECO57/7-299
D0YTC0_9ACTO/77-341
E2K2G5_ECO57/10-280
Q2WB15_MAGSA/4-215
G2XTQ4_BOTF4/20-279
A1TYS2_MARAV/3-290
I0KX29_9ACTO/3-289
G7WJS6_DESOD/2-241
D5Z1N4_MYCTU/11-284
A3Q5K6_MYCSJ/11-282
G2ZEK3_LISIP/5-270
B2PVC8_PROST/6-244
E8S1L5_MICSL/3-288
B0A3G4_YERPE/3-286
E0VUK9_PEDHC/13-226
H8FX13_RHOMO/3-287
H5BBD8_ECOLX/5-278
Q9ETA2_STRPN/1-198
Q3SL39_THIDA/6-272
D5DWE3_BACMQ/5-272
G0SP38_VIBMI/5-274
D1Z271_METPS/2-241
H7SXH5_CAMCO/2-242
Q9SRU3_ARATH/26-171
D2RD88_ARCPA/2-263
F0YWI1_9CLOT/2-243
B0U1S4_XYLFM/5-242
D7ZV20_ECOLX/1-193
E3CRP8_STRVE/6-260
H4LDJ3_ECOLX/1-139
Q1QJN8_NITHX/6-288
F2BC88_9NEIS/4-242
C7PVA0_CHIPD/2-235
F2GSJ0_BRUM5/1-272
C8WZI0_DESRD/63-301
B1ER50_9ESCH/5-278
G4PJV4_BRUML/9-273
C8TL27_ECO26/2-240
E8ZQJ2_CLOB0/4-222
A3ZGN5_CAMJU/2-219
A5M7M1_STRPN/2-70
F6B5K1_DESCC/2-240
A0M306_GRAFK/2-238
B9Y3L9_9FIRM/12-268
F8ENU5_RUNSL/2-238
Q8XTU8_RALSO/7-272
H4BKK9_STAAU/6-270
F8B0G3_FRADG/1-201
A5FQC3_DEHSB/2-234
F4AQU5_GLAS4/9-247
G2MJY8_9ARCH/2-231
D1TVJ1_YERPE/21-293
D9NHR1_STRPN/6-260
G8ULJ4_TANFA/2-159
F3JY68_PSESZ/7-210
H3ZAX1_9ALTE/8-285
H8B040_CAMJU/2-137
Q4K0Y5_STRPN/2-240
C4IKB7_CLOBU/3-288
A4FZH9_METM5/2-243
A5Y431_SORBI/207-363
G2EEW0_9FLAO/2-239
C4H904_YERPE/3-286
D2NHY3_ECOS5/10-280
F5K218_PSEAI/6-271
Q7P7Q8_FUSNV/9-265
I0UEB2_BACLI/5-51
B9KYJ6_THERP/2-237
B6KB36_TOXGO/2-105
B5SNN0_OTOGA/3-209
E6DKZ7_PROAA/9-280
A1R8J9_ARTAT/19-288
A5MGN6_STRPN/2-70
G6IKP3_9DELT/3-286
Q82WJ7_NITEU/4-242
D7IN62_9BACE/2-244
F8L9L5_SIMNZ/2-198
F0I4C3_STRSA/6-273
C5WLV9_SORBI/75-354
A8FI13_BACP2/2-240
D4YHX1_9LACT/8-242
C5CAE1_MICLC/13-281
D5BVT8_NITHN/7-272
G0LM46_HALWC/2-236
E9X294_ECOLX/9-282
B3XQV6_LACRE/6-268
A5XNX0_BURML/6-270
D6TJA8_9CHLR/2-235
G4B2E0_AGGAC/2-228
F7WPE9_MYCTD/2-239
D5D567_ECOKI/2-240
F3HPP7_PSEYM/2-121
H1X6N5_LACCO/6-268
F7LN45_9BACE/2-133
A6BN38_YERPE/5-288
E6N5W0_9ARCH/2-214
A0CJH6_PARTE/3-256
D3PB98_DEFDS/132-359
E5Y3Z1_BILWA/5-267
G4HVE3_MYCRH/10-241
A4HCM4_LEIBR/10-243
H4T0D6_ECOLX/2-240
Q3K5T7_PSEPF/2-136
F7SDG2_LACJH/5-270
G6N8U3_STRPN/1-199
D7E984_METEZ/2-240
B4U837_HYDS0/5-269
C6JCJ8_9FIRM/23-256
H5EH09_ECOLX/10-280
Q0B431_BURCM/27-326
F4HME3_PYRSN/2-234
D0YV99_9ACTO/2-239
E6A1K4_ECOLX/2-240
G7CTM0_AERSA/5-274
Q4BXB8_CROWT/6-282
B2NBX4_ECOLX/10-280
B9M772_GEOSF/5-269
F4WMA8_ACREC/3-258
B9XCU0_9BACT/29-277
Q96Y16_SULTO/4-251
G1YX28_ECOLX/2-240
D3HVH4_9BACT/5-276
E7RVY6_9BURK/8-277
Q13ZN0_BURXL/27-336
B2DDQ8_9ROSI/9-89
A7JSW8_PASHA/20-293
A5VIG7_LACRD/6-268
C3C9N6_BACTU/2-166
Q0TR84_CLOP1/5-282
E9A3J1_SALET/5-278
Q9ZA42_STRVN/2-237
G5VQZ5_ECOLX/5-278
A8YFA6_MICAE/2-248
C4F925_9ACTN/2-243
H7YRV9_CAMJU/5-271
H1LRD5_9FIRM/4-257
C2I3H5_VIBCL/5-274
E7SRG2_SHIDY/3-286
F7ZXV3_CLOAT/5-270
D5X5L4_THIK1/6-244
G9Z9V1_9ENTR/7-296
E8XC38_SALT4/4-289
A5LPE5_STRPN/7-274
H1QSK7_9ACTO/13-242
B5EPX2_ACIF5/4-293
D3V1L7_XENBS/10-291
E3XQ06_ECOLX/2-179
F6ITZ2_LACPE/6-260
A4YPV4_BRASO/2-239
E9Z5P9_ESCFE/3-287
Q5UZY8_HALMA/6-231
D8H5L9_BACAI/2-237
C3D9W3_BACTU/6-270
E7Q071_STRDY/4-239
Q1WSQ4_LACS1/5-265
D9SFU5_GALCS/32-304
G6UWD8_STRPN/6-260
H3X2Z4_STAAU/4-221
C6JGE3_9FIRM/2-243
B8GCI8_CHLAD/2-221
G9W3H7_SALET/9-298
Q9ZBA8_SALCE/1-232
E1XRB9_STRZI/6-260
B0NWP3_9CLOT/8-263
A0KNX2_AERHH/4-278
I1DWB8_9GAMM/2-240
H7QHS6_STRPN/17-260
C6Z6A9_9BACE/4-287
A5GQ25_SYNR3/6-243
F5NI34_SHIFL/5-243
C0CI55_9FIRM/23-257
F3FHQ4_PSESX/5-296
E7P0R5_PSESG/2-144
Q4E7Q5_9RICK/2-268
C0APB9_9SPIO/2-262
B8F3S7_HAEPS/18-291
H1DTP1_ECOLX/5-278
G6QKU4_STRPN/7-274
A5GQH2_SYNR3/2-248
D4CBC6_9CLOT/2-232
A0LU93_ACIC1/11-244
C6JI57_FUSVA/2-240
H7PEP7_STRPN/6-260
H8BBA7_CAMJU/118-341
C3FRZ7_BACTB/1-130
G3ZT94_AGGAC/12-296
F6B9X6_DESCC/8-263
C8KZ89_9PAST/2-276
D7AE24_GEOSK/2-233
F6Q0G0_CIOIN/4-268
A8GXQ9_RICB8/4-283
G1NFJ8_MELGA/16-141
H1Y087_9SPHI/6-270
F3ZW96_MAHA5/3-290
E0SYM1_STRZA/7-274
D0L8U4_GORB4/19-250
F3VBU0_SHIDY/21-293
A5ZMR3_9FIRM/5-156
E8UV31_THEBF/5-269
E5WT51_9BACI/5-226
H7HBG1_STRPN/6-260
B4VZC2_9CYAN/1-253
E8H7W2_ECO57/21-293
B1WSB1_CYAA5/2-238
F3G4R4_PSESJ/2-131
C6IEX9_9BACE/2-242
E0FFU0_ACTPL/2-275
G2JGN3_ACIBA/2-144
Q83VQ1_9PROT/8-272
Q12KU0_SHEDO/2-231
Q3SV79_NITWN/2-239
F9UMY4_LACPL/2-240
C0Y3M6_BURPE/22-324
H8ANP7_CAMJU/2-217
Q0C426_HYPNA/2-240
A6MUT4_GOSHI/9-265
G4DVQ3_9GAMM/2-145
H3TLL7_PSEAE/2-287
Q6QNC9_ECOLX/2-240
F7NV64_9GAMM/3-291
B8GTQ9_THISH/17-283
C9CYS5_9RHOB/7-273
Q9L2M6_STRUB/6-274
B5TZ85_LEIMA/1-97
C3GFQ0_BACTU/2-235
A5FN27_FLAJ1/20-223
G4RNW5_THETK/4-236
F3SSF6_STAWA/2-248
C5S1C5_9PAST/2-242
G5LUV1_SALET/1-266
F3F4F4_9PSED/6-270
A9Z2Z7_YERPE/2-230
F2IVR9_POLGS/3-285
B7C7E6_9FIRM/4-184
Q9EXW1_SALET/7-296
C0WI09_9CORY/2-236
H7XYH7_CAMJU/2-224
G6PNX4_STRPN/7-274
C3NAV7_SULIY/2-232
B7LHH9_ECO55/10-280
F0K643_CLOAE/3-287
G9U149_SALMO/2-240
Q6HBY5_BACHK/6-269
A7ZZH3_ECOHS/10-280
G2H759_9DELT/2-240
Q2FSJ4_METHJ/5-269
H7HP57_STRPN/17-260
E6PJL5_9ZZZZ/2-163
H3L114_BIFBR/2-240
GLGC_BIFA0/9-281
D6GVK3_9EURY/2-200
E0QME8_9ACTO/7-270
E9YAA2_ECOLX/10-280
E4LIW8_9FIRM/8-272
G0JLD0_9GAMM/6-268
E5B5M3_ERWAM/40-312
F8IIT6_ALIAT/1-224
G8N3U8_GEOTH/44-276
E1P8W2_ECOAB/2-240
E3ZP62_LISSE/2-240
A7XAQ5_TOBAC/91-366
D7A009_STAND/2-239
D6ZYS4_STAND/5-288
I0SD69_STRAP/6-273
H8BBB2_CAMJU/5-271
H2FNN5_CORPS/2-238
F3KYD9_9GAMM/9-271
C0PP03_MAIZE/9-191
B9MCB5_ACIET/9-278
F4DHS8_AERVB/10-283
H8JYD2_VIBCL/5-274
H1UEZ0_ACEPA/12-250
C7X424_9PORP/5-288
H1EW32_9ARCH/2-231
A3N015_ACTP2/2-276
B3E2I2_GEOLS/5-272
C3ETC9_BACTK/11-275
C6V0J0_ECO5T/7-299
H4QJP9_ECOLX/5-278
E8FV95_SALMO/2-240
F9AW25_VIBCL/2-240
G7WB93_DESOD/7-262
C9MDC0_HAEIF/27-300
A6W5G9_KINRD/15-264
E7N195_9FIRM/2-271
E6CRD6_PROAA/13-269
G2D0K5_ECOLX/5-278
D2EEQ5_9EURY/6-262
G5GWB1_FUSNP/6-212
E7Q1X1_YEASB/2-235
B3ZLD4_BACCE/6-182
E0HYP6_9BACT/5-278
Q6LNS4_PHOPR/10-282
H1PPW6_9FUSO/6-272
B5IZA6_9RHOB/7-271
B8XEE2_ORYSJ/85-360
G8PN08_PSEUV/30-172
H7WLC4_CAMCO/120-343
GLGC_SHIFL/21-293
RFBF_SALTI/2-223
D6S644_9LACO/5-270
A5Y3Z1_SORBI/86-364
H5B1B8_ECOLX/21-293
C0BT28_9BIFI/8-280
A0NMS8_9RHOB/1-279
C2XZA0_BACCE/2-233
A4TP88_YERPP/3-286
E3CZD1_9BACT/3-285
Q7VG83_HELHP/2-218
G6KVC8_STRPN/1-199
Q3IYP1_RHOS4/8-271
C4ID98_CLOBU/8-274
A9TID2_PHYPA/5-284
H1DCP3_9PORP/121-345
C3LVW4_VIBCM/5-274
E4NY41_BIFBP/2-240
H5X9A6_9PSEU/8-239
H7LZ59_STRPN/4-235
Q0I429_HAES1/10-286
D3P8G8_AZOS1/10-307
B6AR49_9BACT/3-295
C0VT01_9CORY/14-279
A4G478_HERAR/2-237
G9V3A8_SALMO/9-298
G6GKE4_9FIRM/21-258
F1VRI0_MORCA/8-285
D4RBX7_ENTFC/352-613
Q47GM0_DECAR/2-238
Q4TG10_TETNG/144-245
E4NLX0_HALBP/11-275
GLMU_STRGC/4-236
C0ZT38_RHOE4/11-282
G0DP52_9GAMM/8-282
G1VGJ5_9BACT/8-291
Q6D783_ERWCT/3-241
GTAB_STAA3/6-270
D5CQA7_SIDLE/200-345
I0ANV9_9BACT/6-241
D9PU86_METTM/2-238
C5UUL9_CLOBO/4-236
B3HFD9_ECOLX/5-243
B4SE76_PELPB/2-243
F6E270_SINMK/14-286
A5UZK1_ROSS1/4-258
Q5M6R7_CAMJU/2-137
A8GC46_SERP5/5-293
Q9K5D0_CAMJU/17-257
F9Z974_ODOSD/2-242
C9L9N5_RUMHA/7-260
F0R2I8_BACSH/7-294
F9ZKW6_ACICS/7-134
Q1CY99_MYXXD/4-285
H1D8X8_9FUSO/6-85
G4WJD5_YERPS/6-289
C5UZI7_CLOBO/7-262
Q1GQX3_SPHAL/5-147
I0LZS9_SALET/2-223
G0GBL7_9SPIO/2-262
C2SMS0_BACCE/2-245
A6DJI0_9BACT/5-192
C3R135_9BACE/120-345
E3D5B4_NEIM7/2-240
F7LXZ7_9BACE/2-139
E8UYH2_TERSS/7-236
H3XKD3_STAAU/6-86
B2V5Q1_SULSY/2-243
B7VHP7_VIBSL/10-248
F3UWE7_STRSA/31-174
A8KQL4_9ACTO/2-238
D7WTD3_9BACI/5-241
B0KAR7_THEP3/5-269
F0B6G0_NEIME/2-147
B2JFC5_BURP8/4-242
Q0A5S4_ALHEH/8-274
A2BZX8_PROM1/2-248
H6NSH0_9BACL/2-225
Q1CL24_YERPN/6-234
A1UKA8_MYCSK/8-279
G7UYG0_LACRH/5-270
E0DQQ0_9RHIZ/2-248
D9UBR0_STRPR/2-237
D4LQN1_9FIRM/5-184
F3G5P3_PSESJ/2-287
Q8Y837_LISMO/2-240
D3S1M7_FERPA/2-228
H5WAY1_RALSL/3-241
C0CI54_9FIRM/7-263
A6L3N8_BACV8/4-287
H8KMA8_SOLCM/2-238
Q3Z0V1_SHISS/10-280
G9QSS3_9PROT/7-271
G4NZX5_BACPN/6-261
E6UD14_RUMA7/8-262
Q7V9R3_PROMA/7-295
Q42859_IPOBA/1-273
G8FD26_CAMJU/118-341
Q634S0_BACCZ/2-233
GLMU_GEOKA/4-234
A0LQD0_SYNFM/22-259
G4C3A5_SALIN/10-280
D3H966_STRM6/6-260
B2TKB0_CLOBB/124-347
F7K6G7_9FIRM/4-287
E8IKC6_ECOLX/10-280
H3T9S1_PSEAE/6-271
C2JHD2_VIBCL/5-274
B5ZR76_RHILW/4-230
Q5MQK7_WHEAT/1-127
Q605S5_METCA/7-271
D2P102_LISM1/2-240
B3B2A3_ECO57/7-296
D0HVT2_VIBCL/1-134
H8JDK3_MYCIT/7-238
G6PEK8_STRPN/4-235
C3PSV6_DASNO/3-209
GLGC_YERPS/21-293
C7HV85_9FIRM/5-182
H8EHS6_CLOTM/5-260
Q6E6D1_ANTLO/9-240
G4QM06_GLANF/6-280
A2TTV5_9FLAO/8-291
G5IUX3_9ENTE/1-253
B7GK02_ANOFW/24-279
F0HPZ4_9ACTN/3-273
D3L836_OENOE/7-269
E8F5F0_SALMO/10-280
E0SZI3_STRZA/17-260
H7LF70_STRPN/4-235
I0G462_9BRAD/6-288
H7VKD2_CAMCO/5-271
F4VGX2_ECOLX/9-282
Q48VF5_STRPM/8-277
F5JND3_ACIBA/114-338
D4PHB7_LISMN/2-240
C2YZ97_BACCE/2-273
G9AS25_PANAN/10-280
H3VPH4_STAHO/6-269
B7NTF3_ECO7I/2-240
H3LQL0_KLEOX/1-264
E7YNW2_SALMO/3-290
C5JL72_AJEDS/51-300
E4SSQ1_STRTN/8-275
GLMU_STRTD/4-247
Q8KNG6_MICEC/2-238
E1D4U1_VIBPA/6-270
F9ACF4_VIBCL/6-270
B3WD89_LACCB/5-270
C4FUN6_9FIRM/6-272
C0PJV3_MAIZE/9-259
C2SS03_BACCE/6-269
B2JK51_BURP8/6-270
D5MK76_9BACT/5-268
F4VGV8_ECOLX/8-297
G4N495_MAGO7/17-275
F0NZS7_WEEVC/2-238
F8DLW3_LACRS/6-268
I1B8X4_ECOLX/10-292
F4ARW7_GLAS4/6-280
G2I1I0_GLUXN/20-305
G5VB91_ECOLX/5-278
E6MN53_9BACT/6-256
F0KQ80_YERE3/2-240
Q842L6_PSEPA/2-243
H0AP38_STAAU/6-270
B1ZZT4_OPITP/21-260
B5PXN1_SALHA/2-36
F5WXC2_STRG1/6-275
G6BL98_CLODI/4-221
F2BLB1_STRSA/6-273
Q0PY21_STRMY/12-249
C8PHE7_9PROT/2-215
C4M3S0_ENTHI/5-291
Q64Q24_BACFR/2-242
D4CGY9_9CLOT/5-175
I0GN08_SELRU/7-262
G7FFM5_9GAMM/2-275
E1G5C4_LOALO/9-254
A5A9T0_MYCAB/2-239
GLMU_LISMH/5-240
C0GGU0_9FIRM/7-152
D0RW28_9STRE/18-240
D2MTQ4_CAMJU/2-249
E3RVQ7_PYRTT/24-187
A6X2H2_OCHA4/4-289
C9P2V3_VIBME/1-247
C6WXN7_METML/7-272
Q5F5M3_NEIG1/2-240
D4R8C1_ENTFC/5-256
Q199W4_CAMJU/17-116
A5IGE7_LEGPC/2-240
G5GYP8_FUSNP/2-228
B0NET9_EUBSP/7-260
E8E5A6_SALMO/10-280
A8REZ8_9FIRM/16-161
G5JJ74_9STAP/1-170
F8GJS7_NITSI/22-260
B3WPG2_ECOLX/5-278
H4QQA5_ECOLX/2-240
A9R8I5_YERPG/2-240
C2NVT0_BACCE/2-235
E2NZY3_PASHA/20-293
G7G3B0_9GAMM/6-107
G3A547_9RALS/3-241
B0V346_DANRE/2-173
A0L7T8_MAGSM/20-292
G6TMC4_STRPN/6-260
E5BM59_9FUSO/7-263
GLGC_STRA5/6-261
G6TDW8_STRPN/2-256
D4E8S1_SEROD/5-281
Q9UZH3_PYRAB/2-237
D4H6B2_DENA2/4-229
C9BQ44_ENTFC/2-268
E7H151_9BURK/2-150
G7SH13_STRSU/7-262
D1Z268_METPS/2-238
C4YDH1_CANAW/27-173
C1ALY2_MYCBT/11-284
D5SXW7_PLAL2/5-275
A9D2I4_9GAMM/17-285
F0DP53_9FIRM/2-246
B9XGQ7_9BACT/2-240
H5SHQ6_9GAMM/7-277
Q3A5H6_PELCD/2-239
GLGC_DEIRA/6-282
G2NRW7_9ACTO/2-235
F8MVD6_NEUT8/21-303
Q121H6_POLSJ/3-287
G6LUP3_STRPN/6-260
F0TDQ9_LACA3/6-261
GLGC_SHEPC/15-283
H0TF98_9BRAD/5-271
H7SS35_CAMCO/5-271
A7HUF9_PARL1/3-288
H5D1F3_ECOLX/10-280
D2EFH1_9EURY/7-286
G3MK83_9ACAR/5-149
C3EBB8_BACTU/6-270
E6NPH9_HELPL/6-271
C3RCC5_9BACE/7-277
G3NIJ0_GASAC/2-235
F5NWQ4_SHIFL/7-296
E4CPW0_PROAA/13-269
C9P908_VIBME/5-157
E5FEW7_STRPN/2-240
A7RAA1_PSEFL/7-245
D0FMY1_ERWPE/2-240
I0MZ22_SALET/4-289
G5GRN1_9FIRM/15-254
G4JP28_9CREN/6-241
F3D1U3_PROAA/13-269
G6K581_STRPN/4-235
G8M0D4_CLOCD/2-234
F0APN8_NEIME/2-145
G6GEM2_9FIRM/9-264
F7WQN3_MYCTD/7-239
G6KR42_STRPN/2-70
D0RQF6_9PROT/5-142
Q9F5N4_BURPE/6-271
C3WV86_9FUSO/6-212
A7THX7_VANPO/29-176
D5N0F0_BACPN/2-238
D1W2I5_9BACT/6-276
C9C739_ENTFC/5-256
G4PU50_ECOLX/21-293
F5QX86_SHIFL/10-280
Q92U93_RHIME/2-221
E8HMW9_ECOLX/2-240
G2EER3_9FLAO/2-238
B5H4M1_STRPR/2-237
H2J592_MARPK/4-258
D9N946_STRPN/4-235
F9RR23_9VIBR/2-240
D5XCY6_THEPJ/4-289
H8EPM1_CLOTM/120-347
A3WRK4_9BRAD/2-239
H1WR53_LEUCI/6-268
H2FUE8_OCESG/7-291
F3ARC0_9FIRM/5-278
B2T451_BURPP/27-335
E8EIZ2_SALMO/9-298
C3F8U3_BACTU/2-166
H2G8C5_CORDP/14-281
H4JNE5_ECOLX/7-299
E8F872_SALMO/7-296
F5IBA9_ACIBA/4-271
Q88A41_PSESM/1-117
D1Y3P2_9BACT/2-239
E1VQF7_9GAMM/6-271
F3PR83_9BACE/2-240
E8RYB2_MICSL/19-289
C7LS88_DESBD/3-289
C6R3Q7_9MICC/10-282
B7NQE5_ECO7I/5-278
Q67PN7_SYMTH/1-221
I0RWJ5_MYCXE/7-237
D1YGC4_9LACO/5-270
C9C5S3_ENTFC/5-269
E6SHU5_THEM7/7-270
D5DVM2_BACMQ/5-241
D0ZJ22_SALT1/10-280
C3IR42_BACTU/7-270
F4H4E3_CELFA/2-239
H5MLN1_ECOLX/21-293
A7ZL09_ECO24/10-280
G2A1V6_ECOLX/5-268
C7WQB7_ENTFL/2-240
G9WVU6_9FIRM/4-216
H4VY55_ECOLX/6-295
F8N5Q8_9BACT/8-291
C0B3I0_9ENTR/21-293
D4JMB0_9FIRM/27-268
C1D2N6_DEIDV/2-235
G6VZ17_STRPN/17-260
C4S8D4_YERMO/5-280
G7QTS7_MYCBO/2-239
E2TFB3_MYCTU/11-284
F0ALC7_NEIME/2-240
D9WXK4_STRVR/12-241
B0MNZ0_9FIRM/9-264
GLGC_BIFLS/8-280
C2KHE2_LEUMC/18-256
A1AGW3_ECOK1/33-305
E5A9J2_LEPMJ/2-235
C6JQB6_FUSVA/2-240
B1B4Y0_ECOLX/7-296
E1WH25_SALTS/2-223
G2GVH5_STRSL/8-275
A9BJN8_PETMO/4-259
E4RSH1_LEAB4/4-287
H0IFK3_9MYCO/2-239
C5AUF2_METEA/2-226
B5C637_SALET/2-36
G7RSU0_ECOC1/2-240
H5GI47_ECOLX/21-293
B4D2B3_9BACT/55-286
Q4K6G0_PSEF5/2-218
C6UGA1_ECOBR/10-280
E9SJN9_CLOSY/2-231
G6P6A4_STRPN/2-240
H7V4X7_CAMCO/2-222
H7DL52_9CLOT/3-289
F6EZE8_SPHCR/4-145
H1JDB9_9FIRM/3-241
C2VW85_BACCE/2-193
H4FM92_ECOLX/10-280
C1L1Z9_LISMC/5-270
B0GWL3_YERPE/5-278
H4S5B3_ECOLX/2-240
F7ZXV1_CLOAT/2-240
G7LXM8_9CLOT/3-287
D8E7Z9_ECOLX/28-300
G0E6F8_ENTAK/21-293
E8BSZ0_SALMO/21-293
G4KAE2_YEREN/2-240
G0AI58_COLFT/8-246
G7GVB5_9ACTO/2-273
H8DF98_ECOLX/2-240
H7TZX6_CAMCO/5-271
A5GBI4_GEOUR/2-234
E9VQJ9_ECOLX/5-278
I1AVY1_9RHOB/17-288
A4XJV7_CALS8/7-271
F2B5S3_STRPN/6-260
F5LFJ0_9BACL/2-271
F9HLP7_STRMT/18-260
G9WVE0_9FIRM/5-188
G6USQ6_STRPN/7-274
E6QRB1_9ZZZZ/6-272
G9X0M5_9FIRM/7-262
E9SJP7_CLOSY/2-231
E9V863_ECOLX/7-296
G7KVH4_MEDTR/102-381
C4S7L5_YERMO/6-227
I0A1M7_9CREN/4-239
B0P4B9_9CLOT/1-176
H2P8P7_PONAB/3-209
C0WAC7_9FIRM/6-273
G9ZE65_9GAMM/2-144
E1BXS9_CHICK/30-176
Q4ZYT7_PSEU2/17-209
F8WW19_9PORP/7-290
C9B7C3_ENTFC/2-240
H7LLB2_STRPN/1-199
D4PZ40_LISMN/5-240
H8WD89_MARHY/9-272
H2GN48_CORDP/11-242
G9XNV0_DESHA/23-166
I0M2V1_SALET/2-36
D5W6P7_BURSC/15-287
D2PGW7_SULID/2-232
C4U2P7_YERKR/2-240
G5UT30_ECOLX/7-296
H7M4Y5_STRPN/4-235
G8PAM5_PEDCP/17-267
E7B3W5_YERE1/5-282
C6RGN6_9PROT/2-272
Q9Z7U7_CHLPN/23-293
E1L4M6_9FIRM/2-240
D6AYD1_9ACTO/17-245
Q6WNH9_GEOSE/2-240
H5CU13_ECOLX/2-240
B8I1Q3_CLOCE/5-260
D0RVU6_9STRE/4-236
H2JAT3_9CLOT/2-279
D2PJ47_SULID/2-147
A2VSE0_9BURK/17-304
E4SGP6_CALK2/14-158
D2PFA0_SULID/5-229
G2UQ68_MYCTU/8-279
Q9F8H2_CARHY/1-193
C3D8U9_BACTU/1-130
Q04K56_STRP2/2-70
E1UCR4_LISML/5-240
F3BFN4_PSEHA/3-288
G6TQJ0_STRPN/7-274
D1B749_THEAS/4-242
E3C9P0_9LACO/5-252
Q4ERN0_LISMN/5-240
C3DXG0_BACTU/5-226
D7YBU2_ECOLX/2-240
G7SEQ1_STRSU/6-274
D8HIK5_AMYMU/2-258
B6I8B3_ECOSE/5-278
F9TQJ9_9VIBR/6-270
E4M7G8_9BACT/6-286
B6HT10_PENCW/24-167
Q0TG41_ECOL5/7-296
B5QZM4_SALEP/4-289
I0W4C6_9STRE/4-235
H7EDL3_SALHO/2-240
F8EU12_ZYMMT/21-179
C7PZ89_CATAD/7-278
G5I1A0_9CLOT/6-238
E8XIN3_SALT4/2-36
H6P029_SALTI/10-280
A7GUC5_BACCN/6-271
B2PK42_ECO57/2-240
B9CFE7_9BURK/4-242
A5KED5_CAMJU/2-223
C8NH61_9LACT/5-238
H4E3A6_STAAU/6-270
F4N6H3_YEREN/21-87
D2BSC4_DICD5/2-240
A8EVT4_ARCB4/2-240
H2C9N5_9CREN/8-255
F3NJS0_9ACTO/30-302
A2P3C9_VIBCL/5-274
I0T8V7_STRMT/6-260
D1AK82_SEBTE/4-257
G3ZBW1_AGGAC/2-278
F1XYS6_ECO57/7-296
F0SAW7_PEDSD/7-269
A4SDD1_PROVI/2-243
Q1QNR9_NITHX/6-288
C8WZU6_DESRD/16-292
C6A083_THESM/2-235
D0WMK9_9ACTO/8-283
G2H2Q3_9DELT/5-269
H7YPI0_CAMJU/2-135
C5AYC4_METEA/6-268
A2SRW4_METLZ/29-291
D6HAI0_NEIGO/6-269
B8FA94_DESAA/3-287
GLGC_DESRM/7-262
D0TYF4_9BACE/2-247
H3ZIP1_9ALTE/3-288
H8ENZ3_CLOTM/2-234
F8X070_9PORP/3-230
F0NJE4_SULIH/2-232
A6BS55_YERPE/5-282
G6KNQ1_STRPN/2-240
Q83WD9_MICGR/2-238
I0AK20_9BACT/4-287
E8RMQ3_ASTEC/12-242
D7D4N1_GEOSC/6-268
H7QUT7_CAMCO/2-222
H5JJN6_ECOLX/6-295
E8R5N5_ISOPI/10-280
H8FK92_XANCI/1-249
F3HH54_PSEYM/6-270
F9PPP8_9FIRM/5-267
G6RC52_STRPN/7-274
B4AUF5_FRANO/5-272
MANC_KLEPN/3-289
C4Z1G0_EUBE2/16-300
G7U0Y1_CORPS/2-238
Q8A669_BACTN/2-240
G6NLG2_STRPN/17-260
C2IVU7_VIBCL/5-274
Q8PXT3_METMA/28-295
F4T1B8_ECOLX/7-296
H7G0Q9_9LACO/15-262
Q5LXY6_STRT1/8-275
B9YAA8_9FIRM/2-240
E9DYE9_METAQ/2-235
B9BCR3_9BURK/4-242
D3LAT5_OENOE/2-240
Q2JD02_FRASC/1-230
A0KDW5_BURCH/8-245
I0URE6_9MICC/38-308
A5MAJ0_STRPN/6-182
C6CW32_PAESJ/6-265
F0QAB0_ACIAP/6-301
H7L3G9_STRPN/2-70
B0KUI4_PSEPG/4-242
D9W4I3_9ACTO/2-237
D6A2Z0_9ACTO/2-243
C4ZJT8_THASP/6-270
G3JS74_CORMM/149-439
G6KTH3_STRPN/7-274
B6J323_COXB2/2-239
C3EN42_BACTK/2-234
B9NVN4_9RHOB/5-294
D6JBS6_ECOLX/3-289
Q5AL34_CANAL/4-153
Q93NQ4_ECOLX/2-179
F4G2I1_METCR/1-237
B1B4K4_ECOLX/7-299
E1WRC7_BACF6/4-289
D4XBV3_9BURK/2-214
D0MTX7_PHYIT/107-238
F8DAQ2_HALXS/7-239
B7R7B4_9THEO/2-240
B8XEC1_ORYSI/87-365
A2U039_9FLAO/120-346
E1CYM3_VIBPA/6-269
F4DU21_PSEMN/6-271
A4JIV2_BURVG/5-243
F9M0N7_STRPA/2-240
H5TB49_9ALTE/6-280
I0HIB4_ACTMI/14-282
B5CH79_SALET/2-240
H2N1V2_ORYLA/3-209
E6TRP7_BACCJ/8-232
C8MHV0_STAAU/6-270
Q8DJE0_THEEB/13-283
F7L861_BACOV/4-289
F2K581_PSEBN/2-287
E2SUQ4_9RALS/2-220
D1RYH1_SEROD/21-293
E4H3F8_PROAA/13-269
B5V931_BACCE/6-177
B9XWS0_HELPX/4-283
Q20YP4_RHOPB/6-224
Q4JZR3_STRPN/2-240
D1K0R6_9BACE/2-242
D8DB66_COMTE/9-278
B7KNS3_METC4/2-239
C7X6E3_9PORP/2-244
E7W5Y4_SALMO/21-293
F1XX27_ECO57/21-293
C4PMZ9_CHLTZ/24-294
Q07GF4_ROSDO/5-289
D4T4M9_9XANT/5-243
H0QA05_ECOLI/10-280
F7K9V5_9FIRM/1-229
E5C473_9BACE/2-230
E8RZJ3_MICSL/2-227
H4J6V9_ECOLX/10-280
D1CTB5_ENSAD/2-191
D2Q877_BIFDB/11-308
C6PR62_9CLOT/12-256
B2DDQ3_9ROSI/9-89
G7UF42_PANAN/10-280
F8C2Z3_THESO/2-141
H8G246_PEDPE/6-269
E4Q2M2_CALOW/2-233
G5QAK4_SALMO/2-240
H5Y3T1_9FIRM/7-262
H7NJQ7_STRPN/17-260
A3GQ84_VIBCL/5-274
H1GK04_9FLAO/2-238
E2V4V5_MYCTU/2-239
E7BFC8_NEIMW/6-269
C8U6Z8_ECO10/10-280
C3WQT0_9FUSO/2-240
GLMU_BACC2/5-226
E4EIU0_PROAA/4-283
H0LAJ8_SALMO/2-240
B2NLB7_ECO57/21-293
F0GZ81_9FIRM/8-262
G6GRZ5_9CHRO/2-238
D3LCZ4_ENTFC/8-259
G0AB03_COLFT/6-273
GLGL3_SOLTU/50-330
F8BIL9_OLICM/2-216
H1LXF6_9FIRM/2-239
Q1AW30_RUBXD/2-239
G1REB0_NOMLE/3-168
A9WYC2_BRUSI/2-248
D4TCH6_9NOST/2-239
F4SGV6_ECOLX/10-280
G2A1W3_ECOLX/7-296
B1RDE9_CLOPF/2-240
A6X6W8_OCHA4/9-273
A0YUJ2_LYNSP/5-274
E8ADD7_SALMO/9-298
B0HT24_YERPE/5-282
G6IZW8_LACRH/2-240
D8PFK5_9BACT/8-203
G7MAS9_9CLOT/16-253
A0YL19_LYNSP/13-296
H7XDQ2_CAMJU/2-223
I1KSB2_SOYBN/4-255
Q47GN7_DECAR/6-244
D1EIU9_9RHIZ/4-289
G6UQQ6_STRPN/4-235
C3MYK9_SULIM/10-264
G7G3E8_9GAMM/2-149
D4X1A3_BACOV/2-242
Q3SGG2_THIDA/6-235
B9R0C2_9RHOB/12-175
C1A3B2_RHOE4/14-285
B7M433_ECO8A/7-296
E2UK15_MYCTU/8-279
D0KY20_HALNC/3-296
G4B6U4_AGGAC/2-278
E7GH99_CLOSY/2-231
D1Q5V4_YERPE/2-240
D4TCT8_9NOST/2-235
B2FRY2_STRMK/2-142
B7L9S3_ECO55/7-296
A4C8I9_9GAMM/2-240
H0ELF1_GLAL7/1-204
F2I545_AERUA/6-257
H1N015_9PLAN/5-275
C2RF35_BACCE/7-270
G2F1S2_ECOLX/10-280
C6X012_FLAB3/2-238
B9JR33_AGRVS/2-217
F2ZDE5_9PSED/4-210
Q0IFF3_AEDAE/11-162
B5P0K8_SALET/10-280
F2RFV6_STRVP/7-236
F7JC91_9FIRM/7-263
G6RG89_STRPN/2-70
C2S653_BACCE/2-237
E3CJV0_STRDO/6-274
B1LP02_ECOSM/5-278
B3TW78_SORBI/10-65
F7U6U3_RHIRD/5-243
D0KYV2_HALNC/18-285
A1DMG2_NEOFI/16-280
C7XIA2_9LACO/2-135
G6Z3D0_VIBCL/5-274
A8G5Z9_PROM2/7-296
H7MRJ5_STRPN/7-274
A3IE94_9BACI/13-249
G2F5Z9_ECOLX/2-240
A5UDR2_HAEIE/2-274
D1D3L5_NEIGO/2-145
E2R2I6_CANFA/2-234
A0LS15_ACIC1/1-216
C0X5Y2_ENTFL/5-267
G6F9K1_LACLC/6-260
E2WA28_MYCTU/7-239
E7IB36_ECOLX/1-101
GLGC_SHESM/15-283
E3E379_BACA1/6-261
G7V5Q8_THELD/5-237
E4UCT6_LIBSC/9-274
F2NIF6_DESAR/18-256
A7Z2B1_BACA2/2-247
H3X1N2_STAAU/6-270
GLGC_RHILW/14-286
Q5YPT6_NOCFA/1-270
F8GAE1_FRAST/16-289
Q935S8_STRTR/8-275
F5XQS4_MICPN/3-282
F3QNM3_9BURK/9-276
E6LXJ9_9ACTO/2-239
D4L9T5_RUMC1/2-243
E5VWP4_9FIRM/6-228
D5CJ90_ENTCC/5-243
F2EWB3_PANAA/3-241
C7KQI4_ACEPA/9-275
F9ZSC3_ACICS/24-298
H0KHL2_AGGAC/2-240
B3DZE0_METI4/12-208
H7TWV3_CAMCO/2-245
E8G8H0_SALMO/7-296
D8E0D6_PREBR/2-242
C3PJX4_CORA7/24-260
A5CPQ3_CLAM3/2-238
D3I525_9BACT/7-293
C5NEY3_BURML/6-270
C9LUR1_9FIRM/4-242
D4H594_DENA2/1-246
F0KVR4_YERE3/21-293
F4A4K8_CLOBO/2-234
C3GQT2_BACTU/6-269
F8G5D7_PSEPU/3-288
H7H863_STRPN/7-274
I0S5T9_STRCV/6-273
G2MNS8_9ARCH/4-279
E8NBR9_MICTS/2-239
H4U9M4_ECOLX/21-293
E7GHU8_CLOSY/6-241
C0LQA0_MALDO/1-208
H0N9K4_SALET/5-278
E1IIQ8_9CHLR/2-232
E5B0J1_ERWAM/2-240
Q0T384_SHIF8/1-257
H8CEH5_CAMJU/2-222
E9TEA9_ECOLX/5-278
B2JF90_BURP8/24-329
F2FQR6_SALGL/4-289
Q74EV0_GEOSL/5-270
D3R829_KLEVT/3-289
E4Q7G0_CALH1/14-156
Q3ANC7_SYNSC/7-296
A4JDQ7_BURVG/6-270
H7I5K0_STRPN/2-240
H7S2B6_CAMCO/5-271
D1FDT4_9RHIZ/9-273
G2ATL4_ECOLX/10-280
C2ZW53_BACCE/6-269
I0IKX1_9BACT/11-269
H0KG03_AGGAC/2-278
D9PWL3_METTM/2-264
Q5N612_SYNP6/8-292
E1JXQ1_DESFR/123-348
A6TYX4_STAA2/4-221
E8RAL0_DESM0/5-242
G0CFL3_XANCA/1-249
H7DQ32_9FIRM/2-227
D2BH24_DEHSV/2-230
C3GRQ8_BACTU/6-270
D6DZH1_9FIRM/5-278
D1VW77_9BACT/24-311
E6LPV5_9FIRM/7-259
E5VHE9_9FIRM/5-294
F1V2J5_PROAA/13-269
F2N8R9_CORGP/2-281
Q63EF2_BACCZ/2-235
F5QDE2_SHIFL/21-293
D9NL93_STRPN/2-70
F0J1C1_ACIMA/16-287
F9ZYD8_METMM/5-243
C3BQ05_9BACI/4-235
E6RKL5_PSEU9/2-279
C7VMV9_ENTFL/5-267
E6W5A2_DESIS/2-242
C5S373_9PAST/2-276
H3L977_KLEOX/10-295
A8FL99_CAMJ8/2-138
G6G302_9FIRM/2-240
D8UR16_9MICC/10-281
D5CJB2_ENTCC/7-296
D7Y0L3_ECOLX/28-300
A5TPF7_BURML/21-319
I0T8W6_STRMT/18-260
F3YWH6_DESAF/13-252
E0F2C0_ACTPL/21-294
E6MQR0_9BACT/9-293
B1RB81_CLOPF/12-255
GLMU_META3/2-226
B4BQ09_9BACI/1-254
Q7V947_PROMM/4-241
E0TN78_STRZ6/17-260
C9X0S9_NEIM8/6-269
G9EPN0_9GAMM/3-219
G6A691_STRIT/6-273
GLGC_SALHS/21-293
C4U4H0_YERAL/5-281
GLGL1_MAIZE/85-363
A6M2N3_CLOB8/6-243
Q5N3A8_SYNP6/2-234
B0MWD8_9BACT/6-286
B5NA43_SALET/10-280
B0NI69_EUBSP/5-278
D1LFK2_MEDSA/2-42
A8LNC6_DINSH/3-286
E9SX33_COREQ/2-239
H9K5D4_APIME/2-231
C1D4R4_LARHH/6-269
G9R8D0_9ENTR/7-280
G6SG69_STRPN/7-274
B7IM36_BACC2/1-254
C1FPV4_CLOBJ/2-236
G1UB20_LEPIN/5-243
Q0S5H1_RHOSR/8-239
H0SEQ4_9BRAD/6-288
H1GNW3_9FLAO/6-289
B5NWP9_SALET/2-36
D5SXF4_PLAL2/5-272
Q15I66_SOLLC/93-371
G5SB73_SALET/10-280
D3S9A1_THISK/11-294
G5U9W2_ECOLX/7-296
H8A794_CAMJU/118-341
B5Q3Y7_SALVI/5-278
B2JGC0_BURP8/25-319
G5GV11_FUSNP/14-279
G6LQL1_STRPN/1-112
C4HYS3_YERPE/2-230
H7VI54_CAMCO/2-250
E8QLW0_HELP4/6-271
G6B6V4_CLODI/6-262
G6C040_CLODI/30-294
I1JSM8_SOYBN/88-366
Q1J1J0_DEIGD/7-288
Q13NT8_BURXL/4-242
C3C9P3_BACTU/7-270
B9C3S8_9BURK/38-304
E0NTJ1_9BACT/6-284
B3AQV6_ECO57/7-299
H4QJQ9_ECOLX/7-296
C4ZSD7_ECOBW/7-296
C0NI64_AJECG/15-275
G6UZ12_STRPN/7-274
A1A3K7_BIFAA/2-240
I1DQC8_9PROT/4-76
H7LYC6_STRPN/1-199
D9R418_CLOSW/2-247
Q4U135_ZEAMM/85-363
C5NY50_9BACL/8-263
F4AHY5_GLAS4/17-283
Q93UJ1_BURPE/3-227
B1RET5_CLOPF/5-284
A4BVF2_9GAMM/17-284
C7T7C0_LACRG/5-307
H4XME2_ECOLX/7-299
I0NW72_STRPN/2-70
H7SAX3_CAMCO/2-242
Q3SJM6_THIDA/1-267
A3XA28_9RHOB/5-294
D4KMG0_9FIRM/2-276
F3I389_PSESF/6-270
H3REJ4_ERWST/5-277
B7IHK2_THEAB/2-238
D6DQI9_ENTCL/1-248
Q1Z8A1_PHOPR/3-286
H3KW85_ECOLX/2-240
A6L7H6_BACV8/120-344
F0LDZ5_AGRSH/9-273
F2AQX9_RHOBT/30-256
B5C4W4_SALET/4-289
Q0BAA2_BURCM/7-272
G1Y1K2_9PROT/2-128
E4MD86_9BACT/2-242
B1YNX3_BURA4/6-271
GLGS_BETVU/72-347
D6DL43_CLOSC/4-151
C4L3K9_EXISA/6-261
F9ZH20_9PROT/1-156
D4XL76_ACIHA/4-271
B8EJ89_METSB/7-275
H7QEE5_STRPN/7-274
H0J5F9_9GAMM/3-284
C5F8B2_LACPA/17-161
C4GQQ3_YERPN/2-230
H6C1K1_EXODN/25-176
G5TFN6_ECOLX/10-280
F4B3P8_ACIHW/3-225
E6LF99_9ENTE/17-280
F1ZIX3_ECOLX/5-278
GLGC_ACIC1/8-286
E8P6B8_YERPH/2-240
I1P5F7_ORYGL/27-175
A4N353_HAEIF/2-274
B5GAN9_9ACTO/8-280
D3I050_9BACT/2-243
D4JG64_9FIRM/1-199
I0YCM6_9BURK/10-303
G1ZKI5_ECOLX/5-278
G1UG06_ECOLX/7-296
I0G3X2_9BRAD/1-193
H4GY35_STAAU/1-214
B6XEM0_9ENTR/8-285
F5Y9X0_TREAZ/4-315
G9WB62_SALET/21-293
E5G4R2_ZEAMP/1-256
A4EJZ0_9RHOB/11-281
H8EK48_CLOTM/2-234
G2HMB1_9PROT/9-273
E3ZLK4_LISSE/5-240
D0ANE5_ENTFC/8-259
A7NRC0_ROSCS/2-233
C0KWD9_9ERIC/2-236
A8AEH5_CITK8/7-296
C0AAM4_9BACT/5-296
H4GIJ8_9LACO/6-271
G2FCH7_9GAMM/17-284
GLGC_CLOTH/7-262
G5YIF4_ECOLX/5-278
H7VUG6_CAMCO/2-139
Q2RH64_MOOTA/2-234
C2YU69_BACCE/2-237
G5PAJ6_SALET/7-296
G6NZM0_STRPN/1-199
E1VTJ4_ARTAR/10-298
A3T238_9RHOB/8-246
D5WVH0_BACT2/7-273
F4AWV5_KROS4/2-238
D3ENB4_UCYNA/2-248
A8M0N6_SALAI/2-238
H5E844_ECOLX/21-293
F7RRQ2_9GAMM/2-132
F3HSS2_PSEYM/2-287
F4UES1_ECOLX/21-293
A7AJA9_9PORP/2-242
A1ZJ88_9BACT/12-294
A8S1W9_9CLOT/22-267
A4SGF3_PROVI/4-222
I0MZ31_SALET/5-243
A5M366_STRPN/4-235
E1MCW3_9ACTO/7-270
D4JW31_9FIRM/6-272
C5ZED9_BURPE/6-270
Q3EX04_BACTI/2-235
H7X3L7_CAMJU/2-223
E3E6K4_PAEPS/2-240
G9WK40_9FIRM/5-185
B3J6I4_BACAN/6-158
I0G2V3_9BRAD/14-286
C4V3E6_9FIRM/2-223
F8Y000_STRAG/19-258
GLMU_STAAS/4-221
Q7P9F9_RICSI/94-230
E1MA56_9STRE/1-70
H0LLT7_SALMO/7-296
G8U3T5_BACCE/2-233
F2D8Y2_HORVD/2-236
A3GY26_VIBCL/3-287
G5QG03_SALRU/10-280
D8RHE9_SELML/28-307
C5R7U6_WEIPA/6-267
H5QSU9_ECOLX/10-280
H3QT47_BRUAO/1-269
D2X3D0_ECOLX/5-243
D1CZS1_9RHIZ/18-271
D6V217_9BRAD/8-246
H7M212_STRPN/7-274
E7SRH0_SHIDY/2-179
E0QB75_CAMCO/2-223
B5JQY5_9BACT/21-253
A1RT61_PYRIL/4-256
O46090_DROME/11-158
Q8FRK5_COREF/21-252
F5TDK8_9FIRM/5-267
E3ZP58_LISSE/5-269
Q5E8K6_VIBF1/122-349
Q8KMV6_ECOLX/12-301
H1WK54_9CYAN/2-248
H0JKV1_9NOCA/10-241
F0KMB4_ACICP/2-147
D9Q0D0_ACIS3/9-265
I0VS93_ECOLX/7-296
Q1PCW7_SOLLC/2-236
H4FCA3_9RHIZ/6-291
Q4U129_ZEADI/85-363
B9BJS1_9BURK/38-304
A6FFQ4_9GAMM/17-284
D6JHA6_ECOLX/2-240
D1NPC8_CLOTM/5-229
D1QQC5_9BACT/3-140
E1IYZ8_ECOLX/1-247
C6X6S1_METSD/3-290
D0KI33_PECWW/2-240
F9NV22_PROAA/4-283
D6B849_9ACTO/2-235
A6BJY6_9FIRM/20-298
G1WNL3_9FIRM/7-260
E3IRM2_DESVR/9-288
Q2W9U4_MAGSA/7-268
F4UQU9_ECOLX/5-243
E8R7F4_DESM0/13-243
E8US31_THEBF/2-234
E0DP59_9RHIZ/4-287
G6JU74_STRPN/4-235
E4W1Q9_BACFG/7-290
C2DC99_ENTFL/5-267
D7TWZ7_VITVI/9-263
C2EJJ8_9LACO/15-262
D4RHL3_ENTFC/7-271
E8B1U6_SALMO/3-290
A8FXG5_SHESH/8-281
Q2W973_MAGSA/11-240
D4DPD9_NEIEG/1-256
C9K1J5_KLEPN/3-289
C5ZBG1_BURPE/6-269
G6EPS3_STRTR/2-189
G1XYR3_9PROT/27-313
H1MUK8_9PLAN/2-219
H7J3L5_STRPN/4-235
C2VGY2_BACCE/2-233
A4SIE2_AERS4/5-274
E5W786_9BACI/6-261
G4BC52_HAEAP/23-296
A4G4R5_HERAR/6-278
H7XLI0_CAMJU/2-135
Q9W541_DROME/11-158
Q0W733_UNCMA/2-226
Q1Z572_PHOPR/2-248
Q6MLY3_BDEBA/2-244
F5Y1Z7_RAMTT/9-233
D6K3N7_9ACTO/10-281
MPG1_SCHPO/2-236
H7HE90_STRPN/7-274
C3N912_SULIY/4-249
D4MK63_9FIRM/27-269
B0H2G9_YERPE/5-278
E0GQD3_ENTFL/2-240
A7FJH8_YERP3/5-282
I0EK63_9HELI/3-282
F5VSP7_STROR/6-260
E7X3J6_SALMO/5-278
Q1NV62_9DELT/9-259
H8DAB3_ECOLX/5-278
H3NLC5_9FIRM/4-185
B5HBD4_STRPR/10-257
G6VLD3_STRPN/4-235
C2U4A7_BACCE/1-241
H8B033_CAMJU/2-223
H6CFJ3_9BACL/7-266
G2QQX0_THITE/2-236
E8JPS5_STREI/4-239
F6H9L5_VITVI/50-196
B6ZLN6_LACCA/2-240
E9M5S0_CITUN/2-236
C6RSX0_ACIRA/6-244
C2V4M0_BACCE/6-270
A0L7H4_MAGSM/2-240
Q83HT3_TROW8/7-291
H8A6U3_CAMJU/5-271
A1B3W7_PARDP/12-250
I0Z0D7_9CHLO/7-285
C4ILT2_CLOBU/5-269
H0AP58_STAAU/4-221
B5XQ95_KLEP3/10-282
E5ZEJ0_CAMJU/118-341
B1X1I2_CYAA5/2-235
G2PHE7_STRVO/7-228
B5Q7V8_SALVI/21-293
Q0R4N1_STRAT/2-237
A0Y112_9GAMM/2-275
E9YBZ9_ECOLX/7-296
H7T4H0_CAMCO/2-274
F8MV38_NEUT8/2-236
C4AT19_BURML/21-319
G6F8L8_LACDE/2-44
E1RVF2_ECOUM/5-243
G0D809_ECOLX/2-240
F6IJC2_9SPHN/5-284
E4QJF0_METS6/1-182
D5HIM9_9FIRM/4-258
A3J241_9FLAO/6-289
A3Y968_9GAMM/9-273
C4V855_NOSCE/9-239
Q3J8F9_NITOC/2-136
GTAB_STAAB/6-270
Q31QY9_SYNE7/2-234
C8MS48_STAAU/4-221
D6SU55_9DELT/2-240
F9PC12_9STRE/4-237
F3MRA1_LACHE/5-272
D3S4Y7_METSF/2-224
H7RT06_CAMCO/2-223
A5UNE3_METS3/7-241
D9NRQ8_STRPN/2-70
I1DWL6_9GAMM/3-251
H4MBA5_ECOLX/7-296
F3GXH5_PSESX/18-209
C2JQS0_ENTFL/2-240
F9W0L0_9ACTO/26-257
Q06EY8_9PEZI/1-211
F9R277_ECOLX/7-296
B0HXL7_YERPE/2-230
H6Q7D8_PYROT/4-236
H5DKW0_ECOLX/5-278
H7P7U2_STRPN/17-260
C7QXW5_CYAP0/6-282
G8F7E1_CAMJU/2-221
H9UGY4_9SPIO/4-294
G7AJW5_VIBCL/1-250
E0Q4N4_9BIFI/2-243
A2CHG1_AEGSP/22-55
C9CET0_ENTFC/5-269
A7A7M1_BIFAD/2-243
F6DI77_THETG/2-231
B9XXF0_HELPX/6-271
E9TSJ7_ECOLX/28-300
H2GFX9_CORDP/14-281
F0F6G5_9BACT/66-341
A8SME9_9FIRM/3-240
D2EMH0_9STRE/7-274
E4SN34_LACAR/17-160
C2QNT1_BACCE/2-239
B4WF89_9CAUL/265-488
B9XIP6_9BACT/2-242
A4J4I3_DESRM/16-158
B5SG97_RALSL/2-158
H6CQK2_9BACL/2-236
H5UBU7_9ACTO/24-294
B2UZV9_CLOBA/123-347
GMPPB_HUMAN/2-234
Q04TJ9_LEPBJ/4-228
O67379_AQUAE/4-136
G7EHZ6_9GAMM/17-284
H8L9F0_ENTFU/5-269
F5IXF7_9PORP/7-278
F2QGI9_STROU/7-274
C2S902_BACCE/2-233
C0WUE0_LACBU/7-268
H2GPX5_CORDP/8-279
B1WSY6_CYAA5/5-236
D4VBT4_BACVU/7-277
Q3IN85_NATPD/2-229
G6VC25_STRPN/7-274
E3F7E2_CORP9/11-242
E8TY13_ALIDB/7-245
H5M6Z1_ECOLX/21-293
D7Z8Z4_ECOLX/28-300
F3DGW2_9PSED/4-242
H7MER3_STRPN/7-274
G7V014_LACRH/5-308
B1IWB1_ECOLC/2-240
E6W6J6_DESIS/5-270
G9JJQ8_CUCMO/1-253
C9ASD3_ENTFC/5-256
F7U2G1_BRELA/2-236
C3I7Y0_BACTU/2-166
H7BYA0_HUMAN/26-135
B1QF89_CLOBO/4-222
F1UQW0_PROAA/9-280
C3LBQ4_BACAC/2-235
Q4J872_SULAC/17-249
F0BD02_9XANT/5-286
C2DRW4_ECOLX/10-280
E2SVM3_9RALS/6-162
H5FG54_ECOLX/7-296
I0QGV0_STRSL/6-260
C9CEY2_ENTFC/2-240
H7LEM5_STRPN/2-256
B6JEB9_OLICO/9-295
B6AEL1_CRYMR/2-248
B0N4J1_9FIRM/6-262
D5U231_THEAM/2-229
G2J9I8_9BURK/6-270
F2L8F8_BURGS/6-271
G0LH14_HALWC/2-243
C4XFN4_MYCFE/10-234
E5GBQ7_CUCME/24-170
G6U0I9_STRPN/4-235
C6J2R3_9BACL/5-269
C6I446_9BACE/126-349
D7YPT2_ECOLX/10-280
F3LLH8_9BURK/4-151
A3L8K6_PSEAI/6-271
E7GX16_STRAP/6-260
G6LGE7_STRPN/2-70
C5CJ76_VARPS/26-303
C9Q7J7_9VIBR/14-269
F2SF22_TRIRC/48-187
I1AF14_PSEAI/2-287
E7QUD6_9EURY/2-222
I0MZ28_SALET/2-223
A9RGJ6_PHYPA/18-280
C0ZCI7_BREBN/2-236
G6RYC4_STRPN/2-240
RMLA_RHISN/2-240
H4RUL6_ECOLX/10-280
H4WD55_ECOLX/5-278
C2G0X8_9SPHI/5-272
G5GIJ7_9FIRM/4-257
F8LBF7_9CHLA/1-257
B2N8C0_ECOLX/7-296
E2Z6R9_ENTFL/8-244
F2HA72_BACTU/2-237
H5RYK3_9NOCA/6-275
E0PTG2_STRPY/6-273
G7YSG0_CLOSI/16-250
B8N2E0_ASPFN/16-275
I0ZKR3_ECOLX/2-240
Q2NTY6_SODGM/3-289
E4RMH5_HALSL/4-257
GLGS2_VICFA/83-358
B7VT26_VIBSL/5-274
H4SCW7_ECOLX/7-296
E6IJE4_ENTFL/8-241
G2PLR1_MURRD/8-262
E4ERC9_PROAA/13-269
H1N906_9PLAN/5-277
E6TSB4_BACCJ/2-240
G5I3S2_9CLOT/23-267
E7NCS0_9ACTO/7-280
C9C6H7_ENTFC/2-240
GLGC_LACPL/6-260
G0D386_ECOLX/5-243
E6B2H8_ECOLX/5-278
Q6FFU2_ACIAD/6-290
A3P2P4_BURP0/2-221
G2Z6L7_FLABF/2-236
B1SHG9_BACAN/5-224
A5J700_BURML/21-319
F1ULB3_PROAA/9-280
E5B5M0_ERWAM/2-240
A4FX78_METM5/4-265
C8N6U7_9GAMM/7-274
B5E7A0_STRP4/2-240
H8LA67_ENTFU/5-266
D7YG31_ECOLX/2-240
H7UZ77_CAMCO/5-271
F5KPZ8_PSEAI/6-271
H3SC00_9BACL/1-275
F1WIN2_MORCA/6-283
C7RHD5_ANAPD/8-262
C4XQC6_DESMR/14-290
C4ATZ9_BURML/4-292
G8RPZ0_MYCRN/11-282
G5MHN0_SALET/10-280
F4GP39_PUSST/5-290
G0JWA8_STEMA/5-286
A5MNE8_STRPN/7-274
G2LU29_9XANT/5-286
H7G0N7_9LACO/5-265
E7XMH9_SALMO/10-280
I0VIK8_SHIFL/2-240
F8FCK1_PAEMK/4-227
B2GLI7_KOCRD/7-260
D7AR14_THEM3/2-232
C3N5Q4_SULIA/2-223
A8M9M9_CALMQ/4-257
C3D735_BACTU/2-233
B5QZN3_SALEP/2-223
G6KM79_STRPN/7-274
E5WJS5_9BACI/16-160
G6WNV2_STRPN/17-260
Q8U3L7_PYRFU/71-219
E4L6W9_9STRE/4-236
H0E4I4_9ACTN/1-230
GLMU_BACCR/5-226
B3PVB9_RHIE6/2-240
Q84UT2_PHAVU/94-372
F1TF65_9CLOT/15-273
A6B8C9_VIBPA/6-269
C3I665_BACTU/2-233
G4KH43_YEREN/21-293
D2PAK1_LISM2/5-240
B3FN86_AERHY/4-295
D0JBR7_BLASB/2-242
Q72XI0_BACC1/6-271
C7JCD5_ACEP3/32-317
I0P1Y8_STRPN/2-233
B3TVY6_SORBI/10-60
E5B616_ERWAM/10-281
B4H719_DROPE/3-210
F0DJS2_9FIRM/5-275
F0C3A2_9XANT/5-243
F7LHL7_BACOV/8-223
H4AIE9_STAAU/1-214
H0CS64_STAAU/6-270
G5IUX4_9ENTE/17-171
F3V2A2_SHIDY/10-280
H5B8J3_ECOLX/10-280
Q3AT90_CHLCH/2-243
RMLA1_SHIFL/5-243
B5P2J8_SALET/2-223
G0I917_STRES/4-235
B5S1Y4_RALSL/6-274
D4N0Y7_9FIRM/4-184
Q9RDY3_LEGPN/2-240
C9RJ30_FIBSS/2-236
GLGC_LEIXX/8-281
C3F718_BACTU/2-233
B0R393_HALS3/2-245
C4Z1F0_EUBE2/2-243
C8MGF7_STAAU/4-221
A6L788_BACV8/2-242
I1D9Y8_9VIBR/5-274
H5Y363_9FIRM/6-271
A4F0M9_9RHOB/2-231
E8W6K2_STRFA/7-236
G7MAT0_9CLOT/7-262
H7WHS3_CAMCO/118-341
Q3K1K3_STRA1/19-258
C2KBJ4_9LACO/5-271
H8MH63_CORCM/4-285
C2DYB5_ECOLX/2-240
A8F3Y9_THELT/2-237
H5GEI8_ECOLX/7-296
A4ECX1_9ACTN/11-251
F2L9A8_BURGS/3-290
A5M2N6_STRPN/17-260
D3SMW4_THEAH/2-243
G3H8E7_CRIGR/1-115
G4A3X3_AGGAC/2-278
A5N033_CLOK5/123-347
H6SIB2_RHOPH/14-142
A1JTE3_YERE8/21-293
A7C0C0_9GAMM/3-242
F4LCU3_BORPC/2-226
F8IFL5_ALIAT/14-279
F0SKY3_PLABD/5-272
G9QKR2_9BACI/6-270
H4CB12_STAAU/6-270
E1PZA9_HELPM/6-271
B8D5T2_DESK1/44-271
A0RL68_BACAH/6-270
C7RN54_ACCPU/14-290
Q4EUT8_LISMN/2-240
G5F2G4_9ACTN/7-261
C6AFG9_BIFAS/2-240
H8XMT0_BACAM/7-259
A5EAI5_BRASB/15-287
H7HV02_STRPN/4-235
A7M6Y8_KLEPN/5-278
MPG1_YEAST/2-235
C7LX93_DESBD/2-216
D5S1C8_CLODI/12-276
Q3R8Q6_XYLFA/5-242
Q2B4D9_9BACI/16-148
B9DXB7_CLOK1/6-288
C3LN50_VIBCM/5-274
B9SB62_RICCO/4-67
F8GIP1_NITSI/6-296
A7ITQ4_PBCVM/221-445
F0VH57_NEOCL/112-286
B6SL75_MAIZE/2-36
B9K9S6_THENN/1-233
B2TRV3_CLOBB/2-235
GLGC_FRATM/15-288
G0N9N2_CAEBE/2-145
E7XK85_SALMO/9-298
F3KSC5_9BURK/7-245
Q9RZC3_DEIRA/11-244
Q4CU94_TRYCC/15-248
E0Q491_9STRE/7-274
F9IRK3_ACIBA/4-272
E6WW70_PSEUU/5-286
A6FUW7_9RHOB/14-303
Q0HWV3_SHESR/19-257
H5LSV1_ECOLX/21-293
C9L4H9_RUMHA/5-250
H7CRL8_CLOPF/12-255
F1YYB8_9STRE/6-261
H1CFH9_9FIRM/5-268
C6TTH2_BURPE/7-238
GALU2_PSEAI/7-271
Q7V0Q2_PROMP/2-230
G0JHX5_YERPE/2-230
Q3DIW4_STRAG/5-273
I0TAC2_9BACT/6-279
D2FST4_STAAU/4-221
Q014W3_OSTTA/5-279
Q66DN2_YERPS/3-286
F9BVT1_VIBCL/1-248
F4BZE2_METCG/2-235
B5R3M0_SALEP/10-280
H4NQ46_ECOLX/7-296
Q8XAR4_ECO57/2-240
G6WHV5_STRPN/4-235
B0R2J9_HALS3/2-236
B5YB44_DICT6/2-280
G2N6G1_MYCTU/8-279
F0FSL8_STRSA/31-188
F6EED2_AMYSD/2-239
F0I0D8_STRSA/6-260
B0THI4_HELMI/2-230
I0M403_SALET/21-293
Q2FTB1_METHJ/7-274
F4BSD0_CARS1/2-240
B5GLJ2_STRCL/2-237
E6UGV1_RUMA7/4-257
B3BL41_ECO57/7-299
E6F9G6_ENTFL/5-267
B1HSV4_LYSSC/13-253
Q1R4E8_ECOUT/2-240
B9LF07_CHLSY/6-232
E2YUA2_ENTFL/8-241
B0JQX9_MICAN/2-235
D0H8Y8_VIBCL/5-274
Q93CV2_SHIBO/5-243
Q58Z18_LACRH/2-240
D6ZSJ7_STRP0/6-260
C3ZSI6_BRAFL/30-253
D0KDQ5_PECWW/10-281
H8G6P0_9PSEU/8-239
E1H4V7_STRPN/7-274
H4K4F2_ECOLX/7-296
H7MKB1_STRPN/7-274
A3JRM4_9RHOB/12-298
F4LIR9_TREBD/2-233
E5VY89_9FIRM/5-291
A3SNH1_9RHOB/10-294
H8ZEJ8_NEMS1/9-241
G3FND9_9BURK/3-223
F3IHG8_PSESL/6-270
I0S2R5_MYCPH/7-238
B8LPY4_PICSI/97-372
D7ZV33_ECOLX/5-278
F5U879_STREQ/18-258
E7HM97_ECOLX/5-243
Q8RDG7_THETN/2-235
B0SAM4_LEPBA/2-242
D8GMS4_CLOLD/2-234
D5W1G3_CLOB2/3-286
C4F073_HAEIF/16-289
B2GYV8_BURPE/4-242
D5ENK0_CORAD/7-277
B3H299_ACTP7/2-242
A4JC15_BURVG/4-242
F0HH08_9FIRM/7-275
G5JYF7_9STRE/4-223
H0IZQ4_9GAMM/6-279
B8GLQ9_THISH/2-126
A8H2D8_SHEPA/2-240
C2XGS1_BACCE/2-233
D9WSC1_9ACTO/2-240
F2CZT7_HORVD/73-348
B5JIR4_9BACT/1-232
GLMU_STRP7/4-235
F6D7N2_METSW/6-231
D7DWH0_NOSA0/2-235
C9TI38_9RHIZ/9-273
B5L3R7_ECOLX/3-286
G7SK71_STRSU/7-262
H7GXA0_STRPN/1-199
E1E2N9_STAAU/6-270
Q84HC3_STRCZ/1-225
A2V6Y9_9NOCA/2-238
F5SZF3_9GAMM/2-230
H7QPF7_STRPN/6-260
G6RD97_STRPN/2-240
F5LGA0_9BACL/5-272
E4S577_CALKI/9-264
F0G3E4_9BURK/6-270
F1LH52_ASCSU/4-50
Q2CJZ1_9RHOB/7-271
A6MEZ6_ECOLX/5-243
B2Q2Z0_PROST/21-293
D3LP85_MICLU/13-281
E6X2Z0_NITSE/2-231
G5VMH0_ECOLX/10-280
D5NW09_CORAM/14-279
O87163_VIBCL/4-284
F7SUA1_ALCXX/1-259
C5QMW4_STAEP/6-273
B8J1K2_DESDA/6-270
H7U662_CAMCO/2-242
G6UW93_STRPN/4-235
Q5JJ02_PYRKO/2-235
B9JUS3_AGRVS/2-240
B4T9R0_SALHS/5-278
D1JFD0_9ARCH/4-246
A7A9L3_9PORP/5-288
G2RR85_BACME/1-245
Q4JYW7_STRPN/2-240
A3QCS3_SHELP/2-240
H3SVG4_PSEAE/2-154
G3TAR6_LOXAF/2-214
G6C802_9STRE/2-240
G6GXY9_9CHRO/2-248
Q9KDX5_BACHD/16-254
B8ZJT1_STRPJ/2-70
C9YRY4_CLODR/4-221
H3DCR4_TETNG/4-143
F4KKY1_PORAD/2-242
D3R1P7_CLOB3/6-217
H7IDE3_STRPN/17-260
A1WW20_HALHL/18-284
F5IPR3_ACIBA/4-271
G7T521_SALPS/1-253
H1XUX2_9BACT/2-289
G2M9M8_HELPX/6-271
E4C257_PROAA/4-283
D3BCL5_POLPA/2-233
H7N744_STRPN/4-235
G3IY10_9GAMM/2-159
RMLA_SALAN/5-243
E8JMG4_STREI/6-261
Q9ZGH2_9ACTO/2-239
Q0C327_HYPNA/5-270
H8XS89_FLAIG/2-238
F5W212_9STRE/6-260
C9NUN4_9VIBR/5-274
D6DGB7_CLOSC/5-175
F1XYT5_ECO57/5-278
B5L3C5_ECOLX/5-243
G4AY02_AGGAC/23-296
D9Q9C4_CORP2/26-293
F3JJU7_PSESX/5-296
B3TW80_SORBI/10-65
GTAB_STAAN/6-270
C3NMX2_SULIN/5-229
H5V0P4_ESCHE/3-289
C7V2R0_ENTFL/8-241
B9KMH0_RHOSK/9-292
H3QIR9_BRUAO/1-269
Q0WAE9_YERPE/2-240
D4RAQ1_ENTFC/7-271
E5WJS6_9BACI/7-262
H1C1B5_ECOLX/5-278
E1EYN7_GIAIA/6-104
E5BE29_9FUSO/22-260
G6W5V1_STRPN/4-235
F5T2V4_9GAMM/2-283
F6GG38_LACS5/2-238
H4L431_ECOLX/21-293
F8L9S2_SIMNZ/2-240
A2Y3W7_ORYSI/323-598
C2HLA6_LACAI/11-276
C6WVI4_METML/9-302
F3KMB2_9ARCH/1-224
H4VEV9_ECOLX/10-280
F1WFD2_MORCA/4-171
Q21BA0_RHOPB/5-272
G0E2T0_ENTAK/5-277
E5BTJ3_9FUSO/3-139
C6DCJ6_PECCP/2-240
D8IXR0_HERSS/1-245
A5KK05_9FIRM/5-278
F3JGD0_PSESX/2-128
Q79RC2_FRATL/3-289
A5TS11_FUSNP/2-227
E8K078_9STRE/15-248
C5F3A7_LACPA/5-270
G7SBZ4_STRSU/6-274
G5HBN0_9BACT/2-172
Q2SYI3_BURTA/19-257
F3P3T1_9ACTO/8-249
C3X565_OXAFO/2-127
H0QVW0_9ACTO/14-245
GLMU_PROM4/3-244
D1FCU5_9RHIZ/2-248
C8L1I3_STAAU/6-270
B0RHR1_CLAMS/7-275
C9XMB2_CLODC/6-262
D5H241_LACCS/5-271
C7QSQ4_CYAP0/5-275
C9T0I1_9RHIZ/4-289
H8HAH4_STRPY/2-240
Q834C2_ENTFA/5-267
C7QUX4_CYAP0/2-238
H7U3X5_CAMCO/2-242
D2GKB0_STAAU/6-270
C3HXB3_BACTU/2-235
Q2BKA5_9GAMM/5-243
C6CT76_PAESJ/20-283
G8P4B6_LACLC/15-280
F9D8M8_9BACT/2-137
G6AJN8_9BACT/8-291
H7VRV1_CAMCO/118-341
H0ADG3_9EURY/58-240
C5EF20_9FIRM/2-240
H6Q0S8_RICRI/94-230
H5U644_9ACTO/28-298
H8X4Z5_9ASCO/4-167
Q3JT57_BURP1/6-270
B8ERT7_METSB/3-240
E7FSZ3_9LACO/6-155
A8NFR3_COPC7/20-168
H0DKK3_9STAP/4-221
Q2IHJ5_ANADE/5-243
F7Z8V8_MYCBH/7-276
C5C975_MICLC/24-310
Q0BUL5_GRABC/7-284
E8DCB8_SALMO/2-240
B5W3R2_SPIMA/2-238
H1AUC9_9FIRM/76-193
B4KJJ1_DROMO/14-151
F0NHU5_SULIR/2-217
F6CHX7_DESK7/3-289
D0LD16_GORB4/8-279
Q64Y70_BACFR/2-242
D6ZLG4_STRP0/24-255
C2XMZ4_BACCE/1-192
H5ECB1_ECOLX/2-240
C0CU73_9CLOT/10-248
B0TXL3_FRAP2/2-276
D6EF59_STRLI/2-246
G3Z3I3_9NEIS/6-269
G4RCA0_PELHB/7-270
D5ENN2_CORAD/5-292
D5H6G7_SALRM/121-347
Q0W780_UNCMA/2-234
H5VRY1_SALSE/7-245
H7C5X9_RAT/4-140
F3EJT4_PSESL/2-287
H8HYW2_MYCTU/2-239
C4ZBV2_EUBR3/90-342
I0IML8_9BACT/2-240
A4Y440_SHEPC/2-126
Q7X9S8_HORVU/1-75
E0ELX4_ACTPL/2-242
I1RMZ1_GIBZE/19-164
E4EV36_PROAA/4-283
E5ZCK6_CAMJU/2-135
B8XED8_ORYSA/85-360
Q12TX7_METBU/1-215
C2KL21_LEUMC/6-269
H7WAZ4_CAMCO/118-341
C6JDH0_9FIRM/5-251
B4D758_9BACT/2-248
A3LE14_PSEAI/2-287
B0GL36_YERPE/2-240
Q6L2J3_PICTO/2-226
H3EV38_PRIPA/2-234
GALF_SALTY/5-278
H8H8L0_STRPY/4-237
E6DA67_PROAA/4-283
D7SWM4_VITVI/4-153
B2JZM1_YERPB/5-282
D5HIN1_9FIRM/3-244
F5PHT9_SHIFL/2-240
H3AGB6_LATCH/4-263
H7HSY4_STRPN/2-240
I0ZJT4_HELPX/4-283
D8K8P3_NITWC/3-241
C6YLE0_VIBCL/4-284
H7CRL7_CLOPF/7-262
F5VMP7_ENTSA/1-267
H1CNA6_CLOPF/2-240
E3GXQ7_METFV/2-240
GLGC_SHEB8/15-283
G6P8S2_STRPN/2-80
Q0S302_RHOSR/1-230
G7LNK3_9ENTR/2-240
E6M222_9ACTO/4-292
C1AK11_MYCBT/2-239
G8M199_CLOCD/2-234
A3NYF7_BURP0/4-242
D4RIX1_ENTFC/2-240
H8A7U7_CAMJU/3-233
G7TGZ1_9XANT/5-286
G7QY54_MYCBO/7-239
F6DPX4_DESRL/17-259
F7G566_MACMU/4-141
G6UCL9_STRPN/4-235
E5TSJ5_STAAU/6-270
G6FCA2_LACLC/4-236
C7LLD0_MYCML/5-267
F4TLH5_ECOLX/33-305
D2JAX6_STAAU/1-74
G2KMT3_MICAA/8-151
C8S385_9RHOB/5-243
Q8H6H5_WHEAT/83-124
G1RVL6_NOMLE/4-139
E0NY95_9FIRM/2-222
E5AXD6_RHIRD/1-258
E7ZIF9_SALMO/21-293
G0AL16_BORBD/2-262
Q6U1I8_SHIDY/1-226
D9WEH6_9ACTO/2-237
E6K7Z3_9BACT/41-312
G6Q540_STRPN/6-260
F1TX11_PROAA/9-280
Q5LBK8_BACFN/4-289
B1FEN5_9BURK/35-328
I0VX74_ECOLX/2-240
C6Y0U5_PEDHD/6-272
EI2BE_CANAL/27-173
D6ZCD8_SEGRD/16-246
B1I3K9_DESAP/2-234
Q26HD6_FLABB/2-240
E3H8P8_ILYPC/4-244
G9SDK1_CITFR/2-240
B5PEM7_SALET/10-280
GLMU_STRP6/4-237
H6P490_SALTI/7-296
C4HLB3_YERPE/2-230
A4U3N3_9PROT/124-349
D2TWT6_9ENTR/2-240
D6ETE3_STRLI/10-278
H7PNJ4_STRPN/7-274
H0FYS1_RHIML/9-273
D4H579_DENA2/2-282
D6ZS73_STRP0/2-70
F6IFI0_9SPHN/12-276
H8EGF9_CLOTM/2-227
C7LVF0_DESBD/126-351
C9X9T5_SALTD/2-36
G2F6D4_ECOLX/7-296
E7XPR6_SALMO/21-293
G8LJ14_ENTCL/33-305
B5SFE6_RALSL/6-274
A7MMI5_CROS8/10-281
G0HHD9_CORVD/14-284
E4GUR0_PROAA/4-283
F0R517_BACSH/6-276
D1DM53_NEIGO/2-145
F6G447_RALS8/2-158
Q3Y1B0_ENTFC/5-256
F7NVB8_9GAMM/5-243
F3LFW7_9GAMM/3-288
H8FCY6_XANCI/5-243
A5MAI9_STRPN/1-70
C9X1J1_NEIM8/2-240
C1DTB5_SULAA/2-277
C5ZK06_BURPE/7-238
A4VY18_STRSY/6-274
A2VF37_MYCTU/2-239
F9Q151_STROR/19-260
F9SJ77_VIBSP/2-242
E8W496_STRFA/6-242
A3NRL5_BURP0/7-238
B5I9L0_ACIB4/3-230
E8PLC3_THESS/7-283
D9N8P7_STRPN/7-274
D0N9Y2_PHYIT/5-143
H4FSZ1_STAAU/4-221
C2DTZ1_ECOLX/7-296
Q9N4V3_CAEEL/4-246
Q0HS11_SHESR/2-143
B1EZN0_BACAN/6-269
C2N8D3_BACCE/7-270
A9UL85_XENTR/4-143
A2TNM1_9FLAO/2-238
Q8EB98_SHEON/2-143
D6FRG6_MYCTU/7-239
B2AH82_CUPTR/2-237
B9BTT3_9BURK/1-157
G2WAV7_YEASK/28-174
A6FLB1_9RHOB/1-242
H6PQ60_RICRI/102-238
D4TML6_9NOST/123-348
B3X4G0_SHIDY/10-280
G7ANN6_VIBCL/5-274
I0GKC7_9BACT/9-276
C3NK68_SULIN/2-249
I0GNF5_SELRU/3-197
Q21IT5_SACD2/5-289
H8AIF2_CAMJU/2-137
E7HHG7_ECOLX/21-293
GLGC_CORGL/8-279
E0HES2_ENTFL/5-267
F5PXK4_SHIFL/2-240
A5KME1_9FIRM/7-263
E0HI46_ENTFL/8-241
GLGC_ECO55/21-293
F8JAR0_HYPSM/5-243
F3SF62_9PROT/3-261
B8IGJ9_METNO/6-294
D9T114_MICAI/5-149
F3RMW8_LISMN/5-241
E9ZXQ3_NEIME/2-242
E2KK98_ECO57/7-296
B8CL99_SHEPW/8-282
C5J045_STRPE/2-237
B6XV49_9BIFI/8-280
A5ZIV9_9BACE/2-246
Q4JB18_SULAC/2-229
H5EXR9_ECOLX/10-280
H1PQY5_9FUSO/7-263
H7TJH4_CAMCO/2-139
F1X7B4_MORCA/6-283
GLMU_CLOD6/4-221
C7CCX0_METED/6-268
Q4JYY8_STRPN/2-240
B1Y905_THENV/10-262
I0M5G8_SALET/2-223
E6E361_PROAA/13-269
GLGC_ECOLC/21-293
H0N1C1_SALMO/14-280
Q4Z4R4_PLABA/2-232
B5QH06_CAMJU/1-199
E1JXT9_DESFR/12-241
D8FN12_LACDE/5-272
H9U9N3_FERPE/4-258
G6L1K1_STRPN/1-199
GTAB_BACSU/6-269
H5PXW8_ECOLX/10-280
C8N1T1_STAAU/4-221
F2DTF1_HORVD/9-261
Q5J7D8_ECOLX/5-278
A8ET30_ARCB4/9-273
H3KQD4_ECOLX/7-296
F8C3K1_THESO/6-76
E6UR88_CLOTL/2-234
C0FA69_9RICK/2-268
E0QJI7_9FIRM/19-274
C3XFT4_9HELI/10-250
A6N3S6_ARTOX/9-167
A6GZ53_FLAPJ/2-243
B2DN97_STRPN/6-260
G6T6M6_STRPN/7-274
I0EZD4_9BACI/5-231
G9PUU7_9BACT/4-241
Q662F7_BORGA/2-262
G2EKK7_CORGT/14-281
F7QAU3_9GAMM/3-287
E8BIQ3_SALMO/21-293
G6M1N1_STRPN/6-260
E4S6M7_CALKI/7-271
H4WIA1_ECOLX/2-240
F7NDK6_9FIRM/33-288
C9YZH6_STRSW/3-239
E1BB97_BOVIN/4-140
H0JGN9_9PSED/2-288
G0QEY9_9EURY/1-88
Q8F5T6_LEPIN/11-241
B0N6M7_9FIRM/7-278
H1ER84_ECOLX/21-293
E7S626_STRAG/5-273
F9NG67_STREQ/6-261
H7JU63_STRPN/2-70
GALU_HAEIN/2-274
Q3EVS5_BACTI/7-270
H4QY06_ECOLX/10-280
RMLA3_ECOLX/5-244
H4AEF6_STAAU/4-221
E7B4V3_YERE1/21-293
C9VEM2_9RHIZ/4-289
I0I2S7_9CHLR/1-253
E6MEA3_9FIRM/8-161
G9XDU0_9FIRM/6-270
I0BSE5_9BACL/2-276
E3J0Z5_FRASU/1-232
G8TS97_9FIRM/2-235
F4V3J3_ECOLX/7-296
A9BBL2_PROM4/2-238
O66228_ECOLX/3-289
G6WLZ4_STRPN/2-240
E9Z5N7_ESCFE/5-278
C4UEY3_YERRU/5-270
Q8A423_BACTN/7-290
E1I7F7_ECOLX/7-299
C5WTQ1_SORBI/9-259
A6S307_BOTFB/47-194
Q0MSF8_CITSI/91-366
D7ZDL9_ECOLX/2-240
C7KUB9_ACEPA/32-317
D9YG33_9DELT/4-296
E6QRH1_9ZZZZ/2-227
E6KQ46_9ACTO/7-277
F5TID8_9FIRM/5-246
GTAB_STAAM/6-270
H7R7H5_CAMCO/118-341
G6WNV1_STRPN/2-256
Q5GFN2_ECOLX/2-240
Q0EZN4_9PROT/10-288
E8BEL7_SALMO/2-240
E3B741_9MICO/4-248
F9J5T8_ACIBA/2-144
G0D4E5_ECOLX/21-293
I1C7U4_RHIO9/2-234
Q93CU3_SHIBO/1-235
D5A6D7_SPIPL/2-251
F2RBD1_STRVP/2-235
E8FXE8_SALMO/21-293
A2VHB3_MYCTU/8-279
F5LNK9_9BACL/15-231
D3HMD5_LEGLN/2-270
B1W4F3_STRGG/2-235
B7VBN5_PSEA8/2-287
G6B3J8_CLODI/12-276
A2RK97_LACLM/15-280
G9R5X4_9FIRM/5-234
E4Q3W3_CALOW/9-264
E0HZI5_9BACT/4-258
G6XLU0_9PROT/1-225
H8AV33_CAMJU/2-137
G0J616_CYCMS/6-251
C6UKJ5_ECOBR/5-278
G8QPR9_AZOSU/2-151
G8Q0J8_PSEFL/2-251
Q1WL27_STRHY/5-273
B6IXU9_RHOCS/2-236
B1BCE0_CLOBO/5-269
H7Y408_CAMJU/3-239
C2EJJ7_9LACO/6-261
F9LH67_STAEP/6-270
F2I2N7_PELSM/2-233
H8CZ16_CAMJU/5-271
E6M5T3_9ACTO/2-239
F0B044_NEIME/6-269
GLMU_STAS1/4-223
D1JUH9_9BACE/2-250
I0V1C2_9PSEU/2-239
G4EEJ9_9BACL/2-234
GLGC_YERPE/21-293
F0RLD4_DEIPM/6-282
D4K9Y1_9FIRM/23-182
Q0STL3_CLOPS/7-286
H5QZQ3_ECOLX/21-293
D5PD06_9MYCO/7-239
D6E5Z4_9FIRM/6-261
A5KLZ4_9FIRM/7-260
C0QRU3_PERMH/127-352
D4VEK0_BACVU/2-107
GLGC_SALCH/21-293
F9M1B0_STRPA/6-260
B5L3N8_SHIDY/5-243
E0PGD6_STREI/12-281
F2LUY0_HIPMA/2-243
F4BLR5_CARS1/6-268
H7CSU0_CLOPF/7-273
C6E1Q1_GEOSM/2-287
D1CBP7_THET1/2-233
D3AC07_9CLOT/2-161
C2VIN4_BACCE/1-241
D6ZGZ7_MOBCV/7-278
D6IPA6_ECOLX/10-280
D5BBJ9_ZUNPS/2-238
B7V991_PSEA8/8-298
G7DFP6_BRAJP/14-286
F4VGW6_ECOLX/5-243
C6YX00_9GAMM/16-289
B0B0U8_STRGA/2-237
I1QHZ2_ORYGL/85-360
H1K1H8_9MYCO/7-238
G0BWQ3_9ENTR/2-240
F8I4Y0_SULAT/5-281
Q2BAX8_9BACI/4-268
H8ECS7_CLOTM/2-234
GLGC_SALTY/21-293
B6WU37_9DELT/10-274
C2JKQ7_ENTFL/5-267
H4YE37_ECOLX/10-280
F3XY26_9FLAO/7-294
E4PPY6_MARAH/1-228
H1EGB4_ECOLX/5-243
B9BY91_9BURK/29-294
F3K3H1_PSESZ/2-131
A2W030_9BURK/69-368
D5DUL0_BACMQ/6-156
B8GB33_CHLAD/4-258
H5NR26_ECOLX/7-175
I0X5C0_STRIT/2-240
D5DQZ6_BACMQ/5-272
F0UTS7_AJEC8/15-275
C8TYR6_ECO10/2-240
E8K0C5_9STRE/6-260
C6M3D6_NEISI/2-230
B1K350_BURCC/6-272
A8KIQ1_BURPE/1-230
B5FGL9_VIBFM/6-270
E8RHF7_DESPD/7-263
A6ADU2_VIBCL/2-240
B9D0J2_WOLRE/7-270
F4G0X4_METCR/4-234
B9KSQ5_RHOSK/1-272
B1HEC8_BURPE/4-242
H7YBP8_CAMJU/5-271
H3W6I1_STAEP/4-238
GLGC_STRU0/6-261
E2X8L2_SHIDY/11-283
F5MTX5_SHIFL/2-240
F4GTX0_PUSST/2-156
G1UFY8_ECOLX/7-299
C9AK21_ENTFC/5-251
E6CE62_PROAA/4-283
E9EQ15_METAR/18-228
A2WDJ5_9BURK/27-326
H4G347_STAAU/4-221
E9VDV0_ECOLX/21-293
G6QP82_STRPN/1-199
F8XWM4_9GAMM/1-170
C2LUZ9_STRSL/26-267
I1DQF5_9PROT/2-144
GLGC_STRR6/6-260
G3GG79_STRPN/2-240
A3DL04_STAMF/3-238
C2WC46_BACCE/4-235
F3BDS7_PSEHA/2-230
B1ZTR3_OPITP/20-258
D4YXJ8_SPHJU/8-274
G8SWU5_BRUCA/2-248
D5MX60_BACPN/6-270
Q7UM37_RHOBA/30-256
H7NSY7_STRPN/7-274
Q5UYZ7_HALMA/6-266
D9TN21_THETC/5-270
Q4FM18_PELUB/4-283
E4RPP0_HALSL/5-267
A4T020_POLSQ/8-154
A2S9T7_BURM9/4-242
F4G033_METCR/2-219
GLGC_SHEB9/15-283
A7GZ29_CAMC5/2-273
E5TC21_STAAU/6-270
F7WUT3_MYCTD/11-284
I1GNL5_BRADI/72-351
C4R5U0_PICPG/2-235
F8HXF8_LEUS2/6-268
D1A3U7_THECD/1-230
H4PLP2_ECOLX/2-179
G3MA50_9CAUD/5-239
F5PCT9_SHIFL/5-243
D7JD80_9BACT/5-288
D8SV91_SELML/9-261
B1B870_CLOBO/5-269
A3L1H5_PSEAI/3-296
G5RHD4_SALET/4-289
H3WP58_STAEP/6-270
H5RFI9_ECOLX/21-293
F2FP97_SALDU/21-293
Q4HHE7_CAMCO/118-341
H5UV04_9MICO/2-270
F4A4E0_CLOBO/5-269
B4RPT8_NEIG2/15-253
D4TEZ5_9NOST/6-283
F8WU76_FUSMR/5-269
B5EAJ8_GEOBB/2-287
C3BUW6_9BACI/2-236
B8XED5_ORYSI/87-365
GLGC_CYAP8/5-275
E4TA02_RIEAD/2-238
A7VI94_9CLOT/4-258
C7KG70_ACEPA/9-275
I0HTA9_RUBGE/17-289
A7IZE5_ORYSI/50-149
B3PIH5_CELJU/3-288
E9ZFC3_MYCTU/2-239
F0ZIF3_DICPU/2-233
H1YTX3_9GAMM/8-282
A6M296_CLOB8/5-269
A9VVF3_BACWK/4-264
H1JCX1_9FIRM/5-176
I0AQ97_CORPS/2-238
Q46AY5_METBF/2-236
Q5FS24_GLUOX/1-54
G9XKS2_DESHA/9-279
F0PRD9_BACT0/2-235
F7K0F0_9FIRM/5-283
G6G2U5_9FIRM/2-239
F9ZA32_ODOSD/6-289
Q9K6S4_BACHD/5-272
A5ZXV7_9FIRM/6-257
C7M360_ACIFD/4-268
H4SIK8_ECOLX/2-240
G2GKS3_9ACTO/10-278
Q2JQM7_SYNJA/2-248
F4QVJ4_BREDI/247-444
G6J3W2_STRPN/19-260
F5UD47_9CYAN/2-248
H0N4E9_SALET/10-280
D5WCT4_BURSC/4-289
E5YES3_9ENTR/10-227
GLGC_BACAN/8-263
A5URP0_ROSS1/2-233
E6VH89_RHOPX/14-286
Q9SSG7_ARATH/6-258
F4QTL6_9CAUL/6-288
C2G0W6_9SPHI/121-348
E4LH45_9FIRM/4-242
I0VED0_SHIFL/1-257
F8L5T1_SIMNZ/16-288
F5XYW4_RAMTT/5-243
GLGC_ECOLU/21-293
Q4R0L8_STRCX/2-237
H7KIX8_STRPN/6-260
D7B6H7_NOCDD/2-133
H1NLP3_9SPHI/5-251
Q4K5D2_PSEF5/13-301
H6PH64_RICRI/94-230
H8C2Z1_CAMJU/5-271
B5UL53_BACCE/2-245
G4C069_SALIN/9-298
C4H425_YERPE/5-282
G2PPL7_MURRD/2-238
F3BDG5_9FIRM/4-256
F7WL25_MYCTC/2-239
E8NPM6_SALET/10-280
E7KL28_YEASL/2-235
I0HXS7_RUBGE/4-152
Q1J1Y9_DEIGD/22-251
G5JNM9_STRCG/10-278
P93223_SOLLC/86-365
E0RU22_SPITD/28-288
G5NVI4_SALET/1-264
E8X539_ACISM/2-245
H1TYU4_9BACT/4-244
B7H8R2_BACC4/2-245
Q05UF5_9SYNE/4-241
C1HJW8_9ESCH/10-280
C6TXE5_BURPE/3-227
A7B5D5_RUMGN/10-287
B3TW49_SORBI/10-63
C6SLQ5_NEIME/2-240
D7AL63_GEOSK/5-240
F9RB01_9VIBR/6-269
B5F4J9_SALA4/10-280
E1GZR2_STRPN/6-260
H1WWT2_LEUCI/2-240
A7E4E2_SCLS1/2-236
Q83KJ2_SHIFL/7-296
C2MSH7_BACCE/6-177
B3E4J3_GEOLS/2-224
B5NE77_SALET/4-289
GLGC_STRP7/6-260
G6KQD6_STRPN/4-235
B7UT73_ECO27/7-299
I0TFK7_9BACT/2-258
C5USW4_CLOBO/3-287
A3PAL9_PROM0/2-248
A7HGB4_ANADF/12-275
E9UXH0_9ACTO/2-243
F5X3M4_STRPX/6-275
C2YYC9_BACCE/6-270
G9QHL7_9BACI/1-241
F7JJX8_9FIRM/1-252
A5L284_9GAMM/6-269
A3LG64_PSEAI/3-296
G1UGF6_ECOLX/6-279
E6UQV3_CLOTL/5-229
H5XMZ8_9PSEU/12-279
A8GZ91_SHEPA/2-248
E9S3D7_TREDN/7-275
D5TQD1_BACT1/2-240
A5ZZ79_VIBCL/5-274
D6J9K7_ECOLX/10-280
E2Y329_ENTFL/5-267
F0J4B7_ACIMA/13-298
G6RTW2_STRPN/4-235
D4LZD8_9FIRM/5-280
G0EHH5_PYRF1/23-258
G2AHK3_ECOLX/5-278
A6E6K9_9SPHI/6-272
F4GIM6_SPICD/8-279
C0MH78_STRS7/18-258
H8EHX9_CLOTM/2-234
E3EJC8_PAEPS/2-271
B1YU38_BURA4/3-300
D5MJE6_9BACT/2-234
F3AE00_9FIRM/4-255
E7X2A5_SALMO/7-296
E7RFZ5_9BACL/6-261
Q9ZTW5_SOLTU/2-236
C4H424_YERPE/5-278
H1GET7_LISIO/15-251
B8EI62_METSB/5-288
H3MTF6_KLEOX/21-293
C7WAT2_ENTFL/5-267
G9ECG7_9GAMM/3-284
D6GPA7_9ENTR/2-240
A1VL95_POLNA/17-289
E9XIH6_ECOLX/5-278
Q1Z0D8_PHOPR/5-274
C3CS16_BACTU/6-270
F2ZTP2_9PSED/5-134
C7KCR3_ACEPA/12-250
Q04Q07_LEPBJ/8-229
E4PN26_MARAH/16-283
H7L9H7_STRPN/2-70
Q5FL66_LACAC/17-160
Q0S5G9_RHOSR/11-282
B5PB98_SALET/4-289
C7VA50_ENTFL/2-240
G6W682_STRPN/6-260
C4ZCZ2_EUBR3/25-164
G4HNE9_9BACL/6-267
A6BHC8_9FIRM/2-243
G6UBN7_STRPN/2-70
A3NYR4_BURP0/6-269
D6Z4N1_DESAT/5-188
D9WK61_9ACTO/9-245
H7PKE0_STRPN/4-235
C2J4C9_VIBCL/5-274
Q0FHW0_9RHOB/1-272
GLMU_BACAA/5-224
E7Z5U9_SALMO/3-290
C7W0B7_ENTFL/8-241
C3R0M4_9BACE/7-290
G6BTG9_CLODI/4-289
GALU_PSEAE/6-271
B0CKM0_BRUSI/7-290
Q0BA83_BURCM/8-245
E7IPS7_ECOLX/11-283
F8HDR9_STRE5/2-240
A8RPN4_9CLOT/17-241
Q9EXX3_SALET/7-299
Q4U156_MAIZE/85-363
F4B8A9_ACIHW/2-230
Q8DZA9_STRA5/2-240
H1DTN1_ECOLX/3-286
A5MSG2_STRPN/2-240
G0SEJ5_CHATD/19-221
E1UF88_LISML/5-269
D0KS71_SULS9/2-217
C1CR39_STRZT/2-70
B9IU14_BACCQ/2-235
D2FQ61_STAAU/6-270
H3M7J2_KLEOX/1-264
H7C781_BURPS/4-291
H5WTR6_9BURK/5-233
B4UCD0_ANASK/8-270
B2VWC7_PYRTR/60-208
D2EZF7_9BACE/2-240
Q8KNM4_AERHY/23-314
G5VV34_ECOLX/21-293
B3YXU5_BACCE/2-237
H5CMZ9_ECOLX/5-278
Q3JW32_BURP1/21-319
B0BMA0_XENTR/2-263
D6ZNC6_STRP0/7-274
Q28JI2_JANSC/3-286
H4Y7F6_ECOLX/21-293
A6UD41_SINMW/13-285
C6S9K5_NEIML/2-240
E3GUG0_HAEI2/27-300
D4B8F0_9ENTR/2-240
B4TX64_SALSV/10-280
B9MZL1_POPTR/25-170
H6CC63_9BACL/4-226
G6QPS9_STRPN/2-70
D9TIJ3_CALOO/9-264
B6AMK5_9BACT/11-269
H7FNN3_9FLAO/1-233
C3KDY9_PSEFS/2-287
Q7VIM6_HELHP/1-244
A3SU89_9RHOB/7-273
A5XLN3_BURML/36-301
E1WH28_SALTS/5-243
C0HB77_SALSA/4-144
G7HIU6_9BURK/4-289
H3YB03_STAAU/4-221
B2DT43_STRPN/4-235
F1WM92_MORCA/6-283
H1AIU5_9FIRM/5-283
A9A1Q3_NITMS/2-237
H5MMK3_ECOLX/2-240
A0RRC7_CAMFF/2-128
Q8DCJ2_VIBVU/6-270
E8V3W0_TERSS/8-276
H0CAX2_STAAU/6-270
B1YCB3_THENV/1-205
E6CGV8_PROAA/13-270
H5TF56_9ALTE/2-240
F0T1V0_SYNGF/3-289
C0WJ39_9CORY/15-246
E4DC35_PROAA/9-280
C8YS79_YERPS/6-234
A0KYZ0_SHESA/8-282
I0EWR8_HELPX/6-271
G4CMH3_9NEIS/2-230
C2R016_BACCE/2-166
D9RIX5_STAAK/6-270
E7VT70_SALMO/2-240
H9KMF4_APIME/4-232
G1Z6J0_ECOLX/5-278
G9YSU3_9FIRM/2-230
E0P2L8_9FIRM/7-262
H3PL87_BRUAO/9-273
D5UDL0_CELFN/25-261
D5HAK8_SALRM/10-276
C3QLI5_9BACE/2-247
F1VRT4_MORCA/4-171
Q6HLW9_BACHK/2-235
F1TE08_9CLOT/6-283
G8FAQ2_CAMJU/5-271
A7F3G7_SCLS1/48-197
E2N1B9_CAPSP/2-227
D0H459_VIBCL/1-250
H7J337_STRPN/2-70
F6AVN4_DELSC/6-297
A3KCF5_IPOBA/94-369
E6C4A0_PROAA/13-269
H7R186_CAMCO/2-139
Q5JI97_PYRKO/2-235
C9P8S5_VIBME/1-202
G6KB26_STRPN/1-199
G6INK7_PEDAC/4-237
D4ZGH4_SHEVD/2-228
A3MN81_BURM7/4-291
E7UQ17_ECOLX/2-240
F4M0U8_ECOLX/5-278
A5E176_LODEL/4-167
E5G3Z2_ZEAMP/7-285
D9NZX3_STRPN/17-260
G5NEX9_SALET/7-296
E6WLK7_PANSA/3-291
Q7MPP8_VIBVY/123-350
E3GX66_METFV/2-260
G2HPU5_9PROT/2-243
A1R470_ARTAT/17-303
E7G1W0_CAMJU/2-219
H5Y9Q3_9BRAD/8-290
G7FX26_9GAMM/122-348
C8W2E1_DESAS/2-238
G6W6J7_STRPN/2-70
Q43152_SPIOL/15-290
F5JAN3_9RHIZ/2-240
E7HVR6_ECOLX/2-240
A6F677_9GAMM/3-288
F4EYU7_9FIRM/2-232
B4WFX1_9SYNE/1-245
B0G3N4_9FIRM/23-164
F5VDB9_9LACO/2-240
A8M3M7_SALAI/3-289
H1SQR6_STAAU/6-270
F8DZJ3_CORRG/16-287
E6SIN7_THEM7/4-239
D7DLE0_METS0/6-269
B5BI96_SALPK/10-280
D4CWQ8_9FUSO/13-278
H0TGM3_9BRAD/2-238
G2T4D4_ROSHA/4-256
GLGC_NITOC/18-285
E8VU71_VIBVM/5-274
H0ACI5_9EURY/2-222
H7Z3N4_CAMJU/118-341
G0B2V2_SERSA/5-280
E8J323_ECO57/5-278
E1R9L6_SPISS/4-278
A1AWB6_RUTMC/2-142
H7J7E9_STRPN/2-240
E8G1N1_SALMO/5-278
B1K057_BURCC/6-270
E7SUA8_SHIBO/10-280
C7MG31_BRAFD/2-239
H0JGK5_9PSED/6-271
D0KN46_SULS9/2-226
B3ZMJ1_BACCE/2-235
GLMU_STAAC/4-221
I0R494_9FIRM/2-219
H4YMP7_ECOLX/2-240
E1RIB4_METP4/2-235
Q0P8J8_CAMJE/2-135
E2B3K2_HARSA/8-148
E5QSF1_STAAH/6-223
A5PAQ4_9SPHN/3-240
H7K020_STRPN/6-260
B5FMQ3_SALDC/4-289
B3W9C1_LACCB/2-240
I0KH65_9BACT/2-227
C7WDV1_ENTFL/2-240
C9MNA5_9BACT/2-242
D6KZJ1_9NEIS/20-293
F9P598_STRCV/19-260
Q0K840_CUPNH/7-274
A8IG89_AZOC5/9-293
G8VBY6_PROAA/13-269
B4A8E3_SALNE/5-278
B9YAD3_9FIRM/2-254
G9WQ72_9FIRM/2-269
E3T6A6_9BACT/3-241
A7MSK2_VIBHB/3-286
H1CII7_9FIRM/1-254
D5EFZ5_AMICL/5-237
G9XCE8_9FIRM/2-228
C2U011_BACCE/2-246
A7VZ79_9CLOT/2-240
B5J9N6_9RHOB/13-284
D1BC74_SANKS/2-239
E3H5I2_ROTDC/9-297
G2BEY7_ECOLX/21-293
E5AXC2_RHIRD/1-258
G4PBR1_BACIU/6-269
D1FIK2_9RHIZ/7-290
C6YPB2_FRATL/3-188
H4B6L1_STAAU/4-221
G4F6Q8_9GAMM/4-277
E4SHE3_CALK2/2-233
H1LT95_9FIRM/6-54
GLGC_PHOPR/5-274
E1ARK2_STRAU/2-240
F2IZS8_POLGS/7-271
E2Q672_STRCL/3-239
C7HBM8_CLOTM/5-229
F3WQ03_SHIBO/2-240
H5HDQ8_ECOLX/21-293
A6ACT2_VIBCL/5-274
F1TPG1_PROAA/9-280
F9HPE2_STRMT/4-235
P96448_RHIML/2-241
Q13AS8_RHOPS/6-243
H3L2N6_BIFBR/8-280
H2K888_STRHJ/5-273
F9JQ98_STAAU/4-221
D7JFJ9_9BACT/7-150
D4I3X5_ERWAC/10-281
D7ID50_9BACE/2-242
I0QWV4_9ENTR/21-293
O08434_STRPN/2-236
A3D193_SHEB5/2-224
H7CST1_CLOPF/3-289
Q7VU15_BORPE/2-226
C2LKP4_PROMI/3-241
C8SYA2_KLEPR/3-289
D1A6M3_THECD/9-267
H7MVS3_STRPN/2-70
H3IMS2_STRPU/34-179
B0CZP2_LACBS/60-350
C3R638_9BACE/2-103
D4HCG4_PROAS/18-289
D4RVA3_ENTFC/5-256
C4LEL2_TOLAT/2-284
G7M2Z9_9CLOT/5-269
G9ZGW9_9GAMM/19-292
E2XQN0_PSEFL/2-240
F3RVD0_VIBPA/3-294
E0FF09_ACTPL/21-294
H6T635_NEIME/50-288
H6LGA3_ACEWD/2-240
H7LS66_STRPN/4-235
G7F3M5_9GAMM/2-275
B5UYL1_BACCE/4-266
G7V4B6_LACRH/2-256
A3Y5I5_9GAMM/11-283
C3X182_OXAFO/6-273
Q1JEC0_STRPD/6-274
I0P3Y6_SALET/21-293
B8IJG7_METNO/6-269
D6SU58_9DELT/6-244
Y1334_METJA/4-265
H8ACZ5_CAMJU/118-341
E9WG49_ECOLX/5-278
B2V9J7_SULSY/2-234
F3SNI5_STAWA/4-237
H1DZR4_ECOLX/10-280
F2JCZ2_HELP9/4-283
C0X3F2_ENTFL/8-241
B3M137_DROAN/14-246
G8TE23_NIAKG/2-235
F4MP03_MYCML/5-269
A9VB22_MONBE/67-213
A8AEI4_CITK8/5-278
E2TRC6_MYCTU/7-239
G3ZFT6_AGGAC/23-296
H4STT0_ECOLX/7-299
E2VE66_MYCTU/2-239
Q7V1T6_PROMP/5-277
H0UGU3_BRELA/2-235
A3P858_BURP0/22-324
I0UAZ7_BACTR/7-262
B1M633_METRJ/6-269
G6SRB0_STRPN/4-235
E1RSL7_ECOUM/21-293
H8WKD9_CHLTH/24-294
H2HWL2_CORDP/11-242
G6KQI6_STRPN/6-260
E5F0S3_VIBVU/2-242
F3QB07_9ENTR/10-282
E5UDM9_ALCXX/2-226
G9XAU0_9FIRM/2-226
C8UHR3_ECO1A/21-293
F7MLM8_CLOBO/3-88
H2AG54_BACAM/2-238
E6FPM4_ENTFL/2-240
D4UHV0_STAAU/4-221
E5C0V3_9FUSO/6-273
G6R919_STRPN/4-235
B5Z6A9_HELPG/4-283
H7YIQ9_CAMJU/118-341
A7N6Y0_VIBHB/7-208
F1ZPN6_ECOLX/2-240
D5MMB4_9BACT/7-147
G2QH11_THIHA/19-291
A5YSP0_9EURY/11-247
E5SZN2_TRISP/2-234
G7LUT0_9ENTR/21-294
F0G1T0_9BURK/4-242
E7XQ51_SALMO/5-278
A6FB10_9GAMM/7-245
H2MKE3_ORYLA/2-265
Q1Z8Q4_PHOPR/6-275
D1YWQ5_METPS/2-232
H2JAN3_9CLOT/5-269
C4LLT6_CORK4/2-251
D5V7F2_ARCNC/2-225
C8RYI5_9RHOB/6-270
G7VHN6_9CREN/4-256
B3ZZD3_SALNE/10-280
D5XB55_THEPJ/2-239
E0XTM5_9BACT/17-287
C5X1Z9_SORBI/81-212
C5ZY72_9HELI/6-270
F0MEP2_NEIMG/2-145
A6EZ56_9ALTE/2-287
C4XEB6_MYCFE/27-133
A3DGV0_CLOTH/2-234
G7VYY5_PAETH/7-266
C6V0K8_ECO5T/7-296
C2ERG9_9LACO/4-239
GLGC_LACS1/6-261
Q6AGP8_LEIXX/20-310
G6TDW9_STRPN/17-260
G1WG47_9ACTN/7-262
B3QQB7_CHLP8/3-287
F0ZYD6_DICPU/26-172
A2V7R3_KLEPN/7-280
E8EL18_SALMO/7-296
E5X2L3_9BACE/2-246
B6QQ95_PENMQ/2-236
G7AKB0_VIBCL/1-248
H1Q7W7_9ACTO/2-235
A3LQE7_PICST/18-165
B6YTF7_THEON/2-234
B1Z2Y9_BURA4/17-315
G1XJJ5_ARTOA/10-156
D3H9I9_STRM6/4-235
E3CZF2_9BACT/9-285
Q4UUP8_XANC8/2-215
E9SSI1_CLOSY/4-256
F6GGG0_LACS5/2-240
F8D3T1_HALXS/2-242
D8AZG3_ECOLX/7-280
H2JKQ9_STRHJ/11-278
E8VHE7_BACST/5-231
B8XED1_ORYSI/87-365
E9X4L5_ECOLX/10-280
A2WC66_9BURK/3-299
B1Z109_BURA4/27-326
E9TE99_ECOLX/7-296
Q65E85_BACLD/6-271
G4KWI1_OSCVS/6-261
C2WUJ2_BACCE/7-270
C6K8M0_STRPE/2-237
B5IFZ4_ACIB4/2-237
GLGC_KLEP7/21-293
E1SEU5_PANVC/10-298
H1S4L1_9BURK/8-292
F9UD95_9GAMM/7-277
Q3DQ75_STRAG/3-191
D4CNI5_9FIRM/100-227
D4VYV2_ENTFC/5-251
Q04GB2_OENOB/7-269
D9SR43_CLOC7/3-289
F3JLZ5_PSESX/7-245
F2JIN7_CELLD/6-270
E5W8L9_9BACI/6-271
H1FVC9_9HELI/2-274
H0NHF8_BACCE/6-170
C5BRY6_TERTT/125-351
G5F9C2_9CLOT/5-187
F3MHJ7_9BACL/5-270
A9RN31_PHYPA/18-228
B2SBP8_BRUA1/4-289
D7H5F7_BRUAO/9-273
H6PZW8_RICRI/102-238
C1G479_PARBD/2-236
A3MN65_BURM7/3-227
F0S1N2_DESTD/4-265
F4BME5_CARS1/1-251
A7B9R3_9ACTO/1-255
H8EPN6_CLOTM/5-229
E0DIE9_9CORY/32-303
G6LMA2_STRPN/4-235
C1JI17_9BACT/1-251
F7PM68_9EURY/2-237
B9E407_CLOK1/123-347
E1M205_STRMT/7-274
Q8AVU8_XENLA/4-143
Q15TY9_PSEA6/9-247
D1NNA2_CLOTM/2-227
C7G9D9_9FIRM/2-245
E5G4N4_MAIZE/1-256
F0GZJ6_9FIRM/3-241
C9ST00_VERA1/2-116
G7DIH7_BRAJP/5-271
F3ZSI9_9BACE/2-242
A9G9S1_SORC5/41-336
G9XCR5_9FIRM/7-262
Q63N76_BURPS/2-217
F3B6P2_9FIRM/6-241
H8DQF3_9ENTR/5-276
I0ZC09_HELPX/4-283
Q3INS3_NATPD/2-227
Q4U137_ZEAMM/85-363
GLGC_GEOTN/6-261
G6XI90_9PROT/7-271
E9BG32_LEIDB/10-240
A6TAK9_KLEP7/10-282
D9P556_ACTPL/21-294
G7ZJ50_AZOL4/7-245
Q70JY5_BACAM/3-152
E1PI51_ECOAB/21-293
B8GBY9_CHLAD/3-230
G8MTI4_AGGAC/2-240
H0QXX3_9ACTO/2-239
E6IM55_ENTFL/5-267
H4TQ16_ECOLX/5-278
H4NLU9_ECOLX/10-280
C0BIK7_9BACT/7-279
A2BQQ4_PROMS/5-277
H5AKU0_ECOLX/2-240
F9QZV7_ECOLX/21-293
E0HY86_9BACT/3-239
B3WWQ3_SHIDY/5-278
D5ZLE4_MYCTU/7-239
F7X8F3_SINMM/16-281
E0MR13_9RHOB/2-230
A8M089_SALAI/2-227
D4RPJ3_ENTFC/5-269
Q97BC7_THEVO/4-236
H5XFI5_9PSEU/2-239
Q5ZHR5_CHICK/4-140
F3QYH1_9BACT/2-147
B0BT98_ACTPJ/21-294
E6XMG3_SHEP2/2-126
G6UIJ5_STRPN/2-220
C4PRG8_CHLTJ/24-294
F9R719_9VIBR/5-274
G2Z6B0_FLABF/2-238
G5AAU1_PHYSP/5-143
E6ULF6_CLOTL/7-262
H7TWU7_CAMCO/2-271
B0BUU1_RICRO/102-238
C9ALV5_ENTFC/5-266
A3ZSX8_9PLAN/3-224
C9Z540_STRSW/2-274
A2CHG7_TRIUA/22-55
A9NAS9_COXBR/2-239
D5KXJ9_STRPN/1-197
D0JFT0_YERPD/2-230
D2ZED5_9ENTR/5-278
B0AWI9_BACAN/5-224
E6IQB0_ENTFL/2-240
C2YI68_BACCE/6-271
D8CIU6_ECOLX/28-300
H5T9C9_9ALTE/17-283
Q1ZBQ5_9GAMM/9-147
D8NXJ9_RALSL/3-241
A7V3U5_BACUN/120-344
E6LLF5_9FIRM/2-219
E1IC96_9CHLR/2-233
Q15JG4_STRHY/5-273
Q57HS8_SALCH/2-240
C9V6D3_BRUNE/4-289
H2CK16_9LEPT/62-337
B0G9B3_9FIRM/25-278
F6D557_METSW/2-262
A5G5G7_GEOUR/7-242
E0I7A6_9BACL/2-236
C2N9B6_BACCE/11-275
G0SB30_CHATD/30-179
E6XQA6_SHEP2/15-283
G4E5Z6_9GAMM/17-283
F4HJG4_PYRSN/2-235
I0GDJ6_9BRAD/11-293
F9DXV3_9BACL/5-269
GLGC_ERWCT/21-293
E8AF10_SALMO/10-280
D7ATZ7_THEM3/5-269
G7SPL9_STRSU/6-274
G2FWU6_9FIRM/2-243
B5MXA2_SALET/2-223
G2NJM1_9ACTO/2-229
D3RUJ8_ALLVD/8-239
A5U7T8_MYCTA/7-239
GTAB_STAAC/6-270
I0SNI9_STROR/7-274
B8GRS9_THISH/7-275
D1DKS3_NEIGO/50-288
C4HFB4_YERPE/2-240
F1Z275_9STRE/6-274
Q5DKV6_SHIBO/7-296
F7YRJ7_VIBA7/5-274
C4GYW5_YERPE/21-293
C3NS45_VIBCJ/7-271
C9B9Q9_ENTFC/5-256
G6T4F7_STRPN/2-70
E5AXC3_RHIRD/1-258
D5MV96_BACPN/5-240
C7DB55_9RHOB/7-271
G5QL61_SALRU/5-243
D1N6V0_9BACT/6-294
A8UQ61_9FLAO/2-240
E2VQG3_MYCTU/2-239
F9Y940_9RHOB/12-268
A0KV06_SHESA/19-257
Q5PKL3_SALPA/2-240
H4P750_ECOLX/5-253
B2IPY5_STRPS/17-260
E3GXA0_METFV/2-238
F7ZXZ1_CLOAT/3-289
H1HPX2_9BACT/3-240
GLGC_ECO81/21-293
A3IC50_9BACI/120-346
D7PFA6_SALCE/7-245
C3R1L0_9BACE/2-251
A6QC68_SULNB/2-252
A9C4E3_ECOLX/5-278
D8SC83_SELML/24-299
H4VV24_ECOLX/10-280
G4Q6T2_ACIIR/2-240
F8GBK3_FRAST/2-276
H1G3H2_9GAMM/2-143
B0LJ32_9ACTO/2-237
H7XYI3_CAMJU/2-137
E4TL24_MARTH/2-239
B7RHX6_9RHOB/12-276
B3ZRD8_BACCE/6-270
A6Q9N4_SULNB/18-237
F2GAG3_ALTMD/3-241
O22657_CITLA/97-372
E4BU37_PROAA/13-269
H7LM67_STRPN/4-235
F0AW86_NEIME/2-240
C0CH69_9FIRM/5-281
H1FI46_ECOLX/5-243
B1S3F5_STRPN/2-70
GMPAA_DANRE/3-218
H8EKA1_CLOTM/5-260
C8XIK4_NAKMY/2-239
C2ZEI9_BACCE/1-208
H7NUW3_STRPN/1-199
G1NWU8_MYOLU/4-138
Q65VQ8_MANSM/7-283
Q1Z864_PHOPR/6-279
E3A339_PSEAI/8-298
D4LNT1_9FIRM/4-230
H0LWU7_SALMO/10-280
G2GRB2_STRSL/19-259
E4AEL4_PROAA/9-280
E8KHU2_9PAST/19-292
C3SD02_ECOLX/7-296
E7GD63_9FIRM/8-276
D2Z345_9BACT/5-280
G5M2W4_SALET/10-280
C0B6Y6_9FIRM/4-232
Q4MRB5_BACCE/6-269
H4QB79_ECOLX/10-280
B8CSX0_SHEPW/16-140
A8TKC0_9PROT/2-246
H7MMR7_STRPN/6-260
D3QY31_ECOCB/7-296
F5A4K6_9BURK/2-243
G8PC17_PEDCP/6-268
B8R3E1_SALDZ/2-240
D9NGK2_STRPN/2-70
A4E9G8_9ACTN/2-280
F6D9W1_THICA/7-273
C7JGV4_ACEP3/12-250
GLGC_CORDI/30-301
D7REF8_LEPIR/2-174
E9CJA4_CAPO3/4-213
H7W633_CAMCO/2-223
F9U4N3_MARPU/4-242
H5EK89_ECOLX/5-243
H1D4I7_9FUSO/1-137
Q92GT3_RICCN/73-209
A5FN33_FLAJ1/8-273
C7XIA2_9LACO/124-217
H4K1T2_ECOLX/10-280
G4K321_9RHIZ/6-290
H7JXY4_STRPN/1-199
E9L1G5_9ZZZZ/2-237
E8HE66_ECO57/10-280
Q8VQ48_ECOLX/7-299
G6WZK3_CORGT/2-238
F8JZJ9_STREN/2-244
E3EM47_BIFBS/9-281
D4VMJ5_9BACE/2-240
F6C478_SINMB/2-241
Q3EX48_BACTI/2-233
Q06XM8_BURCE/27-326
E8I9W4_ECOLX/7-299
H1L918_GEOME/2-234
D0S7G3_ACICA/4-272
I1BBW8_ECOLX/2-240
I0MFR9_SALET/5-243
H2YNN3_CIOSA/4-268
B9XKP5_9BACT/5-203
E3CRP9_STRVE/19-259
D3L2F9_9BACT/23-278
C3DS14_BACTS/2-166
G2MGB5_9ARCH/2-233
GLGC_SYNP6/5-276
G6UIX1_STRPN/6-260
F3GVZ4_PSESX/2-287
B4EDG4_BURCJ/4-291
D6JI22_NEIGO/6-269
Q8NTE0_CORGL/14-281
E6F383_ENTFL/2-240
H0HYG4_9RHIZ/3-286
F3VY75_SHIBO/10-280
D5DUL1_BACMQ/7-262
F9XA81_MYCGM/19-227
B5BF99_SALPK/2-223
G5FIY0_9CLOT/4-256
E7ZSD0_SALMO/9-298
C8A1W5_STAAU/4-221
C8KV78_STAAU/4-221
A7YSM3_FRATU/2-244
A9W871_METEP/2-239
F2ADV6_RHIET/9-242
G4E905_9GAMM/103-371
H1FI50_ECOLX/5-278
C9B898_ENTFC/5-269
B2T0D4_BURPP/30-332
A6L0A9_BACV8/7-277
F9H7L9_HAEHA/2-274
G6TJC7_STRPN/7-274
F9PNC4_9ACTO/2-239
C7X6Z1_9PORP/2-242
I0QBE0_STROR/7-274
E2K1S3_ECO57/7-296
G2CLG8_ECOLX/5-243
A0K555_BURCH/4-291
Q7MHB6_VIBVY/6-270
G5J3Q8_CROWT/2-248
A5F3X8_VIBC3/3-287
D0TL82_9BACE/7-290
G6UN81_STRPN/2-80
A5G823_GEOUR/2-228
Q93CS2_SHIBO/7-296
B9X2K4_ECOLX/5-243
B7MU22_ECO81/10-280
F3QNK0_9BURK/1-133
Q7CK09_YERPE/6-234
C6WUZ0_METML/23-293
B5YYE1_ECO5E/10-280
E4Q8B2_CALH1/3-283
C9Y4U0_CROTZ/2-240
D3LHB7_ENTFC/5-269
Q9EXW5_SALET/7-296
C3ISQ6_BACTU/4-232
D3S7U7_METSF/4-266
F0E9Q9_9PSED/2-130
H1FND0_ECOLX/10-280
E2SEW5_9ACTO/12-298
I0UEB1_BACLI/1-136
E1BEN4_BOVIN/3-210
H4H995_STAAU/4-221
A9DS11_9FLAO/2-238
B2DN98_STRPN/17-260
Q83X52_STRRO/2-237
G4M6F1_9BURK/5-243
A8UTZ4_9AQUI/2-272
F7MC95_9BACE/2-247
Q025S9_SOLUE/2-217
E8KQK0_STRSA/18-162
G4K6D3_9RHIZ/2-240
D9UUF1_9ACTO/2-235
H1F9Y0_ECOLX/21-293
Q842S1_VIBCL/2-240
B8HYF6_CYAP4/2-238
F0HEW4_9FIRM/7-274
H3SB12_9BACL/2-234
B5XJB9_STRPZ/6-274
Q2JWG7_SYNJA/6-242
C2X3N2_BACCE/6-269
A4XR22_PSEMY/2-287
Q9SP46_SOLHA/89-367
H7NRD8_STRPN/6-260
H5VYY1_SALEN/2-223
B6BZ48_9GAMM/3-241
I0N1G4_SALET/2-36
F8AK62_METOI/2-243
H7IAE0_STRPN/7-274
E6PYK6_9ZZZZ/13-280
Q6QWA5_AZOBR/2-240
Q8KWB7_9RHOB/11-249
G0QFK0_9EURY/2-250
E6BNL0_ECOLX/2-240
H9U9N4_FERPE/5-258
D4MYW9_9FIRM/8-263
D8GMC3_CLOLD/5-269
C3CP41_BACTU/2-233
D4KGN3_9FIRM/14-255
E4TFG9_CALNY/5-267
GLMU_LISW6/5-238
H7IP77_STRPN/2-240
A9WD49_CHLAA/6-232
G9Q012_9BACI/8-263
D0I1Y6_VIBCL/2-240
D3EKH4_GEOS4/2-234
E7SCA8_9STRE/17-260
A8IH16_AZOC5/44-313
D7XM90_ECOLX/2-240
D7PHY3_BURPE/4-242
Q846D0_THETH/4-272
Q8CUH8_OCEIH/2-238
B5XL45_STRPZ/2-240
GLGC_ECOHS/21-293
D5DDB1_BACMD/6-267
E7IP76_ECOLX/10-280
A5V0R9_ROSS1/2-237
B8ZPW4_STRPJ/19-260
F8ZA61_VIBCL/5-274
D6E0W6_9FIRM/27-268
B9ADP6_METSM/2-250
G5NEX1_SALET/1-251
F8E7R2_FLESM/2-279
F5CBM8_TREHY/2-240
G7QGS3_LEPII/121-347
D4S4M2_9FIRM/4-242
A5FN42_FLAJ1/9-235
B0BLL5_9ACTO/2-237
F8LTM4_STRTR/8-275
I0C7I7_STAA5/6-270
E1M4W6_STRMT/2-79
E7HTK9_ECOLX/7-296
D7BJZ7_ARCHD/5-289
D7Z1P4_ECOLX/2-240
E3D2N8_NEIM7/2-146
F8XT82_9GAMM/4-242
C9RFB4_METVM/2-274
A5VTJ2_BRUO2/9-273
H8HV12_MYCTU/11-284
B5UP70_BACCE/6-175
H4V2V5_ECOLX/5-278
Q7LXG3_SULSO/1-245
A0ACJ3_STRAM/2-239
A4SJ95_AERS4/10-284
E1WH38_SALTS/7-296
C9YRV7_CLODR/7-271
Q51149_NEIME/42-280
C8N6L8_9GAMM/19-292
C2SRX7_BACCE/1-208
H7K4A8_STRPN/1-199
D6XSH8_BACIE/6-261
E5AP85_BURRH/6-271
Q7X8U0_MAIZE/11-62
GLGC_PASMU/23-295
G9U935_SALMO/5-278
C3QNL0_9BACE/2-247
A2VZN2_9BURK/6-253
E0UCG0_CYAP2/5-275
F0D891_STAAU/1-213
C6M9R6_NEISI/2-240
F2IG05_FLUTR/2-237
A9LBL6_BURML/3-227
C7W244_ENTFL/5-267
B7R2A1_9EURY/5-268
A3D2N8_SHEB5/8-282
D0X4I6_VIBAL/8-69
F6EPW6_AMYSD/8-278
H6NPU6_9BACL/1-247
Q3A529_PELCD/3-292
G7TJ11_9XANT/2-139
GLGC_NOCFA/8-279
F5M7I9_ECOLX/5-243
F5YAV5_TREAZ/2-237
F2JTF2_MARM1/11-283
G8X5W8_FLACA/2-243
E0TZ13_BACPZ/6-261
B9DJT4_STACT/4-62
H1CII6_9FIRM/14-238
E3ENI5_BIFBS/2-240
H1T3N6_STAAU/4-221
E0DQI8_9RHIZ/4-289
Q6N4L5_RHOPA/14-296
E8HL49_ECOLX/21-293
E7S4R3_STRAG/6-261
G1KGR0_ANOCA/2-235
Q7UEY7_RHOBA/9-280
H8CXI5_CAMJU/118-341
F5R4T0_SHIFL/2-240
Q5M6R1_CAMJU/2-223
C7M898_CAPOD/2-217
P74172_SYNY3/20-297
D4ET41_ENTFL/2-240
E8MI20_BIFL2/8-280
F7Z4V4_BACC6/7-262
F3TL42_STAAU/6-270
E1VWW3_ARTAR/22-294
G6B1I7_9BACT/7-293
E2W1S0_MYCTU/2-239
E7WEN7_SALMO/1-255
H3IJ67_STRPU/4-152
D4FXC6_BACNA/7-269
D1RNU4_SEROD/5-289
F6IFM1_9SPHN/4-151
G7W184_PAETH/15-255
D0BMA0_9LACT/5-222
H5GTW3_ECOLX/5-278
F2B5S2_STRPN/17-260
C6GPG4_STRSX/13-250
A6DB87_9PROT/2-279
G6G2T9_9FIRM/2-242
Q45XG9_ECOLX/5-243
Q31FM5_THICR/121-347
A1STT8_PSYIN/6-270
D8E9J7_ECOLX/2-240
B8XEE8_ORYSA/85-360
B7NF94_ECOLU/2-240
H7Q255_STRPN/7-274
H5L859_ECOLX/5-278
D2F4D9_STAAU/4-221
F3UGT4_STRSA/2-240
H0K6G7_9PSEU/2-239
I0SLS9_STRMT/4-235
H2HIB3_CORDP/14-281
H0KQS6_9FLAO/6-287
G2IN87_9SPHN/16-288
B0QU37_HAEPR/18-291
Q8PK83_XANAC/7-274
C9LG89_9BACT/2-242
G5W267_ECOLX/10-280
GLGC_THET2/7-283
G5TPM8_ECOLX/21-293
F2UAY8_SALS5/2-243
G1ZKI0_ECOLX/6-295
C4IML4_CLOBU/4-237
Q9X6R5_STRKN/1-98
H0BHU9_9ACTO/6-242
D4F9T8_EDWTA/2-240
G9SW28_ENTFC/2-194
B0N6C5_9FIRM/5-234
D6A2H0_9ACTO/2-229
B1BGV9_CLOPF/7-272
F7JEI2_9FIRM/7-260
A3CRY9_METMJ/5-242
A3CNQ3_STRSV/2-240
Q57430_YERPS/2-230
I1K3W2_SOYBN/4-146
E3G575_ENTCS/10-280
Q6AJ10_DESPS/10-148
GLMU_STRPM/4-237
D3ULY9_LISSS/2-240
H7HKK4_STRPN/7-274
H5FLP9_ECOLX/2-240
Q06937_AZOCA/2-213
Q1RA23_ECOUT/7-296
Q1L820_ECOLX/3-286
H7HFU2_STRPN/1-199
A6SZQ7_JANMA/6-274
C3Q414_9BACE/7-277
E1H0J0_STRPN/4-235
G7FZV8_9GAMM/2-275
B8KNY5_9GAMM/3-286
B5ULJ8_BACCE/2-237
D4GGL8_PANAM/2-240
C9N1H0_9FUSO/4-256
A4SDD6_PROVI/3-289
H2ICH0_9VIBR/6-269
H5RYA4_9NOCA/19-290
F8G8M1_FRAST/5-272
C4LB20_TOLAT/5-273
C0M6I1_STRE4/6-275
E8RBZ6_DESPD/3-295
B6BR27_9PROT/1-201
C7QCH7_CATAD/3-240
Q124Z9_POLSJ/4-287
C3ICZ8_BACTU/4-264
C5G4M6_9LACO/5-270
D0ANN6_ENTFC/5-266
D2A6W8_SHIF2/5-243
F3M523_9BACL/6-266
Q98AY6_RHILO/4-289
D1JK95_9BACE/2-234
B1HFQ4_BURPE/1-230
C6JFD1_9FIRM/4-256
B8DYL2_DICTD/2-280
B7JBH3_ACIF2/4-242
B4QGX1_DROSI/3-232
H7FKW5_STASA/4-223
D5W0G3_CLOB2/2-236
A5IMG5_THEP1/3-134
Q0S992_RHOSR/2-239
I0LDB9_9ACTO/2-125
E1GZR1_STRPN/17-260
E0RBS8_PAEP6/2-240
G0VS67_MEGEL/2-240
E3H6W5_ILYPC/7-262
E7A687_HAEIF/2-274
G1YRQ5_ECOLX/7-296
A9ER58_SORC5/1-270
A9ND65_COXBR/6-271
F2GN24_MYCTU/2-239
Q220U0_RHOFD/12-258
GLGC_STRZP/6-260
F9RXL4_9VIBR/5-274
G4QC76_TAYAM/2-231
F6B5W5_DESCC/2-246
F8F6E6_PAEMK/5-273
B1UPL2_BACAN/1-254
C4L5H2_EXISA/6-266
C7TKY1_LACRL/6-260
A7VI91_9CLOT/3-251
H7YM66_CAMJU/2-224
Q04YL5_LEPBL/1-240
B3I8C8_ECOLX/10-280
E5VL57_9FIRM/6-254
C4Y4D7_CLAL4/2-235
B9RH66_RICCO/100-378
B2JGR0_BURP8/25-323
B2GJK6_KOCRD/11-281
G0QFV0_9EURY/10-105
A0Q366_CLONN/3-87
Q5N0I8_SYNP6/6-244
D5BF16_ZUNPS/5-271
F0LXC2_VIBFN/5-274
F0JU90_ESCFE/21-293
Q3BQY2_XANC5/2-142
F4XJL8_9CYAN/2-234
Q01XV3_SOLUE/6-290
H0PWA0_9RHOO/4-299
H8DIG9_9ENTR/10-298
G9U1L9_SALMO/9-298
B5IDL7_ACIB4/1-213
E4YCC1_OIKDI/2-265
E5G4L7_ZEAMP/1-180
I0JT57_HALHO/7-262
D3MBB0_PROAA/9-280
F4T1A7_ECOLX/5-243
Q6W2I5_RHISN/9-273
E3A3V3_PSEAI/6-271
C4HTB7_YERPE/5-278
H1ET17_ECOLX/2-240
Q4L1B2_HORVU/43-318
F0LEA3_AGRSH/2-240
E6U3K0_ETHHY/5-230
H0MHH1_SALMO/7-296
Q2NT83_SODGM/10-282
Q02DQ7_PSEAB/3-296
Q1B3Y9_MYCSS/2-269
E4H8V9_PROAA/9-280
F3RV28_VIBPA/2-240
Q2A4I7_FRATH/2-244
C5C146_BEUC1/10-247
A7JKS1_FRANO/15-288
H0FF41_9BURK/9-294
F3SAD2_9PROT/1-235
D0RP16_9PROT/4-280
F3BIR6_PSEHA/1-177
E6RIV7_PSEU9/2-145
H5BXC4_ECOLX/21-293
Q89HK2_BRAJA/11-236
G7F001_9GAMM/17-284
H7MYI3_STRPN/2-240
H6LDS2_ACEWD/2-218
Q9X3S7_NEIME/15-197
H1SM54_STAAU/4-221
B0UGC8_METS4/3-240
I0BC44_9BACL/5-269
C2U4D6_BACCE/6-269
Q0HLS7_SHESM/2-131
D4DPE9_NEIEG/2-240
G5Y9M8_ECOLX/2-240
G7WMH1_METH6/17-251
Q747L1_GEOSL/2-234
Q9HQQ4_HALSA/2-237
A4W285_STRS2/1-203
Q9EW47_STRPN/1-198
H7QHF7_STRPN/4-235
B8I5T6_CLOCE/6-283
E4TYB8_SULKY/2-244
D9NFJ4_STRPN/7-274
Q9AT07_CICAR/88-368
C2RK29_BACCE/2-235
E7FRZ1_9LACO/2-240
F3XDS5_STRPN/6-260
A1SZ20_PSYIN/5-278
B4P7A9_DROYA/3-232
D1K118_9BACE/120-344
B0GGC9_YERPE/5-282
D4GD41_PANAM/39-311
C6UKK2_ECOBR/7-296
C3WAG1_FUSMR/15-159
C7X1E9_ENTFL/5-267
H7VLR6_CAMCO/118-341
G6IWV2_LACRH/5-307
E4MHB3_9FIRM/7-260
F7KAT6_9FIRM/2-274
G0Q3A3_STRGR/2-221
D1NKE6_CLOTM/7-262
E6MN29_9BACT/3-240
B9KF41_CAMLR/2-138
H0L7D6_SALMO/1-255
B5HIR7_STRPR/4-240
O66250_AGGAC/2-240
F3R651_ENTFL/5-267
H4N8Q3_ECOLX/5-253
C7PPE5_CHIPD/4-231
A8UH82_9FLAO/7-290
D9RDS6_STAAJ/6-270
A2TQQ6_9FLAO/2-240
F8EFG3_RUNSL/2-238
A9N7N9_SALPB/9-298
A4TAI8_MYCGI/2-239
Q5SLR9_THET8/2-231
F4HBU9_GALAU/2-277
D5AHN7_STRGZ/7-262
H7Y691_CAMJU/2-137
F8AQS0_BIFLN/8-280
F8JV01_STREN/1-246
G4RPZ6_THETK/2-225
B4SX66_SALNS/7-245
F5M741_ECOLX/7-294
G4GM58_9EURY/2-236
B5JY35_9GAMM/6-272
E5CE89_9BACE/2-240
F3WGP2_SHIBO/7-296
C1EAK2_MICSR/73-347
B3TW62_SORBI/10-65
D0A943_TRYB9/20-170
C9Z9C4_STRSW/2-235
Q2RIQ7_MOOTA/18-281
I0ZS46_ECOLX/7-296
I0V0H6_9PSEU/8-239
F7WW81_MYCTD/2-273
C8WRK1_ALIAD/21-292
F0JDG1_DESDE/16-292
H4APT6_STAAU/6-270
Q72DK4_DESVH/2-240
GLGC_CLONN/7-262
C3FT92_BACTB/6-270
G6L4F4_STRPN/6-260
A8A1Q8_ECOHS/3-289
G0DVD0_PROAA/9-280
F9JYX4_STAAU/4-221
Q4QBG5_LEIMA/10-240
B7CRQ9_BURPE/6-271
A7LV90_BACOV/4-231
D5DY82_BACMQ/6-270
B1QX77_CLOBU/5-120
B3XP79_LACRE/5-249
G8TMT6_NIAKG/2-238
A3PCH7_PROM0/5-277
D9Q178_ACIS3/2-232
F3UBR6_STRSA/18-162
G6QED3_STRPN/7-274
E1RRM0_XYLFG/2-132
GLGC_RHITR/14-286
D1DMM5_NEIGO/6-269
D4E8Q8_SEROD/1-252
A3DMT9_STAMF/3-237
C3AQM9_BACMY/4-235
Q0W7G4_UNCMA/2-235
A7GZ41_CAMC5/2-242
H2QMM2_PANTR/2-234
D1JYG2_9BACE/4-287
Q4EEA7_LISMN/2-225
F0JHV9_DESDE/5-269
B3QCZ7_RHOPT/14-296
C1B954_RHOOB/2-239
Q81LW8_BACAN/2-233
C9XTS4_CROTZ/18-289
G1ZHX3_ECOLX/10-280
E8DRE8_SALMO/7-296
C7GT83_YEAS2/2-235
E4X880_OIKDI/25-272
G8UPB1_TANFA/5-288
D4FR54_STROR/2-240
E0Q8Z1_9BIFI/11-307
C9RI61_METVM/4-265
H4JFK9_ECOLX/2-240
F7M4L1_9BACE/7-290
B4D9U1_9BACT/6-292
G0VSF2_MEGEL/17-258
G6AS94_LACRH/17-271
B0K747_THEP3/2-232
C5BPB3_TERTT/4-227
C2DTY4_ECOLX/5-278
G8STT9_BRUCA/4-289
Q1ZE32_9GAMM/6-272
Q20YM7_RHOPB/6-288
F8VLG9_SALBC/21-293
G6P8G1_STRPN/19-260
D0SE93_ACIJO/2-143
H4Y328_ECOLX/5-278
F4AF13_LACJH/2-241
G6ET21_LACDE/16-283
F8XU47_9GAMM/6-269
E0TA35_EDWTF/1-224
I1GNL6_BRADI/72-351
C2WQJ8_BACCE/1-240
H5XZP5_9FIRM/6-272
D9YHD6_9DELT/2-246
A5LMK8_STRPN/6-260
F6AJ62_PSEF1/2-240
G9QCG6_9BACI/6-272
A4WWR9_RHOS5/2-238
H6CFK6_9BACL/2-275
E2C8I7_HARSA/12-244
E6KLB0_STRSA/4-236
G5SDS2_SALET/1-251
E4I495_PROAA/4-283
G2D0L2_ECOLX/7-296
Q87T33_VIBPA/6-270
F5YB17_TREAZ/2-248
B3WPG6_ECOLX/6-295
GLMU_BACC1/5-224
B9K8G7_THENN/3-235
GLGC_ARTAT/9-281
C2U7W6_BACCE/1-194
D8PII7_9BACT/2-235
I0NVW5_STRPN/19-260
C4G1W7_ABIDE/15-211
C7HGT4_CLOTM/2-227
H5RCC1_ECOLX/5-278
D4J0Y9_BUTFI/3-178
G0A8W5_COLFT/28-293
C4KCY8_THASP/2-240
C5EKC1_9FIRM/4-162
H9UTB0_ECOLX/10-280
O29997_ARCFU/2-237
H2Y8P6_CIOSA/190-297
E4S578_CALKI/14-156
H7LFL6_STRPN/2-79
C3K322_PSEFS/2-137
G3Z2V3_9NEIS/2-240
B1FWL5_9BURK/5-153
Q7LXE7_SULSO/2-232
G0VVT2_PAEPO/2-275
Q2B242_9BACI/5-226
C3QXB1_9BACE/2-240
Q8XEL2_SALTI/10-280
C4SRP4_YERFR/2-240
B8L134_9GAMM/5-286
C7RQX8_ACCPU/7-292
D1EDQ4_NEIGO/6-269
H2HJ97_CORDP/14-281
G7WRF9_METH6/2-227
G2PVI6_9FIRM/3-283
H3UIZ9_STAEP/6-270
H4DDW2_STAAU/6-270
A5HUI0_9BACT/5-268
B4SJ41_STRM5/5-243
B8K959_VIBPA/6-269
GLGC_SHEAM/17-285
I0U3U6_BACTR/5-219
H1KM69_METEX/2-239
Q5H4S3_XANOR/37-275
I1DRL3_9PROT/7-271
A9MJ21_SALAR/2-240
A7RUP7_NEMVE/3-217
Q842P6_VIBCL/2-240
C0Y600_BURPE/12-231
H4YUX4_ECOLX/10-280
I0T7L1_STRMT/7-274
Q64PX6_BACFR/2-240
H3ITN8_STRPU/1-124
F0FI11_STRSA/2-240
Q5X100_LEGPA/6-290
F7JC92_9FIRM/23-255
A5IIS1_THEP1/3-238
Q1V7J4_VIBAL/6-270
D8DT83_PREBR/5-277
F7Y9R2_MESOW/6-290
Q6PYZ7_OSTTA/25-299
D2PN23_KRIFD/8-280
D4PSS6_LISMN/2-240
C2YY98_BACCE/1-208
A5ZY22_9FIRM/7-260
GLMU_STRR6/4-235
D4FAC4_EDWTA/21-294
C8RQY0_CORJE/9-240
H3SS46_PSEAE/4-242
I0ETT3_9HELI/6-271
F8FFF4_PAEMK/2-280
Q5A6S3_CANAL/4-163
Q581X7_TRYB2/2-235
Q9HSZ8_HALSA/2-231
F9P597_STRCV/6-260
D4KP79_9FIRM/1-251
C6DVW2_MYCTK/11-284
F2BTQ8_STRSA/6-260
D4WE46_BACOV/2-242
D6L5F6_PARDN/9-282
I0SVC3_STRMT/6-260
D4C894_9CLOT/4-190
A9NGH3_ACHLI/4-269
A3QCT8_SHELP/14-287
Q9RQH0_STRPN/2-240
Q3AQL8_CHLCH/4-237
GLGC_VIBF1/5-274
B7LSE9_ESCF3/10-280
G4I5E5_MYCRH/2-239
D8GJA0_CLOLD/4-222
E5G4D5_ZEAMP/2-192
G7A732_VIBCL/1-250
GLGC_FRATO/15-288
F2JS16_CELLD/4-236
B7AUQ2_9FIRM/2-259
A8RQI8_9CLOT/75-190
I0JT56_HALHO/16-255
C9CJ72_ENTCA/5-267
C3MGB9_RHISN/2-229
B8ZQD7_MYCLB/7-238
D5S1F5_CLODI/4-221
H6RKZ0_BLASD/2-238
F2C5R5_STRSA/2-240
H7T1B8_CAMCO/2-242
H2S2Z5_TAKRU/4-144
E5BPF1_9FUSO/4-239
A9DGQ9_9GAMM/1-270
A7WYQ0_STAA1/4-221
E6S4E4_HELPF/4-283
A3N8N8_BURP6/6-270
B0A3F5_YERPE/2-230
H7I254_STRPN/2-70
C7WU93_ENTFL/8-241
G5WBQ5_ECOLX/21-293
A5F8S7_VIBC3/23-287
F0QYI0_VULM7/4-256
G9WZV9_9FIRM/6-270
B3WAT3_LACCB/5-307
G3AN93_SPAPN/4-244
C0MA91_STRE4/22-260
F8IA61_SULAT/2-236
G6SDW6_STRPN/2-70
Q5XCG8_STRP6/2-240
F0GGQ4_9BURK/1-88
B1VF92_CORU7/19-250
D2UPK2_STAAU/4-221
E5VM51_9FIRM/2-135
G2GHQ9_9ACTO/2-274
H1EXP4_9ARCH/1-102
G6MU92_STRPN/6-260
H6MDH5_ECOLX/7-299
B6I4C6_ECOSE/2-240
F3LBY9_9GAMM/9-271
A1AQT2_PELPD/2-288
B0M9W0_9FIRM/8-263
C8WFG6_ZYMMN/3-289
E3CBX5_STRPA/6-273
D8EG55_ECOLX/28-300
Q11EN8_MESSB/2-241
H0S215_9BRAD/15-287
H1F0Y9_ECOLX/5-278
G6P2N1_STRPN/6-260
D5U3A8_THEAM/2-233
Q4J9C5_SULAC/2-227
E8HHH7_ECOLX/7-296
H6LQR5_STAAU/4-221
C3NSX4_VIBCJ/3-287
A5ZJK2_9BACE/130-354
B8BE16_ORYSI/73-348
B5Q5K2_SALVI/2-240
E4NFT6_KITSK/12-284
E5RLM7_9ACTO/2-237
A7JN90_FRANO/2-244
GLGC_RHIME/14-286
A1AAG0_ECOK1/10-280
EI2BG_DICDI/7-335
F8VDD8_SALBC/10-280
C4AMG9_BURML/4-242
C6CW34_PAESJ/2-274
H1GCK5_LISIO/5-286
C0RK23_BRUMB/9-273
D1BRJ6_XYLCX/8-281
H1C594_ECOLX/2-240
G4ADY8_AGGAC/19-292
C0QUE6_PERMH/6-275
G8YNV8_PICSO/18-165
E6IBI4_ENTFL/2-240
A9A224_NITMS/5-232
F0KQH5_YERE3/5-278
A3ZPE8_9PLAN/8-246
G7STZ9_PASMD/23-295
G6JHP2_STRPN/6-260
A9V5D1_MONBE/59-309
Q88M00_PSEPK/4-296
A7JJ34_FRANO/2-244
D5NVL5_CORAM/4-240
Q2VYS0_MAGSA/4-268
Q9F8K7_CARHY/5-201
C2V8N4_BACCE/2-235
G6XBA6_MYCAB/11-281
B3PGN3_CELJU/19-286
B3PKU9_CELJU/2-142
B8GTR5_THISH/2-306
H5Q584_ECOLX/21-293
C0CUS1_9CLOT/30-68
H1YDJ8_9SPHI/6-289
G4AQY1_AGGAC/19-292
GLGC_DESHD/7-262
E1TA85_BURSG/4-242
Q9HJ96_THEAC/3-234
D8J6Q2_HALJB/1-213
B5UHV4_BACCE/2-235
C3FRZ6_BACTB/6-176
E7ZFE0_SALMO/2-240
G7ZJ44_AZOL4/66-312
D4WD31_BACOV/2-240
A1ILZ3_STROR/2-240
F4U0M2_ECOLX/2-240
D6DM65_CLOSC/2-240
C0QSV0_PERMH/2-230
H8F5M6_STRPY/6-273
E3TGI8_ICTPU/3-220
G2MQ66_9ARCH/2-238
G6F796_LACDE/2-235
A8REZ9_9FIRM/7-263
B2IE64_BEII9/7-273
E0SSQ7_IGNAA/4-259
D7Z209_ECOLX/5-278
Q3JP71_BURP1/6-269
H3YN39_STAAU/4-221
Q7U285_MYCBO/2-239
D5EWR9_PRER2/8-286
Q97CM1_THEVO/4-236
A8GC63_SERP5/5-292
A4AT26_MARSH/2-237
E8JWP8_STRCR/6-273
F4AY02_KROS4/6-271
H5FG45_ECOLX/5-278
A4F0T9_9RHOB/8-246
C9A3F3_ENTGA/5-243
Q2ULL4_ASPOR/25-172
D0RDI9_9RHIZ/4-289
G7V9E5_THELD/15-279
G9WKY2_9FIRM/2-237
A4N9P3_HAEIF/16-289
G6V2U2_STRPN/17-260
Q72YJ5_BACC1/6-170
B2VJR6_ERWT9/21-293
Q2FRV8_METHJ/4-206
F5P9Y5_SHIFL/10-280
F6IG50_9SPHN/10-162
D3RDA1_KLEVT/21-293
B1I975_STRPI/2-240
GLMU_LISMC/5-241
G6BT75_CLODI/2-238
H5SXR7_LACLL/6-260
F3BFQ3_PSEHA/14-252
E7QZP1_9EURY/2-237
G6F238_9PROT/7-245
B0REG8_CLAMS/7-280
H7FMN9_9FLAO/8-272
C9V0U3_BRUAO/9-273
O87383_PSEAI/8-298
Q8Z391_SALTI/2-240
Q1NXE0_9DELT/13-301
A4NYI1_HAEIF/16-289
G6WEE2_STRPN/7-274
D4QN76_ENTFC/2-240
Q0BMW5_FRATO/2-244
D2BLK1_LACLK/4-236
H4V853_ECOLX/2-240
H2HS19_CORDP/14-281
D3L0F1_9BACT/8-239
C0XY14_BURPE/4-242
B0PZN2_BACAN/1-254
Q46IF1_PROMT/8-246
Q7NDH5_GLOVI/5-275
C4URA7_YERRO/5-281
Q5WYD9_LEGPL/2-240
G8P109_GRAMM/2-240
D2UHW8_STAAU/6-270
D0ENL5_LENCU/79-357
G9QAC4_9BACI/2-235
H7WUG7_CAMCO/2-238
C9P0E6_9VIBR/22-302
Q180Y5_CLOD6/7-271
G5GDL3_9BACT/2-139
E7JAW5_ECOLX/2-240
A9WMD1_RENSM/25-313
C6J1U8_9BACL/2-240
D4IMP1_9BACT/1-220
Q1NTS4_9DELT/2-276
F3IUD0_PSEAP/2-287
D1K0R4_9BACE/7-294
F1W2Z7_9BURK/6-274
Q8P729_XANCP/2-149
B0MHD0_9FIRM/2-240
D0JZM2_HELP5/6-271
F9LUS8_STRMT/7-274
F0NJH6_SULIH/2-249
E6G5Y8_ENTFL/2-240
O58150_PYRHO/6-241
F3CBZ6_PSESG/3-288
C2MQQ4_BACCE/2-233
Q30CS7_STRAU/2-239
D9TIJ2_CALOO/14-157
D2TQK2_CITRI/7-296
G6ID28_9DELT/5-240
G2RGP4_THITE/14-167
C7MMT5_CRYCD/2-267
H1KAQ2_9MYCO/2-214
Q56874_YEREN/3-286
G2IRS2_9SPHN/7-178
C3WN82_9FUSO/9-265
H1D414_9FUSO/6-273
G6PMI3_STRPN/6-260
G7VUK6_PAETH/5-270
H3BHX4_LATCH/29-239
F7JUN0_9FIRM/5-283
G6TAA4_STRPN/17-260
Q56174_STRVN/2-236
C7P0X6_HALMD/2-243
H0B5T7_9ACTO/1-217
C9UBK7_BRUAO/7-290
ALGA_PSEPK/3-288
C9CQV7_ENTCA/5-243
B3ELY9_CHLPB/2-243
H0AKK0_STAAU/6-270
C3ACM1_BACMY/6-269
D8KBF2_NITWC/2-227
C3MUC5_SULIM/5-229
F5PJ86_SHIFL/21-293
H5BGK1_ECOLX/21-293
Q9ZGJ7_LEPBO/5-243
C2WST7_BACCE/2-233
C3WFM5_FUSMR/5-269
F9L1E6_STAAU/1-246
G0HXY5_HALHT/2-241
A4BCV6_9GAMM/17-285
H3V861_STAEP/4-238
G6QYV1_STRPN/7-274
F3L8Z9_STRPO/4-248
G4MIR5_9BURK/6-270
C0QGW8_DESAH/3-240
O59364_PYRHO/2-233
Q0P8J1_CAMJE/2-219
F5N3X4_SHIFL/5-243
H5VRZ1_SALSE/9-298
E8N212_ANATU/2-240
H7PEP8_STRPN/17-260
Q5L801_BACFN/7-290
D7D9Q2_STAHD/2-228
H8CHL1_CAMJU/5-271
E9Y0H1_ECOLX/5-278
Q8FWU8_BRUSU/4-289
G6N296_STRPN/2-240
G6TY30_STRPN/1-215
G4B604_AGGAC/11-249
C7PXZ2_CATAD/1-284
H5LCG1_ECOLX/21-293
C0MFI3_STRS7/6-275
Q145L6_BURXL/7-163
H8CLG0_CAMJU/2-135
F4G1T3_METCR/1-225
F0LP66_VIBFN/1-208
F4EFI9_STRSU/13-250
B5L375_ECOLX/3-287
Q734L0_BACC1/2-237
F3XFZ5_STRPN/7-274
H0AFL2_STAAU/4-221
C9YDJ1_9BURK/2-246
F3LNR5_9BURK/1-282
B7K8G9_CYAP7/2-238
A8LZU8_SALAI/2-237
A9AL04_BURM1/17-316
I1D6C1_9PSEU/12-279
B7IMT7_BACC2/7-270
H9XTT4_9ENTR/3-286
F9EV39_9NEIS/2-240
F7KZB4_9FUSO/6-271
F7L932_BACOV/2-250
E2DNK5_ECOLX/5-243
E2PLK2_9RHIZ/9-273
A7HYH4_PARL1/3-230
H8YY15_9GAMM/7-274
D1K502_9BACE/2-251
F0TDR0_LACA3/17-160
B0BCC7_CHLTB/24-294
E9DJD7_COCPS/30-174
F9ZZW8_METMM/21-288
B1Z203_BURA4/7-272
GLGL1_HORVU/92-370
C3WN81_9FUSO/8-215
E8ELL7_SALMO/5-278
D7Y5Q6_ECOLX/10-280
H5F0U5_ECOLX/5-243
GLMU_METMP/2-226
B7JVK5_CYAP8/2-238
B9LB10_CHLSY/2-234
G5PEU4_SALET/1-268
D8PHE3_9BACT/8-298
E7ULW2_ECOLX/21-293
H4EAH5_STAAU/6-270
GLGC_ARTS2/8-280
G9X8J6_9FIRM/2-240
E4SWN5_LACDN/2-235
Q4K036_STRPN/23-261
A4FPS2_SACEN/2-239
E8J7M2_ECO57/21-293
D7IZJ8_9BACE/7-290
C9QSE8_ECOD1/5-278
G2UAF3_PSEAI/2-287
F2K173_MARM1/4-281
G6QBI3_STRPN/6-260
G4P8K8_BACIU/2-238
C5UXF1_CLOBO/2-124
Q1HGA9_LINUS/9-261
F9DI65_9BACT/7-294
D1AY30_STRM9/5-275
F3WW18_9SPHN/8-267
D9TGU2_CALOO/2-236
B6J924_COXB1/6-289
G2JX89_LISMN/2-240
E9YPM5_ECOLX/9-282
E8N014_ANATU/8-243
I0K7I5_9BACT/33-248
F9JG45_9LACO/5-252
B6FJA8_9CLOT/5-278
F4KL60_PORAD/4-272
H5S5X1_9NOCA/8-279
F9ZJ15_9PROT/30-301
A6LJL5_THEM4/4-256
H1HT27_9FIRM/2-214
H6TI91_9BURK/19-257
F9S769_9VIBR/2-248
I0JQV2_HALHO/6-269
G3LYM7_BURTH/4-242
D3T7M4_THEIA/3-290
H7YM60_CAMJU/2-137
C8NMR2_COREF/12-283
B1L0R4_CLOBM/5-270
H5I5E5_ECOLX/7-296
G5G0T2_9PSED/3-296
H7P4E8_STRPN/17-260
E1QSY6_VULDI/3-227
Q8RBS7_THETN/5-269
E1JYK5_DESFR/2-240
D0RNQ5_9PROT/4-265
E4WWX5_OIKDI/6-232
C7CKH4_METED/6-287
D8BG40_ECOLX/5-278
A1VF59_DESVV/2-240
A8FNJ6_CAMJ8/5-271
Q3Z9Z6_DEHE1/2-234
D7GQ86_9FIRM/3-238
GLMU_LACLM/4-230
C4KAP8_THASP/2-240
F8Z5P8_VIBCL/1-250
A1T5V2_MYCVP/8-239
GLMU_BACCZ/5-224
F3CPY4_PROAA/4-283
Q7MAC2_WOLSU/6-271
B5MLZ1_SALET/7-245
C8PNG8_9SPIO/2-193
H4W9G7_ECOLX/10-280
E2SHG1_9FIRM/5-275
A9VCX0_MONBE/29-172
H0F4D7_9BURK/4-242
G6MEF0_STRPN/19-260
E1WDY9_SALTS/2-36
Q6TFC1_THETR/2-240
I1GK72_AMPQE/20-198
D9QG36_BRESC/4-277
Q0G4S0_9RHIZ/6-270
H5XUF2_9FIRM/6-271
B1BF08_CLOPF/2-240
E7TR54_ECO57/21-293
C3NBG9_SULIY/2-234
C3DD84_BACTU/4-266
A7NHW4_ROSCS/5-254
G6SMU1_STRPN/7-274
H8L123_FRAAD/3-287
E6PE86_9ZZZZ/2-234
E8SUC6_GEOS2/1-254
A3DIR3_CLOTH/120-347
H8NQ56_RAHAQ/3-277
D7BCQ6_MEISD/5-237
G6MRE5_STRPN/4-235
A5Y424_SORBI/112-363
D5XC54_THEPJ/6-269
Q12TM8_METBU/2-231
H7U585_CAMCO/2-139
D6KGX9_9FIRM/4-258
Q8DLM7_THEEB/35-273
H0UN05_9BACT/4-282
E6B8C8_ECOLX/10-280
F4WM19_ACREC/88-228
D3CSQ0_9ACTO/1-232
A3MS66_PYRCJ/6-221
F5S8T6_9NEIS/8-271
Q9LAH1_GLUXY/7-271
C0EBJ1_9CLOT/8-262
D7BDG5_MEISD/2-246
C3RMA7_9FIRM/6-262
A3V6B0_9RHOB/1-248
O87266_PSEAI/3-296
F5ZBH3_ALTSS/2-284
C3PF26_CORA7/17-283
GTAB_STAEQ/6-270
E6UKE7_RUMA7/4-274
B5C390_SALET/21-293
D7VI85_9SPHI/2-238
G9YSA6_9FIRM/5-268
E4N405_KITSK/10-278
G6R9G8_STRPN/6-260
G6MQ51_STRPN/2-240
H4IH99_ECOLX/21-293
F3TJN1_STAAU/4-221
I0M1R0_SALET/10-280
G2X562_VERDV/18-299
D4UYI1_ENTFL/5-238
H1P2Q9_9BACT/2-236
B5P2L1_SALET/7-296
Q5FIE3_LACAC/5-270
A8G2F7_PROM2/2-248
E7XW97_SALMO/21-293
C2KXR6_9FIRM/2-235
F7ULQ4_SYNYG/2-235
E8ANX8_SALMO/10-280
B7H2H6_ACIB3/4-272
Q5H4S0_XANOR/5-286
A0YWU8_LYNSP/2-234
F4X1S8_ACREC/12-199
B3TW61_SORBI/10-65
I0LT75_SALET/7-296
A4S0H9_OSTLU/162-334
G4NPA6_CHLT4/24-294
B4J8E0_DROGR/7-143
B1ZHV9_METPB/6-287
D7IPV9_9BACE/2-242
A6FUY2_9RHOB/1-243
F0GUE2_9FIRM/3-239
B6K3K0_SCHJY/2-236
D9Y1L7_9ACTO/2-237
E1PVT5_HELPT/6-271
Q5FYV5_SPHEL/8-272
Q1WRV3_LACS1/2-240
E6TPF3_MYCSR/8-239
Q5JGF6_PYRKO/2-234
G6PSQ9_STRPN/1-70
Q3YK16_VIBAN/2-240
Q48MW6_PSE14/3-288
H2ICD5_9VIBR/2-240
H7I7R8_STRPN/6-260
D1E5P5_NEIGO/15-253
A9B3S0_HERA2/2-237
E1M3E0_STRMT/2-240
C1CXW1_DEIDV/2-231
F9Y751_9RHOB/5-243
G9FLW8_SPIPO/104-383
F7JYJ5_9FIRM/4-256
H1NNP0_9SPHI/8-275
F9DQ66_9BACL/2-268
F0J4I2_ACIMA/4-242
Q7NQX3_CHRVO/11-249
F0G460_9BURK/1-244
G0J943_YERPE/21-293
GLMU_STRU0/4-239
RMLA_XANCP/5-243
B5I9I2_ACIB4/3-230
C9X6V9_SALTD/21-293
G2DSQ2_9NEIS/2-240
F3VIG4_STRPN/6-260
G4QV64_CORPS/2-238
B5L399_SHIFL/5-243
Q0PG36_WHEAT/91-369
I0I8A1_9CHLR/5-263
E0QJ71_9FIRM/2-236
E4Q7F9_CALH1/9-264
C9L0R0_9BACE/7-290
G6MNC4_STRPN/7-274
H4MT94_ECOLX/7-296
G9X0B5_9FIRM/2-240
G6B0N1_9BACT/8-293
A1HM91_9FIRM/9-272
A4T6S9_MYCGI/11-282
E1RJ92_METP4/7-273
I0NZ75_STRPN/2-233
E1TTF0_LACPS/5-265
O23809_ORYSJ/88-366
E7U0I3_ECOLX/2-240
B2TQA1_CLOBB/5-269
GLMU_LACRD/5-249
F7YJF3_VIBA7/2-220
D2ZIT6_9ENTR/28-300
H1HE86_FUSNU/6-271
F3GKL2_PSESJ/1-160
D2NA81_STAA5/6-270
D3A5I3_NEISU/8-269
E4QWU0_HAEI6/2-274
D9P910_ACTPL/2-276
A5ZX52_9FIRM/2-242
G6JUK9_STRPN/6-260
G4HP11_9BACL/4-237
B1I6U2_DESAP/2-238
D7GXE0_9BACT/2-238
E8ELM1_SALMO/1-255
B6AT50_9RHOB/7-271
C1DP85_AZOVD/2-289
D6BCS1_9FUSO/7-263
E3EA17_PAEPS/1-271
Q5UXR9_HALMA/5-235
G6RFR3_STRPN/17-260
B3JGL7_9BACE/2-244
E7IB40_ECOLX/7-117
F8YVE5_VIBCL/1-248
F3KYD8_9GAMM/35-319
C2SUK4_BACCE/2-273
D2PD66_SULID/2-217
D6S932_PEPMA/5-272
C2NAP8_BACCE/2-245
F2HE31_BACTU/6-176
F9RM16_9VIBR/2-248
H7ZWX4_CAMJU/262-490
C9WSW4_SOYBN/2-236
H8LVZ8_CORPS/11-242
E8FGQ2_SALMO/10-280
F0HFG6_9FIRM/6-263
D3HCL8_STRG3/17-259
I0A364_SALET/2-36
E1KY34_PEPMA/5-272
G4WJB2_YERPS/6-289
F8F3V7_SPICH/125-340
B7VR04_VIBSL/18-329
D7N1S5_9NEIS/19-292
I0QXS1_9ENTR/2-241
H1BD63_9FIRM/7-263
B8GEI5_METPE/2-233
D9Y2I6_9BURK/2-146
B0Y6Y1_ASPFC/11-244
E4F5M9_PROAA/9-280
EI2BG_RAT/4-140
A5WZ48_ECOLX/8-209
F9Q331_STROR/2-240
H7FEG6_STASA/2-183
G0EN90_BRAIP/2-237
B3TW39_SORBI/10-65
A5LDL0_STRPN/2-70
E4R277_BIFLM/2-240
F4UQV2_ECOLX/5-278
D4ERL0_ENTFL/8-241
H0CMR0_STAAU/6-270
Q5IRD4_9ROSI/9-102
F2E132_HORVD/25-174
Q5ZYR6_LEGPH/3-148
G4PQ42_ECOLX/5-243
D4VUL4_ENTFC/2-240
A7HH01_ANADF/5-241
B0KGR3_PSEPG/3-288
Q8KHD8_AERHY/2-240
H0PJN7_9SYNC/15-285
C9V738_BRUNE/9-273
F9VGT6_LACGL/2-240
B1V3X0_CLOPF/2-240
E1X2T0_BACMS/6-230
A4AN13_MARSH/2-260
E0EJH8_ACTPL/2-276
Q8XN32_CLOPE/7-273
E4Q9L3_CALH1/4-291
D6B3G1_9ACTO/6-242
G9SK07_CITFR/10-280
A6BS54_YERPE/5-278
C9AGM0_ENTFC/5-266
E0S1W3_BUTPB/24-256
F8YI65_ECOLX/5-278
C8WQD8_ALIAD/5-270
B1R3U1_CLOPF/7-273
E3GCY0_ENTCS/2-240
C2EQH9_9LACO/1-231
E1IMZ0_ECOLX/10-280
GLMU_BACAN/5-224
F2NCT8_DESAR/8-142
C1CL01_STRZP/2-118
G6QV32_STRPN/17-260
C3C4Y4_BACTU/2-237
C0XMQ4_LACHI/7-268
G6IMA7_9DELT/2-228
C7MCV8_BRAFD/7-280
E6L3A0_9PROT/9-273
F4DD09_AERVB/19-291
Q6AGL9_LEIXX/2-238
E3Y250_SHIFL/10-280
D7PDX7_ECOLX/4-294
E1JME5_9LACO/6-261
H7PS30_STRPN/4-235
G4D9U8_9GAMM/3-160
E8LQ48_9VIBR/6-269
E4P3A4_ECO8N/10-280
D5QFV2_GLUHA/1-241
F0E7G2_9PSED/2-287
B2RMK2_PORG3/7-290
G4IUT0_9RHIZ/2-238
B0SIA6_LEPBA/6-248
H1A8M7_DIOKA/2-205
D7YPG2_ECOLX/5-278
B1FZD7_9BURK/6-270
H8D4D7_CAMJU/118-341
A8GPI3_RICAH/28-66
H1BD64_9FIRM/21-256
GLMU_STAEP/4-238
D0PBM7_BRUSS/7-290
Q6F9W6_ACIAD/2-142
B5E504_STRP4/2-70
G0AQP9_9GAMM/2-115
H1TW59_9BACT/11-236
C4HF37_YERPE/5-282
F0F611_9BACT/2-242
G7FTJ5_9GAMM/2-240
F7UY06_EEGSY/2-266
B1XSG7_POLNS/2-228
H3LA85_KLEOX/1-263
Q60B81_METCA/2-147
F2AI21_RHIET/2-240
H4NUL7_ECOLX/21-293
F7UQZ0_SYNYG/2-248
A4XZI9_PSEMY/2-143
C3MPL7_SULIL/10-264
E4A7I3_PROAA/9-280
B3I2S5_ECOLX/7-296
C2TDD3_BACCE/2-235
F6FZC6_RALS8/6-274
G0SAH0_CHATD/2-236
Q84PF5_MAIZE/46-321
Q43941_ACICA/6-290
I0CYV9_BACAN/2-235
B9C4D0_9BURK/27-326
A1BQJ8_CUCSA/1-164
Q1LJS0_RALME/3-241
H8B4R5_CAMJU/2-137
G2I9W7_9CLOT/3-285
Q3T9T4_MOUSE/4-139
GLGC_CLOD6/6-262
B6XD29_9ENTR/2-240
D4H587_DENA2/4-237
GALF_ECO57/5-278
H7KFD6_STRPN/7-274
Q9X0C3_THEMA/3-277
F2CBW2_STRSA/2-240
H8I8A3_METCZ/2-241
C0C587_9CLOT/7-260
G0CX99_CORUB/11-242
F7NRX5_9GAMM/5-277
C9U101_9RHIZ/4-289
C9BH76_ENTFC/5-256
G0FD55_ECOLX/10-280
G3QJT2_GORGO/3-209
E0CQG1_VITVI/92-371
H7EPB2_9SPIO/10-276
A5N2Y8_CLOK5/17-256
A9M1I9_NEIM0/2-145
D9XI26_STRVR/2-235
F8M6H8_MYCA0/7-239
F8E8M0_FLESM/2-240
E9Y0H9_ECOLX/7-296
F9U8B4_9GAMM/4-242
O26731_METTH/2-263
H1B3V3_9FIRM/2-259
B3A0X1_ECO57/2-240
Q1IMR2_KORVE/2-239
F0J816_ACIMA/4-242
H8HNG4_MYCTU/11-284
G5UNX3_ECOLX/10-280
Q4ZS58_PSEU2/6-270
I0ML91_SALET/2-223
H5T5B4_MELPD/2-240
E2MA68_PSEUB/2-129
H1XRC2_9BACT/130-356
G8BFF8_CANPC/4-163
C2FCP9_LACPA/17-161
Q93CR8_SHIBO/1-235
D5W9P3_BURSC/6-270
B9J5S6_BACCQ/1-136
E6MAW2_STALU/6-272
H0BYV1_9BURK/2-226
Q1GMX7_SILST/5-243
H1YXC2_9EURY/2-237
E0Q108_9STRE/6-260
A9G609_9RHOB/7-272
A0B5T1_METTP/4-253
H6T5Y7_NEIME/50-288
Q5V4B1_HALMA/15-256
F7P3T8_MYCPA/11-280
F8ZDR4_VIBCL/1-250
A5KSA8_9BACT/18-298
D9PUR7_METTM/2-240
E1WPM7_BACF6/2-250
Q824L2_CHLCV/24-294
G6N521_STRPN/6-260
C9PZE7_9BACT/6-276
F5XDK0_PORGT/7-290
E5WG32_9BACI/4-267
Q2S4Y1_SALRD/121-347
F0I1G8_STRSA/2-240
D8JQV0_HYPDA/5-294
H1HYD0_9BACI/6-270
B7MWV6_ECO81/5-278
E9A3I8_SALET/7-245
G2SC28_ENTAL/2-240
H2ICZ2_9VIBR/6-269
Q1IG15_PSEE4/2-130
C3BSR1_9BACI/23-287
G3Y9A2_ASPNA/2-236
H1E532_ECOLX/3-286
A8YHJ2_MICAE/6-283
B6TJ84_MAIZE/4-147
E7X675_SALMO/2-240
F2U6H2_SALS5/2-147
F9VNQ1_SULTO/2-232
C1HMH1_9ESCH/5-243
G5G787_HAEAP/2-278
G2IPB7_9SPHN/10-274
G2F469_ECOLX/21-293
G6FXR8_9CYAN/8-293
H7YFX8_CAMJU/2-254
H1QRS0_9ACTO/3-239
B3AFV7_ECO57/21-293
D4CQX2_9FIRM/2-232
D1A083_CHLPP/23-293
F3H7N6_PSESX/2-126
Q0G3B1_9RHIZ/1-275
A0KMA7_AERHH/5-290
B7XJS8_ENTBH/5-237
C2XIG6_BACCE/6-177
D2YHU6_VIBMI/6-270
C3IDD1_BACTU/1-194
I0KJ96_STEMA/5-286
C4RPY6_9ACTO/5-291
G5I9V0_9CLOT/7-260
A1ST05_PSYIN/2-232
F4H9R5_GALAU/24-297
G5TZR1_ECOLX/5-278
Q9EW55_STRPN/1-198
I1GAN3_AMPQE/2-235
F0GJA2_9BURK/1-182
A6NX57_9FIRM/6-262
A3IXN1_9CHRO/5-236
H3STV2_PSEAE/2-287
G9SLC2_CITFR/5-278
F7JAW2_9FIRM/5-278
C0BUQ6_9BIFI/2-240
G5MZ72_SALET/9-298
F3X673_STRPN/4-235
H7ZZP4_CAMJU/2-137
F9QK93_9MYCO/2-239
F3QCY9_9ENTR/3-241
G2IP78_9SPHN/14-276
Q2G6T5_NOVAD/9-167
D9Q640_CORP1/2-238
H2JUT4_STRHJ/9-281
A5UVV9_ROSS1/2-228
H1X202_LEUCI/6-268
E1SYQ3_THESX/2-232
Q2LPS3_SYNAS/2-228
E4NWD8_HALBP/2-229
G4AVF7_AGGAC/2-278
Q9F7J6_SALCE/5-243
Q57MQ6_SALCH/48-321
GLGS_ORYSJ/85-360
G1V8U2_9DELT/5-287
D2VYB3_NAEGR/4-239
D8MSY0_ERWBE/10-281
A7FZJ2_CLOB1/2-232
A7N5D4_VIBHB/5-274
E2ZG51_9FIRM/7-273
B3A1D8_ECO57/21-293
E6ALH1_ECOLX/5-243
F0DKP0_9FIRM/2-234
A5Y7W1_SALET/7-299
A8RY31_9CLOT/2-240
D8ISF8_HERSS/4-289
G5H3N1_9FIRM/7-262
B8XEC0_ORYSJ/87-365
E6T160_SHEB6/15-283
A6CZB3_9VIBR/2-248
Q9ARI0_ORYSJ/87-365
C1M586_9ENTR/10-280
G6JDH5_STRPN/7-274
E1Y0J8_LEGPN/3-148
F3ECL1_PSESL/2-131
C3W9L1_FUSMR/4-234
E6I6H6_ENTFL/2-240
Q8KAK1_CHLTE/10-304
E4NM67_HALBP/2-244
GLGC_CLOPS/7-262
C6EGN1_ECOBD/10-280
E1HTP8_ECOLX/7-280
C9LVA0_9FIRM/9-278
A3MZ66_ACTP2/21-294
C4FZ57_ABIDE/2-240
H1N680_9PLAN/3-290
F4U965_ECOLX/5-278
F0FEH5_STRSA/6-260
I0L0G0_9ACTO/6-278
C3BW73_BACTU/1-220
B0TKE3_SHEHH/2-248
H1FYC6_9HELI/2-157
H7HVF2_STRPN/6-260
F1YFA2_9ACTO/1-184
G7HW73_9CORY/28-259
A9KVS8_SHEB9/3-241
C6SFL2_NEIME/2-240
B0HFV9_YERPE/5-278
H8A6M8_CAMJU/2-137
G8MZ35_GEOTH/6-268
E1Q159_HELPM/4-283
E0IFM4_9BACL/1-289
E8LWB6_9VIBR/5-274
H7GM32_STRPN/17-260
Q3B1D2_PELLD/2-231
F3AET7_9FIRM/5-278
Q1V0U9_PELUQ/5-139
H5V3F8_ESCHE/21-293
D7PDT8_ECOLX/5-243
F4TQU6_ECOLX/7-296
Q2CC83_9RHOB/3-289
A7H5E2_CAMJD/2-220
C7N6C5_SLAHD/2-243
Q5WSS6_LEGPL/6-290
E8GR92_SALMO/7-296
F3AQ82_9FIRM/4-257
Q0W4J0_UNCMA/2-234
G6VLQ0_STRPN/6-260
D4K112_9FIRM/2-242
Q0AGI9_NITEC/16-288
G9Z9U4_9ENTR/5-278
C7L415_ACEPA/2-240
D2NJZ7_ECOS5/5-278
I0HYS7_9CHLR/2-237
Q87BK3_XYLFT/7-274
H1KSU0_METEX/6-287
B1XW06_POLNS/10-274
B3ZAZ2_BACCE/2-209
B2DNR0_STRPN/7-274
G7FTZ7_9GAMM/2-143
A6BB81_VIBPA/2-90
Q94IA7_TOBAC/2-235
E4RE40_PSEPB/2-130
D1JP82_9BACE/2-249
Q7BV09_STRPN/1-166
E6VUF8_DESAO/7-241
E8HWI8_ECOLX/5-278
G1TVW5_RABIT/3-199
H4Q2Q9_ECOLX/7-296
E1KTN7_9BACT/7-142
C1MDA0_9ENTR/33-305
G0EUC3_CUPNN/3-241
D2SFL4_GEOOG/2-238
H5HNJ4_ECOLX/10-280
G9PET3_9ACTO/7-244
B4A8D6_SALNE/7-296
A5MXM7_STRPN/6-260
Q0B9J0_BURCM/16-314
Q2A4I4_FRATH/3-289
B3QQC1_CHLP8/2-243
A1F148_VIBCL/5-274
D0R385_LACJF/5-270
F3L5A6_9GAMM/2-240
B2SJX6_XANOP/2-139
B7S2W4_9GAMM/1-251
G8N682_GEOTH/1-232
A1VGN4_DESVV/124-349
I1NBK6_SOYBN/80-359
E6ITB1_ENTFL/5-267
F5TXW2_9ACTO/9-280
E7XCV6_SALMO/9-298
C2I084_VIBCL/5-274
Q2SCU7_HAHCH/122-349
C9QSE1_ECOD1/7-296
Q84JD3_MAIZE/46-321
B1ZDW8_METPB/2-239
Q1HQN5_AEDAE/2-234
F9CC08_VIBCL/5-274
G1V3Q1_9DELT/5-243
H8DYZ3_9NEIS/2-230
H7MUY4_STRPN/17-260
A3PG42_RHOS1/2-231
D2YUG5_VIBMI/6-270
F5RZF8_9ENTR/5-243
GMPP3_ORYSJ/2-236
D6SLK5_9DELT/2-221
G5L8I3_SALET/10-280
B8XEE5_ORYSJ/87-362
Q1YMB9_MOBAS/11-294
A8YU73_LACH4/5-272
A4Z388_BRASO/2-239
C3WRG6_9FUSO/2-225
F2NL78_MARHT/6-281
B3X903_ECOLX/7-296
G6M7Z0_STRPN/4-235
H0MLJ8_SALMO/21-293
G5PMF2_SALET/5-278
C3NKT3_SULIN/2-234
Q5UHB6_SALCE/5-278
G0ENE6_BRAIP/4-280
F2MHQ4_LACCD/2-240
F6F006_SPHCR/10-298
G1NCX9_MELGA/4-139
E4CHH1_PROAA/13-269
Q0FQJ1_9RHOB/7-271
Q8RE59_FUSNN/13-278
C3QFS7_9BACE/2-251
G5TZR9_ECOLX/7-296
G4EAF5_9BACL/5-268
B7M413_ECO8A/3-289
E1PGG5_ECOAB/5-243
A5LWN1_STRPN/17-260
B5GXX7_STRCL/3-232
C4YLL7_CANAW/4-163
G5R1Y9_SALSE/4-289
E5BUE0_9FUSO/2-217
B9MN73_ANATD/3-283
Q0G1T6_9RHIZ/118-344
C6A121_THESM/2-274
G2I9W9_9CLOT/1-244
C5EEZ5_9FIRM/2-231
Q8G7M8_BIFLO/2-243
C2WJA6_BACCE/2-235
D0W5W6_NEICI/2-240
GLGC_YERPB/21-293
E0UA63_CYAP2/2-249
D6I9A7_ECOLX/5-243
D9TDA2_MICAI/2-238
D1C766_SPHTD/2-237
B5MXA8_SALET/5-278
EI2BG_MACFA/4-139
F7ZXC6_CLOAT/7-262
B5C4Y5_SALET/7-296
Q7NQB4_CHRVO/2-142
D6AKN0_STRFL/10-279
C2W0Q9_BACCE/6-158
H7HRR4_STRPN/7-274
F5UBD7_9CYAN/6-283
E0H7S6_ENTFL/5-267
C8W264_DESAS/16-258
C9VQ38_BRUAO/4-289
E6UEK2_RUMA7/2-270
F8DUU3_ZYMMA/6-271
F0QCD7_ACIAP/8-279
A3KKU5_STRAM/2-235
F2MHD0_LACCD/2-240
D4UAJ0_STAAU/6-270
B7X390_COMTE/37-278
E1MA55_9STRE/1-51
GLMU_BACC4/5-226
Q7U768_SYNPX/5-277
D3L2F7_9BACT/6-253
E3XST1_ECOLX/11-283
B6YT43_THEON/2-274
E4F365_PROAA/13-269
G6PJ95_STRPN/2-240
D2MNH0_9FIRM/15-174
E6J8T4_9ACTO/2-239
I0W3E5_9STRE/6-260
F2M8T5_LACCC/17-161
D2PDC6_SULID/3-230
D5EKB1_CORAD/4-288
C0SII5_PARBP/15-225
H5MH73_ECOLX/7-296
B8DWM7_BIFA0/2-240
C3AS93_BACMY/6-159
A5I5F2_CLOBH/2-232
A1VFR7_DESVV/9-288
B1G7Y6_9BURK/1-219
F4HJG8_PYRSN/2-233
H8CHP5_CAMJU/2-135
I0BRY6_9BACL/2-237
F4BME6_CARS1/7-261
G6QBW2_STRPN/2-78
B7HTX8_BACC7/1-254
Q9RCC5_YERPE/3-286
A9CFM8_AGRT5/9-273
B6Z244_9ACTO/3-239
H4HXV7_ECOLX/5-278
B7MWW4_ECO81/7-296
Q54143_STRFR/10-245
C4ZNP8_THASP/3-158
RMLA_YEREN/2-240
Q3DP46_STRAG/2-240
A9BD11_PROM4/2-248
Q4K105_STRPN/2-240
Q0FZX4_9RHIZ/6-271
B1I307_DESAP/11-297
A3Y9Y1_9GAMM/4-288
F2CEU7_STRSA/18-161
C3LC25_BACAC/1-254
A1V0W4_BURMS/4-291
A9HJ15_GLUDA/10-271
A9XG90_TRIMO/1-44
F2CMM8_STRSA/18-257
G7S7H2_STRSU/7-262
F0RXU2_SPHGB/2-244
E8STA7_GEOS2/2-234
G6KI41_STRPN/1-199
F6F4P9_CHLPS/24-294
A5LMX3_STRPN/2-70
D0ZH68_EDWTE/10-283
E8WS07_GEOS8/2-234
B5L3U6_SHIBO/7-295
G6UMM6_STRPN/6-260
Q7D906_MYCTU/11-284
E8CHI8_SALMO/2-240
A5M2N5_STRPN/6-260
Q9AGY4_ANETH/2-240
D1YEN0_PROAA/4-283
D6FPP3_MYCTU/11-284
G6GG95_9FIRM/120-345
D5A8N1_PICSI/1-156
D6Z7X5_SEGRD/8-279
E0P2L9_9FIRM/12-255
A8YDX5_MICAE/2-238
F9JYK3_STAAU/6-270
D2U904_XANAP/2-139
E5VJE5_9FIRM/4-184
F3B2G9_9FIRM/2-231
E7HTJ9_ECOLX/2-240
H7H5L5_STRPN/2-70
F2R7E6_STRVP/2-214
Q7V0P0_PROMP/6-237
G5LB82_SALET/7-296
E8A568_SALMO/7-296
G2GJH4_9ACTO/2-235
G5Q4K6_SALMO/9-282
G8NUI2_GRAMM/13-309
H2A972_STRMD/6-275
F2GXH7_BRUM5/2-248
Q8Z0B0_NOSS1/10-286
B2PGY8_ECO57/21-293
E6LVX3_9ACTO/7-270
Q2KXB1_BORA1/2-143
D4ZPK2_SPIPL/5-277
C2XE33_BACCE/2-234
Q8F5Z6_LEPIN/7-282
H2IUQ8_RAHAC/5-243
H4Y336_ECOLX/7-296
B0B862_CHLT2/24-294
G4CIA6_9NEIS/11-275
A4QB07_CORGB/14-281
D6EQV8_STRLI/2-235
C9RWJ5_GEOSY/6-264
B5HX98_9ACTO/3-239
C2M8P1_CAPGI/2-243
H7ZWX8_CAMJU/2-222
C9BVT5_ENTFC/2-240
H5Q2U5_ECOLX/6-295
C4U3N8_YERAL/2-248
E9TPL9_ECOLX/8-297
B1F6S0_BACAN/5-271
G9WUD6_9FIRM/7-259
E4N418_KITSK/2-235
A1WSE0_VEREI/124-350
F1XZ65_ECO57/10-280
H1PQ80_9FUSO/2-240
C4KJV3_SULIK/4-249
Q393Z6_BURS3/6-272
D3UQW2_LISSS/5-238
B4M536_DROVI/14-246
H7WW23_CAMCO/2-139
H4YAY3_ECOLX/7-299
GLGC_ALTMD/17-283
A9AFD9_BURM1/7-165
E8GKZ9_SALMO/2-240
F8LLJ9_STREH/8-275
C7QSJ4_CYAP0/2-235
G6K0W3_STRPN/6-260
F5L9Y9_9BACI/5-244
Q0H2X0_9ACTO/2-237
D8KKA8_CORPF/2-238
GLGC_RHOS5/14-285
D6KM84_9FIRM/6-269
G6IHJ3_9DELT/2-229
H1WS42_LEUCI/2-240
C2V4L1_BACCE/2-240
H4WGV3_ECOLX/21-293
F0RIW4_DEIPM/2-235
D8F799_9DELT/8-235
Q4JTN7_CORJK/9-240
B5EEY2_GEOBB/2-226
H8D0W1_CAMJU/5-271
Q9JRR4_AGGAC/2-240
D4FQU6_STROR/7-274
D3AIK5_9CLOT/4-287
E5G3Z5_ZEAMP/7-285
B7R9X8_9THEO/5-269
G6P825_STRPN/4-235
D0HBA4_VIBMI/2-240
A1ACP7_ECOK1/9-282
D5U2W5_THEAM/6-242
Q74BF8_GEOSL/5-240
E8EAE2_SALMO/5-278
Q2NES5_METST/2-241
H1E554_ECOLX/7-296
E2XPJ8_PSEFL/1-170
E8PDM9_ACIB1/2-144
H3XA15_STAAU/1-246
B5H783_STRPR/2-237
E8MW64_BIFL1/8-246
B4V9Z8_9ACTO/10-278
GLMU_STRT1/4-244
G3GYR1_CRIGR/752-886
E8E8I0_SALMO/21-293
A0XZ24_9GAMM/2-243
C3EEN9_BACTK/1-220
H7WQA9_CAMCO/2-139
E5XXB1_9BIFI/8-280
E8LJE5_9GAMM/4-155
F1W999_MORCA/4-171
F0IDE5_9FLAO/5-263
Q1J975_STRPB/6-274
H6MIR2_ECOLX/21-293
Q4FVH6_PSYA2/6-288
G4FLJ6_9SYNE/5-277
D7GSE1_9FIRM/4-256
H4FUK0_STAAU/6-270
E1R4I8_SPISS/5-274
B1FH22_9BURK/27-326
Q8ENQ7_OCEIH/2-240
F0DI60_9FIRM/16-258
C3DGP5_BACTS/2-235
E1EC81_VIBPA/122-348
C5UWV0_CLOBO/2-239
E2KM19_ECO57/7-299
D4QNL0_ENTFC/5-254
C5Q267_STAAU/6-270
Q9RGK4_BACFG/2-242
E4MX04_THEHA/2-236
B4BS18_9BACI/5-222
D5NZD4_CORAM/8-279
E0ECJ3_ACTPL/21-294
C9B115_ENTCA/2-240
B1XAS8_ECODH/10-280
E8SR19_NEIGO/2-145
Q842N4_VIBCL/2-240
D1PU26_9BACT/8-291
B5VFL2_YEAS6/2-235
F5I725_ACIBA/123-347
C9TA19_9RHIZ/2-248
B5L3M5_ECOLX/3-286
D4GVS0_HALVD/2-242
Q64W42_BACFR/2-232
E9U8S2_ECOLX/5-278
D4MYD1_9FIRM/5-294
B5C4X5_SALET/7-245
B8XED2_ORYSI/87-365
D2EJV9_PEDAC/4-237
D7GQV9_9FIRM/2-240
G6ZP60_VIBCL/1-250
B1T5P5_9BURK/6-272
GLMU_CLOTH/5-229
H3U633_STAAU/6-270
Q3JP42_BURP1/3-227
H2I744_CORDP/14-281
G9VWN5_SALMO/10-280
E0G400_ENTFL/5-267
G2KLK0_MICAA/6-284
C7UHI8_ENTFL/5-267
Q48NT2_PSE14/2-131
C7LLY5_MYCML/5-269
Q3T6E3_STRHY/5-273
G9F2H5_CLOSG/5-270
H5Y1D7_9FIRM/2-226
Q1BCF1_MYCSS/8-239
C8MQ80_STAAU/6-270
F4TI00_ECOLX/3-286
G2RY64_BACME/1-210
G9R8E7_9ENTR/3-289
F9DNM2_9BACL/2-113
H5IRC7_ECOLX/2-240
C5J744_MYCCR/5-272
G5K401_9STRE/17-257
C6WL00_ACTMD/8-279
B0UTE4_HAES2/2-277
H3ZA60_9ALTE/5-277
G5MK48_SALET/5-243
F0B5W3_NEIME/6-269
E5R7V0_STAAG/4-221
B5YGB4_THEYD/2-230
D4B8S9_9ENTR/10-280
C5R022_STAEP/6-270
D6IG24_ECOLX/2-240
I0YVP8_9CHLO/106-385
F9DGM8_9BACT/2-262
C0Y6B8_BURPE/7-238
G0AW25_9GAMM/15-283
F6IU40_LACPE/5-249
C5GTM3_AJEDR/51-300
E4QJE8_METS6/8-272
E7RU09_9BURK/28-237
B7CJA4_BURPE/21-319
A1HR79_9FIRM/5-244
I0TGQ6_STAAU/4-238
F8A846_THEID/10-265
I0SS74_STROR/18-260
H6N3E9_GORPV/26-296
A9XG83_TRIUA/1-44
E1LKX5_STRMT/18-260
B1MF80_MYCA9/8-239
A5TWN9_FUSNP/6-214
F9E859_STRSA/2-240
D1BYU8_XYLCX/11-300
E4ISA1_ENTFC/8-259
Q18GV2_HALWD/2-237
E7MLP6_9FIRM/3-236
E1L153_9ACTN/51-329
F4L4H6_HALH1/6-273
F4CAZ4_SPHS2/6-239
A3J371_9FLAO/2-238
B3I2R6_ECOLX/2-240
E0Q1E7_9STRE/4-232
A0NJJ9_OENOE/7-269
G2CLH1_ECOLX/5-278
B2E0K3_STRPN/7-274
F3BX04_PROAA/13-269
D6JJU5_NEIGO/50-288
G6M1N2_STRPN/17-260
H5MVW1_ECOLX/7-250
F2NM18_MARHT/2-229
Q5CTS3_CRYPI/31-269
H7E1C7_9FIRM/7-262
F1VER2_PROAA/9-280
F7ZH91_ROSLO/7-271
GLGC_LACLS/6-260
G5PPV3_SALET/7-296
Q7V3C6_PROMP/2-248
C0Q1J0_SALPC/3-290
Q92M48_RHIME/9-274
F2RC31_STRVP/2-239
D9T9Q9_MICAI/19-289
GALU_HAEDU/2-278
C7WL73_ENTFL/5-267
B7QUL3_9RHOB/7-272
A5HXZ9_CLOBH/3-286
C6SFW7_NEIME/2-146
F7SM35_9GAMM/2-228
B6G957_9ACTN/2-281
E3JAB4_FRASU/2-235
G5FSC9_9PSED/4-242
G6S721_STRPN/19-260
C2NPM3_BACCE/2-166
A6BI63_9FIRM/4-256
H7FM99_9FLAO/2-238
C0N7H0_9GAMM/14-279
D6HKQ6_9FIRM/7-263
G7R5Y8_ECOC2/2-240
E7GX15_STRAP/18-260
H8AZ69_CAMJU/2-242
A5ERQ2_BRASB/5-270
F2I1F5_PELSM/1-252
E8IMX3_ECOLX/7-299
E5C1Z8_9FUSO/7-263
D4ZQG6_SPIPL/2-278
F0GNQ2_9LACO/5-270
H0PNU0_9SYNC/2-248
E8UVG4_THEBF/2-240
C0GA10_9RHIZ/28-274
E0MMJ5_9RHOB/13-284
E3GSF4_HAEI2/2-274
Q5HSZ6_CAMJR/2-221
D1W8N9_9BACT/6-289
D1EI90_NEIGO/50-288
A7B7G8_RUMGN/19-243
Q73T90_MYCPA/2-239
B9KDB3_CAMLR/122-345
D0X142_VIBAL/5-274
G0F696_ECOLX/2-240
B5PPD4_SALHA/10-280
D5VPV4_CAUST/2-241
B8AQH0_ORYSI/85-231
E7UMU4_ECOLX/10-280
F9W0A8_9ACTO/2-254
D9NN54_STRPN/6-260
E6ZRH1_SPORE/44-190
Q9ZGL7_LEPBO/4-228
A0Y2K7_9GAMM/2-143
I1LJC2_SOYBN/99-377
C3CVK3_BACTU/1-220
E6BX43_PROAA/13-269
E3DD07_ERWSE/2-240
H7I449_STRPN/7-274
Q144V8_BURXL/30-336
GLMU_CLOBK/4-222
D0AQM2_ENTFC/5-269
B1GHS1_BACAN/2-235
B2E559_STRPN/2-70
C5VNB4_CLOBO/7-262
A0L4G8_MAGSM/6-272
A3NM45_BURP6/6-271
B5NK56_SALET/7-296
G0Q7L6_STRGR/2-237
C1I0M7_NEIGO/50-288
D1QCE4_STAAU/4-221
I1JJP2_SOYBN/86-361
F3YNN4_LISMN/5-241
A3UQV6_VIBSP/2-240
A9SSX9_PHYPA/2-235
F0RNQ3_DEIPM/11-267
H8GWA1_DEIGI/6-282
C8WE61_ZYMMN/6-271
H7H4W7_STRPN/4-235
H3PYY8_BRUAO/4-289
F4V1A2_ECOLX/10-280
H2A5R3_STRMD/2-240
A7ZA12_BACA2/2-238
C5T0T7_ACIDE/15-310
D1VSM3_9FIRM/3-244
Q4BZA7_CROWT/2-248
Q97GW5_CLOAB/5-269
B5EXR1_SALA4/4-289
H8C9B9_CAMJU/2-217
A5GHW3_SYNPW/4-241
Q842N0_VIBCL/4-242
GLGC_CLOBB/7-262
D4MCF0_9ENTE/2-240
G2LHB5_CHLTF/9-278
D3P0C1_AZOS1/12-238
H4BTJ8_STAAU/6-270
B1X6Y5_ECODH/7-296
B4WF78_9CAUL/2-239
C0EL62_NEIFL/8-269
F2KM41_PSEBN/2-137
H7TEX6_CAMCO/5-271
B2UJR7_RALPJ/2-219
D8GMK3_CLOLD/2-275
A2S532_BURM9/3-227
C6CSD8_PAESJ/2-273
C9PNY5_9PAST/2-278
G5FZF8_9PSED/8-237
Q1L826_ECOLX/3-286
G6A318_STRIT/2-240
E7Z5E6_SALMO/5-278
G9YDK2_HAFAL/21-295
C9YWG2_STRSW/10-278
F8BTB0_OLICO/2-216
F9KAU0_STAAU/6-270
F9EWK3_9NEIS/6-269
F9QIH7_9MYCO/2-231
D4KP82_9FIRM/5-224
C1GMI8_PARBD/15-225
A3JMF3_9RHOB/7-271
Q3JKJ5_BURP1/38-303
Q1IJL2_KORVE/2-145
D3SI28_DEHSG/2-230
C2W0R0_BACCE/4-176
H5UCL2_9ACTO/26-257
I0NVI9_STRPN/20-251
E4G8A7_PROAA/13-269
E5G4E8_TRIDA/2-192
C9RBL8_AMMDK/2-274
D3AE16_9CLOT/2-199
G2NHU3_9ACTO/10-278
G6EUY4_LACDE/2-242
A5N939_CLOK5/2-234
Q3DE58_STRAG/2-240
G5MK51_SALET/9-282
A8KYA7_FRASN/2-230
C7G8C7_9FIRM/5-224
B2SZK6_BURPP/6-270
GLGC1_VIBVU/5-274
E6GL38_ENTFL/2-240
E6FU35_ENTFL/2-240
D0ZMJ8_SALT1/2-223
I0X7B8_9SPIO/2-243
D8E0A0_PREBR/4-283
A7HPC6_PARL1/5-236
D3MCT8_PROAA/13-269
H7PZH0_STRPN/17-260
C7K8W9_ACEPA/2-240
E1WQ49_BACF6/2-242
G5VR03_ECOLX/7-296
G6IZV4_LACRH/6-260
B3B8J9_ECO57/10-280
G9QJM2_9BACI/2-273
G7VI01_9CREN/2-236
A4WLA7_PYRAR/4-236
Q9EXW9_SALCE/7-299
G9TI21_SALMO/5-278
A0XZ51_9GAMM/122-348
D5DSB9_BACMQ/2-234
EXON_RHIME/9-273
F4KJR6_PORAD/5-291
Q6MF16_PARUW/54-324
B7LUI1_ESCF3/7-296
C3QYP6_9BACE/4-289
Q8YNS0_NOSS1/2-239
E7JWS1_SHISO/10-280
F4XJ53_9CYAN/2-238
E8ULN8_STREJ/2-240
GLMU_STRPI/4-235
G5M5B9_SALET/7-296
G6ANQ5_LACRH/7-272
E0GXS0_ENTFL/8-244
A3JGG8_9ALTE/25-308
C4UNL9_YERRU/122-348
Q9RKA6_STRCO/10-278
E9ZS03_NEIME/2-240
D6GVR5_9EURY/7-287
D3QU35_ECOCB/21-293
C0QKA4_DESAH/12-271
GLMU_STAAN/4-221
B6IRW6_RHOCS/2-238
F7GGU0_MACMU/4-139
A9N7Q2_SALPB/2-223
E3EG78_PAEPS/7-262
H7YFJ7_CAMJU/5-271
Q1N4C1_9GAMM/5-302
H8C6M0_CAMJU/2-135
B7RVS0_9GAMM/2-225
H8A9U2_CAMJU/3-240
D3I820_9BACT/6-285
ALGA_PSEFL/2-287
G3LY62_BURML/4-242
C4RNG3_9ACTO/6-230
I0WPZ9_9NOCA/2-239
C7KAL1_ACEPA/2-240
C6IJX5_9BACE/7-290
G0PWK4_STRGR/7-236
A5V1H7_ROSS1/2-234
G4HI24_9BACL/2-241
D3GZA4_ECO44/5-278
G2L192_PSEAI/2-287
F4VU06_ECOLX/10-280
H3EJ04_PRIPA/8-203
I0T2Q1_9STRE/6-260
D7I1Q5_PSESS/5-296
G6DZX6_9GAMM/122-347
[truncated: 37,123 more chars]
