# Supplementary material for: Contact prediction is hardest for the most informative contacts, but improves with the incorporation of contact potentials
Source: PLoS One. 2018 Jun 28;13(6):e0199585. doi: 10.1371/journal.pone.0199585 (PMC6023208; doi:10.1371/journal.pone.0199585)
Supplement: S1 Data — Each file in the ‘alignments’ directory herein corresponds to a protein family’s alignment and contains the accession number and sequence range of each sequence in the alignment. (TAR.GZ) [file pone.0199585.s001.tar.gz › alignments/HxlR]

A0A3E2_LACS1/1-64
A0AC00_STRAM/61-140
A0AHW1_LISW6/17-107
A0AL49_LISW6/18-108
A0AXL0_BURCH/16-105
A0AYU2_BURCH/36-124
A0AZA6_BURCH/20-110
A0AZU2_BURCH/20-109
A0B1E5_BURCH/24-113
A0JZG8_ARTS2/20-110
A0K2K6_ARTS2/27-117
A0K360_BURCH/31-122
A0K761_BURCH/19-108
A0KDU7_BURCH/23-113
A0KFG3_AERHH/14-103
A0LGN6_SYNFM/24-114
A0NHI6_OENOE/14-102
A0NQU1_9RHOB/30-119
A0NR35_9RHOB/33-123
A0NRZ6_9RHOB/38-120
A0NVB3_9RHOB/25-115
A0NY95_9RHOB/25-115
A0P031_9RHOB/9-94
A0P312_9RHOB/45-135
A0P3V6_9RHOB/16-105
A0PMH2_MYCUA/18-109
A0PRD5_MYCUA/26-117
A0PTB7_MYCUA/16-103
A0PTG5_MYCUA/21-110
A0Q3K3_CLONN/19-109
A0QK92_MYCA1/28-119
A0QW81_MYCS2/33-123
A0QWD6_MYCS2/20-111
A0QWP3_MYCS2/28-119
A0R295_MYCS2/18-108
A0R2M0_MYCS2/28-119
A0R3V6_MYCS2/196-280
A0R3V6_MYCS2/29-118
A0R5X2_MYCS2/14-103
A0R6K4_MYCS2/19-110
A0R795_MYCS2/19-110
A0R7E9_MYCS2/19-108
A0RKP8_BACAH/14-104
A0RQ99_CAMFF/16-109
A0SNZ0_9EURY/15-103
A0Y8A6_9GAMM/35-122
A0YIX2_LYNSP/31-121
A0YVE8_LYNSP/21-109
A0YW19_LYNSP/31-121
A0Z3P9_9GAMM/19-109
A0Z3V3_9GAMM/30-121
A0Z7K0_9GAMM/14-104
A0Z836_9GAMM/19-108
A1AJC3_ECOK1/65-155
A1AMV9_PELPD/25-108
A1AN14_PELPD/16-106
A1B212_PARDP/29-119
A1B4H3_PARDP/24-107
A1B9N4_PARDP/18-108
A1BA13_PARDP/25-115
A1BAU8_PARDP/25-115
A1BYZ7_BACCE/20-111
A1BZG4_BACCE/69-160
A1EKX3_VIBCH/23-111
A1F453_VIBCH/23-111
A1HLZ6_9FIRM/19-109
A1HNR3_9FIRM/16-106
A1HRN2_9FIRM/19-110
A1JLU6_YERE8/14-104
A1JMS3_YERE8/19-107
A1JPH8_YERE8/32-124
A1JR02_YERE8/22-110
A1KBC5_AZOSB/33-123
A1KJE2_MYCBP/16-103
A1KN93_MYCBP/21-110
A1KWY0_STAAU/20-111
A1R926_ARTAT/20-110
A1R9D8_ARTAT/10-94
A1RA97_ARTAT/31-121
A1RAF1_ARTAT/22-109
A1RC92_ARTAT/23-113
A1RDQ8_ARTAT/24-111
A1RY41_THEPD/54-144
A1SCF7_NOCSJ/16-105
A1SDS7_NOCSJ/22-111
A1T3X0_MYCVP/24-115
A1T8C6_MYCVP/28-119
A1TEW3_MYCVP/14-103
A1TEW3_MYCVP/176-258
A1TLP9_ACIAC/55-145
A1U7C3_MARAV/19-108
A1UDZ3_MYCSK/16-102
A1UFF5_MYCSK/28-119
A1UHP3_MYCSK/17-105
A1UHP3_MYCSK/178-267
A1UK67_MYCSK/17-106
A1UN44_MYCSK/17-106
A1V0A9_BURMS/110-197
A1V1Y4_BURMS/23-113
A1V1Z2_BURMS/96-186
A1V482_BURMS/19-108
A1VBL3_DESVV/34-125
A1VJW2_POLNA/36-126
A1VMG4_POLNA/15-99
A1W1E5_CAMJJ/21-112
A1W1F6_CAMJJ/16-110
A1WJJ7_VEREI/15-99
A1YBS3_SORCE/104-194
A1ZD61_9BACT/21-111
A1ZDN1_9BACT/49-140
A1ZZM8_9BACT/32-122
A2P524_VIBCH/23-111
A2PQX9_VIBCH/23-111
A2RGT5_STRPG/16-102
A2RI65_LACLM/15-105
A2RME3_LACLM/13-100
A2RNX3_LACLM/18-108
A2S349_BURM9/19-108
A2S5D8_BURM9/20-107
A2S9R3_BURM9/23-113
A2S9S1_BURM9/20-110
A2SPJ2_METLZ/25-116
A2STN0_METLZ/20-113
A2TQ74_9FLAO/3-91
A2TRZ4_9FLAO/19-108
A2U2U4_9FLAO/19-110
A2V7M3_STRGR/20-110
A2VNQ4_MYCTU/21-110
A2VQK7_9BURK/19-108
A2VZD5_9BURK/20-109
A2VZL1_9BURK/20-109
A2W153_9BURK/16-105
A2W265_9BURK/31-122
A2W494_9BURK/42-131
A2W525_9BURK/23-113
A2W557_9BURK/22-112
A2WAB3_9BURK/19-108
A2WJ18_9BURK/40-128
A3D3A1_SHEB5/19-108
A3D893_SHEB5/24-110
A3EKK1_VIBCH/23-111
A3EW38_9BACT/20-110
A3GLC3_VIBCH/23-111
A3GXK6_VIBCH/23-111
A3HWT5_9BACT/14-103
A3I4V9_9BACI/21-110
A3I669_9BACI/27-116
A3I6W4_9BACI/15-106
A3I725_9BACI/26-112
A3I9I7_9BACI/16-101
A3IA27_9BACI/26-112
A3IFC1_9BACI/23-110
A3JC89_9ALTE/19-108
A3JVP7_9RHOB/37-127
A3K4B2_9RHOB/30-120
A3KHV8_STRAM/16-107
A3KHY1_STRAM/23-112
A3KJM4_STRAM/19-109
A3KLC7_BACAM/16-105
A3KRU5_PSEAE/19-108
A3KSG8_PSEAE/20-108
A3KVA3_PSEAE/19-108
A3L0V3_PSEAE/19-108
A3L5X2_PSEAE/19-108
A3L9D5_PSEAE/19-108
A3LCW5_PSEAE/20-108
A3LGT3_PSEAE/19-108
A3M1U8_ACIBT/23-113
A3M417_ACIBT/20-109
A3M464_ACIBT/27-117
A3M5E7_ACIBT/1-57
A3M677_ACIBT/19-108
A3M868_ACIBT/22-112
A3M9Q4_ACIBT/22-111
A3M9Q7_ACIBT/16-104
A3MJC2_BURM7/19-108
A3MMC1_BURM7/20-110
A3MMD0_BURM7/43-133
A3MPC1_BURM7/20-107
A3MW18_PYRCJ/18-105
A3N948_BURP6/19-108
A3NCR7_BURP6/20-110
A3NCS6_BURP6/43-133
A3NDA7_BURP6/20-107
A3NUU1_BURP0/19-108
A3NYI0_BURP0/20-110
A3NYI9_BURP0/43-133
A3NZ17_BURP0/20-107
A3PXE6_MYCSJ/16-102
A3PZ15_MYCSJ/28-119
A3Q169_MYCSJ/17-105
A3Q169_MYCSJ/178-267
A3Q3M1_MYCSJ/17-106
A3Q7J2_MYCSJ/17-106
A3QG67_SHELP/19-109
A3RQU9_RALSO/36-126
A3RT82_RALSO/40-130
A3RUN6_RALSO/24-114
A3RY10_RALSO/29-119
A3SE02_9RHOB/19-107
A3SH42_9RHOB/33-123
A3SJI9_9RHOB/31-120
A3SQS7_9RHOB/5-95
A3SZQ1_9RHOB/19-107
A3TG45_9MICO/22-112
A3TH18_9MICO/17-108
A3THK6_9MICO/19-106
A3TIP1_9MICO/7-97
A3TJB2_9MICO/19-107
A3TTY5_9RHOB/20-111
A3TZX8_9RHOB/7-97
A3U095_9RHOB/45-133
A3U8T8_CROAH/15-103
A3U9A7_CROAH/27-118
A3UGL8_9RHOB/25-114
A3UKM5_9RHOB/6-89
A3UMF1_VIBSP/20-107
A3UUM3_VIBSP/24-112
A3V7T0_9RHOB/25-115
A3VAN4_9RHOB/52-148
A3VZ05_9RHOB/1-82
A3W141_9RHOB/26-116
A3W146_9RHOB/17-106
A3W4U8_9RHOB/24-107
A3W6N7_9RHOB/7-98
A3WFE7_9SPHN/22-111
A3WFN6_9SPHN/19-106
A3X3H1_9RHOB/98-175
A3XCD4_9RHOB/19-108
A3XDK8_9RHOB/30-120
A3XEA4_9RHOB/19-108
A3XJ35_LEEBM/21-111
A3XMI1_LEEBM/23-114
A3XPY2_LEEBM/37-127
A3XRU8_9VIBR/24-112
A3Y5B6_9GAMM/65-160
A3Y6F9_9GAMM/24-113
A3Y7K1_9GAMM/36-126
A3YDC9_9GAMM/21-107
A3YF81_9GAMM/19-107
A3YF93_9GAMM/19-108
A3YJN9_CAMJE/1-85
A3YJP9_CAMJE/16-110
A3YSE2_CAMJE/21-112
A3ZCQ3_CAMJE/21-112
A3ZGA5_CAMJE/16-110
A3ZGB6_CAMJE/1-85
A3ZM02_9PLAN/19-108
A3ZNI4_9PLAN/28-119
A3ZP12_9PLAN/21-113
A4A330_9GAMM/180-269
A4A330_9GAMM/22-111
A4A451_9GAMM/42-131
A4AM46_MARSH/41-132
A4C0Z8_9FLAO/18-106
A4C158_9FLAO/19-110
A4C325_9FLAO/25-116
A4CAX4_9GAMM/24-109
A4CBP5_9GAMM/25-107
A4E8C2_9ACTN/26-116
A4EHE9_9RHOB/23-113
A4ELI7_9RHOB/38-124
A4EQS4_9RHOB/9-95
A4EQS4_9RHOB/99-177
A4EUK2_9RHOB/19-110
A4EW40_9RHOB/63-150
A4EYE3_9RHOB/26-116
A4EZG4_9RHOB/19-108
A4F1N3_9RHOB/26-117
A4F7X8_SACEN/29-119
A4F944_SACEN/18-108
A4F9H7_SACEN/20-85
A4FBV7_SACEN/20-109
A4FDF5_SACEN/16-106
A4FDN5_SACEN/23-111
A4FE04_SACEN/19-108
A4FG43_SACEN/32-120
A4FMH8_SACEN/25-114
A4FP10_SACEN/17-52
A4FPD6_SACEN/42-127
A4FWI2_METM5/5-89
A4FYZ1_METM5/5-97
A4FZ09_METM5/19-109
A4FZZ9_METM5/7-95
A4ILF2_GEOTN/16-106
A4JKW9_BURVG/16-105
A4JLN9_BURVG/20-108
A4JR86_BURVG/41-131
A4KHN6_MYCTU/16-103
A4KKZ5_MYCTU/21-110
A4LQ64_BURPS/19-108
A4MEA9_BURPS/82-172
A4MEB9_BURPS/43-133
A4MEV9_BURPS/20-107
A4MHH4_BURPS/26-117
A4QDX4_CORGB/25-117
A4QFI0_CORGB/52-142
A4T1A0_MYCGI/24-115
A4T719_MYCGI/166-248
A4T719_MYCGI/4-93
A4T8T9_MYCGI/18-108
A4TBV1_MYCGI/28-119
A4TLM5_YERPP/37-127
A4TY08_9PROT/20-110
A4VYE5_STRSY/18-108
A4W4N5_STRS2/18-108
A4W5I9_ENT38/20-111
A4W5U2_ENT38/30-120
A4W911_ENT38/26-118
A4W913_ENT38/52-141
A4WAI1_ENT38/20-109
A4X971_SALTO/29-119
A4XED2_NOVAD/34-129
A4XH47_CALS8/19-108
A4XHE4_CALS8/20-110
A4YDE0_METS5/22-111
A4YF96_METS5/22-114
A4YME3_BRASO/37-129
A4YQK2_BRASO/5-95
A4YWU2_BRASO/20-110
A4YXW8_BRASO/19-109
A4Z100_BRASO/41-131
A4Z159_BRASO/25-108
A5CUX9_CLAM3/29-119
A5ECD5_BRASB/41-131
A5EFA2_BRASB/31-121
A5EKR4_BRASB/20-109
A5ELJ6_BRASB/20-110
A5ELV4_BRASB/19-108
A5EMT5_BRASB/19-109
A5ERI4_BRASB/37-129
A5F1F5_VIBC3/23-111
A5FCB0_FLAJ1/21-106
A5FCL7_FLAJ1/18-108
A5FCR9_FLAJ1/28-121
A5FCU6_FLAJ1/29-118
A5FD57_FLAJ1/22-112
A5FD59_FLAJ1/20-110
A5FD94_FLAJ1/29-118
A5FEN5_FLAJ1/31-120
A5FF94_FLAJ1/21-110
A5FFA8_FLAJ1/25-116
A5FH05_FLAJ1/21-111
A5FNR6_FLAJ1/19-109
A5G7A0_GEOUR/18-108
A5I053_CLOBH/16-102
A5I206_CLOBH/25-116
A5IDT1_LEGPC/60-150
A5IHG1_LEGPC/21-111
A5IUR8_STAA9/13-106
A5IWF6_STAA9/18-109
A5J7U2_BURMA/97-187
A5J7V0_BURMA/43-133
A5J8X4_BURMA/107-194
A5KEM5_CAMJE/21-112
A5KS81_9BACT/16-106
A5KS98_9BACT/16-106
A5KT71_9BACT/18-109
A5KUI5_9GAMM/6-89
A5KVC8_9GAMM/26-110
A5KVH0_9GAMM/24-111
A5L8N7_9GAMM/26-118
A5N656_CLOK5/16-106
A5PBN3_9SPHN/3-93
A5PCP7_9SPHN/22-111
A5TDN8_BURMA/20-107
A5TFF6_BURMA/43-133
A5TFG3_BURMA/20-110
A5TLE6_BURMA/19-108
A5TTY5_FUSNP/24-112
A5TUI7_FUSNP/19-110
A5TV87_FUSNP/51-142
A5TXP7_FUSNP/17-107
A5TXS4_FUSNP/18-104
A5U384_MYCTA/16-103
A5U7B0_MYCTA/21-110
A5ULJ1_METS3/15-105
A5V8M4_SPHWW/22-112
A5V9G4_SPHWW/20-112
A5VHV8_LACRD/14-81
A5VKE2_LACRD/16-102
A5VKV2_LACRD/26-112
A5VMN9_LACRD/33-122
A5VMP1_LACRD/18-107
A5VXU5_PSEP1/17-105
A5W3X9_PSEP1/19-107
A5WEM9_PSYWF/22-111
A5WN44_MYCTF/16-103
A5WS00_MYCTF/21-110
A5WYA8_RHIRD/31-122
A5XG24_BURMA/19-108
A5XPM9_BURMA/19-108
A5XTS6_BURMA/97-187
A5XTT4_BURMA/43-133
A5XUW4_BURMA/107-194
A5YT09_9EURY/26-115
A5ZH40_9BACE/18-109
A5ZSE4_9FIRM/25-115
A6AC74_VIBCH/23-111
A6AQT3_VIBHA/31-120
A6BH22_9FIRM/1-72
A6BRY4_YERPE/29-119
A6CF97_9PLAN/13-100
A6CGX7_9PLAN/1-57
A6CKB7_9BACI/23-110
A6CPV8_9BACI/28-117
A6CX61_9VIBR/26-116
A6E5C3_9RHOB/7-98
A6E7M7_9SPHI/33-123
A6E7R2_9SPHI/7-97
A6E8Y6_9SPHI/27-117
A6E932_9SPHI/23-113
A6E9C1_9SPHI/3-93
A6E9H5_9SPHI/30-120
A6E9J1_9SPHI/18-108
A6E9J4_9SPHI/29-118
A6E9L6_9SPHI/20-108
A6E9U3_9SPHI/38-127
A6EA43_9SPHI/22-113
A6EEC3_9SPHI/20-110
A6EEF1_9SPHI/20-110
A6EEI6_9SPHI/9-98
A6EFF1_9SPHI/53-142
A6EHV7_9SPHI/20-109
A6EHW7_9SPHI/22-112
A6EJV6_9SPHI/19-107
A6EL98_9BACT/3-91
A6EYH0_9ALTE/19-108
A6F0P1_9ALTE/19-108
A6FHS1_9GAMM/31-117
A6FJ18_9GAMM/3-93
A6G0K0_9DELT/19-107
A6GIW2_9DELT/6-89
A6GNS6_9BURK/19-107
A6L215_BACV8/18-109
A6LCJ7_PARD8/18-109
A6LQA5_CLOB8/23-113
A6LTG9_CLOB8/16-102
A6LVJ7_CLOB8/49-140
A6LVM6_CLOB8/16-106
A6LVM8_CLOB8/24-115
A6LX05_CLOB8/20-111
A6LXY9_CLOB8/19-109
A6LY43_CLOB8/15-106
A6LYL2_CLOB8/24-115
A6LYQ1_CLOB8/19-109
A6LYX5_CLOB8/17-108
A6LZ29_CLOB8/12-103
A6LZ75_CLOB8/23-111
A6LZG0_CLOB8/44-135
A6M0C7_CLOB8/19-109
A6M0T8_CLOB8/19-109
A6M397_CLOB8/29-120
A6NRF8_9BACE/19-109
A6NRH8_9BACE/16-107
A6NU49_9BACE/27-114
A6NU55_9BACE/33-121
A6QIW7_STAAE/14-107
A6SWD4_JANMA/16-106
A6SWD5_JANMA/17-109
A6SYA0_JANMA/16-106
A6SYE2_JANMA/36-125
A6T0P3_JANMA/19-108
A6T790_KLEP7/19-108
A6T9D4_KLEP7/19-108
A6T9W6_KLEP7/1-82
A6THC3_KLEP7/28-118
A6U3K8_STAA2/13-106
A6U5B5_STAA2/18-109
A6U5S1_SINMW/17-108
A6U779_SINMW/23-113
A6UAX5_SINMW/34-124
A6UWD2_META3/6-101
A6UXQ2_PSEA7/19-108
A6V7I6_PSEA7/20-108
A6VHM7_METM7/5-95
A6VJD2_METM7/5-106
A6VNV3_ACTSZ/14-104
A6VR28_ACTSZ/24-112
A6VR70_MARMS/34-125
A6VS57_MARMS/20-107
A6W6B2_KINRD/49-139
A6WB92_KINRD/72-161
A6WDV8_KINRD/26-116
A6WJM5_SHEB8/24-110
A6WXZ1_OCHA4/20-108
A6X1L0_OCHA4/36-125
A6X208_OCHA4/30-119
A6X3C9_OCHA4/21-111
A6X7Y1_OCHA4/27-116
A6XRD6_VIBCH/23-111
A7AYP4_RUMGN/19-110
A7B0A7_RUMGN/16-106
A7FH69_YERP3/35-125
A7FSB0_CLOB1/16-102
A7FU42_CLOB1/25-116
A7GBP8_CLOBL/16-102
A7GDL3_CLOBL/25-116
A7GIV5_CLOBL/18-106
A7GND0_BACCN/28-119
A7GT12_BACCN/28-119
A7GUW8_BACCN/17-104
A7H118_CAMC5/19-110
A7HVT0_PARL1/29-113
A7HYV6_PARL1/34-123
A7HZB7_PARL1/19-108
A7I476_METB6/20-110
A7I595_METB6/17-106
A7I6V3_METB6/20-111
A7I6Y4_METB6/22-112
A7I788_METB6/18-108
A7IAJ4_METB6/13-106
A7IBM6_XANP2/18-108
A7IC28_XANP2/20-110
A7IET4_XANP2/23-110
A7IQ52_XANP2/20-106
A7LSI3_BACOV/20-110
A7M161_BACOV/18-109
A7MM63_ENTS8/58-148
A7N8Q5_VIBHB/31-120
A7TUU1_STRLI/26-115
A7V1W9_BACUN/1-85
A7VFT5_9CLOT/1-66
A7VQY2_9CLOT/55-139
A7VR60_9CLOT/46-139
A7VYK5_9CLOT/21-111
A7X4X1_STAA1/14-107
A7Z187_BACA2/19-110
A7Z1Q3_BACA2/19-110
A7Z3Z0_BACA2/14-104
A7Z5L6_BACA2/15-105
A7Z7I9_BACA2/16-106
A7Z8V1_BACA2/16-105
A7ZAR1_BACA2/18-108
A7ZV91_ECO24/28-118
A8A7W8_ECOHS/28-118
A8A8N1_IGNH4/52-131
A8AES9_CITK8/20-108
A8AMI3_CITK8/28-118
A8EE03_BURPS/19-108
A8EHK2_BURPS/20-110
A8EI44_BURPS/20-107
A8EQS6_ARCB4/47-135
A8ETN2_ARCB4/28-118
A8ETP3_ARCB4/19-108
A8FC39_BACP2/23-112
A8FDS9_BACP2/23-114
A8FE78_BACP2/15-105
A8FFI3_BACP2/22-113
A8FGF3_BACP2/27-117
A8FHH6_BACP2/16-106
A8FHU9_BACP2/23-113
A8FIV8_BACP2/15-104
A8FNK6_CAMJ8/21-112
A8FT02_SHESH/5-92
A8FVC5_SHESH/20-111
A8GCL4_SERP5/19-107
A8GD31_SERP5/31-122
A8GHU0_SERP5/19-108
A8GHU8_SERP5/20-109
A8I0Q8_AZOC5/26-116
A8IH67_AZOC5/39-129
A8IIW3_AZOC5/51-142
A8IIW6_AZOC5/23-111
A8ILV1_AZOC5/22-112
A8KN15_BURPS/19-108
A8KW71_BURPS/20-107
A8KWP3_BURPS/43-133
A8KWQ0_BURPS/20-110
A8KZ44_FRASN/20-111
A8KZJ4_FRASN/13-103
A8L0C4_FRASN/50-140
A8L0S4_FRASN/37-128
A8L1F8_FRASN/48-138
A8L4M4_FRASN/16-105
A8L6M9_FRASN/26-125
A8L712_FRASN/22-110
A8L7W3_FRASN/61-144
A8L861_FRASN/24-114
A8LA86_FRASN/42-132
A8LA92_FRASN/34-124
A8LDU9_FRASN/28-119
A8LES4_FRASN/56-136
A8LFX5_FRASN/80-170
A8LFY0_FRASN/34-124
A8LG08_FRASN/8-97
A8LGL9_FRASN/22-112
A8M0Q0_SALAI/22-110
A8M2M1_SALAI/29-119
A8M326_SALAI/29-119
A8ME94_CALMQ/13-100
A8MEQ3_ALKOO/15-101
A8RGN5_9CLOT/18-108
A8RTU6_9CLOT/19-109
A8RYF8_9CLOT/20-111
A8RYK0_9CLOT/17-107
A8RYP4_9CLOT/17-108
A8SIN6_9FIRM/16-106
A8SVP4_9FIRM/12-102
A8TQD9_9PROT/3-92
A8TYK2_9PROT/19-108
A8TYV4_9PROT/21-110
A8U7A2_9LACT/20-111
A8U7H8_9LACT/16-106
A8UDD6_9LACT/30-120
A8UN99_9FLAO/26-113
A8UTC5_9AQUI/5-85
A8UTC5_9AQUI/95-183
A8UU79_9AQUI/18-108
A8YWB8_LACH4/30-116
A8YY88_STAAT/14-107
A8ZM20_ACAM1/17-106
A8ZPD5_ACAM1/31-118
A9A1P2_NITMS/20-110
A9A7K4_METM6/5-97
A9AIZ1_BURM1/19-108
A9ANS0_BURM1/20-108
A9AQF2_BURM1/22-112
A9AUU1_HERA2/19-109
A9B4J8_HERA2/18-108
A9BNU2_DELAS/19-108
A9BU23_DELAS/16-105
A9C0U5_DELAS/19-108
A9C2L9_DELAS/7-95
A9CJL6_AGRT5/23-114
A9CJT5_AGRT5/36-127
A9CL72_AGRT5/27-117
A9D3N4_9RHIZ/21-111
A9D3Q0_9RHIZ/19-109
A9DG66_9GAMM/31-118
A9DJ33_9FLAO/20-110
A9DYL3_9FLAO/17-107
A9EB82_9FLAO/26-117
A9F418_SORC5/35-125
A9F6D7_9RHOB/98-177
A9FB58_SORC5/18-107
A9G1R9_SORC5/19-103
A9GCC0_9RHOB/98-176
A9H2A7_GLUDA/23-112
A9H9J1_GLUDA/29-119
A9HCE4_GLUDA/20-109
A9HD56_GLUDA/19-108
A9HD80_GLUDA/41-131
A9I250_BORPD/19-108
A9ISV0_BORPD/19-108
A9K258_BURMA/43-133
A9K265_BURMA/20-110
A9K7Z0_BURMA/19-108
A9KPB8_CLOPH/17-105
A9KRF9_CLOPH/15-106
A9KT08_CLOPH/19-110
A9L2J1_SHEB9/1-64
A9LBA2_BURMA/20-107
A9MEZ9_SALAR/28-118
A9N532_SALPB/28-118
A9NE01_ACHLI/12-100
A9R0K7_YERPG/35-125
A9U7U7_PHYPA/1-57
A9VGG3_BACWK/26-111
A9VGN7_BACWK/20-111
A9VHH0_BACWK/28-119
A9VHU5_BACWK/28-119
A9VLX3_BACWK/27-117
A9VMM3_BACWK/15-105
A9VQ16_BACWK/14-104
A9VQ30_BACWK/6-61
A9VQA8_BACWK/17-104
A9VZD4_METEP/27-117
A9W0L1_METEP/20-109
A9W4C6_METEP/31-121
A9W5J1_METEP/28-119
A9W8P4_METEP/43-133
A9WN41_RENSM/18-109
A9WN56_RENSM/22-113
A9WVM7_RENSM/20-110
A9ZAD6_YERPE/35-125
A9ZXM4_YERPE/35-125
B0A6K9_9CLOT/26-115
B0ALH5_BACAN/27-117
B0ALP8_BACAN/14-104
B0ALQ1_BACAN/14-104
B0ALQ2_BACAN/14-104
B0ALR4_BACAN/15-104
B0AP03_BACAN/17-104
B0APB5_BACAN/14-104
B0AUM3_BACAN/26-111
B0AV78_BACAN/28-119
B0B4Z0_STRCU/32-125
B0B5F2_CLODI/1-49
B0C1Q6_ACAM1/11-100
B0C941_ACAM1/21-111
B0CA46_ACAM1/3-89
B0GK87_YERPE/35-125
B0GWA4_YERPE/35-125
B0H9I3_YERPE/35-125
B0HE69_YERPE/35-125
B0HQC5_YERPE/35-125
B0KKD0_PSEPG/17-105
B0MCN4_9FIRM/17-107
B0ME44_9FIRM/17-108
B0ME46_9FIRM/17-107
B0MEF4_9FIRM/32-122
B0MUZ1_9BACT/18-109
B0N4S4_9FIRM/17-107
B0N5I5_9FIRM/18-107
B0N8R8_9FIRM/15-105
B0N8V7_9FIRM/16-107
B0NBA5_EUBSP/18-107
B0NBT4_EUBSP/5-58
B0NTH7_BACSE/22-113
B0P4M6_9CLOT/18-108
B0PWX1_BACAN/27-117
B0PX35_BACAN/14-104
B0PX36_BACAN/14-104
B0PX56_BACAN/14-104
B0PX60_BACAN/15-104
B0Q0G4_BACAN/28-119
B0Q1F2_BACAN/26-111
B0Q605_BACAN/17-104
B0Q9N8_BACAN/14-104
B0QD74_BACAN/14-104
B0QDB0_BACAN/14-104
B0QDB1_BACAN/14-104
B0QDD3_BACAN/27-117
B0QDE4_BACAN/15-104
B0QJL7_BACAN/28-119
B0QLD0_BACAN/17-104
B0QN48_BACAN/26-111
B0QQ14_BACAN/14-104
B0QWL0_HAEPR/26-115
B0R3Z3_HALS3/25-116
B0R5I9_HALS3/21-110
B0RCV2_CLAMS/61-151
B0RM88_XANCB/30-120
B0RTB4_XANCB/77-167
B0SHE5_LEPBA/18-109
B0SQJ5_LEPBP/18-109
B0SWD5_CAUSK/20-108
B0SYR8_CAUSK/193-282
B0SYR8_CAUSK/31-120
B0T605_CAUSK/19-108
B0T6P0_CAUSK/19-109
B0T917_CAUSK/11-98
B0T946_CAUSK/26-114
B0T971_CAUSK/19-107
B0U1R3_XYLFM/34-124
B0UKK5_METS4/30-119
B0UPY0_METS4/52-141
B0V4M0_ACIBY/23-113
B0V6H0_ACIBY/19-108
B0V975_ACIBY/16-104
B0V978_ACIBY/22-111
B0VAQ4_ACIBY/20-109
B0VAZ1_ACIBY/27-117
B0VE04_ACIBY/23-113
B0VEH8_ACIBY/22-112
B0VM97_ACIBS/19-108
B1BCI8_CLOBO/19-109
B1BJD1_CLOPE/20-108
B1BL02_CLOPE/19-109
B1BP37_CLOPE/19-109
B1BTL7_CLOPE/20-108
B1C9N4_9FIRM/16-106
B1ETW3_BACAN/27-117
B1EUY5_BACAN/14-104
B1EUY8_BACAN/14-104
B1EUY9_BACAN/14-104
B1EV01_BACAN/15-104
B1F110_BACAN/28-119
B1F224_BACAN/17-104
B1F3J0_BACAN/26-111
B1F5P9_BACAN/14-104
B1F851_9BURK/1-90
B1FCP5_9BURK/19-108
B1FD25_9BURK/20-110
B1FLI7_9BURK/20-108
B1FSS0_9BURK/21-111
B1FVW9_9BURK/34-124
B1FXQ9_9BURK/21-112
B1G377_9BURK/20-108
B1G3B0_9BURK/21-112
B1G6R4_9BURK/28-119
B1G831_9BURK/19-108
B1GCI2_BACAN/27-117
B1GCQ5_BACAN/14-104
B1GCQ9_BACAN/14-104
B1GCR0_BACAN/14-104
B1GCS2_BACAN/15-104
B1GJJ7_BACAN/28-119
B1GK83_BACAN/26-111
B1GKX9_BACAN/17-104
B1GPQ8_BACAN/14-104
B1HEE6_BURPS/97-187
B1HIP6_BURPS/19-108
B1HMR0_LYSSC/26-112
B1HND8_LYSSC/1-38
B1HP56_LYSSC/16-105
B1HPH1_LYSSC/14-103
B1HX69_LYSSC/16-107
B1HYM5_LYSSC/27-116
B1HYS2_LYSSC/16-101
B1HZS5_LYSSC/15-106
B1IH61_CLOBK/16-102
B1IL65_CLOBK/25-116
B1ISY8_ECOLC/28-118
B1J3H9_PSEPW/17-105
B1JI75_YERPY/37-127
B1JWX9_BURCC/30-122
B1K0V5_BURCC/19-108
B1K2N5_BURCC/20-110
B1K2Q2_BURCC/31-122
B1K4C7_BURCC/36-124
B1K751_BURCC/16-105
B1K9C4_BURCC/20-109
B1K9Q7_BURCC/24-113
B1KAV1_BURCC/23-113
B1KCG8_BURCC/31-122
B1KGZ2_SHEWM/18-108
B1KKE5_SHEWM/28-116
B1KWV3_CLOBM/1-43
B1KXH9_CLOBM/16-102
B1L1P5_CLOBM/25-116
B1LR97_ECOSM/28-118
B1LX86_METRJ/32-122
B1M3R6_METRJ/23-113
B1M4X3_METRJ/23-109
B1M5G8_METRJ/23-113
B1M792_METRJ/43-133
B1M8H9_METRJ/36-127
B1M8Z6_METRJ/27-117
B1M9G5_METRJ/30-119
B1MDF5_MYCA9/235-318
B1MES6_MYCA9/17-106
B1MG25_MYCA9/28-118
B1MHQ6_MYCA9/20-105
B1MJZ0_MYCA9/26-117
B1MXD9_LEUCK/22-112
B1N0C5_LEUCK/3-87
B1Q6X0_CLOBO/16-102
B1QCY3_CLOBO/25-116
B1QJ25_CLOBO/25-116
B1QLS1_CLOBO/20-109
B1QNK4_CLOBO/16-102
B1QNM2_CLOBO/16-105
B1QNM7_CLOBO/1-37
B1QS07_CLOBU/18-108
B1QS63_CLOBU/1-90
B1R2C2_CLOBU/16-106
B1R5C6_CLOPE/20-108
B1R6F0_CLOPE/19-109
B1R6I6_CLOPE/19-109
B1RCK5_CLOPE/20-108
B1RI41_CLOPE/19-109
B1RMA4_CLOPE/20-108
B1RRA6_CLOPE/19-110
B1S6Q6_9BIFI/20-111
B1S8B6_9BIFI/1-91
B1T2L4_9BURK/19-108
B1T4S0_9BURK/19-108
B1T794_9BURK/20-110
B1T935_9BURK/3-92
B1TEI0_9BURK/20-108
B1UKT8_BACAN/27-117
B1UL11_BACAN/14-104
B1UL14_BACAN/14-104
B1UL15_BACAN/14-104
B1UL27_BACAN/15-104
B1USS4_BACAN/17-104
B1UTC6_BACAN/28-119
B1UUR2_BACAN/26-111
B1UXD7_BACAN/14-104
B1UZ85_CLOPE/19-109
B1UZB8_CLOPE/19-109
B1V298_CLOPE/20-108
B1VPP4_STRGG/26-113
B1VQR0_STRGG/22-112
B1VSL4_STRGG/28-118
B1VSY7_STRGG/40-130
B1VW71_STRGG/40-130
B1VYY0_STRGG/25-115
B1W0W8_STRGG/35-125
B1W2L6_STRGG/20-110
B1W4W6_STRGG/39-129
B1XDW2_ECODH/28-118
B1XHR1_SYNP2/22-112
B1Y7W6_LEPCP/36-126
B1YF14_EXIS2/20-106
B1YFB6_EXIS2/13-102
B1YHB0_EXIS2/25-115
B1YHY4_EXIS2/15-106
B1YIR1_EXIS2/14-99
B1YL21_EXIS2/19-110
B1YMQ1_EXIS2/23-107
B1YPL2_BURA4/19-108
B1YRM6_BURA4/28-119
B1YYU7_BURA4/1-90
B1YYY8_BURA4/31-122
B1Z121_BURA4/20-108
B1Z9I2_METPB/22-112
B1ZKG8_METPB/31-121
B1ZNM0_OPITP/26-116
B2BM36_9ACTO/22-110
B2E8V9_BIFAN/19-110
B2FJF4_STRMK/20-110
B2FJJ7_STRMK/20-110
B2FSS9_STRMK/38-129
B2G5D7_LACRJ/14-81
B2G7T9_LACRJ/16-102
B2G886_LACRJ/26-112
B2G9Z2_LACRJ/14-103
B2G9Z4_LACRJ/18-107
B2GD94_LACF3/29-115
B2GYJ3_BURPS/19-108
B2H0P0_BURPS/20-107
B2HD33_MYCMM/18-109
B2HER9_MYCMM/26-117
B2HGM1_MYCMM/21-110
B2HHE4_MYCMM/16-103
B2HX28_ACIBC/20-109
B2HXJ8_ACIBC/27-67
B2HXU2_ACIBC/22-112
B2I0D6_ACIBC/23-113
B2I0Q7_ACIBC/22-111
B2I0R1_ACIBC/16-104
B2I351_ACIBC/19-108
B2I380_ACIBC/23-113
B2I731_XYLF2/34-124
B2ICN0_BEII9/30-124
B2ID25_BEII9/30-120
B2II15_BEII9/23-112
B2II75_BEII9/41-132
B2IKT4_BEII9/30-122
B2IX29_NOSP7/18-109
B2IYX5_NOSP7/21-111
B2JWT5_BURP8/20-110
B2K703_YERPB/37-127
B2KDF5_ELUMP/16-106
B2N1A4_ECOLX/28-118
B2NPT2_ECO57/28-118
B2PA80_ECO57/28-118
B2PPX0_ECO57/28-118
B2SJC1_XANOP/7-97
B2T1F7_BURPP/16-106
B2T4E4_BURPP/19-108
B2T957_BURPP/26-116
B2TGD0_BURPP/21-112
B2TGS5_BURPP/24-114
B2TNR6_CLOBB/19-109
B2TYT3_SHIB3/28-118
B2UHB0_RALPJ/31-122
B2UHE5_RALPJ/22-111
B2UPY6_AKKM8/33-121
B2UQA0_AKKM8/16-106
B2UWL4_CLOBA/19-108
B3A542_ECO57/28-118
B3AHN4_ECO57/28-118
B3AYW8_ECO57/28-118
B3BB82_ECO57/28-118
B3BSD9_ECO57/28-118
B3CCU8_9BACE/5-96
B3D4W0_BURM1/27-117
B3D5M1_BURM1/49-137
B3DU53_BIFLD/28-118
B3DUI0_METI4/37-126
B3HE19_ECOLX/28-118
B3HNK8_ECOLX/28-118
B3I5D0_ECOLX/28-118
B3IME5_ECOLX/28-118
B3IZH2_BACAN/15-104
B3IZI4_BACAN/14-104
B3IZI5_BACAN/14-104
B3IZI8_BACAN/14-104
B3IZQ9_BACAN/27-117
B3J4S2_BACAN/26-111
B3J699_BACAN/28-119
B3J889_BACAN/17-104
B3JCD8_BACAN/14-104
B3JIR7_9BACE/3-93
B3JIU0_9BACE/20-108
B3JJS6_9BACE/18-109
B3PJ23_CELJU/44-134
B3PRT6_RHIE6/17-109
B3PRU5_RHIE6/23-113
B3PS64_RHIE6/17-106
B3PTB3_RHIE6/36-126
B3PUY8_RHIE6/55-145
B3PZR6_RHIE6/29-118
B3Q4G7_RHIE6/27-117
B3Q964_RHOPT/33-119
B3QB15_RHOPT/20-110
B3QGH2_RHOPT/20-109
B3QJH9_RHOPT/43-133
B3R737_CUPTR/19-107
B3R8W6_CUPTR/24-114
B3R947_CUPTR/20-109
B3W7U5_LACCB/20-111
B3WF20_LACCB/28-118
B3WI95_ECOLX/28-118
B3X3G4_SHIDY/28-118
B3XE77_ECOLX/28-118
B3XL20_LACRE/16-102
B3XMD2_LACRE/14-103
B3XMD4_LACRE/18-107
B3XMQ7_LACRE/26-112
B3XQK1_LACRE/29-120
B3YP15_BACCE/27-117
B3YQ57_BACCE/17-104
B3YQK9_BACCE/14-104
B3YU85_BACCE/28-119
B3YWV6_BACCE/26-111
B3YXP0_BACCE/15-105
B3YXQ6_BACCE/14-104
B3YXQ7_BACCE/14-104
B3Z4J5_BACCE/27-117
B3Z4Q5_BACCE/16-105
B3Z4S0_BACCE/14-104
B3Z4S4_BACCE/14-104
B3Z4S6_BACCE/14-104
B3Z4U0_BACCE/15-104
B3Z7V0_BACCE/28-119
B3Z8T8_BACCE/17-104
B3Z934_BACCE/14-104
B3ZI78_BACCE/27-117
B3ZIF4_BACCE/15-105
B3ZP72_BACCE/28-119
B3ZR33_BACCE/17-104
B3ZWK4_BACCE/14-104
B4AGS3_BACPU/23-113
B4AII5_BACPU/1-64
B4AJS7_BACPU/15-104
B4AKW0_BACPU/15-105
B4ALI3_BACPU/20-111
B4ANQ6_BACPU/16-106
B4BI90_9BACI/16-106
B4D1Y7_9BACT/33-121
B4D918_9BACT/14-104
B4E8R0_BURCJ/19-108
B4EJF3_BURCJ/3-92
B4EMR5_BURCJ/24-113
B4EMY5_BURCJ/20-108
B4EVJ9_PROMH/28-118
B4RA12_PHEZH/16-102
B4RF56_PHEZH/19-108
B4SMR9_STRM5/20-110
B4SNF0_STRM5/20-110
B4SPL0_STRM5/15-103
B4U9L0_HYDS0/13-103
B4UYU1_9ACTO/22-111
B4UYU4_9ACTO/31-120
B4V0S1_9ACTO/19-109
B4V2V0_9ACTO/22-112
B4V5B8_9ACTO/30-120
B4V7S8_9ACTO/20-108
B4V8H3_9ACTO/20-111
B4VAT4_9ACTO/19-108
B4VZG1_9CYAN/21-111
B4W8V4_9CAUL/1-89
B4W9I7_9CAUL/34-125
B4WBC0_9CAUL/20-109
B4WCY1_9CAUL/1-83
B4WEB4_9CAUL/34-124
B4WU51_9SYNE/21-111
B4WX41_9GAMM/19-108
B4WZL3_9GAMM/19-108
B4XYD6_9ACTO/20-111
B5BKM1_SALPK/28-118
B5EIH8_GEOBB/31-121
B5ELB5_ACIF5/19-110
B5EMT8_ACIF5/15-104
B5G8Z7_9ACTO/21-112
B5G9M4_9ACTO/18-101
B5GBS5_9ACTO/20-108
B5GCT1_9ACTO/28-118
B5GGT0_9ACTO/32-123
B5GGU6_9ACTO/18-107
B5GWH3_STRCL/42-132
B5GYT3_STRCL/20-110
B5H3N6_STRCL/29-119
B5H601_STRPR/30-117
B5H8B5_STRPR/28-118
B5HAQ4_STRPR/18-108
B5HBW6_STRPR/26-116
B5HBZ9_STRPR/17-107
B5HDQ0_STRPR/26-116
B5HE05_STRPR/29-120
B5HEY8_STRPR/32-122
B5HEZ5_STRPR/25-115
B5HLD3_9ACTO/16-107
B5HNP8_9ACTO/23-112
B5HPH3_9ACTO/31-121
B5HQ88_9ACTO/25-115
B5HRR2_9ACTO/26-115
B5HRS1_9ACTO/25-115
B5HRX6_9ACTO/552-642
B5HT23_9ACTO/32-123
B5HUS5_9ACTO/28-119
B5HWN0_9ACTO/30-119
B5HWU4_9ACTO/19-109
B5HYY9_9ACTO/28-118
B5HZ39_9ACTO/19-108
B5I0Z0_9ACTO/18-107
B5I3F7_9ACTO/20-111
B5I6V9_9ACTO/32-122
B5IGL3_ACIB4/7-92
B5IHX0_9CHRO/33-123
B5J4T6_9RHOB/5-93
B5PNI2_SALET/24-113
B5QID5_CAMJE/21-111
B5QJH2_LACRH/20-111
B5QK08_LACRH/28-118
B5QP85_LACRH/20-105
B5R0T1_SALEP/28-118
B5R9G1_SALG2/28-118
B5RKN2_KLEP3/38-129
B5RX95_RALSO/1-57
B5RZ20_RALSO/13-104
B5S496_RALSO/28-118
B5S4W9_RALSO/29-119
B5S9G7_RALSO/24-114
B5SAJ2_RALSO/13-104
B5SC66_RALSO/28-118
B5SGE0_RALSO/24-114
B5UJS2_BACCE/26-111
B5ULE5_BACCE/15-105
B5ULH4_BACCE/16-105
B5ULN1_BACCE/27-117
B5UMN2_BACCE/28-119
B5UPP4_BACCE/14-104
B5UPY9_BACCE/17-104
B5UWE9_BACCE/9-60
B5V2N6_BACCE/27-117
B5V4Y0_BACCE/14-104
B5V4Y4_BACCE/14-104
B5V4Y5_BACCE/14-104
B5V4Z8_BACCE/15-105
B5V5K6_BACCE/26-111
B5V5M6_BACCE/26-113
B5V662_BACCE/28-119
B5V8B2_BACCE/14-104
B5V8P9_BACCE/17-104
B5VYB2_SPIMA/31-121
B5VYY1_SPIMA/23-112
B5WLG0_9BURK/27-117
B5WLM6_9BURK/36-99
B5WQX1_9BURK/20-109
B5WRD2_9BURK/35-125
B5XIZ1_STRPZ/1-73
B5XMR4_LACCZ/20-111
B5XWF4_KLEP3/23-114
B5XWQ9_KLEP3/20-109
B5XXB3_KLEP3/19-108
B5XXP4_KLEP3/19-108
B5Y2Z7_KLEP3/28-118
B5Z3G8_ECO5E/28-118
B5ZEM0_GLUDA/46-135
B5ZFX7_GLUDA/19-108
B5ZPS3_RHILW/19-108
B5ZS63_RHILW/17-106
B5ZTA0_RHILW/17-109
B5ZVI3_RHILW/23-113
B5ZVS3_RHILW/37-127
B5ZY34_RHILW/16-106
B6A023_RHILW/39-129
B6A186_RHILW/44-134
B6A1A5_RHILW/19-108
B6A574_RHILW/34-124
B6AP61_9BACT/20-110
B6ATH2_9RHOB/1-78
B6AVU5_9RHOB/29-119
B6AZA1_9RHOB/29-119
B6B1S4_9RHOB/23-113
B6B5F7_9RHOB/18-108
B6B7A2_9RHOB/16-105
B6BBY5_9RHOB/7-96
B6BEG4_9RHOB/1-60
B6BK27_9PROT/19-109
B6D931_9CREN/12-90
B6FM05_9CLOT/23-112
B6FM06_9CLOT/9-98
B6FQN1_9CLOT/18-108
B6I2C5_ECOSE/28-118
B6IML3_RHOCS/179-268
B6IML3_RHOCS/18-107
B6JEZ1_OLICO/19-109
B6R0Q9_9RHOB/21-110
B6R278_9RHOB/9-94
B6R278_9RHOB/99-176
B6R2D0_9RHOB/17-107
B6R2Z4_9RHOB/21-111
B6R376_9RHOB/29-119
B6R6L6_9RHOB/25-108
B6R7J4_9RHOB/35-125
B6R875_9RHOB/25-115
B6R961_9RHOB/27-116
B6R9F0_9RHOB/30-112
B6R9P0_9RHOB/24-114
B6VZM9_9BACE/30-120
B6W1T5_9BACE/18-109
B6XL01_9ENTR/31-120
B6ZUJ7_ECO57/28-118
B7A737_THEAQ/21-111
B7A7S6_THEAQ/13-99
B7ADC6_9BACE/18-109
B7AUV6_9BACE/18-108
B7B723_9PORP/40-130
B7BBE5_9PORP/18-109
B7BF69_9PORP/21-111
B7BF99_9PORP/20-110
B7CKS2_BURPS/97-187
B7CKT1_BURPS/43-133
B7CLB0_BURPS/20-107
B7CTN8_BURPS/19-108
B7DMR3_9BACL/19-110
B7DN73_9BACL/17-107
B7GL90_ANOFW/17-103
B7GVH9_ACIB3/16-104
B7GVI2_ACIB3/22-111
B7GWD0_ACIB3/20-109
B7GXI5_ACIB3/22-112
B7H0R6_ACIB3/23-113
B7H1D9_ACIB3/19-108
B7H387_ACIB3/1-57
B7H4K3_ACIB3/27-117
B7H5L0_BACC4/17-108
B7H6C9_BACC4/16-105
B7H6F8_BACC4/15-105
B7HC71_BACC4/27-117
B7HCU4_BACC4/28-119
B7HD91_BACC4/14-104
B7HEJ6_BACC4/17-104
B7HES9_BACC4/26-111
B7HPL7_BACC7/28-119
B7HVZ5_BACC7/14-104
B7HX24_BACC7/17-104
B7HXI3_BACC7/26-113
B7HXK3_BACC7/26-113
B7HXZ2_BACC7/27-117
B7HYY8_BACC7/14-104
B7HYZ2_BACC7/14-104
B7HYZ3_BACC7/14-104
B7HZ08_BACC7/15-105
B7I0T6_BACC7/20-111
B7I4R8_ACIB5/23-113
B7I6I0_ACIB5/1-57
B7I6V2_ACIB5/22-112
B7I9X3_ACIB5/19-108
B7IB50_ACIB5/20-109
B7IBE8_ACIB5/22-111
B7IBF1_ACIB5/16-104
B7IC04_ACIB5/27-117
B7II98_BACC2/26-111
B7INY0_BACC2/14-104
B7IPJ3_BACC2/27-117
B7IPQ7_BACC2/14-104
B7IPV8_BACC2/17-104
B7IQF5_BACC2/15-105
B7IY22_BACC2/17-108
B7IYH1_BACC2/28-119
B7J3U4_ACIF2/19-110
B7J7R2_ACIF2/15-104
B7JEM2_BACC0/14-104
B7JFM5_BACC0/17-104
B7JG16_BACC0/27-117
B7JG85_BACC0/9-42
B7JG89_BACC0/14-104
B7JG90_BACC0/14-104
B7JGA3_BACC0/15-104
B7JNV0_BACC0/28-119
B7JSB4_BACC0/26-111
B7JTR6_BACC0/20-111
B7JW45_CYAP8/18-108
B7K0Q8_CYAP8/23-113
B7KII3_CYAP7/21-108
B7KN51_METC4/43-133
B7KYE8_METC4/31-121
B7KZA9_METC4/20-109
B7LCS5_ECO55/28-118
B7LM01_ESCF3/28-118
B7M9H5_ECO8A/28-118
B7MLM5_ECO45/28-118
B7MT95_ECO81/28-118
B7NGF0_ECOLU/28-118
B7NUC6_ECO7I/28-118
B7QX80_9RHOB/98-176
B7QZ72_9RHOB/31-120
B7RHY2_9RHOB/33-124
B7RRA1_9RHOB/18-111
B7RRA5_9RHOB/19-108
B7RRG5_9RHOB/7-97
B7S1P5_9GAMM/19-108
B7UQM7_ECO27/28-118
B7UVB4_PSEA8/20-108
B7UVK5_PSEA8/19-108
B7V233_PSEA8/19-108
B7V7L8_PSEA8/19-108
B7VT22_VIBSL/24-112
B7X2F5_COMTE/36-126
B7X3T4_COMTE/16-105
B7XN69_ENTBH/16-106
B7ZJD2_RALSO/34-124
B8DG88_LISMH/15-104
B8DI12_LISMH/17-107
B8DSF6_DESVM/25-116
B8DUJ3_BIFA0/19-110
B8EDY9_SHEB2/24-110
B8EJL6_METSB/21-111
B8EKL8_METSB/56-145
B8EQT6_METSB/21-109
B8ERL7_METSB/22-115
B8ET79_METSB/27-117
B8F7E1_HAEPS/26-115
B8FL26_DESAA/18-107
B8FLL0_DESAA/27-110
B8FMJ2_DESAA/18-107
B8FPD1_DESHD/15-106
B8FS18_DESHD/17-107
B8FUT9_DESHD/21-112
B8FXX8_DESHD/30-121
B8GEP6_METPE/17-107
B8GES0_METPE/20-110
B8GES1_METPE/18-108
B8GF98_METPE/22-113
B8GFA0_METPE/21-111
B8GG12_METPE/31-122
B8GHJ2_METPE/17-107
B8GII8_METPE/14-104
B8GIJ6_METPE/19-109
B8GIJ7_METPE/23-113
B8GJ88_METPE/20-111
B8GJA6_METPE/13-106
B8GWI6_CAUCN/20-110
B8H0P8_CAUCN/55-143
B8H265_CAUCN/20-109
B8H2L4_CAUCN/66-156
B8H3D8_CAUCN/190-279
B8H3D8_CAUCN/26-115
B8H4X0_CAUCN/41-131
B8HB94_ARTCA/31-121
B8HD63_ARTCA/18-105
B8HD79_ARTCA/20-110
B8HLR5_CYAP4/17-106
B8HSL8_CYAP4/1-91
B8HZ38_CYAP4/41-131
B8HZ84_CYAP4/18-107
B8I9X3_METNO/36-127
B8IBE4_METNO/21-111
B8IER2_METNO/23-113
B8IJM2_METNO/23-112
B8IN95_METNO/19-108
B8JGY6_ANAD2/36-126
B8K4K5_VIBPA/38-128
B8K6N8_VIBPA/31-121
B8KFK8_9GAMM/19-108
B8KIB1_9GAMM/17-105
B8KL89_9GAMM/197-286
B8KL89_9GAMM/34-123
B8KMD3_9GAMM/1-62
B8KXI1_9GAMM/23-112
B8L3B8_9GAMM/15-103
B8L508_9GAMM/7-97
B8L538_9GAMM/20-110
B8R4L6_ARTGO/27-116
B9B749_9BURK/20-108
B9B8R3_9BURK/19-108
B9BKB0_9BURK/24-112
B9BMK6_9BURK/19-108
B9C4B6_9BURK/24-112
B9C688_9BURK/19-108
B9CSC4_STACP/24-111
B9CT97_STACP/27-111
B9CU32_STACP/13-106
B9CVG5_STACP/20-111
B9CVQ1_9PAST/26-115
B9DK91_STACT/14-105
B9DMD6_STACT/13-106
B9DQ08_STACT/20-111
B9DW52_STRU0/16-106
B9DZN2_CLOK1/28-118
B9E8G6_MACCJ/13-106
B9E934_MACCJ/20-111
B9IR77_BACCQ/26-111
B9ISJ1_BACCQ/27-117
B9ISR4_BACCQ/14-104
B9ISR8_BACCQ/14-104
B9ISR9_BACCQ/14-104
B9IST4_BACCQ/23-113
B9IY85_BACCQ/28-119
B9J4G8_BACCQ/14-104
B9J5J5_BACCQ/17-104
B9J6C0_BACCQ/69-160
B9J6U2_AGRRK/20-108
B9J7J7_AGRRK/17-106
B9J8F2_AGRRK/38-128
B9J914_AGRRK/17-109
B9JC23_AGRRK/23-113
B9JCQ2_AGRRK/23-113
B9JFB5_AGRRK/19-108
B9JGI8_AGRRK/37-127
B9JIP2_AGRRK/28-120
B9JKE0_AGRRK/19-109
B9JLT2_AGRRK/24-113
B9JQ93_AGRRK/41-137
B9JQA2_AGRRK/58-154
B9JS91_AGRVS/22-115
B9JTV8_AGRVS/51-140
B9JXN5_AGRVS/35-125
B9JZV3_AGRVS/12-102
B9KF66_CAMLR/18-109
B9KL30_RHOSK/25-114
B9L035_THERP/19-105
B9L2G0_THERP/20-109
B9LNS1_HALLT/39-128
B9LV28_HALLT/28-115
B9LW22_HALLT/27-108
B9LWX0_HALLT/19-105
B9M2F7_GEOSF/18-108
B9MML8_ANATD/20-109
B9PDD9_POPTR/16-105
B9QWJ8_9RHOB/28-118
B9R059_9RHOB/57-147
B9R084_9RHOB/17-107
B9R3A2_9RHOB/3-92
B9R3D9_9RHOB/23-113
B9R5B2_9RHOB/30-119
B9R665_9RHOB/26-110
B9R675_9RHOB/20-110
B9TB03_RICCO/17-106
B9TPV1_RICCO/24-110
B9WWU3_STRSU/18-108
B9XL69_9BACT/21-111
B9XM76_9BACT/14-104
B9Y343_9FIRM/21-110
B9Y5D0_9FIRM/22-112
C0BB75_9FIRM/22-111
C0BDZ0_9FIRM/18-108
C0BFP5_9BACT/46-136
C0BHP2_9BACT/21-112
C0BKV6_9BACT/22-113
C0BNT3_9BACT/18-108
C0BYF5_9CLOT/16-106
C0C4X7_9CLOT/17-108
C0CH30_9FIRM/23-113
C0D1K8_9CLOT/17-107
C0D3F3_9CLOT/37-127
C0DZZ0_9CORY/19-109
C0E4V6_9CORY/26-116
C0EF21_9CLOT/17-107
C0ERU6_9FIRM/23-113
C0EYT6_9FIRM/19-106
C0FXX0_9FIRM/16-105
C0N5K1_9GAMM/4-94
C0N6E6_9GAMM/1-69
C0Q6H1_SALPC/28-118
C0Q9P3_DESAH/20-108
C0QFW1_DESAH/1-33
C0QY11_BRAHW/24-112
C0R136_BRAHW/16-107
C0VGZ1_9GAMM/22-112
C0VI01_9GAMM/23-113
C0VP67_9GAMM/19-108
C0W4X8_9ACTO/25-115
C0W9E2_9FIRM/18-108
C0WA41_9FIRM/22-111
C0WE92_9FIRM/18-108
C0WLN0_LACBU/4-59
C0WLN2_LACBU/28-66
C0WLU9_LACBU/20-110
C0WNM4_LACBU/15-105
C0WU37_LACBU/47-137
C0WW56_LACFE/41-130
C0X061_LACFE/24-110
C0X258_ENTFA/21-107
C0X4G3_ENTFA/21-112
C0X7E2_ENTFA/37-127
C0XHV8_LACHI/28-119
C0XHZ4_LACHI/20-110
C0XMA9_LACHI/47-137
C0XXY2_BURPS/43-133
C0XXZ2_BURPS/1-83
C0Y5E2_BURPS/19-108
C0YB58_BURPS/20-107
C0YWD7_LACRE/26-112
C0YXI5_LACRE/14-81
C0YZF3_LACRE/33-122
C0YZF5_LACRE/18-107
C0Z1G5_LACRE/16-102
C0Z463_STRVN/44-134
C0Z4X1_BREBN/27-118
C0Z5N1_BREBN/20-110
C0ZA00_BREBN/25-115
C0ZCU3_BREBN/14-104
C0ZD80_BREBN/19-109
C0ZE92_BREBN/23-114
C0ZEE5_BREBN/21-109
C0ZG66_BREBN/25-115
C0ZH71_BREBN/16-106
C0ZHM8_BREBN/20-106
C0ZJH9_BREBN/15-105
C0ZK08_BREBN/26-111
C0ZME9_RHOE4/181-270
C0ZME9_RHOE4/20-109
C0ZPA1_RHOE4/24-114
C0ZS98_RHOE4/17-106
C0ZSW9_RHOE4/24-111
C0ZTF8_RHOE4/21-112
C0ZTY7_RHOE4/19-108
C0ZUK4_RHOE4/42-132
C0ZWC2_RHOE4/17-103
C1A520_GEMAT/21-112
C1A8J0_GEMAT/34-124
C1AGL4_MYCBT/21-110
C1ANZ8_MYCBT/16-103
C1AVT3_RHOOB/19-108
C1AYJ5_RHOOB/20-105
C1B0A3_RHOOB/33-123
C1B6D1_RHOOB/19-107
C1B898_RHOOB/23-112
C1CWJ4_DEIDV/17-109
C1DVU9_SULAA/12-102
C1ELI9_BACC3/27-117
C1ELQ6_BACC3/1-52
C1ELS2_BACC3/15-105
C1ESL2_BACC3/28-119
C1EYG4_BACC3/14-104
C1EZH7_BACC3/17-104
C1F689_ACIC5/30-119
C1F6T1_ACIC5/42-134
C1F8D3_ACIC5/21-111
C1FN01_CLOBJ/25-116
C1FUS5_CLOBJ/16-102
C1FUT8_CLOBJ/1-37
C1HR05_9ESCH/65-155
C1I456_9CLOT/31-121
C1I4L4_9CLOT/19-109
C1I6Q2_9CLOT/21-112
C1I9E1_9CLOT/1-49
C1L1E1_LISMC/15-104
C1L2C5_LISMC/17-107
C1MBV5_9ENTR/30-120
C1NBB1_9ESCH/65-155
C1PC58_BACCO/16-106
C2C7F5_VIBCH/23-111
C2CM80_CORST/1-83
C2CXJ4_LACBR/4-59
C2CXQ4_LACBR/20-110
C2CZR7_LACBR/15-105
C2D550_LACBR/47-137
C2DA02_ENTFA/16-106
C2DDW4_ENTFA/21-112
C2DEN0_ENTFA/21-111
C2DSX3_ECOLX/58-148
C2E3A9_LACJO/17-106
C2E559_LACJO/32-118
C2EF85_9LACO/21-111
C2EGN1_9LACO/16-106
C2EH48_9LACO/26-117
C2EKS7_9LACO/30-116
C2END1_9LACO/13-105
C2ENS8_9LACO/16-106
C2EQP1_9LACO/20-111
C2ESL1_9LACO/20-111
C2EUG0_9LACO/15-105
C2EUG2_9LACO/16-102
C2EW37_9LACO/26-112
C2FAB7_LACPA/38-129
C2FEZ4_LACPA/37-127
C2FTY5_9SPHI/27-86
C2FTY8_9SPHI/38-128
C2FTZ7_9SPHI/1-45
C2FU03_9SPHI/19-109
C2FVG3_9SPHI/28-121
C2FVG9_9SPHI/33-124
C2FX49_9SPHI/29-119
C2FYI1_9SPHI/28-86
C2FZ57_9SPHI/1-60
C2G4B6_9SPHI/21-111
C2GM38_LACRE/25-114
C2GM40_LACRE/18-107
C2GMY0_LACRE/26-112
C2H0W2_ENTFA/15-105
C2H2D5_ENTFA/37-127
C2H616_ENTFA/21-112
C2HAN9_ENTFC/21-112
C2HD95_ENTFC/1-57
C2HQU5_LACAC/1-68
C2HYR7_VIBCH/23-111
C2JIV2_ENTFA/21-112
C2JMQ8_ENTFA/37-127
C2JP63_ENTFA/21-111
C2JXZ2_LACRH/28-118
C2K0U2_LACRH/20-105
C2K105_LACRH/21-112
C2KD66_9LACO/30-116
C2KLH9_LEUMC/23-113
C2LFA7_PROMI/53-143
C2LXF1_STAHO/13-106
C2LZI4_STAHO/6-66
C2MGQ2_BACCE/31-116
C2MN19_BACCE/27-117
C2MN86_BACCE/1-75
C2MNA6_BACCE/14-104
C2MNB0_BACCE/14-104
C2MNB1_BACCE/14-104
C2MNC5_BACCE/15-105
C2MQV4_BACCE/28-119
C2MSZ7_BACCE/19-109
C2MT81_BACCE/1-75
C2MUJ9_BACCE/20-111
C2MWS0_BACCE/31-116
C2N3G0_BACCE/27-117
C2N3M4_BACCE/16-105
C2N3P5_BACCE/15-105
C2N6I1_BACCE/28-119
C2N8U2_BACCE/14-104
C2N937_BACCE/1-75
C2NK97_BACCE/27-117
C2NKF2_BACCE/1-52
C2NKG8_BACCE/15-105
C2NN14_BACCE/28-119
C2NQ50_BACCE/14-104
C2NQE4_BACCE/1-75
C2NUT1_BACCE/31-116
C2P135_BACCE/27-117
C2P197_BACCE/16-105
C2P1C2_BACCE/15-105
C2P3S5_BACCE/28-119
C2P611_BACCE/14-104
C2P6A6_BACCE/1-75
C2P769_BACCE/17-108
C2PAV8_BACCE/26-111
C2PHS1_BACCE/16-105
C2PHU0_BACCE/14-104
C2PHU4_BACCE/14-104
C2PHU5_BACCE/25-115
C2PHV8_BACCE/15-104
C2PKC9_BACCE/28-119
C2PMI5_BACCE/14-104
C2PMT0_BACCE/1-75
C2PNV2_BACCE/17-108
C2PRT2_BACCE/31-116
C2PWM9_BACCE/28-119
C2PWX8_BACCE/17-108
C2PY92_BACCE/27-117
C2PYF9_BACCE/1-91
C2Q119_BACCE/28-119
C2Q322_BACCE/14-104
C2Q339_BACCE/6-61
C2Q3D6_BACCE/1-88
C2Q7W1_BACCE/31-116
C2QC96_BACCE/17-108
C2QEB8_BACCE/27-117
C2QEI8_BACCE/15-105
C2QHA9_BACCE/28-119
C2QJG4_BACCE/14-104
C2QJQ9_BACCE/1-75
C2QL84_BACCE/20-111
C2QNX8_BACCE/32-117
C2QVM3_BACCE/7-97
C2QVV6_BACCE/15-104
C2QYH1_BACCE/28-119
C2R0J3_BACCE/14-104
C2R0T2_BACCE/1-58
C2R1S9_BACCE/17-71
C2R415_BACCE/26-111
C2R8I4_BACCE/17-108
C2RA62_BACCE/27-117
C2RAV3_BACCE/15-105
C2RDG0_BACCE/28-119
C2RFJ0_BACCE/14-104
C2RFV4_BACCE/1-75
C2RIZ7_BACCE/31-116
C2RQJ4_BACCE/27-117
C2RQR2_BACCE/16-105
C2RQS6_BACCE/14-104
C2RQT0_BACCE/14-104
C2RQT1_BACCE/25-115
C2RQU2_BACCE/15-105
C2RVC2_BACCE/14-104
C2RVM9_BACCE/1-75
C2RWT2_BACCE/28-119
C2RZK4_BACCE/26-113
C2RZL9_BACCE/26-113
C2S612_BACCE/27-117
C2S687_BACCE/14-104
C2S691_BACCE/14-104
C2S692_BACCE/14-104
C2S6A7_BACCE/15-105
C2S954_BACCE/28-119
C2SB84_BACCE/19-109
C2SBK4_BACCE/1-88
C2SDQ5_BACCE/20-111
C2SFY3_BACCE/31-116
C2SKQ4_BACCE/28-119
C2SL01_BACCE/21-112
C2SMN0_BACCE/27-117
C2SMS9_BACCE/15-105
C2SQC7_BACCE/28-119
C2SSE9_BACCE/32-122
C2SSG2_BACCE/6-61
C2SSP5_BACCE/39-126
C2SWU0_BACCE/31-116
C2T1G2_BACCE/17-108
C2T3D4_BACCE/27-117
C2T3J9_BACCE/16-105
C2T3L3_BACCE/14-104
C2T3L7_BACCE/14-104
C2T3L8_BACCE/25-115
C2T3N1_BACCE/15-105
C2T671_BACCE/28-119
C2T884_BACCE/14-104
C2T8K2_BACCE/1-75
C2TCB8_BACCE/26-111
C2TJ22_BACCE/7-97
C2TJ94_BACCE/14-104
C2TJ95_BACCE/14-104
C2TJA9_BACCE/15-104
C2TLV1_BACCE/28-119
C2TNZ1_BACCE/19-109
C2TP83_BACCE/1-58
C2TQT5_BACCE/20-111
C2TT87_BACCE/26-111
C2TXW3_BACCE/27-118
C2TZW7_BACCE/7-97
C2U043_BACCE/14-104
C2U059_BACCE/15-105
C2U2S0_BACCE/28-119
C2U4X9_BACCE/14-104
C2U579_BACCE/1-75
C2U656_BACCE/61-135
C2U9T3_BACCE/31-116
C2UE53_BACCE/17-108
C2UG99_BACCE/27-117
C2UGG8_BACCE/16-105
C2UGI6_BACCE/14-104
C2UGJ0_BACCE/14-104
C2UGJ1_BACCE/25-115
C2UGK7_BACCE/15-105
C2UJ81_BACCE/28-119
C2ULC8_BACCE/1-75
C2ULH2_BACCE/14-104
C2URD0_BACCE/26-111
C2UVS3_BACCE/17-108
C2UXP4_BACCE/27-117
C2UXW3_BACCE/16-105
C2UXX9_BACCE/14-104
C2UXY4_BACCE/14-104
C2UXY5_BACCE/25-115
C2UXZ8_BACCE/15-105
C2V0R3_BACCE/28-119
C2V2R8_BACCE/14-104
C2V335_BACCE/1-75
C2V4J8_BACCE/129-220
C2V4J8_BACCE/22-113
C2V7S1_BACCE/26-111
C2VCD2_BACCE/17-108
C2VE89_BACCE/7-97
C2VEG7_BACCE/14-104
C2VEI3_BACCE/15-105
C2VH31_BACCE/28-119
C2VJ53_BACCE/14-104
C2VJF3_BACCE/1-75
C2VPI1_BACCE/26-111
C2VQ88_BACCE/20-110
C2VW46_BACCE/7-97
C2VWB2_BACCE/1-52
C2VWD0_BACCE/14-104
C2VWD1_BACCE/14-104
C2VWE4_BACCE/15-104
C2VZ28_BACCE/28-119
C2W196_BACCE/14-104
C2W1K0_BACCE/1-58
C2W844_BACCE/1-53
C2WC96_BACCE/28-119
C2WE46_BACCE/14-104
C2WEE5_BACCE/34-121
C2WIE6_BACCE/26-111
C2WMU1_BACCE/17-105
C2WPV9_BACCE/27-117
C2WQ88_BACCE/16-105
C2WQA9_BACCE/15-105
C2WSZ0_BACCE/28-119
C2WUY7_BACCE/14-104
C2WV84_BACCE/1-75
C2WYU0_BACCE/26-111
C2X078_BACCE/17-108
C2X0W7_BACCE/7-97
C2X111_BACCE/14-104
C2X126_BACCE/15-105
C2X2T4_BACCE/28-119
C2X7P7_BACCE/26-111
C2XC10_BACCE/9-60
C2XDZ3_BACCE/27-117
C2XE57_BACCE/16-105
C2XE78_BACCE/15-105
C2XGX5_BACCE/28-119
C2XIZ0_BACCE/14-104
C2XJ89_BACCE/1-75
C2XM37_BACCE/1-52
C2XPX6_BACCE/31-116
C2XUI8_BACCE/21-112
C2XWE0_BACCE/27-117
C2XWJ9_BACCE/1-91
C2XZF5_BACCE/1-77
C2Y1F4_BACCE/14-104
C2Y1R8_BACCE/1-88
C2Y6M1_BACCE/26-111
C2YAX0_BACCE/17-108
C2YCT5_BACCE/27-117
C2YD01_BACCE/16-105
C2YD19_BACCE/14-104
C2YD23_BACCE/14-104
C2YD24_BACCE/25-115
C2YD38_BACCE/15-105
C2YHN5_BACCE/14-104
C2YHY2_BACCE/1-75
C2YJ35_BACCE/28-119
C2YJL0_BACCE/20-111
C2YMK1_BACCE/31-116
C2YN26_BACCE/20-110
C2YU23_BACCE/7-97
C2YU99_BACCE/15-105
C2YWQ5_BACCE/28-119
C2YYS1_BACCE/28-118
C2YZ20_BACCE/1-75
C2Z1M0_BACCE/20-111
C2Z3S0_BACCE/31-116
C2Z8E4_BACCE/21-112
C2ZAC3_BACCE/27-117
C2ZAI2_BACCE/15-105
C2ZD11_BACCE/28-119
C2ZF10_BACCE/14-103
C2ZF40_BACCE/15-105
C2ZFA7_BACCE/20-107
C2ZGW7_BACCE/1-57
C2ZI89_BACCE/20-111
C2ZKA5_BACCE/31-116
C2ZQH3_BACCE/21-112
C2ZRU8_BACCE/27-117
C2ZS07_BACCE/15-105
C2ZUJ5_BACCE/28-119
C2ZWK9_BACCE/14-103
C2ZWN4_BACCE/15-105
C2ZWU9_BACCE/1-88
C2ZYU6_BACCE/20-111
C2ZYZ7_BACCE/1-57
C3A1W7_BACMY/31-116
C3A6A5_BACMY/21-112
C3A896_BACMY/27-117
C3A8H4_BACMY/15-105
C3AB14_BACMY/28-119
C3AD16_BACMY/32-122
C3ADC3_BACMY/39-126
C3AHZ6_BACMY/31-116
C3AN50_BACMY/1-77
C3AQS8_BACMY/28-119
C3ARX8_BACMY/22-113
C3ASR9_BACMY/14-104
C3AT22_BACMY/1-75
C3AXM8_BACMY/26-117
C3AZV6_BACMY/31-116
C3B5I4_BACMY/15-105
C3B874_BACMY/28-119
C3B985_BACMY/22-113
C3BA68_BACMY/14-104
C3BAN7_BACMY/1-75
C3BCF9_BACMY/26-117
C3BGD6_9BACI/31-118
C3BMH1_9BACI/15-105
C3BQ55_9BACI/28-119
C3BRA4_9BACI/22-113
C3BS45_9BACI/14-104
C3BSH5_9BACI/1-75
C3BY73_BACTU/31-116
C3BYW6_BACTU/20-110
C3C2N5_BACTU/17-108
C3C4U2_BACTU/4-94
C3C511_BACTU/1-52
C3C525_BACTU/14-104
C3C533_BACTU/14-104
C3C534_BACTU/14-104
C3C549_BACTU/15-104
C3C841_BACTU/28-119
C3CA65_BACTU/14-104
C3CAF7_BACTU/1-75
C3CEQ6_BACTU/26-111
C3CJ38_BACTU/1-65
C3CL61_BACTU/27-117
C3CL84_BACTU/16-105
C3CLA3_BACTU/14-104
C3CLA7_BACTU/14-104
C3CLA8_BACTU/14-104
C3CLC4_BACTU/15-105
C3CP96_BACTU/28-119
C3CRI2_BACTU/14-104
C3CRS6_BACTU/1-75
C3CXJ0_BACTU/26-111
C3D212_BACTU/1-65
C3D441_BACTU/27-117
C3D4B0_BACTU/16-105
C3D4C9_BACTU/14-104
C3D4D3_BACTU/14-104
C3D4D4_BACTU/14-104
C3D4F0_BACTU/15-105
C3D788_BACTU/28-119
C3D9C8_BACTU/14-104
C3D9M2_BACTU/1-75
C3DK51_BACTS/17-108
C3DM47_BACTS/4-94
C3DMA8_BACTS/14-104
C3DMC1_BACTS/15-105
C3DQD2_BACTS/28-119
C3DSJ6_BACTS/14-104
C3DSW8_BACTS/1-75
C3DX35_BACTS/25-58
C3DZF7_BACTU/26-111
C3E3U0_BACTU/17-108
C3E5S8_BACTU/27-117
C3E5Z0_BACTU/16-105
C3E605_BACTU/14-104
C3E609_BACTU/14-104
C3E610_BACTU/25-115
C3E626_BACTU/15-105
C3E8Q6_BACTU/28-119
C3EAP8_BACTU/14-104
C3EB17_BACTU/1-75
C3EGK8_BACTK/26-111
C3EN03_BACTK/27-117
C3EN97_BACTK/16-105
C3ENC0_BACTK/15-105
C3EQT4_BACTK/28-119
C3ESU4_BACTK/14-104
C3ET51_BACTK/1-75
C3EXK0_BACTU/26-111
C3F456_BACTU/27-117
C3F4C9_BACTU/14-104
C3F4D0_BACTU/25-115
C3F4E5_BACTU/15-104
C3F768_BACTU/28-119
C3F9C3_BACTU/19-109
C3F9N8_BACTU/20-107
C3FG56_BACTB/31-116
C3FKL7_BACTB/1-65
C3FMI6_BACTB/27-117
C3FMQ6_BACTB/16-105
C3FMS5_BACTB/14-104
C3FMS9_BACTB/14-104
C3FMT0_BACTB/25-115
C3FMU6_BACTB/15-105
C3FQM0_BACTB/28-119
C3FSQ9_BACTB/14-104
C3FT03_BACTB/1-75
C3FYW2_BACTU/26-111
C3G5H2_BACTU/7-97
C3G5N2_BACTU/16-105
C3G5Q0_BACTU/14-104
C3G5Q1_BACTU/14-104
C3G5R5_BACTU/15-104
C3G8C6_BACTU/28-119
C3GAB9_BACTU/19-109
C3GAQ3_BACTU/1-75
C3GER3_BACTU/26-111
C3GLE7_BACTU/7-97
C3GLL2_BACTU/14-104
C3GLL6_BACTU/14-104
C3GLL7_BACTU/25-115
C3GLN3_BACTU/15-105
C3GP58_BACTU/28-119
C3GRA7_BACTU/14-104
C3GRH8_BACTU/1-75
C3H1D2_BACTU/9-60
C3H3K2_BACTU/27-117
C3H3R7_BACTU/16-105
C3H3U3_BACTU/15-105
C3H6F8_BACTU/28-119
C3H8G9_BACTU/14-104
C3H8U1_BACTU/1-75
C3HEA4_BACTU/31-116
C3HF39_BACTU/20-109
C3HL14_BACTU/7-97
C3HL85_BACTU/16-105
C3HL99_BACTU/14-104
C3HLA3_BACTU/14-104
C3HLA4_BACTU/14-104
C3HLB7_BACTU/15-104
C3HNW9_BACTU/28-119
C3HQZ9_BACTU/19-109
C3HR95_BACTU/1-75
C3HWA8_BACTU/26-111
C3HWY0_BACTU/20-110
C3I175_BACTU/17-108
C3I3F5_BACTU/27-117
C3I3M6_BACTU/14-104
C3I3P4_BACTU/15-105
C3I6B9_BACTU/28-119
C3I8I9_BACTU/14-104
C3I8T2_BACTU/1-88
C3IFB8_BACTU/26-111
C3IJS9_BACTU/17-108
C3ILN8_BACTU/4-94
C3ILV0_BACTU/14-104
C3ILW5_BACTU/15-105
C3IPI3_BACTU/28-119
C3IRH2_BACTU/14-104
C3IRT4_BACTU/1-75
C3IU89_BACTU/20-111
C3JC23_9PORP/18-104
C3JDC0_RHOER/17-106
C3JDL8_RHOER/193-282
C3JDL8_RHOER/32-121
C3JES0_RHOER/24-114
C3JGT1_RHOER/17-103
C3JIG1_RHOER/42-132
C3JMM5_RHOER/13-102
C3JPQ7_RHOER/20-107
C3JRG6_RHOER/29-120
C3K8Q2_PSEFS/31-122
C3KAD9_PSEFS/16-106
C3KBB6_PSEFS/19-109
C3KC16_PSEFS/23-112
C3KFN3_PSEFL/26-116
C3KVG3_CLOB6/25-116
C3L1Q2_CLOB6/20-110
C3L2D9_CLOB6/16-102
C3L2F7_CLOB6/16-105
C3L2G2_CLOB6/1-37
C3L5S1_BACAC/28-119
C3LBC1_BACAC/15-104
C3LBD5_BACAC/14-104
C3LBD6_BACAC/14-104
C3LBE2_BACAC/14-104
C3LBL5_BACAC/27-117
C3LDC7_BACAC/14-104
C3LE80_BACAC/26-111
C3LEG5_BACAC/17-104
C3LUB8_VIBCM/23-111
C3ME81_RHISN/34-124
C3MFC7_RHISN/17-108
C3MI38_RHISN/196-284
C3MI38_RHISN/33-121
C3MKG7_SULIL/21-110
C3MRY7_SULIM/21-110
C3N0X6_SULIA/21-110
C3N9J8_SULIY/21-110
C3NLX7_SULIN/21-110
C3NN35_SULIN/20-111
C3P051_BACAA/14-104
C3P148_BACAA/17-104
C3P1L1_BACAA/26-111
C3P265_BACAA/27-117
C3P349_BACAA/14-104
C3P352_BACAA/14-104
C3P353_BACAA/14-104
C3P365_BACAA/15-104
C3P8M4_BACAA/28-119
C3Q2J2_9BACE/30-120
C3Q6M2_9BACE/18-109
C3QJM8_9BACE/18-108
C3QQ60_9BACE/19-110
C3QTQ8_9BACE/20-110
C3QYC7_9BACE/18-109
C3RAP7_9BACE/30-120
C3RFD2_9BACE/18-109
C3RJG2_9FIRM/15-105
C3RJJ5_9FIRM/16-107
C3RMI9_9FIRM/6-86
C3RRE2_9FIRM/18-107
C3SFK7_ECOLX/58-148
C3WCP7_FUSMR/21-111
C3WDN1_FUSMR/17-107
C3WFU8_FUSMR/16-107
C3WG47_FUSMR/20-106
C3WIW8_9FUSO/19-110
C3WPG4_9FUSO/24-112
C3WS29_9FUSO/17-107
C3WT67_9FUSO/20-111
C3WUL8_9FUSO/25-116
C3WVD7_9FUSO/18-104
C3WWA6_9FUSO/17-107
C3WZJ7_9FUSO/46-137
C3X420_OXAFO/26-116
C3X8E0_OXAFO/7-97
C3XDQ3_9HELI/16-109
C3XDQ4_9HELI/1-57
C4AMP9_BURMA/97-187
C4AMQ9_BURMA/43-133
C4ATD3_BURMA/107-194
C4B195_BURMA/19-108
C4FCZ5_9BIFI/1-31
C4FMS4_9FIRM/23-110
C4FUQ0_9FIRM/54-144
C4FWL5_9FIRM/25-116
C4G4M5_ABIDE/22-112
C4GEI9_9NEIS/27-116
C4GEK6_9NEIS/23-114
C4GF10_9NEIS/11-101
C4GMS9_9NEIS/19-109
C4GTU7_YERPN/29-119
C4H4E2_YERPE/29-119
C4HMQ3_YERPE/29-119
C4HTZ4_YERPE/29-119
C4IB96_CLOBU/18-108
C4ICQ0_CLOBU/16-106
C4ILC9_CLOBU/19-109
C4KK03_SULIK/21-110
C4KTM1_BURPS/107-197
C4KTN1_BURPS/43-133
C4KUJ0_BURPS/20-107
C4KX88_BURPS/19-108
C4KYU4_EXISA/21-111
C4KZ42_EXISA/13-102
C4L0L2_EXISA/15-106
C4L5S7_EXISA/13-103
C4L7I5_TOLAT/19-108
C4RBL0_9ACTO/24-113
C4RBM8_9ACTO/48-138
C4RFF1_9ACTO/23-111
C4RG55_9ACTO/25-115
C4RGP1_9ACTO/57-136
C4RGV1_9ACTO/16-106
C4RI43_9ACTO/50-140
C4RMZ5_9ACTO/23-113
C4RZI2_YERBE/7-99
C4S5P7_YERBE/34-124
C4S5V1_YERBE/22-111
C4S8Q3_YERMO/19-108
C4SAL9_YERMO/7-99
C4SEX0_YERMO/55-145
C4SKN8_YERFR/34-126
C4SQP2_YERFR/37-127
C4SY41_YERIN/4-94
C4SZN6_YERIN/39-127
C4T0Y5_YERIN/32-124
C4T5A2_YERIN/22-110
C4TTZ6_YERKR/37-127
C4TUM9_YERKR/28-116
C4TWE8_YERKR/35-126
C4U167_YERKR/32-124
C4U803_YERAL/29-119
C4U9C6_YERAL/7-99
C4UQB0_YERRO/37-127
C4UQM5_YERRO/19-107
C4V329_9FIRM/15-104
C4VKJ0_9LACO/30-116
C4VT81_9LACO/32-118
C4VUP7_9LACO/20-111
C4WBS6_STAWA/13-106
C4WF01_9RHIZ/30-119
C4WFD1_9RHIZ/55-144
C4WG15_9RHIZ/45-135
C4WID6_9RHIZ/39-127
C4WPD6_9RHIZ/16-106
C4X1D8_KLEPN/28-118
C4X6H2_KLEPN/19-108
C4X8L9_KLEPN/19-108
C4X957_KLEPN/26-115
C4XL74_DESMR/28-118
C4XMX5_DESMR/20-111
C4XNZ1_DESMR/35-125
C4Z245_EUBE2/28-119
C4ZR88_ECOBW/28-118
C5AFQ3_BURGB/31-122
C5AGQ0_BURGB/19-108
C5AJ35_BURGB/19-107
C5AU83_METEA/20-109
C5B2G5_METEA/31-121
C5B313_METEA/1-84
C5BKH8_TERTT/25-116
C5BKI5_TERTT/22-112
C5BM53_TERTT/19-109
C5BUM4_TERTT/19-106
C5BVM7_BEUC1/16-108
C5C0E6_BEUC1/13-83
C5C3S6_BEUC1/44-134
C5C564_BEUC1/21-112
C5C5Y7_BEUC1/25-116
C5C6D0_BEUC1/16-103
C5CLY0_VARPS/25-115
C5CU15_VARPS/15-99
C5D1M3_VARPS/25-107
C5D2Y7_GEOSW/25-113
C5EGD0_9FIRM/18-109
C5EGG7_9FIRM/18-107
C5EK92_9FIRM/22-113
C5EP04_9FIRM/23-112
C5EWW4_9FIRM/17-107
C5EZK9_9HELI/35-124
C5F1H8_9HELI/16-111
C5F3Z1_LACPA/28-118
C5F9R4_LACPA/21-112
C5G345_9LACO/30-116
C5N2L2_STAA3/14-107
C5ND98_BURMA/97-187
C5NDA6_BURMA/23-113
C5NK78_BURMA/19-108
C5NLI5_BURMA/110-197
C5NY14_9BACL/18-108
C5PZ89_STAAU/14-107
C5QLF0_STAEP/13-106
C5QQZ2_STAEP/30-121
C5QV98_STAEP/46-126
C5R8L6_WEIPA/29-119
C5RAS4_WEIPA/50-142
C5RYP1_9PAST/24-112
C5S1X8_9PAST/26-115
C5T0Q8_ACIDE/17-109
C5T5D3_ACIDE/15-99
C5TEZ4_ZYMMO/1-85
C5TH31_ZYMMO/23-113
C5TLK5_NEIFL/23-114
C5VN95_CLOBO/19-109
C5VWF9_STRSE/18-108
C5W5R2_ECOBB/28-118
C5WJI6_STRDG/1-73
C5ZAU3_BURPS/97-187
C5ZAV3_BURPS/43-133
C5ZC52_BURPS/20-107
C5ZFK3_BURPS/19-108
C6A7Y5_BIFLB/19-110
C6AIJ3_BIFAS/19-110
C6AKJ4_AGGAN/23-112
C6ARK2_RHILS/37-127
C6AT54_RHILS/19-109
C6ATB6_RHILS/23-113
C6AVK6_RHILS/28-119
C6AXT3_RHILS/19-108
C6B2U5_RHILS/17-109
C6B4F4_RHILS/29-119
C6B5Y6_RHILS/28-117
C6B6E7_RHILS/17-105
C6BMA9_RALP1/31-122
C6BME4_RALP1/22-111
C6BZR4_DESAD/24-115
C6C7P0_DICDC/22-112
C6CCQ0_DICDC/30-120
C6CDH3_DICDC/19-109
C6CHT3_DICZE/25-115
C6CHY6_DICZE/19-106
C6CIC1_DICZE/19-107
C6CIP6_DICZE/27-117
C6CIW1_DICZE/19-109
C6CJF7_DICZE/22-112
C6CPI3_DICZE/17-106
C6CR09_DICZE/25-114
C6CRF0_PAESJ/19-109
C6CRW5_PAESJ/16-107
C6CRW7_PAESJ/15-106
C6CS51_PAESJ/21-111
C6CVZ8_PAESJ/24-115
C6CWH7_PAESJ/16-105
C6CWT4_PAESJ/16-105
C6CXQ2_PAESJ/23-113
C6CZP6_PAESJ/11-97
C6D0R2_PAESJ/20-111
C6D1J4_PAESJ/15-105
C6D2J1_PAESJ/26-112
C6D2R9_PAESJ/24-113
C6D7F7_PAESJ/26-115
C6D7I2_PAESJ/18-108
C6D7I8_PAESJ/13-104
C6D893_PAESJ/20-110
C6D8G0_PAESJ/17-104
C6DDC2_PECCP/45-134
C6DDN2_PECCP/20-110
C6DGL8_PECCP/34-124
C6DIW5_PECCP/20-108
C6DK94_PECCP/33-123
C6DRU6_MYCTK/16-103
C6DVG3_MYCTK/21-110
C6ECD2_ECOBD/28-118
C6GSZ0_STRSX/18-108
C6GYF2_STRS4/18-108
C6I9J9_9BACE/34-124
C6ICK8_9BACE/18-109
C6IHC5_9BACE/18-109
C6IV40_9BACL/4-94
C6IX04_9BACL/1-87
C6IXD0_9BACL/16-106
C6IYB5_9BACL/28-115
C6IZ90_9BACL/12-103
C6J0I2_9BACL/28-114
C6J2G5_9BACL/18-105
C6J4E6_9BACL/16-107
C6JE37_9FIRM/21-111
C6JHU2_9FIRM/21-111
C6JLP1_FUSVA/17-107
C6JRF1_FUSVA/17-107
C6LA68_9FIRM/26-116
C6LBP0_9FIRM/21-111
C6LCI3_9FIRM/22-111
C6LEL6_9FIRM/32-123
C6M6Q9_NEISI/7-98
C6M805_NEISI/75-165
C6N6Q5_9GAMM/19-108
C6NW06_9GAMM/7-98
C6PMT4_9CLOT/19-109
C6PNT5_9CLOT/17-107
C6PP19_9CLOT/16-106
C6PPP2_9CLOT/1-84
C6PRT7_9CLOT/31-119
C6PTW0_9CLOT/29-117
C6PU27_9CLOT/20-111
C6PV43_9CLOT/19-106
C6PXW6_9CLOT/1-73
C6PY35_9CLOT/19-109
C6PY38_9CLOT/19-109
C6Q0R2_9CLOT/19-109
C6R4A7_9MICC/23-113
C6R5T9_9MICC/74-165
C6RRY6_ACIRA/19-108
C6S0S0_VIBCH/1-55
C6SS99_STRMN/19-109
C6SSD9_STRMN/17-104
C6ST44_STRMN/7-94
C6TWP5_BURPS/20-110
C6TWQ5_BURPS/43-133
C6TXM1_BURPS/134-221
C6U126_BURPS/19-108
C6UKZ4_ECOBR/28-118
C6V3B2_ECO5T/28-118
C6VKF8_LACPJ/16-100
C6VL18_LACPJ/21-111
C6VL30_LACPJ/22-113
C6VL74_LACPJ/21-111
C6VMY5_LACPJ/25-112
C6VPP7_LACPJ/20-110
C6VPS6_LACPJ/15-105
C6VSI4_DYAFD/26-117
C6VUN5_DYAFD/20-109
C6VVK8_DYAFD/17-107
C6VWX1_DYAFD/25-114
C6VXF5_DYAFD/29-119
C6VZS2_DYAFD/23-113
C6W1E2_DYAFD/29-119
C6W2Q4_DYAFD/28-118
C6W330_DYAFD/20-110
C6W431_DYAFD/23-113
C6W660_DYAFD/27-117
C6W6Y8_DYAFD/29-119
C6W754_DYAFD/27-118
C6W939_ACTMD/27-117
C6W9M7_ACTMD/31-121
C6WC04_ACTMD/1-83
C6WD60_ACTMD/14-103
C6WG07_ACTMD/17-108
C6WJ87_ACTMD/23-112
C6WL47_ACTMD/28-118
C6WN22_ACTMD/37-127
C6WQI2_ACTMD/37-126
C6WY26_METML/31-121
C6X540_FLAB3/24-114
C6X9H2_METSD/34-124
C6XI18_HIRBI/17-105
C6XIH6_HIRBI/19-108
C6XMN1_HIRBI/44-135
C6XMZ6_HIRBI/17-104
C6XNN7_HIRBI/26-116
C6XRA3_HIRBI/25-114
C6XRE6_HIRBI/26-116
C6XV30_PEDHD/29-119
C6XX36_PEDHD/27-117
C6YH28_VIBCH/23-111
C6Z5N1_9BACE/18-109
C6Z7D8_9BACE/21-111
C7CBG2_METED/20-109
C7CES5_METED/32-123
C7CIX8_METED/31-121
C7CJC8_METED/43-133
C7CQ06_ENTFA/21-111
C7CTX1_ENTFA/21-112
C7CUE1_ENTFA/16-106
C7CXG8_ENTFA/21-111
C7D0M4_ENTFA/16-106
C7D4K5_ENTFA/21-112
C7D6K5_9RHOB/48-125
C7DGZ7_9EURY/15-104
C7G1V0_STRGR/26-113
C7G9W6_9FIRM/1-64
C7GB42_9FIRM/15-105
C7ITC0_THEET/20-110
C7JHK9_ACEP3/23-114
C7JN39_ACEPA/23-114
C7JXA5_ACEPA/23-114
C7K7J9_ACEPA/23-114
C7KGR8_ACEPA/23-114
C7KR32_ACEPA/23-114
C7KT35_ACEPA/23-114
C7L2P6_ACEPA/23-114
C7LVV2_DESBD/29-119
C7N1K2_SLAHD/22-110
C7N2Q7_SLAHD/1-90
C7N2Q8_SLAHD/33-124
C7N7G7_SLAHD/36-111
C7NCU8_LEPBD/16-104
C7NCW4_LEPBD/20-110
C7NJA8_KYTSD/20-110
C7NR66_HALUD/28-116
C7NUC9_HALUD/35-126
C7NW38_HALMD/26-117
C7NX45_HALMD/26-117
C7NYQ7_HALMD/21-110
C7P5T5_METFA/6-93
C7PBM7_CHIPD/20-110
C7PBP6_CHIPD/26-116
C7PDC9_CHIPD/22-112
C7PDI1_CHIPD/18-109
C7PE62_CHIPD/27-117
C7PE85_CHIPD/19-109
C7PFJ1_CHIPD/28-118
C7PGI6_CHIPD/20-110
C7PGJ2_CHIPD/18-105
C7PGK6_CHIPD/25-115
C7PGL1_CHIPD/20-110
C7PGM7_CHIPD/27-117
C7PGN1_CHIPD/25-116
C7PHF8_CHIPD/24-115
C7PHR8_CHIPD/25-114
C7PHS9_CHIPD/20-110
C7PJ31_CHIPD/20-110
C7PJ43_CHIPD/28-119
C7PJ45_CHIPD/24-114
C7PK99_CHIPD/29-118
C7PKA2_CHIPD/30-120
C7PKE0_CHIPD/28-118
C7PKG9_CHIPD/20-111
C7PKJ1_CHIPD/22-112
C7PLK3_CHIPD/24-113
C7PLR3_CHIPD/24-115
C7PLR4_CHIPD/36-126
C7PNK5_CHIPD/22-112
C7PNK8_CHIPD/38-128
C7PNP4_CHIPD/27-117
C7PNT4_CHIPD/29-119
C7PP79_CHIPD/19-110
C7PPF8_CHIPD/28-119
C7PPL0_CHIPD/29-119
C7PPM2_CHIPD/27-117
C7PR10_CHIPD/20-111
C7PS00_CHIPD/22-113
C7PS81_CHIPD/21-110
C7PSD1_CHIPD/19-110
C7PTD5_CHIPD/17-108
C7PTF8_CHIPD/24-115
C7PU51_CHIPD/17-107
C7PUE6_CHIPD/29-120
C7PUJ8_CHIPD/30-117
C7PVB5_CATAD/28-118
C7PY47_CATAD/33-123
C7PZC8_CATAD/27-120
C7PZM0_CATAD/31-119
C7Q1S0_CATAD/28-118
C7Q4A9_CATAD/17-108
C7Q6P0_CATAD/20-108
C7Q9B0_CATAD/19-107
C7QB23_CATAD/6-90
C7QD36_CATAD/14-104
C7QDK2_CATAD/57-136
C7QDQ7_CATAD/51-141
C7QFP2_CATAD/43-133
C7QGR4_CATAD/20-108
C7QHT5_CATAD/27-117
C7QI81_CATAD/38-128
C7QQX6_CYAP0/23-113
C7QUJ3_CYAP0/18-108
C7R2V8_JONDD/33-120
C7T9Z5_LACRG/20-111
C7TDC1_LACRG/28-118
C7TGH6_LACRL/20-105
C7TGN8_LACRL/20-111
C7TK07_LACRL/28-118
C7U4K5_ENTFA/21-111
C7U8U9_ENTFA/16-106
C7U9E8_ENTFA/21-112
C7UAP5_ENTFA/16-106
C7UDR5_ENTFA/21-111
C7UI80_ENTFA/21-112
C7UKQ3_ENTFA/15-105
C7UQY5_ENTFA/21-112
C7URA1_ENTFA/16-106
C7UTP3_ENTFA/21-111
C7UU77_ENTFA/21-112
C7UXU6_ENTFA/16-106
C7V183_ENTFA/21-111
C7V4C2_ENTFA/16-106
C7V4N2_ENTFA/21-112
C7V8U4_ENTFA/21-111
C7VBN2_ENTFA/21-112
C7VEC8_ENTFA/16-106
C7VEV4_ENTFA/17-108
C7VEV9_ENTFA/18-108
C7VJT7_ENTFA/16-106
C7VM48_ENTFA/21-111
C7VPE6_ENTFA/21-112
C7VR67_ENTFA/21-93
C7VT51_ENTFA/16-106
C7VX13_ENTFA/21-112
C7VYV8_ENTFA/21-111
C7W3N7_ENTFA/21-112
C7W454_ENTFA/16-106
C7W566_ENTFA/17-108
C7W684_ENTFA/21-111
C7W6Y0_ENTFA/21-112
C7W864_ENTFA/18-108
C7WCB2_ENTFA/16-106
C7WGF9_ENTFA/21-111
C7WHW9_ENTFA/16-106
C7WJF4_ENTFA/17-108
C7WJF9_ENTFA/18-108
C7WJN1_ENTFA/21-112
C7WN38_ENTFA/21-112
C7WRK2_ENTFA/16-106
C7WSP7_ENTFA/21-111
C7WVS7_ENTFA/21-111
C7WZ78_ENTFA/16-106
C7X2Y7_ENTFA/21-112
C7X900_9PORP/18-109
C7XD22_9PORP/22-113
C7XGW4_9LACO/30-116
C7XMA1_9FUSO/17-107
C7XPH5_9FUSO/24-112
C7XS73_9FUSO/20-111
C7XV17_9LACO/23-110
C7XWG9_9LACO/29-120
C7XYH1_9LACO/30-116
C7Y6F4_9LACO/30-116
C7Y9P7_ENTFA/21-112
C7YCM7_ENTFA/16-106
C7YDR2_ENTFA/21-111
C7ZZ15_STAAU/14-107
C8A6K2_STAAU/14-107
C8ADZ0_STAAU/14-107
C8ALM6_STAAU/14-107
C8AU29_STAAU/14-107
C8JTP1_LISMO/15-104
C8JVX3_LISMO/17-107
C8K0X5_LISMO/15-104
C8K2K0_LISMO/17-107
C8K844_LISMO/17-107
C8KAB2_LISMO/15-104
C8KN76_STAAU/14-107
C8KT53_STAAU/14-107
C8L0M5_STAAU/14-107
C8LFB1_STAAU/14-107
C8LMF2_STAAU/14-107
C8LQG0_STAAU/14-107
C8LW57_STAAU/14-107
C8M579_STAAU/14-107
C8MBZ0_STAAU/14-107
C8MQ03_STAAU/14-107
C8MRM9_STAAU/14-107
C8N0Q2_STAAU/14-107
C8N8N9_9GAMM/61-93
C8NEL1_9LACT/14-103
C8NJ89_COREF/23-113
C8NPX2_COREF/80-170
C8P427_9LACO/1-57
C8P504_9LACO/16-107
C8P590_9LACO/12-101
C8P8B6_9LACO/20-110
C8P994_9LACO/26-112
C8P9C9_9LACO/32-123
C8P9L4_9LACO/27-112
C8PAC7_9LACO/31-115
C8PNB6_9SPIO/17-107
C8SK38_9RHIZ/17-109
C8SM25_9RHIZ/35-125
C8SMT9_9RHIZ/26-116
C8SS04_9RHIZ/21-111
C8SS07_9RHIZ/24-114
C8SWP8_9RHIZ/17-108
C8SWR0_9RHIZ/18-108
C8T7Z8_KLEPR/19-108
C8TAN0_KLEPR/1-82
C8TCR0_KLEPR/28-118
C8TP35_ECO26/28-118
C8U0I0_ECO10/28-118
C8UM66_ECO1A/28-118
C8URP7_LACRG/21-112
C8W517_DESAS/31-121
C8WD57_ZYMMN/26-118
C8WEC4_ZYMMN/23-113
C8WKN3_EGGLE/19-112
C8WMJ0_EGGLE/18-109
C8WUD9_ALIAD/19-110
C8WXZ8_ALIAD/17-107
C8X0P8_DESRD/29-120
C8X927_NAKMY/33-124
C8X9P1_NAKMY/18-105
C8XAJ0_NAKMY/22-113
C8XEA7_NAKMY/19-110
C8XJH1_NAKMY/24-114
C8ZJN6_STRSU/1-49
C8ZW80_ENTGA/20-104
C9A0V9_ENTGA/16-106
C9A8I9_ENTCA/20-104
C9AD43_ENTCA/22-112
C9ADC5_ENTCA/16-106
C9AF01_ENTFC/20-111
C9AG01_ENTFC/1-57
C9AL96_ENTFC/1-57
C9ANS3_ENTFC/20-111
C9AWM2_ENTCA/20-104
C9B2F7_ENTCA/22-112
C9B2N6_ENTCA/16-106
C9B3C5_ENTFC/1-57
C9B5X8_ENTFC/20-111
C9BC55_ENTFC/20-111
C9BD96_ENTFC/15-105
C9BJD2_ENTFC/20-111
C9BM08_ENTFC/1-57
C9BSM4_ENTFC/20-111
C9BTQ4_ENTFC/15-105
C9C1B5_ENTFC/20-111
C9C2E9_ENTFC/1-57
C9C978_ENTFC/20-111
C9CC67_ENTFC/1-57
C9CJZ3_ENTCA/20-104
C9CQK7_ENTCA/22-112
C9CQZ9_ENTCA/16-106
C9CRJ6_9RHOB/24-108
C9CVD8_9RHOB/27-110
C9D131_9RHOB/20-109
C9D363_9RHOB/24-108
C9KLK2_9FIRM/17-106
C9KLX2_9FIRM/16-106
C9KVY5_9BACE/18-109
C9L5Q6_RUMHA/22-113
C9LZR3_LACHE/1-52
C9M4B0_LACHE/37-102
C9MSJ7_9BACT/22-113
C9MZ42_9FUSO/16-104
C9MZJ1_9FUSO/17-107
C9MZQ5_9FUSO/27-117
C9NSG7_9VIBR/5-92
C9NWG9_9VIBR/26-116
C9NX64_9VIBR/1-71
C9NY96_9VIBR/31-121
C9Q0K3_9BACT/23-99
C9Q0K5_9BACT/22-113
C9QDN8_VIBOR/20-111
C9QF70_VIBOR/24-113
C9QTL4_ECOD1/28-118
C9R1P0_AGGAD/23-112
C9RI06_METVM/6-93
C9XE11_SALTD/28-118
C9XJ54_CLODC/26-117
C9XJL3_CLODC/30-118
C9XQ31_CLODC/19-110
C9XQJ0_CLODC/17-107
C9XQN9_CLODC/22-110
C9XR84_CLODC/17-107
C9XRU0_CLODC/18-107
C9XYJ2_CROTZ/31-121
C9Y144_CROTZ/28-118
C9YI89_CLODR/26-117
C9YL22_CLODR/17-107
C9YLW9_CLODR/22-110
C9YMU6_CLODR/30-118
C9YQI0_CLODR/19-110
C9YR02_CLODR/17-107
C9YRI3_CLODR/18-107
C9YSV9_STRSW/37-126
C9YXH0_STRSW/23-111
C9YXR5_STRSW/34-124
C9Z3S5_STRSW/43-133
C9Z747_STRSW/17-107
C9Z798_STRSW/39-128
C9Z806_STRSW/1-83
C9ZAH2_STRSW/26-116
C9ZAX6_STRSW/39-130
C9ZEY2_STRSW/23-111
C9ZFN1_STRSW/20-110
C9ZG22_STRSW/22-112
C9ZGA6_STRSW/18-108
C9ZGC2_STRSW/19-110
C9ZGK0_STRSW/19-109
D0AF11_ENTFC/20-111
D0AGT0_ENTFC/20-86
D0AKZ8_ENTFC/1-57
D0AMK6_ENTFC/20-111
D0BM42_9LACT/14-102
D0BPE4_9FUSO/19-110
D0BRG1_9FUSO/17-107
D0BVR2_9GAMM/22-112
D0BW64_9GAMM/23-113
D0BXI5_9GAMM/27-117
D0C0T0_9GAMM/22-111
D0C280_9GAMM/29-120
D0C2Z3_9GAMM/19-108
D0C6E6_ACIBA/19-108
D0C7D4_ACIBA/23-113
D0C8Q5_ACIBA/27-118
D0CAM2_ACIBA/23-113
D0CCH6_ACIBA/22-111
D0CDR3_ACIBA/22-112
D0CFT1_ACIBA/20-109
D0CNR3_9RHOB/32-120
D0D209_9RHOB/39-129
D0DBW8_9RHOB/19-108
D0DJ75_9LACO/30-116
D0DQJ1_9LACO/30-116
D0DV36_LACFE/29-115
D0DXQ5_9LACO/30-116
D0GII2_9FUSO/20-111
D0GK37_9FUSO/17-107
D0GKV8_9FUSO/24-114
D0GN80_9FUSO/14-104
D0GNU1_9FUSO/19-109
D0GNU4_9FUSO/19-109
D0H6P0_VIBCH/1-55
D0IXB0_COMT2/18-108
D0J1H2_COMT2/6-88
D0JC21_YERPD/35-125
D0JWU6_YERP1/35-125
D0K712_STAAD/13-106
D0KDZ3_PECWW/19-108
D0KF98_PECWW/33-122
D0KFF5_PECWW/20-108
D0KJ03_PECWW/35-126
D0KQ92_SULS9/21-112
D0KQZ2_SULS9/21-109
D0L267_GORB4/26-111
D0LC94_GORB4/19-107
D0LSP8_HALO1/14-103
D0MEM8_RHOM4/16-105
D0R2K8_LACJF/17-106
D0R5B7_LACJF/32-118
D0RXU6_9STRE/7-94
D0RY62_ACICA/24-115
D0RYA7_ACICA/18-108
D0RYA8_ACICA/18-107
D0RYT6_ACICA/19-108
D0RZ13_ACICA/16-103
D0S297_ACICA/28-120
D0S2C0_ACICA/20-109
D0S2P8_ACICA/27-117
D0S4L7_ACICA/22-111
D0S5A9_ACICA/23-113
D0S720_ACICA/22-112
D0S9J8_ACIJO/19-108
D0SA18_ACIJO/27-117
D0SBF2_ACIJO/22-112
D0SIX2_ACIJU/19-108
D0SJS4_ACIJU/19-108
D0SLP5_ACIJU/18-107
D0SLW4_ACIJU/22-112
D0SV72_ACILW/26-116
D0T549_ACIRA/19-108
D0TCR5_9BACE/20-68
D0TJC4_9BACE/18-109
D0TNR6_9BACE/18-108
D0U563_9GAMM/22-111
D0WQ79_9ACTO/85-175
D0WWW5_VIBAL/31-120
D0X6F0_VIBHA/31-120
D0XFZ9_VIBHA/15-106
D0ZT51_SALT1/28-118
D1A1F9_THECD/18-107
D1A6J4_THECD/22-112
D1ADW5_THECD/19-107
D1AEJ5_THECD/20-109
D1AFX3_SEBTE/15-102
D1AHI3_SEBTE/23-112
D1AHU9_SEBTE/22-108
D1AKU0_SEBTE/16-106
D1ANQ7_SEBTE/17-106
D1ANW3_SEBTE/20-111
D1AQ52_SEBTE/12-98
D1AQM1_SEBTE/16-106
D1ARD3_SEBTE/16-106
D1B1X5_SULD5/19-108
D1BAT0_SANKS/52-142
D1BE98_SANKS/21-108
D1BER0_SANKS/35-125
D1BPT0_VEIPT/23-113
D1BRR9_XYLCX/21-109
D1BUT5_XYLCX/27-117
D1BVL0_XYLCX/24-114
D1C4B3_SPHTD/16-104
D1C604_SPHTD/20-109
D1CBM5_THET1/21-111
D1GQZ5_STAA0/13-106
D1JPL2_9BACE/18-109
D1K096_9BACE/18-109
D1K4V8_9BACE/20-110
D1K5M6_9BACE/3-93
D1NSI2_9BIFI/37-128
D1PKI1_9FIRM/26-113
D1PQM4_9FIRM/33-121
D1QA79_STAAU/14-107
D1QL56_STAAU/14-107
D1QS54_9BACT/22-113
D1R2J7_STAAU/14-107
D1RFD0_LEGLO/21-111
D1RIZ7_LEGLO/23-109
D1RP96_SEROD/19-108
D1RPM4_SEROD/31-123
D1RRJ0_SEROD/19-108
D1RRM2_SEROD/25-117
D1RT33_SEROD/20-107
D1RT46_SEROD/20-111
D1RZ87_SEROD/19-108
D1RZ95_SEROD/20-109
D1TX69_YERPE/35-125
D1WH71_9LACO/30-116
D1WHD7_9LACO/30-116
D1XBL3_9ACTO/26-116
D1XBP5_9ACTO/19-107
D1XBZ4_9ACTO/38-128
D1XCF6_9ACTO/29-119
D1XG44_9ACTO/29-119
D1XGV2_9ACTO/34-124
D1XI23_9ACTO/17-107
D1XJ73_9ACTO/1-56
D1XJU5_9ACTO/26-113
D1XKH7_9ACTO/132-214
D1XKH7_9ACTO/26-114
D1XQB6_9ACTO/20-109
D1XSP2_9ACTO/24-114
D1Y3I0_9BACT/18-107
D1Y3I8_9BACT/20-111
D1Y597_9BACT/18-108
D1YH46_9LACO/32-118
D1YJA2_9LACO/20-111
D1YPF4_9FIRM/23-113
D1YWK5_METPS/18-111
D1YYD1_METPS/20-111
D1YZR4_METPS/19-109
D2AE90_SHIF2/65-155
D2AQI5_STRRD/184-267
D2AQI5_STRRD/22-112
D2AR04_STRRD/15-104
D2AR36_STRRD/22-112
D2AR56_STRRD/24-111
D2ARI0_STRRD/24-114
D2AS90_STRRD/25-116
D2AU75_STRRD/19-109
D2AWV8_STRRD/15-105
D2AZD7_STRRD/20-108
D2B0U9_STRRD/38-128
D2B0W6_STRRD/18-108
D2B4F2_STRRD/36-125
D2B5S0_STRRD/30-120
D2B8Q1_STRRD/19-109
D2BA55_STRRD/27-109
D2BAH2_STRRD/26-116
D2BBF4_STRRD/31-121
D2BCT2_STRRD/20-110
D2BCU7_STRRD/31-122
D2BDN3_STRRD/20-110
D2BEB9_STRRD/32-122
D2BF32_STRRD/28-114
D2BN97_LACLK/15-105
D2BNC9_LACLK/1-90
D2BSC2_DICD5/19-109
D2BT64_DICD5/19-106
D2BTB9_DICD5/25-115
D2BTJ0_DICD5/25-117
D2BWB8_DICD5/21-111
D2BWD2_DICD5/17-109
D2BYL9_DICD5/23-114
D2C0E4_DICD5/25-114
D2C111_DICD5/22-112
D2EGK2_9EURY/11-101
D2EID0_PEDAC/24-110
D2EK24_PEDAC/16-106
D2EZN2_9BACE/18-109
D2F934_STAAU/14-107
D2FFH3_STAAU/14-107
D2FP36_STAAU/14-107
D2FR13_STAAU/30-121
D2FXG7_STAAU/14-107
D2G365_STAAU/14-107
D2GBN1_STAAU/14-107
D2GI60_STAAU/14-107
D2GTI7_STAAU/14-107
D2J6D1_STAEP/18-109
D2J9K4_STAAU/1-41
D2JA11_STAAU/18-109
D2JCC4_STAEP/20-111
D2L2B3_9DELT/28-118
D2MUS3_CAMJE/21-111
D2MW99_CAMJE/22-112
D2N953_STAA5/13-106
D2NFZ6_ECOS5/28-118
D2P0C0_LISM1/15-104
D2P1C9_LISM1/17-107
D2P465_LISM2/17-107
D2PBP2_LISM2/15-104
D2PFI8_SULID/21-110
D2PKA3_SULID/27-97
D2PL75_KRIFD/32-122
D2PLE5_KRIFD/20-110
D2PLI9_KRIFD/37-125
D2PME8_KRIFD/17-107
D2PMR3_KRIFD/34-123
D2PNQ5_KRIFD/15-105
D2PQP6_KRIFD/26-117
D2PR37_KRIFD/20-111
D2PR44_KRIFD/22-109
D2PSB1_KRIFD/16-103
D2PTR7_KRIFD/28-118
D2PUF8_KRIFD/35-125
D2PUI2_KRIFD/19-107
D2PUT8_KRIFD/20-108
D2PVU0_KRIFD/23-112
D2PWE4_KRIFD/17-109
D2PX33_KRIFD/31-116
D2Q134_KRIFD/20-110
D2Q2S6_KRIFD/19-107
D2Q4E7_KRIFD/19-108
D2Q5J6_BIFDB/1-92
D2Q701_BIFDB/16-106
D2QBG6_SPILD/19-110
D2QC01_SPILD/36-126
D2QC03_SPILD/27-117
D2QCU6_SPILD/18-109
D2QDD2_SPILD/24-112
D2QDI7_SPILD/36-125
D2QI46_SPILD/24-114
D2QI47_SPILD/20-110
D2QIX8_SPILD/37-126
D2QPH3_SPILD/24-110
D2QST7_SPILD/20-110
D2RDP7_ARCPA/15-97
D2RHW6_ARCPA/9-95
D2RN76_ACIFV/16-106
D2RNW0_ACIFV/19-106
D2RQ26_HALTV/22-111
D2RQU7_HALTV/32-121
D2S0H5_HALTV/29-120
D2S1V9_HALTV/29-120
D2SB81_GEOOG/40-124
D2SGW1_GEOOG/28-119
D2TN44_CITRI/28-118
D2UFA1_XANAP/39-128
D2UGY5_XANAP/41-131
D2UPD8_STAAU/14-107
D2UU54_STAAU/14-107
D2ZLN2_9ENTR/30-120
D2ZX99_NEIMU/21-111
D3AIF0_9CLOT/30-119
D3ANX8_9CLOT/17-108
D3APC3_9CLOT/50-141
D3AQA9_9CLOT/24-114
D3ARL5_9CLOT/19-109
D3AT89_9CLOT/18-108
D3ATH6_9CLOT/70-116
D3AU14_9CLOT/1-65
D3CRC2_9ACTO/83-173
D3CSE7_9ACTO/19-108
D3CTC2_9ACTO/31-121
D3CV58_9ACTO/31-121
D3D0I4_9ACTO/54-144
D3D1L1_9ACTO/20-111
D3D2V4_9ACTO/34-124
D3D4G4_9ACTO/14-105
D3D4I7_9ACTO/42-133
D3D4L1_9ACTO/16-105
D3D6M8_9ACTO/22-113
D3D6S3_9ACTO/16-104
D3DB30_9ACTO/19-102
D3DI70_HYDTT/12-102
D3DK57_HYDTT/18-108
D3E0G5_METRM/22-111
D3E6H3_GEOS4/18-106
D3EAD9_GEOS4/17-107
D3EB80_GEOS4/23-113
D3EBD1_GEOS4/18-108
D3EC67_GEOS4/25-115
D3ECH3_GEOS4/19-109
D3EEB6_GEOS4/28-115
D3EFF6_GEOS4/19-108
D3EGS7_GEOS4/26-112
D3EH51_GEOS4/13-104
D3EH79_GEOS4/15-105
D3EHQ9_GEOS4/18-108
D3EI19_GEOS4/19-110
D3EJU5_GEOS4/24-113
D3EKE2_GEOS4/14-114
D3EM18_GEOS4/16-106
D3EM92_GEOS4/24-115
D3EYF1_STAA4/14-107
D3EZG9_CONWI/42-132
D3F2V0_CONWI/19-103
D3F5V8_CONWI/18-113
D3F687_CONWI/21-111
D3F9Z8_CONWI/15-105
D3FAL5_CONWI/16-106
D3FBX7_CONWI/16-106
D3FDX1_CONWI/24-113
D3FEC7_CONWI/24-114
D3FP21_CAMJI/21-112
D3FP30_CAMJI/16-110
D3FRE8_BACPE/15-102
D3FRW4_BACPE/16-102
D3G298_ZYMMO/30-121
D3GW16_ECO44/28-118
D3HAX2_STRM6/22-109
D3HFX1_STRG3/29-120
D3HS48_LEGLN/21-111
D3HT08_LEGLN/23-109
D3HYI4_9BACT/13-104
D3HYI6_9BACT/21-101
D3I092_9BACT/18-104
D3I3U3_9BACT/22-113
D3II81_9BACT/22-113
D3KLQ1_LISMO/15-104
D3KMQ5_LISMO/17-107
D3L963_OENOE/1-59
D3LEX8_ENTFC/20-86
D3LF84_ENTFC/20-111
D3LPG5_MICLU/27-116
D3M0Q3_9ACTO/25-115
D3M1E2_9ACTO/59-126
D3M477_9ACTO/24-106
D3M6K8_9ACTO/28-120
D3M6K9_9ACTO/23-114
D3M7R3_9ACTO/36-126
D3NW37_AZOS1/37-127
D3P1S5_AZOS1/20-111
D3P5N9_AZOS1/25-114
D3PQX1_MEIRD/15-103
D3PQX2_MEIRD/29-119
D3PUK8_STANL/24-112
D3PUL8_STANL/32-125
D3PXA2_STANL/20-108
D3PZG9_STANL/19-107
D3PZN7_STANL/30-120
D3Q319_STANL/27-118
D3Q3R2_STANL/20-110
D3Q412_STANL/24-111
D3Q4P2_STANL/19-109
D3Q692_STANL/24-112
D3Q773_STANL/26-115
D3QIH6_STALH/13-106
D3QLD1_ECOCB/58-148
D3R563_BIFAB/32-123
D3RCA0_KLEVT/23-114
D3RDD3_KLEVT/20-109
D3REN5_KLEVT/19-108
D3REX5_KLEVT/28-118
D3RKM2_KLEVT/19-108
D3RXF9_FERPA/13-101
D3RZV4_FERPA/16-107
D3S0G5_FERPA/11-99
D3S4Z6_METSF/6-93
D3SSR9_NATMM/24-113
D3SU27_NATMM/12-96
D3SVK6_NATMM/15-106
D3U1W4_9BACT/4-95
D3ULE0_LISSS/15-104
D3ULM1_LISSS/16-107
D3UMC0_LISSS/17-107
D3Y143_STRPT/29-117
D4BFQ5_9ENTR/28-118
D4CCJ7_9CLOT/22-109
D4CEJ4_9CLOT/18-108
D4CJL1_9FIRM/22-109
D4CMU9_9FIRM/19-110
D4CQ74_9FIRM/7-97
D4CRG2_9FIRM/39-129
D4CUR1_9FUSO/17-108
D4DQI1_NEIEG/27-118
D4E0X1_SEROD/26-116
D4E2X8_SEROD/16-106
D4E2Y9_SEROD/19-107
D4E486_SEROD/3-96
D4E5W2_SEROD/16-105
D4E7M7_SEROD/7-99
D4E842_SEROD/21-110
D4E941_SEROD/32-124
D4EEF3_AGGAC/59-149
D4EJZ0_ENTFA/21-112
D4ELP7_ENTFA/37-127
D4EPL7_ENTFA/21-111
D4EUI3_ENTFA/21-112
D4EXG3_ENTFA/37-127
D4EZ01_ENTFA/21-111
D4FDS7_9LACO/30-116
D4FGI5_9LACO/20-111
D4FXP2_BACNA/15-105
D4FZY0_BACNA/16-106
D4G1J5_BACNA/16-106
D4G468_BACNA/22-112
D4G514_BACNA/19-110
D4GGN9_PANAM/23-113
D4GKT6_PANAM/25-114
D4GKX9_PANAM/23-116
D4GME6_PANAM/27-117
D4GMU6_PANAM/63-152
D4GRP9_HALVD/20-109
D4GSH2_HALVD/22-111
D4H147_DENA2/18-109
D4H271_DENA2/16-107
D4H5J7_DENA2/19-109
D4J3M5_BUTFI/23-110
D4J691_9FIRM/30-116
D4K0K1_9FIRM/18-108
D4KFP6_9FIRM/16-103
D4KIJ6_9FIRM/22-96
D4L3Z3_9FIRM/1-64
D4L496_9FIRM/15-105
D4LWQ9_9FIRM/18-108
D4LYB6_9FIRM/22-112
D4LYX3_9FIRM/18-108
D4M028_9FIRM/18-108
D4M0Q2_9FIRM/18-108
D4M3Q3_9FIRM/19-109
D4M8R6_9BACT/24-115
D4MAA1_9BACT/20-110
D4MEM1_9ENTE/15-105
D4MH36_9ENTE/21-112
D4MUD3_9FIRM/18-108
D4PHX8_LISMO/15-104
D4PJ57_LISMO/17-107
D4PS60_LISMO/15-104
D4PT58_LISMO/17-107
D4Q144_LISMO/15-104
D4Q5U7_LISMO/17-107
D4QJP4_ENTFC/1-57
D4QNC5_ENTFC/20-111
D4QQJ7_ENTFC/1-57
D4QWM7_ENTFC/20-111
D4QYB7_ENTFC/1-57
D4R2R8_ENTFC/21-112
D4R5U0_ENTFC/20-111
D4RDI5_ENTFC/3-69
D4RE13_ENTFC/1-57
D4RHC0_ENTFC/21-112
D4RQX2_ENTFC/1-57
D4RUB2_ENTFC/21-112
D4SK19_ENTFC/1-57
D4SLQ8_ENTFC/20-111
D4SZU6_9XANT/53-143
D4TBV1_9XANT/53-143
D4U8M0_STAAU/13-106
D4UGW9_STAAU/13-106
D4UXC9_ENTFA/18-108
D4UXD4_ENTFA/1-74
D4UXN0_ENTFA/16-106
D4UZN5_ENTFA/15-105
D4V175_ENTFA/21-112
D4V857_BACVU/18-109
D4VRM3_9BACE/18-108
D4VUH9_ENTFC/1-57
D4VYL9_ENTFC/21-112
D4W7G6_9FIRM/25-114
D4WAI1_BACOV/18-109
D4WFH3_BACOV/20-110
D4WR95_BACOV/18-108
D4XBA4_9BURK/20-109
D4XIZ6_9BURK/29-119
D4XMA7_ACIHA/23-113
D4XPE2_ACIHA/22-110
D4XQ72_ACIHA/19-108
D4XST4_ACIHA/22-112
D4Y637_BACTR/24-113
D4Y7R3_BACTR/17-107
D4YC58_BACTR/19-110
D4YEA0_9LACT/20-111
D4YJ51_9LACT/23-114
D4YPW7_9MICO/32-124
D4YSF3_9LACO/33-119
D4Z3Y1_SPHJU/43-134
D4Z581_SPHJU/20-108
D4Z721_SPHJU/23-112
D4ZHY6_SHEVD/5-93
D4ZIZ7_SHEVD/31-117
D4ZP24_SPIPL/3-92
D5A115_SPIPL/31-121
D5AF26_STRGZ/18-108
D5AGH5_STRGZ/1-78
D5AMK9_RHOCB/29-119
D5B7S6_YERPZ/35-125
D5B9F8_ZUNPS/4-60
D5B9F9_ZUNPS/1-56
D5BA06_ZUNPS/23-112
D5BCE2_ZUNPS/22-113
D5BIZ9_ZUNPS/27-118
D5CE44_ENTCC/19-108
D5CE46_ENTCC/26-118
D5CEY2_ENTCC/28-118
D5CUS9_SIDLE/31-121
D5D7M0_ECOKI/28-118
D5DB04_BACMD/14-104
D5DBD1_BACMD/17-104
D5DCD4_BACMD/18-109
D5DCE4_BACMD/16-106
D5DDE7_BACMD/19-110
D5DDM4_BACMD/28-118
D5DDU1_BACMD/1-67
D5DHA2_BACMD/17-105
D5DKI5_BACMD/23-113
D5DNQ9_BACMQ/28-118
D5DP04_BACMQ/23-113
D5DPS0_BACMQ/1-67
D5DY00_BACMQ/17-104
D5DZK0_BACMQ/17-105
D5E119_BACMQ/14-104
D5E1L9_BACMQ/19-110
D5E1U0_BACMQ/25-114
D5E241_BACMQ/18-109
D5E251_BACMQ/16-106
D5E2Y8_BACMQ/25-115
D5E474_BACMQ/16-107
D5E6Y6_METMS/12-105
D5EXP3_PRER2/19-123
D5GYS9_LACCS/30-116
D5H110_LACCS/20-111
D5HDS3_9FIRM/18-108
D5HIJ4_9FIRM/25-114
D5MWM1_BACSU/22-112
D5MWN5_BACSU/27-89
D5MXR6_BACSU/16-106
D5MXT7_BACSU/15-105
D5N2I1_BACSU/16-106
D5N477_BACSU/19-110
D5N4P0_BACSU/18-109
D5N5R3_BACSU/29-119
D5NEX8_9BURK/22-112
D5NEY2_9BURK/21-112
D5NNB4_9BURK/30-122
D5P026_CORAM/29-121
D5PCM7_9MYCO/19-108
D5PD55_9MYCO/28-119
D5Q406_CLODI/30-118
D5Q6Z4_CLODI/22-110
D5Q7D7_CLODI/18-107
D5Q7X9_CLODI/17-107
D5Q8E1_CLODI/19-110
D5Q9I7_CLODI/26-117
D5QPQ4_METTR/20-109
D5QTW4_METTR/26-116
D5RAJ8_FUSNN/17-107
D5RBF9_FUSNN/24-112
D5REX6_FUSNN/17-108
D5RHD9_9PROT/24-112
D5RSS1_9PROT/27-117
D5RUZ7_CLODI/19-110
D5RYT4_CLODI/22-110
D5RZM9_CLODI/30-118
D5S0H4_CLODI/17-107
D5S115_CLODI/18-107
D5S4E6_CLODI/26-117
D5S704_STRPA/22-109
D5S9T6_STRPA/2-44
D5SLD2_STRCL/17-107
D5SLD9_STRCL/26-113
D5T072_LEUKI/17-107
D5T2Z0_LEUKI/22-112
D5T3B5_LEUKI/19-110
D5T4A0_LEUKI/14-101
D5T680_LEGP2/22-112
D5T860_LEGP2/21-111
D5TH49_BIFAV/19-110
D5TLK8_BACT1/17-108
D5TNC3_BACT1/14-104
D5TPD9_BACT1/1-54
D5TQX4_BACT1/26-111
D5TSB3_BACT1/27-117
D5TSX4_BACT1/16-105
D5TSY7_BACT1/14-104
D5TSZ1_BACT1/14-104
D5TT02_BACT1/15-105
D5TXU7_BACT1/28-119
D5TYS1_BACT1/20-111
D5U4D4_BRAM5/22-110
D5UH85_CELFN/39-129
D5UVR6_TSUPD/19-109
D5UYM5_TSUPD/33-122
D5V264_ARCNC/19-109
D5V448_ARCNC/24-114
D5V670_ARCNC/19-108
D5V6U4_ARCNC/19-108
D5VET6_CAUST/189-278
D5VET6_CAUST/25-114
D5VHH6_CAUST/17-109
D5VHI8_CAUST/41-131
D5VIN6_CAUST/21-111
D5VKG8_CAUST/32-123
D5VMV2_CAUST/20-109
D5VMV6_CAUST/19-107
D5VR15_METIM/6-93
D5VVE6_CLOB2/16-102
D5VXS4_CLOB2/1-82
D5WH39_BURSC/20-109
D5WQG7_BACT2/14-100
D5WTY2_BACT2/20-111
D5X2G9_THIK1/26-116
D5X2R4_THIK1/20-110
D5X753_THIK1/21-111
D5XC30_THEPJ/20-104
D5XU09_MYCTU/16-103
D5XY96_MYCTU/21-110
D5Y425_MYCTU/16-103
D5Y812_MYCTU/21-110
D5YFN6_MYCTU/16-103
D5YJ57_MYCTU/21-110
D5YT21_MYCTU/16-103
D5YW38_MYCTU/21-110
D5Z2P3_MYCTU/16-103
D5Z7T0_MYCTU/21-110
D5ZHM3_MYCTU/16-103
D5ZKV3_MYCTU/21-110
D5ZPA2_9ACTO/28-118
D5ZTD0_9ACTO/19-109
D5ZUL3_9ACTO/30-120
D5ZV59_9ACTO/18-107
D6A4T8_9ACTO/24-114
D6A8W8_9ACTO/25-115
D6AAE8_9ACTO/19-108
D6AB33_STRFL/20-108
D6AB39_STRFL/20-109
D6AEK5_STRFL/46-136
D6AI94_STRFL/27-117
D6AJB7_STRFL/21-111
D6AQ56_STRFL/33-121
D6AQB3_STRFL/33-123
D6AR09_STRFL/35-125
D6ARS2_STRFL/32-122
D6ASS6_STRFL/24-113
D6AW99_9ACTO/28-118
D6AY54_9ACTO/17-106
D6AYG6_9ACTO/83-173
D6B2U1_9ACTO/23-114
D6B5E2_9ACTO/24-114
D6B627_9ACTO/17-109
D6B7T9_9ACTO/23-114
D6BAW7_9ACTO/18-106
D6BCA9_9ACTO/40-129
D6BEZ0_9FUSO/24-115
D6BH79_9FUSO/14-104
D6BIC2_9FUSO/17-107
D6CMD5_THIS3/10-99
D6D3N9_9BACE/19-110
D6D4E6_9BACE/18-108
D6DG55_CLOSC/22-109
D6DK69_CLOSC/18-108
D6DS35_ENTCL/19-109
D6DUA9_ENTCL/7-99
D6E6I2_9ACTN/21-111
D6E7K7_9ACTN/18-109
D6EB00_9ACTN/17-106
D6EB48_9ACTN/24-114
D6EBW2_9ACTN/32-123
D6EC88_STRLI/35-125
D6EEG5_STRLI/31-121
D6EGM7_STRLI/29-122
D6EHK0_STRLI/31-120
D6EIG9_STRLI/26-116
D6EJS8_STRLI/19-109
D6ELA0_STRLI/18-108
D6EM09_STRLI/21-110
D6ER26_STRLI/19-108
D6ERJ8_STRLI/30-120
D6EVC9_STRLI/40-130
D6EWK4_STRLI/20-109
D6F976_MYCTU/1-56
D6FKZ2_MYCTU/21-110
D6FQ73_MYCTU/21-110
D6FU28_MYCTU/16-103
D6GC91_9ENTR/23-114
D6GCJ4_9ENTR/20-109
D6GD27_9ENTR/19-108
D6GHC5_9ENTR/35-124
D6GLL5_9ENTR/30-120
D6GUP0_9EURY/11-96
D6H1Y2_STAAU/14-107
D6HIW1_STAAU/14-107
D6HLP7_9FIRM/19-106
D6HQF0_9FIRM/17-107
D6I4A3_ECOLX/58-148
D6IHF1_ECOLX/58-148
D6IJ26_ECOLX/28-118
D6J2C7_STAAU/14-107
D6J5I9_ECOLX/65-155
D6JPK3_ACIG3/23-113
D6JQS9_ACIG3/18-108
D6JQU5_ACIG3/35-125
D6JQX7_ACIG3/20-109
D6JTE4_ACIG3/19-108
D6JTI4_ACIG3/24-115
D6JTM1_ACIG3/16-104
D6JVK0_ACIG3/23-113
D6JWR2_ACIG3/22-111
D6JXI1_ACIG3/22-112
D6K229_9ACTO/37-127
D6K586_9ACTO/19-108
D6K8C2_9ACTO/39-129
D6KAX7_9ACTO/12-107
D6KD39_9ACTO/47-136
D6KD70_9ACTO/22-112
D6KD97_9ACTO/31-124
D6KF14_9ACTO/19-107
D6KFS7_9ACTO/31-118
D6KGP9_9ACTO/58-136
D6KJI3_9FIRM/23-113
D6KL74_9FIRM/16-106
D6KPW2_9FIRM/23-113
D6KR92_9FIRM/16-106
D6KU77_SCAIO/23-113
D6KVY4_SCAIO/20-111
D6L7L6_9FUSO/20-111
D6LAQ9_9FUSO/24-112
D6LAU0_9FUSO/18-104
D6LCE5_9FUSO/17-107
D6LJN5_9FUSO/20-111
D6LZY6_STAAU/13-106
D6M2H0_9ACTO/35-124
D6MF72_9CLOT/17-107
D6PB76_9ARCH/22-112
D6S5A5_9LACO/30-97
D6SEK0_STAAU/14-107
D6T8Q3_STAAU/13-106
D6TE54_9CHLR/20-111
D6TFF3_9CHLR/21-112
D6TFF9_9CHLR/28-118
D6THQ7_9CHLR/18-108
D6TMU3_9CHLR/21-111
D6TPV2_9CHLR/29-119
D6TQP7_9CHLR/24-114
D6TTD1_9CHLR/18-108
D6TUU2_9CHLR/26-116
D6TV35_9CHLR/18-106
D6TV60_9CHLR/114-204
D6TV60_9CHLR/16-106
D6TVT9_9CHLR/20-110
D6TWB2_9CHLR/27-117
D6TWT4_9CHLR/114-203
D6TWT4_9CHLR/16-106
D6TZQ3_9CHLR/24-114
D6U0K6_9CHLR/114-204
D6U0K6_9CHLR/16-106
D6U0R9_9CHLR/18-108
D6U117_9CHLR/19-109
D6U138_9CHLR/28-117
D6U1N5_9CHLR/28-118
D6U2R4_9CHLR/20-112
D6U3I9_9CHLR/35-125
D6U3J1_9CHLR/30-120
D6U4Y8_9CHLR/18-108
D6U646_9CHLR/20-87
D6U840_9CHLR/26-116
D6U857_9CHLR/19-108
D6UGJ0_STAAU/14-107
D6UN56_9BACT/19-109
D6UP53_9BACT/18-105
D6US50_9BACT/33-125
D6UUB7_9BACT/21-112
D6UV07_9BACT/51-140
D6UWD7_9BACT/21-112
D6V4T3_9BRAD/18-108
D6VAB5_9BRAD/29-119
D6X9G4_STRPR/25-115
D6XYC7_BACIE/17-107
D6Y2F1_THEBD/30-120
D6Y4W2_THEBD/35-124
D6YAI7_THEBD/23-113
D6YQ62_PANVC/21-112
D6YQB1_PANVC/44-134
D6YR66_PANVC/23-117
D7A091_STAND/21-111
D7A4G5_STAND/22-112
D7A684_STAND/21-111
D7A8G7_STAND/20-110
D7ADE5_GEOSK/26-114
D7AWN9_NOCDD/28-118
D7B2G7_NOCDD/21-109
D7B2Q5_NOCDD/32-131
D7B5C9_NOCDD/24-114
D7B5U0_NOCDD/20-109
D7BAK7_MEISD/19-109
D7BAK8_MEISD/14-98
D7BBD8_MEISD/21-107
D7BF88_MEISD/6-98
D7BQ66_STRBB/34-123
D7BQM8_STRBB/32-122
D7BRN2_STRBB/3-93
D7BSY4_STRBB/29-119
D7BTH5_STRBB/22-112
D7BUQ5_STRBB/20-109
D7BVE4_STRBB/41-132
D7BVS4_STRBB/24-114
D7BW86_STRBB/29-118
D7BWH2_STRBB/4-96
D7BWL2_STRBB/29-119
D7BYB6_STRBB/31-120
D7BZ54_STRBB/27-119
D7C2P9_STRBB/20-110
D7C4U8_STRBB/18-108
D7C5J1_STRBB/37-127
D7C5R5_STRBB/1-80
D7C5V8_STRBB/20-108
D7C635_STRBB/18-108
D7C802_STRBB/15-104
D7C8Y2_STRBB/7-97
D7C9H4_STRBB/17-106
D7C9Z5_STRBB/20-111
D7CA06_STRBB/28-118
D7CAK7_STRBB/32-122
D7CC90_STRBB/23-113
D7CCY5_STRBB/32-122
D7CI25_STRBB/30-123
D7CQP8_TRURR/37-125
D7CRI9_TRURR/20-110
D7DPU7_METS0/33-123
D7DTG7_METV3/26-109
D7E6W0_METEZ/32-126
D7E7S3_METEZ/33-121
D7ERF9_MYCTU/16-103
D7ETW1_MYCTU/21-110
D7GTJ1_9FIRM/29-117
D7HAW6_VIBCH/23-111
D7HPB8_VIBCH/23-111
D7HW51_PSESS/47-138
D7I0T5_PSESS/38-128
D7IHZ7_9BACE/18-109
D7IPE8_9BACE/18-109
D7J2S1_9BACE/20-110
D7JA97_9BACE/18-109
D7JBA3_9BACE/18-109
D7JCH5_9BACT/18-108
D7JIL4_ECOLX/28-118
D7JZP6_9BACE/20-110
D7K9X1_9BACE/18-109
D7N6L8_9FIRM/16-106
D7UGU1_LISMO/15-104
D7UHM9_LISMO/17-107
D7UXA7_LISGR/32-118
D7UYE0_LISGR/14-105
D7UZY5_LISGR/17-107
D7V199_LISGR/29-119
D7V200_9LACO/32-118
D7V375_9LACO/20-111
D7V8U0_LACPL/1-56
D7V8W8_LACPL/28-118
D7VAF6_LACPL/25-112
D7VD17_LACPL/16-100
D7VF67_LACPL/21-111
D7VF79_LACPL/22-113
D7VFC3_LACPL/44-86
D7VJ07_9SPHI/29-119
D7VM89_9SPHI/21-111
D7VNA0_9SPHI/29-119
D7VPP7_9SPHI/28-118
D7VQN6_9SPHI/33-124
D7VS22_9SPHI/3-93
D7VS26_9SPHI/38-128
D7VS29_9SPHI/27-110
D7VV28_9FLAO/21-112
D7VW77_9FLAO/27-118
D7VWN0_9FLAO/3-94
D7VXK2_9FLAO/38-131
D7VYD7_9FLAO/22-113
D7VZ04_9FLAO/61-151
D7VZC4_9FLAO/21-111
D7W177_9FLAO/26-115
D7W1U1_9FLAO/26-117
D7W309_9FLAO/17-104
D7W5W7_9FLAO/16-107
D7W616_9FLAO/27-118
D7W6D1_9FLAO/28-118
D7W724_9FLAO/29-119
D7W7U4_9FLAO/19-109
D7W884_9FLAO/20-110
D7W8P1_9FLAO/26-115
D7WIC0_BACCE/27-117
D7WJC7_BACCE/5-96
D7WM68_9BACI/16-104
D7WRM4_9BACI/23-112
D7WX77_9BACI/15-106
D7WXP5_9BACI/16-101
D7WZZ7_9BACI/14-103
D7X9X8_ECOLX/28-118
D7XSJ5_ECOLX/58-148
D7Y3G1_ECOLX/58-148
D7YDN6_ECOLX/58-148
D7Z296_ECOLX/58-148
D7ZHZ8_ECOLX/28-118
D7ZNV0_ECOLX/58-148
D8A4B0_ECOLX/58-148
D8AS71_ECOLX/58-148
D8B136_ECOLX/58-148
D8BKE5_ECOLX/58-148
D8C1Y5_ECOLX/28-118
D8CE60_ECOLX/58-148
D8D771_COMTE/6-88
D8D7Q4_COMTE/15-105
D8E3V8_ECOLX/58-148
D8EK66_ECOLX/58-148
D8FRM4_LACDE/30-116
D8FW05_9CYAN/20-111
D8FYZ6_9CYAN/32-122
D8G7W0_9CYAN/20-110
D8GD58_LACCZ/20-111
D8GHD6_LACCZ/28-118
D8GI02_CLOLD/31-120
D8GLC7_CLOLD/17-107
D8GMQ6_CLOLD/19-109
D8GQW7_CLOLD/17-107
D8GSY7_CLOLD/25-115
D8GTS5_CLOLD/17-107
D8GTY9_CLOLD/13-102
D8GUH6_CLOLD/29-118
D8GW54_BACAI/28-119
D8H1S8_BACAI/14-104
D8H2S3_BACAI/17-104
D8H323_BACAI/1-58
D8H4R9_BACAI/27-117
D8H5P7_BACAI/16-105
D8H5R0_BACAI/14-104
D8H5R4_BACAI/14-104
D8H5R5_BACAI/14-104
D8H5S8_BACAI/15-104
D8HCT1_STAAF/29-117
D8HD97_STAAF/14-107
D8HIR3_AMYMU/18-101
D8HJL8_AMYMU/20-110
D8HJN4_AMYMU/20-108
D8HKH8_AMYMU/21-111
D8HM36_AMYMU/22-112
D8HMS8_AMYMU/11-100
D8HN27_AMYMU/19-107
D8HSH3_AMYMU/19-108
D8HU49_AMYMU/31-121
D8HUW5_AMYMU/8-76
D8HVE0_AMYMU/16-105
D8HWB3_AMYMU/14-104
D8HWW2_AMYMU/7-97
D8HX81_AMYMU/18-108
D8HYG4_AMYMU/32-122
D8I1Y9_AMYMU/18-109
D8I263_AMYMU/19-103
D8I286_AMYMU/15-98
D8I2M1_AMYMU/26-116
D8I3B3_AMYMU/21-111
D8I3C6_AMYMU/20-109
D8I3J3_AMYMU/186-275
D8I3J3_AMYMU/22-112
D8I3L9_AMYMU/7-97
D8I6A2_AMYMU/68-133
D8I6X7_AMYMU/20-110
D8I7R0_AMYMU/16-103
D8I7T5_AMYMU/36-126
D8IFG4_BRAP9/22-110
D8IQ08_HERSS/16-106
D8IYC1_HERSS/20-108
D8IYC4_HERSS/29-118
D8IYD3_HERSS/28-118
D8J406_HALJB/20-105
D8J5R1_HALJB/17-108
D8J877_HALJB/8-88
D8JCL9_HALJB/1-90
D8JDI5_ACISD/22-112
D8JFZ6_ACISD/28-120
D8JH02_ACISD/23-113
D8JH83_ACISD/16-103
D8JHC0_ACISD/23-114
D8JHG2_ACISD/19-108
D8JJJ6_ACISD/1-85
D8JJJ7_ACISD/18-108
D8JLM9_ACISD/22-111
D8JMP0_ACISD/27-118
D8JNF0_ACISD/20-109
D8KD74_LACLN/13-100
D8KFP4_LACLN/15-105
D8KFX9_LACLN/18-108
D8MCZ0_LEUGT/22-109
D8MD42_LEUGT/16-106
D8ME23_LEUGT/13-100
D8MGX7_LEUGT/22-112
D8MHZ0_LEUGT/21-107
D8MM44_ERWBE/34-124
D8MS70_ERWBE/27-116
D8MSA8_ERWBE/18-108
D8MTG2_ERWBE/37-126
D8MTV3_ERWBE/33-123
D8MTW4_ERWBE/1-82
D8MYA8_ERWBE/19-108
D8MYK7_RALSO/13-104
D8N0I5_RALSO/33-122
D8N687_RALSO/23-112
D8NFP7_RALSO/31-122
D8NHU5_RALSO/34-124
D8NLI2_RALSO/36-126
D8NMH0_RALSO/24-114
D8NWT5_RALSO/24-114
D8P3K1_RALSO/28-118
D8P477_RALSO/33-123
D8P725_RALSO/13-104
D8P7M9_9BACT/5-93
D8UPG6_9MICC/28-119
D8UQ63_9MICC/18-109
D8UR31_9MICC/13-103
D8US01_9MICC/23-113
D9J156_LACRE/29-120
D9PYE5_METTM/16-106
D9QGD8_BRESC/22-111
D9QGR1_BRESC/35-126
D9QND2_BRESC/23-112
D9R539_CLOSW/18-108
D9R5T1_CLOSW/16-106
D9RBT4_STAAJ/13-106
D9RP14_STAAK/13-106
D9RWX9_PREMB/22-113
D9RX02_PREMB/29-122
D9RZQ9_THEOJ/17-106
D9SNV1_CLOC7/29-120
D9SPD8_CLOC7/18-108
D9SUH4_CLOC7/16-102
D9SV37_CLOC7/19-109
D9SXP3_MICAI/17-103
D9SYE1_MICAI/20-110
D9T1P8_MICAI/24-114
D9T2M0_MICAI/14-105
D9T4D8_MICAI/46-125
D9T5J4_MICAI/32-131
D9T5P4_MICAI/21-112
D9TCP3_MICAI/28-118
D9TEJ9_MICAI/24-115
D9TGG2_CALOO/20-109
D9UFA1_9ACTO/20-110
D9UFN3_9ACTO/26-114
D9UH09_9ACTO/7-97
D9UKM0_9ACTO/58-147
D9UKT4_9ACTO/27-116
D9UMB8_9ACTO/35-124
D9UMQ2_9ACTO/37-127
D9UMY9_9ACTO/20-107
D9USP5_9ACTO/34-123
D9UVY6_9ACTO/22-115
D9UWC3_9ACTO/20-110
D9UXS7_9ACTO/24-114
D9UYG4_9ACTO/31-121
D9V1T4_9ACTO/36-128
D9V2T3_9ACTO/25-115
D9V3G6_9ACTO/17-108
D9V425_9ACTO/31-118
D9V4K3_9ACTO/45-135
D9V578_9ACTO/15-98
D9V8S9_9ACTO/14-104
D9V9B3_9ACTO/23-113
D9VAA9_9ACTO/18-108
D9VC01_9ACTO/29-119
D9VC03_9ACTO/16-105
D9VC05_9ACTO/19-109
D9VC45_9ACTO/19-109
D9VDI1_9ACTO/24-115
D9VEK4_9ACTO/33-120
D9VF88_9ACTO/25-109
D9VG23_9ACTO/32-121
D9VQ97_9ACTO/20-110
D9VQR7_9ACTO/20-108
D9VTB5_9ACTO/26-110
D9VTI4_9ACTO/18-108
D9VUE4_9ACTO/20-111
D9VUV1_9ACTO/23-113
D9W0B6_9ACTO/31-121
D9W0G1_9ACTO/32-125
D9W457_9ACTO/31-121
D9W470_9ACTO/18-108
D9W6Y3_9ACTO/31-120
D9WBG5_9ACTO/36-126
D9WDT7_9ACTO/11-100
D9WF13_9ACTO/25-115
D9WFD3_9ACTO/14-103
D9WHC2_9ACTO/22-112
D9WKM5_9ACTO/16-107
D9WMM0_9ACTO/33-121
D9WNZ6_9ACTO/20-111
D9WRF8_9ACTO/18-108
D9WSH8_9ACTO/30-123
D9WU26_9ACTO/29-119
D9WW85_9ACTO/25-115
D9WXP0_STRVR/43-127
D9X306_STRVR/25-115
D9X473_STRVR/18-108
D9X5U9_STRVR/29-119
D9X8E6_STRVR/18-113
D9XGR7_STRVR/18-106
D9XHW3_STRVR/29-120
D9XJ05_STRVR/38-128
D9XLU3_9ACTO/34-124
D9XP89_9ACTO/19-109
D9XQK2_9ACTO/25-92
D9XVY8_9ACTO/21-112
D9XWK4_9ACTO/24-114
D9XXK9_9ACTO/29-119
D9Y1W0_9ACTO/19-108
D9Y428_9BURK/27-117
D9YFK6_9DELT/13-103
D9YFZ2_9DELT/24-114
D9YGH1_9DELT/19-109
E0DC55_9CORY/19-109
E0DFV7_9CORY/26-116
E0G080_ENTFA/21-111
E0G1U3_ENTFA/21-112
E0G305_ENTFA/37-127
E0G4U9_ENTFA/40-101
E0G4V4_ENTFA/17-108
E0GA98_ENTFA/37-127
E0GC16_ENTFA/21-111
E0GFT0_ENTFA/21-112
E0GHW7_ENTFA/21-112
E0GPM2_ENTFA/37-127
E0GPS6_ENTFA/21-111
E0GT45_ENTFA/21-111
E0GUC4_ENTFA/16-106
E0GUR6_ENTFA/21-112
E0H4W5_ENTFA/18-107
E0H5V0_ENTFA/21-112
E0H5X4_ENTFA/37-127
E0H8T8_ENTFA/21-111
E0H9I0_ENTFA/21-111
E0HAC4_ENTFA/37-127
E0HCR7_ENTFA/21-112
E0HKH1_9GAMM/3-40
E0HQE9_9GAMM/24-110
E0I4R3_9BACL/19-109
E0I842_9BACL/16-102
E0I8S5_9BACL/19-108
E0I9E8_9BACL/16-107
E0I9H7_9BACL/22-112
E0I9H8_9BACL/9-108
E0I9J6_9BACL/17-107
E0I9Q3_9BACL/18-108
E0IAC9_9BACL/20-111
E0IBC3_9BACL/19-105
E0IFY1_9BACL/18-108
E0IGK0_9BACL/39-129
E0IHY9_9GAMM/24-110
E0ILZ9_9GAMM/3-40
E0J2J9_ECOLW/28-118
E0JGT6_RHIME/17-108
E0JH39_RHIME/20-109
E0JHI8_RHIME/19-109
E0JMP3_RHIME/34-124
E0JMT6_RHIME/23-113
E0JZH1_RHIME/30-123
E0K1G1_RHIME/19-109
E0K1Q9_RHIME/23-113
E0K520_RHIME/17-108
E0K8G1_RHIME/34-124
E0KA99_RHIME/20-109
E0KBJ3_STRVO/28-118
E0KBM8_STRVO/20-109
E0KC19_STRVO/24-114
E0KC69_STRVO/19-110
E0KCA9_STRVO/19-109
E0KGI6_STRVO/16-106
E0KHC0_STRVO/17-108
E0KHM9_STRVO/16-107
E0KHN2_STRVO/17-57
E0KHR3_STRVO/35-126
E0KI62_STRVO/20-107
E0KIW0_STRVO/24-115
E0KIY6_STRVO/29-119
E0KJ86_STRVO/20-110
E0KN22_STRVO/4-94
E0KRL1_STRVO/19-107
E0KT67_STRVO/22-112
E0KUS7_STRVO/29-118
E0KVB6_STRVO/28-118
E0KVJ8_STRVO/35-125
E0KZG1_STRVO/26-115
E0L0H4_STRVO/16-106
E0L0S8_STRVO/31-121
E0L1J2_STRVO/17-108
E0L362_STRVO/26-116
E0LIC6_SPHCR/37-124
E0LKB8_SPHCR/27-75
E0LLP0_SPHCR/43-134
E0LPA0_SPHCR/23-113
E0LR73_SPHCR/21-109
E0LSH6_9ENTR/13-103
E0LSS9_9ENTR/23-117
E0LTM4_9ENTR/33-122
E0LV58_9ENTR/20-109
E0LY46_9ENTR/27-117
E0NEV6_PEDAC/24-110
E0NFT0_PEDAC/16-106
E0NT54_9BACT/30-121
E0NWR2_9FIRM/19-110
E0P3Q4_STAAU/14-107
E0PSE3_STRMT/19-109
E0PTM6_STRPY/1-74
E0Q584_9BIFI/20-111
E0Q9D5_9BIFI/16-106
E0R432_ECOLX/28-118
E0RBB3_PAEP6/16-106
E0RCW5_PAEP6/23-113
E0RE24_PAEP6/20-107
E0RF03_PAEP6/16-106
E0RF04_PAEP6/28-119
E0RF09_PAEP6/18-108
E0RFD9_PAEP6/47-138
E0RG46_PAEP6/27-114
E0RHZ7_PAEP6/20-106
E0RIM6_PAEP6/27-117
E0RKJ4_PAEP6/23-113
E0RLJ7_PAEP6/24-113
E0RLX9_PAEP6/26-116
E0RMX6_PAEP6/3-74
E0RN13_PAEP6/24-114
E0RYC7_BUTPB/23-110
E0S0R0_BUTPB/18-108
E0S383_BUTPB/16-106
E0SAT1_DICD3/32-122
E0SB45_DICD3/19-104
E0SBQ0_DICD3/25-115
E0SCZ6_DICD3/28-117
E0SL68_DICD3/1-84
E0SLS7_DICD3/19-109
E0SMP9_DICD3/27-117
E0TDL0_PARBH/21-112
E0TTT4_BACPZ/29-119
E0TWK2_BACPZ/16-106
E0TZD0_BACPZ/22-112
E0TZP8_BACPZ/15-105
E0U020_BACPZ/27-89
E0U275_BACPZ/16-106
E0U2B8_BACPZ/19-110
E0U4C3_BACPZ/18-109
E0UDT0_CYAP2/21-107
E1DW23_LACRE/25-114
E1DW25_LACRE/18-107
E1DZW2_LACRE/26-112
E1E1W8_STAAU/14-107
E1ENI6_ENTFA/21-112
E1EQK3_ENTFA/16-106
E1EU74_ENTFA/15-105
E1H9M2_MYCTU/16-103
E1HDJ7_MYCTU/21-110
E1HQ71_ECOLX/58-148
E1HY42_ECOLX/58-148
E1IYB0_ECOLX/58-148
E1J2W5_ECOLX/58-148
E1JLR5_9LACO/3-93
E1JNB6_9LACO/16-107
E1JQ50_9LACO/21-111
E1K0D6_DESFR/28-118
E1L7J9_9FIRM/23-113
E1LCZ5_9FIRM/23-113
E1LM25_STRMT/19-109
E1LTX1_STRMT/19-109
E1M1A1_STRMT/19-109
E1M7A2_9STRE/19-108
E1NBH8_9BIFI/20-111
E1NCD4_9BIFI/16-106
E1NEE1_9LACO/31-115
E1NK73_9LACO/31-115
E1NMP9_9LACO/31-115
E1NTS0_9LACO/1-77
E1NYU7_9LACO/31-115
E1PE98_ECOAB/58-148
E1PKY6_PANVC/21-112
E1PMQ1_CAMJM/21-112
E1QYB6_OLSUV/19-110
E1R248_SPISS/20-110
E1R8Z6_SPISS/21-111
E1R9V4_SPISS/30-121
E1RD13_METP4/21-112
E1RF15_METP4/19-108
E1RGJ2_METP4/19-110
E1RHN7_METP4/17-107
E1RKL0_METP4/31-122
E1RPC7_XYLFG/34-124
E1S0Z9_ECOUM/28-118
E1SDD5_PANVC/20-109
E1SDR4_PANVC/27-117
E1SQH1_FERBD/36-122
E1TFP5_BURSG/22-112
E1THM6_BURSG/20-108
E1TI36_BURSG/22-112
E1TIR3_BURSG/29-119
E1TJX0_BURSG/21-111
E1TLW0_LACPS/25-112
E1TPT5_LACPS/20-110
E1TQ23_LACPS/16-100
E1TQB2_LACPS/15-105
E1TR72_LACPS/21-111
E1TR82_LACPS/22-113
E1TRC7_LACPS/44-86
E1UEN5_LISML/15-104
E1UFK2_LISML/17-107
E1UL87_BACAS/19-110
E1UMP6_BACAS/16-106
E1UQN6_BACAS/16-105
E1UUH3_BACAS/18-108
E1UVC0_BACAS/11-101
E1V638_HALED/24-113
E1VZI3_ARTAR/22-112
E1W2V1_HAEP3/30-120
E1WAT7_SALTS/28-118
E1WQK4_BACF6/18-109
E1WVY4_BACF6/18-109
E1X0I6_BACMS/21-106
E1XYX1_LEGPN/28-118
E1Y0X3_LEGPN/21-111
E1YSI1_9BACE/18-109
E2CBM4_9RHOB/40-128
E2CCE7_9RHOB/19-109
E2CCW9_9RHOB/66-143
E2CF95_9RHOB/27-110
E2CPL4_9RHOB/23-113
E2K0I9_ECO57/28-118
E2KCF0_ECO57/28-118
E2KST9_ECO57/28-118
E2MHA8_PSESM/25-115
E2MJC3_PSESM/38-128
E2NHW3_9BACE/22-113
E2NI34_9BACE/20-110
E2NIY2_9BACE/16-106
E2NUL2_9FIRM/1-83
E2NWM1_9FIRM/18-108
E2QL07_ECOLX/28-118
E2S7Y2_9ACTO/196-285
E2S7Y2_9ACTO/33-122
E2S822_9ACTO/181-269
E2S822_9ACTO/25-114
E2S823_9ACTO/191-280
E2S823_9ACTO/32-121
E2SGR4_9FIRM/17-107
E2SM00_9FIRM/17-106
E2SQD5_9FIRM/16-107
E2STQ3_9RALS/22-111
E2STU9_9RALS/13-104
E2SUX2_9RALS/32-123
E2SV86_9RALS/20-110
E2T9K8_MYCTU/16-103
E2TDP9_MYCTU/21-110
E2TLX1_MYCTU/16-103
E2TQV6_MYCTU/21-110
E2TYI6_MYCTU/16-103
E2U2D1_MYCTU/21-110
E2U9X2_MYCTU/16-103
E2UE54_MYCTU/21-110
E2ULE9_MYCTU/16-103
E2UQC2_MYCTU/21-110
E2UYP6_MYCTU/16-103
E2V1E7_MYCTU/21-110
E2V8V9_MYCTU/16-103
E2VCR1_MYCTU/21-110
E2VI67_MYCTU/16-103
E2VLS7_MYCTU/21-110
E2VUG3_MYCTU/16-103
E2VYE9_MYCTU/21-110
E2W5P7_MYCTU/16-103
E2W9K4_MYCTU/21-110
E2WHN1_MYCTU/16-103
E2WLN8_MYCTU/21-110
E2X1V7_ECOLX/28-118
E2XE41_SHIDY/28-118
E2XRY8_PSEFL/16-106
E2XS32_PSEFL/37-128
E2XS70_PSEFL/19-108
E2Y272_ENTFA/21-112
E2Y3U3_ENTFA/37-127
E2Y6T4_ENTFA/21-111
E2Y9G3_ENTFA/21-112
E2Y9Z4_ENTFA/21-111
E2YF90_ENTFA/37-127
E2YI85_ENTFA/21-112
E2YIT1_ENTFA/21-111
E2YPX5_ENTFA/37-127
E2YSQ8_ENTFA/16-106
E2YSW4_ENTFA/17-108
E2YSW9_ENTFA/18-108
E2YVM9_ENTFA/21-112
E2YXK3_ENTFA/21-111
E2Z236_ENTFA/21-112
E2Z3M0_ENTFA/37-127
E2Z3W9_ENTFA/21-107
E2Z811_ENTFA/17-108
E2Z816_ENTFA/18-108
E2ZEA6_9FIRM/23-113
E2ZJX4_9FIRM/18-108
E2ZRC7_PSEAE/19-108
E2ZS13_PSEAE/20-108
E2ZV66_PSEAE/19-108
E3A703_PSEAE/19-108
E3ALG7_9SPHI/21-112
E3ALZ2_9SPHI/27-117
E3ASD2_9SPHI/30-120
E3AT28_9SPHI/27-117
E3AT58_9SPHI/24-115
E3AWB1_9SPHI/29-119
E3AWU0_9SPHI/20-105
E3AXY7_9SPHI/1-57
E3B179_9SPHI/25-115
E3B4G5_9SPHI/29-117
E3BCV1_9MICO/9-67
E3BTU6_9LACO/31-115
E3BX97_9LACO/31-115
E3C0Y0_9LACO/31-115
E3C4K6_9LACO/31-115
E3C5U8_9LACO/16-106
E3C701_9LACO/6-95
E3C7T1_9LACO/16-102
E3C8V5_9LACO/16-102
E3CA58_9LACO/18-107
E3CAI8_9LACO/26-112
E3CEW5_STRPA/1-41
E3CKB1_STRDO/17-104
E3D3Y2_NEIM7/23-114
E3DU43_BACA1/15-105
E3DUJ8_BACA1/19-110
E3DV96_BACA1/16-106
E3E1I9_BACA1/16-106
E3E2H4_BACA1/22-112
E3E512_PAEPS/27-114
E3E5U6_PAEPS/24-113
E3E942_PAEPS/7-97
E3EBE6_PAEPS/16-106
E3EBE7_PAEPS/28-119
E3EBF2_PAEPS/18-108
E3ECH4_PAEPS/16-106
E3ED67_PAEPS/23-113
E3EDD4_PAEPS/27-117
E3EE21_PAEPS/27-117
E3EE94_PAEPS/27-114
E3EFU9_PAEPS/14-104
E3EGN7_PAEPS/25-116
E3EHV7_PAEPS/23-113
E3EJ52_PAEPS/1-73
E3EYL9_KETVY/30-121
E3F235_KETVY/31-122
E3F2I4_KETVY/21-112
E3F4E6_KETVY/21-111
E3FF05_STIAD/1-91
E3FKA1_STIAD/22-112
E3FM45_STIAD/41-131
E3FN12_STIAD/19-108
E3FUG2_STIAD/17-109
E3GD01_ENTCS/26-118
E3GD84_ENTCS/30-120
E3GJG8_EUBLK/80-173
E3GLC5_EUBLK/21-112
E3GNF5_EUBLK/17-107
E3H0Y3_ROTDC/30-120
E3H1Y7_ROTDC/1-84
E3H5D7_ROTDC/13-103
E3H6J9_ILYPC/30-120
E3H6R7_ILYPC/24-115
E3H8H2_ILYPC/19-109
E3HCZ8_ILYPC/19-109
E3HD16_ILYPC/24-113
E3HJZ3_ACHXA/24-114
E3HL28_ACHXA/20-108
E3HLR4_ACHXA/26-116
E3HXE6_ACHXA/16-106
E3I9V9_GEOS0/24-113
E3IDA0_GEOS0/19-110
E3IGU0_GEOS0/17-107
E3IKG7_DESVR/34-125
E3IVN5_FRASU/16-105
E3IXF9_FRASU/20-110
E3IYF4_FRASU/31-122
E3J3L3_FRASU/28-111
E3J6N3_FRASU/22-112
E3J7K4_FRASU/27-117
E3J7L6_FRASU/21-110
E3J7M7_FRASU/16-105
E3JCS9_FRASU/28-119
E3NWU3_CAERE/27-117
E3PE87_ECOH1/28-118
E3PR45_CLOSD/19-108
E3PT83_CLOSD/30-121
E3R7D8_9LACO/30-116
E3R8F5_9LACO/32-118
E3RAG8_9LACO/24-115
E3XM47_ECOLX/28-118
E3YB42_SHIFL/28-118
E3YED0_LISMO/16-105
E3YFH1_LISMO/20-110
E3YNH5_9LIST/15-104
E3YPH2_9LIST/20-110
E3YR78_9LIST/14-104
E3YX99_LISIN/15-104
E3YYA3_LISIN/17-107
E3Z062_LISIN/14-104
E3Z5Y2_LISIN/15-104
E3Z6X7_LISIN/20-110
E3Z8M5_LISIN/14-104
E3ZEV4_LISIV/16-107
E3ZFM8_LISIV/20-110
E3ZJT7_LISIV/20-109
E3ZNJ9_LISSE/15-104
E3ZNT5_LISSE/16-107
E3ZPM5_LISSE/20-110
E3ZTP1_LISSE/1-64
E3ZXH5_LISSE/15-104
E3ZXS6_LISSE/16-107
E3ZYJ6_LISSE/17-107
E4A2M9_LISSE/19-94
E4I7I6_ENTFC/1-57
E4IBB2_ENTFC/35-126
E4IDN0_ENTFC/1-57
E4IKZ2_ENTFC/35-126
E4IPC9_ENTFC/1-57
E4IT77_ENTFC/35-126
E4IVH8_ENTFC/1-57
E4J294_ENTFC/35-126
E4JAF7_ENTFC/35-126
E4JAN6_ENTFC/1-57
E4JIY9_ENTFC/1-57
E4JJW9_ENTFC/35-126
E4K536_9FIRM/20-109
E4LGJ4_9FIRM/24-115
E4LGZ5_9FIRM/14-104
E4LRQ8_9CLOT/17-107
E4LSC1_9CLOT/17-107
E4LUA4_9CLOT/19-110
E4M5C0_9FIRM/16-106
E4MEZ5_9BACT/21-112
E4MPA4_CAPOC/29-119
E4N2B4_KITSK/21-111
E4N3D4_KITSK/18-108
E4N3F1_KITSK/19-108
E4N521_KITSK/21-111
E4N639_KITSK/19-106
E4N741_KITSK/33-123
E4N974_KITSK/18-106
E4NC80_KITSK/35-125
E4NDR9_KITSK/32-122
E4NDT1_KITSK/24-115
E4NJC6_KITSK/7-97
E4NJV0_KITSK/29-119
E4NN57_HALBP/32-121
E4NPU7_HALBP/35-124
E4NTC4_HALBP/17-107
E4NUV6_HALBP/39-126
E4NUV8_HALBP/32-123
E4NVP6_HALBP/26-117
E4NW16_HALBP/27-116
E4NW66_HALBP/31-120
E4P970_ECO8N/28-118
E4PGQ8_MARAH/19-108
E4PN01_MARAH/31-119
E4Q5H1_CALOW/20-109
E4QAN8_CALH1/19-108
E4QCH6_CALH1/20-109
E4QJ95_METS6/34-124
E4RF25_PSEPB/17-105
E4RFF5_PSEPB/19-107
E4RQ54_LEAB4/22-111
E4RUF0_LEAB4/17-108
E4RUM6_LEAB4/28-113
E4RW39_LEAB4/18-106
E4RW41_LEAB4/17-108
E4S6S8_CALKI/20-109
E4SD80_CALK2/19-108
E4SE13_CALK2/20-109
E4SLL4_LACAR/30-116
E4SVR6_LACDN/30-116
E4T0N2_PALPW/182-273
E4T1A3_PALPW/20-110
E4T2H5_PALPW/18-107
E4TM46_MARTH/20-76
E4U1A9_SULKY/16-107
E4U7G7_OCEP5/17-95
E4U9N7_OCEP5/12-97
E4VSS7_BACFR/18-108
E4W8R3_RHOE1/30-120
E4W8X0_RHOE1/29-119
E4WB93_RHOE1/24-114
E4WI52_RHOE1/21-127
E5BLF6_9FUSO/16-106
E5BQQ2_9FUSO/16-107
E5BTV9_9FUSO/13-103
E5BTW4_9FUSO/16-59
E5BV51_9FUSO/21-117
E5BVZ3_9FUSO/17-107
E5BXZ5_9FUSO/17-107
E5C579_9BACE/20-110
E5CHJ1_9BACE/18-109
E5CIN7_STAHO/9-66
E5CKG4_STAHO/13-106
E5CTM2_9STAP/13-106
E5CUT4_9STAP/27-111
E5QR42_STAAH/14-107
E5R9D2_STAAG/1-68
E5TH12_STAAU/13-106
E5TN05_STAAU/13-106
E5TYB9_STAAU/13-106
E5TZW1_ALCXX/31-122
E5U1D9_ALCXX/20-109
E5UGM9_ALCXX/24-114
E5UIL8_NEIMU/26-116
E5UWD2_9BACE/21-111
E5UYQ6_9BACE/18-109
E5V0Y1_9BACL/18-108
E5VDP8_9BACE/18-109
E5VP94_9FIRM/18-108
E5VRT6_9FIRM/18-108
E5VSZ1_9FIRM/1-57
E5VZ75_9FIRM/1-57
E5VZE5_9FIRM/17-108
E5VZQ4_9BACI/16-106
E5VZT7_9BACI/19-110
E5W1A7_9BACI/18-108
E5W1N1_9BACI/27-115
E5W5N1_9BACI/16-105
E5W5T0_9BACI/24-114
E5W8E9_9BACI/20-76
E5WAL2_9BACI/24-111
E5WKF1_9BACI/19-104
E5WLJ4_9BACI/27-117
E5WR73_9BACI/13-102
E5WY41_9BACE/18-109
E5X9N8_9ACTN/19-112
E5XBT1_9ACTN/18-109
E5XKX5_9ACTO/18-107
E5Y3U5_BILWA/17-107
E5Y4T3_BILWA/18-108
E5YA79_BILWA/20-111
E5YB99_BILWA/22-110
E5YBC4_BILWA/44-135
E5YQU0_9BACL/17-107
E5YSV0_9BACL/27-113
E5YSY5_9BACL/20-110
E5YVC8_9BACL/18-106
E5YXA7_9BACL/23-113
E5YY69_9BACL/24-113
E5Z0I2_9BACL/24-114
E5Z0J8_9BACL/16-106
E5Z0T3_9BACL/24-115
E5Z257_9BACL/23-113
E5Z841_CAMJE/1-85
E5Z9W0_CAMJE/16-110
E5ZDI6_CAMJE/1-85
E5ZDJ7_CAMJE/16-110
E5ZLH8_CAMJE/21-112
E5ZR23_ECOLX/58-148
E6A7J5_ECOLX/58-148
E6AMU6_ECOLX/58-148
E6BJR5_ECOLX/58-148
E6EKZ4_ENTFA/21-112
E6ELE3_ENTFA/15-105
E6ELL8_ENTFA/16-106
E6ETS9_ENTFA/16-106
E6EVP5_ENTFA/17-108
E6EWA0_ENTFA/21-111
E6EZS2_ENTFA/21-112
E6F199_ENTFA/18-108
E6F3N5_ENTFA/37-127
E6F4S4_ENTFA/15-105
E6F5H3_ENTFA/21-112
E6FCG2_ENTFA/37-127
E6FCL2_ENTFA/21-112
E6FDC3_ENTFA/17-108
E6FDC8_ENTFA/18-108
E6FH03_ENTFA/21-111
E6FK21_ENTFA/21-112
E6FM31_ENTFA/15-105
E6FNC6_ENTFA/37-127
E6FVL5_ENTFA/21-112
E6FWC5_ENTFA/15-105
E6FWY9_ENTFA/37-127
E6G0H4_ENTFA/15-105
E6G2E1_ENTFA/21-112
E6G362_ENTFA/37-127
E6GAF0_ENTFA/15-105
E6GAS7_ENTFA/21-112
E6GDE0_ENTFA/37-127
E6GJC7_ENTFA/18-108
E6GJD2_ENTFA/17-108
E6GMK6_ENTFA/37-127
E6GMX9_ENTFA/21-112
E6GPG5_ENTFA/21-111
E6GQY8_ENTFA/17-108
E6GQZ3_ENTFA/18-108
E6GRA4_ENTFA/21-112
E6GUN2_ENTFA/21-111
E6GY78_ENTFA/37-127
E6GZL1_ENTFA/17-108
E6GZL6_ENTFA/18-108
E6H2D2_ENTFA/21-111
E6H720_ENTFA/37-127
E6H770_ENTFA/21-112
E6HD43_ENTFA/37-127
E6HFT8_ENTFA/21-112
E6HGJ4_ENTFA/21-111
E6HHT0_ENTFA/21-112
E6HPP6_ENTFA/21-111
E6HQ19_ENTFA/37-127
E6HSD6_ENTFA/15-105
E6HSS5_ENTFA/37-127
E6HWD7_ENTFA/21-112
E6I1D6_ENTFA/18-108
E6I1E1_ENTFA/17-108
E6I360_ENTFA/21-112
E6I4F2_ENTFA/37-127
E6I5V3_ENTFA/21-111
E6I982_ENTFA/21-111
E6IAQ0_ENTFA/16-106
E6IE31_ENTFA/21-112
E6IE85_ENTFA/17-108
E6IES9_ENTFA/18-108
E6IGC6_ENTFA/18-108
E6IGD1_ENTFA/17-108
E6IHY9_ENTFA/37-127
E6IJ11_ENTFA/21-112
E6INF5_ENTFA/21-111
E6IUA3_ENTFA/21-112
E6IUJ2_ENTFA/15-105
E6IWG1_ENTFA/37-127
E6J000_STRAP/1-45
E6JK38_STAEP/1-37
E6K505_9BACT/21-101
E6K507_9BACT/23-114
E6KJA6_STRSA/17-104
E6KV36_9PAST/37-126
E6L0W7_9PROT/20-111
E6L0Y1_9PROT/24-112
E6L580_9PROT/19-109
E6L598_9PROT/19-108
E6LBX5_CAMUP/16-111
E6LCS1_9ENTE/15-105
E6LE52_9ENTE/3-94
E6LG41_9ENTE/21-105
E6LUA7_9LACO/31-115
E6MD42_STALU/16-109
E6MPZ4_9BACT/22-113
E6MPZ6_9BACT/22-102
E6N677_9ARCH/101-191
E6N677_9ARCH/19-101
E6N6F1_9ARCH/101-191
E6N6F1_9ARCH/19-101
E6N6W7_9ARCH/20-110
E6N6X8_9ARCH/20-85
E6N8S4_9ARCH/21-111
E6PEF3_9ZZZZ/28-120
E6PS69_9ZZZZ/17-108
E6QCZ9_9ZZZZ/7-98
E6QDN4_9ZZZZ/22-111
E6RUU1_CAMJS/21-112
E6S006_CAMJC/21-112
E6S8J1_INTC7/20-102
E6SHQ3_THEM7/16-106
E6SNC6_BACT6/22-113
E6SQ07_BACT6/20-110
E6SQN1_BACT6/20-109
E6SQN6_BACT6/27-117
E6ST79_BACT6/18-109
E6TCH2_MYCSR/28-119
E6TCT6_MYCSR/24-115
E6TGZ2_MYCSR/166-248
E6TGZ2_MYCSR/4-93
E6TNV8_MYCSR/18-108
E6TU10_BACCJ/16-107
E6U1C8_BACCJ/19-105
E6U1Q2_BACCJ/16-102
E6U3Q0_ETHHY/22-112
E6U3T4_ETHHY/30-120
E6U7L5_ETHHY/17-108
E6U9T5_ETHHY/18-107
E6UWA0_VARPD/17-107
E6UXU1_VARPD/17-108
E6V207_VARPD/37-127
E6V2J5_VARPD/20-108
E6V5B5_VARPD/31-121
E6V628_VARPD/30-111
E6V7T3_VARPD/15-99
E6VBY4_RHOPX/20-110
E6VJE0_RHOPX/43-133
E6VY83_DESAO/25-115
E6WA64_PANSA/27-117
E6WJL3_PANSA/19-108
E6WJM0_PANSA/23-116
E6WLD2_PANSA/20-110
E6WNV0_PANSA/20-110
E6X2B9_NITSE/17-108
E6X8K4_CELAD/17-108
E6XE01_CELAD/14-102
E6XJM0_SHEP2/15-106
E7B3F5_YERE1/32-124
E7B9Y2_YERE1/35-125
E7BAB2_YERE1/19-107
E7FRA5_9LACO/23-113
E7GF75_9FIRM/18-108
E7GG73_9FIRM/19-106
E7GNA8_CLOSY/17-107
E7GX49_STRAP/20-111
E7H5W3_9BURK/20-111
E7HCG6_ECOLX/28-118
E7HT72_ECOLX/28-118
E7IDM5_ECOLX/28-118
E7IX94_ECOLX/28-118
E7JC57_ECOLX/28-118
E7JI57_ECOLX/28-118
E7K1G1_SHISO/28-118
E7M702_9BACL/1-56
E7MEV6_STAAU/14-107
E7MTZ1_STAAU/14-107
E7N0Y5_9FIRM/63-153
E7N5A5_9FIRM/24-115
E7N5I4_9ACTO/30-120
E7N6K4_9ACTO/27-118
E7N707_9ACTO/84-174
E7N7X4_9ACTO/17-107
E7N8A3_9ACTO/14-104
E7NA90_9ACTO/33-125
E7NCY3_9ACTO/17-106
E7P1L9_PSESG/47-138
E7P6E7_PSESG/38-128
E7PCY3_PSESG/20-108
E7PGE1_PSESG/20-108
E7PQ31_PSESG/38-128
E7PTC4_PSESG/47-138
E7PZQ3_STRDY/2-86
E7QMU7_9EURY/42-130
E7QPI4_9EURY/18-103
E7QPU5_9EURY/26-117
E7RC81_9BACL/27-118
E7RCA6_9BACL/28-118
E7RCA8_9BACL/17-107
E7RCW4_9BACL/16-104
E7RDJ9_9BACL/20-111
E7RLZ7_9BACT/22-114
E7RW72_9BURK/7-98
E7S9B8_9STRE/19-109
E7SHY2_SHIDY/28-118
E7T616_SHIBO/28-118
E7T7S4_SHIFL/28-118
E7TSQ6_ECO57/28-118
E7UBY9_ECOLX/28-118
E7UJK9_ECOLX/28-118
E7V4D9_SALTY/28-118
E7V9K9_SALMO/28-118
E7VPN6_SALMO/28-118
E7W3F4_SALMO/28-118
E7WCK7_SALMO/28-118
E7WSS5_SALMO/28-118
E7WWV2_SALMO/28-118
E7X7I1_SALMO/28-118
E7XRQ7_SALMO/28-118
E7XWK8_SALMO/28-118
E7YEE8_SALMO/28-118
E7YM87_SALMO/28-118
E7Z4Q0_SALMO/28-118
E7ZGI2_SALMO/28-118
E7ZNW0_SALMO/28-118
E8A2Y0_SALMO/28-118
E8AE41_SALMO/28-118
E8ARZ3_SALMO/28-118
E8B3A3_SALMO/28-118
E8BG32_SALMO/28-118
E8BTP5_SALMO/28-118
E8C562_SALMO/28-118
E8CB87_SALMO/28-118
E8CTY7_SALMO/28-118
E8D8H0_SALMO/28-118
E8DAN8_SALMO/28-118
E8DVU3_SALMO/28-118
E8DZF1_SALMO/28-118
E8EG22_SALMO/28-118
E8EX64_SALMO/28-118
E8F3X2_SALMO/28-118
E8FB36_SALMO/28-118
E8FQI7_SALMO/28-118
E8G0G6_SALMO/28-118
E8GJ06_SALMO/28-118
E8GW65_SALMO/28-118
E8HAD6_ECO57/28-118
E8HNK9_ECOLX/28-118
E8I339_ECOLX/28-118
E8IH77_ECOLX/28-118
E8IV16_ECOLX/28-118
E8J9N1_ECO57/28-118
E8JVD9_STRCR/19-109
E8K2Q8_9STRE/19-109
E8K5W2_STRPA/18-105
E8KDM0_9STRE/22-109
E8L285_9RHIZ/30-118
E8LBB8_9FIRM/8-61
E8LCA3_9FIRM/20-109
E8LF52_9FIRM/1-57
E8LH65_9GAMM/18-108
E8LT71_9VIBR/31-121
E8M317_9VIBR/26-116
E8M337_9VIBR/31-121
E8M3L1_9VIBR/24-114
E8MGE4_BIFL2/28-118
E8N7J6_MICTS/28-117
E8NB96_MICTS/23-113
E8NJT0_SALET/28-118
E8P7B6_YERPH/29-119
E8PAD2_ACIB1/20-109
E8PAR4_ACIB1/23-113
E8PAZ4_ACIB1/31-71
E8PB46_ACIB1/22-112
E8PEZ2_ACIB1/1-52
E8PF67_ACIB1/22-111
E8PF72_ACIB1/16-104
E8PI91_ACIB1/19-108
E8PN25_THESS/13-101
E8PQQ8_THESS/38-127
E8Q9C3_STRED/16-106
E8RHK5_9DELT/27-115
E8RM60_9CAUL/56-146
E8RR81_9CAUL/37-126
E8RSS1_9CAUL/51-142
E8S1V7_MICSL/21-112
E8S3P7_MICSL/23-113
E8S3W9_MICSL/46-125
E8S628_MICSL/24-115
E8S6C1_MICSL/32-131
E8S6C5_MICSL/19-108
E8S8U7_MICSL/17-103
E8S922_MICSL/20-110
E8S9B0_MICSL/34-124
E8SD26_MICSL/28-118
E8SDZ1_STAPH/13-106
E8T7D1_MESCW/17-109
E8TBX2_MESCW/17-108
E8TBY0_MESCW/18-108
E8TH19_MESCW/26-116
E8TH52_MESCW/35-125
E8TJ54_MESCW/34-124
E8TR54_ALIDB/18-108
E8U9T6_DEIML/27-118
E8UA03_DEIML/21-111
E8UAP0_DEIML/17-111
E8UQI3_STREJ/18-108
E8UX15_TERSS/21-110
E8UY44_TERSS/45-132
E8UY50_TERSS/30-120
E8V0H9_TERSS/43-134
E8V3M2_TERSS/39-130
E8V4B3_TERSS/29-120
E8V4L6_TERSS/23-114
E8V7B8_TERSS/19-108
E8V905_BACST/15-105
E8V9A8_BACST/19-110
E8VB48_BACST/18-109
E8VGN4_BACST/22-112
E8VH25_BACST/16-106
E8VJM5_BACST/14-104
E8VYY2_STRFA/20-111
E8W0N4_STRFA/34-124
E8W2S5_STRFA/24-114
E8W771_STRFA/28-118
E8W8I3_STRFA/32-122
E8W921_STRFA/28-118
E8WCW2_STRFA/22-111
E8WD55_STRFA/24-114
E8WNI3_GEOS8/28-118
E8WZ20_ACISM/34-124
E8X0N3_ACISM/31-123
E8X0V8_ACISM/23-113
E8XAS7_SALT4/28-118
E8XX27_RAHSY/19-107
E8Y156_RAHSY/37-127
E8Y358_ECOKO/28-118
E8ZN16_CLOB0/25-116
E8ZNL9_CLOB0/16-102
E9A3A1_SALET/24-113
E9A9T8_SALET/28-118
E9DPL6_9STRE/7-95
E9DQ49_9STRE/22-109
E9FKY6_9STRE/3-90
E9KT92_STRKN/36-126
E9RKQ1_LACRE/16-102
E9RKV3_LACRE/14-81
E9RNL2_LACRE/33-122
E9RNL4_LACRE/18-107
E9RPI9_LACRE/26-112
E9RRX0_9FIRM/21-111
E9RX03_9FIRM/1-85
E9SPW9_CLOSY/18-108
E9SS09_CLOSY/17-107
E9SZB1_COREQ/29-119
E9SZH7_COREQ/30-120
E9SZT0_COREQ/43-149
E9T828_COREQ/24-114
E9TDZ4_ECOLX/58-148
E9TUT4_ECOLX/58-148
E9UJ98_ECOLX/58-148
E9UNZ0_9ACTO/20-110
E9UP48_9ACTO/19-107
E9UP49_9ACTO/22-113
E9UPL6_9ACTO/24-114
E9UQ84_9ACTO/22-108
E9UQ85_9ACTO/22-109
E9USE8_9ACTO/40-131
E9USH8_9ACTO/19-110
E9UT27_9ACTO/20-111
E9UWL0_9ACTO/41-127
E9V0F8_9ACTO/3-89
E9V185_9ACTO/32-123
E9V3N3_9ACTO/23-112
E9VC25_ECOLX/28-118
E9VSF0_ECOLX/28-118
E9W1P1_ECOLX/28-118
E9WKC7_ECOLX/28-118
E9WYM2_ECOLX/28-118
E9X8Y1_ECOLX/28-118
E9XRG6_ECOLX/28-118
E9Y4L5_ECOLX/28-118
E9YII7_ECOLX/28-118
E9YX13_ECOLX/28-118
E9ZBV1_ESCFE/28-118
E9ZJG0_MYCTU/1-54
E9ZNJ3_MYCTU/21-110
F0B7P4_9XANT/7-97
F0BGK9_9XANT/20-111
F0BHA9_9XANT/21-111
F0BHB2_9XANT/58-147
F0BKX0_9XANT/23-113
F0BVI0_9XANT/30-120
F0C686_9XANT/20-110
F0CA12_9XANT/20-110
F0CA21_9XANT/19-108
F0CBQ5_9XANT/16-106
F0D4Y1_STAAU/29-117
F0D6J6_STAAU/1-68
F0DC64_STAAU/29-111
F0DDX0_STAAU/1-68
F0DQ67_9FIRM/21-111
F0EB23_9PSED/1-61
F0EHC1_ENTCA/33-124
F0EHK4_ENTCA/16-106
F0EM38_ENTCA/20-104
F0EQU2_HAEPA/70-159
F0EWY0_9NEIS/27-118
F0F1Y0_9NEIS/23-114
F0FAN6_9BACT/22-63
F0FY51_9BURK/24-113
F0G5I3_9BURK/19-108
F0G7H0_9BURK/20-108
F0GNL8_9LACO/31-115
F0GQ34_9LACO/31-115
F0HHZ7_9FIRM/25-114
F0HL43_9ACTN/19-112
F0HLY0_9ACTN/19-109
F0HRX9_9ACTN/18-109
F0HU62_LACDL/30-116
F0IE39_9FLAO/18-107
F0IE41_9FLAO/29-119
F0JD78_DESDE/25-116
F0JPQ3_ESCFE/28-118
F0K3J0_LACD2/30-116
F0K3X3_CLOAE/17-107
F0K5J9_CLOAE/19-109
F0K923_CLOAE/16-102
F0K9F7_CLOAE/19-106
F0K9L8_CLOAE/17-108
F0KAS3_CLOAE/19-109
F0KAS4_CLOAE/19-108
F0KAT2_CLOAE/12-103
F0KDG6_CLOAE/22-112
F0KDV8_CLOAE/1-73
F0KGG0_ACICP/19-108
F0KGJ8_ACICP/24-115
F0KGN8_ACICP/22-111
F0KIW8_ACICP/1-80
F0KJJ0_ACICP/18-108
F0KJM2_ACICP/27-118
F0KM22_ACICP/7-97
F0KMG0_ACICP/22-112
F0KNL3_ACICP/1-50
F0KST9_YERE3/19-107
F0KW14_YERE3/37-127
F0KYT9_YERE3/32-124
F0L7G5_9RHIZ/30-119
F0L823_9RHIZ/36-127
F0L8I5_9RHIZ/20-110
F0L8N8_9RHIZ/23-114
F0LE53_9RHIZ/11-101
F0LFG8_9RHIZ/35-125
F0LFK3_9RHIZ/34-124
F0LG35_9RHIZ/31-122
F0LGP9_9RHIZ/15-105
F0M3T1_ARTPP/17-104
F0M9L2_ARTPP/36-126
F0NCI6_SULIR/21-110
F0NJU8_SULIH/23-114
F0NK02_SULIH/10-80
F0NP64_SULIH/17-108
F0NQK5_SULIH/21-110
F0NSU4_LACHH/4-65
F0NWS0_LACHH/37-123
F0P4B2_STAPE/13-106
F0PCL0_ENTF6/21-112
F0PDG1_ENTF6/16-106
F0PGZ0_ENTF6/15-105
F0PJZ9_BACT0/27-117
F0PKW8_BACT0/15-105
F0PLC1_BACT0/26-111
F0PQX1_BACT0/14-104
F0PT31_BACT0/17-104
F0PX82_BACT0/28-119
F0Q189_ACIAP/59-149
F0Q7W4_ACIAP/29-119
F0QEL0_ACIBD/1-52
F0QEX7_ACIBD/22-112
F0QHE4_ACIBD/19-108
F0QJ42_ACIBD/22-111
F0QKC4_ACIBD/14-103
F0QKI0_ACIBD/27-67
F0QN66_ACIBD/23-113
F0R2F6_BACSH/19-109
F0R2W6_BACSH/33-123
F0RI75_CELLC/15-105
F0RME3_DEIPM/23-115
F0SDX2_PEDSD/40-131
F0SGQ4_PLABD/25-114
F0SJ85_PLABD/13-96
F0SUI2_SYNGF/17-107
F0SVA1_SYNGF/17-107
F0SZ83_SYNGF/19-109
F0T8L0_METSL/20-108
F0TGA6_LACA3/30-116
F0VSZ7_STRG2/29-120
F0YUE3_9CLOT/18-108
F0YZ73_9CLOT/18-108
F1T770_9CLOT/18-109
F1XL89_ECO57/28-118
F1Y1H0_ECO57/28-118
F1YIZ6_9ACTO/19-109
F1YLE3_9ACTO/30-120
F1YLF5_9ACTO/25-116
F1YP92_9ACTO/19-110
F1YZ60_9STRE/20-110
F1Z1R5_9STRE/16-106
F1Z567_9SPHN/7-94
F1Z7U9_9SPHN/24-114
F1ZQY3_ECOLX/28-118
F1ZWS2_THEET/20-110
F2A5L9_RHIET/19-108
F2A6T3_RHIET/21-111
F2A9K5_RHIET/20-110
F2AAN4_RHIET/37-127
F2AJQ8_RHIET/17-106
F2AQJ0_RHOBA/7-98
F2BAI4_9NEIS/19-107
F2BAX6_9NEIS/34-124
F2BB63_9NEIS/58-149
F2ER20_PANAN/23-113
F2ERV5_PANAN/25-114
F2ES00_PANAN/23-116
F2ETF9_PANAN/27-117
F2ETH7_PANAN/20-109
F2F0K1_9BACL/17-107
F2F3P5_9BACL/15-106
F2F6B7_9BACL/16-101
F2FAR3_9BACL/20-111
F2FZ10_SALGL/28-118
F2G8F1_ALTMD/31-119
F2GCS8_ALTMD/49-139
F2GK13_MYCTU/16-103
F2GNX3_MYCTU/21-110
F2GZZ1_BACTU/1-65
F2H1I8_BACTU/14-104
F2H2N7_BACTU/17-104
F2H7S6_BACTU/28-119
F2H9E4_BACTU/27-117
F2HAA1_BACTU/16-105
F2HAC0_BACTU/14-104
F2HAC5_BACTU/14-104
F2HAC6_BACTU/14-104
F2HAP3_BACTU/26-111
F2HB31_BACTU/15-105
F2HN84_LACLA/18-108
F2HQ01_LACLA/15-105
F2I8L4_9LACT/19-110
F2IA31_9FLAO/21-102
F2IA34_9FLAO/19-109
F2IC83_9FLAO/20-110
F2IFV6_9FLAO/62-153
F2IH57_9FLAO/27-118
F2IV57_9PROT/55-145
F2J4V2_9PROT/1-72
F2JHY2_9FIRM/18-108
F2JPC5_9FIRM/19-109
F2JPQ1_9FIRM/28-119
F2JUH9_9GAMM/41-132
F2JVH8_9GAMM/25-117
F2K9M0_PSEBR/26-116
F2KGP0_PSEBR/19-107
F2KMF5_ARCVE/9-87
F2KRE9_ARCVE/11-99
F2L9F1_BURGA/20-108
F2LCJ8_BURGA/19-108
F2LFG7_BURGA/35-125
F2LFU8_BURGA/19-108
F2LLA9_BURGA/33-122
F2LLF4_BURGA/36-126
F2LPI0_BURGA/29-119
F2M1Q3_LACAM/30-116
F2M606_LACCA/20-111
F2M6Z0_LACCA/28-118
F2MEF2_LACCA/20-111
F2MFF3_LACCA/28-118
F2MN99_ENTFA/14-101
F2MP62_ENTFA/21-112
F2MPX2_ENTFA/15-105
F2MUD0_ENTFA/37-127
F2NL62_9DEIN/16-104
F2NL63_9DEIN/18-102
F2NLQ6_9DEIN/15-100
F2NMH7_9DEIN/18-95
F2R1S7_9ACTO/19-110
F2R4B0_9ACTO/20-108
F2R4P9_9ACTO/20-108
F2R5E9_9ACTO/25-115
F2R5R0_9ACTO/18-108
F2R987_9ACTO/23-110
F2RA87_9ACTO/28-117
F2RB51_9ACTO/16-105
F2RDF4_9ACTO/23-114
F2RGE1_9ACTO/20-110
F2RGT8_9ACTO/22-111
F2RHK5_9ACTO/20-108
F2RIM3_9ACTO/41-131
F2RIM8_9ACTO/35-125
F2RKR7_9ACTO/20-110
F2UWK2_ACTVI/50-140
F2UX04_ACTVI/37-127
F2V1P2_ACTVI/33-125
F2V305_MYCTU/21-110
F2V8S9_MYCTU/16-103
HXLR_BACSU/19-110
MALR_FUSMR/20-106
O52854_BACSU/16-106
O86547_STRCO/29-122
O86588_STRCO/19-109
O88133_STRAQ/19-109
O93665_9CREN/10-80
P70885_BUTFI/18-108
P71983_MYCTU/16-103
Q02JM1_PSEAB/19-108
Q02K92_PSEAB/20-108
Q02NK4_PSEAB/19-108
Q02UW2_PSEAB/19-108
Q02VV9_LACLS/1-85
Q02XF2_LACLS/13-100
Q02YV4_LACLS/28-119
Q031Y6_LACLS/15-105
Q038C6_LACC3/28-118
Q03BX2_LACC3/20-111
Q03E33_PEDPA/16-106
Q03G91_PEDPA/24-110
Q03I37_PEDPA/16-106
Q03NI6_LACBA/15-106
Q03P04_LACBA/21-112
Q03RM8_LACBA/30-120
Q03SD3_LACBA/22-113
Q03TC6_LACBA/16-106
Q03UP3_LEUMM/15-95
Q03XM1_LEUMM/20-110
Q03Z10_LEUMM/22-112
Q041W7_LACGA/32-118
Q043N3_LACGA/24-115
Q049H5_LACDB/30-116
Q04FD9_OENOB/14-102
Q07X36_SHEFN/24-110
Q086T0_SHEFN/31-118
Q08TL9_STIAD/1-73
Q08U99_STIAD/11-101
Q08YF1_STIAD/27-117
Q08Z38_STIAD/18-108
Q08ZP1_STIAD/19-110
Q09AJ9_STIAD/40-130
Q09AS9_STIAD/37-127
Q0ALJ8_MARMM/19-108
Q0AP52_MARMM/19-108
Q0B1M7_BURCM/20-110
Q0B419_BURCM/20-108
Q0B547_BURCM/16-105
Q0BFN3_BURCM/19-108
Q0BSZ3_GRABC/19-107
Q0BZ04_HYPNA/25-116
Q0BZP6_HYPNA/19-108
Q0C0L0_HYPNA/58-147
Q0C1K1_HYPNA/22-111
Q0FCS1_9RHOB/18-110
Q0FMD4_9RHOB/39-129
Q0I6F2_SYNS3/1-64
Q0JW50_STRAM/18-108
Q0JW75_STRAM/29-119
Q0JZQ0_CUPNH/22-110
Q0K0B0_CUPNH/19-108
Q0K0C0_CUPNH/19-108
Q0K2J0_CUPNH/20-108
Q0K351_CUPNH/24-115
Q0K425_CUPNH/16-105
Q0K6E9_CUPNH/19-107
Q0KAV8_CUPNH/11-100
Q0KAX1_CUPNH/19-107
Q0KAY5_CUPNH/19-108
Q0KK71_9BACT/34-124
Q0P870_CAMJE/16-110
Q0P879_CAMJE/21-112
Q0RAX3_FRAAA/47-137
Q0RF05_FRAAA/24-115
Q0RG58_FRAAA/32-122
Q0RJU4_FRAAA/20-110
Q0RJX4_FRAAA/16-106
Q0RKP0_FRAAA/34-125
Q0RL07_FRAAA/24-115
Q0RMX3_FRAAA/26-117
Q0RQ67_FRAAA/19-108
Q0RQK5_FRAAA/19-108
Q0RT06_FRAAA/22-113
Q0RTN6_FRAAA/41-131
Q0S478_RHOSR/22-108
Q0S520_RHOSR/18-108
Q0S558_RHOSR/33-124
Q0SCR2_RHOSR/24-112
Q0SEU1_RHOSR/33-123
Q0SFY1_RHOSR/32-135
Q0SG97_RHOSR/19-110
Q0SGW1_RHOSR/37-126
Q0SUA4_CLOPS/20-108
Q0SV04_CLOPS/19-110
Q0SXF9_SHIF8/65-155
Q0T9H2_ECOL5/28-118
Q0TS08_CLOP1/20-108
Q0TT51_CLOP1/19-109
Q0TT92_CLOP1/19-109
Q0VMW0_ALCBS/19-108
Q0VRT8_ALCBS/35-124
Q0W5P2_UNCMA/16-110
Q0W6C6_UNCMA/9-92
Q0WGD1_YERPE/29-119
Q10X03_TRIEI/19-109
Q11G89_MESSB/23-115
Q11GF9_MESSB/35-125
Q11GJ1_MESSB/5-93
Q11P06_CYTH3/23-113
Q11PF7_CYTH3/21-111
Q11S71_CYTH3/29-119
Q11SG5_CYTH3/21-103
Q11SR4_CYTH3/20-110
Q11TB4_CYTH3/29-116
Q127K7_POLSJ/17-104
Q128K8_POLSJ/15-99
Q12G37_POLSJ/49-137
Q12NC9_SHEDO/25-108
Q12VI4_METBU/29-118
Q12VI8_METBU/1-72
Q12VY6_METBU/12-106
Q12YW3_METBU/15-105
Q134V6_RHOPS/20-110
Q134X1_RHOPS/29-115
Q13M31_BURXL/30-120
Q13M35_BURXL/21-112
Q13XG4_BURXL/41-132
Q13XK8_BURXL/22-112
Q15UW2_PSEA6/18-107
Q15ZR3_PSEA6/19-108
Q180K3_CLOD6/18-107
Q181V8_CLOD6/17-107
Q184K2_CLOD6/19-110
Q186N0_CLOD6/22-110
Q187U1_CLOD6/30-118
Q18BU7_CLOD6/17-107
Q18D14_CLOD6/26-117
Q18I27_HALWD/25-116
Q18IU3_HALWD/19-107
Q1AXK5_RUBXD/21-111
Q1B205_MYCSS/17-106
Q1B4X0_MYCSS/17-106
Q1B7D0_MYCSS/17-105
Q1B7D0_MYCSS/178-267
Q1B9K8_MYCSS/28-119
Q1BB22_MYCSS/16-102
Q1BGJ5_BURCA/23-113
Q1BL56_BURCA/16-105
Q1BLU2_BURCA/20-108
Q1BMA0_BURCA/20-110
Q1BMT4_BURCA/20-109
Q1BPD3_BURCA/24-113
Q1BWJ2_BURCA/19-108
Q1C6S8_YERPA/37-127
Q1CI66_YERPN/37-127
Q1CWP4_MYXXD/17-107
Q1D270_MYXXD/37-127
Q1D558_MYXXD/19-111
Q1G9C6_LACDA/30-116
Q1GF26_SILST/39-130
Q1GK76_SILST/31-119
Q1GPP2_SPHAL/24-112
Q1GQN3_SPHAL/104-178
Q1GQN3_SPHAL/13-97
Q1GUE4_SPHAL/180-269
Q1GVG8_SPHAL/16-106
Q1GVU9_SPHAL/24-113
Q1H0C0_METFK/24-114
Q1I944_PSEE4/25-116
Q1IA25_PSEE4/19-108
Q1IFN5_PSEE4/17-105
Q1J105_DEIGD/17-109
Q1J4A8_STRPF/16-106
Q1J9E0_STRPB/16-106
Q1JEJ1_STRPD/1-78
Q1JJI9_STRPC/16-106
Q1K262_DESAC/23-113
Q1K376_DESAC/12-101
Q1LDU8_RALME/29-119
Q1LEB4_RALME/19-108
Q1LEL5_RALME/28-117
Q1LID7_RALME/19-108
Q1M3R4_RHIL3/23-113
Q1M5M6_RHIL3/17-104
Q1MAP2_RHIL3/19-107
Q1MDH7_RHIL3/51-141
Q1MDN7_RHIL3/23-114
Q1MEB9_RHIL3/37-127
Q1MF07_RHIL3/26-118
Q1MGL9_RHIL3/19-108
Q1MJA2_RHIL3/23-113
Q1MKN9_RHIL3/41-130
Q1N042_9GAMM/20-110
Q1N828_9SPHN/17-107
Q1NBF9_9SPHN/43-134
Q1NGP9_9SPHN/20-109
Q1QUE8_CHRSD/34-125
Q1QUY9_CHRSD/21-111
Q1R339_ECOUT/65-155
Q1RQL0_STRAM/18-108
Q1RQP4_STRAM/29-119
Q1RR15_STRAM/18-108
Q1V0P5_PELUB/15-106
Q1V2Q7_PELUB/18-108
Q1V7X9_VIBAL/31-120
Q1VQZ4_9FLAO/14-102
Q1VT26_9FLAO/19-109
Q1W4U7_PSEAE/29-119
Q1WRL4_LACS1/16-106
Q1WS19_LACS1/16-103
Q1WTZ0_LACS1/21-111
Q1YE90_MOBAS/140-230
Q1YF49_MOBAS/19-109
Q1YJY1_MOBAS/22-115
Q1YLU9_MOBAS/23-112
Q1YM01_MOBAS/34-123
Q1YM54_MOBAS/30-119
Q1YZR3_PHOPR/20-109
Q1ZAC5_PHOPR/24-114
Q1ZG84_9GAMM/31-117
Q1ZV17_PHOAS/19-104
Q211H8_RHOPB/20-110
Q215Y9_RHOPB/45-135
Q21NC4_SACD2/19-110
Q21X06_RHOFD/15-99
Q222L8_RHOFD/22-113
Q24YR5_DESHY/17-107
Q250D4_DESHY/21-112
Q252C5_DESHY/22-113
Q26E14_FLABB/19-110
Q26E52_FLABB/17-108
Q26E77_FLABB/15-101
Q28LL1_JANSC/14-104
Q28MP3_JANSC/22-111
Q28VI4_JANSC/35-131
Q2B6V8_9BACI/19-110
Q2BB14_9BACI/16-105
Q2BCE7_9BACI/17-107
Q2BM40_9GAMM/26-116
Q2FF05_STAA3/13-106
Q2FNV2_METHJ/17-106
Q2FU71_METHJ/13-106
Q2FUE6_METHJ/19-110
Q2FWD5_STAA8/13-106
Q2G313_NOVAD/29-117
Q2GB56_NOVAD/24-114
Q2I783_9ACTO/20-110
Q2IWL5_RHOP2/21-110
Q2IWT9_RHOP2/50-140
Q2J658_FRASC/25-115
Q2J7U2_FRASC/20-111
Q2J9D1_FRASC/27-115
Q2JAW6_FRASC/12-101
Q2JBE9_FRASC/22-113
Q2JBG3_FRASC/27-117
Q2JC87_FRASC/58-125
Q2JET3_FRASC/19-110
Q2JZE0_RHIEC/23-112
Q2K190_RHIEC/33-123
Q2K5W1_RHIEC/55-145
Q2K6K0_RHIEC/37-127
Q2K727_RHIEC/23-113
Q2K734_RHIEC/17-109
Q2K8D1_RHIEC/30-119
Q2KBE9_RHIEC/30-120
Q2KBR6_RHIEC/17-106
Q2LVA2_SYNAS/34-117
Q2N6U8_ERYLH/19-105
Q2N7R7_ERYLH/23-111
Q2NXZ3_XANOM/30-120
Q2RLI2_MOOTA/19-109
Q2RRC2_RHORT/27-117
Q2RXK3_RHORT/34-125
Q2S7L5_HAHCH/49-139
Q2SFW3_HAHCH/28-120
Q2SGI3_HAHCH/29-120
Q2SGT1_HAHCH/26-116
Q2SNN3_HAHCH/19-108
Q2SP14_HAHCH/22-112
Q2SVN6_BURTA/74-163
Q2SYL6_BURTA/20-110
Q2SYM3_BURTA/49-139
Q2Y971_NITMU/31-122
Q2YAH1_NITMU/26-116
Q2YU73_STAAB/29-117
Q2YUN0_STAAB/14-107
Q312J3_DESDG/49-139
Q31MJ1_SYNE7/24-113
Q31TF2_SHIBS/58-148
Q328I6_SHIDS/58-148
Q38KB2_LACRE/18-107
Q38VP7_LACSS/16-106
Q38VV2_LACSS/28-118
Q38WX2_LACSS/19-110
Q38Y91_LACSS/18-108
Q391I3_BURS3/16-105
Q393J0_BURS3/20-108
Q394Z9_BURS3/20-109
Q398H6_BURS3/24-113
Q398N6_BURS3/37-119
Q398N8_BURS3/19-108
Q39AZ9_BURS3/45-135
Q39GU7_BURS3/19-108
Q3A5M0_PELCD/28-116
Q3BYT2_XANC5/53-143
Q3EJF9_BACTI/42-133
Q3EPE0_BACTI/28-118
Q3ERV4_BACTI/31-98
Q3ESG8_BACTI/14-104
Q3EV70_BACTI/15-105
Q3EVX4_BACTI/14-104
Q3EZ46_BACTI/20-107
Q3IQU7_NATPD/20-108
Q3J099_RHOS4/37-127
Q3JNW9_BURP1/134-221
Q3JPE2_BURP1/40-130
Q3JPF2_BURP1/82-172
Q3JSQ7_BURP1/19-108
Q3KB45_PSEPF/20-109
Q3KB52_PSEPF/19-107
Q3KDK6_PSEPF/1-85
Q3ME99_ANAVT/21-110
Q3MNL2_9MICO/17-108
Q3MNN6_9MICO/38-130
Q3R184_XYLFA/34-124
Q3R8R9_XYLFA/34-124
Q3RCY7_XYLFA/34-124
Q3XZW0_ENTFC/21-112
Q3YUD5_SHISS/58-148
Q3ZV38_ENTSA/44-134
Q465B6_METBF/12-106
Q46A74_METBF/21-111
Q46BB8_METBF/19-110
Q46CQ4_METBF/21-111
Q46N98_CUPPJ/32-124
Q46RM8_CUPPJ/29-119
Q46WR4_CUPPJ/19-107
Q476R4_CUPPJ/19-108
Q476R6_CUPPJ/19-108
Q47Y56_COLP3/25-108
Q486F3_COLP3/31-117
Q488E3_COLP3/24-113
Q48BH4_PSE14/20-108
Q48HU0_PSE14/38-128
Q48MG8_PSE14/47-138
Q48QY0_STRPM/1-73
Q48W71_STRP1/1-49
Q49WT6_STAS1/20-111
Q49Z70_STAS1/13-106
Q4A0Y9_STAS1/27-112
Q4EKG7_LISMO/15-104
Q4EL15_LISMO/17-107
Q4EV63_LISMO/17-107
Q4EVE0_LISMO/15-104
Q4FMB3_PELUB/18-108
Q4FPC7_PELUB/15-106
Q4J6I3_SULAC/22-105
Q4K9P0_PSEF5/20-109
Q4KB46_PSEF5/19-108
Q4KIK9_PSEF5/20-111
Q4L804_STAHJ/13-106
Q4LBL9_PSESH/19-108
Q4MJK5_BACCE/28-119
Q4MM22_BACCE/17-104
Q4MQ19_BACCE/14-104
Q4MWK5_BACCE/26-111
Q4MXP0_BACCE/27-117
Q4MXX5_BACCE/23-112
Q4UUS5_XANC8/17-107
Q4UZV4_XANC8/30-120
Q4V0L9_XANC8/20-111
Q4V1U3_BACCZ/16-105
Q4VR92_CAMJE/30-103
Q4ZU17_PSEU2/50-140
Q4ZVM2_PSEU2/25-112
Q4ZXI8_PSEU2/47-138
Q57GH9_SALCH/28-118
Q5FIY5_LACAC/30-116
Q5FSG2_GLUOX/26-118
Q5FSK9_GLUOX/33-123
Q5FTL9_GLUOX/23-114
Q5GUP1_XANOR/30-120
Q5HE77_STAAC/13-106
Q5HSP0_CAMJR/21-112
Q5HXU4_GLUOX/23-113
Q5LBV0_BACFN/18-109
Q5LEG1_BACFN/24-115
Q5LLC3_SILPO/24-113
Q5LMB8_SILPO/19-108
Q5LQM3_SILPO/99-176
Q5LU68_SILPO/25-115
Q5MZD8_SYNP6/24-113
Q5NLT9_ZYMMO/23-113
Q5NRD0_ZYMMO/26-118
Q5PJ68_SALPA/28-118
Q5SIX0_THET8/13-100
Q5SJM7_THET8/14-104
Q5UW87_HALMA/23-114
Q5V2L3_HALMA/26-117
Q5V4V0_HALMA/26-115
Q5V792_HALMA/27-114
Q5WBP6_BACSK/23-113
Q5WBU6_BACSK/17-108
Q5WI43_BACSK/24-113
Q5WJY2_BACSK/15-106
Q5WUU8_LEGPL/28-118
Q5WZA6_LEGPL/21-111
Q5X3F7_LEGPA/28-118
Q5X7V5_LEGPA/21-111
Q5X9J3_STRP6/16-102
Q5YN48_NOCFA/32-123
Q5YN83_NOCFA/20-110
Q5YNF2_NOCFA/33-122
Q5YQA6_NOCFA/1-79
Q5YT38_NOCFA/19-110
Q5YVI8_NOCFA/62-140
Q5YWU6_NOCFA/20-101
Q5YYH4_NOCFA/27-112
Q5YZC6_NOCFA/20-108
Q5Z0I5_NOCFA/22-112
Q5ZTM1_LEGPH/28-118
Q5ZYD9_LEGPH/21-111
Q62H70_BURMA/44-131
Q62I72_BURMA/40-130
Q62I79_BURMA/20-110
Q62K66_BURMA/19-108
Q62TW2_BACLD/15-105
Q631F8_BACCZ/20-107
Q631Q2_BACCZ/14-104
Q634M3_BACCZ/28-119
Q638F1_BACCZ/23-113
Q638G5_BACCZ/14-104
Q638G6_BACCZ/14-104
Q638H0_BACCZ/14-104
Q638I2_BACCZ/16-105
Q638Q3_BACCZ/27-117
Q63FG8_BACCZ/26-111
Q63R12_BURPS/44-131
Q63RG5_BURPS/43-133
Q63RH2_BURPS/20-110
Q63TW7_BURPS/19-108
Q64SS6_BACFR/18-109
Q65EJ0_BACLD/20-107
Q65GV4_BACLD/16-106
Q65GY7_BACLD/19-110
Q65IG0_BACLD/11-101
Q65IT0_BACLD/27-115
Q65MC0_BACLD/16-105
Q65MG7_BACLD/24-114
Q65N30_BACLD/24-111
Q65WB0_MANSM/30-120
Q669R2_YERPS/37-127
Q67T43_SYMTH/16-101
Q6AJP3_DESPS/15-104
Q6APQ2_DESPS/30-80
Q6CYQ5_ERWCT/33-122
Q6CZV0_ERWCT/20-110
Q6D310_ERWCT/28-120
Q6D506_ERWCT/1-83
Q6D7W9_ERWCT/35-126
Q6D973_ERWCT/26-118
Q6DA84_ERWCT/20-108
Q6DAK5_ERWCT/27-117
Q6DNH1_9EURY/20-108
Q6F266_MESFL/13-101
Q6F8G8_ACIAD/22-112
Q6FC14_ACIAD/19-108
Q6FC95_ACIAD/23-113
Q6G7I7_STAAS/14-107
Q6GEV2_STAAR/14-107
Q6HB93_BACHK/20-107
Q6HBJ3_BACHK/14-104
Q6HDK3_BACHK/28-119
Q6HG03_BACHK/15-104
Q6HG16_BACHK/14-104
Q6HG17_BACHK/14-104
Q6HG21_BACHK/29-63
Q6HG83_BACHK/27-117
Q6HMY2_BACHK/26-111
Q6HQV5_BACAN/20-107
Q6KZW7_PICTO/16-102
Q6L065_PICTO/30-113
Q6L2V3_PICTO/24-104
Q6LGR3_PHOPR/31-121
Q6MH73_BDEBA/18-106
Q6N3R1_RHOPA/20-109
Q6N4W1_RHOPA/49-139
Q6N6B6_RHOPA/43-133
Q6NCZ1_RHOPA/33-119
Q6XUT9_9PSED/34-124
Q70KJ9_BACAM/19-110
Q720K9_LISMF/17-107
Q721U4_LISMF/15-104
Q729C8_DESVH/34-125
Q72J99_THET2/13-100
Q72K01_THET2/20-110
Q72XS2_BACC1/17-104
Q72Y13_BACC1/14-104
Q730L7_BACC1/28-119
Q734G7_BACC1/15-105
Q73CY5_BACC1/26-111
Q73PI5_TREDE/3-56
Q73UN0_MYCPA/26-117
Q74GR7_GEOSL/26-114
Q74IE0_LACJO/32-118
Q74UF0_YERPE/72-162
Q7A0B7_STAAW/14-107
Q7A4D7_STAAN/14-107
Q7A8T6_ECO57/58-148
Q7AP07_LISIN/17-107
Q7AP19_LISIN/15-104
Q7CP90_SALTY/28-118
Q7CY38_AGRT5/24-113
Q7D3S9_AGRT5/3-92
Q7M7B7_PORGI/18-104
Q7M965_WOLSU/19-108
Q7MRN5_WOLSU/22-108
Q7NDN1_GLOVI/18-108
Q7NFD6_GLOVI/8-98
Q7NL97_GLOVI/17-108
Q7NW14_CHRVO/14-106
Q7P1C2_CHRVO/1-79
Q7P6N9_FUSNV/24-112
Q7P7G3_FUSNV/17-107
Q7P7P0_FUSNV/51-142
Q7TZP9_MYCBO/16-103
Q7U3Q9_SYNPX/24-114
Q7ULD0_RHOBA/25-116
Q7VHB1_HELHP/41-135
Q7VZR2_BORPE/19-106
Q7W597_BORPA/19-106
Q7WAU6_BORPA/20-109
Q7WCS9_BORBR/19-106
Q7WK09_BORBR/20-109
Q815G2_BACCR/17-104
Q815S3_BACCR/14-104
Q818E5_BACCR/28-119
Q81AX6_BACCR/15-105
Q81AY8_BACCR/14-104
Q81AY9_BACCR/14-101
Q81AZ3_BACCR/14-104
Q81B07_BACCR/16-105
Q81B68_BACCR/27-117
Q81D62_BACCR/17-108
Q81HF8_BACCR/26-111
Q81LR8_BACAN/28-119
Q81MU7_BACAN/15-104
Q81MV9_BACAN/14-104
Q81MW0_BACAN/14-104
Q81MW3_BACAN/14-104
Q81N38_BACAN/27-117
Q81UM8_BACAN/26-111
Q81X21_BACAN/17-104
Q81XC9_BACAN/14-104
Q826J4_STRAW/22-115
Q827A0_STRAW/18-107
Q82DU3_STRAW/50-140
Q82E58_STRAW/35-125
Q82EP8_STRAW/69-158
Q82FB4_STRAW/37-127
Q82GT2_STRAW/1-46
Q82JU2_STRAW/36-126
Q82LJ8_STRAW/26-116
Q82LK3_STRAW/25-115
Q82PF6_STRAW/28-118
Q82Q10_STRAW/19-109
Q82Q43_STRAW/23-113
Q82QI6_STRAW/18-108
Q82QL4_STRAW/29-118
Q830K7_ENTFA/16-106
Q836J7_ENTFA/21-112
Q838C3_ENTFA/15-105
Q847I8_PSEPU/26-116
Q84HA1_STRCZ/19-108
Q877X3_STRP3/1-78
Q87EU9_XYLFT/32-122
Q881K5_PSESM/12-48
Q882W4_PSESM/38-128
Q888T8_PSESM/25-113
Q88IL2_PSEPK/59-147
Q88QJ0_PSEPK/17-105
Q88T87_LACPL/22-113
Q88T98_LACPL/21-111
Q88TJ0_LACPL/16-100
Q88WR4_LACPL/15-105
Q88WU2_LACPL/20-110
Q88X81_LACPL/29-120
Q88Y69_LACPL/25-112
Q898H2_CLOTE/52-141
Q89CP8_BRAJA/27-108
Q89I03_BRAJA/18-108
Q89I06_BRAJA/30-119
Q89JB3_BRAJA/20-110
Q89K10_BRAJA/20-109
Q89K14_BRAJA/38-128
Q89S08_BRAJA/47-136
Q89S75_BRAJA/19-108
Q8A8A5_BACTN/18-109
Q8CT57_STAES/1-32
Q8D0P8_YERPE/92-182
Q8DRU0_STRMU/7-94
Q8DVW5_STRMU/17-104
Q8EM18_OCEIH/15-104
Q8EMN7_OCEIH/19-110
Q8ETA7_OCEIH/16-107
Q8FAG7_ECOL6/65-155
Q8FNX9_COREF/88-178
Q8FTM7_COREF/23-113
Q8G716_BIFLO/28-118
Q8GMD6_STRGL/19-108
Q8K5K8_STRP3/1-73
Q8KKE4_STAAU/29-117
Q8KN47_SPHCR/23-113
Q8KNI0_MICEC/22-110
Q8KQM4_SACER/18-108
Q8NNS2_CORGL/52-142
Q8NQQ5_CORGL/25-117
Q8NZ39_STRP8/16-106
Q8P925_XANCP/17-107
Q8PDL3_XANCP/30-120
Q8PEB9_XANCP/20-111
Q8PQI3_XANAC/30-120
Q8PWJ9_METMA/21-111
Q8PZX8_METMA/12-106
Q8PZY0_METMA/12-106
Q8RE85_FUSNN/24-112
Q8RFU5_FUSNN/17-107
Q8RHU0_FUSNN/46-137
Q8TL74_METAC/28-122
Q8TR45_METAC/19-110
Q8TTL6_METAC/7-97
Q8TTU2_METAC/21-111
Q8U5H0_AGRT5/20-110
Q8VJY3_MYCTU/1-54
Q8XCG8_ECO57/58-148
Q8XGE7_SALTI/28-118
Q8XME9_CLOPE/19-109
Q8XQU9_RALSO/19-108
Q8XRI8_RALSO/34-124
Q8XSB6_RALSO/14-76
Q8XTM6_RALSO/31-122
Q8XXH6_RALSO/21-111
Q8Y174_RALSO/26-84
Q8Y2X2_RALSO/23-113
Q8YTW4_NOSS1/33-123
Q8YV75_NOSS1/21-110
Q92AM3_LISIN/14-104
Q92CI8_LISMO/17-107
Q92DE4_LISMO/15-104
Q92KP6_RHIME/17-108
Q92KR3_RHIME/1-35
Q92NU0_RHIME/34-124
Q92R73_RHIME/23-113
Q92VB5_RHIME/56-146
Q92Y14_RHIME/20-109
Q93GG6_BACSU/16-106
Q973Z3_SULTO/15-104
Q978X0_THEVO/29-115
Q97C93_THEVO/11-108
Q97DI1_CLOAB/12-103
Q97DI9_CLOAB/19-108
Q97DJ0_CLOAB/19-109
Q97DS3_CLOAB/17-108
Q97DY2_CLOAB/19-106
Q97F21_CLOAB/19-109
Q97G06_CLOAB/22-112
Q97J03_CLOAB/17-107
Q97KR8_CLOAB/16-102
Q97MK1_CLOAB/24-115
Q97U48_SULSO/21-109
Q97UU6_SULSO/21-112
Q985B7_RHILO/23-112
Q98DX1_RHILO/18-105
Q98F15_RHILO/46-136
Q98FH2_RHILO/17-109
Q98HL4_RHILO/26-116
Q98I26_RHILO/21-111
Q98I30_RHILO/10-100
Q98I32_RHILO/20-109
Q98JM7_RHILO/17-108
Q98JP0_RHILO/18-108
Q98KM1_RHILO/35-125
Q99SD5_STAAM/14-107
Q9A338_CAUCR/41-131
Q9A3U0_CAUCR/190-279
Q9A3U0_CAUCR/26-115
Q9A471_CAUCR/66-156
Q9A790_CAUCR/4-94
Q9A9R7_CAUCR/20-109
Q9AAF6_CAUCR/55-143
Q9ADP2_STRCO/18-108
Q9CDP8_LACLA/1-90
Q9CIM2_LACLA/15-105
Q9CKY0_PASMU/28-119
Q9EUW5_LISIN/14-104
Q9FBU9_STRCO/35-125
Q9HLA9_THEAC/29-112
Q9HLU4_THEAC/15-105
Q9HPZ4_HALSA/21-110
Q9HRG9_HALSA/25-116
Q9I0C9_PSEAE/19-108
Q9I3B4_PSEAE/20-108
Q9I3X0_PSEAE/19-108
Q9I716_PSEAE/19-108
Q9K3V3_STRCO/26-116
Q9K408_STRCO/19-108
Q9K648_BACHD/23-113
Q9KE49_BACHD/14-105
Q9KEW2_BACHD/22-112
Q9KFH1_BACHD/16-102
Q9KN71_VIBCH/23-111
Q9KZU8_STRCO/29-119
Q9L1M1_STRCO/23-111
Q9L2D8_STRCO/20-110
Q9PGQ8_XYLFA/32-122
Q9RC48_BACHD/16-105
Q9RD98_STRCO/26-115
Q9RKN4_STRCO/31-120
Q9RPA4_STRFR/35-125
Q9RT00_DEIRA/21-113
Q9WWC3_RHIRD/3-92
Q9Y8W7_AERPE/14-104
Q9ZBQ5_STRCO/37-127
Y1285_METTH/34-124
Y1512_SYNY3/33-123
Y3095_MYCTU/21-110
Y3122_MYCBO/21-110
Y361_METJA/5-95
Y655_BACHD/24-113
Y925_METJA/6-93
YDEP_BACSU/26-116
YDZF_BACSU/18-109
YKVN_BACSU/14-104
YODB_BACSU/15-105
YTCD_BACSU/16-106
YTFH_ECOLI/28-118
YTFH_SHIFL/28-118
YVAP_BACSU/16-106
YYBR_BACSU/22-112
