# Supplementary material for: Contact prediction is hardest for the most informative contacts, but improves with the incorporation of contact potentials
Source: PLoS One. 2018 Jun 28;13(6):e0199585. doi: 10.1371/journal.pone.0199585 (PMC6023208; doi:10.1371/journal.pone.0199585)
Supplement: S1 Data — Each file in the ‘alignments’ directory herein corresponds to a protein family’s alignment and contains the accession number and sequence range of each sequence in the alignment. (TAR.GZ) [file pone.0199585.s001.tar.gz › alignments/MoCF_biosynth]

A0AHF5_LISW6/182-319
A0AHG1_LISW6/12-155
A0B5I6_METTP/185-322
A0B5X7_METTP/5-154
A0B655_METTP/166-302
A0JNY3_MOUSE/18-164
A0JNY3_MOUSE/538-681
A0JT29_ARTS2/289-390
A0JUW8_ARTS2/214-349
A0JUX0_ARTS2/22-163
A0K5Q5_BURCH/14-161
A0K5T3_BURCH/198-343
A0K7X6_BURCH/187-330
A0K8S5_BURCH/4-179
A0KD72_BURCH/177-315
A0KFJ4_AERHH/4-174
A0KIM6_AERHH/14-157
A0KIN5_AERHH/182-319
A0KMS9_AERHH/355-492
A0KNL9_AERHH/7-152
A0KR96_SHESA/7-152
A0KRF6_SHESA/217-354
A0L2M9_SHESA/373-510
A0L7R1_MAGSM/221-362
A0L7R2_MAGSM/177-314
A0L8M5_MAGSM/7-166
A0LE83_SYNFM/379-510
A0LEC1_SYNFM/18-161
A0LFW2_SYNFM/178-318
A0LIY5_SYNFM/190-330
A0LMU7_SYNFM/179-315
A0LR82_ACIC1/186-325
A0LR84_ACIC1/5-147
A0LYJ1_GRAFK/149-287
A0LYJ3_GRAFK/170-308
A0NSY5_9RHOB/177-316
A0NTY1_9RHOB/196-332
A0NVE3_9RHOB/16-159
A0P453_9RHOB/13-172
A0PL01_MYCUA/8-149
A0PNL4_MYCUA/179-322
A0PS99_MYCUA/12-189
A0PWA5_MYCUA/197-336
A0PWB1_MYCUA/23-171
A0Q6Y4_FRATN/6-173
A0QBG6_MYCA1/7-148
A0QBR2_MYCA1/3-155
A0QBR8_MYCA1/196-335
A0QLQ0_MYCA1/182-321
A0QQS7_MYCS2/182-317
A0R3H0_MYCS2/183-322
A0R3I5_MYCS2/26-168
A0R447_MYCS2/12-153
A0RGW2_BACAH/191-329
A0RJV8_BACAH/189-327
A0RJZ6_BACAH/17-161
A0RMG1_CAMFF/175-312
A0RPA0_CAMFF/6-151
A0RPC9_CAMFF/172-309
A0Y5X1_9GAMM/14-157
A0Y5Y3_9GAMM/182-319
A0YCC3_9GAMM/4-170
A0YDK6_9GAMM/8-169
A0YGK5_9GAMM/174-311
A0YGK6_9GAMM/13-156
A0YUC1_LYNSP/18-161
A0YX35_LYNSP/4-172
A0YXN9_LYNSP/183-321
A0Z0P2_9GAMM/7-172
A0Z171_9GAMM/12-155
A0Z172_9GAMM/174-311
A0ZC89_NODSP/178-326
A1A762_ECOK1/7-150
A1A924_ECOK1/12-157
A1A965_ECOK1/181-318
A1ADA1_ECOK1/5-171
A1AL66_PELPD/176-313
A1ALE9_PELPD/4-147
A1AME5_PELPD/8-182
A1ANZ9_PELPD/187-330
A1AP00_PELPD/187-326
A1AP97_PELPD/175-307
A1AWX4_RUTMC/196-333
A1AWX8_RUTMC/9-155
A1AZB9_PARDP/14-159
A1B3H8_PARDP/9-174
A1B3Y9_PARDP/170-307
A1B7H7_PARDP/67-204
A1BJ79_CHLPD/181-320
A1BJ80_CHLPD/159-301
A1C7P1_ASPCL/438-605
A1C7P1_ASPCL/9-156
A1CB71_ASPCL/17-197
A1D5N6_NEOFI/202-353
A1DE69_NEOFI/17-198
A1DIB3_NEOFI/441-606
A1DIB3_NEOFI/9-156
A1DR74_9BURK/174-312
A1EHU3_VIBCH/208-345
A1EKQ3_VIBCH/380-517
A1ENS0_VIBCH/14-157
A1EQJ7_VIBCH/5-171
A1F562_VIBCH/380-517
A1F5N1_VIBCH/14-157
A1F5T4_VIBCH/184-321
A1F886_VIBCH/8-174
A1HNW0_9FIRM/129-266
A1HS20_9FIRM/187-326
A1HS21_9FIRM/187-324
A1HS26_9FIRM/5-147
A1HSE4_9FIRM/4-170
A1HSF3_9FIRM/176-308
A1HUC7_9FIRM/180-317
A1IPE2_NEIMA/5-170
A1JJD1_YERE8/7-152
A1JKX8_YERE8/5-171
A1JU19_YERE8/183-320
A1K5S4_AZOSB/179-316
A1K9A3_AZOSB/8-150
A1K9D6_AZOSB/188-325
A1KAJ0_AZOSB/4-166
A1KFR0_MYCBP/179-322
A1KGZ7_MYCBP/7-148
A1KHC0_MYCBP/24-171
A1KHD0_MYCBP/194-333
A1KWJ7_NEIMF/5-170
A1R225_ARTAT/193-333
A1R3J9_ARTAT/183-337
A1R533_ARTAT/188-328
A1RE28_SHESW/377-514
A1RQ00_SHESW/190-327
A1RQ82_SHESW/7-152
A1RRP1_PYRIL/182-324
A1RT84_PYRIL/186-323
A1RT85_PYRIL/185-324
A1RTM5_PYRIL/19-185
A1RTS5_PYRIL/17-166
A1RWZ1_THEPD/23-173
A1RZ23_THEPD/179-309
A1RZ24_THEPD/189-327
A1RZZ3_THEPD/13-179
A1S1M4_SHEAM/7-152
A1S1S6_SHEAM/373-510
A1S1U4_SHEAM/187-324
A1SBH1_SHEAM/15-158
A1SET1_NOCSJ/183-322
A1SET3_NOCSJ/6-148
A1SUX9_PSYIN/188-325
A1SWP6_PSYIN/15-158
A1T340_MYCVP/179-319
A1TEK5_MYCVP/196-335
A1TEL4_MYCVP/22-165
A1TF73_MYCVP/6-147
A1TLJ4_ACIAC/192-334
A1TM44_ACIAC/8-185
A1TNX1_ACIAC/26-192
A1TQJ0_ACIAC/208-359
A1TXW1_MARAV/179-316
A1TXW2_MARAV/15-158
A1UAG6_MYCSK/179-315
A1UL58_MYCSK/187-326
A1UL67_MYCSK/37-180
A1ULQ1_MYCSK/7-148
A1V4N8_BURMS/177-347
A1V5R3_BURMS/4-179
A1V6E5_BURMS/199-347
A1V6I3_BURMS/18-164
A1VAD9_DESVV/179-319
A1VDS4_DESVV/174-306
A1VF17_DESVV/9-153
A1VF35_DESVV/215-354
A1VH88_DESVV/377-509
A1VM19_POLNA/11-156
A1VMX2_POLNA/199-359
A1VPF8_POLNA/193-334
A1VR05_POLNA/6-217
A1VZ80_CAMJJ/7-152
A1VZK0_CAMJJ/173-304
A1W4W1_ACISJ/16-160
A1W595_ACISJ/6-187
A1W6R0_ACISJ/197-363
A1WAQ1_ACISJ/184-329
A1WFZ9_VEREI/216-383
A1WLA1_VEREI/203-344
A1WMM9_VEREI/6-183
A1WQQ7_VEREI/21-163
A1WTM4_HALHL/193-330
A1WTN9_HALHL/12-173
A1WW52_HALHL/15-158
A1ZTY2_9BACT/181-318
A1ZUS5_9BACT/7-173
A1ZVN1_9BACT/8-153
A2BJ44_HYPBU/184-331
A2BK52_HYPBU/5-149
A2BM72_HYPBU/7-176
A2CCJ1_PROM3/17-184
A2P325_VIBCH/208-345
A2P3V8_VIBCH/8-174
A2P874_VIBCH/380-517
A2P8S5_VIBCH/14-157
A2PQ45_VIBCH/14-157
A2PQV0_VIBCH/380-517
A2PSV7_VIBCH/8-174
A2PV96_VIBCH/208-345
A2Q7X8_ASPNC/17-197
A2R5V8_ASPNC/450-616
A2R5V8_ASPNC/54-201
A2S264_BURM9/175-345
A2S4M8_BURM9/15-161
A2S9W9_BURM9/199-343
A2SAN8_BURM9/4-179
A2SG17_METPP/176-319
A2SHJ4_METPP/4-181
A2SIT9_METPP/203-344
A2SJQ3_METPP/15-158
A2STL3_METLZ/184-321
A2STL4_METLZ/170-307
A2SUB1_METLZ/14-155
A2TTP2_9FLAO/4-171
A2TXV5_9FLAO/176-312
A2U128_9FLAO/4-170
A2VFC6_MYCTU/179-322
A2VGG1_MYCTU/7-148
A2VGS0_MYCTU/25-172
A2VGS9_MYCTU/194-333
A2VJ15_MYCTU/12-188
A2VRT3_9BURK/211-356
A2VRV5_9BURK/15-162
A2VX04_9BURK/4-179
A2VXT0_9BURK/187-330
A2W5A2_9BURK/177-315
A2W8Y6_9BURK/4-179
A2W9R4_9BURK/187-330
A2WBL3_9BURK/197-341
A2WBN8_9BURK/14-161
A3CR03_STRSV/28-195
A3CSF2_METMJ/168-305
A3CSI8_METMJ/185-322
A3CSI9_METMJ/185-322
A3CUD1_METMJ/168-304
A3CYH4_METMJ/14-155
A3CYQ0_SHEB5/377-514
A3DAC5_SHEB5/190-327
A3DAI6_SHEB5/7-152
A3DL13_STAMF/189-328
A3DLA6_STAMF/6-147
A3DPU6_STAMF/190-328
A3DPW8_STAMF/193-332
A3EIH8_VIBCH/208-345
A3EM25_VIBCH/14-157
A3EM50_VIBCH/8-174
A3EMK1_VIBCH/1-86
A3GM21_VIBCH/208-345
A3GNQ1_VIBCH/380-517
A3GQK6_VIBCH/5-162
A3GQX9_VIBCH/14-157
A3GZT0_VIBCH/14-157
A3H2U6_VIBCH/222-359
A3H384_VIBCH/8-174
A3HTR9_9BACT/7-173
A3HUR5_9BACT/170-307
A3HUS2_9BACT/150-291
A3IBQ7_9BACI/189-327
A3IBQ9_9BACI/13-156
A3ICB0_9BACI/4-170
A3IL94_9CHRO/4-171
A3IMJ2_9CHRO/183-322
A3IN20_9CHRO/16-159
A3IS04_9CHRO/13-155
A3J175_9FLAO/4-171
A3J8Z9_9ALTE/193-329
A3JE53_9ALTE/15-158
A3JE54_9ALTE/179-316
A3JIL4_9ALTE/10-169
A3JRF3_9RHOB/197-333
A3JRT2_9RHOB/7-168
A3JSC5_9RHOB/173-310
A3JWB3_9RHOB/16-159
A3JXS2_9RHOB/16-159
A3JXU5_9RHOB/197-333
A3K1K5_9RHOB/174-299
A3K527_9RHOB/30-196
A3K6I7_9RHOB/154-291
A3KW62_PSEAE/185-321
A3KW63_PSEAE/15-158
A3KYH0_PSEAE/185-322
A3KYH1_PSEAE/15-158
A3LA14_PSEAE/185-321
A3LCI8_PSEAE/15-158
A3LF14_PSEAE/185-322
A3LF15_PSEAE/15-158
A3LRI4_PICST/3-175
A3M678_ACIBT/185-328
A3M679_ACIBT/151-292
A3MHS9_BURM7/15-161
A3MKB2_BURM7/175-345
A3MLD6_BURM7/4-179
A3MM70_BURM7/199-343
A3MSE3_PYRCJ/17-167
A3MUU1_PYRCJ/179-321
A3MVE7_PYRCJ/187-326
A3MVE8_PYRCJ/187-324
A3MZ28_ACTP2/182-319
A3N2G5_ACTP2/10-154
A3NA93_BURP6/187-357
A3NBE1_BURP6/4-179
A3NBV5_BURP6/199-343
A3NBZ5_BURP6/15-161
A3NW10_BURP0/177-347
A3NX74_BURP0/4-179
A3NXP2_BURP0/199-343
A3NXT1_BURP0/15-161
A3PGX1_RHOS1/4-149
A3PHK5_RHOS1/171-308
A3PMW9_RHOS1/8-169
A3PR90_RHOS1/183-319
A3PU21_MYCSJ/179-315
A3Q5K5_MYCSJ/187-326
A3Q5L6_MYCSJ/37-180
A3Q652_MYCSJ/7-148
A3Q8X1_SHELP/188-324
A3Q912_SHELP/15-158
A3QJA5_SHELP/373-510
A3QJK5_SHELP/7-152
A3RP95_RALSO/18-167
A3RWT6_RALSO/198-339
A3RX09_RALSO/189-335
A3RXG3_RALSO/4-179
A3S7U3_9RHOB/468-605
A3S7V9_9RHOB/16-159
A3SBA3_9RHOB/173-310
A3SD32_9RHOB/168-293
A3SFY7_9RHOB/7-168
A3SHC6_9RHOB/29-190
A3SMY4_9RHOB/203-340
A3SNU8_9RHOB/173-310
A3SQI7_9RHOB/16-159
A3SSQ5_9RHOB/468-605
A3SSS1_9RHOB/16-159
A3SV43_9RHOB/23-184
A3SWQ2_9RHOB/173-310
A3SY75_9RHOB/168-293
A3TPS3_9MICO/179-318
A3TPS5_9MICO/13-154
A3TV90_9RHOB/11-154
A3TVV4_9RHOB/7-168
A3U1T3_9RHOB/174-298
A3U2X4_9RHOB/173-314
A3UB86_CROAH/4-171
A3UDT6_9RHOB/12-173
A3UKS9_VIBSP/184-321
A3ULX2_VIBSP/379-516
A3UR29_VIBSP/5-171
A3UX72_VIBSP/14-157
A3V4C3_9RHOB/173-310
A3V4Q8_9RHOB/1-161
A3V4Y3_9RHOB/473-610
A3V509_9RHOB/16-159
A3VBM2_9RHOB/7-168
A3VBZ4_9RHOB/16-159
A3VKH9_9RHOB/173-310
A3VXG7_9RHOB/168-294
A3VXU4_9RHOB/479-616
A3VY49_9RHOB/173-310
A3W0G3_9RHOB/16-159
A3W273_9RHOB/7-168
A3WBS7_9SPHN/15-159
A3WC11_9SPHN/172-309
A3WGI0_9SPHN/11-175
A3WT71_9BRAD/16-159
A3WX58_9BRAD/8-168
A3X112_9BRAD/177-316
A3X625_9RHOB/7-168
A3X7Z5_9RHOB/178-306
A3XBW2_9RHOB/173-310
A3XCH0_9RHOB/16-159
A3XCI7_9RHOB/196-333
A3XLP8_LEEBM/4-171
A3XP94_LEEBM/172-310
A3XPA1_LEEBM/150-291
A3XTY8_9VIBR/184-321
A3XWP5_9VIBR/379-516
A3Y268_9VIBR/14-157
A3Y3L7_9VIBR/5-171
A3Y5R6_9GAMM/14-157
A3Y5R7_9GAMM/179-315
A3YJL4_CAMJE/174-311
A3YLG3_CAMJE/7-152
A3YMB0_CAMJE/173-304
A3YR73_CAMJE/7-152
A3YSB9_CAMJE/174-311
A3YSR1_CAMJE/173-304
A3YU54_9SYNE/6-152
A3YWC3_9SYNE/190-327
A3YXJ9_9SYNE/27-194
A3Z8J0_9SYNE/11-178
A3ZCM9_CAMJE/174-311
A3ZD82_CAMJE/7-152
A3ZE02_CAMJE/173-304
A3ZGE0_CAMJE/174-311
A3ZIB2_CAMJE/7-152
A3ZK69_CAMJE/173-304
A3ZLK9_9PLAN/177-317
A3ZTI9_9PLAN/10-155
A3ZZZ2_9PLAN/4-174
A4A653_9GAMM/175-313
A4A654_9GAMM/19-162
A4A6M1_9GAMM/8-173
A4A7N5_9GAMM/10-169
A4ASN9_MARSH/174-313
A4AW63_MARSH/4-171
A4BGQ3_9GAMM/174-311
A4BI40_9GAMM/14-157
A4BQX8_9GAMM/192-329
A4BSD2_9GAMM/16-159
A4BUT4_9GAMM/7-168
A4BXK5_9FLAO/176-313
A4BZV3_9FLAO/4-171
A4CL82_ROBBH/175-314
A4CQ47_ROBBH/4-171
A4CT01_SYNPV/11-178
A4CWY9_SYNPV/11-154
A4CWZ2_SYNPV/194-332
A4E740_9ACTN/6-147
A4E741_9ACTN/189-326
A4EFP8_9RHOB/7-168
A4EHI5_9RHOB/475-611
A4EHN2_9RHOB/16-159
A4EKF9_9RHOB/173-310
A4ERS9_9RHOB/173-310
A4EXV1_9RHOB/206-344
A4EYZ7_9RHOB/178-306
A4EZA7_9RHOB/196-332
A4EZC6_9RHOB/16-159
A4F047_9RHOB/26-187
A4F745_SACEN/176-313
A4F787_SACEN/6-147
A4F7T3_SACEN/5-148
A4F7U2_SACEN/158-297
A4FW38_METM5/11-155
A4FYT1_METM5/184-320
A4FZW2_METM5/169-296
A4G0V3_METM5/179-326
A4G3B5_HERAR/4-184
A4G3U1_HERAR/13-162
A4G4Y8_HERAR/207-348
A4G6Z8_HERAR/185-332
A4GIG9_9BACT/183-321
A4GJM1_9BACT/4-163
A4II88_XENTR/18-164
A4IL38_GEOTN/189-327
A4IRS8_GEOTN/33-177
A4IYG9_FRATW/6-173
A4J865_DESRM/165-297
A4J8H6_DESRM/5-147
A4J8H9_DESRM/181-318
A4J8I0_DESRM/186-325
A4JCK7_BURVG/14-161
A4JCN5_BURVG/197-342
A4JET0_BURVG/213-356
A4JG29_BURVG/4-179
A4KEC6_MYCTU/179-322
A4KFH1_MYCTU/7-148
A4KFS6_MYCTU/24-171
A4KFT6_MYCTU/191-330
A4KI45_MYCTU/8-184
A4KQY5_FRATU/6-173
A4LC96_BURPS/175-345
A4LDK5_BURPS/4-179
A4LE57_BURPS/199-343
A4LE90_BURPS/3-149
A4MXV2_HAEIF/8-122
A4N001_HAEIF/176-313
A4N3P8_HAEIF/176-313
A4N5K2_HAEIF/8-152
A4N8T3_HAEIF/8-152
A4N9C8_HAEIF/176-313
A4NEJ1_HAEIF/8-152
A4NF94_HAEIF/176-313
A4NIW3_HAEIF/176-313
A4NJ29_HAEIF/8-152
A4NQV9_HAEIF/8-152
A4NRY3_HAEIF/175-312
A4NVZ6_HAEIF/8-152
A4NZ86_HAEIF/176-313
A4QAK6_CORGB/4-142
A4QAK8_CORGB/180-316
A4QCL9_CORGB/45-185
A4QCM5_CORGB/187-326
A4QDF2_CORGB/11-157
A4QDF7_CORGB/186-319
A4QVY4_MAGO7/16-196
A4QW38_MAGO7/382-532
A4QW38_MAGO7/9-131
A4R7G4_MAGO7/217-383
A4S174_OSTLU/3-152
A4SCM8_PROVI/160-302
A4SCM9_PROVI/181-318
A4SJI9_AERS4/7-152
A4SPE9_AERS4/184-321
A4SPG2_AERS4/14-157
A4SQB4_AERS4/355-492
A4SRY2_AERS4/4-174
A4SVU2_POLSQ/202-348
A4SVZ6_POLSQ/183-328
A4SW82_POLSQ/18-173
A4SYA6_POLSQ/24-199
A4T2V5_MYCGI/185-323
A4T6S3_MYCGI/195-334
A4T6T0_MYCGI/12-155
A4T7B9_MYCGI/6-147
A4TKQ6_YERPP/183-320
A4TNJ3_YERPP/5-171
A4TQG3_YERPP/7-151
A4TY12_9PROT/8-153
A4TZT0_9PROT/62-190
A4U129_9PROT/183-320
A4VHZ8_PSEU5/15-158
A4VHZ9_PSEU5/185-322
A4W6C8_ENT38/11-154
A4W8C5_ENT38/14-157
A4W8H2_ENT38/181-318
A4WCP3_ENT38/5-171
A4WHA0_PYRAR/16-165
A4WLS9_PYRAR/179-321
A4WLZ2_PYRAR/185-324
A4WLZ3_PYRAR/188-325
A4WWW4_RHOS5/8-169
A4WX30_RHOS5/4-149
A4WX65_RHOS5/171-308
A4X2X3_SALTO/205-349
A4XDF9_SALTO/183-328
A4XDG0_SALTO/5-147
A4XI54_CALS8/184-324
A4XI55_CALS8/170-306
A4XI58_CALS8/6-148
A4XT42_PSEMY/15-158
A4XT43_PSEMY/184-320
A4Y1F6_SHEPC/7-152
A4Y1N4_SHEPC/190-327
A4YCA6_SHEPC/373-510
A4YE66_METS5/19-171
A4YEJ4_METS5/182-319
A4YIB1_METS5/175-309
A4YPP3_BRASO/15-158
A4YS39_BRASO/8-167
A4YVE5_BRASO/176-315
A5BE21_VITVI/322-470
A5BE21_VITVI/61-191
A5CTF8_CLAM3/11-152
A5CTG0_CLAM3/209-347
A5CW98_VESOH/198-335
A5CWA7_VESOH/9-155
A5CYY3_PELTS/179-315
A5CYY4_PELTS/187-326
A5CZ06_PELTS/10-152
A5D1Z9_PELTS/176-308
A5D220_PELTS/176-308
A5D4H1_PELTS/175-307
A5D525_PELTS/129-269
A5DAB7_PICGU/21-195
A5E5N8_LODEL/35-212
A5EEB2_BRASB/15-158
A5EK33_BRASB/177-316
A5EM63_BRASB/8-167
A5F042_VIBC3/208-345
A5F1T5_VIBC3/8-174
A5F2Q6_VIBC3/14-157
A5F805_VIBC3/380-517
A5FAX6_FLAJ1/171-309
A5FAY6_FLAJ1/150-291
A5FXV9_ACICJ/174-311
A5FYS2_ACICJ/8-167
A5G2B4_ACICJ/16-159
A5G470_GEOUR/8-182
A5G6Y1_GEOUR/174-311
A5G7C6_GEOUR/4-147
A5G7C8_GEOUR/175-312
A5GB49_GEOUR/175-307
A5GCM4_GEOUR/173-310
A5GPP6_SYNPW/194-332
A5GPP9_SYNPW/5-148
A5GWZ0_SYNR3/8-151
A5GWZ3_SYNR3/185-327
A5HUH3_9BACT/16-159
A5HYA4_CLOBH/4-170
A5I0F3_CLOBH/173-305
A5I366_CLOBH/174-311
A5I367_CLOBH/187-326
A5I368_CLOBH/5-148
A5IAS8_LEGPC/4-170
A5ISG8_STAA9/4-171
A5IV55_STAA9/186-324
A5IV57_STAA9/16-161
A5JCE6_BURMA/18-164
A5KEK6_CAMJE/174-311
A5KH28_CAMJE/173-304
A5KHF7_CAMJE/1-100
A5KLR1_9FIRM/173-305
A5KMU1_9FIRM/214-357
A5KQ62_9FIRM/4-148
A5KUV2_9GAMM/184-321
A5KXV2_9GAMM/379-516
A5L1K5_9GAMM/14-157
A5L4I8_9GAMM/5-171
A5LEG9_STRPN/4-171
A5LPZ3_STRPN/4-171
A5LTW0_STRPN/4-171
A5M2X1_STRPN/4-171
A5MA71_STRPN/4-171
A5MHL7_STRPN/4-171
A5MPK2_STRPN/4-171
A5MWD6_STRPN/4-171
A5P7X9_9SPHN/15-158
A5PCL1_9SPHN/174-313
A5PE90_9SPHN/9-169
A5TIV9_BURMA/199-347
A5TJL1_BURMA/4-179
A5TQP8_BURMA/18-164
A5TRU6_FUSNP/4-165
A5TZG4_MYCTA/179-322
A5U0Q3_MYCTA/7-148
A5U126_MYCTA/24-171
A5U136_MYCTA/194-333
A5UAE9_HAEIE/8-152
A5UC60_HAEIE/176-313
A5UEW5_HAEIG/176-313
A5UGE7_HAEIG/8-152
A5ULE7_METS3/20-162
A5ULS7_METS3/189-326
A5UMX0_METS3/184-321
A5UPI4_ROSS1/182-325
A5UPJ5_ROSS1/4-170
A5URI7_ROSS1/175-310
A5UUS5_ROSS1/5-179
A5V066_ROSS1/20-162
A5VB98_SPHWW/176-314
A5VDS4_SPHWW/15-158
A5VFV5_SPHWW/14-174
A5VMZ0_BRUO2/250-381
A5VQI7_BRUO2/12-173
A5VQR7_BRUO2/177-320
A5VUG3_BRUO2/4-149
A5VZZ0_PSEP1/15-158
A5W6I2_PSEP1/185-321
A5W6I3_PSEP1/15-158
A5WBY4_PSYWF/202-345
A5WBY6_PSYWF/13-156
A5WFZ2_PSYWF/4-170
A5WJE7_MYCTF/179-322
A5WKN6_MYCTF/7-148
A5WL06_MYCTF/24-171
A5WL16_MYCTF/194-333
A5WNM6_MYCTF/8-184
A5XGH1_BURMA/177-347
A5XHF4_BURMA/4-179
A5XIC1_BURMA/199-347
A5XMS4_BURMA/199-347
A5XQ32_BURMA/177-347
A5XXC8_BURMA/15-161
A5XYV1_BURMA/4-179
A5YSY5_9EURY/71-214
A5ZCE4_9BACE/4-169
A5ZQB0_9FIRM/176-312
A5ZRA0_9FIRM/5-148
A5ZZ01_VIBCH/208-345
A6A0F5_VIBCH/380-517
A6A0R5_VIBCH/14-157
A6A6C9_VIBCH/8-174
A6ADQ3_VIBCH/14-157
A6AEC2_VIBCH/8-174
A6AEE7_VIBCH/380-517
A6AHT3_VIBCH/208-345
A6ALZ3_VIBHA/366-503
A6APC6_VIBHA/184-321
A6AVB1_VIBHA/14-157
A6AZ32_VIBPA/184-321
A6B292_VIBPA/366-503
A6B3H1_VIBPA/14-157
A6B7D1_VIBPA/4-170
A6BEH9_9FIRM/15-158
A6BK61_9FIRM/158-307
A6BK64_9FIRM/173-311
A6BK65_9FIRM/173-306
A6BS10_YERPE/183-320
A6BT43_YERPE/5-171
A6BV42_YERPE/7-151
A6C1K8_9PLAN/11-183
A6C457_9PLAN/178-320
A6C6M8_9PLAN/10-155
A6CYY3_9VIBR/184-321
A6D133_9VIBR/365-502
A6D3S5_9VIBR/14-157
A6D5A5_9VIBR/5-171
A6DBV9_9PROT/177-315
A6DC67_9PROT/5-149
A6DDH9_9PROT/175-311
A6DTB0_9BACT/177-314
A6DUF5_9BACT/37-204
A6DVA2_9RHOB/16-159
A6DYD7_9RHOB/476-613
A6DZD4_9RHOB/7-168
A6E349_9RHOB/173-310
A6E6A4_9RHOB/168-294
A6E7T0_9SPHI/150-292
A6E7T4_9SPHI/173-311
A6E824_9SPHI/4-170
A6EQL8_9BACT/4-171
A6EYY4_9ALTE/198-334
A6EZV2_9ALTE/15-158
A6EZV3_9ALTE/179-316
A6F7Y0_9GAMM/183-320
A6F9U0_9GAMM/376-513
A6FC40_9GAMM/14-157
A6FFI3_9GAMM/7-152
A6FIA5_9GAMM/4-170
A6FM39_9RHOB/487-624
A6FMM3_9RHOB/16-159
A6FNM8_9RHOB/173-310
A6FTU8_9RHOB/7-168
A6GDD7_9DELT/12-155
A6GEL9_9DELT/14-188
A6GFD9_9DELT/1-73
A6GK07_9DELT/7-173
A6GP17_9BURK/182-326
A6GQ81_9BURK/176-316
A6GRM6_9BURK/7-172
A6GUH2_9BURK/9-153
A6LUX8_CLOB8/173-305
A6LZY7_CLOB8/179-317
A6LZZ0_CLOB8/5-148
A6NQV0_9BACE/6-174
A6P2L0_9BACE/201-344
A6Q321_NITSB/7-169
A6Q5C6_NITSB/173-310
A6Q5I0_NITSB/174-314
A6Q6G3_SULNB/175-314
A6Q6R7_SULNB/173-310
A6Q9G7_SULNB/7-152
A6QAZ9_SULNB/8-170
A6QGI3_STAAE/4-171
A6QJB3_STAAE/186-324
A6QJB5_STAAE/16-161
A6QU37_AJECN/56-235
A6S8Y2_BOTFB/433-583
A6S8Y2_BOTFB/9-155
A6SVW9_JANMA/4-184
A6SX25_JANMA/13-162
A6SXK7_JANMA/185-328
A6SZH2_JANMA/229-370
A6T4E9_KLEP7/7-150
A6T6M6_KLEP7/14-157
A6T6S5_KLEP7/181-318
A6TBV0_KLEP7/5-171
A6TLZ4_ALKMQ/174-306
A6TLZ5_ALKMQ/182-320
A6TQ98_ALKMQ/5-148
A6TSY9_ALKMQ/188-318
A6TSZ0_ALKMQ/188-327
A6U1A3_STAA2/4-171
A6U3Z7_STAA2/186-324
A6U3Z9_STAA2/16-161
A6U6N2_SINMW/16-159
A6U9A1_SINMW/10-171
A6U9C7_SINMW/179-318
A6UKR1_SINMW/202-340
A6UKT0_SINMW/176-294
A6UKT1_SINMW/202-341
A6UQC8_METVS/11-155
A6UQR0_METVS/179-326
A6UST5_METVS/169-296
A6USW9_METVS/184-320
A6UT56_META3/173-302
A6UUC7_META3/11-159
A6UW29_META3/228-366
A6UX14_META3/179-327
A6V0J3_PSEA7/15-158
A6V0J4_PSEA7/185-322
A6V366_PSEA7/15-158
A6V367_PSEA7/185-321
A6VH70_METM7/11-155
A6VHK7_METM7/179-326
A6VJG5_METM7/169-296
A6VJJ6_METM7/184-320
A6VP41_ACTSZ/178-315
A6VQJ3_ACTSZ/13-157
A6VUW3_MARMS/177-313
A6VUW4_MARMS/14-157
A6WEB0_KINRD/7-149
A6WEB2_KINRD/193-334
A6WHE9_SHEB8/7-152
A6WHL3_SHEB8/190-327
A6WUE6_SHEB8/377-514
A6X0K8_OCHA4/177-320
A6X0U7_OCHA4/12-173
A6X4S5_OCHA4/5-150
A6XTQ7_VIBCH/208-345
A6XVX0_VIBCH/380-517
A6XZ41_VIBCH/8-174
A6XZ91_VIBCH/14-157
A6ZIK3_THEAQ/5-170
A6ZMN8_YEAS7/7-175
A7B384_RUMGN/4-147
A7B5J9_RUMGN/4-147
A7B7X1_RUMGN/173-305
A7B9R2_9ACTO/179-322
A7BBB7_9ACTO/5-150
A7BBB9_9ACTO/188-328
A7BBD5_9ACTO/15-162
A7BY30_9GAMM/189-326
A7ET52_SCLS1/355-505
A7ET52_SCLS1/9-155
A7F869_SCLS1/40-213
A7FJM1_YERP3/183-320
A7FKF9_YERP3/5-171
A7FME7_YERP3/7-151
A7FSK9_CLOB1/173-305
A7FUZ7_CLOB1/174-311
A7FUZ8_CLOB1/187-326
A7FUZ9_CLOB1/5-148
A7G0B8_CLOBH/4-170
A7GC06_CLOBL/173-305
A7GEQ6_CLOBL/174-311
A7GEQ7_CLOBL/187-326
A7GEQ8_CLOBL/5-148
A7GTZ8_BACCN/189-327
A7GU37_BACCN/17-161
A7GYE5_CAMC5/6-151
A7GYG6_CAMC5/172-309
A7H0C0_CAMC5/177-315
A7H3N5_CAMJD/173-304
A7H4A1_CAMJD/7-152
A7H5N8_CAMJD/174-311
A7H9W6_ANADF/15-159
A7HAA6_ANADF/179-316
A7HC38_ANADF/7-168
A7HD38_ANADF/174-304
A7HR03_PARL1/16-159
A7HWC6_PARL1/10-171
A7HY00_PARL1/180-317
A7HZE2_CAMHC/177-316
A7I1U1_CAMHC/176-315
A7I287_CAMHC/6-151
A7I7S6_METB6/186-323
A7I7W3_METB6/168-305
A7IB63_METB6/48-189
A7IBB5_XANP2/70-215
A7IL77_XANP2/13-172
A7INJ9_XANP2/193-333
A7JD01_FRATT/6-173
A7JIA9_FRANO/6-173
A7JMF3_FRANO/6-173
A7JQC4_PASHA/178-315
A7JVZ0_PASHA/15-160
A7JYL3_VIBSE/184-321
A7K3P3_VIBSE/366-503
A7K5T0_VIBSE/1-166
A7K6T1_9BURK/16-159
A7LSF4_BACOV/4-169
A7MF06_ENTS8/181-318
A7MHS5_ENTS8/5-171
A7MIJ2_ENTS8/7-152
A7MJ09_ENTS8/14-157
A7MU75_VIBHB/18-184
A7MVC7_VIBHB/14-157
A7N0T2_VIBHB/366-503
A7N6L3_VIBHB/175-312
A7NBK2_FRATF/6-173
A7NG92_ROSCS/4-170
A7NH58_ROSCS/182-327
A7NKD1_ROSCS/187-326
A7NKD2_ROSCS/180-326
A7NNY8_ROSCS/20-162
A7NP25_ROSCS/5-179
A7RYI4_NEMVE/14-178
A7SKS5_NEMVE/10-156
A7SKS5_NEMVE/390-533
A7TE62_VANPO/7-175
A7VNI7_9CLOT/4-172
A7X1S2_STAA1/4-171
A7X5J8_STAA1/186-324
A7X5K0_STAA1/16-161
A7YU61_FRATU/6-173
A7Z441_BACA2/189-327
A7Z7M1_BACA2/17-161
A7ZBX4_CAMC1/177-315
A7ZD99_CAMC1/6-151
A7ZDJ6_CAMC1/172-309
A7ZH99_ECO24/7-152
A7ZJJ1_ECO24/12-157
A7ZJP4_ECO24/181-318
A7ZP67_ECO24/5-171
A7ZVV2_ECOHS/7-152
A7ZY38_ECOHS/12-157
A7ZY87_ECOHS/181-318
A8A8E3_IGNH4/15-158
A8A8U4_IGNH4/190-327
A8A9Y9_IGNH4/8-173
A8ACB4_IGNH4/174-312
A8ADX6_CITK8/5-171
A8AIU1_CITK8/181-318
A8AJ03_CITK8/14-157
A8ALU7_CITK8/7-152
A8E824_BURPS/18-164
A8EBF8_BURPS/199-343
A8EBV7_BURPS/4-179
A8ED04_BURPS/175-345
A8ES77_ARCB4/177-317
A8ESX2_ARCB4/10-171
A8ETW6_ARCB4/9-154
A8EUX4_ARCB4/179-316
A8F7B6_THELT/187-326
A8F7B7_THELT/5-147
A8F7B8_THELT/177-314
A8FCP1_BACP2/189-328
A8FLF4_CAMJ8/7-152
A8FLR6_CAMJ8/173-304
A8FNI3_CAMJ8/174-311
A8FPG0_SHESH/375-512
A8G1K6_SHESH/188-324
A8G1N0_SHESH/15-158
A8G1U3_SHESH/7-152
A8G9K5_SERP5/7-152
A8GBD5_SERP5/14-157
A8GC11_SERP5/183-320
A8GGY3_SERP5/5-171
A8GYS0_SHEPA/187-324
A8HA21_SHEPA/373-510
A8HA42_SHEPA/15-158
A8HAC0_SHEPA/7-152
A8HKB5_BURPS/15-161
A8HQ78_CHLRE/54-216
A8HWV5_AZOC5/5-151
A8HZX4_CHLRE/187-333
A8I555_AZOC5/13-172
A8I6F1_AZOC5/16-159
A8I828_AZOC5/186-326
A8IDF5_AZOC5/166-300
A8IWB7_CHLRE/327-492
A8J236_CHLRE/31-178
A8KPA3_BURPS/175-345
A8KV82_BURPS/199-343
A8KVM7_BURPS/4-179
A8KZR4_FRASN/179-316
A8KZR6_FRASN/14-156
A8L6H9_FRASN/4-178
A8LKM5_DINSH/7-168
A8LL73_DINSH/16-161
A8LMJ9_DINSH/176-313
A8LMU2_DINSH/366-503
A8LR90_DINSH/194-330
A8LXF2_SALAI/183-328
A8LXF3_SALAI/5-147
A8M1Z0_SALAI/204-348
A8M9Q6_CALMQ/189-329
A8MAI0_CALMQ/26-175
A8MCQ7_CALMQ/180-327
A8MDY5_CALMQ/209-350
A8MF51_ALKOO/186-325
A8MF52_ALKOO/180-317
A8MGV4_ALKOO/174-306
A8MGV5_ALKOO/182-320
A8MHR9_ALKOO/5-148
A8MIP2_ALKOO/174-306
A8MKV7_ALKOO/182-320
A8MKW6_ALKOO/173-310
A8NQH7_BRUMA/49-210
A8NTT2_BRUMA/4-148
A8NZQ8_COPC7/57-226
A8Q0S9_MALGO/68-238
A8QEN3_BRUMA/201-345
A8RUF1_9CLOT/4-171
A8RZC2_9CLOT/210-348
A8RZM7_9CLOT/164-307
A8RZN1_9CLOT/177-317
A8SCP9_9FIRM/191-328
A8SCQ1_9FIRM/173-305
A8SCQ5_9FIRM/152-295
A8SEJ1_9FIRM/4-170
A8SIZ6_9FIRM/186-324
A8SLV6_9FIRM/5-148
A8T192_9VIBR/366-503
A8T4B7_9VIBR/184-321
A8T8Y7_9VIBR/14-157
A8TAU5_9VIBR/4-170
A8TQU8_9PROT/195-332
A8TUH6_9PROT/183-325
A8TVU1_9PROT/9-173
A8TXT5_9PROT/16-159
A8UKU1_9FLAO/4-170
A8USI7_9AQUI/6-151
A8UWT1_9AQUI/182-321
A8V0B2_9AQUI/4-82
A8V1D2_9AQUI/157-300
A8WRR7_CAEBR/196-360
A8XUF1_CAEBR/6-152
A8YI56_MICAE/181-320
A8YMW8_MICAE/4-171
A8YN51_MICAE/17-160
A8Z1V5_STAAT/4-171
A8Z371_STAAT/186-324
A8Z373_STAAT/16-161
A8ZQ82_ACAM1/3-129
A8ZRV6_DESOH/182-319
A8ZSU9_DESOH/188-325
A8ZUT0_DESOH/186-325
A8ZUT1_DESOH/180-324
A9A080_DESOH/17-160
A9A713_METM6/169-296
A9A759_METM6/184-320
A9A943_METM6/179-326
A9A9H9_METM6/11-155
A9ADG4_BURM1/196-341
A9ADS1_BURM1/14-161
A9AG61_BURM1/198-341
A9AGR9_BURM1/4-179
A9ATL9_BURM1/177-315
A9AUB9_HERA2/186-323
A9AWH0_HERA2/4-170
A9B291_HERA2/20-163
A9BDM8_PROM4/19-186
A9BF48_PETMO/5-148
A9BF52_PETMO/173-310
A9BF53_PETMO/188-326
A9BMH1_DELAS/204-356
A9BMT7_DELAS/6-183
A9BNF0_DELAS/180-326
A9BTJ1_DELAS/12-157
A9CIR9_AGRT5/180-319
A9CK44_AGRT5/23-166
A9CYD1_9GAMM/373-510
A9D4T8_9GAMM/7-152
A9D5G6_9GAMM/188-324
A9D5W3_9RHIZ/13-174
A9D674_9RHIZ/171-302
A9D8N0_9RHIZ/1-74
A9DAQ7_9RHIZ/6-151
A9DTP6_9RHOB/7-168
A9DW88_9RHOB/16-159
A9DWC1_9RHOB/365-501
A9E2X9_9FLAO/4-172
A9E641_9RHOB/173-310
A9EIK7_9RHOB/7-168
A9EJE7_9GAMM/4-170
A9ELI8_9RHOB/171-300
A9EQI6_9RHOB/196-332
A9EQP7_9RHOB/16-159
A9F3A2_9RHOB/173-310
A9FQB3_9RHOB/173-310
A9FWW2_9RHOB/7-168
A9FZI3_9RHOB/171-300
A9G1Z3_SORC5/175-318
A9G1Z6_SORC5/9-152
A9GFH0_9RHOB/16-159
A9GFM6_9RHOB/196-332
A9GHD8_SORC5/195-331
A9GNT2_SORC5/5-161
A9GUP7_9RHOB/173-294
A9GY64_9RHOB/467-604
A9GYC5_9RHOB/16-159
A9GZD8_9RHOB/173-310
A9H3F2_9RHOB/7-168
A9HAM8_GLUDA/23-166
A9HJ67_GLUDA/174-311
A9HL54_GLUDA/6-165
A9HZJ9_BORPD/19-165
A9I051_BORPD/13-156
A9I054_BORPD/178-316
A9I8L0_BORPD/38-213
A9IFE1_BORPD/200-341
A9IXU2_BART1/443-608
A9K5K1_BURMA/15-161
A9K7J2_BURMA/175-345
A9K9N1_BURMA/4-179
A9K9S4_BURMA/199-347
A9KPV3_CLOPH/173-306
A9KPV6_CLOPH/153-296
A9KV48_SHEB9/7-152
A9KVB4_SHEB9/190-327
A9KW44_SHEB9/377-514
A9LGQ3_9BACT/29-200
A9M4B0_NEIM0/54-220
A9M5F6_BRUC2/177-320
A9M6P5_BRUC2/169-301
A9MB61_BRUC2/12-173
A9MBD9_BRUC2/4-149
A9MIQ1_SALAR/183-320
A9MIU6_SALAR/14-157
A9MJD0_SALAR/5-171
A9MR80_SALAR/7-152
A9MSR5_SALPB/181-318
A9MTH6_SALPB/14-157
A9MXH7_SALPB/7-151
A9N5C0_SALPB/5-171
A9QP51_9BACT/7-168
A9R019_YERPG/7-151
A9R1A0_YERPG/183-320
A9R290_YERPG/5-171
A9SVY0_PHYPA/192-342
A9SVY0_PHYPA/471-619
A9U7C3_PHYPA/247-348
A9VBD8_MONBE/4-144
A9VBD8_MONBE/423-503
A9VL85_BACWK/189-327
A9VLC3_BACWK/17-161
A9VSW8_BACWK/189-327
A9VZP0_METEP/10-169
A9W1E4_METEP/37-180
A9W6M9_METEP/159-284
A9W6N0_METEP/208-347
A9W6N2_METEP/190-327
A9W903_METEP/178-317
A9WD40_CHLAA/171-308
A9WDP0_CHLAA/20-162
A9WF01_CHLAA/183-320
A9WJE6_CHLAA/4-170
A9WKY7_RENSM/180-316
A9WPZ5_RENSM/181-320
A9WQ16_RENSM/12-153
A9WYH5_BRUSI/4-149
A9Z4W7_YERPE/7-151
A9Z9Z2_YERPE/5-171
A9ZDH4_YERPE/183-320
A9ZU44_YERPE/183-320
A9ZUD2_YERPE/5-171
B0A2I2_YERPE/7-151
B0A723_9CLOT/182-320
B0A725_9CLOT/173-309
B0A729_9CLOT/8-151
B0AAD5_9CLOT/4-170
B0ANG7_BACAN/189-327
B0ANK8_BACAN/17-161
B0AQ18_BACAN/189-327
B0AS25_BACAN/188-326
B0BRB0_ACTPJ/10-155
B0C6J1_ACAM1/180-324
B0C6X0_ACAM1/11-154
B0CGJ8_BRUSI/12-173
B0CGU1_BRUSI/177-320
B0CI60_BRUSI/169-301
B0D4I1_LACBS/49-218
B0DN60_LACBS/414-570
B0DN60_LACBS/7-154
B0G2X2_9FIRM/4-147
B0G438_9FIRM/176-310
B0G441_9FIRM/158-301
B0G4Y4_9FIRM/182-320
B0GG40_YERPE/5-171
B0GGH1_YERPE/183-320
B0GJQ1_YERPE/7-151
B0GNF3_YERPE/7-151
B0GR36_YERPE/5-171
B0GWR0_YERPE/183-320
B0H2L3_YERPE/183-320
B0H3F9_YERPE/5-171
B0H8M1_YERPE/7-151
B0HEX5_YERPE/5-171
B0HFR5_YERPE/183-320
B0HGS4_YERPE/7-151
B0HRX3_YERPE/7-151
B0HSX9_YERPE/183-320
B0HU22_YERPE/5-171
B0JK08_MICAN/181-320
B0JS44_MICAN/17-160
B0K0F3_THEPX/5-148
B0K0F4_THEPX/193-332
B0K0F5_THEPX/175-312
B0K8Q1_THEP3/5-148
B0K8Q2_THEP3/193-332
B0K8Q3_THEP3/175-312
B0KH61_PSEPG/15-158
B0KH62_PSEPG/185-321
B0KST3_PSEPG/15-158
B0MJ52_9FIRM/4-171
B0MJG1_9FIRM/11-154
B0MJG4_9FIRM/184-316
B0MVX8_9BACT/4-170
B0N5P5_9FIRM/4-173
B0NB48_EUBSP/4-171
B0NB66_EUBSP/4-147
B0NEZ6_EUBSP/383-521
B0NF20_EUBSP/173-306
B0NIY7_EUBSP/55-198
B0NJ01_EUBSP/187-327
B0NJ02_EUBSP/177-314
B0NZS6_9CLOT/4-171
B0P0I6_9CLOT/173-309
B0P0J0_9CLOT/154-297
B0P5Q0_9FIRM/173-305
B0PA98_9FIRM/184-322
B0PBS2_9FIRM/131-296
B0PC32_9FIRM/55-221
B0PDK5_9FIRM/186-323
B0PDP1_9FIRM/5-148
B0PG33_9FIRM/10-175
B0PZA7_BACAN/189-327
B0PZD3_BACAN/17-161
B0PZT3_BACAN/189-327
B0Q482_BACAN/4-170
B0Q677_BACAN/188-326
B0QEW5_BACAN/189-327
B0QHG5_BACAN/189-327
B0QHR1_BACAN/17-161
B0QMY4_BACAN/4-170
B0QPB4_BACAN/188-326
B0QSE0_HAEPR/13-158
B0QWH7_HAEPR/179-316
B0R2L6_HALS3/191-330
B0R2L7_HALS3/183-318
B0R438_HALS3/4-163
B0R6F7_HALS3/51-194
B0RHK8_CLAMS/11-152
B0RHL0_CLAMS/218-347
B0RT57_XANCB/183-320
B0RT69_XANCB/180-321
B0RUA7_XANCB/13-156
B0S052_FINM2/5-147
B0S0T2_FINM2/176-313
B0S288_FINM2/174-306
B0SEP2_LEPBA/152-294
B0SEP3_LEPBA/178-315
B0SN79_LEPBP/152-294
B0SN80_LEPBP/178-315
B0SV91_CAUSK/27-170
B0SV92_CAUSK/175-314
B0T085_CAUSK/182-324
B0T228_CAUSK/24-167
B0T900_CAUSK/10-167
B0TBF6_HELMI/176-308
B0TBJ1_HELMI/187-326
B0TBJ2_HELMI/186-323
B0TI13_HELMI/5-148
B0TII2_HELMI/5-171
B0TM38_SHEHH/7-152
B0TMA6_SHEHH/15-158
B0TMZ2_SHEHH/187-324
B0TN09_SHEHH/373-510
B0TYX2_FRAP2/6-171
B0U7Z2_METS4/178-317
B0U818_METS4/15-158
B0U8R0_METS4/229-368
B0U8V4_METS4/167-303
B0UCV0_METS4/5-150
B0ULY9_METS4/12-171
B0UQJ3_METS4/190-327
B0UQJ5_METS4/206-345
B0UQJ6_METS4/167-296
B0UUB0_HAES2/176-313
B0UW64_HAES2/8-152
B0V3G3_DANRE/214-357
B0V6G9_ACIBY/185-328
B0V722_ACIBY/151-292
B0VJX9_CLOAI/10-176
B0VM95_ACIBS/102-243
B0VM96_ACIBS/185-328
B0WB77_CULQU/358-505
B0WB77_CULQU/5-150
B0XUK4_ASPFC/440-605
B0XUK4_ASPFC/9-156
B0XZJ1_ASPFC/202-350
B0Y0W6_ASPFC/58-239
B1BCB1_CLOBO/4-170
B1BEK5_CLOPE/4-171
B1BID0_CLOPE/5-148
B1BJ66_CLOPE/182-320
B1BJ68_CLOPE/172-304
B1BS66_CLOPE/4-171
B1BSS7_CLOPE/5-148
B1BW59_CLOPE/182-320
B1BW61_CLOPE/172-304
B1C158_9FIRM/4-173
B1C8B7_9FIRM/173-305
B1CBR1_9FIRM/4-172
B1EJN3_9ESCH/5-171
B1EMQ8_9ESCH/7-150
B1ENX2_9ESCH/181-318
B1EP20_9ESCH/12-157
B1EV71_BACAN/189-327
B1EVU4_BACAN/17-161
B1EWU5_BACAN/189-327
B1EZ99_BACAN/4-170
B1F303_BACAN/188-326
B1FIP5_9BURK/197-342
B1FJ15_9BURK/14-161
B1FNB2_9BURK/177-315
B1FPA6_9BURK/4-179
B1FQD9_9BURK/69-212
B1FYR9_9BURK/176-333
B1G5N4_9BURK/4-180
B1GA84_9BURK/25-174
B1GBI0_9BURK/199-345
B1GEK0_BACAN/189-327
B1GEP1_BACAN/17-161
B1GGZ0_BACAN/189-327
B1GKR0_BACAN/4-170
B1GM96_BACAN/188-326
B1HD42_BURPS/15-161
B1HD74_BURPS/199-343
B1HDN2_BURPS/4-179
B1HJR1_BURPS/175-345
B1HQS9_LYSSC/189-327
B1HQT1_LYSSC/32-175
B1I5T6_DESAP/5-147
B1I5T9_DESAP/178-315
B1I5U0_DESAP/186-325
B1IHU9_CLOBK/173-305
B1IN36_CLOBK/174-311
B1IN37_CLOBK/187-326
B1IN38_CLOBK/5-148
B1IRG4_ECOLC/7-152
B1IXE2_ECOLC/181-318
B1IXI6_ECOLC/12-157
B1J582_PSEPW/15-158
B1J583_PSEPW/185-321
B1JCW2_PSEPW/15-158
B1JL08_YERPY/7-151
B1JQK4_YERPY/183-320
B1JSA1_YERPY/5-171
B1JTD2_BURCC/187-330
B1JV30_BURCC/4-179
B1JXV3_BURCC/15-162
B1JY87_BURCC/198-343
B1KA65_BURCC/177-315
B1KL43_SHEWM/375-512
B1KNY7_SHEWM/187-324
B1KP10_SHEWM/15-158
B1KQ07_SHEWM/7-152
B1KU21_CLOBM/174-311
B1KU22_CLOBM/187-326
B1KU23_CLOBM/5-148
B1KY59_CLOBM/173-305
B1L3V7_KORCO/1-129
B1L7D8_KORCO/18-162
B1L7D9_KORCO/186-325
B1L7E0_KORCO/186-322
B1LFU0_ECOSM/7-150
B1LM73_ECOSM/12-157
B1LMC0_ECOSM/181-318
B1LTS6_METRJ/167-304
B1LW04_METRJ/16-159
B1LWL7_METRJ/11-170
B1LYB5_METRJ/190-327
B1M121_METRJ/193-332
B1M122_METRJ/6-151
B1M5P9_METRJ/179-318
B1M9B7_METRJ/165-286
B1M9B8_METRJ/215-354
B1M9C4_METRJ/192-329
B1MBA3_MYCA9/5-179
B1MH54_MYCA9/179-315
B1MJ03_MYCA9/9-148
B1MK77_MYCA9/26-168
B1MK85_MYCA9/204-343
B1Q771_CLOBO/183-315
B1Q8S4_CLOBO/4-170
B1QBH7_CLOBO/174-311
B1QBH8_CLOBO/187-326
B1QBH9_CLOBO/5-148
B1QIG4_CLOBO/4-170
B1QK61_CLOBO/173-305
B1QQX0_CLOBO/187-326
B1QQX1_CLOBO/5-148
B1R2R9_CLOBU/173-306
B1R2S0_CLOBU/183-321
B1R2S5_CLOBU/5-148
B1R3G9_CLOPE/5-148
B1R783_CLOPE/4-171
B1R916_CLOPE/182-320
B1R918_CLOPE/172-304
B1RE51_CLOPE/5-148
B1RFH5_CLOPE/4-171
B1RI79_CLOPE/172-304
B1RI81_CLOPE/182-320
B1RLM6_CLOPE/5-148
B1RM57_CLOPE/172-304
B1RM59_CLOPE/182-320
B1RSN1_CLOPE/4-171
B1S2R0_STRPN/4-171
B1SCW7_9STRE/4-171
B1T1K8_9BURK/14-161
B1T1N7_9BURK/197-342
B1T3P2_9BURK/187-330
B1T5G7_9BURK/4-179
B1TC05_9BURK/177-315
B1UN35_BACAN/189-327
B1UP76_BACAN/189-327
B1UPB4_BACAN/17-161
B1UQZ1_BACAN/4-170
B1URM3_BACAN/188-326
B1UZ16_CLOPE/5-148
B1V1C9_CLOPE/4-171
B1V3N9_CLOPE/172-304
B1V3P1_CLOPE/182-320
B1VFG9_CORU7/69-208
B1VFH3_CORU7/179-318
B1VFW8_CORU7/37-185
B1VFX1_CORU7/185-321
B1VHP5_CORU7/20-182
B1VIJ5_CORU7/196-346
B1VQT0_STRGG/271-436
B1VTN6_STRGG/198-344
B1VTN8_STRGG/43-185
B1WBY2_RAT/17-177
B1WRV5_CYAA5/195-334
B1WXW1_CYAA5/16-159
B1X223_CYAA5/13-155
B1X7B2_ECODH/12-157
B1X7F7_ECODH/181-318
B1XBD4_ECODH/7-150
B1XI25_SYNP2/176-315
B1XPU4_SYNP2/16-158
B1XTP2_POLNS/157-214
B1XUA0_POLNS/2-158
B1XZV2_LEPCP/196-341
B1Y1J0_LEPCP/203-354
B1Y4D3_LEPCP/4-178
B1Y5A2_LEPCP/16-160
B1YA72_THENV/7-173
B1YAE8_THENV/179-321
B1YAL8_THENV/17-166
B1YDB7_THENV/186-323
B1YDB8_THENV/192-331
B1YRH3_BURA4/187-330
B1YT53_BURA4/4-179
B1YV67_BURA4/14-161
B1YVJ7_BURA4/197-342
B1Z560_BURA4/177-315
B1Z8H0_METPB/185-325
B1Z958_METPB/16-159
B1Z9S2_METPB/178-317
B1ZFG5_METPB/132-286
B1ZFG6_METPB/208-347
B1ZFG8_METPB/190-327
B1ZJ46_METPB/15-174
B1ZNL1_OPITP/20-186
B1ZS70_OPITP/5-150
B1ZXL6_OPITP/178-317
B2A5U9_NATTJ/187-325
B2A5V0_NATTJ/182-319
B2A5V1_NATTJ/7-151
B2A6W0_NATTJ/203-341
B2A806_NATTJ/176-371
B2ASL0_PODAN/56-242
B2B2W7_PODAN/11-162
B2B2W7_PODAN/456-606
B2DKH9_STRPN/4-171
B2DQY5_STRPN/4-171
B2DVL6_STRPN/4-171
B2E1Y2_STRPN/4-171
B2E6T1_STRPN/4-171
B2FUL8_STRMK/180-321
B2FUL9_STRMK/169-311
B2G7M5_LACRJ/5-148
B2G7M6_LACRJ/182-319
B2GCL8_LACF3/5-148
B2GCL9_LACF3/181-318
B2GGY7_KOCRD/236-383
B2GII6_KOCRD/267-402
B2GII9_KOCRD/199-339
B2GIJ1_KOCRD/6-151
B2GXE7_BURPS/232-402
B2GZG6_BURPS/15-161
B2H9N0_BURPS/4-179
B2HEA1_MYCMM/197-336
B2HEA7_MYCMM/23-171
B2HFA8_MYCMM/8-149
B2HQP6_MYCMM/179-318
B2I3G0_ACIBC/185-328
B2I3G1_ACIBC/151-292
B2IDR0_BEII9/12-157
B2II53_BEII9/182-322
B2IJ09_BEII9/10-169
B2IKL9_BEII9/198-337
B2J158_NOSP7/183-332
B2J5G6_NOSP7/17-160
B2JF39_BURP8/15-164
B2JFH6_BURP8/196-342
B2JG40_BURP8/194-346
B2JJC2_BURP8/4-180
B2JYZ1_YERPB/183-320
B2K3L6_YERPB/7-151
B2K999_YERPB/5-171
B2N093_ECOLX/7-150
B2N523_ECOLX/5-171
B2N6T6_ECOLX/181-318
B2N6Y2_ECOLX/12-157
B2NLN5_ECO57/5-171
B2NVF5_ECO57/181-318
B2NW30_ECO57/7-150
B2NXL7_ECO57/12-157
B2P6N8_ECO57/5-171
B2P7K2_ECO57/181-318
B2P9U8_ECO57/7-150
B2PCC3_ECO57/12-157
B2PGG1_ECO57/12-157
B2PGK5_ECO57/181-318
B2PIE9_ECO57/5-171
B2PMD6_ECO57/7-150
B2PWQ7_PROST/5-171
B2Q3W0_PROST/183-320
B2Q6P9_PROST/7-150
B2RDJ7_HUMAN/18-164
B2RDJ7_HUMAN/535-678
B2S5Q8_BRUA1/12-173
B2S5Z3_BRUA1/177-320
B2S7U4_BRUA1/195-326
B2SBE8_BRUA1/4-149
B2SMA7_XANOP/183-320
B2SQN3_XANOP/13-156
B2STT1_XANOP/181-322
B2T3Q2_BURPP/185-344
B2T5R0_BURPP/4-180
B2T5V5_BURPP/222-368
B2T5Z7_BURPP/19-166
B2THL9_CLOBB/173-306
B2TR02_CLOBB/5-148
B2TVA1_SHIB3/181-318
B2TVE8_SHIB3/12-157
B2U224_SHIB3/7-152
B2U8M0_RALPJ/21-168
B2U955_RALPJ/196-337
B2U9X4_RALPJ/4-176
B2UAT3_RALPJ/189-335
B2US01_HELPS/175-309
B2UT32_HELPS/7-152
B2V020_CLOBA/5-148
B2V3T6_CLOBA/173-306
B2V6I1_SULSY/7-152
B2V7D0_SULSY/150-293
B2V8E7_SULSY/178-320
B2VBW6_ERWT9/14-157
B2VC21_ERWT9/182-319
B2VGR7_ERWT9/7-150
B2VIP2_ERWT9/5-171
B2WGC2_PYRTR/232-364
B2WGC2_PYRTR/635-785
B2WGT1_PYRTR/14-188
B2YI79_9CREN/6-149
B3A5N2_ECO57/5-171
B3A9R3_ECO57/181-318
B3AAA6_ECO57/7-150
B3AB11_ECO57/12-157
B3AI61_ECO57/7-150
B3AJ52_ECO57/181-318
B3AJT2_ECO57/12-157
B3AL43_ECO57/5-171
B3B109_ECO57/5-171
B3B4P2_ECO57/7-150
B3B616_ECO57/181-318
B3B8E7_ECO57/12-157
B3BBR4_ECO57/7-150
B3BGT1_ECO57/12-157
B3BGX5_ECO57/181-318
B3BH77_ECO57/5-171
B3BSW8_ECO57/7-150
B3BU20_ECO57/5-171
B3BXM8_ECO57/12-157
B3BXT5_ECO57/181-318
B3D130_BURM1/187-330
B3DUM5_METI4/187-324
B3DWA9_METI4/11-177
B3DWX3_METI4/4-152
B3E326_GEOLS/177-314
B3E551_GEOLS/172-309
B3E5H9_GEOLS/4-147
B3EAB3_GEOLS/173-310
B3EHG9_CHLL2/181-319
B3EHH0_CHLL2/160-302
B3EPM2_CHLPB/180-319
B3EPM3_CHLPB/161-303
B3GS92_RAT/13-158
B3GS92_RAT/496-639
B3GYJ8_ACTP7/10-155
B3H0F5_ACTP7/182-319
B3HB21_ECOLX/181-318
B3HC15_ECOLX/5-171
B3HEL4_ECOLX/7-152
B3HJQ0_ECOLX/12-157
B3HLU2_ECOLX/5-171
B3HV36_ECOLX/7-150
B3HWS7_ECOLX/181-318
B3HYW6_ECOLX/12-157
B3I1D1_ECOLX/5-171
B3I7C2_ECOLX/181-318
B3I7G8_ECOLX/12-157
B3IAR7_ECOLX/7-152
B3IHP5_ECOLX/5-171
B3IL16_ECOLX/181-318
B3IL61_ECOLX/12-157
B3IPK1_ECOLX/7-152
B3IZ50_BACAN/188-326
B3J8P4_BACAN/189-327
B3J9R4_BACAN/17-161
B3J9V5_BACAN/189-327
B3JA90_BACAN/4-170
B3KQW9_HUMAN/114-277
B3LM64_YEAS1/7-175
B3MYN3_DROAN/369-507
B3MYN3_DROAN/7-150
B3P948_DROER/365-503
B3P948_DROER/7-151
B3PHC3_CELJU/13-156
B3PKA0_CELJU/181-328
B3PRG4_RHIE6/16-159
B3PX14_RHIE6/10-171
B3Q0L5_RHIE6/178-317
B3Q6P1_RHOPT/177-316
B3QES0_RHOPT/8-167
B3QHK2_RHOPT/16-159
B3QP96_CHLP8/160-302
B3QP97_CHLP8/181-320
B3QV96_CHLT3/23-167
B3QWW7_CHLT3/161-303
B3QWW8_CHLT3/180-318
B3R1H5_CUPTR/4-179
B3R2N2_CUPTR/175-316
B3R5B0_CUPTR/19-171
B3R5L1_CUPTR/199-343
B3RBP6_CUPTR/174-312
B3RLV6_TRIAD/1-158
B3SAE9_TRIAD/410-553
B3SAE9_TRIAD/9-156
B3T5E3_9ZZZZ/4-170
B3TB73_9ZZZZ/479-638
B3WMX2_ECOLX/181-318
B3WN18_ECOLX/12-157
B3WQK8_ECOLX/7-152
B3WUN7_ECOLX/187-326
B3X143_SHIDY/12-157
B3X188_SHIDY/181-318
B3X1T5_SHIDY/5-171
B3X446_SHIDY/7-150
B3X9J8_ECOLX/5-171
B3XFP3_ECOLX/14-157
B3XFT6_ECOLX/181-318
B3XIB9_ECOLX/7-152
B3XLD9_LACRE/182-319
B3XLE0_LACRE/5-148
B3XRB9_LACRE/4-170
B3YCH2_SALET/5-171
B3YDQ7_SALET/14-157
B3YEH1_SALET/181-318
B3YKA1_SALET/7-151
B3YPN9_BACCE/17-161
B3YPT4_BACCE/189-327
B3YTD8_BACCE/189-327
B3YTU1_BACCE/188-326
B3YTY7_BACCE/4-170
B3Z545_BACCE/188-326
B3Z5S3_BACCE/4-170
B3Z9A3_BACCE/189-327
B3ZCF9_BACCE/189-327
B3ZE66_BACCE/17-161
B3ZKY8_BACCE/189-327
B3ZL30_BACCE/17-161
B3ZMU2_BACCE/4-170
B3ZN10_BACCE/188-326
B3ZS82_BACCE/189-327
B4A3Y2_SALNE/7-151
B4A7K0_SALNE/5-171
B4A8K0_SALNE/14-157
B4A8Q1_SALNE/181-318
B4ADR6_BACPU/17-183
B4AEJ2_BACPU/188-327
B4AMD8_BACPU/50-194
B4AQZ6_FRANO/6-173
B4BIJ5_9BACI/189-327
B4BIW5_9BACI/4-170
B4BPQ9_9BACI/17-161
B4CUD9_9BACT/219-357
B4CZT4_9BACT/4-175
B4D3W5_9BACT/4-149
B4EAJ9_BURCJ/198-332
B4EAM6_BURCJ/3-156
B4EB10_BURCJ/187-330
B4EDV5_BURCJ/4-179
B4ESX7_PROMH/183-320
B4F2V4_PROMH/7-151
B4H319_DROPE/369-507
B4H319_DROPE/7-151
B4I901_DROSE/366-504
B4I901_DROSE/7-151
B4JN00_DROGR/375-513
B4JN00_DROGR/7-151
B4L5Y9_DROMO/376-514
B4L5Y9_DROMO/7-151
B4M7I3_DROVI/373-511
B4M7I3_DROVI/7-151
B4NCY1_DROWI/376-514
B4NCY1_DROWI/7-151
B4PWJ6_DROYA/366-504
B4PWJ6_DROYA/7-151
B4R726_DROSI/7-151
B4R727_DROSI/56-194
B4R7V4_PHEZH/12-170
B4RD85_PHEZH/173-310
B4RD87_PHEZH/22-164
B4RFL5_PHEZH/29-172
B4RQS6_NEIG2/5-170
B4S3X6_PROA2/7-177
B4S5T1_PROA2/180-319
B4S5T2_PROA2/161-303
B4SGC4_PELPB/4-174
B4SHC7_PELPB/160-302
B4SHC8_PELPB/181-320
B4SL65_STRM5/180-321
B4SL66_STRM5/179-321
B4SYW5_SALNS/5-171
B4SZK5_SALNS/14-157
B4T0A6_SALNS/181-318
B4T6D1_SALNS/7-151
B4TBG0_SALHS/5-171
B4TC56_SALHS/14-157
B4TCU4_SALHS/181-318
B4TIA9_SALHS/7-151
B4TPH6_SALSV/5-171
B4TQU7_SALSV/14-157
B4TQZ0_SALSV/181-318
B4TVZ0_SALSV/7-151
B4U6Q7_HYDS0/150-292
B4U9L6_HYDS0/178-316
B4UCV7_ANASK/8-169
B4UG58_ANASK/174-304
B4UIB7_ANASK/16-159
B4UJ99_ANASK/183-320
B4V5G6_9ACTO/192-334
B4V9Z9_9ACTO/195-359
B4VA01_9ACTO/13-154
B4VU79_9CYAN/4-171
B4W0T4_9CYAN/183-333
B4W338_9CYAN/1-143
B4W8S1_9CAUL/17-160
B4W8S3_9CAUL/175-314
B4WHB9_9SYNE/20-187
B4WKM8_9SYNE/182-320
B4WSH0_9SYNE/16-159
B4WZ28_9GAMM/183-324
B4WZ29_9GAMM/14-157
B5BBY4_SALPK/181-318
B5BC23_SALPK/14-157
B5BCQ2_SALPK/5-171
B5BLH4_SALPK/7-151
B5BVK3_SALET/7-151
B5BWT7_SALET/14-157
B5BWY2_SALET/181-318
B5C6N2_SALET/5-171
B5C8C9_SALET/7-151
B5CD72_SALET/14-157
B5CDB5_SALET/181-318
B5CEJ3_SALET/5-171
B5EDG6_GEOBB/173-310
B5EEE0_GEOBB/174-311
B5EEE2_GEOBB/4-147
B5EIK3_GEOBB/175-312
B5EJB6_ACIF5/6-166
B5EKC2_ACIF5/187-324
B5ER56_ACIF5/19-162
B5ETV9_VIBFM/8-153
B5EZH2_SALA4/5-171
B5F080_SALA4/14-157
B5F0X0_SALA4/181-318
B5F6Y3_SALA4/7-151
B5FDT2_VIBFM/5-171
B5FEE4_VIBFM/367-504
B5FF37_VIBFM/186-323
B5FHA2_SALDC/7-151
B5FNT3_SALDC/5-171
B5FP69_SALDC/14-157
B5FPB3_SALDC/181-318
B5GFT7_9ACTO/102-283
B5GFT9_9ACTO/1-105
B5GPY6_STRCL/3-104
B5GPY9_STRCL/138-210
B5GPY9_STRCL/39-137
B5GU51_STRCL/149-295
B5HBD7_STRPR/13-154
B5HC47_STRPR/110-246
B5HKV3_9ACTO/6-147
B5HKV5_9ACTO/71-217
B5IAX2_ACIB4/16-156
B5ICM7_ACIB4/16-156
B5IDM8_ACIB4/186-321
B5IE13_ACIB4/186-321
B5IIS3_9CHRO/7-150
B5IIS6_9CHRO/189-326
B5IQ45_9CHRO/4-171
B5J0J2_9RHOB/15-158
B5J1J0_9RHOB/7-168
B5J4B7_9RHOB/173-312
B5JJ70_9BACT/28-173
B5JMX7_9BACT/177-319
B5JPT0_9BACT/8-174
B5JRV9_9GAMM/6-149
B5JRW4_9GAMM/187-323
B5JW63_9GAMM/5-166
B5K0B8_9RHOB/7-168
B5K154_9RHOB/15-158
B5K9F8_9RHOB/199-334
B5KE04_9RHOB/173-312
B5MIT7_SALET/5-171
B5MKJ9_SALET/181-318
B5MKQ0_SALET/14-157
B5MPN3_SALET/7-151
B5MUX0_SALET/7-151
B5MZY8_SALET/14-157
B5N034_SALET/181-318
B5N1C9_SALET/5-171
B5N9Q7_SALET/7-151
B5NES1_SALET/5-171
B5NGE5_SALET/14-157
B5NGI9_SALET/181-318
B5NKK2_SALET/5-171
B5NM18_SALET/7-151
B5NN41_SALET/14-157
B5NN96_SALET/181-318
B5NYZ8_SALET/14-157
B5NZ43_SALET/181-318
B5P356_SALET/5-171
B5P855_SALET/7-151
B5PAP8_SALET/5-171
B5PFN9_SALET/181-318
B5PFT7_SALET/14-157
B5PKU2_SALET/7-151
B5PU13_SALHA/5-171
B5PVJ6_SALHA/7-151
B5PYQ6_SALHA/181-318
B5PYV0_SALHA/14-157
B5Q2M9_SALVI/7-151
B5Q2U0_SALVI/5-171
B5QAY2_SALVI/181-318
B5QB29_SALVI/14-157
B5QFD9_CAMJE/7-152
B5QHM2_CAMJE/173-304
B5QIF6_CAMJE/174-311
B5QRW3_LACRH/4-170
B5QX74_SALEP/11-157
B5QXV0_SALEP/183-320
B5R266_SALEP/5-171
B5R5I4_SALEP/7-151
B5R770_SALG2/14-157
B5R834_SALG2/183-320
B5RCB8_SALG2/5-171
B5RF04_SALG2/7-151
B5S1B9_RALSO/4-179
B5S1K0_RALSO/189-335
B5S6D4_RALSO/188-329
B5S6N8_RALSO/18-167
B5SF09_RALSO/18-167
B5SLM5_RALSO/189-335
B5SLV0_RALSO/4-179
B5SMH2_RALSO/188-329
B5UKZ5_BACCE/188-326
B5UNT1_BACCE/189-327
B5UNW9_BACCE/17-161
B5UV41_BACCE/189-327
B5UWU1_BACCE/4-170
B5V3W5_BACCE/189-327
B5V4Q0_BACCE/188-326
B5VA13_BACCE/17-161
B5VA54_BACCE/189-327
B5VPU6_YEAS6/7-175
B5VWT0_SPIMA/4-172
B5W612_SPIMA/18-161
B5W6W9_SPIMA/182-320
B5WNG0_9BURK/174-323
B5WPK6_9BURK/4-180
B5WSU3_9BURK/242-388
B5WVB4_9BURK/21-167
B5XNX9_KLEP3/5-171
B5XYR0_KLEP3/181-318
B5XYW5_KLEP3/14-157
B5Y247_KLEP3/7-152
B5Y436_PHATC/3-151
B5Y833_COPPD/184-322
B5Y834_COPPD/168-311
B5Y839_COPPD/11-153
B5YFR5_THEYD/177-318
B5YIP9_THEYD/187-326
B5YLA6_THEYD/6-146
B5YRM1_ECO5E/12-157
B5YSB7_ECO5E/181-318
B5YX40_ECO5E/5-171
B5YYA3_ECO5E/7-150
B5Z7G1_HELPG/7-152
B5Z9U5_HELPG/175-309
B5ZH62_GLUDA/19-162
B5ZK07_GLUDA/174-311
B5ZPY9_RHILW/178-317
B5ZS24_RHILW/16-159
B5ZZB8_RHILW/10-171
B6A891_9ENTR/1-75
B6AYE7_9RHOB/16-159
B6B0Z6_9RHOB/199-336
B6B1D1_9RHOB/173-310
B6B1T4_9RHOB/7-168
B6BB95_9RHOB/488-624
B6BBT0_9RHOB/169-297
B6BCL2_9RHOB/7-168
B6BEQ8_9RHOB/173-310
B6BG96_9PROT/178-317
B6BHS7_9PROT/173-310
B6BJQ9_9PROT/7-152
B6BLJ7_9PROT/177-314
B6BLN6_9PROT/4-165
B6BSM3_9RICK/185-326
B6BST9_9RICK/6-149
B6BT85_9RICK/10-176
B6BWC4_9PROT/198-335
B6BWK8_9PROT/9-172
B6C1L9_9GAMM/6-167
B6EGN7_ALISL/186-323
B6EKQ9_ALISL/367-504
B6EN47_ALISL/5-171
B6ERR6_ALISL/8-153
B6FMQ8_9CLOT/165-308
B6FMQ9_9CLOT/173-306
B6FWP5_9CLOT/7-175
B6GCU9_9ACTN/6-158
B6GCV0_9ACTN/2-130
B6H6R0_PENCW/396-562
B6H6R0_PENCW/7-152
B6HG25_PENCW/203-352
B6HIF2_PENCW/14-194
B6HKE1_PENCW/427-591
B6HKE1_PENCW/8-153
B6HZ06_ECOSE/7-152
B6I7T7_ECOSE/12-157
B6I8E7_ECOSE/181-318
B6IQ14_RHOCS/175-312
B6IRY1_RHOCS/190-331
B6IW74_RHOCS/16-159
B6IWS9_RHOCS/20-180
B6JBW8_OLICO/20-165
B6JF25_OLICO/16-159
B6JG31_OLICO/177-316
B6JGE2_OLICO/192-329
B6JGE5_OLICO/200-339
B6JGE6_OLICO/167-287
B6JHV1_OLICO/168-303
B6JHX2_OLICO/8-166
B6JM30_HELP2/7-152
B6JPR8_HELP2/175-309
B6KQM7_TOXGO/1099-1246
B6KQM7_TOXGO/573-726
B6Q5U9_PENMQ/55-236
B6Q8C9_PENMQ/435-605
B6Q8C9_PENMQ/9-158
B6QFT4_PENMQ/664-815
B6QXQ7_9RHOB/177-316
B6R0L6_9RHOB/9-168
B6R850_9RHOB/184-321
B6R8X3_9RHOB/4-149
B6S317_9BILA/419-565
B6S317_9BILA/72-180
B6WBI4_9FIRM/4-168
B6WPU1_9DELT/4-169
B6WQZ5_9DELT/177-313
B6WUI7_9DELT/185-324
B6WUI8_9DELT/180-323
B6WX11_9DELT/87-231
B6XA05_9ENTR/7-150
B6XGI3_9ENTR/5-171
B6XIN0_9ENTR/183-320
B6YUT9_THEON/4-178
B6YVA0_THEON/17-168
B6YVA1_THEON/186-317
B6YWW6_THEON/184-321
B6ZSL2_ECO57/7-150
B6ZUP3_ECO57/181-318
B6ZUU0_ECO57/12-157
B6ZY51_ECO57/5-171
B7A4Z9_THEAQ/5-170
B7A6W0_THEAQ/182-318
B7A8A6_THEAQ/5-148
B7ATW1_9BACE/4-172
B7CBJ8_9FIRM/172-305
B7CBK2_9FIRM/153-296
B7CM37_BURPS/4-179
B7CMK1_BURPS/199-343
B7CMN9_BURPS/3-149
B7CNI1_BURPS/175-345
B7DM94_9BACL/178-309
B7DR71_9BACL/9-151
B7DS97_9BACL/10-176
B7DV78_9BACL/178-321
B7FV20_PHATC/231-369
B7FZY6_PHATC/259-389
B7H1D7_ACIB3/151-292
B7H1D8_ACIB3/185-328
B7H781_BACC4/189-327
B7H9C4_BACC4/17-161
B7HAT8_BACC4/188-326
B7HK02_BACC4/189-327
B7HPB0_BACC7/189-327
B7HSR0_BACC7/189-327
B7HSV2_BACC7/17-161
B7I013_BACC7/188-326
B7I9X5_ACIB5/185-273
B7I9X6_ACIB5/151-292
B7IH89_THEAB/15-180
B7IKY9_BACC2/189-327
B7IL25_BACC2/17-161
B7IRL1_BACC2/188-326
B7IUC8_BACC2/189-327
B7J4T8_ACIF2/187-324
B7JB98_ACIF2/19-162
B7JBZ5_ACIF2/6-166
B7JHC2_BACC0/188-326
B7JLJ5_BACC0/189-327
B7JSY6_BACC0/189-327
B7JT29_BACC0/17-161
B7K1K5_CYAP8/181-321
B7K2E1_CYAP8/16-159
B7K9Y6_CYAP7/20-163
B7KHG0_CYAP7/181-320
B7KRH3_METC4/160-284
B7KRH4_METC4/206-345
B7KRH6_METC4/190-327
B7KUW2_METC4/178-317
B7L064_METC4/10-169
B7L285_METC4/16-159
B7L344_METC4/191-331
B7L4D4_ECO55/7-152
B7LC64_ECO55/12-157
B7LCB0_ECO55/181-318
B7LJY0_ESCF3/12-157
B7LM82_ESCF3/5-171
B7LMZ2_ESCF3/181-318
B7LWR7_ESCF3/7-152
B7M0A6_ECO8A/7-152
B7M5T1_ECO8A/5-171
B7M754_ECO8A/12-157
B7M7A2_ECO8A/181-318
B7M9S2_ECO45/7-150
B7MG16_ECO45/5-171
B7MGP0_ECO45/12-157
B7MGT4_ECO45/181-318
B7MNL7_ECO81/7-150
B7MQN6_ECO81/12-157
B7MQT0_ECO81/181-318
B7MXT0_ECO81/5-171
B7N7N4_ECOLU/7-150
B7NA82_ECOLU/12-157
B7NAH1_ECOLU/181-318
B7NHB2_ECO7I/7-150
B7NN70_ECO7I/5-171
B7NNL2_ECO7I/12-157
B7NNQ8_ECO7I/181-318
B7Q7N3_IXOSC/1-116
B7Q7N3_IXOSC/220-363
B7QJL4_IXOSC/9-133
B7QRS0_9RHOB/173-310
B7QS13_9RHOB/492-628
B7QS32_9RHOB/16-159
B7QY89_9RHOB/171-303
B7QYN3_9RHOB/7-168
B7R1B3_9EURY/186-317
B7R1B4_9EURY/17-168
B7R232_9EURY/4-178
B7R2Z9_9EURY/184-321
B7R8S3_9THEO/4-170
B7RHF2_9RHOB/169-294
B7RM77_9RHOB/16-159
B7RM90_9RHOB/460-597
B7RN95_9RHOB/7-168
B7RPR0_9RHOB/173-310
B7RW03_9GAMM/9-175
B7S2W0_9GAMM/15-158
B7S2W1_9GAMM/172-310
B7UFR1_ECO27/5-171
B7UI54_ECO27/7-152
B7ULX9_ECO27/12-157
B7UM22_ECO27/181-318
B7UXP0_PSEA8/15-158
B7UYQ1_PSEA8/185-321
B7VBJ3_PSEA8/15-158
B7VBJ4_PSEA8/185-322
B7VGS5_VIBSL/17-183
B7VLU5_VIBSL/14-157
B7VNU0_VIBSL/379-516
B7VRA4_VIBSL/184-321
B7WRX8_COMTE/186-333
B7WZG8_COMTE/15-158
B7X0X6_COMTE/212-382
B7Z2B5_HUMAN/18-177
B7Z2B5_HUMAN/548-691
B7Z374_HUMAN/1-54
B7Z374_HUMAN/425-568
B7Z4J7_HUMAN/18-70
B7Z4J7_HUMAN/471-614
B7Z4J7_HUMAN/67-133
B8AC53_ORYSI/259-415
B8AVX9_ORYSI/183-331
B8AVX9_ORYSI/468-616
B8BQL2_THAPS/268-353
B8BUE3_THAPS/3-161
B8C340_THAPS/238-405
B8CGV3_SHEPW/7-152
B8CH16_SHEPW/187-324
B8CVC2_SHEPW/372-509
B8CVE6_SHEPW/15-158
B8CY38_HALOH/5-146
B8D2Y3_DESK1/10-151
B8D2Z7_DESK1/175-299
B8D3Z7_DESK1/193-332
B8D4L0_DESK1/189-325
B8D515_DESK1/7-169
B8DCG0_LISMH/12-155
B8DCG6_LISMH/182-319
B8DK03_DESVM/180-312
B8DM97_DESVM/186-326
B8DRK1_DESVM/113-257
B8DRM0_DESVM/185-330
B8DS22_DESVM/376-514
B8E3H6_SHEB2/7-152
B8E3W4_SHEB2/190-327
B8EDQ6_SHEB2/377-514
B8EJ69_METSB/12-157
B8EJR9_METSB/181-320
B8EJZ8_METSB/195-337
B8ERK4_METSB/10-169
B8F4B5_HAEPS/179-316
B8F6E3_HAEPS/13-158
B8FAF8_DESAA/17-160
B8FCU2_DESAA/177-319
B8FCU3_DESAA/185-324
B8FJM9_DESAA/7-177
B8FMK0_DESAA/380-512
B8FNT4_DESHD/5-148
B8FP62_DESHD/194-334
B8FP66_DESHD/174-311
B8FTL5_DESHD/178-315
B8FWH4_DESHD/175-307
B8G081_DESHD/4-170
B8G3X8_CHLAD/4-170
B8G7B6_CHLAD/187-326
B8G7B7_CHLAD/180-326
B8G7H1_CHLAD/20-162
B8G9U7_CHLAD/183-320
B8GES8_METPE/170-307
B8GGD3_METPE/14-155
B8GIX4_METPE/167-304
B8GIX5_METPE/185-320
B8GJ19_METPE/167-304
B8GT76_THISH/13-156
B8GTW8_THISH/196-333
B8GU81_THISH/4-166
B8GWX2_CAUCN/23-166
B8H0Z3_CAUCN/8-165
B8H425_CAUCN/184-321
B8HDA8_ARTCA/232-378
B8HG73_ARTCA/199-335
B8HG75_ARTCA/34-175
B8HHD1_ARTCA/192-334
B8HK73_CYAP4/16-159
B8HWY9_CYAP4/183-328
B8I2G0_CLOCE/5-147
B8I2G5_CLOCE/179-316
B8IL81_METNO/191-328
B8IL83_METNO/210-349
B8IL84_METNO/141-271
B8IPA2_METNO/178-317
B8IQV0_METNO/12-171
B8IU40_METNO/15-158
B8IUN6_METNO/191-330
B8IUN8_METNO/7-152
B8IYG5_DESDA/110-254
B8IZ09_DESDA/194-336
B8J1R0_DESDA/185-328
B8J1R1_DESDA/180-323
B8J262_DESDA/177-313
B8J4K6_DESDA/390-526
B8J513_ANAD2/183-320
B8J9E9_ANAD2/8-169
B8JDA9_ANAD2/174-304
B8JH33_ANAD2/1-120
B8K6X1_VIBPA/184-321
B8KA94_VIBPA/14-157
B8KAU1_VIBPA/5-171
B8KDC2_VIBPA/366-503
B8KNH9_9GAMM/24-189
B8KNY1_9GAMM/13-156
B8KNY2_9GAMM/177-315
B8KW48_9GAMM/8-173
B8KWJ4_9GAMM/10-153
B8KWJ5_9GAMM/175-313
B8L5Q3_9GAMM/169-311
B8L5Q4_9GAMM/180-321
B8LQ00_PICSI/197-346
B8LQ00_PICSI/483-631
B8LSZ2_TALSN/55-238
B8M9P4_TALSN/688-840
B8MRE0_TALSN/440-610
B8MRE0_TALSN/9-158
B8N2S3_ASPFN/199-348
B8N6N3_ASPFN/192-356
B8NH13_ASPFN/56-236
B8NU05_ASPFN/434-596
B8NU05_ASPFN/9-156
B8PLP2_POSPM/52-221
B8PZU9_9BACT/13-156
B8ZSK9_MYCLB/12-190
B8ZU12_MYCLB/28-171
B8ZU17_MYCLB/192-331
B9AEF3_METSM/20-162
B9AET7_METSM/189-326
B9AFY5_METSM/184-321
B9B591_9BURK/174-312
B9BA91_9BURK/3-150
B9BBX4_9BURK/202-347
B9BDQ1_9BURK/4-179
B9BET9_9BURK/198-341
B9BSC6_9BURK/14-161
B9BWS0_9BURK/174-312
B9BYF0_9BURK/198-341
B9BZ05_9BURK/4-179
B9BZL2_9BURK/202-347
B9C6Z7_9BURK/198-341
B9C7Y2_9BURK/4-179
B9C8H8_9BURK/174-312
B9CG92_9BURK/14-161
B9CGC2_9BURK/202-347
B9CNG7_9ACTN/17-161
B9CNG8_9ACTN/184-323
B9CQ72_STACP/18-165
B9CQ74_STACP/186-324
B9CXN8_WOLRE/165-302
B9CZM8_WOLRE/176-314
B9D292_WOLRE/6-151
B9D567_WOLRE/172-308
B9DLY7_STACT/186-324
B9DPC4_STACT/4-170
B9E9E2_MACCJ/14-159
B9E9E4_MACCJ/185-323
B9EPX6_SALSA/50-178
B9EV21_ORYSJ/254-410
B9HQF7_POPTR/177-326
B9HQF7_POPTR/458-605
B9ITU4_BACCQ/188-326
B9IYR8_BACCQ/189-327
B9J1C5_BACCQ/172-310
B9J1G6_BACCQ/17-161
B9JA37_AGRRK/16-159
B9JEB8_AGRRK/10-171
B9JFE0_AGRRK/179-318
B9JP33_AGRRK/185-324
B9JSG6_AGRVS/16-159
B9JX66_AGRVS/180-319
B9JX93_AGRVS/16-177
B9KF74_CAMLR/173-310
B9KG44_CAMLR/5-150
B9KG81_CAMLR/172-306
B9KLZ1_RHOSK/4-149
B9KMU8_RHOSK/171-308
B9KN51_RHOSK/8-169
B9KW76_RHOSK/183-319
B9KZS8_THERP/209-345
B9L040_THERP/18-161
B9L0Z8_THERP/179-316
B9L5Q0_NAUPA/178-316
B9L7D3_NAUPA/175-311
B9L9Y9_NAUPA/5-167
B9LAE0_NAUPA/5-149
B9LBF6_CHLSY/4-170
B9LEZ8_CHLSY/171-308
B9LHU5_CHLSY/183-320
B9LIC6_CHLSY/20-162
B9LPK6_HALLT/4-161
B9LQ62_HALLT/4-170
B9LQA0_HALLT/50-193
B9LR45_HALLT/186-320
B9LR46_HALLT/198-358
B9M604_GEOSF/174-311
B9M749_GEOSF/4-147
B9MA55_ACIET/197-363
B9MDI2_ACIET/184-329
B9MF84_ACIET/16-159
B9MFZ4_ACIET/6-187
B9MQI8_ANATD/184-323
B9MQI9_ANATD/170-305
B9MQJ2_ANATD/6-148
B9MYQ3_POPTR/22-75
B9NRB6_9RHOB/173-310
B9NSR9_9RHOB/7-168
B9NSW2_9RHOB/176-296
B9NUS0_9RHOB/16-159
B9NUT8_9RHOB/199-335
B9NZX7_PROMA/9-177
B9P8U5_POPTR/4-177
B9PY38_TOXGO/1099-1246
B9PY38_TOXGO/573-726
B9QS43_9RHOB/177-316
B9QVH0_9RHOB/196-333
B9QZ03_9RHOB/32-191
B9R3D0_9RHOB/37-180
B9RQ35_RICCO/192-340
B9RQ35_RICCO/472-620
B9S0G3_RICCO/269-416
B9T8Z1_RICCO/1-109
B9TM03_RICCO/16-136
B9WJ83_CANDC/31-216
B9WXF1_STRSU/4-171
B9XGK0_9BACT/6-148
B9XHJ1_9BACT/1-167
B9XRT2_9BACT/182-320
B9XVR3_HELPY/7-152
B9XYY1_HELPY/175-309
B9Y1L8_HELPY/7-152
B9Z2L6_9NEIS/6-149
B9Z2S6_9NEIS/176-313
B9Z554_9NEIS/4-172
C0A484_9BACT/28-214
C0AZ50_9ENTR/7-150
C0B1W0_9ENTR/184-321
C0B8F6_9FIRM/153-296
C0BBF4_9FIRM/4-147
C0BBP8_9FIRM/4-173
C0BBS2_9FIRM/173-309
C0BFS6_9BACT/149-291
C0BFT1_9BACT/172-310
C0BJB7_9BACT/4-171
C0BWN8_9CLOT/9-152
C0BXL1_9CLOT/173-305
C0C3E5_9CLOT/4-147
C0C3G4_9CLOT/4-171
C0C6I1_9CLOT/180-318
C0CIE1_9FIRM/178-315
C0CIE2_9FIRM/130-270
C0CIE8_9FIRM/7-150
C0CLV8_9FIRM/4-175
C0D0N1_9CLOT/4-171
C0D1L0_9CLOT/224-362
C0D2B2_9CLOT/177-313
C0D2B6_9CLOT/114-257
C0DTT7_EIKCO/4-170
C0DXC3_EIKCO/179-317
C0DXC5_EIKCO/2-115
C0E752_9CORY/197-342
C0E757_9CORY/27-170
C0E759_9CORY/4-150
C0E7V5_9CORY/2-141
C0E7W3_9CORY/75-216
C0EB24_9CLOT/4-170
C0EPL4_NEIFL/9-175
C0ES40_9FIRM/159-302
C0EVB3_9FIRM/173-306
C0EY89_9FIRM/4-171
C0FT76_9FIRM/2-95
C0FT80_9FIRM/173-306
C0G3H3_9RHIZ/269-400
C0G6D9_9RHIZ/1-161
C0G6M8_9RHIZ/177-320
C0GA62_9RHIZ/4-149
C0GDM5_9FIRM/4-170
C0GH13_9FIRM/174-306
C0GH92_9FIRM/184-322
C0GH93_9FIRM/175-312
C0GH94_9FIRM/7-150
C0N246_9GAMM/4-165
C0N3T1_9GAMM/193-330
C0N8D5_9GAMM/11-154
C0NNY8_AJECG/56-222
C0NPH6_AJECG/442-606
C0NPH6_AJECG/9-156
C0P3Y1_MAIZE/180-328
C0P3Y1_MAIZE/463-611
C0PJ39_MAIZE/264-488
C0PWZ1_SALPC/14-157
C0PX33_SALPC/181-318
C0Q075_SALPC/5-171
C0Q4E8_SALPC/7-151
C0QC45_DESAH/63-237
C0QFJ5_DESAH/185-324
C0QFJ6_DESAH/178-320
C0QGJ3_DESAH/398-530
C0QJ33_DESAH/174-306
C0QKG2_DESAH/15-160
C0QQG0_PERMH/178-320
C0QRN7_PERMH/152-295
C0QT80_PERMH/4-171
C0QYT3_BRAHW/184-322
C0QYT6_BRAHW/1-141
C0RGA4_BRUMB/169-301
C0RJ22_BRUMB/12-173
C0RJB3_BRUMB/177-320
C0RL29_BRUMB/4-149
C0RZR3_PARBP/443-608
C0RZR3_PARBP/9-163
C0SAZ4_PARBP/55-234
C0VP69_9GAMM/185-301
C0VP70_9GAMM/151-292
C0VSZ7_9CORY/31-168
C0VT02_9CORY/193-332
C0VTG3_9CORY/9-151
C0VTG6_9CORY/183-317
C0W419_9ACTO/180-317
C0W8K7_9ACTO/46-192
C0W8K8_9ACTO/184-341
C0WEE0_9FIRM/4-171
C0WF39_9CORY/41-191
C0WF47_9CORY/212-351
C0WFQ4_9CORY/10-155
C0WFQ7_9CORY/185-317
C0WHQ5_9CORY/8-151
C0WHQ6_9CORY/196-327
C0WWZ3_LACFE/4-172
C0WY97_LACFE/181-318
C0WY98_LACFE/5-148
C0X118_ENTFA/12-178
C0X555_ENTFA/181-319
C0X559_ENTFA/5-145
C0X560_ENTFA/172-305
C0XQ56_9CORY/188-327
C0XQ62_9CORY/34-176
C0Y2U7_BURPS/4-179
C0Y884_BURPS/175-345
C0Y9R8_BURPS/15-161
C0Y9V4_BURPS/199-343
C0YWR8_LACRE/4-170
C0Z0J7_LACRE/5-148
C0Z0J8_LACRE/182-319
C0Z6F8_BREBN/188-326
C0Z9D2_BREBN/17-161
C0ZF16_BREBN/7-173
C0ZK45_BREBN/7-151
C0ZK46_BREBN/175-307
C0ZX38_RHOE4/381-519
C0ZXG2_RHOE4/175-315
C0ZXG3_RHOE4/181-317
C1A3B1_RHOE4/187-326
C1A3B8_RHOE4/40-183
C1A4W4_GEMAT/5-150
C1AB98_GEMAT/193-335
C1AKB4_MYCBT/179-322
C1ALJ9_MYCBT/7-148
C1ALX3_MYCBT/24-171
C1ALY3_MYCBT/194-333
C1AX12_RHOOB/33-176
C1AX22_RHOOB/187-326
C1B1I3_RHOOB/373-509
C1B1N3_RHOOB/171-311
C1B1N4_RHOOB/198-334
C1CW08_DEIDV/31-172
C1D0P9_DEIDV/201-337
C1D6U1_LARHH/4-164
C1D7J9_LARHH/11-164
C1DAG6_LARHH/179-316
C1DQV5_AZOVD/21-164
C1DQV6_AZOVD/181-317
C1DTI3_SULAA/7-152
C1DUB4_SULAA/150-293
C1DVA3_SULAA/4-171
C1DXM4_SULAA/178-320
C1E0P1_MICSR/176-332
C1EDI3_MICSR/163-315
C1EMM0_BACC3/188-326
C1ESA2_BACC3/189-327
C1EVZ0_BACC3/189-327
C1EW32_BACC3/17-161
C1F842_ACIC5/185-326
C1F8A1_ACIC5/5-146
C1FPG8_CLOBJ/174-311
C1FPG9_CLOBJ/187-326
C1FPH0_CLOBJ/5-148
C1FVG0_CLOBJ/173-305
C1G885_PARBD/436-601
C1G885_PARBD/9-156
C1GE04_PARBD/55-234
C1GUM9_PARBA/55-234
C1GZF4_PARBA/436-601
C1GZF4_PARBA/9-156
C1HFR8_9ESCH/12-157
C1HGY7_9ESCH/181-318
C1HN55_9ESCH/5-171
C1HPG0_9ESCH/8-151
C1HWX6_NEIGO/18-183
C1I463_9CLOT/5-147
C1I464_9CLOT/181-313
C1I5X0_9CLOT/178-316
C1I5X2_9CLOT/5-148
C1I5X3_9CLOT/173-305
C1IBS6_9CLOT/4-170
C1L1W3_LISMC/182-319
C1L1W9_LISMC/12-155
C1M6Z1_9ENTR/5-171
C1M980_9ENTR/14-157
C1M9C8_9ENTR/181-318
C1MCC1_9ENTR/7-152
C1MTQ7_MICPC/208-383
C1MY41_MICPC/192-347
C1NBV2_9ESCH/7-152
C1P9N6_BACCO/17-158
C1P9N8_BACCO/173-311
C1PG11_BACCO/4-170
C2BFM0_9FIRM/4-170
C2C986_VIBCH/199-336
C2CA07_VIBCH/380-517
C2CBE4_VIBCH/8-174
C2CCB6_VIBCH/14-157
C2CJM0_9FIRM/4-169
C2CKF9_9FIRM/174-306
C2CKG0_9FIRM/6-148
C2CL42_CORST/1-124
C2CL45_CORST/189-328
C2CM24_CORST/197-336
C2CM30_CORST/49-191
C2CSE2_CORST/173-307
C2CSE3_CORST/6-145
C2DD26_ENTFA/172-305
C2DD27_ENTFA/5-145
C2DD31_ENTFA/181-319
C2DHA9_ENTFA/12-178
C2DKP7_ECOLX/181-318
C2DKU4_ECOLX/12-157
C2DN85_ECOLX/7-150
C2DUJ6_ECOLX/5-171
C2ETT0_9LACO/4-168
C2FH36_LACPA/4-170
C2FYV5_9SPHI/4-170
C2GIK6_9CORY/31-168
C2GIL1_9CORY/193-332
C2GJ23_9CORY/9-151
C2GJ26_9CORY/183-317
C2GNP1_LACRE/4-170
C2GPL7_LACRE/5-148
C2GPL8_LACRE/182-319
C2GZ49_ENTFA/12-178
C2H586_ENTFA/172-305
C2H587_ENTFA/5-145
C2H592_ENTFA/181-319
C2HEL9_ENTFC/4-170
C2HRU3_VIBCH/380-517
C2HWJ5_VIBCH/14-157
C2HXP7_VIBCH/8-174
C2I0L8_VIBCH/199-336
C2I367_VIBCH/380-517
C2I5G4_VIBCH/8-174
C2IAF5_VIBCH/199-336
C2IAM3_VIBCH/14-157
C2ICX3_VIBCH/199-336
C2IH59_VIBCH/14-157
C2IHS2_VIBCH/8-174
C2IKM5_VIBCH/380-517
C2IPN2_VIBCH/199-336
C2IVB0_VIBCH/380-517
C2IVZ1_VIBCH/14-157
C2IWK7_VIBCH/8-174
C2J1C6_VIBCH/199-336
C2J3T6_VIBCH/380-517
C2J8X2_VIBCH/8-174
C2J9I9_VIBCH/14-157
C2JBX6_VIBCH/199-336
C2JII0_VIBCH/380-517
C2JJP2_ENTFA/181-319
C2JJQ5_ENTFA/5-145
C2JJQ6_ENTFA/172-305
C2JNP2_ENTFA/12-178
C2JVQ3_LACRH/4-170
C2KSJ6_9ACTO/175-311
C2L0U4_9FIRM/153-296
C2L0U7_9FIRM/62-195
C2LJF1_PROMI/183-320
C2LNK1_PROMI/7-151
C2LQK8_STRSL/4-171
C2LX09_STAHO/17-162
C2LX11_STAHO/186-324
C2LXZ7_STAHO/4-170
C2MK42_BACCE/189-327
C2MNP9_BACCE/188-326
C2MPB2_BACCE/4-170
C2MS32_BACCE/189-327
C2MS69_BACCE/17-161
C2N060_BACCE/189-327
C2N428_BACCE/188-326
C2N4S3_BACCE/4-170
C2N7W2_BACCE/189-327
C2N801_BACCE/17-161
C2NGX6_BACCE/189-327
C2NKW9_BACCE/188-326
C2NLI5_BACCE/4-170
C2NP78_BACCE/189-327
C2NPC1_BACCE/17-161
C2NY35_BACCE/189-327
C2P1R8_BACCE/188-326
C2P2C6_BACCE/4-170
C2P548_BACCE/189-327
C2P591_BACCE/17-161
C2PED7_BACCE/189-327
C2PI77_BACCE/188-326
C2PIU6_BACCE/4-170
C2PLL9_BACCE/189-327
C2PLR1_BACCE/17-161
C2PU48_BACCE/191-329
C2PZD2_BACCE/4-170
C2Q250_BACCE/189-327
C2Q292_BACCE/17-161
C2QBC5_BACCE/189-327
C2QEV1_BACCE/188-326
C2QFS5_BACCE/4-170
C2QIK5_BACCE/190-328
C2QIQ0_BACCE/17-161
C2QSB7_BACCE/189-327
C2QWC4_BACCE/188-326
C2QWV3_BACCE/4-170
C2QZL6_BACCE/189-327
C2QZQ6_BACCE/17-161
C2R7G1_BACCE/189-327
C2RBA9_BACCE/188-326
C2RBX6_BACCE/4-170
C2REK3_BACCE/189-327
C2REP0_BACCE/17-161
C2RMC9_BACCE/189-327
C2RR69_BACCE/188-326
C2RRT4_BACCE/4-170
C2RUE4_BACCE/189-327
C2RUJ3_BACCE/17-161
C2S313_BACCE/189-327
C2S6P2_BACCE/188-326
C2S7H8_BACCE/4-170
C2SAA1_BACCE/189-327
C2SAE2_BACCE/17-161
C2SI63_BACCE/191-329
C2SJB4_BACCE/189-327
C2SNT2_BACCE/4-170
C2SRI0_BACCE/189-327
C2SRL8_BACCE/17-161
C2T0G4_BACCE/189-327
C2T417_BACCE/188-326
C2T4N4_BACCE/4-170
C2T7C0_BACCE/189-327
C2T7F8_BACCE/17-161
C2TFT6_BACCE/189-327
C2TJN8_BACCE/188-326
C2TKA2_BACCE/4-170
C2TN33_BACCE/189-327
C2TN74_BACCE/17-161
C2TWK0_BACCE/189-327
C2U0K1_BACCE/188-326
C2U118_BACCE/4-170
C2U3W4_BACCE/189-327
C2U402_BACCE/17-161
C2UD48_BACCE/189-327
C2UGZ0_BACCE/188-326
C2UHQ0_BACCE/4-170
C2UKC0_BACCE/189-327
C2UKD2_BACCE/17-161
C2UUM2_BACCE/189-327
C2UYC7_BACCE/188-326
C2UZ21_BACCE/4-170
C2V1V9_BACCE/189-327
C2V1Z9_BACCE/17-161
C2VAN0_BACCE/189-327
C2VEW3_BACCE/188-326
C2VFK2_BACCE/4-170
C2VI88_BACCE/189-327
C2VIC6_BACCE/17-161
C2VSZ8_BACCE/189-327
C2VWS1_BACCE/188-326
C2VXJ7_BACCE/4-170
C2W0A9_BACCE/189-327
C2W0F2_BACCE/17-161
C2WAS6_BACCE/4-170
C2WDF8_BACCE/17-161
C2WLP7_BACCE/189-327
C2WQQ1_BACCE/188-326
C2WRG0_BACCE/4-170
C2WU33_BACCE/189-327
C2WU69_BACCE/17-161
C2X1B8_BACCE/188-326
C2X3G8_BACCE/189-327
C2X3K7_BACCE/17-161
C2XB25_BACCE/189-327
C2XES6_BACCE/188-326
C2XFE0_BACCE/4-170
C2XI22_BACCE/189-327
C2XI58_BACCE/17-161
C2XS50_BACCE/191-329
C2XT87_BACCE/189-327
C2XXP2_BACCE/4-170
C2Y0I7_BACCE/189-327
C2Y0N2_BACCE/17-161
C2Y9X9_BACCE/189-327
C2YDG9_BACCE/191-329
C2YE31_BACCE/4-170
C2YGS1_BACCE/189-327
C2YGV2_BACCE/17-161
C2YQY8_BACCE/189-327
C2YUN0_BACCE/188-326
C2YV65_BACCE/4-170
C2YXV3_BACCE/189-327
C2YXZ7_BACCE/17-161
C2Z756_BACCE/189-327
C2ZBH1_BACCE/4-170
C2ZE32_BACCE/189-327
C2ZE70_BACCE/17-161
C2ZHS7_BACCE/191-329
C2ZT04_BACCE/4-170
C2ZVN5_BACCE/189-327
C2ZVS3_BACCE/17-161
C2ZXY3_BACCE/191-329
C2ZY86_BACCE/189-327
C3A9H1_BACMY/4-170
C3AC48_BACMY/189-327
C3AC87_BACMY/17-161
C3AKG1_BACMY/188-326
C3AP50_BACMY/4-170
C3ARX4_BACMY/189-327
C3AS17_BACMY/17-161
C3B2D4_BACMY/188-311
C3B981_BACMY/192-330
C3B9C3_BACMY/17-161
C3BCB4_BACMY/4-170
C3BJ85_9BACI/189-327
C3BNF7_9BACI/4-170
C3BRA0_9BACI/192-330
C3BRE2_9BACI/17-161
C3C1M1_BACTU/189-327
C3C5I5_BACTU/188-326
C3C693_BACTU/4-170
C3C986_BACTU/189-327
C3C9C7_BACTU/17-161
C3CI33_BACTU/189-327
C3CLS5_BACTU/188-326
C3CMC9_BACTU/4-170
C3CQF7_BACTU/189-327
C3CQJ9_BACTU/17-161
C3D0Y6_BACTU/189-327
C3D4V6_BACTU/188-326
C3D5G1_BACTU/4-170
C3D8F1_BACTU/189-327
C3D8J1_BACTU/17-161
C3DJ46_BACTS/189-327
C3DMR9_BACTS/188-326
C3DNI0_BACTS/4-170
C3DRK1_BACTS/189-327
C3DRN9_BACTS/17-161
C3E2S2_BACTU/189-327
C3E6E8_BACTU/188-326
C3E724_BACTU/4-170
C3E9U8_BACTU/189-327
C3E9X8_BACTU/17-161
C3EK04_BACTK/189-327
C3ENM8_BACTK/188-326
C3EP93_BACTK/4-170
C3ERT8_BACTK/189-327
C3ES13_BACTK/17-161
C3F0W9_BACTU/189-327
C3F4S7_BACTU/188-326
C3F5P4_BACTU/4-170
C3F8F6_BACTU/189-327
C3F8J9_BACTU/17-161
C3FJG4_BACTB/189-327
C3FN99_BACTB/188-326
C3FNV3_BACTB/4-170
C3FRT1_BACTB/189-327
C3FRX2_BACTB/17-161
C3G2A0_BACTU/189-327
C3G645_BACTU/188-326
C3G6T2_BACTU/4-170
C3G9F7_BACTU/189-327
C3G9K8_BACTU/17-161
C3GI63_BACTU/189-327
C3GM24_BACTU/188-326
C3GMN6_BACTU/4-170
C3GQB6_BACTU/189-327
C3GQF7_BACTU/17-161
C3H092_BACTU/189-327
C3H4G5_BACTU/188-326
C3H4U2_BACTU/4-170
C3H7K8_BACTU/189-327
C3H7P5_BACTU/17-161
C3HH93_BACTU/189-327
C3HLS3_BACTU/188-326
C3HME4_BACTU/4-170
C3HQ35_BACTU/189-327
C3HQ77_BACTU/17-161
C3HZY9_BACTU/189-327
C3I442_BACTU/188-326
C3I4Q0_BACTU/4-170
C3I7I6_BACTU/189-327
C3I7L9_BACTU/17-161
C3IIS7_BACTU/189-327
C3IM96_BACTU/188-326
C3IMZ6_BACTU/4-170
C3IQM2_BACTU/189-327
C3IQQ9_BACTU/17-161
C3JKU5_RHOER/381-517
C3JSK9_RHOER/175-315
C3JSL0_RHOER/181-317
C3JXB9_RHOER/40-183
C3JXC6_RHOER/187-326
C3K7L5_PSEFS/15-158
C3K7L6_PSEFS/188-324
C3KXJ9_CLOB6/174-311
C3KXK0_CLOB6/187-326
C3KXK1_CLOB6/5-148
C3L333_CLOB6/173-305
C3LA29_BACAC/189-327
C3LA59_BACAC/188-326
C3LAZ6_BACAC/17-161
C3LKG8_BACAC/189-327
C3LLU8_VIBCM/8-174
C3LMK9_VIBCM/380-517
C3LTS2_VIBCM/14-157
C3LVN2_VIBCM/208-345
C3MCF0_RHISN/180-319
C3MCH1_RHISN/10-171
C3MCL7_RHISN/170-302
C3MHC3_RHISN/16-159
C3MJU1_SULIL/18-170
C3MK51_SULIL/183-319
C3MQB2_SULIL/177-312
C3MRP1_SULIM/18-170
C3MU20_SULIM/183-319
C3MVZ1_SULIM/177-312
C3N099_SULIA/18-170
C3N0N2_SULIA/183-319
C3N634_SULIA/177-312
C3N8M0_SULIY/183-319
C3N8W7_SULIY/18-170
C3NEI9_SULIY/177-312
C3NH54_SULIN/177-312
C3NM90_SULIN/183-319
C3NMK2_SULIN/18-170
C3NQE9_VIBCJ/380-517
C3NR50_VIBCJ/8-174
C3NRY5_VIBCJ/14-157
C3NX18_VIBCJ/199-336
C3P410_BACAA/188-326
C3P885_BACAA/189-327
C3PBI2_BACAA/189-327
C3PCC1_BACAA/17-161
C3PF21_CORA7/45-187
C3PF27_CORA7/198-337
C3PFQ0_CORA7/187-320
C3PJ67_CORA7/6-145
C3PJ68_CORA7/164-306
C3QD98_9BACE/4-169
C3QTM9_9BACE/4-169
C3RQA7_9FIRM/4-173
C3T2T2_ECOLX/5-171
C3T2T5_ECOLX/5-171
C3THF2_ECOLX/181-318
C3THF3_ECOLX/181-318
C3TI07_ECOLX/12-157
C3TRM7_ECOLX/7-150
C3V9Y5_9PSED/184-320
C3V9Y6_9PSED/15-158
C3WBL4_FUSMR/5-148
C3WBL7_FUSMR/173-305
C3WC45_FUSMR/4-166
C3WDN8_FUSMR/177-315
C3WL09_9FUSO/4-165
C3WTF2_9FUSO/4-165
C3X069_9FUSO/4-165
C3X1C2_OXAFO/21-196
C3X233_OXAFO/182-326
C3X2M8_OXAFO/209-350
C3X6E0_OXAFO/15-163
C3X7N4_OXAFO/4-178
C3X9J2_OXAFO/200-341
C3XA72_OXAFO/176-322
C3XCL0_OXAFO/18-189
C3XM64_9HELI/183-322
C3XM87_9HELI/7-152
C3XND0_9HELI/178-313
C3XZE3_BRAFL/6-105
C3XZE4_BRAFL/196-339
C3YQ73_BRAFL/16-182
C4AR96_BURMA/4-179
C4ARE1_BURMA/3-149
C4B2D9_BURMA/175-345
C4EZ61_HAEIF/8-152
C4EZX8_HAEIF/176-313
C4F2R7_HAEIF/176-313
C4F465_HAEIF/8-152
C4F813_9ACTN/195-332
C4F814_9ACTN/41-193
C4FHL1_9AQUI/178-320
C4FJC6_9AQUI/1-131
C4FK21_9AQUI/150-293
C4FLV8_9AQUI/4-171
C4FML9_9FIRM/174-307
C4FP50_9FIRM/179-321
C4FPK2_9FIRM/4-170
C4FRF1_9FIRM/13-157
C4FTM1_9FIRM/19-185
C4GI11_9NEIS/179-316
C4GI13_9NEIS/79-222
C4H1L1_YERPE/7-151
C4H394_YERPE/5-171
C4H4V3_YERPE/183-320
C4HCY3_YERPE/5-171
C4HEL3_YERPE/183-320
C4HJ95_YERPE/7-151
C4HSX0_YERPE/5-171
C4HTG1_YERPE/183-320
C4IKV4_CLOBU/5-148
C4IKW1_CLOBU/173-306
C4IKW2_CLOBU/183-321
C4ING5_BRUAB/206-337
C4IQW8_BRUAB/12-173
C4IRJ7_BRUAB/177-320
C4IVX2_BRUAB/4-149
C4IXP9_CLOBO/174-306
C4IXQ4_CLOBO/5-148
C4JDA2_UNCRE/410-567
C4JDA2_UNCRE/9-144
C4JKQ5_UNCRE/20-199
C4K9Q1_THASP/179-316
C4KHJ7_SULIK/177-312
C4KJQ8_SULIK/18-170
C4KK75_SULIK/183-319
C4KN80_BURPS/175-345
C4KQQ7_BURPS/4-179
C4KRK8_BURPS/199-343
C4KS33_BURPS/3-149
C4L0H3_EXISA/17-160
C4L0H5_EXISA/187-326
C4L2V4_EXISA/5-169
C4L882_TOLAT/4-170
C4LFK1_TOLAT/14-157
C4LFK5_TOLAT/182-319
C4LHF7_CORK4/80-222
C4LHG2_CORK4/212-351
C4PZB5_SCHMA/13-114
C4QFH6_SCHMA/12-158
C4QFH7_SCHMA/2-102
C4QZE9_PICPG/14-189
C4RHH8_9ACTO/186-331
C4RN53_9ACTO/205-349
C4RWH9_YERBE/7-151
C4S0K7_YERBE/183-320
C4S6X2_YERBE/5-171
C4SD73_YERMO/5-171
C4SDC0_YERMO/7-150
C4SFZ2_YERMO/183-320
C4SIU7_YERFR/7-152
C4SPF7_YERFR/1-166
C4SQ10_YERFR/183-320
C4T2N1_YERIN/183-320
C4T5W6_YERIN/1-166
C4T742_YERIN/7-152
C4TQJ7_YERKR/183-320
C4TTE1_YERKR/1-166
C4U0Q3_YERKR/7-151
C4U4M4_YERAL/183-320
C4U9H7_YERAL/7-152
C4UCD3_YERAL/5-171
C4UEV4_YERRU/205-342
C4UG06_YERRU/1-166
C4UL22_YERRU/15-158
C4UR44_YERRO/183-320
C4UUU5_YERRO/9-175
C4UXR9_YERRO/7-152
C4V588_9FIRM/4-170
C4V5V1_9FIRM/151-293
C4V5V3_9FIRM/182-320
C4V5V4_9FIRM/173-309
C4W7T1_STAWA/15-161
C4W7T3_STAWA/186-324
C4WAJ3_STAWA/4-170
C4WIW4_9RHIZ/27-188
C4WJQ8_9RHIZ/177-320
C4WPM4_9RHIZ/6-151
C4X318_KLEPN/12-155
C4X5U2_KLEPN/14-157
C4X5Z5_KLEPN/181-318
C4XBE2_KLEPN/5-171
C4XIC6_DESMR/174-306
C4XJV6_DESMR/382-514
C4XLJ4_DESMR/175-315
C4XLJ8_DESMR/186-324
C4XNA3_DESMR/47-191
C4Y8W5_CLAL4/16-190
C4YSC8_CANAW/32-220
C4ZDB7_EUBR3/198-334
C4ZDB8_EUBR3/5-148
C4ZK91_THASP/4-166
C4ZP89_THASP/189-326
C4ZPC3_THASP/8-150
C4ZPT6_ECOBW/7-150
C4ZXV4_ECOBW/12-157
C4ZXZ9_ECOBW/181-318
C5A1G4_THEGJ/4-178
C5A227_THEGJ/184-321
C5A6S9_THEGJ/186-317
C5A6T0_THEGJ/17-167
C5A9Z0_BURGB/4-179
C5AD51_BURGB/14-163
C5AD73_BURGB/188-332
C5AFF9_BURGB/187-338
C5AS05_METEA/10-169
C5ASG5_METEA/11-156
C5AU28_METEA/177-316
C5AVN0_METEA/16-159
C5AVV9_METEA/126-285
C5AVW0_METEA/208-347
C5AVW2_METEA/190-327
C5B450_METEA/190-328
C5B7H4_EDWI9/5-171
C5B7L4_EDWI9/7-150
C5BCL8_EDWI9/183-320
C5BJ08_TERTT/183-326
C5BPT2_TERTT/15-158
C5BZJ4_BEUC1/179-317
C5C1M1_BEUC1/195-330
C5C437_BEUC1/204-347
C5CFE4_KOSOT/12-145
C5CFJ7_KOSOT/187-325
C5CFK2_KOSOT/6-149
C5CTI3_VARPS/10-176
C5CTT2_VARPS/6-178
C5CUQ6_VARPS/179-328
C5CYK9_VARPS/201-346
C5D759_GEOSW/189-327
C5E2A3_LACTC/22-190
C5E4N9_ZYGRC/23-191
C5EP74_9FIRM/177-317
C5EP77_9FIRM/183-326
C5EUH9_9FIRM/4-171
C5EWW2_9FIRM/186-324
C5EYF4_9HELI/7-152
C5EZZ9_9HELI/180-315
C5F1C3_9HELI/181-320
C5F4N0_LACPA/4-170
C5FJG8_ARTOC/53-249
C5FXN7_ARTOC/429-590
C5FXN7_ARTOC/8-154
C5GJD1_AJEDR/56-235
C5GMV3_AJEDR/446-611
C5GMV3_AJEDR/9-156
C5JEI4_AJEDS/56-235
C5JUQ3_AJEDS/446-611
C5JUQ3_AJEDS/9-156
C5M119_9ALVE/134-267
C5M119_9ALVE/432-558
C5M120_9ALVE/214-347
C5M8J5_CANTT/26-203
C5MZG3_STAA3/186-324
C5MZG5_STAA3/16-161
C5N526_STAA3/4-171
C5NAM4_BURMA/18-164
C5NI44_BURMA/199-347
C5NJM9_BURMA/4-179
C5NJR2_BURMA/175-345
C5NV60_9BACL/4-171
C5PEM6_COCP7/433-590
C5PEM6_COCP7/9-156
C5PI89_COCP7/20-199
C5Q0H4_STAAU/4-171
C5Q2W1_STAAU/16-161
C5Q2W3_STAAU/186-324
C5Q8S2_STAEP/4-170
C5QCI1_STAEP/18-165
C5QCI3_STAEP/186-324
C5QMA7_STAEP/186-324
C5QMA9_STAEP/19-166
C5QRN3_STAEP/4-170
C5QWQ0_STAEP/4-170
C5R0K5_STAEP/18-165
C5R0K7_STAEP/186-324
C5S0I5_9PAST/178-320
C5S3Z0_9PAST/12-156
C5T1H5_ACIDE/12-157
C5T5L5_ACIDE/196-362
C5T751_ACIDE/183-328
C5T819_ACIDE/6-183
C5TFR2_ZYMMO/11-176
C5TKA0_NEIFL/5-170
C5UW42_CLOBO/5-148
C5UY27_CLOBO/173-306
C5VPQ1_CLOBO/4-170
C5VXP1_STRSE/4-171
C5W1S7_ECOBB/181-318
C5W1U3_ECOBB/14-157
C5W233_ECOBB/7-152
C5W6Y7_ECOBB/5-171
C5WJJ9_STRDG/4-171
C5XGE2_SORBI/264-488
C5Y9M4_SORBI/180-328
C5Y9M4_SORBI/465-613
C5ZHX2_BURPS/232-402
C5ZK86_BURPS/4-179
C5ZKQ7_BURPS/199-343
C5ZKU6_BURPS/3-149
C5ZWB1_9HELI/181-320
C5ZWQ0_9HELI/7-152
C5ZYQ1_9HELI/179-314
C6A1P1_THESM/6-180
C6A326_THESM/186-317
C6A327_THESM/24-173
C6A4A2_THESM/184-320
C6AA48_BARGA/372-537
C6AN78_AGGAN/176-313
C6APW9_AGGAN/8-155
C6AVS0_RHILS/10-171
C6AYJ6_RHILS/178-317
C6B2P8_RHILS/16-159
C6BEZ9_RALP1/21-170
C6BFK4_RALP1/196-337
C6BGT8_RALP1/4-176
C6BH25_RALP1/189-335
C6BWC3_DESAD/174-306
C6BWW7_DESAD/374-506
C6BYR9_DESAD/98-242
C6BYW3_DESAD/396-527
C6BZ78_DESAD/176-315
C6BZ79_DESAD/186-325
C6C234_DESAD/409-546
C6C916_DICDC/13-157
C6C934_DICDC/180-317
C6C9D8_DICDC/7-152
C6CBS1_DICDC/5-171
C6CJ42_DICZE/7-155
C6CLB9_DICZE/14-157
C6CLZ9_DICZE/180-317
C6CQN6_DICZE/5-171
C6CVK7_PAESJ/6-150
C6CVK8_PAESJ/187-319
C6CYD4_PAESJ/202-340
C6D2C5_PAESJ/4-170
C6DBQ0_PECCP/5-171
C6DDS1_PECCP/182-319
C6DDU4_PECCP/14-157
C6DF13_PECCP/7-151
C6DQJ2_MYCTK/8-184
C6DT16_MYCTK/179-322
C6DVW1_MYCTK/194-333
C6DVX1_MYCTK/24-171
C6DWN0_MYCTK/7-148
C6DXR4_CLOBO/174-306
C6DXR9_CLOBO/5-148
C6E2K5_GEOSM/175-312
C6E813_GEOSM/4-147
C6E815_GEOSM/174-311
C6E929_GEOSM/173-310
C6E9V1_ECOBD/5-171
C6EB44_ECOBD/7-152
C6EIV5_ECOBD/181-318
C6EJ00_ECOBD/14-157
C6GPY0_STRSX/4-171
C6GTV1_STRS4/4-171
C6HM60_AJECH/56-235
C6HMQ7_AJECH/128-225
C6HMQ8_AJECH/193-357
C6I8R8_9BACE/4-169
C6IG05_9BACE/4-169
C6IW34_9BACL/4-170
C6IW61_9BACL/18-162
C6J4V6_9BACL/195-333
C6J563_9BACL/6-150
C6JAV0_9FIRM/175-311
C6JCH7_9FIRM/28-171
C6JE01_9FIRM/182-335
C6JPH5_FUSVA/5-148
C6JPH8_FUSVA/173-305
C6JQ37_FUSVA/4-165
C6LCV3_9FIRM/4-171
C6M6X0_NEISI/9-174
C6MYM2_9GAMM/11-177
C6NTF5_9GAMM/15-158
C6NVX8_9GAMM/6-165
C6NYR8_9GAMM/186-323
C6PV89_9CLOT/5-148
C6PXE9_9CLOT/187-326
C6PXF0_9CLOT/175-312
C6PYR1_9CLOT/182-320
C6PYR2_9CLOT/118-250
C6Q2K3_9CLOT/83-221
C6R3F7_9MICC/208-353
C6R3G3_9MICC/198-355
C6R3G5_9MICC/15-161
C6R8J8_9CORY/185-317
C6RB79_9CORY/204-343
C6RB85_9CORY/41-191
C6RC12_9CORY/173-307
C6RC13_9CORY/8-151
C6RF21_9PROT/172-308
C6RFE7_9PROT/6-151
C6RHE4_9PROT/176-314
C6RL79_ACIRA/189-331
C6RL80_ACIRA/151-292
C6RX63_VIBCH/380-517
C6RYC5_VIBCH/14-157
C6RYX7_VIBCH/5-171
C6RZM4_VIBCH/184-321
C6S4G0_NEIML/5-171
C6SF13_NEIME/5-171
C6ST09_STRMN/4-171
C6TRJ5_BURPS/175-345
C6TTW0_BURPS/4-179
C6TV44_BURPS/199-343
C6TV81_BURPS/15-161
C6UDU5_ECOBR/14-157
C6UDZ0_ECOBR/181-318
C6ULA7_ECOBR/7-152
C6ULR0_ECOBR/5-171
C6UVJ4_ECO5T/7-150
C6V2E1_ECO5T/12-157
C6V2I7_ECO5T/181-318
C6V2Y1_ECO5T/5-171
C6VI50_LACPJ/4-171
C6VPM2_LACPJ/183-320
C6VPM3_LACPJ/5-148
C6VZB3_DYAFD/8-174
C6W6E1_DYAFD/149-291
C6W6E4_DYAFD/176-314
C6WHV4_ACTMD/182-318
C6WHY3_ACTMD/8-149
C6WJF3_ACTMD/12-156
C6WJG0_ACTMD/178-317
C6WTJ6_METML/5-167
C6WY02_METML/9-154
C6WYZ2_METML/197-334
C6X1D1_FLAB3/4-171
C6X7G2_METSD/9-154
C6X914_METSD/5-165
C6XA33_METSD/199-336
C6XI71_HIRBI/175-314
C6XK63_HIRBI/26-169
C6XNR5_HIRBI/14-175
C6XW00_PEDHD/4-170
C6YBL3_VIBCH/14-157
C6YC87_VIBCH/380-517
C6YF98_VIBCH/8-174
C6YHX0_VIBCH/208-345
C6YQ97_FRATT/6-173
C6YVT5_9GAMM/6-171
C7BJW5_PHOAA/7-154
C7BR35_PHOAA/190-327
C7BX34_HELPB/7-152
C7BXW5_HELPB/175-309
C7C922_METED/178-317
C7C9D2_METED/10-169
C7C9Q1_METED/130-284
C7C9Q2_METED/208-347
C7C9Q4_METED/190-327
C7CE56_METED/16-159
C7CNU7_ENTFA/4-170
C7CT48_ENTFA/172-305
C7CT49_ENTFA/5-145
C7CT53_ENTFA/181-319
C7CYW4_ENTFA/4-170
C7D3U4_ENTFA/172-305
C7D3U5_ENTFA/5-145
C7D3U9_ENTFA/181-319
C7D5X7_9RHOB/7-168
C7D754_9RHOB/173-310
C7DCK0_9RHOB/465-602
C7DCL7_9RHOB/13-156
C7GB17_9FIRM/8-151
C7GB23_9FIRM/173-306
C7GTS3_YEAS2/7-175
C7GZA4_9FIRM/4-170
C7H4P6_9FIRM/152-295
C7H4P9_9FIRM/173-305
C7H4Q1_9FIRM/69-206
C7H5X0_9FIRM/4-170
C7HC29_CLOTM/4-170
C7HSD9_9FIRM/188-323
C7HSE0_9FIRM/174-311
C7HVL6_9FIRM/175-307
C7HVU8_9FIRM/9-150
C7HWA2_9FIRM/4-170
C7IPM2_THEET/4-170
C7IUZ8_THEET/16-159
C7IUZ9_THEET/198-337
C7IV00_THEET/175-312
C7JCE0_ACEP3/44-187
C7JEV9_ACEP3/6-165
C7JGN5_ACEP3/199-336
C7JI18_ACEP3/198-332
C7JLL3_ACEPA/6-165
C7JMH0_ACEPA/199-336
C7JNJ8_ACEPA/198-332
C7JPJ5_ACEPA/44-187
C7JVT1_ACEPA/6-165
C7JWN6_ACEPA/199-336
C7JXR4_ACEPA/198-332
C7JYR0_ACEPA/44-187
C7K623_ACEPA/6-165
C7K6Y0_ACEPA/199-336
C7K808_ACEPA/198-332
C7K905_ACEPA/44-187
C7KAP7_ACEPA/44-187
C7KF92_ACEPA/6-165
C7KG49_ACEPA/199-336
C7KH77_ACEPA/198-332
C7KK12_ACEPA/44-187
C7KPK8_ACEPA/6-165
C7KQG3_ACEPA/199-336
C7KRJ1_ACEPA/198-332
C7KTC8_ACEPA/198-332
C7KUC4_ACEPA/44-187
C7KYX3_ACEPA/6-165
C7KZS8_ACEPA/199-336
C7L227_ACEPA/199-336
C7L355_ACEPA/198-332
C7L451_ACEPA/44-187
C7L8P7_ACEPA/6-165
C7LBZ7_BRUMC/12-173
C7LC95_BRUMC/177-320
C7LF98_BRUMC/169-301
C7LHY6_BRUMC/4-149
C7LQ73_DESBD/186-325
C7LQ74_DESBD/177-317
C7LSE1_DESBD/375-507
C7LTI3_DESBD/8-182
C7LUC1_DESBD/174-306
C7LUC4_DESBD/392-524
C7LWY4_DESBD/93-237
C7LXZ8_ACIFD/4-170
C7M0U4_ACIFD/8-146
C7M359_ACIFD/180-316
C7MAE9_BRAFD/188-338
C7MAF3_BRAFD/194-339
C7MAF5_BRAFD/31-172
C7MLS5_CRYCD/188-325
C7MLS6_CRYCD/20-161
C7MP73_CRYCD/209-355
C7MPY9_SACVD/179-315
C7MZK7_SACVD/193-332
C7MZL3_SACVD/15-158
C7N0I1_SACVD/6-147
C7N1E6_SLAHD/17-158
C7N1E7_SLAHD/191-328
C7N226_SLAHD/183-320
C7N227_SLAHD/185-322
C7N3D7_SLAHD/176-312
C7NAN4_LEPBD/4-171
C7NK90_KYTSD/8-156
C7NK96_KYTSD/185-322
C7NKF6_KYTSD/83-219
C7NKF8_KYTSD/5-150
C7NNJ7_HALUD/188-327
C7NNJ8_HALUD/182-316
C7NNK1_HALUD/15-158
C7NQL7_HALUD/20-178
C7NXL1_HALMD/4-161
C7NYS0_HALMD/182-316
C7NYS1_HALMD/188-327
C7P0R3_HALMD/29-176
C7P0S9_HALMD/4-173
C7P349_HALMD/92-233
C7P3Q0_HALMD/124-255
C7P593_METFA/187-324
C7P646_METFA/13-157
C7P9H9_METFA/181-326
C7PD79_CHIPD/180-317
C7PG89_CHIPD/11-177
C7Q0J0_CATAD/5-146
C7QH72_CATAD/214-353
C7QHC9_CATAD/187-326
C7QKT7_CYAP0/4-171
C7QNK1_CYAP0/181-321
C7QNX3_CYAP0/16-159
C7R0E3_JONDD/179-324
C7R438_JONDD/188-323
C7R439_JONDD/190-331
C7RBW9_KANKD/187-324
C7RBX0_KANKD/17-160
C7RE46_ANAPD/6-148
C7RE47_ANAPD/174-306
C7REY4_ANAPD/4-168
C7RIG3_ACCPU/175-316
C7RLL4_ACCPU/10-153
C7RLU7_ACCPU/4-163
C7RTG1_ACCPU/193-342
C7TAZ0_LACRG/4-170
C7THU2_LACRL/4-170
C7TXS2_SCHJA/2-152
C7U3L5_ENTFA/4-170
C7U7I2_ENTFA/181-319
C7U7I6_ENTFA/5-145
C7U7I7_ENTFA/172-305
C7UEM5_ENTFA/4-170
C7UGF6_ENTFA/181-319
C7UGG0_ENTFA/5-145
C7UGG1_ENTFA/172-305
C7UJ84_ENTFA/4-170
C7UP29_ENTFA/172-305
C7UP30_ENTFA/5-145
C7UP34_ENTFA/181-319
C7UV96_ENTFA/172-305
C7UV97_ENTFA/5-145
C7UVA1_ENTFA/181-319
C7UZT4_ENTFA/4-170
C7V0I0_ENTFA/4-170
C7V5E2_ENTFA/181-319
C7V5E6_ENTFA/5-145
C7V5E7_ENTFA/172-305
C7VCE1_ENTFA/181-319
C7VCE5_ENTFA/5-145
C7VCE6_ENTFA/172-305
C7VFH5_ENTFA/4-170
C7VHB6_ENTFA/4-170
C7VNM8_ENTFA/172-305
C7VNM9_ENTFA/5-145
C7VNN3_ENTFA/181-319
C7VPZ8_ENTFA/4-170
C7VW82_ENTFA/172-305
C7VW83_ENTFA/5-145
C7VW87_ENTFA/181-319
C7VXK5_ENTFA/4-170
C7W2U9_ENTFA/172-305
C7W2V0_ENTFA/5-145
C7W2V4_ENTFA/181-319
C7W7I5_ENTFA/4-170
C7WA06_ENTFA/181-319
C7WA10_ENTFA/5-145
C7WA11_ENTFA/172-305
C7WIY6_ENTFA/4-170
C7WKF2_ENTFA/181-319
C7WKF6_ENTFA/5-145
C7WKF7_ENTFA/172-305
C7WNW1_ENTFA/181-319
C7WNW5_ENTFA/5-145
C7WNW6_ENTFA/172-305
C7WSZ2_ENTFA/4-169
C7WXP1_ENTFA/4-170
C7X265_ENTFA/172-305
C7X266_ENTFA/5-145
C7X270_ENTFA/181-319
C7XS05_9FUSO/4-165
C7XWL0_9LACO/4-170
C7YA66_ENTFA/181-319
C7YAQ3_ENTFA/5-145
C7YAQ4_ENTFA/172-305
C7YFF2_ENTFA/4-170
C7Z7L3_NECH7/18-198
C7ZPG0_NECH7/429-579
C7ZPG0_NECH7/9-156
C7ZRX2_STAAU/186-324
C7ZRX4_STAAU/16-161
C7ZWN2_STAAU/4-171
C7ZZK4_STAAU/186-324
C7ZZK6_STAAU/16-161
C8A3H0_STAAU/4-171
C8A8K6_STAAU/186-324
C8A8K8_STAAU/16-161
C8ABF1_STAAU/4-171
C8AEH0_STAAU/186-324
C8AEH2_STAAU/16-161
C8AKG1_STAAU/4-171
C8AMT9_STAAU/186-324
C8AMU1_STAAU/16-161
C8ARG8_STAAU/4-171
C8JT82_LISMO/5-171
C8JVF9_LISMO/182-319
C8JVG5_LISMO/12-155
C8K1H2_LISMO/5-171
C8K316_LISMO/12-155
C8K322_LISMO/182-319
C8K8M7_LISMO/5-171
C8KAT3_LISMO/182-319
C8KAT9_LISMO/12-155
C8KJP3_STAAU/4-171
C8KM89_STAAU/186-324
C8KM91_STAAU/16-161
C8KQ35_STAAU/4-171
C8KR61_STAAU/186-324
C8KR63_STAAU/16-161
C8KXH3_9PAST/178-320
C8KZN0_9PAST/12-157
C8L405_STAAU/4-171
C8L643_STAAU/16-161
C8L645_STAAU/186-324
C8L8J3_STAAU/16-161
C8L8J5_STAAU/186-324
C8LDP2_STAAU/4-171
C8LKD0_STAAU/4-171
C8LMT9_STAAU/186-324
C8LMU1_STAAU/16-161
C8LT47_STAAU/16-161
C8LT49_STAAU/186-324
C8LVQ8_STAAU/4-171
C8LXT8_STAAU/186-324
C8LXU0_STAAU/16-161
C8M2T3_STAAU/4-171
C8M5S6_STAAU/4-171
C8MAK8_STAAU/16-161
C8MAL0_STAAU/186-324
C8MBI6_STAAU/186-324
C8MBI8_STAAU/16-161
C8MES3_STAAU/4-171
C8MNT5_STAAU/4-171
C8MQV3_STAAU/16-161
C8MQV5_STAAU/186-324
C8MU42_STAAU/16-161
C8MU44_STAAU/186-324
C8MXR1_STAAU/4-171
C8N362_STAAU/186-324
C8N364_STAAU/16-161
C8N5T1_STAAU/4-171
C8N8M9_9GAMM/7-167
C8NAQ6_9GAMM/15-158
C8NAQ8_9GAMM/172-309
C8NE07_9LACT/27-193
C8NKZ2_COREF/11-157
C8NKZ4_COREF/188-324
C8NNE4_COREF/178-317
C8NNF0_COREF/46-186
C8NRB6_COREF/178-316
C8NRB8_COREF/6-148
C8P754_9LACO/4-170
C8P7E2_9LACO/5-148
C8P7E3_9LACO/183-320
C8PGG5_9PROT/174-312
C8PH92_9PROT/178-316
C8PIS2_9PROT/5-150
C8PN16_9SPIO/39-182
C8PN17_9SPIO/174-306
C8PX71_9GAMM/14-157
C8Q198_9GAMM/193-335
C8RQM3_CORJE/204-343
C8RQM7_CORJE/76-208
C8RQT0_CORJE/15-161
C8RQT2_CORJE/1-117
C8RYL5_9RHOB/7-168
C8RZA2_9RHOB/5-150
C8S2L9_9RHOB/171-308
C8SDC0_9RHIZ/178-317
C8SGB2_9RHIZ/197-336
C8SGS4_9RHIZ/16-159
C8SHZ1_9RHIZ/8-169
C8T124_KLEPR/181-318
C8T177_KLEPR/14-157
C8T756_KLEPR/5-171
C8TBL4_KLEPR/7-150
C8TGE0_ECO26/7-152
C8TLP7_ECO26/12-157
C8TLU3_ECO26/181-318
C8TUP6_ECO26/5-171
C8U185_ECO10/7-152
C8U454_ECO10/12-157
C8U4A8_ECO10/181-318
C8U6H7_ECO10/5-171
C8UDK4_ECO1A/5-171
C8UFY4_ECO1A/7-152
C8UL00_ECO1A/12-157
C8UL52_ECO1A/181-318
C8V715_EMENI/434-597
C8V715_EMENI/9-154
C8VKR1_EMENI/204-349
C8VUY0_EMENI/8-183
C8W2M7_DESAS/5-148
C8W3S1_DESAS/4-169
C8W6J7_DESAS/179-316
C8W6Q5_DESAS/174-306
C8W6W0_DESAS/174-306
C8W6W1_DESAS/182-320
C8W9A3_ATOPD/184-323
C8W9A4_ATOPD/14-157
C8WF75_ZYMMN/11-176
C8WN15_EGGLE/8-149
C8WN16_EGGLE/188-325
C8WPK0_EGGLE/175-311
C8WQD7_ALIAD/178-321
C8WS02_ALIAD/178-309
C8WT70_ALIAD/9-151
C8WWM5_ALIAD/10-176
C8WZ38_DESRD/187-326
C8WZL0_DESRD/101-245
C8X1U1_DESRD/378-533
C8X3U4_DESRD/180-312
C8X4C0_DESRD/178-319
C8X7R7_NAKMY/179-318
C8X7S5_NAKMY/11-154
C8X8U3_NAKMY/6-145
C8X907_NAKMY/175-311
C8ZF41_YEAS8/7-175
C9A3R6_ENTGA/4-170
C9A8V7_ENTCA/4-170
C9AK11_ENTFC/4-170
C9ASC3_ENTFC/4-170
C9AX06_ENTCA/4-170
C9B9R9_ENTFC/4-170
C9BH86_ENTFC/4-170
C9BNL6_ENTFC/4-170
C9BXI9_ENTFC/4-170
C9C729_ENTFC/4-170
C9CDY6_ENTFC/4-170
C9CLV4_ENTCA/4-170
C9CSE0_9RHOB/16-159
C9CSG1_9RHOB/196-332
C9CWY9_9RHOB/103-230
C9CZX5_9RHOB/7-174
C9D487_9RHOB/173-310
C9KLE8_9FIRM/188-324
C9KLE9_9FIRM/182-319
C9KLF1_9FIRM/161-303
C9L3F5_9BACE/4-169
C9LKX9_9FIRM/5-171
C9LWF5_9FIRM/151-293
C9LWF7_9FIRM/184-328
C9LWF8_9FIRM/178-314
C9MD04_HAEIF/8-152
C9MEE6_HAEIF/176-313
C9MHW3_HAEIF/176-313
C9MJ88_HAEIF/8-152
C9MWY1_9FUSO/4-171
C9NUJ3_9VIBR/184-321
C9NXF7_9VIBR/365-502
C9NXR3_9VIBR/5-171
C9NZ36_9VIBR/14-157
C9P3M8_VIBME/14-157
C9P4Q0_VIBME/371-508
C9P509_VIBME/5-171
C9P755_VIBME/184-321
C9PBQ3_VIBFU/14-157
C9PCZ6_VIBFU/5-171
C9PDC0_VIBFU/370-507
C9PH18_VIBFU/184-321
C9PND0_9PAST/8-153
C9PQD0_9PAST/178-315
C9Q579_9VIBR/5-171
C9Q704_9VIBR/380-517
C9Q7T6_9VIBR/14-157
C9Q934_9VIBR/184-321
C9QDY9_VIBOR/184-321
C9QKQ4_VIBOR/365-502
C9QL78_VIBOR/5-171
C9QM36_VIBOR/14-157
C9QR60_ECOD1/5-171
C9QSQ9_ECOD1/7-150
C9R024_ECOD1/181-318
C9R0J5_ECOD1/12-157
C9R1J0_AGGAD/8-152
C9R3L9_AGGAD/176-313
C9RBZ7_AMMDK/4-170
C9RCS8_AMMDK/184-323
C9RCS9_AMMDK/180-318
C9RCT1_AMMDK/5-146
C9RDY3_METVM/11-161
C9REF4_METVM/187-325
C9RF07_METVM/181-327
C9RTG3_GEOSY/17-161
C9RY01_GEOSY/189-327
C9S0F8_GEOSY/4-170
C9S782_VERA1/483-553
C9S782_VERA1/9-157
C9T0X8_9RHIZ/4-149
C9T2Z9_9RHIZ/264-395
C9T6C9_9RHIZ/12-173
C9T6M5_9RHIZ/177-320
C9TA71_9RHIZ/4-149
C9TDV1_9RHIZ/269-400
C9TEG5_9RHIZ/12-80
C9TEG6_9RHIZ/1-93
C9TGZ4_9RHIZ/177-320
C9TK94_9RHIZ/4-149
C9TLI3_9RHIZ/177-320
C9TLS4_9RHIZ/12-173
C9TN90_9RHIZ/264-395
C9TVF1_9RHIZ/12-173
C9TVX4_9RHIZ/177-320
C9TXT3_9RHIZ/269-400
C9U1C8_9RHIZ/4-149
C9U3R5_BRUAB/12-173
C9U3Y0_BRUAB/177-320
C9U6X6_BRUAB/264-395
C9UA27_BRUAB/4-149
C9UCY8_BRUAB/12-173
C9UEF7_BRUAB/177-320
C9UG50_BRUAB/264-395
C9UJN8_BRUAB/4-149
C9UM65_BRUAB/12-173
C9UMF6_BRUAB/177-320
C9UQE0_BRUAB/264-395
C9UTL5_BRUAB/4-149
C9UVD1_BRUAB/264-395
C9UY67_BRUAB/12-173
C9UYG2_BRUAB/177-320
C9V2M8_BRUAB/4-149
C9V5Y9_BRUNE/4-149
C9V7S5_BRUNE/269-400
C9VAK5_BRUNE/12-173
C9VAU8_BRUNE/177-320
C9VF17_9RHIZ/4-149
C9VJN3_9RHIZ/12-173
C9VK05_9RHIZ/269-400
C9VKB0_9RHIZ/177-320
C9VQ86_BRUAB/4-149
C9VSU0_BRUAB/12-173
C9VTL5_BRUAB/177-320
C9VVD9_BRUAB/264-395
C9X373_NEIM8/5-171
C9X5E2_SALTD/7-151
C9XAD0_SALTD/5-171
C9XCG2_SALTD/14-157
C9XCK4_SALTD/183-320
C9XJT4_CLODC/173-304
C9XNH9_CLODC/173-311
C9XQ45_CLODC/4-170
C9XQZ3_CLODC/5-149
C9XVG0_CROTZ/7-152
C9XWN7_CROTZ/16-182
C9XZF5_CROTZ/14-157
C9XZY6_CROTZ/181-318
C9Y6K6_9BURK/133-239
C9Y8P0_9BURK/202-339
C9Y9Y6_9BURK/4-180
C9YGL8_9BURK/12-157
C9YK39_CLODR/173-311
C9YL04_CLODR/4-170
C9YM08_CLODR/5-149
C9YN17_CLODR/173-304
C9YWG3_STRSW/211-357
C9YWG5_STRSW/16-157
C9Z8W5_STRSW/227-363
CINAL_ACAM1/6-173
CINAL_ACIBL/4-174
CINAL_ACIC1/4-171
CINAL_ACIC5/4-174
CINAL_AKKM8/7-174
CINAL_AMOA5/4-173
CINAL_ANAD2/4-170
CINAL_ANADE/4-170
CINAL_ANADF/6-172
CINAL_ANASK/4-170
CINAL_ANAVT/4-171
CINAL_BACFN/4-169
CINAL_BACFR/4-169
CINAL_CHLCH/4-174
CINAL_CHLL2/4-174
CINAL_CHLP8/4-174
CINAL_CHLPB/4-173
CINAL_CHLPD/6-176
CINAL_CHLT3/4-174
CINAL_CHLTE/4-174
CINAL_COLP3/7-173
CINAL_CYAA5/4-171
CINAL_CYAP4/6-173
CINAL_CYAP7/4-171
CINAL_CYAP8/4-171
CINAL_CYTH3/8-174
CINAL_DEIDV/5-172
CINAL_DEIGD/5-171
CINAL_DEIRA/5-175
CINAL_DESAH/4-170
CINAL_DESDA/4-169
CINAL_DESOH/4-170
CINAL_DESPS/4-169
CINAL_DICT6/4-170
CINAL_DICTD/4-170
CINAL_ECO55/5-171
CINAL_ECOBW/5-171
CINAL_ECODH/5-171
CINAL_ECOHS/5-171
CINAL_ECOLC/5-171
CINAL_ECOLI/5-171
CINAL_ECOLU/5-171
CINAL_ECOSE/5-171
CINAL_ECOSM/5-171
CINAL_FERNB/5-170
CINAL_FLAJ1/4-171
CINAL_FLAPJ/4-171
CINAL_FRASC/4-175
CINAL_FUSNN/4-165
CINAL_GEMAT/4-172
CINAL_GEOBB/4-170
CINAL_GEOMG/4-170
CINAL_GEOSF/4-170
CINAL_GEOSL/4-170
CINAL_GEOSM/4-170
CINAL_GEOUR/4-170
CINAL_GLOVI/6-173
CINAL_GRAFK/4-171
CINAL_KOSOT/4-170
CINAL_LEPBA/6-180
CINAL_LEPBJ/7-182
CINAL_LEPBL/7-182
CINAL_LEPBP/6-180
CINAL_LEPIC/7-182
CINAL_LEPIN/7-182
CINAL_MICAN/4-171
CINAL_MYCA1/8-189
CINAL_MYCBO/8-184
CINAL_MYCBP/8-184
CINAL_MYCBT/8-184
CINAL_MYCGI/6-180
CINAL_MYCLE/8-186
CINAL_MYCMM/8-185
CINAL_MYCPA/8-189
CINAL_MYCS2/6-184
CINAL_MYCSJ/6-180
CINAL_MYCSK/6-180
CINAL_MYCSS/6-180
CINAL_MYCTA/8-184
CINAL_MYCTU/8-184
CINAL_MYCVP/6-180
CINAL_MYXXD/4-170
CINAL_NOSP7/4-171
CINAL_NOSS1/4-171
CINAL_PELCD/6-172
CINAL_PELLD/11-181
CINAL_PELPD/4-171
CINAL_PETMO/4-170
CINAL_PROM0/9-177
CINAL_PROM1/18-184
CINAL_PROM2/9-177
CINAL_PROM5/18-186
CINAL_PROM9/9-177
CINAL_PROMA/12-178
CINAL_PROMM/17-184
CINAL_PROMP/18-186
CINAL_PROMS/9-177
CINAL_PROMT/18-184
CINAL_PROVI/5-175
CINAL_RUBXD/8-174
CINAL_SALRD/4-171
CINAL_SHEAM/4-170
CINAL_SHEB2/4-170
CINAL_SHEB5/4-170
CINAL_SHEB8/4-170
CINAL_SHEB9/4-170
CINAL_SHEDO/4-170
CINAL_SHEFN/4-170
CINAL_SHEHH/4-170
CINAL_SHELP/4-170
CINAL_SHEON/4-170
CINAL_SHEPA/4-170
CINAL_SHEPC/4-170
CINAL_SHEPW/4-170
CINAL_SHESA/5-171
CINAL_SHESH/4-170
CINAL_SHESM/5-171
CINAL_SHESR/5-171
CINAL_SHESW/4-170
CINAL_SHEWM/4-170
CINAL_SHIFL/5-171
CINAL_SOLUE/4-170
CINAL_SORC5/4-170
CINAL_SULSY/4-171
CINAL_SYNAS/4-170
CINAL_SYNE7/9-176
CINAL_SYNFM/11-174
CINAL_SYNP2/4-172
CINAL_SYNP6/9-176
CINAL_SYNPW/11-178
CINAL_SYNPX/7-174
CINAL_SYNR3/9-176
CINAL_SYNS3/11-178
CINAL_SYNS9/7-174
CINAL_SYNSC/7-174
CINAL_SYNWW/5-171
CINAL_SYNY3/4-171
CINAL_THEEB/4-170
CINAL_THELT/5-174
CINAL_THEM4/5-170
CINAL_THEMA/5-170
CINAL_THENN/5-170
CINAL_THEP1/5-170
CINAL_THERP/4-170
CINAL_THESQ/5-170
CINAL_TRIEI/4-171
CINAL_UNCTG/4-179
CINA_ALKMQ/4-170
CINA_ALKOO/4-170
CINA_ANATD/4-170
CINA_ANOFW/4-170
CINA_BACA2/8-174
CINA_BACAA/4-170
CINA_BACAC/4-170
CINA_BACAH/4-170
CINA_BACAN/4-170
CINA_BACC0/4-170
CINA_BACC1/4-170
CINA_BACC2/4-170
CINA_BACC3/4-170
CINA_BACC4/4-170
CINA_BACC7/4-170
CINA_BACCN/4-170
CINA_BACCQ/4-170
CINA_BACCR/4-170
CINA_BACCZ/4-170
CINA_BACHD/4-170
CINA_BACHK/4-170
CINA_BACLD/8-174
CINA_BACP2/8-174
CINA_BACSK/4-171
CINA_BACSU/8-174
CINA_BACWK/4-170
CINA_CALS8/4-170
CINA_CLOAB/4-170
CINA_CLOB1/4-170
CINA_CLOB6/4-170
CINA_CLOB8/4-170
CINA_CLOBJ/4-170
CINA_CLOBK/4-170
CINA_CLOBL/4-170
CINA_CLOBM/4-170
CINA_CLOCE/4-170
CINA_CLOD6/4-170
CINA_CLOK1/4-171
CINA_CLOK5/4-171
CINA_CLONN/4-170
CINA_CLOP1/4-171
CINA_CLOPE/4-171
CINA_CLOPS/4-171
CINA_CLOTE/4-170
CINA_CLOTH/4-170
CINA_DESAP/4-170
CINA_DESRM/4-170
CINA_ENTFA/4-170
CINA_EXIS2/4-170
CINA_FINM2/4-169
CINA_GEOKA/4-170
CINA_GEOSW/4-170
CINA_HALOH/4-170
CINA_LACBA/4-171
CINA_LACC3/4-170
CINA_LACCB/4-170
CINA_LACF3/4-172
CINA_LACPL/4-171
CINA_LACRD/4-170
CINA_LACRJ/4-170
CINA_LEUCK/4-171
CINA_LISIN/5-171
CINA_LISMC/5-171
CINA_LISMF/5-171
CINA_LISMH/5-171
CINA_LISMO/5-171
CINA_LISW6/5-171
CINA_LYSSC/4-170
CINA_MOOTA/4-170
CINA_NATTJ/4-170
CINA_OCEIH/7-173
CINA_PEDPA/4-170
CINA_PELTS/4-170
CINA_STRA1/4-171
CINA_STRA3/4-171
CINA_STRE4/4-171
CINA_STREM/4-171
CINA_STRGC/4-171
CINA_STRMU/4-171
CINA_STRP1/4-171
CINA_STRP2/4-171
CINA_STRP3/4-171
CINA_STRP4/4-171
CINA_STRP6/4-171
CINA_STRP7/4-171
CINA_STRP8/4-171
CINA_STRPB/4-171
CINA_STRPC/4-171
CINA_STRPD/4-171
CINA_STRPF/4-171
CINA_STRPG/4-171
CINA_STRPI/4-171
CINA_STRPJ/4-171
CINA_STRPM/4-171
CINA_STRPN/4-171
CINA_STRPS/4-171
CINA_STRPZ/4-171
CINA_STRR6/4-171
CINA_STRS2/4-171
CINA_STRS7/4-171
CINA_STRSY/4-171
CINA_STRT1/4-171
CINA_STRT2/4-171
CINA_STRTD/4-171
CINA_STRU0/4-171
CINA_STRZJ/4-171
CINA_STRZP/4-171
CINA_STRZT/4-171
CINA_SYMTH/4-171
CINA_THEP3/4-170
CINA_THEPX/4-170
CINA_THETN/4-170
CIN_DROME/366-504
CIN_DROME/7-151
CNX1_ARATH/194-343
CNX1_ARATH/470-618
D0ABX6_ENTFC/4-170
D0AND5_ENTFC/4-170
D0AU47_BRUAB/4-149
D0AW16_BRUAB/12-173
D0AZ04_BRUAB/264-395
D0AZT9_BRUAB/177-320
D0B386_BRUME/12-173
D0B4A6_BRUME/264-395
D0B6U1_BRUME/4-149
D0B9A6_BRUME/146-289
D0BAZ8_BRUSU/177-320
D0BB91_BRUSU/12-173
D0BDT7_BRUSU/264-395
D0BH33_BRUSU/4-149
D0BJH1_9LACT/4-170
D0BSG8_9FUSO/4-165
D0C2Z1_9GAMM/151-292
D0C2Z2_9GAMM/185-328
D0C6E4_ACIBA/151-292
D0C6E5_ACIBA/185-328
D0CLA0_9SYNE/16-183
D0CMQ1_9SYNE/6-149
D0CMQ6_9SYNE/187-325
D0CQ19_9RHOB/173-310
D0CQC8_9RHOB/197-333
D0CQE7_9RHOB/16-159
D0CS16_9RHOB/166-296
D0CTS7_9RHOB/7-168
D0D1C1_9RHOB/186-299
D0D296_9RHOB/171-308
D0DAT1_9RHOB/16-159
D0DBC7_9RHOB/7-168
D0DD70_9RHOB/370-508
D0DTG4_LACFE/5-148
D0DTG5_LACFE/181-318
D0DUQ0_LACFE/4-172
D0FPC6_ERWPY/7-150
D0FR06_ERWPY/5-171
D0FTX9_ERWPY/182-319
D0FU43_ERWPY/14-157
D0G8X7_CLOBO/70-207
D0GB75_BRUME/4-149
D0GEZ9_BRUME/177-320
D0GF93_BRUME/12-173
D0GI10_BRUME/264-395
D0GM50_9FUSO/4-170
D0GRI0_VIBMI/14-157
D0GVF6_VIBMI/380-517
D0GWV0_VIBMI/5-171
D0GZP8_VIBMI/184-321
D0H1U7_VIBCH/14-157
D0H5C8_VIBCH/184-321
D0H839_VIBCH/5-171
D0H8G4_VIBCH/380-517
D0HEQ4_VIBMI/184-321
D0HFG0_VIBMI/14-157
D0HG49_VIBMI/5-171
D0HGV7_VIBMI/338-475
D0HLA0_VIBCH/14-157
D0HQH8_VIBCH/184-321
D0HQZ8_VIBCH/5-171
D0HSR2_VIBCH/380-517
D0HWG6_VIBCH/184-321
D0HYF4_VIBCH/380-517
D0HZ46_VIBCH/5-171
D0HZG6_VIBCH/14-157
D0I6T2_VIBHO/9-175
D0I6Y7_VIBHO/14-157
D0IB24_VIBHO/174-311
D0IBP0_VIBHO/362-499
D0IEX2_9VIBR/380-517
D0IFG7_9VIBR/5-171
D0IG40_9VIBR/14-157
D0IJ43_9VIBR/184-321
D0J1M7_COMT2/186-333
D0J3N0_COMT2/15-158
D0J5B1_COMT2/212-382
D0JEH9_YERPD/7-151
D0JIB8_YERPD/5-171
D0JJD9_YERPD/183-320
D0JNL6_YERP1/7-151
D0JSE0_YERP1/5-171
D0JVD1_YERP1/183-320
D0JZ81_HELP5/7-152
D0K4K4_STAAD/4-171
D0K858_STAAD/186-324
D0K860_STAAD/16-161
D0KHJ2_PECWW/14-157
D0KHZ3_PECWW/182-319
D0KIZ3_PECWW/5-171
D0KMN9_PECWW/7-151
D0KR79_SULS9/18-170
D0KRF3_SULS9/7-174
D0KT81_SULS9/177-312
D0KV03_SULS9/183-319
D0KVY3_HALNC/12-171
D0KYB9_HALNC/175-312
D0KZS0_HALNC/198-338
D0L210_HALNC/12-155
D0L2B5_GORB4/179-321
D0L5J5_GORB4/17-158
D0L6C5_GORB4/65-208
D0L6D9_GORB4/202-341
D0L7G5_GORB4/6-186
D0LI69_HALO1/6-168
D0LIM4_HALO1/7-172
D0LQB7_HALO1/45-188
D0LYX1_HALO1/172-310
D0M0T1_VIBSE/14-157
D0M180_VIBSE/4-170
D0MDR5_RHOM4/4-170
D0MGE9_RHOM4/18-159
D0MK30_RHOM4/179-316
D0MUM2_PHYIT/13-170
D0MUM4_PHYIT/11-172
D0NKS7_PHYIT/130-272
D0NKS7_PHYIT/358-504
D0P6I7_BRUSU/4-149
D0PA70_BRUSU/264-395
D0PD07_BRUSU/12-173
D0PDA3_BRUSU/177-320
D0PFK3_BRUSU/4-149
D0PJ76_BRUSU/12-173
D0PKL2_BRUSU/177-320
D0PMV5_BRUSU/264-395
D0RDY4_9RHIZ/4-149
D0RH61_9RHIZ/12-173
D0RIR4_9RHIZ/177-320
D0RL37_9RHIZ/264-395
D0RN75_9RICK/173-310
D0RN83_9RICK/15-158
D0RNK1_9RICK/10-168
D0RXJ2_9STRE/4-171
D0RYT7_ACICA/185-328
D0RYT8_ACICA/151-292
D0SBX9_ACIJO/181-321
D0SBY0_ACIJO/151-292
D0SIX3_ACIJU/185-326
D0SIX4_ACIJU/151-292
D0SR55_ACIJU/195-338
D0SR57_ACIJU/14-157
D0SWF8_ACILW/190-332
D0SWF9_ACILW/151-292
D0T0V9_ACIRA/151-292
D0T0W0_ACIRA/189-331
D0TSL0_9BACE/4-169
D0U4G5_9GAMM/197-334
D0U4H7_9GAMM/9-156
D0W3W3_NEICI/9-175
D0W853_NEILA/5-169
D0WGL6_9ACTN/185-322
D0WGL7_9ACTN/46-187
D0WI60_9ACTN/209-355
D0WL91_9ACTO/4-147
D0WP26_9ACTO/13-159
D0WP37_9ACTO/215-354
D0WZG3_VIBAL/1-166
D0X0S5_VIBAL/184-321
D0X2T6_VIBAL/14-157
D0X3M0_VIBAL/366-503
D0X6L3_VIBHA/184-321
D0XCK6_VIBHA/14-157
D0XFA4_VIBHA/366-503
D0XIK4_VIBHA/14-180
D0YP01_9ACTO/175-311
D0YY01_LISDA/368-505
D0YYL4_LISDA/5-171
D0Z1Y5_LISDA/174-311
D0Z4E2_LISDA/7-152
D0ZAV0_EDWTE/5-171
D0ZC19_EDWTE/7-155
D0ZFG6_EDWTE/183-320
D0ZIQ7_SALT1/7-151
D0ZPN9_SALT1/5-171
D0ZRB5_SALT1/14-157
D0ZRH2_SALT1/183-320
D1A6M4_THECD/176-311
D1A6M6_THECD/5-146
D1AAC9_THECD/4-170
D1AIE9_SEBTE/185-324
D1AIF0_SEBTE/174-311
D1AIG1_SEBTE/5-148
D1AIG2_SEBTE/174-305
D1AL40_SEBTE/4-170
D1AZ60_SULD5/170-299
D1B070_SULD5/6-167
D1B2I4_SULD5/179-316
D1B2N6_SULD5/6-151
D1B4Z2_SULD5/178-317
D1B730_THEAS/173-305
D1BA10_THEAS/186-327
D1BA11_THEAS/168-307
D1BA14_THEAS/113-255
D1BCG8_SANKS/192-339
D1BLA2_VEIPT/13-157
D1BNC3_VEIPT/4-170
D1BNM0_VEIPT/179-321
D1BPN4_VEIPT/174-307
D1BSZ5_XYLCX/10-158
D1BSZ7_XYLCX/205-350
D1BT07_XYLCX/236-377
D1C1R0_SPHTD/179-316
D1C261_SPHTD/4-170
D1C2T2_SPHTD/184-320
D1C7S9_SPHTD/19-160
D1CB10_THET1/4-170
D1CC43_THET1/179-317
D1CF97_THET1/5-149
D1CUY1_9RHIZ/264-395
D1CY13_9RHIZ/12-173
D1CYA1_9RHIZ/177-320
D1D1H6_9RHIZ/4-149
D1D8C0_NEIGO/5-170
D1DEN7_NEIGO/18-183
D1DL39_NEIGO/18-183
D1DSI0_NEIGO/5-170
D1DYZ8_NEIGO/5-170
D1DZM1_NEIGO/5-170
D1EBM8_NEIGO/5-170
D1ECF0_NEIGO/5-170
D1EIH3_9RHIZ/4-149
D1EMG1_9RHIZ/177-320
D1EPR7_9RHIZ/269-400
D1ESG3_9RHIZ/12-173
D1EU34_BRUME/4-149
D1EVV2_BRUME/177-320
D1EZ87_BRUME/12-173
D1F114_BRUME/269-400
D1F419_BRUME/4-149
D1F607_BRUME/269-400
D1F8T7_BRUME/12-173
D1F929_BRUME/177-320
D1FCP1_9RHIZ/4-149
D1FFK4_9RHIZ/12-173
D1FFU6_9RHIZ/177-320
D1FH73_9RHIZ/269-400
D1GRX4_STAA0/186-324
D1GRX6_STAA0/16-161
D1GT94_STAA0/4-171
D1J999_9ARCH/18-168
D1JGY9_9ARCH/178-313
D1JNR3_9BACE/4-169
D1KBN4_9GAMM/187-324
D1KDR7_9GAMM/197-334
D1N2Q6_9BACT/4-175
D1NJ10_CLOTM/4-170
D1NXG5_9ENTR/183-320
D1NYD4_9ENTR/5-171
D1P6Q2_9ENTR/7-150
D1PNF2_9FIRM/4-171
D1PS61_9FIRM/154-297
D1PS64_9FIRM/173-306
D1Q563_YERPE/7-151
D1Q7E2_STAAU/4-171
D1Q997_STAAU/186-324
D1Q999_STAAU/16-161
D1QFL9_STAAU/186-324
D1QFM1_STAAU/16-161
D1QHP0_STAAU/4-171
D1QWW1_STAAU/4-171
D1QZD7_STAAU/186-324
D1QZD9_STAAU/16-161
D1R8S9_9CHLA/8-169
D1RN24_SEROD/14-157
D1RNP8_SEROD/183-320
D1RTQ0_SEROD/5-171
D1RWV3_SEROD/7-152
D1TQ84_YERPE/5-171
D1TUM9_YERPE/7-151
D1U0G4_YERPE/183-320
D1VSA2_9FIRM/4-170
D1WKV1_STAEP/18-165
D1WKV3_STAEP/186-324
D1WNZ1_STAEP/4-170
D1XJL0_9ACTO/332-469
D1XQZ3_9ACTO/10-151
D1XQZ5_9ACTO/205-363
D1YB21_PROAC/184-315
D1YB34_PROAC/7-156
D1YPQ9_9FIRM/174-307
D1YQI0_9FIRM/13-157
D1YS22_9FIRM/4-170
D1YSB8_9FIRM/179-321
D1YZ56_METPS/4-164
D1Z2E9_METPS/186-323
D1Z2F0_METPS/181-321
D1Z2T2_METPS/21-171
D1ZGJ7_SORMK/219-356
D1ZMC8_SORMK/13-167
D1ZMC8_SORMK/456-606
D1ZTL9_SORMK/6-193
D2A001_TRICA/381-524
D2A001_TRICA/8-152
D2AAL8_SHIF2/12-157
D2AAR2_SHIF2/181-318
D2AFV4_SHIF2/5-171
D2AHP2_SHIF2/8-151
D2ANT4_FRATE/6-173
D2B454_STRRD/4-145
D2B456_STRRD/181-320
D2BUP5_DICD5/5-171
D2BWS4_DICD5/7-152
D2C2F7_DICD5/14-157
D2C2I3_DICD5/180-317
D2C6L0_THENR/5-170
D2EK53_PEDAC/4-170
D2ES29_9STRE/4-171
D2F6I0_STAAU/4-171
D2F9H8_STAAU/186-324
D2F9I0_STAAU/16-161
D2FCM7_STAAU/4-171
D2FFW9_STAAU/186-324
D2FFX1_STAAU/16-161
D2FLG3_STAAU/4-171
D2FPB5_STAAU/186-324
D2FPB7_STAAU/16-161
D2FUW2_STAAU/4-171
D2FXW2_STAAU/186-324
D2FXW4_STAAU/16-161
D2G0T6_STAAU/4-171
D2G3K6_STAAU/186-324
D2G3K8_STAAU/16-161
D2G987_STAAU/4-171
D2GC25_STAAU/186-324
D2GC27_STAAU/16-161
D2GFP8_STAAU/4-171
D2GJP1_STAAU/186-324
D2GJP3_STAAU/16-161
D2GLA0_STAAU/186-324
D2GLA2_STAAU/16-161
D2GR09_STAAU/4-171
D2HRH2_AILME/1-99
D2HRH2_AILME/473-616
D2L3B0_9DELT/107-251
D2L5Z6_9DELT/382-513
D2L6M2_9DELT/186-324
D2L6M6_9DELT/175-314
D2L838_9DELT/174-306
D2MH90_9BACT/32-175
D2MJY5_9BACT/5-171
D2MKN0_9BACT/21-164
D2MKN2_9BACT/183-320
D2MSK5_CAMJE/7-152
D2MUQ0_CAMJE/174-311
D2MVF3_CAMJE/173-304
D2MWC9_CAMJE/172-309
D2MWH7_CAMJE/7-152
D2MXY8_CAMJE/173-303
D2N6R2_STAA5/4-171
D2N9K6_STAA5/186-324
D2N9K8_STAA5/16-161
D2NAW1_ECOS5/7-150
D2NFE2_ECOS5/12-157
D2NFI5_ECOS5/181-318
D2NKJ5_ECOS5/5-171
D2NRJ5_ROTMD/219-364
D2NRK1_ROTMD/235-392
D2NRK3_ROTMD/15-161
D2P0W3_LISM1/182-319
D2P0W9_LISM1/12-155
D2P222_LISM1/5-171
D2P3P9_LISM2/182-319
D2P3Q5_LISM2/12-155
D2P4V8_LISM2/5-171
D2PCB1_SULID/177-312
D2PE98_SULID/7-174
D2PEL1_SULID/183-319
D2PEV7_SULID/18-170
D2PQ67_KRIFD/4-146
D2PQ69_KRIFD/180-319
D2PS77_KRIFD/187-327
D2PS78_KRIFD/182-319
D2QJB4_SPILD/176-313
D2QM51_SPILD/8-174
D2QS77_SPILD/5-150
D2QYN1_PIRSD/4-175
D2R458_PIRSD/12-157
D2R6S4_PIRSD/176-323
D2RDC0_ARCPA/4-161
D2REH7_ARCPA/11-155
D2RGE1_ARCPA/186-323
D2RHD7_ARCPA/188-325
D2RJY4_ACIFV/4-171
D2RQ18_HALTV/4-163
D2RSM7_HALTV/4-173
D2RV30_HALTV/25-173
D2RX48_HALTV/45-188
D2RXU8_HALTV/4-179
D2RYZ6_HALTV/216-350
D2RZR2_HALTV/189-328
D2S009_HALTV/8-172
D2S083_HALTV/182-313
D2S904_GEOOG/249-387
D2SGJ3_GEOOG/16-192
D2SH66_GEOOG/175-312
D2SH68_GEOOG/12-154
D2T324_ERWP6/16-159
D2T4E0_ERWP6/35-178
D2T851_ERWP6/5-171
D2TDX8_ERWP6/182-319
D2TGI7_CITRI/7-150
D2TH00_CITRI/5-171
D2TPJ1_CITRI/14-157
D2TQE3_CITRI/181-318
D2TW57_9ENTR/41-185
D2TYA4_9ENTR/183-320
D2UAL7_XANAP/184-321
D2UB65_XANAP/13-156
D2UHA2_STAAU/186-324
D2UHA4_STAAU/16-161
D2ULP8_STAAU/4-171
D2URN3_STAAU/4-171
D2UUJ7_STAAU/186-324
D2UUJ9_STAAU/16-161
D2YAX6_VIBMI/1-166
D2YBB1_VIBMI/380-517
D2YGZ6_VIBMI/184-321
D2YI85_VIBMI/14-157
D2YKS6_VIBMI/8-174
D2YQ74_VIBMI/14-157
D2YSL2_VIBMI/184-321
D2YT72_VIBMI/380-517
D2Z8P0_9BACT/173-305
D2Z8P7_9BACT/171-314
D2Z9S3_9ENTR/9-152
D2ZA82_9ENTR/193-330
D2ZEV2_9ENTR/5-171
D2ZH22_9ENTR/14-157
D2ZNP0_METSM/184-321
D2ZPT1_METSM/189-326
D2ZQ54_METSM/20-162
D2ZXZ7_NEIMU/9-174
D3A0N7_NEIMU/10-153
D3A0Q0_NEIMU/179-317
D3A5Z6_NEISU/5-171
D3AGQ8_9CLOT/5-148
D3AGR2_9CLOT/173-272
D3ALU3_9CLOT/4-93
D3BJV5_POLPA/16-170
D3BJV5_POLPA/435-587
D3DAZ1_9ACTO/162-299
D3DAZ3_9ACTO/11-153
D3DBE4_9ACTO/4-178
D3DGW7_HYDTT/179-318
D3DHY3_HYDTT/6-151
D3DYR0_METRM/185-321
D3DZF4_METRM/20-165
D3DZP2_METRM/196-333
D3E662_GEOS4/18-162
D3E678_GEOS4/4-170
D3E9Q1_GEOS4/202-340
D3EFZ1_GEOS4/6-150
D3ERP4_STAA4/186-324
D3ERP6_STAA4/16-161
D3EW30_STAA4/4-171
D3F2Z2_CONWI/4-146
D3FA04_CONWI/176-314
D3FE46_CONWI/6-179
D3FLV6_CAMJI/7-152
D3FM77_CAMJI/173-304
D3FP00_CAMJI/174-311
D3FTX6_BACPE/4-170
D3FW91_BACPE/190-327
D3FW92_BACPE/17-161
D3GZ22_ECO44/12-157
D3GZP5_ECO44/181-318
D3H1B6_ECO44/5-171
D3H394_ECO44/8-151
D3HB30_STRM6/4-171
D3HGL5_STRG3/4-171
D3KP55_LISMO/12-155
D3KP61_LISMO/182-319
D3KQW0_LISMO/5-171
D3KYK7_DANRE/18-164
D3KYK7_DANRE/501-644
D3KYK8_DANRE/18-164
D3KYK8_DANRE/540-683
D3KYK9_DANRE/18-164
D3KYK9_DANRE/561-704
D3KYL0_DANRE/18-164
D3KYL0_DANRE/600-743
D3KYL1_DANRE/18-164
D3KYL1_DANRE/502-645
D3KYL2_DANRE/18-164
D3KYL2_DANRE/562-705
D3L1Q9_9BACT/109-252
D3L1R2_9BACT/169-311
D3L1R3_9BACT/188-332
D3L4Z2_9BACT/7-173
D3L5Q7_9BACT/204-336
D3LCY4_ENTFC/4-170
D3LU89_9FIRM/13-155
D3LV33_9FIRM/4-172
D3M2F1_9ACTO/4-184
D3M774_9ACTO/179-316
D3M776_9ACTO/33-175
D3MFW0_PROAC/184-315
D3MFX5_PROAC/7-156
D3MI89_PROAC/184-315
D3MIA3_PROAC/7-156
D3MTR0_9FIRM/4-173
D3NTK7_AZOS1/191-328
D3NUV4_AZOS1/198-335
D3NV14_AZOS1/179-316
D3NXD4_AZOS1/212-350
D3NXD5_AZOS1/186-311
D3NXN9_AZOS1/12-171
D3P4B8_AZOS1/15-160
D3P7C8_AZOS1/16-159
D3P8L2_DEFDS/179-316
D3PAC9_DEFDS/4-170
D3PAF9_DEFDS/150-294
D3PCH6_DEFDS/176-305
D3PCI0_DEFDS/178-316
D3PD20_DEFDS/175-311
D3PL90_MEIRD/5-148
D3PMN7_MEIRD/21-163
D3PP21_MEIRD/182-318
D3PPA4_MEIRD/5-170
D3Q453_STANL/188-327
D3Q465_STANL/4-147
D3Q466_STANL/170-312
D3QD98_STALH/4-170
D3QI35_STALH/14-159
D3QI37_STALH/186-324
D3QKU6_ECOCB/5-171
D3QNJ8_ECOCB/12-157
D3QNP3_ECOCB/181-318
D3QV93_ECOCB/7-150
D3R195_CLOB3/22-194
D3RCM8_KLEVT/7-152
D3RLG5_KLEVT/181-318
D3RLM5_KLEVT/5-171
D3RM02_KLEVT/14-157
D3RMG1_ALLVD/12-170
D3RUJ1_ALLVD/16-159
D3RUJ2_ALLVD/191-328
D3RWQ9_FERPA/181-318
D3RY54_FERPA/4-160
D3RYA2_FERPA/11-158
D3S023_FERPA/251-387
D3S535_METSF/186-322
D3S5S5_METSF/181-326
D3S6I5_METSF/168-297
D3S6Z6_METSF/11-155
D3SB40_THISK/18-161
D3SCM6_THISK/189-326
D3SD24_THISK/20-178
D3SL45_THEAH/179-317
D3SP92_THEAH/7-152
D3SS69_NATMM/208-342
D3SS70_NATMM/206-347
D3SWQ3_NATMM/25-175
D3SXF1_NATMM/4-177
D3SZH6_NATMM/4-176
D3SZL7_NATMM/32-175
D3T901_THEIA/4-170
D3UHG4_HELM1/182-322
D3UHG7_HELM1/7-151
D3UJA1_HELM1/174-312
D3ULV5_LISSS/182-319
D3ULW1_LISSS/12-155
D3UMY2_LISSS/5-171
D3UX43_XENBS/183-320
D3V4P9_XENBS/7-150
D3VBB0_XENNA/183-320
D3VJL9_XENNA/7-151
D4A4P4_RAT/17-177
D4APY8_ARTBC/314-475
D4B3J3_ARTBC/8-122
D4B7D9_9ENTR/5-171
D4BBI2_9ENTR/14-157
D4BC41_9ENTR/181-318
D4BEZ5_9ENTR/7-152
D4BW31_PRORE/183-320
D4C1J3_PRORE/7-150
D4C2P3_PRORE/5-171
D4CEQ5_9CLOT/4-171
D4CGI3_9CLOT/173-306
D4CGI6_9CLOT/153-296
D4CJT6_9FIRM/179-317
D4CKI5_9FIRM/173-306
D4CKI8_9FIRM/153-296
D4CSF1_9FUSO/4-165
D4D2S6_TRIVH/9-93
D4D2S7_TRIVH/314-475
D4DNU8_NEIEG/1-90
D4DSR7_NEIEG/5-170
D4DXD4_SEROD/7-151
D4E3S6_SEROD/10-176
D4E8V5_SEROD/183-320
D4E9D9_SEROD/14-157
D4EAT8_AGGAC/176-313
D4EDI1_AGGAC/8-152
D4ELU5_ENTFA/181-319
D4EPX5_ENTFA/5-145
D4EPX6_ENTFA/172-305
D4EQV6_ENTFA/12-178
D4ERX5_ENTFA/172-305
D4ERX6_ENTFA/5-145
D4ETR3_ENTFA/181-319
D4EZV7_ENTFA/12-178
D4F1Z4_EDWTA/7-152
D4F3H4_EDWTA/183-320
D4F7M9_EDWTA/5-171
D4FJH2_STAEP/4-170
D4FP26_STAEP/18-165
D4FP28_STAEP/186-324
D4FQ53_STROR/4-171
D4FW12_BACNA/189-327
D4FWU1_BACNA/8-174
D4G018_BACNA/17-161
D4GJ36_PANAM/5-171
D4GJL7_PANAM/7-169
D4GMQ4_PANAM/14-157
D4GNB0_PANAM/208-345
D4GUY1_HALVD/41-184
D4GWD6_HALVD/186-326
D4GWG7_HALVD/184-318
D4GWS8_HALVD/4-162
D4GZR6_HALVD/4-170
D4H0U6_DENA2/170-308
D4H0U7_DENA2/174-303
D4H3M7_DENA2/133-294
D4H5V3_DENA2/5-171
D4HC12_PROAS/184-315
D4HC26_PROAS/7-156
D4HWY5_ERWAC/5-171
D4HZH1_ERWAC/14-157
D4I030_ERWAC/182-319
D4I0I5_ERWAC/7-152
D4I4U9_STRPN/4-171
D4I7C4_ERWAE/5-171
D4I945_ERWAE/14-157
D4I9K1_ERWAE/182-319
D4IF09_ERWAE/7-152
D4IND0_9BACT/4-170
D4J519_9FIRM/181-319
D4J7X6_9FIRM/173-306
D4J8E1_9FIRM/5-147
D4JIA1_9FIRM/198-334
D4JIA2_9FIRM/5-148
D4JYD3_9FIRM/4-170
D4K0V7_9FIRM/152-295
D4K0W0_9FIRM/173-305
D4K0W1_9FIRM/186-323
D4K7K2_9FIRM/4-170
D4K7W5_9FIRM/152-295
D4K7W8_9FIRM/173-305
D4K7W9_9FIRM/186-323
D4KD51_9FIRM/4-170
D4KEP8_9FIRM/5-122
D4KL17_9FIRM/8-151
D4KL23_9FIRM/173-306
D4L470_9FIRM/8-151
D4L475_9FIRM/173-306
D4LHK1_9FIRM/4-158
D4LL21_9FIRM/5-148
D4LLE6_9FIRM/4-147
D4LLF2_9FIRM/83-145
D4LSU5_9FIRM/173-309
D4LVW1_9FIRM/5-148
D4LZI3_9FIRM/4-147
D4M4I3_9FIRM/24-167
D4MAF0_9BACT/172-304
D4MB54_9ENTE/181-319
D4MB58_9ENTE/172-305
D4MFL3_9ENTE/4-170
D4MQ24_9FIRM/173-262
D4MX22_9FIRM/4-171
D4N0A3_9FIRM/154-297
D4N0A7_9FIRM/173-309
D4PHE6_LISMO/12-155
D4PHF2_LISMO/182-319
D4PKC1_LISMO/5-171
D4PSN4_LISMO/182-319
D4PSP0_LISMO/12-155
D4PTP7_LISMO/5-171
D4Q4Y2_LISMO/5-171
D4Q7A6_LISMO/12-155
D4Q7B2_LISMO/182-319
D4QNM0_ENTFC/4-170
D4QXG2_ENTFC/4-170
D4R471_ENTFC/4-170
D4R8D1_ENTFC/4-170
D4REM4_ENTFC/4-170
D4RV93_ENTFC/4-170
D4RW47_9FIRM/4-170
D4S6C1_9FIRM/1-139
D4S7I0_9FIRM/151-293
D4S7I2_9FIRM/186-324
D4S7I3_9FIRM/173-309
D4SKQ3_ENTFC/4-170
D4SSR8_9XANT/181-322
D4SSS6_9XANT/183-320
D4SVT0_9XANT/13-156
D4T252_9XANT/181-322
D4T6S7_9XANT/13-156
D4T8E6_9XANT/183-320
D4TCE9_9NOST/4-171
D4TDW8_9NOST/183-333
D4TF55_9NOST/9-152
D4TT14_9NOST/17-160
D4TU43_9NOST/183-333
D4TVG4_9NOST/4-171
D4TYS8_9ACTO/179-322
D4U2A3_9ACTO/188-328
D4U2A5_9ACTO/12-157
D4U2A9_9ACTO/15-162
D4U3F5_STAAU/4-171
D4U4Y3_STAAU/186-324
D4U4Y5_STAAU/16-161
D4UAY1_STAAU/186-324
D4UAY3_STAAU/16-161
D4UEJ2_STAAU/4-171
D4UW58_ENTFA/12-178
D4UXB6_ENTFA/181-319
D4UYP0_ENTFA/5-145
D4UYP1_ENTFA/172-305
D4VPY8_9BACE/4-169
D4VYW2_ENTFC/4-170
D4W532_9FIRM/4-170
D4W8L9_9FIRM/178-316
D4W8M1_9FIRM/5-148
D4W8M4_9FIRM/173-304
D4WP47_BACOV/4-169
D4WUX4_BACOV/4-169
D4X866_9BURK/11-186
D4XHT9_9BURK/18-166
D4XHZ9_9BURK/12-155
D4XI00_9BURK/174-312
D4XQ70_ACIHA/151-292
D4XQ71_ACIHA/185-328
D4Y429_BACTR/17-161
D4Y4R9_BACTR/4-170
D4YC92_BACTR/189-327
D4YE70_9LACT/20-184
D4YL47_9MICO/8-149
D4YL54_9MICO/225-385
D4YM73_9MICO/201-351
D4YZ94_SPHJU/175-312
D4Z1T8_SPHJU/15-158
D4Z264_SPHJU/178-300
D4Z2D6_SPHJU/31-196
D4ZDG4_SHEVD/373-510
D4ZDT2_SHEVD/4-170
D4ZF28_SHEVD/188-324
D4ZFA7_SHEVD/7-152
D4ZN44_SPIPL/182-320
D5A0J4_SPIPL/4-172
D5A585_SPIPL/20-163
D5A925_PICSI/269-446
D5AFA8_STRGZ/16-183
D5ALB8_RHOCB/6-150
D5ANN3_RHOCB/184-323
D5ASR8_RHOCB/7-168
D5B0A0_YERPZ/7-151
D5B430_YERPZ/5-171
D5B5H9_YERPZ/183-320
D5BGX4_ZUNPS/175-314
D5BJB3_ZUNPS/4-171
D5BQN5_PUNMI/181-322
D5BR29_PUNMI/193-338
D5BRL0_PUNMI/7-167
D5BUG1_PUNMI/20-164
D5BVX7_NITHN/196-333
D5C1X5_NITHN/11-154
D5C4E1_NITHN/6-168
D5C5X3_ENTCC/5-171
D5CGC6_ENTCC/181-318
D5CGI4_ENTCC/14-157
D5CH07_ENTCC/7-151
D5CNW6_SIDLE/6-151
D5CNW7_SIDLE/178-315
D5CUU2_ECOKI/7-150
D5CXY5_ECOKI/12-157
D5CY30_ECOKI/181-318
D5D743_ECOKI/5-171
D5DJ45_BACMD/189-327
D5DJ47_BACMD/17-161
D5DKU1_BACMD/5-171
D5DN93_BACMD/189-327
D5DQ31_BACMQ/5-171
D5DVD9_BACMQ/189-327
D5E2Z4_BACMQ/189-327
D5E2Z6_BACMQ/17-161
D5E7T8_METMS/19-171
D5E846_METMS/181-318
D5EDA3_AMICL/5-172
D5EEH7_AMICL/188-330
D5EEH8_AMICL/172-312
D5EEI1_AMICL/70-213
D5EMF5_CORAD/178-316
D5EMT5_CORAD/8-174
D5G5C0_TUBMM/17-191
D5G7Q4_TUBMM/405-549
D5G7Q4_TUBMM/9-152
D5H8R1_SALRM/16-183
D5MFZ0_9BACT/188-324
D5MK69_9BACT/30-197
D5ML95_9BACT/20-161
D5MVU8_BACSU/189-327
D5MZ39_BACSU/8-174
D5N2E9_BACSU/17-161
D5NBS4_9BURK/185-339
D5ND85_9BURK/220-366
D5NDC0_9BURK/23-170
D5NDJ2_9BURK/4-180
D5NW08_CORAM/189-328
D5NW14_CORAM/44-185
D5NZI7_CORAM/191-334
D5NZJ5_CORAM/43-189
D5P1A8_CORAM/176-318
D5P1A9_CORAM/1-143
D5P427_9MYCO/8-186
D5PBJ7_9MYCO/179-318
D5PEL2_9MYCO/11-152
D5PFA6_9MYCO/23-175
D5PFH4_9MYCO/195-334
D5Q3P8_CLODI/173-304
D5Q594_CLODI/173-311
D5Q664_CLODI/4-170
D5Q733_CLODI/5-149
D5QCQ0_GLUHA/20-179
D5QFX8_GLUHA/175-312
D5QJ58_GLUHA/11-155
D5QLV3_METTR/180-319
D5QNB5_METTR/10-170
D5QVG6_METTR/10-155
D5RF01_FUSNN/4-165
D5RH59_9PROT/15-158
D5RKZ3_9PROT/191-328
D5RN89_9PROT/119-259
D5RNB5_9PROT/7-170
D5RPE4_9PROT/174-311
D5RYX3_CLODI/5-149
D5RZY4_CLODI/173-304
D5S2E5_CLODI/4-170
D5S3B2_CLODI/173-311
D5S5I2_STRPA/4-171
D5SUC2_PLAL2/186-326
D5SVR8_PLAL2/4-175
D5SYN0_PLAL2/5-150
D5T9S1_LEGP2/4-170
D5TKZ7_BACT1/189-327
D5TL37_BACT1/17-161
D5TTS4_BACT1/188-326
D5TUR8_BACT1/4-170
D5TY57_BACT1/189-327
D5U0F3_THEAM/189-325
D5U0U4_THEAM/188-357
D5U178_THEAM/6-147
D5U182_THEAM/172-296
D5U5T8_BRAM5/181-319
D5U5U1_BRAM5/4-148
D5UEJ3_CELFN/177-315
D5UEJ5_CELFN/14-157
D5UK05_CELFN/178-327
D5UQI3_TSUPD/181-317
D5UTV0_TSUPD/15-156
D5UVS0_TSUPD/186-325
D5UVT6_TSUPD/46-193
D5UYI2_TSUPD/174-316
D5UZC9_ARCNC/173-310
D5V1N9_ARCNC/177-317
D5V3W7_ARCNC/8-169
D5V644_ARCNC/6-151
D5VBG5_MORCR/194-336
D5VBH4_MORCR/27-170
D5VDN5_CAUST/24-167
D5VHX3_CAUST/182-319
D5VIG0_CAUST/12-169
D5VQB5_METIM/182-318
D5VQG5_METIM/174-314
D5VT02_METIM/10-155
D5VW27_CLOB2/173-305
D5W063_CLOB2/174-311
D5W064_CLOB2/187-326
D5W065_CLOB2/5-148
D5W1R6_CLOB2/4-170
D5W7R2_BURSC/174-326
D5W984_BURSC/4-180
D5WAD6_BURSC/242-388
D5WAH6_BURSC/22-169
D5WPQ3_BACT2/4-170
D5WWY8_BACT2/191-329
D5WXW9_BACT2/8-151
D5WYY1_THIK1/198-339
D5X106_THIK1/4-171
D5X3A2_THIK1/182-325
D5X3F9_THIK1/18-163
D5X9G8_THEPJ/182-320
D5X9G9_THEPJ/178-310
D5XCJ8_THEPJ/187-326
D5XCJ9_THEPJ/176-313
D5XCK3_THEPJ/5-148
D5XF73_THEPJ/4-170
D5XQ48_MYCTU/179-322
D5XRG1_MYCTU/7-148
D5XRT7_MYCTU/24-171
D5XRU8_MYCTU/194-333
D5XVV9_MYCTU/8-184
D5Y0A3_MYCTU/179-322
D5Y1J3_MYCTU/7-148
D5Y1V9_MYCTU/24-171
D5Y1W9_MYCTU/194-333
D5Y4J9_MYCTU/8-184
D5YCB7_MYCTU/179-322
D5YD40_MYCTU/7-148
D5YDG3_MYCTU/24-171
D5YDH3_MYCTU/194-333
D5YG67_MYCTU/8-184
D5YN68_MYCTU/179-322
D5YPG2_MYCTU/7-148
D5YPV4_MYCTU/24-171
D5YPW4_MYCTU/194-333
D5YSK1_MYCTU/8-184
D5Z011_MYCTU/179-322
D5Z1A4_MYCTU/7-148
D5Z1M5_MYCTU/24-171
D5Z1N5_MYCTU/73-212
D5Z365_MYCTU/8-184
D5ZCF6_MYCTU/179-322
D5ZDT0_MYCTU/7-148
D5ZE63_MYCTU/24-171
D5ZI79_MYCTU/8-184
D5ZPR0_9ACTO/227-363
D5ZWF2_9ACTO/194-340
D5ZWF4_9ACTO/10-151
D6AKM8_STRFL/195-337
D6AKM9_STRFL/205-351
D6ARQ3_STRFL/26-163
D6B1S4_9ACTO/196-359
D6B1S6_9ACTO/18-159
D6B1Z8_9ACTO/173-314
D6BAV4_9ACTO/287-422
D6BIW8_9FUSO/4-165
D6CMH5_THIS3/201-342
D6CPE2_THIS3/198-339
D6CT63_THIS3/4-171
D6CUU9_THIS3/182-325
D6CV06_THIS3/4-149
D6D6Q7_9BACE/4-169
D6DGP0_CLOSC/153-296
D6DGP3_CLOSC/173-306
D6DK12_CLOSC/4-171
D6DRC7_ENTCL/5-171
D6DT97_ENTCL/9-152
D6DUU5_ENTCL/193-330
D6DV02_ENTCL/14-157
D6E2Z5_9FIRM/5-148
D6E2Z6_9FIRM/198-334
D6E7X2_9ACTN/178-316
D6E8U9_9ACTN/188-325
D6E8V0_9ACTN/9-150
D6E944_9ACTN/172-309
D6EN89_STRLI/149-285
D6ETE4_STRLI/198-344
D6ETE5_STRLI/99-240
D6F2E2_MYCTU/7-148
D6F2S2_MYCTU/24-171
D6F2T2_MYCTU/194-333
D6FNW3_MYCTU/7-148
D6FPN4_MYCTU/24-171
D6FPP4_MYCTU/194-333
D6FV01_MYCTU/8-184
D6FXR0_MYCTU/179-322
D6GAA7_9ENTR/5-171
D6GGQ7_9ENTR/14-157
D6GGV9_9ENTR/181-318
D6GMS2_9ENTR/7-152
D6GU62_FILAD/4-174
D6GZQ5_STAAU/4-171
D6H3Z6_STAAU/186-324
D6H3Z8_STAAU/16-161
D6HA19_NEIGO/5-170
D6HBW3_STAAU/186-324
D6HBW5_STAAU/16-161
D6HGC8_STAAU/4-171
D6HUE7_ECOLX/12-157
D6HUM9_ECOLX/181-318
D6HYZ8_ECOLX/5-171
D6I4Q8_ECOLX/7-150
D6I7R8_ECOLX/12-157
D6I7W0_ECOLX/181-318
D6I9J0_ECOLX/5-171
D6IHX0_ECOLX/8-151
D6IJR7_ECOLX/7-150
D6ILK5_ECOLX/12-157
D6ILQ2_ECOLX/181-318
D6IRZ7_ECOLX/5-171
D6IZU2_STAAU/4-171
D6J2R5_STAAU/186-324
D6J2R7_STAAU/16-161
D6J6D6_ECOLX/7-150
D6J897_ECOLX/12-157
D6J8E1_ECOLX/181-318
D6JCE9_ECOLX/5-171
D6JJ90_NEIGO/5-170
D6JTE5_ACIG3/185-328
D6JTE6_ACIG3/151-292
D6K3N5_9ACTO/95-236
D6K3N6_9ACTO/211-357
D6K7W8_9ACTO/237-373
D6KII7_9FIRM/4-170
D6KIS9_9FIRM/179-321
D6KJM6_9FIRM/178-311
D6KM27_9FIRM/13-157
D6KNN6_9FIRM/4-170
D6KNY8_9FIRM/179-321
D6KQ10_9FIRM/178-311
D6KS54_9FIRM/13-157
D6L0E0_9NEIS/26-169
D6L1A2_9NEIS/180-318
D6L7U8_9FUSO/4-165
D6LGY1_9FUSO/4-165
D6LMF6_9RHIZ/264-395
D6LPB3_9RHIZ/12-173
D6LQ16_9RHIZ/177-320
D6LSM3_9RHIZ/4-149
D6LXA2_STAAU/4-171
D6M0C8_STAAU/186-324
D6M0D0_STAAU/28-173
D6M372_9ACTO/183-319
D6MDB2_9CLOT/173-305
D6RN01_COPC7/419-573
D6RN01_COPC7/8-156
D6S7W0_PEPMA/5-147
D6S8N1_PEPMA/176-313
D6S9K1_PEPMA/4-169
D6SBI0_PEPMA/174-306
D6SCV5_STAAU/28-173
D6SCV7_STAAU/186-324
D6SHF6_STAAU/4-171
D6SQD8_9DELT/178-319
D6SQZ5_9DELT/98-242
D6STF5_9DELT/185-324
D6STP5_9DELT/373-505
D6SUT0_9DELT/5-171
D6T3V3_STAAU/186-324
D6T3V5_STAAU/16-161
D6T434_STAAU/4-171
D6TLA1_9CHLR/181-317
D6TPI8_9CHLR/4-168
D6TPW1_9CHLR/5-149
D6UAZ1_STAAU/4-171
D6UG48_STAAU/16-161
D6UG50_STAAU/186-324
D6UUB0_9BACT/34-204
D6UWD0_9BACT/189-340
D6UY99_9BACT/13-154
D6V3A8_9BRAD/24-169
D6V8C4_9BRAD/158-290
D6V8C5_9BRAD/193-332
D6V938_9BRAD/16-159
D6V9L6_9BRAD/176-315
D6VAL8_9BRAD/8-166
D6VB22_9BRAD/192-329
D6WDE0_TRICA/7-105
D6WZT0_TRICA/10-170
D6XAH9_9ACTO/117-253
D6XNE0_HELPV/175-309
D6XQ40_HELPV/7-152
D6XSF0_BACIE/185-327
D6XSF1_BACIE/179-316
D6XTA3_BACIE/189-327
D6XU30_BACIE/4-170
D6XVD9_BACIE/17-161
D6Y8E2_THEBD/10-152
D6Y8E4_THEBD/175-314
D6YSP3_WADCW/4-166
D6Z0M7_DESAT/177-312
D6Z2K3_DESAT/7-150
D6Z3F9_DESAT/204-343
D6Z3G0_DESAT/177-316
D6Z4V9_DESAT/4-169
D6Z521_DESAT/190-330
D6ZBR2_SEGRD/179-339
D6ZC14_SEGRD/185-324
D6ZDP7_SEGRD/5-145
D6ZFL1_SEGRD/30-173
D6ZGK5_MOBCV/10-156
D6ZGM7_MOBCV/188-329
D6ZGN2_MOBCV/15-161
D6ZJA1_MOBCV/177-313
D6ZP66_STRP0/4-171
D6ZYL1_STAND/177-316
D7A0B9_STAND/11-170
D7A3P8_STAND/13-156
D7ALM2_GEOSK/175-312
D7ALM4_GEOSK/4-147
D7AM54_GEOSK/4-170
D7AP20_THEM3/4-170
D7AUV5_NOCDD/148-285
D7B1G2_NOCDD/181-316
D7B7T5_NOCDD/10-156
D7B7T7_NOCDD/179-318
D7BAY2_MEISD/18-162
D7BBX2_MEISD/5-170
D7BEQ5_MEISD/5-147
D7BG96_MEISD/182-318
D7BJX2_ARCHD/182-318
D7BJX4_ARCHD/9-152
D7BKW6_ARCHD/179-316
D7BMU2_ARCHD/8-164
D7BU38_STRBB/253-389
D7BU40_STRBB/10-153
D7C903_STRBB/308-444
D7CKW5_SYNLT/186-325
D7CKW6_SYNLT/178-316
D7CKX0_SYNLT/5-148
D7CM92_SYNLT/6-172
D7CRT3_TRURR/4-174
D7CRZ3_TRURR/21-163
D7CT37_TRURR/190-325
D7CZ45_GEOSC/4-170
D7D1U0_GEOSC/189-327
D7D1Y7_GEOSC/17-161
D7D829_STAHD/193-332
D7D848_STAHD/192-330
D7DBU6_STAHD/6-148
D7DC37_STAHD/189-328
D7DL70_METS0/9-154
D7DM70_METS0/5-164
D7DMN7_METS0/197-339
D7DQZ6_METV3/11-155
D7DTE9_METV3/196-329
D7DTL1_METV3/185-327
D7DV53_METV3/202-362
D7DYF8_NOSA0/4-171
D7E052_NOSA0/183-321
D7E867_METEZ/22-174
D7E870_METEZ/178-316
D7EA44_METEZ/186-323
D7EMQ1_MYCTU/179-322
D7EP69_MYCTU/24-171
D7EP79_MYCTU/194-333
D7EPK5_MYCTU/7-148
D7ERY2_MYCTU/8-184
D7FEF7_HELP3/7-152
D7FFJ4_HELP3/175-309
D7FRS4_ECTSI/326-492
D7GFJ7_PROFC/203-342
D7GGM0_PROFC/236-374
D7GGM2_PROFC/35-181
D7GYP7_BRUAB/177-320
D7H0X0_BRUAB/195-326
D7H3J2_BRUAB/12-173
D7H4G2_BRUAB/4-149
D7H7M7_VIBCH/14-157
D7H890_VIBCH/8-174
D7H8Z4_VIBCH/380-517
D7HCR2_VIBCH/208-345
D7HJF7_VIBCH/380-517
D7HK78_VIBCH/8-174
D7HKT5_VIBCH/14-157
D7HMT5_VIBCH/208-345
D7HYY6_PSESS/15-158
D7HYY7_PSESS/183-319
D7IDI5_9BACE/4-169
D7JAX7_9BACE/4-169
D7JHH2_ECOLX/7-150
D7JLD9_ECOLX/12-157
D7JLI7_ECOLX/181-318
D7JQJ7_ECOLX/5-171
D7JZS0_9BACE/4-169
D7LWN9_ARALL/256-488
D7M066_ARALL/195-344
D7M066_ARALL/471-619
D7MZM8_9NEIS/8-148
D7N128_9NEIS/174-311
D7N4U0_9NEIS/5-170
D7N5A0_9FIRM/178-310
D7N5A1_9FIRM/8-151
D7N5X1_9FIRM/4-136
D7T1K8_VITVI/179-327
D7T1K8_VITVI/456-604
D7TIS0_VITVI/271-416
D7ULJ3_LISMO/5-171
D7ULY8_LISMO/12-155
D7UNH9_LISMO/182-319
D7UZG3_LISGR/35-201
D7VG17_LACPL/4-171
D7VGL2_9SPHI/4-170
D7W0Z8_9FLAO/177-315
D7W1C3_9FLAO/179-317
D7W1D2_9FLAO/149-291
D7W8B7_9FLAO/5-172
D7WE91_9CORY/189-328
D7WE97_9CORY/34-177
D7WHL6_BACCE/189-327
D7WKH0_BACCE/17-161
D7WMN3_9BACI/4-170
D7WVG8_9BACI/189-327
D7WVH0_9BACI/13-156
D7X0K0_ECOLX/181-318
D7X392_ECOLX/7-150
D7X3M3_ECOLX/5-171
D7X738_ECOLX/12-157
D7XL67_ECOLX/5-171
D7XQU1_ECOLX/7-152
D7XVE3_ECOLX/12-157
D7XVI9_ECOLX/181-318
D7XY62_ECOLX/181-318
D7Y469_ECOLX/5-171
D7Y6P3_ECOLX/7-152
D7Y7Y1_ECOLX/12-157
D7YET5_ECOLX/12-157
D7YI39_ECOLX/7-152
D7YJ47_ECOLX/181-318
D7YP45_ECOLX/5-171
D7YYE9_ECOLX/7-150
D7YZX7_ECOLX/5-171
D7Z5F0_ECOLX/12-157
D7Z5L5_ECOLX/181-318
D7ZAT9_ECOLX/7-150
D7ZC81_ECOLX/181-318
D7ZCD3_ECOLX/12-157
D7ZHD0_ECOLX/5-171
D7ZSF2_ECOLX/181-318
D7ZSJ8_ECOLX/14-157
D7ZVS6_ECOLX/7-152
D7ZXU3_ECOLX/5-171
D8A5K6_ECOLX/5-171
D8ACC5_ECOLX/7-150
D8ADF8_ECOLX/12-157
D8ADK7_ECOLX/181-318
D8AIX5_ECOLX/181-318
D8AJ22_ECOLX/12-157
D8AJX0_ECOLX/7-152
D8ANT2_ECOLX/5-171
D8B0V7_ECOLX/7-152
D8B4K4_ECOLX/181-318
D8B6E4_ECOLX/12-157
D8B9M0_ECOLX/5-171
D8BFG8_ECOLX/5-171
D8BHZ0_ECOLX/7-150
D8BLQ7_ECOLX/181-318
D8BLV6_ECOLX/12-157
D8BXN7_ECOLX/12-157
D8BXV2_ECOLX/7-150
D8C016_ECOLX/5-171
D8C084_ECOLX/181-318
D8CDM2_ECOLX/7-150
D8CF98_ECOLX/5-171
D8CL83_ECOLX/181-318
D8CLD3_ECOLX/12-157
D8D485_COMTE/186-333
D8D6Q5_COMTE/198-368
D8DBI4_COMTE/15-158
D8E5T0_ECOLX/7-152
D8E658_ECOLX/5-171
D8E8G4_ECOLX/12-157
D8EBD5_ECOLX/181-318
D8EJ49_ECOLX/7-152
D8EJN4_ECOLX/12-157
D8ELZ9_ECOLX/181-318
D8EPY2_ECOLX/5-171
D8EYV0_9DELT/185-324
D8EYV1_9DELT/176-319
D8FCJ4_9DELT/183-315
D8FD80_9DELT/8-151
D8FEF1_9DELT/184-321
D8FEI8_9DELT/4-169
D8FFG6_9DELT/379-511
D8FKP1_9FIRM/4-135
D8FXI4_9CYAN/184-344
D8G0L7_9CYAN/17-160
D8G8P3_9CYAN/4-171
D8GF56_LACCZ/4-170
D8GHZ6_CLOLD/173-306
D8GJ04_CLOLD/187-326
D8GJ05_CLOLD/175-312
D8GLZ0_CLOLD/5-148
D8GNS4_CLOLD/175-313
D8GUB1_CLOLD/175-312
D8GUS3_CLOLD/4-171
D8GVT6_BACAI/189-327
D8GZD6_BACAI/189-327
D8GZH6_BACAI/17-161
D8H6J2_BACAI/188-326
D8H7X5_BACAI/4-170
D8HAW4_STAAF/4-171
D8HE15_STAAF/186-324
D8HE17_STAAF/16-161
D8HIT0_AMYMU/196-335
D8HIT7_AMYMU/12-155
D8HJD9_AMYMU/6-147
D8HJH7_AMYMU/175-311
D8IAI4_BRAP9/180-318
D8IAI8_BRAP9/4-146
D8II22_LACFC/344-481
D8II22_LACFC/5-148
D8IQP0_HERSS/4-182
D8IRP1_HERSS/14-163
D8IRR7_HERSS/198-339
D8IT38_HERSS/195-338
D8J4U1_HALJB/4-174
D8J5F3_HALJB/4-161
D8JA85_HALJB/183-317
D8JA87_HALJB/188-327
D8JAD2_HALJB/47-190
D8JBA5_HALJB/186-315
D8JHG0_ACISD/151-292
D8JHG1_ACISD/185-328
D8JUG6_HYPDA/10-171
D8JUP0_HYPDA/16-160
D8JXB5_HYPDA/177-318
D8K021_DEHLB/17-160
D8K022_DEHLB/187-323
D8K5I9_NITWC/6-165
D8KLJ0_CORPF/60-201
D8KLJ5_CORPF/189-328
D8L148_9SPIO/182-320
D8LBK7_ECTSI/203-353
D8LBK7_ECTSI/579-678
D8ME41_LEUGT/4-171
D8MMY9_ERWBE/7-151
D8MPX0_ERWBE/14-157
D8MQ68_ERWBE/181-318
D8MUS0_ERWBE/5-171
D8N469_RALSO/4-177
D8N4T2_RALSO/189-335
D8NCC0_RALSO/18-167
D8NCL1_RALSO/199-340
D8NJR7_RALSO/189-335
D8NJZ3_RALSO/4-179
D8NLA3_RALSO/198-339
D8NU79_RALSO/189-335
D8NUF1_RALSO/4-179
D8NVN1_RALSO/199-340
D8NW81_RALSO/18-167
D8PGU1_9BACT/20-163
D8PHN8_9BACT/10-176
D8PIE1_9BACT/189-326
D8PQ48_SCHCM/1-96
D8PQ48_SCHCM/380-529
D8Q7T7_SCHCM/80-249
D8RPX3_SELML/274-413
D8RR45_SELML/179-327
D8RR45_SELML/444-592
D8RX18_SELML/179-327
D8RX18_SELML/444-592
D8RZQ3_SELML/274-413
D8TUL4_VOLCA/178-333
D8UHW9_VOLCA/340-546
D8UJE1_VOLCA/29-167
D8URC0_9MICC/199-355
D8URC6_9MICC/198-342
D8X0E3_THESA/7-173
D9MP46_9BACT/140-277
D9N5Y8_STRPN/4-171
D9NDF5_STRPN/4-171
D9NNN0_STRPN/4-171
D9NU87_STRPN/4-171
D9P175_STRPN/4-171
D9P517_ACTPL/182-319
D9P7F0_ACTPL/10-155
D9P8Q3_ACTPL/182-319
D9PCP5_ACTPL/10-155
D9PKV8_9ZZZZ/4-169
D9PQF3_PEPMA/176-313
D9PR53_PEPMA/174-306
D9PT08_PEPMA/5-147
D9PTD3_PEPMA/4-169
D9PUY5_METTM/20-169
D9PXM4_METTM/189-326
D9PYM6_METTM/184-320
D9Q0Q0_ACIS3/10-177
D9Q262_ACIS3/5-147
D9Q2R7_ACIS3/189-326
D9Q2T3_ACIS3/194-333
D9Q7B1_CORP1/47-188
D9Q7B7_CORP1/189-328
D9Q9B9_CORP2/60-201
D9Q9C5_CORP2/189-328
D9QIB8_BRESC/175-312
D9QIC0_BRESC/24-167
D9QPF3_BRESC/9-168
D9QR51_ACEAZ/4-170
D9QT60_ACEAZ/5-148
D9QT63_ACEAZ/177-314
D9QT64_ACEAZ/185-324
D9QUV3_ACEAZ/175-307
D9R079_CLOSW/4-171
D9R7C8_CLOSW/173-309
D9R7D2_CLOSW/5-149
D9RCD6_STAAJ/186-324
D9RCD8_STAAJ/16-161
D9RGL1_STAAJ/4-171
D9RPU9_STAAK/186-324
D9RQ51_STAAK/16-161
D9RQK5_STAAK/4-171
D9S0C7_THEOJ/187-326
D9S0C8_THEOJ/180-317
D9S0D1_THEOJ/148-290
D9S0Z2_THEOJ/129-269
D9S3J8_THEOJ/4-170
D9SPA0_CLOC7/4-170
D9T1G3_MICAI/184-321
D9T3Z8_MICAI/186-331
D9T3Z9_MICAI/5-146
D9T9R0_MICAI/205-349
D9TJ94_CALOO/184-323
D9TJ95_CALOO/170-305
D9TJ98_CALOO/6-148
D9TLD4_CALOO/4-170
D9TLP4_THETC/5-171
D9UH16_9ACTO/183-319
D9UTM4_9ACTO/223-364
D9UTM5_9ACTO/195-364
D9V075_9ACTO/221-360
D9V084_9ACTO/12-155
D9V381_9ACTO/87-228
D9V3B4_9ACTO/178-314
D9VZP6_9ACTO/31-172
D9VZP8_9ACTO/211-360
D9W2T5_9ACTO/54-195
D9W6W0_9ACTO/229-365
D9WM10_9ACTO/22-163
D9WM12_9ACTO/219-355
D9X132_STRVR/238-374
D9XFP6_STRVR/18-159
D9XFP8_STRVR/216-362
D9XMC6_9ACTO/114-250
D9XVI4_9ACTO/18-159
D9Y570_9BURK/167-304
D9Y6S5_9BURK/176-313
D9Y6Z2_9BURK/9-158
D9Y710_9BURK/178-315
D9Y9G0_9DELT/15-154
D9YDX9_9DELT/375-509
D9YEM9_9DELT/4-169
D9YGV0_9DELT/113-257
D9YHM0_9DELT/186-325
D9YI18_9DELT/178-314
E0CZ66_MOUSE/19-99
E0DI69_9CORY/197-342
E0DI74_9CORY/27-170
E0DI76_9CORY/4-150
E0DIU3_9CORY/190-329
E0DIU9_9CORY/75-216
E0DJW9_9RHIZ/165-301
E0DKP4_9RHIZ/12-173
E0DKY0_9RHIZ/177-320
E0DR49_9RHIZ/4-149
E0DUM0_9RHIZ/177-320
E0DVX8_9RHIZ/12-173
E0DZB0_9RHIZ/4-149
E0E0A5_9RHIZ/169-301
E0E2W2_9FIRM/4-173
E0E6C0_ACTPL/182-319
E0EA10_ACTPL/10-154
E0ECF4_ACTPL/182-319
E0EFX7_ACTPL/10-155
E0EIL7_ACTPL/182-319
E0EM50_ACTPL/10-155
E0EW80_ACTPL/182-319
E0EZX7_ACTPL/10-154
E0F2I1_ACTPL/182-319
E0F5Z9_ACTPL/10-154
E0F8M5_ACTPL/182-319
E0FCD6_ACTPL/10-154
E0FEW8_ACTPL/182-319
E0FIA7_ACTPL/10-153
E0FKQ1_ACTPL/182-319
E0FPE0_ACTPL/10-155
E0FRE9_9THEO/4-170
E0FUX7_9THEO/175-312
E0FUX8_9THEO/186-325
E0FUX9_9THEO/5-148
E0G6L3_ENTFA/12-178
E0G899_ENTFA/172-305
E0G8A0_ENTFA/5-145
E0G8A5_ENTFA/181-319
E0GEG8_ENTFA/172-305
E0GEG9_ENTFA/5-145
E0GEU1_ENTFA/181-319
E0GFF2_ENTFA/12-178
E0GNH2_ENTFA/12-178
E0GQW1_ENTFA/172-305
E0GQW2_ENTFA/5-145
E0GQW6_ENTFA/181-319
E0GTP5_ENTFA/5-145
E0GTP6_ENTFA/172-305
E0GVC9_ENTFA/181-319
E0GYG3_ENTFA/12-178
E0H4L3_ENTFA/172-305
E0H4L4_ENTFA/5-145
E0H4L8_ENTFA/181-319
E0H5B8_ENTFA/12-178
E0HDJ7_ENTFA/181-319
E0HDK2_ENTFA/5-145
E0HDK3_ENTFA/172-305
E0HFX0_ENTFA/12-178
E0HSZ5_9GAMM/377-514
E0HTB8_9GAMM/4-170
E0HU62_9GAMM/7-152
E0HUR9_9GAMM/190-327
E0HX15_9BACT/19-145
E0HZQ1_9BACT/4-170
E0I4B9_9BACL/4-170
E0I6Y1_9BACL/233-393
E0I760_9BACL/195-327
E0I761_9BACL/6-150
E0IQC5_9GAMM/7-152
E0IQR0_9GAMM/377-514
E0ISV1_9GAMM/4-170
E0ITK7_9GAMM/190-327
E0IY64_ECOLW/5-171
E0IZ15_ECOLW/7-152
E0J4E0_ECOLW/12-157
E0J5W3_ECOLW/181-318
E0JDT3_RHIME/170-301
E0JKG2_RHIME/10-171
E0JLW6_RHIME/16-159
E0JN85_RHIME/179-318
E0JV73_RHIME/10-171
E0JYV9_RHIME/170-301
E0K3E2_RHIME/16-159
E0K5Y6_RHIME/179-318
E0KER9_STRVO/215-351
E0KES1_STRVO/12-153
E0KZI2_STRVO/349-518
E0LFP2_SPHCR/15-158
E0LH46_SPHCR/21-186
E0LMJ5_SPHCR/175-312
E0LUI3_9ENTR/14-157
E0LWS8_9ENTR/7-151
E0LYD5_9ENTR/182-319
E0M1R7_9ENTR/5-171
E0MJM9_9RHOB/12-173
E0MKC1_9RHOB/178-315
E0MKW9_9RHOB/189-334
E0MP71_9RHOB/16-159
E0MUR5_9CORY/8-151
E0MUR6_9CORY/152-283
E0MWL4_9CORY/41-191
E0MWM0_9CORY/212-351
E0MX82_9CORY/10-155
E0MX85_9CORY/185-317
E0N203_9ACTO/15-161
E0N208_9ACTO/188-329
E0N3T5_9ACTO/177-313
E0NC21_NEIME/5-171
E0NFW3_PEDAC/4-170
E0NMT3_9FIRM/88-231
E0NN43_9FIRM/8-174
E0NP27_9FIRM/5-148
E0NZQ1_9FIRM/151-293
E0NZQ3_9FIRM/182-320
E0NZQ4_9FIRM/173-309
E0P005_9FIRM/4-170
E0P474_STAAU/186-324
E0P476_STAAU/16-161
E0P8T6_STAAU/4-171
E0PGE8_STREI/4-171
E0PN10_STRGY/4-171
E0PPC8_STRMT/4-171
E0PTL2_STRPY/4-171
E0Q2X3_9STRE/4-171
E0QBW5_CAMCO/173-306
E0QDG1_CAMCO/174-311
E0QFN0_CAMCO/7-152
E0QJH1_9FIRM/4-170
E0QK82_9FIRM/174-307
E0QKZ1_9FIRM/154-297
E0QME9_9ACTO/175-311
E0QVH4_ECOLX/181-318
E0QVL9_ECOLX/12-157
E0R1G6_ECOLX/5-171
E0R3K8_ECOLX/7-150
E0R9V4_PAEP6/197-335
E0RH60_PAEP6/22-188
E0RH75_PAEP6/20-164
E0RMA4_PAEP6/6-150
E0RQE9_SPITD/4-168
E0SE04_DICD3/5-171
E0SH24_DICD3/7-152
E0SK83_DICD3/217-354
E0SKA6_DICD3/14-157
E0SR84_IGNAA/15-159
E0SR88_IGNAA/6-173
E0ST57_IGNAA/195-333
E0ST58_IGNAA/184-326
E0SXT0_STRZA/4-171
E0T3H5_EDWTF/5-171
E0T453_EDWTF/183-320
E0T8Z0_EDWTF/7-155
E0TDF0_PARBH/17-166
E0TGU5_PARBH/12-173
E0THG7_PARBH/174-310
E0THH2_PARBH/16-159
E0TP94_STRZ6/4-171
E0TV16_BACPZ/8-174
E0TWN4_BACPZ/17-161
E0U3U3_BACPZ/189-327
E0U7V7_CYAP2/181-320
E0UIL7_CYAP2/17-160
E0UJU8_CYAP2/4-171
E0UR07_SULAO/173-310
E0UT06_SULAO/10-172
E0UTE5_SULAO/7-152
E0UTM6_SULAO/181-320
E0V9Y5_PEDHC/37-202
E0VI26_PEDHC/339-482
E0VI26_PEDHC/7-153
E0VLV1_PEDHC/9-194
E0Y0B5_9PROT/12-155
E0Y0Y6_9PROT/12-155
E1C756_CHICK/1-103
E1C756_CHICK/441-584
E1CQR2_VIBPA/184-321
E1CVB3_VIBPA/366-503
E1D1E1_VIBPA/14-157
E1D2T7_VIBPA/4-170
E1D582_VIBPA/366-503
E1DAS3_VIBPA/4-170
E1DF16_VIBPA/184-321
E1DFG3_VIBPA/14-157
E1DNJ7_VIBPA/366-503
E1DQZ3_VIBPA/14-157
E1DRU1_VIBPA/4-170
E1DSS7_VIBPA/184-321
E1DVE6_LACRE/5-148
E1DVE7_LACRE/182-319
E1DVM4_LACRE/4-170
E1E327_STAAU/16-161
E1E329_STAAU/186-324
E1E6D8_STAAU/4-171
E1EAY5_VIBPA/366-503
E1EFJ7_VIBPA/4-170
E1EIE6_VIBPA/14-157
E1EM23_VIBPA/184-321
E1ES09_ENTFA/172-305
E1ES10_ENTFA/5-145
E1ES14_ENTFA/181-319
E1ETR1_ENTFA/12-178
E1FDI2_9THEO/5-148
E1FDI3_9THEO/186-325
E1FDI4_9THEO/175-312
E1FEA3_9THEO/4-170
E1FGN6_LOALO/198-342
E1GF94_LOALO/2-163
E1GJB8_LOALO/13-157
E1GZL9_STRPN/4-171
E1H603_MYCTU/179-322
E1H776_MYCTU/7-148
E1H7J7_MYCTU/25-172
E1H7K6_MYCTU/194-333
E1HA59_MYCTU/8-184
E1HNZ4_ECOLX/12-157
E1HP41_ECOLX/181-318
E1HQW6_ECOLX/7-150
E1HST9_ECOLX/5-171
E1HXQ3_ECOLX/181-318
E1I324_ECOLX/12-157
E1I4X5_ECOLX/5-171
E1I825_ECOLX/7-150
E1IAZ7_9CHLR/4-170
E1IB58_9CHLR/21-163
E1IC25_9CHLR/183-320
E1IJR4_ECOLX/5-171
E1IR44_ECOLX/181-318
E1IXQ8_ECOLX/7-152
E1IY88_ECOLX/12-157
E1J4R1_ECOLX/5-171
E1J5D5_ECOLX/7-152
E1J5K2_ECOLX/181-318
E1JEW9_ECOLX/12-157
E1JSA3_DESFR/382-514
E1JVH1_DESFR/175-314
E1JVH5_DESFR/186-324
E1JYD9_DESFR/174-306
E1JYK4_DESFR/106-250
E1K4L3_9EURY/185-316
E1K639_9EURY/173-301
E1K6F1_9EURY/180-327
E1K7B9_9EURY/11-157
E1KCX3_9FIRM/4-170
E1KXI6_PEPMA/176-313
E1KYC7_PEPMA/4-169
E1KYN4_PEPMA/5-147
E1KZ90_PEPMA/174-306
E1L3T9_9FIRM/13-157
E1L5B8_9FIRM/4-170
E1L7G3_9FIRM/172-305
E1L881_9FIRM/179-321
E1LAH8_9FIRM/13-157
E1LBS6_9FIRM/179-321
E1LC12_9FIRM/4-170
E1LCV4_9FIRM/172-305
E1LJ73_STRMT/4-171
E1LMY1_STRMT/4-171
E1LPX3_STRMT/4-171
E1M2Z6_STRMT/4-171
E1M7F6_9STRE/4-73
E1MCW4_9ACTO/175-311
E1ML64_9GAMM/6-172
E1MPY5_9GAMM/188-325
E1MQ91_9GAMM/13-156
E1P096_NEILA/9-174
E1PDK8_ECOAB/12-157
E1PDQ1_ECOAB/181-318
E1PI11_ECOAB/5-171
E1PID4_ECOAB/7-150
E1PMH2_CAMJM/174-311
E1PMP4_CAMJM/7-152
E1PNJ3_CAMJM/173-304
E1PTR8_HELPT/175-309
E1PVD6_HELPT/7-152
E1PZQ8_HELPM/7-152
E1Q1R3_HELPM/175-309
E1Q4C8_HELPP/175-309
E1Q6T9_HELPP/7-152
E1Q6Z8_HELPC/7-152
E1Q8S1_HELPC/175-309
E1QET9_DESB2/187-323
E1QI62_DESB2/6-149
E1QIT8_DESB2/4-168
E1QND1_VULDI/19-168
E1QNS1_VULDI/185-332
E1QPR9_VULDI/185-327
E1QRZ9_VULDI/6-173
E1QTN9_VULDI/193-333
E1QTY6_VULDI/171-302
E1R5F0_SPISS/7-169
E1R5Y9_SPISS/191-329
E1R5Z2_SPISS/151-298
E1R7J4_SPISS/176-313
E1RD36_METP4/170-307
E1RED4_METP4/170-307
E1RED5_METP4/186-323
E1RFE3_METP4/14-155
E1RH87_METP4/168-305
E1RTR8_ECOUM/5-171
E1RX88_ECOUM/181-318
E1RXD2_ECOUM/12-157
E1S4E8_ECOUM/7-150
E1S6T3_HELP9/175-309
E1S8V9_HELP9/7-152
E1SCG2_PANVC/7-152
E1SH59_PANVC/14-157
E1SHS7_PANVC/182-319
E1SJT8_PANVC/5-171
E1SLZ8_FERBD/7-152
E1SMG6_FERBD/4-170
E1SPI4_FERBD/371-508
E1SQE4_FERBD/15-158
E1SQZ7_FERBD/186-323
E1T207_THESX/4-170
E1T3B4_THESX/175-312
E1T3B5_THESX/186-325
E1T3B6_THESX/5-148
E1T3H0_BURSG/4-180
E1T5N3_BURSG/198-344
E1T5R5_BURSG/23-170
E1T6R7_BURSG/176-332
E1TM06_LACPS/4-171
E1UF53_LISML/182-319
E1UF59_LISML/12-155
E1UGA6_LISML/5-171
E1UN65_BACAS/17-161
E1UT29_BACAS/189-327
E1UU76_BACAS/8-174
E1V325_HALED/11-154
E1V326_HALED/177-319
E1VI89_9GAMM/13-156
E1VI90_9GAMM/187-324
E1VST5_ARTAR/8-149
E1VST7_ARTAR/198-331
E1VSU7_ARTAR/440-578
E1W1L7_HAEP3/8-153
E1W6B1_HAEP3/176-313
E1W7N1_SALTS/7-151
E1W9U0_SALTS/14-157
E1W9Y2_SALTS/183-320
E1WCD3_SALTS/5-171
E1WP25_BACF6/4-169
E1X043_BACMS/178-318
E1X2L4_BACMS/4-170
E1X7W9_HAEI1/176-313
E1X9X4_HAEI1/8-151
E1XCZ8_STRZO/4-171
E1XLY7_STRZN/4-171
E1XMZ4_STRZI/4-171
E1Y9Z0_9DELT/17-160
E1YC32_9DELT/178-320
E1YC36_9DELT/187-326
E1YEA3_9DELT/4-170
E1YI60_9DELT/174-306
E1Z8Y3_9CHLO/24-172
E1ZIJ2_9CHLO/54-219
E1ZNE2_9CHLO/164-309
E1ZTG9_9CHLO/254-372
E2A012_9HYME/245-387
E2A014_9HYME/435-577
E2A0T8_9HYME/20-185
E2A1L7_9HYME/12-169
E2AD81_9HYME/1-98
E2AD81_9HYME/331-474
E2AG67_9HYME/16-158
E2B1Z9_9HYME/154-296
E2B886_9HYME/7-164
E2BNB9_9HYME/15-181
E2CA55_9HYME/392-535
E2CA55_9HYME/7-158
E2CB75_9RHOB/16-159
E2CCR4_9RHOB/177-316
E2CLN4_9RHOB/196-332
E2CM73_9RHOB/13-172
E2JRT9_ECO57/7-150
E2JS18_ECO57/12-157
E2JST9_ECO57/181-318
E2JUE4_ECO57/5-171
E2K655_ECO57/7-150
E2K8S7_ECO57/5-171
E2KE24_ECO57/12-157
E2KED1_ECO57/181-318
E2KNT8_ECO57/5-171
E2KUE9_ECO57/7-150
E2KYZ2_ECO57/12-157
E2KZ36_ECO57/181-318
E2LL03_MONPE/78-196
E2LR50_MONPE/68-161
E2MI98_PSESM/183-319
E2MI99_PSESM/15-158
E2MQU9_FRANO/6-173
E2MY05_9CORY/191-330
E2MY11_9CORY/26-179
E2N4Z2_CAPSP/149-290
E2N4Z7_CAPSP/175-313
E2NNM9_9FIRM/172-304
E2NNN3_9FIRM/153-296
E2NQ50_9FIRM/4-173
E2NT11_9FIRM/1-112
E2NXX9_PASHA/15-160
E2P420_PASHA/178-315
E2P5A2_PASHA/15-160
E2P9H6_PASHA/178-315
E2PDA9_NEIPO/9-175
E2PJX7_9RHIZ/1-103
E2PK30_9RHIZ/4-149
E2PNI4_9RHIZ/177-320
E2PWQ4_STRCL/394-540
E2Q7I3_STRCL/77-218
E2Q7I5_STRCL/202-300
E2Q7I5_STRCL/301-373
E2QE98_ECOLX/7-150
E2QIJ3_ECOLX/181-318
E2QPB4_ECOLX/5-171
E2QSS7_CANFA/17-177
E2R024_CANFA/18-164
E2R024_CANFA/538-681
E2R034_CANFA/18-164
E2R034_CANFA/521-664
E2R035_CANFA/1-54
E2S4C9_9CORY/185-317
E2S525_9CORY/204-343
E2S531_9CORY/41-191
E2S5D4_9CORY/173-307
E2S5D5_9CORY/8-151
E2SDJ4_9ACTO/213-352
E2SDJ6_9ACTO/4-146
E2SZ78_9RALS/21-170
E2SZF8_9RALS/196-337
E2T2E6_9RALS/189-335
E2T2N3_9RALS/4-176
E2T8E5_MYCTU/179-322
E2TA11_MYCTU/8-184
E2TFB2_MYCTU/194-333
E2TFC3_MYCTU/25-172
E2TFP0_MYCTU/7-148
E2TI87_MYCTU/179-322
E2TJF1_MYCTU/7-148
E2TJT4_MYCTU/9-155
E2TJU5_MYCTU/194-333
E2TMF1_MYCTU/8-184
E2TUV5_MYCTU/179-322
E2TW27_MYCTU/7-148
E2TWF2_MYCTU/25-172
E2TWG2_MYCTU/194-333
E2TYZ3_MYCTU/8-184
E2U6T3_MYCTU/179-322
E2U7F6_MYCTU/7-148
E2U7S2_MYCTU/9-155
E2U7T1_MYCTU/194-333
E2UAC8_MYCTU/8-184
E2UHT9_MYCTU/179-322
E2UJ13_MYCTU/7-148
E2UJD5_MYCTU/9-155
E2UJE4_MYCTU/194-333
E2ULV4_MYCTU/8-184
E2UTY0_MYCTU/179-322
E2UV64_MYCTU/7-148
E2UVI5_MYCTU/9-155
E2UVJ4_MYCTU/194-333
E2UZ59_MYCTU/8-184
E2V558_MYCTU/179-322
E2V6G6_MYCTU/7-148
E2V6T9_MYCTU/9-155
E2V6U8_MYCTU/194-333
E2V9C6_MYCTU/8-184
E2VEG9_MYCTU/179-322
E2VFP7_MYCTU/7-148
E2VG24_MYCTU/9-155
E2VG34_MYCTU/194-333
E2VIM8_MYCTU/8-184
E2VQV8_MYCTU/179-322
E2VS00_MYCTU/7-148
E2VSC2_MYCTU/9-155
E2VSD2_MYCTU/194-333
E2VUZ9_MYCTU/12-188
E2W221_MYCTU/179-322
E2W3A1_MYCTU/7-148
E2W3M1_MYCTU/9-155
E2W3N2_MYCTU/194-333
E2W683_MYCTU/8-184
E2WDZ5_MYCTU/179-322
E2WF80_MYCTU/7-148
E2WFK3_MYCTU/25-172
E2WFL2_MYCTU/191-330
E2WI66_MYCTU/8-184
E2WQE9_ECOLX/7-150
E2WSL6_ECOLX/12-157
E2WSR4_ECOLX/181-318
E2X0A4_ECOLX/5-171
E2XAQ8_SHIDY/181-318
E2XAY4_SHIDY/12-157
E2XD66_SHIDY/7-150
E2XNY3_PSEFL/15-158
E2XNY4_PSEFL/175-311
E2XTU7_PSEFL/183-320
E2XTU8_PSEFL/15-158
E2Y528_ENTFA/181-319
E2Y533_ENTFA/5-145
E2Y534_ENTFA/172-305
E2Y7H7_ENTFA/12-178
E2YBW4_ENTFA/181-319
E2YBW9_ENTFA/5-145
E2YBX0_ENTFA/172-305
E2YEG6_ENTFA/12-178
E2YKH8_ENTFA/12-178
E2YM73_ENTFA/181-319
E2YM78_ENTFA/5-145
E2YM79_ENTFA/172-305
E2YX09_ENTFA/181-319
E2YX13_ENTFA/5-145
E2YX14_ENTFA/172-305
E2Z0P6_ENTFA/12-178
E2Z525_ENTFA/181-319
E2Z531_ENTFA/5-145
E2Z532_ENTFA/172-305
E2Z8U9_ENTFA/12-178
E2ZAB0_9FIRM/157-301
E2ZAB3_9FIRM/220-353
E2ZAC0_9FIRM/178-323
E2ZD11_9FIRM/4-172
E2ZE84_9FIRM/14-156
E2ZF05_9FIRM/173-305
E2ZF08_9FIRM/152-295
E2ZKX7_9FIRM/4-170
E2ZWB9_PSEAE/185-321
E2ZWC0_PSEAE/15-158
E2ZZ22_PSEAE/33-170
E2ZZ23_PSEAE/15-158
E3B2S0_9SPHI/4-170
E3B343_9SPHI/176-314
E3B344_9SPHI/164-306
E3B7A7_9MICO/14-159
E3B7A9_9MICO/185-324
E3BKK1_9VIBR/184-321
E3BLE1_9VIBR/14-157
E3BQD4_9VIBR/5-171
E3C5D3_9LACO/5-148
E3C5D4_9LACO/183-320
E3CAA9_9LACO/4-170
E3CBQ2_STRPA/4-171
E3CKQ9_STRDO/4-171
E3CSG4_STRVE/4-171
E3CUN9_9BACT/173-313
E3CXS8_9BACT/172-304
E3D0Y9_9BACT/112-255
E3D0Z2_9BACT/172-315
E3D0Z3_9BACT/189-331
E3D421_NEIM7/82-248
E3DB61_ERWSE/14-157
E3DBC0_ERWSE/182-319
E3DE81_ERWSE/7-150
E3DKA3_ERWSE/5-171
E3DLB8_HALPG/4-168
E3DYE6_BACA1/189-327
E3E1E0_BACA1/8-174
E3E1M2_BACA1/17-161
E3E7L3_PAEPS/197-335
E3EHJ0_PAEPS/4-170
E3EHK6_PAEPS/20-164
E3EID2_PAEPS/6-150
E3EYF3_KETVY/170-307
E3EYV8_KETVY/12-155
E3F0F8_KETVY/7-168
E3F889_CORP9/47-188
E3F895_CORP9/189-328
E3FL29_STIAD/7-164
E3G2W9_ENTCS/181-318
E3G318_ENTCS/14-157
E3GAN9_ENTCS/7-150
E3GB63_ENTCS/5-171
E3GLU0_EUBLK/187-323
E3GLU1_EUBLK/184-321
E3GMI9_EUBLK/4-170
E3GN35_EUBLK/173-305
E3GP49_EUBLK/5-149
E3GS93_HAEI2/8-152
E3GUP8_HAEI2/176-313
E3GXA8_METFV/20-160
E3GXR7_METFV/189-326
E3GY27_METFV/185-321
E3GZQ0_ROTDC/35-181
E3GZQ2_ROTDC/199-355
E3GZQ8_ROTDC/198-342
E3H7I0_ILYPC/173-305
E3H933_ILYPC/4-165
E3H9H4_ILYPC/174-311
E3H9H5_ILYPC/186-324
E3HCH1_ILYPC/5-148
E3HJP1_ACHXA/11-186
E3HQA0_ACHXA/18-167
E3HRK6_ACHXA/12-155
E3HRK7_ACHXA/174-312
E3I0L6_RHOVT/5-150
E3I6B2_RHOVT/184-321
E3I716_RHOVT/12-171
E3I9C8_GEOS0/4-170
E3ID66_GEOS0/189-327
E3IEP9_GEOS0/17-161
E3IJE2_DESVR/217-356
E3IJG0_DESVR/100-244
E3IMU1_DESVR/377-509
E3IPK9_DESVR/179-319
E3IQN9_DESVR/174-306
E3J125_FRASU/4-170
E3JB94_FRASU/179-316
E3JB96_FRASU/14-156
E3L2P8_PUCGT/110-286
E3LUU0_CAERE/4-150
E3MMN1_CAERE/196-340
E3NHD2_CAERE/77-184
E3PB99_ECOH1/7-152
E3PDV1_ECOH1/5-171
E3PI10_ECOH1/12-157
E3PI57_ECOH1/181-318
E3PSC8_CLOSD/5-147
E3PST0_CLOSD/4-170
E3PWZ6_CLOSD/174-312
E3QIB9_COLGM/451-601
E3QIB9_COLGM/9-158
E3QJJ5_COLGM/16-197
E3RQ27_PYRTT/14-194
E3S4Y1_PYRTT/11-158
E3S4Y1_PYRTT/429-579
E3T697_9BACT/4-170
E3WPL0_ANODA/3-147
E3XL69_ECOLX/7-152
E3XRC6_ECOLX/5-171
E3XRK6_ECOLX/12-157
E3XVC4_ECOLX/181-318
E3XXK9_SHIFL/5-171
E3XZY3_SHIFL/181-318
E3Y031_SHIFL/12-157
E3YA91_SHIFL/7-150
E3YEW9_LISMO/199-336
E3YEX5_LISMO/12-155
E3YG47_LISMO/26-192
E3YNZ8_9LIST/34-171
E3YP04_9LIST/12-155
E3YQ38_9LIST/5-171
E3YXT2_LISIN/173-310
E3YXT9_LISIN/12-155
E3YYW0_LISIN/5-171
E3Z6F5_LISIN/182-319
E3Z6G1_LISIN/12-155
E3Z7G9_LISIN/5-171
E3ZF58_LISIV/182-319
E3ZF64_LISIV/12-155
E3ZGB6_LISIV/5-171
E3ZP25_LISSE/182-319
E3ZP31_LISSE/12-155
E3ZQD3_LISSE/5-171
E3ZY17_LISSE/56-193
E3ZY23_LISSE/12-155
E3ZZ85_LISSE/5-171
E4A3U3_PROAC/7-156
E4A3V8_PROAC/135-266
E4AC12_PROAC/200-332
E4AC30_PROAC/36-185
E4ALL3_PROAC/208-339
E4ALM7_PROAC/7-156
E4AXA5_PROAC/208-339
E4AXB9_PROAC/7-156
E4AZE4_PROAC/7-156
E4AZF9_PROAC/135-266
E4B8L8_PROAC/208-339
E4B8N3_PROAC/1-126
E4BJI1_PROAC/36-185
E4BJJ7_PROAC/200-332
E4BMN8_PROAC/7-156
E4BMQ3_PROAC/135-266
E4BW10_PROAC/208-339
E4BW25_PROAC/7-156
E4C3X9_PROAC/208-339
E4C3Z3_PROAC/7-156
E4C988_PROAC/7-156
E4C9A2_PROAC/135-266
E4CGJ5_PROAC/208-339
E4CGK9_PROAC/7-156
E4CN27_PROAC/7-156
E4CN41_PROAC/135-266
E4CZ10_PROAC/208-339
E4CZ24_PROAC/7-156
E4D4F6_PROAC/208-339
E4D4H0_PROAC/7-156
E4DH16_PROAC/208-339
E4DH30_PROAC/7-156
E4DN38_PROAC/208-339
E4DN52_PROAC/7-156
E4DW55_PROAC/208-339
E4DW70_PROAC/7-156
E4DZN7_PROAC/208-339
E4DZQ1_PROAC/7-156
E4E6U8_PROAC/208-339
E4E6W2_PROAC/7-156
E4EDP3_PROAC/208-339
E4EDQ8_PROAC/7-156
E4EMG0_PROAC/208-339
E4EMH5_PROAC/7-156
E4ET00_PROAC/7-156
E4ET14_PROAC/135-266
E4F266_PROAC/7-156
E4F281_PROAC/135-266
E4F6D7_PROAC/7-156
E4F6F2_PROAC/135-266
E4FDY8_PROAC/7-156
E4FE02_PROAC/135-266
E4FLA7_PROAC/7-156
E4FLC2_PROAC/135-266
E4FUT6_PROAC/208-339
E4FUV0_PROAC/7-156
E4G7D5_PROAC/208-339
E4G7E9_PROAC/7-156
E4GDJ3_PROAC/208-339
E4GDK8_PROAC/7-156
E4GHH0_PROAC/7-156
E4GHI4_PROAC/135-266
E4GMJ9_PROAC/7-156
E4GML3_PROAC/135-266
E4H116_PROAC/208-339
E4H132_PROAC/1-126
E4H592_PROAC/208-339
E4H5A6_PROAC/7-156
E4HCU3_PROAC/7-156
E4HCV7_PROAC/135-266
E4HIK5_PROAC/36-185
E4HIM1_PROAC/200-332
E4HWL6_PROAC/208-339
E4HWN1_PROAC/1-126
E4HZI8_PROAC/208-339
E4HZK2_PROAC/7-156
E4I960_ENTFC/4-170
E4IJP5_ENTFC/4-170
E4ISB1_ENTFC/4-170
E4J1B9_ENTFC/4-170
E4JAW0_ENTFC/4-170
E4JKP2_ENTFC/4-170
E4K7W9_9FIRM/184-323
E4K7X0_9FIRM/170-305
E4K7X3_9FIRM/6-148
E4K909_9FIRM/4-170
E4KLX8_9LACT/4-171
E4KYJ6_9FIRM/4-169
E4L4G3_9STRE/4-171
E4LBS8_9FIRM/4-170
E4LC31_9FIRM/179-321
E4LEZ7_9FIRM/174-307
E4LGH0_9FIRM/13-157
E4LM71_9FIRM/173-309
E4LM72_9FIRM/181-319
E4LM74_9FIRM/151-293
E4LMN6_9FIRM/4-170
E4M1F2_9FIRM/30-197
E4M4I7_9FIRM/201-343
E4M683_9FIRM/28-169
E4M685_9FIRM/252-391
E4M895_9BACT/4-170
E4MWK7_THEHA/332-480
E4MWK7_THEHA/56-205
E4MZ98_KITSK/193-329
E4NFT7_KITSK/213-353
E4NFT9_KITSK/4-145
E4NKI3_DROME/139-277
E4NLX9_HALBP/4-169
E4NNG3_HALBP/193-327
E4NNG4_HALBP/190-347
E4NP88_HALBP/4-161
E4NPG9_HALBP/78-221
E4P321_ECO8N/7-150
E4PAD2_ECO8N/12-157
E4PB31_ECO8N/181-318
E4PDE0_ECO8N/5-171
E4PK65_MARAH/179-316
E4PK66_MARAH/15-158
E4PMI4_MARAH/193-329
E4Q583_CALOW/184-323
E4Q584_CALOW/170-305
E4Q587_CALOW/6-148
E4Q5P4_CALOW/4-170
E4QCP3_CALH1/4-170
E4QDE6_CALH1/6-148
E4QDE9_CALH1/170-305
E4QDF0_CALH1/184-323
E4QIC2_METS6/5-165
E4QKY5_METS6/1-146
E4QLU5_METS6/199-336
E4QU60_HAEI6/175-312
E4QW80_HAEI6/8-152
E4R8T0_PSEPB/15-158
E4R9B1_PSEPB/185-321
E4R9B2_PSEPB/15-158
E4RKJ8_HALSL/4-170
E4RMJ9_HALSL/188-326
E4RMK0_HALSL/174-309
E4RMK3_HALSL/15-158
E4RZT7_LEAB4/7-171
E4S492_CALKI/6-148
E4S495_CALKI/170-305
E4S4G0_CALKI/184-323
E4S531_CALKI/4-170
E4SFM3_CALK2/4-170
E4SFZ3_CALK2/6-148
E4SFZ6_CALK2/170-305
E4SFZ7_CALK2/184-323
E4SQ72_STRTN/4-171
E4T3M9_PALPW/9-176
E4T9N4_RIEAD/7-174
E4TGD4_CALNY/176-314
E4TH41_CALNY/5-171
E4THK3_CALNY/150-294
E4TPX3_MARTH/8-174
E4TXA1_SULKY/173-310
E4TXT8_SULKY/175-314
E4U2S7_SULKY/7-169
E4U308_SULKY/5-150
E4U571_OCEP5/182-318
E4U5M5_OCEP5/5-170
E4U5T2_OCEP5/6-149
E4URM6_ARTGP/62-241
E4UX67_ARTGP/431-592
E4UX67_ARTGP/9-155
E4VEN0_9HELI/7-152
E4VHJ4_9HELI/176-313
E4VK98_9HELI/186-324
E4VKA2_9HELI/9-122
E4VR41_BACFR/4-169
E4WEB2_RHOE1/39-181
E4WEB9_RHOE1/187-326
E4WJW3_RHOE1/184-320
E4WJW4_RHOE1/178-318
E4WK19_RHOE1/374-510
E4XDL2_OIKDI/16-181
E4XI79_OIKDI/3-121
E4XI79_OIKDI/373-515
E4Y5A8_OIKDI/16-180
E4Y6H7_OIKDI/406-548
E4Y6H7_OIKDI/9-154
E4ZAQ2_NEIL0/9-174
E4ZQ56_LEPMC/14-194
E4ZRC6_LEPMC/1-75
E4ZRC8_LEPMC/11-99
E5ANT3_BURRH/61-208
E5ANV8_BURRH/253-399
E5AQP8_BURRH/231-383
E5AUM7_BURRH/4-177
E5B3L5_ERWAM/14-157
E5B3U1_ERWAM/182-319
E5B6Y2_ERWAM/5-171
E5B8M8_ERWAM/7-152
E5BH17_9FUSO/4-166
E5BL21_9FUSO/4-166
E5BQ40_9FUSO/4-165
E5BSF9_9FUSO/182-320
E5BV32_9FUSO/5-148
E5BV35_9FUSO/173-305
E5C141_9FUSO/4-166
E5C553_9BACE/4-169
E5CK46_STAHO/16-161
E5CK48_STAHO/186-324
E5CMZ2_STAHO/4-170
E5CQZ4_9STAP/4-170
E5CVV1_9STAP/186-324
E5CVV3_9STAP/18-165
E5QX45_STAAH/4-171
E5QXW4_STAAH/28-173
E5QXW6_STAAH/186-324
E5RA87_STAAG/186-324
E5RA89_STAAG/16-161
E5RBR1_STAAG/4-171
E5S2H9_TRISP/371-515
E5S2H9_TRISP/7-149
E5TE83_STAAU/4-171
E5TFX3_STAAU/186-324
E5TFX5_STAAU/16-161
E5TIS2_STAAU/4-171
E5TJL3_STAAU/16-161
E5TJL5_STAAU/186-324
E5TRY3_STAAU/4-171
E5TVP1_STAAU/16-161
E5TVP3_STAAU/186-324
E5U4L6_ALCXX/18-166
E5U7M7_ALCXX/12-155
E5U7M8_ALCXX/174-312
E5UE48_ALCXX/11-186
E5UMP6_NEIMU/5-171
E5V384_9BACL/4-171
E5VIF7_9FIRM/4-171
E5VK81_9FIRM/173-309
E5VK85_9FIRM/154-297
E5VPU4_9FIRM/4-171
E5VW99_9FIRM/174-306
E5VWA3_9FIRM/11-154
E5W399_9BACI/32-170
E5W477_9BACI/8-174
E5W6P3_9BACI/19-163
E5WCS3_9BACI/4-170
E5WE84_9BACI/189-327
E5WJE9_9BACI/17-161
E5X6I0_9ACTN/186-322
E5XBY2_9ACTN/8-149
E5XBY3_9ACTN/188-325
E5XET4_9FIRM/4-148
E5XHZ2_9FIRM/173-305
E5XI65_9FIRM/214-357
E5XN92_9ACTO/36-179
E5XQS1_9ACTO/179-324
E5XR26_9ACTO/185-324
E5XUP2_9ACTO/1-141
E5Y2R6_BILWA/374-513
E5Y3W7_BILWA/114-258
E5Y432_BILWA/4-170
E5Y5N9_BILWA/187-330
E5Y852_BILWA/175-315
E5Y9F9_BILWA/379-511
E5YCN3_9ENTR/183-320
E5YGU4_9ENTR/5-171
E5YJ39_9ENTR/7-152
E5YWE8_9BACL/201-339
E5YZL5_9BACL/18-162
E5YZN2_9BACL/4-170
E5Z437_9BACL/6-150
E5Z816_CAMJE/172-309
E5Z9T2_CAMJE/7-152
E5ZAI2_CAMJE/173-304
E5ZBG5_CAMJE/1-57
E5ZCF8_CAMJE/172-309
E5ZDA9_CAMJE/2-101
E5ZJE9_CAMJE/7-152
E5ZKX3_CAMJE/173-304
E5ZLF2_CAMJE/174-311
E5ZU96_ECOLX/181-318
E5ZUE5_ECOLX/12-157
E5ZY58_ECOLX/5-171
E6A0N1_ECOLX/7-150
E6A861_ECOLX/7-150
E6AAB3_ECOLX/12-157
E6AAG2_ECOLX/181-318
E6ABB4_ECOLX/5-171
E6ALW9_ECOLX/181-318
E6AM17_ECOLX/12-157
E6APN2_ECOLX/7-150
E6AQI1_ECOLX/5-171
E6AXM9_ECOLX/12-157
E6AXS9_ECOLX/181-318
E6B7W1_ECOLX/7-150
E6B9S8_ECOLX/5-171
E6BDJ4_ECOLX/12-157
E6BDP2_ECOLX/181-318
E6BJ94_ECOLX/7-152
E6BKJ4_ECOLX/5-171
E6BVN5_PROAC/7-156
E6BVP9_PROAC/135-266
E6C2B9_PROAC/7-156
E6C2D4_PROAC/135-266
E6CD58_PROAC/7-156
E6CD72_PROAC/135-266
E6CIT8_PROAC/1-126
E6CIV3_PROAC/208-339
E6CPH3_PROAC/7-156
E6CPI9_PROAC/135-266
E6CZT3_PROAC/208-339
E6CZU8_PROAC/1-126
E6D3J9_PROAC/1-126
E6D3L5_PROAC/208-339
E6DF10_PROAC/208-339
E6DF24_PROAC/7-156
E6DQ92_PROAC/208-339
E6DQA7_PROAC/7-156
E6DU43_PROAC/208-339
E6DU57_PROAC/7-156
E6E4X4_PROAC/208-339
E6E4Y8_PROAC/7-156
E6E600_PROAC/7-156
E6E614_PROAC/135-266
E6EFV9_PROAC/208-339
E6EFX3_PROAC/7-156
E6EN14_ENTFA/172-305
E6EN15_ENTFA/5-145
E6EN19_ENTFA/181-319
E6ESV2_ENTFA/12-178
E6EXJ3_ENTFA/181-319
E6EZQ0_ENTFA/172-305
E6EZQ1_ENTFA/5-145
E6F0T9_ENTFA/12-178
E6F6U5_ENTFA/181-319
E6F7W4_ENTFA/12-178
E6F922_ENTFA/172-305
E6F923_ENTFA/5-145
E6FES1_ENTFA/181-319
E6FES6_ENTFA/5-145
E6FES7_ENTFA/172-305
E6FHZ1_ENTFA/12-178
E6FKX1_ENTFA/181-319
E6FKX5_ENTFA/5-145
E6FKX6_ENTFA/172-305
E6FPZ9_ENTFA/12-178
E6FV34_ENTFA/12-178
E6FYN8_ENTFA/181-319
E6FYP2_ENTFA/5-145
E6FYP3_ENTFA/172-305
E6G5R1_ENTFA/12-178
E6G6D0_ENTFA/181-319
E6G6D5_ENTFA/5-145
E6G6D6_ENTFA/172-305
E6GCY1_ENTFA/172-305
E6GCY2_ENTFA/5-145
E6GCY7_ENTFA/181-319
E6GG51_ENTFA/12-178
E6GGZ6_ENTFA/181-319
E6GH00_ENTFA/5-145
E6GH01_ENTFA/172-305
E6GNE0_ENTFA/12-178
E6GVB8_ENTFA/12-178
E6GZ92_ENTFA/181-319
E6GZ97_ENTFA/5-145
E6GZ98_ENTFA/172-305
E6H1K6_ENTFA/172-305
E6H1K7_ENTFA/5-145
E6H1L1_ENTFA/181-319
E6H8K2_ENTFA/12-178
E6H943_ENTFA/181-319
E6H947_ENTFA/5-145
E6H948_ENTFA/172-305
E6HF59_ENTFA/12-178
E6HJW4_ENTFA/172-305
E6HJW5_ENTFA/5-145
E6HJW9_ENTFA/181-319
E6HMC7_ENTFA/12-178
E6HSV3_ENTFA/12-178
E6HWY3_ENTFA/181-319
E6HWY8_ENTFA/5-145
E6HWY9_ENTFA/172-305
E6I1P1_ENTFA/12-178
E6I309_ENTFA/172-305
E6I310_ENTFA/5-145
E6I314_ENTFA/181-319
E6ID85_ENTFA/12-178
E6IFS4_ENTFA/172-305
E6IFS5_ENTFA/5-145
E6IFS9_ENTFA/181-319
E6IML1_ENTFA/12-178
E6INN5_ENTFA/172-305
E6INN6_ENTFA/5-145
E6INP0_ENTFA/181-319
E6IRS3_ENTFA/181-319
E6IRS7_ENTFA/5-145
E6IRS8_ENTFA/172-305
E6IVL4_ENTFA/12-178
E6IZE4_STRAP/28-195
E6J646_9ACTO/200-341
E6J655_9ACTO/196-333
E6J670_9ACTO/16-161
E6JBT6_9ACTO/187-326
E6JBY4_9ACTO/38-180
E6JJN5_RIEAN/7-174
E6JKU7_STAEP/4-170
E6JNI0_STAEP/186-324
E6JNI2_STAEP/18-165
E6JU55_9SPIO/4-168
E6KKH9_STRSA/4-171
E6KSE9_9ACTO/15-161
E6KSG8_9ACTO/188-328
E6KSH0_9ACTO/5-150
E6KU21_9ACTO/179-322
E6KVU8_9PAST/12-159
E6KXB2_9PAST/176-313
E6L2D6_9PROT/195-335
E6L363_9PROT/10-171
E6L5K1_9PROT/9-154
E6L6Q8_9PROT/179-316
E6L913_CAMUP/173-306
E6L9H8_CAMUP/20-165
E6LBG3_CAMUP/174-311
E6LEG9_9ENTE/4-170
E6LLX6_9FIRM/174-309
E6LLX9_9FIRM/158-301
E6LVX2_9ACTO/177-313
E6LYI7_9ACTO/1-86
E6LYL2_9ACTO/188-329
E6LYL7_9ACTO/15-161
E6M3T1_9ACTO/15-161
E6M3T6_9ACTO/188-329
E6M3V9_9ACTO/10-156
E6M6D5_9ACTO/177-313
E6M7Y5_STALU/4-170
E6M9W8_STALU/24-169
E6MAL3_STALU/186-324
E6MFG8_9FIRM/4-170
E6MZW3_NEIMH/5-171
E6N3F5_9ARCH/190-330
E6N3F6_9ARCH/190-329
E6N8S0_9ARCH/9-183
E6N8U3_9ARCH/187-323
E6N932_9ARCH/18-166
E6NBL7_9ARCH/3-177
E6NDF0_HELPI/9-154
E6NIM6_HELPK/7-152
E6NKI1_HELPL/7-152
E6NRX8_HELPQ/7-152
E6PAT2_9ARCH/195-334
E6PC64_9ZZZZ/5-172
E6PIC8_9ZZZZ/135-274
E6PIG0_9ZZZZ/6-148
E6PKH8_9ZZZZ/201-342
E6PNG0_9ZZZZ/201-342
E6PPE5_9ZZZZ/204-345
E6PRI5_9ZZZZ/19-162
E6PS13_9ZZZZ/174-316
E6PT75_9ZZZZ/4-174
E6Q4B0_9ZZZZ/131-270
E6Q4E2_9ZZZZ/6-148
E6Q7U1_9ZZZZ/6-148
E6Q8M3_9ZZZZ/187-324
E6QA82_9ZZZZ/6-166
E6QEL6_9ZZZZ/19-162
E6QKA8_9ZZZZ/5-148
E6QMQ1_9ZZZZ/265-416
E6QQA6_9ZZZZ/187-324
E6QSR8_9ZZZZ/7-152
E6QSR9_9ZZZZ/178-315
E6QVH7_9ZZZZ/178-326
E6R6Z6_CRYGW/66-244
E6RUS1_CAMJS/172-309
E6RWG9_CAMJS/7-152
E6RWT8_CAMJS/173-304
E6RXG9_CAMJC/7-152
E6RXS6_CAMJC/173-304
E6RZY5_CAMJC/174-254
E6S1L6_HELPF/7-152
E6SC74_INTC7/657-798
E6SC76_INTC7/34-177
E6SFE6_INTC7/189-328
E6SHP6_THEM7/179-339
E6SK33_THEM7/4-171
E6SME0_THEM7/213-352
E6SME2_THEM7/4-60
E6SME2_THEM7/83-176
E6SYM4_SHEB6/7-152
E6SZG3_SHEB6/190-327
E6T7B6_SHEB6/4-170
E6T9T7_SHEB6/377-514
E6TA62_MYCSR/185-323
E6TFX8_MYCSR/6-147
E6TI22_MYCSR/12-155
E6TIV6_MYCSR/195-334
E6TK95_MYCSR/6-180
E6TS34_BACCJ/4-170
E6TTG5_BACCJ/17-161
E6TXY1_BACCJ/190-328
E6U3C8_ETHHY/6-149
E6U3C9_ETHHY/176-313
E6U8U2_ETHHY/4-170
E6UNW8_CLOTL/4-170
E6UZJ9_VARPD/198-332
E6UZK0_VARPD/191-329
E6V0L6_VARPD/201-346
E6V612_VARPD/12-157
E6V6P9_VARPD/10-183
E6VAU9_VARPD/197-344
E6VE83_RHOPX/16-159
E6VGP9_RHOPX/177-316
E6VQC3_RHOPX/8-167
E6VQV7_DESAO/101-245
E6VRK3_DESAO/177-323
E6VV41_DESAO/196-339
E6VWY5_DESAO/376-508
E6VY66_DESAO/191-330
E6W1J5_DESIS/4-170
E6W4G0_DESIS/6-149
E6W5C6_DESIS/179-317
E6W5C7_DESIS/177-314
E6W8E9_PANSA/5-171
E6W906_PANSA/14-157
E6WB19_PANSA/184-321
E6WC75_PANSA/14-157
E6WSN5_PSEUU/185-322
E6WVJ4_PSEUU/13-156
E6WYU7_NITSE/7-152
E6WZN8_NITSE/9-175
E6X265_NITSE/179-316
E6X2U3_NITSE/176-315
E6X889_CELAD/4-172
E6X8F5_CELAD/178-316
E6XC24_CELAD/175-314
E6XIH6_SHEP2/4-170
E6XJC5_SHEP2/190-327
E6XK68_SHEP2/7-152
E6XPC8_SHEP2/373-510
E6YS41_9RHIZ/351-516
E6ZW59_9BASI/426-571
E6ZW59_9BASI/7-161
E6ZWK8_9BASI/46-219
E7A4G8_HAEIF/176-313
E7A8E0_HAEIF/8-152
E7AA74_HELFC/7-151
E7AAL1_HELFC/178-319
E7AFN1_HAEIF/8-152
E7AH32_HAEIF/176-313
E7B0D4_YERE1/5-171
E7B3P5_YERE1/183-320
E7B4X8_YERE1/7-152
E7BIG0_NEIMW/5-170
E7C3L4_9DELT/11-168
E7FNI5_9LACO/4-171
E7FV52_ERYRH/4-170
E7FYU8_9HELI/177-314
E7FZA7_9HELI/7-152
E7G2P6_9HELI/177-314
E7G391_9HELI/7-152
E7G9M6_9FIRM/4-173
E7GKR4_CLOSY/173-309
E7GKR7_CLOSY/153-296
E7GT07_CLOSY/4-171
E7GYZ3_STRAP/4-171
E7H0G7_9BURK/177-318
E7H2S8_9BURK/179-316
E7H3H6_9BURK/14-163
E7H673_9BURK/185-327
E7H7R4_ECOLX/7-152
E7HB72_ECOLX/5-171
E7HD68_ECOLX/12-157
E7HPV6_ECOLX/7-152
E7HU58_ECOLX/1-129
E7HZF4_ECOLX/12-157
E7IC41_ECOLX/12-157
E7ICM1_ECOLX/5-171
E7IE82_ECOLX/7-150
E7IVJ4_ECOLX/5-171
E7IY18_ECOLX/7-152
E7J3J7_ECOLX/12-157
E7J602_ECOLX/1-166
E7JCR3_ECOLX/7-152
E7JGA6_ECOLX/12-157
E7JGJ4_ECOLX/181-318
E7JHT6_ECOLX/7-150
E7JP84_ECOLX/5-171
E7JV86_SHISO/5-171
E7K304_SHISO/7-152
E7KST1_YEASL/7-175
E7LYT9_YEASV/7-175
E7M2F7_9BACL/190-328
E7M5D9_9BACL/4-170
E7MBN8_9BACL/6-150
E7MBN9_9BACL/184-315
E7MD98_STAAU/4-171
E7MFL9_STAAU/16-161
E7MFM1_STAAU/186-324
E7MSJ4_STAAU/4-171
E7MVT6_STAAU/16-161
E7MVT8_STAAU/186-324
E7N2E7_9FIRM/183-319
E7N2E8_9FIRM/181-319
E7N2F0_9FIRM/151-293
E7N4P6_9FIRM/10-176
E7NA10_9ACTO/179-316
E7NB93_9ACTO/21-167
E7NBL7_9ACTO/115-263
E7NLN7_YEASO/7-175
E7NVD0_TREPH/173-305
E7NVD4_TREPH/5-148
E7P5D4_PSESG/15-158
E7P5D5_PSESG/183-319
E7PPF7_PSESG/183-319
E7PPF8_PSESG/15-158
E7Q017_STRDY/4-171
E7QJE9_YEASZ/7-175
E7QPD3_9EURY/66-209
E7QQV5_9EURY/192-331
E7QQV6_9EURY/185-336
E7QRG4_9EURY/4-173
E7QYK1_9EURY/4-162
E7RBA3_PICAD/382-526
E7RBA3_PICAD/4-144
E7RD08_9BACL/185-323
E7RDY6_9BACL/14-158
E7RH58_9BACL/4-170
E7RU24_9BURK/186-337
E7RV08_9BURK/14-158
E7RV99_9BURK/219-365
E7S1Q2_STRAG/4-171
E7S8U6_9STRE/4-171
E7SDW3_SHIDY/181-318
E7SF32_SHIDY/7-152
E7SJI7_SHIDY/12-157
E7SK82_SHIDY/5-171
E7T2R2_SHIBO/5-171
E7T3B9_SHIBO/12-157
E7T5J2_SHIBO/181-318
E7T5P8_SHIBO/7-150
E7T6M2_SHIFL/7-152
E7TEC4_SHIFL/5-171
E7TIK9_SHIFL/12-157
E7TIQ9_SHIFL/181-318
E7TLG0_ECO57/12-157
E7TLW1_ECO57/181-318
E7TMZ0_ECO57/5-171
E7TR97_ECO57/7-150
E7U3D5_ECOLX/181-318
E7U3I0_ECOLX/12-157
E7U586_ECOLX/5-171
E7U7A9_ECOLX/7-150
E7UJ22_ECOLX/7-152
E7UKA9_ECOLX/5-171
E7UN85_ECOLX/12-157
E7UND1_ECOLX/181-318
E7UUE8_SALTY/14-157
E7UUJ7_SALTY/181-318
E7V3Z4_SALTY/5-171
E7V578_SALTY/7-151
E7V686_SALMO/5-171
E7V8V5_SALMO/7-151
E7VDS9_SALMO/14-157
E7VJA9_SALMO/7-151
E7VKF7_SALMO/14-157
E7VSY2_SALMO/5-171
E7VWF5_SALMO/5-171
E7W351_SALMO/7-151
E7W4H4_SALMO/5-171
E7WCS3_SALMO/7-151
E7WHA2_SALMO/5-171
E7WS70_SALMO/7-151
E7WTK7_SALMO/5-171
E7WXF6_SALMO/7-151
E7X8I8_SALMO/7-151
E7XDA8_SALMO/5-171
E7XFF4_SALMO/14-157
E7XL77_SALMO/7-151
E7XLN6_SALMO/5-171
E7XVK8_SALMO/5-171
E7XX59_SALMO/7-151
E7Y3W9_SALMO/181-318
E7Y407_SALMO/14-157
E7Y6A3_SALMO/7-151
E7Y833_SALMO/5-171
E7YN81_SALMO/5-171
E7YQ80_SALMO/7-151
E7YUP4_SALMO/5-171
E7Z447_SALMO/7-151
E7Z614_SALMO/5-171
E7ZGF9_SALMO/7-151
E7ZJY0_SALMO/5-171
E7ZPZ5_SALMO/7-151
E7ZVT5_SALMO/5-171
E8A1P0_SALMO/7-151
E8A6W6_SALMO/5-171
E8AGR1_SALMO/7-151
E8AJ46_SALMO/5-171
E8ARD7_SALMO/7-151
E8AYK2_SALMO/14-157
E8AYP2_SALMO/181-318
E8B152_SALMO/5-171
E8B6A7_SALMO/7-151
E8BB04_SALMO/14-157
E8BBI0_SALMO/7-151
E8BCP7_SALMO/5-171
E8BJX3_SALMO/181-318
E8BLM7_SALMO/5-171
E8BSF5_SALMO/14-157
E8BUY9_SALMO/7-151
E8BWR2_SALMO/7-151
E8BYS5_SALMO/5-171
E8C8U8_SALMO/181-318
E8CA36_SALMO/14-157
E8CAN5_SALMO/7-151
E8CD52_SALMO/5-171
E8CL88_SALMO/5-171
E8CR57_SALMO/7-151
E8CZ00_SALMO/5-171
E8D4N4_SALMO/14-157
E8D4S3_SALMO/181-318
E8D7E9_SALMO/7-151
E8DBV8_SALMO/181-318
E8DC53_SALMO/5-171
E8DCX9_SALMO/14-157
E8DFL0_SALMO/7-151
E8DN60_SALMO/5-171
E8DX42_SALMO/7-151
E8E005_SALMO/7-151
E8E2X8_SALMO/5-171
E8E9N8_SALMO/5-171
E8ECW1_SALMO/7-151
E8EN31_SALMO/5-171
E8EVW8_SALMO/7-151
E8EYG7_SALMO/5-171
E8F5L6_SALMO/7-151
E8FIU5_SALMO/5-171
E8FLQ7_SALMO/7-151
E8FMQ7_SALMO/7-151
E8FP90_SALMO/14-157
E8FSP3_SALMO/181-318
E8FZH3_SALMO/5-171
E8G119_SALMO/7-151
E8G2G7_SALMO/5-171
E8G6U7_SALMO/181-318
E8G8X6_SALMO/14-157
E8GDC0_SALMO/5-171
E8GKA5_SALMO/7-151
E8GUU5_SALMO/5-171
E8GWW7_SALMO/7-151
E8H0N9_SALMO/14-157
E8H230_ECO57/7-150
E8H4A5_ECO57/5-171
E8HCT4_ECO57/12-157
E8HCY0_ECO57/181-318
E8HFH8_ECOLX/7-150
E8HI73_ECOLX/5-171
E8HRN4_ECOLX/12-157
E8HRS9_ECOLX/181-318
E8HUB6_ECOLX/7-150
E8HX55_ECOLX/5-171
E8I5P7_ECOLX/12-157
E8I5U3_ECOLX/181-318
E8I844_ECOLX/7-150
E8IAJ0_ECOLX/5-171
E8IIZ9_ECOLX/12-157
E8IJ45_ECOLX/181-318
E8IM23_ECOLX/7-150
E8INJ8_ECOLX/5-171
E8IX33_ECOLX/12-157
E8IX79_ECOLX/181-318
E8J0Y8_ECO57/7-150
E8J3N6_ECO57/5-171
E8JC55_ECO57/12-157
E8JCA2_ECO57/181-318
E8JHI6_9ACTO/179-322
E8JJD4_9ACTO/6-151
E8JJD7_9ACTO/187-325
E8JJF6_9ACTO/15-161
E8JQR6_STREI/4-171
E8JWG2_STRCR/28-195
E8K287_9STRE/4-171
E8K7A5_STRPA/4-171
E8KD35_9STRE/4-171
E8KEF4_9PAST/10-154
E8KID1_9PAST/182-319
E8KM10_STRSA/28-195
E8KXH0_STRVE/4-171
E8L016_9RHIZ/11-156
E8L1M7_9RHIZ/14-173
E8L5J8_9RHIZ/179-318
E8LCB6_9FIRM/4-170
E8LDC8_9FIRM/158-301
E8LDD1_9FIRM/173-308
E8LIB9_9GAMM/17-183
E8LSZ3_9VIBR/364-501
E8LU75_9VIBR/14-157
E8LWE5_9VIBR/184-321
E8LYS6_9VIBR/5-171
E8M5F2_9VIBR/184-321
E8M6Y3_9VIBR/5-171
E8M8B4_9VIBR/14-157
E8MAL3_9VIBR/366-503
E8MXQ1_ANATU/31-197
E8N0R2_ANATU/188-327
E8N0R4_ANATU/200-342
E8N5I1_ANATU/190-328
E8N5Z5_ANATU/9-154
E8N6U7_MICTS/6-151
E8N6V1_MICTS/187-322
E8N8B9_MICTS/178-315
E8NP59_SALET/5-171
E8NV23_SALET/14-157
E8NV69_SALET/7-151
E8NV79_SALET/181-318
E8P2I0_YERPH/183-320
E8P488_YERPH/7-151
E8P6M2_YERPH/5-171
E8PI92_ACIB1/185-328
E8PI93_ACIB1/151-292
E8PJJ6_THESS/5-148
E8PL86_THESS/5-170
E8PN76_THESS/182-318
E8Q9D7_STRED/4-171
E8QE35_HELP7/175-309
E8QFK9_HELP7/7-152
E8QK02_HELP4/175-309
E8QMA2_HELP4/7-152
E8QMJ8_HELPR/175-309
E8QPT5_HELPR/7-152
E8QRZ7_HELPW/7-152
E8QUA0_HELPW/175-309
E8QZK7_ISOPI/214-351
E8R0D3_ISOPI/14-159
E8R4S8_ISOPI/4-176
E8R6E0_ISOPI/203-349
E8R6T7_ISOPI/201-363
E8R8E3_DESM0/189-325
E8R8U5_DESM0/191-330
E8R9U4_DESM0/178-306
E8RA25_DESM0/10-151
E8RCY5_9DELT/181-312
E8RFS9_9DELT/186-325
E8RFT0_9DELT/177-318
E8RGH9_9DELT/4-169
E8RGU1_9DELT/8-182
E8RIA2_9DELT/12-155
E8RPY6_9CAUL/11-172
E8RQ26_9CAUL/182-319
E8RQ27_9CAUL/28-171
E8RWW5_MICSL/184-321
E8RYB3_MICSL/205-349
E8S540_MICSL/186-331
E8S541_MICSL/5-146
E8SEV0_STAPH/186-324
E8SEV2_STAPH/14-159
E8SGI6_STAPH/4-170
E8SMW1_NEIGO/5-170
E8SSK7_GEOS2/17-161
E8SVW4_GEOS2/189-327
E8T017_GEOS2/4-170
E8T4T6_THEA1/178-317
E8T6G8_THEA1/176-314
E8T6G9_THEA1/175-305
E8T6Q9_THEA1/150-293
E8T925_MESCW/16-159
E8T9Y1_MESCW/178-317
E8TE59_MESCW/8-169
E8TVU7_ALIDB/197-363
E8TWV5_ALIDB/6-183
E8TZZ0_ALIDB/189-330
E8U286_ALIDB/14-162
E8U4N3_DEIML/184-320
E8U9S5_DEIML/17-158
E8UBN5_DEIML/1-169
E8UJQ1_STREJ/4-171
E8UR68_THEBF/5-148
E8UR69_THEBF/186-325
E8UR70_THEBF/175-312
E8UT05_THEBF/4-170
E8UYU9_TERSS/182-319
E8V0P4_TERSS/10-151
E8V6U2_TERSS/4-180
E8VBF4_BACST/8-174
E8VH70_BACST/17-161
E8VKG8_BACST/189-327
E8VME0_VIBVU/4-170
E8VMI2_VIBVU/14-157
E8VS11_VIBVU/366-503
E8VV13_VIBVU/184-321
E8W1N9_STRFA/205-351
E8W1P1_STRFA/16-158
E8WCY3_STRFA/225-362
E8WIB6_GEOS8/4-147
E8WIR5_GEOS8/175-312
E8WK31_GEOS8/173-310
E8WN24_GEOS8/175-312
E8WU88_GEOS8/4-170
E8X135_ACISM/184-321
E8X2W3_ACISM/4-174
E8X4W9_ACISM/11-152
E8XBR6_SALT4/14-157
E8XBV8_SALT4/183-320
E8XED5_SALT4/5-171
E8XG28_SALT4/7-151
E8XMD5_RAHSY/14-157
E8XS17_RAHSY/5-171
E8XTM5_RAHSY/184-321
E8XU47_RAHSY/7-151
E8Y4K4_ECOKO/181-318
E8Y5B9_ECOKO/12-157
E8YDX4_ECOKO/5-171
E8YEE3_ECOKO/7-152
E8YIX8_9BURK/4-180
E8YL60_9BURK/198-344
E8YLN7_9BURK/23-171
E8YPR4_9BURK/196-349
E8ZNH9_CLOB0/4-170
E8ZQ34_CLOB0/173-305
E8ZU59_CLOB0/174-311
E8ZU60_CLOB0/187-326
E8ZU61_CLOB0/5-148
E8ZZF9_SALET/14-157
E8ZZK4_SALET/181-318
E9A446_SALET/5-171
E9AAE5_SALET/7-151
E9C1F7_9EUKA/427-571
E9C1F7_9EUKA/8-150
E9C2F6_9EUKA/41-199
E9CKH0_9ENTR/5-171
E9CMC6_9ENTR/181-318
E9CPJ0_9ENTR/3-124
E9D5X4_COCPS/433-590
E9D5X4_COCPS/9-156
E9DHG2_COCPS/20-199
E9DQQ6_9STRE/4-171
E9DUQ8_METAQ/3-155
E9EA45_METAQ/309-459
E9EN21_METAR/309-459
E9F2I3_METAR/17-189
E9FEH7_9STRE/4-171
E9FME1_9STRE/4-171
E9GAT0_DAPPU/8-160
E9GEV6_DAPPU/441-584
E9GEV6_DAPPU/60-206
E9IDN6_SOLIN/110-251
E9IH16_SOLIN/1-86
E9IH18_SOLIN/14-68
E9INH3_SOLIN/392-532
E9JBN0_SOLIN/4-40
E9KN67_9RHIZ/178-316
E9QBB5_DANRE/136-300
E9QJ93_DANRE/19-106
E9QKJ1_MOUSE/18-164
E9QKJ1_MOUSE/535-678
E9QKV5_MOUSE/19-174
E9RLZ2_LACRE/4-170
E9RNE4_LACRE/182-319
E9RNE5_LACRE/5-148
E9RV05_9FIRM/6-150
E9RWX4_9FIRM/173-306
E9RZP3_9FIRM/394-533
E9SLE6_CLOSY/4-171
E9SMF6_CLOSY/173-309
E9SMF9_CLOSY/153-296
E9T3H7_COREQ/380-516
E9T3N8_COREQ/183-323
E9T3N9_COREQ/184-320
E9T5E5_COREQ/187-326
E9T5F2_COREQ/12-154
E9T9F0_ECOLX/5-171
E9TCH1_ECOLX/7-150
E9TG79_ECOLX/12-157
E9TNP5_ECOLX/181-318
E9TWM3_ECOLX/5-171
E9TWU5_ECOLX/181-318
E9TYU7_ECOLX/7-150
E9U2E9_ECOLX/12-157
E9U6G1_ECOLX/181-318
E9U6K8_ECOLX/12-157
E9UC15_ECOLX/7-150
E9UF83_ECOLX/5-171
E9UJZ5_ECOLX/181-318
E9UK37_ECOLX/181-318
E9UKM2_ECOLX/181-318
E9UL80_ECOLX/181-318
E9ULC8_ECOLX/12-157
E9ULS4_ECOLX/181-318
E9UMC7_SHISO/12-157
E9UMI0_SHISO/181-318
E9V139_9ACTO/6-148
E9V141_9ACTO/178-316
E9V447_ECOLX/181-318
E9V490_ECOLX/12-157
E9V8V6_ECOLX/5-171
E9VCD5_ECOLX/7-150
E9VJN0_ECOLX/12-157
E9VJS4_ECOLX/181-318
E9VR63_ECOLX/5-171
E9VT31_ECOLX/7-150
E9W257_ECOLX/7-150
E9W3T0_ECOLX/5-171
E9W8H6_ECOLX/12-157
E9W8M3_ECOLX/181-318
E9WCE1_ECOLX/12-157
E9WCI6_ECOLX/181-318
E9WGU6_ECOLX/5-171
E9WKU4_ECOLX/7-152
E9WQR6_ECOLX/12-157
E9WQW0_ECOLX/181-318
E9WW50_ECOLX/5-171
E9WZG5_ECOLX/7-152
E9X5X0_ECOLX/181-318
E9X617_ECOLX/12-157
E9X9L4_ECOLX/7-152
E9XC44_ECOLX/5-171
E9XKZ3_ECOLX/5-171
E9XND0_ECOLX/181-318
E9XNH5_ECOLX/12-157
E9XQW9_ECOLX/7-150
E9XWW9_ECOLX/14-157
E9XX13_ECOLX/181-318
E9Y163_ECOLX/5-171
E9Y545_ECOLX/7-152
E9YBF4_ECOLX/5-171
E9YEG9_ECOLX/12-157
E9YHL4_ECOLX/7-152
E9YL53_ECOLX/181-318
E9YQB4_ECOLX/5-171
E9YRZ1_ECOLX/12-157
E9YS46_ECOLX/181-318
E9YZ72_ECOLX/7-150
E9Z4Y3_ESCFE/12-157
E9Z9A9_ESCFE/181-318
E9Z9F5_ESCFE/5-171
E9ZAS5_ESCFE/7-152
E9ZFM8_MYCTU/179-322
E9ZGX1_MYCTU/7-148
E9ZH96_MYCTU/9-155
E9ZHA7_MYCTU/194-333
E9ZJZ3_MYCTU/8-184
E9ZX41_NEIME/5-169
F0A2Q3_NEIME/5-170
F0A8D0_NEIME/5-170
F0AE30_NEIME/5-171
F0AJN7_NEIME/5-169
F0AQA1_NEIME/5-170
F0AVD1_NEIME/5-171
F0B1K7_NEIME/5-170
F0B780_NEIME/5-170
F0B8R9_9XANT/1-143
F0BBU4_9XANT/182-323
F0BBV0_9XANT/183-320
F0BU70_9XANT/183-320
F0BU81_9XANT/181-322
F0BZ48_9XANT/4-147
F0C0M5_9XANT/181-322
F0C0N0_9XANT/183-320
F0C9U9_9XANT/13-156
F0CDY6_SALMO/181-318
F0CFB6_SALMO/181-318
F0CG46_SALMO/181-318
F0CG86_SALMO/14-157
F0CHT9_SALMO/181-318
F0CHX9_SALMO/14-157
F0CI62_SALMO/181-318
F0CIA3_SALMO/14-157
F0CK10_SALMO/181-318
F0CK50_SALMO/14-157
F0CKC4_SALMO/14-157
F0CKG5_SALMO/181-318
F0CKV6_SALMO/181-318
F0CLT3_SALMO/181-318
F0CLX3_SALMO/14-157
F0CM68_SALMO/181-318
F0CMA8_SALMO/14-157
F0CN43_SALMO/181-318
F0CN83_SALMO/14-157
F0CP22_SALMO/181-318
F0CP62_SALMO/14-157
F0CPQ2_SALMO/181-318
F0CPU2_SALMO/14-157
F0CQM7_SALMO/181-318
F0CQR7_SALMO/14-157
F0CRK5_SALMO/181-318
F0CRP5_SALMO/14-157
F0CSC7_SALMO/181-318
F0CSG7_SALMO/14-157
F0CSY7_SALMO/181-318
F0CT81_SALMO/14-157
F0CTC1_SALMO/181-318
F0CU89_SALMO/14-157
F0CUJ9_SALMO/181-318
F0CUR6_SALMO/14-157
F0CWC3_SALMO/181-318
F0CXV2_SALMO/181-318
F0CXZ2_SALMO/14-157
F0CYS7_SALMO/181-318
F0CYW7_SALMO/14-157
F0CZ82_SALMO/181-318
F0CZC2_SALMO/14-157
F0CZL7_SALMO/181-318
F0CZQ6_SALMO/14-157
F0CZZ1_SALMO/181-318
F0D031_SALMO/14-157
F0D0G4_SALMO/14-157
F0D0K3_SALMO/181-318
F0D1A1_SALMO/181-318
F0D1Q7_STAAU/4-171
F0D4F0_STAAU/16-161
F0D4F2_STAAU/186-324
F0D9D4_STAAU/4-171
F0DAG4_STAAU/16-161
F0DAG6_STAAU/186-324
F0DJI0_9FIRM/7-173
F0DKQ7_9FIRM/129-269
F0DNP1_9FIRM/5-147
F0DNP4_9FIRM/181-318
F0DNP5_9FIRM/186-325
F0DU63_9FIRM/4-170
F0DZ74_9PSED/15-158
F0ECR0_9PSED/15-158
F0ECR2_9PSED/62-198
F0EFQ7_ENTCA/4-170
F0ES54_HAEPA/12-157
F0EU70_HAEPA/176-313
F0F2D3_9NEIS/20-163
F0F2D5_9NEIS/191-329
F0FHC9_STRSA/28-195
F0FM95_STRSA/28-195
F0FQN4_STRSA/28-195
F0G143_9BURK/4-176
F0G8H5_9BURK/14-161
F0GBK3_9BURK/20-84
F0GHT6_9BURK/1-85
F0GW46_9FIRM/4-172
F0GYU2_9FIRM/4-142
F0HGQ6_9FIRM/4-170
F0HJ51_9FIRM/173-304
F0HJ54_9FIRM/5-148
F0HJ56_9FIRM/178-316
F0HPF5_9ACTN/186-322
F0HRS3_9ACTN/188-325
F0HRS4_9ACTN/8-149
F0I4J7_STRSA/28-195
F0IAW2_STRSA/28-195
F0IJG1_STRSA/28-195
F0IS30_STRSA/28-195
F0IXV8_ACIMA/174-311
F0IYS9_ACIMA/14-173
F0J5U0_ACIMA/16-159
F0JBS6_DESDE/177-323
F0JDI9_DESDE/173-305
F0JE77_DESDE/189-328
F0JGC5_DESDE/376-508
F0JH18_DESDE/101-245
F0JHP3_DESDE/210-325
F0JJF7_DESDE/174-306
F0JP14_ESCFE/1-144
F0JWE1_ESCFE/5-171
F0JWI8_ESCFE/181-318
F0JX88_ESCFE/12-157
F0K4A5_CLOAE/8-150
F0K819_CLOAE/49-196
F0K8J1_CLOAE/175-311
F0K8J2_CLOAE/186-325
F0K8J3_CLOAE/5-148
F0KBH8_CLOAE/4-170
F0KGG1_ACICP/185-328
F0KGG2_ACICP/151-292
F0KRX2_YERE3/183-320
F0KVC6_YERE3/5-171
F0KY77_YERE3/7-152
F0L5Q7_9RHIZ/180-319
F0L621_9RHIZ/14-175
F0L6R0_9RHIZ/13-156
F0LJG6_THEBM/4-178
F0LKW7_THEBM/17-166
F0LKW8_THEBM/186-317
F0LMW1_THEBM/184-320
F0LT03_VIBFU/5-171
F0LTT8_VIBFU/370-507
F0LVB0_VIBFU/14-157
F0M0L6_VIBFU/184-321
F0M1T7_ARTPP/192-338
F0M805_ARTPP/234-370
F0M807_ARTPP/22-163
F0MGY7_NEIMG/5-170
F0MRD5_NEIMM/5-169
F0MW75_NEIMP/5-171
F0N177_NEIMO/5-170
F0N5Y6_NEIMN/5-169
F0NBB1_SULIR/183-319
F0NBX7_SULIR/18-170
F0NHP1_SULIR/177-312
F0NIM5_SULIR/7-174
F0NJ26_SULIH/183-319
F0NKX6_SULIH/7-174
F0NM81_SULIH/177-312
F0NQB1_SULIH/18-170
F0NZA2_WEEVC/6-174
F0P6J6_STAPE/14-159
F0P6J8_STAPE/186-324
F0P7B2_STAPE/4-170
F0PCA4_ENTF6/4-170
F0PET8_ENTF6/181-319
F0PEU2_ENTF6/5-145
F0PEU3_ENTF6/172-305
F0PL63_BACT0/189-327
F0PLM9_BACT0/189-327
F0PLZ4_BACT0/17-161
F0PMN2_BACT0/188-326
F0PPL4_BACT0/4-170
F0Q0F6_ACIAP/193-335
F0Q0Q9_ACIAP/211-364
F0Q300_ACIAP/8-188
F0Q6P2_ACIAP/14-167
F0QHE5_ACIBD/185-328
F0QHE6_ACIBD/151-292
F0QTX4_VULM7/32-181
F0QU41_VULM7/185-332
F0QVC1_VULM7/185-327
F0QX64_VULM7/6-173
F0QYM5_VULM7/171-302
F0QYQ5_VULM7/193-333
F0R9J5_CELLC/4-171
F0RB45_CELLC/175-314
F0RMZ4_DEIPM/22-163
F0RP28_DEIPM/195-331
F0RS00_SPHGB/7-173
F0S3P2_DESTD/150-293
F0S3P4_DESTD/179-318
F0S4J2_PEDSD/5-172
F0SHJ1_PLABD/176-319
F0SSI1_PLABD/11-156
F0STX8_SYNGF/4-169
F0T0H2_SYNGF/5-148
F0T0H5_SYNGF/174-306
F0T0H6_SYNGF/223-361
F0T6E9_METSL/186-326
F0T7H0_METSL/184-320
F0TAH9_METSL/20-170
F0TK80_RIEAR/7-174
F0UMY7_AJECA/56-235
F0UNP1_AJECA/368-515
F0UNP1_AJECA/801-965
F0V755_NEOCA/1090-1239
F0V755_NEOCA/564-716
F0VUB4_STRG2/4-171
F0WHY7_9STRA/34-197
F0XGM1_9PEZI/451-607
F0XGM1_9PEZI/6-159
F0XGU7_9PEZI/53-223
F0XYA2_9STRA/174-333
F0YVB0_9CLOT/173-305
F0YY88_9CLOT/8-151
F0YY92_9CLOT/187-327
F0YY93_9CLOT/178-315
F0Z4Q9_9CLOT/4-147
F0ZJ49_DICPU/378-530
F0ZJ49_DICPU/5-121
F1KTW8_ASCSU/36-200
F1KUP1_ASCSU/36-200
F1KZR4_ASCSU/202-346
F1L7V9_ASCSU/36-153
F1LG03_ASCSU/4-148
F1LN62_RAT/199-342
F1LNV6_RAT/17-177
F1MA86_RAT/199-342
F1MH66_BOVIN/1-111
F1MQ57_BOVIN/1-99
F1MQ57_BOVIN/470-613
F1MSE4_BOVIN/1-111
F1P187_CHICK/1-143
F1P187_CHICK/481-624
F1PSQ8_CANFA/71-231
F1R173_DANRE/1-143
F1R173_DANRE/481-624
F1RD65_DANRE/6-152
F1RD65_DANRE/630-753
F1RGP6_PIG/65-225
F1SA44_PIG/381-524
F1TEU9_9CLOT/4-170
F1TLX3_PROAC/208-339
F1TLY7_PROAC/7-156
F1TUW1_PROAC/208-339
F1TV89_PROAC/7-156
F1U2E7_PROAC/208-339
F1U2P7_PROAC/1-126
F1U9R0_PROAC/208-339
F1U9S4_PROAC/7-156
F1UHZ5_PROAC/7-156
F1UI09_PROAC/135-266
F1UQF1_PROAC/208-339
F1UQG6_PROAC/7-156
F1UUX3_PROAC/7-156
F1UVB4_PROAC/135-266
F1V4D7_PROAC/208-339
F1V4F2_PROAC/7-156
F1V9Z4_PROAC/208-339
F1VA08_PROAC/7-156
F1VJL6_PROAC/7-156
F1VJN1_PROAC/135-266
F1VSK8_MORCA/194-336
F1VSL7_MORCA/27-170
F1VU39_9BURK/4-191
F1VZS2_9BURK/204-345
F1W200_9BURK/175-317
F1W3X1_9BURK/15-164
F1W8D2_MORCA/194-336
F1W8E1_MORCA/27-170
F1WG71_MORCA/27-170
F1WG79_MORCA/194-336
F1WIK1_MORCA/194-336
F1WL58_MORCA/27-170
F1WMV6_MORCA/27-170
F1WMW5_MORCA/194-336
F1WTZ5_MORCA/27-170
F1WU04_MORCA/194-336
F1WX61_MORCA/27-170
F1WX70_MORCA/194-336
F1X692_MORCA/194-336
F1X6A1_MORCA/27-170
F1XAL0_MORCA/194-336
F1XAL9_MORCA/27-170
F1XEV0_MORCA/194-336
F1XEV9_MORCA/27-170
F1XKD7_ECO57/7-150
F1XLU4_ECO57/181-318
F1XLZ2_ECO57/12-157
F1XP13_ECO57/5-171
F1Y0Y6_ECO57/7-150
F1YAJ8_ECO57/5-171
F1YCG7_ECO57/181-318
F1YCL4_ECO57/12-157
F1YFM1_9ACTO/6-182
F1YJ94_9ACTO/9-150
F1YJA1_9ACTO/181-317
F1YKR3_9ACTO/22-165
F1YKS3_9ACTO/202-341
F1YQG1_9PROT/199-336
F1YT74_9PROT/72-231
F1YU19_9PROT/48-191
F1YVZ8_9PROT/199-332
F1Z1Q1_9STRE/4-171
F1Z5Z6_9SPHN/11-176
F1Z791_9SPHN/16-159
F1Z792_9SPHN/176-315
F1ZA82_9SPHN/18-157
F1ZE24_ECOLX/7-150
F1ZJP7_ECOLX/5-171
F1ZSD6_THEET/4-170
F2A656_RHIET/29-190
F2A6U8_RHIET/178-317
F2A723_RHIET/16-159
F2AZC1_RHOBA/7-178
F2B1U4_RHOBA/24-167
F2B2B7_RHOBA/201-348
F2B7I2_STRPN/4-171
F2BDU4_9NEIS/179-318
F2BDU7_9NEIS/14-157
F2BGF2_9NEIS/6-172
F2BLH7_STRSA/28-195
F2BP54_STRSA/28-195
F2C1U1_HAEAE/176-313
F2C2J0_HAEAE/8-152
F2C9Q1_STRSA/4-171
F2CH74_STRSA/28-195
F2CPA2_STRSA/28-195
F2CZ06_HORVD/179-327
F2CZ06_HORVD/464-612
F2E5G4_HORVD/181-329
F2E5G4_HORVD/466-614
F2EPC3_PANAN/14-157
F2EPJ5_PANAN/182-319
F2EWV1_PANAN/7-169
F2EYN7_PANAN/1-166
F2F2P7_9BACL/4-170
F2FBL6_SALDU/5-171
F2FC13_SALDU/7-151
F2FKY5_SALDU/14-157
F2FLQ7_SALDU/181-318
F2FQZ7_SALGL/14-157
F2FR35_SALGL/183-320
F2FSJ6_SALGL/5-171
F2FUW2_SALGL/7-151
F2G440_ALTMD/179-316
F2G9M1_ALTMD/11-154
F2GAM0_ALTMD/184-321
F2GAM6_ALTMD/14-157
F2GHP1_MYCTU/8-184
F2GHT2_MYCTU/194-333
F2GHU2_MYCTU/24-171
F2GIY8_MYCTU/7-148
F2GMF5_MYCTU/179-322
F2GV15_BRUME/12-173
F2GVB1_BRUME/177-320
F2GVR0_BRUME/169-301
F2GXN4_BRUME/4-149
F2HAV7_BACTU/189-327
F2HC73_BACTU/188-326
F2HCA6_BACTU/189-327
F2HCE7_BACTU/17-161
F2HET4_BACTU/4-170
F2HRE0_BRUME/1-161
F2HS34_BRUME/177-320
F2HTV1_BRUME/169-301
F2HYD2_BRUME/4-149
F2I1L4_9RICK/10-169
F2I5Q5_9LACT/4-170
F2IG42_9FLAO/5-171
F2IRW0_VIBCH/380-517
F2IYZ1_9PROT/177-316
F2IZ53_9PROT/16-159
F2J509_9PROT/13-172
F2J5Y6_9PROT/197-334
F2J943_HELPY/175-309
F2JAY5_HELPY/7-152
F2JE15_HELPY/175-309
F2JEX7_HELPY/7-152
F2JGT3_9FIRM/4-170
F2JIB2_9FIRM/20-163
F2JUP7_9GAMM/184-321
F2JUP8_9GAMM/14-157
F2K7F5_PSEBR/181-318
F2K7F6_PSEBR/15-158
F2KED8_PSEBR/15-158
F2KED9_PSEBR/188-324
F2KNQ1_ARCVE/187-323
F2KNQ2_ARCVE/183-321
F2KS70_ARCVE/15-166
F2KSH3_ARCVE/4-160
F2L1A0_9CREN/18-167
F2L306_9CREN/5-171
F2L4D1_9CREN/178-320
F2L523_9CREN/186-327
F2L609_9CREN/188-325
F2L7Y4_BURGA/14-185
F2L814_BURGA/199-343
F2LBR8_BURGA/4-179
F2LCR7_BURGA/187-334
F2LV01_9DELT/4-170
F2LVH6_9DELT/176-313
F2LW81_9DELT/5-178
F2LXK7_9DELT/7-150
F2LY95_9DELT/166-304
F2LY96_9DELT/176-308
F2M959_LACCA/4-170
F2MHY1_LACCA/4-170
F2MQF9_ENTFA/12-178
F2MSS0_ENTFA/181-319
F2MSS5_ENTFA/5-145
F2MSS6_ENTFA/172-305
F2MWW2_PSEST/15-158
F2MWW3_PSEST/185-322
F2NE08_9DELT/9-173
F2NFU5_9DELT/5-148
F2NH79_9DELT/379-511
F2NIU4_9DELT/185-324
F2NJG8_9DELT/176-317
F2NKR3_9DEIN/6-149
F2NLR1_9DEIN/182-318
F2NPY8_9DEIN/5-170
F2P744_PHOMO/5-171
F2P7W9_PHOMO/174-311
F2P808_PHOMO/366-503
F2PDB1_PHOMO/7-152
F2PHE5_TRIEQ/431-592
F2PHE5_TRIEQ/9-154
F2PK95_TRIEQ/114-293
F2QFD8_STROR/4-171
F2QU80_PICPA/7-182
F2QXC3_PICPA/1236-1387
F2QXC3_PICPA/1645-1792
F2R7M5_9ACTO/32-173
F2R7M7_9ACTO/240-379
F2RCZ1_9ACTO/204-347
F2S0B0_TRITO/431-592
F2S0B0_TRITO/9-154
F2S3G6_TRITO/114-293
F2SHZ1_TRIRU/431-592
F2SHZ1_TRIRU/9-154
F2SR53_TRIRU/61-240
F2TG54_AJEDE/446-611
F2TG54_AJEDE/9-156
F2TGI3_AJEDE/56-235
F2U8G3_9EUKA/479-634
F2U8G3_9EUKA/6-67
F2U8G3_9EUKA/84-190
F2UVD2_ACTVI/187-335
F2UVD5_ACTVI/8-154
F2UXG0_ACTVI/182-319
F2V1Z1_MYCTU/179-322
F2VA53_MYCTU/8-184
F2VB48_MYCTU/194-333
F2VB58_MYCTU/24-171
F2VC58_MYCTU/7-148
FAD1_DANRE/19-183
FAD1_HUMAN/114-277
FAD1_MOUSE/19-179
FAD1_PONAB/17-180
FLAD1_CAEBR/20-200
FLAD1_CAEEL/17-197
FLAD1_XENLA/18-182
GEPH_CHICK/18-164
GEPH_CHICK/502-645
GEPH_DICDI/35-187
GEPH_DICDI/456-621
GEPH_HUMAN/18-164
GEPH_HUMAN/502-645
GEPH_MOUSE/18-164
GEPH_MOUSE/535-678
GEPH_RAT/18-177
GEPH_RAT/534-677
MOAB_BACAN/17-161
MOAB_BACCR/17-161
MOAB_BACHD/17-161
MOAB_BACSU/17-161
MOAB_ECO57/12-157
MOAB_ECOLI/12-157
MOAB_METJA/11-155
MOAB_PYRFU/17-166
MOAB_STAAC/16-161
MOAB_STAAM/16-161
MOAB_STAAN/16-161
MOAB_STAAR/16-161
MOAB_STAAS/16-161
MOAB_STAAW/16-161
MOAB_STACT/18-163
MOAB_STAEQ/18-165
MOAB_STAES/18-165
MOACB_CHLTE/159-301
MOACB_SYNE7/162-304
MOEA1_MYCTU/194-333
MOEA2_MYCTU/179-322
MOEA_BACSU/189-327
MOEA_ECOLI/181-318
MOEA_HAEIN/176-313
MOEA_NOSS1/207-348
MOEA_SALTY/183-320
MOEA_STAAC/186-324
MOEA_STAAM/186-324
MOEA_STAAN/186-324
MOEA_STAAR/186-324
MOEA_STAAS/186-324
MOEA_STAAW/186-324
MOEA_STAEQ/186-324
MOEA_STAES/186-324
MOEA_SYNE7/183-325
MOEA_SYNY3/177-317
MOG_ECO57/7-150
MOG_ECOLI/7-150
MOG_HAEIN/8-152
MOG_HELPJ/7-152
MOG_HELPY/7-152
MOG_SHIFL/7-150
O24977_HELPY/175-309
O27084_METTH/190-327
O27422_METTH/184-320
O27889_METTH/23-172
O29331_ARCFU/187-325
O29332_ARCFU/188-324
O29974_ARCFU/14-161
O30076_ARCFU/182-310
O31226_ARTNI/214-349
O34251_WOLSU/177-314
O53877_MYCTU/7-148
O53897_MYCTU/24-171
O58259_PYRHO/21-170
O58335_PYRHO/184-321
O59354_PYRHO/186-336
O66448_AQUAE/178-317
O66472_AQUAE/9-154
P94947_9EURY/189-328
Q017Z7_OSTTA/196-344
Q01JK7_ORYSA/183-331
Q01JK7_ORYSA/468-616
Q028Z3_SOLUE/163-300
Q028Z5_SOLUE/5-149
Q02PJ2_PSEAB/185-321
Q02PJ3_PSEAB/15-158
Q02S80_PSEAB/185-322
Q02S81_PSEAB/15-158
Q05QR7_9SYNE/11-178
Q05UZ9_9SYNE/1-143
Q05V02_9SYNE/189-327
Q061G5_9SYNE/7-174
Q062B9_9SYNE/187-325
Q062C3_9SYNE/6-149
Q07I81_RHOP5/16-159
Q07NH4_RHOP5/177-316
Q07P95_RHOP5/8-167
Q07W07_SHEFN/7-152
Q07W68_SHEFN/379-516
Q089V5_SHEFN/190-327
Q08NS8_STIAD/48-190
Q08WE7_STIAD/1-116
Q095W3_STIAD/185-321
Q098I2_STIAD/182-320
Q09CN4_STIAD/4-170
Q0A558_ALHEH/12-155
Q0A8E0_ALHEH/12-155
Q0A8G2_ALHEH/12-155
Q0A960_ALHEH/194-331
Q0A9C7_ALHEH/10-169
Q0AL41_MARMM/175-312
Q0AL43_MARMM/11-154
Q0AQU6_MARMM/10-170
Q0AVU9_SYNWW/5-147
Q0AVX9_SYNWW/193-332
Q0AWB3_SYNWW/182-321
Q0AY63_SYNWW/174-306
Q0AY64_SYNWW/175-314
Q0AYT1_SYNWW/186-325
Q0AYT2_SYNWW/177-315
Q0B3N9_BURCM/177-315
Q0BDM9_BURCM/4-179
Q0BES7_BURCM/187-330
Q0BH31_BURCM/197-342
Q0BH59_BURCM/14-161
Q0BMD5_FRATO/6-173
Q0BR01_GRABC/39-184
Q0BTY7_GRABC/174-311
Q0BUH8_GRABC/11-175
Q0C1V9_HYPNA/174-311
Q0C1X9_HYPNA/175-313
Q0C1Y1_HYPNA/16-158
Q0C3A6_HYPNA/16-159
Q0C3L2_HYPNA/7-168
Q0CF26_ASPTN/57-237
Q0CV63_ASPTN/433-596
Q0CV63_ASPTN/9-156
Q0EZH6_9PROT/7-167
Q0FA18_9RHOB/12-155
Q0FA51_9RHOB/197-334
Q0FAN7_9RHOB/173-310
Q0FE04_9RHOB/7-168
Q0FI00_9RHOB/7-168
Q0FPZ1_9RHOB/168-305
Q0FS76_9RHOB/495-632
Q0FVR3_9RHOB/16-159
Q0FZ48_9RHIZ/178-317
Q0G3Z6_9RHIZ/172-294
Q0G3Z7_9RHIZ/203-342
Q0G3Z8_9RHIZ/191-328
Q0G577_9RHIZ/20-163
Q0G7L9_9RHIZ/10-171
Q0H6P2_DROYA/335-469
Q0H6P2_DROYA/4-120
Q0H6P3_DROTE/1-140
Q0H6P3_DROTE/355-476
Q0H6P4_DROSI/3-114
Q0H6P4_DROSI/329-463
Q0H6P5_DROOR/335-469
Q0H6P5_DROOR/5-120
Q0H6P6_DROER/334-468
Q0H6P6_DROER/5-120
Q0HDC6_SHESM/373-510
Q0HP04_SHESM/217-354
Q0HP68_SHESM/7-152
Q0HPK7_SHESR/373-510
Q0I0H3_SHESR/217-354
Q0I0N3_SHESR/7-152
Q0I3F5_HAES1/166-303
Q0I4M7_HAES1/8-152
Q0I640_SYNS3/1-85
Q0I643_SYNS3/187-328
Q0K167_CUPNH/174-312
Q0K885_CUPNH/19-166
Q0K8K5_CUPNH/199-340
Q0K988_CUPNH/4-179
Q0K9G0_CUPNH/175-316
Q0P8A0_CAMJE/174-311
Q0PA33_CAMJE/173-304
Q0PAF4_CAMJE/7-152
Q0Q7I4_CAMJJ/174-311
Q0RC11_FRAAA/179-316
Q0RC13_FRAAA/1-139
Q0RDV2_FRAAA/4-174
Q0S2N3_RHOSR/180-316
Q0S2N4_RHOSR/171-311
Q0S2T9_RHOSR/367-503
Q0S4X3_RHOSR/187-326
Q0S4Y1_RHOSR/33-176
Q0SR93_CLOPS/5-148
Q0SS29_CLOPS/182-320
Q0SS31_CLOPS/172-304
Q0T2N4_SHIF8/5-171
Q0T6D5_SHIF8/181-318
Q0T6H8_SHIF8/12-157
Q0T8I0_SHIF8/8-151
Q0TFJ3_ECOL5/5-171
Q0TJM2_ECOL5/181-318
Q0TJR6_ECOL5/12-157
Q0TLX9_ECOL5/7-150
Q0TNM4_CLOP1/5-148
Q0TPG3_CLOP1/182-320
Q0TPG5_CLOP1/172-304
Q0U2V7_PHANO/16-190
Q0UHQ2_PHANO/11-153
Q0UHQ2_PHANO/325-475
Q0VLW7_ALCBS/14-157
Q0VLW8_ALCBS/183-324
Q0W0B7_UNCMA/4-160
Q0W415_UNCMA/180-309
Q0W429_UNCMA/178-318
Q0W5U3_UNCMA/21-172
Q0W6D2_UNCMA/181-321
Q0W6D3_UNCMA/189-326
Q0WQL6_ARATH/256-395
Q0WR87_ARATH/97-245
Q0YTN7_9CHLB/4-174
Q112E9_TRIEI/18-161
Q117Y0_TRIEI/183-323
Q11FK7_MESSB/174-294
Q11FK8_MESSB/202-341
Q11FL1_MESSB/192-329
Q11HT9_MESSB/178-317
Q11IN9_MESSB/8-169
Q11KH0_MESSB/12-155
Q11VG4_CYTH3/163-305
Q11VG5_CYTH3/177-315
Q127T9_POLSJ/16-160
Q12B83_POLSJ/202-362
Q12BH2_POLSJ/198-339
Q12CK1_POLSJ/6-189
Q12HW5_SHEDO/7-152
Q12T15_SHEDO/189-325
Q12VS8_METBU/185-322
Q12W44_METBU/19-171
Q136C3_RHOPS/177-316
Q138L3_RHOPS/8-167
Q13BU9_RHOPS/17-160
Q13VF9_BURXL/23-170
Q13VK1_BURXL/220-366
Q13WV4_BURXL/4-180
Q13Z98_BURXL/185-333
Q14V01_HALHD/16-159
Q15ST5_PSEA6/188-325
Q15TW2_PSEA6/15-158
Q163C8_ROSDO/16-159
Q163E4_ROSDO/467-604
Q163X6_ROSDO/173-310
Q166S9_ROSDO/199-338
Q16BM4_ROSDO/7-168
Q16WM6_AEDAE/15-160
Q16WM6_AEDAE/371-518
Q186S1_CLOD6/5-149
Q188D6_CLOD6/173-304
Q18AT6_CLOD6/173-311
Q18F22_HALWD/206-340
Q18F23_HALWD/190-329
Q18FY0_HALWD/71-214
Q18HE1_HALWD/4-162
Q18IK2_HALWD/4-168
Q19242_CAEEL/194-339
Q1ART2_RUBXD/180-319
Q1AWZ0_RUBXD/19-162
Q1B3E9_MYCSS/7-148
Q1B3Y1_MYCSS/37-180
Q1B3Z0_MYCSS/187-326
Q1BEG8_MYCSS/179-315
Q1BH14_BURCA/187-330
Q1BHW4_BURCA/4-179
Q1BVM5_BURCA/177-315
Q1BXW7_BURCA/198-343
Q1BXZ4_BURCA/14-161
Q1C0K3_YERPA/7-151
Q1C9I0_YERPA/5-171
Q1C9W3_YERPA/183-320
Q1CFY6_YERPN/5-171
Q1CGR9_YERPN/183-320
Q1CMW1_YERPN/7-151
Q1CT71_HELPH/7-152
Q1CUY7_HELPH/175-309
Q1CVQ4_MYXXD/183-321
Q1D4N6_MYXXD/186-322
Q1D6T9_MYXXD/7-170
Q1D8P7_MYXXD/5-148
Q1GDR7_SILST/7-174
Q1GFR6_SILST/178-304
Q1GHJ7_SILST/173-310
Q1GKU8_SILST/196-332
Q1GMS8_SILST/16-159
Q1GPE0_SPHAL/10-175
Q1GTX4_SPHAL/15-158
Q1GUX1_SPHAL/177-315
Q1GYX3_METFK/194-332
Q1H3U3_METFK/9-174
Q1H4F9_METFK/11-172
Q1I6J3_PSEE4/15-158
Q1I7B9_PSEE4/15-158
Q1I7C0_PSEE4/181-317
Q1IHK1_ACIBL/6-149
Q1IHK4_ACIBL/182-323
Q1IWZ6_DEIGD/189-325
Q1J0T6_DEIGD/24-165
Q1JT47_TOXGO/1099-1246
Q1JT47_TOXGO/573-726
Q1JZK9_DESAC/174-311
Q1K1T9_DESAC/4-147
Q1K2G2_DESAC/173-311
Q1K2G3_DESAC/174-305
Q1K2L2_DESAC/4-147
Q1K2L6_DESAC/174-304
Q1K2L7_DESAC/177-315
Q1K3C5_DESAC/4-170
Q1KMM8_BACTU/4-170
Q1LK77_RALME/22-169
Q1LKK6_RALME/198-339
Q1LLN3_RALME/4-177
Q1LLY3_RALME/184-326
Q1MGD9_RHIL3/178-317
Q1MHW7_RHIL3/10-171
Q1MKS3_RHIL3/16-159
Q1MYT2_9GAMM/188-325
Q1MYT7_9GAMM/15-158
Q1N8B9_9SPHN/185-324
Q1NAH9_9SPHN/15-158
Q1NAM7_9SPHN/11-176
Q1NDP5_9SPHN/175-312
Q1NNY9_9DELT/7-150
Q1NP95_9DELT/4-169
Q1NR66_9DELT/176-313
Q1NU10_9DELT/176-313
Q1NWW6_9DELT/385-525
Q1NX23_9DELT/7-150
Q1NYA5_9DELT/4-169
Q1PZY9_9BACT/177-314
Q1Q2J0_9BACT/5-146
Q1Q609_9BACT/5-166
Q1QCV7_PSYCK/195-338
Q1QCV9_PSYCK/14-157
Q1QII9_NITHX/16-159
Q1QIS6_NITHX/177-290
Q1QIS7_NITHX/207-346
Q1QIT1_NITHX/192-329
Q1QK74_NITHX/8-168
Q1QMK2_NITHX/177-316
Q1QVS8_CHRSD/188-330
Q1QW86_CHRSD/174-311
Q1QW87_CHRSD/12-155
Q1R9G6_ECOUT/5-171
Q1RE98_ECOUT/181-318
Q1REE7_ECOUT/12-157
Q1RGJ4_ECOUT/8-151
Q1UZI4_PELUB/10-176
Q1V288_PELUB/182-323
Q1V2F5_PELUB/6-149
Q1V6E4_VIBAL/14-157
Q1V6P3_VIBAL/4-170
Q1VB09_VIBAL/184-321
Q1VE81_VIBAL/366-503
Q1VP77_9FLAO/14-180
Q1VYL8_9FLAO/4-171
Q1YGI6_MOBAS/13-156
Q1YI30_MOBAS/180-319
Q1YL19_MOBAS/1-161
Q1YLD7_MOBAS/180-291
Q1YLD8_MOBAS/207-346
Q1YLE1_MOBAS/192-329
Q1YRB8_9GAMM/15-158
Q1YRB9_9GAMM/175-312
Q1YYW2_PHOPR/7-152
Q1YZE2_PHOPR/372-509
Q1Z3Y3_PHOPR/5-171
Q1Z947_PHOPR/183-320
Q1ZEZ4_9GAMM/188-325
Q1ZGC2_9GAMM/15-158
Q1ZKR8_PHOAS/5-171
Q1ZPZ8_PHOAS/183-320
Q1ZTD3_PHOAS/366-503
Q1ZX74_PHOAS/7-152
Q20XR0_RHOPB/5-150
Q212I8_RHOPB/8-167
Q215D0_RHOPB/177-316
Q218I7_RHOPB/169-303
Q21I60_SACD2/186-325
Q21I61_SACD2/14-157
Q21U64_RHOFD/13-188
Q21UF3_RHOFD/15-155
Q21X62_RHOFD/202-343
Q21YF4_RHOFD/201-364
Q23069_CAEEL/4-150
Q24QE0_DESHY/5-148
Q24QR4_DESHY/194-334
Q24QR8_DESHY/174-311
Q24TB3_DESHY/181-318
Q24W48_DESHY/4-170
Q24X38_DESHY/175-278
Q26F33_FLABB/4-171
Q28KE5_JANSC/16-159
Q28R70_JANSC/173-310
Q28VR2_JANSC/7-168
Q29JI1_DROPS/369-507
Q29JI1_DROPS/7-151
Q2A400_FRATH/6-173
Q2B1K6_9BACI/14-180
Q2B3E1_9BACI/17-161
Q2B926_9BACI/189-327
Q2BLQ0_9GAMM/16-159
Q2BLQ1_9GAMM/183-320
Q2BNW0_9GAMM/191-329
Q2C1D8_9GAMM/183-320
Q2C1I2_9GAMM/366-503
Q2C3R0_9GAMM/5-171
Q2C872_9GAMM/7-152
Q2CB77_9RHOB/15-158
Q2CCD9_9RHOB/484-621
Q2CD40_9RHOB/7-171
Q2CE83_9RHOB/172-309
Q2FEL7_STAA3/16-161
Q2FEL9_STAA3/186-324
Q2FHF4_STAA3/4-171
Q2FMA1_METHJ/168-305
Q2FN80_METHJ/14-155
Q2FPX6_METHJ/168-304
Q2FPX7_METHJ/185-321
Q2FQZ5_METHJ/170-307
Q2FRD4_METHJ/213-350
Q2FRD5_METHJ/231-368
Q2FVX8_STAA8/16-161
Q2FVY0_STAA8/186-324
Q2FZ10_STAA8/4-171
Q2G6Q6_NOVAD/178-315
Q2G7F5_NOVAD/15-158
Q2GA39_NOVAD/11-175
Q2GR26_CHAGB/198-337
Q2H144_CHAGB/433-583
Q2H144_CHAGB/8-155
Q2H319_CHAGB/19-213
Q2IIL5_ANADE/8-169
Q2IKM4_ANADE/178-315
Q2IKZ9_ANADE/16-159
Q2IQM6_ANADE/179-309
Q2IV49_RHOP2/8-167
Q2IWA0_RHOP2/177-316
Q2J175_RHOP2/16-159
Q2J5Q3_FRASC/199-336
Q2J5Q5_FRASC/14-156
Q2JIN0_SYNJB/21-162
Q2JJG4_SYNJB/13-180
Q2JPS1_SYNJB/177-320
Q2JWU2_SYNJA/13-180
Q2JXS5_SYNJA/177-316
Q2K877_RHIEC/178-317
Q2K9D5_RHIEC/10-171
Q2KBV3_RHIEC/16-159
Q2KW33_BORA1/18-167
Q2KW36_BORA1/11-186
Q2KWG9_BORA1/12-155
Q2KWH1_BORA1/174-312
Q2LGZ4_CHLRE/178-324
Q2LGZ5_CHLRE/31-179
Q2LT80_SYNAS/201-338
Q2LT84_SYNAS/187-326
Q2LT85_SYNAS/211-354
Q2LT86_SYNAS/182-319
Q2LTP3_SYNAS/17-160
Q2NA10_ERYLH/15-158
Q2NA94_ERYLH/173-310
Q2NDY2_ERYLH/13-173
Q2NL09_BOVIN/18-177
Q2NSL2_SODGM/5-171
Q2NUI0_SODGM/190-323
Q2NZW0_XANOM/13-156
Q2P170_XANOM/181-322
Q2P2T6_XANOM/183-320
Q2Q0E1_9ZZZZ/125-262
Q2RGL0_MOOTA/187-326
Q2RGL1_MOOTA/181-318
Q2RGL5_MOOTA/5-147
Q2RHG9_MOOTA/208-344
Q2RHL0_MOOTA/129-269
Q2RJZ0_MOOTA/178-309
Q2RS73_RHORT/200-337
Q2RXE8_RHORT/11-171
Q2RXS2_RHORT/16-159
Q2SCN3_HAHCH/15-158
Q2SCN4_HAHCH/196-333
Q2SWH8_BURTA/308-475
Q2SXH6_BURTA/4-179
Q2SXW0_BURTA/199-343
Q2SXZ1_BURTA/15-161
Q2TV04_9RHIZ/178-316
Q2U4R4_ASPOR/434-596
Q2U4R4_ASPOR/9-156
Q2UD86_ASPOR/440-604
Q2UD86_ASPOR/9-156
Q2UE82_ASPOR/23-203
Q2UIT5_ASPOR/199-348
Q2W0A3_MAGSA/1-100
Q2W0M4_MAGSA/185-322
Q2W3A6_MAGSA/175-312
Q2WA13_MAGSA/5-165
Q2Y4L5_9ARCH/193-331
Q2YKC1_BRUA2/4-149
Q2YPQ3_BRUA2/169-301
Q2YQ24_BRUA2/12-173
Q2YRR2_BRUA2/177-320
Q2YXN3_STAAB/4-171
Q2YYS1_STAAB/16-161
Q2YYS3_STAAB/186-324
Q2YZP6_9DELT/6-149
Q2Z1L0_ARTGO/194-336
Q309F9_MAIZE/180-328
Q309F9_MAIZE/463-611
Q30P95_SULDN/218-355
Q30RL3_SULDN/5-166
Q30RS8_SULDN/7-152
Q30TZ5_SULDN/176-315
Q30VG5_DESDG/174-306
Q30WC4_DESDG/194-334
Q312F7_DESDG/153-297
Q315B0_DESDG/382-518
Q316W5_DESDG/186-329
Q31FD4_THICR/7-152
Q31GG6_THICR/184-321
Q31JB6_THICR/175-312
Q31JE1_THICR/6-165
Q323W7_SHIBS/181-318
Q324B0_SHIBS/12-157
Q326L2_SHIBS/7-152
Q32I51_SHIDS/12-157
Q32IB3_SHIDS/181-318
Q32KA9_SHIDS/7-150
Q39ER2_BURS3/4-179
Q39FL9_BURS3/187-330
Q39I99_BURS3/198-343
Q39IC6_BURS3/15-162
Q39NF4_BURS3/177-315
Q39UP1_GEOMG/175-312
Q39WU6_GEOMG/175-312
Q39WU8_GEOMG/4-147
Q39YU5_GEOMG/173-310
Q3A2U3_PELCD/10-155
Q3A350_PELCD/9-151
Q3A7X5_PELCD/174-311
Q3A812_PELCD/175-307
Q3ACJ1_CARHZ/10-152
Q3ACM3_CARHZ/129-269
Q3ADR6_CARHZ/181-319
Q3ADX5_CARHZ/5-148
Q3ADY1_CARHZ/176-313
Q3ADY2_CARHZ/187-326
Q3AEF7_CARHZ/173-305
Q3AGA4_SYNSC/6-149
Q3AGA8_SYNSC/187-325
Q3ARP8_CHLCH/160-302
Q3ARP9_CHLCH/180-319
Q3AVN7_SYNS9/6-149
Q3AVP1_SYNS9/187-325
Q3B6J2_PELLD/181-320
Q3B6J3_PELLD/159-301
Q3BTU9_XANC5/181-322
Q3BTV9_XANC5/183-320
Q3BX09_XANC5/13-156
Q3CZB4_STRAG/4-171
Q3DA69_STRAG/4-171
Q3DGG1_STRAG/4-171
Q3DKS8_STRAG/4-109
Q3DQA3_STRAG/4-109
Q3EQ51_BACTI/191-329
Q3EU70_BACTI/189-327
Q3EUT7_BACTI/17-161
Q3IMJ3_NATPD/4-167
Q3IN08_NATPD/58-202
Q3IP11_NATPD/4-161
Q3ISS3_NATPD/187-326
Q3ISS4_NATPD/180-314
Q3ITC3_NATPD/28-171
Q3IXR9_RHOS4/183-319
Q3IZC8_RHOS4/8-169
Q3J4Y6_RHOS4/171-308
Q3J5G3_RHOS4/4-149
Q3JBD9_NITOC/6-167
Q3JQ18_BURP1/18-164
Q3JQ51_BURP1/199-343
Q3JQJ6_BURP1/4-179
Q3JRL4_BURP1/187-357
Q3K956_PSEPF/15-158
Q3K957_PSEPF/185-321
Q3KEB2_PSEPF/181-318
Q3KEB3_PSEPF/15-158
Q3MAI8_ANAVT/183-324
Q3MFM0_ANAVT/16-159
Q3SGZ7_THIDA/9-155
Q3SK18_THIDA/175-312
Q3SPD7_NITWN/16-159
Q3SQJ8_NITWN/8-168
Q3SRJ1_NITWN/177-316
Q3YZV7_SHISS/5-171
Q3Z3V6_SHISS/181-318
Q3Z402_SHISS/12-157
Q3Z605_SHISS/7-152
Q3ZBF1_BOVIN/17-177
Q468W3_METBF/177-316
Q46CR4_METBF/20-172
Q46EY7_METBF/186-323
Q46F65_METBF/177-316
Q46TT5_CUPPJ/174-312
Q46YZ2_CUPPJ/199-340
Q46ZK9_CUPPJ/4-178
Q46ZS8_CUPPJ/186-328
Q473Z5_CUPPJ/19-168
Q47AH8_DECAR/6-166
Q47F51_DECAR/175-316
Q47IH9_DECAR/8-151
Q47N21_THEFY/185-326
Q47T03_THEFY/9-155
Q47T05_THEFY/179-318
Q47V90_COLP3/15-158
Q47V93_COLP3/184-321
Q48JU6_PSE14/183-319
Q48JU7_PSE14/15-158
Q49X72_STAS1/4-170
Q49ZJ1_STAS1/186-324
Q49ZJ3_STAS1/14-159
Q4BZH6_CROWT/183-322
Q4C4T4_CROWT/36-178
Q4CB50_CROWT/4-171
Q4EGT2_LISMO/5-171
Q4EI21_LISMO/12-155
Q4EI27_LISMO/182-319
Q4EN74_LISMO/5-171
Q4ERS3_LISMO/182-319
Q4ERT0_LISMO/12-155
Q4FLK1_PELUB/10-176
Q4FML7_PELUB/6-149
Q4FMT5_PELUB/182-323
Q4FU36_PSYA2/14-157
Q4FU38_PSYA2/195-338
Q4HDY8_CAMCO/174-311
Q4HI36_CAMCO/7-152
Q4HIL8_CAMCO/173-306
Q4HR52_CAMUP/174-311
Q4HRM2_CAMUP/7-152
Q4HTL9_CAMUP/173-306
Q4JA45_SULAC/183-319
Q4JC39_SULAC/18-170
Q4JCE8_SULAC/176-311
Q4JTT9_CORJK/186-329
Q4JU05_CORJK/76-208
Q4JU10_CORJK/204-343
Q4K8W9_PSEF5/15-158
Q4K8X0_PSEF5/188-324
Q4KAB0_PSEF5/15-158
Q4KAB1_PSEF5/181-318
Q4L5Y7_STAHJ/4-170
Q4L8D7_STAHJ/186-324
Q4L8D9_STAHJ/16-161
Q4MFN9_BACCE/1-92
Q4MKS2_BACCE/188-326
Q4MRR8_BACCE/189-327
Q4MVF2_BACCE/17-161
Q4MVJ5_BACCE/172-310
Q4P0D4_USTMA/89-262
Q4P115_USTMA/437-584
Q4P115_USTMA/7-157
Q4PNH5_UNCMB/182-325
Q4QKH5_HAEI8/176-313
Q4QNK4_HAEI8/8-152
Q4RIB2_TETNG/41-205
Q4S736_TETNG/18-174
Q4S736_TETNG/613-722
Q4SK19_TETNG/18-157
Q4SK19_TETNG/684-827
Q4URB4_XANC8/13-156
Q4UUM1_XANC8/183-320
Q4UUN3_XANC8/180-321
Q4WV87_ASPFU/58-239
Q4WZ34_ASPFU/202-350
Q4WZW3_ASPFU/440-605
Q4WZW3_ASPFU/9-156
Q4ZUJ2_PSEU2/183-319
Q4ZUJ3_PSEU2/15-158
Q577Q2_BRUAB/4-149
Q57CZ6_BRUAB/177-320
Q57D83_BRUAB/12-173
Q57FX4_BRUAB/169-301
Q57M60_SALCH/5-171
Q57RB4_SALCH/181-318
Q57RF4_SALCH/14-157
Q57TP7_SALCH/7-151
Q58FL3_ASPNG/450-616
Q58FL3_ASPNG/54-201
Q5A8J1_CANAL/32-220
Q5ARP2_EMENI/204-349
Q5BGZ7_EMENI/8-183
Q5DGM2_SCHJA/1-81
Q5E011_VIBF1/8-153
Q5E4E3_VIBF1/186-323
Q5E4Z5_VIBF1/367-504
Q5E5K3_VIBF1/5-171
Q5F5G4_NEIG1/5-170
Q5FQ15_GLUOX/7-166
Q5FTR6_GLUOX/176-315
Q5GWQ7_XANOR/13-156
Q5GY61_XANOR/181-322
Q5GZT9_XANOR/183-320
Q5HGE7_STAAC/4-171
Q5HPQ7_STAEQ/5-171
Q5HSR1_CAMJR/174-311
Q5HUT9_CAMJR/173-304
Q5HV56_CAMJR/7-152
Q5JF23_PYRKO/17-167
Q5JF26_PYRKO/186-317
Q5JGM9_PYRKO/184-321
Q5KGT6_CRYNE/66-244
Q5KW85_GEOKA/17-161
Q5L1X3_GEOKA/189-327
Q5LM04_SILPO/7-168
Q5LQ57_SILPO/171-296
Q5LRH5_SILPO/173-310
Q5LX71_SILPO/16-159
Q5LX88_SILPO/197-334
Q5N5G0_SYNP6/166-308
Q5N5G1_SYNP6/191-333
Q5NAR5_ORYSJ/100-267
Q5NYC6_AROAE/179-316
Q5P271_AROAE/5-167
Q5P7M0_AROAE/191-328
Q5P7P9_AROAE/8-151
Q5PC75_SALPA/5-171
Q5PDN2_SALPA/7-151
Q5PG38_SALPA/14-157
Q5PGR0_SALPA/181-318
Q5R9C0_PONAB/18-164
Q5SHB0_THET8/5-170
Q5SLF2_THET8/5-148
Q5SM33_THET8/182-318
Q5T196_HUMAN/114-277
Q5UX49_HALMA/165-316
Q5UZA5_HALMA/4-173
Q5V1J1_HALMA/130-261
Q5V2L7_HALMA/129-268
Q5V2L8_HALMA/183-317
Q5V2W5_HALMA/62-204
Q5V3U6_HALMA/4-162
Q5WJM1_BACSK/187-325
Q5WJM3_BACSK/13-155
Q5WTF2_LEGPL/4-170
Q5X1P2_LEGPA/4-170
Q5YPS8_NOCFA/49-192
Q5YPT7_NOCFA/187-326
Q5YQZ7_NOCFA/375-511
Q5YRM4_NOCFA/196-336
Q5YRM5_NOCFA/187-322
Q5ZS71_LEGPH/4-170
Q605W8_METCA/12-155
Q608C8_METCA/194-331
Q609Y4_METCA/7-173
Q62IV5_BURMA/4-179
Q62JS9_BURMA/187-357
Q62LV4_BURMA/199-347
Q62M62_BURMA/15-161
Q62RM0_BACLD/17-161
Q632S7_BACCZ/17-161
Q632W8_BACCZ/189-327
Q637Q7_BACCZ/188-326
Q63C36_BACCZ/189-327
Q63S42_BURPS/15-161
Q63S70_BURPS/199-343
Q63SK0_BURPS/4-179
Q63UW7_BURPS/187-353
Q65G66_BACLD/19-163
Q65K76_BACLD/189-327
Q65TU8_MANSM/181-318
Q65VH8_MANSM/12-156
Q66C95_YERPS/183-320
Q66CZ9_YERPS/5-171
Q66ET4_YERPS/7-151
Q67JG7_SYMTH/179-316
Q67KA9_SYMTH/186-324
Q67KB0_SYMTH/183-320
Q67NZ6_SYMTH/20-161
Q67S41_SYMTH/168-300
Q6AAF0_PROAC/7-156
Q6AAG4_PROAC/199-330
Q6AIW1_DESPS/188-327
Q6AKC1_DESPS/182-319
Q6AKC2_DESPS/195-334
Q6AKJ9_DESPS/22-164
Q6AMH5_DESPS/172-304
Q6APY2_DESPS/173-312
Q6AQS9_DESPS/8-182
Q6ARM5_DESPS/205-337
Q6CFT3_YARLI/14-196
Q6CT18_KLULA/7-175
Q6D0B4_ERWCT/7-151
Q6D3A8_ERWCT/182-319
Q6D3C8_ERWCT/14-157
Q6D7V6_ERWCT/5-171
Q6DF77_XENLA/18-164
Q6DF77_XENLA/623-766
Q6FB32_ACIAD/151-292
Q6FB33_ACIAD/185-326
Q6FW18_CANGA/7-175
Q6G2F6_BARHE/1-141
Q6G9S9_STAAS/4-171
Q6GHF1_STAAR/4-171
Q6GQZ6_XENLA/18-164
Q6GQZ6_XENLA/626-769
Q6GVQ4_MYCAV/196-335
Q6HCB7_BACHK/17-161
Q6HCF8_BACHK/189-327
Q6HFN0_BACHK/188-326
Q6HJI6_BACHK/189-327
Q6KZH5_PICTO/186-324
Q6KZH6_PICTO/187-317
Q6L057_PICTO/14-150
Q6L2J5_PICTO/5-166
Q6LJL8_PHOPR/7-152
Q6LPD0_PHOPR/5-171
Q6LQL3_PHOPR/183-320
Q6LQX9_PHOPR/372-509
Q6LWT7_METMP/179-326
Q6LX67_METMP/11-155
Q6LZS8_METMP/184-320
Q6LZW0_METMP/169-296
Q6M0R8_METMP/171-299
Q6M5Y1_CORGL/186-319
Q6M5Y6_CORGL/11-157
Q6N5R8_RHOPA/177-316
Q6N7S8_RHOPA/8-167
Q6NB02_RHOPA/16-159
Q6NIB4_CORDI/189-328
Q6NIC0_CORDI/24-183
Q6NJA3_CORDI/188-328
Q6NJA6_CORDI/6-156
Q6NJB6_CORDI/13-158
Q6SGI2_9BACT/9-155
Q6SGI6_9BACT/178-315
Q6SGR0_9BACT/9-175
Q6SHH8_9BACT/195-332
Q6SHI2_9BACT/9-155
Q6UCP7_9PROT/4-163
Q6VQZ7_PSEPA/178-300
Q6W4B9_DROSI/1-140
Q6W4C2_DROME/1-140
Q6W4C3_DROME/1-140
Q6W4E3_DROME/1-140
Q721B8_LISMF/12-155
Q721C4_LISMF/182-319
Q726W6_DESVH/179-319
Q72BS4_DESVH/174-306
Q72DF8_DESVH/9-153
Q72DH8_DESVH/215-354
Q72FN8_DESVH/377-509
Q72GF4_THET2/182-318
Q72H53_THET2/5-148
Q72HL9_THET2/5-170
Q72YW1_BACC1/17-161
Q72Z06_BACC1/189-327
Q733S7_BACC1/188-326
Q73SZ0_MYCPA/179-318
Q742B2_MYCPA/193-332
Q742B8_MYCPA/23-175
Q742N2_MYCPA/7-148
Q749N7_GEOSL/4-147
Q749N9_GEOSL/175-312
Q755F3_ASHGO/29-197
Q7A5W9_STAAN/4-171
Q7AGA9_ECO57/181-318
Q7CG72_YERPE/7-151
Q7CH93_YERPE/5-171
Q7CHP6_YERPE/183-320
Q7CQW6_SALTY/14-157
Q7CYN5_AGRT5/14-175
Q7D912_MYCTU/25-172
Q7LXN4_SULSO/177-312
Q7M8A4_WOLSU/8-169
Q7M951_WOLSU/5-150
Q7M954_WOLSU/175-314
Q7MDE4_VIBVY/307-444
Q7MKR1_VIBVY/366-503
Q7MM32_VIBVY/4-170
Q7MM74_VIBVY/14-157
Q7N024_PHOLL/372-537
Q7N6L0_PHOLL/183-320
Q7N8Z0_PHOLL/7-154
Q7NEY8_GLOVI/173-310
Q7NMU9_GLOVI/7-152
Q7NT62_CHRVO/5-147
Q7NVJ1_CHRVO/186-323
Q7NWB5_CHRVO/4-163
Q7P8K8_FUSNV/4-165
Q7QCT8_ANOGA/365-514
Q7QCT8_ANOGA/7-149
Q7S0T0_NEUCR/436-591
Q7S8Z1_NEUCR/19-198
Q7SEH9_NEUCR/13-172
Q7SEH9_NEUCR/483-633
Q7TTP6_MYCBO/24-171
Q7U0W2_MYCBO/194-333
Q7U129_MYCBO/7-148
Q7U201_MYCBO/179-322
Q7U3F8_SYNPX/6-149
Q7U3G3_SYNPX/187-325
Q7UN99_RHOBA/24-167
Q7UYK2_RHOBA/35-206
Q7UYZ5_RHOBA/201-348
Q7VI65_HELHP/178-315
Q7VK43_HELHP/10-155
Q7VK47_HELHP/186-328
Q7VKU7_HAEDU/178-315
Q7VPK7_HAEDU/10-156
Q7VTS4_BORPE/10-185
Q7VVG1_BORPE/12-155
Q7VVG2_BORPE/174-312
Q7VY89_BORPE/200-341
Q7VZA7_BORPE/22-170
Q7W4W1_BORPA/10-185
Q7W947_BORPA/200-341
Q7WB29_BORPA/25-173
Q7WB95_BORPA/12-155
Q7WB96_BORPA/174-312
Q7WGD9_BORBR/10-185
Q7WKJ2_BORBR/200-341
Q7WMJ5_BORBR/22-170
Q7WMR3_BORBR/12-155
Q7WMR4_BORBR/174-312
Q7XM29_ORYSJ/183-331
Q7XM29_ORYSJ/468-616
Q816U5_BACCR/189-327
Q81AJ8_BACCR/188-326
Q81E66_BACCR/189-327
Q81KM2_BACAN/189-327
Q81RB5_BACAN/189-327
Q81YC9_BACAN/188-326
Q82F94_STRAW/240-376
Q82H74_STRAW/195-341
Q82H76_STRAW/20-161
Q835I1_ENTFA/172-305
Q835I2_ENTFA/5-145
Q835I6_ENTFA/171-309
Q83S28_SHIFL/181-318
Q83S39_SHIFL/12-157
Q87GZ5_VIBPA/184-321
Q87MY1_VIBPA/14-157
Q87ND1_VIBPA/4-170
Q87PK6_VIBPA/366-503
Q883K4_PSESM/183-319
Q883K5_PSESM/15-158
Q88E67_PSEPK/15-158
Q88L14_PSEPK/188-324
Q88L15_PSEPK/15-158
Q88WW6_LACPL/5-148
Q88WW7_LACPL/183-320
Q89IM3_BRAJA/8-167
Q89KS8_BRAJA/177-316
Q89S94_BRAJA/71-214
Q89ST8_BRAJA/192-329
Q89SU2_BRAJA/207-346
Q89SU3_BRAJA/167-289
Q8A998_BACTN/1-145
Q8CPF6_STAES/4-119
Q8D6I6_VIBVU/184-321
Q8D895_VIBVU/14-157
Q8D8D6_VIBVU/4-170
Q8D9M5_VIBVU/366-503
Q8DJ64_THEEB/177-317
Q8E8E2_SHEON/373-510
Q8EKF5_SHEON/190-327
Q8EKM7_SHEON/7-152
Q8FFM6_ECOL6/5-171
Q8FJL1_ECOL6/181-318
Q8FJP6_ECOL6/12-157
Q8FLD0_ECOL6/8-151
Q8FQ35_COREF/203-339
Q8FQ37_COREF/11-157
Q8FR10_COREF/187-326
Q8FR16_COREF/64-204
Q8FU34_COREF/178-316
Q8FU36_COREF/6-148
Q8FWF9_BRUSU/4-149
Q8G0F2_BRUSU/177-320
Q8G0P1_BRUSU/12-173
Q8G3B0_BRUSU/169-301
Q8GAH1_ARTNI/214-349
Q8GDS0_HELMO/187-326
Q8GJG3_BACAM/1-98
Q8KCT1_CHLTE/199-338
Q8KT68_PHOLU/19-185
Q8NKT2_ACIAM/1-109
Q8NR61_CORGL/186-319
Q8NR66_CORGL/12-158
Q8NS03_CORGL/187-326
Q8NS09_CORGL/45-185
Q8NTU0_CORGL/180-316
Q8NTU2_CORGL/8-146
Q8NWY3_STAAW/4-171
Q8P966_XANCP/180-321
Q8P978_XANCP/183-320
Q8PC70_XANCP/13-156
Q8PKX5_XANAC/181-322
Q8PKY5_XANAC/183-320
Q8PNU7_XANAC/13-156
Q8PWU8_METMA/20-172
Q8PY20_METMA/208-345
Q8PYN1_METMA/177-316
Q8RQ05_DESGI/374-506
Q8TI07_METAC/186-323
Q8TIQ5_METAC/177-316
Q8TU86_METAC/23-175
Q8TV72_METKA/189-328
Q8TXV6_METKA/17-164
Q8U034_PYRFU/185-316
Q8U3C8_PYRFU/184-321
Q8VMA0_CUPNE/186-327
Q8X6W6_ECO57/181-318
Q8XE02_ECO57/5-171
Q8XFR0_SALTI/14-157
Q8XIM9_CLOPE/5-148
Q8XJG5_CLOPE/182-320
Q8XJG6_CLOPE/172-304
Q8XZR5_RALSO/189-335
Q8XZY9_RALSO/4-177
Q8Y0K6_RALSO/199-340
Q8Y0V0_RALSO/17-166
Q8Y869_LISMO/12-155
Q8Y875_LISMO/182-319
Q8YBW3_BRUME/4-149
Q8YEH6_BRUME/169-301
Q8YH67_BRUME/12-173
Q8YHG0_BRUME/177-320
Q8YYP6_NOSS1/17-160
Q8Z546_SALTI/5-171
Q8Z865_SALTI/183-320
Q8Z9R3_SALTI/7-151
Q8ZNF7_SALTY/5-171
Q8ZS15_SALTY/7-151
Q8ZT27_PYRAE/185-324
Q8ZT28_PYRAE/188-325
Q8ZTX3_PYRAE/179-321
Q8ZY31_PYRAE/17-166
Q92CY1_LISIN/12-155
Q92CY7_LISIN/182-319
Q92KB1_RHIME/170-301
Q92PR7_RHIME/179-318
Q92PU2_RHIME/10-171
Q92RM2_RHIME/16-159
Q93KD2_EUBAC/177-314
Q93KD3_EUBAC/187-326
Q93MF6_AMYMD/175-311
Q93SF4_EUBAC/4-147
Q94EY8_ARATH/256-487
Q96KU4_HUMAN/18-164
Q96KU4_HUMAN/502-645
Q96W52_EMENI/434-597
Q96W52_EMENI/9-154
Q96Y52_SULTO/19-171
Q96YY5_SULTO/176-311
Q975A8_SULTO/183-319
Q97AP9_THEVO/17-154
Q97B91_THEVO/189-327
Q97B92_THEVO/178-306
Q97HI9_CLOAB/5-148
Q97HJ0_CLOAB/186-325
Q97HJ1_CLOAB/175-311
Q97HL7_CLOAB/39-186
Q97MB5_CLOAB/8-150
Q97W71_SULSO/187-323
Q981C6_SULSO/22-174
Q986C7_RHILO/16-159
Q98ME1_RHILO/178-317
Q98NH1_RHILO/8-169
Q99UI8_STAAM/4-171
Q9A3J5_CAUCR/184-321
Q9A4Z7_CAUCR/8-165
Q9AC51_CAUCR/23-166
Q9APP9_9BACT/14-157
Q9CJK2_PASMU/8-158
Q9CMW0_PASMU/178-315
Q9GRD7_DROOR/156-294
Q9GRD8_DROER/154-292
Q9GRD9_DROYA/153-291
Q9HJE6_THEAC/183-311
Q9HJE7_THEAC/186-325
Q9HKV0_THEAC/17-154
Q9HP37_HALSA/51-194
Q9HRC4_HALSA/4-163
Q9HST2_HALSA/183-318
Q9HST3_HALSA/131-270
Q9HX98_PSEAE/15-158
Q9HX99_PSEAE/185-322
Q9HZH7_PSEAE/15-158
Q9HZH8_PSEAE/185-321
Q9JXC2_NEIMB/5-171
Q9K8I5_BACHD/189-327
Q9KLX4_VIBCH/208-345
Q9KRV7_VIBCH/380-517
Q9KSK4_VIBCH/8-174
Q9KT80_VIBCH/14-157
Q9LZE4_ARATH/256-489
Q9M4Q0_HORVU/181-329
Q9M4Q0_HORVU/466-614
Q9RKA7_STRCO/195-341
Q9RKA9_STRCO/18-159
Q9RLC2_RHOCA/229-368
Q9RUT9_DEIRA/27-168
Q9RY74_DEIRA/192-328
Q9UX65_SULSF/177-312
Q9UYI0_PYRAB/17-166
Q9UYT6_PYRAB/184-321
Q9V1A7_PYRAB/185-335
Q9WX93_CLOPE/182-320
Q9WX95_CLOPE/172-304
Q9XA51_STRCO/241-377
Q9XBS6_ZYMMO/11-176
Q9YEY4_AERPE/195-330
Q9YFS3_AERPE/172-308
Q9YG24_AERPE/16-165
Q9Z5G0_MYCLE/192-331
Q9Z5G5_MYCLE/28-171
Q9ZFA5_RHOSH/171-308
Q9ZIN1_STACA/186-324
Q9ZMR0_HELPJ/175-309
Y062_PYRCJ/5-171
Y096_PYRAR/7-173
Y103_SULSO/15-182
Y1209_CALMQ/4-169
Y1413_SULTO/7-174
Y1472_PYRKO/4-178
Y1508_SULAC/7-174
Y1593_PYRAB/4-178
Y1980_AERPE/8-174
Y2021_SULIM/7-174
Y2028_SULIK/7-174
Y2099_SULIA/7-174
Y2121_METS5/6-173
Y2147_SULIY/7-174
Y2186_SULIL/7-174
Y2251_ARCFU/4-160
Y439_PYRHO/7-181
Y476_PYRFU/4-178
Y487_THEAC/5-168
Y584_THEVO/5-167
Y666_METJA/181-326
Y772_SULIN/7-174
Y875_PYRAE/6-172
Y886_METJA/187-323
YM44_YEAST/7-175
