# Supplementary material for: Contact prediction is hardest for the most informative contacts, but improves with the incorporation of contact potentials
Source: PLoS One. 2018 Jun 28;13(6):e0199585. doi: 10.1371/journal.pone.0199585 (PMC6023208; doi:10.1371/journal.pone.0199585)
Supplement: S1 Data — Each file in the ‘alignments’ directory herein corresponds to a protein family’s alignment and contains the accession number and sequence range of each sequence in the alignment. (TAR.GZ) [file pone.0199585.s001.tar.gz › alignments/Peripla_BP_2]

A0ACQ9_STRAM/87-336
A0AFZ7_LISW6/62-283
A0AHI7_LISW6/53-276
A0AK71_LISW6/64-289
A0AKT7_LISW6/37-267
A0ALB4_LISW6/62-298
A0B3E0_BURCH/42-279
A0B612_METTP/44-258
A0B696_METTP/47-308
A0B6A3_METTP/47-308
A0B6B1_METTP/45-303
A0B6B5_METTP/45-293
A0B6J5_METTP/46-309
A0B7F1_METTP/88-335
A0B7T4_METTP/108-371
A0B802_METTP/53-301
A0B8E3_METTP/53-301
A0B9I7_METTP/73-322
A0B9I8_METTP/60-319
A0B9J0_METTP/109-332
A0B9J1_METTP/104-347
A0K1Z0_ARTS2/88-341
A0K6H4_BURCH/52-302
A0K7B3_BURCH/67-313
A0K9M3_BURCH/47-276
A0KGW2_AERHH/27-255
A0KIY9_AERHH/25-246
A0KJP4_AERHH/47-283
A0KQZ4_AERHH/43-278
A0L094_SHESA/43-281
A0L0C7_SHESA/28-251
A0LFJ1_SYNFM/45-272
A0LJ05_SYNFM/7-230
A0LK62_SYNFM/43-268
A0LLW7_SYNFM/45-272
A0LLW9_SYNFM/52-279
A0LPM0_SYNFM/95-289
A0LYL7_GRAFK/20-229
A0M0B3_GRAFK/93-330
A0NTJ3_9RHOB/72-323
A0NXD1_9RHOB/30-263
A0NY19_9RHOB/14-247
A0P2E9_9RHOB/43-277
A0P317_9RHOB/39-289
A0PN45_MYCUA/61-303
A0PPS9_MYCUA/97-339
A0PYS5_CLONN/42-274
A0Q0K5_CLONN/70-294
A0QJI4_MYCA1/93-335
A0QM78_MYCA1/47-290
A0QNF2_MYCS2/65-275
A0QPL3_MYCS2/55-289
A0QR99_MYCS2/96-332
A0R0Z3_MYCS2/55-311
A0R0Z4_MYCS2/57-315
A0R548_MYCS2/59-303
A0R950_BACAH/56-280
A0R9P9_BACAH/61-298
A0RDN5_BACAH/58-297
A0RGN7_BACAH/41-280
A0RHB0_BACAH/64-295
A0RIY3_BACAH/62-290
A0RJ28_BACAH/55-286
A0RJD1_BACAH/75-320
A0RJE7_BACAH/41-271
A0RKR5_BACAH/79-331
A0RLG1_BACAH/59-290
A0RMP7_CAMFF/73-270
A0RQ78_CAMFF/81-276
A0RRP8_CAMFF/20-243
A0RUQ4_CENSY/5-261
A0SZ63_9BURK/80-316
A0Y2D8_9GAMM/31-256
A0YC12_9GAMM/42-267
A0YEQ4_9GAMM/11-195
A0ZBX0_NODSP/78-305
A0ZCQ0_NODSP/8-271
A0ZIE6_NODSP/38-128
A0ZJK4_NODSP/67-313
A1A7J8_ECOK1/38-273
A1A7K4_ECOK1/26-231
A1A8M3_ECOK1/49-299
A1AAC4_ECOK1/59-294
A1AFU8_ECOK1/62-305
A1AH43_ECOK1/53-282
A1ANB4_PELPD/93-295
A1ANF7_PELPD/86-324
A1AP15_PELPD/368-531
A1AP23_PELPD/88-285
A1AP25_PELPD/51-297
A1AQR6_PELPD/45-274
A1AYS0_PARDP/42-275
A1B0D3_PARDP/67-284
A1B154_PARDP/34-268
A1B179_PARDP/48-303
A1B1R9_PARDP/44-311
A1B1S4_PARDP/27-248
A1B2X7_PARDP/47-299
A1B560_PARDP/44-308
A1B6B9_PARDP/45-311
A1B6E9_PARDP/54-300
A1B6H2_PARDP/47-284
A1B7U8_PARDP/53-302
A1B7V7_PARDP/43-291
A1B9S3_PARDP/26-266
A1BAA3_PARDP/27-243
A1BBJ6_PARDP/45-295
A1BDM9_CHLPD/63-292
A1BFH6_CHLPD/43-267
A1EIH2_VIBCH/54-295
A1EM42_VIBCH/28-251
A1EMS4_VIBCH/71-308
A1END6_VIBCH/56-293
A1ESR1_VIBCH/25-255
A1F0T6_VIBCH/54-295
A1F3J8_VIBCH/22-252
A1F3R7_VIBCH/71-308
A1F642_VIBCH/56-293
A1F7X6_VIBCH/28-251
A1HQS0_9FIRM/48-274
A1IPR5_NEIMA/62-296
A1IQ21_NEIMA/55-288
A1JIM0_YERE8/29-256
A1JJ83_YERE8/66-326
A1JJP8_YERE8/1-237
A1JJQ5_YERE8/18-223
A1JNV5_YERE8/66-315
A1JPJ8_YERE8/28-255
A1JQH3_YERE8/52-289
A1JQM5_YERE8/10-259
A1K2E9_AZOSB/42-257
A1KBD0_AZOSB/44-269
A1KF86_MYCBP/59-301
A1KN41_MYCBP/92-334
A1KS20_NEIMF/55-288
A1KW68_NEIMF/78-312
A1R2A6_ARTAT/102-331
A1R699_ARTAT/61-303
A1RB34_ARTAT/70-323
A1RBC3_ARTAT/59-292
A1RGQ0_SHESW/29-252
A1RMY4_SHESW/74-313
A1RPL7_SHESW/69-309
A1RQL1_PYRIL/368-617
A1RR16_PYRIL/75-323
A1RR26_PYRIL/403-631
A1RR26_PYRIL/81-320
A1RR29_PYRIL/405-662
A1RR29_PYRIL/65-322
A1RVW9_PYRIL/159-391
A1S041_THEPD/57-305
A1S9L5_SHEAM/28-251
A1SF95_NOCSJ/3-249
A1SZW3_PSYIN/68-302
A1T1V7_MYCVP/56-284
A1T6U6_MYCVP/113-355
A1TME1_ACIAC/75-296
A1TSE6_ACIAC/54-305
A1TXB1_MARAV/44-269
A1U2P9_MARAV/42-280
A1U5U8_MARAV/52-293
A1U6I2_MARAV/73-276
A1U9I9_MYCSK/59-293
A1UE40_MYCSK/91-328
A1US21_BARBK/42-271
A1UTS0_BARBK/46-281
A1UWS3_BURMS/43-282
A1V1W6_BURMS/60-268
A1V401_BURMS/118-364
A1V5X6_BURMS/52-281
A1VFW3_DESVV/32-272
A1VPU3_POLNA/40-261
A1VPU5_POLNA/25-255
A1W0X1_CAMJJ/73-306
A1W1L9_CAMJJ/21-242
A1W509_ACISJ/48-269
A1WMF6_VEREI/44-276
A1WS60_VEREI/50-271
A1WWQ9_HALHL/56-312
A1WYC5_HALHL/33-258
A1X4P3_VIBAL/52-283
A1ZD53_9BACT/108-349
A1ZK98_9BACT/60-288
A1ZL99_9BACT/4-266
A1ZTG3_9BACT/21-233
A1ZXV5_9BACT/53-279
A2BJ82_HYPBU/88-325
A2I7S6_9RHIZ/29-265
A2P450_VIBCH/25-255
A2P8W5_VIBCH/41-248
A2PA38_VIBCH/56-293
A2PAA4_VIBCH/28-251
A2PP42_VIBCH/54-295
A2PPR4_VIBCH/56-293
A2PRE0_VIBCH/25-255
A2PRZ8_VIBCH/71-308
A2PT86_VIBCH/28-251
A2RCT7_STRPG/36-267
A2RG77_STRPG/57-285
A2RI61_LACLM/59-286
A2RZ02_BURM9/43-282
A2S2X4_BURM9/118-364
A2SAE2_BURM9/52-281
A2SE77_METPP/12-241
A2SI74_METPP/42-260
A2SNZ5_METPP/64-282
A2SQ97_METLZ/89-317
A2SSA7_METLZ/82-330
A2SSF4_METLZ/19-270
A2SSF5_METLZ/55-314
A2SSF6_METLZ/53-312
A2SSL4_METLZ/51-281
A2ST01_METLZ/56-292
A2ST83_METLZ/46-277
A2ST84_METLZ/43-274
A2SU76_METLZ/52-285
A2TUC6_9FLAO/108-347
A2TUN5_9FLAO/20-243
A2U2F4_9FLAO/90-328
A2U3V6_9FLAO/20-231
A2VNH9_MYCTU/59-301
A2VNL0_MYCTU/92-334
A2VQG4_9BURK/333-579
A2VR55_9BURK/52-302
A2VR76_9BURK/42-293
A2VW84_9BURK/66-295
A2W873_9BURK/67-296
A2WA77_9BURK/22-207
A2WGT0_9BURK/39-277
A3CP65_STRSV/77-320
A3CPL9_STRSV/59-287
A3CRF9_METMJ/60-300
A3CRG1_METMJ/370-523
A3CRG4_METMJ/60-298
A3CRG8_METMJ/81-290
A3CT34_METMJ/63-295
A3CXC3_METMJ/96-348
A3CY01_METMJ/71-319
A3CY02_METMJ/60-319
A3D159_SHEB5/44-283
A3D7X2_SHEB5/29-252
A3DG96_CLOTH/69-293
A3DLV6_STAMF/49-265
A3EHH4_VIBCH/25-255
A3EI90_VIBCH/54-295
A3ELD1_VIBCH/28-251
A3ELW6_VIBCH/56-293
A3GK51_VIBCH/54-295
A3GNU9_VIBCH/56-293
A3GQF9_VIBCH/28-251
A3GQN3_VIBCH/25-255
A3GSG2_VIBCH/71-308
A3GWV3_VIBCH/54-295
A3GXI5_VIBCH/56-293
A3H0V3_VIBCH/28-251
A3H2W0_VIBCH/25-255
A3HWL7_9BACT/93-334
A3I2F0_9BACT/20-227
A3I443_9BACI/401-630
A3I4Z3_9BACI/53-283
A3I5B7_9BACI/81-317
A3I5C3_9BACI/328-505
A3I5C4_9BACI/32-265
A3I5R9_9BACI/73-309
A3I5X9_9BACI/98-341
A3I691_9BACI/386-624
A3I6J2_9BACI/80-316
A3I6M6_9BACI/64-291
A3I6S9_9BACI/68-301
A3I6W6_9BACI/52-279
A3I6W7_9BACI/266-500
A3I728_9BACI/266-504
A3I729_9BACI/61-301
A3I7F1_9BACI/60-286
A3I7S1_9BACI/25-157
A3I907_9BACI/3-232
A3I9A9_9BACI/67-311
A3IAX0_9BACI/64-296
A3IBD0_9BACI/404-611
A3ICD7_9BACI/83-315
A3ICH1_9BACI/119-347
A3IED0_9BACI/64-307
A3IES8_9BACI/139-371
A3ISC0_9CHRO/63-338
A3J123_9FLAO/92-331
A3J5G4_9FLAO/22-232
A3JAW5_9ALTE/17-242
A3JFB4_9ALTE/7-236
A3JJ57_9ALTE/64-293
A3K4W4_9RHOB/42-308
A3K7F3_9RHOB/76-319
A3K8H2_9RHOB/53-276
A3KHZ0_STRAM/60-313
A3KIF0_STRAM/62-316
A3KJ25_STRAM/58-305
A3KVV5_PSEAE/47-298
A3KYU5_PSEAE/22-241
A3L3G6_PSEAE/31-264
A3LAB3_PSEAE/47-298
A3LFD8_PSEAE/22-241
A3LFQ3_PSEAE/33-281
A3LK50_PSEAE/31-264
A3M5M0_ACIBT/53-287
A3M7B1_ACIBT/59-299
A3MG77_BURM7/43-282
A3MJJ7_BURM7/118-364
A3MLP0_BURM7/52-281
A3MWC1_PYRCJ/180-398
A3N078_ACTP2/42-279
A3N389_ACTP2/61-316
A3N393_ACTP2/55-316
A3N3V2_ACTP2/16-245
A3N6W4_BURP6/52-281
A3N9D7_BURP6/118-364
A3NCU3_BURP6/60-314
A3NGH3_BURP6/43-282
A3NSK0_BURP0/52-281
A3NV31_BURP0/118-364
A3NYK8_BURP0/60-314
A3P228_BURP0/43-282
A3PFU2_RHOS1/36-271
A3PIL1_RHOS1/29-242
A3PP72_RHOS1/44-310
A3PP95_RHOS1/45-294
A3PRC0_RHOS1/40-272
A3PS80_RHOS1/28-262
A3PT46_MYCSJ/59-293
A3PXJ3_MYCSJ/91-328
A3QAU3_SHELP/28-251
A3RWH0_RALSO/38-275
A3RWZ7_RALSO/56-232
A3SA24_9RHOB/16-251
A3SCB8_9RHOB/46-313
A3SDZ3_9RHOB/31-264
A3SEQ9_9RHOB/27-251
A3SHH7_9RHOB/48-281
A3SJD7_9RHOB/30-262
A3SLE1_9RHOB/47-314
A3SUY8_9RHOB/36-271
A3SXK1_9RHOB/46-313
A3SZP2_9RHOB/31-264
A3T0N1_9RHOB/23-247
A3TJ32_9MICO/68-317
A3TNV9_9MICO/9-258
A3TU87_9RHOB/42-272
A3TV03_9RHOB/48-297
A3U891_CROAH/20-227
A3UAM5_CROAH/94-333
A3UEI5_9RHOB/3-265
A3UER2_9RHOB/28-251
A3UKV6_VIBSP/50-287
A3UL09_VIBSP/70-301
A3UL98_VIBSP/41-273
A3ULF3_VIBSP/45-298
A3UQ58_VIBSP/43-281
A3UTS3_VIBSP/50-284
A3UWS0_VIBSP/40-263
A3V7R8_9RHOB/27-258
A3VB33_9RHOB/24-252
A3VEF5_9RHOB/43-277
A3VY92_9RHOB/31-266
A3W2X2_9RHOB/32-263
A3WB81_9SPHN/41-246
A3WN55_9GAMM/33-258
A3WNU4_9GAMM/26-231
A3WQY4_9BRAD/55-270
A3WXZ2_9BRAD/43-261
A3X334_9RHOB/47-314
A3X3N7_9RHOB/36-269
A3X3Q9_9RHOB/78-329
A3X9G8_9RHOB/40-273
A3XB45_9RHOB/6-231
A3XIE3_LEEBM/18-228
A3XMK8_LEEBM/113-352
A3XTD9_9VIBR/41-273
A3XU00_9VIBR/22-256
A3XVW1_9VIBR/50-287
A3XW12_9VIBR/70-301
A3XXT8_9VIBR/38-285
A3XXZ2_9VIBR/54-295
A3XZG7_9VIBR/43-281
A3Y0Q4_9VIBR/40-263
A3YF13_9GAMM/56-304
A3YF54_9GAMM/48-238
A3YFZ1_9GAMM/40-270
A3YGK7_9GAMM/70-277
A3YJV6_CAMJE/21-243
A3YLR8_CAMJE/73-306
A3YPU4_CAMJE/72-305
A3YT15_CAMJE/21-243
A3ZC67_CAMJE/73-306
A3ZCX2_CAMJE/21-242
A3ZG46_CAMJE/21-243
A3ZGV3_CAMJE/82-315
A3ZPB1_9PLAN/70-334
A4A447_9GAMM/42-264
A4A518_9GAMM/51-276
A4AEE3_9ACTN/70-316
A4AFS4_9ACTN/61-306
A4AIC8_9ACTN/74-310
A4AL54_9ACTN/92-335
A4AQ66_MARSH/98-336
A4BFY0_9GAMM/41-275
A4BG01_9GAMM/31-258
A4BGK0_9GAMM/60-309
A4BJ30_9GAMM/43-279
A4BJ32_9GAMM/41-276
A4BK56_9GAMM/47-285
A4BRV0_9GAMM/3-266
A4C0B2_9FLAO/86-325
A4C0B6_9FLAO/5-268
A4CCJ6_9GAMM/27-250
A4CED3_9GAMM/38-268
A4CNI5_ROBBH/100-340
A4E6M5_9ACTN/242-489
A4EER2_9RHOB/40-289
A4EFI1_9RHOB/46-294
A4EFI5_9RHOB/46-287
A4EFI6_9RHOB/58-301
A4EFI7_9RHOB/27-276
A4EIG7_9RHOB/58-301
A4EIG8_9RHOB/22-223
A4ENW6_9RHOB/32-263
A4EUL1_9RHOB/40-289
A4EUP3_9RHOB/40-291
A4EXX4_9RHOB/40-273
A4EXY9_9RHOB/35-268
A4F7E1_SACEN/48-290
A4F985_SACEN/57-292
A4FD54_SACEN/19-257
A4FDS4_SACEN/53-291
A4FE37_SACEN/55-295
A4FH22_SACEN/55-310
A4FHW9_SACEN/17-273
A4FLC7_SACEN/76-316
A4FLK3_SACEN/65-289
A4FWZ5_METM5/69-312
A4FWZ6_METM5/57-306
A4FWZ7_METM5/56-308
A4G3R5_HERAR/39-264
A4IJQ4_GEOTN/59-285
A4IMU1_GEOTN/63-296
A4IMY3_GEOTN/62-297
A4IQE4_GEOTN/67-294
A4ISE1_GEOTN/3-233
A4JE87_BURVG/71-321
A4JGX9_BURVG/45-274
A4KKU7_MYCTU/92-334
A4KNT1_MYCTU/59-301
A4LLC2_BURPS/43-282
A4LVM1_BURPS/118-364
A4MED7_BURPS/65-319
A4MG46_BURPS/52-281
A4MWJ9_HAEIF/8-195
A4N770_HAEIF/29-259
A4NL02_HAEIF/46-300
A4NNT0_HAEIF/29-261
A4NPR3_HAEIF/8-195
A4P122_HAEIF/2-147
A4QAY6_CORGB/64-293
A4QB14_CORGB/34-269
A4QB29_CORGB/99-334
A4QBY6_CORGB/64-303
A4QC14_CORGB/71-325
A4QC19_CORGB/68-304
A4QCE9_CORGB/57-275
A4QCF1_CORGB/63-313
A4QDL8_CORGB/68-309
A4QEK2_CORGB/48-292
A4QF41_CORGB/58-291
A4QFH9_CORGB/71-297
A4QHN1_CORGB/72-320
A4QI47_CORGB/52-284
A4QIC0_CORGB/18-319
A4S0S0_OSTLU/1-150
A4SEB0_PROVI/41-267
A4SLZ9_AERS4/47-283
A4SMZ8_AERS4/58-316
A4SP55_AERS4/22-243
A4SQZ2_AERS4/27-255
A4STQ9_AERS4/26-261
A4STR2_AERS4/60-300
A4T0P4_MYCGI/53-287
A4TCW2_MYCGI/57-300
A4TDW9_MYCGI/135-377
A4THY4_YERPP/75-324
A4TI57_YERPP/68-311
A4TKL5_YERPP/72-320
A4TN69_YERPP/68-308
A4TN99_YERPP/80-325
A4TPW4_YERPP/103-339
A4TRX7_YERPP/29-256
A4TS49_YERPP/52-289
A4TVC7_9PROT/82-320
A4U8S8_9BACT/5-267
A4VHU1_PSEU5/23-242
A4VJ37_PSEU5/8-237
A4VU25_STRSY/20-252
A4W0B8_STRS2/20-252
A4W6D0_ENT38/60-319
A4W6P9_ENT38/32-267
A4W6Q5_ENT38/25-235
A4W7X5_ENT38/49-299
A4W9N8_ENT38/23-250
A4WDT9_ENT38/43-308
A4WEC6_ENT38/44-298
A4WEG7_ENT38/42-285
A4WKD0_PYRAR/94-341
A4WMR5_PYRAR/166-405
A4WSB6_RHOS5/15-229
A4WXU8_RHOS5/44-293
A4X0E7_RHOS5/39-269
A4X5E6_SALTO/68-309
A4X6C3_SALTO/56-309
A4X6Q4_SALTO/3-207
A4X7Z6_SALTO/67-318
A4XC54_SALTO/151-380
A4XIC7_CALS8/51-289
A4XQE9_PSEMY/58-312
A4XQZ5_PSEMY/31-264
A4XWA4_PSEMY/38-278
A4XYU9_PSEMY/24-261
A4XZ27_PSEMY/21-240
A4Y146_PSEMY/66-316
A4Y408_SHEPC/74-313
A4Y9M9_SHEPC/29-252
A4YBP1_SHEPC/69-309
A4YEY0_METS5/47-282
A4YII1_METS5/26-243
A5A407_9RHIZ/29-265
A5CMA1_CLAM3/62-306
A5CMU9_CLAM3/67-325
A5CN21_CLAM3/100-336
A5CTJ5_CLAM3/74-293
A5CV79_CLAM3/64-306
A5EYV5_VIBC3/71-308
A5F0S5_VIBC3/25-255
A5F3E0_VIBC3/54-295
A5F430_VIBC3/56-293
A5FHG5_FLAJ1/21-228
A5FNV3_FLAJ1/96-336
A5FRH6_DEHSB/78-309
A5HYJ4_CLOBH/74-315
A5HYJ9_CLOBH/34-286
A5HYK3_CLOBH/21-281
A5HZM9_CLOBH/70-308
A5I0G6_CLOBH/73-314
A5I0P0_CLOBH/56-291
A5I1H2_CLOBH/56-279
A5I5Y1_CLOBH/67-288
A5I8G9_AERSA/27-255
A5IKN2_THEP1/41-285
A5IKZ0_THEP1/41-274
A5INY6_STAA9/56-297
A5IQG3_STAA9/42-272
A5IQU0_STAA9/73-319
A5IRS4_STAA9/52-294
A5IS19_STAA9/36-267
A5IUW6_STAA9/57-300
A5IV66_STAA9/50-277
A5JAX0_BURMA/43-282
A5KET7_CAMJE/14-236
A5KHH5_CAMJE/73-306
A5KTT9_9GAMM/41-273
A5KTY9_9GAMM/46-298
A5KUT9_9GAMM/55-289
A5KUZ5_9GAMM/49-286
A5L0T5_9GAMM/58-289
A5L5T4_9GAMM/35-258
A5L6A5_9GAMM/52-114
A5L6A6_9GAMM/1-167
A5LBC3_STRPN/60-298
A5LD34_STRPN/46-297
A5LKT3_STRPN/58-309
A5LNU8_STRPN/60-298
A5LU71_STRPN/60-298
A5LW24_STRPN/58-309
A5M3M5_STRPN/60-298
A5M3Z2_STRPN/58-309
A5M6C6_STRPN/60-298
A5MAW9_STRPN/1-197
A5MEJ5_STRPN/58-309
A5MF23_STRPN/60-298
A5MLR1_STRPN/60-298
A5MQL2_STRPN/58-309
A5MTP9_STRPN/58-309
A5MXS7_STRPN/60-298
A5N071_CLOK5/72-330
A5N072_CLOK5/77-334
A5N3G7_CLOK5/65-306
A5N8W9_CLOK5/57-297
A5N902_CLOK5/18-232
A5P709_9SPHN/30-243
A5TE88_BURMA/43-282
A5TJC3_BURMA/52-281
A5TL86_BURMA/118-364
A5TRY4_FUSNP/31-265
A5TWF8_FUSNP/43-271
A5TYZ1_MYCTA/59-301
A5U758_MYCTA/92-334
A5UE51_HAEIE/29-261
A5UF46_HAEIG/1-122
A5UN20_METS3/56-298
A5UXU6_ROSS1/148-389
A5UXV1_ROSS1/23-248
A5UXV3_ROSS1/3-264
A5UZ69_ROSS1/98-332
A5V2W4_SPHWW/42-265
A5VRA1_BRUO2/35-251
A5VUY8_BRUO2/48-283
A5VV49_BRUO2/54-319
A5VXW7_PSEP1/23-242
A5W5J3_PSEP1/45-311
A5W963_PSEP1/31-264
A5WD75_PSYWF/89-323
A5WDF6_PSYWF/54-314
A5WEG2_PSYWF/50-276
A5WFL0_PSYWF/29-248
A5WIX3_MYCTF/59-301
A5WRU8_MYCTF/92-334
A5XI27_BURMA/118-364
A5XIH6_BURMA/52-281
A5XM05_BURMA/43-282
A5XN96_BURMA/52-281
A5XPJ5_BURMA/118-364
A5YT28_9EURY/59-278
A5ZJN6_9BACE/28-264
A5ZNX5_9FIRM/59-304
A5ZPG3_9FIRM/91-340
A5ZR15_9FIRM/80-322
A5ZZQ4_VIBCH/54-295
A6A058_VIBCH/25-255
A6A110_VIBCH/41-278
A6A3C9_VIBCH/28-251
A6A3H9_VIBCH/56-293
A6A9K1_VIBCH/25-255
A6AA82_VIBCH/54-295
A6ABQ1_VIBCH/28-251
A6ADF3_VIBCH/71-308
A6ADG4_VIBCH/45-295
A6AH32_VIBCH/56-293
A6ANP4_VIBHA/44-275
A6APG4_VIBHA/41-278
A6AQM8_VIBHA/60-300
A6ASX3_VIBHA/25-248
A6AT10_VIBHA/35-267
A6AV87_VIBHA/44-282
A6AX56_VIBPA/47-283
A6B1T6_VIBPA/41-278
A6B3C5_VIBPA/71-302
A6B456_VIBPA/25-248
A6BFH3_9FIRM/138-386
A6BS51_YERPE/72-320
A6BSJ4_YERPE/83-323
A6BSV5_YERPE/80-325
A6BTT0_YERPE/25-268
A6BUG3_YERPE/75-324
A6BVL2_YERPE/29-256
A6BWL8_YERPE/52-289
A6BYB2_YERPE/44-280
A6BYB8_YERPE/31-234
A6C0M4_9PLAN/71-307
A6C2A0_9PLAN/67-331
A6CHU8_9BACI/73-305
A6CQG9_9BACI/56-280
A6CRT2_9BACI/3-234
A6CTR0_9BACI/1-230
A6CYG6_9VIBR/47-284
A6CYM0_9VIBR/46-283
A6D3L5_9VIBR/24-247
A6D6L4_9VIBR/48-274
A6D884_9VIBR/30-262
A6DBZ4_9PROT/36-276
A6DUG0_9BACT/29-260
A6E1K4_9RHOB/32-263
A6E1N0_9RHOB/50-275
A6E6K0_9SPHI/22-234
A6ECC0_9SPHI/26-257
A6EMM5_9BACT/20-226
A6ESD1_9BACT/94-334
A6EUE1_9ALTE/47-272
A6EUN0_9ALTE/19-250
A6EVG1_9ALTE/44-282
A6F1P3_9ALTE/23-248
A6F308_9ALTE/48-284
A6F6F1_9GAMM/23-254
A6F883_9GAMM/45-294
A6F8E8_9GAMM/19-270
A6F9M1_9GAMM/45-298
A6F9Z1_9GAMM/44-287
A6FAP2_9GAMM/41-277
A6FEH1_9GAMM/30-252
A6FGJ2_9GAMM/48-285
A6FGW7_9GAMM/9-238
A6FQ37_9RHOB/68-275
A6FXZ1_9DELT/3-285
A6G1Q2_9DELT/114-351
A6G9Z7_9DELT/47-271
A6GPU3_9BURK/41-266
A6GUC3_9BURK/8-238
A6GX21_FLAPJ/21-229
A6GZL3_FLAPJ/96-336
A6L206_BACV8/97-337
A6L4U7_BACV8/103-343
A6L4W1_BACV8/103-344
A6LAR9_PARD8/105-347
A6LHF7_PARD8/92-332
A6LJ16_THEM4/38-269
A6LVC5_CLOB8/71-290
A6LZN9_CLOB8/48-277
A6LZV0_CLOB8/61-309
A6M1Y3_CLOB8/75-319
A6NR80_9BACE/64-304
A6NSC7_9BACE/81-323
A6NSV4_9BACE/82-314
A6NX26_9BACE/82-316
A6P2S4_9BACE/78-316
A6QD99_STAAE/56-297
A6QES1_STAAE/42-272
A6QF45_STAAE/73-319
A6QFP8_STAAE/52-294
A6QIM1_STAAE/51-279
A6QJ18_STAAE/57-300
A6QJC5_STAAE/50-277
A6SWZ3_JANMA/43-268
A6T4V6_KLEP7/38-273
A6T4W2_KLEP7/26-236
A6T5U9_KLEP7/56-317
A6T639_KLEP7/49-299
A6TAA8_KLEP7/51-295
A6TAD1_KLEP7/45-299
A6TAF6_KLEP7/33-298
A6TD19_KLEP7/22-249
A6TU73_ALKMQ/68-303
A6TUM5_ALKMQ/66-293
A6TXQ0_STAA2/56-297
A6TZ87_STAA2/42-272
A6TZL5_STAA2/73-319
A6U0K5_STAA2/52-294
A6U0V0_STAA2/36-267
A6U3Q6_STAA2/57-300
A6U408_STAA2/50-277
A6U9B0_SINMW/58-289
A6UBJ7_SINMW/73-320
A6UBZ1_SINMW/55-286
A6UCE2_SINMW/56-291
A6UGV8_SINMW/54-318
A6UHU2_SINMW/67-321
A6UNH0_METVS/143-372
A6UPH9_METVS/64-319
A6UPI0_METVS/56-307
A6UPI1_METVS/57-306
A6UPI2_METVS/88-312
A6UT81_META3/158-384
A6UT88_META3/180-406
A6V057_PSEA7/22-241
A6V3H8_PSEA7/47-298
A6VCG3_PSEA7/31-264
A6VGB7_METM7/56-308
A6VGB8_METM7/47-299
A6VGB9_METM7/89-312
A6VGC0_METM7/57-306
A6VGC1_METM7/69-312
A6VJA2_METM7/82-343
A6VJA4_METM7/77-353
A6VJM5_METM7/357-524
A6VMS3_ACTSZ/59-320
A6VMS5_ACTSZ/57-312
A6VN38_ACTSZ/38-270
A6VQC4_ACTSZ/43-277
A6VRW4_MARMS/49-274
A6VSB2_MARMS/54-304
A6VSH1_MARMS/50-286
A6VT48_MARMS/50-281
A6VTK6_MARMS/27-255
A6VU11_MARMS/36-255
A6VVS4_MARMS/59-295
A6VW67_MARMS/29-259
A6VX07_MARMS/46-287
A6VYV2_MARMS/57-309
A6W1F9_MARMS/45-294
A6W542_KINRD/65-324
A6W656_KINRD/67-300
A6WBF3_KINRD/82-322
A6WDS5_KINRD/65-294
A6WE78_KINRD/64-296
A6WEC6_KINRD/59-306
A6WEY3_KINRD/66-308
A6WJZ7_SHEB8/29-252
A6WK30_SHEB8/67-306
A6WRM8_SHEB8/68-308
A6WZY9_OCHA4/35-253
A6X2N2_OCHA4/27-265
A6X2T2_OCHA4/52-301
A6X522_OCHA4/41-271
A6X5J9_OCHA4/48-283
A6X5W7_OCHA4/52-317
A6X6D3_OCHA4/51-299
A6X6I3_OCHA4/53-309
A6XQL2_VIBCH/25-255
A6XTB0_VIBCH/54-295
A6XUM4_VIBCH/28-251
A6XWS2_VIBCH/71-308
A6XYV4_VIBCH/56-293
A7A9H9_9PORP/94-335
A7AGN6_9PORP/93-335
A7AYP0_RUMGN/83-320
A7B2V1_RUMGN/77-319
A7B5D2_RUMGN/40-281
A7B9F3_9ACTO/67-312
A7BAW9_9ACTO/88-313
A7BCK6_9ACTO/65-320
A7FED1_YERP3/75-324
A7FEX2_YERP3/68-311
A7FJI2_YERP3/72-320
A7FK22_YERP3/68-308
A7FK56_YERP3/88-333
A7FM11_YERP3/44-280
A7FNC9_YERP3/29-256
A7FP57_YERP3/52-289
A7FQV6_CLOB1/74-315
A7FQW1_CLOB1/34-286
A7FQW4_CLOB1/21-281
A7FRU3_CLOB1/70-308
A7FSM1_CLOB1/73-314
A7FSU3_CLOB1/56-291
A7FTL5_CLOB1/56-279
A7FXF6_CLOB1/67-288
A7G0K5_CLOBH/34-286
A7GA60_CLOBL/73-314
A7GA65_CLOBL/21-285
A7GA66_CLOBL/18-281
A7GB74_CLOBL/70-308
A7GC16_CLOBL/73-314
A7GC96_CLOBL/56-291
A7GD42_CLOBL/56-279
A7GHB8_CLOBL/67-288
A7GKN3_BACCN/56-280
A7GKR2_BACCN/58-292
A7GR89_BACCN/64-296
A7GTA4_BACCN/56-287
A7GVC7_BACCN/58-289
A7GW98_CAMC5/6-275
A7GWH1_CAMC5/41-295
A7GXM7_CAMC5/46-279
A7GXM8_CAMC5/42-275
A7GXT0_CAMC5/39-271
A7H0L3_CAMC5/47-289
A7H0Q1_CAMC5/32-258
A7H310_CAMJD/22-243
A7H5A2_CAMJD/52-312
A7H5A3_CAMJD/39-309
A7H5W8_CAMJD/21-243
A7HGA4_ANADF/21-242
A7HGA9_ANADF/57-282
A7HJP0_FERNB/41-273
A7HPH2_PARL1/28-259
A7HQE9_PARL1/27-240
A7I6Z0_METB6/60-290
A7IAW6_METB6/357-523
A7IJ29_XANP2/31-267
A7IN20_XANP2/51-281
A7JQV5_PASHA/55-315
A7JUE3_PASHA/42-275
A7JVR1_PASHA/24-257
A7JW37_PASHA/26-268
A7JXJ7_VIBSE/52-283
A7K059_VIBSE/35-257
A7K1C0_VIBSE/47-283
A7K2E5_VIBSE/1-131
A7K445_VIBSE/26-249
A7LZJ4_BACOV/116-351
A7M3L5_BACOV/97-336
A7MGR7_ENTS8/40-275
A7MGS6_ENTS8/26-229
A7MKY3_ENTS8/49-298
A7MRM9_ENTS8/48-313
A7MZ07_VIBHB/50-277
A7N004_VIBHB/60-300
A7N2F1_VIBHB/35-267
A7N2T2_VIBHB/41-278
A7N589_VIBHB/44-275
A7N6G2_VIBHB/55-291
A7NLE8_ROSCS/148-389
A7NN66_ROSCS/20-245
A7NN68_ROSCS/3-265
A7NS50_ROSCS/99-333
A7U0X7_9EURY/6-237
A7V5N2_BACUN/97-336
A7V5S7_BACUN/42-282
A7VAE5_BACUN/13-231
A7VD14_9CLOT/33-265
A7VMQ4_KLEPN/22-249
A7VNB0_9CLOT/81-320
A7VT05_9CLOT/41-272
A7VTZ0_9CLOT/63-286
A7WX67_STAA1/56-297
A7WZ60_STAA1/42-272
A7WZM7_STAA1/73-319
A7WZX2_STAA1/51-279
A7X0S0_STAA1/52-294
A7X550_STAA1/57-300
A7X5L4_STAA1/50-277
A7Z0U0_BACA2/63-292
A7Z0U1_BACA2/271-505
A7Z1D1_BACA2/54-290
A7Z339_BACA2/44-263
A7Z8N6_BACA2/62-288
A7Z8P9_BACA2/58-289
A7ZA87_BACA2/37-276
A7ZAF9_BACA2/66-291
A7ZCA4_CAMC1/50-284
A7ZDL3_CAMC1/59-275
A7ZHP4_ECO24/38-273
A7ZHQ0_ECO24/26-231
A7ZIX6_ECO24/49-299
A7ZVG9_ECO24/42-272
A7ZWA0_ECOHS/38-273
A7ZWA6_ECOHS/26-231
A7ZXL9_ECOHS/49-299
A8ABS8_IGNH4/39-257
A8AES3_CITK8/38-291
A8AET8_CITK8/52-302
A8AF07_CITK8/43-293
A8AFT5_CITK8/48-283
A8AFZ4_CITK8/61-324
A8AJ43_CITK8/29-267
A8AJL5_CITK8/2-246
A8AJV0_CITK8/23-252
A8AKD5_CITK8/42-285
A8ALD0_CITK8/26-233
A8ALD7_CITK8/23-258
A8AMV4_CITK8/23-250
A8AN48_CITK8/40-270
A8APM6_CITK8/44-298
A8AWA6_STRGC/24-267
A8EDT6_BURPS/118-364
A8EFG8_BURPS/52-281
A8EHM4_BURPS/64-318
A8ETT8_ARCB4/20-249
A8F6L9_THELT/3-223
A8F6M6_THELT/37-266
A8F6P9_THELT/41-274
A8FBQ4_BACP2/54-289
A8FG83_BACP2/57-283
A8FH49_BACP2/55-292
A8FHB8_BACP2/64-291
A8FHD1_BACP2/56-287
A8FHM3_BACP2/38-276
A8FIV3_BACP2/54-287
A8FIV7_BACP2/42-272
A8FJC7_BACP2/281-517
A8FJC8_BACP2/61-292
A8FN33_CAMJ8/73-306
A8FNS8_CAMJ8/21-242
A8FV82_SHESH/29-274
A8FV97_SHESH/32-256
A8FZR0_SHESH/48-271
A8G963_SERP5/48-292
A8G9V2_SERP5/26-238
A8GAH9_SERP5/64-316
A8GBB2_SERP5/42-301
A8GBI6_SERP5/42-296
A8GDQ1_SERP5/80-338
A8GDS8_SERP5/27-254
A8GEV0_SERP5/59-315
A8GHD0_SERP5/47-297
A8GIY2_SERP5/43-279
A8H7V9_SHEPA/51-286
A8H801_SHEPA/32-255
A8H8F6_SHEPA/43-270
A8HW26_AZOC5/72-302
A8HWM4_CHLRE/13-299
A8I3K1_AZOC5/29-264
A8ICS8_AZOC5/76-312
A8IH81_AZOC5/52-295
A8J928_CHLRE/16-284
A8KN91_BURPS/105-351
A8KPW5_BURPS/43-282
A8KTJ6_BURPS/52-281
A8KWM6_BURPS/65-319
A8KZ22_FRASN/118-351
A8LAS2_FRASN/64-298
A8LBT9_FRASN/61-297
A8LPI4_DINSH/39-289
A8LPJ6_DINSH/22-254
A8M1E5_SALAI/3-208
A8M2E6_SALAI/57-291
A8M5K8_SALAI/67-318
A8M6Q6_SALAI/59-288
A8MCT7_CALMQ/13-224
A8MDX6_CALMQ/89-325
A8MEY3_ALKOO/68-303
A8MFV7_ALKOO/110-358
A8MJ81_ALKOO/72-313
A8MJI1_ALKOO/70-318
A8MKL2_ALKOO/71-302
A8MKU6_ALKOO/68-294
A8MKW2_ALKOO/92-301
A8MKW5_ALKOO/70-312
A8MKW7_ALKOO/90-317
A8ML56_ALKOO/47-280
A8ML64_ALKOO/85-322
A8R8K6_9FIRM/48-276
A8RN62_9CLOT/56-284
A8RWG4_9CLOT/97-340
A8RYG5_9CLOT/118-366
A8SA63_9FIRM/67-305
A8SFU2_9FIRM/97-344
A8SJK8_9FIRM/64-298
A8STE6_9FIRM/99-330
A8SZS5_9VIBR/35-267
A8T0C4_9VIBR/44-275
A8T0G2_9VIBR/38-276
A8T1L8_9VIBR/60-300
A8TIB7_9PROT/8-271
A8U6B2_9LACT/78-323
A8UHQ7_9FLAO/25-232
A8UP03_9FLAO/96-335
A8YYE4_STAAT/57-300
A8YZ40_STAAT/50-291
A8Z010_STAAT/73-319
A8Z0D1_STAAT/52-294
A8Z119_STAAT/42-272
A8Z1R3_STAAT/36-267
A8Z382_STAAT/50-277
A8Z4S6_STAAT/51-279
A8ZKG3_ACAM1/57-290
A8ZKI9_ACAM1/54-316
A8ZKJ0_ACAM1/56-317
A8ZKJ2_ACAM1/2-221
A8ZKK1_ACAM1/55-165
A8ZM81_ACAM1/133-375
A8ZTT1_DESOH/49-276
A9A0F7_DESOH/60-320
A9A3E0_NITMS/6-268
A9AAD2_METM6/46-299
A9AAD3_METM6/70-319
A9AAD4_METM6/56-308
A9AHI5_BURM1/47-276
A9AI14_BURM1/70-316
A9ALR3_BURM1/41-279
A9AUU2_HERA2/26-233
A9AW91_HERA2/74-318
A9AWA0_HERA2/147-389
A9AZZ7_HERA2/85-316
A9B6S2_HERA2/92-338
A9B6S3_HERA2/85-329
A9B7S1_HERA2/97-333
A9BEQ9_PETMO/40-269
A9BIV2_PETMO/44-278
A9BRT4_DELAS/81-314
A9BU73_DELAS/94-342
A9BVR7_DELAS/43-263
A9BXV3_DELAS/57-283
A9C2L2_DELAS/62-280
A9C2S5_DELAS/69-318
A9C3G6_DELAS/81-285
A9CF48_AGRT5/48-320
A9CF49_AGRT5/60-321
A9CF53_AGRT5/53-318
A9CHS7_AGRT5/47-285
A9CLD8_AGRT5/52-291
A9CVE2_9GAMM/8-231
A9CVM3_9GAMM/45-290
A9D395_9GAMM/23-246
A9D956_9RHIZ/40-268
A9DCU7_9GAMM/18-242
A9DEV3_9RHIZ/74-319
A9DYD6_9FLAO/121-360
A9E8U4_9FLAO/20-228
A9EJT6_9RHOB/48-297
A9EZ80_SORC5/3-266
A9FAX9_9RHOB/53-301
A9FE82_9RHOB/111-346
A9FSX8_9RHOB/58-293
A9FT25_SORC5/56-287
A9FU85_9RHOB/48-297
A9GRP8_9RHOB/53-301
A9GYD0_SORC5/35-145
A9H1G7_9RHOB/31-280
A9H930_GLUDA/27-250
A9HK76_GLUDA/62-329
A9I149_BORPD/133-358
A9IA92_BORPD/70-309
A9IRI9_BART1/42-272
A9IWZ5_BART1/55-290
A9K476_BURMA/43-282
A9K863_BURMA/118-364
A9KA89_BURMA/52-281
A9KIB3_CLOPH/92-314
A9KJW6_CLOPH/90-324
A9KLK9_CLOPH/127-364
A9KN16_CLOPH/104-221
A9L021_SHEB9/68-308
A9L3E4_SHEB9/29-252
A9L409_SHEB9/79-318
A9M0N0_NEIM0/62-296
A9M1F1_NEIM0/109-342
A9M604_BRUC2/35-252
A9MBV8_BRUC2/54-289
A9MC43_BRUC2/54-319
A9ML35_SALAR/49-299
A9MPK3_SALAR/26-232
A9MPK9_SALAR/23-258
A9MVC1_SALPB/49-299
A9N0N7_SALPB/38-273
A9N0Q4_SALPB/26-230
A9N4V4_SALPB/44-298
A9NGT5_ACHLI/134-375
A9QSC8_LACLK/59-290
A9R1E8_YERPG/44-280
A9R2L5_YERPG/72-320
A9R4S7_YERPG/80-325
A9R5P0_YERPG/52-289
A9R6R3_YERPG/68-311
A9R795_YERPG/75-324
A9R951_YERPG/29-256
A9T5R1_PHYPA/664-931
A9U811_PHYPA/2-85
A9VHZ0_BACWK/61-290
A9VIP8_BACWK/55-286
A9VJI8_BACWK/55-300
A9VJK6_BACWK/39-269
A9VMT8_BACWK/41-280
A9VQ39_BACWK/63-315
A9VR30_BACWK/64-295
A9VRK7_BACWK/56-280
A9VSH2_BACWK/57-288
A9VTU9_BACWK/62-299
A9VTY7_BACWK/58-297
A9VWU0_METEP/27-251
A9VXP2_METEP/47-280
A9W653_METEP/9-237
A9WAS3_CHLAA/20-221
A9WCP5_CHLAA/112-351
A9WCQ0_CHLAA/99-333
A9WCQ1_CHLAA/75-316
A9WCQ2_CHLAA/86-339
A9WCZ4_CHLAA/149-390
A9WD00_CHLAA/56-295
A9WHC5_CHLAA/91-325
A9WHK1_CHLAA/3-266
A9WMV9_RENSM/86-323
A9WRJ5_RENSM/108-348
A9WSK5_RENSM/87-357
A9WTR7_RENSM/72-326
A9WV40_RENSM/49-227
A9WYX2_BRUSI/54-289
A9WZ52_BRUSI/54-319
A9Z3W7_YERPE/80-325
A9Z4E0_YERPE/29-256
A9Z530_YERPE/44-280
A9Z537_YERPE/30-233
A9Z605_YERPE/52-289
A9Z6X3_YERPE/68-311
A9ZBS3_YERPE/68-308
A9ZBU4_YERPE/75-324
A9ZDB9_YERPE/72-320
A9ZU01_YERPE/72-320
A9ZV42_YERPE/68-308
A9ZV76_YERPE/80-325
A9ZVL0_YERPE/75-324
A9ZVS0_YERPE/68-311
A9ZXY6_YERPE/44-280
A9ZXZ3_YERPE/17-220
B0A0W3_YERPE/29-256
B0A1N9_YERPE/52-289
B0A6Q6_9CLOT/49-281
B0A856_9CLOT/34-265
B0A8A2_9CLOT/54-287
B0A8J8_9CLOT/64-300
B0A905_9CLOT/65-313
B0ABN3_9CLOT/30-257
B0ACC1_9CLOT/80-317
B0ADP4_9CLOT/70-313
B0APD4_BACAN/63-315
B0AQN5_BACAN/58-297
B0ATA2_BACAN/56-280
B0ATD4_BACAN/41-271
B0AUV3_BACAN/55-286
B0AX08_BACAN/61-290
B0BNZ4_ACTPJ/42-279
B0BSW3_ACTPJ/61-316
B0BSW7_ACTPJ/55-316
B0BU42_ACTPJ/55-284
B0BZ32_ACAM1/8-268
B0C004_ACAM1/83-316
B0C039_ACAM1/56-317
B0C044_ACAM1/60-330
B0C048_ACAM1/54-316
B0C049_ACAM1/55-316
B0C063_ACAM1/46-269
B0CHD8_BRUSI/35-252
B0G7R5_9FIRM/124-372
B0GAQ7_YERPE/75-324
B0GB73_YERPE/31-234
B0GB80_YERPE/44-280
B0GEU4_YERPE/68-308
B0GFR1_YERPE/68-311
B0GFT5_YERPE/80-325
B0GGD3_YERPE/72-320
B0GJV9_YERPE/52-289
B0GLJ2_YERPE/29-256
B0GMT0_YERPE/75-324
B0GNY6_YERPE/29-256
B0GQP6_YERPE/68-308
B0GQT1_YERPE/80-325
B0GTN5_YERPE/44-280
B0GTP2_YERPE/31-234
B0GU34_YERPE/52-289
B0GWL7_YERPE/72-320
B0GWT7_YERPE/68-311
B0H107_YERPE/44-280
B0H114_YERPE/31-234
B0H2H3_YERPE/72-320
B0H322_YERPE/68-308
B0H356_YERPE/80-325
B0H657_YERPE/75-324
B0H7R3_YERPE/52-289
B0H8Y8_YERPE/29-256
B0HAK4_YERPE/68-311
B0HF76_YERPE/80-325
B0HFB0_YERPE/68-308
B0HFV5_YERPE/72-320
B0HG65_YERPE/75-324
B0HIJ9_YERPE/68-311
B0HK38_YERPE/52-289
B0HM18_YERPE/29-256
B0HMG7_YERPE/31-234
B0HMH4_YERPE/44-280
B0HRA1_YERPE/75-324
B0HT19_YERPE/72-320
B0HTS2_YERPE/52-289
B0HUC8_YERPE/80-325
B0HUG2_YERPE/68-308
B0HUZ9_YERPE/44-280
B0HV06_YERPE/31-234
B0HVV3_YERPE/68-311
B0HW13_YERPE/29-256
B0K2J2_THEPX/67-289
B0K307_THEPX/67-289
B0K6F4_THEPX/63-312
B0K7R2_THEP3/63-312
B0KCT0_THEP3/67-289
B0KHV3_PSEPG/31-264
B0KID1_PSEPG/31-279
B0KIW8_PSEPG/79-315
B0KL77_PSEPG/23-242
B0KLI2_PSEPG/45-311
B0MDU4_9FIRM/58-297
B0MFI4_9FIRM/8-293
B0ML55_9FIRM/65-282
B0MU74_9BACT/97-335
B0MUE4_9BACT/1-230
B0N198_9FIRM/35-271
B0N1A5_9FIRM/46-277
B0NMD8_BACSE/108-348
B0NMX0_BACSE/97-336
B0NN93_BACSE/117-337
B0P596_9CLOT/83-315
B0PD00_9FIRM/63-288
B0PDC6_9FIRM/80-321
B0PEG6_9FIRM/66-303
B0Q0H8_BACAN/61-290
B0Q3G7_BACAN/58-297
B0Q4Y9_BACAN/56-280
B0Q6N0_BACAN/55-286
B0Q921_BACAN/41-271
B0Q9L9_BACAN/63-315
B0QEP9_BACAN/58-297
B0QIG2_BACAN/56-280
B0QJP8_BACAN/61-290
B0QME7_BACAN/41-271
B0QP20_BACAN/55-286
B0QQ33_BACAN/63-315
B0QUL2_HAEPR/27-254
B0R340_HALS3/3-207
B0R680_HALS3/60-329
B0R842_HALS3/70-339
B0R851_HALS3/120-330
B0RBE3_CLAMS/70-317
B0RBQ6_CLAMS/62-306
B0RDK5_CLAMS/64-306
B0RFI3_CLAMS/53-311
B0S9Q6_LEPBA/6-235
B0SIS1_LEPBA/74-300
B0SJY2_LEPBP/6-235
B0SUE5_LEPBP/74-300
B0SYB8_CAUSK/18-233
B0T1M8_CAUSK/29-215
B0TSJ5_SHEHH/44-279
B0TSP4_SHEHH/32-255
B0TU54_SHEHH/43-270
B0UAS7_METS4/9-237
B0UJD6_METS4/57-283
B0VBU2_ACIBY/59-299
B0VGP6_CLOAI/30-251
B0VPQ5_ACIBS/63-297
B1B7C3_CLOBO/42-273
B1B9N4_CLOBO/50-274
B1BF55_CLOPE/48-278
B1BFP3_CLOPE/57-290
B1BFQ7_CLOPE/56-288
B1BH65_CLOPE/42-271
B1BJR6_CLOPE/65-306
B1BRI0_CLOPE/65-306
B1BU66_CLOPE/48-278
B1BUF8_CLOPE/42-271
B1BZ23_9FIRM/36-272
B1C2G1_9FIRM/57-285
B1EIC9_9ESCH/23-252
B1EKE0_9ESCH/26-276
B1ELK9_9ESCH/45-280
B1EMB1_9ESCH/26-227
B1EMB7_9ESCH/1-196
B1EZ41_BACAN/58-297
B1F0V9_BACAN/61-290
B1F438_BACAN/61-298
B1F4L9_BACAN/41-271
B1F5A0_BACAN/56-280
B1F5R8_BACAN/63-315
B1F5S2_BACAN/55-286
B1FMV6_9BURK/50-279
B1FNH3_9BURK/59-309
B1FRR7_9BURK/8-254
B1FW23_9BURK/22-241
B1FXB2_9BURK/46-275
B1G5F8_9BURK/61-297
B1GII0_BACAN/58-297
B1GJP9_BACAN/61-290
B1GLW6_BACAN/41-271
B1GM14_BACAN/56-280
B1GMY5_BACAN/55-286
B1GNW2_BACAN/61-298
B1GPS7_BACAN/63-315
B1H096_UNCTG/26-250
B1HCN1_BURPS/43-282
B1HEG8_BURPS/65-319
B1HET0_BURPS/52-281
B1HIX6_BURPS/118-364
B1HND4_LYSSC/75-308
B1HND5_LYSSC/323-502
B1HP23_LYSSC/53-283
B1HRI4_LYSSC/49-285
B1HSF6_LYSSC/69-305
B1HT18_LYSSC/67-311
B1HWM4_LYSSC/68-295
B1HX73_LYSSC/3-232
B1HY59_LYSSC/84-308
B1HY60_LYSSC/120-354
B1HY61_LYSSC/320-518
B1HY62_LYSSC/5-234
B1HY65_LYSSC/68-295
B1HY66_LYSSC/260-498
B1HY67_LYSSC/20-288
B1HYU5_LYSSC/80-316
B1HYX8_LYSSC/64-290
B1HZG1_LYSSC/1-233
B1HZP1_LYSSC/62-295
B1HZS8_LYSSC/67-294
B1HZS9_LYSSC/188-423
B1I039_LYSSC/119-347
B1I062_LYSSC/371-603
B1I3U1_DESAP/187-427
B1I3U4_DESAP/60-306
B1I4F1_DESAP/51-281
B1I882_STRPI/60-298
B1IBJ0_STRPI/58-309
B1IEU3_CLOBK/70-308
B1IEW3_CLOBK/74-315
B1IEW8_CLOBK/21-285
B1IEW9_CLOBK/21-281
B1IHV8_CLOBK/73-314
B1IIC4_CLOBK/56-291
B1IJW9_CLOBK/56-279
B1ILG5_CLOBK/68-288
B1IQI2_ECOLC/26-231
B1IQI8_ECOLC/38-273
B1ISJ8_ECOLC/40-270
B1IYL4_ECOLC/49-299
B1J2E5_PSEPW/31-264
B1J3G2_PSEPW/23-242
B1J6J7_PSEPW/45-311
B1JH55_YERPY/52-289
B1JK24_YERPY/91-327
B1JM77_YERPY/75-324
B1JNH4_YERPY/29-256
B1JNM5_YERPY/68-311
B1JPX4_YERPY/72-320
B1JRI9_YERPY/68-308
B1JRM0_YERPY/88-333
B1JWT6_BURCC/47-276
B1JZI7_BURCC/42-293
B1JZL3_BURCC/52-302
B1K132_BURCC/67-313
B1K4K7_BURCC/42-279
B1KGC7_SHEWM/43-278
B1KH23_SHEWM/29-252
B1KTT1_CLOBM/74-315
B1KTT6_CLOBM/19-286
B1KWA4_CLOBM/82-324
B1KWC5_CLOBM/70-308
B1KY73_CLOBM/73-314
B1KYQ9_CLOBM/56-291
B1KZI5_CLOBM/78-288
B1L0G3_CLOBM/56-279
B1L9W3_THESQ/41-285
B1LA71_THESQ/39-272
B1LF18_ECOSM/42-285
B1LGV5_ECOSM/38-273
B1LGW1_ECOSM/26-231
B1LHA5_ECOSM/45-280
B1LII3_ECOSM/53-282
B1LKI5_ECOSM/49-299
B1LXA1_METRJ/9-237
B1LZL5_METRJ/47-284
B1M1W9_METRJ/9-237
B1M5V7_METRJ/34-266
B1M933_METRJ/27-251
B1MDZ7_MYCA9/90-321
B1MGW2_MYCA9/49-306
B1MJV4_MYCA9/59-290
B1Q6E5_CLOBO/70-308
B1Q6R1_CLOBO/55-289
B1Q780_CLOBO/73-314
B1Q7G8_CLOBO/56-291
B1Q922_CLOBO/74-315
B1Q927_CLOBO/14-286
B1Q929_CLOBO/22-281
B1QB75_CLOBO/67-288
B1QCG9_CLOBO/56-279
B1QGT7_CLOBO/75-288
B1QI70_CLOBO/21-286
B1QI75_CLOBO/76-317
B1QK70_CLOBO/73-314
B1QKE6_CLOBO/56-291
B1QLN3_CLOBO/70-308
B1QLN4_CLOBO/70-308
B1QLW3_CLOBO/55-289
B1QNR4_CLOBO/56-279
B1QQJ5_CLOBO/21-281
B1R1G7_CLOBU/55-290
B1R4N2_CLOPE/57-290
B1R4P9_CLOPE/56-288
B1R5Q7_CLOPE/65-306
B1R8A2_CLOPE/42-271
B1R8Q9_CLOPE/48-278
B1RES0_CLOPE/65-306
B1RHF8_CLOPE/42-271
B1RHY9_CLOPE/56-288
B1RJ93_CLOPE/48-278
B1RN26_CLOPE/57-290
B1RN43_CLOPE/56-288
B1RQL8_CLOPE/65-306
B1RRJ1_CLOPE/48-278
B1RRS3_CLOPE/42-271
B1RZZ4_STRPN/58-309
B1S0G1_STRPN/60-298
B1SH48_9STRE/54-285
B1T059_9BURK/55-305
B1TC40_9BURK/50-279
B1TFH1_9BURK/8-254
B1TH14_9BURK/2-236
B1UIX6_BACAN/58-297
B1UT64_BACAN/41-271
B1UTH6_BACAN/61-290
B1UU76_BACAN/56-280
B1UUU0_BACAN/55-286
B1UXB8_BACAN/63-315
B1UZH2_CLOPE/65-306
B1V2F8_CLOPE/42-271
B1V3J6_CLOPE/57-290
B1V578_CLOPE/48-278
B1VDH2_CORU7/90-324
B1VEV3_CORU7/65-310
B1VF19_CORU7/64-319
B1VG17_CORU7/7-200
B1VGJ5_CORU7/39-285
B1VID1_CORU7/47-294
B1VIP3_CORU7/98-327
B1VKY3_STRGG/72-311
B1VLL8_STRGG/67-311
B1VLQ3_STRGG/59-311
B1VLR7_STRGG/51-281
B1VLS8_STRGG/64-324
B1VMR8_STRGG/83-321
B1VMU5_STRGG/76-311
B1VNS6_STRGG/62-316
B1VQH5_STRGG/75-305
B1VRF3_STRGG/27-257
B1VRG4_STRGG/57-302
B1VVN3_STRGG/71-314
B1VVU5_STRGG/64-307
B1VWA9_STRGG/66-305
B1VWU4_STRGG/69-316
B1VZ24_STRGG/75-313
B1VZB5_STRGG/90-322
B1VZE3_STRGG/19-255
B1W5R5_STRGG/76-323
B1W5T3_STRGG/57-307
B1X287_CYAA5/9-270
B1X5Y9_ECODH/49-299
B1XD22_ECODH/38-273
B1XD28_ECODH/26-231
B1XER4_ECODH/40-270
B1XKQ1_SYNP2/7-269
B1XQ98_SYNP2/116-357
B1XRD8_SYNP2/163-275
B1XRD8_SYNP2/52-160
B1XRE6_SYNP2/1-154
B1XRE7_SYNP2/54-150
B1XRF2_SYNP2/58-322
B1XRF7_SYNP2/64-308
B1XRJ4_SYNP2/71-304
B1XRM5_SYNP2/66-306
B1Y851_LEPCP/11-241
B1Y859_LEPCP/47-264
B1YBT9_THENV/405-662
B1YBT9_THENV/65-322
B1YBU2_THENV/399-631
B1YBU2_THENV/81-320
B1YBV2_THENV/78-326
B1YDQ0_THENV/369-618
B1YE11_THENV/168-391
B1YEQ3_EXIS2/56-280
B1YFU1_EXIS2/54-283
B1YMD0_EXIS2/57-309
B1YQA5_BURA4/70-316
B1YUU8_BURA4/50-279
B1Z1Q6_BURA4/27-264
B1Z9H4_METPB/31-254
B1ZDC6_METPB/34-300
B1ZDM7_METPB/9-237
B1ZE12_METPB/48-276
B1ZXH7_OPITP/43-270
B2A0Q2_NATTJ/80-302
B2A265_NATTJ/86-328
B2AG80_CUPTR/19-248
B2DD70_9DELT/65-336
B2DKA4_STRPN/60-298
B2DKM2_STRPN/58-309
B2DN09_STRPN/58-309
B2DQF2_STRPN/60-298
B2DV10_STRPN/60-298
B2DV84_STRPN/58-309
B2E0Q7_STRPN/60-298
B2E1B0_STRPN/58-309
B2E3G2_STRPN/60-298
B2E5W3_STRPN/58-309
B2FRE5_STRMK/94-326
B2G7P0_LACRJ/48-280
B2GCP5_LACF3/60-292
B2GF99_LACF3/38-267
B2GGC3_KOCRD/79-322
B2GJI9_KOCRD/59-302
B2GYC2_BURPS/105-351
B2H3F0_BURPS/52-281
B2H5M5_BURPS/43-282
B2HHG8_MYCMM/97-339
B2HNU7_MYCMM/61-303
B2HVH2_ACIBC/59-299
B2I1B3_ACIBC/53-287
B2IF62_BEII9/116-286
B2IFV6_BEII9/42-281
B2IHF4_BEII9/48-288
B2IHF8_BEII9/74-307
B2IPI7_STRPS/58-309
B2ISX0_STRPS/60-298
B2IW38_NOSP7/165-282
B2IW38_NOSP7/55-162
B2IYZ4_NOSP7/8-271
B2JER7_BURP8/45-274
B2JKI8_BURP8/22-208
B2JPH3_BURP8/59-305
B2JZL7_YERPB/72-320
B2K0V4_YERPB/68-311
B2K1R6_YERPB/29-256
B2K2C1_YERPB/75-324
B2K545_YERPB/91-327
B2K6Q1_YERPB/52-289
B2K9U4_YERPB/88-333
B2K9X5_YERPB/68-308
B2LSE5_VIBAL/35-267
B2N8M2_ECOLX/49-299
B2NC16_ECOLX/26-231
B2NC75_ECOLX/38-273
B2NL12_ECO57/33-262
B2NMY5_ECO57/42-285
B2NR97_ECO57/49-299
B2NX05_ECO57/38-273
B2NX11_ECO57/26-231
B2P014_ECO57/33-262
B2P188_ECO57/42-285
B2P1X4_ECO57/49-299
B2PAV5_ECO57/38-273
B2PAW1_ECO57/26-231
B2PFT8_ECO57/49-299
B2PH92_ECO57/53-282
B2PMV3_ECO57/42-285
B2PN81_ECO57/38-273
B2PN87_ECO57/26-231
B2PU42_PROST/59-294
B2PV05_PROST/75-326
B2PV75_PROST/24-291
B2PWQ0_PROST/57-295
B2PXC1_PROST/54-315
B2PZI0_PROST/90-341
B2PZZ5_PROST/23-249
B2Q4I2_PROST/32-243
B2Q581_PROST/44-281
B2RIL1_PORG3/105-344
B2RIN0_PORG3/99-339
B2S6H4_BRUA1/35-253
B2SAR8_BRUA1/54-319
B2SAZ0_BRUA1/54-289
B2SWV0_BURPP/22-240
B2T163_BURPP/40-269
B2TED2_BURPP/62-308
B2TJI8_CLOBB/48-282
B2TJT4_CLOBB/69-315
B2TKP0_CLOBB/57-289
B2TLL9_CLOBB/56-289
B2TTF1_SHIB3/49-299
B2U2Z7_SHIB3/38-273
B2UAI9_RALPJ/52-281
B2UDV6_RALPJ/20-246
B2UNM5_AKKM8/46-281
B2UVX8_HELPS/52-280
B2UVX9_HELPS/52-282
B2UZP1_CLOBA/70-316
B2V0B9_CLOBA/72-311
B2V0E4_CLOBA/57-289
B2V0Z8_CLOBA/58-292
B2V3I7_CLOBA/56-289
B2VCR6_ERWT9/41-271
B2VE23_ERWT9/34-270
B2VEK8_ERWT9/23-250
B2VFH4_ERWT9/77-323
B2VGE4_ERWT9/69-313
B2VGF4_ERWT9/42-285
B3A1P6_ECO57/33-262
B3A354_ECO57/42-285
B3A4V8_ECO57/49-299
B3A7H0_ECO57/38-273
B3A7H6_ECO57/26-231
B3AG61_ECO57/33-262
B3AIW0_ECO57/42-285
B3ARX2_ECO57/49-299
B3ASC9_ECO57/26-231
B3ASD5_ECO57/38-273
B3AWP3_ECO57/33-262
B3AY69_ECO57/42-285
B3AYB5_ECO57/49-299
B3B8G4_ECO57/26-231
B3B8H0_ECO57/38-273
B3B8L7_ECO57/45-280
B3BCR0_ECO57/53-282
B3BE11_ECO57/42-285
B3BFF2_ECO57/49-299
B3BME3_ECO57/38-273
B3BME9_ECO57/26-231
B3BR87_ECO57/33-262
B3BSA4_ECO57/42-285
B3BTF6_ECO57/49-299
B3C324_ECO57/45-280
B3C3K8_ECO57/38-273
B3C3L4_ECO57/26-231
B3CDU5_9BACE/104-344
B3CJ18_9BACE/117-338
B3E2Z8_GEOLS/28-248
B3EC04_CHLL2/115-354
B3EC07_CHLL2/105-346
B3EC24_CHLL2/116-351
B3EIY0_CHLL2/38-265
B3EJT0_CHLPB/43-269
B3GXE9_ACTP7/42-279
B3GZ43_ACTP7/61-316
B3GZ47_ACTP7/55-316
B3GZG0_ACTP7/55-284
B3HBI4_ECOLX/26-231
B3HBJ0_ECOLX/38-273
B3HDQ9_ECOLX/40-270
B3HEF6_ECOLX/49-299
B3HL37_ECOLX/29-268
B3HMU2_ECOLX/26-255
B3HNU9_ECOLX/45-280
B3HST4_ECOLX/49-299
B3HTD1_ECOLX/42-285
B3HU38_ECOLX/26-231
B3HU44_ECOLX/38-273
B3I3Y1_ECOLX/26-231
B3I3Y7_ECOLX/38-273
B3I4D1_ECOLX/49-299
B3IG16_ECOLX/38-273
B3IG22_ECOLX/26-231
B3IK55_ECOLX/49-299
B3IM88_ECOLX/40-270
B3J2G4_BACAN/58-297
B3J5N1_BACAN/41-271
B3J5Z8_BACAN/55-286
B3J649_BACAN/61-290
B3J7J3_BACAN/56-280
B3JCF7_BACAN/63-315
B3JCR4_BACAN/59-290
B3JCW5_BACAN/61-298
B3JI02_9BACE/103-342
B3JM72_9BACE/97-336
B3PIN5_CELJU/61-286
B3PQ10_RHIE6/64-321
B3PT26_RHIE6/53-281
B3PX79_RHIE6/54-287
B3Q3K9_RHIE6/15-253
B3Q5Q9_RHIE6/51-316
B3QDN5_RHOPT/19-234
B3QDY4_RHOPT/50-269
B3QEK9_RHOPT/51-281
B3QFJ1_RHOPT/84-286
B3QGA1_RHOPT/42-275
B3QNT6_CHLP8/23-234
B3QNU3_CHLP8/46-272
B3QW31_CHLT3/128-368
B3QX86_CHLT3/111-352
B3QX90_CHLT3/126-367
B3QXE8_CHLT3/69-294
B3R629_CUPTR/43-272
B3T173_9ZZZZ/8-273
B3T1M7_9ZZZZ/3-266
B3T2E9_9ZZZZ/8-273
B3T5J6_9ARCH/6-268
B3TAV4_9ARCH/6-268
B3U4V0_9BACT/3-265
B3WIN7_ECOLX/40-270
B3WM99_ECOLX/49-299
B3WN61_ECOLX/38-273
B3WN67_ECOLX/26-231
B3WZ97_SHIDY/40-270
B3WZW0_SHIDY/33-283
B3X243_SHIDY/38-273
B3X249_SHIDY/26-231
B3XD82_ECOLX/49-299
B3XDY5_ECOLX/40-270
B3XHR2_ECOLX/38-273
B3XHR8_ECOLX/26-231
B3XLC4_LACRE/47-279
B3Y9J3_SALET/49-299
B3YLP0_SALET/44-298
B3YM16_SALET/38-273
B3YM32_SALET/22-226
B3YQI8_BACCE/63-315
B3YT42_BACCE/58-297
B3YU30_BACCE/64-295
B3YUD4_BACCE/61-290
B3YUI8_BACCE/55-286
B3YUW0_BACCE/41-271
B3YVK3_BACCE/56-280
B3YXJ2_BACCE/38-277
B3YY57_BACCE/61-298
B3Z0G4_BACCE/59-290
B3Z5M7_BACCE/64-295
B3Z802_BACCE/61-290
B3Z855_BACCE/55-286
B3Z8G4_BACCE/55-300
B3Z910_BACCE/63-315
B3ZA67_BACCE/58-297
B3ZAJ4_BACCE/56-280
B3ZD29_BACCE/59-290
B3ZFH2_BACCE/61-298
B3ZG64_BACCE/41-271
B3ZIQ7_BACCE/41-280
B3ZMP5_BACCE/64-295
B3ZNI1_BACCE/41-271
B3ZNJ9_BACCE/55-300
B3ZNW9_BACCE/55-286
B3ZP22_BACCE/62-290
B3ZQ10_BACCE/56-280
B3ZQQ6_BACCE/59-290
B3ZUN8_BACCE/58-297
B3ZVF7_BACCE/61-298
B4A1I4_SALNE/44-298
B4A3C5_SALNE/22-226
B4A3E1_SALNE/38-273
B4A6H9_SALNE/49-299
B4AG44_BACPU/55-292
B4AGA1_BACPU/70-300
B4AGA6_BACPU/64-291
B4AGB7_BACPU/56-287
B4AGK8_BACPU/38-276
B4AJS0_BACPU/54-287
B4AJS4_BACPU/42-272
B4AK94_BACPU/281-519
B4AK95_BACPU/61-292
B4AMF1_BACPU/57-283
B4AP11_BACPU/29-283
B4AP12_BACPU/313-503
B4BKH1_9BACI/62-297
B4BKL5_9BACI/63-296
B4BL58_9BACI/67-294
B4BRI3_9BACI/59-285
B4BSE7_9BACI/3-233
B4D3I7_9BACT/3-227
B4E668_BURCJ/48-298
B4E8F3_BURCJ/47-276
B4E992_BURCJ/23-269
B4EKB3_BURCJ/42-279
B4EUE9_PROMH/29-244
B4EUH4_PROMH/57-275
B4EUR3_PROMH/60-294
B4EX63_PROMH/23-249
B4EY43_PROMH/49-282
B4EZW8_PROMH/56-294
B4FQ01_MAIZE/34-209
B4RCW9_PHEZH/13-233
B4RDD7_PHEZH/34-297
B4RNV3_NEIG2/59-292
B4RR97_NEIG2/62-298
B4S8C3_PROA2/54-286
B4S8D4_PROA2/103-344
B4S8D7_PROA2/124-363
B4S8E2_PROA2/43-269
B4SCJ8_PELPB/75-304
B4SGS5_PELPB/57-283
B4SIQ6_STRM5/92-324
B4SUC0_SALNS/38-273
B4SUY8_SALNS/22-226
B4SXU6_SALNS/49-299
B4T5Q4_SALNS/44-298
B4TAE5_SALHS/49-299
B4THN4_SALHS/44-298
B4TK17_SALHS/38-273
B4TK34_SALHS/22-226
B4TP65_SALSV/49-299
B4TVB8_SALSV/44-298
B4TXQ4_SALSV/38-273
B4TXR0_SALSV/22-226
B4U182_STREM/36-267
B4U4N3_STREM/57-285
B4UCC4_ANASK/55-280
B4UHA7_ANASK/17-245
B4V5R8_9ACTO/3-267
B4V9C8_9ACTO/73-318
B4VF05_9ACTO/62-306
B4VFA1_9ACTO/81-316
B4W3M0_9CYAN/8-271
B4W7G6_9CAUL/35-241
B4WN22_9SYNE/63-293
B4WN32_9SYNE/60-317
B4WN35_9SYNE/62-313
B4WPZ0_9SYNE/8-282
B4WZ20_9GAMM/42-267
B4X8D6_PSEFL/63-251
B5BCV7_SALPK/49-299
B5BL75_SALPK/38-273
B5BL86_SALPK/26-230
B5C0J6_SALET/44-298
B5C2U1_SALET/38-273
B5C2V6_SALET/22-226
B5C6A2_SALET/49-299
B5C8Y7_SALET/38-273
B5C8Z3_SALET/22-226
B5CCU6_SALET/49-299
B5CGH6_SALET/44-298
B5CTE1_9FIRM/122-370
B5D0R3_9BACE/97-336
B5D222_9BACE/97-338
B5E1Y4_STRP4/60-298
B5E4F0_STRP4/58-309
B5EQU2_ACIF5/101-294
B5EQV0_ACIF5/53-285
B5EST4_VIBFM/38-276
B5EUT7_VIBFM/43-279
B5EUY4_VIBFM/34-270
B5EVC5_VIBFM/48-282
B5EYI5_SALA4/49-299
B5F629_SALA4/44-298
B5F8Q5_SALA4/38-273
B5F8S0_SALA4/26-230
B5FDV8_VIBFM/28-260
B5FIZ0_SALDC/38-273
B5FJ05_SALDC/22-226
B5FMJ5_SALDC/49-299
B5GBZ2_9ACTO/70-304
B5GJD4_9ACTO/80-318
B5GTZ2_STRCL/60-303
B5GU03_STRCL/67-312
B5GW98_STRCL/68-322
B5GYF5_STRCL/61-314
B5H0U4_STRCL/64-311
B5H4G4_STRPR/74-312
B5HBN9_STRPR/91-322
B5HC95_STRPR/70-313
B5HNG2_9ACTO/74-322
B5HZX6_9ACTO/89-325
B5I5M6_9ACTO/65-323
B5I8L7_9ACTO/3-202
B5J3M7_9RHOB/37-264
B5J9M2_9RHOB/44-293
B5JDR2_9BACT/90-321
B5MKV4_SALET/26-230
B5MKW7_SALET/38-273
B5MLF3_SALET/49-299
B5MP58_SALET/44-298
B5MUL2_SALET/38-273
B5MUM6_SALET/22-226
B5MVS6_SALET/44-298
B5MWF6_SALET/49-299
B5N871_SALET/38-273
B5N877_SALET/22-226
B5NCB9_SALET/44-298
B5NI06_SALET/49-299
B5NMM5_SALET/38-273
B5NMP1_SALET/22-226
B5NQB0_SALET/49-299
B5NQM6_SALET/44-298
B5NYE6_SALET/49-299
B5P4V2_SALET/44-298
B5P9I8_SALET/26-230
B5PDH8_SALET/49-299
B5PF76_SALET/44-298
B5PHK0_SALET/22-226
B5PHL4_SALET/38-273
B5PSU5_SALHA/49-299
B5PX24_SALHA/44-298
B5PZD4_SALHA/22-226
B5PZF0_SALHA/38-273
B5Q1H4_SALVI/22-226
B5Q5Y8_SALVI/44-298
B5QCK9_SALVI/49-299
B5QFK3_CAMJE/14-236
B5QUZ6_SALEP/49-299
B5QYB7_SALEP/44-298
B5R3F7_SALEP/38-273
B5R3H0_SALEP/26-230
B5R716_SALG2/49-299
B5REA1_SALG2/44-298
B5RHD2_SALG2/38-273
B5RHE4_SALG2/26-230
B5RV94_RALSO/30-259
B5RXW8_RALSO/38-275
B5S7W9_RALSO/20-196
B5SBG5_RALSO/38-275
B5SDV5_RALSO/20-197
B5SHY4_RALSO/30-259
B5UHB4_BACCE/56-280
B5UJ47_BACCE/62-299
B5UKI8_BACCE/64-295
B5ULA4_BACCE/41-280
B5UMT8_BACCE/61-290
B5UMZ0_BACCE/55-286
B5UN78_BACCE/55-300
B5UN97_BACCE/41-271
B5UPR6_BACCE/64-316
B5UQH4_BACCE/57-288
B5UU76_BACCE/58-297
B5V076_BACCE/58-297
B5V1A4_BACCE/56-280
B5V1V3_BACCE/61-298
B5V4G3_BACCE/41-280
B5V614_BACCE/59-290
B5V6B3_BACCE/61-290
B5V892_BACCE/63-315
B5VBB5_BACCE/41-271
B5VBN9_BACCE/64-295
B5WJR7_9BURK/22-237
B5WTL8_9BURK/43-272
B5XI18_STRPZ/323-554
B5XJZ3_STRPZ/57-285
B5XQG0_KLEP3/43-308
B5XQI7_KLEP3/45-299
B5XV53_KLEP3/22-249
B5XW95_KLEP3/43-287
B5XZY1_KLEP3/49-299
B5Y078_KLEP3/56-317
B5Y1L1_KLEP3/26-236
B5Y6E7_COPPD/45-266
B5YCC1_DICT6/51-301
B5YF36_DICT6/49-276
B5YKZ1_THEYD/32-262
B5YL79_THEYD/24-240
B5YPT8_ECO5E/49-299
B5YR71_ECO5E/42-285
B5YVE5_ECO5E/33-262
B5Z0D2_ECO5E/38-273
B5Z0D8_ECO5E/26-231
B5Z9J2_HELPG/52-280
B5ZD91_GLUDA/45-275
B5ZHP2_GLUDA/27-250
B5ZRN0_RHILW/68-321
B5ZTZ4_RHILW/47-313
B5ZZN8_RHILW/54-287
B6A0A8_RHILW/15-253
B6A1T6_RHILW/51-315
B6A398_RHILW/47-300
B6AY90_9RHOB/83-325
B6BA42_9RHOB/46-311
B6BF80_9RHOB/55-288
B6BH80_9PROT/22-250
B6BZB7_9GAMM/42-275
B6CJU2_PASPI/26-249
B6CLV8_9MYCO/391-573
B6D403_PASPI/26-249
B6EN28_ALISL/33-265
B6EP96_ALISL/38-285
B6EPW5_ALISL/54-282
B6EQD3_ALISL/37-275
B6ET68_ALISL/94-278
B6FR21_9CLOT/37-270
B6FSX5_9CLOT/65-304
B6HZC8_ECOSE/38-273
B6HZD4_ECOSE/26-231
B6I0P4_ECOSE/49-299
B6IQM5_RHOCS/35-249
B6IRL3_RHOCS/26-240
B6IXQ8_RHOCS/69-284
B6IY28_RHOCS/42-272
B6IY40_RHOCS/44-263
B6JAV1_OLICO/38-269
B6JBX4_OLICO/65-292
B6JCX9_OLICO/49-286
B6JJU6_OLICO/42-253
B6JP71_HELP2/52-280
B6QYH5_9RHOB/45-278
B6QZ67_9RHOB/37-262
B6R225_9RHOB/40-290
B6R298_9RHOB/3-188
B6R4G1_9RHOB/43-280
B6R5R7_9RHOB/32-261
B6VNH3_PHOAA/59-294
B6W009_9BACE/103-344
B6W023_9BACE/103-343
B6W1M8_9BACE/94-334
B6WQT7_9DELT/61-287
B6XAN7_9ENTR/59-294
B6XCP9_9ENTR/23-249
B6XDU4_9ENTR/68-305
B6XE35_9ENTR/46-282
B6XGE4_9ENTR/25-233
B6YQ07_AZOPC/93-331
B6YT54_THEON/58-302
B6YT94_THEON/236-478
B6YU91_THEON/361-581
B6YU91_THEON/90-310
B6YVN9_THEON/79-326
B6ZP68_ECO57/49-299
B6ZRX5_ECO57/26-231
B6ZRY1_ECO57/38-273
B6ZSB2_ECO57/33-262
B6ZZ25_ECO57/42-285
B7A0Z1_ECO57/23-217
B7A655_THEAQ/20-231
B7AAW8_THEAQ/39-258
B7AB37_THEAQ/37-274
B7AB96_THEAQ/40-273
B7AB99_THEAQ/3-241
B7AEW6_9BACE/97-336
B7AII3_9BACE/97-337
B7ATD6_9BACE/108-352
B7AUV0_9BACE/100-321
B7AVZ9_9BACE/73-316
B7B906_9PORP/104-346
B7BGW3_9PORP/74-315
B7CI68_BURPS/52-281
B7CKU8_BURPS/60-314
B7CPN0_BURPS/118-364
B7CSJ7_BURPS/43-282
B7DN69_9BACL/68-295
B7FXG1_PHATC/164-319
B7GFE1_ANOFW/80-315
B7GHW4_ANOFW/63-290
B7GKK4_ANOFW/63-293
B7GLX2_ANOFW/62-292
B7GZJ2_ACIB3/59-299
B7H514_BACC4/43-282
B7H6K2_BACC4/41-280
B7H7D5_BACC4/56-280
B7HBQ1_BACC4/62-299
B7HDL3_BACC4/64-295
B7HE03_BACC4/61-290
B7HE56_BACC4/55-286
B7HEB9_BACC4/64-316
B7HF41_BACC4/55-300
B7HF60_BACC4/41-271
B7HG42_BACC4/57-288
B7HKU2_BACC7/64-295
B7HQ49_BACC7/58-297
B7HQC7_BACC7/61-290
B7HRI8_BACC7/41-271
B7HT32_BACC7/56-280
B7HVC0_BACC7/61-298
B7HW17_BACC7/63-315
B7HYE0_BACC7/56-287
B7HZ54_BACC7/41-280
B7I465_ACIB5/59-299
B7IF92_THEAB/38-269
B7IIT4_BACC2/55-286
B7IJ26_BACC2/55-300
B7IJU5_BACC2/39-269
B7IP09_BACC2/65-317
B7IQJ8_BACC2/41-280
B7IRR0_BACC2/57-288
B7ITJ0_BACC2/64-295
B7IV11_BACC2/56-280
B7IV90_BACC2/58-297
B7IWZ3_BACC2/62-299
B7IYM2_BACC2/61-290
B7JA66_ACIF2/92-285
B7JA71_ACIF2/53-285
B7JFE0_BACC0/63-315
B7JH37_BACC0/38-277
B7JHK2_BACC0/59-290
B7JJ15_BACC0/64-295
B7JME2_BACC0/56-280
B7JMI2_BACC0/58-297
B7JP59_BACC0/61-290
B7JQ07_BACC0/55-286
B7JQ98_BACC0/61-298
B7JR33_BACC0/55-300
B7JR52_BACC0/41-271
B7JWH7_CYAP8/66-336
B7KFA4_CYAP7/9-272
B7KM02_CYAP7/74-307
B7KQH0_METC4/9-237
B7KSA6_METC4/27-251
B7L123_METC4/52-280
B7L3J0_METC4/40-264
B7L8H5_ECO55/49-299
B7LDV3_ECO55/40-270
B7LGL4_ECO55/38-273
B7LGM0_ECO55/26-231
B7LLK8_ESCF3/49-299
B7LWB3_ESCF3/38-273
B7LWB9_ESCF3/35-238
B7M193_ECO8A/38-273
B7M199_ECO8A/26-231
B7M4S4_ECO8A/49-299
B7MAA0_ECO45/63-306
B7MBD5_ECO45/38-273
B7MBE1_ECO45/26-231
B7MEK4_ECO45/79-308
B7MF04_ECO45/49-299
B7MK98_ECO45/59-294
B7MLT1_ECO45/40-270
B7MP14_ECO81/38-273
B7MP20_ECO81/26-231
B7MRN0_ECO81/49-299
B7MTX9_ECO81/59-294
B7N0H1_ECO81/63-306
B7N1E9_ECO81/79-308
B7N332_ECO81/40-270
B7N407_ECOLU/59-294
B7N821_ECOLU/38-273
B7N827_ECOLU/26-231
B7N9J9_ECOLU/49-299
B7NEE5_ECOLU/79-308
B7NGQ8_ECOLU/40-270
B7NIB5_ECO7I/38-273
B7NIC1_ECO7I/26-231
B7NLV3_ECO7I/49-299
B7NND6_ECO7I/79-308
B7NUK9_ECO7I/40-270
B7NUW2_ECO7I/59-294
B7QPV2_9RHOB/39-289
B7QZC9_9RHOB/42-273
B7R0A0_9EURY/67-313
B7R100_9EURY/368-590
B7R100_9EURY/98-317
B7R4Z2_9EURY/2-244
B7R4Z3_9EURY/56-306
B7R724_9THEO/66-288
B7RAB3_9THEO/31-280
B7RGI2_9RHOB/16-232
B7RIP7_9RHOB/42-307
B7S1P8_9GAMM/40-265
B7UIJ9_ECO27/38-273
B7UIK5_ECO27/26-231
B7UIT5_ECO27/42-285
B7UKN5_ECO27/49-299
B7UL55_ECO27/53-282
B7UQ85_ECO27/45-280
B7V1C0_PSEA8/31-264
B7V6E7_PSEA8/33-281
B7V6V5_PSEA8/47-298
B7V7R3_PSEA8/22-241
B7VH88_VIBSL/37-275
B7VJ19_VIBSL/40-263
B7VKB5_VIBSL/38-285
B7VMJ9_VIBSL/28-269
B7VQQ4_VIBSL/41-273
B7VRB6_VIBSL/55-289
B7VS52_VIBSL/61-298
B7VSA6_VIBSL/70-301
B7WR96_COMTE/56-297
B7WVU9_COMTE/68-308
B7WXP9_COMTE/62-311
B7WYW3_COMTE/48-270
B7X2P8_COMTE/43-309
B7X5S5_COMTE/40-269
B8ALW8_ORYSI/155-344
B8C4R9_THAPS/19-301
B8CJ67_SHEPW/28-251
B8CLT0_SHEPW/44-281
B8CSM6_SHEPW/42-277
B8CZC8_HALOH/57-288
B8D6N0_DESK1/65-315
B8D6P3_DESK1/46-262
B8DA84_LISMH/60-283
B8DBW7_LISMH/63-289
B8DCD8_LISMH/53-276
B8DDC7_LISMH/62-298
B8DFC7_LISMH/1-230
B8DLS1_DESVM/116-342
B8E0W7_DICTD/49-276
B8E1Q2_DICTD/52-302
B8E4N4_SHEB2/29-252
B8EC25_SHEB2/79-318
B8ENU0_METSB/43-272
B8ETL0_METSB/68-289
B8F724_HAEPS/27-254
B8FC06_DESAA/47-287
B8FC14_DESAA/49-292
B8FDX0_DESAA/45-303
B8FH62_DESAA/31-280
B8FHP7_DESAA/36-269
B8FM08_DESAA/93-331
B8FP69_DESHD/92-302
B8FQG4_DESHD/67-306
B8FRY4_DESHD/73-320
B8FSP7_DESHD/60-286
B8FUK0_DESHD/92-328
B8FXY9_DESHD/239-457
B8FYL6_DESHD/63-315
B8G1L5_DESHD/70-298
B8G1N7_DESHD/71-307
B8G2V3_CHLAD/3-266
B8G8A1_CHLAD/94-328
B8GC90_CHLAD/20-229
B8GIU6_METPE/334-523
B8GIU7_METPE/63-306
B8GRV8_THISH/61-286
B8H477_CAUCN/27-248
B8H787_ARTCA/76-327
B8H7T8_ARTCA/58-290
B8HEM2_ARTCA/57-300
B8HWR4_CYAP4/7-268
B8HX76_CYAP4/65-308
B8HX80_CYAP4/67-314
B8HXA7_CYAP4/72-325
B8I0G8_CLOCE/71-308
B8I6Z4_CLOCE/66-318
B8IFF5_METNO/70-300
B8ILX8_METNO/43-268
B8IYX9_DESDA/55-281
B8IZH1_DESDA/45-286
B8J0Z0_DESDA/114-281
B8J650_ANAD2/55-280
B8JAJ0_ANAD2/17-245
B8K3U9_VIBPA/40-272
B8K4C2_VIBPA/37-275
B8K4V4_VIBPA/26-263
B8K518_VIBPA/27-257
B8KJG7_9GAMM/19-244
B8L5S5_9GAMM/68-279
B8LB51_9GAMM/91-323
B8ZNB0_STRPJ/60-298
B8ZPI2_STRPJ/58-309
B8ZS44_MYCLB/96-339
B9B2K0_9BURK/29-279
B9B4K6_9BURK/47-276
B9B875_9BURK/65-317
B9B8K6_9BURK/70-316
B9BME8_9BURK/70-316
B9BQZ8_9BURK/47-276
B9BUL7_9BURK/36-274
B9C6E6_9BURK/70-316
B9CAM8_9BURK/47-276
B9CEV8_9BURK/36-274
B9CQ64_STACP/55-282
B9CQF1_STACP/58-302
B9CRB5_STACP/45-275
B9CTE2_STACP/39-270
B9CUQ2_STACP/21-263
B9CVW4_9PAST/42-279
B9CW11_9PAST/26-253
B9CXH8_9PAST/78-312
B9CXN6_WOLRE/59-279
B9D097_WOLRE/98-331
B9D0M5_WOLRE/27-253
B9D0P4_WOLRE/31-275
B9D3T7_WOLRE/79-312
B9D3T9_WOLRE/46-277
B9D4B4_WOLRE/41-295
B9D5T0_WOLRE/21-275
B9DJN3_STACT/73-319
B9DKQ8_STACT/47-276
B9DLX6_STACT/52-282
B9DM75_STACT/60-302
B9DP83_STACT/30-270
B9DPH7_STACT/20-261
B9DTU2_STRU0/56-284
B9DX51_CLOK1/65-306
B9E2B2_CLOK1/57-297
B9E2E0_CLOK1/18-232
B9E442_CLOK1/77-335
B9E443_CLOK1/77-334
B9E8L2_MACCJ/29-258
B9E8M4_MACCJ/78-323
B9E9C9_MACCJ/51-279
B9FAH9_ORYSJ/155-344
B9IS12_BACCQ/59-290
B9ITL1_BACCQ/41-280
B9IV37_BACCQ/64-295
B9IYD4_BACCQ/61-290
B9IYZ6_BACCQ/55-286
B9IZQ7_BACCQ/58-297
B9J048_BACCQ/31-261
B9J2H6_BACCQ/56-280
B9J3Y4_BACCQ/57-294
B9J4J0_BACCQ/63-315
B9J864_AGRRK/55-286
B9JI08_AGRRK/41-279
B9JJ39_AGRRK/60-313
B9JJA1_AGRRK/54-318
B9JK43_AGRRK/98-337
B9JKC5_AGRRK/49-291
B9JL87_AGRRK/76-328
B9JNR4_AGRRK/78-323
B9JRH0_AGRVS/15-254
B9JTU3_AGRVS/54-318
B9JTU4_AGRVS/103-349
B9JXJ1_AGRVS/55-285
B9K021_AGRVS/45-295
B9K523_AGRVS/48-285
B9K5R8_AGRVS/104-370
B9K6U0_THENN/40-284
B9K755_THENN/44-277
B9KQ71_RHOSK/29-242
B9KR68_RHOSK/36-271
B9KTP0_RHOSK/44-310
B9KTR4_RHOSK/45-294
B9KVG3_RHOSK/28-262
B9KWB1_RHOSK/40-272
B9L2G1_THERP/3-265
B9L927_NAUPA/35-272
B9LC88_CHLSY/3-266
B9LFK9_CHLSY/20-221
B9LGC0_CHLSY/112-351
B9LGC5_CHLSY/99-333
B9LGC6_CHLSY/75-316
B9LH27_CHLSY/86-339
B9LI40_CHLSY/149-390
B9LI46_CHLSY/56-295
B9LJV9_CHLSY/91-325
B9LTK5_HALLT/95-368
B9LTK9_HALLT/89-354
B9LTS0_HALLT/6-232
B9LV01_HALLT/76-319
B9MFD0_ACIET/48-269
B9MKX6_ANATD/53-291
B9MMI9_ANATD/68-317
B9NK39_POPTR/1-152
B9NVZ4_9RHOB/40-291
B9P0B5_PROMA/36-262
B9P7N6_POPTR/83-323
B9PE63_POPTR/1-144
B9R3M8_9RHOB/41-289
B9R3U5_9RHOB/39-270
B9TBU1_RICCO/1-115
B9W010_9ACTO/77-322
B9WVQ1_STRSU/53-285
B9XCJ0_9BACT/8-270
B9XUU0_HELPY/52-280
B9XYB6_HELPY/52-282
B9XYB7_HELPY/52-280
B9Y911_9FIRM/22-321
B9YAH1_9FIRM/57-294
BTUFA_HALS3/63-296
BTUFA_HALSA/63-296
BTUF_ECO57/26-231
BTUF_ECOL6/26-231
BTUF_ECOLI/26-231
BTUF_ERWCT/25-237
BTUF_PECCP/25-236
BTUF_PHOLL/32-237
BTUF_PHOPR/24-247
BTUF_SALCH/26-230
BTUF_SALPA/26-230
BTUF_SALTI/26-230
BTUF_SALTY/26-230
BTUF_SHIFL/26-231
BTUF_VIBC3/28-251
BTUF_VIBCH/28-251
BTUF_VIBCM/28-251
BTUF_VIBHB/26-249
BTUF_VIBPA/26-249
BTUF_VIBVU/24-247
BTUF_VIBVY/24-247
BTUF_YERP3/31-234
BTUF_YERPA/31-234
BTUF_YERPB/31-234
BTUF_YERPE/31-234
BTUF_YERPG/31-234
BTUF_YERPN/31-234
BTUF_YERPP/31-234
BTUF_YERPS/31-234
BTUF_YERPY/31-234
C0ADB9_9BACT/48-275
C0AR32_9ENTR/49-282
C0AU72_9ENTR/60-298
C0AXZ0_9ENTR/59-271
C0AYA1_9ENTR/29-240
C0B1A1_9ENTR/8-108
C0B1A2_9ENTR/57-194
C0B4C0_9ENTR/9-235
C0B8C2_9FIRM/126-374
C0BYG6_9CLOT/67-316
C0CIV4_9FIRM/67-299
C0CJK4_9FIRM/73-322
C0CL18_9FIRM/70-315
C0CZR4_9CLOT/148-300
C0D2M2_9CLOT/78-316
C0D3P4_9CLOT/115-266
C0D7S0_9CLOT/61-299
C0DC51_9CLOT/4-91
C0E0C7_9CORY/55-310
C0E0D4_9CORY/63-307
C0E1V9_9CORY/66-323
C0E6W6_9CORY/65-309
C0EDF5_9CLOT/40-270
C0EF04_9CLOT/53-282
C0EMK7_NEIFL/62-296
C0EQ78_NEIFL/54-314
C0EQ81_NEIFL/59-316
C0EQK5_NEIFL/23-243
C0FT02_9FIRM/102-350
C0GBK1_9RHIZ/55-290
C0GBS5_9RHIZ/63-328
C0GDY0_9FIRM/72-294
C0GK80_9FIRM/75-303
C0J1G8_ECOLX/1-245
C0M6Z4_STRE4/36-267
C0M7N3_STRE4/57-285
C0MEB3_STRS7/36-267
C0MGT0_STRS7/57-285
C0N3X1_9GAMM/14-249
C0N4R5_9GAMM/80-326
C0PPF8_MAIZE/141-312
C0PVP1_SALPC/49-299
C0PYC2_SALPC/44-298
C0Q5Q6_SALPC/38-273
C0Q5R9_SALPC/22-226
C0Q8W4_DESAH/44-280
C0QAE1_DESAH/51-286
C0QD02_DESAH/38-265
C0QEA9_DESAH/183-445
C0QFF8_DESAH/67-301
C0QHC2_DESAH/50-307
C0QJM7_DESAH/46-271
C0QYU5_BRAHW/48-282
C0RJV2_BRUMB/35-252
C0RLI5_BRUMB/54-289
C0RLR0_BRUMB/54-319
C0VGF6_9GAMM/1-132
C0VGF7_9GAMM/59-168
C0VKE2_9GAMM/57-293
C0VQC4_9CORY/59-302
C0VSK0_9CORY/43-289
C0VTJ1_9CORY/73-322
C0VTW7_9CORY/10-235
C0VUY0_9CORY/64-318
C0VXM7_9CORY/74-300
C0W1M5_9ACTO/102-336
C0W8R1_9ACTO/63-315
C0WC99_9FIRM/61-282
C0WEJ6_9FIRM/61-300
C0WHT8_9CORY/44-279
C0WIC5_9CORY/91-321
C0WII2_9CORY/46-293
C0WJ93_9CORY/65-310
C0WJ94_9CORY/61-296
C0WJB3_9CORY/71-319
C0WJI3_9CORY/68-337
C0WNW2_LACBU/62-297
C0WQI6_LACBU/40-271
C0WV57_LACFE/38-267
C0WY71_LACFE/60-292
C0X1A9_ENTFA/60-294
C0X5M5_ENTFA/82-312
C0X8X3_ENTFA/58-289
C0XFP9_LACHI/40-271
C0XK43_LACHI/62-297
C0XS74_9CORY/40-280
C0XTD6_9CORY/55-301
C0XUN6_9CORY/43-289
C0XZ40_BURPS/65-266
C0XZZ2_BURPS/52-281
C0Y110_BURPS/43-282
C0Y556_BURPS/118-364
C0Z0L3_LACRE/48-280
C0Z4N3_BREBN/79-303
C0Z4N8_BREBN/70-317
C0Z4P0_BREBN/282-486
C0Z4P1_BREBN/80-317
C0Z6K9_BREBN/71-307
C0Z6M6_BREBN/71-312
C0Z8E4_BREBN/280-511
C0Z8E5_BREBN/74-309
C0Z8P9_BREBN/69-308
C0Z8Z1_BREBN/55-284
C0Z9Q1_BREBN/67-296
C0Z9W6_BREBN/2-68
C0ZB32_BREBN/72-315
C0ZBN3_BREBN/70-304
C0ZBN6_BREBN/80-310
C0ZBN7_BREBN/119-355
C0ZDW0_BREBN/62-296
C0ZEU2_BREBN/57-289
C0ZGK6_BREBN/76-306
C0ZGL7_BREBN/95-311
C0ZIV1_BREBN/285-523
C0ZIV2_BREBN/84-307
C0ZJ95_BREBN/276-508
C0ZJ96_BREBN/11-289
C0ZKQ0_BREBN/3-233
C0ZLD1_RHOE4/57-304
C0ZLN2_RHOE4/11-299
C0ZLN4_RHOE4/100-329
C0ZM47_RHOE4/63-311
C0ZMS8_RHOE4/66-317
C0ZN00_RHOE4/54-286
C0ZNB3_RHOE4/90-320
C0ZPS3_RHOE4/61-297
C0ZQC8_RHOE4/114-313
C0ZRH4_RHOE4/94-329
C0ZRI6_RHOE4/65-314
C0ZRJ0_RHOE4/70-319
C0ZRJ9_RHOE4/62-277
C0ZRQ7_RHOE4/59-314
C0ZRR8_RHOE4/78-294
C0ZS11_RHOE4/69-290
C0ZS15_RHOE4/33-307
C0ZS71_RHOE4/71-296
C0ZS90_RHOE4/76-307
C0ZSC7_RHOE4/94-315
C0ZSH5_RHOE4/61-306
C0ZSN3_RHOE4/60-275
C0ZSS9_RHOE4/96-348
C0ZTV1_RHOE4/74-316
C0ZTW8_RHOE4/80-328
C0ZTZ4_RHOE4/74-286
C0ZU29_RHOE4/66-316
C0ZUK3_RHOE4/60-299
C0ZWE7_RHOE4/103-346
C0ZXH8_RHOE4/106-339
C0ZXH9_RHOE4/62-302
C0ZXT9_RHOE4/65-305
C0ZY57_RHOE4/74-325
C0ZYH5_RHOE4/68-318
C0ZYW2_RHOE4/60-299
C0ZZ97_RHOE4/88-321
C0ZZX8_RHOE4/80-309
C1A0P4_RHOE4/63-309
C1A1I2_RHOE4/8-299
C1A1M7_RHOE4/57-307
C1A2S9_RHOE4/58-297
C1A359_RHOE4/89-280
C1A362_RHOE4/61-299
C1A363_RHOE4/74-320
C1A539_GEMAT/68-285
C1A5M9_GEMAT/49-275
C1A5S4_GEMAT/3-262
C1A8G9_GEMAT/57-280
C1ACN8_GEMAT/78-333
C1AGG2_MYCBT/92-334
C1AJU1_MYCBT/59-301
C1AR58_RHOOB/74-266
C1AST5_RHOOB/89-320
C1AT71_RHOOB/72-318
C1AUI9_RHOOB/58-296
C1AUN5_RHOOB/50-300
C1AVL4_RHOOB/65-309
C1B0T5_RHOOB/69-319
C1B134_RHOOB/70-313
C1B1P9_RHOOB/96-330
C1B1Q0_RHOOB/65-302
C1B2E9_RHOOB/52-294
C1B488_RHOOB/62-301
C1B6I8_RHOOB/60-320
C1B743_RHOOB/75-286
C1B9L6_RHOOB/63-316
C1B9Q6_RHOOB/50-304
C1B9W5_RHOOB/82-312
C1BAR0_RHOOB/65-323
C1C739_STRP7/58-309
C1C9D8_STRP7/60-298
C1CE22_STRZJ/58-309
C1CG96_STRZJ/60-298
C1CKA8_STRZP/58-309
C1CMI2_STRZP/60-298
C1CRF0_STRZT/58-309
C1CTA2_STRZT/60-298
C1CVK1_DEIDV/4-213
C1CWW7_DEIDV/33-284
C1CYK1_DEIDV/46-263
C1CZH4_DEIDV/37-272
C1D2Q5_DEIDV/40-274
C1D337_DEIDV/45-263
C1D6G4_LARHH/39-260
C1D6S4_LARHH/24-244
C1DE19_AZOVD/47-286
C1DFY5_AZOVD/70-280
C1DJ00_AZOVD/44-283
C1DJQ0_AZOVD/62-298
C1DLD0_AZOVD/24-260
C1DLI4_AZOVD/39-257
C1DN84_AZOVD/56-283
C1E820_MICSR/3-155
C1EMB5_BACC3/41-280
C1ENH4_BACC3/64-295
C1EQ48_BACC3/59-290
C1ESR4_BACC3/62-290
C1ESW6_BACC3/55-286
C1ETC1_BACC3/58-297
C1ETW8_BACC3/55-300
C1ETY5_BACC3/41-271
C1EVB8_BACC3/56-280
C1EXE7_BACC3/61-298
C1EZ90_BACC3/63-315
C1F4D7_ACIC5/3-227
C1FIW5_MICSR/34-307
C1FK02_CLOBJ/56-291
C1FLJ1_CLOBJ/56-279
C1FRH6_CLOBJ/74-315
C1FRJ3_CLOBJ/23-286
C1FTV2_CLOBJ/70-308
C1FVG9_CLOBJ/73-314
C1FVN3_CLOBJ/25-224
C1HGB6_9ESCH/49-299
C1HHA9_9ESCH/63-306
C1HJS6_9ESCH/45-280
C1HMC8_9ESCH/30-269
C1HPX5_9ESCH/39-274
C1HPY1_9ESCH/26-231
C1HS94_9ESCH/79-308
C1HV19_NEIGO/62-296
C1HVD2_NEIGO/81-314
C1I267_9CLOT/62-289
C1I2K4_9CLOT/48-280
C1I3N9_9CLOT/58-292
C1I6A5_9CLOT/56-289
C1IJG5_PASPI/35-272
C1KWR0_LISMC/62-289
C1KXD9_LISMC/37-267
C1KY69_LISMC/62-298
C1L058_LISMC/60-283
C1L1Z0_LISMC/53-276
C1M2X1_9ENTR/57-320
C1M380_9ENTR/39-269
C1M3X1_9ENTR/23-250
C1M435_9ENTR/43-297
C1M5E8_9ENTR/31-280
C1M8A7_9ENTR/28-257
C1M8P3_9ENTR/49-299
C1MCS3_9ENTR/38-273
C1MCS9_9ENTR/26-233
C1MXF4_MICPC/3-264
C1NCA1_9ESCH/38-273
C1NCA7_9ESCH/26-231
C1P972_BACCO/61-295
C1P9L0_BACCO/67-310
C1PCS8_BACCO/107-298
C2BED3_9FIRM/111-339
C2C5M7_VIBCH/56-293
C2C737_VIBCH/55-292
C2C867_VIBCH/25-255
C2CAG4_VIBCH/28-251
C2CD65_VIBCH/54-295
C2CGY6_9FIRM/98-339
C2CJN5_9FIRM/112-359
C2CMX2_CORST/91-346
C2CQD9_CORST/66-321
C2CR14_CORST/66-313
C2CRV5_CORST/112-347
C2CSK2_CORST/91-327
C2CZZ9_LACBR/62-297
C2D1J4_LACBR/40-271
C2DCK5_ENTFA/82-312
C2DG36_ENTFA/58-289
C2DHJ5_ENTFA/60-294
C2DJ49_ECOLX/26-255
C2DLP2_ECOLX/49-299
C2DMB9_ECOLX/30-222
C2DMR5_ECOLX/26-231
C2DMS1_ECOLX/38-273
C2DNP3_ECOLX/40-270
C2DS13_ECOLX/45-280
C2DVT1_ECOLX/42-285
C2FU92_9SPHI/28-236
C2FV26_9SPHI/52-287
C2FXL3_9SPHI/1-220
C2G0C8_9SPHI/30-260
C2GEI9_9CORY/74-300
C2GFI7_9CORY/43-289
C2GFY2_9CORY/10-235
C2GH98_9CORY/59-302
C2GJ49_9CORY/73-322
C2GKF5_9CORY/21-217
C2GZD8_ENTFA/60-294
C2H4R2_ENTFA/82-312
C2H6J2_ENTFA/58-289
C2H937_ENTFC/78-312
C2HC05_ENTFC/87-308
C2HVC9_VIBCH/54-295
C2HVZ2_VIBCH/28-251
C2HYE7_VIBCH/55-292
C2HZH3_VIBCH/25-255
C2I4P9_VIBCH/56-293
C2I514_VIBCH/28-251
C2I8I9_VIBCH/25-255
C2I9V1_VIBCH/55-292
C2IB89_VIBCH/54-295
C2IC51_VIBCH/56-293
C2IF36_VIBCH/55-292
C2IG74_VIBCH/25-255
C2III4_VIBCH/54-295
C2IJC6_VIBCH/28-251
C2IMM8_VIBCH/56-293
C2IPC4_VIBCH/54-295
C2IRV7_VIBCH/28-251
C2ISW3_VIBCH/25-255
C2IU02_VIBCH/55-292
C2J3B2_VIBCH/55-292
C2JA71_VIBCH/54-295
C2JB52_VIBCH/25-255
C2JD24_VIBCH/55-292
C2JE55_VIBCH/56-293
C2JFM2_VIBCH/28-251
C2JKE8_ENTFA/82-312
C2JNF7_ENTFA/60-294
C2JS90_ENTFA/58-289
C2KD43_9LACO/39-268
C2KRL8_9ACTO/28-279
C2KS03_9ACTO/75-313
C2LEN5_PROMI/60-298
C2LGL1_PROMI/23-249
C2LLT1_PROMI/49-282
C2LMK0_PROMI/60-294
C2LMX5_PROMI/57-275
C2LN05_PROMI/29-240
C2LSP3_STRSL/63-298
C2LUP0_STRSL/73-316
C2LXA5_STAHO/61-304
C2LY12_STAHO/53-283
C2LYN2_STAHO/71-317
C2LZK6_STAHO/21-262
C2M0H0_STAHO/70-313
C2M939_9PORP/99-339
C2MCT0_9PORP/43-259
C2MFG9_BACCE/56-280
C2MG12_BACCE/58-295
C2MKC8_BACCE/46-285
C2MNH2_BACCE/41-280
C2MP69_BACCE/64-295
C2MR03_BACCE/61-290
C2MR57_BACCE/55-286
C2MRJ9_BACCE/39-269
C2MT14_BACCE/45-297
C2MTR7_BACCE/54-285
C2MVU3_BACCE/56-280
C2MW53_BACCE/59-296
C2N0D7_BACCE/43-282
C2N3T6_BACCE/41-280
C2N4M8_BACCE/64-295
C2N6N8_BACCE/61-290
C2N6U1_BACCE/55-286
C2N731_BACCE/55-300
C2N751_BACCE/39-269
C2N8W4_BACCE/64-316
C2N9M2_BACCE/52-283
C2NCB7_BACCE/56-280
C2NCX2_BACCE/58-295
C2NH82_BACCE/46-285
C2NKM0_BACCE/41-280
C2NLD1_BACCE/55-286
C2NN65_BACCE/62-290
C2NNB7_BACCE/55-286
C2NNN3_BACCE/55-300
C2NNQ0_BACCE/39-269
C2NQ76_BACCE/59-311
C2NQZ0_BACCE/54-285
C2NTJ7_BACCE/57-281
C2NU54_BACCE/59-296
C2NYB0_BACCE/43-282
C2P1G5_BACCE/41-280
C2P283_BACCE/64-295
C2P407_BACCE/61-290
C2P4K4_BACCE/55-300
C2P4M3_BACCE/39-269
C2P632_BACCE/64-316
C2P6S5_BACCE/52-283
C2P9P3_BACCE/56-280
C2PA99_BACCE/58-295
C2PEL9_BACCE/47-286
C2PIP6_BACCE/64-295
C2PKH8_BACCE/61-290
C2PKN0_BACCE/55-286
C2PL35_BACCE/39-269
C2PML0_BACCE/60-312
C2PNB6_BACCE/59-290
C2PP76_BACCE/38-277
C2PQP5_BACCE/56-280
C2PR71_BACCE/59-296
C2PVH3_BACCE/43-282
C2PYM8_BACCE/41-280
C2PZQ9_BACCE/64-295
C2Q164_BACCE/61-290
C2Q1B7_BACCE/55-286
C2Q1K3_BACCE/45-146
C2Q1M2_BACCE/39-269
C2Q348_BACCE/59-311
C2Q3W2_BACCE/52-283
C2Q6P6_BACCE/56-280
C2Q795_BACCE/58-295
C2QBK9_BACCE/43-282
C2QFM8_BACCE/64-295
C2QHG0_BACCE/58-290
C2QHL3_BACCE/55-286
C2QI18_BACCE/39-269
C2QI52_BACCE/69-314
C2QJJ1_BACCE/59-311
C2QK98_BACCE/55-286
C2QMK1_BACCE/56-280
C2QNA3_BACCE/58-295
C2QSK8_BACCE/46-285
C2QW04_BACCE/41-280
C2QWQ9_BACCE/64-295
C2QYM2_BACCE/61-290
C2QYS4_BACCE/55-287
C2QZ35_BACCE/39-269
C2R0L2_BACCE/59-311
C2R1B3_BACCE/54-285
C2R2T7_BACCE/57-281
C2R3E8_BACCE/59-296
C2R7P4_BACCE/43-282
C2RB01_BACCE/41-280
C2RBT3_BACCE/64-295
C2RDL0_BACCE/61-290
C2RDR3_BACCE/55-286
C2RE06_BACCE/55-300
C2RE20_BACCE/39-269
C2RFM7_BACCE/64-316
C2RGB8_BACCE/52-283
C2RHS1_BACCE/57-281
C2RID2_BACCE/59-296
C2RMK7_BACCE/43-282
C2RQW8_BACCE/41-280
C2RRP1_BACCE/64-295
C2RTG4_BACCE/61-290
C2RTL6_BACCE/55-286
C2RTV6_BACCE/55-300
C2RTX5_BACCE/39-269
C2RVE4_BACCE/63-315
C2RVZ7_BACCE/52-283
C2RYB7_BACCE/56-280
C2RYY0_BACCE/58-295
C2S393_BACCE/46-285
C2S6E7_BACCE/41-280
C2S7D7_BACCE/64-295
C2S9A4_BACCE/61-290
C2SA14_BACCE/39-269
C2SBA5_BACCE/59-311
C2SC53_BACCE/51-282
C2SES3_BACCE/41-265
C2SFC5_BACCE/59-296
C2SJK6_BACCE/43-282
C2SNN5_BACCE/64-295
C2SQJ6_BACCE/61-290
C2SQM7_BACCE/55-287
C2SQY3_BACCE/66-311
C2SR01_BACCE/39-269
C2SSH1_BACCE/59-311
C2ST80_BACCE/52-283
C2SVL4_BACCE/57-281
C2SW73_BACCE/59-296
C2T100_BACCE/43-282
C2T3S4_BACCE/41-280
C2T4J1_BACCE/64-295
C2T6C1_BACCE/61-290
C2T6H4_BACCE/55-286
C2T709_BACCE/55-300
C2T727_BACCE/39-269
C2T8B0_BACCE/46-298
C2T937_BACCE/52-283
C2TB03_BACCE/56-280
C2TBR6_BACCE/58-295
C2TG58_BACCE/46-285
C2TJF5_BACCE/38-277
C2TK60_BACCE/64-295
C2TMB6_BACCE/61-290
C2TMG9_BACCE/55-286
C2TMU8_BACCE/55-300
C2TMW7_BACCE/39-269
C2TP12_BACCE/59-311
C2TPQ9_BACCE/54-285
C2TS24_BACCE/56-280
C2TSM4_BACCE/62-299
C2TWX6_BACCE/43-282
C2U0B1_BACCE/41-280
C2U1E2_BACCE/64-295
C2U2X0_BACCE/61-290
C2U325_BACCE/55-286
C2U361_BACCE/55-300
C2U382_BACCE/39-269
C2U507_BACCE/64-316
C2U5Q8_BACCE/52-283
C2U8M7_BACCE/57-281
C2U987_BACCE/59-296
C2UDC5_BACCE/43-282
C2UGQ2_BACCE/41-280
C2UHK6_BACCE/64-295
C2UJD0_BACCE/55-286
C2UJH9_BACCE/61-290
C2UK37_BACCE/55-300
C2UK56_BACCE/39-269
C2UL51_BACCE/64-316
C2UM18_BACCE/58-289
C2UQ79_BACCE/56-280
C2UQS3_BACCE/38-275
C2UUV5_BACCE/43-282
C2UYX5_BACCE/64-295
C2V0W4_BACCE/61-290
C2V120_BACCE/55-286
C2V1B0_BACCE/55-300
C2V1C9_BACCE/39-269
C2V2V0_BACCE/64-316
C2V3J6_BACCE/57-288
C2V6K3_BACCE/56-280
C2V760_BACCE/59-296
C2VBC6_BACCE/43-282
C2VEN2_BACCE/38-277
C2VFF5_BACCE/64-295
C2VH81_BACCE/61-290
C2VHD6_BACCE/55-286
C2VHM3_BACCE/55-300
C2VHP3_BACCE/39-269
C2VJ81_BACCE/64-316
C2VJY5_BACCE/52-283
C2VNC2_BACCE/56-280
C2VNX3_BACCE/58-295
C2VTA1_BACCE/13-252
C2VXE7_BACCE/64-295
C2VZ78_BACCE/61-290
C2VZD2_BACCE/55-286
C2VZQ9_BACCE/55-214
C2VZS6_BACCE/39-269
C2W1C3_BACCE/59-311
C2W245_BACCE/54-285
C2W3F9_BACCE/58-282
C2W410_BACCE/61-298
C2W7P7_BACCE/71-310
C2WAN0_BACCE/64-297
C2WCI9_BACCE/55-286
C2WCS8_BACCE/55-300
C2WEX6_BACCE/58-289
C2WFR7_BACCE/11-254
C2WH52_BACCE/56-280
C2WHV1_BACCE/59-296
C2WLX8_BACCE/43-282
C2WQF2_BACCE/41-280
C2WRB7_BACCE/64-295
C2WT41_BACCE/61-290
C2WT94_BACCE/55-286
C2WTK4_BACCE/39-269
C2WV08_BACCE/64-316
C2WVR8_BACCE/52-283
C2X2Z3_BACCE/55-286
C2X6I5_BACCE/56-280
C2X741_BACCE/59-296
C2XBA3_BACCE/43-282
C2XEC0_BACCE/15-254
C2XF95_BACCE/64-295
C2XH25_BACCE/61-290
C2XH78_BACCE/55-286
C2XHJ4_BACCE/39-269
C2XJ12_BACCE/64-316
C2XJT3_BACCE/52-283
C2XNS3_BACCE/41-265
C2XPB8_BACCE/59-296
C2XTL3_BACCE/43-282
C2XWS3_BACCE/41-280
C2XXJ5_BACCE/64-296
C2XZK3_BACCE/61-290
C2XZQ5_BACCE/55-286
C2Y014_BACCE/39-269
C2Y1I2_BACCE/59-311
C2Y287_BACCE/56-287
C2Y5B4_BACCE/57-281
C2Y5Z3_BACCE/59-296
C2YA63_BACCE/43-282
C2YD84_BACCE/41-280
C2YDY7_BACCE/55-286
C2YFS4_BACCE/61-290
C2YFX6_BACCE/55-286
C2YG75_BACCE/55-300
C2YG94_BACCE/39-269
C2YHQ9_BACCE/64-316
C2YIH1_BACCE/57-288
C2YLD5_BACCE/56-280
C2YLY4_BACCE/58-295
C2YR91_BACCE/46-285
C2YUB1_BACCE/41-280
C2YV17_BACCE/64-295
C2YWV4_BACCE/61-290
C2YX07_BACCE/55-286
C2YXA0_BACCE/55-300
C2YXB8_BACCE/39-269
C2YYU7_BACCE/59-311
C2YZL8_BACCE/60-291
C2Z2H1_BACCE/56-280
C2Z337_BACCE/61-298
C2Z7N9_BACCE/43-282
C2ZAM3_BACCE/41-280
C2ZBC3_BACCE/64-295
C2ZD55_BACCE/61-290
C2ZDA8_BACCE/55-286
C2ZDI8_BACCE/66-311
C2ZDK6_BACCE/39-269
C2ZF33_BACCE/59-311
C2ZJ49_BACCE/56-280
C2ZJN7_BACCE/61-298
C2ZP53_BACCE/43-282
C2ZS61_BACCE/41-280
C2ZSV6_BACCE/64-295
C2ZUP0_BACCE/61-290
C2ZUU2_BACCE/55-286
C2ZV36_BACCE/66-311
C2ZV56_BACCE/39-269
C2ZWM7_BACCE/59-311
C2ZXC2_BACCE/52-283
C3A0P7_BACMY/56-280
C3A198_BACMY/62-299
C3A5C8_BACMY/73-316
C3A5F7_BACMY/43-282
C3A8N5_BACMY/41-280
C3A9C6_BACMY/64-295
C3AB60_BACMY/4-226
C3ABJ8_BACMY/45-146
C3ABL7_BACMY/39-269
C3AD43_BACMY/59-311
C3ADV3_BACMY/52-283
C3AGU8_BACMY/58-284
C3AGY2_BACMY/61-295
C3AHH0_BACMY/61-298
C3AL80_BACMY/45-284
C3ANZ7_BACMY/64-296
C3AR27_BACMY/55-286
C3ATL1_BACMY/58-289
C3AYH6_BACMY/43-269
C3AYS2_BACMY/61-295
C3AZC8_BACMY/61-298
C3B355_BACMY/45-284
C3B6F5_BACMY/64-296
C3B8G2_BACMY/55-286
C3BBB1_BACMY/58-289
C3BF66_9BACI/58-284
C3BFH0_9BACI/61-295
C3BFW2_9BACI/61-298
C3BK24_9BACI/45-284
C3BQF4_9BACI/55-286
C3BT05_9BACI/58-289
C3BUS0_9BACI/64-296
C3BX00_BACTU/56-280
C3BXL5_BACTU/58-295
C3C1V9_BACTU/46-285
C3C597_BACTU/41-280
C3C643_BACTU/64-295
C3C888_BACTU/61-290
C3C8E1_BACTU/55-286
C3C8Q8_BACTU/39-269
C3CA86_BACTU/63-315
C3CAZ6_BACTU/54-285
C3CDC3_BACTU/57-281
C3CDY9_BACTU/59-296
C3CID2_BACTU/43-282
C3CLG8_BACTU/41-280
C3CM85_BACTU/64-295
C3CPE6_BACTU/61-290
C3CPJ8_BACTU/55-286
C3CPW0_BACTU/55-300
C3CPX7_BACTU/39-269
C3CRK5_BACTU/64-316
C3CSA6_BACTU/57-288
C3CWC3_BACTU/57-281
C3CWX8_BACTU/59-296
C3D185_BACTU/43-282
C3D4J4_BACTU/41-280
C3D5B7_BACTU/64-295
C3D7D9_BACTU/61-290
C3D7J1_BACTU/55-286
C3D7V2_BACTU/55-300
C3D7X0_BACTU/31-261
C3D9F1_BACTU/64-316
C3DA69_BACTU/57-288
C3DEG2_BACTS/56-280
C3DF63_BACTS/59-296
C3DJ92_BACTS/43-282
C3DMG5_BACTS/2-101
C3DMG6_BACTS/41-162
C3DNB9_BACTS/64-295
C3DQI0_BACTS/61-290
C3DQN7_BACTS/55-286
C3DR06_BACTS/55-200
C3DR25_BACTS/39-269
C3DTG1_BACTS/52-283
C3DVQ5_BACTS/65-317
C3DYA6_BACTU/57-281
C3DYY0_BACTU/59-296
C3E2W8_BACTU/43-282
C3E666_BACTU/41-280
C3E6Y3_BACTU/64-295
C3E8V7_BACTU/61-290
C3E911_BACTU/55-286
C3E9A2_BACTU/55-300
C3E9C1_BACTU/39-269
C3EAS0_BACTU/63-315
C3EBM2_BACTU/52-283
C3EFH2_BACTK/56-280
C3EG45_BACTK/54-291
C3EKA8_BACTK/43-282
C3ENE8_BACTK/41-280
C3EP49_BACTK/64-295
C3EQY2_BACTK/61-290
C3ER35_BACTK/55-286
C3ERE1_BACTK/39-269
C3ESW5_BACTK/64-316
C3ETN3_BACTK/52-283
C3EWC7_BACTU/56-280
C3EWX1_BACTU/58-295
C3F170_BACTU/46-285
C3F4J3_BACTU/38-277
C3F5E3_BACTU/64-295
C3F7B9_BACTU/61-290
C3F7H2_BACTU/55-286
C3F7T6_BACTU/55-300
C3F7V5_BACTU/39-269
C3F9E4_BACTU/59-311
C3FA76_BACTU/54-285
C3FEV1_BACTB/57-281
C3FFG7_BACTB/59-296
C3FJR3_BACTB/43-282
C3FMY8_BACTB/41-280
C3FNQ9_BACTB/64-295
C3FQS1_BACTB/61-290
C3FQX3_BACTB/55-286
C3FR87_BACTB/55-300
C3FRA6_BACTB/31-261
C3FST2_BACTB/46-298
C3FTJ6_BACTB/57-288
C3FXU2_BACTU/56-280
C3FYA8_BACTU/58-295
C3G2I5_BACTU/46-285
C3G5W1_BACTU/38-277
C3G6N9_BACTU/64-295
C3G8H7_BACTU/61-290
C3G8M9_BACTU/55-286
C3G8X4_BACTU/55-300
C3G8Z1_BACTU/39-269
C3GAD8_BACTU/59-311
C3GB82_BACTU/54-285
C3GDK6_BACTU/56-280
C3GEF2_BACTU/58-295
C3GIF4_BACTU/46-285
C3GLS9_BACTU/38-277
C3GMJ2_BACTU/64-295
C3GPA8_BACTU/61-290
C3GPG1_BACTU/55-286
C3GPR6_BACTU/55-300
C3GPT4_BACTU/39-269
C3GR12_BACTU/59-311
C3GS10_BACTU/54-285
C3GVT5_BACTU/56-280
C3GWD0_BACTU/59-296
C3H0J9_BACTU/43-282
C3H3Y4_BACTU/41-280
C3H4P9_BACTU/64-295
C3H6K6_BACTU/61-290
C3H6R0_BACTU/55-286
C3H705_BACTU/46-291
C3H723_BACTU/39-269
C3H8J4_BACTU/65-317
C3H921_BACTU/52-283
C3HD33_BACTU/56-280
C3HDP5_BACTU/58-295
C3HI21_BACTU/46-285
C3HLG5_BACTU/38-277
C3HM96_BACTU/55-286
C3HP52_BACTU/61-290
C3HP76_BACTU/55-286
C3HPP2_BACTU/39-269
C3HR17_BACTU/59-311
C3HRT1_BACTU/54-285
C3HUZ3_BACTU/56-280
C3HVP2_BACTU/59-296
C3I0B1_BACTU/43-282
C3I3U0_BACTU/41-280
C3I4K7_BACTU/64-295
C3I6G9_BACTU/61-290
C3I6M1_BACTU/55-286
C3I6W2_BACTU/55-300
C3I6Y0_BACTU/39-269
C3I808_BACTU/46-298
C3I9A8_BACTU/52-283
C3IE99_BACTU/56-280
C3IER0_BACTU/59-296
C3IJ07_BACTU/44-283
C3IMV5_BACTU/64-295
C3IPM0_BACTU/61-290
C3IPT7_BACTU/55-286
C3IQ29_BACTU/55-300
C3IQ46_BACTU/39-269
C3IRL5_BACTU/65-317
C3ISB9_BACTU/57-288
C3J7W5_9PORP/109-348
C3JC03_9PORP/108-348
C3JD92_RHOER/69-294
C3JDB2_RHOER/76-307
C3JDG5_RHOER/101-315
C3JDZ1_RHOER/66-317
C3JE67_RHOER/99-331
C3JFU7_RHOER/69-291
C3JFV7_RHOER/33-307
C3JGQ0_RHOER/61-303
C3JIG0_RHOER/60-299
C3JKH3_RHOER/67-317
C3JL07_RHOER/58-304
C3JLF6_RHOER/92-313
C3JLH7_RHOER/60-299
C3JLV4_RHOER/63-303
C3JM11_RHOER/93-343
C3JMH5_RHOER/66-316
C3JML6_RHOER/92-303
C3JMP9_RHOER/80-328
C3JMR7_RHOER/74-316
C3JN78_RHOER/60-275
C3JND8_RHOER/61-306
C3JP20_RHOER/90-320
C3JP56_RHOER/57-304
C3JQ47_RHOER/63-311
C3JQX7_RHOER/58-317
C3JQX8_RHOER/82-311
C3JRU3_RHOER/56-307
C3JRY6_RHOER/8-299
C3JSE8_RHOER/106-339
C3JSE9_RHOER/62-302
C3JSQ4_RHOER/88-321
C3JTX1_RHOER/58-297
C3JUN5_RHOER/61-297
C3JV10_RHOER/134-333
C3JVD9_RHOER/95-330
C3JVF2_RHOER/65-314
C3JVF6_RHOER/70-319
C3JVG6_RHOER/62-277
C3JVM5_RHOER/59-314
C3JVN5_RHOER/78-294
C3JVY9_RHOER/61-312
C3JWK7_RHOER/80-309
C3JWV2_RHOER/74-320
C3JWV3_RHOER/61-299
C3JWV6_RHOER/90-281
C3JZF9_PSEFS/45-276
C3JZW1_PSEFS/46-311
C3K236_PSEFS/30-263
C3K2R3_PSEFS/23-251
C3K5W2_PSEFS/45-293
C3KNQ8_RHISN/54-319
C3KP14_RHISN/90-325
C3KR65_RHISN/64-321
C3KR66_RHISN/61-320
C3KUK8_CLOB6/56-279
C3KZC2_CLOB6/76-317
C3KZC7_CLOB6/22-286
C3KZC9_CLOB6/21-281
C3L1L4_CLOB6/70-308
C3L1L5_CLOB6/70-308
C3L281_CLOB6/55-289
C3L2X1_CLOB6/75-288
C3L341_CLOB6/73-314
C3L3C0_CLOB6/56-291
C3L589_BACAC/56-280
C3L5X5_BACAC/61-290
C3L6V1_BACAC/55-286
C3L7Y4_BACAC/55-300
C3L802_BACAC/41-271
C3L861_BACAC/8-239
C3LAE8_BACAC/6-237
C3LDE7_BACAC/63-315
C3LFQ7_BACAC/59-290
C3LGE9_BACAC/61-298
C3LJL2_BACAC/58-297
C3LQG5_VIBCM/56-293
C3LT29_VIBCM/54-295
C3LUP7_VIBCM/71-308
C3LWH7_VIBCM/25-255
C3MEU6_RHISN/64-317
C3MGE3_RHISN/54-285
C3MJ62_SULIL/23-248
C3MQT1_SULIL/43-258
C3MWR9_SULIM/43-258
C3MYV4_SULIM/23-248
C3N002_SULIA/23-248
C3N6I6_SULIA/43-258
C3N6X4_SULIY/43-258
C3N885_SULIY/23-248
C3NF26_SULIN/23-248
C3NGN7_SULIN/43-258
C3NT11_VIBCJ/56-293
C3NTB8_VIBCJ/54-295
C3NVL6_VIBCJ/28-251
C3NW86_VIBCJ/25-255
C3NY05_VIBCJ/55-292
C3NZJ1_BACAA/61-298
C3P070_BACAA/63-315
C3P2E1_BACAA/59-290
C3P8X5_BACAA/58-297
C3P959_BACAA/61-290
C3P9A9_BACAA/55-286
C3PAD5_BACAA/41-271
C3PBT4_BACAA/56-280
C3PEQ9_CORA7/70-304
C3PER5_CORA7/20-281
C3PER8_CORA7/81-319
C3PET4_CORA7/71-318
C3PHL4_CORA7/88-323
C3PIL0_CORA7/83-353
C3PK15_CORA7/112-347
C3PKM3_CORA7/44-291
C3PY69_9BACE/97-336
C3Q0K5_9BACE/103-344
C3Q0L8_9BACE/103-343
C3Q6L2_9BACE/94-334
C3QFX8_9BACE/82-318
C3QID5_9BACE/97-336
C3QN48_9BACE/97-336
C3QWS2_9BACE/97-332
C3R4B5_9BACE/103-343
C3R6W2_9BACE/103-344
C3RFC1_9BACE/94-334
C3RIZ2_9FIRM/46-277
C3RIZ8_9FIRM/35-271
C3TK42_ECOLX/49-299
C3TK43_ECOLX/49-299
C3TK45_ECOLX/49-299
C3TPS7_ECOLX/26-231
C3TPS8_ECOLX/26-231
C3TPT0_ECOLX/26-231
C3TPV7_ECOLX/38-273
C3WAM2_FUSMR/43-271
C3WBY9_FUSMR/90-325
C3WDM9_FUSMR/52-285
C3WDY5_FUSMR/49-274
C3WGX1_9FUSO/43-271
C3WH99_9FUSO/23-260
C3WNA9_9FUSO/23-260
C3WQ69_9FUSO/43-291
C3WR65_9FUSO/30-264
C3WRP5_9FUSO/83-325
C3WSF7_9FUSO/22-250
C3WUH3_9FUSO/43-271
C3WX58_9FUSO/84-325
C3X112_9FUSO/35-269
C3X4F9_OXAFO/44-268
C3XAL5_OXAFO/27-251
C3XM57_9HELI/88-366
C4AMS6_BURMA/59-267
C4ARV7_BURMA/43-282
C4B1V1_BURMA/52-281
C4B3T1_BURMA/75-321
C4F192_HAEIF/42-296
C4FNZ9_9FIRM/63-309
C4FPS8_9FIRM/51-286
C4FYV0_ABIDE/101-341
C4G0N3_ABIDE/87-337
C4G581_ABIDE/72-317
C4G6X8_ABIDE/98-347
C4G8B7_9FIRM/55-289
C4GAA0_9FIRM/88-326
C4GJ52_9NEIS/81-315
C4GQ64_YERPN/44-280
C4GVZ2_YERPN/83-323
C4GXJ9_YERPN/25-268
C4GZ54_YERPE/52-289
C4GZX2_YERPE/25-268
C4H106_YERPE/29-256
C4H246_YERPE/75-324
C4H3K5_YERPE/80-325
C4H3P1_YERPE/83-323
C4H420_YERPE/72-320
C4H9X2_YERPE/31-234
C4H9Y0_YERPE/44-280
C4HCG0_YERPE/31-234
C4HCG8_YERPE/44-280
C4HDM8_YERPE/80-325
C4HDR4_YERPE/83-323
C4HF32_YERPE/72-320
C4HFT5_YERPE/52-289
C4HHX4_YERPE/29-256
C4HKP8_YERPE/75-324
C4HM90_YERPE/25-268
C4HQG5_YERPE/52-289
C4HQJ3_YERPE/29-256
C4HRB6_YERPE/75-324
C4HS35_YERPE/25-268
C4HTC1_YERPE/72-320
C4HXN6_YERPE/80-325
C4HXS1_YERPE/51-291
C4HZN5_YERPE/31-234
C4HZP3_YERPE/44-280
C4I6T7_BURPS/43-282
C4IBD6_CLOBU/69-291
C4IIA8_CLOBU/55-290
C4IV95_BRUAB/63-328
C4IVG5_BRUAB/55-290
C4K803_HAMD5/22-249
C4KCD5_THASP/51-276
C4KI57_SULIK/43-258
C4KJ43_SULIK/23-248
C4KSM4_BURPS/52-281
C4KTQ0_BURPS/60-314
C4KXW3_BURPS/118-364
C4KYJ9_EXISA/66-315
C4L1J7_EXISA/55-287
C4L6V7_EXISA/38-311
C4LAN9_TOLAT/27-247
C4LAV2_TOLAT/49-287
C4LET3_TOLAT/36-271
C4LH88_CORK4/101-362
C4LHD6_CORK4/119-355
C4LHH2_CORK4/85-334
C4LI73_CORK4/98-341
C4LJ16_CORK4/113-343
C4LL04_CORK4/64-328
C4LL14_CORK4/72-294
C4LL28_CORK4/76-314
C4LLH1_CORK4/80-341
C4RES9_9ACTO/71-308
C4RH40_9ACTO/279-531
C4RKN4_9ACTO/61-290
C4S1N4_YERBE/67-315
C4S267_YERBE/52-289
C4S3L3_YERBE/2-207
C4S6R5_YERBE/43-248
C4S6U7_YERBE/48-297
C4S9B7_YERMO/2-207
C4SCC6_YERMO/43-253
C4SF76_YERMO/52-289
C4SIH9_YERMO/70-319
C4SJ75_YERFR/6-210
C4SKD2_YERFR/22-249
C4SL74_YERFR/25-252
C4SU00_YERFR/52-289
C4SU58_YERFR/74-323
C4SWF6_YERIN/21-230
C4SXQ6_YERIN/18-245
C4T2G1_YERIN/2-207
C4T365_YERIN/17-266
C4T6F2_YERIN/52-289
C4TS80_YERKR/18-224
C4TSY9_YERKR/53-312
C4TUD6_YERKR/113-362
C4TZ53_YERKR/2-207
C4U072_YERKR/72-309
C4U0E4_YERKR/35-284
C4U2H5_YERKR/2-207
C4U580_YERAL/6-233
C4U588_YERAL/52-289
C4U5Y6_YERAL/17-244
C4U6K0_YERAL/87-332
C4U9W9_YERAL/66-315
C4UAL1_YERAL/54-302
C4UBR3_YERAL/18-252
C4UC57_YERAL/23-230
C4UFB6_YERRU/56-288
C4UFU0_YERRU/13-240
C4UI67_YERRU/1-207
C4UJX5_YERRU/57-302
C4UKR8_YERRU/56-302
C4UM85_YERRU/55-304
C4UPV0_YERRO/9-236
C4USY5_YERRO/44-280
C4USZ2_YERRO/43-248
C4UTW5_YERRO/71-320
C4UW88_YERRO/72-309
C4UY53_YERRO/2-207
C4V350_9FIRM/64-294
C4V3L0_9FIRM/47-280
C4V3L4_9FIRM/53-287
C4V3M0_9FIRM/56-293
C4V553_9FIRM/54-288
C4W7S2_STAWA/55-282
C4W8A7_STAWA/61-305
C4W9N0_STAWA/75-321
C4WA08_STAWA/45-275
C4WAT9_STAWA/69-312
C4WEE8_9RHIZ/35-252
C4WL20_9RHIZ/43-273
C4WLI8_9RHIZ/55-304
C4WM14_9RHIZ/23-290
C4WPV1_9RHIZ/46-282
C4WQS1_9RHIZ/58-306
C4X3V9_KLEPN/39-274
C4X3W5_KLEPN/26-236
C4X4Z7_KLEPN/56-317
C4X5A1_KLEPN/49-299
C4X9K9_KLEPN/79-323
C4X9N3_KLEPN/85-339
C4X9R1_KLEPN/43-308
C4XCM0_KLEPN/22-249
C4XCX0_KLEPN/43-293
C4XNS3_DESMR/60-284
C4XSB9_DESMR/46-298
C4Z2B5_EUBE2/75-306
C4Z7Q8_EUBE2/121-359
C4ZBE1_EUBR3/109-360
C4ZIY5_THASP/30-213
C4ZP04_THASP/10-239
C4ZRF2_ECOBW/40-270
C4ZRP5_ECOBW/38-273
C4ZRQ1_ECOBW/26-231
C4ZV38_ECOBW/49-299
C5A420_THEGJ/100-319
C5A420_THEGJ/370-592
C5A511_THEGJ/62-310
C5ABK6_BURGB/63-292
C5AHK2_BURGB/47-292
C5AIV5_BURGB/54-304
C5AUK4_METEA/9-237
C5AWM6_METEA/27-251
C5B235_METEA/47-280
C5B7Q8_EDWI9/47-241
C5B867_EDWI9/23-250
C5BAP5_EDWI9/39-244
C5BS16_TERTT/57-282
C5BVF8_BEUC1/62-308
C5BVG8_BEUC1/70-316
C5BXE4_BEUC1/70-316
C5C4J7_BEUC1/116-354
C5C7I8_MICLC/74-324
C5CC07_MICLC/84-329
C5CF27_KOSOT/40-275
C5CKM2_VARPS/44-262
C5D2Q8_GEOSW/74-296
C5D2S6_GEOSW/63-298
C5D3K6_GEOSW/66-293
C5D721_GEOSW/3-234
C5EGJ2_9FIRM/152-400
C5EM46_9FIRM/102-346
C5MZ17_STAA3/51-279
C5MZ60_STAA3/57-300
C5MZH4_STAA3/50-277
C5N0Y9_STAA3/56-297
C5N355_STAA3/30-260
C5N3I7_STAA3/73-319
C5N4B7_STAA3/52-294
C5N4L6_STAA3/2-223
C5NG90_BURMA/43-282
C5NL24_BURMA/118-364
C5NM01_BURMA/52-281
C5NUH5_9BACL/70-296
C5PY07_STAAU/52-294
C5PYL2_STAAU/73-319
C5PYZ4_STAAU/42-272
C5Q0X9_STAAU/2-223
C5Q1D0_STAAU/56-297
C5Q2V2_STAAU/50-277
C5Q353_STAAU/57-300
C5Q4H3_STAAU/51-279
C5Q6U6_STAEP/45-276
C5Q777_STAEP/74-320
C5Q914_STAEP/69-312
C5QCQ8_STAEP/57-301
C5QLT8_STAEP/51-279
C5QM29_STAEP/58-302
C5QMB8_STAEP/55-282
C5QNH3_STAEP/21-263
C5QPX7_STAEP/46-276
C5QQA6_STAEP/75-321
C5QRU5_STAEP/39-270
C5QV08_STAEP/45-276
C5QVD9_STAEP/74-320
C5QWY9_STAEP/48-291
C5R0T2_STAEP/60-304
C5R9W4_WEIPA/39-263
C5RZU5_9PAST/78-313
C5S0N3_9PAST/46-278
C5S3I3_9PAST/42-279
C5T0F6_ACIDE/62-261
C5TG87_ZYMMO/49-265
C5TI21_ZYMMO/50-285
C5TK77_NEIFL/59-316
C5TKJ2_NEIFL/61-295
C5TP79_NEIFL/23-243
C5TPW5_NEIFL/125-378
C5UR47_CLOBO/57-289
C5UR72_CLOBO/72-311
C5UTD9_CLOBO/56-289
C5UWB5_CLOBO/70-316
C5UZK6_CLOBO/58-292
C5VRW4_CLOBO/55-286
C5VSQ3_CLOBO/71-295
C5VV49_STRSE/53-285
C5W0W7_ECOBB/49-299
C5W147_ECOBB/38-273
C5W153_ECOBB/26-231
C5W5Y0_ECOBB/40-270
C5WEX0_STRDG/57-285
C5WIX9_STRDG/49-280
C5ZAX1_BURPS/60-314
C5ZB13_BURPS/52-281
C5ZFU0_BURPS/105-351
C5ZMQ9_BURPS/43-282
C5ZZT1_THESM/47-292
C6A4T3_THESM/111-331
C6AA25_BARGA/55-290
C6ACI2_BARGA/42-272
C6AMW7_AGGAN/72-307
C6ANU7_AGGAN/42-276
C6AP91_AGGAN/41-273
C6AQ96_AGGAN/68-274
C6AUE7_RHILS/54-287
C6AWA6_RHILS/62-293
C6B0M9_RHILS/64-321
C6B320_RHILS/47-313
C6B5F7_RHILS/51-316
C6B6Q1_RHILS/31-265
C6BAW7_RHILS/30-269
C6BBM0_RALP1/52-281
C6BKI2_RALP1/20-246
C6BV09_DESAD/47-303
C6BVE1_DESAD/119-338
C6BWT0_DESAD/50-277
C6C316_DICDC/43-297
C6C334_DICDC/79-329
C6CAN4_DICDC/61-320
C6CAN7_DICDC/66-314
C6CB57_DICDC/20-226
C6CB62_DICDC/43-276
C6CC52_DICDC/63-314
C6CCR2_DICDC/63-320
C6CCX3_DICDC/21-247
C6CE81_DICZE/73-323
C6CKM1_DICZE/55-305
C6CMX3_DICZE/5-244
C6CNJ0_DICZE/29-254
C6CNP9_DICZE/67-314
C6CNQ0_DICZE/59-319
C6CNY2_DICZE/21-248
C6CQM7_DICZE/63-314
C6CRC1_PAESJ/84-318
C6CRC2_PAESJ/330-573
C6CRT3_PAESJ/319-557
C6CRT6_PAESJ/58-296
C6CSB1_PAESJ/68-297
C6CT31_PAESJ/86-312
C6CT35_PAESJ/81-323
C6CUV5_PAESJ/54-289
C6CUV8_PAESJ/53-283
C6D0U3_PAESJ/75-302
C6D0U4_PAESJ/287-515
C6D1B5_PAESJ/89-322
C6D1B6_PAESJ/279-513
C6D1M0_PAESJ/76-312
C6D1M1_PAESJ/297-527
C6D2A0_PAESJ/91-314
C6D3P3_PAESJ/308-495
C6D3P4_PAESJ/72-306
C6D5E3_PAESJ/75-323
C6D697_PAESJ/76-301
C6D6V5_PAESJ/76-301
C6D7G4_PAESJ/279-499
C6D7G5_PAESJ/96-332
C6D7V6_PAESJ/74-311
C6D8E5_PAESJ/358-540
C6D8E6_PAESJ/67-298
C6DA26_PECCP/24-253
C6DAL6_PECCP/42-272
C6DAP2_PECCP/44-298
C6DBJ5_PECCP/61-317
C6DBK0_PECCP/70-316
C6DBQ8_PECCP/66-313
C6DC37_PECCP/47-283
C6DDJ3_PECCP/60-296
C6DDV4_PECCP/36-275
C6DF95_PECCP/52-291
C6DGF2_PECCP/67-326
C6DHN5_PECCP/42-295
C6DKP0_PECCP/22-249
C6DRS3_MYCTK/59-301
C6DVL6_MYCTK/92-334
C6EAC6_ECOBD/26-231
C6EAD2_ECOBD/38-273
C6EC66_ECOBD/40-270
C6EKA3_ECOBD/49-299
C6GRV8_STRSX/53-285
C6GU25_STRS4/53-285
C6I4M1_9BACE/93-333
C6I869_9BACE/102-342
C6I912_9BACE/97-336
C6IMC3_9BACE/97-336
C6INM9_9BACE/107-342
C6IP08_9BACE/97-336
C6IVM7_9BACL/72-297
C6IWH3_9BACL/284-522
C6IWH4_9BACL/83-311
C6IWI3_9BACL/86-323
C6IWR7_9BACL/88-336
C6IX22_9BACL/115-350
C6IX23_9BACL/92-316
C6J1D1_9BACL/76-328
C6J4L1_9BACL/124-352
C6J4N2_9BACL/82-316
C6J9C3_9FIRM/112-362
C6JDI5_9FIRM/84-326
C6JKZ6_FUSVA/28-258
C6JMQ5_FUSVA/59-283
C6JMQ9_FUSVA/35-270
C6JMR3_FUSVA/56-273
C6JMR4_FUSVA/30-268
C6JMR8_FUSVA/41-284
C6JMS0_FUSVA/42-277
C6JPD8_FUSVA/44-278
C6JPF3_FUSVA/49-286
C6JPR0_FUSVA/71-324
C6JQY2_FUSVA/46-274
C6JQY7_FUSVA/44-272
C6L918_9FIRM/101-349
C6LF90_9FIRM/78-322
C6LGU3_9FIRM/44-292
C6LHH2_9FIRM/81-319
C6LJK7_9FIRM/262-355
C6LJK7_9FIRM/54-255
C6M1I6_NEISI/54-314
C6M1J1_NEISI/62-316
C6M3F8_NEISI/22-242
C6M9L6_NEISI/50-284
C6MA58_NEISI/60-286
C6PWB0_9CLOT/58-288
C6PZM0_9CLOT/68-292
C6R1D7_9MICC/81-334
C6R634_9MICC/124-360
C6R6I2_9CORY/46-269
C6R7Y4_9CORY/65-334
C6R979_9CORY/45-292
C6REU9_9PROT/45-289
C6RF67_9PROT/50-275
C6RFN3_9PROT/41-295
C6RHN3_9PROT/40-273
C6RI56_9PROT/41-269
C6RI86_9PROT/26-252
C6RJ01_9PROT/55-315
C6RNJ5_ACIRA/56-292
C6RVW3_VIBCH/48-289
C6S0F4_VIBCH/41-278
C6S1H6_VIBCH/25-255
C6S2L8_VIBCH/28-251
C6S4T5_NEIML/62-296
C6S534_NEIML/55-288
C6SE28_NEIME/55-288
C6SG32_NEIME/62-296
C6SIW9_NEIME/55-288
C6SJT6_NEIME/62-296
C6SQQ9_STRMN/66-314
C6TVK7_BURPS/52-281
C6TWS3_BURPS/65-319
C6U1B6_BURPS/62-308
C6U6Y9_BURPS/43-282
C6UCJ5_ECOBR/49-299
C6UL61_ECOBR/40-270
C6UMB3_ECOBR/38-273
C6UMB9_ECOBR/26-231
C6UTS1_ECO5T/42-285
C6UWL0_ECO5T/53-282
C6UWQ7_ECO5T/38-273
C6UWR3_ECO5T/26-231
C6V0A7_ECO5T/49-299
C6VL40_LACPJ/7-69
C6VL41_LACPJ/9-159
C6VPK2_LACPJ/15-247
C6VS26_DYAFD/108-344
C6VTX5_DYAFD/28-256
C6VU83_DYAFD/104-346
C6WEI3_ACTMD/55-301
C6WEI7_ACTMD/77-331
C6WF39_ACTMD/57-291
C6WGF0_ACTMD/57-300
C6WIR0_ACTMD/64-313
C6WNX2_ACTMD/71-331
C6WNY9_ACTMD/65-314
C6WNZ7_ACTMD/60-316
C6WPA8_ACTMD/50-302
C6WQE7_ACTMD/101-338
C6WQP3_ACTMD/67-296
C6WS67_ACTMD/63-296
C6WSU0_METML/7-236
C6X0P8_FLAB3/3-203
C6X0V0_FLAB3/65-304
C6X793_METSD/42-272
C6X8C4_METSD/5-234
C6XM05_HIRBI/36-248
C6Y356_PEDHD/22-236
C6YDY8_VIBCH/54-295
C6YG35_VIBCH/28-251
C6YGN4_VIBCH/25-255
C6YHB3_VIBCH/71-308
C6YL79_VIBCH/56-293
C6Z5M0_9BACE/94-334
C6Z702_9BACE/97-336
C6Z9M3_9BACE/103-344
C6Z9N8_9BACE/103-343
C7BHP2_PHOAA/22-248
C7BMT2_PHOAA/32-235
C7BMZ2_PHOAA/77-318
C7BP04_PHOAA/42-272
C7BPI4_PHOAA/61-326
C7BST1_PHOAA/77-322
C7C1D4_HELPB/52-282
C7C7G4_METED/9-237
C7C9Y3_METED/27-251
C7CHE1_METED/49-280
C7CP25_ENTFA/60-294
C7CRP3_ENTFA/58-289
C7CSM8_ENTFA/51-281
C7CZ45_ENTFA/60-294
C7CZX6_ENTFA/58-289
C7D3C1_ENTFA/51-281
C7D6I3_9RHOB/37-264
C7D6J4_9RHOB/43-281
C7DDR4_9RHOB/40-289
C7G978_9FIRM/95-321
C7G9V8_9FIRM/104-339
C7GBL5_9FIRM/265-514
C7H591_9FIRM/76-323
C7H9B4_9FIRM/97-344
C7H9V3_9FIRM/81-325
C7HCG6_CLOTM/69-293
C7IQR2_THEET/67-289
C7ITA0_THEET/63-312
C7JCX2_ACEP3/32-253
C7JF44_ACEP3/48-277
C7JKJ9_ACEPA/32-253
C7JQV8_ACEPA/48-277
C7JUR7_ACEPA/32-253
C7K023_ACEPA/48-277
C7K2U1_ACEPA/48-277
C7K509_ACEPA/32-253
C7KC10_ACEPA/48-277
C7KE78_ACEPA/32-253
C7KLC6_ACEPA/48-277
C7KNJ4_ACEPA/32-253
C7KVN9_ACEPA/48-277
C7KXV9_ACEPA/32-253
C7L5G5_ACEPA/48-277
C7L7N3_ACEPA/32-253
C7LCU0_BRUMC/35-252
C7LIF5_BRUMC/54-289
C7LIM9_BRUMC/54-319
C7LVY6_DESBD/36-261
C7MAS8_BRAFD/65-311
C7MGY0_BRAFD/63-315
C7MHA1_BRAFD/72-317
C7MLX9_CRYCD/83-309
C7MPA4_CRYCD/68-315
C7MPY1_SACVD/43-279
C7MTQ7_SACVD/61-308
C7MVF7_SACVD/59-288
C7MVZ5_SACVD/51-300
C7MWE4_SACVD/18-199
C7MWN7_SACVD/61-308
C7MXK0_SACVD/68-307
C7MYT0_SACVD/59-307
C7N213_SLAHD/127-372
C7N2H3_SLAHD/88-323
C7NCA9_LEPBD/54-288
C7NG89_KYTSD/65-311
C7NLJ4_KYTSD/88-334
C7NMW0_HALUD/62-284
C7NSA6_HALUD/57-305
C7NT53_HALUD/4-215
C7NUJ9_HALUD/106-371
C7NUK0_HALUD/111-376
C7NX50_HALMD/3-260
C7NXU1_HALMD/79-349
C7NXU3_HALMD/88-356
C7NY90_HALMD/123-362
C7NZP9_HALMD/85-355
C7P0A4_HALMD/57-278
C7P510_HALMD/86-368
C7P534_HALMD/80-352
C7P573_HALMD/83-355
C7P6Q0_METFA/56-305
C7P839_METFA/131-355
C7P8R7_METFA/115-341
C7PAC4_CHIPD/24-234
C7PU29_CHIPD/29-256
C7Q3R0_CATAD/70-291
C7QFY3_CATAD/3-209
C7QJS3_CATAD/77-328
C7QVD1_CYAP0/66-336
C7QZZ4_JONDD/67-309
C7R034_JONDD/64-308
C7R2K9_JONDD/57-296
C7R301_JONDD/80-330
C7REW5_ANAPD/92-340
C7RGR2_ANAPD/78-329
C7RPT1_ACCPU/20-213
C7RSJ6_ACCPU/42-267
C7U415_ENTFA/60-294
C7U663_ENTFA/58-289
C7U8X4_ENTFA/51-281
C7UEV6_ENTFA/60-294
C7UFJ3_ENTFA/58-289
C7UH70_ENTFA/51-281
C7UJF9_ENTFA/60-294
C7UMD2_ENTFA/58-289
C7UQ36_ENTFA/51-281
C7UUS7_ENTFA/51-281
C7UYG4_ENTFA/58-289
C7UZK6_ENTFA/60-294
C7V099_ENTFA/60-294
C7V2I3_ENTFA/58-289
C7V5V8_ENTFA/51-281
C7V7S7_ENTFA/58-289
C7VCW4_ENTFA/51-281
C7VF92_ENTFA/60-294
C7VH33_ENTFA/60-294
C7VKH8_ENTFA/58-289
C7VN62_ENTFA/51-281
C7VQ90_ENTFA/60-294
C7VSL5_ENTFA/58-289
C7VVJ8_ENTFA/51-281
C7VXT2_ENTFA/60-294
C7W0K0_ENTFA/58-289
C7W2E1_ENTFA/51-281
C7W7S0_ENTFA/60-294
C7W8E2_ENTFA/58-289
C7WAH6_ENTFA/51-281
C7WEP7_ENTFA/58-289
C7WIQ3_ENTFA/60-294
C7WKX3_ENTFA/51-281
C7WPC7_ENTFA/51-281
C7WSR2_ENTFA/60-294
C7WUH5_ENTFA/58-289
C7WXF9_ENTFA/60-294
C7WYD1_ENTFA/58-289
C7X1Q1_ENTFA/51-281
C7X585_9PORP/92-333
C7X7P5_9PORP/105-347
C7XGU1_9LACO/39-268
C7XMY5_9FUSO/43-271
C7XNR4_9FUSO/84-325
C7XR48_9FUSO/31-265
C7Y6D1_9LACO/39-268
C7YAB2_ENTFA/51-281
C7YF71_ENTFA/60-294
C7YG14_ENTFA/58-289
C7ZRN4_STAAU/57-300
C7ZRY3_STAAU/50-277
C7ZTC1_STAAU/56-297
C7ZUP2_STAAU/42-272
C7ZV20_STAAU/73-319
C7ZVQ4_STAAU/52-294
C7ZVZ7_STAAU/36-267
C7ZZB5_STAAU/57-300
C7ZZL5_STAAU/50-277
C8A101_STAAU/56-297
C8A283_STAAU/42-272
C8A2L0_STAAU/73-319
C8A5F2_STAAU/52-294
C8A5P4_STAAU/36-267
C8A7D5_STAAU/56-297
C8A8C0_STAAU/57-300
C8A8L8_STAAU/50-277
C8A9Q0_STAAU/42-272
C8AA26_STAAU/73-319
C8AAQ8_STAAU/52-294
C8AB01_STAAU/36-267
C8AE83_STAAU/57-300
C8AEI2_STAAU/50-277
C8AFW6_STAAU/56-297
C8AHC8_STAAU/42-272
C8AHQ3_STAAU/73-319
C8AJL2_STAAU/52-294
C8AK13_STAAU/36-267
C8AMK1_STAAU/57-300
C8AMV0_STAAU/50-277
C8AP84_STAAU/56-297
C8APS0_STAAU/42-272
C8AQ45_STAAU/73-319
C8AQS5_STAAU/52-294
C8AR17_STAAU/36-267
C8JR52_LISMO/37-267
C8JRT3_LISMO/61-289
C8JUA4_LISMO/62-298
C8JVD1_LISMO/34-283
C8JVJ2_LISMO/53-276
C8K2E8_LISMO/62-289
C8K2Z5_LISMO/53-276
C8K3L9_LISMO/60-283
C8K3S6_LISMO/1-230
C8K4J4_LISMO/62-298
C8K7V8_LISMO/34-283
C8KAW6_LISMO/53-276
C8KBP4_LISMO/62-289
C8KCC8_LISMO/37-267
C8KE68_LISMO/62-298
C8KLN7_STAAU/56-297
C8KM99_STAAU/50-277
C8KNR4_STAAU/52-294
C8KPI0_STAAU/42-272
C8KQX9_STAAU/42-272
C8KRN0_STAAU/36-267
C8KTI9_STAAU/52-294
C8KTX6_STAAU/73-319
C8KUK1_STAAU/56-297
C8KW17_STAAU/57-300
C8KZV1_9PAST/39-265
C8L2I6_STAAU/73-319
C8L4U9_STAAU/36-267
C8L540_STAAU/52-294
C8L5D8_STAAU/42-272
C8L634_STAAU/50-277
C8L6E2_STAAU/57-300
C8L6Y7_STAAU/56-297
C8L8I4_STAAU/50-277
C8L8W9_STAAU/57-300
C8L933_STAAU/42-272
C8LBK4_STAAU/36-267
C8LC76_STAAU/52-294
C8LCS8_STAAU/56-297
C8LD35_STAAU/51-279
C8LEP1_STAAU/73-319
C8LFN8_STAAU/56-297
C8LJW5_STAAU/57-300
C8LL05_STAAU/73-319
C8LLL0_STAAU/36-267
C8LLV2_STAAU/52-294
C8LMA9_STAAU/42-272
C8LMV0_STAAU/50-277
C8LP11_STAAU/56-297
C8LQU8_STAAU/73-319
C8LRJ6_STAAU/36-267
C8LS46_STAAU/42-272
C8LT38_STAAU/3-174
C8LTE5_STAAU/57-300
C8LU08_STAAU/52-294
C8LWP9_STAAU/52-294
C8LXB1_STAAU/73-319
C8LXE7_STAAU/57-300
C8LXU9_STAAU/50-277
C8LZB7_STAAU/36-267
C8M0S5_STAAU/56-297
C8M1B5_STAAU/42-272
C8M4Q9_STAAU/73-319
C8M537_STAAU/36-267
C8M680_STAAU/52-294
C8M6R1_STAAU/42-272
C8M8Q6_STAAU/56-297
C8M9T2_STAAU/57-300
C8MAJ9_STAAU/50-277
C8MBJ7_STAAU/50-277
C8MD46_STAAU/42-272
C8MDH0_STAAU/47-293
C8MDU3_STAAU/52-294
C8MEM3_STAAU/36-267
C8MFS3_STAAU/56-297
C8MHC2_STAAU/57-300
C8MIS5_STAAU/56-297
C8MJ02_STAAU/57-300
C8MK74_STAAU/42-272
C8MNJ6_STAAU/73-319
C8MP40_STAAU/36-267
C8MPD2_STAAU/52-294
C8MQU4_STAAU/50-277
C8MR62_STAAU/52-294
C8MRH5_STAAU/57-300
C8MRY4_STAAU/36-267
C8MT41_STAAU/56-297
C8MTE1_STAAU/42-272
C8MU33_STAAU/50-277
C8MYA4_STAAU/73-319
C8MYR2_STAAU/42-255
C8MZA4_STAAU/57-300
C8N2D6_STAAU/56-297
C8N373_STAAU/50-277
C8N3R4_STAAU/73-319
C8N4A8_STAAU/36-267
C8N4K0_STAAU/52-294
C8N6S7_9GAMM/39-269
C8NBP3_9GAMM/189-448
C8NBP6_9GAMM/57-318
C8NDA2_9GAMM/51-309
C8NEW2_9LACT/61-299
C8NJL5_COREF/58-301
C8NLG3_COREF/70-320
C8NM12_COREF/77-313
C8NM17_COREF/66-320
C8NPX0_COREF/58-284
C8P7F9_9LACO/56-288
C8PEN0_9PROT/19-157
C8PFT5_9PROT/31-275
C8PGB5_9PROT/41-295
C8PGB7_9PROT/84-339
C8PGT0_9PROT/58-292
C8PMI9_9SPIO/63-285
C8PQC5_9SPIO/6-200
C8PRB6_9SPIO/62-311
C8PS83_9SPIO/48-291
C8Q0Z7_9GAMM/36-281
C8RPS7_CORJE/50-279
C8RRZ0_CORJE/81-340
C8RS83_CORJE/104-339
C8RU14_CORJE/65-304
C8RUI6_CORJE/65-310
C8RUL8_CORJE/48-295
C8RUT5_CORJE/57-307
C8RV31_CORJE/79-330
C8S432_9RHOB/3-214
C8SF13_9RHIZ/56-286
C8SJM1_9RHIZ/29-265
C8SQ10_9RHIZ/42-291
C8T051_KLEPR/39-291
C8T1Z9_KLEPR/89-350
C8T913_KLEPR/22-249
C8T9F8_KLEPR/1-76
C8T9I9_KLEPR/45-299
C8T9L6_KLEPR/51-295
C8TB43_KLEPR/26-236
C8TB49_KLEPR/3-218
C8TC21_KLEPR/2-121
C8TC25_KLEPR/1-121
C8THH9_ECO26/38-273
C8THI5_ECO26/26-231
C8TKB5_ECO26/49-299
C8TPA6_ECO26/40-270
C8U1M2_ECO10/38-273
C8U1M8_ECO10/26-231
C8U2V6_ECO10/49-299
C8UH20_ECO1A/38-273
C8UH26_ECO1A/26-231
C8UJR1_ECO1A/49-299
C8W612_DESAS/54-290
C8W620_DESAS/54-290
C8WAZ0_ZYMMN/49-265
C8WDZ2_ZYMMN/50-285
C8WJ00_EGGLE/71-313
C8WPK1_EGGLE/78-318
C8WXZ4_ALIAD/93-320
C8WZ56_DESRD/30-257
C8X4T4_DESRD/63-321
C8XBX0_NAKMY/72-322
C8XCA2_NAKMY/133-369
C8YX99_9GAMM/49-290
C8ZWC3_ENTGA/59-293
C8ZYZ3_ENTGA/55-281
C9A8M7_ENTCA/58-292
C9AAR5_ENTCA/56-285
C9AD83_ENTCA/69-316
C9ADR1_ENTFC/63-284
C9AHB2_ENTFC/60-294
C9AME5_ENTFC/62-283
C9AQT6_ENTFC/59-293
C9AWR0_ENTCA/1-235
C9B0U7_ENTCA/56-285
C9B2J9_ENTCA/69-316
C9B4R4_ENTFC/62-283
C9B8P6_ENTFC/60-294
C9BEK6_ENTFC/63-284
C9BF75_ENTFC/60-294
C9BKE3_ENTFC/60-294
C9BQH2_ENTFC/58-283
C9BUY8_ENTFC/60-294
C9BZ36_ENTFC/58-283
C9C061_ENTFC/58-283
C9C459_ENTFC/60-294
C9CAD3_ENTFC/58-283
C9CAS0_ENTFC/60-294
C9CK30_ENTCA/58-292
C9CP94_ENTCA/56-285
C9CQG5_ENTCA/69-316
C9CRF3_9RHOB/48-312
C9CUM3_9RHOB/25-258
C9CYG1_9RHOB/41-273
C9CYG6_9RHOB/52-300
C9D0P9_9RHOB/46-312
C9D182_9RHOB/60-308
C9D1L0_9RHOB/56-279
C9D2W3_9RHOB/47-275
C9DF21_9BACT/3-127
C9KJY7_9FIRM/55-289
C9KMJ3_9FIRM/109-337
C9KSA6_9BACE/97-336
C9KVN3_9BACE/110-346
C9L4V0_RUMHA/88-329
C9L5X6_RUMHA/113-321
C9LCE1_RUMHA/70-311
C9LKL2_9BACT/101-333
C9LL31_9FIRM/51-286
C9LL69_9FIRM/59-291
C9LLI8_9FIRM/52-292
C9LN63_9FIRM/60-311
C9LNC2_9FIRM/55-298
C9LNX7_9FIRM/105-334
C9LQ57_9FIRM/61-304
C9LQB2_9FIRM/70-314
C9LSG0_9FIRM/77-337
C9LTL0_9FIRM/61-298
C9LTL2_9FIRM/61-295
C9LTL7_9FIRM/41-275
C9LUY6_9FIRM/53-291
C9LW76_9FIRM/64-298
C9LXJ1_9FIRM/68-313
C9LY85_9FIRM/56-302
C9M623_9BACT/53-297
C9M9T6_9BACT/66-296
C9ME69_HAEIF/29-259
C9MF32_HAEIF/42-296
C9MGK5_HAEIF/42-296
C9MPS0_9BACT/91-329
C9MY73_9FUSO/42-266
C9NMR9_9VIBR/25-248
C9NTU3_9VIBR/45-295
C9NTZ3_9VIBR/28-260
C9NV62_9VIBR/41-276
C9NV70_9VIBR/40-278
C9NWD9_9VIBR/37-275
C9NXK1_9VIBR/8-241
C9P6L8_VIBME/24-247
C9P6W3_VIBME/1-171
C9P7B8_VIBME/1-232
C9P808_VIBME/59-309
C9P890_VIBME/13-251
C9P9X1_VIBFU/24-247
C9PAB0_VIBFU/44-298
C9PCA6_VIBFU/8-249
C9PDK9_VIBFU/48-297
C9PEZ2_VIBFU/43-276
C9PFF8_VIBFU/28-260
C9PGC9_VIBFU/31-287
C9PGM7_VIBFU/37-275
C9PGR7_VIBFU/41-278
C9PJI9_VIBFU/46-282
C9PPN2_9PAST/21-241
C9PYY6_9BACT/96-337
C9Q3Z5_9VIBR/37-275
C9Q6I4_9VIBR/28-251
C9QAQ3_9VIBR/25-255
C9QEX1_VIBOR/31-269
C9QF39_VIBOR/44-275
C9QFX2_VIBOR/28-260
C9QGX0_VIBOR/8-278
C9QMZ6_VIBOR/24-247
C9QRM9_ECOD1/26-231
C9QRN5_ECOD1/38-273
C9QTE8_ECOD1/40-270
C9R1C9_ECOD1/49-299
C9R329_AGGAD/41-273
C9R3Y2_AGGAD/41-275
C9R4J6_AGGAD/45-280
C9R4K3_AGGAD/40-274
C9R502_AGGAD/42-296
C9R7M7_AMMDK/61-308
C9R8V8_AMMDK/191-431
C9R8V9_AMMDK/55-302
C9RB14_AMMDK/89-334
C9RFQ0_METVM/51-289
C9RGB2_METVM/102-338
C9RGB6_METVM/144-370
C9RGY1_METVM/51-300
C9RR81_FIBSS/139-389
C9RUG9_GEOSY/3-233
C9RV11_GEOSY/59-285
C9S012_GEOSY/66-293
C9S0T0_GEOSY/55-288
C9S1A1_GEOSY/63-298
C9T1E3_9RHIZ/54-289
C9T1L2_9RHIZ/54-319
C9T765_9RHIZ/35-252
C9TAN6_9RHIZ/54-289
C9TAV3_9RHIZ/54-319
C9TFW9_9RHIZ/35-252
C9TJJ7_9RHIZ/63-255
C9TJS4_9RHIZ/54-289
C9TQH5_9RHIZ/35-252
C9TWY7_9RHIZ/35-252
C9TZ18_9RHIZ/54-319
C9TZ94_9RHIZ/37-272
C9U4H0_BRUAB/35-252
C9U9D3_BRUAB/54-319
C9U9L0_BRUAB/54-289
C9UDH1_BRUAB/35-253
C9UIZ6_BRUAB/54-319
C9UJ72_BRUAB/54-289
C9UN00_BRUAB/35-252
C9UU35_BRUAB/54-289
C9UUB2_BRUAB/54-319
C9UZ04_BRUAB/35-253
C9V1Y6_BRUAB/54-319
C9V264_BRUAB/54-289
C9V597_BRUNE/54-319
C9V5H2_BRUNE/61-296
C9VBD3_BRUNE/35-252
C9VFJ0_9RHIZ/54-289
C9VFR5_9RHIZ/54-319
C9VL78_9RHIZ/35-252
C9VPC8_BRUAB/54-319
C9VPG4_BRUAB/54-289
C9VSX6_BRUAB/35-252
C9X203_NEIM8/55-288
C9X2L1_NEIM8/62-296
C9X740_SALTD/38-273
C9X753_SALTD/26-230
C9XAS1_SALTD/49-299
C9XGS6_SALTD/44-298
C9XPU0_CLODC/55-288
C9XQ19_CLODC/99-341
C9XQL5_CLODC/58-298
C9XW88_CROTZ/42-277
C9XW94_CROTZ/26-231
C9XXI6_CROTZ/34-283
C9Y5F4_CROTZ/46-311
C9Y6C5_9BURK/62-280
C9YF01_9BURK/79-336
C9YLU5_CLODR/58-298
C9YQA9_CLODR/55-288
C9YQG9_CLODR/99-341
C9Z1K7_STRSW/78-315
C9Z1Z0_STRSW/57-310
C9Z473_STRSW/77-325
CBRA_DICD3/38-277
D0AD29_ENTFC/60-294
D0AG88_ENTFC/58-283
D0AK58_ENTFC/60-294
D0AQ91_ENTFC/58-283
D0ATG8_BRUAB/54-319
D0ATP0_BRUAB/54-289
D0B0C1_BRUAB/35-253
D0B796_BRUME/54-289
D0B7G5_BRUME/54-319
D0B8S3_BRUME/35-252
D0BAG6_BRUSU/35-252
D0BGF7_BRUSU/54-319
D0BGM7_BRUSU/54-289
D0BKM1_9LACT/56-294
D0BPI8_9FUSO/43-271
D0BTS4_9FUSO/38-272
D0BUQ1_9FUSO/83-325
D0BUZ5_9FUSO/49-281
D0BV00_9FUSO/43-291
D0C4C0_9GAMM/63-297
D0C715_ACIBA/63-297
D0CC20_ACIBA/59-299
D0CPH2_9RHOB/41-275
D0D5R6_9RHOB/78-342
D0D6V6_9RHOB/56-292
D0D785_9RHOB/38-268
D0D857_9RHOB/28-246
D0D917_9RHOB/41-274
D0DDS3_9RHOB/41-308
D0DJ52_9LACO/39-268
D0DTJ1_LACFE/48-280
D0DVY7_LACFE/38-267
D0FPT9_ERWPY/34-270
D0FSS5_ERWPY/23-250
D0FW60_ERWPY/69-316
D0GAI2_BRUME/54-319
D0GAQ9_BRUME/54-289
D0GEG2_BRUME/35-252
D0GKQ8_9FUSO/46-271
D0GQU8_VIBMI/28-251
D0GR48_VIBMI/37-275
D0GVL1_VIBMI/23-260
D0GYL6_VIBMI/25-255
D0H0E1_VIBMI/41-278
D0H255_VIBCH/41-278
D0H527_VIBCH/28-251
D0H684_VIBCH/48-289
D0H7D6_VIBCH/25-255
D0HCZ0_VIBMI/44-274
D0HE04_VIBMI/30-267
D0HFN0_VIBMI/37-275
D0HHA6_VIBMI/28-251
D0HP36_VIBCH/25-255
D0HRV8_VIBCH/48-289
D0HSI8_VIBCH/28-251
D0HU83_VIBCH/41-278
D0HUI2_VIBCH/25-255
D0I103_VIBCH/41-278
D0I1J7_VIBCH/28-251
D0I233_VIBCH/48-289
D0I5H2_VIBHO/29-260
D0I862_VIBHO/23-246
D0IA93_VIBHO/36-274
D0IJN1_9VIBR/41-278
D0IKV2_9VIBR/37-275
D0IM08_9VIBR/17-240
D0IUM2_HELP1/52-280
D0IUX9_COMT2/56-297
D0IZ93_COMT2/84-277
D0J2G1_COMT2/40-269
D0J4R2_COMT2/44-292
D0J504_COMT2/49-289
D0J6A0_COMT2/48-269
D0J6E1_COMT2/74-322
D0JDA3_YERPD/29-256
D0JFG6_YERPD/75-324
D0JG71_YERPD/68-311
D0JH83_YERPD/31-234
D0JH89_YERPD/44-280
D0JIK1_YERPD/80-325
D0JIM8_YERPD/68-308
D0JJV4_YERPD/72-320
D0JKD4_YERPD/52-289
D0JMS6_YERP1/29-256
D0JPY8_YERP1/75-324
D0JQA3_YERP1/1-208
D0JRB2_YERP1/31-234
D0JRB8_YERP1/44-280
D0JRP6_YERP1/68-308
D0JRS3_YERP1/2-199
D0JUV2_YERP1/52-289
D0JV93_YERP1/72-320
D0K1P9_HELP5/52-282
D0K1Q0_HELP5/52-280
D0K2I6_STAAD/22-252
D0K309_STAAD/73-319
D0K3V3_STAAD/20-262
D0K448_STAAD/36-267
D0K798_STAAD/56-297
D0K7H9_STAAD/57-300
D0K869_STAAD/50-277
D0KBD4_PECWW/64-314
D0KBR2_PECWW/52-291
D0KDK5_PECWW/42-295
D0KEH7_PECWW/48-284
D0KGM5_PECWW/22-249
D0KGR7_PECWW/46-276
D0KHI1_PECWW/36-275
D0KJE3_PECWW/47-283
D0KJT5_PECWW/25-239
D0KJZ2_PECWW/71-313
D0KJZ7_PECWW/60-317
D0KKU6_PECWW/44-298
D0KL17_PECWW/60-296
D0KLY4_PECWW/90-340
D0KRH8_SULS9/23-249
D0KSH8_SULS9/49-271
D0L279_GORB4/72-315
D0L2Q5_GORB4/54-292
D0L4H9_GORB4/67-311
D0L7Q8_GORB4/58-318
D0LBF9_GORB4/92-325
D0LCZ3_GORB4/75-300
D0LDP2_GORB4/38-277
D0LK26_HALO1/45-278
D0LKR7_HALO1/17-268
D0LRG8_HALO1/22-250
D0M2X6_VIBSE/1-222
D0M7Y6_VIBSE/25-248
D0M8V3_VIBSE/41-278
D0MBR8_VIBSE/35-267
D0MFH9_RHOM4/48-274
D0MGU0_RHOM4/24-225
D0MHL8_RHOM4/3-271
D0N3T5_PHYIT/10-233
D0P701_BRUSU/54-289
D0P776_BRUSU/54-319
D0PDU7_BRUSU/35-252
D0PG01_BRUSU/54-289
D0PG77_BRUSU/54-319
D0PL56_BRUSU/35-252
D0REK6_9RHIZ/54-289
D0RET2_9RHIZ/54-319
D0RJP2_9RHIZ/35-252
D0RUI7_9STRE/77-320
D0RY49_ACICA/63-297
D0T1U0_ACIRA/56-292
D0TCI8_9BACE/105-347
D0TDX5_9BACE/92-333
D0TQT9_9BACE/97-333
D0TRB8_9BACE/97-336
D0W606_NEICI/60-294
D0WBZ9_NEILA/62-296
D0WH07_9ACTN/66-316
D0WHY1_9ACTN/65-313
D0WI89_9ACTN/5-311
D0WIF6_9ACTN/56-304
D0WJ41_9ACTN/91-326
D0WL76_9ACTO/2-244
D0WS67_VIBAL/41-278
D0WTR2_VIBAL/71-302
D0WUM0_VIBAL/1-180
D0WWQ0_VIBAL/35-267
D0X0A9_VIBAL/25-248
D0X324_VIBAL/35-257
D0X4S8_VIBHA/44-282
D0X7F3_VIBHA/26-249
D0X8U1_VIBHA/50-277
D0X9Z5_VIBHA/41-278
D0XEN7_VIBHA/35-267
D0YRQ6_9ACTO/75-313
D0YS43_9ACTO/65-316
D0YY60_LISDA/35-272
D0Z031_LISDA/26-249
D0Z2R4_LISDA/59-325
D0Z337_LISDA/51-284
D0Z434_LISDA/45-274
D0Z867_EDWTE/24-251
D0Z8R1_EDWTE/65-319
D0ZC61_EDWTE/44-281
D0ZD45_EDWTE/39-242
D0ZKU5_SALT1/38-273
D0ZKW1_SALT1/26-230
D0ZP92_SALT1/49-299
D0ZX44_SALT1/44-298
D1A2C6_THECD/157-392
D1A2G6_THECD/91-333
D1ADH3_THECD/77-310
D1ANY4_SEBTE/42-267
D1B177_SULD5/36-284
D1B4R1_SULD5/62-281
D1B4R2_SULD5/345-526
D1B6U8_THEAS/50-250
D1B7P0_THEAS/44-274
D1BAQ6_SANKS/74-317
D1BBW7_SANKS/79-318
D1BCG1_SANKS/63-309
D1BCG4_SANKS/77-296
D1BCS6_SANKS/79-323
D1BCT4_SANKS/128-367
D1BFL8_SANKS/68-293
D1BFP9_SANKS/61-292
D1BGA0_SANKS/98-313
D1BGQ2_SANKS/66-312
D1BHB3_SANKS/65-315
D1BHF7_SANKS/72-314
D1BJB6_SANKS/98-348
D1BKE5_SANKS/64-310
D1BKV1_SANKS/69-317
D1BN60_VEIPT/51-286
D1BNS2_VEIPT/63-309
D1BPR4_VEIPT/35-278
D1BQD8_VEIPT/63-305
D1BQE3_VEIPT/54-288
D1BQE9_VEIPT/52-281
D1BQR9_VEIPT/97-338
D1BQS0_VEIPT/81-338
D1BR49_VEIPT/66-298
D1BRG9_XYLCX/74-316
D1BRZ0_XYLCX/71-317
D1BUV4_XYLCX/72-319
D1BVK8_XYLCX/63-300
D1BXY2_XYLCX/115-354
D1BZS9_XYLCX/73-316
D1C7H0_SPHTD/3-270
D1C852_SPHTD/107-348
D1C857_SPHTD/114-357
D1CC12_THET1/114-352
D1CE07_THET1/3-265
D1CGP4_THET1/375-613
D1CGP4_THET1/80-313
D1CYT7_9RHIZ/35-252
D1D0F1_9RHIZ/60-325
D1D126_9RHIZ/48-283
D1D3H6_NEIGO/75-308
D1D6C1_NEIGO/62-296
D1DAA4_NEIGO/61-297
D1DAL5_NEIGO/75-308
D1DGL4_NEIGO/62-296
D1DGY2_NEIGO/81-314
D1DLP6_NEIGO/62-296
D1DM17_NEIGO/81-314
D1DT29_NEIGO/62-296
D1DTF0_NEIGO/81-314
D1E006_NEIGO/62-298
D1E0C6_NEIGO/81-314
D1E675_NEIGO/62-296
D1E6J7_NEIGO/81-314
D1ECT3_NEIGO/62-298
D1ED53_NEIGO/81-314
D1EL01_9RHIZ/54-319
D1EL76_9RHIZ/37-272
D1EMZ8_9RHIZ/35-252
D1EUJ6_BRUME/54-289
D1EUS1_BRUME/54-319
D1EWD8_BRUME/35-252
D1F3C9_BRUME/54-319
D1F3K5_BRUME/54-289
D1F9L5_BRUME/35-252
D1FBZ3_9RHIZ/54-319
D1FC67_9RHIZ/54-289
D1FIT0_9RHIZ/35-252
D1GPL7_STAA0/42-272
D1GPT3_STAA0/51-279
D1GQQ0_STAA0/73-319
D1GRF0_STAA0/57-300
D1GRT5_STAA0/52-294
D1GRY5_STAA0/50-277
D1GSB8_STAA0/2-223
D1GUM6_STAA0/56-297
D1J9T5_9ARCH/123-378
D1J9T7_9ARCH/115-385
D1J9W1_9ARCH/131-355
D1JBL7_9ARCH/2-192
D1JBL9_9ARCH/117-351
D1JCS4_9ARCH/29-282
D1JCS7_9ARCH/125-377
D1JCS8_9ARCH/115-362
D1JCT0_9ARCH/110-344
D1JCT1_9ARCH/110-357
D1JCT8_9ARCH/119-367
D1JCW9_9ARCH/114-364
D1JCX8_9ARCH/117-374
D1JCZ1_9ARCH/115-379
D1JD00_9ARCH/115-372
D1JD61_9ARCH/132-390
D1JD62_9ARCH/160-423
D1JD63_9ARCH/143-402
D1JD68_9ARCH/120-383
D1JD69_9ARCH/129-385
D1JD82_9ARCH/127-377
D1JE19_9ARCH/128-365
D1JE20_9ARCH/116-366
D1JFK7_9ARCH/65-312
D1JG70_9ARCH/116-371
D1JG77_9ARCH/115-368
D1JGD3_9ARCH/115-376
D1JGD4_9ARCH/122-387
D1JGD9_9ARCH/124-380
D1JGE0_9ARCH/122-381
D1JHH3_9ARCH/25-201
D1JHI2_9ARCH/131-365
D1JHI4_9ARCH/125-377
D1JHI7_9ARCH/110-363
D1JHK2_9ARCH/122-356
D1JHK3_9ARCH/113-376
D1JHK4_9ARCH/108-361
D1JHL4_9ARCH/123-365
D1JHL6_9ARCH/128-364
D1JHL9_9ARCH/103-352
D1JIK8_9ARCH/158-396
D1JIL0_9ARCH/158-396
D1JIZ1_9ARCH/128-364
D1JJ09_9ARCH/125-377
D1JJ10_9ARCH/115-362
D1JJU2_9BACE/93-333
D1JMW6_9BACE/102-342
D1JP06_9BACE/97-336
D1K0A7_9BACE/94-334
D1K9X6_9BACE/103-343
D1K9Z0_9BACE/103-344
D1N1M2_9BACT/23-246
D1N1T7_9BACT/32-246
D1N4P6_9BACT/57-285
D1N4P7_9BACT/63-291
D1NK38_CLOTM/69-293
D1NXJ1_9ENTR/51-285
D1P2D3_9ENTR/67-305
D1P3N6_9ENTR/23-249
D1P4I2_9ENTR/46-254
D1P5Y9_9ENTR/59-294
D1P730_9ENTR/46-282
D1PFQ2_9BACT/185-427
D1PMD5_9FIRM/72-315
D1PSD5_9FIRM/66-303
D1PY26_9BACT/82-324
D1Q640_STAAU/36-267
D1Q8K8_STAAU/42-272
D1Q8Z0_STAAU/73-319
D1Q9A9_STAAU/50-277
D1QAT5_STAAU/52-294
D1QAW7_STAAU/56-297
D1QBQ3_STAAU/1-164
D1QDE0_STAAU/57-300
D1QF46_STAAU/73-319
D1QFN0_STAAU/50-277
D1QGR8_STAAU/52-294
D1QJI0_STAAU/56-297
D1QK66_STAAU/36-267
D1QKE5_STAAU/42-272
D1QLU6_STAAU/57-300
D1QMC9_9BACT/103-347
D1QZE8_STAAU/50-277
D1R0J8_STAAU/52-294
D1R0U5_STAAU/36-267
D1R1C1_STAAU/56-297
D1R1T8_STAAU/73-319
D1R3W2_STAAU/57-300
D1R3W9_STAAU/42-272
D1R9P2_9CHLA/162-357
D1RKU2_LEGLO/41-278
D1RN89_SEROD/42-296
D1RQ69_SEROD/61-321
D1RQ96_SEROD/27-254
D1RRD6_SEROD/21-248
D1RRP5_SEROD/74-316
D1RT62_SEROD/57-315
D1RU49_SEROD/47-297
D1RUB8_SEROD/43-279
D1RVR3_SEROD/42-294
D1RX43_SEROD/14-233
D1TPI7_YERPE/80-325
D1TQR6_YERPE/44-280
D1TQS3_YERPE/31-234
D1TSF6_YERPE/68-311
D1TT81_YERPE/75-324
D1TWQ5_YERPE/52-289
D1U0B2_YERPE/42-290
D1U1L8_YERPE/68-308
D1U1V6_YERPE/29-256
D1VTB2_9FIRM/38-268
D1W284_9BACT/102-343
D1W4G6_9BACT/101-342
D1WJR3_STAEP/42-273
D1WL30_STAEP/57-301
D1WLQ4_STAEP/74-320
D1WNP2_STAEP/69-312
D1XBZ8_9ACTO/65-304
D1XE06_9ACTO/80-317
D1XEQ6_9ACTO/60-295
D1XHU4_9ACTO/72-304
D1XIC9_9ACTO/55-309
D1XIH4_9ACTO/58-307
D1XJB4_9ACTO/99-321
D1XM41_9ACTO/64-324
D1XMV7_9ACTO/70-316
D1XN47_9ACTO/63-315
D1XNV9_9ACTO/77-331
D1XYI5_9BACT/102-345
D1Y118_9BACT/73-306
D1Y1V5_9BACT/44-309
D1Y1V7_9BACT/50-310
D1Y3D8_9BACT/45-303
D1Y562_9BACT/28-249
D1Y6E7_9BACT/60-295
D1Y6E8_9BACT/59-292
D1Y927_PROAC/123-368
D1Y928_PROAC/133-376
D1Y9Y5_PROAC/55-296
D1Y9Z8_PROAC/42-275
D1YA77_PROAC/64-315
D1YAM7_PROAC/103-337
D1YAR2_PROAC/57-311
D1YB06_PROAC/66-313
D1YEX0_PROAC/80-335
D1YNN0_9FIRM/81-338
D1YNN1_9FIRM/97-338
D1YP13_9FIRM/39-268
D1YP19_9FIRM/54-288
D1YP24_9FIRM/63-305
D1YPH0_9FIRM/48-291
D1YQY3_9FIRM/63-309
D1YRU8_9FIRM/51-286
D1YXH7_METPS/61-307
D1YZJ1_METPS/47-284
D1Z2R7_METPS/63-293
D2A992_SHIF2/49-299
D2ADH9_SHIF2/45-280
D2AIT3_SHIF2/38-273
D2AIT9_SHIF2/35-240
D2AQU4_STRRD/18-221
D2AT98_STRRD/54-286
D2AVJ4_STRRD/69-303
D2AYC2_STRRD/70-311
D2B318_STRRD/70-296
D2B7T6_STRRD/83-321
D2B8N8_STRRD/63-307
D2BA08_STRRD/70-317
D2BA68_STRRD/56-306
D2BF45_STRRD/80-314
D2BFZ1_DEHSV/29-260
D2BHD7_DEHSV/78-309
D2BN93_LACLK/59-286
D2BRJ3_DICD5/55-305
D2BSN5_DICD5/73-323
D2BTC1_DICD5/63-314
D2BTS8_DICD5/68-319
D2BU65_DICD5/67-314
D2BUB8_DICD5/39-282
D2BUQ3_DICD5/67-314
D2C343_DICD5/33-272
D2C769_THENR/39-272
D2C7H7_THENR/41-285
D2D995_KLEPN/43-308
D2ENH4_9STRE/60-298
D2EQ28_9STRE/55-298
D2F079_9BACE/77-308
D2F1N0_9BACE/109-349
D2F3D5_STAAU/56-297
D2F4S2_STAAU/73-319
D2F5I3_STAAU/42-272
D2F5T5_STAAU/52-294
D2F627_STAAU/36-267
D2F987_STAAU/57-300
D2F9J0_STAAU/50-277
D2FAZ5_STAAU/42-272
D2FBC5_STAAU/73-319
D2FBY3_STAAU/52-294
D2FC75_STAAU/36-267
D2FFM8_STAAU/57-300
D2FFY1_STAAU/50-277
D2FHF9_STAAU/56-297
D2FIG5_STAAU/56-297
D2FJS2_STAAU/42-272
D2FK52_STAAU/73-319
D2FKR2_STAAU/52-294
D2FL05_STAAU/36-267
D2FPC7_STAAU/50-277
D2FPF6_STAAU/57-300
D2FRS8_STAAU/56-297
D2FT49_STAAU/42-272
D2FTH9_STAAU/73-319
D2FU65_STAAU/52-294
D2FUF9_STAAU/36-267
D2FXM1_STAAU/57-300
D2FXX4_STAAU/50-277
D2FZ34_STAAU/42-272
D2FZG2_STAAU/73-319
D2G047_STAAU/52-294
D2G0D8_STAAU/36-267
D2G3B7_STAAU/57-300
D2G3L7_STAAU/50-277
D2G527_STAAU/56-297
D2G7F8_STAAU/42-272
D2G7Y2_STAAU/73-319
D2G8J0_STAAU/52-294
D2G8T2_STAAU/36-267
D2GBT3_STAAU/57-300
D2GC36_STAAU/50-277
D2GDJ1_STAAU/56-297
D2GDY7_STAAU/42-272
D2GEE3_STAAU/73-319
D2GF04_STAAU/52-294
D2GF96_STAAU/36-267
D2GIE5_STAAU/56-297
D2GJF1_STAAU/57-300
D2GJQ2_STAAU/50-277
D2GL08_STAAU/57-300
D2GLB2_STAAU/50-277
D2GMT1_STAAU/56-297
D2GPG4_STAAU/42-272
D2GPX9_STAAU/73-319
D2GQA7_STAAU/52-294
D2GQK1_STAAU/36-267
D2L3T6_9DELT/18-243
D2MJT8_9BACT/40-266
D2MNE8_9FIRM/81-310
D2MU99_CAMJE/73-306
D2MV06_CAMJE/21-242
D2MW79_CAMJE/21-243
D2MYE2_CAMJE/21-242
D2MZH3_CAMJE/69-302
D2N3G6_STAA5/56-297
D2N520_STAA5/42-272
D2N5E3_STAA5/73-319
D2N612_STAA5/52-294
D2N6A6_STAA5/2-223
D2N9B9_STAA5/57-300
D2N9L7_STAA5/50-277
D2NBW7_ECOS5/38-273
D2NBX3_ECOS5/26-231
D2NC94_ECOS5/53-282
D2NE92_ECOS5/49-299
D2NHR2_ECOS5/45-280
D2NJU6_ECOS5/30-269
D2NMN3_ECOS5/42-285
D2NPP7_ROTMD/124-360
D2NPY4_ROTMD/88-321
D2NSI3_ROTMD/81-334
D2NTK1_ROTMD/105-335
D2NVE2_LISM1/61-289
D2NWT7_LISM1/37-267
D2NY37_LISM1/34-283
D2NY98_LISM1/62-298
D2P0Z4_LISM1/53-276
D2P3T0_LISM2/53-276
D2P6R7_LISM2/61-289
D2P862_LISM2/37-267
D2P9K6_LISM2/34-283
D2P9M2_LISM2/62-298
D2PCW3_SULID/43-258
D2PE74_SULID/23-248
D2PRD2_KRIFD/55-300
D2PSI7_KRIFD/56-309
D2PUX0_KRIFD/86-316
D2PWM1_KRIFD/66-316
D2PWP8_KRIFD/60-317
D2PX71_KRIFD/51-313
D2PXN5_KRIFD/33-234
D2Q1D3_KRIFD/71-313
D2Q2R3_KRIFD/52-302
D2Q4A8_KRIFD/64-297
D2Q4S8_KRIFD/74-290
D2QK63_SPILD/6-214
D2QP09_SPILD/36-267
D2R4J0_PIRSD/5-271
D2RD81_ARCPA/49-287
D2RDD0_ARCPA/92-331
D2RGE3_ARCPA/58-292
D2RNV0_ACIFV/76-276
D2RQH9_HALTV/3-264
D2RSD4_HALTV/68-294
D2RUR4_HALTV/107-337
D2RX64_HALTV/60-326
D2RX66_HALTV/61-336
D2S1H2_HALTV/72-339
D2S1H3_HALTV/79-338
D2S1H5_HALTV/70-332
D2S7X6_GEOOG/59-293
D2T5A2_ERWP6/34-270
D2T7N1_ERWP6/69-316
D2TBM0_ERWP6/38-265
D2TI40_CITRI/38-273
D2TI46_CITRI/26-232
D2TMN1_CITRI/46-296
D2TPF2_CITRI/28-266
D2TVG2_9ACTO/76-311
D2TVQ3_9ENTR/68-323
D2TW05_9ENTR/1-184
D2TYQ4_9ENTR/97-342
D2U2T3_9ENTR/53-298
D2U5Q9_SHISO/43-308
D2UH13_STAAU/57-300
D2UHB3_STAAU/2-170
D2UIP7_STAAU/56-297
D2UK24_STAAU/42-272
D2UKE9_STAAU/73-319
D2UL02_STAAU/52-294
D2UL93_STAAU/36-267
D2UPW8_STAAU/42-272
D2UQC6_STAAU/73-319
D2UQZ0_STAAU/52-294
D2UR82_STAAU/36-267
D2UUA3_STAAU/57-300
D2UUK9_STAAU/50-277
D2UW09_STAAU/56-297
D2Y9A3_VIBMI/28-251
D2YCF6_VIBMI/88-325
D2YEV2_VIBMI/51-288
D2YFX7_VIBMI/37-275
D2YJM6_VIBMI/25-255
D2YKH7_VIBMI/88-325
D2YLK0_VIBMI/56-293
D2YMI7_VIBMI/28-251
D2YQ24_VIBMI/37-275
D2YS97_VIBMI/44-255
D2Z4T6_9BACT/43-257
D2Z7P3_9BACT/42-294
D2Z8D4_9BACT/89-308
D2Z9C0_9ENTR/26-240
D2Z9C6_9ENTR/38-273
D2Z9S1_9ENTR/60-322
D2ZBF4_9ENTR/23-250
D2ZDE6_9ENTR/43-293
D2ZGJ2_9ENTR/17-267
D2ZJK4_9ENTR/43-308
D2ZKC1_9ENTR/44-298
D2ZXY1_NEIMU/62-316
D2ZXY4_NEIMU/54-314
D2ZYT0_NEIMU/22-242
D3A037_NEIMU/60-294
D3A2B8_NEISU/59-316
D3A2I8_NEISU/51-312
D3A6Y2_NEISU/23-243
D3A843_NEISU/61-295
D3ACS8_9CLOT/94-331
D3ATQ9_9CLOT/106-337
D3DA46_9ACTO/63-297
D3DZS7_METRM/56-300
D3E7T3_GEOS4/66-302
D3E8F1_GEOS4/75-322
D3EA35_GEOS4/101-333
D3EA36_GEOS4/127-365
D3EC97_GEOS4/279-509
D3EC98_GEOS4/62-294
D3ECA0_GEOS4/264-501
D3ECA1_GEOS4/78-312
D3EDM0_GEOS4/85-315
D3EEV9_GEOS4/80-308
D3EFQ2_GEOS4/275-507
D3EFQ3_GEOS4/71-306
D3EFT8_GEOS4/89-311
D3EFT9_GEOS4/273-530
D3EGQ6_GEOS4/80-316
D3EM19_GEOS4/75-302
D3ERF4_STAA4/56-297
D3ERQ5_STAA4/50-277
D3EU74_STAA4/42-272
D3EUK2_STAA4/73-319
D3EVD0_STAA4/52-294
D3EVM7_STAA4/36-267
D3EYK3_STAA4/57-300
D3EZA7_CONWI/37-271
D3F219_CONWI/3-252
D3F5H7_CONWI/68-275
D3F632_CONWI/71-307
D3F6Q4_CONWI/81-329
D3F7J8_CONWI/72-315
D3F8P7_CONWI/84-326
D3F9P9_CONWI/76-316
D3FBD5_CONWI/32-275
D3FNK2_CAMJI/73-306
D3FP88_CAMJI/21-243
D3FPX7_BACPE/87-321
D3FRT0_BACPE/80-309
D3FS19_BACPE/61-287
D3FV64_BACPE/71-318
D3FYY5_BACPE/3-233
D3FZY2_BACPE/76-306
D3GMJ7_9ENTR/53-303
D3GR99_ECO44/38-273
D3GRA5_ECO44/26-231
D3GVT4_ECO44/42-285
D3GWD2_ECO44/49-299
D3GX18_ECO44/40-270
D3H0V0_ECO44/53-282
D3H200_ECO44/45-280
D3H5G1_ECO44/43-308
D3H7R6_STRM6/71-314
D3HCV6_STRG3/60-329
D3HFF0_STRG3/54-285
D3HK29_LEGLN/41-278
D3HYB2_9BACT/103-349
D3I5T4_9BACT/99-337
D3IAS0_9BACT/104-337
D3IHI8_9BACT/99-340
D3K2Z5_ECOLX/49-299
D3KJD9_LISMO/60-289
D3KM93_LISMO/37-267
D3KNU7_LISMO/62-298
D3KP33_LISMO/53-276
D3KPH0_LISMO/60-283
D3L3I0_9BACT/37-258
D3L3L1_9BACT/52-300
D3LDU4_ENTFC/60-294
D3LGD8_ENTFC/69-176
D3LMU4_MICLU/74-324
D3LR80_MICLU/84-330
D3LSK6_9FIRM/68-299
D3LX55_9FIRM/55-294
D3M0V2_9ACTO/69-315
D3M8C8_9ACTO/76-317
D3M8V2_9ACTO/71-307
D3MB02_PROAC/58-311
D3MBF2_PROAC/66-313
D3MC06_PROAC/65-306
D3MD87_PROAC/71-312
D3MDB9_PROAC/123-367
D3MDC0_PROAC/133-376
D3MDP1_PROAC/80-335
D3ME95_PROAC/42-275
D3MHE7_PROAC/64-315
D3MHL2_PROAC/71-311
D3MHR6_PROAC/64-315
D3MI06_PROAC/58-311
D3MIT4_PROAC/123-367
D3MIT5_PROAC/133-376
D3MK00_PROAC/78-335
D3MN51_PROAC/66-313
D3MNH9_PROAC/42-275
D3MNJ2_PROAC/65-306
D3MRH5_9FIRM/50-280
D3NRU2_AZOS1/56-305
D3NSP1_AZOS1/88-250
D3NY02_AZOS1/122-383
D3P735_AZOS1/50-278
D3P9W6_DEFDS/27-231
D3PBQ4_DEFDS/30-251
D3PLB2_MEIRD/46-265
D3PLB6_MEIRD/3-234
D3PLS6_MEIRD/37-271
D3PM66_MEIRD/42-286
D3PM67_MEIRD/43-274
D3PM69_MEIRD/42-282
D3PM71_MEIRD/42-271
D3PM88_MEIRD/39-272
D3PMD6_MEIRD/3-230
D3PSB3_MEIRD/20-231
D3PUU7_STANL/62-302
D3PWG6_STANL/53-286
D3PYL0_STANL/52-300
D3PYT9_STANL/48-292
D3Q462_STANL/49-274
D3Q5A6_STANL/58-293
D3Q7F4_STANL/58-279
D3Q8C1_STANL/68-308
D3QCW3_STALH/68-210
D3QCW4_STALH/1-100
D3QEM7_STALH/73-319
D3QEN1_STALH/71-317
D3QF13_STALH/41-272
D3QF21_STALH/56-298
D3QFB2_STALH/45-275
D3QFP3_STALH/56-281
D3QI26_STALH/50-276
D3QIC5_STALH/61-305
D3QLN5_ECOCB/49-299
D3QQW6_ECOCB/45-280
D3QRX5_ECOCB/63-306
D3QUD9_ECOCB/53-282
D3QWF4_ECOCB/38-273
D3QWG0_ECOCB/26-231
D3R043_CLOB3/112-356
D3R8G6_KLEVT/49-299
D3R943_KLEVT/56-317
D3RAI4_KLEVT/43-308
D3RAW3_KLEVT/26-236
D3RBA5_KLEVT/45-299
D3RBC8_KLEVT/43-287
D3RBE1_KLEVT/38-273
D3RIW5_KLEVT/22-249
D3RTU6_ALLVD/33-278
D3RTW2_ALLVD/35-267
D3RU93_ALLVD/35-251
D3S0E6_FERPA/58-292
D3S1V1_FERPA/54-313
D3S543_METSF/144-367
D3S547_METSF/115-354
D3SAA9_THISK/47-272
D3SIE2_DEHSG/78-309
D3STU2_NATMM/3-291
D3SU66_NATMM/90-313
D3SV02_NATMM/5-262
D3SV03_NATMM/79-300
D3T3X0_THEIA/65-314
D3T6P1_THEIA/67-289
D3UGE4_HELM1/39-270
D3ULY1_LISSS/53-276
D3UPR4_LISSS/54-289
D3UQH2_LISSS/37-267
D3URB1_LISSS/62-298
D3USE3_LISSS/65-282
D3V027_XENBS/72-322
D3V1U5_XENBS/22-248
D3V3Y6_XENBS/60-307
D3V486_XENBS/59-292
D3V536_XENBS/62-326
D3V548_XENBS/39-246
D3V840_XENBS/79-325
D3V9X7_XENNA/60-307
D3VAZ8_XENNA/39-269
D3VD49_XENNA/22-248
D3VIV8_XENNA/78-325
D3VKR6_XENNA/59-292
D3VKZ9_XENNA/38-245
D4BA35_9ENTR/30-284
D4BAC3_9ENTR/23-250
D4BCN3_9ENTR/38-288
D4BG75_9ENTR/38-273
D4BG81_9ENTR/26-232
D4BSP3_PRORE/85-335
D4BVT2_PRORE/33-269
D4BWY2_PRORE/63-315
D4BWY8_PRORE/53-285
D4BY46_PRORE/57-295
D4BZ01_PRORE/36-245
D4BZR3_PRORE/45-284
D4C044_PRORE/44-279
D4C062_PRORE/23-249
D4C398_PRORE/63-329
D4C4H8_PRORE/59-294
D4CK39_9FIRM/122-339
D4CLW0_9FIRM/49-262
D4CLZ8_9FIRM/92-322
D4CMT8_9FIRM/111-343
D4CTF4_9FUSO/31-265
D4CV71_9FUSO/43-271
D4DP40_NEIEG/60-296
D4DQY0_NEIEG/23-243
D4DWG3_SEROD/81-332
D4DX39_SEROD/26-233
D4E0B9_SEROD/42-292
D4E1X1_SEROD/23-259
D4E3D1_SEROD/44-294
D4E6E8_SEROD/70-317
D4E707_SEROD/27-254
D4E737_SEROD/62-317
D4EB55_AGGAC/41-275
D4EBT6_AGGAC/35-274
D4EBU2_AGGAC/45-280
D4EF71_AGGAC/41-273
D4EG76_AGGAC/42-296
D4ELD8_ENTFA/58-289
D4EP30_ENTFA/60-294
D4EQL6_ENTFA/82-312
D4ETD6_ENTFA/82-312
D4EWF1_ENTFA/60-294
D4EYE3_ENTFA/58-289
D4F5D8_EDWTA/25-252
D4F692_EDWTA/25-279
D4F6G8_EDWTA/56-310
D4F6K1_EDWTA/1-226
D4F919_EDWTA/40-246
D4FGT2_9LACO/39-268
D4FN44_STAEP/45-276
D4FNH1_STAEP/74-320
D4FPA5_STAEP/57-301
D4FPY0_STROR/62-300
D4FU72_STROR/71-314
D4G1A1_BACNA/60-288
D4G1C0_BACNA/77-292
D4G3V4_BACNA/62-292
D4G4F7_BACNA/70-291
D4G4F8_BACNA/269-502
D4G556_BACNA/57-293
D4G6K7_BACNA/57-300
D4G779_BACNA/8-252
D4GGC3_PANAM/79-321
D4GH56_PANAM/48-298
D4GH82_PANAM/44-298
D4GKB5_PANAM/41-277
D4GKC0_PANAM/33-237
D4GKS4_PANAM/48-285
D4GKU9_PANAM/43-308
D4GM03_PANAM/63-312
D4GP49_HALVD/93-361
D4GPE5_HALVD/185-358
D4GPF1_HALVD/83-350
D4GPJ9_HALVD/177-346
D4GRL8_HALVD/114-350
D4GRL9_HALVD/92-355
D4GTL9_HALVD/88-353
D4GU52_HALVD/155-334
D4GU96_HALVD/7-217
D4GUP1_HALVD/124-356
D4GW42_HALVD/61-281
D4GY90_HALVD/91-358
D4H1Z7_DENA2/23-232
D4H5I1_DENA2/41-281
D4H652_DENA2/37-284
D4H6P8_DENA2/45-287
D4H835_DENA2/40-291
D4H9P9_PROAS/80-335
D4HAN5_PROAS/64-315
D4HBA1_PROAS/58-311
D4HCH8_PROAS/66-313
D4HCV5_PROAS/42-275
D4HCW9_PROAS/65-306
D4HEN4_PROAS/71-312
D4HF48_PROAS/165-340
D4HF49_PROAS/133-376
D4HVF5_ERWAC/70-316
D4HW19_ERWAC/73-323
D4HZ95_ERWAC/34-270
D4I1X4_ERWAC/38-265
D4I6S6_ERWAE/34-270
D4IBH4_ERWAE/70-316
D4IC12_ERWAE/23-250
D4IG75_ERWAE/73-323
D4IJX1_9BACT/96-335
D4IMZ9_9BACT/97-336
D4J0X2_BUTFI/65-314
D4J5Z8_9FIRM/103-334
D4J698_9FIRM/101-354
D4JAX8_9FIRM/116-347
D4JCZ9_9FIRM/47-274
D4JNS6_9FIRM/109-362
D4JSS9_9FIRM/65-282
D4K1B6_9FIRM/108-327
D4K362_9FIRM/94-342
D4K606_9FIRM/97-344
D4K9N2_9FIRM/79-317
D4KFJ6_9FIRM/56-196
D4KFK2_9FIRM/74-237
D4KFM0_9FIRM/58-270
D4KKT5_9FIRM/101-336
D4KM30_9FIRM/265-514
D4KTJ1_9FIRM/95-321
D4KYP1_9FIRM/265-514
D4L1D9_9FIRM/95-321
D4L5F2_9FIRM/46-271
D4LK50_9FIRM/92-334
D4LS66_9FIRM/71-313
D4LX63_9FIRM/106-355
D4M039_9FIRM/123-371
D4M938_9BACT/31-276
D4M9Z1_9BACT/51-311
D4MBI3_9ENTE/59-289
D4MFF0_9ENTE/60-294
D4MGH9_9ENTE/58-289
D4MMH7_9FIRM/65-282
D4MUV1_9FIRM/80-312
D4PHC5_LISMO/53-276
D4PIW4_LISMO/60-283
D4PMD7_LISMO/37-267
D4PMX9_LISMO/62-298
D4PN75_LISMO/62-289
D4PR58_LISMO/34-283
D4PSR8_LISMO/53-276
D4PV10_LISMO/62-289
D4PVP7_LISMO/37-267
D4PXE2_LISMO/62-298
D4Q2E9_LISMO/37-267
D4Q382_LISMO/62-289
D4Q6J3_LISMO/62-298
D4Q6M9_LISMO/53-276
D4Q7X9_LISMO/60-282
D4QI31_ENTFC/75-296
D4QIB6_ENTFC/60-294
D4QQP7_ENTFC/71-296
D4QRX2_ENTFC/60-294
D4QXX9_ENTFC/71-296
D4R2D5_ENTFC/60-294
D4R6E4_ENTFC/71-296
D4R750_ENTFC/60-294
D4RHL5_ENTFC/60-294
D4RIJ3_ENTFC/71-296
D4RMX9_ENTFC/71-296
D4RRD0_ENTFC/60-294
D4S3M6_9FIRM/74-318
D4S3Y3_9FIRM/65-298
D4S4I8_9FIRM/70-303
D4S4J2_9FIRM/53-287
D4S4J8_9FIRM/56-293
D4S555_9FIRM/53-291
D4S697_9FIRM/53-287
D4SLH9_ENTFC/71-296
D4SP25_ENTFC/60-294
D4TG51_9NOST/7-270
D4TRI9_9NOST/7-270
D4TYG4_9ACTO/73-318
D4U176_9ACTO/65-320
D4U216_9ACTO/87-313
D4U2P9_STAAU/52-294
D4U2Z8_STAAU/36-267
D4U4Z4_STAAU/50-277
D4U5M1_STAAU/56-297
D4U686_STAAU/42-272
D4U733_STAAU/51-279
D4U9V1_STAAU/73-319
D4UA41_STAAU/67-310
D4UAZ2_STAAU/50-277
D4UC60_STAAU/56-297
D4UD92_STAAU/36-267
D4UDN6_STAAU/52-294
D4UF78_STAAU/73-319
D4UGQ7_STAAU/42-272
D4UIJ5_STAAU/67-310
D4UZ22_ENTFA/60-294
D4V1C5_ENTFA/58-289
D4V398_ENTFA/59-289
D4V865_BACVU/97-337
D4VDC2_BACVU/103-344
D4VDD6_BACVU/103-343
D4VEQ7_9BACE/97-333
D4VLD5_9BACE/97-336
D4VVV3_ENTFC/75-296
D4W0M9_ENTFC/60-294
D4W2Y6_9FIRM/60-293
D4W475_9FIRM/72-302
D4W5Z0_9FIRM/64-291
D4W696_9FIRM/68-302
D4WKB7_BACOV/97-336
D4WNX5_BACOV/97-332
D4WSF2_BACOV/97-333
D4X090_BACOV/97-223
D4X6S1_9BURK/64-289
D4XEZ0_9BURK/54-287
D4XI55_9BURK/25-251
D4XPQ8_ACIHA/57-293
D4XRX4_ACIHA/59-299
D4Y2L3_BACTR/66-293
D4Y5U9_BACTR/62-297
D4Y8C2_BACTR/58-284
D4Y9B2_BACTR/4-235
D4YCH2_BACTR/61-295
D4YDE3_BACTR/286-524
D4YDE5_BACTR/74-305
D4YJR5_9MICO/57-301
D4YLK1_9MICO/56-303
D4YP02_9MICO/121-360
D4YQH8_9MICO/8-249
D4Z501_SPHJU/26-242
D4ZBY8_SHEVD/45-290
D4ZG33_SHEVD/28-251
D5AGY3_STRGZ/20-252
D5AKL9_RHOCB/23-257
D5AKN1_RHOCB/40-270
D5AMC8_RHOCB/163-312
D5AQY2_RHOCB/56-315
D5AR01_RHOCB/58-319
D5AS61_RHOCB/42-260
D5ASJ9_RHOCB/48-320
D5AT72_RHOCB/48-297
D5AT82_RHOCB/54-292
D5AVG9_RHOCB/46-312
D5AVN1_RHOCB/33-267
D5AZA5_YERPZ/29-256
D5B1M2_YERPZ/75-324
D5B2B6_YERPZ/68-311
D5B2X5_YERPZ/31-234
D5B2Y1_YERPZ/44-280
D5B4P1_YERPZ/80-325
D5B4R7_YERPZ/68-308
D5B5L7_YERPZ/72-320
D5BAM1_ZUNPS/94-332
D5BE19_ZUNPS/16-242
D5BI52_ZUNPS/21-229
D5BX59_NITHN/42-277
D5C902_ENTCC/43-308
D5CB02_ENTCC/41-285
D5CBX7_ENTCC/23-250
D5CE80_ENTCC/45-310
D5CHQ0_ENTCC/49-299
D5CHV6_ENTCC/38-273
D5CHW2_ENTCC/26-235
D5CV86_ECOKI/38-273
D5CV92_ECOKI/26-231
D5CX42_ECOKI/49-299
D5D0R0_ECOKI/42-285
D5D112_ECOKI/45-280
D5D3L8_ECOKI/26-255
D5D5N2_ECOKI/29-268
D5DCB4_BACMD/58-287
D5DDD8_BACMD/58-284
D5DDX3_BACMD/65-292
D5DEJ3_BACMD/3-233
D5DI84_BACMD/59-294
D5DN73_BACMD/66-302
D5DQ88_BACMQ/65-292
D5DSP1_BACMQ/3-233
D5DVC2_BACMQ/66-302
D5DXE9_BACMQ/59-294
D5DZP4_BACMQ/1-216
D5E1L0_BACMQ/57-283
D5E223_BACMQ/58-287
D5E8E8_METMS/97-361
D5E940_METMS/51-295
D5E942_METMS/365-521
D5EAC1_METMS/39-306
D5ECB9_AMICL/84-308
D5ED45_AMICL/89-330
D5EK45_CORAD/80-321
D5ENG9_CORAD/5-197
D5ES14_PRER2/91-326
D5EWN2_PRER2/102-334
D5GYQ5_LACCS/39-268
D5H7G8_SALRM/4-264
D5H7M9_SALRM/21-227
D5H9S1_SALRM/83-351
D5HCV3_SALRM/125-355
D5HE19_9FIRM/99-330
D5MHA0_9BACT/44-272
D5MUD9_HAEIF/29-261
D5MWC5_BACSU/61-292
D5MZW7_BACSU/73-292
D5MZY3_BACSU/63-291
D5N1R8_BACSU/61-291
D5N203_BACSU/57-300
D5N2J7_BACSU/74-291
D5N3W9_BACSU/52-296
D5N4B4_BACSU/58-294
D5N942_9BURK/92-338
D5NJ49_9BURK/22-240
D5NKY4_9BURK/38-281
D5NPN1_9BURK/63-292
D5NXG4_CORAM/72-319
D5NYC5_CORAM/52-291
D5P0S0_CORAM/74-329
D5P2F0_9MYCO/415-584
D5PAZ1_9MYCO/52-295
D5PIQ7_9MYCO/101-343
D5Q536_CLODI/37-272
D5Q6W6_CLODI/58-298
D5Q8F4_CLODI/102-344
D5Q8M0_CLODI/55-288
D5QCD7_GLUHA/68-300
D5QEQ0_GLUHA/70-325
D5QEW9_GLUHA/25-243
D5QKR8_METTR/108-302
D5QLM1_METTR/33-259
D5QN49_METTR/39-260
D5QNI4_METTR/54-284
D5QU87_METTR/3-181
D5QWA0_METTR/70-296
D5RA77_FUSNN/35-269
D5RA89_FUSNN/49-281
D5RA94_FUSNN/43-291
D5RDH3_FUSNN/82-325
D5RDR9_FUSNN/195-443
D5RDW5_FUSNN/43-271
D5REC5_FUSNN/23-260
D5REJ8_FUSNN/23-260
D5RJ51_9PROT/63-329
D5RJL1_9PROT/81-324
D5RJM4_9PROT/70-313
D5RL88_9PROT/65-321
D5RMB3_9PROT/32-286
D5RNL8_9PROT/66-323
D5RPR3_9PROT/7-163
D5RT27_9PROT/49-285
D5RTR1_9PROT/24-236
D5RU72_9PROT/7-219
D5RV09_CLODI/102-344
D5RV75_CLODI/55-288
D5RYQ6_CLODI/58-298
D5RYZ6_CLODI/37-272
D5SJE7_STRCL/93-330
D5SYF4_PLAL2/8-271
D5TJC4_BACT1/58-297
D5TJR8_BACT1/55-300
D5TJT5_BACT1/41-271
D5TMF2_BACT1/57-281
D5TP48_BACT1/46-298
D5TPK8_BACT1/62-299
D5TRE9_BACT1/57-288
D5TT42_BACT1/41-280
D5TUM9_BACT1/64-295
D5TYC9_BACT1/61-290
D5TYI2_BACT1/55-286
D5U2J7_THEAM/45-261
D5U6S2_BRAM5/50-284
D5UCY9_CELFN/63-308
D5UIC3_CELFN/69-321
D5UMG6_TSUPD/60-291
D5UNY3_TSUPD/92-323
D5UQG0_TSUPD/56-314
D5URC5_TSUPD/410-592
D5USJ2_TSUPD/59-306
D5UXI4_TSUPD/59-286
D5UY35_TSUPD/63-307
D5UY37_TSUPD/54-306
D5UYB4_TSUPD/54-299
D5UYJ9_TSUPD/51-306
D5UYN4_TSUPD/46-285
D5UYP8_TSUPD/55-312
D5V1R8_ARCNC/23-252
D5VGM2_CAUST/28-244
D5VKW6_CAUST/27-246
D5VS33_METIM/67-317
D5VSR6_METIM/58-301
D5VU02_METIM/178-402
D5VU12_METIM/146-402
D5VU23_METIM/49-298
D5VUI3_CLOB2/70-308
D5VUS5_CLOB2/67-288
D5VW38_CLOB2/73-314
D5VWP8_CLOB2/56-291
D5VY74_CLOB2/56-279
D5W2D6_CLOB2/73-314
D5W2E1_CLOB2/21-285
D5W2E2_CLOB2/18-281
D5W4K1_BURSC/56-285
D5WAK8_BURSC/22-218
D5WSU5_BACT2/69-297
D5X073_THIK1/23-217
D5X190_THIK1/44-268
D5X3P0_THIK1/66-279
D5XN84_MYCTU/59-301
D5XY42_MYCTU/92-334
D5Y7W1_MYCTU/37-279
D5YBB6_MYCTU/59-301
D5YJ05_MYCTU/92-334
D5YMV3_MYCTU/59-301
D5YVY6_MYCTU/92-334
D5YZB9_MYCTU/59-301
D5Z7M8_MYCTU/92-334
D5ZA72_MYCTU/59-301
D5ZBX7_MYCTU/59-301
D5ZKP6_MYCTU/97-243
D5ZSY8_9ACTO/67-312
D5ZX77_9ACTO/55-300
D6A0V6_9ACTO/70-317
D6A6V1_9ACTO/69-300
D6A8U5_9ACTO/79-324
D6ACF9_STRFL/65-304
D6ADR2_STRFL/70-315
D6AFU2_STRFL/57-307
D6AG47_STRFL/63-306
D6AH74_STRFL/55-308
D6AJQ8_STRFL/57-302
D6AJR9_STRFL/72-302
D6ALG1_STRFL/62-316
D6ALV8_STRFL/5-211
D6AQW0_STRFL/75-313
D6ATH6_STRFL/103-339
D6ATK9_STRFL/81-312
D6AUA1_STRFL/64-311
D6AUG6_STRFL/91-338
D6AWM8_9ACTO/60-325
D6AY34_9ACTO/82-318
D6AY77_9ACTO/66-310
D6AYL9_9ACTO/79-323
D6AYU3_9ACTO/65-317
D6B0F2_9ACTO/61-300
D6B1Y3_9ACTO/60-314
D6B504_9ACTO/72-302
D6B9U6_9ACTO/77-315
D6BCB0_9ACTO/65-311
D6BCG2_9ACTO/72-304
D6BEU7_9FUSO/43-271
D6BI64_9FUSO/38-272
D6BIP1_9FUSO/11-215
D6BWH4_CAMCO/1-188
D6BWH8_CAMJE/1-188
D6BWI0_CAMJE/1-187
D6BWI1_CAMJE/1-188
D6CP99_THIS3/23-217
D6CQV5_THIS3/70-268
D6CTE8_THIS3/44-268
D6CWF9_9BACE/97-336
D6DN74_ENTCL/40-270
D6DT55_ENTCL/22-249
D6DTK9_ENTCL/38-273
D6DUB5_ENTCL/45-310
D6DXW9_ENTCL/42-285
D6E5G1_9FIRM/109-362
D6E942_9ACTN/70-297
D6EC14_STRLI/67-321
D6EES1_STRLI/73-322
D6EHC7_STRLI/80-312
D6ENP0_STRLI/5-207
D6EVU6_STRLI/58-305
D6EXX3_STRLI/72-323
D6F925_MYCTU/92-334
D6FKT9_MYCTU/92-334
D6FQ21_MYCTU/92-334
D6FWU6_MYCTU/59-301
D6GBY3_9ENTR/43-308
D6GC08_9ENTR/45-299
D6GC32_9ENTR/43-287
D6GFX2_9ENTR/56-317
D6GG69_9ENTR/49-299
D6GI96_9ENTR/22-249
D6GMB1_9ENTR/26-236
D6GMB7_9ENTR/38-273
D6GXL1_STAAU/42-272
D6GXZ1_STAAU/73-319
D6GZ07_STAAU/52-294
D6GZA1_STAAU/36-267
D6H2Q9_STAAU/56-297
D6H3Q6_STAAU/57-300
D6H408_STAAU/50-277
D6H9R8_NEIGO/62-296
D6HAC9_NEIGO/75-308
D6HBM7_STAAU/57-300
D6HBX4_STAAU/50-277
D6HDB5_STAAU/56-297
D6HEM8_STAAU/42-272
D6HF06_STAAU/73-319
D6HFN7_STAAU/52-294
D6HFX8_STAAU/36-267
D6HR41_9FIRM/89-316
D6HTG5_ECOLX/49-299
D6I545_ECOLX/38-273
D6I551_ECOLX/26-231
D6I5R6_ECOLX/49-299
D6I713_ECOLX/45-280
D6IDV3_ECOLX/42-285
D6IF77_ECOLX/53-282
D6IIC5_ECOLX/38-273
D6IID1_ECOLX/35-240
D6IJ99_ECOLX/42-272
D6IK58_ECOLX/38-273
D6IK64_ECOLX/26-231
D6IMZ6_ECOLX/49-299
D6IP67_ECOLX/45-280
D6IVT2_ECOLX/33-262
D6IY17_STAAU/42-272
D6IYE8_STAAU/73-319
D6IZ34_STAAU/52-294
D6IZC7_STAAU/36-267
D6J2H5_STAAU/57-300
D6J2S7_STAAU/50-277
D6J3T5_STAAU/56-297
D6J615_ECOLX/38-273
D6J621_ECOLX/35-240
D6J7R8_ECOLX/49-299
D6J9G9_ECOLX/45-280
D6JFG9_ECOLX/42-285
D6JGG1_ECOLX/20-249
D6JIL3_NEIGO/75-308
D6JIW3_NEIGO/62-296
D6JPB0_ACIG3/53-287
D6JUN3_ACIG3/59-299
D6K1I3_9ACTO/74-325
D6K4B8_9ACTO/68-304
D6KC18_9ACTO/1-96
D6KFB9_9ACTO/56-301
D6KIC0_9FIRM/51-286
D6KIY1_9FIRM/63-309
D6KJJ9_9FIRM/59-302
D6KKG8_9FIRM/63-305
D6KKH3_9FIRM/54-288
D6KKH9_9FIRM/52-281
D6KKV1_9FIRM/79-318
D6KKV2_9FIRM/80-338
D6KL82_9FIRM/64-296
D6KNH5_9FIRM/51-286
D6KNQ1_9FIRM/102-344
D6KP42_9FIRM/63-309
D6KPX8_9FIRM/59-302
D6KR84_9FIRM/55-287
D6KRL4_9FIRM/4-164
D6KRL5_9FIRM/77-182
D6KRL6_9FIRM/75-318
D6KRZ7_9FIRM/39-268
D6KS03_9FIRM/54-288
D6KS08_9FIRM/63-305
D6L054_9NEIS/64-298
D6L9C5_9FUSO/30-264
D6L9R7_9FUSO/23-260
D6LA57_9FUSO/43-291
D6LA63_9FUSO/50-281
D6LBP6_9FUSO/23-260
D6LC12_9FUSO/22-250
D6LCS6_9FUSO/83-325
D6LIY0_9FUSO/30-264
D6LNC6_9RHIZ/35-252
D6LRT6_9RHIZ/48-283
D6LTG4_9RHIZ/63-328
D6LU49_STAAU/50-291
D6LVI7_STAAU/42-272
D6LVS0_STAAU/73-319
D6LWK9_STAAU/52-294
D6LWV1_STAAU/2-223
D6M038_STAAU/67-310
D6M0D9_STAAU/50-277
D6M3B0_9ACTO/64-316
D6M3H2_9ACTO/22-262
D6M3I5_9ACTO/61-305
D6M3W6_9ACTO/98-330
D6SCU5_STAAU/50-277
D6SD50_STAAU/57-300
D6SE78_STAAU/56-297
D6SG24_STAAU/73-319
D6SGI9_STAAU/42-272
D6SHW1_STAAU/2-223
D6SI57_STAAU/52-294
D6SL71_9DELT/53-280
D6SL85_9DELT/62-320
D6SSY2_9DELT/53-287
D6T3W4_STAAU/50-277
D6T5G7_STAAU/56-297
D6T6G3_STAAU/73-319
D6T703_STAAU/52-294
D6T8Z9_STAAU/42-272
D6T9X8_STAAU/36-267
D6TAB0_STAAU/67-310
D6U4D2_9CHLR/126-356
D6U5T1_9CHLR/66-299
D6U6Z0_9CHLR/3-279
D6UBF1_STAAU/2-223
D6UBP9_STAAU/52-294
D6UCA7_STAAU/73-319
D6UCN5_STAAU/42-272
D6UDH0_STAAU/51-279
D6UEM3_STAAU/56-297
D6UG39_STAAU/50-277
D6UGD9_STAAU/57-300
D6V4V0_9BRAD/33-244
D6X5G1_STRPR/65-304
D6X9F2_STRPR/73-304
D6XS79_HELPV/52-282
D6XS80_HELPV/53-281
D6XZ27_BACIE/74-310
D6XZA2_BACIE/81-314
D6Y212_THEBD/39-240
D6Y223_THEBD/64-297
D6Y8Q3_THEBD/62-288
D6YAD3_THEBD/121-356
D6YAX1_THEBD/67-313
D6YQ51_PANVC/39-273
D6YQT2_PANVC/43-297
D6YRA9_PANVC/54-299
D6YRQ2_WADCW/175-402
D6Z3X8_DESAT/59-286
D6Z400_DESAT/75-311
D6Z797_SEGRD/101-338
D6ZAK2_SEGRD/136-279
D6ZIV1_MOBCV/12-251
D6ZLB1_STRP0/58-309
D6ZNK1_STRP0/60-298
D7A8S6_STAND/50-306
D7AAP4_STAND/40-279
D7AQC3_THEM3/65-314
D7AS38_THEM3/67-289
D7AUB0_NOCDD/79-308
D7AUP9_NOCDD/86-307
D7AVF8_NOCDD/117-350
D7AVQ0_NOCDD/63-313
D7AW07_NOCDD/62-315
D7AWR0_NOCDD/60-322
D7AWT7_NOCDD/74-328
D7AYR1_NOCDD/62-319
D7B0V5_NOCDD/85-332
D7B459_NOCDD/65-304
D7B476_NOCDD/60-321
D7B7M0_NOCDD/49-281
D7BDA6_MEISD/3-230
D7BE55_MEISD/45-264
D7BET3_MEISD/43-279
D7BHU9_MEISD/38-269
D7BIA7_MEISD/20-238
D7BN65_ARCHD/99-333
D7BNH4_ARCHD/70-296
D7BPF5_ARCHD/67-315
D7BU09_STRBB/69-319
D7BYR5_STRBB/67-325
D7C6K9_STRBB/90-322
D7C8D0_STRBB/63-324
D7CA52_STRBB/3-266
D7CFH7_STRBB/69-310
D7CND8_SYNLT/64-290
D7CRN2_TRURR/44-262
D7CS15_TRURR/3-268
D7CS16_TRURR/5-232
D7CW15_TRURR/49-280
D7CW20_TRURR/44-278
D7CW22_TRURR/54-286
D7CW25_TRURR/42-283
D7CXC8_TRURR/41-274
D7CXC9_TRURR/21-258
D7CYN3_GEOSC/59-285
D7D0S7_GEOSC/3-233
D7D188_GEOSC/55-288
D7D4P6_GEOSC/66-293
D7D7T5_GEOSC/63-298
D7D7X2_GEOSC/63-296
D7DB80_STAHD/49-264
D7DKU7_METS0/7-236
D7DQZ0_METV3/72-308
D7DT13_METV3/85-338
D7DT84_METV3/246-403
D7DTC6_METV3/85-333
D7DTV3_METV3/154-405
D7DVQ4_NOSA0/8-190
D7E1V7_NOSA0/8-271
D7E9P9_METEZ/58-305
D7EM69_MYCTU/59-301
D7ETQ7_MYCTU/92-334
D7FGA7_HELP3/52-280
D7FGA8_HELP3/52-282
D7GCE5_PROFC/68-314
D7GHA7_PROFC/117-364
D7GI58_PROFC/63-303
D7GT31_9FIRM/87-317
D7GWT2_9FIRM/151-399
D7GZ75_BRUAB/35-252
D7H6R9_BRUAB/54-319
D7H6Z2_BRUAB/54-289
D7HAK1_VIBCH/71-308
D7HBM5_VIBCH/25-255
D7HEF3_VIBCH/28-251
D7HEX0_VIBCH/54-295
D7HLG1_VIBCH/54-295
D7HNK3_VIBCH/25-255
D7HPN7_VIBCH/71-308
D7HQ69_VIBCH/28-251
D7HRV1_VIBCH/56-293
D7I0N4_PSESS/40-181
D7I142_PSESS/102-367
D7I5V2_PSESS/45-276
D7I7D9_9BACE/97-336
D7I837_9BACE/107-342
D7IM06_9BACE/92-333
D7IQS3_9BACE/105-347
D7IYF2_9BACE/97-333
D7JD56_9BACT/96-333
D7JHX0_ECOLX/38-273
D7JHX6_ECOLX/26-231
D7JIT7_ECOLX/42-272
D7JKQ8_ECOLX/49-299
D7JMS7_ECOLX/45-280
D7JUZ0_ECOLX/37-266
D7K625_9BACE/116-351
D7K8A4_9BACE/97-336
D7N1D8_9NEIS/22-242
D7N2N2_9NEIS/62-316
D7N3R8_9NEIS/62-297
D7NAQ2_9BACT/103-348
D7UFU2_LISMO/62-289
D7UGL9_LISMO/37-267
D7UK42_LISMO/62-298
D7UM09_LISMO/53-276
D7UWI7_LISGR/64-301
D7UXV4_LISGR/53-287
D7UZK9_LISGR/42-313
D7V152_LISGR/53-276
D7VF87_LACPL/59-290
D7VHQ0_9SPHI/30-260
D7VNX9_9SPHI/56-288
D7VR20_9SPHI/52-287
D7VRQ6_9SPHI/28-261
D7W6L9_9FLAO/42-268
D7W806_9FLAO/3-203
D7W8E4_9FLAO/22-261
D7WAW3_9CORY/43-290
D7WER6_9CORY/91-340
D7WF97_9CORY/74-319
D7WF98_9CORY/41-272
D7WH71_BACCE/59-290
D7WK39_BACCE/56-280
D7WKP5_BACCE/61-290
D7WM00_9BACI/67-311
D7WNB3_9BACI/308-513
D7WNB4_9BACI/58-291
D7WP94_9BACI/74-310
D7WPP6_9BACI/3-233
D7WS85_9BACI/16-297
D7WTN0_9BACI/60-286
D7WUR2_9BACI/64-307
D7WWS5_9BACI/69-297
D7WWU6_9BACI/371-604
D7WX74_9BACI/266-501
D7WX75_9BACI/67-294
D7WXB8_9BACI/69-301
D7WXI8_9BACI/64-291
D7WXM1_9BACI/80-318
D7WYB0_9BACI/69-305
D7WZX3_9BACI/388-614
D7WZX4_9BACI/62-290
D7WZX5_9BACI/259-497
D7WZX6_9BACI/88-186
D7WZX9_9BACI/119-353
D7WZY0_9BACI/84-310
D7X2R7_ECOLX/59-294
D7X6X2_ECOLX/53-282
D7X7L2_ECOLX/40-270
D7XDR4_ECOLX/26-231
D7XDS0_ECOLX/38-273
D7XEH0_ECOLX/49-299
D7XGS2_ECOLX/26-231
D7XIH6_ECOLX/40-270
D7XR96_ECOLX/38-273
D7XX45_ECOLX/49-299
D7Y745_ECOLX/38-273
D7Y751_ECOLX/26-231
D7Y9G7_ECOLX/49-299
D7YDX6_ECOLX/40-270
D7YFF9_ECOLX/26-231
D7YFG5_ECOLX/38-273
D7YRN6_ECOLX/49-299
D7YST5_ECOLX/45-280
D7YTH5_ECOLX/42-285
D7YYT3_ECOLX/40-270
D7YYU1_ECOLX/30-269
D7Z0Z1_ECOLX/26-255
D7Z3Z9_ECOLX/49-299
D7Z5U8_ECOLX/26-231
D7Z5V4_ECOLX/38-273
D7Z755_ECOLX/59-294
D7Z787_ECOLX/42-285
D7ZBW8_ECOLX/53-282
D7ZJA7_ECOLX/49-299
D7ZKA9_ECOLX/26-231
D7ZKB5_ECOLX/38-273
D7ZVY6_ECOLX/50-280
D7ZY47_ECOLX/49-299
D7ZZQ5_ECOLX/38-273
D7ZZR1_ECOLX/26-231
D8A7C0_ECOLX/42-285
D8AA46_ECOLX/38-273
D8AA52_ECOLX/26-231
D8ACT0_ECOLX/2-141
D8AD11_ECOLX/49-299
D8AEB5_ECOLX/26-255
D8AKQ1_ECOLX/48-278
D8AR03_ECOLX/26-231
D8AR09_ECOLX/38-273
D8AUC1_ECOLX/49-299
D8B1Y9_ECOLX/38-273
D8B1Z5_ECOLX/26-231
D8B618_ECOLX/52-282
D8BA62_ECOLX/49-299
D8BE01_ECOLX/30-269
D8BIF6_ECOLX/38-273
D8BIG2_ECOLX/26-231
D8BJS5_ECOLX/26-255
D8BMR3_ECOLX/1-90
D8BMR4_ECOLX/42-189
D8BP36_ECOLX/59-294
D8BPQ4_ECOLX/49-299
D8BT44_ECOLX/42-285
D8C3H3_ECOLX/38-273
D8C3H9_ECOLX/26-231
D8C467_ECOLX/49-299
D8C4M4_ECOLX/54-295
D8C6G1_ECOLX/40-270
D8C8V8_ECOLX/30-269
D8C9G7_ECOLX/45-280
D8CCZ0_ECOLX/42-285
D8CHD4_ECOLX/49-299
D8CHR0_ECOLX/26-231
D8CHR6_ECOLX/38-273
D8CIK7_ECOLX/26-255
D8CJI0_ECOLX/40-270
D8CLI8_ECOLX/43-308
D8D0Z5_COMTE/86-277
D8D2I3_COMTE/52-300
D8D2M5_COMTE/48-269
D8D323_COMTE/28-276
D8D7Y4_COMTE/49-289
D8DAG9_COMTE/56-297
D8DD27_COMTE/40-270
D8DZ93_PREBR/98-336
D8E8X6_ECOLX/49-299
D8EBT4_ECOLX/26-231
D8EBU0_ECOLX/38-273
D8EIS0_ECOLX/38-273
D8EIS6_ECOLX/26-231
D8EP76_ECOLX/49-299
D8EW91_9DELT/58-285
D8EWA4_9DELT/54-280
D8F421_9DELT/31-258
D8G013_9CYAN/6-269
D8GIZ6_CLOLD/62-299
D8GN40_CLOLD/68-292
D8GU13_CLOLD/57-305
D8GU15_CLOLD/74-303
D8GUB0_CLOLD/61-298
D8GUB2_CLOLD/60-301
D8GUB5_CLOLD/57-291
D8GUB8_CLOLD/59-308
D8GUC0_CLOLD/82-301
D8GUC5_CLOLD/60-301
D8GWC2_BACAI/61-290
D8GWQ7_BACAI/58-297
D8GX34_BACAI/55-286
D8GXF8_BACAI/41-271
D8GYV9_BACAI/56-280
D8H0X2_BACAI/57-294
D8H1U7_BACAI/63-315
D8H4V4_BACAI/59-290
D8H5X4_BACAI/38-277
D8H7F0_BACAI/64-295
D8HDH8_STAAF/56-297
D8HDS7_STAAF/67-310
D8HE26_STAAF/50-277
D8HGM9_STAAF/42-272
D8HH08_STAAF/73-319
D8HHL5_STAAF/52-294
D8HI11_STAAF/3-223
D8HQT1_AMYMU/17-242
D8HYW9_AMYMU/1-249
D8I012_AMYMU/65-314
D8IA85_BRAP9/39-269
D8IGJ6_LACFC/38-267
D8II37_LACFC/60-292
D8IVP5_HERSS/68-316
D8J2R9_HALJB/59-284
D8J6L1_HALJB/115-322
D8J6L3_HALJB/33-283
D8J870_HALJB/96-335
D8J873_HALJB/66-335
D8J875_HALJB/73-339
D8J892_HALJB/3-260
D8J9Q0_HALJB/3-262
D8JJP9_ACISD/20-222
D8JUA4_HYPDA/43-274
D8JYV3_HYPDA/64-281
D8JZ73_HYPDA/9-238
D8K096_DEHLB/63-293
D8K097_DEHLB/55-288
D8K8H6_NITWC/48-281
D8KFP0_LACLN/59-286
D8KJQ9_CORPF/80-310
D8KJS1_CORPF/56-306
D8KKG2_CORPF/61-308
D8KKY1_CORPF/92-327
D8KLB2_CORPF/59-306
D8KM55_CORPF/56-308
D8KMG4_CORPF/58-286
D8KQ46_CORPF/64-313
D8KQ99_CORPF/74-300
D8LBW6_ECTSI/11-309
D8MJY8_ERWBE/35-271
D8ML66_ERWBE/45-277
D8MLY3_ERWBE/45-281
D8MNB9_ERWBE/35-272
D8MNC5_ERWBE/24-224
D8MRF2_ERWBE/61-324
D8MUL9_ERWBE/73-322
D8MVT9_ERWBE/68-319
D8MVY8_ERWBE/44-298
D8MWT7_ERWBE/21-248
D8MXJ3_ERWBE/50-300
D8MYB5_ERWBE/66-312
D8MYY7_RALSO/50-287
D8N8E9_RALSO/47-276
D8N9F9_RALSO/20-245
D8NQQ7_RALSO/20-198
D8NQY3_RALSO/47-276
D8NZX8_RALSO/20-188
D8P062_RALSO/47-276
D8PGJ3_9BACT/81-307
D8THS9_VOLCA/3-254
D8TIM1_VOLCA/24-253
D8UHJ1_VOLCA/1059-1293
D8UQC8_9MICC/51-304
D8UT98_9MICC/96-329
D8UTW1_9MICC/76-312
D9N6Y4_STRPN/58-309
D9N7Y8_STRPN/60-298
D9NC94_STRPN/60-298
D9NER6_STRPN/58-309
D9NK31_STRPN/60-298
D9NPA7_STRPN/58-309
D9NSV0_STRPN/60-298
D9NV95_STRPN/58-309
D9P1M7_STRPN/46-297
D9P2W1_ACTPL/11-240
D9P4I4_ACTPL/42-279
D9P6W9_ACTPL/61-316
D9P6X3_ACTPL/29-290
D9P9W9_ACTPL/61-316
D9P9X3_ACTPL/55-316
D9PBB5_ACTPL/11-240
D9PE33_ACTPL/42-279
D9PF66_9ZZZZ/36-211
D9PF68_9ZZZZ/8-242
D9PFT9_9ZZZZ/24-241
D9PH43_9ZZZZ/41-267
D9Q0S0_ACIS3/124-368
D9Q2E3_ACIS3/22-250
D9Q4W9_CORP1/64-313
D9Q525_CORP1/74-300
D9Q5J4_CORP1/96-326
D9Q5K6_CORP1/56-306
D9Q697_CORP1/61-308
D9Q6Q3_CORP1/92-327
D9Q733_CORP1/59-306
D9Q7W9_CORP1/58-310
D9Q871_CORP1/36-264
D9Q946_CORP2/59-306
D9Q9Y3_CORP2/56-308
D9QA84_CORP2/58-286
D9QCT4_CORP2/64-313
D9QCY9_CORP2/74-300
D9QD84_CORP2/96-326
D9QD96_CORP2/56-306
D9QE63_CORP2/61-308
D9QEM0_CORP2/92-327
D9QLD3_BRESC/35-209
D9QVP8_ACEAZ/53-284
D9QVR1_ACEAZ/56-302
D9QVR6_ACEAZ/55-295
D9QVR7_ACEAZ/55-300
D9QZC7_CLOSW/55-290
D9R264_CLOSW/124-320
D9R6J6_CLOSW/90-311
D9RBY2_STAAJ/57-300
D9RCE7_STAAJ/50-277
D9RCN7_STAAJ/56-297
D9REZ2_STAAJ/42-272
D9RFB7_STAAJ/73-319
D9RFW9_STAAJ/52-294
D9RG62_STAAJ/36-267
D9RLX1_STAAK/22-252
D9RM53_STAAK/73-319
D9RNJ0_STAAK/51-279
D9RNU6_STAAK/41-283
D9RPD3_STAAK/57-300
D9RPF4_STAAK/2-223
D9RQ60_STAAK/50-277
D9RQI7_STAAK/56-297
D9RVA1_PREMB/104-343
D9RXV5_THEOJ/61-290
D9SBH8_FIBSS/133-383
D9SL07_CLOC7/66-290
D9SSP2_CLOC7/61-309
D9SZ45_MICAI/66-297
D9T4J7_MICAI/54-290
D9T6I6_MICAI/57-286
D9T804_MICAI/62-306
D9TB88_MICAI/23-273
D9TET1_MICAI/3-209
D9TFL3_CALOO/53-291
D9TQW2_THETC/68-289
D9UDQ2_9ACTO/77-309
D9UEG6_9ACTO/56-308
D9UGA3_9ACTO/61-305
D9UIR6_9ACTO/95-329
D9ULV0_9ACTO/71-308
D9UMG4_9ACTO/80-318
D9UMZ2_9ACTO/71-306
D9V2G8_9ACTO/142-396
D9V4A0_9ACTO/63-308
D9V8E5_9ACTO/10-211
D9V9V5_9ACTO/63-315
D9VCZ9_9ACTO/54-310
D9VFT2_9ACTO/3-264
D9VJN0_9ACTO/4-205
D9VU08_9ACTO/62-306
D9VU29_9ACTO/84-319
D9VWM2_9ACTO/72-317
D9W7W2_9ACTO/64-313
D9WH89_9ACTO/63-331
D9WN86_9ACTO/69-319
D9WV65_9ACTO/53-312
D9WWE4_9ACTO/90-321
D9WXG6_STRVR/3-208
D9XAF3_STRVR/104-324
D9XB06_STRVR/71-320
D9XGP5_STRVR/56-316
D9XKA9_9ACTO/57-302
D9XMV0_9ACTO/64-325
D9XT87_9ACTO/6-171
D9XZ91_9ACTO/71-322
D9Y322_9BURK/56-319
D9YEU8_9DELT/18-244
E0DCI1_9CORY/55-310
E0DCI7_9CORY/63-307
E0DHN1_9CORY/66-323
E0DHZ2_9CORY/65-309
E0DLU1_9RHIZ/35-252
E0DQZ6_9RHIZ/54-289
E0DRG9_9RHIZ/51-316
E0DT77_9RHIZ/54-289
E0DXK6_9RHIZ/51-316
E0DXY6_9RHIZ/35-252
E0E4Z8_9FIRM/48-279
E0E7L2_ACTPL/42-279
E0EAQ8_ACTPL/61-316
E0EAR2_ACTPL/55-316
E0EBH0_ACTPL/25-247
E0EDI4_ACTPL/42-279
E0EGS8_ACTPL/61-316
E0EGT2_ACTPL/55-316
E0EHE9_ACTPL/26-255
E0EJR2_ACTPL/3-100
E0EMW7_ACTPL/61-316
E0EMX1_ACTPL/55-316
E0ENG1_ACTPL/55-284
E0ENZ9_ACTPL/55-284
E0EUK4_ACTPL/55-316
E0EXG6_ACTPL/42-279
E0F0R3_ACTPL/61-316
E0F0R7_ACTPL/55-316
E0F1D8_ACTPL/25-247
E0F3L8_ACTPL/42-279
E0F6U9_ACTPL/61-316
E0F6V3_ACTPL/55-316
E0F7H4_ACTPL/26-255
E0F9W7_ACTPL/42-279
E0FD71_ACTPL/61-316
E0FD75_ACTPL/55-316
E0FDU7_ACTPL/25-247
E0FG08_ACTPL/42-279
E0FJ38_ACTPL/61-316
E0FJ42_ACTPL/55-316
E0FJR5_ACTPL/11-240
E0FM27_ACTPL/42-279
E0FQ83_ACTPL/61-316
E0FQ87_ACTPL/55-316
E0FQV9_ACTPL/55-284
E0FUU7_9THEO/67-289
E0FYH6_9THEO/65-314
E0G229_ENTFA/60-294
E0G2N5_ENTFA/58-289
E0G7T1_ENTFA/82-312
E0GDZ9_ENTFA/82-312
E0GGR6_ENTFA/58-289
E0GH79_ENTFA/60-294
E0GIQ1_ENTFA/82-312
E0GMV6_ENTFA/58-289
E0GNR3_ENTFA/60-294
E0GSN9_ENTFA/82-312
E0GU13_ENTFA/58-289
E0GYV2_ENTFA/60-294
E0H1W2_ENTFA/58-289
E0H6Q3_ENTFA/60-294
E0H7H1_ENTFA/82-312
E0HE89_ENTFA/58-289
E0HF26_ENTFA/100-330
E0HFK3_ENTFA/60-294
E0HNK6_9GAMM/67-306
E0HQ21_9GAMM/29-252
E0HXE5_9BACT/50-285
E0I4E4_9BACL/89-311
E0I8R2_9BACL/74-298
E0IB00_9BACL/165-404
E0ICV5_9BACL/86-304
E0IEU8_9BACL/66-302
E0IG62_9BACL/81-313
E0IIB7_9GAMM/29-252
E0INY3_9GAMM/67-306
E0IYM3_ECOLW/26-231
E0IYM9_ECOLW/38-273
E0J1Y2_ECOLW/49-299
E0JCA6_RHIME/54-318
E0JFS2_RHIME/67-321
E0JJ68_RHIME/51-300
E0JJW1_RHIME/54-285
E0JM39_RHIME/66-320
E0JUC5_RHIME/54-318
E0JVK7_RHIME/54-285
E0JW63_RHIME/67-321
E0K5P3_RHIME/51-300
E0K6Z4_RHIME/66-320
E0K7Q9_RHIME/88-328
E0KEN9_STRVO/66-316
E0KKJ2_STRVO/60-321
E0KMD3_STRVO/69-306
E0KSH0_STRVO/89-320
E0KX07_STRVO/3-266
E0LL07_SPHCR/26-239
E0LSN2_9ENTR/58-303
E0LT34_9ENTR/43-297
E0LU70_9ENTR/67-313
E0LV52_9ENTR/64-313
E0LX46_9ENTR/34-270
E0LX51_9ENTR/24-226
E0LY35_9ENTR/21-248
E0M328_9ENTR/86-333
E0MJ86_9RHOB/41-291
E0MUV0_9CORY/88-323
E0MVD4_9CORY/91-321
E0MVI7_9CORY/46-293
E0MWB6_9CORY/65-310
E0MWB7_9CORY/61-296
E0MWD3_9CORY/71-319
E0MZN7_9CORY/70-339
E0N035_9CORY/45-264
E0N5R9_9ACTO/12-251
E0NB83_NEIME/55-288
E0NBL7_NEIME/62-296
E0NLS3_9FIRM/92-328
E0NMG2_9FIRM/35-265
E0NU89_9BACT/93-333
E0NWT5_9FIRM/64-294
E0NYE3_9FIRM/45-279
E0NYF2_9FIRM/47-280
E0NYG0_9FIRM/55-292
E0NZW9_9FIRM/54-288
E0P2M6_9FIRM/66-275
E0P3H1_STAAU/51-279
E0P3X8_STAAU/57-300
E0P485_STAAU/50-277
E0P5X8_STAAU/56-297
E0P994_STAAU/2-223
E0P9J0_STAAU/52-294
E0PA75_STAAU/73-319
E0PAK7_STAAU/51-281
E0PFE8_STREI/54-285
E0PJI4_STRGY/60-329
E0PLR7_STRGY/54-285
E0PS77_STRMT/71-314
E0PUC8_STRPY/84-315
E0PXM9_STRPY/57-285
E0PZA1_9STRE/62-300
E0Q013_9STRE/71-314
E0QBF1_CAMCO/82-315
E0QDS0_CAMCO/21-242
E0QLE7_9FIRM/43-274
E0QT61_9ACTO/28-279
E0QTJ7_9ACTO/75-313
E0QUB0_ECOLX/44-298
E0QW27_ECOLX/49-299
E0QZE5_ECOLX/45-280
E0R356_ECOLX/26-231
E0R362_ECOLX/38-273
E0R5Q3_ECOLX/26-255
E0R7A0_ECOLX/42-285
E0R9M8_PAEP6/80-310
E0R9T5_PAEP6/63-289
E0R9T7_PAEP6/73-310
E0RC80_PAEP6/64-309
E0RDG4_PAEP6/65-295
E0RDG9_PAEP6/66-302
E0RE05_PAEP6/66-311
E0RE94_PAEP6/66-304
E0RH16_PAEP6/65-293
E0RHQ9_PAEP6/57-293
E0RI65_PAEP6/71-303
E0RIY2_PAEP6/62-305
E0RK02_PAEP6/145-377
E0RKJ0_PAEP6/68-299
E0RR62_SPITD/45-269
E0S114_BUTPB/85-333
E0SAY1_DICD3/68-332
E0SAY4_DICD3/68-314
E0SBJ8_DICD3/35-270
E0SBK4_DICD3/44-273
E0SDL2_DICD3/80-318
E0SE12_DICD3/71-314
E0SFW8_DICD3/39-266
E0SJY5_DICD3/64-314
E0SLD1_DICD3/49-299
E0SSG2_IGNAA/3-235
E0SSG3_IGNAA/134-370
E0STT3_IGNAA/65-318
E0SXC9_STRZA/60-298
E0SZS9_STRZA/58-309
E0T692_EDWTF/39-242
E0T8J7_EDWTF/24-251
E0T930_EDWTF/44-281
E0T9S5_EDWTF/65-319
E0TCH2_PARBH/3-189
E0THW7_PARBH/24-255
E0TNJ4_STRZ6/58-309
E0TTC9_STRZ6/60-298
E0TV02_BACPZ/61-291
E0TWA2_BACPZ/57-300
E0TYF0_BACPZ/61-292
E0TYP8_BACPZ/52-296
E0U055_BACPZ/74-291
E0U056_BACPZ/269-504
E0U1H5_BACPZ/63-291
E0U1J1_BACPZ/73-292
E0U2F6_BACPZ/58-294
E0USW5_SULAO/22-251
E0WTS1_9ENTR/49-266
E0X884_9ACTO/101-332
E0XTL6_9BACT/40-291
E1CR78_VIBPA/71-302
E1CSM6_VIBPA/47-283
E1CUV9_VIBPA/35-267
E1CY98_VIBPA/25-248
E1D0V2_VIBPA/39-276
E1D6C3_VIBPA/52-283
E1D7W5_VIBPA/47-283
E1DCK4_VIBPA/9-232
E1DD62_VIBPA/41-278
E1DF66_VIBPA/35-267
E1DH49_VIBPA/25-248
E1DK41_VIBPA/41-278
E1DTJ6_VIBPA/47-283
E1DU61_VIBPA/71-302
E1DV20_VIBPA/35-267
E1E318_STAAU/50-277
E1E3B7_STAAU/57-300
E1E4N6_STAAU/56-297
E1E6U4_STAAU/2-223
E1E741_STAAU/52-294
E1E7T4_STAAU/73-319
E1E8J6_STAAU/42-272
E1E8Z0_STAAU/51-279
E1ED96_VIBPA/47-283
E1EDV7_VIBPA/71-302
E1EHS4_VIBPA/1-167
E1EMA6_VIBPA/25-248
E1ER43_ENTFA/59-289
E1ETI0_ENTFA/60-294
E1EUZ3_ENTFA/58-289
E1FB69_9THEO/67-289
E1FCG1_9THEO/67-289
E1FEW4_9THEO/63-312
E1GTU8_9BACT/95-335
E1H100_STRPN/60-298
E1H3L7_STRPN/58-309
E1H5H7_MYCTU/59-301
E1HDE8_MYCTU/97-339
E1HGA4_ECOLX/40-270
E1HI13_ECOLX/49-299
E1HPN8_ECOLX/38-273
E1HPP4_ECOLX/26-231
E1HSB9_ECOLX/30-269
E1I5P7_ECOLX/52-282
E1I5T9_ECOLX/49-299
E1I7L2_ECOLX/26-231
E1I7L8_ECOLX/38-273
E1IDV0_9CHLR/65-296
E1IJ68_ECOLX/40-270
E1IRG1_ECOLX/49-299
E1ITN8_ECOLX/38-273
E1ITP4_ECOLX/26-231
E1J192_ECOLX/49-299
E1J6G3_ECOLX/40-270
E1JAD4_ECOLX/26-231
E1JEV3_ECOLX/38-273
E1JRN6_DESFR/51-303
E1JU68_DESFR/86-291
E1JWT0_DESFR/83-290
E1JWX0_DESFR/33-258
E1JY38_DESFR/1-226
E1JZX9_DESFR/360-529
E1K4Y0_9EURY/142-384
E1K754_9EURY/154-383
E1K758_9EURY/178-403
E1KAB1_9FIRM/105-324
E1KIR9_9FIRM/16-149
E1KKS6_9FIRM/64-295
E1KQV1_9BACT/95-332
E1L535_9FIRM/51-286
E1L5E2_9FIRM/54-288
E1L5E8_9FIRM/52-281
E1L970_9FIRM/51-286
E1LB16_9FIRM/52-281
E1LB22_9FIRM/54-288
E1LB27_9FIRM/63-305
E1LB32_9FIRM/65-293
E1LB33_9FIRM/63-314
E1LDQ7_9FIRM/93-338
E1LDU9_9FIRM/62-308
E1LH38_STRMT/71-314
E1LHP5_STRMT/62-300
E1LLS1_STRMT/71-314
E1LMD3_STRMT/62-300
E1LTK7_STRMT/71-314
E1LU93_STRMT/60-298
E1M0Z0_STRMT/71-314
E1M1K7_STRMT/60-298
E1M5E4_9STRE/64-307
E1MC30_9ACTO/65-316
E1MGM0_9ACTO/75-313
E1P2X4_NEILA/62-296
E1P6G5_ECOAB/38-273
E1P6H1_ECOAB/26-231
E1P6N5_ECOAB/45-280
E1P7E3_ECOAB/30-269
E1PBR9_ECOAB/49-299
E1PDZ7_ECOAB/42-285
E1PF97_ECOAB/40-270
E1PJ08_ECOAB/53-282
E1PL69_PANVC/37-276
E1PLM8_CAMJM/73-306
E1PN21_CAMJM/21-242
E1PUQ6_HELPT/52-282
E1PUQ7_HELPT/52-280
E1PYK6_HELPM/53-281
E1Q5H0_HELPP/52-282
E1Q5H1_HELPP/53-281
E1QA78_HELPC/52-282
E1QA79_HELPC/52-280
E1QDP9_DESB2/52-300
E1QG54_DESB2/93-287
E1QG56_DESB2/372-540
E1QJQ6_DESB2/52-278
E1QJT9_DESB2/81-317
E1QNJ1_VULDI/82-320
E1QRS2_VULDI/65-301
E1QTW1_VULDI/14-211
E1R113_SPISS/68-295
E1R2J9_SPISS/60-304
E1R3S3_SPISS/49-298
E1R479_SPISS/83-337
E1R7J3_SPISS/71-314
E1R864_SPISS/60-293
E1R875_SPISS/115-332
E1R8J3_SPISS/73-307
E1R8Q8_SPISS/63-302
E1RCS0_SPISS/126-368
E1RCW7_METP4/49-298
E1RDB5_METP4/49-298
E1REE1_METP4/53-297
E1RG24_METP4/61-322
E1RG26_METP4/60-324
E1RG36_METP4/68-343
E1RGX1_METP4/60-302
E1RH58_METP4/100-338
E1RH59_METP4/62-338
E1RH62_METP4/63-344
E1RH63_METP4/68-347
E1RH78_METP4/66-316
E1RI15_METP4/111-363
E1RI21_METP4/67-304
E1RKP3_METP4/118-364
E1RKQ2_METP4/46-276
E1RSE9_ECOUM/45-280
E1RSW0_ECOUM/38-273
E1RSW6_ECOUM/26-231
E1RTH4_ECOUM/26-255
E1RW70_ECOUM/29-268
E1RXM5_ECOUM/42-285
E1RZT3_ECOUM/49-299
E1S6M9_HELP9/53-238
E1SC66_PANVC/50-299
E1SCQ9_PANVC/64-313
E1SDQ4_PANVC/21-248
E1SDW8_PANVC/24-226
E1SGK0_PANVC/67-313
E1SL60_FERBD/21-245
E1SP93_FERBD/47-273
E1SWT9_THESX/67-289
E1SY70_THESX/63-312
E1T0G9_THESX/67-289
E1T5T5_BURSG/22-192
E1TAZ2_BURSG/54-283
E1TCF8_BURSG/58-293
E1TR93_LACPS/59-290
E1U9N5_LISML/55-281
E1UAB4_LISML/37-267
E1UAV1_LISML/62-298
E1UDQ6_LISML/60-283
E1UF80_LISML/53-276
E1UK21_BACAS/63-292
E1UK22_BACAS/272-505
E1ULC7_BACAS/56-292
E1UQH3_BACAS/62-288
E1UQI6_BACAS/58-289
E1UQT6_BACAS/44-257
E1UTK5_BACAS/37-276
E1UTT2_BACAS/67-289
E1V3N4_HALED/62-302
E1V627_HALED/45-266
E1V642_HALED/50-286
E1V661_HALED/48-285
E1V662_HALED/35-259
E1V8T2_HALED/42-267
E1V8T7_HALED/46-313
E1VAT9_HALED/71-319
E1VC29_HALED/30-257
E1VN32_9GAMM/65-314
E1VNZ0_9GAMM/79-311
E1VSC0_ARTAR/67-314
E1VSN0_ARTAR/80-321
E1VSN1_ARTAR/76-325
E1VUJ4_ARTAR/59-310
E1VVS1_ARTAR/66-307
E1VYZ7_ARTAR/66-314
E1W017_ARTAR/69-320
E1W0P2_ARTAR/58-304
E1W0S4_ARTAR/72-311
E1W288_HAEP3/41-272
E1W2M3_HAEP3/56-317
E1W483_HAEP3/42-277
E1W5T3_HAEP3/42-274
E1W5T7_HAEP3/45-280
E1W658_HAEP3/60-316
E1W6I9_HAEP3/61-272
E1W865_SALTS/38-273
E1W878_SALTS/26-230
E1W995_SALTS/49-299
E1WHT0_SALTS/44-298
E1WN24_BACF6/102-342
E1WR32_BACF6/94-334
E1WUR1_BACF6/97-336
E1WX14_BACMS/36-262
E1X3C2_BACMS/21-238
E1X5J5_BACMS/17-245
E1X786_HAEI1/37-271
E1X7Z3_HAEI1/42-296
E1XCT5_STRZO/60-298
E1XGA4_STRZO/58-309
E1XJR1_STRZN/58-309
E1XLS0_STRZN/60-298
E1XMT2_STRZI/60-298
E1XR52_STRZI/58-309
E1Y8E4_9DELT/58-285
E1Y8E5_9DELT/49-275
E1Y905_9DELT/40-275
E1YFA7_9DELT/60-289
E1YL80_9DELT/80-294
E1YL86_9DELT/75-291
E1YL94_9DELT/389-549
E1YMQ2_9DELT/42-293
E1YP71_9BACE/92-333
E1YW51_9BACE/105-347
E1ZE20_9CHLO/3-278
E1ZTS8_9CHLO/2-284
E2CH08_9RHOB/45-278
E2CIS0_9RHOB/79-329
E2CNK0_9RHOB/40-289
E2CRU0_9RHOB/72-327
E2GHG8_ECOLX/43-308
E2JTE7_ECO57/38-273
E2JTF3_ECO57/26-231
E2JYV5_ECO57/33-262
E2K0L3_ECO57/49-299
E2K158_ECO57/42-285
E2K7N9_ECO57/38-273
E2K7P5_ECO57/26-231
E2KB53_ECO57/33-262
E2KCS1_ECO57/42-285
E2KHE3_ECO57/49-299
E2KME8_ECO57/33-262
E2KV79_ECO57/42-285
E2KVD5_ECO57/38-273
E2KVE1_ECO57/26-231
E2L041_ECO57/49-299
E2M835_PSESM/40-279
E2MEY8_PSESM/45-276
E2MGH5_PSESM/102-367
E2MT93_9CORY/63-326
E2MTI8_9CORY/78-343
E2MTP8_9CORY/78-319
E2MVW2_9CORY/94-354
E2MX12_9CORY/91-320
E2MXT8_9CORY/64-312
E2MY30_9CORY/45-271
E2N4Z4_CAPSP/49-292
E2N9T1_9BACE/104-345
E2NJT2_9BACE/105-344
E2NQ04_9FIRM/51-276
E2NXK8_PASHA/2-232
E2NZA7_PASHA/55-316
E2P226_PASHA/12-254
E2P2W8_PASHA/28-261
E2P7G0_PASHA/2-232
E2P8Y5_PASHA/28-261
E2PAS3_PASHA/55-316
E2PBA6_PASHA/26-268
E2PIN1_NEIPO/62-296
E2PK84_9RHIZ/54-289
E2PMX1_9RHIZ/54-295
E2PN36_9RHIZ/51-316
E2PSF4_9RHIZ/35-251
E2Q0C2_STRCL/77-330
E2Q1U9_STRCL/158-393
E2Q557_STRCL/66-309
E2Q648_STRCL/70-317
E2Q8E4_STRCL/78-323
E2QE51_ECOLX/42-285
E2QF81_ECOLX/38-273
E2QGK9_ECOLX/53-282
E2QHF4_ECOLX/49-299
E2QKX7_ECOLX/45-280
E2S224_9CORY/46-269
E2S2W2_9CORY/45-292
E2S3J4_9CORY/65-310
E2S638_9CORY/85-354
E2S8K7_9ACTO/3-260
E2SBN7_9ACTO/103-340
E2SJC8_9FIRM/55-286
E2SQT5_9FIRM/54-280
E2SWC2_9RALS/20-246
E2T0J9_9RALS/39-268
E2T7X0_MYCTU/59-301
E2TDK2_MYCTU/97-339
E2THP9_MYCTU/59-301
E2TQQ3_MYCTU/97-339
E2TUD9_MYCTU/59-301
E2U281_MYCTU/97-339
E2U6B1_MYCTU/59-301
E2UE04_MYCTU/97-339
E2UGY5_MYCTU/59-301
E2UQ74_MYCTU/97-339
E2UTF6_MYCTU/59-301
E2V1I9_MYCTU/97-339
E2V4N3_MYCTU/59-301
E2VCL1_MYCTU/97-339
E2VLM8_MYCTU/97-339
E2VQ90_MYCTU/59-301
E2VY99_MYCTU/97-339
E2W1J5_MYCTU/59-301
E2W9F5_MYCTU/97-339
E2WCP9_MYCTU/59-301
E2WDG8_MYCTU/59-301
E2WLJ1_MYCTU/97-339
E2WQ81_ECOLX/40-270
E2WQL5_ECOLX/38-273
E2WQM1_ECOLX/26-231
E2WSC3_ECOLX/33-283
E2X3X8_SHIDY/40-204
E2X3X9_SHIDY/1-55
E2X8I0_SHIDY/20-249
E2X9N2_SHIDY/49-299
E2XCM6_SHIDY/26-231
E2XCN2_SHIDY/23-258
E2XIC8_SHIDY/2-141
E2XQA3_PSEFL/74-318
E2XU39_PSEFL/37-274
E2XVE3_PSEFL/46-311
E2XY57_PSEFL/30-263
E2XYU2_PSEFL/21-251
E2Y2S5_ENTFA/82-312
E2Y5L3_ENTFA/58-289
E2Y785_ENTFA/60-294
E2Y9M5_ENTFA/58-289
E2YCL0_ENTFA/82-312
E2YE82_ENTFA/60-294
E2YKR3_ENTFA/60-294
E2YMW8_ENTFA/82-312
E2YR50_ENTFA/58-289
E2YVF6_ENTFA/100-330
E2YWE2_ENTFA/58-289
E2Z0F4_ENTFA/60-294
E2Z1U0_ENTFA/82-312
E2Z6E7_ENTFA/58-289
E2Z991_ENTFA/60-294
E2ZA28_9FIRM/55-292
E2ZBZ4_9FIRM/46-282
E2ZHI7_9FIRM/56-276
E2ZJM9_9FIRM/96-344
E2ZVZ4_PSEAE/47-298
E2ZZG1_PSEAE/22-241
E2ZZS3_PSEAE/33-281
E2ZZZ5_PSEAE/31-264
E3AQ35_9SPHI/24-254
E3ARE3_9SPHI/24-228
E3AUM5_9SPHI/6-269
E3BC00_9MICO/68-315
E3BES6_9VIBR/44-311
E3BG02_9VIBR/47-296
E3BJM0_9VIBR/26-257
E3BQ24_9VIBR/38-276
E3BQ36_9VIBR/50-281
E3BQ85_9VIBR/23-246
E3C5F1_9LACO/50-282
E3CI50_STRDO/54-285
E3CWQ0_9BACT/98-300
E3CWU1_9BACT/76-308
E3CY47_9BACT/99-340
E3CZI1_9BACT/54-285
E3D0W8_9BACT/47-289
E3D0Y1_9BACT/53-306
E3D2S2_NEIM7/55-288
E3D3I3_NEIM7/62-296
E3DCW4_ERWSE/34-270
E3DF33_ERWSE/50-297
E3DF50_ERWSE/23-250
E3DLV1_HALPG/54-292
E3DM59_HALPG/56-290
E3DME5_HALPG/45-279
E3DMT2_HALPG/48-279
E3DSB3_BACA1/57-299
E3DSU0_BACA1/59-291
E3DSU1_BACA1/270-505
E3DUE8_BACA1/63-291
E3DUP5_BACA1/52-295
E3DV55_BACA1/75-293
E3DVB0_BACA1/57-293
E3E118_BACA1/64-294
E3E3F5_BACA1/63-293
E3E4Z3_PAEPS/66-310
E3E5K9_PAEPS/318-550
E3E5L1_PAEPS/88-321
E3E6U0_PAEPS/65-295
E3E6U5_PAEPS/66-302
E3E7J7_PAEPS/73-310
E3E9Q3_PAEPS/410-641
E3EAE7_PAEPS/66-304
E3ECY6_PAEPS/67-295
E3ED03_PAEPS/57-293
E3EDD5_PAEPS/74-299
E3EDQ0_PAEPS/80-310
E3EEF0_PAEPS/68-299
E3EGJ6_PAEPS/48-281
E3EGJ7_PAEPS/299-515
E3EH05_PAEPS/64-309
E3EHT7_PAEPS/73-316
E3EHV4_PAEPS/68-299
E3EIH4_PAEPS/320-551
E3EIH5_PAEPS/78-308
E3EXA4_KETVY/5-278
E3EXH7_KETVY/1-79
E3EXH8_KETVY/24-193
E3EZN2_KETVY/69-306
E3EZN3_KETVY/63-298
E3EZN4_KETVY/43-274
E3EZN5_KETVY/42-279
E3EZW3_KETVY/44-291
E3F1M7_KETVY/38-268
E3F2S2_KETVY/16-232
E3F513_KETVY/35-280
E3F584_KETVY/30-262
E3F5P5_KETVY/41-277
E3F672_CORP9/61-308
E3F727_CORP9/93-328
E3F7U7_CORP9/59-306
E3F9G8_CORP9/58-310
E3F9R6_CORP9/64-313
E3F9Y3_CORP9/96-326
E3F9Z5_CORP9/56-306
E3FA59_CORP9/36-264
E3FAA5_CORP9/74-300
E3FD63_STIAD/12-238
E3FDW1_STIAD/41-274
E3G5B0_ENTCS/22-249
E3G5C4_ENTCS/49-299
E3G605_ENTCS/47-301
E3G610_ENTCS/41-285
E3G920_ENTCS/26-230
E3G926_ENTCS/38-272
E3GEV8_EUBLK/58-291
E3GGS8_EUBLK/60-300
E3GGW1_EUBLK/69-309
E3GHR4_EUBLK/57-294
E3GJD1_EUBLK/66-283
E3GLX1_EUBLK/57-305
E3GM77_EUBLK/69-298
E3GQV3_EUBLK/67-300
E3GS25_HAEI2/46-300
E3GT77_HAEI2/29-261
E3GUW2_HAEI2/42-296
E3H3R1_ROTDC/72-325
E3H484_ROTDC/74-308
E3H4N2_ROTDC/134-370
E3HCB5_ILYPC/37-271
E3HRB5_ACHXA/54-289
E3HSV2_ACHXA/25-251
E3HU03_ACHXA/97-283
E3HVK0_ACHXA/77-302
E3HWE3_ACHXA/71-311
E3HX28_ACHXA/68-316
E3HYN3_RHOVT/95-311
E3HYN7_RHOVT/89-289
E3I306_RHOVT/31-262
E3I4H9_RHOVT/85-292
E3I649_RHOVT/27-249
E3I9M2_GEOS0/286-524
E3I9M4_GEOS0/74-305
E3I9N2_GEOS0/58-284
E3IB14_GEOS0/62-297
E3IC53_GEOS0/61-295
E3ICR2_GEOS0/4-235
E3IIN1_GEOS0/66-293
E3IR21_DESVR/40-280
E3IVL5_FRASU/59-294
E3NWY4_CAERE/60-300
E3PCK2_ECOH1/38-273
E3PCK8_ECOH1/26-231
E3PGK1_ECOH1/49-299
E3PIP4_ECOH1/40-270
E3PSU3_CLOSD/67-291
E3PVC6_CLOSD/44-270
E3XGX6_ECOLX/26-276
E3XLM9_ECOLX/38-273
E3XLN5_ECOLX/26-231
E3XMB1_ECOLX/40-270
E3XMM4_ECOLX/30-265
E3XSK4_ECOLX/26-255
E3XTS5_ECOLX/42-285
E3Y210_SHIFL/45-280
E3Y909_SHIFL/33-283
E3YA52_SHIFL/26-231
E3YA58_SHIFL/38-273
E3YDB3_LISMO/4-106
E3YF02_LISMO/53-276
E3YHT9_LISMO/58-289
E3YII0_LISMO/42-272
E3YJ71_LISMO/62-298
E3YML2_9LIST/65-283
E3YP31_9LIST/53-276
E3YRQ3_9LIST/57-289
E3YSC0_9LIST/42-272
E3YSX2_9LIST/62-298
E3YW85_LISIN/60-283
E3YXW1_LISIN/53-276
E3Z0N6_LISIN/58-289
E3Z1B7_LISIN/38-268
E3Z1X3_LISIN/15-251
E3Z535_LISIN/1-160
E3Z6I6_LISIN/53-276
E3Z952_LISIN/58-289
E3Z9U6_LISIN/38-268
E3ZAD3_LISIN/1-215
E3ZDE6_LISIV/27-283
E3ZF92_LISIV/2-153
E3ZI23_LISIV/1-181
E3ZIV1_LISIV/2-211
E3ZJC5_LISIV/62-298
E3ZP53_LISSE/53-276
E3ZS16_LISSE/54-289
E3ZSP4_LISSE/2-211
E3ZT77_LISSE/62-298
E3ZWG8_LISSE/65-282
E3ZY45_LISSE/53-276
E4A0V0_LISSE/54-289
E4A1H2_LISSE/1-207
E4A265_LISSE/1-104
E4A3X8_PROAC/58-311
E4A476_PROAC/2-250
E4A4K9_PROAC/64-305
E4A587_PROAC/127-370
E4A588_PROAC/123-367
E4A5S7_PROAC/80-335
E4A7G4_PROAC/66-313
E4AA80_PROAC/3-196
E4AA93_PROAC/23-256
E4AE23_PROAC/51-292
E4AE41_PROAC/23-256
E4AEK2_PROAC/64-311
E4AH57_PROAC/79-335
E4AHS6_PROAC/57-311
E4AI31_PROAC/16-267
E4AIX2_PROAC/81-293
E4AIX6_PROAC/1-107
E4AJ04_PROAC/50-291
E4AKB0_PROAC/64-305
E4AKE7_PROAC/123-368
E4AKE8_PROAC/81-324
E4AL32_PROAC/2-250
E4ALC9_PROAC/58-311
E4AME5_PROAC/66-313
E4AMT8_PROAC/23-256
E4AMV2_PROAC/3-196
E4APR9_PROAC/78-335
E4ARI0_PROAC/78-335
E4ATU9_PROAC/23-256
E4ATW3_PROAC/3-196
E4AVX1_PROAC/123-368
E4AVX2_PROAC/81-324
E4AW03_PROAC/64-305
E4AWR8_PROAC/2-250
E4AX18_PROAC/58-311
E4AXN6_PROAC/66-313
E4AZP5_PROAC/58-311
E4AZZ1_PROAC/2-250
E4B0M6_PROAC/127-370
E4B0M7_PROAC/123-367
E4B0R4_PROAC/64-305
E4B2A6_PROAC/80-335
E4B2Z1_PROAC/66-313
E4B3D6_PROAC/3-196
E4B3T1_PROAC/23-256
E4B774_PROAC/123-368
E4B775_PROAC/81-324
E4B829_PROAC/2-250
E4B8D2_PROAC/42-296
E4B921_PROAC/80-335
E4BCD3_PROAC/55-296
E4BCE8_PROAC/139-372
E4BCS1_PROAC/44-278
E4BCV6_PROAC/51-298
E4BFR7_PROAC/51-292
E4BFT5_PROAC/23-256
E4BG25_PROAC/64-311
E4BIJ9_PROAC/79-335
E4BJU2_PROAC/57-311
E4BK42_PROAC/16-267
E4BKY3_PROAC/81-293
E4BKY7_PROAC/1-107
E4BL14_PROAC/50-291
E4BMY9_PROAC/58-311
E4BN85_PROAC/2-250
E4BPG6_PROAC/23-256
E4BPI2_PROAC/3-196
E4BRI4_PROAC/66-313
E4BSY7_PROAC/64-305
E4BT23_PROAC/123-367
E4BT24_PROAC/127-370
E4BTK0_PROAC/80-335
E4BUK3_PROAC/64-305
E4BUN9_PROAC/123-367
E4BUP0_PROAC/127-370
E4BVH4_PROAC/2-250
E4BVS2_PROAC/58-311
E4BYG1_PROAC/66-313
E4BYU9_PROAC/23-256
E4BYW4_PROAC/3-196
E4C0M4_PROAC/80-335
E4C2R7_PROAC/123-367
E4C2R8_PROAC/127-370
E4C3F7_PROAC/2-250
E4C3Q0_PROAC/58-311
E4C4C2_PROAC/64-305
E4C5P6_PROAC/66-313
E4C635_PROAC/23-256
E4C648_PROAC/3-196
E4C857_PROAC/80-335
E4C9I5_PROAC/58-311
E4C9S9_PROAC/2-250
E4CAH4_PROAC/127-370
E4CAH5_PROAC/123-367
E4CAL3_PROAC/64-305
E4CCS0_PROAC/66-313
E4CEI5_PROAC/23-256
E4CEJ9_PROAC/3-196
E4CF99_PROAC/80-335
E4CG14_PROAC/2-250
E4CGB0_PROAC/58-311
E4CI05_PROAC/64-305
E4CI40_PROAC/165-340
E4CI41_PROAC/127-370
E4CJP6_PROAC/66-313
E4CLA8_PROAC/23-256
E4CLC3_PROAC/3-196
E4CMH5_PROAC/78-335
E4CNC9_PROAC/58-311
E4CNM4_PROAC/2-250
E4CPI0_PROAC/81-324
E4CPI1_PROAC/123-367
E4CPL5_PROAC/64-305
E4CTI0_PROAC/3-196
E4CTJ3_PROAC/23-256
E4CTX9_PROAC/66-313
E4CUR1_PROAC/80-335
E4CXN0_PROAC/64-305
E4CXR5_PROAC/123-368
E4CXR6_PROAC/81-324
E4CYG8_PROAC/2-250
E4CYS2_PROAC/58-311
E4CZJ4_PROAC/78-335
E4D089_PROAC/66-313
E4D0N5_PROAC/23-256
E4D0P9_PROAC/3-196
E4D338_PROAC/64-305
E4D375_PROAC/123-367
E4D376_PROAC/127-370
E4D3X4_PROAC/2-250
E4D471_PROAC/58-311
E4D6K6_PROAC/80-335
E4D8T3_PROAC/3-196
E4D8U7_PROAC/23-256
E4D984_PROAC/66-313
E4DC53_PROAC/66-313
E4DCJ4_PROAC/23-256
E4DCK7_PROAC/3-196
E4DEW9_PROAC/80-335
E4DFN3_PROAC/64-305
E4DFS1_PROAC/123-367
E4DFS2_PROAC/127-370
E4DGH7_PROAC/2-250
E4DGS6_PROAC/1-194
E4DIX7_PROAC/78-335
E4DL27_PROAC/3-196
E4DL42_PROAC/23-256
E4DLS9_PROAC/64-305
E4DLW6_PROAC/123-368
E4DLW7_PROAC/81-324
E4DMK3_PROAC/2-250
E4DMV3_PROAC/58-311
E4DNU1_PROAC/66-313
E4DPK1_PROAC/80-335
E4DR89_PROAC/66-313
E4DTC0_PROAC/23-256
E4DTD3_PROAC/3-196
E4DUU2_PROAC/64-305
E4DUX9_PROAC/123-367
E4DUY0_PROAC/127-370
E4DVM0_PROAC/2-250
E4DVW9_PROAC/58-311
E4DWV8_PROAC/81-324
E4DWV9_PROAC/123-368
E4DWZ5_PROAC/64-305
E4DZ52_PROAC/2-250
E4DZF2_PROAC/58-311
E4E068_PROAC/66-313
E4E0E6_PROAC/3-196
E4E0Q9_PROAC/23-256
E4E3K9_PROAC/78-335
E4E589_PROAC/80-335
E4E5V4_PROAC/58-311
E4E6H7_PROAC/2-250
E4E776_PROAC/23-256
E4E792_PROAC/3-196
E4EA88_PROAC/66-313
E4EAS1_PROAC/127-370
E4EAS2_PROAC/123-367
E4EAV7_PROAC/64-305
E4ECM5_PROAC/64-305
E4ECR1_PROAC/123-367
E4ECR2_PROAC/127-370
E4EDF6_PROAC/58-311
E4EEC6_PROAC/2-250
E4EG09_PROAC/66-313
E4EGF0_PROAC/23-256
E4EGG5_PROAC/3-196
E4EIJ6_PROAC/80-335
E4EJV3_PROAC/64-305
E4EJY8_PROAC/123-367
E4EJY9_PROAC/127-370
E4EL35_PROAC/66-313
E4ELZ0_PROAC/2-250
E4EM84_PROAC/58-311
E4ENW1_PROAC/80-335
E4EPB1_PROAC/23-256
E4EPC6_PROAC/3-196
E4ERT5_PROAC/64-305
E4ERX1_PROAC/123-367
E4ERX2_PROAC/127-370
E4ET99_PROAC/58-311
E4ETJ9_PROAC/2-250
E4EVT3_PROAC/66-313
E4EW78_PROAC/23-256
E4EW93_PROAC/3-196
E4EXY6_PROAC/80-335
E4F0X1_PROAC/78-335
E4F1D2_PROAC/58-311
E4F1N4_PROAC/2-250
E4F2J1_PROAC/81-324
E4F2J2_PROAC/123-368
E4F2M9_PROAC/64-305
E4F5B1_PROAC/3-196
E4F5C7_PROAC/23-256
E4F5L1_PROAC/66-313
E4F674_PROAC/2-250
E4F6N8_PROAC/58-311
E4F7F7_PROAC/81-324
E4F7F8_PROAC/123-368
E4F7J5_PROAC/64-305
E4F8S4_PROAC/3-196
E4F8T9_PROAC/23-256
E4FAQ3_PROAC/66-313
E4FD61_PROAC/78-335
E4FDI9_PROAC/78-335
E4FE89_PROAC/58-311
E4FEI9_PROAC/2-250
E4FFC8_PROAC/81-324
E4FFC9_PROAC/123-368
E4FFG6_PROAC/64-305
E4FI72_PROAC/66-313
E4FIL4_PROAC/23-256
E4FIM8_PROAC/3-196
E4FLK9_PROAC/58-311
E4FLV8_PROAC/2-250
E4FMK4_PROAC/81-324
E4FMK5_PROAC/123-368
E4FMP1_PROAC/64-305
E4FPJ2_PROAC/78-335
E4FR78_PROAC/3-196
E4FR94_PROAC/23-256
E4FSN1_PROAC/66-313
E4FTH7_PROAC/64-305
E4FTL4_PROAC/123-368
E4FTL5_PROAC/81-324
E4FUA3_PROAC/2-250
E4FUK2_PROAC/58-311
E4FXD9_PROAC/66-313
E4FXQ2_PROAC/23-256
E4FXR6_PROAC/3-196
E4FZV8_PROAC/78-335
E4G2G4_PROAC/66-313
E4G2V8_PROAC/23-256
E4G2X3_PROAC/3-196
E4G552_PROAC/78-335
E4G613_PROAC/64-305
E4G653_PROAC/123-368
E4G654_PROAC/81-324
E4G6U6_PROAC/2-250
E4G748_PROAC/58-311
E4G8P1_PROAC/64-305
E4G8S7_PROAC/123-367
E4G8S8_PROAC/127-370
E4GA52_PROAC/3-196
E4GA99_PROAC/23-256
E4GC06_PROAC/66-313
E4GD15_PROAC/2-250
E4GDA9_PROAC/58-311
E4GE25_PROAC/80-335
E4GH22_PROAC/3-196
E4GH35_PROAC/23-256
E4GI29_PROAC/58-311
E4GID0_PROAC/2-250
E4GIS4_PROAC/127-370
E4GIS5_PROAC/123-367
E4GIW3_PROAC/64-305
E4GJI2_PROAC/66-313
E4GLL7_PROAC/80-335
E4GMV1_PROAC/58-311
E4GN54_PROAC/2-250
E4GNY9_PROAC/127-370
E4GNZ0_PROAC/123-367
E4GP26_PROAC/64-305
E4GQ76_PROAC/80-335
E4GTW7_PROAC/3-196
E4GTY2_PROAC/23-256
E4GUC0_PROAC/66-313
E4GWL1_PROAC/55-296
E4GWM6_PROAC/23-256
E4GXM4_PROAC/44-278
E4GXQ5_PROAC/51-298
E4GZS9_PROAC/123-368
E4GZT0_PROAC/81-324
E4H0I5_PROAC/2-250
E4H0T6_PROAC/42-296
E4H1Q8_PROAC/80-335
E4H3W9_PROAC/64-305
E4H407_PROAC/123-367
E4H408_PROAC/127-370
E4H4Q5_PROAC/2-250
E4H503_PROAC/58-311
E4H635_PROAC/80-335
E4H897_PROAC/3-196
E4H8B0_PROAC/23-256
E4H8U1_PROAC/66-313
E4HA81_PROAC/66-313
E4HAF9_PROAC/3-196
E4HBA0_PROAC/23-256
E4HD41_PROAC/58-311
E4HD94_PROAC/2-250
E4HDX9_PROAC/81-324
E4HDY0_PROAC/123-368
E4HE17_PROAC/64-305
E4HFX2_PROAC/78-335
E4HH81_PROAC/51-292
E4HHN2_PROAC/79-335
E4HHY9_PROAC/64-311
E4HIE9_PROAC/23-256
E4HK62_PROAC/16-267
E4HKE4_PROAC/57-311
E4HLF7_PROAC/81-293
E4HLG1_PROAC/1-107
E4HLK3_PROAC/50-291
E4HQQ1_PROAC/80-335
E4HTX3_PROAC/55-296
E4HTY7_PROAC/23-256
E4HUA2_PROAC/44-278
E4HUD1_PROAC/51-298
E4HVB0_PROAC/123-368
E4HVB1_PROAC/81-324
E4HW27_PROAC/2-250
E4HWD0_PROAC/42-296
E4HY91_PROAC/123-368
E4HY92_PROAC/81-324
E4HZ46_PROAC/64-305
E4HZR2_PROAC/2-250
E4I007_PROAC/58-311
E4I1S0_PROAC/3-196
E4I1T2_PROAC/23-256
E4I274_PROAC/66-313
E4I3Z5_PROAC/78-335
E4I4S2_ENTFC/83-308
E4I5B1_ENTFC/78-312
E4IGQ2_ENTFC/83-308
E4IIM3_ENTFC/78-312
E4IMC1_ENTFC/83-308
E4INQ2_ENTFC/78-312
E4IW35_ENTFC/78-312
E4IXP2_ENTFC/83-308
E4J4A7_ENTFC/78-312
E4J7K1_ENTFC/83-308
E4JDR3_ENTFC/78-312
E4JES6_ENTFC/83-308
E4K5V6_9FIRM/53-291
E4K9U3_9FIRM/68-317
E4KTV9_9PORP/43-261
E4KVV9_9PORP/112-352
E4KXV2_9FIRM/36-266
E4L5M1_9STRE/56-284
E4LDI8_9FIRM/51-286
E4LEH7_9FIRM/80-338
E4LEV3_9FIRM/35-264
E4LEV9_9FIRM/57-291
E4LEW5_9FIRM/56-294
E4LEW6_9FIRM/77-323
E4LGY7_9FIRM/65-311
E4LH64_9FIRM/67-312
E4LH68_9FIRM/65-308
E4LHZ9_9FIRM/64-316
E4LIK3_9FIRM/56-290
E4LIK4_9FIRM/55-288
E4LK69_9FIRM/65-294
E4LKD2_9FIRM/116-344
E4LL05_9FIRM/81-293
E4LM00_9FIRM/53-291
E4LML0_9FIRM/57-291
E4LMV2_9FIRM/64-295
E4LMV5_9FIRM/57-299
E4LTH5_9CLOT/55-280
E4LZJ1_9CLOT/55-286
E4M2S1_9FIRM/3-238
E4M3B3_9FIRM/96-324
E4M5W7_9FIRM/100-335
E4M8W7_9BACT/36-278
E4MB52_9BACT/96-335
E4MET3_9BACT/97-336
E4MH58_9FIRM/172-420
E4MJ48_9FIRM/87-327
E4N7B7_KITSK/73-311
E4NDR7_KITSK/74-325
E4NFD1_KITSK/80-318
E4NJH5_KITSK/85-320
E4NKP4_HALBP/77-348
E4NL16_HALBP/89-362
E4NNM3_HALBP/157-344
E4NNR6_HALBP/93-361
E4NQ19_HALBP/3-260
E4NQI6_HALBP/59-280
E4NRD8_HALBP/12-244
E4NSI9_HALBP/83-353
E4NUB8_HALBP/146-353
E4NUU3_HALBP/113-351
E4NUX6_HALBP/95-356
E4NV95_HALBP/80-370
E4NVC7_HALBP/85-355
E4NVF3_HALBP/96-345
E4NVJ9_HALBP/90-353
E4NVV2_HALBP/84-343
E4NW68_HALBP/74-348
E4P2I1_ECO8N/45-280
E4P446_ECO8N/38-273
E4P452_ECO8N/26-231
E4P8J7_ECO8N/49-299
E4P8V4_ECO8N/42-285
E4PDG0_ECO8N/53-282
E4PGN6_MARAH/48-269
E4PKP6_MARAH/44-268
E4PNT3_MARAH/1-225
E4PR67_MARAH/45-283
E4Q2P4_CALOW/68-317
E4Q3S8_CALOW/53-291
E4Q7A4_CALH1/53-291
E4Q8Q5_CALH1/64-313
E4QKR9_METS6/27-257
E4QPH9_METS6/5-234
E4R591_PSEPB/65-305
E4R5I7_PSEPB/31-264
E4R6M6_PSEPB/45-311
E4RFT5_PSEPB/1-213
E4RJY5_HALSL/48-279
E4RK28_HALSL/48-280
E4RKB0_HALSL/51-293
E4RKC8_HALSL/58-292
E4RU08_LEAB4/31-258
E4S428_CALKI/53-291
E4S7H5_CALKI/68-317
E4SB46_CALK2/53-291
E4SHC3_CALK2/68-317
E4T1Q8_PALPW/59-288
E4T1R3_PALPW/63-297
E4T2K3_PALPW/99-336
E4T3C5_PALPW/92-331
E4T978_RIEAD/65-305
E4TC38_RIEAD/64-297
E4TGY6_CALNY/35-259
E4TKD2_CALNY/27-229
E4TLD8_MARTH/21-230
E4TST3_MARTH/94-334
E4TW84_SULKY/21-250
E4TWW9_SULKY/18-277
E4TWX3_SULKY/67-279
E4U632_OCEP5/41-264
E4U7U3_OCEP5/20-239
E4VM18_9HELI/58-284
E4VPU4_BACFR/94-334
E4VQ47_BACFR/93-333
E4W913_RHOE1/63-309
E4WB22_RHOE1/57-304
E4WC34_RHOE1/71-323
E4WC42_RHOE1/62-285
E4WCF9_RHOE1/21-320
E4WDB6_RHOE1/43-291
E4WDB7_RHOE1/96-327
E4WDC6_RHOE1/79-312
E4WEA1_RHOE1/114-350
E4WGQ5_RHOE1/63-304
E4WHD1_RHOE1/79-310
E4WIW7_RHOE1/95-312
E4WJA1_RHOE1/64-309
E4WJT2_RHOE1/64-304
E4WJT3_RHOE1/78-309
E4ZA61_NEIL0/62-296
E5AN48_BURRH/62-300
E5B1E9_ERWAM/70-316
E5B4Y2_ERWAM/38-265
E5B6M2_ERWAM/73-323
E5B851_ERWAM/34-270
E5BE67_9FUSO/43-270
E5BHT2_9FUSO/41-284
E5BJ64_9FUSO/37-271
E5BK00_9FUSO/47-290
E5BMI4_9FUSO/200-426
E5BN17_9FUSO/31-258
E5BPJ2_9FUSO/33-239
E5BRY5_9FUSO/28-258
E5BSV4_9FUSO/17-245
E5BVP7_9FUSO/27-255
E5BVQ2_9FUSO/46-274
E5BVR8_9FUSO/54-307
E5BWU4_9FUSO/44-278
E5BWV8_9FUSO/24-260
E5C3E7_9FUSO/41-284
E5CEQ8_9BACE/106-345
E5CEQ9_9BACE/116-351
E5CIL2_STAHO/21-262
E5CL12_STAHO/71-317
E5CLB7_STAHO/53-283
E5CPQ8_9STAP/45-275
E5CQL1_9STAP/39-270
E5CUG5_9STAP/21-263
E5CVM4_9STAP/58-302
E5CVW3_9STAP/55-282
E5QQR2_STAAH/57-300
E5QQV4_STAAH/52-294
E5QSA4_STAAH/73-319
E5QTF7_STAAH/42-272
E5QUR9_STAAH/56-297
E5QXV4_STAAH/50-277
E5QY10_STAAH/2-223
E5R5P1_STAAG/56-297
E5R8J1_STAAG/42-272
E5R941_STAAG/73-319
E5R9R2_STAAG/57-300
E5RA98_STAAG/50-277
E5RAC5_STAAG/52-294
E5RAU9_STAAG/2-223
E5RXB2_CAMJE/42-273
E5RXB3_CAMJE/40-271
E5RXB4_CAMJE/42-273
E5RXB6_CAMJE/46-277
E5RXB7_CAMJE/46-277
E5RXB8_CAMJE/48-276
E5RXB9_CAMJE/47-280
E5RXC0_CAMJE/48-281
E5RXC1_CAMCO/72-299
E5TD02_STAAU/56-297
E5TDQ8_STAAU/73-319
E5TFH7_STAAU/52-294
E5TFS5_STAAU/36-267
E5TFY5_STAAU/50-277
E5THC0_STAAU/57-300
E5TJK3_STAAU/50-277
E5TL03_STAAU/42-272
E5TLJ6_STAAU/52-294
E5TN73_STAAU/36-267
E5TNP7_STAAU/51-279
E5TPH8_STAAU/56-297
E5TPL2_STAAU/73-319
E5TQU6_STAAU/57-300
E5TTQ8_STAAU/52-294
E5TVN2_STAAU/50-277
E5TW00_STAAU/57-300
E5TWQ1_STAAU/73-319
E5TXI5_STAAU/56-297
E5TXX7_STAAU/42-272
E5TYX5_STAAU/36-267
E5U0V0_ALCXX/67-317
E5U254_ALCXX/2-250
E5U2W1_ALCXX/52-287
E5U3Q1_ALCXX/75-262
E5U7S2_ALCXX/25-251
E5UBM6_ALCXX/55-296
E5UED0_ALCXX/62-302
E5UIT3_NEIMU/23-243
E5UKC7_NEIMU/51-312
E5UKJ3_NEIMU/59-316
E5UM96_NEIMU/61-295
E5UR04_9BACE/103-343
E5UR19_9BACE/103-344
E5UYP5_9BACE/94-334
E5UZQ9_9BACE/97-336
E5V2Q2_9BACL/70-296
E5V926_9BACE/109-349
E5V965_9BACE/97-336
E5VDB5_9BACE/104-336
E5VIU9_9FIRM/2-95
E5VIV0_9FIRM/87-220
E5VU51_9FIRM/3-215
E5VYJ9_9FIRM/14-292
E5VZQ0_9BACI/58-291
E5W087_9BACI/25-292
E5W587_9BACI/19-260
E5W7Y0_9BACI/57-300
E5W811_9BACI/61-290
E5W8A4_9BACI/56-291
E5W8W6_9BACI/63-291
E5W8W7_9BACI/281-505
E5W9W7_9BACI/59-291
E5WAX4_9BACI/56-292
E5WFB8_9BACI/3-234
E5WFI3_9BACI/63-298
E5WLL3_9BACI/60-303
E5WP78_9BACI/57-285
E5WR95_9BACI/72-293
E5WR96_9BACI/129-354
E5WRA3_9BACI/59-284
E5WSG6_9BACI/68-299
E5WSJ9_9BACI/102-337
E5WUR4_9BACE/71-311
E5WX83_9BACE/97-336
E5WXZ1_9BACE/97-336
E5X6H9_9ACTN/78-318
E5XAD0_9ACTN/71-313
E5XL34_9ACTO/149-289
E5XNL5_9ACTO/1-231
E5Y597_BILWA/55-328
E5Y683_BILWA/45-287
E5YDX4_9ENTR/25-233
E5YEN8_9ENTR/48-302
E5YF05_9ENTR/55-322
E5YF41_9ENTR/29-255
E5YGN3_9ENTR/83-324
E5YIQ6_9ENTR/45-282
E5YL85_9ENTR/74-282
E5YNI9_9ENTR/59-293
E5YP75_9BACL/66-292
E5YW89_9BACL/74-302
E5YW91_9BACL/166-401
E5YWY4_9BACL/65-292
E5YX42_9BACL/62-282
E5YXY4_9BACL/85-320
E5Z070_9BACL/65-300
E5Z0J9_9BACL/79-301
E5Z195_9BACL/83-332
E5Z1J5_9BACL/108-333
E5Z1J6_9BACL/128-366
E5Z2Q3_9BACL/83-312
E5Z2Q4_9BACL/270-510
E5Z397_9BACL/81-309
E5Z3G7_9BACL/73-309
E5Z3G8_9BACL/272-530
E5Z7B7_CAMJE/21-243
E5ZAN0_CAMJE/21-243
E5ZDY0_CAMJE/73-306
E5ZJJ0_CAMJE/21-242
E5ZK95_CAMJE/73-306
E5ZQ05_ECOLX/42-285
E5ZQL9_ECOLX/59-294
E5ZT55_ECOLX/30-269
E5ZUX6_ECOLX/49-299
E5ZXB7_ECOLX/26-255
E5ZZY6_ECOLX/26-231
E5ZZZ2_ECOLX/38-273
E6A3C7_ECOLX/42-285
E6A4K8_ECOLX/38-273
E6A4L4_ECOLX/26-231
E6A944_ECOLX/30-269
E6ACG6_ECOLX/26-255
E6ADQ7_ECOLX/49-299
E6AFD9_ECOLX/45-280
E6AI49_ECOLX/38-273
E6AI55_ECOLX/26-231
E6AMJ5_ECOLX/49-299
E6ARH5_ECOLX/42-285
E6ARW5_ECOLX/30-269
E6ASL3_ECOLX/59-294
E6AV57_ECOLX/43-308
E6AW70_ECOLX/26-255
E6B4P2_ECOLX/40-270
E6B5R8_ECOLX/33-298
E6B6X7_ECOLX/33-283
E6B7F9_ECOLX/26-231
E6B7G5_ECOLX/38-273
E6BL68_ECOLX/49-299
E6BLG1_ECOLX/38-273
E6BLG7_ECOLX/26-231
E6BT18_ECOLX/40-270
E6BVY3_PROAC/58-311
E6BW79_PROAC/2-250
E6BWW3_PROAC/81-324
E6BWW4_PROAC/123-368
E6BX00_PROAC/64-305
E6BYC4_PROAC/66-313
E6BZV5_PROAC/23-256
E6BZW9_PROAC/3-196
E6C1K5_PROAC/78-335
E6C2Q5_PROAC/58-311
E6C2X0_PROAC/2-250
E6C3I2_PROAC/81-324
E6C3I3_PROAC/123-368
E6C3Q8_PROAC/64-305
E6C5K0_PROAC/78-335
E6C8C0_PROAC/3-196
E6C8D5_PROAC/23-256
E6C8S6_PROAC/66-313
E6CAB7_PROAC/81-324
E6CAB8_PROAC/123-368
E6CAF4_PROAC/64-305
E6CBF8_PROAC/66-313
E6CBV1_PROAC/23-256
E6CBW6_PROAC/1-187
E6CDF5_PROAC/58-311
E6CDQ6_PROAC/2-250
E6CEF4_PROAC/80-335
E6CHF0_PROAC/123-368
E6CHF1_PROAC/81-324
E6CI76_PROAC/2-250
E6CJ90_PROAC/42-296
E6CKQ3_PROAC/80-335
E6CMR1_PROAC/55-296
E6CMS6_PROAC/23-256
E6CN43_PROAC/44-278
E6CN76_PROAC/51-298
E6CPS6_PROAC/58-311
E6CQ22_PROAC/2-250
E6CQU1_PROAC/127-370
E6CQU2_PROAC/123-367
E6CQX9_PROAC/64-305
E6CRY9_PROAC/80-335
E6CSN7_PROAC/66-313
E6CT28_PROAC/23-256
E6CT43_PROAC/3-196
E6CYI9_PROAC/123-368
E6CYJ0_PROAC/81-324
E6CZA0_PROAC/2-250
E6CZJ9_PROAC/42-296
E6D0I6_PROAC/80-335
E6D115_PROAC/44-278
E6D148_PROAC/51-298
E6D1U1_PROAC/23-256
E6D1V6_PROAC/51-292
E6D661_PROAC/23-256
E6D692_PROAC/55-296
E6D7K9_PROAC/123-368
E6D7L0_PROAC/81-324
E6D838_PROAC/2-250
E6D9I7_PROAC/42-296
E6D9W8_PROAC/80-335
E6DAK7_PROAC/51-298
E6DAN7_PROAC/44-278
E6DCS7_PROAC/80-335
E6DD99_PROAC/64-305
E6DDH6_PROAC/123-367
E6DDH7_PROAC/127-370
E6DEH2_PROAC/2-250
E6DEJ1_PROAC/58-311
E6DH11_PROAC/3-196
E6DH24_PROAC/23-256
E6DHG5_PROAC/66-313
E6DK48_PROAC/3-196
E6DK61_PROAC/23-256
E6DKX8_PROAC/66-313
E6DN33_PROAC/80-335
E6DNW1_PROAC/64-305
E6DP02_PROAC/25-261
E6DP04_PROAC/127-370
E6DPQ5_PROAC/2-250
E6DQ07_PROAC/58-311
E6DSR8_PROAC/64-305
E6DSV6_PROAC/123-368
E6DSV7_PROAC/81-324
E6DTK6_PROAC/2-250
E6DTV6_PROAC/58-311
E6DWH0_PROAC/3-196
E6DWI5_PROAC/23-256
E6DWX3_PROAC/66-313
E6DXJ1_PROAC/78-335
E6DY87_PROAC/80-335
E6E0S5_PROAC/66-313
E6E1G3_PROAC/23-256
E6E1H6_PROAC/3-196
E6E3C2_PROAC/64-305
E6E3M5_PROAC/123-367
E6E3M6_PROAC/127-370
E6E4I9_PROAC/58-311
E6E4Q4_PROAC/2-250
E6E698_PROAC/57-311
E6E6J7_PROAC/2-250
E6E7A1_PROAC/127-370
E6E7A2_PROAC/123-367
E6E7E0_PROAC/64-305
E6EBA1_PROAC/3-196
E6EBB7_PROAC/23-256
E6EBL8_PROAC/42-289
E6ECD5_PROAC/80-335
E6EEK8_PROAC/123-368
E6EEK9_PROAC/81-324
E6EF06_PROAC/64-305
E6EFC2_PROAC/2-250
E6EFM2_PROAC/58-311
E6EHY3_PROAC/3-196
E6EHZ9_PROAC/23-256
E6EIE1_PROAC/66-313
E6EIZ1_PROAC/78-335
E6EPS5_ENTFA/82-312
E6ERH4_ENTFA/58-289
E6ESX4_ENTFA/60-294
E6EUD1_ENTFA/58-289
E6EZ52_ENTFA/82-312
E6F131_ENTFA/60-294
E6F5W0_ENTFA/58-289
E6F7Q7_ENTFA/60-294
E6F9R9_ENTFA/82-312
E6FFR5_ENTFA/82-312
E6FGE3_ENTFA/58-289
E6FI80_ENTFA/60-294
E6FPR9_ENTFA/57-291
E6FQV0_ENTFA/58-289
E6FRL3_ENTFA/82-312
E6FUF0_ENTFA/58-289
E6FVB7_ENTFA/60-294
E6FZ55_ENTFA/82-312
E6G1K7_ENTFA/58-289
E6G5H4_ENTFA/60-294
E6G6V5_ENTFA/82-312
E6GBJ8_ENTFA/58-289
E6GCF0_ENTFA/82-312
E6GFW8_ENTFA/60-294
E6GHG9_ENTFA/82-312
E6GK14_ENTFA/58-289
E6GN54_ENTFA/60-294
E6GT14_ENTFA/58-289
E6GVK7_ENTFA/60-294
E6GXC1_ENTFA/82-312
E6H188_ENTFA/82-312
E6H7J3_ENTFA/58-289
E6H8B3_ENTFA/60-294
E6H9U3_ENTFA/82-312
E6HEX6_ENTFA/60-294
E6HH27_ENTFA/58-289
E6HJE4_ENTFA/82-312
E6HLH8_ENTFA/58-289
E6HML2_ENTFA/60-294
E6HTG6_ENTFA/60-294
E6HVM5_ENTFA/58-289
E6HXG5_ENTFA/82-312
E6I0X6_ENTFA/58-289
E6I166_ENTFA/60-294
E6I2J1_ENTFA/82-312
E6IDH6_ENTFA/60-294
E6IEI2_ENTFA/58-289
E6IF97_ENTFA/82-312
E6IHD0_ENTFA/82-312
E6IJK6_ENTFA/58-289
E6IMD0_ENTFA/60-294
E6IRY1_ENTFA/60-294
E6IT08_ENTFA/82-312
E6IY56_ENTFA/9-216
E6J437_STRAP/75-313
E6J6K2_9ACTO/82-326
E6JB58_9ACTO/39-262
E6JCC5_9ACTO/85-336
E6JCD8_9ACTO/42-280
E6JCK7_9ACTO/60-305
E6JE93_9ACTO/51-279
E6JFS7_RIEAN/51-284
E6JJ78_RIEAN/65-305
E6JLG1_STAEP/69-312
E6JLS6_STAEP/42-273
E6JLY3_STAEP/74-320
E6JQ27_STAEP/57-301
E6JXC5_9SPIO/45-269
E6K8Q1_9BACT/103-349
E6KIK4_STRSA/62-300
E6KNM6_STRSA/71-314
E6KQ21_9ACTO/64-319
E6KSX3_9ACTO/102-327
E6KUD7_9ACTO/65-310
E6KWG0_9PAST/48-280
E6KXQ3_9PAST/45-280
E6KXQ8_9PAST/47-274
E6KYL7_9PAST/54-288
E6L5H0_9PROT/20-249
E6L7W2_CAMUP/52-312
E6LAH7_CAMUP/21-242
E6LDE3_9ENTE/74-321
E6LI53_9ENTE/3-94
E6LK43_9FIRM/102-317
E6LLR0_9FIRM/77-326
E6LQP5_9FIRM/84-327
E6LY51_9ACTO/56-305
E6M0S4_9ACTO/11-251
E6M1R8_9ACTO/12-251
E6M489_9ACTO/56-305
E6M7J4_STALU/68-311
E6M939_STALU/73-319
E6M943_STALU/71-317
E6M9G7_STALU/45-275
E6M9X7_STALU/50-276
E6MAC3_STALU/61-305
E6MBU5_STALU/56-281
E6MC11_STALU/56-298
E6MC19_STALU/41-272
E6ME93_9FIRM/61-304
E6MLC5_9BACT/108-350
E6MV34_NEIMH/55-288
E6MVH5_NEIMH/95-329
E6N4A0_9ARCH/3-257
E6N5S9_9ARCH/152-375
E6NG13_HELPI/52-280
E6NH18_HELPK/52-280
E6NMI3_HELPL/52-280
E6NTV5_HELPQ/52-280
E6PDR9_9ZZZZ/2-189
E6PI52_9ZZZZ/20-242
E6PT13_9ZZZZ/77-299
E6PUQ3_9ZZZZ/31-221
E6Q2H6_9ZZZZ/2-158
E6Q440_9ZZZZ/20-241
E6QAX3_9ZZZZ/53-285
E6QAX9_9ZZZZ/97-290
E6RHM4_PSEU9/27-252
E6RTW7_CAMJS/73-306
E6RV90_CAMJS/21-243
E6RZ26_CAMJC/72-305
E6S0E1_CAMJC/21-243
E6S3T8_HELPF/52-280
E6SLW6_THEM7/92-320
E6SMN2_THEM7/3-238
E6SNJ4_BACT6/98-338
E6SSU6_BACT6/113-348
E6SX30_SHEB6/29-252
E6SX64_SHEB6/79-318
E6SYG3_SHEB6/68-308
E6TDZ8_MYCSR/57-300
E6TIG2_MYCSR/135-377
E6TLS1_MYCSR/56-290
E6TVW6_BACCJ/77-310
E6U3C3_ETHHY/68-311
E6U444_ETHHY/86-306
E6U458_ETHHY/76-303
E6U4T5_ETHHY/71-309
E6U4V0_ETHHY/79-307
E6UPF9_CLOTL/69-293
E6UV49_VARPD/44-261
E6V2V6_VARPD/62-281
E6VAS6_VARPD/44-273
E6VC42_RHOPX/53-284
E6VC68_RHOPX/57-272
E6VEI1_RHOPX/79-288
E6VN90_RHOPX/20-235
E6VNL0_RHOPX/58-325
E6VNN7_RHOPX/42-275
E6VRX4_DESAO/52-305
E6VTL3_DESAO/51-287
E6W0B9_DESIS/46-270
E6W3M6_DESIS/45-300
E6W7T7_PANSA/34-270
E6W876_PANSA/63-311
E6W8Q8_PANSA/22-249
E6W957_PANSA/24-230
E6WG58_PANSA/32-264
E6WIM3_PANSA/49-298
E6WIQ7_PANSA/44-298
E6WIQ9_PANSA/39-271
E6WJ68_PANSA/42-304
E6WJN4_PANSA/57-313
E6WJW4_PANSA/32-260
E6WK91_PANSA/42-292
E6WLG1_PANSA/35-265
E6WLX7_PANSA/35-273
E6WQV9_PSEUU/6-235
E6X6C3_CELAD/111-350
E6XK21_SHEP2/29-252
E6XMD1_SHEP2/80-319
E6XRJ0_SHEP2/69-309
E6YGV5_BARC7/25-255
E6YH38_BARC7/45-280
E6YKW1_9RHIZ/14-244
E6YL40_9RHIZ/45-280
E6YQ29_9RHIZ/42-270
E6YQB3_9RHIZ/57-280
E6YUM2_9RHIZ/14-244
E6YUV4_9RHIZ/45-280
E6YYB0_9RHIZ/42-272
E6Z0V3_9RHIZ/45-280
E7A4M8_HAEIF/42-296
E7AGP3_HAEIF/8-158
E7B005_YERE1/11-289
E7B1N3_YERE1/3-113
E7B427_YERE1/38-243
E7B436_YERE1/50-286
E7B527_YERE1/66-326
E7B662_YERE1/29-256
E7B8P9_YERE1/28-255
E7BDI5_NEIMW/62-296
E7BE21_NEIMW/55-288
E7C2Y2_9BACT/40-291
E7C3Z6_9GAMM/44-269
E7FVJ1_ERYRH/50-281
E7G225_CAMJE/73-306
E7GA32_9FIRM/55-284
E7GJL2_CLOSY/129-372
E7GRK7_CLOSY/68-303
E7GV31_STRAP/62-300
E7H002_9BURK/51-323
E7H051_9BURK/57-267
E7H218_9BURK/55-312
E7H219_9BURK/56-293
E7H3W7_9BURK/58-301
E7H5H8_9BURK/49-285
E7H794_ECOLX/26-231
E7H7A0_ECOLX/38-273
E7H870_ECOLX/40-270
E7HIT9_ECOLX/33-283
E7HW34_ECOLX/42-272
E7HY54_ECOLX/26-231
E7HY61_ECOLX/38-273
E7I1M5_ECOLX/33-283
E7IDU3_ECOLX/40-270
E7IF52_ECOLX/38-273
E7IF58_ECOLX/26-231
E7IGF3_ECOLX/49-299
E7IML5_ECOLX/33-283
E7IYJ0_ECOLX/38-273
E7IYJ6_ECOLX/26-231
E7J431_ECOLX/49-299
E7JD49_ECOLX/38-273
E7JD55_ECOLX/26-231
E7JFN3_ECOLX/33-283
E7JHD0_ECOLX/26-231
E7JHD7_ECOLX/38-273
E7JLD3_ECOLX/26-255
E7JMI2_ECOLX/42-285
E7JQJ7_ECOLX/30-265
E7K2N4_SHISO/40-270
E7K3K8_SHISO/38-273
E7K3L5_SHISO/26-231
E7K8G2_SHISO/33-283
E7M651_9BACL/64-295
E7M652_9BACL/299-537
E7M861_9BACL/1-189
E7M8Z7_9BACL/76-306
E7M9I5_9BACL/70-303
E7MBF9_9BACL/48-282
E7MF57_STAAU/51-279
E7MFK9_STAAU/50-277
E7MGA3_STAAU/2-223
E7MGJ6_STAAU/41-283
E7MIC9_STAAU/57-300
E7MJA3_STAAU/56-297
E7MJU9_STAAU/51-281
E7MK75_STAAU/73-319
E7MKM6_9FIRM/79-322
E7MSZ7_STAAU/2-223
E7MT90_STAAU/41-283
E7MVS6_STAAU/50-277
E7MW21_STAAU/73-319
E7MWE5_STAAU/51-281
E7MWX9_STAAU/51-279
E7MXI1_STAAU/56-297
E7MXM2_STAAU/57-300
E7N0G0_9FIRM/73-305
E7N0K8_9FIRM/117-344
E7N131_9FIRM/54-284
E7N132_9FIRM/60-301
E7N247_9FIRM/57-291
E7N248_9FIRM/54-287
E7N303_9FIRM/65-311
E7N3J3_9FIRM/67-312
E7N3J7_9FIRM/65-308
E7N3Y6_9FIRM/57-291
E7N7T5_9ACTO/35-280
E7N8M8_9ACTO/67-329
E7N907_9ACTO/51-275
E7NB61_9ACTO/91-344
E7NBI4_9ACTO/57-312
E7NTQ6_TREPH/1-109
E7P5U9_PSESG/26-265
E7PB31_PSESG/71-302
E7PCX4_PSESG/46-296
E7PGD2_PSESG/46-296
E7PIC5_PSESG/71-302
E7PPK1_PSESG/3-237
E7PXQ3_STRDY/36-267
E7PZE6_STRDY/57-285
E7QQK1_9EURY/83-350
E7QRV1_9EURY/57-276
E7QTH3_9EURY/6-224
E7QV29_9EURY/166-360
E7QV30_9EURY/83-353
E7QWZ7_9EURY/82-329
E7RCE7_9BACL/55-281
E7RE71_9BACL/3-228
E7RF24_9BACL/63-290
E7RJY9_9BACL/57-293
E7RL13_9BACL/67-297
E7RPA5_9BACT/106-337
E7RUE1_9BURK/92-358
E7RUF6_9BURK/79-307
E7RUL2_9BURK/58-281
E7RW52_9BURK/109-371
E7RX98_9BURK/37-267
E7RX99_9BURK/46-276
E7RXZ6_9BURK/43-309
E7RY18_9BURK/48-317
E7RYU1_9BURK/89-358
E7S051_9BURK/60-288
E7S3I1_STRAG/54-283
E7S4D9_STRAG/68-317
E7SDD2_SHIDY/38-273
E7SDD8_SHIDY/26-231
E7SEP2_SHIDY/49-299
E7SZN6_SHIBO/38-273
E7SZP2_SHIBO/26-231
E7T3P1_SHIBO/49-299
E7T9J3_SHIFL/38-273
E7T9J8_SHIFL/26-231
E7TJH9_SHIFL/49-299
E7TKC5_ECO57/49-299
E7TPR8_ECO57/26-231
E7TPS4_ECO57/38-273
E7TQ44_ECO57/33-262
E7TXM4_ECO57/42-285
E7TZQ3_ECO57/45-280
E7U145_ECOLX/26-231
E7U151_ECOLX/38-273
E7U6A4_ECOLX/30-265
E7U7E1_ECOLX/42-285
E7UAG8_ECOLX/49-299
E7UBH0_ECOLX/26-255
E7UIH9_ECOLX/26-231
E7UII6_ECOLX/38-267
E7UQR5_ECOLX/49-299
E7UTU9_SALTY/49-299
E7UUQ1_SALTY/44-298
E7V4L3_SALTY/22-226
E7V4N0_SALTY/38-273
E7V803_SALMO/38-273
E7V809_SALMO/26-230
E7VEX6_SALMO/44-298
E7VFF1_SALMO/49-299
E7VHU1_SALMO/49-299
E7VIL7_SALMO/44-298
E7VJV1_SALMO/38-273
E7VJV7_SALMO/26-230
E7VZ26_SALMO/44-298
E7VZN0_SALMO/26-230
E7VZN6_SALMO/38-273
E7W0G1_SALMO/49-299
E7W8G4_SALMO/49-299
E7WB35_SALMO/44-298
E7WCX1_SALMO/26-230
E7WCX7_SALMO/38-273
E7WKG3_SALMO/44-298
E7WQG3_SALMO/49-299
E7WT67_SALMO/26-230
E7WT73_SALMO/38-273
E7WXZ8_SALMO/38-273
E7WY04_SALMO/26-230
E7WZA5_SALMO/49-299
E7X0C0_SALMO/44-298
E7X8R2_SALMO/49-299
E7XBY2_SALMO/38-273
E7XBY8_SALMO/26-230
E7XFA7_SALMO/44-298
E7XGS3_SALMO/44-298
E7XJ09_SALMO/49-299
E7XMG7_SALMO/26-230
E7XMH3_SALMO/38-273
E7XVS7_SALMO/49-299
E7Y2X8_SALMO/44-298
E7Y505_SALMO/38-273
E7Y511_SALMO/26-230
E7Y583_SALMO/38-273
E7Y589_SALMO/26-230
E7YDR8_SALMO/44-298
E7YFM4_SALMO/49-299
E7YPZ5_SALMO/49-299
E7YSM3_SALMO/44-298
E7YTM8_SALMO/38-273
E7YTN4_SALMO/26-230
E7YY98_SALMO/49-299
E7YZV6_SALMO/44-298
E7Z0S8_SALMO/38-273
E7Z0T4_SALMO/26-230
E7Z8P7_SALMO/44-298
E7Z9C5_SALMO/49-299
E7ZHA9_SALMO/38-273
E7ZHB5_SALMO/26-230
E7ZMK2_SALMO/44-298
E7ZPE7_SALMO/26-230
E7ZPF3_SALMO/38-273
E7ZT74_SALMO/49-299
E7ZYG0_SALMO/44-298
E8A2F9_SALMO/38-273
E8A2G5_SALMO/26-230
E8A4U0_SALMO/49-299
E8A9U0_SALMO/49-299
E8ACB4_SALMO/44-298
E8AH03_SALMO/26-230
E8AH09_SALMO/38-273
E8AI95_SALMO/44-298
E8AM44_SALMO/38-273
E8AM50_SALMO/26-230
E8AQ36_SALMO/49-299
E8AVS8_SALMO/44-298
E8B0A4_SALMO/49-299
E8B1P5_SALMO/38-273
E8B1Q1_SALMO/26-230
E8B9C8_SALMO/44-298
E8BEA4_SALMO/49-299
E8BFD1_SALMO/26-230
E8BFD7_SALMO/38-273
E8BQZ1_SALMO/44-298
E8BSM1_SALMO/49-299
E8BVI3_SALMO/38-273
E8BVI9_SALMO/26-230
E8BWG7_SALMO/38-273
E8BWH3_SALMO/26-230
E8C0J1_SALMO/44-298
E8C2D3_SALMO/49-299
E8CCF7_SALMO/44-298
E8CDC3_SALMO/26-230
E8CDC9_SALMO/38-273
E8CEX4_SALMO/49-299
E8CRF6_SALMO/26-230
E8CRG2_SALMO/38-273
E8CVN7_SALMO/44-298
E8CX71_SALMO/49-299
E8D012_SALMO/44-298
E8D2X8_SALMO/49-299
E8D560_SALMO/38-273
E8DA72_SALMO/49-299
E8DGK9_SALMO/38-273
E8DGL5_SALMO/26-230
E8DLG5_SALMO/44-298
E8DS54_SALMO/49-299
E8DTE0_SALMO/44-298
E8DWJ4_SALMO/26-230
E8DWK0_SALMO/38-273
E8E0J7_SALMO/38-273
E8E0K3_SALMO/26-230
E8E4R7_SALMO/44-298
E8E7K7_SALMO/49-299
E8ECB4_SALMO/26-230
E8ECC0_SALMO/38-273
E8EFB4_SALMO/44-298
E8EGJ6_SALMO/49-299
E8EPF9_SALMO/44-298
E8EUQ8_SALMO/49-299
E8EWG0_SALMO/38-273
E8EWG6_SALMO/26-230
E8EZ25_SALMO/38-273
E8EZ31_SALMO/26-230
E8F2W2_SALMO/49-299
E8F6Q8_SALMO/44-298
E8FEA8_SALMO/44-298
E8FHC6_SALMO/38-273
E8FHD2_SALMO/26-230
E8FJI1_SALMO/49-299
E8FMX3_SALMO/49-299
E8FW40_SALMO/44-298
E8FXP3_SALMO/38-273
E8FXP9_SALMO/26-230
E8G2T4_SALMO/26-230
E8G2U0_SALMO/38-273
E8G3U5_SALMO/44-298
E8G6P0_SALMO/49-299
E8GES2_SALMO/44-298
E8GJG8_SALMO/26-230
E8GJH4_SALMO/38-273
E8GLW9_SALMO/49-299
E8GQ12_SALMO/49-299
E8GSB2_SALMO/38-273
E8GSB8_SALMO/26-230
E8GYQ8_SALMO/44-298
E8H6L5_ECO57/42-285
E8H7D9_ECO57/38-273
E8H7E5_ECO57/26-231
E8H864_ECO57/53-282
E8HC68_ECO57/49-299
E8HE27_ECO57/45-280
E8HKG5_ECOLX/42-285
E8HLF2_ECOLX/53-282
E8HMP6_ECOLX/38-273
E8HMQ2_ECOLX/26-231
E8HR68_ECOLX/49-299
E8HSX3_ECOLX/45-280
E8HUQ7_ECOLX/38-273
E8HUR3_ECOLX/26-231
E8I034_ECOLX/42-285
E8I0T9_ECOLX/53-282
E8I4W2_ECOLX/49-299
E8I6U5_ECOLX/45-280
E8I8I3_ECOLX/38-273
E8I8I9_ECOLX/26-231
E8ID88_ECOLX/42-285
E8IEZ1_ECOLX/53-282
E8IIB0_ECOLX/49-299
E8IK87_ECOLX/45-280
E8IMG3_ECOLX/38-273
E8IMG9_ECOLX/26-231
E8IRI9_ECOLX/42-285
E8ISV7_ECOLX/53-282
E8IWE5_ECOLX/49-299
E8IYC4_ECOLX/45-280
E8J1C9_ECO57/38-273
E8J1D5_ECO57/26-231
E8J634_ECO57/42-285
E8J6Z8_ECO57/53-282
E8JBH4_ECO57/49-299
E8JDE5_ECO57/45-280
E8JFC4_9ACTO/63-317
E8JIX6_9ACTO/75-307
E8JKU8_9ACTO/121-357
E8JPW5_STREI/54-285
E8K198_9STRE/71-314
E8KCC1_9STRE/71-314
E8KEK7_9PAST/25-252
E8KHF3_9PAST/42-279
E8KJM3_9PAST/26-268
E8KJW1_9PAST/26-206
E8KKG2_9PAST/3-222
E8KKG7_9PAST/20-155
E8KN16_STRSA/73-301
E8KP39_STRSA/77-320
E8LB75_9FIRM/54-287
E8LC21_9FIRM/76-321
E8LDS2_9FIRM/1-235
E8LEV4_9FIRM/52-288
E8LEV5_9FIRM/59-297
E8LEW4_9FIRM/54-292
E8LF02_9FIRM/53-293
E8LFH7_9FIRM/56-299
E8LGB4_9FIRM/53-289
E8LGJ2_9FIRM/53-276
E8LPN1_9VIBR/24-247
E8LX33_9VIBR/38-276
E8LX94_9VIBR/28-260
E8LZ44_9VIBR/2-278
E8M118_9VIBR/38-276
E8M4D4_9VIBR/27-257
E8M523_9VIBR/34-254
E8MAE5_9VIBR/5-204
E8MBS5_9VIBR/24-247
E8MZV2_ANATU/78-310
E8N5X9_ANATU/22-267
E8N8L4_MICTS/67-301
E8N8U3_MICTS/60-277
E8NC14_MICTS/71-314
E8NFY8_MICTS/57-299
E8NGD0_MICTS/62-311
E8NKX9_SALET/44-298
E8NLN1_SALET/38-273
E8NLP4_SALET/26-230
E8NTV9_SALET/49-299
E8NWF7_YERPH/52-289
E8NY42_YERPH/29-256
E8NYV5_YERPH/25-268
E8P0L2_YERPH/31-234
E8P0L9_YERPH/44-280
E8P1W6_YERPH/75-324
E8P2E2_YERPH/72-320
E8P4X0_YERPH/83-323
E8P505_YERPH/80-325
E8PG84_ACIB1/53-287
E8PJ15_ACIB1/59-299
E8PK64_THESS/39-258
E8PNL0_THESS/20-229
E8Q7C7_STRED/57-285
E8Q811_STRED/36-267
E8QEY7_HELP7/52-280
E8QKV2_HELP4/52-282
E8QNH7_HELPR/52-282
E8QNH8_HELPR/52-280
E8QUZ2_HELPW/52-282
E8QUZ3_HELPW/52-280
E8QWT1_ISOPI/3-265
E8R726_DESM0/46-265
E8R8Y8_DESM0/70-321
E8RER6_9DELT/42-275
E8RFE0_9DELT/93-332
E8RFE7_9DELT/50-279
E8RFY4_9DELT/49-275
E8RZ74_MICSL/62-306
E8RZP1_MICSL/54-290
E8S147_MICSL/66-297
E8S4R7_MICSL/3-209
E8S7D5_MICSL/57-286
E8SBJ1_MICSL/7-256
E8SCD2_MICSL/55-300
E8SE44_STAPH/59-301
E8SEW8_STAPH/53-281
E8SJJ5_STAPH/41-271
E8SJM0_STAPH/55-299
E8SP92_NEIGO/62-296
E8SQY6_NEIGO/93-326
E8SUD4_GEOS2/55-288
E8SUV8_GEOS2/3-233
E8SYI4_GEOS2/66-293
E8T191_GEOS2/59-285
E8T1D5_GEOS2/63-298
E8T3V5_THEA1/22-220
E8TD05_MESCW/60-290
E8TJC2_MESCW/46-276
E8TJF9_MESCW/41-291
E8TJT3_MESCW/29-265
E8TK13_MESCW/32-268
E8TQW8_ALIDB/64-278
E8U032_ALIDB/51-272
E8U347_DEIML/39-289
E8U3W5_DEIML/50-266
E8U4B1_DEIML/37-272
E8U4C6_DEIML/42-274
E8U5I9_DEIML/44-274
E8U816_DEIML/3-208
E8U9K1_DEIML/41-258
E8UA30_DEIML/3-264
E8UL44_STREJ/53-285
E8UWH8_THEBF/63-312
E8UWU5_THEBF/67-289
E8V9E4_BACST/57-293
E8V9Z6_BACST/60-288
E8VA12_BACST/77-292
E8VE42_BACST/61-291
E8VET6_BACST/57-300
E8VFY4_BACST/62-292
E8VG97_BACST/52-296
E8VIL6_BACST/73-291
E8VIL7_BACST/269-502
E8VQY2_VIBVU/23-246
E8VVN7_VIBVU/41-278
E8VWP3_VIBVU/37-275
E8VXR6_VIBVU/29-260
E8VZL1_STRFA/31-250
E8VZL6_STRFA/63-323
E8W3T3_STRFA/77-331
E8W4U8_STRFA/72-321
E8W4V5_STRFA/61-304
E8W8W2_STRFA/73-312
E8W9J7_STRFA/57-295
E8WE89_STRFA/92-323
E8WF79_STRFA/91-326
E8X965_SALT4/49-299
E8XAJ2_SALT4/44-298
E8XHZ1_SALT4/38-273
E8XI04_SALT4/26-230
E8XP00_RAHSY/53-321
E8XSG4_RAHSY/26-242
E8XSH0_RAHSY/41-277
E8XWB6_RAHSY/26-253
E8XXB9_RAHSY/49-303
E8XYI9_RAHSY/50-300
E8Y045_RAHSY/51-312
E8Y0K5_RAHSY/54-303
E8Y716_ECOKO/49-299
E8YCJ6_ECOKO/26-231
E8YCK2_ECOKO/38-273
E8YFM0_9BURK/49-278
E8YJI9_9BURK/45-281
E8YL77_9BURK/22-243
E8ZAA8_9BURK/67-314
E8ZLN0_CLOB0/70-308
E8ZPQ8_CLOB0/67-288
E8ZQ44_CLOB0/73-314
E8ZQN8_CLOB0/74-315
E8ZQQ5_CLOB0/46-286
E8ZRM4_CLOB0/56-291
E8ZW14_CLOB0/56-279
E8ZXG0_SALET/38-273
E8ZXH4_SALET/26-230
E8ZYV8_SALET/49-299
E9A6J0_SALET/44-298
E9DMJ6_9STRE/63-298
E9DN67_9STRE/73-316
E9FI20_9STRE/71-314
E9FIX6_9STRE/62-300
E9FMZ4_9STRE/71-314
E9FNL5_9STRE/62-300
E9RG88_RHOER/60-307
E9RNC9_LACRE/48-280
E9RWZ9_9FIRM/69-306
E9S1L2_TREDE/49-283
E9S202_TREDE/54-286
E9S622_TREDE/68-306
E9S746_TREDE/36-267
E9S749_TREDE/43-289
E9SQ80_CLOSY/129-372
E9SSX1_CLOSY/68-303
E9SV63_COREQ/63-304
E9SX61_COREQ/21-320
E9SYR6_COREQ/58-296
E9SZ66_COREQ/63-309
E9SZQ1_COREQ/24-303
E9T0W4_COREQ/79-312
E9T0X3_COREQ/96-327
E9T0X4_COREQ/43-291
E9T3S0_COREQ/78-309
E9T3S1_COREQ/69-309
E9T4F8_COREQ/74-319
E9T4P1_COREQ/62-285
E9T4P9_COREQ/13-323
E9T5G4_COREQ/114-350
E9T6B7_COREQ/82-313
E9T6T2_COREQ/76-293
E9T7Q6_COREQ/57-304
E9TI97_ECOLX/26-231
E9TIA3_ECOLX/38-273
E9TN19_ECOLX/49-299
E9TPE1_ECOLX/59-294
E9TR17_ECOLX/30-269
E9TST4_ECOLX/26-255
E9TZB7_ECOLX/38-273
E9TZC3_ECOLX/26-231
E9U003_ECOLX/42-285
E9U438_ECOLX/49-299
E9U7M7_ECOLX/26-255
E9UAJ6_ECOLX/38-273
E9UAK2_ECOLX/26-231
E9UG01_ECOLX/49-299
E9UH03_ECOLX/59-294
E9UIS5_ECOLX/42-285
E9UMQ5_9ACTO/65-313
E9UV84_9ACTO/71-315
E9V180_9ACTO/53-297
E9V327_9ACTO/68-326
E9V667_ECOLX/33-283
E9VAN1_ECOLX/42-285
E9VBG8_ECOLX/26-231
E9VBH4_ECOLX/38-273
E9VBV6_ECOLX/40-270
E9VE31_ECOLX/26-255
E9VF51_ECOLX/30-265
E9VJE8_ECOLX/33-283
E9VLG1_ECOLX/42-285
E9VQE8_ECOLX/29-268
E9VTK4_ECOLX/38-273
E9VTL0_ECOLX/26-231
E9VUG3_ECOLX/26-255
E9VWM7_ECOLX/30-265
E9W2J6_ECOLX/38-273
E9W2K2_ECOLX/26-231
E9W734_ECOLX/49-299
E9WBW8_ECOLX/33-283
E9WL72_ECOLX/38-273
E9WL78_ECOLX/26-231
E9WQ42_ECOLX/33-283
E9WYV4_ECOLX/40-270
E9WZ13_ECOLX/26-231
E9WZ19_ECOLX/38-273
E9X948_ECOLX/40-270
E9XA03_ECOLX/38-273
E9XA09_ECOLX/26-231
E9XBD2_ECOLX/49-299
E9XMB7_ECOLX/30-265
E9XP63_ECOLX/49-299
E9XQG4_ECOLX/26-231
E9XQH0_ECOLX/38-273
E9XR89_ECOLX/40-270
E9XWE6_ECOLX/49-299
E9Y5I3_ECOLX/38-273
E9Y5I9_ECOLX/26-231
E9YDY8_ECOLX/33-283
E9YI10_ECOLX/38-273
E9YI17_ECOLX/26-231
E9YLJ6_ECOLX/40-270
E9YRF9_ECOLX/49-299
E9YYS7_ECOLX/26-231
E9YYT3_ECOLX/38-273
E9YZH2_ECOLX/45-280
E9Z452_ESCFE/49-299
E9ZAA8_ESCFE/26-229
E9ZAB4_ESCFE/38-273
E9ZNE3_MYCTU/97-339
E9ZRT7_MYCTU/49-291
E9ZWH4_NEIME/55-288
E9ZWT2_NEIME/61-295
F0A226_NEIME/55-288
F0A2C2_NEIME/62-296
F0A7I9_NEIME/55-288
F0A802_NEIME/62-296
F0ADD4_NEIME/55-288
F0ADP9_NEIME/62-296
F0AIZ7_NEIME/55-288
F0AJA5_NEIME/62-296
F0AKJ1_NEIME/55-288
F0APX3_NEIME/62-296
F0AVM6_NEIME/89-322
F0AVY1_NEIME/62-296
F0B0X3_NEIME/55-288
F0B176_NEIME/62-296
F0B6J3_NEIME/55-288
F0B6U9_NEIME/62-296
F0D2Y1_STAAU/2-223
F0D3M1_STAAU/56-297
F0D4E1_STAAU/50-277
F0D6B8_STAAU/30-260
F0D7Q3_STAAU/73-319
F0D8G9_STAAU/58-301
F0D905_STAAU/41-283
F0DAF5_STAAU/50-277
F0DBY7_STAAU/56-297
F0DE46_STAAU/2-223
F0DET1_STAAU/30-260
F0DFI6_STAAU/73-319
F0DFT9_STAAU/58-301
F0DGJ2_STAAU/41-283
F0DV55_9FIRM/68-289
F0E605_9PSED/45-311
F0EA43_9PSED/30-263
F0EB44_9PSED/23-234
F0EEH2_9PSED/43-293
F0EHG6_ENTCA/69-316
F0EM80_ENTCA/66-300
F0ENI2_ENTCA/68-297
F0ER57_HAEPA/41-272
F0ESX8_HAEPA/50-272
F0ESY5_HAEPA/42-294
F0ETV2_HAEPA/43-275
F0ETV6_HAEPA/45-280
F0EU18_HAEPA/60-316
F0EV73_HAEPA/42-277
F0EWX2_9NEIS/75-309
F0EZ00_9NEIS/75-308
F0F8N1_9BACT/94-331
F0FC01_STRSA/73-301
F0FCD6_STRSA/77-320
F0FIR6_STRSA/77-320
F0FSS8_STRSA/77-320
F0GH26_9BURK/32-233
F0GW63_9FIRM/79-327
F0H595_9BACT/94-333
F0HCI6_9FIRM/72-302
F0HES5_9FIRM/64-291
F0HEU5_9FIRM/68-302
F0HGK0_9FIRM/60-293
F0HJL5_9ACTN/71-313
F0HPF4_9ACTN/78-318
F0I2P4_STRSA/77-320
F0I342_STRSA/73-301
F0I5K3_STRSA/73-301
F0I5S7_STRSA/77-320
F0IKX7_STRSA/73-301
F0ILC0_STRSA/77-320
F0IW20_STRSA/77-320
F0IWI9_STRSA/73-301
F0JC39_DESDE/51-281
F0JCY0_DESDE/300-550
F0JG13_DESDE/45-298
F0JJV5_DESDE/43-302
F0JKW7_DESDE/40-276
F0JM63_ESCFE/49-299
F0JQT8_ESCFE/38-273
F0JQU4_ESCFE/26-229
F0K813_CLOAE/62-292
F0K8F3_CLOAE/55-282
F0KBZ6_CLOAE/205-437
F0KJU1_ACICP/59-299
F0KPR4_ACICP/53-287
F0KUV4_YERE3/28-255
F0KWB8_YERE3/11-289
F0KWZ9_YERE3/74-323
F0KYD4_YERE3/29-256
F0L0E8_YERE3/66-326
F0L0J1_YERE3/50-286
F0L0J9_YERE3/38-243
F0L0S4_YERE3/3-112
F0L203_9RHIZ/39-270
F0L243_9RHIZ/102-357
F0L292_9RHIZ/47-285
F0LA76_9RHIZ/45-294
F0LBV8_9RHIZ/47-320
F0LBV9_9RHIZ/60-321
F0LBW4_9RHIZ/53-318
F0LDW9_9RHIZ/38-273
F0LE57_9RHIZ/52-301
F0LE98_9RHIZ/77-291
F0LGL6_9RHIZ/48-315
F0LJZ7_THEBM/359-578
F0LJZ7_THEBM/88-308
F0LME9_THEBM/400-660
F0LME9_THEBM/83-330
F0LPP2_VIBFU/46-282
F0LR98_VIBFU/39-275
F0LRM2_VIBFU/46-287
F0LW86_VIBFU/24-247
F0LWN2_VIBFU/33-287
F0LXP4_VIBFU/37-275
F0LXT1_VIBFU/41-278
F0LYQ2_VIBFU/32-265
F0LZX7_VIBFU/28-260
F0M8F0_ARTPP/78-331
F0MEK7_NEIMG/55-288
F0MG55_NEIMG/62-296
F0MKV5_NEIMH/62-296
F0MTQ3_NEIMM/62-296
F0MU92_NEIMM/55-288
F0MUV0_NEIMP/55-288
F0MVL0_NEIMP/62-296
F0N0E2_NEIMO/62-296
F0N5G5_NEIMO/55-288
F0N8U7_NEIMN/62-296
F0N9K0_NEIMN/55-288
F0NF76_SULIR/43-258
F0NI48_SULIR/23-248
F0NKI1_SULIH/43-258
F0NQ85_SULIH/23-248
F0NZW3_WEEVC/10-239
F0P0C7_WEEVC/42-269
F0P261_WEEVC/51-305
F0P285_WEEVC/67-308
F0P3F9_STAPE/59-301
F0P6I0_STAPE/53-281
F0P876_STAPE/41-271
F0P9G9_STAPE/55-299
F0PBM1_ENTF6/60-294
F0PEL9_ENTF6/58-289
F0PFQ3_ENTF6/59-289
F0PIM4_BACT0/61-298
F0PJC4_BACT0/39-269
F0PL17_BACT0/41-280
F0PML9_BACT0/59-298
F0PPG9_BACT0/64-295
F0PRV7_BACT0/63-315
F0PVC6_BACT0/59-290
F0PWG1_BACT0/56-280
F0PY36_BACT0/61-290
F0PY89_BACT0/55-286
F0Q3X3_ACIAP/75-296
F0Q846_ACIAP/56-307
F0Q9E2_ACIAP/90-333
F0QFE0_ACIBD/53-287
F0QMU9_ACIBD/59-299
F0QX11_VULM7/65-301
F0QY17_VULM7/14-130
F0R1L1_BACSH/100-338
F0RGG4_CELLC/100-337
F0RGM6_CELLC/21-235
F0RLS3_DEIPM/15-233
F0RQZ2_DEIPM/77-312
F0RQZ5_DEIPM/92-328
F0RQZ6_DEIPM/51-294
F0RR10_DEIPM/44-260
F0RW15_SPHGB/42-257
F0RWJ6_SPHGB/38-298
F0S0W0_DESTD/23-224
F0SI87_PLABD/52-310
F0SSS4_PLABD/3-265
F0SVT9_SYNGF/99-347
F0SX04_SYNGF/53-282
F0T0Z5_SYNGF/74-304
F0T759_METSL/54-291
F0T769_METSL/55-302
F0TJD5_RIEAR/51-284
F0TP66_RIEAR/89-329
F0V171_9VIBR/60-316
F0VTG9_STRG2/54-285
F0VX28_STRG2/60-329
F0XZW0_9STRA/400-504
F0Y4D0_9STRA/3-262
F0YUY4_9CLOT/73-312
F1T7E0_9CLOT/74-324
F1T977_9CLOT/51-306
F1TBE6_9CLOT/72-308
F1TCD7_9CLOT/78-315
F1TCE2_9CLOT/72-316
F1TKM9_PROAC/64-305
F1TKU6_PROAC/123-367
F1TKU7_PROAC/127-370
F1TLF6_PROAC/2-250
F1TM88_PROAC/58-311
F1TN82_PROAC/3-196
F1TN95_PROAC/23-256
F1TP98_PROAC/66-313
F1TS79_PROAC/80-335
F1TTX6_PROAC/64-305
F1TU06_PROAC/123-367
F1TU07_PROAC/127-370
F1TV06_PROAC/2-250
F1TV38_PROAC/58-311
F1TX28_PROAC/66-313
F1TXL2_PROAC/23-256
F1TXM6_PROAC/3-196
F1TZA5_PROAC/80-335
F1U1X1_PROAC/123-368
F1U1X2_PROAC/81-324
F1U2C3_PROAC/42-296
F1U2H9_PROAC/2-250
F1U5D5_PROAC/55-296
F1U5E9_PROAC/23-256
F1U5M9_PROAC/51-298
F1U5X7_PROAC/44-278
F1U6L3_PROAC/80-335
F1U8J0_PROAC/123-368
F1U8J1_PROAC/81-324
F1U982_PROAC/2-250
F1U9H9_PROAC/52-311
F1UBF2_PROAC/81-335
F1UC47_PROAC/66-313
F1UCE4_PROAC/23-256
F1UCF9_PROAC/3-196
F1UFQ6_PROAC/64-305
F1UFZ2_PROAC/123-367
F1UFZ3_PROAC/127-370
F1UGX6_PROAC/23-256
F1UGZ1_PROAC/3-196
F1UI98_PROAC/58-311
F1UIK1_PROAC/2-250
F1UKI3_PROAC/80-335
F1UL95_PROAC/66-313
F1UNE4_PROAC/64-305
F1UNI2_PROAC/123-368
F1UNI3_PROAC/81-324
F1UP72_PROAC/2-250
F1UPH2_PROAC/58-311
F1UQY0_PROAC/66-313
F1US03_PROAC/23-256
F1US19_PROAC/3-196
F1UU10_PROAC/78-335
F1UUG5_PROAC/2-250
F1UVC8_PROAC/58-311
F1UVM3_PROAC/81-324
F1UVM4_PROAC/123-368
F1UW14_PROAC/64-305
F1UXL4_PROAC/66-313
F1UZ33_PROAC/23-256
F1UZ48_PROAC/3-196
F1V120_PROAC/78-335
F1V333_PROAC/64-305
F1V370_PROAC/123-368
F1V371_PROAC/81-324
F1V3V4_PROAC/2-250
F1V450_PROAC/58-311
F1V6A4_PROAC/78-335
F1V6P2_PROAC/23-256
F1V8D1_PROAC/3-196
F1V8K6_PROAC/66-313
F1V9Q5_PROAC/58-311
F1VAA4_PROAC/2-250
F1VAS0_PROAC/80-335
F1VC65_PROAC/127-370
F1VC66_PROAC/123-367
F1VCA2_PROAC/64-305
F1VDU5_PROAC/3-196
F1VDW0_PROAC/23-256
F1VEP6_PROAC/66-313
F1VHM7_PROAC/80-335
F1VII3_PROAC/66-313
F1VJW6_PROAC/58-311
F1VK65_PROAC/2-250
F1VKY2_PROAC/127-370
F1VKY3_PROAC/123-367
F1VL20_PROAC/64-305
F1VND6_PROAC/3-196
F1VNE9_PROAC/23-256
F1VUI9_9BURK/26-240
F1VYU8_9BURK/41-264
F1W4X0_9BURK/7-239
F1XJB7_ECO57/42-285
F1XQD4_ECO57/45-280
F1XSV7_ECO57/49-299
F1XUB8_ECO57/26-231
F1XUC4_ECO57/38-273
F1XWS6_ECO57/33-262
F1XZA7_ECO57/45-280
F1Y014_ECO57/49-299
F1Y1Q7_ECO57/26-231
F1Y1R3_ECO57/38-273
F1Y9X9_ECO57/33-262
F1YCQ2_ECO57/42-285
F1YFK8_9ACTO/58-307
F1YID6_9ACTO/76-312
F1YJ31_9ACTO/115-352
F1YL01_9ACTO/53-300
F1YNM8_9ACTO/6-300
F1YRG3_9PROT/72-302
F1YS61_9PROT/65-294
F1YVD7_9PROT/32-254
F1YYJ6_9STRE/54-282
F1ZBG0_9SPHN/31-250
F1ZEH9_ECOLX/38-273
F1ZEI5_ECOLX/26-231
F1ZG35_ECOLX/49-299
F1ZYK2_THEET/63-174
F1ZYK3_THEET/1-130
F1ZZH1_THEET/67-289
F2AEI0_RHIET/54-287
F2AG56_RHIET/66-321
F2ARE5_RHOBA/3-270
F2B595_STRPN/60-298
F2B8K7_9NEIS/28-262
F2BAI8_9NEIS/74-288
F2BBF2_9NEIS/60-315
F2BBU7_9NEIS/60-294
F2BDX3_9NEIS/45-278
F2BQ73_STRSA/73-301
F2BQL5_STRSA/77-320
F2C1N2_HAEAE/11-140
F2C4U3_STRSA/73-301
F2C5A1_STRSA/77-320
F2CBB1_STRSA/77-320
F2CJK7_STRSA/77-320
F2EP08_PANAN/63-312
F2EQY9_PANAN/48-285
F2ER77_PANAN/36-290
F2ERX1_PANAN/43-308
F2EX09_PANAN/1-245
F2EY29_PANAN/34-270
F2EY33_PANAN/5-116
F2EZU7_PANAN/60-302
F2F0A0_9BACL/80-310
F2F1N6_9BACL/61-304
F2F1S6_9BACL/65-292
F2F4S2_9BACL/73-305
F2F6A4_9BACL/82-321
F2F6H8_9BACL/73-322
F2F776_9BACL/64-289
F2F864_9BACL/49-279
F2F9G8_9BACL/63-303
F2FDW0_SALDU/38-273
F2FDX6_SALDU/22-226
F2FJ37_SALDU/3-246
F2FWQ3_SALGL/38-273
F2FWR4_SALGL/26-230
F2FZM7_SALGL/44-298
F2G0X7_SALGL/49-299
F2G2J2_ALTMD/67-274
F2G3I2_ALTMD/45-280
F2GM66_MYCTU/59-301
F2GP24_MYCTU/92-334
F2GQ45_BRUME/35-252
F2GYD2_BRUME/48-283
F2GYK9_BRUME/54-319
F2H1L3_BACTU/64-316
F2H400_BACTU/57-281
F2H5W1_BACTU/57-288
F2H770_BACTU/62-299
F2H7X5_BACTU/61-290
F2H8R7_BACTU/55-286
F2H9P2_BACTU/55-300
F2HAF0_BACTU/41-271
F2HB75_BACTU/41-280
F2HBU4_BACTU/58-297
F2HEP0_BACTU/64-295
F2HPZ7_LACLA/59-286
F2HU93_BRUME/35-252
F2HYV4_BRUME/54-289
F2HZ31_BRUME/54-319
F2I883_9LACT/70-320
F2IDW0_9FLAO/88-327
F2IG52_9FLAO/41-267
F2IIK4_9FLAO/23-228
F2IR60_VIBCH/28-251
F2IRP6_VIBCH/48-289
F2IS59_VIBCH/56-293
F2IT12_VIBCH/25-255
F2ITN7_VIBCH/41-278
F2IYX4_9PROT/45-304
F2IZW7_9PROT/45-276
F2JG77_HELPY/53-238
F2JHX4_9FIRM/86-329
F2JJS5_9FIRM/75-311
F2JN51_9FIRM/82-308
F2JPX2_9FIRM/66-293
F2JSR2_9FIRM/73-309
F2JVM4_9GAMM/53-310
F2JVM5_9GAMM/53-311
F2JX93_9GAMM/41-272
F2JYE5_9GAMM/61-297
F2JYQ7_9GAMM/46-282
F2JZB5_9GAMM/45-282
F2JZU2_9GAMM/73-323
F2K337_9GAMM/32-258
F2K3R6_9GAMM/44-292
F2K3S0_9GAMM/47-313
F2K4E2_9GAMM/52-281
F2K5L0_PSEBR/30-263
F2KDH6_PSEBR/45-293
F2KLR9_PSEBR/22-236
F2KPN1_ARCVE/367-602
F2KPN1_ARCVE/55-298
F2KQ50_ARCVE/92-332
F2KSX0_ARCVE/94-321
F2L011_9BACT/94-333
F2L253_9CREN/89-327
F2L3F2_9CREN/15-129
F2LDJ6_BURGA/100-347
F2LG99_BURGA/71-300
F2LHM0_BURGA/63-290
F2LKM4_BURGA/71-314
F2LKP8_BURGA/60-310
F2LPU3_BURGA/68-313
F2LU94_9DELT/26-220
F2LWK6_9DELT/43-265
F2MM87_ENTFA/58-289
F2MPI6_ENTFA/60-294
F2MTY1_ENTFA/82-312
F2MW22_PSEST/23-242
F2MYI0_PSEST/8-237
F2NG59_9DELT/45-272
F2NG61_9DELT/63-289
F2NIC7_9DELT/53-280
F2NMZ0_9DEIN/42-264
F2NPK0_9DEIN/3-230
F2NQI9_9DEIN/20-232
F2NU53_9SPIO/36-260
F2P8P8_PHOMO/33-265
F2PAC2_PHOMO/72-327
F2PBV3_PHOMO/58-287
F2PCB9_PHOMO/27-251
F2PD59_PHOMO/59-283
F2PFG3_PHOMO/60-326
F2QC93_STROR/71-314
F2R1Z8_9ACTO/98-355
F2R4H5_9ACTO/70-330
F2R4T1_9ACTO/56-299
F2R848_9ACTO/3-266
F2R9W4_9ACTO/57-302
F2RDW1_9ACTO/16-220
F2RKI2_9ACTO/70-317
F2RKI8_9ACTO/80-318
F2RKP5_9ACTO/90-321
F2UVE6_ACTVI/84-330
F2UX60_ACTVI/75-339
F2UZH0_ACTVI/70-337
F2V0U1_ACTVI/65-318
F2V3K6_MYCTU/92-334
F2VBF0_MYCTU/59-301
FATB_VIBAN/58-298
FECB_ECOLI/40-270
FEPB_ECOL6/49-299
FEPB_ECOLI/49-299
FEUA_BACSU/73-291
FHUD_BACSU/72-292
FHUD_ECOLI/38-273
HMUT_YERPE/29-256
ISDE_STAA1/36-267
ISDE_STAA3/36-267
ISDE_STAA8/36-267
ISDE_STAAB/36-267
ISDE_STAAC/36-267
ISDE_STAAE/36-267
ISDE_STAAM/36-267
ISDE_STAAN/36-267
ISDE_STAAR/36-267
ISDE_STAAS/36-267
ISDE_STAAW/36-267
O26082_HELPY/52-282
O26083_HELPY/52-280
O29817_ARCFU/50-298
O52045_VIBCH/25-255
O53291_MYCTU/92-334
O58946_PYRHO/46-290
O59342_PYRHO/84-305
O68879_PSEAE/31-264
O70018_SHIDY/53-282
O86462_RHILE/38-273
O87315_MYCSM/237-392
O87491_STAAU/56-297
O87828_STAAU/73-319
P72593_SYNY3/56-291
P72598_SYNY3/60-320
P72610_SYNY3/62-302
P72611_SYNY3/40-288
P74979_YEREN/29-256
Q014H5_OSTTA/783-965
Q02CS5_SOLUE/4-257
Q02FW5_PSEAB/31-264
Q02HL4_PSEAB/45-272
Q02P75_PSEAB/47-298
Q02SL2_PSEAB/22-241
Q02SX5_PSEAB/33-281
Q031Z1_LACLS/59-286
Q03KN8_STRTD/56-324
Q03SI0_LACBA/39-269
Q04IT6_STRP2/60-298
Q04KQ5_STRP2/58-309
Q04P34_LEPBJ/10-238
Q056K0_LEPBL/10-238
Q06A43_STRPY/57-285
Q06A45_9STRE/36-267
Q06A47_STRPY/36-267
Q06Q02_PASHA/42-275
Q06Q20_PASHA/55-315
Q06Q23_PASHA/28-261
Q06Q25_PASHA/26-268
Q06WK7_PROAC/182-415
Q07KW8_RHOP5/83-288
Q07LU5_RHOP5/39-268
Q07LX2_RHOP5/27-241
Q07U96_RHOP5/27-247
Q086R7_SHEFN/41-264
Q08PM3_STIAD/75-308
Q08VQ7_STIAD/19-247
Q09A81_STIAD/30-256
Q09E10_STIAD/43-253
Q09KH3_ECOLX/42-285
Q0A4S7_ALHEH/58-283
Q0ALP4_MARMM/79-266
Q0AU29_SYNWW/65-301
Q0AV65_SYNWW/60-312
Q0AWB5_SYNWW/73-290
Q0AWB6_SYNWW/61-303
Q0AWB9_SYNWW/29-315
Q0AWC7_SYNWW/75-293
Q0AWD1_SYNWW/69-312
Q0AWD3_SYNWW/57-288
Q0AXQ8_SYNWW/65-300
Q0B699_BURCM/39-276
Q0BCR9_BURCM/52-281
Q0BF23_BURCM/64-315
Q0BFI0_BURCM/70-316
Q0C215_HYPNA/34-228
Q0F0U6_9PROT/23-224
Q0FJ45_9RHOB/38-197
Q0FR91_9RHOB/41-274
Q0FT19_9RHOB/15-228
Q0FX28_9RHOB/20-254
Q0FX84_9RHOB/51-315
Q0G351_9RHIZ/60-292
Q0HLY9_SHESM/28-251
Q0HRU7_SHESR/28-251
Q0K7I0_CUPNH/43-272
Q0KFA6_CUPNH/19-247
Q0KK38_STRGR/57-302
Q0P811_CAMJE/21-243
Q0P8Q4_CAMJE/73-306
Q0Q7J3_CAMJJ/73-306
Q0RE32_FRAAA/1-252
Q0RF51_FRAAA/23-262
Q0RI61_FRAAA/10-250
Q0RIP5_FRAAA/74-310
Q0RN21_FRAAA/15-260
Q0S1G9_RHOSR/62-302
Q0S2L6_RHOSR/66-306
Q0S2L7_RHOSR/95-329
Q0S386_RHOSR/60-303
Q0S8N4_RHOSR/82-312
Q0S8V4_RHOSR/58-306
Q0S900_RHOSR/63-316
Q0SB27_RHOSR/76-287
Q0SEB0_RHOSR/69-319
Q0SH32_RHOSR/65-309
Q0SIB9_RHOSR/86-317
Q0STX0_CLOPS/48-278
Q0SUT8_CLOPS/57-290
Q0SUV4_CLOPS/56-288
Q0SWF3_CLOPS/42-271
Q0T5K0_SHIF8/45-280
Q0T728_SHIF8/49-299
Q0T848_SHIF8/35-240
Q0T854_SHIF8/38-273
Q0TBV3_ECOL5/53-282
Q0TD79_ECOL5/42-285
Q0TG95_ECOL5/30-269
Q0TIH4_ECOL5/45-280
Q0TK79_ECOL5/49-299
Q0TLH3_ECOL5/26-173
Q0TLH9_ECOL5/38-273
Q0TR69_CLOP1/65-306
Q0TRJ8_CLOP1/48-278
Q0TSY2_CLOP1/57-290
Q0TUL4_CLOP1/42-271
Q0VLY0_ALCBS/42-267
Q0W1N6_UNCMA/44-287
Q0W5Z6_UNCMA/64-299
Q0WA00_YERPE/52-289
Q0WGN6_YERPE/72-320
Q0WHA3_YERPE/80-325
Q0WIX3_YERPE/53-302
Q0YP58_9CHLB/63-288
Q10XQ2_TRIEI/9-272
Q11GL8_MESSB/30-249
Q11ID7_MESSB/62-293
Q11M37_MESSB/44-279
Q11VA7_CYTH3/50-270
Q121Y3_POLSJ/45-282
Q129U2_POLSJ/29-258
Q129U4_POLSJ/43-263
Q129V5_POLSJ/60-309
Q12K94_SHEDO/45-268
Q12R50_SHEDO/61-300
Q12VS3_METBU/51-278
Q12X03_METBU/98-362
Q12X46_METBU/54-303
Q12YJ3_METBU/55-296
Q12YJ5_METBU/345-522
Q135U0_RHOPS/35-246
Q137M9_RHOPS/84-288
Q138A7_RHOPS/51-282
Q13DG9_RHOPS/29-244
Q13KG5_BURXL/5-245
Q143K0_BURXL/43-272
Q146I8_BURXL/22-196
Q14F32_ECOLX/32-180
Q15VS7_PSEA6/39-282
Q15WS9_PSEA6/90-314
Q160G6_ROSDO/32-262
Q162X8_ROSDO/42-291
Q165X6_ROSDO/85-329
Q17VF4_HELAH/48-278
Q183W4_CLOD6/55-288
Q184J0_CLOD6/102-344
Q186K4_CLOD6/58-298
Q18DU5_HALWD/11-216
Q18JP8_HALWD/112-332
Q18JU1_HALWD/3-265
Q1ARA8_RUBXD/3-264
Q1AT29_RUBXD/6-229
Q1AT83_RUBXD/76-302
Q1AYY5_RUBXD/67-308
Q1AYY6_RUBXD/68-313
Q1AYZ1_RUBXD/58-291
Q1BAX4_MYCSS/91-328
Q1BFE3_MYCSS/59-293
Q1BJA3_BURCA/42-279
Q1BUG3_BURCA/47-276
Q1BWE0_BURCA/67-313
Q1BX78_BURCA/52-302
Q1C0E8_YERPA/52-289
Q1C0R0_YERPA/29-256
Q1C3B8_YERPA/75-324
Q1C3W9_YERPA/103-339
Q1C978_YERPA/80-325
Q1C9S4_YERPA/72-320
Q1CAC5_YERPA/68-308
Q1CB95_YERPA/68-311
Q1CDD3_YERPN/52-289
Q1CE67_YERPN/29-256
Q1CEV0_YERPN/68-311
Q1CG83_YERPN/80-325
Q1CGB1_YERPN/68-308
Q1CGV8_YERPN/72-320
Q1CLU9_YERPN/103-339
Q1CM90_YERPN/75-324
Q1CR44_HELPH/50-278
Q1CR45_HELPH/52-282
Q1CY25_MYXXD/52-264
Q1CZJ6_MYXXD/19-247
Q1CZN8_MYXXD/44-294
Q1DCP7_MYXXD/43-268
Q1DEG8_MYXXD/41-275
Q1EMK8_LEPBI/38-264
Q1EQD1_STRKN/55-309
Q1GCF0_SILST/40-288
Q1GJT8_SILST/26-258
Q1GUF2_SPHAL/38-251
Q1GXI2_METFK/7-237
Q1H0W4_METFK/25-257
Q1I4Q3_PSEE4/29-263
Q1I942_PSEE4/42-291
Q1IAL9_PSEE4/64-304
Q1IFL3_PSEE4/23-242
Q1IN97_ACIBL/9-233
Q1IW95_DEIGD/38-269
Q1IYL9_DEIGD/41-284
Q1J0M5_DEIGD/3-238
Q1J257_DEIGD/39-271
Q1J2F5_DEIGD/44-261
Q1J2U4_DEIGD/38-272
Q1J2U7_DEIGD/46-289
Q1J2U8_DEIGD/39-282
Q1J3Y0_DEIGD/42-259
Q1J549_STRPF/47-278
Q1J894_STRPF/57-285
Q1JA54_STRPB/45-276
Q1JDB6_STRPB/57-285
Q1JF98_STRPD/47-278
Q1JIE0_STRPD/57-285
Q1JKA4_STRPC/45-276
Q1JN89_STRPC/57-285
Q1JWU4_DESAC/75-335
Q1K001_DESAC/65-311
Q1K102_DESAC/37-281
Q1K2P4_DESAC/34-276
Q1K2Q0_DESAC/32-282
Q1LC91_RALME/30-255
Q1LJM1_RALME/43-272
Q1LS90_RALME/19-251
Q1M3A4_RHIL3/51-316
Q1M7H9_RHIL3/30-269
Q1MCZ3_RHIL3/54-287
Q1MET5_RHIL3/47-313
Q1MFS1_RHIL3/66-321
Q1MHP8_RHIL3/71-303
Q1MY46_9GAMM/45-272
Q1NDS8_9SPHN/45-258
Q1NTN0_9DELT/71-298
Q1NTP0_9DELT/77-313
Q1NWB8_9DELT/77-313
Q1Q9G9_PSYCK/91-325
Q1QB90_PSYCK/85-320
Q1QH45_NITHX/49-267
Q1QPN8_NITHX/64-282
Q1QSX5_CHRSD/70-318
Q1QU12_CHRSD/52-280
Q1QXG3_CHRSD/38-258
Q1QYQ1_CHRSD/37-274
Q1QYQ8_CHRSD/46-283
Q1R5A2_ECOUT/79-308
Q1R6V8_ECOUT/63-306
Q1RA81_ECOUT/30-269
Q1RCP4_ECOUT/45-280
Q1REX0_ECOUT/49-299
Q1RG30_ECOUT/26-231
Q1RG36_ECOUT/39-274
Q1V3T2_VIBAL/35-267
Q1V5G8_VIBAL/41-278
Q1V762_VIBAL/24-247
Q1VE14_VIBAL/35-257
Q1VFB2_VIBAL/77-317
Q1VFG3_VIBAL/47-283
Q1VG47_VIBAL/71-302
Q1VVC8_9FLAO/92-331
Q1VYJ3_9FLAO/18-203
Q1YJB1_MOBAS/48-278
Q1YKT0_MOBAS/34-270
Q1YL94_MOBAS/68-300
Q1YQS7_9GAMM/46-271
Q1YQT1_9GAMM/3-267
Q1Z1A6_PHOPR/24-247
Q1Z3I3_PHOPR/46-281
Q1Z6M3_PHOPR/58-326
Q1Z8L6_PHOPR/34-266
Q1ZAH6_PHOPR/42-280
Q1ZC78_9GAMM/72-326
Q1ZCZ3_9GAMM/44-296
Q1ZEA7_9GAMM/61-329
Q1ZI02_9GAMM/68-303
Q1ZL15_PHOAS/23-287
Q1ZMI6_PHOAS/27-251
Q1ZMU5_PHOAS/62-326
Q1ZR79_PHOAS/80-335
Q1ZSY3_PHOAS/35-267
Q1ZUV5_PHOAS/60-326
Q20YK6_RHOPB/38-250
Q210P0_RHOPB/85-327
Q216Z4_RHOPB/69-290
Q217B0_RHOPB/57-286
Q21D70_RHOPB/22-237
Q21FR7_SACD2/61-286
Q21V64_RHOFD/28-258
Q21V66_RHOFD/38-256
Q24QM9_DESHY/79-320
Q24QS1_DESHY/90-302
Q24RH9_DESHY/67-306
Q24RI7_DESHY/63-298
Q24SV8_DESHY/70-306
Q24VR9_DESHY/80-308
Q24WN9_DESHY/63-315
Q24YG6_DESHY/76-302
Q24YV1_DESHY/72-320
Q250W3_DESHY/71-307
Q250Y9_DESHY/91-297
Q251G2_DESHY/80-315
Q252B6_DESHY/222-441
Q26BM3_FLABB/22-235
Q26C64_FLABB/102-338
Q27TC0_ECOK1/43-308
Q288C9_GLUDA/17-247
Q28Q46_JANSC/43-291
Q28QG1_JANSC/43-270
Q28QH3_JANSC/39-274
Q2B237_9BACI/3-234
Q2B557_9BACI/101-330
Q2B6T0_9BACI/64-300
Q2BBH7_9BACI/33-268
Q2BCR7_9BACI/74-323
Q2BHB5_9GAMM/26-254
Q2BXQ3_9GAMM/58-324
Q2C208_9GAMM/23-287
Q2C2H2_9GAMM/36-271
Q2C519_9GAMM/35-267
Q2C7M2_9GAMM/80-335
Q2C801_9GAMM/28-252
Q2CBZ9_9RHOB/40-273
Q2CF58_9RHOB/44-264
Q2FEK8_STAA3/50-277
Q2FEV5_STAA3/57-300
Q2FF99_STAA3/51-279
Q2FI39_STAA3/20-262
Q2FIQ4_STAA3/73-319
Q2FJ27_STAA3/22-252
Q2FKE4_STAA3/56-297
Q2FLN0_METHJ/104-350
Q2FLS1_METHJ/69-299
Q2FMG9_METHJ/48-280
Q2FMJ6_METHJ/51-302
Q2FMP6_METHJ/113-369
Q2FNL9_METHJ/65-325
Q2FNY7_METHJ/75-332
Q2FNY9_METHJ/45-308
Q2FQA9_METHJ/52-310
Q2FQR2_METHJ/50-286
Q2FRL2_METHJ/51-294
Q2FRL5_METHJ/367-524
Q2FVW9_STAA8/50-277
Q2FW75_STAA8/57-300
Q2FWN6_STAA8/51-279
Q2FZM4_STAA8/20-262
Q2G071_STAA8/73-319
Q2G0F6_STAA8/22-252
Q2G1N4_STAA8/56-297
Q2G941_NOVAD/48-274
Q2IF73_ANADE/55-280
Q2IGT5_ANADE/17-245
Q2IRS8_RHOP2/66-299
Q2IUY5_RHOP2/35-249
Q2IWL2_RHOP2/58-315
Q2J265_RHOP2/29-244
Q2J3T2_RHOP2/51-282
Q2J557_FRASC/68-314
Q2JIB2_SYNJB/163-273
Q2JIB2_SYNJB/49-156
Q2JT41_SYNJA/155-265
Q2JT41_SYNJA/41-148
Q2JTI6_SYNJA/15-244
Q2JYI2_RHIEC/15-253
Q2JZ27_RHIEC/66-331
Q2K553_RHIEC/54-287
Q2K6T2_RHIEC/50-278
Q2KUB8_BORA1/23-249
Q2KUI2_BORA1/55-278
Q2KWK7_BORA1/45-279
Q2LQ34_SYNAS/51-278
Q2LX36_SYNAS/52-288
Q2LX40_SYNAS/92-308
Q2LY11_SYNAS/51-302
Q2MF74_STRLV/57-302
Q2MFT6_STRHY/56-309
Q2N7U0_ERYLH/6-268
Q2N9F8_ERYLH/22-234
Q2NQ30_SODGM/39-277
Q2NSR2_SODGM/24-252
Q2RIG3_MOOTA/54-302
Q2RIK4_MOOTA/63-295
Q2RIK7_MOOTA/67-312
Q2RPD1_RHORT/68-292
Q2RVA8_RHORT/53-318
Q2RX51_RHORT/35-264
Q2RZ11_SALRD/125-355
Q2S208_SALRD/3-271
Q2S381_SALRD/78-306
Q2S427_SALRD/21-227
Q2S479_SALRD/4-264
Q2S7C1_HAHCH/64-277
Q2S816_HAHCH/76-311
Q2SB49_HAHCH/43-273
Q2SFQ2_HAHCH/67-316
Q2SGM2_HAHCH/79-317
Q2SM66_HAHCH/57-294
Q2SVV7_BURTA/139-385
Q2SYN9_BURTA/62-316
Q2T0A3_BURTA/81-310
Q2T3C0_BURTA/43-282
Q2UVZ5_HELPY/52-280
Q2YCX2_NITMU/68-297
Q2YKT4_BRUA2/54-289
Q2YL07_BRUA2/54-319
Q2YQD1_BRUA2/35-253
Q2YSJ3_STAAB/73-310
Q2YSW6_STAAB/42-272
Q2YUR7_STAAB/56-297
Q2YWZ0_STAAB/1-191
Q2YYG8_STAAB/67-310
Q2YYR2_STAAB/50-277
Q30QB3_SULDN/45-274
Q30UD3_SULDN/22-249
Q30WP6_DESDG/50-275
Q311H7_DESDG/70-304
Q31H16_THICR/37-262
Q324V1_SHIBS/49-299
Q325Y1_SHIBS/26-231
Q325Y7_SHIBS/38-273
Q32AX9_SHIDS/79-308
Q32H12_SHIDS/2-141
Q32IX7_SHIDS/49-299
Q32JV0_SHIDS/26-231
Q32JV6_SHIDS/38-273
Q38YM7_LACSS/61-285
Q39B26_BURS3/42-279
Q39DU1_BURS3/47-276
Q39GN7_BURS3/71-317
Q39HH9_BURS3/60-310
Q39N17_BURS3/97-339
Q3A016_PELCD/47-298
Q3A2W7_PELCD/362-522
Q3A7C0_PELCD/111-343
Q3A878_PELCD/99-291
Q3A883_PELCD/55-288
Q3AA28_CARHZ/60-304
Q3AF26_CARHZ/50-274
Q3ASM8_CHLCH/50-276
Q3B3S1_PELLD/43-276
Q3CZ30_STRAG/68-228
Q3D2F1_STRAG/54-283
Q3D8R5_STRAG/3-171
Q3DAB9_STRAG/68-317
Q3DEQ1_STRAG/54-283
Q3DHE4_STRAG/68-317
Q3DIT1_STRAG/68-317
Q3DMN0_STRAG/54-283
Q3DPM6_STRAG/54-205
Q3DTM1_STRAG/68-317
Q3DVA6_STRAG/54-283
Q3EJ54_BACTI/1-57
Q3ELS9_BACTI/56-280
Q3EM79_BACTI/5-221
Q3EUX8_BACTI/41-271
Q3EWC1_BACTI/81-260
Q3EWW6_BACTI/64-295
Q3EZN7_BACTI/1-100
Q3F0H3_BACTI/57-288
Q3HKE7_RHOS4/28-262
Q3ICT6_PSEHT/30-260
Q3IG46_PSEHT/36-261
Q3IPF3_NATPD/60-282
Q3IUQ7_NATPD/5-263
Q3IWR4_RHOS4/45-294
Q3IWT8_RHOS4/44-310
Q3IXN9_RHOS4/55-287
Q3J3S0_RHOS4/29-242
Q3J6K4_RHOS4/36-271
Q3JCU3_NITOC/42-275
Q3JHL7_BURP1/43-282
Q3JPC3_BURP1/378-632
Q3JSH5_BURP1/149-395
Q3JUZ6_BURP1/74-303
Q3K0B9_STRA1/54-283
Q3K180_STRA1/68-317
Q3K658_PSEPF/23-242
Q3K6R7_PSEPF/30-263
Q3KIS0_PSEPF/45-293
Q3M2B3_ANAVT/113-355
Q3M2C3_ANAVT/60-311
Q3M2C5_ANAVT/66-314
Q3M8Y0_ANAVT/8-271
Q3M994_ANAVT/38-279
Q3MCA0_ANAVT/55-283
Q3SJS5_THIDA/41-263
Q3SN42_NITWN/48-263
Q3SQ63_NITWN/28-245
Q3SQW0_NITWN/64-282
Q3Y050_ENTFC/60-294
Q3YU73_SHISS/42-272
Q3Z4K1_SHISS/49-299
Q3Z5J9_SHISS/26-231
Q3Z5K5_SHISS/38-273
Q3Z7B1_DEHE1/51-303
Q3Z8M3_DEHE1/78-309
Q3Z9V1_DEHE1/29-260
Q3ZWV5_DEHSC/29-260
Q3ZX60_DEHSC/78-309
Q46006_CAMCO/72-304
Q46023_CORDI/67-326
Q468Q4_METBF/112-369
Q469X6_METBF/59-320
Q469X7_METBF/100-343
Q46A96_METBF/96-331
Q46AA3_METBF/63-298
Q46AA4_METBF/58-296
Q46AA7_METBF/100-325
Q46BD2_METBF/80-338
Q46BD3_METBF/78-336
Q46BD4_METBF/78-336
Q46CZ3_METBF/61-306
Q46D98_METBF/64-341
Q46DA0_METBF/146-372
Q46DS6_METBF/44-300
Q46F47_METBF/57-299
Q46F49_METBF/361-520
Q46F93_METBF/64-332
Q474Z0_CUPPJ/42-271
Q477C0_CUPPJ/19-208
Q47JT4_DECAR/46-271
Q47JT5_DECAR/8-240
Q47MA3_THEFY/93-326
Q47NS2_THEFY/97-338
Q47PU2_THEFY/67-313
Q47S73_THEFY/59-283
Q486V9_COLP3/38-263
Q48939_METBA/60-306
Q48BI3_PSE14/46-296
Q48D07_PSE14/45-276
Q48HE7_PSE14/102-367
Q48I35_PSE14/40-279
Q48RN2_STRPM/47-278
Q48V30_STRPM/57-285
Q49BE9_STRHY/67-333
Q49VF5_STAS1/41-270
Q49VT4_STAS1/77-324
Q49XH0_STAS1/48-274
Q49XI4_STAS1/67-312
Q49ZC2_STAS1/62-305
Q49ZK8_STAS1/7-281
Q49ZV0_STAS1/55-280
Q4A051_STAS1/33-265
Q4A0I6_STAS1/53-279
Q4A0R5_STAS1/22-263
Q4BZQ2_CROWT/9-270
Q4EDN6_LISMO/13-212
Q4EE22_LISMO/53-276
Q4EF16_LISMO/62-298
Q4EIF3_LISMO/60-283
Q4ELE0_LISMO/3-220
Q4EMI2_LISMO/13-212
Q4EPV9_LISMO/62-298
Q4ERV6_LISMO/53-276
Q4ESV5_LISMO/37-267
Q4EVU4_LISMO/34-283
Q4H2C2_STRGR/82-334
Q4H464_VIBHO/36-274
Q4HDR4_CAMCO/21-242
Q4HHH3_CAMCO/72-305
Q4HQ96_CAMUP/39-309
Q4HQ97_CAMUP/52-312
Q4HQS7_CAMUP/21-243
Q4J6H3_SULAC/22-245
Q4J9G4_SULAC/49-280
Q4JSP2_CORJK/99-350
Q4JSY9_CORJK/57-307
Q4JT68_CORJK/70-304
Q4JT71_CORJK/48-295
Q4JTA4_CORJK/65-310
Q4JUP1_CORJK/50-279
Q4JWT7_CORJK/81-340
Q4JXI9_CORJK/104-339
Q4K5A3_PSEF5/22-241
Q4K5Z5_PSEF5/73-306
Q4KAK8_PSEF5/56-304
Q4KAY0_PSEF5/84-322
Q4KEI8_PSEF5/38-282
Q4KIZ7_PSEF5/50-297
Q4L429_STAHJ/50-280
Q4L4F9_STAHJ/75-321
Q4L4G1_STAHJ/41-287
Q4L687_STAHJ/71-314
Q4L853_STAHJ/61-303
Q4L8E8_STAHJ/53-280
Q4LC11_SODGL/39-277
Q4LC75_SODGL/39-277
Q4MGQ6_BACCE/59-290
Q4MJE9_BACCE/56-280
Q4MMQ3_BACCE/64-295
Q4MN72_BACCE/61-298
Q4MQ42_BACCE/64-316
Q4MRX0_BACCE/61-290
Q4MS27_BACCE/55-286
Q4MTS8_BACCE/58-297
Q4MY24_BACCE/41-280
Q4ZL42_PSEU2/43-293
Q4ZRU6_PSEU2/46-311
Q4ZT93_PSEU2/35-274
Q4ZYN5_PSEU2/45-276
Q50E92_STRFL/51-304
Q53VV9_THET8/38-271
Q53VW3_THET8/42-139
Q578G4_BRUAB/54-289
Q578N6_BRUAB/54-319
Q57CF8_BRUAB/35-253
Q57JX3_SALCH/44-298
Q57RY0_SALCH/49-299
Q57T62_SALCH/38-273
Q5CBF3_9THEM/40-284
Q5CBI0_9THEM/50-294
Q5DQI7_ECOLX/43-308
Q5DYV3_VIBF1/49-282
Q5DZ99_VIBF1/41-277
Q5DZE4_VIBF1/43-278
Q5E167_VIBF1/38-276
Q5E5H9_VIBF1/28-260
Q5F544_NEIG1/62-298
Q5FAL1_NEIG1/59-292
Q5FS61_GLUOX/27-234
Q5FTD7_GLUOX/41-268
Q5HDS3_STAAC/50-277
Q5HE28_STAAC/57-300
Q5HEH7_STAAC/51-279
Q5HH47_STAAC/52-294
Q5HHT4_STAAC/73-319
Q5HI58_STAAC/42-272
Q5HJQ4_STAAC/56-297
Q5HM52_STAEQ/57-301
Q5HPG3_STAEQ/69-312
Q5HQZ3_STAEQ/74-320
Q5HRC7_STAEQ/42-273
Q5HSH4_CAMJR/21-243
Q5JDE1_PYRKO/54-300
Q5JG58_PYRKO/244-486
Q5JI22_PYRKO/92-312
Q5KVQ3_GEOKA/3-233
Q5KVV0_GEOKA/55-288
Q5KXN5_GEOKA/67-294
Q5KZZ4_GEOKA/61-296
Q5L3K2_GEOKA/59-285
Q5LD70_BACFN/102-342
Q5LG33_BACFN/94-334
Q5LZS6_STRT1/56-324
Q5M4D7_STRT2/56-324
Q5NLD8_ZYMMO/50-285
Q5NNV8_ZYMMO/49-265
Q5P3B1_AROAE/43-268
Q5P3E1_AROAE/12-222
Q5PD42_SALPA/38-273
Q5PME1_SALPA/49-299
Q5QXD2_IDILO/35-261
Q5SKA2_THET8/39-258
Q5SKC0_THET8/20-231
Q5UWA7_HALMA/46-311
Q5UXE2_HALMA/77-291
Q5V0L2_HALMA/3-261
Q5V3M6_HALMA/81-349
Q5V548_HALMA/92-355
Q5V677_HALMA/83-345
Q5V6F7_HALMA/146-348
Q5V6U1_HALMA/88-358
Q5V6U2_HALMA/19-284
Q5V6U3_HALMA/81-356
Q5WBH6_BACSK/60-308
Q5WC89_BACSK/255-486
Q5WC90_BACSK/71-298
Q5WCA1_BACSK/65-295
Q5WCF0_BACSK/54-289
Q5WCF5_BACSK/45-275
Q5WDP5_BACSK/56-282
Q5WDQ9_BACSK/89-306
Q5WDY4_BACSK/64-298
Q5WJ74_BACSK/25-253
Q5XAA7_STRP6/322-553
Q5XDM9_STRP6/57-285
Q5YRP6_NOCFA/98-329
Q5YVL6_NOCFA/96-325
Q5YYS3_NOCFA/50-303
Q5Z1S4_NOCFA/45-301
Q62AA0_BURMA/43-282
Q62KA3_BURMA/62-308
Q62LF5_BURMA/52-281
Q630M1_BACCZ/59-290
Q631N1_BACCZ/63-315
Q633P7_BACCZ/39-269
Q634C2_BACCZ/55-286
Q634H5_BACCZ/63-292
Q636U0_BACCZ/64-295
Q637Z3_BACCZ/38-277
Q63BT9_BACCZ/58-297
Q63G31_BACCZ/61-298
Q63GM9_BACCZ/56-280
Q63NQ8_BURPS/43-282
Q63RF0_BURPS/65-319
Q63U35_BURPS/62-308
Q63WA5_BURPS/52-281
Q64RV7_BACFR/97-336
Q64U90_BACFR/102-342
Q64X06_BACFR/93-333
Q659V6_LISDA/35-272
Q65CY9_BACLD/59-291
Q65DZ3_BACLD/281-505
Q65DZ4_BACLD/63-291
Q65EN6_BACLD/56-291
Q65F31_BACLD/61-290
Q65F62_BACLD/57-300
Q65GV0_BACLD/58-291
Q65HD3_BACLD/25-292
Q65LP5_BACLD/53-294
Q65NE2_BACLD/56-292
Q65TA1_MANSM/21-248
Q65UF8_MANSM/51-286
Q664B4_YERPS/52-289
Q665Z9_YERPS/75-324
Q666M1_YERPS/25-268
Q66C61_YERPS/72-320
Q66CN4_YERPS/83-323
Q66CR1_YERPS/80-325
Q66EF3_YERPS/44-280
Q66FJ8_YERPS/29-256
Q67N23_SYMTH/95-318
Q67N29_SYMTH/88-311
Q67P04_SYMTH/72-307
Q67PX2_SYMTH/72-320
Q67RQ7_SYMTH/73-308
Q6A6V4_PROAC/80-335
Q6A9L6_PROAC/2-228
Q6A9N0_PROAC/182-415
Q6AA04_PROAC/133-380
Q6AAN6_PROAC/58-311
Q6AAX7_PROAC/64-315
Q6ABL8_PROAC/71-312
Q6ABR2_PROAC/133-376
Q6ABR3_PROAC/123-368
Q6ADR1_LEIXX/71-316
Q6AG36_LEIXX/64-298
Q6AIX1_DESPS/51-283
Q6ARS9_DESPS/35-271
Q6B6Q5_HAEPR/54-283
Q6CZ98_ERWCT/42-295
Q6CZP1_ERWCT/64-322
Q6D184_ERWCT/42-278
Q6D1Y6_ERWCT/46-282
Q6D250_ERWCT/70-313
Q6D255_ERWCT/62-317
Q6D2J9_ERWCT/44-298
Q6D3D5_ERWCT/55-294
Q6D430_ERWCT/54-292
Q6D643_ERWCT/22-249
Q6D898_ERWCT/42-272
Q6FDJ4_ACIAD/58-292
Q6FYY4_BARQU/38-272
Q6G096_BARQU/42-272
Q6G473_BARHE/42-272
Q6G738_STAAS/50-277
Q6G7D7_STAAS/57-300
Q6G7T4_STAAS/51-279
Q6GAH5_STAAS/52-294
Q6GB94_STAAS/73-319
Q6GBL9_STAAS/42-272
Q6GD10_STAAS/56-297
Q6GEF0_STAAR/50-277
Q6GEQ2_STAAR/57-300
Q6GI45_STAAR/52-294
Q6GIQ5_STAAR/73-319
Q6GJ59_STAAR/42-272
Q6GKJ0_STAAR/56-297
Q6HAQ6_BACHK/59-290
Q6HBH2_BACHK/63-315
Q6HCY1_BACHK/39-269
Q6HCZ7_BACHK/55-300
Q6HDA4_BACHK/55-286
Q6HDF6_BACHK/61-290
Q6HF73_BACHK/64-295
Q6HFV9_BACHK/38-277
Q6HJA9_BACHK/58-297
Q6HNJ9_BACHK/61-298
Q6HP50_BACHK/56-280
Q6HR45_BACAN/63-315
Q6HV02_BACAN/8-239
Q6I678_VIBMI/56-293
Q6KZE9_PICTO/53-270
Q6L190_PICTO/21-244
Q6L1D8_PICTO/51-271
Q6LGA5_PHOPR/49-285
Q6LQC2_PHOPR/30-262
Q6LRV1_PHOPR/47-139
Q6LY12_METMP/56-315
Q6LY13_METMP/358-522
Q6LY15_METMP/57-306
Q6LY16_METMP/5-138
Q6M0S3_METMP/54-294
Q6M1E3_CORGL/19-319
Q6M419_CORGL/58-291
Q6MKK3_BDEBA/24-217
Q6MZ93_MYCUA/399-595
Q6N775_RHOPA/42-275
Q6N7E9_RHOPA/104-317
Q6N7Y4_RHOPA/51-281
Q6N823_RHOPA/50-269
Q6NBV7_RHOPA/20-235
Q6NDF7_RHOPA/81-287
Q6NHP5_CORDI/56-307
Q6NHR9_CORDI/93-322
Q6NIZ0_CORDI/94-329
Q6NJ31_CORDI/55-283
Q6NKC5_CORDI/86-335
Q6U5Y9_KLEPN/44-294
Q6W1T4_RHISN/77-312
Q6WU86_LACRE/48-195
Q70GD6_PASPI/35-272
Q70YG9_VIBAN/28-260
Q71WZ7_LISMF/62-298
Q71XI1_LISMF/37-267
Q71Y55_LISMF/62-289
Q720Z7_LISMF/53-276
Q723A9_LISMF/60-283
Q72ED1_DESVH/31-271
Q72KN7_THET2/20-231
Q72KV1_THET2/39-258
Q72LZ0_LEPIC/7-235
Q72X69_BACC1/59-290
Q72XZ7_BACC1/63-315
Q72ZJ8_BACC1/41-271
Q730G6_BACC1/61-290
Q732Y9_BACC1/64-295
Q734C2_BACC1/41-280
Q738W0_BACC1/59-298
Q73DM9_BACC1/61-298
Q73EA7_BACC1/56-280
Q73K66_TREDE/49-283
Q73KI4_TREDE/54-286
Q73NH2_TREDE/49-280
Q73PN9_TREDE/68-306
Q73PP9_TREDE/93-342
Q73TJ0_MYCPA/55-283
Q73TK8_MYCPA/65-308
Q73VC2_MYCPA/97-339
Q745X6_THET2/38-271
Q745Y0_THET2/42-249
Q74QI3_YERPE/25-268
Q74VL6_YERPE/73-318
Q74XT9_YERPE/44-280
Q75ZG7_VIBPA/47-283
Q76BS9_VIBMI/37-275
Q76HK0_ACIBA/59-299
Q79JZ2_VIBAN/58-298
Q7A067_STAAW/50-277
Q7A0E3_STAAW/51-279
Q7A1H4_STAAW/73-319
Q7A1Z7_STAAW/56-297
Q7A2Y7_STAAM/56-297
Q7A433_STAAN/50-277
Q7A499_STAAN/57-300
Q7A6B6_STAAN/52-294
Q7A6S7_STAAN/73-319
Q7A739_STAAN/42-272
Q7A869_STAAN/56-297
Q7AGR4_ECO57/49-299
Q7B3C6_RHILE/30-265
Q7BGA5_STAAU/50-277
Q7CHH1_YERPE/83-323
Q7CT32_AGRT5/45-280
Q7CTW0_AGRT5/31-266
Q7CX03_AGRT5/39-270
Q7D683_MYCTU/60-302
Q7DA51_MYCTU/59-301
Q7M978_WOLSU/48-279
Q7MC82_VIBVY/37-275
Q7MCS8_VIBVY/41-278
Q7MF99_VIBVY/29-260
Q7MWF1_PORGI/99-339
Q7MWG9_PORGI/105-344
Q7MYQ2_PHOLL/59-299
Q7MZ54_PHOLL/42-272
Q7N0Z1_PHOLL/60-326
Q7N368_PHOLL/72-322
Q7N3S9_PHOLL/22-248
Q7N7H5_PHOLL/59-294
Q7NKZ6_GLOVI/18-280
Q7NN34_GLOVI/35-267
Q7NVV3_CHRVO/52-300
Q7NXR7_CHRVO/44-295
Q7NXY7_CHRVO/73-311
Q7P0S0_CHRVO/40-260
Q7P3D7_FUSNV/22-245
Q7P5E4_FUSNV/1-117
Q7TXD7_MYCBO/92-334
Q7U2F1_MYCBO/59-301
Q7UJC6_RHOBA/3-270
Q7VSQ6_BORPE/32-258
Q7VTE6_BORPE/48-273
Q7W361_BORPA/30-256
Q7W3P6_BORPA/25-250
Q7WEH8_BORBR/30-256
Q7WF22_BORBR/48-273
Q814P4_BACCR/57-267
Q815N5_BACCR/64-316
Q817J8_BACCR/39-269
Q817L3_BACCR/55-300
Q817W2_BACCR/55-286
Q818A5_BACCR/61-290
Q81A53_BACCR/64-295
Q81AU0_BACCR/41-280
Q81DY8_BACCR/58-297
Q81I09_BACCR/62-299
Q81IK3_BACCR/57-281
Q81JS1_BACAN/59-290
Q81L46_BACAN/39-269
Q81L65_BACAN/55-300
Q81LG7_BACAN/55-286
Q81LL9_BACAN/61-290
Q81R05_BACAN/58-297
Q81V85_BACAN/61-298
Q81XB0_BACAN/59-311
Q81YL1_BACAN/6-237
Q81ZB8_BACAN/56-280
Q828E9_STRAW/14-225
Q82ZH5_ENTFA/60-294
Q834K8_ENTFA/59-289
Q839H9_ENTFA/58-289
Q83IE2_TROW8/68-297
Q83IE3_TROW8/54-290
Q83LE6_SHIFL/45-280
Q83MM8_SHIFL/49-299
Q83N43_TROWT/68-297
Q83N44_TROWT/54-290
Q83SL6_SHIFL/38-273
Q83Y60_SERMA/63-313
Q845T3_VIBVU/31-269
Q849U1_HAEIF/37-271
Q84E44_BACCI/78-325
Q84EZ0_ENTCL/22-172
Q87FM4_VIBPA/52-283
Q87G80_VIBPA/47-283
Q87IE9_VIBPA/41-278
Q87J30_VIBPA/35-267
Q87TV8_PSESM/43-293
Q880B6_PSESM/102-367
Q889I6_PSESM/45-276
Q88DX9_PSEPK/31-264
Q88JQ8_PSEPK/76-316
Q88K73_PSEPK/73-339
Q88QG9_PSEPK/23-242
Q88T79_LACPL/59-290
Q88WY7_LACPL/61-293
Q895A8_CLOTE/107-345
Q895S5_CLOTE/42-274
Q896P0_CLOTE/84-326
Q896P3_CLOTE/72-314
Q897F3_CLOTE/79-303
Q89MN2_BRAJA/9-236
Q8A5Y8_BACTN/99-334
Q8A6D2_BACTN/97-336
Q8CK23_STRCO/3-205
Q8CM11_ECOL6/30-269
Q8CNG3_STAES/60-304
Q8CPZ8_STAES/74-320
Q8CQ54_STAES/42-273
Q8CWD3_ECOL6/39-274
Q8CWG7_YERPE/75-324
Q8CXX3_ECOL6/79-308
Q8CZI1_YERPE/64-301
Q8CZU9_YERPE/71-314
Q8D027_YERPE/88-333
Q8D077_YERPE/85-333
Q8D1A5_YERPE/103-339
Q8D3S6_VIBVU/29-260
Q8D5B1_VIBVU/37-275
Q8D5R6_VIBVU/41-278
Q8DHI4_THEEB/3-264
Q8DNJ2_STRR6/60-298
Q8DPY6_STRR6/58-309
Q8DUD7_STRMU/66-314
Q8DYT0_STRA5/54-283
Q8DZU0_STRA5/68-317
Q8E4D8_STRA3/54-283
Q8E5I7_STRA3/68-317
Q8EB26_SHEON/8-231
Q8EB61_SHEON/49-288
Q8EL41_OCEIH/68-318
Q8ESD0_OCEIH/61-293
Q8ESS5_OCEIH/83-319
Q8ET14_OCEIH/66-299
Q8ETK1_OCEIH/68-317
Q8EYG3_LEPIN/7-235
Q8FDJ2_ECOL6/63-306
Q8FI13_ECOL6/45-280
Q8FM31_COREF/58-301
Q8FNY0_COREF/81-307
Q8FR80_COREF/108-358
Q8FRR7_COREF/83-319
Q8FRS2_COREF/66-320
Q8FVR9_BRUSU/54-319
Q8FVZ2_BRUSU/54-289
Q8FZX4_BRUSU/35-252
Q8GGK4_CORGL/72-320
Q8GRB3_VIBPA/52-283
Q8K601_STRP3/322-553
Q8K8H8_STRP3/57-285
Q8KBM8_CHLTE/65-289
Q8KDW4_CHLTE/47-274
Q8KFB4_CHLTE/143-379
Q8KFB7_CHLTE/113-352
Q8KR73_PHOLU/79-320
Q8KVY8_9RHOB/49-279
Q8KXD8_ACTPL/54-274
Q8L1U5_BORAV/23-249
Q8NL74_CORGL/66-296
Q8NNS3_CORGL/71-297
Q8NNZ2_CORGL/56-289
Q8NQ27_CORGL/48-292
Q8NR07_CORGL/5-309
Q8NS69_CORGL/63-313
Q8NS71_CORGL/57-275
Q8NSJ7_CORGL/68-304
Q8NSK2_CORGL/68-322
Q8NSM2_CORGL/64-303
Q8NTB8_CORGL/99-334
Q8NTH1_CORGL/64-293
Q8NVD6_STAAW/57-300
Q8NXA6_STAAW/52-294
Q8NXT6_STAAW/42-272
Q8NZK7_STRP8/322-553
Q8P2B5_STRP8/57-285
Q8PVA2_METMA/81-339
Q8R8W7_THETN/64-313
Q8RCP7_THETN/79-301
Q8RF35_FUSNN/23-259
Q8RFD9_FUSNN/22-250
Q8RGI8_FUSNN/35-267
Q8RGJ3_FUSNN/30-278
Q8RHP0_FUSNN/21-255
Q8RP23_STRAG/54-283
Q8RPK4_CORPS/80-310
Q8THB3_METAC/69-318
Q8THI0_METAC/81-323
Q8THI2_METAC/365-520
Q8TJ66_METAC/61-306
Q8TJY6_METAC/49-304
Q8TKF6_METAC/99-361
Q8TKP3_METAC/7-213
Q8TM89_METAC/106-349
Q8TM94_METAC/62-323
Q8TNX1_METAC/20-279
Q8TNX4_METAC/77-326
Q8TNX9_METAC/63-337
Q8TPQ6_METAC/119-369
Q8TRE8_METAC/61-299
Q8TRE9_METAC/63-297
Q8TRF0_METAC/63-298
Q8TRF8_METAC/68-303
Q8TRH6_METAC/110-352
Q8TRH9_METAC/100-326
Q8TRP5_METAC/155-376
Q8TRP7_METAC/70-347
Q8TS53_METAC/81-337
Q8U043_PYRFU/85-306
Q8U2C8_PYRFU/48-291
Q8VR80_ECOLX/30-271
Q8VU74_LACLC/59-286
Q8VVA8_CORDI/85-335
Q8X5N7_ECO57/53-282
Q8X8Z7_ECO57/38-273
Q8XBR1_ECO57/42-285
Q8XBV4_ECO57/49-299
Q8XDH9_ECO57/45-280
Q8XL24_CLOPE/66-307
Q8XLK0_CLOPE/48-278
Q8XM80_CLOPE/57-290
Q8XM98_CLOPE/56-288
Q8XNV9_CLOPE/42-271
Q8XWS6_RALSO/47-276
Q8Y2Q2_RALSO/20-198
Q8Y4K7_LISMO/62-298
Q8Y5U6_LISMO/61-289
Q8Y845_LISMO/53-276
Q8Y9I7_LISMO/34-283
Q8YCC5_BRUME/32-267
Q8YCJ3_BRUME/54-319
Q8YHY7_BRUME/35-252
Q8YML0_NOSS1/56-296
Q8YQ09_NOSS1/139-381
Q8YQ96_NOSS1/55-283
Q8YS48_NOSS1/47-271
Q8YTT6_NOSS1/74-310
Q8YTU5_NOSS1/1-175
Q8YTV4_NOSS1/72-297
Q8YTW6_NOSS1/67-320
Q8YTX0_NOSS1/64-308
Q8YTX3_NOSS1/63-308
Q8YTY0_NOSS1/78-304
Q8YTY5_NOSS1/307-462
Q8YUU6_NOSS1/58-297
Q8YUW8_NOSS1/64-302
Q8YUW9_NOSS1/65-304
Q8YUX1_NOSS1/73-304
Q8YUZ5_NOSS1/68-330
Q8YV05_NOSS1/62-298
Q8YV24_NOSS1/82-319
Q8YV34_NOSS1/106-338
Q8YXV9_NOSS1/64-307
Q8YZD4_NOSS1/8-271
Q8YZR9_NOSS1/38-279
Q8Z3R3_SALTI/44-298
Q8Z8L3_SALTI/49-299
Q8Z9B6_SALTI/38-273
Q8ZM19_SALTY/44-298
Q8ZR34_SALTY/49-299
Q8ZRQ0_SALTY/38-273
Q8ZZ98_PYRAE/171-403
Q926F1_RHIME/65-228
Q928K7_LISIN/62-298
Q929I7_LISIN/38-268
Q92A49_LISIN/58-289
Q92CW0_LISIN/53-276
Q92EB5_LISIN/60-283
Q92N15_RHIME/55-286
Q92ND7_RHIME/67-321
Q92U78_RHIME/2-84
Q92XA6_RHIME/54-318
Q92YC2_RHIME/53-302
Q932C9_STAAM/51-279
Q93F19_SHIFL/40-270
Q93H10_STRAW/67-324
Q93HM7_STRAW/72-324
Q93PN3_STAAU/51-279
Q93SH5_BRAJA/45-276
Q93SS3_PLESH/58-292
Q96YH0_SULTO/21-245
Q973Q7_SULTO/48-282
Q977N8_9ARCH/6-268
Q977T6_9ARCH/6-268
Q979T4_THEVO/7-228
Q97C18_THEVO/56-295
Q97GC7_CLOAB/205-437
Q97HM3_CLOAB/62-292
Q97KX6_CLOAB/55-282
Q97NX9_STRPN/60-298
Q97R09_STRPN/58-309
Q97ZU2_SULSO/43-258
Q980Z0_SULSO/23-249
Q983Q2_RHILO/41-291
Q98L73_RHILO/35-265
Q99RY8_STAAM/50-277
Q99S89_STAAM/57-300
Q99V55_STAAM/52-294
Q99VN8_STAAM/73-319
Q99W03_STAAM/42-272
Q99YA2_STRP1/36-267
Q9A198_STRP1/57-285
Q9A904_CAUCR/27-248
Q9AE32_RHILE/55-288
Q9CBQ4_MYCLE/96-339
Q9CIM6_LACLA/59-286
Q9CLD1_PASMU/46-282
Q9CLR2_PASMU/46-300
Q9CLX1_PASMU/24-244
Q9CPB7_PASMU/41-272
Q9EX42_STRCO/78-323
Q9EXG4_LISMO/37-267
Q9EZ57_CORUL/92-327
Q9F0F7_CAMJE/112-302
Q9HKZ6_THEAC/7-228
Q9HLQ6_THEAC/56-280
Q9HMF9_HALSA/120-330
Q9HMG8_HALSA/70-339
Q9HPB0_HALSA/60-329
Q9HSB2_HALSA/3-207
Q9HV90_PSEAE/31-264
Q9HWM2_PSEAE/33-281
Q9HWY3_PSEAE/22-241
Q9HZT4_PSEAE/47-298
Q9JXL2_NEIMB/62-296
Q9JXU5_NEIMB/55-288
Q9K467_STRCO/67-321
Q9K642_BACHD/60-285
Q9K6D8_BACHD/73-309
Q9K7F8_BACHD/3-232
Q9K7R2_BACHD/50-279
Q9K7R9_BACHD/57-292
Q9KCI6_BACHD/69-301
Q9KE21_BACHD/72-319
Q9KE30_BACHD/74-306
Q9KE67_BACHD/74-304
Q9KGY2_PLEBO/73-194
Q9KL36_VIBCH/25-255
Q9KMU2_VIBCH/71-308
Q9KVE4_VIBCH/56-293
Q9L074_STRCO/72-323
Q9L178_STRCO/58-305
Q9LA57_MYCAV/97-339
Q9RCF6_VIBCH/54-295
Q9RK12_STRCO/73-322
Q9RKQ6_STRCO/91-323
Q9RQC8_ZYMMO/1-226
Q9RRA6_DEIRA/90-307
Q9RUL1_DEIRA/13-248
Q9RX53_DEIRA/13-274
Q9RZK2_DEIRA/48-291
Q9RZU7_DEIRA/47-279
Q9RZV4_DEIRA/106-323
Q9UZY8_PYRAB/46-290
Q9V1B7_PYRAB/88-309
Q9WXT5_THEMA/71-304
Q9WY32_THEMA/41-285
Q9X4L8_NEIGO/62-298
Q9XD89_CORDI/94-329
Q9YBA9_AERPE/25-235
Q9YD63_AERPE/184-424
Q9ZJ46_HELPJ/52-280
Q9ZJ47_HELPJ/52-282
Y085_METJA/59-308
Y1472_HAEIN/42-296
Y642_METJA/73-295
Y872_METJA/116-354
Y878_METJA/142-366
YBBB_BACSU/269-502
YCLQ_BACSU/57-293
YFIY_BACSU/57-300
YFMC_BACSU/61-291
YHFQ_BACSU/52-296
YVRC_BACSU/60-288
YXEB_BACSU/62-292
