# Supplementary material for: Contact prediction is hardest for the most informative contacts, but improves with the incorporation of contact potentials
Source: PLoS One. 2018 Jun 28;13(6):e0199585. doi: 10.1371/journal.pone.0199585 (PMC6023208; doi:10.1371/journal.pone.0199585)
Supplement: S1 Data — Each file in the ‘alignments’ directory herein corresponds to a protein family’s alignment and contains the accession number and sequence range of each sequence in the alignment. (TAR.GZ) [file pone.0199585.s001.tar.gz › alignments/ATP-grasp_3]

A0B9N4_METTP/107-258
A0B9Q8_METTP/94-251
A0Q8A9_FRATN/148-335
A0Z4J9_9GAMM/124-283
A1SFH3_NOCSJ/143-320
A2SJ23_METPP/121-275
A2SJ36_METPP/127-293
A2SQ38_METLZ/93-255
A2SQM5_METLZ/93-252
A3CVB3_METMJ/93-250
A3CVQ2_METMJ/95-252
A3WG52_9SPHN/118-271
A3ZL33_9PLAN/96-252
A4A0U5_9PLAN/99-260
A4FYR4_METM5/123-259
A4G0F8_METM5/105-262
A4IW55_FRATW/62-167
A4KT33_FRATU/148-335
A5UKA8_METS3/108-288
A5ULH9_METS3/122-312
A6C513_9PLAN/131-304
A6C5L6_9PLAN/102-268
A6UR13_METVS/105-262
A6US62_METVS/123-259
A6UU35_META3/109-267
A6UU62_META3/129-265
A6UW54_META3/107-275
A6VI23_METM7/105-262
A6VJL5_METM7/123-259
A7I6S7_METB6/93-250
A7I7T5_METB6/95-254
A7IG92_XANP2/119-279
A7IL66_XANP2/120-279
A7IL70_XANP2/120-280
A7JJL0_FRANO/148-335
A7JNR6_FRANO/148-335
A7K3K4_VIBSE/109-268
A7SDU2_NEMVE/161-330
A7SLX8_NEMVE/138-304
A7T2Z9_NEMVE/218-388
A7YVB3_FRATU/148-335
A8I546_AZOC5/106-266
A9A668_METM6/123-259
A9A8Q6_METM6/105-262
A9W3S3_METEP/88-244
A9WUX4_RENSM/1-93
B0TWX0_FRAP2/148-335
B0UF35_METS4/126-276
B1FSE5_9BURK/116-279
B1FSG8_9BURK/127-310
B1IK34_CLOBK/105-244
B1LV95_METRJ/112-270
B1R3W4_CLOPE/116-273
B1Y0Y1_LEPCP/136-310
B1Y0Z4_LEPCP/122-287
B1ZIC4_METPB/89-248
B2JVM3_BURP8/143-316
B2JVN4_BURP8/110-265
B2JX36_BURP8/123-277
B2JX55_BURP8/126-308
B2TLT0_CLOBB/105-270
B2V211_CLOBA/105-270
B4AT73_FRANO/148-335
B5WVM1_9BURK/127-306
B6C342_9GAMM/1-137
B6C345_9GAMM/129-298
B7AWU4_9BACE/109-278
B7KHR1_CYAP7/189-399
B7KXD8_METC4/126-282
B8EIJ7_METSB/116-271
B8GDG0_METPE/95-253
B8GFA4_METPE/93-250
B8ITX2_METNO/115-268
B9AEI5_METSM/122-312
B9AGZ9_METSM/108-288
C0CUD2_9CLOT/112-237
C0N3H1_9GAMM/124-295
C0N5L5_9GAMM/98-245
C2Y4D8_BACCE/112-271
C5B141_METEA/88-244
C5CPU9_VARPS/125-293
C5CPW3_VARPS/111-267
C5D946_GEOSW/115-275
C5UPF2_CLOBO/105-270
C6WWE2_METML/130-306
C6WWF2_METML/116-280
C6XDW3_METSD/120-288
C6XDX3_METSD/106-262
C6YMN4_FRATT/105-255
C6YU87_9GAMM/148-335
C7P8G5_METFA/106-260
C7P8V7_METFA/120-255
C9REA6_METVM/108-262
C9REE7_METVM/133-269
D0WX55_VIBAL/109-268
D1JCI0_9ARCH/102-272
D1JFI3_9ARCH/95-253
D1W1U6_9BACT/115-272
D1YY74_METPS/92-243
D1YYQ8_METPS/93-252
D2AKU3_FRATE/105-255
D2QZ60_PIRSD/125-298
D2R4S4_PIRSD/102-258
D2ZMN5_METSM/108-288
D2ZQ22_METSM/122-312
D3DYZ6_METRM/179-334
D3E1Z9_METRM/131-327
D3L1F7_9BACT/94-282
D3L4V5_9BACT/102-265
D3RX41_FERPA/80-228
D3S1E5_FERPA/105-249
D3S5B0_METSF/120-255
D3S5G2_METSF/106-265
D4D3X9_TRIVH/230-415
D4MKP5_9FIRM/112-259
D4RJF1_ENTFC/113-266
D5C3I0_NITHN/124-295
D5C3I6_NITHN/122-294
D5E7H7_METMS/109-265
D5EBY5_METMS/102-274
D5MHT1_9BACT/104-271
D5MKA8_9BACT/123-297
D5NMA7_9BURK/127-306
D5NMD0_9BURK/121-274
D5SNX9_PLAL2/131-317
D5SYR8_PLAL2/127-283
D5VQZ0_METIM/106-259
D5VT94_METIM/112-248
D5WEG5_BURSC/127-306
D5WEW4_BURSC/122-276
D7A5F3_STAND/121-279
D7A5F8_STAND/123-273
D7DIN9_METS0/130-309
D7DIQ0_METS0/108-259
D7DTF9_METV3/187-343
D7DV92_METV3/106-278
D7E6G1_METEZ/109-263
D7E7Z3_METEZ/108-282
D8EZQ8_9DELT/185-328
D8JXT1_HYPDA/112-267
D8K9N6_NITWC/122-294
D8K9P2_NITWC/129-298
D9PK11_9ZZZZ/63-240
D9PX73_METTM/115-271
D9PXH1_METTM/103-262
E1K5Y8_9EURY/124-264
E1K6A9_9EURY/105-298
E1MRJ3_9GAMM/104-259
E1MRJ9_9GAMM/129-320
E1RGS2_METP4/95-255
E1RKG7_METP4/99-255
E1TEU5_BURSG/127-306
E1TEW8_BURSG/116-277
E2MS32_FRANO/148-335
E3GXI1_METFV/116-278
E3GZ27_METFV/104-271
E3GZJ6_METFV/104-271
E4I843_ENTFC/99-252
E4IKY2_ENTFC/99-252
E4J1Z0_ENTFC/99-252
E4J5L8_ENTFC/99-252
E4JIT5_ENTFC/14-167
E4LHP7_9FIRM/102-256
E4QQI0_METS6/150-318
E4QQJ0_METS6/107-262
E4RM56_HALSL/113-283
E4RM73_HALSL/131-298
E6TS80_BACCJ/111-267
E8QXQ2_ISOPI/159-355
E8R3R9_ISOPI/127-284
E8TE76_MESCW/104-259
E8YSC7_9BURK/116-274
E8YSE9_9BURK/127-306
F0K9X4_CLOAE/105-271
F0R9T7_CELLC/112-292
F0SMF4_PLABD/131-291
F0SPC6_PLABD/126-295
F0T974_METSL/106-282
F0TB23_METSL/113-290
F1W1M0_9BURK/95-260
F2ARF0_RHOBA/127-319
F2KNH0_ARCVE/115-262
F2KRL6_ARCVE/89-242
O26923_METTH/114-270
O27028_METTH/106-265
O28027_ARCFU/97-247
O29201_ARCFU/107-251
O85013_METEX/126-282
Q0BKB3_FRATO/148-335
Q0BU30_GRABC/116-277
Q0G4J8_9RHIZ/116-278
Q0W2Q4_UNCMA/93-241
Q0W8N9_UNCMA/106-264
Q12WE3_METBU/109-265
Q12YW0_METBU/11-184
Q13QT0_BURXL/120-274
Q13QV7_BURXL/127-306
Q14JX7_FRAT1/105-255
Q1H0R0_METFK/97-246
Q1H0R9_METFK/93-257
Q1VF12_VIBAL/109-268
Q1YFX9_MOBAS/117-266
Q2A1L2_FRATH/148-335
Q2FLE7_METHJ/94-252
Q2FT20_METHJ/103-262
Q2NF90_METST/77-242
Q2NHB5_METST/115-290
Q2VNP5_METAI/105-261
Q3JEF6_NITOC/129-298
Q3JEF9_NITOC/122-294
Q465Y3_METBF/109-271
Q46G11_METBF/105-278
Q4JIP5_9BACT/120-297
Q4JIP8_9BACT/99-268
Q4JIS6_9BACT/129-303
Q4JIT6_9BACT/106-268
Q5NIH4_FRATT/105-255
Q603D9_METCA/124-284
Q603E5_METCA/112-265
Q6LZR0_METMP/123-259
Q6M182_METMP/105-262
Q6MAV7_PARUW/388-543
Q6R3G8_9GAMM/109-264
Q6R3H3_9GAMM/121-277
Q6SH25_9BACT/124-283
Q71U40_METFL/97-246
Q7BQQ5_XANAU/119-279
Q7UJD2_RHOBA/127-319
Q8KMJ6_METED/88-244
Q8PU46_METMA/109-270
Q8PZ07_METMA/105-278
Q8TJB8_METAC/125-298
Q8TQR5_METAC/109-277
Q8TV12_METKA/118-275
Q8TXC0_METKA/104-262
Q8TZ26_METKA/104-247
Q97H24_CLOAB/105-271
Y776_METJA/124-282
Y815_METJA/136-272
