# Supplementary material for: Contact prediction is hardest for the most informative contacts, but improves with the incorporation of contact potentials
Source: PLoS One. 2018 Jun 28;13(6):e0199585. doi: 10.1371/journal.pone.0199585 (PMC6023208; doi:10.1371/journal.pone.0199585)
Supplement: S1 Data — Each file in the ‘alignments’ directory herein corresponds to a protein family’s alignment and contains the accession number and sequence range of each sequence in the alignment. (TAR.GZ) [file pone.0199585.s001.tar.gz › alignments/PASTA]

A0AJS5_LISW6/367-430
A0AJS5_LISW6/435-499
A0AJS5_LISW6/504-566
A0AKD9_LISW6/602-658
A0AKD9_LISW6/660-715
A0JQV1_ARTS2/411-473
A0JQV1_ARTS2/478-543
A0JQV1_ARTS2/546-608
A0JQV2_ARTS2/467-525
A0JQV2_ARTS2/540-595
A0JTH9_ARTS2/37-103
A0JV78_ARTS2/449-511
A0JV78_ARTS2/516-579
A0JV78_ARTS2/584-647
A0JV78_ARTS2/652-710
A0LQT5_ACIC1/355-416
A0LQT5_ACIC1/421-483
A0LQT5_ACIC1/486-548
A0LTJ9_ACIC1/342-405
A0LTJ9_ACIC1/410-475
A0LTJ9_ACIC1/480-542
A0LWG6_ACIC1/702-765
A0M4U4_GRAFK/44-108
A0M532_GRAFK/610-663
A0NJT1_OENOE/369-432
A0NJT1_OENOE/438-500
A0NJT1_OENOE/509-565
A0NKM1_OENOE/599-656
A0NKM1_OENOE/658-712
A0PKC7_MYCUA/360-422
A0PKC7_MYCUA/427-490
A0PKC7_MYCUA/495-557
A0PKC7_MYCUA/561-626
A0PVB6_MYCUA/701-762
A0Q057_CLONN/611-667
A0Q057_CLONN/675-731
A0Q110_CLONN/374-437
A0Q110_CLONN/442-505
A0Q110_CLONN/512-575
A0Q110_CLONN/583-640
A0Q8T1_MYCA1/360-422
A0Q8T1_MYCA1/427-490
A0Q8T1_MYCA1/495-557
A0Q8T1_MYCA1/561-626
A0Q9Z0_MYCA1/678-739
A0QNG1_MYCS2/359-421
A0QNG1_MYCS2/427-489
A0QNG1_MYCS2/499-556
A0QNG1_MYCS2/560-624
A0R0H1_MYCS2/682-743
A0R5I3_MYCS2/679-740
A0REN3_BACAH/590-642
A0REN3_BACAH/646-701
A0RHN5_BACAH/373-436
A0RHN5_BACAH/441-503
A0RHN5_BACAH/510-570
A0RHT6_BACAH/584-638
A0RHT7_BACAH/594-646
A0RHT7_BACAH/650-705
A0ZZD6_BIFAA/400-465
A0ZZD6_BIFAA/470-533
A0ZZD6_BIFAA/536-600
A0ZZD6_BIFAA/605-661
A0ZZP1_BIFAA/314-373
A1A262_BIFAA/449-511
A1A262_BIFAA/592-654
A1A262_BIFAA/659-726
A1BEH6_CHLPD/141-202
A1BEH6_CHLPD/73-137
A1BF59_CHLPD/103-167
A1BF59_CHLPD/178-241
A1BF59_CHLPD/33-97
A1BJY4_CHLPD/619-675
A1HML5_9FIRM/605-660
A1HMW7_9FIRM/353-415
A1HMW7_9FIRM/420-483
A1HMW7_9FIRM/490-553
A1HU58_9FIRM/577-633
A1HU58_9FIRM/641-696
A1KEI2_MYCBP/360-422
A1KEI2_MYCBP/427-490
A1KEI2_MYCBP/495-557
A1KEI2_MYCBP/561-626
A1KQ12_MYCBP/701-762
A1QYL3_BORT9/133-202
A1QYL3_BORT9/65-128
A1R0U7_ARTAT/409-471
A1R0U7_ARTAT/476-541
A1R0U7_ARTAT/544-606
A1R0U8_ARTAT/461-521
A1R5E2_ARTAT/427-489
A1R5E2_ARTAT/494-557
A1R5E2_ARTAT/562-625
A1R5E2_ARTAT/630-688
A1R9J3_ARTAT/31-98
A1RAP4_ARTAT/151-212
A1SCN7_NOCSJ/355-418
A1SCN7_NOCSJ/423-484
A1SCN7_NOCSJ/487-549
A1SDI5_NOCSJ/703-765
A1SLA3_NOCSJ/395-457
A1SLA3_NOCSJ/462-525
A1SLA3_NOCSJ/530-593
A1SLA3_NOCSJ/598-658
A1SN20_NOCSJ/329-387
A1T124_MYCVP/359-421
A1T124_MYCVP/426-489
A1T124_MYCVP/494-556
A1T124_MYCVP/560-625
A1T406_MYCVP/701-762
A1TGB2_MYCVP/705-766
A1U8T4_MYCSK/358-420
A1U8T4_MYCSK/425-488
A1U8T4_MYCSK/494-555
A1U8T4_MYCSK/559-624
A1UCF5_MYCSK/33-102
A1UD07_MYCSK/701-762
A1UMP3_MYCSK/701-762
A1VBE2_DESVV/632-688
A1ZKQ3_9BACT/648-702
A1ZZ48_9BACT/99-179
A2RD42_STRPG/694-751
A2RD73_STRPG/372-435
A2RD73_STRPG/440-508
A2RD73_STRPG/512-589
A2RLT2_LACLM/709-765
A2RMW0_LACLM/366-430
A2RMW0_LACLM/436-504
A2RMW0_LACLM/508-571
A2TVL6_9FLAO/591-645
A2TWH5_9FLAO/114-180
A2TWH5_9FLAO/44-108
A2TZN3_9FLAO/599-653
A2U346_9FLAO/114-181
A2U346_9FLAO/44-108
A2VM66_MYCTU/701-762
A2VMV5_MYCTU/360-422
A2VMV5_MYCTU/427-490
A2VMV5_MYCTU/495-557
A2VMV5_MYCTU/561-626
A3CPX1_STRSV/368-431
A3CPX1_STRSV/436-504
A3CPX1_STRSV/509-579
A3CPZ7_STRSV/706-762
A3DCY1_CLOTH/360-424
A3DCY1_CLOTH/429-490
A3DCY1_CLOTH/498-560
A3DE32_CLOTH/597-657
A3DE32_CLOTH/664-718
A3HXP3_9BACT/649-703
A3I357_9BACT/180-243
A3I357_9BACT/37-101
A3I4C0_9BACI/374-438
A3I4C0_9BACI/443-505
A3I4C0_9BACI/510-573
A3J4J0_9FLAO/607-660
A3J7J0_9FLAO/44-108
A3PSF1_MYCSJ/358-420
A3PSF1_MYCSJ/425-488
A3PSF1_MYCSJ/494-555
A3PSF1_MYCSJ/559-624
A3PV51_MYCSJ/31-94
A3PW38_MYCSJ/33-102
A3PWK3_MYCSJ/701-762
A3Q749_MYCSJ/701-762
A3TI59_9MICO/706-766
A3TKB5_9MICO/384-446
A3TKB5_9MICO/451-514
A3TKB5_9MICO/519-582
A3TN16_9MICO/385-448
A3TN16_9MICO/453-516
A3TN16_9MICO/519-581
A3U831_CROAH/608-662
A3UBF8_CROAH/44-108
A3XI73_LEEBM/610-664
A3XR37_LEEBM/44-108
A4AEX6_9ACTN/375-437
A4AEX6_9ACTN/442-512
A4AHY3_9ACTN/370-435
A4AHY3_9ACTN/583-645
A4AKB9_9ACTN/700-762
A4ATA4_MARSH/45-109
A4ATM2_MARSH/614-668
A4BVY5_9FLAO/599-653
A4BZ28_9FLAO/114-177
A4BZ28_9FLAO/44-108
A4CP90_ROBBH/45-109
A4CPL4_ROBBH/614-668
A4E9Z2_9ACTN/367-430
A4E9Z2_9ACTN/438-499
A4E9Z2_9ACTN/504-564
A4E9Z2_9ACTN/569-634
A4F5S3_SACEN/368-431
A4F5S3_SACEN/437-500
A4F5S3_SACEN/506-566
A4F5S3_SACEN/570-635
A4F6I9_SACEN/714-773
A4FAF3_SACEN/391-453
A4FAF3_SACEN/456-522
A4FAF3_SACEN/527-592
A4IM02_GEOTN/599-654
A4IM02_GEOTN/656-711
A4IM03_GEOTN/583-637
A4IM51_GEOTN/374-437
A4IM51_GEOTN/442-505
A4IM51_GEOTN/510-572
A4J2A5_DESRM/584-640
A4J2A5_DESRM/652-706
A4J588_DESRM/345-407
A4J588_DESRM/412-475
A4J588_DESRM/482-546
A4KME9_MYCTU/701-762
A4KN46_MYCTU/360-422
A4KN46_MYCTU/427-490
A4KN46_MYCTU/495-557
A4KN46_MYCTU/561-626
A4Q9X2_CORGB/373-435
A4Q9X2_CORGB/440-504
A4Q9X2_CORGB/509-569
A4Q9X2_CORGB/573-642
A4QAT2_CORGB/692-751
A4QFP0_CORGB/422-484
A4QFP0_CORGB/487-551
A4QFP0_CORGB/556-619
A4QFP0_CORGB/621-686
A4QFP0_CORGB/688-743
A4SES7_PROVI/103-166
A4SES7_PROVI/178-241
A4SES7_PROVI/34-97
A4SH08_PROVI/599-656
A4T1D3_MYCGI/701-762
A4T4V4_MYCGI/359-421
A4T4V4_MYCGI/426-489
A4T4V4_MYCGI/494-556
A4T4V4_MYCGI/560-625
A4T5U4_MYCGI/705-766
A4UYZ6_STREI/130-193
A4UYZ6_STREI/198-264
A4UYZ6_STREI/265-338
A4VTF6_STRSY/372-435
A4VTF6_STRSY/440-501
A4VTF6_STRSY/506-569
A4VTF6_STRSY/573-639
A4VX69_STRSY/693-749
A4VXN0_STRSY/137-200
A4VZN4_STRS2/372-435
A4VZN4_STRS2/440-501
A4VZN4_STRS2/506-569
A4VZN4_STRS2/573-639
A4W3H2_STRS2/693-749
A4W3X3_STRS2/35-98
A4X0W8_SALTO/169-230
A4X0Y3_SALTO/363-424
A4X0Y3_SALTO/430-492
A4X0Y3_SALTO/496-559
A4XDN9_SALTO/400-463
A4XDN9_SALTO/468-531
A4XDN9_SALTO/536-599
A4XDN9_SALTO/604-658
A4XHZ8_CALS8/596-652
A4XHZ8_CALS8/658-714
A4XL76_CALS8/352-413
A4XL76_CALS8/418-479
A4XL76_CALS8/486-549
A5CLU7_CLAM3/366-428
A5CLU7_CLAM3/433-496
A5CLU7_CLAM3/499-561
A5CLU8_CLAM3/416-475
A5CPF8_CLAM3/709-772
A5CPF8_CLAM3/783-844
A5CQC0_CLAM3/298-363
A5CS65_CLAM3/375-437
A5CS65_CLAM3/510-579
A5CS65_CLAM3/584-646
A5CSG1_CLAM3/280-345
A5D151_PELTS/542-598
A5D151_PELTS/606-661
A5D1B0_PELTS/344-407
A5D1B0_PELTS/412-474
A5D1B0_PELTS/482-545
A5FGL5_FLAJ1/114-180
A5FGL5_FLAJ1/44-108
A5FIX8_FLAJ1/615-669
A5G8K6_GEOUR/600-654
A5I1T5_CLOBH/604-660
A5I1T5_CLOBH/668-722
A5I4T2_CLOBH/385-447
A5I4T2_CLOBH/451-514
A5I4T2_CLOBH/521-585
A5IIR3_THEP1/525-580
A5ILF7_THEP1/30-85
A5IS67_STAA9/600-656
A5IS67_STAA9/658-713
A5ISA5_STAA9/377-440
A5ISA5_STAA9/445-508
A5ISA5_STAA9/514-575
A5KNU4_9FIRM/395-459
A5KNU4_9FIRM/466-529
A5KNU4_9FIRM/538-598
A5KNU4_9FIRM/606-669
A5L9R5_STRPN/694-750
A5LAX5_STRPN/370-433
A5LAX5_STRPN/438-505
A5LAX5_STRPN/510-577
A5LAX5_STRPN/582-651
A5LJQ6_STRPN/694-750
A5LN61_STRPN/370-433
A5LN61_STRPN/438-505
A5LN61_STRPN/510-577
A5LN61_STRPN/582-651
A5LVQ8_STRPN/370-433
A5LVQ8_STRPN/438-505
A5LVQ8_STRPN/510-577
A5LVQ8_STRPN/582-651
A5LWA8_STRPN/694-750
A5LYR9_STRPN/694-750
A5M1A2_STRPN/370-433
A5M1A2_STRPN/438-505
A5M1A2_STRPN/510-577
A5M1A2_STRPN/582-651
A5M4M7_STRPN/1-52
A5M5Z0_STRPN/370-433
A5M5Z0_STRPN/438-505
A5M5Z0_STRPN/510-577
A5M5Z0_STRPN/582-651
A5ME17_STRPN/694-750
A5MFE9_STRPN/370-433
A5MFE9_STRPN/438-505
A5MFE9_STRPN/510-577
A5MFE9_STRPN/582-651
A5MM48_STRPN/370-433
A5MM48_STRPN/438-505
A5MM48_STRPN/510-577
A5MM48_STRPN/582-651
A5MQS7_STRPN/694-750
A5MSD8_STRPN/694-750
A5MUU4_STRPN/370-433
A5MUU4_STRPN/438-505
A5MUU4_STRPN/510-577
A5MUU4_STRPN/582-651
A5N7Y6_CLOK5/360-422
A5N7Y6_CLOK5/427-490
A5N7Y6_CLOK5/497-560
A5TU65_FUSNP/669-723
A5TW41_FUSNP/135-197
A5TW41_FUSNP/68-130
A5TY84_MYCTA/360-422
A5TY84_MYCTA/427-490
A5TY84_MYCTA/495-557
A5TY84_MYCTA/561-626
A5U906_MYCTA/701-762
A5UWK2_ROSS1/389-452
A5UWK2_ROSS1/457-518
A5UWK2_ROSS1/522-591
A5UZ04_ROSS1/376-439
A5VJ30_LACRD/604-660
A5VJ30_LACRD/662-716
A5VKQ2_LACRD/352-415
A5VKQ2_LACRD/420-483
A5VKQ2_LACRD/488-550
A5WI68_MYCTF/360-422
A5WI68_MYCTF/427-490
A5WI68_MYCTF/495-557
A5WI68_MYCTF/561-626
A5WTP9_MYCTF/701-762
A5YI04_STRPN/676-732
A5YI05_STRPN/673-729
A5YI06_STRPN/676-732
A5YI07_STRPN/676-732
A5YI08_STRPN/547-603
A5YI09_STRPN/676-732
A5YI10_STRPN/551-607
A5YI11_STRPN/676-732
A5YI12_STRPN/673-729
A5YI13_STRPN/542-598
A5YI15_STRPN/673-729
A5YI17_STRPN/548-604
A5YI18_STRPN/673-729
A5YI20_STRPN/673-729
A5YI21_STRPN/673-729
A5YI22_STRPN/673-720
A5YI23_STRPN/673-721
A5YI24_STRPN/676-732
A5YI25_STRPN/676-732
A5YI27_STRPN/673-729
A5YI28_STRPN/673-729
A5YI30_STRPN/676-732
A5YI33_STRPN/674-730
A5YI34_STRPN/646-689
A5YI35_STRPN/673-729
A5YI38_STRPN/673-729
A5YI39_STRPN/673-729
A5YI42_STRPN/676-728
A5YI43_STRPN/676-732
A5YI46_STRPN/676-732
A5YI47_STRPN/676-732
A5YI48_STRPN/545-601
A5YI50_STRPN/676-732
A5YI52_STRPN/676-732
A5YI54_STRPN/676-732
A5YI56_STRPN/676-732
A5YI57_STRPN/673-729
A5YI59_STRPN/676-732
A5YI61_STRPN/676-732
A5YI62_STRPN/676-732
A5YI64_STRPN/544-600
A5YI67_STRPN/646-702
A5YI68_STRPN/673-729
A5YI77_STRPN/676-732
A5YI78_STRPN/676-732
A5YI82_STRPN/676-732
A5YI94_STRPN/548-604
A5YI95_STRPN/673-729
A5YI96_STRPN/673-729
A5YI98_STRPN/676-732
A5YI99_STRPN/673-729
A5YIA0_STRPN/540-596
A5YIA1_STRPN/676-732
A5YIA2_STRPN/676-732
A5YIA3_STRPN/673-729
A5YIA5_STRPN/676-732
A5YIA7_STRPN/676-732
A5YIA9_STRPN/673-729
A5YIB0_STRPN/676-732
A5YIB2_STRPN/676-732
A5YIB3_STRPN/676-732
A5YIB4_STRPN/676-732
A5YIB6_STRPN/676-732
A5YIB8_STRPN/676-732
A5YIB9_STRPN/676-732
A5YIC1_STRPN/673-729
A5YIC3_STRPN/673-729
A5YIC4_STRPN/673-729
A5YIC6_STRPN/676-732
A5YID0_STRPN/676-732
A5YID1_STRPN/673-729
A5YID2_STRPN/676-732
A5YID4_STRPN/673-729
A5YID5_STRPN/676-732
A5YID6_STRPN/676-732
A5YID9_STRPN/676-732
A5YIE0_STRPN/676-732
A5YIE4_STRPN/676-732
A5YIE5_STRPN/676-732
A5YIE6_STRPN/676-732
A5YIE7_STRPN/676-732
A5YIF1_STRPN/676-732
A5YIF2_STRPN/673-729
A5YIF3_STRPN/674-730
A5YIF4_STRPN/676-732
A5YIF9_STRPN/676-732
A5YIG1_STRPN/673-729
A5YIG2_STRPN/676-732
A5YIG5_STRPN/674-730
A5YIG6_STRPN/547-603
A5YIH3_STRPN/673-729
A5YIH4_STRPN/674-730
A5YIH6_STRPN/676-732
A5YIH8_STRPN/676-732
A5YII1_STRPN/673-729
A5YII3_STRPN/673-729
A5YII4_STRPN/673-729
A5YII5_STRPN/542-598
A5YII6_STRPN/676-732
A5YII8_STRPN/673-729
A5YIJ0_STRPN/647-703
A5YIJ1_STRPN/676-732
A5YIJ2_STRPN/676-732
A5YIJ3_STRPN/647-703
A5YIJ4_STRPN/546-602
A5YIJ5_STRPN/676-732
A5YIJ7_STRPN/676-732
A5YIJ8_STRPN/676-732
A5YIJ9_STRPN/673-729
A5YIK4_STRPN/676-732
A5YIK5_STRPN/676-732
A5YIK7_STRPN/676-732
A5YIK8_STRPN/673-729
A5YIK9_STRPN/673-729
A5YIL0_STRPN/673-729
A5YIL1_STRPN/546-602
A5YIL2_STRPN/673-729
A5YIL3_STRPN/676-732
A5YIL4_STRPN/676-732
A5YIL5_STRPN/508-564
A5YIL7_STRPN/676-732
A5YIL8_STRPN/673-718
A5Z9Q8_9FIRM/378-440
A5ZAP7_9FIRM/382-445
A5ZAP7_9FIRM/450-512
A5ZAP7_9FIRM/523-585
A5ZK21_9BACE/47-110
A5ZKR4_9BACE/645-699
A5ZMI3_9FIRM/411-473
A5ZMI3_9FIRM/478-547
A5ZMI3_9FIRM/555-616
A6BJM8_9FIRM/145-207
A6BJM8_9FIRM/212-275
A6BJM8_9FIRM/75-138
A6CD07_9PLAN/304-369
A6CN53_9BACI/603-659
A6CN53_9BACI/661-716
A6CN54_9BACI/566-620
A6CPT8_9BACI/371-434
A6CPT8_9BACI/439-502
A6CPT8_9BACI/508-569
A6E7A7_9SPHI/646-700
A6E7Z9_9SPHI/186-254
A6E7Z9_9SPHI/46-107
A6ERB8_9BACT/594-648
A6ERP0_9BACT/44-108
A6G056_9DELT/70-129
A6G9G0_9DELT/131-193
A6G9G0_9DELT/211-274
A6G9G0_9DELT/64-126
A6GXD4_FLAPJ/114-180
A6GXD4_FLAPJ/44-108
A6H1A0_FLAPJ/613-667
A6KXU1_BACV8/48-111
A6L076_BACV8/672-726
A6LEU8_PARD8/678-731
A6LFD2_PARD8/45-108
A6LN48_THEM4/31-81
A6LSK3_CLOB8/371-433
A6LSK3_CLOB8/438-501
A6LSK3_CLOB8/508-570
A6LTS2_CLOB8/619-675
A6LTS2_CLOB8/683-738
A6LTS3_CLOB8/631-687
A6LTS3_CLOB8/695-750
A6LUR9_CLOB8/394-457
A6NUT2_9BACE/397-463
A6NUT2_9BACE/469-531
A6NUT2_9BACE/538-601
A6P1Q0_9BACE/658-714
A6P1Q0_9BACE/721-782
A6QG81_STAAE/600-656
A6QG81_STAAE/658-713
A6TRW1_ALKMQ/354-416
A6TRW1_ALKMQ/421-483
A6TRW1_ALKMQ/490-553
A6TS67_ALKMQ/598-659
A6TS67_ALKMQ/667-721
A6U101_STAA2/600-656
A6U101_STAA2/658-713
A6U139_STAA2/377-440
A6U139_STAA2/445-508
A6U139_STAA2/514-575
A6W424_KINRD/394-456
A6W424_KINRD/461-524
A6W424_KINRD/527-590
A6W530_KINRD/717-778
A6WD07_KINRD/362-424
A6WD07_KINRD/429-492
A6WD07_KINRD/497-559
A6WD07_KINRD/564-623
A7A312_BIFAD/400-465
A7A312_BIFAD/470-533
A7A312_BIFAD/536-600
A7A312_BIFAD/605-664
A7A3F5_BIFAD/314-373
A7A8B4_BIFAD/440-502
A7A8B4_BIFAD/583-645
A7A8B4_BIFAD/650-717
A7AE64_9PORP/45-108
A7AIV9_9PORP/679-732
A7B7C4_RUMGN/394-457
A7B7C4_RUMGN/464-526
A7B7C4_RUMGN/531-595
A7B7C4_RUMGN/602-664
A7BA40_9ACTO/26-94
A7BB28_9ACTO/388-452
A7BB28_9ACTO/457-522
A7BB28_9ACTO/527-589
A7BB28_9ACTO/595-656
A7BDG0_9ACTO/386-448
A7BDG0_9ACTO/453-516
A7BDG0_9ACTO/521-583
A7BDG0_9ACTO/588-647
A7BQC4_9GAMM/223-285
A7FTY0_CLOB1/604-660
A7FTY0_CLOB1/668-722
A7FW70_CLOB1/369-431
A7FW70_CLOB1/435-498
A7FW70_CLOB1/505-569
A7G5Y7_CLOBH/369-431
A7G5Y7_CLOBH/435-498
A7G5Y7_CLOBH/505-569
A7GDE4_CLOBL/604-660
A7GDE4_CLOBL/668-722
A7GG90_CLOBL/374-436
A7GG90_CLOBL/440-503
A7GG90_CLOBL/510-574
A7GRJ2_BACCN/368-431
A7GRJ2_BACCN/436-498
A7GRJ2_BACCN/503-565
A7GRP1_BACCN/584-638
A7GRP2_BACCN/594-647
A7GRP2_BACCN/650-704
A7HH61_ANADF/614-669
A7HNQ0_FERNB/122-183
A7HNQ0_FERNB/60-116
A7LBF0_STRPN/618-669
A7LBF1_STRPN/597-644
A7LBF2_STRPN/603-658
A7LBF3_STRPN/616-672
A7LBF6_STRPN/607-661
A7LVK2_BACOV/662-716
A7M0A0_BACOV/49-112
A7NL43_ROSCS/378-442
A7NNF8_ROSCS/387-450
A7NNF8_ROSCS/455-516
A7NNF8_ROSCS/520-589
A7UYT2_BACUN/47-110
A7V8E7_BACUN/658-712
A7VD99_9CLOT/439-502
A7VD99_9CLOT/507-569
A7VD99_9CLOT/576-637
A7VUF0_9CLOT/614-670
A7VUF0_9CLOT/678-737
A7VUU7_9CLOT/364-430
A7VUU7_9CLOT/437-499
A7VUU7_9CLOT/506-568
A7VWE6_9CLOT/406-472
A7VWE6_9CLOT/478-541
A7X1C1_STAA1/600-656
A7X1C1_STAA1/658-713
A7X1I0_STAA1/377-440
A7X1I0_STAA1/445-508
A7X1I0_STAA1/514-575
A7Z4D9_BACA2/599-655
A7Z4D9_BACA2/657-711
A7Z4E0_BACA2/584-638
A7Z4J7_BACA2/358-421
A7Z4J7_BACA2/427-490
A7Z4J7_BACA2/495-557
A8AVT1_STRGC/695-751
A8AVV6_STRGC/366-429
A8AVV6_STRGC/434-502
A8AVV6_STRGC/507-575
A8F756_THELT/528-580
A8F8C3_THELT/103-164
A8F8C3_THELT/43-99
A8FCX5_BACP2/601-657
A8FCX5_BACP2/660-713
A8FCX6_BACP2/584-638
A8FD42_BACP2/362-426
A8FD42_BACP2/431-495
A8FD42_BACP2/500-562
A8KYH0_FRASN/1-62
A8L057_FRASN/36-102
A8L465_FRASN/429-491
A8L465_FRASN/496-559
A8L465_FRASN/562-622
A8L565_FRASN/600-663
A8LCG2_FRASN/433-497
A8LCG2_FRASN/503-567
A8LCG2_FRASN/570-631
A8LF58_FRASN/767-828
A8LFH0_FRASN/382-445
A8LFH0_FRASN/450-513
A8LFH0_FRASN/518-583
A8LFH0_FRASN/597-653
A8LFV1_FRASN/508-571
A8LFV1_FRASN/576-638
A8LFV1_FRASN/644-706
A8LWG6_SALAI/362-424
A8LWG6_SALAI/431-492
A8LWG6_SALAI/496-559
A8LY74_SALAI/400-463
A8LY74_SALAI/468-531
A8LY74_SALAI/536-599
A8LY74_SALAI/604-658
A8MH30_ALKOO/597-657
A8MH30_ALKOO/666-720
A8MH91_ALKOO/360-421
A8MH91_ALKOO/426-488
A8MH91_ALKOO/495-558
A8RCM7_9FIRM/339-405
A8RD64_9FIRM/658-712
A8RWU0_9CLOT/416-479
A8RWU0_9CLOT/489-545
A8RWU0_9CLOT/552-615
A8SAS9_9FIRM/402-464
A8SAS9_9FIRM/469-532
A8SE30_9FIRM/665-726
A8SE30_9FIRM/732-786
A8SFF1_9FIRM/371-435
A8SFF1_9FIRM/440-502
A8SFF1_9FIRM/509-571
A8SJF2_9FIRM/686-745
A8SM03_9FIRM/360-423
A8SM03_9FIRM/428-491
A8SM03_9FIRM/498-560
A8ST65_9FIRM/440-503
A8ST65_9FIRM/508-570
A8ST65_9FIRM/577-639
A8U8X6_9LACT/608-664
A8U8X6_9LACT/666-721
A8U9R5_9LACT/361-424
A8U9R5_9LACT/429-492
A8U9R5_9LACT/497-559
A8UGL5_9FLAO/44-108
A8UJX6_9FLAO/598-653
A8YVV9_LACH4/358-421
A8YVV9_LACH4/426-489
A8YVV9_LACH4/500-562
A8Z3M2_STAAT/600-656
A8Z3M2_STAAT/658-713
A8Z3Q6_STAAT/377-440
A8Z3Q6_STAAT/445-508
A8Z3Q6_STAAT/514-575
A8ZUK2_DESOH/105-168
A8ZUK2_DESOH/175-238
A8ZUK2_DESOH/37-100
A9B3M6_HERA2/393-455
A9B3M6_HERA2/460-522
A9B7L4_HERA2/398-459
A9BHI1_PETMO/504-562
A9BIC1_PETMO/39-94
A9BIC1_PETMO/99-161
A9DJ68_9FLAO/614-668
A9E1J6_9FLAO/114-180
A9E1J6_9FLAO/44-108
A9FI33_SORC5/638-693
A9KLU3_CLOPH/593-649
A9KM93_CLOPH/403-469
A9KM93_CLOPH/474-542
A9KM93_CLOPH/550-613
A9LIB8_STRPN/694-750
A9LIB9_STRPN/694-750
A9LIC1_STRPN/694-750
A9LIC2_STRPN/694-750
A9LIC3_STRPN/694-750
A9VHH9_BACWK/590-645
A9VHH9_BACWK/646-701
A9VTA0_BACWK/369-432
A9VTA0_BACWK/437-499
A9VTA0_BACWK/506-566
A9VU77_BACWK/584-638
A9VU78_BACWK/577-630
A9VU78_BACWK/633-688
A9WE74_CHLAA/386-447
A9WE74_CHLAA/453-515
A9WMH8_RENSM/298-361
A9WRF6_RENSM/434-495
A9WRF6_RENSM/501-564
A9WRF6_RENSM/570-632
A9WRF6_RENSM/637-695
A9WTE7_RENSM/38-103
A9WTU4_RENSM/440-496
A9WTU4_RENSM/501-558
A9WTU5_RENSM/412-474
A9WTU5_RENSM/479-543
A9WTU5_RENSM/546-609
B0A9X9_9CLOT/406-467
B0A9X9_9CLOT/472-536
B0ADU0_9CLOT/601-662
B0AJQ0_BACAN/590-642
B0AJQ0_BACAN/646-701
B0AVP4_BACAN/369-432
B0AVP4_BACAN/437-499
B0AVP4_BACAN/506-566
B0AVU7_BACAN/584-638
B0AVU8_BACAN/594-647
B0AVU8_BACAN/650-705
B0B6C2_STRPN/694-750
B0B6C3_STRPN/694-750
B0B6C4_STRPN/694-750
B0B6C6_STRPN/694-750
B0B6C7_STRPN/694-750
B0B6C9_STRPN/694-750
B0B6D0_STRPN/694-750
B0B6D1_STRPN/694-750
B0B6D2_STRPN/694-750
B0B6D3_STRPN/694-750
B0B6D5_STRPN/694-750
B0B6D6_STRPN/694-750
B0B6D7_STRPN/694-750
B0B6D9_STRPN/694-750
B0B6E0_STRPN/694-750
B0B6E1_STRPN/694-750
B0B6E4_STRPN/694-750
B0BD08_STRPN/348-411
B0BD08_STRPN/416-483
B0BD08_STRPN/488-555
B0BD08_STRPN/560-629
B0BD09_STRPN/348-411
B0BD09_STRPN/416-483
B0BD09_STRPN/488-555
B0BD09_STRPN/560-629
B0BD10_STRPN/348-411
B0BD10_STRPN/416-483
B0BD10_STRPN/488-555
B0BD10_STRPN/560-629
B0BD11_STRPN/348-411
B0BD11_STRPN/416-483
B0BD11_STRPN/488-555
B0BD11_STRPN/560-629
B0BD12_STRPN/348-411
B0BD12_STRPN/416-483
B0BD12_STRPN/488-555
B0BD12_STRPN/560-629
B0BD14_STRPN/348-411
B0BD14_STRPN/416-483
B0BD14_STRPN/488-555
B0BD14_STRPN/560-629
B0BD20_STRPN/348-411
B0BD20_STRPN/416-483
B0BD20_STRPN/488-555
B0BD20_STRPN/560-629
B0BD22_STRPN/348-411
B0BD22_STRPN/416-483
B0BD22_STRPN/488-555
B0BD22_STRPN/560-629
B0BD54_STRPN/348-411
B0BD54_STRPN/416-483
B0BD54_STRPN/488-555
B0BD54_STRPN/560-629
B0BD60_STRPN/348-411
B0BD60_STRPN/416-483
B0BD60_STRPN/488-555
B0BD60_STRPN/560-629
B0G823_9FIRM/403-466
B0G823_9FIRM/473-535
B0G823_9FIRM/540-603
B0G823_9FIRM/608-670
B0K1Y7_THEPX/348-410
B0K1Y7_THEPX/415-477
B0K1Y7_THEPX/482-545
B0K3H6_THEPX/529-585
B0K3H6_THEPX/591-645
B0K8K1_THEP3/529-585
B0K8K1_THEP3/591-645
B0KA04_THEP3/348-410
B0KA04_THEP3/415-477
B0KA04_THEP3/482-545
B0MG97_9FIRM/384-445
B0MG97_9FIRM/450-512
B0MG97_9FIRM/517-580
B0MKG3_9FIRM/436-484
B0MKG3_9FIRM/489-554
B0MM44_9FIRM/379-442
B0MM44_9FIRM/455-517
B0MM44_9FIRM/522-584
B0MM44_9FIRM/589-650
B0MM44_9FIRM/658-720
B0MM44_9FIRM/725-787
B0MM44_9FIRM/792-853
B0MPP4_9FIRM/408-468
B0MPP4_9FIRM/473-535
B0MPP4_9FIRM/542-604
B0MRM2_9FIRM/619-677
B0MRM2_9FIRM/686-745
B0MVI3_9BACT/699-753
B0MY53_9BACT/118-185
B0MY53_9BACT/49-112
B0N0X9_9FIRM/598-654
B0N7I9_9FIRM/365-429
B0N7I9_9FIRM/433-497
B0N7I9_9FIRM/501-565
B0N7I9_9FIRM/569-639
B0NH55_EUBSP/406-469
B0NH55_EUBSP/476-539
B0NH55_EUBSP/544-607
B0NH55_EUBSP/615-677
B0NST0_BACSE/645-699
B0NT60_BACSE/47-110
B0P424_9CLOT/392-453
B0P424_9CLOT/461-523
B0P424_9CLOT/531-594
B0PFG2_9FIRM/732-791
B0PFT3_9FIRM/357-421
B0PFT3_9FIRM/426-487
B0PFT3_9FIRM/495-560
B0PHD1_9FIRM/469-532
B0PHD1_9FIRM/538-602
B0PXU6_BACAN/590-642
B0PXU6_BACAN/646-701
B0Q7R3_BACAN/594-647
B0Q7R3_BACAN/650-705
B0Q7R4_BACAN/584-638
B0Q7W7_BACAN/369-432
B0Q7W7_BACAN/437-499
B0Q7W7_BACAN/506-566
B0QBT7_BACAN/590-642
B0QBT7_BACAN/646-701
B0QPR5_BACAN/369-432
B0QPR5_BACAN/437-499
B0QPR5_BACAN/506-566
B0QQ46_BACAN/584-638
B0QQ47_BACAN/594-647
B0QQ47_BACAN/650-705
B0RAN5_CLAMS/56-120
B0RH85_CLAMS/366-428
B0RH85_CLAMS/433-496
B0RH85_CLAMS/499-560
B0RHG5_CLAMS/278-343
B0RI43_CLAMS/368-429
B0RI43_CLAMS/502-571
B0RI43_CLAMS/576-638
B0RII6_CLAMS/710-772
B0RII6_CLAMS/784-845
B0S0Z1_FINM2/615-675
B0S0Z1_FINM2/681-739
B0S145_FINM2/354-417
B0S145_FINM2/422-485
B0S145_FINM2/492-555
B0S1B8_FINM2/285-349
B0S1B8_FINM2/354-417
B0S8N5_LEPBA/110-181
B0S8N5_LEPBA/43-104
B0SAB3_LEPBA/548-602
B0SR64_LEPBP/110-181
B0SR64_LEPBP/43-104
B0STI8_LEPBP/548-602
B0T1E2_CAUSK/156-221
B0T1E2_CAUSK/225-289
B0T1E2_CAUSK/293-355
B0T1E2_CAUSK/357-420
B0T1E3_CAUSK/157-220
B0TGB4_HELMI/586-642
B0TGB4_HELMI/655-710
B0TGT3_HELMI/358-419
B0TGT3_HELMI/424-485
B0TGT3_HELMI/491-552
B0VH54_CLOAI/607-665
B0VH54_CLOAI/677-731
B0VHI5_CLOAI/129-192
B0VHI5_CLOAI/61-124
B1B970_CLOBO/611-667
B1B970_CLOBO/675-730
B1BEC6_CLOBO/1-55
B1BEC6_CLOBO/130-193
B1BEC6_CLOBO/201-258
B1BEC6_CLOBO/61-123
B1BFX4_CLOPE/379-440
B1BFX4_CLOPE/445-508
B1BFX4_CLOPE/517-580
B1BH19_CLOPE/608-664
B1BH19_CLOPE/672-727
B1BIY2_CLOPE/607-663
B1BIY2_CLOPE/672-727
B1BIZ8_CLOPE/619-675
B1BIZ8_CLOPE/683-738
B1BT30_CLOPE/607-663
B1BT30_CLOPE/672-727
B1BT46_CLOPE/619-675
B1BT46_CLOPE/683-738
B1BW84_CLOPE/378-439
B1BW84_CLOPE/444-506
B1BW84_CLOPE/513-576
B1BW84_CLOPE/586-648
B1BWM2_CLOPE/608-664
B1BWM2_CLOPE/672-727
B1BYX8_9FIRM/656-711
B1C030_9FIRM/365-428
B1C030_9FIRM/432-497
B1C030_9FIRM/501-565
B1C030_9FIRM/569-640
B1C5S7_9FIRM/371-434
B1C5S7_9FIRM/439-501
B1C5S7_9FIRM/506-569
B1C8H2_9FIRM/610-670
B1C8H2_9FIRM/676-730
B1ET51_BACAN/590-642
B1ET51_BACAN/646-701
B1F4V3_BACAN/369-432
B1F4V3_BACAN/437-499
B1F4V3_BACAN/506-566
B1F647_BACAN/584-638
B1F648_BACAN/594-647
B1F648_BACAN/650-705
B1GDK1_BACAN/590-642
B1GDK1_BACAN/646-701
B1GND8_BACAN/369-432
B1GND8_BACAN/437-499
B1GND8_BACAN/506-566
B1GNJ0_BACAN/584-638
B1GNJ1_BACAN/594-647
B1GNJ1_BACAN/650-705
B1GYS3_UNCTG/105-168
B1GYS3_UNCTG/37-100
B1HPY2_LYSSC/606-662
B1HQE8_LYSSC/374-438
B1HQE8_LYSSC/443-505
B1HQE8_LYSSC/510-573
B1I4D7_DESAP/585-640
B1I4D7_DESAP/650-705
B1I4Z9_DESAP/329-390
B1I4Z9_DESAP/395-458
B1I4Z9_DESAP/465-529
B1I7J5_STRPI/370-433
B1I7J5_STRPI/438-505
B1I7J5_STRPI/510-577
B1I7J5_STRPI/582-651
B1I955_STRPI/694-750
B1IIL5_CLOBK/374-436
B1IIL5_CLOBK/440-503
B1IIL5_CLOBK/510-574
B1IKR2_CLOBK/604-660
B1IKR2_CLOBK/668-722
B1KX54_CLOBM/374-436
B1KX54_CLOBM/440-503
B1KX54_CLOBM/510-574
B1L166_CLOBM/604-660
B1L166_CLOBM/668-722
B1LAW6_THESQ/30-85
B1LAW6_THESQ/89-146
B1LCG1_THESQ/525-580
B1ME71_MYCA9/359-421
B1ME71_MYCA9/426-490
B1ME71_MYCA9/495-558
B1ME71_MYCA9/562-626
B1MEQ6_MYCA9/45-109
B1MFV7_MYCA9/706-767
B1MXU4_LEUCK/393-456
B1MXU4_LEUCK/461-524
B1MXU4_LEUCK/529-592
B1MXV7_LEUCK/611-665
B1PYN5_STRPN/394-441
B1QCR8_CLOBO/604-660
B1QCR8_CLOBO/668-722
B1QE42_CLOBO/376-438
B1QE42_CLOBO/442-505
B1QE42_CLOBO/512-576
B1QJD4_CLOBO/604-660
B1QJD4_CLOBO/668-722
B1QJG5_CLOBO/374-436
B1QJG5_CLOBO/440-503
B1QJG5_CLOBO/510-574
B1QW57_CLOBU/629-685
B1QW57_CLOBU/693-748
B1QW58_CLOBU/630-686
B1QW58_CLOBU/694-749
B1R2W7_CLOBU/376-439
B1R2W7_CLOBU/444-507
B1R2W7_CLOBU/514-576
B1R7G1_CLOPE/608-664
B1R7G1_CLOPE/672-727
B1R8F9_CLOPE/379-440
B1R8F9_CLOPE/445-507
B1R8F9_CLOPE/514-577
B1R8F9_CLOPE/587-649
B1R8U7_CLOPE/619-675
B1R8U7_CLOPE/683-738
B1RB49_CLOPE/607-663
B1RB49_CLOPE/672-727
B1RHW1_CLOPE/379-440
B1RHW1_CLOPE/445-508
B1RHW1_CLOPE/517-580
B1RIN7_CLOPE/608-664
B1RIN7_CLOPE/672-727
B1RJN3_CLOPE/607-663
B1RJN3_CLOPE/672-727
B1RKG0_CLOPE/619-675
B1RKG0_CLOPE/683-738
B1RL06_CLOPE/619-675
B1RL06_CLOPE/683-738
B1RL22_CLOPE/607-663
B1RL22_CLOPE/672-727
B1RNJ8_CLOPE/608-664
B1RNJ8_CLOPE/672-727
B1RQA5_CLOPE/382-443
B1RQA5_CLOPE/448-511
B1RQA5_CLOPE/521-583
B1S0L1_STRPN/370-433
B1S0L1_STRPN/438-505
B1S0L1_STRPN/510-577
B1S0L1_STRPN/582-651
B1S2N9_STRPN/694-750
B1S8D2_9BIFI/403-468
B1S8D2_9BIFI/473-536
B1S8D2_9BIFI/539-603
B1S8D2_9BIFI/608-667
B1S8H7_9BIFI/435-499
B1S8H7_9BIFI/580-642
B1S8H7_9BIFI/647-714
B1SC52_9STRE/698-754
B1SC77_9STRE/371-434
B1SC77_9STRE/439-505
B1SC77_9STRE/506-579
B1UKN4_BACAN/590-642
B1UKN4_BACAN/646-701
B1UWJ3_BACAN/369-432
B1UWJ3_BACAN/437-499
B1UWJ3_BACAN/506-566
B1UXJ6_BACAN/584-638
B1UXJ7_BACAN/594-647
B1UXJ7_BACAN/650-705
B1V486_CLOPE/379-440
B1V486_CLOPE/445-508
B1V486_CLOPE/517-580
B1V502_CLOPE/619-675
B1V502_CLOPE/683-738
B1V516_CLOPE/607-663
B1V516_CLOPE/672-727
B1V6N8_CLOPE/608-664
B1V6N8_CLOPE/672-727
B1VE25_CORU7/452-514
B1VE25_CORU7/519-583
B1VE25_CORU7/588-648
B1VE25_CORU7/652-719
B1VHE2_CORU7/461-523
B1VHE2_CORU7/534-590
B1VHE2_CORU7/595-658
B1VHE2_CORU7/660-725
B1VHE2_CORU7/728-782
B1VQQ3_STRGG/381-444
B1VQQ3_STRGG/449-510
B1VQQ3_STRGG/514-576
B1VQQ3_STRGG/584-645
B1VQT8_STRGG/480-543
B1VZU5_STRGG/377-440
B1VZU5_STRGG/445-508
B1VZU5_STRGG/512-575
B1VZU5_STRGG/580-640
B1Y6N4_LEPCP/230-291
B1Y6N4_LEPCP/294-356
B1Y6N4_LEPCP/361-421
B1YIP9_EXIS2/350-412
B1YIP9_EXIS2/417-481
B1YIP9_EXIS2/486-548
B1YIU1_EXIS2/596-652
B1YIU1_EXIS2/654-709
B2A2G6_NATTJ/577-633
B2A2G6_NATTJ/642-697
B2A2K8_NATTJ/386-449
B2A2K8_NATTJ/454-515
B2A2K8_NATTJ/520-583
B2DI66_STRPN/370-433
B2DI66_STRPN/438-505
B2DI66_STRPN/510-577
B2DI66_STRPN/582-651
B2DIP0_STRPN/694-750
B2DMB0_STRPN/370-433
B2DMB0_STRPN/438-505
B2DMB0_STRPN/510-577
B2DMB0_STRPN/582-651
B2DQV5_STRPN/694-750
B2DRX3_STRPN/694-750
B2DTV6_STRPN/370-433
B2DTV6_STRPN/438-505
B2DTV6_STRPN/510-577
B2DTV6_STRPN/582-651
B2DZB3_STRPN/370-433
B2DZB3_STRPN/438-505
B2DZB3_STRPN/510-577
B2DZB3_STRPN/582-651
B2E1U8_STRPN/694-750
B2E2V7_STRPN/370-433
B2E2V7_STRPN/438-505
B2E2V7_STRPN/510-577
B2E2V7_STRPN/582-651
B2E6Z4_STRPN/694-750
B2E880_BIFAN/471-534
B2E880_BIFAN/540-604
B2E880_BIFAN/609-671
B2E880_BIFAN/676-740
B2EAL5_BIFAN/402-465
B2EAL5_BIFAN/470-534
B2EAL5_BIFAN/537-599
B2EAL5_BIFAN/602-665
B2G6K2_LACRJ/604-660
B2G6K2_LACRJ/662-716
B2G836_LACRJ/352-415
B2G836_LACRJ/420-483
B2G836_LACRJ/488-550
B2GB75_LACF3/662-717
B2GD52_LACF3/360-421
B2GD52_LACF3/427-489
B2GD52_LACF3/494-556
B2GHD7_KOCRD/417-479
B2GHD8_KOCRD/401-463
B2GHD8_KOCRD/468-532
B2GHD8_KOCRD/535-599
B2GJZ9_KOCRD/431-494
B2GJZ9_KOCRD/499-561
B2HI61_MYCMM/360-422
B2HI61_MYCMM/427-490
B2HI61_MYCMM/495-557
B2HI61_MYCMM/561-626
B2HK80_MYCMM/701-762
B2IS82_STRPS/370-433
B2IS82_STRPS/438-505
B2IS82_STRPS/510-577
B2IS82_STRPS/582-651
B2ISQ4_STRPS/694-750
B2KCQ3_ELUMP/125-188
B2KCQ3_ELUMP/202-258
B2KCQ3_ELUMP/57-120
B2M1P7_LACRE/589-645
B2M1P7_LACRE/647-684
B2M1Q2_LACRE/589-645
B2M1Q7_LACRE/586-642
B2M1Q7_LACRE/644-681
B2M1R2_LACRE/589-645
B2M1R2_LACRE/647-684
B2NHG6_STRAG/695-752
B2NHH1_STRAG/695-752
B2NHH6_STRAG/695-752
B2NHI1_STRAG/695-752
B2NHI6_STRAG/695-752
B2NHJ6_STRAG/695-752
B2NHK1_STRAG/695-752
B2NHK6_STRAG/695-752
B2NHL1_STRAG/695-752
B2NHL6_STRAG/695-752
B2NHM1_STRAG/695-752
B2RIE6_PORG3/678-733
B2RIT6_PORG3/113-179
B2RIT6_PORG3/44-107
B2RZK2_BORHD/570-625
B2S1P8_BORHD/139-208
B2S1P8_BORHD/217-276
B2S1P8_BORHD/71-134
B2S2Q5_TREPS/105-172
B2S2Q5_TREPS/38-100
B2S3Z9_TREPS/598-652
B2THT1_CLOBB/370-432
B2THT1_CLOBB/437-500
B2THT1_CLOBB/507-569
B2TS28_CLOBB/629-685
B2TS28_CLOBB/693-748
B2V4B7_CLOBA/369-431
B2V4B7_CLOBA/436-499
B2V4B7_CLOBA/506-568
B2V4V8_CLOBA/629-685
B2V4V8_CLOBA/693-748
B2Y462_STRPN/673-729
B2Y463_STRPN/673-729
B2Y464_STRPN/673-729
B2Y465_STRPN/673-729
B2Y466_STRPN/673-729
B2Y467_STRPN/673-729
B2Y470_STRPN/673-729
B2Y471_STRPN/673-729
B2Y472_STRPN/673-729
B2Y477_STRPN/673-729
B2Y4A0_STRPN/673-729
B2Y4A1_STRPN/673-729
B2Y4A2_STRPN/673-729
B2Y4A3_STRPN/673-729
B2Y4A4_STRPN/673-729
B2Y4A5_STRPN/673-729
B2Y4A6_STRPN/673-729
B2Y4A7_STRPN/673-726
B2Y4A8_STRPN/673-729
B2Y4B0_STRPN/673-729
B2Y4B3_STRPN/673-729
B2Y4B4_STRPN/673-729
B2Y4B5_STRPN/639-695
B2Y4B6_STRPN/673-729
B2Y4B7_STRPN/673-729
B2Y4B9_STRPN/673-729
B2Y4C0_STRPN/673-729
B2Y4C1_STRPN/673-729
B2Y4C2_STRPN/673-729
B2Y4C3_STRPN/673-729
B2Y4C4_STRPN/673-729
B2Y4C5_STRPN/673-729
B2Y4C7_STRPN/673-729
B2Y4C8_STRPN/673-729
B2Y4C9_STRPN/673-729
B2Y4D7_STRPN/673-729
B2Y4D8_STRPN/673-729
B2Y4D9_STRPN/673-729
B2Y4E0_STRPN/673-729
B2Y4E1_STRPN/673-729
B2Y4E2_STRPN/673-729
B2Y4E3_STRPN/673-729
B2Y4E4_STRPN/673-729
B2Y4E5_STRPN/673-729
B2Y4E6_STRPN/662-718
B2Y4E7_STRPN/673-729
B2Y4E8_STRPN/673-729
B2Y4E9_STRPN/673-729
B2Y4F0_STRPN/673-729
B2Y4F6_STRPN/673-729
B2Y4F7_STRPN/673-729
B2Y4F8_STRPN/673-729
B2Y4F9_STRPN/673-729
B2Y4G0_STRPN/673-729
B2Y4G2_STRPN/673-729
B2Y4G4_STRPN/673-729
B2Y4G6_STRPN/673-729
B2Y4G9_STRPN/673-729
B2Y4H0_STRPN/673-729
B2Y4H1_STRPN/673-729
B2Y4H3_STRPN/673-729
B2Y4H8_STRPN/673-729
B2Y4H9_STRPN/673-729
B2Y4I5_STRPN/673-729
B2Y4I6_STRPN/673-729
B2Y4I9_STRPN/673-729
B2Y4J5_STRPN/647-694
B2Y4J8_STRPN/644-695
B2Y4J9_STRPN/647-698
B2Y4K2_STRPN/673-729
B2Y4K9_STRPN/673-729
B2Y4L0_STRPN/673-729
B2Y4L1_STRPN/673-729
B2Y4L2_STRPN/673-729
B2Y4L5_STRPN/673-729
B2Y4L6_STRPN/673-729
B2Y4L7_STRPN/673-729
B2Y4L8_STRPN/673-729
B2Y4L9_STRPN/673-729
B2Y4M4_STRPN/673-729
B2Y4M6_STRPN/673-729
B2Y4M7_STRPN/673-729
B2ZYN0_STRAG/695-752
B2ZYN5_STRAG/695-752
B2ZYP5_STRAG/695-752
B2ZYQ0_STRAG/695-752
B2ZYQ5_STRAG/695-752
B2ZYR0_STRAG/695-752
B2ZYT0_STRAG/695-752
B3C6Y4_9BACE/47-110
B3C7I5_9BACE/646-700
B3DNW9_BIFLD/403-467
B3DNW9_BIFLD/472-536
B3DNW9_BIFLD/539-601
B3DNW9_BIFLD/606-665
B3DR96_BIFLD/470-539
B3DR96_BIFLD/560-614
B3DR96_BIFLD/619-681
B3E3Y8_GEOLS/605-660
B3EC98_CHLL2/103-167
B3EC98_CHLL2/178-241
B3EC98_CHLL2/33-97
B3EDS9_CHLL2/149-209
B3EDS9_CHLL2/80-144
B3EIL4_CHLL2/608-665
B3EJL0_CHLPB/104-168
B3EJL0_CHLPB/178-240
B3EJL0_CHLPB/34-98
B3EQC4_CHLPB/602-659
B3ERZ4_AMOA5/648-704
B3ETX0_AMOA5/120-186
B3ETX0_AMOA5/193-256
B3ETX0_AMOA5/50-114
B3J1H2_BACAN/590-642
B3J1H2_BACAN/646-701
B3J3Q7_BACAN/594-647
B3J3Q7_BACAN/650-705
B3J3Q8_BACAN/584-638
B3J3W2_BACAN/369-432
B3J3W2_BACAN/437-499
B3J3W2_BACAN/506-566
B3JJZ2_9BACE/653-707
B3JP18_9BACE/48-111
B3QLX0_CHLP8/590-647
B3QNP8_CHLP8/103-167
B3QNP8_CHLP8/178-241
B3QNP8_CHLP8/33-97
B3QR53_CHLP8/138-200
B3QR53_CHLP8/204-265
B3QR53_CHLP8/72-134
B3QWT1_CHLT3/660-716
B3QX24_CHLT3/114-178
B3QX24_CHLT3/188-251
B3QX24_CHLT3/45-108
B3T6U3_9ZZZZ/581-639
B3T6U3_9ZZZZ/643-695
B3WDX9_LACCB/602-658
B3WDX9_LACCB/660-713
B3WEW6_LACCB/360-423
B3WEW6_LACCB/428-491
B3WEW6_LACCB/498-560
B3XLY2_LACRE/352-415
B3XLY2_LACRE/420-483
B3XLY2_LACRE/488-550
B3XRH7_LACRE/604-660
B3XRH7_LACRE/662-716
B3YMT7_BACCE/590-642
B3YMT7_BACCE/646-701
B3YYH4_BACCE/369-432
B3YYH4_BACCE/437-499
B3YYH4_BACCE/506-566
B3YYM7_BACCE/584-638
B3YYM8_BACCE/577-630
B3YYM8_BACCE/633-688
B3Z684_BACCE/369-432
B3Z684_BACCE/437-499
B3Z684_BACCE/506-566
B3Z6D7_BACCE/584-638
B3Z6D8_BACCE/577-630
B3Z6D8_BACCE/633-688
B3ZB13_BACCE/590-642
B3ZB13_BACCE/646-701
B3ZJX8_BACCE/590-642
B3ZJX8_BACCE/646-701
B3ZRI8_BACCE/584-638
B3ZRI9_BACCE/577-629
B3ZRI9_BACCE/633-688
B3ZW53_BACCE/369-432
B3ZW53_BACCE/437-499
B3ZW53_BACCE/506-566
B4AE44_BACPU/362-426
B4AE44_BACPU/431-495
B4AE44_BACPU/500-562
B4AEA8_BACPU/548-602
B4AEB0_BACPU/603-659
B4AEB0_BACPU/662-715
B4BJ89_9BACI/374-437
B4BJ89_9BACI/442-505
B4BJ89_9BACI/510-572
B4BJE7_9BACI/583-637
B4BJE8_9BACI/134-189
B4BJE8_9BACI/77-132
B4S6R5_PROA2/610-667
B4S829_PROA2/111-175
B4S829_PROA2/185-247
B4S829_PROA2/41-105
B4SA86_PELPB/103-167
B4SA86_PELPB/178-240
B4SA86_PELPB/33-97
B4SHE9_PELPB/615-672
B4U4H2_STREM/372-435
B4U4H2_STREM/440-508
B4U4H2_STREM/512-589
B4U4K2_STREM/694-751
B4UER5_ANASK/618-673
B4V3F4_9ACTO/372-435
B4V3F4_9ACTO/440-503
B4V3F4_9ACTO/507-570
B4V3F4_9ACTO/575-635
B4V5D6_9ACTO/391-454
B4V5D6_9ACTO/458-520
B4V5D6_9ACTO/525-589
B4V5D6_9ACTO/594-654
B4V5H5_9ACTO/497-560
B5AXA4_STRPN/610-666
B5AXA5_STRPN/610-666
B5CNU1_9FIRM/409-472
B5CNU1_9FIRM/479-542
B5CNU1_9FIRM/547-609
B5CNU1_9FIRM/616-679
B5CUT2_9BACE/654-707
B5D3W7_9BACE/48-111
B5E6Z4_STRP4/694-750
B5E778_STRP4/254-317
B5E778_STRP4/322-389
B5E778_STRP4/394-461
B5E778_STRP4/466-535
B5EBP5_GEOBB/603-657
B5G945_9ACTO/536-600
B5GKL5_9ACTO/397-460
B5GKL5_9ACTO/465-526
B5GKL5_9ACTO/531-593
B5GKL5_9ACTO/603-665
B5GU60_STRCL/546-609
B5GZS6_STRCL/380-441
B5GZS6_STRCL/446-508
B5GZS6_STRCL/512-573
B5GZS6_STRCL/579-639
B5H1Q1_STRCL/380-443
B5H1Q1_STRCL/448-511
B5H1Q1_STRCL/515-578
B5H1Q1_STRCL/583-643
B5HC38_STRPR/466-529
B5HC75_STRPR/385-447
B5HC75_STRPR/452-514
B5HC75_STRPR/519-578
B5HC75_STRPR/585-649
B5HCM3_STRPR/385-448
B5HCM3_STRPR/453-516
B5HCM3_STRPR/520-583
B5HCM3_STRPR/588-648
B5HQE0_9ACTO/10-72
B5HTH5_9ACTO/375-438
B5HTH5_9ACTO/443-506
B5HTH5_9ACTO/511-574
B5HTH5_9ACTO/579-643
B5I2C3_9ACTO/392-455
B5I2C3_9ACTO/460-523
B5I2C3_9ACTO/527-590
B5I2C3_9ACTO/595-655
B5LT19_STRPN/605-661
B5QJW5_LACRH/360-423
B5QJW5_LACRH/428-491
B5QJW5_LACRH/500-562
B5QMT2_LACRH/601-657
B5QMT2_LACRH/659-712
B5RKW2_BORDL/138-207
B5RKW2_BORDL/70-133
B5RLL1_BORDL/571-626
B5RQP2_BORRA/138-207
B5RQP2_BORRA/70-133
B5RQW1_BORRA/571-626
B5US12_BACCE/369-432
B5US12_BACCE/437-499
B5US12_BACCE/506-566
B5US63_BACCE/584-638
B5US64_BACCE/577-630
B5US64_BACCE/633-688
B5UWK7_BACCE/590-642
B5UWK7_BACCE/646-701
B5UZB4_BACCE/590-642
B5UZB4_BACCE/646-701
B5V8C8_BACCE/369-432
B5V8C8_BACCE/437-499
B5V8C8_BACCE/506-566
B5V8I2_BACCE/584-638
B5V8I3_BACCE/577-630
B5V8I3_BACCE/633-688
B5XMI0_STRPZ/372-435
B5XMI0_STRPZ/440-508
B5XMI0_STRPZ/512-589
B5XML1_STRPZ/694-751
B5Y7I3_COPPD/148-209
B5Y7I3_COPPD/17-78
B5Y7I3_COPPD/83-143
B5YF41_DICT6/112-168
B5YF41_DICT6/46-108
B5YIL3_THEYD/31-93
B5YIL3_THEYD/98-157
B6FU45_9CLOT/404-467
B6FU45_9CLOT/474-539
B6FU45_9CLOT/544-605
B6FU45_9CLOT/613-676
B6FYZ2_9CLOT/398-460
B6FYZ2_9CLOT/465-521
B6GE26_9ACTN/377-440
B6GE26_9ACTN/448-509
B6GE26_9ACTN/514-574
B6VVB2_9BACE/48-111
B6VYG8_9BACE/672-726
B6W6K0_9FIRM/167-230
B6W6K0_9FIRM/27-90
B6W6K0_9FIRM/94-157
B6WQN8_9DELT/605-663
B6XSL5_9BIFI/401-466
B6XSL5_9BIFI/471-534
B6XSL5_9BIFI/537-601
B6XSL5_9BIFI/606-665
B6XTR5_9BIFI/450-514
B6XTR5_9BIFI/595-657
B6XTR5_9BIFI/662-727
B6YQA5_AZOPC/40-103
B6YS31_AZOPC/661-715
B7A9I9_THEAQ/158-220
B7A9I9_THEAQ/224-286
B7A9I9_THEAQ/294-355
B7ALF6_9BACE/645-699
B7AMC8_9BACE/26-89
B7APY8_9BACE/454-516
B7APY8_9BACE/521-584
B7APY8_9BACE/591-655
B7B5E1_9PORP/520-573
B7BH07_9PORP/45-108
B7C7L7_9FIRM/617-673
B7C7L7_9FIRM/676-730
B7CB34_9FIRM/11-76
B7CB34_9FIRM/151-215
B7DRP4_9BACL/611-663
B7DRP4_9BACL/673-728
B7DRP5_9BACL/572-629
B7DT62_9BACL/366-431
B7DT62_9BACL/436-501
B7DT62_9BACL/505-568
B7GGG5_ANOFW/353-415
B7GGG5_ANOFW/421-484
B7GGG5_ANOFW/489-551
B7GGI7_ANOFW/568-622
B7GGI8_ANOFW/588-643
B7GGI8_ANOFW/646-701
B7GQH6_BIFLS/469-538
B7GQH6_BIFLS/561-613
B7GQH6_BIFLS/618-680
B7GSM9_BIFLS/403-467
B7GSM9_BIFLS/472-536
B7GSM9_BIFLS/539-601
B7GSM9_BIFLS/606-665
B7H6Q1_BACC4/584-638
B7H6Q2_BACC4/594-647
B7H6Q2_BACC4/650-705
B7H7Z9_BACC4/590-642
B7H7Z9_BACC4/646-701
B7HDY5_BACC4/369-432
B7HDY5_BACC4/437-499
B7HDY5_BACC4/506-566
B7HLJ5_BACC7/369-432
B7HLJ5_BACC7/437-499
B7HLJ5_BACC7/506-566
B7HM36_BACC7/584-638
B7HM37_BACC7/577-630
B7HM37_BACC7/633-688
B7HT98_BACC7/590-642
B7HT98_BACC7/646-701
B7IIH5_BACC2/590-642
B7IIH5_BACC2/646-701
B7IUM1_BACC2/369-432
B7IUM1_BACC2/437-499
B7IUM1_BACC2/506-566
B7IVF0_BACC2/584-638
B7IVF1_BACC2/577-630
B7IVF1_BACC2/633-688
B7J0Z9_BORBZ/105-174
B7J0Z9_BORBZ/181-241
B7J0Z9_BORBZ/37-100
B7J169_BORBZ/573-629
B7JJU9_BACC0/369-432
B7JJU9_BACC0/437-499
B7JJU9_BACC0/506-566
B7JK03_BACC0/584-638
B7JK04_BACC0/577-630
B7JK04_BACC0/633-688
B7JQP3_BACC0/590-642
B7JQP3_BACC0/646-701
B7R9W6_9THEO/546-602
B7R9W6_9THEO/608-637
B7R9Z4_9THEO/348-410
B7R9Z4_9THEO/415-477
B7R9Z4_9THEO/482-545
B7XTF1_BORGA/123-192
B7XTF1_BORGA/200-259
B7XTF1_BORGA/55-118
B7XTM3_BORGA/574-629
B7XUL1_BORGA/123-192
B7XUL1_BORGA/200-259
B7XUL1_BORGA/55-118
B7XW55_BORGA/574-629
B8CWJ0_HALOH/571-627
B8CWJ0_HALOH/637-694
B8CWT3_HALOH/357-420
B8CWT3_HALOH/426-488
B8CWT3_HALOH/495-558
B8DDT2_LISMH/367-430
B8DDT2_LISMH/435-499
B8DDT2_LISMH/504-566
B8DH90_LISMH/578-634
B8DH90_LISMH/636-691
B8DP84_DESVM/594-643
B8DTA4_BIFA0/471-534
B8DTA4_BIFA0/540-604
B8DTA4_BIFA0/609-671
B8DTA4_BIFA0/676-740
B8DV77_BIFA0/402-465
B8DV77_BIFA0/470-534
B8DV77_BIFA0/537-599
B8DV77_BIFA0/602-665
B8E0X2_DICTD/112-169
B8FHH3_DESAA/105-167
B8FHH3_DESAA/174-237
B8FHH3_DESAA/37-100
B8FS72_DESHD/350-414
B8FS72_DESHD/420-486
B8FS72_DESHD/493-556
B8FT62_DESHD/591-647
B8FX76_DESHD/600-655
B8G7P5_CHLAD/384-446
B8G7P5_CHLAD/451-513
B8H7E7_ARTCA/427-489
B8H7E7_ARTCA/498-559
B8H7E7_ARTCA/562-624
B8H7E8_ARTCA/471-529
B8HGV4_ARTCA/447-508
B8HGV4_ARTCA/513-576
B8HGV4_ARTCA/581-644
B8HGV4_ARTCA/649-707
B8HIT6_ARTCA/694-759
B8I261_CLOCE/362-426
B8I261_CLOCE/431-493
B8I261_CLOCE/500-560
B8I6G8_CLOCE/608-668
B8I6G8_CLOCE/675-729
B8IZT5_DESDA/650-709
B8J8E2_ANAD2/618-673
B8ZL53_STRPJ/694-750
B8ZMJ5_STRPJ/370-433
B8ZMJ5_STRPJ/438-505
B8ZMJ5_STRPJ/510-577
B8ZMJ5_STRPJ/582-651
B8ZT07_MYCLB/701-762
B8ZTQ1_MYCLB/356-418
B8ZTQ1_MYCLB/423-486
B8ZTQ1_MYCLB/491-553
B8ZTQ1_MYCLB/557-622
B9AA54_BORBU/123-192
B9AA54_BORBU/199-259
B9AA54_BORBU/55-118
B9AAC8_BORBU/573-629
B9CLP3_9ACTN/368-433
B9CLP3_9ACTN/441-504
B9CLP3_9ACTN/509-570
B9CLP3_9ACTN/576-634
B9CTH5_STACP/600-656
B9CTH5_STACP/658-713
B9CTL2_STACP/375-438
B9CTL2_STACP/443-506
B9CTL2_STACP/512-573
B9DPK3_STACT/382-445
B9DPK3_STACT/450-514
B9DPK3_STACT/520-582
B9DPR1_STACT/600-656
B9DPR1_STACT/658-713
B9DV42_STRU0/367-430
B9DV42_STRU0/435-503
B9DV42_STRU0/507-576
B9DV76_STRU0/693-750
B9E1E7_CLOK1/368-430
B9E1E7_CLOK1/435-498
B9E1E7_CLOK1/505-568
B9EB49_MACCJ/598-654
B9EB98_MACCJ/349-412
B9EB98_MACCJ/417-480
B9EB98_MACCJ/485-547
B9IVF1_BACCQ/348-411
B9IVF1_BACCQ/416-478
B9IVF1_BACCQ/485-545
B9IVZ2_BACCQ/584-638
B9IVZ3_BACCQ/594-646
B9IVZ3_BACCQ/650-705
B9J206_BACCQ/590-642
B9J206_BACCQ/646-701
B9K7Z7_THENN/30-85
B9K7Z7_THENN/89-148
B9KA98_THENN/527-581
B9L1Q1_THERP/395-457
B9L1Q1_THERP/463-522
B9L1Q1_THERP/526-601
B9LIZ6_CHLSY/386-447
B9LIZ6_CHLSY/453-515
B9LPM7_HALLT/178-241
B9M166_GEOSF/600-654
B9MQ95_ANATD/596-652
B9MQ95_ANATD/658-714
B9MR42_ANATD/352-413
B9MR42_ANATD/418-479
B9MR42_ANATD/486-549
B9WTT5_STRSU/372-435
B9WTT5_STRSU/440-501
B9WTT5_STRSU/506-569
B9WTT5_STRSU/573-639
B9WWK7_STRSU/693-749
B9X4I8_BORBU/123-192
B9X4I8_BORBU/199-259
B9X4I8_BORBU/55-118
B9X6B6_BORBU/573-629
B9X6J0_BORBU/123-192
B9X6J0_BORBU/199-259
B9X6J0_BORBU/55-118
B9X8Z2_9SPIO/120-189
B9X8Z2_9SPIO/196-256
B9X8Z2_9SPIO/52-115
B9Y3E7_9FIRM/115-180
B9Y3E7_9FIRM/261-323
B9Y3E7_9FIRM/327-390
B9Y7A6_9FIRM/35-91
B9Y7A6_9FIRM/94-149
B9Y7G0_9FIRM/357-422
B9Y7G0_9FIRM/426-489
B9YAA9_9FIRM/542-610
B9YB09_9FIRM/183-245
B9YB09_9FIRM/249-310
B9YB09_9FIRM/313-379
B9YB09_9FIRM/39-104
B9YB09_9FIRM/530-575
C0AHY5_BORBU/105-174
C0AHY5_BORBU/181-241
C0AHY5_BORBU/37-100
C0AIC5_BORBU/573-629
C0ALF2_BORBU/573-629
C0ALM4_BORBU/123-192
C0ALM4_BORBU/199-259
C0ALM4_BORBU/55-118
C0ANX2_9SPIO/123-192
C0ANX2_9SPIO/199-259
C0ANX2_9SPIO/55-118
C0AP47_9SPIO/573-629
C0B8X5_9FIRM/156-220
C0B8X5_9FIRM/16-78
C0B8X5_9FIRM/228-289
C0B8X5_9FIRM/83-148
C0BG80_9BACT/608-662
C0BKN6_9BACT/612-667
C0BNA7_9BACT/45-109
C0BS16_9BIFI/453-516
C0BS16_9BIFI/531-592
C0BS16_9BIFI/597-659
C0BS16_9BIFI/664-723
C0BUF0_9BIFI/401-466
C0BUF0_9BIFI/471-534
C0BUF0_9BIFI/537-601
C0BUF0_9BIFI/606-663
C0BZR9_9CLOT/414-477
C0BZR9_9CLOT/484-547
C0BZR9_9CLOT/552-615
C0BZR9_9CLOT/623-686
C0CNX8_9FIRM/407-469
C0CNX8_9FIRM/474-540
C0CNX8_9FIRM/548-609
C0D0G6_9CLOT/370-433
C0D0G6_9CLOT/438-499
C0D0G6_9CLOT/510-573
C0D0G6_9CLOT/578-640
C0D9C0_9CLOT/154-217
C0D9C0_9CLOT/18-81
C0D9C0_9CLOT/92-147
C0E1S4_9CORY/127-189
C0E1S4_9CORY/194-258
C0E1S4_9CORY/263-323
C0E1S4_9CORY/327-395
C0E4L1_9CORY/163-225
C0E4L1_9CORY/227-294
C0E4L1_9CORY/29-91
C0E4L1_9CORY/296-355
C0E4L1_9CORY/94-158
C0EFK0_9CLOT/349-411
C0EFK0_9CLOT/416-479
C0EFK0_9CLOT/485-546
C0EHB3_9CLOT/612-669
C0EHB3_9CLOT/677-738
C0EJ91_9CLOT/411-474
C0EJ91_9CLOT/479-538
C0EY66_9FIRM/408-472
C0EY66_9FIRM/483-545
C0EY66_9FIRM/550-613
C0FXN6_9FIRM/404-468
C0FXN6_9FIRM/473-535
C0FXN6_9FIRM/545-608
C0GFK3_9FIRM/238-300
C0GFK3_9FIRM/304-367
C0GFK3_9FIRM/456-506
C0GFU3_9FIRM/578-633
C0GFU3_9FIRM/642-696
C0GIQ7_9FIRM/336-400
C0GIQ7_9FIRM/405-466
C0GIQ7_9FIRM/471-534
C0M777_STRE4/372-435
C0M777_STRE4/440-508
C0M777_STRE4/512-589
C0M7A6_STRE4/694-751
C0MGW0_STRS7/694-751
C0MH33_STRS7/372-435
C0MH33_STRS7/440-508
C0MH33_STRS7/512-589
C0QY36_BRAHW/138-207
C0QY36_BRAHW/70-132
C0SY82_BORBU/573-629
C0SYF4_BORBU/123-192
C0SYF4_BORBU/199-259
C0SYF4_BORBU/55-118
C0SZY4_BORBU/573-629
C0T075_BORBU/105-174
C0T075_BORBU/181-241
C0T075_BORBU/37-100
C0VS43_9CORY/362-424
C0VS43_9CORY/429-493
C0VS43_9CORY/498-558
C0VS43_9CORY/562-627
C0VV21_9CORY/396-458
C0VV21_9CORY/467-525
C0VV21_9CORY/530-593
C0VV21_9CORY/595-652
C0VV21_9CORY/654-710
C0VY20_9ACTO/379-443
C0VY20_9ACTO/448-511
C0VY20_9ACTO/514-575
C0VYQ9_9ACTO/40-113
C0W1U2_9ACTO/398-460
C0W1U2_9ACTO/465-528
C0W1U2_9ACTO/533-595
C0W1U2_9ACTO/600-658
C0W355_9ACTO/370-433
C0W355_9ACTO/438-501
C0W355_9ACTO/506-570
C0W355_9ACTO/575-634
C0W4R5_9ACTO/381-443
C0W4R5_9ACTO/448-511
C0W4R5_9ACTO/514-578
C0W4R5_9ACTO/584-643
C0WAV7_9FIRM/597-651
C0WD83_9FIRM/365-427
C0WD83_9FIRM/432-494
C0WD83_9FIRM/500-562
C0WHE1_9CORY/377-439
C0WHE1_9CORY/444-507
C0WHE1_9CORY/512-572
C0WHX5_9CORY/696-755
C0WQE4_LACBU/607-663
C0WTZ2_LACBU/365-428
C0WTZ2_LACBU/433-496
C0WTZ2_LACBU/501-563
C0WXU6_LACFE/662-717
C0X0A3_LACFE/360-421
C0X0A3_LACFE/427-489
C0X0A3_LACFE/494-556
C0X171_ENTFA/360-424
C0X171_ENTFA/429-495
C0X171_ENTFA/500-566
C0X171_ENTFA/571-637
C0X171_ENTFA/642-703
C0X312_ENTFA/628-684
C0X312_ENTFA/686-740
C0XKJ1_LACHI/607-663
C0XM63_LACHI/365-428
C0XM63_LACHI/433-496
C0XM63_LACHI/501-563
C0XTL0_9CORY/389-451
C0XTL0_9CORY/456-520
C0XTL0_9CORY/525-585
C0XTL0_9CORY/589-650
C0XU68_9CORY/691-751
C0YWI9_LACRE/352-415
C0YWI9_LACRE/420-483
C0YWI9_LACRE/488-550
C0Z0P7_LACRE/604-660
C0Z0P7_LACRE/662-716
C0ZFZ3_BREBN/367-429
C0ZFZ3_BREBN/434-500
C0ZFZ3_BREBN/505-570
C0ZGB0_BREBN/584-638
C0ZGB1_BREBN/624-680
C0ZGB1_BREBN/684-738
C0ZLG8_RHOE4/365-428
C0ZLG8_RHOE4/433-497
C0ZLG8_RHOE4/502-563
C0ZLG8_RHOE4/567-635
C0ZNB9_RHOE4/693-752
C1A0Z9_RHOE4/429-491
C1A0Z9_RHOE4/563-626
C1A0Z9_RHOE4/628-685
C1A604_GEMAT/98-160
C1AID4_MYCBT/701-762
C1AJ11_MYCBT/360-422
C1AJ11_MYCBT/427-490
C1AJ11_MYCBT/495-557
C1AJ11_MYCBT/561-626
C1AU78_RHOOB/413-475
C1AU78_RHOOB/547-610
C1AU78_RHOOB/612-670
C1B7V5_RHOOB/365-427
C1B7V5_RHOOB/432-496
C1B7V5_RHOOB/501-562
C1B7V5_RHOOB/566-634
C1B9W8_RHOOB/693-752
C1C8W9_STRP7/370-433
C1C8W9_STRP7/438-505
C1C8W9_STRP7/510-577
C1C8W9_STRP7/582-651
C1CBB4_STRP7/694-750
C1CCB0_STRZJ/694-750
C1CFV4_STRZJ/370-433
C1CFV4_STRZJ/438-505
C1CFV4_STRZJ/510-577
C1CFV4_STRZJ/582-651
C1CIK0_STRZP/694-750
C1CM68_STRZP/370-433
C1CM68_STRZP/438-505
C1CM68_STRZP/510-577
C1CM68_STRZP/582-651
C1CPL2_STRZT/694-750
C1CSZ1_STRZT/370-433
C1CSZ1_STRZT/438-505
C1CSZ1_STRZT/510-577
C1CSZ1_STRZT/582-651
C1D106_DEIDV/206-268
C1D106_DEIDV/272-337
C1D106_DEIDV/346-406
C1EP86_BACC3/369-432
C1EP86_BACC3/437-499
C1EP86_BACC3/506-566
C1EPS9_BACC3/584-638
C1EPT0_BACC3/594-647
C1EPT0_BACC3/650-705
C1EWP0_BACC3/590-642
C1EWP0_BACC3/646-701
C1F464_ACIC5/693-747
C1F544_ACIC5/178-256
C1F544_ACIC5/35-97
C1FME8_CLOBJ/604-660
C1FME8_CLOBJ/668-722
C1FSS4_CLOBJ/376-438
C1FSS4_CLOBJ/442-505
C1FSS4_CLOBJ/512-576
C1I5P5_9CLOT/617-673
C1I5P5_9CLOT/681-735
C1I639_9CLOT/608-664
C1I639_9CLOT/672-727
C1I7N6_9CLOT/377-439
C1I7N6_9CLOT/444-507
C1I7N6_9CLOT/514-574
C1KWB9_LISMC/367-430
C1KWB9_LISMC/435-499
C1KWB9_LISMC/504-566
C1KWZ2_LISMC/602-658
C1KWZ2_LISMC/660-715
C1P6T2_BACCO/369-432
C1P6T2_BACCO/437-500
C1P6T2_BACCO/505-568
C1P702_BACCO/585-638
C1P703_BACCO/599-655
C1P703_BACCO/657-711
C2BCJ0_9FIRM/355-418
C2BCJ0_9FIRM/422-485
C2BCJ0_9FIRM/494-557
C2CH60_9FIRM/361-424
C2CH60_9FIRM/428-491
C2CH60_9FIRM/500-563
C2CSP4_CORST/377-439
C2CSP4_CORST/444-507
C2CSP4_CORST/512-572
C2CSP4_CORST/576-641
C2D1W8_LACBR/607-663
C2D505_LACBR/365-428
C2D505_LACBR/433-496
C2D505_LACBR/501-563
C2DFP5_ENTFA/628-684
C2DFP5_ENTFA/686-740
C2DHG2_ENTFA/360-424
C2DHG2_ENTFA/429-495
C2DHG2_ENTFA/500-566
C2DHG2_ENTFA/571-637
C2DHG2_ENTFA/642-703
C2E5W5_LACJO/604-660
C2E5W5_LACJO/662-716
C2E787_LACJO/357-420
C2E787_LACJO/425-487
C2E787_LACJO/502-564
C2EEV6_9LACO/369-432
C2EEV6_9LACO/439-500
C2EEV6_9LACO/505-567
C2EFX3_9LACO/606-662
C2EFX3_9LACO/664-718
C2EMD8_9LACO/366-429
C2EMD8_9LACO/434-497
C2EMD8_9LACO/508-570
C2EMG0_9LACO/606-662
C2EMG0_9LACO/664-719
C2ERV1_9LACO/602-658
C2ERV1_9LACO/660-715
C2EW85_9LACO/351-414
C2EW85_9LACO/419-482
C2EW85_9LACO/487-549
C2FF45_LACPA/360-423
C2FF45_LACPA/428-491
C2FF45_LACPA/498-560
C2FFD0_LACPA/44-114
C2FG21_LACPA/602-658
C2FG21_LACPA/660-713
C2FYY4_9SPHI/654-708
C2FZ19_9SPHI/186-251
C2FZ19_9SPHI/45-107
C2GF39_9CORY/362-424
C2GF39_9CORY/429-493
C2GF39_9CORY/498-558
C2GF39_9CORY/562-627
C2GKJ4_9CORY/372-434
C2GKJ4_9CORY/443-501
C2GKJ4_9CORY/506-569
C2GKJ4_9CORY/571-628
C2GKJ4_9CORY/630-686
C2GP53_LACRE/352-415
C2GP53_LACRE/420-483
C2GP53_LACRE/488-550
C2GQK4_LACRE/604-660
C2GQK4_LACRE/662-716
C2GXW4_BIFLI/403-467
C2GXW4_BIFLI/472-536
C2GXW4_BIFLI/539-601
C2GXW4_BIFLI/606-665
C2GYI9_BIFLI/479-548
C2GYI9_BIFLI/569-623
C2GYI9_BIFLI/628-690
C2GZ98_ENTFA/360-424
C2GZ98_ENTFA/429-495
C2GZ98_ENTFA/500-566
C2GZ98_ENTFA/571-637
C2GZ98_ENTFA/642-703
C2H1V6_ENTFA/628-684
C2H1V6_ENTFA/686-740
C2H865_ENTFC/676-729
C2HEJ4_ENTFC/367-431
C2HEJ4_ENTFC/436-502
C2HEJ4_ENTFC/507-572
C2HEJ4_ENTFC/576-640
C2HNP9_LACAC/607-663
C2HNP9_LACAC/665-719
C2HQ92_LACAC/364-427
C2HQ92_LACAC/432-495
C2HQ92_LACAC/506-568
C2JNJ2_ENTFA/360-424
C2JNJ2_ENTFA/429-495
C2JNJ2_ENTFA/500-566
C2JNJ2_ENTFA/571-637
C2JNJ2_ENTFA/642-703
C2JQ53_ENTFA/628-684
C2JQ53_ENTFA/686-740
C2JWP5_LACRH/601-657
C2JWP5_LACRH/659-712
C2JXU0_LACRH/360-423
C2JXU0_LACRH/428-491
C2JXU0_LACRH/500-562
C2KC19_9LACO/606-662
C2KC19_9LACO/664-719
C2KG11_9LACO/345-408
C2KG11_9LACO/413-476
C2KG11_9LACO/487-549
C2KJX0_LEUMC/597-652
C2KJY3_LEUMC/395-458
C2KJY3_LEUMC/463-526
C2KJY3_LEUMC/531-594
C2KQ86_9ACTO/390-451
C2KQ86_9ACTO/456-519
C2KQ86_9ACTO/524-586
C2KQ86_9ACTO/591-648
C2KSW1_9ACTO/388-451
C2KSW1_9ACTO/456-519
C2KVE3_9FIRM/505-568
C2LR85_STRSL/370-433
C2LR85_STRSL/438-507
C2LR85_STRSL/511-581
C2LRZ1_STRSL/665-722
C2LXT9_STAHO/600-653
C2LXT9_STAHO/658-713
C2LXV1_STAHO/372-435
C2LXV1_STAHO/440-503
C2LXV1_STAHO/509-570
C2M4F7_CAPGI/612-667
C2M5F2_CAPGI/134-186
C2M5F2_CAPGI/52-128
C2M9A0_9PORP/687-742
C2M9D3_9PORP/26-89
C2MLC9_BACCE/590-642
C2MLC9_BACCE/646-701
C2MPJ1_BACCE/354-417
C2MPJ1_BACCE/422-484
C2MPJ1_BACCE/491-551
C2MPP5_BACCE/584-638
C2MPP6_BACCE/577-630
C2MPP6_BACCE/633-688
C2N1J1_BACCE/590-642
C2N1J1_BACCE/646-701
C2N548_BACCE/369-432
C2N548_BACCE/437-499
C2N548_BACCE/506-566
C2N5A1_BACCE/584-638
C2N5A2_BACCE/569-622
C2N5A2_BACCE/625-680
C2NIB6_BACCE/590-642
C2NIB6_BACCE/646-701
C2NLR7_BACCE/354-417
C2NLR7_BACCE/422-484
C2NLR7_BACCE/491-551
C2NLW5_BACCE/584-638
C2NLW8_BACCE/577-629
C2NLW8_BACCE/633-688
C2NZ68_BACCE/590-642
C2NZ68_BACCE/646-701
C2P2K5_BACCE/369-432
C2P2K5_BACCE/437-499
C2P2K5_BACCE/506-566
C2P2Q8_BACCE/584-638
C2P2Q9_BACCE/569-622
C2P2Q9_BACCE/625-680
C2PFM8_BACCE/590-642
C2PFM8_BACCE/646-701
C2PJ27_BACCE/369-432
C2PJ27_BACCE/437-499
C2PJ27_BACCE/506-566
C2PJ79_BACCE/584-638
C2PJ80_BACCE/576-629
C2PJ80_BACCE/632-687
C2PWL9_BACCE/599-654
C2PWL9_BACCE/655-710
C2PZL4_BACCE/369-432
C2PZL4_BACCE/437-499
C2PZL4_BACCE/506-566
C2PZW5_BACCE/584-638
C2PZW6_BACCE/577-630
C2PZW6_BACCE/633-688
C2QCF7_BACCE/567-619
C2QCF7_BACCE/623-678
C2QFZ6_BACCE/354-417
C2QFZ6_BACCE/422-484
C2QFZ6_BACCE/491-551
C2QG49_BACCE/584-638
C2QG50_BACCE/554-607
C2QG50_BACCE/610-665
C2QTQ5_BACCE/590-642
C2QTQ5_BACCE/646-701
C2QX32_BACCE/354-417
C2QX32_BACCE/422-484
C2QX32_BACCE/491-551
C2QX87_BACCE/584-638
C2QX88_BACCE/594-647
C2QX88_BACCE/650-705
C2RC55_BACCE/354-417
C2RC55_BACCE/422-484
C2RC55_BACCE/491-551
C2RCA7_BACCE/584-638
C2RCA8_BACCE/569-622
C2RCA8_BACCE/625-680
C2RGU9_BACCE/590-642
C2RGU9_BACCE/646-701
C2RNS7_BACCE/441-493
C2RNS7_BACCE/497-552
C2RS15_BACCE/369-432
C2RS15_BACCE/437-499
C2RS15_BACCE/506-566
C2RS69_BACCE/584-638
C2RS70_BACCE/569-622
C2RS70_BACCE/625-680
C2S477_BACCE/546-598
C2S477_BACCE/602-657
C2S703_BACCE/577-630
C2S703_BACCE/633-688
C2S7R4_BACCE/354-417
C2S7R4_BACCE/422-484
C2S7R4_BACCE/491-551
C2S7X0_BACCE/445-499
C2SKP6_BACCE/590-645
C2SKP6_BACCE/646-701
C2SP03_BACCE/584-638
C2SP04_BACCE/576-629
C2SP04_BACCE/632-687
C2SP77_BACCE/354-417
C2SP77_BACCE/422-484
C2SP77_BACCE/491-551
C2T1N9_BACCE/590-642
C2T1N9_BACCE/646-701
C2T4W5_BACCE/369-432
C2T4W5_BACCE/437-499
C2T4W5_BACCE/506-566
C2T520_BACCE/584-638
C2T521_BACCE/569-622
C2T521_BACCE/625-680
C2TKI3_BACCE/354-417
C2TKI3_BACCE/422-484
C2TKI3_BACCE/491-551
C2TKN6_BACCE/584-638
C2TKN7_BACCE/594-647
C2TKN7_BACCE/650-705
C2TQ58_BACCE/590-642
C2TQ58_BACCE/646-701
C2TY51_BACCE/590-642
C2TY51_BACCE/646-701
C2U198_BACCE/354-417
C2U198_BACCE/422-484
C2U198_BACCE/491-551
C2U1M9_BACCE/584-638
C2U1N0_BACCE/594-647
C2U1N0_BACCE/650-705
C2UEH3_BACCE/590-642
C2UEH3_BACCE/646-701
C2UHX9_BACCE/369-432
C2UHX9_BACCE/437-499
C2UHX9_BACCE/506-566
C2UI31_BACCE/584-638
C2UI32_BACCE/569-622
C2UI32_BACCE/625-680
C2UW01_BACCE/590-642
C2UW01_BACCE/646-701
C2UZA1_BACCE/369-432
C2UZA1_BACCE/437-499
C2UZA1_BACCE/506-566
C2UZF3_BACCE/584-638
C2UZF4_BACCE/594-647
C2UZF4_BACCE/650-705
C2VCJ5_BACCE/590-642
C2VCJ5_BACCE/646-701
C2VFT2_BACCE/354-417
C2VFT2_BACCE/422-484
C2VFT2_BACCE/491-551
C2VFY5_BACCE/584-638
C2VFY6_BACCE/594-647
C2VFY6_BACCE/650-705
C2VUF1_BACCE/590-642
C2VUF1_BACCE/646-701
C2VXS8_BACCE/354-417
C2VXS8_BACCE/422-484
C2VXS8_BACCE/491-551
C2VXY0_BACCE/584-638
C2VXY1_BACCE/577-630
C2VXY1_BACCE/633-688
C2WAY9_BACCE/354-417
C2WAY9_BACCE/422-484
C2WAY9_BACCE/489-551
C2WB50_BACCE/584-638
C2WB51_BACCE/594-647
C2WB51_BACCE/650-705
C2WN35_BACCE/590-642
C2WN35_BACCE/647-701
C2WRP0_BACCE/369-432
C2WRP0_BACCE/437-499
C2WRP0_BACCE/506-566
C2WRU1_BACCE/584-638
C2WRU2_BACCE/568-621
C2WRU2_BACCE/624-679
C2X0B8_BACCE/590-642
C2X0B8_BACCE/646-701
C2X1X5_BACCE/584-638
C2X1X6_BACCE/594-647
C2X1X6_BACCE/650-705
C2XC71_BACCE/590-642
C2XC71_BACCE/646-701
C2XFM0_BACCE/369-432
C2XFM0_BACCE/437-499
C2XFM0_BACCE/506-566
C2XFS4_BACCE/584-638
C2XFS5_BACCE/569-622
C2XFS5_BACCE/625-680
C2XUR9_BACCE/599-652
C2XUR9_BACCE/655-710
C2XXX3_BACCE/369-432
C2XXX3_BACCE/437-499
C2XXX3_BACCE/506-566
C2XY28_BACCE/584-638
C2XY29_BACCE/577-630
C2XY29_BACCE/633-688
C2YB32_BACCE/590-642
C2YB32_BACCE/646-701
C2YEB3_BACCE/369-432
C2YEB3_BACCE/437-499
C2YEB3_BACCE/506-566
C2YEG4_BACCE/584-638
C2YEG5_BACCE/569-622
C2YEG5_BACCE/625-680
C2YS91_BACCE/590-642
C2YS91_BACCE/646-701
C2YVE4_BACCE/354-417
C2YVE4_BACCE/422-484
C2YVE4_BACCE/491-551
C2YVJ9_BACCE/584-638
C2YVK0_BACCE/549-602
C2YVK0_BACCE/605-660
C2ZBQ1_BACCE/369-432
C2ZBQ1_BACCE/437-499
C2ZBQ1_BACCE/506-566
C2ZBV8_BACCE/584-638
C2ZBV9_BACCE/554-607
C2ZBV9_BACCE/610-665
C2ZQ60_BACCE/590-643
C2ZQ60_BACCE/646-701
C2ZT84_BACCE/354-417
C2ZT84_BACCE/422-484
C2ZT84_BACCE/491-551
C2ZTD9_BACCE/584-638
C2ZTE0_BACCE/577-630
C2ZTE0_BACCE/633-688
C3A6J1_BACMY/590-645
C3A6J1_BACMY/646-701
C3A9Q3_BACMY/369-432
C3A9Q3_BACMY/437-499
C3A9Q3_BACMY/506-566
C3A9V7_BACMY/584-638
C3A9V8_BACMY/576-629
C3A9V8_BACMY/632-687
C3APH9_BACMY/166-226
C3APH9_BACMY/29-92
C3APH9_BACMY/97-159
C3APM0_BACMY/584-638
C3APM1_BACMY/566-619
C3APM1_BACMY/622-677
C3B6U5_BACMY/354-417
C3B6U5_BACMY/422-484
C3B6U5_BACMY/491-551
C3B704_BACMY/584-638
C3B705_BACMY/593-646
C3B705_BACMY/649-704
C3BNT8_9BACI/354-417
C3BNT8_9BACI/422-484
C3BNT8_9BACI/491-551
C3BP19_9BACI/584-638
C3BP20_9BACI/593-646
C3BP20_9BACI/649-704
C3C308_BACTU/590-642
C3C308_BACTU/646-701
C3C6I5_BACTU/369-432
C3C6I5_BACTU/437-499
C3C6I5_BACTU/506-566
C3C6N9_BACTU/584-638
C3C6P0_BACTU/594-647
C3C6P0_BACTU/650-705
C3CJB5_BACTU/578-630
C3CJB5_BACTU/634-689
C3CMR3_BACTU/369-432
C3CMR3_BACTU/437-499
C3CMR3_BACTU/506-566
C3CMW8_BACTU/584-638
C3CMW9_BACTU/569-622
C3CMW9_BACTU/625-680
C3D2B3_BACTU/578-630
C3D2B3_BACTU/634-689
C3D5R0_BACTU/369-432
C3D5R0_BACTU/437-499
C3D5R0_BACTU/506-566
C3D5W5_BACTU/584-638
C3D5W6_BACTU/569-622
C3D5W6_BACTU/625-680
C3DKD0_BACTS/441-493
C3DKD0_BACTS/497-552
C3DNR6_BACTS/1-64
C3DNR6_BACTS/138-198
C3DNR6_BACTS/69-131
C3DNX4_BACTS/584-638
C3DNX5_BACTS/569-622
C3DNX5_BACTS/625-680
C3E415_BACTU/116-168
C3E415_BACTU/172-227
C3E7B4_BACTU/369-432
C3E7B4_BACTU/437-499
C3E7B4_BACTU/506-566
C3E7G9_BACTU/584-638
C3E7H0_BACTU/569-622
C3E7H0_BACTU/625-680
C3ELA4_BACTK/590-642
C3ELA4_BACTK/646-701
C3EPH3_BACTK/369-432
C3EPH3_BACTK/437-499
C3EPH3_BACTK/506-566
C3EPM6_BACTK/584-638
C3EPM7_BACTK/569-622
C3EPM7_BACTK/625-680
C3F296_BACTU/590-642
C3F296_BACTU/646-701
C3F5X3_BACTU/369-432
C3F5X3_BACTU/437-499
C3F5X3_BACTU/506-566
C3F627_BACTU/584-638
C3F628_BACTU/577-630
C3F628_BACTU/633-688
C3FKT3_BACTB/578-630
C3FKT3_BACTB/634-689
C3FP44_BACTB/369-432
C3FP44_BACTB/437-499
C3FP44_BACTB/506-566
C3FP97_BACTB/584-638
C3FP98_BACTB/569-622
C3FP98_BACTB/625-680
C3G3K2_BACTU/590-642
C3G3K2_BACTU/646-701
C3G6Y3_BACTU/369-432
C3G6Y3_BACTU/437-499
C3G6Y3_BACTU/506-566
C3G781_BACTU/584-638
C3G782_BACTU/594-647
C3G782_BACTU/650-705
C3GJH7_BACTU/590-642
C3GJH7_BACTU/646-701
C3GMW5_BACTU/369-432
C3GMW5_BACTU/437-499
C3GMW5_BACTU/506-566
C3GN19_BACTU/584-638
C3GN20_BACTU/594-647
C3GN20_BACTU/650-705
C3H1J6_BACTU/590-642
C3H1J6_BACTU/646-701
C3H561_BACTU/354-417
C3H561_BACTU/422-484
C3H561_BACTU/491-551
C3H5B3_BACTU/584-638
C3H5B4_BACTU/569-622
C3H5B4_BACTU/625-680
C3HJ68_BACTU/590-642
C3HJ68_BACTU/646-701
C3HMM3_BACTU/354-417
C3HMM3_BACTU/422-484
C3HMM3_BACTU/491-551
C3HMS7_BACTU/584-638
C3HMS8_BACTU/594-647
C3HMS8_BACTU/650-705
C3I1C7_BACTU/590-642
C3I1C7_BACTU/646-701
C3I4Y2_BACTU/354-417
C3I4Y2_BACTU/422-484
C3I4Y2_BACTU/491-551
C3I536_BACTU/584-638
C3I537_BACTU/569-622
C3I537_BACTU/625-680
C3IJZ8_BACTU/578-630
C3IJZ8_BACTU/634-689
C3IN68_BACTU/369-432
C3IN68_BACTU/437-499
C3IN68_BACTU/506-566
C3ING1_BACTU/584-638
C3ING2_BACTU/569-622
C3ING2_BACTU/625-680
C3JAN2_9PORP/707-761
C3JC98_9PORP/157-216
C3JC98_9PORP/88-151
C3JH70_RHOER/28-95
C3JJ73_RHOER/429-491
C3JJ73_RHOER/563-626
C3JJ73_RHOER/628-685
C3JLH0_RHOER/365-428
C3JLH0_RHOER/433-497
C3JLH0_RHOER/502-563
C3JLH0_RHOER/567-635
C3JP27_RHOER/687-746
C3KV92_CLOB6/604-660
C3KV92_CLOB6/668-722
C3L0K5_CLOB6/374-436
C3L0K5_CLOB6/440-503
C3L0K5_CLOB6/510-574
C3L6F5_BACAC/594-647
C3L6F5_BACAC/650-705
C3L6F6_BACAC/584-638
C3L765_BACAC/369-432
C3L765_BACAC/437-499
C3L765_BACAC/506-566
C3LH70_BACAC/590-642
C3LH70_BACAC/646-701
C3P633_BACAA/369-432
C3P633_BACAA/437-499
C3P633_BACAA/506-566
C3P685_BACAA/584-638
C3P686_BACAA/594-647
C3P686_BACAA/650-705
C3PC10_BACAA/590-642
C3PC10_BACAA/646-701
C3PEA0_CORA7/372-434
C3PEA0_CORA7/439-502
C3PEA0_CORA7/507-567
C3PJS9_CORA7/690-749
C3Q3Y0_9BACE/664-718
C3Q698_9BACE/48-111
C3Q8Y3_9BACE/654-708
C3QEH7_9BACE/47-110
C3QVD1_9BACE/654-708
C3QY47_9BACE/47-110
C3RCG0_9BACE/654-708
C3REX4_9BACE/48-111
C3RII7_9FIRM/346-410
C3RII7_9FIRM/414-478
C3RII7_9FIRM/482-546
C3RII7_9FIRM/550-620
C3RN23_9FIRM/598-654
C3WCB1_FUSMR/648-702
C3WDQ2_FUSMR/104-166
C3WDQ2_FUSMR/173-236
C3WDQ2_FUSMR/37-99
C3WIT4_9FUSO/666-720
C3WKF8_9FUSO/131-193
C3WKF8_9FUSO/64-126
C3WP11_9FUSO/669-723
C3WS75_9FUSO/135-197
C3WS75_9FUSO/68-130
C3WV79_9FUSO/662-716
C3WVJ3_9FUSO/134-196
C3WVJ3_9FUSO/67-129
C4FAT3_9ACTN/376-439
C4FAT3_9ACTN/447-508
C4FAT3_9ACTN/513-572
C4FAT3_9ACTN/580-634
C4FCH8_9BIFI/35-95
C4FD10_9BIFI/398-461
C4FD10_9BIFI/466-530
C4FD10_9BIFI/533-596
C4FD10_9BIFI/604-662
C4FEG8_9BIFI/427-495
C4FEG8_9BIFI/517-570
C4FEG8_9BIFI/575-637
C4FEG8_9BIFI/642-706
C4FN98_9FIRM/601-655
C4FR18_9FIRM/363-425
C4FR18_9FIRM/430-493
C4FR18_9FIRM/499-558
C4FT83_9FIRM/364-427
C4FT83_9FIRM/432-495
C4FT83_9FIRM/500-562
C4G2S3_ABIDE/406-469
C4G2S3_ABIDE/474-536
C4G2S3_ABIDE/544-605
C4G9E0_9FIRM/389-451
C4G9E0_9FIRM/456-518
C4G9E0_9FIRM/523-586
C4IJH2_CLOBU/376-439
C4IJH2_CLOBU/444-507
C4IJH2_CLOBU/514-576
C4IL36_CLOBU/619-675
C4IL36_CLOBU/683-738
C4IL37_CLOBU/629-685
C4IL37_CLOBU/693-748
C4L5U1_EXISA/657-712
C4L5X9_EXISA/360-422
C4L5X9_EXISA/427-491
C4L5X9_EXISA/496-558
C4LI33_CORK4/460-522
C4LI33_CORK4/526-589
C4LI33_CORK4/594-659
C4LI33_CORK4/661-719
C4LLR5_CORK4/440-502
C4LLR5_CORK4/507-571
C4LLR5_CORK4/576-636
C4LLR5_CORK4/640-708
C4RE89_9ACTO/723-783
C4RIH5_9ACTO/184-245
C4RII9_9ACTO/364-427
C4RII9_9ACTO/432-494
C4RII9_9ACTO/498-560
C4RLK9_9ACTO/403-466
C4RLK9_9ACTO/472-534
C4RLK9_9ACTO/539-600
C4RLK9_9ACTO/605-659
C4V0Q3_9FIRM/354-416
C4V0Q3_9FIRM/421-483
C4V0Q3_9FIRM/490-552
C4V5U4_9FIRM/609-664
C4VLE6_9LACO/361-424
C4VLE6_9LACO/429-492
C4VLE6_9LACO/503-565
C4VMP9_9LACO/606-662
C4VMP9_9LACO/664-720
C4VPV4_9LACO/357-420
C4VPV4_9LACO/425-487
C4VPV4_9LACO/502-564
C4VTP6_9LACO/604-660
C4VTP6_9LACO/662-716
C4W8N1_STAWA/377-440
C4W8N1_STAWA/445-508
C4W8N1_STAWA/514-575
C4W8S2_STAWA/600-656
C4W8S2_STAWA/658-713
C4XK84_DESMR/618-675
C4Z525_EUBE2/419-481
C4Z525_EUBE2/488-548
C4Z525_EUBE2/555-616
C4ZEV3_EUBR3/423-487
C4ZEV3_EUBR3/496-559
C4ZEV3_EUBR3/564-626
C5BUR8_BEUC1/378-441
C5BUR8_BEUC1/446-511
C5BUR8_BEUC1/514-573
C5BXX2_BEUC1/731-793
C5C5H3_BEUC1/392-454
C5C5H3_BEUC1/459-522
C5C5H3_BEUC1/527-591
C5C5H3_BEUC1/596-655
C5C662_BEUC1/682-743
C5C662_BEUC1/769-830
C5C839_MICLC/445-507
C5C839_MICLC/516-576
C5C839_MICLC/579-643
C5C840_MICLC/515-577
C5CA45_MICLC/438-500
C5CA45_MICLC/505-568
C5CA45_MICLC/574-636
C5CGS1_KOSOT/521-577
C5D8L7_GEOSW/657-712
C5D8L8_GEOSW/583-637
C5D8S0_GEOSW/363-425
C5D8S0_GEOSW/431-494
C5D8S0_GEOSW/499-561
C5E9M3_BIFLI/399-463
C5E9M3_BIFLI/468-532
C5E9M3_BIFLI/535-597
C5E9M3_BIFLI/602-661
C5EC58_BIFLI/470-539
C5EC58_BIFLI/560-614
C5EC58_BIFLI/619-681
C5ECP5_BIFLI/171-234
C5EIZ0_9FIRM/411-474
C5EIZ0_9FIRM/485-540
C5EIZ0_9FIRM/547-610
C5F2U8_LACPA/602-658
C5F2U8_LACPA/660-713
C5F3T8_LACPA/360-423
C5F3T8_LACPA/428-491
C5F3T8_LACPA/498-560
C5N4S3_STAA3/600-656
C5N4S3_STAA3/658-709
C5N4W0_STAA3/377-440
C5N4W0_STAA3/445-508
C5N4W0_STAA3/514-575
C5NU70_9BACL/619-675
C5NU70_9BACL/678-732
C5NYN3_9BACL/387-450
C5NYN3_9BACL/455-519
C5NYN3_9BACL/524-587
C5Q0N8_STAAU/377-440
C5Q0N8_STAAU/445-508
C5Q0N8_STAAU/514-575
C5Q0S6_STAAU/600-656
C5Q0S6_STAAU/658-713
C5Q8G8_STAEP/600-656
C5Q8G8_STAEP/658-713
C5Q8K7_STAEP/375-438
C5Q8K7_STAEP/443-506
C5Q8K7_STAEP/512-573
C5QRC4_STAEP/600-656
C5QRC4_STAEP/658-713
C5QRG5_STAEP/376-439
C5QRG5_STAEP/444-507
C5QRG5_STAEP/513-574
C5QWE6_STAEP/600-656
C5QWE6_STAEP/658-713
C5QWI5_STAEP/375-438
C5QWI5_STAEP/443-506
C5QWI5_STAEP/512-573
C5R8Q8_WEIPA/41-107
C5RAE0_WEIPA/374-437
C5RAE0_WEIPA/442-505
C5RAE0_WEIPA/510-572
C5RAG9_WEIPA/668-723
C5URY0_CLOBO/629-685
C5URY0_CLOBO/693-748
C5UXV2_CLOBO/369-431
C5UXV2_CLOBO/436-499
C5UXV2_CLOBO/506-568
C5VSE8_CLOBO/377-440
C5VSE8_CLOBO/446-508
C5VSE8_CLOBO/515-579
C5VSE8_CLOBO/586-640
C5VT29_CLOBO/611-667
C5VT29_CLOBO/675-731
C5VV66_STRSE/134-197
C5VZC2_STRSE/372-435
C5VZC2_STRSE/440-501
C5VZC2_STRSE/506-569
C5VZC2_STRSE/573-639
C5VZR4_STRSE/693-749
C5WIF9_STRDG/371-434
C5WIF9_STRDG/439-507
C5WIF9_STRDG/511-588
C5WIJ2_STRDG/694-751
C6A5T2_BIFLB/402-465
C6A5T2_BIFLB/470-534
C6A5T2_BIFLB/537-599
C6A5T2_BIFLB/602-665
C6A8L4_BIFLB/471-534
C6A8L4_BIFLB/540-604
C6A8L4_BIFLB/609-671
C6A8L4_BIFLB/676-740
C6AGE0_BIFAS/402-465
C6AGE0_BIFAS/470-534
C6AGE0_BIFAS/537-599
C6AGE0_BIFAS/602-665
C6AJ72_BIFAS/471-534
C6AJ72_BIFAS/540-604
C6AJ72_BIFAS/609-671
C6AJ72_BIFAS/676-740
C6BYH2_DESAD/591-648
C6D1H1_PAESJ/599-655
C6D4F2_PAESJ/385-448
C6D4F2_PAESJ/453-518
C6D4F2_PAESJ/523-589
C6D560_PAESJ/582-637
C6D561_PAESJ/597-653
C6DNC0_MYCTK/701-762
C6DQ89_MYCTK/360-422
C6DQ89_MYCTK/427-490
C6DQ89_MYCTK/495-557
C6DQ89_MYCTK/561-626
C6DZK0_GEOSM/597-651
C6GPT9_STRSX/693-749
C6GR56_STRSX/372-435
C6GR56_STRSX/440-501
C6GR56_STRSX/506-569
C6GR56_STRSX/573-639
C6GS98_STRSX/134-197
C6GVT5_STRS4/372-435
C6GVT5_STRS4/440-501
C6GVT5_STRS4/506-569
C6GVT5_STRS4/573-639
C6GW73_STRS4/693-749
C6GX60_STRS4/134-197
C6I1X1_9BACE/47-110
C6I2G6_9BACE/653-707
C6II92_9BACE/662-716
C6IPX6_9BACE/47-110
C6J2C0_9BACL/367-430
C6J2C0_9BACL/435-500
C6J2C0_9BACL/505-571
C6J3A0_9BACL/601-657
C6J3A1_9BACL/583-638
C6JEL1_9FIRM/401-463
C6JEL1_9FIRM/468-537
C6JEL1_9FIRM/545-607
C6JKN3_FUSVA/104-166
C6JKN3_FUSVA/173-236
C6JKN3_FUSVA/37-99
C6JQJ6_FUSVA/649-703
C6LGY9_9FIRM/519-578
C6PUW2_9CLOT/154-217
C6PUW2_9CLOT/224-287
C6PUW2_9CLOT/87-149
C6Q0Q0_9CLOT/607-663
C6Q0Q0_9CLOT/671-725
C6R300_9MICC/430-489
C6R300_9MICC/494-557
C6R301_9MICC/412-474
C6R301_9MICC/479-550
C6R301_9MICC/553-617
C6R7L6_9CORY/692-753
C6RBY1_9CORY/377-439
C6RBY1_9CORY/444-507
C6RBY1_9CORY/512-572
C6RBY1_9CORY/576-640
C6SS21_STRMN/370-433
C6SS21_STRMN/437-505
C6SS21_STRMN/506-579
C6SS47_STRMN/692-749
C6VPY1_LACPJ/382-445
C6VPY1_LACPJ/452-512
C6VRB3_LACPJ/601-657
C6VRB3_LACPJ/659-713
C6VTW1_DYAFD/661-714
C6W5C2_DYAFD/113-179
C6W5C2_DYAFD/186-250
C6W5C2_DYAFD/45-107
C6W9I5_ACTMD/582-644
C6W9I5_ACTMD/647-713
C6W9I5_ACTMD/718-782
C6W9I5_ACTMD/785-841
C6WCH4_ACTMD/395-466
C6WCH4_ACTMD/471-535
C6WCH4_ACTMD/540-600
C6WCH4_ACTMD/604-669
C6WF72_ACTMD/714-773
C6X093_FLAB3/183-246
C6X093_FLAB3/42-105
C6XVI8_PEDHD/113-178
C6XVI8_PEDHD/46-107
C6Y482_PEDHD/643-696
C6YZ19_9BACE/664-718
C6Z3Q7_9BACE/48-111
C7CP01_ENTFA/338-402
C7CP01_ENTFA/407-473
C7CP01_ENTFA/478-544
C7CP01_ENTFA/549-615
C7CP01_ENTFA/620-681
C7CQZ4_ENTFA/618-674
C7CQZ4_ENTFA/676-730
C7CYF9_ENTFA/618-674
C7CYF9_ENTFA/676-730
C7CZ17_ENTFA/353-417
C7CZ17_ENTFA/422-488
C7CZ17_ENTFA/493-559
C7CZ17_ENTFA/564-630
C7CZ17_ENTFA/635-696
C7GGW3_9FIRM/404-467
C7GGW3_9FIRM/478-540
C7GGW3_9FIRM/545-606
C7GZX1_9FIRM/337-400
C7GZX1_9FIRM/405-467
C7GZX1_9FIRM/473-535
C7H2Y1_9FIRM/730-791
C7H2Y1_9FIRM/797-850
C7H5I1_9FIRM/365-429
C7H5I1_9FIRM/434-496
C7H5I1_9FIRM/503-566
C7H7A7_9FIRM/2-65
C7H7B0_9FIRM/392-455
C7HBV3_CLOTM/597-657
C7HBV3_CLOTM/664-718
C7HFH6_CLOTM/360-424
C7HFH6_CLOTM/429-490
C7HFH6_CLOTM/498-560
C7HTD8_9FIRM/368-431
C7HTD8_9FIRM/435-498
C7HTD8_9FIRM/508-571
C7ITR6_THEET/348-410
C7ITR6_THEET/415-477
C7ITR6_THEET/482-545
C7IVL3_THEET/529-585
C7IVL3_THEET/591-645
C7LST9_DESBD/586-641
C7M0G7_ACIFD/357-419
C7M0G7_ACIFD/424-485
C7M0G7_ACIFD/491-552
C7M1K9_ACIFD/370-431
C7M1K9_ACIFD/436-497
C7M1K9_ACIFD/502-565
C7M1K9_ACIFD/569-629
C7M1L0_ACIFD/373-436
C7M1L0_ACIFD/441-504
C7M762_CAPOD/593-648
C7M7F5_CAPOD/47-111
C7MCF3_BRAFD/463-525
C7MCF3_BRAFD/530-592
C7MCF3_BRAFD/597-658
C7MCF3_BRAFD/663-723
C7MGH0_BRAFD/756-818
C7MH23_BRAFD/408-470
C7MH23_BRAFD/475-535
C7MH23_BRAFD/541-603
C7MH23_BRAFD/608-670
C7MMB7_CRYCD/364-427
C7MMB7_CRYCD/432-495
C7MMB7_CRYCD/500-563
C7MMB7_CRYCD/570-632
C7MRR4_SACVD/363-437
C7MRR4_SACVD/442-507
C7MRR4_SACVD/512-572
C7MRR4_SACVD/578-643
C7MVF1_SACVD/398-460
C7MVF1_SACVD/463-529
C7MVF1_SACVD/534-597
C7MVF1_SACVD/599-657
C7MXQ4_SACVD/46-113
C7N136_SLAHD/142-205
C7N3I3_SLAHD/367-430
C7N3I3_SLAHD/435-498
C7N3I3_SLAHD/503-565
C7N3I3_SLAHD/574-634
C7NDS9_LEPBD/109-171
C7NDS9_LEPBD/178-241
C7NDS9_LEPBD/43-105
C7NDX8_LEPBD/645-700
C7NIE5_KYTSD/626-687
C7PEF4_CHIPD/111-177
C7PEF4_CHIPD/184-254
C7PEF4_CHIPD/42-105
C7PRD5_CHIPD/648-701
C7QGH9_CATAD/414-475
C7QGH9_CATAD/480-541
C7QGH9_CATAD/546-602
C7QYJ7_JONDD/387-451
C7QYJ7_JONDD/456-520
C7QYJ7_JONDD/523-584
C7QYJ7_JONDD/591-653
C7R4M7_JONDD/434-496
C7R4M7_JONDD/501-565
C7R4M7_JONDD/570-632
C7R4M7_JONDD/637-696
C7RGU5_ANAPD/360-423
C7RGU5_ANAPD/427-490
C7RGU5_ANAPD/499-562
C7TC32_LACRG/601-657
C7TC32_LACRG/659-712
C7TD69_LACRG/360-423
C7TD69_LACRG/428-491
C7TD69_LACRG/500-562
C7TIV3_LACRL/601-657
C7TIV3_LACRL/659-712
C7TJV3_LACRL/360-423
C7TJV3_LACRL/428-491
C7TJV3_LACRL/500-562
C7U3R1_ENTFA/338-402
C7U3R1_ENTFA/407-473
C7U3R1_ENTFA/478-544
C7U3R1_ENTFA/549-615
C7U3R1_ENTFA/620-681
C7U5I5_ENTFA/618-674
C7U5I5_ENTFA/676-730
C7UD84_ENTFA/618-674
C7UD84_ENTFA/676-730
C7UES2_ENTFA/360-424
C7UES2_ENTFA/429-495
C7UES2_ENTFA/500-566
C7UES2_ENTFA/571-637
C7UES2_ENTFA/642-703
C7UJD1_ENTFA/119-183
C7UJD1_ENTFA/188-254
C7UJD1_ENTFA/259-325
C7UJD1_ENTFA/330-396
C7UJD1_ENTFA/401-462
C7ULN7_ENTFA/628-684
C7ULN7_ENTFA/686-740
C7USL8_ENTFA/618-674
C7USL8_ENTFA/676-730
C7UZN9_ENTFA/360-424
C7UZN9_ENTFA/429-495
C7UZN9_ENTFA/500-566
C7UZN9_ENTFA/571-637
C7UZN9_ENTFA/642-703
C7V0D3_ENTFA/360-424
C7V0D3_ENTFA/429-495
C7V0D3_ENTFA/500-566
C7V0D3_ENTFA/571-637
C7V0D3_ENTFA/642-703
C7V250_ENTFA/618-674
C7V250_ENTFA/676-730
C7V9R8_ENTFA/618-674
C7V9R8_ENTFA/676-730
C7VFD0_ENTFA/360-424
C7VFD0_ENTFA/429-495
C7VFD0_ENTFA/500-566
C7VFD0_ENTFA/571-637
C7VFD0_ENTFA/642-703
C7VG44_ENTFA/618-674
C7VG44_ENTFA/676-730
C7VH70_ENTFA/360-424
C7VH70_ENTFA/429-495
C7VH70_ENTFA/500-566
C7VH70_ENTFA/571-637
C7VH70_ENTFA/642-703
C7VQ46_ENTFA/360-424
C7VQ46_ENTFA/429-495
C7VQ46_ENTFA/500-566
C7VQ46_ENTFA/571-637
C7VQ46_ENTFA/642-703
C7VS41_ENTFA/618-674
C7VS41_ENTFA/676-730
C7VXQ0_ENTFA/360-424
C7VXQ0_ENTFA/429-495
C7VXQ0_ENTFA/500-566
C7VXQ0_ENTFA/571-637
C7VXQ0_ENTFA/642-703
C7VZW2_ENTFA/618-674
C7VZW2_ENTFA/676-730
C7W604_ENTFA/618-674
C7W604_ENTFA/676-730
C7W7N6_ENTFA/360-424
C7W7N6_ENTFA/429-495
C7W7N6_ENTFA/500-566
C7W7N6_ENTFA/571-637
C7W7N6_ENTFA/642-703
C7WFA4_ENTFA/618-674
C7WFA4_ENTFA/676-730
C7WIT6_ENTFA/360-424
C7WIT6_ENTFA/429-495
C7WIT6_ENTFA/500-566
C7WIT6_ENTFA/571-637
C7WIT6_ENTFA/642-703
C7WMP0_ENTFA/618-674
C7WMP0_ENTFA/676-730
C7WSU6_ENTFA/360-424
C7WSU6_ENTFA/429-495
C7WSU6_ENTFA/500-566
C7WSU6_ENTFA/571-637
C7WSU6_ENTFA/642-703
C7WWX2_ENTFA/628-684
C7WWX2_ENTFA/686-740
C7WXJ5_ENTFA/360-424
C7WXJ5_ENTFA/429-495
C7WXJ5_ENTFA/500-566
C7WXJ5_ENTFA/571-637
C7WXJ5_ENTFA/642-703
C7XDC0_9PORP/680-733
C7XDV9_9PORP/45-108
C7XHS0_9LACO/606-662
C7XHS0_9LACO/664-719
C7XIU5_9LACO/367-430
C7XIU5_9LACO/435-498
C7XIU5_9LACO/509-571
C7XME5_9FUSO/135-197
C7XME5_9FUSO/68-130
C7XP87_9FUSO/669-723
C7XTC9_9LACO/602-658
C7XTC9_9LACO/660-715
C7XUP8_9LACO/359-420
C7XUP8_9LACO/425-488
C7XUP8_9LACO/493-555
C7XY38_9LACO/360-423
C7XY38_9LACO/428-491
C7XY38_9LACO/502-564
C7XYP6_9LACO/606-662
C7XYP6_9LACO/664-720
C7Y2V6_9LACO/606-662
C7Y2V6_9LACO/664-719
C7Y5T1_9LACO/367-430
C7Y5T1_9LACO/435-498
C7Y5T1_9LACO/509-571
C7Y9C8_ENTFA/628-684
C7Y9C8_ENTFA/686-740
C7YFA3_ENTFA/360-424
C7YFA3_ENTFA/429-495
C7YFA3_ENTFA/500-566
C7YFA3_ENTFA/571-637
C7YFA3_ENTFA/642-703
C7ZWC9_STAAU/600-656
C7ZWC9_STAAU/658-713
C7ZWG7_STAAU/377-440
C7ZWG7_STAAU/445-508
C7ZWG7_STAAU/514-575
C8A366_STAAU/600-656
C8A366_STAAU/658-713
C8A3A4_STAAU/377-440
C8A3A4_STAAU/445-508
C8A3A4_STAAU/514-575
C8AB47_STAAU/600-656
C8AB47_STAAU/658-713
C8AB85_STAAU/377-440
C8AB85_STAAU/445-508
C8AB85_STAAU/514-575
C8AK58_STAAU/600-656
C8AK58_STAAU/658-713
C8AK96_STAAU/377-440
C8AK96_STAAU/445-508
C8AK96_STAAU/514-575
C8AR65_STAAU/600-656
C8AR65_STAAU/658-713
C8ARA3_STAAU/377-440
C8ARA3_STAAU/445-508
C8ARA3_STAAU/514-575
C8JRK1_LISMO/602-658
C8JRK1_LISMO/660-715
C8JXP0_LISMO/367-430
C8JXP0_LISMO/435-499
C8JXP0_LISMO/504-566
C8K204_LISMO/367-430
C8K204_LISMO/435-499
C8K204_LISMO/504-566
C8K5Y2_LISMO/602-658
C8K5Y2_LISMO/660-715
C8KBA6_LISMO/367-430
C8KBA6_LISMO/435-499
C8KBA6_LISMO/504-566
C8KBX8_LISMO/602-658
C8KBX8_LISMO/660-715
C8KL29_STAAU/377-440
C8KL29_STAAU/445-508
C8KL29_STAAU/514-575
C8L470_STAAU/377-440
C8L470_STAAU/445-508
C8L470_STAAU/514-575
C8L4A9_STAAU/600-656
C8L4A9_STAAU/658-713
C8LBQ3_STAAU/600-656
C8LBQ3_STAAU/658-713
C8LDH6_STAAU/377-440
C8LDH6_STAAU/445-508
C8LDH6_STAAU/514-575
C8LKJ5_STAAU/377-440
C8LKJ5_STAAU/445-508
C8LKJ5_STAAU/514-575
C8LKN4_STAAU/600-656
C8LKN4_STAAU/658-713
C8LVX3_STAAU/377-440
C8LVX3_STAAU/445-508
C8LVX3_STAAU/514-575
C8LW12_STAAU/600-656
C8LW12_STAAU/658-713
C8M2H9_STAAU/600-656
C8M2H9_STAAU/658-713
C8M2L8_STAAU/377-440
C8M2L8_STAAU/445-508
C8M2L8_STAAU/514-575
C8M8T6_STAAU/377-440
C8M8T6_STAAU/445-508
C8M8T6_STAAU/514-575
C8M8X5_STAAU/600-656
C8M8X5_STAAU/658-713
C8MED6_STAAU/377-440
C8MED6_STAAU/445-508
C8MED6_STAAU/514-575
C8MEH4_STAAU/600-656
C8MEH4_STAAU/658-713
C8MIF6_STAAU/600-656
C8MIF6_STAAU/658-713
C8MII1_STAAU/377-440
C8MII1_STAAU/445-508
C8MII1_STAAU/514-575
C8MXE8_STAAU/377-440
C8MXE8_STAAU/445-508
C8MXE8_STAAU/514-575
C8MXI7_STAAU/600-656
C8MXI7_STAAU/658-713
C8N5Z5_STAAU/377-440
C8N5Z5_STAAU/445-508
C8N5Z5_STAAU/514-575
C8N634_STAAU/600-656
C8N634_STAAU/658-713
C8NFL0_9LACT/363-426
C8NFL0_9LACT/431-494
C8NFL0_9LACT/499-560
C8NKK3_COREF/686-745
C8NQ30_COREF/418-480
C8NQ30_COREF/483-547
C8NQ30_COREF/552-615
C8NQ30_COREF/617-682
C8NQ30_COREF/684-740
C8NRS1_COREF/381-443
C8NRS1_COREF/448-512
C8NRS1_COREF/517-577
C8NRS1_COREF/581-650
C8P7N2_9LACO/596-651
C8P7N2_9LACO/654-709
C8P943_9LACO/356-419
C8P943_9LACO/424-487
C8P943_9LACO/492-554
C8PDH6_9LACO/366-429
C8PDH6_9LACO/434-497
C8PDH6_9LACO/505-566
C8PDJ1_9LACO/605-661
C8PDJ1_9LACO/663-717
C8PQ31_9SPIO/571-625
C8PRC4_9SPIO/114-184
C8PRC4_9SPIO/46-109
C8RRI2_CORJE/438-500
C8RRI2_CORJE/510-567
C8RRI2_CORJE/572-635
C8RRI2_CORJE/637-702
C8RRI2_CORJE/704-760
C8RVJ4_CORJE/427-489
C8RVJ4_CORJE/494-558
C8RVJ4_CORJE/563-623
C8RVJ4_CORJE/627-695
C8VZY9_DESAS/356-418
C8VZY9_DESAS/423-486
C8VZY9_DESAS/493-557
C8W466_DESAS/585-640
C8W466_DESAS/650-704
C8W8H8_ATOPD/369-434
C8W8H8_ATOPD/442-505
C8W8H8_ATOPD/510-571
C8W8H8_ATOPD/576-635
C8WHL6_EGGLE/226-286
C8WHL6_EGGLE/288-350
C8WHL6_EGGLE/352-413
C8WM17_EGGLE/667-718
C8WPP2_EGGLE/372-435
C8WPP2_EGGLE/440-503
C8WPP2_EGGLE/508-572
C8WW28_ALIAD/611-663
C8WW28_ALIAD/673-728
C8WW29_ALIAD/572-629
C8WW81_ALIAD/366-431
C8WW81_ALIAD/436-501
C8WW81_ALIAD/505-568
C8X6B1_NAKMY/365-428
C8X6B1_NAKMY/433-495
C8X6B1_NAKMY/500-562
C8X6B1_NAKMY/566-635
C8X6B1_NAKMY/638-702
C8X8E5_NAKMY/696-756
C8XCV0_NAKMY/395-454
C8XCV0_NAKMY/457-522
C8XCV0_NAKMY/527-590
C8XCV0_NAKMY/592-656
C8XCV0_NAKMY/658-718
C8XHL9_NAKMY/382-445
C8XIS6_NAKMY/368-431
C8XIS6_NAKMY/436-498
C8XIS6_NAKMY/503-565
C8XIS6_NAKMY/569-637
C9A0X3_ENTGA/620-676
C9A2P4_ENTGA/121-182
C9A2P4_ENTGA/267-329
C9A3G9_ENTGA/367-431
C9A3G9_ENTGA/436-502
C9A3G9_ENTGA/507-572
C9A3G9_ENTGA/577-641
C9AAY3_ENTCA/139-200
C9AAY3_ENTCA/285-347
C9AAZ5_ENTCA/226-290
C9ACF2_ENTCA/616-672
C9ACW5_ENTCA/360-424
C9ACW5_ENTCA/429-495
C9ACW5_ENTCA/500-565
C9ACW5_ENTCA/570-634
C9AJD8_ENTFC/676-729
C9AK38_ENTFC/367-431
C9AK38_ENTFC/436-502
C9AK38_ENTFC/507-572
C9AK38_ENTFC/576-640
C9AQ36_ENTFC/676-729
C9ASE8_ENTFC/367-431
C9ASE8_ENTFC/436-502
C9ASE8_ENTFC/507-572
C9ASE8_ENTFC/576-640
C9AYX2_ENTCA/139-200
C9AYX2_ENTCA/285-347
C9AYY5_ENTCA/226-290
C9B0D9_ENTCA/616-672
C9B272_ENTCA/360-424
C9B272_ENTCA/429-495
C9B272_ENTCA/500-565
C9B272_ENTCA/570-634
C9B785_ENTFC/676-730
C9B9P4_ENTFC/367-431
C9B9P4_ENTFC/436-502
C9B9P4_ENTFC/507-572
C9B9P4_ENTFC/576-640
C9BGP2_ENTFC/676-729
C9BH61_ENTFC/367-431
C9BH61_ENTFC/436-502
C9BH61_ENTFC/507-572
C9BH61_ENTFC/576-640
C9BLE4_ENTFC/676-730
C9BNP1_ENTFC/367-431
C9BNP1_ENTFC/436-502
C9BNP1_ENTFC/507-572
C9BNP1_ENTFC/576-640
C9BVP6_ENTFC/676-730
C9BXL4_ENTFC/367-431
C9BXL4_ENTFC/436-502
C9BXL4_ENTFC/507-572
C9BXL4_ENTFC/576-640
C9C2W2_ENTFC/676-730
C9C754_ENTFC/367-431
C9C754_ENTFC/436-502
C9C754_ENTFC/507-572
C9C754_ENTFC/576-640
C9CCN4_ENTFC/676-730
C9CE11_ENTFC/367-431
C9CE11_ENTFC/436-502
C9CE11_ENTFC/507-572
C9CE11_ENTFC/576-640
C9CM96_ENTCA/139-200
C9CM96_ENTCA/285-347
C9CMA9_ENTCA/226-290
C9CNQ8_ENTCA/616-672
C9CQU0_ENTCA/360-424
C9CQU0_ENTCA/429-495
C9CQU0_ENTCA/500-565
C9CQU0_ENTCA/570-634
C9K5T5_STRAG/695-752
C9KJ37_9FIRM/362-424
C9KJ37_9FIRM/429-491
C9KJ37_9FIRM/498-559
C9KQS2_9FIRM/606-661
C9KZ04_9BACE/49-112
C9L0N2_9BACE/663-717
C9L6W7_RUMHA/415-478
C9L6W7_RUMHA/487-551
C9L6W7_RUMHA/558-622
C9LCT7_9BACT/47-110
C9LJW8_9BACT/665-720
C9LLK2_9FIRM/347-409
C9LLK2_9FIRM/414-476
C9LLK2_9FIRM/481-544
C9LM49_9FIRM/606-661
C9LUJ6_9FIRM/361-423
C9LUJ6_9FIRM/428-490
C9LUJ6_9FIRM/497-559
C9LWQ6_9FIRM/615-670
C9LZE4_LACHE/364-427
C9LZE4_LACHE/432-495
C9LZE4_LACHE/506-568
C9M2W0_LACHE/1-49
C9M2W0_LACHE/51-105
C9M5B9_9BACT/169-231
C9M5B9_9BACT/33-94
C9M5B9_9BACT/99-161
C9MNI7_9BACT/665-719
C9MTA5_9BACT/47-110
C9MYQ2_9FUSO/109-171
C9MYQ2_9FUSO/178-241
C9MYQ2_9FUSO/43-105
C9MYT2_9FUSO/648-703
C9PTP2_9BACT/47-110
C9PX30_9BACT/666-721
C9R7Y9_AMMDK/310-372
C9R7Y9_AMMDK/377-439
C9R7Y9_AMMDK/446-510
C9R8N6_AMMDK/581-636
C9R8N6_AMMDK/646-701
C9RM20_FIBSS/571-625
C9RRN8_FIBSS/119-182
C9RRN8_FIBSS/189-253
C9RRN8_FIBSS/50-113
C9RZI7_GEOSY/656-711
C9RZI8_GEOSY/583-637
C9RZQ1_GEOSY/365-427
C9RZQ1_GEOSY/433-496
C9RZQ1_GEOSY/501-563
C9XMU6_CLODC/409-473
C9XMU6_CLODC/479-542
C9XN26_CLODC/598-659
C9YPF0_CLODR/409-473
C9YPF0_CLODR/479-542
C9YPN0_CLODR/598-659
C9YTY1_STRSW/377-439
C9YTY1_STRSW/444-507
C9YTY1_STRSW/511-574
C9YTY1_STRSW/579-639
C9YXW6_STRSW/10-73
C9Z8V8_STRSW/480-544
C9ZAI3_STRSW/376-438
C9ZAI3_STRSW/443-503
C9ZAI3_STRSW/508-571
C9ZAI3_STRSW/580-640
C9ZCN2_STRSW/263-324
C9ZCU0_STRSW/361-426
C9ZD42_STRSW/178-254
D0ABK4_ENTFC/676-730
D0AC01_ENTFC/367-431
D0AC01_ENTFC/436-502
D0AC01_ENTFC/507-572
D0AC01_ENTFC/576-640
D0ALG0_ENTFC/676-730
D0ANG0_ENTFC/367-431
D0ANG0_ENTFC/436-502
D0ANG0_ENTFC/507-572
D0ANG0_ENTFC/576-640
D0BMY4_9LACT/355-418
D0BMY4_9LACT/423-486
D0BMY4_9LACT/491-552
D0BQN7_9FUSO/662-716
D0BR06_9FUSO/134-196
D0BR06_9FUSO/67-129
D0DER7_9LACO/606-662
D0DER7_9LACO/664-719
D0DGS3_9LACO/367-430
D0DGS3_9LACO/435-498
D0DGS3_9LACO/509-571
D0DLE3_9LACO/361-424
D0DLE3_9LACO/429-492
D0DLE3_9LACO/503-565
D0DN55_9LACO/606-662
D0DN55_9LACO/664-720
D0DV77_LACFE/360-421
D0DV77_LACFE/427-489
D0DV77_LACFE/494-556
D0DVA8_LACFE/662-717
D0DWT3_9LACO/360-423
D0DWT3_9LACO/428-491
D0DWT3_9LACO/502-564
D0DXY3_9LACO/606-662
D0DXY3_9LACO/664-720
D0GJ27_9FUSO/106-168
D0GJ27_9FUSO/175-238
D0GJ27_9FUSO/40-102
D0GMK2_9FUSO/600-654
D0J957_BLASP/606-661
D0J9U4_BLASP/186-252
D0J9U4_BLASP/42-103
D0JAG8_BLASB/186-251
D0JAG8_BLASB/42-105
D0JB62_BLASB/602-656
D0K499_STAAD/600-656
D0K499_STAAD/658-713
D0K4D8_STAAD/377-440
D0K4D8_STAAD/445-508
D0K4D8_STAAD/514-575
D0LA55_GORB4/361-424
D0LA55_GORB4/429-492
D0LA55_GORB4/497-558
D0LA55_GORB4/562-629
D0LEA6_GORB4/727-786
D0LX69_HALO1/13-75
D0MCX4_RHOM4/119-182
D0MCX4_RHOM4/189-255
D0MCX4_RHOM4/49-113
D0R3E0_LACJF/357-420
D0R3E0_LACJF/425-487
D0R3E0_LACJF/502-564
D0R4T4_LACJF/604-660
D0R4T4_LACJF/662-716
D0RTE3_9STRE/695-751
D0RTG8_9STRE/366-429
D0RTG8_9STRE/434-502
D0RTG8_9STRE/507-575
D0TFW8_9BACE/45-108
D0TI67_9BACE/678-731
D0TLY7_9BACE/47-110
D0TMN9_9BACE/662-716
D0WGZ4_9ACTN/368-431
D0WGZ4_9ACTN/436-498
D0WGZ4_9ACTN/503-565
D0WGZ4_9ACTN/570-632
D0WKX3_9ACTO/393-456
D0WKX3_9ACTO/461-524
D0WKX3_9ACTO/528-585
D0WQK9_9ACTO/459-521
D0WQK9_9ACTO/526-588
D0WQK9_9ACTO/593-655
D0WQK9_9ACTO/660-717
D0YP58_9ACTO/388-451
D0YP58_9ACTO/456-519
D0YSK8_9ACTO/419-480
D0YSK8_9ACTO/485-548
D0YSK8_9ACTO/553-615
D0YSK8_9ACTO/620-677
D1A7M3_THECD/674-736
D1A8C2_THECD/665-728
D1A8U0_THECD/373-437
D1A8U0_THECD/442-505
D1A8U0_THECD/507-569
D1A8U0_THECD/592-646
D1AA55_THECD/110-179
D1ADG1_THECD/370-433
D1ADG1_THECD/441-503
D1ADG1_THECD/508-572
D1AH06_SEBTE/601-656
D1AJL2_SEBTE/106-168
D1AJL2_SEBTE/175-238
D1AJL2_SEBTE/40-102
D1AV98_STRM9/107-170
D1AV98_STRM9/177-240
D1AV98_STRM9/41-103
D1AX28_STRM9/617-670
D1B788_THEAS/100-163
D1B788_THEAS/171-234
D1B788_THEAS/34-95
D1BE52_SANKS/45-109
D1BG06_SANKS/464-522
D1BG06_SANKS/528-591
D1BG06_SANKS/596-658
D1BG06_SANKS/663-721
D1BGE8_SANKS/774-834
D1BI21_SANKS/454-518
D1BI21_SANKS/521-586
D1BI21_SANKS/590-653
D1BMC7_VEIPT/363-425
D1BMC7_VEIPT/430-493
D1BMC7_VEIPT/499-558
D1BP89_VEIPT/600-655
D1BRT9_XYLCX/694-755
D1BRU0_XYLCX/704-765
D1BTB7_XYLCX/405-468
D1BTB7_XYLCX/473-536
D1BTB7_XYLCX/539-600
D1BTB7_XYLCX/607-667
D1BTN7_XYLCX/434-497
D1BTN7_XYLCX/502-566
D1BTN7_XYLCX/571-634
D1C203_SPHTD/415-477
D1C203_SPHTD/487-542
D1CG51_THET1/332-392
D1GSQ6_STAA0/600-656
D1GSQ6_STAA0/658-713
D1GT30_STAA0/377-440
D1GT30_STAA0/445-508
D1GT30_STAA0/514-575
D1JQU0_9BACE/653-707
D1JRB5_9BACE/47-110
D1K734_9BACE/654-708
D1K844_9BACE/48-111
D1NIT3_CLOTM/597-657
D1NIT3_CLOTM/664-718
D1NM82_CLOTM/360-424
D1NM82_CLOTM/429-490
D1NM82_CLOTM/498-560
D1NT77_9BIFI/482-543
D1NT77_9BIFI/566-616
D1NT77_9BIFI/621-683
D1NT77_9BIFI/688-742
D1NW66_9BIFI/407-470
D1NW66_9BIFI/475-539
D1NW66_9BIFI/543-605
D1NW66_9BIFI/610-673
D1PCC4_9BACT/47-110
D1PCJ1_9BACT/665-719
D1PLW2_9FIRM/389-453
D1PLW2_9FIRM/458-519
D1PM65_9FIRM/380-442
D1PM65_9FIRM/447-509
D1PM65_9FIRM/516-577
D1PMP7_9FIRM/732-782
D1PMP7_9FIRM/788-845
D1PWM6_9BACT/47-110
D1Q0E1_9BACT/669-721
D1Q692_STAAU/600-656
D1Q692_STAAU/658-713
D1Q6D2_STAAU/377-440
D1Q6D2_STAAU/445-508
D1Q6D2_STAAU/514-575
D1QHH4_STAAU/377-440
D1QHH4_STAAU/445-508
D1QHH4_STAAU/514-575
D1QLK8_STAAU/600-656
D1QLK8_STAAU/658-713
D1QSE2_9BACT/666-719
D1QST9_9BACT/47-110
D1QWK6_STAAU/600-656
D1QWK6_STAAU/658-713
D1QWP5_STAAU/377-440
D1QWP5_STAAU/445-508
D1QWP5_STAAU/514-575
D1VSE0_9FIRM/371-433
D1VSE0_9FIRM/438-501
D1VSE0_9FIRM/508-571
D1VUD3_9FIRM/698-753
D1VZ85_9BACT/664-718
D1W0R0_9BACT/47-110
D1W5F2_9BACT/656-709
D1W943_9BACT/47-110
D1WBW7_9LACO/606-662
D1WBW7_9LACO/664-720
D1WE15_9LACO/360-423
D1WE15_9LACO/428-491
D1WE15_9LACO/502-564
D1WFQ6_9LACO/361-424
D1WFQ6_9LACO/429-492
D1WFQ6_9LACO/503-565
D1WGC7_9LACO/606-662
D1WGC7_9LACO/664-720
D1WM72_STAEP/375-438
D1WM72_STAEP/443-506
D1WM72_STAEP/512-573
D1WMB2_STAEP/572-628
D1WMB2_STAEP/630-685
D1XGI5_9ACTO/375-438
D1XGI5_9ACTO/443-506
D1XGI5_9ACTO/510-573
D1XGI5_9ACTO/578-638
D1XJK2_9ACTO/477-540
D1XJP0_9ACTO/379-442
D1XJP0_9ACTO/447-508
D1XJP0_9ACTO/515-573
D1XJP0_9ACTO/581-639
D1XX76_9BACT/663-716
D1XXA3_9BACT/47-110
D1Y2M0_9BACT/101-162
D1Y2M0_9BACT/171-233
D1Y2M0_9BACT/35-95
D1Y9G3_PROAC/384-446
D1Y9G3_PROAC/452-521
D1Y9G3_PROAC/524-586
D1YG27_9LACO/16-79
D1YG27_9LACO/161-223
D1YG27_9LACO/84-146
D1YHX9_9LACO/604-660
D1YHX9_9LACO/662-716
D1YQ50_9FIRM/600-655
D1YR17_9FIRM/363-425
D1YR17_9FIRM/430-493
D1YR17_9FIRM/499-558
D2ASI1_STRRD/58-126
D2AW10_STRRD/445-507
D2AW10_STRRD/509-571
D2AXI6_STRRD/380-442
D2AXI6_STRRD/447-508
D2AXI6_STRRD/511-572
D2AZ25_STRRD/472-535
D2B6H4_STRRD/367-430
D2B6H4_STRRD/435-498
D2B6H4_STRRD/500-561
D2B6H4_STRRD/586-641
D2BBT0_STRRD/128-198
D2BLK4_LACLK/365-428
D2BLK4_LACLK/434-502
D2BLK4_LACLK/506-574
D2BPZ5_LACLK/707-763
D2C5C9_THENR/525-580
D2C891_THENR/30-85
D2EI84_PEDAC/376-439
D2EI84_PEDAC/444-507
D2ELI0_PEDAC/608-664
D2ELI0_PEDAC/666-721
D2ENG1_9STRE/695-751
D2EPT1_9STRE/370-433
D2EPT1_9STRE/438-505
D2EPT1_9STRE/510-579
D2EY26_9BACE/658-712
D2EYF6_9BACE/47-110
D2F676_STAAU/600-656
D2F676_STAAU/658-713
D2F6B4_STAAU/377-440
D2F6B4_STAAU/445-508
D2F6B4_STAAU/514-575
D2FCC3_STAAU/600-656
D2FCC3_STAAU/658-713
D2FCG1_STAAU/377-440
D2FCG1_STAAU/445-508
D2FCG1_STAAU/514-575
D2FL54_STAAU/572-628
D2FL54_STAAU/630-685
D2FL92_STAAU/377-440
D2FL92_STAAU/445-508
D2FL92_STAAU/514-575
D2FUK8_STAAU/600-656
D2FUK8_STAAU/658-713
D2FUP6_STAAU/377-440
D2FUP6_STAAU/445-508
D2FUP6_STAAU/514-575
D2G0I4_STAAU/600-656
D2G0I4_STAAU/658-713
D2G0M2_STAAU/377-440
D2G0M2_STAAU/445-508
D2G0M2_STAAU/514-575
D2G8Y1_STAAU/600-656
D2G8Y1_STAAU/658-713
D2G922_STAAU/377-440
D2G922_STAAU/445-508
D2G922_STAAU/514-575
D2GFE3_STAAU/600-656
D2GFE3_STAAU/658-713
D2GFI3_STAAU/377-440
D2GFI3_STAAU/445-508
D2GFI3_STAAU/514-575
D2GQQ3_STAAU/600-656
D2GQQ3_STAAU/658-713
D2GQU3_STAAU/377-440
D2GQU3_STAAU/445-508
D2GQU3_STAAU/514-575
D2L115_9DELT/624-680
D2MQI1_9FIRM/329-394
D2MQI1_9FIRM/468-539
D2MQP2_9FIRM/581-637
D2MQP2_9FIRM/640-695
D2N6F4_STAA5/600-656
D2N6F4_STAA5/658-713
D2N6J5_STAA5/377-440
D2N6J5_STAA5/445-508
D2N6J5_STAA5/514-575
D2NQ72_ROTMD/430-489
D2NQ72_ROTMD/494-557
D2NQ73_ROTMD/412-474
D2NQ73_ROTMD/479-550
D2NQ73_ROTMD/553-617
D2NUU5_LISM1/367-430
D2NUU5_LISM1/435-499
D2NUU5_LISM1/504-566
D2NW10_LISM1/589-645
D2NW10_LISM1/647-702
D2P691_LISM2/367-430
D2P691_LISM2/435-499
D2P691_LISM2/504-566
D2P7D5_LISM2/589-645
D2P7D5_LISM2/647-702
D2PQK2_KRIFD/378-440
D2PQK2_KRIFD/445-510
D2PQK2_KRIFD/515-578
D2PUP9_KRIFD/695-757
D2Q0B8_KRIFD/414-477
D2Q0B8_KRIFD/482-545
D2Q0B8_KRIFD/550-611
D2Q0B8_KRIFD/616-676
D2Q6Y7_BIFDB/403-468
D2Q6Y7_BIFDB/473-536
D2Q6Y7_BIFDB/539-603
D2Q6Y7_BIFDB/608-667
D2QB36_BIFDB/405-469
D2QB36_BIFDB/550-612
D2QB36_BIFDB/617-684
D2QDC8_SPILD/114-180
D2QDC8_SPILD/187-252
D2QDC8_SPILD/45-108
D2QPQ7_SPILD/653-709
D2RAT1_GARV4/522-584
D2RAT1_GARV4/607-659
D2RAT1_GARV4/664-726
D2RCM4_GARV4/395-458
D2RCM4_GARV4/463-526
D2RCM4_GARV4/529-592
D2RCM4_GARV4/597-657
D2RNA2_ACIFV/643-697
D2RNU6_ACIFV/375-437
D2RNU6_ACIFV/442-504
D2RNU6_ACIFV/510-572
D2SAA4_GEOOG/399-461
D2SAA4_GEOOG/468-529
D2SAA4_GEOOG/534-596
D2SAA4_GEOOG/601-657
D2SDL3_GEOOG/388-448
D2SGG4_GEOOG/363-427
D2SGG4_GEOOG/432-494
D2SGG4_GEOOG/497-559
D2SGG4_GEOOG/564-627
D2SGJ0_GEOOG/370-430
D2ULE3_STAAU/602-658
D2ULE3_STAAU/660-715
D2ULI1_STAAU/379-440
D2ULI1_STAAU/445-508
D2URD0_STAAU/600-656
D2URD0_STAAU/658-713
D2URG7_STAAU/377-440
D2URG7_STAAU/445-508
D2URG7_STAAU/514-575
D2Z526_9BACT/100-162
D2Z526_9BACT/172-234
D2Z526_9BACT/34-95
D3AP42_9CLOT/418-482
D3AP42_9CLOT/496-550
D3AP42_9CLOT/558-621
D3AQ03_9CLOT/73-145
D3CT35_9ACTO/141-202
D3CT35_9ACTO/5-69
D3CT35_9ACTO/74-138
D3CUB4_9ACTO/539-600
D3CUB4_9ACTO/604-666
D3CUB4_9ACTO/739-795
D3CXX3_9ACTO/675-735
D3D056_9ACTO/572-635
D3D1L6_9ACTO/145-203
D3D1L6_9ACTO/216-274
D3D1L6_9ACTO/77-141
D3D813_9ACTO/440-504
D3D813_9ACTO/509-573
D3D8G6_9ACTO/188-255
D3D9I7_9ACTO/170-232
D3DAQ7_9ACTO/124-186
D3DAQ7_9ACTO/191-254
D3DAQ7_9ACTO/257-317
D3DDW8_9ACTO/383-446
D3DDW8_9ACTO/451-514
D3DDW8_9ACTO/520-584
D3DDW8_9ACTO/600-656
D3DE04_9ACTO/545-607
D3DE04_9ACTO/611-673
D3E566_GEOS4/603-659
D3E567_GEOS4/583-638
D3E5T7_GEOS4/362-426
D3E5T7_GEOS4/431-497
D3E5T7_GEOS4/502-566
D3EVS7_STAA4/600-656
D3EVS7_STAA4/658-713
D3EVW6_STAA4/377-440
D3EVW6_STAA4/445-508
D3EVW6_STAA4/514-575
D3EYQ0_CONWI/347-408
D3EYQ0_CONWI/413-476
D3EYQ0_CONWI/481-543
D3EYQ0_CONWI/547-610
D3F790_CONWI/571-632
D3FE01_CONWI/59-124
D3FT86_BACPE/382-443
D3FT86_BACPE/449-512
D3FT86_BACPE/516-578
D3FTE2_BACPE/584-638
D3FTE3_BACPE/591-647
D3FTE3_BACPE/650-705
D3HAG4_STRM6/370-433
D3HAG4_STRM6/438-505
D3HAG4_STRM6/510-579
D3HAV6_STRM6/694-750
D3HFS9_STRG3/256-324
D3HFS9_STRG3/328-400
D3HHF4_STRG3/697-754
D3HHN6_STRG3/371-434
D3HHN6_STRG3/439-507
D3HHN6_STRG3/511-583
D3HWI6_9BACT/47-110
D3HXI6_9BACT/664-718
D3I2A3_9BACT/665-719
D3I941_9BACT/47-110
D3IC01_9BACT/665-718
D3IC99_9BACT/47-110
D3IL09_9BACT/47-110
D3ILX6_9BACT/666-721
D3KJK6_LISMO/602-658
D3KJK6_LISMO/660-715
D3L4Y7_9BACT/12-73
D3L4Y7_9BACT/151-214
D3L4Y7_9BACT/79-141
D3L8S0_OENOE/368-431
D3L8S0_OENOE/437-499
D3L8S0_OENOE/508-564
D3L9W2_OENOE/599-656
D3L9W2_OENOE/658-712
D3LD09_ENTFC/367-431
D3LD09_ENTFC/436-502
D3LD09_ENTFC/507-572
D3LD09_ENTFC/576-640
D3LE54_ENTFC/676-730
D3LLS4_MICLU/438-500
D3LLS4_MICLU/505-568
D3LLS4_MICLU/574-636
D3LS73_MICLU/449-511
D3LS73_MICLU/517-580
D3LS73_MICLU/583-647
D3LS74_MICLU/515-577
D3LUT5_9FIRM/361-423
D3LUT5_9FIRM/430-492
D3LUT5_9FIRM/501-555
D3LV63_9FIRM/612-667
D3LXS2_9ACTO/426-488
D3LXS2_9ACTO/493-557
D3LXS2_9ACTO/562-624
D3LXS2_9ACTO/636-695
D3M083_9ACTO/405-467
D3M083_9ACTO/472-535
D3M083_9ACTO/538-598
D3M4F9_9ACTO/508-570
D3M4F9_9ACTO/575-637
D3M4K9_9ACTO/748-809
D3MH02_PROAC/384-446
D3MH02_PROAC/452-521
D3MH02_PROAC/524-586
D3MJ14_PROAC/384-446
D3MJ14_PROAC/452-521
D3MJ14_PROAC/524-586
D3MPR6_9FIRM/405-468
D3MPR6_9FIRM/473-534
D3PP90_MEIRD/223-285
D3PP90_MEIRD/289-351
D3PP90_MEIRD/360-421
D3PUR5_STANL/496-555
D3PW84_STANL/317-375
D3PWK1_STANL/412-476
D3PYD6_STANL/504-564
D3Q0N7_STANL/426-484
D3Q1V9_STANL/429-493
D3Q1X6_STANL/409-471
D3Q259_STANL/463-524
D3Q4L1_STANL/384-445
D3Q5M6_STANL/352-414
D3Q5M6_STANL/419-481
D3Q5M6_STANL/485-550
D3Q5M6_STANL/551-608
D3QAW9_STANL/449-510
D3QDH4_STALH/372-435
D3QDH4_STALH/440-503
D3QDH4_STALH/509-570
D3QDL0_STALH/564-620
D3QDL0_STALH/622-677
D3R2M6_CLOB3/373-436
D3R2M6_CLOB3/441-504
D3R2M6_CLOB3/509-573
D3R5U8_BIFAB/471-534
D3R5U8_BIFAB/540-604
D3R5U8_BIFAB/609-671
D3R5U8_BIFAB/676-740
D3R7L7_BIFAB/421-484
D3R7L7_BIFAB/489-553
D3R7L7_BIFAB/556-618
D3R7L7_BIFAB/621-684
D3T2W6_THEIA/348-410
D3T2W6_THEIA/415-477
D3T2W6_THEIA/482-545
D3T3E2_THEIA/571-627
D3T3E2_THEIA/633-687
D3UJM0_STRPN/603-656
D3UPB8_LISSS/367-430
D3UPB8_LISSS/435-499
D3UPB8_LISSS/504-566
D3UPY7_LISSS/602-658
D3UPY7_LISSS/660-715
D3XCE2_PAEPP/36-102
D4BLK9_BIFBR/411-465
D4BLK9_BIFBR/470-534
D4BLK9_BIFBR/537-599
D4BLK9_BIFBR/605-663
D4BS80_BIFBR/434-503
D4BS80_BIFBR/523-578
D4BS80_BIFBR/583-645
D4BS80_BIFBR/650-714
D4CEN1_9CLOT/489-551
D4CEN1_9CLOT/635-700
D4CK84_9FIRM/505-568
D4CTX5_9FUSO/130-192
D4CTX5_9FUSO/63-125
D4CWA2_9FUSO/634-688
D4EKW5_ENTFA/628-684
D4EKW5_ENTFA/686-740
D4EP86_ENTFA/360-424
D4EP86_ENTFA/429-495
D4EP86_ENTFA/500-566
D4EP86_ENTFA/571-637
D4EP86_ENTFA/642-703
D4ESC3_ENTFA/628-684
D4ESC3_ENTFA/686-740
D4EZE9_ENTFA/360-424
D4EZE9_ENTFA/429-495
D4EZE9_ENTFA/500-566
D4EZE9_ENTFA/571-637
D4EZE9_ENTFA/642-703
D4FCQ0_9LACO/367-430
D4FCQ0_9LACO/435-498
D4FCQ0_9LACO/509-571
D4FGF9_9LACO/606-662
D4FGF9_9LACO/664-719
D4FJN5_STAEP/375-438
D4FJN5_STAEP/443-506
D4FJN5_STAEP/512-573
D4FJS4_STAEP/600-656
D4FJS4_STAEP/658-713
D4FPZ6_STROR/695-751
D4FRG0_STROR/370-433
D4FRG0_STROR/438-505
D4FRG0_STROR/510-579
D4FWB1_BACNA/601-657
D4FWB1_BACNA/659-713
D4FWB2_BACNA/584-638
D4FWH3_BACNA/360-424
D4FWH3_BACNA/429-492
D4FWH3_BACNA/497-559
D4GAA9_TREPC/112-179
D4GAA9_TREPC/45-107
D4GBH4_TREPC/567-621
D4H939_PROAS/384-446
D4H939_PROAS/452-521
D4H939_PROAS/524-586
D4ILX5_9BACT/48-111
D4IM07_9BACT/699-753
D4J0V4_BUTFI/382-447
D4J0V4_BUTFI/473-536
D4J9Y1_9FIRM/436-498
D4J9Y1_9FIRM/503-565
D4J9Y1_9FIRM/572-635
D4JH65_9FIRM/423-487
D4JH65_9FIRM/496-559
D4JH65_9FIRM/564-626
D4JS22_9FIRM/619-677
D4JS22_9FIRM/686-745
D4JSW4_9FIRM/382-442
D4JSW4_9FIRM/447-509
D4JSW4_9FIRM/516-578
D4JWF7_9FIRM/447-495
D4JWF7_9FIRM/500-565
D4K3X2_9FIRM/395-457
D4K3X2_9FIRM/462-525
D4K3Z7_9FIRM/371-435
D4K3Z7_9FIRM/440-502
D4K3Z7_9FIRM/509-571
D4K695_9FIRM/371-435
D4K695_9FIRM/440-502
D4K695_9FIRM/509-571
D4KA92_9FIRM/704-765
D4KA92_9FIRM/771-825
D4KBX0_9FIRM/402-464
D4KBX0_9FIRM/469-532
D4KS72_9FIRM/404-467
D4KS72_9FIRM/478-540
D4KS72_9FIRM/545-606
D4L3G7_9FIRM/404-467
D4L3G7_9FIRM/478-540
D4L3G7_9FIRM/545-606
D4L7W2_9FIRM/398-465
D4L7W2_9FIRM/470-533
D4L881_9FIRM/610-671
D4LBM9_9FIRM/450-512
D4LBM9_9FIRM/519-580
D4LDI3_9FIRM/434-496
D4LDI3_9FIRM/501-584
D4LK89_9FIRM/404-466
D4LK89_9FIRM/471-540
D4LK89_9FIRM/548-608
D4LQT7_9FIRM/402-464
D4LQT7_9FIRM/469-538
D4LQT7_9FIRM/546-607
D4M3D7_9FIRM/445-507
D4M3D7_9FIRM/514-577
D4M3D7_9FIRM/582-644
D4M3D7_9FIRM/651-715
D4MDS5_9ENTE/628-684
D4MDS5_9ENTE/686-740
D4MFH3_9ENTE/360-424
D4MFH3_9ENTE/429-495
D4MFH3_9ENTE/500-566
D4MFH3_9ENTE/571-637
D4MFH3_9ENTE/642-703
D4MJ13_9FIRM/447-495
D4MJ13_9FIRM/500-565
D4MKF3_9FIRM/619-677
D4MKF3_9FIRM/686-745
D4MME4_9FIRM/382-442
D4MME4_9FIRM/447-509
D4MME4_9FIRM/516-578
D4MV95_9FIRM/392-453
D4MV95_9FIRM/461-523
D4MV95_9FIRM/531-594
D4PPW7_LISMO/367-430
D4PPW7_LISMO/435-499
D4PPW7_LISMO/504-566
D4PQ35_LISMO/602-658
D4PQ35_LISMO/660-715
D4PUL8_LISMO/367-430
D4PUL8_LISMO/435-499
D4PUL8_LISMO/504-566
D4PV97_LISMO/602-658
D4PV97_LISMO/660-715
D4Q6Z3_LISMO/367-430
D4Q6Z3_LISMO/435-499
D4Q6Z3_LISMO/504-566
D4Q7H0_LISMO/602-658
D4Q7H0_LISMO/660-715
D4QL31_ENTFC/676-729
D4QNJ5_ENTFC/367-431
D4QNJ5_ENTFC/436-502
D4QNJ5_ENTFC/507-572
D4QNJ5_ENTFC/576-640
D4QT36_ENTFC/676-730
D4QXJ0_ENTFC/367-431
D4QXJ0_ENTFC/436-502
D4QXJ0_ENTFC/507-572
D4QXJ0_ENTFC/576-640
D4R0Y6_ENTFC/676-730
D4R497_ENTFC/367-431
D4R497_ENTFC/436-502
D4R497_ENTFC/507-572
D4R497_ENTFC/576-640
D4R7R2_ENTFC/676-730
D4R8A4_ENTFC/367-431
D4R8A4_ENTFC/436-502
D4R8A4_ENTFC/507-572
D4R8A4_ENTFC/576-640
D4RHV0_ENTFC/367-431
D4RHV0_ENTFC/436-502
D4RHV0_ENTFC/507-572
D4RHV0_ENTFC/576-640
D4RIT1_ENTFC/676-730
D4RQB3_ENTFC/676-730
D4RVC0_ENTFC/367-431
D4RVC0_ENTFC/436-502
D4RVC0_ENTFC/507-572
D4RVC0_ENTFC/576-640
D4RWZ0_9FIRM/418-480
D4RWZ0_9FIRM/485-548
D4RWZ0_9FIRM/555-621
D4RWZ0_9FIRM/624-688
D4S6P8_9FIRM/362-424
D4S6P8_9FIRM/429-491
D4S6P8_9FIRM/498-560
D4S7H4_9FIRM/640-695
D4SJE7_ENTFC/676-730
D4SKS9_ENTFC/367-431
D4SKS9_ENTFC/436-502
D4SKS9_ENTFC/507-572
D4SKS9_ENTFC/576-640
D4TY40_9ACTO/386-448
D4TY40_9ACTO/453-516
D4TY40_9ACTO/521-583
D4TY40_9ACTO/588-647
D4U1V3_9ACTO/140-205
D4U1V3_9ACTO/210-272
D4U1V3_9ACTO/278-339
D4U1V3_9ACTO/71-135
D4U212_9ACTO/1-59
D4U349_STAAU/600-656
D4U349_STAAU/658-713
D4U388_STAAU/377-440
D4U388_STAAU/445-508
D4U388_STAAU/514-575
D4UH34_STAAU/600-656
D4UH34_STAAU/658-713
D4UH73_STAAU/377-440
D4UH73_STAAU/445-508
D4UH73_STAAU/514-575
D4UYF1_ENTFA/360-424
D4UYF1_ENTFA/429-495
D4UYF1_ENTFA/500-566
D4UYF1_ENTFA/571-637
D4UYF1_ENTFA/642-703
D4V031_ENTFA/628-684
D4V031_ENTFA/686-740
D4VBQ0_BACVU/664-718
D4VCL9_BACVU/48-111
D4VIA9_9BACE/47-110
D4VP01_9BACE/654-708
D4VUQ4_ENTFC/676-729
D4VYT7_ENTFC/367-431
D4VYT7_ENTFC/436-502
D4VYT7_ENTFC/507-572
D4VYT7_ENTFC/576-640
D4W1D1_9FIRM/114-176
D4W1D1_9FIRM/255-318
D4W1D1_9FIRM/322-384
D4W1D1_9FIRM/457-518
D4W3V5_9FIRM/21-84
D4W4B8_9FIRM/771-839
D4W6Q7_9FIRM/590-646
D4W6Q7_9FIRM/648-703
D4W7S1_9FIRM/834-895
D4W7W8_9FIRM/107-170
D4W7W8_9FIRM/40-104
D4WEQ9_BACOV/654-708
D4WHV3_BACOV/47-110
D4WQQ2_BACOV/49-112
D4WXW5_BACOV/654-708
D4Y4F1_BACTR/365-427
D4Y4F1_BACTR/433-496
D4Y4F1_BACTR/501-563
D4Y571_BACTR/656-711
D4Y572_BACTR/583-637
D4YGE5_9LACT/455-518
D4YGE5_9LACT/523-586
D4YGE5_9LACT/591-653
D4YIS8_9LACT/596-651
D4YIS8_9LACT/656-711
D4YKH4_9MICO/414-470
D4YKH4_9MICO/475-537
D4YKH4_9MICO/542-604
D4YQN5_9MICO/391-453
D4YQN5_9MICO/458-521
D4YQN5_9MICO/524-588
D4YQN6_9MICO/390-450
D4YRY0_9LACO/610-663
D4YRY0_9LACO/668-722
D4YS85_9LACO/364-427
D4YS85_9LACO/432-495
D4YS85_9LACO/506-568
D5AG81_STRGZ/372-435
D5AG81_STRGZ/440-501
D5AG81_STRGZ/506-569
D5AG81_STRGZ/573-639
D5AJL0_STRGZ/637-693
D5AK08_STRGZ/137-200
D5BGZ7_ZUNPS/28-92
D5BLJ3_ZUNPS/579-633
D5DJP3_BACMD/352-415
D5DJP3_BACMD/423-483
D5DJP3_BACMD/488-550
D5DJT9_BACMD/584-638
D5DJU0_BACMD/611-666
D5DJU0_BACMD/668-723
D5DQT0_BACMQ/376-439
D5DQT0_BACMQ/447-507
D5DQT0_BACMQ/512-574
D5DQX5_BACMQ/584-638
D5DQX6_BACMQ/611-666
D5DQX6_BACMQ/668-723
D5ED98_AMICL/100-163
D5ED98_AMICL/172-235
D5ED98_AMICL/34-95
D5EV60_PRER2/47-110
D5EVS8_PRER2/644-697
D5GYB6_LACCS/367-430
D5GYB6_LACCS/435-498
D5GYB6_LACCS/509-571
D5H2N6_LACCS/580-636
D5H2N6_LACCS/638-693
D5H6A7_SALRM/596-645
D5HCR8_SALRM/148-211
D5HCR8_SALRM/217-280
D5HFY6_9FIRM/433-497
D5HFY6_9FIRM/502-564
D5HFY6_9FIRM/571-633
D5MGR8_9BACT/106-169
D5MGR8_9BACT/38-101
D5MZM3_BACSU/598-654
D5MZM3_BACSU/656-710
D5MZM4_BACSU/584-638
D5MZT4_BACSU/360-424
D5MZT4_BACSU/429-492
D5MZT4_BACSU/497-559
D5NWB9_CORAM/394-456
D5NWB9_CORAM/461-525
D5NWB9_CORAM/530-591
D5NWB9_CORAM/595-659
D5P8W1_9MYCO/701-762
D5P9X3_9MYCO/358-420
D5P9X3_9MYCO/425-488
D5P9X3_9MYCO/493-555
D5P9X3_9MYCO/559-624
D5Q1Y8_CLODI/598-659
D5Q268_CLODI/405-469
D5Q268_CLODI/475-538
D5RAU2_FUSNN/135-197
D5RAU2_FUSNN/68-130
D5RCE1_FUSNN/669-723
D5RWZ3_CLODI/598-659
D5RX72_CLODI/405-469
D5RX72_CLODI/475-538
D5S9I5_STRPA/371-434
D5S9I5_STRPA/439-507
D5S9I5_STRPA/512-583
D5S9L0_STRPA/704-760
D5T170_LEUKI/604-659
D5T170_LEUKI/662-716
D5T183_LEUKI/393-456
D5T183_LEUKI/461-524
D5TEZ4_BIFAV/402-465
D5TEZ4_BIFAV/470-534
D5TEZ4_BIFAV/537-599
D5TEZ4_BIFAV/602-665
D5THS8_BIFAV/471-534
D5THS8_BIFAV/540-604
D5THS8_BIFAV/609-671
D5THS8_BIFAV/676-740
D5TLW5_BACT1/551-603
D5TLW5_BACT1/607-662
D5TVD3_BACT1/354-417
D5TVD3_BACT1/422-484
D5TVD3_BACT1/491-551
D5TVI5_BACT1/584-638
D5TVI6_BACT1/577-630
D5TVI6_BACT1/633-688
D5U3W1_BRAM5/570-628
D5U603_BRAM5/103-165
D5U603_BRAM5/171-240
D5UE93_CELFN/700-763
D5UFG2_CELFN/394-456
D5UFG2_CELFN/536-598
D5UFG2_CELFN/603-662
D5UFI6_CELFN/383-445
D5UFI6_CELFN/450-514
D5UFI6_CELFN/517-577
D5UFI6_CELFN/582-645
D5ULA0_CELFN/740-800
D5UMN7_TSUPD/728-787
D5UPC9_TSUPD/396-458
D5UPC9_TSUPD/463-527
D5UPC9_TSUPD/532-593
D5UPC9_TSUPD/597-663
D5USJ8_TSUPD/409-471
D5USJ8_TSUPD/474-538
D5USJ8_TSUPD/543-604
D5USJ8_TSUPD/606-666
D5USJ8_TSUPD/668-726
D5VQE2_METIM/312-359
D5VYH2_CLOB2/604-660
D5VYH2_CLOB2/668-722
D5W2M9_CLOB2/374-436
D5W2M9_CLOB2/440-503
D5W2M9_CLOB2/510-574
D5WP80_BACT2/356-421
D5WP80_BACT2/426-491
D5WP80_BACT2/496-560
D5WQF3_BACT2/583-641
D5WQF4_BACT2/658-713
D5WSM5_BACT2/356-420
D5WSM5_BACT2/473-534
D5X7R6_THEPJ/327-389
D5X7R6_THEPJ/394-456
D5X7R6_THEPJ/463-528
D5X9A7_THEPJ/577-633
D5X9A7_THEPJ/644-699
D5XNI1_MYCTU/701-762
D5XPB2_MYCTU/360-422
D5XPB2_MYCTU/427-490
D5XPB2_MYCTU/495-557
D5XPB2_MYCTU/561-626
D5Y9T0_MYCTU/701-762
D5YAK2_MYCTU/360-422
D5YAK2_MYCTU/427-490
D5YAK2_MYCTU/495-557
D5YAK2_MYCTU/561-626
D5YLC9_MYCTU/701-762
D5YM44_MYCTU/360-422
D5YM44_MYCTU/427-490
D5YM44_MYCTU/495-557
D5YM44_MYCTU/561-626
D5YXV3_MYCTU/701-762
D5YYL8_MYCTU/360-422
D5YYL8_MYCTU/427-490
D5YYL8_MYCTU/495-557
D5YYL8_MYCTU/561-626
D5Z9G8_MYCTU/360-422
D5Z9G8_MYCTU/427-490
D5Z9G8_MYCTU/495-557
D5Z9G8_MYCTU/561-626
D5ZAQ5_MYCTU/701-762
D5ZB51_MYCTU/360-422
D5ZB51_MYCTU/427-490
D5ZB51_MYCTU/495-557
D5ZB51_MYCTU/561-626
D5ZMM6_MYCTU/701-762
D5ZPQ1_9ACTO/476-540
D5ZQV3_9ACTO/378-440
D5ZQV3_9ACTO/445-508
D5ZQV3_9ACTO/513-576
D5ZQV3_9ACTO/583-641
D6A4Y2_9ACTO/10-72
D6ARP5_STRFL/480-543
D6ART0_STRFL/381-444
D6ART0_STRFL/449-510
D6ART0_STRFL/514-576
D6ART0_STRFL/584-644
D6AS92_STRFL/380-443
D6AS92_STRFL/448-511
D6AS92_STRFL/515-578
D6AS92_STRFL/583-643
D6AWW5_9ACTO/391-454
D6AWW5_9ACTO/459-522
D6AWW5_9ACTO/526-589
D6AWW5_9ACTO/594-651
D6BAU8_9ACTO/481-545
D6BAX5_9ACTO/379-446
D6BAX5_9ACTO/451-513
D6BAX5_9ACTO/518-579
D6BAX5_9ACTO/584-645
D6BD52_9FUSO/134-196
D6BD52_9FUSO/67-129
D6BFG5_9FUSO/468-522
D6D052_9BACE/654-708
D6D6B6_9BACE/49-112
D6DAV2_BIFLO/403-467
D6DAV2_BIFLO/472-536
D6DAV2_BIFLO/539-601
D6DAV2_BIFLO/606-665
D6DCZ7_BIFLO/470-539
D6DCZ7_BIFLO/560-614
D6DCZ7_BIFLO/619-681
D6DK33_CLOSC/489-551
D6DK33_CLOSC/635-700
D6DYS7_9FIRM/423-487
D6DYS7_9FIRM/496-559
D6DYS7_9FIRM/564-626
D6E6C3_9ACTN/666-713
D6E8J0_9ACTN/367-430
D6E8J0_9ACTN/435-497
D6E8J0_9ACTN/503-565
D6EFM4_STRLI/10-72
D6EIZ4_STRLI/394-457
D6EIZ4_STRLI/462-525
D6EIZ4_STRLI/529-592
D6EIZ4_STRLI/597-657
D6EN68_STRLI/383-445
D6EN68_STRLI/450-511
D6EN68_STRLI/516-580
D6EN68_STRLI/585-649
D6EN96_STRLI/486-550
D6FTU5_MYCTU/701-762
D6FVC4_MYCTU/360-422
D6FVC4_MYCTU/427-490
D6FVC4_MYCTU/495-557
D6FVC4_MYCTU/561-626
D6GRU7_FILAD/615-675
D6GRU7_FILAD/681-736
D6GS84_FILAD/357-420
D6GS84_FILAD/426-486
D6GS84_FILAD/493-553
D6GZF1_STAAU/600-656
D6GZF1_STAAU/658-713
D6GZI9_STAAU/377-440
D6GZI9_STAAU/445-508
D6GZI9_STAAU/514-575
D6HG25_STAAU/600-656
D6HG25_STAAU/658-713
D6HG63_STAAU/377-440
D6HG63_STAAU/445-508
D6HG63_STAAU/514-575
D6HQN4_9FIRM/618-672
D6HQN4_9FIRM/677-731
D6HRB6_9FIRM/363-428
D6HRB6_9FIRM/506-569
D6IZH5_STAAU/600-656
D6IZH5_STAAU/658-713
D6IZM4_STAAU/377-440
D6IZM4_STAAU/445-508
D6IZM4_STAAU/514-575
D6K7U3_9ACTO/379-442
D6K7U3_9ACTO/447-510
D6K7U3_9ACTO/515-578
D6K7U3_9ACTO/584-644
D6K7X3_9ACTO/483-547
D6KB87_9ACTO/384-447
D6KB87_9ACTO/452-515
D6KB87_9ACTO/519-582
D6KB87_9ACTO/587-647
D6KHK1_9FIRM/360-422
D6KHK1_9FIRM/427-490
D6KHK1_9FIRM/496-555
D6KK15_9FIRM/601-655
D6KMR0_9FIRM/360-422
D6KMR0_9FIRM/427-490
D6KMR0_9FIRM/496-555
D6KQI1_9FIRM/601-656
D6KSH3_SCAIO/401-464
D6KSH3_SCAIO/469-532
D6KSH3_SCAIO/535-598
D6KUR8_SCAIO/430-494
D6KUR8_SCAIO/574-636
D6KUR8_SCAIO/641-705
D6L3Q8_PARDN/407-470
D6L3Q8_PARDN/475-538
D6L3Q8_PARDN/541-604
D6L5T4_PARDN/443-506
D6L5T4_PARDN/529-581
D6L5T4_PARDN/586-648
D6L5T4_PARDN/653-708
D6LB00_9FUSO/669-723
D6LC97_9FUSO/135-197
D6LC97_9FUSO/68-130
D6LFL4_9FUSO/666-720
D6LHE2_9FUSO/131-193
D6LHE2_9FUSO/64-126
D6LWZ8_STAAU/600-656
D6LWZ8_STAAU/658-713
D6LX36_STAAU/377-440
D6LX36_STAAU/445-508
D6LX36_STAAU/514-575
D6M2C5_9ACTO/235-298
D6M2C5_9ACTO/303-366
D6M2C5_9ACTO/370-434
D6M2C5_9ACTO/439-496
D6M6E3_9ACTO/51-114
D6M8U2_9CLOT/372-434
D6M8U2_9CLOT/439-502
D6M8U2_9CLOT/509-572
D6RWR1_BORVA/123-192
D6RWR1_BORVA/55-118
D6S4D3_9LACO/606-662
D6S4D3_9LACO/664-720
D6S4S0_9LACO/360-423
D6S4S0_9LACO/428-491
D6S4S0_9LACO/502-564
D6SA81_PEPMA/615-675
D6SA81_PEPMA/681-739
D6SAD6_PEPMA/359-422
D6SAD6_PEPMA/427-490
D6SAD6_PEPMA/497-560
D6SAL0_PEPMA/286-350
D6SAL0_PEPMA/355-418
D6SHM1_STAAU/377-440
D6SHM1_STAAU/445-508
D6SHM1_STAAU/514-575
D6SHR0_STAAU/600-656
D6SHR0_STAAU/658-713
D6SUH5_9DELT/593-650
D6SWW9_GARVA/106-166
D6SWX1_GARVA/188-245
D6SX21_GARVA/395-458
D6SX21_GARVA/463-526
D6SX21_GARVA/529-592
D6SX21_GARVA/597-657
D6SXR4_GARVA/237-298
D6SY19_GARVA/154-208
D6SY19_GARVA/222-287
D6SY26_GARVA/522-584
D6SY26_GARVA/607-659
D6SY26_GARVA/664-726
D6T107_GARVA/371-434
D6T107_GARVA/439-502
D6T107_GARVA/505-568
D6T2K9_GARVA/522-584
D6T2K9_GARVA/607-659
D6T2K9_GARVA/664-726
D6T8G3_STAAU/600-656
D6T8G3_STAAU/658-713
D6T8K4_STAAU/377-440
D6T8K4_STAAU/445-508
D6T8K4_STAAU/514-575
D6TF15_9CHLR/467-529
D6TFW8_9CHLR/434-492
D6TFW8_9CHLR/498-564
D6UB58_STAAU/377-440
D6UB58_STAAU/445-508
D6UB58_STAAU/514-575
D6UB98_STAAU/564-620
D6UB98_STAAU/622-677
D6UNR1_9BACT/36-97
D6UXG4_9BACT/725-780
D6XTM2_BACIE/592-647
D6XTM2_BACIE/649-704
D6XTR7_BACIE/372-435
D6XTR7_BACIE/440-502
D6XTR7_BACIE/506-569
D6Y257_THEBD/379-442
D6Y257_THEBD/447-509
D6Y257_THEBD/513-574
D6Y6X2_THEBD/446-507
D6Y9D5_THEBD/374-437
D6Y9D5_THEBD/442-505
D6Y9D5_THEBD/508-568
D6Z3Q6_DESAT/598-653
D6ZBA0_SEGRD/357-418
D6ZBA0_SEGRD/423-488
D6ZBA0_SEGRD/493-555
D6ZBA0_SEGRD/559-630
D6ZEF1_SEGRD/212-278
D6ZF55_SEGRD/706-768
D6ZHK8_MOBCV/404-465
D6ZHK8_MOBCV/470-533
D6ZHK8_MOBCV/538-600
D6ZHK8_MOBCV/605-663
D6ZJR6_MOBCV/390-453
D6ZJR6_MOBCV/459-521
D6ZMW4_STRP0/370-433
D6ZMW4_STRP0/438-505
D6ZMW4_STRP0/510-577
D6ZMW4_STRP0/582-651
D6ZQH7_STRP0/694-750
D6ZUS2_BIFLJ/470-539
D6ZUS2_BIFLJ/560-614
D6ZUS2_BIFLJ/619-681
D6ZXA1_BIFLJ/403-467
D6ZXA1_BIFLJ/472-536
D6ZXA1_BIFLJ/539-601
D6ZXA1_BIFLJ/606-665
D7AEL7_GEOSK/600-654
D7APF4_THEM3/348-410
D7APF4_THEM3/415-477
D7APF4_THEM3/482-545
D7APS4_THEM3/571-627
D7APS4_THEM3/633-687
D7B271_NOCDD/399-462
D7B271_NOCDD/467-532
D7B271_NOCDD/534-596
D7B271_NOCDD/601-654
D7B6T4_NOCDD/323-387
D7B6T4_NOCDD/392-455
D7B6T4_NOCDD/457-519
D7B8W8_NOCDD/364-427
D7B8W8_NOCDD/432-495
D7B8W8_NOCDD/500-562
D7B929_NOCDD/698-760
D7BI38_MEISD/229-291
D7BI38_MEISD/295-357
D7BI38_MEISD/365-426
D7BL79_ARCHD/737-796
D7BLR7_ARCHD/373-436
D7BLR7_ARCHD/441-506
D7BNI7_ARCHD/380-442
D7BNI7_ARCHD/447-510
D7BNI7_ARCHD/515-577
D7BNI7_ARCHD/582-641
D7C8X5_STRBB/376-441
D7C8X5_STRBB/449-510
D7C8X5_STRBB/515-577
D7C8X5_STRBB/585-645
D7CEU9_STRBB/384-446
D7CEU9_STRBB/451-514
D7CEU9_STRBB/518-582
D7CEU9_STRBB/587-647
D7CLI4_SYNLT/580-636
D7CLI4_SYNLT/646-701
D7CLR1_SYNLT/338-401
D7CLR1_SYNLT/406-469
D7CLR1_SYNLT/476-539
D7CV10_TRURR/198-265
D7CV10_TRURR/273-334
D7CXN4_TRURR/165-225
D7CXN4_TRURR/30-91
D7CXN4_TRURR/96-158
D7CZS9_GEOSC/365-427
D7CZS9_GEOSC/433-496
D7CZS9_GEOSC/501-563
D7D0B9_GEOSC/583-637
D7D0C0_GEOSC/656-711
D7EWZ3_MYCTU/701-762
D7EXP8_MYCTU/171-233
D7EXP8_MYCTU/238-301
D7EXP8_MYCTU/306-368
D7EXP8_MYCTU/372-437
D7GEV6_PROFC/484-546
D7GEV6_PROFC/551-614
D7GEV6_PROFC/619-680
D7GEV6_PROFC/685-746
D7GFZ3_PROFC/376-438
D7GFZ3_PROFC/443-509
D7GFZ3_PROFC/513-578
D7GX26_9FIRM/421-483
D7GX26_9FIRM/494-550
D7GX26_9FIRM/557-619
D7IGR6_9BACE/47-110
D7IJY9_9BACE/662-716
D7IUK3_9BACE/45-108
D7IV69_9BACE/680-733
D7J0S5_9BACE/662-716
D7J604_9BACE/47-110
D7JD33_9BACT/654-707
D7JET2_9BACT/169-237
D7JET2_9BACT/24-87
D7K3S5_9BACE/654-708
D7K4G7_9BACE/49-112
D7N5L4_9FIRM/683-738
D7N5N8_9FIRM/369-431
D7N5N8_9FIRM/437-500
D7N5N8_9FIRM/507-567
D7NDV7_9BACT/47-110
D7NEB1_9BACT/666-719
D7UG80_LISMO/367-430
D7UG80_LISMO/435-499
D7UG80_LISMO/504-566
D7UKS1_LISMO/602-658
D7UKS1_LISMO/660-715
D7UVH3_LISGR/359-422
D7UVH3_LISGR/427-491
D7UVH3_LISGR/496-558
D7UXP6_LISGR/602-658
D7UXP6_LISGR/660-715
D7V2N8_9LACO/604-660
D7V2N8_9LACO/662-716
D7V433_9LACO/357-420
D7V433_9LACO/425-487
D7V433_9LACO/502-564
D7V929_LACPL/382-445
D7V929_LACPL/452-512
D7V929_LACPL/517-579
D7VDK2_LACPL/601-657
D7VDK2_LACPL/659-713
D7VTV2_9SPHI/113-179
D7VTV2_9SPHI/186-251
D7VTV2_9SPHI/45-107
D7VTY3_9SPHI/654-708
D7VUG6_9FLAO/608-663
D7VWN6_9FLAO/206-269
D7VWN6_9FLAO/65-128
D7WBD6_9CORY/693-750
D7WBQ2_9CORY/357-419
D7WBQ2_9CORY/424-488
D7WBQ2_9CORY/493-553
D7WBQ2_9CORY/557-622
D7WR41_9BACI/374-438
D7WR41_9BACI/443-505
D7WR41_9BACI/510-573
D8DU62_PREBR/47-110
D8DU94_PREBR/664-718
D8FBI2_9DELT/604-658
D8FGS8_9FIRM/698-753
D8FK00_9FIRM/371-433
D8FK00_9FIRM/438-501
D8FK00_9FIRM/508-571
D8FLN8_LACDE/607-663
D8FLN8_LACDE/665-720
D8FMN8_LACDE/355-418
D8FMN8_LACDE/423-486
D8FMN8_LACDE/505-567
D8GG89_LACCZ/602-658
D8GG89_LACCZ/660-713
D8GH86_LACCZ/360-423
D8GH86_LACCZ/428-491
D8GH86_LACCZ/498-560
D8GRX7_CLOLD/358-420
D8GRX7_CLOLD/425-488
D8GRX7_CLOLD/495-558
D8H009_BACAI/590-642
D8H009_BACAI/646-701
D8H857_BACAI/369-432
D8H857_BACAI/437-499
D8H857_BACAI/506-566
D8H8P6_BACAI/584-638
D8H8P7_BACAI/577-630
D8H8P7_BACAI/633-688
D8HI63_STAAF/600-656
D8HI63_STAAF/658-713
D8HIA4_STAAF/377-440
D8HIA4_STAAF/445-508
D8HIA4_STAAF/514-575
D8HSZ9_AMYMU/358-433
D8HSZ9_AMYMU/438-503
D8HSZ9_AMYMU/508-569
D8HSZ9_AMYMU/577-641
D8HUR7_AMYMU/407-469
D8HUR7_AMYMU/472-536
D8HUR7_AMYMU/542-601
D8HUR7_AMYMU/606-669
D8HZR1_AMYMU/44-112
D8ICK6_BRAP9/143-212
D8ICK6_BRAP9/75-137
D8IG45_BRAP9/515-573
D8IH92_LACFC/662-717
D8IIC6_LACFC/360-421
D8IIC6_LACFC/427-489
D8IIC6_LACFC/494-556
D8IKM6_LACSC/369-432
D8IKM6_LACSC/439-500
D8IKM6_LACSC/505-567
D8ILJ4_LACSC/606-662
D8ILJ4_LACSC/664-718
D8KCK9_LACLN/709-765
D8KDR2_LACLN/366-430
D8KDR2_LACLN/436-504
D8KDR2_LACLN/508-571
D8KJR1_CORPF/385-447
D8KJR1_CORPF/452-516
D8KJR1_CORPF/521-581
D8KJR1_CORPF/585-654
D8KNP0_CORPF/431-493
D8KNP0_CORPF/497-560
D8KNP0_CORPF/565-627
D8KNP0_CORPF/629-694
D8MGF5_LEUGT/607-660
D8MGF5_LEUGT/665-719
D8MGG8_LEUGT/393-456
D8MGG8_LEUGT/461-524
D8MGG8_LEUGT/529-592
D8UTN8_9MICC/429-491
D8UTN8_9MICC/496-567
D8UTN8_9MICC/570-634
D8UTN9_9MICC/418-476
D8UTN9_9MICC/481-543
D9N583_STRPN/694-750
D9N7D6_STRPN/370-433
D9N7D6_STRPN/438-505
D9N7D6_STRPN/510-577
D9N7D6_STRPN/582-651
D9NCQ3_STRPN/694-750
D9NF42_STRPN/370-433
D9NF42_STRPN/438-505
D9NF42_STRPN/510-577
D9NF42_STRPN/582-651
D9NJ52_STRPN/694-750
D9NJN3_STRPN/370-433
D9NJN3_STRPN/438-505
D9NJN3_STRPN/510-577
D9NJN3_STRPN/582-651
D9NQK9_STRPN/694-750
D9NSF2_STRPN/370-433
D9NSF2_STRPN/438-505
D9NSF2_STRPN/510-577
D9NSF2_STRPN/582-651
D9NWI1_STRPN/370-433
D9NWI1_STRPN/438-505
D9NWI1_STRPN/510-577
D9NWI1_STRPN/582-651
D9NYP0_STRPN/694-750
D9PMC2_9ZZZZ/240-303
D9PMC2_9ZZZZ/308-371
D9PS46_PEPMA/285-349
D9PS46_PEPMA/354-417
D9PSB9_PEPMA/354-417
D9PSB9_PEPMA/422-485
D9PSB9_PEPMA/492-555
D9PSH5_PEPMA/615-675
D9PSH5_PEPMA/681-739
D9Q3I4_CORP1/431-493
D9Q3I4_CORP1/497-560
D9Q3I4_CORP1/565-627
D9Q3I4_CORP1/629-694
D9Q5J6_CORP1/385-447
D9Q5J6_CORP1/452-516
D9Q5J6_CORP1/521-581
D9Q5J6_CORP1/585-654
D9QBF4_CORP2/431-493
D9QBF4_CORP2/497-560
D9QBF4_CORP2/565-627
D9QBF4_CORP2/629-694
D9QD86_CORP2/385-447
D9QD86_CORP2/452-516
D9QD86_CORP2/521-581
D9QD86_CORP2/585-654
D9QR03_ACEAZ/368-431
D9QR03_ACEAZ/436-499
D9QR03_ACEAZ/506-569
D9QVM1_ACEAZ/573-626
D9QVM1_ACEAZ/639-693
D9R249_CLOSW/410-474
D9R249_CLOSW/487-542
D9R249_CLOSW/550-613
D9RGA7_STAAJ/577-633
D9RGA7_STAAJ/635-690
D9RGE5_STAAJ/377-440
D9RGE5_STAAJ/445-508
D9RGE5_STAAJ/514-575
D9RPK2_STAAK/600-656
D9RPK2_STAAK/658-713
D9RPZ6_STAAK/377-440
D9RPZ6_STAAK/445-508
D9RPZ6_STAAK/514-575
D9RSN1_PREMB/47-110
D9RTC0_PREMB/665-719
D9S2T1_THEOJ/569-625
D9S2T1_THEOJ/633-688
D9S317_THEOJ/345-408
D9S317_THEOJ/413-476
D9S317_THEOJ/483-545
D9SKJ8_CLOC7/610-666
D9SKJ8_CLOC7/674-729
D9SLA6_CLOC7/381-442
D9SLA6_CLOC7/447-510
D9SLA6_CLOC7/582-653
D9T485_MICAI/158-215
D9T485_MICAI/94-153
D9T486_MICAI/202-263
D9T4A1_MICAI/367-429
D9T4A1_MICAI/435-497
D9T4A1_MICAI/501-565
D9T6B7_MICAI/403-466
D9T6B7_MICAI/472-534
D9T6B7_MICAI/539-600
D9T6B7_MICAI/605-660
D9TJ31_CALOO/596-652
D9TJ31_CALOO/658-714
D9TL87_CALOO/352-413
D9TL87_CALOO/418-479
D9TL87_CALOO/486-549
D9TNR1_THETC/350-412
D9TNR1_THETC/417-479
D9TNR1_THETC/484-547
D9TR17_THETC/557-613
D9TR17_THETC/620-673
D9UH02_9ACTO/396-459
D9UH02_9ACTO/464-525
D9UH02_9ACTO/530-592
D9UH02_9ACTO/602-663
D9UHP2_9ACTO/373-436
D9UHP2_9ACTO/441-504
D9UHP2_9ACTO/508-572
D9UHP2_9ACTO/577-634
D9UMI7_9ACTO/12-75
D9UVF6_9ACTO/407-469
D9UVF6_9ACTO/472-536
D9UVF6_9ACTO/542-603
D9UVF6_9ACTO/605-667
D9VHI9_9ACTO/357-433
D9VHI9_9ACTO/438-502
D9VHI9_9ACTO/507-567
D9VHI9_9ACTO/572-636
D9VS44_9ACTO/373-436
D9VS44_9ACTO/441-504
D9VS44_9ACTO/508-571
D9VS44_9ACTO/576-636
D9W2S7_9ACTO/496-559
D9W2W4_9ACTO/392-455
D9W2W4_9ACTO/460-522
D9W2W4_9ACTO/527-590
D9W2W4_9ACTO/596-655
D9W6V4_9ACTO/489-552
D9W6Z0_9ACTO/377-438
D9W6Z0_9ACTO/446-507
D9W6Z0_9ACTO/512-574
D9W6Z0_9ACTO/582-642
D9W951_9ACTO/373-435
D9W951_9ACTO/440-503
D9W951_9ACTO/508-569
D9W951_9ACTO/574-634
D9X100_STRVR/379-441
D9X100_STRVR/446-509
D9X100_STRVR/514-577
D9X100_STRVR/583-647
D9X140_STRVR/480-544
D9X294_STRVR/389-452
D9X294_STRVR/457-520
D9X294_STRVR/524-588
D9X294_STRVR/593-653
D9X895_STRVR/13-75
D9XMB9_9ACTO/479-544
D9XMG3_9ACTO/380-442
D9XMG3_9ACTO/447-508
D9XMG3_9ACTO/513-576
D9XMG3_9ACTO/583-642
D9XNY9_9ACTO/151-214
D9XNY9_9ACTO/218-281
D9XNY9_9ACTO/286-346
D9XNY9_9ACTO/83-146
D9XXP6_9ACTO/32-94
D9YF84_9DELT/647-704
E0DG45_9CORY/467-529
E0DG45_9CORY/532-596
E0DG45_9CORY/601-663
E0DG45_9CORY/665-732
E0DG45_9CORY/734-793
E0DHK5_9CORY/475-537
E0DHK5_9CORY/542-606
E0DHK5_9CORY/611-671
E0DHK5_9CORY/675-743
E0E4F9_9FIRM/410-473
E0E4F9_9FIRM/478-539
E0FR21_9THEO/348-410
E0FR21_9THEO/415-477
E0FR21_9THEO/482-545
E0FVW7_9THEO/529-585
E0FVW7_9THEO/591-645
E0FZG2_ENTFA/628-684
E0FZG2_ENTFA/686-740
E0G6R6_ENTFA/360-424
E0G6R6_ENTFA/429-495
E0G6R6_ENTFA/500-566
E0G6R6_ENTFA/571-637
E0G6R6_ENTFA/642-703
E0GAS4_ENTFA/628-684
E0GAS4_ENTFA/686-740
E0GFA0_ENTFA/360-424
E0GFA0_ENTFA/429-495
E0GFA0_ENTFA/500-566
E0GFA0_ENTFA/571-637
E0GFA0_ENTFA/642-703
E0GKB9_ENTFA/628-684
E0GKB9_ENTFA/686-740
E0GNN0_ENTFA/360-424
E0GNN0_ENTFA/429-495
E0GNN0_ENTFA/500-566
E0GNN0_ENTFA/571-637
E0GNN0_ENTFA/642-703
E0GV20_ENTFA/628-684
E0GV20_ENTFA/686-740
E0GYL8_ENTFA/360-424
E0GYL8_ENTFA/429-495
E0GYL8_ENTFA/500-566
E0GYL8_ENTFA/571-637
E0GYL8_ENTFA/642-703
E0H6L4_ENTFA/360-424
E0H6L4_ENTFA/429-495
E0H6L4_ENTFA/500-566
E0H6L4_ENTFA/571-637
E0H6L4_ENTFA/642-703
E0H846_ENTFA/628-684
E0H846_ENTFA/686-740
E0H9V6_ENTFA/628-684
E0H9V6_ENTFA/686-740
E0HFN8_ENTFA/360-424
E0HFN8_ENTFA/429-495
E0HFN8_ENTFA/500-566
E0HFN8_ENTFA/571-637
E0HFN8_ENTFA/642-703
E0I3E9_9BACL/608-664
E0I3F0_9BACL/583-638
E0I3U3_9BACL/379-442
E0I3U3_9BACL/448-512
E0I3U3_9BACL/517-582
E0KUG4_STRVO/481-544
E0KXB4_STRVO/379-441
E0KXB4_STRVO/446-509
E0KXB4_STRVO/513-578
E0KXB4_STRVO/583-643
E0KZF4_STRVO/381-444
E0KZF4_STRVO/452-513
E0KZF4_STRVO/518-580
E0KZF4_STRVO/586-645
E0MUH0_9CORY/377-439
E0MUH0_9CORY/444-507
E0MUH0_9CORY/512-572
E0MUZ8_9CORY/694-753
E0N0T2_9ACTO/404-465
E0N0T2_9ACTO/470-533
E0N0T2_9ACTO/538-600
E0N0T2_9ACTO/605-663
E0N4J0_9ACTO/390-453
E0N4J0_9ACTO/459-521
E0NEC9_PEDAC/608-664
E0NEC9_PEDAC/666-721
E0NF06_PEDAC/376-439
E0NF06_PEDAC/444-507
E0NM27_9FIRM/635-695
E0NM27_9FIRM/699-752
E0NP16_9FIRM/373-435
E0NP16_9FIRM/440-503
E0NP16_9FIRM/511-570
E0NUI7_9BACT/663-716
E0NUK1_9BACT/63-126
E0NY56_9FIRM/354-416
E0NY56_9FIRM/421-483
E0NY56_9FIRM/490-552
E0NZP4_9FIRM/609-663
E0P901_STAAU/377-440
E0P901_STAAU/445-508
E0P901_STAAU/514-575
E0P943_STAAU/600-656
E0P943_STAAU/658-713
E0PBW8_STREI/697-754
E0PBZ4_STREI/371-434
E0PBZ4_STREI/439-507
E0PBZ4_STREI/511-583
E0PI30_STRGY/371-434
E0PI30_STRGY/439-507
E0PI30_STRGY/511-583
E0PI53_STRGY/697-754
E0PM63_STRGY/256-324
E0PM63_STRGY/328-400
E0PPU7_STRMT/370-433
E0PPU7_STRMT/438-505
E0PPU7_STRMT/507-575
E0PRX7_STRMT/247-314
E0PRX7_STRMT/319-388
E0PSZ6_STRMT/695-751
E0PUT8_STRPY/694-744
E0PUX2_STRPY/1-64
E0PUX2_STRPY/141-218
E0PUX2_STRPY/69-137
E0PZ85_9STRE/695-751
E0Q2I3_9STRE/367-430
E0Q2I3_9STRE/435-502
E0Q2I3_9STRE/507-576
E0Q5P6_9BIFI/438-502
E0Q5P6_9BIFI/583-645
E0Q5P6_9BIFI/650-717
E0Q9F0_9BIFI/403-468
E0Q9F0_9BIFI/473-536
E0Q9F0_9BIFI/539-603
E0Q9F0_9BIFI/608-667
E0QHF1_9FIRM/608-669
E0QHF1_9FIRM/675-729
E0QIL0_9FIRM/346-409
E0QIL0_9FIRM/415-477
E0QIL0_9FIRM/484-545
E0QMX9_9ACTO/388-451
E0QMX9_9ACTO/456-519
E0QRV4_9ACTO/390-451
E0QRV4_9ACTO/456-519
E0QRV4_9ACTO/524-586
E0QRV4_9ACTO/591-648
E0RET2_PAEP6/364-427
E0RET2_PAEP6/433-498
E0RET2_PAEP6/503-567
E0RGN3_PAEP6/567-622
E0RGN4_PAEP6/599-655
E0RQR5_SPITD/166-230
E0RQR5_SPITD/22-85
E0RQR5_SPITD/90-159
E0RRJ5_SPITD/563-617
E0RYM6_BUTPB/442-504
E0RYM6_BUTPB/526-590
E0S4Y7_BUTPB/329-391
E0S4Y7_BUTPB/469-535
E0SVI1_STRZA/694-750
E0SWJ8_STRZA/370-433
E0SWJ8_STRZA/438-505
E0SWJ8_STRZA/510-577
E0SWJ8_STRZA/582-651
E0TRL7_STRZ6/694-750
E0TSS8_STRZ6/370-433
E0TSS8_STRZ6/438-505
E0TSS8_STRZ6/510-577
E0TSS8_STRZ6/582-651
E0TTP5_BACPZ/360-424
E0TTP5_BACPZ/429-492
E0TTP5_BACPZ/497-559
E0U4L2_BACPZ/601-657
E0U4L2_BACPZ/659-713
E0U4L3_BACPZ/584-638
E0XSD4_9ACTN/731-796
E0XSM2_9BACT/731-796
E1E020_LACRE/352-415
E1E020_LACRE/420-483
E1E020_LACRE/488-550
E1E125_LACRE/604-660
E1E125_LACRE/662-716
E1E6K3_STAAU/377-440
E1E6K3_STAAU/445-508
E1E6K3_STAAU/514-575
E1E6P2_STAAU/600-656
E1E6P2_STAAU/658-713
E1ENV5_ENTFA/628-684
E1ENV5_ENTFA/686-740
E1ETL4_ENTFA/360-424
E1ETL4_ENTFA/429-495
E1ETL4_ENTFA/500-566
E1ETL4_ENTFA/571-637
E1ETL4_ENTFA/642-703
E1FCN6_9THEO/571-627
E1FCN6_9THEO/633-687
E1FEM4_9THEO/348-410
E1FEM4_9THEO/415-477
E1FEM4_9THEO/482-545
E1GTF9_9BACT/47-110
E1GTR0_9BACT/663-717
E1H081_STRPN/370-433
E1H081_STRPN/438-505
E1H081_STRPN/510-577
E1H081_STRPN/582-651
E1H2L5_STRPN/694-750
E1HF83_MYCTU/701-762
E1HFX5_MYCTU/360-422
E1HFX5_MYCTU/427-490
E1HFX5_MYCTU/495-557
E1HFX5_MYCTU/561-626
E1IG42_9CHLR/398-460
E1IG42_9CHLR/467-529
E1JK46_9LACO/104-165
E1JK46_9LACO/174-232
E1JK46_9LACO/34-97
E1JN13_9LACO/606-662
E1JN13_9LACO/664-718
E1JTV7_DESFR/618-676
E1KB70_9FIRM/359-423
E1KB70_9FIRM/428-490
E1KB70_9FIRM/497-559
E1KF99_9FIRM/606-666
E1KF99_9FIRM/673-727
E1KN69_9BACT/663-716
E1KPF3_9BACT/47-110
E1KVQ3_PEPMA/285-349
E1KVQ3_PEPMA/354-417
E1KW55_PEPMA/354-417
E1KW55_PEPMA/422-485
E1KW55_PEPMA/492-555
E1KWB0_PEPMA/615-675
E1KWB0_PEPMA/681-739
E1L138_9ACTN/371-435
E1L138_9ACTN/443-506
E1L138_9ACTN/511-570
E1L6B4_9FIRM/594-649
E1L8Q6_9FIRM/360-422
E1L8Q6_9FIRM/427-490
E1L8Q6_9FIRM/496-555
E1L9L6_9FIRM/360-422
E1L9L6_9FIRM/427-490
E1L9L6_9FIRM/496-555
E1LAK9_9FIRM/594-649
E1LEM6_STRMT/370-433
E1LEM6_STRMT/438-505
E1LEM6_STRMT/510-579
E1LJE7_STRMT/694-750
E1LPD6_STRMT/694-750
E1LPR3_STRMT/370-433
E1LPR3_STRMT/438-505
E1LPR3_STRMT/510-579
E1LQH9_STRMT/694-750
E1LQU3_STRMT/370-433
E1LQU3_STRMT/438-505
E1LQU3_STRMT/510-579
E1M3B8_STRMT/694-750
E1M3L7_STRMT/370-433
E1M3L7_STRMT/438-505
E1M3L7_STRMT/510-579
E1M5S4_9STRE/370-433
E1M5S4_9STRE/438-505
E1M5S4_9STRE/512-580
E1M8X6_9STRE/469-525
E1MD74_9ACTO/388-451
E1MD74_9ACTO/456-519
E1ME51_9ACTO/460-521
E1ME51_9ACTO/526-589
E1ME51_9ACTO/594-656
E1ME51_9ACTO/661-718
E1N9K7_9BIFI/438-502
E1N9K7_9BIFI/583-645
E1N9K7_9BIFI/650-717
E1NCF1_9BIFI/403-468
E1NCF1_9BIFI/473-536
E1NCF1_9BIFI/539-603
E1NCF1_9BIFI/608-667
E1NEM0_9LACO/357-420
E1NEM0_9LACO/425-488
E1NEM0_9LACO/496-557
E1NEN5_9LACO/442-498
E1NEN5_9LACO/500-554
E1NIY2_9LACO/100-161
E1NIY2_9LACO/29-92
E1NIZ9_9LACO/444-500
E1NIZ9_9LACO/502-556
E1NN31_9LACO/100-161
E1NN31_9LACO/29-92
E1NN49_9LACO/462-518
E1NN49_9LACO/520-574
E1NS07_9LACO/357-420
E1NS07_9LACO/425-488
E1NS07_9LACO/496-557
E1NS25_9LACO/565-621
E1NS25_9LACO/623-677
E1NY05_9LACO/357-420
E1NY05_9LACO/425-488
E1NY05_9LACO/496-557
E1NY23_9LACO/605-661
E1NY23_9LACO/663-717
E1QM98_DESB2/606-658
E1QXJ3_OLSUV/368-431
E1QXJ3_OLSUV/439-502
E1QXJ3_OLSUV/507-568
E1QXJ3_OLSUV/575-632
E1QXV4_OLSUV/106-168
E1QXV4_OLSUV/170-231
E1QXV4_OLSUV/43-104
E1QZ18_OLSUV/249-312
E1QZ18_OLSUV/318-382
E1QZ18_OLSUV/398-460
E1R4J7_SPISS/575-629
E1R618_SPISS/125-194
E1R618_SPISS/201-261
E1R618_SPISS/57-120
E1T026_THESX/571-627
E1T026_THESX/633-687
E1T199_THESX/348-410
E1T199_THESX/415-477
E1T199_THESX/482-545
E1TLB4_LACPS/601-657
E1TLB4_LACPS/659-713
E1TQG8_LACPS/382-445
E1TQG8_LACPS/452-512
E1TQG8_LACPS/517-579
E1U996_LISML/367-430
E1U996_LISML/435-499
E1U996_LISML/504-566
E1U9V7_LISML/589-645
E1U9V7_LISML/647-702
E1UTB5_BACAS/594-650
E1UTB5_BACAS/652-706
E1UTB6_BACAS/584-638
E1UTW0_BACAS/358-421
E1UTW0_BACAS/427-490
E1UTW0_BACAS/495-557
E1VRM2_ARTAR/381-443
E1VRM2_ARTAR/449-512
E1VRM2_ARTAR/515-579
E1VRM3_ARTAR/509-571
E1VUW2_ARTAR/478-540
E1VUW2_ARTAR/545-608
E1VUW2_ARTAR/613-675
E1VUW2_ARTAR/680-737
E1WKS9_BACF6/47-110
E1WM69_BACF6/653-707
E1X244_BACMS/581-635
E1XCG9_STRZO/370-433
E1XCG9_STRZO/438-505
E1XCG9_STRZO/510-577
E1XCG9_STRZO/582-651
E1XEP7_STRZO/694-750
E1XHZ4_STRZN/694-750
E1XLD8_STRZN/370-433
E1XLD8_STRZN/438-505
E1XLD8_STRZN/510-577
E1XLD8_STRZN/582-651
E1XPG7_STRZI/694-750
E1XSP8_STRZI/370-433
E1XSP8_STRZI/438-505
E1XSP8_STRZI/510-577
E1XSP8_STRZI/582-651
E1YX81_9BACE/678-731
E1YXT6_9BACE/45-108
E2JMF3_BORAF/123-192
E2JMF3_BORAF/199-259
E2JMF3_BORAF/55-118
E2JP73_BORBU/573-629
E2JPE3_BORBU/123-192
E2JPE3_BORBU/199-259
E2JPE3_BORBU/55-118
E2L2Q8_BORBU/123-192
E2L2Q8_BORBU/199-259
E2L2Q8_BORBU/55-118
E2L2Y3_BORBU/573-629
E2MVT0_9CORY/430-492
E2MVT0_9CORY/564-627
E2MVT0_9CORY/629-693
E2MVT0_9CORY/695-753
E2MYM4_9CORY/694-754
E2MZ10_9CORY/395-457
E2MZ10_9CORY/462-526
E2MZ10_9CORY/531-591
E2MZ10_9CORY/595-660
E2MZQ3_CAPSP/614-668
E2N0D3_CAPSP/116-171
E2N0D3_CAPSP/46-110
E2NAF3_9BACE/47-110
E2NB28_9BACE/646-699
E2NQ73_9FIRM/653-707
E2NQQ9_9FIRM/363-426
E2NQQ9_9FIRM/430-495
E2NQQ9_9FIRM/499-570
E2PZU6_STRCL/380-443
E2PZU6_STRCL/448-511
E2PZU6_STRCL/515-578
E2PZU6_STRCL/583-643
E2S0M3_9CORY/377-439
E2S0M3_9CORY/444-507
E2S0M3_9CORY/512-572
E2S0M3_9CORY/576-640
E2S5T2_9CORY/692-753
E2S8T8_9ACTO/360-424
E2S8T8_9ACTO/429-490
E2S8T8_9ACTO/493-555
E2SAK9_9ACTO/397-460
E2SAK9_9ACTO/465-529
E2SAK9_9ACTO/534-595
E2SAK9_9ACTO/600-654
E2SKI1_9FIRM/667-721
E2SLX0_9FIRM/372-438
E2T6I4_MYCTU/701-762
E2T778_MYCTU/360-422
E2T778_MYCTU/427-490
E2T778_MYCTU/495-557
E2T778_MYCTU/561-626
E2TGZ4_MYCTU/360-422
E2TGZ4_MYCTU/427-490
E2TGZ4_MYCTU/495-557
E2TGZ4_MYCTU/561-626
E2TSK7_MYCTU/701-762
E2TTP0_MYCTU/360-422
E2TTP0_MYCTU/427-490
E2TTP0_MYCTU/495-557
E2TTP0_MYCTU/561-626
E2U435_MYCTU/701-762
E2U4X1_MYCTU/701-762
E2U5L8_MYCTU/360-422
E2U5L8_MYCTU/427-490
E2U5L8_MYCTU/495-557
E2U5L8_MYCTU/561-626
E2UGB3_MYCTU/360-422
E2UGB3_MYCTU/427-490
E2UGB3_MYCTU/495-557
E2UGB3_MYCTU/561-626
E2US02_MYCTU/701-762
E2USK5_MYCTU/360-422
E2USK5_MYCTU/427-490
E2USK5_MYCTU/495-557
E2USK5_MYCTU/561-626
E2V382_MYCTU/701-762
E2V3Y7_MYCTU/394-456
E2V3Y7_MYCTU/461-524
E2V3Y7_MYCTU/529-591
E2V3Y7_MYCTU/595-660
E2VNU1_MYCTU/701-762
E2VPJ0_MYCTU/360-422
E2VPJ0_MYCTU/427-490
E2VPJ0_MYCTU/495-557
E2VPJ0_MYCTU/561-626
E2W043_MYCTU/701-762
E2W0U7_MYCTU/360-422
E2W0U7_MYCTU/427-490
E2W0U7_MYCTU/495-557
E2W0U7_MYCTU/561-626
E2WB93_MYCTU/701-762
E2WC00_MYCTU/360-422
E2WC00_MYCTU/427-490
E2WC00_MYCTU/495-557
E2WC00_MYCTU/561-626
E2WCR6_MYCTU/360-422
E2WCR6_MYCTU/427-490
E2WCR6_MYCTU/495-557
E2WCR6_MYCTU/561-626
E2WNC4_MYCTU/701-762
E2Y607_ENTFA/628-684
E2Y607_ENTFA/686-740
E2Y7B9_ENTFA/360-424
E2Y7B9_ENTFA/429-495
E2Y7B9_ENTFA/500-566
E2Y7B9_ENTFA/571-637
E2Y7B9_ENTFA/642-703
E2YEB7_ENTFA/360-424
E2YEB7_ENTFA/429-495
E2YEB7_ENTFA/500-566
E2YEB7_ENTFA/571-637
E2YEB7_ENTFA/642-703
E2YFX7_ENTFA/628-684
E2YFX7_ENTFA/686-740
E2YKM7_ENTFA/360-424
E2YKM7_ENTFA/429-495
E2YKM7_ENTFA/500-566
E2YKM7_ENTFA/571-637
E2YKM7_ENTFA/642-703
E2YL43_ENTFA/628-684
E2YL43_ENTFA/686-740
E2YY67_ENTFA/628-684
E2YY67_ENTFA/686-740
E2Z0J6_ENTFA/360-424
E2Z0J6_ENTFA/429-495
E2Z0J6_ENTFA/500-566
E2Z0J6_ENTFA/571-637
E2Z0J6_ENTFA/642-703
E2Z662_ENTFA/628-684
E2Z662_ENTFA/686-740
E2Z961_ENTFA/360-424
E2Z961_ENTFA/429-495
E2Z961_ENTFA/500-566
E2Z961_ENTFA/571-637
E2Z961_ENTFA/642-703
E2ZBV2_9FIRM/617-672
E2ZCJ9_9FIRM/352-414
E2ZCJ9_9FIRM/421-484
E2ZCJ9_9FIRM/492-547
E2ZH79_9FIRM/370-434
E2ZH79_9FIRM/439-501
E2ZH79_9FIRM/508-570
E2ZI40_9FIRM/362-424
E2ZI40_9FIRM/429-492
E2ZKN8_9FIRM/704-765
E2ZKN8_9FIRM/771-827
E3AQE4_9SPHI/114-180
E3AQE4_9SPHI/187-254
E3AQE4_9SPHI/45-108
E3AVJ5_9SPHI/644-698
E3B7K7_9MICO/733-795
E3B906_9MICO/366-426
E3B906_9MICO/431-498
E3B906_9MICO/501-563
E3BCB9_9MICO/155-217
E3BCB9_9MICO/21-83
E3BCB9_9MICO/222-281
E3BCB9_9MICO/88-150
E3BR25_9LACO/357-420
E3BR25_9LACO/425-488
E3BR25_9LACO/496-557
E3BR39_9LACO/605-661
E3BR39_9LACO/663-717
E3BUG4_9LACO/357-420
E3BUG4_9LACO/425-488
E3BUG4_9LACO/496-557
E3BUH8_9LACO/605-661
E3BUH8_9LACO/663-717
E3BY14_9LACO/357-420
E3BY14_9LACO/425-488
E3BY14_9LACO/496-557
E3BY28_9LACO/605-661
E3BY28_9LACO/663-717
E3C475_9LACO/357-420
E3C475_9LACO/425-488
E3C475_9LACO/496-557
E3C489_9LACO/605-661
E3C489_9LACO/663-717
E3C7N9_9LACO/596-651
E3C7N9_9LACO/654-709
E3C901_9LACO/357-420
E3C901_9LACO/425-488
E3C901_9LACO/493-555
E3CEK2_STRPA/704-760
E3CEP0_STRPA/371-434
E3CEP0_STRPA/439-507
E3CEP0_STRPA/512-583
E3CI82_STRDO/364-427
E3CI82_STRDO/432-500
E3CI82_STRDO/504-575
E3CJV2_STRDO/17-82
E3CM44_STRDO/637-693
E3CM44_STRDO/695-752
E3CQQ6_STRVE/698-755
E3CRN7_STRVE/367-430
E3CRN7_STRVE/435-504
E3CRN7_STRVE/508-578
E3D0L5_9BACT/101-163
E3D0L5_9BACT/172-235
E3D0L5_9BACT/34-95
E3D7S0_GARV3/395-458
E3D7S0_GARV3/463-526
E3D7S0_GARV3/529-592
E3D7S0_GARV3/597-659
E3D9E1_GARV3/497-561
E3D9E1_GARV3/582-636
E3D9E1_GARV3/641-703
E3D9E1_GARV3/708-771
E3DQH1_HALPG/571-627
E3DQH1_HALPG/635-689
E3DQT2_HALPG/407-471
E3DQT2_HALPG/476-539
E3DQT2_HALPG/546-609
E3DZ48_BACA1/601-657
E3DZ48_BACA1/659-714
E3DZ49_BACA1/584-638
E3DZV6_BACA1/358-422
E3DZV6_BACA1/427-490
E3DZV6_BACA1/495-557
E3E544_PAEPS/364-427
E3E544_PAEPS/433-498
E3E544_PAEPS/503-567
E3E8G1_PAEPS/583-638
E3E8G2_PAEPS/599-655
E3EMB1_BIFBS/149-211
E3EMZ0_BIFBS/426-491
E3EMZ0_BIFBS/571-633
E3EMZ0_BIFBS/638-698
E3EPL3_BIFBS/405-468
E3EPL3_BIFBS/473-537
E3EPL3_BIFBS/540-603
E3EPL3_BIFBS/608-666
E3EQK9_BIFBS/323-381
E3ER54_BIFBS/277-336
E3F6W0_CORP9/431-493
E3F6W0_CORP9/497-560
E3F6W0_CORP9/565-627
E3F6W0_CORP9/629-694
E3F9Y5_CORP9/385-447
E3F9Y5_CORP9/452-516
E3F9Y5_CORP9/521-581
E3F9Y5_CORP9/585-654
E3GE18_EUBLK/676-734
E3GE18_EUBLK/743-797
E3GFF1_EUBLK/359-422
E3GFF1_EUBLK/427-489
E3GFF1_EUBLK/494-557
E3H364_ROTDC/429-491
E3H364_ROTDC/496-567
E3H364_ROTDC/570-634
E3H365_ROTDC/418-476
E3H365_ROTDC/481-543
E3H6T9_ILYPC/606-660
E3H9X1_ILYPC/102-163
E3H9X1_ILYPC/35-97
E3IAK9_GEOS0/365-427
E3IAK9_GEOS0/433-496
E3IAK9_GEOS0/501-563
E3IAQ8_GEOS0/583-637
E3IAQ9_GEOS0/656-711
E3IKW7_DESVR/632-688
E3IYW9_FRASU/583-643
E3IYW9_FRASU/651-711
E3J1L7_FRASU/144-207
E3J1L7_FRASU/210-271
E3J3G9_FRASU/433-497
E3J3G9_FRASU/502-568
E3J3G9_FRASU/571-631
E3J451_FRASU/178-248
E3J4B3_FRASU/366-429
E3J4B3_FRASU/433-495
E3J7F9_FRASU/723-779
E3JA22_FRASU/1041-1102
E3JA22_FRASU/770-832
E3JA22_FRASU/837-900
E3JA22_FRASU/909-970
E3JA22_FRASU/975-1038
E3JBK6_FRASU/396-459
E3JBK6_FRASU/464-527
E3JBK6_FRASU/532-596
E3JBK6_FRASU/604-664
E3NQS0_CAERE/1598-1658
E3NQS0_CAERE/1909-1971
E3NQS0_CAERE/1976-2039
E3PSW5_CLOSD/388-451
E3PSW5_CLOSD/457-518
E3PSW5_CLOSD/526-586
E3PT16_CLOSD/598-659
E3PT16_CLOSD/665-716
E3R3V7_9LACO/606-662
E3R3V7_9LACO/664-719
E3R6W1_9LACO/361-424
E3R6W1_9LACO/429-492
E3R6W1_9LACO/503-565
E3R9G8_9LACO/604-660
E3R9G8_9LACO/662-716
E3RAZ6_9LACO/357-420
E3RAZ6_9LACO/425-487
E3RAZ6_9LACO/502-564
E3YHE1_LISMO/248-311
E3YHE1_LISMO/316-380
E3YHE1_LISMO/385-447
E3YRB4_9LIST/367-430
E3YRB4_9LIST/435-499
E3YRB4_9LIST/504-566
E3YRW9_9LIST/343-399
E3YRW9_9LIST/401-456
E3Z097_LISIN/369-432
E3Z097_LISIN/437-501
E3Z097_LISIN/506-568
E3Z0W0_LISIN/343-399
E3Z0W0_LISIN/401-456
E3Z8Q8_LISIN/369-432
E3Z8Q8_LISIN/437-501
E3Z8Q8_LISIN/506-568
E3Z9E1_LISIN/602-658
E3Z9E1_LISIN/660-715
E3ZHM6_LISIV/139-203
E3ZHM6_LISIV/208-270
E3ZHM6_LISIV/71-134
E3ZID6_LISIV/602-658
E3ZID6_LISIV/660-715
E3ZRM0_LISSE/367-430
E3ZRM0_LISSE/435-499
E3ZRM0_LISSE/504-566
E4A0E9_LISSE/367-430
E4A0E9_LISSE/435-499
E4A0E9_LISSE/504-566
E4A502_PROAC/384-446
E4A502_PROAC/452-521
E4A502_PROAC/524-586
E4AIM1_PROAC/110-178
E4AIM1_PROAC/181-243
E4AIM1_PROAC/41-103
E4AKN4_PROAC/384-446
E4AKN4_PROAC/452-521
E4AKN4_PROAC/524-586
E4AWB7_PROAC/384-446
E4AWB7_PROAC/452-521
E4AWB7_PROAC/524-586
E4B0D6_PROAC/384-446
E4B0D6_PROAC/452-521
E4B0D6_PROAC/524-586
E4B7G7_PROAC/384-446
E4B7G7_PROAC/452-521
E4B7G7_PROAC/524-586
E4BKN1_PROAC/148-216
E4BKN1_PROAC/219-281
E4BKN1_PROAC/79-141
E4BNP3_PROAC/384-446
E4BNP3_PROAC/452-521
E4BNP3_PROAC/524-586
E4BV13_PROAC/384-446
E4BV13_PROAC/452-521
E4BV13_PROAC/524-586
E4C300_PROAC/384-446
E4C300_PROAC/452-521
E4C300_PROAC/524-586
E4CA92_PROAC/384-446
E4CA92_PROAC/452-521
E4CA92_PROAC/524-586
E4CIF9_PROAC/384-446
E4CIF9_PROAC/452-521
E4CIF9_PROAC/524-586
E4CP97_PROAC/384-446
E4CP97_PROAC/452-521
E4CP97_PROAC/524-586
E4CY08_PROAC/384-446
E4CY08_PROAC/452-521
E4CY08_PROAC/524-586
E4D3G3_PROAC/384-446
E4D3G3_PROAC/452-521
E4D3G3_PROAC/524-586
E4DG05_PROAC/384-446
E4DG05_PROAC/452-521
E4DG05_PROAC/524-586
E4DM57_PROAC/384-446
E4DM57_PROAC/452-521
E4DM57_PROAC/524-586
E4DV62_PROAC/384-446
E4DV62_PROAC/452-521
E4DV62_PROAC/524-586
E4DWM1_PROAC/384-446
E4DWM1_PROAC/452-521
E4DWM1_PROAC/524-586
E4E617_PROAC/384-446
E4E617_PROAC/452-521
E4E617_PROAC/524-586
E4EDW4_PROAC/384-446
E4EDW4_PROAC/452-521
E4EDW4_PROAC/524-586
E4ELG2_PROAC/384-446
E4ELG2_PROAC/452-521
E4ELG2_PROAC/524-586
E4EU09_PROAC/384-446
E4EU09_PROAC/452-521
E4EU09_PROAC/524-586
E4F2A4_PROAC/384-446
E4F2A4_PROAC/452-521
E4F2A4_PROAC/524-586
E4F765_PROAC/384-446
E4F765_PROAC/452-521
E4F765_PROAC/524-586
E4FF38_PROAC/384-446
E4FF38_PROAC/452-521
E4FF38_PROAC/524-586
E4FMB6_PROAC/384-446
E4FMB6_PROAC/452-521
E4FMB6_PROAC/524-586
E4FU10_PROAC/384-446
E4FU10_PROAC/452-521
E4FU10_PROAC/524-586
E4G6E7_PROAC/384-446
E4G6E7_PROAC/452-521
E4G6E7_PROAC/524-586
E4G915_PROAC/384-446
E4G915_PROAC/452-521
E4G915_PROAC/524-586
E4GII9_PROAC/384-446
E4GII9_PROAC/452-521
E4GII9_PROAC/524-586
E4GNP7_PROAC/384-446
E4GNP7_PROAC/452-521
E4GNP7_PROAC/524-586
E4H016_PROAC/384-446
E4H016_PROAC/452-521
E4H016_PROAC/524-586
E4H495_PROAC/384-446
E4H495_PROAC/452-521
E4H495_PROAC/524-586
E4HDP4_PROAC/384-446
E4HDP4_PROAC/452-521
E4HDP4_PROAC/524-586
E4HL68_PROAC/389-451
E4HL68_PROAC/458-526
E4HL68_PROAC/529-591
E4HVJ9_PROAC/384-446
E4HVJ9_PROAC/452-521
E4HVJ9_PROAC/524-586
E4HYI2_PROAC/384-446
E4HYI2_PROAC/452-521
E4HYI2_PROAC/524-586
E4I5W1_ENTFC/676-730
E4I6V0_ENTFC/367-431
E4I6V0_ENTFC/436-502
E4I6V0_ENTFC/507-572
E4I6V0_ENTFC/576-640
E4IEM9_ENTFC/676-730
E4IJE5_ENTFC/367-431
E4IJE5_ENTFC/436-502
E4IJE5_ENTFC/507-572
E4IJE5_ENTFC/576-640
E4IS86_ENTFC/367-431
E4IS86_ENTFC/436-502
E4IS86_ENTFC/507-572
E4IS86_ENTFC/576-640
E4IUD1_ENTFC/676-730
E4IX62_ENTFC/676-730
E4IZP2_ENTFC/367-431
E4IZP2_ENTFC/436-502
E4IZP2_ENTFC/507-572
E4IZP2_ENTFC/576-640
E4J684_ENTFC/367-431
E4J684_ENTFC/436-502
E4J684_ENTFC/507-572
E4J684_ENTFC/576-640
E4J856_ENTFC/676-730
E4JH22_ENTFC/367-431
E4JH22_ENTFC/436-502
E4JH22_ENTFC/507-572
E4JH22_ENTFC/576-640
E4JLG0_ENTFC/676-730
E4K4B0_9FIRM/596-652
E4K4B0_9FIRM/658-714
E4K611_9FIRM/352-413
E4K611_9FIRM/418-479
E4K611_9FIRM/486-549
E4KNX8_9LACT/368-431
E4KNX8_9LACT/436-511
E4KNX8_9LACT/516-578
E4KS42_9PORP/687-742
E4KUJ3_9PORP/38-101
E4KYY9_9FIRM/366-428
E4KYY9_9FIRM/433-496
E4KYY9_9FIRM/503-565
E4KZ12_9FIRM/601-661
E4KZ12_9FIRM/667-722
E4L3C1_9STRE/367-430
E4L3C1_9STRE/507-581
E4L557_9STRE/693-750
E4L8G0_9FIRM/599-654
E4L8Y1_9FIRM/348-410
E4L8Y1_9FIRM/415-478
E4L8Y1_9FIRM/482-536
E4LBP0_9FIRM/600-654
E4LCT8_9FIRM/363-425
E4LCT8_9FIRM/430-493
E4LCT8_9FIRM/499-558
E4LGV9_9FIRM/354-416
E4LGV9_9FIRM/421-483
E4LGV9_9FIRM/490-552
E4LM81_9FIRM/617-672
E4LU75_9CLOT/668-722
E4LU76_9CLOT/668-722
E4LWB1_9CLOT/361-427
E4M0M1_9FIRM/591-647
E4M0M1_9FIRM/657-713
E4M0Q1_9FIRM/141-201
E4M0Q1_9FIRM/208-270
E4M0Q1_9FIRM/73-135
E4MFI9_9BACT/700-754
E4MJF9_9FIRM/401-464
E4MJF9_9FIRM/469-532
E4MJF9_9FIRM/539-601
E4MLM6_9FIRM/392-455
E4MLM6_9FIRM/460-522
E4MLM6_9FIRM/528-590
E4MLM6_9FIRM/596-658
E4MLM6_9FIRM/663-725
E4MLM6_9FIRM/730-792
E4MP60_CAPOC/614-669
E4MSV7_CAPOC/47-111
E4MZG2_KITSK/407-475
E4MZG2_KITSK/480-540
E4MZG2_KITSK/545-607
E4N7H8_KITSK/123-186
E4N9U4_KITSK/388-450
E4N9U4_KITSK/455-518
E4N9U4_KITSK/522-579
E4NXG4_BIFBP/277-336
E4NXP0_BIFBP/440-505
E4NXP0_BIFBP/585-647
E4NXP0_BIFBP/652-712
E4NY63_BIFBP/405-468
E4NY63_BIFBP/473-537
E4NY63_BIFBP/540-603
E4NY63_BIFBP/608-666
E4P041_BIFBP/323-381
E4Q4V1_CALOW/596-652
E4Q4V1_CALOW/659-715
E4Q6D0_CALOW/352-413
E4Q6D0_CALOW/418-479
E4Q6D0_CALOW/486-549
E4QCI9_CALH1/352-413
E4QCI9_CALH1/418-479
E4QCI9_CALH1/486-549
E4QDK8_CALH1/596-651
E4QDK8_CALH1/658-714
E4QGE1_BORBN/105-174
E4QGE1_BORBN/181-241
E4QGE1_BORBN/37-100
E4QGL2_BORBN/573-629
E4R1A2_BIFLM/403-467
E4R1A2_BIFLM/472-536
E4R1A2_BIFLM/539-601
E4R1A2_BIFLM/606-665
E4R2F2_BIFLM/470-539
E4R2F2_BIFLM/560-614
E4R2F2_BIFLM/619-681
E4RIG5_HALSL/571-624
E4RIG5_HALSL/635-690
E4RLT5_HALSL/385-449
E4RLT5_HALSL/454-517
E4RLT5_HALSL/524-587
E4RW91_LEAB4/187-251
E4RW91_LEAB4/45-108
E4S0P7_BORBJ/105-174
E4S0P7_BORBJ/181-241
E4S0P7_BORBJ/37-100
E4S0W9_BORBJ/573-629
E4S4L6_CALKI/596-652
E4S4L6_CALKI/658-714
E4S5L8_CALKI/352-413
E4S5L8_CALKI/418-479
E4S5L8_CALKI/486-549
E4SFH6_CALK2/352-413
E4SFH6_CALK2/418-479
E4SFH6_CALK2/486-549
E4SG50_CALK2/596-652
E4SG50_CALK2/658-714
E4SI20_LACAR/607-663
E4SI20_LACAR/665-719
E4SKD1_LACAR/366-429
E4SKD1_LACAR/434-497
E4SKD1_LACAR/508-570
E4SQG4_STRTN/367-430
E4SQG4_STRTN/435-504
E4SQG4_STRTN/508-578
E4SS42_STRTN/698-755
E4SVA7_LACDN/355-418
E4SVA7_LACDN/423-486
E4SVA7_LACDN/505-567
E4SY49_LACDN/607-663
E4SY49_LACDN/665-720
E4T4K6_PALPW/657-710
E4T667_PALPW/189-254
E4T667_PALPW/47-110
E4TA47_RIEAD/608-663
E4TD63_RIEAD/183-246
E4TD63_RIEAD/42-105
E4TTM1_MARTH/186-248
E4TTM1_MARTH/44-108
E4TW44_MARTH/644-698
E4U4W2_OCEP5/198-260
E4U4W2_OCEP5/264-326
E4U4W2_OCEP5/333-395
E4VAB6_BIFBI/290-349
E4VAN7_BIFBI/405-468
E4VAN7_BIFBI/473-537
E4VAN7_BIFBI/540-603
E4VAN7_BIFBI/608-666
E4VAR8_BIFBI/440-505
E4VAR8_BIFBI/585-647
E4VAR8_BIFBI/652-712
E4VB47_BIFBI/332-390
E4VW93_BACFR/653-707
E4VXN2_BACFR/47-110
E4WB82_RHOE1/369-431
E4WB82_RHOE1/436-500
E4WB82_RHOE1/505-566
E4WB82_RHOE1/570-638
E4WIR3_RHOE1/413-474
E4WIR3_RHOE1/546-609
E4WIR3_RHOE1/611-669
E5BG94_9FUSO/107-169
E5BG94_9FUSO/178-241
E5BG94_9FUSO/40-102
E5BGQ4_9FUSO/600-654
E5BMM0_9FUSO/114-176
E5BMM0_9FUSO/185-248
E5BMM0_9FUSO/47-109
E5BNP0_9FUSO/600-654
E5BUF0_9FUSO/649-703
E5BUT8_9FUSO/104-166
E5BUT8_9FUSO/173-236
E5BUT8_9FUSO/37-99
E5C0C6_9FUSO/107-169
E5C0C6_9FUSO/178-241
E5C0C6_9FUSO/40-102
E5C0S7_9FUSO/600-654
E5C923_9BACE/47-110
E5C9Q9_9BACE/662-716
E5CN55_STAHO/372-435
E5CN55_STAHO/440-503
E5CN55_STAHO/509-570
E5CN94_STAHO/600-653
E5CN94_STAHO/658-713
E5CQN8_9STAP/600-656
E5CQN8_9STAP/658-713
E5CQS5_9STAP/375-438
E5CQS5_9STAP/443-506
E5CQS5_9STAP/512-573
E5QXB3_STAAH/377-440
E5QXB3_STAAH/445-508
E5QXB3_STAAH/514-575
E5QXN1_STAAH/564-620
E5QXN1_STAAH/622-677
E5RAZ8_STAAG/600-656
E5RAZ8_STAAG/658-713
E5RBB7_STAAG/377-440
E5RBB7_STAAG/445-508
E5RBB7_STAAG/514-575
E5TEA8_STAAU/564-620
E5TEA8_STAAU/622-677
E5TEE3_STAAU/377-440
E5TEE3_STAAU/445-508
E5TEE3_STAAU/514-575
E5TIK3_STAAU/377-440
E5TIK3_STAAU/445-508
E5TIK3_STAAU/514-575
E5TND0_STAAU/600-656
E5TND0_STAAU/658-713
E5TRM7_STAAU/600-656
E5TRM7_STAAU/658-713
E5TRR6_STAAU/377-440
E5TRR6_STAAU/445-508
E5TRR6_STAAU/514-575
E5UN43_9BACE/654-708
E5UQ34_9BACE/48-111
E5V0V2_9BACL/668-722
E5V1E4_9BACL/391-454
E5V1E4_9BACL/459-523
E5V1E4_9BACL/528-591
E5V7J5_9BACE/658-712
E5V7V8_9BACE/26-89
E5VLP0_9FIRM/392-453
E5VLP0_9FIRM/461-523
E5VLP0_9FIRM/531-594
E5VW18_9FIRM/384-445
E5VW18_9FIRM/450-512
E5VW18_9FIRM/517-580
E5W2R9_9BACI/369-433
E5W2R9_9BACI/438-501
E5W2R9_9BACI/506-568
E5W2Y5_9BACI/584-638
E5W2Y6_9BACI/597-653
E5W2Y6_9BACI/655-710
E5WD53_9BACI/374-437
E5WD53_9BACI/442-506
E5WD53_9BACI/511-574
E5WDA5_9BACI/583-637
E5WDA6_9BACI/129-184
E5WDA6_9BACI/186-241
E5WVH8_9BACE/47-110
E5WVT3_9BACE/645-699
E5X888_9ACTN/368-431
E5X888_9ACTN/436-499
E5X888_9ACTN/504-568
E5X9N4_9ACTN/142-204
E5X9N4_9ACTN/210-272
E5X9N4_9ACTN/282-338
E5X9N4_9ACTN/70-133
E5XAA9_9ACTN/676-727
E5XCB5_9ACTN/226-286
E5XCB5_9ACTN/288-350
E5XCB5_9ACTN/352-413
E5XIV3_9FIRM/395-459
E5XIV3_9FIRM/466-529
E5XIV3_9FIRM/538-598
E5XIV3_9FIRM/606-669
E5XMU9_9ACTO/711-773
E5XQP1_9ACTO/356-421
E5XQP1_9ACTO/426-491
E5XQP1_9ACTO/496-558
E5XQP1_9ACTO/562-634
E5XY10_9BIFI/479-548
E5XY10_9BIFI/569-623
E5XY10_9BIFI/628-690
E5Y0N9_9BIFI/403-467
E5Y0N9_9BIFI/472-536
E5Y0N9_9BIFI/539-601
E5Y0N9_9BIFI/606-665
E5Y4I9_BILWA/632-681
E5YUE9_9BACL/583-638
E5YV25_9BACL/360-424
E5YV25_9BACL/429-495
E5YV25_9BACL/500-564
E6BWM6_PROAC/384-446
E6BWM6_PROAC/452-521
E6BWM6_PROAC/524-586
E6C3I6_PROAC/384-446
E6C3I6_PROAC/452-521
E6C3I6_PROAC/524-586
E6CA34_PROAC/384-446
E6CA34_PROAC/452-521
E6CA34_PROAC/524-586
E6CHP3_PROAC/384-446
E6CHP3_PROAC/452-521
E6CHP3_PROAC/524-586
E6CQH8_PROAC/384-446
E6CQH8_PROAC/452-521
E6CQH8_PROAC/524-586
E6CYS5_PROAC/384-446
E6CYS5_PROAC/452-521
E6CYS5_PROAC/524-586
E6D7A0_PROAC/384-446
E6D7A0_PROAC/452-521
E6D7A0_PROAC/524-586
E6DDZ4_PROAC/384-446
E6DDZ4_PROAC/452-521
E6DDZ4_PROAC/524-586
E6DP93_PROAC/384-446
E6DP93_PROAC/452-521
E6DP93_PROAC/524-586
E6DT45_PROAC/384-446
E6DT45_PROAC/452-521
E6DT45_PROAC/524-586
E6E3Z7_PROAC/384-446
E6E3Z7_PROAC/452-521
E6E3Z7_PROAC/524-586
E6E708_PROAC/384-446
E6E708_PROAC/452-521
E6E708_PROAC/524-586
E6EEU7_PROAC/384-446
E6EEU7_PROAC/452-521
E6EEU7_PROAC/524-586
E6ENT2_ENTFA/628-684
E6ENT2_ENTFA/686-740
E6ESR2_ENTFA/360-424
E6ESR2_ENTFA/429-495
E6ESR2_ENTFA/500-566
E6ESR2_ENTFA/571-637
E6ESR2_ENTFA/642-703
E6F053_ENTFA/628-684
E6F053_ENTFA/686-740
E6F0Y9_ENTFA/360-424
E6F0Y9_ENTFA/429-495
E6F0Y9_ENTFA/500-566
E6F0Y9_ENTFA/571-637
E6F0Y9_ENTFA/642-703
E6F7F0_ENTFA/628-684
E6F7F0_ENTFA/686-740
E6F831_ENTFA/360-424
E6F831_ENTFA/429-495
E6F831_ENTFA/500-566
E6F831_ENTFA/571-637
E6F831_ENTFA/642-703
E6FDY6_ENTFA/628-684
E6FDY6_ENTFA/686-740
E6FI46_ENTFA/360-424
E6FI46_ENTFA/429-495
E6FI46_ENTFA/500-566
E6FI46_ENTFA/571-637
E6FI46_ENTFA/642-703
E6FP00_ENTFA/628-684
E6FP00_ENTFA/686-740
E6FPU9_ENTFA/360-424
E6FPU9_ENTFA/429-495
E6FPU9_ENTFA/500-566
E6FPU9_ENTFA/571-637
E6FPU9_ENTFA/642-703
E6FSR1_ENTFA/628-684
E6FSR1_ENTFA/686-740
E6FV88_ENTFA/360-424
E6FV88_ENTFA/429-495
E6FV88_ENTFA/500-566
E6FV88_ENTFA/571-637
E6FV88_ENTFA/642-703
E6G379_ENTFA/628-684
E6G379_ENTFA/686-740
E6G5J1_ENTFA/360-424
E6G5J1_ENTFA/429-495
E6G5J1_ENTFA/500-566
E6G5J1_ENTFA/571-637
E6G5J1_ENTFA/642-703
E6G9U4_ENTFA/628-684
E6G9U4_ENTFA/686-740
E6GFZ6_ENTFA/360-424
E6GFZ6_ENTFA/429-495
E6GFZ6_ENTFA/500-566
E6GFZ6_ENTFA/571-637
E6GFZ6_ENTFA/642-703
E6GN86_ENTFA/360-424
E6GN86_ENTFA/429-495
E6GN86_ENTFA/500-566
E6GN86_ENTFA/571-637
E6GN86_ENTFA/642-703
E6GQ17_ENTFA/628-684
E6GQ17_ENTFA/686-740
E6GUB7_ENTFA/628-684
E6GUB7_ENTFA/686-740
E6GVH0_ENTFA/360-424
E6GVH0_ENTFA/429-495
E6GVH0_ENTFA/500-566
E6GVH0_ENTFA/571-637
E6GVH0_ENTFA/642-703
E6H5N4_ENTFA/628-684
E6H5N4_ENTFA/686-740
E6H8F0_ENTFA/360-424
E6H8F0_ENTFA/429-495
E6H8F0_ENTFA/500-566
E6H8F0_ENTFA/571-637
E6H8F0_ENTFA/642-703
E6HF10_ENTFA/360-424
E6HF10_ENTFA/429-495
E6HF10_ENTFA/500-566
E6HF10_ENTFA/571-637
E6HF10_ENTFA/642-703
E6HFK3_ENTFA/628-684
E6HFK3_ENTFA/686-740
E6HKU0_ENTFA/628-684
E6HKU0_ENTFA/686-740
E6HMH7_ENTFA/360-424
E6HMH7_ENTFA/429-495
E6HMH7_ENTFA/500-566
E6HMH7_ENTFA/571-637
E6HMH7_ENTFA/642-703
E6HTD2_ENTFA/360-424
E6HTD2_ENTFA/429-495
E6HTD2_ENTFA/500-566
E6HTD2_ENTFA/571-637
E6HTD2_ENTFA/642-703
E6HYK3_ENTFA/628-684
E6HYK3_ENTFA/686-740
E6I1J3_ENTFA/360-424
E6I1J3_ENTFA/429-495
E6I1J3_ENTFA/500-566
E6I1J3_ENTFA/571-637
E6I1J3_ENTFA/642-703
E6I5H5_ENTFA/628-684
E6I5H5_ENTFA/686-740
E6I804_ENTFA/628-684
E6I804_ENTFA/686-740
E6IDD5_ENTFA/360-424
E6IDD5_ENTFA/429-495
E6IDD5_ENTFA/500-566
E6IDD5_ENTFA/571-637
E6IDD5_ENTFA/642-703
E6IJZ8_ENTFA/628-684
E6IJZ8_ENTFA/686-740
E6IMG0_ENTFA/360-424
E6IMG0_ENTFA/429-495
E6IMG0_ENTFA/500-566
E6IMG0_ENTFA/571-637
E6IMG0_ENTFA/642-703
E6IV41_ENTFA/628-684
E6IV41_ENTFA/686-740
E6IVR4_ENTFA/360-424
E6IVR4_ENTFA/429-495
E6IVR4_ENTFA/500-566
E6IVR4_ENTFA/571-637
E6IVR4_ENTFA/642-703
E6J0J8_STRAP/364-427
E6J0J8_STRAP/432-500
E6J0J8_STRAP/505-574
E6J0W1_STRAP/695-751
E6J5F5_9ACTO/407-469
E6J5F5_9ACTO/475-538
E6J5F5_9ACTO/543-604
E6J5F5_9ACTO/608-673
E6J992_9ACTO/691-748
E6JBY9_9ACTO/122-185
E6JBY9_9ACTO/190-253
E6JBY9_9ACTO/255-318
E6JBY9_9ACTO/321-377
E6JBY9_9ACTO/56-118
E6JFF5_RIEAN/608-663
E6JJ30_RIEAN/183-246
E6JJ30_RIEAN/42-105
E6JL07_STAEP/375-438
E6JL07_STAEP/443-506
E6JL07_STAEP/512-573
E6JL45_STAEP/564-620
E6JL45_STAEP/622-677
E6JSH8_9SPIO/563-617
E6JW33_9SPIO/124-193
E6JW33_9SPIO/200-264
E6JW33_9SPIO/56-119
E6JYQ4_PARDN/409-472
E6JYQ4_PARDN/477-540
E6JYQ4_PARDN/543-606
E6JYW3_PARDN/443-506
E6JYW3_PARDN/529-581
E6JYW3_PARDN/586-648
E6JYW3_PARDN/653-708
E6K487_9BACT/664-718
E6K6A3_9BACT/47-110
E6KIL7_STRSA/695-751
E6KL32_STRSA/370-433
E6KL32_STRSA/438-505
E6KL32_STRSA/510-579
E6KQD8_9ACTO/386-448
E6KQD8_9ACTO/453-516
E6KQD8_9ACTO/522-583
E6KQD8_9ACTO/588-647
E6KSS4_9ACTO/389-453
E6KSS4_9ACTO/458-523
E6KSS4_9ACTO/528-590
E6KSS4_9ACTO/596-657
E6LCJ7_9ENTE/626-682
E6LCJ7_9ENTE/685-739
E6LED5_9ENTE/357-421
E6LED5_9ENTE/426-492
E6LED5_9ENTE/497-560
E6LED5_9ENTE/565-626
E6LMH9_9FIRM/382-445
E6LMH9_9FIRM/456-511
E6LMH9_9FIRM/518-581
E6LUH8_9LACO/366-429
E6LUH8_9LACO/434-497
E6LUH8_9LACO/505-566
E6LUJ3_9LACO/605-661
E6LUJ3_9LACO/663-717
E6LWC8_9ACTO/390-453
E6LWC8_9ACTO/459-521
E6LWM3_9ACTO/219-281
E6LZH8_9ACTO/404-465
E6LZH8_9ACTO/470-533
E6LZH8_9ACTO/538-600
E6LZH8_9ACTO/605-663
E6M2J7_9ACTO/404-465
E6M2J7_9ACTO/470-533
E6M2J7_9ACTO/538-600
E6M2J7_9ACTO/605-663
E6M5F1_9ACTO/196-258
E6M5X3_9ACTO/390-453
E6M5X3_9ACTO/459-521
E6M854_STALU/372-435
E6M854_STALU/440-503
E6M854_STALU/509-570
E6M891_STALU/601-657
E6M891_STALU/659-714
E6MGD1_9FIRM/688-746
E6MGD1_9FIRM/755-810
E6MJ94_9FIRM/349-412
E6MJ94_9FIRM/417-480
E6MJ94_9FIRM/485-548
E6MPH3_9BACT/47-110
E6MPL0_9BACT/665-719
E6PDW0_9ZZZZ/395-457
E6PDW0_9ZZZZ/528-591
E6PDW0_9ZZZZ/600-661
E6PDW0_9ZZZZ/663-725
E6PZ07_9ZZZZ/31-94
E6PZ07_9ZZZZ/99-155
E6Q2M0_9ZZZZ/352-414
E6Q2M0_9ZZZZ/485-548
E6Q2M0_9ZZZZ/557-618
E6Q2M0_9ZZZZ/620-682
E6QKP1_9ZZZZ/317-372
E6SBW5_INTC7/376-438
E6SBW5_INTC7/443-505
E6SBW5_INTC7/510-572
E6SBW5_INTC7/577-636
E6SEM3_INTC7/397-458
E6SEM3_INTC7/463-526
E6SIY3_THEM7/591-647
E6SIY3_THEM7/657-714
E6SJA9_THEM7/628-690
E6SJA9_THEM7/696-756
E6SJA9_THEM7/763-825
E6SUE7_BACT6/51-114
E6SVJ3_BACT6/653-708
E6TDH8_MYCSR/701-762
E6TGS4_MYCSR/359-421
E6TGS4_MYCSR/426-489
E6TGS4_MYCSR/494-556
E6TGS4_MYCSR/560-625
E6TIM5_MYCSR/705-766
E6TTN7_BACCJ/366-429
E6TTN7_BACCJ/435-496
E6TTN7_BACCJ/500-564
E6TTT5_BACCJ/585-639
E6TTT6_BACCJ/593-649
E6U3A1_ETHHY/598-654
E6U3A1_ETHHY/661-721
E6U3M7_ETHHY/362-424
E6U3M7_ETHHY/429-491
E6U3M7_ETHHY/498-561
E6U3M7_ETHHY/565-621
E6U833_ETHHY/612-668
E6U833_ETHHY/675-735
E6UA92_RUMA7/386-447
E6UA92_RUMA7/452-514
E6UA92_RUMA7/521-582
E6UEC2_RUMA7/647-702
E6UEC2_RUMA7/709-771
E6UEW6_RUMA7/443-504
E6UEW6_RUMA7/511-575
E6UH54_RUMA7/3-65
E6UH54_RUMA7/73-135
E6UI04_RUMA7/110-166
E6UI04_RUMA7/172-234
E6UI04_RUMA7/241-302
E6UPC1_CLOTL/597-657
E6UPC1_CLOTL/664-718
E6UT49_CLOTL/360-424
E6UT49_CLOTL/429-490
E6UT49_CLOTL/498-560
E6VXF4_DESAO/590-639
E6X5W2_CELAD/614-667
E6X7E5_CELAD/45-109
E7FQW9_9LACO/664-718
E7FR66_9LACO/363-426
E7FR66_9LACO/431-494
E7FR66_9LACO/499-560
E7FU07_ERYRH/652-706
E7FUY1_ERYRH/342-406
E7FUY1_ERYRH/410-475
E7FUY1_ERYRH/480-552
E7FVJ9_ERYRH/238-302
E7FVJ9_ERYRH/92-154
E7FWN9_ERYRH/555-623
E7GD92_9FIRM/355-419
E7GD92_9FIRM/423-489
E7GD92_9FIRM/493-563
E7GF08_9FIRM/605-661
E7GF08_9FIRM/664-717
E7GT34_CLOSY/409-470
E7GT34_CLOSY/543-606
E7GXQ9_STRAP/364-427
E7GXQ9_STRAP/432-500
E7GXQ9_STRAP/505-574
E7GXW5_STRAP/695-751
E7MA09_9BACL/584-639
E7MA10_9BACL/645-697
E7MAI8_9BACL/368-430
E7MAI8_9BACL/435-500
E7MAI8_9BACL/505-569
E7MC60_9BACL/350-411
E7MD33_STAAU/377-440
E7MD33_STAAU/445-508
E7MD33_STAAU/514-575
E7MG54_STAAU/600-656
E7MG54_STAAU/658-713
E7MM13_9FIRM/350-415
E7MM13_9FIRM/486-558
E7MMN4_9FIRM/607-663
E7MMN4_9FIRM/666-723
E7MSR0_STAAU/377-440
E7MSR0_STAAU/445-508
E7MSR0_STAAU/514-575
E7MSU9_STAAU/600-656
E7MSU9_STAAU/658-713
E7N2F8_9FIRM/609-664
E7N2X5_9FIRM/354-416
E7N2X5_9FIRM/421-483
E7N2X5_9FIRM/490-552
E7N636_9ACTO/411-474
E7N636_9ACTO/479-542
E7N636_9ACTO/547-611
E7N636_9ACTO/616-674
E7N9P0_9ACTO/385-447
E7N9P0_9ACTO/452-515
E7N9P0_9ACTO/518-581
E7N9P0_9ACTO/593-656
E7NQ18_TREPH/114-184
E7NQ18_TREPH/191-252
E7NQ18_TREPH/46-109
E7NWX4_TREPH/569-622
E7PW84_STRDY/371-434
E7PW84_STRDY/439-507
E7PW84_STRDY/511-588
E7PWF8_STRDY/694-744
E7RHK1_9BACL/601-657
E7RHP5_9BACL/363-426
E7RHP5_9BACL/431-494
E7RHP5_9BACL/500-562
E7RLF5_9BACT/47-110
E7RND7_9BACT/665-718
E7S6B1_STRAG/372-435
E7S6B1_STRAG/440-507
E7S6B1_STRAG/511-585
E7S6E3_STRAG/695-752
E7SD19_9STRE/371-434
E7SD19_9STRE/439-507
E7SD19_9STRE/512-583
E7SD44_9STRE/705-761
E8JJ32_9ACTO/389-453
E8JJ32_9ACTO/458-523
E8JJ32_9ACTO/528-591
E8JJ32_9ACTO/596-657
E8JLJ4_9ACTO/441-503
E8JLJ4_9ACTO/509-571
E8JLJ4_9ACTO/576-638
E8JLJ4_9ACTO/643-702
E8JRE2_STREI/371-434
E8JRE2_STREI/439-505
E8JRE2_STREI/506-579
E8JRG8_STREI/698-754
E8JV10_STRCR/370-433
E8JV10_STRCR/438-506
E8JV10_STRCR/511-581
E8JWZ2_STRCR/706-761
E8JZ20_9STRE/695-751
E8K1G3_9STRE/370-433
E8K1G3_9STRE/438-505
E8K1G3_9STRE/510-579
E8K8T9_STRPA/371-434
E8K8T9_STRPA/439-507
E8K8T9_STRPA/512-583
E8K8W4_STRPA/704-760
E8K9U7_9STRE/695-751
E8KCI7_9STRE/370-433
E8KCI7_9STRE/438-505
E8KCI7_9STRE/510-576
E8KKW9_STRSA/368-431
E8KKW9_STRSA/436-504
E8KKW9_STRSA/509-579
E8KKZ5_STRSA/706-762
E8KT88_STRVE/698-755
E8KU13_STRVE/367-430
E8KU13_STRVE/435-504
E8KU13_STRVE/508-578
E8LBF7_9FIRM/623-677
E8LDB3_9FIRM/385-449
E8LDB3_9FIRM/454-517
E8LDB3_9FIRM/520-583
E8MG25_BIFL2/399-463
E8MG25_BIFL2/468-532
E8MG25_BIFL2/535-597
E8MG25_BIFL2/602-661
E8MJ92_BIFL2/479-548
E8MJ92_BIFL2/569-623
E8MJ92_BIFL2/628-690
E8MRD9_BIFLS/478-547
E8MRD9_BIFLS/570-622
E8MRD9_BIFLS/627-689
E8MTT1_BIFL1/171-234
E8MUB3_BIFL1/479-548
E8MUB3_BIFL1/569-623
E8MUB3_BIFL1/628-690
E8MWP0_BIFL1/399-463
E8MWP0_BIFL1/468-532
E8MWP0_BIFL1/535-597
E8MWP0_BIFL1/602-661
E8N7X5_MICTS/394-456
E8N7X5_MICTS/459-520
E8N803_MICTS/768-825
E8N803_MICTS/832-897
E8N860_MICTS/371-433
E8N860_MICTS/513-575
E8N920_MICTS/368-429
E8N920_MICTS/434-506
E8PPP9_THESS/166-228
E8PPP9_THESS/233-294
E8PPP9_THESS/302-363
E8QD19_STRED/371-434
E8QD19_STRED/439-507
E8QD19_STRED/511-588
E8R507_ISOPI/149-205
E8R508_ISOPI/1100-1158
E8R508_ISOPI/1293-1353
E8R508_ISOPI/1357-1416
E8R508_ISOPI/1546-1606
E8R508_ISOPI/1608-1664
E8S2P6_MICSL/158-215
E8S2P6_MICSL/94-153
E8S2P7_MICSL/217-278
E8S2R2_MICSL/367-430
E8S2R2_MICSL/435-497
E8S2R2_MICSL/501-564
E8S5S0_MICSL/403-466
E8S5S0_MICSL/472-534
E8S5S0_MICSL/539-600
E8S5S0_MICSL/605-660
E8SFN7_STAPH/582-638
E8SFN7_STAPH/640-695
E8SG15_STAPH/375-438
E8SG15_STAPH/443-507
E8SG15_STAPH/513-575
E8SYF3_GEOS2/656-711
E8SYF4_GEOS2/583-637
E8SZ22_GEOS2/365-427
E8SZ22_GEOS2/433-496
E8SZ22_GEOS2/501-563
E8U6A5_DEIML/206-268
E8U6A5_DEIML/272-337
E8U6A5_DEIML/346-406
E8UKE6_STREJ/372-435
E8UKE6_STREJ/440-501
E8UKE6_STREJ/506-569
E8UKE6_STREJ/573-639
E8UPE2_STREJ/693-749
E8UPU1_STREJ/134-197
E8UR20_THEBF/571-627
E8UR20_THEBF/633-687
E8UTK5_THEBF/348-410
E8UTK5_THEBF/415-477
E8UTK5_THEBF/482-545
E8UXP4_TERSS/716-771
E8V4N5_TERSS/56-118
E8V9K5_BACST/598-654
E8V9K5_BACST/656-710
E8V9K6_BACST/584-638
E8VAF2_BACST/360-424
E8VAF2_BACST/429-492
E8VAF2_BACST/497-559
E8WC07_STRFA/381-444
E8WC07_STRFA/449-510
E8WC07_STRFA/515-576
E8WC07_STRFA/584-646
E8WCY8_STRFA/473-536
E8WGH4_STRFA/376-439
E8WGH4_STRFA/444-507
E8WGH4_STRFA/511-574
E8WGH4_STRFA/579-638
E8WSG8_GEOS8/597-651
E8WXA1_ACISM/726-781
E8X3K9_ACISM/103-162
E8X3K9_ACISM/35-97
E8ZMD0_CLOB0/604-660
E8ZMD0_CLOB0/668-722
E8ZTP7_CLOB0/376-438
E8ZTP7_CLOB0/442-505
E8ZTP7_CLOB0/512-576
E9DKA6_9STRE/367-430
E9DKA6_9STRE/435-504
E9DKA6_9STRE/508-578
E9DL47_9STRE/698-755
E9FGP9_9STRE/370-433
E9FGP9_9STRE/438-505
E9FGP9_9STRE/510-579
E9FIW3_9STRE/695-751
E9FM73_9STRE/694-750
E9FP53_9STRE/370-433
E9FP53_9STRE/438-505
E9FP53_9STRE/510-579
E9RN88_LACRE/604-660
E9RN88_LACRE/662-716
E9RPD7_LACRE/352-415
E9RPD7_LACRE/420-483
E9RPD7_LACRE/488-550
E9RVV7_9FIRM/413-476
E9RVV7_9FIRM/483-545
E9RVV7_9FIRM/553-615
E9RVV7_9FIRM/620-681
E9S462_TREDE/512-566
E9S528_TREDE/114-184
E9S528_TREDE/191-251
E9S528_TREDE/46-109
E9S8N7_RUMAL/770-832
E9S8N7_RUMAL/839-900
E9SB76_RUMAL/647-702
E9SB76_RUMAL/709-771
E9SCS7_RUMAL/120-182
E9SD55_RUMAL/440-501
E9SD55_RUMAL/508-572
E9SD91_RUMAL/386-448
E9SD91_RUMAL/454-515
E9SD91_RUMAL/528-591
E9SD91_RUMAL/596-658
E9SD91_RUMAL/663-725
E9SD91_RUMAL/730-792
E9SEQ9_RUMAL/389-450
E9SEQ9_RUMAL/455-517
E9SEQ9_RUMAL/524-585
E9SLH2_CLOSY/409-470
E9SLH2_CLOSY/543-606
E9SX49_COREQ/694-753
E9T6I5_COREQ/413-474
E9T6I5_COREQ/546-609
E9T6I5_COREQ/611-669
E9T839_COREQ/369-431
E9T839_COREQ/436-500
E9T839_COREQ/505-566
E9T839_COREQ/570-638
E9UPF8_9ACTO/357-418
E9UPF8_9ACTO/423-488
E9UPF8_9ACTO/491-553
E9UQE0_9ACTO/706-766
E9UWY7_9ACTO/694-754
E9V1L3_9ACTO/155-215
E9V1L3_9ACTO/19-81
E9V1L3_9ACTO/220-279
E9V1L3_9ACTO/86-149
E9ZQB2_MYCTU/701-762
E9ZR22_MYCTU/360-422
E9ZR22_MYCTU/427-490
E9ZR22_MYCTU/495-557
E9ZR22_MYCTU/561-626
F0D1E4_STAAU/564-620
F0D1E4_STAAU/622-677
F0D1I6_STAAU/377-440
F0D1I6_STAAU/445-508
F0D1I6_STAAU/514-575
F0DE76_STAAU/564-620
F0DE76_STAAU/622-677
F0DEB7_STAAU/377-440
F0DEB7_STAAU/445-508
F0DEB7_STAAU/514-575
F0DHR3_9FIRM/584-640
F0DHR3_9FIRM/652-706
F0DJ68_9FIRM/350-412
F0DJ68_9FIRM/417-480
F0DJ68_9FIRM/487-551
F0DUI1_9FIRM/349-411
F0DUI1_9FIRM/416-478
F0DUI1_9FIRM/483-546
F0DWA1_9FIRM/557-613
F0DWA1_9FIRM/620-673
F0EGX8_ENTCA/360-424
F0EGX8_ENTCA/429-495
F0EGX8_ENTCA/500-565
F0EGX8_ENTCA/570-634
F0EHS7_ENTCA/139-200
F0EHS7_ENTCA/285-347
F0EHU1_ENTCA/226-290
F0EP24_ENTCA/616-672
F0F4F3_9BACT/47-110
F0F7C0_9BACT/665-719
F0FBI3_STRSA/707-762
F0FBK9_STRSA/368-431
F0FBK9_STRSA/436-504
F0FBK9_STRSA/509-579
F0FMP9_STRSA/368-431
F0FMP9_STRSA/436-504
F0FMP9_STRSA/509-579
F0FMS5_STRSA/707-762
F0FUP1_STRSA/368-431
F0FUP1_STRSA/436-504
F0FUP1_STRSA/509-579
F0FUR7_STRSA/706-762
F0GM89_9LACO/357-420
F0GM89_9LACO/425-488
F0GM89_9LACO/496-557
F0GMA4_9LACO/605-661
F0GMA4_9LACO/663-717
F0GQY9_9LACO/357-420
F0GQY9_9LACO/425-488
F0GQY9_9LACO/496-557
F0GR03_9LACO/444-500
F0GR03_9LACO/502-556
F0GWI9_9FIRM/360-423
F0GWI9_9FIRM/427-490
F0GWI9_9FIRM/499-562
F0H265_9FIRM/167-230
F0H265_9FIRM/27-90
F0H265_9FIRM/94-157
F0H704_9BACT/665-719
F0HA64_9BACT/47-110
F0HF46_9FIRM/107-170
F0HF46_9FIRM/40-104
F0HFA4_9FIRM/771-839
F0HG34_9FIRM/21-84
F0HH19_9FIRM/590-646
F0HH19_9FIRM/648-703
F0HHD9_9FIRM/834-895
F0HJ79_9FIRM/114-176
F0HJ79_9FIRM/255-318
F0HJ79_9FIRM/322-384
F0HJ79_9FIRM/457-518
F0HKD9_9ACTN/667-718
F0HL48_9ACTN/143-205
F0HL48_9ACTN/211-273
F0HL48_9ACTN/283-339
F0HL48_9ACTN/71-134
F0HMN1_9ACTN/372-435
F0HMN1_9ACTN/440-503
F0HMN1_9ACTN/508-570
F0HN98_9ACTN/226-286
F0HN98_9ACTN/288-350
F0HN98_9ACTN/352-413
F0HTY4_LACDL/355-418
F0HTY4_LACDL/423-486
F0HTY4_LACDL/505-567
F0HXZ9_LACDL/607-663
F0HXZ9_LACDL/665-720
F0I3E0_STRSA/368-431
F0I3E0_STRSA/436-504
F0I3E0_STRSA/509-579
F0I3G6_STRSA/706-762
F0IBS1_STRSA/707-762
F0IBU8_STRSA/368-431
F0IBU8_STRSA/436-504
F0IBU8_STRSA/509-579
F0IDR4_9FLAO/614-668
F0IF29_9FLAO/122-177
F0IF29_9FLAO/52-116
F0IKK8_STRSA/707-762
F0IKN4_STRSA/368-431
F0IKN4_STRSA/436-504
F0IKN4_STRSA/509-579
F0IRQ4_STRSA/706-762
F0IRT0_STRSA/368-431
F0IRT0_STRSA/436-504
F0IRT0_STRSA/509-579
F0ITP8_STRSA/216-284
F0ITP8_STRSA/289-359
F0JF45_DESDE/591-645
F0K1K1_LACD2/607-663
F0K1K1_LACD2/665-720
F0K375_LACD2/355-418
F0K375_LACD2/423-486
F0K375_LACD2/505-567
F0K5X5_CLOAE/379-441
F0K5X5_CLOAE/446-509
F0K5X5_CLOAE/516-577
F0K9B0_CLOAE/605-661
F0K9B0_CLOAE/670-725
F0M4P8_ARTPP/408-470
F0M4P8_ARTPP/476-540
F0M4P8_ARTPP/543-605
F0M4P9_ARTPP/463-522
F0M8X0_ARTPP/433-495
F0M8X0_ARTPP/500-563
F0M8X0_ARTPP/568-631
F0M8X0_ARTPP/636-694
F0NS30_LACHH/364-427
F0NS30_LACHH/432-495
F0NS30_LACHH/506-568
F0NU42_LACHH/607-663
F0NU42_LACHH/665-719
F0NZA0_WEEVC/45-106
F0P057_WEEVC/602-656
F0P7K0_STAPE/375-438
F0P7K0_STAPE/443-507
F0P7K0_STAPE/513-575
F0P7P5_STAPE/600-656
F0P7P5_STAPE/658-713
F0PBQ5_ENTF6/360-424
F0PBQ5_ENTF6/429-495
F0PBQ5_ENTF6/500-566
F0PBQ5_ENTF6/571-637
F0PBQ5_ENTF6/642-703
F0PBS8_ENTF6/628-684
F0PBS8_ENTF6/686-740
F0PQP6_BACT0/369-432
F0PQP6_BACT0/437-499
F0PQP6_BACT0/506-566
F0PRR3_BACT0/584-638
F0PRR4_BACT0/577-629
F0PRR4_BACT0/633-688
F0PSK0_BACT0/590-642
F0PSK0_BACT0/646-701
F0R3G0_BACSH/661-715
F0R8T5_BACSH/48-111
F0RAK6_CELLC/127-192
F0RAK6_CELLC/57-121
F0RDS8_CELLC/614-668
F0RLA1_DEIPM/206-268
F0RLA1_DEIPM/272-337
F0RLA1_DEIPM/346-406
F0SBK1_PEDSD/186-253
F0SBK1_PEDSD/45-107
F0SCX6_PEDSD/645-699
F0SUQ6_SYNGF/336-399
F0SUQ6_SYNGF/404-471
F0SUQ6_SYNGF/476-536
F0SZJ5_SYNGF/591-646
F0SZZ3_SYNGF/590-646
F0T625_METSL/93-156
F0TDV0_LACA3/607-663
F0TDV0_LACA3/665-720
F0TFU1_LACA3/366-429
F0TFU1_LACA3/434-497
F0TFU1_LACA3/508-570
F0TLY9_RIEAR/183-246
F0TLY9_RIEAR/42-105
F0TNE2_RIEAR/608-663
F0VVS9_STRG2/697-754
F0VVV5_STRG2/371-434
F0VVV5_STRG2/439-507
F0VVV5_STRG2/511-583
F0YUR4_9CLOT/404-467
F0YUR4_9CLOT/474-536
F0YUR4_9CLOT/541-603
F0YUR4_9CLOT/610-673
F1LDQ6_ASCSU/172-224
F1T410_9ACTN/159-222
F1T410_9ACTN/228-292
F1T5U5_9ACTN/362-426
F1T5U5_9ACTN/434-497
F1T5U5_9ACTN/502-561
F1TDL2_9CLOT/362-424
F1TDL2_9CLOT/431-493
F1TDL2_9CLOT/500-560
F1TG70_9CLOT/608-668
F1TG70_9CLOT/675-729
F1TL85_PROAC/384-446
F1TL85_PROAC/452-521
F1TL85_PROAC/524-586
F1TUE8_PROAC/384-446
F1TUE8_PROAC/452-521
F1TUE8_PROAC/524-586
F1U139_PROAC/384-446
F1U139_PROAC/452-521
F1U139_PROAC/524-586
F1U8S8_PROAC/384-446
F1U8S8_PROAC/452-521
F1U8S8_PROAC/524-586
F1UJ13_PROAC/384-446
F1UJ13_PROAC/452-521
F1UJ13_PROAC/524-586
F1UNS1_PROAC/384-446
F1UNS1_PROAC/452-521
F1UNS1_PROAC/524-586
F1UUM8_PROAC/384-446
F1UUM8_PROAC/452-521
F1UUM8_PROAC/524-586
F1V3F8_PROAC/384-446
F1V3F8_PROAC/452-521
F1V3F8_PROAC/524-586
F1V9C2_PROAC/384-446
F1V9C2_PROAC/452-521
F1V9C2_PROAC/524-586
F1VKP5_PROAC/384-446
F1VKP5_PROAC/452-521
F1VKP5_PROAC/524-586
F1YK07_9ACTO/728-787
F1YLC2_9ACTO/362-424
F1YLC2_9ACTO/429-492
F1YLC2_9ACTO/497-558
F1YLC2_9ACTO/562-629
F1Z2Q9_9STRE/365-428
F1Z2Q9_9STRE/441-519
F1Z2U1_9STRE/692-749
F1ZSQ7_THEET/349-411
F1ZSQ7_THEET/416-478
F1ZSQ7_THEET/483-546
F1ZYR2_THEET/529-585
F1ZYR2_THEET/591-645
F2B3B6_STRPN/694-750
F2B4X9_STRPN/370-433
F2B4X9_STRPN/438-505
F2B4X9_STRPN/510-577
F2B4X9_STRPN/582-651
F2BM47_STRSA/368-431
F2BM47_STRSA/436-504
F2BM47_STRSA/509-579
F2BM74_STRSA/707-762
F2BPZ6_STRSA/368-431
F2BPZ6_STRSA/436-504
F2BPZ6_STRSA/509-579
F2BQ35_STRSA/706-762
F2BUD4_STRSA/216-284
F2BUD4_STRSA/289-359
F2BV66_9FIRM/354-416
F2BV66_9FIRM/421-484
F2BV66_9FIRM/488-540
F2BVJ4_9FIRM/599-654
F2CAF8_STRSA/368-431
F2CAF8_STRSA/436-504
F2CAF8_STRSA/509-579
F2CAI5_STRSA/706-762
F2CF71_STRSA/368-431
F2CF71_STRSA/436-504
F2CF71_STRSA/509-579
F2CFD8_STRSA/707-762
F2CIG1_STRSA/368-431
F2CIG1_STRSA/436-504
F2CIG1_STRSA/509-579
F2CII7_STRSA/707-762
F2F668_9BACL/368-431
F2F668_9BACL/436-498
F2F668_9BACL/516-565
F2GFC5_MYCTU/701-762
F2GPL8_MYCTU/360-422
F2GPL8_MYCTU/427-490
F2GPL8_MYCTU/495-557
F2GPL8_MYCTU/561-626
F2H1A2_BACTU/369-432
F2H1A2_BACTU/437-499
F2H1A2_BACTU/506-566
F2H1F6_BACTU/584-638
F2H242_BACTU/590-642
F2H242_BACTU/646-701
F2H2B1_BACTU/577-630
F2H2B1_BACTU/633-688
F2HKI1_LACLA/707-763
F2HNQ0_LACLA/365-428
F2HNQ0_LACLA/434-502
F2HNQ0_LACLA/506-574
F2I5T5_9LACT/605-662
F2I5T5_9LACT/664-718
F2I6J3_9LACT/386-448
F2I6J3_9LACT/453-516
F2I6J3_9LACT/521-583
F2I9C5_9FLAO/120-186
F2I9C5_9FLAO/48-115
F2IAN9_9FLAO/646-700
F2JMI4_9FIRM/377-436
F2JMI4_9FIRM/448-513
F2JMI4_9FIRM/522-585
F2JSA6_9FIRM/594-649
F2JSA7_9FIRM/604-660
F2JSA7_9FIRM/667-721
F2KUU3_9BACT/47-110
F2KX14_9BACT/665-719
F2LYX0_LACAM/607-663
F2LYX0_LACAM/665-719
F2M0S9_LACAM/366-429
F2M0S9_LACAM/434-497
F2M0S9_LACAM/508-570
F2M6C8_LACCA/360-423
F2M6C8_LACCA/428-491
F2M6C8_LACCA/498-560
F2MCG6_LACCA/602-658
F2MCG6_LACCA/660-713
F2MFA7_LACCA/360-423
F2MFA7_LACCA/428-491
F2MFA7_LACCA/498-560
F2ML24_LACCA/602-658
F2ML24_LACCA/660-713
F2MMF2_ENTFA/628-684
F2MMF2_ENTFA/686-740
F2MPL9_ENTFA/360-424
F2MPL9_ENTFA/429-495
F2MPL9_ENTFA/500-566
F2MPL9_ENTFA/571-637
F2MPL9_ENTFA/642-703
F2N980_9ACTN/364-428
F2N980_9ACTN/436-497
F2N980_9ACTN/502-563
F2N980_9ACTN/571-631
F2NG76_9DELT/629-677
F2NN11_9DEIN/195-257
F2NN11_9DEIN/261-323
F2NN11_9DEIN/330-392
F2NU79_9SPIO/128-196
F2NU79_9SPIO/60-123
F2NV91_9SPIO/570-624
F2QCN9_STROR/172-239
F2QCN9_STROR/244-313
F2QEX3_STROR/370-433
F2QEX3_STROR/438-505
F2QEX3_STROR/510-579
F2QH16_STROR/695-751
F2RCY2_9ACTO/486-550
F2RD22_9ACTO/390-454
F2RD22_9ACTO/459-520
F2RD22_9ACTO/524-586
F2RD22_9ACTO/593-653
F2RI73_9ACTO/384-447
F2RI73_9ACTO/452-515
F2RI73_9ACTO/519-582
F2RI73_9ACTO/587-647
F2UWT3_ACTVI/385-447
F2UWT3_ACTVI/452-515
F2UWT3_ACTVI/518-581
F2UWT3_ACTVI/586-649
F2UZN1_ACTVI/411-474
F2UZN1_ACTVI/479-542
F2UZN1_ACTVI/547-611
F2UZN1_ACTVI/616-674
F2V6Q2_MYCTU/701-762
F2V978_MYCTU/360-422
F2V978_MYCTU/427-490
F2V978_MYCTU/495-557
F2V978_MYCTU/561-626
O07106_ENTFA/628-684
O07106_ENTFA/686-740
O07667_ENTHR/618-674
O33660_STRMT/610-666
O33661_STRMT/610-666
O33676_STRMT/610-666
O33681_STRMT/610-666
O33692_STROR/610-666
O34006_STRPN/694-750
O51161_BORBU/573-629
O70035_STRMT/610-666
O83329_TREPA/105-172
O83329_TREPA/38-100
O83741_TREPA/598-652
P72351_MYCLE/701-762
P72528_STRPN/610-666
P72529_STRPN/610-666
P72530_STRPN/610-666
P72531_STRPN/610-666
P95804_STROR/610-666
PBPB_BACSU/601-657
PBPB_BACSU/659-713
PBPX_STRPN/694-750
PBPX_STRR6/694-750
PK1_STRTO/379-441
PK1_STRTO/446-509
PK1_STRTO/513-576
PK1_STRTO/581-641
PKN1_COREF/381-443
PKN1_COREF/448-512
PKN1_COREF/517-577
PKN1_COREF/581-650
PKN1_CORGL/369-431
PKN1_CORGL/436-500
PKN1_CORGL/505-565
PKN1_CORGL/569-638
PKN1_THETN/348-410
PKN1_THETN/415-477
PKN1_THETN/482-545
PKN2_CLOAB/379-441
PKN2_CLOAB/446-509
PKN2_CLOAB/516-577
PKN2_CLOPE/379-440
PKN2_CLOPE/445-508
PKN2_CLOPE/517-580
PKNA2_BIFLO/470-539
PKNA2_BIFLO/560-614
PKNA2_BIFLO/619-681
PKNB_BIFLO/403-467
PKNB_BIFLO/472-536
PKNB_BIFLO/539-601
PKNB_BIFLO/606-665
PKNB_LACLA/365-428
PKNB_LACLA/434-502
PKNB_LACLA/506-574
PKNB_MYCBO/360-422
PKNB_MYCBO/427-490
PKNB_MYCBO/495-557
PKNB_MYCBO/561-626
PKNB_MYCLE/356-418
PKNB_MYCLE/423-486
PKNB_MYCLE/491-553
PKNB_MYCLE/557-622
PKNB_MYCTU/360-422
PKNB_MYCTU/427-490
PKNB_MYCTU/495-557
PKNB_MYCTU/561-626
PKNX_STRCO/383-445
PKNX_STRCO/450-511
PKNX_STRCO/516-580
PKNX_STRCO/585-649
PKSC_STRCO/486-550
PRKC_BACAN/369-432
PRKC_BACAN/437-499
PRKC_BACAN/506-566
PRKC_BACSU/360-424
PRKC_BACSU/429-492
PRKC_BACSU/497-559
PRKC_STAAE/377-440
PRKC_STAAE/445-508
PRKC_STAAE/514-575
Q01Q42_SOLUE/624-679
Q02WW3_LACLS/366-430
Q02WW3_LACLS/436-504
Q02WW3_LACLS/508-571
Q02ZY7_LACLS/709-765
Q038H6_LACC3/360-423
Q038H6_LACC3/428-491
Q038H6_LACC3/498-560
Q038T9_LACC3/44-114
Q039S0_LACC3/602-658
Q039S0_LACC3/660-713
Q03EX9_PEDPA/608-664
Q03EX9_PEDPA/666-721
Q03FY0_PEDPA/376-439
Q03FY0_PEDPA/444-507
Q03J11_STRTD/698-755
Q03JR6_STRTD/367-430
Q03JR6_STRTD/435-504
Q03JR6_STRTD/508-578
Q03QH2_LACBA/604-660
Q03QH2_LACBA/662-717
Q03RS6_LACBA/367-430
Q03RS6_LACBA/435-498
Q03RS6_LACBA/503-565
Q03W19_LEUMM/395-458
Q03W19_LEUMM/463-526
Q03W19_LEUMM/531-594
Q03W32_LEUMM/593-648
Q042P6_LACGA/604-660
Q042P6_LACGA/662-716
Q044G7_LACGA/357-420
Q044G7_LACGA/425-487
Q044G7_LACGA/502-564
Q049P3_LACDB/355-418
Q049P3_LACDB/423-486
Q049P3_LACDB/505-567
Q04B75_LACDB/577-633
Q04B75_LACDB/635-690
Q04ES7_OENOB/599-656
Q04ES7_OENOB/658-712
Q04FQ7_OENOB/368-431
Q04FQ7_OENOB/437-499
Q04FQ7_OENOB/508-564
Q04J43_STRP2/370-433
Q04J43_STRP2/438-505
Q04J43_STRP2/510-577
Q04J43_STRP2/582-651
Q04MC5_STRP2/694-750
Q04SV9_LEPBJ/112-183
Q04SV9_LEPBJ/45-107
Q04VD1_LEPBJ/549-602
Q04Y44_LEPBL/549-602
Q050Y3_LEPBL/112-183
Q050Y3_LEPBL/45-107
Q09BL7_STIAD/614-668
Q0AXM0_SYNWW/338-400
Q0AXM0_SYNWW/405-468
Q0AXM0_SYNWW/475-538
Q0AYR4_SYNWW/581-637
Q0AYR4_SYNWW/647-702
Q0PIH7_HELMO/358-420
Q0PIH7_HELMO/425-487
Q0PIH7_HELMO/495-557
Q0RB10_FRAAA/419-483
Q0RB10_FRAAA/488-552
Q0RB10_FRAAA/555-616
Q0RBL5_FRAAA/791-852
Q0RFM1_FRAAA/467-530
Q0RFM1_FRAAA/535-598
Q0RFM1_FRAAA/604-669
Q0RFM1_FRAAA/691-750
Q0RIK6_FRAAA/444-506
Q0RIK6_FRAAA/511-574
Q0RIK6_FRAAA/578-637
Q0RJ21_FRAAA/579-641
Q0RJ21_FRAAA/646-709
Q0RJ21_FRAAA/712-772
Q0S8N1_RHOSR/678-737
Q0SAD9_RHOSR/365-427
Q0SAD9_RHOSR/432-496
Q0SAD9_RHOSR/501-562
Q0SAD9_RHOSR/566-634
Q0SHP8_RHOSR/414-475
Q0SHP8_RHOSR/490-542
Q0SHP8_RHOSR/547-610
Q0SHP8_RHOSR/612-670
Q0SPA2_BORAP/123-192
Q0SPA2_BORAP/199-259
Q0SPA2_BORAP/55-118
Q0SRU7_CLOPS/607-663
Q0SRU7_CLOPS/672-727
Q0SRW1_CLOPS/619-675
Q0SRW1_CLOPS/683-738
Q0SS83_CLOPS/378-439
Q0SS83_CLOPS/444-507
Q0SS83_CLOPS/516-579
Q0SS83_CLOPS/589-651
Q0SVJ4_CLOPS/608-664
Q0SVJ4_CLOPS/672-727
Q0TP78_CLOP1/607-663
Q0TP78_CLOP1/672-727
Q0TP94_CLOP1/619-675
Q0TP94_CLOP1/683-738
Q0TPL6_CLOP1/379-440
Q0TPL6_CLOP1/445-507
Q0TPL6_CLOP1/514-577
Q0TPL6_CLOP1/587-649
Q0TTP2_CLOP1/601-657
Q0TTP2_CLOP1/665-720
Q0YPU7_9CHLB/608-665
Q0YT40_9CHLB/104-168
Q0YT40_9CHLB/179-242
Q0YT40_9CHLB/35-98
Q11RG8_CYTH3/647-701
Q11WL4_CYTH3/186-251
Q11WL4_CYTH3/45-108
Q182R7_CLOD6/407-471
Q182R7_CLOD6/477-540
Q182Z0_CLOD6/598-659
Q1B026_RUBXD/346-407
Q1B026_RUBXD/410-472
Q1B026_RUBXD/477-541
Q1B026_RUBXD/546-607
Q1B2F5_MYCSS/701-762
Q1BBZ0_MYCSS/701-762
Q1BCI8_MYCSS/33-102
Q1BG47_MYCSS/358-420
Q1BG47_MYCSS/425-488
Q1BG47_MYCSS/494-555
Q1BG47_MYCSS/559-624
Q1D0S4_MYXXD/615-670
Q1G9I4_LACDA/361-424
Q1G9I4_LACDA/429-492
Q1G9I4_LACDA/511-573
Q1GAT8_LACDA/607-663
Q1GAT8_LACDA/665-720
Q1IIS0_ACIBL/173-252
Q1IIS0_ACIBL/35-96
Q1IKG4_ACIBL/674-729
Q1IWY7_DEIGD/206-267
Q1IWY7_DEIGD/272-336
Q1IWY7_DEIGD/345-405
Q1J5G0_STRPF/694-751
Q1J5J2_STRPF/372-435
Q1J5J2_STRPF/440-508
Q1J5J2_STRPF/512-589
Q1JAG7_STRPB/694-751
Q1JAK0_STRPB/372-435
Q1JAK0_STRPB/440-508
Q1JAK0_STRPB/512-589
Q1JFL0_STRPD/694-751
Q1JFP3_STRPD/372-435
Q1JFP3_STRPD/440-508
Q1JFP3_STRPD/512-589
Q1JKL9_STRPC/694-751
Q1JKQ2_STRPC/372-435
Q1JKQ2_STRPC/440-508
Q1JKQ2_STRPC/512-589
Q1JXA9_DESAC/639-692
Q1JXI8_DESAC/320-382
Q1JXI8_DESAC/390-454
Q1MPC5_LAWIP/632-692
Q1NN00_9DELT/531-586
Q1NTZ6_9DELT/531-586
Q1VWE0_9FLAO/600-654
Q1WT97_LACS1/606-662
Q1WT97_LACS1/664-718
Q1YIX6_MOBAS/35-95
Q1YIX6_MOBAS/97-160
Q21DQ4_SACD2/172-234
Q21DQ4_SACD2/237-300
Q24TE0_DESHY/560-616
Q24U18_DESHY/350-414
Q24U18_DESHY/420-486
Q24U18_DESHY/493-556
Q24X29_DESHY/600-655
Q26BB0_FLABB/609-663
Q26BK8_FLABB/44-108
Q2B4Q2_9BACI/572-626
Q2B4Q3_9BACI/606-662
Q2B4Q3_9BACI/664-719
Q2B796_9BACI/370-433
Q2B796_9BACI/438-502
Q2B796_9BACI/507-570
Q2FHL8_STAA3/377-440
Q2FHL8_STAA3/445-508
Q2FHL8_STAA3/514-575
Q2FHQ6_STAA3/600-656
Q2FHQ6_STAA3/658-713
Q2FZ64_STAA8/377-440
Q2FZ64_STAA8/445-508
Q2FZ64_STAA8/514-575
Q2FZ94_STAA8/600-656
Q2FZ94_STAA8/658-713
Q2IG24_ANADE/618-673
Q2J4L0_FRASC/421-483
Q2J4L0_FRASC/488-552
Q2J4L0_FRASC/555-616
Q2J519_FRASC/751-812
Q2J8F8_FRASC/424-487
Q2J8F8_FRASC/492-555
Q2J8F8_FRASC/561-625
Q2J8F8_FRASC/644-703
Q2RK10_MOOTA/335-398
Q2RK10_MOOTA/403-467
Q2RK10_MOOTA/474-537
Q2RK85_MOOTA/587-643
Q2RK85_MOOTA/648-702
Q2RZ47_SALRD/134-197
Q2RZ47_SALRD/65-128
Q2S533_SALRD/594-643
Q2VP48_9ARCH/614-676
Q2YXE1_STAAB/600-656
Q2YXE1_STAAB/658-713
Q2YXJ6_STAAB/377-440
Q2YXJ6_STAAB/445-508
Q2YXJ6_STAAB/514-575
Q30A55_STRPN/601-657
Q30A56_STRPN/601-657
Q30A57_STRPN/601-657
Q30A58_STRPN/601-657
Q30A59_STRPN/601-657
Q313Q9_DESDG/614-671
Q38XN1_LACSS/578-634
Q38XT3_LACSS/360-423
Q38XT3_LACSS/428-491
Q38XT3_LACSS/497-558
Q39WE1_GEOMG/232-294
Q39WE1_GEOMG/316-379
Q39WE1_GEOMG/387-450
Q39YM5_GEOMG/600-655
Q3A2G0_PELCD/599-653
Q3AAE0_CARHZ/620-676
Q3AAE0_CARHZ/684-738
Q3AC24_CARHZ/331-394
Q3AC24_CARHZ/399-462
Q3AC24_CARHZ/469-533
Q3ANV9_CHLCH/606-663
Q3AS00_CHLCH/103-167
Q3AS00_CHLCH/178-241
Q3AS00_CHLCH/33-97
Q3B123_PELLD/608-665
Q3B3K1_PELLD/104-168
Q3B3K1_PELLD/179-242
Q3B3K1_PELLD/34-98
Q3D4J7_STRAG/350-413
Q3D4J7_STRAG/418-485
Q3D4J7_STRAG/489-563
Q3D4N0_STRAG/695-752
Q3DA10_STRAG/695-752
Q3DA98_STRAG/350-413
Q3DA98_STRAG/418-485
Q3DA98_STRAG/489-563
Q3DH78_STRAG/350-413
Q3DH78_STRAG/418-485
Q3DH78_STRAG/489-563
Q3DHB2_STRAG/695-752
Q3DIS5_STRAG/695-752
Q3DMT0_STRAG/350-413
Q3DMT0_STRAG/418-485
Q3DMT0_STRAG/489-563
Q3DS97_STRAG/695-752
Q3DUV4_STRAG/350-413
Q3DUV4_STRAG/418-485
Q3DUV4_STRAG/489-563
Q3EMR3_BACTI/18-70
Q3EMR3_BACTI/74-129
Q3EN67_BACTI/1-63
Q3EN68_BACTI/22-82
Q3ER66_BACTI/594-647
Q3ER66_BACTI/650-705
Q3K362_STRA1/372-435
Q3K362_STRA1/440-507
Q3K362_STRA1/511-585
Q3K392_STRA1/660-717
Q3Y195_ENTFC/367-431
Q3Y195_ENTFC/436-502
Q3Y195_ENTFC/507-572
Q3Y195_ENTFC/576-640
Q3Y2H5_ENTFC/676-730
Q467Q3_METBF/80-146
Q47KC3_THEFY/357-422
Q47KC3_THEFY/427-489
Q47KC3_THEFY/494-556
Q47R38_THEFY/396-460
Q47R38_THEFY/465-528
Q47R38_THEFY/530-592
Q47R38_THEFY/597-652
Q47TR7_THEFY/701-764
Q48RZ2_STRPM/694-751
Q48S24_STRPM/372-435
Q48S24_STRPM/440-508
Q48S24_STRPM/512-589
Q49WW3_STAS1/608-664
Q49WW3_STAS1/666-721
Q49X01_STAS1/372-435
Q49X01_STAS1/440-504
Q49X01_STAS1/510-572
Q4EG75_LISMO/602-658
Q4EG75_LISMO/660-715
Q4EHP8_LISMO/367-430
Q4EHP8_LISMO/435-499
Q4EHP8_LISMO/504-566
Q4ENN0_LISMO/602-658
Q4ENN0_LISMO/660-715
Q4EQN9_LISMO/367-430
Q4EQN9_LISMO/435-499
Q4EQN9_LISMO/504-566
Q4JLG0_LACRE/604-660
Q4JLG0_LACRE/662-716
Q4JLK9_LACRE/352-415
Q4JLK9_LACRE/420-483
Q4JLK9_LACRE/488-550
Q4JWB2_CORJK/438-500
Q4JWB2_CORJK/509-567
Q4JWB2_CORJK/572-635
Q4JWB2_CORJK/637-702
Q4JWB2_CORJK/704-760
Q4JYC1_CORJK/449-511
Q4JYC1_CORJK/516-580
Q4JYC1_CORJK/585-645
Q4JYC1_CORJK/649-717
Q4L5N2_STAHJ/600-656
Q4L5N2_STAHJ/658-713
Q4L5S1_STAHJ/372-435
Q4L5S1_STAHJ/440-503
Q4L5S1_STAHJ/509-570
Q4MIU8_BACCE/590-642
Q4MIU8_BACCE/646-701
Q4MJ68_BACCE/348-411
Q4MJ68_BACCE/416-478
Q4MJ68_BACCE/485-545
Q4MT99_BACCE/584-638
Q4MTA0_BACCE/577-630
Q4MTA0_BACCE/633-688
Q4TUK9_STRPN/610-666
Q4TUL0_STRPN/613-669
Q4TUL1_STRPN/613-669
Q4TUL2_STRPN/610-666
Q4TUL3_STRPN/612-668
Q4TUL4_STRPN/614-670
Q4TUL5_STRPN/612-668
Q4TUL6_STRPN/614-670
Q4TUL7_STRPN/613-669
Q4TUL8_STRPN/615-671
Q4TUL9_STRPN/613-669
Q4TUM0_STRPN/614-670
Q4TUM1_STRPN/613-666
Q4TUM2_STRPN/613-669
Q4TUM4_STRPN/613-669
Q4TUM5_STRPN/618-674
Q4TUM6_STRPN/611-667
Q4TUM7_STRPN/614-670
Q4TUM8_STRPN/614-670
Q53725_STAAU/600-656
Q53725_STAAU/658-713
Q54474_STRMT/610-666
Q54533_STRPN/610-666
Q54701_STRPN/610-666
Q54748_STRPN/610-666
Q54750_STRPN/610-666
Q54780_STRPN/610-666
Q54781_STRPN/610-666
Q54792_STRPN/610-666
Q54793_STRPN/610-666
Q54933_STRPN/128-178
Q54935_STRPN/59-109
Q54937_STRPN/610-666
Q5FJH8_LACAC/364-427
Q5FJH8_LACAC/432-495
Q5FJH8_LACAC/506-568
Q5FKV5_LACAC/607-663
Q5FKV5_LACAC/665-719
Q5HGQ0_STAAC/600-656
Q5HGQ0_STAAC/658-713
Q5HPX1_STAEQ/375-438
Q5HPX1_STAEQ/443-506
Q5HPX1_STAEQ/512-573
Q5HQ11_STAEQ/600-656
Q5HQ11_STAEQ/658-713
Q5L0R9_GEOKA/365-427
Q5L0R9_GEOKA/433-496
Q5L0R9_GEOKA/501-563
Q5L0Y1_GEOKA/583-637
Q5L0Y2_GEOKA/656-711
Q5LI33_BACFN/47-110
Q5LIJ2_BACFN/645-699
Q5LY93_STRT1/698-755
Q5LYX7_STRT1/367-430
Q5LYX7_STRT1/435-504
Q5LYX7_STRT1/508-578
Q5M2U8_STRT2/698-755
Q5M3J0_STRT2/367-430
Q5M3J0_STRT2/435-504
Q5M3J0_STRT2/508-578
Q5SLC2_THET8/160-222
Q5SLC2_THET8/226-288
Q5SLC2_THET8/295-356
Q5W7Z8_STRPN/694-750
Q5WFG3_BACSK/584-648
Q5WFG4_BACSK/584-638
Q5WFL0_BACSK/380-442
Q5WFL0_BACSK/447-510
Q5WFL0_BACSK/514-576
Q5XAL5_STRP6/694-751
Q5XAP7_STRP6/372-435
Q5XAP7_STRP6/440-508
Q5XAP7_STRP6/512-589
Q5YZ12_NOCFA/393-455
Q5YZ12_NOCFA/526-589
Q5YZ12_NOCFA/591-650
Q5Z310_NOCFA/696-755
Q5Z3R9_NOCFA/361-423
Q5Z3R9_NOCFA/428-492
Q5Z3R9_NOCFA/497-559
Q5Z3R9_NOCFA/563-631
Q636B0_BACCZ/594-647
Q636B0_BACCZ/650-705
Q636B1_BACCZ/584-638
Q636G4_BACCZ/369-432
Q636G4_BACCZ/437-499
Q636G4_BACCZ/506-566
Q63AT6_BACCZ/590-642
Q63AT6_BACCZ/646-701
Q64Z39_BACFR/47-110
Q659S4_BACFR/653-707
Q659S5_BACFR/653-707
Q65JS1_BACLD/369-433
Q65JS1_BACLD/438-501
Q65JS1_BACLD/506-568
Q65JY5_BACLD/584-638
Q65JY6_BACLD/597-653
Q65JY6_BACLD/655-710
Q662M5_BORGA/574-629
Q662V1_BORGA/102-171
Q662V1_BORGA/179-238
Q662V1_BORGA/34-97
Q67LR9_SYMTH/592-648
Q67LR9_SYMTH/654-710
Q67PQ5_SYMTH/355-417
Q67PQ5_SYMTH/422-484
Q67PQ5_SYMTH/487-549
Q67Q53_SYMTH/646-700
Q6ABC4_PROAC/384-446
Q6ABC4_PROAC/452-521
Q6ABC4_PROAC/524-586
Q6AE50_LEIXX/365-427
Q6AE50_LEIXX/503-565
Q6AE50_LEIXX/570-632
Q6AGH8_LEIXX/733-796
Q6AGX1_LEIXX/715-777
Q6AGX1_LEIXX/781-839
Q6AHL9_LEIXX/400-462
Q6AHM0_LEIXX/367-429
Q6AHM0_LEIXX/434-497
Q6AHM0_LEIXX/500-563
Q6DT34_STRPN/177-219
Q6G9Z3_STAAS/377-440
Q6G9Z3_STAAS/445-508
Q6G9Z3_STAAS/514-575
Q6GA31_STAAS/600-656
Q6GA31_STAAS/658-713
Q6GHL5_STAAR/377-440
Q6GHL5_STAAR/445-508
Q6GHL5_STAAR/514-575
Q6GHQ4_STAAR/600-656
Q6GHQ4_STAAR/658-713
Q6HEP8_BACHK/594-647
Q6HEP8_BACHK/650-705
Q6HEP9_BACHK/584-638
Q6HEV3_BACHK/369-432
Q6HEV3_BACHK/437-499
Q6HEV3_BACHK/506-566
Q6HI69_BACHK/590-642
Q6HI69_BACHK/646-701
Q6M3Q8_CORGL/418-480
Q6M3Q8_CORGL/483-547
Q6M3Q8_CORGL/552-615
Q6M3Q8_CORGL/617-682
Q6M3Q8_CORGL/684-739
Q6MIE7_BDEBA/606-660
Q6NGB2_CORDI/406-468
Q6NGB2_CORDI/471-535
Q6NGB2_CORDI/540-602
Q6NGB2_CORDI/604-669
Q6NGB2_CORDI/671-729
Q6NKH3_CORDI/392-454
Q6NKH3_CORDI/459-523
Q6NKH3_CORDI/528-588
Q6NKH3_CORDI/592-661
Q70B25_STRPN/646-702
Q71J90_LACDL/58-114
Q71XX4_LISMF/602-658
Q71XX4_LISMF/660-715
Q71YJ6_LISMF/367-430
Q71YJ6_LISMF/435-499
Q71YJ6_LISMF/504-566
Q728U2_DESVH/632-688
Q72LQ4_THET2/160-222
Q72LQ4_THET2/226-288
Q72LQ4_THET2/295-356
Q72S33_LEPIC/112-183
Q72S33_LEPIC/45-107
Q72UX9_LEPIC/550-601
Q732F2_BACC1/594-646
Q732F2_BACC1/650-705
Q732F3_BACC1/584-638
Q732K8_BACC1/369-432
Q732K8_BACC1/437-499
Q732K8_BACC1/506-566
Q737G9_BACC1/590-642
Q737G9_BACC1/646-701
Q73M66_TREDE/114-184
Q73M66_TREDE/191-251
Q73M66_TREDE/46-109
Q73N42_TREDE/566-620
Q744E9_MYCPA/701-762
Q744R6_MYCPA/360-422
Q744R6_MYCPA/427-490
Q744R6_MYCPA/495-557
Q744R6_MYCPA/561-626
Q748D1_GEOSL/600-654
Q74IN2_LACJO/357-420
Q74IN2_LACJO/425-487
Q74IN2_LACJO/502-564
Q74JY7_LACJO/604-660
Q74JY7_LACJO/662-716
Q75Y44_STRPN/694-750
Q75Y45_STRPN/694-750
Q75Y46_STRPN/694-750
Q75Y47_STRPN/694-750
Q75Y48_STRPN/694-750
Q75Y49_STRPN/694-750
Q75Y52_STRPN/694-750
Q75Y54_STRPN/694-750
Q75Y55_STRPN/694-750
Q75Y56_STRPN/694-750
Q75Y57_STRPN/694-750
Q75Y58_STRPN/694-750
Q75Y59_STRPN/694-750
Q75Y60_STRPN/694-750
Q75Y62_STRPN/694-750
Q75Y63_STRPN/694-750
Q75Y64_STRPN/694-750
Q75Y65_STRPN/694-750
Q75Y66_STRPN/694-750
Q75Y67_STRPN/694-750
Q75Y68_STRPN/694-750
Q75Y69_STRPN/694-750
Q75Y71_STRPN/694-750
Q75Y72_STRPN/694-750
Q75Y73_STRPN/694-750
Q75Y74_STRPN/694-750
Q75Y75_STRPN/694-750
Q75Y77_STRPN/694-750
Q75Y78_STRPN/694-750
Q75Y80_STRPN/694-750
Q75Y81_STRPN/694-750
Q75Y82_STRPN/694-750
Q75Y83_STRPN/694-750
Q7A5Z8_STAAN/377-440
Q7A5Z8_STAAN/445-508
Q7A5Z8_STAAN/514-575
Q7A619_STAAN/600-656
Q7A619_STAAN/658-713
Q7CMY3_STRP8/694-751
Q7D529_MYCTU/701-762
Q7MWA1_PORGI/113-179
Q7MWA1_PORGI/44-107
Q7MWM8_PORGI/678-733
Q7P542_FUSNV/135-197
Q7P542_FUSNV/68-130
Q7P7W5_FUSNV/669-723
Q7TVY3_MYCBO/701-762
Q812W3_BACCR/594-647
Q812W3_BACCR/650-705
Q812W4_BACCR/584-638
Q813J4_BACCR/590-642
Q813J4_BACCR/646-701
Q819U5_BACCR/369-432
Q819U5_BACCR/437-499
Q819U5_BACCR/506-566
Q81PZ1_BACAN/590-642
Q81PZ1_BACAN/646-701
Q81WC5_BACAN/594-647
Q81WC5_BACAN/650-705
Q81WC6_BACAN/584-638
Q81ZW0_STRAW/383-446
Q81ZW0_STRAW/451-514
Q81ZW0_STRAW/518-583
Q81ZW0_STRAW/588-648
Q81ZX8_STRAW/482-546
Q81ZX9_STRAW/378-440
Q81ZX9_STRAW/445-506
Q81ZX9_STRAW/511-574
Q81ZX9_STRAW/579-639
Q820A8_ENTFA/360-424
Q820A8_ENTFA/429-495
Q820A8_ENTFA/500-566
Q820A8_ENTFA/571-637
Q820A8_ENTFA/642-703
Q820B7_TROWT/348-409
Q820B7_TROWT/412-468
Q820C0_TROW8/337-398
Q820C0_TROW8/473-535
Q820C0_TROW8/540-600
Q826Q5_STRAW/258-319
Q82DY5_STRAW/13-75
Q836V7_ENTFA/628-684
Q836V7_ENTFA/686-740
Q83GN9_TROWT/337-398
Q83GN9_TROWT/473-535
Q83GN9_TROWT/540-600
Q83H75_TROW8/348-409
Q83MQ9_TROWT/748-809
Q83MQ9_TROWT/813-874
Q83N85_TROW8/748-809
Q83N85_TROW8/813-874
Q83XA7_STRPN/646-702
Q83XA8_STRPN/646-702
Q879F7_STRP3/694-751
Q88V78_LACPL/601-657
Q88V78_LACPL/659-713
Q88WL0_LACPL/382-445
Q88WL0_LACPL/452-512
Q88WL0_LACPL/517-579
Q894B6_CLOTE/606-662
Q894B6_CLOTE/670-725
Q895P6_CLOTE/372-434
Q895P6_CLOTE/439-502
Q895P6_CLOTE/509-573
Q8A1F5_BACTN/47-110
Q8A253_BACTN/654-708
Q8CPK8_STAES/600-656
Q8CPK8_STAES/658-713
Q8CSV9_STAES/375-438
Q8CSV9_STAES/443-506
Q8CSV9_STAES/512-573
Q8CXI6_OCEIH/586-640
Q8CXI7_OCEIH/609-665
Q8CXI7_OCEIH/666-721
Q8DNS0_STRR6/370-433
Q8DNS0_STRR6/438-505
Q8DNS0_STRR6/510-577
Q8DNS0_STRR6/582-651
Q8DVK1_STRMU/370-433
Q8DVK1_STRMU/437-505
Q8DVK1_STRMU/506-579
Q8DVM5_STRMU/692-749
Q8E1N5_STRA5/372-435
Q8E1N5_STRA5/440-507
Q8E1N5_STRA5/511-585
Q8E1R6_STRA5/695-752
Q8E751_STRA3/372-435
Q8E751_STRA3/440-507
Q8E751_STRA3/511-585
Q8E780_STRA3/695-752
Q8ER22_OCEIH/386-448
Q8ER22_OCEIH/453-517
Q8ER22_OCEIH/522-584
Q8EZZ9_LEPIN/550-601
Q8F3K7_LEPIN/112-183
Q8F3K7_LEPIN/45-107
Q8FNS3_COREF/418-480
Q8FNS3_COREF/483-547
Q8FNS3_COREF/552-615
Q8FNS3_COREF/617-682
Q8FNS3_COREF/684-740
Q8FTV3_COREF/692-751
Q8G8S1_STRPN/605-661
Q8G918_STRPN/605-661
Q8GAF4_ARTNI/54-122
Q8GAF7_ARTNI/16-83
Q8GE09_HELMO/588-644
Q8GE09_HELMO/657-711
Q8GPJ3_STRPN/605-661
Q8GPJ4_STRPN/605-661
Q8GPJ5_STRPN/605-661
Q8GPJ6_STRPN/605-661
Q8GPJ7_STRPN/605-661
Q8GPJ8_STRPN/605-661
Q8GPJ9_STRPN/605-661
Q8GPK0_STRPN/605-661
Q8GPK1_STRPN/605-661
Q8K6C6_STRP3/665-722
Q8K6F0_STRP3/372-435
Q8K6F0_STRP3/440-508
Q8K6F0_STRP3/512-589
Q8KD50_CHLTE/120-184
Q8KD50_CHLTE/195-258
Q8KD50_CHLTE/50-114
Q8KGC8_CHLTE/589-646
Q8KY50_STRPN/370-433
Q8KY50_STRPN/438-505
Q8KY50_STRPN/510-577
Q8KY50_STRPN/582-651
Q8NNL8_CORGL/394-456
Q8NNL8_CORGL/459-523
Q8NNL8_CORGL/528-591
Q8NNL8_CORGL/593-658
Q8NNL8_CORGL/660-715
Q8NTM8_CORGL/692-751
Q8NX14_STAAW/377-440
Q8NX14_STAAW/445-508
Q8NX14_STAAW/514-575
Q8NX37_STAAW/600-656
Q8NX37_STAAW/658-713
Q8P005_STRP8/372-435
Q8P005_STRP8/440-508
Q8P005_STRP8/512-589
Q8PTB7_METMA/84-149
Q8PV52_METMA/116-178
Q8PV52_METMA/181-244
Q8PV52_METMA/317-379
Q8PV52_METMA/50-112
Q8R9G1_THETN/558-614
Q8R9G1_THETN/620-674
Q8REF2_FUSNN/657-711
Q8RFL6_FUSNN/135-197
Q8RFL6_FUSNN/68-130
Q8RT80_STRPN/694-750
Q8TPE2_METAC/84-149
Q8VQA0_STRAG/372-435
Q8VQA0_STRAG/440-507
Q8VQA0_STRAG/511-585
Q8XJ81_CLOPE/607-663
Q8XJ81_CLOPE/672-727
Q8XJ98_CLOPE/619-675
Q8XJ98_CLOPE/683-738
Q8XMX4_CLOPE/608-664
Q8XMX4_CLOPE/672-727
Q8Y5L8_LISMO/602-658
Q8Y5L8_LISMO/660-715
Q8Y679_LISMO/367-430
Q8Y679_LISMO/435-499
Q8Y679_LISMO/504-566
Q929X8_LISIN/602-658
Q929X8_LISIN/660-715
Q92AI8_LISIN/369-432
Q92AI8_LISIN/437-501
Q92AI8_LISIN/506-568
Q93IQ0_STRPN/595-640
Q93IQ1_STRPN/597-642
Q97H83_CLOAB/605-661
Q97H83_CLOAB/670-725
Q97PA9_STRPN/370-433
Q97PA9_STRPN/438-505
Q97PA9_STRPN/510-577
Q97PA9_STRPN/582-651
Q99UP8_STAAM/377-440
Q99UP8_STAAM/445-508
Q99UP8_STAAM/514-575
Q99UT1_STAAM/600-656
Q99UT1_STAAM/658-713
Q99YK1_STRP1/694-751
Q99YN0_STRP1/372-435
Q99YN0_STRP1/440-508
Q99YN0_STRP1/512-589
Q9CB85_MYCLE/701-762
Q9CH71_LACLA/707-763
Q9EXH1_LEPIN/550-601
Q9F2G5_STRMT/617-671
Q9F2G9_STRMT/617-671
Q9K9S2_BACHD/593-649
Q9K9S2_BACHD/652-707
Q9K9S3_BACHD/584-638
Q9K9Z0_BACHD/371-432
Q9K9Z0_BACHD/437-499
Q9K9Z0_BACHD/503-565
Q9KGU3_LEPIN/550-601
Q9KX09_STAAU/1-50
Q9KX09_STAAU/56-117
Q9R315_STRPN/694-750
Q9RCR1_STRPN/610-666
Q9RCR2_STRPN/610-666
Q9RCR3_STRPN/610-666
Q9RCR4_STRPN/610-666
Q9RCR5_STRPN/610-666
Q9RCR6_STRPN/610-666
Q9RCR7_STRPN/610-666
Q9RCR8_STRPN/610-666
Q9RES6_STRPN/694-750
Q9RES7_STRPN/694-750
Q9RES8_STRPN/694-750
Q9RES9_STRPN/694-750
Q9RET0_STRPN/694-750
Q9RET1_STRPN/694-750
Q9RET2_STRPN/694-750
Q9RHR8_9LACT/284-346
Q9RXG3_DEIRA/232-294
Q9RXG3_DEIRA/298-363
Q9RXG3_DEIRA/370-432
Q9S2N3_STRCO/404-467
Q9S2N3_STRCO/472-535
Q9S2N3_STRCO/539-602
Q9S2N3_STRCO/607-667
Q9S415_STRPN/449-501
Q9WZX4_THEMA/526-581
Q9X241_THEMA/30-85
Q9XAP9_STRCO/10-72
Q9ZNB3_STRCO/366-429
Q9ZNB3_STRCO/434-497
Q9ZNB3_STRCO/501-564
Q9ZNB3_STRCO/569-629
SP5D_BACSU/584-638
Y063_BORBU/123-192
Y063_BORBU/199-259
Y063_BORBU/55-118
