# Supplementary material for: Contact prediction is hardest for the most informative contacts, but improves with the incorporation of contact potentials
Source: PLoS One. 2018 Jun 28;13(6):e0199585. doi: 10.1371/journal.pone.0199585 (PMC6023208; doi:10.1371/journal.pone.0199585)
Supplement: S2 Data — A text file containing the PDB ID and chain ID of each structure used in the construction of contact potentials. (TXT) [file pone.0199585.s002.txt]

4AXDA
7ODCA
3SMTA
4EIUA
1IO7A
4HKTA
2QUDA
3T47A
1D2SA
3ZSJA
4FTXA
3L6GA
4I4TA
3H6RA
4APXB
3Q3EA
4E0AA
3E2QA
3F7QA
2YXYA
3BSOA
3FQDA
3M0ZA
2GPIA
1MUJC
2WZ1A
3AK8A
3MHPC
3II7A
1NIWB
3V19A
2X5PA
3EBTA
2IXSA
2WAOA
3DBYA
1EZIA
1ZM8A
2NWRA
4HVTA
1JH6A
2XZEQ
1ME8A
1NLWA
1TIFA
3C4SA
2CVIA
1VQOP
3LOUA
3VIQB
3L9VA
1YD9A
3UB6A
4EXKA
4EETB
1KMVA
1LM5A
2ZB4A
1MJ5A
2FJRA
2D3GP
1AIEA
4AO5A
2PR7A
1P9HA
3FTJA
1MG4A
4GGFA
1KD8A
3MQQA
1HBNC
2RB7A
1Y9BA
1R17A
3CWWA
2BZ4A
2GB4A
2R2DA
3OLOA
2BSYA
3HNYM
1QFTA
1EAQA
4B6XA
2IRUA
2O1QA
4DX5A
1XAKA
5CSMA
2UWAA
3HTUB
3FDHA
3FSSA
3I45A
1JCDA
1KJNA
4HATB
3GR4A
3H36A
2YXNA
2OC5A
3L8DA
3L4EA
4IJNA
1K0MA
1Z9LA
3HKWA
3T8JA
4F01A
1RWIA
1XKPC
2A14A
3H7HA
3TN2A
2IQYA
1AYM1
2C5KT
4A1RA
2QSAA
3EW8A
2QGUA
1VK3A
4G8TA
3TY1A
4HZ2A
2HLYA
3D37A
1VQOC
2FOMA
3BPQB
1TC5A
2EI9A
2X7IA
1XTTA
3MGDA
3BMZA
3K7BA
4JJPA
1SUUA
3B1UA
3HTRA
1IAPA
3TWEA
3U9QA
3MZ2A
1HBNA
2CDCA
1W2WB
1T6FA
2ICHA
3DEFA
4A0DA
2GWNA
1TKEA
3BONA
3DSDA
1JB7B
2RK3A
3FQMA
3TDSA
3UL1A
3EF2A
3ZQUA
3KFOA
4G6QA
3LWCA
1QOPB
2PV2A
3RKGA
3D3YA
2AH5A
4JJAA
1G8PA
1SU8A
1DYOA
2EABA
3KLJA
3QZXA
2BF9A
3GFAA
3OQPA
3MDYA
3Q23A
1XQRA
1IKTA
3HY0A
1FXOA
2FYZB
3L32A
2ANXA
1DVOA
1YN9A
3LAEA
3GT5A
2AOTA
2JGBA
2PPQA
1PM4A
3E05A
2HEYR
3TMPA
3B9OA
3C6AA
1LUCA
3ISAA
1G8KA
2QDLA
1GRJA
2WKNA
3U4GA
3MCZA
4GYSA
3U28A
1K5NA
3PVKA
3R6UA
3AOTA
3QUFA
2FNUA
1J3MA
2GDMA
3GR3A
3POWA
2PHPA
1D8WA
4H08A
2PQ7A
3FDUA
3CNBA
3ZWLE
3JV1A
3N3MA
2YJGA
1SX5A
2ZE7A
4H5IA
3GO2A
3EULA
4JM1A
1AGJA
4H7NA
2EJXA
1ORUA
3RPWA
4JDUA
3F4MA
4E5XG
1JSSA
2VZYA
3C85A
4ICIA
1WR2A
3T0HA
1DZ3A
3MMYA
3IXLA
1YB3A
3U52A
3OG6A
3JRNA
1X1KF
2X9KA
2QU8A
2IVFA
2QZUA
2VO8A
1R9FA
3KF6B
2BONA
1IUJA
1O7IA
2VZCA
2Q40A
3GWLA
2X46A
2BTIA
2QRLA
1XVSA
3EIPA
3IQ0A
3MWBA
2BW3A
3LY0A
1O98A
4JAQA
3SJMA
1QSAA
3U9JA
3EF0A
2PD1A
3CTZA
3MOYA
2F4MA
3HHYA
3D7AA
2J8BA
3LIUA
1NSZA
1I1QB
2PGWA
2II1A
2VTCA
2E5AA
1JMKC
1RL6A
3A77A
1VPPX
3UGJA
1I88A
2NTXA
3OPCA
3IV4A
3O3MA
3NE8A
3LHNA
3T9WA
2O60B
3S6EA
3FEAA
2DYOA
4A7UA
2O70A
4EOJB
1T1UA
3BUTA
3RY4A
1VGJA
3AVRB
1MSOA
3AQEA
2WOLA
3PNWC
3CNYA
4DJCB
3AIAA
3OM0A
4GQBC
2AG4A
3IS3A
2YK4A
1RKQA
2E4MC
3OMDA
3HOIA
2E6XA
2R0YA
2WSDA
2UVPA
3ESSA
2ITBA
3B0XA
3RMQA
2PIEA
1ROCA
1ESCA
1UCSA
3Q64A
3BNJA
3DWOX
2YYOA
1QKSA
3QHPA
2C1VA
3HF0A
3RK6A
3DG6A
3RHGA
1SG6A
1LQTA
2ZSIB
2B9DA
2OTMA
3LVUA
1CC8A
2YZSA
1DPGA
1MTZA
1B6AA
1M6YA
1R9LA
2X3MA
2WVQA
2XI7A
4ARTA
2YKTA
3OT9A
4F27A
2D3DA
2F22A
3G36A
3GP6A
3T7KA
1BBHA
1KQ6A
1RXQA
2CZSA
2XQQA
2FD6U
3K6JA
1EK9A
1MHQA
2AAMA
1YT3A
2R2ZA
2ETBA
3BPZA
4FZVB
1TU1A
1J34C
1SLUA
3QKSC
2JDIH
2ZCUA
3FWZA
2WWXB
1GO4E
4AFMA
1AM2A
3IP3A
2NRJA
1WDCB
4DMBA
1JFRA
1YB0A
4ALZA
4E6WA
3F1TA
1A78A
3I7AA
3QX1A
1JOVA
3M1XA
4EW7A
3H5JA
1AYOA
1G1CA
1R77A
2XAPA
2PNWA
4FQNA
3SUIB
4GZ1A
2Z07A
2F5TX
1EZ0A
3UMHA
3NPHB
3BS4A
3ILWA
3LYHA
3CXNA
3K8TA
1B9WA
1UFIA
4G55A
3O0FA
2HLJA
2QH9A
3COVA
1RIFA
3IK4A
1TZYB
3DO8A
3QPAA
1UEKA
3BFMA
2GKGA
1QHDA
1X38A
1P57A
3DLCA
4H4NA
3BYQA
2ED6A
2FRGP
3MDPA
3VHSA
2AFBA
3PE7A
2NX2A
3I47A
3F2EA
3D59A
2FTXB
3UEJA
1WMHB
1T4WA
3MT6A
1IG0A
2YCIX
4HDDA
1VK1A
3ZUCA
2YNMC
2WAAA
2Z4UA
2I44A
3ICVA
1JR7A
4HW6A
3TFUA
2FAOA
1XQOA
2WB0X
4E8JA
3GNFB
2XPPA
4I1LA
3EEHA
4AAJA
4DWDA
3UEBA
3FM0A
3T94A
2Q3GA
1OO0B
3IFNP
3OE3A
3E0EA
2COVD
3AU4B
3IJDA
1GPRA
1FTRA
3FNRA
3D0FA
3ITQA
3F43A
1EAYC
2BS2C
2V66B
2J6PA
2GAGD
2ZHJA
1ZUPA
3DO5A
2HLZA
1LKKA
2FNOA
3DXTA
3PPLA
3I09A
1B3TA
4IL6T
2HRAA
2VLQB
2CIBA
1THTA
3SHGA
2VYOA
3ARCO
2IA7A
2W79A
3QVPA
3FD5A
3CG6A
3FFVA
3BGYA
3IISM
3V75A
3KS9A
4I6VA
3KQRA
2O7IA
1OTKA
1DCIA
1T1DA
3BEOA
1DJ0A
1DS1A
3HIDA
3GNEA
2XN6A
3LO8A
2NZLA
1VQOW
2QTSA
2OA2A
1QNRA
3R7GA
1VLSA
1TXLA
1FITA
1BJAA
1N7SB
3G21A
1DJUA
2NUJA
2P6PA
3V4YB
3VIIA
1WZUA
3NEUA
3I2KA
2EHPA
3QF2A
1VTZ0
3KP1E
3U28B
2O7RA
2OXKA
2XQHA
1IJYA
3Q18A
1UPQA
3BS6A
1TJYA
2W1JA
1UZXA
1O06A
3US6A
3AA1C
4EGUA
3EU8A
4HD5A
1B8ZA
1NTVA
3KK4A
1RRMA
2V33A
3H2HA
2QV5A
3CS1A
3BT4A
1ZINA
4DT5A
1VL7A
1XG0A
1BB1A
3T37A
2VZIA
3L34A
2ZUXA
3NYCA
3MY2A
2PA8D
4FIBA
2HNUA
1M93B
3EJ9A
2JDJA
3H6JA
4EVQA
1DQGA
1K8KE
3H0NA
2ZCMA
3SXUA
3UGOA
1FVIA
3NDCA
1SQSA
3VZ9B
1X9MA
3CJEA
2G2CA
3N0AA
1IFRA
4EAEA
1WDJA
1JDHB
4E15A
1PQ4A
2CX1A
3UJIP
3OYOA
4GQBA
1OW1A
3A0OA
4GNEA
1G6HA
3GMSA
3CCYA
1EKEA
2IP1A
3FNCA
4ANOA
1XZZA
2DR3A
2IC2A
1EFDN
1QCSA
2G9WA
2R6JA
3SIGA
1ATGA
3B4NA
1T06A
1EQ2A
3UT4A
2OFZA
3HBZA
4EKXA
1V3WA
3C1AA
1X82A
2JKSA
1JHSA
3ARCF
3EDNA
1BM8A
3FJSA
3HZBA
3D79A
2OMLA
3FKAA
3BUUA
1L6WA
2QJCA
3R89A
3OR5A
3SJYA
2Q62A
1JUVA
2QMQA
2Q12A
3DPJA
3EJFA
1GMIA
3T4LA
1UDXA
2GTRA
3K59A
2WUHB
1D02A
3MHSB
2ZFZA
1NZJA
3PO8A
1G8IA
2OPKA
2Y8YA
1LQVA
1HXS4
1ZV1A
3VK8A
3VFIA
3EERA
2UZ1A
2ZPTX
2A3ZC
2VNGA
1PMHX
3GWQA
1A34A
3JSRA
2GFFA
1N7OA
1V5IB
2WTMA
2WOYA
3TEWA
1MTYG
3BPQA
4GWGA
1SO7A
1II5A
2XQUA
3JYZA
2WBFX
2JJUA
3P3OA
2YFOA
1WZ8A
2VC8A
2NR4A
1YGTA
3GYBA
1RWRA
1PO5A
4HDRB
1CO6A
3E3UA
3FW9A
2OB3A
3R4AA
3AMLA
2BMOB
1RSSA
3L91B
2GXQA
2D3YA
1J24A
3DCMX
2VOFB
4DD5A
2BBDA
3HZ7A
3PPMA
2Y4YA
3KEYA
3H0OA
4GJZA
2HKEA
3C97A
3MIZA
2JENA
3ODTA
1DQPA
3DCDA
2GXGA
2HOXA
1MI8A
1DBQA
1L3LA
1V74B
1UAYA
4IEJA
2AMYA
3TOWA
1YC5A
3L5LA
2ZFYA
2XW6A
2FF6H
3DHNA
3ZRJX
2FSXA
1DTDB
3U3ZA
3FDRA
3EC3A
3H49A
2BL0C
1ZZGA
1A5TA
2HY5A
2VQ3A
3D00A
3D4UB
2FCOA
1F1MA
1VJUA
4G1OA
3KZSA
3LUIA
3ERPA
3LMZA
2OXGB
2QFEA
3RZNA
3CWRA
1XV2A
1RJDA
3AWUB
1Z4RA
3ZLCA
2HZQA
4HNOA
3PGZA
2QIPA
3CNHA
4DV8A
2NQ5A
3F2KA
2Z0XA
3P4LA
1UUJA
2GRRB
1YOZA
1OA8A
3L4YA
3TZYA
4GLKA
2GWDA
2BHGA
1QW9A
2RK0A
3GDWA
3S0AA
3S9ZA
1BS0A
3E4GA
2GUDA
3ULJA
3O72A
3VJZA
1RO7A
1O6DA
1WLZA
2F5GA
2OSOA
2C1LA
2IH3C
3G7PA
2OD6A
4H2GA
4DZAA
1H7SA
1WLGA
1IN0A
1V72A
2P26A
3IBHA
1WAAA
3O2GA
3K2ZA
2XP1A
1CXZB
2F4MB
3Q8GA
1H2KS
2UUQA
3G7UA
1GAKA
1S5UA
1XVHA
3P0FA
2XTPA
3CQNA
3VHVA
2O0AA
2Z06A
3NO2A
3N75A
1ECAA
2YFRA
2FB5A
3LMAA
3U9RB
3KKFA
2PA4A
4AY1A
2BOGX
2VQ5A
2HBTA
3ETOA
3HJHA
3R5ZA
3W5NA
3AHCA
4EI7A
3BQWA
2WYAA
3SFVB
1WZAA
2ZNRA
2PBIB
1EVSA
2YL5A
1UADC
1S6CB
1HDKA
4A69C
2FSUA
1M4LA
3DSSA
3IB5A
1BKRA
2SICI
3SZ3A
1ZK5A
2Y3CA
3VJ9A
2OM6A
4GPVA
1VKKA
3IWFA
3BMVA
4ED9A
3T5CA
4GIOA
2PTRA
2XETA
3HFWA
4ABXA
3C3PA
3NOJA
2DEBA
1XS0A
2VCLA
4ESFA
3ZXNA
1K3YA
1LO7A
1EUVA
4IL6C
3DNPA
3IOXA
1FN9A
1GL2C
3N1FC
1WPUA
1FPZA
3C24A
2ICUA
1S21A
1DK8A
3GKJA
2DPMA
2EGJA
2GU9A
1SZHA
3DRFA
3VLAA
2ZKZA
4DUIA
1S2WA
2ICGA
1PZXA
3GBYA
4EZPC
4EBGA
1OJHA
3GO5A
4FR9A
3CLAA
1N2ZA
3TAWA
3DBOA
3ZQKA
3P0RA
1PX5A
2G38B
3FDJA
4E0GA
3KSNA
3PP9A
3TC8A
3R4ZA
3PCVA
2NPTA
1G8KB
2V75A
2RBDA
4GIPA
3ZQIA
3BT5A
3H4TA
2V9KA
3G5TA
2H9EC
4IOYX
4IUJA
2QKVA
4AIVA
3V42A
1J5UA
1M1FA
2CFUA
3EYEA
3VUXE
3IMKA
2JH1A
4JA8A
1O69A
3Q46A
2JHFA
2RBKA
2ENGA
2JFNA
1OFLA
4FJ3P
1HQZ1
3M4RA
3CLJA
3UC1A
1MWWA
1U5HA
2BWFA
4BGPA
1W53A
1H2CA
1GWMA
2H1CA
2NZCA
2YLEB
2D59A
2F6MB
1UVJA
2W72B
4EJOA
4AC7C
3DHAA
3VP6A
2BAYA
3C37A
2ZCAA
1O9IA
2V2PA
3O48A
3N5LA
3HL1A
3VF3A
2O56A
1EVLA
2JE6A
4ABMA
4I3MA
3BC8A
3FQ9A
3B9WA
2BJQA
2AXWA
3HVZA
2FUJA
2ZA4B
1YMTA
1S9UA
2I3DA
2JD4A
1WUIL
2FTXA
4E4RA
3W3WB
3S26A
1DC1A
3JS8A
3AG3A
3C2UA
2W61A
2IP6A
1N4WA
3IPJA
2NUHA
3OBEA
3KIZA
2FSHA
3Q49B
2I5VO
1DVKA
3SZVA
2CVDA
3C8EA
2ZPMA
2RH0A
3RPDA
3EZUA
3EPOA
3NEDA
1TZPA
2O34A
1JP4A
3U3LC
2OVJA
1QLWA
3VOTA
4H4DA
2OMZB
1S2OA
4I62A
2A3NA
2HZLA
3SSCA
2BPTA
2DG1A
3SUMA
2HDVA
1P6OA
3I6VA
3HE5B
3MLRP
3CX5C
3DZAA
3A1HA
1TIQA
3U6GA
2R4IA
3N10A
3RX9A
1VAJA
2BFDB
1ZJCA
2EFEA
2QTCA
1J98A
3MJEA
2XR6A
2VFXA
3T6SA
2B5WA
1HBNB
1DCSA
3E8YX
3FGVA
4EGCB
3MAOA
3PT8A
2CIWA
2II3A
1PPJA
3HX3A
1OLMA
3JYOA
2BO9B
1VQOH
3D3MA
3TFJA
1M0KA
4IGAB
2Y7LA
1WTJA
2P8GA
2XBUA
4GYXA
3UF7A
1X7DA
3UKNA
1PPJD
3BPKA
1XMTA
1MSWD
4DACA
3ORUA
4GIWA
3B7CA
2RL8A
1VEFA
2WZOA
2GN4A
1XV5A
2OXJA
3Q2BA
3HSUA
3TV0A
4G92A
3IJMA
2CMPA
3HTUA
2IVFC
3UCIA
1DY5A
1WRDA
1ZS4A
3V4DA
3C5KA
2RA9A
3PT3A
1HW1A
2W07B
2D4PA
4GBFA
1LLFA
3MUQA
3ER7A
1G55A
1UGIA
2HBJA
2IKKA
3M1TA
2D0BA
3H8DA
2V3KA
2J12A
4I17A
2R2YA
1B5EA
2R01A
3NDHA
3D89A
3EDVA
3KLYA
1AE9A
3W52A
4E5VA
3KH1A
4AQRD
3LFJA
1Y7RA
3HXJA
3KS6A
2CXNA
1WB9A
3SBTB
1S5DA
3Q7CA
2CWYA
4GGJA
2F5XA
1Y0KA
2J8KA
3VIQA
3PP5A
2C71A
2EBOA
2I7GA
3DDOA
1XE0A
3E7JA
3PL2A
2XTSA
4AXOA
2D5BA
3F8BA
1PZ7A
1V6TA
1JUHA
1J1IA
1VR9A
3P09A
3OJCA
3BCYA
3KHNA
2FIUA
2PGFA
2OZEA
2NS0A
3II2A
1M4JA
2WJ5A
1NNWA
3AEHA
1RYLA
2RK9A
1J2GA
3KT7A
4A02A
1CFBA
3HRGA
2DREA
2RKZM
3OHGA
2RKVA
4HTGA
3NUQA
1I71A
1GK7A
1QOYA
3AUKA
1X6ZA
12ASA
1JIXA
3W0KA
3A9FA
3K7XA
2C31A
2IABA
3K8UA
2Y3QA
3GJYA
3DA5A
3DNSA
3OULA
1XK7A
2NYKA
3MVUA
3OOSA
2I5YM
4BG2A
3S90C
1OO0A
3LCGA
2IZ6A
3HRVA
2Y5TE
3OP6A
4FZVA
1X8YA
3ZYYX
3OKPA
1WKCA
3V46A
4ANNA
1VCTA
1WDDS
1ZTDA
1S7ZA
3A07A
1T6AA
2OKCA
2QF4A
4ACIA
3LKMA
1OYWA
3MNMA
1KQ3A
3BQ9A
3M4AA
1RZHM
1TWUA
3V7BA
1VQOB
1V84A
2PSMC
3S5BA
1LJUA
3LNLA
2PJSA
1BX7A
1OI2A
3KE7A
4DN7A
1S1FA
4AXYA
2YUTA
2GOPA
1FCQA
4H79A
1RKDA
1R6JA
3Q60A
2VLGA
3C8MA
3PMSA
1LDDA
2RH3A
3VUSA
4GQBB
2FJ8A
1WWIA
1ZCEA
2OUCA
1AB8A
2E0AA
2CJSC
1QWYA
2OVGA
1MCTI
2BJIA
3EZIA
1VHTA
4JONA
1AOCA
4GGCA
3DS4A
2WE5A
2OMDA
3B2YA
3MSWA
4FWWA
3MC3A
3FSEA
3FSAA
4DVEA
2XQXA
2AVWA
1Y93A
3MVSA
1O8XA
1Z6MA
2XD3A
3HRLA
4GC3A
1PZ1A
3AL2A
2WV3A
3IG9A
3VGXD
1XVAA
2QLTA
1YRKA
4ACJA
4GJRA
1PSRA
3MVNA
4ESUA
2A1KA
3NRLA
4EE6A
3FAVA
1OACA
2DDFA
3SWOA
4A2VA
3CS5A
3NPDA
2OX7A
1R4PA
4A8TA
2C1XA
2PS5A
2VOGB
2E8EA
1GMUA
3GKNA
1F9VA
2P4RT
1SBPA
1MSOB
1UZ3A
2XHAA
3ZS9C
2IMJA
3KEVA
3CTRA
3CI0K
4ELQA
4IILA
2Y53A
3BWHA
1XIWA
3AZOA
3AKBA
1NEZG
3S5OA
3PG7A
1Q8BA
2H09A
2QYCA
4ADZA
1GU2A
1UWVA
3DSOA
3RJUA
2OXOA
1OBBA
1NFPA
3LGDA
1N71A
2CO5A
2ASKA
1TUKA
1R5PA
3K4OA
1VZYA
3KEWA
3NK4A
3NIRA
1VMOA
3H8GA
3RLFG
2VJWA
2QNLA
1WCWA
1WDDA
3PD7A
1P35A
1R1HA
3CRNA
1SMXA
1N0WB
2JDII
1RWHA
1COJA
1O6VA
1IZOA
1RI6A
1DFMA
3DI5A
1EZWA
4HTUA
1M70A
3SK7A
2JK9A
3CZXA
1WNYA
3LF5A
3G3LA
2VTWA
1T6LA
4IDCA
1N3LA
1J7XA
3DXLA
3MALA
1C94A
4HSTB
3F9SA
1NZYA
3C8ZA
2VW8A
3UFIA
1T0FA
2WN3A
1W5RA
2CH5A
3F67A
2PNEA
2V2GA
2G30A
1VQO3
3ED7A
1FM0E
4DPBX
3BN0A
3V68A
4A94C
1IWMA
1WDIA
1JYOA
3NFTA
3AJFA
3B9TA
3AZDA
1RYPJ
3GYCA
1FL0A
3UUEA
4DQ9A
3PFGA
3TEGA
2BA2A
1K8KD
4DEMF
1SJ1A
3NMRA
3NK4C
2IG3A
3PASA
2IGPA
2W5QA
1C8UA
1YM5A
1N7VA
3ES4A
2FIYA
3P6LA
2CXXA
2NSZA
3QWLA
1ALYA
1KZLA
3UFCX
3ER6A
4GS3A
2CAYA
2ZYCA
1MY7A
4DKKA
1G5CA
3TBDA
1F2TB
4I16A
3Q2IA
3LURA
2RJ2A
3UFEA
3AXJA
3OC9A
3EJ9B
2Q03A
2G5GX
3DXEB
3CGGA
1K2XB
3H9WA
3Q2QA
1MJHA
2YCDA
1BB1B
1RWZA
3LWAA
3K4IA
4E40A
3KMAA
3JRVA
2XBGA
3AGNA
1M9ZA
2Q6KA
4E9FA
3G4EA
1V6PA
2PT5A
3VKWA
4GR6A
1Y9QA
3UZQB
1T6CA
2XEPA
2FELA
1Y71A
4FMHA
3GMXA
2C92A
3NRHA
1QD1A
4H2DA
2O2GA
1NJRA
1EPFA
1HZTA
2DS2B
2VLQA
3HR0A
1Z3XA
2PHNA
2OA5A
2ZUVA
1ZZ1A
1NTYA
4DO4A
3EQXA
4FOJA
3TJEF
3JS6A
1J73A
1NA6A
1QD6C
4JXMA
1WWPA
3HZHB
4IKDA
3IEVA
3NQNA
1JKEA
2ESNA
1H12A
3R6DA
2WLGA
1VQOI
2GAGC
2IKBA
2Z9WA
1UOYA
1VI6A
3PY9A
3IT4A
2H1VA
1QR0A
2PTTB
1UKFA
3FEGA
1T08A
2PSTX
2FXQA
3QS2A
2XVEA
1YG2A
2CWSA
4F0LA
1XOVA
1JIWI
3MDMA
2WY4A
4EP4A
4AIWA
1NU7D
2FCKA
1H16A
2Z72A
2QJZA
3G7DA
2BS2B
4F87A
1OH4A
2DYJA
1YDIB
3GZAA
1YHTA
3HRDC
1TGSI
4GEKA
1ODZA
3T5NA
2A9SA
4DMIA
3GHFA
1FUKA
1N5UA
1EWFA
4FE3A
1P5DX
2J6AA
4HOIA
3FOTA
2BLNA
3L0QA
2P58C
4E8DA
1SBWI
3F0DA
3LM2A
1KOEA
3CETA
3JUIA
3M86A
1PBJA
1UDDA
2Z6RA
2I6CA
3O0QA
1M45A
3RT3C
3NZNA
3HPWC
3SEEA
1HYOA
3OS4A
1M1QA
2J6BA
4H59A
2NNUB
2RJOA
3DGPA
1F3UB
2DQWA
3CRYA
2ACFA
3PZJA
2J07A
3HSYA
3TJYA
3O4PA
2QTWA
4JQRA
4DQAA
1Q74A
3L7HA
3FKRA
1CM4B
3SOJA
1WMXA
3FG8A
3CI3A
4EG0A
1T9IA
1E0CA
3C26A
1QJPA
2Y65W
1GVFA
1SD4A
3I83A
2PORA
2HZTA
1P90A
1KGSA
2NP5A
1ORRA
2AUWA
3UP3A
1ZSQA
2ET1A
3T7VA
1QGIA
4DEYB
3HY3A
4EADA
3O9ZA
3VJFA
3G8YA
3EO7A
2V84A
4EXJA
3IUZA
2EFJA
2H62C
2VQGA
2I74A
1I8AA
4DAHA
3HS3A
2HP0A
1ELUA
2D48A
1NH2D
3IU6A
3GRDA
3QL6A
3MNWP
1KEAA
1QE3A
4E45E
3ZN3A
2BPTB
3G67A
4GDHA
4DKAC
3LLKA
2FMAA
4G26A
2NS6A
2G66A
3KPEA
1JY2P
1MWPA
2GB7A
2D28C
2X32A
3JTNA
4B1MA
1OK0A
3QR7A
1F0KA
3C3KA
2CKXA
1NRJA
2X49A
4GT9A
3DRZA
3QSQA
1XU1R
3KPEB
2Q3SA
3HNOA
1R5LA
2GPEA
3G3SA
4DYLA
4DWOA
1REQB
3O10A
1BTKA
2PSBA
2DR1A
4AFJX
3LM4A
1W0PA
3PQAA
3KZPA
1PKOA
2P0OA
3UUGA
3W06A
4AYOA
2B82A
1KS9A
3ISMC
3O8MA
1MC2A
1KXPD
3BBJA
1G3PA
2GIBA
3ML1A
2EWCA
1TS9A
3I96A
1Q0RA
3O46A
3I0ZA
2CNZB
2Z5BB
4F0ZC
3SL9C
2FQ6A
3CT5A
3CR3A
3L46A
2D5MA
1BF2A
1C1DB
4GNYA
2HNFA
3GF3A
3GOEA
3RUFA
2FXUA
2EWTA
3VW9A
3CLWA
3D2OA
2QNGA
1YACA
2JLQA
3SK2A
4FLEA
1EZJA
2W2RA
2D7CC
3V5CA
3P4HA
1XDYA
4DNCD
3RVAA
3ILXA
2XMZA
4F03A
4FH0A
2BKMA
1N69A
1L6XA
3MMHA
2WVVA
3D3BJ
1YIXA
3BLEA
1O97C
4DOVA
3GWIA
2NXOA
3B64A
2X36A
2FI1A
4EV1A
1T2WA
2X1DA
1U5UA
1XRXA
2GHTA
3L91A
3M9VA
3C6KA
3RBSA
3MZ1A
4FTDA
3NBMA
1YRTA
3ZITA
3N4PA
3BROA
3PODA
4AVAA
2IC6A
3ZRPA
2HFTA
2G3RA
1UZEA
4HWGA
3RFIA
3Q7RA
2QORA
1QKRA
3U6PA
1NQ7A
1MXRA
3D32A
2O8PA
1WMAA
4IQNA
3OD9A
2ZZVA
3AG3B
6RLXB
3ROBA
3U6UA
2CXHA
3HGUA
3A1QC
1WWBX
3LM3A
3O6CA
3FCDA
3VUPA
3RAUA
2EZ2A
3DI4A
2JEKA
2IMQX
3DB2A
1HXIA
2OVCA
1VL4A
3HMCA
1WC2A
2H0BA
3ZY2A
2VHKA
2WVBA
3JUUA
3ELKA
3S8GA
2BCMA
1WRJA
3NRXA
1LMIA
3LG3A
1V77A
2QSBA
1V5DA
1NXMA
1XKPB
2WH7A
3GETA
3POHA
1N8VA
4FLAA
1YI9A
1HXNA
3EPWA
2A1VA
2PK3A
2C2QA
1CB8A
3MABA
2PMAA
3RNLA
3L00A
2O6KA
3FT1A
3G89A
1W0NA
2VQ2A
3A0MF
3DT5A
2XCME
1RYP1
1JI1A
3IQTA
3PLWA
3THIA
4DJBA
3ABQA
3NREA
4F06A
4EQ8A
2FP1A
2RJZA
3T92A
3F9TA
3MZZA
1LF6A
3EURA
2VBUA
4IGTA
4F9CA
1Q2HA
1F2LA
3U52C
2R19A
3U29A
2F5JA
2ODFA
4EJQA
3I0WA
3M3PA
2CHCA
1I3JA
1NRVA
3K6RA
2ZE3A
3BC1B
1O97D
3FM2A
2JE6I
2P4FA
2H5NA
3LYDA
2BKRA
2CXIA
3EGOA
2VBKA
1I58A
3PUCA
1YNFA
2QKHB
3JTMA
3V33A
1DOWA
3DO6A
2PLRA
3KLUA
3SM4A
3MUJA
2BCXB
3S3TA
2IWRA
1DMUA
1XT8A
3A04A
3LHXA
4AK2A
4DKCA
2XOMA
2V26A
2QACA
3TEUA
2HZCA
3OF7A
3V96A
1VP2A
3M7AA
3C3FA
3C8LA
3VUQA
2XCIA
3ZH5A
2FI0A
3V9OA
2NXWA
1URQA
2Y8NA
2A1HA
1LFPA
3CHBD
3PLUA
4H0AA
2E2AA
1PDOA
2W83C
4GYTA
2P17A
1OBOA
3S8KA
1WHZA
1KQRA
2W3XA
3GO9A
3C18A
3AJRA
4HESA
1E2KA
4I4OA
1Z2NX
4HHRA
2V0XA
1WT6A
3VZ9D
1DGWA
3GZXB
3OTIA
3QBTB
3NYWA
1G12A
2PW8I
2FKBA
2HQ4A
2EBBA
2PVBA
4FQGA
3O53A
2FBAA
3E4WA
3G9YA
3IC3A
3SGHA
3UWSB
3HO6A
3H3LA
2XGGA
1NXCA
3F9XA
3CNEA
3EMFA
2DXQA
3JYGA
4EATA
1CTFA
1WFBA
1V7PC
3RGAA
1C4OA
2OZGA
1O6AA
1UPSA
2QCVA
4FFHA
3H1DA
4EFPA
3PR6A
3W1EA
2C4JA
3OXPA
1SJWA
1JBEA
2VVEA
3TDGA
2P65A
3CLMA
3HRZA
1XFKA
3IVYA
2DSLA
1XKRA
1M55A
2W8XA
2GKPA
3D33A
1LRZA
3GAGA
2WGKA
1LVFA
3OC8A
3KDWA
1HXRA
3UK7A
1IT2A
1T92A
3R9FA
4AE7A
3IE4A
2X1QA
2Q18X
2XJPA
2VK8A
2WQKA
3MKHA
3QEEA
2IB0A
4H8EA
2QNTA
1P1JA
1PE9A
3FTBA
4I79A
4BGOA
3VZXA
1XKWA
4H8AA
4GEHA
2HZFA
1Z1YA
3M7KA
3DR2A
3Q39A
1OPCA
2DKAA
2E3NA
1P5VB
2X2UA
3FR7A
2Q4OA
3SBTA
1YJ7A
2ZZ8A
3KWEA
1Z94A
3F7CA
3NYMA
4AE5A
1ZN6A
3N6YA
1QQFA
3MXZA
3MD7A
3KB9A
2VPNA
3ICIC
1IM3D
1UV7A
1IRQA
4A6QA
4I6XA
3LYEA
1OAAA
2HQ2A
2Z0QA
3AWUA
4EU9A
3FYBA
2H88D
3GMGA
1YQ5A
3PRNA
2GEFA
2YEQA
1I9ZA
1TY4C
4DVIA
3BB9A
2D8DA
2UW1A
2Z1DA
3TE8A
2BL8A
3AYHA
2QMLA
1ZMIA
3AA0B
3LAAA
1NU0A
3HWUA
4II2A
3KTAB
3K6OA
3NGGA
3FXDB
2WZVA
1KCMA
3SG8A
2C27A
2R3SA
3L0FA
2QIYA
1KT6A
2XZ9A
3DLQR
2CKKA
3GWCA
4GWBA
2P5KA
3R46A
3ARCZ
3NTLA
3LD7A
3B6EA
2X65A
2GR8A
2W4LA
3LXZA
2H98A
2WJ9A
2B3GB
2VTYA
2WVIA
2QCUA
3GS2B
3HWWA
2HL7A
2IU5A
3REAA
3NL9A
4AUTA
3QKYA
2WW6A
2NRRA
3PTYA
4EUOA
3GZBA
1R0DA
1UFOA
3L9AX
2HQYA
3GYZA
1TZZA
2ENDA
3PACA
4F1JA
3L78A
3B40A
1MRZA
3MDQA
2I9IA
1NNFA
3U1UA
2ONFA
4EHUA
3O7IA
1A92A
3K67A
3LLPA
2DHOA
1VL2A
1OLZA
2R7DA
3TVJI
3VFZA
2CXAA
4HYLA
3TW8A
3IWTA
4EICA
3MQDA
3VXJA
1V96A
2QDEA
3U1CA
3GGNA
2F3YB
2Q5CA
2PTHA
2DYIA
2PU9C
1RFYA
3CPTB
3UXFA
1SHUX
1W5QA
3V39A
2WZKA
3KSMA
2WAGA
3O7BA
1NG6A
2EX5A
2Z1CA
3F2VA
3EVFA
3FKCA
3TUOA
1DZKA
2GAUA
3IJLA
1C1YB
1SS4A
2HFKA
2GELA
2AXOA
4H2HA
3B9CA
1JL5A
2RDGA
1U19A
3PE9A
3K5JA
3GODA
3KBRA
3IUWA
1NKOA
2PJUA
4DLQA
3D02A
3IUPA
3LFKA
3KOGA
2EHGA
1VCLA
3MOSA
3LWSA
3D9NA
1HX6A
3MPKA
4IB2A
1L6RA
2CWPA
1RDO1
3MVCA
3NQIA
2HYKA
4EXOA
3NJEA
3AONA
1XMXA
2YVEA
2MLTA
1TBFA
3G0MA
1IUQA
2BT9A
2G7ZA
2Z3ZA
1I0RA
3IRSA
2RJFB
3Q1NA
3I4GA
1VPKA
1R4XA
1SFXA
3F6VA
3BS5B
2P13A
4FBSA
3GB0A
3L51A
3IEEA
2OZLA
2J2JA
3N3CA
3TVKA
4JB3A
4GMFA
1G66A
3VN5A
1I1WA
2X5NA
3U07A
1EP3B
3KA5A
3ZNUA
4JHPC
3MJFA
1VKCA
2DT8A
3CA8A
1YZ1A
1NBAA
2OU6A
2HALA
3K9DA
1NEPA
2OFCA
2RILA
2FCJA
3Q20A
2GOMA
2H9AA
2XBLA
2HFPB
3GP4A
3MJOA
3HUFA
3T6OA
3G7GA
1AOZA
4F7UA
3JSBA
2I6HA
3B4QA
1QSUA
3ERVA
2B7UA
4A9CA
1EOKA
3FDQA
3F5DA
3R9MA
2YZTA
3HQXA
1JLYA
3U21A
3EEBA
1F86A
2OV0A
2AKOA
1SVFB
1R3EA
1ZAVU
4ESQA
1MVFD
2WR8A
1U9LA
1BEAA
2NXFA
2OAAA
3KD4A
1H32B
3AOFA
3ARCB
3AJWA
3RGOA
2D00A
5GDSI
3H74A
1ZHXA
2H88C
1QV9A
4B3BA
4IMQA
3PF0A
2W1VA
1T73B
2RG8A
3I5QA
2PN0A
3CL6A
3CX5F
3H20A
3DM8A
1RTQA
1FK5A
3T9YA
1S4KA
1WKQA
1WOLA
1TUWA
2PBDV
3ETCA
2CF7A
3KMUA
2YG9A
2XOVA
2GKEA
1RG8A
2O6NA
2E7ZA
3FDIA
1K7JA
3IJ6A
4INDA
1R71A
1N1JB
2PBKA
2FH1A
1SN9A
4H3VA
3KHIA
2YCHA
3OLJA
2NOOA
1XTEA
3R2GA
2YAVA
4F4HA
1X91A
1L0WA
4BBYA
2CZLA
4GHUB
2O6LA
3RRIA
2V52M
4I0XB
3IM1A
4I77Z
2JE3A
3I4OA
3MMGA
3QP4A
1HQ0A
1EJ8A
4FBWC
3B0GA
2BJVA
2QCKA
3VU9A
4DMVA
4F0QA
3A1FA
3K3VA
2B0TA
2UVKA
2ZOGA
1Q7LB
4AVRA
1H8UA
2B97A
3DX5A
3KXWA
1WIYA
1QQ5A
3HX8A
3BM3A
2VZPA
1SZ7A
3KZQA
2WPVB
2BT2A
2ZWAA
3ZXKA
3A2QA
3FHLA
1TV8A
3D85C
3VN0A
2Z69A
2NVOA
3OXHA
2GPOC
3RETA
2Y39A
3CQLA
3TG9A
3W4TA
2VPAA
2RC3A
2Y7EA
4FCCA
3Q0IA
2XRYA
2DXUA
2BKXA
1V8YA
2O36A
1NNXA
4F9CB
3O0GD
3VBCA
1W3IA
3GRLA
1H1NA
3SNKA
2JGPA
3QBXA
3HZ8A
3ROTA
2VG0A
3HHSA
3U1LA
3QEXA
1Y7PA
3TEJA
1SVVA
1VQQA
3QM9A
1YKIA
1NKZA
2O7TA
1G2YA
3V7NA
4AT7B
2X5RA
1KU3A
1K04A
4J5TA
1H2SB
3FYMA
2XVSA
1VPMA
1H5WA
1NKQA
2QK1A
3ILKA
1VQOE
4DBBA
2QGMA
2GUYA
1P9YA
1HQSA
1YZVA
1XRKA
1CFZA
1WV3A
3E8OA
2FY7A
4HLBA
4JN7A
3CCDA
3A1YA
3LZKA
1ABAA
3HIEA
1WOUA
2PNDA
3CI0I
2XT2A
4EQAC
4GVOA
4FK7A
3ZJEA
3S9DA
1DOWB
3KZGA
3SC0A
1B25A
2DE2A
1KLOA
1VQOR
3DFFA
2XMEA
3OOUA
1CGDA
3AXJB
3QR0A
2GSVA
3BL9A
1VQOS
4G4KA
2INWA
3T2CA
1TULA
2OKRC
2ZOSA
3UCEA
3MERA
3RM3A
3AVJA
3HL0A
3MD9A
2VN6A
1SVIA
1GWYA
3A38A
2FQ3A
3HDJA
2Q8PA
2HXTA
4GA2A
3MZ0A
2W6AA
3K1WA
3CWNA
1U9CA
2V76A
2II0A
4JE1A
3I57A
2Y4RA
1X54A
3ZDKA
4ESYA
3UOAB
3K13A
4G1QB
3DB7A
3ONOA
2R4QA
1U7GA
1E2WA
4J5RA
2GTIA
2XUVA
3IP0A
2WJNC
3EKIA
4G6DB
2OITA
3GF6A
1TL2A
3RJVA
1KHXA
1RHCA
1SBYA
2FLHA
3K93A
2OOJA
1I12A
3RCQA
1GKMA
4F1VA
3FHVA
2FFYA
3PIWA
3MCBA
3DJEA
1WZ3A
1YQZA
2JKUA
1UWCA
2VE8A
1LURA
2P12A
3EVYA
3SGRA
2CC6A
3QTHA
2IZRA
2PRSA
3QFLA
1NRIA
3NYIA
3G46A
3CCGA
4A27A
3AG3C
2FD5A
2P0AA
1GCIA
2HYXA
2F9HA
4GCNA
1VQOL
3RQIA
4DCKA
3AIHA
2XEVA
1U7BA
2A6SA
4HZOA
3SILA
3Q6BA
1WZDA
2PFZA
3LULA
1UI0A
4A57A
2XEDA
3HULA
2BSJA
3R1XA
4HJZA
4G68A
1M2DA
3RNQB
3ARCY
2P58B
3S5WA
1Z9NA
1SVMA
2O99A
2YVLA
1GP0A
3DMYA
3A99A
2J6GA
2XMJA
1T79B
1EUWA
1R8SA
1HT6A
2V05A
3T0YB
2AHFA
2GWGA
3ED5A
4D9SA
2VXNA
3QDHA
2CE2X
1H4XA
3MLYP
3CU3A
4HRVA
4H6CA
3B2CA
1PKHA
2YKFA
1D2TA
2XAUA
1X1NA
2IBNA
2NSCA
2P7OA
1DP4A
3PBTA
2C7NA
3BE6A
1Z85A
3GF8A
3IT4B
4IJ5A
2TNFA
3KYJA
3ARCT
4HTYA
3ZQOA
3K29A
2Y8NB
2UUYB
3GV3A
3VPBA
1NLSA
2F6EA
3COLA
1M46B
1Y12A
1JDWA
4AFFA
2CI1A
2O5HA
1XSZA
3JU3A
3PF6A
3LQ9A
1I5PA
1J0PA
1WY6A
3PT1A
2WAWA
3BY9A
3BQPA
3EVTA
2ODAA
3U01A
4H75A
1YM3A
1GUQA
4H83A
1R29A
1MXEE
1B77A
2I5HA
1ISUA
2Q4MA
3NVWB
1PUCA
1V2BA
2HKVA
3IGMA
2WY3B
1Z3EB
3HKMA
2RCIA
1D8HA
3NE0A
3S8SA
1K8KG
3A74A
2C6UA
3K1TA
2YILA
1M1SA
1S9RA
1ZKEA
2HS1A
3E1RA
4A5UB
3VVMA
3AGKA
1XO0A
3OLLA
2BB6A
1FC3A
3ELQA
1ITVA
1SVYA
3BRCA
2J9UB
4K2HA
3NYQA
3F85A
3BRQA
3NKGA
3QYEA
3E97A
2CC3A
3CRAA
1T0TV
1X9IA
2YXZA
1M0WA
2RD7A
1U8VA
4E72A
3NA8A
3CH4B
3IPFA
3EDPA
2P39A
2HMHA
3H2ZA
1WPNA
1ZC6A
2NMLA
3VVIA
3IUOA
2PRXA
4D86A
3HRQA
3PNZA
3IKWA
2DS2A
2PJZA
2VRSA
1E5KA
1W6UA
3FH1A
2X2SA
3KD6A
1GUIA
3BHYA
1SR4A
3KOSA
3D1BA
2DDXA
3K7PA
1YX1A
3TDWA
1U07A
2MHRA
1XG0C
3CGXA
3HFOA
1WY3A
3VSVA
2D68A
1FCYA
1GXMA
3BXPA
2GUMA
2FNAA
2I7AA
1WIWA
2QKDA
3FAYA
3EINA
3G7QA
3MOEA
3LHOA
2B8MA
3EXNA
1T0HB
1YT8A
1TFEA
1KQPA
1W07A
3VZAE
1VL1A
1F00I
2FMPA
3D0JA
1F7DA
4FBJA
1TU9A
1YBKA
3NO7A
2WKDA
4EVUA
3GJ3B
3DHXA
1TE2A
2NWFA
2QFAB
3P2CA
3ZZSA
3LKEA
3OBQA
1PXUA
2CY5A
2DY0A
3PIJA
2WNSA
4GVQA
3NY3A
4ILKA
3LW3A
3ETZA
3MKOA
3VHJA
2E1VA
1X6OA
3ILSA
3BCWA
2HEOA
2PGEA
2GU3A
2RKNA
3M5QA
3HSRA
3F1PB
3OQGA
3FWKA
2XFGB
1M45B
4ASLA
1C96A
4I0VA
3OG9A
2II2A
3NKUA
1A1XA
3HMSA
2IIAA
3CVOA
1ZVAA
3ZUZA
3FPCA
2VGAA
3VUBA
1VH4A
8ABPA
3NZLA
2XVMA
2YJKA
3JTZA
3NUFA
4ACFA
3F75P
3AA0C
3N4JA
1Z0PA
1XFFA
2PQNB
1BYIA
4GAXA
2P2SA
1ZXXA
2V9LA
1LF7A
3CAWA
3G2BA
4F67A
3OVKA
4ECFA
2O6PA
3CZ7A
1S29A
4HATC
1GVNA
1P3QQ
4DKWA
1MW9X
2Q78A
2ZK9X
1PBYC
1EDNA
2VZGA
3K6KA
3BQXA
2PFIA
2IJ2A
3K3CA
2F69A
3G85A
4HHOA
1OC7A
4IL7A
1ZY7A
1CLVI
3ECMA
3LOPA
2DS5A
1LBAA
1O1YA
3CHJA
1T7MB
3RX6A
2J4DA
4ERCA
3GQVA
1R26A
1YLXA
1SRAA
1H03P
3MMYB
3A9JC
1IX9A
2HBAA
2ORWA
2PD2A
3ABQB
4ABLA
3HLFA
2VXGA
3VCAA
1VYIA
2PKFA
3PETA
1DP7P
1DXGA
3CJ1A
1CEOA
2I5EA
2XCMC
1GL4A
2W42A
2ZF9A
3VTXA
3NK6A
1EJ2A
2R47A
3RXYA
1QWRA
3MWDA
2QVGA
3JSYA
4HW4A
3CANA
2HCMA
2OVSA
2DYOB
1HN0A
4AZ3B
1PYOB
2PIHA
3T4RA
3GI7A
3JQ0A
1GSAA
1M98A
3R1PA
1HE1A
3VGLA
2WUJA
3JXOA
3LEDA
2I5UA
1MQVA
3O6PA
3DTZA
2C8MA
4DOIA
2NLVA
4DMTA
4EDHA
2O4TA
4G9SB
1Q4UA
2PO3A
1O7JA
3PROC
3FJ1A
1OQ1A
2CPGA
3L42A
3QHQA
3CC1A
2OPWA
1MKFA
3UPLA
2NQWA
2WF7A
3JUMA
3ZZOA
3FF9A
1U7LA
3HFEA
4GAKA
3VE2A
1Z6BA
2POFA
3SQ7A
3CQBA
4B0ZA
3ZRIA
2RDEA
1NC5A
4DZ4A
1N40A
4EGDA
1T3YA
3P2EA
4EO7A
3P42A
3HNXA
3FQGA
1EGWA
3ABDA
2CBZA
1NYCA
3VATA
3TQRA
3G9MA
1JB7A
1GXRA
3S7OA
4IQZA
2Q4WA
3CNRA
1UDBA
2WP7A
4A4AA
1RH4A
3AONB
1USCA
2H8GA
2JC9A
3F95A
1EM9A
2BJNA
3HBMA
4G0AA
3AAFA
3U5SA
3IVVA
1N81A
1QVEA
2O3AA
2QXFA
4FDIA
1CXQA
3VCXA
3N9KA
2P67A
1VKMA
2WI8A
1P9GA
4ANRA
2ILRA
3BY8A
2R25A
2E6MA
2XXPA
1J4AA
3KF6A
4A5SA
3L4RA
3AXGA
4FA8A
2Y9UA
1R7AA
1T0BA
4IRXA
1NNHA
2DG5A
1ES5A
3DAIA
1WMHA
3A9LA
3RPPA
3A35A
2WNVB
3O2TA
1OXXK
3E99A
3DSMA
3CU9A
1R3DA
2AZWA
3P2HA
1EX0A
1VPDA
2QQZA
1RA0A
3MGKA
2X4LA
1KHIA
2IMRA
1S3CA
2FHQA
4B0MA
3BVXA
4E29A
4B1VM
3UULA
2FUPA
1ZB1A
3AA0A
2YV9A
3FILA
3HQ1A
2QV6A
3RMJA
2J66A
3JRVC
6RLXA
2W6RA
2YH5A
1YM0B
2FX5A
2PN1A
3H8TA
4G0XA
1T82A
1Y7TA
1D9CA
1KQFA
2QE8A
3EBYA
5NLLA
2QL3A
1Z67A
1URRA
3ZYHA
2EH3A
3KKZA
2VWSA
1R0RI
2G8YA
2YA0A
1ZVZB
2IT9A
3TU8A
1YYMM
1P1MA
3MI9C
4G29A
3CKJA
3N2WA
4AL0A
1WLJA
3TIWA
1XD3A
3T7DA
2RA8A
3IHVA
3F44A
3TJMA
1T0PB
3TS3A
3BMXA
1H4AX
2XEUA
2PQCA
1L8DA
1EPAA
3C3GA
2YZJA
2V8TA
2BRFA
1G73A
2OU3A
4JCCA
2PLIA
1G61A
2I02A
3E9CA
3A0YA
3QB8A
1PPJB
3E19A
1N1FA
2DTJA
1R5MA
3ILVA
3L51B
4DXKA
4I4TF
3NQHA
1J27A
1Y5HA
2O90A
2D9RA
2DQAA
3VP9A
2ZWSA
2GNOA
4HL4A
2B3GA
4EA9A
1LU0A
2OCZA
1WOCA
1P5ZB
3CZ1A
2C8SA
3MQZA
2QP2A
2YPVA
2V8IA
1RR7A
1J8RA
3AX2A
3SMPA
1LXJA
2R0LB
2O4AA
4DWRA
3VDJA
3NKEA
2WQFA
1QW2A
2C0GA
1JHJA
3R75A
1YW4A
4GLQA
4A0EA
1ZHSA
2Y8GA
1KGDA
3CHMA
3B8BA
2C1WA
3VP5A
1MBAA
3DKMA
2PXXA
2D4YA
3E3XA
4BA0A
1CY5A
2WFIA
3N9YA
1DEVB
1BYRA
3EHCA
1RYP2
2UYZB
1YSRA
1H3FA
3VOPA
4ATMA
2VKLA
3TFWA
3QH6A
2JC4A
4J7NA
1F0XA
3EC6A
1DEKA
2HSJA
3CQ1A
4DKRA
4E9XA
1L3KA
3UKWC
2VQ4A
3KUPA
2BFWA
4I8IA
3GFUA
3TPDA
1UTEA
2EFVA
2WB9A
1SENA
4I0WA
3W07A
1JMVA
2Z2NA
3OSXA
3ADRA
2XFRA
3F6KA
2VZDC
2FQ4A
1TWYA
4E6SA
1B9MA
1FIUA
1TJXA
2Y1QA
3GLVA
2FOZA
2IW1A
2VOVA
2B3YA
2HA8A
1VKDA
2EPLX
3OIOA
2YWIA
2BKFA
2PA7A
1US5A
3FGEA
2OKMA
3NDQA
4F7UP
1PCFA
2WHLA
3BZMA
4FVQA
4DDPA
3BV8A
1VQOQ
2QDJA
3GA7A
4AU1A
1FS0G
3VMNA
1WBHA
4ES1A
4DGFA
3TOSA
3I7TA
3D7IA
3MZOA
2Z0TA
3H4NA
1QFOA
2VO4A
2Y1EA
2QHQA
2FG1A
2Z3HA
3URZA
3S8GC
1GQIA
3ZMDA
2YHGA
4EJRA
1PU6A
2WUHA
3G68A
3BIQA
4FLBA
2RFQA
3O59X
1YLQA
3AG3L
3TQ2A
4EYZA
1JYOE
2AJ7A
4JB7A
4F78A
2B7KA
3K6TA
3H6QA
2ID4A
1JYAA
4A3TA
4AT7A
3JZLA
4FMWA
2F2HA
2VY8A
3KWUA
3SX6A
1JKGA
4EL6A
4HJHA
3SY1A
1WOHA
4JOQA
3NYTA
1VH5A
1MB3A
2W7AA
3AG3D
3V0RA
2BOPA
2I9CA
3Q3MB
3FJUB
2HINA
1OC2A
3IR4A
2W9HA
3VNIA
2HJEA
4J6OA
3GGYA
3TKIA
2X5YA
3N0UA
3KLRA
3PO0A
4B21A
3H51A
3VMVA
3QY7A
1CSBB
1B4FA
4EO0A
2WURA
3W3JA
1XLQA
3FFYA
1YCDA
3EQZA
1G1SC
2GSOA
1JKMA
2WBMA
3LAGA
3HV8A
4HTLA
1YOAA
4AY0A
1FIWL
1Z6OA
3OCMA
3P6ZC
1YLMA
4ATGA
1Q6OA
1ID0A
2FHFA
1O57A
3L8WA
4FEGA
2ICTA
4B28A
3DKRA
3ZSUA
2Q22A
2WJ6A
3RCPA
2C0NA
3E7RL
3IKBA
2AO9A
3MVEA
3GA3A
2X5QA
2FSRA
3DA8A
1XKIA
2FL7A
3W1OA
3S9JA
2QN6B
3B34A
3DMLA
1RDQI
3EHDA
1H6FA
2BU3A
1MZHA
1FKMA
3B8XA
1SYYA
1L6PA
3T4FA
3A02A
3BEJE
4DIXA
2BWQA
3CJPA
1PSWA
3I5WA
3I7JA
2A67A
2QZBA
2F49C
3MFIA
2ZKOA
2FWHA
1USEA
4FO5A
3BUXB
4GBMA
3RWNA
3IIIA
4HORA
4HE7A
3GN6A
1VQOX
2EX4A
3FPRA
3EWYA
2HY5B
2XYQA
2Q82A
2W9YA
3PP4P
2AB5A
3UIDA
2HUHA
2IAYA
2HUEB
2W4EA
3IECE
3NY7A
1K0WA
3QAVA
1CL8A
2FPHX
4DJGA
1U7IA
1LT8A
2O3FA
1VKFA
3DQYA
1Q7LA
1V30A
2OBDA
3VB0A
4HFVA
1YQSA
1O2DA
2FCTA
2PQVA
2NYNA
2AKZA
2HFSA
3NVWC
1RYPL
2EK0A
1U0SA
1Y80A
2D7VA
3SY6A
1T8KA
1T1JA
2CIRA
3K2PA
3OTNA
3D5PA
2ZD7A
1ODMA
2P9XA
4E7UA
3HM4A
2BRQC
3PVIA
2ECUA
3T63M
1D0CA
4HL2A
3OMBA
2IMFA
3A7IA
4H7WA
3CJSB
2FAZA
4EFOA
1MKKA
3DD6A
3VGIA
2OYOA
1M32A
2WNHA
1A64A
3UWSA
2EW0A
1Z21A
3HX6A
3HP7A
1K8KF
2PMUA
2OKTA
1ZI8A
4B6GA
3B49A
3SC7X
3JVLA
1C5EA
2XGRA
3F7XA
1RCQA
1D3YA
3BGEA
3OL3A
3ZEDD
3K12A
2B4VA
3LT7A
4A5UA
2X5FA
3ZUIA
1HQ1A
1FPOA
3OQVA
1RUTX
2Q7SA
3SXUB
3MB5A
3HMZA
1M1EB
3GPKA
1VG0A
3NKZA
3HN3A
3ARCE
2OU5A
2P3NA
1DYPA
2WNKA
2HXRA
1R8HA
3S8MA
3BU8A
2OEZA
3QHOA
2P3YA
3FUTA
3IXSA
2EK1A
3BODA
2XWLA
2ZQOA
1MTYD
3C9IA
3ISQA
1YWFA
3UKXC
3I9YA
1TZ0A
1XKPA
2Q0XA
2XLKA
3NJNA
4E9JA
1S12A
2GFHA
3FG9A
3ONHA
3ASLA
2Z5BA
3A72A
2H5CA
2GEYA
4EDPA
3M9ZA
3CK6A
4FGLA
1T0FC
3DOUA
2C2IA
1J83A
2R31A
3N01A
4E2XA
1M3YA
3LSNA
4G3BA
2CZQA
1SAUA
2UWJE
4EWFA
3DHUA
2DRWA
3BM1A
3DACB
1UD9A
1R0UA
2HX5A
1LNIA
1IAKA
2QIHA
3L15A
3TVQA
3GMOA
3BEDA
1S7IA
2WCWA
2H7ZB
3F9UA
1CFRA
3N7SC
3KQ0A
1JATB
3MAJA
1UB4A
2GE7A
2VHJA
2P58A
2VN6B
2QGQA
1L8RA
2INUA
3QFWA
3VU9B
3B8FA
1GTVA
3OG2A
1V8HA
3OV5A
1TR0A
2PKHA
3DQPA
3HZPA
1JETA
3VR4A
3FXDA
1O20A
3M8JA
3R7GB
3VSSA
2FD4A
2XN6B
1MUNA
1EL6A
3MCQA
3R0NA
1OOHA
1DDWA
3AABA
4ENFA
1RXDA
3KVCA
1QFJA
2W15A
3MFBA
2OIWA
3QAOA
1CQ3A
1FSGA
4GUJA
1B0NB
3AGCA
2FKKA
3UPSA
3SCYA
2J73A
2QYVA
2GMQA
3MSXB
3TYPA
3HHPA
3MSEB
3NSWA
1NKGA
1AL3A
2Z10A
3BA3A
3ADMA
3HN0A
3KGWA
3ARCX
3RKCA
2ECEA
4EVWA
2CZVC
3PJPA
1U02A
2QJWA
4GUCA
3GBHA
3GXHA
2G8SA
2C61A
2P14A
3N17A
2JA9A
1OW4A
2R00A
1CI4A
2VK2A
1QRVA
3W08A
2X7QA
3KYZA
3NGQA
2I9WA
1WVFA
4G7XA
3A0VA
3A5FA
2VXZA
3FLEA
1DHNA
3BWVA
1OD3A
2YF4A
3KANA
4I0XA
2W0IA
1OEWA
1OLTA
1XRUA
3H93A
2BL2A
1H6DA
3BYAB
3LQBA
3T7ZA
2P35A
2ODKA
2GIAB
2O20A
3TEKA
2F31A
3UC7A
3OIZA
1VQON
1QMYA
2VX8A
2BZ1A
3OCRA
3AS5A
2QTQA
3DRAA
3SMVA
3EJKA
3PHXA
3ZUXA
3HC7A
2I06A
2BZVA
1E9GA
3NN1A
2B3FA
2DDUA
4HWNA
1CN3F
1K7WA
1KXOA
2QEUA
2HEUA
2QNUA
1OHUA
2I53A
1VJLA
1ZHVA
1N9PA
3IE7A
3H75A
3DLUA
2F6MA
2VPBA
2HSIA
4B0TA
1FO8A
2E0NA
3LEWA
2RGYA
1FV1C
2DKOB
1ZTHA
2NN4A
4IUWA
1WLYA
3KOLA
3I94A
2A2LA
4EPPA
3V9WA
2WLVA
3EF8A
2XFVA
3EAFA
3P9CA
1NRWA
3NJDA
4JHYA
3V7PA
2Z0BA
3BWUF
2DRTA
3FIDA
2DFKA
3P9VA
2WTPA
3VK0A
1DBWA
2ATRA
3VX3A
3OH3A
2I9XA
4F2FA
3QTAA
3B02A
1UJ2A
2ZAYA
1M15A
2DB7A
2OIXA
2HHCA
3T38A
3OKQA
3FH3A
3VHLA
2A2KA
3F6GA
3ONDA
1B63A
3F6CA
3PIVA
1Z96A
1S5AA
1OLRA
1RKXA
2YXBA
3B0DC
2OD5A
2BYCA
3NUAA
2HQSA
4FNVA
4DO7A
3KB2A
2AZ4A
4DVCA
2FCWB
2YFUA
3P51A
2DVMA
3GUDA
1DZIB
1POCA
3C5XC
1MZWB
1PBWA
1GNLA
3V3LA
1EF1C
3M8TA
2BOUA
3T5GB
1GNWA
3CU2A
2O9SA
1R9WA
2FTRA
3RJ2X
4A8JA
1FJ2A
4I1KA
1FP2A
3HR6A
3AVRA
1DMGA
2DOKA
1WHSB
3KZ3A
1XFSA
1ZAVA
1UVQC
4GXWA
1O13A
4EYCA
2Q8KA
4F02C
2B1EA
3CBNA
3EK3A
2RBCA
3IDWA
3IVEA
4GMOA
2Q4XA
3F5HA
1UXYA
1JS1X
3ODVA
2CCMA
3QHBA
2Q3TA
3TOJA
3EOFA
4H6QA
1WN2A
3SG0A
1V18B
2Q7AA
2X55A
3ZR8X
2XG5B
3ANPA
4FHRA
1OH0A
3HLXA
1H99A
3FEFA
3PFOA
3D55A
3PLVC
3HKVA
4DYQA
3D8DA
3SRIB
2V2FF
3E9KA
3G0TA
2PIMA
3PP2A
3TM0A
3FDBA
3NCTA
3G27A
1NZ0A
3E7QA
3HXLA
1EI8A
3GNLA
3QH9A
1HW7A
2B1YA
3QC5X
3V4NA
3GIRA
2IGIA
1YFNE
1OGOX
4FDWA
3P9YA
2H1TA
2CO3A
1WUIS
1HDOA
3O34B
2C3GA
2GRUA
3L0AA
3U81A
3K44A
3MCWA
4A9VA
3C3YA
2SIVB
1MTYB
1H6GA
2BWRA
2V5FA
2XG5A
3GLXA
1JX6A
1QI9A
4HFSA
2I7RA
1SEIA
3U4VA
3MEAA
3HUUA
2R28C
2F01A
3MQ2A
2YPDA
3G02A
3PYIA
1W61A
1DFUP
2BIIA
2WY8Q
3HYNA
3LCRA
2RHWA
4HRGA
1UNNC
1VQSA
2HC1A
2QQ4A
3D4EA
1IYEA
2NXVA
3E7KA
3TG7A
1CRUA
1DZFA
2IYVA
4H3WA
3W0FA
2OGFA
3FPQA
3B0FA
3CNVA
3FO3A
1RK6A
3CH0A
2WN9A
1EKQA
3ARCK
2QHFA
1VPBA
2V3GA
2PW0A
1U2WA
3D24B
1JEKA
1GVJA
2PARA
1OZHA
2E4TA
4FEKA
1LUZA
2EIXA
1JE5A
4ITJA
1G60A
2WXFA
1IQ4A
4ADIA
2YZYA
3HXIC
3CBWA
3DC4A
3IPIA
3ZWLB
2P2OA
1VPRA
3I3QA
3UTMC
2CJ4A
2Q88A
3RHZA
2Z7FI
3K1UA
1L6XB
3IBWA
1XIWB
3H43A
2UYTA
4HG2A
1T4AA
1R6WA
2A90A
4B6IA
3EN0A
3T8RA
2JCBA
4SGBI
3LCZA
2W7NA
2NTEA
3CIJA
3PG6A
1EB6A
4A3PA
2JKHL
3P9ZA
3PHHA
2Y7PA
3PVEA
3RLEA
3PSMA
1UTGA
4F9ZA
3MHXA
3HSHA
3ECHA
4IUMA
1VE2A
3U1KA
2J97A
3AG3I
3IG2A
3E4VA
3QV1G
3NV0A
3ON9A
1W66A
2EB1A
2VH3A
2PWWA
3MU7A
3KWSA
2Z0UA
3H3IA
3GR5A
4DS7E
2XDJA
1Y6XA
3TK2A
3FDEA
3RF3A
2PH0A
3B79A
3ALRA
4HN9A
2YYKA
2OJHA
2FGQX
3O0YA
1GP6A
1ES9A
3SBUA
3KTCA
1HUWA
1Z2UA
2YLBA
3OFGA
4AJYV
3CKMA
3TJ8A
3ABDX
3FMYA
3C8WA
4FPPA
1UFYA
2FV2A
3CJDA
3U7ZA
1UF5A
2Z6IA
2AEUA
1JFBA
3CZ6A
2QSKA
2NX9A
1K6KA
2W39A
3R6OA
3CIMA
1O75A
1H4RA
3LZWA
3FVYA
1PZ4A
2ODVA
2HHZA
3ZRGA
1KKOA
3B0SA
1YG9A
3F5OA
1G8LA
2E5YA
3CSXA
3KEOA
2P0LA
2OPLA
4I68A
3AG3E
1H97A
1DG6A
2F9IA
4F7HA
1KAEA
1EM2A
3GQQA
2B9EA
3HVWA
4B5OA
3RO3A
3TDUC
2P5BI
2EY4C
2Y71A
2OUFA
1IQ5B
2QSIA
2FIPA
1GS9A
3MR0A
2HWNE
3L5IA
3GOCA
2HO2A
1SQWA
3K17A
3NB2A
3OHSX
4EW5A
3K6QA
3UE2A
2QIYC
3IDFA
2RFVA
3F14A
2O2XA
3G8KA
2WJRA
4HJ1A
2I49A
3AEIA
1WERA
4DAMA
2DC4A
1TWDA
2BBHA
3CT6A
3BEXA
1ORSC
3DVOA
2RLDA
3RF0A
2PQRC
1TJOA
2QVKA
1Q8CA
3FRQA
3H0UA
4HP3C
2FPOA
3QRAA
4A6RA
1Q4VA
2X5XA
1BTEA
1WYUB
2QC1B
1OISA
3FW2A
3HSIA
2Q7XA
2D1PB
1XYIA
4IYJA
3RSNA
2WLRA
3OR1A
2OSXA
2Q8UA
3SRJC
3AGTA
1H5QA
2O30A
1Q6ZA
2BM5A
3T7HA
1PPJI
2FHZA
1GOTG
4HHUA
1JF9A
1Z0WA
1V33A
3TZ1B
2TGIA
2QWOB
3ARCM
3LI9A
1V6ZA
2O7AA
3PC7A
3O14A
2A2CA
3VS8A
1NVMA
3IBMA
2EGVA
3G98A
3M7OA
4EFZA
1XWVA
2P3HA
2CARA
4EXQA
2XMIA
3GL5A
3OFKA
4G10A
2Y2MA
3NR5A
1KQFC
3MILA
2C1MB
3VR0A
1F32A
1NQJA
2WFWA
3EGWC
1E29A
1XIOA
1ML4A
3RO3B
4F7GB
2WK1A
2WZBA
1Y96B
3H6PA
2WFVB
3UD1A
1V3EA
2V8FC
1UW4B
3GUYA
4GYOA
2QAPA
3QKFA
2GK4A
3LQKA
1YZHA
1A9XB
1VQO2
1RK8C
3ZZPA
3LJWA
1VKNA
2RDCA
1EU8A
2I0OA
3LHCA
2J5YA
3JXGA
3BAMA
3U5VA
2PLCA
2OYAA
4DOKA
1M40A
3N6ZA
3CUZA
1C4QA
2RKHA
3H87C
1C7KA
4HC4A
2ZEQA
1CSHA
1VQOU
3BVFA
4IKNA
3MNZP
3S6FA
3DZ1A
4DSSA
3GZKA
3PMOA
3RRCA
3GX8A
2OGBA
2IMSA
3P1GA
2BJFA
2XLGA
3US3A
1D2OA
3MJ6A
3R2CA
3B7HA
2HW2A
3F0PA
1X3KA
3O69A
2J9WA
1K3XA
1Y0BA
1KPTA
2RBGA
3OF4A
1P3DA
1SZ9A
4EGEA
3CZPA
3O0LA
1VDKA
3B4UA
3MDNA
3C9AA
2BO4A
1YAVA
2E52A
3FSOA
3IRBA
3AMRA
2V6KA
2OG4A
1EI5A
4DQJA
1J1TA
2J3WA
3QTCA
2O5FA
2WW8A
3R6AA
2I4AA
3DWCA
1NN5A
3FETA
1V0AA
3KSXA
1T6UA
4A5KA
4E57A
2OH3A
2WNPF
2IM8A
2XE4A
1QQP2
2ELCA
2GA1A
2JG0A
3OLQA
2R751
1I27A
3BOEA
2X8XX
3AG3M
2NW2A
3BWZA
1NR0A
2GZBA
1H59B
3EHMA
2P97A
1S2DA
3BBBA
4A8XB
3GS9A
3ETVA
2CJAA
3GWNA
3L41A
2CXYA
4AV5A
2OCGA
2GVIA
2I2QA
4DUNA
4JG2A
2OZTA
1NE8A
1PQHA
1IA9A
3RHBA
3P06A
1VL5A
2DSYA
2PIAA
1MK4A
3CJMA
3OOVA
3OWRA
3NECA
1UA4A
2F60K
3LBWA
3UGFA
3GG9A
2A40C
2G3WA
3UI4A
4JQPA
1EERB
1GA6A
1NQZA
4EKFA
3DFUA
1W23A
3QITA
3VWCA
1QQP4
4IUSA
1Q9UA
2YZQA
2I39A
1WLFA
1MVLA
4IPIA
3M0MA
4AKLA
1V0WA
1SCFA
1OMZA
3QZRA
3UL0C
1RW1A
3ADYA
3FCMA
1K4IA
3LU9C
3PU9A
1KVEA
1GUTA
3C57A
3VG7A
4EZIA
1Z0NA
2IIMA
1WY9A
2WFVA
2QMCB
2OEEA
1IZCA
4EPSA
4H41A
3UQ8A
3CLKA
1Y0MA
4AEQA
1KJQA
1Q2YA
4AFHA
3OGHA
3NRAA
3ER9B
2O2KA
4E01A
3ZYLA
3SK9A
3U9WA
3K05A
2PW9A
2Z3XA
7AHLA
2ZVVX
3E57A
4EIRA
1JNDA
3ML3A
3AKJA
3E0XA
2CNQA
2QEEA
3CLOA
3BS7A
3UANA
3AQ2A
3LONB
3BJEA
2FBNA
1WEKA
1R4VA
1AISB
2XWVA
2CW9A
2DBBA
4AQNA
3PFEA
3KH0A
3V6GA
1VPTA
3ZQSA
3NMWA
3P2TA
1WZZA
3CP3A
2A6ZA
3R0VA
3I84A
3MH9A
3SXNA
2XCJA
2V6VA
4B8XA
3UW3A
2OH5A
3EHEA
2Q3MA
1SG4A
1R6XA
1MWQA
3CJSA
1UKKA
2ORYA
1M4IA
3IX7A
2GHSA
3H3GB
4GF3B
3S98A
2RJIA
3TJ5B
4ATEA
1F0LA
2OM2B
4FS7A
2BBAA
2BKYA
4HBQA
4IN0A
3HTNA
2NTKA
3IEYB
1EEXA
1VJVA
4JRFA
1XDNA
3RTLA
1JI7A
3MKLA
3OLFA
3G7NA
1N62B
1LMLA
1IJBA
1G5AA
1RYPK
4FZLA
3PVVA
1IIBA
1Y1PA
3EJHE
3ZRXA
3S9XA
2XOCA
2FCWA
3URRA
3EEAA
2Y78A
1RZHH
2IUWA
3LY1A
1TQYB
1K7CA
3EDYA
3IG5A
1TVGA
4DWEA
2DRXA
3V85A
3R2QA
4B4CA
3JXPA
1W0HA
1H9HI
3ZWTA
2B67A
1STMA
3OWTC
3ID1A
1PN2A
1RV9A
2WDCA
1VJQA
3OV9A
2X6RA
3U52E
1V7WA
3L6UA
3GREA
3BOGA
3FXQA
1HDHA
1ZVPA
2UXWA
3PNNA
1L3PA
1INLA
2A1IA
2NR7A
1UGXB
2ZX2A
4DOLA
2QFPA
3NTVA
4G35B
1M65A
4AFKA
4FB2A
1OXWA
1JMTB
2JDIG
4ETYA
2REUA
1XAUA
1MUWA
4A5XA
1MNNA
2W40A
3ATVA
3ZEUB
2Q48A
1K92A
1FLTX
1Q7EA
1VK4A
2PRVA
3KLQA
3S4EA
2Y6HA
3QVQA
1KAFA
3M8UA
3BQOA
3MHSC
2JE6B
2JDCA
4EZGA
2D81A
2OPTA
3RT2A
3FBLA
3RKLA
3IARA
2GF6A
3Q93A
3F02A
4I9OA
2OKUA
1XT5A
2WUXA
1GD2E
2A0BA
1RM6B
3H8DE
4JWOA
4AFXA
3SLRA
2QM0A
4IE5A
2ZWUA
3LGEE
2OH1A
3BKDA
1WUBA
3SB4A
2Y24A
3NJCA
2QCXA
3EVNA
2FDNA
2I5IA
2GAKA
3DLQI
2V89A
2A9IA
4EVXA
1QAZA
1TQGA
1YHFA
1W7CA
3SU6A
3FFRA
2X4WB
3DEEA
3FDSD
2W2EA
3ABHA
3KU3B
2H8EA
2P9BA
2VE3A
3ZDOA
3OU2A
2IU1A
4D9IA
3LATA
3F40A
2IP2A
3L4HA
2FREA
2V03A
1LYVA
2XSGA
2AKAB
3DNXA
4HWMA
1W5DA
1LB6A
1EKJA
3GBGA
3PZWA
1M2XA
3OKGA
2CU3A
3D6RA
3HUTA
1VA6A
4AAZA
1VHQA
1I6XA
3HKLA
1I0LA
16VPA
3HGTA
3FGHA
1DGWX
3GQHA
256BA
3TVAA
3C7AA
3OX7P
2W7ZA
3BDDA
3SSBC
3C9UA
3DJLA
3GFSA
1M22A
4EH1A
4HC9A
1TPYA
2IT2A
2IMHA
1XW3A
3VMKA
2V3SA
1XL3C
3Q1CA
3HI2B
4F54A
2QDQA
2IXDA
1YARA
1YODA
4H14A
1VQOM
2R4FA
3UP1A
1K8WA
3OENA
2OKXA
1USMA
3IV0A
3DCPA
1BRTA
3U8VA
3MF7A
4FHRB
4AY7A
2ILKA
3G23A
2WH6A
1ZK4A
1AXIB
1YQHA
1CDLE
3GDZA
3A4RA
3SP7A
3IRAA
2XODA
4FXIA
2Q9KA
3OD1A
2FA5A
2PR8A
4E74A
3ON1A
2F31B
1WHSA
3EGAA
2F2EA
2YVTA
3F8DA
1UNQA
2YNMD
1TIGA
3LL3A
3IRPX
3AOWA
1DPJB
3KKGA
3ITEA
3R62A
3VI6A
1HF2A
3LHSA
1NTHA
2G0WA
2XGVA
2P9WA
2IM9A
3VZHA
3A09A
4FTFA
2A0MA
2FURA
1YQDA
1NFVA
1ZARA
4HCHA
2NXPA
2A35A
1VKIA
1YE8A
1UHVA
3OAJA
1MK0A
2AJ6A
3C1QA
3PXLA
3HJ4A
3K7CA
3GC3A
1QL0A
3B5OA
1PIIA
4B8YA
3TG0A
1SURA
3ARCJ
2CXCA
2GBBA
2IVYA
2V3IA
3S40A
3F7SA
3JR7A
1TZYA
2OT3A
3AG3F
1JEKB
3QV0A
2I9FA
2YVRA
1O22A
3OYZA
1MDLA
1IN4A
4E1BA
1LU4A
4K4LA
3H14A
2WQ4A
3VL1A
2AP3A
4HVCA
1Q7DA
1QF8A
3GA4A
2Q4GW
3R5TA
1I7WB
4GVFA
4DT7E
3IBZA
2YICA
3PICA
3G3TA
2DKOA
2XMOA
2YHCA
1MEXL
4A0ZA
2YB1A
2X8SA
2ARCA
3GVEA
2D1SA
2W50A
3PJVD
3NPPA
1ZKDA
2FP4B
2QOLA
2G7GA
3TTGA
2P38A
3P6DA
2RH2A
3K26A
2R3IA
1LWBA
3AG3J
1ZT3A
2HQTA
4G4LA
1XKZA
2FHZB
3GHAA
1CT9A
3MWZA
3TRGA
2GYQA
1K4NA
2O4VA
1URSA
3CZ8A
2Z5EA
2R78A
2H7MA
2XU8A
1UZKA
3PONA
2PY5A
1XJUA
1XOCA
1BOUB
2ERLA
3RL5A
1R89A
3QZMA
1M1HA
2FCLA
2P4HX
3E2OA
1MF7A
4G5AA
3F5BA
1YU0A
1RMGA
1AHOA
3T9OA
2G03A
1USUB
2Z14A
4G7XB
4E6ZA
4E6KG
1OFDA
4IC3A
2BNLA
2P0SA
1YZYA
3IUKA
2FI9A
4HU2A
3GE3E
3GMIA
3IDUA
3NEHA
3HF5A
3C7XA
2C7PA
1ORNA
1SKZA
1KNGA
1D3BB
2P51A
2F4WA
2W56A
3D30A
2VB1A
3CYPB
1LNSA
2BI0A
3ZXXA
2YSKA
3LGIA
2GNPA
3UDFA
2F5UA
1SA3A
1J5PA
2DCFA
2W3YA
3C7MA
3Q98A
1V4PA
4I0WB
1Q2LA
2AR5A
1AVWB
3ABNA
2C3VA
2E2OA
3U3PA
4K28A
2V94A
3GK6A
1TT8A
2EU9A
1RYOA
2DWKA
3CEXA
3G16A
4EBBA
3UADA
3RFAA
1QV1A
2P0TA
1Y60A
3TT9A
1OU8A
1TUAA
2ZYZB
1OKCA
3G4NA
1JHGA
2QHOB
3BRVA
1SBXA
1HH8A
1F60B
2HLRA
2CNYB
1VCAA
3HW5A
1PL8A
2CS7A
1ZPSA
3RLBA
3ED1A
2G7SA
2QL8A
2Z6OA
3QWGA
1KWGA
1QTXB
3ZY7A
1JY2O
4I90A
3M4IA
2OAFA
4FH3A
2HSBA
2WASA
4AGIA
3R26A
2IIHA
1GO3E
3QFTA
2X5CA
1E58A
1GPPA
2IDOB
4IG1A
3IN6A
3VQJA
2A4XA
1SFPA
1K5CA
2OB5A
3LYGA
1R6FA
3U1DA
1IXHA
1NJHA
2B06A
1NNLA
4JHCA
3A5PA
3R90A
2A40B
1MIXA
1FD3A
3LP5A
1PJHA
1PVGA
1Q1FA
3T6QA
1VYKA
1NKZB
1VHYA
1YNPA
1SW5A
3I18A
3UL4A
2DBQA
1PBYA
1I1QA
2BHUA
2FA1A
2WUQA
3PVJA
3EDOA
2QKHA
2Q66A
1Q0PA
2Q35A
1ZGKA
4ACOA
3PKOA
3EH1A
3LPEA
1RWJA
3ZRZC
3G13A
2NWHA
2GZ6A
3EOJA
2FM9A
3MXNA
2OO3A
2XZEA
2W3QA
3R87A
3LFRA
2RIQA
2DKJA
3OOIA
2F23A
1Y6ZA
3MCXA
3A4CA
2OD4A
1UPKA
3K7IB
3K6GD
3BESR
2UV4A
1JO0A
2QGOA
2CJJA
2BK9A
3BJ6A
1MAIA
2ZFGA
2BW4A
4J3HA
3LX3A
3NKLA
3GIWA
3KMHA
2IN0A
2QZQA
3C70A
3RPZA
1GQ8A
1QQP3
3GE3A
1ACFA
2IYAA
3E4HA
4IO2A
1E8CA
3BQ3A
4EGOA
3ORHA
3HVMA
1JYEA
3BRVB
3IM6A
1S4CA
4EFXA
2J59M
3PHSA
1Z72A
3P02A
3NFIA
3L1WA
1WA5C
1BGCA
4H9NC
1P1XA
3KDFA
3F62A
2FZTA
3NO3A
2A25A
3FGNA
3MXNB
2R9FA
3K94A
1EJDA
3CDDA
3GUUA
2ZYHA
2A26A
1GS5A
1LYQA
1Z6OM
1WURA
3L39A
1Y4MA
3GXVA
3K1HA
3C0FB
3BFVA
2W31A
2F48A
3ONQA
3AHNA
2QJLA
3KC2A
1KWFA
1MTPA
1VQOT
2Z0JA
1XUBA
3ZILA
2OJ5A
2R51A
1Y791
4G9PA
1NKIA
2NT0A
3SUKA
2ASFA
3V5UA
1H32A
3MI01
3L6IA
2O38A
1QDDA
1G2RA
4EFIA
1NIGA
2H29A
3BDUA
3M6ZA
3CINA
2Q2RA
1YSQA
2UVOA
1YPYA
2J3WB
4DH4A
3D2QA
4E2UA
3ELBA
2YMYA
2XESA
1C1KA
1Q7FA
2J5IA
1IQZA
4DFXI
4GS5A
2ZQEA
2I8TA
3TACB
3CI9A
2ZEXA
4FYKA
3LUUA
1U5PA
3H8ZA
2FULA
4I0NA
1TH7A
4HHJA
1XJVA
2HSNA
4ELNA
1W2FA
1GVPA
1DQ3A
4GVBB
1UJPA
3TD3A
3HFIA
2VPBB
3S6MA
3VVVA
3GB3A
1N6JG
3DMNA
1OGQA
2E56A
2X5HA
2JE8A
4ADNA
3PVZA
2YH6A
1JZ8A
1MSCA
1TQ5A
1TXDA
2OQQA
1XOFA
2NS9A
3RF3C
1T8QA
2OLMA
1YLLA
4DLHA
3BC9A
2XUSA
1D4TA
3ARCU
3GMFA
2FYGA
3U99A
3IGFA
3QL9A
3GD0A
2WQ7A
1G5HA
4EBYA
2ZZJA
3V2UA
3DDLA
1FMJA
1N62C
4F3VA
4ERYA
1XGKA
3SHGB
1VI4A
4IX7A
1I4UA
3E48A
3BPTA
2CB8A
2ZXDA
3O3YA
2XWTC
1NVMB
3MWXA
1UCDA
2YIZA
3EA0A
2O5GB
2J05A
3C8IA
2WKBA
3ZWHQ
2CHOA
4ES8A
3KNDB
3ACXA
2AU5A
1CCZA
1VSRA
2IPQX
2R0HA
1GYXA
2F1NA
3E58A
2V1MA
3LWXA
2XDPA
4IQYA
2DXAA
3U12A
4EQ3A
1IO0A
3TYTA
3KMVA
2IDLA
2GJ4A
3IGHX
2FB6A
3FY6A
1EW4A
2VVWA
3M1RA
2YBFB
4GF3A
2XU3A
1WKRA
1A8DA
2DPLA
3SJHB
1K2DP
4DB5A
2CVEA
2EBEA
2E5FA
2QSXA
3S9DB
3OGNA
4HE6A
4D9BA
3JX8A
2ZDPA
3AJDA
3BE3A
3R41A
3E03A
1QZ7B
3MX7A
3FX3A
2HS5A
1NLQA
1I2TA
1TP6A
3GVOA
3AJ7A
1WVHA
2OCTA
3Q63A
1T6SA
2ERVA
2QWWA
2EQ7C
3GOHA
2PQ8A
1FG7A
3KFFA
3G5BA
2WMKA
1VQOZ
2HQSC
1KAPP
2O18A
1O82A
2VMHA
3GKRA
3RQ9A
1FQJC
3P0YA
4ACYA
2QTDA
1EEXB
1NUUA
1OE4A
3K11A
3EOIA
1TUEA
2X6WA
2F20A
2Q6QA
3VENA
2V4XA
2QSVA
2R16A
1TE5A
3DSBA
2IG8A
2YKZA
3ARCL
3JU8A
1ELKA
1PG4A
1E25A
1JIDA
3G9KF
2HIYA
1P4XA
2GUFA
1N4KA
2GIAA
2TPSA
3V6OA
2XZ2A
1HZ4A
1ZL0A
1I4JA
1PV5A
1AYLA
3CSSA
2SPCA
3KSTA
2A2MA
1R0MA
2VOKA
2W91A
3H7JA
4FBIA
4FP5D
2X02A
1DM9A
3OUVA
1BGFA
3DUKA
2ZPYB
3E59A
4BDXA
1L9LA
3DY0B
2DSXA
3A4UB
3DNZA
3W7TA
3GW2A
2JDID
1ZPDA
1SC3A
2PLNA
2XCBA
1T07A
2P02A
3NI0A
3G2EA
1MUSA
2YGNA
1U5XA
3JU4A
4ETNA
2I2CA
2O57A
3M0FA
3PJXA
1W8KA
3CJLA
2RAAA
3BWUD
2OTAA
2IOJA
2X4KA
1R7JA
4GHGA
2I6DA
1HP1A
1YTVM
3ZH9B
2X0QA
3CX5G
1J77A
3HUHA
2WFPA
4AMWA
1GQEA
3LF6A
3KM5A
3FX7A
4IYKA
1ZK8A
3POPA
2OXLA
1E7LA
2QWUA
1Q5DA
2BBRA
3Q4OA
1Y43A
4EZNC
1IGQA
2VGOC
3N40P
2ETVA
3P04A
3M6JA
2E01A
2VLAA
3OCUA
2CWRA
2FEXA
3LUBA
3DRAB
2J43A
1HM9A
4DHKA
2QYWA
2VS7A
3G48A
1EZ3A
2QEBA
2JLIA
1PP0A
1RA6A
1H0HB
2J67A
2YQYA
3VRHA
3SONA
1N93X
1N57A
3B6HA
2VAYB
1D0QA
1OAOC
3S5QA
1YBIA
3I4ZA
2NZXA
2V9VA
3SNOA
2W0GA
1W98B
3JTXA
4A56A
1BAZA
1W6SB
1TWIA
3TEEA
1LQ9A
3U5NC
3ONJA
2F62A
2ERFA
2GS8A
1Q52A
1HZ6A
1RT8A
2CW6A
1D5TA
1ARBA
2O62A
3UXJA
3O83A
2G1UA
3EFGA
1NQKA
1COZA
4EMOA
3Q8JA
3PMCA
2CIUA
3NRWA
3ARCI
4EMTA
1WB4A
3H8AE
2FFUA
2VSMB
2C2JA
2H6FB
2AVTA
1Y96A
3TFGA
2XOLA
1UJ8A
3HE5A
2ETJA
1K2XA
2QMEI
3C9QA
3PVTA
1NZNA
1BOLA
3BO6A
2ZQ0A
1L7DA
2QW5A
1VBWA
3BHWA
3M9QA
2ZBLA
3L6TA
2HCFA
4FUSA
1RH6A
3DGPB
2B0AA
3IGSA
2CIOB
4A7WA
2PYXA
3O79A
3ADGA
2V79A
2Q4NA
3N0XA
4FCHA
3BEMA
4GDIA
3NBKA
1ZU4A
4DI9A
3LFTA
3KWOA
3AG3K
3FKEA
3GPVA
2HIMA
1SQ9A
1RGXA
4ECQA
3HPCX
2PYQA
3FGRB
2P6WA
2O0MA
1G3KA
3Q6VA
1JY2N
3D2YA
2P08A
3C2EA
2Y5PA
1J3AA
3OKXA
3QZ6A
1CHMA
2B9LA
3ECHC
2QLWA
3VXVA
2XW7A
1R45A
4IA6A
3EA6A
1GO3F
4HA4A
3S2RA
2P11A
3AKSA
3QUVA
3TLQA
1MJ4A
4G3HA
4GZNC
1KMOA
1GK9B
2EB4A
3GZRA
2OPCA
3CM3A
2GZQA
2ZVYA
2OIKA
3EUOA
3LEQA
3EMWB
1BVYF
3KQ5A
4GEIA
2RKLA
2HQ7A
1XODA
3VBJA
2QGYA
1CCWB
3TGHA
1U84A
3RLKA
2C60A
3TS9A
2V8HA
1JNIA
3B7FA
2X78A
2DI3A
3H9CA
3NBCA
3M89A
1D2ZB
2RBBA
2X1FA
3BQOB
2D1LA
2WADA
3AA6C
4GYIA
2J9OA
3IUSA
3DWAA
2QY6A
1RJUV
2PV4A
3UMCA
3G5SA
4BC3A
4ASCA
3KG4A
1KHYA
4ATHA
1WNAA
3IT3A
1TUOA
1XHNA
2A4VA
1V7ZA
4DUHA
2V8CC
2D4XA
3HV1A
3A1GA
1BOUA
2A5HA
1U0JA
1K32A
3CX5B
3SS7X
3OVPA
3T5XB
2AHUA
2Y8TB
1EG3A
3EO6A
2VKJA
1ZOXA
2Z5WA
2EX2A
1SQHA
1VBKA
2JDIA
4EVMA
1AH7A
3F8TA
1FOBA
3A1GB
3ZIUA
4GKHA
3THGA
1WBIA
3C9FA
3M9LA
1WDEA
1VLJA
3K6CA
2FA8A
3AG3G
3UF6A
1NKDA
2DT4A
3DNHA
2VCHA
4GB5A
3LAXA
3KU3A
2O8MC
1S0PA
3S3UA
3E8MA
3JQ1A
1EXTA
4G9SA
3AGYA
3LJSA
1JR2A
3CNUA
2XM5A
1KLXA
1YNBA
2XRHA
2BF6A
1Z0JA
2EDMA
1SZWA
2Q3WA
2WNFA
4H4JA
3UV1A
3HPYA
1ITXA
3I28A
2YCEA
4I9XA
1RM6A
1O4WA
3Q1IA
3TQLA
3OZPA
1TY9A
3GIUA
2Y5TF
1UPTB
4ID2A
4D9OA
3AAPA
3POJA
3HTYA
1YQEA
2O8LA
4HTMA
1U7BB
4ERRA
2A22A
3TVTB
2IZXA
4GF0A
3BS3A
3ON4A
2XDWA
3BJDA
1Y9LA
1VJGA
2B4WA
1LKIA
4E3EA
1GXUA
3IAYA
1MG7A
4DZNA
2OF3A
3N0RA
3IB4A
1JL0A
3FYRA
1LR5A
3D1RA
3DF6A
2BFDA
3VK6A
3QOOA
3KTPB
3ULTA
1OAIA
3QDLA
4AC7A
1GJ7A
4I8HA
2WFOA
3KE3A
2GLZA
1EYHA
2JCQA
1ELWA
2V8QB
1WYWA
3QD5A
2XSKA
2PQXA
4G1AA
3B0TA
1RU4A
3PVHA
3RC1A
2GUIA
2BL0A
3BWWA
3P1UA
3UCXA
4FKEA
2Y8UA
4AX1B
2OX6A
1P3CA
3S44A
3QU3A
4IU3B
3F1LA
3IB6A
3TEQA
1N7ZA
1M7BA
3R5GA
2O71A
1ZGHA
1ZW2B
1W4SA
2HIVA
3KEPA
3AJ4A
1M93C
1KTGA
2XTYA
2G40A
2AXCA
3R15A
3QTMA
1OFUX
2W3GA
2DPFA
2YKYA
2BBEA
1OEYA
4A8JC
3QY9A
1UGXA
1EJEA
3M5BA
2AEEA
3CP0A
1KZFA
1UUYA
4DRIB
1SGLA
3IGRA
1ZTCA
4K02A
3GKYA
3EJNA
1C9KA
2GZ4A
2PMRA
3A8GB
1RYPH
2E8VA
1Q35A
3CECA
2ODLA
3R68A
4FDBA
3KUVA
3S8IA
1EZGA
3NRSA
4AORD
2O9UX
3MVAO
1EU1A
4EPZA
3VNYA
3H09A
2AMHA
2J1VA
1FYEA
3HSAA
3O2RB
2R85A
3K6YA
3NQZA
1T0IA
3QBMA
3A0MA
2VUVA
1H72C
2A65A
3R84A
3W3WA
1VQOA
2EHZA
1VE4A
4I2OA
4E2VA
4FVGA
4HSTA
1R31A
2BIVA
1BB1C
1OCYA
3ZY0A
1EYBA
3Q62A
2ZQMA
2FPEA
4J42A
2OOAA
3HVAA
3UJCA
3F47A
2XF7A
2QZIA
3PMEA
1DGWY
2ANEA
1JOSA
3BFQG
4HY4A
2R2CA
2IAFA
2OYRA
3C9PA
1VETA
2NYIA
2YI9A
2EWFA
1D4OA
1ZD0A
3VN3A
1U5DA
1OQJA
2D42A
3G1WA
2QNKA
3E3MA
3KG9A
2APLA
3T7LA
4A4JA
3D34A
3MOZA
1DD9A
2X4IA
2G7OA
1OI7A
3S5MA
2Y6XA
4G3OA
3ORJA
2BVFA
1LC5A
2V25A
2XDGA
2O1KA
3KDFB
4EQPA
3C9HA
4DZOA
3RLSA
2FBIA
3QVSA
2Z16A
1IS3A
3TX2A
3PSHA
2X9OA
2AO6B
3LWTX
3HLZA
4JXOA
1FX2A
2HF9A
3O94A
3IS6A
1GWUA
4E45B
2G82A
1PL3A
3HA9A
3M84A
3BBZA
2WUUA
1VHNA
2HL0A
1J2RA
3RNVA
3UAFA
3BHPA
3OEPA
1OEYJ
2OWNA
1QG8A
1F1EA
2PU3A
3RFEA
1WPBA
1MTPB
1D0DA
3DD7A
1MKIA
4EHQG
4EQLA
3ME7A
1M48A
3TG2A
3IH6A
1A8LA
3OZYA
3FXAA
3FIAA
2QUBA
3D3BA
1Y0HA
4FBCA
3OYVA
3I2NA
2OOCA
3SL7A
3ZILB
3BB0A
2A15A
3H63A
1UUZA
3LYWA
3UMOA
1HYPA
3PS0A
3VC1A
3L6BA
3HH1A
1E4CP
2HEWF
3H5NA
1BKVA
3GK7A
2GI3A
2OQZA
2Z8FA
1VPQA
4IWKA
3U65A
2HAZA
3ELEA
1V5VA
1DYNA
3IAGC
4J73A
4A1XC
2ZSGA
3BYPA
1IDPA
2OBPA
3OSTA
2Z7XA
2FK5A
1ATZA
4FGQA
3CX5I
3BNYA
3ZYPA
3CKCA
3SHQA
2E12A
3FN5A
2F1FA
3TC1A
1RHSA
2ABSA
3MBKA
3QU5A
2I7DA
3K8GA
3LL5A
1WTEA
4DOYA
2WDSA
3TZTA
4DXAB
3TUTA
1Y63A
1U2KA
4H2WA
3GAEA
3ELFA
1NWWA
4I4KA
3QTEA
3DXYA
4G54A
2HQ9A
3QXCA
2YMOA
3ACHA
1JL1A
1CV8A
1G5TA
3O7VX
3EBBA
1ZZMA
3OMYA
1GWEA
1L1LA
1TAFA
4AJYC
2O3JA
2P1MB
1FIPA
2R2AA
1W6SA
3H5LA
3KDGA
3RQAA
3FPWA
1S99A
4GI3C
7A3HA
2RKYB
3KVHA
2GT1A
1W96A
3B47A
3GBWA
2IUYA
1WJXA
3BSUA
1N13B
1CEWI
1F46A
3I6EA
4GXBA
2E8BA
4AC1X
4B89A
2I8DA
2Q4HA
1IFCA
3G1JA
3GWBA
1A3CA
3UR8A
3JUDA
2GIGA
3BJQA
4GAIA
1Z6NA
3PN3A
3DYJA
2J5GA
2XHFA
2ZOUA
1PZWA
2ZFDB
4J9YB
4E1PA
2GPJA
2W7TA
1Q8FA
3TC3A
2GAGA
3OAKC
4G9FE
3RPCA
3F7EA
3RG8A
1WKAA
2RHQB
2V4BA
4H4FB
3CJWA
1I24A
3ESMA
3ZT9A
3ONPA
3EL6A
3MT0A
1H8PA
1P0ZA
2EJNA
3EUSA
2XZIA
3DORA
2IY2A
3MCBB
1K3SA
1SR8A
4APOA
2R5SA
3LDQB
2DVKA
4GOFA
3P0BA
2XWSA
4HCJA
4ERNA
1W2YA
1L2WI
1DQZA
2B8IA
4A20A
2GBOA
4I4DA
3OQQA
2AGKA
3PUAA
2UXYA
1YZFA
2FSQA
1PEAA
2VDJA
3B5EA
3F6YA
3VEJA
2PGNA
3F5RA
2QUPA
2CCVA
2ATZA
1NH2C
3M91B
1DI2A
2AYDA
4EU0A
3NNBA
2Q5WD
1Y43B
1T1VA
3TAHA
3OQIA
1TJLA
1OI6A
1IZMA
1U7KA
2HD9A
4GXTA
3P0KA
3T68A
2QYAA
1M6IA
2YZVA
3K6MA
3FCNA
3HRZB
1GA8A
4HOJA
4B4PA
1DJ7A
3CO8A
3UORA
3OAMA
1ISPA
3AM5A
2HNGA
2RGQA
3RCOA
4GQ4A
3CKKA
2J7QA
2O0YA
1LSHA
3V1AA
3IPCA
2CJGA
3VQFA
2CCQA
3MXOA
3LXRF
2GZSA
1OI0A
4H3SA
3DA0A
2VFKA
3CP7A
3TBNA
3MW8A
3PPEA
3RM2L
1OSYA
3B0PA
3H35A
2DDRA
3HLSA
3OKAC
2R5UA
1T15A
3NCEB
2V1QA
1P9IA
3UPVA
3ZZHA
3OHEA
3PDGA
3HV2A
3LJMA
3MJHB
4GOQA
2R39A
3QRLA
1ZE3H
2VIFA
1U2BA
3SO6A
2OY9A
2YN0A
3FS8A
2WW5A
1GU9A
3H6PC
1VMHA
1PVLA
1RTTA
3DALA
1W2WA
2H0UA
4EQBA
3OBLA
2R9QA
3OSEA
2QFAC
3LLOA
3VGPA
2ODIA
1S2XA
3H7IA
2HZGA
1REGX
4AF8A
2P4OA
3ORKA
3I1AA
3OV8A
3EMIA
2Y1BA
2FE8A
1ZMTA
3JX9A
3T8KA
3N08A
3SJ5A
2AMLA
3QVEA
1Z82A
3IP4C
2X9ZA
1JG1A
2ESSA
3OBHA
1MOQA
1XOFB
3E3VA
4A8JB
3K62A
1K8UA
1N08A
3CJYA
1RDQE
3F7WA
1SCZA
2WBNA
3N8BA
1VKEA
4GNRA
3ITFA
2ZDJA
2JEPA
2IGSA
2PKEA
2UURA
1N7SD
4A37A
4EXRA
3JTWA
2PVQA
3N1EA
3RHTA
2OUGA
2O95A
1OCKA
2VY1A
1JFXA
3E96A
1DLJA
1O66A
1MW5A
1XE1A
3H0TC
1O0SA
1XBIA
2FT0A
2C5LC
1V05A
1VDWA
3CVEA
1VD6A
3FM5A
4D8BA
1AZOA
2HBOA
1TY0A
2AMJA
3CHHA
1QHTA
3RUXA
3DSKA
3RQ1A
1F3UA
3QXZA
1CMCA
1LFWA
3E0ZA
3LFUA
1BU8A
1Y0UA
1AYM3
3FO8D
3EGWA
2Q0SA
3VG8A
3GONA
4ESJA
1S1DA
3O7WA
3LB2A
3DD7B
4H3TA
3P9AA
1BXYA
2Q7WA
1FM0D
3E9VA
3NVSA
2V8FA
2VSMA
4HC5A
2GF4A
1JDPH
2HIQA
2RFFA
3HO7A
2QB7A
2NRKA
3AYHB
4G9EA
3T3PA
3ENUA
3ZZYA
3L2CA
2RDMA
3PQHA
3FOVA
3R2PA
1LZLA
2ABWA
3AFNA
2PLXB
3U42A
2QQYA
2W1RA
1M6SA
3NR1A
2IXMA
1GMXA
2WIYA
3V48A
2YYYA
2OFKA
2DP9A
1YGAA
2WFUA
3RLOA
2NPNA
3F3KA
1ZA0A
1NWZA
3VOQA
2RDQA
3U97A
1U14A
1O4YA
1QGEE
1NRJB
2DJFA
1G8EA
1PPJG
2GUZB
3D1PA
3CL5A
4HDEA
2J6LA
1OKGA
1UIXA
1O8BA
3LRTA
2QHPA
4GMQA
2PAGA
1FT5A
4H0CA
4E6FA
2E3HA
2OV9A
3K8WA
3LGBA
1VZMA
3ROFA
1KFCA
3ECFA
3TTCA
3SOYA
1K77A
3LOGA
3NRVA
2XHGA
3HDOA
1TADA
1K94A
4AK4B
3VKJA
2YHXA
1UT7A
3ARCH
1RWEA
3H87A
3GWKC
3V10A
3R6HA
3SYYA
2QIUA
3DCZA
4IL6R
3KXTA
1OTGA
2X4JA
4FYYB
3SWYA
3IOHA
4HSUB
1KZQA
2ZQ5A
2Z84A
2YG2A
2VQPA
3KBYA
1F94A
3S2JA
3TSAA
2GIYA
2NX4A
2GX5A
2HJNA
1TOAA
2H1EA
3LTJA
3AG3H
1LC0A
3U2AA
2FR5A
1QWGA
2E2EA
1F8EA
3CWFA
3TXSA
2YHAA
2R5FA
1V9FA
3D40A
2V6XB
3QXFA
4E3XA
1VIMA
3KS3A
2VXTI
3V93A
3FB9A
1LM8H
2VQ8A
3OBFA
2IF6A
2P8IA
3FUCA
2GHVC
2HQXA
2F1KA
2QMAA
3QEKA
2YVIA
1H2VC
3QF7C
1YTLA
3USHA
1JCFA
2G3BA
3LL7A
2GWMA
3OT2A
2XUAA
3KGKA
1EW0A
3GE3C
2NLSA
1JOTB
2AKFA
3NO0A
1KP6A
3NRFA
2HY5C
3TIPA
1QF9A
2V7FA
1G8QA
1G8MA
1SJYA
3IQUA
2EV1A
4AMQA
1V4AA
1UWKA
2HUEC
2DE6A
3D1GA
4A1SC
2Q9RA
2X3GA
2OOKA
3BJNA
3R4VA
3AP1A
2GDQA
1Q5YA
2OD0A
2UVJA
3ISGA
4HZ4A
3F6OA
3HXIA
1ZMAA
3EDFA
1ET1A
3SIMA
2UYOA
3V69A
3N9TA
1PG6A
2DTCA
4H5BA
1NH2B
2YVQA
3CAYA
3DFGA
2P0WA
1Y0NA
3OSNA
4AC7B
3ZBDA
2GQTA
3SXXA
3T5XA
1CZPA
3TDQA
2IA1A
2EHBD
3TC2A
1ELJA
2QT1A
1UUQA
2ZGYA
1W1HA
2Y72A
1GTTA
2NLRA
1GU4A
3TR5A
3MAZA
3BZWA
1KR4A
4DB6A
3MQ0A
1U58A
3VK5A
3UN7A
2OKFA
3CG4A
3HTSB
3NXUA
3NVXA
3KORA
3OO8A
1MZ9A
2WVXA
3LLXA
1M0DA
3TVJA
1UEBA
3U91A
4F98A
3LJUX
3K0YA
2XZ8A
2JFRA
1OZ9A
1RYQA
2V3ZA
3O7AA
3BY4A
2AQ5A
2DWUA
2VOIB
3H7OA
1X8QA
3RMHA
1SW6A
2Q0OA
3KMIA
4GYMA
2B0VA
3NZMA
1FJHA
3MSHA
1J3WA
2H6FA
3PHXB
3H8KB
2ZZDA
1GV9A
2GMYA
4G22A
1SEDA
3HWPA
3GJ0A
2HX0A
1B12A
2HF2A
3G7SA
1RKUA
2C78A
2IH2A
2E11A
1VMBA
1HNJA
3BWSA
2Z51A
3E1EA
1DJ8A
1T61A
2ZOPA
4G38A
4G2EA
2G0CA
3ZX1A
2ZY4A
3IV3A
1ZU0A
3NHEA
2NNUA
3A9SA
3CEDA
2WTEA
2QKPA
3LZQA
3T3LA
2J4JA
1MPGA
1MIJA
4DOOA
1V9YA
3F6QB
4DHXA
2ISBA
2XGFA
3KYFA
1A62A
3GE2A
2E6FA
1I8NA
3QZBA
1LJ8A
1T01B
3FGRA
2YVSA
3P5PA
3HP4A
2DD7A
4AO6A
2V2FA
3BLNA
3D9XA
2AEBA
3MYXA
1XUVA
2F3ZB
2R7GA
3EZ2A
4A2BA
4A8UA
1X9ZA
3VPBE
2J1AA
2Z26A
2Z30B
3A57A
3FDSC
3BKRA
2BNMA
4G4MA
3DXEA
3RU6A
2VFRA
1RO2A
3DDCB
2VDFA
3SBMA
4A29A
3H9MA
3GA8A
3RPJA
3KDEC
1F3VA
4DY4A
3NZ3A
2R4GA
3BPVA
2AQ6A
3ORYA
2H0EA
4IAJA
1X8BA
1QZMA
3R84B
2C36A
4EI0A
3H7AA
1GK9A
3VSEA
2O14A
2XXNA
3LIDA
3LDCA
2O0QA
1QZ9A
3P46A
3A8GA
2DPRA
1XLYA
4AJJA
2EQ5A
2PNVA
3BCZA
3UUWA
2DSKA
1NMOA
2QHLA
2IN3A
2Y6UA
2QZCA
1ETEA
3LUFA
2AIBA
2DVTA
4FBWA
2XIGA
3GG7A
3FF5A
4EMNA
4AE4A
3M31A
3EHUC
2R1JL
3SZYA
2Y0OA
2HQHE
3U7QB
3FRHA
2A9UA
3CNXA
2WTGA
3AH9A
1RFEA
3PM2A
3QHYB
3ULBA
2XVCA
3FDXA
3OOXA
3ARCA
2QJFA
2NSAA
1PVMA
4EDGA
3S5JA
3DHFA
4IZ7B
3NSXA
3H7CX
1IOOA
4GYWA
1T7FB
2QXVB
1XMKA
3D3KA
2RIJA
1G6XA
1Q8DA
1NUYA
3FZEA
3P4GA
3MN5S
3FSTA
3PYWA
2H00A
2OU1A
4AE2A
3DELB
2X5OA
1NS5A
3LUYA
1GVEA
2Y3VA
2BDRA
3PNAA
2X3JA
4F6TB
2RCCA
3PIUA
1Z2IA
2NQLA
3TYSA
2QRUA
3IQ1A
1U2HA
1XE7A
3UX2A
3I2VA
3HU5A
2SAKA
4DJAA
1VJNA
1AT0A
2ASBA
2HYTA
1ZX8A
2WH6B
1ZSOA
3FEDA
3IM3A
2FU2A
1UX6A
2LISA
1M5IA
3LQSA
2Q3VA
2Z3QA
3QVLA
1VCCA
3BJOA
3DN7A
2RINA
1N7SA
2BN3A
3KWRA
2GGCA
3I10A
1JX4A
4E6UA
1H2EA
2CJPA
1GU7A
1NIJA
2DEJA
2FE3A
1RY9A
2BLFA
2P6VA
3RPFA
1IOMA
3ZTVA
1X3LA
3TWFA
1ZUOA
1C3CA
1L7AA
2YYSA
1T2DA
2YN5A
3G40A
2CT9A
2OQBA
2ZW2A
1EEXG
2HPKA
3CITA
2Q1SA
2A5ZA
3IFSA
2P09A
1WVQA
1Q08A
3RNRA
3IB7A
2DLBA
2F46A
1HBKA
4HEIA
4GB7A
3DNJA
2DQLA
1X0TA
1XPPA
1ZLDA
3U2UA
1RKIA
3NBIA
3PESA
3NZEA
3LE4A
3N2XA
2HFNA
1ED1A
4ITBA
2QS9A
4H7YA
3BHDA
1KS8A
3EKGA
3Q7MA
1YKDA
1JYHA
3HROA
2WYHA
2MCMA
1PXZA
3FVSA
1JZTA
1KMTA
2YBYA
2V8QA
3KBGA
3S99A
2DB0A
3QC7A
4GQRA
2DBSA
4EM2A
1N13A
1VP8A
3K0ZA
2XU0A
3FD3A
3CJJA
2R0XA
2OLTA
1UW4A
2NYUA
2XTTA
3CX5A
1J8BA
3C0WA
4J4ZA
3I7MA
1DJ7B
1NPYA
1EERA
3HC1A
2V7KA
3BPJA
3L22A
4I4TE
4DIKA
3H4XA
4E1SA
2YQZA
3E11A
1H2BA
2V0PA
3KQ6A
1BXTA
2APJA
1QNAA
2F9IB
3QGUA
1CCWA
2Q3QA
2VFOA
2VHAA
3N72A
1WHIA
4HHXA
3PT5A
3BQKA
3C5TB
1RLIA
3ZSSA
2W2KA
1XCRA
2HJ1A
3VC8A
3QOWA
3FAVB
4B4SA
1F7UA
2I3SB
2P25A
1LSHB
3G1PA
1QWOA
1VLYA
1WMWA
4HR3A
1NH1A
3V4KA
3O3MB
1J2JB
3K40A
4ACKA
1A73A
3M91A
3CTPA
3LQMA
2NZ7A
1ZUUA
1KA1A
4E4TA
2B4HA
3R72A
2RG4A
1GNYA
3FWYA
1VYRA
3BG2A
3EE4A
3KZ5A
3SI5X
4DZ1A
2QPXA
3NCEA
1GY7A
2OZHA
4B9GA
2WJEA
1JF3A
2OIZD
3A9IA
1GL2D
1OVLA
2OZJA
3L84A
1TKJA
1XAWA
4DPLA
4EYSA
2J0AA
3E0SA
3TSSA
1YD0A
3PE6A
1ABRB
2ASIA
4G2UA
4E9LA
3AJIB
4AKKA
2B5GA
2HU9A
3MBRX
3QNSA
3C8CA
3PNXA
3LA7A
3F4AA
3FCEA
2NR5A
2QZSA
3CX5H
2ZS0D
3M73A
3C2QA
3Q87A
1CVRA
3BQAA
2P0NA
4F55A
3A6RA
1GKPA
1H30A
3GNZP
2F2BA
2WCRA
2VRWB
3FJVA
3SKQA
2FVVA
3LF9A
3DK9A
1V74A
3SGGA
1V9MA
1SSQA
3B33A
1XG8A
2VSYA
2Q43A
1IDKA
3ISXA
1E3OC
4MT2A
1VR4A
3OG6B
1SVFA
2VKPA
2R5OA
3PV8A
2XYIA
3GZ1P
3IRVA
3M66A
2C5KP
1ZZKA
2W6KA
3DDTA
2FHPA
3NOHA
3LK7A
3OCJA
3BHOA
4I3GA
4GEQE
1G6UA
4I6OA
3B5MA
2YIMA
1W6KA
1K8KC
3PB6X
2CG7A
3GFHA
3CI6A
1TTZA
1Q5ZA
1KVEB
1MBMA
3ZXCA
4IABA
1LS1A
1ZS9A
3NQOA
3JVOA
3RQTA
3SWKA
4I66A
1BHEA
2OS0A
2XPPB
3KOJA
2ZSJA
4IQ0A
2Q4ZA
3MKCA
3NA6A
2R8WA
2BMOA
4DNYA
2OEBA
1YN3A
2RKQA
3SJLD
2G38A
3HDXA
4INWA
3BF7A
3CA7A
1UQTA
4JOSA
3ME0B
3P1VA
4HQUA
1T6OB
3TK8A
2XIOA
3PKZA
2FVYA
3S25A
1RKTA
3CMGA
2VPTA
3GD6A
3CQJA
2G45A
3E21A
2E1FA
1VYBA
3SUUA
3BP3A
3GP2B
2QIBA
2C4EA
2V7QJ
3UB1A
3LPZA
1Z70X
3HN5A
3UV0A
4DM5A
1WQ6A
2XSEA
2JDAA
4EVFA
1VQTA
2OIZA
1US0A
2CYJA
3A2ZA
4EIVA
1VQO1
3BK5A
3IXSB
1AYM2
3CF6E
1PFBA
3UAWA
3PGUA
1OGDA
2QUOA
3PF7A
2EJ8A
3IIXA
1XSVA
3NTKA
1NU5A
3D03A
2E7VA
2FOMB
2HBVA
2QJVA
2QSWA
3E8TA
1RI5A
3IU0A
3BIYA
2B4JC
3ATSA
1YLEA
1NXUA
3BN3B
3JQHA
1RLZA
2CMGA
1Y66A
3UITA
3HCNA
4DN2A
3LHEA
2P3PA
3HH8A
3L81A
2Z1NA
4FA8E
3LL6A
1QQP1
2PS1A
1I60A
2ES9A
3D06A
1V2XA
2P5XA
2C2UA
3Q6AA
3TLAA
3IX3A
3O71B
1O7ZA
3EY5A
1ZELA
1YFQA
1VR7A
3IJWA
1OF8A
3V0DA
2Y44A
3TM8A
4IDOA
1ZMMA
1VQOV
2FUFA
3C5NA
1YARO
1T5BA
3KRAB
1N62A
3R8JA
1SDIA
2UY1A
2F7FA
2HKUA
1KYFA
2C3NA
3CP5A
3MADA
2Y8DA
1E6UA
3F4SA
3A98B
2GS5A
1OKSA
4AJYB
1R75A
1AOLA
4HSUC
1JBWA
2IJQA
2GUKA
3QFMA
1UXZA
2E85A
2FQXA
1HFES
3KV4B
1OR4A
1X6IA
1SH8A
2YC3A
3U2RA
2CX7A
3AFOA
1F5VA
2PA8L
3EFYA
3HFTA
3FBUA
4EHXA
2X9GA
3ESLA
1HTRP
3QYFA
3IUUA
3DUPA
2YLNA
2Z1EA
3SD2A
1YARH
2YXOA
2J5BA
3VORA
2O5UA
2HY7A
2QDXA
4HIKA
3GOZA
2PKDA
3KWLA
1NSFA
2F02A
3QI7A
1B8KA
3M6NA
3U7QA
3H79A
3MTUE
2QCPX
2ZC2A
4JGLA
1N0XP
4ESWA
4EGTA
3MTIA
1WU3I
1K1FA
3LIGA
2NW8A
2FEFA
3KKIA
3KD3A
4H6JA
1BYFA
2IKSA
2Q0TA
3R9ZA
3G91A
4HVKA
4I86A
3LCNC
1TDHA
3PMMA
2CHHA
3VPZA
2P8TA
2O8QA
2J3XA
4AQ4A
1VMGA
4GXBB
2Z0DA
4I0OA
4GDZA
3PL0A
1W99A
3TNTA
3LETA
2OHWA
1MN8A
3F2ZA
2XHIA
1UCRA
3LTIA
2Z08A
2XM6A
4DKJA
4DQ6A
2RHFA
2CDUA
3ELNA
2XVYA
3H05A
3LHIA
3VU5B
4JERA
2ZS0B
3JYBA
3UBYA
3IO3A
1U53A
3SSBI
2W8TA
3JXYA
1WS8A
1WYUA
1V2ZA
3P3CA
1N7SC
3JY6A
3NOQA
3H7HB
1ZVTA
3NNGA
