# Supplementary material for: Contact prediction is hardest for the most informative contacts, but improves with the incorporation of contact potentials
Source: PLoS One. 2018 Jun 28;13(6):e0199585. doi: 10.1371/journal.pone.0199585 (PMC6023208; doi:10.1371/journal.pone.0199585)
Supplement: S3 Data — Each contact potential is stored as a CSV file, wherein each line specifies the energy for a pair of amino acids. The files are named according to the contact potential they encode, e.g. cp-1.csv is the contact potential for definition 1 in Table 1. (TAR.GZ) [file pone.0199585.s003.tar.gz]

Archive with 4 entries (4 files):
- cp-1.csv
- cp-2.csv
- cp-3.csv
- cp-cd.csv
