# Supplementary material for: Contact prediction is hardest for the most informative contacts, but improves with the incorporation of contact potentials
Source: PLoS One. 2018 Jun 28;13(6):e0199585. doi: 10.1371/journal.pone.0199585 (PMC6023208; doi:10.1371/journal.pone.0199585)
Supplement: S3 Data — Each contact potential is stored as a CSV file, wherein each line specifies the energy for a pair of amino acids. The files are named according to the contact potential they encode, e.g. cp-1.csv is the contact potential for definition 1 in Table 1. (TAR.GZ) [file pone.0199585.s003.tar.gz › cp-1.csv]

C	C	-1.4614307993172138
C	M	-0.3775038440014691
C	F	-0.527067839215329
C	I	-0.3447257959343732
C	L	-0.32296909049776695
C	V	-0.28364207836573035
C	W	-0.5736638619377817
C	Y	-0.3809686437027597
C	A	0.06845537498716842
C	G	0.04042734984977235
C	T	-0.0417430171611475
C	S	0.0022202039186675617
C	N	0.030341344025770312
C	Q	0.060730086868102696
C	D	0.21730652590687066
C	E	0.300260193038706
C	H	-0.22266089880150883
C	R	0.010710503966839285
C	K	0.2753163575216394
C	P	-0.0164313202071362
M	M	-0.8405874633538987
M	F	-0.6240549387134207
M	I	-0.4681575535224773
M	L	-0.43471756735459094
M	V	-0.35334990099555813
M	W	-0.6266408779205696
M	Y	-0.4683374699223188
M	A	-0.03936115391906596
M	G	0.08190142030623769
M	T	-0.07741991404745652
M	S	0.053732146465836884
M	N	0.033995646679702785
M	Q	-0.035189429516134026
M	D	0.16695998807857115
M	E	0.17728135057443328
M	H	-0.2238789452226316
M	R	-0.06594444937711198
M	K	0.1708034664285365
M	P	-0.004239094903793893
F	F	-0.8178706434102866
F	I	-0.654275444827302
F	L	-0.6143424120357096
F	V	-0.5154772619518826
F	W	-0.7845498124046167
F	Y	-0.6447962028491498
F	A	-0.11080745623863854
F	G	-0.019837809692803635
F	T	-0.20224437981962923
F	S	-0.09429240556141771
F	N	-0.09993490522303393
F	Q	-0.09498665698899353
F	D	0.03915981875818531
F	E	0.06677723580151998
F	H	-0.3057047357480268
F	R	-0.1638707126531586
F	K	0.054632150459865164
F	P	-0.1438652344835452
I	I	-0.7027406830443883
I	L	-0.5668579047178108
I	V	-0.5083982976440686
I	W	-0.5385772542555913
I	Y	-0.4640796340150828
I	A	-0.07177379892832476
I	G	0.13424309802953444
I	T	-0.11972255100034508
I	S	0.03890914681178684
I	N	0.03320682390518655
I	Q	0.045454199373065
I	D	0.1600637999962026
I	E	0.15341297240548082
I	H	-0.08824093901561368
I	R	-0.003582184179774726
I	K	0.09295565587299162
I	P	0.041293438343230376
L	L	-0.6217157763066239
L	V	-0.45129373144617946
L	W	-0.5722667982190563
L	Y	-0.4099152314736459
L	A	-0.09685553279537798
L	G	0.18838950620693262
L	T	-0.04927927679637676
L	S	0.094578865058437
L	N	0.14138484096851334
L	Q	-0.011623279309803487
L	D	0.21553222079241738
L	E	0.16170562368549654
L	H	-0.0899166822847346
L	R	-0.07805368229666465
L	K	0.16179439056127984
L	P	0.028836351000285747
V	V	-0.46421732680631494
V	W	-0.46938002451135713
V	Y	-0.3385699110421523
V	A	-0.039791414448495224
V	G	0.16827954061095324
V	T	-0.06025255479048518
V	S	0.12813582911944993
V	N	0.16602341617738878
V	Q	0.12348558589519155
V	D	0.23543612497244343
V	E	0.24667978690028758
V	H	-0.015422239196402536
V	R	0.030640099939450296
V	K	0.23111245063569769
V	P	0.05570789713795136
W	W	-1.0703132143739371
W	Y	-0.7343538141526752
W	A	-0.1750124217326011
W	G	-0.1783247822454297
W	T	-0.3024201087388684
W	S	-0.20543529273384575
W	N	-0.2723499902425419
W	Q	-0.33434690094732133
W	D	-0.1846368282376017
W	E	-0.11879154733497897
W	H	-0.5160876912222485
W	R	-0.38225452453299363
W	K	-0.048100267607752184
W	P	-0.36730770185881584
Y	Y	-0.6308007659882261
Y	A	-0.018419855697438328
Y	G	-0.04559034656230136
Y	T	-0.20726098154344774
Y	S	-0.12535517890870804
Y	N	-0.22665680320260495
Y	Q	-0.17402912275065938
Y	D	-0.12273272727720505
Y	E	-0.05072205485381625
Y	H	-0.35314694204167585
Y	R	-0.25101575236911117
Y	K	-0.09737768312491749
Y	P	-0.22839804869433097
A	A	0.0758513556123333
A	G	0.3408868842700959
A	T	0.22840696231514607
A	S	0.35540030180445153
A	N	0.381353626690475
A	Q	0.24098063343339374
A	D	0.40455167698444705
A	E	0.41154361834614245
A	H	0.21476780794440728
A	R	0.1638083660753482
A	K	0.44550680563342254
A	P	0.32816173255188247
G	G	0.2929795746639809
G	T	0.19788370799967853
G	S	0.27504346629916365
G	N	0.24616793908602325
G	Q	0.31529169098180254
G	D	0.3511647873944452
G	E	0.4855738553825689
G	H	0.12289763674767783
G	R	0.17067484615568915
G	K	0.4061477947025609
G	P	0.2679823855767946
T	T	-0.004980076634680293
T	S	0.13435945987066214
T	N	0.0686444389850494
T	Q	0.09595488100537675
T	D	0.1846300856269936
T	E	0.2674879520727343
T	H	-0.003945560278006625
T	R	0.074608115433455
T	K	0.24950494676270102
T	P	0.11743952573640168
S	S	0.14647346973161346
S	N	0.12950934897223704
S	Q	0.1665375058795155
S	D	0.2390854471944702
S	E	0.34830307909813374
S	H	0.04750350676487093
S	R	0.12472059938741933
S	K	0.3028864195263019
S	P	0.22878940219069416
N	N	-0.10203238795216056
N	Q	0.07127022517325912
N	D	0.13141361461554363
N	E	0.24296509378368586
N	H	0.03840280683237551
N	R	0.08220643703135452
N	K	0.10688360788585784
N	P	0.1513881530979571
Q	Q	-0.08088590831121528
Q	D	0.1884778719323163
Q	E	0.1789047192812944
Q	H	0.012455820413321989
Q	R	-0.018861966475013908
Q	K	0.18558542350485893
Q	P	0.1383167324679302
D	D	0.3125647507860538
D	E	0.37761549948028184
D	H	0.0070849257743420225
D	R	-0.12612840230867958
D	K	0.04010049148983079
D	P	0.23920900159804281
E	E	0.23890982483420503
E	H	0.10045775471035105
E	R	-0.15366235644384385
E	K	-0.038526296959317446
E	P	0.32169810570826274
H	H	-0.5420262042609016
H	R	-0.07581073822610554
H	K	0.2770912637334435
H	P	0.0070193388995039505
R	R	-0.1249209340365958
R	K	0.2731845763464207
R	P	0.05200618290146841
K	K	0.1617301693072116
K	P	0.35535971169102315
P	P	0.06657759365732621
