# Supplementary material for: Contact prediction is hardest for the most informative contacts, but improves with the incorporation of contact potentials
Source: PLoS One. 2018 Jun 28;13(6):e0199585. doi: 10.1371/journal.pone.0199585 (PMC6023208; doi:10.1371/journal.pone.0199585)
Supplement: S3 Data — Each contact potential is stored as a CSV file, wherein each line specifies the energy for a pair of amino acids. The files are named according to the contact potential they encode, e.g. cp-1.csv is the contact potential for definition 1 in Table 1. (TAR.GZ) [file pone.0199585.s003.tar.gz › cp-2.csv]

C	C	-1.6919800552143902
C	M	-0.32290985070494427
C	F	-0.42397028607215687
C	I	-0.3470064764530055
C	L	-0.32871825149323525
C	V	-0.3523401073846623
C	W	-0.341169769619412
C	Y	-0.31956850651214974
C	A	-0.17035377946632277
C	G	-0.20347967549057297
C	T	-0.10200906831010818
C	S	-0.13831602407008173
C	N	-0.018969398148589712
C	Q	0.018605003254800207
C	D	0.15140154374854495
C	E	0.20683279460816534
C	H	-0.25820155644969756
C	R	0.0069112373395971176
C	K	0.16378203500441652
C	P	-0.03682674012649364
M	M	-0.6500572223387775
M	F	-0.3089076890041543
M	I	-0.27474221131438714
M	L	-0.24580893481224814
M	V	-0.2605832364747987
M	W	-0.23583578804670607
M	Y	-0.22294499598086265
M	A	-0.15364965214331477
M	G	0.009934227762217189
M	T	0.015586057192239622
M	S	0.07869440918480491
M	N	0.13038439789283598
M	Q	0.052720908095698245
M	D	0.25619810527121656
M	E	0.22310810105645196
M	H	-0.06858155827609723
M	R	0.0726227268515971
M	K	0.17919625608387946
M	P	0.11585750837108517
F	F	-0.43498947633744933
F	I	-0.37310712601854285
F	L	-0.33496325087081236
F	V	-0.3405052806489791
F	W	-0.3263648221403929
F	Y	-0.35843292328329185
F	A	-0.17509313501373946
F	G	-0.054066233220466366
F	T	-0.062130225285914054
F	S	-0.05194922977489495
F	N	0.030444749649011418
F	Q	0.036859271345916995
F	D	0.14682073595275044
F	E	0.16620014083888923
F	H	-0.12665263443585872
F	R	0.001205403974836645
F	K	0.10379099255739264
F	P	-0.005699962996473054
I	I	-0.6362758916340487
I	L	-0.4705161981028687
I	V	-0.5090263240396895
I	W	-0.1615831699500839
I	Y	-0.3098461760385999
I	A	-0.21900321121294675
I	G	0.030323753176625702
I	T	-0.1091678695322734
I	S	0.0019299762345078462
I	N	0.07171364190090576
I	Q	0.06274972899443167
I	D	0.18586329925287076
I	E	0.14163232615564453
I	H	-0.02361170600561918
I	R	0.059173152320859304
I	K	0.04318336822163317
I	P	0.1292176575677565
L	L	-0.5060345501034971
L	V	-0.44096257936398425
L	W	-0.21175341406838968
L	Y	-0.2575743660642549
L	A	-0.26397499262083385
L	G	0.05986453685179986
L	T	-0.04532399610275224
L	S	0.03474698553915504
L	N	0.1612990287499042
L	Q	-0.02154640862108347
L	D	0.2223439032220182
L	E	0.12328653325492228
L	H	-0.044093228569896975
L	R	-0.03449270864804799
L	K	0.08364995008028364
L	P	0.08576052422780872
V	V	-0.5261309171078173
V	W	-0.1735756300651956
V	Y	-0.23781997231138186
V	A	-0.2338586975092518
V	G	-0.005426972092280264
V	T	-0.1017727102003508
V	S	0.03771347840409023
V	N	0.16757096917580236
V	Q	0.10367027227391844
V	D	0.21907140501351005
V	E	0.190159568145704
V	H	-0.0017625466207487857
V	R	0.052637268810877866
V	K	0.14552290134559898
V	P	0.08437707243236978
W	W	-0.43323203722809983
W	Y	-0.29341492930872226
W	A	-0.11179005504568428
W	G	-0.08747247060111223
W	T	-0.04090988974947585
W	S	-0.042733922440855644
W	N	0.0036939151728665773
W	Q	-0.11268513455619042
W	D	0.10099267907878393
W	E	0.14725138326870987
W	H	-0.1875455188788761
W	R	-0.11371959605313303
W	K	0.0931484316065126
W	P	-0.09756248463062829
Y	Y	-0.34561613358457843
Y	A	-0.07665096575701134
Y	G	-0.043402800003513424
Y	T	-0.03936178906379142
Y	S	-0.01883598237954045
Y	N	-0.00917461143958559
Y	Q	0.02528598951338382
Y	D	0.12778248320929417
Y	E	0.18841372144585064
Y	H	-0.0949141952113463
Y	R	-0.014460230799769819
Y	K	0.013684627165859902
Y	P	-0.038002229221736
A	A	-0.30549123026787117
A	G	-0.050318194056525656
A	T	0.021497880413886537
A	S	0.07638780207258557
A	N	0.1926738377984917
A	Q	0.04844202062606014
A	D	0.19430172754713462
A	E	0.17615104587707037
A	H	0.06307343425548095
A	R	0.03847282249745298
A	K	0.20230104335640858
A	P	0.16868094710117612
G	G	-0.11037063245612837
G	T	-0.02123330420610278
G	S	-0.02372322621265506
G	N	0.051691320199865984
G	Q	0.17521823592716873
G	D	0.15216584169341435
G	E	0.29799210194809256
G	H	0.016662463004297273
G	R	0.1081339970962368
G	K	0.19799210778970655
G	P	0.07450874454231778
T	T	-0.05086387609710907
T	S	0.03153379395008067
T	N	0.058534900573854215
T	Q	0.09656106233199853
T	D	0.15231099805663156
T	E	0.23195685153480539
T	H	0.034556765445860185
T	R	0.18529626891286397
T	K	0.2201582733666529
T	P	0.12984246101514296
S	S	-0.03514523059303032
S	N	0.05165668744941437
S	Q	0.12228768843573085
S	D	0.13115589762006663
S	E	0.2540598521668993
S	H	0.026164736094830228
S	R	0.18714652248934155
S	K	0.22970326040286207
S	P	0.17660564579585158
N	N	-0.09978561120387609
N	Q	0.12013358190307975
N	D	0.13545141801304572
N	E	0.25734233166867926
N	H	0.16883211502083084
N	R	0.25723272104601413
N	K	0.14646533556705293
N	P	0.20304538554177853
Q	Q	-0.04079148491566533
Q	D	0.2599987797290638
Q	E	0.20783472215326457
Q	H	0.13264598278744796
Q	R	0.1159537205749466
Q	K	0.20131214235094327
Q	P	0.21511849749932196
D	D	0.38321016067444424
D	E	0.46001115446050134
D	H	0.1028161037864519
D	R	0.0340708973349964
D	K	0.05454258252852147
D	P	0.27930367153274516
E	E	0.3125129309422562
E	H	0.20599091939597647
E	R	-0.04016073197792298
E	K	-0.060431246213071485
E	P	0.35809049717787167
H	H	-0.3884810634840992
H	R	0.13596967532793997
H	K	0.37336829432765867
H	P	0.11416713824978349
R	R	0.13950488088784282
R	K	0.425621229134219
R	P	0.2661513308819955
K	K	0.19807501195945026
K	P	0.42303098583729265
P	P	0.1485627988187984
