# Supplementary material for: Contact prediction is hardest for the most informative contacts, but improves with the incorporation of contact potentials
Source: PLoS One. 2018 Jun 28;13(6):e0199585. doi: 10.1371/journal.pone.0199585 (PMC6023208; doi:10.1371/journal.pone.0199585)
Supplement: S3 Data — Each contact potential is stored as a CSV file, wherein each line specifies the energy for a pair of amino acids. The files are named according to the contact potential they encode, e.g. cp-1.csv is the contact potential for definition 1 in Table 1. (TAR.GZ) [file pone.0199585.s003.tar.gz › cp-3.csv]

C	C	-2.5266256261764766
C	M	-0.4871036002077733
C	F	-0.6736340714718162
C	I	-0.5321018589683504
C	L	-0.5668825555369571
C	V	-0.5723819614663223
C	W	-0.36206290864748764
C	Y	-0.30236014473237777
C	A	-0.39739051585236757
C	G	-0.524198115067943
C	T	-0.15819645894018133
C	S	-0.17542171725936703
C	N	0.16569890013054353
C	Q	0.28955099277909113
C	D	0.42082479857141625
C	E	0.6618797138095893
C	H	-0.2798702342426644
C	R	0.3535843539005994
C	K	0.6663043201755581
C	P	-0.31762435115405646
M	M	-1.0259630832450963
M	F	-0.7215285126558902
M	I	-0.5665336914522254
M	L	-0.5883227686945924
M	V	-0.5552693667463577
M	W	-0.42276277880727936
M	Y	-0.4395807063463277
M	A	-0.25888463866416234
M	G	-0.0823572634046306
M	T	0.05027876394458908
M	S	0.24069345849624302
M	N	0.36573261944136987
M	Q	0.2659323385530641
M	D	0.7021224437778416
M	E	0.6684322499212094
M	H	0.0231972255109468
M	R	0.31261505021762453
M	K	0.6320433126818964
M	P	-0.0098799827919051
F	F	-0.7691327829823928
F	I	-0.5609606525970714
F	L	-0.6149310718318136
F	V	-0.5243740361361526
F	W	-0.4059062558757311
F	Y	-0.4064803210154474
F	A	-0.3321960412277639
F	G	-0.06479791304454346
F	T	0.139044674008518
F	S	0.1641949256672724
F	N	0.3191451723946317
F	Q	0.2592831536040773
F	D	0.7530391355714909
F	E	0.6171460328903962
F	H	0.01600771262855837
F	R	0.2187800041876983
F	K	0.568284660484486
F	P	-0.08991267037241527
I	I	-0.7760941964373927
I	L	-0.7350065409083834
I	V	-0.6908138339012984
I	W	-0.12707096488564482
I	Y	-0.23207685915806409
I	A	-0.42538128558264265
I	G	-0.20126133408728689
I	T	0.1008965604993896
I	S	0.20311598339772674
I	N	0.4365551336238776
I	Q	0.3804008377125181
I	D	0.7277521571690271
I	E	0.6460558724127793
I	H	0.2860697330536117
I	R	0.4431449034471777
I	K	0.6686851213047401
I	P	0.01996426197723926
L	L	-0.8671942859736698
L	V	-0.742762819611588
L	W	-0.2172493620977621
L	Y	-0.3045013605040654
L	A	-0.44596157992124835
L	G	-0.0012191320015296297
L	T	0.055054249162772816
L	S	0.2657786546349007
L	N	0.5474611373881458
L	Q	0.23179557762119474
L	D	0.79604809693941
L	E	0.586392179326491
L	H	0.18537498558787943
L	R	0.2613138777878365
L	K	0.6619904575454981
L	P	-0.048388730994992045
V	V	-0.7151944618774995
V	W	-0.05879370808257196
V	Y	-0.18858996565625186
V	A	-0.5436240510200641
V	G	-0.25072035547794513
V	T	-0.01933031466687526
V	S	0.072626843447364
V	N	0.36200514453102683
V	Q	0.37143630907334235
V	D	0.5993948573815108
V	E	0.6077559517953879
V	H	0.20555744638032405
V	R	0.40320763843591345
V	K	0.6648598735817587
V	P	-0.04586298633408815
W	W	-0.3516673601575583
W	Y	-0.14950734609484573
W	A	-0.07718575724071765
W	G	-0.03553743413532743
W	T	0.2845530978742433
W	S	0.1263365157997067
W	N	0.23954438967990185
W	Q	-0.012566530107295361
W	D	0.5367804595342693
W	E	0.4051046237250613
W	H	-0.15845518254320023
W	R	-0.13502143078709689
W	K	0.3488687553487052
W	P	-0.3656021788888634
Y	Y	-0.2162574097563668
Y	A	-0.062275232216456824
Y	G	-0.07861564078565159
Y	T	0.15008420758988736
Y	S	0.12172091172995912
Y	N	0.16350224789382137
Y	Q	0.10873179354807246
Y	D	0.23237302115979067
Y	E	0.3088192774363109
Y	H	-0.08878199640073747
Y	R	0.02273380939879518
Y	K	0.09752709509511279
Y	P	-0.21417137429728292
A	A	-0.5752315756022601
A	G	-0.29685350396693555
A	T	-0.1876858193239403
A	S	-0.101269387234166
A	N	0.22752787813823513
A	Q	0.3949534499883101
A	D	0.30991414251097865
A	E	0.6552487629395545
A	H	0.2318678606886169
A	R	0.48213643973773357
A	K	0.8820434464136617
A	P	0.07245036575415305
G	G	-0.5450124362179826
G	T	-0.32420005458722034
G	S	-0.3110177343387037
G	N	-0.14640511653897906
G	Q	0.21165508868026706
G	D	-0.06350902063179
G	E	0.40946000322645437
G	H	0.03125816402275008
G	R	0.22552941724268966
G	K	0.37649614737808657
G	P	-0.06674262295576117
T	T	-0.18983125587650523
T	S	-0.14056617405830038
T	N	-0.015550847297445197
T	Q	0.12171844183161333
T	D	0.014344958999974743
T	E	0.27540169653415325
T	H	0.030113114403333023
T	R	0.39353437367788147
T	K	0.489371447373288
T	P	0.0027347606095088433
S	S	-0.28568208415166374
S	N	-0.05209845150190735
S	Q	0.1694083976495999
S	D	-0.10859917558761328
S	E	0.22683368158745942
S	H	-0.012158490209894299
S	R	0.37537943135608226
S	K	0.4429593863458767
S	P	0.026827617127994724
N	N	-0.18868834604844004
N	Q	0.13634985441480216
N	D	0.06070416097959744
N	E	0.29463900916558255
N	H	0.18967206148865762
N	R	0.39727881324291997
N	K	0.3100347107911875
N	P	0.0589005385609883
Q	Q	0.19829815369358805
Q	D	0.29393894920030983
Q	E	0.4942011157630679
Q	H	0.20677190628699443
Q	R	0.383180866589691
Q	K	0.4675850174358871
Q	P	0.21467841787578523
D	D	0.4620626087160208
D	E	0.7745005297350297
D	H	-0.127974179588144
D	R	-0.21198828900024141
D	K	-0.17588219974370078
D	P	0.1596554328833578
E	E	0.9372782593756057
E	H	-0.001894500891309348
E	R	-0.22791895098045112
E	K	-0.2611784340190183
E	P	0.3576796339812825
H	H	-0.4745178663497571
H	R	0.3214102936677627
H	K	0.6470678289497611
H	P	0.07186503048280476
R	R	0.6362133313345911
R	K	1.2237742530575153
R	P	0.5186813331776193
K	K	1.2658091278562962
K	P	0.8595572660677627
P	P	-0.0551734350191308
