# Supplementary material for: Contact prediction is hardest for the most informative contacts, but improves with the incorporation of contact potentials
Source: PLoS One. 2018 Jun 28;13(6):e0199585. doi: 10.1371/journal.pone.0199585 (PMC6023208; doi:10.1371/journal.pone.0199585)
Supplement: S3 Data — Each contact potential is stored as a CSV file, wherein each line specifies the energy for a pair of amino acids. The files are named according to the contact potential they encode, e.g. cp-1.csv is the contact potential for definition 1 in Table 1. (TAR.GZ) [file pone.0199585.s003.tar.gz › cp-cd.csv]

C	C	-2.7509320197178604
C	M	-0.6943183880591755
C	F	-0.7108230237023226
C	I	-0.7812467249817892
C	L	-0.7391687648630161
C	V	-0.7664486925388438
C	W	-0.6637867212138067
C	Y	-0.5388498944457665
C	A	-0.4237838681016781
C	G	0.03473064923827365
C	T	-0.2017798781551944
C	S	-0.12432994048564747
C	N	0.17320306753361386
C	Q	0.1583201791612493
C	D	0.3735776179416687
C	E	0.4914708811234275
C	H	-0.3908092127789893
C	R	0.1654602660791809
C	K	0.46881248235053924
C	P	-0.14129135459468786
M	M	-0.9340769880781998
M	F	-0.6187422974924083
M	I	-0.5953770941466987
M	L	-0.5047295252529026
M	V	-0.6174677495223677
M	W	-0.5533513911347022
M	Y	-0.4923013637973159
M	A	-0.3337344726444972
M	G	0.09870216113109569
M	T	-0.02229605790564419
M	S	0.0488469138736565
M	N	0.3024183233552344
M	Q	0.25269222334803687
M	D	0.5160643051948528
M	E	0.5373847452596692
M	H	-0.08401588966511421
M	R	0.3278756874698485
M	K	0.5953557655585039
M	P	-0.028601294815911168
F	F	-0.7910491401177241
F	I	-0.7408452536893462
F	L	-0.6713685657102978
F	V	-0.6729906219039488
F	W	-0.6004422836469053
F	Y	-0.5698037625648446
F	A	-0.3834416989417006
F	G	0.024832121394926677
F	T	0.058724370512490805
F	S	0.056950117834311524
F	N	0.3362861962159141
F	Q	0.3248080277243727
F	D	0.5834644979378871
F	E	0.6271577502239124
F	H	-0.08390320772456739
F	R	0.20985128557734725
F	K	0.5127549859442285
F	P	-0.11868061750389143
I	I	-1.13675820911158
I	L	-0.8632924630563109
I	V	-1.065501416064867
I	W	-0.514230231346823
I	Y	-0.645268698831723
I	A	-0.6546561394009973
I	G	0.20389022077865443
I	T	-0.2087834881680683
I	S	-0.007051966045621731
I	N	0.3433564451488836
I	Q	0.2182281689319997
I	D	0.5101717140748121
I	E	0.43229638457614483
I	H	-0.07990440134245261
I	R	0.24876804131423708
I	K	0.36237946669353566
I	P	0.010732713707892794
L	L	-0.844348835925958
L	V	-0.9274979099280146
L	W	-0.5630166993534718
L	Y	-0.5543084401667095
L	A	-0.6089896102541702
L	G	0.26182164489166165
L	T	-0.06467702719570047
L	S	0.08359702705511032
L	N	0.42286593646781034
L	Q	0.21706798994367943
L	D	0.5489425180130987
L	E	0.5234944276089621
L	H	-0.03198215913857294
L	R	0.2325525052137571
L	K	0.49172844568417523
L	P	0.008588875743675152
V	V	-1.1039636140312625
V	W	-0.480371350981343
V	Y	-0.534644730325212
V	A	-0.6538331628184989
V	G	0.17865006177048634
V	T	-0.24632698683040033
V	S	0.006187404564072373
V	N	0.3929969263681645
V	Q	0.22203001829236696
V	D	0.48763709301424574
V	E	0.42028275044445923
V	H	-0.0387037251062353
V	R	0.19037427198044896
V	K	0.3916043384601273
V	P	-0.01241406917208858
W	W	-0.7224490827461838
W	Y	-0.49214037720968207
W	A	-0.24302067473423672
W	G	-0.0034817340944833007
W	T	0.10040781153059744
W	S	0.029228435379714066
W	N	0.2401108262868856
W	Q	0.11382555782752173
W	D	0.5107985179079442
W	E	0.5389452788697255
W	H	-0.24178343023504656
W	R	-0.11012221274097904
W	K	0.2765248473802296
W	P	-0.3868771982967568
Y	Y	-0.522275664631284
Y	A	-0.23611740939837772
Y	G	0.07262092595419788
Y	T	0.0785679410107384
Y	S	0.08164267078381011
Y	N	0.22583538473689937
Y	Q	0.2799328641245432
Y	D	0.5266753078523099
Y	E	0.5899983917202549
Y	H	-0.09091005481603293
Y	R	0.07074202077833382
Y	K	0.18055149952186234
Y	P	-0.23584917637710281
A	A	-0.2982993727288718
A	G	0.2686659061312441
A	T	-0.0233006338972091
A	S	0.1593080462674951
A	N	0.42315694239939733
A	Q	0.4553615062529067
A	D	0.48453342389939835
A	E	0.6705254465441433
A	H	0.18456401924713803
A	R	0.4775078624707192
A	K	0.7739181872645563
A	P	0.15002886983939434
G	G	0.2917718920046407
G	T	0.2167062138211105
G	S	0.21542520319097586
G	N	0.31764225169214716
G	Q	0.5205829563874145
G	D	0.4167268294675299
G	E	0.7389928962380857
G	H	0.23012208521358743
G	R	0.48351611326487165
G	K	0.7105959993621084
G	P	0.32593899379942537
T	T	-0.251196693065667
T	S	-0.0651242525881853
T	N	0.020706819449049306
T	Q	0.05622316346693781
T	D	0.04586038480451767
T	E	0.17997021957552192
T	H	0.028883869038094916
T	R	0.24181205066168285
T	K	0.33051905064201276
T	P	0.13717308676686651
S	S	-0.07477899131955801
S	N	-0.0027952752931512084
S	Q	0.20676930576296132
S	D	-0.08760532241953357
S	E	0.18915890157681764
S	H	-0.048086880950446026
S	R	0.31491629350753575
S	K	0.4203781957286945
S	P	0.24829676200629547
N	N	-0.14638666571867912
N	Q	0.3205634636267262
N	D	0.06911462473401046
N	E	0.4157736488390521
N	H	0.30808175351147565
N	R	0.5494367021172476
N	K	0.5212316631382345
N	P	0.3719115442172206
Q	Q	0.4526906280787017
Q	D	0.5336757435258768
Q	E	0.8271349330333767
Q	H	0.3794553793939818
Q	R	0.5062110621170816
Q	K	0.6404244499970866
Q	P	0.3283198303235056
D	D	0.6269854245856227
D	E	0.967206327887387
D	H	0.08609089993179793
D	R	-0.04003754450058996
D	K	0.06924758931435193
D	P	0.4644608923165896
E	E	1.2772621113377807
E	H	0.386945455300004
E	R	0.09859207197603388
E	K	0.16487104447202847
E	P	0.4847325401365873
H	H	-0.24902469846217198
H	R	0.3509410487534568
H	K	0.7037477930088499
H	P	0.1942632007051229
R	R	0.8395340885194739
R	K	1.3055465171371048
R	P	0.5150828907462044
K	K	1.251623722036744
K	P	0.7726483398892569
P	P	0.1637402802127288
